# Supplementary material for: Genetic dissection of main and epistatic effects of QTL based on augmented triple test cross design
Source: PLoS One. 2017 Dec 14;12(12):e0189054. doi: 10.1371/journal.pone.0189054 (PMC5730204; doi:10.1371/journal.pone.0189054)
Supplement: S9 Supporting Information — (ZIP) [file pone.0189054.s009.zip › z5_1750_0.8_5.csv]

292.96	292.79	295.33	294.08	294.52	295.77	292.96	294.65	294.41	293.83	294.75	293.16	294.2	293.46	293.49	293.03	293.2	293.28	292.42	292.85	292.18	294.52	294.47	292.67	293.7	293.87	293.68	293.63	293.65	293.98	295.57	295.18	292.96	295.39	294.45	292.21	293.08	292.41	294.21	294.54	294.2	293.55	293.12	294	293.49	294.43	293.81	294.69	297.33	292.69
313.72	312	312.2	312.59	312.59	313.74	312.94	314.13	315.4	313.45	314.26	312	312.24	312.61	313.92	312.73	314.15	314.54	314.37	312.22	314.05	312.62	314.07	311.66	311.32	312.77	311.6	315.07	312.99	311.92	312.38	313.95	313.75	313.22	314.57	312.81	314.18	313.44	312.86	313.36	313.43	312.44	313.4	312.77	313.64	312.3	310.79	314.62	313.24	314.44
305.04	302.15	302.6	303.57	304.41	301.45	302.96	304.39	303.03	304.15	303.35	302.83	304.93	303.25	302.97	305.35	305.46	302.28	304.39	304.48	303.49	304.85	303.45	301.47	304.24	302.64	302.14	302.84	302.34	303.83	302.9	305.45	302.75	303.29	303.75	302.82	301.47	304.44	302.5	302.36	303.38	303.57	303.31	304.2	304.52	302.68	304.12	303.46	304.64	304.97
316.62	318.93	315.75	315.65	319.03	315.92	317.65	316.82	317.91	316.76	318	317.36	317.86	316.26	317.49	317.82	316.58	317.4	316.82	318.11	318.49	318.53	318.45	319.81	317.37	317.7	317.35	315.81	318.55	318.13	318.7	318.66	319.18	316.89	317.56	316.88	317.82	317.47	317.45	317.48	317.39	317.76	317.35	317.02	317.86	318.17	315.36	317.75	318.54	317.59
302.64	302.6	303.11	301.25	303.54	302.79	303.72	302.49	303.5	300.98	301.57	302.96	301.17	303.94	301.3	303.67	303.37	303.47	302.72	301.42	302.46	300.54	303.3	304	300.77	302.35	301.05	302	301.75	302.09	300.63	302.26	300.75	302.06	304.24	302.43	302.13	302.05	303.94	301.46	302.66	301.38	301.22	303.87	304.03	304.79	302.03	302.45	303.39	302.88
316.16	311.57	313.01	316.55	313.47	314.13	314.45	313.12	315.52	313.8	316.6	315.57	314.51	314.14	314.11	315.53	314.64	313.93	315.74	314.55	316.59	314.68	313.38	313.22	314.9	314.4	314.43	313.95	313.56	315.69	314.23	313.48	315.15	314.1	316.1	315.27	316.22	316.08	315.57	312.97	314.07	314.16	313.96	316.89	316.59	314.45	316.36	314.72	316.02	316.43
311.58	312.09	312.07	313.13	313.56	311.52	312.59	313.94	311.69	313.46	312.79	314.99	314.17	312.39	312.33	312.49	312.25	312.57	312.14	313.6	312.87	314.79	312.19	314.02	314.46	314.26	312.97	311.89	314.27	312.78	313.48	313.2	313.92	311.54	312.88	312.53	313.33	313.41	312.62	313.27	314.44	312.71	313.64	312.24	313.34	316.05	313.2	313.18	312.6	311.31
309.66	310.95	310.81	310.07	310.2	309.48	309.9	310.12	308.9	311.2	309.59	310.85	309.61	309.45	311.8	310.45	308.88	311.12	309.82	310	311.26	311	312.2	311.34	310.24	312.31	310.61	310.69	310.63	310.55	309.72	311.67	310.45	310.69	310.56	310.64	312.79	310.34	309.32	310.85	310.56	308.04	312.11	309.85	312.73	309.83	309.02	310.41	309.42	311.07
314.36	313.36	312.19	313.6	313.78	312.18	315.06	313.21	312.23	314.1	313.21	313.1	312.81	312.51	313.36	313.15	312.68	311.54	313.59	311.68	312.66	313.37	312.74	311.42	312.8	312.23	313	313.13	313.89	312.93	314.25	311.97	313.08	313.22	312.96	311.22	313.41	312.06	313.17	314.01	312.04	314.66	313.8	313.24	313.29	313.47	313.76	314.71	314.31	313.52
317.5	319.34	317.56	320	317.85	318.52	317.23	319.62	318.07	316.67	318.66	317.66	316.97	318.01	319.05	316.78	320.21	319.19	319.19	318.12	317.91	317.31	319.17	318.8	318.91	318.79	319.19	319.39	318.74	317.78	317.74	319.11	316.92	318.06	318.25	317.87	318.55	319.44	315.38	317.85	318.62	319.07	316.73	318.5	317.65	318.63	318.66	315.66	318.22	318.07
311.87	312.73	309.44	310.77	310.4	310.61	312.94	311.99	311.29	310.19	311.67	309.98	310.34	312.98	310.89	313.69	311.56	311.45	312.86	310.75	311.88	312.12	312.58	311.66	310.96	311.26	311.25	309.97	310.69	311.25	312.27	310.21	311.63	310.77	311.38	311.85	312.63	311.14	311.51	312.39	311.2	309.93	311.34	310.19	312.46	310.4	310.89	311.54	311.78	312.45
317.12	319.2	318.39	320.14	315.87	318.48	317.52	319.05	317.89	318.12	318.28	318.04	319.36	318.81	318.54	316.83	319.39	319.35	315.93	318.59	317.95	318.13	319.21	319.03	320.23	319.68	317.32	318.65	318.05	318.42	318.79	318.92	317.15	318.64	318.2	315.93	318.05	318.82	318.78	316.92	318.8	318.24	317.14	318.72	318.59	317.93	316.82	318.38	316.55	318.25
294.83	295.26	294.1	296.89	294.89	295.48	295.66	296.52	294.29	294.94	294.62	296.32	294.95	295.43	294.28	293.23	294.04	294.91	293.54	294.52	294.99	295.44	293.95	295.62	295.86	295.19	296.65	294.86	294.57	295.31	294.45	294.97	295.59	296.29	295.82	295.71	295.83	293.58	295.44	295.23	295.74	296.75	294.17	295.12	293.14	295.42	294.89	294.57	294.53	296.82
300.51	299.33	302.22	299.13	300.77	301.17	302.16	301.74	300.32	302.08	299.25	301.11	300.7	301.96	301.17	297.95	299.91	301.44	301.88	302.05	302.31	300.75	301.21	301.32	300	302.28	300.65	300.41	304.2	300.96	301.6	301.95	300.36	300.8	301.34	300.22	300.9	301.55	297.57	300.72	301.08	301.25	300.34	300.13	301.51	301.2	299.62	301.01	302.84	301.76
314.74	315.09	316.92	315.45	318.28	315.79	314.24	314.79	316.73	314.98	316.7	313.86	314.12	317.49	314.24	315.83	316.15	316.42	315.42	314.62	315.33	316.27	318.6	314.8	316.34	317.49	315.4	318.5	316.17	315.08	317.48	317.87	313.91	316.51	315.77	315.62	317.52	317.26	316.14	314.49	315.17	314.81	314.96	316.47	315.69	316.73	314.6	316.07	312.51	314.52
304.75	301.58	303.59	303.15	303.8	304.44	303.43	304.12	302.16	304.46	302.53	302.37	302.7	302.98	302.98	303.46	304.1	303.39	302.74	304.85	303.19	303.69	303.51	302.84	303.21	304.16	302.96	304.25	305.74	303.49	302.92	305.13	302.25	303.47	304.24	303.72	302.37	302.5	302.55	302.63	302.61	303.28	303.84	303.76	302.1	304.54	304.65	302.63	304.99	304.05
327.16	326.73	328.3	326.32	327.78	325.86	327.76	327.52	327.3	327.99	328.52	327.75	328.15	327.2	326.27	326.89	325.63	326.8	328	327.94	328.84	328.05	326.21	325.67	327.79	328.38	328.44	327.53	326.59	327.85	328.28	328.38	327.08	328.19	328.73	327.82	327.8	327.97	326.8	328.06	329.57	328.36	327.97	326.22	328.62	327.95	325.85	325.27	328.37	326.52
326.25	324.19	325.52	326.93	325.75	325.75	325.02	326.1	326.2	324.57	324.48	326.35	324.94	326.83	325.79	326.81	326.03	325.44	325.02	326.24	324.05	326.23	323.7	325.58	324.57	323.63	323.88	326.89	324.02	324.64	325.23	324.44	325.88	326.55	325.35	324.42	326.95	324.78	323.76	324.6	327.06	326.95	325.74	325.46	327.22	325.72	324.58	325.92	323.75	324.92
306.01	305.59	306.13	306.03	304.59	306.53	304.38	302.19	305.81	305.85	305.3	304.58	304.7	306.63	306.2	304.24	306.54	304.93	305.07	306.01	304.61	305.57	305.1	304.71	306.96	305.82	305.21	305.99	306.9	303.41	305.93	306.3	306.58	304.05	306.62	304.38	305.09	305.59	305.52	305.43	306.68	304.69	306.39	303.69	305.54	306.03	305.02	305.85	305.77	304.14
313.95	314.84	312.57	316.28	313.57	312.2	313.84	311.72	314.53	313.7	313.38	312.81	314.24	313.49	312.71	313.62	313.36	313.51	312.5	312.72	313.15	313.13	312.76	314.62	313.33	313.11	312.85	314.1	314.19	315.07	312.78	315.05	312.07	314.69	312.52	313.04	315.82	313.25	313.62	312.93	315.29	314.23	313.39	316.17	313.27	313.94	313.69	315.19	313.6	312.61
327.23	323.77	326.48	323.27	323.21	325.91	324.97	325.2	324.15	325.98	326.18	325.77	322.82	325.07	324.46	324.95	326.24	326.42	327.43	324.61	324.65	325.02	323.03	326.27	324.61	324.38	325.87	326.06	325.59	325.63	324.23	325.95	325.43	327.72	326.15	323.57	324.55	324.79	326.24	324.44	325.27	324.13	326.23	324.62	326.02	325.87	325.27	325.62	326.7	325.83
306.95	307.21	305.13	306.42	307.65	305.55	305.61	308.45	306.51	306.25	304.74	304.64	306.09	305.82	306.7	307.84	307.78	305.71	307.64	307.15	306.87	305.76	307.84	306.4	308.28	306.71	306.03	306.53	306.35	305.42	308.83	305.78	306.66	307.07	304.45	305.15	306.03	306.57	306.98	307.07	306.14	308.27	307.96	306.97	307.84	306.83	306.91	306.02	303.67	307.58
318.87	319.67	320.75	319.42	319.29	319.7	318.44	319.32	318.08	319.8	318.11	318.46	319.46	319.4	318.67	319.65	319.44	318.19	319.71	320.49	319.48	320.76	318.05	318.33	317	318.95	317.45	315.95	317.97	316.17	320.31	317.48	320.83	318.78	317.02	318.35	318.17	318.54	320.17	319.48	319.25	319.74	318.31	320.04	318.63	317.45	320.11	320.43	319.86	319.83
312.29	312.84	312.9	312.44	312.59	313.35	312.69	313.29	313.74	313.62	312.95	311.39	313.54	313.36	314.6	312.17	314.13	313.49	312.94	313.23	314.48	312.33	313.17	313.28	312.06	312.14	313.13	312.23	312.23	312.71	312.66	312.85	315.01	312.09	313.64	312.4	312.06	314.02	314.17	313.08	313.7	312.9	311.97	312.34	312.34	313.33	311.61	312.59	313.28	314.49
318.05	317.43	318.13	319.91	319.5	317.57	317.72	317.22	319.02	317.56	318.94	317.06	319.41	317.97	318.72	316.65	318.24	320.66	317.83	316.94	318.09	318.3	318.01	317.46	319.68	317.29	319.79	317.75	318.34	319.43	317.14	317.05	317.06	318.25	317.37	317.82	318.21	318.93	317.44	318.05	317.27	318.44	318.96	319.21	318.74	318.1	317.12	319.31	317.73	317.44
300.16	299.98	301.05	299.25	299.78	300.17	300.13	300.44	302.4	300.64	300.93	300.77	300.59	301.96	300.55	299.14	299.85	300.85	299.53	299.7	300.46	299.46	298.37	300.15	301.18	299.16	300.69	299.05	301.64	300.3	301.38	301.33	299.17	300.51	300.37	301.1	299.65	301.81	299.92	300.52	299.3	300	301.31	301.19	298.81	299.18	300.41	300.64	298.58	300.15
324.92	328.11	328.25	326.72	327.26	328.22	327.88	327.8	326.95	326.73	328.82	326.56	330.11	327.02	327.39	327.04	327.63	327.12	327.97	328.02	329.25	326.88	328.49	327.99	326.74	327.9	327.08	328.87	328.76	327.08	327.51	326.25	326.69	328.2	329.15	326.77	327.89	327.52	326.29	330.02	326.12	326.95	328.6	328	327.05	328.14	326.28	328.82	327.26	328.26
302.72	303.04	302.82	303.13	302.73	301.75	301.55	303.13	302.08	301.5	302.04	301.83	305.06	302.19	303.16	301.94	302.3	300.5	302.1	301.94	301.47	302.9	301.38	302.64	301.3	303.57	301.9	301.32	303.07	299.79	301.36	303.09	303.7	302.49	301.9	303.9	301.61	303.03	303.17	301.65	299.86	302.39	302.72	304.14	302.43	304.3	302.09	302.31	301.51	302.42
314.86	314.92	313.17	315.42	314.4	315.52	314.86	313.99	314.07	314.26	313.36	316.36	315.03	312.84	315.08	314.88	314.91	314.3	315.66	316.64	313.81	314.8	314.88	316.65	315.98	313.99	315.26	315.08	313.8	315.05	316.51	314.54	315.67	316.65	315.13	315.03	316.2	315.96	313.69	314.76	314.73	314.21	314.18	313.79	312.07	315.27	316.17	315.1	314.92	314.7
298.76	299.4	299.05	299.04	298.59	300.46	300.1	301.46	298.09	299.37	299.78	300.04	300.76	299.99	299.2	300.47	300.64	300.62	299.54	302.04	301.82	298.88	298.13	301.47	298.71	301.1	299.43	300.76	299.95	299.67	298.71	300.05	299.86	299.57	300.88	300.37	299.86	300.52	299.58	300.13	298.58	300.2	299.67	300.82	300.9	301.18	301.01	302.43	301.29	300.14
314.9	313.93	315.25	312.16	313.21	314.53	314.52	313.39	313.39	313.88	315.98	313.3	313.14	315.26	314.38	313.92	312.99	313.61	314.88	315.2	312.35	315.87	313.56	314.45	314.44	316.12	314.13	314.48	314.6	313.86	312.48	314.42	314.4	313.92	314.43	311.43	313.86	314.03	314.17	313.67	313.38	313.87	314.19	314.14	314.23	313.88	314.39	312.97	314.29	315.43
305.3	303.41	304.69	303.18	303.58	302	305.16	302.45	304.87	303.1	304.78	303.68	304.53	303.27	303.87	301.86	302.99	303.37	303.78	301.73	300.25	302.93	304.09	302.68	302.57	303.39	303.36	306.34	304.39	302.79	303.98	301.91	304.01	302.02	303.62	304.32	302.19	303.76	302.59	303.73	302.69	302.24	305.02	304.48	302.8	303.57	303.81	302.7	304.05	303.43
315.34	313.47	314.58	315.54	316.04	313.4	313.88	314.27	312.69	313.59	313.36	313.38	313.78	312.84	312.75	314.3	313.86	314	313.9	313.15	315.62	312.71	312.37	314.5	314.16	313.28	313.55	313.61	314.83	313.23	314.85	314.32	315.19	314.47	312.97	315.29	313.5	314.31	313.06	313.4	313.36	313.15	313.58	313.46	312.2	313.76	314.15	315.89	313.78	314.04
310.95	310.72	309.31	310.01	310.21	310.4	309.93	309.29	312.4	308.82	310.89	309.57	309.85	311.74	310.74	312.17	311.09	310.26	311.48	311.93	311.1	309.86	311.18	307.88	310.46	309.96	311.15	311.47	310.04	308.91	310.5	310.79	310.49	310.37	310.78	311.29	311.11	309.93	310.78	311.25	310.74	309.35	312.16	309.54	310.48	309.69	310.48	308.88	309.67	311.35
328.29	327.32	328.87	328.17	325.99	327.76	329.71	327.29	327.51	328.35	329.11	328.84	327.61	327.16	326.71	328.09	325.72	326.65	326.73	328.84	329.44	329.47	326.17	327.44	328.43	328.36	328.4	328.01	330.15	327.18	329.05	329.57	330.96	329.45	329.3	329.14	327.37	327.63	328.42	327.96	326.41	324.71	327.48	328.17	327.63	326.98	327.2	326.6	326.67	328.96
302.08	300.55	300.52	300.53	301.22	302.36	302.52	300.18	300.79	300.78	301.31	301.41	303.18	301.45	299.54	301.2	301.32	302.38	301.16	300.72	300.67	301.1	302.16	301.57	299.4	302.01	302.75	301.98	298.75	301.42	301.06	300.99	300.41	301.82	303.47	299.85	302.98	302.32	300.37	301.48	300.63	300.26	304	298.89	302.81	300.95	302.4	300.76	301.68	300.58
308.77	310.91	313.23	311.09	312.05	312.85	309.72	311.95	311.84	311.78	312.41	311.9	311.28	310.56	310.14	310.77	312.04	312.49	310.5	313.15	310.69	311.68	311.38	311.94	313.91	310.87	310.97	312.08	311.77	311.13	313.73	310.82	312.45	311.06	312.47	311.02	311.7	312.06	313.79	312.08	311.05	311.8	310.97	311.15	310.58	311.72	311.95	312.39	312.16	311.82
314.46	315.16	314.46	315.99	315.51	313.99	315.06	315.57	314.96	315.67	315.91	314.23	314.37	315	315.26	314.84	313.32	313.88	314.92	313.49	315.38	313.97	315.03	314.48	315.89	313.88	316.2	315.44	315.62	315.57	314.68	313.88	315.25	314.65	315.13	312.65	314.96	314.96	315.7	315.65	315.75	315.6	315.2	315.58	314.4	315.23	314.61	313.3	314.57	316.19
317.76	318.1	318.84	317.23	317.81	317.2	316.73	319.85	318.29	318.33	318.33	315.69	318.83	315.08	317.45	315.76	316.67	315.95	318.74	318.51	319.06	317.04	316.05	316.88	316.21	316.65	317.33	315.62	317.97	316.91	317.78	318.94	315.51	316.89	316.93	318.55	316.16	316.17	317.41	315.74	317.4	316.17	317.67	316.66	316.97	316.49	318.3	316.45	317.6	317.08
316.46	315.23	316.54	316.39	317.34	316.36	314.16	313.85	314.05	315.93	317.03	317.12	315.83	316.19	316.57	316.02	314.62	314.39	316.15	315.67	315.07	315.07	315.16	317.07	316.31	316.21	314.78	315.31	314.27	317.42	317.28	317.3	315.97	315.83	315.95	317.11	315.33	315.45	317.25	315.48	315.48	316.29	314.54	316.89	314.51	315.95	315.38	316.36	316.34	316.1
305.48	305.47	305.22	305.09	304.35	304.32	306.56	304.57	305.42	305.26	306.38	305.62	306.18	305.15	307	304.44	306.28	306.26	306.16	306.1	304.6	305.03	305.45	305.71	305.22	305.55	305.56	304.94	306.43	304.78	305.11	306.08	305.58	307.15	307.58	305.35	306.31	304.9	304.44	306.53	305.53	304.45	305.41	305.02	304.79	305.64	306.01	306.94	305.67	303.38
300.88	301.67	301.74	300.86	301.1	300.43	300.93	300.88	301.64	301.09	300.52	300.65	303.86	301.34	299.23	301.57	301.46	299.93	300.35	301.92	301.85	300.73	302.66	300.31	301.54	300.56	300.52	299.88	300.46	301.22	300.67	301	303.43	300.27	300.29	300.9	299.77	300.81	300.16	301.88	301.36	301.13	301.42	299.82	301.73	302.04	300.73	301.03	300.79	300.74
302.97	303.52	304.31	302.62	304.1	302.75	303.66	302.3	303.61	301.54	302.56	305.97	302.16	303.94	303.73	303.46	302.13	302.26	303.46	304.38	303.22	305.14	303.59	304.24	304.31	303.78	304.18	304.4	302.9	302.68	303.81	302.81	302.52	304.06	303.87	304.91	303.15	302.63	303.99	304.75	303.56	303.73	301.73	303.64	303.27	303.19	303.25	304.06	303.4	304.9
303.17	304.32	302.67	301.68	301.78	303.72	303.45	302.5	302.31	303.48	300.99	301.93	304.61	304.01	301.25	302.61	302.99	303.42	302.84	302.75	303.08	301.63	300.73	303.17	303.44	303.12	301.75	303.35	302.45	302.65	302.26	302.99	300.91	302.52	301.32	301.29	302.67	302.68	302.95	300.63	301.89	301.16	300.97	301.85	302.45	302.49	302.73	303.18	300.53	301.11
316.71	317.43	317.68	316.08	318.03	318.51	318.14	317.52	317.97	317.61	318.38	316.71	317.02	317.5	319.59	318.16	316.92	317.22	316.53	316.58	316.27	315.67	317.8	316.89	316.8	315.82	315.88	317.3	317.3	317.8	317.13	317.51	317.22	317.68	319.17	317.32	318.61	317.77	318.65	316.63	316.08	317.37	316.46	316.78	315.98	316.59	317.34	316.54	317.36	316.17
325.71	327.72	324.83	326.34	326.81	327.71	326.8	328.04	327.34	327.1	328.31	327.12	326.22	326.82	327.26	327.83	325.04	326.23	327.55	326.86	325.12	327.69	326.74	327.26	326.41	326.51	325.96	326.87	325.74	324.52	327.51	326.1	326.58	326.85	327.75	325.6	326.19	327.49	327.87	326.2	325.58	326.88	325.74	325.7	328.31	326.57	327.4	326.59	328.01	327.35
306.2	301.15	304.1	304.02	303.59	302.93	304.75	304.66	305.02	304.43	303.83	305.14	304.66	302.94	303.48	305.97	303.52	304.36	305.18	305.65	304.23	304.08	302.86	304.19	304.38	304.88	303.91	304.55	303.63	304.85	306.31	304.22	304.2	304.91	303.51	303.44	304.66	303.74	305.68	304.48	304.05	306.18	304.24	305.68	304.72	304.25	303.77	303.78	305.14	303.41
306.84	305.63	304.75	305.59	307.3	305.68	307.19	306.68	306.01	306.44	305.13	304.19	305.98	305.95	307.33	308.65	305.41	304	305.78	306.97	307.1	303.64	306.4	306.04	305.09	305.95	303.79	306.8	306.98	306.73	306.49	307.28	307.04	306.21	304.77	307.34	305.52	306.49	304.93	306.19	306.48	307.05	304.28	306.79	305.36	305.91	306.2	305.21	304.57	307.3
321.72	324.6	323.35	324.04	323.86	325.07	325.59	323.66	324.79	324.75	324.83	324.23	322.09	325.5	325.09	325.69	325.01	324.11	324.56	322.76	324.52	323.84	326.25	323.81	325.34	324.04	326.35	324.3	325.02	324.2	324.55	323.02	323.58	325.19	324.55	325.06	326.3	324.68	324.92	323.64	323.58	323.52	324.48	323.88	325.28	324.69	325.05	326.9	323.82	325.53
302.96	301.94	302.43	304.05	302.4	304.56	304.55	302.93	302.52	302.9	302.43	305.28	303.25	302.79	304.96	301.34	304.46	304.8	304.22	303.83	304.24	303.54	302.06	304	303.44	303.96	303.52	303.27	303.36	304.08	305.03	303.34	303.98	303.66	304.68	302.84	303.42	303.03	302.79	302.68	302.72	302.28	302.98	303.73	304.55	303.54	303.87	305.29	305.09	304.56
319.15	316.89	317.69	317.59	317.74	317.4	319.56	318.87	317.43	317.67	318.78	318.76	317.57	317.33	319.65	316.63	317.33	317.31	317.32	317.89	317.31	318.62	319.5	316.81	317.69	319	316.52	316.47	317.22	319.21	318.01	319.15	318.05	316.73	316.88	317.74	318.12	318.23	318.22	318.53	319.03	319.37	318.99	318.1	317.61	317.84	320.99	318.07	318.25	318.55
312.18	310.73	309.79	311.95	310.99	311.71	312.56	312.04	310.3	309.31	309.71	312.64	311.28	311.5	311.67	314.67	311.36	312.16	312.5	311.33	312.77	312.01	309.68	309.3	313.16	313.85	311.56	312.66	310.09	312.19	312.82	311.49	310.31	310.08	311.73	312.24	312.77	310.87	312.43	310.93	312.66	312.8	312.4	312.01	312.64	312.63	312.54	310.02	312.23	311.77
312.51	312.93	312.41	313.02	312.32	315.35	312.5	312.29	312.69	312.03	313	311.6	314.76	311.61	312.52	311.86	310.94	313.75	313.24	314.38	312.17	313.06	313.25	313.29	311.37	312.97	312.11	311.6	312.22	311.49	312.44	313.93	311.45	313.2	310.94	310.85	313.14	313.79	313.12	312.85	312.3	312.51	310.69	312.9	310.71	312.01	311.36	311.92	312.05	311.96
310.95	311.27	310.27	311.56	312.19	308.78	311.84	311.44	309.6	310.19	310.08	309.03	310.75	309.75	310.97	310.47	311.49	309.71	311.37	310.32	312.04	310.98	310.6	310.09	311.55	311.94	311.39	311.06	312.15	310.94	309.22	310.42	311.31	309.83	310.93	310.62	310.67	310.81	310.54	309.61	307.44	311.04	309.75	310.58	309.37	310.76	309.31	309.65	311.76	309.51
312.86	313.26	312.52	315.1	312.88	313.64	314.55	313.81	312.71	312.14	314.53	316.12	315.58	312	314.87	313.25	313.68	313.5	315.97	316.14	313.54	315.35	312.29	314.12	313	313.92	314.95	313.57	313.55	313.41	313.88	314.71	315	312.95	315.49	315.21	314.78	315.63	313.94	315.34	312.92	312.7	314.46	312.58	314.36	316.02	313.97	314.53	312.32	313.53
306.14	307.33	306.5	306.22	307.21	308.52	305.68	307.6	306.46	307.34	305.65	305.86	305.97	307.39	305.75	308.21	304.24	306.86	304.34	306.78	305.32	308.73	307.25	307.2	306.13	308.02	308.48	306.77	306.25	306.48	307.37	307.73	308.36	305.39	306.2	307.26	306.86	306.22	306.83	308.16	307.67	306.59	305.98	307.62	307.47	307.68	307.15	305.56	307.47	305.24
312.28	311.62	311.12	311.52	310.42	312.12	310.31	313.72	310.66	311.67	310.52	310.77	312.89	311.65	311.93	313.16	312.41	310.99	314.13	313.24	311.92	312.49	311.78	309.74	310.01	311.72	312.14	312.15	311.74	310.26	311.09	311.96	312.6	312.33	311.66	310.63	312.7	312.9	310.87	311.26	312.9	310.28	312.7	310.92	310.52	310.37	309.22	311.82	311.32	312.59
310.5	310.18	310.39	308.62	311.8	309.48	309.21	309.57	309.12	309.72	310.6	309.53	310.62	309.64	310.49	310.44	309.04	308.28	311.33	309.85	310.66	309.72	309.89	309.09	310.22	309.31	309.74	307.12	311.02	310.41	310.08	309.06	310.01	309.81	309.37	310.4	310.74	310.2	309.27	310.03	311.15	309.38	310.37	308.46	309.78	310.19	309.58	309.97	306.98	309.12
303.71	303.6	303.19	302.02	303.81	305.17	303.47	301.68	304.93	301.82	302.66	303.44	303.3	302.85	301.32	302.66	303.63	302.86	302	303.72	303.78	302.34	303.69	304.17	304.06	303.95	304.26	301.42	302.88	303.37	302.82	303.66	304.22	303	302.85	304.69	302.2	305.19	302.84	303.15	302.88	303.21	305.02	304.57	306.18	304.22	303.04	303.09	303.05	302.76
314.37	310.96	312.07	313.7	314.52	312.88	311.29	312.87	313.85	312.13	314.28	313.49	313.93	313.15	313.36	313.39	312.1	314.7	313.45	312.8	311.92	314.52	313.49	313.42	313.29	314.22	312.47	312.45	312.86	313.34	312.77	311.53	314.66	313.26	312.99	313.52	313.74	312.18	313.84	314.62	314.33	311.84	312.79	313.71	314.04	313.69	313.45	313.68	311.95	313.55
303.13	303.25	304.25	300.59	304.03	303.14	302.26	301.8	303.3	303.65	303.96	302.05	304.1	303.67	301.59	302.18	302.72	302.69	303.48	303.21	306.3	303.54	301.62	302.91	301.18	304.33	304.01	304.22	303.45	301.4	301.75	305.22	303.29	302.54	302.76	302.89	305.71	302.21	301.12	304.16	301.02	302.34	302.81	304.12	302.07	302.89	300.98	301.71	302.1	304.41
302.22	301.2	302.49	301.65	303.68	303.03	302.83	303.46	301.33	303.39	303.21	302.35	302.09	303.13	303.97	300.66	303.86	301.4	301.44	302.09	303.6	300.93	304.4	302.01	301.05	303.24	301.15	303.26	302.84	300.47	302.57	300.99	302.42	301.87	302.47	302.95	302.5	302.59	301.48	301.3	301.91	302.13	302.27	300.73	301.85	301.49	301.49	301.5	302.45	303.56
316.03	317.77	317.58	316.62	318.87	316.32	318.66	317.04	316.96	316.69	317.78	319.37	317.7	317.37	317.1	318.06	317.5	319.15	317.73	318.55	317.61	318.24	316.98	316.81	317.15	319	316.58	316.57	317.69	315.66	317.64	317.82	315.6	316.79	318.85	318.46	315.64	316.9	317.52	316.45	317.26	317	317.76	319.07	317.92	317.55	315.86	317.82	316.5	317.4
304.47	304.07	304.23	303.46	306.56	304.6	304.04	304.58	301.73	304.16	304.84	302.09	303.4	303.1	305.34	303.78	304.23	304.33	304.89	304.92	304.21	303.18	303.1	302.49	302.75	303.04	306.24	304.05	303.7	303.37	304.9	303.94	303.92	304.01	304.29	305.35	303.77	304.47	302.29	304.33	303.02	303.78	302.37	303.61	303.91	302.15	303.11	302.82	303.3	303.53
303.48	305.58	305.47	303.39	305.63	303.29	305.97	304.84	304.11	304.9	305.24	304.88	304.57	305.99	304.47	304.31	304.92	305.12	305.18	303.47	302.71	305.73	305.06	303.91	304.66	305.03	303.66	304.42	304.91	305.43	304.58	304.2	303.16	303.05	306.88	304.6	305.19	303.7	305.89	305.17	303.25	305.68	304.24	303.85	303.92	303.59	305.41	304.78	305.21	304.88
305.47	304.29	304.9	304.86	302.55	304.57	302.99	304.78	305.3	304.59	303.36	305.4	304.81	303.03	304.1	305.87	303.75	302.35	303.09	302.64	304.45	304.13	303.43	305.26	304.12	304.59	303.97	305.16	303.4	304.54	304.42	304.75	304.67	305.56	305	305.81	304.8	302.41	303.54	304.34	305.17	304.76	304.55	302.88	305.54	304.78	304.15	303.51	305.55	306.01
306.68	303.39	302.72	305.91	304.54	302.45	304.34	304.74	305.91	303.83	305.03	304.03	304.58	306.35	303.71	305.36	304.05	303.99	307.02	304.12	305.16	304.92	304.63	304.87	305.92	303.4	303.75	304.47	305.39	303.46	303.46	304.19	303.5	305.72	304.24	304.22	304.8	303.74	304.08	302.82	302.67	304.2	306.1	304.11	304.84	303.09	303.73	303.08	304.43	304.02
301.99	300.62	301.25	300.64	299.95	301.12	299.53	299.94	301.33	300.68	298.55	299.42	300.53	300.92	300.3	302.07	302.42	302.83	301.61	299.89	301.49	300.48	302.86	300.91	300.87	300.77	301.2	299.96	301.3	302.07	302.29	301.58	301.61	300.32	300.02	299.55	300.48	303.01	300.86	300.9	302.5	300.05	301.78	300.68	300.94	300.12	301.29	300	299.32	301.06
303.81	305.57	304.09	303.73	304.45	304.21	304.23	304.27	302.56	306.04	304.4	304.1	304.7	304.23	305.49	303.97	303.79	303.53	305.08	304.92	304.24	305.1	305.31	302.84	303.41	303.93	304.78	304.87	303.91	303.31	302.74	303.47	305.03	304.52	304.54	305.49	305.22	304.98	304.89	303.35	302.92	304.28	303.91	303.63	303.63	303.71	301.96	303.24	305.52	305.1
317.11	317.42	318.22	317.98	318.03	317.94	318.94	317.62	317.35	318.46	319.42	318.08	317.02	317.52	316.8	317.81	319.1	319.5	318.74	318.67	319	316.81	318.25	319.09	317.75	317.94	319.81	317.58	317.57	317.19	318.53	317.8	316.98	318.69	320.16	318.94	320.84	319.26	318.63	318.58	317	317.98	319.21	320.59	318.3	319.4	318.31	317.53	317.96	317.69
317.87	316.83	316.2	315.2	317.28	316.39	314.95	317.11	315.39	315.44	314.58	314.51	315.81	316.22	315.61	315.92	315.27	315.69	316.08	315.86	316.66	315.54	312.71	314.92	317.35	316.52	314.87	315.89	314.34	315.25	316.63	317.16	317.04	314.55	315.17	314.9	315.73	313.51	314.55	315.68	315.97	315.09	317.14	316.39	315.08	315.21	316.54	315.34	316.72	314.3
318.33	319.54	316.55	318.33	318.95	317.26	316.17	316.04	320.39	314.82	316.86	316.71	317.15	317.59	317.55	316.75	316.96	316.85	317.8	315.95	318.09	317.75	317.03	316.61	317.36	315.35	316.35	316.15	319.22	315.82	318.19	314.42	315.06	318.12	317.31	318.66	317.81	316.06	316.62	318.31	315.57	317.93	316.1	316.6	317.38	317.97	317.82	317.4	316.35	314.93
304.42	303.9	302.2	304.23	302.43	303.2	302.41	303.24	304.21	301.93	302.92	303.28	303.93	303.61	304.56	303.12	303.73	302.13	303.84	304.15	302.49	303.91	304.03	304.51	303.03	305.07	302.48	302.25	302.97	303.37	304.66	305	303.66	303.03	303.1	303.18	300.77	301.97	303.05	304	303.52	303.67	301.77	304.9	302.23	301.31	302.24	303.45	304.04	305.83
312.62	312.58	314.58	312.92	313.34	313.57	312.12	312.36	313.51	311.2	313.94	312.58	313.66	314.02	313.13	313.71	311.99	311.91	312.36	312.75	312.46	312.46	312.11	313.05	310.91	313.01	312.69	311.04	314.39	312.54	312.26	312.41	312.87	311.64	313.66	311.74	312.1	312.71	311.91	312.5	313.03	312.05	311.97	312.38	313.2	313.64	311.81	312.52	312.38	313.14
316.06	315.16	315.17	315.41	315.71	315.98	314.55	317.1	316.32	315.88	315.74	314.43	315.99	315.36	315.39	317.05	316.94	316.46	314.46	315.28	316.33	314.57	316.65	316.7	316.83	314.79	315.36	316.17	312.34	316.11	316.03	314.35	315.55	315.49	315.58	315.9	316.35	316.28	314.53	313.41	315.72	315.08	316.64	315.73	315.66	314.58	315.71	313.7	314.39	315.74
310.1	311.22	311.94	310.89	311.39	311.04	311.85	311.75	311.36	312.73	311.8	311.27	310.95	309.57	311.45	310.92	312.62	311.45	311.5	310.62	312.85	312.46	311.17	313.59	311.89	311.27	310.16	311.23	310.04	311.81	310.93	312.53	311.86	311.43	310.63	312.45	311.36	310.02	314.11	308.84	311.31	312.63	311.49	312.3	313.47	311.63	311.95	312.91	312.21	311.31
324.29	326.1	325.1	326.97	327.37	325.45	325.54	325.14	324.99	324.4	325.39	325.21	325.95	323.55	326.61	322.21	327.77	326.43	324.64	326.27	325.38	325.87	324.96	324.3	323.95	325.38	325.14	324.94	325.84	325.72	326.23	325.67	323.77	325.89	325.59	325.24	325.93	326.01	323.31	324.77	324.61	324.43	323.58	325.41	325.34	324.17	327.2	326.27	325.02	324.3
302.8	303.52	299.63	302.72	301.26	301.99	301.55	301.66	301.25	300.13	302.03	301.84	301.74	300.17	301.75	300.37	299.05	300.46	301.73	301.03	301.61	300.28	300.49	301.65	301.75	301.44	300.38	301.28	300.63	301.08	299.35	300.43	299.49	303.27	300.64	299.77	301.01	298.54	301.58	301.09	301.24	301.19	300.95	301.15	301.49	302.61	300.69	299.58	302.15	301.76
305.95	303.76	304.76	303.66	304.59	306.08	305.14	304.85	303.05	305.34	303.75	303.92	302.35	303.1	306.5	303.54	303.42	304.62	302.94	305.44	302.52	304.99	305.84	305.09	305.65	304.8	304.06	305.86	302.84	304.48	304.31	304.61	306.36	305.31	304.46	303.57	301.65	303.82	303.09	303.17	302.87	306.04	303.69	304.01	303.82	303.8	304.36	304.68	305.6	305.17
301.09	303.84	302.58	302.45	303.15	302.81	301.95	303.16	303.41	300.92	301.89	303.44	301.69	302.62	302.95	301.49	301.81	301.63	302.67	301.42	301.17	302.91	301.86	303.29	303.19	301.23	300.99	302.55	303.54	302.19	302.08	303.09	302.48	300.57	302.73	303.86	300.77	301.82	301.18	302.83	302.15	302.15	304.75	301.77	304.13	301.8	301.37	304.21	302.94	302.39
303.66	304.88	304.23	302.26	303.01	304.48	302.53	304.76	303.31	303.02	302.8	304.42	304.13	302.54	301.21	304.14	301.18	303.77	303.57	303.13	303.71	302.03	302.3	301.25	304.72	303.5	304.47	303.73	303.81	304.16	302.76	302.38	303.2	300.5	304.06	303.42	302.82	303.52	302.37	303.07	305.1	301.63	301.57	304.26	303.67	303.08	304.78	301.74	303.41	302.89
305.16	303.72	303.7	302.46	303.54	302.37	301.76	302.71	304.16	302.49	303.18	302.74	303.46	304.05	302.55	302.32	303.56	304.16	301.24	304.05	302.79	302.65	303.18	303.6	301.75	304.18	304.3	303.4	302.84	303.3	302.87	302.57	304.02	302.64	303.51	302.84	303.98	304.55	303.96	304.93	301.88	302.5	303.4	303.82	304.09	303.11	303.75	302.3	301.83	304.88
312.07	311.89	312.95	311.67	312.77	311.77	311.98	312	313.8	310.96	314.65	312.07	312.3	312.48	312.42	311.42	313.84	311.51	312.79	311.96	311.84	312.49	311.95	311.75	312.83	312	313.92	310.53	313.02	313.16	310.36	311.97	310.4	311.47	312.24	312.16	312.09	311.8	311.35	313.51	312.39	312.46	310.7	311.56	313.44	311.33	311.79	313.01	312.36	312.03
297.62	296.73	295.94	296.12	297.39	297.71	296.17	296.37	298.08	297.23	294.61	295.06	296.68	295.55	297.79	296.11	296.57	297.39	296.77	297.55	296.75	297.72	295.97	297.06	297.88	296.83	296.66	297.29	296.17	297.29	297.5	297.97	296.57	296.97	298.52	295.79	296.49	296.89	295.89	297.77	295.41	296.05	296.87	296.09	296.81	297.09	296.98	297.59	296.79	296.67
306.29	304.45	304.55	306.6	305.15	304.03	306.15	305.77	304.75	304	304.66	306.62	305.4	304.26	306.47	305.97	305.37	304.96	304.01	305.05	305.6	306.42	304.66	304.85	306.29	305.91	306.2	305.4	305.01	302.91	305.08	305.79	304.72	304.69	306.73	304.92	304.65	305.45	305.04	303.28	305.49	305.33	305.26	304.01	305.54	304.6	304.98	306.63	304.17	306.08
315.55	314.83	315.32	316.39	315.15	315.65	316.63	316.1	316.07	315.76	314.86	314.73	317.02	315.69	316.3	316.32	316.23	316.19	316.04	315.47	316.83	315.57	315.96	315.63	316.2	317.21	314.53	317.2	314.18	315	315.44	317.13	316.9	316.02	315.9	315.25	316.43	313.65	315.21	315.65	313.11	317.63	313.86	315.05	316.01	315.88	315.96	316.83	316.88	315.84
309.85	310.36	310.6	312.19	311.4	312.7	309.81	312.6	312.1	314.08	311.07	311.26	311.37	310.56	311.32	310.92	313.53	312.11	311.89	310.89	310.56	311.8	311.88	310.47	313.86	313.4	311.24	312.28	309.76	311.61	311.57	311.29	310.5	311.1	311.39	311.36	310.87	312.04	313.25	312.33	312.28	312.91	313.02	312.34	312.4	311.41	310.24	311.06	311.62	312.7
302.78	302.94	302.69	302.87	303.18	302.42	302.92	301.4	301.29	301.56	302.38	302.59	301.45	302.88	301.86	301.36	304.07	302.54	301.01	303.86	300.74	302.73	302.5	302.61	303.87	301.37	302.63	300.61	303.22	302.76	303.12	301.52	302.79	302.03	302.22	303.8	302.43	303.75	303.13	302.06	301.13	302.13	303.06	301.03	300.4	300.69	301.05	301.61	301.87	302.73
309.86	310.56	309.52	308.77	310.09	309.92	309.86	312.16	311.18	310.78	310.76	310.52	309.18	309.7	308.28	310.6	311.4	310.23	307.86	309.28	310.15	310.05	309.98	310.33	310.67	309.75	309.36	310.41	309.97	308.65	310.9	309.42	309.17	310.74	310.13	311.56	311.02	310.37	309.19	311.38	309.91	308.8	310.9	311.47	309.16	308.92	308.8	310.67	309.74	309.15
293.92	293.49	296.8	293.81	292.59	293.31	294.18	293.78	295.26	293.02	293.96	293.59	294.51	292.77	293.13	294.84	294.59	293.61	294.09	294.87	293.17	293.59	294.58	295.87	294.71	293.92	294.2	295.01	290.63	294.54	296.79	295.02	294.28	295.56	294.04	294.07	294.85	297.28	294.58	294.01	293.35	294.18	293.82	295.06	292.54	295.08	294.52	294.17	293.89	293.18
302.15	303.37	304.7	303.14	303.12	305.26	303.72	302.4	303.7	303.07	303.32	303.4	301.72	302.16	302.72	304.34	304.05	302.22	303.8	302.34	304.32	303.47	302.56	303.54	302.85	303.88	303.14	304.14	300.53	303.31	301.87	303.39	302.07	303.35	303.82	303.79	303.79	303.26	301.71	303.02	302.49	301.76	302.51	303.3	303.55	303.99	303.76	302.86	301.87	303.69
312.19	313.6	314.58	315.52	315.54	313.26	313.38	314.57	312.32	314.96	314.76	313.32	312.57	313.27	315.82	313.34	315.25	313.96	312.99	312.35	314	313.6	314.31	313.73	311.98	316.35	312.79	314.98	315.69	314.28	312.91	315.68	314.33	315.54	315.36	313.29	314.21	312.48	313.04	311.82	314.65	314.88	314.19	313.16	313.28	313.66	313.4	313.52	313.52	312.29
317.11	317.16	318.61	319.29	315.71	319.06	318.35	318.96	318.1	319.1	318.29	318.48	318.06	319.61	318.49	318.67	319.09	317.24	319	318.98	317.74	320.42	319.09	318.57	319.38	316.81	319.33	319.02	318.02	319.29	318.24	319.2	319.71	317.73	315.42	319.07	318.84	317.14	318.55	316.88	319.28	318.46	318.96	320.07	321.11	318.97	317.68	318.4	319.25	316.8
314.65	315.2	312.48	313.27	314	313.38	314.1	316.45	313.69	314.39	313.72	314.4	313	314.43	312.54	312.57	315.24	313.62	312.69	311.88	311.86	313.44	311.89	313.46	315.54	313.24	312.49	314.6	313.68	313.6	312.11	313.92	312.89	312.95	312.07	312.69	313.56	312.73	313.52	313.09	313.22	314.39	311.86	313.05	313.11	313.22	311.89	313.73	312.66	313.48
305.21	303.47	304.73	305.79	303.59	304.4	303.91	304.58	304.05	304.96	304.9	305.17	303.07	304.64	305.71	304.48	305	302.95	304.69	303.04	305.82	303.59	304.88	306.23	304.08	305.77	303.91	304.63	305.28	304.23	304.08	303.84	303.77	303.78	305.66	305.3	305.34	304.82	305.83	303.94	304.92	304.64	304.29	304.75	302.94	305.44	303.06	304	305.66	305.24
306.48	306.73	305.71	305.96	306.26	305.86	306.16	306.35	307.09	306.21	306.02	305.7	306.32	305.45	304.36	304.83	306.29	303.52	305.44	306.67	305.94	305.38	304.87	308.2	304.75	306.11	306.58	306.31	306.71	306.25	307.53	306.39	305.63	305.96	306.8	307.02	306.01	307.54	307.16	304.93	306.34	305.91	306	305.49	306.39	306.89	305.66	305.13	306.06	306.53
306.59	306.94	308.13	305.77	307.18	307.79	307.73	309.26	308.24	307.57	307.76	305.12	309.38	308.35	307.11	306.65	306.59	307.39	305.16	307.38	307.39	308.68	307.04	307.28	306.71	307.46	305.08	306.3	307.23	303.62	308.05	308.83	307.63	308.81	307.32	307.43	307.71	307.38	308.21	305.51	308.47	305.49	305.82	308.41	307.88	307.96	308.3	306.42	307.09	307.73
316.98	313.61	316.46	315.68	316.22	316.42	317.14	314.93	315.13	316.29	315.64	314.38	313.94	314.75	316.57	316.25	312.97	314.43	314.54	313.73	314.52	314.33	314.94	313.53	315.91	314.04	315.45	313.72	313.76	316.33	314.89	315.78	316.42	314.99	314.86	312.59	315.41	313.69	315.02	314.05	315.73	316.56	313.91	315.66	315.34	315.09	314.11	315.57	315.8	315.3
305.06	305.92	304.06	305.19	303.39	304.51	303.54	304.3	302.74	305.48	306.1	304.82	303.32	302.91	305.19	302.77	306.01	305.44	304.43	305.1	303.92	301.84	303.83	305.39	305.84	302.59	304.68	306.51	304.9	304.87	304.62	306.55	303.5	305.82	305.1	305.52	304.88	302.59	304.19	304.43	303.93	303.57	303.84	304.19	304.27	303.12	304	304.35	304.78	305.2
301.5	301.24	301.96	302.93	302.52	303.37	301.52	302.68	304	302.72	302.36	301.15	304.41	301.63	303.5	301.05	302.1	301.92	304.15	303.01	301.46	302.64	303.47	303.11	303.22	301.47	302.71	302.59	303.21	300.77	301.86	302.62	302.34	300.8	301.02	300.83	300.36	301.62	300.75	304.64	302.3	302.49	301.64	301.08	301.66	302.79	301.82	301.82	299.62	301.94
314.92	318.08	317.56	318.36	318.79	318.04	317.54	318.19	318.28	318.47	318.76	316.43	317.54	319.39	316.53	320.02	316.5	317.22	316.78	315.55	317.82	315.83	315.56	316.47	317.7	316.59	317.89	318.64	317.76	316.85	317.55	317.51	316.78	315.61	316.28	318.09	316.44	316.69	316.15	317.96	317.25	315.47	316.01	319.72	315.9	318.22	317.47	316.84	317.12	317.46
295.84	296.66	297.51	297.33	298.69	296.74	296.74	297.77	297.81	297.61	298.19	297.36	297.86	295.68	297.68	295.84	295.92	296.18	296.83	297.31	296.71	296.49	296.04	296.92	296.91	296.35	297.62	297.53	297.08	296.27	296.99	298.14	297.04	296.28	297.76	296.09	296.57	296.96	296.5	297.22	295.77	297.71	296.24	297.43	296.98	297.33	296.78	296.69	296.52	296.33
305.38	304.68	305.57	305.49	304.21	305.63	304.74	304.48	304.98	304.32	303.56	304.45	305.18	304.86	305.08	305.94	305.95	305.35	304.43	304.38	305.56	304.48	305.14	303.89	304.53	302.14	305.06	305.24	305.11	305.31	304.57	304.29	302.36	305.58	306.59	304.7	304.55	305.16	305.23	305.4	304.94	305.36	305.66	303.3	303.26	303.64	305.4	307.34	306.42	305.64
296.09	297.78	296.66	297.9	295.7	297.03	297.14	295.83	296.84	296.72	296.9	297.65	296.74	296.22	295.79	296.7	298.37	297.71	297.45	297.75	295.69	298.3	297.69	296.9	296.84	296.92	297.5	296.35	296.06	298.29	296.23	297.4	295.54	296.13	297.03	296.1	297.35	296.49	295.01	296.81	297.46	296.5	295.5	297.95	296.82	294.57	297.22	296.78	297.57	296.56
319.78	320.04	320.03	318.77	320	316.9	320.5	319.12	318.71	320.84	316.89	319.94	318.34	321.99	320.38	319.87	318.57	319	317.91	319.16	318.95	318.36	319.24	318.46	318.8	319.16	318.65	318.59	320.18	319.94	320.16	319.62	318.9	318.84	319.1	319.45	320.31	320.42	317.82	317.67	319.67	320.35	318.88	319.59	318.49	319.53	319.05	318.82	320.02	318.15
317.71	317.44	318.97	318.44	317.39	318.88	316.85	317.2	316.75	318.9	317.32	320.2	317.96	317.69	316.91	318.1	316.29	318.47	315.67	320.09	318.38	317.43	318.76	319.87	318.63	317.15	318.82	317.04	319.1	317.41	319.84	318.96	317.69	317.48	318.84	317	317.4	317.41	318.21	318.15	318.13	318.29	315.94	316.65	317.65	317.74	317.01	317.08	318.9	318.36
304.66	304.09	306.7	305.53	304.68	305.24	304.62	306.29	304.44	306.04	302.75	302.73	303.13	306.37	304.39	305.55	305.84	304.98	305.73	306.63	305.83	304.7	305.28	304.13	305.14	305.45	303.91	304.16	303.44	304.26	305.49	302.2	306.37	304.26	305.08	303.21	303.89	304.64	306.07	303.94	304.11	306.36	306.06	305.28	305.75	304.72	304.14	304.02	304.57	304.27
300.92	298.65	301.07	300.97	300.45	302.42	301.85	301.63	300.81	300.51	300.42	301.98	301.11	302.16	302.36	303.13	299.8	299.78	301.2	302.59	300.19	301.97	301.86	301.54	301.72	300.33	301.12	299.86	301.06	301.02	300.54	303.13	300.06	301.65	301.38	299.69	300.63	299.36	299.91	301.13	301.72	298.37	301.03	301.18	303.71	301.75	299.81	301.55	301.95	302.18
304.29	306.01	305.18	304.33	305.49	305.36	304.98	305.39	306.11	305.22	306.05	304.74	305.45	305.08	305.91	304.97	304.98	305.34	304.32	305.16	306.16	305.18	304.59	307.6	306.92	306.93	303.87	304.09	306.39	306.47	305.71	304.76	305.87	305.82	307.93	304.82	306.96	303.19	304.26	304.64	304.61	305.37	304.13	304.86	305.54	306.68	305.39	305.84	304.72	304.68
313.57	311.94	313.89	314.5	312.3	312.32	313.31	310.88	313.9	313.4	312.94	313.69	313.2	311.24	312.82	313.43	312.71	311.1	311.53	311.5	311.28	312.8	313.75	311.94	312.53	314.14	313.34	312.69	312.58	310.61	312.45	312.83	312.06	311.33	313.03	311.15	312.98	312.45	311.76	311.74	313.52	314.19	311.85	314.59	311.49	313.84	314.39	312.84	311.99	315.22
310.1	310.6	309.83	311.34	309.74	311.8	309.37	310.02	308.5	311.58	311.24	310.05	311.77	309.81	312.1	311.13	311.83	308.27	310.06	310.79	309.87	309.07	306.85	309.54	309.95	310.11	309.74	311.82	309.4	311.99	307.35	311.14	308.73	311.23	312.51	309.9	309.81	310.89	311.16	310.34	312.04	309.9	310.3	310.96	309.79	311.88	309.68	310.33	310.83	311.32
300.63	300.76	298.84	299.83	300.57	299.74	299.07	299.25	299.8	300.48	299.82	300.13	298.72	299.21	298.23	302.3	299.1	299.5	300	299.26	300.73	301.42	301.61	299.63	299.49	299.21	299.26	300.21	300.42	299.09	300.72	300.52	300.71	299.29	302.08	300.51	298.96	301.55	300.36	300.1	299.73	297.36	301.54	301.05	298.96	299.88	299.92	302.07	299.61	298.33
325.69	326.77	327.45	327.07	325.43	328.07	326.93	326	325.84	327.5	326.14	326.15	326.78	325.94	328.89	328.47	326.08	326.74	326.6	327.73	326.87	326.84	326.33	326.01	329.2	328.28	325.13	327.26	325.88	327.09	327.27	328.08	325.5	326.71	327.37	325.79	327.74	327.18	327.26	327.51	327.74	326.85	326.74	326.07	327.19	326.47	327.36	326.9	327.73	328.27
303.4	302.6	303.41	304.21	302.14	301.85	301.88	302.83	301.85	301.63	303.23	302.74	301.57	303.02	306.21	302.97	303.03	301.9	303.21	301.81	302.6	301.7	302.3	303.97	301.3	303.02	304.15	302.88	301.78	303.99	302.51	304.05	302.64	302.39	302.65	301.63	303.27	304.01	300.85	303.86	302.4	303.58	302.84	302.62	301.86	301.06	304.15	302.3	303.28	304.54
314.2	314.92	316.11	317.7	316.22	315.33	316.06	317.7	314.34	315.78	316.47	316.64	315.05	315.77	314.96	317.13	315.38	316.36	316.31	314.67	315.44	315.19	315.84	317.16	318.26	313.09	317.04	315.01	316.18	315.15	315.8	314.52	313.94	314.46	315.28	317.09	316.26	315.5	317.17	316.76	317.83	316.22	315.85	316.82	316	315.79	314.21	316.91	316.82	316.08
323.6	323.12	326.06	326.42	323.87	323.55	326.43	324.56	326.48	324.61	326.4	326.64	324.73	323.67	326.69	324.68	325.7	323.27	325.86	326.11	324.07	324.54	324.19	323.08	324.74	326.15	326.82	325.46	325.94	326.13	325.89	323.97	323.9	324.63	323.86	325.33	324.01	323.83	325.39	324.79	327.15	327.65	323.99	326.39	325.44	326.23	325.76	325.23	323.31	324.47
303.08	305.96	304.73	303.37	304.58	304.01	306.43	304.63	304.58	304.84	305.41	306.6	304.57	305.88	304.68	304.01	303.5	305.57	306.27	304.69	303.53	304.41	306.24	303.76	305.32	305.55	304.18	305.8	303.84	305.16	305.61	304.91	306.66	305.08	305.23	307.07	306.97	304.09	303.77	303.22	304.72	304.4	304.89	304.8	306.72	302.88	305.76	305.01	306.03	304.9
317.77	317.07	317.84	317.86	318.38	316.8	318.88	317.87	319.8	318.49	319.42	319.33	318.54	318.8	316.55	318.65	316.78	316.35	318.36	318.73	318.61	318.09	316.19	318.23	317.86	319.26	317.92	316.38	317.94	319.19	318.33	317.53	317.33	318.16	318.86	318.08	318.68	319.51	317.94	318.24	318.59	316.7	317.53	317.07	318	317.48	318.05	318.36	317.97	318.3
303.62	303.73	303.13	302.11	305.02	302.61	304.68	302.64	304.8	304.05	302.19	302	301.27	302.58	303.87	304.93	304.37	303.48	304.69	302.35	303.63	301.4	304.24	302.88	303.5	303.14	304.45	303.37	304.36	303.77	304.16	304.92	303.95	303.47	304.19	302.22	302.44	302.19	302.97	302.76	303.85	304.32	304.46	304.9	304.38	304.28	304.19	303.31	302.77	303.75
313.42	313.3	313.66	312.87	311.61	315.36	311.99	312.47	313.44	313.34	313.58	313.83	312.37	312.71	312.05	311.9	313.44	312.7	314.34	313.28	314.52	313.26	313.02	311.49	314.52	312.46	312.86	314.59	314.58	313.7	313.62	311.74	314.98	312.46	315.31	312.19	311.38	315.11	312.08	313.05	314.2	312.17	312.14	313.51	313.81	313.95	313.4	313.22	313.45	313.64
317.54	318.22	317.91	317.35	319.21	317.76	319.54	318.4	317.86	316.5	318.19	317.02	316.71	318.62	319.94	316.42	317.17	319.24	317.14	317.45	317.23	316.96	318.87	317.7	318.93	317.89	319.01	319.23	317.92	316.69	318.93	318.92	318.39	319.78	317.86	319.88	317.2	317.78	317.36	315.33	319.35	318.42	318.81	318.65	318.32	316.18	317.79	317.6	317.98	318.03
299.79	302.31	301.37	301.59	299.68	301.42	301.54	301.73	301.23	300.54	300.83	299.67	301.43	300.55	301.5	300.91	300.1	299.49	302.61	300.4	300.68	301.35	303.06	302.51	301.17	301.3	301.03	301.58	300.48	302.94	302.6	301.06	302.04	299.7	300.81	299.54	301.02	299.1	300.36	301.34	300.74	300.78	302.94	300.64	301.17	299.84	300.88	298.8	303.07	300.98
303.47	302.26	303.88	303.67	302.62	301.66	302.82	303.79	303.5	304.27	302.27	303.16	302.62	302.05	303.3	304.41	303.12	301.63	302.52	303.63	301.72	302.94	303.03	302.14	303.7	303.26	302.04	303.5	303.59	302	302.81	303.7	302.79	304.22	301.74	302.54	303.02	303	303.91	303.62	301.37	302.5	302.9	302.9	303.13	302.46	301.67	303.33	302.81	302.87
314.36	314.7	316.1	314.55	314.42	316.55	315.96	315.77	313.92	314.62	316.06	313.74	313.89	314.44	314.42	313.74	314.93	312.45	312.73	315.47	314.98	314.98	315.48	313.62	314.43	314.39	315.27	314.3	314.09	315.44	314.07	313.83	313.74	315.7	314.31	314.79	315.63	315.42	314.2	314.66	316.6	314.51	312.88	314.33	317.03	314.12	314.84	316.22	314.05	313.83
312.17	311.1	310.67	310.68	310.78	310.78	312.48	311.54	311.49	310.45	312.24	310.61	312.33	311.62	312.37	311.17	313.31	309.83	309.9	312.26	310.27	310.79	311.45	310.82	310.59	312.1	310.55	311.56	310.21	312.46	311.07	309.86	310.32	310.6	311.07	312.48	310.99	310.54	312.92	310.3	311.83	311.71	312.02	310.71	313.53	311.74	312.08	310.9	311.73	309.31
323.4	324.49	323.98	323.05	323.6	324.61	326.19	324.16	323.6	325.31	324.58	325.72	324.83	325.83	325.68	323.67	324.45	327.59	325.2	324.4	324.41	324.22	323.74	324.89	323.92	324.62	325.46	326.36	324.04	324.35	324.97	324.27	325.54	325.53	322.65	324.68	326.35	322.95	324.6	323.96	324.67	323.87	324.07	326.65	323.97	324.56	324.01	324.16	324.47	325.34
302.55	302.34	300.9	301.87	300.97	300.89	301.78	300.86	300.24	300.64	301.22	300.77	299.31	301.56	302.88	302.05	301.2	302.4	301.21	300.92	301.57	299.83	301.23	300.07	301.64	300.89	301.58	300.53	299.14	300.32	301.54	299.51	300.52	303.18	298.38	301.45	301.66	301.88	300.1	301.43	300.6	300.74	301.78	301.53	301.6	300.94	301.5	298.85	302.15	300.84
318.65	318.14	318.04	318.84	318.98	318.17	318.66	318.94	319.28	319.88	317.84	318.65	317.63	318.92	318.67	317.87	318.35	318.43	319.52	319.61	319.25	318.27	317.72	318.71	318.92	317.56	317.76	319.62	317.93	317.98	319.91	319.76	320.01	319.27	317.52	317.76	318.91	319.84	318.86	319.19	317.65	319.62	318.69	319.32	319.7	319.62	318.74	319.29	317.43	320.79
300.77	300.8	299.59	300.47	299.43	298.99	300.41	299.95	301.83	300.24	299.25	299.1	299.78	300.86	300.18	300.24	299.46	300.76	301.01	301.43	300.83	300.22	298.3	298.38	301.06	300.1	300.87	299.87	300.52	299.04	299.31	299.86	300.82	301.69	299.89	300.78	300.67	299.74	301.46	300.67	299.77	300.86	300.87	299.75	300.82	299.73	300.17	300.45	299.45	300.02
304.07	304.6	303.22	304.79	302.74	303.22	305.19	303.22	302.44	305.13	305.61	304.04	303.07	305.25	305.35	302.93	301.56	305.01	303.98	302.48	303.56	303.31	304.05	304.17	302.53	303.75	304.16	303.83	304.32	305.19	304.03	303.85	303.95	303.79	301.99	304.58	304.49	303.98	302.8	303.17	304.15	304.66	303.72	303.35	303.13	303.51	305.11	302.72	304.15	302.83
309.46	311.68	311.42	310.25	309.66	311.3	311.93	311.41	312.57	312.45	311.77	312.31	311.13	310.76	311.76	311.81	310.82	311.87	310.58	312.39	313.96	312.27	312.77	312.74	312.8	311.87	313.29	311.97	310.89	311.2	311.59	309.81	312.32	311.82	311.12	310.89	311.97	311.03	312.42	311.05	310.15	311.32	311.39	311.2	313.24	311.76	312.58	310.99	312.74	311.46
314.71	315.38	314.12	314.38	315.74	315.04	316.22	314.82	315.67	314.21	311.11	313.66	311.05	315.14	313.62	315.52	314.9	314.09	312.89	314.65	313.24	313.97	313.4	317.29	314.6	315.67	314.62	315.63	312.48	314.97	314.2	314.14	314.46	315.04	314.36	314.55	314.51	315.73	313.99	314.21	315.22	315.83	315.22	315.89	315.16	314.07	313.13	315.93	315.43	315.58
314.54	314.98	314.54	315.06	314.77	313.71	314.85	315.69	314.63	314.71	314.8	315.47	315.72	314.38	314.67	315.99	315.26	315.32	314.23	314.26	315.37	314.95	314.69	314.2	315.15	314.44	313.36	315.33	312.95	314.77	314.95	314.72	316.62	315.29	314.96	313.86	314.42	312.58	314.33	315.91	314.6	314.87	316.2	314.68	313.68	314.01	314.94	314.93	315.35	315.04
311.51	311.24	310.66	311.84	310.24	312.52	311.23	310.81	310.81	310.55	311.16	312.29	311.35	309.53	309.4	312.59	311.98	311.44	310.9	310.23	310.41	309.87	311.52	311.6	312.7	310.09	312.03	309.66	310.96	308.76	311.62	310.79	310.25	310.36	310.2	311.92	310.94	308.93	311.98	311.33	309.87	310.91	307.72	310.71	312.17	310.4	311.88	313.07	312.7	311
314.89	315.34	313.77	314.49	314.04	314.37	315.29	315.4	314.28	315.53	313.34	315.35	315.77	314.9	314.16	313.64	314.37	316.46	316.47	313.78	313.94	314.26	317.04	314.85	314.88	313.92	313.54	314.98	315.11	316.31	314.84	315.12	315.08	314.41	314.38	316.52	316.18	312.89	315.3	315.27	313.29	315.04	315.28	313.97	316.04	314.11	314.24	314.48	313.85	315.32
304.7	303.22	303.13	305.44	302.34	304.43	304.26	304.3	304.95	304.59	305.06	303.27	306.25	303.26	304.46	305.47	305.13	303.7	305.28	303.84	303.96	305.38	306.55	305.03	306.64	302.93	303.36	305.21	303.61	303.75	304.14	305.15	303.84	305.71	306.36	304.22	303.36	303.74	303.22	304.7	303.17	305.62	304.43	302.96	305.05	305.03	304.05	303.54	303.21	303.04
317.75	317.33	318.14	316.83	318.03	317.35	319.13	316.64	316.3	316.99	316.74	317.46	316.82	317.74	317.04	318.11	317.02	318.08	317.89	317.99	316.92	319.03	317.72	317.19	317.16	317.11	316.49	316.12	315.37	316.83	318.34	316.17	317.93	317.65	318.44	317.31	319.35	316.54	318.66	317.8	317.86	318.01	317.72	315.54	317.45	317.84	316.58	317.62	316.4	317.71
302.96	299.22	300.4	301.15	301.49	301.6	302.76	301.79	300.94	300.9	301.94	300.45	300.98	301	301.39	301.29	301.36	301.54	301.55	300.46	300.18	301.69	299.42	301.89	301.55	301.05	300.85	301.15	300.29	300.75	300.3	302.45	300.76	300.37	301.57	300.63	302.04	301.6	300.74	301.7	299.41	302.38	301.67	302.45	302.24	301.64	301.13	302.51	299.62	301.8
294.89	294.13	293.42	294.35	295.86	294.62	293.49	294.68	296.27	294.37	295.95	295.49	294.69	294.04	296.32	295.87	295.35	295.57	295.24	294.85	293.69	295.35	294.56	295.55	293.33	293.6	295.24	295.08	293.65	294.9	293.92	295.3	295.22	295.06	296.25	294.53	296.36	295.39	295.95	296.91	297.06	295.39	295.92	296.22	297.22	297.94	294.34	294.5	294.85	294.61
303.57	301.97	301.7	302.48	303.21	303.49	303.13	303.8	302.18	304.44	304.59	303.47	301.8	303.83	304.77	300.65	302.44	302.62	302.2	304.23	302.76	302.77	303.61	303.29	302.07	304.75	303.66	303.13	302.93	302.27	301.29	302.07	302.14	302.95	300.98	304.42	303.84	304.43	303.94	304.39	301	303.6	304.94	302.38	301.87	302.88	301.72	303.74	305.11	302.34
304.79	304.52	302.56	304.41	303.95	305.21	304.16	303.32	304.07	304.27	302.38	303.79	304.46	304.38	302.94	303.44	303.23	304.23	302.5	303.56	302.92	304.55	301.59	304.34	304.23	303.46	305.62	302.4	303.85	300.86	304.83	304.71	303.93	304.87	306.19	303.25	305.56	304.81	304.18	306.21	304.36	303.44	306.5	303.84	303.21	305.09	303.34	301.05	302.71	305.29
303.29	304.3	304.58	302.42	304.74	303.04	303.01	304.81	303.32	302.12	303.75	304.54	303.47	303.23	303.06	303.81	301.96	302.49	303.28	304.36	302.79	302.78	303.41	302.64	303.11	303.4	303.46	302.84	303.73	302.18	301.53	304	302.79	302.2	303.83	303.41	302.32	303.49	301	301.32	303.08	301.8	303.38	304.65	302.75	302.76	303.41	302.75	303.04	303.07
308.78	309.26	308.07	309.03	308.94	310.67	309.99	309.4	311.15	311.39	310.78	310.53	309.48	308.89	308.65	310.89	308.98	308.28	310.2	309.26	308.61	308.92	308.45	310.64	308.86	309.45	309.36	309.63	309.28	311.32	308.33	308.99	310.87	309.27	310.39	310.93	310.46	311.33	308.85	308.58	310.07	311.03	310.87	310.15	311.54	311.44	308.93	309.84	310.11	308.79
327.27	327.7	326.47	328.57	327.55	327.7	327.83	327.85	326.72	326.87	328.94	328.66	328.29	327.9	327.98	328.6	326.18	328.58	327.36	328.45	326.84	327.21	329.68	329.02	328.99	328.58	328.45	328.24	327.96	327.24	328.25	328.51	328.63	328.14	328.63	325.39	329.29	326.19	327.6	327.55	327.75	327.67	326.94	327.41	327.11	327.8	330.86	327.78	327.92	328.39
318.18	319.72	319.19	318.82	318.97	319.34	319.04	318.3	318.58	320.97	319.67	317.32	317.99	319.05	318.17	318.48	319.64	319.25	320.82	318.32	318.14	319.24	316.76	320.9	318.5	319.32	317.08	317.88	318.52	317.73	318.55	318.81	317.99	317.91	319.39	317.23	318.39	320.99	318.26	319.14	318.28	318.82	316.05	317.04	319.14	319.67	318.1	318.98	318.35	317.45
317.66	316.59	317.14	317.2	316.29	316.52	317.36	318.11	316.69	316.52	316.08	316.57	317.9	316.51	318.16	318.61	316.54	316.14	318.62	316.81	317.9	317.68	317.66	318.54	314.62	318.91	317.78	316.38	316.47	316.4	316.63	316.15	317.58	316.56	317.78	318.1	319.74	316.94	319.08	316.73	317.19	318.07	317.99	315.84	316.92	314.49	316.34	317.83	317.23	317.22
326.56	324.68	325.53	323.42	323.82	325.06	325.14	324.51	325.92	324.13	322.78	323.73	324.2	323.41	325.16	323.87	325.27	324.57	324.16	322.46	325.52	324.54	324.52	325.08	323.42	323.46	324.82	322.47	323.66	322.47	325.57	325.53	324.29	326.5	323.6	324.38	326.59	324.5	325.15	325.83	323.72	324.28	323.77	324.64	325.39	322.94	324.62	325.41	324.94	324.89
319.06	320.1	317.92	319.91	319.06	319.89	318.2	320.58	318.36	319.42	317.23	321.1	317.52	321.01	319.4	317.07	318.67	319.51	317.47	320.25	318.99	319.28	320.59	320.28	317.37	320.2	318.97	317.47	321.01	320.45	318.64	318.54	318.92	317.85	319.16	318.06	318.55	320.08	319.11	319.98	317.84	319.37	318.89	318.9	319.2	319.75	319.08	318.81	320.33	319.84
313.38	312.18	312.67	313.78	311	312.73	313.11	313.26	313.34	312.97	314.01	312.83	311.44	311.98	314.01	312.21	312.69	311.82	312.06	312.98	312	311.52	312.87	312.66	312.92	312.78	311.74	313.27	312.19	314.19	312.71	311.82	312.13	312.92	314.57	315.14	312.69	313.95	311.64	312.12	313.73	313.96	313.89	313.29	313.46	312.51	310.44	313.28	312.43	313.01
304.04	305.6	306.5	306.19	305.08	305.49	306.35	305.6	305.74	306.56	305.63	306.86	304.29	303.9	305.55	306.35	305.52	304.66	306.13	304.05	305.5	304.5	304.57	307.01	303.67	303.97	304.67	306.26	306.46	305.79	303.66	304.18	304.18	305.32	305.05	304.34	304.86	302.69	305.45	304.28	303.96	305.99	305.19	305.76	306.76	305.57	305.89	304.82	303.65	304.37
304.87	304.45	302.97	304.7	302.52	303.81	304.49	303.35	303.84	304.89	304.83	303.26	305.88	304.79	306.73	303.81	305.5	305.56	304.12	305.67	304.82	304.54	305.33	303.34	303.53	305.79	304.41	304.57	303.58	305.34	304.05	304.27	304.89	302.9	303.37	304.84	304.3	305.01	306.35	306.19	305.4	304.2	304.55	305.09	303.19	303.32	304.95	304.45	305.76	305.43
302.7	303.91	305.63	305.66	305.62	303.48	306.26	304.69	302.74	304.35	302.89	305.41	304.54	306.13	304.73	305.43	304.71	307.07	305.94	305.7	305.18	305.73	304.32	306.78	303.19	304.4	305.38	304.38	304.39	305.62	304.48	304.94	304.14	306.2	305.33	305.98	305.96	304.97	305.25	306.07	307.65	304.35	305.69	306.87	305.56	302.53	303.4	304.25	305.12	304.8
311.55	311.75	310.43	312.18	312.82	311.23	312.35	309.96	312.54	309.21	310.57	309.94	311.27	311.95	311.29	311.2	310.97	310.05	313.09	310.85	312.16	310.92	311.14	310.48	312.16	312.05	310.8	310.45	310.79	311.61	311.53	309.73	310.3	310.93	311.83	311.56	312.81	311.42	311.26	311.15	312.22	311.09	313	311.17	311.66	311.88	311.29	313.14	310.74	311.91
316.91	317.05	316.9	317.4	316.27	316.96	316.68	316.91	316.19	314.74	317.76	317.8	316.6	317.53	316.54	317.37	314.27	317.02	316.21	316.41	317.18	314.81	317.67	314.87	315.36	315.79	316.5	316.19	316.02	315.58	317.17	316.04	315.46	316.92	316.57	316.86	316.74	316.3	318.75	317.13	318.13	318.36	316.99	317.64	314.84	316.07	317.02	315.52	316.14	318.46
318.84	319.89	318.44	317.22	319.71	318.7	318.44	318.51	319.15	317.02	317.75	318.4	316.24	319.62	318.41	317.59	319.26	318.15	317.95	319.77	318.51	318.69	319.89	317.93	317.69	318.65	318.46	318.63	318.26	317.49	318.53	316.43	319.31	318.27	316.21	316.75	317.5	318.52	318.62	319.55	318.64	318.6	318.82	316.94	316.97	316.92	317.14	319.04	316.53	320.17
303.47	301.11	303.11	302.53	302.27	300.44	303.1	303.48	302.49	301.68	302.26	300.61	300.84	302.66	303.03	302.53	304.04	303.02	303.83	303.57	300.24	302.31	303.2	302.61	302.14	301.1	301.55	302.62	301.79	302.31	303.54	304.54	301.75	301.48	302.98	302.17	304.91	302.5	301.91	302.68	302.54	302.39	301.22	302.5	299.89	301.92	302.59	302.34	300.66	303.84
299.73	300.35	300.86	299.55	300.3	300.01	301.55	298.49	299.42	298.83	301.13	298.78	300.6	301.05	299.66	299.87	301.3	301.1	298.19	300.33	300.68	301.38	298.94	298.59	297.7	298.63	300.52	299.68	301.19	299.62	303.09	299.5	298.73	298.45	302.6	300.44	300.28	300	300.2	301.71	299.83	301.13	300.94	300.7	300.74	300.48	299.5	300.32	299.48	299.68
314.74	315.27	312.49	314.36	313.43	315.89	312.9	315.57	315.33	315.26	313.89	316.32	315.92	314.28	313.49	315.01	315.64	315.56	316.12	314.14	316.43	314.47	317.36	314.53	314.78	314.81	313.76	314.22	315.08	316.07	315.15	314.77	314.74	315.82	314.59	314.53	314.82	313.5	313.3	314.62	314.72	314.92	314.26	313.76	315.01	315.89	315.6	316.25	316.05	313.63
311.89	311.89	309.41	311.5	310.52	311.75	309.23	312.22	309.39	310.46	309.79	312.01	309.84	310.19	310.3	311.88	311.34	311.77	311	309.15	309.96	311	311.94	309.3	312.34	311.37	308.81	310.58	309.29	312.05	309.13	310.99	310.67	310.45	308.93	309.62	310.24	310.62	310.65	310.16	311.79	310.35	311.04	310.86	311.32	310.42	309.66	311.55	310.3	312.23
328.62	328.42	327.98	329.39	329.56	326.96	328.76	328.48	330.12	328.5	327.77	325.95	327.78	328.84	329.07	330.8	328.99	328.06	327.64	328.87	330.12	328.08	329.72	329.82	330.17	327.92	328.82	329.65	328.45	327.25	327.67	329.21	329.48	329.38	329.71	328.08	329.81	330.13	330.17	329.79	327.83	328.47	325.55	329.74	329.58	327.58	328.97	328.76	328.04	328.16
305.81	305.58	306.17	305.94	306.1	306	306.49	306.35	305.13	306.63	306.16	306.43	306.16	307.25	307.84	305.63	305.76	304.11	305.56	305.79	305.46	304.26	304.78	306.31	306.44	306.89	307.42	306.62	305.84	306.58	306.59	305.17	305.36	305.65	306.23	304.38	305.31	306.43	304.98	306.38	305.32	306.68	305.07	306.71	309.62	306.51	306.37	306.18	305.42	308.33
303.12	300.96	303.92	302.86	302.22	302.62	302.75	303.5	303.58	301.53	302.04	303.31	303.22	301.88	303.82	300.11	303.45	302.4	302.88	303.83	302.35	303.53	302.97	301.51	301.9	301.51	300.21	303.71	303.11	301.54	303.83	301.12	302.26	302.55	303.23	303.4	302.34	303.35	302.98	302.53	303.11	302.37	301.35	302.46	302.64	304.61	302.49	301.6	301.61	303
305.39	306.34	305.75	306.75	307.18	305.04	308.4	307.09	306.56	306.99	307.65	306.42	306.01	307.03	306.23	305.01	307.77	307.71	308.44	307.18	306.62	307.54	305.93	306.9	305.94	308.25	304.59	308.26	306.57	307.74	305.76	306.09	306.89	304.91	305.59	305.18	306.16	306.38	305.26	306.55	305.79	306.39	306.24	305.25	307.75	305.29	304.81	304.42	307.15	307.55
308.46	311.8	310.48	311.9	309.18	309.67	309.05	309.49	309.87	309.3	309.23	308	308.97	310.74	309.56	308.83	308.11	308.81	308.24	308.12	310.47	308.89	308.07	310.1	310.13	308.59	309.21	307.79	307.77	309.48	307.94	309.75	308.69	309.4	307.2	310.16	308.2	309.33	308.05	308.31	308.67	309.64	308.57	307.96	309.84	309.54	309.31	311.03	309.31	308.08
309.68	307.14	308.31	309.01	309.51	309.26	306.53	309.82	308.09	307.43	309.13	309.79	310.36	309.86	309.48	309.42	308.32	308.27	308.61	309.4	309.72	309.16	309.65	307.22	309.1	310.33	308.68	308.48	308.75	309.31	308.42	310.27	310.26	308.68	310.59	310.57	309.82	306.04	308.71	308.17	308.26	309.75	308.99	310.32	310.17	308.8	309.77	308.5	308.43	307.44
302.54	302.17	303.44	303.1	302.23	304.77	303.69	299.22	304.16	302.82	303.14	304.79	303.58	302.88	302.4	304.01	303.33	304.13	302.65	303.15	302.55	302.23	301.65	303	304.43	302.98	302.67	304.17	304.62	304.57	304.42	303.97	302.97	303.53	302.77	304.01	301.77	303.09	302.93	303.02	302.41	302.36	301.64	303.16	303.38	304.79	302.78	303.36	304.33	303.62
304.05	304.3	305.17	304.22	303.66	305.06	304.99	304.47	304.45	303.8	304.68	303.23	305.15	302.98	305.15	303.75	302.07	305.26	303.23	304.15	304.64	304.43	305.57	305.66	304.23	302	304.24	304.64	306.73	304.45	304.37	305.76	303.99	304.52	306.31	305.55	303.41	304.48	305.8	302.99	305.33	303.92	306.08	304.8	305.15	305.02	302.94	304.07	304.84	303.78
328.62	327.71	326.37	328.16	327.57	325.82	328.16	328.78	327.14	327.14	328.67	328.51	328.47	329.23	329.15	327.57	328.52	328.4	327.78	328.16	327.92	326.68	329.47	328.78	327.55	328.15	326.3	327.47	329.86	328.94	327.81	325.96	328.48	328.35	326.57	328.84	328.55	328.23	328.04	327.25	328.78	328.89	326.28	326.88	327.95	327.61	327.2	327.29	328.19	326.56
304.22	306.91	305.57	303.95	306.67	305.61	303.83	304.83	306.68	304.43	304.86	306.04	306.29	305.76	305.55	304.91	306.71	305.21	304.76	306.74	306.48	305.95	306.85	306	305.9	305.33	306.03	304.92	305.04	305.38	302.92	305.6	304.45	305.79	304.31	305.78	307.1	304.79	306.42	305.86	304.16	304.69	305.71	306.28	305.81	304.14	307.39	306.75	304.36	303.91
326.09	326.91	328.89	327.1	329.25	326.83	329	325.94	328.58	326.92	327.59	328.25	328.81	327.14	327.44	327.04	328.42	329.26	327.57	327.7	328.03	327.11	327.34	328	327.79	327.44	327.33	326.36	330.32	327.44	325.97	325.34	328.57	327.39	326.43	327.64	327.28	326.81	325.65	328.82	329.04	328.58	327.29	327.31	327.94	326.81	329.17	327.96	327.63	328.07
305.44	303.91	303.27	302.89	303.23	304.26	303.97	303.35	304.13	303.68	302.82	302.78	305.92	304.35	302.49	303.79	304.33	305.23	302.72	304.67	303.35	304.78	303.89	305.11	305.21	303.32	304.38	305.17	303.77	304.31	303.08	303.12	303.15	303.98	302.59	302.58	302.28	304.27	305.15	304.22	302.16	301.38	305.34	302.97	303.38	304.14	302.69	303.6	303.79	304.35
307.78	308.77	309.45	308.09	309.61	309.58	309.23	310.4	307.86	309.69	309.89	309.75	309.98	310.84	307.06	310.32	308.71	308.18	309.36	307.19	308.5	308.04	309.22	309.79	308.43	310.9	309.52	308.56	308.24	309.25	310.23	309.26	308.37	308.82	307.48	309.06	309.43	307.8	309.16	308.22	306.31	309.05	308.82	308.8	308.43	307.02	308.58	309.24	308.72	308.76
303.75	302.93	305.37	304.68	303.54	304.61	304.35	305.73	304.82	304.16	304.13	304.91	303.29	305.73	304.65	301.86	304.43	303.82	304.4	304.09	303.97	303.29	305.37	304.63	302.17	305.94	305.28	303.24	305.19	305.06	305.24	305.38	305.93	304.93	305.22	304.82	305.79	302.93	302.78	303.88	304.87	302.88	304.99	304.91	304.46	304.6	305.17	305.69	304.97	305.03
317.14	316	314.46	315.7	315.88	315.32	314.09	314.87	315.35	315.79	314.41	317.18	315.14	316.97	316.4	313.73	315.81	314.05	313.89	314.51	314.81	315.75	314.53	316.54	314.25	314.55	314.28	315.43	314.93	314.79	316.06	315.88	313.91	315.89	316.3	315.76	314.23	316.13	315.33	316.61	315.13	315.61	316.68	317.26	314.92	315.23	315.09	317.4	316.1	316.28
327.08	329.23	329.24	326.99	327.35	328.8	328.87	327.15	329.14	329.35	329.16	328.22	330.3	327.74	328.54	329.42	331.17	327.91	328.13	327.82	330.33	330.16	328.92	329.19	327.75	330.08	329.6	328.97	328.37	329.42	326.27	328.71	328.21	327.7	327.8	329.91	329.28	328.07	327.67	328.66	328.04	329.36	327.46	329.59	329.48	327.85	329.34	329.74	329.43	327.51
319.37	317.36	316.7	318.02	316.87	318.49	316.96	316.59	317.41	317.51	317.58	317.16	317.47	316.63	318.27	317.14	318	317.79	315.61	317.67	317.9	318.31	316.98	317.16	317.57	318.17	317.73	316.69	317.7	317.47	317.62	318.41	318.74	317.88	318.12	317.61	317.26	315.7	317.96	316.97	317.46	316.91	317	316.24	317.39	316.64	317.7	315.76	316.07	318.66
305.91	303.61	304.03	304.21	304.25	303.71	305.57	305.07	303.43	302.8	304.42	304.37	302.84	304.81	305.02	306.29	304.19	304.46	303.8	304.89	305.51	304.14	303.19	305.42	304.33	304.76	305.38	304.83	304.45	303.47	305.18	303.29	305.59	305.17	304.45	302.67	305.12	303.54	303.32	303.49	304.55	303	302.91	303.57	303.23	303.97	302.87	305.24	305.27	305.34
307.43	307.29	309	308.19	307.45	307.16	307.66	308.58	305.41	306.6	306.79	307.79	307.31	308.53	306.45	308.73	307.06	306.3	308.29	307.53	308.32	304.58	307.6	307.42	306.43	307.66	307.97	308.72	308.79	306.86	306.11	307.23	305.89	309.22	306.41	308.63	306.59	308.59	306.15	306.64	307.69	306.56	305.99	307.57	306.88	306.62	308.64	307.9	307.96	307.86
319.11	319.2	318.15	319.38	318.83	318.63	319.45	317.97	319.29	320.25	317.15	319.94	317.49	318.45	319.72	320.15	320.93	318.59	318.14	320.34	318.68	318.94	317.92	318.8	320.28	318.55	320.79	317.95	318.63	322.06	320.46	318.6	318.27	319.34	318.01	319.68	319.12	319.82	318.92	318.98	319.25	317.6	320.51	321.18	320.15	319.58	317.85	319.41	318.54	319.69
310.58	311.81	307.69	310.26	311.24	310.67	310.8	311.01	309.91	310.31	310.76	308.57	310.69	308.6	310.67	309.73	310.46	310.34	311.19	311.08	311.05	311.42	310.35	310.95	311.39	310.01	313.6	310.19	312.07	311.25	310.1	312.23	310.69	311.46	310.36	310.23	308.36	309.48	310.08	311.11	311.29	310.61	310.79	308.33	311.39	312.42	312.74	310.8	312.74	309.3
312.22	313.4	314.33	312.67	312.52	314.24	312.08	313.45	311.26	314.57	312.63	314.24	312.85	310.59	312.31	313.64	312.58	314.38	312.35	314.37	312.45	314.47	313.47	314.05	313.82	315.78	313.78	312.41	313.7	314.43	312.66	312.72	312.87	312.95	312.48	313.43	312.12	313.07	311.14	312.18	310.59	312.44	312.95	315.35	313.44	314.24	312.19	313.15	313.47	313.03
301.78	305.04	304.7	302.07	303.77	304.98	302.65	304.13	305.82	303.14	304.82	303.13	306.39	305.91	304.36	304.69	304.1	303.84	303.6	305.01	303.56	304.04	306.51	303.31	304.1	302.58	304.09	304.02	303.42	303.95	303.88	305.05	303.72	302.54	304.63	304.34	305.14	304.8	304.84	303.26	305.98	305.63	304.53	303.6	304.23	303.49	303.3	304.88	304.12	303.43
312.93	309.35	311.27	310.21	309.2	310.14	310.25	309.97	309.58	311.6	311.76	311.95	310.92	309.75	309.66	311.2	310.6	309.95	309.62	311.28	309.19	310.98	310.38	311.41	310.6	309.98	310.92	308.93	310.48	312.14	310.5	309.55	311.25	311.64	311.13	308.9	309.48	312.01	308.49	309.84	310.89	309.72	309.75	309.76	310.35	309.67	311.24	310.66	311.37	310.71
307.61	304.54	307.77	306.97	306.78	306.72	308.41	305.02	306.2	306.73	305.89	306.4	306.47	307.76	308	305.07	304.49	307.34	305.89	306.72	306.91	307.06	306.23	305.97	307.41	306.03	307.14	309.16	304.99	306.82	306.37	308.44	306.53	305.26	305.8	306.35	306.52	305.7	304.68	306.95	307.34	305.85	305.07	305.51	306.02	306.33	307.13	306.37	306.06	308.66
327.13	328.11	328.6	326.17	327.56	329.02	329.15	325.78	327.25	326.13	329.1	327.72	327.19	328.48	326.26	329.31	328.6	329.33	327.92	328.87	326.43	327.96	328.3	326.3	329.16	327.73	330.15	327.14	328.19	329.5	326.45	327.83	327.83	327.25	327.84	326.57	326.71	328.28	326.94	328.49	328.37	329.75	328.46	328.63	328.08	327.14	328.67	329.7	326.83	326.66
313.52	314.6	313.96	313.11	312.7	313.35	314.48	313.49	314.51	314.16	313.07	313.88	314.04	314.2	313.68	314.02	314.88	313.09	313.57	316.3	314.87	312.97	314.55	314.16	314.54	313.78	313.03	312.86	314.86	314.19	313.39	312.89	314.03	314.52	313.31	313.49	313.95	312.31	314.16	314.13	314.12	313.26	312.9	314.1	314.32	313.25	313.62	315.13	315.25	313.44
319.66	316.93	317.51	317.9	318.62	317.24	318.19	320.68	319.36	318.07	318.58	318.34	317.46	317.86	319.12	317.32	317.37	318.26	318.78	319.03	318.59	318.37	318.92	316.65	320.16	317.22	320.54	318.96	317.87	319.7	318.43	319.08	319.92	319.15	319.36	318.11	318.65	318.08	319.85	319.04	318.09	318.38	317.23	319.23	318.52	317.59	318.75	318.54	318.78	317.99
311.31	314.2	313.87	312.16	312.27	314.44	310.99	312.46	314.83	313.35	313.19	312.2	313.14	312.39	312.93	314.67	311.82	313.17	311.69	311.96	313.75	313.26	313.17	313.94	312.57	312.5	313.33	310.7	313.39	314.78	312.36	312.87	313.2	312.35	313.34	313.1	311.99	312.65	311.6	312.86	313.48	313.98	311.54	311.46	315.42	313.31	312.3	312.67	313.8	312.94
316.05	316.03	316.84	315.39	315.53	313.94	315.9	314.42	314.52	316.6	314.77	315.25	314.07	315.34	312.61	315.3	313.05	316.15	315.73	315.59	313.61	313.77	314.18	314.26	314.28	313.56	315.08	314.38	315.44	313.89	313.22	314.49	313.07	315.5	315.21	313.94	314.61	313.86	314.27	315.82	312.43	314.99	314.52	316	314.19	315.04	314.1	314.67	314.3	314.97
314.7	314.58	315.02	313.76	313.8	314.43	314.94	316.93	315.6	314.89	314.37	314.6	315.28	313.58	314.07	313.45	313.73	315.51	315.08	314.89	314.86	313.7	315.32	315.74	313.82	313.54	315.33	314.87	315.4	313.63	314.37	315.41	314.23	315.19	312.14	314.55	314.65	317.37	315.81	313.86	313.93	313.75	315.28	314.38	314.84	313.84	314.71	315.05	314.27	316.96
304.3	301.68	302.39	303.91	301.76	303.8	304.18	303.97	301.99	305.59	303.41	303.1	305.09	302.34	303.1	303.32	302.64	303.74	303.29	303.96	302.71	302.71	303.65	303.03	303.35	303.82	303.5	304.2	303.45	304.34	302.03	302.33	305.17	303.13	305.16	304.6	302.23	304.37	304.8	303.63	303.46	303.13	302.05	303.53	302.63	304.92	304.54	305.06	303.44	304.42
303.58	307.58	304.59	305.38	304.68	305.56	305.12	305.83	305.19	306.19	305.66	305.44	305.51	307.12	305.83	303.19	304.87	305.31	304.89	305.19	304.62	305.75	304.65	305.92	304.76	306.42	307.51	306.05	305.18	304.69	305.26	306.68	305.41	303.24	307.65	304.54	304.9	307.4	305.5	304.45	306.67	305.17	305.45	304.65	304.28	306.29	304.68	306.21	304.31	304.34
317.32	315.6	316.2	315	317.63	317.31	317.65	316.75	316.53	317.59	316.69	317.42	314.34	316.27	316.83	315.49	314.42	316.88	316.48	317.92	316.32	316.2	316.89	317.94	317.14	316.42	315.64	316.96	318.08	317.33	316.45	318.57	316.97	315.56	316.41	317.81	316.46	317.93	316.37	318.01	316.34	317.24	315.42	317.18	315.92	316	317.47	317.66	318.14	318.47
317.14	317.52	316.74	318.23	317.07	318.75	318	316.51	316.33	317.65	317.95	317.57	317.29	318.68	316.14	316.51	317.95	317.34	317.29	318.35	316.13	318.54	316.77	316.95	317.09	317.61	317.75	318.33	318.35	317.16	318.63	316.59	317.46	317.03	316.31	317.78	316.97	319.49	316.37	316.64	317.39	316.09	315.1	316.8	317.37	315.77	316.25	318.48	315.69	316.9
293.78	294.55	294.68	296.32	294.14	295.25	294.65	295.02	296.65	296.67	294.96	296.53	294.17	294.87	296.79	293.22	295.75	293.17	294.56	296.25	295.59	294.66	294.88	295.21	295.75	296.08	296.05	295.45	294.23	296.36	294.35	296.82	293.52	296.13	295.23	295.64	296.79	294.31	294.66	294.5	295.63	295.22	294.88	295.85	296.34	295.14	295.82	296.09	295.11	294.07
313.64	313.59	313.45	314.38	314.06	312.83	312.61	312.99	314.45	315.67	313.32	311.81	313.12	313.03	314.27	314.95	314.98	314.25	312.59	314.34	314.99	314.28	312.77	310.83	314.23	314.46	312.77	312.33	315.41	313.51	313.95	316.5	311.44	315.54	315.59	313.94	315.16	314.21	313.3	315.27	314.76	312.02	313.87	314.44	312.95	315.95	313.12	312.83	313.18	316.18
311.47	312.01	310.39	311.7	311.99	311.84	310.56	312.12	311.72	311.94	312.88	310.18	313.08	311.31	311.3	310.55	311.27	311.89	311.62	309.4	312	310.98	310.55	310.82	311.25	312.35	312.38	310.98	311.83	312.27	311.73	312.19	311.24	310.58	311.47	311.9	310.9	311.19	312.85	312.85	311.43	310.15	312.96	311.76	311.2	312.16	310.99	312.16	312.21	312.17
304.24	304.84	304.62	305.14	305.6	303.38	305.28	304.43	304.73	304.1	304.69	305.8	305.6	304.36	306.61	306.63	305.14	304.12	305.27	304.76	306.2	306.31	305.01	306.86	306.61	303.61	304.24	306.06	306.54	304.45	307.08	303.11	304.76	305.57	304.16	306.89	305.11	304.24	305.42	306.84	306.22	305.82	305.81	305.43	303.8	304.93	303.99	305.54	304.24	304.39
315.71	318.86	319.21	318.32	317.76	317.28	315.5	319.67	315.51	317.43	318.5	316.76	317.54	316.7	319.82	321.01	316.63	317.31	317.55	316.98	319.48	316.69	317.66	319.2	316.93	318.62	318.69	317.04	317.64	318.97	318.86	319.69	317.56	316.88	318.17	319.08	318.25	318.07	317.92	318.08	319.41	317.43	316.85	318.65	318.22	317.36	317.39	317.65	317.64	318.42
296.01	297.14	296.93	297.41	296.63	296.17	296.83	295.31	296.53	298.94	297.75	295.23	296.27	295.82	296.49	298.08	296.21	296.67	296.02	296.83	295.08	296.07	296.85	297.7	297.49	295.52	294.53	296.34	297.54	296.56	297.77	296.56	298.52	298.38	296.14	297.3	297.75	297.5	296.88	297.45	297.93	297.75	296.23	295.91	295.95	298.27	295.51	297.41	297.25	298.31
301.07	301.92	300.55	300.97	302.31	301.22	301.21	301.43	301.01	301.59	301.38	300.92	300.47	301.76	302.41	301.84	301.69	301.26	301.56	303.4	299.51	299.58	301.54	301.2	300.29	301.03	300.62	302.4	301.45	301.89	299.81	299.72	300.36	299.69	301.59	303.41	300.84	301.56	301.22	302.88	302.63	299.86	301.52	301.6	301.53	301.17	302.4	299.65	300.98	300.25
300.31	301.67	300.39	298.2	300.71	302.02	301.68	303.17	300.5	301.2	300.38	300.75	300.41	299.8	300.39	303.8	302.17	302.65	301.33	300.63	299.27	299.62	302.14	300.41	300.99	300.34	301.69	300.74	301.89	299.7	301.45	299.55	301.06	298.8	299.4	300.01	300.64	301.85	301.91	300.09	299.07	301.74	301.29	301.12	300.62	300.76	301.12	302.85	301.72	301.52
312.04	311.85	310.95	312.57	313.05	312.19	311.49	311.01	312.71	312.87	311.72	311.46	312.05	312.72	312.47	311.24	313.6	312.36	312.54	310.46	309.84	312.19	312.2	312.52	312.81	311.7	313.25	312.44	312.32	313.19	314.1	312.36	311.83	312.64	311.81	311.66	313.25	312.82	310.45	311.76	313.97	312.62	310.54	314.3	312.82	311.59	312.37	312.5	312.85	311.32
306.81	305.15	305.89	304.87	305.23	307.26	306.6	305.72	305.95	305.44	306.48	306.4	305.9	306.26	305.26	305.54	305.68	305.51	306.44	305.91	304.69	307.77	306.51	306.62	305.31	307.28	305.2	306.13	305.6	306.12	306.22	305.03	306.24	307.8	307.63	307.49	305.57	304.73	304.51	305.44	305.89	305.71	306.03	305.54	303.67	305.79	307.23	305.88	306.74	305.01
315.16	318.51	316.24	316.58	319.42	315.74	317.01	317.96	316.77	317.03	317.02	316.66	316.52	316.64	314.9	316.7	317.8	316.46	319.11	316.85	316.27	317.48	316.56	317.99	319.48	316.98	317.37	316.09	318.77	317.47	316.22	316.87	317.6	315.86	318.26	318.17	316.51	317.13	317.46	317.51	318.2	317.49	317.13	317.06	317.7	317.7	316.55	316.98	316.78	318.43
302.41	301.2	303.1	303.31	303.6	303.67	302.61	304.56	304.36	300.73	302.36	302.76	302.11	303.1	301.19	303.43	301.55	302.22	302.16	302.21	302.89	303.07	303.26	304.03	303.55	300.68	303.31	305.16	301.77	303.84	303.05	301.52	302.26	303.38	302.71	301.48	303.9	302.61	302.23	301.88	301.86	302.13	303.15	302.39	301.89	303.38	302.23	304.03	303.9	302.8
304.22	302.77	300.55	304.47	300.36	302.43	302.46	301.57	301.94	302.5	302.84	302.55	303.61	302.27	302.61	304.21	303.09	303.05	300.67	302.89	303.32	302.73	303.4	303.31	302.05	302.05	301.75	302.56	304.14	302.34	303.13	302.25	301.88	301.53	304.14	303.41	301.84	301.89	303.41	300.7	302.56	303.14	300.55	302.37	303.53	302.61	305.05	301.68	303.29	301.7
326.7	328.39	328.4	327.82	327.9	329.06	329.26	329.14	328.54	327	327.51	328.98	328.32	327.62	328.78	327.35	326.54	327.7	329.43	328.56	327.64	327.51	328.19	328.11	327.78	327.18	326.87	325.56	327.97	328.18	328.59	327.14	327.99	328.18	327.17	328.94	328	328.63	328.71	327.62	329.74	328.69	329.37	328.42	327.57	326.74	328.52	328.77	328.9	327.25
303.99	305.15	304.17	304.26	304.35	303.17	304.76	304.03	304.6	305.41	304.83	304.12	304.82	303.61	304.24	303.68	304.28	305.47	305.03	302.78	305.3	306.44	303.26	303.16	304.72	304.48	303.57	303.52	306.81	304.26	304.58	305.4	303.93	304.74	304.11	304.77	303.38	306.13	303.75	303.34	304.21	304.9	304.55	304.16	305.74	304.24	303.96	303.04	305.26	303.31
295.68	293.69	293.56	293.43	295.64	295.31	294.94	294.46	294.84	293.97	295.54	295.62	294.26	295.55	296.93	295.96	294.99	293.07	294.79	296.6	294.33	295.7	294.27	295.28	295.72	295.73	292.96	297.01	295.18	295.68	294.1	294.85	294.23	295.3	295.09	295.08	294.52	293.42	296.2	296.29	295.69	294.75	293.37	295.17	293.54	294.14	297.3	295.17	296.15	294.01
298.52	302.34	299.98	300.91	297.22	301.23	300.03	300.21	300	298.92	300.1	298.75	300.26	300.24	300.02	298.53	298.63	300.93	298.31	299.46	299.97	302.28	299.91	300.92	298.44	298.13	300.82	300.58	300.61	298.22	300.23	300.76	301.35	298.83	298.33	299.7	300.38	300.74	301.97	300.27	298.75	299.37	299.78	299.69	301.67	299.51	300.07	300.94	301.36	299.45
303.43	303.52	303.74	303.09	303.18	302.57	302.93	303.71	303	301.59	302.52	304.87	303.76	305.34	303.9	303.07	302.85	304.79	301.18	302.5	304.22	303.17	304.13	303.63	303.48	302.99	301.91	302.93	304.73	304.26	301.66	303.27	303.32	303.84	302.25	305.29	302.62	302.91	304.84	302.55	303.85	304.54	303.94	304.27	302.43	302.87	301.97	304.18	305.18	301.11
302.76	302.99	304.44	302.27	303.22	302.96	303.88	302.26	303.54	304.29	302.6	302.92	304.65	303.65	305.49	303.5	304.8	303.13	302.23	302.84	304.33	303.07	304.6	304.09	303.55	303.73	305.12	302.98	304	304.58	302.74	301.86	301.88	304.49	303.23	304.36	303.24	303.38	304.23	302.23	303.78	302.38	303.78	304.33	304.63	303.72	303.13	303.5	303.54	303.18
301.85	300.71	300.51	300.58	300.17	301.77	301.17	302.16	301.59	300.86	299.81	300.64	301.97	301.29	302.86	300.45	300.66	300.73	301.07	301.33	300.82	301.29	300.53	301.77	300.08	299.87	299.48	301.72	301.36	301.02	301.72	300.01	301.13	301.4	300.41	300.09	299.6	299.59	301.69	301.35	301.99	300.49	300.16	302.35	300.29	300.6	300.56	300.98	301.19	300.55
318.5	318.08	316.66	318.09	318.35	318.12	317.18	318.16	318.72	318.66	318.67	317.83	316.32	319.19	318.75	317.36	318.3	319.06	320.24	318.5	319.82	317.33	318.3	318.55	318.57	320	319.02	318.08	316.92	318.55	317.93	318.74	316.87	316.53	318.54	317.83	316.27	317.83	318.36	318.4	318.31	318.65	318.99	317.47	317.86	317.4	318.12	317.64	317.87	317.93
309.55	308.63	308.71	310.36	309.37	308.98	308.23	310.41	310.21	309.48	309.28	309.16	309.42	308.56	310.37	309.88	308.7	310.56	309.91	308.9	308.84	308.89	308.46	309.32	310.44	310.39	311.72	309.02	308.83	308.55	308.08	307.84	308.73	308.36	310.48	310.65	308.28	308.22	308.91	310.79	307.89	308.72	306.58	310.21	308.84	308.71	308.17	308.42	309	309.48
303.79	303.34	303.8	303.91	305.41	303.34	304.94	303.34	306.44	303.89	302.93	305.32	303.59	303.23	304.88	304.23	305.09	304.32	303.8	305.79	304.03	304.54	303.5	305.7	304.2	304.44	302.6	304.31	302.85	304.87	304.97	304.43	304.55	304.76	304.02	303.79	303.13	305.16	304.97	303.77	303.71	303.56	304.51	304.22	304.32	305.67	304.85	305.13	304.64	305.61
301.19	300.92	301.61	299.82	300.5	300.26	301.31	301.53	301.12	302.47	299.15	301.1	300.29	299.57	300.49	299.95	299.36	300.09	299.15	301.07	300.69	299.6	299.73	299.78	301.18	299.65	300.69	300.36	300.19	301.52	299.98	298.81	300.82	299.81	299.58	298.89	301.05	301.1	298.84	300.13	300.36	300.32	299.34	299.1	300.73	301.2	301.15	301.13	299.33	299.65
301.92	299.48	301.45	304.18	300.51	300.65	301.74	301.21	301.81	298.88	301.04	299.83	299.29	301.34	300.91	300.88	300.73	300.01	301.68	300.81	300.42	301.25	301.39	300.36	301.63	299.92	302.21	301.32	298.95	300.24	299.79	300.76	303.64	301.24	299.78	301.03	302.24	301.49	300.91	300.64	301.43	299.42	300.47	300.3	300.62	300.98	301.31	303.43	300.14	301.27
307.21	305.38	305.5	305.45	304.84	305.51	305.47	304.32	304.85	307.08	306.29	304.04	303.79	305.44	307.41	303.33	307	303.91	304.36	306.63	306.93	305.49	305.21	305.88	304.19	306.44	306.64	305.78	305.86	306	306.42	303.79	303.56	305.93	306.3	305.86	305.56	305.04	304.14	305.9	306	307.09	305.27	308.08	305.14	305.75	305.77	304.96	305.6	304.86
315.35	314.84	315.28	316.41	316.45	316.9	316.39	316.45	316.07	316	315.29	316.63	315.61	314.63	314.38	316.28	315.58	316.65	316.75	315.66	315.97	316.26	315.68	315.37	315.86	316.56	315.32	315.77	316.54	314.23	315.77	316.79	315.03	316.19	316.21	314.55	316.39	314.35	314.68	316.58	317.64	315.51	314.77	315.45	317.52	315.31	316.89	317.25	316.73	318.96
302.21	302.04	301.3	304.01	302.69	304.84	302.56	301.5	302.13	301.86	302.74	302.55	300.38	303.71	300.7	300.47	302.81	303.28	303.45	302.57	302.97	302.36	301.48	302	303.47	303.02	301.01	302.04	301.24	302.25	301.88	302.89	300.95	303.78	303.48	303.98	300.4	302.72	301.3	302.14	303.32	301.77	302.59	301.77	303.5	302.56	304.25	302.92	301.6	301.95
318.8	318.96	318.52	317.8	317.17	318.9	319.75	317.25	317.38	317.9	318.16	318.52	320.02	317.2	317.74	317.05	316.2	318.36	317.72	317.71	317.62	318.28	318.22	319.58	318.79	317.36	317.27	317.67	317.58	318.3	318.8	317.53	318.93	317.87	319.64	318.35	317.99	317.39	318.25	318.27	318.45	320.01	319.53	319.94	319.51	319.06	319.12	318.3	318.31	318.42
330.2	328.24	329.57	328.34	327.74	328.48	327.35	329.66	330.04	328.12	327.49	328.75	327.44	326.27	328.45	327.84	329.24	328.66	328.72	327.15	326.51	327.83	326.9	330.4	327.86	328.67	327.98	328.51	328.13	328.88	328.83	329.06	330.24	329.39	328.39	326.86	328.51	328.34	329.54	329.55	327.52	327.7	330	327.75	328.76	329.65	329.15	327.21	330.84	328.1
316.52	314.81	316.28	316.43	316.94	317.2	316.66	317.71	315.13	316.61	316.53	316.65	315.94	316.57	316.69	316.24	315.59	317.25	316.98	315.77	315.71	314.95	318.44	317.29	317.03	316.7	316.69	316.42	317.21	316.58	315.44	316.26	317.08	316.22	316.33	315.73	314.02	316.99	314.76	317.16	315.76	315.64	315.69	318.87	317.4	316.16	315.73	316.8	316.76	315.97
309.62	307.03	309.25	307.32	307.32	307.85	307.47	306.21	307.36	306.48	306.35	305.81	307.82	306.85	306.35	306.56	307.45	304.71	308.9	308.42	308.69	306.64	308.22	308.34	307.6	307.38	305.75	307.29	307.04	308.41	307.15	308.24	307.01	307.46	306.9	307.88	307.37	308.55	307.68	306.46	308.65	308.66	307.75	307.39	307.42	308.71	306.27	307.74	308.04	307.75
294.26	295.65	293.27	292.74	295.42	293.5	292.53	294.74	293.41	295.66	296.33	294.29	294.78	295.45	293.33	293.15	294.72	292.88	295.54	294.72	294.85	293.61	293.62	295.58	295.14	293.94	294.76	293.28	293.29	294.3	293.59	296.1	293.47	294.08	294.44	293.15	294.15	292.38	294.55	294.78	293.17	295.51	294.23	292.74	294.77	294.37	291.61	294.49	293.09	292.52
314.39	316.44	316.26	315.14	316.37	312.89	312.62	314.83	314.82	315.08	313.58	314.43	315.54	315	314.88	313.33	314.68	314.43	314.53	314.79	314.82	314.1	314.13	315.25	316.29	314.65	314.33	315.22	312.87	313.54	314.32	315.41	315.47	315.19	313.63	315.6	313.84	314.86	312.65	314.79	314.98	314.16	314.39	313.89	314.83	315.46	314.57	314.07	315.26	314.58
313.36	312.86	313.5	314.49	314.15	314.24	314.66	314.92	312.75	315.02	315.12	315.44	315.15	313	315.4	312.5	313.58	313.84	313.85	314.65	313.28	315.15	313.07	312.83	311.88	314	314.67	315.39	315.39	316.57	313.41	315.23	313.07	312.72	313.99	314.29	314.14	312.89	314.55	312.76	314.26	314.74	313.62	314.8	314.19	314.55	314.47	314.37	312.72	314.82
314.27	314.77	314.18	313.92	314.53	313.16	314.4	314.8	313.47	315.72	314.24	313.38	313.32	314.23	313.44	312.77	312.88	314.98	314.83	313	313.3	314.51	313.13	313.82	315.17	312.17	313.23	314.81	313.24	315.89	314.56	313.73	313.5	313.2	312.66	314.68	313.57	312.83	314.28	316.35	311.69	314.66	312.86	315.04	312.32	314.14	314.43	315.41	314.69	315.04
301.22	297.36	298.09	299.18	300.76	299.82	300.85	300.55	301.26	301.11	298.93	300.54	298.17	300.91	300.39	301.38	299.67	300.4	298.9	300.29	299.74	300.33	301.19	300.88	299.31	298.84	300.79	298.57	300.7	301.03	299.85	299.76	299.67	299.11	300.52	301.64	299.78	297.81	298.52	299.02	300.4	298.89	301.03	299.13	300.53	300.06	302.19	301.74	300.37	301.68
327.15	328.85	328.27	326.59	329.95	328.86	328.17	331.69	329.16	328.67	327.96	327.55	328.07	328.65	330.22	326.79	328.17	327.77	328.64	328.95	327.47	330.31	327.91	328.22	328.79	329.52	329.08	326.63	328.36	328.65	328.96	328.68	328.37	325.6	328.02	328.47	328.76	327.85	328.66	328.56	329.18	328.21	327.81	329.77	329.14	328.25	327.78	329	329.05	327.68
310.99	309.83	308.28	310.57	309.25	307.34	308.23	309.14	308.76	307.62	309.66	311.02	310.06	308.71	308.29	309.75	307.94	310.26	310.7	309.22	309.6	310.24	307.63	309.56	307.54	309.56	308.73	309.54	309.58	309.1	309.37	310.08	307.56	309.11	309.58	308.7	307.49	309.13	307.62	309.16	308.52	309.48	308.74	310.02	308.82	310.32	307.96	308.38	309.09	308.71
317.19	316.84	318.42	317.58	318.35	316.79	316.49	316.83	318.71	317	317.74	316.98	317.58	316.47	317.63	317.59	316.59	316.53	315.89	319.5	315.11	316.73	318.81	318.05	316.29	317.18	317.61	318.58	317.79	317.27	318.37	317.51	317.99	316.91	319.14	318.78	317.7	318.25	319.37	316.9	317.01	315.49	317.84	317.24	318.22	318.04	317.02	318.16	316.58	316.06
315.05	314.07	315.95	315.97	315.45	313.72	316.53	316.66	316.44	315.45	313.93	314.2	315.85	314.76	315.75	315.96	314.5	315.02	314.35	316.46	315.35	314.85	314.8	314.32	316.32	315.03	314.01	315.55	315.87	314.15	312.62	315.63	313.77	314.69	313.66	315.06	314.34	313.63	314.21	313.51	314.66	312.86	315.81	314.22	314.14	312.89	314.85	315.52	312.43	316.23
313.2	313.32	312.1	312.57	313.38	311.31	313.67	312.23	314.1	313.32	313.07	311.56	312.81	312.76	313.54	311.87	311.81	313.16	314.97	311.71	314.39	312.15	312.06	310.81	314.36	312.12	314.8	313.03	314.52	314.27	311.84	314.32	313.05	313.63	313.82	312.02	315.09	311.92	310.76	314.48	314.2	312.83	313.75	311.64	312.34	313.23	311.5	312.83	312.44	312.08
303.18	305.26	307.33	303.89	306.73	304.38	304.03	302.88	304.02	305.1	304.51	303.49	303.98	305.29	304.45	304.45	302.91	303.79	305.59	304.57	302.45	304.48	302.86	306.13	305.26	304.94	305.68	304.46	304.99	304.66	303.33	304.65	304.66	303.47	303.98	304.45	305.35	304.7	302.91	303.33	302.67	303.69	303.98	304.73	303.77	303.99	303.63	306.44	304.47	305.86
306.2	304.37	304.35	305.65	304.26	305.1	304.62	306.42	306.43	304.84	304.78	305.29	306.27	305.34	304.43	305.78	306.74	306.03	305.43	306.72	305.28	306.38	303.03	304.29	304.35	306.16	303.57	305.64	303.3	305.18	305.34	305.13	307.07	306.11	305.82	303.79	305.18	306.32	305.46	305.34	307.14	304.32	304.43	305.82	304.6	307.1	305.1	304.87	305.6	304.68
310.14	308.37	309.27	309.46	310.83	308.53	308.95	309.66	310.82	307.19	309.9	307.75	308.65	308.65	311.25	308.85	309.08	309.27	308.82	307.73	306.14	309.67	308.41	309.28	306.55	307.28	308.66	307.08	307.29	308.15	308.13	308	307.23	308.97	310.78	309.54	307.68	309.02	309.98	308.46	308.07	309.84	309.23	306.97	308.3	309.52	308.54	309.15	309.53	309.61
316.37	317.47	318.86	316.6	316.98	316.74	316.57	318.15	316.47	317.53	317.57	317.24	317.95	316.83	318.58	318.23	317.87	319.13	316.21	316.99	315.16	318.25	317.16	316.63	317.62	316.08	317.36	318.2	317.37	318.11	317.87	317.34	317.24	317.25	316.9	317.42	317.53	318.25	317.3	317.29	315.66	317.06	318.08	319.28	316.49	318	316.27	319.11	316.45	317.93
310.85	310.97	309.99	310.63	311.67	310.95	309.05	309.69	311.69	311.3	308.92	312.01	311.91	311.93	310.53	311.21	310.73	311.67	309.79	312.32	309.7	311.94	310.3	309.64	309.94	311.27	310.5	310.11	309.1	311.67	311.22	311.8	310.41	309.5	309.98	310.67	310.34	309.64	311.33	310.32	309.96	308.71	309.64	311.01	311.18	310.77	310.25	310.58	309.76	310.69
325.51	328.01	326.25	328.33	328.5	329.31	326.58	327.91	329.2	327.53	327.93	329.33	329.46	327.91	326.23	326.69	327.62	328.53	326.09	327.64	327.55	328.02	327.23	328.72	329.17	328.33	329.05	328.74	327.47	328.52	326.28	327.67	327.08	326.71	328.51	326.93	328.74	327.83	326.62	326.2	328.81	328.26	327.6	328.11	326.25	328.02	326.93	327.9	326.42	327.31
303.4	302	303.99	301.43	302.29	304.31	304.14	304.88	303.31	304.99	303.17	304.32	302.99	304.21	305.28	302.73	302.44	303.03	302.84	303.7	305.57	302.45	303.78	303.03	303.8	303.23	303.88	301.75	301.43	303.07	302.29	303.51	303.21	303.56	301.49	303.77	305.33	303.91	302.77	302.4	302.74	302.7	302.66	301.02	303.32	301.31	304.54	302.83	302.6	305.25
314.4	313.35	314.76	315.31	314.44	313.01	314	314.42	314.84	314.02	316.09	316.46	315.52	314.21	315.44	317.08	314.2	314.88	314.96	315.45	313.98	314.68	314.71	315.9	314.6	314.45	313.92	315.48	315.78	315.6	315.43	315.68	314.32	314.8	314.01	314.28	316.24	314.74	315.02	314.57	312.75	314.84	315.35	315.4	313.56	313.71	315.24	312.92	314.78	316.86
314.81	313.95	315.06	314.96	313.76	312.66	315.8	315.03	316.64	315.62	313.37	314.95	314.83	315.67	316.77	315.08	314.36	317.37	316.32	314.99	315.23	313.83	313.79	314.11	315.51	317.55	312.9	316.59	313.87	315.13	314.4	315.59	314.71	312.88	315.72	314.67	313.37	315.06	314.52	314.65	313.23	315.49	312.89	315.76	316.45	315.43	313.36	315.66	314.09	316.96
305.05	302.47	302.55	303.67	302.32	303.73	302.83	302.73	304.86	303.16	303.32	303.81	304.57	304.42	303.31	304.86	304.59	303.63	304.09	303.38	303.74	301.74	305.65	303.42	303.44	304.08	304.13	305.48	303.81	303.14	303.95	304.4	304.59	303.87	303.49	303.15	303.13	303.89	303.48	302.34	304.39	302.92	303.06	304.63	304.18	302.48	303.84	304.25	303.23	302.37
302.34	302.64	301.86	302.47	301.86	303.31	300.87	303.31	302.11	302.04	304.41	303.02	301.89	301.14	304.46	302.93	303.18	303.52	300.06	303.61	302.03	303.08	301.4	302.81	303.81	303.49	300.97	301.68	301.73	302.36	301.11	303.37	301.29	303.2	302.92	302.56	302.01	303.44	300.18	302.84	302.22	302.84	303.9	303.55	304.27	302.51	301.93	301.12	303.1	302.1
308.26	304.18	306.32	306.01	303.95	306.31	304.19	306.2	305.26	306.23	306.36	306.07	303.36	306.02	304.76	304.35	306.83	303.9	304.26	306.19	303.88	305.55	303.62	304.45	307.34	304.67	303.37	305.22	304.38	304.5	305.68	304.79	305.11	303.51	306.11	306.33	305.01	304.27	306.83	304.4	307.66	305.05	304.99	305.69	304.52	303.73	304.76	305.5	306.47	305.97
328.73	326.97	328.28	326.78	328.11	328.9	327.39	329.53	328.93	330.28	328.73	328.51	329.54	328.63	328.74	329.57	328.97	329.62	330.45	328.1	327.93	328.32	328.9	330.35	328.61	326.95	328.22	328.64	328.56	328.54	330.19	330.07	328.02	329.95	326.87	327.34	327.29	328.53	329.73	328.25	329.68	329.43	328.32	326.88	327.34	329.17	330.34	328.22	328.98	328.89
311.26	308.57	310.04	310.06	310.19	309.45	309.11	309.43	311.01	309.6	311.48	308.99	308.78	309.44	308.95	310.31	310.58	311.01	306.76	311.48	311.07	308.74	309.14	309.47	310.21	310.77	309.46	309.64	309.21	309.38	310.17	310.62	309.14	310.38	311.01	309.99	311.67	309.67	310.53	309.76	309.57	309.48	309.13	309.52	309	310.7	311.26	308.5	312.08	310.49
302.22	302.11	302.63	301.74	302.82	302.61	302.63	302.51	303.38	303.44	303.25	302.85	304.64	301.25	303.32	301.68	303.39	303.04	301.66	303.72	302.52	303.6	302.95	302.12	303.97	301.24	302.59	302.58	302.62	303.35	302.12	305.03	303.17	301.7	303.36	302.17	303.18	304.87	303.32	302.56	303.54	303.24	303.07	303.35	302.44	303.02	302.8	302.75	302.9	301.08
325.66	326.62	325.29	325.87	324.36	325.54	325.33	325.54	325.32	326.56	325.16	325.11	324.96	325.33	326.1	326.75	325.99	325.92	326.18	324.32	324.58	325.96	327.13	325.68	324.65	325.34	326.1	324.37	324.25	325.97	324.63	323.97	323.83	326.2	325.13	325.58	324.59	325.77	326.38	324.92	324.71	326.2	325.1	326.17	327.01	325.6	324.37	327.13	324.45	323.3
314.61	314.84	315.57	316.18	314.95	313.94	313.57	315.87	314.65	316.98	315.07	312.8	314.67	313.73	314.87	314.32	314.58	315.17	314.79	314.96	315.11	314.75	315.77	315.75	314.3	315.89	314.23	316.02	314.01	314	314.39	315.17	313.96	316.86	316.23	316.55	314.78	313.18	315.66	315.21	315.54	314.6	315.08	313.81	314.11	314.95	312.66	313.8	316.1	313.62
296.56	296.1	297.17	298.22	297.98	297.34	297.42	297.15	298.11	298.11	297.84	296.6	297.51	298.32	296.14	298.83	296.47	297.12	296.77	298.26	297.29	296.81	298.33	296.63	295.16	295.34	297.01	297.4	293.39	299.63	296.15	298.32	296.19	297.65	296.43	297.54	297.62	296.43	297.43	297.14	295.58	298.53	298.29	296.93	295.48	298.69	296.95	298.23	296.09	297.34
297.31	296.82	298.38	298.08	296.1	297.19	297.19	296.2	296.58	297.29	297.13	297.72	297.7	296.63	297.48	298.42	296.74	295.29	295.29	297.23	294.45	295.41	297.89	296.64	295.99	297.06	295.71	298.18	296.79	297.92	296.46	297.69	295.02	297.97	297.38	296.39	296.79	298.38	298.17	296.09	295.15	294.42	297.02	295.64	295.88	296.68	297.16	296.61	296.85	296.71
313.39	313.1	311.94	312.29	311.65	313.49	311	312.32	312.4	311.61	310.67	313.01	312.29	311.62	313.57	312.62	313.09	313.92	311.11	313.76	311.42	312.87	312.7	313.13	312.84	312.29	312.89	312.99	312.35	314.03	313.16	310.72	311.36	312.84	310.54	313.3	312.23	315.45	311.97	314.03	313.76	312.67	313.21	312.3	313.91	312.78	312.65	311.86	312.3	311.82
306.03	306.46	303.67	306.51	305.14	304.19	306.66	304.5	304.75	306.31	305.78	304.22	305.07	306.32	307.31	304.86	307.32	305.41	305.59	305.57	305.99	303.23	305.91	305.4	306.57	304.02	303.9	306.53	306.5	305.52	305.1	304.97	304.5	304.53	306.8	306.37	305.87	304.77	304.81	306.22	305.28	304.74	307.76	302.89	304.1	306.29	303.65	305.49	306.42	304.61
304.57	304.71	304.2	304.84	304.88	306.15	304.39	305.18	306.6	305.47	304.68	306.14	305.58	306.33	305.09	303.78	304.44	305.49	304.1	305.04	304.97	304.82	303.4	307.51	305.28	304.91	305.83	305.04	304.47	303.42	305.28	303.4	305.25	305.27	304.78	304.43	302.77	304.46	303.7	305.85	304.48	302.68	305.82	304.29	306.13	305.08	305.37	304.06	305.63	304.97
306.11	306.9	305.56	305.45	304.95	304.64	305.77	306.01	306.02	305.69	305.62	305.3	305.22	305.18	306.34	304.5	305.18	303.67	305.4	306.24	304.63	304.91	307.4	304.73	304.06	305.27	304.72	304.07	305.44	304.34	304.91	305.72	305.77	303.64	305.63	307.43	306.4	304.96	304.13	306.24	304.55	305.36	306.76	305.22	304.51	306.2	305.71	305.07	304.28	306.83
300.51	301.3	299.39	300.52	301.65	301.55	302.64	300.81	300.63	301.61	300.8	301.01	299.3	300.41	300.79	300.9	298.73	300.54	300.06	301.07	301.79	299.41	301.57	301.45	301.36	300.54	300.68	301.26	304.51	300.72	300.67	302.83	302.74	302.25	301.45	301.34	301.15	301.09	299.67	303.08	301.51	300.88	300.79	300.58	300.38	302.76	303.18	299.94	301.64	300.14
318.88	320.45	316.01	319.02	319.01	320.83	320.47	317.39	319.8	317.23	319.36	318.15	316.94	319.01	317.99	320.45	317.48	317.9	318.21	319.43	320.29	318.57	317.81	320.18	319.4	317.89	317.68	319.58	318.6	319.09	319.55	319.26	318.93	317.54	316.21	318.42	318.97	319.05	317.71	318.49	316.58	319.88	319.37	318.27	319.4	318.41	317.39	316.09	317.49	319.76
304.92	304.8	305.67	303.39	304.37	307.12	306.08	303.95	304.92	304.79	306.57	304.4	304.48	306.11	305.72	305.01	306.39	304.01	305.24	305.89	305.4	304.36	304.92	306.4	306.07	306.24	305.66	305.48	305.68	305.29	305.59	305.09	304.83	305.56	306.14	305.23	306.52	305.4	306.56	307.05	304.83	305.65	305.77	307.61	305.25	305.18	306.22	304.17	305.09	305.61
297.65	294.59	295.42	297.49	296.88	296.73	297.07	297.9	298.64	297.8	298.67	298	296.95	297.26	297.15	295.12	296.23	297.13	296.62	295	295.7	297.93	297.68	298.52	296.54	295.59	296.55	296.02	297.21	297.89	298.22	295.25	297.41	297.4	296.98	297.07	297.19	296.97	298.11	296.38	296.2	295.54	297.54	297.02	297.8	297.31	296.34	297.19	298.27	298.2
327.16	327.36	327.03	326.57	328.22	327.34	326.2	325.42	327.4	327.64	326.39	326.58	327.85	326.22	326.82	326.54	326.02	325.68	327.75	326.62	326.56	327.03	326.41	327.7	327.33	327.6	327.7	328.63	326.72	326.91	326.9	329	327.57	327.81	326.13	327.59	327.19	324.39	325.66	327.74	326.78	326.89	328.74	327.64	327.94	326.64	326.61	327.32	326.35	327.94
303.5	304.51	304.21	305.42	303.87	303.34	303.39	303.91	302.02	303.58	304.42	306.8	304.38	303.75	302.31	305.66	306.21	302.04	307.03	304.34	304.01	306.17	304.74	303.45	303.4	304.8	303.43	304.57	305.3	304.76	304.38	304.24	303.92	303.97	303.76	304	302.42	303.18	303.13	305.51	304.62	302.63	304.58	305.57	304.18	304.23	305.44	303.97	305.06	305.4
306.6	307.23	306.88	306.49	304.94	307.01	306.44	306.11	305.36	305.35	304.35	306.99	306.42	303.84	306.26	305.05	305.14	306.22	304.75	306.4	306.31	306.58	304.35	304.41	306.33	307.15	305.4	307.43	306.81	305.37	306.5	306.31	305.75	307.09	305.12	306.44	306.64	306.06	305.66	306.58	306.34	306.38	306.4	306.09	305.45	306.01	306.38	305.58	306.09	307.18
312.19	314.47	314.96	315.16	315.8	314.05	311.14	313.72	315.11	314.7	314.02	313.28	313.99	312.7	313.37	314.56	314.49	313.64	315.69	314.48	315	315.41	312.99	314.28	312.56	314.39	314.29	314.47	314.74	315.46	315.51	313.62	314.77	312.43	313.71	313.38	315.79	315.08	316.54	313.35	315.11	315.24	315.94	314.52	314.01	313.68	312.46	314.98	312.5	312.47
313.47	312.61	314.31	314.33	314.95	313.97	314.71	314.66	313.48	314.28	313.8	313.94	313.66	314.1	312.62	313.2	313.56	313.25	314.2	314.7	316.04	312.71	313.36	315.44	312.93	313.39	314.87	314.86	312.71	314.28	312.19	315.08	314.3	314.41	314.55	313.78	311.48	314.42	314.64	313.98	315.36	315.13	312.8	313.33	313.85	314.08	313.32	313.89	312.43	313.13
306.07	306.12	306.76	306.28	307.38	305.41	307.14	306.19	307.33	305.34	305.54	307.18	306.06	306.37	307.57	307.85	305.57	305.79	306.15	305.06	307.72	306.5	306.39	305.67	306.48	305.65	306.03	305.17	306.01	306.6	307.36	305.37	307.81	306.8	306.64	306.53	306.37	307.72	304.45	307.55	306.23	306.3	304.8	306.18	304.96	306.18	304.47	306.6	307.66	307.24
304.06	302.82	302.08	302.8	303.87	302.62	302.65	303.49	302.19	304.41	305.07	304.33	302.71	304.29	301.99	302.74	303.66	302.72	302.87	303.34	303.38	305.13	302.4	302.49	302.9	301.75	305.63	302.69	303.11	303.77	303.25	304.25	303.68	303.14	303.01	303.18	302.75	306.29	302.38	303.97	303.5	301.86	305.88	303.43	302.47	304.08	304.21	302.81	302.86	303.66
303.47	304.42	303.15	305.61	305.38	304.37	307.87	304.18	303.78	304.41	303.88	305.77	305.13	304.79	304.41	304.49	305.28	303.83	303.63	305.2	304.94	304.2	304.36	304.48	303.92	303.41	304.99	304.46	304.88	304.85	304.86	304.57	303.84	304.96	303.34	306.65	305.4	305.54	303.81	304.63	305.64	305.67	304.75	304.45	303.13	303.62	305.04	305.57	306.1	304.36
311.55	312.43	313.26	313.77	313.39	312.9	312.8	313.61	314	314.02	312.86	312.02	313.83	311.78	312.27	312.97	314.03	313.19	313.88	312.97	312.42	313.49	314.53	314.88	311.82	314.66	312.63	314.47	313.42	313	313.16	315.46	314.78	312.85	311.96	312.53	313.23	310.41	313.37	312.66	313.17	313.38	312.52	313.26	313.61	313.34	313.46	314.57	313.65	313.44
305.7	306.19	305.28	304.99	305.89	304.28	305.69	304.9	306.32	303.68	304.24	305.49	306.31	305.95	303.65	306.73	304.99	305.69	304.35	304.01	305.4	306.34	306.01	306.02	304.42	303.03	306.03	306.75	306.1	305.88	303.25	306.88	304.9	307.8	305.57	303.77	304.99	308.46	303.83	305.56	305.25	304.96	305.76	306.27	304.91	305.33	305.94	304.36	305.15	305.53
318.08	317.45	318.44	318.93	319.03	317.85	319.3	318.7	319.29	316.4	318.43	318.46	318.04	318.42	316.85	318.25	317.79	318.08	317.69	317.79	317.01	314.27	317.29	316.96	316.9	317.47	315.94	318.07	318.51	318.64	319.27	318.29	317.2	318.21	318.46	316.85	317.04	316.73	317.71	316.48	319.5	317.63	317.95	318.36	318.59	317.05	317.1	317.01	318.73	317.51
316.17	314.5	313.61	313.42	315.35	314.22	313.6	314.26	311.85	312.61	313.3	312.94	314.19	314.11	313.6	314.69	314.5	312.25	312.92	313.06	313.77	314.37	312.97	314.55	314.77	314.64	313.26	312.72	314.09	314.33	313.66	313.28	313.68	314.25	312.9	314.84	314.22	315.61	313.48	314.26	315.33	312.21	313.72	312.93	314.88	315.86	313.48	315.47	315.15	313.3
308.21	309.48	308.29	310.32	308.81	310.32	311.31	309.3	310.53	308.78	309.37	309.72	310.61	309.86	309.01	308.93	308.7	310.4	308.18	310.76	309.39	310.63	309.89	308.44	311.72	308.59	308.66	309.83	309.59	310.1	310.88	309.29	310.81	309.46	310.22	310.9	312.07	309.6	309.17	311.63	309.94	309.05	309.59	310.09	308.06	310.73	310.54	310.13	308.84	306.92
310.73	314.13	312.62	311.65	312.75	312.16	312.57	312.58	310.93	311.23	310.86	309.98	312.16	311.73	312.47	309	311.76	311.74	312.22	311.47	312.16	314.31	311.82	311.46	312.41	312.11	313.44	310.5	312.93	310.84	311.09	311.17	311.49	313.63	312.58	311.13	312.6	309.81	311.81	312.16	312.64	310.23	311.78	310.6	311.14	311.93	311.78	312.77	311.78	310.44
326.91	327.54	330.39	327.83	327.65	327.88	326.76	325.63	328.05	327.56	328.26	327.35	326.46	326.6	325.57	328.37	328.63	328.11	326.57	328.61	325.58	327.04	327.5	327.44	328.43	327.03	328.17	328.2	327.95	326.85	327.96	326.85	328.47	327.4	327.57	327.79	327.62	325.76	328.01	327.97	327.23	327.56	327.69	327.81	328.69	327	325.45	326.47	327.24	327.01
303.19	303.7	303.88	301.85	304.23	300.92	301.17	301.34	302.17	301.97	303.72	303.68	303.46	302.54	301.06	301.8	302.98	303.42	303.04	304.01	304.16	301.02	304.18	304.86	303.03	303.26	304.55	302.32	304.48	302.91	300.39	305.14	302.21	301.99	302.56	303.11	302.72	303.48	303.82	301.55	303.31	302.17	302.55	304.73	303.83	301.98	303.44	303.01	301.93	302.59
307.29	304.47	306.78	307.78	304.47	307.69	306.74	306.39	306.97	307.27	304.28	305.51	304.32	306.92	306.65	305.51	304.84	307.01	307.67	307.16	307.03	306.53	307.08	307.85	305.81	308.66	307.42	305.96	304.12	308	306.11	305.2	305.56	305.27	306.29	305.92	304.77	307.6	307.76	306.31	306.01	307.65	305.58	306.4	305.23	308.14	305.61	306.53	307.46	307.08
295.01	292.79	293.11	295.82	293.99	295.23	294.08	295.29	296.05	296.42	295.78	295.9	296.92	294.09	295.18	294.63	296.38	294.47	293.9	294.32	294.23	295.04	292.78	295.06	294.97	295	295.37	295.99	296.93	293.98	293.5	294.57	295.43	294.65	295.09	296.71	295.92	297.08	295.61	293.69	295.71	296.51	295.44	294.09	296.9	294.59	294.76	294.96	295.82	292.52
302.89	303.83	305.77	302.71	303	301.57	304.56	302.92	302.61	303.82	301.77	304.49	304.46	302.73	303.23	302.09	303.53	303.23	303.24	302.55	303.81	303.02	305.86	303.77	304.2	303.46	304.54	303.7	303.53	302.91	301.58	301.36	304.61	303.4	303.7	302.8	305.48	304.11	302.2	303.39	301.69	302.93	302.91	303.97	303.92	302.57	303.43	303.19	304.78	302.95
314.26	311.9	312.25	313.63	311.85	311.95	314.02	313.54	313.98	313.12	314.55	312.8	313.24	313.85	313.3	313.34	312.61	312.43	315.74	312.62	312.46	312.68	312.93	313.15	311.04	313.16	314.46	312.46	313.07	313.02	312.53	313.36	312.47	313.24	311.94	312.5	312.72	312.58	312.34	313.34	311.97	311.42	312.78	312.71	312.95	311.74	312.68	312.72	312.71	314.09
306.52	306.36	304.22	305.03	306.31	306.06	305.21	306.39	304.42	304.64	307.41	305.88	305.43	307.54	305.71	304.95	304.15	303.71	304.42	306.89	307.19	305.76	304.08	304.33	304.3	305.3	306.28	306.57	304.1	306.03	306.83	304.04	305.18	305.59	306.14	305.49	307.04	306.2	306.04	303.56	303.9	304.92	305.55	304.96	306.74	304.81	305.58	306.86	306.09	304.82
294.51	295.31	294.47	295.19	295.6	296.16	294.43	297.74	296.48	297.62	293.53	296.65	295.35	296.39	293.62	295.62	293.77	295.76	296.64	296.04	294.19	295.84	291.84	294.44	294.75	294.76	294.82	295.35	294.59	294.75	295	295.95	294.67	295.55	295.35	294.79	295.97	295.88	295.63	295.07	294.67	294	294.34	294.5	294.51	295.73	295.69	294.96	294.69	294.91
298.68	301.54	299.8	301.4	299.82	300.87	300.15	300.6	299.64	300.93	299.73	297.66	300.49	300.18	301.15	298.5	300.25	299.11	300.62	298.98	300.81	299.74	301.37	300.61	300.45	299.96	300.51	301.23	301.49	299.83	300.15	298.69	300.6	300.11	300.82	299.72	300.92	301.52	299.74	299.81	300.15	299.04	299.83	299.01	298.4	299.63	300.64	299.94	301.28	299.84
299.96	299.41	299.98	299.39	299.98	299.36	300.83	300.81	301	299.5	299.79	298.08	299.33	298.73	299.19	300.41	299.63	301.4	302.29	300.35	299.17	299.41	300.09	300.42	298.59	301.51	299.67	301.05	300.72	298.01	298.64	299.46	301.23	302.04	300.43	300.5	300.29	299.49	301	300.86	302.82	301.21	299.12	301.21	300.56	299.01	301	300.94	299.75	300.34
301.62	299.28	300.58	299.47	300.53	300.33	300.43	299.81	299.96	300.94	300.47	299.6	301.6	300.94	300.45	299.98	301.03	301.16	300.36	300.83	302.23	299.8	300.38	301.06	299.24	298.81	301.32	298.97	298.87	300.13	299.68	300.63	300.74	300.95	300.62	299.62	300.19	299.71	299.13	298.2	299.92	298.81	300.7	297.47	300.35	301.09	298.79	300.46	297.77	297.98
314.51	312.49	312.66	313.38	314.06	314.03	313.51	313.74	312.92	311.18	314.43	313.09	312.72	313.71	312.62	311.91	313.43	313.07	313.9	313	315.52	313.98	312.77	312.61	314.39	314.6	312.81	312.34	315.2	313.48	312.5	313.31	313.06	311.57	313.18	316.58	313.87	314.21	314.16	315.22	313.13	313.87	313.63	314.43	312.88	312.76	314.31	314.75	313.91	312.03
303	303.17	303.25	304.34	304.08	303.29	304.59	305.04	303.38	305.3	304.68	303.13	303.79	303.54	302.94	302.06	301.45	304.97	303.3	302.29	304.04	302.98	303.4	302.76	304.13	303.29	301.36	302.62	303.89	302.1	304.2	303.21	304.91	303.37	303.13	302.27	302.48	304.17	302.36	304.45	301.74	302.74	305.02	304.22	304.18	303.45	301.46	304.38	302.61	303.44
293.82	295.13	296.4	292.13	297	294.43	295.33	296.75	296.53	295.64	294.47	294.44	294.29	295.39	294.37	295.19	294.8	296.23	294.73	294.26	296.77	295.25	296.11	295.08	295.94	295.83	296.23	293.84	295.04	293.42	296.73	294.92	296.81	296.05	295	294.51	296.44	295.21	294.64	296.22	295.6	293.84	294.28	297.11	294.85	294.2	296.73	295.11	295.21	296.28
310.35	312.05	311.62	310.8	311.4	309	310.25	311.83	311	310.37	311.14	311.1	312.13	310.16	312.03	311.39	310.82	311.16	309.42	311.58	308.83	311.48	310.29	309.91	311.28	308.95	310.25	311.97	309.62	309.93	309.39	310.82	311.2	309.18	310.35	310.16	310.91	311.25	311.51	311.95	310.06	309.11	309.52	311.7	310.66	312.05	309.56	310.45	310.98	310.5
303.51	306.12	305.62	305.36	305.19	303.63	305.17	305.4	305.17	303.16	303.76	304.15	305.18	304.83	303.33	301.8	304.73	304.77	304.79	303.73	304.5	303.03	304.11	305.15	301.94	304.8	304.16	304.73	301.98	302.87	304.26	305.82	303.93	304.69	304.26	304.29	304.14	303.59	304.14	303.72	306.28	305.67	303.83	303.33	303.65	301.8	304.86	306.62	304.23	304.81
320.43	318.5	318.65	318.16	318.68	318.02	318.58	318.01	320.47	318.6	318.89	316.51	317.13	318.78	318.27	317.35	318.57	318.28	320.76	319.18	318.25	319.16	319.34	318.59	317.33	316.88	318.29	318.38	318.3	318.72	319.4	319.77	318.66	317.59	320.35	319.61	318.43	317.1	315.96	318.43	319.68	319	318.65	318.59	319.01	318.17	318.27	317.9	316.56	319.41
293.84	293.24	294.03	293.44	293.76	293.71	294.68	292.87	295.7	293.83	293.86	295.4	293.42	293.88	290.91	296.33	293.02	292.2	292.57	295.39	294.69	292.98	294.41	292.44	292.52	291.76	293.72	294.68	294.52	292.07	293.32	295.5	295.13	294.19	293.2	293.73	295.87	295.65	292.91	295.01	294.19	294.78	292.84	293.92	293.15	293.85	294.33	296.65	294.87	294.35
303.08	304.18	302.64	302.42	302.95	302.77	302.92	303.38	303.74	303.52	301.92	304.09	304.08	303.49	302.97	302.38	303.92	303.73	302.16	302.71	303.71	301.31	304.17	302.62	305.62	302.62	303.24	303.67	302.89	303.8	304.53	304	304.59	303.94	302.23	304.01	303.62	305	302.54	304.42	303.38	302.71	301.98	304.49	304.41	304.1	303.81	302.79	305.32	303.98
309.32	312.16	310.49	310.68	311.68	310.16	310.91	311.98	311.08	311.56	310.12	311.67	309.37	310.86	311.07	309.28	310.8	310.49	309.28	308.2	311.29	310.71	311.92	308.11	308.71	309.24	311.11	310.48	311.16	310.79	310.81	310.02	309.68	310.54	309.08	309.34	310.21	308.58	311.39	310.34	311.59	311.38	310.76	310.98	311.35	310.96	308.71	308.83	312.71	311.41
316.23	317.94	317.67	315.05	315.55	317.11	316.56	316.09	316.13	317.4	317.12	317.44	316.87	316.92	314.58	316.76	315.82	318.37	316.62	316.27	315.69	316.02	317.7	316.53	317.15	317.17	316.99	318.1	315.08	316.47	317.79	316.51	315.11	317.82	316.27	316.76	315.18	317.08	318.97	317.02	317.29	316.77	314.4	315.76	316.53	317.46	317.43	316.3	318.61	317.19
293.08	292.86	292.56	294.11	294.87	292.62	293.97	295.2	294.13	293.6	293.07	293.14	293.93	294.31	294.08	294.96	293.4	295.01	294.3	293.49	294.16	293.18	293.25	294.06	294.55	295.29	293.86	294	294.61	294.25	293.71	295.45	293.83	293.23	293.71	294.19	294.12	293.51	293.41	293.7	294.93	293.41	295.14	294.24	293.45	293.92	294.32	294.39	294.15	292.31
310.64	312.14	310.92	312.79	311.85	311.82	313.48	312.15	311.32	312.26	312.93	313.94	313.52	312.2	313.7	312.66	314.3	312.52	313.1	311.45	312.8	312.89	311.1	311.73	313.37	312.88	313.75	313.69	312.98	311.29	312.72	313.06	313.51	311.13	309.84	313.8	313.59	313.42	313.21	313.75	311.63	312.59	314.25	313.82	311.28	313.48	311.77	313.97	312.45	312.21
317.77	316.91	316.22	317.86	317.13	315.81	317.39	317.26	315.63	316.56	315.94	314.15	316.78	318.78	315.63	315.27	315.15	316.08	316.73	315.87	314.64	317.04	316.27	317.32	314.72	315.79	316.68	316.72	314.24	317.12	316.23	317.49	316.94	316.8	314.77	315.62	315.83	318.25	317.22	316.47	316.04	319.05	314.93	315.57	314.14	316.82	317.51	316.42	318	317.6
306.52	305.86	306.88	305.05	304.43	307.03	305.72	305.34	307.2	307.5	306.76	307.71	305.9	304.72	306.97	307.52	305.97	305.68	307.82	305.4	306.92	305.02	303.76	304.27	306.14	307.79	307.15	306.85	306.13	306.98	307.8	306.2	306.25	306.92	306.87	307.05	307.06	304.36	306.03	305.8	304.31	306.61	306.9	306.31	306.89	305.98	305.17	305.35	306.84	306.68
293.58	296.13	295.58	293.67	295.35	294.68	296.44	294.88	296.01	295.02	294.13	295.89	294.69	294.29	295.48	292.65	293.09	294.57	295.47	296.07	295.32	293.77	295.79	295.63	294.38	293.96	295.97	295.71	294.5	293.84	294.09	294.09	294.77	294.93	296.05	294.38	294.03	294.35	294.55	295.62	295.52	295.33	295.05	295.54	295.27	296.23	293.13	294.19	294.88	295.31
306.46	306.86	304.58	306.05	305.03	304.91	304.17	304.04	308.1	305.41	305.22	305.2	303.94	307.5	305.66	306.28	305.46	304.94	305.07	305.36	304.94	305.23	305.59	306.87	306.64	305.44	305.7	304.95	306.31	306.89	305.6	306.65	305.29	306.43	305.03	305.9	305.25	306.62	302.28	307.37	305.18	306.02	305.51	307.18	305.71	303.48	305.92	306.19	304.7	305.35
292.38	294.22	294.42	295.88	295.4	293.8	295.84	293.94	293.77	294.51	293.73	293.68	294.11	294.76	293.51	293.22	294.16	293.8	294.42	294.13	294.5	293.32	293.43	292.24	294.72	293.67	294.67	295.34	295.02	294.87	291.58	293.61	292.76	295.33	294.08	293.42	294.74	292.92	294.07	295.43	293.38	294.62	292.57	294.36	294.5	294.2	294.06	296.66	293.98	295
301.01	301.03	301.03	299.15	302.24	299.57	302.29	301.35	300.78	300.61	301.2	300.83	302.28	302.64	301.13	301.31	301.34	303.24	302.01	300.16	299.81	301.27	301.83	300.17	301.39	301.98	302.11	301.48	298.67	301.1	302.66	301.45	300.44	301.39	301.43	300.56	300.98	299.34	301.59	301.71	300.65	302.45	300.75	300.28	301.28	302.55	300.92	300.71	302.4	300.8
312.7	312.65	313.63	312.13	312.35	312.21	313.88	314.42	313.31	313.39	313.17	313.51	313.76	313.19	312.65	314.02	313.6	312.97	311.23	313.39	312.79	311.73	313.72	312.91	311.64	313.43	311.66	311.68	311.78	311.6	312.47	311.65	313.43	311.72	312.78	311.5	311.12	312.91	312.9	311.59	312.85	311.7	313.15	313.53	312.16	311.69	313.22	312.37	312.22	313.38
293.81	293.69	293.96	295.16	293.02	295.29	294.96	294.65	294.16	295.33	296.27	295.39	293.87	293.82	294.54	294.77	292.55	294.78	294.55	294.3	294.28	295.01	296.35	296.68	294.92	295.55	295.43	293.59	295.09	295.11	296.54	293.65	295.04	292.17	295.75	296.09	295.63	295.17	294.65	295.5	293.59	296.4	295.75	295.97	295.55	294.02	293.89	295.27	294.37	294.87
315.65	314.1	313.95	314.93	313.82	312.37	313.37	313.06	312.9	312.41	313.55	312.58	313.54	313.7	313.99	313.46	314.15	313.91	314.44	314.86	314.78	315.22	313.83	313.42	312.8	315.54	314.41	315.14	313.23	313.9	314.48	314.63	314.41	316.1	313.5	314.01	314.05	314.32	313.47	313.99	315.27	314.07	313.01	313.06	314.8	313.75	315.59	314.21	314.61	315.97
308.48	310.89	310.31	309.53	310.48	311.89	311.63	308.13	309.49	308.52	310.73	309.47	310.48	309.83	308.92	310.49	307.59	310.76	311.46	310.65	311.18	310.97	308.9	313.12	309.87	310.78	312.07	310.58	309.07	309.74	311.07	311.58	309.93	312.18	307.45	311.42	311.89	309.53	310.05	308.65	311.22	309.95	309.96	310.53	311.69	310.45	309.85	309.11	308.77	310.73
317.93	316.46	318.68	317.26	317.05	315.25	318	316.24	316.09	317.21	316.17	317.08	317.76	317.22	315.75	316.33	315.65	318.23	317.43	316.63	315.97	316.05	317.43	316.77	317.58	317.19	317.52	315.94	317.52	317.17	315.84	316.77	317.46	314.93	317.01	318.23	317.21	317.92	316.17	317.6	317.33	316.84	318.75	316.03	316.44	315.34	318.52	316.56	317.26	318.12
309.39	311.09	310.88	310.03	311.89	310.99	310.89	311.35	309.84	309.81	309.24	309.96	310.23	311.2	310.3	308.13	308.92	309.68	308.86	310.87	310.17	309.17	309.97	309.48	309.89	308.28	308.35	310.94	310.28	309.55	309.35	309.93	310.48	308.76	309.92	308.59	309.96	308.44	311.09	310.66	310.5	309.98	307.94	309.58	309.65	309.14	310.91	310.84	310.26	310.5
303.34	303.23	304	302.78	303.77	303.89	302.99	302.81	301.18	302.72	303.33	302.2	303.85	302.31	303.6	304.66	303.85	305.03	304.1	304.86	302.16	303.57	301.14	302.91	304.8	303.1	303.7	302.82	304.18	303.94	303.27	303	303.65	304.7	303.51	302.9	303.33	303.87	302.57	302.46	303.99	302.84	301.44	302.92	303.86	302.82	304.47	304.71	303.19	302.55
306.7	306.34	303.97	304.51	305.46	306.32	306.65	305.03	303.65	307.09	307.66	305.41	306.72	305.16	306.66	306.28	307.51	306.05	306.99	307.42	305.18	306.62	305.63	304.92	305.5	306.58	306.32	306.47	306.34	307.88	306.45	304.51	307.44	306.14	306.95	306.4	306.28	306.42	307.99	305.98	305.77	306.05	307.88	306.59	305.24	304.52	306.37	305.77	305.87	305.27
304.69	306.13	307.02	306.53	303.2	305.65	303.47	305.88	304.95	305.71	303.71	306.93	305.36	305.88	305.89	305.27	304.67	304.59	305.49	305.07	304.65	303.5	304.02	304.8	306.11	305.94	306.01	305.72	305.06	305.08	304.37	305.13	306.98	305.18	304.47	304.7	304.72	305.38	306.15	305.02	304.46	305.02	304.21	305.26	306.63	306.52	304.9	305.82	306.38	304.27
312.84	315.48	311.85	315.55	313.2	312.88	314.18	316.13	315.11	313.86	314.65	313.98	315.26	314.57	313.37	313.41	313.1	314.42	313.13	312.04	314.88	312.78	315.41	314.7	314.57	312.03	314.84	315.12	313.17	314.19	312.52	312.68	316.35	313.17	313.74	312.95	314.03	314.67	314.6	314.69	314.02	315.99	313.21	314.17	313.85	314	313.79	313.53	316.82	313.91
304.53	303.96	304.95	304.11	305.83	303.73	304.46	305.04	304.88	307.37	303.91	307.3	303.29	305.6	306.1	304.43	304.68	306.19	305.5	305.05	305.5	306.84	307.01	304.02	306.87	305.79	303.95	305.02	306.66	305.32	305.58	303.89	304.84	305.68	304.27	306.8	306.18	304.34	305.94	304.97	305.54	306.42	306.1	305.82	305.87	305.82	305.59	305.04	305.34	304.17
318.91	318.5	317.48	318.31	318.79	318.97	318.73	318.28	319.92	319.49	318.95	319.88	319.77	318.59	317.29	318.89	318.56	319	317.81	318.99	318.59	319.01	319.17	317.61	318.3	320.28	317.42	318.39	318.01	319.35	316.91	319.33	318.71	319.15	316.75	318.1	317.67	317.99	316.59	319.17	318.04	319.78	316.3	320.08	318.86	317.85	317.07	317.51	318.69	319.23
299.8	303.06	301.31	301.06	301.25	301.6	301.61	300.6	300.58	302.34	299.51	301.6	301.81	299.19	300.42	299.64	300.04	299.59	300.81	302.15	300.22	299.96	301.04	300.24	299.88	300.33	301.45	301.12	301.36	300.58	300.97	302.2	301.62	299.57	301.47	301.32	301.06	301.65	301.24	300.35	301.41	300.9	300.93	301.12	301.35	299.2	301.16	302.48	300.8	299.93
293.04	293.1	293.8	294.11	293.89	293.48	292.6	292.09	293.51	294.91	294.88	293.06	293.49	294.17	294.66	291.18	294.66	293.43	294.89	294.27	294.06	295.64	295.7	292.69	294.91	291.92	294.62	295.89	295.26	293.07	296.24	292.93	294.12	292.62	294.86	293.12	293.84	293.4	294.32	294.75	296.58	293.72	293.72	294.45	294.75	294.62	293.99	294.21	295.01	293.36
325.68	325.87	324.87	324.84	324.95	324.33	325.4	325.9	324.85	324.88	324.91	325.82	327.12	326.53	325.41	325.85	324.9	322.62	322.61	325.58	325.13	326.32	325.14	327.37	325.99	326.56	325.79	326.5	323.98	324.26	324.95	325.08	325.31	324.92	326.31	325	324.38	324.3	326.77	323.17	325.14	325.59	326.23	325.17	324.14	325.06	326.56	323.93	326.88	323.7
317.64	317.38	316	316.66	316.36	316.77	317.99	316.19	318.51	317.9	318.72	318.27	318.15	316.65	316.78	314.69	317.49	317.05	317.01	316.21	317.58	315.91	317.93	316.77	316.97	317.45	316.8	315.5	316.96	316.76	318.58	316.95	315.67	316.69	317.29	318.82	317.51	317.13	317.35	316.06	317.19	316.58	317.21	317.8	316.9	316.19	316.51	317.65	316.26	317.18
303.61	307.09	305.22	306.58	304.69	304.68	304.86	305.13	305.31	304.75	305.2	305.81	303.4	305.78	304.46	304.16	304.67	304.78	306.16	306.93	303.78	304.41	306.74	304.37	304.14	304.11	306.65	303.8	305.49	306.96	305.7	305.25	304.78	305.48	306.39	304.99	304.57	303.74	307.17	304.89	305.87	305.34	305.88	306.56	304.01	306.64	305.66	305.61	305.19	306.93
308.34	308.45	307.06	306.76	307.59	307.46	307.06	307.85	309.01	308.55	307.92	307.83	309.18	307.22	306.3	305.28	306.02	306.52	307.41	309.08	308.43	306.4	309.25	307.73	307.43	307.9	306.93	306.63	307.02	307.04	306.5	306.38	306.52	307.54	306.12	306.65	307.26	307.29	307.07	306.88	306.48	308.21	307.14	306.19	307.42	307.98	307.17	307.88	306.28	310.08
324.86	323.46	325.37	325.69	324.95	325.21	325.23	322.72	324.78	323.77	325.17	324.64	325.3	324.01	324.69	324.79	324.36	325.26	324.24	323.68	323.2	325.71	323.89	326.49	325.15	325.7	324.67	326.85	325.14	324.44	324.57	324.85	324.63	323.95	323.46	325.46	322.92	325.19	325.91	323.53	324.64	325.37	324	323.57	325.95	323.94	323.4	325.12	325.16	323.77
303.29	306.92	307.16	306.58	304.98	305.98	307.77	307.51	306.23	306.77	305.9	305.77	305.39	306.23	306.06	307.55	306.49	306.49	306.09	306.69	306.67	305.94	306.31	306.94	305.52	307.87	306.79	305.54	306.35	304.89	305.88	306.71	305.16	304.92	306.84	305.48	306.33	305.61	306.76	306.54	306.01	305.94	306.93	307.53	305.71	306.08	305.59	306.39	307.12	307.11
323.9	323.33	324.86	323.96	325	324.15	323.71	324.12	325.01	323.62	325.08	325.85	322.87	323.19	324.93	324.75	323.74	325.85	323.55	324.77	324.96	324.01	327.01	325.46	323.82	324.49	322.93	324.45	325.99	323.71	324.26	325.82	325.36	323.66	324.37	324.34	322.88	323.52	323.68	323.28	324.45	325.67	324.91	323.82	325.35	325.47	324.26	325.17	323.77	325.64
303.35	304.73	304.05	304.43	304.26	306.18	306.19	304.95	305.91	304.67	305.95	304.9	306.43	307.42	305.09	304.62	304.63	304.7	304.98	305.08	305.78	307.58	305.14	304.61	305.33	305.27	305.38	306.8	305.2	306.66	306.73	304.43	305.32	305.42	304.52	304.97	304.29	305.74	306.56	306.06	304.32	307.67	305.13	306.41	305.09	302.83	304.2	304.87	305.52	305.38
308.57	308.35	310.51	310.9	308.37	311.23	308.84	307.18	308.32	310.05	309.66	309.55	310.53	309.54	309.81	308.73	309.49	308.09	309.47	310.29	310.16	309.91	308.08	309.55	311.2	308.94	308.34	309.14	310.28	310.98	308.7	309.14	308.75	308.8	308.29	310.29	308.85	311.75	310.32	307.87	308.71	308.78	309.79	308.74	309.62	309.05	307.87	308.36	309.9	309.63
303.07	301.72	304.2	303.54	303.24	304.43	303.26	302.38	301.6	301.82	303.9	303.72	302.94	303.63	301.11	300.84	302.83	302.04	302.15	301.68	303.45	305.52	300.2	303.47	302.75	301.49	301.53	300.75	303.82	304.06	302.09	303.31	302.27	303.25	302.65	302.38	301.98	303.19	303.64	302.29	301.9	300.9	303.72	302.62	302.53	303.59	303.96	304.26	302.72	302.67
316.06	316.32	318.36	318.77	317.17	318.79	318.19	318.44	319.51	319.42	320.15	320.1	318.08	319.58	317.78	319.33	318.86	316.9	316.11	316.73	319.04	317.59	319.09	319.53	318.95	319.22	318.64	318.34	319.05	318.26	317.64	317.67	318.98	318.11	317.96	318.73	318.05	320.89	318.11	317.47	319.21	319.19	319.71	317.33	319.75	319.69	317.96	317.76	318.22	316.43
300.31	300.09	301	300.44	299.75	299.8	300.95	302.35	300.5	300.35	300.69	300.68	300.39	299.66	298.35	301.87	301.01	298.11	298.44	300.45	300.34	301.64	300.2	301.66	300.43	299.36	301.22	302.22	300.95	300.51	300.09	301.53	299.56	299.84	300.47	300.53	299.91	301.2	298.36	301.12	300.35	301.91	299.84	299.41	300.9	300.75	301.53	301.11	300.32	298.19
312.04	314.3	313.63	313.85	313.09	313.93	313.01	312.62	313.09	314.13	311.7	312.2	312.24	311.18	312.05	312.36	314.42	312.02	312.51	313.9	312.51	314.14	312.49	313.07	312.41	313.26	313.93	311.42	313.38	313.62	312.97	312.65	313.85	313.96	312.98	313.53	311.34	312.22	311.93	311.36	312.53	314.08	313.29	313.09	311.75	311.39	312.53	313.85	314.18	313.6
318.87	318	317.75	318.26	319.14	317.81	317.71	318.41	320.92	319.74	318.09	317.99	317.18	319.57	318.61	319.42	317.8	318.27	316.87	319.7	317.78	319.58	318.21	318.19	318.34	318.82	319.51	320.39	319.37	318.59	317.72	318.34	318.2	317.57	317.48	320.8	318.74	318.25	318.06	319.4	318.05	319.71	318.97	318.03	318.33	317.53	318.74	318.48	320.52	316.87
305.19	306.66	304.03	302.77	302.29	302.88	304.01	300.86	305.05	303.65	302.78	304.14	303.06	304.65	302.61	302.05	303.5	302.73	303.74	303.7	303.28	304.28	304.2	303.16	303.91	302.58	303.96	300.55	304.1	304.12	305.74	301.17	303.07	304.99	302.8	301.97	303.29	305.07	302.43	303.67	302.48	303.39	304.27	301.53	304.09	304.06	304.66	304.44	302.23	303.68
315.27	316.55	317.73	317.86	316.41	319.85	314.94	314.89	317.67	316.2	317.69	318.74	319.36	315.3	318.88	317.62	316.76	318.51	315.54	318.67	316.57	317.21	315.11	315.55	317.34	316.3	317.57	316.98	316.3	317.25	317.06	315.04	316.7	318.58	318.73	317.12	317.78	319.13	315.65	316.48	317.82	316.52	317.16	318.59	318.56	319.36	318.56	315.68	315.82	315.9
308.71	307.63	310.82	309.64	308.53	309.94	308.49	308.34	309.3	308.95	308.93	309.1	308.99	309.71	309.35	307.81	309.1	310.42	308.43	308.61	310.46	309.51	309.11	307.72	309.34	309.27	310.09	307.51	309.63	307.63	308.72	308.69	309.22	307.67	308.36	308.34	309.9	307.77	308.48	309.14	310.07	307.99	308.74	308.37	307.42	308.91	310.42	309.96	307.88	308.92
314.52	314.91	314.73	313.48	313.94	314.43	314.16	314.76	314.98	312.82	315.52	315.58	313.62	312.34	312.77	314.42	315.57	315.79	313.4	313.25	315.55	313.8	313.68	313.75	313.46	315.49	312.42	313.49	315.96	314.55	313.14	313.77	313.5	313.26	313.68	313.68	315.54	314.76	312.77	315.3	313.67	312.5	312.61	312.11	312.44	315.11	314.75	312.93	315.62	314.39
306.31	306.83	307.44	307.68	305.99	306.18	307.55	305.35	306.59	306.56	304.18	306.22	304.45	307.93	307.63	306.62	307.14	307.8	306.63	305.78	307.41	306.27	306.04	305.62	305.33	306.65	306.5	306.74	306.04	308.09	307.11	307.12	306.53	303.5	306.6	307.49	306.78	307.1	305.69	304.84	305.77	307.58	307.28	306.06	307.02	307.01	306.46	306.22	304.4	305.96
314.01	315.4	315.32	313.78	313.72	313.69	315.3	315.37	313.96	313.84	315.41	316.91	315.2	313.47	314.34	314.46	316.11	315.81	315.86	316.01	315.56	314.82	314.43	313.69	316.96	315.46	314.63	315.24	314.42	315.4	312.68	317.04	315.85	315.92	314.21	314.06	314	314.24	316.11	315.34	315.99	315.59	315.13	314.34	312.76	314.9	315.47	314.47	315.37	314.78
294.78	293.85	296.17	293.02	295.76	292.89	294.01	296.2	294.67	295.18	295.24	295.1	293.78	293.44	294.83	293.94	294.68	298.14	294.25	294.23	295.62	294.66	294.02	294.38	293.07	294.98	293.93	295.23	293.96	295.06	296.03	294.16	293.62	294.03	294.56	295.93	294.32	294.63	294.73	294.07	294.1	293.9	294.2	294.58	293.81	293.68	295.43	295.01	295.55	292.5
293.35	294.32	293.73	292.59	293.24	293.11	293.94	293.51	293.92	293.97	295.48	293.56	296.09	291.73	295.14	292.67	295	293.1	295.3	295.24	294.79	294.92	295.12	294.6	294.68	292.94	294.79	293.24	292.13	294.3	294.2	293.02	292.89	294.37	293.64	295.12	295.85	294.42	294.62	295.86	292.55	296.08	294.28	293.89	294.83	295.18	293.55	293.85	294.21	294.17
293.32	293.21	294.13	293.86	293.05	295.58	295	295.51	294.48	293.69	294.18	294.14	293.28	295.42	294.17	293.46	294.32	294.41	294.28	293.28	294.36	293.06	293.98	292.71	293.12	293.12	293.69	294.67	295.3	294.38	293.69	294.83	294.64	293.52	293	294.93	294.88	293.72	296.56	295.44	294.36	293.49	294.63	292.56	294.73	294.82	295.43	293.47	296.56	293.39
308.84	308.9	307.64	308.83	309.35	310.57	308.73	308.41	309.54	309.3	309.5	308.47	308.68	309.92	309.11	310.15	309.42	309.42	309.78	308.47	306.84	307.95	308.42	306.83	307.59	306.75	309.41	309.11	309.04	308.58	309.96	307.7	309.09	309.38	308.73	309.06	309.3	308.92	307.61	308.3	310.74	309.24	309.22	309.94	309.91	307.37	307.66	309.69	308.26	310.5
305.08	304.67	304.9	305.42	304.9	303.68	303.47	303.86	305.44	304.93	303.2	304.2	304.08	304.44	304.25	304.9	303.85	305.16	305.36	304.01	306.08	305.41	303.96	303.91	305.9	304.08	303.75	305.91	304.35	303.05	304.01	305.03	304.41	302.98	305.42	305.73	304.09	304.32	304.83	303.19	304.34	304.25	304.36	303.72	303.97	304.94	304.4	303.28	303.48	303.68
321.39	317.16	319.32	319.48	317.54	318.01	318.94	318.68	317.95	318.86	318.55	319.39	318.78	320.3	319.45	317.48	319.66	319.59	318.42	318.12	318.39	317.78	319.15	318.8	318.13	317.05	319.02	318.52	320.04	317.07	319.41	319.71	317.53	318.59	316.74	319.15	319.47	317.75	319.17	319.63	319.51	318.3	318.38	318.45	318.61	318.06	320.05	318.22	317.79	318.32
309.83	308.3	310.24	309.18	307.96	308.52	309.29	309.18	306.91	308.03	308.15	308.63	307.84	309.12	310.21	309.06	308.54	309.36	310.23	309.15	309.06	310.46	309.06	310.12	309.19	312.18	308.75	309.12	308.97	309.39	308.62	309.81	309.31	308.54	308.23	306.33	308.54	308.03	308.26	309.06	310.7	309.57	307.94	308.9	307.19	309.91	309	308.3	308.94	310.75
294.54	296.18	296.4	295.76	295.21	295.37	294.84	294.04	294.67	297.5	295.55	293.76	294.16	295.92	294.23	294.15	296.88	294.76	293.42	293.71	296.09	295.8	292.98	295.09	294.26	294.81	294.7	293.96	294.91	295.11	293.64	294.42	297	294.84	296.23	295.77	294.31	295.16	294.73	294.46	294.1	297.21	295.34	293.78	296.63	296.92	295	295.12	295.64	295.27
304.26	306.27	303.52	304.57	306.21	307.06	303.14	306.64	305.12	305.44	305.55	306.37	306.25	304.65	305.7	305.66	306.48	303.26	304.53	304.41	304.7	306.26	305.2	305.97	305.85	306.22	304.9	305.51	304.32	304.56	303.93	306.73	305.81	304.4	306.12	303.56	305.58	304.14	304.36	306.34	304.55	304.97	306.42	304.6	304.37	306.72	305.06	305.58	304.73	305.22
308.83	308.43	309.41	309.38	310.5	307.69	309.37	309.41	308.41	308.68	309.43	309.47	310.8	308.34	308.68	308.8	307.67	306.99	310.29	310.58	305.8	309.04	306.78	309.32	310.79	309.05	307.9	309.65	308.37	308.97	309.2	309.09	306.37	309.26	308.25	309.27	308.61	308.67	307.48	309.92	308.1	309.54	308.47	308.42	308.58	310.28	311.02	308.61	310.31	310.47
302.81	302.08	304.1	301.57	303.75	302.38	303.14	302.69	304.55	302.58	302.27	305.16	302.63	302.59	300.93	305.52	301.71	300.5	301.03	302.56	300.86	302.69	301.97	300.17	302.9	302.49	304.2	302.2	303.86	300.69	300.96	302.87	302.91	302.67	301.13	302.6	302.58	302.28	301.19	301.62	302.11	302.78	301.5	300.13	301.77	302.73	303.55	303.11	302.1	302.35
303.61	304.65	303.84	304.97	303.8	303.65	303.86	303.71	303.13	304.73	302.84	302.67	303.77	304.94	304.19	304.42	303.18	305.1	302.72	305.05	303.66	304.32	301.42	304.94	305.39	303.53	304.76	302.27	303.5	304.72	304.65	303.23	303.95	301.23	303.19	301.47	303.84	303.99	305.01	304.4	302.05	304.33	303.91	302.94	304.01	304.62	301.51	303.23	304.46	305.21
327.57	327.59	326.56	327.18	328.37	325.84	323.64	327.57	326.48	328.93	326.84	327.01	327.65	326.02	328.19	327.56	327.84	327.5	327.46	327.34	324.2	325.3	326.06	326.94	326.69	326.59	325.16	327.62	326.15	328.38	325.94	326.34	327.16	328.14	324.95	327.14	327.59	326.88	326.04	326.41	327.58	328.34	328.04	326.26	328.39	327.62	328.37	328.15	326.3	328.47
305.62	306.7	305.07	305.3	305.46	305.17	305.34	304.27	304.62	305.01	304.05	302.98	304.43	303.79	305.11	304.65	305.06	304.94	304.72	304.29	304.51	305.41	305.55	304.12	306.39	304.41	305.83	304.62	304.44	303.38	304.28	305.33	304.24	304.96	304.68	304.57	306.47	303.93	304.84	304.85	305.57	302.9	304.8	304.48	305.25	303.84	306.4	304.41	302.83	304.33
328.35	327.46	327.54	328.46	328.37	326.99	327.99	327.17	327.88	328.18	328.68	327.79	328.15	328.91	328.83	326.88	327.51	328.16	327.14	328.37	329.97	327.69	325.98	327.92	328.39	326.97	328.34	328.4	327.84	328.55	328.58	325.94	327.51	326.07	327.18	328.8	328.52	327.18	326.1	327.43	328.19	328.8	329.71	327.59	327.32	328.85	328.54	328.27	328.76	327.93
318.27	319.3	319.63	318.82	319.73	318.98	320.57	319.81	320.09	319.15	319.78	317.69	319.36	320.33	318.92	317.53	319.73	319	319.4	319.84	319.53	320.71	318.87	319.49	319.21	318.49	319.23	318.3	320.21	318.96	318.9	318.25	319.09	318.79	318.3	319.03	319.09	317.46	319.13	321.18	321.28	319.2	319.14	318.37	318.08	320.5	318.84	318.46	318.8	318.16
307.9	310.37	308.33	308.78	308.27	309.54	309.53	309.32	308.75	308.97	309.05	307.7	308.95	306.94	309.64	309.36	307.66	307.93	306.99	308.75	309.16	309.68	309.31	309.51	309.26	309.33	308.18	308.35	309.67	309.4	309.4	309.4	309.47	307.95	309.23	307.91	310.49	308.18	307.75	310.8	309.83	307.04	310.31	309.82	309.64	309.99	306.99	309.46	307.81	308.08
301.21	300.27	299.98	299.93	299.88	298.23	301.03	300.83	299.59	300.76	299.63	299.95	300.93	299.6	301.18	299.86	300.12	298.17	300.82	299.93	299.47	299.41	300.51	299.27	300.15	299.66	298.96	300.46	301	299.38	298.65	299.37	300.94	300.36	299.28	299.88	297.93	300.2	300.37	301.4	299.34	299.53	298.11	299.25	299.87	300.75	298.82	299.74	301.13	298.79
305.3	306.09	307.13	305.69	306.99	306.42	306.98	308.56	307.81	307.77	305.01	307.64	306.53	306.84	307.54	304.65	306.04	305.99	305.68	305.35	305.74	304.71	306.5	305.94	305.58	305.99	308.32	306.11	307.53	306.76	305.88	306.99	307.71	307.44	305.76	305.78	307.66	306.12	306.27	305.57	306.17	305.94	307.85	304.01	308.74	305.22	306.8	306.96	306.71	306.46
318.3	317.28	320.85	318.64	319.28	318.47	318.23	318.1	319.22	316.52	317.6	318.87	319.65	317.24	318.78	319.54	319.06	317.58	318	318.83	319.38	316.24	318.94	318.54	320.31	319.34	318.34	320.07	318.91	317.63	318.97	318.94	319.23	317.89	317.69	318.3	318.81	319.39	317.6	318.89	317.21	318.6	316.55	316.46	318.97	319.1	318.98	320.39	318.24	315.18
316.07	311.53	314.91	314.47	313.93	314.16	314.2	316.02	313.39	314.81	316.67	313.92	316.3	315.41	314.25	314.77	315.62	315.03	314.37	313.65	315.27	314.6	315.68	315.48	316.22	314.74	313.62	316.32	316.56	312.37	314.68	315.73	314.63	314.33	315.47	315.31	316.26	316.01	312.64	313.44	314.83	315.27	314.7	316.61	314.59	313.28	313.76	312.66	314.15	315.71
303.05	301.96	302.76	303.42	303.6	303.82	304.08	303.01	304.13	304.15	304.58	304.45	303.42	302.22	302.71	303.32	303.1	303.23	305.15	305.06	303.51	305.09	301.93	302.18	303.86	301.99	304.47	304.64	302.48	302.56	301.66	301.51	303.9	304.3	303.17	302.64	304.1	303.27	303.15	303.82	302.49	302.63	303.54	303.71	303.74	302.88	302.74	303.49	303.45	304.48
305.05	303.46	306.67	304.34	304.33	306.77	303.95	304.14	302.65	304	304.57	305.38	305.06	305.23	305.45	305.47	305.59	304.39	304.73	305.33	304.55	302.91	304.53	305.25	303.9	304.91	305.55	304.92	302.58	305.44	306.14	306.36	303.79	303.49	305.34	303.51	305.1	304.95	305.47	305.06	302.38	303.63	305.54	303.48	304.34	304.61	303.62	304.53	307.04	303.86
303.95	300.19	303.54	302.46	302.15	302.49	302.52	303.18	303.15	303.09	304.03	303.24	305.61	302.65	302.63	303.74	302.57	302.58	303.85	301.81	302.78	302.7	302.73	302.13	302.91	301.9	304.64	301.28	302.8	303.35	303.29	303.35	303.15	302.83	302.13	301.23	302.77	303.45	303.48	305.05	303.07	302.68	304.65	301.7	302.86	301.89	302.66	301.49	302.94	302.2
303.93	303	304.09	304.75	305.02	304.58	304.59	302.84	303.64	304.04	306.44	303.57	304.14	304.31	304.25	303.53	303.79	304.63	304.82	304.94	304.19	304.33	304.01	303.4	302.78	304.87	304.75	304.36	304.62	304.93	304.68	303.85	304.96	303.57	303.39	304.53	304.66	304.3	304.65	304.43	303.27	304.65	305.34	305.52	304.35	304.72	303.98	303.93	305.04	303.27
315.08	314.7	314.57	316.51	314.25	317.44	313.61	316.67	314.97	314.62	315.29	315.97	315.48	313.99	314.63	313.83	314.17	315.89	315.24	316.14	315.8	315.31	313.73	315.27	316.22	313.41	315.07	316.14	314.77	313.99	316.87	314.17	315.87	313.9	313.17	315.19	314.37	315.19	313.97	314.64	315.5	314.43	315	316.24	315.71	315.3	316.01	315.18	312.81	315.99
303.77	302.34	303.8	302.8	303.16	303.33	302.08	303.8	303.09	304.19	301.96	302.66	303.73	301.93	303.53	302.61	303.45	302.02	302.35	303.33	303.04	303.14	301.38	302.79	301.37	303.55	302.02	303.58	302.3	303.86	303.62	304.84	301.7	303.7	302.22	302.48	302.54	304.02	303.3	303.28	301.03	303.89	303.69	302.82	303.06	302.39	302.66	302.29	302.74	301.96
294.22	294.62	294.42	292.08	295.18	292.17	296.2	294.03	294.89	293.21	295.49	293.56	293.82	295.65	294.63	295.46	294.08	292.51	293.36	292.01	295.44	292.02	293.79	292.52	295.39	294.84	295.26	294.5	294.67	292.4	294.85	294.53	294.94	294	295.81	294.15	293.91	292.23	293.93	294.88	294.62	293.65	293.38	293.9	294.2	294.2	294.69	292.95	295.9	292.88
315.53	316.38	316.76	316.95	315.14	314.62	315.72	316.89	316.97	315.28	316.15	316.44	315.21	316.53	317.89	316.03	317.11	315.73	315.21	316.4	314.92	316.97	314.9	314.68	316.26	316.64	316.91	317.17	316	316.16	315.39	315.74	315.94	315.41	315.92	315.33	317.32	317.83	314.8	315.94	315.65	316.87	314.07	316.21	314.62	318.02	314.97	313.64	316.52	315.02
308.01	306.5	308.04	306.98	307.33	306.76	306.51	308.26	306.53	304.49	306.06	305.71	307.92	307.94	306.67	306.21	307.76	309.34	309.95	307.71	307.72	308.7	306.12	308.27	307.9	305.55	307.05	305.69	306.47	307.18	308.23	307.03	306.8	305.78	308.06	306.22	307.92	307.2	307.89	308.28	307.34	308.04	308.31	307.48	308.12	308.01	307.12	305.62	306.44	307.66
304.64	304.65	305.06	305.12	306.62	306.23	304.67	305.54	305.67	305.08	306.11	303.76	307.66	303.74	304.73	306.55	304.7	304.38	306.63	304.36	306.26	304.83	303.99	304.52	305.75	304.33	305.64	307.34	306.36	305.7	306.26	305.84	305.53	303.21	305.41	306.12	304.49	303.3	303.99	306.11	304.13	304.54	306.31	304.34	305.08	306.46	305.74	305.84	304.02	306.44
312.47	312.09	314.5	311.39	313.22	312.44	313.24	313.2	313.09	311.91	313.51	313.33	313.22	312.42	313.1	312.83	313.41	314.5	313.41	312.67	314.72	311.25	315.82	311.8	312.93	315.53	312.3	313.16	314.21	312.21	313.56	313.85	314.63	312.44	313.92	312.87	313.03	312.85	312.45	314.12	312.31	314.51	311.85	314.54	313.85	313.29	315.68	311.58	313.44	312.37
308.15	308.29	309.45	308.48	308.95	308.2	308.61	307.87	309.84	308.44	309.04	310.23	308.75	308.15	307.78	309.49	309.11	306.29	308.15	310.72	310.19	308.14	309.54	308.99	307.79	309.32	309.45	309.15	307.43	310.26	306.85	308.09	309.09	308.72	309.32	307.71	307.94	307.98	308.79	310.07	309.2	309.27	309.68	309.03	309.18	308.03	308.09	309.34	308.21	308.1
317.74	316.62	317.39	317.48	316.52	318.35	317.56	317.72	320.63	318.8	318.61	317.9	317.34	319.26	317.7	318.9	317.85	318.21	316.06	318.64	318.49	319.96	319.98	317.55	319.88	317.75	318.13	316.95	318.97	316.46	319.67	319.08	318.93	316.98	317.4	317.78	316.12	316.85	317.41	317.91	317.31	318.47	319.11	319.12	317.75	319.4	315.84	319.71	318.83	317.85
318.07	315.79	316.8	317.8	317.2	318.94	316.55	318.33	315.59	316.41	318.25	317.19	316.49	316.95	316.36	318.43	317.58	318.09	318.1	316.78	318.04	317.31	319.95	316.84	317.68	318.89	317.13	318.29	318.61	318.17	316.93	316.4	317.52	317.3	317.73	316.84	317.67	318.46	318.43	316.22	316.95	316.52	318.27	316.49	316.85	316.36	317.41	316.37	318.29	317.23
328.18	328.97	327.76	327.61	329.51	327.75	330.05	327.38	327.89	329.66	328.19	330.05	327.11	329.49	328.09	329.23	330.21	327.52	329.62	328.76	328.81	329.25	328.8	330.13	327.8	328.26	330.41	329.05	328.22	329.77	328.49	327.93	328.34	326.08	329.84	327.18	327.49	328.84	326.92	326.69	329.98	329.92	328.33	328.12	329.78	329.32	329.17	327.22	328.24	328.3
315.19	313.99	316.02	315.86	316.15	314.95	314.31	315.15	313.63	315.9	314.56	314.31	314.71	315.68	314.09	314.39	314.68	312.1	313.7	314.9	315.32	314.94	314.75	316.11	315.12	316.19	313.29	314.84	314.57	315.7	316.12	313.95	315.91	314.48	315.81	314.99	312.59	312.56	313.55	314.79	316.46	314.82	312.87	315.6	314.21	312.9	313.98	314.68	314.2	314.91
328.35	327.74	325.9	327.71	326.41	326.37	326.13	327.69	327.4	327.36	326.3	325.87	328.24	327.06	327.43	328.57	327.34	326.24	326.11	326.1	326.59	327.91	327.17	327.22	326.92	326.14	327.79	327.45	326.18	326	327.27	328.56	327.58	326.79	327.45	326.2	326.79	326.74	326.11	325.57	327.08	326.88	326.87	326.67	326.18	327.13	326.66	327.68	326.48	326.57
324.96	326.02	326.15	323.79	325.02	324.41	325.25	327.24	324.87	325.79	325.83	325.29	325.65	325.88	324.95	325.59	323.8	324.54	325.36	325.05	325.91	326.61	323.99	325.74	324.1	326.36	326.05	324.42	325.93	324.7	324.19	323.95	324.14	325.44	325.33	324.34	326.41	323.16	325.2	329.17	325.56	325.89	324.92	327.13	325.2	326.08	323.74	325.9	325.51	324.23
312.44	313.59	312.35	312.8	313.94	313.26	314.73	312.75	312.43	310.89	311.96	311.96	314.32	312.94	313.15	312.09	314.41	314.06	310.79	312.68	313.58	313.68	314.56	311.96	313.34	311.8	314.23	313.31	311.89	313.71	312.25	313.29	311.84	313.09	311.65	312.12	312.83	314.51	312.71	312.57	312.55	310.97	311.25	311.75	311.92	311.32	313.25	311.94	312.24	313.27
310.07	308.89	307.78	308.88	308.64	309.27	308.87	308.45	310.13	308.04	308.43	309.05	309.08	309.11	307.72	306.71	308.98	306.58	310.77	309.83	307.46	310.06	309.86	307.83	308.78	305.61	306.36	310.64	309.92	309.67	306.93	309.12	308.94	308.92	308.33	309.04	308.06	309.66	308.77	309.35	306.76	310.94	309.43	307.28	308.13	307.84	309.06	311.88	309.44	307.86
313.68	314.06	312.84	312.68	312.75	313.95	312.59	312.95	313.39	312.07	312.79	312.51	312.99	312.63	313.42	313.42	311.65	313.15	313.05	313.37	312.37	310.88	314.64	315.33	313.77	311.54	314.3	314.11	313.96	313.76	311.86	311.87	313.31	310.91	312.52	311.28	313.5	312.97	311.87	312.69	313.93	312.84	312.3	311.83	312.05	312.95	313.47	313.64	311.57	313.38
305.26	304.82	305.04	305.98	303.94	302.05	303.09	304.97	304.14	303.72	303.32	305.53	303.4	303.78	304.18	305.76	301.64	304.37	304.02	305.77	305.43	303.88	304.39	306.25	303.73	304.61	302.81	304.77	303.83	305.66	304.57	302.87	305.25	304.22	302.9	305.62	304.96	304.23	304.91	304.45	303.2	305.28	304.5	303.53	304.48	305.55	303.96	305.2	306.26	303.75
318.45	318.16	318.01	317.02	318.08	316.99	317.85	318.81	319	318.94	317.89	317.51	320	319.03	317.67	318.06	317.23	320.75	318.45	319.51	319.89	317.66	318.44	319.38	318.33	319.07	319.04	318.53	320	318.76	319.72	318.86	318.65	316.53	317.96	316.49	318.38	319.56	319.15	317.65	316.33	319.89	318.12	319.17	318.14	317.36	318.42	318.2	318.84	320.19
306.52	305.74	307.23	306.23	306.45	306.69	306.65	306.83	306.22	306.26	306.63	304.6	306.41	306.18	307.6	307.16	306.5	306.97	306.49	305.13	306.84	307.67	303	304.39	305.3	307.63	306.63	306.88	307.99	305.7	305.97	307.53	306.12	305.37	304.64	308.27	308.11	306.16	304.9	305.89	306.51	306.39	306.36	307.52	306.71	305.05	306.63	306.95	307.12	307.54
316.49	315.13	315.33	316.11	317.38	315.03	318.27	318.51	316.72	318.45	317.09	315.45	317.86	316.26	316.53	317.17	316.94	317.48	316.17	316.57	317.49	317.79	316.78	315.48	316.11	315.17	316.67	317.59	317.54	316.22	317.69	314.15	316.89	317.18	315.93	317.35	315.04	317.56	318.14	317	318.1	318.64	314.87	315.58	316.97	318.32	315.95	316.35	315.43	314.99
310.88	310.95	311.49	312.16	311.04	309.52	312.71	312.96	312.53	312	312.54	308.74	310.72	313.38	310.07	311.75	311.44	313.01	313.15	311.85	312.87	309.76	311.62	311.8	311.35	313.45	312.22	311.51	310.6	310.91	311.89	313.29	310.31	311.7	310.93	311.69	312.26	311.58	312.36	311.27	309.8	310.87	312.43	312.22	311.25	312.47	311.68	311.73	312.05	312.07
315.76	317.03	319.13	317.36	317.7	315.88	319.07	316.74	316.64	317.87	315.83	316.4	318.6	316.55	319.01	317.83	316.31	317.8	316.63	317.62	317.95	316.79	316.87	318.05	318.69	318.2	319.79	317.3	317.27	319.31	317.55	318.39	320.02	316.83	317.34	316.31	316.84	316.38	316.23	318.6	316.61	317.61	317.65	317.37	316.72	318.48	318.67	316.78	316.58	316.08
302.85	304.24	300.48	302.93	302.55	302.8	303.44	302.51	303.3	302.05	301.42	302.81	302.67	302.19	303.2	301.97	303.48	304.3	304.19	304.95	303.33	303.92	302.87	302.84	302.72	301.8	302.46	302.37	302.01	301.77	302.25	303.19	303.01	303.82	302.56	304.69	303.23	302.19	303.1	303.02	304.9	303.7	303.57	302.01	302.98	302.61	302.37	301.76	304	304.37
299.22	300.86	300.53	298.76	300.6	299.97	300.33	301.13	300.07	299.62	299.11	301.06	298.07	301.46	301.67	299.14	300.29	300.81	300.34	301.79	300.28	297.94	299.67	300.86	301.07	299.72	300.66	300.51	298.5	300.74	298.99	299.89	297.81	298.86	299.9	301.59	299.42	298.48	300.53	300.05	300.37	299.11	298.65	301.03	300.22	298.99	300.28	299.29	300.05	303.34
301.61	302.22	302.34	303.13	305.56	303.3	304.15	302.85	303.21	303.81	301.1	302.11	305.32	301.34	301.22	302.21	304.1	304.33	303.37	301.58	302.41	303.03	303.48	303.76	303.01	305.34	302.83	304.13	303.5	303.36	302.51	303.42	302.94	302.03	302.11	303.86	302.46	301.75	301.38	304.04	302.47	302.05	301.93	304.53	304.6	305.13	301.48	303.73	303.91	302.12
315.82	314.08	316.03	313.38	315.4	315.84	315.76	315.2	316.11	316.41	315.28	313.73	314.6	315.3	313.56	313.62	314.78	314.72	315.19	314.83	314.52	315.55	315.38	316.69	314.98	315.55	316.09	314.66	313.36	313.93	316.24	316.12	313.91	313.88	312.2	315.22	313.36	312.99	313.76	313.4	315.42	316.08	315.9	315.11	314.18	314.05	314.06	314.85	315.65	314.03
307.87	306.5	305.93	306.42	306.9	305.25	306.73	307.9	306.71	305.76	305.76	305.65	305.24	307.15	306.27	307.16	305.41	304.93	306.1	306.09	307.27	306.54	306.57	305.06	304.98	307.14	305.87	305.68	305.45	305.39	307.26	305.85	306.73	306.21	306.68	306.95	306.12	306.2	304.35	306.87	306.92	305.3	306.47	304.5	306.8	306.22	306.93	306.22	305.42	306.74
299.84	300.71	298.91	299.88	302.03	301.19	301.6	300.33	301.76	302.18	300.69	300.22	302.45	300.15	299.37	300.56	300.69	302.73	301.67	302.85	301.54	300.28	301.31	300.29	301.42	301.04	302.51	302.12	301.19	300.78	300.61	300.78	301.51	300.24	299.58	302.28	298.92	301.69	299.94	298.2	300.29	299.45	302.03	299.79	300.52	300.47	302.77	300.9	301.06	303.06
292.25	291.62	293.83	295	295.27	294.66	293.82	292.94	293.75	294.38	294.44	294.91	293.65	296.38	293.07	294.44	293.98	294.81	292.23	293.91	294.14	293.27	293.9	294.99	294.31	295.03	294.51	293.72	294.58	294.43	291.51	295.6	294.48	294.7	292.71	293.32	293.52	294.89	293.64	293.15	293.72	294.7	296.29	295.12	293.01	293.79	295.35	292.43	290.96	295.19
303.87	305.36	304.07	303.08	304	305.76	304.74	305.94	304.4	306.62	305.37	303.95	304.74	305.38	304.63	305.65	305.52	304.76	304.19	304.49	304.83	304.3	303.82	305.35	303.28	303.42	304.92	303.42	305.02	304.29	304.99	302.41	305.2	304.78	305.82	303.92	306.67	303.82	303.59	304.97	303.8	305.32	305.04	304.57	305.88	304.22	305.05	303.03	304.65	303.41
302.65	302.03	300.52	302.63	299.54	301.85	303.98	304.13	302.76	302.84	303.28	303.12	302.15	302.18	304.14	303.58	303.09	304.58	303.45	301.23	301.41	300.12	303.23	302.29	302.56	303.67	301.01	303.78	302.73	303.28	302.52	301.98	302.44	302.66	304.21	302.26	303.01	302.05	304.2	302.13	302.05	303.58	302.5	303.63	301.69	301.89	303.35	303.2	304.06	304.5
304.76	307.57	304.3	305.06	304.97	304.92	304.96	305.74	306.59	305.06	304.57	307.45	302.78	305.21	305.34	304.41	304.51	304.98	305.94	304.84	303.35	305.73	304.39	304.19	305.7	305.67	302.67	306.57	305.96	305.99	306.97	305.77	305.06	305.54	303.36	307.21	305.14	305.73	306.13	305.1	305.46	305.13	304.93	304.59	304.26	306.19	306.35	306.31	304.66	306.43
314.47	314.96	315.03	314.55	315.6	315.97	314.77	314.75	313.51	316.79	315.14	315.2	315.22	316.78	314.87	313.86	315.28	314.85	315.18	315.8	316.42	314.99	314.83	314.67	315.01	313.58	314.93	314.81	315.24	315.94	313.85	314.06	313.98	314.87	314.51	314.36	315.37	314.71	315.35	314.16	315.83	313.45	313.62	313.91	315.18	314.74	316.5	316.56	313.66	315.56
299.47	300.13	298.02	297.94	300.11	299.63	298.94	299.04	300.17	300.57	300.52	300.29	300.9	300.14	299.87	300.18	300.33	300.9	299.55	299.03	299.39	298.87	299.66	299.89	300.5	300.37	299.74	299.22	298.8	297.12	300.91	301.74	301.4	299.81	300.54	299.94	300.21	300.97	300.5	301.48	298.52	299.85	299.25	299.9	300.69	300.88	298.88	298.54	299.47	300.84
293.64	294.13	294.94	292.76	295.53	292.94	294.92	294.25	294.9	294.53	292.55	294.3	293.67	294.58	296.54	294.33	294.53	293.58	292.62	295.89	295.5	293.8	293.81	293.73	294.24	293.16	294.22	295.32	292.21	294.15	294.19	293.37	294.66	294.79	292.61	294.57	293.37	295.26	293.66	293.92	294.21	295.75	292.74	295.87	294.4	294.13	294.03	296.96	295.05	294.29
295.17	294.1	293.6	293.63	293.82	292.98	292.39	294.93	292.84	294.11	294.78	294.15	295.06	294.21	293.14	292.68	292.45	293.38	295.33	294.52	293.33	293.84	293.49	295.25	296.18	294.07	292.85	295.17	291.49	293.82	294.53	294.08	294.68	294.24	294.26	295.18	293.11	294.6	292.99	292.99	295.49	293.88	293.16	294.36	294.48	293.88	295.01	293.97	293.79	292.54
304.63	303.25	302.18	305.27	302.01	304.2	304.12	303.07	303.3	303.62	300.73	303.83	303.87	303.8	303.05	303.04	302.64	303.6	302.07	304.28	302.82	301.53	304.6	303.51	302.59	304.75	304.09	302.93	304.32	304.91	303.33	304.42	303.54	303.46	304.03	302.03	301.27	305.19	304.55	303.81	304.93	304.45	303.43	303.42	304	303	303.17	303.69	302.94	303.21
313.11	313.12	311.86	312.32	313.49	313.44	311.96	311.15	312.15	313.19	311.24	312.36	311.82	312.01	311.35	310.88	311.36	312.31	312.78	309.89	313.18	312.07	311.74	313.38	311.18	311.94	313.18	312.11	312.54	312.32	313.76	311.8	308.26	311.55	311.36	312.84	312.04	311.09	311.57	312.84	312.54	313.52	313.27	313.16	313.7	312.77	311.81	312.74	312.17	312.39
305.66	304.34	305.61	304.95	304.71	304.51	305.52	304.84	307.16	305.94	304.94	301.72	304.01	304.88	303.41	305.86	305.85	306.64	306.08	304.64	303.71	304.15	303.82	305.53	303.76	305.66	304.99	304.66	303.31	306.01	306.03	305.18	305.7	305.52	303.9	303.72	304.7	304.65	304.04	304.02	306.35	306.16	303.42	307.11	305.06	305.48	303.46	304.33	304.76	305.46
327.64	328.34	327.54	326.3	330.27	330.17	329.9	329.54	329.27	328.75	327.36	328.53	327.75	329.1	328.64	328.27	328.51	329.01	330.24	327.48	329.25	330.06	328.12	328.95	330.2	329.08	329.31	328.41	327.31	329.46	328.19	329.77	327.34	328.98	327.47	329.15	329.43	329.06	329.26	327.71	327.98	327.32	329.51	330.76	326.01	327.86	327.65	328.29	327.46	327.75
295.18	295.05	298.49	297.08	297.08	297.11	296.56	295.23	295.9	296	295.5	298.73	296.07	295.95	296.44	296.76	298.12	296.56	295.79	297.74	297.13	296.53	296.49	296.09	296.43	296.57	296.95	296.71	296.49	297.07	295.89	296.92	296.19	297.32	296.27	298.84	299.69	296.2	296.24	297.57	296.73	297.98	297.55	296.52	295.83	297.53	294.64	296.37	297.1	297.03
303.74	302.67	301.99	301.43	303.34	303.32	303.26	303.24	302.02	303.58	303.74	300.97	301.95	303.46	303.25	303.96	302.39	305.11	301.79	303.15	303.46	302.63	302.08	301.3	300.71	301.83	302.85	302.66	302.32	302.77	300.66	300.23	303.75	303.59	302.65	302.83	304.54	303.05	301.92	301.15	303.55	300.96	302.3	303.17	302.89	302.19	303.02	302.95	301.9	303.72
305.54	306.83	306.27	304.8	306.39	304.61	306.8	306.26	307.05	306.94	306.25	305.02	305.79	307.53	307.09	306.02	305.85	306.29	305.93	306.06	307.59	305.44	307.5	306.03	305.51	307.55	306.45	306.17	305.84	304.05	303.63	304.96	305.75	306.11	307.25	305.36	307.7	305.16	307.43	305.21	306.08	306.27	306.34	308.06	304.38	305.39	306.9	307.15	306.43	304.99
301.58	301.39	301.32	301.17	301.31	300.89	302.01	301.17	301.91	299.95	299.08	300.9	300.94	301.97	301.26	301.72	301.36	300.26	300.77	299.7	300.86	300.35	299.81	302.72	301.17	300.57	302.48	300.97	302.97	303.62	300.11	301.06	300.9	302.44	299.61	301.3	302.9	299.33	302.82	301.38	300.7	299.89	300.39	300.03	302.73	300.52	301.34	301.84	300.65	301.44
316.54	318.48	317.67	318.5	317.2	315.63	319.65	319.93	317.58	317.25	317.98	316.82	317.67	318.94	319.08	317.59	317.96	319.03	318.39	315.63	317.58	317.89	318.66	319.56	319.07	318.43	315.94	319.03	316.82	320.25	319.72	317.23	318.83	316.82	317.92	317.27	315.98	317.38	317.51	318.7	318.42	318.09	318.36	318.05	318.04	317.1	318.48	318.1	316.76	316.88
308.68	309.2	309.78	310.64	309.63	309.02	306.39	309.03	308.11	310.22	308.15	308.83	309.69	309.32	308.15	310.25	309.05	310.09	308.57	308.46	308.01	309.01	306.58	308.84	308.95	309.85	307.72	308.93	309.87	310.76	308.43	309.4	307.12	309.57	307.38	310.91	309.79	308.06	308.6	307.17	308.54	308.79	308.12	307.62	308.51	309.04	308.09	308.88	309.34	307.59
304.92	305.34	304.82	305.03	304.64	305.34	302.52	304.44	303.58	304.74	306.99	304	305.51	305.3	303.99	303.48	305.54	304.89	306.37	303.31	303.49	303.63	306.42	305.74	304.15	303.69	304.01	306.51	302.42	304.91	303.1	303.25	304.05	306.53	305.09	304.31	304.28	305.48	302.03	305.09	303.88	304.37	307.09	305.2	303.17	302.66	303.28	304.84	304.79	303.56
311.02	310.66	312.14	310.86	311.54	310.04	311.02	308.36	309.76	309.8	310.04	309.14	309.91	308.42	309.8	310.43	309.14	310.17	310.37	309.84	310.06	309.47	311.49	311.59	309.79	311.69	311.43	311.34	310.04	313.13	308.86	311.58	312.44	309.8	310.4	309.59	310.9	310.17	310.71	311.07	310.7	312.16	311.24	309.56	310.33	309.64	310.14	310.47	310.66	310.19
307.89	306.66	308.21	305.52	307.06	304.44	306.9	306.19	307	306.95	308.06	307.92	304.87	305.68	304.85	305.7	306.66	306.29	307.76	308.23	306.66	304.69	304.09	306.85	307.32	305.71	306.38	304.8	305.8	307.09	307.06	307.1	306.53	306.62	307.48	306.14	307.32	304.94	306.01	305.37	305.32	306.53	306.69	305.25	305.34	305.48	305.57	306.75	305.98	306.21
307.14	308.42	306.22	305.38	305.98	307.86	305.8	305.76	307.01	307.86	307.54	306.58	305.76	305.94	307.36	308.59	306.01	307.11	306.8	306.76	307.31	306.19	307.53	306.52	306.35	307.8	306.33	306.25	307.63	306.84	306.08	306.6	306.79	306.39	305.51	307.05	307.11	306.9	305.6	307.99	305.61	307.99	305.63	307.9	305.44	307.09	306.93	306.71	306.92	307.26
325.07	323.9	326.23	322.91	323.07	325.81	325.39	325.16	324.35	323.9	323.85	325.02	323.13	325.83	324.53	324.18	324.52	322.79	324.31	326.38	325.49	326.86	325.33	324.62	323.16	324.3	325.59	325.44	325.35	326.13	324.63	325.04	325.25	325.8	325.36	322.6	325.18	324.19	323.57	326.5	323.39	323.89	325.22	323.89	323	325.58	325.12	326.18	323.4	325.01
309.41	309.71	308.89	310.82	310.45	309.06	310.02	310.82	308.9	307.7	310.28	309.18	310	311.77	310.54	310.37	310.82	309.82	308.93	310.46	309.86	309.23	308.84	307.92	309.18	310.39	311.64	308.46	309.37	311.25	310.99	310.27	308.38	309.28	308.67	310.53	309.82	309.67	308.82	308.86	309.74	309.25	311.48	311.04	310.03	309.79	310.51	309.64	309.92	310.03
326.19	324.56	324.65	325.88	324.99	324.5	326.31	327.42	324.87	323.51	324.55	324.65	324.77	323.46	324.02	324.28	324.39	324.59	325.11	324.98	323.3	323.24	324.72	323.98	326.31	323.21	324.89	325.53	323.47	327.05	325	325.39	324.77	326.16	323.19	323.79	324.21	323.47	322.83	325.92	324.46	325.29	325.29	324.22	325.79	325.55	325.53	324.22	325.26	326.01
301.29	301.91	300.13	301.86	301.03	300.16	301.99	303.97	301.41	301.98	301.69	304.9	301.33	300.82	303.31	303.93	302.7	303.42	302.13	300.75	300.88	302.31	302.15	301.35	301.73	301.09	302.02	301.19	302.24	303.47	303.25	303.15	304.21	301.54	302.97	301.08	301.17	304.12	303.96	304.04	301.77	304.03	302.12	301.54	303.35	301.37	301.84	301.07	303.31	302.98
303.92	304.16	302.59	303.69	303.96	304.36	303.37	304.22	303.3	303.42	302.76	302.71	302.25	303.57	301.95	303.35	302.47	304.54	303.32	302.9	303.35	302.58	303.81	301.62	303.49	302.85	302.47	302.49	302.16	303.97	302.06	302.9	304.48	302.89	304.93	303.78	301.91	302.51	302.97	303.09	303.98	304.68	302.79	304.68	303.41	303.84	304.57	305.03	303.05	304.18
316.27	316.74	316.1	316.39	316.11	315.54	316.24	316.18	315.92	315.6	314.72	315.59	315.1	314.69	316.66	315.13	316.78	316.74	316.52	316.81	316.84	316.9	313.66	315.06	315.35	316.23	315.55	314.65	317.35	317.11	316.46	314.57	316.89	317.51	318.65	314.08	315.63	314.47	317.41	315.43	316.38	316.62	315.75	316.41	316.13	315.59	315.03	316.17	315.84	315.82
314.39	315.86	314.18	315.03	314.25	314.81	313.59	314.75	313.79	315.52	315.46	313.14	313.29	314.51	314.24	315.27	314.42	315.05	314.14	313.6	313.92	313.85	314.08	315.47	315.74	313.24	315.2	313.84	313.45	315.16	313.89	314.21	311.78	312.85	315.4	312.37	312.17	314.83	313.24	316.08	315.13	315.19	314.59	314.21	313.88	315.98	314.66	315.83	312.83	314.81
306.01	305.91	307.32	307.15	306.25	307.53	307.36	306	305.55	305.18	306.01	306.94	307.96	307.09	306.36	306.26	305.26	306.88	305.31	307.57	306.43	306.65	306.1	306.5	305.99	304.8	305.64	304.81	306.32	305.64	306.69	306.81	304.7	304.94	305.78	307.87	305.63	306.11	305.31	307.3	305.39	303.52	305.8	305.58	306.23	307.05	304.83	306.48	306.27	307.05
305.25	305.31	306.06	305.19	304.94	306.32	304.61	306.38	304.51	306.67	305.89	304.33	306.42	303.32	304.4	304.74	305.79	304.34	304.9	305.78	306.57	305.19	305.91	305.41	304.78	304.54	304.37	305.24	304.27	307.26	304.86	305.33	303.76	303.14	306.12	305.9	303.4	305.59	304.74	304.97	305.14	308.02	306.93	305.14	305.21	305.01	303.51	304.25	305.11	305.98
315.68	314.6	315.72	316.38	316.26	316.85	316.72	313.72	315.09	314.05	315.9	316.14	312.23	316.01	313.91	315.6	314.82	314.66	315.16	315.1	315.45	314.29	315.78	314.78	315.68	314.79	316.8	314.9	314.96	315.17	314.1	315.75	313.91	314.17	314.72	315.37	315.24	315.77	313.71	314.81	313.35	314.88	315.84	316.25	313.26	316.04	315.32	315.73	313.25	315.3
296.07	297.99	296.48	296.12	295.05	295.95	297.45	296.32	296.67	297.14	297.46	297.86	296.83	296.81	296.91	297.01	296.22	296.54	296.73	295.49	295.07	298.26	296.46	296.9	298.17	297.95	297.36	296.24	295.53	297.65	296.08	297.77	298.06	296.01	296.18	296.43	296.98	296.48	297.83	297.03	294.95	298.38	296.77	295.83	297.51	296.96	296.1	295.79	297.8	297
308.98	307.84	308.42	307.23	309.78	309.64	308.51	310.49	308.46	309.61	308.56	309.97	308.32	310.63	306.76	308.81	309.33	308.29	309.18	308.69	308.05	308.54	309.95	309.22	308.72	308.58	308.9	309.52	306.51	309.45	308.1	307.83	308.35	308.12	308.05	310.26	309.29	310.14	308.45	308.96	309.58	308.25	307.02	308.55	309.69	308.58	309.22	310.29	308.44	310.32
300.84	299.15	299.6	301.71	301.48	299.13	302.28	299.83	301.07	300.8	301.07	301.4	301.89	301.24	300.52	302.8	301.34	300.19	302.53	300.97	301.28	301.47	300.15	300.41	300.64	302.02	303.25	301.24	299.84	300.84	301.36	301.73	300.83	303.38	301.72	300.68	300.2	300.9	299.62	299.47	300.93	301.8	300.76	299.71	303.78	301.96	302.48	300.99	300.15	301.59
312.74	313.99	315.2	312.65	311.51	313.1	313.63	314.1	311.42	311.93	313.94	313.61	314.16	313.31	312.63	313.34	312.43	313.81	312.34	315.39	314.18	313.3	311.27	312.06	314.52	312.45	312.54	311.26	313.17	313.46	312.56	311.55	314.67	314.72	312.57	313.86	314.88	313.34	312.25	313.26	312.8	312.6	313.41	314.28	313.78	312.54	312.17	313.86	314.09	313.96
309.26	308.02	308.72	308.4	309.88	308.57	309.32	308.98	309.37	307.54	307.77	308.77	308.9	310.32	307.88	309.7	308.68	310.31	308.65	308.92	308.73	309.63	309.68	310.11	308.73	308	306.16	307.72	307.65	307.85	308.5	309.53	308.87	309.38	308.83	308.24	309.1	310.65	309.28	311.78	308.11	309.79	310.37	308.22	307.82	308.63	310.77	308.03	307.5	309.93
303.66	306.42	304.7	303.55	305.47	302.88	304.88	305.23	303.49	304.72	306.93	303.97	304.55	304.92	304.93	304.28	305.31	304.77	305.87	306.24	303.81	303.85	305.69	304.84	303.89	305.6	305.99	306.07	303.4	305.12	305.9	304.72	303.93	304.82	305.69	303.54	304.73	302.91	305.14	305.33	302.71	305.01	306.45	305.96	305.95	305.96	304.66	305.71	306.72	306.23
325.14	326.48	327.04	326.94	328.05	327.37	327.9	325.41	326.19	327.66	326.76	326.27	327.06	325.12	328.62	326.38	329.52	327.41	327.01	326.32	326.47	326.02	326.83	327.51	327.22	328.36	327.52	325.8	326.52	327.48	328.83	327.56	325.62	325.2	326.6	326.43	327.23	326.61	326.29	328.56	327.84	325.95	326.64	326.72	327.52	326.45	326.32	326.51	327.19	327.42
303.53	304.25	304.05	305.82	302.59	302.99	304.11	303.44	304.55	304.82	302.52	304.5	303.49	304.7	304.09	304.24	304.39	304.37	304.72	303.84	305.21	303.33	304.41	302.73	303.41	303.73	304.71	304.68	305.33	302.89	303.28	304.26	303.82	304.91	305.35	304.69	301.67	303.12	303.13	302.79	303.67	304.36	304.32	302.84	305.92	303.48	303.28	303.91	302.57	303.72
310.74	310.34	311.28	310.57	311.28	308.46	311.42	308.93	312.47	309.52	309.43	311.15	310.83	311.55	312.27	310.74	311	310.02	309.85	310.55	310.6	310.3	311.28	312.69	311.05	311.12	311.56	310.35	310.5	312.16	310.17	310.25	309.88	310.69	311.43	312.3	309.96	310.11	311.1	311.25	310.3	309.54	311.51	310.05	308.92	310.82	311.26	310.91	311.29	311.92
316.62	314.01	315.2	315.45	315.32	312.41	316.52	314.29	312.77	316.1	315.93	317.32	313.65	315.04	315.33	315.55	314.22	315.19	313.93	314.98	315.71	314.88	312.94	314.7	315.61	314.42	315.25	315.08	315.31	317.7	314.76	313.95	315.48	314.19	314.01	315.72	315.3	316.53	314.5	315.09	315.7	315.12	315.94	316.12	313.55	315.3	315.37	315.44	315.98	315.03
316.87	318.9	317.7	316.07	317.84	318.56	318.08	316.28	318.97	318.46	317.77	317.72	317.71	317.47	320.83	317.84	317.23	318.29	318.36	318.31	316.31	317.91	319.05	318.07	321.23	318.09	320.47	318.45	319.67	317.33	317.83	319.38	320.54	317.63	318.35	318.94	317.85	318.17	317.71	318.14	319.42	319.01	319.47	318.3	317.94	318.03	318.9	318.33	316.55	317.54
304.18	303.58	305.22	305.8	304.62	305.2	303.87	305.1	305.02	305.91	303.62	304.89	303.57	302.26	305.27	303.95	306.41	305.24	304.19	303.18	305.48	305.75	303.5	304.51	305.68	303.67	305.56	303.93	306.11	303.36	304.21	305.46	305.03	305.23	303.59	303.47	303.78	302.8	301.78	305.78	304.06	304.86	303.49	306.38	304.24	304.11	303.94	305.81	304.65	305.3
326.86	325.64	325.58	328.27	325.83	326.59	327.04	326.5	323.09	324.4	322.1	325.19	323.26	324.47	323.96	326.18	325.44	325.94	325.62	324.42	325.14	326.31	326.93	324.86	326.47	326.04	324.49	325.25	324.93	325.07	323.16	326.18	324.94	326.05	324.57	325.39	324.99	325.57	326.6	324.95	326.85	324.36	326.28	324.36	324.01	324.13	326.03	325.23	325.89	327.71
315.7	315.79	315.29	314.9	313.27	314.24	315.32	315.18	313.61	314.11	314.56	315.07	315.01	314.1	316.19	315.86	313.57	314.42	315.17	316	312.78	315.12	314.87	314.96	315.46	314.94	314.08	315.33	314.79	315.75	315.82	314	315.49	314.55	314.77	315.06	314.26	313.73	315.53	314.24	315.11	315.42	315.35	315.16	315.37	313.28	313.61	312.75	314.16	315.22
294.3	294.89	294.31	292.61	295.01	291.79	294.52	293.34	293.71	293.2	294.92	293.4	295.55	294.34	294.34	293.41	294.5	294.11	294.33	295.83	291.58	293.81	293.79	294.47	295.49	294.18	295.1	294.19	293.22	293.64	294.46	293.82	294.46	294.75	294.22	293.58	292.29	293.59	292.46	292.45	295.14	294.14	293.94	293.54	295.34	293.33	294.94	294.4	293.75	293.81
311.63	311.72	311.99	313.81	312.81	313.12	313.04	311.53	312.54	313.47	313.26	312.41	311.76	311.66	312.43	312.94	313.55	312.17	313.14	311.02	311.94	312.11	312.03	313.57	313.4	313.66	315.16	311.44	313.39	311.04	312.52	311.91	310.87	311.56	313.07	311.85	311.96	312.32	313.03	312.85	314.35	313.26	311.06	311.24	312.33	312.33	311.58	312.98	311.49	313.21
300.73	301.06	301.4	300.64	300.81	302.2	301.65	301.82	301.87	300.47	300.81	300.51	301.18	301.26	302.61	299.63	300.4	301.49	299.58	302.84	301.58	300.88	302.36	299.49	301.71	301.61	299.61	301.46	301.64	302.44	300.34	298.91	301.92	300.51	299.04	300.12	301.15	299.81	300.38	301.03	299.57	302.07	302.2	302.32	301.62	302.74	300.97	302.11	301.35	298.8
303.39	304.15	303.84	306.16	302.47	304.34	301.57	303.49	304.32	303.68	303.46	302.85	303.84	302.59	304.01	304.6	303.43	304.35	302.34	304.36	304.89	302.43	303.35	301.49	305.12	305.32	302.84	304.78	304.09	304.2	304.96	303.26	303.62	304.49	302.8	303.08	303.69	303.44	301.73	302.17	302.58	302.29	304.04	304.8	303.52	302.31	304.99	301.72	303.47	302.47
324.67	327.23	326.08	326.16	326.94	328.39	327.36	326.63	328.64	327.15	326.68	326.37	327.21	325.71	327.94	326.04	326.6	326.59	327.34	327.38	326.55	327.73	328.47	324.97	326.91	327.62	328.47	325.78	327.3	327.53	325.76	325.13	327.02	326.92	326.85	325.35	328.26	327.65	327.47	326.56	326.88	327.84	325.65	326.88	327.19	327.01	325.68	326.37	327.33	326.55
297.74	298.79	298.88	300.52	299.87	301.93	300.93	299.89	300.11	301.04	300.07	299.46	300.7	300.85	297.88	300.36	302.16	300.54	298.77	301.74	301.54	300.28	298.53	300.78	300.45	300.54	300.05	299.06	298.64	299.72	300.74	299.39	300.47	300	299.18	299.29	300.08	300.14	301.83	302.2	298.45	298.67	301.01	299.11	299.17	299.44	299.43	299.88	299.89	297.76
303.01	302.35	303.18	302.24	303.62	301.26	302.41	302.21	302.22	304.01	301.87	302.41	303.3	305.1	302.46	300.72	300.95	301.41	302.69	301.26	302.71	302.33	302.92	302.05	301.41	303.97	303.17	301.78	304.89	302.21	303.93	299.97	302.59	302.45	302.47	302.76	303.04	303.21	301.77	302.52	303.94	304.64	302.24	303.39	302.93	304.14	301.17	301.7	302.22	301.31
306.69	305.37	307.43	305.95	305.14	307.17	307.49	306.82	305.55	305.15	307.31	307.14	306.01	307.4	305.3	304.92	305.91	306.75	306.52	307.03	305.18	308.41	306.49	306.72	305.06	306.53	307.53	306.58	308.43	306.45	305.75	306.01	307.8	304.85	305.47	305.62	305.26	307.79	307.51	306.59	304.46	305.98	305.09	305.77	306.11	305.19	306.07	306.49	305.46	305.47
317.82	317.73	317.74	317.76	317.01	318.34	316.97	317.62	319.14	317.6	318.79	320.55	317.15	319.42	318.13	317.54	319.19	319.07	318.96	317.92	317.64	319.12	320.54	318.55	317.55	319.42	317.48	317.69	318.8	318.81	318.07	318.97	318.43	317.78	318.03	317.46	318.18	318.03	317.58	318.72	317.98	316.46	317.52	318.02	317.75	316.9	316.64	316.87	317.18	317.87
303.61	303.97	303.05	302.5	304.88	305.07	303.96	304.6	303.46	302.94	303.07	303.78	302.2	304.27	303.4	301.57	303.99	302.67	301.83	302.51	304.92	302.44	301.75	305.99	303.62	303.58	302.87	302.81	303.06	304.29	302.26	302.85	304.1	303.66	302.9	303.88	303.87	301.77	303.12	302.66	304	302.19	304.56	302.27	303.34	303.61	302.69	303.45	302.62	303.54
318.69	318.28	316.15	317.92	316.29	315.85	318.2	319.18	317.24	317.32	317.26	318.58	317.54	315.56	316.85	317.35	317.21	318.11	317.49	319.9	319	318.78	315.56	318.21	318.04	316.06	318.86	316.53	318.64	319.35	317.87	317.35	317.86	317.08	319.38	318.94	318.26	320.36	318.16	316.83	318.12	319.21	319.83	319.93	319.3	318.41	318.3	317.07	318.57	317.56
308.74	308.5	309.13	308.46	310.12	309.55	310.09	310.42	310.44	310.48	308.28	309.68	311.04	308.39	308.93	307.59	305.97	308.38	309.22	309.87	308.02	310.29	308.45	309.54	309.5	308	308.23	308.2	308.33	309.82	307.03	310.33	309.69	309.02	309.14	309.67	308.72	309.61	308.71	309.13	308.13	309.4	308.7	309.9	308.33	309.41	309.18	307.36	309.89	309.51
313.42	315.03	314.63	314.11	310.66	312.74	311.85	313.9	312.39	313.09	312.84	311.9	314.46	313.12	313.07	314.17	313.57	315.23	312.12	312.64	312.34	312.45	312.12	312.44	312.96	312.39	313.42	313.25	312.68	315.04	311.2	312.82	314.08	312.65	314.55	313.56	313.65	315.3	313.18	313.49	312.92	313.23	311.61	313.2	313	314.79	314.11	313.07	313.16	313.63
306.64	308.31	308.55	307.61	306.74	306.93	307.3	308.16	307.56	306.8	306.42	307.48	309.56	306.35	308.65	308.16	308.71	306.34	306.16	308.26	308.01	308.13	305.72	306.55	306.39	306.2	306.26	308.51	307.75	308.02	307.72	309.22	307.67	308.05	308.69	306.34	304.98	307.19	307.91	307.22	308.34	307.8	306.79	306.69	306.53	307.01	306.95	307.46	307.24	306.33
304.01	304.68	305.41	305.93	303.96	305.92	304	305.72	306.54	305.08	304.42	304.31	303	304.65	304.98	306.68	303.72	303.47	305.06	304.06	305.73	304.86	305.21	305.34	305.67	306.49	305.62	305.46	305.65	306.4	306.97	305.73	305.99	304.54	306.92	304.71	304.71	304.9	306.16	304.72	305.05	306.63	305.83	304.99	306.1	305.25	303.14	305.76	306.05	306.21
301.41	303.18	302.41	302.33	302.54	301.89	301.71	303.5	302.32	301.85	301.85	302.71	302.41	302.37	300.91	302.09	303.75	302.23	303.05	301.52	301.39	301.86	303.25	301.12	302.66	301.69	302.24	303.28	300.55	303.88	302.96	304.42	303.64	302.33	301.04	302.79	302.96	302.06	302.12	301.33	301.78	303.51	302.01	302.11	301.38	303.08	302.74	300.93	304.61	302.52
319.29	318.92	320.38	318.18	318.76	319.33	320.28	318.26	318.66	320.08	321.09	320.59	320.51	319.99	319.48	319.82	318.58	318.14	318.18	320.01	318.33	319.28	318.02	319.98	318.92	317.96	320.05	319.16	316.6	319.63	318.28	320.55	318.37	317.35	318.22	318.81	316.77	319.72	320.42	319.33	318.55	318.65	318.41	319.02	321.07	321.69	317.38	318.71	320.71	319.49
306.2	306.12	307.52	307.55	306.4	304.66	305.3	306.49	304.61	307.91	306.4	304.58	306.03	306.69	305.58	305.37	306.19	305.65	305.04	305.44	306.01	304.79	306.79	305.57	306.84	307.49	305.23	308.02	306.99	306.81	305.67	305.47	305.4	303.76	306.1	304.88	307.4	305.96	306.46	306.28	305.85	306.45	306.46	306.73	306.51	307.36	305.91	307.29	305.22	304.5
296.22	295.92	295.02	296.6	297.72	297.52	296.9	295.62	297.52	295.96	298	297.11	295.91	295.77	295.84	297.25	295.74	295.38	297.46	295.72	295.28	297.03	297.29	295.71	296.71	296.9	298.46	295.81	296.31	298.63	297.13	294.81	296.09	297.97	294.63	297.58	297.73	295.06	298.64	296.62	296.27	296.1	297.08	296.26	296.9	296.47	296.94	297.07	296.71	297.24
315.83	313.89	316.7	314.01	313.45	313.74	315.12	315.1	314.91	316.2	315.43	314.22	315.55	315.72	315.01	314.27	313.78	314.94	314.26	313.13	313.98	314.29	315.03	316.76	315.13	315.77	313.86	314.13	314.83	315.38	314.78	313.88	314.61	316.38	315.17	315.97	314.34	313.25	313.01	315.46	313.38	314.64	313.99	315.7	316.03	314.82	315.8	313.96	316.1	314.31
302.77	301.59	304.94	305.46	304.52	305.11	304.83	306.2	305.82	304.19	303.4	304.45	303.38	304.02	303.05	303.62	305.23	305	306.33	305.97	304.69	304.28	305.48	304.23	304.78	306.27	303.68	304.61	305.8	304.62	304.88	305.39	304.83	303.33	305.08	305.17	305.42	304.22	304.69	304.42	303.68	306.17	306.6	305.61	304.1	304.93	305.19	304.66	305.07	305.41
313.25	313.29	314.35	313.13	311.46	313.35	314.66	313.59	314.43	313.66	311.41	315.05	312.81	313.66	314.85	313.47	313.45	315.23	312.48	313.99	313.33	313.61	312.9	312.54	313.93	315.86	313.38	314.72	311.51	315.43	313.72	313.56	312.45	313.27	312.99	314.64	315.09	315.16	313.82	313.47	313.49	312.35	313.85	315.93	314	314.1	312.47	315.15	313.01	313.52
313.56	313.39	313.22	312.71	313.71	312.31	313.78	313.24	310.53	313.84	313.07	312.3	313.53	311.17	314.06	311.81	311.91	314.29	314.56	313.25	312.25	312.31	311.83	313.56	312.81	311.38	312.26	311.04	311.09	312.33	313.27	313.31	311.41	311.1	313.67	311.41	312.61	310.95	312.39	312.12	311.62	311.03	311.98	312.49	313.39	312.75	311.8	310.01	313.2	311.55
318.63	317.69	318.52	317.93	318.72	317.11	319.17	320	318.05	319.92	319.41	319.2	318.51	319.85	317.17	318.92	318.39	317.8	319.51	318.43	317.67	318.73	318.91	317.36	317.26	317.72	318.98	318.03	316.87	318.11	317.72	316.11	316.76	315.81	317.73	317.78	316.72	319.16	317.88	317.98	318.41	316.97	319.28	318.92	319.37	319.8	318.59	317.58	318.58	316.92
303.9	303.52	303.4	302.29	306.17	303.72	304.75	304.1	304.52	302.69	302	304.71	301.71	303.56	302.95	302.63	303.5	303.64	302.23	304.53	303.61	303.12	303.44	301.71	304.3	302.97	303.32	301.77	302.75	304.07	303.58	303.19	303.92	303.14	303.81	303.98	302.44	303.54	302.11	303.57	302.4	301.45	301.86	303	303.42	303.47	303.23	302.35	304	303.83
327.41	327.18	326.89	327.14	326.51	327.65	326.31	326.31	327.93	327.19	326.58	328.22	327.02	326.44	327.46	326.75	327.38	329.67	327.99	327.15	327.49	327.25	326.58	327.91	327.69	326.69	327.23	327.12	326.87	326.84	326.56	327.92	327.23	326.53	326.26	328.25	325.33	326.92	326.72	326.02	328	327	325.79	326.69	328.13	327.33	327.46	327.07	327.21	327.87
296.73	297.33	295.35	295.26	293.58	296.62	295.81	295.09	296.07	295.46	294.54	294.66	294.25	295.69	293.75	293.12	294.25	295.05	294.47	295.37	294.73	293.93	295.56	293.69	294.87	294.35	295.55	295.68	295.05	293.95	296.27	295.56	295.19	294.02	293.78	296.3	294.68	295.57	295.72	294.34	295.89	294.09	295.37	294.7	294.85	295.13	295.11	294.95	295.36	294.16
311.96	313.11	311.98	312.15	312.73	311.1	313.02	313.57	311.78	313.14	313.35	312.09	313.92	312.28	311.44	314.5	314.23	312.99	313.24	314.37	311.64	311.73	313.12	312.53	312.43	312.97	314.51	313.66	311.94	312.06	312.25	312.6	312.71	313.67	312.87	313.89	313.27	312.56	313.47	313.51	311.96	313.1	312.21	315.27	312.91	312.96	312.8	314.28	311.68	312.72
328.42	327.54	328.39	325.67	328.06	328.59	327.25	330.21	326.36	327.82	327.58	328.27	330.26	328.18	328.99	327.87	327.44	329.73	327.13	328.08	327.55	328.88	328.24	327.33	327.28	328.2	327.91	328.08	327.65	328.88	327.28	325.87	327.8	328.44	327.93	326.39	327.28	327.12	327.12	327.98	327.68	326.88	328.27	327.24	327.57	326.01	328.16	326.87	328.09	326.61
314.6	313.62	314.11	314.01	316.2	316.4	314.16	314.84	314.96	314.5	314.9	315.95	313.89	315.75	316.42	316.26	312.74	316.18	316.79	316.95	314.7	314.08	315.67	315.33	315.36	314.48	314.88	314.95	313.35	315.26	315.6	314.89	316.25	314.4	314.97	313.26	315.96	315.02	316.15	314.84	314.85	314.98	314.6	312.28	315.14	317.07	315.61	314.51	315.57	315.81
314.93	313.37	314.95	315.69	315.42	316.08	315.08	312.94	313.63	314.86	314.22	314.74	316.81	313.97	314.69	317.25	314.85	314.36	315.35	316.3	316.65	315.75	313.71	315.44	314.8	316.57	313.48	314.73	314.29	315.25	313.18	313.97	315.16	314.19	315.88	315.39	316.3	314.9	315.09	314.21	314.52	318.7	315.08	314.22	314.95	315.05	313.9	313.08	315.06	315.56
294.55	294.88	295.36	293.26	294.35	296.12	295.49	294.56	295.7	294.94	294.24	294.52	295.83	296.65	294.26	293.78	294.95	295.45	294.7	294.69	293.77	297.29	293.93	294.92	296.26	294.73	293.61	295.78	294.81	295.42	293.99	294.87	296.05	294	293.77	293.5	294.48	295.29	295.16	295.25	294.21	294.37	294.95	294.69	296.5	294.5	296.05	295.72	296.21	294.04
310.05	309.06	308.52	310.31	309.61	310.33	310.09	310.92	309.01	310.63	310.27	309.01	309.67	310.67	307.86	310.61	310.35	310.43	310.79	308.96	309.93	311.67	310.7	310.71	310.83	311.56	310.92	311.63	308.95	310.96	307.82	310.72	310.71	309.51	309.35	308.55	311.5	309.6	310.83	311.95	309.12	308.36	309.17	310.28	310.74	307.76	309.51	311.51	309.58	310.68
305.52	304.35	304.66	304.78	306.26	306.87	306.38	303.71	304.53	305.24	304.08	306.46	303.84	306.14	302.23	305.59	306.73	305.67	304.94	303.82	304.3	303.46	305.37	304.17	303.41	304.69	304.09	306.7	303.99	305.99	303.19	305.17	305.75	303.57	305.01	304.36	306.81	304.4	304.93	306.49	304.66	304.03	306.08	305.17	306.4	305.49	304.43	306.18	304.02	304.91
323.69	323.75	323.43	323.45	324.07	324.77	324.36	324.11	323.2	323.15	322.77	323.78	323.65	324.19	323.52	324.79	326.01	326.11	323.89	324.17	323.96	325.61	324.03	325.05	326.37	324.58	325.85	322.95	325.16	323.52	322.82	325.1	323.49	324.21	324.49	324.27	325.87	325.69	324.51	325.74	325.17	324.98	324.9	324.44	324.54	323.97	325.76	324.97	326.35	324.42
314.14	313.65	315.16	313.64	313.68	312.99	315.16	312.86	314.19	312.33	312.15	314.67	313.98	314.26	312.99	313.06	313.67	314.34	313.21	313.65	314.04	312.5	312.93	312.63	314.41	313.19	314.03	313.72	314.58	313.75	313.61	314.6	313.45	313.67	312.82	314.4	315.77	313.01	313.74	314.77	312.6	315.15	313.1	316.33	314.88	314.07	312.79	314.07	314.16	312.32
296.74	295.26	296.54	297.63	295.89	295.04	296.81	297.51	298.61	296.79	296.64	297.98	297.45	295.34	296.52	298.43	299.29	297.13	295.9	295.97	297.45	298.5	297.24	298.18	296.72	295.57	295	295.83	298.17	295.84	296.5	295.99	297.42	298.02	297.98	298.27	296.35	296.83	296.78	295.74	296.57	294.48	297.3	295.63	296.83	297.38	298.21	298.04	297.24	298.33
304.48	306.3	305.39	304.32	304.2	304.68	304.69	304.28	303.61	305.27	305.67	304.37	305.15	304.62	304.56	303.83	305.55	305.89	306.17	304.57	305.36	305.14	305.47	303.95	304.44	303.15	305.84	305.48	304.88	304.69	305.01	305.7	305.49	303.26	304.66	305.94	305.65	306.46	305.8	304.98	304.36	306.06	306.37	306.8	304.24	306.55	303.4	304.11	306.46	304.33
298.94	301.64	300.08	301.37	301.46	299.75	302.27	301.48	299.95	301.27	301.67	300.14	300.19	301.27	300.77	301.75	300.87	301.76	302.57	300.01	302.37	301.09	299.57	299.86	301.96	301.63	300.94	300.38	301.88	302.85	300.46	300.09	301.13	301.72	300.49	301.59	300.08	299.5	301.15	301.18	300.23	302.53	300.22	301.03	300.29	302.07	300.85	301.07	302.56	300.87
305.18	304.71	304.56	303.02	304.14	304.75	304.7	304.52	302.86	305.76	303.73	305.1	304.46	303.66	304.44	305.03	307.05	304.67	305.09	305.17	304.28	306.04	303.92	306.56	303.2	303.97	303.75	303.91	304.92	303.72	306.19	304.89	304.63	304.74	303.93	305.07	304.49	304.63	303.46	304.37	305.21	304.31	304.47	303.58	304.71	304.85	306.15	307.17	304.72	306.24
295.44	293.97	294.28	295.54	291.75	293.43	293.27	293.67	292.99	294.23	292.81	292.78	294.08	293.51	293.49	294.27	293.59	292.76	293.92	293.85	295.9	294.83	293.91	293.38	295.09	292.61	295.44	294.13	293.44	292.83	294.31	294.18	293.53	293.02	294.33	293.79	294.14	295.69	294.45	293.92	293.97	293.19	293.04	295.51	293.95	293.34	292.43	293.7	293.46	294.42
300.54	301.41	301.47	300.06	301.17	301.38	299.78	300.49	301.35	301.81	300.1	301.82	300.75	299.5	301.82	300.89	302.92	302.63	301.02	301.26	301.66	298.85	298.87	301.03	301.11	301.03	300.41	301.22	299.97	300.88	300.64	302.71	300.69	300.59	301.75	301.51	300.39	299	301.41	302.28	300.22	300.46	299.56	303.52	300.84	299.09	300.33	302.31	300.9	299.1
311.12	312.42	310.72	309.82	312.49	310.78	311.09	310.39	309.6	311.99	310.78	310.45	311.15	309.7	311.05	309.82	309.72	313.08	312.22	310.84	311.09	308.99	311	310.83	310.69	310.42	312.74	309.41	311.52	309.88	311.63	310.27	311.76	312.17	310.73	310.76	311.18	309.63	309.34	310.38	312.06	310.71	309.16	310.53	311.7	310.65	311.02	309.97	311.03	310.58
304.19	305.17	305.04	306.1	303.98	304.71	306.98	303.95	305.79	304.58	305.47	305.92	304.04	304.74	305.86	302.86	305.17	305.97	303.35	304.48	305.06	306.3	304.36	303.52	306.65	304.29	304.09	306.34	305.14	304.21	303.68	305.94	305.03	304.17	305.49	304.03	306.05	302.49	305.05	305.17	305.26	305.33	303.93	305.26	303.61	303.18	305.57	304.28	305.74	305.5
303.87	305.41	305	305.91	306.46	305.21	305.61	305.05	305.52	306.26	304.26	305.56	305.67	305.84	304.97	305.72	304.7	306.84	304	305.9	306.56	306.35	304.19	304.67	306.39	304.05	305.29	304.92	305.32	305.1	305.7	303.87	305.74	305.02	303.81	305.06	306.14	305.26	305.51	307.41	307.62	305.42	304.88	305.9	304.79	303.85	305.62	305.9	304.93	304.16
294.96	294.69	296.51	295.97	297.53	296.35	295	295.05	294.99	296.89	294.93	295.24	295.41	295.21	295.95	295.36	294	295.01	296.06	294.3	295.02	295.51	296.66	294.9	294.21	295.37	297.47	296.26	294.02	296.6	294.75	296.18	294.87	295.21	295.65	295.92	293.5	294.49	296.95	294.44	294.83	295.91	293.52	293.05	297.11	295.08	295.78	293.93	294.46	295.38
308.76	309.22	308.44	308.76	308.71	308.03	310.76	307.9	309.04	310.32	306.94	310.03	307.67	307.28	308.67	307.5	309.02	309.83	310.36	309.37	308.81	308.31	309.2	307.97	309.77	309.91	309.04	307.63	306.89	310.13	308.11	307.33	307.61	310.32	307.22	307.13	307.16	308.45	308.5	308.63	309.27	308.02	309.75	310.98	309.78	308.14	308.91	306.91	309.44	311.31
317.44	317.93	317.3	316.86	316.66	317.1	318.8	318.71	317.28	316.66	315.47	318.82	320.4	319.37	318.46	318.99	318.81	318.06	319.04	319.45	318.3	318.53	318.25	316.42	320.24	319.89	317.86	318.51	318.03	316.22	319.03	317.91	317.65	318.19	316.14	320.61	317.95	318.87	319.36	317.31	317.69	317	317.54	318.81	316.84	316.94	316.27	317.38	319.25	319.46
317.12	317.59	318.21	316.51	318.27	317.9	318.77	316.76	318.27	318.11	317.09	318.42	317.03	317.33	318.86	316.37	316.73	315.93	318.68	317.1	317.06	317.38	318.02	318	317.29	317.88	318.04	315.91	316.57	318.35	316.11	316.04	316.14	316.56	316.46	317.4	318	316.61	317.58	317.49	317.24	317.05	319.8	315.74	318.61	318.02	318.19	316.59	316.74	319.15
294.85	293.99	294.71	293.58	295.22	294.32	292.37	293.94	296.16	295.14	294.32	293.84	292.62	294.12	293.97	293.48	293.65	293.81	294.5	293.92	295.17	292.06	293.04	294.59	294.72	293.43	293.38	293.77	296.28	294.02	293.8	292.89	294.27	294.39	292.82	292.14	295.61	293.47	294	294.44	295.41	294.29	294.07	293.86	293.73	295.81	292.69	294.81	292.21	295.84
316.35	314.02	317.48	316.83	316.69	318.07	316.03	316.56	316.43	318.35	316.55	318.34	315.04	316.62	316.34	317.57	316.75	317.85	317.13	315.8	315.9	317.12	315.55	317.48	316.27	317.29	317.06	317.4	316.19	315.99	314.86	315.21	316.38	319.03	316.59	315.8	317.07	315.31	317.46	314.99	316.91	317.12	316.66	316.04	315.54	315.64	317.87	316.33	317.17	316.16
300.04	299.56	300.35	298.37	299.35	299.4	301.07	300.32	301.17	302.45	300.01	300.89	299.69	301.16	300.83	300.5	297.54	300.09	300.92	300.73	301.69	299.81	300.78	299.46	299.26	301.43	301.79	299.33	299.36	301.33	299.96	300.89	299.17	300.87	301.17	300.21	300.37	300.82	299.26	299.11	300.28	299.17	300.41	298.82	300.09	301.19	297.8	299.1	298.91	299.79
304.26	302.85	303.12	304.21	303.96	303.12	303.14	302.17	303.15	302.19	304.67	304.18	302.94	304.09	303.54	303.23	303.49	305.04	302.99	303.21	302.26	303.34	301.94	302.81	303.36	303.85	303.2	304.34	301.6	302.01	302.42	305.62	304.77	303.73	304.72	302.12	305.96	302.32	303.83	302.04	303.97	302.75	303.08	303.3	302.44	302.5	303.89	302.33	302.82	302.15
319.02	319.03	318.81	318.44	319.26	319.57	318.83	319.8	320.82	318.08	320.28	318.16	320.06	318.94	319.91	318.68	318.28	319.63	318.27	319.63	318.56	319.78	318.42	319.79	319.3	319.01	319.62	321.22	319.51	319.08	320.21	317.93	319.81	317.65	318.31	320.15	321.65	319.05	318.54	317.61	319.9	320.06	319.23	319.1	318.31	320.51	318.41	317.79	320.54	318.19
303.79	304.88	304.09	304.73	304.04	304.15	303.82	304.56	305.13	302.53	302.03	304.39	305.02	304.91	302.14	303.7	303.81	303.61	303.34	303.41	305.16	301.57	302.79	303.51	304.37	302.49	304.13	303.45	305.02	304.16	304.98	303.91	305.21	303.76	302.76	301.88	304.34	304.41	303.07	304.47	304.71	305.71	303.75	303.74	304.41	304.54	305.42	303.93	303.55	303.76
300.86	300.29	299.39	299.84	301.76	300.07	299.69	299.87	299.9	300.06	300.78	298.88	297.01	299.12	300.21	299.07	300.56	300.19	299.83	300.8	298.72	299.77	303.44	298.95	300.71	300.4	299.17	298.67	300.47	298.44	300.15	300.39	299.58	299.4	298.49	299.5	301.42	299.56	301.43	300.57	300.53	300.13	299.79	301.36	300.93	298.49	300.63	299.95	299.01	298.92
305.19	303.23	305.99	303.35	304.23	304.79	304.53	303.84	305.89	303.97	304.86	302.59	303.72	304.5	303.74	302.93	305.34	304.85	305.59	303.79	304.08	303.94	304.16	304.43	305.26	305.77	306.2	302.66	304.96	304.81	303.39	302.53	303.5	305.62	305.19	303.25	304.62	304.94	304.51	305.24	303.69	303.25	304.22	304.56	303.91	305.19	304.88	305.07	305.05	304.35
309.94	310.84	312.18	309.76	311.72	311.22	311.42	312.45	311.79	311.58	309.84	311.15	310.31	310.16	310.45	312.2	311.88	310.67	311.15	311.7	309.85	311.5	310.22	311.5	312.76	310.59	311.37	312.27	312.37	310.93	310.76	309.05	310.1	310.38	309.63	311.41	312.84	310.53	310.87	312.62	312.74	311.17	310.97	311.34	310.36	310.75	312.43	310.85	311.29	309.94
315.54	316.77	313.7	316.2	314.63	313.84	314.39	315.34	313.91	313.39	313.49	314.72	315.03	314.67	313.69	315.82	314.68	313.86	315.01	315.44	315.8	314.96	316.65	314.99	312.88	315.49	315.69	314.29	313.5	314.3	317.88	314.98	315.92	315.74	314.81	314.29	315.85	316.74	314.79	314.32	314.76	314.98	314.21	314.65	314.7	314.93	314.96	312.18	313.62	314.34
313.88	314.6	315.68	314.07	315.08	314.54	316.26	316.27	313.92	315.76	314.77	313.65	314.5	314.92	316.01	315.26	314.2	313.79	314.41	313.37	313.89	314.67	313.54	316.13	314.52	316.25	316.63	313.87	315.2	314.3	315.59	314.78	315.81	315.26	313.87	315.14	314.06	314.84	316.11	315.96	314.63	315.95	313.79	317.37	316.03	316.46	312.27	316.23	316.24	314.63
317.27	316.53	319.87	317.23	315.59	316.73	315.99	315.46	315.97	316.39	316.3	315.92	317.49	315.72	315.14	315.66	317.55	315.91	316.62	314.82	314.99	315.83	314.82	315.57	317.36	314.39	315.91	318.36	316.62	317.8	318.34	316.47	316.48	314.83	316.81	316.92	316.47	317.36	315.61	316.81	316.36	316.79	315.82	317.93	317.06	317.01	316	315.95	315.78	315.12
317.96	318.12	318.22	317.9	316.35	317.86	317.98	318.8	317.65	317.71	316.69	316.82	317.34	317.41	318.17	317.15	314.61	316.67	315.1	317.44	316.41	317.31	317.15	317.26	317.61	317.01	317.17	317.78	316.89	318.55	318.5	316.71	316.68	319.03	315.97	317.32	315.81	316	316.81	317.46	318.39	316.55	315.06	317.32	316.81	317.53	317.88	316.13	316.83	316.58
303.42	302.54	304.49	304.04	302.7	303.28	303.2	305.18	301.72	301.66	303.98	302.06	303.75	303.01	304.11	301.75	304.1	303.54	304.42	302.92	302.25	303.74	303.88	305.5	302.42	301.82	302.89	303.38	303.69	302.45	304.17	301.97	304.07	303.07	303.46	305.69	303.59	303.1	303.92	303.21	304.7	303.24	304.44	303.48	304.39	301.95	304.48	303.1	304.67	302.35
303.36	303.67	301.96	304.55	304.73	303.74	303.18	303	304.85	304.87	302.29	303.72	304.37	302.69	302.68	304.17	304.6	304.33	303.62	303.57	304.23	303.28	303.59	303.32	303.58	302.68	304.29	303.08	305.5	305.24	303.72	304.54	303.01	304.98	302.9	303.74	303.51	304.39	303.44	304.92	304.21	304.56	302.68	303.54	303.32	302.26	302.79	304.99	302.62	302.63
324.54	325.95	326.48	324.79	326.63	324.38	323.53	324.53	323.94	325.93	325.1	325.39	325.81	325.44	324.8	325.59	323.41	326.13	325.06	323.74	325.84	325.02	323.96	322.01	326.23	325.95	327.61	325.39	325.5	325.14	324.4	326.74	323.03	324.85	325.02	325.85	326.67	325.28	325.92	324.73	325.64	325.06	326.68	326.32	325.27	325.06	326.78	325.65	325.31	326.91
316.6	314.93	316.42	315.1	314.89	314.85	316.35	315.99	314.41	316.36	314.52	315.41	315.62	315.96	316.94	314.19	315.5	315.6	316.22	314.43	315.63	315.87	317.14	318.05	315.64	314.63	316.17	315.62	314.42	314.85	316.94	314.8	316.52	315.83	314.93	315.52	315.56	316.06	316.39	315.42	318.3	316.13	318.24	314.37	316.8	316.69	315.61	317.34	315.58	315.75
304.36	302.75	303.05	301.75	302.6	303.17	304.04	303.92	305.3	302.87	302.75	303.31	302.88	304.9	304.39	302.92	303.33	303.47	301.3	302.83	303.83	304.5	304.42	305.12	304.13	304.6	302.53	304.01	304.58	306.18	303.6	303.81	303.94	304.11	303.48	304.88	305.15	302.57	303.24	302.93	302.44	303.03	303.7	305.12	303.43	305.05	304.78	303.05	303.2	304.31
316.05	313.91	316.37	316.84	316.02	316.86	315.04	316.96	315.86	318.53	315.44	315.06	314.72	315.24	316.26	315.43	316.51	316.75	317.16	315.74	314.31	316.29	314.87	314.73	316.68	316.26	316.63	313.66	315.44	314.26	316.75	316.65	314.94	315.93	315.9	315.93	314.49	316.68	317.22	314.34	317.01	316.54	314.66	315.86	316.52	316.14	314.92	314.96	316.17	315.83
304.71	305.89	304.25	304.82	304.58	303.6	304.25	304.33	304.4	305.57	307.4	305.68	306.04	303.66	305.74	304.29	307.68	306.64	306.39	305.69	305.34	304.36	304.82	304.23	305.36	305.13	306.6	305.65	303.63	303.24	306.26	305.53	305.67	305.5	306.9	304.35	306.61	307.46	305.52	306.74	306.27	306.41	304.25	304.77	305.16	305.85	304.72	304.79	306.27	305.79
302	305.47	304.19	304.42	304.98	304.78	305.23	305.68	305.56	305.21	305.01	302.97	305.96	305.65	301.53	305.27	303.54	305.62	305.58	305.28	305.02	302.86	304.2	304.6	305.19	304.27	304.33	304.65	303.39	303.71	302.6	302.67	302.88	303.09	305	304.54	302.62	306.49	305.31	305.08	305.27	303.28	305.67	304.98	304.48	305.62	305.8	306.08	305.05	302.82
296.73	294.94	295.93	295.28	296.17	294.49	296.18	295.72	295.17	295.12	294.85	293.93	294.17	294.39	293.24	296.66	295.25	296.55	294.64	295.48	294.94	294.92	293.73	295.84	294.78	294.64	295.21	293.77	294.52	293.49	295.18	295.23	294.13	296.16	294.08	296.45	294.26	295.08	295.18	293.65	295.21	295.32	294.81	294.82	294.3	296.23	295.6	296.44	294.23	295.52
311.64	312.24	313.55	310.88	313.45	313.72	312.74	311.85	312.24	311.23	311.25	311.13	310.92	312.08	311.93	313.01	310.7	312.1	313.57	312.11	312.37	312.02	311.97	313.39	310.76	312.5	312.67	310.58	313.09	311.02	311.73	313.14	311.67	313.08	309.76	310.38	314.81	311.16	310.96	313.35	312.03	310.84	312.19	311.78	311.62	311.46	312.52	312.59	311.68	312.12
314.08	317.17	313.21	316.01	312.68	315.37	313.6	313.26	313.71	315.48	315.49	314.81	314.18	313.28	314.11	316.33	314.85	314.98	315.41	313.76	315.21	313.79	315.2	316.76	316.05	314.61	315.75	314.21	313.22	313.93	315.44	316.35	314.66	315.56	314.99	316.08	313.86	314.47	313.74	314.61	316.24	315.52	314.96	315.11	313.68	313.13	315.85	312.81	314.59	314.1
312.13	314.85	312.53	312.63	313.45	313.62	314.11	315.21	313.72	312.44	313.92	314.02	314.63	312.64	314.67	314.5	312.88	314.41	314.57	312.78	314.47	315.21	312.95	315.47	315.1	313.89	313.21	314.27	313.4	313.48	315.06	314.4	314.17	314.08	314.95	311.16	312.75	312.47	313	313.33	312.93	314.56	313.27	313.42	313.89	314.11	315.1	315.19	314.34	313.12
329.66	328.06	329.05	329.84	328.97	328.97	327.29	328.68	328.65	328.4	328.97	328.91	328.72	327.94	329.07	328.67	328.21	327.38	328.67	328.96	330.79	327	328.72	327.95	328.84	328.43	329.07	328.55	328.25	327.87	329.65	328.19	327.76	330.98	329.48	329.62	326.8	326.97	328.76	330.14	330.2	330.19	328.11	327.88	327.27	328.68	328.11	329.72	329.89	327.46
325.55	326.72	325.46	325.83	325.42	325	327.87	324.81	326.14	325.27	323.37	324.82	327.34	325.43	325.09	324.57	325.17	324.28	325.71	324.38	325.34	324.93	326.55	324.07	325.8	325.96	325.37	324.56	325.36	325.26	323.15	325.94	325.19	326.41	325.02	324.42	326.41	323.72	327.39	324.54	324.1	324.51	326.84	326.46	325.98	324.03	324.59	324.84	325.51	326.34
294.35	293.4	291.75	293.06	294.33	294.43	293.45	291.43	293.77	294.49	293.92	294.03	295.17	294.09	293.62	293.99	294.47	294.47	293.64	292.09	295.23	294.35	295.31	294.78	295.09	294.12	293.17	292.68	292.32	293.62	294.06	296.04	293.98	295.03	292.6	294.01	292.7	294.35	292.67	293.28	295.36	292.96	292.05	291.44	293.24	292.78	292.91	292.64	294.01	294
311.74	309.02	308.68	310.51	309.27	308.46	310.07	310.44	308.18	308.1	309.2	309.32	310.75	309.59	309.4	309.07	309.78	310.29	310.88	309.82	309.18	308.4	308.8	308.11	310.41	310.42	311.57	310.72	309.79	309.21	310.29	309.47	310.99	309.66	310.57	309.75	308.96	310.39	310.14	310.26	309.56	310.48	310.24	309.2	308.67	309.26	310.64	310.54	309.06	309.53
304.49	306.62	306.66	305.99	306.17	305.88	308.25	306.72	306.68	305.15	306.1	305.71	306.13	305.11	306.2	305.82	305.24	305.24	307.45	305.09	305.77	305.36	306.2	307.41	306.22	307.14	308.54	307.45	306.37	306.72	303.68	306.33	305.59	305.39	306.97	304.42	306.8	305.74	307.8	306.11	306.98	307.77	304.52	305.8	307.9	306.84	306.78	305.69	305.72	306.1
302.66	299.17	299.61	300.72	299.58	298.29	298.91	302.52	301.52	299.58	302.25	298.79	300.62	299.04	300.59	299.82	300.33	298.51	297.64	299.62	299.37	301.89	299.04	302.48	300.38	298.6	299.59	301.31	299.58	300.42	300.47	296.57	298.89	300.81	299.21	300.01	299.87	299.54	300.41	298.51	300.64	298.29	299.46	300.94	300.52	300.08	300.36	301.32	300.63	299.02
305.28	305.39	304.2	305.09	303.67	303.06	304.34	304.11	304.56	301.88	303.62	304.96	301.93	304.2	305.52	305.38	304.25	304.31	304.15	302.25	303.28	304.38	302.87	304	301.29	301.7	302.54	302.57	303.8	303.8	303.2	304.73	304.12	305.85	302.9	303.23	303.52	305.4	303.43	304.78	301.49	304.19	303.2	305.12	301.93	304.77	303.93	301.67	302.72	303.82
330.35	329.58	328.36	329.29	327.46	328.68	328.04	325.15	329.3	330.65	327.84	328.91	326.22	329.64	328.56	328.22	329.65	329.12	330.29	327.71	328.61	329.45	326.7	329.16	330.06	330.1	328.71	328.15	328.11	329.23	329.31	327.03	329.93	329.21	330.49	328.22	328.89	329.18	327.33	327.36	329.4	328.66	327.72	328.04	329.22	330.21	328.39	328.82	328.79	328.91
316.39	313.21	315.77	315.4	314.66	316.5	315.24	314.9	314.56	313.37	315.18	315.42	316.52	315.76	316.04	315.36	315.08	313.88	315.26	314.88	316.11	314.26	314.02	315.8	314.32	314.72	315.1	314.59	313.05	315.22	313.01	313.63	313.52	316.01	314.95	313.91	314.98	313.99	313.21	315.51	316.26	314.75	314.94	315.7	315.24	315.68	316.75	314.35	312.71	315.09
312.97	313.78	312.54	314.27	314.71	314.86	313.76	313.16	314.08	313.91	313.48	313.96	313.07	313.35	313.09	314.73	313.26	314.58	313.33	313.07	312.73	313.29	313.99	312.91	314.52	314.18	313.64	311.85	314.04	313.64	314.81	314.71	314.99	313.54	315.41	313	314.97	313.87	312.54	314.31	313.7	312.23	313.64	312.2	313.93	315.04	315.35	313.33	313.3	313.17
304.84	303.7	306.12	303.83	303.96	302.16	306.18	303.21	306.5	303.2	304.4	305.97	305.98	304.21	305.54	304.36	304.71	303.56	304.58	304.48	306.31	304.27	304.03	305.03	304.25	304.09	304.18	303.18	304.27	304.19	304.42	304.25	302.96	304.86	303.82	304.57	302.32	303.62	305.25	305.31	304.46	304.53	306.99	304.46	304.06	303.51	304.11	305.11	305.73	303.06
313.07	311.39	311.73	313.71	313.22	313.24	314.07	312.38	314.09	311.64	312.8	313.64	313.17	311.64	312.61	312.07	313.2	312.99	313.36	311.73	312.25	314.7	313.81	312.95	313.96	314.24	313.87	313.12	312.78	313.71	312.5	313.35	312.89	314.67	314.25	312.28	313.06	312	314.96	314.54	311.54	312.19	312.03	312.34	315.09	313.49	314.53	312.86	311.76	311.63
314.1	313.27	313.49	313.25	313.21	312.22	313.64	313.09	313.91	313.58	313.82	312.27	314.92	313.33	313.19	311.03	313.74	314.29	311.89	312.28	312.71	313.75	314.34	314.08	313.3	314.42	313.3	313.53	313.23	313.58	314.95	314.15	311.98	311.79	314.41	313.37	313.36	313.14	313.58	314.09	314.12	314.07	314.24	314.07	315.45	313.31	312.55	313.74	312.35	312.44
313.07	313.55	311.85	312.28	312.67	313.7	313.54	313.87	311.57	312.23	312.8	311.66	311.75	314.93	314.59	313.97	313.63	313.33	314.52	312.34	311.24	314.03	313.99	314.5	313.01	312.23	313.2	313.84	313.76	313.27	312.25	312.58	310.65	311.72	314.87	312.27	311.93	312.9	312.42	312.5	312.66	313.65	313.86	313.26	315.23	312.53	312.61	312.73	312.45	311.76
314.59	315.19	313.3	315.16	314.2	312.56	313.99	313.7	316.84	315.3	313.76	313.1	313.62	313.04	313.87	314.69	315.52	312.25	314.94	314.41	314.03	314.94	314.1	313.75	312.42	313.31	314.64	313.66	314.38	314.14	313.73	312.03	314.09	314.16	313.25	314.51	315.1	314.88	314.44	313.7	312.73	312.1	314.26	314.37	314.41	313.81	312.21	312.84	314.4	313.4
310.28	312.03	309.93	310.21	310.36	311.04	310.44	311.84	312.31	309.76	308.72	311.15	309.02	311.13	311.01	310.29	310.76	310.62	310.36	309.81	308.5	312.06	310.54	310.78	310.67	310.98	308.06	310.3	311.54	308.84	312.14	308.76	310.21	311.2	309.55	309.46	310.9	311.29	310.16	311.42	310.54	311.13	310.94	310.25	311.46	309.79	311.95	309.08	309.94	309.71
294.6	295.25	296.95	295.98	293.69	295.67	294.93	294.33	295.58	293.92	294.89	295.04	295.17	295.12	293.71	293.94	293.87	294.87	294.68	296.04	295.4	295.56	293.27	295.8	294.68	293.6	296.31	295.34	294.03	294.61	295.27	294.71	296.18	295.81	294.33	294.25	294.64	296.64	295.25	295.35	295.04	294.95	295.11	294.24	292.65	295.65	295.14	296.62	296.05	295.53
318.05	319.14	319.55	317.5	318.48	319.7	317.05	317.04	318	318.92	319.1	319.8	319.67	317.28	317.51	318.74	318.61	319.88	319.69	319.14	318.75	319.91	317.27	320.05	317.53	316.46	319.78	318.41	319.63	316.66	318.73	320.23	319.09	318.7	318.46	318.73	319.22	319.07	318.34	319.41	318.14	318.64	317.85	318.43	320.02	319.63	318.74	316.68	317.15	318.83
306.79	307.25	306.75	306.31	303.23	305.15	307.33	306.08	306.35	306.33	306.79	305.98	306.68	307.61	307.03	304.76	304.08	306.38	306.33	304.75	308.15	305.44	303.75	305.53	307.94	306.29	305.6	306.19	306.24	306.81	306.06	307.21	306.6	305.84	305.05	306.21	306.21	307.02	305.43	305.26	305.97	306.58	306.62	306.82	305.5	306.24	306.26	305.31	305.19	307.12
303.72	305.36	303.91	304.47	304.25	304.37	304.16	303.15	305.44	304.88	304.16	303.11	304.97	304.26	301.91	304.76	303.31	304.07	303.28	303.09	302.17	306.46	305.77	304.98	303.15	303.71	305.03	305.94	303.84	304.83	303.54	304.41	304.72	302.02	303.74	305.82	303.33	304.29	304.53	304.44	304.13	306.35	304.73	302.3	303.28	302.56	304.75	303.08	303.86	305.35
325.02	324.32	324.13	323.98	324.92	324.33	322.57	324.05	325.21	323.18	324.07	324.34	326.29	325.37	324.99	324.46	324.78	324.51	325.49	324.43	323.98	323.98	325.36	324.82	324.27	325.23	324.34	324.17	323.21	324.54	324.82	324.15	324.54	327.08	323.89	324.91	325.92	324.71	325.66	323.84	324.98	324.15	322.42	325.77	326.17	325.5	324.44	324.98	323.72	325.69
312.94	310.93	312.79	312.48	311.77	309.21	311.66	312.06	311.16	311.97	310.62	311.37	313.16	310.5	310.52	311.26	313.15	312.86	311.23	311.51	310.07	311.36	309.34	312.24	312.24	312.19	311.84	310.21	313.34	311.93	311.4	310.62	308.59	314.03	311.49	311.27	312.3	311.18	309.39	311.93	312.77	310.45	313.45	311.63	311.94	311.48	311.79	311.85	313.97	311.34
313.22	311.86	312.78	310.66	310.51	312.49	312.46	312.02	311.18	314.25	311.32	312.39	311.93	312.19	314.77	311.79	313.25	311.83	313.76	313.16	311.49	312.81	313.4	313.58	314.45	313.87	311.2	311.95	312.99	312.6	311.7	312.74	313.48	312.43	311.37	312.13	312.4	312.93	310.56	312.97	312.95	311.12	313.76	312.4	311.97	311.55	313.45	311.52	313.46	310.85
312.19	314.42	312.47	312.86	311.51	312.49	313.58	315.49	314.05	314.07	312.35	312.48	312.57	311.72	314.9	311.45	315.14	313.37	309.91	313.75	313.21	312.74	315.35	312.16	313.64	312.4	313.57	314.55	314.02	313.7	313.34	310.32	312.54	313.28	314.71	312.41	314.69	312.17	312.9	312.02	312.07	314.51	310.91	314.42	314.34	313.04	315.63	312.31	311.75	313.88
311.26	311.39	310.01	309.75	309.7	309.94	312.44	310.24	310.61	312.79	309.71	309.26	311.26	310.35	310.7	308.87	310.97	309.4	310.67	311.18	310.27	310.42	313.18	309.94	310.73	309.67	309.86	310.77	311.52	310.78	311.71	311.86	311.23	309.83	309.85	309.39	311.76	309.57	311.3	311.31	311.59	310.72	310.52	309.78	310.87	310.78	310.31	310.13	310.89	312.53
315.52	314.94	315.25	315.37	313.21	315.5	314.58	313.93	317.09	316.34	314.15	316.72	314.61	314.98	314.62	314.31	313.6	315.43	315.02	316.9	314.62	314.49	315.54	315.17	316.44	315.48	314.9	316.46	315.04	314.77	313.4	314.56	315.04	314.71	314.03	313.83	315.98	314.91	315.15	315.96	316.66	312.36	313.81	316.48	314.86	316.36	316.28	314.15	314.52	314.63
327.48	327.79	329.84	326.11	327.34	328.34	328.35	327.42	327.02	329.25	326.45	328.99	327.11	327.83	328.22	329.09	328.45	329.24	327.75	328.73	327.54	326.19	329.39	326.85	328.35	328.88	326.18	329.46	327.67	327.42	328.96	327.63	329.25	329.55	326.7	328.75	327.33	328.23	330.6	327.89	328.25	329.23	328.03	328.44	325.07	329.79	327.13	328.51	328.12	327.72
302	301.07	303.64	301.72	302.45	303.7	302.95	301.18	304.35	302.81	301.49	303.29	303.73	303.33	303.71	301.73	304.09	300.25	303.43	302.34	302.05	303.59	302.99	304.62	302.3	302.55	304.25	302.96	302.9	304.25	302.24	301.6	302.5	304.9	301.69	302.58	302.51	302.62	302.75	304.32	302.06	303.12	303.83	303.69	304.37	303.03	302.87	303.79	302.26	304.28
305.01	307.34	304.04	304.39	304.43	306.68	305.18	305.73	306.56	305.29	306.46	306.18	305.95	305.56	305.88	305.9	305.94	305.75	305.11	304.11	305.08	305.86	306.47	305.54	305.43	306.2	306.15	305.97	307.53	304.12	305.65	304.38	307.09	305.08	306	306.21	306.3	305.48	304.13	306.36	308.28	305.44	305.53	304.44	305.1	307.73	307.79	305.71	306.84	306.13
314.15	312.27	314.49	312.88	312.53	314.98	313.01	314.02	314.13	312.36	316.25	314.29	312.9	314.69	313.33	313.33	313.29	312.33	314.14	311.53	314.14	314.64	313.55	313.68	311.83	314.42	312.91	313.14	313.6	313.27	311.53	313.65	313.25	314.67	313.7	313.5	314.12	313.43	314.47	313.92	313.75	313.54	313.89	314.31	314.22	315.29	312.77	312.67	311.36	315.45
295.35	295.17	294.49	296.42	294.45	295.31	295.36	293.47	293.62	294.7	295.13	293.61	294.63	294.74	293.15	293.89	295.28	292.71	293.8	296.16	297	294.09	297.2	294.37	295.49	294.22	294.84	293.94	297.59	294.81	294.3	296.04	296.74	293.16	293.95	294.97	296.72	292.98	294.39	295.61	294.77	294.01	294.41	296.08	294.1	297.28	296.28	294.79	297.15	295.48
319.67	318.82	318.78	316.4	317.18	320.43	319.66	319.11	316.8	318.12	318.64	318.23	317.66	318.7	319.3	317.3	318.58	317.65	317.23	319.51	317.83	317.52	316.85	317.81	315.48	317.85	318.29	318.93	318.29	318.05	317.55	318.08	319.48	317.49	317.56	317.11	319.19	317.87	317.33	318.7	317.76	319.18	318.3	320.16	318.9	317.14	318.76	320.09	317.84	319.21
325.94	326.23	326.79	327.47	326.96	327.15	326.33	325.93	329.11	325.92	326.69	326.75	327.29	326.82	327.45	327.59	328.53	326.85	327.45	327.24	324.83	326.27	329.03	328.34	326.16	327.8	328.09	327.41	326.35	329.28	326.44	328.08	327.76	327.08	328.25	327.59	326.79	327.66	326.4	326.51	327.83	326.77	328.34	326.74	325.82	325.88	326.66	327.06	327.24	326.9
311.1	310.54	309.89	311.84	311.95	311.03	311.51	310.54	311.03	310.95	309.84	310.87	310.62	310.65	311.59	311.42	311.36	312.07	311.3	311.44	311.59	311.36	310.13	311.07	309.14	311.72	311.77	309.76	310.62	312.93	310.83	311.2	310.74	309.67	310.34	309.88	309.03	308.4	311	310.76	311.27	310.58	311.03	309.33	311.12	311.7	310.46	311.41	310.74	310.05
310.64	309.91	310.05	310.44	309.26	310.22	310.7	309.07	310.69	311.61	310.32	310.08	310.42	309.65	310.34	311.2	310.58	308.26	310.24	310.57	311.6	309.52	309.44	311.21	308.92	310.35	310.53	310.13	310.45	311.3	310.17	311.14	309.19	312.38	309.68	309.78	309.79	311.27	310.57	309.85	311.06	309.72	310.19	308.85	313.25	310.71	310.67	309.74	310.26	309.63
310.99	310.07	308.4	312.12	313.17	311.84	308.89	309.17	310.44	309.74	311.73	310.48	309.2	309.94	309.72	309.86	310.56	310.58	308.86	311.26	310.13	311.51	312.11	310.76	310.33	310.26	310.84	310.23	309.73	310.92	310.69	308.55	311.17	308.7	311.88	309.62	309.1	311.87	310.28	311.6	310.78	310.96	312.55	311.6	309.68	311.18	312.61	310.03	310.83	308.11
315.76	315.88	317.48	317.53	316.66	316.9	315.62	315.67	315.79	317.47	316.96	315.54	316.52	316.11	318.63	317.69	316.87	317.05	318.52	316.6	318.45	316.04	317.22	318.12	316.77	316.45	317.37	317.66	318.36	316.11	316.49	316.71	317.54	315.45	317.27	316.19	318.37	316.94	316.69	315.51	315.08	317.14	315.26	317.05	316.54	318.56	316.51	315.52	316.67	314.65
314.03	315.78	313.49	314.73	312.71	313.79	315	315.05	313.46	313.34	313.94	314.9	315.22	314.35	315.74	313.81	314.62	314.81	313.82	315.32	313.01	315.92	314.8	315.13	314.26	314.17	314.6	316.58	315.22	314.46	313.66	314.33	316.09	315.48	314.77	315.3	314.54	314.71	313.64	313.35	315.58	314.62	312.74	313.1	313.64	314.65	315.32	316.73	315.06	315.34
305.14	305.67	308.07	304.78	305.33	306.64	306.72	306.6	307.43	305.94	308.13	305.04	305.81	305.23	306.33	306.09	306.51	305.66	306.2	307.65	306.82	304.07	303.09	306.98	305.81	306.51	305.76	307.48	306.2	306.98	304.51	306.73	307.08	306.74	305.18	307.87	305.11	304.59	306.47	304.67	305.39	305.79	306.99	306.95	306.21	305.4	305.8	306.41	305.87	306.49
301.11	299.44	298.27	297.35	299.78	300.75	302.31	300.06	300.23	300.45	299.58	300.67	299.28	298.85	298.26	300.09	300.33	299.09	300.8	300.02	300.2	301.41	300.32	300.78	299.46	300.83	302.06	299.77	299.28	300.95	301.48	301.13	299.06	300.43	302.15	301.5	300.57	299.86	299.64	299.47	300.4	300.13	299.35	301.2	299.21	299.31	300.05	301.85	299.56	299.57
300.31	300.27	299.27	298.54	300.62	300.36	300.8	300.02	300.64	298.99	300.26	300.64	299.66	300.33	298.47	298.16	299.9	300.44	298.66	300.34	300.43	299.64	303.18	300.99	299.82	300.33	299.53	298.54	301	300.29	299.3	300.12	299.8	298.57	300.09	299.69	300.28	301.5	300.55	299.98	300.16	299.7	301.04	301.76	300.88	299.91	298.47	299.61	298.04	299.85
294.36	294.78	295.46	293.55	296.61	292.16	294.35	293.53	294.17	294.71	294.28	293.87	294.09	292.45	293.42	295.69	296.21	292.71	293.41	292.56	294.77	293.42	294.89	293.88	294.01	295.94	294.58	295.29	294.12	292.95	292.81	292.3	294.28	293.82	293.79	292.55	292.72	293.5	294.76	294.27	294.17	294.89	294.77	295.28	294.25	293.97	293.5	291.42	292.92	296.5
300.07	299.17	298.52	301.63	298.62	299.86	298.5	299.15	300.16	300.29	299.11	300.26	301.31	299.39	301.03	299.58	299.86	299.94	299.55	300.52	299.2	301.83	300.18	299.48	301.38	301.15	300.02	301.25	300.25	299.8	299.87	299.99	297.83	300.22	300.7	299.59	300.45	298.97	299.88	301.57	301.42	298.58	300.15	300.06	299.63	299.38	299.08	298.63	299.96	299.41
316.99	315.09	316.76	314.66	314.83	315.81	315.27	316.42	316.66	315.69	315.94	316.06	317.27	314.74	314.22	317.5	315.52	317.97	315.6	314.76	315.52	316.83	316.97	315.85	316.03	317.21	315.21	314.34	316	317.26	315.93	314.22	315.16	315.26	316.7	314.64	315.13	316.45	316.34	316.09	316.46	316.35	315.92	315.78	317.21	316.97	315.79	315.87	317.59	315.11
328.13	327.08	328.75	327.94	327.77	328.46	328.56	327.01	329.1	327.59	328.55	327	328.35	328.26	328.54	329.83	327.67	326.95	328.49	328.26	328.42	327.92	327.02	328.63	328.34	327.46	325.72	325.75	326.59	326.43	327.06	329.51	327.94	328.21	327.97	327.27	327.65	327.57	327.62	328.34	327.76	326.31	326.5	327.02	327.35	326.1	326.27	327.77	327.42	328.48
294.53	293.59	296.22	292.04	294.74	293.2	294.21	294.87	293.62	295.61	293.74	292.52	293.8	293.11	295.38	293.52	293.78	292.99	294.03	294.06	295.31	293.45	296.77	292.48	293.25	295.9	293.42	293.68	295.24	292.99	293.9	295.19	292.79	292.95	291.92	296.45	293.84	295.67	294.09	293.64	291.79	294.37	294.27	296.2	294.79	294.27	294.98	292.61	295.9	294.92
303.21	302.82	304.12	303.31	306.27	303.69	305.02	303.11	303.91	303.7	303.34	302.25	303.24	302.14	303.88	303.57	303.45	304.54	303.69	302.3	302.48	304.03	302.67	303.3	303.54	304.08	301.22	303.58	304.71	305.51	303.01	303.52	303.69	304.5	302.54	305.06	303.82	303.89	304.14	302.49	303.47	304.11	302.35	305.12	303.55	303.76	303.06	304.86	303.42	301.78
321.29	318.09	318.51	319.23	320.61	320.47	318.49	321.11	319.82	319.25	319.63	319.87	320	319.85	318.2	318.8	321.7	319.9	318.46	318	320.45	319.2	319.37	319.91	317.3	319.19	318.31	319.38	321.55	318.78	318.72	320.87	317	318.91	319.17	319.39	319.89	319.78	320.15	318.68	320.88	319.82	319.39	319.97	320.54	317.28	320.18	317.84	318.43	318.01
305.88	304.79	304.67	306.48	306.06	302.59	302.57	304.51	302.4	303.46	302.61	302.37	305.12	304.89	305.08	304.08	305.2	303.75	305.4	304.99	305.66	304.92	302.54	304.41	304.96	303.72	303.77	303.98	305.03	302.99	307.63	305.95	305.19	303.49	303.15	304.52	304.68	303.11	303.45	304.85	302.95	305.09	304.16	303.45	304.5	304.64	300.79	303.84	303.93	303.73
315.82	313.88	315.98	315.47	315.05	315.55	315.63	314.02	317.59	315.8	315.16	315.7	315.6	315.66	314.11	315.71	314.8	315.85	315.13	316.47	315.07	317.2	316.05	316.53	318.12	316.78	316.19	315.35	313.41	316.25	314.13	316.1	315.39	315.82	315.38	315.39	316.46	317.01	315.11	315.91	317.17	315.61	314.72	316.51	316.45	315.42	316.19	314.49	315.13	315.59
295.18	297.02	297.04	295.52	295.44	295.66	295.89	295.38	293.38	296.31	294.54	297.33	295.38	293.64	295.1	295.53	295.35	296.21	295.37	294.29	295.07	294.41	295.47	296.54	294.97	294.27	295.73	294.01	296.11	296.6	294.34	295.91	296.58	294.14	294.17	294.7	295.78	294.89	295.19	295.85	295.28	297	293.88	296.03	293.68	296.13	294.68	296.12	294.91	294.61
302.42	303.91	303.45	301.49	302.48	303.49	303.44	303.25	302.73	303.56	304.37	302.03	304.19	305.57	302.63	302.49	303.81	303.36	303.32	302.89	302.95	304.02	302.6	303.82	303.78	303.47	303.73	302.05	302.51	304.06	305.28	302.25	301.93	303.58	303.96	302.39	303.59	302.78	303.84	303.78	303.73	303.81	301.78	303.92	304.05	304.76	303.02	301.02	302.27	303.61
296.86	294.08	295.13	294.18	295.06	294.46	296.31	294.04	295.24	293.48	296.11	294.42	293.1	294.74	293.56	293.76	296.09	295.9	292.75	294.79	294.5	295.48	296.07	294.34	293.42	295.35	294.34	294.24	294.71	294.72	295.19	293.9	294.46	296.03	293.65	296.44	295.33	295.03	294.86	294.38	295.89	293.22	296.14	294.78	296.83	294.79	294.6	296.28	294.62	295.87
325.54	324.86	328.94	325.32	325	325	325.33	325.45	324.4	326.37	325.76	325.48	326.77	326.4	325.03	324.54	326.24	324.47	325.01	327.46	325.2	325.89	324.88	323.67	324.49	325.26	326.74	324.63	325.99	325.81	325.94	326.67	327.07	324.2	325.89	324.07	326.19	324.96	324.13	327.19	323.03	325.56	325.78	325.57	324.63	326.73	326.87	325.21	324.36	326.45
312.64	314.1	314.54	313.82	312.83	313.27	313.65	314.59	313.81	313.87	313.73	313.68	313.97	314	315.13	314.45	313.18	313.47	315.36	313.77	314.49	313.58	313.69	313.4	313.6	311.69	316.15	313.56	311.28	314.22	313.33	314.21	314.57	313.92	314.21	312.44	313.2	312.43	313.06	312.2	313.51	312.77	312.43	312.4	312.58	314.83	314.2	311.64	313.93	311.91
304.27	305.33	304.32	305.14	304.04	303.55	304.35	305.09	304.04	305.67	303.51	303.59	304.67	305.72	303.19	305.22	304.4	305.98	303.44	304.29	303.96	305.96	304.41	303.66	303.95	304.41	305.11	303.64	302.63	303.03	304.49	304.29	304.85	305.49	306.64	306.75	305.43	303.44	303.3	303.05	306.64	305.69	303.68	305.7	304.42	303.17	304.85	304.09	302.76	302.99
324.9	327.15	323.59	322.49	324.21	323.52	322.91	325.59	325.1	324.31	323.19	324.01	324.28	325.68	322.39	326.79	323.08	323.78	325.91	324.46	322.6	324.72	324.23	321.87	324.76	324.68	325.69	324.81	323.83	324.45	326.47	322.86	324.35	324.37	324.95	326.33	323.99	323.67	326.26	325.98	323.27	325.02	324.46	325.69	326.06	323.93	325.36	325.08	326.11	324.65
310.32	311.49	309.97	309.08	310.98	310.51	309.6	309.86	309.2	309.46	310.17	311.53	308.98	311.65	308.91	309.21	309.62	310.66	310.27	308.93	310.58	308.89	310.89	309.31	310.42	308.27	310.5	310.33	310.42	308.74	309.92	308.97	310.55	309.25	309.8	308.22	308.59	310.61	310.38	310.05	310.01	309.08	309.3	308.92	309	310.25	308.78	310.06	310.22	310.39
328.65	326.49	328.67	326.98	328.63	329.48	326.92	326.15	327.37	329.34	328.32	327.62	329.52	329.79	327.59	328.96	327.26	327.53	328.24	327.05	327.85	326.4	328.48	327.7	326.84	329.44	328.62	329.86	326.5	327.6	327.19	327.18	325.74	328.62	329.17	326.99	326.88	327.95	327.35	328.57	328.58	327.32	328.24	328.25	326.35	327.36	329.37	327.97	328.5	330.04
302.16	303.69	302.81	302.97	302.46	302.66	302.38	302.26	303.55	302.36	301.37	303.89	303.26	301.14	304.28	301.3	301.01	304.38	301.67	302.47	303.02	300.81	302.01	300.82	302.72	302.2	301.46	302.79	301.15	302.82	301.8	303.96	303.1	301.66	302.59	301.95	303.61	302.23	303.07	302.75	301.5	301.75	303.47	302.46	302.03	302.26	300.88	302.94	302.54	301.84
315.82	313.44	317.51	317.45	316.72	315.93	316.69	316.31	314.54	317.25	315.97	315.4	315	315.86	313.39	315.11	313.87	316.97	313.97	316.11	316.29	316.56	316.08	316.59	315.8	314.79	315.46	318.47	315.09	314.86	315.54	316.31	314.77	315.51	314.87	315.5	315.86	315.91	316.38	316.64	317.47	315.1	316.27	315.64	316.46	314.98	314.78	315.12	317.21	315.55
301.2	302.82	300.96	305.04	302.55	304.42	302.4	302.21	302.94	301.35	302.54	302.5	300.04	301.91	302.82	303.19	302.92	301.5	302.78	302.27	302.63	302.82	302.67	302.37	302.88	300.8	302.62	302.78	301.97	301.06	301.3	302.67	303.06	303.26	300.51	301.86	302.41	303.23	303.91	302.87	302.64	304.18	301.41	301.89	300.92	301.56	303.78	302.15	302.67	301.05
306.73	303.57	304.19	305.77	305.5	304.87	305.72	305.41	306.21	304.82	305.04	305.93	305.26	306.75	305.55	306.18	305.34	307.25	306.88	306.9	306.39	307.09	305.03	305.71	304.78	304.57	306.09	304.01	304.93	304.75	305.53	304.96	305.84	306.24	307.75	305.55	304.35	306.47	304.99	306.25	305.25	306.84	304.46	305.88	305.09	304.91	306.49	305.01	304.68	305.02
304.79	306.75	305.45	307.47	305.84	305.35	305.11	305.54	306.78	308.45	305.35	308.16	305.99	306.35	305.01	306.82	305.21	306.69	306.9	309.55	305.25	306.71	306.27	306.25	306.1	305.67	306.28	306.68	304.13	305.9	306.92	305.47	307.17	307.1	305.91	307.34	306.11	306.78	307.15	305.15	307.44	306.61	304.28	306.33	306.88	306.9	305.82	302.62	306.23	308.35
329.21	327.85	328.04	328.54	329.9	329.3	329.08	330.32	327.27	327.63	328.43	329.56	328.53	327.59	328.82	328.76	326.72	328.44	327.8	328.44	328.67	329.48	328.13	328.73	328.96	328.3	330.11	328.04	328.44	330.68	329.99	329.43	329.01	328.52	328.5	327.92	327.59	328.29	327.61	329.57	326.97	329.55	330.07	327.93	327.83	327.98	328.21	329.08	329.01	327.72
305.85	304.75	304.86	306.32	305.6	306.84	304.76	305.98	303.84	305.26	303.3	306.04	306.08	304.26	304.4	306.12	304.58	306.19	304.44	306.14	303.38	304.34	301.56	305.34	305.2	306.35	306.99	303.81	305.06	304.26	306.27	306.26	307	304.54	306.1	307.05	304.7	305.52	305.75	305.84	305.31	303.62	301.71	303.75	303.61	305.18	306.06	306.17	306.54	305.49
327.79	325.89	327.33	329.03	327.18	325.95	326.13	327.61	326.81	325.04	328.21	326.75	325.64	326.51	325.97	326.69	328.17	326.12	327.82	327.59	327.82	325.1	325.42	328.8	326.74	327.17	327.02	327.65	326.52	326.84	325.62	325.64	326.93	327.38	327.82	325.83	326.59	328.96	326.79	326.72	328.06	326.95	326.74	325.98	327.95	328.32	326.89	328.57	328.71	327.57
326.9	326.05	324.82	323.87	324.46	325.7	323.92	324.65	325.02	323.95	326.37	326.43	326.39	323.85	324.18	326.42	325.29	324.45	326.29	324.64	324.91	326.25	326.56	322.64	323.81	323.83	325.53	324.72	325.6	325.9	325.47	324.47	323.51	326.68	324.3	325.33	324.71	327.37	325.99	323.75	324.5	325.7	324.73	327.52	325.22	325.87	325.55	325.36	325.01	323.67
300.59	299.19	303.93	299.39	298.24	300.93	301.82	300.84	302.64	299.85	302.65	300	299.56	301.57	299.34	300.6	299.79	298.48	301	301.55	299.08	300.39	299.79	301.01	300.28	301.52	301.05	302.07	301.26	300.17	301.44	300.7	299.4	302.91	300.65	302.47	300.22	301.74	300.94	300.32	301.25	301.07	302.38	300.49	301.67	301.58	300.88	301.68	302.56	304.01
305.93	306.4	307.75	304.56	307.6	306.81	307.2	306.8	308.2	304.85	306.08	306.27	306.42	304.55	304.51	306.66	305.58	305.65	306.81	306.16	304.65	306.8	306.96	306.48	307.15	303.81	307.22	307.78	306.12	307	307.87	307.2	306.04	307.17	307.09	306.72	305.28	306.94	307.14	305.42	306.74	304.3	306.54	304.92	307.07	305.72	308.09	305.9	305.26	306.63
315.3	316.74	317.67	316.83	316.22	315.19	314.98	316.57	315.28	316.64	316.41	315.86	317.39	314.78	317.28	316.06	317.88	317.56	316.02	318.28	316.98	317.82	315.84	316.39	315.73	316.54	317.23	316.58	317.6	316.26	317.13	315.15	316.78	316.09	318.31	315.64	316.33	315.21	316.78	316.16	316.91	315.67	317.38	315.45	317.19	316.76	318.28	316.38	316.21	317.73
314.52	315.47	315.8	315.75	316.83	316.5	315.66	314.1	315.02	316.33	315.47	315.39	314.67	314.94	314.71	313.83	316.64	315.83	313.24	316.62	315.02	315.19	315.39	315.2	314.5	314.31	313.61	316.06	314.52	314.77	317.22	316.59	316.02	315.07	314.8	314.19	313.37	314.91	315.6	314.37	315.32	315.07	312.13	314.88	314.61	315.59	314.08	314.68	315.41	315.35
303.57	301.56	302.55	299.73	302.65	302.56	302.82	302.5	302.12	302.28	302.67	301.26	302.1	303.42	301.58	302.44	302.45	303.42	302.06	302.79	302.95	302.96	302.13	301.69	303.66	302.44	302.68	302.29	302.17	303.13	302.78	302.03	301.61	302.78	302.61	304.22	302.73	302.67	302.4	303.6	304.1	301.5	301.52	303.36	302.95	303.81	304.95	300.56	300.53	302.58
295.55	297.47	298.53	296.53	296.17	299.32	298	294.61	297.42	296.86	296.04	297.15	297.88	297.95	297.79	298.04	296.83	294.84	297.3	297.14	296.35	295.2	297.63	298.14	296.72	296.33	296.7	297.32	296.7	296.42	297.94	297.11	297.71	295.56	297.93	297.14	297.46	297.06	296.87	296.08	296.95	299.02	298.56	296.81	296.32	293.78	295.31	297.18	300.02	296.08
296.62	295.73	295.75	296.76	296.96	297.75	295.78	295.42	298.31	296.85	296.06	297.56	297.01	296.67	295	298.74	296.71	295.43	297.1	296.52	297.3	296.66	297.35	297.93	294.11	295.79	295.74	297.55	297.81	295.74	295.87	296.56	297.06	296.11	297.87	297.73	296.29	296.86	297.52	294.38	296.56	298.45	297.69	296.17	296.66	294.79	297.67	297.06	298.03	296.91
295.99	296.29	296.52	296.91	296.5	296.24	295.57	297.41	296.8	297.38	296.83	296.5	295.67	296.97	296.73	295.83	296.66	297.01	297.13	297.08	297.15	297.93	298	295.72	296.67	297.49	296.29	294.45	295.96	296.13	297.57	296.4	296.31	296.99	296.6	297.37	295.21	296.92	296.09	297.86	297.7	296.86	296.35	295.97	296.88	295.3	296.87	297.79	297.96	296.75
310.01	309.65	310.11	309.17	308.88	311.05	308.47	309.42	309.46	309.31	310.18	310.33	310.44	310.29	310.74	309.19	310.22	310.65	309.22	309.06	309.42	309.17	311.23	308.89	309.5	309.96	308.42	310.23	309.83	308.95	311.04	312.14	310.45	310.52	310.69	308.92	310.47	311.6	310.95	309.15	310.57	308.55	310.63	309.55	308.68	310.44	312.17	309.79	308.4	309.2
316.69	315.81	314.08	314.93	316.08	315.74	313.72	314.37	316.42	316.27	316.92	315.26	314.52	314.59	314.83	315.45	315.63	315.72	315.91	317	316.65	314.02	315.92	314.48	315.35	315.77	313.23	316.11	316.18	314.21	313.87	314.41	313.8	315.74	314.97	314.8	315.71	316.04	315.09	315.8	315.34	315.62	314.89	313.71	316.31	314.17	316.47	314.55	315.04	315.58
312.78	313.25	311.06	312.96	311.17	313.72	312.44	313.65	312.45	313.61	311.81	313.07	312.06	312.75	312.71	314.73	312.15	312	313.06	313.89	313.17	312.26	311.76	312.7	314.79	310.82	312.56	311.94	313.44	311.53	311.49	312.48	311.9	312.48	313.83	313.23	314.2	312.93	313.19	314.33	310.41	312.58	313.2	312.24	312.99	313.54	311.07	313.12	313.25	312.44
302.63	304.59	302.8	302.17	303.11	302.83	304.41	303.01	303.83	300.09	302	302.68	303.38	304.04	302.86	304.15	304.62	304.48	303.91	302.75	302.17	302.76	302.63	301.57	306.04	302.7	304.46	304.31	302.36	303.53	303.87	304.05	302.65	302.37	303.13	304.04	303.23	301.39	303.91	304.76	304.06	303.89	303.18	303.39	303.21	303.48	302.33	304.79	303.6	303.65
328.75	329.93	328.44	329.18	330.9	330.5	326.57	329.07	328.8	328.32	328.12	328.44	326.96	329.02	327.83	328.31	328.89	329.85	327.94	328.89	327.3	328.16	328.37	328.19	327.86	329.15	327.67	330.28	328.1	329.12	328.93	327.9	329.43	327.76	328.25	328.28	330.33	331.34	329.7	328.97	328.98	329.04	330.83	329.15	329.61	327.84	330.33	330.41	328.41	328.35
305.53	308.15	308.86	306.09	307.19	306.18	308.19	307.43	306.37	307.87	307.93	306.74	309.02	307.77	306.84	307.76	306.81	308.35	304.39	306.62	309.17	307.35	308.95	308.53	306.23	305.71	306.83	310.02	308.05	307.25	306.2	309	306.18	308.04	305.79	306	306.85	307.19	307.07	305.76	306.44	307.35	306.3	307.25	307.06	309.16	306.9	309.05	307.76	307.11
299.43	300.5	299.35	300.78	299.47	297.76	300.16	298.02	299.47	300.26	301.73	300.39	299.97	300.29	300.7	300.96	302.21	302.1	300.45	302.31	299.22	300.04	299.87	299.97	298.59	298.23	299.17	300.59	299.61	302.47	299.9	300.41	298.19	301.32	299.49	299.53	300.51	301.6	300	299.18	298.38	302.4	301.1	300.32	301.12	299.65	298.96	299.04	299.61	300.73
303.85	304.12	303.95	303.66	305.49	303.64	303.43	304.58	304.43	303.61	303.56	304.03	303.07	303.17	306.19	304.21	304.69	304.04	303.36	304.8	304.42	303.67	303.67	303.43	302.82	302.63	305.14	305.06	302.87	302.79	304.65	305.11	303.75	303.78	303.84	303.83	304.78	301.93	304.23	302.6	303.35	303.37	304.61	304.16	302.97	305	303.38	304.47	304.68	302.71
297.07	296.99	296.19	298.48	297	296.87	297.93	296.42	298.33	296.65	298.2	296.3	295.57	295.46	297.37	296.28	295.51	296.31	295.73	294.49	297.25	297.67	296.83	296.07	297.38	299.05	296.55	296.58	296.2	297.45	295.5	297.6	298.22	296.87	297.15	297.61	297.14	297.42	296.41	296.97	298.39	298.16	296.07	298.27	296.31	297.56	296.37	296.97	298.35	296.49
320.34	319.51	318.79	320.32	318.52	319.64	319.2	317.95	319.09	318.17	320.6	318.82	318.72	317.55	320.59	319.27	318.67	319.36	318.98	319.8	320.09	319.73	318.64	321.15	319.91	318.47	319.06	319.14	319.23	320.08	319.59	319.11	320.07	319.8	317.12	318.55	319.37	316.91	319.44	318.55	318.44	320.19	319.52	321.02	319.14	317.46	318.94	319.73	320.05	316.92
306.28	305.51	305.41	307.49	302.88	305.28	305.13	306.37	306.63	303.95	304.47	304.68	303.83	302.77	305.37	305.84	304.84	305.41	307.47	305.47	305.16	306.14	305.45	306.18	303.71	307.38	303.71	305.78	304.57	304.91	305.47	303.42	305.19	302.99	306.68	306.39	304.16	306.32	305.03	307.08	304.58	306.28	304.62	306.39	302.34	306.89	304.9	305.81	304.83	304.86
311.59	311.26	311.23	311.75	312.17	311.11	312.25	311.7	311.32	312.42	312.15	310.94	313.24	312.09	310.61	310.43	309.94	311.59	312.18	310.24	312.2	312.2	311.58	310.37	311.5	310.18	311.37	310.3	311.28	309.3	310.88	311.88	310.73	311.37	310.98	311.65	310.87	313.04	311.45	312.64	309.58	312.35	312.16	311.56	311.84	312.85	312.18	312.38	310.12	313.46
305.81	306.41	303.92	307.1	303.33	305.76	307.64	305.69	306.39	307.91	305.31	305.92	304.19	306.99	305.21	305.67	304.53	307.09	304.03	304.95	303.41	304.46	305.31	307.33	304.76	304.62	304.41	304.24	305.29	303.95	304.58	306.87	306.57	305.02	305.13	307.26	305.77	307.44	305.88	306.51	303.56	305.28	305.91	305.83	305.03	306.4	306.57	306.25	308.25	305.37
312.98	314.32	313.82	314.35	313.33	311.59	313.24	315.13	312.85	313.46	312.69	313.92	313.45	313.87	313.17	313.74	313.35	313.94	312.55	314.06	313.93	312.7	313.07	313.1	314.71	312.82	314.26	314.99	312.93	314.9	314.01	313.17	314.3	313.14	312.67	313.34	314.11	315.57	313.39	314.52	314.19	314.8	314.22	312.5	314.18	312.76	315.55	314.42	313.88	315.4
302.44	301.41	301.78	300.09	300.4	300.41	300.41	301.54	302.7	300.62	300.8	302.51	302.44	300.64	300.9	301.74	299.94	301.17	300.84	301.15	300.82	302.07	299.27	300.82	301	300.92	300.65	300.81	302.09	300.36	301.23	301.36	300.51	298.81	300.93	300.49	299.85	300.31	299.81	299.03	299.07	300.67	303.9	301.77	300.57	303.67	298.6	301.18	300.75	299.51
324.96	326.51	323.21	324.67	324.33	326.91	326.37	325.64	325.36	324.83	323.22	323.99	323.59	323.63	324.97	324.07	324.64	327.54	324.52	323.94	324.38	323.72	323.91	325.13	326.32	324.28	325.79	324.73	325.03	324.69	324.72	325.37	325.7	323.21	324.91	322.47	326.85	324.79	325.21	324.65	324.28	324.35	324.09	324.21	324.96	323.84	325.38	323.66	323.88	323.24
299.88	299.05	300.01	301.92	299.27	301.96	299.22	298.75	300.12	296.84	300.94	299.92	298.95	298.81	298.4	298.65	298.23	299.76	300.87	299.95	300.04	299.89	300.03	298.64	299.74	299.47	299.59	301.36	300.98	297.23	300.73	300.01	301.19	297.6	301.76	301.04	299.82	300.16	301.4	298.94	300.16	300.35	298.79	298.53	299.67	301.19	302.95	300.03	300.22	299.83
326.51	328.41	327.95	327.48	328.62	326.64	329.16	329.08	327.94	328.28	327.54	327.19	327.85	328.15	327.08	326.31	328.52	328.17	328.92	329.45	327.68	328.32	327.68	327.61	326.78	328.72	326.93	328.36	326.52	328.42	328.11	329.01	327.3	327.57	326.58	326.55	328.79	328.63	329	327.81	329.73	326.58	329.19	327.99	327.65	328.79	328.02	327.71	328.38	328.17
315.65	318.17	314.22	317.69	315.47	315.55	314.95	315.78	316.11	315.55	315.07	316.3	314.05	316.55	317.88	316.04	314	316.96	316.2	316.7	315.56	316.01	315.17	317.21	314.76	315.07	317.01	314.79	316.2	317.66	315.89	317.01	315.05	314.93	315.66	314.97	316.79	316.72	316.26	315.45	315.91	316.54	316.21	316.17	316.32	314.11	314.98	317.53	317.2	316.86
312.61	314.54	313.61	312.7	314.26	312.34	313.57	313.86	313.69	313.07	315.6	313.24	312.82	314.61	313.54	312.58	313.87	314.84	312.73	311.19	313.56	312.37	314.12	313.43	311.45	314.62	313.43	313.03	312.21	314.52	313.38	313.23	312.94	313.76	313.02	313.92	312	313.09	312.39	313.71	312.7	312.38	313.13	315	312.62	313.11	314.19	315.12	312.99	313.06
317.9	318.46	319.73	318.3	316.06	316.81	317.92	317.33	317.88	317.71	318.05	317.89	317.89	320.04	318.7	317.81	318.94	316.87	317.85	317.11	318.41	319.17	317.14	318.61	317.61	318.43	317.41	316.45	318.49	318.4	316.89	316.66	318.4	318.37	318.72	317.32	317.84	317.16	318.53	317.88	318.55	318.26	318.78	318.33	317.45	319.92	316.64	319.4	318.45	317.44
300.05	300.34	298.79	300.06	300.43	299.29	298.89	298.87	299.1	299.52	299.99	299.67	300.3	298.93	298.91	301.11	300	299.64	297.98	301.53	300.66	302.3	300.52	300.99	298.89	298.49	300.55	300.86	300.15	299.13	302.05	300.26	298.73	300.17	300.57	300.51	300	300.27	300.2	300.11	299.3	299.72	300.28	300.17	300.49	298.98	300.23	301.61	299.87	298.03
310.88	311.88	312.03	311.18	312.91	310.48	309.05	310.41	312.19	309.39	310.26	309.66	309.82	311.34	309.92	309.34	311.34	311.6	308.98	310.03	309.24	313.29	308.59	309.12	311.19	309.63	308.94	309.24	309.57	311.77	310.54	309.1	309.11	310.9	310.36	310.55	309.62	311.05	311.09	310.42	311.75	310.23	309.9	312.4	310.37	309.72	309.81	311.15	310.44	311.54
306.64	305.36	303.9	304.42	304.18	306.43	305.87	305.65	305.33	304.66	304.77	305.78	305.1	304.72	303.29	304.73	304.67	304.82	303.7	305.06	307.17	304.16	303.86	305.25	305.93	304.94	305.43	304.03	303.7	305.2	306.2	305.54	304.33	306.72	303.22	304.64	305.37	306.25	305.38	304.89	305.66	306.42	308.46	307.19	304.95	304.38	304.16	304.03	304.79	306.23
305.96	305.8	306.52	305.72	307.2	307.27	306.59	303.83	307.01	307.95	305.83	306.87	305.62	306.66	304.1	305.45	305.88	306.65	305.33	304.67	305.59	307.01	305.2	306.79	305.76	307.01	306.74	307.42	306.36	306.74	305.96	305.59	306.35	305.42	307.39	306.69	304.06	305.86	307.63	304.94	306.5	306.05	303.41	306.37	304.39	304.52	304.5	306.67	305.37	305.24
326.68	330.29	328	326.39	326.51	328.24	326.66	326.75	325.88	328.14	326.04	328.61	328.63	329.35	330.23	328.75	328.31	328.52	328.97	327.69	328.64	327.94	327.44	328	328.59	327.84	325.63	327.58	325.41	326.16	328.1	328.92	328.3	328.66	327.79	327.67	328.28	327.49	328.4	328.36	326.57	329.78	327.93	328.58	327.75	327.74	327.03	327.61	328.23	328.26
303.09	304.01	303.23	302.44	304.25	304.45	304.71	304.41	303.86	304.53	302.49	302.78	304.89	304.15	303.63	301.92	301.34	303.63	302.53	304.27	304.5	302.81	302.46	302.67	301.29	300.81	302.73	302.48	302.68	303.12	303.54	304	304.14	305.17	303.44	303.28	303.55	301.77	302.86	302.75	301.13	301.84	302.96	303.55	302.91	302.85	305.05	302.95	301.72	304.01
313.06	312.55	314.3	313.1	312.9	311.26	313.26	311.57	312.96	312.23	312.87	314.34	312.37	314.5	313.73	312.55	312.01	313.63	309.4	312.56	312.07	312.21	313.44	311.91	313.56	314.92	313.34	312.14	312.51	312.96	311.27	313.75	312.01	312.78	312.9	313.69	312.23	314.55	313.76	313.62	313.01	311.55	311.72	312.11	311.85	311.87	311.06	312.52	314.18	312.52
309.84	308.49	309.54	309.41	309.65	307.49	309.83	311.06	310.02	310.56	310.35	311.98	310.61	307.84	310.5	310.82	309.04	308.89	310.86	309.83	310.75	309.32	310.41	310.17	307.01	310.39	309.07	311.58	310.96	309.68	309.73	309.88	310.98	309.52	308.04	311.15	309.33	310.43	309.62	310.47	312.59	311.67	309.08	310.97	308.77	310.14	310.26	309.77	310.36	310.41
303.88	304.15	303.71	302.22	304.31	302.27	303.81	304.62	303.88	303.68	304.93	304.25	306.35	302.98	304.71	305.46	305.33	304.08	305.17	303.75	302.94	303.31	304.51	304.2	305.45	302.68	303.4	302.52	304.99	305.4	303.91	303.1	304.08	303.16	302.75	305.11	304.55	304.54	303.75	304.18	302.02	304.96	304.24	303.11	303.46	304.02	301.96	304.92	301.93	302.66
296.56	295.26	295.25	296.24	295.7	297.15	296.84	298.01	296.64	297.05	295.8	295.78	298.35	297.47	296.82	296.81	295.55	296.8	297.49	295.54	297.08	296.21	295.84	298.14	296.42	297.68	295.61	296.71	296.76	295.76	297.73	296.03	295.99	295.47	295.53	298.03	296	294.93	297.41	298.11	297.7	298.36	296.6	295.54	295.98	296.93	296.7	296.06	296.91	294.84
300.62	300.05	300.32	299.61	299.94	300.14	299.46	299.04	300.61	300.46	298.61	300.8	300.32	300.91	299.62	299.6	299.8	300.39	300.62	300.54	299.45	302.94	298.72	298.71	301.88	301.78	300.2	298.68	299.88	299.88	297.75	300.37	300.13	300.4	299.89	299.57	300.32	299.35	301.14	301.43	299.35	300.07	299.09	300.9	299.9	300.21	299.95	299.51	300.3	301.07
318.65	316.89	317.72	317.89	316.18	316.66	318.3	319.55	317.91	318.58	315.72	317.59	318.3	317.88	317.68	316.3	317.97	317.46	317.86	317.41	317.15	319.6	316.75	317.61	318.98	317.65	318.02	317.49	319.48	317.72	319.16	317.7	317.31	315.78	317.48	315.73	316.67	317.26	316.18	316.67	319.13	315.81	317.31	318.2	315.98	317.46	316.58	319.52	318.19	316
317.92	316.62	317.89	316.73	317.41	315.31	316.65	317.28	315.5	317.59	318.56	318.22	315.74	317.38	316.73	316.98	317.38	318.47	317.82	317.65	319.03	319.17	317.84	317.69	319.45	318.24	316.68	316.73	316.67	315.66	316.64	317.16	315.92	316.79	317.59	315.71	317.67	316.61	315.85	316.97	317.4	315.84	316.79	316.49	318.38	316.64	318.67	317.62	319.24	317.4
293.79	294.82	293.41	294.67	294.62	294.66	292.64	293.28	294.82	294.75	293.35	293.39	295.65	296.05	294.99	294.32	293.34	294.37	294.57	294.61	293.54	293.14	294.29	292.85	293.33	294.64	295.49	293.49	294.61	293.79	293.27	294.38	293.85	294.55	295.47	293.4	294.89	294.6	294.33	295.16	295.93	294.6	294.05	295.42	292.94	294.58	294.97	292.64	294.99	293.81
313.95	315.81	316.44	316.35	316.43	315.41	316.8	315.87	314.61	315.99	314.52	315.15	317.05	314.96	315.26	314.93	317.18	315.43	316.78	317.61	316.03	315.43	315.24	315.55	316.37	316.87	316.29	315.36	317.82	315.4	315.39	316.68	316.59	316.05	315.12	315.17	314.17	315.71	315.44	316.1	317.05	315.55	316.46	314.88	316.61	316.72	313.93	315.73	316.96	314.76
315.69	313.88	315.27	313.92	312.56	315.04	313.22	313.44	312.53	313.88	312.35	313.85	316.01	311.94	313.36	314.31	314.58	313.24	313.28	313.73	313.51	312.41	314.66	313.51	314.06	314.84	313.54	312.77	313.35	314.57	314.36	313.6	314.59	314.36	313.47	315.22	314.3	315.15	316.07	313.21	315.64	313.71	315.04	314.45	314.69	314.01	314.12	313.91	313.14	313.58
304	304.81	303.62	303.77	303.41	305.12	303.6	304.18	304.23	304.54	302.12	302.97	308.36	303.8	304.24	306.19	303.54	304.21	303.03	306.06	304.94	304.61	303.64	304	304.05	304.34	306.02	305.19	303.11	303.98	304.37	302.8	304.52	303.06	303.75	304.99	305.35	304.29	304.18	305.48	304.02	304.46	305.1	305.14	306.03	304.03	304.02	304.24	302.76	304.51
326.96	327.42	328.84	326.34	327.13	328.27	324.62	327.92	329.79	327.51	326.49	326.77	327.31	327.7	329.66	326	328.91	328.31	325.65	328.49	327.47	329.3	329.22	328.39	328.31	327.96	327.93	327.98	326.27	326.41	328.08	329.77	328.56	328.24	325.13	328.99	328.69	326.44	328.57	328.97	326.18	327.82	328.82	328.97	329.52	327.65	326.74	328.01	326.59	327.27
307.1	305.22	306.37	305.64	306.71	307.64	306.57	306.8	306.82	307.25	307.04	306.69	306.78	306.96	307.11	306.46	305.46	306.48	304.54	308.41	306.46	306	307.52	306.75	306.03	305.46	304.98	305.48	305.54	307.77	305.73	306.77	306.11	305.52	308.39	305.42	306.92	305.25	305.33	306.83	306.81	305.21	307.66	307	306.21	305.5	305.08	305.27	307.86	308.12
296.92	297.82	296.14	296.94	297.6	298.57	298.33	297.3	296.34	297.87	296.89	298.17	297.24	297.29	297.56	296.24	296.06	296.41	296.78	297.26	296.88	297.08	296.87	295.75	294.46	298.12	296.76	298.12	297.51	296.28	298.09	297.98	296.43	298.05	297.16	298.53	295.48	297	297.5	298.21	297.1	298.01	297.81	297.99	296.17	296.3	298.34	298.41	297.3	296.04
327.71	326.44	328.41	326.68	326.64	326.53	328.19	324.92	326.12	324.87	329.03	325.36	326.9	326.96	327.42	325.73	328.01	325.73	325.24	328.39	325.82	327.99	327.74	327.6	326.48	327.84	327.95	325.21	328.95	327.07	327.12	327.12	328.26	326.37	327.41	327.2	325.65	326.55	326.56	326.58	327.95	325.91	327.12	327.32	327.9	326.11	328.52	327.53	325.24	326.05
302.56	302.6	302.56	302.23	302.69	303.4	302.62	302.43	302.55	302.77	302.84	303.13	301.17	302.8	301.09	304.03	302.6	301.91	303.56	304.56	301.45	302.54	303.24	302.59	301.91	302.88	302.69	303.23	301.15	302.26	301.53	304.21	302.47	301.46	303.12	301.54	301.87	303.02	303.19	302	303.1	303.29	301.9	303.35	303.59	302.7	302.08	302.95	301.73	301.95
318.52	322.48	319.33	318.35	318.72	319.55	317.99	317.74	319.17	320.2	319.89	317.89	319.03	319.79	320.51	321.57	318.84	318.48	319.99	319.58	320.68	318.93	318.05	319.03	319.66	318.56	319.62	319.24	320.85	321.39	318.03	320.52	318.73	319.51	319.52	320.63	319.87	319.54	318.98	319.35	319.31	317.75	319.22	320.4	319.2	319.6	318.07	320.07	319.04	317.44
315.73	312.48	315.58	316.03	314.74	316.1	315.09	313.2	313.6	313.78	313.75	313.26	313.88	314.8	314.22	312.83	316.2	313.56	315.69	316.44	313.97	314.4	313.47	313.68	314.53	314.79	313.18	313.95	313.71	314.23	314.3	313.86	312.75	314.5	312.73	312.41	313.58	314.97	314.46	315.12	312.33	312.53	313.43	314.37	313.4	313.67	313.23	314.48	315.04	312.12
300.27	301.82	301.45	299.29	299.66	300.58	301.91	299.82	301.41	299.77	301.28	301.14	302.71	302.11	301.21	299.71	300.82	301.8	300.59	302.01	301.72	300.3	302.71	302.35	299.9	300.76	300.87	300.51	300.26	304.29	300.45	302.31	301.66	302.13	301.73	299.24	300.56	300.59	300.84	302.53	302.03	300.91	299.7	301.38	300.66	301.31	301.34	302.81	301.96	301.33
305.53	304.3	304.38	304.21	302.37	305.51	303.54	305.05	305.17	304.13	303.2	304.29	303.87	305.62	304.09	305.24	305.19	306.39	305.48	303.31	306.04	305.47	304.38	302.78	303.98	306.69	302.4	304.1	303.43	304.6	303.89	304.56	304.72	301.89	304.71	304.89	302.76	304.22	305.4	303.36	303.4	305	303.62	303.5	304.84	303.16	304.69	305.51	305	303.71
295.46	296.3	295.67	295.35	296.22	294.67	297.33	296.69	295.04	295.28	294.6	294.83	294.3	295.61	294.99	293.6	294.12	296.29	294.19	297.47	293.54	294.59	296.65	294.81	294.82	297.14	296.34	294.55	294.28	293.54	295.58	296.38	295.9	295.23	297.23	294.49	295.39	293.07	295.38	293.6	294.96	294.4	294.16	295.42	295.48	295.69	294.32	294.96	296.28	297.81
292.44	293.95	294.14	295.51	294	294.37	294.26	295.41	293.95	294.58	293.45	294.29	293.33	294.07	292.89	292.23	292.94	293.32	295.12	294.55	294.04	293.76	292.47	292.6	294.63	293.72	292.06	293.12	294.19	292.09	294.63	292.8	293.64	295.11	294.87	295.28	293.72	295.26	292.4	293.29	293.79	293.87	293.23	295.6	295.35	294.2	294.39	293.87	294.4	292.65
308.72	309.46	310.55	310.17	310.19	309.81	309.49	309.1	310.4	311.79	310.13	309.65	308.56	311.59	308.78	308.54	310.89	311.72	307.58	310.06	309.15	309.44	309.79	309.55	309.55	310.81	309.59	308.79	310.46	307.87	310.02	309.22	310.26	311.45	311.12	308.11	310.28	309.87	310.22	310.26	308.3	311.33	309.92	311.58	309.32	310.04	309.07	309.29	309.05	308.31
307.83	305.05	305.39	306.42	308.11	306.06	306.65	307.75	306.2	307.28	306.38	308.1	308.52	305.57	305.99	304.88	308.76	305.34	308.33	304.97	307.33	305.81	306.66	306.83	306.56	306.14	307.21	306.26	305.68	307.46	306.37	306.87	307.58	308.68	304.16	307.28	307.09	306.02	305.95	306.78	306.16	306.2	306.4	307.81	307.15	304.99	306.3	305.92	306.05	305.5
302.35	303.18	305.19	304.26	304.88	301.94	304.16	304.8	303.44	302.55	302.31	304.82	303.49	302.85	305.34	302.72	303.84	303.22	304.49	302.03	300.99	301.96	303.32	304.03	302.73	303.82	304.91	303.55	304.54	302.91	303.53	303.69	302.43	301.74	304.49	302.99	303.91	303.83	302.65	302.61	303.58	303.29	302.45	303.49	304.62	302.68	304.06	302.64	302.61	304.96
294.64	293.1	295.18	295.36	295.92	296.53	294.72	295	295.07	296.6	296.41	296.18	293.17	295.39	295.94	293.33	294.58	295.75	294.91	294.6	294.3	293.56	295.58	294.4	295.6	295.56	296.07	292.58	296.48	295.45	295.52	292.79	293.95	295.1	294.7	297.1	296.01	297	296.53	293.5	295.5	295.1	292.85	293.97	293.46	295.29	293.97	296.6	294.79	295.23
316.63	316.72	316.48	317.02	317.12	316.52	315.99	316.97	316.31	316.29	317.57	316.58	317.25	316.37	316.68	318.92	315.66	315.13	314.71	317.68	316.66	316.9	317.07	318.6	314.34	315.36	315.4	315.84	316.73	316.41	319.1	318.18	314.79	316.76	315.31	316.98	317.24	316.86	319.54	315.79	316.15	316.39	315.49	315.77	315.3	314.37	316.36	315.45	314.86	317.02
321.86	319.59	317.05	320.24	318.21	318.2	318.11	317.55	318.94	317.83	317.55	317.61	320.22	317.02	319.97	317.75	320.55	318.62	319.17	319.8	318.05	318.72	321.06	319.56	319.6	318.01	316.98	318.87	318.57	317.02	318.51	318.84	317.86	318.49	319.75	318.54	319.45	319.64	318.73	317.67	318.53	318.62	317.85	317.41	319.82	319.42	318.34	319.97	318.19	319.28
301.88	301.17	302.95	302.15	301.62	302.3	301.82	302.27	301.72	302.18	301.53	302.58	302.41	301.67	301.56	301.91	302.16	303.26	301.87	300.65	301.42	301.78	301.3	302.24	301.54	301.95	302.85	302.65	301.28	303.04	302.56	303.1	302.18	302.32	302.93	302.27	301.74	303.22	301.83	301.92	303.24	302.35	300.98	300.83	302.82	300.73	302.12	302.55	301.93	302.84
327.72	326.96	326.22	327.76	326.15	326.79	327.17	328.86	327.5	326.43	326.49	326.79	327.96	326.26	328.77	327.75	328.14	326.88	327.24	326.8	326.63	327.92	328.19	328.38	326.47	326.82	327.89	325.82	327.46	329.28	328.91	328.14	327.52	328.2	328.51	326.39	329.18	327.59	330.47	327.66	329.62	327.75	327.34	327.01	327.74	327.74	326.71	328.69	327.61	327.14
304.92	306.31	305.08	306.29	305.51	304.86	305.77	305.21	306.2	305.05	305.28	302.53	303.77	303.12	306.16	304.97	305.73	306.74	305.75	304.36	304.52	304.39	305.59	306.57	304.43	303.14	304.03	305.09	305.04	303.39	304.69	303.41	303.14	303.85	302.26	303.4	303.05	303.85	304.3	305.3	304.07	303.44	304.53	305.2	303.56	305.55	304.32	304.51	305.27	304.22
304.06	302.65	301.64	302.15	299.88	302.96	302.42	302.77	303.77	303.13	302.23	301.02	302.29	301.85	305.16	301.1	304.11	302.56	302.13	305	301.9	302.56	302.83	301.44	301.5	304.02	301.87	302.05	304.87	301.32	301.55	303.11	302.5	302.75	303.57	303.11	300.02	302.66	302.77	302.6	301.22	302.47	303.18	300.46	301.56	302.31	301.68	303.03	302.2	301.43
297.64	296.45	296.03	293.75	296.56	296.03	297.88	298.48	295.58	297.18	297.5	295.66	295.65	298.35	296.88	297.5	298.48	294.93	297.04	295.47	296.76	295.87	296.88	296.76	297.42	298.37	298.8	297.6	297.52	296.18	297.99	297.02	294.41	295.63	298.07	297.27	295.9	295.97	296.78	296.39	298.64	297.49	295.33	297.36	297.94	295.33	297.12	297.95	296.24	294.47
312.84	312.99	311.17	311.57	309.42	312.48	311.69	313.53	309.72	312.45	311.11	310.06	310.98	309.51	312.24	311.76	311.29	310.87	308.83	311.53	309.73	311.41	310.94	311.13	312.65	311.37	311.05	312.15	312.21	310.28	311.88	311.87	310.52	312.36	309.38	310.05	311.82	310.97	311.19	311.24	312.3	312.37	312.67	310.2	312.97	312.26	311.19	311.02	309.75	310.93
303.28	299.96	301.57	303.2	300.87	305.39	302.85	303.78	302.03	302.22	302.26	302.15	304.27	302.49	303.49	301.58	301.19	302.29	302.15	301.8	302.02	304.17	303.07	302.53	302.69	301.43	302.36	302.73	302.64	302.2	301.7	302.1	303.12	303.21	302.19	304.46	302.87	303.92	302.21	301.6	303.79	302.77	302.73	301.35	303.2	302.36	302.89	304.67	302.37	302.5
317.83	317.99	316.38	317.83	318.57	318.99	316.67	318.87	317.89	317.33	319.16	318.28	318.12	318.27	319.37	317.18	319.7	319.08	319.98	317.87	318.17	317.99	319.64	317.97	319.1	317.44	317.09	318.86	316.22	317.83	319.3	318.88	317.54	317.83	318.49	316.03	317.43	318.35	319.02	318.45	318.31	318.32	317.25	318.74	318.2	317.66	317.26	317.93	318.89	317.38
306.36	306.42	305.97	304.22	307.79	305.55	307.04	307.7	308.59	308.4	305.66	306.15	304.94	306.07	307.22	306.57	307.02	306.31	306.62	306.83	307.19	306.59	305.53	306.55	304.31	309.17	306.5	307.94	307.2	306.78	306.49	304.47	306.56	305.84	307.76	308.22	307.42	305.85	305.48	307.49	307.34	309.8	305.14	305.78	306.97	305.71	305.75	305.12	306.79	306.6
317.09	315.6	316.79	316.5	316.15	316.54	316.58	315.28	316.92	316.37	314.8	315.02	315.25	316.9	314.97	315.69	314.55	316.2	317.15	314.97	315.47	314.18	315.92	315.06	317.17	314.64	315.19	316.71	316.55	317.76	314.28	314.36	314.21	316.43	317.8	313.89	314.04	315.7	315.72	315.65	317.03	316.68	317.16	315.93	316.47	316.62	315.78	316.32	316.84	314.89
310.29	308.45	310.96	311.75	312.16	310.39	309.77	311.33	311.68	310.67	310.32	309.02	311.78	310.54	312.38	313.62	310.3	310.64	311.27	311.01	308.8	309.66	308.96	311.35	313.23	310.91	311.54	310.99	310.18	309.43	309.54	310.02	310.68	308.96	312.5	312.07	312.13	312.28	311.34	308.83	310.9	311.19	309.88	311.71	311.46	312.69	309.95	312.39	311.58	311.21
302.76	301.57	301.67	300.72	303.08	300.7	301.28	299.91	301.04	301.61	300.81	302.77	301.34	301.79	300.59	299.13	300.31	300.95	301.68	303.5	300.2	302.16	300.96	300.31	300.35	300.96	299.54	302.24	300.94	301.12	301.08	299.04	301.98	301.89	302.15	302.01	300.96	301.12	301.05	302.2	301.9	301	301.45	302.03	299.02	300.94	302.54	298.89	300.58	302.05
313.47	312.81	312.75	313.54	313.24	311.72	312.29	310.75	313.36	312.46	312.21	313.69	313.38	311.81	311.92	312.27	313.64	313.94	313.46	313.06	312.96	313.05	311.56	313.2	311.91	311.22	312.47	312.43	312.86	310.09	313.46	311.83	311.57	312.17	312.69	314.04	313.88	313.32	314.72	312.4	312.01	312.95	316.17	311.17	311.12	313.1	312.7	313.65	313.76	312.65
329.39	328.67	327.5	328.44	327.32	328.6	327.26	327.84	329.59	326.56	329.24	328.43	327.49	326.48	328.87	328.83	327.44	327.56	327.29	327.55	328.01	328.33	327.83	327.19	328.29	328.62	327.4	327.09	329.01	328.39	327.74	327.61	327.05	327.62	328.81	326.54	327.41	327.53	329.04	330.26	328.33	329.4	328.12	327.16	328.54	328.51	326.94	327.67	329.56	325.76
300.16	301.84	299.32	301.9	300.74	299.55	298.17	299.1	300.67	300.63	299.09	299.98	300.13	299.53	300.79	300.04	300.38	299.08	299.35	300.72	300.45	299.26	299.88	299.67	299.09	298.21	300.94	299.52	298.95	299.85	300.3	299.54	299.94	297.77	299.63	301.43	300.27	299.77	301.24	300.12	299.96	300.26	300.09	300.4	301.87	301.42	299.76	301.03	299.38	300.99
304.57	304.68	305.35	306.47	306.4	305.45	305.07	305.97	304.6	305.43	305.03	304.69	306.87	306.34	306.29	303.98	306.85	308.39	307.72	304.44	305.33	305.72	306.02	304.42	306.4	307.4	305.92	305.88	306.11	305.26	304.7	307.11	304.52	305.67	304.22	303.77	304.84	307.57	305.39	304.59	304.45	305.39	305.94	306.78	304.88	305.87	306.37	304.64	306.28	305.8
310.62	310.08	312.07	310.41	310.65	312.32	312.67	310.46	311.3	310.48	311.31	312.83	313.7	311.13	313.91	312.04	311.49	309.67	309.87	311.75	311	311.12	310.66	313.21	311.97	312.53	311.27	310.85	311.45	311.6	311.57	310.62	312.4	311.66	311.2	310.73	311.75	310.93	312.18	311.18	311	311.59	310.74	312.78	310.88	311.85	310.61	311.96	312.78	311.82
317.59	314.78	316.74	313.46	315.75	317	315.82	314.85	315.47	313.42	314.19	314.02	313.98	315.56	315.15	315.04	315.37	313.67	315.3	316.58	314.8	314.6	314.94	313.48	314.46	315.37	314.2	315.83	313.96	315.1	315.18	316.37	315.49	315.15	315.89	316.04	315.88	314.95	314.29	314.1	314.68	315.25	315.49	315.38	314.88	314.23	314.84	314.26	315.84	313.64
327.96	329.06	328.58	328.28	329.46	328.98	328.1	326.6	326.19	328.74	329.04	329.89	327.32	326.04	329.29	327.08	329.67	328.44	326.14	329.95	328.3	329.13	326.54	327.78	328.51	325.92	327.71	327.33	329.32	327.19	327.95	326.62	329	327.99	325.82	329.49	329.58	327.62	327.72	327.89	326.09	326.45	329.08	328.57	327.65	327.46	328.43	327.05	327.2	327.4
312.68	313.24	311.38	312.69	312.12	311.37	313.89	314.26	312.5	313.83	313.23	313.31	311.26	313.61	312.91	313.65	312.76	313.83	313.32	312.82	313.47	314.73	314.23	313.08	315.09	312.51	312.82	313.33	313.42	314.4	312.46	311.77	312.19	313.18	312.7	312.38	312.97	314.45	311.55	312.42	313.15	313.75	312.64	312.79	313.1	312.81	313.2	313.07	312.22	310.49
303.97	302.28	302.08	303.78	303.24	303.38	302.39	302.48	303.63	305.29	305.5	304.57	301.66	303.91	303.62	302.73	304.16	304.68	302.41	302.52	302.78	302.86	304.34	301.97	305.18	300.84	303.28	303.8	304.63	302.97	302.56	302.69	302	302.84	303.3	302.67	302.83	302.87	303.99	302.76	301.75	304.26	304.11	303.37	302.59	304.86	305.78	303.31	303.58	303.87
316.01	314.75	314.46	313.67	313.86	315.41	316.26	315.7	313.76	313.16	315.91	314.78	315.55	313.04	313.75	315.63	315.22	314.65	314.37	315.76	317.24	312.36	315.66	315.32	314.4	314.52	314.32	315.65	315.47	314.75	313.67	315.87	315.12	314.6	315.71	313.76	315.01	316.05	313.31	315.47	314.07	311.98	314.28	314.09	313.88	317.11	314.77	314.55	314.65	314.39
312.51	310.56	309.49	309.15	309.14	309.11	310.69	311.11	310.1	309.53	309.42	309.63	310.37	312.21	312.85	309.52	308.67	311.2	312.36	309.14	308.68	310.74	311.32	311.07	309.08	309.88	310.21	310.2	307.79	308.65	310.02	312.41	308.82	310.49	310.65	307.83	308.85	308.56	308.54	308.27	311.13	309.46	309.21	311.04	308.91	307.49	308.34	309.76	311.52	309.95
313.73	314.4	314.14	315.75	314.65	314.25	315.23	315.14	316.11	316.34	313.45	314.43	312.98	317.12	314.67	313.9	314.19	312.83	314.01	316.35	314.35	314.54	313.82	315.51	314.56	315.31	313.79	315.39	315.96	315.16	312.77	314.6	315.12	314.33	314.96	313.53	315.56	314.52	315.69	313.98	314.97	313.83	315.55	313.72	314.31	315.41	316.11	314.88	315.85	315.52
311.51	313.43	313.78	313.13	313.07	312.69	313.07	313.51	312.19	313.35	313.14	310.67	311.62	311.62	314.41	312.38	312.74	313.14	312.69	311.19	311.46	313.54	313.65	312.68	313.73	311.74	314.16	312.59	313.92	314.08	312.07	311.47	313.41	312.89	313.16	312.01	311.96	311.91	312.09	312.07	311.74	313.29	312.68	312.81	314.44	313.94	310.85	313.52	312.85	311.69
312.41	312.54	311.2	312.48	312.17	312.1	312.29	313.34	312.7	311.82	311.7	313.44	311.91	313.76	311.18	314.17	311.06	313.48	312.78	313.13	313.57	311.86	312.95	313.66	311.73	313.14	313.04	313.46	313.02	311.68	311.23	311.46	311.16	312.56	311.32	313.4	313.09	314.17	311.49	311.8	311.71	312.46	312.8	313.04	312.2	312.18	312.25	311.39	312.26	311.65
302.25	302.13	301.12	302.03	302.4	302.69	302.18	303.13	304.02	302.04	300.7	301.9	302.39	303.22	304.18	303.43	301.41	302.3	303.62	300.75	301.78	301.2	302.21	303.83	301.64	302.66	302.71	303.64	304.03	303.09	303.08	301.87	304.21	302.52	301.97	302.29	301.22	304.25	303.27	302.96	302.57	303.21	302.06	301.47	304.75	303.47	301.88	302.32	303.45	301.82
302.03	303.4	300.99	302.42	302.33	303.02	303.26	303.63	303.68	301.19	304.39	302.06	302.51	302.25	303.23	303.71	302.45	304.92	303.81	303.21	301.5	304.08	303.5	302.68	302.28	302.5	302.87	303.11	300.22	301.86	302.98	303.89	303.28	303.63	303.35	303.83	302.33	304.23	301.97	300.96	304.78	303.39	302	302.39	303.03	302.51	304.95	301.61	301.37	300.46
313.83	310.46	313.34	312.04	314.4	313.13	313.75	310.69	313.77	316.1	312.54	313.89	313.49	313.89	312.63	312.58	312.32	311.69	312.52	313.3	313.54	312.41	311.33	312.99	313.89	313.16	313.96	314.11	312.17	313.74	311.65	312.65	313.17	312.82	314.09	314	311.39	313.39	313.89	311.83	312.89	314.95	311.93	315.45	312.53	312.66	312.39	311.08	312.07	313.07
306.68	308.35	309.43	306.49	307.31	306.13	306.43	306.63	304.25	307.11	306.59	307.53	307.26	309.36	307.38	306.46	307.76	306.65	304.31	308.05	306.88	306.32	307.04	307.74	306.81	305.85	306.67	306	306.3	305.87	308.81	306.63	307.61	307.34	307.75	308.04	307.76	304.95	305.96	305.1	306.76	305.76	306.2	307.55	305.71	306.49	306.67	305.6	306.08	306.54
305.07	307.41	306.54	305.01	306.12	304.39	306.39	304.41	304.26	305.37	306.59	307.17	303.7	305.76	306.31	304.94	303.48	305.26	305.86	304.4	304.91	303.68	304.98	304.31	303.91	306.59	303.83	305.44	305.61	303.91	303.42	305.27	305.04	307.19	304.93	305.5	304.4	305.43	305.99	304.61	305.94	305.59	305.86	305.2	305.69	305.95	306.09	306.1	304.86	305.47
297.22	296.69	297.77	297.54	296.43	295.9	297.07	297.32	296	296.35	296.56	297.6	297.72	297.46	297.35	297.1	296.08	296.5	296.07	297.6	295.94	297.18	296.79	294.46	295.87	298.14	297.59	297.29	295.91	299.45	297.62	295.8	297.08	296.54	297.37	296.21	295.6	296.92	295.99	296.4	296.61	298.38	296.39	297.1	297.76	296.49	297.99	297.9	297.79	298.97
313.25	314.42	312.78	311.96	311.68	311.29	311.98	311.92	314.42	315.16	312.7	314.19	313.74	312.89	311.53	312.21	313.76	312.71	312.86	312.73	312.86	315.36	313.32	313.11	312.13	314.75	314.26	311.68	313.01	311.5	314.23	313.19	313.01	313	313.2	310.32	313.95	313.89	312.18	313.67	313.83	313.2	313.4	313.88	314.16	312.47	314.54	312.72	312.42	314.78
329.69	328.3	327.52	326.88	327.94	326.39	328.47	326.03	325.81	325.42	326.31	327.29	327.63	328.62	327.9	328.17	326.32	327.1	326.51	326.89	326.8	328.14	327.54	327.5	325.13	328.13	325.45	327.82	327.65	326.27	327.97	326.66	328.18	328.28	326.99	329.37	328.67	327.54	328.63	330.06	326.95	326.74	327.88	329.59	328.13	325.28	327.15	326.35	328.54	327.51
309.55	310.77	308.29	308.48	309.51	308.85	307.47	308.66	308.42	309.92	308.64	309.51	310.06	308.45	307.68	308.26	308.48	308.74	308.78	308.59	308.92	306.78	308.77	309.5	308.43	307.03	307.83	307.8	309.04	308.76	308.92	307.77	309.75	307.83	309.29	310.13	308.94	309	309.62	311.73	307.7	308.06	309.07	308.78	309.14	309.25	309.5	310.61	308.71	306.53
327.78	328.71	329.2	329.64	329.35	327.53	327.3	329.09	327.83	328.36	327.85	328.82	329.7	326.76	329.63	327.94	328.64	327.55	328.76	329.39	327.99	328.76	327.79	328.69	329.03	329.12	328.49	328.87	327.32	327.82	328.01	327.85	330.23	329.68	330.56	328.93	327.13	326.63	328.11	327.53	329.05	329.53	328.39	329.44	328.16	326.96	327.51	329.21	329.46	330.92
303.57	302.52	304.01	299.76	302.77	302.68	302.16	301.28	302.34	301.63	302.82	303.44	303.12	301.93	303.06	302.01	301.78	302.72	302.37	301.98	301.5	302.42	302.7	301.6	302.2	300.62	301.57	303.32	302.52	301.96	302.5	302.6	303.88	302.76	303.38	302.69	299.37	301.51	301.24	301.17	301.04	302.28	303.45	302.83	301.16	301.93	302.68	301.8	301.38	302.26
304.08	306.62	307.36	305.59	305.62	306.5	307.02	304.18	305.52	305.01	305.89	304.49	306.5	305.27	304.65	305.6	304.81	305.47	306.66	306.59	306.33	306.01	305.42	306.85	304.17	307.36	303.32	305.71	305.47	303.63	307.5	304.92	306.78	305.09	307.22	305.19	306.28	306	305.67	306.71	305.46	307.72	303.64	306.65	304.34	303.91	306.35	306.37	306	306.33
305.27	302.51	302.92	301.8	303.5	304.11	304.29	303.9	300.74	302.84	302.55	303.59	303.9	301.57	302.4	304.11	305.06	302.68	303.78	303.6	303.95	302.93	302.91	302.51	303.43	303.98	304.08	300.85	303.49	301.74	304.18	304.2	304.68	304.51	302.32	304.29	302.09	303.65	304.43	304.37	305.14	303.43	302.89	302.33	302.84	303.08	305.36	302.36	303.11	304.04
301.7	302.45	304.73	304.25	301.8	303.4	301.6	302.68	301.3	303.81	302.81	303.68	302.56	302.23	301.74	302.3	303.75	301.35	301.21	303.5	302.59	303.55	300.36	303.5	302.96	301.86	302.76	302.77	301.51	303.65	301.19	304.06	302.83	301.77	303.43	302.73	304.2	301.99	302.53	301.98	302.95	303.36	302.29	303.76	302.83	301.39	302.95	301.97	303.12	301.85
313.27	314.91	313.81	313.76	313.7	312.71	314.64	314.48	313.43	314.28	315.44	314.21	315.82	313.59	313.87	314.47	312.01	312.98	313.89	313.28	314.38	314.18	314.1	313.95	313.73	315.36	312.24	314.6	313.93	314.28	313.07	314.25	312.41	313.64	312.56	316.33	314.47	314.43	316.02	313.32	315.38	314.95	314.58	315.02	315.22	313.46	315.72	315.61	313.98	315.62
309.33	309.52	308.73	309.03	308.61	310.36	308.99	307.55	309.19	307.63	308.33	308.98	308.85	308.07	308.43	308.73	307.66	309.38	310.8	307.25	310.1	307.55	307.82	308.77	308.58	310.07	307.71	309.38	310.83	310.09	309.07	309.36	308.55	308.73	308.19	310.34	311.75	309.47	308.32	307.61	309.28	310.46	309.71	307.84	306.71	310.73	308.13	309.13	309.47	308.67
310.89	310.47	310.31	309.22	310.75	311.3	310.96	308.83	311.12	310.69	309.72	309.89	309.51	309.32	311.65	311.02	310.37	309.87	309.36	310.27	308.98	309.89	310.99	310.8	311.14	311.21	311.61	309.75	311.27	311.08	309.08	309.94	310.62	310.18	309.38	310.17	310.84	309.55	310.45	309.94	311.27	311.94	309.22	310.65	309.01	309.86	311.56	309.29	309.82	312.07
319.98	317.85	318.99	319.07	318.57	318.46	319.11	318.97	317.82	317.66	318.3	318.67	319.92	319.56	317.05	318.93	318.54	317.21	319.73	317.68	319.56	318.36	319.45	318.4	318.03	316.92	318.32	319.45	317.11	320.27	315.42	319.13	320.05	317.44	318.48	319.16	318.12	319.75	318.44	319.02	319.71	318.71	317.88	319.46	316.86	318.39	317.64	318.47	318.82	318.44
304.12	304.26	302.16	303.45	303.19	303.12	303.08	303.29	302.51	303.14	303.26	304.33	303.15	304.32	300.76	304.33	302.92	301.55	305.41	303.08	303.6	302.46	303.47	304.03	303.29	305.07	303.02	301.68	304.29	304.81	302.88	302.83	303.38	303.73	303.92	303.04	303.78	304.16	303.83	304.01	303.21	302.68	302.39	303.52	304.15	303.27	301.6	302.82	302.89	303.69
305.6	305.6	305.18	304.37	304.62	303.36	304.44	304.59	305.88	305.78	306.87	305.01	305.59	305.52	303.24	304.4	305.85	306.91	305.9	304.97	305.69	306.4	304.79	306.5	305.8	305.68	304.56	307.36	304.66	303.6	304.64	305.14	304.51	305.45	305.16	304.34	303.59	307.08	305.42	307.14	305.57	306.2	305.68	305.43	307.65	304.43	302.86	304.99	304.32	304.46
308.45	310.11	307.35	308.4	309.13	308.08	309.77	308.22	308.72	309.05	308.64	310.27	308.65	309.49	308.36	308.03	307.28	308.07	308.44	306.43	309.12	308.04	310.53	308.68	309.48	308.53	307.76	308.64	310.51	308.21	309.57	309.05	308.29	308.27	309.04	309.49	308.66	309.09	309.17	310.2	307.74	309.17	308.55	309.42	309.95	307.19	307.66	310.47	309.09	309.77
328.81	328.21	328.48	328.84	328.26	328.65	328.86	327.64	326.64	327.38	328.07	326.77	328.43	325.17	329.68	328.17	328.18	328.94	329.7	326.12	326.65	327.36	326.51	325.67	327.53	328.85	328.26	328.67	328.22	327.34	326.44	327.11	328.52	326.64	328.48	328.68	326.97	327.71	328.57	327.1	327.92	328.7	327.21	328.66	328.29	326.4	327.65	328.34	328.04	328.01
315.39	316.91	315.38	315.56	316.12	313.19	314.61	314.96	314.96	313.83	313.58	314.6	315.32	314.63	313.85	314.91	313.73	313.89	315.33	315.59	313.01	314.97	315.21	315.11	313.64	315.03	313.73	316.4	316.26	314.12	315.76	314.73	314.94	315.35	317.44	315.34	316.14	314.24	315.56	315.37	315.83	315.99	313.93	315.16	313.32	315.62	313.75	313.74	315.95	315.28
294.92	296.98	295.75	296.35	295.32	294.95	294.29	293.64	292.8	296.94	295.3	293.96	296.34	297.01	295.71	294.81	295.11	296.16	294.88	293.8	294.71	294.31	293.71	295.48	296.73	295.67	294.93	294.35	295.83	294.37	295.6	295.32	295.47	294.29	294.28	292.76	295.57	293.19	295.49	297.02	295.98	294.55	296.18	296.05	295.68	294.05	296.4	297.46	294.72	294.36
302.2	303.51	303.71	302.03	303.1	303.67	304.61	302.39	303.19	302.97	304.48	304.91	304.8	302.91	301.66	300.4	302.68	302.63	301.84	302.09	303.46	302.15	302.78	301.86	302.5	302.38	304.3	301.08	302.74	302.39	303.37	302.03	301.78	303.7	303.28	301.7	303.43	302.5	303.53	302.97	303.84	302.27	302.04	302.44	302.95	303.25	302.23	302.3	303.02	303.04
306.11	306.8	304.44	307.45	305.89	307.02	305.16	305.26	305.88	306.54	306.33	305.11	304.87	304.44	306.81	305.57	307.09	306.14	307.31	303.94	306.96	304.96	305.26	306.26	305.67	307.05	306.23	306.14	304.4	306.21	305.59	304.71	306.24	305.04	306.56	303.77	304.88	305.8	304.16	305.21	306.04	305.34	306.07	305.34	306.78	306.83	306.82	306.3	304.43	305.67
310.79	311.52	312.35	311.08	310.86	311.1	311.26	312.34	311.94	311.25	311	312.15	310.89	310.29	311.81	311.09	311.87	310.37	311.54	313.36	310.77	311.9	310.73	311.87	311.88	310.51	310.45	311.91	310.99	310.75	311.43	312.2	310.42	311.9	311.59	311.23	310.62	311.64	309.8	310.75	310.28	311.64	313.66	310.33	312.23	313.38	310.98	311.16	312.34	311.37
306.24	305	303.87	302.99	303.81	304.62	304.61	304.67	304.59	306.92	303.54	303.14	304.39	305.46	304.56	305.85	305.16	304.23	303.78	303.37	305.05	304.48	305.83	305.72	304	303.13	302.95	304.37	306.11	305.75	304.58	304.63	304.43	305.7	304.51	304.47	304.31	303.6	305.43	304.48	304.95	305.64	303.01	302.36	303.82	304.26	304.57	304.64	304.25	305.06
310.73	309.98	310.35	308.81	309.19	310.21	310.16	308.44	311.1	309.46	308.93	309.48	309.49	310.46	309.74	310.97	309.78	311.12	310.22	308.38	308.83	309.99	310.34	309.05	310.24	307.93	309.88	311.89	310.01	310.54	309.32	311.45	310.47	309.25	309.92	310.57	311.78	310.23	309.44	309.13	311.85	311.14	310.46	309.04	309.66	310.61	310.49	309.46	309.02	309.43
324.19	325.35	323.51	324.39	322.98	324.43	325.38	325.56	324.12	324.24	326.79	323.98	326.63	324.04	322.34	325.73	323.01	324.85	325	322.9	326.56	324	323.87	325.54	325.03	324.66	324.2	324.42	325.47	325.66	325.31	325.64	323.59	323.92	325.87	323.27	324.13	323.15	323.74	324.73	324.58	325.54	322.18	325.74	324.91	324.89	325.85	322.7	322.85	325.81
302.94	304.45	304.6	302.53	303.84	301.66	302.69	301.75	302.27	304.2	302.41	304.25	300.93	302.07	301.69	302.99	303.2	301.72	303.87	302.78	303.73	302.44	303.27	302.68	304.96	303.16	303.62	304.3	303.24	303.23	303.69	303.21	300.5	302.44	302.95	303.08	303.83	303.91	302.23	301.98	303.85	304.73	303.45	304.31	303.85	302.81	304.34	303.37	302.45	303.76
306.58	306.15	304.7	306.01	305.8	306.92	305.39	305.56	305.35	304.89	305.83	306.38	307.05	305.13	305.51	305.26	307.17	305.74	307.24	306.78	307.01	307.26	308.06	306.06	305.96	307	306.36	304.97	304.24	306.53	303.44	305.64	305.74	305.06	306.42	305.78	305.3	305.37	306.43	308.75	305.6	306.15	305.25	306.25	304.36	304.59	305.48	307.09	305.53	308.12
312.53	312.99	315.12	311.86	312.82	314.33	313.56	313.24	313.79	312.51	312.56	312.32	313.99	313.91	312.28	313.73	313.19	312.75	313.66	312.61	313.72	314.48	312.33	313.38	313.17	310.97	313.78	311.89	311.89	313.88	310.72	313.31	312.51	313.71	314.58	312.77	314.45	312.53	313.14	312.3	313.4	311.91	311.92	314.35	314.33	311.97	312.8	311.82	311.7	313.6
311.71	312.29	309.21	311.1	310	312.01	310	311.63	311.27	310.29	311.99	311.19	311.32	311.38	311.62	310.38	309.85	310.83	311.84	311.15	308.32	312.19	309.85	311.08	312.21	310.69	311.73	310.84	309.59	312.05	311.62	309.85	308.02	311.56	310.94	311.86	311.95	310.75	310.38	311.09	310.71	309.91	311.4	313	310.67	310.53	310.62	310.48	310.35	310.63
312.45	313.34	312.26	312.16	315.09	314.27	310.63	313.22	312.27	312.05	312.99	312.12	311.99	312.79	313.5	314	313.38	312.49	311.37	313.81	311.7	312.12	314.08	311.44	313.93	312.42	313.54	313.22	313.78	312.47	311.02	312.91	313.72	311.47	312.3	313.47	313.37	312.3	313.42	309.82	313.49	314.59	312.26	313.81	313.14	313.6	313.04	312.15	312.56	312.68
303.54	304.16	304.74	303.89	305.6	303.92	304.32	304.4	305.26	301.8	304.41	304.22	302.35	305.41	304.42	304.32	304.87	304.4	304.86	305.13	304.8	304.44	305.06	305.06	305.93	304.35	304.71	305.47	304.62	305.34	306.02	303.84	305.01	302.66	304.21	305.77	302.15	304.53	306.15	302.56	306.1	304.45	301.51	304.32	302.95	304.76	307.31	304.55	304.12	304.28
304.74	305.09	306.45	304.43	306.99	305.97	305.56	306.3	304.92	304.85	303.34	304.98	306.19	306.3	305.21	304.16	305.16	306.61	306.2	304.07	305.62	303.38	305.84	305.17	305.69	305.04	304.57	304.24	306.29	305.19	307.72	305.18	305.03	306.51	306.13	305.32	305.62	304.19	306.69	304.68	304.46	307.18	304.07	303.88	304.56	306.29	304.64	304.69	304.68	306.14
318.84	318.92	317.55	317.31	319.83	318.84	319.61	317.79	318.91	319.07	317.57	319.4	318.97	318.3	318.65	317.92	319.51	319.64	319.34	317.52	316.62	317.81	318.1	317.97	317.71	317.15	318.12	319.06	316.61	320.39	319.24	319.72	319.48	316.99	317.73	316.42	319.24	317.31	318.65	317.86	317.3	316.67	318.24	318.5	316.67	317.82	317.5	318.86	316.82	317.48
308.59	312	309.12	311.42	308.68	310.12	310.41	311.08	308.15	311.29	309.2	309.59	309.35	308.5	311.48	308.66	310.8	310.74	310.34	310.41	308.09	309.96	309.09	309.7	311.06	311	310.99	309.76	310.47	310.34	310.54	309.81	309.25	311.39	309.63	309.16	310.9	310.93	309.62	309.61	308.9	309.12	308.11	311.94	310.3	307.5	309.03	310.8	310.69	309.68
303.04	302.42	302.11	302.11	302.84	303	302.55	303.41	301.52	300.66	303.04	301.36	303.12	303.12	302.7	302.1	301.97	302.99	301.47	301.46	302.68	302.16	301.04	304.03	301.87	301.6	301.79	302.45	302.34	303.61	302.78	301.52	304.46	304.03	301.98	302.68	302.03	303.25	303.72	302.54	302.14	302.01	303.91	300.98	302.58	301.97	303.37	303.89	301.35	302.27
316.15	315.46	316.63	316.9	314.8	316.76	316.32	318.16	315.2	316.25	317.26	316.41	314.43	314.88	317.64	316.58	316.23	316.79	317.32	317	316.84	316.42	317.49	315.51	316.81	317.12	316.27	316.55	317.04	317.61	316.3	315.84	315.18	316.69	317.39	317.33	317.7	317.02	315.91	317.33	315.2	316.53	317.5	316.21	317.6	316.6	316.05	315.89	315.79	316.36
309.82	312.02	311.81	310.94	312.44	312.57	312.47	312.8	311.4	308.78	310.89	310.37	311.75	310.64	311.06	311.6	312.28	310.66	310.17	311.82	310.91	310.4	311.34	312.4	310.97	310.85	311.61	312.31	310.39	310.43	310.21	311.7	311.13	311.3	313.04	313.6	312.03	310.29	310.82	312.59	312.94	311.69	311.99	311.15	312.21	310.81	310.97	312.19	311.14	312.26
304.16	304.02	303.84	303.02	302.26	303.35	305.12	303.5	303.62	304.75	301.44	304.29	302.34	304.54	300.11	304.13	302.72	304.45	301.72	302.56	303.8	301.27	303.44	304.65	302.18	304.21	303.78	304.12	303.9	302.9	302.17	305.55	303.25	303.49	303.78	303.82	304.36	302.78	301.1	302.94	303.34	301.97	303.21	302.63	302.74	305.06	301.8	304.2	301.75	305.89
311.73	311.53	310.59	309.94	310.24	311.4	311.43	311.56	310.76	310.77	310.85	310.93	310.21	309.22	310.25	309.8	311.38	311.08	311.49	310.42	310.96	308.21	309.04	309.31	311.99	310.96	309.33	311.36	309.84	311.37	309.34	310.98	308.73	310.32	312.3	312.29	310.98	308.51	311.03	311.44	312.02	309.73	311.03	310.84	311.43	310.86	309.77	310.37	311.88	309.86
309.65	310.23	311.3	312.75	311.06	309.57	311.17	308.8	307.91	311.16	309.99	310.33	312.27	311.24	310.24	313.01	312.17	310.05	310.94	310.55	311.18	308.21	309.85	311.78	312.12	309.8	310.76	308.52	309.98	310.33	309.91	312.02	314.15	308.87	312.19	310.55	311.45	311.88	310.78	311.16	310.84	311.02	309.6	310.69	308.27	309.75	311.69	311.1	309.43	312.13
303.1	304.69	303.06	304.68	303.07	303.48	304.6	303.59	304.07	304.23	302.54	304.04	305.49	303.78	303.04	304.95	302.16	305.54	305.17	302.98	303.65	304.03	304.69	304.57	304.65	303.19	302.82	304.24	304.67	304.97	304.29	304.16	304.76	304.68	302.81	303.85	305.02	304.89	304.68	305.64	303.32	302.45	303.69	305.08	302.75	305.45	305.42	303.59	303.34	304.2
302.62	302.88	303.1	301.01	300.84	302.93	301.16	302.28	302.84	303.66	302.78	302.16	301.28	301.53	301.28	304.11	304.35	303.53	301.72	303.77	302.69	301.34	301.77	302.29	300.76	303.61	302.74	301.19	301.63	302.18	302.56	303.41	301.99	301.33	302.06	303	302.5	303.22	302.44	301.68	302.42	303.61	304.29	303.04	302.44	304.23	302.4	303.67	302.47	302.67
303.55	303.32	303.74	303.88	303.1	302.77	302.33	304.74	302.95	302.38	303.61	302.87	302.33	302.57	302.91	304.97	302.9	303.31	304.21	304.04	304.53	303.17	304.24	305.61	303.72	304.31	302.76	302.2	303.24	303.78	302.52	304.35	304.67	303.39	303.3	302.94	305.33	303.97	303.94	304.44	301.9	303.18	304.46	303.57	301.92	303.25	304.88	303.68	302.96	304.37
302.35	304.03	302.79	303.44	304.97	304.27	304.31	302.54	305.71	302.28	303.85	305.41	302.76	303.19	305.35	304.01	302.69	305.75	305	304.52	305.35	303.22	303.44	303.08	304.88	304.81	302.65	305.37	302.73	304.51	304.51	303.83	302.71	302.4	304.12	302.6	303.62	306.5	305.09	300.43	302.83	304.86	303.55	305.97	303.46	302.78	302.35	303.07	303.09	302.6
316.93	318.41	319.05	317.31	317.66	318.3	316.6	318.67	319.36	317.6	317.04	317.52	318.04	317.66	317.74	317.89	318.08	317.21	318.38	319.31	318.82	318.56	318.02	318.18	318.02	316.08	317.03	317.1	317.27	318.44	318.36	319.62	318.9	318.11	317.13	318.43	318.3	318.03	319.16	318.95	317.64	319.09	318.69	317.59	319.3	317.54	319.09	318.83	317.32	319.51
311.98	313.02	311.45	313.16	309.89	312.24	311.86	309.89	310	312.9	311.98	312.72	313.97	311.3	311	311.43	311.92	311.55	311.83	312.41	313.2	311.57	312.27	313.07	312.45	312.81	311.28	313.34	312.17	309.91	312.87	312.49	312.68	312.99	313.37	313.13	311.91	313.22	311.13	312.8	312.85	310.91	312.1	311.34	311.93	312.7	312.55	311.16	312.09	312.5
305.12	303.93	304.5	304.98	304.03	307.21	305.86	305.81	306.52	306.19	305.12	305.22	304.91	307.42	304.95	304.93	303.39	304.69	305.91	304.15	304.11	302.76	307	304.84	305.92	304.21	306.38	305.01	305.43	306.32	304.2	303.58	305.32	303.5	306.03	305.66	305.16	304.96	306.11	306.2	305.56	306.52	305.51	305	305.59	304.53	307.09	305.26	304.4	306.44
309.17	309.4	308.17	309.07	309.07	308.91	310.12	309.3	307.31	308.22	309.45	308.73	307.46	308.58	309.06	308.11	309.72	308.35	306.54	310.01	310.14	310.3	310.2	309.21	309.78	309.45	308.6	308.96	309.37	309.22	309.97	308.2	308.52	309.16	309.27	307.64	308.57	308.08	310.24	308.39	308.25	308.66	309.04	308.22	307.95	308.79	308.7	309.77	307.32	307.96
315.19	315.8	316.23	315.27	314.07	316.61	314.86	315.31	314.93	315.44	315.42	314.47	314.37	314.42	314.68	318.09	314.16	315.87	314.37	315.24	314.73	314.87	314.73	314.79	316.38	315.14	315.62	313.73	316.39	313.44	313.79	316.16	314.49	316.22	315.84	316.5	314.43	313.7	315.25	316.29	313.36	315.03	315.42	315.95	315.16	316.12	315.32	315.11	314.66	314.51
316.68	317.64	317.45	318.01	317.45	317.76	315.67	315.92	320.75	318.45	317.57	318.58	317.59	316.84	317.54	317.72	316.89	317.43	319.36	318.38	318.96	317.42	317.41	316.65	318.93	318.76	319.47	318.36	316.79	317.14	317.2	317.98	316.73	320.47	318.17	319.17	317.97	317.56	318.74	319.77	319.93	320.08	318.8	318.66	316.13	317.66	318.14	318	318.06	317.9
296.88	296.11	297.82	294.55	295.51	296.75	297.38	296.43	296.81	294.82	296.8	298.31	295.58	296.34	296.94	297.27	298.36	296.46	294.42	297.48	294.73	296.34	295.47	296.07	297.23	297.78	297.07	298.3	296.83	297.69	296.66	298.03	295.28	296.88	296.09	297.49	296.64	295.61	296.66	294.33	297.12	297.3	296.15	296.01	296.15	296.83	297.56	295.91	297.47	296.59
319.43	318.84	318.87	320.09	319.26	316.51	317.5	318.8	319.26	317.89	317.39	318.86	320.22	319.27	317.27	317.72	317.57	317.38	318.79	318.86	317.5	318.91	319.44	317.05	320.17	317.16	317.67	320.1	318.22	318.77	318.18	318.5	318.8	318.4	320.61	315.84	318.54	318.75	317.62	318.83	319.11	318.14	320.93	318.63	316.6	318.06	318.68	317.97	317.28	317.71
309.58	311.3	308.73	307.68	307.89	308.57	309.17	309.76	309.69	308.28	308.74	308.95	310.5	308.93	308.22	309.11	307.74	308.42	308.7	307.73	308.84	307.08	310.22	309.72	306.93	308.57	306.94	310.7	309.31	306.93	307.42	308.02	308.84	309.56	309.62	308.37	307.49	309.74	309.27	309.1	308.69	308.45	307.67	308.83	310.36	308.86	310.62	308.71	309.76	308.76
316.62	318.44	318.1	317.33	315.66	317.78	317.79	317.98	318.24	318.39	319.63	317.5	319.34	319.28	317.44	319.35	319.43	317.77	319.71	316.12	320.32	318.45	319.05	319.92	318.35	317.64	318.51	317.12	318.08	317.09	318.29	317.73	317.98	317.96	318.69	317.78	318.57	318.25	319.03	320.09	317.7	316.94	317.67	316.95	318.19	317.57	316.58	319.31	321.98	318.64
302.59	303.64	301.27	302.19	302.82	303.72	302.37	302.78	302.34	304.04	302.48	302.2	302.94	302.83	302.76	302.7	301.9	303.17	304.59	301.85	303.2	300.67	303.35	301.29	302.85	303.18	303.41	301.85	302.84	304.62	303.26	302.97	303.23	303.95	302.37	304.04	302.75	303.48	304.56	303.56	302.9	302.76	301.73	304.57	303.79	303.25	302.99	302.41	304.53	302.86
315.16	314.87	313.93	315.59	314.37	314.07	315.29	315.7	314.5	313.3	313.39	315.29	314.98	314.75	314.5	316.37	316.5	313.48	312.18	314.31	312.57	314.58	316.56	313.41	315.01	314.61	312.69	316.41	314.55	316.5	315.88	314.92	313.99	314.49	313.73	314.32	315.83	315.87	316.04	314.32	313.55	314.36	314.66	314.86	315.77	314.37	314.29	315.38	315.17	314.59
307.39	307.45	306.39	307.95	308.25	308.51	307.46	307.1	308.06	308.2	307.12	307.08	307.53	307.27	305.77	306.82	307.6	306.45	307.04	306.56	307.84	307.76	307.89	308.22	309.44	306.17	306.08	308.29	308.1	305.99	306.49	306.57	306.92	306.87	307.17	306.14	308.53	306.14	307.51	308.06	305.39	305.31	307.69	305.28	307.42	306.54	306.32	308.12	305.76	306.42
318.73	319.51	316.33	319.61	318.03	318.34	318.99	319.03	319.08	318.09	320.03	320.58	319.99	319.84	319.52	316.84	320.36	319.04	319.09	318.48	319.32	319.38	318.18	320.1	318.16	318.42	317.86	318.74	319.33	318.31	319.51	319.51	319.12	319.52	317.59	320.46	318.14	319.86	319.09	318.48	318.29	318.18	318.96	318.29	318.93	317.49	319.11	320.26	320.93	320.15
317.73	319.7	319.4	319.16	319.26	320.35	317.72	320.05	318.67	319	318.5	321.09	318.66	320.68	319.07	319.16	320.76	321.64	319.75	318.52	318.05	318.96	320.47	320.15	319.85	317.91	320.84	319.29	321.95	317.6	319.65	318.8	318.47	318.4	320.09	318.95	319	318.78	320.7	319.65	319.03	318.75	318.42	319.28	319.94	317.97	318.46	320.43	320.37	319.03
302.66	303.8	304.75	303.62	303.87	303.67	304.17	303.39	304.16	302.96	305.67	302.81	303.42	304.63	302.83	302.67	302.75	303.41	303.02	304.46	302.5	303.88	303.05	300.59	302.77	303.37	302.43	303.44	304.15	303.68	303.05	302.71	303.42	304.52	303.43	303.09	303.06	304	303.86	304.1	303.07	302.44	302.43	302.13	304.16	304.19	305.91	303.28	303.49	305.33
303.2	301.02	303.24	303.29	302.97	303.02	303.38	302.83	304.14	302.44	303.02	302.98	302.47	303.13	302.95	301.02	303.39	302.6	302.12	301.67	302.44	303.35	303.05	302.71	302.4	301.93	302.4	302.85	302.21	303.39	301.22	302.4	303.12	303.64	303.12	299.97	303.63	301.71	302.29	301.61	302.76	303.71	301.77	303.02	302.51	302.23	303.09	302.32	301.44	301.69
326.31	324.13	324.33	324.49	323.56	325.6	323.4	324.32	323.58	324.54	325.07	324.66	324.76	325.82	327.03	321.93	325.24	325.02	326.47	324.67	324.88	324.46	324.92	326.09	325.77	325.05	326.17	323.69	325.08	324.27	325.26	324.85	324.62	325.14	325.02	323.43	324.63	324.63	323.81	325.32	324.7	323.62	324.12	324.73	323.46	324.49	324.6	324.8	324.75	324.06
308.46	309.5	308.64	310.16	306.7	307.33	305.81	306.38	308.82	306.36	306.98	305.91	308.4	308.81	307.41	308.05	308.26	307.87	306.91	307	306.1	306.75	308.34	308.62	306.09	307.26	306.19	305.6	306.61	307.34	307.73	306.73	307.36	308.32	306.28	307.24	308.15	307.08	309.43	307.43	306.93	307.75	308.63	307.27	308.7	308.32	306.53	307.47	307.96	307.63
315.5	314.03	315.92	315.69	314.77	315.53	315.91	314.71	315.32	315.69	313.35	315.56	315.76	315.83	316.15	314.99	314.58	314.16	314.9	315.23	315.06	313.97	315.53	313.77	313.04	315.69	313.93	313.85	313.43	315.53	314.33	313.69	313.9	315.11	316.09	312.83	313.89	315.87	316.24	314.4	316.06	315.44	314.85	315.48	314.79	312.63	314.26	315.1	315.14	314.57
316.37	315.26	316.3	315.85	316.24	316.65	315.6	315.14	316.3	317.16	315.49	315.87	315.81	315.25	315.73	315.62	315.28	315.86	316.14	316.5	314.11	315.51	315.3	316.17	314.34	313.46	313.53	316.79	316.33	316.02	316.82	316.56	314.13	316.13	316.16	314.84	315.67	315.87	316.55	314.9	313.3	315.99	316.42	317.19	316.14	313.7	315.95	316.1	317.02	314.81
302.59	304.21	302.07	302.36	301.78	302.83	302.46	301.84	301.68	304.3	302.51	304.07	302.37	304.11	301.93	304.05	304.55	302.86	302.55	303.51	302.24	303.48	302.03	301.67	302.85	303.1	303.28	302.48	302.63	302.69	304.49	303.45	302.2	305.32	301.85	301.79	303.93	302.46	301.55	302.82	304.03	302.92	302.99	302.71	303.32	303.62	303.34	302.67	300.93	302.2
328.61	330.17	329.58	328.04	328.25	327.06	326.57	328.47	329.67	327.42	329.02	328.47	328.48	328.09	328.17	328.61	328.95	330.43	326.43	329.15	330.56	328.14	329.35	329.96	330.47	329.95	328.62	326.64	328.53	330.99	328.57	328.6	326.98	329.53	328.83	327.79	326.56	328.25	328.76	329.21	328.46	329.2	327.29	331.94	327.98	329.31	329.59	327.9	328.45	327.73
293.72	294.37	293.69	295.74	293.68	294.96	295.01	294.42	294.44	294.87	294.59	294.33	293.79	294.27	292.31	293.83	293.2	293.87	294.85	294.5	293.74	294.68	295.11	295.72	295.97	294.61	293.19	293.47	293.2	291.21	295.77	296.49	294.25	292.43	293.39	295.4	292.6	294.81	294.43	292.76	293.97	294.65	294.08	294.79	294.82	294.53	294.39	295.02	293.06	294.81
318.28	316.43	318.39	320.18	317.36	319.46	317.6	318.1	318.11	317.58	316.2	318.03	318.5	317.51	316.9	318.15	318.36	316.25	316.97	318.31	317.66	320.74	318.79	317.37	319.36	316.78	318.41	316.29	318.61	318.71	317.55	317.8	319.31	316.59	318.11	319.18	319.34	318.16	316.97	319.17	317.87	318.11	319.29	321.32	316.42	319.2	318.24	320.1	316.92	318.4
312.53	312.5	312.6	315.14	313.36	313.36	313.58	312.52	312.26	314.03	315.2	314.02	309.88	313.7	314.24	311.45	312.76	313.2	312.39	311.94	313.3	314.11	313.69	313.47	311.45	312.6	313.64	312.7	311.91	314.62	313.26	312.13	312.07	315.58	312.7	312.23	313.87	310.7	313.69	311.67	311.59	313.16	312.8	311.64	313.25	313.33	313.89	312.52	313	313.24
313.02	314.25	314.3	315.52	312.49	314.65	314.87	312.95	313.34	312.47	314.76	314.32	313.98	312.18	313.94	316.12	314.04	312.95	313.48	313.47	314.52	313.22	313.95	312.32	313.5	315.01	314.79	314.95	311.84	314.11	312.15	315.03	314.87	312.81	315.13	314.07	315.33	313.54	313.37	312.81	314.02	313.04	313.43	313.09	314.88	314.33	314.25	314.24	314.65	315.46
310.27	311.95	309.5	312.18	309.44	310.39	309.83	310.25	311.57	311.53	312.57	310.67	311.76	311.4	310.32	308.21	310.8	309.86	309.85	310.7	311.58	310.97	311.59	311.56	312.43	311.92	311.81	311.53	311.14	310.65	309.73	309.99	310.65	310.97	310.97	310.27	311.07	310.55	309.6	309.84	311.12	312.76	308.92	310.9	310.14	311.46	310.72	311.24	311.75	309.39
302.71	303.05	304.06	303.36	303.86	303.34	303.07	302.69	301.57	302.55	302.61	303.35	304.6	303.06	303.62	304.08	304.54	305.06	303.45	301.82	302.89	304.88	302.54	303.46	302.95	303.71	303.64	302.06	305.17	303.32	302.53	303.8	304.38	303.77	305.38	306.7	302.33	304.11	303.17	302.39	302.51	302.21	302.9	302.48	302.7	303.37	302.58	303.33	303.83	302.28
302.67	304.17	304.92	304.09	303.41	303.02	304.21	304.69	302.67	304.56	305.32	304.04	304.71	303.81	305.83	306.04	302.14	302.83	304.37	304.21	304.97	304.69	303.58	303.65	303.08	304.42	302.96	303.68	303.14	304.86	304.57	303.51	305.65	304.08	305.46	305.21	306.27	305.01	304.69	303.84	305.34	302.99	306.33	303.65	304.17	305.44	303.75	304.29	305.24	303
298.52	297.4	300.81	300.84	300.09	298.96	301.05	299.79	299.9	299.59	299.56	300.63	300.14	299.65	299.35	300.71	300.39	300.89	299.58	299.5	299.49	299.31	299.71	297.79	299.67	300.06	299.15	300.88	301.01	300.28	298.58	299.44	301.19	298.77	299.73	299.86	300.55	298.98	299.94	300.12	300.28	299.23	301.46	299.3	298.64	300.07	300.93	300.11	299.98	299.64
327.39	328.45	328.05	328.32	329.06	328.01	326.16	327.52	327.62	326.83	327.32	326.34	326.7	327.05	327.57	327.07	327.2	326.29	328.85	328.11	327.38	327.21	326.77	327.87	327.29	326.48	327.9	327.35	329.16	327.6	328.03	327.67	328.53	328.64	327.68	328.07	328.19	328.15	328.28	327.96	327.33	328.55	329.33	327.94	328.54	327.91	327.71	326.17	329.03	328.83
302.26	302.57	301.74	302.12	303.01	303.56	302.29	302.42	301.09	303.12	303.12	304.48	303.06	301.13	301.31	302.33	304.82	303.34	302.05	301.23	303.1	302.55	303.71	302.75	303.3	300.81	303	302.36	301.87	303.05	301.71	303.72	302.74	303.56	303.01	302.23	302.97	301.26	302.58	302.64	302.41	303.19	301.62	300.86	303.26	303.34	302.62	301.88	302.87	301.25
307.02	307.74	307.32	306.74	306.73	306.69	306.56	307.31	305.65	306.45	307.43	306.05	308.58	306.94	307.94	308.91	307.29	308.76	306.75	306.92	307.44	307.38	307.75	307.59	308.12	305.17	308.69	306.5	307.57	308.01	306.94	308.95	307.35	306.95	307.07	307.48	307.68	308.28	306.5	307.54	306.83	305.17	307.71	305.08	306.8	309.03	306.97	306.15	306.8	307.8
317.24	319.03	320.49	318.16	320.47	317.42	318.28	318.42	316.5	318.24	317.47	319.75	317.25	318.71	317.25	318.11	319.09	317.67	318.04	318.55	317.43	316.66	317.84	320.09	317.91	317.59	316.83	319.96	317.14	317.09	318.4	316.4	319.47	318.6	317.67	318.12	317.4	319.85	318.35	317.89	319.8	319.36	318.58	317.93	318.17	316.87	318.8	318.07	318.83	319.53
323.02	324.17	323.84	327.09	324.15	323.76	323.51	325.53	325.2	325.23	325.61	325.48	324.7	323.54	323.49	323.58	324.37	326.08	323.55	323.37	324.18	323.29	324.47	324.8	324.95	324.16	325.39	324.25	325.35	326.57	324.94	324.44	325.16	324.72	323.73	324	323.74	326.45	324.51	324.81	323.2	323.86	324.71	323.3	324.77	325.98	325.35	325.46	323.7	325.96
309.82	309.26	309.17	311.21	311.15	309.69	310.41	311.48	311.02	311.5	310.8	308.81	309.67	308.89	310.74	311.47	309.97	310.02	310.51	310.09	310.16	310.62	310.53	310.8	311.02	311.02	310.1	310.33	310.23	310.37	310.43	310.79	310.89	311.11	310.09	311.03	311.4	311.59	307.38	310.11	308.86	309.75	312.17	310.1	311.72	310.09	310.51	309.22	309.72	310.48
304.29	306.45	304.93	303.96	304.97	306.27	306.89	304.57	304.06	305.96	306.77	304.21	306.26	305.78	306.67	305.28	304.13	303.54	306.87	306.04	303.73	305.01	305.14	305.48	304.39	303.61	305.86	305.26	304.77	306.19	305.66	304.95	304.49	307.4	305.96	306.4	305.3	305.71	304.51	304.82	304.71	305.31	304.63	304.41	306.04	306.42	306.27	305.79	305.78	306.09
296.05	297.52	297.24	296.55	295.86	296.59	294.55	295.42	296.6	295.95	296.42	295.91	296.76	294.77	297.67	297.12	296.49	296.99	295.71	295.38	297.3	296.93	297.94	295.87	298.81	296.1	295.24	297.74	296.58	299.15	296.15	297.29	296.91	296.61	296.66	296.66	296.31	297.54	297.21	296.17	296.62	296.12	296.2	297.14	298.13	295.76	296.76	295.29	297.71	296.54
312.6	313.91	313.92	313.32	313.92	312.3	311.78	313.73	311.68	312.4	313.78	312.05	313.18	312.46	315.15	313.58	311.46	312.2	313.48	311.7	310.69	312.96	311.18	314.5	311.84	312.32	312.74	312.52	312.53	314.07	312.25	312.27	312.72	312.37	313.24	313.6	313.83	313.82	313.76	313.75	314.03	314.43	313.89	311.71	311.8	313.89	312.33	313.52	312.74	314.06
311.58	313.91	311.91	312.8	311.81	313.79	313.73	312.8	312.55	313.45	312.34	312.85	313.69	312.75	312.16	312.55	313.24	311.06	314.08	313.55	313.79	313.47	313.39	311.17	313.82	314.88	313.54	313.42	312.88	312.95	312.73	311.64	312.4	312.92	311.09	314.37	312.46	311.94	313.29	312.76	312.92	314.89	313.6	313.98	313.05	311.14	312.78	313.58	313.7	313.29
310.68	308.87	306.38	309.6	309.19	306.95	310.14	309.06	311.05	307.6	307.75	308.31	310.36	308.67	308.32	309.09	308.34	310.19	309.64	310.29	308.6	309.63	308.21	310.92	308.88	308.88	309.47	307.62	307.52	308.24	306.8	309.46	306.6	308.46	308.36	307.64	308.6	309.33	308.95	308.66	309.6	306.14	310.42	308.27	307.66	308.29	309.11	309.51	309.35	309.33
295.37	294.75	297.43	293.33	293.3	295.06	295.5	295.47	295.03	294.83	295.62	294.54	295.39	296.31	295.24	294.71	295.83	295.8	296.26	295.84	296.96	294.03	293.67	296.75	295.37	294.2	295.41	294.68	296.08	295.51	296.67	295.67	294.38	295.91	295.85	293.02	294.67	295.53	295.03	296.59	295.23	296.81	294.37	296.24	295.09	295.86	296.04	295.78	295.74	296.35
292.82	295.93	293.73	293.59	292.12	293.42	295	294.8	294.08	293.5	294.82	294.12	293.54	292.8	294.08	294.89	293.09	293.11	293.28	292.11	295.2	293.17	292.86	294.88	293.12	293.54	296.02	293.94	294.34	296.34	294.6	292.34	294.59	294.14	295.33	294.02	295.36	293.8	294.3	295.18	292.94	295.45	294.44	293.32	294.55	293.6	293.92	295.21	294.35	295.38
301.3	303	300.47	302.96	301.8	303.52	302.91	304.06	301.96	301.93	303	302.61	303.53	301.56	302.12	304.13	303.1	300.11	300.41	302.23	300.54	300.4	302.86	301.79	302.11	302	302.19	301.15	303.56	303.2	304.61	303.2	303.25	302.79	301.71	300.84	302.16	302.2	303.39	303.8	302.57	301.39	300.74	302.83	303.64	302.45	302.66	302.64	303.19	303.14
308.53	306.41	304.38	305.97	304.66	305.92	306.83	305.56	305.95	306.47	304.39	306.46	307.31	306.88	305.72	306.4	306.07	307.44	307.86	304.59	306.24	305.78	306.07	306.67	307.49	307.06	306.14	306.46	306.07	305.36	307.2	305.19	307.02	306.6	305.48	306.52	306.52	306.37	306.99	305.28	303.06	305.32	306.43	308.41	305.53	304.83	304.84	305.42	305.37	306.55
303.23	303.86	301.69	303.21	301.93	302.42	303.25	303.14	302.31	302.25	303.17	300.6	303.98	302.85	302.44	304.32	302.76	303.04	302.6	301.54	302.09	302.18	302.17	300.31	303.34	303.86	299.16	303.81	303.71	300.4	301.83	302.71	302.62	303.39	301.87	302.66	303.7	303.26	304.89	301.37	302.9	303.5	304.38	303.79	303.65	302.68	301.57	303.31	305.16	304.14
305.15	305.25	304.33	306.56	303.16	304.73	302.92	305.9	303.01	304.58	303.61	306.41	306.47	306.25	306.46	305.7	305.35	306.28	303.52	303.21	303.92	304.86	304.97	304.37	303.67	306.23	305.8	305.38	305.91	304.04	305.33	303.99	304.21	306.66	303.46	305.58	306.38	306.38	305.27	305.36	304.5	304.94	304.43	305.1	304.13	303.87	305.65	306.93	305.52	304.85
314.9	312.17	313.92	314.26	316.21	315.55	312.66	310.58	313.8	314.15	314.46	314.86	312.56	313.81	314.78	314.08	313.62	313.81	313.17	314.73	313.32	313.57	313.7	315.07	313.74	316.04	312.22	315.33	314.36	313.73	313.24	314.01	315.35	312.3	314.51	312.65	314.76	314.65	314.2	316.01	314.44	316.58	312.93	313.79	312.52	313.88	314.09	313.71	313.58	314.17
312.95	312.47	314.26	312.86	312.44	313.18	314.37	314.38	315.03	312.54	313	312.12	313.33	313.69	312.55	312.88	312.96	314.54	313.73	313.98	313.8	313.7	313.62	311.65	311.77	313.07	311.67	313.57	313	313.54	312.19	313.33	313.33	313.51	312.95	311.58	312.82	312.99	311.9	312.94	311.89	312.97	311.88	313.17	313.78	315.65	313.21	314.42	313.32	312.66
319.02	317.69	320.21	318.24	317.97	317.47	318.56	318	319.76	317.93	318.78	317.6	317.79	318.24	317.79	318.5	319.58	319.93	319.38	319.65	316.98	319.15	319.53	317.81	320.1	318.2	318.58	319.31	317.45	316.92	320.03	318.76	319.54	317.92	319.75	317.27	318.2	319.49	318.6	319.02	318.45	318.45	318	318.1	318.72	318.64	318.57	319.06	318.65	321.19
303	304.34	303.79	304.11	304.12	301.97	303.38	302.75	303.56	303.91	303.63	301.94	304.48	302.58	303.22	303.35	302.05	304.4	305.43	303.29	303.62	303.67	304.01	303.02	300.89	303.23	302.54	302.69	303.64	304.13	303.11	303.54	302.68	304.42	303.75	303.68	303.5	304.12	302.95	303.54	303.41	304.5	303.01	304.75	302.81	303.34	302.49	303.18	302.87	304.7
311.25	311.89	312.59	309.54	311.1	310.76	309.88	311.89	310.48	309.88	309.9	309.39	310.81	312.33	310.96	311.39	311.89	310.66	311.99	312.01	311.47	312.55	310.99	311.26	308.87	309.21	310.14	310.16	309.08	311.47	311.59	310.01	309.15	309.06	311.93	311.24	310.8	310.57	310.64	312.15	311.75	310.53	310.99	310.01	311.5	311.07	311.43	312.3	308.97	309.69
300.88	300.64	297.84	299.47	301.09	301.99	300.32	299.64	301.08	301.24	301.2	301.5	298.91	299.85	300.16	301.32	300.85	301.17	301.79	301.28	299.21	300.15	299.08	301.1	300.52	302.57	300.99	300.64	302.27	300.45	301.32	302.77	301.97	300.21	301	301.59	300.63	301.3	299.88	300.33	301.23	303.45	301.45	301.76	300.96	301.91	300.71	300.89	299.64	301.59
312.63	313.39	312.79	312.47	314.36	310.28	313.2	311.49	314.04	313.67	312.24	312.23	313.69	312.99	313.23	312.98	314.63	313.53	311.81	314.66	313.59	312.62	313.49	312.75	312.91	311.84	314.28	314.31	312.39	312.53	314.56	313.02	313.25	314.22	312.3	313.57	314.04	313.33	314.23	312.18	312.98	311.34	312.87	312.15	312.69	312.4	313.4	312.63	313.54	313.22
324.65	325.29	323.46	323.02	323.2	325.67	324.1	323.64	325.03	323.14	324.73	325.43	322.87	324.76	325.61	323.82	323.86	324.79	322.93	325.78	324.06	325.07	324.86	324.44	323.36	324.23	325.2	325.28	323.86	324.03	324.03	324.71	323.81	323.87	326.02	324.83	323.1	324.98	324.85	324.86	326.46	325.59	324.88	325.43	323.39	325.18	325.85	324.65	325.56	326.27
306.88	305.29	304.88	306.72	306	305.97	305.89	306.44	307.49	306.53	305.5	306.03	305.55	307.08	305.62	306.12	305.76	305.44	306.86	304.52	305.6	307.84	305.52	307.74	306.54	305.12	306.46	305.67	305.38	304.83	305.27	305.37	307.1	306.74	305.58	304.41	306.16	304.43	306.33	305.94	306.65	305.82	307.22	306.85	304.61	307.36	305.42	305.91	306.69	305.03
302.08	304.22	304.62	302.58	304.07	301.75	302.92	303.87	303.95	304.24	302.97	301.14	302.23	303.25	303.66	303.52	301.61	304.46	303.34	303.79	303.86	302.98	304.94	305.52	305.07	303.64	302.65	302.79	304.92	302	302.84	304.2	304.83	304.08	302.06	303.64	304	306.29	303.95	303.7	303.45	303.38	304.5	302.93	304.12	301.9	303.89	302.42	302.28	303.58
304.18	306.48	305.96	306.55	305.12	306.33	307.44	305.59	304.68	306.3	303.36	306.81	304.07	306.15	306.88	304.51	305.56	304.66	306.99	306.82	305.18	304.47	306.02	306.06	306.96	304.64	306.18	306.12	305.55	306.32	305.51	303.99	305.85	306.32	306.97	304.93	305.8	305.55	305.65	305.74	304.86	305.34	306.59	304.19	306.13	306.69	305.8	305.93	305.48	303.74
296.27	294.75	296.55	293.97	295.28	293.6	294.89	293.06	296.49	294.42	295.05	295.62	296.34	295.21	294.33	295.34	294.91	295.05	292.76	294.96	294.46	294.66	294.07	294.95	294.4	295.45	294.91	295.13	295.1	293.44	293.6	294.05	294.84	294.93	295.79	296.23	294.89	295.7	295.62	294.95	295.09	295.14	296.3	295.91	296.72	296.52	296.95	295.66	295.88	297.55
291.29	294.56	293.52	295.56	294.52	293.94	293.23	293.1	295.7	294.35	292.46	294.63	293.42	294.4	293.1	295.79	293.06	293.43	293.45	293.88	292.92	292.41	293.44	292.51	294.82	293.79	293.95	294.12	294.56	294.12	293.23	294.37	294.03	293.84	293.59	294.93	294.21	294.82	293.34	295.12	293.85	293.76	294.77	295.36	293.37	292.05	295.25	295.51	294.67	292.8
296.23	295.7	296.66	297.49	295.65	296.47	296.19	296.79	297.84	296.76	296.23	296.51	296.32	295.06	297.45	295.12	296.71	296.41	297.62	295.8	294.42	298.27	295.44	296.36	297.81	297.33	296.59	298.14	296.34	296.37	296.83	296.75	298.55	297.61	295.95	295.96	296.06	297.34	297.85	297.13	297.66	297.63	297.51	295.35	296.52	297.14	296.3	297.53	296.94	295.22
306.35	304.59	304.31	304.89	304.33	303.44	303.48	303.63	304.38	303.31	304.4	304.91	303.68	303.43	304.39	304.3	304.3	303.31	304.4	306.31	304.69	304.35	304.37	304.91	303.9	304.37	305.27	305	305.1	305.24	305.51	305.05	304.44	304.64	304.58	303.22	305.81	305.32	306.27	303.07	304.51	304.21	306.07	304.88	304.38	305.34	305.01	305.09	304.94	306.78
303.58	304.71	305.33	305.19	304.09	306.43	306.42	304.32	306.57	303.57	304.58	304.75	306.01	303.54	305.75	306.58	304.66	304.54	305.65	303.6	305.04	304.92	304.69	305.27	303.99	306.21	304.65	306.67	304.95	304.79	304.86	304.53	304.83	306.5	302.44	304.64	302.1	304.76	303.73	304.08	304.63	304.94	303.48	305.82	304.73	304.41	302.77	304.13	304.48	304.68
314.68	313.56	317.07	315.75	317.91	315.85	316.13	315.95	315.79	316.84	314.89	316.81	315.65	317.29	316.22	316.43	315.53	316.93	317.6	315.17	316.47	315.2	316.82	314.46	314.74	315.22	314.23	315.79	316.03	314.6	315.23	315.35	315.87	318.48	315.94	314.93	317.94	313.59	315.32	314.67	315.67	316.28	314.39	315.05	317.39	317.44	315.21	315	315.64	316.16
319.12	319.5	318.93	319.22	316.77	318.03	318.66	316.75	318.81	318.12	319.1	319.09	317.53	319.12	316.02	317.9	317.61	318.16	318.58	319.13	317	317.07	319.92	318.37	317.9	318.04	319.05	317.07	319.2	317.09	317.93	318.01	318.06	317.95	318.37	317.18	319.06	319.02	318.23	320.42	317.41	317.43	318.68	316.83	316.61	318.54	319.54	318.47	317.37	319.01
294.31	295.63	293.41	295.46	293.97	294.11	295.44	296	294.59	292.72	294.57	296.24	293.64	292.5	294.57	293.15	293.21	293.38	293.36	293.74	292.97	293.4	295.26	293.11	294.16	294.75	292.79	294.52	294.62	295.22	293.73	292.05	293.02	293.53	293.89	295.63	293.56	294.24	295.35	295.34	293.99	293.83	294.59	293.02	294.14	294.54	292.35	295.25	293.72	292.72
304.12	302.51	303.52	304.52	305.16	303.66	303.88	303.62	302.83	302.82	303.28	304.75	302.48	304.24	302.35	304.03	303.07	303.26	304.09	302.9	303.71	303.01	301.81	302.11	304.04	303.59	302.28	301.46	304.4	305.19	304.55	303.25	304.54	304.14	305.4	303.03	302.7	304.59	301.39	303.23	303.28	302.18	304.36	304.02	302.45	302.79	301.42	304.96	303.13	301.89
301.87	301.99	303.48	302.64	302.91	303.36	303	302.67	301.1	304.65	300.67	302.81	303.48	302.64	303.36	302.14	303.27	302.37	304.91	302.37	304.75	303.06	301.35	301.49	303.03	301.96	302.17	301.15	303.85	303.37	302.14	303.43	301.85	302.14	301.74	301.15	302.64	302.71	303.65	302.7	303.74	303.03	301.45	302.18	303.3	302.79	302.86	302.36	303.61	303.08
327.16	325.36	326.98	327.04	327.28	325.12	328.17	327.53	326.43	326.66	325.74	326.23	329.44	326.73	327.71	328.39	329.07	326.94	326.27	325.79	326.79	326.67	326.02	328.07	325.59	328.3	327.23	327.26	326.62	328.91	325.69	325.08	326.3	327.31	326.29	328.79	326.7	327	326.94	325.09	326.15	327.26	327.86	327.74	326.07	326.9	327.83	326.39	326.62	326.24
314.79	315.62	314.45	315.56	316.51	315.67	317.37	317.24	319.1	315.49	316.24	317.6	315.44	316.08	314.42	316.28	317.07	317.23	315.24	315.84	316.69	314.76	314.08	315.71	316.38	314.39	317.58	316.28	315.66	316.66	315.48	319.13	316.7	316.97	314.29	315.73	316.11	316.48	316.55	313.87	315.88	316.04	313.53	315.63	315.1	316	316.51	316.39	315.34	315.85
300.83	299.82	298.86	300.39	300.78	299.7	300.53	298.01	298.9	300.74	300.18	299.4	298.86	300.4	301.87	299.59	301.32	301.27	299.93	298.44	299.57	301.49	301.17	298.85	300.43	300.51	301.45	299.74	299.39	298.36	299.86	300.85	300.4	298.38	300.92	299	299.95	300.69	300.63	301.02	300.14	301.23	300.4	300.98	299.81	299.28	299.35	300.65	298.56	300.71
302.62	304.21	303.44	303.69	304.37	303.44	301.78	305.31	301.88	301.72	300.16	301.79	302.66	302.63	301.99	302.95	302.87	301.59	302.04	302.78	303.44	301.81	302.46	303.05	304.86	300.64	303.23	301.97	303.36	304.1	303.06	302.19	301.83	302.29	302.66	303.6	301.18	303.61	302.5	301.76	303.27	302.45	302.78	303.76	301.44	303.56	301.5	301.57	301.77	302.97
327.56	328.49	329.33	328.66	328.94	327.69	327.44	329.39	329.98	327.59	328.7	327.2	327.26	329.04	329.45	329.12	328.76	327.48	327.02	329.32	328.58	327.95	330.33	329.71	327.68	328.9	329.63	328.22	327.35	326.82	329.15	327.71	328.52	328.52	327.07	329.78	329.84	328.38	329.11	327.8	327.8	327.67	326.81	328.26	329.04	329.15	327.42	328.55	327.55	328.5
328.87	330.65	328.46	328.28	329.52	327.7	329.91	329.49	328.03	327.66	328.53	327.54	329.06	328.96	328.62	328.87	328.68	327.2	329.29	328.48	329.08	329.08	327.78	329.68	328.78	327.84	329.16	329.02	329.26	327.67	328.33	329.52	328.78	329.45	328.98	330.15	329.44	330.77	327.94	328.08	328.81	331.13	326.93	327.99	326.72	328.7	330.16	329.19	329.41	326.81
307.23	307.67	308.07	307.74	306.41	308.04	308.5	308.25	307.11	309.22	308.24	308.09	307.89	308.15	307.56	306.69	306.29	306.67	307.96	308.44	307.97	306.23	307.95	305.25	308.55	306.81	308.4	307.38	307.52	308.43	305.2	308.02	307.32	306.33	307.71	306.92	307.95	308.37	308.36	307.27	308.1	307.72	308.3	307.97	308.73	306.79	306.68	307.46	307.02	306.53
300.53	298.83	300.59	302.94	301.37	300.44	302.19	300.31	300.52	299.66	300.55	301.49	300.72	300.13	299.93	303.03	302.58	300.62	302.56	300.55	300.73	301.56	299.11	302.51	301.62	301.26	301.97	300.57	300.71	302.23	300.59	301.17	303.07	301.1	299.65	300.78	300.56	300.57	300.16	299.56	300.63	299.87	300.52	302.8	300.02	300.89	300.18	299.13	301.52	302.49
304.47	303.11	304.4	302.7	304.65	302.41	305.37	303.98	303.07	303.93	305.06	304.03	303.76	303.3	303.43	303.82	303.79	305.47	303.62	302.54	304.05	305.94	304.08	302.77	303.78	303.87	302.99	304.53	303.49	303.8	303.36	304.07	303.64	304.76	303.84	303.56	305.26	304.57	302.78	305.74	303.81	305.25	302.44	303.54	304.32	301.3	303.82	305.22	301.68	302.71
299.71	299.84	301.49	301.44	301.69	299.46	301.79	302.54	302.49	299.91	301.97	301.75	301.84	299.41	299.77	300.97	299.77	301.59	301.19	301.32	301.65	302.16	301.31	300.35	303.81	302.28	301.76	301.93	300.73	300.14	300.3	301.14	301.25	301.53	301.97	300.98	301.03	303.4	302.81	299.28	301.29	300.97	302.66	299.8	301.02	299.85	301.87	301.07	298.54	300.93
299.38	299.27	299.56	299.84	301.84	298.35	301.57	298.6	299.96	300.25	296.39	298.99	301.4	300.29	301.31	298.7	299.51	301.57	299.28	298.48	301.44	300.81	300.66	302.18	297.96	298.43	301.46	299.57	299.12	298.15	298.79	299.69	297.23	300.21	299.59	301.13	299.06	300.51	299.51	299.9	298.65	299.96	299.25	300.28	300.4	300.44	298.44	301.58	300.7	298.01
303.89	303.14	302.66	301.16	302.14	302.45	303.6	303.06	302.86	302.18	303.94	301.47	302.59	300.86	302.99	302.24	302.2	301.95	302.75	302	303.25	304.54	302.22	301.12	300.55	302.93	301.8	302.54	301.45	302.61	301.75	303.09	302.35	303.5	303.4	301.7	300.5	301.71	303.02	302.48	301.94	302.3	302.57	304.73	302.76	302.31	302.23	302.55	302.07	302.82
295.25	293.26	293.24	295.49	295.13	294.36	295.67	294.57	293.94	292.8	293.67	293.45	293.73	293.13	296.8	294.66	293.62	294.72	293.42	293.38	293.2	294.69	293.91	295.42	293.51	293.02	293.26	294.83	295.52	293.6	293.54	293.69	293.91	294.63	295.51	292.89	294.33	295.3	292.91	293.73	294.38	293.67	294.38	292.76	294.96	293.53	294.33	295.3	293.17	293.56
304.61	305.32	305.17	303.64	303.64	303.63	303.48	305.87	304.48	304.05	304.06	304.11	305.32	304.21	303.48	304.31	306.72	303.62	305.51	303.14	301.42	303.36	304.27	303.98	303.85	302.94	304.21	304.07	304.61	304.83	306.24	305.79	306.36	305.87	304.82	304.87	303.58	303.41	304.1	303.9	303.46	303.48	306.4	305.48	301.83	304.49	304.77	303.99	303.79	304.5
313.33	316.98	312.43	315.16	313.6	315.52	315.53	316.32	314.94	315.12	314.88	315.2	314.97	316.47	315.49	315.05	315.08	314.35	313.65	314.82	312.19	313.76	314.52	315.41	316.38	313.75	317.04	315.75	315.91	314.39	314.94	317.25	315.19	315.07	313.63	314.1	315.68	316.25	315.13	315.55	315.36	314.81	313.96	313.27	314.81	314.46	314.76	314.82	313.66	316.25
311.4	310.11	308.81	309.85	308.62	311.53	310.37	309.06	308.73	311.71	311.31	309.62	308.8	309.05	311.1	309.85	311.12	310.68	308.03	306.83	309.52	311.35	309.44	309.93	308.9	309.82	309.41	309.85	310.86	309.87	310.96	309.03	309.03	309.96	309.26	311.76	309.9	309.62	310.36	311.08	308.9	310.66	308.83	309.44	310.49	308.83	310.54	309.53	312.06	310.5
305.74	305.62	304.41	304.64	306.92	306.29	305.49	307.18	304.24	304.51	305.69	306.6	304.22	305.24	305.99	303.14	304.22	305.68	305.59	306.33	306.98	304.03	303.67	305.45	305.25	306.48	306.36	305.11	304.68	305.86	306.3	305.82	304.7	303.99	305.05	304.54	306.39	307.22	305.56	305	305.88	305.3	305.95	304.08	306.11	306.13	306.28	306.03	305.46	307.08
314.58	316.98	315.45	317.16	314.7	313.86	315.9	315.49	317.64	315.81	314.45	314.39	316.22	315.32	315.85	315.18	315.55	316.31	317.07	314.54	314.55	314.43	316.88	315.49	314.83	316.22	315.07	318.06	316.38	316.47	315.2	315.3	314.85	314.98	316.17	314.74	315.63	313.82	314.91	315.65	315.66	315.35	316.83	315.23	315.64	313.96	316.07	312.95	316.6	315.92
305.58	303.58	305.53	303.35	306.48	303.3	304.32	305.07	306.48	306.48	305.62	305.17	306.31	304.87	303.82	307.11	305.74	305.3	306.04	304.31	305.22	304.82	304.58	304.4	304.15	304.6	305.58	306.19	306.97	306.73	304.19	303.66	304.8	304.47	305.55	305.31	303.8	308.44	305	306.29	306.62	305.52	306.05	307.82	305.64	302.35	305	306.62	305.41	307.37
303.83	299.2	302.29	301.68	301.27	302.7	303.04	300.43	302.18	302.83	301.8	302.61	304.14	304.19	302.4	301.56	302.53	304.07	302.16	302.37	303.32	303.33	301.88	300.4	302.56	301.96	302.88	302.81	302.21	303.44	303.48	302.84	302.76	301.52	302.11	301.49	303.78	302.44	303.2	303.45	303.04	303.04	302.11	302.4	301.47	304.16	302.08	304.65	302.27	302.98
293.11	293.74	294.82	294.4	294.59	293.18	292.3	293.17	294.04	294.13	294.86	293.88	292.35	294.25	292.92	295.3	294.71	295.44	294.64	295.13	295.7	294.82	294.35	293.33	295.34	292.93	294.62	294.45	294.62	294.49	293.58	294.21	294.91	292.95	292.15	295.26	294.71	293.39	293.47	294.92	293.67	294.06	292.6	293.5	292	294.04	294.89	295.15	294.39	293.83
317.42	318.88	316.77	318.9	317.47	317.92	317.38	317.52	317.13	318.75	316.52	318.75	317.11	318.34	318.47	317.6	318.51	317.36	316.51	317.26	316.43	316.61	318.47	317.73	316.87	317.19	316.64	317.47	317.71	316.28	317.15	315.16	317.29	318.33	316.86	318.36	318.71	316.99	316.87	317.76	316.45	316.99	317.26	317.68	317.69	317.85	316.9	316.08	316.88	316.08
318.32	318.78	318.05	319.18	317.15	317.66	319.89	318.4	318.55	318.74	317.97	319.96	317.2	317.76	318	318.4	317.44	318.73	317.64	317.26	317.98	318.36	317.26	318.56	318.97	318.78	317.35	318.84	317.56	318.02	316.9	316.83	321.96	318.55	318.3	316.41	318.31	318.03	318.47	318.05	318.85	321.26	318.79	317.81	318.79	319.11	317.84	315.1	318.55	319.18
314.21	313.3	317.2	315.02	314.74	313.5	315.66	315.12	314.53	313.96	315.44	314.12	315.23	314.12	313.93	314.72	313.82	314.41	315.82	314.79	314.16	315.13	314.74	313.86	314.22	316.31	314.2	313.38	315.74	313.63	317.44	315.04	313.77	317.14	315.56	314.22	315.73	315.1	313.86	313.84	315.61	315.84	314.27	314.78	315.99	316.08	314.36	314.42	314.82	316.52
296.04	294.27	295.73	293.61	294.31	295.06	293.56	294.53	294.04	293.3	294.31	294.22	294.41	294.77	294.39	295	293.57	295.27	295.72	293.79	294	294.38	294.61	294.28	293.35	292.59	292.35	295.12	292.75	293.94	292.76	294.74	293.93	294.77	293.91	295.03	295.1	293.35	294.69	294.81	294.86	294.37	293.7	296.14	294.09	294.04	292.27	294.51	294.21	293.49
313.86	316.61	315.43	314.23	313.8	314.07	314.57	316.91	315.7	314.64	313.94	315.27	314.13	315.44	314.55	314.08	315	313.02	313.9	314.89	315.28	313.55	313.23	314.87	314.88	314.44	314.56	314.52	315.27	315.32	315.55	315.76	316.78	313.67	315.25	315.74	316.15	315.5	316.11	315	314.45	316.96	315.27	315.02	315.65	314.14	315.05	314.76	314.99	314.56
309.03	307.37	308.34	306.26	307.64	304.54	306.14	306.66	307.38	307.07	306.55	306.76	305.36	306.02	305.6	306.12	306.5	307.48	306.71	307.87	306.69	305.7	306.77	306.46	306.19	306.55	307.67	308.9	306.84	308.04	306.7	306.35	304.98	304.98	305.99	307.43	307.54	305.98	306.6	306.68	307.52	307.34	305.42	306.99	305.55	306.89	308.06	306.78	306.55	307.45
314.66	314.78	314.44	314.71	315.52	315.23	315.42	315.54	314.37	314.55	313.94	314.9	314.5	315.53	314.97	315.07	314.79	314.12	314.26	315.28	312.53	314.79	316.08	314.9	315.45	315.98	315.45	314.86	314.01	312.29	314.53	314.52	314.86	315.06	313.39	315.05	314.2	314.29	316.34	313.76	316.04	313.61	314.15	313.19	314.81	314.32	314.66	314.4	315.08	314.83
294.93	295.13	294.25	295.1	294.08	294.8	296.05	295.15	294.51	294.73	296.1	294.84	296.88	297.05	294.85	294.99	295.25	294.06	295.37	292.21	295.21	294.45	295.7	294.83	295.77	294.39	294.95	292.8	295	295.8	296.27	293.97	295.34	293.95	293.63	293.99	295.43	295.24	295.79	295.74	295.32	294.45	295.42	294.41	294.52	294.88	295.99	292.08	296.51	294.24
305.43	306.2	306.3	305.37	304.62	307.71	305.55	306.77	306.77	305.79	306.27	307.98	305.87	305.26	305.92	306.31	306.32	303.69	307.2	306.69	305.32	306.73	304.39	307.32	306.69	305.36	306.34	307.39	305.47	305.36	304.75	305.46	305.89	305.76	304.85	306.54	306.26	306.28	305.95	305.99	304.84	306.37	307.04	306.33	305.12	308.37	304.2	306.09	308.11	305.86
311.5	311.41	311.74	312.62	313.36	315.43	313.99	313.7	315.3	311.87	312	312.76	313.41	312.16	312.73	314.11	311.98	312.78	313.8	313.73	313.72	313.04	313.68	312.5	314.34	312.9	313.95	313.33	312.49	313.74	312.55	313.02	315.96	313.92	314.02	313.29	313.71	314.28	313.53	315.29	310.83	313.5	315.35	311.68	313.46	310.29	312.62	312.51	312.44	314.13
302.97	304.94	303.3	301.57	300.99	303.55	301.77	302.61	302.74	302.27	301.26	302.65	303.46	302.15	303.02	302.68	302.66	300.51	301.72	301.18	303.66	300.95	302.68	302.15	301.38	302.55	303.57	302.35	301.23	302	303.33	301.68	302.3	302.3	302.43	302.65	303.03	301.95	302.91	303.62	301.65	301.28	302.47	301.62	302.57	301.14	302.46	302.75	302.49	301.92
318.26	318.01	317.79	317.13	318.37	316	318.14	317.61	318.57	318.79	319.39	317.94	320.01	317.35	317.88	319.59	319.31	318.78	318.02	317.44	318.46	319.24	319.25	318.8	317.33	318.33	317.93	318.27	318.92	317.25	316.33	318.05	317.81	317.91	316.77	319	317.94	319.03	319.28	316.93	318.87	320.17	317.99	316.95	318.46	318.3	317.72	317.15	318.84	318.14
298.42	300.26	299.99	302.28	300.25	300.78	302.64	302.15	301.12	298.69	299.34	299.48	300.79	299.33	300.79	300.84	299.71	298.33	299.28	299.16	300.6	299.32	299.57	300.13	298.47	299.56	298.82	300.2	299.2	300.18	301.15	299.64	300.49	298.29	299.85	300.67	298.13	299.67	300.03	300.61	301.06	299.46	298.85	299.74	299.74	297.52	301.78	299.51	300.62	301.26
310.95	309.62	310.37	308.33	312.51	310.32	308.37	309.53	310.13	308.68	309.43	309.41	310.32	309.45	310.99	309.39	309.64	309.28	310.65	311.03	309.03	309.92	310.46	309.91	309.96	308.63	310	308.87	309.26	307.94	311.46	310.89	309.76	310.72	308.27	310.32	311.21	311.79	310.19	310.05	310.48	309.77	309.79	308.84	308.51	309.39	310.52	309.45	308.03	310.08
303.06	303.25	300.83	301.31	302.47	302.71	301.18	301	302.35	302.68	301.78	302.86	303.21	303.21	303.08	302.75	303.2	304.3	303.06	303.9	302.11	301.91	302.62	301.66	301.19	304.37	299.84	301.83	301.74	301.89	302.93	301.16	300.87	302.46	302.63	302.17	302.06	302.71	302.56	300.51	304.01	304.52	300.25	303.23	301.86	301.49	301.49	303.56	301.84	301.27
304.43	304.62	304.6	305.42	304.34	305.26	305.76	306.5	304.43	303.18	305.13	303.91	304.99	306.19	305.72	305.86	303.32	305.13	306.41	303.76	305.64	303.55	307.92	304.7	303.67	307.1	304.77	304.15	305.12	305.05	304.31	305.57	306.52	305.26	306.91	306.11	304.22	303.94	306.31	304.1	306.24	306.59	305.24	304.61	305.77	304.94	306.06	306.31	306.38	304.43
313.41	312.37	314.32	312.1	314.29	313.8	310.92	312.43	312.78	314.03	313.55	312.86	312.86	313.48	313.33	314.08	312.21	313.24	313.27	312.87	312.92	313.92	314.64	313.53	312.31	313.59	313.58	312.28	311.19	314.04	313.81	313	312.45	311.81	312.67	313.98	313.26	312.17	313.48	313.49	313.14	313.84	314.37	313.4	312.68	313.28	313.41	314.97	312.25	313.55
303.47	302.91	301.76	301.04	302.72	302.67	302.96	302.06	302.68	300.18	302.58	302.05	302.86	305.6	302.33	302.59	303.92	302.04	301.85	301.99	303.58	303.4	302.63	301.2	301.75	304.03	302.97	302.53	303.74	303	304.51	301.28	303.54	302.15	301.92	302.5	302.96	302.53	302.45	303.69	302.01	300.81	303.36	302.04	301.67	303.78	302.01	301.43	301.66	303.86
313.68	314.31	312.65	313.79	313.64	312.48	313.88	314.44	315.66	313.14	314.49	311.9	312.65	316.18	315.03	314.2	314.66	313.41	311.63	314.35	314.05	313.23	313.93	312.39	313.75	313.69	313.36	312.71	314.14	313.27	314.31	313.44	314.62	313.51	312.9	312.87	313.17	311.44	315.34	314	313.2	312.57	312.85	313.67	314.08	315.91	312.46	313.51	314.33	313.79
305.69	302.79	305.17	305.16	304.56	304.98	304.87	304.18	306.13	305.4	303.18	303.03	305.88	306.02	303.8	304.88	303.77	304.51	302.73	304.64	305	305.19	304.37	304.7	305.19	305.6	305.45	301.56	303.98	303.89	306.22	304.82	304.24	304.95	302.73	305.47	306.26	303.7	303.41	304.84	303.81	304.72	305.63	304.64	303.58	304.4	304.34	305.71	305.92	305.44
305.61	305.64	305.22	306.8	305.12	306.76	305.55	305.78	304.45	305.79	304.05	306.39	306.15	306.01	305.29	304.74	304.29	305.23	304.66	304.35	305.07	304.64	306.25	305.47	305.07	307.09	305.49	305.15	306.19	304.42	306	307.21	304.24	306.73	305.24	307.58	304.45	305.83	307.06	305.29	305.42	306.68	303.87	303.58	306.03	308.12	305.94	305.62	305.15	305.93
314.37	313.1	313.55	313.9	315.77	314.35	311.78	311.68	313.48	311.73	311.85	315.05	315.15	314.54	316.61	313.93	316.88	313.29	314.99	314.4	313.62	315.18	314.85	314.39	314.15	313.42	314.03	314.13	315.17	314.1	315.32	313.75	314.04	313.08	312.11	314.37	313.07	312.82	312.49	311.72	316.09	313.86	313.87	314.11	314.47	313.04	314.75	315.76	313.02	313.83
303.71	304.32	304.47	303.89	305.61	304	304.16	303.69	303.87	305.02	303.31	304.77	304.68	304.27	304.1	305.26	302.03	303.19	301.51	303.72	304.49	304.78	302.21	304.42	303.18	304.64	304.11	305.2	304.05	304.91	304.11	303.26	304.82	304.94	304.63	305.51	303.88	306.22	304.04	305.38	302.58	303.32	302.23	304.13	305.95	303.59	303.96	305.34	303.35	304.71
315.9	316.34	316.04	316	316.74	315	313.79	315.87	315.57	315.21	316.5	316.46	316.04	315.67	317.36	317.47	314.4	314.74	316.48	314.81	314.81	316.5	315.93	313.51	317.23	314.5	315.54	316.14	315.26	317.4	314.74	316.59	315.58	316.58	314.91	315.8	316.7	315.1	317.86	314.79	314.83	314.47	316.71	315.59	316.14	314.28	316.02	314.01	315.57	315.64
296.14	298.45	297.21	297.18	297.4	296.91	297.44	297.52	298.6	299.83	297.63	295.28	296.34	296.54	297.2	296.2	297.19	297	297.55	296.72	298.08	298.26	295.81	296.95	296.16	297.22	295.43	295.7	295.46	297.09	296.55	297.23	297.55	296.59	296.37	298.95	298.12	296.77	297.56	296.37	295.48	297.06	298.26	297.72	295.98	298.07	294.97	297.38	298.61	296.95
304.66	305.27	304.66	303.49	305.34	303.18	304.58	304.83	304.62	305.18	304.94	305.87	306.17	302.97	304.73	304.52	305.11	303.65	304.51	306.36	306.65	305.22	305.15	303.74	306.59	304.83	305.63	304.39	304.02	306.11	303.26	304.59	302.46	305.21	304.34	305.23	306.07	306.54	304.99	303.5	304.03	305.4	306.12	305.69	305.31	303.29	303.99	303.83	303.67	305.12
305.44	301.92	302.89	303.76	304.16	302.66	303.77	304.33	304.42	302.49	302.39	303.69	302.48	304.3	302.31	301.8	303.19	303.88	303.41	302.66	303.21	304.49	303.64	302.82	302.83	303.43	302.45	303.32	302.24	304.27	302.65	304.08	302.62	302.68	303.09	303.59	304.28	304.34	302.8	304.56	303.81	304.12	303.42	303.53	302.74	303.81	305.3	304.37	303.12	303.31
305.39	304.93	306.98	306.65	306.92	305	305.94	307.18	306.43	306.45	305.89	306.01	306.35	306.96	307.21	306.44	306.74	306.63	308.28	306.95	305.53	307.66	306.02	307.77	309.11	304.84	307.77	307.02	304.53	306.07	306.95	305.96	304.94	303.11	306.36	305.8	308.06	307.06	304.88	305.44	306.74	306.5	306.25	305.08	306.03	305.47	307.14	305.93	304.93	305.81
302.07	301.34	303.49	305.11	303.43	304.47	302.59	304.05	302.28	303.96	303.95	302.54	304.73	304.95	302.82	303.85	303.04	302.29	304.43	302.69	303.29	303.12	303.84	304.28	302.11	303.87	303.49	303.66	303.14	303.42	302.99	303.62	303.94	300.79	305.53	302.54	305.75	307.01	303.77	303.54	305.38	305.02	303.01	302.88	302.94	305.74	303.83	304.12	304.5	304.09
311.17	311.9	313.14	310.64	311.52	310.89	311.24	311.63	310.64	312.29	312.09	313.1	311.32	310.77	309.72	310.78	311.83	312.77	311.2	311.73	311.89	311.94	311.86	311.51	310.77	311.84	311.54	312.62	311.41	311.52	309.63	312.48	309.41	311.97	311.51	311.01	311.16	311.55	311.29	310.52	311.82	312.34	310.13	311	311.82	311.18	311.32	310.68	313.09	311.13
311.48	312.91	313.76	311.56	314.23	311.77	314.2	312.49	314.73	314.07	312.98	311.86	312.03	314.22	312.22	313.76	313.25	312.38	313.51	311.48	313.88	312.6	314.89	313.61	314.19	312.45	313.36	313.64	312.54	314.44	313.87	313.44	312.66	314.09	314.87	314.86	312.92	314.76	313.22	312.75	313	310.82	311.52	314.3	312.32	312.65	313.04	313.1	311.72	313.24
319.31	317.37	316.82	319.05	318.79	318.06	317.17	317.96	318.5	318.2	319.1	318.28	317.93	319.22	317.58	319.49	317.88	316.67	317.86	318.09	318.51	318.48	318.39	317.49	318.86	318.89	319.46	320	318.59	318.01	320.56	317.47	316.3	317.97	317.21	318.17	316.97	319.71	318.95	318.93	316.82	318.21	318.44	318.3	317.91	317.7	316.68	319.49	319.25	316.57
307.76	304.69	305	304.41	303.2	304.36	300.92	303.89	305.03	303.35	304.46	303.71	303.99	303.23	304.66	303.25	304.71	304.28	304.74	301.86	302.98	302.44	304.23	305.76	303.52	304.31	304.05	303.86	302.41	304.05	302.33	303.26	304.33	302.77	302.71	302.04	302.86	302.97	302.43	303.96	306.08	302.46	303.7	306.11	303.68	304.42	303.92	304.62	303.42	303.5
307.9	305.87	304.5	306.29	305.97	304.53	305.44	306.89	305.27	307.26	306.6	306.36	305.84	307.42	307.21	305.31	304.34	307.69	306.84	304.73	304.2	306.53	306.27	302.89	304.96	306.88	305.1	307.95	306.38	306.85	306.4	305.07	306.96	305.86	304.33	306.47	306.12	306.7	303.23	306.58	305.03	305.1	306.2	305.84	307.29	305.69	306.57	305.21	306.19	307.83
304.65	304.53	303.44	304.6	306.04	304.18	304.69	304.21	304.09	306.02	303.88	305.77	305.53	304.92	306.1	303.39	303.86	305.15	303.87	301.35	304.83	305.18	303.02	304.45	304.31	304.55	304.78	303.31	306.21	306.08	306.17	304.39	304.25	306.87	303.11	304.27	305.14	304.08	304.17	305.2	303.09	304.24	303.71	304.14	303.37	304.13	305.3	304.42	304.35	303.59
328.47	326.49	328.37	327.87	327.39	327.49	328.62	326.88	327.57	329.16	326.57	327.58	328.74	325.78	328.09	328.09	328.71	326.73	328.66	328.37	328.96	327.07	325.29	326.7	327.05	328.15	328.24	325.81	328.13	326.43	327.21	326.6	329.08	327.62	328.87	327.65	327.26	326.35	326.28	329.31	328.33	327.88	328.5	329.1	328.76	326.82	328.49	328.58	327.74	327.76
314.74	314.51	312.47	316.05	313.09	316.06	315.08	316.8	314.79	315.6	314.11	315.98	314.35	316.64	314.13	314.82	314.22	315.08	314.83	313.47	314.67	314.51	314.59	312.58	313.49	314.58	314.56	313.47	314.92	315.19	314.18	312.96	314.94	315.86	314.47	314.22	315.15	314.77	313.27	314.53	313.86	314.44	315.42	314.71	316.14	316.06	315.13	313.82	313.3	314.45
310.11	312.26	311.95	311.9	310.87	309.7	309.1	308.97	312.4	310.23	312.21	309.57	310.34	309.46	311.23	311.34	311.6	311.11	311.29	310.98	309.85	311.38	310.88	310.63	307.9	309.54	309.53	310.28	308.8	311.08	310.36	309.85	312.66	308.78	310.47	311.11	308.96	311.07	309.7	310.66	310.88	312.07	310.16	310.44	310.68	311.36	312.23	310.38	311.66	309.75
318.29	316.62	318.33	316.84	318.98	319.34	318.45	317.18	319.1	318.95	319.38	318.45	317.98	319.16	318.11	316.47	320.1	318.23	318.43	317.95	316.93	318.88	317.93	318.03	318.49	318.09	316.56	315.82	317.17	316.76	315.15	318.6	317.74	320.77	317.25	318.84	318.47	317.18	317.02	320.02	318.62	319.19	320.55	320.3	318.12	317.8	317.68	318.99	318.27	318.35
296.33	294.56	293.26	295.56	293.53	295.18	294.25	296.07	294.85	296.57	294.64	297.05	295.97	295.93	294	296.09	295.82	296.84	296.67	294.15	294.38	294.89	296.09	295.09	293.47	296.72	295.36	295.63	294.54	295.14	294.21	294.35	295.08	295.7	294.95	294.99	293.83	293.28	294.48	295.28	294.13	294.87	295.76	296.68	294.05	292.09	296.09	295.08	295.03	295.27
308.79	310.73	310.8	313.3	309.95	309.51	309.52	311.38	312.98	310.86	310.17	310.01	310.09	310.6	311.46	309.68	311.46	311.29	310.57	309.74	309.12	309.37	310.16	309.31	310.41	309.86	311.09	308.64	311.42	310.67	311.02	309.5	309.12	308.8	308.47	310.23	310.59	308.28	309.78	311.26	311.12	312.76	310.35	312.06	310.06	309.7	310.05	309.69	310.52	309.75
315.69	314.72	311.74	313.84	311.68	311.48	314.14	311.83	313.7	315.09	311.84	314.06	313.07	312.78	313.04	313.5	311.88	312.88	312.66	313.2	312.8	314.51	312.21	313.43	312.36	313.23	314.37	312.9	314.36	312.65	313.04	312.32	312.08	313.92	311.83	314.72	312.75	311.87	314.28	313.75	311.65	314.49	314.03	313.29	313.98	315.53	314.09	312.84	312.42	313.74
314.07	313.67	313.2	312.57	312.48	312.64	313.58	313.18	315.23	312.06	312.16	313.61	313.34	312.11	312.25	313.25	313.74	313.94	312.58	313.49	312.84	313.03	314.39	313.6	312.13	315	313.31	314.59	312.39	313.45	314.4	313.35	310.26	312.38	313.56	313.87	314.32	312.8	313.73	313.09	313.41	314.98	312.6	314.19	312.59	314.46	314.01	313.1	311.68	314.98
314.12	314.55	314.03	311.62	313.57	313.62	313.51	314.08	312.94	315.3	315.47	314.03	313.53	316.01	313.69	313.25	312.4	314.62	314.25	312.99	314.21	311.95	311.14	313.97	313.08	315.67	313.1	312.49	313.95	314.53	315.98	314.42	312.88	312.34	315.68	313.97	313.75	311.48	313.72	315.12	315.22	314.69	315.46	311.21	313.96	315.37	315.15	313.79	314.81	314.55
326.13	328.32	328.72	327.69	327.59	326.27	328.9	328.88	327.57	327.01	327.63	327.35	326.57	326.9	328.63	327.49	325.25	329.01	328.25	328.16	326.88	329.32	328.55	327.23	326.75	327.29	327.42	327.59	327.6	327.45	326.72	328.72	329.4	328.55	326.25	326.82	326.41	327.86	329.38	327.69	328.56	326.9	325.25	329.45	327.32	326.91	326.33	325.92	329.71	327.91
296.85	296.72	295.8	296.93	296.83	295.54	295.9	298.85	297.34	297.52	297.55	296.9	296.07	296.52	295.81	296.55	297.74	295.67	297.18	296.09	295.43	297.24	297.84	294.51	297.41	297.15	297.95	297.33	298.18	296.28	298.11	296.21	296.73	296.45	297.99	295.14	296.83	298.01	297.39	294.55	298.62	296.05	296.59	296.69	296.59	298.17	295.91	297.65	296.95	298.78
301.78	303.81	302.81	303.7	302.7	301.29	302.13	303.32	303.61	303.33	302.35	304.55	303.8	302.46	303.34	301.56	303.48	304.58	302.95	305.57	304	304.58	303.57	301.43	303.48	303.13	303	301.34	302.89	302.18	302	303.43	303.34	302.98	302.16	301.99	304.07	304.45	301.77	303.55	303.45	303.19	301.32	303.25	303.95	302.71	302.81	303.23	303.97	303.2
307.64	310.5	309.38	307.61	308.06	309.19	308.55	307.67	307.3	308.56	309.08	308.18	309.51	307.19	309.8	309.2	310.08	309.53	308.82	307.18	308.53	307.82	307.2	307.25	307.62	308.96	307.58	309.35	308.18	309.38	307.89	308.34	308.51	310.04	309.68	310.26	310.04	308.52	307.57	307.88	311.64	310.16	308.33	308.48	309.35	309.32	309.46	308.44	309.52	308.69
319.45	318.58	315.59	317.45	317.5	317.37	317.21	315.71	318.77	316.67	317.11	317.81	316.65	318.2	317.79	317.41	318.32	317.05	319.5	316.05	319.19	317.58	317.11	317.35	318	316.12	317.08	317.68	315.65	316.21	319.43	318.31	315.8	317.07	316.61	316.35	317.82	317.56	318.62	317.48	317.18	317.6	317.18	318.29	317.74	318.35	317.47	316.54	316.25	317.08
301.49	300.76	304.18	301.71	300.21	301.12	301.11	299.55	301.1	302.42	300.51	300.22	302.77	300.43	301.31	300	299.36	300.63	300.69	300.63	301.44	301.07	299.78	302.06	301.23	300.46	300.34	299.73	301.57	299.81	301.22	303	300.49	301.63	299.76	300.76	301.32	302.46	301.69	300.2	302.54	301.18	299.92	302.16	302.05	301.23	300.23	302.19	301.4	302.62
295.95	296.52	298.06	297.05	297.27	295.92	295.91	298.79	296.79	296.19	296.45	296.2	296.03	297.84	295.77	296.25	295.84	298.18	297.9	299.2	297.76	297.63	298.59	296.59	298.26	296.96	296.74	296.59	297.59	297.43	296.55	294.53	296.57	298.13	297.15	295.98	297.05	298.43	296.73	296.11	297.06	295.31	298.33	297.78	297.12	299.26	297.39	296.41	294.85	295.15
317.26	317.65	317.87	318.02	319.32	319.46	316.93	317.81	318.5	317.32	318.63	319.49	320.04	317.39	318.17	318.49	317.78	316.65	317.52	317.19	317.27	317.85	318.18	319.17	317.53	320.09	317.25	317.1	317.8	318.48	317.12	319.6	316.59	318.73	316.2	316.28	317.76	318.39	317.36	317.18	317.38	319.5	317.55	318.84	318.61	319.31	317.2	318.11	316.13	316.71
300.12	301.53	298.3	300.12	301.12	301.19	299.97	301.25	301.49	301.36	301.18	302.65	302.78	301.74	300.8	301.09	301.78	301.62	301.71	302.54	302.09	302.94	299.98	300.94	301.36	301.82	300.87	300.21	299.77	302.18	300.47	302.68	300.2	301.75	302.33	300.65	301.29	301.82	299.73	302.2	301.08	300.41	300.14	300.49	299.89	302.07	300.36	300.92	301.45	301.06
314.64	311.78	313.37	312.6	313.98	311.42	312.14	312.92	313.05	311.99	312	312.82	313	314.75	313.15	312.73	314.17	314.28	311.07	315.14	315.05	311.51	311.52	312.86	314.04	313.75	312.21	313.73	313.49	313.21	312.14	312.84	313.46	311.38	312.19	313.83	314.42	311.36	312.42	312	312.3	313.9	311.79	312.98	312.21	311.43	312.92	312.35	312.72	312.73
316.61	315.69	316.92	314.2	316.33	315.8	316.51	315.95	315.41	314.8	316.48	316.08	316.64	315.81	317.23	313.98	314.97	314.71	315.55	314.48	314.1	315.4	314.41	315.68	315.25	316.17	316.91	315.6	316.89	316.28	314.84	316.77	315.72	314.63	313.83	314.89	313.8	315.88	315.11	317.18	315.74	314.63	316.82	317.2	314.42	315.91	316.54	316.13	316.78	316.03
312.87	312.82	314.91	312.86	313.11	314.43	313.81	312.52	313.46	313.74	312.92	312.87	313.26	313.28	312.89	313.76	313.45	313.21	314.95	313.98	312.28	312.69	313.53	312.6	313.25	313.99	313.71	312.53	311.65	313.82	315.52	312.54	313.27	314.48	311.75	314.72	312.88	313.55	311.77	313	314.45	313.33	314.61	313.65	312.45	310.68	312.72	311.98	313.22	312.64
303.67	303.35	303.42	303.99	302.48	305.3	303.92	304.32	304.43	304.8	303.28	302.84	304.61	304.65	305.92	305.2	304.3	303.99	304.78	304.03	307.02	305.12	304.94	304.64	305.24	305.14	305.97	304.11	305.22	304.78	302.88	306.25	304.16	303.75	306.58	304.18	304.82	304.68	304.45	304.43	305.83	304.26	303.92	305.66	304.71	305.67	304.31	303.29	303.84	304.86
312.14	313.67	312.97	312.62	313.13	313.26	313.71	312.61	313.47	312.57	313.39	313.59	314.01	313.18	313.23	313.62	312.68	313.78	312.23	314.17	313.14	313.34	312.71	312.15	313.45	313.53	313.13	313.34	312.06	312.54	313.81	312.88	311.96	314.12	313.63	312.83	311.18	313.4	314.45	315.02	311.3	313.97	313.09	312.76	313.61	311.89	314.22	312.28	312.59	311.82
311.82	311.03	312.88	313.8	313.5	313.73	314.26	313.48	312.34	312.58	314.32	312.21	313.45	313.68	313.41	311.37	312.99	313.2	313.59	312.48	312.85	312.68	315.12	312.47	313.1	311.32	313.88	313.3	315.49	313.04	313.37	313.15	312.18	310.91	313.93	314.99	313.72	313.59	314.59	314.65	312.9	312.92	315.15	314.32	312.79	312.79	314.05	315.39	313.19	314.99
313.51	313.41	313.54	313.81	313.61	313.5	312.82	313.76	316.5	314.75	314.02	314.33	313.99	314.16	315.26	312.09	314.41	313.83	314.09	312.86	311.79	315.3	314.27	313.93	315.49	313.2	313.63	313.97	313.23	315.17	313.1	310.98	314.16	312.38	315	313.23	314.98	313.26	314.7	314.45	314.47	313.94	313.93	314.35	314.71	313.39	314.5	314.15	314.56	314.65
311.29	310.5	310.99	308.63	310.83	309.49	309.49	311.32	310.4	312.5	310.6	310.38	310.78	309.44	311.32	310.42	310.37	309.94	311.09	310.46	312.35	311.01	311.41	310.15	310.9	310.5	310.45	310.7	310.97	309.48	309.99	309.7	310.47	309.96	310.89	308.66	311.31	311.16	309.2	310.84	310.85	311.15	311.79	309.42	310.01	312.26	310.45	311.54	309.55	311.06
305.97	304.32	305.67	305.67	306.06	306.2	302.84	305.21	305.87	304.65	305.24	304.44	306.22	306.1	305.64	304.9	305.39	305.66	305.78	304.05	305.98	304.16	303.96	306.37	305.61	306.15	305.1	305.5	304.74	307.47	303.89	304.03	306.07	305.01	304.64	304.75	303.92	305.32	305.05	305.34	306.44	303.61	304.52	303.98	303.92	305.83	305.97	303.62	304.84	306.34
314.79	315.96	314.8	314.99	315.71	314.86	315.83	315.75	314.92	315.63	314.73	313.53	315.85	315.5	313.82	315.52	316.58	314.86	314.57	315.49	315.14	315	313.16	315.51	313.53	314.65	315.79	314.33	315.13	312.27	314.22	315.12	313.85	314.25	316.14	314.72	315.58	313.2	315.39	315.23	316.27	315.83	314.15	316.06	312.7	314.26	313.88	316.34	314.66	316.04
313.48	314.12	313.77	313.69	312.89	315.11	313.67	312.86	311.53	313.26	311.12	312.67	314.27	312.49	312.78	313.39	312.93	313	311.69	314.04	312.11	313.51	314.12	311.56	311.59	314.68	314.48	312.18	313.83	313.72	313.08	314.22	312.49	312.47	313.84	314.42	313.08	313.33	315.01	311.17	313.05	311.45	312.63	312.13	312.49	312.13	314.7	313.58	313.44	313.06
314.52	314.13	313.83	313.07	312.8	312.62	314.12	313.87	314.35	313.12	314.03	313.34	312.57	313.24	312.58	313.53	314.2	313.48	313.9	313.64	316.06	312.92	313.48	313.72	312.22	313.9	314.9	315.61	313.13	313.31	313.56	314.45	313.98	313.15	313.95	314.7	314.55	313.9	314.54	315.35	314.76	312.34	315.19	312.7	313.6	314.1	313.44	314.06	314.33	314.07
300.52	302	299.58	300.34	300.74	301.94	301.95	301.83	300.97	300.96	299.73	300.98	302.31	298.84	300.81	299.35	300.7	301.44	299.65	300.71	300.48	299.97	301.9	301.97	301.6	300.86	301.2	299.76	302.53	301.43	301.64	300.36	300.27	300.51	301.05	299.84	299.62	300.93	301.55	302.06	302.06	301.32	300.56	301.19	303.15	302.85	302.68	300.68	300.4	300.76
303.72	305.17	305.22	304.35	304.46	305.72	306.11	304.04	304.77	305.33	306.36	306.1	304.85	305.19	305.57	303.32	303.75	305.24	305.52	304.87	304.35	306.06	304.6	304.37	306.2	305.06	304.69	305.38	303.01	306.55	305.16	307.32	304.58	305.29	307.02	306.39	306.63	305.49	305.68	304.49	305.31	305.92	303.75	304.38	305.23	306.86	306.11	304.55	303.91	305.43
316.57	318.66	315.58	315.92	316.91	316.62	317.77	315.18	316.87	317.99	316.98	314.92	316.48	317.52	316.66	318.91	316.08	315.24	317.88	317.17	317.92	315.77	316.99	315.77	316.78	316.65	316.91	316.56	316.79	316.78	315.69	317.53	317.26	317.34	316.93	318.73	316.73	315.86	316.36	317.23	318.91	317.31	317.64	316.3	314.45	314.5	315.99	314.74	317.51	315.53
314.05	315.53	313.02	313.88	313.06	315.35	313.29	313.66	314.57	314.23	315.2	315.45	316.73	315.96	315.2	314.02	314.19	314.06	316.16	314.21	314.76	313.47	315.58	316.45	316.15	314.39	314.55	315.04	315.61	317.2	314.5	316.02	314.62	314.28	313.74	313.81	314.17	314.72	315.74	313.69	316.31	315.34	315.44	313.23	313.3	316.81	314.8	315.61	314.95	316.2
304.02	304.69	305.67	304.75	305.79	304.88	305.95	305.18	304.72	305.41	303.95	305.73	306.86	307.29	306.41	306.48	306.8	304.64	305.35	305.64	305.18	307.11	306.21	305.35	305.6	304.72	303.76	304.28	306.46	304.71	305.57	306.15	305.01	303.55	306.98	306.02	305.98	306.69	305.36	303.94	305.18	305.1	304.27	303.47	304.04	306.35	307.24	307.08	305.15	305.06
315.19	314.39	315.66	317.55	316.68	315.32	314.92	315.76	317.52	315.72	315.33	316.67	314.43	316.62	316.51	315.91	317.44	315.3	315.46	314.39	315.4	315.69	317.44	314.58	315.51	316.12	315.21	315.36	316.81	315.49	315.16	316.51	315.35	315.45	314.59	315.25	317.9	316.69	316.88	316.77	316.48	315.92	314.19	317.22	317.86	315.82	313.68	316.92	315.3	316.05
299.03	302.88	300.07	301.07	301.98	302.47	300.85	300.68	300.91	300.62	301.57	302.36	302.55	301.82	301.12	302.41	300.43	301.96	301.14	300.11	299.78	301.78	301.03	298.71	302.45	301.05	301.15	299.56	300.77	301.8	302.44	301.12	300.21	302.49	300.91	301.61	301.97	302.81	301.53	299.33	301.37	300.28	300.35	302.46	301.37	300.56	298.67	300.51	300.3	303.21
327.39	327.83	329.23	328.61	327.08	327.87	327.11	327.08	327.15	328.72	328.16	328.41	326.32	328.94	328.45	326.56	327.5	326.89	327.82	328.13	328.82	327.59	328.16	327.2	327.07	328.51	326.2	329.22	326.61	326.76	325.9	327.06	328.24	326.63	329.07	328.98	327.41	326.17	327.98	327.89	326.07	325.78	326.86	328.14	327.55	327.88	328.23	328.43	327.26	328.8
306.04	304.52	306	303.33	303.64	304.6	304.72	305.4	305.42	305.69	305.33	303.09	304.28	305.53	305.3	303.86	305.34	303.78	307.15	307.14	305.31	302.04	305.89	304.96	304.73	305.88	304.58	305.42	305.18	304.22	301.75	305.9	303.9	303.87	304.22	305.83	304.26	305.17	304.86	304.93	306.2	304.5	303.4	305.61	303.57	303.93	305.75	305.24	305.44	304.6
316.68	312.76	315.27	315.47	314.01	314.86	313.86	316.44	315.91	315.38	316.16	313.57	314.24	313.99	315.51	315.34	313.49	315.82	313.59	314.6	315.1	315.24	317.38	314.1	314.89	314.53	313.8	314.71	314.55	314.9	315.82	314.54	314.49	315.58	315.42	315.55	315.88	313.42	316.7	314.06	315.41	313.35	314.65	316.72	314.69	315.19	314.72	314.94	317.17	316.15
328.33	329.25	327.83	329.47	327.75	326.46	327.46	329.15	329.07	330.04	328.44	328.26	327.7	327.94	328.81	329.92	328.63	329.75	328.64	329	329.09	328.62	327.47	328.84	329.61	326.36	328.97	328.15	327.89	326.94	329.46	329.69	328.17	328.22	327.04	327.95	326.85	328.52	328.54	329.29	328.06	329.04	328.51	328.55	327.64	328.03	329.1	329.35	328.76	326.91
309.31	309.84	309.59	310.09	313.25	310.61	311.09	308.88	311.57	312.22	310.04	310.92	310.48	311.29	310.68	309.55	311.54	309.46	309.63	312.09	311.26	311.58	309.19	310.07	310.7	310.78	310.78	310.29	309.69	310.93	310.43	310.09	309.37	309.31	309.49	312.1	310.57	311.32	312.49	311.46	311.23	310.08	311.37	313.06	311.1	311.65	311.17	310.95	311.07	311.39
305.12	304.52	304.04	303.36	305.86	305.04	304.77	304.56	304.28	305.93	304.48	303.9	303.16	305.62	304.56	304.4	304.51	305.86	303.74	302.93	304.81	305.13	306.38	303.93	305.12	305.18	305.39	304.25	303.55	303.06	303.59	301.84	303.94	304.7	306.29	305.99	303.69	303.39	303.6	304.82	303.61	304.29	306.36	305.55	305.11	303.84	303.36	303.63	304.03	303.47
310.08	311.02	310.28	309.79	310.47	309.91	310.95	312.6	310	311.7	309.02	310.55	309.06	309.15	309.8	310.03	312.76	310.02	309.54	310.05	309.41	310.45	311.29	310.2	311.05	312.78	311.27	309.87	310.57	309.76	312.97	311.91	311.47	309.64	311.24	310.15	311.89	309.52	308.88	310.14	311.72	311.43	309.34	309.18	310.85	311.68	311.08	310.07	310.88	311.74
327.85	327.5	327.66	327.45	327.73	326	326.92	327.98	326.21	326.76	328.14	328.07	326.92	327.18	327.83	328.52	327.78	325.75	327.04	326.38	327.65	328.18	324.94	325.71	325.65	327.32	326.78	327.22	326.22	327.19	327.64	329.18	327.66	326.28	326.79	326.72	325.35	325.54	326.31	326.39	326.02	327.78	327.41	327.47	328.25	326.59	326.54	327.44	327.78	326.1
305.01	302.71	302.77	302.57	302.43	302.28	302.52	303.25	303.4	301.47	303.07	301.11	302.31	301.08	302.31	302.98	302.36	303.36	301.59	302.72	302.31	304.51	302.78	303.06	302.52	303.49	303.07	302.75	301.47	302.48	304.34	302.68	303.77	305.08	304.94	302.87	304.81	304.24	301.64	302.11	302.15	302.63	302.69	303.2	302.36	303.12	304.87	302.38	303.96	302.16
303.94	303.39	302.73	302.53	303.31	303.16	302.56	302.74	302.12	303.56	301.38	302.06	303	302.84	303.77	302	304.61	301.94	303.05	301.9	304.91	302.39	303.63	303.76	302.68	302.74	303.14	302.29	303.12	304.84	302.41	302.18	302.58	305.79	303.66	303.02	301.86	302.16	302.19	302.78	303.7	302.76	304.54	303.37	302.7	303.83	303.05	303.29	303.19	303.79
312.4	313.35	312.78	311.1	312.5	313.84	313.34	313.39	311.98	313.96	312.14	314.3	312.81	312.85	312.2	313.39	312.88	313.99	312.11	311.49	312.27	312.68	312.2	312.8	310.5	313.01	313.77	314.32	314.66	311.11	313.32	313.42	311.58	314.21	313.1	313.45	313.52	311.5	312.82	314.11	312.66	312.89	314	312.9	313.62	312.92	312.08	312.68	312.93	311.36
300.55	298.99	301.63	300.83	300.64	300.38	301.07	300.7	301.69	301.16	302.06	301.28	301.36	299.84	301.5	301.63	301.06	300.18	302.7	300.02	301.92	301.43	298.64	300.93	303.2	299.93	300.54	302.78	302.14	299.37	302.33	301.41	300.65	301.82	300.33	301.89	301.64	301.28	299.22	301.95	301.19	300.75	300.72	301.93	301.72	301.9	300.91	301.22	300.85	299.94
309.69	306.18	306.48	306.14	308.68	306.07	305.99	307.63	308.07	307.63	307.93	309.35	307.17	306.59	306.36	305.51	307.05	308.45	306.41	307.03	307.36	304.88	307.94	307.61	307.48	307.54	307.07	307.52	307.25	308.07	309.06	307.04	306.98	306.79	308.1	307.24	306.04	307.01	308.37	306.36	307.44	308.19	309.29	307.09	308.94	306.19	307.7	306.33	306.13	307.22
302.31	302.84	302.72	300.9	303.55	302.33	302.01	303.22	300.71	301.55	302.85	303.54	302.48	303.1	299.61	304.81	301.57	300.71	303.55	301.65	302.33	303.26	302.64	303.98	302.19	302.3	302.61	301.45	300.92	300.89	301.49	302.12	304.2	304.26	303	305.21	302.94	302.47	300.6	304.09	304.92	301.93	302.62	302.71	303.14	302.32	301.29	301.67	301.04	303.26
311.85	311.57	310.35	310.72	311.1	310.78	312.03	312.55	311.99	312.53	311.05	310.15	311.35	310.73	311.05	311.04	309.67	310.29	310.05	310.41	311.2	310.42	311.35	309.08	310.05	312.15	312.72	311.06	313.28	311.01	310.39	311.37	310.54	310.7	311.15	310.39	309.46	311.85	310.42	310.3	309.57	312.51	312.01	309.09	310.58	311.2	310.31	309.24	310.38	309.74
293.51	292.52	292.26	293.22	293.15	294.81	294.13	292.79	293.89	293.33	293.65	293.06	293.01	293.09	295.45	294.53	295.14	294.66	293.62	294.24	293.83	293.11	294.73	294.89	292.97	295.45	294.26	293.24	295.81	293.82	294.17	295.7	296.14	295.21	295.79	295.17	293.54	294.6	295.99	294.9	292.69	293.77	293.24	293.74	294.67	291.73	293.45	294.74	292.89	294.26
304.54	302.31	304.52	304.74	302.52	302.61	302.69	304.11	303.99	303.92	302.21	303.63	303.33	303.56	304.54	302.82	304.13	304.21	303.24	303.28	304.82	300.98	303.03	302.76	302.97	302.98	302.4	302.99	303.45	304.78	305.02	302.58	302.69	302.3	305.66	303.87	303.68	303.11	303.99	302.32	303.98	302.92	305.46	301.78	304.1	304.21	303.32	303.18	302.96	302.66
311.03	309.23	309.42	309.56	310.07	310.18	310.35	310.62	307.57	310.75	310.86	308.41	309.47	309.74	309.74	309.87	310.99	309.44	310.09	311.64	309.51	311.51	310.52	311.24	309.89	310.26	310.36	308.72	310.7	308.44	308.9	310.75	311.3	310.45	309.87	308.52	309.1	311.23	310.3	310.36	309.39	309.05	309.14	311.85	310.1	310.25	308.96	309.92	311.09	308.52
302.41	302.93	303.04	304.75	303.78	304.32	301.37	305.23	303.26	304.35	302.85	303.94	302.11	302.11	302.37	303.49	304.09	302.85	303.46	304.56	304.82	302.34	304.92	304.85	302.74	304.23	303.68	303.35	302.81	303.06	302.8	302.52	304.43	304.54	303.74	303.92	303.77	302.69	303.62	305.2	305.35	304.36	302.17	303.74	305.08	303.53	303.72	303.82	304.38	302.79
303.94	302.58	303.57	302.08	302.72	303.95	302.62	302.55	303.55	302.89	304.67	303.16	303.49	301.65	303.82	301.6	303.8	303.54	302.01	304.88	303.33	304.3	301.97	301.76	302.24	303.13	301.98	302.49	302.62	304.97	306.48	303.96	302.74	301.86	304.74	303.74	303.4	303.54	305.92	303.04	305.57	304.02	302.71	304.97	301.13	301.66	303.44	303.16	303.81	304.14
314.9	313.22	314.01	312.41	314.78	313	313.46	312.07	314.91	314.94	312.45	314.15	313.02	314.33	313.06	314.21	313.53	314.01	313.87	314.28	313.42	314.16	315.08	315.31	313.67	312.48	314.8	314	314.67	311.37	315.05	315.43	311.56	313.53	314.27	315.97	313.4	314.26	313.06	313.73	314.39	314.66	314.04	312.88	313.86	315.15	312.5	314.02	313.26	314.85
327.82	328.54	325.84	326.77	325.76	327.96	327.63	325.85	327.5	326.4	327.12	326.86	326.38	326.26	325.09	327.59	328.21	327.93	326.54	325.42	326.82	326.37	326.15	326.8	326.72	327.36	326.85	327.83	326.76	328.08	327.54	327.39	327.64	325.91	325.58	327.08	328.16	327.81	327.44	325.27	326.98	328.11	328.49	326.86	325.36	329.07	328.88	326.23	328.25	328.29
309.93	310.38	309.8	310.46	308.94	308.24	306.79	309.16	310.26	307.64	310.65	309.55	308.18	308.66	310.13	310.67	309.97	309.99	310.29	309.45	308.95	308.25	309.43	308.31	310.12	307.71	307.52	307.5	308.62	308.85	308.36	309.29	309.65	306.49	308.63	308.06	306.87	307.74	307.53	308.61	310.36	308.45	309.7	307.45	308.01	309.5	309.85	308.71	310.36	308.01
325.77	325.94	326.44	326.38	326.4	327.58	328.77	326.1	325.51	325.42	326.72	327.73	327.74	328.01	326.73	326.96	328.9	325.08	327.07	327.25	326.66	326.32	325.41	326.59	327.68	326.53	326.62	329.42	325.43	326.67	326.83	327.59	327.43	328.01	325.48	327.74	328.44	326.03	327.56	326.97	326.18	325.92	327.28	327.29	327.62	327.03	327.16	324.67	325.47	327.7
307.09	307	306.22	308.92	307.68	306.28	305.72	306.92	305.78	305.8	304.24	305.91	306.96	305.29	305.69	306.15	306.7	308.38	306.43	307.69	307.73	305.87	306.22	305.02	306.68	306.53	308.2	305.71	306.32	305.37	304.84	305.29	305.35	307.59	305.65	306.28	305.12	308.97	308.14	304.88	307.2	307.44	306.58	306.8	306.43	307.31	304.96	305.77	307.57	306
302.77	304.27	304.11	302.49	302.77	304.93	301.76	300.34	301.93	302.26	303.88	304.55	303.91	301.5	303.25	303.34	302.64	302.53	303.1	302.38	300.63	304.62	303.55	303.43	302.05	305.1	301.21	302.79	302.44	303.59	303.18	304.72	301.52	302.67	302.23	302.89	303.59	302.02	301.65	302.82	305.22	304.1	304.32	303.07	303.21	303.22	302.94	303.46	304.02	303.22
304.56	303.73	301.93	303.14	304.47	302.73	302.94	305.42	303.62	303.34	302.8	304.99	303.34	303.76	304.34	305.35	304.61	303.49	302.62	303.97	302.34	304.69	302.63	305.96	304.33	303.68	303.17	304.98	303.81	305.46	302.76	302.75	302.68	303.1	302.32	304.48	302.09	303.37	302	303.89	303.61	303.22	303.24	303.47	302.32	303.62	303.94	303.55	301.9	303.72
303.95	304.82	303.61	303.15	305.74	304.15	304.22	302.84	302.78	303.34	304.54	304.89	303.03	304.79	304.74	302.48	302.79	304.34	303.68	303.91	303.58	305.46	302.28	303.55	305.27	304.48	302.99	301.87	303.93	302.63	304.96	304.14	302.24	303.25	302.92	300.65	304.17	303.64	304.56	302.21	303.82	305.54	303.72	303.22	301.49	304.28	303.94	306.02	305.52	304.33
303.24	304.34	305.51	302.93	304.47	302.48	304.12	304.28	303.53	303.33	303.13	302.56	303.63	304.16	304.14	303.7	302.86	303.54	302.86	304.9	304.09	301.87	301.94	302.85	303.39	303.4	303.5	303.54	303.53	304.11	302.41	304.19	306.05	303.52	303.95	301.94	301.01	303.1	302.72	303.87	302.8	303.05	304.05	302.1	302.74	303.09	302.95	301.62	302.89	302.59
302.94	302.64	302.81	302.06	303.28	303.85	301.82	302.71	303.99	304.28	304.23	300.87	301.95	303.94	302.5	302.24	301.71	302.44	302.38	302.35	302.31	302.57	303.8	302.66	302.84	302.82	302.61	302.45	302.39	303.35	302.08	303.68	302.68	302.99	302.17	302.49	302.71	303.24	302.17	302.73	303.83	304.46	304.75	302.68	301.25	303.4	302.43	303.53	303.07	303.01
319.37	317.7	319.04	321.34	318.54	318.54	318.55	318.05	318.58	319.93	318.47	319.33	319.37	318.84	318.54	319.44	320.26	319.82	320.2	317.87	319.09	320.36	319.02	320.79	317.85	319.84	318.37	321.09	318.84	319.8	317.95	318.24	318.94	318.99	318.84	317.37	319.18	319.38	321.07	319.74	316.83	318.25	319.62	318.06	318.84	319.29	319.06	316.92	317.84	320.24
318.08	316.94	317.34	315.81	314.97	316.4	317.14	316.76	316.74	317.46	318	316.65	317.59	317.39	315.87	316.2	316.01	315.55	316.31	316.81	316.28	317.78	316.67	317.49	315.64	314.75	317.08	317.1	316.36	316.9	316.05	317.35	315.36	315.46	316.87	316.43	316.62	316.53	316.72	316.71	316.56	316.71	316.06	315.53	315.44	315.31	317.67	317.28	315.17	317.04
300.5	299.59	302	299.99	302.2	300.94	300.16	302.36	300.68	299.42	300.59	301.97	301.84	301.46	301.6	300.66	300.48	301.09	300.62	301.82	301	301.16	302.87	300.52	300.24	300.65	301.48	301.96	299.16	301.45	300.07	301.42	301.13	299.63	300.58	300.56	300.32	300.03	301.22	298.74	301.82	300.88	301	300.94	301.47	301.68	300.63	299.67	301.29	301.11
301.39	301.33	300.07	300.53	299.54	298.63	299.54	299.3	298.95	300.42	301.01	299.37	299.8	299.29	300.47	300.33	299.65	300.51	299.36	301.01	298.24	299	300.95	299.33	298.63	299.72	300.78	301.15	300.5	299.74	299.7	299.84	300.04	300.26	300.33	298.93	299	300.02	299.52	298.76	300.82	301.53	299.79	298.54	299.85	299.76	299.37	302.06	300.87	302.04
324.62	325.65	323.75	324.31	325.45	324.32	325.53	323.42	324.46	325.4	324.47	324.3	325.19	324.64	324.94	326.71	323	324.87	325.68	324	324.47	324.8	326.01	325.77	325.39	325.03	326.02	324.58	326.43	324.71	324.59	326.01	325.48	325.41	323.1	324.69	324.94	325.52	323.31	325.89	324.65	325.36	324.13	326.2	324.98	324.05	323.69	324.1	325.51	325.55
328.44	327.53	328.74	327.28	328.4	329.33	325.98	327.39	327.02	329.06	328.16	326.63	328.3	328.35	328.96	327.47	327.64	329.85	327.36	327.13	328.92	328.8	326.83	328.96	327.24	328.05	327.57	326.76	328.44	325.54	327.32	325.73	326.75	328.64	328.53	326.73	328.55	325.82	327.48	326.46	328.38	328.24	329.51	328.2	328.49	327.39	326.97	327.88	327.58	330.43
295.9	293.92	296.06	291.81	293.52	294.23	294.82	293.77	293.63	292.43	292.11	292.86	293.86	294.09	295.68	293.8	295.39	295.72	296.17	293	294.07	291.73	292.91	294.33	293.61	293.91	292.79	293.91	294.05	293.44	294.33	292.97	292.98	294.32	294.44	294.72	294.15	294.95	294	294.16	294.51	293.63	292.84	293.28	294.61	294.53	292.74	293.74	294.45	294.72
327.02	326.96	328.46	328.72	329.11	330.24	328.93	328.78	326.69	330.31	328.6	329.6	328.25	328.35	330.41	327.4	329.77	328.48	328.91	328.95	327.78	327.94	328.62	326.7	326.47	326.86	327.93	329.49	328.85	327.79	328.17	331.52	328.88	328.01	327.57	327.54	328.8	328.82	328.37	325.81	327.63	327.6	328.23	328.98	328.04	328.36	328.22	327.51	327.92	327.09
317.71	317.08	317.86	317.4	315.87	319.75	314.94	317.67	318.95	316.98	316.37	317.53	317.38	314.94	316.33	316.53	316.78	316.34	317.19	318.17	318.88	317.7	317.08	315.64	317.29	320.04	316.49	317.46	317.79	317.51	318.2	318.46	316.87	317.79	317.74	315.79	316.76	317.28	318.4	317.12	317.06	317.21	318.8	316.75	315.75	317.07	318.16	316.87	318.68	317.48
302.37	303.22	302.01	302.97	303.6	301.89	302.24	303.65	303.18	304.26	304.45	303.05	303.09	302.4	304.3	302.19	301.91	303.07	302.66	303.41	304	303.3	304.09	303.35	302.59	303.19	304.36	302.33	303.19	301.57	301.98	304.01	303.1	302.99	303.57	303.58	304.46	305.22	302.83	303.58	303.42	301.83	302.58	304.1	304.07	302.82	303.59	302.62	302.1	304.92
327.88	327.29	326.59	330.01	328.98	328.64	328.4	327.46	328.18	327.31	329.29	326.83	327.94	328.4	327.79	326.54	328.66	327.95	328.8	328.17	328.79	326.71	328.76	327.86	327.83	327.84	329.23	326.19	327.54	328.07	328.34	328.36	328.6	326.67	327.92	326.81	329.56	327.48	327.27	326.17	328.71	327.87	329.96	327.99	327.67	327.44	328.69	327.59	328.8	328.67
305.4	303.91	303.37	303.94	305.35	305.34	305.48	305.35	304.5	303.35	303.5	302.76	305.09	306.12	303.86	304.17	306.88	303.93	304.61	305.24	304.04	303.27	304.16	303.7	303.67	305.45	306.43	305.69	303.78	304.16	305.85	304.83	303.48	305.76	303	306.1	303.9	304.43	303.7	303.15	303.71	306.1	304.55	304.59	304.81	304.52	304.59	303.59	304.86	306.55
302.17	304.66	304.63	304.73	305.68	303.67	303.92	303.69	304.9	303.01	302.54	305.25	304.25	302.75	301.89	304.03	303.21	304.65	303.19	303.98	302.8	304.58	302.78	303.86	303.42	304.12	304.97	304.8	302.72	303.22	302.36	301.99	304.2	303.38	304.96	303.89	304.01	302.92	304.43	302.82	303.97	303.83	303.28	303.9	302.37	304	302.76	304.26	304.54	303.91
314.95	314.6	314.65	315.89	316.33	316.27	315.98	316.4	315.93	313.31	314.67	316.87	316.97	315.6	317.01	316.48	315.49	314.51	315.06	315.57	315.5	316.16	315.86	316.53	317.53	315.74	315.33	316.86	315.76	316.3	315.53	316.19	315.43	315.38	315.96	314.19	315.21	315.95	315.93	316.98	313.92	315.68	314.54	314.13	318.4	314.67	313.92	315.99	314.47	315.76
308.23	309.89	307.62	306.88	309.37	308.03	308.77	309.11	309.17	307.36	309.8	308.17	310.05	309.15	308.46	307.67	309.84	308.22	309.72	307.57	306.92	308.23	309.85	309.48	308.91	308.87	309.23	310.45	307.7	307.35	308.76	309.99	308.06	311.23	307.76	308.13	307.61	308.74	308.77	309.11	308.35	311.05	309.41	310.1	309.32	309.02	308.86	308.12	308.06	309.03
315.26	314.95	312.85	313.45	314.93	315.07	314.12	314.06	314.89	314.66	314.29	315.03	314.43	315.16	315.71	314.36	314.74	314.64	316.89	314.72	313.15	314.32	316.8	314.98	314.62	315.56	315.34	315.26	315.1	313.37	314.86	316.08	315.56	314.91	314.62	315.57	315.78	314.6	314.69	315.66	315.62	315.42	315.78	315.58	316.21	315.78	313.58	313.35	315.14	316.68
315.28	317.33	320.48	318.81	317.19	316.39	317.85	316.87	319.03	316.65	319.6	319.07	318.26	319.27	316.77	317.47	318.24	317.67	317.91	318.99	318.33	317.98	318.37	320.74	318.28	318.15	317.83	319.14	319.33	319.69	318.88	319.12	319.19	317.46	318.14	317.4	318.29	317.48	317.93	319.89	319.59	317.53	317.17	317.14	318.07	320.03	316.56	319.45	318.52	318.55
294.89	293.62	296.63	296.34	295.44	296.6	295.56	294.15	295.77	294.13	296.56	294.92	295.67	295.14	294.37	296.35	295.1	296.35	295.19	294.87	293.22	296.39	294.25	295.03	294.36	296.37	295.54	295.25	294.59	294.88	296.53	294.82	294.87	295.05	293.81	294.39	293.86	294.79	295.3	294.31	293.76	294.73	295.97	295.32	294.8	295.65	295.02	295.63	295.13	294.74
310.82	309.75	311.14	309.11	311.33	310.82	310.77	310.99	311.49	311.16	311.17	310.52	310.53	309.47	310.58	310.77	309.32	310.85	310.55	311.25	309.55	311.5	310.92	311.92	311.99	311.61	309.82	310.88	308.8	311.05	310.44	310.75	309.58	310.19	311.97	311.31	309.87	309.93	309.56	309.25	308.2	311.78	310.46	311.24	311.19	310.31	312.31	312.12	308.99	310.87
313.7	313.97	314.97	314.13	312.72	312.68	312.55	315.3	313.41	313.54	312.5	313.68	313.68	314.57	314.34	312.58	314	312.15	314.87	312.19	313	313.86	315.11	313.31	313.2	314.45	314.47	312.77	312.24	313.56	313.22	313.58	314.96	313.03	314.79	312.67	313.98	313.23	313.7	311.57	313.59	311.78	311.5	313.18	311.86	312.4	313.29	312.57	312.17	314.31
306.32	304.58	305.93	307.58	305.12	306.02	304.75	303.58	305.62	306.24	303.97	304.07	305.49	305.29	306.2	303.95	303.42	303.32	304.53	304.49	305.69	305.08	305.97	305.2	304.68	305.13	305.03	304.66	305.21	307.52	304.27	306.22	303.24	305.99	304.53	302.65	304.75	306.48	304.87	304.34	305.24	304.63	303.79	306.01	304.63	305.68	306.45	303.78	303.98	304.01
316.55	315.37	314.52	316.16	315.2	313.56	314.29	313.89	315.36	313.57	313.77	315.1	315.86	314.25	314.77	315.03	314.78	314.71	314.37	315.05	314.76	314.99	315.98	314.7	315.29	313.6	315.76	315.26	315.94	315.73	315.23	316.02	315.41	315.86	314.77	317.28	315.15	314.43	315.93	312.75	316.8	316.28	315.27	315.71	314.29	314.3	315.66	316.09	315.67	313.57
307.58	308.42	307.91	307.68	307.1	307.44	307.01	305.98	304.97	306.65	306.3	306.7	309.29	306.43	307.13	306.65	308.03	307.26	307.89	308.02	308.43	306.8	308.27	307.49	307.64	307.13	305.47	309.51	307.1	307.66	307.07	308.3	304.54	307.11	308.25	306.84	307.02	307.12	307.21	307.38	309.01	308.22	307.8	307.93	307.41	306.12	306.81	309.03	308.92	307.39
307.53	305.85	305.78	304.96	307.36	307.74	306.85	306.63	306.78	307.9	306.66	307.81	306.75	305.7	307.76	305.05	305.83	306.97	305.71	307.78	308.88	306.94	307.06	305.99	305.91	307.82	306.76	304.46	308.17	307.54	307.28	306.81	307.63	307.34	308.5	306.96	306.34	305.42	306.3	307.17	305.47	305.78	304.1	306.88	306.54	307.32	309.54	306.25	307.5	307.4
325.91	326.11	324.96	325.26	326.08	323.35	325.74	325.07	326.75	327.38	323.67	326.84	326.29	324.2	325.98	324.55	325.53	326.69	323.7	325.95	324.96	326.73	326.1	326.17	326.04	325.03	325.26	323.64	324.63	323.56	325.09	324.76	324.87	323.77	325.83	325.34	324.48	324.26	324.78	328.25	324.98	326.04	323.45	324.66	325.64	326.14	325.03	324.77	324.73	325.91
325.73	325.26	324.74	324.79	325.21	323.1	324.45	324.85	324.37	324.18	323.71	324.19	326.22	324.57	327.13	324.01	323.95	325.75	323.15	324.41	324.02	321.54	324.92	325.86	324.25	324.95	326.26	322.81	324.1	326.16	324.62	323.93	325.14	324.38	324.81	324.41	324.99	323.99	325.56	325.3	324.09	324.58	321.87	323.38	323.94	326.57	326.21	325.18	325.79	324.9
302.09	303.1	304.21	302.27	303.44	300.78	303.07	303.45	302.11	302.23	303.55	302.85	303.99	303.09	302.12	302.65	304.54	301.93	303.87	303.07	303.91	303.81	302.56	302.68	304.44	303.75	303	303.9	302.19	303.3	302.42	302.24	301.92	302.98	301.37	302.61	301.58	303.1	302.39	305.59	302.43	300.36	303.86	301.03	304.27	303.43	303.09	301.03	301.2	303.87
313.2	317.13	312.97	314.57	314.31	317.09	314.28	315.62	314.95	314.53	312.77	313.2	315.11	314.19	315.67	314.94	315.84	312.67	313.59	314.49	314.85	313.25	316.62	313.88	314.48	315.74	315.86	314.74	316.3	312.75	316.85	313.9	314.84	314.67	315.8	315.14	314.43	315.78	313.69	314.79	314.28	313.39	315.1	314.8	317.29	314.39	315.04	315.12	314.08	313.97
305.14	303.81	305.62	304.45	304.88	304.93	303.81	302.06	302.63	304.98	303.79	302.87	306.28	303.94	306.41	304.28	304.21	303.73	303.69	305.39	305.13	301.97	304.65	304.53	307.02	305.44	304.9	303.03	302.06	303.57	303.29	304.56	305.42	305.03	305.35	304.81	303.89	304.45	304.61	302.65	303.18	304.34	303.7	306.06	303.73	305.36	304.4	303.34	305.01	303.81
308.54	310.8	311.59	311.87	311.34	311.08	311.88	312.26	310.14	312.1	311.2	310.09	310.77	311.57	310.29	310.08	311.42	311.55	311.02	310.55	311.98	310.51	310.06	311.2	311.77	309.88	308.33	307.51	310.19	310.15	311.37	311.55	310.32	309.13	310.9	313.2	310.55	311.36	309.84	310.56	310.31	311.84	309.96	310.88	310.75	309.95	311.68	309.43	312.33	310.98
304.14	305.65	304.62	303.31	304.83	305.46	304.68	304.87	305.21	303.65	304.13	305.58	305.99	303.38	303.92	306.01	305.92	303.78	301.76	304.8	304.7	306.16	305.06	302.59	303.77	303.43	303.94	304.75	304.82	304.68	305.83	303.59	305.08	305.4	306.83	303.48	302.96	306.89	304.81	305.8	303.1	303.78	305.45	304.52	305.45	303.8	303.39	304.04	305.23	305.39
302.19	301.8	301.55	303.67	301.31	302.35	301.91	301.86	302.93	301.69	303.72	304.65	301.99	302.64	302.29	301.97	303.31	301.31	303.4	302.78	304.08	303.56	304.2	300.95	302.33	302.3	302.18	303.38	300.99	301.46	301.04	302.62	302.78	302.18	302.74	303.82	303.54	303.15	303.56	302.73	304.22	301.01	302.92	300.06	302.35	302.29	301.74	303.65	303.51	303.27
303.31	302.87	303.87	304.82	303.25	304.18	302.72	303.94	302.06	303.05	302.62	303.37	302.04	305.73	302.46	303.77	303.1	302.16	302.94	302.62	303.12	302.79	304.6	304.4	304.03	303.34	303.61	302.85	302.56	305.15	303.07	300.42	301.43	302.94	302.51	304.56	304.24	302.33	301.7	304.71	302.9	302.87	303.81	302.08	302.28	304.12	302.14	304.28	302.77	303.69
312.45	315.63	314.36	312.55	312.62	314.95	314.04	314.25	315.91	310.67	311.69	314	314.3	312.99	312.18	312.72	311.87	311.3	314.38	312.34	311.35	311.92	312.79	312.02	311.91	311.8	312.88	312.83	312.82	313.22	311.85	310.94	311.53	312.84	311.4	312.92	312.2	314.71	314.42	311.37	313.35	312.12	312.09	313.24	312.19	313.36	311.92	312.84	313.94	312.81
306.61	305.35	306.47	307.3	304.64	306.06	306.03	306.36	306.11	307.68	305.5	308.12	307.27	306.73	305.8	307.23	305.97	305.17	306.06	306.47	306.8	303.5	305.55	304.01	306.42	304.56	306.59	306.11	305.82	306.85	305.45	308.19	306.33	305.87	306.02	305.91	306.15	306.06	307.64	307.59	305.85	307.16	307.75	303.86	305.59	304.78	307.25	306.37	305.47	305.68
295.25	295.2	293.63	294.46	294.34	296.96	294.1	297.2	294.17	295.84	296.5	295.77	295.63	296.19	295.99	296.75	295.26	294.03	296.33	296.32	294.71	295.2	293.11	296.27	296.08	294.25	296.79	294.87	295.51	296.63	295.34	293.51	295.91	296.25	296.42	296.84	295.22	294.4	295.94	295.47	294.14	294.66	297.05	294.02	294.68	295.89	293.77	295.55	293.86	295.45
326.51	328.61	327.48	327.77	326.5	327.56	327.68	327.97	327.62	328.41	328.27	328.98	328.55	329.11	328.92	328.32	326.7	327.9	328.26	326.2	327.23	328.98	327.83	328.43	328.91	328.26	327.27	326.31	327.14	327.42	328.13	329.21	326.43	327.4	327.62	328.64	327.61	327.38	327.63	328.33	327.54	326.67	326.87	326.82	327.53	329.27	327.14	328.21	327.96	328.67
314.99	314.32	315.1	314.37	315.15	315.06	313.98	313.84	314.44	314.14	313.26	314.59	315.93	316.04	314.23	316.85	316.07	315.72	314.1	315.4	314.26	315.25	315.84	315.08	313.65	313.7	314.58	314.25	315.86	314.8	315.55	314.5	316.43	315.57	314.88	314.84	315.9	314.98	314.3	313.72	315.16	314.64	313.91	314.53	315.04	316.31	315.34	315.09	315.13	313.23
317.84	318.18	315.76	318.9	317.28	318.37	318.49	318.23	317.6	319.69	317.65	317.58	317.89	320.78	319.99	318.78	318.65	318	315.83	317.43	320.62	319.16	319.45	319.18	318.07	318.39	317.77	317.71	319.72	318.17	318.66	318.97	319.62	318.51	317.94	319.42	318.32	318.79	318.12	316.96	318.81	317.59	317.8	318.11	317.64	318.84	319.57	317.23	319.04	318.04
314.37	314.39	315.92	316.15	314.91	313.33	313.63	315.44	316.03	312.87	314.5	314.68	316.63	313.75	315.6	317.31	315.9	317.39	316.86	315.55	314.71	313.18	315.3	314.97	312.69	314.3	315.56	314.58	315.13	315.45	315.51	314.58	314.53	315.11	316.14	314.47	315.12	314.48	314.88	315.22	313.81	315.6	314.94	316.37	314.63	316.32	316.23	313.92	314.33	316.41
327.75	327.44	327.36	327.56	326.7	327.8	327.69	326.75	328.91	327.83	325.65	328.31	328.35	327.62	328.44	326.49	326.14	326.5	326.1	327.2	326.29	325.64	327.53	328.17	326.22	325.72	327.36	325.81	326.07	326.59	327.02	327.68	327.44	326.46	326.99	326.69	326.38	329.65	325.58	326.33	326.43	327.52	327.4	327.44	327.46	326.26	328.02	327.62	327.74	326.73
293.12	293.15	293.42	293.33	295.23	293.55	294.87	293.17	293.03	293.98	295.11	294.79	293.46	292.94	296.33	293.99	294.6	293.08	294.26	295.11	295.13	292.37	292.18	294.41	293.95	295.44	293.04	294.62	295.22	294.37	292.93	293.63	293.91	296.53	294.08	294.89	293.86	294.08	293.54	293.18	294.47	293.46	294.86	294.4	293.82	292.32	295.99	293.89	294.69	293.24
307.34	309.04	308.6	309.66	310.65	309.69	308.26	308.44	309.06	309.63	310	311.37	308.85	308.18	309.13	308.36	307.43	308.39	307.31	307.02	308.26	307.94	307.08	308.21	307.52	309.03	309.44	309.36	310.45	309.26	308.83	309.71	311.32	308.28	307.47	308.52	309.92	308.49	309.26	309.51	309.91	310.18	307.98	309.5	308.51	308.96	309.6	309.34	308.19	309.28
315.14	312.67	314.07	316.39	312.8	313.92	311.63	311.52	311.62	313.83	314.19	313.16	312.59	313.03	314.16	312.49	314.59	315.19	312.94	313.24	312.69	313.57	313.63	311.49	312.73	312.09	314.42	312.53	313.41	313.37	314.12	312.09	313.68	313.54	312.27	312.06	314.47	313.3	312.79	312.66	314.01	315.12	315.04	313.39	312.28	312.88	311.66	314.43	313.27	312.13
314.93	314.75	315.77	311.71	313.84	314.78	312.96	314.01	314.41	314.84	313.73	313.87	312.48	313.15	313.2	312.51	312.77	313.12	314.67	314.42	314.77	313.7	313.21	312.59	313.7	314.32	314.67	312.81	313.8	313.09	313.23	312.02	311.89	313.45	312.95	314.23	311.99	313.06	315.22	313.2	311.66	314.15	314.11	313.96	312.85	313.6	313.76	312.98	312.71	313.61
303.25	301.91	303.59	301.71	303.11	303.23	302.16	303.24	302.72	304	304.22	302.75	303.79	304.46	304.78	304.54	303.56	301.73	303.46	301.85	304.46	303.58	304.01	304.72	301.76	303.48	304.75	304.28	302.96	302.45	303.01	303.86	303.64	302.95	303.46	303.49	303.38	304.88	302.87	302.04	302.18	303.95	302.58	304	305.16	303.16	304.19	304.42	302.98	302.82
299.31	301.72	298.98	301.57	299.48	300.05	301.75	299.96	300.14	301.81	299.59	301.31	299.88	298.14	299.68	301.35	299.32	300.17	299.4	301.32	300.71	299.71	300.46	299.32	300.11	299.53	300.61	300.37	299.29	298.9	299.01	299.41	299.52	300.99	298.93	298	299.91	301.18	298.4	299.29	301.27	300.05	298.47	298.88	301.51	299.7	298.61	302.67	300.8	299.75
317.35	318.45	319.81	318.59	319.2	319.33	318.85	320.98	316.79	318.16	318.44	316.87	317.84	317.18	317.71	317.02	318.95	317.71	318.62	318.46	319.14	317.86	317.7	318.16	320.1	319.24	318.98	317.65	317.28	319.44	319.51	317.87	318.98	318.98	317.84	319.31	319.78	319.42	318.65	318.44	317.79	316.37	318.84	319.48	316.51	319.41	316.94	318.23	319.24	317.88
303.65	303.61	305.76	304.7	304.76	305.16	303.87	305.97	305.3	302.87	304.24	304.68	303.53	305.61	303.52	304.82	306.07	305.86	306.07	305.52	304.09	306.69	305.15	304.49	305.03	304.09	305.63	303.1	303.72	304.93	305.27	303.9	304.53	305.32	304.89	305.46	304.09	305.15	304.7	305.8	305	307.12	305.55	304.26	304.65	304.1	306.35	305.38	303.43	303.6
316.77	316.26	316.66	316.54	316.41	316.37	318.11	314.37	316.27	315.96	317.73	318.64	316.36	318.19	317.44	315.32	316.85	317.18	317.74	313.99	317.43	315.61	316.55	318.14	315.01	318.22	315.82	317.61	315.49	316.98	316.55	317.49	314.73	317.37	316.86	318.07	316.24	315.24	316.75	315.03	316.68	316.9	316.64	317.6	315.45	315.96	317.07	316.96	316.01	315.79
297.65	298.56	297.85	295.64	296.52	297.26	297.59	297.66	298.11	295.93	296.03	295.36	296.4	296.76	297.85	297.63	298.22	296.14	298.51	297.53	296.96	297.55	295.93	296.33	297.62	296.81	295.81	297.28	296.63	296.02	298.14	298.21	297.91	296.93	297.4	296.49	296.02	297.09	298.07	296.38	295.12	296.77	297.63	296.32	296.19	296.83	297.27	297.24	296.92	295.74
307.46	308.17	310.6	308.1	308.7	308.36	308.05	308.87	306.17	308.59	308.16	308.39	308.66	308.01	310.02	309.97	307.98	308.6	307.98	308.07	307.95	308.93	307.82	310.58	309.11	308.58	307.93	309.24	308.57	308.46	308.09	308.13	308.29	310.92	307.03	308.69	307.31	309.45	309.14	308.57	308.26	308.62	310.86	309.68	307.55	310.19	310.2	310.38	309.97	308.95
303.49	301.79	303.39	303.8	304.25	299.22	301.99	302.57	302.35	304.22	302.34	304	302.08	304.12	304.11	301.8	301.84	302.22	301.61	303.32	304.06	301.73	303.84	301.98	304.05	302.83	303.37	301.69	302.92	304.37	303.64	301.67	302.88	304.35	302.25	303.29	302.28	301.78	301.87	300.97	302.43	303.74	301.36	302.84	303.41	302.8	304.16	301.91	301.65	301.42
303.59	305.36	305.63	304.86	304.94	305.11	305.2	306.63	305.84	306.4	305.75	303.85	306.67	306.19	306.7	304.34	305.75	305.87	305.97	305.97	306.86	305.01	306.02	305.41	308.05	305.34	306.82	306.26	305.91	306.4	306.64	304.87	307.35	303.96	305.1	304.58	306.79	306.45	304.75	304.52	306.01	306.57	307.07	306.61	305.05	304.8	305.29	306.35	305.3	307.83
316.82	316.98	316.65	315.86	316.34	317.73	315.7	316.68	317.6	316.05	316.02	316.84	317.24	316.63	316.21	315.02	316.18	316.63	317.62	316.79	316.34	315.7	317.56	317.1	315.16	314.12	315.9	316.09	315.75	316.44	316.51	318.12	316.11	315.13	315.76	316.99	318.39	316.97	316.41	317.27	315.99	316.73	316.65	315.75	316.84	319.16	316.69	316.17	316.41	314.79
313.18	312.71	312.3	312.39	313.47	312.59	313.14	313.36	313.84	312.55	312.47	312.43	313.66	313.29	312.62	313.2	312.21	313.13	312.47	312.75	311.51	312.48	312.54	312.14	312.22	311.81	312.75	312.9	311.74	312.72	311.66	313.43	310.84	312.6	312.28	310.46	312.97	312.68	313.24	313.5	312.17	312.08	313.76	311.41	310.7	310.6	311.12	312.78	311.83	311.33
326.59	326.37	325.93	326.88	326.26	325.07	325.36	326.6	325.02	326.3	324.71	325.77	326.07	325.25	324.29	325.22	326.7	324.66	325.54	323.79	325.83	325.32	323.29	325.79	324.77	323.84	325.59	324.46	327.91	326.91	324.45	324.81	325.01	324.02	322.91	326.07	323.57	325.26	325.73	326.37	326.38	324.27	325.23	327	324.52	326.03	324.16	325.45	326.15	326.2
308.01	304.32	307.12	307.72	306.96	305.55	306.22	306.31	307.69	306.97	306.57	305.91	305.17	307.89	306.62	307.43	307.14	307.58	305.06	307.29	307.67	306.6	305.95	307.12	306.13	306.38	305.25	307.88	305.74	307.08	307.38	306.56	306.33	305.14	306.75	305.24	307.37	305.73	307.41	307.71	307.94	306.11	304.54	305.49	303.99	305.52	305.9	306.35	305.91	304.47
313.07	314.27	314.45	313.69	314.27	314.63	313.08	313.9	312.62	315.22	315.34	315.21	315.28	312.55	313.34	314.27	314.92	314.34	315.36	313.04	314.18	313.29	313.84	314.81	315.68	314.51	314.62	313.66	314.02	312.71	314.53	316.34	313.52	312.85	314.17	312.86	315.45	314.8	315.05	314.73	313.54	313.3	316.06	316.56	312.68	313.98	313.48	313.6	312.35	314.61
303.64	302.44	302.67	303.9	302.22	304.53	303.01	302.82	302.68	304.72	303.1	302.87	304.72	306.04	304.77	304.25	305	304.85	304.11	303.33	304.09	304.91	303.65	303.79	304.14	303.16	304	304.59	304.87	302.6	302.9	303.66	302.75	303.95	303.5	304.15	303.61	303.84	304.4	304.4	303.8	304.5	302.35	302.72	302.71	303.85	302.38	304.76	303.38	304.08
302.75	302.1	301.42	302.79	303.89	303.72	302.49	303.41	301.98	304.78	303.47	303.6	304.9	301.96	302.85	301.39	301.39	305.74	303.69	300.95	301.73	302.4	305.24	302.89	304.47	302.5	303.45	303.72	303.76	302.75	302	302.06	302.07	300.58	303.52	303.11	304.68	306.35	306	303.35	303.3	303.28	305.78	304.84	302.59	305.55	302.5	304.15	303.47	304.23
303.25	304.37	302.3	304.4	304.13	303.79	304.07	304.04	304.47	303.17	305.66	303.23	302.76	306.76	303.46	305.35	303.09	302.41	304.65	305.19	303.52	301.45	303.08	303.26	304.29	302.98	304.54	302.74	303.21	302.8	302.39	302.29	304.11	302.84	303.89	302.3	302.68	302.2	301.31	301.61	303.1	303.75	304.59	302.42	303.44	302.58	304.18	302.55	303.35	304.44
319.18	317.69	317.74	318.13	318.25	317.5	318.61	318.23	316.94	318.89	317.33	318.81	318.64	317.21	317.86	318.05	320.27	317.14	319.14	317.74	319.24	317.67	317.84	317.61	316.91	316.78	317.39	317.32	319.43	319.43	315.89	317.09	317.96	318.64	320.87	316.98	319.36	318.27	317	317.99	317.91	317.57	316.57	318.41	318.8	317.9	317.61	318.67	318.17	318.12
313.37	314.74	314.11	313.28	312.54	313.18	314.26	314.68	312.4	312.11	311.68	314.04	314.56	313.52	315.33	312.72	312.26	312.05	313.59	311.54	312.24	312.31	314.75	311.73	315.49	313.24	314.3	313.03	313.25	313.67	311.45	313.44	312.32	313.44	312.44	311.77	314.45	313.55	311.93	312.21	311.63	315.15	314.85	312.4	314.85	315.21	311.66	313.83	313.1	313.06
303.43	301.81	303.07	304.37	303.38	303.31	302.52	305.42	304.34	302.75	303.53	303.16	303	301.97	304.41	302.82	305.02	303.74	301.95	304.28	304.2	303.07	303.2	301.84	303.84	304.07	304.02	303.57	304.55	303.05	305.5	303.32	304.65	303.1	301.38	304.34	305.17	303.88	302.6	303.44	303.28	303.76	303.05	302.9	302.86	303.12	303.3	303.76	303.31	302.9
317.85	318.35	318.05	317.85	316.92	318.47	317.53	318.41	317.05	319.01	318.73	318.27	319.41	317.87	317.16	317.95	318.9	319.45	317.89	319.12	317.06	318.33	318.78	318.26	317.99	317.7	318.37	319.65	320.16	317.66	319	318.96	319.22	318.34	318.69	318.98	319.45	318.83	317.9	317.61	318.02	317.23	315.63	317.61	318.86	318.69	317.84	317.63	316.81	317.97
303.43	305.33	305.3	304.53	304.41	304.01	304.5	304.79	305.72	303.7	303.61	305.44	303.89	306.75	305.6	305.67	304.66	305.39	304.4	304.4	304.71	306.18	303.63	304.77	304.39	303.41	305.06	305.05	305.13	305.24	304.5	305.89	304.32	303.09	303.95	305.66	306.27	304.65	303.96	304.43	303.02	305.16	305.36	304.8	305.27	304.06	304.7	305.6	303.78	304.57
313.47	314	313.11	314.54	314.17	312.01	313.1	314.84	312.96	312.78	313.23	312.9	315.5	315.41	312.07	312.16	314.63	313.13	312.96	311.17	313.13	311.93	313.93	312.06	314.48	312.26	314.63	312.79	314.43	313.83	313	313.38	311.54	312.59	310.89	314.06	312	314.46	311.41	313.6	312.67	313.08	312.36	313.51	315.15	312.46	312.49	314.49	313.51	312.83
329.02	327.18	327.4	329.17	328.53	328.83	326.33	327.43	328.37	327.78	327.54	326.7	326.35	326.69	328.81	327.38	327.83	329.83	327.12	327.44	327.96	327.86	325.76	329.22	328.32	327.68	327.06	327.28	328.68	328.56	328.02	329.08	329.12	326.13	326.99	326.91	326.53	328.58	323.57	327.93	329.58	327.03	326.9	327.96	327.32	328.09	327.23	326.9	328.25	328.89
326.5	322.53	326.82	326.66	324.58	326.93	325.33	326.2	324.56	325.28	325.75	325.71	323.77	325.93	325.41	325.16	325.46	326.21	325.18	327.18	323.78	326.48	325.6	324.4	326.64	324.44	323.17	326.39	323.07	326.94	326.07	324.25	325.35	326.19	324.28	325.05	323.97	326.58	324.84	327.08	324.7	326.73	324.79	324.1	324.46	325.29	325.06	326.04	324.23	325.57
294.71	294.79	294.5	295.63	294.81	295.51	293.89	295.52	295.08	293.84	296.27	293.11	293.97	295.13	295.29	294.61	294.75	294.26	294.86	293.64	294.39	294.21	293.72	293.27	295.23	295.54	294.44	296.02	296.46	296.37	294.77	296.87	296.59	293.05	295.44	295.25	295.68	295.05	296.12	293.57	295.37	294.9	294.84	296.75	295.18	295.34	293.68	295.1	297.44	294.43
295.79	294.59	294.64	292.68	292.9	294.56	293.61	294.41	294.62	295.3	293.67	294.49	294.04	294.86	294.76	293.65	296.34	293	295.75	292.86	295.28	294.36	292.21	295.31	293.8	294.43	295.03	293.45	295.17	294.37	293.45	294.16	293.95	293.33	293.96	292.78	296.52	294.75	294.67	294.17	295.23	294.44	295.34	294.32	292.74	295.44	293.66	293.97	292.56	293.81
297.2	299.02	296.56	297.9	297.11	296.19	295.83	294.5	298.14	296.55	296.42	296.02	296.38	298.14	295.57	297.17	295.51	296.47	297.16	296.55	295.18	298.74	297.9	297.73	298.69	298.52	297.25	298.3	295.19	297.6	298.31	295.81	297.8	297.41	297.2	296.12	295.82	297.54	297.52	297.4	297.63	296.56	297.81	295.88	296.3	296.65	298.85	296.31	296.1	297.19
315.91	317.82	314.74	314.87	315.2	316.19	316.53	315.71	315.18	314.34	318.23	314.3	315.58	316.66	315.06	313.91	314.74	316.13	317.81	313.97	313.16	316.31	314.58	316.04	316.1	316.39	315.39	317.13	316.99	316.05	314.74	315.75	315.49	314.9	315.29	315.75	318.08	316.59	314.6	316.89	316.39	315.93	318.3	317.51	313.45	314.38	317.46	314.14	315.03	314.92
307.09	306.94	307.61	307.49	306.91	306.74	306.56	306.78	307.96	307.22	306.07	307.68	306.25	306.75	306.95	306.91	307.36	308.13	305.23	306.57	308.09	306.78	306.12	307.82	306.04	307.23	308.24	306.75	305.27	307.87	307.11	306.13	306.18	306.07	307.52	307.34	307.15	307.57	306.58	307.64	306.95	306.03	307.16	307.9	307.62	307.39	306.71	306.22	306.88	307.73
315.28	316.64	317.82	315.1	316.55	316.9	316.62	314.87	315.42	313.62	316.72	315.4	316.57	315.58	315.38	314.32	314.83	314.37	315.95	315.59	315.32	316.96	314.94	317.7	315.66	314.75	313.83	317.1	315.52	315.67	316.37	315.44	315.66	315	314.44	315.81	313.9	316.06	313.43	316.78	315.66	314.05	316.05	317.55	316.1	315.35	313.33	317.96	315.87	315.87
314.77	311.55	312.5	311.43	312.89	312.86	313.05	311.52	312.13	311.66	310.95	311.34	312.09	313.47	313.07	311.29	311.54	312.24	312.12	312.42	312.19	314.09	312.61	314.21	313.16	311.98	311.27	313.33	312.62	312.74	312.58	310.76	312.66	310.39	312.87	311.38	313.71	312.43	312.44	313.5	310.98	311.22	313.71	312.63	314.3	309.63	313.45	313.24	314.16	311.06
299.26	300.13	300.17	300.04	301.12	299.55	299.93	300	301.41	299.82	300.24	297.48	300.17	299.75	300.24	300.91	299.72	297.46	299.15	300.72	299.95	299.98	300.18	300.58	300.98	299.66	299.55	299.44	298.73	298.96	300.32	301.14	298.08	298.5	301.47	301.36	299.77	300.35	300.38	300.82	299.26	301.01	299.37	299.86	300.78	299.66	300.36	301.2	299.93	300.75
313.08	312.06	313.25	313.56	312.27	312.8	313.96	313.98	313.15	313.3	312.03	313.97	314.17	312.82	312.34	315.01	312.15	315.07	312.94	311.67	313.67	313.44	312.82	312.96	313.16	314.62	313.5	312.3	312.19	314.75	312.54	313.16	313.81	312.7	311.66	311.95	314.19	314.5	312.55	312.33	312.57	313.33	313.82	313.44	312	312.21	313.11	315.09	313.4	313.19
306.05	306.69	305.23	306.99	306.44	305.27	306.02	305.98	305.76	306.06	307.8	307.82	304.66	305.51	305.78	305.57	306.35	305.16	304.83	306.68	306.06	306.9	305.49	305.56	305.63	305.39	306.58	306.06	304.57	305.69	305.56	307.4	307.01	305.71	307.13	305.81	307.8	306.39	305.97	306.39	306.53	306.6	305.05	308.58	305.87	306.6	307.28	307.52	306.69	306.53
305.51	306.87	307.23	307.18	304.92	306.59	307.33	305.5	304.81	306.29	306.09	305.24	308.87	306.72	306.56	306.56	304.72	307.24	306.74	306.44	305.91	305.74	308.04	307.75	304.98	304.84	305.94	305.38	306.18	306.16	305.71	305.4	307.52	307.49	304.85	304.79	305.43	306.09	305.48	306.06	304.08	305.31	306.85	306.51	306.07	305.51	304.68	306.62	305.33	306.28
304.34	302.51	302.72	305.39	305.57	305.81	304.44	304.5	302.99	302.62	305.58	304.06	304.27	302.4	303.83	302.43	305.98	305.28	304.64	302.53	301.87	303.05	304.69	305.14	303.95	305.39	302.83	303.09	303.52	304.43	303.82	303.73	304.37	302.38	305.06	305.6	303.65	304.42	306.49	304.95	305.19	302.68	304.49	304.08	305.57	304.58	304.09	305.74	305.2	305.2
325.89	325.55	323.94	325.25	323.76	325.5	323.47	324.24	325.39	323.77	325.61	325.7	324	324.75	323.32	323.87	323.64	325.6	323.22	323.24	324.44	321.2	324.31	325.95	325.25	323.81	323.45	325.79	323.8	325.47	326.41	324.14	325.31	325.83	324.71	324.22	324.06	325.38	326.91	322.63	322.78	323.46	325.44	324.15	324.59	325.14	325.81	324.42	324.52	324.25
303.54	302.48	304.31	302.68	304.26	301.97	304.21	302.6	304.11	303.38	303.61	304.43	304.23	304.23	304.06	303.55	302.9	301.98	303.22	303.2	302.64	302.64	303.41	303.98	304.2	303.29	303.85	302.91	304.62	301.11	303.16	302.77	302.13	302.51	303.71	304.33	304.84	302.94	300.96	303.48	303.45	302.25	304.34	302.17	301.04	304.07	303.13	305.25	303.72	304.3
306.55	304.7	303.65	304.73	304.51	303.19	305.3	303.18	304.85	304.69	304.63	304.16	303.17	303.16	305.28	306.41	302.84	304.21	305.71	304	305.83	305.85	302.54	305.23	306.71	303.81	306.05	304.69	304.04	303.43	302.89	305.63	304.53	303.76	304.45	300.96	306.24	302.54	303.97	303.07	304.11	303.01	304.3	304.31	306.45	305.04	302.68	302.95	305.42	305.02
312.52	311.62	311.58	310.85	312.32	311.46	311.98	311.45	313.26	310.94	310.57	311.67	312.04	311.94	310.5	312.02	312.22	312.3	313	310.95	311.13	311.34	311.84	312.04	310.94	311.16	309.57	311.37	311.93	310.27	310.57	310.62	310.4	311.26	311.07	311.59	311.01	312.7	310.91	312.61	311.15	312.43	312.55	311.06	311.94	311.67	311.44	312.61	312.67	310.07
301.3	301.39	302.96	301.47	301.25	302.68	302	302.06	301.82	303.16	301.8	300.75	301.28	302.51	301.03	303.84	302.27	303.29	304.33	304.03	301.74	302.98	301.92	304.05	303.53	303.57	302.26	302.8	302.47	302.38	303.72	304.19	302.93	302.46	302.79	302.7	302.9	302.56	301.97	301.99	303.24	301.93	302.03	302.78	301.2	302.55	303.57	299.75	303.27	302.56
294.21	294.36	293.87	295.82	293	294.81	291.61	294.38	294.17	294.71	293.92	295.96	295.11	293.63	294.46	294.66	294.49	293.78	294.8	294.08	295.47	295.04	294.78	295.07	294.99	295.15	294.5	295.05	295.45	294.28	291.49	293.22	294.49	292.83	295.06	293.62	294.23	295.14	292.94	294.4	293.95	294.6	292.91	295.14	294.5	295.33	294.32	293.28	295.25	294.04
305.76	306.84	306.22	307.28	305.53	308.67	306.56	306.2	307.67	305.8	308.73	304.88	307.32	306.03	305.72	305.28	306.15	307.86	306.28	306.74	304.59	306.41	307.23	307.67	306.42	306.6	306.69	305.22	305.56	304.36	306.47	304.86	307.86	306.11	307.86	306.73	306.47	306.98	308.02	307.02	307.1	306.55	307.34	305.36	306.4	306.94	305.77	306.39	304.4	306.48
312.81	315.47	313.34	313.84	312.4	312.15	313.37	315.1	314.06	314.81	312.09	312.05	312.96	313.92	313.6	314.59	315.21	313.94	313.98	312.98	315.71	313.14	314.76	314.09	314.7	315.44	313.79	314.79	313.3	312.8	312.51	314.1	313.96	314.07	313.73	313.95	314.05	313.59	314.34	313.7	314.38	312.74	316.33	314.13	313.77	313.52	313.99	313.51	314.08	313.66
315.94	314.6	316.07	313.75	314.36	315.23	314.91	316.67	316.55	316.23	315.19	315.48	314.24	315.17	314.73	313.66	317.42	316.79	313.79	315.16	315.12	315.49	315.22	314.32	314.6	315.5	315.44	315.39	317.17	315.26	317.37	315.57	315.67	315.18	315.39	315.43	314.29	316.06	315.28	314.67	316.39	315.39	314.46	315.79	315.37	315.17	314.62	313.69	315.31	315.36
303.58	304.9	303.59	303.73	302.51	306.52	301.53	305.05	303.81	304.16	303.88	304.84	303.2	305.63	303.84	304.5	304.42	305.89	305.02	305.43	303.86	303.41	304.56	304.68	303.53	305.56	305.74	304.5	304.58	305.43	304.34	303.27	302.79	305.02	305	305.52	303.38	305.94	305.19	303.77	302.98	304.02	305.99	305.81	304.23	303.66	302.8	305.43	303.65	303.41
328.54	327.57	327.8	328.17	328.69	326.7	327.13	328.1	328.54	326.63	327.92	328.7	328.26	327.48	328.06	326.08	329.55	327.45	328.82	327.9	329.87	325.56	327.7	329.91	328.9	328.35	326.87	329.64	327.87	328.31	327.9	326.29	328.48	328.42	327.29	327.28	327.85	328.48	326.1	327.61	326.85	328.92	326.4	328.25	326.92	328.16	327.26	329.26	328.7	328.08
315	313.44	313.27	314.44	314.36	316.96	313.93	316.01	316.5	316.23	315.64	313.74	315.16	315.58	315.38	314.33	314.49	313.86	315.2	316.75	316.6	315.95	313.98	316.21	315.23	315.67	313.53	315.4	315.14	313.6	316.93	313.62	315.82	314.61	316.94	314.55	312.73	314.87	313.35	315.84	314.4	314.73	315.35	315.31	315.21	315.29	315.08	315.65	315.72	315.24
317.54	318.51	319.87	317.58	317.21	317.6	317.03	318.53	316.98	318.75	318.46	318.16	317.1	315.49	318.67	318.92	317.01	317.74	317.19	318.95	317.98	316.56	316.16	318.54	318.27	318.79	318.79	318.31	315.42	318.59	318.22	318.99	317.6	318.82	317.95	318.47	318.22	318.34	317.2	319	319.72	318.67	317.09	318.11	316.67	316.91	319.84	318.28	318.54	317.89
306.46	305.31	306.83	307.23	305.69	307.23	304.58	304.89	307.05	306.89	305.44	305.98	306.69	305.13	305.99	305.26	305.56	306.19	305.94	307.27	306.17	305.07	305.99	305.55	307.05	306.35	306.59	306.38	307.31	309.82	305.99	304.65	305.93	306.1	307.38	306.68	307.23	307.38	306.16	308.17	307.04	307.16	305.5	305.61	306.24	305.44	306.72	304.6	305.73	305.21
315.23	315.1	314.74	314.77	314.77	314.21	315.3	314.26	313.3	315.36	314.64	315.49	315.34	314.85	314.78	315.99	315.52	314.06	313.96	315.28	314.81	314.77	314.54	315.43	316.29	315.86	315.64	314.85	314.45	312.11	315.33	313.57	314.72	313.35	314.92	314.38	316.45	313.5	314.84	317.13	314.21	315.84	314.27	314.35	315.07	315.25	313.79	315.87	314.08	314.84
307.5	305.27	305.52	306.86	305.24	305.95	303.32	305.24	305.86	305.33	307.35	306.32	305.46	305.93	305.87	304.51	305.51	304.88	305.33	305.6	303.55	307.32	305.22	306.04	306.26	306.39	306.45	305.6	306.7	305.33	306.65	305.79	305.97	304.62	304.89	303.54	304.9	307.5	306.3	304.65	304.38	305.99	305.13	304.09	306.2	305.77	303.52	306.66	305.09	305.69
318.2	317.81	318.29	319.29	319.19	316.91	318.78	316.69	319.2	317.47	317.07	318.93	317.38	318.28	319.5	319.31	317.92	318.5	317.06	317.89	317.65	317.62	318.55	318.88	317.57	317.24	316.15	317.72	319.61	317.26	318.43	318.69	319.14	318.21	315.26	318.66	316.82	317.84	319.3	317.33	318.5	319.13	317.15	319.47	318.24	317.99	318.33	318.15	317.7	318.74
295.48	294.79	292.92	294.6	293.11	296.68	294.25	294.63	293.92	292.81	294.64	294.96	293.78	295.2	293.56	294.35	292.69	293.9	296.26	292.89	295.51	291.8	295.7	296.14	293.24	293.84	293.94	295.41	295.39	292.48	293.1	293.73	293	294.89	292.98	293.26	293.29	293.13	293.53	293.55	292.46	294.51	292.43	295.51	293.31	292.56	293.1	292.65	293.53	293.93
311.1	307.99	309	307.48	310.05	308.03	309.57	309.63	309.66	310.03	310.1	308.63	309.2	309.39	309.27	306.7	308.36	308.98	309.39	310.42	308.62	310.77	307.59	308.88	309.18	308.26	307.22	308.84	309.73	307.69	308.3	307.4	307.76	308.79	307.33	309.24	309.25	308.78	309.56	309.58	308.05	309.27	308.17	310.59	309.05	309.72	308.02	310.02	310.29	309.33
302.22	299.84	301.13	301.82	299.71	301.72	301.76	300.28	302.02	299.25	301.29	299.35	300.61	301.8	302.59	301.07	301.81	300.65	301.3	301.11	301.18	300.2	300.28	303.61	302.59	301.61	301.39	301.75	301.28	299.91	300.63	299.69	298.79	300.74	301.31	301.41	301.16	301.77	301.46	302.24	300.51	300.06	301.61	301.54	301.61	301.81	301.97	302.44	300.41	299.48
309.08	308.54	308.71	308.41	307.45	307.97	307.52	309.01	308.86	308.05	307.9	308.83	310.14	308.93	309.79	308.93	308.76	308.04	309.89	309.78	308.41	308.32	309.48	308.36	309.09	309.42	307.13	308.83	309.39	310.01	308.98	307.38	310.98	308.69	306.77	308.52	308.22	309.66	307.51	308.43	309.39	309.65	307.95	309.37	309.11	308.85	308.6	308.97	308.98	307.69
296.87	297.08	296.68	297.83	298.31	299.33	298.43	296.7	295.8	296.07	297.43	296.68	296.33	296.27	296.18	295.39	296.14	297.65	296.9	297.47	296.9	297.29	295.89	298.09	296.35	297.18	296.01	296.1	299.26	296.35	297.67	296.34	299.56	296.88	296.67	295.68	296.5	296.73	296.36	295.78	296.6	297	295.38	297.51	295.96	297.19	298.55	296.41	294.69	296.32
314.76	316.53	315.76	314.87	314.27	316.14	316.22	316.6	313.66	315.98	317.45	316.7	315.57	316.34	314.83	314.78	314.1	315.26	316.01	313.49	317.08	316.82	313.62	314.95	315.28	314.91	317.57	315.71	314.13	316.46	318.34	316.94	315.85	316.3	316.59	314.13	314.94	314.65	314.75	313.84	316.14	315	315.41	315.91	315.14	315.08	316.75	315.6	314.82	316.07
312.49	314.25	315.52	313.7	314.58	313.27	316.63	314.12	314.29	313.31	314.76	313.2	313.91	313.76	314.43	315.68	312.44	312.22	313.95	312.69	313.74	315.16	313.67	313.29	313.45	314.18	313.06	313.91	313.77	315.81	312.81	314.77	315.17	314.24	314.12	314	313.06	312.89	314.48	312.25	314.13	313.27	315.08	314.38	313	311.71	313.4	313.12	314.1	314.01
297.91	295.13	296.37	296.72	296.88	298.61	296.94	297.09	299.06	295.11	297.22	295.94	296.76	295.94	295.95	296.57	296.73	295.28	295.76	296.36	297.44	297.18	296.23	296.79	296.59	297.31	295.39	297.06	295.52	296.15	297.59	297.55	297.16	297.15	295.63	295.89	295.47	296.82	297.15	297.23	296.98	294.48	295.92	295.67	298	297.17	296.18	297.85	297.55	296.02
293.23	294.72	293.99	295.41	293.76	292.55	293.28	296.78	293.39	294.5	293.09	291.75	293.6	293.86	294.36	295.43	294.71	293.57	293.41	294.39	294.85	295.67	293.93	294.58	294.86	292.09	295.01	295.69	293.61	294.97	294.38	293.81	294.5	292.67	293.3	292.31	294.83	294.82	294.33	293.69	293.19	293.1	294.78	293.99	293.97	292.9	293.45	293.16	293.75	292.47
304.08	301.8	304.15	301.83	302.84	302.44	302.36	303.34	303.99	302.16	302.89	303.31	302.29	301.19	303.27	304.06	303.36	301.89	304.02	303.46	302.84	302.52	303.26	304.03	303.97	304.26	303.63	302.45	301.02	302.53	303.79	302.36	301.84	303.7	301.3	304.26	303.72	299.4	302.39	303.28	303.84	302.81	304.41	303.13	304.57	302.69	304.02	302.86	303.17	303.2
305.16	304.18	302.46	303	305.39	302.62	301.92	304.7	305.22	303.54	303.27	303.66	302.93	303.98	303.43	305.79	302.27	303.62	303.93	304.29	303.94	302.64	303.29	305.12	302.99	304.13	304.08	303.9	304.21	305.09	303.84	303.51	303.05	304.55	304.63	302.69	303.78	302.87	305.47	302.3	304.17	305.4	303.4	304.11	304.71	304.16	303.91	305.38	302.23	304.96
324.75	324.52	325.22	324.03	325.73	324.81	326.06	324.63	325.72	323.76	324.52	324.08	325.41	324.2	325.51	325.2	325.11	325.8	324.63	324.8	324.2	323.15	324.61	324.27	323.53	323.05	324.13	326.15	325.36	324.26	324.01	324.89	324.76	325.83	324.1	324.41	323.72	325.31	325.2	325.61	323.63	324.33	324.36	323.1	325.41	324.92	323.43	324.86	324.52	323.98
306.64	307.73	307.37	306.68	305.68	305.41	307.97	306.43	308.09	305.61	306.05	306.11	305.86	308	305.98	307.29	305.94	306.17	305.92	307.66	306.69	304.42	304.97	306.9	307.7	305.76	306.97	306.22	307.82	306.04	305.51	306.59	307.64	307.48	305.75	305.74	306.94	306.56	306.66	307.25	308.79	307.61	307.79	306.28	306.43	306.53	307.9	306.23	307.88	306.56
307.36	305.95	306.68	306.71	307.17	307.17	305.86	309.05	308.22	307.92	305.72	308.44	307.36	308.35	307.59	307.4	308.3	306.21	307.44	308.17	307.49	306.2	306.02	307.82	305.46	310.03	307.19	307.28	307.85	306.72	307.03	307.16	306.87	305.3	307.48	308.38	309.03	307.42	306.88	306.17	307.88	307.19	306.24	306.7	307.7	306.52	308.69	305.54	307.23	305.98
293.97	296.42	294.13	293.33	294.92	294.42	296.03	296.36	297.11	294.31	294.35	294.04	294.79	293.05	293.64	294.98	295.47	297.03	294.09	295.84	294.05	296.19	295.16	293.79	294.84	293.51	296.54	294.27	294.08	296.39	294.47	295.02	294.18	294.72	295.83	294.39	293.36	293.79	295.09	295.79	295.17	294.82	295.89	297.6	294.67	293.74	294.6	293.61	293.97	297.26
294.49	293.78	294.91	293.63	295.37	293.67	291.64	292.91	294.84	294.3	295.22	295.27	293.94	294.2	296.06	293.7	295.43	295.2	294.03	292.49	294.03	293.11	293.35	295.95	293.84	296.11	295.13	292.95	294.05	293.01	293.54	293.21	294.74	295.09	294.72	294.21	293.93	293.83	293.12	293.92	293.13	293.35	292.81	294.69	293.86	293.69	294.54	293.75	294.5	293.98
311.19	310.74	310.34	309.39	310.17	309.13	309.8	311.03	311.37	310.97	309.94	312.13	311.67	311.1	310.64	311.11	310.09	310.13	308.78	310.67	311.63	311.46	311.22	312.46	308.3	310.61	309.89	309.89	310.81	309.87	312.86	312	310.81	309.25	311.81	310.45	309.54	311.36	310.7	310.83	309.99	309.15	311.76	309.16	309.36	311.13	311.69	310.66	312.53	311.52
314.61	313.96	314.64	315.2	315.52	315.48	315.27	315.69	316.87	313.96	314.92	315.29	315.43	315	313.54	313.95	314.49	314.66	313	315.85	317.21	314.21	314.93	314.94	315.45	314.13	316.62	315.57	315.82	316.07	314.8	316.14	314.28	315.62	315.48	315.95	314.14	315.94	314.67	314.45	315.07	314.16	314.21	314.94	316.29	314.36	315.14	315.36	313.76	313.77
302.32	300.59	299.39	302.51	300.33	301.74	298.29	299.77	298.87	299.28	301.2	299.23	300.08	300.17	299.77	300.41	299.68	300.28	300.23	298.93	299.66	298.94	300.42	298.83	301.28	298.56	302.66	299.61	299.71	301.65	300.48	300.05	298.93	301.14	299.94	298.86	300.15	299.8	301.07	300.31	300.79	300.7	298.19	300.83	297.93	298.87	301.44	298.79	300.32	301.37
296.53	297.35	297.13	298.19	299.03	295.2	296.73	296.59	297.05	295.75	295.71	297.11	296.77	296.23	297.62	296.15	295.44	296.04	297.89	296.41	299.23	298.12	297.89	294.89	296.31	296.66	297.47	297.27	296.54	294.98	294.2	296.71	296.45	297.65	296.47	296.77	297.93	297.41	297.31	297.34	298.05	296.91	296.41	296.75	296.46	298.45	296.5	297.4	296.79	298.65
302.72	304.05	302.23	302.5	304.04	304.53	301.84	302.98	304.67	304.24	302.72	302.12	301.87	303.14	303.21	302.29	302.78	301.87	304.8	302.7	304.37	304.57	302.67	302.72	302.98	304.03	302.27	304.58	303.43	303.73	303.01	304.69	305.02	304.57	304.13	304.73	303.32	303.6	302.68	303.78	302.73	304.86	301.87	302.91	302.71	304.34	303.15	303.06	301.68	304.92
310.54	311.48	311.73	311.76	309.85	312.31	311.65	311.3	311.8	311.48	312.06	310.84	313.14	312.52	313.65	311.42	310.94	312.44	311.5	310.94	311.97	312.39	312.34	312.42	309.88	312.42	310.7	311.39	311.17	311.87	310.71	311.78	311.44	312.94	309.42	312.09	312.33	310.18	312.86	311.89	310.53	310.35	310.67	312.32	313	311.62	311.49	311.04	312.81	310.06
316.99	317.1	316.87	318.08	318.04	316.24	315.82	317.66	319.86	315.74	317.13	316.6	315.72	316.34	315.57	315.42	316.71	316.44	317.79	317.3	318.1	317.63	317.66	318.24	318.1	318.3	316.88	318.53	315.64	317.55	317.02	318.01	317.09	317.49	316.75	316.49	318.05	316.14	317.66	318.16	316.33	316.88	316.38	317	316.76	317.98	317.53	317.52	317.24	316.82
318.71	321.23	320.52	319.61	319.51	319.37	318.02	319.75	318.94	319.78	318.46	318.1	318.77	317.88	319.43	320.93	317.65	320.16	319.03	318.79	319.79	319.18	318.13	319.17	318.07	317.05	318.45	320.64	320.29	319.99	319.94	320.24	317.86	319.1	318.59	321.43	318.63	319.32	317.67	319.78	318.33	319.04	318.34	319.94	319.5	319.69	319.29	320.86	320.44	318.48
314.72	313.33	316.02	314.45	315.25	315.09	315.17	314.72	315.36	314.01	316.83	314.23	314.27	315.18	314.4	316.35	314.87	314.34	314.87	315.64	315.3	315.24	313.57	317.16	315.12	314.98	315.26	314.94	316.05	314.18	314.48	314.85	315.35	316.37	315.27	313.99	314.91	313.47	314.9	314.81	314.39	313.29	315.42	314.55	316.97	316.03	315.42	313.73	316.05	314.97
292.79	291.81	293.52	293.81	293.28	294.47	294.67	293.62	292.41	293.87	292.52	296	292.23	294.58	292.6	293.81	291.74	293.29	293.3	295.05	295.77	291.72	293.48	294.04	293.41	293.84	293.33	293.1	293.31	295.13	293.58	294.62	293.42	294.79	293.53	294.37	293.89	293.46	292.71	294.19	294.59	295.16	294.93	293.04	292.21	295.23	294.52	293.09	296.64	294.2
315.84	316.11	317.29	316.22	315.68	317.5	317.22	316.82	318.2	318.85	321.5	316.72	318.13	317.62	317.25	318.23	319.23	319.34	318.49	319.03	318.72	318.45	317.17	317.56	317.33	320.4	317.63	318.62	318.29	319.92	318.89	317.33	319.75	318.87	319.26	318.2	319.31	317.1	318.75	318.59	317.57	319.48	318.06	318.19	316.75	318.73	317.44	317.78	318.46	318.87
317.45	317.73	316.84	317.54	317.81	316.81	318.59	317.4	316.68	317.83	316.75	317.36	318.74	317.05	318.86	316.28	316.23	316.71	319.61	317.27	318.51	316.93	319.28	316.91	315.25	318.53	316.66	316.99	317.46	318.96	315.5	317.19	318.98	316.39	317.2	317.65	317.12	315.93	318.33	316.39	316.82	316.89	317.87	318.22	316.76	316.1	315.97	316.86	316.16	317.12
312.64	314	315.11	313.71	313.48	314.37	314.28	312.71	314.77	314.19	314.22	314.11	312.61	312.68	313.52	313.3	312.05	312.33	311.44	314.3	312.25	313.61	313.69	313.24	313.62	311.77	313.09	313.06	312.55	314.42	314.44	314.02	311.82	311.92	315.18	313.9	312.55	313.91	311.19	314.81	313.46	312.29	312.93	313.17	313.9	314.06	313.94	312.16	312.18	314.06
306.04	304.64	306.48	305.7	304.15	304.08	303.75	303.93	305.35	304.21	304.29	303.42	304.97	304.72	305.19	304.88	303.95	305.83	305.03	304.7	305.16	304.59	305.96	304.33	305.97	304.27	303.93	305.04	304.19	304.18	304.33	306.27	306.33	304.92	303.33	303.64	305	304.89	304.34	302.92	304.55	305.69	305.67	304.69	305.14	304.07	306.02	305.21	304.74	303.7
303.35	302.15	301.57	302.85	302.99	302.73	302.14	300.44	302.78	302.4	301.4	301.79	302.88	301.41	302.79	303.27	301.95	301.64	301.18	301.69	304	301.46	300.98	302.66	303.65	301.73	302.67	303.43	300.07	302.88	303.36	304.34	302.24	301.53	301.79	301.77	303.22	301.73	301.33	302.58	303.93	302	301.71	303.28	303.59	303.91	303.28	303.21	302.23	303.49
304.54	303.54	304	305.56	304.12	303.14	303.36	304.27	302.92	304.74	305.1	304.44	304.06	304.57	305.18	303.89	303.5	304.28	303.25	303.01	303.81	304.24	304.65	305.68	303.68	303.34	303.46	304.69	305.1	306.07	304.61	304.87	304.43	304.06	302.46	304.04	303.63	303.59	304.58	303.77	303.57	302.8	301.43	304	303.94	304.63	305.13	303.46	302.73	304.52
308.27	309.25	309.65	309.61	306.71	307.99	308.42	306.92	307.77	309.24	309.41	308.53	308.59	309.15	307.67	310.37	307.93	310.13	309.25	308.26	308.87	309.99	306.72	308.46	310.91	307.78	309.02	308.55	310.49	307.82	309.57	310.27	307.45	306.42	309.66	309.18	308.9	308.81	309.11	309.29	307.88	309.33	308.59	307.87	307.66	309.72	311.94	309.31	308.62	309.08
315.55	315.21	314.1	313.57	316.91	314.6	315.35	315.87	315.29	315.43	314.74	313.22	313.71	313.93	314.67	314.61	314.53	315.09	315.92	316.04	313.14	315.37	314.32	315.94	314.81	313.11	316.54	314.53	315.22	315.78	314.4	313.74	315.02	314.47	314.7	314.07	315.96	313.82	315.48	317.26	313.3	313.63	316.22	312.71	315.19	314.01	314.34	314.21	313.94	315.79
299.7	299.65	299.53	298.56	300.39	302.12	300.16	301.32	299.1	300.48	300.09	298.87	298.89	300.08	300.17	301.12	299.96	298.26	301.49	301.29	299.41	300.74	300	300.47	299.46	300.07	300.18	300.16	299.27	300.11	299.53	300.28	300.46	300.43	300.33	300.42	300.61	299.19	302.67	301.83	298.89	298.47	299.2	298.75	299.53	298.68	301.03	299.5	299.48	300.87
315.85	313.91	315.71	314.1	315.43	314.85	315.92	314.4	313.68	315.92	315.71	315.31	316.92	314.52	314.11	315.28	315.42	312.75	318.01	314.28	315.15	312.83	314.88	314.52	314.45	313.15	314.99	316.84	314.33	315.4	314.22	315.89	314.58	314.29	314.87	314.22	312.13	314.04	314.8	317.77	314.98	315.45	315.7	315.56	314.73	315.11	315.2	315.58	313.24	314.39
304.99	301.72	302.17	303.46	300.73	302.38	302.98	303.3	302.9	302.52	303.64	303.03	304.86	302.64	303.27	303.61	303.56	305.42	303.73	303.61	302.33	301.55	303.32	301.98	301.81	302.86	302.89	303.47	303.99	302.61	303.51	303.79	302.44	302	304.64	305.11	303.27	302.87	302.95	303.6	303.28	303	303.79	302.35	303.55	303.55	301.89	302.45	303.15	302.87
306.18	304.9	306.16	306.1	304.52	303.56	304.61	304.08	306.05	305.72	304.24	304.29	302.81	304.96	305.97	304.08	305.16	306.45	305.76	305.04	304.55	304.82	303.83	306.54	306.12	305.93	304.23	305.25	304.89	306.12	306.69	304.06	304.99	305.16	305.7	303.78	305.71	304.68	304.64	305.05	305.93	305.9	305.6	304.72	305.04	304.39	307.51	305.91	304.69	306.3
319.66	318.5	319.23	316.94	316.9	318.23	319.04	319	318.89	318.52	317.11	320.08	319.74	316.97	319.89	317.87	317.72	317.71	320.22	317.64	317.98	317.01	317.66	318.94	318.54	317.54	318.09	316.92	317.52	320.55	318.74	316.01	318.81	319.9	318.37	317.52	316.98	318.01	316.5	318.55	317.23	319.61	318.54	317.56	317.87	320.17	319.08	317.36	319.87	318.09
304.54	303.78	304.3	304.54	303.7	303.8	303.64	303.19	302.7	301.86	302.87	303.74	303.9	303.13	302.7	302.63	303.83	304.79	305.09	302.42	303.95	302.97	304.22	303.66	302.69	304.08	303.51	305.1	302.58	303.6	302.18	301.51	303.96	303.84	301.42	304.06	303.76	303.91	303.27	302.85	304.28	303.09	302.66	301.88	302.32	303.69	303.21	302.7	302.05	304.55
311.93	313.05	312.52	310.43	311.73	309.63	310.68	310.11	310.77	312.83	311.13	311.4	312.05	310.99	312.67	310.38	309.75	311.72	310.39	308.95	311.12	311.6	312.63	312.08	312.08	313.01	311.65	311.09	309.37	311.3	313.44	312.05	311.33	311.22	312.95	312.41	310.78	309.65	312.9	311.8	313.17	310.54	310.27	311.17	309.97	311.39	311.03	313.18	312.11	311.91
315.86	318.53	317.46	317.15	315.62	315.99	318.05	315.89	315.67	316.66	314.51	316.26	317.12	317.69	316.87	316.36	314.54	317.5	317.79	316.04	317.12	316.85	314.64	316.72	315.2	316.67	316.81	316.3	314.45	317.66	316.86	317.02	317.13	316.86	317.64	318.35	315.72	317.07	316.39	316.07	315.12	316.11	317.57	316.74	317.01	316.46	315.78	316.36	317.49	317.15
299.07	296.72	296.85	298.32	296.24	296.79	298.84	298.24	298.09	296.34	297.22	297.94	295.94	297.79	297.48	297.07	296.61	296.44	295.22	298.04	296.09	298.22	296.57	296.52	296.38	297.34	296.03	297.91	296.62	299.53	297.39	296.07	297.68	295.53	295.01	296.36	296.08	296.38	297.32	297.09	298.05	296.96	296.72	298.11	297.14	297.66	297.93	296.45	295.63	296.85
303.07	301.9	304.49	303.11	303.28	304.39	301.46	303.01	304.5	303.83	303.37	304.46	303.32	302.81	304.02	303.56	302.87	304.16	303.19	302.64	304.46	302.5	304.63	303.92	302.95	305.4	301.85	304.19	303.54	304.92	302.92	302.17	305.94	303.44	302.49	301.95	303.59	303.56	303.17	303.13	303.88	302.3	304.37	301.96	302.86	302.88	302.65	303.48	301.42	304.2
305	305.12	305.96	305.15	305.68	305.87	303.64	304.77	306.01	305.48	304.63	305.94	308.06	305.71	305.33	305.69	304.25	305.54	305.2	304.2	305.41	305.66	305.61	305.61	303.3	304.6	305.62	306.78	305.88	302.57	305.4	305.08	304.6	306.21	304.83	303.45	305.39	306.15	304.47	305.51	305.13	305.94	305.41	306.57	305.05	306.27	304.52	305.63	304.72	303.61
293.75	291.47	296.69	292.83	293.98	294.57	294.96	294.22	292.68	295.42	293.03	294.4	295.04	294.29	296.66	293.55	295.66	293.52	292.57	295.4	292.42	295.05	294.07	293.99	292.94	292.93	293.55	293.91	294.69	294.25	294.92	293.04	294.16	296.26	295.67	294.15	294.73	295.45	290.66	292.86	293.93	294.24	293.91	294.8	294.86	293.4	294.62	293.47	292.1	295.41
306.87	305.63	306.79	304.96	306.51	307.81	307.19	307.15	305.86	307.52	304.56	307.02	307.95	307.12	306.84	307.51	307.75	306.5	307.31	307.67	306.94	305.34	304.96	306.72	305.3	306.58	306.7	309.74	307.03	306.14	307.24	304.79	307.59	306.56	306.52	305.95	305.05	306.59	305.58	305.32	307.8	306.39	305.02	306.26	305.94	306.12	306.81	307.65	305.66	306.19
303.63	302.51	303.22	304.65	303.98	303.88	301.11	303.63	302.96	302.46	302.37	301.51	302.86	303.87	302.46	302.62	302.27	303.89	304.54	303.66	303.84	303.74	304.41	304.81	303.1	302.27	304.47	302.76	303.37	303.27	302.41	303.13	303.04	301.72	304.14	303.19	305	305.38	303.61	302.87	303.64	303.62	302.27	304.64	304.66	302.86	303.74	301.99	303.63	303.4
315.36	314.84	312.39	314.31	315.12	314.28	314.38	313.9	314.35	314.54	313.91	315.44	314.97	313.59	313.91	314.87	312.42	314.27	312.07	315.4	312.63	313.98	313.69	314.08	313.52	313.72	313.94	313.6	315.54	312.57	313.93	314.02	315.49	313.44	314.58	313.69	313.31	311.82	312.82	313.47	313.84	314.79	313.34	314.79	312.87	315.75	312.77	314.3	313.36	314.99
316.55	316.22	315.94	317.87	317.92	317.04	316.38	317.5	316.87	317.32	317.99	315.37	316.59	316.49	316.64	315.72	316.65	316.81	317.15	317.25	318.42	317.94	315.93	316.38	318.01	317.12	316.64	317.75	316.33	315.7	317.05	318.06	317.13	318.31	314.76	317.75	316.41	318.82	316.07	316.52	317.68	317.56	317.87	315.72	317.12	317.52	316.6	316.48	315.49	317.05
300.22	302.26	299.99	301.38	301.65	301.86	300.82	302.63	302.57	298.95	302.03	301.64	301.08	300.36	298.34	301.18	300.31	301.09	300.51	300.35	300.87	301.69	299.64	302.1	300.7	301.47	300.79	300.53	302.06	302.21	299.56	300.29	300.52	301.27	300.38	301.8	300.73	300.76	302.1	300.09	300.72	300.82	299.78	300.34	300	302.18	302.38	301.25	302.22	302.62
326.32	326.05	326.86	326.46	326.61	328.77	325.18	328.4	327.16	326.77	328.23	326.38	326.25	323.89	328.7	327.53	327.73	327.25	326.36	325.16	327.38	327.91	324.36	327.83	326.69	326.56	328.45	328.37	326.91	328.73	326.33	326.8	327.36	325.96	325.88	326.82	325.64	325.93	327.85	328.22	326.66	326.81	327.47	327.57	327.99	326.47	327.41	327.38	326.58	328.33
304.38	305.3	303.3	305.26	305.65	305.04	303.29	304.13	306.97	304.56	304.88	303.68	305.28	304.78	304.84	304.18	304.22	305.43	306.28	305.51	304.65	304.4	303.14	305.37	304.53	304.27	305.28	305.74	306.27	305.22	305.74	305.98	305.6	304.3	306.59	306.18	305.04	304.21	305.42	304.29	304.59	307.45	303.55	303.83	304.4	304.43	305.01	305.62	304.55	303.05
315.29	314.85	314.05	315.18	314.88	314.76	315.25	314.65	315.07	315.38	312.93	314.38	313.1	315.62	314.04	315.99	315.37	314.64	315.63	315.79	314.29	314.85	314.79	314.12	314.39	314.63	313.62	313.83	313.95	315.97	316.76	314.38	315.1	315.64	314.37	315.18	314.54	314.33	314.77	314.51	316.13	315.14	315.05	313.93	317.38	313.76	314.2	314.81	313.89	315.61
310.24	308.9	311.23	309.09	308.87	310.89	309.28	310.45	308.28	311.89	309.33	308.85	310.8	310.32	308.8	308.45	310.55	310.18	311.05	309.9	308.73	310.34	309.65	310.09	310.69	308	311.61	309.53	309.28	309.82	309.84	310.01	309.31	309.13	311.18	311.03	309.3	310.97	308.58	310.28	308.76	309.79	310.31	309.95	308.89	310.85	309.93	308.4	309.44	309.86
305.03	304.5	303.1	304.3	303.49	302.79	303.14	305.53	304.96	302.08	302	306.26	303.31	303.75	303.12	302.98	303.42	303.49	304.04	303.79	302.97	302.92	303.36	303.71	303.08	302.41	303.82	303.02	304.82	303.49	302.95	301.96	303.34	302.77	303.84	305.55	302.54	303.18	301.19	302.73	304.03	303.68	302.59	304.49	302.9	305.2	304.23	301.44	302.65	303.33
312.76	312.77	313.27	314.24	314.61	310.58	311.39	313.73	311.96	311.58	311.81	313.72	312.09	312.24	312.16	312.17	313.17	311.9	312.78	313.22	312.29	311.84	312.8	311.52	313.6	313.61	312.05	312.7	311.78	312	312.32	311.5	314.45	312.89	311.3	313.45	312.26	310.86	309.58	313.48	313.48	313.02	311.03	313.07	311.64	311.78	313.76	314.12	312.74	311.98
327.54	326.41	326.65	326.2	327.02	327.21	327.38	327.59	327.82	328.93	328.65	326.44	325.64	330.1	327.53	325.97	327.46	327.35	326.72	327.05	327.32	326.82	328.48	327.13	326.95	325.62	327.74	326.62	326.66	327.28	329.15	327.77	328.51	326.72	326.65	328.91	327.69	326.93	327.73	325.32	327.16	326.29	327.46	327.31	328.13	328.56	327.95	327.06	327.11	328.16
308.28	307.35	306.54	305.75	308.04	307.04	306.49	305.99	306.98	306.55	306.67	307.87	306.68	309.29	307.02	307.09	307.76	306.74	306.77	306.19	306.54	306.65	307.24	308.7	307.79	306.73	306.84	309.16	306.44	306.62	306.08	308.12	307.9	308.37	307.73	307.16	307.74	307.51	308.27	307.37	307.49	307.78	307.06	306.44	308.07	307	307.73	307.28	307.48	307.52
310.91	310.86	309.54	311.83	311.15	309.94	312.23	313.1	309.74	309.67	312.22	310.62	310.22	308.88	311.41	311.56	311.67	311.21	310.9	310.6	310.17	312.37	309.96	311.05	309.78	310.58	310.63	310.16	310.08	310.54	310.6	312.85	309.64	308.69	310.14	309.92	309.84	310.79	310.51	311.38	311.16	311.77	308.35	311.95	312.9	311.6	312.56	311.59	311.48	310.58
314.45	314.78	314.31	314.63	317.13	316.88	315.38	316.28	316.64	314.01	315.41	314.41	315.8	316.32	316.09	314.73	314.41	313.72	315.73	315.87	316.01	314.6	315.83	314.66	312.95	315.63	316.14	314.4	314.98	312.75	315.74	315.14	314.64	315.34	315.52	313.73	315.63	314.74	314.97	315.98	316.46	315.87	315.1	312.51	313.88	315.91	314.33	315.68	316.86	316.34
324.23	323.92	326.14	327.41	325.7	325.79	324.01	324.88	324.48	325.47	324.64	324.97	325.78	324.29	325.61	326.11	325.05	326.41	324.59	325.8	325.32	327.54	324.73	324.76	325.16	324.58	324.4	325.36	324.6	325.18	325.83	325.86	325.62	325.41	326.18	326.95	324.22	326.94	326.33	325.21	325.38	326.7	325.1	325.78	324.5	324.61	325.09	324.53	325.97	325.07
301.54	300.94	300.97	302.75	301.75	301.29	302.58	303.29	302	302.37	302.17	303.01	301.73	302.39	302.97	302.7	301.09	302.04	304.03	303.2	301.97	301.48	302.89	302.96	301.41	302.78	302.74	301.73	303.62	302.16	304.89	301.47	301.59	303.75	303.41	302.74	303.34	302.33	303.4	303.05	303.56	301.98	301.99	302.42	300.79	302.59	302.08	301.87	304.1	300.84
307.67	307.14	308.36	308.69	309.9	308.39	309.57	310.5	310.28	310.48	310.23	309.38	309.54	306.01	309.65	309.11	309.57	307.96	309.25	309.76	308.15	308.43	309.45	310.13	308.71	309.61	308.16	310.26	308.86	310.55	308.17	310.4	310.41	309.7	308.48	309.22	308.26	309.29	308.75	307.4	309.55	307.46	310.61	309.12	308.03	307.56	309.28	307.59	308.07	307.33
312.46	311.8	310.75	312.49	312.09	310.77	310.78	311.69	312.11	310.56	310.75	310.71	311.35	310.19	311.43	311.62	311.62	311.17	312.1	310.74	311.54	311.29	309.64	312.2	310.7	309.99	311.74	311.56	311.97	309.91	310.26	312.1	309.01	310.98	310.16	310.49	312.38	311.07	311.95	312.05	310.97	309.7	311.51	311.04	312.27	311.11	312.15	310.82	310.77	311.73
304.86	303.31	303.85	304.48	303.55	304.5	303.19	303.9	301.49	302.14	302.04	302.21	304.1	304.15	300.82	304.16	302.91	302.19	303.4	302.11	304.25	302.46	302.53	304.18	304.47	302.6	301.91	303.07	302.79	302.55	302.99	304.28	303.35	303.85	302.02	304.25	304.22	302.68	302.21	303	303.21	303.22	303.38	303.81	301.87	302.84	303.31	304.11	303.84	304.06
307.6	305.21	307.37	308.56	307.4	307.73	308.3	307.78	306.47	306.78	308.39	308.38	305.94	307.12	306.47	306.7	306.29	308.48	310.86	307.42	305.3	308.31	305.59	308.67	306.11	307.49	307.29	308.1	305.84	307.37	306.23	308.4	308.75	307.29	307.53	308.26	308.73	307.3	306.81	305.56	305.83	306.58	306.02	308.94	307.78	307.88	306.94	306.92	308.42	308.51
298.47	301.96	300.4	299.25	300.38	300.44	299.63	299.24	299.84	298.73	299.55	300.52	301.16	298.99	300.88	300.12	301.16	299.94	301.74	299.51	301.05	299.76	299.67	299.28	300.61	299.94	298.78	300.76	301.71	298.61	300.06	300.5	301.97	299.28	300.15	301.7	300.88	301.26	299.64	300.66	299.07	300.14	300.09	299.67	299.53	300.86	300.8	299.52	298.67	300.47
327.48	326.03	327.97	328.15	328.76	328.27	328.25	327.32	328.15	326.66	328.02	325.21	327.51	329.63	327.46	328.22	328.42	328.41	327.5	327.9	327.75	326.89	328.18	328.7	327.95	327.86	327.36	328.35	326.61	327.19	326.98	327.52	327.69	327.4	327.81	327.41	328.29	328.06	328.57	329.21	327.73	327.94	328.6	327.58	328.72	327.35	327.63	328.52	328.32	328.75
311.24	311.12	311.02	311.29	312.12	312	313.97	313.04	311.63	310.62	311.09	310.99	312.17	312.15	312.47	311.79	312.75	312	312.23	311.88	310.58	314.74	313.36	310.97	313.25	311.7	312.08	310.61	313.16	313.62	311.85	312.04	312.8	312.24	313.36	312.17	312.48	312.24	313.77	312.27	313.19	311.31	312.55	312.8	311.77	312.45	312.61	311.74	311.75	313.51
317.52	314.3	315.94	316.02	317.57	316.67	313.89	315.71	316.94	315.54	314.38	316.64	316.08	315.82	314.4	316.72	316.22	315.76	315	317.03	316.56	316.38	317.57	317.51	314.18	317.5	315.39	316.5	315.35	314.97	317.45	314.85	314.6	316.97	316.15	317.11	316.71	317.3	315.02	316.33	315.59	316.14	315.56	315.24	314.59	314.33	314.8	315.25	315.29	315.06
311.27	313.6	314.72	313.4	314.09	311.43	312.28	313.44	313.49	314.15	313.8	311.31	312.07	313.64	314.24	315.13	314.27	313.98	313.43	313.18	313.04	311.03	313.94	312.51	312.5	312.5	312.85	313.7	312.81	314.17	312.68	313.48	313.69	312.37	313.67	311.72	313.44	313.38	315.59	314.07	313.51	313.96	313.46	312.68	314.54	314.86	313.26	313.09	314.89	312.83
316.9	317.65	317.71	316.56	317.73	318.63	318.24	318.37	318.79	317.23	319.18	320.27	316.66	316.74	318.24	317.94	318.92	318.57	318.08	317.93	318.01	318.44	320.46	318.43	318.53	319.1	318.86	319.84	317.82	317.7	316.79	317.74	318.52	319.36	318.44	320.21	317.79	317.98	319.02	318.39	319.11	318.84	317.38	317.09	318.46	319.48	318.98	317.51	317.33	318.06
309.91	309.38	310.48	310.36	309.1	310.91	310.61	310.68	311.69	310.19	311.95	309.83	309.78	310.03	310.49	309.44	309.31	310.39	310.59	309.39	311.26	310.63	309.99	310.77	311.68	310.28	311.38	311.38	312.45	311.89	311.68	312.02	312.21	310.53	310.96	310.15	312.38	312.39	312.61	310.29	313.75	312	311.1	311.15	310.92	310.87	311.51	312.58	310.5	310.92
294.72	296.6	295.25	295.83	293.69	295.47	293.02	294.02	295.08	294.58	296.34	294.64	296.25	295.91	294.78	295.71	294.33	293.69	294.73	296.21	296.56	297.41	296.02	295.24	294.68	295.8	294.28	296.37	295.09	294.48	293.81	294.79	297.13	295.04	294.52	297.13	296.89	296.14	295.27	297.34	296.92	294.1	296.58	293.6	296.48	293.26	295.38	296.06	296.23	296.66
299.3	302.2	299.66	299.05	299.98	300.05	302.01	299.63	299.39	299.05	300.33	300.44	300.43	299.74	301.88	301.15	299.78	301.65	299.99	300.81	301.17	299.55	299.95	299.75	299.73	298.92	298.84	300.57	298.93	299.9	301.47	299.13	300.84	297.92	300.32	300.52	299.15	300.81	297.87	300.68	301.05	298.61	300.93	299.67	299.27	298.57	299.54	299.27	299.05	300.31
304.22	305.97	303.47	304.23	305.25	302.86	305.28	303.03	304.54	304.35	304.08	303.57	305.64	304.02	302.88	306.17	303.22	304.6	305.37	304.74	302.8	303.31	304.5	304.21	304.4	305.27	303.24	304.59	305.96	303.14	305.28	304.29	303.18	304.53	304.45	302.63	302.39	304.56	303.43	304.22	303.89	304.33	303.89	303.58	305.87	303.7	304.83	303.23	303.94	305.34
301.81	303.74	302.13	302.29	302.97	302.81	303.5	301.59	301.61	303.03	302.23	302.11	303.06	303.32	301.78	302.51	301.52	303.64	301.9	301.77	303.24	302.64	303	304.45	301.05	304.17	302.18	302.95	304.36	302.51	303.74	302.76	301.96	302.86	301.81	303.29	302.62	302.3	303.47	303.39	301.57	300.63	302.66	302.74	303.99	302.67	303.45	301.38	304.21	304.29
306.33	306.45	304.71	306.51	307.02	305.46	305.87	306.85	304.97	306.93	304.97	304.85	305.85	307.87	305.61	304.7	308.1	306.04	306.53	306.11	306.62	307.81	308.21	306	305.44	306.17	308.3	307.11	306.13	307.9	306.25	302.96	305.49	308.3	307.39	306.13	305.51	305.26	305.98	307.2	307.85	306.21	307.97	307.27	303.69	307.58	306.31	305.08	306.34	307.4
305.67	304.56	303.08	303.57	304.41	303.92	304.8	305.43	304.04	303.49	302.64	304.93	303.48	305.43	303.47	304.77	305.27	303.78	303.92	303.48	303.43	304.11	305.9	304.59	303.49	304.44	304.47	303.42	302.97	302.76	302.87	305.08	303.24	304.99	302.78	305.82	304.58	303	302.06	303.03	305.42	305.81	302.57	305.09	304.54	304.02	304.61	304.51	302.28	304.56
305.45	304.04	304.32	305.11	304.18	304.37	304.73	302.96	304.78	304.28	305.56	304.4	304.97	304.9	305.93	304.83	304.22	305.18	304.27	302.41	302.26	302.56	305.51	302.72	304.06	302.97	304.03	303.31	303.63	304.59	305.55	303.94	303.25	305.09	303.44	304.42	303.54	303.95	304.33	304.21	305	306.31	303.59	304.11	305.41	305.9	304.15	304.19	306.08	304.43
314	313.37	316.16	313.72	314.16	311.84	314.17	313.44	313.95	314.45	314.27	313.27	313.26	316.25	314.23	313.1	314.96	313.83	316.49	314.54	315.04	313.46	314.15	314.25	313.61	315.4	314.28	311.24	313.89	315.28	315.86	315.34	313.74	316.88	313.16	314.33	312.57	314.25	314.22	313.35	314.63	315.67	315.87	311.8	313.84	314.17	314.24	315.58	313.92	313.39
329.45	327.02	330.8	329.2	328.35	329.14	329.56	327.93	326.45	328.32	329.92	328.6	329.32	329.72	329.39	328.98	329.32	327.74	328.73	328.39	330.04	327.78	328.38	329.52	329.42	328.92	327.92	327.91	325.9	326.5	328.93	328.77	328.68	327.43	328.58	328.59	329.44	328.52	327.47	331.5	329.01	327.84	327.85	330.58	330.51	327.8	328.01	328.6	328.37	327.09
303.16	302.44	303.28	301.64	301.82	303.13	301.82	304.64	302.64	305.18	302.81	304.21	300.86	302.13	302.94	300.72	303.91	302.01	304.44	302.95	303.12	302.24	301.74	301.85	302.95	302.14	303.86	302.66	303.64	301.27	300.23	304.15	300.69	303.11	301.27	302.8	302.57	301.45	303.17	302.12	301.76	300.72	303.36	302.27	303	303.34	303.79	301.85	302.22	302.13
301.81	302.1	299.88	299.16	301.39	299.54	298.99	299.33	300.88	301.89	301.39	301.29	300.85	300.13	301.43	300.45	300.21	300.71	300.64	301.44	300.64	299.91	300.02	302.69	302.57	301.88	299.5	301.15	299.06	300.45	301.03	301.27	300.71	301.29	301.12	302.83	299.94	299.16	300.37	302.57	300.17	302.2	300.83	300.2	303.68	298.9	302.32	301.21	301.45	300.42
294.54	297.13	296.1	292.04	294.37	295.73	297.1	295.39	292.95	295.72	293.37	294.34	295.56	295.78	296.43	294.51	294.71	296.65	293.69	295.36	292.7	295.39	294.3	294.81	295.22	296	295.15	295.46	295.89	294.55	296.17	294.57	295.39	296.77	293.21	293.77	294.5	294.63	295.92	294.42	295.25	295.4	294.36	296.16	294.39	294.66	295.71	296.2	294.81	295.61
297.03	296.03	297.04	296.84	297.27	297.48	296.86	296.78	294.89	295.21	297.75	298.03	297.11	295.77	297.51	296.61	299.05	296.21	296.8	297.15	298.68	296.09	296.44	295.57	296.53	296.87	295.55	295.88	296.91	296.09	297.33	295.08	295.57	294.58	296.76	294.87	297.57	296.26	296.8	297.45	295.58	296.4	295.89	298.79	296.59	294.9	296.4	299.38	296.4	299.92
301.79	303.67	303.79	303.2	302.6	302.13	302.59	302.78	301.94	301.77	304.17	303.15	303.08	300.08	301.75	302.13	304.16	300.37	302.88	301.44	302.57	303.71	301.22	302.28	302.88	302.86	303.58	301.83	301.79	302.55	303.24	304.13	301.69	303.92	301.62	301.31	303.56	301.82	302.79	302.68	302.19	303.11	301.95	301.66	303.48	303.58	303.03	304.16	303.36	304.83
312.34	311.74	311.64	313.49	312.57	312.8	313.03	311.56	310.58	311.86	311.33	313.56	312.16	312.04	310.9	312.53	312.6	313.18	311.72	311	311.38	311.95	311.41	312.3	311.37	312.16	312.3	312.69	310.59	312.96	312.16	312.85	311.65	312.81	311.54	313.27	313.37	312.31	312.55	313.15	311.23	311.79	310.75	311.26	314.94	310.72	311.1	312.8	312.33	314.04
319.16	319.46	318.34	318.89	318.55	317.19	318.35	316.68	319.05	316.14	318.05	316	317.08	317.97	318.8	318.45	319.6	316.99	318.05	319.76	319.67	317.61	319.11	318.93	317.57	318.08	317.27	319.68	319.53	318.99	319.51	317.25	320.04	319.32	319.57	316.03	317.74	318.51	318.57	316.22	317.74	317.81	317.6	317.18	318.61	319.02	317.88	318.79	318.43	316.93
328.57	326.25	326.17	327.01	328.11	329.19	327.21	327.36	325.16	326.39	327.57	326.99	327.4	327.21	325.38	327.79	326.41	326.55	326.72	329.93	327.41	327.07	326.03	327.03	326.68	325.85	326.6	326.54	326.04	326.65	326.59	326.43	325.4	327.74	326.03	326.82	326.04	328.5	326.23	327.78	326.69	326.74	326.78	327.71	328.03	327.15	326.69	327.45	327.56	328.33
296.63	292.67	293.81	295.11	294.05	294.16	294.14	294.5	295.44	293.85	292.82	293.08	295.35	293.89	293.9	295.34	292.11	292.55	293.81	293.9	293.06	292.88	293.3	295.56	293.47	293.96	292.37	294.25	295.28	293.9	293.3	293.82	292.66	294.76	292.34	294.26	294.31	294.69	294.39	292.83	294.91	293.99	293.41	295.35	294.63	293.86	292.26	294.59	292.34	294.03
314.38	313.67	313.42	314.01	315.87	313.93	315.33	314.07	315.75	316.3	316.46	313.57	314.46	316.19	315.1	314.06	314.57	316.28	314.32	314.63	315.6	312.79	315.52	314.4	313.42	313.53	315.15	314.93	315.94	316.07	314.38	314.81	313.51	315.5	314.32	317.15	313.66	314.83	312.75	314.01	314.78	314.26	316.33	314.04	312.84	314.45	317.61	314.01	314.92	316.61
305.26	305.75	305.58	307.57	305.13	306.74	304.25	305.28	304.29	306.09	306.32	305.75	303.48	305.68	305.2	305.09	304.3	305.94	304.8	305.33	304.94	305.43	305.59	303.62	303.85	305.84	304.48	304.66	305.31	305.37	305.31	307.2	305.37	305.41	304.2	304.16	305.34	305.85	303.75	306.84	305.42	305.6	306.09	304.4	306.49	304.25	305.86	303.6	306.68	305.68
305.39	302.51	304.78	302.24	302.44	304.35	304.05	302.51	302.37	302.94	302.28	301.96	303.78	302.65	303.37	303.05	302.66	303.99	303.59	302.66	301.62	302.11	301.95	303.28	302.1	303.23	304.58	302.97	301.33	303.64	304.35	303.6	302.78	303.62	302.15	303.53	304.89	304.84	303.41	302.58	301.39	301.83	302.97	301.41	303.4	303.66	302.85	303.24	303.98	302.99
308.41	308.67	309.19	306.86	308.84	310.41	307.68	310.33	307.28	309.17	309.38	307.92	309.4	308.32	309.55	309.42	309.14	309.21	308.92	308.63	307.62	309.02	308.54	306.77	308.38	309.81	309.44	309.06	309.86	308.66	309.51	308.76	309.3	308.55	309.68	309.02	309.25	308.64	309.55	306.72	308.21	309.37	309.06	311.15	307.13	307.63	309.43	307.76	309.57	307.53
313.01	315.19	315.33	313.21	314.56	314.44	313.25	311.29	314.86	314.69	313.36	313.41	314.41	314.39	314.69	314.49	315.52	312.24	315.32	314.28	314.46	314.18	313.07	314.87	315.79	315.06	312.41	313.55	313.2	313.55	313.26	315.63	313.51	313.78	315.29	312.85	311.96	314.71	314.15	312.72	314.93	315.05	314.59	312.79	313.77	315.56	315.36	314.94	313.55	314.86
306.04	306.06	306.76	306.71	306.15	306.84	306.63	306.28	306.03	305.79	306.11	305.86	303.64	305.99	305.93	305.2	304.96	307.71	306.46	305.24	305.97	307.15	306.09	305.11	306.11	307.23	305.33	306.27	305.74	305.39	306.58	306.15	306.89	305.02	306.55	306.2	304.5	306.27	306.23	305.9	305.8	307.85	307.46	306.08	306.15	306.64	307.33	306.16	305.03	306.54
315.4	316.54	315.01	315.11	314.35	313.89	317.36	314.37	313.9	314.71	316.61	315.68	315.51	313.33	314.24	315.38	315.33	314.96	315.65	313.25	314.71	315.74	314.98	314.62	314.61	312.46	313.33	317.01	314.12	313.57	315.46	313.55	315.41	315.75	314.48	315.03	315.59	314.68	314.95	312.76	316.95	315.69	313.21	316.39	314.93	313.24	315.04	314.17	313.74	315.55
307.64	308.92	305.36	306.74	306.42	305.31	306.36	307.67	306.15	305.29	307.61	305.79	305.6	306.2	306.38	306.52	306.23	306.09	305.09	307.81	306	306.46	307.64	306.2	307.82	305.38	305.41	305.53	305.02	307.7	306.71	307.69	307.74	305.42	307.06	306.12	306.49	306.68	305.03	305.3	306.61	308.01	306.95	307.13	305.14	306	306.28	306.22	305.58	307.78
311.8	312.54	312.76	313.58	313.8	310.92	312.83	312.48	312.6	312.54	313.05	311.43	310.58	311.8	313.13	310.47	312.06	312.17	310.96	310.89	312.97	313.94	311.81	312.34	312.02	312.17	313.71	311.94	310.69	312.11	311.31	313.12	314.33	309.94	311.44	313.14	312.49	311.69	311.18	311.66	311.18	311.43	310.62	313.13	310.98	311.1	310.97	312.36	313.98	311.65
303.62	304.45	304.02	302.36	302.66	303.46	303.27	303.62	303.72	304.48	303.34	301.78	302.63	303.5	303.12	301.75	301.63	303.21	302.89	304.55	303.34	303.81	302.51	301.37	304.68	304.42	305.6	302.97	304.16	303.59	302.85	302.4	302.9	302.87	303.74	302.85	302.33	301.63	303.7	305.14	304.98	303.19	302.97	302.84	303.16	303.03	302.29	306.37	303.93	304.38
305.18	307.79	306.5	306.82	305.44	306.59	306.43	305.67	306.07	307.44	307.08	306.28	306.99	305.7	305.94	305.8	307.06	307.17	306.5	306.45	307.07	306.01	305.24	307	304.58	305.01	305.49	305.62	305.05	305.4	305.56	305.54	305.33	306.95	307.45	304.79	307.31	306.41	307.45	304.63	306.83	306.24	307.4	306.87	306.84	306.36	307.23	306.22	306.62	306
310.29	309.83	310.52	310.84	310.05	311.04	309.66	309.22	308.08	309.54	308.41	310.5	309.51	310.45	308.78	310.75	310.47	309.07	309.22	309.04	311.14	309.84	307.93	309.65	309.28	311.1	309.84	310.91	310.79	311.36	308.42	307.94	309.16	310.2	310.33	308.81	310.16	311.1	308.06	310.69	310.94	312.32	313	309.02	311.04	309.06	310.21	309.96	308.81	309.3
304.29	305.22	304.95	304.18	303.78	304.95	305.97	304.44	304.27	302.95	303.14	304.61	304.77	305.13	304.74	304.73	305.74	304.41	306.11	304.09	306.46	304.49	304.61	303.42	304.4	304.09	304.55	302.63	303.22	304.91	303.82	305.08	303.8	304.4	303.71	305.41	304.59	303.82	304.23	304.95	302.48	304.44	305.25	306.13	304.62	304.28	302.72	304.75	304.97	305.07
301.79	300.66	300.76	301.18	300.86	302.5	301.88	301.74	301.83	299	301.36	299.98	301.99	302.03	302.23	300.62	301.32	300.82	300.88	301.3	301.93	302.35	301.6	302.39	300.99	300.01	299.65	301.95	300.76	300.57	299.64	300.62	299.55	299.73	299.75	302.02	301.44	301.81	302.34	301.48	300.55	300.23	302.54	302.74	301.11	299.85	300.69	301.64	300.25	299.72
313.88	314.8	313.14	313.44	312.04	312.95	315.07	314.09	315.14	314.91	314.28	313.8	313.42	313.61	314.77	315.29	315.16	313.82	312.83	316.81	314.69	313	313.17	314.05	313.3	313.67	314.78	311.41	313.94	313.25	312.48	313.95	312.73	313.72	315.07	313.35	315.07	314.22	313.55	314.06	316.03	312.77	316.33	311.56	315.2	312.73	313.6	316.09	312.75	311.63
316.83	318.3	317.23	317.56	316.93	317.38	318.08	317.1	317.2	316.55	315.65	317.2	317.01	318.1	316.55	317.86	318.26	316.59	316.41	315.52	315.58	316.36	317.19	317.68	316.63	318.47	316.77	317.46	316.3	316.03	316.46	316.41	315.84	318.97	317.45	317.57	317.6	317.41	316.48	318.78	317.03	318.89	317.44	315.91	317.4	317.76	316.02	318.36	317.28	317.17
308.84	309.89	309.23	309.76	308.19	308.51	310.55	310.18	310.44	310.57	309.09	307.35	308.78	309.6	309.19	312.8	310.83	307.58	309.24	310.9	310.99	311.51	308.91	310.6	311	309.18	308.93	310.07	308.74	308.65	307.99	311.46	308.12	311.88	309.04	310.94	310.28	309.17	310.39	308.15	309.2	308.24	309.17	309.92	310.03	307.88	310.64	307.91	309.83	311.04
303.73	303.51	303.7	304.25	302.43	301.31	301.52	301.48	301.73	301.82	302.93	302.33	301.91	304.23	301.61	301.96	302.55	302.55	303.59	301.1	301.14	301.51	302.82	301.49	303.5	302.6	302.82	303.93	302.17	302.32	303.05	303.1	302.78	301.39	302.12	302.31	302.18	302.73	302.2	300.7	300.76	302.29	302.1	301.19	303.54	302.54	301.62	303.39	301.61	302.35
311.45	310.65	310.87	310.61	311.89	311.32	312.24	311.73	310.37	310.63	312.91	310.93	309.14	311.38	311.75	308.97	311.7	311.45	308.11	309.6	310.69	312.12	310.42	310.44	310.69	311.62	309.28	309.68	310.61	312.08	310.02	310.12	311.3	309.39	313.37	308.81	311.39	310.64	307.64	311.07	309.77	311.67	309.42	310.81	312.58	311.7	310.31	312.03	310.46	310.57
303.89	302.75	303.1	302.77	302.2	301.99	301.52	302.91	303.26	302.91	303.99	303.54	302.67	302.88	303.7	303.15	304.01	303.45	302.92	303.09	301.44	305.3	302.63	303.43	303.81	301.99	303.49	306.02	304.2	302.65	301.6	303.59	304.47	304.15	303.11	301.19	302.67	304.25	302.78	302.12	301.98	304.07	303.1	303.95	302.71	301.98	302.39	302.46	303.54	303.42
316.35	316.87	318.45	318.16	317.16	317.77	318.57	318.46	316.23	316.91	317.55	320.12	318.5	316.48	318.24	315.49	316.96	315.95	318.47	317.29	317.8	316.77	316.92	316.77	317.75	317.35	317.24	318.42	316.99	316.88	317.2	316.94	318.21	319.26	316.97	316.56	317.74	317.25	314.98	317.57	317.74	317.35	318.56	316.58	316.72	316.41	317.44	315.8	318.26	317.27
324.83	325.41	323.95	323.62	327.13	325.41	323.96	324.48	326.99	326.81	324.6	325.72	326.19	324.29	326.41	325.23	328.23	326.17	324.79	324.38	327.11	326.23	325.34	325.64	325	326.19	325.84	324.67	325.57	322.75	325.27	324.43	325.32	325.51	325.53	325.52	325.3	326.03	325.42	323.68	326.6	325.44	325.25	324.07	325.41	325.77	326.85	326.32	323.89	326.84
313.4	314.85	313.71	314.11	314.76	312.98	314.65	314.04	315.16	313.74	314.46	311.39	314.27	314.59	314.3	313.71	312.31	313.97	316.1	313.7	314.28	315.45	314.22	315.03	312.86	314.44	315.72	314.32	312.41	314.71	312.91	313.3	314.42	314.9	314.03	314.79	313.84	314.9	313.55	312.72	316.17	313.96	314.29	314.01	310.86	315.55	316.76	313.89	313.26	312.38
308.33	309.06	309.23	310.58	308.67	307.53	309.46	307.09	309.48	310.21	308.03	308.17	309.35	309	307.51	311.68	308.01	307.85	306.74	309.18	308.02	306.65	310.44	308.69	308.98	308.56	308.77	308.42	308.54	309.4	309.32	308.56	308.63	309.71	308.08	308.29	308.99	310.31	308.91	308.52	307.54	308.9	308.84	308.95	308.93	309.21	308.09	308.55	308.83	309.11
306.4	306.73	306.3	303.93	305.83	305.31	306.56	306.72	305.72	305.21	303.51	305.99	304.62	305.81	306.57	306.01	308.1	306.13	306.72	305.4	305.54	306.41	306.67	305.71	308.01	306.3	306.13	307.28	305.44	307.45	306.09	307.62	305.38	306.33	306.72	306.23	305.72	305.73	305.71	308.05	305.26	307.46	305.55	306.18	305.07	304.95	306	306.15	307.25	304.93
305.29	306.97	306.24	305.35	304.19	305.77	305.89	304.43	305.19	304.42	305.11	305.24	305.43	306.24	303.81	305.55	306.88	305.26	304.94	305.72	304.47	304.44	304.48	306.5	306.05	308.09	304.43	305.58	305.98	304.77	306.71	306.67	305.76	305.31	305.49	305.5	304.41	305.32	305.33	305.13	305.62	304.88	307.55	305.06	305.82	305.92	305.47	305.66	306.13	305.06
316.89	316.8	317.87	317.31	317.66	316.28	315.89	316.82	314.97	317.16	316.77	316.02	316.84	316.79	314.76	318.53	317.06	315.42	317	316.87	317.73	315.19	316.55	315.6	317.39	317.01	316.04	315.21	317.14	315.68	315.16	315.93	316.11	315.94	316.92	315.55	316.64	316.75	314.86	317.35	318.37	317.66	314.41	315.97	317.85	317.38	316.7	314.61	316.18	315.61
327.31	325.28	326.67	326.93	327.61	326.58	328.61	327.4	327.61	327.18	327.12	327.28	327.31	328.33	327.8	328.4	326.81	327.56	327.2	328.15	326.95	326.9	327.78	327.52	327.26	326.18	325.8	327.01	327.38	328.13	325.92	327.03	328.07	327.42	325.91	327.4	326.43	326.22	328.03	327.58	327.06	328.66	325.45	327.33	324.76	325.94	327.82	327.39	326.26	328
305.98	304.49	306.14	307.35	307.61	305.32	305.91	308.23	308.12	305.41	306.78	306.89	305.5	306.57	305.99	306.72	306.27	303.95	306.37	305.53	306.13	306.67	305.73	305.02	306.91	307.03	306.69	307.37	306.02	306.66	307.52	307.31	306.2	305.8	306.83	307.56	304.46	306.93	306.14	307.29	307.46	307.07	305.67	305.63	306.66	307.47	306.69	307.19	304.94	307.29
309.03	309.93	309.55	308.3	308.49	309.46	308.7	308.41	307.46	309.94	309.47	307.78	309.21	309.6	309.1	308.99	307.46	309.29	308.43	308.26	309.34	306.85	309	309.14	308.44	310.27	309.85	307.83	308.67	308.67	308.45	307.6	309.26	309.1	307.51	308.81	309.48	306.94	309.82	307.59	307.08	309.34	308.77	308.35	307.71	308.56	306.44	308.01	308.25	308.9
317.07	317.2	317.38	317.5	315.91	318.73	316.66	316.94	317.91	317.36	317.5	318.51	317.54	319.73	316.71	317.04	315.4	318.6	318.19	317.84	316.07	317.93	316.43	316.54	317.42	317.28	318.09	316.34	318.12	316.53	318.09	317.33	317.58	316.88	317.5	317.26	317.26	319.08	317.39	318.39	317.6	316.69	317.91	316.42	316.52	318.06	318.66	316.56	317.37	317.67
328.27	328.42	327.61	327.98	328.56	329.44	327.82	330.29	328.52	327.66	326.69	328.09	329.05	326.98	327.88	331.15	328.92	327.73	328.23	328.26	327.54	329.12	327.14	327.05	326.55	326.51	327.87	327.02	326.08	327.58	327.97	327.53	329.37	326.92	328.99	326.04	329.3	329.65	328.16	328.11	326.44	329.49	327.3	328.36	328.82	328.32	325.98	329.97	327.61	325.98
301.21	304.13	302.74	302.41	303.54	303.48	303.55	303.62	302.85	305.2	302.05	301.74	305.04	303.48	303.35	302.45	304.19	303.08	304.95	303.64	304.3	301.82	303.77	302.55	304.48	304.38	303.34	304.91	302.82	302.79	304.21	303.38	304.75	302.55	303.33	303.48	302.68	303.2	302.35	303.26	303.83	304.18	302.51	305	303.72	303.15	303.5	303.03	302.76	301.34
314.12	313.46	312.85	311.7	310.48	314.02	312.32	311.84	311.75	313.12	312.44	311.67	312.6	310.53	313.01	312.12	312.26	311.77	314.26	312.47	312.7	313.81	312.76	313.63	313.76	312.19	314.3	313.15	313.86	313.09	313.74	311.24	314.05	313.31	312.01	311.9	310.73	312.08	312.04	314.84	313.49	313.46	312.47	311.61	312.44	312.84	312.59	313.26	312.62	314.9
302.58	302.54	301.54	302.13	304.39	301.23	301.71	304.25	301.43	301.2	302.44	300.34	303.35	301.61	300.67	302.06	303.54	303.4	301.2	302.61	303.09	303.16	300.3	303.9	303.3	303.45	301.86	301.12	302.88	301.9	302.89	301.61	300.87	300.7	301.1	302.66	301.78	302.45	302.31	301	302.9	302.95	302.17	302.12	301.48	302.61	300.19	301.66	301.57	302.88
312.93	312.32	313.27	313.89	313.3	313.26	312.13	313.37	312.42	313.75	314.19	312.98	312.81	310.88	311.41	313.99	311.89	311.83	313.45	313.87	312.07	310.21	313.43	312.38	311.53	311.66	311.26	312.59	313.22	311.65	312.39	312.65	311.3	312.81	312.79	311.19	312.72	313.04	313.59	313.66	312.95	313.32	313.14	313.37	312.93	313.26	312.69	313.35	312.25	311.83
299.91	300.55	300.87	299.82	301.68	302.24	300.45	298.54	300.79	299.93	300.93	301.5	302.07	299.71	301.42	301.79	299.62	300.89	300.54	302.42	301.02	301.63	301.25	300.3	301.17	302.05	301.16	302.43	300.88	301.63	300.76	301.93	302.61	300.86	301.3	301.08	299.92	300.3	303.01	302.34	302.43	301.17	299.94	300.87	301.49	302.17	302.89	300.39	300.78	301.66
309.33	311.19	307.81	309.25	311.16	308.54	310.13	307.68	309.22	310.12	308.18	309.29	310.08	307.9	309.17	309.71	308.16	307.86	309.14	308.24	308.66	309.46	309.93	309.91	310.37	308.74	310.59	309.17	309.94	310.01	308.33	309.61	307.87	309.17	310.53	307.16	306.62	307.74	308.75	309.61	308.26	308.66	309.12	310.74	308.7	308.15	308.29	309.22	309.38	309.9
304.48	305.14	304.25	304.28	303.16	303.3	303.54	303.36	304	302.99	302.51	303.43	301.38	303.42	304.35	301.36	301.9	304.71	302.67	303.46	303.63	301.61	302.38	303.58	303.71	303.03	304.04	303.77	303.07	303.76	304.67	303.04	302.58	303.97	302.09	302.31	302.87	302.43	303.63	304.7	303.55	303.89	303.2	304.76	301.96	305.75	304.18	303.79	303.83	305.35
307.1	309.07	310.87	308.05	308.33	308.31	308.27	307.94	308.88	309.55	307.72	309.27	308.95	309.87	309.11	308.3	305.81	308.53	310.13	308.86	309.44	306.8	309.54	309.53	308.79	308.72	308.47	308.78	309.79	308.59	306.86	309.73	308.02	308.13	309.05	310.8	309.55	308.89	307.87	309.38	310.76	309.3	308.49	307.12	310.08	308.81	308.26	307.53	309.33	308.91
298.48	301.59	300.75	300.12	301.5	299.5	298.92	300.73	301.37	300.34	300.55	300.39	300.07	299.79	299.79	300.3	299.82	299.71	299.9	299.75	300.14	300.69	300.48	301.54	299.93	299.38	299.1	300.95	298.79	297.62	299.02	299.67	301.19	300.83	300.26	299.69	300.68	298.22	299.38	300.62	298.79	300.26	300.95	299.7	300.04	301.47	299.81	301.19	299.48	299.58
317.49	316.86	316.63	314.45	315.4	313.35	316.5	315.67	316	315.91	316.75	316.08	316.64	315.14	316.08	316.04	316.66	315.63	316.18	316.43	317.03	315.09	315.13	316.37	316.57	314.61	315.3	316.82	314.24	316.18	315.8	316.15	314.45	315.68	317.17	315.39	316.98	315.68	315.65	315.26	316.86	314.6	316.47	314.89	312.89	315.55	314.73	314.27	317.63	313.21
311.45	314.64	313.88	312.99	313.51	313.7	314.06	311.85	313.83	316.33	313.95	313.33	313.29	314.07	313.82	313.56	314.73	314.63	312.17	315.23	313.15	314.28	312.87	313.82	313.24	313.5	313	314.15	313.23	314.57	312.89	314.67	312.26	312.83	314.07	314.24	313.52	313.02	313.8	313.45	312.95	314.72	314.36	314.57	314.04	313.75	312.97	315.1	314.79	314.03
303.63	302.92	303.7	302.92	305.23	302.81	304.74	302.99	304.2	304.23	304.23	304.04	302.14	302.54	304.78	303.19	302.33	305.67	304.03	303.18	301.25	304.81	301.72	301.05	302.81	303.74	304.1	302.66	303.86	304.47	301.84	304.25	303.22	302.04	303.83	305.14	302.96	304.31	303.55	302.49	302.45	305.64	303.61	301.91	302.97	302.26	306.14	304.2	303.08	304.23
303.04	303.31	302.43	302.76	304.59	302.39	302.94	303.23	302.26	305.01	302.97	303.43	303.88	304.97	305.07	303.49	303.58	303.62	303.75	302.9	303.29	303.54	302.26	302.96	304.78	304.12	303.21	303.55	303.58	304.39	304.4	303.67	305	305.15	302.39	303.24	304.15	304.75	304.49	306.08	303.7	303.08	303.75	303.67	304.09	306.39	304.9	304.38	302.51	303.36
313.33	313	313.57	313.53	313.18	313.01	311.61	313.24	312.56	312.37	313.89	312.64	312.87	312.51	312.05	313.84	310.8	313.75	314.64	312.8	313.27	312.77	313.53	312.37	312.76	312.42	312.35	312.72	312.42	315.09	311.27	311.57	312.44	313.24	313.42	313.46	310.12	312.43	313.33	313.14	314.4	312.71	313.16	313.56	312.28	313.05	311.61	313.06	313.26	314
305.38	305.32	303.4	305.52	305.32	306.89	305.23	307.23	306.08	306.24	305.41	305.99	303.46	304.85	305.67	307.49	304.75	304.52	307.94	304.09	307.09	305.72	305.92	304.06	306.15	303.58	304.56	304.85	304.42	304.51	306.93	304.21	304.64	305.32	304.43	305.12	303.67	303.84	306.25	304.73	304.48	305.25	305.07	302.86	306.44	305.78	305.82	303.8	307.55	306.04
[truncated: 600 more rows]
[truncated: 150 more columns]
