# Supplementary material for: Genetic dissection of main and epistatic effects of QTL based on augmented triple test cross design
Source: PLoS One. 2017 Dec 14;12(12):e0189054. doi: 10.1371/journal.pone.0189054 (PMC5730204; doi:10.1371/journal.pone.0189054)
Supplement: S9 Supporting Information — (ZIP) [file pone.0189054.s009.zip › z5_1800_0.2_10.csv]

313.52	306.99	315.55	314.94	315.35	309.7	311.84	319.89	319.94	316.47	308.81	315.09	314	312.52	311.49	316.05	306.21	317.87	311.83	309.85	314.18	315.69	312.91	319.33	315.41	320.55	310.06	309.41	316.17	310.46	309.39	317.74	312.46	311.35	313.21	306.8	317.78	314.67	312.29	315.84	313.53	310.43	314.65	312.81	315.21	315.59	316.78	320.15	313.64	311.37
308.55	304.53	308.22	302.87	309.18	305.97	300.21	304.28	306.58	307.34	303.32	302.95	304.68	302.45	301.58	301.19	308.62	304.56	307.26	303.72	307.71	302.68	301.51	298.94	305.78	308.12	304.15	303.01	307.75	304.96	304.29	306.07	302.82	302.6	306.37	305.52	305.53	307.67	306.26	305.5	303.42	310.01	303.99	303.9	309.1	305.34	305.28	302.17	306.76	302.42
300.74	301.76	310.23	302.68	307.81	301.5	304.39	305.16	309.22	300.82	304.89	308.06	303.05	303.99	302.94	303.08	305.45	306.06	301.47	301.07	300.75	307.4	303.28	308.25	304.67	302.49	303.92	305.6	303.64	308.18	305.98	297.84	306.91	303.46	302.72	305.48	301.87	296.5	306.2	304.43	298.96	301.19	302.97	305.43	301.05	306.63	306.85	301.21	302.3	298.94
305.13	298.71	305.4	300.11	293.79	302.75	301.88	307.37	301.76	295.35	300.23	302.07	307.51	300.84	302.17	302.57	301.92	299.77	301.26	304.52	296.84	300.52	303.69	303.66	305.12	309.38	305.33	305.22	304.34	305.92	303.16	306.98	304.62	305.11	295.59	298.54	298.32	301.09	300.53	305.23	295.92	306.91	303.26	307.54	299.48	300.08	303.23	303.32	300.48	303.33
302.47	306.05	302.5	299.19	303.63	305.35	304.04	301.82	301.82	304.74	301.82	304.49	302.05	306.13	304.65	303.58	305.5	302.37	303.96	306.33	301.98	302.74	304.35	300.09	307.43	306.23	301.16	297.64	304.91	305.25	298.78	301.66	305.73	301.9	305.1	302.28	305.04	301.83	303.33	300.89	301.74	303.91	300.46	300.48	304.02	306.48	303.85	304.32	300.28	305.03
297.13	293.76	296.48	295.15	300.89	294.69	300.6	296.76	296.58	293.64	294.85	292.74	295.2	299.25	300.8	297.33	296.31	299.35	292.78	299.25	298.53	295.12	292.27	293.78	294.02	292.58	294.41	300.75	297.86	294.99	298.26	294.19	299.02	294.81	299.28	295.31	297.26	292.83	300.75	295.77	294.58	299.76	295.47	290.14	293.42	299.54	303.76	297.47	294.38	298.44
306.67	313.34	309.54	303.78	314.64	307.83	309.61	312.57	312.7	308.45	310.1	307.43	311.1	310.46	311.15	308.55	314.85	309.34	309.08	306.71	315.22	306.32	309.85	311.5	314.13	312.21	308.76	309.36	315.45	309.7	306.4	310.11	312.26	309.94	307.21	310.47	311.46	309.71	307.7	310.73	307.38	313.13	311.97	315.47	309.71	310.69	307.71	313.67	318.29	311.59
320.64	321.97	318.63	313.64	315.06	314.81	322.63	322.9	323.53	320.79	318.66	318.47	320.29	317.35	322.78	327.64	317.66	324.36	320.02	317.65	320.47	325.06	320.11	319.51	315.57	322.8	315.01	317.73	323.15	319.68	323.02	321.24	325.49	317.77	318.15	322.41	317.94	320.88	317.35	319.48	315.02	318.96	318.18	321.41	319.54	316.55	321.64	323.47	315.68	319.61
306.27	307.96	305.64	312.06	303.27	307.47	305.47	304.96	305.54	303.67	302.56	304.02	307.81	307.02	299.68	307.56	301.96	302.75	311.09	303.94	300.5	304.95	305.67	310.21	304.58	310.18	301.03	305.93	302.41	305.43	304.41	294.51	308.99	304	302.22	302.79	313.24	302.25	301.87	303.24	306.05	307.23	305.2	302.23	300.76	306.59	302.48	308.76	304.82	306.68
300.91	307.39	303.64	307.49	311.34	304.83	308.16	311.14	307.67	308.34	311.35	306.52	308.08	312.58	309.06	311.62	304.05	307.64	312.25	311.47	310.03	309.37	311.32	310.61	309.46	309.34	304.11	307.15	308.47	307.35	305.9	311.02	309.62	305.44	308.09	308.03	303.19	309.76	306.47	308.81	303.81	309.57	308.17	306.38	305.78	312.57	312.32	311.65	307.89	315.75
321.88	320.37	311.2	318.97	315.02	316.03	319.05	316.95	323.51	319.08	316.09	316.06	315.36	316.28	315.77	321.08	319.19	318.37	319.93	318.36	320.81	322.24	318.93	318.65	318.66	318.49	314.99	313.79	318.67	319.19	318.55	316.56	320.34	316.96	316.36	317.02	319.35	320.58	318.14	325.52	316.76	315.43	313.95	319.66	319.68	318.74	318.69	320.86	313.86	312.52
324.29	315.24	314.59	318.14	313.21	315.38	313.92	315.34	319.29	314.75	316.26	314.54	321.43	320.69	315.76	316.69	317.54	314.71	315.59	317.52	317.27	315.99	317.97	316.12	318.65	319.37	312.93	317.67	314.69	313.9	317.18	319.39	313.46	317.59	311.88	315.77	316.42	318.12	318.42	317.92	319.12	315.85	318.27	314.55	315.45	319.31	317.22	318.98	317.58	313.04
309.49	313.79	312.83	311.36	313.79	314.68	318.7	316.84	311.32	313.16	311.04	315.13	314.36	313.41	313.61	311.77	314.1	313.69	312.07	315.74	309.2	315.2	319.46	311.31	313.99	313.34	314.03	309.94	316.15	313.66	309.79	315.29	311.45	315.71	313.55	311.87	309.73	310.98	313.3	313.79	309.66	311.99	315.47	310.18	310.43	315.45	309.85	314.77	312.52	308.74
316.37	311.65	315.7	314.23	313.19	308.9	316.31	313.2	312.28	311.18	311.72	309.21	315.3	313.84	313.43	312.91	318.98	314.07	314.82	312.79	313.27	312	314.04	313.95	311.45	312.62	312.25	313.09	310.93	312.84	307.55	311.98	314.33	309.89	313.57	317.59	312.56	311.94	310.19	315.21	309.66	311.82	312.4	315.33	320.8	315.27	316.02	309.26	312.25	309.39
304.88	304.96	310.19	308.4	299.52	306.76	302.54	313.94	298.85	306.23	310.78	300.43	307.04	301.51	304.96	305.59	307.11	303.54	306.83	304.49	307.55	303.27	302.98	311.05	304.61	310.26	298.97	306.45	304.6	302.31	309.78	308.07	303.11	302.2	308.49	305	311.9	308.17	308.62	308.26	302.86	302.43	306.05	312.08	309.52	307.17	303.02	299.16	307.7	301.83
307.6	305.8	304.74	304.97	311.45	307.13	303.57	309.29	306.43	306.24	305.47	306.81	308.27	308.22	303.67	313.7	306.57	308.29	306.13	301.21	311.55	302.32	309.22	310.61	304.82	308.86	302	307.84	302.54	302.66	312.32	303.52	306.86	307.75	310.61	312.86	308.54	307.54	311.84	308.56	308.73	312.91	306.54	309.16	311.8	306.76	308.95	307.46	309.06	306.18
314.51	311.98	315.36	316.38	313.3	309.19	315.31	310.67	316.49	312.85	315.46	314.49	313.62	314.24	314.65	314.04	315	314.9	314.96	314.91	312.57	309.33	315.06	314.54	313.89	319.89	314.32	313.54	318.89	315.65	315.78	319.24	317.17	321.46	310.66	315.8	317.25	314.41	318.05	316.97	314.79	317.59	310.09	316.03	314	318.21	314.41	319.25	314.35	316.89
302.77	299.71	305.81	306.14	310.98	300.22	304.71	312.15	302.26	309.54	316.34	302.2	310.18	304.35	305.66	306.12	310.63	310.17	302.08	301.84	311.03	309.27	307.18	304.52	306.9	306.29	308.58	306.4	304.21	305.4	306.11	304.84	309.54	308.05	304.48	304.49	306.37	305.03	310.61	307.18	301.58	309.57	302	311.23	308	305.51	304.5	309.63	306.62	308.81
310.74	310.88	308.84	310.22	309.74	306.94	315.89	313.27	314.51	306.22	308.72	305.39	310.45	314.72	311.91	305.83	311.79	309.67	307.42	314.46	306.6	308.82	309.57	310.02	312.98	311.39	312.37	307.22	310.22	310.35	310.21	307.35	310.91	309.02	309.51	307.66	303.17	308.41	310.56	312.19	309.39	306.29	307.94	309.46	312.94	307.65	310.76	313.53	308.83	311.72
306.61	306.17	305.35	304.88	306.06	307.55	304.82	306.6	309.73	309.66	304.38	308.52	306.09	305.42	308.1	308.09	307.49	302.92	309.71	307.15	307.42	299.71	307.59	309.97	305.11	303.94	307.61	310.69	305.63	304.44	305.72	302.37	307.73	308.42	310.27	302.45	305.97	304.48	307.13	306.26	305.02	302.92	308.8	303.98	307.53	303.45	303.64	306.61	303.64	299.84
311.28	309.6	315.17	317.73	313.11	312.89	313.68	313.79	314.23	319.09	312.64	310.23	317.14	313.97	315.75	314.24	311.46	318.93	311.58	309.09	320.67	315.05	317.79	315.15	315.07	308.99	312.15	313.46	311.74	314.97	316.37	314.19	313.06	315.41	314.79	308.61	312.36	311.46	313.27	315.74	314.57	315.91	318.52	318.48	316.56	314.59	314.59	316.39	320.16	321.7
312.95	307.26	315.9	313.08	315.27	312.66	313.58	308.21	310.88	314.73	311.58	316.92	304.5	309.93	309.45	313.8	319.73	315.55	314.56	310.31	317.77	317.64	312.45	319.02	315.27	311	309.25	314.65	310.36	311.29	310.63	311.69	312.94	312.59	314.77	316.55	310.31	317.91	311.02	308.68	310.49	315.88	314.45	310.51	311.81	315.92	316.83	317.52	313.21	313.15
309.74	310.63	313.28	308.49	310.34	313.51	313.01	310.41	306.78	308.27	304.68	307.27	307.63	302.9	310.64	308.36	307.36	307.4	309.07	308.86	306.05	308.85	313.78	310.95	306.8	303.63	309.52	307.2	308.67	305.2	309.33	307.11	307.28	308.66	309.98	314.87	310.31	313.73	310.26	305.34	308.67	309.82	307.56	312.09	305.19	308.7	310.62	312.55	304.7	307.07
295.73	299.48	298.2	291.68	289.2	294.55	292.82	298.48	296.87	297.5	297.64	291.77	294.94	295.91	296.93	292.3	297.72	298.34	291.01	295.21	300.72	292.7	296.62	294.93	293.42	292.35	291.24	295.39	296.6	302.54	294.16	297.08	292.48	294.11	286.84	293.24	297.25	293.38	295.6	294.97	293.64	298.5	294.73	294.3	296.13	298.97	290.6	297.35	297.47	295.86
316.21	317.77	316.14	317.53	309.7	315.63	318.61	319.37	311.63	316.36	314.17	314.92	314.32	319.73	319.19	316.71	314.58	314.79	317.2	315.6	316.3	312.17	311.15	318.58	317.08	317.31	314.03	314.19	316.9	314.86	315.18	308.87	314.11	314.6	312.8	318.21	318.39	313.45	316.83	319.96	318.75	317.89	312.26	318.19	317.82	320.79	313.05	319.99	311.59	313.48
307.77	315.12	308.96	306.08	307.76	308.48	307.26	308.82	312.7	316.06	316.22	308.87	309.49	314.8	309.84	311.08	317.59	310.31	310.53	308.97	309.13	312.63	314.8	307.07	308.26	310.57	311.17	311.97	309.31	315.17	311.5	312.97	311.89	312.16	312.93	314.97	315.35	310.25	306.43	314.32	308.74	308.47	308.6	310.88	305.98	305.86	307.73	308.42	313.93	313.27
306.09	309.12	305.71	302.67	307.77	310.97	304.77	310.75	301.59	305.06	306.81	308.78	306.48	303.94	309.63	303.9	304.78	302.94	306.13	304.42	305.44	303.91	307.34	307.08	306.6	307.33	307.96	306.19	306.82	304.42	303.25	307.96	309.01	309.38	301.65	305.34	307.21	309.74	308.26	310.51	304.99	306.47	308.29	305.37	304.35	307.23	304.88	309.3	306.21	303.04
314.04	312.42	314.52	312.18	310.56	318.26	312.87	310.43	312.82	312.09	315.12	308.69	309.37	313.05	307.82	307.86	313.06	314.93	310.15	313.41	308.67	305.96	314.83	316.21	311.64	311.6	311.8	308.47	307.62	309.34	312.08	310.48	314.28	310.73	311.61	314.41	312.76	313.74	310.58	312.23	307.12	311.09	307.54	308.47	313.14	314.11	306.74	308.55	310.83	313.08
298.41	300.69	306.74	303.14	305.88	304.69	302.11	308.5	301.54	298.39	304.39	306.11	300.16	302.7	303.96	299.7	302.22	305.61	300.54	305.09	303.63	304.08	304.77	299.71	300.81	296.08	306.44	302.63	306.72	301.7	301.2	303.15	305.69	302.03	303.93	300.67	303.14	305.94	303.01	302.55	304.35	305.06	306	300.43	301.63	302.83	302.96	302.64	302.04	301.52
305.74	304.56	307.51	304.25	300.26	307.03	302.8	302.19	302.77	306.41	305.54	300.78	297.8	305.27	305.47	298.65	305.2	300.03	301.08	303.34	304.39	309.33	301.63	300.88	304.35	306.65	304.52	304.18	305.44	311.4	304.1	301.61	307.56	304.44	301.79	304.58	300.7	304.55	304.65	301.74	298.52	299.61	303.63	301.23	294.93	298.65	303.92	308.99	305.91	305.41
315.33	314.53	319.64	317.13	315.26	312.51	312.46	311.29	311.47	318.9	315.24	314.58	312.39	319.41	317.12	321.42	314.47	313.53	317.25	311.5	316.2	313.58	314.57	317.4	316.01	309.23	315.09	312.4	319.67	315.39	316.56	317.58	315.78	313.41	312.71	319.27	316.84	318.67	317.12	312.97	314.71	317.53	319.22	320.06	314.49	313.93	312.6	310.83	309.98	313.26
326.28	325.71	326.42	327.31	328.17	325.82	321.28	323.32	326.67	330.93	335.77	326.96	324.07	326.33	324.19	328.81	323.27	324.93	330.71	325.63	326.29	323.34	331.09	325.27	330.37	328.63	321.46	324.54	325.32	323.83	323	324.63	327.95	323.95	327.62	325.5	329.26	325.64	327.86	326.6	320.55	322.02	328.45	325.27	327.8	326.9	324.61	324.73	329.32	325.4
303.58	306.5	299.16	305.65	307.16	304.49	302.56	305.18	299.98	305.91	303.17	308.73	309.29	305.37	310.03	308.84	306.16	308.98	310.98	303.91	306.26	306.23	300.43	301.48	308.22	308.54	306.23	305.55	309.74	304.9	304.11	307.34	305.45	301.54	306.26	307.43	303.68	309.84	308.31	310.5	307.35	304.7	299.39	302.13	305.73	301.86	307.57	301.2	304.04	305.45
310.6	308.2	312.31	310.04	312.07	310.88	316.85	310.46	310.69	309.97	312.02	310.34	308.34	314.37	317.32	313.93	310.2	315.4	308.92	311.38	312.62	310.63	310.51	312.58	313.62	309.43	310.07	310.64	310.27	307.4	312.63	310.96	311.25	312	307.18	312.97	311.19	313.16	308.9	308.67	311.75	311.68	311.61	312.51	312.38	305.86	309.9	308.8	309.33	312.8
312.42	310.02	312.82	316.61	312.45	312.21	313.68	309.15	312.2	311.83	314.24	309.37	308.55	310.46	313.64	314.5	315.48	307.92	315.03	318.3	313.99	307.93	312.2	306.42	310.19	304.92	310.56	312.71	312.1	313.66	313.95	313.63	317.03	312.56	309.62	312.19	313.46	308.24	315.72	313.71	315.53	313.52	310.84	313.4	314.1	311.89	314.99	310.15	312.96	309.04
317.48	318.27	317.19	314.48	312.21	314.98	318.91	313.57	322.76	318.24	319.41	317.53	315.58	314.5	317.9	318.32	309.77	315.88	316.66	315.79	316.5	319.45	317.45	320.69	317.75	317.07	316.42	314.67	317.34	314.6	319.7	318.85	318.27	322.04	314.46	315.03	315.87	315.02	318.32	317.06	317.8	320.4	320.88	316.53	318.85	314.31	314.96	315.64	316.02	321.6
326.7	329.06	330.09	328.17	321.92	327.46	323.69	326.97	321.56	326.32	325.32	329.84	328.18	327.3	327.88	325.04	329.19	320.39	328.89	325.85	329.46	329.53	331.62	329.32	326.77	324.75	327.43	328.94	327.58	328.47	326.76	328.38	324.51	326.46	332.36	330.65	327.59	327.1	328.32	324.12	323.74	327.85	328.62	325.66	324.67	327.59	325.28	327.8	326.81	327.69
302.36	306.17	313.41	307.83	303.86	307.43	308.78	309.34	310.25	310.45	312.63	306.37	310.64	310.43	308.97	309.86	305.67	307.98	310.97	312.46	306.81	311.4	309.1	301.56	311.81	309.86	310.82	309.12	307.61	306.35	306.7	306.25	312.46	313.04	307.44	311.13	306.5	310.32	305.31	308.65	309.57	308.14	302.78	310.35	307.05	305.73	310.45	310.01	303.29	309.56
304.66	305.34	308.42	303.51	302.82	305.16	307.01	308.32	306.4	305.55	310.08	306.14	306.63	307.55	305.38	308.44	304.86	304.28	298.46	306.5	304.81	309.65	310.64	309.5	308.45	304.77	305.96	302.76	303.14	302.11	305.79	300.44	303.09	306.75	307.87	310.54	306.08	311.9	304.61	305.39	303.31	308.52	301.98	302.73	303.83	306.12	302.85	299.69	306.99	304.19
301.83	304.27	303.47	307.93	308.07	303.44	301.83	305	298.39	302.89	298.17	308.49	300.26	300.91	301.23	306.42	304.43	302.96	304.9	303.73	302.82	304.64	299.76	301.51	308.39	299.98	298.9	299.35	296.49	304.93	301.87	303.45	305.01	303.28	309.52	301.96	304.08	302.17	303.18	306.64	298.26	296.87	302.41	302.61	299.49	303.12	302.83	298.4	302.14	305.52
295.81	297.22	296.11	297.41	294.56	294.84	294.85	294.22	296.05	298.7	290.91	293.87	295.05	298.83	294.43	295.56	287.36	296.94	292.19	296.78	294.31	292.7	291.12	294.76	294.56	293.17	295.95	293.67	292.91	296.36	291.31	296.39	291.77	297.85	300.2	292.42	292.76	297.34	298.73	297.04	295.89	295.24	293.94	296.66	296.33	298.25	290.39	294.05	293.14	296.3
305.06	304.89	305.18	302.15	306.96	307.89	307.15	305.87	305.8	303.41	301.55	301.53	303.47	299.45	301.93	304.35	303.81	301.68	302.59	305.76	302.55	303.63	300.38	305.75	302.77	304.16	298.73	303.79	300.22	303.73	303.56	298.45	305.21	300.31	308.87	305.02	303.97	308.6	303.92	305.38	307.78	304.99	305.46	301.18	299.91	302.64	302	303.29	303.82	302.84
325.89	323.05	323.73	326.84	320.2	325.34	325.98	325.4	329.51	326.9	322.55	323.75	324.86	328.72	322.68	324.91	321.75	327.69	329.79	324.91	325.28	323.8	324.54	325.3	326.58	328.76	323.6	325.93	319.81	321.34	324.95	330	330.13	329.8	330.91	329.93	328.3	321.56	326.22	322.54	326.71	329.95	322.47	325.81	321.66	324.1	329.05	325.86	328.74	322.67
313.66	316.86	315.37	313.32	312.91	317.28	319.43	316.58	315.45	312.87	315.42	309.43	307.84	315.89	315.74	309.8	313.53	318.09	311.19	314.7	313.83	316.49	317.31	316.5	311.19	312.03	316.41	312.64	313.77	317.47	316.57	316.58	315.82	314.2	314.74	307.65	314.14	313.22	313.36	315.43	317.09	313.93	316.55	317.8	318.15	316.42	314.52	319.05	314.25	312.45
315.94	315.89	316.33	312.98	319.68	314.95	311.96	317.12	316.69	316.5	314.96	318.51	311.29	315.14	317.29	319.59	317.32	320.67	318.23	313.99	316.14	319.87	318.03	315.76	319.32	312.83	317.85	311.78	314.13	316.78	314.18	311.95	315.95	318.04	310.74	316.3	318.87	312.35	315.13	321.59	315.34	316.9	315.57	319.03	319	314.69	313.76	318.42	315.21	320.41
318.06	315.05	316.66	312.08	311.96	315.77	311.57	314.39	308.97	311.85	312.71	316.14	315.08	311.92	315.83	311.39	311.61	314.7	314.3	315.17	314.9	312.15	311.45	320.55	313.17	314.5	313.53	317.45	307.58	315.97	316.23	312.96	317.17	314.08	311.11	317.39	311.13	310.34	316	310.05	313.64	317.83	314.07	311.19	309.88	314.33	311.77	314.62	313.47	309.59
311.96	314.75	315.5	311.55	313.03	316.97	317.5	318.99	320.31	312.77	318.29	312.31	311.39	313.34	314.82	315.61	319.14	317.89	317.28	309.87	319.56	318.29	313.64	319.6	318.37	311.21	314.94	320.22	313.93	316.53	315.43	316.8	315.93	315.54	316.3	317.41	317.77	315.73	315.66	317.31	311.14	315.47	317.3	321.19	317.17	313.97	312.68	314.18	314.5	312.78
303.74	304.98	310.76	306.28	308.86	308.26	306.69	306.4	301.7	306.71	303.41	302.36	306.73	310.87	301.54	308.38	306.3	306.39	306.79	309.17	303.71	303.77	304.08	304.39	307.41	308.96	307.86	307.58	307.83	308.68	307.52	306.59	308.64	311.68	303.8	307.88	304.08	306.54	311.03	308.08	307.82	310.1	304.34	305.34	308.97	306	310.14	307.86	306.85	307.4
299.51	304.15	306.33	297.89	306.73	310.29	306.1	305.72	304.4	304.65	301.33	307.13	303.69	300.48	298.6	302.52	299.18	298.78	302.38	303.68	307.92	300.35	305.34	301.7	302.22	301.67	304.34	303.69	308.02	305.64	300.07	299.78	310.93	302.75	305.04	303.22	302.95	307.39	301.27	305.91	305.81	303.61	304.4	308.15	301.39	305.73	302.59	301.36	302.04	304.19
311.21	309.95	312.29	310.72	307.84	312.59	310.99	309.91	312.4	309.84	307.85	305.88	309	312.81	309.78	312.77	313.02	306.59	313.6	312.01	309.16	309.13	305.6	305.57	309.51	304.4	312.41	310.75	312.75	312.27	313.79	305.97	315.81	309.09	315.25	304.75	310.25	313.96	309.4	313.69	313.34	314.74	305.93	313.04	314.54	310.22	307.87	308.4	312.49	308.63
313.31	319.79	321.5	313.33	320.3	318.84	318.55	318.16	318.73	318.46	316.93	319.67	319.37	315.83	319.65	316.29	323.35	319.43	314.19	315.68	315.6	318.73	315.4	315.04	320.59	312.24	315.73	317.95	315.41	323.13	321.8	320.02	312.96	318.57	320.15	316.21	312.99	313.3	317.5	319.88	321.92	319.06	312.46	315.59	323.37	323.23	318.79	314.43	318.58	318.21
292.94	294.74	296.96	294.02	297.82	299.7	293.45	297.66	293.96	296.88	296.33	297.14	293.03	300.29	296.18	294.44	297.53	294.45	293.84	296.34	297.88	296.56	297.81	301.23	292.03	295.08	301.96	297.31	296.12	293.88	296.28	296.07	303.04	298.4	295.76	295.74	297.56	297.1	298.51	295.73	298.27	303.35	295.93	297.6	305.5	296.03	299.26	291.28	297.51	300.89
303.36	301.29	299.36	304.42	302.34	299.59	300.06	306.11	301.57	300.73	300.91	305.1	304.43	301.53	299.87	302.13	303.2	297.04	296.06	298.69	301.94	306.65	311.94	301.88	302.37	304.41	300.36	306.22	300.8	300.44	307.97	303.19	304.83	303.59	304.67	300.68	306.23	300.71	309.35	301.72	306.91	302.71	297.48	304.29	303.88	300.52	303.81	301.12	306.78	303.68
304.62	307.28	301.95	305.19	305.86	304.56	305.43	309.53	304.74	303.27	305.61	306.91	303.22	309.16	304.66	311.26	307.37	306.89	305.66	301.74	304.04	308.52	302.83	301.13	304.79	304.2	306.98	303.6	307.82	306.14	305.75	300.92	303.2	306.36	303.42	304.3	304.1	308.78	304.8	302.69	304.27	300.86	304.34	304.13	304.99	302.14	295.49	301.51	309.91	305.93
311.54	313.45	309.09	308.08	311.12	303.1	313.34	307.79	308.69	311.79	311.86	309.83	309.11	310.55	312.04	314.01	309.89	306.87	312.72	311.32	305.9	312.59	311.73	306.05	308.22	308.86	315.98	307.91	309.82	312.29	311.59	304.1	309.5	306.63	313.07	314.83	311.97	309.82	314.07	304.77	307.28	309.88	306.45	312.62	306.54	309.63	311.73	313.03	311.91	305.16
316.33	314.33	318.03	318.19	314.36	322.29	314.88	314.61	311.01	317.9	314.5	311.89	318	316.98	316.58	312.18	313.22	314.9	316.17	310.99	316.3	318.21	314.33	316.53	315.08	313.95	321	314.52	313.33	318.66	315.1	313.73	312.88	315.9	319.61	310.34	312.33	315.79	316.79	315.87	311.37	313.35	311.36	318.9	316.42	315.43	318.06	316.64	314.46	318.15
327.11	314.75	317.79	317.84	321.99	321.07	320.17	319.36	315.13	314.72	317.53	316.97	313.98	317.15	318.54	315.72	317.72	317.98	318.76	323.21	317.26	316.4	317.1	318.09	319.77	320.52	316.03	319.29	318.57	321.18	313.62	319.53	321.71	318.47	320.97	318.17	309.28	318.96	321.36	319.23	316.92	319.5	317.32	322.2	323.54	322.33	323.57	323.94	323.59	323.18
304.77	299.36	298.57	298.48	303.8	298.34	300.03	299.31	298.43	299.97	300.33	295.69	296.1	296.3	297.97	296.41	302.34	300.56	304.89	302.14	298.01	300.07	295.14	296.24	298.19	298.37	302.91	295.9	300.08	295.39	300.93	300.33	300.12	297.82	300.38	299.66	301.7	298.73	298.5	297.26	304.21	301.65	299.71	301.88	306.95	298.93	299.53	298.03	299.98	298.48
326.14	331.09	328.76	327.95	328.2	329	329.72	325.31	328.15	329.7	332.73	326.04	328.37	330.28	326.13	329.59	328.31	329.82	330.21	326.53	327	326.26	327.58	329.75	329.35	329.48	325.78	328.19	324.58	329.44	326.97	329.51	327.33	327.27	324.21	326.66	323.58	327.36	323.97	331.36	330.25	329.13	332.08	333.73	329.22	328.84	327.79	322.26	330.64	331.2
318.01	315.35	315.78	314.4	316.52	313.43	321.64	315.5	315.7	315.64	316.34	319.26	317.91	315.95	313.27	314.99	317.17	316.7	315.63	319.46	317.77	316.83	316.68	319.77	313.63	317.64	315.46	315.79	315.92	321.25	314.16	316	315.74	316.03	319.13	313.97	319.76	320.55	317.76	321.8	315.46	314.87	314.36	321.62	317.81	320.15	319.61	318.34	314.35	318.07
314.26	314.71	312.11	311.64	314.72	310.55	312.74	307.32	313.28	312.39	311.02	317.95	320.5	318.05	311.8	308.58	314.16	309.26	314.11	317.66	310.2	310.75	313.64	316.53	314.43	313.88	309.9	314.12	311.66	312.01	313.49	308.44	311.42	307.1	314.63	313.44	313.13	312.1	315.29	316.73	305.87	306.07	307.71	313.9	310.14	309.27	315.59	305.95	313.75	316.48
319.93	323.04	316.03	320.41	314.07	323.32	315.38	319.63	318.81	309.14	312.45	320.35	320.14	318.8	312.79	319.7	315.02	316.77	317.96	318.12	317.01	319.55	317.37	319.12	321.2	318.31	319.26	314.22	314.89	317.66	315.69	315.53	314.89	316.03	311.7	314.89	317.74	314.23	319.02	318.34	312.05	322.75	316.12	319.79	318.26	320.04	317.6	317.75	317.6	317.08
320.43	327.69	324.02	323.2	329.23	328.43	327.85	326.25	321.98	320.23	325.35	323.43	323.21	321.95	322.26	326.93	317.8	323.2	325.36	318.79	326.79	320.5	329.52	325.96	329.85	323.64	318.88	324.1	324.34	322.12	323.74	323.29	322.01	325.23	327.79	322.31	323.84	323.02	319.92	330.13	325.93	333.16	321.49	321.95	327.37	324.16	321.39	325.19	329.33	323.18
320.74	320.34	315.89	321.78	317.64	320.62	316.66	322.97	316.79	320.52	319.23	317.97	319.14	319.6	316.62	317.05	324.25	316.9	317.66	316.95	319.46	318.39	320.73	323.13	316.15	319.78	319.19	314.86	320.69	316.92	316.95	315.17	318.43	320.46	322.04	314.89	311.62	320.53	321.78	319	314.97	316.3	315.7	322.47	320.21	318.03	321.81	318.83	316.36	321.5
301.35	304.66	303.63	306.8	302.41	303.94	305.79	306.87	301.56	302.05	302.94	299.27	303.52	304.87	305.29	303.03	304.23	303.81	302.05	298.8	307.31	301.84	305.65	299.96	299.78	305.41	301.2	304.59	302	306.12	304.08	301.43	302.44	307.3	301.19	303.44	303.43	300.06	301.36	302.3	303.95	300.86	300.22	305.07	296.41	306.01	301.63	305.79	306.07	308.08
325.98	330.27	323.66	326.81	330.13	326.28	331.28	331.71	323.44	332.72	333.78	327.91	327.37	328.43	327.05	332.02	324.01	329.9	334.09	331.61	337.23	329.12	327.42	325.44	323.81	331.73	332.05	327.44	327.27	327.3	326.8	332.64	327.56	330.43	329.03	324.81	330.74	327.99	325.94	323.24	325.96	326.99	331.91	328.85	326.71	325.66	322.3	329.76	326.35	334.56
305.19	299.36	307.63	305.29	301.89	307.79	305.8	307.02	307.77	304.62	308.46	308.65	309.13	306.12	304.66	309.75	309.11	301.87	307.16	298.23	301	304.39	304.65	303.12	308.23	309.19	300.29	301.34	308.13	308.65	303.14	306.99	311.97	302.76	304.63	302.52	298.59	306.88	307.31	309.34	304.77	302.92	303.42	309.34	307.12	304.65	306.18	307.32	303.24	304.9
310.82	310.47	307.67	311.82	308.15	308.17	305.26	311.51	304.62	308	306.88	310.01	305.71	306.63	305.52	305.69	305.48	307.52	310.32	309.59	305.64	308.71	306.2	309.96	306.47	308.28	306.86	305.79	302.78	304.89	308.98	302.6	308.77	312.52	307.39	310.88	307.19	310.38	309.38	307.02	305.15	309.57	311.47	309.63	311.46	311.29	307.85	309.62	305.56	306.85
301.26	308.11	301.11	302.01	309.46	304.24	299.67	302.2	303.25	308.4	303.24	307.45	307.4	298.32	302.51	301.02	311.31	304.77	303.67	300.23	297.14	305.9	306.93	302.03	299.84	308.47	304.37	302.68	303.97	303.66	303.12	304.85	299.95	297.55	302.03	305.29	304.51	306.72	296.81	305.96	300.38	300.22	304.39	307.51	304.86	300.53	304.08	303.31	302.05	305.31
324.88	329.19	321.94	321.92	324.65	321.23	329.01	322.77	326.52	326.72	330.57	325.53	321.97	327.82	328	327.86	325	326.44	332.54	325.15	323.53	320.98	326.6	325.99	326.27	325.98	323.38	319.89	318.9	322.94	325.16	324.5	323.63	321.49	320.91	323.63	319.91	331.29	325.16	323.74	326.68	321.85	322.65	321.87	321.41	324.11	324.72	325.75	328.45	323.33
314.65	308.5	311.95	315.08	310.83	313.93	307.46	316.81	309.43	314.03	314.6	314.44	312.11	318.78	303.44	315.16	314.53	314.29	313.91	309.32	311.48	310.71	307.46	310.59	312.6	311.72	314.48	314.61	312.91	316.07	314.62	313.34	310.39	313.49	312.35	309.28	312.86	308.41	313.44	309.43	314.73	310.97	312.55	309.99	310.37	311.32	313.4	312.03	311.91	307.17
301.72	300.38	304.98	295.19	302.81	301.62	305.74	304.92	303.5	299.73	303.58	304.79	298.12	306.19	306.37	303.91	299.97	301.3	303.36	303.21	301.14	303.71	304.22	307.41	302.91	303.08	303.09	304.29	301.66	308.17	302.92	307.48	306.27	303.24	303.91	300.55	302.72	302.41	301.78	298.54	305.94	304.88	306.66	299.7	299.47	304.41	302.78	300.71	300.06	301.4
309.22	312.41	314.06	312.09	313.77	311.27	313.09	314.02	318.76	316.74	306.91	313.4	310.97	318.9	310.94	316.18	312.17	306.66	316.7	311.71	311.36	315.56	313.31	313.61	314.81	311.69	315.9	310.13	312.55	306.46	316.15	312.08	313.25	310.53	311.93	311.38	316.61	309.34	319.1	311.22	309.25	312.29	313.73	314.29	309.97	312.82	310.12	315.76	310.4	313.4
301.72	306.78	306.05	299.64	303.52	302.27	303.94	307.09	301.34	299.87	301.61	296.5	301.5	306.37	299.47	302.17	301.06	300.02	301.48	302.33	302.18	299.11	301.37	300.41	303.56	304.52	305.01	305.38	306.8	302.95	295.91	305.59	299.86	300.65	303.6	302.03	307.04	306.77	308.94	303.56	305.45	301.68	303.64	297.51	301.72	297.27	296.18	304.61	299.15	309.36
306.82	312	311.1	311.11	314.36	311.15	309.79	304.22	314.95	314.52	311.59	309.2	306.03	306.27	308.23	307.5	309.3	311.43	308.92	307.09	310.82	308.77	309.64	311.81	312.71	310.87	312.06	309.5	307.84	307.63	306.79	309.97	309.81	307.27	316.91	312.76	305.66	310.69	307.29	308.26	307.78	312.89	311.82	305.13	310.71	308.98	306.43	310.95	308.88	313.3
305.78	318.54	313.19	306.19	312.42	310.3	311.48	315.47	309.81	311.97	312.26	314.38	311.81	312.85	311.84	313.49	313.08	306.41	313.55	314.85	310.04	309.74	306.06	310.36	316.75	313.14	313.86	314.92	314.43	312.97	313.52	313.59	311.95	313.47	311.31	313.07	309.79	312.37	312.41	311.18	311.05	318.2	311.88	312.81	315.45	314.23	309.47	315.83	309.76	309.99
315.49	312.41	311.23	314.03	313.39	313	310.17	314.08	314.64	314.88	318.62	312.48	310.49	314.16	309.55	313.63	307.95	313.63	311.64	313.88	318.2	311.61	312.8	313.01	312.29	312.21	319.27	313.23	313.21	315.26	317.1	318.21	313.89	312.43	314.04	314.33	313.32	311.65	314.3	316.59	307.63	315.05	312.63	322.89	314.07	316.35	311.25	310.05	315.46	311.72
293.68	298.6	291.87	296.38	293.02	298.58	297.36	298.22	298.5	295.17	296.73	294.77	294.61	294.74	292.94	290.17	296.76	294.98	294.56	296.49	288.96	292.71	298.14	294.39	293.79	294.4	290.09	297.78	297.96	296.08	291.93	294.68	297.52	291.73	295.28	300.26	293.62	295.82	297.57	296.31	292.54	296.02	296.28	294.58	295.32	292.62	297.82	297.94	296.54	291.87
308.27	309.54	309.58	317.13	310.51	310.51	307.38	307.72	312.4	311.17	312.86	312.67	303.46	309.99	309.83	308.97	311.25	311.44	310.1	309.43	306.81	310.66	309.81	307.35	312.95	305.97	306.42	315.46	310.77	310.42	311.98	312.59	304.08	312	311.77	308.33	305.21	312.57	305.04	306.65	312.59	308.49	310.28	312.6	308.5	310.78	307.09	310.25	311.9	314.69
331.75	329.28	325.4	322.68	324.48	323.36	329.06	322.2	329.26	326.95	326.49	330.54	326.55	326.38	321.74	329.8	327.43	327.58	320.82	329.12	327.85	329.91	329.92	329.46	326.17	327.17	326.66	330.45	329.63	329.89	327.94	320.3	326.51	326.24	331	328.23	325.98	334.76	332.82	328.56	329.46	324.44	328.47	328.24	330.08	328.87	328.85	327.59	327.06	325.61
310.63	309.02	314.32	315.69	310.2	310.83	308.76	313.69	316.63	318.76	311.21	315.49	317.79	315.93	314.39	317.21	312.6	312.55	316.53	316.64	311.31	313.64	313.22	314.91	314.74	313.1	309.6	314.25	316.89	313.16	307.6	308.33	313.6	312.01	312.66	313.69	314.29	312.09	310.7	312.71	317.96	315.45	311.01	312.13	310.09	313.14	314.68	309.58	311.82	315.33
306.86	308.17	308.8	305.53	307.55	308.35	310	309.85	302.05	301.17	307.95	303.52	307.31	301.94	312.23	306.87	307.45	302.43	307.63	306.43	304.99	310.33	306.08	305.63	304.95	299.75	309.14	306.9	303.79	309.95	305.44	305.95	303.78	306.18	304.98	305.32	305.41	306.59	305.19	312.64	308.05	308.46	311.34	303.17	302.61	301.72	303.68	300.05	307.59	310.36
301.54	306.86	305.99	309.25	302.21	307.58	300.35	301.96	307.83	304.75	310.9	306.93	306.14	304.38	307.77	305.49	302.91	310.19	309.13	297.18	303.83	306.39	304.64	306.45	301.52	303.65	305.61	307.41	307	304.42	302.23	304.86	304.34	309.77	302.63	306.99	305.16	304.68	308.67	307.64	303.79	309.79	307.4	302.99	307.4	298.98	310.26	309.45	299.02	309.22
299.48	290.99	289.95	288.73	292.58	291.17	294	298.01	293.22	293.15	292.67	295.77	295.78	291.45	298.39	295.61	294.86	291	294.44	297.63	293.84	295.36	294.93	293.8	294.65	293.96	284.17	299.44	295.68	289.59	298.19	291.71	292.21	294.45	297.22	295.45	293.8	294.99	293.23	294.26	296.22	293.01	296.43	295.57	296.38	297.96	296.39	291.71	292.72	292.06
300.97	303.18	299.9	305.78	304.21	307.28	302.24	301.81	308.22	302.76	306.99	305.18	301.49	302.23	305.17	302.73	301.63	301.74	305.45	305.86	306.07	303.05	303.72	300.91	302.16	302.95	306.3	303.56	301.32	301	301.81	306	306.1	304.14	303.57	302.38	303.67	301.46	305.13	304.37	307.95	303.11	301.71	302.71	303.26	306.22	303.26	302.63	302.83	301.26
309.91	314.51	314.14	309.45	314.15	311.42	308.06	315.04	312.29	316.42	315.29	315.26	308.45	313.29	313.33	312.34	312.01	313.71	311.28	310.86	315.58	306.77	312.99	312.14	310.75	314.28	315.44	312.5	310.44	311.94	317.47	314.22	310.92	302.86	310.02	311.05	306.13	316.29	312.4	308.4	313.56	318.77	315.63	312.95	314.59	310.76	307.16	318.17	312.29	309.27
315.97	317.59	316.82	318.58	312.04	311.72	311.99	313.15	316.6	317.36	311.96	311.57	315.96	312.79	314.02	313.27	314.98	317.98	318.42	316.13	314.39	314.81	316.14	312.82	316.73	318.23	313.43	317.91	319.88	317.08	313.9	317.16	312.2	311.52	319.44	317.02	322.61	320.19	315.72	310.9	316.52	314.42	318.88	313.28	312.36	314.37	318.39	318.12	311.65	314.82
309.05	302.85	302.85	303.43	306.96	303.95	303.75	303.39	301.05	305.4	303.94	304.84	303.77	302.34	305.98	302.99	306.09	305.15	303.51	301.64	304.55	300.12	303.03	307.8	301.48	303.95	306.85	303.27	300.13	302.89	310.29	304.14	301.51	298.3	302.94	302.61	309.24	302.87	301.65	306.98	304.46	303.01	304.83	304.55	303.81	297.44	304.64	300.52	303.71	303.51
326.17	330.01	327.67	325.6	328.15	329.14	332.27	327.37	328.44	324.9	329.71	329.74	333.32	328.8	328.1	328.11	327.46	329.56	327.7	329.58	320.44	323.8	329.12	337.05	330.18	321.67	326.89	328.38	325.44	328.99	328.44	330.68	331.73	327.73	329.8	328.65	327.81	325.35	326.06	328.38	321.55	329.35	324.15	324.91	328.67	325.33	330.49	328.69	327.33	326.17
328.11	327.37	324.27	325.87	325.56	327.21	328.37	324.82	328.84	328.55	328.69	330.18	329.44	333.92	324.84	325.23	327.63	327.18	328.21	326.61	323.42	325.87	329.69	329.93	326.96	326.21	329.01	328.93	326.23	323.68	327.17	324.46	329.31	328.57	331.24	330.91	330.14	325.29	323.19	327.52	325.33	327.28	329.94	329.31	331.37	329.94	329.95	331.63	331.29	325.59
314.53	311.36	315.14	313.73	313.24	315.34	316.92	315.09	311.85	317.71	315.18	312.71	313.88	313.81	314.66	318.01	315.03	316.49	309.35	311.87	318.28	317.03	316.04	314.93	310.87	317.29	317.63	313.69	312.07	313.92	313.74	308.16	309.44	313.31	318.72	316.36	317.2	312.91	316.7	314.72	315.58	315.29	313.04	313.99	315.34	311.56	313.12	310.94	315.88	316.01
307.07	304.38	302.39	305.68	303.51	304.38	301.89	304.25	303.14	302.13	302.36	304.23	299.83	298.23	297.65	310.02	307.57	303.57	307.53	303.76	298.42	297.85	304.6	301.4	299.27	301.31	302.76	303.71	306.5	303.47	300.19	303.23	302.78	304.06	303.12	300.18	303.64	305.4	300.44	302.5	300.59	303.17	308.03	303.4	301.7	303.31	303.25	299.58	304.25	304.49
303.74	302.09	304.52	302.07	303.41	298.63	305.56	304.98	303.35	303.79	301.03	306	298.18	301.31	302.14	301.31	305.4	300.7	303.96	306.3	305.89	306.98	305.23	301.61	301.09	304.3	301.21	306.23	300.07	308.09	301.84	302.04	302.46	301.94	299.9	302.59	304.73	303.29	301.08	300.55	304.68	306.24	302.49	301.04	300.73	303.17	302.3	300.93	296.7	306.42
304.58	299.44	307.63	307.92	306.87	306.19	302.54	299.7	301.26	303.7	306.82	300.17	304.15	296.77	301.62	298.97	302.02	304.2	301.12	301.17	299.97	304.74	302.9	303.92	304	303.83	304.24	301.72	301.75	300.01	305.57	304.29	304.35	305.88	300.15	305.66	305.28	298.82	302.11	302.58	302.07	299.94	306.72	307.29	304.94	308.51	309.14	303.62	295.35	305.27
315.13	319.91	317.97	318.23	320.17	324.25	320.4	321.34	316.2	325.34	323.04	316.33	317.47	319.11	317.29	317.09	314.43	319.82	317.55	319.48	322.58	319.26	321.78	317.83	319.44	319.09	316.23	321.33	318.3	312.21	320.13	324.33	313.14	315.18	318.92	318.66	320.69	317.77	314.71	313.42	321.3	318.54	318.07	317.26	318.5	314.14	318.43	320.14	318.5	314.91
303.19	303.61	298.15	304.44	304.21	300.23	305.55	302.68	303.87	302.57	303.92	303.83	300.8	306.42	302.92	302.51	300.88	303.21	304.26	306.94	301.17	304.37	303.63	297.8	304.98	297.15	302.36	301.9	305	305.01	301.77	301.15	303.89	302.59	302.78	301.72	305.12	308.07	300.2	302.17	304.24	308.84	298.09	304.46	303.88	300.46	303.76	303.09	303.73	304.51
309.06	317.64	320.57	317.25	317.35	313.89	317.96	318.4	318.23	313.69	315.75	313.49	313.5	317.45	318.61	319.86	319.44	306.87	316.39	318.16	315.56	316.05	318.71	311.36	318.24	318.23	313.24	319.28	311.62	310.42	315.47	315.56	319.27	319.55	311.02	316.56	319.98	314.71	316.94	311.9	317.85	316.03	318.78	313.79	315.56	314.29	317.64	316.46	314.38	309.89
320.38	316.22	316.26	320.1	322.69	315.61	323.26	318.06	319.18	314.05	315.37	318.39	321.92	320.01	319.93	319.4	321.41	322.29	314.88	321.95	320.7	313.92	313.7	317.2	316.29	321.71	322.29	311.41	319.04	314.02	322.49	319.46	314.37	316.73	325.29	315.56	315.07	323.58	319.71	319.74	318.96	319.49	323.46	319.57	316.25	324.81	320.33	320.95	316.72	319.74
318.08	318.42	318.05	316.64	315.65	316.63	320.53	318.96	321.15	317.79	315.19	318.8	316.01	314.93	313.49	317.03	322.76	319.42	315.54	314.41	323.44	317.63	316.22	316.35	316.35	315.75	318.88	319.1	319.8	316.03	319.55	315.24	316.61	317.62	316.01	319.43	311.79	315.49	316.72	314.99	313.16	316.47	320.74	318.84	318.76	316.62	312.23	315.28	313.32	319.17
299.36	303.07	301.07	300.37	294.37	293.29	302.67	300.57	302.52	299.69	299.95	298.3	298.96	302.34	301.07	304.84	295.9	304.14	303.79	298.59	307.73	305.5	308.41	298.02	292.37	298.68	303.48	301.9	300.26	302.28	299.6	300.54	302.81	303.19	298.32	301.56	298.61	300.03	306.11	297.63	301.68	302.13	302.49	302.11	303.48	300.22	301.42	294.7	301.96	303.88
297.23	292.97	293.49	294.16	293.41	294.42	299.26	295.2	290.48	290.71	288.56	295.29	294.97	291.78	294.53	296.7	294.6	289.26	297.66	290.94	287.78	293.93	294.94	296.99	294.73	288.63	295.19	290.21	293.46	292.1	293.61	293.24	291.49	292.46	290.92	293.88	294.48	294.79	293.15	291.88	297.1	292.27	290.39	294.04	293.55	297.18	293.91	293.64	293.94	296.69
303.03	305.35	301.21	305.15	307.41	310.92	303.08	308.43	303.5	304.03	307.35	301.15	301.92	300.35	302.43	304.5	305.52	310.06	303.3	305.55	304.22	305.42	307.59	303.94	303.5	306.91	304.27	300.32	304.84	302.8	304.78	303.41	300.54	304.06	304.9	300.28	307.4	302.12	303.68	304.23	307.67	305.4	306.33	302.78	306.25	303.27	308.23	305.46	305.63	304.01
315.79	319.09	309.05	315.29	311.68	317.1	317.94	318.24	317.59	318.37	315.61	320.14	320.51	313.93	313.42	315.57	311.84	314.8	317.12	309.78	320.85	318.9	312.36	311.68	312.08	312.09	311.1	317.7	314.05	314.03	313.11	319.65	313.11	316.51	319.44	314.26	318.06	310.04	317.12	318.3	313.58	313.48	317.76	318.83	311.92	317.61	313.09	314.77	311.05	311.14
312.57	315.95	312.42	315.72	311.6	312.44	314.14	311.33	314.25	313.33	312.53	312.97	309.99	314.57	311.22	309.03	316.48	309.78	311.73	319.41	313.74	313.27	314.65	312	312.7	314.04	315.47	310.12	313.85	310.47	312.1	317.12	307.27	315.14	309.4	313.25	314.81	311.45	314.44	312.97	311.84	315.22	312.47	307.43	312.28	317.71	308.7	310.39	312.21	308.53
304.03	305.41	305.72	297.52	304.21	303.54	305.57	306.23	298.53	303.18	304.29	303.98	300.65	303.31	306.59	304.92	306.25	300.75	304	296.08	300.47	307.41	300.38	298.61	301.51	298.85	300.29	297.57	304.16	300.82	303.95	308.72	298.58	301.45	305.29	301.05	300.16	304.55	303.31	302.87	299.93	308.86	306.13	300.6	306.51	302.82	301.21	302.3	299.59	300.2
312.33	322.6	315.15	318.72	319.41	323.03	313.78	317.25	315.88	314.67	323.21	313.31	315.35	320.96	314.2	319.31	316.14	315.62	314.28	315.39	320.02	320.42	319.42	315.59	323.71	315.62	313.76	318.2	313.39	317.15	314.55	319.25	322.15	316.51	322.97	315.47	322.46	316.45	313.86	316.18	324.5	319.36	318.07	320.96	316.52	318.6	316.08	316.37	317.52	314.64
302.74	303.17	303.63	306.93	308.37	304.95	301.42	308.09	303.47	309.59	308.02	302.09	305.55	300.53	312.71	307.8	306.8	303.97	308.09	305.95	303.95	310.81	304.8	304.26	310.76	304.26	304.15	301.23	305.68	302.83	306.59	306.49	306.03	310	303.69	307.22	305.19	308.33	310.01	304.24	303.1	301.09	302.54	301.1	303.49	306.85	298.33	303.77	303.42	309.43
333.99	323.93	329.63	328.09	329.01	328.05	329.9	327.82	327.73	324.14	325.95	329.38	328.87	323.45	326.68	325.11	330.54	329.71	326.91	328.67	328.75	328.9	329.83	326.03	325.47	328.89	332.04	326.55	326.53	328.78	326.5	333.33	323.97	324.25	331.97	325.42	326.76	326.87	324.46	323.97	328.52	325.71	325.16	332.42	327.92	327.13	331.89	326.5	325.84	325.75
301.9	302.03	300.42	301.3	302.07	302.32	303.09	303.91	296.12	305.37	302.38	305.7	303.7	303.23	305.45	301.37	303.21	301.06	299.3	304.99	305.63	298.63	297.32	301.22	302.5	304	305.4	299.91	300.27	305.28	303.33	303.37	302.63	306.67	302.2	298.69	301.23	303.15	303.24	302.8	301.16	301.74	304.91	303.85	305.19	304.22	304.69	297.67	304.03	305.14
335.4	330.1	329.84	330.23	330.83	328.5	326.39	326.1	331.79	327.32	332.25	320.82	328.42	332.02	329.64	329.15	325.01	327.14	320.91	329.97	328.95	328.79	330.47	324.06	328	328.55	331.9	324.11	326.72	328.43	326.2	329.45	324.58	326.32	332.36	329.24	330.27	328.16	329.15	333.08	328.86	331.33	328.35	322.99	330.74	331.94	323.59	329.1	329.29	329.27
307.8	308.82	307.01	302.56	304.77	308.1	303	304.37	305.45	302.92	304.48	304.99	307.32	305.43	305.24	305.66	303.01	302.99	306.22	304.49	303.69	302.48	306.84	303.03	307.31	303.81	307.66	305.42	306.99	307.25	299.61	300.95	307.82	306.65	306.99	306.18	298.76	306.88	306.83	308.25	302.18	302.19	306.66	303.3	305.07	303.84	307.24	306.31	303.83	306.21
311.73	313.32	315.68	312.91	318.56	312.6	317.65	316.18	317.93	311.72	317.78	316.33	318.66	316	315.95	312.78	317.52	314.55	319.62	314.95	318.8	320.47	314.98	312.82	316.16	317.18	316.44	315.1	319.14	317.93	313.94	312.7	315.36	318.84	314.06	313.52	311.93	314.91	320.51	315.93	319.67	316.27	316.8	317.17	317.29	317.47	315.13	315.9	317.2	311.37
293.37	295.13	292.7	292.28	296.63	297.63	300.35	300.21	291.21	298.13	297.91	299.99	295.56	293.65	295.41	297.04	299.2	293.59	297.58	296.94	296.19	299.21	300.21	301.83	294.02	292.84	301.17	295.74	297.3	296.62	291.91	293.01	299.54	298.42	299.69	297.34	293.99	296.98	296.53	300.12	291.05	295.65	295.8	291.2	296.7	299.93	299.37	300.3	297.57	300.1
302.05	302.24	299.47	299.44	302.52	303.49	301.94	303.59	302.48	305.32	299.75	306.4	303.7	301.76	306.48	305.2	306.45	304.78	302.22	302.83	303.7	300.5	304.33	300.6	301.99	304.87	299.26	298.78	301.38	301.76	304.64	303.99	308.53	298.53	300.33	301.46	304.09	305.6	303.5	302.81	302.04	302.71	307.82	304.75	304.98	306.25	303.35	303.28	306.13	303.56
310.41	305.42	308.95	307.18	313.68	303.85	312.72	314.68	303.98	309.75	305.56	309.08	315.07	309.6	307.88	309.09	308.35	306.45	315.8	305.96	305.32	310.78	313.01	305.3	309.75	305.84	304.85	307.9	306.76	310.05	306.05	312.84	311.91	306.01	309.63	303.22	307.88	307.21	313.62	310.76	304.19	312.9	307.89	307.52	308.58	311.81	303.71	308.23	313.27	306.78
310.18	310.85	316.44	316.64	311.13	321.06	314.66	314.82	321.96	307.29	316.48	314.48	308.51	315.65	305.92	309.41	312.15	313.61	317.13	306.98	314.16	310.52	313.81	314.97	312.88	316.08	315.84	313.45	312.04	313.55	311.73	318.09	313.85	313.69	313.36	313.72	306.18	311.59	313.57	311.52	312.37	311.54	310.44	311.13	309.32	316.11	314.51	312.07	313.84	308.6
308.67	306.85	300.4	300.69	305.12	303.16	306.5	304.45	304.42	303.71	306.94	302.27	300.52	303.68	306.72	302.93	310.33	305.15	305.45	301.47	307.48	304.51	308.09	306.97	303.92	303.16	299.29	307.22	306.54	299.48	298.94	305.68	308.36	306.84	309.53	307.28	309.49	304.32	307.81	303.38	308.9	304.49	309.28	307.98	304.06	303.86	304.23	310.6	304.69	302.48
323.44	326.04	322.88	325.74	326.65	327.09	322.03	326.13	330.55	321.41	325.65	326.97	321.22	328.98	325.69	324.23	330.78	320.69	325.19	320.56	322.2	320.03	328.01	315.66	327.63	322.63	326.44	322.07	325.54	323.32	323.44	325.85	324.11	323.51	324.17	326.07	322.89	331.97	325.57	324.22	326.48	331.17	323.98	328.57	322.21	322.38	320.72	323.88	326.26	323.98
299.28	292.5	297.89	296.02	294.56	293.85	293.58	292.14	293.99	297.59	295.13	296.39	297.68	291.11	291.16	298.32	297.92	297.7	296.66	295.97	292.34	298.12	295.79	290.3	295.85	294.79	299.22	294.78	300.14	293.91	295.99	292.51	293.1	298.62	301.6	296.73	293.92	296.89	295.98	300.64	299.16	294.92	297.35	296.06	298.07	296	295.66	297.34	296.96	292.19
309.11	316.14	310.78	314.99	319.97	313.94	311.09	314.43	318.77	315.37	316.74	316.34	310.13	310.4	312.6	315.95	310.26	311.83	314.46	318.28	311.78	318.58	311.15	312.42	318.67	313.66	317.56	305.8	315.75	311.83	312.68	312.64	319.41	314.92	311.83	316.62	310.67	310.05	313.59	311.56	312.29	309.31	312.12	318.97	313.62	311.9	310.96	311.25	313.12	311.39
308.15	303.96	304.69	301.85	303.14	304.06	307.6	304.35	303.9	302.55	299	301.9	301.87	304.95	302.18	304.97	311.69	304.1	304.05	307.06	305.28	306.93	303.26	300.68	297.83	304.03	307.44	304.73	302.79	301.63	300.53	308.16	299.95	307.94	300.85	299.03	308.35	305.07	307.41	307.23	305.59	306.37	304.71	302.93	305.31	304.31	306.14	300.65	300.32	306.17
316.11	316.57	316.47	317.26	314.14	311.37	313.6	315.58	315.66	311.66	315.53	308.99	314.35	315.87	317.24	311	314.44	313.3	314.91	320.49	315.63	315.67	314.65	313.89	318.4	310.88	318.01	315.78	318.35	315.86	318.72	313.41	320.51	315.91	315.99	313.33	316.01	309.31	318.83	314.98	309.46	316.49	309.69	313.68	315.38	315.48	315.62	316.84	319.67	321.19
310.77	307.67	312.38	313.77	310.46	315.5	312.94	306.76	306.43	315.02	313.52	309.35	314.98	312.71	314.58	312.47	310.71	316.09	313.26	308.38	311.75	308.23	319.32	310.74	309.88	315.01	314.7	309.05	314.91	311.12	313.68	313.8	308.7	310.88	312.25	313.64	314.44	312.71	309.91	313.03	315.42	312.48	309.21	315.79	314.81	311.02	308.88	306.61	312.51	314.81
317.64	311.32	309.74	308.05	315.39	313.63	311.47	308.68	314.66	318.02	317.29	316.77	312.29	314.63	316.84	315.41	317.33	316.61	319.53	316.98	312.7	316.48	317.35	312.79	319.99	315.16	312.13	316.4	317.75	318.24	315.02	312.73	312.92	312.48	317.88	318.06	319.89	313	310.4	315.21	318.55	317.48	310.92	314.45	318.53	315.59	317.25	316.15	316.95	318.25
308.02	306.13	310.08	307.77	307.83	305.77	307.56	313.27	312.1	308.38	310.71	308.61	309.62	306.29	308.12	314.38	305.97	313.21	307.93	309.38	304.49	312.94	308.75	313.16	306.8	308.13	313.3	306.92	309.63	303.74	313.35	311.24	308.01	311.91	311.74	305.71	311.58	307.39	312.02	304.67	307.69	308.44	310.3	305.86	312.55	309.08	307.02	309.62	306.19	307.13
307	304.23	306.24	303.51	300.41	297.97	304.58	305.69	305.63	305.68	304.67	305.74	305.65	304.76	306.88	302.98	304.06	308.04	305.61	305.18	305.04	309.45	303.03	307.68	304.99	304.84	305.43	305.58	303.28	302.79	302.07	307.17	311.41	306.7	307.53	302.28	303.92	305.96	314.75	306.9	304.84	306.97	305.77	305.3	302.12	308.27	305.39	297.83	308.02	300.68
312.09	307.47	314.27	311.09	309.3	311.82	311.1	309.41	308.84	306.06	311.04	308.1	308.49	314.57	309.82	306.4	305.85	308.4	306.26	315.1	309.04	311.02	307.48	312.62	306.76	308.61	310.6	307.17	307.62	307.05	305.32	307.19	306.84	309.12	306.59	315.38	309.37	302.81	311.66	304.36	308.99	308.9	306.66	309.11	313.88	305.35	307.79	305.78	305.93	308.39
303.13	306.82	306.57	303.84	303.14	302.68	308.9	306.19	306	310.67	305.22	305.69	307.78	301.28	300.34	305.18	308.87	309.01	307.4	302.81	303.19	307.28	306.97	308.39	305.65	305.48	299.42	301.34	303.44	302.19	311.76	305.07	300.91	307.61	304.24	304.08	307.79	302.89	307.72	304.26	303.75	299.03	301.49	295.81	304.91	302.63	302.93	304	305.24	305.73
312.02	315.65	308.44	311.3	318.78	309.91	310.15	311.61	312.48	313.85	313.06	311.57	309.4	313.09	313.93	313.14	319.67	309.94	315.85	312.42	312.19	316.2	312.65	312.71	312.38	316.36	316.19	313.67	310.42	311.09	311.05	310.89	314.24	311	309.74	315.48	310.37	311.59	312.1	308.09	309.67	310.83	305.37	315.56	312.4	316.93	315.89	311.54	313.08	316
332.2	320.81	326.98	323.73	322.42	320.56	322.8	322.93	331.09	326.69	327.73	323.84	329	321.83	326.08	325.8	327.23	324.87	324.11	325.6	318.52	328.89	322.12	328.47	324.57	323.43	326.1	326.43	330	320.82	325.69	325.59	326.24	325.92	325.23	326.42	331.78	325.75	326.79	325.19	323.32	325.24	325.67	326.6	326.63	323.87	330.51	328.68	320.33	323.66
309.61	307.7	304.76	313.54	311.77	314.13	306.07	311.5	308.77	313.63	308.86	309.55	309.79	314.03	307.36	315.76	312.45	310.21	315.18	314.18	312.65	307.14	312.12	307.57	309.83	308.34	310.8	308.24	310.49	313.41	310.07	313.98	308.92	312.15	312.05	307.17	311.98	315.36	309.38	315.7	310	308.86	311.96	304.1	314.94	310.96	310.58	309.06	312.77	306.73
305.73	302.64	300.28	306.7	303.5	300.58	304.14	307.74	303.94	297.22	304.31	306.27	300.63	299.74	298.98	301.02	298.65	297.6	302.88	297.73	299.89	304.23	302.09	303.21	304.83	309.55	301.77	296.53	304.75	307.25	300.21	300.3	300.97	307.65	307.99	306.01	303.21	300.65	300.89	300.54	300.99	304.22	305.15	300.73	302.45	300.87	307.09	306.45	299.04	297.66
297.79	301.55	299.39	297.49	292.77	294.49	296.71	294.18	293.9	295.75	294.37	295.84	300.62	298.24	296.8	298.07	299.45	298.29	297.34	294.31	297.93	295.67	297.63	298.37	296.03	300.84	292.49	297.71	296.75	298.28	300.3	297.69	294.29	304.29	295.63	293.06	295.22	295.42	298.15	294.36	296.49	296.09	298.82	297.1	294.54	302.77	294.46	293.1	298.15	291.44
303.99	296.54	302.77	302.06	298.95	304.74	303.79	300.66	302.09	303.92	305	299.07	302.73	303.56	304.37	309.15	301.72	299.53	302.99	305.94	302.72	303.08	306.68	305.87	301.44	304.5	301.44	301.28	303.47	304.4	304.1	303.67	299.35	300.57	306.75	307.25	306.18	302.49	298.93	303.1	300.3	305.77	303.75	305.83	299.11	310.89	302.63	302.03	302.91	302.85
318.74	308.32	319.47	317.29	315.47	314.2	315.74	317.74	322.82	315.41	312.27	311.15	314.57	313.82	317.79	314.94	313.49	314.5	313.47	314.3	318.19	309.45	317.48	315.94	316.83	313.7	315.36	321.69	316.06	312.06	312	315.3	313.76	314.54	314.43	316.49	318.54	315.06	315.38	313.31	308.81	313.61	314.17	314.97	312.96	314.44	313	316.02	319.73	320.58
303.39	307.22	301.97	304.49	308.97	307	307.37	309.31	303.76	302.05	303.42	304.61	304.47	303.14	302.96	310.38	304.5	301.39	307.57	305.93	309.82	306.49	306.46	305.33	305.72	304.73	302.7	304.28	307.77	307.53	301.19	303.54	306.91	302.41	306.1	305.09	305.72	305.36	305.98	299.65	304.72	296.6	310.77	309.06	307.54	302.06	305.05	301.96	306.78	309.81
311.7	316.37	308.5	311.08	309.05	311.37	314.38	313.59	314.34	311.06	306.78	317.86	312.51	315.89	314.86	313.8	316.11	312.38	306.72	314.98	312.7	312.01	309.08	313.08	309.33	307.29	308.64	312.56	311.75	309.77	313.7	317.38	312.36	309.71	308.11	313.07	307.21	311.37	309.06	315.14	312.11	312.25	314.87	316.28	310.92	313.52	312.78	312.21	311.62	313.06
302.09	304.82	300.97	308.73	310.04	306.83	300.14	301.4	301.87	303.61	304.14	302.71	304.39	305.96	305.18	304.05	301.18	306.46	309.51	304.46	301.35	302.69	303.59	302.89	300.76	302.36	306.81	298.21	305.26	306.12	300.06	305.95	298.84	300.96	304.56	302.97	304.53	299.39	306.52	302.91	309.77	299.43	305.71	298.08	306.81	306.84	306.33	304.3	308.74	305.99
316.62	319.47	317.72	316.53	317.11	319.05	308.69	312.25	315.48	316.74	318.04	318.58	315.27	317.98	314.19	313.52	319.93	316.64	314.93	312.04	322.48	319.1	314.67	316.06	311.77	317.47	315.1	316.11	315.37	311.35	316.28	311.51	315.16	312.29	318.18	319.37	312.01	314.75	311.97	315.28	313.43	313.99	318.65	316.14	313.09	314.6	317.48	314.15	313.83	315.71
305.81	301.91	300.23	306.06	306.04	299.03	305.24	303.77	308	307.37	305.32	301.09	308.38	301.69	303.88	304.12	303.09	309.07	303.84	300.98	308.41	301.05	301.3	301.48	307.25	299.8	301.61	299.04	305.27	304.87	306.25	304.04	306.08	304.81	298.06	306.98	299.09	303.69	301.97	300.16	300.99	298.02	301.83	307.89	298.42	306.2	301.38	303.52	301.65	304.32
302.33	302.94	299.95	303.16	301.9	304.27	299.59	307.73	303.23	306.14	307.16	302.7	304.15	304.88	304.76	306.54	303.93	308.2	306	306.74	302.06	305.43	299.88	307.43	306.92	308.06	303.74	303.07	299.63	301.35	302.18	304.73	307.33	301.25	299.36	306.25	305.65	305.96	304.3	305.75	306.03	306.12	298.62	307.77	307.82	306.09	303.14	303.16	308.43	301.8
311.35	318.59	323.06	314.7	316.16	317.03	317.63	316.19	311.97	315.76	315.89	318.42	320.18	318.97	315.33	315.65	316.3	318.24	315.95	317.7	315.44	313.92	318.18	317.18	316.87	315.18	314.85	314.61	315.5	316.83	316.58	320.29	312.51	319.65	318.52	316.43	312.03	314.79	314.38	316.28	319.8	318.06	315.28	313.4	314.15	319.35	317.28	321.2	315.27	321.31
302.87	300.22	302.22	305.91	300.39	297.03	300.12	301.03	308.65	305.88	301.84	302.07	302.1	302.7	302.23	303.88	302.97	306.43	302.28	302.55	295.4	311.26	300.85	301.66	303.73	303.81	302.01	307.6	300.54	306.36	303.22	305.93	308.29	301.06	300.99	304.26	309.32	304.8	304.26	303.71	306.81	302.43	301.17	304.22	303.74	304.77	302.98	302.51	302.55	300.99
321.43	318.65	319.86	319.16	316.05	316.54	316.75	315.51	315.77	319.63	321.65	318.86	316.23	322.89	316.52	320.92	316.95	319.11	317.86	317.96	312.8	322.68	316.02	313.86	321.27	317.05	322.13	316.06	320.64	320.61	317.75	312.74	318.15	318.52	314.21	313.62	318.36	318.47	318.22	320.51	320.02	314.7	317.61	317.59	318.03	313.51	320.76	319.89	317.87	321.42
309.97	317.37	318.65	318.69	313.47	314.39	312.08	315.39	315.57	311.47	316.43	318.14	314.16	319.95	315.69	313.63	316.41	308.54	315.71	321.51	317.99	315.38	317.85	318.38	319.52	316.79	312.96	315.97	317.83	313.46	314.96	315.26	312.23	316.38	315.98	315.82	314.58	316.96	317.46	313.62	316.91	313.17	309.56	313.98	316.02	312.43	318.73	321.53	318.81	314.16
304.6	302.62	304.66	297.54	305.32	302.61	300.65	299.68	304.72	301.03	304.99	306.99	304.41	302.86	298.64	304.97	305	299.29	300.47	308.63	302.76	306.35	305.35	299.15	305.98	303.73	304.12	305.79	302.01	307.68	305.51	304.99	303.42	305.03	298.73	298.65	303.89	302.94	304.42	298.79	305.98	300.39	303.62	301.24	303.9	298.91	310.71	294.14	304.25	302.56
313.17	312.37	315.3	311.68	312.52	318.19	318.32	315.43	316.74	309.66	313.04	312.55	310.57	313.75	316.4	311.18	313.59	316.41	308.66	314.32	313.08	313.7	308.13	316.25	316.88	310.53	315.97	311.9	315.47	312.42	312.68	315.37	316.12	315.83	314.14	315.86	312.16	313.17	312.65	317.19	312.91	312.21	311.69	315.48	319.16	314.57	311.37	314.16	313.01	311.92
305.62	306.19	305.99	297.02	299.9	302.75	301.2	301.57	302.08	307.55	301.63	296.49	296.94	304.75	307.14	301	305.45	303.53	306.75	301.89	302.95	304.31	301.43	302.56	299.6	300.6	303.25	300.86	304.36	300.92	301.2	305.45	302.46	303.16	302.62	300.86	306.35	300.07	301.3	300.04	299.62	298.51	301.43	299.13	302.81	306.12	301.07	307.01	302.44	302.5
317.14	319.63	316.76	316.24	314.94	315.73	322.61	320.83	318.61	319.21	316.84	317.74	320.74	318.67	315.74	318.38	320	318.19	316.47	315.21	317.33	320.65	315.18	317.18	320.6	317.88	317.16	318.13	312.43	313.4	317.11	321.54	315.41	320.93	318.41	313.44	316.11	315.42	314.34	317.47	318.07	318.87	318.37	320.3	314.28	311.09	315.14	315.71	314.25	317.54
314.94	314.32	319.76	312.17	308.23	313.19	312.08	314.86	316.5	317.27	314.72	317.84	312.4	314.25	312.08	309.15	314.1	314.26	314.14	311.68	313.02	312.87	311.56	315.88	309.55	311.73	307.47	311.96	314.59	315.24	311.16	314.72	304.32	314.05	314.18	314.88	316.41	316.02	313.46	308.1	312.24	314.32	312.66	315.61	317.49	310.15	315.04	312.05	317.61	316.81
317.62	315.75	310.12	311.88	320.36	313.91	320.42	315.8	315.45	320.1	315.86	315.85	311.14	314.11	318.22	319	314.7	316.05	310.89	316.38	312.38	318.91	313.35	315.09	315.45	322.65	311.68	312.2	316.96	318.19	319.09	314.39	320.52	316.92	316.13	313.09	315.48	311.97	310.44	311.74	315.3	312.44	318.22	318.33	317.68	317.24	314.88	313.66	317.78	314.83
312.34	309.37	308.55	312.71	313.74	311.21	307.93	312.75	309.29	312.62	310.9	312.48	309.7	314.05	311.3	313.19	310.9	308.44	310.61	311.72	308.59	310.78	310.46	309.25	317.15	306.38	313.5	310.28	311.79	309.59	307.75	315.18	307.84	310.38	310.06	310.16	314.08	308.91	311.13	311.03	309.14	307.49	311.47	305.52	306.59	308.46	314.97	311.03	314.5	306.37
318.89	325.37	317.2	319.77	317.47	320.33	314.22	319.26	321.27	318.37	317.99	316.1	319.34	318.26	320.91	318.11	317.67	318.6	319.39	314.98	317.67	318.08	314.1	318.67	317.18	316.1	317.87	318.82	320.36	320.59	321.86	312.85	321.98	321.41	316.99	319.18	316.35	320.82	318.15	320.91	319.92	317.95	317.42	316.7	317.94	315.15	318.92	316.27	318.61	320.71
303.56	308.5	305.97	307.57	303	302.39	299.26	309.51	308.18	303.39	302.46	300.43	305.44	308.21	306.49	303.12	298.72	308.39	310.66	305.85	305.79	303.64	302.42	307	302.34	302.54	303.62	303.41	308	302.43	306.16	301.94	304.62	308.14	309.13	303.68	308.45	305.59	306.21	302.85	302.96	305.23	307.33	307.49	308.08	304.45	298.21	301.69	303.79	307.11
317.89	322.57	319.87	319.54	314.52	315.61	321.15	316.7	315.98	316.17	320.47	322.14	314.51	317.6	322.68	315.26	317.5	318.99	320.95	324.81	321.96	313.07	319.32	317.79	318.95	312.59	323.09	317.2	321.12	316.53	320.49	320.28	318.24	316.48	319.51	317.38	317.06	317.28	322.15	314.58	319.33	319.03	324.67	315.4	321.82	315.7	318.27	320	316.03	319.64
304.28	306.93	311.22	310.61	304.54	310.25	307.41	307.38	308.43	307.71	309.37	310.13	307.21	305.96	309.01	314.19	309.15	303.22	312.3	308.69	304.59	304.85	310.81	310.59	307.48	313.79	306.59	308.58	310.88	311.46	309.38	312.03	306.82	305.8	306.95	306.64	311.81	308.6	310.16	305.33	310.56	306.69	311.32	306.44	307.84	308.86	307.62	313.84	311.64	305.74
303.56	299.89	298.52	298.76	302.21	302.14	302.47	300.37	301.73	300.08	302.62	297.37	296.06	306.17	297.39	299.07	305.56	302.88	302.39	303.42	299.42	293.66	302.36	297.09	302.19	300.35	298.83	301.65	304.24	305.24	300.71	301.45	304.75	297.93	297.69	301.98	299.94	301.3	299.96	300.72	300.02	300.2	298.85	301.2	302.98	302.86	302.23	299.47	303.26	300.46
305.05	302.61	301.26	303.81	301.79	302.3	307.77	305.76	298.14	303.28	300.91	303.5	306.13	305.03	302.7	302.13	300.74	306.22	302.27	301.43	301.77	306.44	301.17	300.81	295.72	302.63	299.4	303.51	304.13	300.11	307.22	306.43	299.65	304.86	301.06	304.58	303.19	307.16	303.84	305.6	301.76	297.97	302.85	308.94	302.82	301.14	303.16	302.36	301.78	300.65
308.92	312.89	309.04	309.73	315.24	306.49	303.91	306.81	306.07	310.67	307.25	308.47	306.88	315.07	313.14	312.75	311.03	311.15	306.19	307.36	307.92	306.32	309.09	303.87	308.19	312.12	309.82	307.63	309.47	313.63	310.27	309.76	311.75	313.17	311.84	309.53	311.82	307.09	312.54	306.28	309.77	310.84	306.96	312.45	310.47	309.2	317.82	304.5	310.59	307.26
302.56	299.32	298.79	298.44	303.74	299.82	301.07	302.72	307.21	302.76	300.35	298.43	300.2	290.34	301.33	302.88	298.3	301.72	297.56	299.05	300.44	301.14	306.28	300.17	298.19	298.68	302.6	305.74	299.47	296.47	302.53	302.17	299.61	301.96	304.04	302.17	296.89	298.18	302.23	300.74	299.46	298.83	305.32	305.3	298.83	306.91	299.6	300.9	303.57	308.06
318.91	320.05	315.11	316.35	310.92	316.23	318.86	319.71	317.78	312.23	318.36	317.11	317.04	316.44	316.45	312.99	315.55	322.76	322.46	316.01	316.23	313.93	312.47	313.65	315.77	313.41	315.05	316.39	318.86	315.48	318.92	316.27	318.56	317.52	316.58	315.65	318.04	316.36	311.37	315.63	308.32	313.73	316.37	312	318.13	321.96	309.51	315.07	318.64	318.57
298.21	294.99	295.84	291.59	293.89	290.66	296.76	297.26	296.94	295.71	292.22	302.91	293.6	301.54	296.66	298.18	292.21	292.91	294.9	293.8	297.83	296.65	289.43	299.3	295.73	296.91	295.94	291	296.37	294.03	301.84	293.57	293.6	294.92	300.49	295.78	293.56	295.71	293.41	297.04	296.23	300.05	297.27	296.83	295.61	292.01	292.23	295.49	296.91	293.85
307.47	307.16	299.26	305.64	302.38	307.07	300.16	295.27	304.68	305.93	301.42	307.07	297.64	300.88	307.85	300.6	307.2	303.33	304.14	301.08	307.49	305.1	304.39	305.31	298.19	300.57	304.96	305.39	305.25	299.46	303.94	302.82	303.84	305.48	301	302.67	303.84	304.29	303.06	300.65	301.17	299.21	295.63	304.23	300.13	300.97	303.66	302.73	305.32	304.91
300.84	305.33	308.76	299.38	307.43	302.48	301.38	304.54	304.87	306.48	304.22	302.35	306.24	303.58	308.84	305.43	302.09	305.07	303.9	305.09	299.32	300.72	307.02	305.05	304.42	299.44	300.76	303.62	303.11	304.78	302.1	305.34	306.55	302.98	303.86	302.27	296.82	303.14	307.04	303.28	298.01	306.6	300.16	306.7	301.45	299.7	302.89	306.98	303.05	301.63
291.23	291.34	292.06	293.14	295.78	292.22	294.74	294.87	292.93	296.01	291.93	293.67	295.4	295.64	294	292.15	293.9	295.43	288.24	292.6	292.55	292.73	289.94	297.06	291.82	295.5	296.9	294.06	288.78	287.05	294.98	290.69	293.27	296.56	292.22	292.52	290.67	285.94	292.86	294.72	297.35	295.49	292.78	294.58	292.78	291.41	289.21	292.2	295.03	299.59
314.61	313.92	314.76	311.56	308.51	309.9	310.56	310.46	311.43	307.46	308.93	311.78	313.49	312.81	312.57	310.53	312.83	311.66	311.9	309.06	312.28	309.95	315.76	306.49	312.55	309.35	313.45	313.82	307.11	310.29	310.3	311.42	311.45	310.39	313.12	313.25	312.91	310.14	310.69	312.26	306.95	307.69	312.48	312.5	313.3	310.85	309.2	311.86	309.67	309.52
302.22	299.61	303.16	305.65	297.46	296.05	301.97	302.23	304.57	298.22	296.99	306.73	303.2	300.84	300.75	298.12	301.39	300.69	301.15	304.69	298.73	301.15	299.83	297.36	300.7	300.62	298.31	298.69	307.82	297.97	306.05	305.37	298.78	299.15	298.35	300.69	298.88	299.27	297.3	295.54	303.76	301.47	299.12	303.21	298.63	295.7	303.52	297.08	300.95	304.45
313.67	309.63	307.43	311.51	318.16	314.47	315.34	315.61	316.96	317.54	320.84	319.64	315.18	315.65	313.62	317.53	315.6	318.56	311.74	313.73	319.13	315.17	318.01	318.49	310.47	314.07	313.93	316.55	313.34	315.2	315.09	316.05	317.76	320.34	310.47	305.95	315.74	311.41	313.11	316.44	312.01	314.92	312.81	316.97	316.43	312.1	314.94	311.7	314.16	312.32
309.62	313.22	308.83	315.53	314.99	309	311.7	311.01	308.85	314.18	309.39	307.13	304.57	308.07	309.63	308.5	311.6	308.24	304.75	311.55	303.79	312.38	307.73	307.73	304.46	312	307.55	308.6	310.59	308.61	308.39	311.03	308.73	311.12	306.21	306.36	309.64	312.43	308.83	309.96	312.94	310.6	308.2	305.62	313.78	312.32	314.48	306.95	308.39	308.02
318.19	317.22	317.53	316.52	317.56	319.51	318.44	314.55	315.11	316.12	319.94	319.02	313.06	318.34	318.81	317.25	318.96	312.7	317.36	318.22	320.51	313	315.86	316.81	314.25	321.04	314.82	322.56	313.31	318.07	317.4	313.16	317.69	314.44	318.78	315.83	313.16	317.71	315.89	313.63	314.79	316.71	315.78	317.1	319.89	316.2	316.98	323.71	318.13	316.33
315.24	307.75	313.9	307.27	309.94	302.17	312.3	311.48	306.13	307.6	307.41	311.14	309.08	309.13	310.58	311.73	311.47	304.3	305.67	305.93	305.93	308.46	305.27	310.19	310.47	310.29	303.61	303.26	306.63	311.09	311.39	312.71	310.9	308.79	308.2	311.43	302.49	313.17	308.35	310.08	308.87	310.32	314.02	314.26	307.07	307.86	308.78	305.94	309.16	308.83
304.97	300.1	302.03	302.07	307.63	307.71	300.72	306.89	305.03	305.08	301.77	311.5	299.81	305.15	304.33	301.57	309.04	307.54	303.97	306.56	302.21	309.93	301.47	306.72	301.73	304.26	304.69	303.51	304.83	308.63	302.7	299.96	309.81	306.69	308.6	308.34	305.37	308.33	302.41	305.08	302.27	306.15	304.55	301.02	308.86	307.29	305.1	305.64	305.49	300.39
303.85	305.57	306.13	304.96	315.37	298.84	309.17	302.83	305.97	309.37	310.08	306.5	312.47	309.6	309.04	301.43	306.19	298.55	308.54	309.31	307.88	305.96	308.41	310.79	306.67	307.56	306.83	303.44	306.5	310.68	301.63	303.31	302.99	306.1	304.62	310.34	304.23	305.01	303.64	305.36	310.35	302.32	308.29	302.52	304.58	308.4	301.56	308.04	305.48	308.87
314.51	314.57	314.11	320.57	317.01	311.65	316.05	314.08	314.34	317.61	315.64	320.45	317.09	318.49	314.76	318.64	318.35	318.58	312.38	319.85	317.35	316.55	322.61	318.81	316.48	315.3	320.46	316.04	317.6	309.84	314.88	318.59	318.62	308.56	316.3	315.71	319.23	315.57	313.02	318.39	316.16	318.9	320.28	318.92	314.32	313.9	312.38	317.99	321.7	320.21
304.98	300.36	306.37	305.57	300.91	300.96	299.12	300.95	306.78	306.92	301.05	309.8	306.96	305.34	306.96	307.77	306.29	304.3	302.69	308.91	306.58	302.66	301.58	306.67	306.14	305.59	307.7	306.17	303.82	300.05	306.56	299.27	300.13	304.22	303.21	300.16	306.33	303.32	306.06	307.33	306.53	310.44	305.36	305.73	302.83	302.52	304.14	308.57	311.26	306.08
326.97	327.58	324.23	322.67	322.9	328.24	329.23	328.89	328.88	330.36	331.09	329.44	329.23	322.77	326.34	330.71	330.05	331.08	326.38	332.35	329.67	333.13	331.97	330.17	326.86	325.81	329.16	332.21	330.84	330.98	329.32	326.68	323.12	333.41	331.47	331.58	332.09	328.88	327.41	327.31	327.97	327.84	330.01	328.64	328.68	328.48	328.92	327.6	327.08	329.91
320.46	322.72	319.65	319.24	318.01	320.79	320.64	321.93	319.2	318.25	314.63	318.67	324.36	319.02	316.32	317.89	319.49	320.56	317.72	318.37	320.17	317.93	320.69	317.3	319.95	318.84	315.96	321.79	318.99	321.93	313.8	319.77	316.29	321.26	318.64	314.75	320.49	317.28	320.66	319.77	317.66	318.07	317.64	319.99	316.62	312.89	315.11	318.18	322.82	316.52
318.27	318.87	315.99	317.2	318.8	319.34	314.86	319.06	314.71	318.54	314.47	318.11	314.1	321.38	321.94	315.31	318.74	321.02	314.73	315.4	314.27	316.89	317.72	313.11	318.55	313.8	319.95	319.03	312.06	314.59	314.82	318.21	314.17	321.51	315.56	312.46	314.31	318.58	320.28	319.96	316.51	319.15	312.76	316.94	318.01	315.5	317.55	318.44	317.22	322.92
299.37	301.43	297.9	302.53	298.61	299.65	300.98	298.54	307.66	304.01	299.07	301.41	299.01	298.74	301.36	299.93	302.95	302.56	302.35	302.9	300.66	298.56	297.4	305.25	303.11	302.02	302.28	302.29	302.43	297.51	298.6	300.03	301.52	298	302.07	302.53	297.1	300	302.51	301.61	298.48	304.95	299.12	297.23	302.78	301.24	299.01	297.43	301.43	303.22
300.25	295	289.8	292.44	291.92	296.69	296.97	290.55	293.97	292.25	291.63	291.28	295.74	289.86	294.81	293.48	294.28	295.73	292.5	294.14	294.85	294.18	292.74	295.97	292.28	297	299.6	294.24	290.06	292.51	295.75	291.89	293.46	291.73	295.68	293.28	289.39	294.91	295.15	296.71	298.22	293.16	297.34	298.79	292.52	292.57	290.14	291.59	291.43	292.91
305.8	306.04	301.47	302.95	304.89	300.18	299.46	300.51	303.32	306.8	303.74	308.86	307.17	304.65	298.67	301.33	301.84	306.02	305.75	307.47	311.3	306.28	309.13	303	302.27	309.43	298.76	304.3	303.15	306.08	303.54	304.17	305.17	301.33	309.16	301.94	305.59	302.02	306.12	304.22	302.15	303.54	308.38	303.95	304.8	301.36	300.43	304.09	301.5	306.38
309.01	309.74	304.53	310.93	311.35	307.02	309.51	307.04	310.81	308.31	305.31	305.47	313.03	312.32	315.83	305.56	310.43	310.67	313.08	312.21	308.69	309.45	308.27	308	307.37	313.05	310.36	313.9	306.35	308.32	311.32	312.88	309.55	305.92	309.02	312.25	309.32	314	306.4	311.91	310.34	310.4	310.9	307.34	305.8	305.29	307.87	308.16	310.69	307.81
299.66	300.33	300.92	312.88	305.14	303.81	305.52	301.89	301.09	301.88	301.3	299.37	302.35	304.2	298.9	309.27	300.16	303.31	303.69	304.69	301.66	302.8	303.45	301.94	308.91	304.66	297.25	306.63	303.61	300.04	307.18	305.69	301.24	300.5	297.26	298.27	304.89	301.21	307.31	300.41	303.21	304.3	300.47	301.94	304.49	304.43	300.25	307.13	300.59	300.09
321.22	316.77	320.46	319.33	317.57	312.74	316.83	319.05	318.38	315.04	315.33	316.96	316.14	321.07	313.31	318.42	317.24	321.52	315.23	319.83	315.91	316.81	313.67	316.38	316.15	319.67	314.57	322.1	317.19	314.25	316.41	317.77	315.85	318.45	316.35	314.81	318.03	312.33	316.02	316.37	316.86	317.33	319.25	321.55	317.16	314.15	312.98	317.07	317.26	318.75
325.88	332.16	326.22	327.63	327.96	327.77	325.4	331.65	329.63	331.17	326.75	326.89	325.15	327.56	330.03	325.31	336	326.96	331.18	325.84	327.88	327.01	329.74	330.44	331.04	327.41	328.4	327.18	330.32	324.85	328.89	324.4	328.89	328.37	328.27	324.86	327.83	327.16	327.57	331.13	326.26	325.82	327.26	328.11	332.59	330.79	326.47	324.43	325.88	325.32
301.82	306.76	298.59	309.24	301.38	305.11	303.43	304.16	304.88	305.62	305.14	304.24	302.64	309.14	304.52	300.09	303.66	300.2	305.49	301.62	299.09	302.37	299.14	299.52	304.73	304.81	302.8	306.05	301.11	307.94	305.16	300.63	305.6	307.89	307.64	307.77	302.5	302.46	298.39	303.64	304.54	302.59	303.25	310.99	300.32	305.74	303.69	302.63	304.83	301.2
304.97	302.32	310.27	305.42	302.14	303.76	304.64	303.7	305.87	301.64	306.36	303.58	301.07	302.32	302.72	306.96	305.08	301.47	299.82	301.47	305.12	308.34	302.99	303.3	304.53	301.84	308.73	299.56	302.2	306.19	302.34	305.46	303.02	306.32	302.53	304.71	307.34	298.79	303.7	307.42	303.48	303.32	310.38	299.77	301.67	305.24	298.73	300.8	305.16	307.31
304.96	305.22	299.52	303.17	306.38	306.13	303.32	304.21	304.34	301.58	304.71	299.07	305.65	303.63	305.32	306.66	296.7	301.67	300.6	308.07	303.83	301.53	304.9	302.48	305.97	306.64	301.89	305.21	303.55	308.19	306.14	297.97	299.96	306.6	304.68	308.57	302.04	301.29	301.99	307.43	303	305.06	301.89	304.26	305.05	302.3	301.83	300.71	299.49	301.42
303.04	304.07	305.91	300.12	299.93	301.84	303.63	303.19	301.66	304.77	297.3	305.43	299.94	306.08	302.37	304.77	301.36	304.92	300.84	300.9	301.96	298.6	305.61	298.12	305.15	302.79	299.9	303.76	302.1	304.37	302.81	298.35	301.46	307.39	306.07	305.73	300.47	301.56	301.48	303.39	300.81	305.86	297.17	304.76	307.01	301.49	298.84	306	303.24	296.85
307.05	305.89	305.99	307.47	315.45	309.39	312.37	307.84	312.59	311.98	311.44	311.57	311.58	311.93	307.36	311.83	304.66	311.14	311.67	313.02	309.04	309.98	311.07	310.51	314.92	309.09	303.67	315.07	312.44	312.77	310.72	308.05	310.11	313.15	316.07	314.74	312.81	311.17	311.02	312.08	307.75	311.87	313.91	305.84	307.77	312.68	313.18	310.61	306.67	315.58
319.13	315.69	312.78	316.1	314.63	310.69	311.56	314.76	316.6	313.46	316.58	313.67	314.96	314.84	314.77	317.79	316.8	317.09	311.55	319.87	310.81	313.17	312.79	316.13	315.02	313.03	314.26	311.92	314.55	313.11	313.45	314.76	310.02	312.55	312.44	313.74	308.21	316.11	316.77	312.27	311.8	318.07	318.02	310.31	318.23	314.53	318.23	313.88	316.03	314.09
301.47	304.5	303.77	307.35	304.34	299.78	304.44	303.29	301.35	300.18	297.72	305.14	300.56	301.57	303.72	307.72	300.13	304.67	300.73	301.75	306.32	305.91	307.14	305.42	304.89	303.68	303.33	308.59	304.63	298.78	304.62	302.95	310.88	300.44	303.84	302.18	304.24	308.37	303.15	307.13	299.53	303.76	304.55	304.67	304.56	301.86	306.76	303.09	308.2	297.79
318.68	314.35	313.66	310.68	310.39	315.91	310.07	311.06	313.08	306.52	315.9	317.77	314.52	309.56	312.75	310.92	312.74	314.56	312	312.35	314.1	311.7	312.57	308.41	315.54	312.06	314.58	308.22	314.47	309.24	311.99	318.21	308.25	314.26	311.68	311.74	311.83	316.76	311.37	316.31	311.02	313.31	316.06	308.57	315.54	312.87	312.86	316.42	316.56	311.42
313.64	318.26	317.49	316.31	326.07	319.12	314.23	314.74	317.82	314.94	318.38	317.33	320.42	320.01	314.25	318.89	322.89	323.42	316.5	316.55	323.26	318.13	322.93	317.62	321.49	321.2	315.71	321.64	322.77	317.67	312.15	319.49	316.24	316.29	314.81	316.75	318.93	318.58	323.88	321.05	320.19	320.23	317.67	319.55	317.68	320.58	318.77	321.62	316.17	319.44
314.41	312.27	309.12	311.22	309.37	315.49	315.87	313.59	313.24	310.4	315.03	315.88	312.2	311.43	316.21	308.88	313.73	314.76	313.87	318.7	314.61	306.8	311.63	316.11	315.32	309.73	311.06	315.07	316.13	312.91	314.12	314.1	311.58	316.2	320.7	315.13	314.82	315.61	310.35	317.46	309.65	317.9	313.04	312.92	316.11	313.23	316.35	311.39	311.7	313.76
321.6	313.17	314.23	318.11	310.83	314.44	319.44	317.19	314.3	315.14	317.35	315.15	317.16	321.01	312.79	310.94	312.6	314.83	312.98	318.84	315.55	310.71	316.16	315.4	315.08	311.28	317.9	313.92	313.7	317.22	314.63	314.27	314.33	319.2	319.38	313.34	316.24	315.32	319.39	315.38	317.91	317.76	311.12	316.45	318.13	314.06	313.94	311.03	312.44	317.19
317.22	315.15	315.16	315.88	314.22	316.33	313.72	315.04	317.38	313.11	313.47	314.98	316.89	313.99	307.28	312.95	318.57	318.55	318.28	316.5	315.79	315.32	314.33	310.64	315.99	317.75	309.43	310.66	313.01	310.49	315.73	309.7	314.67	310.37	320.91	316.72	310.95	315.2	312.75	317.83	317.62	313.92	316.36	309.6	315.62	311.8	316.51	315.72	317.21	313.32
321.56	318.45	318.23	322.3	319.21	315.88	321.85	313.7	313.67	319.25	322.7	310.74	313.39	319.68	318.28	317.07	315.33	320.49	319.46	316.73	319.13	312.48	318.38	319.85	318.03	318.76	318.42	318.29	317.04	320.17	318.59	317.4	322.66	318.83	320.55	317.81	320.06	320.98	317.07	319.74	315.34	316.31	313.75	322.6	318.96	318.81	319.17	314.85	321.51	312.21
315.56	309.88	314.83	314.59	310.01	319.13	313.73	310.35	312.61	313.75	317.33	313.04	318.62	313.01	314.59	312.69	310.99	317.37	313.37	314.64	316.47	313.38	310.62	312.95	315.38	315.93	315.48	311.94	315.82	313.88	312.78	313.11	312.18	308.03	313.37	315.07	313.29	317.59	313.64	312.46	317.6	310.4	314.17	312.82	309.08	311.55	314.48	313.05	310.23	317.55
317.5	319.11	320.31	318.01	313.21	314.47	317.83	318.71	319.06	317.32	314.65	320.05	316.17	313.2	317.44	315.17	318.54	319.31	319.81	323.83	313.71	316.28	317.44	313.91	315.1	316.64	319.06	319.23	321.78	319.72	316.76	318.9	316.82	311.91	318.95	317.32	315.1	318.28	315.57	313.32	319.54	315.3	322.17	317.07	320.7	317.57	315.04	313.29	315.15	314.79
308.65	312.63	308.23	318.56	306.75	311.03	314.36	312.07	311.39	315.12	309.05	310.58	317.87	319.74	315.67	315.97	310.34	312.41	318.08	316.39	313.12	318.56	304.51	312.64	315.17	311.56	307.51	312.01	311.74	313.93	310.85	312.78	310.46	311.75	314.85	315.21	311.39	313.38	313.85	314.27	314.88	313.84	313.73	315.39	312.22	311.83	312.55	317.39	315.25	313.76
295.56	295.25	289.94	299.01	291.96	290.51	294.57	297.25	292.95	295.65	293.45	298.05	292.14	294.51	296.4	293.57	292.13	289.92	297.05	293.63	300.03	291.38	291.02	293.48	291.22	296.71	293.29	293.76	293.54	293.99	296.16	294.99	298.13	296.84	296.3	292.57	295.16	296.71	297.1	296.55	291.74	295.41	295.09	299.59	294.62	294.78	297.61	292.46	298.35	290.6
313.8	308.05	308.42	308.08	311.68	305.28	303.44	308.13	307.56	308.18	304.93	305.88	305.12	308.58	312.7	306.42	305.71	309.71	306.62	305.22	306.96	310.8	310.79	310.32	309.33	309.79	309.64	310.03	308.66	310.7	308.56	311.03	310.33	303.72	305.61	305.44	309.51	305.82	300.96	308.08	307.29	306.66	307.85	307.66	306.04	310.05	310.04	305.08	308.81	305.41
303.63	305.12	305.67	305.26	307.28	305.37	301.84	303.18	305.3	305.98	305.34	305.2	308.84	304.84	304.84	306.37	302.61	307.43	303.24	303.9	301.84	309.16	308.95	306.19	304.75	303.19	302.44	308.06	306.37	304.39	306.33	303.17	308.89	307.93	307.16	304.68	306.19	305.34	302.27	304.47	302.17	302.41	307.71	309.41	302.07	302.58	303.11	301.3	302.84	303.86
302.27	304.31	301.03	304.28	308.42	307.04	300.57	307.14	307.91	305.5	305.59	306.86	305.6	305.98	307.54	297.91	302.49	310.37	303.25	303.61	301.52	309.06	304.72	303.25	303.2	301.33	302.44	299.94	300.4	304.36	301.3	307.53	307.19	301.88	305.79	307.31	304.26	306.76	308.02	303.75	303.71	305.6	307.56	309.18	305.36	299.17	302.67	307.78	307.92	305.93
316.6	315.52	312.44	318.39	314.1	317.71	311.94	319.42	309.36	316.04	315.87	317.93	312.71	315.9	317.05	319.76	310.64	317	314.98	317.19	318.52	316.43	316.59	315.97	318.19	319.73	312.14	313.99	319.82	314.52	314.39	317.02	314.3	314.71	314.6	315.23	312.26	315.41	315.11	313.82	312.9	313.26	308.44	312.84	315.65	316	315.76	315.33	315.35	314.52
316.74	312.54	313.84	311.01	317.18	311.33	314.64	316.98	315.8	312.74	317.28	311.07	315.38	310.56	314.9	313.9	312.91	316.12	316.06	307.65	313.71	310.33	307.78	319.83	315.25	313.78	314.88	316.11	312.13	312.84	312.95	313.08	313.65	315.74	311.42	317.23	311.59	314.28	309.95	315.29	313.59	314.65	312.51	314.21	314.03	310.92	313	312.27	317.92	310.01
319.9	318.05	314.01	315.4	318.51	317.07	318.29	317.18	316.62	319.59	313.64	322.43	312.97	319.07	314.62	319.79	317.12	315.43	309.44	318.08	316.6	315.44	313.9	314.23	318.99	316.74	314.62	315.14	310.51	318.66	310.96	315.3	317.12	311.88	318.14	313.13	317.64	312.57	319	308.94	312.43	315.1	315.4	320.55	311.23	319.98	316.49	320.69	319.65	310.81
307.7	306.65	309.58	309.94	306.06	305.41	306.98	308.69	306.58	302.09	312	299.59	313.77	305.93	307.49	306.22	305.47	308.39	307.81	305.58	309.25	313.69	309.3	304.54	308.09	312.94	306.17	300.19	309.5	309.71	305.3	306.66	304.21	303.88	305.11	306.32	307.96	306.68	306.33	308.74	308.92	302.99	303.85	309.36	307.73	306.24	308.51	305.99	308.47	302.7
309.94	311.27	311.49	311.54	309.86	311.37	309.66	313.74	308.99	309.81	312.94	314.26	307.87	310.97	302.93	306.33	305.93	311.95	312.36	307.87	307.21	307.07	306.48	307.93	305.06	309.48	315.88	308.86	310.26	310.21	312.23	309.31	310.42	306.4	313.12	313.75	313.63	310.71	314.05	307.87	309.72	309.43	311.78	309.32	310.45	308.19	313.17	310.11	310.18	309.29
322.15	312.82	321.23	323.51	317.77	318.95	315.77	316.01	322.7	321.35	314.28	316.34	317.77	318.04	321.22	314.84	317.36	315.34	317.55	318.96	313.46	316.89	322.77	317.11	316.39	317.31	323.02	316.97	318.22	320.17	316.83	314.5	314.28	319.5	320.23	319.64	319.42	320.69	320.39	316.29	320.57	314.95	320.09	315.66	319.27	316.33	315.31	313.83	320.32	319.37
311.86	310.79	308.11	306.11	318.01	312.9	314.02	307.41	307.86	311.21	310.93	311.76	310	310.64	304.73	306.42	308.44	310.39	317.61	309.02	307.98	314.75	303.77	309.3	304.04	308.38	308.91	308.96	310.57	310.79	307.75	304.39	306.91	308.94	315.3	315.08	305.5	308.82	308.46	307.01	312.09	312.41	306.78	303.92	314	310.99	309.21	308.15	312.58	309.55
308.24	308.84	302.94	300.87	300.1	310.85	305.82	305.48	303.81	306.33	302.92	305.46	306.25	304.13	305.42	305.83	303.74	303.73	305.02	307.25	310.64	306.15	299.39	303.18	301.45	302.4	304.14	305.63	303.55	302.37	301.96	301.94	304.07	308.09	301.97	306.33	310.07	304.14	304.84	302.73	306.9	301.76	300.52	307.58	308.45	304.12	302.09	300.14	301.98	305.8
305.34	302.49	304.29	302.11	301.46	305.6	302.6	298.94	301.91	299.34	297.81	301.63	301.2	304.14	303.96	306.51	305.01	306.16	304.84	305.56	302.28	301.36	301.23	304.85	301.8	301.92	303	301.01	299.31	300.35	305	302.11	299.13	301.62	300.41	301.99	302.35	302.85	305.23	306.4	306.94	299.66	302.46	298.08	299.48	307.54	307.53	304.71	311.03	304.2
305.14	299.91	303.76	301.41	300.53	302.94	300.88	306.37	301.97	302.39	306.03	305.03	305.52	305.96	306.22	307.13	306.04	304.99	301.66	303.29	307.52	307.74	303.92	304.59	305.39	301.45	305.5	303.31	305.05	298.37	306.21	303.37	306.72	302.19	303.88	301.62	300.39	300.77	307.12	304.57	306.02	308.2	304.72	302.78	300.65	304.58	303.8	304.82	302.11	306.44
323.25	324.48	328.96	322.45	327.8	319.68	328.02	323.72	320.05	324.37	326.12	326.63	326.11	322.75	325.59	324.18	324.05	325.19	327.39	326.1	322.31	328.27	325.69	324.85	321.93	319.6	327.58	326.65	320.15	327.15	322.96	326.56	324.42	326.48	325.4	324.35	324.1	326.6	325.21	319.1	326.09	321.31	325.01	327.33	322.77	323.3	322.84	321.37	326.68	322.25
295.48	297.26	299.74	297.01	298.54	296.55	294.19	295.95	297.12	298.88	299.09	299.2	297.95	297.92	292.8	296.8	295.41	295.52	296.54	296.34	297.41	297.77	301.17	293.08	297.4	301.43	296.67	295.74	300.46	299.1	293.88	296.71	303.76	294.23	296.42	296.98	292.26	294.01	297.28	298.13	294.54	301.07	295.54	292.45	294.3	295.94	295.48	296.31	301.06	295.92
309.55	312.43	312.75	309.34	315.83	314.71	318.95	309.35	313.08	310.98	317.24	317.15	309.23	312.32	316.29	309.68	317.56	315.58	317.13	316.19	314.85	311.22	313.25	316.02	315.04	313.91	314.62	315.19	314.57	317.99	315.96	315.06	312.64	315.31	316.75	312.95	313.25	315.69	314.43	312.46	318.56	310.38	316.51	315.7	316.05	315.46	311.81	314.4	317.26	316.17
304.48	306.36	301.6	296.59	305.03	303.13	299.99	304.6	301.37	304.49	303.52	308.29	302.48	305.04	301.37	301.51	296.62	302.48	305.2	298.32	301.25	306.79	310.34	306.33	303.8	304.42	305.76	304.6	307.39	304.65	303.95	303.6	299.47	299.84	300.43	298.48	302.39	299.08	299.35	303.11	302.91	299.94	304.97	301.62	301.88	301.71	302.47	299.44	307.15	302.16
310.93	309.65	312.74	316.36	311.38	315.42	317.48	311.59	311.49	315.58	314.88	313.8	312.96	310.26	314.28	315.73	312.63	315.2	318.08	311.93	314.88	311.15	316	316.25	309.36	315.65	312.33	317.86	316.24	311.61	312.82	311.18	311.29	311.48	315.91	312.72	316.59	312.71	315.66	311.87	315.53	319.19	316.88	319.95	319.32	313.47	316.92	314.74	314.03	316.03
312.48	310.12	315.08	315.94	313.66	313.3	315.68	313.84	317.29	315.16	312.8	317.47	311.41	315.18	315.85	311.55	318.29	315.31	316.39	314.58	311.59	314.57	312.44	318.98	310.25	317.71	310.64	310.89	310.5	311.04	314.41	308.54	315.48	314.2	316.69	312.07	315.66	313.83	309.22	312.8	315.86	311.55	309.66	312.98	313.19	315.36	311.45	314.3	312.98	311.23
301.36	298.64	304.96	309.07	299.81	301.11	301.96	302.19	301.9	302.42	298.72	305.88	304.71	299.09	301.51	304.53	302.12	298.57	301.59	304.73	305.24	301.92	307.2	302.33	301.26	303.67	303.52	298.87	303.15	299.87	304.78	301.62	300.68	303.26	297.76	297.41	305.1	301.67	303.19	303.64	307.4	304.94	304.14	303.3	301.44	302.46	304.16	299.88	302.8	301.58
305.15	301.87	306.19	302.61	299.22	299.92	295.02	301.06	297.72	300.55	301.03	299.87	299.81	303.03	298.9	303.17	300.06	299.28	297	295.97	297.32	301.01	299.13	297.23	303.12	302.05	301.71	299.3	294.95	301.97	298.97	300.47	298.43	302.11	296.51	297.43	300.14	295.71	300.06	298.74	302.23	298.37	294.89	301.18	298.78	301.68	307.2	297.5	299.32	301.12
295.62	295.48	298.08	294.67	294.61	299.46	298.75	300.51	295.83	295.8	297.59	295.79	297.76	293.8	296.27	297.5	296.77	292.59	294.17	293.31	295.6	294.57	302.54	293.86	296.58	293.99	298.7	289.38	294.62	294.74	295.18	292.15	292.88	293.83	295.86	301.12	296.07	295.16	296.56	291.08	297.43	297.09	298.19	291.15	295.46	296.96	293.78	293.17	291.21	297.63
305.85	298.96	299.01	298.16	301.92	302.6	303.53	300.98	304.4	302.23	302.74	300.63	300.55	303.36	304.39	305.54	304.31	297.65	298.65	304.75	298.34	297.23	302.17	297.49	303.87	299.74	297.63	300.06	306.61	303.17	304.52	307.08	300.44	302.15	302.61	304.83	294.22	302.52	298.8	300.9	303.99	304.89	302.76	299.15	301.68	299.38	304.31	299.47	299.31	295.23
314.56	317.89	310.17	315.33	310.56	317.37	313.72	315.25	310.59	311.75	308.13	310.08	313.05	312.09	310.2	321.03	313.76	314.04	313.25	317.32	315.19	313.54	315.91	311.48	309.91	313.09	314.2	312.54	313.28	318.79	310.4	307.34	309.54	309.76	309.95	311.13	313.21	310.21	314.47	312.31	314.7	311.92	310.73	313.29	314.08	315.45	313	311.34	315.74	310.08
317.3	315.06	312.04	313.08	311.61	312.65	317.66	314.16	311.33	317.68	319.52	318.83	314.89	315.03	316.68	317.55	308.69	313.34	312.24	311.89	312.27	315.33	315.84	315.74	317.41	314.84	320.67	316.81	314.8	313.45	313.54	313.35	315.52	314.29	318.13	319.32	314.36	312.85	316.71	314.29	313.07	317.44	310.52	315.37	318.99	314.13	316.76	314.18	311.73	311.34
316.95	324.07	319.54	314.88	322.08	318.13	318.87	319.32	314.79	318.08	314.79	316.36	319.01	315.49	320.54	316.92	319.34	319.3	318.29	314.06	323.46	310.33	318.53	312.56	319.82	323.51	316.45	316.01	315.85	312.46	318.88	315.29	315.1	317.61	317.16	316.03	317.11	317.81	318.28	319.19	317.46	318.95	315.9	312.62	315.49	314.26	314.57	314.94	313.45	311.32
310.61	304.27	304.55	301.16	308.09	304.16	309.95	313.14	305.32	302.98	307.69	308.29	304.31	304.29	308.83	300.73	304.74	303.61	306.17	310.28	306.89	303.53	309.95	306.99	309.94	307.76	300.73	312.05	305.1	307.53	306.18	304.67	301.52	305.99	308.24	308.85	303.9	308.46	306.17	305.23	309.78	308.96	305.68	307.61	300.86	308.29	308.65	305.69	304	302.94
307.61	304.7	308.92	307.78	300.53	305.53	296.77	302.65	306.44	308.65	305.82	305.19	308.51	304.97	301.35	304.09	302.75	308.97	307.76	305.97	303.29	303.48	306.29	309.23	303.63	303.55	306.38	305.27	300.91	303.52	307.68	306.93	302.72	306.09	305.67	305.57	304.18	304.67	309.97	306.22	302.65	306.06	305.16	305.41	305.57	308.66	303.5	307.86	306.56	306.58
305.9	302.81	307.61	302.28	305.05	308.61	307.04	303.7	306.57	307.98	303.19	309.11	303.71	309.38	304	307.85	308.71	302.4	303.4	305.14	309.73	300.88	303.85	307.7	304	306.28	306.91	305.62	304.33	312.36	304.04	307.65	306.76	304.21	308.48	306.37	306.63	303	308.38	303.21	306.37	301.2	307.18	300.72	304.09	309.22	302.85	304.42	304.57	303.91
305.83	300.47	307.81	300.59	304.18	302.55	306.87	308.68	306.73	307.69	305.08	308.07	302.95	301.18	300.19	303.82	300.44	298.32	302.7	306.85	304.2	307.58	309.06	306.06	303.38	302.97	306.52	310.91	303.85	303.59	304.28	307.83	299.48	301.16	304.92	302.33	301.94	304.91	303.29	304.97	297.5	305.28	308.15	308.88	304.7	307.01	307.88	306.62	308.09	302.13
312.97	318.1	320.68	316.92	317.74	318.62	315.85	318.66	314.4	317.54	316.73	324.16	314.36	316.79	322.26	312.93	318.49	318.81	321.02	318.11	315.14	316.89	317.24	322.77	319.44	323.08	315.17	317.04	317.57	318.21	311.47	319.88	314.53	322.42	320.26	316.82	320.67	318.75	319.03	317.53	321.73	326.28	319.13	315.47	320.58	318.12	313.9	316.45	316.36	318.33
316.35	318.52	319.49	314.2	314.57	316.41	318.92	314.64	317.08	318.71	315.76	312.01	318.17	316.76	315.92	315.48	319.84	316.68	321.93	321.75	317.58	319.6	313.34	315.77	321.55	319.03	324.29	313.46	320.67	313.91	318.9	321.37	318.92	316.44	314.91	319.11	315.8	316.72	320.24	318.5	316.45	314.49	313.21	321.33	313.1	315.66	321.63	315.33	320.58	316.5
315.12	313.32	308.62	312.55	317.51	314.38	313.06	311.07	316.44	310.81	310.83	308.99	312.95	307	312.69	310.83	313.87	315.34	317.08	311.78	314.81	312.77	312.98	312.43	314.03	309.22	314.46	313.78	310.34	315.07	313.5	315.76	311.83	309.9	316.73	313.28	309.08	314.38	310.38	317.01	312.96	312.5	307.39	310.7	310.39	313.42	312.63	314.47	317.82	312.16
294.87	294.24	294.02	296.73	298.73	290.07	295.68	294.52	295.42	292.84	292.77	298.73	294.04	296.06	297.41	295.61	293.15	293.62	297.39	300.81	296.03	297.54	296.75	293.16	295.64	295.61	288.84	294.18	290.74	292.15	297.53	289.56	295.49	291.43	293.04	288.54	293.07	296.19	289.26	292.84	299.06	288.37	294.56	288.3	292.89	287.64	291.31	298	297.8	289.84
319.06	315.3	317.9	316.13	319.24	319.84	314.34	322.8	317.54	312.37	314.36	315.19	323.26	313.51	315.31	319.77	321.95	315.85	313.45	318.27	321.17	319.94	318.82	317.43	318.8	317.14	318.32	322.67	319.5	318.81	319.84	313.84	317.49	321.21	317.78	317.26	317.87	320.06	319.51	318.55	316.92	312.62	313.85	315.16	316.58	318.76	320.08	315.26	318.81	312.88
309.16	309.29	311.04	312.45	311.51	305.58	309.68	310.94	314.23	307.22	304.39	309.85	313.41	308.52	304.36	313.06	309.71	310.4	309.35	304.57	310.07	316.48	307.48	310.38	312.29	309.61	309.18	311.28	306.65	311.96	308.46	306.56	311.45	312.15	308.27	306.06	307.11	308.36	310.03	305.89	306.2	311.73	310.06	310.19	307.33	303.21	308.76	306.91	314.31	311.37
314.63	314.59	317.01	314.35	312.9	310.13	313.95	312.11	311.72	316.97	315.71	312.78	315.59	311.99	308.54	310.89	315.01	313.18	310.24	315.43	310.18	312.35	315.61	313.41	312.7	315.6	313.68	314.33	317.86	311.36	309.96	311.75	312.73	314.42	309.77	313.59	314.4	319.9	310.61	312.78	317.55	312.26	314.96	313.11	317.81	314.06	317.72	312	313.04	311.58
307.62	312.81	317.2	311.57	307.08	308.55	307.58	306.42	314.72	309.7	307.83	309.01	311.79	312.84	307.9	309.77	312.6	315.51	304.58	312.75	310.6	310.52	313.11	309.29	307.81	308.57	312.96	313.05	313.61	302.07	308.91	311.73	308.31	311.2	311.99	309.11	311.06	304.71	307.23	310.79	308.07	313.07	304.7	313.88	308.27	307.5	311.32	313.51	306.91	312.08
320.28	319.46	320.57	316.52	312.9	314.19	313.72	317.64	318.25	312.11	314.7	322.58	319.38	309.96	317.46	318.93	311.44	317.77	318.32	312.73	313.23	317.47	309.91	313.59	314.31	319.32	315.39	316.73	311.76	318.01	315.12	309.57	312.13	312.2	314.32	314.27	317.88	314.18	314.24	315.96	314.32	313.39	318.45	317.52	317.4	313.49	317.39	318.82	315.17	319
319.27	320.03	314.05	315.06	309.72	314.39	315.72	312.26	314.21	312.39	316.3	313.98	317.73	312.96	317.72	315.36	318.03	311.05	311.67	313.96	314.02	313.54	318.01	311.95	310.89	311.49	309.57	314.91	317.97	311.52	310.24	312.82	314.13	314.3	315.57	312.02	316.7	322.24	319.36	313.44	313.25	319.53	321.38	313.14	317.07	315.32	310.44	313.66	311.63	313.89
317.07	316.38	320.58	317.01	316.73	311.96	316.34	315.52	313.43	312.62	315.45	320.71	318.75	315.35	315.97	315.69	315.56	310.52	316.19	319.31	311.36	315.87	312.17	320.13	314.73	314.87	317.28	313.6	322.2	314.76	314.78	319.86	320.01	316.11	317.72	317.72	317.5	317.07	316.65	316.92	317.9	317.22	317.09	318.46	316.71	317.1	318.3	313.6	314.94	313.4
308.32	308.2	310.11	308.58	307.62	307.33	308.21	313.69	309.76	307.66	302.19	310.13	305.84	314.64	312.04	310.69	310.98	311.86	308.4	305.42	313.07	316.65	310.65	310.08	315.8	313.94	311.5	306.23	312.94	312.73	309.58	306.52	309.89	309.78	312.98	312.44	311.37	308.77	308.87	311.3	308.52	315.32	312.09	309.27	312.2	313.51	314.96	309.92	310.29	307.21
314.52	316.92	310.43	323.32	312.45	316.35	314.38	319.54	314.43	315.41	313.23	317.19	319.09	315.76	315.39	316.04	312.13	307.95	316.14	315.68	315.34	313.11	314.33	315.32	314.37	310.7	318.24	315.34	313.58	311.08	316.7	316.44	312.75	312.96	314.4	315.55	311.9	313.1	313.01	312.8	310.43	312.09	320.28	316.58	312.55	314.82	315.28	314.07	314.92	310.98
310.94	306.37	304.18	305.42	307.27	305.22	308.85	307.25	309.61	311.54	303.64	303.04	304.91	305.01	301.81	304.59	306.4	303.33	310.45	305.01	307.64	306.38	304.58	308.21	301.87	308.21	308.56	306.64	306.84	301.75	305.61	308.24	305.69	303.94	305.32	310.55	311.26	308.6	306.28	307.41	306.01	309.85	308.55	303.75	309.43	305.12	307.3	309.03	303.41	307.59
302	304.64	305.04	306.55	307.37	306.13	311.78	311.61	303.18	314.15	308.27	305.49	305.34	307.72	307.52	306.89	308.44	311.26	301.41	303.16	307.83	306.66	306.51	305.87	308.28	309.03	307.59	304.75	311.83	304.71	304.83	311.54	304.19	306.13	305.16	303.26	309.2	310.53	303.86	302.2	304.71	307.31	308.82	305.66	302.66	304.71	305.27	306.59	304.65	304.57
317.88	318.38	324.21	315.47	317.94	317.93	320.18	318.54	316.32	317.63	315.01	317.32	313.99	323.3	316.85	317.36	316.77	309.74	314.6	317.92	319.13	313.06	316.89	321.43	313.77	316.64	320.06	317.7	323.42	320.93	317.16	320.6	318.09	316.36	318.85	322.17	317.95	320.6	321.64	311.48	320.53	314.71	322.32	320.12	319.82	318.1	317.12	321.12	319.85	316.74
300.51	305.61	305.5	300.92	302.55	304.75	302.53	308.94	303.33	308.63	305.91	303.44	308.2	305.95	307.37	308.3	302.38	306.93	305.22	308.44	306.22	307.22	305.08	307.79	308	305.07	308.39	300.91	303.59	304.14	305.07	307.4	306.37	301.64	306.1	306.49	303.51	306.31	306.39	306.27	306.4	305.88	305.91	304.99	308.82	302.12	303.09	305.49	305.67	305.7
318.03	308.9	311.07	314.19	316.21	317.97	310.91	310.25	313.18	320.77	314.06	311.59	314.32	314.06	314.59	314.42	309.07	316.06	313.01	311.67	312.4	314.01	311.6	308.99	311.19	321.18	312.66	310.31	310.05	316.39	315.37	313.88	314.05	314.92	311.84	312.19	309.73	317.32	313	310.79	314.27	309.82	309.5	311.46	311.05	311.19	307.94	316.78	311.44	313.11
312.43	307.1	310.47	308.2	309.83	309.73	310.16	310.64	309.06	312.99	310.48	308.21	316	311.04	309.33	309.61	313.75	309.53	311.1	305.52	311.58	308.15	313.16	303.98	311.48	314.33	311.24	312.53	314.79	310.36	308.72	311.45	311.18	314.69	309.86	317.03	313.03	312.36	310.35	310.57	306.04	309.49	309.39	312.19	309.81	310.01	311.8	309.13	306.61	311.06
310.86	313.04	312.47	310.91	314.11	313.96	309.31	306.73	312.42	307.52	309.44	313.2	312.84	309.48	313.14	311.23	312.29	310.09	308.86	312.54	306.69	309.91	312.66	313.14	309.15	306.46	309.46	309.28	317.08	307.01	311.2	312.21	312.8	309.66	307.82	306.29	307.01	310.23	305.74	312.09	311.34	311.83	312.49	312.03	309.38	311.23	311.08	309.51	311.75	316.71
311.33	314.79	311.72	318.72	310.78	310.44	312.69	315.04	308.45	313.77	312.24	313	315.5	313.67	313.42	307.51	313.02	313.08	313.49	317.48	310.07	317.52	305.71	314.48	311.36	312.86	314.64	312.5	312.54	311.21	311.62	313.44	308.81	316.22	312.41	315.62	311.95	312.56	317.37	310.33	308.76	312.05	315.16	305.2	308.04	316.87	314.31	314.89	316.79	312.73
311.71	310.49	317.84	312.88	310.59	309.57	315	313.67	312.65	311.61	308.42	308.6	312.08	308.01	320.99	313.94	316.32	310.13	318.09	310.48	307.02	313.73	310.72	307.82	311.44	314.47	310.49	314.95	311.6	314.19	311.94	315.17	310.59	317	310.24	312.57	314.45	312.04	310.75	305.79	307.89	311.19	316.23	312.71	311.94	313.12	310.08	316.01	313.84	310.9
303.67	303.12	305.09	302.46	298.82	305.11	306.01	301.38	300.46	306.43	307.28	302.32	298.91	304.66	305.19	305.01	304.97	302.8	305.49	303.69	302.72	303.91	305	300.86	308.54	307.06	302.53	306.75	304.03	304.92	303.11	302.89	302.62	302.95	301.18	302.46	305.49	308.18	300.24	305.24	305.28	307.68	304.79	310	301.87	306.99	302.54	299.98	305.28	306.56
311.38	310.65	306.41	306.31	305.32	310.86	302.2	306.87	308.68	310.13	306.48	303.88	306.48	311.23	303.94	299.23	303.51	307.48	307.12	309.15	309.39	308.94	306.91	300.04	309.5	306.16	303.24	307.58	304.52	306.95	299.94	305.75	302.06	306.17	306.93	306.77	303.65	306.6	305.4	307.56	303.03	312.37	304.96	305.74	307.84	303.36	309.13	306.04	308.84	308.63
311.53	317.88	311.76	314.63	313.47	314.96	319.05	315.68	315.18	314.4	314.95	317.64	313.85	315.05	313.85	312.96	317.93	312.44	318.91	315.55	316.29	317.23	319.82	318.59	314.17	316.15	315.45	314.01	318.47	316.22	315.17	313.97	314.59	316.22	317.44	311.63	320.3	319.31	314.56	315.49	319.49	312.5	325.94	317.35	313.01	317.85	318.02	316.29	316.76	313.13
305.8	307.58	299.31	304.35	300.5	300.19	302.52	303.16	302.49	303.24	302.76	306.98	304.41	298.67	302.59	302.53	302.72	302.83	309.9	302.23	304.28	300.55	308.1	300.95	306.27	305.72	303.27	304.46	305.52	305.56	303.45	307.7	303.59	304.69	301.48	301.36	304.49	301.25	305.92	299.33	303.42	302.11	303.11	300.69	306.23	300.23	303.49	295.89	302.8	308.21
305.99	300.48	303.75	300.33	299.27	303.08	304.79	302.49	305.66	306.64	304.17	301.6	304.25	301.1	307.93	301.73	301.27	302.56	308.41	301.99	301.91	306.91	304.09	304.58	304.41	299.93	302.52	302.48	304.49	303.89	308.55	307.67	302.42	304.58	303.84	305.15	305.39	307.45	308.47	305.21	298.63	306.6	300.73	303.59	299.85	300.03	311.75	300.02	302.57	307.26
302.16	297.59	301.08	300.3	295.93	304.14	297.74	300.49	299.13	292.87	304.88	301.9	300.67	305.46	302.78	297.96	298.77	301.86	298.48	298.81	302.45	302.92	298.37	298.01	297.5	299.54	299.49	297.48	299.72	300.06	301.26	300.89	305.03	299.7	298.41	294.74	295.63	299.26	300.52	303.54	300.18	299.42	301.11	298.72	298.08	298.46	298.8	303.32	301.4	303.27
308.57	308.43	308.67	304.34	303.55	307.67	310.85	308.3	307.92	305.41	302.75	307.1	305.89	305.23	308.37	304.76	306.22	305.31	301.98	304.03	301.47	305.49	306.91	304.39	306.6	305.05	310.86	304.27	306.7	311.9	306.5	308	303.87	305.85	307.79	306.38	304.94	309.65	309.73	308.55	304.66	300.21	305.39	304.44	307.44	303.89	300.98	307.53	309.99	299.75
327.49	326.02	327.62	328.67	330.99	323.98	326.52	325.61	327.75	329.21	327.53	326.27	327.35	326.42	329.34	330.09	326.74	327.65	325.95	327.27	324.16	328.8	336.61	327.24	319.7	327.46	330.77	327.18	326.31	329.53	327.87	326.82	324.92	326.21	330.22	326.36	324.95	327.97	328.85	325.87	327.01	323.94	328.6	322.71	334.63	330.51	326.42	326.04	329.96	323.82
298.25	300.98	306.58	305.13	305.17	301.4	299.89	293.38	304.28	298.55	301.65	310.89	300.95	306.21	305.51	303.28	301.6	300.07	300.77	299.36	307.77	296.98	305.24	303.41	303.16	304.71	301.2	301.56	300.22	300.48	300.01	303.07	304.05	306.78	297.1	302.11	301.33	302.77	301.63	299.18	303.79	300.98	302.82	303.75	307.29	301.67	304.47	303.57	299.67	300.79
318.48	312	311.02	316.1	309.8	310.34	317.83	309.27	317.42	320	317.31	317.23	317.35	319.06	317.43	318.68	315.31	313.79	317.39	311.96	312.34	317.8	312.69	318.38	321.42	313.59	319.26	316.19	318.12	316.74	316.66	313.57	312.34	317.65	314.7	318.66	313.85	313.7	314.64	323.02	310.48	316.22	312.58	312.91	316.02	320.2	319.12	311.11	317.11	316.4
296.36	303.95	297.36	301.75	301	298.16	303.99	299.78	302.2	296.52	301.68	295.56	304.78	300.36	297.73	291.74	301.08	300.14	303.05	293.8	297.95	298.37	295.9	301.53	300.99	298.92	301.4	298.61	305.73	300.99	299.07	300.55	305.54	304.99	300.76	305.68	301.61	298.88	298.75	299.17	304.19	294.07	299.68	303.74	301.25	297.78	300.8	301.4	299.1	296.23
306.43	305.63	305.95	306.13	301.02	305.49	306.01	307.55	302.87	307.72	305.41	308.64	304.71	302.64	304.64	307.8	307.14	303.8	304.89	309.95	307.78	307.7	304.81	304.29	304.11	304.49	304.7	306.02	305.79	309.36	302.09	308.77	306.12	304.08	305.39	304.61	305.55	301.7	305.3	303.42	307.42	303.06	308.58	304	304.53	300.98	308.02	304.89	304.3	305.56
308.03	316.44	309.21	312.96	312.67	312.35	312.94	311.49	308.43	312.18	314.84	310.56	317.8	312.72	310.67	309.62	309.08	309.41	316.38	311.15	307.91	318.75	312.15	314.57	310.93	311.91	317.47	314.52	316.11	312.96	314.53	310.19	311.27	312.55	308.64	314.23	314.72	311.39	309.48	313.69	313.16	314.64	316.66	314.59	314.8	315.04	312.91	309.11	309.82	306.36
327.33	321.85	323.62	328.31	324.88	325.19	323.34	328.66	327.27	324.16	321.49	326.38	325.39	323.83	323.64	327.99	326.96	323.42	327.12	325.29	323.14	324.41	327.84	318.97	324.85	324.27	323.33	322.65	317.75	326.08	328.15	323.74	321.5	327.72	318.93	324.36	328.39	322.56	319.86	327.51	327.02	324.3	326.71	321.32	323.01	324.81	326.36	323.56	325.56	328.04
312.35	311.19	316.51	312.34	311.67	308.53	308.82	310.44	310.43	308.5	314.13	315.43	317.88	313.67	312.11	315.21	316.94	306.42	314.03	311.6	311.92	309.03	313.94	310.71	312.45	310.88	312.54	310.84	303.81	311.26	312.93	308.97	317.73	313.38	310.95	316.98	310.42	307.38	315.33	313.27	308.37	310.69	306.47	311.45	307.77	308.59	315.74	307.22	316.53	314.8
307.98	304.57	301.09	302.36	304.6	302.51	306.83	303.86	303.65	303.58	306.62	302.01	300.26	300.88	301.34	304.38	300.48	306.35	301.75	307.21	306.6	304.1	302.15	301.41	303.8	299.84	302.44	305.75	304.66	306.12	301.68	306.11	304.03	302.67	306.28	298.67	301.52	301.43	303.22	304.24	304.81	302.17	301.17	299.87	302.26	305.6	306.03	302.38	297.9	302.88
311.6	307.11	312.08	304.8	311.45	308.84	310.22	310.18	309.65	313.75	312.52	309.52	305.32	307.5	304.5	307.15	303.48	306.57	307.23	312.2	304.84	308.18	312.23	312.29	311.83	312.66	310.93	312.37	312.2	311.76	310.52	309.8	310.95	305.95	307.5	310.32	307.56	308.83	307.23	307.32	307.26	308.12	311.58	310.95	310.14	307.24	308.01	307.4	307.83	310.69
313.89	320.04	319.59	315.24	315.12	314.41	313.18	311.47	309.33	318.79	309.94	310.27	312.54	311.47	313.33	312.79	312.21	312.94	314.08	314	315.11	312.92	313.18	317.38	313.18	311.77	316.17	314.82	313.45	313.39	314.26	311.62	312.81	314.83	316.44	316.02	315.41	315.84	314.86	313.46	311.67	310.92	313.7	310.84	308.86	311.27	315.89	313.75	316.51	315.39
319.25	316.2	318.05	315.78	315.9	315.87	313.79	320.97	318.02	316.69	314.73	318.94	316.81	314.28	315.67	314.57	317.14	319.73	321.25	316.21	315.26	322.21	315.92	314.46	311.03	314.37	321.63	317.18	318.49	312.01	314.91	316.83	319.95	314.06	316.67	318.98	314.07	315.24	316.74	318.06	317.39	314.2	317.62	314.94	316.05	315.28	317.11	318.81	321.12	313.12
296.66	308.15	302.54	300.75	299.55	303.25	300.19	303.77	303.93	312.39	300.98	305.99	301.22	302.76	302.18	300.46	302.5	298.62	304.43	301.98	297.33	302.74	303.03	302.53	301.63	300.2	306.06	302.2	301.96	294.43	301.58	303.89	307.17	305.87	301.05	306.67	304.11	304.82	302.58	303.04	303.39	305.82	307.91	299.48	303.07	299.32	301.85	305.93	307.14	304.12
308.92	315.99	316.74	316.47	319.72	317.65	314.37	319.94	318.72	323.78	321.29	315.18	316.27	315.81	317.04	317.8	315.19	318.16	313.78	321.19	314.43	317.85	319.99	317.48	312.52	314.16	315.53	320.48	313.72	313.81	315.86	317.3	314.62	315.29	316.68	321.74	313.58	319.05	316.64	315.57	322.93	318.72	319.15	317.84	314.14	315.36	321.4	310.49	319.33	318.36
309.27	312.47	314.14	310.62	311.49	312.78	309.97	313.15	309.88	312.5	313.25	310.15	316.68	314.14	311.63	311.38	309.38	314.65	312.08	310.82	310.68	313.85	314.39	317.04	313.66	316.04	307.26	315.11	312.28	311.41	307.04	312.8	311.06	314.23	312.61	312.91	309.71	317.45	314.02	308.88	311.28	314.19	314.6	312.69	318.48	310.4	307.96	313.24	314.19	311.2
313.42	310.28	313.01	311.1	312.58	312.41	314	315.29	314.57	312.96	311.54	311.52	313.24	307.87	313	312.75	310.05	311.96	314.04	309.16	310.45	311.08	312.54	311.68	310.83	314.17	311.75	311.24	313.44	311.05	310.42	314.03	311.78	306.81	307.97	313.63	314.44	311.54	312.28	313.92	313.29	316.95	316.8	312.59	313.51	313.96	312.79	313.47	310.61	308.53
310.19	310.8	313.14	309.96	311.92	311.05	311.37	308.09	307.59	306.85	313.69	308.88	307.21	307.11	306.55	306.54	307.31	310.74	305.01	308.8	311.05	311.24	314.22	312.37	309.9	309.44	305.95	306.2	306.99	308.97	315.64	310.43	310.79	304.84	306.99	309.39	306.1	307.41	309.03	307.06	314.82	310.15	310.08	309.27	308.39	312.39	310.83	307.78	305.27	308.42
315.74	311.2	311.22	310.98	314.56	313.25	314.94	313.42	307.06	318.95	312.41	318.36	311.43	314.34	318.92	316.56	315.68	315.34	311.37	316.12	311.59	314.72	314.13	310.27	319.86	311.47	312.56	315.48	316.63	311.82	314.94	315.04	310.36	312.95	314.88	314.33	311.64	311.24	313.98	312.7	314.77	316.02	313.58	317.18	309.56	315.59	315.61	313.84	307.09	315.28
309.48	299.95	302.63	303.51	307.23	301.22	299.88	303.51	302.95	306.78	303.61	305.87	302.38	303.84	303.12	304.35	305.13	301.33	304.61	298.03	306.28	300.75	303.64	301.36	305.74	301.22	302.38	303.48	307.19	299.51	306.09	304.67	305.34	303.41	303.03	302.36	302.15	297.95	305.92	303.98	303.16	304.26	300.75	299.26	300.92	304.2	302.35	304.93	304.02	307.58
312.49	317.66	314	305.96	312.5	306.55	307.96	309.76	314.45	318.03	310.64	314.61	310.08	312.29	309.51	310.13	311.58	313.99	311.1	304.27	310.4	309.01	312.65	310.56	312.21	313.62	313.02	310.33	313.6	312.79	309.07	318.46	315.41	311.44	315.13	313.49	314.01	309.53	314.29	311.66	310.5	305.79	314.13	311.22	313.58	309.77	311.87	315.12	316.63	310.1
309.5	314.23	312.04	313.99	318.57	311.98	313.24	315.72	319.5	309.54	317.41	312.09	315.09	310.32	312.07	317.35	310.99	313.89	312.27	311.27	312.56	314.94	310.84	315.35	312.9	318.68	312.55	315.28	310.53	310.55	311.01	309.73	312.87	311.01	309.24	311.98	311.61	310.25	313	315.9	308.43	317.28	314.23	319.12	312.33	312.39	312.42	315.8	318.32	312.49
313.97	309.75	310.24	309.92	311.43	313.08	308.28	313.95	311.52	315.72	313.2	313.19	309.42	314.04	310.78	310.16	315.68	312.51	311.64	307.22	310.79	312.99	311.33	308.89	316.06	311.08	311.69	317.78	315.82	312.39	312.12	309.2	314.21	314.1	310.88	310.72	305.39	315.98	308.37	311.13	309.85	310.44	314.04	312.61	310	316.42	309.45	310.88	309.64	310.26
319.22	317.83	322.72	315.54	311.17	319.8	314.44	319.27	314.39	315.58	317.96	317.52	315.26	316.72	313.3	319.91	319.14	315.4	317	316.73	316.63	322.52	313.96	317.7	318.23	321.24	315.01	314.15	315.34	323.01	313.98	315.93	317.59	318.08	314.74	318.66	318.85	321.21	320.26	318.96	314.88	316.47	316.32	322.34	317.16	318.54	322.05	313.48	317.84	320.04
305.34	304.07	304.89	304.37	304.53	307.74	301.82	304.42	301.14	310.28	303.26	307.1	306.53	301.65	307.18	304.62	308.64	306.14	306.25	310.12	308.94	306.77	303.13	305.11	301.06	304.12	304.59	308.81	308.57	309.03	304.12	302.83	308.03	302.77	309.78	308.05	304.65	305.53	310.52	307.14	308.48	306.99	308.36	304.07	305.12	304.68	308.1	307.91	308.48	304.69
317.17	314.94	311.57	306.08	314.37	313.4	315.36	316.36	314.05	311.61	310.53	317.27	313.21	315.44	314.34	309.43	312.49	312.58	313.91	315.17	312.8	310.26	311.86	313.78	309.09	309.81	304.24	314.37	311.48	309.13	313.6	311.38	307.66	312.83	316.04	308.94	312.97	314.17	316.67	316.81	315.89	314.05	312.99	313.29	314.03	309.02	311.42	308.41	315.77	311.82
303.28	300.34	304.61	298.91	295.22	291.78	302.42	299.21	296.25	297.24	301.71	299.53	301.48	299.3	300.48	299.01	300.66	297.31	296.96	297.31	297.36	301.46	303.17	298.29	303.54	300.44	303.27	300.4	297.88	304.09	302.91	299.29	302.41	301.11	301.95	300.8	302.02	298.84	301.41	301.52	297.48	296.26	305.66	300.47	301.28	300.6	305.59	298.3	303.14	298.44
318.11	313.9	315.91	317.76	316.43	317.91	322.83	320.07	316.77	313.2	312.34	315.07	314.47	317	312.08	314.6	313.83	319.14	313.81	313.52	311.89	317.86	314.8	311.42	313.51	310.98	310.37	316.68	318.89	315.74	312.67	315.77	314.29	310.78	316.56	314.06	316.57	315.55	319.12	310.96	316.89	320.3	316.4	313.81	312.39	317.16	315.93	312.19	315.86	314.09
315.5	310.42	316.78	314.67	309.79	314.96	309.81	311.8	313.37	316.67	315.48	315.93	311.4	313.85	312.03	312.7	314.54	314.32	312.47	317.82	310.21	316.73	310.23	315.46	310.78	316.9	309.32	318.25	319.43	316.12	314.94	311.68	314.52	315.32	311.6	311.71	316.52	313.49	315.78	312.5	317.42	317.53	311.52	316.01	313.29	316.45	312.95	314.54	314.29	312.65
328.11	319.44	318.85	325.11	324.74	326.14	320.31	326.87	330.69	329.96	327.72	324.9	323.83	322.97	320.05	323.08	327.43	321.55	323.17	329.32	326.83	326.92	326.32	324.88	322.61	324.56	319.71	323.01	324.13	324.65	328.43	330.44	325.61	321.66	329.33	325.06	324.81	322.66	322.3	325.97	325.19	327.03	325.91	326.77	320.45	319.22	324.02	323.42	326.7	326.82
333.86	324.16	329.56	330.69	328.94	325.84	329.65	328.72	334.58	325.1	326.55	331.1	329.58	330.58	332.81	325.02	327.78	330.79	330.75	329.84	331.76	327.43	326.13	324.46	328.33	327.35	331.86	324.22	326.47	328.75	329.91	331.18	327.72	328.51	331.29	328.29	332.64	325.98	323.79	328.45	329.79	324.15	330.14	328.82	324.74	324.5	325.7	321.55	327.26	326.97
307.93	298.91	311.89	306.98	308.4	303.55	307.52	306.77	304.57	308.7	306.94	307.02	306.61	306.28	308.51	311.36	302.19	311.58	309.34	305.28	307.87	305.89	309.28	307.15	304.29	309.93	307.01	308.51	304.96	305.89	307.19	307.95	302.53	308.82	301.77	308.2	306.09	308.05	307.08	310.16	304.53	308.82	305.99	310.7	306.79	307.23	308.47	308.03	312.71	304.68
296.37	302.98	301.28	302.11	302.22	298.67	302.97	298.42	302.04	304.8	300.91	298.09	295.58	304.04	307.16	305.91	302.29	309.39	304.45	304.84	301.37	299.43	305.55	302.67	303.1	300.02	303.92	298.93	304.04	301.57	297.95	302.67	302.03	301.87	305.95	303.93	302.04	307.67	303.64	302.51	302.76	300.34	308.67	302.09	297.84	308.44	307.18	303.03	302.26	304.41
304.68	304.2	304.38	301.34	305.18	303.24	301.5	296.48	305.2	305.66	304.83	303.94	304.65	296.75	304.86	302.67	303.83	307.09	302.45	305.3	306.07	306.78	304.08	303.96	301.56	304.84	304.93	307.06	304.75	305.09	305.7	307.35	303.14	300.42	303.66	304.75	299.96	306.48	305.32	304.79	305.46	304.39	307.17	306.04	309.6	304.65	301.61	299.85	302.95	303.65
315.54	307.56	311.86	308.59	310.77	316.79	308.25	317.05	313.26	311.97	318.95	308.5	314.35	307.88	314.02	318.27	309.32	309.51	313.36	314.02	312.61	313.57	316.07	308.78	316.09	310.21	315.49	309.82	313.02	311.89	314.9	317.34	315.17	310.76	310.33	310.53	315.99	310.54	313.99	316.37	311.93	313.03	307.3	311.7	314.13	315.98	312.4	312.78	306.72	309.68
303.22	300.77	300.28	300.47	301.2	302.32	301.58	304.48	303.01	305.31	308.38	307.67	302.22	298.51	302.55	303.02	303.97	305.31	303.7	302.74	303.06	299.3	303.42	304.84	307.68	303.12	299.86	298.42	302.02	302.92	305.25	305.79	304.91	302.52	298.02	299.74	302.6	303.65	301.97	300.34	302.15	295.76	299.3	305.16	304.18	300.75	300.59	307.73	303.32	302.44
296.42	302.81	301.28	299.65	306.52	307.02	301.34	307.03	303.34	303.9	299.18	311.16	301.64	301.9	301.9	304.13	299.13	301.7	300.23	304.16	303.1	306.07	304.44	303.95	309.04	302.95	302.13	305.15	303.99	306.69	301.44	302.44	303.18	301.06	305.6	305.89	302.31	300.83	301.21	302.78	306.5	307.12	300.97	297.87	306.7	302.92	307.52	308.31	302.54	301.44
315.01	316.71	318.43	315.07	311.16	317.5	313.54	314.12	315.88	317.01	316.27	315.14	315.58	313.45	318.36	317.29	316.97	313.35	317.35	311.06	316.58	313.39	317.18	310.46	320.63	314.93	315.36	315.03	318.57	317.55	320.73	315.87	316.61	314.96	315.01	311.38	318.94	313.77	315.98	310.51	315.57	317.14	316.43	314.73	319.66	316.46	314.42	317.71	312.94	311.88
322.11	322.84	315.7	315.4	315.59	318.8	319.04	320.95	316.87	316.08	318.29	319.64	316.7	319.14	315.37	317.15	321.46	315.45	317.46	319.72	316.6	315.1	318.95	310.3	320.29	317.2	321.73	314.65	313.29	317.71	314.02	319.26	312.77	318.49	324.53	319.81	317.83	318.79	319.52	318.09	317.26	315.95	317.98	314.63	318.32	315.38	319.2	318.94	317.07	319.53
295.44	299.36	303.53	299.13	302.85	306.18	304.28	296.34	303.24	300.21	301.82	302.11	300.21	301.05	299.35	297.28	304.86	303.3	299.71	297.43	304.69	302.41	305.89	300.38	295.81	301.74	293.41	305.77	298.99	302.69	299.07	298.17	299.19	302.94	302.74	299.89	299.05	302.34	298.35	299.25	300.61	302.34	299.75	300.08	301.65	305.58	304.94	295.89	305.28	299.23
312.85	302.56	307.52	301.91	298.67	313.24	302.25	303.11	305.65	303.39	308.1	306.75	307.36	303.58	303.92	306.63	306.01	302.53	307.81	306.98	306.14	306.02	306.32	309.84	306.88	307.99	308.78	307.75	306.37	310.85	305.5	314.21	301.68	308.07	303.87	301.74	307.36	307.18	303.65	304.31	301.01	308.49	302.01	311.23	305.43	309.97	308.01	306.27	305.83	296.84
316.74	318.22	316.34	315.03	313.72	310.98	318.82	317.6	317.93	310.28	315.39	316.32	320.74	317.07	315.04	315.79	314.96	315.51	313.8	314.98	314.74	314.37	315.9	316.22	317.49	314.91	318.97	314.03	312.99	320.46	318.08	315.08	318.96	311.09	312.59	318.01	319.68	319.05	321.63	314.8	319.64	315.82	318.03	314.07	318.97	316.42	311.91	318.36	316.56	314.08
306.53	310.72	310.8	306.12	304.73	307.18	306.21	308.16	307.2	310.6	309.17	308.19	310.57	311.12	304.37	304.44	305.83	301.16	307.55	307.09	308.82	307.8	305.19	303.53	300.07	309.02	304.75	307.3	304.74	303.69	306.01	306.64	304.2	309.55	307.41	307.86	301.95	311.99	305.69	304.1	308.39	303.59	303.56	310.55	304.34	308.67	309.48	305.54	305.58	299.39
327.02	325.8	327.12	325.08	325.3	331.3	330.8	328.05	330.78	328.05	330.79	325.58	325.06	329.82	326.32	327.48	329.85	329.41	326.33	325.5	329.86	329.34	326.26	329.57	324.65	324.39	330.27	329.1	322.12	331.35	329.87	331.56	330.62	329.53	326.88	328.32	325.66	329.53	330.19	327.03	327.41	327.29	330.91	329.38	327.24	327.32	322.22	325.69	326.7	326.92
310.01	310.6	311.98	306.43	313.59	317.41	313.46	317.15	313.09	309.47	313.37	306.95	316.95	308.91	307.53	313.71	305.35	310.83	305.2	308.8	308.67	310.98	311.43	311.1	311.6	313.71	316.32	310.73	309.81	312.24	311.63	306.87	311.17	312.48	312.26	311.8	317.8	308.75	311.26	313.09	307.8	312.06	309.18	314.42	313.72	311.34	314.83	311.75	309.82	313.13
314.3	315.25	315.68	314.61	316.04	315.5	317.7	314.81	315.05	318.27	310.89	309.92	310.31	313.74	317.79	308.72	315.66	315.22	318.43	319.53	311.46	316.4	316	314.57	314.75	312.8	313.33	311.99	310.27	311.7	314.18	315.47	316.69	311.9	315.58	314.26	315.09	307.96	317.41	313.12	313.47	318.67	315.6	313.44	311.47	313.29	316.88	317.63	314.05	313.13
316.48	313.32	318.85	317.46	317.96	317.37	315.88	316.81	314.17	319.77	313.85	315.45	315.06	317.61	315.64	318.16	314.04	316.18	310.77	315.44	315.14	314.74	317.3	319.28	321.47	318.37	316.2	316.85	315.35	314.12	318.24	314.44	315.41	318.65	316.92	317.05	315.86	314.07	316.44	314.38	316.35	309.67	310.75	309.67	317.46	315.07	313.14	320.84	315.93	313.41
303.14	305.78	298.24	300.73	298.26	295.84	299.71	305.5	303.43	299.85	302.4	301.05	304.19	303.21	300.2	305.13	301.57	303.15	302.84	303.61	305.81	304.41	304.2	305.36	303.98	305.49	299.28	301.77	306.77	295.83	301.12	301.78	303.26	302.47	302.89	303.45	299.28	303.49	301.82	300.38	302.26	300.88	301.91	301.99	300.22	303.91	303.62	303.66	303.32	301.98
305.52	307.97	306.16	305.69	309.15	307.34	304.16	311.01	309.19	306.71	310.91	301.67	308.51	311.03	302.29	301.36	308.92	303.68	305.74	304.7	306.36	308.65	305.21	305.55	312.41	305.15	302.84	302.74	303.29	304.97	309.52	307.29	312.38	305.37	306.17	305.51	311.92	304.8	305.52	307.91	305.65	309.1	308.56	308.89	304.05	307.49	305.45	306.99	302.78	305.67
317.02	314.61	312.92	316.57	319.74	314.87	311.89	324.24	316.31	317.45	316.05	313.52	323.28	320.72	316.06	318.07	318.92	312.7	311.19	315.44	318.51	312.95	313.88	310.52	313.5	314.13	312.3	313.02	316.84	315.26	316.35	310.84	318.69	317.97	311.68	312.99	315.69	313.39	313.32	314.4	313.93	318.95	312.09	321.45	313.23	309.86	313.56	313.31	314.09	320.79
307.75	308.05	315.61	309.67	310.89	313.15	308.92	306.33	308.57	312.25	304.21	311.08	311.4	306.76	307.55	310.94	306.68	313.54	310.59	309.27	310.58	314.29	312.25	310.7	311.85	306.16	308.01	308.93	308.63	309.19	311.64	309.93	312.49	304.99	309.39	308.72	306.8	302.25	307.06	311.76	305.71	311.57	306.92	308.98	302.55	309.95	307.54	306.6	306.33	309.34
316.5	320.75	308.97	316.88	316.91	319.87	319.59	317.55	313.42	314.29	316.79	318.09	315.58	314.24	315.27	313.9	317.75	315.45	316.83	318.72	315.02	315.62	312.75	313.51	314.86	317.79	317.46	315.77	320.74	314.35	319.19	315.11	312.52	312.78	314.83	309.42	319.08	315.17	319.11	311.97	322.17	312.77	318.06	319.43	318.62	321.74	320.09	321.26	318.77	311.86
328.33	326.16	326.76	327.18	328.05	327.31	329.22	326.73	330.92	332.23	323.81	326.83	329.33	330.07	324.03	327.22	329.37	330.97	331.52	326.76	330.07	323.05	329.34	329.83	328.34	326.42	330.37	326.71	327.99	329.8	324.61	326.85	327.89	327.78	326.74	327.14	327.39	328.1	324.06	319.65	326.41	328.33	322.2	330.25	324.11	328.95	331.7	329.57	326.54	333.69
304.36	304.84	306.48	302.9	302.42	298.95	301.81	306.24	304.78	301.05	302.51	303.72	304.01	310.11	300.9	299.15	302.76	300.12	300.09	306.99	300.97	304.97	307.93	303.57	303.5	303.11	302.72	301.7	303.48	302.66	305.01	306.54	306.05	307.77	305.09	303.9	305.55	300.47	301.75	305.09	300.98	301.92	309.97	304.98	306.19	307.57	304.26	302.18	301.81	302.87
301.05	304.81	296.64	299.85	303.92	303.3	299.41	298.54	304.22	297.13	300.43	303.04	303.72	298.42	302.92	300.54	299.39	303.62	301.52	303.63	301.16	298.23	300.76	304.21	298.03	299.51	303.39	304	303.02	302.67	303.77	303.04	302.61	306.53	296.25	308.33	298.87	308.53	301.5	301.38	300.64	304.47	304.18	304.47	300.14	298.4	303.46	304.32	299.62	299.31
312.2	312.88	310.54	312.93	310.74	316.22	312.11	308.44	312.64	310.87	308.71	312.06	305.62	306.61	311.43	309.63	312.65	307.86	309.57	306.12	307.3	308.72	309.15	308.9	306.94	313.52	307.4	309.21	310.68	305.03	308.1	309.22	311.77	308.6	310.17	310.12	306.48	308.67	311.49	311.33	303.34	311.89	309.73	309.54	305.76	309.9	305.51	309.02	311.63	305.57
304.36	305.48	301.57	306.15	299.95	304.36	307.85	307.66	303.81	305.24	305.87	305.43	302.01	305.39	304.4	301.91	302.65	300.15	307.33	301.17	305.02	302.58	304.1	301.64	301.97	306.63	303.41	304.68	305.66	309.1	307.82	307.98	305.61	300.32	304.95	304.36	300.01	307.65	299.13	303.89	303.47	306.84	302.3	306.27	302.29	307.01	303.04	306.67	302.17	304.9
298.2	298.36	308.49	304.48	302.62	307.76	308.14	302.88	296.99	306.17	301.74	305.61	304.3	306.19	305.84	302.32	304.36	306.04	300.01	307.1	299.32	300.64	303.32	300.46	307.55	301	301.24	302.79	303.43	300.72	301.74	302.72	300.72	303.13	303.06	302.63	301.48	305.15	302.65	305.36	304.94	301.57	305.53	301.48	294.01	297.37	300.82	306.24	304.04	302.38
297.83	297.43	294.72	295.49	291.07	300.69	297.39	296.57	303.56	297.22	297.64	298.57	300.16	298.2	295.52	292.49	294.17	299.7	294.36	294.1	300.56	297.75	305.27	296.43	298.85	296.28	291.85	299.1	302.59	295.59	300.62	300.23	301.37	300.59	299.28	291.66	295.91	297.01	302.28	298.56	296.65	294.78	294.66	292.83	298.94	294.63	298.42	292.76	292.5	299.58
303.68	300.71	302.97	299.48	302.55	302	309.17	297.49	307.18	302.21	304.48	298.7	302.86	299.96	305.14	305.5	303.28	300.14	303.36	301.77	307.67	299.54	306.14	300.9	305	302.89	303.02	302.9	303.95	302.65	304.55	296.43	299.67	302.99	300.37	303.1	311.08	300.2	300.43	300.91	304.01	298.59	303.78	305.36	305.42	293.55	302.61	304.68	302.2	305.51
325.39	328.31	328.68	324.53	322	327.54	318.66	325.31	323.31	324.81	333.15	326.43	321.44	323.07	327.5	322.29	326.28	317.87	327.57	316.22	323.33	323.88	324.07	326.9	323.86	323.5	324.15	321.25	323.76	329.15	326.36	320.1	326.84	316.66	325.12	325.34	328.31	322.72	321.17	323.29	329.82	321.53	327.21	321.42	327.62	323.1	323.15	320.59	326.65	327.92
296.43	295.28	292.19	298.05	294.34	293.41	295.33	293.37	297.13	295.42	297.05	287.99	294.95	294.77	296.99	292.91	295.82	296.18	296.6	292.63	293.28	294.62	296.06	299.24	298	287.29	297.04	290.69	294.33	298.82	297.99	295.84	291.27	294.64	292.03	296.54	295.81	295.86	292.22	296.61	297.39	293	298.66	295.55	292.47	295.39	293	298.06	295.62	293.89
313.95	314.94	317.85	307.86	313.73	315.32	312.62	313.92	314.42	309.99	314.76	313.33	313.74	314.2	311.58	309.5	311.47	314.85	314.18	312.94	314.34	314.34	313.31	318.19	316.31	316.66	315.1	317.07	318.15	316.81	316.9	312.38	314.75	311.38	320.11	309.99	317.4	308.44	313.18	314.62	309.2	308.11	313.68	310.57	310.55	314.1	318.39	315.27	317.29	318.26
296.8	296.33	295.46	301.33	298.64	295.57	293.49	296.63	292.84	294.06	301.23	295.58	297.23	296.72	301.06	301.52	291.91	293.56	292.72	292.07	298.62	293.42	292.31	292.63	294.94	296.08	302.57	294.9	302.06	293.56	293.49	297.19	299.06	294.21	300.94	291.87	292.98	293.62	294.85	296.95	295.14	296.15	299.74	298.57	298.6	295.7	295.86	295.83	301.46	295.61
308.16	307.2	306.28	306.32	304.36	306.27	311.31	306.65	307.97	304.66	303.73	309.81	307.9	310.67	303.94	304.96	306.83	298.34	304.75	309.38	305	303.89	306.36	309.43	300.67	305.23	304.95	306.86	303.62	307.57	305.8	302.49	302.05	305.12	303.5	308.71	305.05	303.27	305.67	305.76	310.23	309.21	304.82	307.08	306.69	310.1	305.23	306.12	306.87	303.61
312.26	310.64	308.9	308.94	314.14	305.4	310.14	313.74	313.79	309.49	310.09	311.3	313.3	312.69	310.31	304.52	309.94	311.06	313.44	314.31	312.74	312.56	312.29	311.3	311.36	311.85	315.27	311.39	310.94	309.12	310.9	311.91	311.05	313.11	307.69	310.54	310.79	309.69	313.32	304.83	306.6	312.63	309.45	310.77	311.55	309.74	315.9	315.4	315.19	311.64
317.73	320.28	314.68	319.78	319.29	318.7	316.67	317.31	316.07	315.69	318.35	312.91	309.55	319.15	317.7	311.24	319.55	318.05	316.49	313.37	315.73	318.72	318.09	316.04	321.49	315.69	318.06	314.34	313.96	317.2	317	314.24	313.36	319.64	315.54	314.13	319.35	316.12	311.59	316.06	314.94	320.12	313.36	319.37	318.27	316.6	318.43	313.72	317.14	320.15
294.66	295.37	292.27	294.63	293.75	292.82	293.23	294.63	295.25	296.69	293.05	295.65	295.25	296.17	299.58	293.05	294.75	300.11	298	296.53	293.27	294.92	297.84	292.85	292.09	293.42	287.92	291.88	294.23	295.66	298.86	297.48	292.96	290.67	294.99	299.13	292.67	298.11	293.67	291.64	295.31	303.44	292.05	301.56	290.66	292.92	295.9	295.38	295.4	298.74
310.35	309.11	303.44	303.07	300.05	302.54	306.22	308.4	302.79	304.01	304.44	301.77	304.16	299.7	304.6	310.11	302.4	305.34	304.86	308.73	304.69	301.47	303.82	306.45	300.94	310.81	306.25	308.92	308.72	309.56	304.14	308.2	308.93	299.63	308.69	307.38	298.5	309.99	307.01	301.38	302.51	304.9	302.57	312.1	303.6	309.1	305.58	305.8	310.3	304.52
320.93	321.97	315.54	316.68	317.2	315.51	325.1	317.1	319.19	317.98	319.93	323.08	316.28	316.76	318.21	315.82	316.08	321.4	319.21	311.9	317.31	319.32	317.64	319.7	322.17	319.59	316.18	315.23	318.82	315.27	319.33	311.48	316.79	320.9	317.85	319.59	318.46	319.54	315.91	319.07	318.15	316.77	314.5	319.67	319.6	320.13	320.45	316.34	317.51	319.13
295.9	296.04	301.27	298.72	301	302.54	295.61	291.66	296.22	297.62	295.29	298.9	300.99	296.56	292.53	293.82	302.31	297.43	296.31	298.71	295.07	295.02	296.67	292.1	299.06	291.57	294.58	292.03	295.09	297.27	296.61	297.73	291.13	298.78	295.4	298.05	293.84	299.56	295.34	302.86	294.83	291.81	300.23	295.98	295.53	300.03	293.64	296.7	294.54	293.46
319	319.56	318.41	315.48	315.9	316.45	317.23	315.51	314.54	317.38	320.06	315.35	315.86	314.5	315.71	320.19	317.2	319.88	321.05	310.88	318.09	319.63	310.44	318.98	316.51	316.73	314.66	317.33	317.21	314.33	309.25	317.84	312.93	318.07	318.39	315.85	315.27	320.6	314.22	317.96	322.21	321.09	315.8	317.35	318.55	317.29	320.51	316.66	315.64	315.55
314.48	315.49	316.88	316.38	311.22	314.54	315.56	306.4	309.32	314.54	311.63	317.46	316.26	318.63	317.5	311.12	315.36	314.49	314.5	307.66	313.27	314.49	312.63	316.33	316.68	311.2	314.57	314.4	310.95	315.25	310.77	317.26	314.07	316.98	313.09	318.02	309.35	313.25	316.59	314.57	312.41	313.74	311.18	314.86	315.95	313.12	318.2	316.4	311.49	312.46
313.74	312.84	312.61	315.05	310.49	308.77	313.25	312.94	316.92	316.83	318.02	306.71	313.51	313.61	315.05	313.44	314.5	312.91	309.41	318.14	312.58	311.18	315.01	314.81	311.45	310.1	306.74	318.88	317.03	311.99	316.86	313.8	313.24	310.01	309.12	313.07	309.81	314.1	311.66	312.27	314.23	313.15	309.91	312.94	312.9	311.34	308.7	314.89	308.8	307.89
301.94	302.1	298.1	300.93	301.39	304.28	299.16	299.14	303.18	295.86	297.16	296.52	298.03	303.81	297.93	300.39	298.46	300.01	299.62	300.13	295.45	299.15	302.61	299.81	302.44	298.63	305.8	302.77	300.83	295.11	304.88	300.41	301.49	302.87	299.99	300.59	296.82	304.04	301.78	306.62	301.42	301.33	295.71	302.29	302.07	302.78	301.3	301.11	302.94	303.08
314.58	311.3	314.5	315.87	314.15	316.53	313.91	311.81	314.51	317.76	312.28	309.29	310.11	315.19	315.2	307.57	311.84	314.71	311.06	306.64	314.73	310.41	310.91	316.64	313.59	315.08	310.93	310.59	314.99	310.5	313.28	311.26	312.11	313.16	311.17	315.48	309.06	308.91	311.08	312.73	312.65	306.61	311.85	316.57	317.25	313.75	312.7	312.4	312.89	315.65
316.14	318.31	322.16	316.56	317.81	317.68	318.61	320.12	316.63	319.44	316.6	320.17	322.46	325.01	320.09	321.46	318.62	324.78	318.59	318.63	323.36	317.41	316.7	322.31	313.74	323.31	315.69	321.99	322.07	316.71	323.16	321.59	321.3	315.72	321.89	316.56	320.79	325.65	319.06	317.64	319.52	314.2	321.48	321.5	318.56	319.29	321.59	325.5	323.59	320.19
298.94	308.73	302.93	309.1	302.91	299.12	304.41	302.92	302.17	303.67	302.01	304.15	302.25	305.89	307.29	300.49	307.38	305.08	306.02	301.58	303.3	305.57	307.36	307.41	305.1	304	301.03	304.84	305.11	306.85	310.7	304.51	307.8	304.23	305.37	309.86	307.44	301.98	310.69	307.89	306.06	303.28	304.69	308.88	300.13	308.56	306.08	304.93	306.86	303.51
320.15	318.35	316.97	314.71	318.86	315.41	317.71	315.68	314.79	321.4	320.27	315.14	315.14	311.8	318.77	315.56	316.46	315.57	318.83	317.69	324.29	314.77	319.9	318.26	313.36	316.86	312.59	317.63	319.48	320.22	315.46	321.42	314.5	315.48	318.03	319.34	318.51	315.87	317.72	322.43	323.41	319.49	314.17	316.26	315.67	320.18	317.54	315.06	317.77	319.16
289.8	297.15	294.02	294.6	297.53	291.17	286.57	296.54	298.58	292.04	292.31	291.65	299.75	300.49	294.55	292.07	294.18	292.89	286.55	290.77	293.09	294.16	293.55	291.44	291.71	295.38	286.83	298	296.58	292.33	291.04	294.9	293.09	294.22	295.55	293.8	291.49	293.66	293.37	292.34	295.19	296.14	292.42	292.21	289.99	294.59	293.72	293.85	291.77	291.32
309.46	309.02	309.05	306.16	303.94	305.66	306.67	304.79	304.77	304.75	306.65	305.22	304.91	298.6	301.6	302.87	310.17	306	305.76	307.37	307	303.21	309.2	308.25	306.05	304.13	308.21	306	304.05	301.25	313.5	308.9	310.73	309.97	305.9	304.01	308.14	302.74	302.05	299.62	302.6	305.61	301.08	302.94	308.73	304.57	304.78	308.19	305.57	305.27
316.62	312.75	315.21	311.67	316.15	314.74	322.02	311.44	314.67	312.28	315.12	312.52	315.75	314.46	315.39	313.67	316.2	315.95	319.22	311.95	319.46	312.1	319.47	312.26	313.85	316.38	314.93	314.12	315.76	317	317.6	316.72	314.62	315.58	316.96	313.79	313.13	320.1	312.17	314.24	313.54	313.29	318.19	315.95	310.43	314.25	307.83	314.86	312.75	314.7
309	310.01	307.52	310.8	313.74	307.26	309.9	314.55	307.73	307.13	316.35	309.13	307.26	304.96	311.09	313.21	307.93	308.36	301.82	310.44	312.04	307.91	309.8	310.94	304.72	310.55	310.55	311.35	307.41	307.89	310.2	309.05	309.81	313.6	307.56	309.49	304.21	309.51	308.31	307.57	308.61	309.73	307.73	308.23	308.45	311.49	309.3	307.86	314.79	313.83
296.15	299.12	303.64	305.6	303.16	300.12	300.81	299.96	300.74	301.26	299.61	299.48	300.2	298.69	303.31	298.15	299.68	301.94	300.66	302.3	301.47	299.73	300.98	301.65	300.88	304.25	300.31	301.69	303.59	299.75	302.87	297.9	301.65	302.05	302.15	297.78	302.26	295.39	304.81	297.87	301.2	301.38	301.22	301.92	299.75	303.27	304.66	299.92	299.4	299.86
315.89	318.34	324.49	318.59	312.8	312.72	315.17	320.76	315.2	314.21	319.33	321.6	318.31	318.86	315.08	319.53	319.12	318.57	322.03	318.48	319.23	316.46	312.92	315.21	317.32	323.5	313.87	316.3	312.57	320.84	318.69	313.17	319.08	316.58	316.18	321.01	318.94	316.95	320.9	317.83	314.93	315.9	315.33	317.49	314.43	317.68	314.98	315.68	318.15	317.55
298.48	291.78	300.39	300.97	300.79	299.12	296.85	304.63	301.63	299.55	299.72	297.88	299.97	299.03	299.81	301.77	296.88	295.86	299.61	297.38	295.78	303.81	302.77	298.2	304.79	297.99	301.77	302.3	303.97	302.77	301.19	297.83	301.85	297.11	298.23	294.7	298.04	298.73	297.17	299.89	302.3	298.49	306.45	302.51	302.33	300.07	301.71	297.75	300.19	297.55
304.05	307.22	303.4	309.04	304.36	307.4	304.28	300.87	306.02	304.57	306.98	304.08	305.11	300	304.73	302.98	304.12	308.93	302.66	303.69	302.56	304.25	311.25	302.36	306.19	302.91	301.24	300.44	302.05	304.59	301.03	303.08	305.48	303.07	305.25	302.58	306.89	300.7	301.18	302.13	302.42	304.69	301.9	301.13	307.2	302.77	304.06	304.79	298.42	301.4
291.68	290.08	297.65	298.17	298.47	292.29	295.69	292.5	292.1	299.6	296.31	297.56	295.36	291.8	293.47	294.52	290.2	296.74	295.84	297.24	298.69	299.69	295.67	291.17	300.26	295.57	299.19	295.85	291.73	298.41	295.05	295.3	293.96	295.64	296.66	291.53	297.9	296.2	295.87	297.25	297.22	286.97	292.02	292.65	294.28	294.1	293.26	291.32	292.58	293.32
299.76	297.48	300.71	297.16	302.16	301.02	303.55	296.87	298.02	302.51	296.77	302.17	303.88	297.82	294.58	302.96	304.47	302.11	298.5	300.9	300.71	295.82	300.46	299.73	301.56	302.28	306.48	302.64	302.01	302.91	304.23	299.91	303.71	298.6	301	299.6	299.59	301.81	298.42	297.06	298.91	301.77	296.87	296.28	301.06	300.12	305.79	302.38	303.67	299.56
313.75	312.12	308.63	304.4	307.47	310.7	313.69	308.72	304.81	306.6	309.29	310.57	310.55	312.81	307.94	310.42	310.65	310.51	306.09	309.03	311.77	306.87	308.44	312.16	307.3	308.6	306.48	306.05	312.19	308.91	301.53	304.43	308.67	306.68	314.84	307.77	309.54	303.47	305.9	306.98	309.26	308.88	313.76	301.65	308.1	310.13	307.12	314.22	309.55	304.72
321.1	320.65	316.88	322.7	319.64	315.25	320.25	323.58	321.92	320.98	322.84	320.97	315.8	316.82	317.95	317.31	321.77	315.86	316.9	316.98	324.3	321.31	319.88	314.3	321.42	316.36	319.47	319.68	317.72	319.45	321.38	319.19	320.9	319.17	319.97	315.52	318.15	322.17	317.48	321.65	316.8	316.1	319.04	318.94	320.76	321.04	322.06	317.32	319.54	311.92
315.82	321.85	322.29	312.84	320.26	319.03	317.96	315.09	318.26	322.14	318.34	317.06	321.37	316.55	315	317.41	316.46	316.32	314.9	317.44	317.01	314.61	316.86	319.33	320.07	318.27	319.67	314.21	320.42	319.63	318.96	319.53	320.47	314.98	321.84	321.09	319.83	316.92	315.06	319.67	317.83	311.71	320.04	318.03	320.03	323.71	317.07	318.33	315.37	317.69
303.53	300.15	301.9	297.14	303.43	307.87	296.03	306.25	300.59	303.21	306.05	302.58	299.73	303.74	302.53	299.2	309.7	297.88	304.96	301.85	299.72	300.17	299.49	303.5	299.73	303.5	299.07	299.07	302.87	304.73	308.69	300.21	300.6	302.61	301.37	302.75	301.58	303.41	301.85	300.72	305.49	306.41	307.09	304.53	303.53	305.8	302.25	303.27	305.07	307.1
321.02	314.04	320.03	318.09	317.49	321.19	322.47	316.24	321.67	320.74	324.59	314.92	321.41	319.49	322.55	321.59	318.52	316.97	320.68	319.63	321.69	318.49	317.87	323.15	321.7	317.83	318.32	318.3	321.05	318.54	317.71	322.12	321.77	315.19	317.46	321.74	320.84	316.45	317.8	325.85	319.51	320.67	315.96	314.01	317.83	324.47	321.91	326.39	316.42	320.01
296.27	294.22	295.72	292.72	294.78	300.23	294.02	290.99	293.62	293.03	292.84	293.99	293.82	295.76	296.49	293.25	297.79	296.71	295	289.23	294.22	292.47	291.51	293.48	292.42	296.76	293.31	294.57	296.39	295.03	293.88	294.49	289.55	292.93	296.8	294.15	295.67	293.1	300.46	293.76	289.36	294.79	296.48	294.18	296.17	287.64	294.59	295.11	288.63	292.03
314.96	319	316.96	318.01	316.32	317.85	318.85	317.32	313.37	321.73	316.91	315.39	319.34	316.38	311.84	315.96	315.77	320.02	316.66	318.77	317.67	318.16	317.81	316.97	316.64	315.12	312.69	322.07	316.27	315.57	324.29	318.09	317.7	315.49	317.7	316.57	319.4	316.09	316.23	319.1	318.29	317.42	315.66	318.09	316.04	314.1	317.08	314.82	319.82	321.51
297.9	297.57	301.2	296.5	297.14	289.31	294.64	296.94	296.87	295.19	297.69	291.27	293.22	295.73	294.52	296.32	296.21	296.99	295.33	294.26	296.33	300.37	301.23	297.1	296.75	293.86	298.68	302.21	298.45	295.93	297.75	303.55	292.55	296.18	294.23	294.18	296.44	297.16	294.98	291.09	293.17	297.07	297.28	296.44	296.93	297.34	294.72	295.38	298.53	297.63
313.22	312.06	312.38	311.54	312.51	310.26	318.79	315.99	313.88	308.76	316.83	312.65	318.46	313.72	312.62	312.47	315.11	313.72	311.04	313.78	306.6	315.74	319.17	313.56	311.16	313.75	311.59	308.4	315.95	314.51	313.69	310.42	314.94	314.82	319.81	310.66	317.58	314.69	316.23	312.95	318.2	312.81	312.06	308.28	314.84	314.69	315.47	314.67	316.48	311.22
313.44	321.01	317.02	316.13	310.35	313.78	310.21	319.51	314.49	312.48	321.34	312.61	317.06	312.95	312.23	319.87	318.41	311.67	313.51	314.8	311.61	312.69	311.69	308.37	315.16	320.18	314.07	311.26	316.67	318.1	309.93	316.21	315.27	319.32	312.97	314.74	316.86	319.06	315.7	314.92	313.97	312.98	316.05	312.51	312.28	315.7	315.14	317.76	313.02	318.73
303.43	309.33	305.25	307.73	306.74	302.12	304.53	308.2	310.15	308.91	306.29	305.88	308.8	307.46	304.52	307.77	309.53	310.65	308.64	310.39	307.83	303.96	306.18	303.84	304.94	305.6	301.58	310.53	313.16	306.24	309.38	308.18	307.83	312.99	308.83	308	310.18	305.52	308.39	304.58	308.19	306.83	305.36	306.56	309.86	308.01	310.17	306.98	305.77	308.5
309.13	305.47	306.38	303.16	307.38	307.47	300.95	303.97	308.43	304.25	309.2	303.97	307.33	308.45	307.57	310.16	304.19	311.65	301.5	306.92	303.54	301.54	305.1	311.51	305.83	303.62	306.49	307.24	306.21	302.38	306.02	304.65	304.53	307.47	301.43	305.91	306.17	307.64	310.3	303.56	305.05	305.79	302.96	305.28	303.43	304.45	304.23	309.82	311.92	304.66
311.7	314.05	312.56	314.12	310.06	316.06	308.65	320.34	312.62	310.4	307.14	313.01	315.36	315.32	312.93	316.73	310.51	313.77	312.33	316.13	312.33	307.74	314.47	316.13	312.26	317.52	310.42	314.1	311.68	310.99	317.87	318.84	313.79	315.98	309.25	315.49	312.79	308.02	312.91	317.58	316.32	317.53	318.12	314.64	319.66	311.5	321.43	313.03	312.95	312.47
307.07	312.37	309.21	307.65	305.16	314.64	307.65	306.6	309.85	303.7	305.34	307.46	301.47	310.18	306.77	300.4	305.74	312.94	305.4	306.32	305.96	309.9	311.29	302.23	308.92	303.75	302.2	302.31	307.99	309.75	311.61	309.18	300.33	308.59	306.71	310.38	304.39	313.02	302.73	309.55	305.12	305.91	303.31	306.79	306.76	304.33	305.62	301.05	307.36	304.02
311.68	310.69	317.23	313.67	312.04	311.71	314.73	314.53	312.75	310.43	309.9	312.95	311.29	314.34	317.77	314.81	315.14	317.05	315.73	314.11	312.19	315.35	312.5	311.27	315.67	311.58	313.84	316.51	312.77	311.75	310.08	315.07	312.6	316.93	314.65	311.32	312.46	312.41	306.94	312.28	315.51	314.23	311.28	315.68	314.52	315.35	316.45	312.76	318.61	316.14
318.15	317.49	322.75	316.84	320.16	318.25	314.86	319.89	313.99	315.82	318.22	317.91	321.33	319.93	319.39	318.37	319.71	313.45	320.74	315.75	320.19	315.34	317.7	319.1	318.58	310.88	314.45	319.66	315.4	319.81	321.25	316.49	320.23	317.33	319.26	314.45	317.6	322.05	318.59	316.71	318.08	321.02	318.82	317.96	318.07	318.32	314.48	314.81	315.43	324.86
295.4	296.7	294.2	298.2	297.24	296.42	297.81	298.89	300.75	295.48	293.47	298.83	300.45	295.34	300.71	296.81	296.63	298.1	293.41	296.61	298.53	292.21	294.33	291.86	298.08	296.68	297.01	296.58	297.12	299.06	295.76	293.34	298.18	291.81	297.42	293.15	301.49	296.98	295.9	292.95	293.44	298.39	294.85	291.16	298.75	295.37	297.81	296.91	300.82	299.51
306.44	308.9	303.26	304.45	308.19	305.19	304.54	314.22	305.54	306.41	307.35	305.5	309.39	303.32	311.33	305.32	308.38	304.78	306.7	301.57	308.02	304.02	312.07	308.68	308.62	302	303.31	303.41	308.21	307.63	305.74	307.37	306.86	308.14	303.8	306.35	308.41	308.55	309.64	309	306.44	305.56	307.76	311.91	308.8	306.2	310	310.11	302.35	309.73
315.95	314.08	318.26	319.68	313.98	324.77	313.04	318.6	312.27	317.25	313.2	320.33	319.45	314.34	315.55	314.26	315.94	313.44	316.72	320.01	321.21	322.44	319.76	317.34	320.44	318.98	309.9	316.65	315.59	315.61	320.74	318.57	313.41	314.66	317.16	314.89	313.86	318.71	315.3	321.22	316.76	316.4	317.62	317.76	312.67	316.28	320.89	319.12	318.63	310.18
312.05	312.48	311.66	312.36	314.34	315.63	314.14	313.88	314.75	311.69	313.74	313.19	309.58	316.76	310.37	316.55	310.82	318.47	316.9	312.64	310.83	313.17	312.21	315.16	310.8	313.35	316.59	312.08	314.8	313.18	312.46	310.58	312.63	313.14	312.68	314.1	309.52	314.09	313.27	313.12	311.22	314.98	315.86	312.32	304.65	318.85	314.44	317.09	309.81	313.33
310.92	314.08	315.56	318.17	310.6	313.71	310.31	314.91	312.87	316.96	309.73	309.06	313.56	312.06	312.79	312.75	309.34	316.25	314.29	316.15	313.05	318	313.61	315.65	312.46	314.33	317.65	313.19	308.4	315.72	312.74	312.64	315.08	311.78	314.09	314.71	313.66	316.04	311.76	314.53	309.29	316.3	318.93	308.75	319.54	311.36	314.16	308.52	310.11	307.43
312.65	313.45	311.5	311.84	307.74	308.26	308.24	310.73	311.03	307.63	308.48	313.87	310.83	310.86	314.45	307.52	310.4	311.02	307.65	313.6	307.69	307.27	307.7	313.79	310.57	303.77	305.46	308.07	312	313.29	304.59	309.49	311.92	310.44	308.25	309.15	311.94	312.35	309.32	310.34	308.33	310.38	308.93	312.09	305.81	306.14	312.32	306.3	309.87	306.24
315.33	318.06	320.58	323.42	321.03	319.8	314.62	315.42	311.41	315.78	315.8	317.04	319.42	315.1	319.05	319.24	315.77	317.29	321.84	312.95	315.79	314.27	315.04	317.89	314.85	313.61	317.97	313.33	318.18	312.13	315.61	319.2	317.83	318.62	318.42	314.86	317.82	314.58	315.18	315.11	316.65	319.31	317.3	318.15	320.89	318.1	316.46	318.61	323.14	320.13
292.42	291.4	295.63	294.39	289.27	292.54	292.43	298.04	293.47	290.06	293.11	296.23	294.47	296.88	294.86	293.92	291.54	296.37	290.84	295.58	293.63	294.96	299.69	293.5	291.83	294.89	291.71	290.88	293.57	299.68	294.22	295.3	290.26	291.7	292.92	292.65	295.89	298.53	296.48	294.31	293.71	295.81	294.77	289.91	295.38	298.91	291.56	299.04	291.28	292.85
311.99	313.12	312.7	310.02	304.93	312.23	312.98	316.84	315.13	316.22	317.13	312.4	310.41	319.03	320.18	312.36	311.86	313.38	313.55	310.93	309.87	315.47	319.02	312.87	318.77	311.33	321.78	316.44	317.85	315.52	313.59	310.51	320.07	314.33	315.86	312.47	314.94	311.45	311.49	312.02	313.51	318.73	316.08	309.34	309.7	310.97	313.13	317.6	316.17	314.61
322.84	323.38	313.47	320.76	322.05	311.45	315.62	322.5	315.58	320.81	318.46	316.38	316.55	317.27	319.82	318.9	318.71	317.97	320.54	319.05	316.78	319.55	318.91	317.93	315.79	319.25	320.27	316.9	313.67	319.65	318.73	317.81	322.81	315.6	318.38	322.03	318.08	318.64	315.27	318.2	320.59	315.7	326.17	321.09	319.53	315.31	321.88	317.32	319.6	316.54
296.88	295.22	296.62	297.77	295.51	294.62	293.32	294.86	294.35	297.45	299.22	293.1	296.69	292.95	298.93	292.47	293.95	295.38	287.92	294.71	295.73	297.93	293.01	295.74	300.52	295.41	296.79	293.27	297.57	301.69	297.45	295.91	294.66	289.99	296.1	298.72	292.05	295.14	297.51	293.5	296.79	292.75	298.48	293.29	295.56	293.92	293.96	296.78	298.71	297.58
319.09	323.1	320.2	319.05	325.06	311.15	319.74	319.48	322.68	314.84	316.62	316	318.42	315.02	318.11	320.46	321.91	315.73	323.27	322.91	320.07	318.03	319.36	321.04	322.01	315.45	319.12	318.3	320.06	320.05	314.28	319.6	319.86	316.61	317.1	318.15	308.95	324.59	319.9	313.89	314.42	321.04	322.05	321.94	314.47	315.7	317.9	318.76	319.83	312.87
318.72	316.81	309.6	317.68	313.77	314.38	314.48	321.37	312.66	319.09	319.36	316.37	315.86	316.89	314.58	316.15	315.62	316.67	315.03	315.2	314.2	316.29	316.53	312.71	316.49	318.58	322.42	316.14	317.82	318.56	318.12	320.94	316.48	316.28	311.1	312.71	314.22	312	311.72	320.01	312.79	315.99	319.15	313.82	311.86	311.96	313.56	319.65	310.52	313.41
320.89	318.28	319.84	314.12	319.58	320.13	323.44	320.1	319.21	319.16	318.47	321.87	320.63	319.92	315.95	317.03	318.5	321.99	317.62	321.52	315.43	321.57	321.47	317.88	326.26	319.04	316.18	323.12	322	312.35	315.73	320.35	319.93	316.82	320.66	317.55	319.77	318.6	325.49	312.76	319.73	315.59	319.01	318.89	317.36	317.17	316.16	320.19	321.6	320.59
312.5	316.91	312.34	310.86	311.65	312.14	312.51	311.63	317	312.83	311.17	311.77	310.41	310.68	313.19	307.89	314.44	313.99	310.13	317.06	311.24	311.39	307.49	312.63	316.3	313.7	313.09	313.55	309.6	312.04	312.42	309.4	311.77	317.54	308.27	308.64	312.05	312.29	312.67	313.28	312.1	310.16	315.52	307.19	311.35	313.48	314.16	311.9	308.08	315.09
306.52	309.84	308.44	312.65	310.92	307.26	310.03	307.99	305.72	307.71	309.8	310.55	309.31	312.98	308.16	310.03	311.39	306.84	306.85	305.39	305.69	307.87	307.88	307.71	312.77	313.04	311.57	311.37	307.16	310.34	310.42	309.92	306.56	310.84	310.27	307.8	314.75	311.52	308.91	307.36	313.14	311.16	305.14	306.34	312.68	305.71	313.6	312.44	313.89	309.67
295.2	298.02	296.55	292.88	296.42	291.43	291.84	298.72	291.96	298.14	296.81	296.55	295.86	295.17	296.71	296.78	295.04	293.74	294.72	296.02	293.2	295.67	296.11	295.96	299.63	298.47	295.88	295.75	294.53	292.15	289.28	293.99	295.69	293.39	296.5	292.52	299.51	293.68	298.23	298.66	297.22	292.53	298.33	294.61	298.54	295.7	296.7	296.25	298.73	293.72
302.89	302.6	311.17	299.35	304.31	303.6	298.93	310.26	301.16	303.79	300.13	300.49	308.76	301.87	300.48	303.23	300.43	299.94	299.82	298.12	299.19	299.47	300.26	301.1	300.56	308.25	306.96	296.73	303.73	299.34	301.13	302.95	307.47	299.69	299.43	303.54	301.14	301.39	300.72	300.91	305.91	301.16	303.92	300.25	300.91	307.36	306.24	298.58	304.82	301.23
293.21	296.42	293.98	294.41	296.96	296.26	302.47	293.38	294.88	295.49	289.35	295.9	298.86	292.31	295.41	298.47	296.45	293.7	294.54	294.31	296.79	296.03	295.65	299.14	293.93	292.74	297.29	300.9	299.5	290.76	290.38	296.33	296.2	296.73	297.41	295.26	293.69	300.18	294.76	294.68	294.6	293.56	293.78	294.64	295.86	293.47	297.86	292.11	294.06	295.51
330.81	328.44	324.02	329.32	326.24	326.45	334.23	325.86	328.76	329.3	330.01	331.57	326.93	330.28	326.29	325.45	326.83	332.43	327.07	326.29	327.33	328.69	328.42	325.34	335.69	329.72	331.71	329.54	327.56	328.03	321.92	327.48	328.79	325.34	331.13	329.74	327.03	325.79	330.81	328.75	329.05	324.13	326.41	333.95	327.28	327.16	327.85	329.5	324.66	325.57
326.94	328.78	324.68	328.68	326.34	330.8	323.52	328.02	326.71	328.12	325.35	332.97	328.08	328.39	328.49	327.81	328.75	325.98	325.13	331.1	331.43	329.06	322.65	334.94	332.43	323.54	325.97	331.22	327.21	331.16	327.02	331.29	329.91	329.62	324.66	329.29	326.42	333.16	330.02	328.52	328.71	331.02	335.53	328.05	328.8	329.83	323.65	328.66	321.98	326.73
298.99	295.84	298.96	302.88	303.47	301	300.08	301.35	302.93	295	301.28	298.29	303.26	302.3	303.48	295.73	300.65	300.67	302.49	301.91	297.85	298.42	303.51	297.79	301.79	302.87	300.94	298.29	299.16	302.72	299.9	301.83	299.46	300.9	300.64	303.86	298.29	297.49	301.07	298.01	296.72	300.28	298.56	304.96	297.04	303.9	298.43	300.96	300.15	300.7
304.72	309.37	303.97	307.07	302.7	303.71	309.6	303.82	302.58	305.73	306.95	298.52	301.72	302.29	302.82	300.47	307.17	304.81	303.64	307.12	301.27	305.33	301.23	304.82	302	300.44	305.7	299.26	303.44	302.72	302.72	304.21	303.65	308.2	299.92	307.27	304.14	297.06	305.2	305.74	303.39	305.24	302.27	304.53	302.56	302.78	299.06	302.65	304.59	303.84
316.28	313.78	314.68	315.49	312.93	312.43	312.16	311.14	313.3	314.64	317.1	310.47	312.27	314.38	312.36	316.33	316.57	309.39	314.76	317.55	312.09	309.17	314.98	309.05	314.32	308.56	312.79	310.71	316.45	310.72	316.82	317.44	316.24	310.56	315.38	312.65	313.99	313.06	313.42	312.56	314.06	315.13	314.69	309.91	309.27	309.64	315.41	310.54	314.87	318.78
309.58	304.73	306.84	309.38	306.64	302.77	307.67	303.09	303.46	308.89	303.04	304.26	304.68	305.62	299.91	305.04	307.74	305.93	312.6	301.79	306.08	309.45	311.08	303.18	305.47	303.15	308.69	304.39	305.13	305.67	308.08	306.2	307.06	303.52	306.34	308.1	307.15	302.3	306.1	306.91	304.71	309.38	305.73	303.49	308.74	307.51	299.8	305.26	314.01	304.7
290.68	294.73	292.49	288.75	296.37	295.6	293.21	293.77	295.71	291.7	290.03	296.69	294.13	287.86	294.56	293.08	293.86	290.48	302.44	294	295.86	302.11	294.9	292.35	289.99	296.09	296.99	295.75	293.09	295	292.8	291.95	297.66	291.53	292.04	293.54	295.79	292.49	294.9	294.12	291.94	291.15	291.82	293.95	291.41	298.45	291.36	294.71	298.36	291.85
310.8	308.66	313.02	312.13	308.38	313.48	307.26	311.88	312.45	307.04	313.86	306.23	306.35	307.39	306.22	312.92	307.96	309.66	311.83	315.65	313.45	314.55	309.87	310.29	307.84	312.96	311.84	302.4	310.82	306.75	313.25	311.72	309.17	307.96	316.55	310.8	309.47	306.6	313.42	310.85	309.82	312.94	314.85	306.19	309.84	311.77	312.53	307.24	311.75	309.34
294.77	297.94	292.25	291.72	288.96	294.53	296.38	300.76	296.41	293.89	291.56	293.1	292.88	291.28	295.82	290.32	298.14	295.85	292.36	299.62	296.48	294.68	301.2	298.31	295.18	299.69	295.72	293.32	295.23	299.85	297.14	290.72	293.34	292.49	293.84	297.34	291.34	292.3	293.37	296.21	297.1	298.88	291.47	292.83	297.66	300.66	294.36	291.42	300.34	298.16
299.63	303.07	309.97	306.29	309.16	303.81	306.44	308.48	304.08	300.8	305.45	300.35	298.76	304.57	305.35	304.42	304.38	304.39	307.27	303.45	311.75	309.39	304.57	305.9	308.8	304.21	304.76	306.54	311.11	309.8	306.59	305.18	307.29	308.95	307.47	304.44	308.01	306.68	302.61	300.65	308.72	304.85	305.09	304.08	302.49	304.91	305.47	301.77	306.05	301.33
297.51	290.98	293.3	294.61	293.4	289.88	300.78	295.58	291.15	296.45	296.48	296.09	297.92	292.05	296.05	293.13	294.36	292.26	295.92	293.57	295.75	299.18	292.19	292.56	290.47	295.58	293.7	295.82	292.49	295.37	294.38	294.79	297.73	293.85	292.4	296.71	293.66	293.2	292.52	296.59	294.95	297.16	298.01	292.82	296.14	294.13	293.47	290.86	295.33	290.33
303.66	305.69	300.55	300.45	308.04	305.31	306.25	303.69	308.6	304.76	301.63	306.59	302.41	305.03	305.68	303.92	305.57	300.83	304.33	304.57	301.42	301.32	303.97	306.69	303.39	312.8	308.81	305.09	300.48	303.36	305.82	303.6	304.79	306.25	305.73	303.24	304.25	296.59	302	305.5	300.17	303.07	300.71	306.45	304.47	305.41	300.87	306.39	304.12	302.7
326.45	323.69	328.81	329.83	324.34	329.04	328.76	324.85	324.88	322.77	327.03	326.78	321.43	326.23	329.19	325.33	326.03	324.01	319.69	325.14	326.41	328.6	330.71	325.35	326.03	322.14	326	323.11	326.44	327.29	323.43	323.53	330.38	324.04	327.86	327.2	326.56	327.48	320.92	323.46	329.11	326.04	324.06	323.01	319.63	319.34	330.26	325.51	322.69	324.41
330.36	322.91	327.31	327.08	324.14	328.82	330.6	330.09	326.54	322.77	326.52	327.68	326.97	331.13	326.42	325.86	327.22	327.94	329.01	324.85	325.61	325.07	328.05	326.3	324.95	328.68	323.84	328.49	330.53	325.5	331.01	326.39	327.5	327.34	328.62	330.1	330.55	326.14	332.46	324.82	326.37	328.14	327.79	328.59	329.31	326.88	328.98	329.54	330.1	331.66
330.41	327.76	328.74	331.93	328.56	326.59	327.03	327.62	327.51	326.56	330.48	328.64	327.03	327.95	327.04	329.11	330.07	328.35	328.99	328.69	330.44	330.15	332.63	328.33	331.74	329.62	328.61	327.71	328.71	322.74	324.35	327.73	332.66	326.1	328.17	325.67	327.65	327.18	326.68	328.21	328.9	330.67	329.24	326.69	324.34	325.05	330.08	324.66	326.32	330.26
329.43	325.14	328.49	332.75	324.94	328.79	326.85	325.53	327.53	326.2	329.44	329.08	322.69	323.65	325.31	329.24	323.88	332.51	330.05	329.81	327.32	324.19	326.23	328.05	327.42	325.18	330.95	325.36	323.44	325.53	323.79	326.92	328.19	322.54	327.41	332.13	325.97	327.83	328.83	325.35	328.24	325.41	329.47	326.75	323.8	327.14	325.82	324.09	324.13	330.31
311.47	309.86	311.31	316.13	315.11	313.92	316.14	319.74	317.63	313.93	313	312.22	318.75	317.06	315.58	314.34	316.53	314.67	317.01	310.66	312.81	321.64	316.83	309.5	314.12	315.31	314.92	317.48	313	320.1	311.73	312.87	313.79	315.45	313.55	313.54	315.36	314.33	314.99	310.52	312.81	317.78	313.52	315.43	316.76	316.3	317.91	312.7	314.33	315.59
318.3	320.01	319.05	316.97	323.77	317.95	317.98	318.49	319.28	319.96	318.57	319.34	316.02	318.81	315.6	320.86	318.29	315.47	323.35	320.66	322.86	321.28	322.95	317.16	313.91	318.86	316.79	320.45	319.14	323.44	312.66	319.35	318.85	314.94	318.76	319.36	317.87	323.32	317.42	326.69	323.88	318.62	322.63	319.08	315.35	320.32	316.9	323.03	319.39	321.04
310.82	311.88	308.82	308.98	310.41	306.16	310.22	309.31	311.8	311.17	310.58	307.88	309.41	308.14	309.04	308.64	314.01	313.41	308.72	313.66	312.33	308.41	305.4	310.99	310.07	311.61	304.12	307.18	308.68	312.29	314.18	314.68	309.42	313.2	311.81	311.71	315.65	315.93	311.44	309.33	310.62	311.33	307.17	314.84	310.52	316.58	307.3	312.93	309.09	312.5
302.94	307.65	313.49	310.12	308.7	311.49	310.95	305.41	313.53	314.46	310.21	306.43	310.09	314.56	309.94	309.12	307.56	306.09	315.29	315.43	311.89	310.91	310.94	313.09	308.78	311.79	306.22	313.19	310.8	314.46	307.28	311.34	302.91	305.74	311.98	313.94	311.55	307.77	313.32	308.48	305.38	307.38	307.64	302.53	307.93	308.35	308.85	305.48	314.63	309.68
304.33	311.92	300.57	307.59	305.01	308.29	310.67	302.33	308.16	303.92	302.9	300.2	312.03	307.83	304.5	306.22	306.08	310.8	306.27	303.25	307.1	308.69	306.29	309.13	309.96	310.81	308.09	304.13	303.22	302.69	306.58	306.58	305.97	313.93	303.83	308.58	309.11	304.77	307.64	308.95	304.83	305.51	300.1	301.2	305.69	300.12	305.03	308.97	303.97	302.1
331.05	329.14	331.58	325.15	329.55	325.76	329.36	330.82	331.93	329.06	329.82	321.72	328.58	333.3	331.34	330.13	328.16	326.16	328.12	329.65	326.37	325.76	330.18	325.82	326.72	328.53	332.01	325.76	326.35	333.88	333.68	326.29	330.92	329.65	326.86	332.11	331.9	328.26	330.13	321.5	330.45	328.34	331.29	325.6	325.04	323.28	330.99	326.66	330.44	326.01
322.49	323.96	320.66	326.51	326.73	324.02	320.12	324.12	320.12	323.54	329.75	328.81	326.45	325.12	328.69	325.22	328.2	323.5	320.69	324.38	328.1	322.65	325.95	320.76	327.24	324.35	325.36	329.31	327.27	326.33	321.58	324.48	317.72	323.58	325.92	324.63	327.92	329	324	328.66	327.94	319.9	322.14	322.28	324.58	324.9	331.3	326.26	325.9	320.39
305.08	302.64	309.36	304.31	301.05	305.17	305.67	300.38	303.77	309.18	303.13	304.58	305.66	303.01	304.2	309.19	305.8	301.07	304.62	309.12	301.72	305.11	301.57	301.3	303.79	305.7	303.44	302.44	305.58	308.09	309.02	302.9	304.73	306.83	301.53	300.55	302.56	306.6	303.25	302.57	303.82	303.2	303.67	300.41	307.66	303.73	308.61	305.66	300.3	304.67
318.98	314.69	317.06	319.32	316.4	315.5	314.75	314.68	319.72	315.38	316.51	319.84	317.81	321.28	322.22	318.75	314.83	313.38	307.95	318.14	316.75	321.94	319.27	315.44	319.28	318.47	324.34	314.64	325.1	320.5	317.05	319.4	316.62	313.11	323.65	314.97	321.37	315.77	315.98	319.47	318.46	315.1	317.57	316.19	320.98	315.99	321.02	321.82	317.12	321.59
298.68	301.64	300.1	300.45	301.02	302.86	300.35	302.24	299.89	301.44	301.47	295.61	294.05	302.55	299.55	303.38	301.66	303.24	301.97	298.49	300.35	298.88	297.79	300.6	300.2	300.35	301.46	298.52	300.55	296.44	298.84	302.61	297.7	296.15	295.95	298.26	298.76	303.49	302.07	300.04	302.1	296.22	304.49	301.23	298.24	299.97	301.48	297.13	300.52	301.74
300.96	298.16	303.57	303.27	302.96	301.37	299.52	299.81	302.72	310.3	303.26	301.72	302.04	300.09	303.5	306.11	307.16	304.38	296.64	302.7	305.55	309.5	294.63	300.57	304.64	301.63	305.72	310.45	304.37	300.65	303.54	304.31	300.57	303.09	300.44	303.6	304.43	304.2	302.48	307.18	301.94	304.74	298.36	306.6	302.58	307.69	303.09	300.52	304.53	306.41
307.62	312.07	309.41	319.45	310.42	306.75	305.06	310.03	311.33	306.66	314.09	308.36	311.92	310.74	308.18	309.87	310.53	308.23	312.23	307.65	310.32	308.41	311.43	309.42	306.96	311.9	309.41	310.66	311.26	312.25	309.87	314.81	311.38	310.34	312.08	309.07	308.53	306.87	310.65	302.89	309.24	307.31	311.45	311.39	310.16	310.21	311.09	304.21	307.01	311.62
304.89	307.1	298.22	306.32	304.69	302.39	302.58	301.44	299.09	303.67	307.98	306.06	305.88	302.41	301.48	306.02	299.32	299.42	305.32	300.2	302.8	300.49	303.81	300.65	301.12	300.29	300.32	305.2	301.16	302.74	303.71	301.19	305.88	301.92	307.14	306.03	301.08	302.8	298.59	298.19	297.45	302.76	303.61	302.07	303.87	299.08	302.84	300.61	302.34	302.15
316.41	316.62	317.54	322.25	319.44	318.69	317.44	318.15	314.44	313.42	315.88	313	318.73	317.7	314.46	312.26	317.35	310.07	311.69	314.62	311.43	312.42	317.54	313.65	313.4	311.45	317.52	314.41	313.61	311.14	317.77	315.28	312.7	316.22	313.46	318.28	313.96	312.39	310.84	317.57	318.07	317.06	317.49	311.56	312.3	315.29	318.32	312.5	313.15	314.38
318.56	320.38	309.72	319.43	315.3	316.44	322.64	314.44	321.13	317.67	318.87	320.52	319.73	312.37	319.24	319.33	320.92	318.86	318.89	325.18	318.47	316.28	312.71	316.36	320.11	319.35	322.87	319.3	318.51	317.69	316.33	320.62	318.47	316.69	319.1	315.85	314.81	319.92	317.08	316.94	317.33	315.52	321.86	320.84	315.96	311.84	320.03	314.09	311.04	316.01
314.91	315.52	315.07	309.89	315.35	315.11	318.15	312.22	317.62	316.34	317.48	315.2	314.75	312.25	308.33	311.03	309.77	314.04	312.09	315.33	313.08	313.93	311.4	305.78	310.02	312.68	314.39	320.35	313.68	311.62	315.39	313.47	316.98	314.62	312.02	309.76	312.99	312.31	309.33	313.2	315.88	309.36	309.48	316.51	314.88	313.78	317.82	315.25	311.23	315.59
312.98	310.73	308.23	306.91	306.67	312.51	310.37	309.24	309.33	310.6	311.49	313.24	307.78	314.74	309.64	307.66	310.71	314.56	304.2	310.3	309.64	306.94	308.7	311.14	309.98	310.92	303.15	309.97	306.11	307.99	309.5	310.75	313.56	309.62	311.11	309.44	309.51	308.33	303.56	310.37	309.31	305.99	303.83	305.89	309.63	312.77	309.87	304.05	306.87	311.89
311.67	313.2	316	314.82	310.1	311.71	309.68	312.91	310.26	314.84	313.36	317.47	314.69	318.36	316.02	314.45	311.18	312.43	316.19	319.19	311.25	313.53	315.57	313.72	306.54	313	313.27	310.83	312.83	317.49	309.2	311.05	310.77	312.56	316.42	316.26	314.16	312.16	316.28	318.87	309.52	317.3	313.18	311.96	312.23	313.28	315.01	320.13	317.36	316.14
293.69	294.26	294.42	294.68	297.22	298.16	296.7	300.36	294.89	291.38	298.18	297.93	299.4	299.28	301.36	299.34	294.46	297.47	295.53	298.04	296.27	294.55	297.11	292.41	297.93	291.3	299.41	301.86	298.87	296.17	294.89	299.61	294.6	295.9	297.36	296.91	299.78	295.69	298.96	298.96	296.83	293.58	297.13	295.77	298.84	294.2	298.73	294.62	292.61	294.15
310.55	319.09	319.93	314.05	317.82	316.46	315.85	314.23	319.36	321.42	317.79	316.53	313.24	317.93	317.23	315.14	318.39	313.81	314.15	314.87	314.7	321.37	315.31	313.76	314.65	320.25	317.96	317.53	316.13	317.13	316.15	318.17	318.14	316.27	321.05	311.28	315.07	316.3	317.34	312.92	311.22	311.18	316.05	316.96	322.26	313.19	318.92	312.93	315.79	312.02
308.76	306.67	301.69	304.57	296.31	305.41	300.96	305.75	302.24	303.46	301.18	307.02	311.79	306.06	298.01	304.23	304.5	299.33	304.28	306.07	302.81	308.4	304.01	301.78	302.57	302.42	304.28	300.33	303.96	305.52	307.72	304.27	303.2	305.17	304.97	310.92	309.48	305.31	310.27	305.8	302.1	305.25	301.22	307.4	304.94	306.28	302.75	301.63	302.2	303.34
306.35	302.42	304.01	304.05	308.37	301.79	307.7	301.53	300.35	306.86	304.43	305.41	301.6	302.67	296.94	303.93	307.09	304	303.72	298.66	304.95	300.91	303.14	305.71	294.26	304.34	301.83	304.71	299.15	300.97	303.91	307.82	306.7	301.93	301.53	306.98	300.31	308.12	303.6	308.83	297.49	303.91	303.03	303.41	305.43	300.5	305.14	304.75	303.01	304.35
305.29	300.35	298.52	302.1	302.29	299.13	302.71	299.16	298.87	299.51	302.56	305.46	302.17	300.96	300.23	299.75	303.89	302.06	299.34	307.28	301.58	308.69	304.8	296.16	304.94	301.87	299.87	302.62	300.78	302.85	302.25	305.52	304.25	303.47	305.23	304.66	298.98	302.05	300.03	308.08	304.57	302.18	301.8	299.83	302.16	299.9	300.21	310.8	298.17	302.87
314.04	314.74	315.08	313.93	310.62	318.65	315.8	308.79	312.05	314.64	311.93	316.83	313.4	312.21	312.09	313.97	311.76	313.5	311.94	312.66	313.57	309.2	308.18	308	307.39	308.54	312.12	307.04	315.17	311.03	307.11	318.19	309.04	310.29	311.05	317.14	308.5	311.05	313.48	312.2	308.48	308.18	314.6	316.55	308.86	315.97	307.35	313.35	312.13	311.33
316.6	316.23	321.88	310.99	318.72	323.11	314.19	322.88	314.88	322.41	320.9	318.62	313.23	317.47	318.43	321.93	321.01	316.53	320.41	320.97	316.26	324.23	321.01	316.84	313.8	320.07	319.27	324.02	319.27	321.68	319.04	319.72	318.91	315.03	318.17	318.26	315.45	317.96	318.38	318.29	316.58	318.81	314.86	314.43	315.55	317.71	319.88	320.76	317.86	316.66
319.64	319.35	315.71	314.53	322.4	312.86	319.29	320.29	319.25	325.5	320.22	319.76	317.71	318.69	318.32	322.87	317.66	319.74	319.97	321.48	319.3	324.02	320.16	318.62	313.67	319.68	317.39	319.99	318.71	320.18	319.01	319.55	319.17	320.13	319.8	320.11	315.95	317.18	312.03	317.11	319.16	324.08	320.8	317.93	316.4	317.61	322.33	316.74	318.82	319.76
317.9	315.16	316.31	316.85	314.44	315.34	316.27	317.87	316.93	317.69	317.37	317.81	313.75	318.91	318.57	317.2	320.5	316.48	316.67	312.88	314.98	315.28	313.81	314.66	315.13	315.33	315.15	314.73	315.64	312.85	315.9	315.65	315.92	314.37	315.58	319.41	308.9	314	317.24	311.42	315.2	316.86	314.74	318.37	314.61	311.4	315.37	314.95	314.87	315.39
296.67	303.52	306.63	307.16	307.14	306.03	302.66	300.67	312.06	306.73	310.71	305.06	309.66	299.08	308.64	304.44	304.98	305.73	301.11	305.87	307.79	306.51	307.77	303.38	306.04	306.49	300.88	309.8	299.39	303.63	302.51	302.32	305.57	301.05	305.59	305.97	307.2	301.57	301.9	302.87	303.89	306.99	306.62	304.66	307.29	305.71	307.16	305.52	304.53	296.11
314.83	317.21	314.37	315.76	313.63	316.82	312.4	313.75	317.82	311.91	311.39	318.06	313.2	311.01	316.16	309.75	312.9	313.04	309.65	315.36	312.82	310.78	314.38	313.6	310.84	317.42	313.98	314.47	311.88	314.08	309.3	311.58	316.35	313.78	314.99	313.76	312.71	319.7	319.04	316.22	316.82	314.72	312.22	318.72	312.04	313.73	307.34	311.48	313.98	315.26
301.38	300.27	296.83	305.8	302.87	305.45	301.6	298.23	297.62	303.18	297.38	297.49	298.91	301.71	303.51	299.32	302.38	298.65	296.66	304.35	302.31	300.36	300.77	305.32	305.75	299.63	301.79	302.07	298.77	306.24	301.18	296.54	301.82	298.19	300.07	301.25	301.24	298.11	295.82	303.64	299.32	297.88	301.31	302.98	293.93	296.88	303.22	303.74	301.81	302.34
293.09	292.39	292.25	289.97	292.99	296.98	294.96	294.94	295.53	293.87	294.32	296.77	294.37	294.64	291.28	293.87	295.36	290.95	289.14	290.69	297.28	291	290.68	294.72	292.14	289.39	291.85	296.61	288.44	296.24	297.66	287.77	291.8	294.76	293.05	297.67	299.95	292.85	296.07	288.66	294.43	296.55	291.59	296.31	298.48	294.51	298.71	292.97	297.36	289.28
301.46	309.26	304.05	302.62	303.43	310.1	305.79	301.99	304.45	301.78	305.9	301.72	300.76	308.72	309.64	302.84	303.2	307.31	305.42	302.4	303.65	301.43	302.33	302.93	304.17	304.65	305.34	303.92	305.28	304.89	303.34	303.09	305.37	307.86	305.42	301.38	303.25	304.19	301.56	305.04	299.9	312.98	304.28	301.18	301.41	306.73	306.07	304.73	305.12	301.76
291.02	292.66	294.99	300.76	293.78	296.63	292.95	297.93	292.82	292.9	297.04	297.14	291.56	293.68	293.6	297.86	294.13	293.14	292.46	298.11	292.35	290.54	291.02	292.54	291.41	291.46	290.25	289.57	294.27	296.36	294.83	298.64	293.53	291.12	296.4	297.55	295.04	294.56	292.83	294.29	295.43	291.77	287.98	295.66	293.15	292.14	299	294.5	293.36	296.69
308.01	302.96	310.37	301.97	307.06	305.54	301.93	302.76	300.71	309.18	301.65	303.89	300.47	303.83	305.67	302.44	302.23	300.96	306.12	301.21	301.31	303.69	302.78	302.22	308.64	304.32	298.47	305.46	303.15	301.54	302.71	298.97	302.25	305.12	304.55	297.72	302.83	305.8	304.38	300.95	299.18	301.08	303.25	297.97	310.58	302.92	307.15	297.09	299.16	304.7
326.77	323.36	324.51	321.59	327.16	324.4	324.93	322.94	330.26	324.13	321.67	321.99	321.32	324.56	327.57	322.3	322.32	324.59	325.66	322.91	319.2	323.82	322.65	320.06	324.82	323.62	325.12	319.35	323.23	325.67	327.65	326.83	322.24	322.48	319.39	323.59	323.75	326.07	322.21	321.73	325.01	319.11	324.66	326.25	323.56	326.73	326.15	324.97	324.72	323.95
314.42	313.36	316.01	316.47	311.96	313.12	310.78	313.17	317.37	305.98	310.96	317.11	311.11	311.18	304.73	313.17	310.86	312.99	316.49	306.75	310.67	316.84	316.37	315.53	310.89	316.23	315.95	309.24	308.71	311.12	314.39	315.68	312.38	314.01	313.14	317.8	312.3	318.76	313.83	312.23	310.32	316.18	317.8	313.18	313.23	313.49	315.47	318.28	306.36	309.7
306.07	304.18	305.72	311.1	310.12	306.98	310.38	303.56	305.13	306.94	308.39	308.64	311.51	304.03	309.78	308	306.65	304.39	307.61	305.94	307.27	303.88	303.8	311.53	306.88	308.86	307.39	302.9	307.48	305.4	308.14	303.94	307.14	307.65	312.91	304.9	308.58	310.89	309.04	310.74	304.52	304.92	308.61	304.9	307.27	307.73	310.25	307.91	304.81	304.81
302.69	306.54	298.36	300.72	302.47	299.34	301.2	303.74	301.83	303.45	306.73	305.17	299.91	305.79	304.05	303	296.96	300.01	305.1	295.66	300.32	307.84	298.96	303.53	300.9	304.71	304.49	296.62	301.61	304.65	301.24	300.84	301	296.27	298.25	304.43	303.79	301.89	301.85	301.57	305.64	307.82	303.18	300.38	305.45	302.25	301.62	305.4	307.67	300.9
305.61	305.48	299.62	303.41	306.06	305.17	302.08	299.07	303.63	299.36	303.87	305.34	300.95	305.68	304.02	300.81	300.17	302.26	305.42	304.48	305.06	299.59	296.77	303.74	305.7	299.88	300.02	304.91	302.27	302.34	301.11	306.85	301.25	303.46	303.24	302.05	306.01	306.99	302.11	307.31	300.44	307.76	307.04	304.37	303.92	299.83	303.33	306.05	300.85	298.8
298.38	297.77	305.88	304.94	302.06	303.63	308.82	308.23	300	302.88	302.98	307.06	305.72	305.82	301.49	303.54	306.01	306.29	303.45	301.39	299.54	299.64	307.73	301.2	298.87	300.2	303.81	304.79	302.91	304.12	301.51	301.63	298.79	307.15	295.27	298.51	302.32	302.57	306.15	302.35	306.1	300.59	298.33	302.02	302.47	303.88	310.52	299.79	302.99	309.91
304.52	305.64	302.28	301.47	305.71	301.7	303.63	306.27	304.35	301.74	308.04	299.98	308.06	306.39	306.94	313.17	297	301.81	301.47	306.11	300.79	302.5	306.65	298.36	300.23	306.87	305.86	298.97	306.01	304.04	300.07	301.73	301.4	302.46	304.24	302.56	302.35	304.64	300.48	307.44	299.77	305.5	301.37	306.95	304.54	302.22	304.89	304.01	306.36	301.06
301.18	299.48	308.4	305.27	302.38	308.9	311.42	307.05	304.47	304.27	304.31	306.47	307.85	304.93	309.29	309.07	304.1	310.54	307.89	306.16	303.02	309.01	306.21	303.84	305.42	307.91	308.3	302.04	305.45	304.18	307.46	303.43	307.62	311.27	306.31	303.66	301.59	308.43	308.11	304.59	309.12	304.4	307.95	300.21	299.47	303.08	307.88	305.28	315.22	303.98
326.56	329.09	332.12	327.78	323.92	325.88	327.58	332.75	333.47	330.02	328.39	329.34	330.4	334.66	324.66	332.18	330.21	332.65	324.17	330.78	324.14	330.23	327.89	325.01	326.92	327.64	324.08	328.08	328.83	329.13	329.54	330.03	329.47	331.96	328.53	330.3	328.19	324.99	330.7	329.2	330.7	325.53	329.38	329.82	333.56	327.23	327.58	330.08	326	330.4
308.92	303.13	304.07	305.07	301.71	309.15	301.55	300.34	304.65	301.5	306.93	303.75	305.31	299.83	302.82	302.22	308.82	306.12	305.3	303.7	304.13	304.03	309.36	303.43	306.31	306.47	304.86	304.1	307.89	305.22	301.68	306.69	305.17	303.71	308.21	303.73	299.83	298.61	308.42	303.05	301.64	303.95	300.16	305.08	306.19	305.63	302.41	298.39	306.2	307.63
320.09	322.29	322.55	323.18	320.6	317.78	320.23	314.01	316.04	318.12	315.85	323.21	314.41	313.34	321.04	317.88	320.95	315.46	318.59	317.34	320.09	318.23	314.05	318.45	317	310.22	325.4	323.51	316.11	321.99	316.57	314.03	320.3	318.04	319.6	316.14	317.46	319.3	316.48	316.53	318.46	319.12	317.24	317.02	318.47	326.94	316.82	313.63	318.92	318.13
298.38	296.06	291.61	299.52	292.77	287.66	291.5	293.94	296.48	296.67	295.1	292.02	293.86	290.48	296.3	296.19	294.49	293.08	294.41	291.01	294.83	293.57	295.78	299.94	292.59	294.08	293.06	290.71	293.43	291.2	296.78	295.42	293.64	296.61	292.86	293.64	293.11	290.07	299.42	292.2	299.53	289.99	294.92	296.4	291.34	289.45	293.87	296.79	290.78	293.63
306.05	312.37	312.22	312.09	306.65	307.09	310.47	308.83	314.51	307.07	312.59	315.23	311.5	310.01	310.73	309.06	312.8	311.2	305.57	316.57	312.95	314.47	311.77	310.63	313.11	308.63	309.62	316.04	309.65	315.19	313.21	317.02	308.25	310.9	312.14	310.96	311.27	313.99	311.08	303.92	312.41	311.1	311.38	309.72	310.72	314.16	308.6	311.27	309.98	312.63
310.03	308.78	307.43	309.44	308.31	314.75	305.14	307.99	304.43	309.92	306.18	312.37	308.35	313.31	314.24	308.98	308.77	311.29	311.39	311.09	307.23	312.25	306.98	309.32	308.89	311.34	309.78	311.49	309.91	310	311.63	307.02	308.1	307.89	311.54	310.63	306.34	311.81	307.87	310.75	307.95	310.56	311.26	308.54	311.17	309.98	305.77	312.02	313.18	309.51
312.13	316.74	317.75	314.45	315.6	314.21	315.73	314.63	311.54	313.22	312.44	315.87	315.13	318.6	322.01	315.94	312.93	310.43	310.55	311.72	315.77	309.8	311.37	315.47	312.2	316.24	314.26	318.89	318.2	313.75	311.25	309.99	313.6	311.81	322.24	312.93	313.94	321.28	316.53	313.41	316.21	312.61	319.79	313.89	308.6	313.73	321.85	316.18	309.35	310.12
302.07	301.22	309.23	306.46	302.78	303.99	304.65	305.15	299.36	304.84	303.49	301.85	303.21	303.09	303.36	307.5	303.42	300.36	304.02	302.77	306.4	301.83	302.51	307.34	302.56	304.8	301.1	306.86	299.47	307.14	306.82	306.21	307.72	302.03	305.12	304.12	302.92	305.66	304.95	298.91	303.32	297.8	302.57	302.59	304.12	299.73	306.1	307.32	299.16	300.42
300.18	292.33	291.32	295.43	292.19	293.15	293.74	291.37	301.02	294.51	297.74	301.08	294.71	289.23	296.36	296.19	294.76	291.12	296.28	294.61	293.76	292.57	296.62	295.13	294.58	289.65	301.49	293.17	288.72	298.91	285.51	301.09	295.22	301.33	296.69	298.41	290.69	293.17	294.67	293.97	296.63	295.27	293.01	295.44	296.09	295.63	295.78	294.17	294.77	295.93
309.2	313.93	313.35	316.42	315.79	316.21	313.35	314.98	311.71	308.12	312.39	313.69	314.35	309	311.71	315.61	311.02	312.7	312.12	316.67	317.83	314.21	318.11	318.54	316.05	311.49	306.98	309.23	313.16	310.49	314.56	309.73	316.3	313.75	315.35	309.04	314.37	314.12	315.31	312.03	311.36	314.94	311.36	318.38	310.31	314.87	317.9	313.4	308.18	314.78
316.87	313.42	315.09	314.12	314.61	317.24	315.52	318.08	312.58	313.42	312.41	318.95	316.98	310.3	320.22	312.04	314.07	316.58	320.84	315.77	314.16	312.62	315.97	316.56	311.39	317.5	310.56	316.12	315.73	323.77	318.28	319.21	314.77	319.34	315.24	313.54	320.41	315.02	314.81	314.09	319.08	317.34	312.37	313.27	313.97	315.84	315.18	312.04	314.62	315.38
295	295.3	295.7	294.17	295.3	290.87	291.14	294.93	292.39	294.45	298.24	296.96	294.36	297.07	296.74	295.51	290.71	292.31	292	292.71	289.85	292.82	292.38	296.53	293.86	296.81	301.54	296.73	292.46	298.59	297.91	297.07	297.6	296.63	297.81	298.69	288.1	296.51	294.54	292.13	295.35	297.18	298.84	296.19	294.11	289.92	296.35	299.1	291.46	297.69
307.61	305.94	299.94	300.09	305.38	305	303.46	304.19	304.48	303.62	309.73	300.15	298.94	309.29	304.59	306.06	300.79	306.93	304.04	306.71	301.18	306.07	308.19	304.76	311.64	303.44	303.46	305.53	303.93	306.65	303.81	308.62	306.77	306.54	300.61	310.66	307.84	307.52	304.24	306.42	301.27	304.21	301.58	306.13	308.01	306.55	302.53	303.91	302.87	300.65
305.03	305.18	307.53	304.78	303.11	306.99	305.24	307.26	304.54	301.27	303.81	305.79	303.17	308.88	307.12	305.36	310.23	300.67	309.43	305.06	300.45	298.11	307.05	304.05	306.12	308.95	307.73	300.73	300.3	311.28	306.35	301.56	302.48	304.4	306.32	314.39	300.56	303.47	303.84	308.13	304.84	307.37	310.89	307.4	301.67	303.59	301.36	302.34	301.25	304.64
322.46	319.95	317.96	315.29	315.5	315.29	317.19	318.67	320.4	318.66	323.21	320.03	315.94	315.7	318.85	320.8	321.39	320.48	317.55	316.61	320.77	317.85	320.47	312.92	320.57	318.8	316.75	318.41	316.42	320.71	314.02	322.68	320.14	315.06	321.88	320.64	319.98	319.05	321.75	320.43	319.07	316.55	321.85	323.97	317.82	316.79	314.28	320.47	314.93	327.47
304.15	298.23	303.84	303.93	307.45	308.89	304.71	303.62	310.63	302.01	301.26	304.47	300.42	303.44	302.98	307.23	305.69	303.66	303.32	298.61	301.67	304.61	305.87	303.64	302.29	301.24	307.78	305.82	299.04	304.17	306.02	301.82	306.9	303.17	301.37	302.14	305.55	306.56	303.04	305.65	305.42	303.45	302.16	300.87	303.91	303.44	300.28	302.47	310.3	302.52
311.51	316.59	315.33	313.76	312.32	313.24	316.98	316.87	313.41	308.16	313.72	313.02	312.28	313.21	315.7	320.05	311.79	313.1	316.33	314.83	315.93	313.6	311.02	317.04	313.85	314.73	318.27	314.18	315.32	315.72	317.65	317	314.81	318.62	312.86	318.38	319.91	318.76	313.72	312.13	312.34	313.48	313.89	318.48	313.5	317.32	310.55	311.8	314.61	315.04
302.19	302.63	300.33	305.64	301.11	301.17	308.99	302.84	304.9	302.5	307.84	305.42	303	304.07	307.85	305.37	305.52	306.96	303.42	299.61	308.65	309.09	302.64	307.72	306.85	300.94	303.39	304.97	302.36	310	302.66	305.8	306.85	299.02	301.73	299.7	308.97	301.34	301.88	299.54	308.66	304.5	304.6	305.7	304.78	302.19	299.81	306.64	301.1	300.65
295.63	295.83	296.79	304.13	299.04	301.69	304.34	303.77	303.88	298.21	293.82	297.94	298.92	301.9	300.79	301.7	297.54	296.33	299.03	301.65	299.27	291.39	300.91	294.45	300.62	295.67	295.29	302.17	301.23	297.77	298.24	302.36	299.61	300.86	296.64	298.09	299.52	303.22	304.79	297.56	304.29	301.02	298.68	298.79	298.59	301.35	301.43	296.98	301.3	302.55
326.71	327.58	331.82	332.06	332.25	328.25	328.82	324.64	326.62	324.11	330.88	326.67	324.97	330.15	327.81	328.67	326.94	331.15	325.49	323.61	328.18	328.86	323.36	326.08	332.5	327.97	327.56	326.77	324.26	324.71	330.7	327.85	329.28	327.98	324.8	330.75	332.24	326.32	330.72	327.94	328.94	327.52	327.98	330.12	330.08	332.67	324.52	325.44	332.01	324.74
311.47	313.09	312.91	310.44	309	307.17	313.39	306.51	316.22	310.64	312	311.21	311.84	308.06	311.9	305.81	307.33	308.18	311.1	304.35	309.47	311.33	307.03	308.77	307.91	309.14	303.96	306.23	310.44	307.24	310.52	312.83	305.37	309.12	307.32	304.93	310.9	312.42	304.39	307.52	311.6	311.88	308.78	304.98	306.72	313.81	305.47	305	301.93	308.93
301.93	303.68	302.72	312.69	306.43	303.76	303.85	311.43	303.39	308.57	304.02	306.73	305.98	306.08	303.71	309.38	299.07	303.17	304.8	303.46	302.81	302.12	302.95	306.19	297.39	304.98	308.95	301.78	304.14	300.64	301.13	299.45	302.48	306.45	300.52	301.07	302.16	307.26	301.16	310.87	308.08	302.64	307.84	302.48	307.09	298.71	302.49	311.88	302.56	306.23
302.33	303.73	301.52	302.34	305.43	304.69	307.24	301.33	305.11	303.28	301.87	304.71	310.56	299.71	300.17	302.21	306.29	304.25	301.52	308.49	306.19	301	296.49	296.23	308.95	305.35	305.27	299.84	302.57	303.05	299.04	301.25	301.47	309.15	302.35	299.97	308.03	302.47	300.75	304.73	299.53	303.65	303.54	302.66	304.87	301.8	305.06	307.53	302.15	298.78
308.55	308.59	309.72	307.12	304.59	308.65	308.43	310.14	306.69	310.8	311.42	312.9	308.74	311.01	310.81	307.01	310.53	313.47	311.34	311.45	306.8	313.49	305.85	309.51	313.33	308.33	310.25	307.76	309.55	308.68	311.33	308.32	312.43	312.02	310.39	308.71	302.27	309.72	309.33	312.46	302.81	306.72	306.43	311.21	310.64	308.33	310.6	307.54	308.71	309.1
305.21	304.55	302.35	306.83	305.17	308.4	303.53	311.16	308.17	307.67	308.31	305.96	305.49	310.03	303.51	308.14	297.99	304.22	305.77	298.71	314.17	301.57	305.02	304.83	301.97	308.52	307.03	305.6	307.81	303.15	304.09	308.51	300.21	312.35	304.89	305.62	310.42	306.42	305.6	310.84	302.7	310.67	308.93	301.98	306.68	301.26	303.65	304.54	314.23	308.11
300.11	304.9	301.3	304.88	304.42	301.32	297.65	300.91	302.31	306.99	305.93	298.71	299.76	305.63	304.57	302.24	304.04	303.63	302.76	305.74	300.33	304.78	308.5	295.34	305.71	300.15	303.84	297.6	305.44	299.96	304.5	309.39	301.34	303.63	310.35	303.77	298.45	301.9	304.57	304.25	304.97	303.78	305.52	300.73	300.25	298.36	303.15	303.06	301.34	299.17
308.24	311.89	303.85	305.92	309.88	303.13	311.76	302.81	307.6	307.45	306.33	307.11	307.02	308.74	311.67	305.36	305.8	305.86	308.35	304.28	307.07	305.86	301.76	308.28	304.48	300.49	303.64	313.14	306.53	302.05	306.09	306.26	302.26	304.48	307.31	310.6	301.69	307.07	306.04	309.34	305.21	308.96	305.61	309.57	302.53	303.51	312.84	308.58	305.54	306.1
310.79	316.17	310.07	312.62	313.9	310.74	309.09	312.66	307.13	310.57	310.45	311.92	311.47	310.14	309.76	310.57	318.56	310.8	308.54	310.78	309.27	314.78	312.98	310.95	308.54	310.81	312.88	311.29	310.58	309.42	311	310.85	313.69	311.81	310.31	311.16	308	310.69	317.19	307.85	308.36	312.04	314.38	310.59	307.4	309.66	309.17	307.97	313.99	311.66
302.59	301.82	302.56	300.58	297.86	298.07	300.98	296.69	302.61	300.54	298.97	301.44	304.6	299.89	299.13	303.25	297.98	292.41	296.56	303.54	300.37	303.37	299.95	304.88	297.53	301.81	301.79	303.36	294.25	301.77	304.17	292.66	303.02	297.37	297.61	298.01	298.79	297.26	296.24	300.28	304.59	293.59	301.33	299.93	299.99	298.69	304.34	299.16	305.31	301.95
310.13	314.64	312.86	311.54	313.54	314.12	314.21	314.33	313.38	310.63	317.41	317.17	308.4	314.14	316.9	314.63	318.14	313.19	314.42	311.4	316.6	321.83	314.27	315.52	309.89	313.46	313	313.5	309.49	315.7	315.99	314.09	313.53	311.42	313.16	310.81	311.38	309.85	313.11	314.4	311.69	313.98	316.45	314.22	310.82	313.28	315.76	315.96	316.23	315.44
302.72	300.39	298.9	300.11	303.59	306.22	306.81	299.47	305.86	300.6	304.6	303.83	304.16	304.23	300.57	298.34	303.06	301.41	301.06	306.59	294.24	305.29	303.92	305.87	295.12	302.47	309.75	304.96	301.81	307.07	307.06	304.62	300.39	306.39	307.46	300.9	303.5	307.36	300.84	304.88	306.62	302.58	302.08	304.79	298.43	304.49	305.48	305.5	303.7	300.49
314.15	316.47	320.84	316.49	317.7	315.09	318.19	318.33	312.81	317.01	316.74	317.39	322.45	318.9	313.29	310.38	315.18	316.6	318	311.29	313.89	316.41	314.48	320.06	315.04	317.94	316.42	314.55	313.82	312.7	318.52	314.18	318.79	308.7	318.1	318.82	314.26	315.12	314.77	319.2	312.47	318.88	315.42	320.09	322.84	319.82	316.84	312.45	322.23	318.24
308.67	304.4	303.38	303.38	305.61	302.8	306.4	302.25	302.2	301.63	303.46	301.11	305.68	304.6	303.33	304.79	302.52	304.48	302.99	303.19	305.76	305.36	304.13	305.13	304.65	306.78	302.83	299.15	304.58	299.33	305.69	307.06	303.36	302.76	302.02	298.55	301.15	298.62	301.38	300.14	303.9	300.96	308.02	304.1	305.23	304.75	302.68	300.86	303	301.82
310.77	303.89	303.87	311.51	305.72	309.07	308.92	314.22	310.56	306.87	302.15	310.65	310.91	309.93	311.87	306.09	313.73	306.88	310.26	312.42	311.33	308.72	310.2	307.51	305.53	309.13	316.97	305.83	307.68	307.43	306.12	305.25	309.29	307.31	310.51	310.25	312.29	310.45	305.84	304.8	307.61	315.89	307.16	308.4	308.24	307.27	311.11	302.61	310.36	314.23
305.8	300.1	308.09	304.76	304.88	306.03	302.89	308.2	308.34	305.43	305.99	303.9	304.87	306.23	303.56	302.81	306.92	304.66	303.05	298.47	306.37	308.88	303.83	307.98	304.34	306.04	301.37	296.72	308.19	306.35	311.27	305.32	304.71	303.23	303.02	311.13	304.13	307.93	301.1	305.14	303.51	309.08	308.52	302.82	308.29	302.17	304.97	307.78	306	304.88
325.42	329.62	332.47	332.43	324.48	330.13	330.75	327.63	326.52	326.12	327.9	324.95	331.13	329.86	328.5	327.07	327.12	328.85	325.01	326.99	321.75	332.22	329.55	331.4	328.03	327.53	334.54	329.66	328.48	326.49	329.53	331.28	326.6	328.3	330.35	322.98	326.75	329.74	327.76	334.49	324.7	328.7	329.29	326.24	326.96	330.39	326.92	330.44	325.11	323.52
299.97	306.72	307.45	303.22	305.38	304.08	306.45	305.8	299.28	306.03	308.69	298.13	305.97	304.23	305.55	306.03	304.95	300.12	308.38	307.12	306.77	308.57	301.7	301.34	298.64	306.29	306.69	305.78	300.08	303.87	301.84	303.84	303.79	301.97	299.48	305.72	302.84	301.49	304.31	302.88	301.97	303.57	300.77	301.23	301.85	299.69	302.49	303.36	301.4	307.42
310.06	312.62	309.98	315.9	310.36	316.2	311.54	313.54	314.37	313.98	311.5	316.48	309.94	313.37	316.66	313.76	313.09	313.82	310.05	317.51	321.39	311.72	314.24	312.9	314.46	309.85	308.7	314.95	312.03	313.74	306.56	316.91	313.57	314.01	313.71	316.73	315.64	312.43	307.51	313.63	312.37	315.08	312.53	315.18	315.51	314.78	310.31	310.96	316.9	317.88
312.51	305.42	307.91	310.63	312.74	308.78	306.32	313.41	305.49	311.34	309.89	311.02	309.11	309.08	309.7	312.18	313.39	316.12	308.23	306.74	311.82	311.29	305.99	309.78	310.75	310.39	310.67	311.42	309.9	312.05	314.16	312.31	309.14	306.15	313.33	309.34	308.32	311.09	308.92	311.62	309.21	303.93	308.87	309.05	309.82	309.96	310.63	311.09	309.56	315.05
300.13	297.2	287.03	298.97	296.9	299.59	293.39	299.36	300.15	299.57	295.43	293.69	299.55	299.39	299.47	292.52	296.77	292.77	298.89	294	297.21	293.14	296.05	291.93	293.77	299.75	293.8	297.24	294.58	299.33	295.29	297.39	293.42	295.63	298.44	299.9	296.24	294.15	294.98	296.74	301.98	301.3	293.42	303.43	296.39	293.8	300.4	293.24	298.92	295.93
302.67	308.06	305.78	304	299.29	300.87	301.07	299.68	305.2	305.3	302.95	303.78	302.97	300.92	305.66	297.93	297.58	302.5	303.32	300.96	302.68	302.03	301.86	298.66	303.63	305.38	305.92	301.52	301.7	302.9	298.32	304.41	300.92	299.6	296.9	301.46	304.1	305.78	302.64	297.61	298.85	299.29	304.14	301.5	301.32	307.08	301.52	301.64	297.72	301.39
313.22	313.24	314.78	317.21	314.08	321.54	313.1	315.25	316.11	312.12	312.58	313.47	314.02	318.79	312.72	316.01	311.19	312.08	314.09	311.93	315.41	315.97	312.13	314.29	312.35	315.81	319	315.93	312.29	306.33	314.41	317.66	312.29	310.81	309.7	305.64	312.79	312.82	314.48	313.55	316.55	312.26	315.47	317.49	315.45	308.75	312.56	311.69	308.23	318.39
297.17	297.31	294.46	296.29	294.61	299.45	295.27	292.46	297.88	295.75	295.7	294.35	294.87	294.86	300.34	293.12	303.19	297.23	291.78	295.58	294.29	293.93	297.82	290.59	301.23	295.16	295.39	297.01	297.85	292.66	297.94	298.83	295.54	296.23	297.08	294.02	296	296.1	299.95	295.75	301.56	302.76	293.77	295.18	298.61	301.38	304.82	295.08	296.9	294.26
320.78	329.37	321.92	324.74	324.68	327.08	322.36	325.61	317.68	325.07	326.37	321.72	321.04	325.21	325.89	328.6	324.75	329.56	328.11	325.17	323.98	325.33	330.81	318.65	324.78	324.53	321.03	322.03	322.86	327.71	321.81	327.33	322.48	324.16	327.31	327.32	325.54	324.19	324.46	327.34	330.1	325.63	324.93	322.21	323.17	325.54	327.69	323.01	321.92	321.15
317.36	320.35	317.52	317.51	319.97	318.28	322.66	318.54	320.27	323.44	322.56	321.59	317.91	323.35	321.47	318.16	316.24	321.91	322.02	324.43	322.06	319.28	320.45	321.96	322.78	317.29	320.72	317.91	314.59	322.89	320.62	321.16	316.99	317.74	319.48	321.84	321.25	323.16	318.75	312.9	317.95	319.18	316.4	315.79	318.78	318.02	320.52	317.07	318.8	315.81
298.98	300.22	294.79	301.7	295.32	297.75	294.41	298.82	298.27	298.22	300.01	297.35	296.7	294.77	296.75	298.2	293.2	296.05	299.07	295.69	301.09	299.86	297.92	295.08	296.94	305.14	300.62	302.51	297.06	298.25	296.61	299.91	294.21	296.98	293.52	296.04	299.95	295.63	297.03	297.92	297.49	295.71	297.15	301.39	299.5	296.08	298.21	293.04	300.73	296.81
313.52	317.55	320.58	315.89	316.9	315.68	310.57	318.79	314.18	311.2	314.4	312.74	315.49	318.54	317.27	320.52	315.33	313.38	318.16	313.49	314.09	317.74	319.15	318.29	313.9	318.91	317.56	316.9	315.02	314.5	315	318.1	319.16	310.25	313.32	309.49	319.71	312.75	312.81	314.76	317.66	312.02	313.95	315.75	316	312.09	312.41	317.38	313.51	320.62
305.66	300.12	302.06	303.23	302.2	302.82	304.76	302.6	303.18	301.01	300.96	297.77	301.02	301.94	304.35	307.07	301.35	298.01	306.72	303.73	300.93	309.28	304.17	301.18	304.38	301.29	300.6	299.85	306.86	299.51	309.56	309.52	302.79	302.84	298.84	306.13	307.12	296.38	303.55	307.33	309.47	300.55	301.95	301.44	301.96	298.68	302.28	305.17	304.98	302.17
310.44	301.76	304.2	304.3	304.51	304.75	305.87	307.56	304.44	304.61	310.27	305.41	307.19	309.51	306.54	306.65	310.87	306.79	306.87	308.25	303.32	307.02	309.55	305.65	310.32	310.96	308.06	310.29	306.09	310.05	300.9	306.91	305.07	312.44	311.95	307.89	310.42	307.14	308	308.6	306.63	310.03	312.64	303.71	309.24	311.4	309.79	303.83	306.43	306.65
290.46	291.31	291.45	291.54	298.31	294.41	300.84	297.46	299.55	293.45	290.52	290.84	298.36	298.35	295.78	298.41	293.71	296.98	290.04	295.42	290.21	292.44	295.06	292.19	290.23	295.93	291.37	291.68	296.86	294.66	295.17	290.85	293.04	295.1	295.75	291.97	293.83	289.82	294.43	291.4	293.45	290.67	294.47	290.12	295.77	295.04	292.94	289.63	293.55	291.59
296.88	294.39	295.05	291.49	291.56	297.53	293.95	293.82	293.89	296.09	293.7	289.47	292.7	297.84	296.08	292.61	295.58	292.93	294.46	291.72	297.06	293.64	291.97	294.16	293.97	296.04	290.36	295.44	293.54	293.99	294.75	293.08	293.13	297.35	292.3	295.05	297.42	297.76	295.8	292.46	301.45	294.58	294.38	291.32	297.88	292.35	293.1	289.6	294.97	291.38
317.79	316.58	312.88	321.5	315.63	320.4	316.2	313.34	316.35	323.02	314.56	318.6	319.47	313.02	317.18	318.66	314.08	319.94	312.13	321.1	317.48	317.18	316.2	319.37	314.94	316.86	311.4	313.16	319.52	311.95	324.67	318.18	316.65	321.01	317.29	315.3	320.44	315.75	318.07	319.22	315.98	317.92	317.88	320.38	316.24	316.23	313.15	313.96	320.13	316.11
310.24	308.32	313.93	314.83	314.9	314.05	307.3	311.95	314.61	314.47	312.55	315.18	312.13	311.25	313.14	314.71	314.4	312.26	315.54	318.22	316.03	312.04	313.94	316.98	312.48	317.75	317.09	308.36	310.24	308.45	310.58	316.01	314.22	315.77	310.92	314.54	313.27	312.48	314.9	314.06	314.55	315.24	315.22	314.92	316.32	311.56	316.51	313.23	310.24	316.01
297.38	293.03	296.32	291.22	291.05	296.31	293.56	298.12	294.43	297.47	294.23	297.91	294.16	297.05	302.72	296.95	298.92	296.11	293.03	294.3	296.2	296.32	296	297.35	291.26	291.93	293.85	297.66	295.92	293.84	294.08	299.02	296.25	295.69	294.59	296.29	298.63	292.52	291.19	292.02	298.25	292.04	297.45	292.79	292.02	293.36	299.72	295.29	297.83	294.7
324.24	326.84	324.92	332.97	324.21	324.52	332.6	332.4	326.13	323.36	326.86	324.5	325.18	327.08	330.11	332.65	326.99	326.18	335.36	324.83	329.58	326.49	326.74	327.18	332.76	325.49	327.16	324.26	334.78	324.1	329.75	327.68	326.16	322.25	326.04	327.35	325.51	329.67	326.1	326	332.54	326.21	328.31	324.88	324.79	320.3	333.33	331.29	326.71	331.59
306.2	303.94	304.59	313.95	309.24	307.77	308.49	305.17	304.91	308.13	302.16	308.82	305.99	305.83	304.42	308.39	311.88	309.91	308.22	306.12	300.79	309.67	304.2	309.09	307.93	303.99	305.32	311.69	310.56	308.49	300.36	307.14	307.5	308.51	308.76	309.56	306.11	308.85	306.55	307.15	304.69	306.76	308.2	310.8	304.35	302.93	303.91	304.35	302.22	305.08
316.24	313.77	311.93	313.93	315.85	309.29	311.4	314.82	316.24	312.68	315.87	312.02	317.6	307.97	315.4	311.29	314.89	311.33	314.25	315.61	315.54	314.36	311.12	311.5	314.96	315.39	310.72	313.34	316.15	312.19	311.83	318.29	310.5	317.4	309.56	312.59	310.6	312.99	310.2	311.08	310.33	304.15	317.73	319.84	313.27	311.58	314.17	314.84	307.3	307.41
295.01	300.31	300.68	295.37	303.25	294.64	300.49	300.04	299.22	298.97	300.79	306	298.14	303.19	298.46	302.92	300.42	303.74	305.93	299.53	305.01	304.04	305.4	301.91	296.96	300.27	300.38	297.79	300.48	297.13	303.79	299.6	297.04	301.92	300.56	296.6	300.81	295.01	302.22	297.35	299.56	301.22	304.14	297.23	300.41	302.39	303.68	303.56	302.73	300.78
316.38	306.97	311.07	310.01	307.41	317.15	310.34	305.28	312.54	305.39	310.06	313.99	313.25	308.91	307.62	312.26	311.45	312.35	308.95	310.73	313.42	307.18	314.22	309.77	314.03	312.66	311.15	308.65	309.84	311.39	306.05	304.42	309.95	308.57	309.26	315.33	308.01	309.84	309.18	311.48	310.29	311.46	311.19	308.66	311.6	308.2	310.97	309.1	306.75	308.74
298.73	299.57	297.97	298.65	303.4	298.4	297.64	296.14	302.05	296.73	300.85	298.02	296.56	298.72	302.47	303.67	303.24	301.08	302.26	298.79	304.12	293.14	293.29	300.88	303.81	296.44	296.14	297.59	294.78	298.26	297.26	297.68	302.94	301.6	294.23	298.01	302.43	298.94	302.97	298.6	304.61	301.85	298.23	299.21	303.25	310.75	296.71	303.09	300.78	303.17
302.47	302.1	301.61	305.47	306.99	307.12	308.89	301.12	304.46	303.37	304.61	303.3	306.04	305.46	302.73	307.7	300.71	305.27	305.06	305.21	304.68	301.59	309.82	301.26	301.66	307.54	302.65	306.85	305.12	302.22	306.48	308.26	307.3	300.99	304.46	301.58	302	306.31	305.28	305.4	307.33	306.25	308.63	305.24	305.17	304.16	305.36	306.78	305.48	304.28
307.58	304.65	303.48	307.88	305.89	302.36	302.32	303.95	303.3	308.36	309.48	312.05	309	305.15	307.97	306.29	309.41	305.7	303.68	306	302.43	304.95	306.05	303.73	301.84	300.47	306.54	306.66	306.72	303.54	310.2	301.09	304.45	305.71	307.9	301.91	307.64	304.44	304.77	308.09	307.77	308.42	304.5	300.11	303.42	305.78	302.95	301.9	305.41	308.08
318.28	314.26	316.95	318.38	317.9	321.21	320.86	321.79	317.46	320.6	314.46	315.93	320.63	320.9	320.84	317.19	317.53	317.1	317.58	319.27	317.38	318.52	323.18	317.29	321.27	315.21	317.15	321.22	316.31	320.51	314.85	316.16	315.62	317.66	320.41	321.32	316.43	316.61	317.21	318.35	315.41	320.42	320.95	321.96	320	319.97	318.07	318.85	320.93	316.7
321.39	315.04	318.55	317.36	321.92	318.81	319.14	319.37	320.5	316.17	322.81	320.54	321.81	316.66	319.45	311.04	318.5	315.37	318.32	316.12	321.35	322.54	320.28	312.95	319.35	316.31	321.36	314.84	319.79	318.79	319.29	312.42	315.65	321.42	316.73	321.21	322.44	321.17	320.1	316.66	321.84	322.16	320.28	317.67	318.79	320.88	321.34	319.77	314.62	315.38
313.6	318.39	319.8	314.84	317.59	319.25	312.81	318.69	321.13	312.76	317.11	316.42	318.46	319.68	320.51	313.7	321.9	316.63	314.39	316.95	318.85	318.13	318.91	317.33	322.88	316.25	314.26	315.8	321.9	320.09	321.82	320.15	315.43	322.7	317.54	311.29	316.45	317.44	317.43	316.47	318.11	315.48	320.78	315.63	320.33	316.95	318.54	322.12	319.21	312.65
314.2	310.81	311.56	311.26	310.41	309.49	308.05	311.02	308.71	310.36	314.06	313.28	312.76	311.23	312.87	309.96	314.81	309.77	306.08	312.89	308.16	310.17	312.43	313.71	311.15	311.51	313.91	309.53	304.93	310.66	310.68	308.95	309.96	316.33	310.18	316.89	309.66	313.44	309.06	309.25	312.81	317.67	309.76	317.45	318.79	313.37	308.75	310.2	309.53	311.98
307.01	307.65	310.27	309.22	306.97	312.7	309.93	306.55	307.47	309.83	305.59	314.53	311.89	312.12	310.71	307.15	304.94	311.62	308.35	311.74	309.32	314.48	311.42	304.72	306.8	306.99	305.62	308.16	308.65	307.69	305.67	310.28	308.59	307.75	313.36	309.1	307.3	314.97	305.24	305.85	309.21	306.14	311.4	309.07	304.96	308.43	305.68	308.22	311.66	306.57
311.29	314.05	319.06	312.92	316.22	315.71	311.39	317.69	314.98	315.87	315.93	317.52	316.07	312.45	313.07	314.61	314.38	317.14	311.36	312.26	313.91	318.01	320.09	317.2	312.91	307.65	316.04	314.48	309.71	307.8	317.74	309.42	314.73	318.31	317.4	314.87	311.3	316.25	313.77	318.08	317.29	315.05	313.38	315.22	316.58	312.96	316.99	317.93	313.34	313.82
307.16	302.32	302.86	301.82	306.23	303.41	303.87	303.47	305.92	303.9	307.95	304.22	306.21	309.32	307.66	298.89	300.96	302.91	306.93	303.7	304.97	308.18	306.29	306	303.25	303.97	306.89	304.03	306.19	304.49	307.86	306.12	306.92	305.42	300.12	307.55	305.56	303.92	310.13	308.67	304.26	302.41	305.03	305.37	306.34	302.76	305.85	300.56	302.64	308.79
297.14	298.88	309.08	301.26	306.16	303.52	299.83	304.15	306.29	301.71	306.19	300.92	298.31	303.33	303.57	314.17	298.29	303.31	303.06	301.7	304.83	302.24	306.18	302.95	304.93	302.69	297.5	309.33	302.92	307.27	300.48	303.81	301.15	300.84	302.57	299.59	301.61	305.75	306.08	300.09	297.47	298.7	299.86	302.43	302.29	306.52	304.96	303.02	301.03	303.07
309.79	307.52	311.25	306	309.32	312.03	307.91	305.59	304.69	310.56	311.43	307	307.72	307.42	315.89	308.22	311.42	312.32	306.65	310.65	309.88	306.56	310.7	310.81	306.33	317.1	315.34	309.34	307.28	310.4	313.15	312.65	309.79	311.33	310.26	310.67	314.77	313.14	311.85	312.16	310.5	313.09	308.39	304.28	307.92	307.77	308.36	305.32	309.91	310.05
298.98	301.49	295.43	298.91	296.74	296.62	296.1	293.56	292.41	296.32	295.48	292.93	300.18	296.5	294.8	299.18	292.55	295.69	294.14	292.78	294.69	301.49	297.06	296.73	298.94	297.77	295.4	300.27	292.51	296.93	300.29	295.55	299.7	296.97	296.62	300.31	296.28	303.12	292.94	297.47	295.34	294.59	299.38	292.62	304.1	297.31	294.66	294.47	301.02	298.53
325.97	322.11	324.35	321.79	320.66	326.9	325.3	324.94	326.26	323.94	324.1	324.76	325.81	326.28	325.32	326.81	318.56	318.38	321.91	321.25	325.58	325.85	325.44	323.15	323.58	322.02	323.14	322.42	325.88	327.36	321.9	323.83	320.59	328.83	326.79	327.25	325.11	327.47	327.82	324.13	324.2	318.32	326.14	327.64	325.15	328.88	322.78	324.05	323.81	329.06
300.56	303.83	302.59	307.05	307.97	302.28	300.5	302.64	304.32	298.99	300.69	304.49	300.9	306.66	304.45	305.64	306.6	299.7	301.88	300.24	304.16	306.39	302.53	302.57	306.26	302.93	307.33	307.04	300.36	303.45	302.12	307.48	303.55	303.13	299.2	302.29	304.95	305.96	300.55	301.1	303	310.4	305.27	304.73	298.87	301.35	300.6	307.32	304.12	304.75
304.47	312.09	316.95	313.78	314.32	315.05	314.89	312.97	317.11	315.75	315.21	313.56	312.45	316.08	309.36	318.96	312.57	308.47	312.84	315.1	317.67	310.15	315.41	315.43	312.7	311.71	313.9	315.7	314.67	311.33	312.25	317.85	316.19	312.21	311.01	312.32	311.27	310.96	315.41	310.8	310.53	312.86	311.09	310.32	311.91	314.69	313.05	312.66	308.43	310.06
303.77	306.65	303.25	306.18	305.28	302.66	303.48	298.72	306.05	305.26	308.41	302.96	297.72	302.83	306.35	302.64	297.35	300.68	303.88	302.35	301.22	302.87	307.13	305.02	300.71	303.88	305.18	299.27	298.3	303.79	300.73	306.56	302.64	302.87	303.22	309.11	300.81	303.85	301.27	303.5	304.15	304.21	300.51	306.7	300.9	301.97	304.73	299.74	304.8	302.67
300.95	303.28	301.95	295.16	298.71	305.27	304.5	302.44	300.05	301.25	298.34	302.17	302.59	302.62	304.09	305.99	295.14	300.66	301.65	299.93	300.19	302.37	300.36	295.51	305.22	298.72	300.74	304.46	302.12	302.53	300.72	302.07	298.27	304.71	298.77	300	302.09	296.74	305.63	311.78	294.44	301.97	301.33	297.18	301.93	301.1	305.22	294.96	300.23	301.57
299.62	290.01	294.68	295.08	288.13	296.19	289.48	295.41	288.75	294.06	294.37	291.64	297.67	296.2	292.12	295.55	297.73	292.11	296.81	295.55	293.35	291.44	295.2	290.59	295.49	294.85	293.85	292.9	290.33	292.5	293.53	296.89	291.66	297.77	288.6	288.16	293.17	295	293.19	294.42	292.91	290.98	299.51	294.57	289.4	290.54	289.57	292.46	298.21	290.91
319.78	318.08	317.17	320.89	319.51	319.26	315.1	318.36	318.31	316.87	316.32	320.05	316.91	320.53	311.39	321.26	317.87	317.54	320.53	317.86	318.06	318.36	318.22	315.27	320.62	316.89	320.16	329.41	317.79	316.1	317.23	325.88	318.77	318.38	319.27	311.55	317.49	319.51	322.87	321.39	318.91	321.9	319.67	319.88	327.85	318.66	321	318.83	317.54	319.02
304.08	312.5	301.02	306.1	307.59	309.4	307.55	310.07	308.27	311.98	306.09	312.09	306.01	310.01	310.04	308.31	304.06	305.92	305.4	305.9	305.33	309.99	308.17	306.76	311.24	307.56	312.5	308.18	312.36	308.24	306.9	308.49	310.54	304.19	307.85	311.59	310.34	307.62	305.43	306.78	307.91	305.44	304.64	307.96	303.57	309.34	307.77	309.39	302.67	312.44
323.85	320.69	316.91	319.19	320.42	321.19	323.26	319.43	314.85	317.87	321.39	315.95	320.25	315.53	319.52	315.37	320.16	315.75	318.02	314.98	317.86	313.93	317.38	320.63	315.48	318.3	320.5	320.2	315.08	314.6	318.49	318.32	320.49	316.16	318.8	315.66	320.07	317.69	320.4	321.99	324.48	318.63	317.83	314.99	317.94	321.76	322.1	320.29	316.08	322.24
308.18	303.29	303.76	300.96	308.29	310.06	306.39	302.48	301.13	304.23	305.31	305.12	305.65	303.62	305.57	308.99	306.01	304.21	305.51	302.34	304.5	303.63	305	306.45	304.44	304.52	310.42	306.52	302.87	307.48	302.99	302.87	300.65	307.93	302.62	304.06	302.11	304.76	306.48	304.19	306.44	305.14	305.87	304.02	304.16	307.57	308.93	302.9	305.6	299.01
316.54	319.35	311.2	311.77	317.66	308.53	317.16	320.31	317.7	313.76	313.33	315.3	314.46	317.03	318.07	320.12	316.93	318.63	316.67	310.06	317.08	320	314.73	316.85	320.18	314.38	314.41	316.49	316.82	315.66	317.16	316.09	318.53	318.33	319.08	317.11	315.96	313.46	315.59	317.83	309.19	314.65	323.23	314.84	317	315.61	312.04	314.41	319.52	317.56
303.59	306.05	298.91	299.82	303.42	302.88	300.49	310.71	303.56	300.74	304.53	303.81	301.09	306.34	307.26	304.37	302.54	305.62	303.14	299.44	308.2	307.58	299.22	302.8	302.22	303.09	303.86	301.62	306.71	308.06	305.91	306.62	301.66	304.78	307.88	302.19	303.8	306.21	305.88	303.22	306.27	304.81	300.13	306.05	301.43	308.3	301.81	306.16	305.57	299.05
308.77	312.25	314.93	319.75	314.09	316.61	312.69	319.02	312.26	314.59	310	310.7	314.64	314.73	312.21	312.02	316.56	312.61	313.99	312.9	308.53	315.72	309.72	312.85	319.31	315.37	316.45	316.4	316.77	316.2	313.38	310.17	315.2	312.41	312.19	312.12	306.99	312.47	310.2	312.01	313.52	313.32	310.34	313.85	312.79	310.96	313.12	314.75	309.88	315.39
300.51	308.1	308.29	302.5	306.21	307.97	300.89	303.86	304.04	307.34	304.66	307.33	305.17	305.21	309.46	301.55	303.79	301.23	307.65	310.92	307.04	301.03	304.5	301.56	302.26	308.12	307.23	300.35	302.91	311.09	309.19	305.28	305.34	303.82	304.39	306.02	306.73	305.6	304.15	302.34	309.23	305.44	305.21	300.76	301.94	306.15	303.41	304.44	306.73	305.56
304.68	307.53	306.19	304.2	307.16	304.81	303.8	306.92	311.02	302.78	306.22	301.22	305.48	303.75	306.25	307.3	308.87	304.47	304.58	302.99	303.81	303.91	302.92	309.51	303.9	310.71	302.97	307.25	307.32	307.54	306.05	310.76	304.09	303.44	302.01	307.74	304.69	307.58	305.41	304.23	308.18	304.98	302.19	305.37	303.83	306.79	309.93	309.74	304.12	304.61
315.31	315.73	320.8	316.37	316.34	320.84	311.69	316.87	314.84	313.42	316.95	313.53	315.58	315.07	318.86	310.79	318.93	318.84	315.88	312.68	316.18	318.19	315.69	315.48	309.33	317.04	317.14	319.43	315.36	321.02	312.01	315.9	314.21	315.35	318.21	314.54	321.59	312.95	317.17	321.47	317.57	319.54	319.28	319.95	320.13	312.14	316.28	317.16	315.63	315.64
290.85	296.68	293.05	289.06	294.76	296.11	290.42	293.09	297.1	289.55	295.33	294.48	291.5	295.52	293	296.31	294.22	297.26	292.8	292.48	287.43	289.35	291.88	292.31	294.09	292.3	287.8	294.41	295.34	292.11	293.38	292.11	293.46	297.65	293.59	289.07	291.37	297.92	294.98	295.07	290.05	292.64	298.37	295.03	295.7	293.97	293.32	291.68	294.57	295.35
298.65	306.52	303.52	304.65	304.11	306.56	307.88	307.09	303.76	307.39	312.47	304.96	306.58	305.99	306.81	302.4	304.78	305.11	306.64	302.31	305.93	302	303.3	308.64	306.18	302.08	303.92	299.05	308.49	305.68	304.77	304.44	310	307.26	299.37	308.97	300.49	303.4	303.26	306.19	302.73	307.52	307.55	306.41	306.83	301.07	305.07	306.34	303.97	304.03
312.38	309.7	307.11	312.02	309.31	306.62	310.34	309.37	311.49	309.97	307.1	309	307.09	315.51	314.38	309.1	312.82	305.43	312.05	299.02	311.67	305.52	309.8	311.6	309.76	308.53	306.34	307.21	307.87	314.97	309.44	310.1	304.5	311.97	308.62	307.25	311.49	312.72	311.1	311.19	307.84	308.85	310.17	311.89	310.33	311.01	314	311	312.58	311.57
299.17	303.69	298.89	302.72	307.24	306.35	303.72	307.66	301.76	305.29	302.48	303.53	300.51	306.09	298.5	301.98	301.63	303.29	305.04	301.26	300.14	308.17	305.24	301.57	303.53	305.35	300.85	302.74	302.49	301.33	295.74	296.72	302.18	301.42	296.53	306.69	303.58	302.7	301.85	300.76	308	297.04	309.4	300.56	304.34	302.78	301.81	301.6	303.17	302.7
305.44	312.64	308.83	310.15	308.17	315.74	309.33	308.45	311.52	306.9	310.32	306.33	312.49	307.38	312.63	313.12	312.28	303.06	316.47	311.61	307.9	308.84	307.78	308.66	308.11	305.14	308.98	309.86	305.87	309.87	310.3	310.52	306.76	315.82	308.9	308.11	308.72	312.68	309.19	309.01	306.3	306.72	308.9	308.29	307.03	310.35	306.75	309.15	309.87	308.55
317.62	317.51	311.33	313.05	315.8	313.99	314.65	312.37	316.25	309.82	312.41	314.13	316.34	314.05	313.35	307.46	308.99	321.08	317.9	314.05	312.82	315.45	313.49	310.74	313.85	314.75	316.27	315.7	313.62	318.18	310.22	312.84	314.5	315.17	315.84	309.08	313.25	313	316.05	306	319.35	316.09	311.12	317.07	312.85	315.79	315.62	316.1	315.33	314.53
311.79	315.24	312.06	314	315.55	311.44	310.87	314.77	314.7	308.85	312.47	313.37	311.81	312.87	312.22	311.32	314.23	315.49	310.15	311.5	312.3	313.48	315.26	317.62	318.05	307.6	312.35	317.48	313.51	310.88	310.53	314.23	313.39	311.1	308.62	313.02	308.04	314.87	311.42	312.74	311.26	311.41	312.87	312.66	314.62	317.27	316.29	311.84	312.45	317.28
301.36	297.7	297.59	300.34	302.6	299.44	299.62	300.02	297.13	293.84	305.85	298.98	297.24	303.04	299.5	299.11	301.21	298.95	303.86	298.74	301.58	301.12	300.54	300.58	303.2	300.69	305.03	301.13	298.48	301.91	300.49	303.07	299.68	300.53	299.35	303.31	305.76	305.15	301.12	302.48	305.1	304.76	303.46	300.68	298.39	302.24	302.75	300.75	304.45	298.38
315.21	316.26	310	312.28	310.9	315.98	311.79	318.85	314.55	312.09	317.11	312.12	315.09	319.23	318.37	314.26	313.86	313.32	321.69	316.36	317.56	309.13	311.65	320.56	316.69	310.14	311.03	316.7	313.03	318.16	307.08	311.64	312.68	317.15	312.73	320.59	317.83	315.77	308.83	316.58	310.52	312.24	316.16	319.31	316.85	315.68	317.18	317.95	317.15	309.51
316.8	314.61	319.3	315.7	322.23	312.03	316.92	313.01	315.78	318.35	314.54	312.55	313.09	315.81	312.76	314.67	307.5	315.33	310.32	317.57	312.81	314.29	316	312.72	315.78	313.4	316.76	315.2	312.12	311.19	313.22	311.77	311.01	316.66	311.42	317.07	317.18	308.89	318.05	316.09	313.17	312.94	313.82	315.63	312.5	313.57	316.97	313.33	312.63	316.05
304.7	306.16	303.84	302.14	305.15	299.4	299.04	297.98	301.67	300.72	300.6	299.73	299.87	301.99	304.25	301.07	306.39	306.35	303.68	305.43	296.75	302.02	301.49	302.47	302.25	304.29	303.41	307.18	302.7	301.51	300.77	300.08	304.12	304.24	304.17	303.97	299.75	301.64	305.85	305.33	299.37	302.7	301.83	301.09	304.46	305.65	303.35	302.16	297.51	301.21
297.64	297.22	308.62	308.42	302.9	301.45	303.9	304.16	308.59	307.96	302.29	299.11	301.61	303.47	305.65	302.41	302.91	297.97	301.06	300.3	308.11	303.8	304.83	309.03	302.31	306.59	294.82	306.65	300.49	306.3	303.78	302.73	306.59	299.41	301.92	302.88	303.72	298.11	302.12	298.37	300.64	302.18	303.71	297.44	302.58	302.23	304.7	310.98	297.84	298.35
310.63	313.49	315.18	314.72	313.67	317.39	311.97	313.11	311.88	309.79	311.78	311.59	316.75	309.91	310.26	316.02	314.08	317.13	318.24	311.88	307.98	312.17	314.98	306.77	314.8	310.59	312.18	309.51	313.7	317.23	314.59	314.64	309.07	311.51	312.74	304.92	312.71	317.06	310.52	314.95	306.61	311.71	311.55	312.41	309.05	313.53	312.91	315.15	315.48	307.72
299.12	303.32	307.08	302.49	303.38	302.74	301.7	301.12	303.8	302.73	305.87	303.65	303.98	311.51	300.16	301.61	301.97	304.38	306.21	304.07	305.12	306.97	302.67	306.84	301.88	303.22	303.69	305.43	303.38	301.94	300.81	308.77	300.75	304.39	308.22	304.86	306.73	302.08	306.34	303	305.71	301.76	303.68	297.21	303.55	305.02	309.56	304.3	309.14	301.08
300.03	295.29	304.63	301.46	301.7	302	301.2	299.73	305.88	298.94	300.61	301.44	299.22	302.51	302.51	300.84	299.97	301.78	301.11	304.57	304.77	294.35	294.38	299.94	302.43	300.55	299.28	301.81	299.29	302.77	302.29	301.24	297.92	302.19	301.5	299.25	296.87	299.87	302.23	296.85	300.49	300.33	301.61	300.51	300.33	302.38	300.27	298.41	297.67	300.96
301.31	304.5	309.3	308.95	304.12	307.76	308.82	309	303.43	306.79	307.78	307.75	304.27	305.54	304.09	302.69	307.06	302.06	303.56	303.95	310.56	306.75	305.79	301.53	302.77	304.88	303.42	306.85	304.16	306.14	303.36	307.44	310	306.04	306.45	306.21	305.57	306.54	305.68	307.67	306.65	309.31	305.11	307.06	310.91	306.45	302.31	304.48	307.17	305.25
299.99	300.47	304.68	301.52	301.09	297.98	304.48	301.54	299.28	303.7	301.51	296.67	300.13	298.66	297.62	304.82	303.25	299.27	296.25	302.2	297.75	298.98	300.42	298.46	298.82	303.56	302.06	300.53	296.11	295.84	305.78	296.59	303.51	294.63	299.18	297.01	300.88	300.84	300.14	303.42	305.35	298.67	300.8	299.46	296.27	296.5	299.06	301.55	297.21	297.41
312.94	306.32	313.84	314.08	312.4	315.1	315.84	313.27	307.73	316.16	313.8	316.59	313.35	311.75	316.06	312.04	313.19	311.27	311.83	313.78	308.76	315.15	313.13	312.43	310.83	311.34	313.54	309.26	312.92	309.06	313.31	312.24	315.73	312.83	314.34	311.69	315.47	312.31	310.64	314.67	312.15	315.14	313.24	311.96	311.2	314.6	314.68	310.49	311.2	311.78
310.93	310.04	309.08	305.11	309.63	312.27	312.67	309.85	309.18	312.39	309.05	308.4	308.62	314.45	313.38	304.9	308.54	310.63	315.43	307.88	309.77	308.95	303.59	306.78	308.59	314.8	311.61	311.84	314.33	313.95	308.77	312.76	312.38	312.06	309.46	312.31	311.66	309.03	314.4	310.69	310.04	311.19	309.3	306.63	312.7	311.21	313.39	313.86	311.67	307.36
302.21	299.94	300.61	293.6	296.08	292.89	292.12	289.72	301.45	294.06	294.91	299.25	293.97	303.37	293.88	297.98	294.63	292.21	295.33	292.65	298.18	294.44	296.31	291.88	294.64	300.38	293.12	297.73	301.83	293.78	296.27	292.78	297.33	293.9	295.96	293.55	293.99	301.04	299.06	296.38	296.16	295.87	294.48	294.35	298.62	294.66	298.27	300.43	302.4	291.1
330.72	325.27	324.68	328.83	328.03	322.15	325.97	328.55	327.32	325.5	327.28	327.62	324.8	329.29	328.56	319.94	328.75	328.84	329.3	327.27	331.56	327.82	326.41	323.26	323.34	323.31	333.44	325.27	325.39	329.5	328.65	328.11	325.34	327.84	325.68	325.1	328.07	328.02	328.56	325.6	332.29	331.02	329.27	325.66	326.58	324	330.75	331.14	332.43	330.93
313.18	319.25	319.6	319.05	316.61	314.84	315.65	320.09	320.53	317.98	318.82	315.32	314.13	318.02	312.07	318.92	312.73	314.88	319	318.12	323.17	308.25	314.13	314	317.32	312.9	312.39	318.08	309.87	313.21	315.94	316.73	318.88	314.79	316.04	315.73	318.1	313.17	314.32	312.4	321.5	315.7	314.57	311.57	316.01	315.94	308.96	315.73	315.23	321.22
309.5	317.14	312.79	315.1	313.49	314.38	308.09	311.72	309.99	309.18	310.74	308.38	315.84	312	313.08	313.84	308.54	316.01	312.58	316.94	314.64	312.28	311.96	311.93	311.25	313.62	311.05	309.96	313.62	309.6	313.68	310.71	313.28	311.47	308.53	313.7	307.44	309.24	314.3	315.01	314.4	314.88	314.75	318.75	312.19	310.73	315.58	314.97	314.36	314.42
306.67	302.25	309.03	304.42	309.55	308.92	300.67	306.11	305.41	305.96	305.96	306.11	305.09	304.64	306.84	309.04	306.73	308.59	304.76	302.01	308.07	302.71	307.18	305.28	301.41	309.22	304.86	301.62	303.04	307.87	303.77	308.76	304.5	305.28	306.78	307.34	305.67	301.2	307.49	307.73	309.23	304.84	303.86	303.64	307.94	304.34	301.63	302.77	301.85	310.12
309.32	301.39	302.63	301.61	303.81	303.33	298.44	302.36	305.4	306	297.1	302.01	305.07	304.3	300.92	301.72	302.65	302.15	300.95	304.55	303.31	305.77	296.98	305.67	307.43	301.99	299.03	301.71	301.42	303.92	303.68	303.29	305.54	299.27	311.35	300.91	302.86	301.91	305.58	307.96	301.78	301.94	306.05	306.2	304.51	300.5	299.5	305.6	303.08	302.86
307.17	302.54	307.04	305.46	298.22	310.31	301.5	309.88	306.73	305.42	305.26	303.27	299.86	307.51	306.41	306.17	301.73	301.81	310.26	304.91	306.89	297.43	304.32	305.86	304.34	304.82	304.96	307.32	301.08	306.66	304.39	303.09	302.41	299.99	305.04	308.65	307.33	310.17	305.21	301.98	304.81	302.51	303.75	303.78	303.96	305.08	305.79	302.06	307.32	306.73
299.05	297.73	298.35	295.53	294.52	297.11	305.9	299.13	305.66	301.1	300.6	297.78	296.97	302.89	306.34	304.21	303.66	301.19	300.02	294	304.66	301.62	299.68	301.2	303.13	301.37	298.8	299.18	298.8	305.89	300.19	300.93	302.47	300.63	302.97	299.33	298.93	300.07	296.63	300.92	303.78	299.5	299.59	301.41	296.71	300.12	300.59	297.61	303.56	297.02
306.24	313.37	309.42	309.16	312	312.22	309.66	309	311.09	305.56	313.13	310.75	309.53	314.1	307.89	307.7	307.79	309.1	308.92	304.46	305.01	301.86	311.43	307.99	313.45	310.39	304.13	310.63	313.2	309.33	308.5	308.11	311.66	310.86	307.62	308.89	310.76	312.02	309.86	310.67	311.47	305.89	310.51	309.53	308.26	308.34	310.38	308.24	312.15	307.96
299.35	304.62	302.84	305.63	302.67	302.32	304.43	298.96	304.17	301.68	302.31	304.18	306.83	305.95	300.85	302.09	299.76	304.84	298.08	303.74	303.13	301.78	300.41	306	299.88	300.64	308.11	303.02	303.15	302.7	303.61	303.41	304.48	303.44	301.66	300.21	304.17	302.03	303.86	299.7	303.81	306.34	299.33	300.68	305.01	304.32	301.92	297.2	300.14	303.02
301.77	303.76	306.07	301.04	304.04	303.14	309.17	301.65	299.02	301.37	299.18	301.42	300.95	303.21	305.81	311.27	306.58	304.87	308.58	300.76	299.52	304.05	308.31	306.95	303.22	302.19	300.69	302.09	302.42	302.12	299.48	304.15	302.43	303.59	306.18	306.56	301.04	304.27	302.84	303.53	304.09	303.49	303.65	306.92	304.25	303.79	302.31	303.06	303.19	300.76
309.06	307.72	304.69	310.44	309.23	310.74	310.77	312.7	306.27	310	309.95	311.76	314.72	307.64	311.55	313.3	313.55	310.18	309.25	314.02	314.99	309.79	310.2	310.7	309.56	313.37	312.61	309.05	310.78	307.69	310.55	312.45	312.1	308.3	310.88	307.36	307.89	315.08	309.05	307.25	312.61	312.05	307.03	316.75	309.56	313.24	315.47	312.43	312.53	307.53
302.93	304.6	306.75	302.94	310.8	302.25	301.02	307.15	305.06	303.45	307.96	304.03	310.1	304.41	306.7	305.54	297.43	304.89	307.01	304.74	306.23	301.91	303.92	304.57	306.27	305.01	308.81	308.76	305.32	305.4	309.23	307.27	309.87	302.91	308.1	307.72	311.34	303.36	306.5	304.78	306.21	303.27	305.65	308.45	309.03	310.41	304.8	304.49	308.46	309.45
306.22	304.04	304.7	302.56	309.55	302.97	305.28	300.79	302.31	308.69	301.23	301.24	306.49	313.61	298.25	304.83	299.98	306.02	305.66	306.63	310.46	304.5	302.96	307.09	309.21	305.79	304.63	304.99	312.62	301.22	305.72	303.9	309.91	305.81	306.01	306.42	299.61	304.28	307.65	305.78	307.22	302.88	305.06	305.09	310.76	307.66	307.77	303.94	299.54	303.48
301.85	298.16	298.73	298.2	300.84	298.7	299.18	304.17	302.25	300.67	294.37	299.61	300.77	302.57	300.93	297.94	302.68	299.6	300.1	305.79	297.07	301.7	303.13	298.73	296.8	301.38	297.07	305.42	297.66	298.53	301.16	292.81	303.37	300.44	294.05	301.75	298.01	299.89	300.97	296.66	301.28	298	301.5	297.09	300.27	302.95	300.47	306.25	298.46	305.66
315.75	316.26	319.6	316.08	321.69	316.11	316.01	312.51	318.83	317.16	318.5	320.94	314.07	321.6	320.01	318.17	318.82	317.45	313.7	315.43	315.25	311.86	317.13	319.3	317.33	317.09	311.85	318.69	311.12	318.81	313.25	314.57	318.31	312.65	314.54	318.78	318.49	319.77	316.41	311.03	315.32	315.75	317.1	318.19	322.94	314.47	313.99	314.31	313.06	325.28
304.49	306.76	304.89	301.05	307.74	307.47	309.54	305.44	304.25	304.19	307.34	311.99	306.39	312.11	309.29	303.39	309.2	303.51	305.2	304.57	301.01	306.91	312.34	307.35	308.12	309.81	306.57	300.76	305.49	304.43	306.56	301.31	307.45	305.61	311.39	304.78	299.56	305.52	308.5	307.69	305.95	306.11	307.23	305.6	302.96	308.16	306.27	309.59	308.29	309.05
328.6	325.47	324.59	330.05	321.76	326.82	329.33	320.71	325.72	325.32	324.97	323.92	322.1	325.09	321.32	321.94	327.11	325.05	321.84	330.35	320.18	325.2	320.91	324.58	326.66	326.35	327.37	325.93	324.49	325.09	327.77	320.53	323.44	326.48	323.1	323.66	326.35	325.47	324.95	326.38	326.41	324.58	319.06	325.8	324.25	325.03	323.85	324.24	324.76	325.57
328.26	329.17	322.28	328.94	325.54	325.03	328.14	325.28	325.21	326.47	326.42	331.04	329.93	323.36	330.02	324.94	330.99	327.52	328.82	329.31	328.91	327.77	325.44	329.22	328.98	327.02	326.16	324.13	329.13	328.21	331.03	322.09	330.19	328.48	327.36	320.63	322.17	328.02	330.29	328.54	322.53	332.21	329.63	334.73	327.72	333.14	328.04	326.72	327.96	326.51
296	297.67	299.23	306.21	298.91	302.76	297.15	305.9	294.48	299.3	304.08	299.79	295.41	301.72	300.05	299.1	304.02	302.4	299.95	297.03	298.33	297.56	303.42	301.56	295.94	295.18	298.84	298.72	297.74	299.97	301.87	304.63	297.79	298.49	300.13	293.95	296.83	299.81	299.14	297.99	301.24	294.74	300.32	302.06	305.14	299.26	299.54	297.75	297.28	296.77
300.51	311.93	304.03	303.2	303.79	301.83	305.46	311.72	304.05	304.14	309.34	305.43	303.61	303.05	308.19	304.95	308.61	301.04	301.27	304.03	303.91	306.83	308.28	306.54	304.66	303.81	306.86	305.1	306.26	303.79	308.1	303.4	304.45	302.95	302.04	304.31	308.57	301.85	303.48	302.67	304.48	309.99	307.96	304	306.79	303.71	303.77	305.61	301.49	307.1
314.2	310.6	311.84	313.58	319.14	312.66	309.81	317.13	315.43	312.5	308.91	314.74	317.07	315.98	314.94	314.54	316.87	316.67	318.95	318.28	310.61	314.86	318.16	310.36	313.61	313.17	317.6	315.26	308.67	313.12	316.48	310.46	311.14	312.25	315	315.83	314.03	314.67	313.85	308.33	311.18	312.84	311.62	317.83	316.33	311.51	315.7	312.23	309.53	313.5
304.69	308.32	304.28	305.74	308.77	307.03	301.66	309.49	304.62	305.68	300.91	299.35	303.79	311.26	301.03	307.06	304.77	307.14	299.83	303.31	305.11	299.73	302.98	299.93	303.77	302.35	301.56	302.97	301.92	305.38	308.18	304.27	305.04	304.02	313.2	306.03	309.09	304.79	304.35	302.03	308.25	308.86	307.83	308.83	309.23	306.35	305.94	304.18	301.5	299.31
308.99	310.42	309.97	308.92	311.63	306.94	307.59	309.68	315.17	309.08	311.72	308.3	308.22	307.31	305.16	310.56	313.13	305.17	311.91	309.7	311.08	304.75	310.17	303.87	310.05	310.36	307.73	308.93	308.57	310.59	304.47	311.09	312.55	307.6	310.28	312.3	312.68	306.09	308.96	310.9	308.35	308.36	308.37	308.44	310.84	309.63	307.42	301.72	306.18	316.85
312.87	310.52	318.42	314.26	311.47	312.41	312.46	316.43	316.57	310.79	310.69	310.12	313.36	312.65	315.16	313.92	309.56	311.44	314.31	318.38	310.43	315.55	308.48	314.82	313.52	313.75	310.14	311.35	311.07	311.03	318.23	313.15	317.85	313.51	307.31	309.77	317.16	311.86	309.51	313.28	312.48	313.2	311.6	309.68	315.46	310.42	314.34	309.6	314.25	315.92
307.72	309.83	312.32	311.81	310.77	305.55	304.41	306.97	307.87	306.79	304.01	305.95	303.97	307.3	305.43	303.34	302.22	308.72	304.77	308.48	299.81	310	305.47	310.37	305.75	310.69	310.55	310.57	307.95	303.76	306.07	309.83	305.19	305.42	302.56	310.01	304.95	313.9	311.85	307.99	310.81	305.19	306.69	308.4	306.1	306.14	311.99	311.53	309.32	306.71
316.59	316.08	310.15	313.64	310.44	316.86	310.77	307.76	316.17	313.79	312.86	311.19	313.5	312.45	311.94	313.62	318.15	312.81	313.9	313.05	312.86	310.78	319.61	313.62	317.7	316.84	314.04	312.28	314	314.62	310.42	311.75	307.93	312.61	316.44	315.82	311.32	316.44	307.97	313.37	316.49	314.6	314.4	311.53	311.66	315.86	312.66	312.77	309.09	315.77
316.33	315.29	316.73	313.76	316.94	309.28	311.61	308.81	316.55	311.54	312.82	311.93	307.23	312.03	312.44	316.31	313.32	308.06	314.5	317.98	314.18	313.73	311.62	308.69	309.03	315.91	307.88	312.34	312.4	311.57	311.61	313.51	312.84	315.6	310.65	309.25	312	316.26	316.95	311.84	315.59	308.74	316.37	311.66	313.05	314.91	313.08	316.07	313.26	308.58
320.77	319.82	317.21	318.29	315.75	314.74	321.05	319.76	320.9	321.62	317.83	317.37	316.08	326.55	318.6	319.43	316.36	318.52	317.98	317.47	319.24	321.71	316.24	322.46	318.65	322.83	317.76	319.24	319.84	322.05	318.79	319.62	319.26	316.14	319.43	319.62	317.04	315.48	320.66	316.76	314.83	314.92	317.82	320.86	320.56	316.15	319.87	319.7	322.15	314.66
310.52	313.23	310.68	312.22	315.98	313.8	313.92	309.25	317.01	314.3	311.97	313.16	317.78	316	317.56	316.3	312.91	315.48	314.89	314.19	314.85	314	315.18	310.67	311.45	311.09	316.95	319.52	315.05	317.54	317.99	316.4	313.3	312.86	312.1	313.93	311	315.49	316.89	315.16	317.13	312.48	315.32	315.64	312.18	316.28	316.22	313.6	315.1	316.31
313.98	309.74	307.17	310.54	312.87	307.77	308.75	312.78	313.03	309.89	311.32	306.03	311.2	309.11	309.39	310.85	309.38	313.04	308.47	314.64	313.51	312.31	307.62	308.25	316.15	314.45	312.32	313.22	311.31	310.15	312.11	308.92	309.86	311.46	310.71	310.19	310.1	307.79	311.56	309.29	307.65	311.94	308.73	316.08	312.5	313.9	308.83	305.84	317.04	310.2
300.8	299.35	302.42	303.8	301.63	299.81	299.49	297.94	301.74	304.71	300.45	302.32	297.41	299.95	301.97	299.74	300.19	296.08	304.76	301.69	302.56	303.63	299.67	296.54	297.24	295.7	297.94	299.59	304.85	298.64	300.36	298.43	299.29	299.95	307.03	300.47	302.85	303.31	298.55	305.5	305.06	298.59	297	301.91	298.95	305.61	302.44	304.99	300.76	302.05
301.63	306.96	301.52	305.86	306.54	303.47	298.03	302.34	300.78	299.9	308.56	302.26	301.72	301	303.61	303.31	301.33	302.06	305.77	298.27	303.82	302.2	305.8	304.28	306.91	304.01	301.47	298.97	299.78	300.74	303.54	307.43	307.19	302.27	303.31	305.55	303.71	305.02	303.33	304	301.37	301.08	299.59	301.38	299.76	303.64	301.74	305.07	300.73	298.06
309.44	312.74	307.77	307.25	312.01	310.46	307.57	310.82	314.2	311.18	312.19	314.15	308.56	310.8	309.64	312.73	306.98	314.03	309.21	310.61	309.29	312.75	314.77	308.34	310.19	315.26	305.62	309.83	314.5	309.36	306.97	311.12	308.8	313.99	304.7	314.75	311.43	315.15	305.81	312.09	311.41	309.8	313.31	307.63	311.34	311.36	314.83	306.03	309.45	305.84
304.42	304.93	300.59	303.15	301.64	300.14	299.53	300.3	305.15	299.68	304.2	305.67	303.63	296.82	299.24	306.37	301.75	301.14	302.43	302.43	303.26	300.92	300.94	305.88	304.31	305.05	302.84	304.33	302.64	301.74	301.25	300.52	305.84	300.35	303.05	308.04	303.66	305.49	306.28	299.87	305.7	303.45	304.35	302.96	307.49	306.77	304.47	300.1	301.81	298.56
302.28	307.54	303.03	307.91	306.75	308.6	303.65	304.7	299.5	313.45	310.59	301.71	311.57	302.17	303.76	304.31	304.89	305.18	310.79	307.05	306.72	308.06	305.63	307.72	302.98	305.19	305.3	304.18	307.7	301.49	305.12	311.46	307.13	306.48	307.93	302.1	304.17	301.94	309.49	305.43	302.43	303.24	306.85	306.86	305.58	300.84	301.55	306.18	304.61	307.63
304.61	305.19	304.64	307.89	306.28	307.81	307.86	304.89	302.48	303.63	307.12	301.12	312.18	304.74	308.92	311.4	305.43	303.71	302.89	308.03	308.68	305.62	306.09	309.27	306.98	301.41	305.69	307.48	310.92	304.99	306.9	304.64	303.85	308.18	306.65	308.67	303.4	305.68	311.66	308.1	308.04	307.51	304.03	311.43	305.25	310.62	310.84	308.43	307.29	304.89
323.97	319.04	316.63	317.79	323.38	318.29	319	319.88	321	316.1	315.6	314.83	318.65	328.2	321.12	317.1	321.98	311.69	319.73	319.48	317.28	317.18	317.88	319.65	320.02	311.54	317.71	318.29	318.49	319.34	316.96	323.65	314.83	320.43	323.77	317.37	316.59	320.07	319.56	317.5	316.33	315.36	315.16	316.11	315.18	319.93	320.04	318.93	321.76	318.18
297.04	304.4	303.53	303.3	300.72	304.84	308.32	305.5	302.89	301.96	303.97	302.7	305.7	299.74	305.43	305.97	304	302.26	298.49	305.56	302	300.63	301.25	306.42	302.69	303.87	303.18	302.94	306.04	306.08	299.7	301.66	303.4	304.65	301.55	304.93	300.82	302.46	303.75	304.98	302.99	303.57	305.1	298.13	307.8	306.44	301	301.31	302.23	307.22
310.91	307.71	312.8	315.5	314.89	311.82	314.7	318.81	312.29	311.23	310.5	310.25	310.6	310.97	317.92	314.17	312.05	308.31	310.41	309.88	314.17	316.01	311.04	310.94	312.57	311.07	318.16	309.84	311.12	314.43	312.78	315.7	310.6	307.6	315.27	314.14	310.92	314.1	313.75	310.8	313.51	316.15	311.15	309.85	314.72	315.75	311.86	316.83	311.97	314.97
308.53	309.55	308.2	303.03	306.94	309.29	308.56	310.13	308.49	307.25	308.34	305.19	310.13	312.52	309.32	309.95	303.45	304.55	306.97	306.16	304.81	306.6	304.96	310.66	307.08	306.24	302.81	310.66	308.85	307.25	306.3	306.03	307.86	314.99	311.35	310.29	304.29	308.69	306.12	307.75	307.63	306.47	303.32	308.26	305.33	307.01	306.32	308.94	305.01	306.98
306.36	302.55	306.01	307.85	304.5	309.31	301.74	302.41	299.35	302.28	300.92	307.34	300.69	300.77	301.15	301.66	302.26	301.64	306.32	301.85	305.58	305.76	301.26	303.36	303.95	303.52	301.94	303.47	300.04	299.19	307.87	308.41	304.33	300.54	304.44	305.85	306.06	304.6	302.62	300.77	300.97	302.38	300.95	300.24	308.9	303.87	300.43	302.02	303.29	306.71
319.21	312.12	317.95	317.38	318.94	315.06	316.19	315.09	319.17	312.76	311.86	320.59	315.83	315.77	319.52	319.16	323.36	315.23	319.95	313.73	318.23	312.23	312.95	322.42	318.4	319.85	317.91	315.34	315.41	317.6	319.73	314.83	321.08	318.49	317.25	319.45	316.18	319.29	319.91	319.42	320.83	316.43	318.66	321.72	321.96	318.9	309.06	313.55	319.31	320.07
311.53	313.55	318.79	318.94	315.21	314.37	317.01	318.8	311.9	315.2	315.81	318.5	312.63	313.51	321.05	317.23	315.62	316.16	309.87	315.23	317.72	316.21	311.52	313.42	313.91	315.16	313.4	314.02	311.45	317.31	316.82	317.56	321.53	319.83	313.9	316.98	315.53	311.7	313.62	319.19	314.38	311.94	314.21	313.58	309.36	314	315.76	316.05	317.72	313.25
302.63	306.29	301.55	304.39	301.03	303.19	298.52	307.55	300.09	301.98	304.09	303.91	301.76	305.83	307.29	299.99	302.24	304.62	304.88	303.04	305.56	296.91	303.11	311.15	303.8	298.19	306.4	305.85	304.71	299.55	303.67	305.33	298.54	309.13	308.77	300.7	304.3	305.74	305.19	301.96	306.74	304.39	302.76	302.7	303.02	302.41	305.33	306.72	299.59	307.37
306.53	300.91	302.18	302.75	304.15	302.61	298.23	297.19	301.02	305.01	305.27	298.73	302.56	303.36	300.51	304.27	307.59	303.99	306.5	308.18	306.44	305.9	302	304.14	305.37	300.18	302.95	304.74	299.03	303.12	301.77	304.07	297.29	307.46	309.67	305.66	305.03	300.75	303.55	300.64	297.27	305.01	305.8	305.52	303.53	298.61	308.51	304.65	305.07	303.12
302.57	305.57	302.96	304.76	301.64	305.5	302.56	305.96	301.19	303.89	307.11	301.11	303.36	302.96	298.51	302	301.67	309.64	306.52	300.79	306.25	304.36	303.67	305.5	308.8	300.71	303.25	300.36	303.3	301.71	304.8	299.22	301.53	305.78	304.13	302.38	302.68	295.26	302.21	300.08	301.66	302.81	298.11	302.86	304.67	301.22	304.14	303.48	298.98	300.48
311.27	305.76	303.46	306.91	299.42	301.06	307.08	304.88	306.7	303.42	301.27	305.76	299.25	310.17	302.83	304.67	304.93	308.19	302.94	304.02	305.96	299.97	306	310.18	308.71	309.27	305.29	302.76	303.21	305.62	306.3	298.76	305.7	301.05	305.58	303.91	306.49	304.21	299.93	303.52	306.4	301.84	305.99	305.69	301.02	301.49	307.01	311.23	301.62	305.6
305.91	308.03	310.15	304.06	302.76	304.77	300.58	304.31	301.53	307.41	305.58	302.53	303.83	305.9	304.6	305.31	307.63	307.36	304.5	307.49	302.64	309.59	308.47	305.46	302.86	304.33	308.93	305.07	302.46	304.62	299.58	308.03	300.18	306.34	304.13	302.83	304.8	305.24	306.27	307.88	301.47	300.27	302.79	305.99	303.38	306.94	303.34	304.36	307.72	301.85
299.46	291.21	288.83	295.16	294.49	290.19	297.03	290.36	291.76	294.41	296.22	291.25	292.82	291.88	299.11	296.3	293.3	292.42	293.6	294.62	299.79	297.84	291.26	293.04	292.88	292.31	294.51	293.75	294.89	297.42	293.31	294.52	290.5	294.52	290.8	293.34	299.1	294.74	294.47	291.85	293.58	293.64	291.06	292.54	291.91	293.93	291.83	292.73	297.75	294.1
314.61	317.58	315.57	314.57	312.2	317.43	316.11	318.02	314.4	311.87	310.55	312.63	310.5	316.15	313.44	312.43	312.21	317.12	317.91	312.25	315.75	312.23	315.28	313.09	310.33	308.78	311.45	313.6	313.4	313.62	311.44	314.32	313.69	315.78	312.74	309.07	310.81	314.29	318.55	314.35	312.24	313.56	311.27	310.19	317.19	308.63	319.97	316.4	316.62	318.91
307.56	306.21	304.09	301.65	303.58	302.14	305.41	305.3	307.71	302.17	308.43	306.18	303.72	306.63	302.53	306.1	304.42	305.55	300.49	305.27	303.77	302.36	305.74	301.65	307.77	305.61	300.63	305.88	304.26	307.91	307.56	306.92	302.81	300.72	305.41	307.23	306.71	313.85	299.25	302.52	302.85	302.39	302.3	304.76	304.5	306.54	309.66	301.07	303.24	304.65
306.03	309.45	308.64	303.35	301.14	303.51	306.9	309.6	308.27	310.28	312.04	304.76	309.34	308.73	307.97	310.27	310.17	307.97	311.44	303.16	308.03	309.1	308.84	309.67	306.6	307.41	302.49	299.52	311.08	302.7	306.06	306.6	306.7	306.38	304.14	311.27	310.41	304.41	306.63	305.97	305.31	305.22	306.39	310.3	302.01	306.7	309.02	309.16	304.22	307.84
299.55	309.08	302.87	308.03	306.27	304.4	298.18	306.1	303.76	303.13	300.42	301.12	301.5	301.61	299.82	305.78	299.83	304.7	302.54	298.28	304.73	302.27	301.45	300.13	301.63	301.35	303.47	303.14	304.35	305.31	306.32	302.24	304.5	307.05	307.05	306.02	306.44	305.05	307.41	298.87	306.71	304.8	303.12	302.71	301.05	302.95	297.09	302.94	304.86	303.26
308.63	303.93	308.47	309.98	309.57	314.95	308.87	313.31	308.48	305.45	312.33	307.42	306.75	312.76	313.53	309.11	312.13	315.76	312.19	309.72	312	308.44	310.2	308.84	308.86	314.68	314.53	312.1	310.58	312.6	315.39	308.97	311.11	317.92	310.5	312.78	307.71	310.88	308.66	318.69	306.49	310.3	312.5	313.62	311.02	312.29	315.79	314.98	311.3	311.11
314.77	314.26	319.86	314.46	311.6	321.15	313.27	315.04	318.6	316.64	315.65	315.22	317.98	314.08	309.14	317.6	315.46	314.44	314.82	317.83	317.41	314.82	320.51	316.18	317.51	319.89	315.16	315.7	312.88	317.27	316.25	315.76	317.08	313.7	316.35	316.03	318.45	317.57	315.35	317.28	317.96	316.34	317.3	314.15	311.27	315.12	316.54	323.3	317.51	316.43
303.9	306.31	302.11	300.03	303.44	302.84	304.16	300.76	306.63	301.1	304.29	294.97	301.54	306.97	304.77	294.15	304.8	297.67	302.34	305.87	300.1	304.1	299.25	304.11	296.87	300.68	299.27	304.25	302.13	300.03	302.07	302.51	303.59	300.34	297.46	302.85	302.55	302.1	301.28	302.66	302.42	305.85	302.1	302.16	301.05	303.05	295.81	300.61	298.81	298.18
303.79	300.61	303.76	298.63	301.69	301.92	304.63	303.92	303.39	305.76	308.35	298.28	298.37	302.2	303.36	301.38	307.1	303.65	302.3	304.26	301.66	300.23	302.44	302.42	297.95	303.12	298.42	305.19	299.9	299.68	304.75	304.45	302.12	301.11	304.55	297.56	302.39	300.45	300.79	303.91	306.83	294.76	302.12	303.1	300.85	300.04	302.9	303.08	303.93	293.64
316.18	318.38	317.13	316.77	316.2	314.17	316.08	321.32	315.38	319.69	319.12	322.06	308.98	313.29	316.29	317.16	317.66	313.19	313.18	313.29	321.08	314.47	320.67	320.7	319.16	318.14	313.86	312.54	315.87	314.92	317.93	313.22	312.15	316.26	321.71	322.11	313.73	312.52	316.01	317.31	315.49	313.59	313.94	320.59	312.95	314.22	316.87	316.59	312.11	313.11
323.39	323.01	323.2	318.75	319.8	324.97	324.85	325.59	324.77	324.38	324.69	326.77	323.16	325.85	325.26	322.73	326.13	325.24	327.15	321.94	325.04	322.78	322.91	327.04	322.1	327.23	323.23	327.64	327.49	324.94	324.09	322.56	324.31	325.93	322.23	324.3	322.8	321.98	328.02	326.96	322.58	328.27	329.82	328.65	323.5	318.41	322.98	324.01	328.27	324.41
304.78	305.65	306.14	300.31	309.03	304.38	307.17	304.41	310.2	307.84	312.34	304.22	306.39	307.86	307.03	306.9	304.28	306.94	307.66	309.18	303.81	308.86	301.98	300.6	306.23	308.66	308.1	306.31	306.02	309.15	307.52	305.93	301.3	300.83	303.14	309.97	303.22	308.6	302.77	303.2	309.75	305.41	309.02	309.74	301.77	309.62	305.21	302.35	304.92	304.06
304.61	306.74	307.73	301.86	304.87	302.42	305.94	305.07	302.09	300.86	306.28	303.38	302.67	305.05	300.82	300.9	303.14	305.73	304.16	304.68	302.08	298.57	301.95	304.91	304.66	301.37	305.79	303.61	307.05	302.91	301.58	306.17	305.66	307.34	302.4	304.9	303.51	301.26	299.36	306.58	306.44	302.37	306.02	302.24	305.31	302.16	302.79	300.65	299.91	304.99
292.61	294.3	296.5	294.18	298.29	297.53	296.41	293.44	295.69	296.79	301.15	291.18	289.6	297.07	289.39	295.38	294.5	296.48	295.78	294.65	296.31	300.16	295.5	294.97	295	290.16	289.67	297.13	295.66	297.05	298.96	299.9	290.71	293.63	295.35	293.1	299.68	294.48	293.18	295.76	296.23	291.79	293.6	295.34	291.85	293.71	289.59	294.44	295.47	294.68
305.63	301.66	309.43	300.62	302.83	301.14	299.71	301.21	306.01	300.61	300.14	302.66	304.23	303.09	300.44	298.73	301.29	304.1	313.52	306.9	299.07	306.84	304.45	298.92	303.96	301.86	303.69	302.37	303.18	301.62	302.62	303	301.45	302.37	299.74	297.92	302.77	307.66	297.08	300.86	301.72	298.14	300.9	299.36	305.28	302.52	306.27	305.31	301.48	300.56
293.13	295.65	293.67	293.69	292.17	294.67	290.97	293.67	294.62	298.14	295.28	297.77	292.77	292.78	294.5	292.96	296.57	297.37	295.95	295.63	297.9	293.74	295.96	296.84	291.8	293.37	291.35	295.46	287.75	296.1	292.55	288.93	289.7	295.77	295.19	294.5	287.67	299.04	286.78	289.3	296.16	296.37	292.81	293.51	291.84	294.9	293.6	296.51	292.69	292.46
300.54	295.06	293.35	294.53	297.58	295.99	298.11	295.44	297.31	293.6	294.07	295.99	295.05	296.43	296.53	294.86	292.26	297.69	298.09	295.53	298.89	298.33	295.53	299.2	297.19	295.09	300.05	292.85	297.9	303.32	298.4	303.24	303.15	300.93	294.66	293.32	293.61	297.21	297.45	299.69	296.59	300.65	297.86	298.16	295.81	297.37	295.33	298.9	297.9	295.35
305.96	302.6	305.91	306.66	304.29	305.9	307.66	306.04	302.58	302.59	305.1	302.24	304.19	303.54	306.61	301.8	300.79	303.56	309.68	300.15	300.96	308.78	302.24	300.67	312.83	305.11	303.16	305.77	300.06	301.9	302.94	298.97	304.81	302.65	302.86	308.11	306.77	301.99	302.75	306.49	307.99	305.15	300.87	299.25	302.18	301.89	300.14	296.33	304.01	304.02
317.11	316.29	314.17	312.07	314.98	317.39	318.13	316.99	312.49	305.69	315.14	314.61	310.89	313.13	315.76	312.19	316.31	313.56	310.98	319.23	314.69	315.34	314.76	312.93	313.11	316.49	308.45	307.19	311.78	309.69	314.41	315	312.93	319.76	309.52	316.56	317.16	318.08	313.93	309.24	315.75	315.19	314.87	314.92	311.13	315.81	313.35	318.21	314.63	314.45
306.29	301.8	298.92	310.17	302.03	307.57	302.98	299.28	303.74	306.34	298.82	301.09	306.5	303.35	304.17	306.57	306.21	303.93	300.19	306.49	304.19	301.48	299.6	305.45	297.59	303.11	304.5	302.7	302.41	297.38	306.75	297.32	305.11	298.2	300.36	309.61	300.45	298.46	302.2	297.41	301.25	305.13	300.36	308.09	307.77	306.49	304.99	304.1	302.65	307.56
305.02	300.43	306.8	305.97	300.88	308.3	301.34	300.7	302.04	302.77	299.27	308.14	303.16	306.48	300.45	301.04	304.74	304.05	305.19	301.22	304.64	305.54	307.59	301.91	305.63	297.75	299.43	301.6	305.73	299.9	296.28	303.52	303.74	304.46	297.29	302.81	307.22	302.63	302.55	305.63	297.95	299.78	301.56	305.74	305.94	300.98	298.92	306.9	302.65	303.49
316.32	309.16	313.9	311.81	322.31	312.15	313.11	311.61	316.58	320.15	316.39	319.58	314.72	315.7	312.48	321.9	318.96	314.4	310.08	312.96	318.32	314.58	317.97	313.04	317.41	321.68	311.32	311.32	317.14	311.85	310.36	317.91	315.71	311.16	310.14	319.9	313.72	313.13	307.05	311.15	319.86	318.22	314.83	314.27	314.06	310.76	318.84	316.11	316.66	310.72
302.22	304.54	301.05	309.08	306.99	305.91	301.9	307.73	296.47	305.82	307.43	306.94	302.09	308.38	304.73	302.36	308.4	307.56	299.55	304.86	301.41	299.84	304.86	302.1	307.97	305.48	304.65	305.55	307.27	303.93	306.02	302.41	308.6	304.49	307.03	305.81	303.51	309.61	303.25	310.65	302.32	304.71	306.77	304.69	305.93	301.65	304.53	308.02	308.67	302.41
306.22	305.54	299.65	305.7	297.14	302.25	303.35	302.96	305.99	302.27	302.44	304.86	304.55	305.51	304.02	304.14	302.91	300.3	301.98	304.04	305.25	303.52	307.2	303.1	305.5	300.53	305.7	304.75	308.48	311.03	304.76	305.92	299.25	302.48	304.85	302.16	302.53	302.55	298.82	302.98	304.34	306.15	301.99	298.74	304.12	305.25	301.29	306.71	305.36	303.76
309.45	311.03	307.04	317.64	313.4	313.6	314.55	311.14	315.68	317.02	315.06	310.27	311.86	320.43	313.1	312.15	306.22	314.7	309.16	317.45	310.88	307.64	312.23	307.78	311.85	311.55	307.86	315.84	310.65	314.83	310.8	315.22	309.33	312.82	313.46	313.35	319.58	310.17	319.44	312.85	306.69	316.74	313.25	313.7	310.98	308.32	314.53	315.88	315.69	314.81
313.73	312.54	312.64	312.13	305.2	307.07	316.75	309.61	313.89	318.63	314.16	307.54	313.42	306.56	308.93	312.85	309.41	308.32	315.29	312.1	312.68	310.42	313.57	312.12	315.12	307.74	315.46	310.95	315.52	306.06	309.91	315.1	308.29	308.12	314.07	309.4	312.29	309.81	313.85	314.84	310.92	317.15	315.59	313.73	310.81	313.9	306.94	309.88	313.37	310.69
303.42	304.68	300.73	299.78	303.3	305.38	308.81	302.6	300.96	305.21	305.7	303.91	302.07	301.62	299	300.8	307.06	304.91	300.74	305.16	301.47	301.34	304.99	302.54	300.82	298.85	304.1	299.84	302.31	305.25	302.44	306.95	303.32	304.25	307.06	303.75	302.76	302.25	303.96	298.43	300.38	309.03	300.4	306.63	302.79	308.56	303.01	297.04	301.76	298.2
330.04	326.87	328.34	332.87	326.31	329.02	332.48	320.76	327.99	327.66	333.34	327.7	329.64	325.22	326	326.97	328.39	326.52	325.59	320.1	326.82	328.1	324	325.32	329.6	324.1	327.23	327.11	326.67	331.02	327.71	325.34	322.69	323.13	329.54	331.31	329.05	330.18	327.22	326.76	336.12	329.26	331.1	329.68	327.24	329.84	325.07	324.48	329.17	328
313.26	320.29	317.43	312.83	315.69	320.88	317.27	312.1	318.92	318	316.15	315.67	320.37	315.91	315.1	316.66	315.46	315.68	317.05	320.16	318.44	314.48	312.27	315.3	317.14	317.92	314.97	316.28	319.42	317.63	318.61	313.29	317.4	316.53	314.77	314.54	312.87	314.79	315.17	320.39	321.79	316.24	322.17	315.07	319.94	315.66	315.74	317.14	317.19	316.84
303.81	306	303.93	304.56	305.3	305.31	299.04	299.23	304.09	301.33	301.16	303.3	303.53	304.31	306.06	308.87	306.56	306.29	301.09	302.58	302.6	300.32	304.06	304.25	304.07	306.79	298.76	309.52	303.13	302.44	306.01	301.98	305.9	298.53	303.08	303.19	300.2	301.5	304.49	302.09	303.34	302.7	309.46	302.38	308.12	302.78	303.19	304.88	305.59	301.57
304.1	300.34	300.62	309.53	301.34	303.8	302.85	301.1	302.77	304.89	309.41	308.53	305.1	302.31	304.79	307.09	302.84	307.62	304.21	304.12	304.32	302.66	308.79	301.54	300.05	305.37	302.74	304.54	304.89	298.86	299.79	302.34	302.44	303.41	302.13	308.2	305.41	304.72	299.93	302.35	302.98	307.1	298.78	304.33	306.35	310.05	304.32	307.43	302.66	300.77
324.33	325.29	324.26	321.49	323.82	326.96	321.06	326.44	322.43	327.81	322.99	330.62	325.64	323.34	325.47	324.79	325.03	320.15	322.42	324.45	322.98	322.04	322.73	323.98	322.28	319.69	329.5	323.5	326.63	323.83	325.55	321.33	328.25	323.11	323.49	324.48	324.88	325.73	331.6	321.29	323.36	322.92	327.12	325.78	325.77	323.39	322.45	323.11	324.35	323.52
310.77	316.21	314.55	314.35	313.2	315.61	313.03	312.98	315.08	309.07	308.49	312.43	313.23	314.58	314.18	311.26	312.37	308.65	318.3	312.02	317.06	314.22	317.09	317.19	314.68	316.9	310.42	314.12	310.41	311.11	312.41	315.73	317.41	320.05	313.76	319.72	315.04	315.66	312.63	309.68	314.85	315.37	316.56	317.26	316.11	315.87	313.43	316.74	320.07	310.13
311.7	307.66	308.28	314.22	315.4	315.04	311.67	310.27	313.83	317.26	311.83	311.94	313.82	314.14	311.85	308.06	312.09	309.7	312.55	312.38	311.72	310.03	310.89	310.82	312.17	309.73	307.8	315.49	312.93	311.49	311.23	305.29	313.61	308.42	311.72	313.82	312.93	309.02	310.26	316.51	316.61	315.69	316.67	308.17	311.52	310.11	313.25	312.98	305.8	319.56
306.43	300.36	308.16	310.6	302.64	303.18	303.85	308.48	302.02	307.65	304.44	301.37	300.23	310.99	305.77	305.8	306.29	303	302.59	300.48	301.82	306.76	304.26	309.99	305.75	308.34	302.01	302.23	305.04	305.89	302.96	305.13	307.17	297.81	299.12	306.01	300.69	308.7	306.29	310.26	305.28	297.23	303.6	303.12	304.99	310.54	307.1	303.42	303.64	305.38
310.68	314.81	313.8	312.75	315.79	311.03	313.92	314.88	312.47	314.69	309.55	312.2	316.12	312.22	314.8	311.29	317.94	315.96	313.54	312.52	312.37	314.47	313.18	307.1	307.98	314.14	316.25	311.17	309.19	312.33	317.08	314.65	305.4	312.55	313.31	313.76	309.71	310.63	314.07	309.08	314.95	313.2	313.91	316.93	313.13	312.83	310.21	311.47	314.98	314.74
296.69	292.83	292.4	296.05	295.2	294.6	293.78	295.75	298.66	295.83	299.07	301.67	292.94	293.95	293.92	300.03	293.34	295.77	292.97	295.52	294.34	295.44	290.46	301.56	294.4	289.02	295.79	297.88	294.08	290.16	293.41	297.93	300.15	295.44	292.39	292	296.26	294.24	289.44	295.37	295.37	298.13	295.35	294.19	295.72	295.33	289.66	298.07	296.68	296.92
300.85	301.82	302.8	304.88	303.99	299.95	301.63	303.5	305.39	299.28	301.5	300.75	305.02	300.66	295.09	302.65	303.25	298.65	303.19	303.04	296.73	301.95	301.55	302.11	303.3	300.71	300.86	306.21	299.93	300	298.42	300.16	298.37	301.25	302.27	303.64	301.72	302.43	299.36	300.66	301.62	298.63	300.57	297.57	304.41	298.58	299.69	301.15	299.09	302.68
313.15	317.12	311.19	313.14	309.08	311.88	313.61	312.79	314.52	313.19	317.16	315.09	313.33	313.72	312.32	315.94	315.31	311.64	313.96	309.05	320.3	316.02	310.15	311.04	314.26	312.29	314.24	308.45	314.18	313.09	312.87	312.47	310.72	314.25	310.41	313.44	317.37	311.77	309.93	315.31	315.4	313.48	315.79	313.37	312.21	313.21	313.93	311.23	312.35	310.68
308.3	305.88	307.83	316.08	309.83	310.56	307.86	314.05	309.09	311.07	305.58	313.14	311.9	309.39	306.51	310.37	312.07	306.84	310.93	304.99	313.89	306.87	313.47	311.67	302.97	312.17	311.55	307.04	312.05	310.08	309.27	309.05	308.06	300.63	311.78	308.56	308.97	308.36	309.15	310.63	312.2	308.94	316.82	311.71	310.41	312.17	310.4	305.21	304.15	311.5
305.89	306.33	309.15	305.33	301.1	304.47	304.21	304.21	305.42	308.89	300.64	306.01	305.47	308.02	301.52	308.82	310.81	306.83	305.73	304.63	305.75	307.86	305.31	304.57	304.9	308.34	306	302.34	304.38	310.7	301.72	306.53	308.65	303.09	309.3	302.81	312.51	307.52	308.68	308.35	309.34	308.28	301.11	308.65	303.86	301.9	307.24	308.72	307.68	311.75
312.74	312.34	311.76	313.71	316.6	316.43	313.89	314.15	314.6	315.25	311.88	306.61	319.03	307.67	314.64	313.83	321.8	313.02	317.38	312.28	312.42	315.59	311.27	311.75	316.59	315.03	322.61	311.7	311.62	309.17	311.77	315.31	310.96	315.83	313.31	316.41	310.86	316.66	314.5	309.62	313.17	307.16	311.14	307.99	314.46	309.53	313.39	309.8	312.27	312.74
305.6	305.25	312.58	306.62	300.4	306.47	303.18	305.42	306.99	299.4	306.71	310.14	309.28	304.1	297	307.57	300.53	306.49	304.39	304.56	303.3	304.74	301.38	304.28	310.37	304.17	306.89	301.01	302.18	308.3	304.27	307.33	303.48	304.73	304.27	304.54	307.15	299.98	298.02	305.94	309.45	303.38	302.75	303.18	311.17	306.71	310.26	305.85	309.17	301.12
291.14	294.17	292.47	290.79	290.29	294.18	289.87	294.21	291.39	293.2	288.81	295.69	295.16	295.7	299.47	289.29	292.48	287.45	292.55	295.34	292.22	293.33	295.37	291.46	290.2	292.27	294.48	296.8	295.09	292.62	292.7	294.44	292.25	287.9	296.15	294.14	293.3	297.99	292.07	296.99	293.09	297.75	292.65	293.78	290.59	298.04	292.41	294.57	292.18	288.88
311.02	310.2	316.81	309.3	314.74	314.27	312.38	311.97	321.54	314.4	309.35	315.29	313.25	315.7	312.9	312	317.32	316.33	315.52	316.87	313.57	312.9	311.63	308.73	312.96	316.39	313.98	317.03	310.42	312.14	311.29	314.03	309.99	313.13	316.12	312.11	316.3	314.47	318.36	317.28	317.13	309.13	309.6	314.66	312.15	315.48	312.97	308.15	313.23	309.64
310.99	304.21	310.03	308.11	303.92	307.96	304.74	308.42	305.08	303.17	306.72	305.81	308.58	307.42	306.06	305.6	302.82	306.34	305.51	305.85	301.88	308.58	302.95	306.88	307.43	301.05	306.64	303.7	301.14	306.05	302.09	308.79	306.97	306.38	308.56	308.64	303.42	311.19	305.67	307.91	308.43	302.23	302.33	301.98	302.93	309.93	314.41	305.82	307.32	304.8
307.82	311.03	304.44	312.73	310.28	310.51	311.18	313.66	313.05	315.98	305.53	310.84	310.8	310.86	307.91	309.13	309.63	315.11	311.43	312.04	314.17	309.06	310.9	311.88	310.43	309.48	311.93	314.28	311.1	311.31	313.42	310.2	307.49	316.88	317.88	308.05	318.6	314.55	311.52	309.11	312.46	310.07	310.3	311.17	309.41	310.65	315.34	311.7	309.68	313.47
304.73	300.81	309.85	304.7	303.21	298.52	303.67	301.99	302.7	302.2	302.33	302.03	304.9	302.03	303.68	304.29	307.78	304.1	307.67	308.99	301.36	302.75	303.33	301.39	303.19	305.61	301.98	307.36	302.07	303.67	309.48	303.39	299.15	305.3	304.72	299.57	306.22	305.24	305.79	307.75	301.19	302.4	303.52	303.89	303.5	300.8	305.6	308.79	301.68	308.08
323.51	316.94	318.88	315.51	318.71	318.83	314.46	315.78	317.95	321.07	317.72	311.03	320.6	314.58	315.38	318.25	318.19	316.48	317.3	322.31	318.08	318.24	317.27	316.18	320.5	314.25	310.79	316.52	312.43	320.42	317.79	312.74	316.29	314.69	315.84	319.74	316.03	316.94	317.91	312.71	314.81	315.54	321.11	317.39	315.52	314.78	316.03	319.41	314.94	319.13
326.81	320.56	326.3	323.35	322.22	324.76	325.37	326.3	322.68	322.2	327.34	325.12	321.92	321.71	322.75	330.55	323.79	323.63	324.74	320.57	323.62	327.05	321.07	328.17	326.94	324.26	323.48	322.09	325.75	330.63	325.41	321.83	323.86	328.24	325.05	325.49	322.21	321.16	328.94	328.34	327.24	326.28	324.41	325.56	325.66	319.16	325.45	323.48	326.61	324.92
297.37	299.83	302.06	300.42	299.53	303.95	300.29	295.78	299.01	296.39	300.52	299.49	300.43	302.14	295.66	299.36	298.88	304.3	302.91	297.29	300.08	297.62	297.89	303.69	299.4	299.14	300.06	299.93	297.79	298.49	302.75	302.18	302.43	302.12	298.36	299.46	298.35	300.93	302.4	300.27	298.33	301.87	305.14	297.16	300.86	295.81	301.8	300.61	298.06	299.97
310.88	307.84	308.98	307.59	307.55	307.02	307.97	305.88	303.25	308	306.18	305.32	308.39	308.63	311.5	307.45	312.81	311.74	309.92	311.26	309.39	308.36	305.52	309.44	306.95	305.26	310.58	309.63	310.6	304.34	310.48	308.49	311.43	312.39	312.94	311.53	307.12	304.75	308.97	305.42	306.52	313.4	309.35	308.13	311.9	310.67	310.35	307.08	310.81	307.72
315.56	309.92	312.93	313.24	309.52	312.21	310.06	310.98	313.35	315.78	309.47	310.56	313.86	308.06	315.51	317.72	310.01	311.99	316.55	310.74	311.94	312.91	316.14	308.81	314.27	313.34	313.18	310.7	310.12	311.94	313.88	312.59	315.29	315.2	315.33	310.13	310.11	307.37	305.91	312.59	314.95	310.59	312.4	314.38	316.15	313.35	311.62	310.38	315.5	316.45
302.11	293.6	296.24	300.31	298.7	300.45	298.39	304.45	300.32	301.15	302.87	297	297.65	298.25	297.81	295.4	295.88	301.95	298.38	302.43	297.3	301.64	303.55	299.52	298.76	296.04	301.1	302.97	303.62	301.64	302.44	301.09	298.74	300.86	298.92	297.47	300.45	302.26	302.06	299.44	299.39	301.28	304.04	305.67	296.98	302.91	302.74	300.15	299.16	303.71
290.78	291.09	296.28	299.56	291.98	290.9	292.88	297.94	296.65	292.99	293.73	298.39	293.53	298.59	291.5	295.3	293.81	292.47	294.65	300.79	286.51	290.82	294.84	291.24	297.28	289.89	294.19	289.83	295.31	295.88	293.41	294.54	295.06	289.85	292.75	296.23	297.21	295.19	293.41	292.2	296.49	295.61	293.63	295.27	297.43	293.38	286	295.1	297.22	292.04
306.5	310.82	310.11	312.32	308.92	308.38	307.39	307.94	309.73	312.58	308.64	310.85	310.75	307.53	305.41	308.2	310.55	309.59	309.29	303.8	314.66	308.73	308.92	309.39	309.37	311.31	309.62	313.06	317.05	309.66	314.27	311.77	308.94	309.25	309.41	315.17	309.31	309.09	306.81	309.34	305.55	309.39	311.96	309.63	306	308.07	308.47	310.33	309.4	304.49
296.85	293.67	294.95	296.32	300.64	299.75	297.7	301.67	303.16	294.8	296.42	301.57	296.93	300.89	295.21	299	294.78	294.22	301.27	296.18	298.42	296.88	294.72	297.94	298.3	299.18	294.89	289.66	291.01	296.1	290.8	296.56	295.03	294.12	294.3	299.32	295.24	296.66	300.16	297.47	300.72	298.52	296.38	298.16	296.64	298.5	295.93	294.64	295.29	298.52
301.4	304.76	307.7	304.88	300.4	298.94	307.92	300.83	303.29	306.74	301.54	303.9	308.65	301.93	298.1	301.49	300.54	302.97	308.68	300.12	303.97	308.09	306.19	299.45	304.2	302.01	309.13	305.7	307.17	296.4	308.85	303.44	309.5	298.54	308.1	308.81	304.42	303.69	304.09	302.66	305.82	300.37	305.75	307.55	298.94	303.36	304.6	306.83	307.37	305.76
329.3	321.65	322.5	323.11	325.45	326.75	321.69	327.22	329.74	322.17	323.07	323.61	324.38	324.5	326.45	327.69	329.96	322.92	322.73	324.39	323.25	322.52	323.87	325.18	321.22	326.68	325.83	327.26	322.62	328.29	323.26	326.51	321.71	322.83	324.21	327.16	322.43	322.53	322.23	329.33	327.69	327.93	325.71	324.71	326.69	324.52	320.01	326.06	323.33	320.26
333.61	331.84	322.92	326.75	323.93	321.97	331.56	327.08	321.53	333.29	326.24	323.76	330.6	329.24	328.49	332.34	326.77	330.4	330.01	328.26	325.06	323.62	327.21	321.18	328.13	328.89	327.39	330.98	328.68	329.47	328.39	327.22	323.37	325.85	326.92	327.66	326.73	329.94	327.87	327.55	327.69	329.79	331.81	325.64	329.46	328.91	326.81	326.16	331.4	330.65
302.13	306.83	298.62	302.89	307.09	299.89	300.09	302.73	304.59	300.74	298.7	305.97	309	302.66	302.3	298.11	302.28	304.15	309.86	303.88	299.73	302.21	303.26	301.34	302.42	305.86	303.18	301.31	304.44	301.63	305.17	307.38	302.1	303.01	306.1	302.67	305.78	308.9	303.01	302.21	300.71	307.69	301.55	298.99	302.35	301.98	304.24	304.83	301.28	297.08
321.95	320.31	319.71	318.36	323.01	323.11	317.3	319.3	320.21	320.05	322.27	319.8	325.81	314.58	319.99	320.12	316.02	319.63	323.64	316.99	321.89	317.77	321.05	319.1	321.08	318.37	316.3	319.6	317.34	313.43	319.69	314.22	316.43	317.13	318.77	323.45	318.99	314.57	317.81	319.31	317.7	323.78	323.39	324.85	318.28	317.28	319.83	315.53	316.03	319.29
314.14	315.16	316.35	311.11	314.4	311.85	313.14	310.77	317.71	315.87	318.71	312.78	312.66	319.3	312.19	316.72	316.45	313.4	313.46	315.03	315.72	312.08	314.28	317.13	318.11	315.86	316.15	311.07	315.55	317.22	317.77	319.44	311.7	315.15	316.1	315.32	313.1	321.25	311.69	313.55	313.55	310.53	312.79	313.7	312.25	317.28	318.02	318.07	317.53	311.58
300.91	303.37	305.57	300.38	297.3	302.06	303.72	304.82	302.72	301.91	301.92	302.13	304.63	304.41	305.51	306.45	301.74	302.13	302.28	305.61	303.33	302.7	304.64	304.59	302.38	301.26	307.19	301.13	303.83	307.89	304.65	303.45	306.94	304.56	302.07	301.79	310.75	302.62	303.15	298.41	299.32	301.69	302.7	307.47	302.26	306.18	302.82	303.21	300.68	305.25
331.28	329.91	324.84	330.17	327.34	332.13	332.14	326	325.8	328.11	330.02	326.6	327.97	325.37	325.57	329.97	329	323.09	328.68	329.4	327.28	329.89	327.34	324.86	329.8	328.96	328.4	322.19	329.28	327.48	331.51	328.19	329.85	330.24	329.24	329.52	327.8	326.96	326.38	327.32	331.05	327.81	323.93	324.76	326.45	331.21	325.3	326.56	325.02	330.72
315.19	317.26	310.69	316.5	320.52	316.8	315.79	316.87	328.51	309.81	316.13	317.26	314.42	317.17	314.44	319.61	318.21	317.36	317.58	313.74	317.34	310.38	313.69	316.6	313.14	314.53	314.08	315.61	313.95	320.99	315.15	317.4	315.27	314.58	316.07	314.19	314.5	316.73	320.13	318.95	320.34	317.72	315.63	317.08	319.2	315.11	317.01	317.62	314.89	317.35
303.05	303.14	303.85	302.27	306.16	300.83	301.8	302.87	304.92	307.6	303.92	301.99	305.34	301.99	306.01	299.81	301.42	299.98	307.2	300.35	303.56	304.19	304.67	304.64	305.25	305.11	299.36	300.79	305.05	300.84	306.26	307.23	305.38	311.2	302.11	308.66	304.47	305.18	298.09	301.24	303.63	308.52	305.56	304.14	303.59	306	304.24	300.87	305.38	302.35
318.22	317.23	319.09	315.09	312.41	313.11	315.21	313.24	311.54	309.82	309.94	315.88	308.8	312.39	306.72	311.95	315.07	315.48	309.33	319.57	311.36	313.74	317.97	316.62	315.95	313.2	313.98	314.89	317.15	311.79	312.54	315.73	310.93	314.66	309.11	307.83	308.66	311.55	312.95	317.73	313.68	314.45	313.45	312.49	313.94	314.68	315.41	320.46	310.34	311.1
312.16	313.21	316.53	319.93	309.84	313.45	313.21	311.75	315.77	313.47	313.31	310.27	314.81	309.75	313.88	313.01	314.74	310.84	312.35	312.55	314.17	315.36	313.84	316.05	313.86	313.22	315.44	318.45	316.14	312.09	315.47	313.13	316.64	317.51	315.51	314.51	309.99	308.29	313.52	313.12	314.08	317.42	312.52	318.88	313.44	312.81	315.88	315.74	316.9	317.82
311.11	318.87	315.75	317.35	316.42	311.5	318.18	316.81	316.52	310.87	316.1	310.67	306.87	315.24	311.21	312.5	311.16	314.73	315.06	314.55	315.07	314.44	314.32	311.51	310.22	314.04	313.13	319.06	315.84	313.43	319.01	315.24	308.49	310.62	314.6	312.16	311.96	314.96	314.16	313.22	314.29	316.61	314.84	312.37	309.53	315.56	311.57	310.28	315.19	312.42
301.17	302.3	305.48	302.68	300.71	305.27	308.57	303.85	298.54	299.96	302.59	305.26	303.56	303.56	304.36	301.66	302.52	300.57	302.5	300.13	299.62	300.49	300.35	303.59	299.63	300.35	302.77	308.56	302.86	301.18	303.84	303.3	300.55	305.16	298.89	296.43	304.66	304.58	299.59	302.28	300.14	301.29	298.19	302.38	302.89	300.65	301.1	296.36	300.13	299.65
327.79	328.26	330.57	331.52	324.3	327.79	330.89	335.5	329.31	328.17	333.76	324.72	330.57	331.24	331.43	326.89	327.34	330.57	325.66	328.02	331.99	325.17	328.93	326.39	331.31	321.97	328.75	330.36	327.59	324.05	328.6	326.01	328.26	334.31	325.57	324.98	330.72	332.62	321.73	330.71	328.58	324.51	326.72	330.98	320.58	327.51	326.75	329.72	327	324.07
314.11	317.48	315.45	312.89	318.53	317.41	314.58	319.2	314.64	311.65	319.35	316.07	319	320.02	317.93	313.28	315.79	313.2	315.17	319.87	319.38	318.26	313.93	314.46	316.71	311.51	316.14	313.49	309.99	312.41	316.11	319.24	311.22	319.1	314.02	313.05	314.98	317.96	317.72	318.02	306.95	309.31	312.78	312.31	320.24	314.14	315.04	311.3	313.94	317.77
316.18	315.82	313.62	313.87	317.03	315.2	312.65	316.73	313.7	318.96	313.32	313.43	315.02	315.31	313.82	313.43	309.8	310.64	310.38	311.07	312.06	317.18	310.48	312.67	312.52	315.13	315.39	314.41	310.72	310.89	315.46	314.16	314.53	314.32	312.04	314.25	315.33	314.52	310.97	315.07	313.76	311.77	315.75	308.85	316.48	308.24	316.43	313.94	313.49	310.83
305.36	297.7	302.91	301.11	305.59	301.86	301.24	301.77	303.48	298.46	299.68	297.97	299.58	301.4	300.88	296.67	301.48	301.69	302.26	299.07	297.49	297.18	299.23	299.36	294.1	298.06	302.56	298.75	302.33	299.55	298.03	305.47	297.93	296.16	299.83	301.85	296.39	300.54	295.37	298.85	303.08	301	296.41	302.11	304.21	302.63	295.62	295.08	303.73	304.77
312.12	315.89	316.66	315.24	317.56	314.69	305.93	318.31	315.7	318	311.12	312.68	312.45	316.02	317.28	317.63	313.23	312.83	314.91	312.47	311.54	314.21	311.84	312.7	310.49	309.26	313.78	317.62	313.7	315.04	315.43	312.83	312.27	317.28	312.06	315.05	315.33	317.32	313.29	312.4	308.61	317.39	311.06	312.11	315.04	317.81	312.03	314.28	315.81	315.11
315.67	311.35	322.91	316.38	317.27	311.88	312.24	310.67	312.73	312.96	309.58	314.47	312.59	312.19	315.32	312.5	319.47	315.77	310.77	312.26	316.39	319.33	314.65	313.62	320.16	315.44	315.94	316.44	316.65	313.49	312.05	310.98	312.59	312.93	314.09	316.36	314.48	311.73	316.37	316.76	312.82	313.38	314.22	316.46	312.61	319.94	314.32	314.12	316.43	320.08
305.86	309.92	310.86	310.97	310.06	306.24	305.93	310.48	312.27	315.58	311.81	314.96	309.37	309.51	309.46	306	309.36	304.47	308.4	310.04	305.16	310.17	309.79	311.96	309.38	311.45	312.85	312.77	310.56	306.71	313.24	311.58	312.51	309.33	309.04	313.23	315.41	311.71	310.51	308.88	314.66	308.7	308.66	314.34	308.68	310.31	306.7	312.01	308.64	311.86
312.42	313.93	312.81	309.3	310.07	306.52	306.38	307.04	312.76	310.34	307.66	307.66	305.51	310.6	312.86	305.62	310.25	307.08	310.29	309.93	306.19	315.86	312.29	313.08	309.42	307.49	311	314.39	312.63	311.58	308.08	309.16	311.41	306.77	307.24	308.84	309.83	308.25	316.65	304.49	307.76	311.13	312.99	315.1	307.37	309.39	311.41	313.29	310	304.48
320.84	317.6	317.56	316.1	321.73	318.42	316.47	315.83	313.18	317.66	321.79	313.09	318.79	319.59	311.42	316.74	321.09	318.04	318.29	315.31	318.07	313.54	313.38	316.93	314.16	324.84	318.5	312.98	319.16	320.43	314.83	320.36	315.15	316.35	311.54	317.3	320.35	318.16	320.22	318.08	318.36	321.03	318.45	318.08	318.21	320.62	313.15	317.46	317.69	316.22
303.88	306.2	312.84	309.7	302.93	308.66	303.24	308.85	302.51	307.32	299.3	304.94	305.1	309.82	304.39	307.03	306.03	310.7	300.67	304.78	305.96	305.04	300.83	310.36	309.49	301.57	306.84	306.81	307.18	304.92	303.66	300.79	297.89	304.86	304.73	302.33	304.33	302.93	304.16	305.28	304.44	310.28	307.79	303.32	307.84	304.58	304.51	307.93	307.72	307.84
288.81	293.1	293.32	293.61	290.84	293.19	294.93	294.91	296.02	293.87	295.13	291.5	294.47	293.75	290.45	295.43	293.65	292.24	293.5	293.86	291.97	296.93	294.27	297.61	297.77	293.33	300.12	291.77	293.28	295.81	301.1	289.94	296.78	295.73	299.39	290.9	288.77	290.08	290.92	292.29	298.63	297.67	297.32	292.53	293.14	292.42	293.85	289.61	295.08	292.83
311.48	310.43	314.49	316.31	311.81	314.17	315.24	319.77	315.74	308.51	319.44	308.66	314.02	309.7	319.4	311.22	313.8	310.59	313.67	308.39	313.03	318.76	313.95	314.18	320.43	312.74	311.5	312.71	308.23	312.44	313.09	313.39	315.79	316.35	308.84	310.88	315.92	314.93	308.69	311.54	319.03	314.77	315.2	315.21	313.46	311.87	313.43	306.56	312.04	311.81
299.42	295.87	301.68	305.63	297.83	303.89	300.86	306.18	305.44	306.27	304.98	304.27	301.52	302.67	304.72	301.17	304.99	303.46	304.88	296.38	299.57	304.19	296.81	302.13	301.18	302	301.61	303.21	303.14	300.41	301.95	301.38	301.69	301.93	302.3	299.88	301.5	301.51	305.02	304.45	302.6	306.12	304.53	297.78	303.74	308.4	301.52	306.62	302.77	301.47
304.54	305.99	310.69	302.27	304.15	306.75	301.57	304.27	302.49	306.28	297.21	304.58	300.61	299.27	304.84	306.53	304.04	303.25	303.4	302.71	301.88	297.97	304.94	300.15	301.64	300.09	302.07	305.44	308.75	302.94	304.32	305.68	300.39	299.97	300.88	298.59	305.53	304.73	302.12	303.65	302.51	302.1	298.53	307.01	304.29	303.55	296.65	298.94	298.78	307.44
329.3	325.74	333.05	327.24	326.22	331.85	320.33	327.46	326.07	328.59	325.33	328.94	329.33	329.69	330.21	327.94	325.38	328.71	324.99	324.79	332.83	327.78	325.59	330.92	325.93	330.89	330.02	323.83	326.51	327.67	326.59	328.47	323.83	322.44	326.38	325.92	321.61	324.62	326.99	328.6	327.65	328.79	326.48	324.84	325.58	328.85	328.92	329.43	326.84	331.06
303.16	309.38	306.34	299.08	304.87	304.21	299.81	305.71	306.8	303.93	301	300.62	304.7	304.48	304.43	304.3	296.42	300.91	302.93	299.63	306.72	302.02	303.44	303.79	298.64	305.21	299.76	304.35	301.81	302.21	299	301.65	297.41	302.73	303.58	300.36	304.35	300.1	300.14	295.49	309.06	301.17	303.97	302.17	305.85	301.05	303.2	301.73	297.69	302.99
303.99	302.9	300.33	304.63	301.19	306.76	307.8	307.81	305.58	305.44	304.96	306.97	310.2	301.14	304.82	302.39	303.62	303.26	302.94	305.98	305.54	303.17	304.5	306.43	303.04	304.5	308.26	304.97	307.75	301	302.11	304.15	305.14	304.7	303.25	306.21	306.08	302.05	307.34	302	308.32	303.2	307.49	303.43	305.69	305.61	304.67	296.6	303.5	306.38
309.67	312.78	311.45	314.97	310.57	309.74	312.11	311.25	309.98	309.32	314.98	309.33	308.13	308.54	310.56	307.1	306.28	309.38	310.18	309.06	308.06	317.81	314.23	307.75	303.6	305.8	305.57	304.12	310.33	309.81	313.15	310.87	312.04	307.09	311.59	304.75	309.89	314.99	307.19	308.32	309.92	307.48	313.92	307	308.86	311.18	310.98	311.56	309.72	308.05
300.13	304.5	307.36	306.09	305.84	308.9	309.24	307	304.32	302.37	303.04	305.19	310.52	303.05	305.06	307.16	305.94	305.99	303.38	301.64	306.38	301.61	305.65	308.7	305.02	306.72	304.29	301.56	304.78	305.43	304.33	304.08	307.27	310.85	300.39	306.28	309.03	308.61	303.45	305.3	303.8	303.62	308.1	308.86	306.37	300.3	308.57	302.74	301.39	302.32
315.64	313.44	314.83	314.71	316.19	322.19	309.02	315.76	315.66	319.36	317.49	310.88	313.6	315.25	318.96	311.46	316.92	316.34	317.87	314.04	317.93	308.55	317.99	315.06	312.4	317.98	310.41	313.74	314.15	319.14	313.45	314.55	317.92	315.8	314.08	317.84	317.56	315.56	311.63	312.59	321.42	318.49	314.94	310.2	316.13	317.4	319.07	315.11	316.44	320.92
301.03	308.03	301.52	305.32	310.11	303.01	304.4	301.13	304.07	305.85	305.67	305.59	307.18	306.21	303.36	303.92	306.33	303.04	301.05	302.88	306.42	301.94	303.1	307.84	306.24	306.71	305.11	305.6	303.09	306.09	302.1	300.32	305.55	306.17	310.04	301.92	308.86	304.95	302.9	305.9	305.39	310.11	305.94	305.19	306.29	304.77	307.37	299.95	303.96	303.1
301.52	301.56	306.58	296.07	306.89	304.93	302	306.89	303.2	304.41	305.4	304.41	306.54	302.29	305.56	301.02	302.96	305.67	306.05	304.79	300.92	302.82	300.19	304.61	304.27	309.28	299.91	305.55	307.31	306.04	303.91	303.56	306.24	300.46	303.79	305.3	299.73	303.61	303.31	307.45	298	303.17	301.59	303.14	306.05	305.41	304.07	305.36	304.6	298.05
314.3	316.99	314.83	319.68	315.05	312.13	311.97	314.37	319.99	320.13	309.86	315.74	315.11	309.23	310.99	314.15	316.12	311.86	315.2	315.6	315.77	320.89	317.46	310.47	310.84	318.02	318.19	319.92	315.15	312.7	312.29	315.43	315.09	315.75	313.93	315.51	309.08	312.56	316.91	316.88	318.8	314.33	308.33	311.06	316.96	315.12	311.82	316.33	317.51	318.3
313.71	315.21	316.84	312.15	317.26	315.4	316.44	314.64	314.44	319.49	312.58	314.32	315.94	314.78	315.8	317.46	315	312.11	313.1	315.68	310.82	312.79	314.71	313.71	316.12	312.23	313.47	317.66	312.23	315.94	313.84	313.85	312.58	312.96	314.55	313.74	314.86	318.32	309.73	314.49	314.99	314.87	311.47	315.5	316.35	309.36	312.59	317.89	312.57	316.09
318.76	321.04	316.03	325.2	314.94	318.1	321.29	313.58	318.03	313.33	319.99	318.02	319.57	316.65	323.55	321.7	313.84	321.96	318.29	315.96	317.3	316.63	319.02	313.45	316.88	315.91	319.53	315.18	318.55	316.14	315.91	323.93	319.59	315.5	316.2	318.67	321.26	316.95	318.41	317.43	316.03	319.13	317.23	318.05	317.27	319.05	318.57	316.79	316.06	316.78
301.53	303.34	304.01	306.82	306.11	302.24	305.11	297.83	300.78	302.17	298.74	307.14	306.02	304.65	305.9	306.23	299.14	303.75	300.31	305.73	301.86	305.83	304.55	307.52	307.38	305.83	301.82	305.27	305.54	303.24	301.36	304.9	306.13	309.18	300.83	302.61	306.74	305.83	297.01	302.6	304.42	304.5	301.14	298.68	299.7	305.03	304.66	301.6	303.37	305.81
293.76	290.25	294.2	295.18	295.15	299.58	295.54	297.65	296.18	298.79	296.77	294.21	298.73	293.89	300.53	293.97	296.42	296.64	292.67	296.96	301.26	296.83	300.28	294.35	298.44	300.09	294.3	297.36	299.15	298.29	300.1	294.51	294.68	297.11	299.95	292.22	298.25	292.96	295.4	295.19	297.25	300.35	299.69	297.4	293.26	294.7	301.74	297.42	295.31	296.48
309.7	305.83	307.46	302.54	307.88	307.26	307.24	310.98	306.19	300.66	309.41	303.33	305.59	309.54	309.27	294.57	302.98	307.08	307.44	306.65	305.36	307.18	308.08	307.71	308.32	308.61	308.45	303.04	301.25	304.23	309.29	306.68	306.18	305.83	305.09	305.78	301.46	303.46	301.87	302.02	302.84	308.5	308.63	302.85	305.45	309.58	307.72	304.77	305.34	305.78
317.85	313.53	314.78	318.59	315.95	317.23	315.36	315.75	315.64	314.39	316.79	316.93	316.93	313.82	316.9	313.97	313.23	314.14	317.42	319.13	317.35	315.72	317.39	319.84	310.57	323.1	317.7	310.85	321.18	316.89	314.11	322.24	313.49	317.19	314.66	314.47	310.61	315.76	316.15	317.28	314.79	310.33	319.21	317.99	316.75	311.12	315.47	312.73	317.52	317.59
314.34	319.61	314.61	318.05	313.52	316.12	321.89	318.73	316.68	314.28	316.16	309.38	317.01	316.51	312.47	315.28	305.77	314.33	320.14	314.81	317.19	311.1	315.52	313.53	321.48	316.17	315.59	312.34	310.93	314.84	317.08	315.38	315.11	311.26	314.01	319.85	314.24	309.53	318.43	314.55	314.35	318.98	317.2	313.49	318.06	315.25	314.6	315.05	317.72	312.44
311.63	307.18	301.88	305.42	304.24	304.38	301.83	303.97	305.64	305.92	301.44	303.39	305.68	301.07	303.64	304.35	304.12	306.9	301.08	302.07	305.76	301.09	303.11	303.51	308.94	305.23	305.02	304.21	310.31	307.06	304.05	306.03	307.58	304.5	303.38	304.67	306.03	300.44	299.06	300.23	304.59	306	305.69	303.98	299.81	299.57	305	304.18	306.24	302.93
311.39	308.4	311.8	311.57	312.65	309.87	314.56	309.43	309.8	309.23	316.14	314.06	316.61	313.02	316.17	316.16	313.71	315.17	312.6	313.53	313.73	312.79	313.02	312.91	313.77	314.28	310.38	310.4	309.47	317.34	313.14	312.99	313.54	316.85	313.74	312.08	317.47	315.93	309.94	308.06	312.12	313.82	317.07	313.23	313.69	312.45	317.43	314.71	310.88	312.1
313.89	316.92	313.24	321.27	314.18	319.09	311.71	317.19	320.42	312.93	321.09	313.02	311.96	314.37	313.83	311.42	316.52	318.39	321.07	322.29	311.28	313.95	318.49	312.67	315.21	309.46	311.31	311.32	316.91	316.41	312.25	318.89	312.66	317.12	313.64	315.05	314.93	314.63	318.55	317.37	314.84	316.92	319.8	320.56	319.15	314.45	320.23	314.82	317.57	318.48
301.89	303.65	303.03	307.86	306.21	305.02	305.35	302.21	302.07	301.87	303.19	307.25	309.48	302.27	304.85	303.2	303.98	305.84	310.13	304.62	305.77	304.68	305.49	301.23	303.42	301.7	299.39	306.09	307.64	305.09	301.13	306.74	305.41	308.64	306.33	301.91	305.23	299.85	305.93	307.27	303.59	304.45	302.23	308.17	301.17	303.02	302.21	306.77	297.58	299.72
313.26	316.39	309.61	310.45	314.01	312.92	307.69	321.11	314.64	315.09	309.15	319.49	315.46	313.32	313.64	312.03	315.61	313.34	310.05	311.87	313.41	314.44	313.15	318.28	315.07	311.05	311.23	307.06	314.97	317.3	313.24	313.43	311.99	310	309.16	319.85	310.71	317.22	316.66	306.79	312.7	309.39	313.78	311.93	311.25	315.09	309.72	308.23	312.22	313.34
310.32	309.57	306.6	309.67	313.48	311.36	309.21	310.01	315.31	311.39	310.86	314.03	308.71	316.46	306.76	312.6	308.39	311.68	309.04	310.26	304.1	313.93	314.24	307.76	310.96	309.73	315.92	312.82	311.63	310.7	311.02	312.85	307.26	312.42	311.38	312.43	312.74	311.56	310.61	310.89	307.38	308.79	308.08	309.08	310.86	310	312.39	312.16	306.36	312.37
297.46	294.85	299.9	302.19	298.12	299.83	303.88	297.5	297.78	295.17	302.06	300.17	303.78	302.26	301.58	299.31	300.01	303.09	298.76	298.59	297.78	298.98	304.27	301.26	299.23	296.61	295.96	298.94	294.52	299.64	301.47	301.09	303.56	301.13	300.75	296.19	304.23	299.63	301.6	302.66	297.38	298.47	303.76	296.01	299.08	296.86	299.04	296.7	299.21	299.52
316.47	312.8	317.75	316.5	318.51	317.66	314.35	317.95	319.86	321.14	321.35	316.48	321.89	316.86	314.7	318.57	322.21	318.66	318.97	314.79	317.52	319.83	315.36	320	318.7	316.01	322.34	318.13	316.93	317.92	317.49	307.23	320.02	310.34	320.8	321.17	317.68	319.29	314.62	314.81	317.27	321.1	319.22	313.54	321.41	322.32	316.38	322.55	315.35	315.7
313.34	308.73	318.38	313.88	318.43	319.4	314.34	310.62	316.13	315.65	310.32	312.49	315.55	313.57	321.29	311.78	314.96	318.71	317.73	316.44	319.6	316.81	313.64	312.83	312.87	314.93	311.35	318.82	314.65	317.69	312.49	320.15	316.82	313.73	312.18	316.81	311.14	318	312.68	318.45	315.02	317.34	318.07	314.29	315.11	313.74	314.66	316.08	317.21	317.33
309.5	307.45	302.53	305.23	304.61	304.57	303.53	302.93	302.41	303.06	304.73	303.75	304.9	301.57	302.57	304.94	305.99	303.85	305.4	305.41	305.21	300.9	305.56	304.23	304.62	305.77	306.02	301.19	302.17	305.03	300.4	307.44	307.35	303.54	305.19	303.01	307.28	302.06	308.47	307.85	307.12	306.21	304.9	305.23	305.84	304.5	310.39	303.82	305.61	305
307.82	305.58	303.65	305.64	310.37	307	304.53	305.98	309.19	302.6	309.84	304.06	305.25	305.8	305.56	306.6	305.92	305.46	307.54	307.28	306.48	303.16	305.85	308.97	304.29	304.69	302.76	306.72	304.94	307.51	309.18	303.65	308.43	305.96	302.87	305.4	312.13	307	304.37	308.11	307.38	303.87	305.58	298.72	302.6	305.23	311.86	302.87	307.21	311.09
298.97	303.14	300.1	299.7	302.84	306.14	303.87	298.7	303.06	306.45	305.65	305.34	301.66	304.65	305.18	296.96	300.85	306.34	306.68	302.1	300.81	299.18	302.49	301.35	304	305.18	304.49	301.7	300.2	305.4	300.32	303.51	303.12	298.38	301.99	301.95	302.63	307.01	300.38	295.27	299.32	298.66	300.32	302.91	307.09	304.59	303.53	303.56	306.04	304.39
319.68	322.99	316.08	316.09	316.77	320.15	321.94	317.12	317.31	321.83	324.16	314.29	316.17	316.1	321.13	316.84	317.55	319.12	315.54	316.41	315.81	319.29	318.88	317.77	317.63	316.57	321.54	320.68	321.91	313.59	318.55	319.97	322.13	319.57	312.41	316.77	320.51	317.81	319.57	316.97	318.29	317.04	318.61	317.39	315.83	312.51	319.12	315.48	318.04	312.5
324.78	322.74	321.13	326.64	324.09	324.97	327.31	323.36	324.5	321.82	327.33	321.47	323.57	322.74	325.9	324.85	326.3	328.83	327.09	327.24	322.11	319.13	318.36	322.45	327.18	326.21	325.63	322.16	321.49	326.43	328.58	318.78	323.23	323.4	320.67	324.06	324.37	323.27	321.76	325.99	325.96	324.44	320.42	319.94	326.93	326.32	325	326.2	327.12	326.54
324.9	327.47	330.83	326.82	331.27	327.64	328.34	329.31	323.38	328.52	328.79	328.1	330.5	328.21	328.33	328.03	328.73	331.34	330.33	330.96	327.63	328.94	325.31	328.52	331.53	328.55	326.86	325.49	328.27	329.17	328.01	327.18	325.38	326.06	328.07	329.2	327.73	329.56	324.92	327.65	327.05	328.86	334.43	330.16	329.1	326.66	325.97	327.74	328.37	327.37
314.19	308.65	312.52	313.06	308.06	309.74	307.43	313.07	315.88	311.54	315.07	310.28	310.1	313.86	309.83	309.7	312.45	308.77	318.47	316.82	320.2	316.17	314.26	311.48	311.92	311.11	315.28	313.86	307.47	311.17	311.83	310.5	315.1	308.29	311.93	315.03	316.03	312.6	314.21	306.33	315.48	313.29	313.46	316.14	315.65	315.03	313.74	311.09	315.45	311.7
329.96	327.52	327.6	324.01	330.8	331.22	323.93	329.16	326.62	326.37	330.55	326.9	330.04	331.97	322.74	331.28	328.16	330.99	328.67	324.72	328.41	328.33	332.24	329.76	327.51	326.4	328.03	332.99	324.76	329.38	328.96	331.08	328.39	328.61	324.56	329.26	332.02	328.91	327.52	328.41	331.96	329.96	330.2	335.42	324.72	325.03	326.53	331	324.81	328.4
320.15	316.72	312.81	317.55	315.33	319.88	314.46	315.55	313.34	313.95	313.41	311.63	316.7	314.65	315.74	311.21	314.88	315.83	310.13	313.25	311.51	314.79	317.17	312.46	316.8	316.1	313.73	314.94	313.13	315.11	315.76	313.69	313.65	317.4	312.21	315.02	316.38	312.97	316.18	317	317.88	315.03	310.3	318.49	314.56	316.4	316.45	314.9	318.14	306.48
296.09	289.46	295.68	295.85	294.27	293.99	294.49	296.16	294.45	293.14	293.59	292.33	293.54	292.92	294.77	298.85	297.12	298.46	292.96	295.61	292.42	301.23	304.08	291.35	292.42	296.67	295.47	291.31	297.35	292.27	297.75	298.47	293.3	290.34	297.8	297.82	297.91	293.64	295.81	292.49	298.82	289.92	292.23	298.1	300.28	300.22	294.38	292.67	292.78	289.5
321.42	314.58	322.45	320.72	319.88	319.46	315.81	318.87	323.61	319.97	318.05	318.49	320.79	318.99	316.08	319.48	313.49	324.52	319.26	317.83	313.99	314.1	319.86	318.47	318.68	313.72	323.31	318.15	321.23	320.89	320.5	312.68	318.7	321.35	324.2	318.67	317.72	313.43	317.74	313.07	317.95	317.13	317.65	316.95	320.57	318.38	317.92	319.16	324.72	318.48
299.26	294.87	294.29	296.91	293.56	295.5	299.35	301.9	295.97	295.18	294.63	298.95	295.83	298.27	303.29	295.89	295.32	296.69	297.77	297.81	294	296.79	297.94	295.58	299.55	295.68	295.61	297.57	297.47	304.06	301.74	295.97	297.5	296.5	294.19	299.75	297.35	296.63	300.94	291.01	298.1	295.75	295.98	299.28	296.5	296.45	295.15	291.47	301.61	299.69
315.6	319.12	317.96	315.25	319.63	314.77	314.67	319.48	312.76	317.22	316.43	316.98	317.31	316.63	311.81	314.1	318.38	313.73	315.4	314.88	311.33	317.2	313.97	317.97	317.48	319.08	312.61	310.41	313.17	316.12	311.9	310.96	316.6	314.21	317.1	310.07	312.94	310.89	312.58	313.06	309.6	318.77	312.38	319.44	312.33	311.82	311.26	313.09	310.44	316.9
320.55	321.4	315.58	322.3	317.25	321.66	320.12	321.1	319.2	323.03	320.77	319.29	321.14	322.6	319.05	320.42	315.13	322.63	320.12	319.39	314.85	317.61	321.73	315.86	324.34	317.76	319.54	318.24	319.6	320.59	317.77	319.6	321.26	316	319.47	316.4	317.42	329.4	318.69	317.91	312.66	323.35	322.69	318.64	322.89	319.57	318.28	318.77	319.08	319.93
313.73	310.44	313.02	306.23	305.87	308.16	309.38	310	310.68	311.87	310.65	313.4	312.95	310.15	317.06	313.15	313.03	311.68	309.28	307.7	308.44	310.55	314.46	309.9	312.87	315.26	312.46	310.66	305.72	313.46	311.94	307.88	307.98	312.86	310.82	311.78	312.77	316.96	308.97	310.99	306.24	308.11	305.34	307.01	311.22	313.23	310.63	310.25	310.08	308.49
304.13	306.37	298.17	305.41	298.2	303.24	300.28	305.26	302.29	305.77	305.03	301.47	305.91	303.27	302.43	303.16	299.39	303.17	301.4	304.97	301.16	297.07	298.96	301.76	298.69	299.41	302.92	305.62	303.12	302.26	307.86	309.78	300.49	301.9	304.87	302.13	297.95	305.76	302.06	299.37	304.05	304.55	302.94	303	305.33	305.98	302.24	303.12	305.44	305.27
313.19	313.09	311.9	317	308.31	310.74	314.83	310.38	315.74	315.59	314.23	310.35	311.27	315.44	308.27	308.25	313.83	309.66	313.4	308.28	313.41	312.66	313.7	309.83	313.86	309.34	306.93	311.28	311.78	313.13	312.91	310.66	308.6	311.25	310.57	313.12	314.89	313.83	313.55	313.74	307.1	310.17	315.75	309.46	313.48	308.38	314.04	308.17	314.59	310.94
294.06	299.38	296.31	295.86	296.34	295.52	297.83	299.16	301.87	298.73	300.42	299.06	294.42	299.39	292.32	298.94	294.61	298.96	303.13	292.89	292.49	300.26	295.58	295.08	299.39	300.96	297.3	301.69	297.38	297.88	296.77	293.38	302.98	296.18	294.74	292.86	292	296.29	294.96	294.52	294.22	298.88	294.45	296.33	298.58	291.37	302.75	299.02	299.41	293.36
295.77	298.23	296.82	296.43	298.82	301.86	296.23	300.27	299.16	290.61	294.46	293.51	297.02	299.52	300.98	294.31	295.67	296.66	298.39	295.69	295.19	298.62	297.53	296.62	301.14	301.92	299.36	301.18	300.37	293.48	298.94	296.4	298.84	299.3	293.09	298.98	300.17	296.47	298.27	294.43	292.42	296.57	296.03	296.99	293.65	294.47	297.51	293.52	297.16	294.92
329.42	325.76	329.19	330.95	324.56	331.94	325.86	331.98	327.78	328.91	323.58	324.61	328.8	328.67	323.41	328.39	331.45	328.49	325.3	329.21	324.93	319.19	328.57	324.81	324.46	327.08	327.39	329.17	326.05	328.24	319.2	326.41	328.5	327.79	325.05	326.87	329.36	325.57	334.16	327.98	324.22	328.48	330.26	325.78	325.58	323.89	321.91	327.19	331.83	327.27
311.95	310.38	312.87	306.89	316.37	313.9	314.97	309.78	315.78	314.58	313.22	308.29	310.62	306.15	311.15	313.56	314.06	316.48	310.9	312.37	316.31	311.42	314.13	310.7	314.39	312.8	319.64	311.78	312.1	314.66	310.69	314.35	308.47	312.63	313.58	312.25	308.38	311.8	312.5	314.49	311.77	317.59	313.68	310.88	312.32	308.43	307.2	312.84	311.44	314.47
304.14	309.95	310.66	310.11	312.74	307.3	310.16	309.28	308.73	308.46	304.32	309.52	310.14	314.74	306.84	305.95	308.11	311.23	308.69	309.61	307.46	306.23	312.4	304.87	310.08	305.75	315.3	308.31	309.72	310.39	311.77	310.44	309.09	306.95	309.92	314.98	309.11	308.2	311.94	310.16	313.11	305.13	307.61	304.99	308.99	312.26	309.91	312.01	309.88	305.12
312.51	316.5	314.71	314.51	313.44	313.37	314.5	314.66	315.04	318.31	310.54	312.64	314.65	315.93	314.47	311.81	316.86	314.98	312.05	311.31	310.19	311.83	311.74	311.25	308.41	313.35	312.7	314.8	312.11	319.26	316.68	311.69	319.58	311.3	310.62	313.07	316.15	312.64	313.59	310.62	312.04	315.6	312.95	317.06	315.17	315.27	316.8	313.3	313.48	312.52
308.99	311.06	313.68	311.88	315.7	317.04	311.57	317.67	312.87	315.2	318.38	312.67	312.78	313.94	314.75	314.37	316.2	316.82	311.39	316.03	311.64	313.85	310.08	316.03	319.92	311.73	315.25	312.57	313.68	309.59	319.02	317.38	314.49	316.8	320.14	310.96	315.28	317.2	314.51	314.17	313.8	311.08	314.25	313.08	316.64	312.93	317.29	312.17	316.59	313.78
315.03	317.14	314.49	313.57	315.79	317.29	317.33	313.38	312.92	313.26	314.54	309.73	316.07	316.02	315.55	316.1	309.15	316.86	312.96	317.2	315.31	312.13	316.91	313.75	317.96	315.16	318.59	313.08	313.57	315.38	321.03	312.09	311.99	318.56	314.51	311.73	315.7	315.26	316.12	311.03	317.48	311.86	314.55	311.44	312.6	314.59	310.66	315.72	309.64	315.31
302.21	300.38	307.57	298.39	304.57	300.99	306.5	305.97	304.3	302.38	299.77	305.21	305.76	302.57	299.9	302.86	302.28	306.44	300.23	305.16	308.6	302.34	304.75	307.59	304.64	306.64	299.34	299.58	300.85	301.34	302.63	308.18	304.74	299.94	303.44	302.85	302.86	300.75	298.96	301.4	305.95	298.55	308.64	302.2	300.82	303.75	305.31	305.81	305.26	308.92
329.81	327.23	323.88	326.82	328.4	323.79	321.65	325.24	324.26	331.45	329.15	329.23	331.27	327.58	331.37	325.71	323.77	327.98	328.04	330.35	327.43	321.28	329.36	329.04	325.73	329.07	328.43	323.85	331.55	331.53	331.46	327.63	327.82	325.69	321.54	324.49	326.48	330.48	327.34	324.69	325.16	326.25	325.48	329.14	333.9	326.84	325.56	326.56	331.03	328.94
308.4	308.56	302.91	306.43	307.96	307.95	309.02	304.13	313.33	298.72	311.41	309.75	306.79	306.84	309.23	306.57	306.62	309.97	306.55	303.63	304.3	304.51	308.57	304.85	305.42	310.3	308.47	305.09	304.56	311.62	305.4	314.11	307.17	300.63	310.46	300.89	302.16	308.89	313.09	308.57	306.15	310.23	305.72	308.65	307.23	305.38	308.49	309.87	310.24	308.34
304.89	303.95	302.51	302.9	306.57	302.63	309.22	304.65	305.95	300.55	301.65	301.89	304.6	299.96	305.42	301.75	306.95	306.45	302.51	307.6	302.57	301.55	303.44	306.29	306.31	299.67	302.97	298.96	301.05	305.86	304.5	301.09	304.09	301.68	310.72	305.12	304.18	303.97	304.55	304.78	301.34	303.75	300.5	303.78	301.91	304.24	301.47	302.32	307.31	302.54
294.61	306.18	298.34	303.13	296.2	294.07	298.74	297.65	299.28	299.15	296.5	296.61	292.49	301.04	298.35	294.46	297.91	297.53	291.15	295.51	297.54	292.47	293.65	295.75	298.6	295.21	295.13	297.7	297.51	298.49	299.88	295.74	293.34	300.46	295.58	295.58	300.14	295.61	294.48	300.15	307.08	298.66	296.35	298.23	295.22	299.09	293.41	298.98	293.94	293.3
319.67	315.46	319.28	317.49	319.1	320.35	320.17	321.05	320.18	315.66	324.63	319.69	319.44	315.85	315.57	319.11	310.73	313.12	318.07	313.07	316.09	317.72	324.63	323.25	318.66	319.97	317.13	316.37	320.71	319.21	320.29	321.14	321.56	323.42	316.6	320.25	319.91	319.53	319.6	320.82	319.85	317.15	317.78	318.44	317.99	316.38	318.78	320.31	320.4	314.17
327.21	330.73	326.38	327.74	332.83	323.15	328.76	329.53	331.91	328.41	327.42	324.82	325.78	327.33	330.63	326.75	326.09	325.57	325.91	330.78	333.11	324.93	324.36	326.56	325.31	325.8	332.2	326.06	330.27	330.98	327.94	329.37	325.3	321.27	327.24	330.32	331.97	324.58	328.14	329.23	332.07	326.36	329.02	332.88	330.57	330.47	334.16	324.16	332.32	329.8
308.86	310.89	309.03	312.41	314.38	313.5	308.78	304.95	307.13	315.44	303.12	304.67	307.54	309.28	311.1	306.6	315.26	306.77	307.9	308.18	309.43	304.97	313.72	307.6	305.07	310.35	310.91	308.83	307.55	309.73	312.96	306.04	310.6	311.87	313.64	309.6	311.74	309.16	310.59	308.11	307.1	308.29	310.88	311.33	306.27	311.8	305.59	311.38	305.19	306.89
318.11	317.28	315.37	310.94	315.45	316.93	316.27	318.98	318.31	315.45	319.42	318.26	316.39	316.79	319.97	314.95	319.05	313.3	313.41	318.71	317.48	314.54	313.53	315.7	313.58	319.2	314.91	316.52	317.88	316.17	315.33	317.59	314.87	315.02	312.86	316.79	320.39	315.63	315.13	316.24	313.82	315.84	314.76	313.62	317.59	320.38	311.91	319.71	314.91	315.94
304.1	301.85	303.95	304.41	302.59	301.49	304.78	301.13	296.72	301.7	307.77	307.12	303.69	300.69	302.29	299.29	301.66	300.8	304.13	308.89	300.3	301.59	306.42	303.43	303.95	306.95	305.32	302.93	307.62	305.04	303.36	299.47	301.07	303.38	301.14	303.14	303.3	301.69	296.02	299.83	299.33	301.75	304.27	306.32	300.38	302.12	299.94	309.79	302.93	299.05
324	315.46	318.75	318.87	324.9	314.63	322.46	322.59	319.01	322.67	318.3	320.45	320.04	322.63	317	320.21	324.83	318.14	317.95	318.36	315.59	321.39	320.56	318.06	317.88	318.7	317.58	320.06	320.21	322.72	323.63	315.58	311.37	317.48	315.79	319.03	318.94	317.02	321.06	320.03	321.38	317.94	314.24	317.22	323.44	318.62	318.14	316.69	319.62	317.98
297.75	306.41	304.92	304	304.36	302.58	301.78	310.63	302.48	305.75	298.87	304.75	305.63	307.99	306.95	306.01	307.81	303.97	304.77	306.57	304.88	301.49	304.35	298.01	304.62	303.43	297.75	307.89	306.52	306.37	306.92	304.47	305.2	309.55	305.5	302.89	307.94	303.55	310.99	303.3	305.18	306.54	299.94	305.36	304.93	305.41	308.79	305.47	304.22	303.64
316.28	314.04	313.21	315.39	317.85	318.75	316.29	317.92	321	317.64	313.64	318.18	317.7	317.43	320.12	323.53	319.53	318.35	316.93	319.13	318.26	316.96	316.32	322.83	316.02	319.02	318.05	318.97	316.69	320.37	316.24	315.6	319.43	320.58	317.48	319.53	317.26	315.37	314.32	318.37	317.33	319.18	319.5	317.37	320.4	315.88	323.89	317.53	318.15	323.26
310.76	313.07	312.08	314.55	310.72	304.21	309.58	314.88	310.62	310.29	311.46	310.02	314.86	311.15	311.86	311.53	310	309.01	312.86	310.17	307.63	309.69	310.89	309.43	306.73	312.63	307.38	311.71	308.01	308.66	314.8	310.25	312.16	312.64	317.92	307.31	311.11	311.86	308.53	310.38	315.61	312.98	311.28	311.98	315.97	310.31	310.32	312.91	308.72	312.05
312.89	314.33	309.91	311.69	311.44	313.35	313.04	312.86	311.05	315.57	305.88	314.38	313.49	311.7	310.71	317.54	313.49	315.06	314.83	312.85	312.15	313.49	309.58	312.76	308.74	308.3	313.22	313.17	316.31	313.51	311.61	313.69	314.89	310.57	312.06	313.09	314.79	310.03	315.01	308.19	314.07	311.08	313.7	311.5	313.17	317.77	313.07	308.23	313.08	314.79
298.43	299.8	299.63	303.03	301.84	298.16	303.7	296.02	298.86	302.06	298.97	297.78	297.75	304.67	300.69	303.73	297.13	299.44	302.13	304.88	302.17	300.76	302.52	300.18	300.22	302.57	297.38	299.17	297.08	302.37	296.66	297.92	294.94	300.46	304.72	306.09	303.83	297.78	297.22	298.85	295.77	300.45	301.8	303.95	300.03	304.5	299.05	300.7	303.79	300.79
315.7	312.18	313.56	308.48	311.78	309.77	312.91	311.25	309.76	315.91	304.64	310.92	312.51	310.04	306.92	308.71	311.42	308.48	307.57	308.46	312.03	312.62	309.86	307.67	307.92	308.58	302.81	307.06	310.74	312.43	302.65	310.82	308.49	311.42	315.98	310.72	305.94	308.64	307.78	312.83	306.51	312.87	304.17	313.51	313.86	309.7	310.17	305.85	312.67	310.89
297.82	304.64	304.82	305.4	307.08	306.69	306.34	310.44	302.9	310.01	308.29	305.13	302.8	310.29	307.02	306.38	307.9	304.58	305.02	306.55	305.95	307.93	300.47	307.79	302.58	305.84	308.02	306.05	308.01	309.23	302.94	304.9	306	311.51	308.61	306.04	308.14	309.7	304.41	305.06	311.62	312.53	303.81	301.23	308.27	308.72	307.76	298.73	307.94	310.53
296.53	298.02	299	296.71	297.4	290.73	292.87	303.91	296.64	294.3	302.99	297.09	297.66	293.94	300.83	297.54	297.29	298.83	294.84	296.98	295.51	299.6	294.39	300.13	291.18	289.13	299.61	299.89	289.97	296.72	297.08	300.38	300.33	299.67	299.03	296.44	300.78	295.47	300.99	299.08	295.58	297.82	298.37	296.55	300.33	295.75	298.55	297.34	303.05	289.98
300.87	304.16	308.02	308.96	300.44	304.29	308.35	307.47	303.01	311.17	306.63	306.98	309.64	308.16	311.07	304.84	309.78	308.96	308.04	311.39	302.47	305.84	309.45	301.74	303.94	305.89	302.47	311.24	302.99	308.32	310.69	307.31	308.56	307.32	309.14	304.18	309.91	305.4	307.39	306.98	307.06	301.03	307.28	307.04	302.98	309.28	306.73	305.86	308.27	308.61
307.18	307.22	301.32	302.79	304.9	300.71	305.83	301.54	305.56	304.7	301.68	302.7	304.78	303.03	308.71	302.98	306.46	307.42	306.03	301	299.22	302.7	304.5	299.13	305.27	297.91	304.8	307.03	304.61	306.28	304.88	303.62	307.82	306.38	300.17	297.36	305.48	304.83	302.88	302.01	308.3	307.57	302.27	302.54	298.29	301.25	304.15	308.62	300.48	307.22
304.67	308.1	311.78	309.78	310.66	306.54	313.43	313.28	309.85	313.38	308.4	309.91	308.29	313.75	309.65	311.52	313.77	313.31	311.11	310.03	307.4	310.91	316.97	313.02	308.57	310.48	311.87	314.53	310.62	310.17	311.79	314.96	310.23	310.3	309.53	311.76	309.8	302.86	316.56	309.4	315.63	314.74	307.42	311.7	308.14	307.12	314.16	310.74	310.35	311.04
313.03	312.76	307.01	310.04	309.4	310.01	304.83	305.71	304.55	303.35	311.65	312.88	305.41	310.6	307.05	310.77	308.44	308.25	313.11	312.01	310.07	305.3	309.66	309.75	306.55	304.59	303.87	313.28	308.51	311.5	316.12	311.89	316.73	307.29	307.9	309.98	310.67	309.94	308.32	313.82	307.03	308.5	310.39	308.26	306.99	308.06	312.34	312.54	312.73	304.8
293.3	293.86	297.81	294.79	296.7	296.21	296.9	293.28	294.79	293.42	296.57	290.56	295.77	296.09	290.87	298.32	296.39	292.45	294.5	289.75	293.79	292.99	292.22	296.48	294.55	292.95	290.32	295.78	290.31	291.91	297.39	295.49	295.01	295.45	295.53	299.21	296.56	292.05	295.27	293.66	292.87	297.87	292.84	291.2	298.1	293.18	287	294.21	298.17	291.21
316.23	313.02	314.09	310.19	312.66	316.44	309.68	311.83	310.53	316.27	314.36	313.29	316.03	316.62	313.63	314.19	313.64	312.73	312.1	313.4	310.85	311.48	313.42	316.94	314.62	308.07	317.05	307.51	311.99	311.56	315.89	312.51	314.61	310.27	316.72	309.6	319.01	317.65	310.08	314.43	314.75	319.08	310.61	312.83	324.45	312.66	313.45	311.87	313.28	314.77
291.05	295.04	289.54	293.4	293.14	293.39	297.13	292.92	297.11	295.64	292.86	297.18	297.67	294.02	298.73	300.18	292.86	295.01	296.91	295.96	296.81	301.91	295.16	295.49	298.2	294.55	293.84	294.66	292.74	295.74	298.24	290.48	298.6	294.76	297.77	295.81	291.9	293.97	295.04	295.76	292.16	296.55	292.18	295.04	290.59	297.57	291.05	296.58	297.25	300.43
309.29	299.9	309.18	307.32	307.93	308.15	303.49	299.58	301.16	303.55	303.51	304.63	309.6	303.78	306.8	304.34	306.56	305.77	304.85	306.74	306.52	304.9	307.27	304.09	305.91	301.81	309.73	311.43	307.29	299.36	305.87	304.43	304.8	303.57	304.77	304.36	303.76	308.72	307.76	312.82	303.65	306.12	302.4	302.76	310.37	300.91	309.61	306.55	312.82	300.77
328.68	328.42	327.24	328.81	329.6	323.05	329.21	325.75	333.23	325.28	330.73	327.91	324.99	325.64	328.3	331.15	323.66	331.24	328.41	327.1	328.46	330.44	324.64	329.59	328.88	332.59	325.21	331.42	327.27	329.84	328.26	323.51	329.58	328.48	327.25	335.62	331.36	325.74	327.76	328.67	328.14	332.65	326.31	330.31	327.8	325.56	326.98	330.82	328.15	328.42
314.12	316.93	309.04	313.57	316.48	304.62	309.12	313.93	314.83	312.21	311.17	315.48	314.9	317.27	320.04	314.24	313.51	305.35	312.87	315.96	317.63	311.14	313.56	313.51	319.96	315.57	312.67	309.33	311.62	313.63	313.7	319.76	312.09	310.08	313.31	315.46	314.08	315.52	310.28	313.3	310.93	312.34	309.61	312.91	313.84	315.69	310.07	311.91	316.16	314.24
321.33	321.43	321.21	318.68	311.63	317.67	312.74	315.23	313.6	314.91	314.07	312.73	316.29	319.51	317.05	316.17	313.71	315.01	315.76	315.05	313.61	319.38	320.96	314.1	317.68	315.68	324.55	319.17	311.18	318.23	317.46	315.29	313.83	318.33	317.12	317.84	319.34	317.5	320.58	318.73	315.23	313.33	323.12	318.68	321.01	315.21	317.22	317.34	315.79	310.71
312.37	316.93	313.79	312.92	313.58	311.37	317.69	315.51	319.25	313.5	319.93	315.73	320.63	314.6	318.95	315.44	315.9	316.13	315.53	314.85	311.49	316.99	318.05	321.68	317.25	315.44	314.99	309.56	317.45	313.9	317.11	318.14	318.76	308.18	308.84	312.13	318.12	313.72	316.62	317.45	314.86	317.27	312.28	313.39	313.91	313.29	319.57	312.23	314.94	319.33
315.43	309.34	319.75	323.33	319.64	317.93	319.44	316.7	321.46	320.37	317.32	324.8	315.84	313.18	315.01	319.98	317.03	315.35	319.99	316.68	326.48	318.48	320.46	322.06	320.89	319.18	323.02	315.35	317.82	317.89	317.55	315.96	317.03	314.38	316.16	322.92	317.2	320.77	323.7	321.92	321.56	314.65	318.22	321.37	322.42	320.9	322.91	314.97	317.04	315.51
316.98	313.91	322.12	315.57	317.21	320.29	317.11	312.69	320.51	319.95	318.85	318.02	322.24	318.08	317.03	314.77	317.64	315.51	317.76	317.95	313.43	314.75	317.43	314.56	320.71	314.85	317.94	320	315.47	315.55	315.69	317.52	318.09	317.91	319.63	319.86	316.29	317.31	312.7	317.74	319.87	317.85	315.86	316.36	314.82	319.38	317.32	319.87	315.64	320.47
314.43	314.84	313.27	316.48	315.28	312.24	311.67	312.16	312.9	316.35	314.84	313.83	316.77	321.24	316.41	315.09	314.17	321.57	315.33	317.34	316.24	311.22	317.59	318.9	316.75	314.21	308.69	311.81	311.77	314.9	316.72	312.75	312.74	318.69	315.33	317.97	312.51	317.01	316.09	318.23	314.23	315.28	318.22	313.85	315.84	313.7	315.14	314.59	310.67	315.62
305.32	304.31	305.43	304.68	306.47	305.42	306.15	306.19	307.82	309.78	307.28	308.25	310.61	298.36	307.65	306.49	301.47	307.48	306.62	308.59	305.45	305.55	309.78	313.02	308	307.38	304.95	304	303.89	308.32	308.23	306.68	300.58	309.84	308.08	306.09	306.69	302.84	304.35	305.59	300.13	305.85	305.74	307.6	310.83	304.64	302.87	305.94	307.42	303.51
313.3	315.8	312.84	314.28	320.02	315.3	314.9	317.13	314.12	310	316.18	311.64	313.48	320.27	318.99	314.41	315.09	317.48	312.45	312.7	310.52	316.59	318.12	316.52	311.98	317.25	319.67	313.89	317.08	315.94	316.87	317.95	316.9	318.41	313.45	316.18	313.27	315.99	317.64	315.64	318.7	313.22	312.04	318.85	316.91	317.45	314.54	314.99	316.26	313.54
314.41	320.97	312.18	313.58	316.69	313.36	317.25	309.95	322.08	313.22	318.45	308.81	313.56	317.42	312.03	314	316.72	316.31	309.72	316.42	318.13	316.47	318.17	317.83	315.31	313.11	320.71	312.46	316.7	314.34	316.35	314.56	317.55	309.99	313.4	316.84	311.4	315.07	311.36	318.16	313.75	317.02	311.79	317.39	314.75	313.58	312.34	316.79	315.53	312.88
308.54	305.6	309.06	309.77	308.61	310.63	308.18	310.49	308.44	308.05	307.53	303.81	307.7	306.35	304.9	309.23	311.56	308.58	309.13	315.3	311.22	306.35	309.95	306.81	306.76	307.1	313.74	310.44	308.58	307.23	306	312.77	307.47	306.13	308.18	308.35	315.86	312.59	306.04	307.98	307.74	311.49	306.6	308.37	308.46	310.98	306.29	311.39	312.62	307.15
318.73	320.31	316.91	314.15	322.92	314.16	319.34	316.63	320.96	317.77	319.5	316.82	320.31	319.45	322.87	318.83	313.31	318.08	321.52	321.12	320.65	320.82	317.59	324.83	318.26	322.52	318.64	321.29	320.27	319.04	312.79	321.88	323.42	320.36	316.61	317.93	320.82	323.64	321.81	313.29	320.6	318.9	318.43	322.41	320.06	319.88	316.5	316.56	323.94	321.7
328.81	323.81	322.78	327.39	329.17	324.75	322.22	323.97	323.14	321.43	328.62	334.26	330.56	330.91	328.32	326.51	329.91	329.5	326.65	327.76	330.55	327.39	324.12	327.01	328.11	329.06	325.13	333.94	326.54	329.07	328.81	328.79	326.5	323.23	330.07	324.84	331.06	326.38	326.09	328.91	326.22	328.3	325.81	328.79	324.24	326.86	325.81	330.43	325	331.34
303	303.93	304.63	303.45	300.42	304.18	301.37	301.55	302.28	302.57	304.04	306.79	302.32	297.28	298.67	299.23	303.7	301.68	306.3	304.33	303.38	301.5	304.1	306.4	296.38	299.85	300.15	303.84	297.8	301.21	304.81	304.71	303.02	299.49	307.53	304.9	307.34	303.6	303.13	300.33	300.11	301.82	300.34	300.52	299.96	300.98	305.16	300.02	301.05	300.12
304.12	305.89	309.99	308.09	305.93	304.85	306.07	304.64	305.7	303.82	312.73	304.98	305.42	306.26	305.51	302.75	305.46	305.64	305.18	306.55	309.47	308.25	304.7	306.58	305.93	308.64	308.02	303.12	308.27	302.28	302.88	303.92	303.09	309.56	308.97	307.67	311.66	307.71	308.7	308.81	306.65	306.3	304.12	312.02	306.07	308.02	306.72	304.65	304.18	306.83
314.74	313.91	314.38	315	317.88	311.69	317.53	316.7	317.08	320.45	316.28	313.01	317.71	316.38	308.37	313.54	314.05	316.22	308.32	313.52	311.53	317.17	313.42	310.29	318.85	314.46	313.86	311.77	314.76	312.54	310.67	313.05	309.83	312.65	312.76	312.72	314.3	314.45	310.99	317.69	312.29	313.21	317.93	318.25	313.28	315.91	317.01	313.4	314.4	317.87
307.82	301.93	306.3	307.8	311.08	310.75	312.48	309.88	309.33	311.24	308.17	310.24	307.4	313.61	310.07	310.77	310.99	307.17	306.08	307.4	309.91	309.85	305.81	306.72	307.04	313.1	304.36	308.12	304.92	306.2	308.2	308.36	311.07	309.72	308.69	301.31	309.66	305.98	305.28	307.15	306.91	304.9	306.74	312.18	310.3	304.19	303.82	306.41	305.93	307.78
301.72	304.51	302.07	303.38	302.55	296.95	296.62	300.61	307.26	309.74	302.94	298.72	305.52	300.12	304.48	306.55	300.47	303.22	305.14	300.26	301.13	303.13	304.83	299.72	304.41	302.55	301.21	299.61	296.22	305.93	305.07	302.27	307.36	297.05	305.46	303.63	303.38	306.16	297.28	302.65	306.72	306.26	301.07	298.9	304.32	303.7	302.93	302.24	304.38	307.42
308.05	305.66	304.37	303.68	300.08	306.45	306.45	301.75	307.76	308.97	305.63	302.9	303.93	302.16	307.3	306.45	303.5	305.93	300.3	307.88	297.31	306.41	306.17	310.98	303.86	308.04	303.7	297.52	309.16	301.13	305.73	302.87	300.34	308.43	301.7	306.97	304.48	302.92	304.72	302.58	307.52	303.53	309.64	299.17	301.94	305.63	304.31	307.99	302.29	305.69
312.74	317.91	317.79	315.01	313.76	311.38	316.03	314.71	316.69	314.04	309.89	310.47	310	311.25	311.28	315.14	308.41	313.28	316.05	311.55	311.01	318.58	311.66	315.28	312.99	319.14	311.7	313.11	310.48	315.01	309.52	313.61	312.11	315.07	309.41	313.15	310.7	312.74	310.49	315.23	313.16	313.1	314.46	312.5	310.44	313.57	314.86	315.31	314.34	315.76
295.12	294.18	294.34	296.52	298.26	300.74	295.53	292.48	291.4	297.52	294.3	297.64	294.36	301.67	294.66	295.15	292.49	298.84	296.19	291.48	300.86	294.42	298.39	292	294.38	297.23	294.4	296.89	289.12	296.7	296.59	298.62	295.65	297.55	297.66	300.58	296.65	294.68	295.93	296.36	292.51	296.65	297.95	297.71	297.3	291.11	296.96	290.35	299.05	295.35
312.41	312.43	307.44	312.23	311.26	317.89	313.43	313.15	315.26	315.19	309.64	304.99	310.58	313.06	312.19	312.14	307.9	310.33	315.8	311.97	308.92	314.66	307.87	309.9	312.94	311.52	306.86	313.43	311.4	314.61	314.29	313.29	314.74	315.84	316.56	317.87	316.68	310.93	315.1	311.86	312.32	315.47	314.6	312.43	310.61	316.49	314.82	311.94	310.4	313.29
298.27	301.21	305.2	307.28	301.52	304.55	306.35	308.55	306.16	305.46	304.19	303.16	300.42	306.41	302.89	308.99	304.87	305.36	305.56	307.97	303.36	305.46	306.92	307	307.97	303.46	302.5	305.79	303.69	305.16	302.21	307.9	310.96	312.43	307.93	299.09	302.69	308.34	308	309.07	302.23	299.1	307.54	307.09	306.99	305.96	304.68	308.76	304.03	309.27
300.88	304.55	304.61	303.58	301.74	301.89	303.56	299.71	306.42	297.06	300.47	302.94	301.14	302.13	310.83	301.67	298.63	301.9	301.53	302.14	304.13	302.35	299.89	302.09	303.85	302.91	304.36	297.72	302.7	305.19	305.74	302.49	300.37	304.22	304.93	304.05	300.01	305.61	303.88	301.43	301.64	301.06	309.67	299.33	308.23	306.87	306.03	305.68	301.6	306.6
299.67	304.89	301.35	301.53	300.75	300.46	298.27	302.17	304.4	303.91	296.75	301.57	300.5	306.76	308.22	298.7	303.37	305.99	302.77	301.12	300.45	295.97	300.99	304.62	303.82	299.5	296.22	304.58	299.19	298.73	302.97	304.31	300.12	301.43	304.42	304.69	300.51	304.92	299.25	298.55	306.55	297.95	303.64	301.28	299.79	302.34	304.51	304.21	298.72	300.31
325.57	324.01	320.95	325.8	323.97	327.06	328.16	325	326.86	324.97	322.41	327.01	326.34	325.35	327.19	326.28	328.58	327.25	322.04	325.5	325.1	322.09	326.38	324.31	325.39	324.83	324.27	323.46	325.72	324.75	325.73	322.81	322.31	326.03	324.56	322.35	323.53	320.74	327.64	327.23	322.77	326.64	324.17	324.75	321.95	323.5	319.11	323.45	331.25	325.84
303.45	309.44	303.37	307.07	307.69	302.04	301.76	305.14	304.02	303.94	301.85	300.01	307.29	307.27	303.65	300.38	299.53	298.15	301.94	304.25	301.07	298.89	304.06	304.62	306	306.24	301.74	301.29	307.38	306.18	301.45	308.02	306.51	301.11	300.6	304.78	303.13	303.99	296.87	303.17	303.41	303.86	306.17	305.32	306.95	301.09	304.65	303.52	302.75	300.29
303.43	301.14	299.41	300.12	298.1	303.84	299.73	301.05	302.69	296.82	303.39	300.12	295.25	301.79	295.25	297.89	304.4	298.91	298.72	299.67	295.49	294.86	301.02	296.42	297.93	304.44	296.78	300.52	305.26	296.72	302.05	299.48	298.53	300.79	300.21	298.93	296.41	298.74	297.7	299.86	301.15	300.57	299.83	302.1	298.75	300.83	303.01	300.7	305.44	300.81
301.79	304.83	306.51	304.71	303.56	300.98	302.58	304.27	310.84	302.54	302.02	306.77	304.87	305.6	306.81	306.33	300.65	301.45	302.32	305.75	306.02	301.41	305.26	306.89	300.88	300.49	303.32	299.6	300.79	302.29	303.18	308.83	301.51	308.12	309.51	301.27	307.38	307.61	300.73	305.49	303.6	306.98	303.73	302.58	305.87	308.7	307.68	304.96	303.85	305.88
304.61	306.61	303.46	305.9	303.44	313.41	306.7	304.48	301.24	298.02	301.58	306.28	304.08	301.35	301.46	304.67	308.72	304.25	304.09	299.42	302.57	306.05	302.15	305.63	296.18	304.74	311.76	304.88	298.74	304.32	308.69	302.39	303.65	304.46	300.97	307.03	305.15	309.55	306.5	306.7	309.27	306.52	305.73	306.92	305.36	305.1	306.85	307.72	303.27	303.4
291.8	289.13	294.35	290.59	291.14	294.01	293.23	289.82	293.76	292.54	297.99	292	293.75	291.65	295.53	298.87	292.32	289.26	292.52	298.77	293.71	299.31	292.97	296.88	295.8	294.45	290.44	295.03	292.31	289.71	296.75	303.1	295.1	295.77	295.41	291.2	297.12	293.96	294.89	291.17	296.06	291.29	293.66	295.05	291.92	295.77	292.19	290.56	293.74	300.07
294.75	296.22	299.43	293.49	293.8	294.19	295.49	293.8	295.18	296.76	294.69	290.06	299.18	295.74	289.89	294.48	292.33	291.01	296.38	293.14	300.03	289.68	298.11	294.55	296.15	296.38	289.46	291.69	293.6	293.17	291.37	294.01	295.8	290.14	297.56	294.95	300.61	293.66	297.5	294.25	298.23	291.07	296.5	292.88	297.78	296.88	297.81	297.75	292.33	297.22
325.8	325.05	325.12	330.17	321.52	322.88	322.28	320.49	323.84	322.61	327.28	327.93	324.19	327.92	326.74	327.09	323.57	326.77	320.69	326.59	326.68	327.61	319.94	322.75	328.47	322.55	326.91	329.48	326.94	322.47	319.9	325.81	321.58	325.94	323.6	327.93	324.67	324.86	318.39	319.94	319.78	325.04	322.09	320.33	325.08	320.77	320.57	325.93	322.77	324.85
325.91	326.75	329.69	321.7	325.01	327.07	323.23	325.73	321.12	326.68	321.7	333.87	335.67	323.19	317.45	327.84	324.6	324.02	321.51	329.29	326.52	321.94	330.28	320.94	328.72	326.48	325.61	325.48	318.78	323.44	327.03	325.63	325.64	328.77	322.91	323.51	326.86	326.03	322.86	321.79	330.33	325.37	324.71	324.75	322.76	328.59	325.73	321.24	321.3	324.78
310.52	305.92	306.27	307.4	314.01	309.87	310.47	306.16	310.73	311.39	303.31	311.55	303.11	308.49	309.11	307.95	312.57	308.63	314.15	309.05	311.46	308.79	304.89	308.13	306.86	310.21	317.28	309.3	307.87	308.2	309.62	311.07	307.09	312.56	309.48	312.44	306.2	310.77	307.31	308.28	310.61	305.92	309.51	306.79	314.41	309.04	307.42	310.39	314.07	311.37
300.59	303.45	302.73	304.29	302.62	303.87	297.52	303.78	304.61	303.06	301.49	304.16	301.38	299.66	308	307.48	303.14	304.22	302.92	300.48	305.06	310.92	301.49	300.94	301.43	304.59	302.62	308.03	308.27	303.98	303.7	303.63	300.22	307.6	307.16	303.8	306.09	303.79	302.18	299.98	304.3	303.54	298.25	301.83	297.45	303.62	304.19	304.36	305.6	312.12
310.23	309.19	316.53	316.78	316.99	315.85	315.69	318.09	311.63	314.14	310.39	318.86	308.42	316.81	313.86	316.68	315.04	317.12	317.95	317.77	314	314.5	313.1	312.83	311.28	310.96	311.32	318.06	319.43	311.73	312.35	313.45	315.53	308.78	314.13	314.38	311.83	314.84	312.9	314.14	312.36	316.2	312.82	306.94	310.51	311.61	311.23	316.12	308.99	309.33
324.6	327.25	328.73	327.74	327.57	325.56	329.43	323.96	330.3	329.73	326.35	327.63	325.37	324.74	328.75	330.52	328.68	329.27	322.23	328.96	328.39	327.8	328.15	333.2	329.14	325.6	322.74	326.82	325.94	330.06	326.27	327.04	324.66	323.21	325.99	329.19	327.26	330.1	329.92	328.98	321.01	326.86	328.76	331.11	333.57	326.11	331.72	329.46	329.87	329.44
308.97	311.75	306.24	306.27	310.84	311.16	311.36	310.12	312.93	309.15	312.9	313.67	311.69	313.72	308.59	314.91	308.42	312.34	311.59	313.87	313.26	315.75	304.57	313.73	310.14	313.45	311.13	310.92	319.39	307.2	305.08	310.37	313.17	304.67	309.05	310.53	307.82	309.01	309.58	312.72	313.43	312.32	310.39	308.25	311.39	311.3	308.18	315.88	312.2	309.8
304.82	302.35	304.48	311.26	306.6	306.3	305.43	309.07	307.07	305.75	303.93	298.76	305.78	304.57	305.98	301.54	303.81	305.38	303.35	302.36	306.65	305.25	305.17	310	304.82	297.38	306.18	302.61	305.84	307.45	304.4	308.16	308.29	305.98	299.31	309.92	308.44	306.9	307.8	304.7	304.22	304.33	307	306.08	310.99	313.04	309.19	304.28	304.21	300.87
309.35	308.24	303	304.15	303.55	300.79	304.38	306.49	308.47	305.57	300.75	301.45	304.5	308.05	303.39	305.36	301.36	307.05	309	308.69	301.37	304.65	304.51	303.01	307.91	304.12	303.97	308.35	313.39	303.39	307.58	311.55	309.98	303.17	306.78	308.31	307.32	300.88	305.73	307.55	303.46	307.06	310.54	303.1	304.38	303.62	302.34	305.55	311.82	307.08
306.44	304.98	303.56	304.08	303.16	303.43	301.71	300.84	306.16	306.54	305.29	304.91	309.15	301.46	298.99	299.94	306.19	307.75	304.76	301.63	306.54	304.79	300.07	303.23	302.37	301.67	304.96	302.28	300.49	304.9	301.17	307.97	300.2	303.65	303.35	307.61	306.88	309.24	302.76	308.1	300.46	305.28	300.45	304.18	303.16	299.94	301.28	305.77	305.77	302.47
302.61	303.98	300.23	302.72	301.58	302.78	304.35	298.55	296.67	299.05	304.7	304.95	309.47	301.69	306.62	302.79	302.42	300.61	303.41	304.83	299.15	303.84	305	297.32	299.58	304.95	305.29	301.89	301.04	302.99	303.54	300.68	304.08	296.74	302.11	302.14	304.19	296.65	302.78	298.48	300.67	300.01	306.82	304.95	301.36	302.91	303.32	299.35	292.82	303.1
322.11	330.56	321.91	323.21	330.98	325.36	328.61	328.33	320.18	332.29	326.12	327.15	326.97	323.26	319.69	321.17	327.07	321.45	328.98	323.24	321.92	320.95	330.94	323.23	328.26	327.6	325.15	324.43	322.28	320.92	325.13	325.2	325.37	325.66	331.98	322.07	332.94	327.42	324.89	326.62	325.43	324.19	322.09	323.34	324.93	321.5	328.91	325.77	325.28	324.23
306.71	302.95	306.76	301.12	302.78	304.67	301.86	303.12	302.44	306.6	308.1	302.29	298.64	305.22	304.05	304.3	305.14	301.74	304.01	303.06	296.85	306.05	301.29	311.76	303.42	302.07	303.97	306.31	301.56	299.29	299.85	302.73	301.7	300.35	303.01	306.09	309.04	306.93	301.16	303.69	305.92	301.7	298.78	307.31	306.8	306.07	305.34	303.59	303.65	299.11
312.08	308.95	312.64	311.28	305.91	316.29	309.21	312.02	310.73	310.28	312.58	310.18	310.64	312.08	312.78	309.9	309.18	311.9	311.99	309.64	311.69	310.15	306.92	312.54	310.5	311.02	311.98	314.81	311.01	307.85	308.43	304.87	310.4	302.91	309.94	313.82	312.36	316.95	308.93	306.56	310.07	312.42	310.97	312.02	310.78	312.86	309.87	309.77	307.8	308.8
312.31	314.27	321.89	311.03	314.76	309.55	316.96	315.97	308	312.92	316.06	314.1	313.22	317.44	310.87	313.07	315.48	317.55	311.13	312.36	314.23	311.81	312.3	314.06	309.75	313.6	319.02	311.96	316.81	315.77	315.09	318.32	317.4	318.13	318.75	313.92	315.61	312.69	313.67	315.53	313.08	311.96	316.55	314.86	315.37	311.96	312.8	316.91	312.23	312.72
313.2	315.07	311.6	311.61	311.58	313.97	317.88	318	313.86	311.66	312.27	316.36	310.98	310.44	312.71	309.72	310.48	311.22	316.17	313.15	310.68	314.14	314.57	311.62	312.75	311.9	314.7	319.3	312.74	310.59	314.03	315.98	310.05	313.77	310.44	309.43	311.12	317.14	310.82	312.55	315.38	311.4	310.17	314.09	306.85	310.63	310.4	312.95	314.4	310.62
325.35	323.81	330.02	325.4	328.81	327.53	327.21	326.94	324.32	328.71	326.52	330.3	324.64	320.86	331.78	323.49	325.27	325.25	325.6	329.05	331.81	325.92	328.59	323.84	335.09	325.07	326.09	331.45	326.09	327.98	326.85	325.94	327.17	324.4	328.08	328.24	326.59	328.26	324.85	324.89	326.6	329.87	325.16	326.63	328.08	326.5	327.54	326.4	329.46	326.43
299	305.96	306.09	303.33	304.44	303.38	305.51	302.7	305.74	305.83	301.45	304.2	306.02	309.79	303.09	304.79	306.27	304.77	302.32	307.6	306.08	301.92	301.02	304.33	308.6	308.31	303.55	303.74	305.93	302.62	301.51	305.2	301.52	305.13	301.46	302.51	303.13	302.42	302.95	301.61	302.86	297.71	305.22	306.31	310.1	302.13	307.86	308.66	304.96	303.83
306.64	311.69	310.84	315.79	314.19	314.69	310.73	306.9	307.43	306.67	311.73	307.57	309.45	310.63	302.89	307.51	307.32	313.85	314.83	305.96	306.56	309.69	305.45	309.41	307.79	307.08	313.1	312.28	305.87	309.47	311.65	314.22	311.04	314.71	305.18	308.56	311.32	308.62	311.21	311.91	310.11	312.25	310.39	310.91	309.77	310.17	312.26	309.9	308.77	313.9
325.12	332.79	324.08	326.68	329.31	330.12	330.37	332.1	328.85	330.2	330.77	328.63	334.32	322.6	328.89	326.98	325.69	327.76	327.8	323.48	325.36	331.54	330.45	328.83	328	326.51	326.48	325.47	328.91	325.7	329.57	326.29	326.63	326.78	328.33	330.55	328.53	333.87	323.72	325.5	323.46	331.62	328.44	328.88	329.84	329.5	328.77	327.92	326.8	333.07
304.96	311.23	300.79	306.38	301.04	307.11	304.89	307.29	299.22	305.14	305.16	304.12	307.26	300.37	300.98	303.96	300.38	304.37	302.47	305.09	300.57	301.58	307.46	306.32	297.58	305.99	309.49	303.95	310.02	305.09	306.24	303.94	300.09	309.25	303.99	301.04	299.95	311.71	301.69	300.84	304.51	298.77	298.92	306.2	301.89	309.06	306.48	309.23	301.61	309.64
293.84	290.98	287.75	300.04	294.54	292.33	291.16	298.58	293.88	292.52	296.36	295.35	291.73	289.37	298.19	296.08	290.2	298.81	296.03	293.46	292.9	297.09	296.06	295.93	297.03	294.41	294.6	290.16	291.89	292.15	297.66	296.08	296.27	292.64	297.49	293.29	294.29	295.01	291.37	288.81	300.56	291.54	294.63	294.57	292.57	289.68	296.06	294.19	290.78	299.46
302.25	303.32	302.8	301.22	299.62	304.64	302.44	304.06	301.33	303.68	298.24	301.92	304.09	302.51	304.13	304.68	301.3	304.46	300.62	301.36	303.9	305.03	298.55	307.9	301.64	297.55	298.71	305.04	303.92	302.37	301.98	302.6	304.83	301.61	299.61	303.38	303.87	301.6	298.65	305.34	304.36	299.74	302.02	299.47	302.29	306.04	305.79	303.43	303.79	303.7
305.96	304.9	304.47	304.39	305.36	303.2	302.39	304.99	310.07	308.51	304.64	306.25	303.94	306.95	309.02	301.97	309.08	308.09	306.2	301.81	301.85	305.11	304.39	303	306.51	306.26	301.31	307.75	303.82	304.84	309.14	302.16	298.07	309.71	305.58	305.74	310.31	310.79	301.72	304.33	305.77	305.56	300.96	308.64	306.58	303.96	302.64	304.45	304.25	308.44
308.26	312.01	314.21	313.56	307.2	314.46	315.62	306.52	307.6	318.39	312.1	311.22	315.46	310.69	309.8	315.38	309.51	311.85	312.06	306.02	312.05	309.75	304.43	311.06	308.73	313.07	311.06	310.54	316.11	310.3	306.8	306.77	315.79	309.3	312.04	308.36	306.69	309.87	308.98	313	310.57	312.07	309.48	312.97	313.95	312.11	305.73	312.91	309.73	313.96
306.6	299.39	305.05	303.74	306.81	303.8	305.59	296.27	307.18	303.63	300.98	301.57	303.69	300.58	299.14	306.87	304.63	306.46	303.39	305.46	307.14	303.97	302.12	306.53	307.14	305.16	304.69	305.77	298.24	305.44	302.92	301.22	305.79	306.47	300.04	300.24	307.23	303.48	300.19	302.63	301.83	302.6	303.01	307.38	299.7	300.04	302.36	304.25	299.93	299.78
311.33	313.92	309.95	314.95	312.38	312.36	310.9	315.72	313.92	314.06	308.88	316.24	312.68	311.88	314.84	315.24	311.46	314.79	312.24	311.88	307.54	310.51	312.7	313.99	312.27	314.77	309.21	309.75	311.04	314.04	317.49	310.91	316.19	313.07	316.27	310.32	310.14	315.78	314.86	313.87	311.06	309.88	312.18	318.12	313.32	304.69	310.08	310.1	314.19	312.34
299.8	297.7	301.03	301.33	302.57	299.84	300.98	302.98	300.87	298.57	299.46	300.37	300.3	303.39	301.85	300.22	297.86	297.65	299.89	303.36	296.74	299.81	292.61	306.04	299.78	300.56	302.62	299.57	297.9	297.38	301.78	295.44	302.78	302.61	301.76	298.18	296.83	301.63	298.01	296.3	298.73	302.97	297.49	295.99	297.86	303.7	296.34	295.69	304.13	298.33
304.07	302.84	298.48	300.36	300.78	304.21	306.14	298.11	300.41	297.62	303.26	300.58	298.86	298.8	304.65	295.66	299.44	303.11	295.59	299.92	300.05	300.88	296.65	297.14	297.81	301.9	299.98	303.31	299.25	301.26	307.24	297.67	298.25	299.18	299.52	301.65	300.67	299.66	299.27	293.35	294.11	300.8	298.9	304.84	298.73	302.18	302.07	304	298.62	298.19
312.23	307.87	304.99	310.25	312.77	312.11	310.91	306.62	311.24	311.31	307.86	306.46	308.96	311.89	311.32	308.92	311.41	307.93	311.34	307.97	302.61	311.57	311.11	307.94	310.81	309.11	304.1	309.85	316.85	311.82	308.1	309.26	307.8	305.68	306.27	306.05	309.2	311.28	306.81	306.73	313.08	311.8	314.73	305.34	306.05	309.22	307.4	308.65	305.97	313.34
321.02	318.71	319.2	316.29	318.28	319.77	319.66	317.82	315.25	319.82	320.58	314.31	316.17	321.29	318.09	320.03	319.1	316.71	323.45	321.23	318.99	319.63	318.65	315.19	319.02	317.62	321.43	317.37	319.38	317.01	319.86	317.57	311.31	319.37	318.85	327.53	318.08	315.41	321.32	318.11	316.17	313.22	320.82	316.31	322.69	315.63	318.68	320.45	314.1	320.66
310.07	301.57	314.05	307.68	317.83	307.55	308.13	310.78	306.18	310.43	313.11	311.2	311.87	307.45	306.13	311.67	304.83	312.53	309.29	309.36	304.38	311.88	310.76	309.01	306.51	299.94	308.67	311.53	303.44	307.2	308.23	309.96	311.94	307.96	306.96	304.55	314.27	308.76	307.54	310.38	314.21	314.06	303.7	305.94	308.08	311.1	318.52	308.13	309	310.86
319.38	318.56	319.49	321.71	319.95	313.77	317.63	310.3	319	313.22	319.78	311.01	316.5	315.89	315.48	313.77	312.34	313.31	314.77	315.16	321.08	310.34	312.16	314.27	317.78	318.69	318.87	317.68	314.87	320.27	311.66	319.68	315.84	312.08	313.88	310.63	315.66	316.01	314.78	316.4	312.68	312.52	313.88	315.68	317.62	315.97	319.11	321.31	313.66	319.5
315.62	320.56	318.7	318.74	318.15	321.39	312.63	319.92	316.53	321.55	319.15	315.72	316	311.6	317	316.13	316.1	324.34	316.78	315.36	319.29	317.85	315.61	314.62	318.08	315.19	318.32	325.46	311.19	314.29	316.04	315.08	315.03	320.87	313.48	316.7	321.28	317.93	315.19	314.86	318.13	315.57	315.19	319.28	318.31	318.35	311.92	319.43	317.11	318.24
320.67	317.52	316.29	322.07	317.77	321.16	310.73	315.12	318.23	321.71	319.05	319	314.99	313.29	320.61	314.23	318.53	313.76	314.35	314.28	312.32	323.43	316	313.61	314.89	316.37	317.95	315.19	314.37	316.22	321.7	319.63	321.56	316.78	315.58	316.17	319.42	318.21	313.19	316.55	319.27	318.4	316.24	323.47	315.35	318.52	319.17	319.16	315.34	319.11
316.36	315.29	307.98	309.06	311.14	318.76	311.53	314.61	316.85	313.62	313.49	313.09	313.21	314.51	310.9	313	314.39	311.17	315.09	311.99	314.47	309.16	307.15	315.2	313.98	315.22	311.49	315.77	314.1	314.52	315.3	312.63	311.22	309.13	317.46	313.26	311.31	310.05	314.93	313.43	312.52	318.45	318.67	312.86	310.98	310.53	315.32	313.25	313.39	311.5
299.61	295.38	300.85	298.82	297.91	299.28	297.99	300.23	300.66	302.79	299.97	305.99	301.76	298.15	303.87	299.89	301.3	299.62	297.69	297.46	300.08	305.53	299.92	299.78	301.15	300.43	305.25	300.4	306.08	300.07	295.76	297.47	301.12	300.52	301.25	302.82	299.44	298.77	296.22	304.24	297.35	305.59	296.47	308.3	303.48	301.9	296.94	299.81	305.67	300.39
305.38	308.11	300.59	303.45	304.69	308.17	306.93	305.48	302.89	301.79	301.16	307.25	304.34	300.95	307.34	298.58	304.33	307.3	302.72	304.75	309.5	307.42	307.54	313.68	304.19	307.06	305.36	309	305.66	307.46	302.19	305.23	301.5	309.71	299.94	309.01	305.49	308.14	309.95	298.22	302.26	309.29	306.51	301.88	304.4	303.34	305.66	306.05	305.46	304.9
298.83	293.94	295.17	296.69	292.38	297.42	294.15	295.2	291.28	295.34	291.95	294.31	287.94	297.42	297.14	290.01	292.96	291.79	295.03	294.26	297.04	294.88	291.95	293.24	298.47	294.53	293.09	294.43	289.53	292.55	291.56	296.01	296.29	295.46	293.8	294.99	296.17	294.36	291.25	300.88	295.21	294.08	300.73	289.13	297.47	292.21	294.26	288.28	294.87	295.48
312.36	311.98	318.81	318.72	312.28	314.76	317.45	311.38	312.05	309.25	312.8	312.89	312.56	313.52	307.55	314.15	306.17	314.52	315.95	313.95	308.16	309.51	310.71	317.1	309.06	307.71	313.83	314.88	314.1	309.34	311.17	314.92	312	309.24	313.44	319.89	310.84	313.57	314.92	311.17	314.57	314.35	312.48	312.38	312.8	311.51	313.08	310.4	316.43	316.18
297.39	296.12	295.55	299.76	295	292.71	294.23	298.01	296.79	296.47	295.8	299.38	298.89	292.85	293.46	295.18	296.4	292.85	288.11	293.84	295.7	296.81	289.39	292.97	296.28	296.59	293.06	291.81	293.44	292.41	294.62	294.98	291.52	295.9	292.53	296.29	297.98	290.67	293.84	289.86	297.96	295.32	294.97	292.53	298.48	296.82	296.9	300.45	291.68	295.82
329.95	324.8	331.54	331.52	331.79	325.97	326.16	325.16	327.25	329.29	325.01	326.81	325.26	327.47	328	329.34	324.58	321	328.88	328.28	325.61	324.28	326.62	332.4	322.73	320.79	329.76	325.89	324.77	324.82	326.88	325.78	330.95	331	327.65	328.38	329.25	331.08	318.49	325.35	325.28	326.6	321.62	327.27	329.83	330.91	330.97	324.18	329.11	325.27
292.66	296.35	293.81	300.42	298.49	295.21	296.13	294.49	294.46	294.36	293.43	290.27	292.81	296.53	292.37	296.63	289.56	294.25	297.18	286.6	297.06	297.74	294.48	291.69	295.08	294.53	294.48	292.63	293.32	288.97	288.03	292.48	294.44	294.03	292.17	296.58	297.53	297.24	292.74	296.65	297.94	295.08	301.64	292.43	288.76	294.14	297	299.5	292.93	295.22
303.03	309.1	306.24	301.36	301.15	300.4	303.54	303.66	305.84	302.28	296.87	306.55	301.13	300.04	305.51	297.17	304.81	303.66	304.6	306.15	299.74	303.9	303.26	299.82	304.65	304.15	305.4	302.47	305.06	306.08	303.26	303.78	300.95	292.64	306.16	298.58	310.42	306.87	300.84	296.6	298.48	303.14	304.07	303.64	303.93	299.46	304.37	302.61	301.82	307.93
309.72	311.93	313.31	312.84	315.92	317.04	317.98	313.12	316.24	316.4	317.22	311.07	314.86	316.04	312.3	317.19	316.55	311.65	314.72	315.57	317.71	313.45	314.26	315.47	324.18	319.33	315.02	318.28	314.62	316.87	317.18	312.32	313.8	322.44	312.92	316.63	319.7	312.93	311.73	321.94	313.41	311.86	317.36	321.06	314.21	313.31	311.77	313.23	311.99	318.18
305.19	308.01	305.93	305.7	305.88	304.42	304.99	309.98	306.08	303.02	310.03	301.03	305.39	303.63	307.33	308.07	303.63	309.78	302.74	308.41	303.48	306.13	307.18	303.95	304.01	305.67	305.08	312.47	304.49	308.5	305.1	309	309.08	305.16	309.63	307.87	301.76	305.35	306.96	307.31	307.99	314.22	305.38	305.55	307.56	302.13	310.21	305.68	307.86	302.62
311.94	313.45	313.18	315.86	311.72	313.27	313.64	315.37	314.85	314.45	312.08	310.53	307.34	310.37	310.01	310.15	298.51	307.27	309.09	310.07	316.22	311.86	307.68	314.64	310.97	307.72	309.52	314.37	314.48	310.91	306.26	314.03	313.57	310.99	311.41	314.99	310.65	312.86	313.53	312.74	307.17	308.63	311.42	308.22	314.81	308.6	305.49	312.13	314.09	310.63
296.7	297.68	295.07	295.21	295.4	296.07	293.27	291.92	295.2	290.04	294.05	294.08	293.25	297.19	293.35	296.55	291.72	293.91	294.26	295.8	297.96	288.56	296.67	294.6	295.83	294.4	297.86	294.47	294.01	288.65	295.44	292.11	292.84	294.84	294.4	294.5	297.55	293.72	289.52	295.91	290.14	293.89	296.36	295.12	293.1	299.34	295.19	291.46	289.67	295.08
327.86	321.57	325.03	326.44	322.2	321.76	324.63	320.75	325.87	323.32	327.73	324.52	326.42	325.59	322.06	326.63	329.74	328.39	325.05	322.11	324.05	329.91	327.56	329.25	322.11	322.17	326.83	325.64	330.37	328.25	322.85	327.74	322.23	328.37	325.84	325.75	320.17	321.69	327.68	320.61	326.31	325.2	323.27	324.54	326.96	324.47	328.21	322.52	325.35	319.11
328.89	322.87	323.29	322.65	321.77	323.99	324.78	324.47	329.66	329.93	329.31	324.74	323.32	329.3	322.59	324.15	328.92	324.5	325.68	322.79	326.03	326.18	323.15	325.39	326.48	328.69	321.17	326.74	324.88	323.72	327.71	325.81	320.02	321.64	326.63	323.28	331.04	323.03	329.44	319.86	330.61	325.51	325.38	326.84	325.47	325.67	326.51	322.41	322.42	326.4
305.1	301.44	301.12	300.24	306.96	307.54	306.96	304.8	300.67	306.05	296.75	304.51	303.14	307.32	302.58	302.49	300.02	304.52	304.75	302.59	306.68	301.01	305.79	301	302.28	300.67	303.3	303.77	306.27	301.76	303.05	301.47	300.07	305.31	306.69	305.67	302.31	300.65	302.95	301.79	304.03	303.95	305.23	305.35	305.13	302	302.62	300.99	296.68	303.66
326.62	326.39	324.73	323.52	323.29	321.04	324.77	325.28	323.94	321.15	324.9	322.87	328.24	322.08	325.8	326.32	324.55	326.58	326.95	328.28	324.22	323.86	325.11	320.18	321.28	329.56	323.64	322.29	329.29	323.87	323.66	330.69	321.56	325.15	331.56	326.61	326.89	323.38	324.9	331.1	323.67	324.67	323.52	322.71	327.41	324.07	323.22	324.79	326.38	324.14
301.54	297.43	308.77	304.15	303.73	304.18	300.27	302.38	304.24	301.83	305.49	308.71	300.02	307.76	305.83	305.06	305.84	306.29	307.27	304.8	312.88	306.7	304.54	302.02	304.73	309.53	305.65	301.06	302.19	300.62	302.9	302.01	306.73	302.42	305.8	306.72	302.24	299.92	303.58	306.59	303.27	303.04	303	304.89	306.92	304.29	304.63	305.18	305.83	307.37
310.8	313.33	310.26	315.17	312.17	313.48	317.6	307.56	312.61	313.59	312.5	311.47	311.52	310.76	314.96	307.4	315.21	314.24	314.66	311.01	311.04	315.01	312.34	309.74	311.58	313.8	305.32	312.64	315.55	314.07	311.12	314.28	309.3	309.75	311.14	310.92	315.25	313.95	307.24	311.57	314.05	306.3	314.7	315.13	312	310.84	310.77	310.75	309.69	311
313.62	311.78	318.53	316.41	311.9	314.33	314.33	314.52	311.54	314.2	312.65	316.38	314.4	313.31	311.18	312.16	318.42	312.14	309.34	314.68	315.28	311.31	311.88	314.62	316.56	313.76	311.79	316.77	315.82	314.5	318.94	315.08	317	311.59	315.43	313.59	310.76	308.94	313.08	312.37	313.12	313.34	310.22	316.16	308.07	312.08	316.96	303.97	319.97	309.56
299.07	303.29	302.19	300.31	304.97	300.69	302.27	303.23	298.98	296.19	299.6	303.63	304.6	297.47	299.41	302.41	300.57	298.79	302.15	304.62	300.62	302.01	297.49	297.51	302.4	300.52	300.76	299.22	300.77	293.31	300.5	300.05	301.64	302.09	301.57	302.52	303.61	301.13	299.21	301.09	302.04	298.4	301.37	300.08	300.98	299.78	298.15	300.68	300.53	297.4
311.88	314.84	316.58	306.58	314.05	316.06	315.47	311.25	309.59	317.81	310.28	314.03	315.65	313.75	310.07	311.51	315.18	313.8	312.76	310.96	315.56	315.46	312.42	318.71	312.37	315.98	314.54	316.5	312.08	319.51	306.32	318.15	313.97	309.33	311.43	317.16	317.34	312.21	312.01	318.5	316.81	320.61	320.84	312.19	319.17	314.83	316.79	313.36	312.72	319.17
297.53	307	301.58	305.46	300.34	303.73	303.65	304.39	304.13	297.83	303.94	306.37	301.52	305.14	301.97	297.52	302.55	300.3	297.18	300.16	299.06	300.47	300.25	302.08	298	294.76	303.48	299.92	295.3	299.22	297.93	301.52	299.91	299.89	299.7	296.69	301.91	300.69	299.1	300.01	298.67	298.31	298.04	299.56	300.83	299.88	304.64	296.14	300.61	302.35
301.97	309.21	306.91	298.73	306.52	306.29	309.66	301.71	306.29	309.7	304.14	305.15	305.13	302.82	304.26	309.25	308.98	300.25	308.37	308.83	301.05	303.89	307.08	307.29	302.77	304.71	306.05	301.23	304.32	305.43	304.39	301.84	308.14	307.74	306.07	308.69	303.94	310.19	302.4	306.83	305.57	308.13	310.66	308.96	303.72	304.97	306.56	307.79	310.15	305.75
294.76	298.73	301.38	296.34	293.96	294.73	299.93	297.75	298.34	294.42	295.46	296.15	302.21	298.13	297.45	298.9	290.2	294.93	300.85	297.69	302.8	301.9	297.15	298.45	297.83	299.22	295.8	293.35	297.35	297.74	297.18	298.09	296.52	296.72	297.24	292.66	300.65	293.66	295.68	299.49	297.48	295.64	298.42	297.01	297.02	295.27	296.07	295.79	299.46	296.48
329.42	327.47	322.93	328.62	324.37	329.26	326.56	331.81	324.31	325.88	321.76	331.26	326.27	327.09	325.36	324.38	324.11	325.51	328.75	328.24	325.22	323.08	331.09	326.85	324.23	322.04	328.64	326.05	331.04	331.89	324.25	328.25	327.79	320.79	324.91	324.76	324.8	323.96	327.76	328.72	326.66	325.12	325.65	329.09	331.35	327.75	327.83	323.31	327.29	329.01
316.01	315.67	312.46	316.98	314.01	310.77	312.04	314.42	311.71	320.67	314.19	308.66	310.09	316.91	317.75	313.64	314.96	314.99	316.48	311.7	315.35	311.47	312.17	306.79	309.84	315.85	308.78	310.08	312.36	310.58	321.33	306.39	311.48	309.58	311.69	312.59	315.35	306.71	309.21	316.14	311.26	312.1	315.2	318.39	311.03	311.1	315.36	315.8	314.58	308.83
302.74	296.91	302.5	300.39	304.94	303.14	301.74	304.53	304.43	301.38	300.26	304.61	295.83	298.77	305.02	300.86	304.23	303.78	305.07	303.5	301.05	305.43	300.57	303.08	300.81	303.28	306.19	302.03	303.28	307.28	305.19	300.22	309.17	307.22	302.52	307.5	299.42	304.44	304.5	305.77	304.3	303.59	300.23	303.68	304.49	309.04	302.79	300.63	302.57	305.1
314.55	317.18	313.02	312.9	313.68	312.05	312.62	318.41	308.9	314.67	314.83	318.86	309.03	314.21	315.17	310.36	317.48	314.47	313.52	315.03	311.77	314.86	315.74	312.37	315.06	316.9	309.12	312.59	315.54	311.07	313.73	314.86	312.6	313.78	312.05	314.66	312.47	314.56	314.1	318.27	314.03	317.62	312.18	312.79	317.1	315.19	314.43	309.33	317.42	319.12
300.41	297.82	296.88	299.24	295.67	304.05	296.47	305.5	301.3	306.19	296.25	297.59	303.22	305.52	301.28	301.53	307.42	300.39	302.2	300.4	301.64	304.05	302.33	298.35	298.16	304.22	302.87	298.39	300.49	297.72	301.38	301.24	302.11	302.91	304.08	305.46	300.78	300.18	299.03	303.8	302.6	301.55	300.34	300.05	303.81	304.84	298.41	300.9	301.61	298.43
313.57	315.72	315.16	323.44	317	315.5	321.01	321.81	316.29	321.47	320.77	318.17	326.24	316.6	317.42	314.86	317.48	315.89	319.51	316.33	318.64	317.83	318.24	319.36	319.31	316.07	319.85	317.87	324.75	323.34	320.46	320.34	319.65	319.04	318.87	318.98	315.84	317.18	314.11	314.17	318.49	317.99	316.34	326.23	322.12	319.22	325.04	321.49	319.66	318.51
326.97	325.51	322.76	329.19	327.47	327.45	324.4	329.67	330.31	329.05	324.6	326.07	330.84	328.45	322.81	325.82	329.63	325.53	326.61	329.16	332.41	329.34	325.96	329.94	332.16	324.22	329.8	330.44	323.91	324.74	326.78	326.76	326.51	332.68	328.41	329.36	329.01	324.26	328.84	325.82	325.52	328.28	324.38	331.86	328.39	327.22	329.35	329.41	328.29	324.3
313.33	309.87	309.13	310.29	310.72	312.55	308.04	308.52	308.24	309.32	310.01	310.17	309.3	309.5	309.36	310.38	310.47	310.62	309.13	308.61	310.6	311.91	313.74	309.52	306.8	313.63	306.71	315.42	318.31	312.04	307.6	312.38	312.95	311.84	311.09	309.44	309.92	313.04	307	308.05	312.01	310.4	309.06	312.49	307.57	308.28	312.34	310.87	307.08	313.26
314.17	312.28	319.14	316.08	310.15	308.94	317.46	315.06	314.68	311.85	311.82	315.26	317.87	318.96	315.23	315.78	317.88	313.12	309.95	311.71	310.71	311.28	314.81	315.68	316.29	311.82	312.71	314.34	314.08	313.03	315.66	315.85	312.57	311.56	315.22	319.5	316.17	314.18	313.9	312.74	319.79	308.35	311.67	317.55	313.41	315.8	316.1	316.28	316.3	309.62
318.17	309.91	312.47	315.08	313.76	315.97	313.17	319.85	314.97	312.64	318.01	306.9	315.63	313.19	313.26	314.85	313.04	312.99	315.87	311.05	311.14	311.05	313.59	314.69	309.88	311.39	312.33	316.18	315.34	314.94	307.67	311.92	315.93	311.83	313.27	309.81	313.63	314.76	311.51	318.44	313.53	318.08	312.74	312.27	312.81	315.06	313.45	312.95	312.59	313.44
308.06	308.18	306.73	310.01	307.65	312.97	315.24	310.9	311.79	305.67	309.73	314.05	309.25	307.8	309.15	312.48	312.52	311.16	310.22	310.03	309.34	307.83	304.06	313.35	310.13	309.94	306.34	304.27	306.63	305.31	308.11	304.44	307.56	308.32	310.88	307.46	313.15	310.85	308.74	308.62	306.75	310.14	314.36	301.5	306.66	306.89	313.53	313.72	309.64	305.44
300.49	300.68	299.95	300.96	306.88	300.81	300.34	297.61	303.51	301.08	297.07	299.91	298.76	298.2	299.8	295.95	300.09	301.41	298.6	299.76	302.13	301.17	303.62	301.99	303.62	301.52	299.03	307.39	307.36	294.19	303.52	306.84	297.15	301.65	299.4	306.89	299.23	300.26	298.09	299.06	304.04	304.65	299.04	302.76	301.74	299.62	303.37	300.65	300.77	298.25
302.46	300.91	306.68	301.69	298.57	304.05	301.67	300.19	297.45	299.02	301.22	304.05	302.63	302.98	302.64	307.01	306.07	302.43	300.26	303.18	304.95	306.23	297.29	303.24	299.74	301.67	301.68	303.99	301.96	303.84	300	305.93	303.96	302.19	304.63	301.07	300.04	304.31	305.23	305.54	303.34	303.68	300.06	302.13	302.4	300.78	302.32	301.98	305.31	301.85
303.01	305.8	296.65	296.99	301.53	305.69	303.28	298.21	304.6	305.05	303.92	303.39	304.59	306.55	303.7	303.24	303.49	300.88	300.39	309.73	302.82	298.15	306.36	297.41	299.45	297.48	296.4	297.15	303.07	302.18	299.37	300.07	299.34	300.05	305.1	301.48	304.05	301.77	304.77	300.52	301.89	303.27	300.81	302.59	298.96	306.53	303.18	299.81	304.75	303.39
318.87	320.84	317.16	324.42	311.25	315.29	317.32	316.68	319.46	317.3	318.07	318.09	317.72	320.16	314.01	317.79	322.15	314.57	316.18	316.74	320.19	312.76	317.81	315.8	312.86	314.49	321.57	318.61	318.78	318.02	319.54	313.84	320.01	317.54	316.78	320.15	319.92	318.46	320.55	315.87	318.93	318.79	317.3	319.33	324.82	317.91	314.95	321.11	316.27	317.07
295.99	291.5	292.18	290.69	296.06	290.94	290.24	295.68	292.61	297.09	287.91	290.74	294.08	293.97	294.07	290.03	293.8	294.97	295.24	296.6	292.63	289.74	292.71	291.42	297.38	290.31	295.14	294.9	295.64	290.68	295.21	296.05	296.22	293.47	291.01	292.93	293.19	294.79	296.86	298.14	290.38	291.41	300.99	294.57	289.88	294.79	296.69	295.98	295.47	294.71
304.33	304.6	308.36	307.48	312.95	301.52	307.83	311.45	308.28	311.39	312.96	302.38	307.3	312.87	308.43	308.98	308.11	310.44	311.37	308.58	305.16	309.27	307.63	311.35	306.87	308.84	313.43	308.86	310.58	309.13	311.53	305.47	315.07	308.44	308.65	303.39	312.97	305.99	305.85	307.36	308.36	313	312.53	310.48	309.41	308.76	306.42	309.25	307.62	310.02
313.81	318.01	312.15	314.29	311.4	314.07	312.73	316.13	312.04	316.68	315.94	310.13	315.34	313.6	311.43	316.83	311.77	315.62	318.62	317.76	311.47	312.91	312.95	310.07	312.72	307.36	319.2	311.7	312.37	313.98	311.49	312.97	314.45	311.38	311.1	315.7	319.62	314.42	306.21	313.03	313.9	309.75	315.16	314.08	316.65	314.82	311.81	313.73	310.73	314.36
305.05	307.13	305.14	307.2	305.27	305	307.77	307.8	310.76	306.18	309.26	303.81	310.94	308.29	307.33	304.54	308.16	303.81	306.84	306.26	307.15	305.39	309.91	307.57	304.22	307.15	306.76	307.58	307.01	306.73	311.54	303.15	309.07	306.23	308.42	309.61	309.71	307.81	307.59	302.85	314.8	304.18	310.29	303.94	307.31	308.84	298.93	304.81	305.01	305.29
310.91	304.77	304.99	305.26	302.43	302.96	299.52	304.25	302.09	303.79	302.89	299.74	301.8	302.09	302.43	305.8	300.23	304.69	307.03	302.3	301.59	301.72	306.79	305.45	308.87	304.49	305.64	304.31	306.69	302.36	301.42	306.98	299.68	302.97	303.1	302.69	302.19	307.25	304.89	307.48	299.54	303.11	302.98	296.79	306.31	303.42	303.51	297.61	305.83	298.01
328.98	331.19	331.53	332.3	329.83	325.91	324.5	322.93	323.16	324.15	331.88	325	326.17	332.14	328.66	323.81	330.22	322.48	327.66	328.78	325.71	330.04	326.84	325.76	326.42	332.03	326.91	329.81	329.93	329.77	325.01	324.49	327.11	326.79	324.52	328.27	326.17	326.24	324.55	331.67	332.41	331.25	328.09	326.72	332.16	324.6	328.09	325.65	323.45	331.97
301.54	298.71	304.57	305.99	298.75	304.39	299.29	296.03	297.91	299.7	297.79	302.53	298.46	301.02	300.96	295.83	305.74	300.36	298.47	300.57	304.07	300.33	299.29	303.57	297.22	298.25	304.1	296.36	300.99	298.58	302.96	297.21	299.08	302.05	302.87	298.7	299.82	298.57	300.79	311.65	298.72	298.1	300.75	297.49	298.86	302.54	306.29	295.66	307.09	304.2
311.87	317	317.23	315.12	316.54	313.71	313.83	318.34	316.72	319.38	317.83	312.86	313.01	318.35	319.19	314.86	319.3	317.85	315.05	313.17	317.58	317.48	313.84	314.53	314.15	313.03	317.99	316.18	318.38	314.72	315.21	325.02	318.13	314.55	309.56	308.93	314.59	312.65	314.34	320.67	314.5	314.42	312.52	316.13	320.27	316.52	318.34	311.74	315.88	316.57
305.15	306.29	302.58	303.53	304.03	309.46	307.52	303.94	309.38	303.09	303.47	306.17	308.17	304.15	307.08	308.38	306.9	301.46	307.31	308.24	306.39	308.19	306.71	304.74	305.55	307.65	305.09	302.06	306.23	309.17	305.92	300.52	306.21	304.81	308.24	306.25	305.62	306.07	304.23	304.52	301.28	304.76	308.3	303.59	307.19	301.94	303.73	301.36	312.23	304.52
296.08	289.99	298.41	297.74	293	296.17	297	301.2	296.88	301.57	300.05	301.51	300.25	301.78	300.83	299.09	293.54	295.11	294.76	297.94	300.13	296.12	299.72	296.49	296.58	293.97	293.73	298.44	300.45	292.83	296.72	296.29	298.9	296.43	300.68	298.47	294.91	300.76	293.9	298.5	293.03	296.56	300.74	298.62	290.6	298.22	297.59	293.55	296.33	296.62
301.38	303.37	304.2	304.05	304.47	303.18	302.33	304.82	302.09	302.51	302.41	297.7	299.72	307.62	306.38	304.16	306.56	305.12	303.22	303.18	308.99	303.03	304.55	304.18	300.71	300.49	305.86	305.82	301.17	303.64	300.58	301.59	306.15	307.4	301.97	301.03	296.05	300.2	306.28	306.16	301.6	306.94	301.98	304.25	307.48	307.13	302.87	299.71	299.39	305.83
293.02	296.11	295.43	296.43	292.8	297.53	295.03	291.8	293.25	295.08	293.07	294.3	294.44	293.41	292.64	288.39	293.02	291.82	294.9	295.74	296.84	293.16	291.1	292.72	294.78	290.11	290.85	294.3	296.87	294.92	293.35	295.22	297.05	294.51	291.71	294.76	294.13	295.81	295.73	295.21	292.99	290.35	290.33	297.51	296.52	294.9	298.37	292.42	296.95	298.19
311.41	313.47	316.09	309.87	308.53	308.66	311.59	303.56	311.8	304.93	307.05	309.03	310.93	310.67	310.09	309.9	312.27	313.98	315.06	308.43	305.67	311.62	310.52	313.42	306.12	307.26	307.39	312.47	311.66	310.57	311.99	307.16	309.83	312.58	311.11	311.26	310.61	308.87	305.71	310.35	308.62	312.3	314.43	316.15	306.47	309.52	314	310.64	309.88	310.38
314.41	306.41	310.13	309.94	311.53	309.42	306.77	306.32	309.65	312.86	306.86	313.76	312.26	304.19	310.94	311.25	313.65	310.33	307.59	305.53	309.57	304.06	309.26	307.75	313.65	311.83	309.42	308.83	315.76	310.35	309.69	308.67	311.06	310.44	310.83	305.52	306.55	305.74	311.6	311.79	310.45	307.68	314.07	310.6	308.07	311.06	310.02	308.46	310.55	310.15
312.97	316.47	313.85	313.62	309.06	308.43	314.61	312.45	308.57	314.78	314.31	311.33	311.13	314.05	314.46	310.63	309.98	314.14	309.18	314.26	313.14	316.46	313.79	316.97	316.97	316.43	311.55	313.17	307.8	314.18	315.43	311.26	315.45	312.9	314.33	314.67	321.22	319.76	315.32	314.26	311.81	312.07	310.9	307.57	313.49	315.77	314.11	310.3	317.61	317.83
309.12	310.65	309.01	314.43	313.52	311.6	313.54	314.79	310.31	318.85	316.03	311.85	313.86	311.49	314.62	315.09	317.5	316.8	312.33	315.13	317.41	319.57	309.14	311.02	311.48	317.15	313.59	315.23	310.87	312.68	318.7	318.92	315.99	309.81	311.17	308.09	315.35	314.59	314.89	319.6	313.24	313.67	315.08	316.71	318.45	306.99	312.59	312.35	313.21	313.59
292.42	294.31	293.24	293.01	297.08	292.83	297.54	294.18	295.66	293.82	292.78	292.47	296.66	292.55	293.89	293.13	297.56	296.15	295.43	290.32	292.35	293.94	292.65	292.5	291.75	293.73	293.97	294.42	294.53	292.77	297.32	290.93	297.05	298.99	293.86	296.2	297.43	298.05	295.34	296.79	294.89	296.38	295.69	289.47	293.31	296.06	294.9	300.38	293.61	292.36
323.28	315.22	312	314.88	313.89	315.52	309.73	313.89	314.11	315.48	322.1	318.5	317.87	312.3	312.19	318.73	314.2	316.59	315.29	315.59	313.18	312.08	309.07	317.36	316.98	324	314.7	309.6	318.11	312.75	318.58	315.63	312.83	316.41	321.61	313.09	311.01	315.37	316.98	313.44	314.38	315.88	312.79	312.02	317.72	323.69	316.67	316.65	318.04	313.02
318.35	315.73	316.5	315.99	320.38	311.22	315.55	316.74	312.88	315.61	314.55	316.14	316.67	314.28	320.24	318.56	313.98	311.5	312.45	315.65	320.94	317.19	315.75	316	320.2	310.37	311.51	316.69	324.18	319.21	316.24	314.66	317.56	315.72	316	320.93	318.59	315.01	313.31	321.44	310.85	312.52	309.76	319.12	312.73	313.77	316.03	315.38	315.74	318.61
317.62	320.01	324.23	315.22	315.68	316.75	320.04	320.27	318.41	324.35	311.16	317.15	319.68	316.83	310.24	318.64	314.28	317.31	315.15	325.94	317.86	316.17	313.8	315.24	317.12	316.23	317.13	320.95	321.75	313.86	319.84	316.68	320.23	316.05	318.06	313.72	319.16	315.92	320.76	319.37	316.39	318.79	320.81	317.45	315.39	318.9	318.9	316.23	316.77	316.65
302.54	300.1	300.58	302.73	300.02	303.23	301.18	307.36	298.98	316.24	304.4	308.35	308.55	305.34	303.21	302.59	309.05	305.19	303.92	304.49	297.42	301.7	309.29	301.49	302.12	302.48	303.1	302.79	303.74	303.33	307.76	300.86	302.03	303.91	304.08	303.34	301.1	302.78	307.56	302.34	301.72	304.5	305.91	302.54	304.19	300.05	300.06	306.87	302.22	305.02
303	302.86	302.54	303.39	300.51	306.54	298.15	303.1	304.44	302.85	304.33	303.1	301.37	300.88	305.75	304.05	305.58	300.14	298.29	308.7	303.38	304.28	304.16	301.33	303.6	303.72	299.49	300.09	307.16	306.04	303.04	302.32	295.18	299.06	300.84	297.92	304.74	302.94	303.53	305.29	301.89	304.05	309	301.03	300.16	301.95	301.46	299.35	308.91	302.7
326.69	323.64	322.1	322.1	324.89	326.87	330.61	327.89	324.69	324.63	321.16	325.47	324.48	321.79	320.04	323.44	323.35	319.35	320.16	324.32	326.59	321.15	325.95	325.69	325.62	327.5	326.52	326.81	323.05	322.82	327.47	326.16	327.37	324.11	321.59	324.76	325.02	329.36	333.07	320.97	328.16	326.75	325.98	322.42	326.08	325.11	327.88	322.57	325.95	327.19
316.9	317.66	318.1	317.34	317.2	319.47	316.84	320	317.28	320.18	315.6	318.08	316.51	317.66	317.95	317.05	318.44	319.51	319.41	315.8	319.59	315.43	311.54	320.42	317.71	321.31	320.43	320.22	317.07	316.79	319.13	314.06	315.9	316.27	316.57	317.67	317.12	318.19	317.66	317.23	315.04	319.19	313.14	316.31	316.71	317.82	323.66	316.64	318.99	321.38
303.82	308.3	304.97	308.81	300.32	307.88	307.69	308.12	309.5	306.48	304.13	310.04	310.11	306.87	305.65	304.1	308.05	304.08	304.24	301.42	305.08	305.45	312.29	311.09	306.91	310.4	305.41	310.64	297.44	310.15	312.3	305.23	304.59	310.12	308.66	309.13	299.11	301.99	309.6	310.69	305.36	308.59	308.33	304.7	306.65	307.51	308.79	300.84	309.55	310.02
319.31	312.13	311.22	318.32	310.2	309.29	312.39	309.47	313.23	310.86	315.3	317.05	311.51	309.23	316.08	308.33	314.23	311.22	312.97	311.11	314.08	312	308.7	311.53	310.27	313.32	311.43	314.09	307.11	317.48	309.94	310.48	315.46	311.34	308.91	309.63	307.53	309.79	313	310.05	305.06	314.74	311.5	314.33	315.14	312.62	308.43	313.64	315.47	306.95
297.97	307.33	302.72	305.72	303.1	305.56	305.84	300.52	300.47	312.58	302.22	306.94	307.92	303.45	302.44	306.04	309.74	307.59	308.16	303.15	307.31	311.16	304.96	302.5	302.26	304.13	300.26	304.47	306.88	313.18	305.87	301.73	308.09	305.36	308.52	306.83	306	307.03	309.09	306.98	303.78	302.8	307.07	306.96	306.62	306.69	312.61	305.22	309.94	304.09
312.4	312.7	307.31	315.12	313.8	310.63	316.06	309.67	309.95	309.27	316.09	314.02	309.73	313.32	312.3	311.79	315.97	315.7	311.83	316.23	311.79	317.21	311.63	313.2	315.81	313.89	315.36	316.71	308.05	314.92	309.17	310.09	312.56	313.87	313.69	312.83	309.86	305.33	311.72	312.51	319.57	311.21	313.25	312.11	315.27	309.97	310.64	309.06	312.5	311.27
315.17	322.39	315.14	313.19	316.14	316.95	310.75	312.24	318.02	317.25	316.19	321.63	314.42	312.97	314.24	315.19	317.73	316.77	320.01	314.82	318.03	314.58	317.99	319.13	321.52	318.22	309.74	317.83	315.55	319.14	312.41	319.24	318.26	316.85	322.25	320.37	322.42	316.49	319.62	315.98	314.63	315.32	319.52	319.21	315.57	316.05	314.84	313.66	319.19	316.55
299.52	300.21	301.23	305.54	302.04	305.27	306.75	300.36	301.48	302.62	297.14	301.06	299.48	295.61	298.25	303.45	297.85	308.56	300.66	299.35	299.55	301.78	296.85	301.22	300.92	296.4	304.85	298.89	298.42	299.07	300.84	303.17	300.31	302.26	304.04	302.94	299.73	298.95	308.89	302.05	301.23	296.98	300.27	302.07	302.53	301.04	298.75	302.15	299.77	302.82
319.47	309.83	309.68	315.51	313.35	316.84	316.23	312.84	313.48	310.29	314.91	312.15	318.4	317.24	314.38	312.2	313.44	314.7	313.29	312.63	314.62	310.8	315.94	310.08	311.86	311.57	311.1	315.58	312.16	316.2	312.49	308.43	314.15	313.21	312.95	310.73	315.38	307.32	317.11	319.82	313.15	313.71	314.36	311.7	310.9	313.12	317.58	317.69	315.49	313.88
316.75	312.14	310.71	312.52	317.62	312.18	319.56	314.98	315.08	315.28	318.91	312.27	315.23	320.18	315.25	313.09	312.46	311.64	314.58	315.33	310.51	313.17	312.41	311.28	313.17	315.03	312.38	316.4	310.39	311.02	315.26	312.41	319.57	313.72	317.44	316.81	312.53	312.44	313.2	315.45	311.83	314.05	312.8	319.87	310.72	309.72	311.84	310.45	313.25	313.03
311.7	314.99	308.23	306.86	309.03	308.73	311.49	308.69	315.74	314.28	306.11	307.76	312.63	302.68	306.2	309.81	308.35	309.38	313.89	309.58	314.28	309.44	307.6	308.7	308	306.1	304.31	310.18	314.26	303.03	307.34	308.92	314.22	312.54	306.98	309.36	308.75	309.25	307.24	307.2	310.64	308.02	311.89	306.79	308.5	316.28	311.58	312.98	306.04	309.03
290.6	296.32	293.77	293.58	297	297.73	296.17	292.28	294.89	299.74	293.63	294.76	292.79	290.3	297.87	295.32	296	297.03	294.5	298.7	292.27	299.9	291.63	291.39	290.78	296.99	291.38	291.92	297.08	296.49	294.91	294.53	288.43	292.24	300.22	291.41	294.77	292.66	291.75	294.38	294.6	293.51	298.71	296.53	298.62	297.12	295.3	295.55	291.21	291.59
305.39	302.6	306.32	301.96	310.02	303.6	305.22	304.8	307.78	302.72	308.31	305.59	305.84	306.89	304.36	303.5	307.93	303.75	308.16	306.7	299.93	309.93	305.48	310.24	309.08	309.84	306.78	309.04	300.61	304.97	303.74	298.27	310.62	300.1	307.84	301.94	301.72	306.14	304.3	307.48	303.71	305.33	307.37	306.44	305.56	308.3	305.86	305.96	304.94	305.62
300.43	294.25	295.3	301.02	293.6	293.94	295.81	296.78	290.71	294.73	294.72	299.22	294.64	295.01	299.23	293.68	296.16	289.55	291.78	295.73	296.09	296.93	293.71	295.64	293.54	296.25	290.65	296.28	296.72	295.91	295.67	296.9	294.59	295.77	289.95	297	295.53	291.3	292.81	296.97	295.63	300.65	293.22	296.03	297.16	289.56	293.58	293.81	294.98	297.89
293.42	300.44	295.49	295.82	290.5	287.18	297.78	297.19	296.58	299.99	298.58	297.44	291.52	292.08	299.53	295.27	293.12	290.64	292.68	298.88	294.13	294.71	294.45	293.82	297.95	293.15	295.34	298.93	295.15	292.85	298	289.34	299.9	297.98	294.4	293.63	295.8	295.58	294.82	293.98	294.29	293.87	295.64	293	296.91	293.12	294.2	294.1	290.99	294.09
311.09	313.85	315.46	317.86	315.4	314.81	315.38	317.74	311.64	313.25	309.03	309.43	312.76	318	317.19	313.42	312.68	312.34	309.97	318.19	311.82	314.57	313.36	308.6	311.18	312.52	318.52	312.52	307.99	307.7	310.26	319.04	311.73	309.38	314.66	311.58	311.65	317.8	315.65	313.32	313.05	312.77	311.03	315.79	316.7	311.44	312.64	312.63	313.71	319.7
305.63	303.87	307.8	304.28	305.89	308.07	303.3	304.19	309.08	307.66	310.17	302.9	302.62	304.12	304.82	305.53	303.57	305.63	303.26	302.76	308.82	308.6	308.84	300.87	302.12	302.46	300.88	307.51	304.56	306.64	303.38	308.18	307.24	300.98	301.5	303.94	310.03	304.22	304.22	306.34	305.12	309.35	310.36	302.11	300.44	304.8	310.21	302.74	304	305.06
310.05	303.55	305.34	302.39	310.04	303.94	302.48	306.51	305.98	306.06	304.79	302.95	301.83	308.98	310.51	303.83	304.99	306.71	306.55	306.65	310.22	303	306.39	305.11	308.88	306.84	307.28	306.74	303.53	304.05	308.91	308.66	309.09	312.23	302.72	306.54	308.75	308.16	302.32	310.56	305.09	311.46	308.45	307.37	305.45	310.39	301.03	307.66	303.96	311.33
293	292.85	292.22	295.64	296.24	293.63	294.3	289.13	291.11	292.49	294.89	289.38	297.64	293.16	294.67	294.57	290.63	290.27	289.46	290.68	294.04	290.35	295.26	290.46	294.43	293.17	296.83	290.42	295.87	291.96	292.29	294.99	292.99	296.21	298.42	291.89	295.29	295.47	293.79	291.53	293.32	290.03	293.29	292.55	292.9	293.66	295.15	290.71	293.77	290.9
305.62	311.07	309.67	313.62	307.69	307.19	309.85	312.95	301.56	307.4	307.11	309.36	312.01	311.08	310.98	308.04	308.03	307	305.79	305.92	306.79	306.47	307.97	316.12	305.67	308.36	307.47	311.54	307.56	301.75	312.26	307.68	312.26	312.69	308.87	310.49	305.8	309.22	308.26	307.6	309.76	305.13	309	304.27	310.53	313.3	311.94	307.42	312.65	305.67
325.68	325.63	324.84	330.38	326.5	327.93	332.34	330.23	328.65	329.25	326.82	330.54	321.98	332.37	326.83	323.22	334.69	325.07	326.33	333.37	327.31	326.18	326.29	330.4	324.41	327.46	328.34	330.01	327	333.09	326.73	328.69	328.67	326.26	326.24	330.15	331.42	323.62	329.49	328.43	328.82	324.77	326.33	327.15	327.46	327.66	325.68	325.17	324.68	328.71
313.52	310.52	315.54	311.11	313.76	311.04	317.46	307.78	311.48	314.77	315.44	313.92	316.24	310.96	318.35	310.94	313.19	311.19	310.57	313.01	318.78	312.17	316.9	313.47	308.29	314.69	315.46	316.29	311.79	312.01	316.54	317.65	311.26	313.58	310.49	311.27	313.49	310.4	310.96	315.03	315.73	317.13	312.68	320.42	311.52	311.62	314.13	313.79	310.34	311.87
303.38	300.85	301.36	302.67	304.5	302.09	303.75	303.94	304.71	304.04	304.15	306.44	305.1	307.73	303.73	306.71	302.55	305.56	301.12	303.88	305.31	302.38	302.62	301.29	303.09	304.26	302.12	299.74	303.33	303.14	305.23	302.28	306.02	304.41	303.81	303.85	302.98	302.51	299.63	306.83	302.24	305.04	302.79	302.98	302.77	302.41	304.94	306.39	302.99	307.52
291.05	291.51	294.06	293.48	292.34	293.26	295.07	292.43	292.63	294.92	295.65	297.71	296.88	295.91	292.64	293.36	295.48	293.28	292.7	298.39	294.05	294.34	291.15	292.26	293.82	290.51	294.02	296.85	293.61	292.42	294.56	296.38	293.65	292.04	299.06	291.35	295.47	296.12	297.2	294.94	290.06	293.49	292.78	294.82	294.84	300.35	291.71	299.55	291.56	292.66
321.99	317.4	308.78	318.97	316.02	319.38	320.01	311.75	313.47	315.83	319.39	313.35	313.86	314.71	314.69	316.25	318.22	322.3	317.63	315.63	313.9	314.73	314.13	316.15	319.76	322.04	316.2	313.13	317.21	315.92	315.68	310.39	313.98	315.49	314.42	316.24	313.75	314.88	316.41	313.57	315.34	317.62	314.79	314.41	316.37	324.55	312.57	319.57	314.68	316.28
303.72	309.07	304.01	305.76	310.94	307.59	306.84	304.4	306.98	304.13	310.94	302.91	303.41	305.02	305.18	307.8	303.73	305.64	303.02	306.63	308.88	303.23	305.62	310.08	310.27	307.62	307.11	304.16	310.72	306.68	304.89	309.02	305.4	304.88	308.03	305.97	307.05	305.9	304.41	310.6	306.15	305.59	308.82	309.71	302.78	306.75	306.21	304.49	306.07	303.16
328.04	331.1	321.21	331.7	330.9	327.21	323.15	328.45	325.45	327.55	325.89	330.21	325.74	328.07	326.88	324.49	327.91	332.08	323.05	335.96	326.64	324.35	323.73	325.7	327.09	324.84	327.13	325.04	325.08	324.03	328.82	333.43	323.45	329.46	329.88	329.89	327.09	326.08	323.85	329.77	325.55	329.36	325.7	327.71	328.14	324.31	326.49	328.5	329.14	329.26
307.75	301.57	306.11	307.53	307.59	303.63	307.71	304.82	305.22	306.69	304.46	305.33	306.01	307.07	301.55	308.81	309.49	306.14	306.6	309.13	304.77	304.91	309.43	303.57	303.08	301.52	306.84	305.75	304.53	308.99	307.22	305.87	306.91	304.04	307.4	306.4	302.99	304.25	307.27	304.65	303.02	299.26	304.64	307.03	305.86	305.85	306.11	301.37	300.75	305.5
307.07	305.51	305.21	309.06	303.47	304.08	307.05	305.66	307.7	306.77	301.92	306.41	308.18	307.62	307.9	308.38	312.95	313.24	306.75	309.29	306.79	311.39	308.03	305.52	309.84	303.13	308.37	307.97	311.64	304.91	304.3	310.04	310.37	309.44	311.23	307.78	306.8	307.49	310.28	299.17	309.29	307.17	304.86	305.62	309.7	307.37	306.08	308.15	309.2	308.31
308.07	306.76	304.17	308.76	306.44	301.93	303.26	309.97	306.79	308.42	302.37	299.48	304.18	307.12	304.14	302.84	303.9	307.93	298.08	305.76	302.72	301.2	310.83	305.93	309.12	303.93	310.77	300.28	295.79	302.99	308.15	305.14	301.54	305.01	304.02	303.78	311.12	303.43	306.93	308.47	300.74	302.79	305.07	302.8	303.75	299.14	305.2	302	310	306.27
293.56	291.49	297.64	291.63	294.24	296.35	297.52	295.51	293.87	291.2	292.38	300.15	295.45	293.73	289.64	295.09	297.71	293.07	292.01	293.45	295.15	290.76	291.27	288.62	297.19	296.86	292.77	298.35	298	291.74	295.31	296.22	291.91	294.64	294.05	293.29	297.64	293.36	289.41	289.2	292.18	290.91	291.56	296.29	297.84	297.68	290.81	297.98	298.4	292.2
306.91	312.13	308.13	306.59	311.86	308.01	313.94	310.15	303.05	310.19	305.08	311.31	310.88	310	311.07	302.63	304.86	306.84	309.64	310.73	308.71	312.57	305.21	310.06	304.56	312.99	313.18	308.74	307.73	308.1	308.73	308.03	308.49	316.58	306.65	303	308.48	307.9	311.14	309.49	308.46	313.72	303.91	307.35	302.21	309.13	306.17	308.84	309.66	307.76
296.73	301.53	295.44	300.97	298.97	300.64	297.2	299.3	303.2	302.93	301.69	306.24	295.86	299.15	301.91	301.55	299.87	300.36	304.08	302.14	299.48	299.84	300.25	302.96	298.33	305.04	302.24	299.64	300.56	302.73	295.02	303	303.59	301.75	303.26	299.42	296.74	301.55	303.66	301.16	304.66	301.08	301.23	297.51	302.98	303.26	304	300.04	296.87	302.87
309.67	310.12	309	312.09	306.89	310.58	312.5	314.36	311.1	308.13	313	312.02	306.46	310.11	310.58	306.53	308.17	311.36	311.13	306.23	308.65	309.34	312.01	307.42	310.32	310.44	303.67	311.44	307.76	304.57	310.5	310.18	313.14	313.45	310.41	311.54	309.9	311.03	311.6	309.52	305.99	311.57	309.16	307.8	313.47	309.15	313.09	306.73	309.76	309.75
319.88	315.61	317.65	318.04	318.73	314.34	314.37	314.43	321.19	312.55	317.89	316.6	311.29	315.13	318.57	315.82	317.6	313.16	315.33	313.95	316.51	315.41	314.82	318.25	316.02	313.14	314.42	314.02	308.26	315.31	314.47	316.99	314.41	320.75	317.73	318.97	313.77	319.81	313.88	312.78	314.59	314.04	316.9	315.97	316.28	317.31	315.78	312.58	315.77	312.3
309.63	305.55	313.04	310.4	308.03	310.62	313.57	310.56	315.9	308.71	309.87	309.68	308.85	307.21	307.58	308.77	309.67	307.24	304.39	305.31	314.57	309.65	307.38	305.47	309.38	310.42	308.65	306.73	312.88	308.04	310.81	310.94	309.99	309.3	308.61	304.86	311.7	311.6	308.38	308.12	311.34	310.73	309.68	310.78	308.82	313.34	306.94	307.84	308.65	308.82
313.35	316.21	319.45	314.58	314.63	314.62	312.73	315.14	314.88	313.21	319.9	310.25	314.05	312.16	317.94	309.7	311.15	312.67	316.86	310.3	316.49	314.44	314.22	316.38	310.9	316.13	312.16	313.63	316.37	316.97	319.93	315.27	314.88	316.41	316.03	313.35	309.84	314.12	313.3	314.41	311.74	314.11	314.22	317.75	313.58	312.25	314.72	314.51	314.86	314.52
306.36	308.91	306.49	302.76	304.89	306.07	310.34	309.51	300.3	309.75	300.36	309.32	308.15	303.46	308.78	311.32	305.27	306.29	302.34	304.04	308.75	302.77	308.5	306.54	312.83	307.93	301.02	308.67	307.29	306.03	302.86	306.38	310.67	304.76	305.66	305.9	301.14	306.24	310.48	308.64	302.96	312.51	309.29	304.27	311.26	303.7	301.82	312.08	306.16	302.83
317.4	310.49	311.94	312.45	308.45	307.96	314.08	317.7	306.67	307.48	311.93	312.44	311.22	311.88	312.82	309.46	313.33	310.01	313.31	312.55	310.98	316.69	306.1	315.41	314.15	312.76	308.11	306.51	313.45	314.03	311.59	312.95	309.91	314.1	310.02	311.69	317.51	311.36	312.71	308.82	311.75	313.3	309.98	312.46	311.1	310.78	311.71	314.31	310.38	314.41
299.5	297.15	297.06	298.09	299.93	296.33	293.93	299.49	299.54	299.13	294.04	296.2	300.2	294.92	296.19	298.57	298.31	292.88	297.27	293.16	298.4	298.63	294.01	293.31	294.68	300.17	301.34	298.76	290.03	296.11	302.58	297.42	298.41	296.57	290.45	299.19	299.63	297.67	299.35	297.6	294.46	299.64	294.66	293.12	296.07	295.6	300.01	296.77	293.2	297.58
318.23	311.44	316.1	309.87	314.28	313.61	310.24	310.43	312.21	313.56	312.86	313.56	313.54	316.72	312.66	310.85	316.14	318.51	314.64	307.4	309.62	317.95	312.25	308.87	313.69	314.43	310.53	316.41	319.16	316.6	316.14	318.86	311.73	312.31	314	310.41	314.69	313.26	315.76	316.63	315.81	313.25	312.54	315.97	314.41	314.75	316.65	312.59	316.14	313.86
305.06	304.17	312.9	306.01	310.21	300.73	306.04	304.76	306.81	299.86	302.46	305.12	308.37	308.96	308.83	304.9	304.98	307.93	302.76	309.63	303.47	308.43	309.18	302.22	304.46	304	307.11	303.86	304.86	304.2	303.6	308.55	308.73	307.78	308.97	306.82	310.39	309.19	307.08	306.99	303.9	301.59	303.65	304.39	302.56	309.79	308.53	306.24	308.15	304.79
317.68	315.66	318.81	319.53	317.2	319.33	317.42	320.02	317.37	319.04	314.57	319.5	318	319.89	318.69	316.73	319.28	319.55	318.18	314.37	315.69	315.62	317.65	319.53	317.37	314.59	320.59	316.13	317.08	315.81	312.28	317.74	321.46	320.79	319.71	318.87	314.52	321.99	311.74	313.71	314.63	318.04	313.85	319.67	319.15	318.36	318.03	318.07	316.44	318.98
314.16	314.18	311.28	311.01	321.2	314.61	317.32	309.67	313.59	314.25	314.86	314.34	314.21	316.21	315.2	313.65	317.5	313.16	315.77	312.8	316.52	313.32	312.03	313.3	308.98	307.79	307.95	313.02	313.02	309.99	314.35	312.44	309.77	314.11	312.42	315.43	315.74	312.36	314.46	311.04	313.73	309.88	315.75	314.51	310.73	311.78	315.09	313.54	311.89	316.85
321.57	319.71	317.23	317.11	312.93	315.56	316.96	320.97	319	319.89	317.52	317.99	312.71	308.69	320.61	315.09	316.52	319.92	317.84	321.85	319.88	315.21	317.1	315.89	320.54	316.04	317.16	318.37	320.53	316.14	319.58	315.38	318.45	317.13	316.65	314.03	319.44	317.4	318.45	311.66	318.67	315.5	314.92	319.91	319.37	317.81	319.6	313.33	321.24	311.67
309	310.3	312.37	308.4	310.91	317.71	310.99	314.18	311.28	313.87	315.64	313.26	315.02	315.97	316.43	306.69	312.51	312.68	308.95	313.2	319.58	314.85	313.39	312.4	312.62	316.48	311.28	317.11	314.08	314.68	314.3	311.48	312.2	312.85	313.49	311.09	309.86	310.47	311.24	308.27	307.02	314.17	313.51	311.93	313.65	314.19	314.54	310.7	314.28	307.89
298.27	301.88	298.11	306.88	303.82	307.27	304.5	302.01	305.42	304.76	302.38	303.48	301.16	306.1	302.61	300.29	302.4	301.04	308.33	303.01	302.96	306.01	305.84	305.47	301.79	301.44	307.38	297.93	305.59	303.82	304.03	309.29	300.44	303.4	304.49	299.98	301.4	302.24	300.01	309.5	307.03	308.88	301.52	302.18	304.03	305.27	300.45	304.35	309.7	298.61
324.71	326.99	330.89	324.44	329.92	324.12	326	331.84	329.17	325.22	329.74	327.49	328.15	327.11	329.1	331.2	328.27	323.36	333.27	329.36	327.24	328.19	328.29	329.76	329.98	327.54	329.66	328.22	331.93	327.86	328.03	326.87	325.37	327.42	326.65	326.02	326.2	328.51	324.44	327.75	329.55	328.83	328.98	332.14	327.76	329.55	321.7	330.69	331.17	325.4
313.81	313.49	313.77	318.41	319.15	311.69	311.72	319.26	314.91	313.8	312.67	313.41	312.56	322.18	311.97	316.01	312.03	317.44	315.95	315.22	316.27	314.02	311.97	318.33	317.34	313.74	313.63	311.34	318.45	314.48	319	315.33	310.12	312.97	314.99	315.16	311.33	312.38	312.29	314.73	313.17	317.12	320.6	313.01	314.49	316.17	315.71	311.99	314.71	307.2
309.2	307.56	303.77	308.16	303.61	305.91	300.29	306.09	303.09	302.02	302.2	304.04	305.59	305.24	305.5	308.27	305.69	305.46	305.24	300.15	302.31	309.67	306.52	307.67	302.52	307.81	305.97	301.82	304.14	299.49	304.21	306.53	308.26	310.03	307.15	305.54	309.16	305	304.97	309.59	303.58	302.66	306.01	309.92	303.93	307.33	301.84	307.7	305.06	306.84
319.23	316.21	316.73	312.55	321.15	313.18	311.93	318.86	315.42	314.21	312.75	318.23	321.79	320.17	321.99	311.82	321.76	310.19	316.2	310.98	315.9	312.72	311.13	315.73	316.2	315.03	316.54	314.01	319.09	321.05	316.91	313.91	317.27	314.1	317.9	313.86	320.01	314.09	314.16	309.32	318.61	320.43	313.83	318.14	315.52	312.56	316.52	318.15	315.58	316.29
297.91	298.33	298.42	295.67	295.92	294.58	297.92	293.44	294.1	290.9	294.79	295.19	292.07	294.28	290.78	297.71	294.86	294.21	289	293.84	290.66	293.23	295.47	294.6	296.67	297.61	291.94	291.69	295.52	296.63	292.88	297.27	291.85	296.96	299.34	292.24	296.19	292.76	296	296.9	293.3	288.22	297.4	297.45	300.71	290.75	290.87	295.71	297.13	295.38
305.75	302.6	302.06	303.35	302.82	302.98	301.29	306.01	300.54	306.74	303.76	301.38	303.57	304.94	301.86	303.37	299.48	305.99	303.31	303	305.68	298.3	305.06	297.53	299.97	305.11	294.75	305.65	299.96	306.08	305.06	302.97	301.29	299.79	309.19	306.51	305.23	302.16	305.53	301.67	299.58	303.57	304.01	307.41	304.19	303.67	300.8	303.89	303.24	301.62
306.4	307.08	309.23	302.77	303.99	302.25	297.62	301.96	295.97	304.41	303.57	304.2	306.77	303.02	303.12	296.72	303.03	304.16	305.67	300.8	299.48	307.86	304.6	299.87	304.64	302.9	305.08	302.49	303.35	305.57	307	304.35	301.67	305	303.38	304.19	303.45	303.4	305.51	300.8	305.26	302.99	305.34	304.55	302.37	301.25	306.41	301.13	304.44	304.72
322.75	317.42	319.9	317.09	316.79	316.14	316.24	319.31	314.43	323.61	317.81	310.66	319.98	325.32	315.49	322.1	315.9	311.67	313.82	320.8	311.43	319.3	322.39	315.42	316.87	317.31	311.66	320.12	323.16	324.08	319.21	317.32	320.73	318.97	316.51	317.24	308.54	313.62	318.75	322.07	321.7	317.98	316.69	320.43	314.45	322.32	316.49	315.71	317.06	319.15
312.13	307.32	313.18	311.58	311.91	319.53	312.13	306.36	316.27	310.33	317.69	308.26	306.66	314.63	307.16	316.75	307.97	311.86	314.93	314.35	308.29	312.55	306.81	313.28	313.24	311.75	313.39	310.36	315.9	314.72	310.87	309.7	313.49	315.72	308.24	313.35	311.99	319.36	315.61	313.1	316.05	312.48	315.99	316.31	309.89	314.22	308.63	310.15	315.93	318.66
304.28	309.24	303.37	300.99	302.43	301.33	302.72	305.14	303.25	302.67	305.4	304.61	307.84	305.02	304.37	301.41	306.66	307.09	297.69	308.22	303.35	305.4	298.93	306.83	304.32	306.78	312	303.8	303.74	309.82	301.55	301.59	305.78	304.02	304.69	302.86	303.92	303.26	304.4	310.16	305.71	302.77	301.49	306.33	308.15	301.47	305.68	299.62	306.45	300.46
302.26	300.49	300.73	301.28	297.58	301.33	298.48	299.68	301.93	305.54	301.57	300.09	297.34	295.54	300.08	297.95	299.83	296.96	298.98	300.45	302.43	298.28	299.55	298.14	305.95	297.92	301.61	297.91	301.21	301.88	298.23	299.18	296.75	294.04	297.64	302.02	302.59	296.02	305.15	299.07	299.38	301.11	302.26	301.02	299.9	300.75	296.27	301.83	301.85	299.37
320.24	319.44	317.36	318.13	316.77	317.69	317.33	318.78	317.69	315	317.5	319.16	312.2	319.71	316.35	315.05	319.83	311.18	319.61	316.78	316.04	318.46	313.48	316.79	316.54	310.84	314.01	317.89	313.91	319.45	315.95	323.97	312.87	316.09	318	329.01	316.15	318.15	319.37	315.68	322.1	319.28	315.54	316.09	318.36	318.86	315.07	313.31	313.74	317.01
302.88	309.54	301.52	299.86	304.48	304.25	304.15	304.64	305.82	304.92	305.33	307.52	305.41	301.39	307.2	300.91	308	305.69	305.46	306.74	307.11	301.52	304.91	305.7	301.78	309.44	305.5	307.51	306.1	307.91	304.65	307.67	298.34	303.42	305.38	307.85	302.76	305.73	309.61	301.46	301.91	306.53	302	305.5	303.88	306.35	305.63	303.57	309.5	305.38
310.21	314.41	311.72	312.69	319.06	314.6	311.63	314.15	315.6	317.28	319.84	313.73	312.8	316.86	315.53	315.49	313.81	313.23	314.98	309.26	313.68	312.07	312.86	311.16	313.71	311.28	313.49	309.69	315.78	310.43	309.94	314.59	313.55	313.22	309.34	311.76	316.55	313.75	314.64	310.25	311.99	316.72	314.22	308.61	314.9	311.59	307.78	315.38	314.55	311.46
301.77	297.1	302.23	299.76	302.42	301.25	304.54	302.34	302.65	305.98	299.57	301.5	303.18	301.7	300.38	304.51	305.04	306.67	305.36	305.29	297.94	302.64	302.2	299.5	301.27	299.9	305.33	308.2	303.62	301.64	304.34	302.21	301.86	304.68	303.62	305.17	302.34	299.38	303.91	306.87	301.57	298.48	299.81	306.63	307.65	305.31	300.01	302.1	298.63	303.26
306.57	306.72	302.46	302.56	308.73	307.19	305.72	300.26	303.85	307.62	298.17	301.99	307.74	310.58	306.13	304.28	298.13	307.18	302.38	302.99	306.98	306.13	305.59	301	305	304.89	304.31	306.78	307.63	302.06	306.92	305.4	308.49	307.45	301.72	305.54	303.99	299.44	302.24	306.38	307.09	305.6	305.42	300.27	305.8	306.8	301.77	306	304.83	304.17
304.49	303.23	304.85	308.26	302.87	306.42	304.8	306.7	311.26	306.75	304.89	304.07	303.77	307.83	307.61	305.54	306.95	308.55	308.85	305.65	302.65	305.5	304.41	306.84	305.78	306.91	304.4	304.17	309.22	306.68	298.98	310.56	300.32	306.3	304.75	302.05	305.77	302.61	303.82	302.27	310.89	303.35	303.18	309.98	302.62	310.88	306.31	304.78	302.9	303.28
304.78	305.61	302.25	301.88	304.29	304.56	304.22	300.89	305.26	301.61	301.77	300.23	299.97	302.13	301.12	301.77	300.72	302.04	303.31	302.51	303.62	305.38	299.48	297.43	301.74	299.98	301.63	303.93	298.78	305.24	308.18	308.81	301.95	303.32	300.01	300.04	302.21	303.56	298.33	304.24	298.92	299.96	303.32	306.36	305	297.17	304.38	310.94	299.25	299.04
296.09	304.74	297.5	300.35	302.26	297.6	303.14	301.79	298.63	301.42	300.45	299.57	300.78	305.59	306.54	300.01	303.07	297.48	299.58	300.64	303.25	294.63	299.83	300.33	302.97	301.39	302.95	304.29	305.93	301.09	296.89	301.57	298.21	299.54	301.46	302.13	301.14	300.99	297.97	301.77	297.95	300	300.11	302.16	301.11	299.95	302.66	303	292.26	297.69
309.08	305.42	306.46	304.69	305.9	306.29	305.84	309.54	308.96	307.7	310.42	302.78	306.66	303.32	300.87	309.07	304.85	303.83	311.79	300.48	304.58	305.12	308.93	306.08	310.01	301.6	311.54	303.58	305.18	304.32	307.46	306.15	303.56	312.49	308.46	307.73	312.67	308.25	303.75	303.83	305.69	305.5	304.47	305.77	302.17	304.98	307.12	303.87	305.87	305.26
308.69	305.15	306.55	307.54	304.39	309.23	308.48	308.02	310.43	313.94	304.2	308.66	304.74	310.15	304.83	304.31	306.4	310.81	310.78	309.26	306.99	309.65	303.94	312.05	303.91	310.79	312.5	308.99	309.73	309.97	309.25	308.34	314.76	311.58	307.83	305.27	310.26	304.9	308.18	306.92	312.36	312.04	305.41	304.57	306.11	311.13	307.14	306.92	311.39	309.57
325.97	334.52	323.79	327.82	325.51	326.01	328.4	327	329.54	325.81	332.54	326.35	326.69	331.64	330.46	325.18	319.74	330.73	332.96	330.48	327.66	333.76	329.6	329.12	323.86	325.55	328.8	331.31	325.67	333	327.62	330.08	326.09	328.73	326.51	326.72	326.31	326.39	328.34	337.79	329.93	326.24	323.38	329.3	326.85	330.17	327.07	327.24	326.77	325.38
308.81	316.12	313.46	312.29	317.82	316.73	316.55	313.83	314.85	316.04	315.06	309.65	312.27	311.76	313.77	312.7	314.73	312.39	312.02	315.92	312.4	311.89	314.41	313.76	313.83	313.6	316.58	320.82	307.64	313.92	310.02	314.61	316.93	312.96	311.66	312.5	313.83	312.85	315.38	312.94	310.95	313.68	313.75	314.07	309.39	311.29	317.3	310.06	311.7	309.17
314.74	314.5	313.34	312.6	315.83	314.45	318.43	312.71	317.45	317.75	316.59	316.34	307	311.95	312.34	317.56	313.02	311.07	313.44	316.93	314.03	314.24	320.9	312.61	315.09	316.56	313.01	313.98	316.06	320.13	314.68	315.62	318.13	316.46	316.55	318.47	316.78	317.04	312.15	310.41	315.58	315.44	319.69	317.49	313.41	322.5	308.7	316.77	316.33	313.24
310.34	308.74	311.74	309.69	308.15	304.63	307.44	307.32	311.2	312.2	308.6	310.72	308.94	310.33	303.13	306.7	308.45	310.55	306.83	308.82	311.78	308.29	307.56	305.36	306.88	309.75	308.28	308.17	306.96	312.08	304.8	305.31	304.7	311.64	308.48	308.61	308.58	309.42	308.54	312.98	311.7	308.24	311.25	310.19	303.64	307.73	306.94	308.83	306.43	312.06
315.72	315.09	317.78	315.28	317.09	316.9	317.93	316.24	315.88	315.4	314.68	317.72	313.99	319.66	312.89	314.95	318.47	319.14	321.59	315.32	317.55	320.86	314.46	320.1	318.79	321.38	313.24	316.95	312.03	315.76	314.98	321.11	318.91	322.62	318.31	317.83	320.73	318.84	314.13	315.63	315.51	313.52	310.98	318.89	315.6	320.14	315.26	318.54	317.25	317.23
302.5	308.58	302.33	303.75	301.24	301.29	303.24	299.12	306.24	306.35	305.21	304.59	306.68	303.23	304.39	301.64	301.2	304.08	305.14	302.68	304.04	301.75	302.11	302.29	302.11	302.91	309.91	301.84	301.51	298.74	302.53	304.89	303.86	301.81	299.96	306.4	298.2	308.25	303.96	303.49	304.29	303.02	306.09	303.78	304.45	309.97	300.15	300.65	308.43	299.45
324.05	319.1	315.04	315.17	317.3	318.23	320.25	318	324.55	315.63	317.45	316.74	320.52	321.4	318.52	317.02	312.65	313.74	317.55	315.64	319.08	314.6	316.1	319.54	314.74	320.73	320.79	319.04	317.48	313.06	318.84	320.72	314.89	319.3	317.93	317.03	314.71	314.11	315.24	318.83	316.04	323.21	322.28	316.73	311.57	319.38	313.96	315.92	315.18	314.77
322.43	324.92	315.54	315.91	320.06	315.98	316.35	317.02	323.66	321.36	324.99	311.67	319.32	320.31	318.12	320.3	317.99	316.36	319.16	315.72	315.08	316.32	320.68	321.27	314.28	314.2	319.77	316.92	319.14	318.99	316.84	321.19	316.82	314.16	318.82	317.62	317.93	319.3	316.72	317.07	325.05	320.16	317.59	312.22	320.51	317.5	311.2	319.26	319.67	315.51
305.93	302.69	304.32	306.82	306.72	304.68	299.06	308.75	302.16	305.79	309.18	301.7	302.73	305.73	304.48	304.63	305.14	308.1	299.84	307.64	302.54	304.79	308.7	305.37	306.25	307.54	304.23	306.34	300.56	313.3	306.18	307.58	309.22	306.54	303.17	303.2	308.39	307.89	302.3	306.84	307.63	306.73	301.55	300.45	304.69	302.31	303.67	305.14	308.99	308.49
302.04	311.5	310.98	312.63	309.37	308.84	315.17	308.73	314.06	310.27	310.77	310.59	310.31	312.33	309.22	315.25	313.82	310.83	313.79	310.18	313.77	311.34	312.77	312.41	312.45	313.33	308.62	313.11	315.7	312.85	317.94	309.79	313.5	311.9	315.1	311.55	309.62	312.25	311.18	313.2	311.62	315.75	308.04	308.62	311.34	308.55	308.08	311.76	315.65	314.41
310.11	307.77	313.89	310.46	316.2	310.33	313.8	317.42	309.78	311.35	311.63	309.84	312.42	310.65	310.91	312.82	309.01	312.17	308.9	308.49	309.69	314.42	309.61	308.14	311.64	312.58	312.08	311.65	311.36	312.71	313.68	313.33	314.16	310.14	308.74	312.85	310.26	314.68	313.55	308.57	309.64	312.29	310.2	314.2	316.24	310.79	312.05	313.68	309.5	314.42
310.32	309.06	310.95	305.28	305.31	307.07	306.81	303.47	307.47	310.57	303.1	303.58	308.38	305.27	305.83	305.42	301.8	305.91	306.32	309.18	303.92	301.23	304.02	301.64	306.38	303.57	302.49	308.53	304.16	304.96	304.44	304.81	309.59	307.19	307.98	303.49	307.45	307.12	311.23	307.94	303.56	305.9	306.29	308.63	309.03	303.27	306.94	307.58	305.09	302.63
309.51	305.71	309.8	309.74	307.32	304.9	308.06	305.18	299.67	304.26	302.94	299.64	302.48	305.81	304.73	308.65	304.51	304.34	303.97	303.03	305.07	310.26	311.25	306.48	301.72	312.64	305.96	305.9	305.82	299.35	303.94	303.28	308.09	303.32	304.49	303.86	308.79	306.37	305.44	306.95	304.06	301.09	302.24	302.1	303.85	304.99	305.44	301.82	305.35	300.06
301.81	302.65	304.13	302.77	301.09	304.88	303.69	305.4	305.7	301.75	304.3	306.51	305.96	305.23	304.97	304.9	306.42	305.48	304.72	305.17	306.13	300.73	308.43	310.77	307.58	306.11	306.12	303.08	305.15	305.8	305.51	307.47	304.12	304.65	305.57	304.61	306.29	309.59	307.95	302.94	299.41	305.69	301.1	305.54	309.54	308.86	304.98	303.56	306.5	305.81
309.93	314.55	315.29	313.75	313.21	312.56	316.63	317.49	317.24	314.54	316.55	316.97	318.88	312.49	312.63	312.6	312.56	316.89	313.81	312.21	315.89	314.54	317.95	316.2	319.38	312	310.59	313.73	313.02	314.64	313.93	311.13	315.69	315.58	317.62	317.38	317.38	317.07	318.41	315.21	313.33	314.03	319.57	312.07	315.25	313.04	312.7	317.2	314.66	313.73
312	304.41	305.44	307.18	306.68	307.27	305.19	310.8	308.56	305.8	307.17	308.79	305.07	305	303.29	306.98	308.33	301.21	306.98	311.33	304.54	307.25	306.61	308.06	309.59	307.26	302.6	307.74	305.4	309	307.01	304.48	307.72	305.44	309.31	305.28	305.14	307.9	310.88	307.61	308.82	309.05	307.35	301.16	306.79	306.63	307.68	304.65	304.58	306.29
308.34	301.63	303.86	306.47	310.24	301.77	303.39	304.39	300.86	303.02	304.84	306.8	307.57	301.9	307.87	310.92	308.12	303.57	308.17	303.6	305.27	305.69	302.88	306.88	305.77	302.15	303.25	311.72	312.79	305.89	303.94	303.3	300.13	308.28	307.89	305.79	303.41	309.59	307.78	308.53	304.15	303.36	307.25	301.7	310.07	306.85	300.83	309.83	302.95	307.62
301.03	298.07	303.96	304.1	300.61	305.45	302.81	300.18	293.66	298.07	303.13	294.82	298.17	300.12	299.02	300.12	297.11	301.87	304.44	297.15	299.06	303.64	299.46	301.97	292.83	295.24	295.85	303.03	296.58	299.29	300.15	299.88	299.69	300.44	301.01	301.47	304.36	301.54	303.94	298.33	300.93	300.68	300.11	299.4	300.27	302.02	299.87	303.36	303.1	296.49
311.36	310.07	314.6	311.33	313.54	311.94	307.6	312.19	315.53	312.04	312.97	309.38	315.81	311.87	315.16	309.22	316.11	317.64	316.54	315.96	314.02	309.04	314.04	311.51	315	314.14	304.81	310.44	311.06	312.65	315.39	310.11	308.44	313.01	312.96	309.06	309.19	310.39	318.02	314.9	307.02	313.9	312.28	314.27	309.94	316.06	313.17	309.66	318.86	307.51
323.33	326.87	325.29	324.45	327.03	323.07	325.69	324.12	322.31	319.94	325.64	326.49	323.88	322.42	326.17	319.88	323.26	331.68	325.96	322.11	320.98	326.64	320.93	326.39	328.78	324.18	320.79	324.66	328.54	324.86	326.15	327.46	324.72	328.32	321.06	324.74	327.52	328.98	322.61	326.51	324.06	320.91	325.04	323.02	331.75	325.32	325.51	321.79	323.35	324.72
321.45	318.33	316.43	319.9	318.44	320.86	319.05	316.48	320	320.65	321.89	316.49	322.05	321.06	315.49	316.97	320.8	324.62	322.68	317.97	317.59	317.89	314.34	317.1	315.68	317.21	317.73	319.54	321	326.17	319.92	314.46	320.92	321.16	322.84	318	319.68	316.15	313.24	323.78	323.48	319.4	316.28	316.7	322.52	322.55	322.56	320.09	315.63	320.3
307.01	308.2	308.56	307.8	306.72	309.34	308.67	304.32	307.77	311.4	303.15	310.21	308.36	300.3	309.19	303.63	306.39	307.87	310.4	306.07	308.47	304.85	308.08	299.48	313.36	307.92	310.42	304.44	304.9	305.25	307.23	307.9	306.1	303.98	303.02	302.27	307.74	306.01	307.28	301.07	306.49	304.42	309.25	305.61	308.53	304.48	304.39	308.76	301.98	305.2
307.28	309.96	313.67	310.55	306.6	312.75	310.6	312.09	314.98	314.93	306.87	306.46	313.53	307.97	313.48	310.66	306.33	306.92	308.98	308.48	304.12	310.62	310.59	313.04	310.64	313.38	308.18	313.47	307.14	311.09	307.88	310.51	305.32	311.54	309.45	308.39	307.13	309.78	311.7	306.75	310.61	313.1	307.2	304.32	308	306.67	306.73	311.86	311.55	312.61
317.7	318.73	313.71	317.54	319.78	317.82	321.04	321.51	320.64	322.59	322.14	320.58	321.74	317.01	319.48	319.39	319.21	320.81	319.25	322.55	320.08	317.71	314.5	316.99	318.39	318.04	316.77	319.89	321.13	311.6	320.08	321.9	319.61	318.25	321.97	317.1	319.85	317.02	322.32	321.59	312.31	321.41	318.66	321.22	323.84	320.38	318.98	324.68	321.62	313.92
317.24	309.11	312.22	317.97	315.82	316.61	312.21	308.82	315.5	313.18	313.87	316.03	312.67	311.24	318.11	311.98	310.05	306.45	315.61	319.21	311.08	312.52	313.75	314.51	308.88	312.26	316.6	315.1	316.56	315.05	310.76	312.39	314.79	308.91	317.35	314.76	313.71	311.33	310.98	313.88	312.69	309.49	312.85	313.42	316.03	310.94	313.45	318.65	312.89	305.9
293.74	296.72	300.47	299.57	300.54	291.99	299.19	297.34	294.06	297.8	297.93	296.55	294.67	292.21	293.42	292.47	296.59	293.38	296.18	296.61	303.29	293.88	295.66	299.93	290.6	301.79	297.39	293.02	299.32	296.19	298.35	296.51	296.69	294.01	293.92	295.09	292.31	293.4	294.78	295.57	296.69	297.41	292.95	294.89	296.35	293.6	294.58	291.22	294.88	298.77
304.79	302.64	301.02	302.62	302.33	302.3	304.49	299.09	305.4	307.39	301.7	305.41	305.52	304.71	302.8	305.09	303.62	305.46	298.98	297.76	298.81	302.54	296.19	298.68	301.17	299.26	303.63	302.77	304.31	304.08	301.25	306.26	301.17	300.97	300.14	299.28	301.94	300.99	305.3	305.64	300.37	303.57	303.86	302.65	307.63	307.64	307.37	305.37	303.93	310.24
301.33	305.05	304.09	299.78	304.82	300.99	302.58	306.32	305.76	304.74	301.17	306.45	297.91	308.35	302.77	304.91	306.69	302.87	303.58	301.99	305.5	306.27	306.04	301.77	297.1	304.32	304.01	307.81	305.75	301.9	311.4	304.5	301.37	303.47	304.11	305.34	303.31	306.06	304.65	300.82	306.63	307.43	304.13	297.44	304.78	303.62	304.73	302.42	303.48	306.15
307.47	308.62	305.1	303.39	304.1	303.86	303.59	305.3	303.15	309.02	306.92	308.13	303.89	299.47	308.76	304.69	305.36	307.47	305.02	308.14	300.85	306.05	303.26	301.6	306.7	304.36	304.78	304.85	303.2	299.15	305.22	307.34	299.54	310.99	301.43	308.05	304.67	303.77	303.95	305.77	307.22	303.26	311.47	303.89	300.42	299.96	306.87	307.48	306.07	302.45
305.52	310.49	305.67	307.47	303.3	310.34	311.3	310.73	305.8	312.86	305.07	307.62	306.86	305.39	305.08	303.63	305.82	310.69	307.67	311.8	306.66	304.75	307.43	307.56	304.72	303.64	304.52	305.68	309.5	309.36	309.83	307.75	313.16	305.03	309.33	307.15	309.59	308.2	308.81	308.27	309.51	307.43	309.8	308.12	308.49	305.71	306.33	311.73	310.15	310.45
314.36	314.18	311.25	315.03	309.25	316.55	314.76	312.99	311.78	312.08	312.8	310.44	313.63	316.12	311.14	315.12	314.97	310.89	308.6	310.98	314.59	311.94	313.48	315.52	314.31	313.93	314.23	312.03	313.5	315.79	311.63	315.75	308.95	311.13	311.74	316.44	311.55	313.32	312.82	312.45	316.01	318.54	312.03	318.79	314.81	313.26	318.98	315.62	314.31	315.02
326.37	322.62	328.73	331.15	325.72	321.08	328.02	331.22	325.66	326.7	324.51	321.14	327.56	327.6	318.03	330.05	323.75	325.59	328.6	331.56	326.96	328.63	328.33	323.88	327.13	328.54	324.71	321.62	325.78	328.57	324.37	322.39	323.9	329.01	322.84	325.97	326.92	321.96	322.91	320.55	320.01	326.68	321.7	322.79	328.11	324.54	327.22	325.76	323.76	323.99
320.36	325.24	320.6	315.83	321.22	318.97	317.09	320.82	313.25	322.62	317.54	314.51	316.34	319.43	314.59	319.35	319.24	316.34	321.6	321.43	317.82	319.44	314.28	314.44	317.94	314.11	313.3	311.43	323.33	320.39	320.47	317.74	316.34	318.43	322.61	318.86	316.83	316.71	322.98	318.26	321.19	317.78	320.45	321.47	316.45	325.04	316.09	317.18	316.26	319.56
303.03	297.04	302.03	304.58	306.79	306.39	299.54	302.72	306.23	302.65	304.24	300.96	304.2	306.85	304.49	302.66	305.13	303.87	302.91	302.07	306.44	303.13	305.1	303.46	304.43	304.67	300.58	301.45	303.1	303.1	302.55	305.71	305.81	302.88	306.41	301.28	300.95	296.25	306.08	306.33	302.57	306.16	302.97	304.97	299.97	307.83	306.97	300.96	305.02	305.43
316.17	318.63	314.25	317.2	317.33	312.42	318.02	316.83	317.73	312.89	318.39	311.8	315.55	317.88	318.8	318.68	315.37	322.13	312.63	321.97	320.23	317.35	314.92	315.3	310.9	315.66	322.16	316.77	312.89	312.13	315.66	315.78	320.7	317.75	316.94	319.36	320.36	314.48	320.21	318.93	316.36	317.61	317.87	320.14	312.86	319.38	316.57	316.87	313.24	314.39
314.28	308.86	313.68	311.41	312.8	311.42	313.24	310.77	307.27	312.13	305.07	311.88	313.85	311.86	306.78	313.55	312.94	311.74	306.48	312.29	312.06	310.65	318.02	309.79	311.85	309.23	316.14	311.63	311.25	309.9	312.12	311.85	311.11	309.81	307.44	312.38	311.12	309.53	311.89	307.02	308.28	306.5	313.53	307.32	310.53	309.18	305.01	307.03	304.81	311.41
328.55	327.23	326.38	327.06	325.41	325.03	324.61	324.31	330.02	327.24	328.48	333.51	324.33	326.76	327.46	327.28	329.85	327.87	325.96	328.05	330.27	322.4	331.56	329.47	329.91	328.47	323.7	325.29	328.8	324.28	325.1	327.15	331.98	326.81	329	323.77	324.51	330.46	329.79	325.25	328.51	322.29	331.06	324.4	329.35	332.32	332.41	326.3	330.14	330.07
302.4	308.99	305.51	305.01	306.85	303.04	304.91	311.57	309.19	305.49	308.88	305.62	304.57	307	307.41	303.64	305.95	305.55	301.23	309.24	307.64	303.2	302.48	305.83	305.73	302.5	303.22	303.25	301.66	303.54	304.83	305.62	302.31	302.55	302.88	306.85	307.63	306.25	306.44	303.92	301.21	304.16	301.38	308.42	305.9	305.04	305.5	304.1	303.99	305.57
316.81	316.76	312.48	312.23	315.83	314.69	314.62	318.88	312.76	314.23	311.9	312.52	317.48	308.22	317.63	313.46	311.65	314.22	317.34	314.43	313.41	316.25	311.85	312.36	315.21	314.52	317.1	309.8	314.85	321.11	319.77	314.56	317.35	309.58	313.61	311.77	317.22	310.63	316.21	310.54	313.65	319.04	310.43	312.13	308.85	320.35	317.82	317.95	319.04	312.6
313.36	310.49	316.98	312.95	314.15	316.09	310.06	315.81	312.9	318.4	304.56	310.62	308.55	316.3	312.07	310.63	313.95	311.81	311.42	313.35	314.51	311.73	310.58	310.74	316.23	312.19	310.79	315.77	309.74	312.47	311.19	309.73	314.94	315.38	309.81	313.97	308.95	311.61	313.28	313.78	311.03	314.88	316.01	318.05	313	311.67	309.42	313.8	316.39	314.46
330.15	329.23	323.4	324.66	327.74	325.87	327	331.05	328.29	328.21	328.06	329.23	325.44	324.93	329.44	330.79	323.91	327.39	332.44	331.6	328.7	326.51	328.99	328.04	331.74	332.03	327.11	329.82	324.45	324.45	325.73	333.71	331.96	324.83	326.37	329.62	327.13	327.54	329.36	328.65	331.86	327.05	329.46	330.98	327.9	325.58	327.54	330.74	330.44	326.38
311.9	318.49	311.54	308.35	310.56	317.75	318.51	309.95	317.82	309.68	315.08	314.86	317.63	312.75	309.13	308.86	311.33	312.93	314.92	315.59	316.14	313.27	313.7	315.13	320.02	313.1	314.96	309.41	312.95	317.11	317.65	317.32	314.37	312.29	311.05	308.4	312.48	311.3	317.79	312.54	312.72	317.7	317.15	312.69	310.71	315.4	315.74	313.83	310.96	314.08
322.03	319.63	322.74	325.48	329.28	327.85	323.36	324.72	327.27	324.06	320.89	323.71	323.6	327.15	323.15	318.24	318.68	327	322.67	325.05	324	320.74	323.9	324.52	327.5	322.28	328.36	322.97	327.99	322.64	324.89	326.85	322.49	326.9	326.13	325.61	325.19	325.4	323.11	323.87	321.4	322.57	326.49	323.31	327.03	321.85	329.06	328.42	329.37	323.31
323.09	319.27	316.89	312.91	315.6	317.64	315.99	315.03	318.4	313.59	318.27	317.28	313.64	313.77	312.85	316.14	317.81	315.37	317.2	313.04	315.76	312.51	320.64	315.1	314.26	318.6	320.48	317.09	314.76	312.77	317.82	310.91	315.44	313.19	315.63	316.32	316.13	315.54	318.32	316.79	314.9	309.18	316.8	319.79	316.92	316.78	311.99	319.85	316.84	312.16
301.14	299.05	299.42	302.41	305.95	303.16	309.96	304.05	306.5	307.12	303.45	304.57	305.8	304.32	305.36	298.22	300.02	305.18	299.6	306.2	310.07	304.23	304.94	301.24	303.11	300.87	304.87	306.24	308.4	301.45	305.81	298.75	305.77	303.74	303.06	305.37	298.34	304.51	299.83	302	304.51	304.28	305.81	309.63	303.72	305.11	306.63	302.58	303.72	307.05
301.58	302.44	302.31	302.21	304.4	305.54	293.65	307.26	299.98	301.33	302.73	300.54	302.26	300.8	299.75	303.67	303.29	307.9	303.89	303.71	299.68	303.42	303.17	301.28	303.79	306.04	300.51	297.95	304.02	302.72	305.96	301.92	304.03	304.92	303.72	299.32	301.55	302.99	301.79	301.59	305.72	301.99	302.2	297.14	307.86	305.1	304.76	294.15	303.56	304.64
325.89	329.02	329.46	327.12	326.66	329.13	325.65	325.01	327.63	325.59	322.85	330.76	328.18	321.02	326.42	327.61	328.83	331.56	333.65	324.05	327.6	326.75	324.02	327.28	320.8	324.04	328.76	320.72	326.22	329.12	326.5	333.72	324.75	325.43	328.94	325.11	330.47	324.69	328.44	327.5	333.62	327.27	325.03	321.1	325.73	325.6	333.19	329.46	332.62	332.23
302.71	302.64	297.03	305.08	305.99	304.97	305.37	306.23	300.83	305.9	297.78	303.83	304.85	300.53	302.03	300.55	301.93	302.51	311.36	300.4	309.87	299.12	303.18	299.87	304.94	304.19	299.37	305.19	304.23	299.52	300.91	305	305.74	299.56	306.83	303.69	303.72	306.03	301.28	302.45	304.46	299.45	302.17	302.98	301.38	304.69	306.25	298.79	299.36	304.57
310.71	313.94	306.73	311.1	311.68	312.85	310.93	316.93	311.02	313.99	312.32	314.28	315.74	309.3	312.03	310.64	309.86	312.54	313.37	313.03	314.82	309.92	310.85	314.69	309.83	309.92	315.21	317.09	310.52	308.87	313.63	310.89	306.89	309.81	311.19	316.2	311.32	311.95	310.19	311.65	313.68	314.01	310.66	310.13	310.39	313.06	310.7	308.9	314.78	313.02
296.79	293.29	294.23	296.78	298.08	297.47	295.28	292.99	290.81	298.36	298.42	295.3	295.38	299.86	295.97	298.74	295.75	292.71	297.6	298.23	295.21	296.84	298.83	297.67	298.98	299.14	298.97	297.31	297.26	297.41	291.89	299.4	301.27	303.72	296.05	291.41	295.18	297.73	299.58	292.28	299.67	296.54	297.91	294.99	299.68	296.02	294.99	295.5	295.09	300.46
313.04	308.05	314.32	318.7	314.14	308.42	312.79	312.04	318.79	318.19	316.29	314.11	311.12	316.73	318.46	314.73	311.94	313.84	319.38	318.68	314.72	317.32	313.23	315.04	312.73	315.46	319.68	311.51	316.85	318.83	316.19	312.73	313.49	313.86	313.68	316.35	311.5	313.9	309.85	311.07	316.27	320.98	308.2	308.62	312.12	315.89	314.6	311.32	318.81	314.1
306.44	300.78	304.85	305.53	304.75	305.87	305.34	304.98	310.73	305.68	303.85	311.47	303.08	305.03	304.52	308.46	302.35	303.98	302.67	302.39	300.37	307.16	304.26	306.98	304.56	307	303.44	300.25	302.95	303.02	306.8	307.24	307.36	302.37	303.2	305.17	305.01	303.23	302.91	303.82	301.81	304.2	306.14	303.03	304.33	304.46	303.09	304.98	301.2	307.71
317.69	318.85	322.44	319.27	322.15	318.59	313.62	325.07	322.75	315.39	317.05	314.18	316.58	315.77	316.15	322.55	321.29	322.28	313.48	315.16	323.8	316.9	320.01	321.39	312.23	315.56	314.49	317.15	320.66	322.07	318.01	312.97	315.7	319.66	315.96	313.63	317.23	318.98	323.09	317.38	311.88	323.46	318.21	316.32	319.46	318.78	318.37	321.21	319.15	313.08
303.73	308.43	306.53	303.55	305.84	305.18	307.92	305.17	304.02	300.75	308.64	302.19	304.25	304.37	309.54	306.57	303.64	301.83	305.04	306.6	306.16	303.57	302.3	307.83	311.99	302.05	303.99	308.41	306.9	307.53	299.67	303.56	304.98	307.06	307.08	304.27	305.03	303.37	309.73	303.3	305.15	305.2	305.03	305.4	305.06	306.02	303.22	301.91	309.25	305.78
307.85	314.89	314.85	311.09	310	308.1	312.43	309.8	308.69	308.31	312.38	309.15	307.15	308.11	311.65	308.75	309.18	310.94	311.66	308.78	312.44	312.88	309.73	310.46	310.1	310.69	310.82	307.23	310.66	310.04	312.79	309	309.33	314.53	306.27	309.95	308.7	309.34	310.26	310.28	310.98	314.04	310	305.51	309.11	310.84	314.78	307.86	309.25	313.15
314.72	316.87	312.02	321.57	312.36	314.18	318.66	317.69	313.99	317.74	318.62	314.32	312	314.07	312.22	319.47	321.97	314.01	317.53	321.24	315.37	316.14	319.13	321.38	316.36	318.46	313.96	315.28	317.48	317.61	314.54	318.15	315.04	314.37	313.65	320.62	320.73	316.24	313.61	318.27	321.46	316.88	319.56	323.02	309.63	318.88	315.57	320.11	313.12	315.44
318.62	319.94	321.59	315.3	317.16	314.33	317.03	321.67	319.74	316.1	320.21	314.96	320.34	320.15	319.73	315.93	318.34	317.6	323.77	316.46	317.5	318.45	319.69	319.09	320.42	315	321.45	317.22	317.41	313.63	320.51	321.32	316.41	315.67	323.98	313.18	316.16	318.95	317.97	320.22	323.23	320.21	314.95	318.23	317.11	314.6	322.72	319.67	318.97	320.82
306.12	303.13	302.13	301.13	302	301.69	302.89	304.1	303.39	303.21	304.44	302.82	303.82	304.49	304.08	304.53	304.57	301.69	300.1	303.04	301.42	301.98	298.95	305.34	304.26	303.71	300.29	300.84	307.92	306.91	303.74	300.5	299.47	307.03	311.04	304.9	298.67	302.88	305.08	298.42	306.78	297.65	304.33	305.65	303.93	295.7	305.05	302.25	308.21	304.39
297.4	289.79	293.42	290.67	292.25	293.52	294.26	295.65	293.91	295.49	293.89	294.51	291.29	292.01	294.96	293.49	290.66	292.59	294.86	291.02	292.62	293.97	295.67	287.22	296.53	291.33	291.89	296.13	291.38	290.54	294.59	291.9	296.03	294.45	296.44	291.22	295.97	294.68	294.64	295.04	291.42	297.23	294.85	291.74	298.27	290.79	295.05	297.07	292.01	299.06
311.94	316.2	317.42	311.57	312.76	312.36	312.17	311.5	311.02	309.61	310.29	311.19	311.95	316.28	316.46	311.71	312.73	312.57	313.68	315.45	310.12	314.54	313.67	310.94	312.6	307.99	314.46	313.68	310.68	315.03	312.41	314.07	312.2	314.78	310.68	309.09	311.74	314.14	312.34	314.18	316.67	311.3	315.75	308.02	317.43	314.87	310.71	312.43	310.9	316.58
330.65	326.74	328.47	326.02	322.94	328.4	323.74	324.12	331.41	326.97	325.22	325.46	327.33	326.3	324.49	329.55	327.59	326.32	329.25	330.55	331.75	328.2	332.67	328.17	329.79	326.27	325.68	324.92	326.52	328.97	328.08	327.04	324.23	333.78	331.75	329.33	327.08	322.91	331.38	323.25	333.27	331.13	326.95	324.39	326.42	326.27	327.19	329.67	330.82	328
328.18	329.54	326.72	328.4	329.14	327.2	329.69	329.44	321.46	328.89	325.03	323.9	330.22	326.95	323.05	328.36	332.59	329.25	324.63	329.69	326.46	329.73	327.4	326.42	323.41	327.06	327.64	326.11	328.19	325.47	326.55	326.17	329.82	335.02	324.41	325.77	326.83	333.95	328.09	330.91	331.14	326.48	326.6	327.95	328.46	324.3	327.53	329.93	331.01	329.43
302.94	307.65	305.04	301.87	301.93	300.86	308.59	304.12	307.55	302.51	301.94	302.94	304.1	303.96	300.81	306.63	302.95	306.87	300.95	301.38	307.77	306.28	299.44	307	307.5	307.65	301.2	304.34	301.31	306.71	306.12	300.56	301.53	304.94	307.16	307.4	304.11	305.93	309.4	299.43	300.64	305.45	305.45	305.63	302.92	305.69	307.86	309.51	303.89	310.29
298.05	300.09	300.28	307.39	298.69	303.33	299.33	303.27	304.23	308.7	308.17	303.94	308.87	307.56	302.3	300.15	304.09	304.38	301.16	298.28	303.77	303.87	307.04	305.38	299.17	301.27	303.04	300.18	305.33	308.25	302.43	300.78	297.88	304.53	303.23	301.8	302.84	300.41	302.21	298.97	303.04	304.68	298.75	302.97	302.17	304.05	308.51	306.01	304.08	305.77
293.42	296.3	292.65	296.28	294.13	294.12	295.86	297.77	295.53	298.69	297.1	293.78	294.47	296.33	293.74	298.25	296.44	293.26	296.83	296.06	293.83	301.7	297.02	296.23	297.45	297.46	293.71	298.68	292.15	297.71	295.11	294.46	297.92	292.88	294.64	300.9	292.41	298.13	296.61	294.33	295.8	300.04	297.66	292.22	295.36	290.18	300.07	295.91	291.69	298.16
315.61	317.61	315.62	318.09	313.89	315.58	318.3	318.44	315.76	318.76	313.99	321.8	318.86	319.78	319.84	317.6	317.83	313.07	321.24	320.83	318.87	316.85	318.92	313.81	321.07	314.48	320.17	314.66	316.57	317.75	316.1	320.16	315.87	325.37	317.83	318.79	314.98	318.23	315.85	321.61	318.04	316.5	316.32	322.36	316.34	316.82	320.12	319.04	317.89	314.18
312.85	315.05	316.01	314.73	315.78	316.73	313.91	314.69	317.8	311.66	311.82	315.97	313.33	313.94	311.15	314.61	316.9	311.96	311.23	317.48	309.85	314.33	320.22	316.07	317.61	313.02	316.83	314.35	317.67	316.34	312.72	317.14	306.58	318.42	318.76	313.08	311.63	317.54	320.03	316.39	317.52	315.83	310.93	315.69	313.06	311.02	312.59	315.05	318.35	315.29
309.02	307.91	308.36	303.24	299.87	306.9	306.68	302.33	305.41	307.96	310.06	303.69	309.23	306.24	303.02	304.85	309.57	302.46	305.52	303.64	302.69	304.58	310.37	305.33	310.33	306.65	312.23	305.12	305.49	312.13	307.84	303.53	304.38	306.2	306.9	306.41	307.76	306.82	312.83	308.23	310.78	308.18	308.2	302.16	305.45	312.51	305.55	306.21	308.89	308.11
324.72	326.76	328.05	327.49	324.11	320.78	325.3	326.2	322.22	325.55	322.26	325.43	322.6	327.9	322.92	324.2	329.85	328.34	326.39	322.91	325.62	320.79	324.35	325.7	327.22	325.92	323.27	324.35	323.4	324.07	326.82	321.98	326.17	323.09	323.46	323.72	322.22	327.17	315.87	326.36	325.68	323.43	324.8	322.42	323.19	324.15	328.15	328.8	329.58	328.54
307.97	301.42	300.51	305.28	307.74	306.37	303.01	302.81	310.53	306.13	306.67	302.6	305.56	305.99	301.07	305.34	306.9	305.84	305.4	309.53	304.41	304.32	299.88	304.35	308.91	305.8	302.91	297.78	309.8	303.98	303.36	302.35	306.37	309.3	302.95	300.9	299.12	307.57	297.16	303.46	303.42	302.87	306.53	304.32	305.87	303.18	309.15	307.31	304.39	303.54
306.68	313.04	301.34	307.77	306.79	308.65	307.72	303.53	299.69	299.2	305.89	304.04	310.99	307.42	309.7	306.48	301.69	303.54	306.34	306.31	301.39	309.99	304.65	310.36	301.08	302.3	302.89	304.89	308.95	302.2	310.45	301.89	307.66	307.49	304.88	306.8	307.63	308.39	311.68	310.8	306.01	305.35	300.24	307.32	307.3	307.56	309.95	308.57	305.14	303.39
309.64	301.68	300.01	304.45	300.49	304.62	310.68	301.06	302.8	301.96	304.11	303.42	302.3	302.39	305.22	301.15	298.76	305.28	306.07	307.32	304.91	300.04	310.68	308.72	307.26	305.64	302.52	303.73	302	306.05	302.12	302.3	309.93	305.25	304.61	301.71	302.64	302.22	301.38	300.1	301.1	301.76	304.57	304.05	306.26	306.92	302.81	306.44	307.04	310
315.55	311.45	317.43	314.62	317.76	318.17	313.22	316.13	313.5	314.13	316.79	316.31	319.97	314.49	316.01	314.38	320.6	315.53	312.16	318.4	313.61	313.06	314	315	315.56	317.21	313.18	314.75	318.16	315.82	313.1	318.87	321.66	315.14	312.68	317.55	317	317.97	317.18	313.42	316.52	311.79	320.38	320.43	316.64	316.09	320.39	316.76	312.52	314.21
315.93	319.85	314.38	315.75	313.77	320.24	317.88	318.99	315.5	319.86	316.22	317.18	320.41	318.91	317.44	316.84	319.79	321.65	316.69	316.52	318.55	321.64	322.66	313.01	323.25	318.77	314.87	315.27	314.27	315.23	313.4	318.75	315.88	322.19	317.3	320.22	315.53	322.61	319	317.19	322.33	316.72	319.97	315.86	315.55	317.56	313.81	311.2	315.22	318.32
302.97	301.68	305.78	304.16	302.62	302.22	303.73	306.29	301.57	304.99	300.27	301.41	304.87	310.3	301.78	305.61	309.64	300.83	304	303.22	304.01	304.12	304.46	304.3	302.85	309.58	306.67	302.85	300.65	309.07	307.14	304.81	307.3	299.92	307.43	305.61	300.74	301.85	300.01	298.35	298.63	306.01	305.03	299.81	301.93	304.5	302.23	302.94	299.87	307.34
295.42	292.67	293.82	293.93	295.09	296.29	294.11	295.25	294.12	300.32	292.81	295.33	296.48	297	292.71	296.78	296.2	297.61	292.73	294.32	296.48	290.8	295.5	290.16	291.08	298.75	293.24	291.18	299.14	295.29	297.52	292.03	291.71	295.64	296	293.05	296.86	292.76	295.61	294.63	297.83	295.57	296.7	292.1	291.72	292.94	293.85	295.36	292.53	298.08
314.18	319.34	313.86	314.53	317.74	312.74	312.73	315.1	313.49	310.04	315.15	315.41	315.08	316.06	317.48	312.25	314.79	315.94	316.57	314.56	312.95	308.51	309.91	311.25	314.55	312.28	316.3	316.6	316.47	314	318.53	316.84	315.33	317.88	317.79	318.47	317.93	312.74	312.67	318.73	313.99	311.08	314.77	316.97	315.65	316.6	318.05	315.85	314.16	321.49
315.76	314.92	318.62	318.1	312.11	317.34	322.04	312.71	313.55	319.48	314.33	314.64	311.59	316.07	315.09	318.02	319.88	312.45	314.66	313.13	314.41	310.66	313.7	315.21	319.12	315.39	319.36	314.42	318.01	318.57	315.57	315.51	312.77	316.23	312.66	313.7	314.56	311.57	320.5	318.19	313.47	317.76	318.41	311.77	314.44	320.42	318.31	313.47	313	316.79
323.78	320.35	329.38	323.44	324.84	322.28	324.46	323.56	323.63	322.59	321	324.41	322.05	322.36	325.63	320.5	321.38	319.22	325.71	328.41	327.25	318.36	321.41	325.51	323.27	321.17	321.52	326.13	324.38	322.52	320.04	329.86	325.86	322.99	321.19	326.19	328.06	324.78	325.53	324.92	327.52	327.12	326.3	328.06	325.18	323.68	329.24	329.48	325.19	320.71
310.73	313.84	317.31	314.24	309.43	318.29	315.76	320.09	315.79	311.82	317.31	317.81	314.72	311.75	312.8	313.04	312.37	316.56	320.72	308.23	317.14	317.46	319.07	311.8	312.51	313.95	312.19	315.72	310.62	312.39	316.15	310.58	313.18	313.74	312.03	317.68	317.35	310.75	311.95	317.87	314.41	312.83	307.17	310.29	319.42	313.95	316.7	315.57	309.54	312.31
312.57	308.06	307.4	314.22	310.12	308	300.38	309.86	313.02	307.63	311.11	311.84	311.55	311.2	310.38	311.58	312.25	313.26	310.21	309.29	310.15	309.98	307.88	307.7	313.09	313.02	316.1	308.33	309.02	310	313.09	310.79	310.16	310.99	313.14	309.88	308.2	307.66	307.83	308.79	311.43	307.2	311.18	310.3	304.61	313.4	309.94	311.42	310.9	306.77
333.86	326.88	332.15	323.73	329.98	325.53	325.94	325.46	327.11	324.22	330.12	334.5	327.15	329.34	323.04	327.77	330.65	329.27	326.23	331.18	330.56	325.66	330.51	328.62	325.05	329.97	327.69	332.47	331.55	326.03	329.66	331.59	329.34	322.03	327.74	328.04	321.59	329.37	326.38	328.09	325.61	325.53	328.91	328.65	328.88	327.51	327.94	325.63	328.39	328.71
314.84	311.99	315.34	312.18	310.77	313.34	312.41	311.65	309.55	311.86	315.13	315.07	311.6	310.75	310.96	311.11	309.51	312.52	313.01	316.21	314.93	314.91	314.03	314.17	314.99	313.25	312.45	312.99	315.04	314.39	315.73	316.96	310.89	311.05	305	309.07	316.02	313.1	311.5	310.38	312.4	312.87	305.48	308.71	316.13	314.54	317.59	314.3	314.15	312.96
302.36	308.22	307.19	307.74	304.82	303.62	305.47	308.22	303.02	306.91	306.31	303.62	302.35	310.63	311.73	310.35	309.52	307.7	304.95	302.02	310.57	305.7	303.06	306.6	305.8	305.89	310.41	309.13	305.13	306.74	312.5	300.64	309.52	310.17	311.18	312.05	313.17	302.76	307.65	305	307.15	307.47	311.15	306.22	305.06	309.26	300.18	307.29	306.36	307.31
309.19	304.06	300.26	302.75	311.04	299.8	306.41	308.36	308.35	301.01	310.87	303.92	304.31	301.63	307.1	307.66	303.54	304.17	307.39	306.49	308.82	307.35	301.16	304.06	301.43	303.43	305.87	307.71	304.35	311.16	307.52	308.88	310.73	309.52	307.15	300.11	303.34	307.06	308.03	306.15	302.18	303.95	298.63	303.03	303.69	303.1	302.61	306.13	306.5	304.17
310.97	307.09	310.08	311.71	313.32	310.71	308.87	309.36	308.52	308	307.63	310.28	310.3	312.81	306.68	306.53	310.92	309.4	309.71	314.99	309.27	311.34	314.61	309.84	311.57	308.6	309.04	303.03	311.04	313.69	312.7	314.04	310.24	313.08	306.41	309.26	313.99	312.29	310.5	309.06	308.15	308.95	310.73	306.97	305.19	316.16	311.2	313.6	312.45	312.05
307.01	313.36	310.96	314.44	313.05	310.99	306.03	310.95	312.39	305.45	306.21	307.85	311.97	310.95	308.88	309.96	309.41	310.5	316.39	309.72	312.66	316.45	307.93	312.82	310.91	313.92	306.85	313.69	312.47	309.94	309.29	309.7	311.34	313.22	315.85	313.74	307.94	308.71	310.59	315.11	310.44	310.46	310.54	312.53	311.03	310.81	312.55	310.33	314.47	315.82
306.92	306.4	304.75	309.97	305.35	308.98	309.06	306.27	305.13	309.03	308.58	306.64	311.24	312.31	306.61	313.42	306.65	305.47	307.92	306.54	309.9	312.89	305.06	311.6	304.88	306.96	312.72	309.03	306.92	307.37	304.74	309.77	308.39	310.7	311.27	304.71	308.29	307.48	309.44	306.63	301.61	308.23	305.61	307.2	307.38	306.57	306.96	308.56	304.76	304.84
316.46	318.95	317.3	318.26	314.91	318.62	312.05	321.71	321.27	316.46	319.39	315.08	314.76	317.89	319.89	314.98	316.95	319.42	318.11	317.49	316.99	320.97	312.64	315.49	314.99	320.14	317.43	317.25	318.55	309.88	316.29	319.16	318.96	314.85	315.92	321.27	317.53	316.26	319.31	323.11	315.31	316.31	317.81	317.73	318.29	316.74	318.33	319.33	314.89	316.89
296.66	291.31	295.07	296.68	293.61	296.75	294.12	302.11	295.48	295.72	299.2	294.79	292.97	297.79	300.19	295.61	295.96	294.17	293.63	296	294.94	292.56	295.81	298.3	301.29	295.45	295.14	294.07	293.45	295.52	294.63	298.75	296.8	295.64	291.1	299.48	293.49	296.97	296.02	302.1	291.21	292.56	301.12	299.36	291.33	293.94	299.55	295.74	298.61	295.61
312.99	313.2	313.86	316.83	313.46	316.47	312.09	312.71	315.58	310.7	313.65	315.71	315.72	312.29	321.11	311.33	317.84	318.34	318.65	315.34	318.16	308.81	318.37	315.23	313.89	315.67	313.85	315.06	313.67	314.53	312.88	314.74	314.17	316.75	308.94	322.05	314.35	317.44	312.06	316.22	320.43	315.2	313.67	315.02	318.49	312.88	316.21	316.77	316.15	313.48
314.88	305.11	306.9	313.27	311.26	306.54	310.71	303.92	308.26	309.92	307.11	311.37	308.51	315.23	309.06	309.67	314.13	309.1	307.77	310.09	307.6	310.41	309.95	309.57	308.61	307.35	306.73	310.92	304.88	310.43	308	308.43	307.42	309.46	305.13	309.18	309.41	312.98	308.21	312.67	309.91	304.72	313.48	310.99	310.14	302.84	308.27	306.39	304.33	306.33
301.55	306.24	300.97	303.01	304.54	310.16	301.02	304.96	301.1	307.5	302.94	304.12	300.3	306.32	302.88	299.13	304.85	301.1	303.26	298.9	308.16	305.57	300.17	305.54	307.56	303.47	303.82	307.24	306.59	300.09	307.7	301.86	302.03	303.39	304.61	299.95	301.89	301.16	302.2	305.49	300.43	302.13	299.66	305.67	304.05	304.17	304.95	301.4	305.85	306.23
293.54	297.05	294.5	297.16	294.85	294.02	295.56	292.94	290.17	291.33	295.48	295.96	294.87	290.52	293.58	295.14	293.6	292.8	296.04	299.42	295.58	292.74	295.78	294.73	293.64	293.36	290.64	295.22	293.56	297.06	297.57	298.3	291.79	295.29	297.7	296.29	296.26	292.16	292.54	288.56	294.2	297.36	294.67	289.65	297.56	295.15	294.1	295.59	294.3	296.4
298.72	302.01	303.45	302.6	305.04	296.88	304.23	300.66	296.88	301.64	300.02	301.24	298.82	302.01	298.39	303	300.85	299.74	304.1	306.03	303.49	295.86	297.9	302.97	301.38	304.11	306.98	296.74	296.85	299.62	296.91	302.48	304.33	303.72	301.46	302.22	301.4	302.24	305.3	303.05	298.24	298.65	300.55	298.79	298.28	302.5	306.9	302.85	298.57	301.66
311.49	310.3	314.73	312.48	317.25	315.7	316.42	311.36	315.66	307.84	311.65	314	313.25	317.22	308.95	313.95	313.4	320.81	313.9	312.67	312.48	313.8	312.08	318.43	309.77	306.71	317.3	311.75	313.77	316.05	312.85	308.01	315.56	312.17	312.15	315.9	313.93	309.41	315.13	318.54	311.1	316.63	311.49	318.68	314.79	311.59	315.58	311.92	309.92	314.86
304.61	309.02	303.81	307.58	305.67	310.94	304.09	309.77	305.15	308.93	303.12	307.34	300.08	306.69	307.7	309.34	302.04	309.25	311.32	302.6	305.43	309.73	300.37	308.06	305	310.77	300.41	310.26	301.1	305.14	305.52	306.17	305.32	305.41	311.24	305.84	311.98	307.28	304.55	305.68	304.59	303.72	305.8	298.77	308.73	310.95	300.18	307.28	305.91	302.83
314.08	314.89	314.45	313.97	314.81	319.25	320.35	307.89	313.31	314.45	314.88	317.75	318.04	312.42	314.03	317.07	316.26	314.7	313.25	314.07	314.06	320.3	317.95	316.07	317.45	313.95	313.11	310.76	313.56	318.44	316.52	312.96	310.33	314.1	310.07	311.71	311.69	313.73	317.32	318.62	317.17	312.59	314.82	313.23	311.31	315.69	318.42	312.57	316.7	314.93
295.34	294.74	290.81	295.27	297.55	295.2	294.92	296.22	295.71	294.06	294.13	298.61	291.8	291.26	297.95	300.06	290.9	296.86	294.17	294.99	294.37	292.57	297.48	299.49	291.81	294.04	292.99	297.44	295.32	294.32	292.28	293.67	293.37	294.14	294.93	297.44	296.5	292.59	299.36	295.69	295.17	293.6	293.56	296.53	291.44	294.68	293.18	295.78	294.78	291.41
316.67	319.15	315.91	319.03	317.87	312.41	319.61	317.26	323.45	314.76	309.45	315.76	318.02	315.84	318.91	318.43	316.96	313.09	312.94	317.84	319.09	317.73	312.11	309.12	317.26	317.83	318.99	321.11	313.82	320.56	319.94	316.65	320.63	313.06	315.1	316.63	316.98	315.72	311.16	317.85	319.41	318.7	318.49	321.51	315.9	317.73	318.52	317.49	320.7	318.97
295.14	294.03	296.61	292.77	296.46	293.99	292.79	294.66	298.22	296.91	296.78	294.06	293.7	293.93	294.33	298.14	293.57	292.78	291.74	294.77	297.15	295.56	295.52	290.14	297.88	288.79	297.2	294.02	293.23	296.9	293.81	294.63	293.42	293.8	293.6	298.77	300.76	295.56	293.32	293.1	294.09	297.68	297.5	296.81	299.31	293.25	298.37	293.76	293.18	291.39
314.35	310.05	312	311.95	310.63	313.38	314.64	314.87	319.17	311.39	313.74	308.98	310	315.12	313.66	310.56	311.96	312.79	317.81	314	312.33	309.77	309	315.51	311.51	315.52	316.7	314.79	314.28	313.97	311.34	312.42	313.21	315.86	312.34	313.53	317.55	315.37	312.06	312.65	313.22	306.37	314.57	313.16	315.36	317.1	310.45	316.72	311.46	311.03
314.8	321.11	319.76	317.41	318.57	315.5	318.87	318.45	316.62	311.94	315.91	314.59	321.81	314.6	322.94	313.33	319.47	318.85	316.92	313.44	320.41	317.85	320.12	317.86	315.65	318.99	315.11	320.19	312.83	318.74	322.96	317.44	318.99	322.18	319.84	319.02	320.29	319.15	316.75	317.61	321.19	322.02	313.88	318.19	318.95	322.84	317.8	317.58	319.22	318.76
298.43	299.37	305.08	298.84	300.07	295.38	302.61	297.49	304.54	300.34	299.01	299.38	303.04	302.68	300.8	305.92	294.69	297.08	303.07	302.22	298.67	297.03	296.24	302.91	299.59	299.25	294.2	301.33	300.43	299.44	305.56	301.12	299.21	304.23	301.89	297.56	296.83	306.09	299.11	302.14	303.74	301.56	303.63	303.07	305	297.09	302.19	295.17	302.95	305.31
308.58	314.82	311.24	310.55	311.04	305.96	308.45	312.68	310.11	313.03	305.78	307.88	311.92	312.84	308.19	307.06	307.76	310	309.64	306.74	308.92	303.62	314.18	313.38	305.83	304.42	308.86	308.27	316.91	307.84	313.67	310.11	307.06	307.19	313.01	308.61	308.33	311.42	314.72	308.91	310.4	310.19	306.74	313.07	311.22	310.73	312.49	307.68	306.12	311.45
307.88	312.43	313.62	308.87	309.5	310.9	314.1	307.6	307.53	312.68	308.23	311.76	306.26	311.03	309.73	312.33	311.6	307.7	310.29	312.58	312.58	310.44	305.17	308.38	307.06	308.43	312.54	307.66	305.75	309.54	313.39	313.51	308.38	309.92	310.49	313.64	306.02	312.87	305.39	310.58	310.71	312.33	306.86	305.98	307.02	313.14	307.32	307.93	313.93	306.14
305.3	304.62	300.51	301.54	303.62	301.32	301.67	301.11	304.13	301.89	303.24	303.98	305.64	300.32	300.03	301.73	308.49	310.31	309.51	303.13	305.17	307.14	303.6	305.67	302.36	303.86	298.75	305.76	306.04	303.12	310.39	307	305.18	304.3	308.82	306.36	304.51	308.29	303.12	301.1	300.77	307.39	300.89	298.64	307.3	306.37	308.25	303.39	301.42	306.3
312.1	313.05	312.88	314.35	314.34	315.91	311.48	315.8	314.38	319.62	314.17	316.27	315.04	316.96	318.4	313.08	316.81	310.86	313.14	316.56	316.19	314.88	316.5	315.1	315.31	318.97	315.79	317.53	318.15	315.59	311.16	320.52	313.94	316.47	314.03	315.02	317.55	316.46	314.4	318.07	313.51	314.63	311.05	313.79	313.65	317.91	313.47	314.7	312.66	318.98
305.3	299	306.44	305.91	305.85	299.47	301.71	302.35	308.99	300.15	302.5	303.35	302.47	298.22	298.96	305.93	305.24	302.26	298.02	305.31	298.84	306.24	304.83	303.45	303.15	299.78	302.07	303.95	299.37	300.18	300.09	301.49	303.79	302.39	304.05	300.64	300.1	308.74	305.48	304.07	301.42	300.77	312.63	298.55	304.08	307.58	297.75	300.32	303.45	302.24
306.49	304.01	309.31	302.42	302.75	308.24	306.36	304.32	310.36	301.03	305.36	307.24	312.39	305.57	301.95	299.64	305.88	304.76	302.45	309.6	306.07	309.44	298.41	301.22	302.38	303.74	311.56	302.72	308.64	303.46	307.48	307.38	307	304.42	310.38	306.04	304.05	307.47	306.51	311.6	304.95	304.61	307.79	305.45	305.51	304.05	304.97	305.34	303.57	309.07
294.1	293.3	297.73	297.46	295.25	298.29	294.68	302.17	297.13	298.11	293.67	298.77	296.68	295.8	301.16	298.32	296.33	298.13	297.47	295.5	291.24	297.87	297.52	302.39	298.28	297.64	298.94	299.02	297.9	296.82	296.64	297.58	298.52	298.83	294.05	295.23	298.22	291.99	293.27	297.93	296.12	297.94	294.34	305.21	293.08	296.81	293.24	297.49	298.5	295.18
310.1	307.91	303.92	305.48	301.36	301.92	302.9	307.4	303.92	303.03	304.73	307.26	301.64	307.66	309.9	310.22	305.49	304.59	308.04	305.55	296.88	305.2	303.27	302.56	299.39	303.57	305.4	308.1	303.04	303.04	305.75	306.19	305.86	305.54	307.67	304.98	305.13	302.45	306.62	302.41	308.49	305.99	309.46	305.73	306.89	306.9	304.24	308.26	305.09	305.73
315.15	320.11	312.94	313.99	317	315.74	314.36	315.41	312.64	310.84	317.37	317.7	314.19	315.45	318.07	315.77	321.54	315.84	313.36	314.72	315.96	313.09	318.47	315.54	312.54	317.88	311.74	314.83	318.48	315.25	313.76	314.34	312.81	318.56	314.13	314.33	314.67	314.7	311.92	314.68	313.33	313.29	311.75	313.55	311.65	313.91	309.73	314.13	313.64	317.96
303.74	300.52	311.68	302.87	310.06	304.54	304.29	300.33	304.39	304.97	301.24	302.83	307.23	297.43	298.93	302.18	300.57	301.87	303.34	300.98	301.04	301.39	303.25	299.03	299.6	304.36	305.49	304.58	305.87	306.03	305.6	307.88	304.16	305.39	303.01	297.3	299.78	303.78	301.45	304.14	299.88	303.21	304.85	302.85	302.7	304.03	303.37	301.06	302.63	296.22
319.57	312.08	319.25	314.01	315.62	318.59	319.76	316.74	319.04	315.11	317.79	315.76	313.84	311.15	319.18	315.99	314.97	317.54	315.37	314.89	317.75	314.76	314.01	319.19	319.61	314.47	317.97	318.5	314.61	323.86	319.54	320.41	321.24	317.46	317.24	319.67	314.9	316.79	317.35	316.36	319.25	317.86	317.14	318.09	315.49	317.61	314.74	316.08	320.32	320.46
301.77	298.66	304.67	306.19	304.02	303.24	303.52	301.38	296.49	300.34	299.54	302.99	306.56	303.34	304.53	301.97	302.01	304.97	300.49	303.64	307.4	299.87	298.5	305.83	304.66	304.69	299.84	303.49	300.62	304.57	309	301.65	308.8	301.88	304.16	301.27	304.12	306.9	304.58	307.15	302.63	302	305.5	299.83	299.73	303.1	297.91	299.94	306.38	304.44
332.4	331.85	323.62	330.59	329.96	330.38	330.85	330.48	330.62	330.21	328.73	326.16	331.12	328.68	327.52	327.39	329.14	326.79	322.8	329.77	329.18	335.74	326.78	325.76	326.88	328.89	329.6	327.15	327.34	328.16	327.88	327.21	322.26	327.37	325.56	329.71	327.48	327.19	332.27	329.66	326.49	323.82	328.38	327.77	332.06	333.97	328.83	327.01	331.17	327.66
299.77	303.14	301.26	302.82	299.99	305.5	304.14	306.13	299.92	302.55	301.69	304.86	303.73	300.96	306.75	302.65	298.02	304.67	301.21	309.29	302.13	297.97	300.79	303.41	299.9	308.58	303.88	307.87	298.76	305.96	303.14	304.04	301.76	303.2	299.7	300.18	305.95	301.59	307.08	304.43	302.99	300.16	308.27	302.98	300.55	304.53	301.24	301.69	303.17	306.21
298.6	299.78	303.09	301.6	300.02	302.28	296.64	297.61	304.88	297.67	301.88	302.38	299.71	299	300.31	297.64	304.67	296.75	302.04	299.85	300.18	302.42	299.03	298.41	303.86	304.5	301.46	300.62	298.81	297.64	298.58	300.12	299.98	303.95	297.64	299.53	301.02	298.22	298.79	298.45	305.82	294.72	299.06	300.04	300.93	302.95	300.29	299.6	307.81	297.1
310.66	309.78	314.47	311.04	309.83	309.14	309.43	312.5	312.63	314.77	307.77	313.2	306.47	309.6	313.77	314.33	310.11	312.34	312.47	316.88	313.17	310.37	313.57	313.89	312.38	312.31	309.23	306.34	311.42	315.79	311.38	313.15	312.41	306.21	311.22	311.74	311.77	309.48	307.75	311.49	310.61	310.16	310.29	309.58	312.1	314.01	315.62	313.79	314.11	320.02
303.4	299.55	300.14	296.81	301.92	299.81	302.89	296.25	298.12	300.54	296.41	300.73	306.28	297.8	294.55	298.89	301.09	300.57	303.19	300.13	301.02	303.23	302.07	297.17	307.74	295.82	299.85	302.72	297.22	302.03	302.12	300.62	301.35	299.27	301.77	302.63	300.54	297.73	305.41	300.58	300.97	300.07	300.76	298.96	299.45	302.83	299.75	301	302.69	300.05
299.58	302.96	303.52	310.41	307.14	304.22	302.82	305.31	305.89	304.47	304.44	301.23	301.99	309.95	302.96	306.05	304.44	303.01	309.65	298.83	303.14	310.09	305.41	309.46	301.12	308.66	309.57	305.69	304.23	303.78	301.91	304.26	302.33	300.77	312.61	301.44	308.9	304.79	302.07	307.04	305.33	306.08	303.94	302.22	303.58	303.9	310.25	308.6	303.34	302.93
324.44	326.67	327.56	323.82	320.98	323.5	331.05	324.64	327.2	325.79	326.25	324.58	325.42	326.6	325.46	322.43	322.08	324.25	323.85	326.28	319.95	322.07	323.77	324.11	327.69	329.57	328.75	327.46	323.32	325.34	325.45	321.04	325.64	322.7	321.36	322.67	325.79	328.1	322.2	320.81	326.18	325.35	321.88	319.87	321.91	322.57	324.04	321.92	321.79	330.38
306.19	307.36	299.7	301.57	307.06	306.07	298.1	300.91	306.18	309.67	308.36	303.3	299.97	304.47	310.56	306.6	305.7	307.34	301.54	311.21	304.18	306.15	308.4	304.81	305.77	304.05	309.98	309.82	301.97	302.25	305.77	302.98	302.54	305.45	308.79	308.48	309.84	303.02	303.9	308.8	304.2	304.64	301.98	308.42	308.13	307.64	309.78	303.16	303.28	304.1
301.53	303.09	306	306.76	308.63	306.14	308.63	306.78	304.64	308.31	305.9	307.28	308.67	304.46	307.51	302.31	308.87	309.94	304.8	305.32	307.39	305.59	306.65	307.94	304.69	309.44	307.82	306.07	309.15	305.41	305.96	307.46	300.93	308.83	308.41	307.21	302.74	312.29	305.43	304.32	305.89	305.55	309.08	299.91	311.13	308.7	305.75	312.86	305.74	310.72
311.04	300.92	310.23	313.11	310.13	305.03	308.3	309.52	306.17	309.57	311.45	315.18	312.35	313.37	305.76	309.54	312.58	309.46	309.73	306.34	309.96	307.63	311.45	309.19	312.91	309.64	313.92	312.96	308.21	310.99	303.96	310.05	306.64	310.95	306.06	309.52	306.18	305.27	308.84	304.78	312.19	309.7	312.99	304.63	308.31	302.83	313.51	309.66	314.44	307
305.71	300.24	303.23	301.4	303.34	303.46	301.63	301.46	301.77	299.91	305.46	304.18	308.67	303.15	300.92	303.26	302.62	301.4	304.42	300.28	297.72	299.61	301.99	306.33	302.95	304.83	302.58	302.62	305.25	300.16	301.37	308.5	304.35	301.16	305.77	303.96	297.21	300.95	298.12	303.28	301.22	302.64	303.6	302.22	300.03	301.11	301.89	302.08	301.56	307.44
301.84	301.85	305.79	308.25	305.83	301.5	305	305.1	308.04	305.78	304.49	306.5	307.37	305.43	304.46	306.18	307.11	301.89	310.82	310.94	309.37	308.91	306.52	305.08	306.98	299.7	303.16	306.56	303.07	306.8	306.37	305.63	308.43	306.14	302.38	306.35	305.82	307.38	299.51	312.7	304.31	302.93	309.07	304.83	306.99	309.22	305.99	308.11	310.94	302.22
312.42	315.04	311.11	308.56	316.24	321.1	318.58	317.05	318.96	317.02	314.27	315.28	314.32	313.91	315.65	314.08	318.59	312.41	316.23	308.93	312.82	319.68	320.78	320.17	314.7	312.7	319.39	318.7	317.71	312.48	310.64	312.87	319.39	317.38	314.24	314.07	322.91	315.78	317.96	315.61	318.49	310.16	314.15	312.04	311.56	316.27	315.07	317.33	319.04	312.35
312.2	315.73	315.05	315.41	316.19	312.81	307.16	310.38	311.17	317.47	314.51	317.33	318.02	309.53	314.16	309.02	311.14	316.62	314.41	313.56	310.78	315.12	310.39	312.62	315.01	313.92	314.42	307.92	311.74	313.03	311.68	311.61	311	313.94	312.9	313.28	313.94	315.12	313.53	311.68	311.74	318.14	314.87	313.17	312.27	313.31	308.05	312.67	310.51	313.75
318.48	313.03	311.74	313.75	319.46	312.04	310.26	314.03	317.33	311.87	311.98	313.75	313.61	315.86	307.51	319.97	312.22	312.84	314.98	314.4	317.4	321.04	316.72	312.31	310.4	314.54	313.33	314.58	311	318.24	317.31	309.29	315.41	315.22	312.03	314.95	316.71	313.73	317.17	314.39	314.74	317.77	313.69	313.84	312.66	315.52	311.66	318.31	319.76	311.05
307.42	307.92	308.73	309.51	306.38	308.32	310.69	303.22	303.79	309.46	307.47	304.23	311.85	309.03	314.96	306.18	309.84	309.19	306.41	307.81	307.81	305.23	303.99	307.91	308.23	306.69	306.23	313.15	307.01	306.43	310.33	302.59	308.4	314.74	307.03	309.13	307.11	301.4	309.32	303.57	311.23	302.44	307.8	309.62	303.53	307.98	303.62	307.7	308.55	307.46
300.4	307.07	299.8	302.88	300.23	302.16	302.28	296.38	299.8	305.16	303.48	300.25	300.52	302.27	300.73	304.75	302.57	300.66	305.29	307.01	304.57	302.86	302.72	301.4	299.34	307.1	305.22	305.05	297.53	301.97	305.53	300.69	307.14	304.06	300.82	301.07	301.33	300.53	301.15	302.09	303.53	307.99	299.04	305.75	302.36	301.86	304.31	304.9	307.58	303.13
307.44	301.29	305.78	301.55	302.65	302.72	306.39	304.71	303.1	298.24	304.51	305.04	304.01	298.18	302.7	304.39	302.7	301.92	307.87	304.37	305.52	303.22	304.63	300.33	302.27	300.63	303.77	300.82	303.55	301.53	304.69	306.69	306.34	300.95	307.28	305.61	305.29	296.21	310.18	304	307.84	298.71	305.85	303.2	303.91	302.47	299.39	300.21	301.43	299.48
297.41	295.21	301.09	299.38	302.1	299.59	297.63	296.99	301.28	304.44	304.57	300.48	299.1	305.53	300.77	297.74	301.98	299.53	298.77	300.26	301.31	299.98	301.67	300.3	301.93	298.04	299.69	300.6	298.24	301.03	299.06	306.01	299.59	299.27	298.13	301.23	299.97	300.47	304.33	299.12	304.09	298.64	303.53	301.87	299.33	302.13	298.17	301.7	296.99	297.36
316.5	315.42	310.9	312.11	310.27	313.09	314.73	312.13	311.55	306.69	304.5	315.18	312.85	309.79	319.45	311.12	312.57	313.02	309.95	317.55	313.09	313.12	312.7	314.25	309.15	319	312.28	314.28	311.22	311.07	310.57	312.38	313.16	317.14	311.65	316.42	311.49	311.77	313.34	311.89	313.86	314.32	311.33	309.93	314.4	308.39	314.05	308.28	316.61	312.14
302.02	297.11	298.71	302.42	297.63	300.49	301.48	299.52	303.14	301.73	295.82	301.17	304.35	305.54	300.76	303.13	302.9	299.61	295.42	301.12	301.46	305.16	300.48	303.09	300.33	299.85	298.89	300.91	301.17	302.09	299.44	293.81	299.23	300.75	298.82	295.64	300.71	302.11	298.71	301.62	302.08	304.88	303.57	302.36	305.14	297.82	301.23	304.98	301.13	301.34
305.16	303.6	307.19	305.98	303.29	311.13	304.89	304.51	307.93	305.5	308.02	313.06	312.11	307.26	307.68	306	307.2	306.01	301.85	302.81	300.76	304.32	308.95	302.55	304.29	301.72	308.39	309.09	307.23	309.54	306.06	307.13	302.91	306.94	306.91	309.99	307.31	306.39	302.45	309.17	305.2	306.55	309.87	307.21	306.41	309.11	310.74	308.36	305.89	311.19
311.07	311.13	307.48	307.89	313.95	310.51	313.89	308.6	311.14	311.55	311.25	316.42	312.14	314.42	312.47	314.95	317.7	312.13	312.84	314.37	307.12	313.08	315.34	311.45	311.32	312.07	310.06	315.46	311.15	316.09	312.53	308.31	312.99	310.39	310.13	311	316.39	315.59	311.76	313.9	315.09	310.23	317.97	310.6	310.86	316.86	313.73	311.82	313.6	313.29
316.78	314.72	315.73	318.7	312.47	315.5	319.7	314.37	313.8	313.43	311.64	319.05	310	317.26	315.12	316.11	315.88	320.84	312.97	314.48	323.48	318.05	317.42	311.59	316.25	317.14	314.88	313.8	314.31	317.23	315.08	318	314.74	316.66	320.15	314.48	320.86	313.99	315.7	311.33	315.79	315.56	313.04	318.17	316.68	317.2	314.54	315	312.26	318.41
301.57	304.51	301.05	301.94	297.14	299.85	302.12	297.74	301.52	301.06	305.44	297.19	303.53	298.34	303.76	301.66	303.35	303.89	300.11	305.55	300.94	298.3	304.16	303.98	301.08	303.5	299.7	301.23	305.17	303.07	303.4	302.17	301.77	301.07	303.76	299.02	304.28	301.19	301.47	304.6	304.06	298.67	297.74	296.07	306.76	303.89	300.34	299	297.13	301.45
307.39	301.14	299.53	302.46	303.96	303.14	304.34	306.1	301.92	301.3	300.55	304.94	299.76	303.8	300.86	302.71	301.17	300.43	304.36	299.98	303.65	300.81	302.34	301.13	305.67	300.96	303.19	300.78	303.75	305.58	303.47	299.72	300.18	303.28	304.64	302.12	302	301.12	308.35	305.61	300.76	306.61	299.81	304.91	299.72	303.43	306.09	302.69	303.24	300.14
315.5	309.33	311.91	312.12	306.63	310.07	310.42	309.81	307.7	310.28	306.61	311.44	313.02	314.21	309.25	315.49	306.39	312.8	309.1	311.5	306.03	312.79	309.06	312.78	308.71	311.47	309.78	313.37	314.19	320.33	307.78	311.04	310.8	312.47	313.67	313.05	304.05	313.44	305.82	314.58	308.45	309.31	307.12	306.62	311.32	307.55	313.44	313.44	309.75	310.18
311.48	312.65	315.6	315.49	316.88	316.71	316.9	313.03	313.79	314.81	319.26	310.38	313.77	314.08	316.29	313.12	311.73	309.19	314.6	319.34	313.05	314.06	313.64	314.22	315.63	312.22	312.22	317.45	317.38	312	315.31	308.79	310.77	317.54	314.91	312.09	310.14	317.86	317.09	317.41	308.31	308.23	311.58	311.99	314.17	311.43	310.53	309.79	318.65	312.06
320.85	321.28	318.67	322.21	319.88	318.74	324.64	318.78	319.13	318.98	320.87	323.23	317.6	319.82	315.12	314.5	319.65	323.28	322.76	321.24	317.79	316.24	316.3	322.57	321.09	316.59	318.53	320.05	318.5	318	320.81	320.91	318.1	319.89	318.44	319.83	318.24	316.61	319.41	322.07	316.28	319.53	319.72	318.32	316.2	322.07	324.79	320.42	322.97	315.59
306.21	304.76	305.09	311.4	306.59	306.71	305.3	305.07	307.29	306.45	305.68	302.41	306.12	309.41	304.86	304.59	306.3	302	305.36	306.42	304.29	306.81	307.86	304.63	306.73	304	308.1	311.16	308.05	303.92	306.86	302.69	311.83	303.35	306.6	301.81	308.91	306.46	307.76	309.59	304.54	306.43	306.05	307.74	312.71	307.15	304.59	305.32	309.66	306.72
301.86	307.1	299.13	300.82	298.28	300.67	303.47	299.58	301.37	305.39	301.48	299.24	307.65	306.34	302.93	303.81	304.49	302.04	302.77	303.1	308.54	305.7	304.04	301.9	304.65	301.93	302.64	302.03	306.95	301.99	307.38	304.76	304.74	302.81	299.88	299.86	301.45	299.74	304.02	299.41	299.38	302.32	304.54	309.19	304.92	299.9	302.8	307.14	305.55	305.83
312.29	309.59	306.21	313.14	314.35	315.09	312.16	312.98	312.43	312.1	310.36	315.52	316.19	310.81	310.89	312.78	306.06	317.02	314.46	311.51	317.49	314.32	314.96	308.5	311.43	313.44	309.21	315.07	313.88	314.48	313.32	310.63	315.44	314.2	312.44	312.21	314.63	312.12	311.57	312.55	310.67	314.23	312.43	310.21	320.29	311.22	317.03	316.16	309.25	315.21
297.53	302.48	297.11	293.8	302.61	294.74	297.29	298.41	297.12	302.26	299.3	301.45	298.63	301.64	304.29	302.45	301.69	296.8	301.64	297.44	302.04	300.61	300.55	309.3	298.11	300.69	301.67	300.19	303.77	300.35	297.22	296.59	294.21	299.56	299.26	300.42	299.71	300.99	299	301.6	300.21	297.64	300.25	295.86	296.8	300.97	298.2	299.1	299.3	302.25
313.33	306.05	313.72	309.49	307.13	310.29	309.25	304.9	305.44	312.88	312.46	308.61	311.4	316.01	309.12	314.78	311.28	310.29	314.13	307.9	313.23	312.62	306.45	303.77	306.56	312.61	309.77	309.44	311.3	305.36	310.1	310.94	309.41	310.13	309.01	307.06	307.1	308.97	309.3	308.62	315.43	309.83	310.62	310.69	310.34	311.36	310.56	312.6	312.49	309.08
301.08	306.22	301.72	301.13	301.84	301.5	305.25	302.3	298.5	302.45	303.14	303.81	302.22	299.29	301.64	302.16	307.91	309.22	301.29	301.99	303.93	303.59	302.07	300.23	302.93	303.06	304.01	300.64	302.93	306.57	307.55	305.37	303.74	301.73	307.58	305.79	297.32	304.09	301.99	304.81	301.5	305.49	305.21	301.63	308.39	302.78	303.68	302.78	304.3	302.18
314.68	317.12	320.38	317.1	315.43	317.79	320.95	316.95	316.1	316.7	316.64	315.2	318.57	318.6	317.46	320.81	316.16	316.16	314.76	320.69	315.5	312.54	320.18	313.94	315.47	314.84	314.43	311.47	320.46	317.12	319.86	319.72	318.92	317.12	316.1	314.53	313.09	317	318.71	311.98	315.14	313.01	315.58	312.13	316.65	315.55	311.8	315.73	318.42	314.43
310.1	310.15	306.59	305.46	312.21	307.46	307.89	305.75	302.35	303.77	308.04	305.13	309.59	305.74	308.04	308.55	308.98	305.4	310.55	305.58	305.33	306.98	308.9	308.74	306.46	308.01	307.96	305.5	307.76	303.69	307.81	301.83	308.81	304.25	309.75	306.28	302.91	307.74	305.65	304.68	302.32	303.79	302.6	305.18	307.95	306.4	306.4	304.74	301.58	302.21
314.07	315.31	317.86	318.52	307.19	314.43	316.87	317.55	316.1	321.27	315.21	312.28	311.92	316.28	319.45	317.12	315.1	315.04	314.64	315.85	317.3	313.01	312.7	317.26	316.47	313.17	315.05	317.16	312.6	315.75	312.27	320.02	320.26	315.52	317.37	315.22	309.79	316.13	315.48	308.62	318.21	313.22	312.43	311.89	318.12	319.03	316.13	316.1	316.67	314.03
316.93	310.26	312.97	314.54	313.06	314.76	309.2	318.87	314.68	316.72	313.6	317.82	315.92	308.27	317.08	316.16	310.49	309.27	311.36	314.12	314.64	318.56	317.24	314.02	312.67	316.22	318.38	314.13	317.81	313.95	319.63	314.35	313.52	315.8	317.8	314.4	315.5	314.55	321.95	317.19	316.86	315.2	314.8	313.32	314.33	319.36	314.03	317.99	314.98	311.62
312.54	307.58	310.35	315.72	310.6	317.89	307.51	306.7	312.06	307.98	305.5	312.94	314.11	310.52	309.6	310.06	309.32	310.76	305.8	309.95	309.32	313.23	311.32	308.28	311.48	306.99	311.2	309.26	311.32	313.45	312.49	312.28	314.21	313.77	312.83	312.71	309.97	305.46	308.83	306.05	312.49	309.19	314.03	306.16	314.73	310.45	307.97	310.52	312.74	306.64
303.4	303.23	299.23	301.51	300.3	307.83	302.73	300.59	303.93	299.78	304.28	301.92	298.13	304.96	302.95	301.31	299.41	303.82	299.97	300.29	299.09	301.04	303.89	300.95	304.31	307	308.71	299.18	297.68	300.43	304.02	300.41	304.01	297.65	305.12	307.26	311.28	301.63	303.23	302.29	304.66	296.13	305.32	304.29	303.3	300.66	304.32	302.83	302.96	303.84
311.93	311.03	309.83	303.21	309.55	306.67	311.36	314.77	310.34	308.95	307.81	310.8	308.43	311.85	313.87	308.25	314.95	314.38	311.96	311.63	305.23	310.15	304.69	308.66	315.01	311.14	314.58	311.68	314.39	310.43	314.42	310.8	311.49	307.97	309.14	309.58	312.29	305.36	304.99	314.43	315.45	305.88	312.38	308.98	313.05	305.05	308.9	310.83	310.86	310.77
301.99	304.61	302.93	305.73	299.15	298.49	304.91	305.53	299.71	300.25	306.74	301.1	300.97	302.32	298.67	305.86	306.68	301.99	310.33	304.27	301.78	308.17	303.94	303.29	301.54	302.07	305.25	301.81	302.5	306.74	298.68	305.51	299.52	304.99	304.37	300.06	307.45	301.29	299.4	298.81	304.67	302.26	299.13	307.12	302.72	300.48	306.06	304.35	303.06	301.31
301.73	311.28	310.21	304.32	304.14	306.48	306.42	303.48	304.75	304.14	305.66	305.29	304.06	303.08	306.79	305.14	307.08	303.55	312.19	309.56	303.08	308.88	304.31	303.09	308.03	303.79	307.19	307.53	306.89	298.83	303.08	308.3	303.77	300.36	303.14	304.97	303.09	304.05	304.69	302.09	307.82	300.09	304.8	307.64	307.24	300.77	306.42	302.37	310.04	305.73
314.21	313.98	308.8	310.71	309.89	309.79	309.92	313.72	315.25	306.77	312.5	309.19	313.21	312.9	309.55	311.9	303.72	312.55	307.21	308.76	307.53	313.54	314.33	310.68	304.87	314.54	313.03	314.42	307.48	311.85	310.06	312.88	310.91	307.61	310.5	314.21	308.96	315.24	314.12	312.33	311.07	311.89	307.94	308.14	310.07	311.59	306.43	310.59	311.77	314.91
294.89	302.85	301.28	299.81	299.23	302.54	300.02	304.53	303.06	303.94	303.69	304.37	295.67	299.8	300.2	299.21	300.13	299.2	302.21	299.07	296.44	298.45	301.99	303.35	305.27	301.76	304.05	300.09	306.57	303.58	297.29	301.63	305.24	301.97	305.08	301.07	301.13	301.58	304.53	295.69	299.87	301.59	305.31	299.86	299.43	303.87	299.49	304.1	301.19	300.38
319.24	329.45	323.92	327.68	330.75	326.69	323.13	326.68	326.92	329.77	326.31	325.8	329.08	326.14	325.04	332.28	326.31	331.07	330.44	326.4	325.03	330.75	325.42	331.64	332.36	333.77	332.64	325.73	332.05	327.91	327.33	326.74	330.97	329.19	330.6	326.2	326.19	323.33	325.85	328.97	328.12	327.61	329.1	329.73	324.87	326.47	326.61	327.94	326.84	325.68
299.66	302.35	300.67	300.66	301.1	300.98	299.38	298.99	300.86	307.3	304.3	308.07	298.94	303.05	301.31	298.08	301.08	296.73	303.37	303.58	303.17	307.35	306.33	299.25	303.17	303.7	302.85	304	305.35	306.16	300.17	307.53	305.82	305.08	305.59	301.72	305.78	298.66	301.03	303.61	305.27	307.3	307.17	298.63	304.98	302.85	306.81	305.86	304.18	303.08
297.39	295.32	289.72	293.48	294.55	295.94	298.2	296.54	297.56	296.98	293.38	296.2	295.18	294.08	294.68	292.2	295.32	299.92	294.48	296.47	293.66	289.71	292.8	292	294.27	292.51	294.78	297.07	297.3	295.41	296.69	295.74	288.59	300.22	295.31	295.89	293.55	293.38	294.2	294.44	296.24	297.42	295.39	297.96	297.19	296.89	293.99	293.54	298.76	297.45
327.18	324.77	328.54	328.01	322.88	331.62	329.32	325.39	325.31	325.58	329.58	329.21	325.36	328.35	325.2	330.86	319.06	329.99	326.6	323.89	329.46	330.13	334.39	327.91	325.82	326.15	329.61	326.25	326.57	329.25	326.24	322.46	326.68	327.63	325.62	325.92	328.75	324.17	330.16	323.42	324.59	326.85	326.22	329.03	327.46	322.86	323.11	321.94	327.09	328.48
312.8	315.8	315.25	316.74	313.6	313.89	308.46	318.27	312.95	315.78	318.25	314.52	314.13	317.76	311.29	319.36	315.77	314.26	310.47	312.88	315.15	309.51	314.23	311.69	312.81	316.82	309.67	312.54	314.99	318.6	313.22	312.47	312.44	312.98	312.66	316.19	309.51	315.3	312.55	318.49	313.1	315.15	313.1	313.3	323.32	321.17	313.69	316.59	314.83	310.27
301.22	303.48	303.78	308.61	301.74	301.92	309.72	306.11	306.01	302.79	304.32	305.66	303.16	310.23	307.61	306.3	303.27	300.45	305.57	298.77	302.37	303.07	297.59	307.97	304.12	303.48	302.39	302.84	302.47	307.31	305.62	301.96	299.45	301.42	299.87	305.03	302.17	302.99	308.84	301.18	302.93	302.52	301	305.76	307.95	302.09	301.07	302.93	306.4	300.66
329.4	331.82	328.13	325.14	332.7	326.41	330.12	332.03	330.16	324.95	329.32	331.74	326.45	329.17	326.03	329.64	324.74	328.61	334.51	326.49	328.93	328.51	330.28	325.25	327.04	332.59	327.15	329.02	323.68	330.64	325.33	331.07	327.34	327.89	324.32	327.26	325.36	330.43	324.6	327.35	330.52	319	332.41	325.03	323.63	328.49	326.6	327.75	325.95	325.74
301.29	303.57	303.9	300.93	298.86	302.13	301.71	306.68	304.24	308.23	298.12	303.26	307.04	306.42	300.17	302.67	307.54	305.06	304.25	304.4	305.87	311.6	307.68	304.46	299.89	300.42	302.46	304.21	304.96	299.21	305.68	303.68	304.49	300.52	302.15	303.33	301.17	304.58	303.69	301.12	303.26	302.16	301.53	306.21	300.62	299.98	302.04	306.47	306.35	305.79
326.68	329.86	326.19	325.35	322.61	317.94	323.54	324.07	327.99	320.58	322.76	323.82	324.74	323.07	324.92	326.04	326.24	328	327.16	328.69	324.06	326.94	327.77	323.48	327.23	322.36	321.85	323.27	322.6	325.55	325.02	326.41	325.68	328	323.71	321.19	322.83	328.13	326.81	327.34	325.69	321.78	329.84	324.22	323.48	327.64	324.56	324.27	325.42	328.83
315.8	320.45	312.33	316.67	315.12	310.36	313.3	314.76	312.29	315.06	314.33	312.18	312	315.55	322.8	313.37	311.47	314.35	312.91	314.14	316.16	315.19	313.99	317.85	307.9	315.36	312.3	311.08	313.04	314.11	318.63	314.22	313.81	312.16	310.76	313.29	311.39	309.61	313.81	314.08	313.2	314.86	313.57	318.1	317.89	317.25	314.75	310.28	312.24	315.06
308.04	304.28	309.94	303.7	306.84	307.62	304.53	303.46	312.09	305.35	304.96	303.99	306.52	304.18	300.97	305.65	302.29	308.91	304.29	311.32	306.92	307.79	305.02	310.56	301.63	305.24	303.85	307.13	302.53	305.53	304.78	303.3	304.74	306.35	301.21	308.14	305.07	307.33	304.69	305.1	306.65	310.99	312.51	302.96	313.55	305.71	307.75	303.42	308.2	309.35
308.63	310.12	313.19	314.37	315.84	313.06	310.11	311.35	308.43	308.67	313.16	313.62	316.78	311.69	311.89	313.98	306.38	308.4	305.95	312.81	314.17	307.17	308.85	309.28	306.58	312.62	308.97	309.97	314.11	312.76	309.32	314.47	307.41	309.34	311.98	316.37	309.8	309.33	308.17	305.66	306.39	312.42	313.54	310.72	306.95	310.49	305.16	309.56	309.99	311.38
305.04	303.36	298.02	301.02	302.61	301.16	302.29	306.95	305.24	304.03	310.2	309.92	303.3	309.56	302.8	305.25	303.33	298.39	297.28	308.35	308.89	304.83	308.36	302.83	303.7	303.1	303.92	304.72	307.17	310.28	308.68	302.41	304.47	310.84	309.08	307.78	304.09	302.64	299.85	306.42	301.29	305.2	304.86	303.74	301.68	306.59	301.19	308.52	304.57	303.35
330.46	326.35	331.67	327.84	328.98	326.87	324.46	324.93	334.03	328.09	330.74	331.19	327.28	328.98	328.72	331.28	325.45	326.8	328.53	332.14	329.72	329.03	332.33	334.35	321.95	328.57	328.21	332.33	328.85	330.09	323.37	326.1	328.2	325.79	327.15	327.6	326.39	326.52	325.51	324.34	333.36	328.2	325.3	333.48	325.49	323.57	325.39	327.6	332.68	331.38
319.06	312.78	314.51	314.35	318.03	319.56	318.91	317.86	319.96	318.26	320.95	313.08	320.16	314.97	318.8	315.08	317.92	322.54	315.21	321.54	320.77	311.64	315.78	316.74	319.63	315.77	313.89	312.18	314.96	313.15	322.81	316.07	314.96	316.47	317.48	313.96	315.63	310.52	315.51	322.25	315.41	318.44	316.75	316.81	313.06	317.46	316.41	312.99	318.64	313.75
299.91	304.28	303.05	306.84	302.19	304.85	302.52	301.39	310.23	302.26	303.8	303.21	305.21	301.57	303.57	307.12	306.46	300.46	304.54	300.34	303.37	306.75	303.94	302.58	305.88	301.21	299.84	302.85	302.11	304.58	305.59	309.4	306.4	301.83	301.44	303.43	304.54	303.04	301.04	305.32	305.21	300.86	310.58	298.24	303.74	303.55	305.49	303.74	300.39	302.48
302.54	305.01	303.7	303.93	302.48	300.66	301.54	309.12	308.72	299.38	303.87	307.41	305.76	303.93	311.54	305.61	306.6	308.54	302.47	303.69	307.25	306.51	307.99	305.77	304.03	298.87	306.26	304.37	303.13	306.7	303.32	301.44	302.78	303.81	303.55	298.92	301.89	299.95	304.45	305.55	307.72	304.41	304.17	303.3	304.72	306.97	304.93	304	305.23	300.61
305.47	301.31	302.62	304.14	307.24	297.27	305.94	307.3	298.23	298.36	304.95	301.16	303.02	307.36	300.55	310.27	309.26	303.4	302.43	303.53	297.67	299.09	306.58	305.04	303.67	304.68	305.46	306.39	296.28	307.88	303.38	305.81	303.86	303.99	302.85	300.51	303.72	304.56	302.72	306.63	303.74	302.53	306.83	305.76	308.26	299.06	305.62	305.67	301.45	306.11
310.63	311.61	312.29	314.93	318.76	317.38	310.85	315.67	315.78	314.66	312.7	313.79	314.82	314.55	318.01	312.92	312.23	318.31	314.57	313.04	317.16	316.73	316.68	318.58	317.3	317.53	312.06	314.2	313.36	310.84	317.91	319.76	314.27	314.28	310.14	316.87	318.12	311.87	316.54	314.54	316.03	317.16	318.2	312.74	309.73	313.65	314.54	315.78	313.79	310.71
301.54	300.04	305.46	302.56	299.65	302.88	304.38	303.67	302.66	301.24	304.72	306.41	297.64	308.51	305.93	300.32	305.92	303.31	301.31	306.86	307.08	297.38	303.77	294.47	303.77	304.07	304.03	301.62	302.03	298.08	304.9	299.33	299.95	301.09	304.84	297.69	305.71	302.01	301.18	300.41	303.77	304.62	303.73	294.08	302.55	303.05	300.99	302.48	300.66	301.32
315.42	313.55	320.37	314.46	313.65	320.37	320.24	312.86	311.7	317.92	312.78	319.05	316.25	313.36	315.71	311.04	317.06	315.18	318.04	319.8	311.75	312.23	316	313.47	309.5	307.02	313.14	315.08	313.67	312.69	311.43	312.62	313	318.12	310.8	314.54	316.93	318.62	314.71	312.6	313.58	321.01	314.59	312.69	315.26	311.79	315.26	317.3	315.74	320.12
318.26	316.72	324.99	321.5	321.51	321.29	318.5	318.88	318.03	320.79	322.73	319.87	322.06	317.04	319.79	320.64	319.91	321.38	318.78	325.52	319.51	320.05	321.62	323.78	320.86	318.51	323.77	323.28	319.29	317.13	315.05	320.43	315.67	320.88	324.6	320	316.98	308.96	313.08	314.96	316.05	317.56	321.48	322.44	320.45	317.05	311.91	322.19	317.37	318.32
301.64	299.12	298.44	302.92	301.15	297.98	299.03	304.22	298.98	299.37	297.6	296.59	297.63	305.62	292.85	298	300.19	303.22	297.56	297.13	305.55	296.06	301.52	303.11	298.15	303.37	302.35	298.59	303.3	297.52	299.08	296.61	300.48	299.71	303.81	301.61	304.04	298.67	300.79	303.69	297.27	303.6	295.43	300.01	306.18	296.96	301.29	298.99	299.38	294.11
326.11	327.69	326.7	325.19	321.91	328.83	330.24	329.8	323.48	326.8	323.36	325.89	326.64	324.16	323.79	324.47	325.75	327.16	328.72	325.79	325.83	327.94	323.9	322.67	324.68	327.1	323.48	322.44	328.35	324.09	326.23	328.74	320.87	321.71	325.57	329.25	330.22	324.75	328.6	332.39	324.72	323.25	326.35	324.42	326.39	328.75	323.01	326.13	328	324.96
313.61	313.93	313.18	316.71	317.38	318.55	315.57	315	315.3	309.12	312.68	310.5	312.33	316.19	316.95	316.66	316.41	316.22	317.78	312.15	318.42	313.43	318.64	311.5	320.63	316.34	311.66	320.23	316.01	315.19	313.77	315.87	316.61	311.4	314.59	316.22	314.69	317.53	315.81	317.83	321.77	318.37	313.9	315.07	317.85	323.31	319.66	318.1	316.1	316.53
314.11	316.26	315.25	309.19	313.72	316.67	317.66	310.92	315.01	313.6	305.86	315.39	312.12	311.24	316.28	315.78	307.65	310.79	314.87	311.54	315.05	314.51	312.21	316.32	315.96	312.32	311.66	314.33	314.9	314.52	319.76	315.56	308.95	310.92	312.44	316.4	312.86	312.53	315.05	313.12	314.51	312.13	310.75	314.89	309.46	315.29	312.9	318.75	315.43	315.51
306.8	307.79	307.85	307.4	305.31	304.51	309.22	303.24	307.91	304.9	310.53	300.5	304.2	306.96	304.04	302.36	298.69	305.49	304.47	305.79	303.65	299.3	305.89	304.72	304.64	304.14	302.11	303.52	304.53	303.06	304.11	305.32	302.94	300.31	304.19	305.2	305.15	308.47	306.88	309.58	309.27	302.06	308.02	302.87	305.56	308.68	306.14	305.86	306.75	308.04
298.03	302.25	295.75	304.56	304.53	303	302.84	302.71	304.62	310.2	300.3	301.55	307.21	298.63	306.31	303.74	304.85	303.22	303.08	299.71	304.01	299.94	297.79	304.36	304.03	297.59	303.62	297.57	301.89	305.96	302.79	303.16	307.11	304.37	304.91	305.74	307.53	301.21	305.14	301.49	300.53	299.95	299.71	303.47	302.85	304.43	304.89	303.33	301.77	299.57
302.03	305.82	307.81	308.24	306.26	309.7	309.06	304.12	305.57	307.26	307.13	306.73	304.39	307.75	308.15	307.39	302.19	302.53	303.37	301.63	304.94	302.52	310.61	306.31	307.41	302.44	307.71	305.86	303.98	305.19	305.43	303.75	302.46	307.14	299.86	305.77	303.44	304.09	304.36	305.68	306.04	308.96	302.21	301.24	306.03	305.58	305.87	303.86	304.76	301.17
312.71	308.35	308.04	308.63	306.25	308.78	306.83	312.75	313.11	315.43	313.14	311.21	309.72	310.94	314.18	312.68	310.83	309.88	311.49	308.7	308.53	313.62	315.15	311.72	308.47	311.03	307.13	305.75	306.9	314.2	314.57	312.12	309.26	308.7	310.83	309.31	312.67	314.25	311.8	310.26	306.61	308.74	310.16	311.48	310.33	307.97	311.03	308.6	309.38	314.08
305.02	313.39	308.87	315.23	312.63	306.03	306.92	311.19	306.2	306.08	309.71	307.72	307.92	309.59	313.78	307.89	307.41	313.35	306.65	304.49	308.91	304.32	308.73	308.43	305.98	309.73	308.27	304.07	308.96	303.22	307.05	310.12	307.95	303.53	304.18	309.99	307.78	308.09	306.7	311.61	309.06	309.29	305.49	306.51	303.45	308.7	308.7	309.03	304.5	304.7
304.97	302.89	302.05	299.32	305.74	302.84	298.01	302.94	302.15	308.82	309.02	305.28	307.39	303.55	300.53	302.37	301.68	311.46	302.84	302.58	306.03	297.14	302.58	300.51	302.8	304.35	304.49	300.05	301.99	300.02	301.46	303.04	306.54	300.8	303.04	308.04	304.26	305.64	303.19	306.33	304.57	300.41	300.12	304.8	303.62	308.03	304.67	302.12	304.78	300.82
[truncated: 649 more rows]
[truncated: 150 more columns]
