# Supplementary material for: Genetic dissection of main and epistatic effects of QTL based on augmented triple test cross design
Source: PLoS One. 2017 Dec 14;12(12):e0189054. doi: 10.1371/journal.pone.0189054 (PMC5730204; doi:10.1371/journal.pone.0189054)
Supplement: S9 Supporting Information — (ZIP) [file pone.0189054.s009.zip › z5_1800_0.2_5.csv]

311.14	312.77	301.99	313.27	314.92	310.54	312.01	305.63	304.19	307.04	311.59	303.99	300.62	306.47	312.69	310.64	309.43	303.75	301.91	306.08	310.89	304.53	314.36	309.35	310.29	311.09	308.67	306.26	312.31	316.37	314.39	305.74	307.83	307.56	306.39	317.04	307	305.62	316.92	305.12	304.65	312.74	303.23	313.8	308.49	305.58	312.03	309.28	305.33	313.6
317.95	316.16	320.48	324.02	325.14	316.02	316.54	325.78	315.87	318.63	313.01	311.79	317.11	314.47	313.33	323.68	315.2	321.55	325.92	314.74	323.08	317.25	322.11	321.91	321.12	311.13	314.21	318.45	316.23	311.9	320.91	317.78	318.19	315.97	323.15	319.26	318.27	316.39	319.05	314.74	315.05	317.65	317.98	316.27	318.36	319.73	320.54	325.16	317.02	320.6
305.63	303.48	311.46	310.58	301.25	306.46	305.22	302.82	303.82	301.9	303.72	302.73	306.62	311.1	305.59	309.73	312.07	298.93	301.97	305.02	305.57	302.67	304.15	300.93	301.95	302.9	303.56	308.15	300.75	316.54	311.25	305.9	302.05	308.94	309.78	312.05	300.68	308.33	302.47	302.34	305.7	302.29	300.86	310.43	303.69	310.71	304.82	307.15	308.83	306.8
306.18	311.6	311.05	305.8	304.1	297.64	301.81	304.65	307.96	304.58	304.53	307.39	314.18	304.32	308.19	306.76	313.42	300.84	302.56	303.97	314.13	314.59	305.01	303.41	305.27	301.89	303.48	307.86	305.26	308.18	309.23	306.56	299.55	307.33	313.96	310.86	309.07	305	305.77	310.81	310.84	313.79	305.02	304.41	305.86	300.8	309.54	308.52	313.47	310.35
330.07	310.95	320.23	322.62	323.35	317.67	320.3	319.43	320.7	318.24	321.86	321.86	319.64	318.43	320.95	322.92	322.21	323.09	325.02	320.61	319.97	317.84	323.56	318.51	324.03	311.12	320.98	321.17	316.07	315.62	317.39	321.04	319.18	319.56	323.63	319.05	323.21	315.49	309.52	316.64	326.95	322.95	318.77	323.98	320.01	318.14	320.41	320.2	317.95	323.72
295.03	301.17	296.78	300.02	302.55	296.28	303.64	288.42	294.7	306.92	293.37	296.9	303.17	291.29	300.56	295.04	288.72	293.47	296.32	298.35	301.49	298.91	301.42	302.51	292.25	289.28	294.07	298.27	293.45	296.92	295.21	292.03	300.27	290.12	299.74	297.05	298.33	301.6	303.91	296.46	298.68	299.01	288.82	291.54	291.28	292.1	297.52	299.75	298.79	292.78
313.38	327.52	316.71	312.15	315.64	319.27	320.78	322.61	322.8	323.16	320.78	314.75	313.89	321.86	322.41	319.07	319.21	317.93	320.64	320	316.87	320.96	329.8	317.12	319.86	322.38	321.47	316.64	320.82	322.15	318.85	327.1	319.54	313.64	318.76	313.89	313.82	313.73	317.66	321.92	326.72	317.73	321.41	319.95	319.29	314.11	317.88	315.78	317.23	323.06
295.05	293.36	290.26	297.95	291.82	290.94	285.99	298.82	295.9	289.62	301.36	293.22	298.86	296.81	299.57	291.22	292.84	298.87	289.73	301.21	287.39	295.47	294.22	295.61	293.98	291.06	290.62	288.28	296.15	294.59	293.5	289.62	291.72	301.13	289.82	296	292.27	290.2	293.67	303.61	298.69	298.34	296.92	291.62	281.68	295.61	298.43	289.99	294.5	290.28
322.79	317.09	314.11	310.44	312.02	309.75	317.87	311.48	311.88	309.8	315.94	313.86	312.21	309.01	312.03	310.1	312.24	311.1	312.55	315.84	307.36	313.98	318.93	316.28	306.23	303.93	317.57	311.62	310.19	311.57	310.81	312.11	316.82	305.22	312.81	319.6	313.98	315.35	307.24	318.86	318.16	305.48	313.17	319.4	315.24	320	323.09	314.15	307.19	321.45
324.34	327.14	323.54	330.46	323.3	330.38	329.89	326.02	325.6	328.96	325.31	328.2	315.7	323.9	325.01	321.79	316.55	328.56	335.22	327.42	329.69	317.87	321.34	325.4	330.15	323.09	329.78	320.64	323.72	326.17	328.83	319.88	318.82	321.38	324.47	327.92	325.02	329.65	327.72	315.38	325.2	330.01	324.25	327.13	322.11	324.95	325.22	324.69	319.94	319.51
308.53	307.57	312.44	309.29	311.73	306.91	315.01	308.2	308.36	314.73	303.95	312.42	308.3	307.63	309.7	308.99	300.03	308.72	301.65	312.51	306.97	307.65	309.27	311.28	305.8	308.15	308.78	306.78	310.49	308.87	307.09	302.85	304.27	305.01	308.13	308.61	307.34	308.52	311.31	307.07	316.03	308.75	309.01	313.83	308.46	306.26	309.01	304.11	308.72	311.97
320.8	318.68	324.8	309.89	314.41	313.33	314.41	315.4	315.17	315.29	311.45	318.82	321.46	319.31	312.68	318.9	317.21	315.51	316.69	320.11	309.96	312.55	314.2	308.28	302.36	318.24	309.33	315.34	311.95	315.91	319.46	321.84	311.93	317.22	315.54	315.87	317.53	318.91	314.13	318.28	312.33	313.46	314.71	311.14	318	311.36	308.09	311.13	314.6	320.94
314.6	319.87	320.85	320.12	319.22	319.83	320.36	318.67	316.57	317.86	312.15	319.78	325.95	315.9	315.38	310.16	315.03	318.87	318.65	312.79	314.95	315.2	309.31	321.36	314.54	318.34	311.74	313.6	319.39	309.96	314.84	319.12	310.18	315.28	312.74	316.23	312.25	308.15	316.75	314.33	317.52	319.29	313.74	314.65	317.16	316.5	318.79	315.76	318.22	315.33
313.14	305.01	316.67	315.54	313.51	314.37	315.6	305.33	314.04	313.91	315.11	310.22	308.35	315.47	311.4	315.78	316.47	314.67	314.61	314.96	308.75	310.46	320.47	324.56	308.12	304.16	315.2	314.71	312.09	315.57	309.32	319.46	312.98	307.71	310.66	312.92	314.78	312.4	310.59	311.57	314.13	311.36	310.84	312.12	309.02	309.66	312.99	318.88	309.63	314.54
319	311.24	313.79	315.81	310.42	309.49	313.88	309.8	310.09	306.95	307.11	309.68	305.48	311.34	317.29	306.43	313.41	318.84	312.56	308.65	312.04	314.14	314.25	307.92	316.18	304.63	310.77	314.37	305.76	312.25	311.97	316.33	312.95	302.84	320.43	312.89	312.94	312.27	315.18	308.28	313.68	312.03	305.85	314.99	313.78	312.34	315.74	312.73	314.04	311.49
296.85	308.12	299.02	299.9	304.32	296.28	298.01	301.81	307.34	295.26	306.96	301.81	300.91	299.1	302.31	296.05	307.93	308.9	303.5	304.38	301.21	302.24	298.58	311.33	294.66	304.4	302.45	306.97	307.83	300.72	299.56	305.82	307.18	298.5	299.3	304.65	302.29	296.48	300.25	302.75	303.34	305.2	299.31	304.32	305.85	305.01	302.82	304.43	301.76	296.93
302.73	304.05	290.83	296.12	303.98	299.31	305.39	301.26	301.9	301.23	298.53	303.66	298.66	303.76	299.6	300.7	307.16	302.51	303.7	304.56	305	301.99	301.85	300.1	301.79	306.36	299.26	304.63	299.98	299.52	308.79	302.39	303.43	313.49	301.65	296.56	300.9	301.97	302.87	299.13	298.44	298.25	294.96	300.21	303.25	300.09	305.17	300.79	297.78	301.02
325.73	319.42	326.18	321.67	324.91	327.33	321.45	326.25	321.94	322.44	329.3	322.73	327.64	323.72	327.47	326.83	327.34	327.23	331.12	323.27	331.77	325.67	324.24	322.21	321.85	329.01	331.87	319.49	324.87	325.26	330.61	325.63	324.4	324.02	328.89	327.85	325.53	325.97	322.26	330.02	325.52	327.74	322.34	330.78	328.44	328.61	322.07	324.85	323.48	331.44
293.73	291.15	294.51	292.63	298.11	295.62	291.94	298.04	297.59	288.62	293.81	294.47	291.43	301.38	296.95	301.78	295.96	293.82	292.67	297.65	299.95	296.3	299.2	289.87	293.55	297.08	294.35	292.09	288.49	295.59	295.05	285.13	295.37	290.3	292.39	298.55	302.48	291.44	291.3	296.01	285.87	294.98	289.42	283.56	290.24	303.34	291.01	289.94	287.14	297.68
304.61	306.84	305.37	302.29	306.9	308.15	297.11	301.68	304.49	304.6	307.51	297.21	300.97	297.15	300.61	308.71	298.28	297.89	301.53	300.36	295.22	304.3	298.53	302.13	307.85	301.6	301.44	293.44	306.16	308.2	301.69	304.59	298.62	303.69	302.77	302.21	307.76	302.85	304.4	300.02	300.17	295.53	307.95	301.63	302.22	299.45	304.63	303.54	303.58	308.58
300.14	303.23	305.19	309.01	303.46	314.03	300.98	302.63	300.2	307.68	305.89	302.14	306.46	311.73	308.29	306.77	300	304.42	305.86	302.67	310.33	302.71	309.79	307.36	296.93	306.62	307.21	304.81	310.44	311.53	304.76	298.17	303.61	292.38	307.28	304.83	308.83	309.62	300	302.29	306.01	305.03	304.04	303.88	301.91	306.01	302.56	303.38	304.04	302.52
307.53	304.98	302.31	312.06	307.95	306.36	306.1	302.98	297.7	307.43	303.29	303.94	306.01	310.38	310.09	306.39	309.65	304.8	304.94	303.43	300.94	298.63	309.66	299.59	307.76	303.9	309.55	298.44	295.85	313.15	308.42	303.95	307.88	306.76	305.93	301	299.7	309.03	307.02	314.17	311.27	308.68	306.24	308.5	311.53	304.84	300.35	310.82	298.39	304.75
288.3	291.2	292.88	298.54	288.6	298.56	292.96	299.03	298.59	297.51	288.91	292.54	292.31	297.04	292.31	294.27	292.93	296.88	291.37	298.17	299.32	292.21	288.25	302.74	296.78	294.12	288.17	299.21	297.69	293.19	294.29	288.23	295.16	291.51	296.83	298.91	299.02	300.66	291.88	297.24	301.47	295.07	293.05	291.35	286.48	299.92	289.76	289.87	295.28	292.06
314.43	323.81	314.54	311.38	320.35	310.49	312.6	312.17	306.2	307.79	312.44	315.94	316.58	311.8	311.02	316.95	316.46	308.7	311.75	309.95	315.2	311.74	320.19	321.97	313.25	309.44	312.48	308.98	317.69	315.46	313.02	309.87	314.64	322.01	312.69	317.33	319.05	315.3	316.87	313.05	316.19	307.56	308.52	314.45	315.46	316.6	324.04	317.06	318.45	319.19
313.72	319.63	318.76	317.85	319.26	321.46	317.81	317.03	319.72	318.29	319.01	321.68	317.8	321.53	320.56	317.4	318.96	325.99	321.95	318.43	314.83	312.66	317.73	315.11	316.25	318.52	320.11	317.8	322.05	307.01	322.19	316.8	320.56	311.76	327.22	313.46	324.75	318.43	305.48	316.98	317.83	315.46	318.86	312.46	317.95	316.41	323.11	311.47	312.38	315.21
313.3	314.51	311.83	318.65	314.91	312.62	312.55	313.37	311.42	312.28	308.31	311.99	311.32	304.64	309.92	309.96	305.28	320.04	307.24	307.98	315.34	312.48	310.05	309.69	308.13	305.45	308.16	315.85	311.9	304.99	307.66	306.36	303.59	306.23	312.4	318.89	309.43	312.88	312.9	310.74	308.59	311.07	310.63	314.56	307.07	310.88	314.4	304.92	306.98	308.81
308.27	316.12	314.6	310.1	316	321.92	318.82	319.73	306.69	313.55	318.07	319.93	313.4	306.01	318.33	317.28	321.97	311.3	313.45	315.42	309.33	315.46	317.75	309.33	314.78	311.09	311.58	308.5	312.72	320.82	313.23	312.77	316.78	315.47	314.89	324.1	314.43	311.69	315.7	313.88	315.99	317.22	309.84	309.29	309.67	312.86	310.11	314.29	312.49	309.93
302.8	310.24	303.23	307.29	300.78	310.91	306.09	313.18	309.5	304.6	302.69	295.06	307.17	310.78	307.04	295.69	307.61	306.7	305.03	301.65	301.37	303.63	310.05	299.2	307.73	305.45	297.95	308.48	308.89	304.42	294.4	302.99	306.3	299.63	308.89	306.52	295.3	302.54	307.55	299.68	304.65	308.11	306.48	307.01	304.8	301.15	302.63	303	306.66	300.44
327.53	324.97	329.35	330.47	321.94	326.1	328	323.35	324.76	332.99	328.81	334.49	334.02	331.41	329.75	327.04	332.26	328.89	319.39	323.51	333.82	330.04	332.67	322.9	327.5	323.84	329.62	332.02	321.33	333.95	331.89	329.31	318.49	324.16	321.1	326.28	322.75	327.51	328.53	330.69	328.69	327.05	325.65	324.81	333.15	318.78	329.72	329.93	329.51	327.05
322.19	322.78	322.7	319.19	323.13	324.85	312.69	326.66	310.92	323.77	322.22	321.65	314.18	322.32	319.8	324.45	318.85	314.78	324.99	323.74	321.22	320.55	319.3	316.69	309.97	315.89	323.14	316.77	318.72	320.32	326.78	321.5	314.77	325.2	327.15	317.31	320.87	324.64	312.1	315.87	324.49	323.24	312.65	320.83	321.7	323.76	317.3	321.35	321.67	322.39
317.07	316.95	314.27	306.78	311.31	314.81	319.6	318.54	321.12	314.07	313.16	309.53	317.76	315.85	317.97	321.9	312.33	320.14	314.15	321.67	312.5	314.64	313.94	319	311.98	312.98	322.18	321.36	307.7	320.41	318.77	315.77	313.87	312.08	314.14	318.26	311.2	313.16	313.8	314.03	318.73	313.56	320.98	313.46	321.1	306.96	315.41	314.45	308.86	316.24
329.16	324.94	335.86	328.09	322.34	327.27	323.7	330.78	327.03	326.75	332.22	330.9	328.17	324.04	328.48	329.84	331.06	324.9	318.99	323.64	323.18	329.73	325.26	327.84	330.76	328.06	325.13	328.39	327.24	330.56	327.06	325.55	325.4	324.03	329.79	328.29	323.68	321.77	324.44	325.9	329.01	337.21	330.08	331.23	322.71	333.62	327.47	328.31	331.43	326.35
296.78	288.14	298.8	293.68	299.64	302	295.4	290.81	296.26	295.18	294.12	298.92	298.56	294.4	300.98	298.11	300.98	300.69	308.61	296.81	294.16	295.76	294.34	299.03	300.18	293.46	288.7	300.39	292.33	297.39	298.27	305.34	299.29	299.69	302.36	300.72	299.28	293.21	296.55	298.39	299.48	298.45	295.61	297.28	292.72	290.97	296.37	301.43	301.36	303.35
308.66	298.41	306.43	302.76	302.43	293.7	309.94	308.97	305.88	292.2	296.97	302.96	307.71	303.55	300.11	303.49	304.29	306.1	300.37	300.01	304.84	302.28	309.19	304.73	307.72	297.91	298.87	308	302.03	305.84	295.97	297.52	298.37	303.64	308.18	308.77	302.13	306.41	308.28	305.05	309.1	301.03	311.46	297.68	300.1	304.78	300.55	304.85	298.88	302.47
316.34	317.62	314.69	315.83	319.98	321.71	319.15	314.82	316.09	321.52	318.86	318.95	323.34	323.6	322.88	319.95	319.14	313.62	322.46	312.67	316.3	315.97	325.38	311.66	317.55	319.91	319.88	321.84	325	317.12	318.93	327.74	318.66	309.24	320.61	319.01	317.8	317.03	317.26	325.18	320.42	316.83	312.43	318.96	319.68	316.77	318.29	315.42	316.5	315.89
317.64	313.02	314.03	318.36	310.59	314.39	317.8	314.08	312.15	312.99	309.07	321.48	313.1	319.69	314.04	313.58	312.86	316.19	315.01	313.28	311.34	319.17	307.27	312.44	314.8	320.22	308.33	312.41	314.04	307.3	312.24	309.68	312.16	310.66	314.58	312.46	313.32	317.22	309.67	308.73	316.04	314.33	315.5	309.01	315.81	310.67	309.56	306.99	310.48	322.61
296.33	300.33	294.76	296.83	298.47	302.17	295.3	293.24	297.59	294.14	293.7	299.36	291.26	300.34	295.44	309.85	294.73	288.54	293.06	294.44	297.95	291.07	292.83	294.9	300.39	292.75	301.45	296.22	296.28	296.78	296.52	301.52	292.57	297.16	297.7	299.88	294.05	302.81	302.91	297.04	293.85	299.51	298.41	292.09	301.23	297.91	296.39	290	300.12	303.27
305.61	316.41	316.75	314.7	314.53	311.63	316.91	319.09	315.27	314.48	318.33	308.76	314.48	315.73	314.29	316.32	311.74	311.15	313.04	303.46	316.46	314.35	309.8	318.91	315.09	318.9	313.15	311.41	316.3	307.73	316.46	311.5	314.52	313.68	316.79	311.25	318.96	310.27	311.05	309.49	319.11	311.04	317.28	317.28	316.88	317.79	318.49	319.9	315.99	318.28
314.53	316.57	319.86	319.09	313.54	314.89	317.21	316	313.14	315	317.78	320.83	314.47	319.39	311.88	320.39	314.74	312.35	316.62	320.87	324.15	315.04	310.44	321.16	315.37	324.44	320.62	314.41	314.77	308.67	318.53	309.42	318.81	319.42	319.49	319.97	318.59	316.32	316.71	318.15	309.59	320.28	319.54	320.38	316.26	313.48	323.5	313.52	307.08	316.56
320.01	312.73	317.82	325.23	315	316.48	311.32	315.38	308.11	312.32	315.28	307.16	312.92	314.93	310.59	313.6	312.37	308.66	305.06	312.16	317.27	313.6	312.85	316.14	312.31	317.48	312.36	303.17	312.52	316.16	313.37	321.22	310.2	307.52	310.94	316.08	314.64	316	310.96	315.68	308.4	315.4	310.61	312.67	312.45	312.52	311.04	315.28	311.67	317.32
314.94	315.32	320.47	311.28	312.73	316.02	311.64	320.35	306.79	308.17	315.49	311.26	313.83	312.3	313.88	310.64	318.4	310.26	309.27	312.27	311.35	311.72	310.25	315.79	312.54	310.01	312.34	310.04	304.97	310.35	307.54	312.29	311.23	311.27	311.56	315.59	312	302.1	310.82	319.96	309.95	320.94	317.54	307.9	310.8	309.11	315.37	313.61	322.85	308.87
315.41	309.84	310.22	310.98	310.96	311.97	307.71	314.19	310.37	314.22	310.4	307.43	307.34	307.91	309.35	310.12	313.53	314.23	312.81	303.24	314.52	311.22	306.11	308.23	314.92	315.13	311.09	308.87	313.93	316.4	314.66	314.32	313.63	310.56	307	310.99	315.22	314.99	309.97	308.21	311.71	315.3	305.79	309.71	308.99	315.39	313.51	306.81	313.57	306.26
325.26	317.28	329.92	320.39	320.35	330.37	330.82	319.82	321.27	329.43	325.75	328.31	327.66	327.38	328.08	333.77	319.63	328.46	330.68	326.34	331.05	322.99	325.44	327.19	323.54	332.45	328.71	324.57	327.11	327.94	323.42	327.39	323.95	326.73	324.05	325.95	326.79	335.93	323.18	327.74	327.37	331.1	334.03	331.86	332.25	315.72	328.18	324.77	331.68	319.21
308.46	306.74	305.72	290.7	301.49	302.26	300.54	299.23	304.26	301.33	309.64	298.13	305.38	304.17	300.75	302	306.81	307.79	300.48	297.59	304.17	304.87	303.43	304.27	301.56	302.28	301.82	303.8	299.58	291.43	293.08	303.33	299.7	301.54	304.66	306.14	307.79	303.68	299.38	310.32	306.49	299.35	300.32	304.85	306.41	309.9	303.16	304.21	303.67	306.26
314.64	314.35	314.89	305.87	315.81	314.87	305.08	313.98	311.59	316.76	314.32	315.9	317.3	316.95	310.52	310.83	314.01	313.47	315.75	309.89	311.24	308.88	313.73	315.44	316.96	309.54	316.14	314.49	313.73	311.08	312.81	310.67	319.19	318.96	316.47	315.1	318.5	311.52	316.25	321.96	303.24	312.67	311.76	306.55	312.85	315.79	324.24	308.99	315.92	313.56
315.68	314.76	320.85	326.56	313.84	320.94	319.28	316.82	318.12	326.37	319.58	320.37	323.94	317.15	312.69	317.13	309.91	310.3	317.83	320.19	321.08	318.52	317.1	309.68	312.69	317.64	319.61	316.33	320.08	313.05	323.81	311.21	319.8	313.58	329.28	315.5	314.98	305.71	320.93	320.41	313.18	317.87	317.48	314.07	311.76	321.85	321.13	320.11	316.68	323.82
314.58	319.56	313.9	317.37	313.38	302.34	314.89	307.24	312.13	312.96	310.98	314.95	306.18	316.93	313.53	310.54	321.81	314.01	316.19	313.19	316.31	318.09	315.32	316.49	311.02	316.59	312.24	315.65	309.58	313.49	311.83	315.13	312.98	312.89	321.67	312.75	315.98	314.19	316.65	316.76	316.24	314.4	319.53	317.76	316.03	318.3	321.78	316.78	317.13	304.93
308.19	306.71	310.11	307.52	305.98	314.8	313.54	315.93	310.81	309.78	313.32	310.29	324.11	313.06	309.68	316.96	315.1	306.2	305.48	312.59	317.74	313.06	310.91	312.27	312.53	310.93	307.16	310.86	309.26	310.37	318.19	307.64	313.15	316.18	311.01	312.3	313.03	313.24	318.46	314.54	310.62	305.24	305.89	311.72	316.56	312.1	314	307.21	313.79	310.76
307.96	300.48	311.48	307.13	309.38	305.93	302.38	307.74	307.64	303.17	307.81	306.02	312.64	307.64	305.82	302.79	309.6	308.84	304.98	309.03	307.83	306.6	311.43	313.05	307.38	307.08	306.65	302.06	303	307.62	309.59	312.18	300.98	298.25	301.48	311.43	304.32	308.29	307.46	305.96	312.2	304.93	308.36	302.53	303.5	309.75	301.81	312.5	303.48	306.93
318.22	322.74	314.48	327.37	321.09	322.08	317.62	317.81	319.52	323.54	322.74	319.74	319.35	312.22	309.36	315.33	323.49	319.26	319.54	330.66	316.71	318.43	316.42	317.12	320.49	319.38	326.36	318.77	318.7	321.92	325.88	317.13	327.62	322.03	317.69	319.37	317.3	321.78	321.71	322.66	312.18	321.51	315.66	322.53	315.69	325.42	314.9	309.03	309.51	319.65
317.87	316.9	314.35	315.77	311.86	302.1	316.36	314.27	305.64	315.3	316.75	308.96	313.59	312	313.46	317.09	311.49	318.23	313.54	316.03	319.23	314.13	310.4	309.47	313.98	315.76	311.62	316.94	311.66	308.34	314.55	312.82	318.13	311.72	306.56	314.4	308.43	315.68	313.89	313.04	310.9	315.76	315.18	309.95	313.35	311.37	314.91	311.58	314.37	313.61
313.42	312.44	314.76	311.77	316.69	312.9	312.21	313.45	315.83	312.01	309.57	316.55	323.87	313.34	312.91	317.39	311.05	311.48	310.78	314.97	316.2	316.89	316.79	309.15	310.45	309.92	306.9	314.47	315.29	312.97	314.05	318.93	308.13	306.1	312.34	311.1	311.04	307.33	315.64	311.63	315.64	309.85	303.24	313.57	317.18	309.94	317.99	315.93	309.96	313.51
300.31	303.75	305.77	305.72	304.09	298.87	304.33	308.42	306.72	303.47	304.77	299.9	307.81	300.29	304.25	304.48	305.45	303.67	301.42	300.73	302.06	308.99	307.65	303.9	300.78	311.4	298.17	313.41	296.83	303.22	297.24	298.55	310.55	303.02	302.3	307.18	306.01	303.64	297.64	304.83	306.72	301.29	302.65	307.77	309.57	301.82	305.7	303	298.6	300.3
325.46	318.05	318.24	317.84	322.37	319.86	319.72	324.68	319.38	324.01	320.84	318.68	318.22	321.39	321.42	327.8	318.91	321.39	320.71	316.09	315.71	318.76	321.53	316.64	312.91	322.05	317.41	318.37	320.24	324.27	317.93	316.5	316.02	313.21	323.19	322.99	318.38	319.15	313.91	312.67	324.46	317.71	317.45	319.99	317.58	319.34	318.31	315.13	315.38	317.25
305.64	317.27	308.89	315.49	314.06	315.52	312.53	315.88	311.44	317.97	311.41	313.73	308.42	313.84	312.31	312.97	313.16	307.37	309.16	309.22	312.69	310.46	313.88	308.53	312.41	308.48	308.02	313.34	308.14	307.98	308.59	310.5	312.58	316.72	317.99	310.73	313.31	314.14	313.74	308.44	313.64	309.48	306.76	318.77	313.39	312.71	308.47	307.43	310.53	309.32
302.39	299.05	308.52	301.02	313.96	300.77	303.17	311.94	302.49	310.55	300.7	304.45	304.74	306.28	301.94	306.03	296.38	307.97	301.91	308.1	302.71	307.56	305.98	309.1	294.9	308.26	303.3	300.11	298.33	305.04	301.17	300.8	304.95	298.6	306.35	300.53	296.86	307.18	308.55	316.29	302.11	311.62	310.47	301.53	312.04	304.81	311.92	307.92	304.06	302.91
307.49	301.24	301.45	309.45	304.06	304.11	306.96	307.36	306	303.68	298.44	301.07	304.33	299.13	299.84	297.14	301.56	307.82	302.79	298.77	300.47	300.39	300.98	300.11	308.45	307.23	299.81	304.84	298.62	299.1	308.66	300.96	305.19	307.06	300.57	302.72	305.99	304.66	305.89	308.04	303.2	303.8	300.77	305.98	304.97	308.05	301.99	303.19	304.9	304.75
308.34	318.74	310.92	312.65	303.77	310.27	304.22	311.58	305.75	308.18	311.78	309.67	308.21	309.72	312.32	310.48	307.67	304.93	312.06	314.12	314.15	314.58	308.8	305.96	318.59	305.87	308.24	312.65	308.55	316.12	309.35	314.99	306.39	316.16	307.87	304.23	309.71	312.42	310.38	308.2	308.27	308.59	306.36	305.83	305.62	299.68	312.44	309.97	306.65	308.73
311.74	313.61	315.85	314.84	308.46	310.15	307.26	307.75	314.11	309.2	313.53	321.91	312.19	315.83	311.38	309.53	317.03	307.37	310.87	310.31	306.94	313.17	311.06	311.54	317.72	308.83	313.16	308.59	316.49	310.74	313.57	308.45	312	314.98	314.22	317.89	314.95	307.18	305.94	311.07	312.79	316.37	308.22	308.88	315.63	315.71	309.26	309.54	304.69	308.57
307.23	303.65	300.86	302.51	297.62	298.62	301.47	304.6	302.54	298.21	302.87	293.83	306.67	307.05	300.86	301.33	302.64	299.75	300.45	305.93	296.35	298.6	301.55	304.25	299.94	304.09	301.98	302.16	302.38	300.85	303.75	301.77	298.2	309.82	305.66	298.37	295.79	303.29	300.86	302.89	306.72	298.96	304.12	304.79	296.32	300.31	298.25	296.79	304.72	305.4
306.58	311.03	300.95	305.79	311.62	304.54	306.6	295.43	305.75	311.11	314.21	303.81	303.9	301.76	303.21	305.51	302.02	305.27	300.53	299.84	303	312.89	303.62	307.55	303	303.42	306.44	306.26	307.82	301.53	304.25	306.2	295.51	301.3	305.05	304.41	306.7	305.55	299.72	303.53	307.39	310.73	303.99	307.02	309.05	304.64	304.83	307.31	303.57	302.06
288.2	289.31	293.69	301.37	300.35	290.4	289.9	290.39	297.3	297.07	287.58	297.37	304.2	292.89	295.26	290.64	293.39	294.2	296.33	291.44	293.96	296.91	297.54	297.92	303.77	296.73	291.29	294.12	297.32	294.2	291.39	290.43	296.52	294.69	295.18	296.47	294.67	296.07	294.34	298.59	292.24	290.85	296.04	291.73	293.79	294.09	291.58	297.48	292.98	290.31
305.9	305.56	300.58	302.1	300.26	300.72	300.88	293.2	301.96	295.55	300.86	306.2	300.78	301.81	295.98	299.58	303.19	302.86	301.06	297.24	304.09	302.88	302.53	302.45	299.36	295.57	301.01	294.42	307.16	299.61	298.69	292.83	307.27	298.5	304.29	299.62	299.87	309.25	302.52	306.76	303.97	298.92	300.32	307.05	296.46	295.76	300.86	294.75	303.2	301.5
308.71	312.71	315.96	306.59	308.52	311.63	305.35	309.11	311.98	309.66	310.81	309.36	307.83	312.27	318.84	305.93	300.26	315.53	308.54	310.27	302.95	314.54	315.43	309.27	308.79	311.97	312.52	309.2	305.97	312.97	311.34	307.92	299.63	305.18	310.65	314.38	306.88	301.79	308.78	304.64	313.32	308.8	305.33	316.68	305.01	311.03	315.45	316.04	312.14	307.68
301.88	305.64	299.81	304.2	304.61	302.9	306	307.35	304.59	293.95	304	297.41	307.71	304.98	300.75	310.29	307.94	306.11	300.14	310.14	307.58	302.16	306.05	299.1	304.09	305.32	306.32	307.9	305.86	312.52	308.7	304.54	305.52	300.51	301.03	303.47	307.42	303.71	298.8	306.93	314.27	304.82	308.95	309.03	294.22	306.54	303.68	307.85	310.1	310.48
307.09	310.99	313.81	311.19	310.69	311.05	314.72	308.95	313.46	315.83	315.48	312.38	308.81	317.04	305.3	310.22	307.09	305.4	315.94	312.06	303.55	319.75	307.89	311.18	312.74	318.19	308.23	312.35	311.77	307.82	313.05	311.54	315.88	309.22	307.51	312.88	313.3	314.67	301.02	306.55	308.56	323.82	312.83	313.26	307.41	302.85	306.17	310.47	308.03	314.7
314.54	317.71	314.93	309.44	309.74	323.46	318.69	317.38	317.81	313.12	317.57	312.26	314.06	322.08	314.34	317.72	318.08	314.69	315.03	318.84	313.67	322.54	313.98	312.43	311.59	316.34	314.75	312.12	316	320.4	311.94	303.91	315.48	321.16	321.09	315.65	312.77	314.03	317.94	312.98	317.57	315.18	309.91	315.01	310.95	316.54	317.58	313.75	313.86	318.19
289.57	294.52	300.4	298.61	296.06	297.98	293.18	307.67	301.31	295.03	291.42	291.26	299.59	294.15	296.9	301.39	299.24	292.29	299.4	300.43	302.36	297.55	294.1	293.82	286.12	294.49	304.01	296.29	299	295.56	291.8	300.28	298.06	297.76	292.5	291.6	297.45	291.3	293.1	300.25	296.16	307.39	291.96	295.77	292.52	302.56	287.75	293.38	296.74	295.12
317.51	312.94	313.63	300.79	309.35	313.37	314.66	311.27	315.99	311.07	314.47	308.66	317.3	309.99	316.36	314.5	313.88	316.53	314.8	313.72	314.87	318.39	313.03	320.97	308.86	312.99	315.74	310.35	314.46	312.85	320.89	315.94	310.64	312.18	321.67	308.52	316.75	314.06	312.1	316.94	312.6	319.24	311.48	314.71	317.16	309.44	312.26	305.66	315.36	314.05
310.36	315.42	316.31	313.92	311.8	313.76	311.85	307.9	319.45	319.7	312.73	310.4	319.95	316.95	308.48	321.49	317.02	309.73	319.1	318.89	310.22	317.73	310.41	314.9	313.62	318.37	312.62	315.62	317.45	314.24	315.44	310.22	320.43	312.31	309.03	309.86	312.75	310.43	314.97	312.74	313.61	315.45	316.55	311.16	305.72	316.31	316.5	311.19	312.2	308.23
303.91	308.35	299.99	306.58	305.72	298.78	302.37	295.46	306.29	306.37	302.51	305.74	304.54	305.67	299.86	302.16	302.65	300.88	303.54	307.04	307.03	305.43	301.45	309.81	300.08	311.88	306.79	302.09	305.72	302.05	301.86	301.64	305.52	304.38	301.69	306.52	307.77	305.66	298.78	306.36	302.84	306.13	306.39	297.87	306.74	296.83	307.36	306.87	307.3	305.01
306.97	315.53	316.48	319.86	309.56	316.32	314.92	317.38	313.49	315.21	312.75	317.3	310.93	316.48	310.11	312.55	321.22	317.94	312.72	314.64	325.58	311.27	313.52	321.89	309.19	320.7	315.21	319.81	312.29	323.23	316.93	321.14	318.01	316.12	313.38	320.55	318.58	315.1	306.37	318.8	314.54	307.66	311.42	314.26	311.19	318.1	315.58	312.67	317.86	309.51
304.12	299.66	309.03	306.21	303.56	302.19	301.33	301.4	307.82	302.58	301.42	305.17	300.97	304.7	302.64	298.07	303.73	302.21	305.78	306.42	306.09	304.3	306.05	303.61	301.82	302.83	306.65	308.29	305.44	299.71	305.72	302.26	305.78	307.81	305.37	303.86	301.71	301.88	305.89	305.32	302.91	308.74	308.67	308.36	299.5	304.17	303.51	292.24	300.87	308.69
322.8	328.22	323.63	329.2	327.46	325.47	328.48	328.7	323.61	322.34	321.03	323.86	333.95	326.79	326.06	329.19	327.06	326.23	323.45	334.28	331.28	319.51	328.03	329.71	329.38	325.31	329.6	326.42	327	323.49	329.39	326.02	329.92	323.73	330.07	326.34	329.45	329.99	322.51	324.61	319.92	329.57	332.9	327.7	324.72	328.06	329.22	322.4	323.9	324.14
312.37	322.95	315.72	315.42	319.45	306.15	319.17	316.51	317.68	311.6	309.26	317.03	316.07	323	322.87	308.53	314.57	319.03	317.81	316.39	310.68	311.51	314.3	321.86	322.06	314.38	313.61	317.86	325.04	314.18	321.54	316.64	315.59	318.59	310.67	317.11	318.48	310.15	308.57	310.54	312.97	311.56	320.97	320.54	310.34	319.62	314.31	319.04	315.47	316.1
306.61	311.08	308	307.32	312.18	309.92	302.34	300.6	305.77	305.89	303.94	307.02	301.27	311.41	305.94	302.77	301.89	310.32	311.2	310.18	303.84	307.92	304.27	304.8	311.32	298.46	309.53	317.75	303.89	300.38	308.75	300.8	307.89	300.25	302.1	299.25	305.7	303.09	302.7	308.4	302.64	300.61	297.68	306.13	307.71	301.12	306.57	306.28	310.51	300.23
314.86	321.98	313.48	313.94	318.11	316.68	318.43	316.86	313.74	307.08	312.26	312.31	314.98	315.88	309.53	310.48	314.17	314.65	314.06	316.48	315.91	315.44	317.01	318.53	316.21	312.71	315.86	322.77	310.74	309.61	314.76	321.34	319.39	310.82	315.4	321.88	317.5	313.95	320.88	314.08	312.08	309.99	307.09	309.24	306.21	317.43	317.32	312.9	311.72	314.51
309.46	315.61	311.48	306.24	305.07	309.48	311.83	315	309.87	318.11	308.75	308.81	310.89	312.49	312.73	313.95	311.81	310.47	311.36	303.11	315.93	312.37	317.11	318.93	314.16	318.1	311.23	314.45	316.39	311.38	319.75	312.46	312.98	312.36	305.98	318.85	308.46	317.86	308.49	317.75	315.99	314.45	316.07	315.2	316.82	309.63	302.82	307.56	311.01	316.92
312.18	314.46	304.99	307.83	302.64	310.01	313.62	310.33	313.33	311.86	311.77	306.43	316.26	312.71	317.14	309.84	312.57	307.84	313.32	312.53	317.48	314.51	315.53	317.02	316.43	311.69	312.12	310.86	310.66	313.51	310.65	315.61	310.79	313.68	312.3	313.1	311.99	310.67	304.07	308.84	314.31	312.53	317.84	313.14	314.35	313.2	313.74	305.64	320.77	309.11
313.16	317.35	311.58	318.56	319.24	317.73	317.91	315.19	316.38	309.93	312.44	309.34	314.31	309.21	314.66	311.94	305.4	312.7	318.92	316.83	315.27	309.3	317.3	318.39	313.85	311.83	320.05	309.42	310.1	313.32	314.75	322.58	316.06	307.74	311.83	311.78	306.32	313.69	318.53	310.25	317.8	313.85	310.96	311.66	308.94	310.29	310.53	316.39	321.45	311.22
304.76	303.07	304.16	299	301.71	309	298.18	303.24	304.05	304.78	302.95	309.75	301.71	301.94	302.07	309.01	299.27	301.46	310.04	310.21	310.05	303.7	301.81	297.13	305.63	317.53	304.52	301.76	301.6	303	303.84	298.23	307.99	301.86	303.35	303.99	308.15	302.23	300.71	303.21	300.67	308.41	307.47	301.7	303.71	296.84	305.3	309.51	301.14	304.96
314.89	310.46	309.92	311.39	318.82	318.81	307.13	310.73	313.42	310.46	316.73	315.08	317.41	316.81	319.16	315.86	315.33	307.41	311.61	316.03	315.78	315.54	318.14	316.11	313.81	315.72	315.46	314.89	314.22	313.79	314.54	318.64	307.31	311.49	323.28	316.35	315.51	318.48	322.6	310.96	319.27	307.53	312.28	307.58	307.62	311.76	319.57	312.24	319.16	323.05
295.58	298.49	297.23	293.38	307.41	297.85	296.41	300.85	297.53	299.05	296.04	296.86	299.7	292.9	293.58	295.53	295.44	297.83	294.03	290.51	301.3	285.53	295.48	303.33	303.29	296.09	298.85	298.73	303.27	296.72	297.44	298.46	297.77	295.13	296.13	297.21	295.15	296.66	302.18	300.11	304.98	307.38	293.7	304.62	294.4	293.26	295.1	295.43	294.5	298.45
301.43	293.54	297.24	292.11	306.01	306.52	302.94	300.91	302.64	304.21	306.63	294.7	306.5	295.99	303.21	296.51	298.56	309.1	301.73	301	298.2	298.67	292.82	291.45	300.31	300.32	305.43	298.81	303.42	303.48	303.6	297.4	298.94	294.75	299.12	288.63	300.12	294.38	303.94	303.65	296.51	304.47	295.03	294.71	298.67	300.77	300.12	300.23	302.98	304.83
302.81	309.46	298.53	303.85	302.17	307.4	298.74	302.57	297.1	303.74	304.19	303.97	298.25	305.16	305.44	305.18	306.72	307.75	306.98	300.41	306.67	306.11	296.46	308.85	295.17	303	299.3	301.03	298.48	300.11	311.18	306.49	300.9	305.35	300.55	297.01	305	301.46	304.2	295.14	299.37	302.26	308.87	309.66	306.74	298.18	308.14	300.17	305.8	301.68
314.13	317.34	316.15	318.2	321	317.37	318.08	317.82	317.52	324.04	319.3	322.03	325.05	313.28	322.78	317.6	311.04	311.25	317.95	313.94	314.67	318.51	312.49	317.42	320.52	313.73	316.51	311.77	323.45	314.31	319.45	313.92	322.68	318.52	323.69	317.96	323.65	325.93	322.77	310.88	319.75	323.59	321.27	312.02	317.43	315.16	327.36	316.25	315.25	321.13
300.85	297.83	302.52	306.77	301.22	299.39	301.51	299.15	295.72	302.28	301.77	295.14	305.31	298.83	299.62	305.25	308.29	304.26	298.02	312.21	302.65	304.16	306.2	303.33	294.41	301.65	303.19	305.86	298.79	303.93	305.74	303.23	303.75	307.96	305.58	296.05	306.38	298.43	298.24	297.61	302.66	305.9	301.71	302.79	307.24	302.55	301.26	297.66	308.13	299.46
319.04	322.16	316.91	321.99	318.8	323.45	314.42	320.93	314	319.56	313.07	325.62	323.1	316.13	320.11	314.51	319.6	320.33	325.44	322.88	312.21	324.75	325.62	310.95	313.99	314.77	314.12	320.21	315.86	317.27	320.87	318.38	321.07	318.65	319.87	317.01	320.68	314.87	314.81	324.54	316.99	321.96	322.63	313.04	314.76	317.2	322.14	322.42	321.39	319.32
326.2	328.52	332.96	327.42	328.56	322.13	327.4	322.48	329.83	325.54	331.42	328.64	327.97	331.29	334.47	326.45	321.19	320.29	324.39	328.11	326.93	327.96	334.41	331.32	326.57	331.02	334.91	326.89	329.49	325.26	324.71	323.23	324.42	336.96	328.43	324.99	331.67	327.4	332.04	332.59	330.81	327.72	324.18	327.42	335.15	326.6	327.38	331.78	329.78	332.62
315.05	310.31	320.69	320.77	314.66	316.5	309.69	315.35	307.68	312.17	311.09	317.73	313.03	310.49	313.46	318.58	308.11	315.28	317.51	314.29	308.62	318.86	312.16	307.95	313.09	317.98	317.97	315.32	310.86	311.8	314.63	310.4	311.17	318.06	309.94	318.99	316.59	321.19	316.89	310.64	315.91	314.49	314.19	315.89	310.52	317.83	318	313.55	308.44	320.62
299.52	303.03	301.9	294.75	299.44	302.59	297.74	300	305.96	299.5	306.26	305.96	299.82	307.19	306.38	304.82	303.18	304.53	301.11	306.09	294.69	295.11	305.59	297.31	301.15	303.65	299.86	304.67	302.01	301.8	297.13	305.7	301.95	310.28	300.58	302.3	299.29	299	306.36	304.95	299.46	305.08	305.95	310.83	303.81	299.82	305.99	305.64	302.56	302.07
308.07	318.63	316.57	309.94	307.69	309.38	308.15	300.23	314.69	305.2	309.47	306.69	313.25	311.37	308.2	314.92	307.92	305.96	306.7	311.6	312.04	309.65	305.93	310.35	309.72	311.78	311.66	313.42	313.09	310.48	316.09	310.59	307.66	314.01	314.19	315.81	313.38	313.48	313.63	306.24	313.34	307.68	316.65	308.35	318.89	311.03	309.11	314.98	310.07	312.42
311.29	312.61	312.31	302.91	307.33	305.77	311.38	309.09	305.63	304.08	318.09	301.74	313.26	310.31	306.3	311.27	315.46	304.14	314.96	313.45	310.23	311.4	311.27	301.49	305.81	313.09	307.19	303.96	309.82	306.96	310.24	306.99	311.53	313.19	313.84	310.07	312.86	315.28	308.35	310.15	311.18	306.06	306.13	305.3	310.05	308.01	308.38	304.78	312.13	312.63
297.64	296.7	292.11	297.4	293.37	293.86	295.15	289.11	296.01	287.89	293.5	289.8	292.89	294.16	289.62	287.48	291.02	302.51	293.25	298.66	293.09	290.31	296.41	290.56	292.63	295.11	295.7	295.19	291.22	291.66	294.58	296.37	300.12	288.68	292.2	295.19	296.79	294.1	294.77	293.99	293.79	289.52	289.23	288.25	294.55	297.49	301.68	294.26	297.88	292.95
315.86	309.99	305.62	314.58	301.98	313.24	319.38	310.63	310.13	309.91	310.12	317.14	317.78	313.55	316.85	314.25	311.98	311.88	307.71	316.17	316.46	306.59	308.61	309.97	316.52	318.83	309.58	308.21	315.13	309.76	308.7	315.07	317.55	311.88	309.95	312.14	311.24	312.69	303.31	306.43	314.87	317.11	315.61	312.36	311.03	305.64	307.79	306.16	311.98	304.28
315.16	311.26	314.58	310.43	309.78	302.24	307.66	310.28	316.53	310.55	315.12	312.87	317.93	313.21	303.84	321.33	309.14	314.75	311.32	313.02	308.9	315.76	312.85	314.31	320	317.66	319.74	309.95	320.07	318.63	309.43	314.16	316.4	315.82	308.15	309.89	313.29	315.94	310.03	308.31	307.42	308.67	315.17	315.58	312.57	310.18	315.69	312.08	311.44	309.86
326.88	324.23	322.87	319.74	333.15	326.36	327.24	329.08	326.8	332.77	326.35	321.06	334.41	330.47	320.84	334.5	325.96	328.23	327.59	330.25	327.32	330.51	324.22	323.91	322.61	328.51	324.9	324.52	330.37	324.96	326.24	328.43	326.27	326.52	330.45	323.96	323.4	319.64	327.04	326.82	317.24	316.44	331.05	322.8	323.7	327.05	332.18	331.39	328	323.2
298.72	299.84	300.69	306.64	302.16	302.3	297.44	304.83	294.34	297.48	305.94	300.52	296.1	300.68	294.24	308.1	308.68	310.11	304.79	303.07	313.35	304.16	303.48	304.31	301.69	308.62	305.37	305.74	300	306.52	308.82	297.24	300.16	305.08	293.03	300.51	310.48	312.84	305.24	307.78	288.75	304.85	303.7	304.43	301.08	305.21	304.87	297.75	309.2	301.68
328.66	332.7	330.41	330.7	329.89	324.76	322.65	323.01	323.46	327.4	328.38	320.63	333.36	320.25	331.01	326.34	325.65	329.1	324.66	331.1	326.85	331.88	325.66	326.14	329.51	330.06	321.83	329.49	329.17	331.19	321.91	324.11	321.78	327.2	321.82	326.91	331.67	329.29	325.56	323.47	322.53	328.4	318.24	331.06	326.22	330.13	325.38	329.06	324.45	319.81
314.74	318.23	312.87	317.48	315.03	316.59	309.73	318.04	312.88	316.37	322.82	321.14	318.45	305.7	317.8	315	306.27	317.85	313.58	318.27	316.34	320.77	309.33	320.44	315.02	310.88	319.76	313.27	311.54	322.09	314.76	303.09	311.67	317.2	315.64	323.91	314.09	313.32	309.96	315.53	310.28	312.26	312.17	322.28	323.04	319.38	313.69	320.09	321.01	317.75
317.63	318.91	319.77	317.01	325.99	316.46	313.99	318.57	313.48	323.69	327.79	322.12	312.36	327.9	323.87	319.5	315.78	316.12	327.63	318.63	317.85	316.19	320.14	311.89	319.72	317.13	318.95	318.79	322.44	318.16	316.14	318.89	322.48	319.47	316.71	317.25	317.31	319.41	315.43	316.87	314.86	325.76	325.35	326.29	327.74	321.58	318.27	312.78	317.37	321.27
305.43	297.68	303.11	307.81	304.53	301.67	304.69	301.48	298.95	301.14	295.76	310.1	299.11	296.11	303.63	297.31	303.97	301.06	305.43	306.49	307.29	300.87	305.4	300.75	300.17	297.78	304.19	307.2	302.4	305.41	311.92	303.22	297.76	299.5	303.95	308.76	299.27	300.22	306.13	300.77	300.92	306.2	299.58	303.39	306.85	306.34	305.6	306.9	309.1	310.23
326.5	328.13	322.92	323.06	318.97	321.76	327.13	335.58	325.17	327	329.71	326.46	328.11	323.94	322.65	328.61	325.37	326.19	324.28	318.36	326.57	324.06	317.42	326.78	323.59	324.21	328.79	323.67	326.03	326.19	321.13	329.47	322.15	330.01	324.88	325.1	327.12	322.84	327.18	324.03	323.51	327.31	324.63	324.56	330.7	316.38	320.68	325.36	319.59	322.53
300.24	299.68	300.39	299.26	305.78	302.7	302.56	293.82	305.1	303.77	298.54	304.65	305.72	301.08	303.38	298.4	310.77	302.17	304.52	296.23	311.7	297.79	303.36	305.81	302.77	301.97	312.19	307.96	300.43	302.13	306.01	306.93	296.37	297.19	302.9	297.93	295.22	301.52	302.32	303.69	304.05	302.62	296.53	306.69	300.6	300.16	307.3	297.15	294.5	307.03
329.18	328.27	331.75	326.93	333.89	330.69	331.93	327.85	330.89	337.36	332.78	326.03	328.03	324.67	335.33	332.44	322.39	322.87	334.31	332.21	317.69	324.55	329.42	326.85	330.1	329.05	336.55	330.8	324.97	328.39	327.06	329.06	331.35	322.46	325.35	328.89	333.46	317.67	327.45	332.61	321.81	322.35	321.02	328.86	327.03	329.78	330.18	318.02	328.42	333.29
307.53	307.27	312.51	303.77	308.43	310.1	308.32	311.04	303.85	305.41	308.57	309.73	305.29	307.83	313.11	307.66	308.21	310.68	312.13	308.17	313.03	307.04	309.63	309.66	309.86	312.86	314.87	308.95	314.95	307.83	309.62	303.71	310.63	310.22	306.22	305.81	307.02	312.57	309.32	308.7	309.18	311.09	311.4	318.59	309.23	306.72	312.65	314.03	313.54	311.6
303.2	300.35	314.27	303.03	312.92	313.26	309.87	301.61	307.62	304.22	308.92	302.54	307.49	301.5	296.59	304.1	302.41	304.64	306.73	307.25	309.74	297.77	303.52	305.39	304.37	297.04	304.19	306.24	300.53	301.12	310.17	299.28	300.59	298.16	312.66	306.69	303.56	300.99	306.64	303.96	305.33	302.08	309	303.64	307.66	308.61	301.02	305.75	296.6	300.92
299.65	290.58	292.42	292.08	292.65	293.36	293.75	295.79	298.2	297.5	291.16	296.37	289.18	293.49	295.73	290.44	296.93	287.33	295.45	295.85	297.37	290.73	294.12	288.87	298.23	293.51	294.03	298.38	294.77	298.96	294.98	292.06	295.68	290.67	301.77	289.08	288.36	293.6	296.07	303.93	300.16	297.89	290.94	293.01	300.62	293	294.34	299.04	292.51	297.64
300.13	305.71	310.68	305.68	319.59	302.16	310.28	306.75	309.78	306.5	314.42	306.44	308.75	309.51	306.74	312.17	315.06	315.61	307.47	309.72	308.01	307.54	303.34	311.74	306.95	305.67	311.94	311.92	313.68	307.53	307.11	307.18	313.26	312.8	311.4	307	303.79	306.73	307	312.95	309.53	305.31	306.71	306.69	311.35	306.29	312.94	304.91	314.12	310.15
300.54	297.14	306.97	307.46	303.35	305.34	307.45	297.31	307.34	301.21	300.6	299.75	308.79	303.1	299.21	305.04	301.21	300.31	308.07	301.38	301.54	304.27	300.02	309.08	306.61	304.56	303.9	299.29	300.89	302.1	303.11	306.04	308.7	299.18	311.83	300.41	300.93	299.44	302.37	304.47	300.8	305.58	298.09	302.9	296.27	298.02	302.36	299.57	297.98	303.77
316.72	305.01	305.4	308.66	304.04	308.56	305.87	309.94	306.42	306.89	299.71	301.26	307.3	298.85	302.03	300.51	309.13	301.66	299.22	305.24	300.29	304.65	303.56	303.8	302.67	295.12	303.35	305.88	300.05	306.68	300.05	304.88	303.56	304.06	311.46	305.14	305.98	303.79	303.63	302.09	306.94	298.48	305.77	304.88	299.08	304.67	304.24	310.62	304.01	308.77
302.34	305.53	300.53	303.9	305.51	300.35	305.76	297.29	299.35	305.07	305.55	296.47	303.11	306.23	305.59	307.53	301.78	302.1	305.14	297.11	307.63	304.19	301.81	299.24	303.51	295.12	300.36	299.41	298.1	306.24	303.88	291.44	306.12	302.75	296.98	304.21	302.56	297.24	304.98	302.6	300.02	301.39	302.77	303.49	299.8	297.83	298.52	295.16	298.84	311.88
312.13	313.33	318.29	312.91	314.98	311.73	312.85	309.72	313.34	318.54	307.54	319.11	310.63	317.19	313.69	315.42	306.86	317.18	311.37	310.24	319.8	311.82	313.11	316.79	313.71	319.14	320.09	320.51	315.05	310	312.64	321.64	315.04	315.61	315.4	314.39	310.95	313.66	314.85	317.43	313.98	308.76	308.2	316.92	301.25	315.07	316.15	310.85	314.76	313.94
297.3	302.39	303.43	310.37	308.36	303.12	305.86	310.82	302.46	303.54	303.32	300.63	297.88	298.02	309.47	297.92	305.29	299.63	301.07	307.02	298.41	302.33	303.91	304.6	305.97	301.88	297.68	295.72	306.77	305.61	305.39	301.39	311.6	304.14	296.03	305.22	302.35	302.56	304.78	307.65	300.45	301.2	299.99	302.75	292.76	310.18	306.23	303.8	309.16	305.33
307.57	307.94	305.67	306.04	305.09	308.78	310.7	309.91	305.77	299.82	310.36	298.81	301.47	306.69	307.58	306.27	305.73	308.26	301.81	305.84	294.73	304.57	304.46	306.01	298.09	311.74	301.44	305.83	309.17	308.05	309.41	300.43	306.44	301.22	300.8	306.64	308.22	310.6	311.83	313.84	307.73	304.75	305.27	304.69	298.26	305.95	308.82	304.42	314.28	309.19
307.69	311	319.29	313.99	315.18	315.17	304.23	313.56	306.33	306.16	311.54	312.34	317.03	310.61	316.13	316.07	316.58	313.56	313.76	317.07	312.28	313.22	315.41	312.59	312.28	314.24	320.85	313.38	311.69	310.33	316.38	317.57	320.57	311.07	318.92	313.25	317.74	310.71	318.18	316.96	311.98	316.42	316.62	316.77	307.9	312.03	314.37	311.41	310.59	315.71
313.61	318.05	315.62	318.95	310.49	314.25	316.87	307.15	321.58	316.51	320.6	318.42	319.85	317.48	318.57	310.79	315.29	320.12	321.41	320.39	314.12	316.55	315.23	314.25	314.35	322.22	319.13	313.18	313.54	315.37	316.03	313.37	315.38	319.01	323.14	313.12	317.15	312.22	325.11	317.57	321.26	314.57	316.15	321.06	313.5	319.86	318.39	313.27	312.75	319.01
332.91	328.97	328.03	320.22	330.1	322.42	317.1	323.12	329.47	317.07	327.64	328.04	319.58	327.6	327.61	327.9	325.99	316.58	320.82	321.32	325.98	329.71	324.82	333.61	327.42	328.18	331.71	331.43	320.42	320.96	323.9	330.07	317.91	323.09	323.88	335.29	328.58	328.01	328.42	324.18	329.73	320.73	329.78	329.8	329.06	328.85	323.81	328.7	330.23	324.13
293.53	300.32	290.17	295.7	289.92	296.6	291.76	297.66	297.29	287.72	292.79	296.88	289.34	298.74	293.59	291.53	294.91	303.67	293.2	292.58	297.32	292.78	290.89	293.5	292.15	299.37	291.39	290.66	294.22	298.72	286.62	292.72	293.4	295.99	295.12	296.71	297.1	298.9	294.1	293.23	298.64	298.63	292.85	298.91	296.83	292.88	300.98	295.35	302.3	290.65
311.35	316.62	307.15	308.36	306.99	309.24	312.85	309.09	309.9	310.5	311.7	307.01	305.93	310.43	311.95	309.32	308.71	316.24	300.08	307.78	304.63	306.64	306.73	312.36	303.65	304.87	311.22	304.74	308.14	307.84	314.28	312.14	307.5	305.53	309.01	305.85	312.63	314.33	310.16	312.07	306.22	304.32	312.36	315.32	310.33	311.78	309.03	314.08	305.42	319.87
317.01	310.19	317.36	317.42	318.43	312.43	309.27	313.08	315.36	318.72	309.99	315.58	306.05	314.63	322.04	314.22	316.71	315.7	325.34	314.42	315.36	311.86	312.12	313.55	319.17	314.02	316.29	313.75	320.12	312.91	308.06	316.1	313.85	307.76	316.33	321.75	315.8	313.46	317.8	308.89	319.68	316.15	307.84	309.94	306.93	308.14	315.05	315.48	313.98	311.09
325.04	316.8	314.42	311.54	314.92	315.8	317.49	311.72	314.55	314.67	308.65	312.54	327.28	314.64	315.54	310.77	315.07	320.63	318.19	318.27	312.61	323.23	318.29	313.96	317.25	318.47	314.96	311.61	316.75	318.17	318.58	314.44	316.64	319.5	317.28	320.17	315.5	315.9	324.17	320.55	315.75	314.69	327.41	315.62	315.1	321.36	319.62	310.4	320.11	315.19
324.44	331.93	331.79	333.56	329.93	325.15	324.92	328.68	328.69	333.18	329.52	326.73	321.32	331.25	324.89	323.49	329.18	328.28	329.16	327.63	334.93	324.73	331.65	325.71	322.36	321.02	326.17	329.5	332.63	333.49	327.17	324.54	330.37	321.95	330.19	328.35	324.6	332.22	325.91	327.14	322.34	317.75	327.99	328.6	331.24	327.92	330.04	329.41	326.89	326.92
305.86	313.5	314	311.44	311.72	314.6	309.61	314.66	314.59	311.49	317.02	313.7	311.69	315.23	310.24	308.67	312.49	314.3	312	310.33	313.64	310.46	316.64	305.75	310.94	317.79	312.29	318.39	303.18	308.77	312.33	317.74	305.31	314.88	315.98	304.74	313.21	307.14	313.25	313.36	313.36	309.82	317.64	306.79	314.47	310.21	304.72	306.39	311.53	305.46
311.24	308.14	306.81	312.48	306.98	306.95	304.95	313.93	308.67	308.11	308.65	312.37	304.47	310.64	308.16	308.26	313.54	310.99	309.08	313.87	307.8	312.82	306.3	308.95	307.57	308.3	305.38	306.41	300.72	300.22	305.77	308.44	310.74	306.48	308.7	313.14	310.6	300.15	307.67	305.69	304.51	296.08	302.56	303.05	302.05	305.15	305.28	300.44	308.46	305.34
302.54	310.55	307.83	305.25	302.8	302	304.33	306.88	298.74	306.99	302.13	312.34	301.94	310.29	309.11	309.39	302.4	310.31	301.24	307.15	309.11	306.63	304.16	308.23	303.62	309.7	301.54	306.31	301.2	304.48	306.68	305.94	302.08	304.86	305.43	306.93	313.19	295.97	299.26	306.52	302.62	302.64	312.76	308.71	304.68	312.46	301.66	305.75	301.53	307.7
314.47	312.42	320.74	312.27	311.9	314.1	307.95	311.33	309.04	315.81	312.44	310.67	315.05	314.7	310.47	307.14	315.44	307	308.32	317.05	315.3	309.56	314.14	312.72	309.82	308.83	306.66	315.12	312.6	323.67	319.37	321.19	306.31	310.43	311.62	315.15	305.61	313.68	311.13	312.34	312.03	311.3	315.16	315.37	315.06	316.53	311.27	313.17	313.03	316.88
304.67	308.42	307.96	308.4	317.14	307.36	307.24	301.52	303.2	312.7	310.21	313.67	310.94	307.49	316.51	311.1	307.49	307.97	305.39	308.52	312.88	312.29	311.13	309.14	302.65	311.97	303.39	311.29	305.98	312.6	311.47	303.5	316.12	305.17	308.71	319.29	308.05	307.64	311.37	297.69	312.19	313.62	306.38	313.67	312.83	306.71	310.66	302.02	306.4	312.92
312.79	308.66	316.6	307.47	314.18	315.54	310	309.57	303.07	315.59	308.1	316.31	314.64	309.32	313.53	304.47	313.44	301.09	312.78	311.94	299.25	307.66	305.7	310.17	302.71	306.04	318.55	319.65	308.84	309.93	313.56	315.28	308.45	310.99	313.79	311.26	315.97	314.82	314.4	309.89	315.52	305.76	307.56	310.79	307.97	305.85	301.11	313.26	310.83	308.59
309.9	307.14	305.23	308.92	303.21	310.65	315.35	299.56	303.27	303.26	309.64	299.54	305.43	303.23	305.03	305.05	300.89	310.42	301.81	317.26	302.7	304.29	308.16	302.32	306.13	315.33	309.7	307.04	303.68	303.9	306.63	308.89	309.31	312	307.77	312.98	298.85	304.5	300.84	306.52	316.12	302.24	308.79	307.32	311.7	300.54	303.52	308.95	306.86	309.62
301.02	306.47	299.87	302.9	305.22	300.3	306.79	305.29	303.15	306.05	306.41	304.14	307.49	299.38	302.24	308.18	305.01	305.1	310.1	312.92	295.52	296.92	310.32	302.09	307.08	304.19	303.24	307.87	303.67	298.89	306.56	308.44	301.56	301.38	302.91	307.14	299.83	296.65	308.02	309.18	305.53	305.83	309.5	303.52	313.18	297.39	306.85	299.27	307.03	307.2
328.11	315.37	326.74	327.68	329.53	334.43	329.7	327	334.21	328.84	327.26	328.27	331.82	326.61	327.94	328.11	331.18	319.1	325.3	324.14	329.77	321.92	328.61	325.16	326.29	327.36	328.39	336.08	329.67	333.38	330.58	329.18	330.05	332.91	325.65	323.51	332.99	326.84	324.69	323.36	331.47	330.01	329.61	333.09	329.03	332.65	333.38	330.33	327.24	325.27
299.73	306.49	304.74	304.42	300.34	304.45	299.72	306.22	302.41	302.59	301.76	301.69	306.59	303	303.22	303.05	308.47	305.43	299.26	302.56	311.68	301.87	303.98	300.07	307.2	304.44	304.54	304.44	297.28	308.24	311.13	305.34	305.2	308.67	306.66	305.38	299.93	304.6	305.89	299.47	306.31	301.66	298.77	307.36	298.47	303.98	303.37	298.21	302.4	304.12
316.38	317.91	306.27	311.2	321.24	311.08	311.97	302.42	316.97	311.18	312.14	312.84	308.64	314.19	314.24	312.82	309.16	306.94	318.13	317.75	311.41	308.7	313.81	316.26	312.69	308.69	316.42	311.43	319.46	309.18	312.38	310.68	312.73	311.3	315.92	315.96	310.53	314.52	316.93	312.41	316.32	313.91	306.81	311.51	312.91	317.24	319.24	315.13	311.72	308.39
313.01	320.14	303.57	310.49	315.78	313.44	305.96	313.79	315.39	316.7	315.86	309.1	317.08	311.53	309.77	311.38	312.52	308.58	308.54	312.54	315.23	318.61	310.93	312.86	310.41	311.58	306.42	306.28	309.99	310.54	308.21	309.92	317.21	308.96	316.61	310.32	310.55	311.78	306.6	317.06	313.01	313.09	314.97	311.43	316.5	309.38	315.96	305.57	313.25	310.04
308.26	299.46	307.75	290.23	292.76	304.94	310.11	304.24	298.19	298.79	294.7	303.03	311.47	297.46	307.62	305.46	306.2	304.87	302.44	306.12	298.2	302.38	298.13	299.89	300.56	303.17	305.47	301.53	302.71	305.7	297.07	303.53	303.74	307.76	307	309.06	303.15	304.38	299.22	302.68	298.92	300.65	302.92	301.21	300.84	303.8	294.94	305.56	299.53	297.67
334.23	320.96	329.15	325.69	329.35	327.42	334.98	325.46	332.63	327.74	336.36	330.44	321.92	319.95	334.74	332.44	328.62	325.65	330.49	325.48	324.83	321.26	328.34	328.83	329.34	327.9	330.48	322.17	330.29	325.17	321.71	325.41	321.27	323.02	335.87	327.91	335.81	319.92	323.09	324.07	315.46	327.83	329.61	327.61	329.97	325.47	323.51	332.33	325.52	335.04
333.68	326.35	323.36	326.97	326.74	330.96	324.91	328.51	328.85	324.46	326.52	334.82	335.85	333.05	330.28	331.68	329.32	326.49	329.64	326.45	327.95	331.01	327.34	322.5	325.88	331.53	334.59	326.32	324.68	326.21	323.48	325.63	329.6	326.59	320.71	331.66	324.7	322.09	334.85	320.24	326.22	328.15	327.69	333.19	326.47	332.72	330.27	320.83	322.08	329.44
313.79	320.54	317.48	311.79	310.32	313.82	317.14	319.05	316.65	325.93	316.01	308.45	314.31	319.37	317.94	318.35	302.98	321.93	312.59	312.57	315.79	310.94	310.79	310.5	314.74	308.95	318.45	314.27	325.3	306.03	312.22	307.11	315.33	315.34	319.73	317.94	310.62	310.29	310.8	314.39	314.99	320.47	313.53	312.04	315.1	314.73	317.53	322.07	314	316.77
322.28	327.3	321.74	311.89	322.16	319.05	314.22	318.42	318.03	316.78	323.3	320.36	323.98	322.99	316.71	321.23	325.61	322.03	314.23	316	324.86	318.45	316.13	316.6	320.45	324.44	317.04	314.49	315.41	317.18	311.94	318.82	322.68	321.17	313.62	313.39	314.8	318.37	316.14	321.17	309.89	318.57	321.44	328.12	317.28	320.83	319.18	327.47	317.88	316.44
311.4	311.35	314.06	308.03	315.22	318.21	306.04	307.17	315.34	316.33	317.64	318.09	315.03	307.59	311.49	314.77	307.82	312.27	313.28	310.94	313.03	310.23	316.13	307.89	311.56	312.43	309.79	309.91	311.71	313.51	313.07	318.34	318.05	311.97	316.98	310.1	313.31	312.17	319.92	311.81	311.38	315.03	311.8	309.96	309.02	308.47	313.36	314.58	316.8	319.88
304.18	304.85	302.74	308.83	300.05	305.54	305.77	306.37	311.71	303.9	306.75	300.04	301.2	303.8	311.11	308.14	300.78	301.31	305.47	308.13	306.28	305.55	303.25	304.77	299.68	302.64	304.7	305.83	306.19	305.05	296.55	307.5	301.88	306.21	307.45	302.07	305.6	308.06	312.73	298.24	309.69	305.19	300.16	301.53	300.33	299.87	305.92	300.84	310.73	301.44
300.71	304.44	308.43	301.75	301.01	301.26	297.08	300.12	308.65	297.72	301.24	305.5	302.39	302.41	297.09	298.02	301.15	294.54	303.5	298.72	297.58	301.99	294.17	297.49	296.48	299.85	294.52	302.78	301.81	302.23	298.51	295.92	296.73	308.23	297.07	293.47	293.62	305.63	307.59	294.99	300.48	295.96	307.31	299.45	296.29	301.78	298.55	300.96	304.08	297.05
299.31	300.43	296.95	293.02	292.57	289.88	287.09	294.84	294.59	289.22	293.23	295.61	291.41	297.76	296.47	293.94	299.91	297	297.58	288.69	299.48	299.05	293.85	297.11	290.2	287.58	292.48	297.17	290.35	293.42	295.86	296.69	303.73	302.17	301.4	302.74	291.53	296.05	292.45	299.18	291.75	298.53	291.72	297.21	298.9	302.66	297.06	293.33	295.99	297.55
296.74	304.85	301.03	309.22	305.26	307.62	307.91	307.19	302.94	304.56	303.8	306.86	305.28	307.73	312.29	298.36	306.88	298.37	310.35	304.86	313.93	303.68	304.66	306.23	301.93	299.33	304.24	308.17	309.27	306.56	302.82	301.85	302	304.36	298.25	305.01	305.02	311.04	301.37	305.81	300	309.25	302.24	304.63	301.11	306.94	302.42	307.97	302.04	305.18
316.59	312.45	304.23	314.12	314.89	309.15	318.51	320.2	310.02	313.58	313.07	304.93	318.21	313.56	319.87	314.25	314.46	310.36	312.84	313.19	317.83	317.24	315.18	313.6	316.01	316.14	308.22	312.47	313.44	308.32	312.79	316.5	317.39	318.34	316.21	312.71	316.88	323.05	313.71	313.38	318.48	314.14	311.03	315.23	316.23	320.92	311.26	315.54	310.32	307.55
300	306.72	302.12	312.52	301.83	301.32	305.89	308	300.96	297.26	296.6	305.9	306.42	300	311.28	301.97	305.09	310.61	294.04	302.24	302.8	303.4	304.71	304.54	304.55	302.58	296.29	305.6	304.55	300.02	303.13	303.55	299.72	304.73	301.37	305.62	300.8	308.26	304.23	305.72	304.69	300.58	300.85	303.59	309.14	296.05	305.02	301.43	300.23	305
316	314.84	310.66	321.35	309.47	311.38	305.13	310.12	305.49	311.96	308.84	311.92	310.37	314.35	313.63	316.11	316.76	313.17	317.82	315.31	306.18	314.8	312.66	317.16	319.37	313.94	306.52	316.85	311.38	314.7	314.42	306.74	314.7	309.26	305.62	317.38	315.2	315.31	305.03	316.53	308.12	312.16	309.69	308.75	310.23	309.99	312.22	314.63	310.36	315.18
309.87	308.63	306.45	316.28	308.17	314.53	304.39	309.41	308.09	307.17	311	316.57	307	316.27	315.41	306.25	309.45	310.28	303.46	315.57	311.78	311.34	305.08	308.04	314.48	310.81	313.75	314.69	308.83	316.66	305.93	312.27	307.94	316.18	309.13	309.11	308.91	310.55	317.15	310.19	313.27	306.22	307.33	305.22	315.57	310.68	306.62	314.34	312.49	313.48
309.82	306.39	310.26	305.26	303.57	316.41	301.46	304	308.51	305.08	298.95	304.15	313.53	310.01	303.61	313.33	311.21	304.48	315.7	302.8	306.44	306.43	307.85	307.26	306.51	306.69	303.28	313.6	316.51	302.79	300.75	308.93	306.31	308.79	303.85	310.46	304.19	303.29	310.45	304.64	307.66	302.76	314.82	307.49	308.65	302.97	306.2	306.5	304.74	315.66
310.65	317.79	319.86	314.34	318.61	310.47	317.15	306.35	310.28	310.35	315.21	306.34	312.44	307.88	310.59	316.46	307.14	314.7	306.42	306.31	310.17	306.87	320.77	311.72	317.01	319.83	305.75	315.32	316.83	316.1	312.46	316.88	314.94	307.46	310.92	318.76	312.36	308.49	315.42	304.87	314.23	314.05	305.5	311.77	306.93	310.86	309.53	312.81	312.79	313.6
303.49	301.26	308.63	305.36	303.04	303.17	301.11	304.72	303.14	295.48	301.86	300.8	302.59	298.48	303.28	298.15	301.15	300.37	304.39	299.4	297.27	307.48	302.86	307.23	302.92	303.42	301.49	301.36	300.79	298.6	306.02	296.68	298.99	301.99	302.6	307.02	302.29	306.34	302.64	300.63	302.18	308.02	296.54	304.97	298	305.73	294.94	311.88	304.16	305.46
307.69	307.85	299.07	303.16	306.15	302.85	310.27	304.7	308.21	304.18	301.52	303.08	308.81	300.84	305.05	310.14	300.33	307.21	315.45	305.85	309.33	296.72	307.67	305.83	309.76	302.94	310.76	308.15	302.16	306.68	304.61	304.48	306.06	305.23	306.5	305.91	310.52	304.72	304.66	311.65	306.11	313.94	307.75	307.3	309.11	307.36	308.57	301.48	307.22	304.25
315.69	321.01	336.68	321.37	324.62	323.07	322.7	331.64	328.2	322.36	332.01	326.85	320.75	322.82	327.48	328.21	321.07	328.55	325.06	327.25	322.56	322.05	331.02	325.16	323.94	328.6	322.88	321.45	325.37	325.07	319.95	326.75	327.31	324.52	326.01	326.48	324.14	324.91	324.46	323.74	322.49	328.91	334.09	325.84	324.97	325.34	327.04	332.48	330.82	320.49
307.56	303.65	305.08	305.1	301.9	295.47	307.92	303.71	307.02	296.18	301.02	304.51	300.36	306.1	302.64	305.71	299.08	305.96	305.17	303.04	305.28	310.22	300.07	298.36	306.58	303.5	298.93	307.19	304.19	303.46	296.46	303.38	303.64	302.63	306.26	303.31	305.85	295.95	303.46	293.32	298.21	305.46	305.96	299.88	301.6	303.23	306.97	309.31	306.82	303.62
323.15	307.13	315.85	315.35	311.62	315.24	312.19	312.77	314.83	314.32	320.88	314	311.8	316.34	313.81	304.55	309.18	317.59	304.62	318.91	311.44	300.01	316.68	314.96	315.71	315.5	318.41	318.56	319.15	308.04	315.3	311.88	314.87	319.08	309.41	318.78	313.07	313.19	315.72	316.46	310.58	315.82	318.16	314.77	321.83	311.58	315	308.87	315.05	315.07
306.27	319.29	318.91	314.96	315.88	322.45	319.67	318.12	312.09	308.56	320.94	319.04	318.22	305.89	312	313.38	312.92	312.52	313.67	309.7	312.41	324.46	312.68	310.33	323.9	314.13	313.05	310.54	314.51	316.72	318.07	314.23	314.65	321.24	314.81	315.98	318.79	318.53	315.94	315.62	314.61	306.92	317.61	316.9	315.41	312.19	309.05	312.49	316.96	314.62
307.96	307.32	302.08	302.01	308.22	309.27	304.83	304.69	304.48	305.33	310.04	305.4	312.39	301.02	308.7	296.78	311.59	301.15	312.9	301.52	294.09	301.19	311.23	310.88	312.83	298.57	306.58	300.23	298.36	300.73	307.01	307.14	302.55	309.2	307.82	304.68	302	303.89	304.69	305.63	294.57	302.43	304.98	305.91	310.21	310.83	306.39	307.66	304.89	301.29
333.07	331.73	321.42	326.43	329.4	331.08	337.31	333.65	327.5	322.25	322.61	330.39	325.88	328.91	328.72	333.09	322.58	321.75	325.57	331.57	326	326.16	325.94	325.15	321.04	324.21	332.96	319.4	326.87	336.29	335.76	328.18	329.66	321.93	326.98	329.07	330.02	331.15	323.31	330.95	326.63	334.74	322.35	329.12	328.02	333.27	328.33	332	336.84	327.63
307.24	302.8	302.31	299.93	303.43	303.7	298.35	304.58	301.91	308.89	309.86	296.92	308.07	299.01	299.21	298.93	309.28	298.87	308.7	300.77	304.55	297.47	300.86	304.44	308.69	302	298.56	298.61	304.67	307.39	309.02	307.41	303.59	305.54	302.7	303.35	301.96	304.46	304.38	298.29	301.52	293.94	297.47	303.51	304.15	308.56	299.5	298.89	301.9	297.94
297.58	302.69	303.57	297.62	299.02	295.81	295.97	297.68	305.78	305.46	306.86	305.37	296.01	305.21	296.06	308.26	305.39	302.08	303.44	300.1	295.8	295.05	299.47	295.24	299.63	301.31	299.27	303.36	301.73	301.37	302.25	303.7	298.44	306.45	302.21	302.02	303.31	300.32	305.33	304.7	305.96	297.36	304.87	306.76	300.22	302.36	295.54	298.22	303.03	300.05
316.54	312.03	314.02	317.84	313.76	304.99	319.16	317.65	317	314	310.81	314.97	313.07	309.99	312.78	321.69	310.49	316.22	320.05	310.06	311.06	316.83	314.4	309.21	310.37	313.59	304.68	315.25	310.92	314.76	311.95	306.49	310.53	310.17	306.56	311.59	307.56	314.81	313.99	306.9	320.65	310.33	308.94	313.16	312	311.23	310.91	313.49	308.39	316.31
304.6	311.82	308.8	310.71	306.73	300.96	307.2	308.65	306.16	311.24	312.43	310.06	307.04	313.48	315.11	305.06	307	302.27	308.84	310.86	313.06	306.6	309.64	309.43	308.23	305.59	302.28	303.62	305.37	306.44	310.07	308.33	304.68	304.24	303.16	299.61	308.7	307.68	309.21	309.3	310.84	312.88	312.9	312.86	308.25	304.49	308.57	314.34	313.54	306.61
310.81	303.33	303.9	302.11	309.79	302.86	299.33	294.13	306.77	307.83	303	305.46	305.26	302.24	308.06	296.68	305.17	298.8	306.33	303.67	307.47	300.65	300.05	308.51	307.53	300.55	307.76	305.31	303.74	304.17	309.32	304.25	303.1	306.28	297.3	300.85	305.39	305.15	300.34	307.15	309.33	298.35	300.74	309.81	307.94	303.76	307.55	302.44	299.29	307.36
306.21	302.35	300.7	310.08	306.79	305.98	296.65	303.57	300.21	298.91	302.53	305.6	302.48	310.1	299.8	303.96	303.16	304.15	305.87	303.31	303.78	301.21	302.22	305.05	299.83	300.49	296.62	302.92	305.52	300.93	302.49	300.53	298.16	310.91	306.16	306.89	307.54	301.35	304.51	304.72	304.09	301.08	300.83	307.68	311.58	301.8	299.91	304.16	305.77	300.83
310.1	314.79	314.83	316.8	307.16	313.65	313.4	310.71	314.36	319.88	306.71	319.71	316.76	305.65	316.53	314.11	313.74	307.03	316.66	314.35	313.47	306.68	313.15	309.5	311.46	309.86	321.19	323	314.56	315.17	305.79	311.75	307.27	317.9	313.68	314.3	314.57	318.87	305.97	318.36	316.25	307.04	310.27	314.79	315.93	318.92	310.3	313.89	311.19	312.42
299.48	301.55	301.04	307.36	301.96	301.58	307.15	308.51	302.44	306.46	304.2	301.88	305.44	300.62	302.84	305.17	308.44	302.32	295.51	303.26	309.62	301.82	304.43	307.48	297.81	304.38	305.29	306.26	312.65	305.78	303.78	296.79	300.55	310.88	305.64	311.25	303.44	307.71	294.77	298.84	306.18	297.94	298.12	302.38	298.39	307.1	309.67	299.84	303.28	301.5
318.69	317.3	308.33	311.94	312.21	307.81	314.17	309.82	314.57	320.33	318.94	316.76	311.64	307.28	316.94	313.88	314	324.25	313	309.28	315.76	315.96	311.93	317.06	316.2	306.67	309.58	312.93	312.18	312.88	311.1	313.56	312.94	316.44	309.76	310.74	310.92	308.74	311.86	311.57	316.21	321.67	305.93	306.23	310.68	312.17	313.45	312.54	314.43	304.24
318.13	315.01	323.39	310.09	316.72	318.44	322.13	317.56	310.9	320.67	310.11	324.8	318	308.38	314.05	324.32	314.21	323.1	308.32	318.93	309.25	314.51	321.75	304.41	313.83	309.78	313.32	310.01	314.77	310.89	315.08	310.82	312.24	314.69	311.38	312.95	317.33	314.9	311.96	311.64	318.78	315.44	316.51	312.54	309.03	315.14	311.24	315.9	314.51	313.09
298.53	303.02	301.23	299.9	293.02	288.86	298.86	303.07	295.91	301.53	298.19	290.1	303.3	292.93	301.37	297.26	305.77	298.16	300.67	304.99	303.11	312.13	300.85	299.57	304.25	296.15	303.33	307.47	299.98	297.52	300.53	299.35	304.95	302.99	302.93	298.36	300.06	292.54	310.74	297.11	301.84	309.08	299.62	300.21	300.23	299.74	295.96	298.86	301.17	295.33
315.45	317.77	309.57	320.66	315.38	319.86	316.96	316.54	312.38	311.62	318.18	315.83	317.6	316.24	310.37	312	314.43	309.74	317.55	312.02	306.66	310.39	312.45	317.2	317.65	313.55	315.3	316.86	309.62	322.14	308.71	316.24	313.99	317.73	311.36	313.9	316.07	315.87	318.19	314.13	317.44	310.7	316.55	322.51	313.54	314.7	319.03	309.69	314.91	311.05
333.8	329.25	323.21	325.17	336.9	333.88	324.93	324.58	334.51	327.81	320.77	327.71	330.05	326.9	331.66	329.85	326.26	329.34	329.66	327.86	329.76	326.01	329.65	328.67	325.61	332.8	325.2	327.43	329.01	325.5	329.26	321.21	329.29	333.11	333.21	330.29	330.47	325.75	331.57	328.51	334.57	325.85	329.01	329.24	325.83	325.11	329.73	334.45	326.65	326.02
301.57	306.72	303.85	309.37	311.72	309.76	307.42	299.47	309.87	310.59	307.47	306.75	308.89	297.74	305.66	309.31	307	305.85	306.12	302.79	311.94	309.47	304.81	305.92	304.94	308.34	301.68	305.47	313.8	306.56	308.35	309.25	307.03	301.38	306.02	309.33	308.1	305.49	313.19	311.78	308.88	312.62	306.24	310.89	304.47	311.48	312.68	308.45	310.97	303.08
314.96	311.32	314.91	314.06	313.13	310.94	322.29	311.65	310.93	309.35	310.54	315.46	315.46	318.11	312.32	313.93	313.23	318.38	311.48	319.35	314.04	316.48	317.02	316.56	315.78	312.65	315.17	315.85	312.54	316.84	320.65	318.3	314.51	318.8	315.35	311.49	314.1	307.13	311.37	315.42	318.23	308.18	312.06	314.22	317.94	322.27	310.99	320.76	317.37	307.98
297.56	292.09	297.83	294.24	301.83	298.51	297.29	298.09	296.79	295.36	294.65	289.32	290.05	295.11	298.12	296.61	301.79	295.34	299.75	291.4	295.08	302.94	298.63	292.2	294.86	296.12	296.66	302.28	301.22	290.62	301.26	297.51	298.06	300.43	291.53	293.94	301.82	293.13	292.05	295.21	294.96	298.29	298.26	296.91	289.8	291.35	295.49	304.32	290.73	292.79
308.02	308.96	316.03	309.22	305.58	309.88	307.08	315.33	304.75	309.41	308.12	310.2	308.18	311.58	312.02	312.27	305.91	306.58	311.44	306.13	310.81	315.06	307.15	317.95	308.97	307.57	309.52	309.91	307.45	309.05	311.78	308.45	314.65	312.5	310.27	312.58	308.1	308.79	319.31	313.97	315.57	311.58	309.6	313.97	306.21	314.76	311.83	311.9	310.86	310.47
295.24	295.25	288.2	290.97	293.42	297.43	290.45	295.53	293.66	296.01	299.25	301.52	295.01	291.27	296.22	291.66	295.11	291.68	293.87	292.78	294.17	292.95	291.35	287.68	293.49	298.85	300.13	299.59	293.26	295.44	292.58	291.51	291.61	295.57	302.1	294.43	294.95	299.87	288.87	296.7	301.93	299.36	290.34	296.69	293.67	299.87	294.73	293.52	292.39	294.41
304.13	298.87	311	304.62	308.17	304.09	311.67	300.51	309.45	301.9	302.85	307.1	313.55	303.28	299.31	306.17	309.53	311.45	299.22	316.87	306.61	308.11	306.99	298.44	307.03	304.01	300.81	310.14	312.13	310.07	311.04	304.68	312.31	307.25	308.54	309.46	306.6	310.35	305.34	308.67	316.91	307.21	306.63	306.6	307.17	309.81	304.78	297.27	313.13	304.52
323.9	319.43	319.1	312.74	320.8	321.6	317.63	316.45	318.25	321.37	313.66	317.8	313.86	320.87	318.59	319.43	315.77	323.16	318.97	316.6	312.12	314.53	324.13	327.66	318.82	319.47	319	311.02	322.07	312.32	320.33	316.6	320.34	323.46	322.63	324.97	314.06	324.97	328.44	315.9	316.56	317.9	316.93	314.22	308.83	315.7	317.72	320.28	310.65	325.6
317.45	325.94	321	325.22	317.81	321.75	313.34	315.97	325.69	316.98	320.5	319.22	311.89	313.21	317.63	323.55	319.48	322.81	325.9	318.33	314.45	321.18	318.51	308.84	323.84	320.87	322.03	320.75	323.21	320.1	318.66	324.41	318.59	321.21	316.81	317.2	319.55	322.15	328.06	324.04	324.38	315.56	326.99	318.44	319.6	313.54	321.35	318.05	317.35	319.96
302.63	298.92	301.71	294.57	303.18	310.35	298.03	305.8	304.26	298.46	306.32	296.01	306.43	300.45	308.18	303.81	300.31	306.98	302.97	303.38	302.03	296.8	301.14	299.05	302.53	303.49	305.59	303.3	305.49	302.43	309.02	304.24	306.37	305.93	305.15	313	306.89	295.06	303.49	303.13	303.52	301.41	305.36	303.68	300.69	306.63	308.41	299.7	307.25	306.67
308.01	309.65	317.27	314.62	315.24	315.83	315.15	309.1	309.78	313.4	307.92	318.9	311.6	316.22	321.04	314.18	313.54	318.19	315.11	316.82	312.83	319.05	314.88	317.36	315.84	318.57	314.29	318.43	317.34	317.55	310.95	316.5	319.5	319.71	313.57	311.42	308.78	322.36	315.99	313.76	310.36	317.42	310.56	314.68	308.61	318.44	315.71	311.05	313.23	310.02
311.04	316.04	305.17	310.29	317.28	321.67	318.86	313.91	316.48	315.33	317.58	305.69	315.58	319.33	314.03	315.9	311.87	311.96	316.27	310.4	315.9	314.83	311.37	316.65	313.16	314.74	310.46	316.6	318.16	315.83	314.72	318.15	306.82	312.18	316.19	319.08	311.05	313.55	318.55	312.77	319.55	318.65	310.22	319.71	314.57	311.09	309.43	318.94	309.58	309.22
304.95	298.81	303.02	305.31	308.01	298.1	299.16	299.01	304.91	304.9	305.48	306.92	304.96	300.48	307.31	306.75	303.52	305.52	300.65	304.45	305.35	306.52	295.09	301.85	299.29	301.64	298.93	302.85	308.24	300.76	300.51	300.57	301.94	307.73	300.59	304.23	299.9	300.63	299.26	308.58	300.12	302.04	307.13	302.07	310.68	298.54	299.74	298.3	301.12	299.51
304.65	309.6	305.24	300.76	307.27	301.29	301.26	310.86	303.87	299.13	314.22	308.72	306.02	312.66	298.49	309.07	314	300.79	302.48	307.62	295.24	303.76	309.22	302.89	302.79	311.44	301.37	304.56	300.11	301.11	302.8	304.86	305.17	308.98	304	302.86	301.48	307.82	301.86	309.3	301.11	301.71	302.28	301.04	304.21	306.8	304.11	304.97	301.2	307.14
303.93	299.97	303.76	308.05	299.32	310.31	301.97	304.34	311.73	302.17	300.65	302.96	300.89	297.57	298.33	309.19	294.31	307.1	305.35	295.83	303.83	299.16	303.76	301.09	302.5	302.38	303.66	307.65	300.23	307.94	307	309.44	299.08	297.46	305.82	298.31	296.95	301.21	302.75	300.57	301.78	310.64	301.6	300.27	299.01	302.73	302.91	300.56	303.71	304.92
304.7	304.03	299.41	295.23	309.47	301.59	297.83	292.88	293.89	304.04	299	298.47	298.72	305.07	313.56	300.82	304.42	311.66	297.21	301.11	298.12	300.48	301.93	291	300.2	301.45	306.41	295.57	304.95	300.29	303.43	309.45	302.62	300.99	300.64	299.4	305.74	299.38	307.45	300.05	303.46	307.83	307.4	307.3	301.43	303.33	306.5	299	302.72	306.22
318	315.03	315.33	312.4	312.85	318.94	324.54	315.63	315.05	314.06	310.76	315.39	316.97	325.19	319.24	319.73	312.08	315.01	310.6	319.28	314.99	313.61	310.83	317.1	321.78	321.47	319.98	313.37	319.64	318.3	316.05	316.06	311.1	313.85	314.69	311.51	316.84	313.3	315.74	318.08	322.04	312.29	311.72	313.99	313.81	318.21	314.8	310.57	308.71	313.51
310.55	301.27	305.09	298.72	302.04	298.45	305.11	304.09	299.07	301.16	305.75	297.97	304.5	300.66	301.47	304.39	304.08	301.15	305.59	294.38	298.69	295.28	302.06	302.62	303.78	301.61	294.62	303.85	293.99	295.48	301.87	301.38	300.8	301.22	306.84	300.8	304.85	296.58	303.06	294.6	300.57	299.18	297.96	303.8	299.27	295.51	297.78	300.98	303.86	301.48
321.73	316.48	321.41	322.18	319.36	317.64	320.11	307.96	320.89	312.17	314.11	313.92	315.69	316.08	329.36	319.44	316.49	317.96	323.27	315.2	318.46	319.81	317.49	315.39	315.23	320.59	312.09	322.74	318.33	308.4	316.01	316.27	318.88	319.42	316.55	318.18	313.4	313.41	316.44	316.27	316.91	318.51	316.63	322.36	316.73	311.81	315.15	320.85	315.86	313.58
309.23	298.16	305.77	308.22	302.44	303.07	301.35	313.14	309.51	307.97	303.75	312.35	305.07	310.8	306.73	308.6	302.53	306.06	307.13	309.6	304.46	306.68	303.55	306.67	314.64	311.19	311.42	308.07	304.68	306.52	304.58	301.91	307.29	309.95	312.8	304.23	298.92	308.27	308.24	308.84	308.93	301.39	310.86	305.84	298.14	305.59	305.05	310.56	309.08	306.24
309.69	312.3	311.05	311.56	312.59	312.24	308.57	316.05	310.96	317.78	313.14	313.37	307.38	313.75	314.82	322.25	313.26	315.62	313.75	313.25	318.41	314.74	313.31	310.34	314.41	316.4	318.24	314.34	313.07	312.32	307.14	312.61	314.27	316.07	313.34	311.77	315.24	311.07	311.95	315.82	318.27	314.31	314.1	313.95	305.51	317.45	318.48	318.29	308.54	304.09
324.02	313.06	319.87	319.25	312.23	314.09	323.31	319.05	314.38	317.86	320.46	319.88	316.58	318.46	324.11	318.36	313.42	321.5	314.91	311.45	321.16	323.53	314.01	314	322.72	324.1	315.81	323.23	312.97	325.23	317.29	313.7	317.32	314.71	322.1	319.71	320.4	319.7	319.05	310.24	321.98	308.71	320.07	315.29	313.49	312.77	314.92	308.02	318.76	323.5
309.02	299.15	303.85	308.49	312.23	306.19	305.12	304.73	305.99	302.58	309.41	304.82	306.55	309.15	307.29	310.42	303.37	306.15	306.71	316.33	303.31	310.15	310.12	304.6	307.57	305.79	306.91	306.43	301.34	300.33	311.25	305.62	309.36	302.57	309.69	303.14	304.79	310.26	307.37	303.7	309.49	305.61	304.17	306.28	305.32	302.43	306.88	306.89	301.41	305.22
312.1	314.33	312.11	315.84	308.87	309.92	314.89	315.31	312.86	311.66	312.07	313.02	319.84	312.88	315.71	317.19	312.53	308.23	310.56	303.37	307.48	308.53	312.05	315.46	305.52	318.84	310.28	315.53	315.71	314.27	308.47	309.29	304.87	313.73	313.16	307.02	308.08	311.15	309.63	312.92	308.14	317.2	307.6	317.42	316.76	311.35	319.55	311.98	306.4	317.69
304.24	305.35	313.67	302.32	311.05	305.51	310.58	309.35	312.96	305.53	314.78	305.42	307.8	307.65	310.71	302.87	304.01	304.65	307.98	310.31	313	303.25	301.09	306.03	306.05	304.85	305.71	304.32	303.87	302.97	302.75	308.4	310.91	304.83	299.75	312.05	299.69	304.95	307.65	301.14	310.11	306.52	310.55	299.81	309.34	305.95	304.7	309.35	312.78	305.65
311.4	306.77	309.17	307.39	311	320.81	316.82	316.24	309.92	312.58	312.6	309.12	315.47	306.52	314.42	310.9	309.97	319.4	316.93	312.62	309.12	316.54	308.41	310.68	306.92	313.47	315.29	313.96	315.28	308.61	309.2	308.36	313.72	312.99	306.99	308.31	315.08	312.62	313.77	314.77	310.47	307.67	312.65	315.13	311.8	311.04	310.44	317.02	311.68	309.18
294.47	299.35	290.44	297.19	293.19	288.97	295.02	301.13	292.36	297.57	291.86	293.34	290.59	298.15	293.69	303.39	299.26	299.57	305.22	296.21	299.59	292.74	286.85	297.71	293.3	296.58	292.9	292.21	295.43	297.05	298.3	297.1	299.89	298.1	300.17	296.94	292.45	302.1	296.53	288.68	299.34	292.35	295.03	298.87	295.93	296.58	289.52	292.48	302.4	292.64
311.1	309.8	311.34	318.88	301.69	309.87	311.22	307.68	312.23	310.83	311.81	306.42	307.72	313.62	309.38	310.85	307.83	304.93	311.24	307.39	307.4	310.14	311.74	302.62	309.39	307.19	321.46	311.89	312.53	309.43	306.97	315.64	308.74	315.95	321.2	316.5	309.51	316.92	304.82	308.26	310.16	306.31	317.1	319.58	310.48	308.39	307.88	314.27	313.63	309.26
326.54	320.46	333.27	325.85	326.35	323.49	325.36	326.44	332.74	335.78	333.17	328.8	334.94	329.91	320.69	333.04	326.45	326.49	322.14	330.8	330.53	328.2	329.87	323.81	329.5	326.3	331.63	330.19	327.57	327.59	333.64	328.96	330.64	328.75	328.02	326.29	325.48	339.67	323.79	326.46	323.72	328.41	326.32	329.32	326.63	326.34	325.07	328.74	329.76	322.23
294.22	298.8	296.5	302.12	299.2	293.64	300.16	292.55	293.44	297.49	299.77	291.35	302.25	299.71	300.01	301.92	288.5	294.43	299.13	295.29	292.37	296.95	297.06	296.03	292.96	298.08	299.36	297.02	300.79	297.62	297.13	299.09	299.29	299.06	297.24	297.78	295.08	297.89	300.65	296.46	294.06	299.13	294.36	292.55	299.13	301.71	297.84	304.6	296.1	299.33
310.15	307.31	304.35	307.28	310.11	308.26	306.87	310.38	309.28	306.5	312.46	316.26	315.63	314.08	314.73	307.47	306.71	314.82	308.17	312.8	313.46	312.64	311.52	310.33	306.55	315.11	304.35	314.93	312.96	316.05	307.86	310.19	309.79	314.57	304.31	310.5	310.97	311.95	316.34	310.09	311.56	314.85	306.32	301.76	305.13	306.58	315.94	315.37	310.98	302.72
296.29	294.12	297.52	304.88	296.86	296.97	303.64	302.72	294.88	302.33	305.75	300.59	299.08	300.56	298.43	303.48	303.84	299.72	299.94	297.69	301.24	294.82	304.89	296.97	300.83	297.41	302.74	298.02	298.54	300.79	298.72	299.97	297.17	300.21	300.91	295.3	297.96	295.73	300.44	305.83	294.08	295.94	300.91	304.55	298.43	301.13	304.91	298.89	293.54	302.27
320.04	312.13	316.48	318.11	322.35	319.71	318.98	318.36	326.89	314.09	316.27	322.12	309.99	318.87	312.59	319.77	315.05	316.38	317.03	310.65	309.74	321.47	322.65	314.84	315.29	312.99	321.35	318.04	317.8	320.19	319.93	307.12	319.43	319.47	323.32	315.66	318.99	318.14	315.94	318.15	318.37	319.51	317.83	321.86	323.8	316.42	320.11	323.85	323.92	320.69
314.77	316.85	312.59	322.44	314.74	313.05	316.52	319.01	312.89	312.98	311.12	309.8	309.16	318.63	315.11	316.91	313.94	309.25	313.42	311.26	317.2	320.39	311.78	313.17	314.01	315.65	315.47	311.31	311.94	317.65	314.11	320.87	315.34	317.72	311.2	313.3	313.17	310.52	309.71	316.42	311.88	311.18	311.2	314.56	314.07	315.92	307.77	309.5	312.34	312.76
320.9	313.89	327.63	319.59	326.15	318.16	314.23	315.81	319.28	318.17	318.59	314.63	318.2	322.28	320.17	325.22	315.24	317.84	319.09	317.66	319.7	315.17	312.19	322.42	313.59	318.95	321.32	314.54	325.55	324.59	321.93	316.49	315.78	315.05	320.73	320.12	317.2	319.45	319.65	321.77	320.05	316.97	319.79	314.73	319.51	315.59	318.81	310.47	317.31	316.82
331.07	321.4	329.56	329.26	325.18	324.47	328.4	325.45	330.92	325.31	320.96	327.5	331.33	329.58	324.05	321.64	320.24	323.69	318.06	323.19	326.29	326.41	327.15	328.31	320.09	319.33	327.98	323.42	322.73	324.5	325.77	322.33	323.63	323.54	327.43	324.4	329.42	317.53	329.68	327.23	324.11	325.31	326.31	324.02	330.11	333.06	333.47	318.99	328.02	333.5
296.64	301.29	293.75	291.6	293.28	292.69	294.19	297.76	300.53	286.46	295.17	289.48	298.31	292.67	291.66	295.54	290.37	286.93	283.98	291.08	293.4	300.53	297.04	296.7	295.42	299.91	298.22	296.92	289.02	299.64	297.32	298.69	296.65	293.64	293.54	291.89	297.74	296.01	296.85	294.96	300.44	293.85	287.4	291.19	295.24	300.18	298.48	291.05	294.64	295.26
304.51	303.78	305.42	300.89	309.39	308	303.4	300.69	310.56	309.61	299.17	302.91	307.36	312.32	301.88	301.41	310.31	307.85	307.19	305.35	298.79	313.25	309.9	304.47	302.18	309.26	302.33	297.61	307.36	314.51	308.98	310.16	299.43	301.07	309.46	300.54	304.2	306.26	304.01	298.42	301.52	309.95	306.67	305.84	308.17	304.92	304.21	297.37	310.34	302.57
317.48	313.04	310.99	312.8	313.31	314.57	314.35	314.17	311.75	313.3	314.03	312.51	321.62	306.8	318.97	317.81	311.58	310.23	307.04	312.84	311.1	313.02	311.83	312.41	308.08	310.35	313.74	309.05	308.26	305.7	308.52	317.35	306.19	308.93	316.54	319.41	327.24	317.64	315.27	317.48	315.44	318.58	319.46	309.44	318.78	319.41	310.83	313.11	313.04	313.19
299.58	296.86	297.73	298.58	298.92	289.95	294.96	297.54	294.63	294.78	301.62	297.47	293.11	299.94	290.38	296.63	302.07	305.09	289.2	303.26	298.17	293.91	294.89	297.05	293.12	296.31	297.52	300.37	294.24	298.12	294.2	297.7	296.35	300.82	302.61	290.61	296.86	289.41	302.36	295.83	295.02	299.65	292.5	298.34	296.37	301.71	287.71	296.06	293.82	301.56
318.15	324.32	311.24	318.65	313.66	319.56	317.43	327.11	316.04	313.6	320.58	324.41	315.53	319.33	323.4	321.12	318	311.14	322.58	310.88	321	314.53	315.74	320.3	312.95	320.95	312.57	321.25	318.67	315.09	319.23	315.82	320.1	313.91	322.67	319.78	318.24	322.36	317.25	310.45	312.69	314.33	320.84	316.93	316.84	318.46	318.46	317.58	325.93	324.92
308.16	308.67	308.92	320.96	319.08	310.34	314.38	316.67	307.72	309.05	317.11	316.69	310	307.15	311.51	313.66	306.03	307.07	314.47	313.96	314	316.48	311.74	315.23	309.66	315.06	317.62	321.41	310.46	314.66	314.1	314.92	313.17	310.64	315.62	310.18	309.53	310.77	310.1	312.05	315.06	305.84	310.35	309.1	313.31	316.13	322.88	312.78	313.83	308.15
301.75	301.5	306.87	308.27	298.72	303.08	301.76	304.18	311.43	305.32	305.54	298.05	296.49	302.31	304.58	306.22	299.68	306.08	303.15	301.86	305.94	304.19	306.02	304.13	295.76	308.93	307.76	296.31	302.55	294.74	301.52	303.57	295.04	299.93	303.51	304.61	301.33	303.65	307.43	299.98	305.18	307.01	300.64	307.92	314.17	303.62	297.01	298.14	301.78	299.58
308.26	312.67	311.51	309.3	306.6	306.65	302.04	316.68	308.81	309.42	307.12	309.59	315.69	312.85	315.53	311	308.63	316.72	305.84	312.11	312.15	313.3	314.78	313.97	304.07	309.37	309.01	310.3	305.28	310.27	302.1	306.8	303.81	315.7	315.45	311.17	311.17	313.08	312.25	313.86	312.66	310.22	310.85	307.47	307.52	311.37	317.57	306.78	312.02	315.59
306.2	303.87	311.63	305.92	305.25	303.3	301.51	309.29	308.87	295.25	305.31	304	308.26	301.48	310.06	298.59	309.68	300.77	305.77	307.53	306.64	303.06	316.18	300.99	314.13	306.26	304.33	310.82	304.9	309.18	310.21	300.27	311.27	307.53	307.4	303.61	304.96	302.61	300.75	308.27	307.17	304.73	304.04	305.16	304.98	303.82	309.03	298.57	305.48	313.9
301.29	304.79	301.24	304.03	303.72	307.76	308.1	308.18	293.66	299.88	307.05	300.51	303.79	303.75	305.52	307.08	293.81	308.15	298.94	301.68	305.2	300.46	296.31	301.06	307.29	303.41	307.46	299.97	300.15	304.66	299.59	304.59	305.22	305.58	301.81	304.02	295.28	294.77	308.98	297.55	311.03	300.38	306.71	307.92	302.09	296.57	300.75	305.58	302.24	302.75
305.32	310.51	306.55	304.99	307.86	302.65	302.72	311.56	298.82	312.47	296.92	305.27	307.68	303.16	301.42	301.37	305.32	304.15	301.48	304.03	300.17	301.15	303.23	305.45	302.6	303.07	301.91	307.3	307.64	305.84	305.34	302.77	306.09	304.91	302.77	301.72	301.26	305.44	306.13	300.39	298.06	310.76	301.3	308.01	302.43	301.69	298.2	302.58	298.89	298.12
326.32	325.77	323.25	324.27	320.2	329.8	318.53	319.91	331.5	321.38	330.22	326.48	327.17	323.78	325.31	328.55	325.94	325.56	329.56	329.86	331.5	324.63	328.74	328.03	324.35	322.78	328.54	327.09	329.24	330.62	329.74	324.18	326.41	327.94	326.16	322.34	327.18	323.38	319.36	326.83	329.37	328.93	326.05	322.84	324.23	327.84	326.01	327.73	323.24	330.46
311.49	327.03	310.96	314.79	309.68	318.75	318.78	321.11	325.55	316.94	312.59	318.11	308.96	318.61	319.24	316.04	320.14	312.95	320.31	321.15	318.67	320.49	320.76	316.63	320.94	316.67	322.5	322.2	311.96	316.58	314.19	320.95	319.43	315.44	321.2	322.45	321.43	315.97	314.73	311.32	314.8	316.52	315.12	317.03	316.82	313	316.67	316.92	320.76	315.44
328.03	326.27	324.43	327.46	320.64	322.1	327.17	324.44	319.97	319.91	325.63	324.01	320.09	320.29	327.36	336.46	320.58	328.69	329.88	327.62	328.13	325.12	327.91	326.54	323.75	319.57	324.53	322.16	318.79	327.77	320.89	319.46	321.69	327.29	320.89	330.03	325.17	322.28	324.24	326.11	323.74	334.49	322.7	329.46	324.37	325.01	322.06	331.13	324.06	321.55
321.42	308.52	313.02	317.79	312.14	314.99	315.32	318.7	310.41	314.86	317.43	312.78	319.24	310.74	320.99	312.89	318.4	321.2	316.03	322.66	317.91	310.49	314.38	314.87	320.56	318.75	319.32	323.94	323.58	319.73	322.06	310.32	322.16	318.71	315.27	311.7	320.03	317.63	321.71	316.42	319.66	320.14	308.35	319.02	320.98	318.01	312.34	311.96	320.89	320.33
314.05	317.75	318.35	324.76	313.54	322.13	319.11	315.98	320.7	310.32	311.64	312.22	315.29	320.04	311.7	315.89	313.13	314.79	316.17	317.71	322.41	317.32	316.05	306.45	314.04	322.82	314.32	311.21	319.02	317.62	316.2	317.14	319.51	308.75	313.04	316.61	316.71	328.64	312.39	317.25	316.46	319.82	319.56	318.1	316.9	315.24	321.94	311.48	311.7	314.27
330.9	334.94	332.91	327.18	335.05	323.1	331.26	339.54	329.04	330.14	326.86	324.48	329.83	330.24	326.87	331.06	328.05	326.06	327.31	317.22	330.92	329.71	323.16	327.26	336.65	331.62	330.37	328.73	325.07	328.15	329.94	325.18	330.33	320.25	321.82	326.64	327.55	318.52	326.05	331.58	329.52	328.3	327.07	327.4	336.28	327.9	326.99	332.85	328.41	325.2
328.93	321.39	329.14	320.47	322.07	326.76	319.18	322.53	320.75	326.02	329.95	322.01	322.3	324.12	321.92	326.47	319.25	326.61	322.33	321.06	324.66	329.99	317.72	328.17	324.89	325.81	327.78	326.7	332.85	319.07	331.01	321.86	320.18	324.42	325.45	321.25	326.07	320.07	324.86	333.05	326.08	322.33	336.8	324.72	321.59	322.11	318.1	326.08	322.43	328.98
332.84	327.49	320.07	330.16	320.74	324.26	335.63	334.18	327.59	323.45	327.53	320.58	335.49	318.07	324.49	333.14	324.17	325.61	330.34	323.59	329.73	323.81	330.14	323.36	328.16	328.88	329.47	328.67	323.89	330.1	334.3	320.85	328.42	317.76	328.36	324.77	332.12	322.8	326.77	324.65	329.35	330.5	328.22	325.1	329.67	332.95	338.6	331.48	321.54	327.67
316.33	311.46	312.01	313.61	312.98	310.49	313.34	315.47	309.63	312.6	308.05	306.49	308.55	308.53	323.11	306.78	308.42	310.34	311.54	311.41	315.41	311.16	311.53	310.64	315.72	320.12	307.59	308.71	318.89	307.29	304.48	317.4	313.29	306.53	315.11	314.65	310.33	308.54	312.52	318.01	312.12	318.37	313.2	317.56	319.93	309.6	312.76	312.09	314.84	309.97
303.94	298.78	300.34	306.2	311.51	299.66	299.61	300.82	296.33	301.46	302.43	298.73	294.74	296.33	297.98	299.24	301.57	302.79	301.93	301.66	299.09	298.36	306.58	307.33	295.97	299.11	294.74	302.67	303.02	301.35	297.08	301.01	297.14	294.84	296.41	296.02	297.92	298.37	294.04	303.39	297.97	297.11	300.26	300.73	292.54	299.49	304.81	296.21	299.31	302.27
311.13	315.43	305.11	305.81	303.54	306.98	309.64	312.65	308.42	304.43	304.99	311.41	300.95	309.44	302.66	308.41	307.18	309.05	303.51	304.08	314.16	310.54	310.24	311.88	303.13	308	302.99	303.57	308.43	306.03	315.74	310.25	306.67	308.12	301.96	304.07	311.77	308.7	312.75	310.93	306.92	309.2	306.79	311.73	311.42	313.87	310.79	311	307.24	308.1
306.16	304.73	297.7	302.32	306.89	303.93	305.53	305.17	305.6	304.21	301.92	310.93	311.19	298.54	303.56	303.43	304.36	305.7	303.77	303.48	302.67	308.47	307.62	298.52	308.17	311.51	304.41	306.67	306.4	298.84	308.98	311.7	299.8	308.83	310.39	306.7	303.75	299.68	309.98	303.69	306.39	303.33	298.86	305.14	306.49	305.42	301.44	310.54	301.13	305
305.61	314.32	310	311.78	311.36	311.74	306.85	317.77	313.51	306.41	317.36	308.89	306.18	307.66	302.25	313.51	307.33	309.29	306.55	302.9	315.76	313.6	307.73	307.11	305.45	313.3	305.68	308.98	311.98	313.61	310.22	304.53	308.15	310.46	312.43	306.06	303.78	315.54	305.75	313.37	307.15	307.65	310.49	312.81	307.15	311.79	307.54	306.66	308.67	303.05
316.39	315.52	311.22	307.96	308.51	310.98	302.76	316.17	304.92	313.5	306.49	314.92	312.87	305.98	308.35	311.44	306.73	316.44	309.6	309.77	313.14	309.18	308.26	310.5	312.4	307.28	312.35	315.06	309.57	310.24	311.19	312.48	309.16	310.32	305.33	310.96	312.39	309.84	310.6	306.23	311.4	314.53	316.33	318.19	313.08	312.3	303.09	316.14	310.84	315.31
307.5	303.25	311.28	301.22	304.56	309.16	301.56	311.42	304.46	306.89	295.24	301.58	299.92	305.94	299.78	303.72	295.22	297.19	300.6	299.14	301.89	300.8	301.78	299.01	306.72	292.86	302.69	303.87	302.45	299.79	304.39	303.94	300.95	304.83	303.79	305.22	303.28	304.53	303.34	306.89	309.11	306.29	302.37	300.76	300.85	305.31	293.84	297.93	299.97	304.45
302.89	305.17	307.18	299.81	303.89	300.1	297.25	301.76	305.01	309.18	293.29	305.38	304.95	302.58	297.46	297.35	297.32	299.94	305.8	300.04	303.69	305.37	309.09	301.91	303.53	301.69	303.18	304.67	304.38	302	302.06	304.35	303.64	300.19	304.1	298.83	306.95	298.07	298.95	302.67	302.7	301.85	305.41	299.14	304.95	300.75	303.73	300.47	302.06	301.55
300.38	299.85	306.37	296.54	306.9	299.56	306.33	309.32	306.53	298.53	304.64	299.39	302.18	300.87	302.09	301.41	307.01	301.48	301.28	307.03	301.07	302.32	300.87	305.14	302.3	304.68	304.53	297.5	303.36	306.82	304.74	310.25	298.14	300.02	296.8	306.6	301.84	307.53	300.08	304.04	297.96	307.44	300.63	308.68	307.63	305.08	299.37	305.99	297.98	305.08
318.33	313.2	312.89	317.34	318.63	317.85	318.23	315.14	318.5	315.24	319.67	316.38	312.35	305.32	317.71	310.38	309	312.66	314.11	317.38	301.94	311.61	318.84	316.74	309.36	319.92	309.75	313.02	311.46	314.67	317.99	306.21	320.74	311.99	305.78	311.99	316.65	313.52	317.59	312.78	320.46	314.03	315.71	319.6	310.51	313.19	313.22	314.02	316.91	318.66
319.24	321.8	316.89	319.16	320.02	318.63	318.17	315.54	318.7	312.68	318.02	315.93	315.47	315.87	322.87	315.91	320.53	316.04	317.56	320	323.45	324.32	318.57	321.41	313.85	313.84	323.81	312.51	323.87	322.53	318.53	317.96	313.71	315.65	318.95	319.21	316.49	318.91	317.01	311.9	320.49	324.87	321.99	314.45	322.38	320.76	321.78	318.38	314.54	313.24
313.27	312.64	309.5	312.43	319.35	307.65	313.85	308.56	314.57	306.08	321.08	312.37	308.69	310.89	316.59	313.97	312.85	310.77	308.31	310.98	313.42	310.2	308.29	310.99	315.33	314.99	304.16	310.14	311.51	316.98	306.33	309.73	314.52	308.12	301.36	312.94	317.69	312.35	311.97	315.48	309.18	309.55	311.36	314.96	309.46	322.42	314.86	315.09	314.09	309.41
316.02	312.1	316.68	317.75	315	313.84	309.41	307.9	314.11	311.42	315.68	313.87	311.68	309.69	314.42	315.48	313.18	316.77	314.3	310.68	312.83	315.29	315.74	316.22	312.33	311.47	303.71	311.35	315.35	313.93	316.63	312.92	315.72	311.12	311.64	311.28	318.32	309.06	312.64	311.82	311.39	306.56	308.73	314.13	317.47	310.45	315.99	308.47	315.66	312.85
298.74	294.35	300.74	297.44	297.36	303.36	295.8	297.43	295.12	290.17	295.62	301.66	295.94	300.99	291.05	295.14	295.67	305.37	292.45	301.42	301.32	298.08	300.17	297.89	299.87	296.72	295.59	295.07	295.66	299.41	298.59	295.56	293.63	301.07	293.35	293.26	298.02	294.35	298.49	303.19	292.07	299.36	292.76	295.77	290.91	297.07	297.67	297.86	295.75	299.03
323.66	331.99	331.17	328.96	326.39	328.27	317.94	326.33	331.78	326.93	320.93	328.94	325.34	330.53	325	320.7	327.95	327.06	319.33	327.03	325.37	327.66	331.14	324.5	334.35	329.77	334.93	325.2	334.29	332.8	336.32	329.64	319.27	327.33	332.51	324.53	326.67	328.25	329.37	326.02	326.69	330.01	325.71	330.01	324.09	330.99	326.55	326.63	320.37	331.96
316.01	311.37	323.04	312.55	323.42	312.18	309.03	306.6	309.42	313.94	311.37	316.99	313.95	318.32	318.58	310.13	315.55	310.6	314.79	310.33	320.64	315.69	309.42	315.36	313.42	307.06	313.13	314.24	316.2	317.56	313.31	308.92	315.53	311.41	316.72	311.31	315.95	312.71	316.56	316.15	316.46	307.05	316.54	310.14	313.66	318.42	319.09	310.85	313.15	306.51
312.98	318.55	303.55	308.05	309.9	317.79	315.38	316.43	303.09	310.52	319.87	312.79	307.38	313.23	309.58	308.06	311.82	314.23	312.09	312.81	317.24	309.18	314.87	320.24	312.62	308.2	317.78	309.92	315.62	318.11	316.85	310.35	316.76	313.13	311.72	309.03	312.7	311.74	313.42	310.74	312.47	320.98	308.25	307.99	316.3	309.88	309.87	311.18	314.64	309.83
310.52	305.37	301.98	303	307.58	310.63	306.43	308.86	304.94	305.47	308.17	304.45	307.98	309.44	304.4	296.27	303.91	304.31	307.31	309.38	304.3	310.1	312.75	312.26	313.98	307.75	301.23	306.35	309.47	307.9	302.8	311.3	300.15	300.49	305.84	295.58	303.17	305.15	301.93	301.62	306.25	307.23	300.96	308.29	306.15	304.79	311.22	302.32	309.4	309.93
316.79	313.28	318.78	312.03	308.48	320.88	323.39	316.5	312.14	308.06	314.74	315.04	312.62	315.66	314.66	321.3	313.65	314.4	318.08	311.82	316.12	311.93	319.76	316.74	311.54	314.33	320.91	311.36	317.86	309.79	318.47	306.21	320.37	319.29	314.91	316.39	316.51	314.33	316.78	314.13	315.42	317.13	316.32	312.65	313.13	310.92	319.46	311.9	317.7	310.66
297.09	299.12	301.93	301.34	309.38	297.43	306.55	303.2	295.6	303.63	299.62	303.99	299.28	304	304.28	304.73	295.79	305.04	304.93	300.04	294.65	301.94	290.74	299.32	300.56	303.1	304.98	298.82	299.5	297.79	307.63	304.05	307.16	300.71	308.11	298.04	304.84	299.87	298.36	306.69	299.47	303.27	302.32	299.07	299.56	305.78	294.74	306.99	303.22	300.19
305.18	313.41	316.23	304.81	317	308.2	314.44	316.28	316.52	310.69	305.33	308.88	304.79	316.45	317.91	311.41	320.22	312.84	316.75	323.11	315.81	312.68	310.66	312.43	316.3	316.88	312.99	309.95	309.06	313.87	318.14	309.69	313.49	309.04	307.74	317.86	311.79	310.2	311.1	316.18	306.79	312.18	313.26	316.1	317.4	317	310.11	317.67	306.63	317.49
316	319.6	316.57	313.82	314.85	312.53	311.97	320.33	316.82	316.11	312.02	317.03	311.3	316.31	314.64	319.07	321.09	313.24	315.98	314.9	315.94	315.11	310.54	311.94	313.32	311.16	309.56	318.51	317.02	319.45	313.62	315.72	319.74	315.58	307.6	313.49	314.04	322.6	316.4	314.04	316.01	309.17	322.26	308.96	320.06	319.04	311.1	316.84	319.72	323.71
310.7	303.17	310.26	297.92	307.5	300.73	303.47	302.22	304.01	295.13	301.35	297.85	302.39	305.11	306.96	306.16	304.19	301.29	302.48	300.64	308.26	297.62	300.62	306.51	301.58	306.72	307.76	298.16	304.11	304.42	300.2	303.78	302.24	297.85	300.2	297.25	309.01	305.86	309.29	304.44	306.85	302.94	302.5	297.22	298.27	306.18	302.21	307.11	301.65	303.03
303.86	306.91	304.87	308.09	303.89	306.58	299.9	307.44	309	309.22	307.69	311.49	307.07	309.13	304.65	305.87	302.45	307.95	304.24	305.47	299	303.21	313.74	302.39	306.27	312.5	304.7	313.28	304.52	301.06	305.24	301.38	309.21	300.5	308.33	301.53	311.71	310.64	303.68	299.2	299.64	306.5	298.78	306.07	300.6	302.95	298.61	304.3	301.55	295.56
303.12	305.86	305.62	308.27	301.82	313.18	306.3	303.57	305.28	304.72	305.77	311.83	302.98	305.01	301.22	304.81	310.78	304.49	306.32	308.03	305.81	301.77	306.16	297.15	312.87	307.6	305.79	304.14	302.57	302.22	299.93	303.78	304.87	301.87	304.06	302.83	303.37	299.89	301.7	300.37	297.42	309.36	306.93	304.36	304.97	299.26	295.82	304.15	309.07	300.8
309.66	312.02	308.1	310.17	300.42	309.74	313.63	310.75	307.25	306.09	308.97	309.07	311.92	312	314.85	301.82	302.9	308.23	314.88	312.43	307.52	313.42	308.37	303.82	312.62	300.7	311.69	309.83	312.85	306.35	313.6	311.45	310.61	306.98	304.78	306.88	311.35	306.98	306.52	309.42	311.04	312.42	305.79	317.04	303.97	309.01	310.09	304.1	312.4	307.46
306.18	319.27	317.89	320.09	320.07	319.76	315.43	321.62	312.87	316.57	314.48	318.12	312.77	311.42	317.16	316.46	320.39	312.17	314.34	317.58	321.54	315.41	317.25	323.15	317.98	313.45	319.43	321.97	318.77	321.77	310.12	315.65	320.21	317.2	314.41	320.28	320.47	317.55	311.65	313.73	322.19	315.94	318.16	317.2	309.99	315.98	314.56	319.26	318.96	315.76
307.12	300.84	300.54	300.75	299.73	302.7	300.7	305.48	303.89	302.85	299.82	302.22	311.06	300.14	296.66	309.73	304.08	302.55	300.67	304.23	307.06	308.66	304.1	304.6	306.25	298.9	309.24	305.5	304.27	303.27	301.58	305.41	299.44	299.32	302.46	299.09	307.13	302.71	301.54	308.2	305.81	302.4	302.79	304.35	308.51	303.93	301.22	306.35	304.93	303.6
315.42	313.63	319.22	312.71	316.52	318.46	314.53	313.49	304.95	321.19	313.41	314.72	316.59	315.73	316.44	315.68	318.34	314.38	318.36	317.7	317.4	319.94	319.71	313.66	312.98	324.25	318.35	313.25	314.42	317.71	313.96	318.72	314.95	321.25	323.23	318.86	318.08	316.41	321.5	316.42	311.31	319.49	317.74	312.3	322.84	320.55	318.89	326.27	316.32	317.7
309.33	300.95	309.5	312.53	305.6	308	309.09	302.05	312.66	304.25	309.65	305.75	307.47	309.34	303.76	306.81	307.41	309.35	309.3	311.25	302.35	303.82	306.47	302.73	304.18	311.59	307.16	312.03	302.22	308.02	300.65	304.75	307.76	315.28	306.96	304.38	306.94	301.41	306.42	306.39	303.24	302.54	302.02	312.05	302.52	301.86	309.87	310.33	307.54	308.3
294.81	302.23	308.47	303.59	308.01	301.43	307.16	304.8	308.4	311.84	310.83	299.59	314.21	303.33	306.42	308.1	309.96	309.39	305.19	308.78	307.91	300.53	300.39	310.86	311.27	310.96	312.58	305.1	305.51	306.06	314.75	304.71	306.88	310.15	297.73	302.51	299.26	316.77	310.9	307.25	301.18	310.36	309.53	307.97	308.01	304.99	303.58	305.87	303.71	302.86
307.58	307.79	304.85	300.98	301.43	306.58	302.06	307.1	309.59	309.49	315.08	301.92	303.71	311.78	294.89	309.69	305.19	306.21	311.25	304.05	307.1	308.7	292.58	307.09	299.59	300.56	302.63	304.43	311.9	312.83	302.11	310.28	302.62	302.11	309.33	307.93	298.89	301.97	303.86	309.38	311.03	300.26	305.68	308.62	302.93	304.49	304.37	300.76	311.49	305.99
302.84	303.49	305.91	303.63	305.16	306.74	300.95	298.71	306.79	311.19	310.66	306.88	302.57	305.53	299.02	306.58	303.43	303.82	302.76	305.32	304.81	305.24	308.87	307.26	301.83	306.08	303.11	304.92	306.8	302.21	298.75	303.32	303.97	305.65	307.1	312.04	305.08	309.59	305.55	300.91	298.58	310.61	307.44	300.46	299.87	307.92	303.3	307.83	303.86	304.66
295.14	292.81	293.96	294.21	292.35	291.11	292.69	293.11	290.61	292.56	294.93	300.52	290.35	292.8	295.6	299.33	288.41	296.21	297.22	293.39	294.78	299.2	289.3	294.18	288.3	286.87	295.88	299.93	293.67	294.9	293.42	291.14	293.25	290.9	288.33	297.19	293.51	294.85	294.39	292.5	293.86	295.16	291.84	293.59	299.36	286.76	291.72	298.14	293.1	293.36
312.36	316.64	304.25	310.13	312.11	313.13	310.55	306.28	310.67	318.03	315.66	316.9	315.74	309.93	316.76	319.13	317.42	313.54	306.16	309.37	315.84	309.62	309.64	310.41	315.66	316.71	317.85	309.69	309.74	315.79	320.89	310.81	324.49	313.2	312.1	308.62	310.04	310.83	310.35	317.6	320.72	321.82	309.39	314.78	324.52	303.65	314.48	313.76	316.29	316.11
315.74	311.53	314.16	312.7	310.49	316.04	313.37	310.5	312.21	310.76	316.18	319.47	314	315.01	307.12	311.48	312.58	316.34	320.86	316.35	307.56	306.79	319.64	314.05	315.03	310.88	319.66	311.73	319.94	316.74	312.59	314.46	316.83	310.11	318.23	324.15	314.98	320.24	310.15	314.58	315.63	321.27	314.39	316.57	311.82	313.23	313.92	317.75	309.61	315.3
302.56	310.6	309.93	303.78	318.44	309.36	307.41	308.57	310.03	306.08	308.35	313.88	308.67	308.25	302.12	303.72	305.22	305.14	305.71	300.89	306.99	305.07	311.72	303.53	305.65	303.22	305.83	308.56	305.33	311.06	306.18	309.29	306.51	302.33	312.51	297.73	307.09	295.8	311.53	307.11	307.41	312.07	301.52	318.01	305.49	306.15	302.93	305.63	303.36	308.69
325.95	323.05	323	324.23	320.95	326.66	327.61	326.88	328.6	321.8	316.99	325.45	326.48	325.68	320.64	327.72	320.93	325.49	318.58	330.51	327.71	318.06	323.69	332.72	326.53	329.67	317.7	325.54	324.1	321.32	316.3	317.97	334.4	329.88	328.96	332.14	331.58	339.18	325.84	323.22	332.73	327.12	334.12	326.12	330.41	321.11	326.72	329.24	323.57	324.92
319.68	324.7	322.46	319.54	316.3	318.94	322.16	324.39	324.93	312.57	319.11	328.03	310.57	312.6	324.69	318.45	317.88	319.88	318.71	319.59	316.45	316.16	322.79	315.77	317	316.64	319.54	316.29	318.15	324.86	322.76	317.96	320.63	318.61	315.8	317.06	318.7	316.75	319.69	309.78	330.71	321.27	312.92	323.6	315.66	318.05	322.29	315.56	318.39	321.77
313.45	317.51	312.95	321.07	320.75	312.23	321.63	315.2	312.8	321.12	314.76	323.8	314.01	317.76	306.91	318.1	321.14	318.84	309.03	320.33	317.72	315.91	312.14	318.82	325.11	319.29	322.37	317.51	321.11	317.48	318.63	310.66	323.67	313.79	318.19	316.46	318.53	318.03	314.99	310.82	317.93	321.72	318.31	320.99	312.54	317.92	317.5	321.4	318.89	323.81
303.22	305.54	303.36	305.96	316.8	306.52	303.11	310.99	308.83	306.65	309.73	302.88	310.24	306.16	302.84	306.72	311.58	305.86	300.42	306.56	309.96	304.64	311.82	313.61	310.76	302.64	304.6	311.08	300.84	307.58	305.46	309.5	304.61	296.61	305.59	298.87	301.62	301.46	315.72	308.07	307.49	302.99	301.39	308.68	314.2	304.52	308.62	306.3	303.19	308.87
306.61	300.31	305.83	302.79	302.81	305.65	299.84	304.52	302.75	299.8	305.34	307.64	304.79	302.09	304.81	307.45	307.15	311.67	300.48	299.62	304.09	298.07	305.39	309	305.36	303.85	310.56	313.31	298.68	303.13	306.63	308.59	305.52	304.46	302.82	307.62	307.75	305.28	302.17	299.66	303.86	300.29	300.01	301.35	311.68	306.32	306.58	300.8	301.11	302.63
288.73	298.18	297.04	299.14	297.34	303.67	295.42	288.36	296.61	299.9	294.8	299.55	297.77	295.49	293.03	291.12	297.71	304.09	297.75	298.86	299.36	292.01	300.46	300.45	291.63	286.02	296.55	295.71	294.91	299.79	288.18	290.78	297.69	295.26	286.66	287.65	300.14	294.78	296.65	304.17	287.39	298.37	288.4	297.06	284.66	294.41	298.92	296.96	293.15	299.53
305.02	305.3	304.41	309.58	304.99	303.04	306.53	307.68	303.5	299.92	307.8	301.71	300.83	304.04	306.13	305.7	295.53	313.37	304.33	307.04	305.88	300.41	302	303.85	308.5	306.09	306.72	301.84	310.44	309.23	309.9	313.38	307.53	304.32	306.03	304.85	301.2	302.88	305.01	301.23	301.28	309.98	305.98	303.43	304.57	306.11	301.38	299.34	305.02	303.27
316.02	305.04	309.12	305.85	307.77	314.01	309.4	314.89	313.17	311.64	313.85	317.41	311.76	310.89	316.43	312.66	309.08	304.54	318.16	313.48	314.11	311.33	308.09	310.16	311.73	310.01	313.55	307.29	309.85	319.11	310.11	309.19	311.74	316.56	307.42	318.28	317.39	312.59	320.6	311.31	313.49	304.58	313.59	303.19	313.12	307.16	309.88	308.55	305.81	308.14
308.72	309.79	304.03	309.49	307.04	309.59	309.11	309.27	306.71	305.31	306.66	305.2	307.92	306.31	309.74	314.73	305.49	308.51	306.95	302.51	309.94	304.8	311.06	305.96	305.5	310.23	309.27	304.45	299.9	291.27	307.64	308.38	306.85	308.89	306.35	314.02	302.48	306.57	302.71	303.18	308.63	310.34	304.22	308.17	310.74	312.18	304.31	304.98	298.6	304.79
304.82	311.41	313.73	314.57	317.04	306.36	309.58	314.66	311.12	313.05	313.48	305.66	310.09	309.44	315.42	311.78	307.02	312.8	308	309.75	307.82	314.66	311.4	309.76	309.98	311.65	310.69	314.3	314.12	307.8	307.21	311.82	310.21	315.2	310.65	318.86	308.24	309.72	312.12	311.84	310.58	308.59	307.01	309.88	310.56	303.71	310.71	311.9	316.14	316.33
300.61	296.63	299.41	297.84	292.78	301.36	302.46	310.16	300.69	305.53	302.41	298.87	303.57	297.56	303.38	294.67	301.43	306.64	302.5	296.71	300.6	298.12	301.51	290.31	305.63	305.7	305.84	293.48	301.14	300.27	300.48	301.69	303.57	302.78	302.37	297.47	295.84	295.32	300.38	296.53	302.31	299.28	306.19	298.21	297.73	304.7	307.79	300	299.05	301.62
313.65	315.92	320.19	314.05	309.17	311.16	316.31	316.05	314.28	316.76	315.17	316.71	314.18	307.28	310.13	309.93	317.27	312.04	320.51	316.16	318.07	324.77	312.93	315.05	305.59	319.26	308.7	312.64	314.34	313.71	310.95	316.64	312.43	313.93	315.59	313.53	304.95	316.18	312.55	308.9	306.41	313.96	316.95	310.77	312.25	312.16	311.21	315.47	315.47	319.97
309.15	302.17	304.76	303.95	301.69	298.32	296.28	302.03	298.64	307.46	302.32	304.35	307.89	308.35	300.16	304.11	302.82	301.29	307.97	301.8	301.98	308.05	304.02	310.72	299.66	303.58	308.9	300.86	310.96	304.06	310.24	297.25	303.85	289.62	305.13	311.01	300.79	305.5	305.7	304.74	306.46	304.45	307.49	296.77	316.48	300.31	305.07	302.64	309.55	301.06
318.41	318.18	319.63	312.02	323.7	318.34	311.11	308.55	313.18	316.65	318.44	318.55	319.46	317.06	323.49	318.34	313.21	319.65	316.08	313.52	315.77	316.17	315.24	316.14	318.37	318.1	315.29	309.21	322.13	309.3	308.76	318.51	316.77	312.91	320.04	315.72	307.16	316.17	323.12	314.79	316.41	320.77	315.05	319.07	308.98	314.48	311.86	312.2	315.3	320.82
319.2	317.64	317.66	319.07	312.98	320.23	317.26	322.24	320.99	322.17	322.25	317.3	325.72	319.21	318.65	316.71	319.71	319.36	323.37	318.38	321.34	320.14	320.2	319.05	321.31	316.52	320.04	320.1	310.63	320.24	320.31	320.03	316.81	315.9	319.11	322.36	318.65	324.21	311.56	327.86	318.03	323.5	316.25	318.02	325.46	312.66	317.89	313.56	313.12	321.39
308.03	309.19	307.61	302.21	305.67	300.44	303.23	307.96	313.83	306.58	305.21	308.53	310.33	310.04	304.99	308.74	306.62	311.07	309.29	308.64	307.63	309.64	304.93	305.53	306.92	310.42	304.19	300.52	308.96	308.96	306.28	307.48	304.92	312.65	309.95	304.24	301.97	303.41	303.61	306.14	309.76	314.55	307.12	307.38	300.03	312.68	296.68	304.22	301.97	302.2
302.96	309.94	308.48	308.92	303.79	301.12	306.01	303.58	304.93	301.87	305.47	312.97	302.88	303.76	305.68	299.49	311.53	308.8	302.82	309.09	305.84	306.46	305.26	307.64	302.69	300.67	303.73	305.68	308.44	302.42	299.7	302.11	304.71	302.55	306.89	305.78	303.01	306.47	306.29	304.08	308.56	306.29	309.66	296.11	304	310.37	304.85	307.16	306.98	304.48
306.25	309.81	314.54	310.23	305.69	306	315.49	314.28	310.3	309	312.31	316.15	303.36	310.03	305.17	316.48	309.21	310.83	309.65	306.56	315.85	308.6	306.71	311.88	302.46	313.04	305.78	317.29	307.18	313.37	317.93	303.58	315.4	305.6	312.68	305.26	312.38	311.58	310.29	306.03	317.34	312.11	306.97	310.18	310.87	309.34	316.68	308.4	309.91	309.12
306.05	299.76	299.5	298.58	296.83	295.21	305.35	294.21	304.29	297.46	289.79	302.99	298.53	300.69	297.5	297.5	294.15	305.8	297.62	303.53	298	302.68	295.65	294.63	295.9	297.04	302.94	298.02	292.01	289.89	304.23	301.11	303.97	300.29	298.25	297.95	298.59	301.31	306.45	292.01	296.89	303.15	301.58	294.44	304.38	296.24	298.77	301.6	301	303.65
315.71	309.79	316.3	319.18	308.26	310.84	309.38	310.8	316.87	309.56	313.85	310.8	314.28	316.27	310.72	306.07	309.54	318.25	321.65	306.78	309.84	314.35	318.62	311.49	315.36	317.03	306.59	310.9	310.63	317.59	309.19	308.88	313.29	313.19	306.33	315.55	312.74	319.43	312.6	315.35	311.38	317.05	310.28	310.09	316.45	310.83	306.18	311.39	316.33	310.99
298.07	300.78	302.71	297.01	297.88	303.24	305.02	301.94	297.64	297.02	309.21	300.88	306.58	302.53	307.54	302	310.39	300.59	304.27	295.8	294.51	298.24	302.01	305.54	304.39	298.64	299.83	301.26	304.69	307.4	303.65	296.42	301.19	313.17	306.72	303.69	295.96	303.89	311.73	304.26	302.54	305.27	306.3	306.66	299.32	311.62	301.57	293.75	301.91	303.75
298.34	306.64	293.76	304.34	307.46	299.74	304.84	303.84	303.76	306.98	307.37	296.49	307.23	298.7	301.9	304.78	303.82	302.76	302.3	299.66	301.87	299.56	300.02	305.06	303.51	305.4	302.62	300.46	306.89	297.33	310.49	302.69	305.13	301.28	300.65	302.53	300.25	302.1	301.54	302.84	302.57	301.82	302.53	303.99	307.44	303.65	310.7	306.75	311.41	301.37
299.23	294.04	302.68	297.21	297.66	302.29	300.74	303.46	307.75	296.85	300.62	298.13	304.02	302.51	300.38	300.54	299.8	304.35	304.47	305.11	301.91	307.39	303.62	303.83	297.62	303.71	299.36	298.92	303.21	300.27	302.19	301.12	299.18	305.76	299.21	307.71	304.28	298.54	297.87	304.03	299.89	297.95	302.32	293.7	298.7	299.28	293.04	301.46	292.86	301.43
307.15	310.07	311.57	311.51	310.6	317.77	310.45	313.97	310.51	323.19	314.02	318.17	313.69	313.83	317.07	311.47	314.48	318.44	315.1	316.63	314.01	308.84	316.63	313.06	323.04	315.75	313.35	314.35	308.7	309.67	315.04	315.71	310.25	307.85	315.94	313.36	313.95	320.1	315.7	311.01	308.35	316.63	312.09	316.02	310.92	316.38	310.77	312.12	309.28	318.21
327.78	327.03	327.65	324.84	328.02	328.55	330.84	333.74	326.78	329.33	335.29	330.74	329.79	325.03	328	322.16	328.15	333.59	321.08	324.17	327.96	331.82	328.07	326.6	326.5	330.43	323	323.44	321.93	333.68	323.12	324.15	321.49	328	329.32	329.5	329.09	332.15	328.32	334.95	330.18	328.31	321.94	321.67	324.99	323.45	314.69	320.52	327.18	330.71
293.13	299.73	297.69	291.45	294.99	291.9	295.75	290.13	299.32	293.7	293.16	295.06	292.4	292.68	299.49	301.64	294.72	286.06	293.96	295.48	285.87	291.62	289.37	296.55	285.95	285.89	290.05	293.07	303.48	287.65	292.62	297.35	296.73	290.21	295.87	291.88	293.34	296.96	298.09	294.88	293.34	295.72	297.41	290.4	294.42	295.48	293.48	295.04	288.28	297.18
310.75	310.74	310.74	309.22	312.34	310.52	321.26	311.29	310.04	320.34	305.22	318.09	314.23	314.66	314.59	313.18	318.64	316.29	315.4	317.06	305.83	311.71	312.64	323.22	310.13	315.02	312.19	311.84	316.58	316.6	304.22	306.92	306.92	315.77	312.36	309.63	313.8	308.69	318.79	312.08	312.63	316.38	318.44	310.25	316.25	311.51	314.21	315.3	319.77	316.15
326.66	322.33	328.31	322.85	328.05	326.41	321.93	322.82	322.82	325	325.02	324.7	318.51	331.67	322.22	333.51	325.89	327.6	330.35	318.75	325.13	323.33	324.1	327.63	329.05	323.61	321.12	327.47	325.02	330.96	327.12	321.16	324.15	324.22	330.83	326.13	324.45	329.54	325.67	323.31	329.91	322.72	325.68	328.97	322.19	323.34	318.12	319.18	323.06	322.99
315.34	305.02	311.02	308.96	312.85	303.04	308.58	304.19	306.07	312.09	312.81	312.01	319.3	319.58	312.89	311.18	311.88	304.61	319.89	309.38	308.92	308.07	310.02	309.46	313.24	311.99	311.92	309.44	311.48	312.15	308.53	313.25	313.06	306	307.09	310.43	305.7	313.62	310.24	311.48	308.85	312.62	308.04	307.65	312.16	308.09	309.05	314.75	307.75	311.52
322.41	322.19	325.25	323.33	339.41	320.57	317.47	325.52	320.94	328.02	330.66	320	332.1	318.99	319.97	324.92	327.46	321.84	333.06	326.19	327.77	323.58	325.62	328.72	322.07	327.4	329.84	326.58	321.62	328.48	324.46	315.58	324.6	327	324.62	324.59	329.11	329.45	320.62	325.92	322.48	323.87	323.01	320.18	327.14	326.17	319.73	324.81	328.14	323.61
308.84	312.56	299.29	306.1	307.52	304.04	296.94	306.45	305.89	311.05	298	307.1	304.6	303.77	295.89	300.32	304.81	305.68	306.79	299.62	305.7	302.84	304.71	303.36	303.57	301.53	299.34	308.03	304.23	300.66	307.72	301.54	299.1	303.01	302.84	304	302.93	300.18	300.92	303.81	307.74	300.9	302.26	304.71	306.83	300.75	304.11	299.61	302.01	300.06
306.02	301.72	300.18	299.86	300.76	299.39	305.81	301.63	305.82	302.24	303.32	310.06	308.89	302.81	302.59	298.85	304.6	301.41	303.63	307.03	295.84	304.79	299.1	299.24	305.78	306.63	302.98	304.48	304.62	308.59	305.06	306.2	302.35	304.27	305.95	299.46	309.44	302.49	302.88	301.31	297.58	305.36	303.29	299.67	301.47	307.08	305.01	302.73	301.52	305.02
305.12	305.05	302.78	300.09	302.77	299.56	301.35	305.74	305.98	305.83	308.09	302.89	306.78	301.95	307.62	301.4	305.16	301.67	306.01	304.73	305.83	307.7	302.6	301.63	303.73	300.87	308.18	302.3	295.66	305.05	304.66	303.03	302.98	305.42	297.48	308.14	307.33	303.91	306.01	299.75	307.68	305.05	298.03	305.05	308.99	307.5	304.3	309.38	308.3	302.03
330.24	329.19	323.57	323.79	320.43	328.15	321.05	328.48	321.62	321.94	328.99	328.93	325.72	329.5	323.7	330.74	323.47	329.33	322.81	326.81	324.44	323.46	332.23	323.64	327.01	326.75	329.28	329.92	325.09	333.68	316.92	325.34	321.91	329.34	327.84	334.96	334.21	332.94	325.01	331.39	326.97	328.66	330.5	325.7	326.36	328.17	325.47	329.2	327.61	332.17
322.56	326.79	326.17	327.64	330.01	323.21	327.35	327.82	325.56	325.45	324.13	324.95	336.37	332.52	320.51	324.06	314.86	329.18	322.25	330.49	329.28	330.48	326.2	330.19	331.32	331.73	328.9	330.6	325.3	337.1	326.48	329.11	329.06	330.31	324.69	334.98	324.88	327.7	325.62	327.02	333.43	330.62	328.62	325.75	333.1	325.14	325.72	332.62	334.69	325.68
325.33	325.93	324.83	323.82	323.42	323.02	318.91	328.82	317.53	328.51	321.51	327.05	330.81	319.08	323.84	322.06	323.98	325.47	335.11	328.99	324.63	332.05	325.52	325.15	322.39	331.3	324.74	321.68	334.83	329.94	326.1	320.6	324.76	325.43	327.51	327.19	327.67	322.05	320.99	324.88	330.88	321.7	326.94	328.26	324.82	326.25	329	326.08	322.88	318.35
308.23	303.86	297.98	298	293.28	301.15	303.14	300.85	303.5	302.77	298.54	301.8	303.64	302.47	297.68	301.45	292.59	306.2	302.26	311.45	299.98	303.62	300.22	301.8	303.64	300.64	299.12	300.38	296.98	300.37	299.17	295.68	297.62	299.67	294.44	304.39	301.35	293.66	303.48	299.51	294.21	305.51	301.25	304.75	299.6	301.88	303.12	302.57	301.28	295.36
300.55	306.66	301.67	304.56	301.61	299.54	303.55	305.76	308.32	300.43	303.51	299.29	304.52	296.97	304.33	307.07	301.13	301.77	302.29	300.98	306.61	301.6	298.82	299.07	307.44	313.67	299.63	304.1	303.73	300.85	310.68	302.86	304.2	304.93	297.43	306.06	309.43	294.4	305.03	311.12	307.15	303.37	297.05	297.47	306.5	298.72	298.43	299.23	307.37	306.55
312.36	311.96	314.47	324	316.31	309.42	318.67	325.47	318.28	322.03	320.08	317.89	314.4	318.01	316.73	323.55	317.92	314.33	313.9	324.14	317.21	320.43	327.61	319.99	311.91	314.23	308.85	318.32	320.04	317.63	322.95	316.68	313.64	313.02	322.08	308.81	314.82	313.96	311.12	318.14	305.41	321.85	321.46	312.57	319.13	314.95	313.75	312.9	320.77	317.61
290.51	288.27	295.69	293.99	290.63	292.5	292.04	294.57	289.62	293.21	295.89	286.82	300.33	298.76	299.66	290.45	291.08	294.08	295.96	291.82	295.69	297.53	288.3	291.44	287.86	296.6	291.78	291.65	303.88	297.01	294.74	298.68	290.79	292.67	291.2	298.28	293.44	293.93	298.23	297.58	291.45	294.72	293.18	294.43	298.04	302.71	295.4	299.46	306.5	292.93
319.01	312.45	316.36	312.69	319.57	313.35	319.05	320.81	313.42	311.26	315.83	309.73	312.92	307.75	319.53	317.72	316.26	313.14	306.86	307.25	315.7	316.2	307.91	316.66	315.15	312.13	313.33	313.83	318.91	321.45	319.52	315.15	310.95	323.37	317.25	316.73	314.7	306.87	319.55	317.8	312.67	317.12	313.78	318.48	310.02	320.73	314.16	310.45	306.74	312.96
294.53	311.5	302.87	311.32	300.94	302.1	300.54	302.35	298.94	302.89	303.73	308.96	297.09	300.88	300.19	304.23	304.49	299.62	301.09	301.02	300.56	301.62	303.65	305.13	305.5	304.51	298.47	304.32	305.39	301.37	300.45	307.77	312.19	304.19	304.46	296.08	305.11	306.24	309.13	303.96	310.24	298.73	300.35	306.45	302.22	301.16	302.8	304.73	305.61	303.1
295.32	296.46	300.58	302.76	303.31	305.14	297.99	298.73	306.12	309.1	299.56	306.33	299.21	307.27	300.03	303.19	303.81	299.33	306.6	306.83	300.1	300.38	300.39	307.36	299.08	304.93	308.55	300.56	304.84	300.71	302.55	298.13	299.64	303.9	294.94	298.89	308.81	302.48	294.45	302.42	296.85	300.07	302.1	299.34	308.98	299.22	298.73	297.05	304.49	299.67
326.99	332	330.91	335.2	329.77	325.38	326.1	334.79	324.95	331.3	333.36	328.54	329.39	334.53	328.14	329.72	335.66	326	332.69	327.6	321.67	327.78	325.23	327.87	325.7	328.47	324.62	330.82	329.85	329.37	327.96	321.17	331.8	322.6	326.11	330.02	324.11	323.23	322.85	326.07	322.89	325.29	333.18	328.3	327.88	331.03	324.94	329.96	334.94	328.16
328.59	326.25	331.19	318.72	323.57	332.3	325.26	322.99	326.85	326.99	320.62	333.39	325.04	327.06	326.07	323.49	325.94	323.03	322.91	322.32	319.09	317.85	325.15	324.76	328.86	322.84	320.98	332.08	325.45	333.74	329.27	330.01	320.89	329.24	328.26	324.65	325.49	323.68	327.08	327.95	320.03	328.62	322.1	320.47	334.91	321.58	326.46	320.97	330.88	322.18
304.84	311.48	315.21	322.35	316.09	307.16	309.52	314.61	313.52	315.83	318.44	318.99	309.21	309.41	314	311.04	314.2	318.47	316.68	316.52	309.11	314.8	313.42	316.6	320.32	311.62	315.79	309.94	316.08	319.4	315.47	313.1	310.85	314	312.25	312.98	309.37	316.18	306.23	316.47	315.09	314.5	316.32	310.22	316.77	311.65	307.77	306.42	307.33	309.32
312.21	306.21	311.22	305.45	310.31	314	308.99	305.06	309.51	307.92	304.09	307.14	306.71	307.59	306.58	303.7	311.8	310.98	308.84	307.49	308.46	304.57	314.54	306.88	311.12	308.19	307.7	308.59	310.62	313.25	311.23	312.61	309.29	310.95	309.99	301.55	311.18	309.57	309.11	311.16	308.19	311.23	312.34	314.33	312.41	312.09	311.44	304.5	308.16	309.77
310.84	309.85	313.36	307.03	307.29	305.49	309.93	315.97	308.75	313.12	313.31	308.13	308.99	314.24	310.91	301.65	308.52	305.61	311.52	311.37	311.09	306.45	315.43	310.24	310.79	311.98	307.25	313.03	314.38	318.09	314.05	312.37	307.8	306.74	316.12	308.68	307.04	306.86	310.73	303.53	314.75	312.91	313.27	310.26	310.53	310.28	313.9	309.79	304.87	305.66
292.16	295.36	295.18	290.97	289.07	289.89	287.81	292.45	296	294.94	295.51	291.49	293.42	295.22	296.74	296.82	293.42	298.51	292.6	298.34	285.27	295.36	294.19	296.96	295.58	290.85	290.06	294.34	301.9	296.65	292.79	286.21	293.91	288.14	294.51	290.01	292.34	291.06	287.82	291.47	295.2	299.1	289.63	295.28	301.16	287.25	291.23	297.12	299.94	294.44
295.48	289.25	285.56	296.88	290.86	305.41	303.81	292.95	287.72	291.12	289.96	295.44	301.41	291.73	298.88	295.67	300.56	299.76	290.87	296.46	295.24	300.98	290.67	290.38	288.66	293.75	298.86	293.97	293.74	294.41	298.39	297.92	298.98	294.3	293.73	299.47	291.92	296.92	292.76	290.98	293.41	289.79	292.24	289.97	294.47	294.56	294.18	293.82	296.94	296.54
307.17	307.24	303.47	314.96	306.57	304.53	306.1	304.31	298.65	305.3	297.32	311.91	311.18	307.12	305.2	304.9	304.4	317.42	306.05	309.37	301.48	305.72	299.9	310.49	303.73	310.32	303.58	301.72	307.23	310.52	304.47	308.54	306.36	305.21	309.97	307.27	311.8	301.59	308.66	303.45	307.79	310.16	304.38	309.87	303.02	301.13	302.65	309.02	300.77	307.07
294.67	296.35	306.25	290.03	306.15	290.31	296.47	295.53	289.64	293.74	298.91	292.96	295.92	296.99	297.56	297.45	295.17	292.45	302.09	299.54	297.45	300.52	290.07	288.89	298.3	294.11	297.4	294.57	291.35	296.99	294.93	285.72	294.43	297.05	301.55	299.52	301.59	291.83	296.55	300.73	300.42	297.88	304.65	286.47	299.05	301.18	298.4	294.51	302.94	302.93
301.27	303.97	304.84	294.95	300.21	300.75	305.37	303.53	308.47	298.13	297.68	306.09	309.27	300.61	304.91	297.39	300.79	295.54	298.11	308.84	306.49	303.59	300.04	303.83	301.84	305.04	311.76	295.86	297.99	295.91	302.45	310.09	302.66	306.44	306.19	296.8	307.86	306.32	302.48	308.77	309.46	303.15	303.29	302.99	299.63	296.37	308.26	296.29	298.35	307.29
317.39	315.17	304.57	307.08	309.52	308.11	304.38	310.26	317.27	306.65	317.53	320.84	313.2	318.55	310.07	318.03	314.79	312.86	304.65	301.4	315.82	308.26	317.52	318.5	316.32	313.33	312.43	317.48	314.04	315.42	314.12	327.68	314.73	311.23	315.59	316.24	318.46	317.51	311.11	318.92	302.15	310.9	315.69	314.65	315.88	312.39	314.86	309.93	312.7	314.05
317.02	317.33	314.76	318.99	315.56	320.32	311.82	317.96	311.74	317.68	317.92	310.49	316.7	312.73	310.32	306.82	315.63	310.54	313.68	313.06	300.06	314.51	314.53	308.77	315.73	311.71	310.99	319.95	308.52	312.04	311.93	317.38	317.15	317.63	315.63	312.25	312.85	316.13	316.63	315.14	313.82	316.88	312.9	311.49	312.31	315.38	310.61	308.75	321.85	320.43
321.35	319.15	318.39	320.19	315.75	321.44	314.57	313.12	320.61	316.89	321.48	313.97	318.8	319.78	317.6	322.33	310.14	308.71	312.57	317.25	316.78	315.85	315.74	302.88	311.63	309.78	318.93	316.56	320.71	317.11	311.25	312.46	315.53	314.65	319.57	316.64	313.34	320.98	310.67	317.04	311.01	316.88	307.27	315.55	323.72	318.61	317.2	314.28	318.36	319.31
318.77	317.2	314.16	314.94	316.28	316.66	317.44	319.68	306.57	323.12	320.89	324.95	311.33	317.02	316.92	317.05	319.91	320.9	320.36	314.92	319.71	312.14	307.4	320.91	316.35	314.2	316.79	318.59	311.62	315.29	319.65	315.77	330.33	319.17	316.81	320.84	315.3	323.8	321.45	319.72	316.12	316.77	320.05	317.23	310.24	324.5	320.32	319.37	314.52	317.55
300.24	296.38	304.13	297.94	310.48	304.03	306.4	300.65	305.51	297.43	304.24	299.09	300.77	303.57	311.18	306.55	305.47	309.01	305.56	308.28	314.34	299.8	305.66	303.46	300.66	305.07	305.44	307.11	303.51	298.14	306.73	308.86	304.12	306.44	303.55	298.23	303.87	313.02	300	301.49	310.03	304.13	307.89	307.21	300.05	302.34	301.23	299.98	307.18	310.14
305.23	305.85	311.61	309.75	308.53	310.99	311.57	308.12	303.54	302.56	311.26	313.78	314.9	305.38	303.24	308.51	316.24	312.13	311.29	314.83	315.76	311.89	306.08	309.52	314.89	304.35	307.52	303.83	309.05	310.89	306.15	308.45	304.55	310.78	299.95	312.95	309.15	307.25	306.71	314.6	312.25	310.2	309.86	309.18	304.35	305.71	306.34	308.93	311.32	306.31
316.16	312	317.35	318.45	313.7	311.84	310.19	319.93	308.55	318.99	310.53	320.48	316.24	310.14	315.92	320.13	313.17	311.06	309.39	313.37	312.55	314.94	316.56	314.18	311.01	312.96	303.6	312.55	317.35	316.64	317.42	325.09	309.79	314.67	317.36	311.41	319.94	316.62	313.36	313.18	311.04	316.47	314.55	307.69	316.17	308.32	316.58	310.15	310.38	314.62
308.83	303.29	310.31	310.62	309.82	312.12	309.58	310.85	313.56	304.99	313.58	312.94	313.97	313.83	306.98	310.41	310.56	307.03	305.67	313.59	309.09	308.35	306.92	308.93	310.45	308.41	300.69	306.57	315.37	310.2	304.66	303.26	310.04	304.73	302.22	317.95	309.45	310.33	307.68	302.05	312.7	310.01	307.01	309.06	313.1	309.76	313.9	310.79	310.7	310.9
329.18	334.29	325.72	331.32	325.85	327.18	326.24	333.63	325.64	327.97	331.76	326.1	327.52	324.8	328.36	328.03	331.63	328.97	328.97	330.42	333.22	333.76	333.43	326.4	326.4	327.43	327.22	325.69	322.89	329.69	323.39	332.9	325.48	329.32	331.67	329.09	337.76	319.71	322.5	333.18	332.55	327.57	326.69	325.33	321.19	328.96	326.22	324.95	329.62	322.49
318.3	318.17	318.64	312.42	316.36	306.14	317.17	314.04	313.04	317.93	318.32	321.46	317.33	313.54	320.53	318.91	311.45	315.91	314.52	313.32	319.15	314.28	318.1	314.08	320.26	324.26	316.26	318.37	317.61	318.61	323.34	312.02	313.51	321.36	318.56	317.81	315.24	314.86	317.8	317.65	323.44	315.17	311.96	318.1	309.22	318.28	317.14	314.74	314.09	318.68
299.11	296.6	295.74	305.61	300.13	292.31	296.88	299.66	293.11	294.71	296.56	295	288.88	292.32	299.38	297.95	294.32	297.2	293.28	302.3	298.53	293.77	292.13	292.46	293.31	298.17	300.03	296.9	301.31	298.76	301.08	291.75	297.77	295.43	293.75	295.23	287.71	295.31	299.55	292.99	296.63	295.11	297.34	292.48	292.79	294.83	294.78	296.33	298.28	292.04
319.42	315.56	309.34	327.09	318.63	319.81	317.73	317.23	312.41	312.01	321.42	319.04	313.91	320.4	318.44	318.09	316.15	320.75	325.9	321.73	321.81	323.27	315.41	314.88	318.96	319.81	308.37	313.57	319.1	322.29	313.27	319.66	317.88	324.56	318.55	323.69	319.36	313.37	314.55	314.81	315.29	314.5	319.37	320.19	321.91	318.39	310.79	314.07	321.12	316.04
306.45	309.94	302.13	308.26	305.62	305.3	315.04	307.04	309.56	306.09	308.34	308.37	300.21	311.38	301.27	310.44	303.29	304.45	308.51	311.88	305.86	312.02	309.28	312.28	306.07	321.04	307.94	308.43	299.82	303.61	302.55	305.65	305.85	310.67	308.09	306.63	306.62	306.48	307.17	308.54	311.56	315.69	311.72	301.39	307.13	301.78	309.7	302.89	311.66	310.57
311.94	315.94	310.88	310.75	306.14	314.19	315.96	321.78	311.33	314	315.63	317.65	316.96	316.23	310.57	307.89	316.69	310.25	316.59	313.52	317.68	317.79	314.08	311.52	311.68	314.76	310.61	312.43	313.51	314.11	319.35	307.49	313.09	314.32	310.68	317.34	311.46	320.58	314.86	312.47	309.94	316.13	311.13	317.61	314.55	310.77	316.79	312.95	310.23	312.42
306.24	309.91	302.37	304.57	303.39	301.64	302.72	301.55	303.81	297.78	303.36	305.11	301.03	308.51	307.39	302.27	309.16	303.22	305.93	308.4	304.24	303.79	301.05	302.52	300.35	293.59	298.47	298.45	302.58	302.59	305.66	300.22	303.68	307.53	308.49	299.05	307.06	296.22	312.14	299.72	301.73	300.2	303.66	301.26	304.77	307.32	302.01	311.29	311.28	302.59
295.67	298.99	296.04	297.55	289.56	299.74	295.93	294.65	293.74	297.54	296.38	302.14	298.04	296.52	301.58	297.61	293.71	299.63	298.67	295.34	302.63	294.42	295.76	298.73	297.48	297.19	299.44	294.27	293.49	292.84	303.77	297.12	295.81	297.91	306.29	294.97	291.58	295.23	290.94	297	300.43	295.39	296.36	304.21	304.69	294.3	287.02	291.4	295.36	297.86
299.9	296.64	305.21	295.57	302.3	300.26	303.26	304.27	297.81	302.99	302.71	309.05	304.71	299.28	296.46	307.09	303.71	306.23	301.47	304.26	296.95	301.05	300.21	305.29	303.09	306.8	300.8	300.95	305.68	309.8	306.47	300.23	303.83	302.81	303.38	313.73	311.33	304.94	303.53	296.42	308.58	303.53	306.43	302.39	306.99	300.47	303.25	305.75	310.13	300.23
321	311.08	317.14	318.3	319.5	317.47	317.05	314.8	312.94	313.95	310.79	309.55	321.87	319.16	312.18	320.34	319.79	312.62	315.32	314.86	313.68	318.8	317.77	320.32	322.01	312	310.48	318.18	316.49	315.61	315.33	315.95	316.18	318.27	320.46	322.63	321.33	319.09	314.87	318.83	315.93	322.35	319.28	321.35	313.72	320.75	319.59	319.46	323.51	319.54
305.46	299.16	299.32	301	299.74	295.89	301.68	300.57	299.59	300.17	304.92	302.95	294.87	297.29	298.32	301.21	300.65	307.42	300.45	305.79	300.39	299.89	296.56	302.62	308.14	302.91	303.72	300.06	297.4	301	300.74	300.13	301.4	307.66	299.45	311.73	305.07	300.08	303.18	298.79	298.47	302.84	309.77	300.66	304.52	295.97	297.55	293.59	297.97	295.03
324.56	327.52	325.79	338.37	321.2	326	323.76	325.81	328.34	329.43	327.05	328.37	324.53	325.59	332.64	332.48	340.93	332.38	328.92	328.97	334.36	325.27	332.48	328.71	330.9	329.76	329.96	325.02	330.18	332.07	324.24	331.29	323.95	337.97	333.14	323.6	323.61	329.48	328.03	323.96	337.24	323.31	327.74	334.74	325.45	326.01	329.55	330.6	334.95	330.29
323.74	324.81	326.24	318.36	321.27	325.28	325.27	329.03	329.81	322.63	324.76	325.54	321.73	335.12	329.81	328.82	324.78	326.49	330.17	319.71	325.16	321.98	324.92	328.77	326.71	318.05	324.97	325.18	324.17	320.33	334.24	326.54	320.72	322.24	326.12	330.54	320.32	324.41	326.62	328.14	322.34	317.89	325.07	329.16	328.05	326.42	321.72	325.55	331.69	323.88
311.33	318.31	315.88	315.44	316.03	311.14	304.6	317.12	311.25	321.78	316.34	311.32	310.57	316.31	308.17	311.86	307.61	309.02	313.22	309.13	310.53	312.67	310.08	320.51	314.09	314.56	312.31	307.62	313.4	314.3	311.54	313.99	310.98	315.73	313.36	314.89	319.66	313.48	313.93	312.5	313.55	322.1	315.38	317.12	315.59	311.64	314.65	310.62	306.56	308.97
310.32	309.7	298.84	306.84	303.82	303.48	302.52	308.46	303.34	306.86	300.68	304.53	303.38	305.06	309.07	301.71	303.07	298.77	313.89	306.74	309.03	305.53	305.63	300.97	304.68	302.15	305.26	302.72	303.12	295.84	309.64	300.24	306.62	299.78	299.16	307.57	301.8	301.68	306.69	301.65	309.77	304.27	304.17	308.23	302.58	307.81	308.21	304.05	305.65	299.57
317.67	319.81	313.1	312.24	309.06	317.76	322.11	313.9	312.77	305.99	315.11	314.11	322.08	308.8	321.02	316.89	315.38	317.82	311.4	316.05	319.39	319.62	316.43	321.34	320.83	316.79	317.68	310.86	312.26	320.19	320.38	318.57	316.91	319.82	321.16	319.95	313.98	316.67	312.44	309.47	321.58	319.71	324.25	316.38	315.02	318.78	314.37	320.27	309.85	318.14
310.09	303.7	301.54	308.63	307.92	307.12	314.26	306.14	304.56	305.32	305.67	304.94	303.54	301.15	302.57	301.75	302.98	306.88	303.72	315.54	305.2	306.37	307.45	310.07	306.13	317.24	303.66	311.01	317.06	306.91	299.38	310.14	315.49	312.1	304.27	308.38	304.93	308.25	307.66	297.87	305.94	304.45	305.82	304.37	304.64	306.65	305.48	308.55	308.13	304.02
315.96	308.56	310.77	306.39	310.73	304.41	306.03	312.7	312.03	308.28	309.81	313.08	322.33	321.33	316.01	318.01	309.46	318.31	303.34	315.89	308.41	310.83	313.84	315.99	309.71	308.15	306.03	313.45	315.45	314.23	309.35	315.84	313.62	319.3	314.39	317.59	307.07	315.3	311.41	315.53	316.98	321.32	308.69	315.98	320.19	314.56	321.68	311.63	307.8	311.23
305.42	300.76	301.83	296.23	304.66	297.9	305.14	306.31	307.77	297.07	306.48	306	300.77	303.2	310.08	307.12	305.18	303.29	307.05	301.68	306.82	306.37	305.56	307.32	300.85	308.02	297.3	306.97	299.69	310.7	302.63	311	305.19	301.25	306.78	300.07	302.73	302.75	305.46	303.52	300.3	301.87	301.89	305.35	306.83	307.16	300.43	309.19	303.35	306.92
305.92	304.31	305.03	301.95	303.79	304.62	308.7	308.86	298.06	301.85	305.5	298.4	304.61	300.28	301.44	306.57	303.58	304.09	292.27	307.55	306.26	305.44	303.59	306.69	305.42	296.6	305.32	301.67	305.78	300.28	302.66	299.82	310.58	298.17	304.63	307.64	307.7	318.27	305.35	311.07	300.84	309.27	297.74	296.16	305.52	308.42	304.96	309.53	311.66	302.17
318.42	309.89	319.78	313.41	318.68	308.26	317.08	316.05	311.07	311.37	307.17	320.05	314.57	317.79	318.76	313.22	313.63	316.86	314.92	318.41	316.65	316.64	317.08	319.46	317.58	312.16	315.46	316.33	314.74	312.57	314.46	312.78	309.19	310.12	312.56	318.64	319.17	318.09	307.75	305.01	315.88	305.73	305.96	313.66	313.76	316.81	319.99	317.58	313.52	318.48
298.85	303.12	307.89	298.87	308.94	305.13	301.43	306.2	304.47	298.31	299.65	303.54	298.79	312.17	298.34	303.25	302.38	303.33	300.57	304.9	297.76	306.81	303.56	299.54	305.71	297.82	300.48	304.85	308.07	295.95	304.83	307.21	304.88	305.85	301.32	300.46	291.48	304.13	302.99	301	300.4	295.6	303.47	300.45	301.23	305.39	301.95	306.03	305.57	295.95
313.87	311.19	314.46	314.43	314	310.57	314.16	309.57	316.86	315.91	314.22	309.67	311.98	308.92	319.26	310.98	311.37	312.5	317.82	317.24	313.37	310.8	307.81	311.18	308.3	316.32	311.83	314.48	309.85	306.56	304.25	304.68	321.13	311.31	311.01	316.21	311.19	308.51	315.92	312.84	312.83	314.8	307.72	312.57	309.44	308.39	311.39	314.84	319.25	312.58
327.52	320.1	321.03	324.85	324.45	319.34	330.65	327.06	322.34	326.79	314.91	326.38	324.38	333.27	323.54	328.94	333.64	320.69	324.02	323.65	324.29	328.14	326.91	327.63	317.35	331.17	329.59	331.17	323.06	325.25	318.11	323.69	324.08	331.16	329.29	321.24	325.03	318.32	318.91	322.79	323.54	323.21	325.06	330.55	329.29	326.02	324.15	320.41	323.4	323.45
318.34	318.38	316.41	319.38	317.54	314.87	318.14	317.97	315.76	312.58	317	324.37	314.64	318.6	312.32	318.95	317.27	314.49	318.17	321.56	314.16	316.28	318.9	318.45	323.41	316.32	313.14	315.08	322.98	316.12	325.15	323.22	325.77	320.16	318.03	315.07	326	313.97	321.38	315.57	319.73	317.81	316.77	326.74	323.24	315.06	319.45	319.98	313.86	313.2
313.65	305.68	312.52	311.92	310.6	320.03	310.01	310.01	314.54	315.97	318.17	313.88	311.05	303.39	313.87	316.12	317.86	314.26	306.81	309.71	309.27	308.37	315.51	312.98	309.8	308.41	308.36	310.79	312.67	312.5	307.83	317.22	318.03	305.01	312.97	313.77	311.33	307.44	304.84	318.21	311.9	316.78	308.08	314.9	308.17	309.81	319.18	307.29	307.25	308.81
322.02	315.88	324.17	315.84	320.19	320.6	318.09	315.52	317.31	319.44	320.54	314.88	315.89	317.05	313.3	313.46	310.81	310.38	315.66	318.51	320.41	313.67	319.48	319.15	321.47	308.16	313.19	312.05	320.73	314.75	323.27	315.95	319.01	320.82	313.08	314.08	310.75	318.21	316.33	310.69	312.63	321.39	313.49	317.44	319.77	320.32	323.44	313.9	319.39	322.71
295.98	295.69	294.24	292.74	297.39	301.76	298.64	305.52	307.19	306.44	304.41	312.79	301.18	306.77	299.11	304.21	303.55	301.43	300.79	298.65	299.44	303.42	298.28	295.4	291.76	300.39	298.92	298.15	301.52	303.26	307.15	296.55	298.75	302.83	301.88	301.29	298.78	295.5	301.41	303.08	300.89	292.9	301.3	300.58	297.29	297.28	301.15	304.93	299.81	295.32
297.2	296.19	298.24	291.67	293.83	303.6	294.01	299	296.35	296.91	294.27	292.88	295.5	303.01	299.62	297.22	297	294.16	303.09	296.34	294.41	300.93	294.26	294.53	301.02	296.79	295.42	294.42	301.05	296.69	297.88	293.58	298.46	291.04	306.21	296.57	303.34	295.18	295.69	299.01	301.17	301.67	296.89	290.74	298.9	295.59	296.56	296.55	304.17	302.07
300.07	306.61	304.38	303.78	304.23	299.03	299.09	299.28	299.69	310.3	306.35	300.08	307.02	297.77	307.29	309.2	307.24	304.71	301.97	304.69	304.55	310.17	301.72	308.01	306.89	306.37	308.5	304.19	302.74	303.41	306.73	306.36	305.6	310.46	300.23	301	298.74	306.95	297.68	300.99	303.68	305.69	305.67	301.96	298.68	312.59	304.13	292.42	307.28	305.66
305.36	307.2	302.59	300.47	306.29	302.29	300.15	304.03	302.63	309.42	303.92	299.34	302.54	301.85	307.44	309.26	289.35	302.7	299.62	299.62	295.62	307.31	301.74	308.56	302.63	304.36	304.57	302.36	304.33	303.47	308.46	297.15	303.01	305.63	300.96	306.21	299.6	299.5	305.75	302.93	297.38	301.74	303.24	305.05	295	302.08	304.52	303.09	303.3	312.32
300.47	294.84	300.29	297.4	298.34	294.92	302.57	297.05	300.36	299.14	292.13	298.75	297.37	298.32	301.97	296.7	289.69	303.24	296.69	300.71	295.14	298.4	301.4	301.66	303.67	296.83	303.2	294.59	298.31	306.66	298.84	300.66	296.66	298.96	300.98	293.58	296.53	300.28	300.68	308.97	302.85	292.86	299.87	303.61	296.27	305.19	300.61	300.04	296.69	306.63
307.1	307.87	302.37	304.27	299.73	307.32	307.77	303.81	303.7	303.27	306.82	306.13	301.09	311.71	307.16	302.23	303.93	306.42	300.3	310.21	303.19	304.56	304.06	311.81	305.8	301.52	302.06	305.44	302.78	300.11	303.99	297.68	308.71	308.64	307.79	302.63	305.58	300.21	299.6	305.07	309.63	308.94	295.57	297.59	299.44	302.84	307.8	303	304.39	303.15
312.51	311.29	315.95	313	320.48	318.08	311.14	311.28	310.74	310.59	318.69	320.2	322.96	317.2	320.89	312.84	314.74	310.15	310.47	316.43	312.58	305.59	311.97	309.48	316.24	314.45	314.59	314.18	317.35	317.5	315.61	312.63	323.48	302.71	316.44	321.04	313.38	315.91	318.29	314.29	313.67	317.45	313.11	311.74	310.91	307.69	309.15	315.79	310.11	311.97
297.63	298.42	299.84	296.07	289.09	302.25	289.79	298.3	305.82	298.07	299.56	299.01	302.51	298.52	302.94	302.06	302.63	295.11	300.04	306.49	304.57	297.88	296.15	296.62	298.05	299.36	304.3	299.27	296.38	304.13	306.63	304.29	301.84	298.73	302.15	298.31	298.44	296.19	305.29	292.15	302.35	297.28	303.14	297.06	303.87	287.16	303.19	285.83	298.42	299.94
329.81	329.73	328.09	329.38	328.73	320.94	328.47	331.02	324.38	325.84	329.56	322.91	321.37	323.32	330.02	330.09	324.84	329.8	330.15	332.43	319.04	326.11	330.36	326.58	328.46	328.59	329.29	328.9	327.94	319.38	322.62	331.55	329.14	331.75	328.77	330.38	327.47	330.76	323.65	324.26	329.44	323.42	321.37	326.69	326.21	326.25	329.4	327.47	324.68	327.54
314.14	319.07	310.75	321.72	314.42	316.18	322.13	305.13	318.12	318.26	318.47	317.76	310.8	312.72	317.62	312.87	318.5	318.93	320.12	308.34	319.62	316.53	318.12	308.05	310.28	311.03	311.84	314.82	311.21	317.15	321.89	308.55	314.15	312.11	319.96	315.8	319.22	314.32	316.29	313.05	319.13	308.99	318.34	309.55	313.45	316.93	315.86	318.11	309.16	312.89
334.41	322.53	321.4	328.25	333.08	329.87	324.41	329.06	319.27	326.37	324.61	334.36	322.04	332.74	333.36	324.49	326.27	324.1	322.31	323.17	319.64	327.86	324.24	324.67	321.3	324.01	324.37	328.52	320.55	331.42	330.1	328.23	325.92	321.81	329.17	325.87	333.69	321.3	319.63	331.43	326.5	326.48	325.42	333.09	324.15	329.69	324.01	328.63	331.01	327.01
330.26	323.76	330.87	328.51	323.48	327.72	330.72	328.32	328.62	327.98	326.7	328.46	330.69	326.57	330.17	327.33	323.91	330.64	329.2	323.2	321.67	322.56	326.7	331.37	323.05	323.97	326.65	325.3	322.22	335.35	323.15	326.25	320.55	320.15	321.7	329.8	330	331.09	330.31	321.75	324.34	330.47	325.08	325.54	316.24	325.98	329.5	322.75	330.18	327.89
326.56	328.89	327.59	326.27	334.21	329.01	324.87	326.78	324.76	328.57	329.22	330.52	329.54	330.62	335.19	331.72	325.27	326.01	328.3	327.96	326.75	325.55	329.01	332.72	320.75	334.03	328.46	326.84	325.72	330.3	322.4	328.08	323.86	335.62	328.87	327.64	325.26	322.1	326.68	325.45	325.16	326.09	322.97	328.13	330.19	332.74	327.58	330.06	329.21	325.92
307.64	318.23	314.68	316.08	308.53	311.07	307.36	317.27	321.02	317.27	314.82	320.27	312.73	321.33	314.03	314.45	315	318.56	307.28	310.34	316.3	320.3	317.57	327.18	313.37	319.52	315.74	313.14	315.7	313.14	310.08	311.68	318.41	306.73	309.12	314.41	311.94	324.77	308.04	323.22	315.78	318.19	312.86	317.74	316.84	321.72	310.81	311.12	313.14	307.7
298.73	304.06	301.23	310.95	299.67	305.53	308.82	306.44	295.88	306.62	308.47	298.94	299.02	301.21	303.3	300.02	304.35	313.08	306.43	301.36	301.96	300.04	309.07	298.26	307.9	304.04	312.16	302.46	299.18	298.61	298.17	302.37	305.47	301.31	310.47	300.52	306.04	299.97	298.72	303.96	307.76	301.58	300.32	302.77	303.96	305.28	305.1	300.24	308.49	304.75
327.32	319.43	325.32	321.14	328.58	329.54	321.68	330.06	322.53	325.36	330.54	326.82	327.18	330.72	327.92	325.58	326.52	326.12	315.69	322.62	328.72	331.18	329.54	323.99	329.79	329.71	324.77	331.22	335.6	325.62	326.69	329.72	332.96	328.31	326.55	331.57	327.18	326.16	321.15	329.47	328.71	326.05	322.53	327.72	324.44	320.7	335.63	328.95	331.93	324.51
314.99	304.83	318.87	310.25	317.9	314.35	313.22	306.59	306.93	309.37	319.69	321.2	316.9	317.54	312.52	314.56	312.4	314.18	312.08	317.55	307.15	309.08	314.7	317.1	314.21	301.74	320.51	311.67	313.59	316.29	313.98	315.23	316.54	320.42	310.67	315.78	310.21	318.17	319.82	310.37	310.34	313.19	308.07	317.69	316.69	314.63	316.37	314.82	318.74	314.12
298.84	306.34	290.29	290.87	296.17	296.68	298.31	295.53	302.37	300.07	302.48	302.82	297.75	292.35	303.45	303.98	301.54	303.62	303.95	304.01	294.49	297.78	290.01	297.19	297.23	299.01	309.4	294.79	298.03	292.64	297.15	296.14	293.44	292.49	301.17	295.56	304.94	301.75	301	305.37	299.73	297.74	301.1	297.49	298.76	301.3	292.98	306.19	305.64	297.63
316.75	317.75	313.68	317.42	309.93	309.7	306.73	315.14	310.81	314.39	311.51	311.73	304.83	312.07	309.8	313.01	316.78	313.91	307.25	314.09	309.81	316.97	316.44	312.15	317.15	304.95	313.83	316.98	316.15	316.9	314.88	305.53	308.55	308.51	310.31	325.01	312.47	314.44	312.76	321.53	312.06	319.57	315.36	316.49	318.95	311.61	311.63	314.98	317.31	318.35
303.9	303.16	302.19	305.38	312.26	306.91	306.23	300.76	317.29	300.99	309.7	302.75	307.52	304.62	302.24	307.3	309.68	303.89	307.38	308.56	305.95	307.91	310.78	304.57	301.4	307.37	302.71	300.39	303.28	305.97	301.82	307.9	310.32	306.25	308.62	306.96	309.64	305.58	304.26	312.25	303.77	301.48	307.93	312.21	306.86	308.96	303.85	310.73	307.39	299.42
299.6	300.74	301.09	299.78	304.7	297.78	301.6	303.46	305.73	304.21	302.32	308.71	306.86	302.99	308.27	298.23	301.04	301.3	305.17	304.1	301.23	304.06	300.11	302.73	292.99	304.11	306.47	303.37	295.94	301.47	295.68	304.25	304.19	300.5	302.46	307.57	304.51	299.85	301.9	305.23	305.19	296.03	304.46	301.13	298.47	297.33	300.7	307.06	303.89	306.89
312.98	315.11	311.94	314.49	306.68	305.68	304.34	297.68	307.72	304.77	302.03	307.7	303.47	303.08	308.87	307.47	310.61	302.84	304.58	300.94	305.78	300.03	306.71	304.6	301.38	307.62	309.12	304.82	309.54	309.89	308.55	306.81	301.29	307.75	310.61	304.11	300.79	303.27	306.01	306.04	308.87	298.05	306.34	307.78	306.32	299.69	298.63	305.77	311.08	306.51
300.61	305.13	306.25	301.93	306.51	300.26	301.79	307.74	303.85	302.95	299.41	299.92	313.56	312.51	307.9	296.34	309.7	311.77	303.97	302.85	305.34	308.32	305.02	304.56	302.29	309.28	306.67	302.35	305.03	311.25	303.68	306.35	308.13	300.99	308.11	306.23	308.37	300.73	301.06	306.31	305.2	302.35	299.76	299.64	306.91	308.12	309.88	312.87	309.89	301.4
316.85	320.05	310.47	316.27	315.31	311.14	309.54	309.93	310.92	316.5	309.91	309.23	320.11	315.9	310.11	318.99	315.67	307.79	306.02	316.25	316.98	314.84	314.29	309.67	308.75	317.01	311.79	306.88	312.56	304.11	307.86	319.59	314.12	302.55	315.37	312.99	310.77	312.76	316.12	309.56	310.72	309.79	309.59	317.64	316.15	312.46	314.2	310.39	315.73	312.91
301.69	300.13	303.96	299.04	294.23	305.72	303.15	304.61	300.15	300.07	305.02	308.16	305.48	307.15	308.47	294.37	305.87	305.27	306.26	304.76	302.67	305.83	297.9	303.72	304.06	300.8	300.85	306.53	302.2	303.72	307.39	301.58	303.39	300.6	306.87	311.66	309.11	305.8	300.49	305.79	308.94	301.42	302.76	309.23	311.21	303.81	302.74	307.07	298.91	300.89
311.38	312.7	308.83	310.65	314.35	322.46	311.67	311.34	316.66	305.58	313.31	311.23	321.1	307.42	315.13	305.46	314.78	312.85	310.64	315.9	318.39	315.77	312.9	317.07	313.17	320.08	315.22	321.34	311.35	310.42	310.13	311.7	314.47	308.93	313.74	318.43	315.21	314.15	314.71	316.49	313.03	316.09	317.23	309.9	314.22	308.11	315.08	311.75	316.56	311.35
314.85	308.42	311.08	316.44	312.59	304.18	311.33	311.82	315.41	319.91	310.34	312.78	322.45	312.07	310.11	310.6	305.05	320.17	312.37	313.38	311.04	309.94	314.8	310.22	311.34	314.63	321	310.59	305.54	310.3	311.22	317.49	319.29	311.81	312.63	310.11	307.48	316.67	313.29	311.73	315.93	318.82	311.87	303.85	310.75	313.32	306.55	303.42	309.34	313.69
299.97	303.75	296.78	301.13	298.61	307.17	311.2	303.78	303.44	296.07	303.1	304.05	296.73	304.67	306.32	302.69	300.23	306.98	307.04	302.18	301.29	304.33	303.63	304.48	294.35	297.1	301.93	303.97	305.86	302.07	299.05	305.33	305.48	308.52	303.13	304.66	301.71	302.17	300.09	305.29	301.45	298.14	304.09	302.36	302.25	298.5	300.97	307.9	304.87	299.06
299.85	299.14	305.76	299.66	307.37	308.85	294.09	302.25	300.57	300.8	302.6	297	307.35	308.51	295.18	305.81	297.78	301.85	302.88	304.63	298.52	300.57	305.53	305.55	298.52	298.12	299.11	310.36	302.09	307.16	307.03	300.66	305.52	303.87	307.34	303.07	308.6	300.52	302.53	302.25	304.94	297.52	301.59	302.85	302.04	301.45	301.12	305.12	304.33	309.26
315.03	311.19	314.71	314.5	315.89	308.66	314.89	310.71	312.15	313.92	308.55	309.82	312.93	312.16	307.07	317.63	309.37	321.05	316.93	318.46	315.9	306.54	312.58	312.97	307.23	314.86	316.01	315.2	312.61	310.58	312.5	307.96	310.54	306.59	309.69	303.52	307.32	309.5	311.57	319.08	315.09	305.66	310.41	306.4	311.54	308.52	316.92	315.63	314.13	315.75
320.66	318.4	317.31	320.35	325.97	321.26	323.9	311.54	329.61	314.84	311.7	319.79	319.51	317.14	315.88	321.34	317.88	323.44	314.48	315.74	323.64	319.97	321.04	317.75	318.49	318.21	323.05	321.5	317.19	317.33	319.79	323.89	323.87	314.77	317.35	316.19	318.6	316.13	323.25	320.34	315.76	313.47	324.44	314.88	314.87	319.34	319.37	317.2	318.36	320.15
304.77	301.06	302.38	305.59	311.96	306.83	300.81	296.07	300.95	311.26	301.01	308.12	303.94	300.94	301.84	305.25	305.2	304.92	299.39	306.98	296.9	300.82	302.55	305.82	305.6	301.55	298.82	309.88	310.02	306.82	300.18	306.8	305.47	310.53	308.24	302.6	306.03	305.75	300.68	308.29	303.37	303.32	306.58	304.42	307.73	304.93	304.71	299.67	293.86	301.64
304.86	294.8	297.58	307.21	301.92	301.32	297.58	300.3	299.77	305.53	307.38	295.64	294.31	303.67	305.27	302.3	303.73	302.33	299.53	309.44	298.47	304.79	306.33	300.32	316.72	303.97	310.35	301.91	299.86	299.59	305.26	303.2	301.32	305.61	309.66	305.17	299.78	300.55	307.83	312.68	305.45	295.63	309.36	303.55	301.66	304.27	301.86	310.25	303.73	298.64
313.91	309.23	306.88	313.99	309.54	306.57	303.54	316.17	314.44	313.29	308.95	305.02	307.25	311.96	309.98	307.6	309.63	310.55	309.24	308.95	315	307.95	306.03	310.61	315.17	308.62	313.93	309.92	313.17	311.68	307.63	312.76	314.38	309.91	308.79	309.41	310.2	311.16	309.11	313.76	318.43	309.11	315.68	306.73	312.06	310.12	310.42	308.22	316.51	312.38
291.35	294.39	297.23	294.73	291.12	301.91	291.01	291.97	296.16	300.04	290.15	297.41	298.09	298.61	292.48	295.73	295.52	295.17	295.32	297.89	289.68	297.07	294.42	288.98	295.16	299.42	298.61	295.74	292.25	297.38	295.94	293.08	293.05	299.09	288.81	290.95	294.13	296.14	294.86	290.72	288.95	293.49	294.58	295.17	296.94	293.2	292.42	288.78	297.28	291.22
317.11	312.32	305.32	313.4	302.41	305.04	313.33	310.77	306.82	315.64	307.67	304.36	304.93	309.63	310	316.64	305.68	310.27	319.46	317.98	311.6	312.57	306.62	307.57	314.09	304.61	311.14	312.97	310.03	307.7	313.34	309.54	308.08	307.96	306.81	313.97	311.09	311.45	307.69	301.92	315.53	308.77	310.65	304.13	310.71	309.31	313.85	308.82	308.81	306.4
318.14	315.86	320.87	313.4	322.94	315.35	323.25	314.92	316	320.35	319.03	320.97	320.19	316.21	317.21	321.9	314.91	323.3	309.69	315.59	313.13	326.32	318.22	315.82	311	317.16	312.79	324.36	316.86	322.61	311.51	314.52	316.92	317.03	315.02	321.92	313.43	310.65	314.29	322.21	318.21	319.12	321.2	319.14	312.1	314.59	316.7	316.91	320.64	316.94
313.35	311.34	311.25	314.86	307.32	314.26	315.3	308.67	310.31	306.32	311.46	313.23	317.15	306.71	308.84	311.07	317.14	308.98	315.77	302.95	314.14	312.69	307.16	310.46	316.41	310.96	305.62	313.14	312.68	310.17	317.24	316.34	305.6	310.96	316.58	320.25	315.04	308.64	305.3	311.84	309.9	311.6	316.67	302.32	315.81	307.67	316.24	308.71	314.57	312.07
320.5	320.4	311.69	316.43	312.53	318.23	307.89	315.62	320.96	312.87	321.87	310.14	312.66	316.05	318.55	308.44	313.17	312.15	314.2	313.05	312.64	316.02	309.57	315.58	313.03	308.13	314.46	318.58	318.92	314.88	310.5	308.7	309.23	312.06	316.45	311.66	310.26	308.28	317.95	313.84	313.94	318.63	303.41	310.26	310.26	317.31	316.99	312.46	308.75	316.86
309.31	307.6	311.53	312.61	306.64	303.11	312.35	303.72	302.87	313.21	311.84	309.66	308.47	308.93	308.35	307.59	307.85	296.58	314.39	309.84	314.3	314.82	305.16	309	298.52	305.34	310.59	307.23	314.84	306.03	306.92	309.97	312.79	315.57	307.75	305.99	311.05	306.83	304.78	308.64	310.85	316.43	308.29	307.21	308.99	307.94	308.82	310.31	299.3	306.2
325.9	320.7	326.15	328.98	332.92	323.99	330.29	328.78	326.12	325.39	326.63	326.85	329.36	328.53	322.8	324.45	335.41	329.81	330.01	333.09	328.24	328.66	330.87	320.32	331.28	327.04	321.81	325.01	329.32	329.32	330.58	329.18	325.9	331.33	328.88	328.94	330.09	320.17	329.6	331.06	328.98	331.54	326.73	330.51	323	329.65	329.06	330.93	321.16	318.5
307.18	313.16	308.62	306.53	308.29	311.58	308.53	304.12	299.05	309.46	310.51	298.16	303.59	305.92	309.89	303.02	305.82	302.28	306.83	304.92	306.32	304.44	308.35	301.35	303.81	311.93	303.32	305.88	306.35	308.63	303.37	305.69	299.96	305.87	307.03	312.88	306.34	305.2	307.58	302.73	307.04	299.34	311.28	301.8	304.07	303.9	305.03	311.81	307.25	318.36
300.45	311.37	297.5	311.35	298.36	305.21	306.38	307.88	303.42	302.75	305.89	302.65	304.4	313.67	301.72	307.22	311.24	304.93	309.13	306.57	304.2	310.36	309.8	301.61	301.39	306	298.34	300.88	310.36	299.19	301.07	305.89	311.89	303.31	307	307.17	304.16	297.83	305.68	300.33	303.75	299.63	295.79	303.03	304.65	297.41	302.49	304.74	298.21	300.68
310.73	312.59	302.43	308.76	303.71	304.7	308.57	310.5	307.78	309.2	303.84	306.02	303.44	305.81	309.8	310.88	304.97	314.11	308.04	305	313.61	310.82	313	307.41	302.52	306.55	310.13	314.52	302.99	302.61	310.64	310.33	309.83	308.28	311.61	306.97	305.43	311.69	312.33	309.02	307.46	307.46	301.24	301.22	300.32	304.72	311.63	308.56	304.3	302.59
304.35	310.8	308.96	307.44	312.24	308.29	311.64	307.96	311.53	307.75	309.44	319.81	311.23	307.38	313.36	309.36	300.91	305.61	307.72	307.35	316.01	306.88	308.5	311.92	308.08	310.51	312.91	314.55	307.05	308.16	307.25	303.82	319.35	309.8	306.35	313.84	310.29	308.33	309.09	314.3	310.42	311.9	305.27	316.16	308.8	311.53	309.45	304.46	312.86	305.74
289.21	300.79	295.6	302.58	294.47	295.13	297.66	299.2	290.78	291.23	301.9	293.41	290.51	290.84	294.47	295.53	303.36	296.07	296.73	299.12	296.21	298.23	301.76	300.21	299.13	299.41	293.36	295.23	292.08	298.03	296.01	300.35	292.39	295.87	292.97	293.23	297.25	300.36	297.55	296.31	289.39	296.47	297.66	294.3	292.73	299.44	291.83	299.02	299.42	297.52
319.68	321.84	322.18	311.13	317.79	320.99	312.5	320.99	311.9	316.07	321.72	314.64	311.04	315.6	309.89	309.28	317.9	313.94	312.6	318.22	314.85	318.89	315.31	321.2	314.63	311.08	312.31	316.03	307.03	314.4	309.28	315.65	313.09	313.98	315.32	320.25	314.21	314.9	312.2	315.62	318.6	311.03	318.34	317.6	315.33	310.44	314.82	318.03	317.23	312.06
310.43	313.16	305.77	304.75	300.09	304.09	305.98	310.85	303.57	301.33	304.96	302.9	305.72	302.87	297.17	305.82	304.35	301.51	303.99	304.84	298.78	295.42	310.27	303.37	309.06	311.67	310.15	295.19	304.6	309.93	301.81	305.86	300.59	303.9	307.67	308.15	309.61	306.61	308.17	309	307.46	306.04	312.21	301.4	296.06	303.81	302.83	307.32	305.47	313.43
314.58	314.16	311.52	320.35	313.78	323.24	321.64	314.85	314.15	315.97	310.69	319.33	313.88	324.71	313.16	319.33	319.73	317.49	313.47	315.38	314.84	314.57	319.93	322	317.24	321.13	317.03	317.53	310.67	318.99	316.24	316.53	307.09	316.17	318.95	321.48	319.19	317.39	319.62	321.94	319.78	313.62	312.32	309.09	315.91	313.62	323.44	322.35	313.45	310.6
300.65	307.81	302.17	309.99	307.56	301.7	302.75	304.92	304.88	301.27	310.69	303.33	305	299.23	302.61	304.04	311.69	305.79	308.71	306.72	307.74	302.31	307.54	306.85	311.26	308.28	302.98	309.41	309.75	315.09	305.72	315.24	305.13	310.32	314.57	302.56	299.64	304.58	306	309.2	306.12	309.35	304.28	304.77	303.05	305.04	308.13	304.93	309.83	306.9
316.93	319.23	318.43	320.58	330.89	330.79	323.22	329.3	323.2	327.03	320.71	321.3	325.06	319.86	325.2	323.72	325.42	324.15	328.47	322.03	317.34	323.86	324.71	319.53	326.02	320.24	328.01	321.04	318.95	323.02	318.41	328.3	330.33	328.66	319.43	323.07	327.91	324.75	321.8	320.31	318.76	324.72	325.28	325.68	327.27	320.35	324.19	326.81	329.19	331.09
315.65	310.87	313.75	309.59	313.19	313.28	312.17	307.56	312.7	313.84	315.73	314.48	317.52	315.64	310.89	305.24	314.1	311.59	310.94	310.68	315.01	316.81	310.89	316	305.47	310.81	314.89	318.96	310.7	314.5	316.14	303.21	305.25	315.04	315.96	311.88	311.14	308.15	308.89	313.77	313.07	316.61	310.92	309.1	307.41	310.48	312.82	319.27	312.09	314.97
310.45	313.42	318.55	315.14	316.28	324.31	315.89	322.36	322.48	322.12	318.06	323.62	318.32	320.1	317.04	318.02	313.38	321.24	310.94	316.09	315.64	319.72	321.37	327.14	317.96	316.57	321.59	315.45	316.28	318.37	319.11	320.35	317.24	310.44	311.83	318.32	322.01	318.88	313.79	314.95	317.66	314.71	317.55	315.55	318.23	318.39	322.79	322.47	316.16	316.56
301.54	303.26	311.64	307.21	303.87	313.78	303.26	303.09	303.67	305.37	307.14	305.39	301.68	299.32	301.79	306.19	304.06	304.98	307.45	298.89	308.28	303.43	304.48	305.68	314.24	308.39	306.77	308.81	307.93	305.65	313.66	306.27	308.13	303.18	303.39	297.41	308.29	305.12	311.07	296.37	312.33	300.28	302.49	306.24	304.61	301.82	300.91	311.74	303.96	303.08
319.59	316.61	322.63	316.93	321.58	323.71	319.72	313.51	316.08	315.22	327.23	312.75	313.12	322.58	303.91	318.78	321.79	317.1	321.15	319.04	315.86	323.52	316.1	313.33	317.99	323.82	317.1	315.44	316.4	317.16	317.9	317.44	314.41	311.92	321.08	312.97	317.94	313.26	320.09	322.53	314.03	314.14	320.32	319.3	317.21	319.18	319.1	329.08	315.27	315.71
310.84	329.34	314.81	320.55	319.17	310.78	318.25	317.5	312.72	319.22	319.27	324.96	317.83	315.83	332.47	314.68	311.56	312.91	312.08	317.5	324.41	311.67	314.48	318.91	314.7	309.91	317.08	314.84	319.8	315.34	320.58	322.95	322.95	317.93	319.17	325.29	316.76	314.39	317.05	313.86	319.11	312.5	321.39	312.55	321.61	323.5	323.03	312.48	316.76	319.02
320.07	310.31	307.86	312.14	310.88	314.99	312.43	304.54	302.58	314.66	311.64	309.11	316.35	309.94	309.68	309.91	315.94	307.14	308.74	306.11	311.42	312.15	313.64	307.67	311.93	313.08	310.62	311.08	312.72	309.48	318.15	315.14	311.98	311.21	303.41	306.35	309.49	310.86	314.02	312.3	310.31	316.89	311.82	312.72	302.56	309.17	306.37	307.42	311.17	309.87
307.81	305.15	294.45	301.43	297.64	306.02	299.79	301.31	298.65	301.35	305.25	303.92	308.69	308.96	300.9	301.57	299.9	306.26	307.46	294.1	300.19	299.05	302.67	306.81	301.76	293.79	300.66	298.02	306.55	298.91	301	303.77	301.85	296.41	297.16	307.27	306.01	305.04	303.37	299.01	303.91	293.32	306.13	296.42	304.47	307.59	300.08	305.12	306.94	303.38
307.66	306.69	296.97	304.3	306.29	301.7	301.85	302.21	302.03	303.24	303.31	300.9	308.92	301.37	302.63	301.88	298.51	304.98	305.78	297.67	301.04	295.29	303.41	302.17	298.22	291.04	301.13	304.7	304.21	306.41	298.14	303.68	304.9	305.6	307.99	307.66	303.04	296.88	304.67	300.62	299.38	303.06	302.6	307.86	304.98	301.75	302.3	305.21	306.29	301.52
312.92	321.29	307.53	314.75	317.51	317.23	311.27	311.12	313.24	308.6	316.52	319.88	312.79	313.61	314.24	315.98	319.87	319.13	314.05	319.06	317.44	321.15	322.66	323.25	315.48	314.88	322.96	319.08	318.08	314.85	316.65	310.21	320.33	315.95	313.4	320.43	316.33	313.24	313.67	315.89	312.13	315.48	313.3	313.43	319.87	306.98	314.96	316.64	318.37	313.03
294.99	300.73	290.86	293.76	292.94	290.86	292.1	296.81	295.14	296.25	291.78	293.15	287.58	301.87	288.63	294.48	296.06	292.35	290.25	288.57	293.59	296.25	297.59	300.87	293.3	291.65	297.51	291.25	297.81	297.05	297.08	289.47	300.35	290.67	293.74	295.59	296.83	299.23	290.31	293.16	290.83	296.21	297.71	295.48	290.89	296.99	295.03	298.4	298.02	301.27
312.41	314.04	316.15	314.86	313.93	311.81	323.18	313.41	314.56	323.64	314.54	317.01	311.23	309.22	315.94	313.68	318.64	317.83	319.74	312.44	318.26	315.68	309.6	308.95	314.86	309.89	310.55	314.77	304.95	307.92	310.32	309.77	315.05	308.29	315.46	322.82	318.32	317.62	314.7	313.18	318.25	326.08	315.61	311.53	315.5	312.28	317.93	313	322.01	317.58
317.58	320.06	317.5	318.26	315.76	325.62	320.65	309.22	317.08	315.38	312.21	316.02	320.11	315.21	311.8	324.4	315.36	315.03	319.06	324.01	324.39	318.26	317.55	322.08	316.19	310.15	316.44	314.38	316.04	316.52	317.42	320.99	317.29	319.56	317.67	318.12	315.27	324.16	313.46	317.68	315.51	315.86	321.5	317.04	315.17	313.71	320.2	321.65	321.55	322.34
314.79	308.65	315.79	317.22	316.8	318.47	311.81	317.92	311.88	320.65	317.77	318.89	313.39	315.27	317.57	317.46	318.77	322.08	313	314.42	315.37	316.28	308.1	311.07	314.56	315.11	319.94	313.46	311.76	314.19	317.42	321.88	313.33	311.28	316.49	319.73	314.85	315.68	316.51	314.1	309.45	315.35	315.11	309.98	312.67	308.39	308.59	315.34	313.41	308.35
316.55	314.75	312.12	314.51	314.86	317.26	313	311.65	315.77	314.71	315.99	316.52	319.22	311.95	313.44	319.19	312.88	315.9	310.65	322.49	315.51	320.88	315.66	313.34	320.39	319.56	313.25	319.33	320.35	310.5	314.62	313.79	317.4	314.12	317.29	313.56	316.24	317.09	321.77	313.07	315.27	318.82	309.76	315.5	311.78	321.57	316.81	317.28	316.75	316.9
305.04	295.18	304.05	298.71	302.6	298.91	306.58	303.94	304.55	301.75	310.28	301.78	303.11	305.31	300.32	306.27	297.36	306.02	299.27	296.9	305.02	299.91	310.44	297.52	298.11	298.53	304.51	297.27	305.14	305.99	306.72	307.56	308.23	305.48	298.33	308.04	303.55	310.26	300.78	301.82	311.18	299.13	301.37	306.34	303.28	305.81	302.35	302.7	299.94	306.46
311.32	310.03	307.92	314.54	308.67	307.29	312.72	307.36	309.15	311.66	308.91	307.51	312.29	306.06	311.92	306.3	310.14	311.68	314.63	305.25	303.07	309.8	301.42	304.7	308.9	313.21	316.34	311.03	303.95	308.04	312.44	306.17	310.75	315.52	304.39	304.72	307.27	315.44	307.02	313.52	309.48	313.26	311.56	307	310.19	297.88	301.99	311.23	310.6	309.48
305.12	308.87	295.34	302.31	296.78	304.37	307.95	297.89	303.19	300.41	304.68	302.15	303.27	307.51	301.8	302.5	306.99	306.28	307.43	298.43	302.31	305.89	303.13	304.38	306.35	300.4	305.3	302.61	297.64	305.92	300.66	299.45	302.98	306.58	302.34	302.18	306.3	298.23	304.48	302.69	291.42	309.79	302.71	301.45	309.78	306.69	307.26	300.09	298.7	298.36
317.49	310.88	313.57	311.62	312.91	306.77	317.59	305.76	307.84	316.19	320.43	319.93	319.47	314.71	316.91	314.95	317.21	310.27	310.21	315.01	312.46	310.86	308.52	312.41	317.65	314.15	316.27	314.92	315.78	309.51	313.85	313.37	307.9	310.71	313.77	310.85	312.6	316.76	313.19	319.94	311.17	314.96	317.51	312.21	318.62	308.76	315.95	309.54	317.13	315.13
316.19	315.84	310.81	316.23	315.99	315.36	317.1	312.07	312.64	315.47	316.05	317.34	312.71	316.14	324.84	313.69	318.58	316.25	324.78	318.98	320.76	315.67	321.88	313.6	317.15	316.36	314.32	314.15	316.14	318.91	316.77	315.33	316	315.27	314.91	310.33	313.14	318.73	316.42	314.09	315.3	312.51	315.65	319.18	309.24	315.48	310.73	315.35	314.82	307.52
315.99	309.37	313.42	311.43	314.39	310.95	316.04	316.14	319.46	316.33	320.57	312.3	305.06	320.07	311	316.48	311.79	312.89	308.11	315.52	318.32	308.65	310.6	308.07	309.26	316.39	313.49	314.97	305.38	313.93	309.17	311	314.87	317.26	305.6	317.84	311.32	312.76	316.58	310.75	317.98	310.55	319.11	315.48	316.29	313.33	315.88	314.12	309.88	315.68
311.81	307.01	300.47	298.98	308.03	306.33	310.9	304.91	309.81	307.11	302.48	309.17	303.13	308.19	306.77	304.56	310.46	303.9	310.44	315.1	308.74	310.73	303.74	311.53	307.88	304.85	312.04	311.35	313.29	305.97	314.85	308.51	307.72	306.22	306.43	310.47	305.21	303.38	309.4	311.68	305.19	301.2	306.37	307.04	307.33	304.89	306.14	308.46	315.05	302.66
305.67	311.39	302.78	304.41	319.62	302.8	319.51	304.84	305.84	309.04	308.83	309.79	301.39	311.03	313.64	313.3	312.91	303.3	301.4	305.05	303.7	306.52	313.37	300.33	306.76	301.82	306.03	311.24	305.71	308.62	306.75	304.31	303.15	301.05	306.62	307.47	305	304.07	305.25	308.85	305.56	303.52	306.25	304.42	313.03	306.49	309.9	300.93	307.89	309.14
305.68	296.12	297.46	296.63	294.81	306.22	295.1	298.05	303.16	301.27	296.76	300.66	291.23	303.94	296.08	300.92	294.98	299.25	297.31	302.49	307.94	297.35	298.72	299.12	305.97	302.15	293.5	296.12	298.12	303.88	302.38	297.57	305.75	299.2	300.2	298.52	305.67	301.56	302.5	300.59	302.19	304.32	293.96	302.36	305.2	296.19	297.95	297.42	298.3	297.15
307.74	301.34	300.73	304.35	296.66	302.94	308.59	301.56	291.5	297.69	296.51	301.41	305.78	301.48	303.92	297.51	301.21	304.66	308.64	298.07	301.96	298.25	304.82	296.01	306.52	304.99	302.68	306.08	303.22	294.79	302.87	297	307.55	297.48	301.27	307.19	303.27	301.87	304.7	305.3	300.29	297.58	306.77	303.39	305.54	300.26	304.64	307.75	303.92	302.78
324.6	327.52	327.47	323.04	326.09	322.3	328.47	326.85	322.21	334.69	327.53	328.72	329.64	329.96	328.74	322.96	333.28	321.26	325.22	323.79	324.76	324.81	327.87	329.12	323.89	328.07	323.86	325.98	322.6	326	325.28	329.12	331.76	321.8	330.54	327.47	317.41	317.8	326.28	317.26	335.15	330.97	332.58	329.12	326.52	324.79	329.57	333.74	323.59	328.87
298.84	302.42	300.07	301.3	298	299.24	303.23	297.74	301.2	300.11	304.19	297.05	289.3	306.34	305.86	298.15	301.26	297.96	297.69	302.33	299.64	305.18	303.47	302.17	304.93	296.29	306.22	294.08	300.96	295.79	300.36	301.32	295.05	302.35	299.31	296.94	303.85	297.56	299.39	299.44	295.72	304.97	302.74	302.1	295.75	300.13	293.72	295.18	297.86	299.6
298.77	302.89	298.33	305.24	305.54	298.94	304.73	301.44	308.97	297.9	304.27	302.86	299.31	298.37	305.07	300.32	302.35	296.79	301.04	301.09	307.59	307.9	297.01	303.08	304.55	308.04	305.5	292.97	302.56	303.09	300.93	308.01	303.3	295.05	309.61	303.45	303.88	298.83	301.91	299.59	314.61	304.41	296.09	299.41	300.43	308.27	303.61	299.04	302.21	301.92
321.86	324.37	335.89	322.8	330.93	324.78	325.32	325.83	332.9	327.75	326.79	324.68	322.65	322.97	325.9	330.18	329.88	330.34	327.83	330.88	321.97	324.36	322.71	333.84	323.18	324.7	330.2	327.11	330.93	326.7	330.12	325.94	332.35	323.72	326.02	334.48	325.15	330.92	327.37	324.55	330.21	330.65	329.07	330.47	322.77	335.58	328.12	326.3	331.77	328.1
302.25	302.26	298.78	302.85	304.97	297.67	296.52	309.5	300.22	293.89	305.76	297.51	299.91	291.5	295.81	308.83	291.01	305.46	300.29	299.65	297.15	299.49	302.84	302.26	297.28	303.47	305.43	299.96	298.18	299.62	306.11	294.85	299.51	302.15	298.4	298.65	309.97	295.6	300.25	302.08	294.99	303.46	302.32	296.27	301.91	296.01	297.82	292.99	300.28	300.78
309.05	319.05	307.33	311.14	307.57	313.29	316.5	303.21	316.15	314.55	313.56	312.97	308.55	308.27	315.09	318.42	310.48	308.61	314.03	316.66	315.92	313.73	311.24	313.78	315.28	318.23	313.58	316.06	306.85	308.09	310.64	304.03	303.76	317.83	315.38	316.8	315.06	311.39	315.12	314.78	315.84	316.73	313.83	310.15	311.06	318.5	319.42	311.6	309.11	307.93
310.69	308.21	306.57	305.5	303.62	308.3	312.63	310.15	296.88	306.39	311.75	305.67	312.25	314.32	306.33	304.66	307.29	303.18	307.49	307.85	309.42	309.6	313.45	305.06	310.3	304.87	310.8	304.04	303.15	305.4	304.32	304.35	303.8	306.44	309.09	307.23	301.53	301.15	301.78	306.82	311.29	310.81	311.15	308.56	299.06	310.72	302.95	314.1	298.89	309.47
306.65	319.2	318.72	308.45	313.73	316.49	319.06	318.37	319.77	313.63	319	315.44	321.49	311.88	316.39	315.3	317.49	311.44	316.29	327.77	321.53	310.19	323.75	319.15	316.81	315.37	317.22	313.37	311.89	317.88	316.98	312.18	314.61	322.49	312.72	322.34	314.07	315.6	313.82	316.31	321.65	315.8	316.68	321.83	320.1	322.82	317.65	311.7	324.84	322.27
309.62	309.67	305.89	312.09	310.69	305.72	305.68	306.56	308.41	305.58	309.21	315.62	310.75	304.83	312.12	308.76	306.27	313.5	306.86	305.36	309.88	311.12	309.75	312.42	304.77	306.26	312.24	308.87	314.31	305.54	307.71	313.98	311.01	315.84	312.12	309.34	306.54	304.76	310.44	309.2	312.09	306.63	301.89	311.75	312.77	303.48	308.4	313.97	308.97	315.8
300.16	303.26	313.29	300	308.31	302.97	298.51	298.14	308.48	300.65	301.69	301.5	303.94	296.27	306.59	307.31	303.88	304.55	303.93	295.32	305.15	304.2	310.24	305.63	304.99	305.68	303.31	303.91	306.1	308.91	306.91	307.9	303.71	309.28	303.41	304.32	312.54	301.05	298.97	309.02	302.17	307.31	307.87	299.76	305.38	298.45	307.55	308.77	296.83	305.79
315.45	308.43	309.12	309.49	313.28	312.5	311.52	311.46	303.44	304.99	310.85	308.75	304.73	316.95	304.12	317.7	309.4	314.78	304.7	313.42	302.7	315.76	317.79	312.79	305.23	313.44	314.53	307.25	315.99	305.68	310.81	311.6	312.07	305.8	306.91	306.01	313.44	311.07	312.16	312.68	313.26	317.17	313.64	312.86	309.64	311.43	312.6	313.06	314.69	307.4
294.96	294.72	299.35	297.55	295.81	297.25	305.83	295.3	291.87	293.27	297.51	304.38	297.93	298.5	290.65	290.3	293.28	291.26	295.46	296.63	299.51	301.1	298.17	298.26	298.72	296.47	297.29	292.24	299.05	299.59	295.48	296.5	293.76	299.48	296.42	297.39	295.09	295.46	299.61	299.03	291.36	305.46	294.33	293.73	295.26	295.85	298.68	297.39	300.46	295.89
328.9	323.36	316.96	313.91	313.59	321.85	322.03	322.44	316.54	308.94	319.93	318.86	322.52	319.01	324.68	311.54	322.81	323.92	326.18	313.9	316.85	320.88	319.46	316.27	322.1	319.16	313.06	311.5	315.39	312.04	319.55	323.37	315.89	315.62	318.45	323.39	319.57	311.61	317.27	320.73	316.27	310.18	319.43	323.34	323.67	322.23	322.81	318.48	313.96	315.63
298.27	296.65	297.04	296.36	301.53	298.58	298	310.67	297.47	301.17	300.17	304.82	300.66	300.85	302.19	300.38	299.63	306.53	298.62	302.38	300.22	295.96	298.18	299.59	298.36	297.35	302.62	296.15	299.31	302.81	298.82	294.81	308.15	296.62	297.91	300.93	309.49	306.65	291.21	305.55	302.4	305.42	302.24	302.56	297.9	297.48	300.26	298.48	296.47	295.84
306.48	302.34	305.63	311.49	301.21	302.97	303.3	298.08	298.4	301.31	304	308.06	301.4	296	311.33	300.79	303.4	308.63	300.06	309.7	304.16	303.99	304.67	306.48	300.74	302.61	307.73	297.01	305.39	301.18	307.04	308.87	303.9	306.08	305.41	298.54	303.84	301.2	298.39	308.53	304.85	309.57	305.43	299.96	297.11	299.77	301.56	302.55	303.93	300.36
313.81	323.13	314.68	320.96	315.54	313.93	317.55	323.98	319.7	317.63	311.23	315.52	320.18	320.37	314.24	316.89	316.57	320.42	318.45	308.99	318.69	318.54	318.24	317.8	319.5	312.33	316.16	312.74	312.5	323.65	316.44	319.13	322.24	310.66	315.35	321.75	320.63	321.07	314.05	310.41	313.52	308.71	319.74	316.02	319.58	318.86	313.22	319.95	315.91	317.65
308.23	306.48	300.64	303.71	303.91	300.97	298.44	304.37	301.05	301.75	302.01	296.76	305.87	313.65	294.52	298.86	304.77	299.78	301.07	303.42	299.28	304.06	295.18	307.53	303.66	301.07	306.19	306.37	303.47	305.79	296.06	300.38	306.14	306.28	302.63	304.92	305.29	306.02	306.44	296.57	304.06	301.17	298.48	296.38	300.63	301.17	305.76	303.64	298.03	303.35
316.75	315.67	315.97	318.32	319.43	315.14	310.12	310.67	319.19	313.94	318.82	315.05	314.03	315.6	311.58	314.49	304.88	312.54	311.54	321.72	313.69	313.87	318.19	312.06	305.47	312.91	312.25	321.8	312.46	315.3	311.66	312.33	320.22	315.02	323.34	316.86	317.18	314.72	316.18	317.37	322.18	320.09	312.9	315.17	316.43	316.62	319.99	314.35	321.99	316.97
305.36	312.7	318.55	311.81	309.02	316.09	310.15	311	317.27	308.51	304.08	317.52	303.9	311.66	311.2	310.28	309.44	307.82	310.86	312.55	310.22	316.52	318.41	311.83	315.7	317.79	315.07	307.75	315.14	314.38	311.62	307.98	314.43	314.84	310.77	310.84	316.17	307.7	319.61	309.28	316.31	308.57	313.78	312.05	318.69	314.6	302.25	317.17	305.85	311.59
320.41	329.81	328.78	323.79	323.81	331.18	323.85	318.76	328.71	319.23	324.54	324.83	322.98	317.96	328.13	325.12	323.62	325.58	324	324.78	321.18	332.07	323.31	323.45	330.65	330.25	324.75	315.66	333.86	328.52	321.5	324.79	324.29	324.95	328.46	327.5	318.69	329.78	321.71	322.29	322.31	325.58	325.67	320.33	322.77	329.14	326.75	321.23	321.01	334.89
309.2	312.98	307.12	306.51	305.24	304.38	306.06	310.22	305.49	310.57	308.77	311.55	306.78	304.77	305.41	308.79	304.71	303.36	306.78	303.31	308.74	316.53	302.27	301.21	309.38	309.14	304.42	302.54	311.75	300.8	307.8	300.07	304.74	302.56	308.83	305.49	304.24	316.28	303.51	311.25	309.5	311.92	311.86	310.51	307.96	309.45	303.6	306.07	310.9	307
310.7	314.67	313.45	318.26	312.46	312.85	314.52	310.2	317.19	311.5	308.69	314.31	305.71	315.35	312.65	315.77	317.25	308.46	310.23	317.21	313.62	316.2	312.41	315.05	319.76	308.33	317.05	310.02	311.85	311.99	312.18	316.96	316.64	307.39	316.88	310.8	307.28	311.24	308.46	318.68	310.33	315.28	314.09	313.67	310.26	312.31	310.37	309.82	319.19	318.25
322.25	332.34	335.38	330.68	324.45	328.21	328.59	330.77	323.01	331.57	332.5	328.5	330.51	333.09	336.4	330.12	331.13	333.74	328.95	327.43	321.72	328.53	328.02	334.47	329.22	329.25	325.52	336.73	326.46	325.62	333.49	328.3	329.88	330.28	327.23	331.96	327.66	334.29	324.22	334.63	326.05	330.46	329.43	325.91	335.58	333.05	327.43	327.35	329.9	328.67
313.02	312.82	317.83	312.61	322.59	308.97	323.07	315.17	311.79	319.62	317.14	319.17	317.07	307.12	313.15	317.29	317.88	321.94	318.89	314.54	310.39	317.17	308.46	315.04	318.54	314.4	314.31	311.75	311.82	317.53	312.11	316.86	313.84	314.86	312.69	315.91	310.83	316.06	309.5	316.12	314.09	316.51	314.01	310.83	314.56	319.32	314.43	313.23	311.65	308.16
301.82	297.73	305.77	291.11	304.8	305.32	303.22	304.83	300.91	301.71	299.44	302.32	302.83	301.12	309.65	305.71	294.91	306.22	306.68	306.92	301.28	299.37	304.57	310.4	309.31	300.41	308.94	301.1	305.61	306.22	304.27	295.71	302.04	299.07	299.57	308.4	305.71	294.17	299.54	301.74	301.39	308.52	303.45	300.32	304.62	306.42	304.21	306.71	303.1	294.91
316.69	313.3	314.28	315.47	318.64	320.9	320.05	325.2	311.21	319.56	311.56	316.7	323.09	310.35	317.58	320.52	311.99	319.08	319.44	319.25	317.15	321.88	319.05	320.62	315.5	310.02	321.35	322.77	319.7	314.94	321.72	322.12	319.28	316.71	317.54	318.7	314.11	309.19	316.75	321.03	313.81	307.67	313.46	313.06	315.19	321.62	317.33	318.83	320.56	312.01
325.55	330.79	322.54	324.22	329.28	332.13	322.37	331.07	328.17	331.53	330.82	324.25	328.62	319.89	322.34	329.98	334.17	334.77	323.29	325.67	320.12	331.71	327.55	325.77	318	332.49	335.22	328.64	329.4	330.34	327.56	323.59	329.15	332.86	318.85	327	325.78	319.77	327.59	333.04	329.84	334.26	322.96	326.94	325.66	328.19	324.59	326.95	324.41	322.7
315.96	308	307.39	320.53	315.44	310.65	317.23	313.81	324.25	317.11	310.38	317.04	310.47	320.03	319.16	316.88	313.82	309.91	317.41	311.28	310.27	319.85	312.73	314.48	311.01	316.84	306.08	311.08	311.7	310.87	309.93	306.16	312.89	314.82	319.16	316.5	309.53	318.48	310.51	310.4	314.06	308.81	314.12	308.26	316.31	311.26	310.27	317.32	312.49	309.8
317.46	318.6	310.19	314.58	311.18	323.56	317	311.66	312.42	320.71	314.76	317.15	315.54	321.34	311.08	314.98	306.3	316.9	311.95	315.64	320.91	321.64	318.92	318.02	315.49	311.2	313.69	317.08	312.96	312.09	314.04	313.23	314.67	315.34	311.4	308.6	308.7	312.89	313.31	312.05	314.72	316.43	320.84	310.36	312.64	313.86	318.27	312.18	312.13	311.24
298.91	300.06	303.35	304.47	312.85	299.27	312.51	306.72	312.98	311.8	309.98	307.9	297.25	305.88	307.44	306.84	301.67	303.59	304.15	316	309.79	302.54	308.83	303.3	306.34	306.89	301.52	305.65	302.47	303.54	307.63	315.76	300.52	299.83	300.7	295.57	311.86	309.44	307.79	304.64	301.67	306.39	308.81	304.45	308.43	310.09	298.53	302.47	309.17	302.04
311.73	297.65	298.07	304.97	300.36	303.3	294.68	308.74	305.29	298.17	303.96	307.19	301.63	303.65	303.05	303.84	300.3	307.52	302.39	302.69	303.43	301.32	307.38	301.85	309.93	311.44	302.34	305.68	308.49	300.43	303.29	304	311.84	305.84	299.04	309.03	303.26	307.82	305.94	305.38	311.48	308.72	302.47	305.29	296.34	304.06	305.54	307.88	310.43	305.14
304.67	317.77	317.25	316.3	317.7	317.97	308.67	317.23	311.2	319.18	314.84	319.94	312.26	317.1	316.49	312.54	313.21	321.41	312.61	318.97	319.2	306.64	317.31	318.28	315.56	316.26	315.18	315.03	311.62	318.71	312.91	318.12	308.13	319.42	312.28	313.51	314.15	319.99	315.8	314.36	311.4	312.39	309.66	311.81	316.6	308.38	310.85	308.06	316.45	314.8
308.76	313.57	320.38	320.29	316.52	313.6	315.85	316.07	313.47	321.39	316.64	317.69	318.58	314.75	320.65	318.08	315.81	314.91	318.11	318.79	317.84	315.24	318.56	316.61	315.93	323.07	320.13	316.63	319.25	321.94	320.22	323.01	318.19	319.7	319.02	314.52	317.32	313.3	320.12	317.62	311.97	316.54	311.17	313.89	316.2	319.36	318.84	316.57	317.4	322.07
303.77	302.86	303.73	304.35	308.48	301.98	293.69	303.02	304.03	302.51	298.22	297.57	302.26	295.65	304.24	308.4	294.78	304.74	294.31	306.21	302.14	305.83	294.81	293.43	304.05	302.35	301.29	299.58	310.13	297.81	292.69	301.27	303.63	295.24	305.19	306.35	304.65	305.23	297.37	298.62	304.01	306.81	300.91	296.64	306.74	299.82	302.75	309.54	302.72	296.99
296.37	298.3	303.77	309.21	303.72	304.99	299.61	309.24	307.71	299.73	302.82	313.05	311.79	303.02	307.85	307.45	302.9	306.24	307.13	307.37	306.45	303.66	303.94	312.8	299.92	306.68	309.09	309.53	308.25	305.54	310.76	311.09	298.38	297.67	305.99	303.76	304.63	308.02	306.67	308.43	303.82	308.68	305.81	300.92	300.06	310.1	303.61	308.34	304.18	308.77
297.57	309.83	304.18	303.41	300.58	301.79	313.34	307.03	306.79	303.04	301.57	307.61	306.65	307.52	301.09	297.55	309.17	304.71	306.83	303.06	305.14	302.04	299.49	299	304.2	306.38	304.49	301.4	305.52	306.63	298.5	305.74	301.99	307.59	305.98	313.51	302.29	306.13	301.91	301.38	299.81	307.53	304.58	308.14	307.91	304.4	303.43	307.7	302.49	300.16
310.94	311.92	310.33	299.89	305.77	303.11	307.04	315.62	302.56	306.85	311.54	302.47	305.47	305.61	308.64	307.06	300.85	306.08	305.34	309	308.44	307.31	311.65	304.58	306.07	312.95	308.99	305.01	312.47	304.68	307.33	301.33	308.73	306.89	304.75	301.86	307.03	309.61	305.47	306.34	311.13	310.25	304.49	304.66	303.05	313.26	309.05	310.64	303.76	298.54
303.36	296.89	302.01	300.04	305.07	306.58	306.46	299.61	305.71	306.5	298.45	301.89	301.74	306.44	300.63	304.64	303.11	306.6	298.39	293.34	304.28	302.34	302.59	303.7	300.74	294.91	307.56	298.87	294.57	308.02	304.51	294.39	301.27	309.71	299.02	297.62	305.24	299.96	306.57	296.68	308.08	304.61	296.78	301.71	305.7	304.64	306.85	303.58	305.49	299.98
320.3	315.52	313.75	317.75	313.21	318.97	319.86	311.94	309.49	316.67	313.66	305.13	315.09	311.63	307.1	306.84	318.68	310.89	310.59	313.72	314.2	318.46	313.32	313.33	309.96	318.12	313.79	313.38	318.7	315.35	314.72	312.3	308.31	311.78	317.88	317.23	311.06	318.44	310.6	313.74	313.54	311.79	316.22	313.99	319.71	310.66	312.61	308.09	315.78	317.26
315.71	306.45	316.57	305.67	307.85	319.27	312.95	316.63	307.66	311.28	311.82	317.43	311.27	315.89	310	314.14	305.12	319.28	303.44	308.52	303.25	311.78	310.24	312.24	321.47	313.16	313.76	313.95	315.68	316.09	313.58	307.73	318.56	309.01	311.36	314.03	311.58	312.73	306.83	318.29	313.98	317.71	311.25	319.41	311.49	309.65	313.37	311.61	311.47	316.07
320.67	325.75	321.93	321.83	320.91	330.17	326.91	325.62	330.16	320.47	320.07	313.58	324.32	326.07	327.37	324.11	327.77	331.03	325.35	323.82	326.12	321.66	318.37	318.97	323.86	320.36	325.43	331.46	320.1	330.14	325.91	324.34	325.76	321.25	323.43	319.29	327.55	327.55	328.34	330.08	320.27	333.32	322.86	323.34	329.11	323.55	329.54	330.2	317.66	325.79
304.26	303.3	304.27	306.42	302.59	300.87	310.76	306.39	300.41	309.73	307.21	300.87	304.47	306.95	304.1	303.57	302.55	299.42	299.25	305.68	305.74	308.25	305.17	306.7	304.5	302.98	304.24	304.17	305.59	303.16	299.57	298.85	309.84	303.92	303.33	305.41	306.04	300.14	313.75	307.05	309.37	301.02	297.49	304.49	308.25	308.01	305.21	304.84	304.58	301.68
319.16	314.42	319.14	313.05	316.57	320.19	312.94	310.95	321.63	319.78	314.99	323.23	314.41	315.29	317.16	315.78	315.59	319.09	319.01	320.48	311.1	317.53	318.96	323.09	323.51	322.49	324.19	311.85	319.56	326.1	320.66	311.39	321.9	318.96	320.52	321.58	320.86	319.57	314.63	317.67	318.02	321.36	312.68	314.67	315.31	315.01	323.89	314.98	317.02	314.38
295.01	302.97	301.04	305.28	301.63	305.27	305.15	293.17	302.64	295.22	302.98	299.72	305.01	302.73	306.93	300.17	302.58	308.61	303.08	306.34	304.25	301.25	295.05	306.93	303.04	302.45	296.29	303.53	302.48	308.69	303.58	290.09	305.76	300.11	299.82	292.49	301.01	302.1	303.26	302.93	296.46	298.21	301.11	299	306.65	298.59	301.88	297.28	293.55	305.48
315.4	313.78	314.57	316.71	315.27	319.2	307.17	313.72	311.72	309.17	311.2	322.27	311.61	315.95	317.6	312.26	321.03	317.34	320.45	317.98	315.5	320.85	316.27	312.71	313.2	311.69	320.21	320.11	320.27	312.31	317.28	309.86	312.27	317.33	311.81	315.25	310.07	312.35	314.16	317.92	311.77	313.15	310.07	317.28	315.3	315.75	312.6	313.34	320.55	307.72
316.36	316.73	318.99	308.44	319.49	318.8	321.35	311.84	316.58	312.05	323.74	320.2	314.35	310.23	314.92	317.96	315.4	321.19	324.22	313.22	323.76	315.17	312.52	323.58	318.85	321.13	318.39	316.03	314.39	315.36	317.7	323.61	312.82	309.73	314.6	313.72	320.16	316.27	322	317.63	317.19	319.84	311.44	318.49	316.18	311.2	319.43	322.85	315.32	319.15
327.26	321.94	324.45	335.65	332.58	332.91	329.59	321.17	327.84	330.08	328.12	326.71	323.88	331.29	329.88	325.4	327.89	329.61	321.21	332.08	332.82	329.69	323.86	331.49	331.74	333.18	329.44	321.94	324.99	329.35	326.35	326.85	332.82	329.37	328.12	333.75	324.88	333.7	324.93	331.57	327.98	320.01	332.55	325.99	333.03	321.88	324.07	328.68	328.65	325.35
303.91	304.64	292.59	302.53	301.5	301.5	301.76	297.09	296.78	303.75	300.6	297.05	301.4	302.85	304.72	306.86	300.98	305.07	311.46	304.22	301.37	298.57	301.84	302.14	305.09	305.37	309.04	295.77	299.65	298.01	299.54	302.11	305.18	305.35	299.93	298.59	305.86	293.38	312.01	299.26	303.32	300.96	302.29	303.15	300.8	301.61	305.94	302.77	304.37	298.87
298.19	295.41	299.83	299.61	305.74	299.06	287.82	292.33	304.38	302.39	287.54	295.61	295.82	291.23	291.88	295.93	289.37	297.96	302.42	293.44	295.37	296.67	298.44	303.56	297.28	302.72	294.52	290.77	294.38	302.97	301.05	296.78	300.07	293.57	298.62	305.02	299.61	300.98	298	294.65	292.29	298.19	293.2	295.24	295.39	297.77	297.52	290.9	300.08	300.53
314.89	315.42	312.72	312.75	315.02	311.36	320.12	311.79	312.67	313.74	311.41	316.92	313.5	310.5	315.54	314.16	310.04	317.41	312.91	314.63	311.78	318.04	313.54	315.88	312.75	314.86	311.19	317.29	313.78	314.01	320.12	318.38	314.22	314.65	314.84	322.29	305.28	318.51	319.96	316.6	313.12	313.63	317.84	316.4	319.28	319.05	320.26	315.71	316.13	309.09
290.44	293.9	296.43	296.36	297.82	293.72	296.73	291.77	299.9	289.32	291.59	304.62	291.26	294.09	288.4	295.15	287.28	297.89	294.74	301.03	294.74	292.15	297.86	287.99	294.39	292.32	299.36	287.72	292.29	295.2	288.47	287.54	285.63	290.4	296.33	294.62	290.85	295.4	292.92	292.26	300.22	293.59	301.49	288.27	291.61	294.09	293.37	291.76	296.44	292.84
313.28	308.17	307.15	316.2	314.55	315.11	318.4	316.9	318.02	314.56	312.59	312.42	318.33	311.8	316.38	314.04	309.33	317.72	311.95	317.01	313.53	313.03	309.07	310.96	317.55	317.07	318.3	317.62	318.87	311.88	310.24	313.58	309.59	317.16	312.86	313.07	313.01	317.54	309.91	312.2	314.23	311.44	308.77	316.36	314.75	308.55	316.04	306.56	317.06	315.85
296.78	303.34	305.61	308.99	306.53	302.14	300.09	301.15	303.97	312.6	303.74	304.76	297.89	298.91	298.29	305.92	301.33	299.49	301.09	301.67	305.15	304.64	312.03	301.69	303.79	302.04	303.6	297.82	305.01	300.74	298.98	296.13	301.34	304.56	304.64	302.19	301.17	305.36	297.2	293.74	302.48	302.35	298.58	294.42	302	297.06	310.67	303.66	307.13	307.51
299.72	302.53	298.71	300.03	305.15	300.37	292.17	302.74	300.34	297.87	306.74	300	296.05	296.99	291.55	300.88	300.17	304.92	299.61	295.55	293.18	305.08	296.32	295.68	295.47	294.76	298.06	306.73	295.8	295	299.6	302.22	298.05	307.49	300.13	294.17	296.11	301.24	303.96	298.51	299.51	302.61	294.91	298.08	297.63	301.5	300.42	296.53	295.67	294.34
312.54	304.8	312.51	313.97	311.84	312.02	314.39	312.74	306.72	314.43	311.49	313.34	309.7	312.83	308.16	318.24	308.14	310.94	310.46	308.14	303.79	317.18	310.11	311.57	317.49	317.6	310.11	312.09	317.07	312.57	312.5	316.03	313.05	308.77	311.05	315.33	315.72	318.43	312.33	309.82	311.26	308.05	319.72	305.21	313.23	307.79	317.53	310.11	314.99	309.02
296.38	296.31	290.86	300.57	310.38	302.38	300.02	292.07	299.09	302.54	304.53	300.43	304.36	295.11	297.25	296.17	296.64	302.28	297.83	300.06	298.91	299.06	296.69	299.31	306.92	301.73	293.72	299.49	296.31	304.86	301.4	304.5	300.54	301.74	296.17	305.34	303.41	298.75	289.67	295.15	301.33	295.39	295.5	294.03	289.98	297.32	297.9	298.63	297.26	298.49
308.6	301.27	308.9	300.66	301.78	309.67	305.92	301.2	312	302.8	306.15	307.76	306.09	302.18	297.73	308.52	307.35	303.04	298.81	302.57	308.41	286.73	306.01	306.83	308.94	303.58	297.3	305.42	302.27	302.98	303.32	309.65	300.71	302.85	300.65	297.47	300.79	301.92	300.25	308.14	302.69	302.32	309.37	308.68	300.14	307.76	297.92	302.25	298.41	306.72
310.9	308.62	306.7	307.89	315.05	307.93	300.24	303.34	315.06	308.27	310.91	303.3	302.45	312.52	308.57	306.3	308.42	309.34	314.03	306.21	301.93	314.36	304.22	312.38	306.26	308.74	309.28	305.23	307.87	306.88	311.91	303.36	313.13	300.76	305.12	308.14	306.36	310.07	311.25	310.25	311.49	309.05	313.27	307.4	308.89	305.8	302.81	307.79	306.81	311.25
326.65	318.98	309.71	319.41	326.15	322.72	317.59	314.44	316.97	325.23	319.07	324.54	321.58	317.92	315.61	314.14	321.47	321.82	324.49	319.1	306.7	323.35	324.66	322.63	318.54	314.83	326.93	320.61	313.06	318.83	323.4	327.04	316.42	320.82	314.39	317.8	321.62	324.35	323.23	322.75	325.14	321.4	326.01	320.83	326.22	316.42	322.23	328.02	318.97	326.02
298.17	288.49	299.67	295.49	291.95	291.07	292.28	300.37	295.44	296.81	292.6	294.63	298.13	300.74	292.78	292.87	292.27	292.96	294.92	295.18	290.07	299.81	294.8	295.33	298.29	291.95	295.43	300.22	295.76	289.66	292.01	299.99	301.15	294.21	292.05	294.58	297.04	297.25	291.21	296.68	295.21	295.06	295.77	295.01	295.98	305.47	293.2	297.57	296.83	294.49
312.56	308.2	313.44	311.44	308.17	313.75	316.58	304.18	306.97	303.52	320.2	314.29	312.45	311.09	317.82	307.89	301.29	307.79	312.68	313.64	308.85	313.96	312.65	311.1	305.74	307.61	320.75	319.67	305.88	310.69	307.31	306.16	306.89	302.88	314.82	311.6	306.22	312.77	308.74	312.36	316.66	309.92	312.07	302.74	313.83	311.73	316.64	312.04	307.69	314.48
302.96	304.95	303.61	305.16	307.64	311.34	304.11	306.1	303.94	312.47	296.31	304.71	307.99	298.83	311.04	298.2	303.7	304.8	308.15	306.89	299.74	304.87	305.61	308.88	304.54	306.46	307.12	311.92	304.62	304.15	305.78	304	310.99	299.92	300.41	307.68	304.41	301.21	299.43	297.8	305.09	309.48	309.8	308.83	302.03	304.47	310.61	300.48	301.15	303.92
323.14	320.37	320.89	326.08	328.16	324.93	322.45	322.45	324.77	327.92	321.1	325.26	324.44	323.47	325.58	326.28	324.07	326.18	327.52	323.24	327.18	314.27	329.53	322.39	319.27	318.13	318.38	320.11	330.33	323.41	329.85	328.95	326.11	326.51	322.91	321.45	322.7	327.12	324.52	326.85	322.82	321.3	333.11	323.51	321.85	316.82	324.67	332.61	323.08	328.89
315.33	314.93	313.78	312.1	314.75	311.11	312.8	311.39	308.06	314.7	310.64	312.31	311.66	312.2	311.14	306.93	313.75	309.11	311.2	316.94	309.35	305.32	318.28	319.88	313.8	317.66	307.49	313.11	317.74	307.65	306.33	310.9	311.19	317.35	313.22	318.06	309.28	308.94	315.41	312.66	314.91	309.86	309.85	309.28	311.05	310.08	309.1	316.6	315.65	315.6
315.15	314.3	312.97	316.07	319.27	312.98	311.74	318.12	322.68	316.63	312.66	317.01	323.34	311.13	318.15	313.68	312.96	321.23	309.43	320.04	316.74	317.28	312.75	317.54	317.85	319.36	324.04	313.26	320.03	319.31	313.63	314.62	314.88	329.27	320.28	314.94	311.49	309.02	320.95	312.52	327.11	319.14	311.73	314.25	318.74	315.94	321.35	313.6	320.23	316.77
298.62	311.17	304.03	309.23	299.68	309.35	306.79	307.62	305.5	304.67	306.44	303.99	304	308.35	304.32	296.3	304.15	301.56	299.82	302.58	302.65	303.2	305.1	298.56	303.78	306.5	305.21	296.89	297.78	309.81	305.83	297.63	305.2	297.24	306.21	301.26	307.33	305.34	306.52	306.66	304.7	300.93	297.66	307.29	300.67	301.33	307.98	301.37	306.23	308.17
315.63	325.94	312.71	318.44	317.58	323.21	319.37	316.76	314.45	316.16	315.34	319.76	323.11	319.23	321.96	321.49	319.07	318.37	316.43	321.39	316.17	315.19	319.35	313.41	323.96	316.62	321.97	320.59	317.29	316.76	317.11	313.98	319.21	322.88	315.14	311.56	310.87	321.13	308.23	321.48	315.19	316.19	317.8	317.61	313.56	322.61	320.26	315.46	310.51	316.48
308.4	312.4	301.55	305.51	308.57	296.93	303.54	304.61	312.1	309.19	304.43	309.04	310.69	306.42	309.57	294.63	307.3	306.79	302.49	312.39	312.84	305.47	308.48	309.56	308.16	303.13	312.77	307.02	307.86	312.08	309.35	303.93	299.24	305.35	306.95	303.74	309.82	303.88	312.82	306.49	298.28	303.96	302.92	306.06	304.77	307.02	305.81	299	303.86	313.69
297.52	295.36	295.32	295.52	297.47	293.32	296.72	294.04	295.08	301.55	295.33	301.67	294.25	293.79	296.93	297.91	294.25	299.44	298.35	300.29	293.18	292.55	299.83	300.98	295.4	296.26	299.61	290.12	304.34	297.92	296.02	285.23	299.1	301.66	293.71	296.38	301.32	298.63	297.38	290.22	291.14	297.74	295.67	297.99	295.85	295.41	294.53	294.37	296.94	292.04
304.71	297.78	313.27	304.8	304.52	303.64	304.9	312.08	298.87	301.92	303.71	313.39	303.5	302.31	301.67	304.47	298.93	296.99	294.2	297.33	300.21	311.68	308.15	304.27	300.95	301.66	302.87	302.4	296.96	303.26	296.6	300.06	297.19	297.94	302.01	304.57	306.28	300.98	298.85	304.24	302.91	299.4	299.57	310.97	302.16	300.16	301.96	304.92	308.94	304.1
299.95	299.65	308.71	303.74	298.81	305.1	304.47	306.2	296.89	305.13	305.76	307.86	301.8	293.22	307.05	301.37	307.79	302.92	301.13	300.04	299.05	306.88	302.7	298.93	301.04	301.2	306.66	303.61	302.84	304.17	295.54	298.51	297.18	304.19	298.93	310.4	302.5	299.14	303.42	304.68	302.21	307.63	305.47	301.31	304.41	301.27	308.09	299.88	306	303.3
313.81	310.4	316.73	308.85	314.86	319.14	305.85	313.27	311.99	312.25	311.02	313.34	309.03	317.81	310.68	320.72	314.84	309.23	307.11	309.53	322.65	317.96	309.25	321.32	308.91	309.02	314.33	307.33	310.18	311.29	308.68	307.01	315.91	318.34	311.54	311.85	310.49	317.97	310.47	306.41	315.87	310.22	319.58	312.17	316.48	316.21	318.83	316.21	318.53	317.4
312.34	308.78	311.58	319.29	313.52	314.51	309.6	308.68	318.1	316.37	314.28	313.05	310.14	309.75	316.76	317.28	316	318.52	315.82	322.75	312.12	312.39	311.94	304.96	309.91	306.63	310.83	307.52	311.09	308.23	311.11	318.41	311.75	310.62	312.04	317.32	318.52	303.41	311.01	312.83	316.21	312.4	311.88	308.36	306	316.03	316.68	313.15	309.49	308.07
312.45	314.17	318.5	312.64	313.54	308.83	317.1	320.47	319.42	320.95	311.95	314.52	309.06	310.18	310.34	309.75	316.15	309.57	312.7	315.67	317.51	313.96	317	311.6	315.05	318.98	314.17	315.58	315.84	314.72	312.09	310.06	307.75	310.8	316.37	311.55	311.76	323.16	316.18	313.12	307.62	314.43	311.48	316.23	311.68	313.41	312.13	317.84	307.1	317.09
329.16	328.76	326.11	330.41	322.18	334.51	326.42	330.16	330.7	324.06	328.38	334.7	327.05	335.55	321.32	322.98	327.97	319.99	322.97	326.41	330.27	323.28	321.28	324.43	332.4	318.58	325.19	321.56	327.06	320.11	327.48	324.96	320.29	325.95	330.32	324.26	326.23	327.51	325.22	321.4	329.34	329.72	334	327.09	328.75	322.49	330.01	318.69	328.07	327.72
310.53	311.62	316.42	311.77	312.9	311.17	321.9	309.96	307.99	315.9	313.62	324.68	319.51	311.99	312.52	318.8	316.21	314.55	312.26	313.7	313.29	315.22	309.12	314.81	313.79	306.59	322.82	316.44	314.61	318.81	317.89	312.21	313.32	317.5	309.47	317.76	305.92	310.01	313.56	309.56	313.05	305.86	307	316.31	315.25	314.36	309.9	315.15	317.36	313.03
298.92	302.59	297.91	303.51	297.53	300.85	298.35	301.38	302.87	302.97	304.9	305.57	307.51	304.25	305.99	305.74	299.16	309.28	302.56	308.57	301.73	294.88	308.99	301.17	305.24	308.5	309.1	305.27	308.39	302.84	309.94	300.69	303.55	306.58	306.49	297.41	309	308.76	304.82	309.93	300.76	308.78	305.95	303.02	303.93	302.02	300.82	303.61	301.66	299.01
300.2	298.46	291.35	289.69	298.74	294.1	289.66	302.47	296.3	299.23	301.92	298.3	287.36	296.15	296.7	301.81	300.66	297.9	298.08	299.98	292.35	296.62	297.83	302.84	303.45	300.1	300.67	291.2	292	302.34	303.26	295.58	296.42	297.59	297.72	299.8	295.46	298.85	292.09	295.51	299.93	296.09	295.29	302.1	294.71	294.42	297.44	297.65	294.27	293.62
298.28	301.9	303.4	303.21	310.41	300.75	299.23	301.06	305.68	304.54	300.39	309.72	310.07	306.97	304.49	307.95	300.15	313.07	294.07	296.5	298.59	304.97	302.66	313.36	304.91	306.74	295.51	304.49	304.05	304.7	292.79	300.94	300.05	300.82	309.13	299.67	298.36	301.52	307.38	298.81	303.91	294.67	307.83	298.12	313.36	307.38	305.96	303.82	295.09	303.24
300.64	303.97	306	297.81	310.7	306.03	300.3	299.12	296.46	308.66	304.45	307.5	301.63	301.29	299.8	298.32	307.31	302.66	302	305.81	305.64	304.65	304.04	302.1	310.44	300.42	302.6	305.88	306.06	305	308.62	298.85	302.22	314.8	303.39	303.49	309.72	304.1	302.01	302.59	306.43	305.64	300.08	308.2	301.57	305.81	308.66	295.47	303.52	303.59
308.78	308.02	311.92	303.77	307.95	304.17	302.69	307.84	301.95	312.39	306.25	305.42	301.61	310.2	307.29	309.11	306.75	305.14	300.53	296.05	302.64	309.58	302.34	305.27	305.18	304.47	308.05	304.18	304.34	305.86	298.4	299.89	304.44	299.08	307.05	303.05	304	305.83	301.55	294.39	304.59	302.57	311.15	297.4	299.96	300.08	313.99	310.39	311.64	303.69
327.59	320.63	324.34	318.32	308.43	311.69	320.4	319.09	311.89	326.32	318.37	315.31	318.12	313.99	311.14	310.95	316.42	318.39	318.66	316.95	316.6	321.78	317.85	312.45	314.72	319.79	315.03	316.81	314.49	320.07	318.41	323.41	316.1	315.88	312.21	314.83	315.07	318.62	320.04	314.1	309.97	317.61	320.57	317.94	310.22	317.27	323.81	320.36	319.02	313.73
310.72	305.05	305.78	305.44	305.06	302.66	299.97	309.55	302.77	308.29	304.32	308.22	310.43	305.9	307.39	299.32	309.47	307.64	299.75	300.22	302.91	305.8	304.4	311.23	305.4	310.15	308.67	305.95	303.46	305.41	300.01	303.41	309.38	305.78	307.95	310.47	311.45	307.09	312.08	310.65	309.22	301.5	300.01	311.24	307.11	305.44	299.38	310.83	309.78	306.37
306.07	299.5	299.87	300.76	307.69	305.88	300.42	300.25	305.2	296.98	303.12	308.28	299.79	304.63	299.86	302.79	306.66	302.15	304.35	303.52	298.31	305.32	302.46	307.19	303.82	305.11	306.03	310.58	308.61	299	300.63	299.29	308.16	303.48	298.43	304.57	299.41	310.83	302.55	298.1	300.77	307.11	302.23	303.03	302.73	303.72	307.65	299.85	305.59	299.37
315.27	320.98	323.75	320.58	318.02	319.69	316.8	317.59	314.36	312.33	321.15	317.99	314.67	314.27	319.21	317.37	319.08	318.85	319.8	315.26	315.28	315.55	316.77	323.94	313.43	310.2	313.5	315.93	320.43	315.23	315.06	320.07	312.38	313.19	314.74	314.58	310.06	325.1	315.41	311.02	321.03	308	324.62	315.96	309.96	313.37	310.56	317.35	316.76	314.11
313.28	312.17	312.22	318.06	310.25	314.55	317.95	315.42	310.69	313.05	311.58	312.2	308.68	309.06	313.27	309.64	313.46	310.39	315.88	308.71	312.16	318.88	301.84	315.17	310.55	315.49	314.89	318.47	316.28	310.04	307.67	314.19	314.4	304.93	312.15	307.03	311.62	311.74	311.31	311.01	319.47	310.68	316.88	319.94	307.79	312.57	309.87	314.86	314.21	313.56
298.42	307.35	297.55	299.91	302.74	302.04	301.2	306.55	292.39	298.85	301.01	298.02	295.47	303.96	298.43	300.67	297.24	303.01	299.27	299.89	295.15	299.88	303.6	295.73	298.7	301.36	303.22	302.83	296.32	300.58	301.87	301.2	300.2	299.21	299.96	299.82	310.95	303	299.42	306.85	302.44	298.52	293.2	302.57	292.7	301.83	301.83	297.05	304.04	296.47
296.5	302.13	299.37	307.41	304.34	307.79	305.88	307.4	302.48	306.78	310.82	305	305.55	305.65	309.88	305.16	298.63	297.95	295.66	295.2	300.74	303.65	301.94	301.36	306.64	300.93	305.62	309.65	304.5	301.56	301.85	304.83	298.53	300.54	300.43	297.71	296.79	305.1	306.04	300.64	309.62	306.02	300.77	306.49	299.02	306.46	299.46	307.94	299.99	307.98
317.56	308.44	316.63	313.41	312.54	307.83	314.31	315	311.7	310.46	320.55	315.51	316.25	315.07	318.99	323.34	314.79	316.71	318.91	313.23	320.28	322.85	317.73	312.51	323.51	318.69	319.2	318.15	316.14	316.69	315.82	312.64	314.28	320.53	311.85	318.73	318.47	319.69	318.71	320.76	312.82	316.91	315.7	315.78	317.96	315.49	315.95	318.58	315.75	311.77
310.25	311.57	307.54	311.69	306.51	306.97	309.1	305.55	306.78	312.19	305.76	315.4	314.29	307.47	303.17	305.35	312.87	306.04	304.63	306.84	309.15	318.13	313.59	319.17	313.38	315.43	311.88	308.78	309.21	304.47	301.54	308.7	314.96	306.66	306.39	305.26	309.12	300.9	308.26	302.67	318.37	305.14	305.13	311.99	314.01	304.87	305.41	312.76	306.56	307.43
300.01	303.06	296.51	298.06	300.28	298.41	299.28	300.63	300.84	311.68	296.88	298.95	298.42	296.98	303.81	306.19	306.24	297.89	296.81	299.36	300.91	304.64	304.28	299.88	297.01	299.46	298.37	299.97	304.59	304.37	305.34	298.71	296.86	303.87	300.61	299.81	302.43	301.89	299.41	302.9	305.23	301.37	301.92	295.64	294.04	292.97	298.74	299.53	307.46	297.58
314.96	321.41	308.79	313.09	315.41	315.03	316.65	321.02	312.25	320.14	322.56	317.73	311.91	314.75	309.65	310.06	304.52	316.67	318.37	311.5	317.44	310.69	310	313.76	321.93	312.13	316.2	312.27	318.22	312.16	322.64	320.64	319.96	314.66	321.62	311.59	315.63	318.95	309.97	312.01	318.29	325.21	311.55	322.29	311.09	316.19	319.07	317.55	313.42	320.06
316.58	308.84	313.21	308.55	320.31	315.59	315.25	319.41	310.67	320.1	317.57	319.01	311.24	308.93	316.45	325.06	319.17	308.56	311.1	320.01	309.94	327.15	313.29	317.25	312.79	317.58	312.16	316.19	316.18	314.21	315.87	309.77	316.84	316.31	309.47	315.21	310.99	313.51	313.57	320.78	317.88	308.28	314.43	310.15	318.6	317.43	318.83	316.43	319.84	322.54
320.99	312.18	320.3	310.48	316.93	319.25	316.09	315.92	313.54	306.01	307.74	315.15	320.57	311.43	316.22	315.91	313.27	312.56	315.09	313.98	314.68	325.96	314.07	313.57	315.11	320.73	321.21	313.21	313.12	313.57	310.36	316.42	309.39	316.4	312.13	317.33	317.1	317.77	317.38	318.63	312.85	323.21	319.89	313.95	316.03	314.13	316.06	312.19	312.05	317.96
296.36	294.16	302.28	296.77	303.93	303.13	303.32	299.84	291.15	301.56	293.76	304.27	304.64	300.83	305.83	301.32	299.68	300.6	299.47	299.13	297.24	299.41	299.52	306.02	300.4	305.94	298.51	304.18	307.44	302.19	305.03	300.73	297.98	302.72	302.36	299.69	304.61	296.92	292.59	294.99	296.74	305.77	297.12	302.22	301.11	302.96	299.36	311.14	297.27	301.58
306.54	306.96	313.79	300.5	309.43	309.34	310.09	307.51	311.53	300.24	311.07	307.26	309.29	302.57	296.04	310.02	306.66	316.69	301.97	303.47	309.39	304.8	312.8	305.59	312.7	302.22	309	309.25	300.48	304.3	307.78	301.21	302.36	304.52	308.08	311.69	305.09	307.71	306.86	307.59	306.28	303.73	308.68	305.72	311.89	310.48	306.62	306.54	298.45	306.16
297.51	308.54	308.49	298.86	305.48	310.28	300.54	301.89	306.13	304.26	300.44	304.43	306.35	304.12	301.05	303.48	308.43	307.14	302.56	306.28	299.62	300.24	304.79	301.85	306.76	299.82	296.7	302.69	298.34	304.86	299.76	305.02	304.24	308.26	310.53	308.43	305.18	299.14	301.55	307.72	304.1	307.05	307.34	306.88	297.78	301.3	304.07	300.25	311.47	308.08
303.69	296.33	302.9	307.37	296.53	301.64	299.76	298.26	307.7	304.95	304.81	298.8	307.94	298.67	309.62	302.84	298.16	301	305.11	300.77	301.66	306.88	295.37	298.69	301.51	296.55	303.11	300.9	299.89	304.75	299.93	300.95	299.03	305.42	301.95	301.95	302.72	305.14	303.55	303.02	304.26	308.9	299.16	297.12	305.13	304.08	300.74	303.95	303.72	308.74
305.1	304.29	307.05	307.26	311.52	303.47	305.42	299.05	302.93	308.6	308.32	302.99	305.23	304.58	306.95	302.49	313.34	304.18	307.48	309.03	302.54	312.26	307.17	307.35	305.79	305.25	298.13	312.41	307.58	305.23	312.5	313.2	305.47	307.09	305.09	306.69	306.29	300.2	312.65	307.12	307.87	311.99	308.17	305.34	304.3	302.01	309.7	313.52	306	306.73
311.08	312.76	301.12	313.73	312.86	310.64	310.8	305.29	312.71	313.06	309.29	306.93	305.72	312.87	302.28	307.98	310.94	312.76	312.97	308.7	308.19	306.21	312.06	315.32	314.55	309.21	311.02	307.88	313.49	303	308.14	302.86	310.41	302.12	315.95	307.2	313.9	305.86	314.34	309.77	308.66	310.04	303.32	307.87	306.82	304.34	311.32	317.35	309.03	306.21
314.07	317.53	318.79	311.64	313.98	313.49	324.44	310.53	314.81	314.19	310.75	310.97	315.9	311.41	316.64	315.78	307.33	315.81	317.66	310.64	313.84	309.58	317.63	306.91	312.51	317.31	318.01	308.21	310.38	307.5	319.53	325.25	312.19	315.12	314.83	314.05	316.05	311.14	316.44	313.76	314.58	311.36	313.12	314.68	317.99	306.43	310.84	318.45	316.56	312.94
335	331.31	327.21	323.33	325.38	327.05	328.51	325.71	319.06	323.09	329.57	326.76	320.52	323.73	325.27	322.71	325.38	327.48	325.32	323.68	321.62	325.19	325.02	323.86	331.41	322.54	328.73	318.28	328.34	327.79	327.44	329.41	331.14	329.84	325.97	326.31	330.31	319.69	325.48	319.22	318.92	324.15	323.65	326.39	314.28	326.16	323.76	321.94	330.66	326.39
292.85	295.94	300.06	294.66	297.89	291.34	297.67	300.29	299.41	292.6	299.64	292.49	297.04	293.83	296.2	298.63	302.56	293.71	301.48	295.23	290.63	297.81	300.76	301.09	292.98	296.76	298.61	293.78	292.81	302.84	293.67	297.71	295.01	292.1	291.32	299.39	288.98	292.59	297.89	294.89	290.76	294.15	297.96	296.69	296.51	297.82	294.34	303.18	293.37	296.45
289.36	293.48	291.25	293.87	300.4	294.71	295.27	301	297.24	294.21	296.72	292.4	292	298.99	294.26	294.59	293.1	293.78	288.64	300.96	290.66	295.33	299.36	299.78	293.48	290.14	293.87	295.64	292.17	287.3	298.93	292.41	291.29	288.67	295.28	296.55	294.42	301.33	295.32	299.69	294.53	288.92	302.22	290.89	292.56	296.78	294.42	293.89	294.59	296.92
304.06	312.95	310.49	302.36	308.77	312.28	312.62	308.18	306.79	314.83	309.01	306.48	306.66	306.75	309.25	308.39	312.3	307.75	303.63	310.32	303.09	307.03	307.76	308.23	306.66	297.95	306.91	308.11	306.12	296.09	313.5	303.86	310.73	299.93	298.42	309.95	314.93	309.58	308.27	306.53	315.98	305.23	306.57	308.27	307.78	306.01	306.78	305.73	305.88	311.5
306.23	306.35	303.68	294.11	303.3	299.43	300.48	304.35	290.6	300.93	298.92	307.81	298.3	298.76	313.51	314.15	311.11	299.79	306.57	302.7	304.03	296.95	308.06	298.11	303.05	310.87	305.17	308.51	307.87	304.62	296.27	302.31	302.85	307.92	303.32	307.66	301.96	307.43	305.61	305.72	298.45	302.98	300.96	304.59	296.1	298.81	307.8	298.28	305.49	300.23
301.05	306.17	308.64	299.77	303.71	297.15	303.96	308.01	299.75	306.24	306.17	300.57	300.93	309.71	295.36	300.37	311.01	303.58	300.58	303.44	303.81	298.34	306.13	309.51	311.99	302.23	307.39	300.62	302.81	302.52	300.16	303.06	304.75	299.28	308.93	308.11	301.82	306.76	299.44	307.98	304.45	306.39	304.74	301.95	305.42	310.15	304.74	298.08	306.6	307.05
304.54	307.94	305.83	305.33	307.77	303.08	307.67	307.72	306.18	306.76	308.82	306.02	313.6	305.38	302.45	311.89	300.66	303.73	303.24	306.15	303.02	300.29	298.37	298.7	301.08	313.78	298.02	310.23	307.18	299.89	304.31	306.44	303.08	305.12	306.76	307.15	313.98	298.13	297	299.66	307.64	308.1	303.46	309.63	309.04	301.49	306.52	306.36	307.28	311.3
314.33	309.84	312.8	307.39	314.7	305.98	307.76	309.97	306.81	309.13	306.24	300.1	309.52	312.73	313.24	311.95	306.24	303.54	305.84	303.12	304.14	310.21	307.38	312.29	308.44	314.15	304.04	319.22	303.84	309.5	308.79	312.79	311.57	310.5	306.04	307.46	303.5	313.58	312.25	308.9	307.56	310.55	312.77	309.51	311.39	305.77	304.86	307.39	301.86	301.91
303.39	305.47	306.86	313.78	314.13	315.55	312.26	305.97	307.02	313.55	300.82	313.39	308	311.28	314.4	311.49	316.99	308.6	313.35	308.16	306.28	308	312.44	309.04	309.88	308.38	307.89	315.18	308.56	315.32	303.72	309.99	314.46	310.44	306.9	307.12	313.25	308.62	311.3	313.88	305.49	315.57	311.27	310.05	308.05	317.58	310.78	312.13	305.73	307.9
313.53	312.88	313.32	309.62	312.16	313.64	313.57	314.45	314.37	312.86	309.4	310.72	308.39	313.48	306.19	312.63	312.8	307.15	313.94	318.86	314.67	305.53	320.57	306.83	310.77	312.81	311.14	314.55	319.09	318.51	314.53	312.62	314.59	309.83	315.22	317.09	311.92	313.64	312.59	305.94	300.57	308.35	310.76	310.05	310.92	303.44	310.82	308	307.88	311.93
304.02	304.05	299.97	310.65	304.54	299.26	306.39	305.58	304.81	310.29	303.14	298.78	300.94	300.7	299.89	302.15	305.61	303.06	308.59	303.59	303.9	302.8	303.59	306.19	304.3	301.29	309.54	309.34	303.23	299.6	307.57	308.26	304.32	307.08	300.49	305.79	298.64	308.5	306.7	295.56	303.33	303.14	300.46	302.66	308.24	306.19	307.11	301.57	308.36	302.02
311.95	317.28	315.4	310.07	315.47	311.74	315.64	319.85	306.47	319.04	313.63	313.35	310.91	306.68	314.46	317.31	308.11	317.23	310.79	316.32	316.09	320.84	314.36	310.4	311.28	317.44	310.87	312.51	316.03	311.64	307.38	317.66	321.35	317.37	318.24	314.99	320.95	315.36	311.67	310.46	313.57	316.8	307.46	309.62	314.73	321.48	315.03	312.84	310.22	315.74
324.94	324.66	325.42	329.52	333.58	333.19	324.14	324.2	319.83	325.67	327.64	323.38	326.5	332.33	333.42	324.93	335.84	324.41	325.74	326.14	329.1	337.46	333.42	329.28	328.95	318.86	318.64	332.77	330.53	327.49	330.35	327.6	327.43	324.92	326.16	327.5	330.75	328.8	327.48	324.44	328.85	327.78	328.7	324.78	321.07	331.94	332.18	326.89	329.82	319.74
325.44	332.63	321.26	315.03	326.65	327.17	329.38	321.01	326.95	327.01	317.8	333.81	325.69	319.7	323.75	325.51	323.82	335.63	326.49	320.56	322.88	322.94	326.48	327.84	331.65	332.7	326.52	325.25	325.73	328.34	329.65	323.7	325.25	327.73	326.88	324.41	322.9	326.58	323.69	326.5	328.07	330	330.48	326.96	328.05	325.47	334.21	329.51	326.42	332.11
300.93	291.52	305.72	305.82	302.29	303.48	302.29	311.92	302.52	304.06	303.74	301.92	306.46	308.9	300.01	304.07	300.84	305.79	304.38	302.59	297.11	307.82	305.13	306.4	300.48	303.31	297.8	302.36	304.17	299.96	307.75	308.7	303.03	305.26	302.22	300.69	305.61	307.92	306.47	302.96	300.29	311.21	308.06	301.67	311.94	299.03	310.54	296.53	303.52	303.57
291.6	293.41	291.81	295.81	295.53	294.43	287.44	290.69	290.4	294.18	294.63	293.8	294.16	287.66	296.55	289.66	295.08	291.8	294.02	286.96	292.2	299.99	289.24	295.35	307.06	294.93	289.83	293.26	296.49	301.37	299.63	294.38	294.82	292.58	290.87	293.07	299.14	301.53	294.02	293.88	296.82	295.99	292.88	294.67	290.91	298.62	301.77	290.58	294.86	291.06
315.56	312.83	311.67	312.14	312.84	314.98	319.16	314.65	310.55	309.58	307.4	311.6	314.76	308.07	311.42	315.79	311.23	319.4	311.6	314.19	312.75	309.06	308.72	322.69	314.55	318.34	309.76	307.32	313.33	307.96	314.91	311.74	314.74	315.41	305.18	317.95	315.62	316.08	315.52	307.96	313.19	309.2	315.27	312.36	315.29	304.93	311.84	319.4	312.98	314.75
325.57	333.34	321.24	326.7	324.15	326.25	326.95	326.87	318.86	331.66	323.71	324.67	335.08	324.79	326.81	326.71	318.66	328.12	324.16	328.42	333.41	324.32	331.56	324.44	331.45	327.14	329.94	324.36	325.4	327.46	324.97	326.53	326.18	331.69	323.1	328.97	330.63	336.33	331.63	323.47	323.46	327.26	332.23	329.73	330.27	327.62	329.02	329.31	333.23	327.2
305.58	316.35	312.18	312.1	309.46	314.25	310.84	313.89	308.63	312.61	311.53	312.2	309.5	310.5	313.46	321.38	316.8	310.76	302.21	319.23	309.85	313	310.8	314.09	314.27	316.7	309.56	310.87	309.77	307.86	316.28	307.44	310.58	309.59	305.17	311.49	315.19	311.38	317.25	317.69	314.89	306.44	315.21	314.65	318.35	316.27	306.37	307.25	318.04	316
318.2	317.49	321.22	322.93	317.38	320.01	319.66	319.58	317.77	320.42	315.1	322.53	313.81	321.01	327.23	324.05	322.92	320.3	324.79	319.53	316.69	312.74	315.66	322.09	317.95	311.81	321.08	320.04	323.48	317.9	318.54	317.75	314.86	319.47	321.16	309.58	322.2	320.91	323.38	319.77	326.15	318.42	313.3	325.38	319.29	313.12	319.95	317.7	312.53	327.43
317.81	317.43	310.13	313.06	316.07	319.99	311.15	320.92	317.25	323.16	318.74	323.45	314.29	319.03	313.39	319.79	312.57	318.67	312.91	323.68	315.96	315.04	316.41	313.28	320.61	313.37	321.97	317.94	316.61	317.01	314.71	310.02	321.82	319.76	322	316.53	322.93	317.74	321.69	321.23	318.81	324.11	312.73	315.53	319.07	318.38	312.56	313.71	308.72	320.35
298.33	293.4	291.52	298.07	290.18	290.97	293.55	295.6	299.11	291.23	297.15	285.86	292.89	294.87	300.5	292.81	292.84	290.1	299.94	292.19	289.6	289.26	294.57	295.2	292.32	295.61	289.46	294.24	295.52	296.48	290.76	295.48	289.95	294.76	297.72	290.12	291.14	294.9	293.12	292.09	293.75	293.97	287.81	294.96	297.35	298.25	290.27	291.68	294.51	288.33
327.23	316.98	327.62	330.34	322.32	331.08	323.43	324.36	336.49	328.02	333.48	331.48	327.07	329.94	325.19	329.85	332.59	332.74	324.55	323.87	330.92	328.32	328.05	333.62	336.23	329.3	329.57	340.8	341.15	335.19	327.62	327.58	321.57	334.55	328.16	336.47	326.96	323.61	333.21	334.35	331.57	328.49	328.12	324.99	324.79	330.58	322.66	325.4	329.21	327.72
310.12	306.28	305.13	304.63	304.88	303.55	303.61	306.36	301.33	301.05	294.86	306.25	305.91	311.65	309.8	303.6	303.51	307.3	300.17	300.76	298.66	306.91	306.97	297.51	311.63	308.85	302.19	311.47	304.68	301.02	297.71	313.2	300.27	301.18	304.37	309.8	309.79	308.29	307.8	298.15	303.61	305.96	305.98	305.5	307.88	305.91	304.61	310.8	306.36	299
316.22	311.46	323.57	314.74	320.59	312.92	316.21	313.46	323.26	315.98	317.03	317.14	320.63	308.93	307.04	315.2	317.22	312.73	317.26	321.1	312.31	309.97	315.1	316.52	311.19	321.79	311.94	318.12	324.9	312.85	318.84	317.71	319.31	312.85	310.32	313.75	311.93	319.07	319.46	314.01	315.38	316.95	314.55	325.61	314.57	313.38	319.21	319.75	319.87	321.8
297.51	294.83	294.28	292.6	294.77	296.74	297.72	292.7	294.41	298.28	296.89	292.64	290.41	300.86	290.58	298.05	300.5	296.32	294.17	292.43	302	295.21	298.55	298.73	292.04	287.51	297.91	293.76	300.39	289.78	300.05	289.24	296.96	291.36	296.6	290.76	292.8	297.68	299.67	292.31	293.86	293.79	294.75	293.46	294.81	291.53	298.78	297.4	297.07	292.99
314.29	314.02	311.09	306.44	309.6	305.93	303.97	306.5	301	305.02	305.6	312.19	304.55	305.15	307.03	311.85	309.17	301.95	303.24	302.53	308.32	299.99	303.77	306.75	297.99	309.63	299.45	304.22	301.02	306.2	308.35	305.52	300.9	307.84	315.3	301.41	306.7	307.96	300.9	305.32	306.84	304.75	300.59	304.43	305.68	306.25	303.07	307.69	297.12	307.43
319.3	323.77	316.03	315.79	311.73	321.23	312.1	319.41	321.01	315.25	317.23	325.3	314.92	322.07	317.23	316.56	317.74	323.73	315.79	319.66	315	317.14	321.54	328.2	325.99	311.43	319.13	313.12	316.09	321.47	317.84	312.29	324.05	316.95	323.37	324.69	322.38	327.6	324.79	322.37	319.44	322.71	314.61	327.24	313.45	321.34	318.97	321.94	318.22	313.23
311.69	308.84	301.68	302.21	304.4	298.33	305.71	304.77	305.96	313.98	302.81	306.52	302.77	309.68	310.22	309.13	302.78	296.59	296.06	308.33	310.32	307.75	308.34	311.88	302.54	305.5	304.27	307.31	314.28	311.99	306.83	308.62	307.19	307.48	305.84	310.22	303.88	299.25	312.88	304.95	303.41	311.67	307.15	306.62	308.82	310.68	302.79	306.35	311.06	311.24
302.72	303.7	299.81	307.5	304.06	304.5	305.49	305.55	301.83	303.93	301.54	306.34	304.36	298.85	300.68	303.85	301.97	300.03	304.17	300.26	305.23	303.08	306.45	307.76	304.01	296.14	305.4	301.85	299.76	299.25	305.43	294.55	300.07	307.6	306.88	301.63	304.91	302.02	306.54	296.63	302.76	303	301.25	301.24	304.17	303.81	305.68	303.79	301.73	304.94
324.58	330.81	325.05	324.02	322.07	325.4	333.52	324.19	328.81	324.8	330.07	329.95	324.76	328.91	337.97	328.06	327.5	332.39	327.49	328.96	334.29	335.39	327.43	322.63	324.38	318.44	324.68	331.21	331.37	324.77	324.08	329.31	328.48	327.78	326.88	335.35	329.73	329.94	318.79	330.74	321.57	327.3	329.09	324.63	326.94	328.88	336.19	333.88	328.99	325.83
312.94	315.6	309.34	313.82	320.13	314.62	314.55	315.77	308.28	319.27	310.77	316.29	318.79	310.04	311.81	310.87	311.93	312.97	315.07	308.94	304.88	314.43	310.92	312.72	311.18	314.01	317.18	310.37	317.32	312.34	315.6	314.9	309.65	308.2	313.68	315.69	315.09	316.21	312.01	318.69	311.33	318.83	313.31	319.58	315.47	316.68	312.4	312.08	307.9	310.81
298.77	301.46	302.13	304.77	305	306.37	312.42	305.67	308.48	309.36	293.19	298.1	300.63	307.71	305.26	297.57	300.75	305.29	302.49	300.57	301.03	304.54	298.58	307.1	309.66	309.12	302.98	306.44	305.13	302.06	302.11	305.57	305.07	306.89	305.48	304.24	302.66	306.85	302.64	300.37	309.9	305.44	304.63	311.44	305.95	300.94	302.5	300.44	302.96	304.5
304.8	314.55	312.35	303.12	309.4	307.45	310.72	308	309.93	304.13	301.69	314.59	306.85	300.98	310.32	307.29	310.1	306.58	311.59	309.78	311.02	311.59	310.48	309	306.99	312.93	298.25	306.17	310.6	311.18	303.56	301.71	302.65	307.75	310.45	312.73	306.5	301.47	305.53	303.3	313.16	302.58	306.82	309.14	303.85	309.87	312.13	308.87	306.66	301.63
332.29	326.16	330.19	333.21	330.87	323.11	329.43	324.59	327.89	325.16	327.12	325.68	331.16	329.16	321.2	327.07	324.33	329.43	327.52	326.05	327.04	331.58	331.38	335.66	333	330.29	327.97	331.97	330.92	336.23	324.06	328.21	321.99	328.68	326.87	326.03	332.81	333.14	316.72	328.67	328.12	331.54	328.58	332.24	329.91	327.87	331.42	323.78	326.45	322.31
301.59	312.95	305.83	313.62	297.93	306.67	300.47	306.61	307.79	302.64	300.8	312.61	303.35	301.21	304.35	298.11	300.61	308.89	305.08	305.16	310.52	306.53	308.77	311.35	313.68	305.98	312.2	304.44	306.96	305.57	312.03	308.69	303	301.99	308.28	309.04	299.31	300.9	305.14	298.75	304.25	305.97	302.84	310.26	295.29	309.73	301.82	314.19	304.75	303.27
301.08	299.57	304.64	303.35	304.77	300.94	302.02	301.81	294.13	302.48	304.45	301.09	299.28	295.37	299.23	304.45	303.16	298.68	299.5	309.21	297.16	298.29	301.77	303.48	303.02	297.2	300.66	305.56	300.56	303.28	297.35	291.77	295.84	298.59	303.13	296.85	303.42	304.08	297.08	291.78	294	296.95	305.06	305.84	297.56	309.04	299.03	299.98	302.95	309.49
322.86	314.28	321.32	317.8	320.19	323.61	318.59	319.03	316.21	322.77	318.49	318.69	315.95	320.8	314.07	323.06	323.29	325.57	320.57	317.15	314.99	318.04	316.28	311.85	314.65	316.13	312.91	318.97	319.64	317.35	317.13	315.75	312.48	311.82	322.7	314.19	318.92	309.66	317.42	323.78	324.96	320.26	313.81	317.85	315.09	318.18	319.37	314.82	326.18	318.1
294.32	299.11	299.99	303.81	303.26	299.99	303.19	305.66	296.27	302.17	302.42	305.36	294.25	300.16	299.7	295.86	310.61	302.24	299.83	300.77	308.06	302.68	304.87	305.69	305.88	299.65	306.64	298.67	300.83	301.63	312.73	291.74	301.92	297.07	296.12	296.64	297.89	303.95	311.42	299.32	302.91	298.05	293.3	296.56	299.77	298.75	296.76	302.5	297.03	305.56
313.38	305.95	317.87	309.06	318.28	300.33	314.52	311.79	311.6	305.79	304.8	313.84	311.99	316.11	306.04	307.98	313.63	315.97	311.33	306.95	305.99	314.31	314.35	306.39	309.65	308.62	306.25	310.64	312.35	313.89	314.75	310.54	306.27	313.38	311.11	312.43	308.78	310.84	318.06	311.91	312.59	312.78	310.01	314.39	310.26	306.95	307.15	313.47	314.96	305.28
292.57	294.57	297.18	291.75	294.12	299.3	297.61	295.03	299.39	297.71	297.67	291.65	296.56	295.98	298.48	296.71	290.21	292.65	297.36	293.22	293.64	289.77	295.49	306.79	293.05	292.22	302.21	297.38	292.83	298.05	294.22	295.89	290.18	303.13	298.96	302.09	291.36	293.44	293.08	295.48	297.72	299.69	293.67	290.51	294.98	297.61	294.39	300.43	303.28	296.9
311.68	312.48	304.99	298.89	303.77	315.98	304.12	311.04	312	307.07	307.1	304.36	303.88	306.37	304.22	303.24	316.33	302.18	301.61	307.81	309.97	306.69	305.87	306.27	301.47	305.78	310.93	308.88	310.13	305.03	305.14	302.37	310.89	309.69	306.48	308.42	308.91	309.32	313.98	305.37	309.31	308.98	307.27	312.28	312.82	302.41	307.55	307.17	305.79	309.25
321.9	326.75	322.83	329.67	324.84	325.53	324.13	317.3	322.69	324.19	319.7	324.95	322.25	329.42	323.74	328.21	327.52	328.38	320.7	318.92	323.2	330.93	320.1	321.25	325.87	318.53	317.62	321.29	327.98	329.41	319.63	327.7	327.85	323.77	319.28	331.9	321.44	325.05	325.74	324.6	331.15	320.69	322.98	319.16	323.43	326.53	322.46	332	325.42	320.83
317.35	318.04	320.27	323.99	321.21	315.27	319.11	313.21	315.46	317.95	314.06	317.95	324.6	318.6	318.26	311.9	317.33	316.48	316.54	322.42	327.9	325	319.93	311.61	316.35	316.91	320.47	319.01	313.33	321.88	326.88	319.77	319.47	318.83	329.08	313.63	318.87	316.84	316.16	318.9	320.91	319.1	327.58	310.18	318.97	313.71	318.28	316.23	318.82	315.16
311.16	319.53	318.04	314.4	311.51	318.69	323.09	315.26	309.44	318.99	313.01	309.07	320.3	308.51	318.16	313.49	313.88	318.99	311.79	320.85	319.34	320.48	317.93	310	318.98	316.14	314.37	307.06	314.75	310.25	323.41	314.88	318.83	318.96	315.1	317.31	311.31	309.83	315.81	317.16	315.31	316.05	318.52	313.62	315.35	315.25	312.03	318.87	312.8	317.95
305.48	307.38	306.66	303.41	309.18	300.88	309.49	306.35	308.92	303.14	305.76	301.12	307.15	306.98	303.66	300.75	312.01	310.6	300.34	308.67	310.12	306.19	305.32	304.53	308.18	303.56	308.91	303.77	303.78	305.17	305.7	306.01	306.97	303.27	312.18	312.14	306.06	305.47	307.84	307.12	306.29	307.11	302.53	307.64	299.68	308.5	306.49	305.15	302.92	295.01
314.26	309.2	315.55	311.58	311.45	314.04	318.82	309.15	314.76	309.54	311.99	311.19	315.55	318.83	314.96	311.57	308.8	322.84	311.47	311.91	314.64	315.09	312.83	304.51	306.93	318.82	313.32	305.58	320.06	314.92	312.68	319.47	314.09	308.92	316.3	307.63	313.2	308.33	312.17	312.13	312.94	318.35	309.76	310.71	314.49	313.4	311.62	314.85	315.06	311.28
309.5	302.56	294.18	302.09	304.59	299.9	300.03	299.42	297.79	305.66	299.49	300.6	305.62	302.59	302.3	303.09	307.17	306.89	303.63	303.86	301.02	306.4	298.21	294.96	297.41	303.54	296.47	295.46	301.43	301.63	307.79	297.56	298.67	294.19	302.55	294.45	299.9	303.57	305.75	300.61	296.64	300.09	313.25	304.85	307.5	301.27	302.6	298.64	305.89	299.56
295.18	295.32	298.34	300.21	295.01	299.1	290.08	297.66	301.17	291.2	301.43	291.53	295.28	292.69	303.15	296.68	293.82	310.83	291.72	299.27	290.98	300.59	296.26	295.48	295.74	295.44	297.84	286.88	303.7	295.46	294.97	298.17	300.24	298.24	301.88	293.54	293.2	292.49	307.35	294.85	294.83	296.63	296.89	307.14	297.34	306.5	293.58	304.18	300.55	297.03
294.93	292.18	298.67	294.04	290.44	294.81	297.95	300.86	300.54	294.07	292.14	295.76	293.71	293.75	292.9	297.47	297.09	301.87	300.57	293.45	294.99	291.18	294.97	303.21	291.37	296.34	295.25	291.12	300.17	295.92	294.96	300.89	298.87	295.54	286.7	296.2	293.56	295.61	297.28	293.34	299.48	290.21	295.75	292.61	292.32	297.34	295.55	293.4	299.32	299.67
317.73	303.46	314.51	315.7	308.15	319.45	311.48	315.46	314.76	302.98	310.63	318.43	311.2	315.99	318.78	317.25	313.55	319.44	316	317.93	316.82	318.56	310.18	306.43	319.92	312.2	319.8	318.88	317.33	312.21	324.11	309.98	317.8	314.46	308.94	312.54	312.95	316.36	313.46	307.38	311.42	320.48	314.92	312	314.33	312.46	310.41	314.09	310.55	314.9
299.42	298.96	299.66	297.44	302.75	296.48	293.82	302.93	297.81	301.5	298.3	296.45	292.78	300.52	298.04	303.19	298.31	299.96	306.24	301.14	296.69	292.29	298.4	305.56	298.26	306.19	295.78	303.66	300.99	299.94	306.46	290.29	301.43	305.87	302.1	297.52	291.64	308.07	298.57	293.07	297.59	301.89	303.22	294.86	306.67	295.97	303.89	303.89	299.63	295.09
295.72	291.52	301.2	297.75	293.23	295.5	296.89	301.46	300.61	295.7	301.65	302.15	298.48	296.41	299.92	297.86	298.55	296.18	301.85	299.11	299.26	304.25	310.28	302.98	298.74	300.19	297.68	301.84	298.37	297.41	296.56	306.42	302.3	302.67	296.84	299.03	309.73	304.52	298.86	288.53	302.23	304.21	297.46	305.48	294.73	294.37	298.83	296.54	302.72	304.76
293.35	300.39	305.62	303.28	303.36	306.95	302.71	306.63	300.13	304.97	297.09	301.38	311.53	309.04	291.54	302.48	302.57	296.58	302.84	299.54	303.73	304.74	300.8	306.99	300.19	295.25	305.97	304.31	308.02	299.39	304.23	301.64	305.9	298.41	309.83	306.69	297.7	297.33	303.56	299.79	303.14	302.19	301.49	303.32	304.13	303.02	303.95	302.76	303.13	302.76
328.45	328.8	325.85	331.01	324.75	327.62	331.32	322.96	325.69	332.91	335.43	329.31	328.45	332.11	329.24	325.82	328.5	323.57	327.2	326.91	334.79	319.73	322.53	330.19	326.76	329.23	332.68	324.37	329.1	326.52	324.78	327.48	333.64	324.59	325.79	323.12	333.68	327.75	328.72	331.56	329.21	335.18	325.87	325.34	321.92	332.09	324.12	330.56	329.74	330.99
311.75	306.25	308.69	303.8	305.85	301.37	304.52	308.33	304.48	307.11	299.5	307.67	310.33	306.76	305.96	305.23	305.36	306.47	300.44	309.02	315.24	299.17	303.32	309.61	303.22	302.95	301.72	310.23	295.47	302.62	304.9	302.47	310.78	305.61	307.03	304.51	307.73	309.59	306.81	306.33	303.5	303.49	308.59	305.48	301.65	309.03	301.92	306.17	302.81	303.91
316.34	313.06	314.89	318.8	314.49	310.59	307.34	318	313.37	316.82	316.2	315.24	306.84	310.71	314.31	316.49	313.74	317.3	309.59	306.58	312.32	319.01	316.76	314.88	315.79	312.79	312.86	315.01	315.38	322.97	308.03	318.52	305.94	314.63	310.66	319.16	318.34	311.77	313.69	310.48	315.56	310	318.43	311.33	314.91	320.87	312	313.94	318.32	314.65
330.02	323.16	323.23	336.12	323.62	325.98	320.82	327.8	326.63	322.14	330.61	328.55	327.11	326.74	329.29	334.53	324.43	322.22	325.86	324.05	326.09	332.71	328.38	324.23	320.51	330.57	325.32	327.6	323.36	328.55	320.12	318.47	330.59	328.26	326.83	325.28	327.1	326	332.89	332.43	325.74	328.39	323.42	327.01	321.37	324.1	331.49	327.8	326.37	330.93
292.17	293.09	302.54	294.56	293.27	286.21	300.49	292.84	293.21	292.21	295.72	297.28	291.54	297.13	289.43	302.64	296.17	294.64	293.45	303.9	291.61	293.64	288.35	295.61	293.38	298.37	294.94	294.07	294.75	291.47	296.55	288.08	295.93	291.59	297.95	295.53	301.05	295.35	294.21	292.6	302.02	293.19	292.48	298.61	290.11	288.6	297.35	291.24	289.96	288.79
301.94	297.85	299.51	301.61	298.94	298.91	298.72	307.33	307.36	310.01	301.02	307.55	303.41	296.06	299.43	307.41	303.84	299.48	296.95	304.56	297.59	309.35	307.48	298.94	310.18	300.27	302.89	306.43	304.5	295.48	300.36	303.71	304.67	296.25	298.53	305.27	304.98	301.04	306.21	296.36	302.08	297.56	304.24	300.68	302.26	306.53	293.93	300.35	299.33	297.32
310.49	307.67	311.48	311.87	313.57	304.63	310.85	309.52	311.03	304.67	312.56	313	309.83	308.31	307.78	307.09	315.78	309.3	306.2	310.6	305.49	310.35	307.61	307.8	300.64	309.95	311.92	310.92	306.57	308.1	303.95	311.64	310.14	308.23	299.53	304.49	307.03	313.38	307	305.71	309.5	313.79	311.94	306.61	306.87	315.76	306.59	311.75	297.11	305.96
304.33	308.99	297.58	296.55	297.68	297.15	304.84	304.36	308.64	301.71	297.71	296.77	302.8	308.05	299.66	303.54	299.89	305.55	298.09	296.76	303.13	297.72	302.01	304.45	301.78	306.54	305.73	299.79	300.39	303.11	301.47	304.17	304.84	298.62	305.95	303.95	300.11	305.53	299.03	300.06	304.03	305.85	302.11	302.99	308.36	312.7	295.04	308.82	303.02	300.76
313.43	307.05	310.51	304.5	309.79	307.12	306.62	309.55	307.14	304.5	305.94	305.71	302.84	310.42	309.4	310.52	311.5	312.43	308.97	306.22	308.42	301.97	310.57	313.71	306.95	308.29	311.38	314.89	307.24	305.17	311.27	301.9	308.19	309.54	317.61	305.88	310.38	314.91	308.95	306.92	313.39	304.67	305.26	312.14	309.73	305.52	307.89	312.4	300.62	303.97
300.96	294.97	295.63	299.39	294.61	298.54	294.26	302.77	305.66	301.96	300.63	302.42	300.31	298.36	304.62	303.16	304.86	297.77	303.49	310.73	294.18	293.94	301.33	299.02	295.85	300.85	296.75	294.79	304.24	303.39	301.19	301.48	292.27	298.5	299.26	298.59	301.96	300.02	295.17	301.38	300.61	306.57	295.86	302.19	304.72	303.94	295.97	300.17	293.58	303.11
313.3	311.7	308.32	315.43	322.51	312.36	308.37	308.57	315.72	315.03	311.9	312.55	310.16	312.31	322.71	312.95	319.94	316.35	302.29	314.37	319.18	315.02	308.11	302.3	306.69	311.7	317.05	312.95	316.61	315.09	309.24	313.37	316.04	317.85	320.21	308.94	313.39	310.29	317.79	318.97	304.12	317.12	309.92	312.94	309.94	318.03	310.72	314.71	313.91	315.55
311.81	306.94	313.41	310.09	314.55	309.66	310.48	320.28	311.27	313.6	307.89	310.85	311.12	315.02	310.63	316.68	302.85	311.56	308.37	309.75	312.21	311.7	311.79	319.57	307.46	317.99	316.74	315.52	311.27	314.98	311.05	307.1	309.15	313.26	315.98	310.11	316.16	316.7	316.72	310.05	317.02	314.76	315.51	321.57	311.01	315.59	311.79	316.25	323.24	313.44
305.34	304.46	302.76	302.11	299.33	301.75	292.68	302.83	297.43	297.62	299.1	297.81	303.48	301.98	308.17	304.45	304.47	305.69	302.1	300.42	300.89	298.39	296.61	302.97	298.63	301.62	298.82	301.47	301.28	311.25	300.68	306.85	302.71	302.96	298.16	300.13	298.85	301.73	296.07	303.28	303.7	306.03	305.88	304.48	295.31	308.26	310.47	298.6	297.48	301.9
295.28	300.12	304.29	299.31	298.73	296.26	297.89	288.19	301.85	297.32	303.19	300.67	298.32	301.79	301.99	303.84	299.19	299.39	300.78	298.67	304.98	295.01	302.96	302.09	300.7	305.59	303.03	298.46	295.38	303.18	302.3	304.95	301.69	300.97	299.01	300.62	303.76	299.05	303.22	306.33	303.52	302.29	308.04	297.96	300.49	295.41	302.66	297.95	306.5	301.87
291.28	295.19	298.28	292.58	299.84	297.91	303.14	296.4	289.99	290.1	297.03	302.37	292.64	296.18	298.18	289.92	298.09	289.71	297.81	291.23	296.93	299.01	295.71	294.92	294.9	290.94	288.79	293.29	298.21	301.4	291.91	293.19	292.7	292.27	300.07	297.79	295.57	300.71	290.86	297.84	296.36	288.48	296.83	298.5	294.61	295	298.57	291.62	302.29	294.11
295.77	304.15	300.68	304.89	296.32	300.04	298.49	302.19	296.46	307.77	303.66	304.24	298.42	297.83	296.58	297.82	303.81	297.54	296.77	301.25	297.98	306.28	301.05	299.28	300.48	299.57	302.59	306.76	301.44	299.13	290.94	299.97	301.06	304.43	302.54	299.4	296.98	300.17	303.95	302.26	299.72	310.06	300.85	305.77	300.82	298.97	290.49	305.97	295.21	295.51
304.37	305.45	307.1	303	300.09	303.73	295.86	301.15	301.02	303.57	305.55	309.91	310.43	303.71	308.24	311.99	303.51	300.95	307.55	309.89	312.45	302.75	304.45	305.77	305.35	306.21	308.85	303.25	297.19	303.84	303.46	303.23	306.3	306.74	300.48	302.78	302.09	310.31	306.3	310.05	303.65	302.74	312.12	302.71	304.51	304.75	303.25	301.14	304.25	299.6
303.08	302.99	301.74	295.55	303.42	292.36	302.5	301.27	300.48	299.86	298.97	306.91	304.3	299.23	299.12	300.18	306.12	296.94	301.25	301.58	295.88	296.47	306.23	301.41	296.56	301.33	297.82	299.26	299.99	296.39	307.41	299.64	305.6	299.71	300.42	297.16	307.58	312.85	305.14	297.24	311.59	301.92	302.95	301.2	307.82	303.46	295.44	297.93	300.51	297.92
301.3	303.3	311.72	302.61	297.56	299.46	307.59	303.62	301.06	299.29	307.38	302	310.78	307.45	298.2	307.97	301.65	308.28	299.76	302.23	311.26	304.2	309.22	309.61	305.46	297.81	306.46	305.93	303.13	304.43	302.85	302.99	309.53	298.03	305.77	302.02	295.91	297.25	306.38	304.98	304.58	297.4	302.01	306.95	306.34	298.59	303.9	299.65	296.94	297.72
307.82	315.9	312.38	306.4	317.5	308.25	312.52	314.28	310.4	311.76	307.63	312.31	310.06	317.19	308.95	312.71	314.03	305.88	317.99	314.61	319.03	311.38	313.06	313.79	313.51	310.25	314.48	315.81	308.97	312.71	315.75	311.66	315.26	311.51	305.84	309.68	309.82	313.8	313.01	316.07	313.3	316.5	318.32	310.32	313.15	314.64	317.79	316.68	313.31	313.23
324.79	328.39	319.98	330.2	331.91	324.09	329.68	323.03	327.13	325.43	325.5	318.57	319.61	319.92	323.25	329.87	323.96	332.21	330.24	332.02	330.81	329.09	329.24	327.81	327.85	325.72	322.88	323.07	329.89	326.33	334.32	327.69	327.73	325.49	328	327.66	325.83	329.66	319.99	327.43	320.83	321.79	321.38	329.68	319.84	334.57	327.74	320.66	326.33	322.66
299.59	299.16	306.42	301.33	301.13	306.17	305.23	307.87	311.62	308.71	298.2	306.46	300.99	306.59	308.74	305.75	304.51	301.75	295.27	312.33	307.44	311.56	310.37	302.51	307.62	304.62	304.96	303.3	305.68	303.38	304.09	305.26	306.99	297.21	304.93	304.3	303.55	301.75	308.6	304.09	306.89	303.41	301.4	307.11	310.07	306.67	304.24	295.93	308.09	299.74
319.6	313.93	311.31	319.98	306	307.84	314.03	311.68	312.34	316.24	308.27	314.47	318.77	317.96	314.97	307.39	311.55	311.91	308.76	315.34	311.96	319.56	313.12	316.85	312.48	312.44	317.92	322.23	313.61	316.15	315.83	306.77	308.27	313.96	309.57	322.16	310.53	318.11	327.06	309.98	310.68	309.15	307.58	314.35	313.02	313.4	317.74	312.51	313.09	309.7
291.89	302.48	291.03	296.94	296.17	294.85	291.23	285.05	293.71	292.24	291.04	296.88	288.42	300.62	291.29	294.87	293.75	295.15	294.26	292.62	293.53	299.1	288.53	297.8	295.59	289.8	290.17	301.03	292.92	289.63	284.73	292.82	290.76	291.41	292.13	284.89	293.78	296.12	295.51	293.41	297.65	293.56	291.95	301.5	297.8	291.81	294.65	285.22	295.98	291.03
314.85	312.06	307.92	314.06	315.21	317.16	313.36	304.97	307.5	312.04	310.69	315.81	316.65	312.53	307.67	308.75	315.4	306.72	303.17	305.93	305.9	309.47	310.5	308.84	307.29	316.39	305.12	307.05	304.49	308.09	310.3	317.39	311.9	305.26	312.16	307.17	310.71	315.16	302.12	306.02	316.71	318.48	312.85	306.65	316.9	309.13	314.03	313.94	300.18	312.36
319.46	325.65	320.28	308.32	320.85	320.41	320.18	318.58	326.93	313.05	315.62	319.26	318.71	319.15	319.23	313.74	311.52	313.97	317.18	318.34	320.06	322.78	322.52	316.42	317.35	316.82	315.52	308.18	311.44	318.22	313.07	317.04	315.26	319.83	310.99	313.92	322.12	319.45	315.42	327.88	314.22	318.19	326.07	319.69	320.87	315.16	319.18	316.46	315.68	317.52
307.42	298.1	306.5	309.16	304.02	303.89	298.19	304.36	301.9	308.06	306.2	304.17	302.53	298.49	306.39	310.29	295.84	308.83	307.63	299.81	308.91	305.88	298.91	311.42	311.65	307.49	306.6	303.98	299.34	307.89	299.6	300.95	304.33	302.83	309.2	302.17	298.88	308.76	300.85	308.9	308.42	298.22	304.26	302.6	301.67	303.1	306.06	306.69	301.09	304.31
314.7	312.48	308.76	301.5	316.56	312.18	311.49	306.07	310.84	307.76	314.89	314.29	310.21	318.12	316.17	318.1	313.07	317.62	311.39	315.43	308.82	320.96	313.48	308.58	320.56	313.54	316.82	310.59	308.49	313.05	313.23	313.25	307.59	323.14	311.82	310.64	316.62	311.1	314.14	314.95	313.96	306.43	308.83	313.59	315.23	311.62	305.04	310.49	309.33	316.32
309.42	311.21	308.4	301.23	316.9	309.87	306.72	301.94	303.24	305.47	304.11	299.53	297.66	302.89	306.04	311.05	299.57	311.03	302.02	303.48	302.12	297.76	309.22	302.83	303.69	305.93	308.03	298.76	308.08	302.19	305.42	303.01	310.9	302.25	302.31	300.32	303.22	305.97	308.8	304.61	300.92	314.24	301.14	303.04	309.63	304.92	309.69	303.67	310.53	303.43
313.26	310.22	310.01	315.14	319.45	312.77	311.16	305.68	314.9	318.15	315.98	313.23	315.26	314.66	313.66	306.96	310.02	315.25	311.49	312.3	315.14	314.78	308.08	312.22	305.3	316.07	311.33	304.04	315.47	312.66	313.93	324.15	311.2	309.43	314.51	310.36	311.4	311.27	311.49	313.98	312.69	312.42	312.05	310.96	314.22	311.86	308.77	316.36	318.13	311.88
307.45	313.5	307.82	310.56	309.59	309.13	303.22	313.22	312.61	303.98	310.67	312.24	314.35	317.88	318.48	305.26	304.39	311.14	312.45	320.06	315.11	305.8	316.85	306.47	311.14	310.4	307.46	315.14	308.4	316.21	307.85	313.17	307.16	311.39	308.37	314.44	310.35	307.43	317.21	314.25	308.1	311.94	309.61	306.51	307.51	311.55	311.26	310.09	312.76	314.35
311.58	303.57	300.99	306.76	297.34	308.93	304.75	301.67	303.31	302.44	306.8	294.99	303.52	307.42	305.93	303.84	303.7	293.36	302.99	303.22	304.49	297.93	297.6	302.91	294.74	302.68	299.52	306.29	303.63	308.1	302.62	304.47	305.79	298.56	308.46	302.38	301.78	293.71	301.82	306.59	305.34	304.35	303.37	309.51	306.4	300.07	295.59	303.91	302.5	298.89
287.46	293.69	294.74	292.61	296.07	293.2	294.32	293.92	289.29	301.41	295.11	295.48	287.96	296.88	289.41	294.23	302.69	301.59	295.65	287.67	293.1	295.97	293.51	303.46	291.99	297.91	290.01	295.32	289.78	297.35	294.65	287.42	295.73	294.05	298.42	292.66	292.16	292.09	286.46	297.86	297	290.94	298.33	297.43	299.33	293.57	294.86	289	301.1	302.25
307.01	309.91	310.44	306.64	307.64	320.5	309.69	307.37	312.05	305.83	309.45	311.28	316.62	306.43	314.17	310.36	315.87	305.52	306.6	306.67	313.8	306.99	320.51	304.95	309.8	308.36	305.58	310.08	307.41	317.18	308.36	309.46	311.8	315.65	312.04	309.38	316.26	303.81	309.66	314.93	309.12	304.2	310.08	313.42	308.15	308.06	306.84	308.87	299.13	315.26
304.33	305.57	310.16	306.24	296.67	301.16	308.47	306.34	297.25	301.88	308.4	295.99	311	302.53	305.77	303.67	306.11	307.82	301.59	303.38	302.87	307.74	308.6	303.71	310.95	300.5	314.09	296.2	305.18	303.21	301.99	302.76	313.2	302.45	300	297.28	312.27	310.09	300.85	301.21	307.45	305.11	301.17	300.87	304.26	311.38	306.56	302.55	307.82	304.27
302.38	309.29	312.21	311.02	312.74	307.38	309.29	313.59	309.11	312.25	307.18	319.05	311.97	316.48	313.54	300.24	311.52	315.81	309.43	313.54	317.62	312.25	313.41	308.21	308.14	314.36	305.95	316.41	305.07	318.49	310.67	308.81	315.46	316.85	309.97	308.03	309.84	308.15	309.02	304.79	314.9	308.25	304.68	314.86	312.75	306.29	306.79	302.22	308.35	307.75
304.83	308.71	311.71	305.94	303.53	304.19	302.9	304.73	300.62	307.94	311.23	304.13	297.3	305.2	300.87	309.46	295.8	309.52	302.18	303.06	303.96	311.71	304.53	301.81	300.28	301.09	303.51	306.2	306.81	307.94	305.84	303.93	294.97	302.85	295.92	299.43	310.96	302.25	300.98	302.12	296.05	307.75	306.39	308.62	304.92	301.82	305.68	297.15	306.5	306.17
312.31	312.8	310.48	302.66	312.43	306.94	315.46	312.61	322.16	312.06	318	311.03	313.18	304.9	314.47	316.33	310.32	308.48	309.72	312.19	316.38	319.38	313.07	318.7	313.81	311.68	319.42	322.13	309.97	310.65	310.34	317.75	311.47	312.16	310.32	310.84	303.4	315.45	311.5	305.45	315.16	315.41	308.75	314.98	308.69	313.93	311.15	312.75	317.71	318.82
299.07	303.21	302.97	309.37	310.13	310.19	308.53	306.23	308.74	301.78	310.45	304.87	304.25	301.59	304.8	304.59	308.09	302.75	298.83	306.6	303.42	305.93	295.81	298.86	304.91	304.97	305.85	311.17	306.55	301.79	302.15	310.56	294.08	302.59	304.34	301.02	303.9	299.3	293.72	298.13	299.31	303.38	304.48	301.92	304.56	300.87	300.95	307.89	292.72	308.78
293.5	307.77	307.45	293.37	301.65	303.78	307.32	302.01	299.1	304.95	293.93	301.35	300.74	301.87	303.83	298.01	295.86	299.08	303.15	301.09	292.85	298.08	294.47	301.37	298.64	303.86	306.89	298.25	300.98	293.34	302.53	304.58	304.71	300.97	300.48	303.29	295.12	298.53	300.29	300.51	304.77	298.71	302.09	297.28	300.61	308.58	302.44	306.83	300.57	305.99
300.64	308.65	299.56	301.32	299.9	301.5	305.57	288.68	292.72	298.74	302.62	304.63	299.47	300.39	301.29	300.34	304.25	303.18	300.43	301.6	300.65	308.2	300.69	303.49	300.29	304.14	300.88	301.3	302.3	297.84	299.44	297.85	307.93	294.45	306.94	301.61	301.85	305.98	305.21	299.99	302.26	306.02	299.3	307.59	305.47	306.11	306.41	299.15	303.43	300.7
290.73	301	299.95	296.08	294.7	292.63	297.03	298.28	297.7	295.59	295.33	295.17	293.57	291.8	292.9	295.94	292.76	298.21	297.47	298.43	297.2	296.08	296.01	296.13	297.4	296.06	293.95	295.85	298.44	296.28	297.87	292.4	293.24	289.12	297.65	294.55	290.47	300.31	291.71	293.15	289.73	298.1	296.19	297.49	293.14	284.73	296.26	295.56	294.28	295.88
306.34	301.87	306.58	311.3	302.41	306.93	305.17	300.79	302.41	299.73	298.71	299.54	305.33	303.52	308.53	302.16	309.28	309.11	302.52	310.66	304.62	305.85	300.64	308.3	302.97	307.33	310.35	307.9	305.67	311.22	307.34	308.76	307.67	311.27	308.98	303.94	313.84	307.25	302.79	304.1	302.44	309.96	306.96	306.8	308.38	302	301.62	301.7	309.08	298.6
292.96	293.52	289.93	295.35	295.6	292.45	296.69	295.73	298.75	290.83	294.87	293.33	294.93	287.31	299.55	304.19	293.04	291.19	287.64	291.48	291.11	287.67	297.11	290.5	296.24	293.69	289.82	293.38	292.22	290.75	294.46	298.95	293.77	295	292.96	295.2	297.44	293.15	290.84	292.93	295.08	295.96	296.97	289.26	298	295.92	290.28	292.54	298.27	297.83
300.46	307.9	300.68	308.25	301.39	299.1	300.87	304.92	298.42	305.25	308.49	302.18	307.57	306.77	300.34	301.42	305.64	301.6	298.6	306.11	301.23	301.26	302.66	302.37	309.77	304.3	299.29	307.84	301.96	304.51	308.54	304.34	305.77	304.52	301.21	303.97	301.2	309.26	304.78	304.75	301.84	305.29	308.39	303.23	306.4	308.27	310.75	303.88	300.69	297.77
313.47	295.97	310.46	300.02	299.26	302.14	303.89	304.65	311.49	312.16	310.13	307.91	304.87	300.57	306.07	305.25	306.14	309.35	304.11	299.17	304.21	301.17	300.37	296.2	298.46	298.18	308.9	307.08	311.14	309.79	298.41	308.96	309.33	304.84	301.05	298.65	302.19	304.81	305.45	302.57	306.26	306.25	305.64	302.13	313.51	311.01	301.65	308.8	301.45	306.65
312.02	310.44	308.64	316.62	310.59	312.59	312.48	310.54	306.49	305.98	304.73	311.04	313.14	312.32	306.14	309.91	315.18	311.4	308.61	314.9	313.16	313.4	311.62	318.14	312.73	315.58	310.63	311.4	304.03	314.72	306.15	304.7	306.57	315.24	311.92	306.38	308.47	311.97	308.17	308.33	304.26	311.08	306.73	306.03	311.37	309.93	308.84	312.78	309.98	313.76
312.06	309.28	311.73	313.31	318.97	313.49	317.86	314.64	313.86	309.73	315.62	304.14	315.15	310.09	314.84	311.5	314.49	306.88	313.33	311.98	309.38	320.21	317.73	312.96	319.37	312.05	316.52	315.37	311.51	321.58	318.38	311.74	308.47	319.11	311.47	311.3	320.38	313.47	312.19	312.93	311.28	313.25	307	317.56	311.27	314.09	311.75	313.18	312.55	310.51
307.66	308.25	319.56	317.43	315.89	311.35	311.07	320.96	319.83	310.64	313.89	314.33	304.49	307.16	317.31	323.65	304.17	316.53	313.78	319.5	311.99	313.14	313.14	317.75	312.79	310.91	307.85	313.87	312.06	309.98	311.16	316.85	308.15	313.7	313.68	310.24	309.93	315.9	307.52	312.11	311.05	310.1	305.31	313.36	310.25	315.98	313.03	308.58	314.37	312.09
308.81	313.9	310.12	313.37	310.44	317.77	313.56	303.1	312.03	308.52	315.03	319.18	313.65	321.19	313.28	311.08	309.73	310.36	323.06	312.1	313.14	310.13	315.16	316.28	309.47	316.23	312.53	308.26	317.39	312.44	306.74	305.36	311.67	313.22	306.96	301.62	313.41	313.56	312.18	311.35	309.49	319.82	310.64	311.15	310.11	312.38	312.27	312.6	309.57	309.94
297.77	296.44	301.18	306.95	302.77	303.5	303.19	303.3	303.72	304.1	295.54	300.92	308.1	300.6	301.22	300.61	308.35	304.06	303.98	296.68	304.69	304.53	303.98	299.19	301.89	307.07	301.55	301.88	302.83	298.1	298.91	300.79	308.37	309.7	295.76	307.32	305.06	302.07	298.32	304.31	307.3	306.03	304.15	305.69	307.22	302.91	303.36	306.64	314.08	301.81
300.43	297.49	300.49	304.71	307.29	313.15	304.72	300.3	304.77	300.8	306.41	307.33	304.56	304.93	309.88	310.34	317.35	300.38	300.7	301.66	309.66	297.86	306.58	302.23	305.98	306.53	308.79	303.58	298.86	305.77	310.16	307.74	308.2	303.43	307.53	308.09	302.17	301.68	304.42	305.63	307.92	304.63	308.38	306.46	303.22	306.04	301.91	307.46	303.8	309.8
301.99	306.26	304.3	301.96	303.85	309.81	305.54	297.77	305.01	302.39	303.42	307.74	304.97	305.16	306.53	306.81	301.58	304.8	305.66	302.47	303.71	304.24	307.21	306.36	300.79	307.13	310.39	304.67	303.9	299.15	306.69	303.23	298.11	308.51	302.9	307.18	305.5	296.9	305.55	310.81	305.66	299.81	303.79	307.71	299.94	306.36	304.62	305.12	305.76	311.81
298.53	305.2	307.29	301.96	305.08	307.32	301.36	296.14	303.5	300.69	299.97	309.3	303.32	302.71	306.16	307.29	299.37	301.14	297.16	302.43	303.49	295.04	295.23	306.46	291.83	304.93	300.9	303.41	310.04	306.41	302.7	299.28	304.87	306.06	299.13	294.81	302.85	300.8	306.23	303.08	300.5	298.14	307.47	295.97	295.55	303.89	302.4	309.46	299.99	300
310.15	309.5	314.12	313.94	311.5	312.6	309.31	309.18	307.57	308.88	308.34	312.59	304.96	312.39	303.01	315.91	308.29	311.76	315.54	308.53	311.7	310.99	310.71	306.79	309.37	313.61	309.4	307.08	308.24	311.17	317.37	305.02	309.05	310.05	317.15	311.07	310.36	307.11	316.61	308.42	311.67	314.4	310.36	312.54	308.17	307.64	311.36	314.59	313.74	310.97
297.14	291.88	299.68	289.36	295.41	292.92	301.74	294.11	292.1	288.9	289.28	293.84	295.26	297.7	292.96	296.96	292.74	294.66	292.98	300.05	288.92	297.23	299.79	296.26	289.86	291.04	296.53	296.18	296.31	288.26	289.55	291.51	290.57	297.28	290.38	300.23	290.92	295.79	294.94	285.18	298.84	298.38	300.6	295.01	297.92	292.72	287.92	296.29	294.41	293.77
327.95	328.28	328.47	326.78	333.01	328.99	326.76	328.4	325.95	324.24	328.13	328.05	326.05	323.06	334.67	333.22	322.26	333.86	319.67	328.53	325.73	323.66	329.63	332.2	327.41	326.69	334.09	326.47	322.71	331.83	333.21	329.58	322.11	331.15	327.53	330.07	328.75	328.46	320.96	324.82	329.52	331.06	324.41	328.57	329.85	323.06	326.76	323.98	321.1	327.4
316.51	310.62	315.39	314.97	315.88	317.96	323.68	310.84	312.38	321.9	314.93	315.14	309.06	312.23	321.4	307.62	318.89	316.41	315.16	320.4	308.39	311.2	314.68	315.51	305.94	316.97	316.3	309.77	316.12	304.95	316.71	320.6	312.23	313.49	324.85	318.61	314.84	311.62	311.23	314.94	312.82	313.98	315.15	316.91	323.53	313.81	318.68	308.62	310.39	308.06
299.89	307.91	300.22	312.15	311.42	303.74	297.13	297.49	309.59	308.66	292.66	298.5	301.59	308.16	307.99	312.47	305.01	306.96	302.28	298.02	303.91	304.9	303.71	303.49	303.88	304.4	306.25	301.77	309.23	298.26	300.53	303.14	301.02	304.58	305.33	302.4	307.02	304.45	309.94	297.14	302.07	304.73	306.18	306.26	300.24	299.83	292.85	304.01	302.08	302.11
312	320.6	309.04	308.1	306.25	319.34	325.52	317.09	314.14	321.98	317	312.68	316.75	313.34	313.92	310.14	316.91	314.22	315.92	312.54	312.94	316.13	312.56	309.66	313.41	316.08	317.53	314.39	308.79	315.42	319.16	318.25	312.82	306.86	314.84	314.98	311.6	318.6	314.84	318.35	314.91	315.57	317.43	311.88	314.68	315.26	314.34	315.64	314.88	316.28
319.93	315.65	311.62	309.42	319.22	319.28	318.18	316.31	312.48	316.94	318.75	320.58	327.5	316.57	320.96	318.86	312.05	312.22	306.15	316.54	325.67	322.92	315.33	316.34	321.61	321.12	314.96	314.75	323.13	322.52	314.09	319.17	321.29	321.55	316.07	307.09	319.31	321.15	314.84	320.15	315.54	312.75	319.64	319.08	319.3	320.03	322.32	313.47	313.69	315.74
318.33	310.69	308.35	311.87	311.12	306.96	306.82	308.43	316.15	303.58	302.61	310.52	306.49	305.93	306.15	310.08	301.33	315.51	311.62	305.33	304.59	303.52	308.96	307.45	312.66	310.75	310.01	313.92	308.38	310.22	306.96	311.63	301.81	310.46	304.61	309.18	312.45	310.8	312.03	308.15	316.02	303.16	314.26	306.2	310.42	303.27	303.93	318.37	305.23	309.13
306.93	312.23	313.04	310.59	318.28	316.04	310.46	313.77	309.93	312.71	309.97	304.68	310.95	302.6	314.79	313.3	308.96	312.6	311.63	308.11	309.99	306.96	312.05	315.33	309.03	308.02	313.16	308.34	304.98	316.1	316.35	315.48	311.62	310.36	311.77	313.94	314.87	322.72	308.8	314.85	316.07	310.91	310.21	314.43	310.4	318.29	312.59	307.56	304.82	304.98
308.41	315.03	314.92	318.52	318.35	313.07	314.52	311.71	319.92	310.87	320.77	313.08	315.38	318.11	308.02	315.94	318.45	317.2	321.75	319.07	311.16	317.21	312.64	316.35	304.63	312.48	316.44	319.34	317.88	318.12	312.17	322.07	319.09	314.17	317.17	318.91	311.17	316.11	311.31	323.2	307.9	312.07	310.21	317.61	313.58	314.71	316.12	313.42	312.85	317.84
322.24	320.26	314.26	316.36	314.28	313.61	318.39	320.25	315.35	323.26	314.03	313.29	315.88	312.21	316.98	308.93	308.98	314.33	309.82	321.29	320.33	310.93	309.84	322.07	317.22	312.02	318.48	315.03	316.59	310.53	325.29	320	318.67	322.45	312.27	312.48	321	311.44	312.1	312.1	316.32	311.55	319.78	313.38	313.83	313.45	319.98	318.01	315.31	322.39
319.12	312.32	322.44	311.47	317.99	323.19	319.8	326.5	320.61	323.21	319.87	317.15	318	321.23	322.37	317.4	322.55	313.81	313.12	310.76	323.67	316.63	323.29	321.85	325.76	321.08	320.41	329.6	324.91	322.74	320.68	322.25	316.02	321.72	314.93	324.8	315.61	318.81	317.89	313.96	316.05	321.09	318.64	321.15	310.4	318.1	310.16	321.13	319.95	317.2
312.46	313.06	311.33	310.3	316.05	309.32	314.11	317	310.44	314.93	312.32	305.14	313.24	321.58	306.93	308.51	307.9	308.32	313.95	310.1	307.72	313.61	312.78	303	306.03	313.79	312.36	313.9	306.47	309.57	308.75	315.62	311.15	308.81	310.5	308.16	318.87	303.34	307.89	306.6	311.67	306.27	310.19	317.95	306.66	317.78	308.09	312.6	310.73	305.08
306.92	309.19	306.4	307.83	308.5	302.21	307.36	314.27	305.01	310.64	299.84	310.6	307.99	305.65	308.88	297.42	317.31	308.91	314.21	314.43	307.13	317.65	308.98	307.53	310.4	304.87	313.58	308.7	307.09	311.38	312.32	303.87	308.72	309.31	311.55	302.87	312.24	304.94	301.67	309.36	307.6	309.49	308.13	304.47	311.83	311.21	311.37	304.24	306.97	309.18
301.9	306.01	307.57	298.35	306.24	299.25	304.2	309.5	301.2	303.46	303.73	299.9	300.96	304.68	302.42	303.75	296.78	300.77	296.22	306.29	293.75	302.8	303.32	301.83	304.18	297.73	298.71	303.84	302.52	292.33	306.46	305.76	300.58	296.67	298.54	304.89	301.99	296.5	298.09	307.32	296.05	298.25	298.92	306.86	296.74	298.5	303.39	300.46	303.65	305.23
303.27	299.58	299.03	303.88	305.77	296.08	306.41	304.06	307.99	304.32	308.13	305.49	307.79	302	305.3	305.93	303.06	299.85	307.02	299.93	303.82	300.5	304.07	303.57	304.66	304.1	298.17	312.1	304.73	300.82	308.23	310.46	306.63	305.05	308.05	303.16	303.43	299.83	305.78	307.26	304.38	304.63	302.54	302.55	309.56	307.01	304.2	308.8	307.82	300.23
320.22	313.49	314.36	319.38	317.9	310.44	308.59	317.81	307.71	314.36	314.87	321.09	320.31	315.83	310.4	312.36	306.33	309.43	325.06	315.18	319.38	304.18	308.96	314.79	314.12	305.39	314.37	310.25	306.34	309.52	314.95	316.95	320.32	316.71	317.82	321.58	309.21	312.37	324.8	317.73	317.31	311.11	309.01	310.05	315.1	319.1	319.34	301.34	311.1	319.28
310.76	315.81	314.44	320.54	309.23	322.5	313.56	316.16	310.88	314.65	315.68	312.46	316.13	308.1	319.02	310	321.86	315.77	310.94	311.76	318.58	313.52	321.6	313.99	308.24	318.15	318.62	316.89	311.03	319.65	312.83	303.67	311.48	311.19	320.17	315.27	310.24	300.05	314.77	304.8	305.87	314.37	313.94	316.22	312.22	311.06	309.4	319.38	315.35	321.25
313.58	312.16	309.73	311.8	308.98	314.81	314.17	313.49	316.86	315.4	307.86	311.44	309.66	309	313.82	310.27	311.98	309.36	311.81	307.93	313.66	309.23	316.76	313.74	311.4	313.65	310.1	314.66	309.73	308.19	312.76	315.82	310.66	321.86	311.89	310.15	306.93	311.77	318.93	309.97	314.77	308.75	313	317.11	316.12	306.59	319.67	314.55	311.74	315.11
312.13	312.74	312.4	310.51	312.34	309.09	314.66	309.28	311.95	312.2	302.51	312.27	313.59	320.44	315.07	316.23	312.37	309.42	311.9	321.03	321.14	314.48	316.93	303.74	316.02	313.38	311.12	318.47	311.51	314.27	313.14	316.32	319.68	312.38	318.54	310.77	309.36	313.74	309.45	306.08	315.18	318.13	313.83	319.56	311.73	315.62	311.72	309.15	313.05	312.5
308.23	295.94	300.86	300.6	303.07	304.79	298.15	307.14	305.76	299.28	301.18	295.4	307.38	306.44	307.01	307.69	302.53	303.5	308.28	305.98	300.63	302.53	299.46	300.11	305.89	299.24	301.07	305.3	299.38	307.1	296.26	305.12	301.28	301.46	299.74	302.15	305.64	298.95	295.81	301.74	301.16	301.1	308.4	300.15	306.61	304.03	300.75	302.97	302.7	297.69
314.25	319.33	314.41	318.23	317.83	327.31	310.96	315.26	314.73	310.47	318.25	319.85	309.93	318.94	314.42	319.61	314.45	305.58	319.99	317.87	316.76	311.86	319.86	320.01	313.68	319.99	312.18	315.71	316.85	313.71	312.43	313.62	316.8	314.03	324.2	323.59	314.91	310.64	316.11	317.66	312.98	311.83	316.3	314.65	317.86	315.13	321.46	318.58	312.8	311.96
326.86	324.01	330.65	324.39	324.89	324.18	327.08	321.83	322.7	327.71	328.55	321.84	321.2	326.82	325.69	323.74	326.24	325.75	315.12	320.54	331.62	323.94	325.21	323.06	330.37	325.91	324.95	326.71	324.91	329.26	324.42	331.88	326.85	324.45	323.36	326.61	320.8	325.09	324.97	316.99	327.67	323.76	319.61	316.93	322.55	315.85	322.44	326.63	325.57	320.4
302.87	299.54	304.78	297.87	306.31	303.5	302.89	304.5	312.82	302.72	305.27	306.39	304.53	302.67	308.28	302.71	305.82	306.57	307.5	305.91	307.8	300.29	303.44	302.27	299.71	304.48	293.09	293.1	305.05	306.09	306.33	303.57	298.74	302.69	304.35	300.85	305.83	299.32	298.37	305.32	304.33	305.35	303.02	304.1	304.82	298.94	304.79	311.83	314.44	301.56
331.4	326.46	328.56	325.04	322.91	326.77	331.83	328.47	333.52	327.68	317.12	331.49	326.68	323.85	327.7	326.11	323.99	322.83	323.27	322.78	324.02	325.34	323.76	331.04	321.98	329.93	327.01	328.62	327.24	325.99	322.83	328.94	326.92	328.33	326.46	323.67	327.4	321.46	327.45	326.31	329.11	330.05	320.64	327.44	332.61	328.34	320.56	323.99	325.98	326.17
307.83	307.8	303.32	310.21	300.22	303.45	304.66	307.73	307.73	307.51	299.64	300.95	305.74	298.93	308.13	305.45	299.72	299.63	305.45	300.5	309.93	303.46	301.91	310.09	302.87	305.99	302.82	304.81	302.12	300.92	302.71	309.22	301.11	295.94	305.18	304.31	300.5	300.83	306.23	303.16	296.65	300.43	306.24	299.15	298.3	307.96	298.23	293.92	302.86	298.66
305.91	308.47	305.72	301.6	298.71	311.07	304.42	304.41	301.71	307.59	304.53	302.43	303.16	301.13	315.51	297.31	309.22	308.62	303.01	298.55	305.59	313.77	308.94	304.5	307.81	305.48	306.77	298.62	306.9	307.5	296.27	310.17	312.68	302.58	297.86	303.94	311.8	309.27	305.23	304.14	299.03	307.11	310.13	305.75	304.57	299.23	305.57	307.19	310.6	310.11
318.25	307.12	317.94	308.04	310.41	310.71	317.46	319.84	320.51	316.83	321.43	317.59	314.95	317.1	322.47	322.36	315.15	313.72	316.89	317.33	319.9	320.15	319.36	313.29	312.55	318.23	316.66	313.59	310.25	326.14	322.76	314.35	317.03	310.07	315.27	316.2	312.5	318.65	311.6	315.83	322.03	323.25	323.02	315.81	320.85	323.55	315.52	327.46	310.12	324.68
303.48	302.26	300.91	306.95	305.8	293.54	308.79	303.67	315.51	298.21	305.7	301.28	300.94	293.56	304.89	304.39	301.81	298.01	303.83	309.87	302.72	301.7	312.09	311.88	300.26	305.27	302.53	301.04	303.34	303.59	306.33	309.19	309.43	301.29	300.56	305.98	307.42	302.67	306.1	296.35	305.26	307.14	299.53	297.32	306.78	301.69	306.13	301.14	306.81	295.45
310.16	313.56	306.3	314.92	312.38	313.76	307.45	308.62	311.15	313.59	315.75	309.52	312.25	308.57	302.89	310.73	314.66	309.69	314.47	306.85	309.85	308.84	309.61	307.18	312.19	314	313.26	305.74	311.26	309.8	320.02	311.89	317.96	310.66	312.86	310.73	311.1	316.62	312.18	306.29	314.57	306.92	316.16	307.85	308.75	312.73	302.08	309.14	309.4	312.19
320.13	329.11	326.67	323	330.58	332.39	334.78	332.15	327.97	328.23	333.01	326.53	333.11	323.84	329.89	328.84	324.44	327.94	328.8	326.24	327.09	317.26	331.6	327.95	334.27	323.86	328.16	329.07	327.88	323.5	327.94	323	317.6	331.92	333.36	332.59	331.89	333.64	334.49	323.61	327.14	324.92	337.32	326.16	322.04	323.94	328.74	328.82	331.39	327.12
317.8	314.36	310.21	313.79	319.3	321.42	316.36	311.98	312.75	314.7	314.04	319.74	313.01	318.14	310.86	318.15	309.05	321.23	312.73	316.24	317.27	317.68	317.28	315.53	314.93	314.46	317	315.23	316.88	310.06	317.9	308.34	306.79	313.45	310.59	316.81	310.55	316.64	305.87	308.72	314.46	322	310.02	310.75	312.47	312.52	313.04	309.86	312.95	306.88
292.76	305.09	302.47	300.68	304.6	304.85	306.13	300.91	307.71	301.87	304.35	294.3	299.17	309.86	305.16	301.1	299.83	301.63	306.94	310.49	297.29	299.42	300.09	298.21	309.08	308.38	303.69	305.09	299.1	307.47	307.08	300.83	303.36	309.95	305.17	309.35	297.8	299.87	296.02	303.24	303.86	305.64	297.83	304.4	306.31	311.92	305	300.11	301.18	301.37
312.69	322.36	322.59	320.19	325.93	311.53	310.69	312.66	321.85	319.52	315.86	315.92	322.03	317.63	318.44	312.97	317.59	318.53	316.17	318.03	319.25	317.84	319.77	319.46	318.88	317.14	317.54	314.47	313.35	316.23	324.43	314.07	317.03	319.57	318.1	316.89	312.54	315.61	323.41	320.78	312.69	319.29	322.43	315.5	319.98	315.57	313.53	311.4	318.5	325.44
313.92	321.09	309.61	313.64	316.14	319.88	320.32	316.05	316.19	312.21	324.44	319.15	312.73	314.13	318.1	311.83	310.87	314.4	313.66	316.63	308.19	314.44	314.93	308.65	314.21	324.6	308.1	314.34	303.32	312.98	320.96	311.84	319.57	311.72	312.37	317.89	314.42	315.58	310.71	311.42	320.26	320.05	315.16	314.35	313.89	315.65	306.13	313.76	316.4	322.94
306.76	303.31	307.47	307.76	313.19	307.72	309.73	312.51	315.92	306.91	316.94	301.87	305.2	311.84	311.49	304.51	307.25	303.55	303.55	311.45	301.91	305.1	307.38	301.83	303.43	305.34	299.62	302.94	301.9	309.56	306.34	302.49	305.81	298.65	307.6	304.85	307.99	301.61	307.56	303.91	314.59	304.81	303.36	309.67	307.15	310.83	312.26	311.75	309.29	305.86
297.05	305.87	298.71	307.68	292.02	298.84	299.7	301.66	294.49	301.07	298.14	298.34	299.69	309	302.53	295.12	300.44	293.83	292.17	305.36	300.72	301.75	300.59	296.65	299.46	300.11	302.1	304.99	297.32	305.87	300.41	304.91	303.53	299.18	302.06	300.56	297.85	298.7	299.54	297.93	305.2	300.04	301.93	292.48	297.33	300.08	300.57	300.37	295.83	297.54
306.79	309.95	318.53	316.11	307.23	313.81	322.32	307.62	310.27	317.06	312.18	322.07	313.82	318.62	309.38	310.32	313.32	318.2	313.17	316.13	306.3	311.38	311.24	316.16	309.47	315.4	315.51	311.81	314.68	309.72	326.07	315.7	314.61	313.78	312.09	318.54	312.53	317.18	309.03	315.63	315.07	316.35	314.1	310.19	311.45	310.42	315.34	315.79	313.53	308.48
317.69	314.93	317.79	322.12	319	315.83	314.57	314.14	316.85	321.72	317.3	318.94	316.59	318.86	313.14	322.54	315.8	313.91	320.63	311.53	313.8	317.69	322.93	314.96	319.85	311.74	320.94	316.62	316.73	321.4	316.27	317.33	316.11	320.91	323.06	317.33	319.96	314.13	311.59	313.11	316.04	319.72	320.06	324.63	321.15	317.95	321.16	324.64	318.06	318.72
299.17	300.25	304.53	292.25	297.86	297.79	297.77	297.62	300.66	304.9	298.43	303.52	300.29	297.25	300.92	309.15	305.33	299.89	297.82	293.99	297.97	298.87	302.54	297.33	305.94	297.25	301.03	310.48	296.54	300.11	300.59	302.27	298.48	298.11	296.48	300.73	302.57	300.41	298.55	304.14	299.79	293.62	295.85	294.35	295.71	302.32	300.57	297.7	298.58	302.76
314.47	308.44	316.29	314.59	315.32	311.71	310.05	303.9	313.28	314.96	313.43	309.88	318.59	315.23	315.49	315.71	315.09	314.73	320.92	312.6	313.72	308.77	313.28	309.95	310.86	308.56	305.96	310.73	308.79	317.15	316.58	310.52	307.75	313.72	317.64	314.24	318.84	309.74	310.22	310.61	300.8	314.62	309.22	314.74	309.79	315.1	306.06	315.9	311.32	310.17
326.58	320.38	330.97	330.35	324.58	314.41	327.09	328.87	331.97	327.06	328.34	323.94	324.37	324.87	330.43	322.87	332.31	327.41	331.7	332.06	331.89	319.99	325.26	328.92	332.38	326.45	324.93	326.08	326.65	329.81	328.49	327.52	330.56	331.68	327.57	329.35	336.17	325.33	334.7	328.79	332.48	322.35	328.61	330.45	332.86	328.33	331.37	331.41	324.95	339.06
304.29	300.14	301.91	304.14	293.5	296.74	299.57	299.47	298.11	294.33	295.96	307.17	298.33	303.57	306.79	297.13	293.34	297.73	302.21	299.33	302.91	298.03	302.97	301.55	304.01	303.37	299.22	296.51	301.11	302.61	302.28	297.37	300.43	303.89	305.53	299.51	294.38	299.42	305.6	300.69	302.11	295.69	292.76	294.91	305.19	304.11	297.96	295.49	300.1	293.17
315.2	319.6	313.93	309.13	315.45	319	313.41	314.64	319.31	316.81	311.54	312.31	316.95	315.73	320.25	320.82	322.45	317.09	319.11	318.82	318.42	319.06	317.48	320.13	314.41	318.83	314.22	317.91	317.12	326.29	315.51	320.27	317.51	315.34	314.72	323.32	315.33	320.34	312.17	324.16	320.48	321.25	320.78	311.77	310.62	312.29	316.86	320.25	319.76	320.18
301.48	311.04	311.89	311.44	307.12	302.54	303.01	304.21	302.08	301.62	310.68	305.91	303.41	305.75	308.81	301.45	315.56	322.34	305.72	313.34	309.28	304.73	313.14	305.68	311.07	311.36	308.92	310.63	305.8	308.79	303.15	303.42	303.82	299.96	306.48	306.69	303.99	313.57	306.56	311.96	311.49	306.6	306.5	310.83	301.28	310.41	312.35	305.84	310.23	300.72
312.59	308.87	310.26	313.68	306.74	311.01	304.86	311.81	307.2	310.88	304.54	308.62	314.1	312.36	311.06	311.75	308.14	305.37	310.3	315.29	304.5	305.39	317.85	304.3	312.36	308.04	310.37	310.92	306.67	312.24	316.89	312.35	312.72	312.71	310.19	311.6	313.01	308.69	311.37	310.22	312.97	302.6	317.29	319.02	311.44	303.47	307.85	318.27	309.31	308.23
306.96	304.38	306.2	305.7	300.39	303.61	301.55	301.38	310.35	299.6	308.12	306.3	300.95	307.77	306.6	312.94	299.35	296.92	303.02	309.93	301.93	308.37	309.28	310.53	307.67	301.58	310.04	302.74	304.89	305.41	308.53	306.53	302.06	301.12	304.92	298.05	306.33	306.09	309.53	302.17	307.89	302.59	305.35	309.41	312.2	309.36	310.22	299.35	308.23	308.61
288.43	296.36	295.08	294.17	294.33	299.96	300.16	286.97	293.74	297.26	299.68	291.56	297.38	288.7	295.98	297	296.24	290.4	295.14	298.37	290.95	300.36	291.38	296.95	300	295.58	296.14	291.62	292.7	297.81	296.44	289.81	293.95	292.34	298.08	294.3	300.54	300.37	290.95	293.03	294.57	296.04	294.8	302.69	289.2	296.45	292.53	305.01	288.66	291.72
328.04	328.57	328.77	330.94	327.84	327.63	323.72	330.91	327.68	330.11	331.54	329.84	327.92	328.38	334.47	334.73	325.37	321.4	330.57	327.8	324.93	330.47	326.49	324.16	329.75	318.14	330.82	326.01	327.08	323.64	322.35	332.97	334.05	320.54	327.52	329	327.44	323.04	329.35	333.37	323.78	328.02	332.25	324.98	329.18	324.97	319.08	325.81	328.44	325.75
310.81	316.24	309.41	314.77	314.46	312.9	312.36	306.12	317.64	312.1	310.13	301.59	310.03	314.39	317.68	311.87	312.56	316.51	313.97	315.61	310.61	309.32	315.21	307.71	307.7	311.18	310.53	312.62	311.82	314.33	312.99	307.31	316.06	307	312.63	312.05	312.06	307.65	308.74	315.77	313.82	313.13	315.04	313.61	312.31	308.02	319.36	314.08	313.12	314.55
314.4	313.29	309.63	316.64	319.11	313.12	319.01	312.05	320.11	314.37	308.7	308.34	321.51	320.54	312.95	315.88	319.28	316.65	320.22	316.95	317.88	318.03	316.4	315.41	312.55	320.75	310.96	318.59	317.12	315.78	319.12	316.36	315.28	315.35	310.57	314.52	315.81	316.28	317.01	317.08	312.87	317.12	322.94	312.23	322.47	310.18	320.56	312.76	309.82	322.13
317.45	310.88	308.51	312.4	309.4	308.74	313.3	305.72	300.6	310.59	307.89	310.74	314.13	311.72	319.54	308.59	311.5	305.91	308.52	303.83	315.28	311.15	308.61	310.05	309.65	313.7	307.22	305.01	313.87	311.52	309.43	303.91	307.48	311.28	311.42	304.8	314.89	303.01	316.57	311.88	313.56	308.54	315.55	308.16	305.64	309.1	307.77	306.84	312.65	307.85
316.16	318.83	320.07	325.41	318.74	308.9	317.45	310.7	312.88	312.73	318.79	319.95	311.1	312.54	323.93	306.57	314.39	310.3	321.85	321.29	318.01	321.67	310.57	316.91	320.79	319.11	312.93	311.83	315.15	317.41	313.42	311.77	316.44	317.68	311.49	319.94	318.91	321.29	322.19	320.42	319.36	315.69	311.77	315.75	313.71	311.85	319.89	313.74	320.83	318.64
327.49	320.77	328.17	322.18	325.64	336.3	334.71	330.62	325.69	319.79	322.59	328.63	325.2	332.42	315.84	329.65	325.98	329.1	326.48	323.17	328.44	328.29	326.31	320.92	325.52	330.64	325.5	326.74	323.77	330	332.75	324.52	324.48	328.34	328.9	332.28	334.78	321.79	324.84	329.42	331.37	327.12	328.15	329.41	326.86	324.21	324.33	330.18	330.17	325.84
310.66	297.49	300.98	302.94	292.01	291.34	298.64	295.69	302.33	308.82	297.48	306.98	299.84	291.66	295.11	297.85	304.8	301.47	296.78	298.69	297.46	297.59	297.71	307.95	290.03	304.1	302.51	294.86	297.99	302.95	304.34	296.84	297.12	305.64	305.6	293.51	305.94	299.89	300.93	303.27	303.69	300.34	303.42	304.25	295.26	299.58	296	302.05	295.59	299
311.16	301.1	308.48	305.69	310.96	302.26	302.74	306.67	309.12	300.07	301.86	306.64	307.55	300.24	312.94	302.09	310.66	305.78	310.02	300.24	306.4	306	306.45	307.06	300.96	308.26	308.19	307.4	302	299.87	301.21	309.28	302.48	301.71	307.58	311.52	306.02	309.21	313.12	299.74	305.26	309.94	302.25	301.97	311.81	307.71	304.57	303	300.72	305.53
323.33	325.83	330.69	328.96	330.97	326.93	316.85	330.1	328.89	327.93	330.24	327.32	330.3	322.68	324.35	327.58	333.38	334.4	327.98	324.97	327.73	337.34	325.53	341.02	325.71	327.32	332.43	321.11	331.75	324.09	324.96	327.32	334.18	331.69	329.81	326.77	324.48	334.82	326.4	333.59	331.23	320.81	331.85	327.83	326.92	334.38	325.22	331.13	319.41	326.18
318.94	315.49	314.17	309.54	313.29	316.84	300.33	309.93	318.19	307.37	309.36	304.53	311.25	308.88	306.11	318.4	309.61	313.2	301.84	314.58	303.95	311.94	318.67	308.02	306.99	317.42	316.79	310.22	310.87	307.11	304.91	312.63	308.16	307.59	313.47	309.35	312.48	320.08	304.65	306.17	311.11	308.08	308.51	303.73	309.6	308.87	307.98	309.99	312.71	311.94
311.33	309.94	310.3	315.09	316.23	319.08	311.95	314.11	309.76	310.69	312.47	311.09	307	313.21	306.43	305.68	308.72	313.64	315.45	304.94	310.46	312.38	319.75	307.12	309.76	310.33	312.28	310	312.88	316.49	310.14	311.79	310.21	311.72	307.47	313.48	312.4	312.95	305.85	307.68	311.52	316.12	307.42	306.03	314.59	317.46	310.85	307.75	316.59	317.1
308.57	310.14	321.21	309.51	316.51	312.07	311.41	313.77	311.06	312.14	312.83	303.18	318.92	308.12	312.21	300.74	308.94	303.62	308.65	308.58	305.03	309.41	306.05	311.8	304.26	311.18	313.75	307.89	310.62	308.59	310.42	307.37	312.98	310.01	313.29	309.42	314.1	315.54	312.3	312.62	312.1	308.19	308.29	307.77	310.17	306.07	315.22	303.48	309.84	315.29
301.83	304.23	311.12	310.41	308.22	313.08	307.86	309.29	308.56	315.24	312.63	306.12	312.6	312.31	307.54	309.39	308.11	311.89	307.24	308.06	308.97	316.66	305.88	311.13	310.33	306.26	305	310.38	301.13	312.29	305.88	315.93	305.59	309.66	303.32	310.63	311.18	313.08	310.03	312.15	305.44	306.21	311.25	308.02	311.61	311.2	308.88	311.07	309.45	305.25
297.57	299.13	308.78	304.7	293.44	310.12	302.06	306.01	303.01	305.19	303.14	304.5	302.49	303.29	302.36	299.17	300.57	298.5	301.08	296.7	302.55	297.66	307.05	302.5	300.79	311.34	308.75	299.69	304.54	306.29	306.58	304.86	304.37	305.66	301.64	306.34	309.35	305.34	301.43	302.13	303.99	313.2	305.96	296.29	303.07	300.44	303.84	300.22	308.67	302.77
317.14	320.93	309.78	319.77	324.1	313.81	316.05	321.49	319.92	310.45	312.34	319.78	314.69	319.05	311.92	314.64	320.17	320.99	315.12	315.61	314.83	312.3	312.2	313.83	313.79	316.64	325.55	313.76	318.28	317.58	317.02	314.42	321.32	321.24	323.83	310.48	322.07	318.41	312.51	320.54	321.16	320.32	317.73	319.19	314.63	327.51	317.04	319.05	315.47	326.79
308.16	305.67	305.13	294.84	304.67	299.97	306.59	304.87	311.33	301.84	296.7	302.59	307.25	305.23	310.87	311	302.48	307.3	305.64	300.6	310.39	299.34	309.73	303.82	302.45	311.16	313.4	300.87	309.15	304.18	302.92	305	300.2	304.11	310.39	304.49	312.03	298.51	300.59	303.57	302.29	306.2	303.9	310.32	296.78	306.86	300.19	305.77	300.81	309.07
313.7	317.34	313.99	319.98	305.57	316.07	311.72	310.26	321.43	313.74	312.66	313.88	308.28	324	314.64	308.26	314.24	308.41	311.41	307.73	315.17	316.73	309.72	310.21	320.69	322.46	313.3	314.53	315.25	312.44	307.92	306.16	315.28	315.9	314.04	314.43	313.45	314.32	313.53	316.53	317.03	312.74	315.86	318.28	311.88	318.38	319.55	312.41	315.58	314.28
318	311.12	308.71	311.53	317.24	317.79	307.09	311.22	309.21	304.99	312.8	309.04	308.13	307.81	307.71	313.42	311.74	307.76	305.28	314.74	312.85	304.58	311.45	306.62	308.94	310.55	305.96	311.61	298.92	313.55	316.75	311.88	313.57	311.41	316.58	307.61	315.01	306.16	302.64	314.85	312.85	308.12	307.83	306.16	315.24	309.5	311.36	303.8	317.35	312.74
322.95	309.86	313.6	308.45	318.52	314.59	309.41	322.63	306.53	314.26	312.9	315.59	302.03	309.54	315.73	313.07	314.01	319.64	321.94	314.88	314.44	314.55	317.1	315.6	311	315.39	310.32	314.35	316.06	313.93	314.32	316.2	316.86	313.41	311.96	315.46	309.36	314.56	320.9	314.18	323.57	312.34	314.64	314.24	315.04	315.24	317.69	317.32	307.59	304.9
309.51	301.23	303.23	296.85	302.81	301.55	302.24	310.16	303.26	303.4	298.8	306.2	303.17	307.9	304.16	304.4	298.83	302.55	305.62	305.41	295.82	306.94	301.73	297.64	303.65	309.05	306.04	298.5	300.27	310.26	306.41	304.4	300.13	296.67	304.78	299.64	308.31	303.08	304.94	303.89	306.68	309.49	306.75	307.28	300.59	298.67	307.43	300.97	300.67	299.25
309.05	311.94	302.85	319.24	307.61	316.38	312.56	307.55	307.53	319.82	312.03	311	313.39	318.41	303.91	308.08	310	314.02	312.72	308.66	316.62	311.9	305.59	311.87	303.37	317.11	315.35	316.32	314.02	319.48	312.61	316.84	317.98	316.2	311.69	310.54	317.56	316.13	310.35	310.86	314.76	316.52	307.15	317.82	313.81	314.13	314.32	315.23	318.66	316
334.77	324.3	324.06	328.02	330.81	326.86	330.99	332.14	331.16	326.13	322.26	334.92	327.81	332.18	326.84	323.96	332.38	337.63	329.81	324.33	323.22	321.11	330.49	328.71	329.56	323.54	327.7	333.36	327.03	326.88	330.07	326.62	324.34	330.67	323.98	334.74	333.64	323.38	330.44	330.61	322.5	328.09	330.51	327.63	327.29	329.87	336.38	326.42	325.12	328.95
308.64	315.86	308.73	310.92	315.9	308.6	313.65	306.65	315.71	299.57	314.82	310.76	307.77	311.42	303.12	307.12	308.71	313.96	307.52	302.77	307.65	301.33	304.99	312.5	304.42	310.4	307.41	309.34	308.74	317.7	309.59	313.56	307.61	302.39	302.99	309.86	312.68	312.46	310.2	306.03	315.53	310.77	306.06	311.43	312.67	313.23	313.85	306.12	306.49	309.8
305.42	302.67	308.56	299.46	300.23	302.68	300.73	304.29	308.44	309.55	309.97	310.28	305.05	302.1	313.62	311.49	303.35	308.53	310.67	296.17	307.64	311.61	308.18	310.1	309.84	303.47	299.76	310.3	302.82	308.44	309.32	310.07	308.08	301.09	303.21	304.31	307.81	313.84	301.82	304.28	302.18	310.05	315.36	304.1	300.93	296.27	308.66	302.29	302.96	312.58
317.44	315.9	317.16	310.91	312.43	313.39	310.79	310.66	315.95	302.61	314.03	310.72	317.09	312.94	312.89	310.97	314.2	315.72	308.4	318.87	312.36	316.05	307.91	314.54	313.25	306.92	308.43	322.93	311.93	311.8	310.06	314.45	311.02	312.19	311.44	308.82	313.3	308.7	310.04	310.07	312.46	310.88	314.01	315.06	314.88	316.84	317.85	314.34	308.9	307.29
304.79	309.5	304.01	308.74	304.33	311.59	311.57	306.81	300.17	309.01	300.08	303.11	306.9	304.13	306.92	309.35	300.8	301.15	305.37	302.3	304.49	306.05	304.73	301.18	306.8	302.95	304.96	313.63	303.17	315.09	303.68	299.18	305.45	300.32	300.99	301.7	307.29	302.41	307.53	306.38	303.82	309.15	307.46	305.18	308.56	305.06	311.26	306.34	301.52	304.69
308.97	305.9	310.72	313.52	315.26	317.47	319.15	314.61	309.71	318.18	308.77	314.85	311.62	311.73	318.72	309.28	315.62	305.94	313.02	312.78	318.05	310.96	316.29	301.35	308.54	315.21	309.14	321.28	314.15	319.08	310.88	311.02	317.78	301.81	312.15	307.31	314.78	312.96	306.05	313.74	304.96	315.65	310.43	315.26	313.4	314.12	312.18	313.85	311.78	305.61
288.61	295.74	295.37	290.82	288.75	294.38	294.58	292.58	284.43	291.23	291.87	299.77	293.54	292.52	295.21	300.13	292.6	297.14	298.2	291.83	293.64	293.16	295.22	295.17	298.15	298.7	294.04	295.62	298.67	305.57	295.01	290.27	296.67	300.35	285.57	293.5	299.87	295.27	299.18	296.99	292.5	296.44	298.71	302.3	294.48	295.56	297.8	297.87	294.36	292
313.02	327.4	320.54	315.72	315.91	318.15	319.05	318.77	316.07	319.03	321.66	320.88	311.37	321.75	320.27	314.52	321.35	319.8	316.76	315.15	323.08	320.08	313.93	322.1	322.04	320.58	322.51	316.89	324.06	322.21	317.47	315.89	326.81	319.47	320.52	311.82	320.24	323.56	322.71	324.18	322.95	317.59	314.64	321.84	321.2	326.62	321.2	317.89	320.05	318.67
288.04	290.63	299.3	289.9	299.17	293.28	287.92	294.43	296.6	289.78	292.07	296.87	294.76	297.41	297.19	300.34	292.97	295.21	296.99	296.81	290.26	296.83	286.96	298.41	295.45	297.88	296.98	293.98	299.85	296.26	291.44	296.7	300.35	291.34	294.03	295.53	293.57	296.74	296.83	293.27	300.05	293.22	286.06	295.98	299.02	291.14	294.72	296.94	294.11	297.47
310.12	309.94	310.63	314.97	312.95	311.24	308.56	314.82	317.98	312.57	313.22	309.44	316.46	308.19	316.97	308.83	312.65	311.13	312.82	310.26	304.82	306.32	311.19	312.28	320.01	318.37	312.88	320.87	319.08	315.84	314.14	316.87	309.11	307.94	314.52	312.83	309.2	318.37	310.93	317.81	312.8	314.99	314.76	314.3	315.46	310.72	309.97	307.14	306.5	315.83
305.46	292.72	302.82	302.75	308.75	306.81	304.57	302.68	300.35	295.86	297.43	307.06	303.67	299.72	311.38	306.78	305.33	300.73	303.58	302.99	306.27	305	298.18	305.7	303.77	304.32	300.61	306.35	302.61	297.29	301.46	299.17	307.05	303.42	306.09	303.14	299.31	303.53	308.66	300.62	300.17	300.15	297.4	303.48	300.69	305.36	306.14	307.43	302.4	306.55
310.72	306.8	312.09	305.49	308.95	304.02	305.83	306.62	304.74	306.66	306.03	312.52	300.61	305.81	304.53	312.53	303	309.27	312.71	310.47	309.54	304.83	309.57	312.15	303.46	306.09	309.81	304.51	310.42	308.86	299.57	313.59	301.06	306.99	302.28	308.34	309.04	309.23	305.03	307.92	306.9	316.86	308.03	310.19	310.95	306.99	305.61	303.11	312.35	306.28
315.96	313.15	312.15	315.34	319.37	313.59	320.56	310.41	316.92	309.81	316.56	319.88	311.8	316.76	313.83	310.86	316.03	318.36	310.15	316.76	314.84	311.48	316.03	315.58	323.49	311.23	313.76	310.02	309.78	313.73	312.61	312.09	310.72	309.44	312.75	312.03	310.94	311.13	308.53	310.98	309.7	317.62	311.58	317.51	315.15	312.52	320.17	318.64	308.22	311.84
317.64	309.49	318.77	314.81	321.3	316.16	318.48	314.23	316.95	316.27	319.37	315.33	321.71	316.69	319.94	315.95	316.4	317.85	316.76	316.87	312.58	321.35	308.16	315.87	321.55	314.09	315.53	319.65	314.19	315.98	312.85	316.81	312.87	317.81	323.66	317.26	314.03	305.89	320.66	315.68	309.77	326.65	326.7	309.57	316.42	320.09	312.29	319.77	313.72	311.76
305.56	310.52	306.78	302.56	298.22	314.91	302.16	303.41	305.21	307.97	303.39	307.9	307.51	303.07	307.42	310.58	308.47	309.67	304.78	308.2	316.69	305.09	307.7	304.62	304.11	313.3	307.51	309.8	306.4	304.6	311.07	304.12	303.18	304.94	308.4	301.75	307.48	310.64	306.84	306.65	317.44	302.94	308.15	306.86	309.23	298.87	305.52	305.21	305.95	301.61
302.14	316.19	312.18	303.79	310.11	305.95	308.48	310.77	310.23	306.67	311.85	311.56	313.14	308.71	303.26	307.66	314.3	312.65	308.61	304.85	300.8	301.73	316.37	303	307.07	311.16	304.52	314.16	310.34	309.33	310.08	311.88	307.94	306.92	308.49	302.07	304.66	310.84	310.43	308.63	308.86	312.48	305.74	312.21	309.06	307.38	302.82	306.6	309.43	305.1
321.36	312.85	315.17	319.21	312.37	318.15	317.11	321.08	316.94	301.14	315.04	315.53	316.49	317.76	320.29	318.85	313.04	314.31	312.76	316.44	310.5	320.32	316.86	318.05	317.81	309.25	310.25	315.44	322.46	321.29	316.87	324.09	317.6	314.57	307.67	315.07	312.08	314.93	317.18	316.56	315.84	311.69	320.54	322.22	311.7	316.04	315.95	312.68	310.01	311.81
309.97	296.7	302.29	300.48	299.87	304.04	308.7	295.92	303.31	302.55	307.6	303.15	305.39	307.18	309.54	301.26	308.24	305.62	303.55	303.16	301.94	303.86	304.25	306.54	302.28	303.72	303.32	301.72	301.79	297.09	309.35	304.42	306.12	301.09	308.36	301.19	299.97	301.94	307.16	292.67	307.51	308.38	306.58	310.06	302.69	299.61	307.06	310.84	315.35	301.47
337.06	330.13	324.05	328.77	333.84	330.71	331.67	327.02	327.9	334.76	335.02	328.53	329.79	328.65	337.66	330.76	331.4	330.89	322.6	330.31	327.75	327.06	334.04	327.86	325.1	322.49	324.86	330.76	331.22	336.13	335.3	326.93	327.54	330.47	338.79	330.59	328.05	330.21	323.12	329.34	328.56	328.59	327.44	321.93	331.25	330.86	335.67	329.92	327.48	327.16
319.93	320.15	324.38	319.67	316.12	319.59	315.55	316.82	316.46	323.98	320.89	317.35	319.24	318.47	315.63	318.14	315.55	315.62	314.75	317.29	321.29	317.61	324.47	320.96	314.58	318.79	312.44	322.89	321.49	313.75	318.96	321.66	319.04	322.12	313.51	315.7	318.89	313.58	315.59	313.45	319.89	317.48	316.76	322.64	316.37	319.43	314.72	314.94	317.21	317.75
313.59	305.63	306.69	307.32	315.48	305.92	310.13	313.74	308.14	314	310.78	302.16	310.51	307.53	312.53	312.66	305.41	303.98	304.34	314.64	307.32	309.4	309.17	314.34	309.19	312.76	307.83	311.66	307.03	312.82	309.2	313.71	310.61	308.02	305.25	311.24	306.8	314.33	310.78	304.32	310.88	299.63	310.43	313.05	308.94	305.09	309.7	307.45	304.24	307.43
308.32	310.38	308.35	304.33	309.29	307.38	311.99	309.61	315.87	308.22	305.45	300.92	309.57	306.66	308.5	311.83	305.4	306.75	300.7	305.44	309.39	311.28	310.5	310.02	307.02	306.49	310.93	309.24	308.08	310.73	303.58	312.82	310.23	308.82	303	308.42	308.09	308.78	309.9	308.15	310.94	306.13	308.48	301.47	306.38	309.14	309.08	310.01	307.6	309.87
315.36	317.57	317.79	319.65	320.58	308.91	316.68	321.63	315.63	314.28	331.05	312.85	321.47	309.55	315.4	315.3	317.8	311.17	319.45	320.07	316.66	315.85	313.47	317.27	312.57	311.88	315.37	316.93	316.43	314.69	320.65	317.61	321.03	321.94	317.79	316.54	310.57	319.35	315.57	314.52	315.49	319.05	317.38	307.86	317.76	312.21	313.69	322.6	316.68	327.55
303.59	307.36	305.22	307.23	304.57	305.85	302.45	307.7	307.53	304.38	305.55	303.94	309.11	308.14	308.21	302.88	304.31	306.77	304	306.37	304.09	301.96	305.91	308.17	299.4	312.98	309.23	296.76	308.96	300.64	305.67	299.69	301.62	299.75	297.76	302.64	298.21	301.97	297.84	299.43	302.63	306.95	311.43	306.88	308.16	308	304.45	304.63	305.94	299.07
292.83	291.07	294.51	304.36	288.53	291.98	291.48	292.1	283.59	290.68	293.7	289.63	289.87	293.64	292.62	290.81	298.17	293.26	293.53	301.65	295.32	292.13	295.12	288.76	300.11	298.8	298.39	293.96	291.06	298.54	301.99	293.56	296.95	298.11	296.93	296.68	292.44	296.72	298.85	295.69	296.75	295.91	290.82	287.43	294.67	292.9	291.89	298.47	289.91	290
305.97	305.01	303.92	309.41	312.82	316.63	308.6	314.65	304.06	309.58	310.24	307.27	308.35	306.54	312.41	311.49	306.63	306.23	298.56	317.22	318.02	300.19	304.9	311.77	304.87	305.11	308.6	314.79	307.45	303.42	313.04	310.4	307.21	303.38	307.41	312.62	314.11	308.24	301.98	309.81	314.14	309.31	304.31	317.17	309.51	305.88	312.98	301.29	304.81	308.48
317.21	311.53	319.25	312.82	313.9	315.11	310.64	323.3	311.15	317.23	317.4	316.53	308.83	310.15	312.84	318.83	315.72	311.74	313.16	314.12	313.75	317.65	321.67	314.43	312.05	317.64	314.91	321.26	315.74	326.09	317.63	319.53	317.75	323.35	323.62	318.15	319.28	318.77	315.13	318.08	312.56	314.62	315.53	315.43	317.38	318.83	309.51	316.09	318.13	317.65
303.52	303.38	302	303.04	304.49	298.73	303.07	301.98	301.36	307.5	299.67	302.66	304.02	313.67	309.99	294.5	302.57	310.15	301.76	305.54	305.44	312.57	303.1	306.93	307.44	307.02	303.78	308.88	297.34	311.89	305.52	308.25	297.25	304.01	306.26	303.07	314.21	306.15	310.15	303.7	305.05	308.01	303.61	304.31	304.44	306.52	308.69	310.04	305.91	305.08
319.18	314.02	314.72	315.6	315.81	317.29	319.39	315.87	318.98	316.35	314.73	310.44	312.01	313.81	317.32	319.54	312.78	315.16	311.83	315.08	313.41	315.26	311.34	309.39	317.42	321.75	316.94	309.41	311.17	317.56	314.16	313.47	316.99	312.82	318.97	315.78	321.45	319.82	307.77	314.58	325.86	321.59	316.95	317.34	311.86	309.64	310.58	311.69	314.71	307.78
302.23	295.74	292.46	297.37	292.26	293.56	290.55	298.36	295.32	298.13	294.18	295.23	300.79	291.21	292.56	296.2	301.73	291.16	290.84	288.97	298.55	293.38	298.45	291.73	294.21	292.36	290.32	295.11	297.53	291.09	301.6	285.51	297.75	295.9	297.95	297.2	292.95	293.49	290.82	296.05	296.51	293.68	298.13	296.64	293.98	297.79	290.99	292.38	295.46	304.36
308.67	314.58	314.52	314.58	309.8	314.53	314.01	311.53	316.91	317.26	312.45	318.05	316.32	308.83	310.43	306.25	314.89	316.61	306.29	310.54	313.8	311.07	314.23	308.95	310.28	316.26	312.42	310.39	306.29	307.42	308.2	317.54	313.59	311.23	311.88	309.11	317.85	316.3	311.76	304.53	318.4	310.76	316.35	305.46	308.07	316.07	317.58	319.33	313.42	307.14
314.41	315.95	312.94	324.76	316.86	318.41	318.14	322.14	318.62	315.46	313.69	315.63	321.24	319.5	318.19	320.16	322.53	312.23	316.7	312.73	323.93	315.44	316.2	318.37	311.01	318.42	316.13	318.26	312.13	318.53	316.25	313.61	312.41	316.76	317.02	317	320.92	309.49	313.82	317.05	317.34	324.54	321.21	314.22	316.53	309.92	313.43	316.54	318.18	309.81
313.53	311.97	310.95	310.43	311.81	312.26	317.22	311.38	317.07	316.5	311.42	315.28	313.68	315.48	312.76	317.6	311.33	312.72	319.5	318.67	318.7	312.16	317.33	314.21	313.34	312.53	318.87	318.76	313.76	316.24	309.94	313.59	314.78	320.44	312.92	315.91	318.03	320.87	322.37	317.27	315.68	314.45	309.61	320.51	312.24	314	312.75	313.93	316.13	316.52
323.89	322.3	331.84	335.38	325	325.51	332.81	326.45	323.35	329.04	327.71	330.26	326.24	332.75	321.61	331.24	322.76	333.13	322.79	325.3	326.09	322.13	323.43	324.35	332.22	324.26	323.22	327.67	324.98	328.24	327.53	327.71	329.84	332.04	329.9	325.85	319.91	319.68	328.99	332.52	329.93	328.62	325.64	324.01	327.1	332.16	333	326.36	325.21	327.82
303.7	298.81	297.58	300.28	299.18	294.88	297.62	298.17	299.96	298.93	290.51	300.46	291.68	295.93	297.34	296.75	295.35	293.06	291.16	301.92	300.5	299.21	298.3	293	300.35	299.45	296.77	296.6	300.75	283.69	296.66	299.17	293.79	294.72	303	302.98	294.9	297.03	294.14	291.69	296.08	293.95	292.35	297.54	304.88	294.64	295.92	292.98	299.05	290.16
313.35	315.95	312.97	313.87	315.16	314.2	312.75	317.42	309.54	317.55	306.92	316.16	313.73	308.24	317.66	321.88	312.39	307.33	319.07	312.12	320.53	312.94	316.72	317.23	308.52	313.73	312.64	319.19	315.66	315.87	317.23	312.42	315.27	305.54	313.76	311.47	311.38	313.38	316.83	315.3	314.1	315.63	314.16	314.24	319.75	313.65	314.86	320.12	306.85	304.09
305.88	323.19	312.97	316.73	319.63	318.21	309.94	320.72	309.86	318.88	324.74	313.65	323.13	317.82	312.19	320.34	313.6	308.06	317.72	327.43	318.17	315.54	315.99	311.88	316.89	318.17	314.87	311.92	314.4	316.16	317.56	315.54	322.51	321.94	314.85	314.05	315.07	314.29	312.32	317.03	310.61	316.99	306.36	319.27	312.81	321.44	316.65	316.85	313.05	322.5
316.42	318.36	316.76	319.45	317.65	314.25	319.74	310.9	318.38	314.11	319.8	317.39	313.91	310.92	313.79	323.62	319.2	321.08	316.95	316.05	307.36	315.99	321.16	323.97	312.12	312.3	315.63	317.99	309.33	311.72	312.95	318.29	313.28	317.11	313.44	323.73	319.43	322.77	316.5	316.97	320.81	313.01	318.15	320.49	322.56	318.5	314.73	314.72	315.32	315.8
312.9	315.09	310.62	313.79	309.92	313.61	321.32	314.17	314.74	309.7	315.37	314.63	313.9	310.71	317.21	308.34	319.51	313.77	320.28	321.65	315.57	316.02	313.76	316.89	316.81	316.64	316.17	312.07	313.83	315.86	310.88	311.61	308.76	315.71	305.47	316.91	311.57	314.27	310.24	319.13	315.7	316.27	313.78	315.84	320.34	318.46	318.72	314	312.71	317.89
309.28	303.43	311.15	310.74	315.17	316.7	309.74	315.81	307.36	307.86	311.11	304.43	316.43	308.05	303.65	307.63	309.55	308.35	309.08	310.33	314.34	309.36	312.43	307.86	313.82	312.05	318.47	317.64	309.84	308.93	313.17	308.94	311.55	309.71	303.95	309.58	308.36	308.63	307.36	316.68	308.77	309.82	312.81	304.3	307.42	307.32	304.75	307.43	307.2	308.02
287.46	291.3	300.23	298.04	297.5	294.01	296.07	288.83	299.87	298.88	301.47	291.03	299.37	299.49	291.04	294.42	298.48	293.23	293.05	299.81	291.49	296.31	298.07	292.15	290.19	298.68	293.93	293.97	300.3	291.68	292	300.37	296.65	294.49	298.63	295.29	298.83	290.56	294.81	294.22	302.25	290.81	295.84	292.97	298.95	294.88	300.6	290.48	291.77	298.9
307.28	308.18	307.07	306.31	308.56	312.79	304.78	310.24	309.45	304.16	312.71	306.67	303.04	309.3	314.57	308.65	305.75	313.57	313.33	303.05	313.79	306.08	308.75	309.32	310	312.34	310.72	307.67	307.26	312.86	312.81	311.52	307.55	308.25	303.45	313.27	310.68	313.09	313.78	307.89	300.22	312.74	316.61	313.4	314.11	307.01	312.52	310.69	314.02	303.48
306.54	306.02	296.38	310.27	309.45	304.49	304.48	303.52	304.23	298.36	299.62	301.82	309.63	306.14	306.7	312.51	303.64	303.46	306.58	303.35	295.09	306.78	301.06	297.68	300.38	302.27	301.47	301.98	302.44	305.89	308.12	302.28	304.68	300.62	299.62	298.03	306.23	301.12	302.54	303.56	300.6	304.85	298.38	295.87	295.82	300.03	305.29	308.63	302.28	296.28
320.62	319.17	324.82	321.64	315.6	318.57	322.2	319.58	319.82	320.18	317.53	321.88	314.81	327.33	319.73	322.02	321.19	316.5	325.98	314.88	311.02	323.53	325.8	318.37	321.52	313.22	321.24	325.28	326.28	316.88	315.34	328.66	314.97	311.67	319.44	317.99	318.45	322.98	320.53	310.19	322.68	317.36	319.37	318.32	326.23	322.82	322.65	320.34	318.83	321.91
304.63	307.39	313.92	306.48	311.06	313.85	312.68	315.53	320.86	310.07	313.86	317.75	315.02	308.6	323.14	308.65	309.58	317.35	306.02	307.69	311.11	306.39	310.55	308.78	314.46	317.36	317.34	313.53	315.75	307.6	312.07	305.09	314.44	306.41	321.98	310.47	309.49	313.71	318.13	317.57	312.95	307.77	312.74	313.55	312.88	313.57	311.19	313.51	307.12	320.76
293.65	305.43	293.48	296.33	304.2	301	293.31	288.3	296.02	288.23	294.97	299.18	291.41	297.94	294.55	290.65	294.49	297.25	294.8	294.75	294.88	298.86	290.33	292.95	298.49	294.7	296.17	290.12	292.78	289.47	293.38	293.45	292.6	302.27	289.89	298.48	293.62	293.19	293.44	290.91	291.22	296.55	291.82	296.55	291.75	295.68	300.54	295.86	288.14	295.05
298.98	307	305.66	311.54	310.55	306.68	310.27	295.48	306.54	309.32	306.62	313.6	304.32	297.98	301.49	301.87	302.06	301.19	313.93	302.86	308.51	305.01	311.78	300.75	305.82	305.98	305.12	304.21	298.85	308.44	304.68	303.71	307.99	310.85	306.73	303.05	306.59	300.73	305.22	299.23	305.12	302.46	308.45	310.01	313.15	297.07	305.56	303.74	306.98	310.13
317.3	319.69	316.44	322.62	315.8	315.04	318.2	322.26	319.77	327.83	321.92	322.8	322.23	319.75	320.47	320.52	319.12	316.2	320.94	319.78	318.33	322.54	319.28	315.8	330.87	323.74	312.61	315.11	323.64	308.23	321.78	323.46	320.85	323.1	320.77	318.43	320.56	313.49	322.97	317.23	314.21	316.22	321.01	320.24	321.16	322.6	318.2	312.91	321.53	322.71
300.67	305.81	300.12	303.3	302.38	305.21	302.96	297.28	307.8	301.52	302.36	305.9	289.9	296.91	301.68	299.03	305.92	305.8	301.92	303.12	297.64	303.68	298.61	307.11	303.47	308.14	301.38	308	307.8	297.96	295.82	304.85	308.42	308.11	297.15	303.16	303.92	307.75	301.28	301.45	304.69	301.8	310.75	304.58	308.58	298.96	299.03	302.87	300.33	301.47
325.93	331.94	329.38	341.5	330.39	323.64	331.19	330.76	326.88	326.99	326.03	334.53	323.36	330.84	322.86	325.36	323.61	330.85	328.01	325.6	327.2	325.51	327.45	328.35	330.2	327.66	328.63	327.47	329.38	326.63	329.62	327.8	326.57	326.89	336.67	331.6	330.85	324.92	326.89	326.36	332.18	335.43	326.57	328.2	332.61	328.3	329.84	328.59	331.78	326.2
323.84	322.04	307.87	321.8	319.34	319.14	316.02	317.09	315.41	319.35	315.53	318.04	312.91	324.62	328.5	323.22	319.59	325.46	316.27	319.41	322.43	316.87	322.43	311.87	316.91	322.09	322	323.62	312.95	313.66	321.14	317.52	313.44	321.5	316.84	319.63	314.43	317.03	318.8	318.94	314.36	321.34	318.54	323.74	311.88	320.75	320.29	314.56	318.4	323.04
314.77	320.89	314.71	312.96	315.76	310.1	312.58	318.33	314.11	312.87	308.06	316.59	313.45	316.88	317.76	313.23	311.34	316.36	312.61	315.51	313.07	314.1	314.77	319.44	319.79	312.24	312.99	312	313.09	315.9	321.22	312.39	316.45	318.05	311.21	317.29	310.96	315.21	314.25	313.53	318.91	318.51	308.42	310.43	305.66	318.06	310.17	318.41	317.16	316.46
295.87	300.52	296.44	301.18	301.5	302.01	297.05	303.35	291.59	303.41	308.41	294.8	296.37	305.49	300.64	302.7	302.58	300.4	296.81	304.06	300.36	303.12	301.05	306.52	307.92	295.63	299.25	294.34	302.76	305.68	302.28	299.13	292.04	305.63	299.1	299.87	300.53	300.51	297.45	302.3	299.45	298.22	296.27	295	300.62	301.28	298.14	313.18	302.56	307.69
308.45	309.41	310.69	307.67	309.67	319.21	305.89	310.12	316.54	313.08	318.71	309.56	306.73	313.22	306.38	319.78	312.35	318.47	315.81	313.71	320.21	319.19	311.56	306.42	309.59	311.27	316.67	313	309.41	317.21	312.21	306.22	311.21	317.25	309.7	305.3	317.62	312.28	309.31	310.05	308.61	315.94	311.8	316.78	314.84	312.18	311.4	310.32	310.66	314.05
289.51	292.98	292.61	290.53	295.28	288.09	297.26	289.84	297.16	286.05	291.96	298.68	293.94	300.69	291.49	293.18	290.55	294.8	292.37	299.03	298.14	290.69	296	293.68	295.28	297.6	297.95	294.92	290.74	294.38	290.37	295.08	291.69	290.18	289.35	294.19	296.82	293.24	292.63	285.83	297.6	295.74	291.44	291.8	290.98	292.5	296.76	292.77	288.63	296.53
321.31	317.52	317.47	321.73	318.05	321.29	319.84	316.05	319.43	321	322.4	315.12	316.96	323.09	322.29	316.73	309.62	314.34	322.66	315.61	312.5	313.12	320.64	322.78	321.48	319.25	321.3	312.1	319.66	315.29	314.79	323.49	314.16	316.4	312.9	320.94	317.63	307.97	324.57	313.59	322.52	319	313.69	311.45	323.51	314.27	320.74	322.62	312.59	320.22
311.68	313.93	311.67	320.13	311.52	317.73	313.39	313.37	317.23	317.73	313.93	310.39	323.06	313.97	311.76	311.39	314.09	310.71	312.35	317.08	319.25	315.82	311.82	307.28	317.72	310.58	321.68	310.11	315.77	320.77	315.93	319.8	308.5	319.27	312.31	309.99	308.01	313.26	315.25	316.35	314.67	305.79	311.4	312.29	311.23	316.78	306.96	323.33	308.75	319.26
310.95	304.28	309.82	315.18	309.27	315.29	309.27	308.73	307.58	307.79	310.37	308.35	302.52	308.11	305.78	311.16	311.58	311.18	306.27	311.11	304.36	316.81	305.51	312.75	319.54	317.42	306.93	307.37	309.66	314.02	315.27	314.91	311.09	310.39	314.86	304.75	311.94	309.22	308.93	317.01	318.53	307.43	309.33	322.16	308.72	304.24	308.43	307.06	309.51	306.05
327.49	329.9	329.3	329.38	325.63	323.75	331.86	322.02	316.93	334.3	329.46	328.03	322.18	327.08	330.23	328.29	330.91	327.76	327.65	320.9	330.06	325.03	325.03	323.19	329.5	323.85	333.61	324.46	324.6	329.37	331.26	325.98	333.85	326.15	329.67	326.32	321.85	331.97	325.58	330.56	327.14	325.31	327.9	327.47	329.38	326.71	328.28	325.89	328.53	327.07
316.25	316.92	320.83	315.74	316.14	315.63	310.04	314.88	321.16	310.34	312.33	305.84	314.7	310.76	315.66	316.52	313.26	314.46	320.09	311.64	314.93	310.71	315.09	309.39	317.85	315.46	312.27	310.22	316.18	316.98	314.66	309.22	312.63	311.27	307.59	318.65	306.53	311.3	313.83	310.95	313.11	312.9	318.16	309.9	309.11	311.97	315.82	311.77	319	314.57
323.62	324.15	322.52	316.02	321.85	315.17	317.37	324.51	318.86	318.1	315.88	314.93	324.8	310.49	321.89	316.67	320.52	315.37	317.72	317.32	326.77	318.54	315.5	319.18	320.67	318.06	316.69	317.53	318.97	319.69	323.03	321.74	320.8	325.76	325.91	305.37	323.24	316.92	318.96	318.43	318.71	315.62	317.18	319.57	315.84	314.35	316.78	320.8	323.43	313.28
314.48	304.78	304.71	309.27	308.04	307.48	302.34	310.06	311.05	304.25	305.13	312.63	314.29	309.99	301.99	305.39	307.97	316.73	309.32	307.6	306.82	306.85	300.27	312.44	301.63	310.04	314.45	301.71	312.5	300.23	305.28	306.87	306.28	304.91	303.57	304.45	305.6	307.1	312.87	309.13	310.25	301.69	311.98	307.65	314.45	308.16	308.68	311.25	306.84	303.69
314.04	320.77	312.74	315	313.11	312.94	314.08	315.75	307.63	320.15	318.06	316.55	310.47	310	318.82	325.06	314.2	317.2	312.17	316.17	317.16	309.64	312.89	310.17	319.85	316.11	310.91	311.83	313.5	316.81	316.22	312.63	315.18	316.34	313.11	319.88	320.24	314.9	308.78	313.83	318.68	314.85	318.78	316.07	313.31	313.57	315.3	315.1	320.97	309.96
311.4	313.02	317.97	314.82	313.4	312.98	312.73	310.5	310.59	312.73	317.92	315.3	308.72	308.92	317.26	309.54	313.74	311.99	310.44	311.01	305.51	311.96	311.16	308.28	312.74	314.4	304.69	310.36	309.95	313.6	312.67	308.52	308.63	305.77	314.52	310.06	311.1	318.1	312.25	310.06	311.47	308.68	306.09	317.95	309.38	311.35	315.2	315.71	311.2	319.46
319.44	319.42	313.75	318.87	314.76	315.52	318.81	314.34	315.14	315.69	312.33	318.77	317.85	318.48	312.79	313.66	320.36	319.93	317.66	312.65	322.01	313.81	310.67	322.13	315.25	313.21	306.48	314.15	308.04	319.66	314.59	318.71	318.69	310.21	313.02	318.6	309.94	319.29	317.17	309.43	319.74	319.79	316.93	310.55	320.35	314.78	310.19	315.5	314.04	312.43
313.83	311.19	312.63	320.4	301.27	315.84	314.41	305.44	312.33	313.96	314.6	311.76	311.94	311.12	315.6	309.62	306.58	314.84	315.75	304.07	318.9	312.07	311.38	317.24	308.43	320.29	306.97	310.92	309.47	310.49	315.41	307.96	310.09	314.11	310.34	316.45	311.45	306.96	310.25	307.27	317.85	316.55	309.65	315.24	306.91	303.31	315.19	315.91	313.22	303.74
294.19	303.48	304.48	294.9	298.92	299.41	296.5	302.54	310.13	298.64	303.75	301.01	301.85	303.39	299.74	304.91	298.14	304.83	297.69	304.03	306.05	297.64	298.36	298.13	305.36	294.75	300.91	300.44	296.3	299.35	292.43	295.96	304.93	301.54	301.82	296.44	299.21	300.68	299.77	308.41	296.7	305.87	299.97	302.09	304.92	302.82	302.51	306.01	301.93	300.77
307.14	309.56	314.54	321.68	319.1	323.11	310.34	318.17	318.95	316.97	312.48	309.66	316.03	315.36	318	318.69	313.94	317.35	313.4	320.04	321.16	314.45	318.08	316.43	309.79	316.39	317.38	317.76	323.51	317.89	322.67	323.15	313.5	315.95	322.01	320.63	318.22	321.26	316.52	313.23	311.9	319.63	312.52	323.71	314.58	317.7	318.63	312.32	317.22	320.83
317.2	313.13	323.99	321.77	322.37	315.38	310.57	315.43	316.67	319.84	317.81	308.49	313.08	314.68	311.85	319.03	309.74	313.09	306.6	318.31	312.73	309.44	311.92	317.28	312.6	318.37	319.37	316.89	310.31	323.5	316.02	314.29	313.67	313.39	317.06	319.03	314.48	310.68	320.05	321.34	319.55	316.36	313.64	317.49	312.14	312.35	319.25	307.34	318.2	323.31
318.66	311.05	308.88	321.6	319.11	312.68	322.05	314.53	315.78	318.43	321.39	315.98	313.18	322.03	312.5	309.58	312.82	314.76	308.67	322.51	307.34	314.29	312.83	313.73	308.93	323.81	317.65	321.69	312.4	317.56	311.52	313.22	312.29	312.75	314.05	314.86	311.57	316.98	310.98	325.64	310.21	325.34	317.09	318.99	317.95	318.17	316.05	314.2	309.03	318.5
321.97	329.92	328.21	322.63	324.32	330.28	327.71	332.71	327.73	330.22	329.15	322.95	317.86	328.78	327.66	331	322.08	333.24	326.97	325.11	329.22	327.46	330.3	324.18	326.69	325	327.98	319.25	325.28	327.43	329.41	329.37	326.61	328.26	332.4	329.26	321.57	327.1	330.27	327.63	326.55	327.18	329.11	326.01	328.26	334.87	325.04	323.36	321.92	326.92
303.63	303.39	310.04	304.05	309.43	303.16	299.33	298.03	300.51	299.47	302.81	300.73	306.64	307.87	307.58	305.42	294.66	303.65	305.26	304.26	300.13	304.18	310.5	295.76	309.6	306.67	303.34	301.26	304.13	299.87	306.51	304.79	302.62	300.73	301.13	304.01	310.11	307.15	308.7	296.93	309.56	308.87	296.32	301.7	307.8	300.66	305.66	304.86	300.79	308.79
302.27	309.53	309.36	304.37	298.68	306.74	307.29	303.03	298.58	301.91	299.14	306.09	306.32	301.42	303.43	304.2	305.5	304.9	308.34	300.16	298.16	306.79	299.3	304.04	312.01	298.42	304.01	308.62	298.17	299.15	309.66	305.33	302.69	312.18	300.49	301.84	301.29	307.39	304.95	302.06	309.11	313.04	303.3	302.12	308.21	313.94	302.56	303.23	309.94	297.66
312.94	306.48	310.53	316.98	309.67	312.37	316.48	315.03	315.21	318.8	316.83	315.12	318.64	314.75	318.4	311.97	310.88	303.38	309.63	306.44	310.86	308.26	315.68	312.6	313.29	309.13	317.25	323.31	309.05	316.9	313.92	313.93	320.83	321.53	313.25	306.18	313.72	318.5	316.47	309.77	317.38	314.36	314.56	318.74	320.44	307.72	314.41	312.81	308.74	315.05
308.97	311.61	313.67	305.41	316.96	313.18	310.74	321.62	306.03	313.87	313.52	306.37	313.7	306.56	308.98	305.87	309.66	314.5	315.3	309.15	305.84	315.52	310.2	309.52	310.95	312.81	315.35	309.03	311.92	312.84	318.85	316.26	313.12	311.65	314.3	314.06	315.94	315.4	318.53	315.06	310.84	319.58	302.72	311.47	314.66	307.12	312.18	313.46	318.6	309.39
325.81	329.81	327.42	327.63	329.23	336.63	332.54	326.63	328.61	339.54	321.15	329.37	327.14	330.15	333.45	329.1	330.29	327.96	333.12	335.14	336.11	321.85	328.89	332.58	333	330.84	325.71	325.86	331.45	332.43	331.27	325.14	331.19	325.7	333.92	331.91	333.62	324.52	328.72	332.61	321.11	323.78	330.97	328.03	327.78	330.56	325.22	325.5	329.13	322.35
320.14	322.38	324.09	328.45	323.2	318.93	316.58	318.56	314.74	318.93	324.43	316.22	322.19	317.21	323.73	316.86	327.8	320.26	320.36	314.38	315.61	316.19	317.43	321.72	320.06	319.28	323.85	317.96	320.92	323.16	317.96	322.38	316.47	323.81	314.13	317.34	317.51	312.95	323.61	317.24	321.42	313.69	316.6	322.1	323.91	323.93	315.65	325.74	326.2	321.13
312.24	318.96	312.38	313.66	315.09	319.99	323.04	309.62	318.58	322.91	314.85	317.65	312.96	320.96	319.7	308.99	318.44	314.3	310.55	317.36	320.94	318.45	318.99	314.8	312.51	320.62	321.38	320.13	317.59	316.72	321.11	317.49	321.85	321.02	318.41	325.44	315.5	318.49	313.18	314.42	315	323.33	320.14	316.19	313.5	319.02	318.81	315.15	319.38	318.96
306.73	299.33	305.41	306.71	295.7	308.72	299.98	302.74	304.06	303.63	300.75	302.26	302.46	306.07	300.33	304.71	304.42	306.11	305.38	304.82	294.16	306.33	304.14	303.83	301.84	301.17	294.54	302.74	309.22	303.87	306.78	307.37	298.16	303.56	308.17	303.43	298.65	299.97	304.45	298.76	302.14	307.43	302.85	298.98	306.5	307.28	299.41	300.58	303.77	307.26
315.34	311.05	307.99	320.44	313	312.46	311.98	308.31	312.22	315.65	317.21	313.04	307.63	318.09	312.26	313.95	316.81	308.31	313.05	316.15	315.2	308.59	306.02	309.25	309.44	317.98	316.67	310.24	312.52	320.07	317.66	319	317.5	314.33	312.28	314.06	315.23	309.7	312.35	309.8	308.12	312.77	315.13	314.8	321.91	306.37	309.59	314.25	321.98	306.32
312.36	317.67	316.05	318	319.51	314.56	319.87	317.2	318.64	319.12	309.28	318.58	317.11	312.86	319.11	315.12	308.35	311.84	304.14	309.69	314.88	314.67	317.23	316.87	320.02	314.22	319.61	313.79	317.7	316.45	312.83	314.2	324.22	313.14	309.57	318.45	311.55	310.82	311.91	312.18	315.76	314.82	311.41	318.51	313.78	313.57	313.58	320.14	314.66	314.84
319.44	314.46	317.37	316.62	321.13	313.27	309.31	315.74	317.78	318.09	320.79	323.62	319.36	315.27	320.23	319.81	315.85	317.35	315.83	315.71	316.43	318.95	311.69	312.95	319.12	317.45	319.63	321.17	313.56	316.65	318.57	320.96	317.73	319.56	322.33	314.25	320.32	317.32	323.06	317.57	314.81	327.22	322.93	319.39	312.1	316.36	312.05	314.63	310.27	317.07
316.66	319.06	312.37	316.77	317.26	311.92	318.04	317.67	318.19	315.37	313.84	313.12	312.57	308.7	323.39	319.4	320.82	313.22	316.52	312.29	318.27	311.36	314.95	311.19	313.1	316.86	308.63	311.71	311.67	309.06	316.35	309.62	311.29	307.72	315.13	314.86	313.2	316	313.02	313.65	307.79	316.08	320.44	315.9	314.1	312.92	319.89	316.22	313.17	308.42
314.42	310.16	315.79	310.55	306.2	312.54	311.28	311.09	310.78	307.02	309.16	308.61	317.26	313.37	312.58	304.14	308.59	307.06	304.87	307.72	308.53	308.06	305.99	312.27	311.01	312.58	304.85	306.66	314.38	312.41	310.38	303.42	302.03	315.4	305.12	306.76	311.9	308.88	309.07	316.6	309.19	310.14	305.19	304.61	307.03	313.13	307.81	311.32	314	312.93
319.49	322.46	329.36	329.76	325.78	326.88	328.2	329.51	318.37	326.92	325.63	320.76	325.43	320.51	324.16	326.88	323.43	320.56	327.56	332.17	318.98	329.51	327.78	328.97	319.41	322.72	316.63	325.14	323.82	320.9	322.75	328.63	328.79	329.12	322.05	323.24	329.07	324.6	322.42	327.35	322.93	326.74	321.18	322.41	324.48	327.29	323.39	318.13	322.03	324.84
296.61	309.39	298.77	310.47	302.87	305.42	306.61	299.56	304.43	303.19	306.4	303.4	305.23	305.79	299.75	297.84	296.25	300.55	298.62	295.77	294.99	307.56	307.83	295.79	298.96	303.87	304.42	297.95	303.8	299.97	304.52	301.58	309.85	305.88	305.92	307.74	307.18	307.1	304.59	306.35	301.93	292.73	290.96	296.77	301.14	302.01	299.55	306.16	301.05	299.35
313.32	304.6	307.04	304.1	302.95	301.1	301.95	306.02	303.21	306.01	301.86	301.57	310.13	306.8	305.18	308.08	317.14	307.29	313.62	304.63	301.71	305.06	301.09	299.31	307.04	304.24	303.98	303.85	308.79	306.93	303.31	302.73	312.99	306.07	304.03	305.3	307.34	301.01	311	301.98	294.52	307.43	310.38	304.8	304.99	305.81	299.82	303.44	300.1	310.08
305.72	309.04	313.55	310.55	313.39	311.9	303.56	311.41	314.22	312.65	309.75	315.6	321.14	302.4	308.78	319.9	310.83	314.68	315.26	309.64	312.13	319.03	310.95	310.59	313.98	309.43	308.55	313.4	309.37	312.45	310.91	309.11	304.18	312.61	311.94	310.48	308.33	314.53	319.31	306.26	307.59	316.84	310.23	310.44	309.77	307.69	305.36	308.53	307.81	313.03
301.93	304.54	308.01	307.07	303.08	297.07	301.6	302.39	298.96	296.26	303.35	307.12	304.14	296.5	300.04	301.7	304.12	298.31	303.63	314.27	304.17	303.66	302.18	305.4	304.47	300.82	306.44	306.51	306.37	296.67	303.72	304.86	306.99	300.08	301.13	305.75	306.46	299.56	299.21	300.93	310.36	303.53	308.6	303.54	307.26	298.7	306.97	297.72	303.07	302.03
332.85	325.68	325.05	335.91	331.43	325.47	331.77	323.57	329.65	334.41	324.76	327.89	328.89	329.26	326.61	323.97	328.67	321.41	336.49	326.23	330.09	333.24	334.15	333.52	328.93	330.89	329.82	325.81	325.92	323.58	335.37	324.67	329.56	331.79	328.04	333.5	330.31	322.06	326.13	335.13	331.3	330.23	330.29	329.95	329.16	334.68	326.57	332.11	328.97	330.54
313.82	312.56	299.92	311.32	311.99	316.11	313.48	305.77	307.54	305.67	314.81	311.19	311.52	309.83	311.9	309.08	316.36	316.25	311.89	316.21	309.72	309.22	311.5	313.4	304.9	309	306.61	306.95	312.12	311.57	317.53	306.01	318.02	304.7	308.6	309.54	313.85	311.33	309.79	319.39	310.57	306.62	316.38	312.86	314.4	308	313.44	310.82	311.33	303.93
314.24	307.26	308.92	307.85	304.37	310.32	306.44	303.17	304.6	306.55	307.87	316.52	303	310.24	312.49	303.15	305.37	306.72	301.74	313.44	313.08	302.44	307.92	308.68	308.95	309.75	304.85	303.58	310.99	297.93	301.6	306.83	303.44	306.18	307.04	305.92	302.18	310.23	299.49	306.86	301.7	304.36	311.35	307.27	309.62	317.48	308.52	311.02	295.85	303.25
315.01	319.08	317.91	320.51	322.99	318.62	312.09	318.35	314.78	325.31	308.54	316.95	313.76	316.87	319.86	315.87	312.07	313.78	319.31	316.37	315.94	314.69	323.19	313.52	320.19	313.98	314.8	319.21	318.97	316.39	322.6	316.57	314.98	312.09	319	315.86	322.02	321.78	316.62	315.66	315.96	318.36	317.17	314.27	316.06	311.61	324.6	320.24	320.98	312.1
318.23	319.09	319.18	307.33	315.72	314.29	315.27	318.33	314.9	319.84	314.22	310.87	317.12	308.05	313.75	315.76	316.28	310.29	317.9	310.93	316.39	310.38	311	315.47	317.42	314.5	317.4	312.5	307.22	309.39	314.64	315.39	324.61	319.99	313.35	318.43	314.61	309.68	310.01	316.39	312.32	305.76	316.5	325.04	320.13	311.41	312.47	316.96	321.63	311.72
303.08	301.64	295.25	288.64	301.56	300.41	298.48	297.59	307.16	299.16	307.94	299.8	296.45	295.31	296.33	296.9	300.07	294.42	307.06	299.25	307.46	291.06	298.99	301.71	299.42	296.01	298.76	300.63	295.21	298.89	298.65	308.82	302.55	293.86	302.69	300.7	297.56	304.55	303.72	300.86	302.07	300.28	304.5	296.7	298.4	301.66	304.45	295.77	298.08	295.87
302.5	306.87	297.48	303.4	302.87	305.73	306.85	301.93	305.19	293.4	302.29	308.8	304.86	303.51	298.02	303.36	303.8	308.1	307.37	303.98	305.65	300.22	302.73	308.41	303.52	300.39	303.37	298.45	309.16	310.49	306.07	310.86	312.56	307.79	314.57	300.48	304.17	304.63	301.93	310.12	303.19	304.9	297.49	307.68	304.91	303.73	305.07	305.67	312.71	306.4
312.7	313.32	315.57	314.36	317.66	309.89	307.99	316.5	315.55	312.26	315.72	315.49	315.29	314.75	310.15	322.22	311.07	311.56	312.02	311.25	316.02	314.41	317.82	314.14	321.95	315.38	310.77	312.63	321.86	314.72	310.9	306.6	311.76	318.69	309.95	314.77	313.55	319.52	317.9	318.09	309.98	313.61	315.65	316.17	315.86	314.47	315.67	314.45	315.14	311.54
301.4	303.36	307.87	308.92	302.26	308.13	308.2	304.33	306.88	305.78	305.35	310.54	300.88	311.54	297.12	298.65	300.9	301.04	305.31	307.95	306.4	306.43	304.55	307.37	309.32	313.11	307.48	305.21	305.71	304.9	303.9	313.64	303.08	299.53	309.62	300.11	296.01	304.44	306.67	314.11	314.79	307.15	306.96	306.35	305.86	301.2	305.91	304.63	299.45	313.84
325.61	328.97	326.79	327	319.2	329.64	329.64	332.86	323.05	324.77	322.87	334.4	330.16	328.58	325.46	326.5	327.68	321.42	327.27	325.34	328.75	327.9	324.51	331.46	326.14	326.53	324.8	326.02	326.55	329.14	322.84	330.76	325.34	323.85	316.76	326.33	327.5	327.99	331.21	328.8	330.66	326.83	330.8	324.78	331.02	322.24	333.72	323.77	331.84	328.89
312.04	320.46	315.79	319.99	311.56	315.63	308.84	323.57	309.69	314.7	321	311.19	318.22	318.26	317.18	315.83	323.55	311.16	318.82	314.12	319.74	316.62	319.94	312.42	315.15	313.77	318.8	320.85	315.89	313.07	313.06	320.98	320.07	318.45	316.98	316.95	319.32	315.32	314.38	314.48	315.64	318.95	313.88	321.77	310.81	317.35	324.95	310.81	316.59	316.49
304.24	312.43	295.16	304.84	298.62	301.92	299.47	306.82	302.77	301.23	299.44	296.07	305.22	299.22	301.58	303.21	305.07	299.46	302.38	301.45	297.83	302.67	299.83	304.1	300.12	308.21	306.12	301.88	299.7	300.72	303.7	298.75	301.28	308.31	299.02	308.27	302.07	299.65	301.47	305.45	300.3	303.83	298.28	297.41	296.12	305.16	302.54	304.2	303.14	297.52
296.9	293.29	292.11	299.62	285.27	292.28	295.91	292.81	295.94	293.09	294.32	298.55	299.6	294.41	301.18	305.36	294.01	297.83	299.8	290.43	291.26	301.88	286.32	291.53	292.29	292.44	296.21	293.15	291.86	295.67	294.34	291.02	301.78	298.12	302.41	289.24	293.03	295.94	299.18	290.05	298.91	297.13	297.79	293.06	297.54	287.51	292.14	300.74	293.02	298.7
320.38	314.51	321.36	327.72	321.16	317.32	319.83	317.83	314.84	315.39	317.96	316.3	319.29	320.18	318.38	317.16	314.6	319.08	315.61	324.72	318.53	319.42	319.9	318.76	317.34	317.69	315.51	320.26	315.43	313.78	315.7	323.2	324.18	313.63	313.19	320.28	321.97	322.84	314.96	315.4	313.29	314.71	315.02	315.75	318.36	311.43	318.18	315.41	327.52	318.16
302.49	301.93	305.71	307.79	299.12	304.79	300.48	302.9	298.95	302.78	304.21	310.08	304.64	298.16	306.94	311.62	304.18	306.8	307.46	301.87	302.68	298.87	310.61	302.86	301.88	307.86	296.96	311.81	303.41	312.67	304.28	299.21	316.92	294.84	303.08	302.38	301.92	298.05	298.98	305.75	299.92	305.84	306.19	297.27	304	308.13	309.16	305.97	308.08	302.51
302.29	295.84	305.12	302.01	301.87	301.45	300.85	299.81	299.53	301.74	290.05	302.16	302.16	304.6	300.91	302.73	303.82	297.24	299.77	304.13	300.17	299.03	304.75	302.02	303.84	302.01	307.12	301.09	302.38	298.02	299.69	301.64	299.41	297.13	305.32	304.34	299.56	304.65	308.81	300.62	297.84	300.99	296.95	300.37	297.55	295.38	299.47	304.08	303.85	293.96
314.37	321.19	318.58	311.77	310.47	307.55	322.86	315.99	316.53	314.54	314.19	319.27	319.03	318.3	309.3	314.58	313.14	314.51	315.03	311.98	311.35	317.12	314.01	308.36	312.05	312.82	316.06	317.79	315.44	313.59	309.55	310.24	316.56	314.12	315.62	317.14	319.91	326.15	315.36	308.28	319.16	310.88	320.43	318.01	313.09	321.69	318.84	312.53	316.88	309.06
323.82	323.75	319.85	327.92	321.82	322.85	326.86	326.62	325.16	328.27	325.95	328.13	324.96	327.16	328.66	327.65	320.56	327.7	331.3	328.99	329.58	331.9	323.82	325.5	325.93	321.5	332.97	324.88	329.22	330.5	323.57	319.16	320.33	334.21	323.43	324.06	328.41	322.4	316.32	323.06	333.24	327.04	326.79	323.15	322.02	324.54	320.53	336.84	332.5	326.32
315.96	313.85	302.72	317.87	313.53	313.5	315.65	311.49	316.52	311.1	311.22	315.78	316.14	314.16	317.22	311.76	314.81	309.22	311.05	310.93	308.99	309.12	313.29	308.43	313.42	312.91	311.84	312.58	312.35	306.98	309.47	312.43	310.03	319.78	308.99	308.7	310.5	306.51	314.02	319.42	307.9	305.15	318.07	311.02	309.09	308.81	310.01	310.16	313.83	309.63
308.58	309	306.45	306.07	309.5	309.7	306.62	306.23	305.7	302.34	308.14	304.17	302.68	305.83	307.17	303.24	309.28	306.57	307.62	302.55	299.95	312.78	307.99	312	304.29	301.78	306.03	293.01	309.51	308.7	305.94	301.47	304.2	301.95	308.67	300.96	302.92	302.64	298.6	302.71	302.82	301.77	305.16	299.07	303.45	300.32	307.5	290.28	303.58	307.17
301.14	301.08	299.91	296.02	300.68	304.66	295.79	296.31	304.83	295.29	298.1	301.46	305.52	298.83	303.8	296.35	289.65	297.79	297.57	300.92	297.6	303.32	303.5	298.04	307.21	295.43	299.34	301.15	299.27	291.81	305.2	299.3	308.38	306.66	302.86	300.88	302.19	306.04	305.98	299.81	295.62	305.32	300.37	295.53	302.11	300.26	305.29	294.29	295.9	304.36
315.02	307.1	313.14	314.59	314.68	320.54	317.59	315.95	316.47	308.19	317.31	317.63	310.81	314.61	315.14	317.44	313.45	315.07	317.09	321	312.4	313.93	319.33	320.04	315.95	316.14	314.77	313.88	315.16	312.25	323.17	313.72	321.64	314.11	306.01	314.6	315.6	310.52	318.23	315.03	318.68	314.42	316.25	318.94	320.8	313.44	321.52	315.03	317.09	318.35
315.12	307.76	306.85	319.37	313.8	309	315.26	316.67	314.87	313.88	314.08	306.72	308.37	305.05	314.14	316.25	315.13	315.62	318.02	313.81	312.59	314.17	305.84	313.14	312.62	311.2	309.75	308.11	307.72	309.97	318.02	308.9	316.92	309.92	315.29	321.45	310.88	310.44	310.7	318.59	316.21	311.17	315.12	316.23	316.81	313.9	315.92	318.57	316.98	314.07
317.08	308.19	304.95	313.84	318.07	307.91	310.49	304.73	317.12	310.59	312.38	317.17	309.97	315.61	314.49	309.57	311.21	310.42	310.08	315.5	310.77	313.69	308.81	317.52	315.47	316.75	305.85	311.68	308.31	306.14	318.12	309.48	311.28	316.63	311.31	305.41	313.42	308.89	309.73	313.09	318.45	311.35	312.7	314.62	317.99	309.48	304.4	309.44	304.29	310.09
323.33	330.94	325.75	328.02	332.01	332.47	326.87	332.52	329.52	329.25	328.14	329.06	323.94	326.97	319.51	330.15	328.37	331.39	330.26	333.75	326.33	326.55	324.21	331.53	333.28	333.53	327.81	319.34	324.25	327.57	329.24	323.57	333.5	321.72	330.43	324.85	330.12	332.24	322.57	319.32	320.5	325.91	335.68	330.23	328	328.83	332.34	332.93	330.28	329.39
313.05	316.05	310.78	311.16	308.42	316.48	317.07	316.61	312.69	307.28	317.07	311.63	308.76	313.17	314.07	315.84	310.23	315.13	315.48	310.81	309.46	319.32	310.91	309.4	318.13	317.44	314.65	319.03	309.14	310.54	309.35	315.77	312.76	311.31	309.33	307.88	312.15	315.13	313.99	315.5	311.36	307.46	318.17	314.03	309.25	319.2	315.23	311.1	313.39	313.02
318.34	312.97	308.86	317.21	305.63	312	311.4	313.17	314.23	315.87	318.96	312.61	311.21	314.65	308.84	314.53	315.89	315.17	308.8	306.83	310.81	311.24	314.21	313.05	309.58	309.06	313.24	308.57	307.59	314.09	310.86	304.29	306.75	314.74	312.83	313.99	311.42	312.02	317.36	315.4	316.48	306.05	318.82	312.14	310.77	311.83	310.76	308.22	314.67	313.7
307.13	310.56	306.9	307.67	306.57	304.43	303.73	301.78	311.4	305.53	311.13	301.17	304.08	308.09	301.58	310.48	305.53	308.18	305.76	305.59	304.62	310.89	304.27	313.57	308.57	308.56	306.46	309.58	309.48	306.06	301.16	310.85	312.02	308.65	310.05	303.34	307.34	315.1	302.6	300.11	306.71	310.36	309.51	303.91	305.65	310.05	304.3	300.14	314.27	305.73
292.03	294.1	294.74	289.4	292.88	293.56	288.53	293.39	296.87	293.8	294.91	295.95	295.36	301.36	298.05	302.43	292.88	296.73	291.73	291.97	291.9	291.05	295.04	298.7	299.66	290.93	300.79	297.42	289.76	292.22	292.81	295.77	292.84	295.66	295.09	295.01	296.15	296.07	294.26	291.52	293.66	297.54	297.37	296.53	298.1	286.76	298.04	292.85	291.28	295.68
303.16	306.24	308.72	297.83	303.17	294.08	302.41	298.24	300.99	299.62	303.08	307.25	309.15	303.2	300.59	310.28	307.45	302.09	304.65	304.64	302.36	298.06	301.82	306.3	298.91	306.31	307.63	302.83	301.07	302.69	299.81	300.21	302.22	304.01	312.23	302.41	306.31	303.14	299.42	297.4	304.03	301.86	307.3	302.33	304.99	303.37	299.26	303.58	300.63	307.28
298.51	302.68	290.43	297.48	301.11	300.06	308.12	297.34	295.67	294.42	303.03	304.36	299.47	302.71	297.44	296.09	303.13	308	294.72	301.6	305.38	300.86	297.27	298.45	295.82	297.96	301.84	300.9	293.81	297.43	294.62	297.3	296.34	301.84	301.24	294.47	295.8	300.24	296.85	303.05	299.85	293.72	300.36	299.63	307.61	303.97	302.21	304.26	294.77	296.28
306.85	304.37	315.78	304.68	307.97	299.94	310.58	311.02	313.35	312.91	311.48	303.35	306.31	309.46	311.51	313	305.91	314.73	307.25	307.29	309.83	310.45	311.3	317.07	310.04	306.77	301.94	312.21	304.91	315.83	305.37	313	309.69	313.72	307.69	306.2	310.42	313.18	310.82	311.87	314.43	310.45	314.02	303.97	314.4	310.09	310.52	314.87	313.31	309.48
308.57	312.38	313.39	299.76	302.07	305.81	308.98	303.1	301.49	299.69	300.82	307.6	306.99	308.61	308.43	305.73	300.78	306.8	300.2	303.14	307.62	306.19	310.03	311.58	313.56	314.3	304.85	300.83	308.18	305.86	309.77	309.69	304.07	306.91	303.59	300.74	302.16	309.65	310.15	300.92	303.39	307.24	301.21	301.25	298.47	304.83	305.3	307.6	306.59	308.98
314.67	314.47	315.71	311.38	314.03	318.47	311.23	309.94	312.37	315.24	319.18	310.42	318.97	317.65	315.44	310.43	312.03	318.91	315.15	307.86	311.91	309.72	314.62	317.01	314.47	316.81	311.15	310.4	314.27	307.6	313.69	315.64	310.32	310.66	314.07	315.24	318.67	308.81	315.45	314.72	318.72	321.1	320.14	319.12	325.48	310.21	322.25	314.44	318.38	314.61
313.9	318.33	311.45	315.53	314.16	309.78	315.06	312.33	305.93	314.03	312.06	312.87	312.8	308.86	311.83	311.85	314.27	315.63	312.17	311.97	316.15	308.96	306.94	305.48	316.06	308.58	312.24	311.27	316.41	310.37	310.31	308.79	312.98	315.6	315.28	309.89	313.01	319.56	311.18	313.91	315.56	313.19	313.99	309.68	321.18	308.61	313.01	304.98	313.56	315.4
314.62	304.84	305.13	304.74	308.93	301.48	309.28	303.73	309.17	309.56	302.02	308.89	313.29	298.27	303.99	307.97	308.28	312.19	306.05	304.68	298.92	306.61	304.02	301.92	303.24	297.48	301.97	308.28	302.77	300.99	306.47	303.77	302.97	308.15	299.51	308.35	303.74	310.23	301.49	298.67	303.65	301.55	302.7	311.8	308.79	306.68	316.81	302.03	307.83	310.26
324.35	315.14	319.02	321.1	310.45	320.02	321.64	314.42	318.28	317.13	325.1	313.11	318.16	321.35	312.6	310.63	317.65	316.88	321.3	323.07	316.52	317.47	321.81	319.75	316.2	322.92	323.28	318.33	321.13	323.85	323.07	319.32	313.13	322.93	318.96	322.3	320.04	324.63	323.26	325.76	320.88	317.34	322.72	317.42	321.04	320.1	316.17	321.61	316.47	320.02
308.93	311.85	315.65	317.24	312.09	307.26	314.75	315.75	312.87	315.38	311.56	318.65	308.84	319.39	316.03	306.29	313	319.25	313.56	317.32	314.49	317.94	315.23	311.94	308.4	317.66	314.69	314.24	309.45	318.47	312.33	311.4	316	314.72	305.53	305.96	306.09	314.97	310.99	317.8	310.17	314.41	315.52	317.38	311.05	312.43	321.7	318.29	310.01	310.35
299.54	295.84	295.65	291.32	287.65	293.11	298.09	296.15	293.6	297.53	295.66	295.07	295.63	296.27	291.75	292.71	300.52	285.05	284.48	291.47	281.78	290.18	287.85	303.45	298.47	302.92	292.61	296.76	295.47	290.14	294.66	284.35	292.46	299.37	294.22	295.44	297.04	296.68	297.8	299.52	293.37	288.96	296.71	290.08	296.83	298.55	300.89	300.75	294.14	293.52
300.2	300	296.1	305.78	305.87	300.05	296.49	305.76	301.28	299.96	305.27	296.07	302.37	305.93	299.55	301.89	308.51	302.21	312.48	303.95	298.59	306.54	298.99	306.99	297.06	298.7	301.1	309.55	307.25	298.87	301.49	297.17	305.44	302.84	303.65	310.89	298.23	307.98	301.12	305.5	303.1	307.66	302.34	303.72	300.14	305.6	303.69	305.26	301.15	307.02
313.6	312.54	321.35	317.58	318.49	319.85	320.61	313.74	316.01	313.44	320.81	301.88	311.69	314.17	316.55	311.32	309.57	323.02	316.83	317.78	305.61	312.7	314.25	315.71	314.78	322.24	322.86	315.3	318.8	310.47	309.74	308.62	315.54	310.69	311.87	313.43	322.33	311.09	317.8	298.25	307.72	309.95	308.15	319.23	319.98	307.1	318.61	312.28	314.16	317.32
298.37	300.68	302.93	304.77	314.3	301.54	302.82	292.86	303.35	300.21	306.79	303.04	298.88	308.99	303.54	306.64	301.17	296.68	298.61	300.81	299.42	306.51	299.14	308.51	304.14	301.72	302.69	303.34	303.13	305.61	300.3	302.94	299.77	302.79	303.91	300.66	301.79	306.68	299.72	294.49	296.32	305.95	300.85	302.84	302.04	302.35	307.27	299.86	297.9	301.73
301.53	298.91	295.81	297.74	302.44	307.94	304.84	307.7	299.79	300.78	304.11	308.69	302.01	307.55	304.26	300.47	303.63	307.21	302.98	306.02	300.4	305.87	300.6	305.96	301.82	305.75	302.83	306.29	302.61	304.78	306.61	299.08	298.22	306.12	302.5	297.26	300.05	309.52	308.96	302.26	306.47	301.4	307.76	301.22	304.38	301.44	306.61	307.76	308.06	305.06
307.1	298.41	296.29	305.01	300.59	297.95	297.54	305.91	300.09	306.18	302.6	300.35	306.54	309.42	306.22	305.98	300.34	298.87	305.85	300.46	302.55	300.82	303.65	294.89	298.88	301.69	308.02	299.04	305.03	297.36	299.63	310.23	299.86	293.96	303.25	302.19	303.75	306.55	300.78	303.88	304.24	308.8	304.17	308.77	297.94	297.9	304.42	301.63	297.86	304.83
307.86	310.54	302.83	304.75	304.71	305.63	304.62	301.7	304.65	300.97	308.92	307.35	309.38	297.96	309.38	304.54	307.31	303.78	298.57	308.09	300.86	308.42	302.86	306.35	305.94	308.9	303.9	305.38	299.2	309.22	310.86	304.15	308.4	312.36	300.38	301.86	307.21	303.12	299.87	309.42	305.1	308.74	307.06	305.9	302.71	306.54	302.06	301.61	308.36	306.44
302.01	306.12	301.88	306.35	308.68	297.87	296.29	307.69	313.5	303.29	304.72	309.13	302.78	306.02	298.5	303.58	311.19	308.6	299.75	309.31	297.15	297.66	300.5	305.24	311.13	301.23	306.66	308.45	295.28	293.6	304.02	303.38	297.17	314.2	303.89	300.36	303.95	308.24	294.56	301.47	299.96	295.94	303.17	297.84	300.48	305.84	297.72	296.8	303.3	306.56
311.86	319.42	314.34	314.87	321.91	320.88	316.44	313.98	322.65	319.19	314.03	322.33	316.1	319.76	319.34	325.97	316.73	316.12	317.12	323.6	317.45	319.71	321.32	317.73	310.85	315.78	322.21	320.4	314.88	318.41	320.09	317	316.16	320.94	321.36	316.06	320.07	317.42	326.3	317.84	315.06	323.95	327.26	319.29	314.44	317.37	326.58	313.46	314.7	319.35
319.28	314.16	315.87	312.05	317.95	313.48	316.93	314.45	311.74	314.41	318.79	317.48	316.8	314.25	314.86	312.87	319.19	312.31	309.4	310.86	315.57	321.18	310.28	309.54	321.56	306.64	314.2	307.42	319.27	309.31	311.18	309.45	310.05	319.39	317.7	313.49	314.44	311.63	309.36	318.78	311.72	318.8	314.15	311.2	317.55	310.16	312.78	314.57	312.35	311.65
306.57	313.66	309.42	312.54	310.55	311.97	306.57	311.61	313.55	305.69	311.47	307.98	307.17	305.18	308.75	312.36	311.7	309.22	312.85	310.19	311.08	312.83	308.8	314.69	315.48	311.53	304.76	312.61	302.77	309.08	304.6	309.68	307.06	305.05	312.25	302.79	310.54	313.53	303.69	310.81	307.53	307.43	310.96	315.09	308.05	309.78	304.57	310.07	313.51	314.49
289.74	295.42	290.63	295.02	301.3	297.42	293.63	299.65	296.79	295.04	295.13	301.88	294.13	290.68	295.38	295.84	293.05	299.3	293.45	292.68	295.73	298.15	294.72	290.54	291.01	296.3	293.26	295.27	296.69	294.15	291.74	293.63	297.99	292.64	288.13	290.55	289.63	290.26	292.73	293.28	289.09	293.02	302.32	296.49	291.55	303.93	290.9	289.07	298.4	295.32
316.59	321.55	318.85	311.59	309.6	311.88	317.36	317.1	314.67	320.88	312.24	316.07	309.95	314.32	313.33	316.43	312.97	314.13	314.59	312.83	316.38	320.15	316.08	310.34	313.14	310.43	309.33	313.36	319.66	316.76	316.84	308.88	312.71	312.8	317.92	320.18	311.35	304.23	309.84	307.94	312.05	317.72	311.44	322.49	313.1	309.8	313.44	314.29	314.38	315.69
301.81	302.56	299.51	299.53	302.55	309.73	299.95	301.89	302.97	311.21	304.96	303.24	302.95	305.77	306.86	306.54	294.72	302.16	304.75	308.65	304.38	304.7	301.29	309.88	306	305.71	308.39	304.68	303.48	314.89	302.68	298.5	304.53	299.97	307.76	308.39	311.47	315.12	304.87	304.37	301.71	298.85	307.91	301.64	303.19	298.84	312.23	302.51	310.09	309.91
318.08	318.54	319.47	317.43	325.15	317.37	310.46	314.56	314.07	314.22	311.46	314.27	315.97	311.64	315.65	311.04	320.74	315.98	312.79	321.85	311.29	317.54	320.27	315.71	322.75	316.47	316.36	315.08	313.63	324.3	320.56	309.09	316.19	317.22	319.05	315.07	312.03	318.91	321.66	316.46	314.59	310.03	318.72	314.28	307.74	314.33	317.36	311.05	310.62	314.62
299.52	304.62	300.56	296.03	296.72	303.9	302.65	302.4	299.97	301.25	307.52	302.57	303.56	301.1	294.44	306.61	306.7	300.53	302.2	300.82	298.18	305.95	309.15	306.28	305.02	299.34	311.57	299.69	294.96	308.38	299.75	303.24	302.5	296.23	301.03	304.9	306.09	303.37	300.01	293.6	302.16	307.59	305.93	300.48	304.35	304.3	300.55	307.2	294.35	308.91
326.19	330.01	327.6	327.52	326.04	331.33	332.32	324.56	332.28	326.28	329	320.85	319.33	329.52	324.93	322.06	324.7	319.19	331.36	326.35	324.73	326.58	326.11	330.92	322.33	326.83	332.1	322.64	330.69	322.09	329.23	325.1	322.73	324.33	331.68	324.72	319.42	332.3	325.05	325.37	320.76	322.83	325.63	324.62	321.39	321.34	323.57	326.19	328.93	327.85
314.78	317.76	309.65	310.71	310.19	317.35	313.13	310.38	314.87	313.56	314.92	311	310.93	314.83	317.81	311.48	322.1	309.1	316.09	325.6	318.86	308.06	316.32	314.67	313.64	309.78	316.62	319.09	319.7	315.18	306.65	312.78	305.22	309.56	316.88	320.21	317.59	309.91	309.96	319.19	316.18	314.93	323.81	313.34	307.52	312.53	307.53	321.36	311.92	314.81
315.03	308.15	316.72	311.56	313.47	317.62	315.13	317.5	322.36	315.63	317.21	314.22	317.51	310.44	309.42	313.24	309.92	311.25	314.93	310.13	312.88	316.86	307.73	306.81	316.28	320.98	313.05	306.69	314.18	311.66	310.33	313.92	313	314.91	320.18	314.7	309.24	310.52	309.51	315.35	311.94	310.44	317.15	320.4	314.29	312.96	316.58	312.16	313.73	308.19
318.31	314.9	316.74	313.51	320.15	322.63	317.12	314.89	314.55	310.19	307.59	316.06	309.75	314.88	310.81	316.97	319.49	317.31	315.32	321.5	318.19	321.13	307.53	316.79	318.95	315.21	304.6	313.68	317.42	308.31	317.58	301.14	317.44	313.97	307.27	316.9	317.62	321.6	311.34	319.44	312.2	312.93	315.3	317.55	320.52	321.28	318.85	315.35	313.19	325.23
311.55	305.81	312.32	314.19	311.9	312.44	313.94	317.6	308.61	318.46	313.17	312.58	320.9	318.86	310.49	312.61	317.89	311.73	313.98	312.4	312.69	315.68	319.33	308.64	315.21	312.46	312.3	315.57	315.91	322.07	308.4	317.15	323.12	309.92	318.73	314.46	308.05	319.27	305.9	321.44	313.49	309.16	311.87	319.82	314.02	310.27	313.6	304.42	313.86	309.62
308.47	303.78	309.03	305.82	311.09	311	304.37	311	303.39	308.57	308.74	313.29	306.25	308.47	306.85	308.08	306.13	305.41	313.29	305.04	309.83	309.59	313.14	304.01	306.75	302.64	298.93	303.7	306.51	305.18	306.84	300.52	310.18	307.39	309.66	309.38	310.6	306.44	309.92	306.97	311.48	306.62	309.04	304.81	308.61	306.73	315.91	305.52	310.96	313.9
311.84	318.92	321.21	314.51	317.01	312.37	319.39	315.26	312.36	323.61	316.58	315.22	311.5	318.76	312.43	315.92	320.56	318.77	316.5	317.66	317.67	313.19	318.81	317.54	315.74	307.18	314.6	315.21	319.08	319.64	305.58	311.65	314.27	317.22	315.75	311.08	321.27	318.06	311.24	317.64	321.85	312.05	318.53	309.59	310.32	310.13	318.2	319.1	322.12	323.74
325.48	328.19	328.24	324.63	325.17	330.33	326.05	329.93	325.96	326.39	317.41	326.48	323.77	324.95	325.41	334.41	336.08	325.54	334.12	332	321.63	316.83	328.99	325.38	327.82	327.29	324.99	316.82	324.88	322.76	315.94	329.69	333.4	325.83	325.63	324.86	325.85	333.2	321.28	321.17	325.55	326.63	327.25	333.16	327.28	328.07	326.15	332.82	326.23	326.37
300.53	303.51	300.95	307.34	298.84	300.44	302.89	297.05	306.53	303.97	306.16	302.89	300.53	305.24	299.54	306.13	295.38	292.02	304.16	301.59	296.01	304.41	308.52	304.43	299.61	306.69	292.21	307.04	305.1	289.2	299.62	299.41	298.63	305.36	303.28	303.15	297.38	298.6	307.99	297.43	297.53	306.18	301.69	302.06	296.57	300.44	310.26	299.02	301.68	306.42
306.48	301.07	304.29	304.59	300.7	302.48	301.95	305.49	295.44	304.38	298.21	304.2	301.36	304.2	298.79	304.93	302.64	306.59	309.18	307.39	299.43	309.39	304.49	308.44	305.76	307.06	303.33	309.49	307.79	304.21	306.48	299.02	306.8	308.9	301.31	303.97	305.92	307.37	297.91	305.35	303.12	305.23	306.47	305.17	302.77	311.26	304.46	302.98	299.87	305.23
301.11	298.34	293.88	296.6	297.02	301.48	289.76	299.51	294.57	303.17	295.63	304.04	293.16	298.36	294.53	301.27	298.37	295.8	295.59	302.59	306.54	314.53	299.93	293.41	300.54	300.62	298.06	304.4	293.25	303.37	299.98	299.17	306.05	302.77	301.27	299.66	294.27	300.53	291.1	296.38	300.64	294.38	295.12	303.2	288.58	297.11	303.46	305.6	290.84	305.3
320.51	317.37	315.07	317.91	312.47	309.56	311.24	320.68	310.95	310.54	320.61	314.02	318.13	313.88	314.78	314.09	317.43	311.33	309.95	320.17	323.14	314.92	313.16	310.55	314.06	318.04	317.46	316.73	313.19	317.83	316.25	322.68	318.84	315.12	318.36	319.91	321.97	312.89	320.59	316.03	317.24	321.96	317.46	324.74	320.24	323.56	317.89	317.38	318.72	317.89
297.27	313.8	307.98	303.81	307.91	314.39	304.15	296.74	309.55	303.85	309.88	307.91	302.26	308.86	304.72	309.62	301.05	306.47	306.19	307.26	316.77	308.62	305.7	305.26	299.56	299.36	315.53	303.01	306.95	301.48	308.55	310.42	305.8	301.44	303.77	304.86	314.49	302.4	305.15	314.1	303.31	311.08	303.82	304.01	298.63	306.59	304.82	303.9	308.76	310.08
318.35	316.07	315.86	313.67	312.57	312.95	311.21	319.85	312.34	316.46	314.59	315.18	316.32	318.51	315.33	315	308.03	323.15	314.09	318.69	316.22	317.51	321.4	316.59	314.46	316.81	324.95	308.82	315.26	318.18	319.75	312.04	325.46	317.33	313.68	316.42	313.59	320.73	318.5	315.65	322.55	320.59	316.27	310.63	319.14	315.81	317.94	313.64	313.8	312.32
306.76	311.27	316.22	313.23	317.81	314.13	307.64	318.65	318.29	307.67	311.44	313.01	315.86	318.69	309.8	316.79	314.71	323.42	316.3	308.51	302.37	321.55	315.73	315.74	311.29	314.06	310.47	315.03	310.84	314.59	314.94	317.79	317.6	316.29	318.96	314.55	315.23	316.26	312.55	314.5	312.58	311.21	306.92	313.36	307.18	313.07	306.31	317.13	316.83	311.81
314.17	324.51	308.81	312.72	310.19	310.58	313.03	309.51	309.41	307.08	307.98	313.13	308.87	307.76	310.61	312.41	310.53	310.82	313.68	309.92	305.95	315.37	309.58	302.98	317.36	309.04	312.48	314.22	311.13	315.44	321.32	308.99	306.43	310.46	314.69	307.44	307.64	306.26	316.61	304.68	316.11	313.63	306.03	312.31	317.25	314.11	307.96	314.82	314.86	316.2
307.69	314.75	313.94	307.58	319.06	307.77	306.72	307.37	307.59	313.6	316.3	308.65	310.75	301.66	314.93	314.3	308.53	309.56	302.64	312.53	309.6	304.14	311.45	304.25	307.37	310.49	309.98	312.89	310.79	312.06	313.91	312.21	314.82	313.54	300.65	312.75	304.07	313.41	317.45	309.03	303.72	307.28	309.71	314.46	312.55	306.6	308.33	309.64	309.25	311.87
333.72	319.53	333.37	329.78	327.3	327.65	332.68	319.29	321.8	327.81	321.07	322.3	327.04	328.21	327.56	331.19	331.17	330.36	324.95	325.18	326.29	313.9	325.83	324.43	328.52	330.67	319.76	326.12	322.87	323.01	330.52	319.53	328.01	321.5	323.22	331.17	319.46	326.91	328.93	322.1	318.88	320.92	324.36	332.28	324.72	325.19	316.61	318.56	324.99	325.88
315.71	301.29	312.84	309.63	307.64	302.74	309.79	311.18	310.01	314.1	308.14	309.77	306.49	309.98	307.54	316.32	312.64	307.83	311.93	310.29	313.74	307.26	307.48	315.79	312.53	311.91	314.27	302.99	316.1	309.25	311.56	303.81	311.11	317.65	308.33	312.39	307.94	303.5	308.86	312.25	306.71	309.94	313.4	310.38	310.55	313.5	308.08	307.14	314.52	303.15
297.91	309.74	316.05	310.63	294.67	308.09	300.38	305	297.27	305.62	301.78	306.06	298.87	304.9	300.35	308.6	306.8	307.44	306.76	302.61	309.89	306.85	304.33	305.25	308.56	300.95	301.6	310.74	304.97	300.03	300	305.49	299.14	303.53	298.86	311.97	304.56	302.54	307.38	303.24	305.46	301.89	302.28	304.08	304.16	301.11	296.53	307.39	300.57	301.71
304.71	299.81	304.44	300.11	300.32	299.81	295.59	295.18	299.23	297.4	301.7	304.03	295.74	297.03	297.27	302.26	290.87	300.21	306.55	298.9	302.92	299.05	302.86	297.16	298.76	306.99	298.89	296.68	300.55	302.33	300.56	296.01	300.81	294.17	296	299.83	296.18	300.92	294.59	294.73	285.83	302.08	295.31	303.31	305	303.04	304.03	300.86	299.32	298.31
321.32	313.46	311.47	306.23	314.53	316.56	316.67	314.55	313.84	308.52	318.16	311	319	314.98	310.93	316.14	314.06	309.49	314.9	314.96	321.18	309.38	312.69	313.75	311.07	315.37	302.18	318.49	312.54	306.8	320.15	314.95	309.14	321.46	317.94	308.7	317	306.08	317.24	313.57	313.68	311.82	311	311.78	316.2	307.28	306.72	314.72	317.97	314.31
298.36	307.26	300.16	295.43	298.75	296.75	297.58	297.56	298.32	304.53	300.23	300.81	303.65	302.6	292.42	302.44	307.03	304.26	303.82	302.75	298.7	304.57	299.23	300.31	298.24	300.11	295	297.9	297.07	297.99	306.45	301.09	305.26	301.62	294.84	299.97	301.26	298.49	303.9	302.1	304.01	299.69	297.68	307.79	303.46	293.33	300.3	306.29	291.23	298.38
302.43	301.08	298.6	305.6	304.79	300.79	304.27	299.5	299.15	296.96	301.91	300.68	300.29	302.07	288.37	305.02	299.41	306.84	298.95	303.43	296.4	299.49	303.49	299.29	299.19	303.48	292.37	303	298.78	306	295.47	301.82	302.95	296.76	302.94	295.69	307.85	294.8	297.05	297.44	294.69	294.73	296.68	304.73	303.99	302.23	300.01	303.13	300.12	300.1
319.18	318.21	320.51	321.34	317.96	316.32	315.27	311.59	326.31	320.58	317.6	319.48	314.86	318.32	322.03	312.26	313.27	318.27	318.66	319.51	316.23	320.44	321.84	316.24	317.83	321.82	314.4	313.43	322.28	317.28	322.04	321.09	318.51	320.14	321.04	316.67	322.54	322.77	312.76	318.84	320.13	313.44	311.43	324.87	328.25	316.35	319.9	326.17	318.24	327.27
297.26	306.7	294.89	304.61	308.81	300.52	298.22	304.59	306.4	304.15	303.12	304.53	308.77	303.43	301.17	307.27	303.24	295.5	308.88	298.78	308.78	299.63	305.43	307.91	310	302.41	305.64	309.3	301.87	304.01	297.39	307.96	307.6	303.17	300.85	299.74	304.67	305.3	306.74	302.91	299.81	298.61	307.4	300.27	299.21	305.57	304.32	304.47	298.85	309.19
296.09	292.77	294.91	294.88	300.81	291.21	291.93	296.06	292.53	298.38	293.97	294.41	296.91	298.27	298.36	296.16	295.4	293.46	288.65	303.78	298.75	296.89	296.69	288.67	298.31	297.17	293.31	293.7	291.66	294.88	297.92	296.43	293.36	292.98	297.63	296.77	300.76	293.72	294.64	298.68	294.23	295.18	295.42	298.95	295.4	297.66	295.53	287.54	297.13	293.73
310.95	315.42	308.32	304.72	320.97	315.41	308.67	308.52	307.52	311.94	311.95	310.5	304.12	315.13	307.39	302.04	308.95	317.08	305.88	308.42	309.34	312.25	309.67	302.93	308.57	306.37	309.45	311.39	307.46	307.83	318.28	302.4	308.05	310.02	311.32	309.8	300.05	306.71	313.74	302.59	309.73	309.1	317.36	313.64	317.6	309.23	303.73	314.05	308.99	314.22
307.24	311.28	311.64	311.93	304.01	309.73	310.05	302.01	310.06	315.73	304.83	308.83	307.92	308.39	306.67	310.03	307.4	308.06	309.11	309.91	305.16	307.72	303.14	310.01	306	309.62	311.51	303.81	302.35	305.84	301.55	303.43	307.3	303.08	300.88	309.06	304.22	310.6	308.75	301.45	310.14	309.79	305.43	305.82	307.19	306.84	306.5	306.93	304.96	307.09
307.29	303.61	302.44	303.33	310.06	300.18	305.92	303.05	304.44	303.23	297.6	304.08	303.61	306.91	298.15	299.21	297.04	302.77	307.93	304.62	302.91	306.32	305.09	305.56	304.76	308.47	302.5	298.8	304.88	309.73	301.31	303.32	307.62	299.46	302.8	303.96	300.4	305.48	309.91	306.73	302.53	310.29	311.49	306.34	317.18	301.7	302.99	304.1	300.4	301.11
329.76	330.07	322.64	328.8	323.5	326.7	326.86	323.73	333.97	338.68	322.82	328.65	327.02	325.63	323.75	324.01	327.49	324.5	325.06	330.88	319.65	328.98	331.5	328.26	331.74	328.1	331.15	330.99	330.42	326.65	336.05	330.01	325	331.04	333.64	327.77	321.49	324.13	330.69	331	326.47	332.43	330.25	329.43	328.52	324.77	323.4	324.03	324.78	326.52
314.68	313.03	311.25	317.35	313.23	311.72	314.33	307.35	307.41	306.72	313.16	320.38	315.93	311	311.07	315.16	314.92	310.7	306.8	315.75	319.57	318.02	315.68	309.43	318.46	313.4	311.43	309.14	307.19	318.09	308.97	311.65	309.72	309.38	308.87	312.62	312.83	310.54	318.23	314.08	306.84	311.69	309.34	316.43	313.99	315.08	315.54	310.19	313.14	306.87
326.16	333.02	331.44	327.26	326.54	323.74	323.36	323.72	328.22	319.62	322.64	329.32	329.65	329	321.61	326.77	328.34	323.38	334.34	329.74	324.28	326.02	327.67	334.28	325.57	337.49	328.54	325.08	325.94	329.22	333.92	324.34	332.1	331.03	326.51	327.1	323.84	327.91	325.84	328.84	329.85	325.46	328.94	330.04	333.69	336.12	326.87	329.04	327.62	331.44
325.66	328.84	325.47	327.59	326.22	325.65	329.36	320.82	325.71	320.74	327.1	337.27	332.38	331.44	325.03	321.23	328.92	334.1	334.21	318.97	326.34	326.47	326.18	324.88	323.13	325.11	319.55	327.64	331.63	331.21	333.9	330.29	331.54	323.06	338.17	328.8	331.28	334.53	333.48	330.72	331.04	331.04	332.22	325.17	335.78	324.11	324.13	321.1	328.4	324.5
326.58	319.01	322.76	312.26	321.06	316.28	318.71	318.7	313.33	321.93	318.56	318.08	317.4	317.23	311.6	319.34	322.98	314.57	316.41	314.74	322.08	318.3	312.66	306.56	322.38	319.28	317.88	321.06	323.96	318.31	322.86	315.54	316.65	321.73	315.49	318.24	312.22	319.47	319.31	319.15	317.89	321.83	319.37	314.85	315.32	320.44	321.03	313.89	314.68	320.26
298.57	304.34	301.5	306.98	302.33	310.26	298.6	301.2	306.55	306.39	306.84	306	304.42	306.85	302.29	301.78	303.65	300.96	308.49	301.93	309.1	301.5	304.75	302.43	304.95	303.61	308.22	305.79	304.77	303.65	298.67	305.6	305.61	301.73	309.48	307.06	301.98	307.67	303.85	304.7	305.69	296.71	303.8	304.63	292.82	305.17	311.39	304.74	307.88	303.15
317.41	310.13	316.94	313.96	311.81	312.56	311.34	312.68	318	316.64	307.15	315.99	314.54	305.22	307.42	307.26	314.59	308.4	310.94	314.82	311.4	318.21	313.18	316.13	313.97	316.36	306.45	316.73	318.54	314.27	312.32	322.95	315.6	306.7	307.69	309.62	315.57	308.9	313.13	315.05	302.71	314.84	312.39	307	309.08	319.14	310.99	316	315.64	320.72
308.55	304.2	303.18	301.38	299.72	300.48	306.6	302.86	296.01	308.66	308.74	306.43	306.16	301.69	306.81	301.42	309.97	299.92	310.8	307.83	301.65	315.72	307.5	312.81	308.9	306.4	301.24	305.54	306.5	306.19	304.55	303.38	311.37	298.43	308.12	309.53	305.57	301.08	298.32	300.45	311.16	306.43	300.21	308.9	305.43	299.56	302.85	304.67	308.31	306.6
303.88	317.38	304.77	305.88	309.6	303.07	307.22	315.42	316.75	312.78	314.69	311.59	317.42	305.7	302.49	305.91	315.06	308.63	313.19	309.7	303.76	312.68	309.32	303.5	313.24	311.24	311.28	311.39	314.72	307.01	313.47	310.56	309.46	305.29	317.33	311.57	313.09	303.2	309.46	311.89	310.45	306.38	315.75	312.49	312.71	312.3	317.36	310.79	300.47	303.67
299.3	301.73	306.01	300	307.39	303.81	302.1	294.83	308.1	306.26	303.08	303.17	301.68	306.73	307.78	306.84	301.03	312.21	299.61	312.47	305.36	303.74	298.38	308.04	317.06	315.14	302.65	309.08	309.31	307.17	301.53	304.34	308.15	304.72	306.45	305.09	308.51	302.75	300.44	300.35	299.76	297.83	302.65	307.29	305.69	313.23	305.77	306.08	300.38	302.68
299.66	299.08	310.14	307.48	307.62	298.17	304.45	299.64	300.49	303.94	303.28	313.53	307.63	300.3	309.23	302.75	299.33	304.31	313.94	305.96	304.49	305.14	302.63	299.42	303.87	300.71	301.62	306.17	298.36	302.86	304.54	299.76	309.06	307.19	307.91	300.95	306.54	301.13	306.9	295.44	304.78	303.13	301.51	293.81	305.64	307.81	303.61	305.12	307.39	312.05
321.7	318.36	311.77	320.41	320.75	316.21	320.91	316.72	309.19	319.62	314.75	317.43	315.26	319.33	318.28	315.31	319.89	318.7	308.76	314.64	310.54	312.79	312.3	321.13	317.48	314.3	321.79	316.19	316.82	322.2	313.23	320.85	314.1	316.56	316.46	312.51	318.02	314.97	320.96	314.52	317.17	319.89	316.25	317.78	315.97	313.8	315.67	314.47	319.13	316.29
315.84	323.54	311.84	312.33	314.87	313.28	316.53	314.87	321.83	309.86	311.51	314.15	320.33	315.31	313.74	321.54	315.99	309.57	310.7	317.08	313.58	313.25	316.06	317.98	317.63	315.65	319.12	322.05	314.8	318.24	313.13	316.41	312.54	316.6	310.52	315.84	317.88	316.8	310.38	320.15	313.72	317.9	307.49	307.92	312.49	307.73	308.21	317.22	317.85	317.58
301.24	296.95	302.03	298.97	310.01	302.57	299.13	301.42	301.26	305.95	301.91	315.38	301.46	296.15	305.43	302.07	303.73	302.19	302.54	303.28	309.32	300.16	305.17	307.49	305.99	299.11	304.99	297.62	290.35	297.89	304	302.78	302.52	305.29	300.44	298.72	304.96	303.66	305.65	305.87	299.5	304.31	299.92	310.09	302.54	303.55	301.06	304.64	307.08	312.69
303.41	307.58	306.55	311.86	300.38	310.84	308.95	303.49	307.22	302.4	310.66	310.66	305.18	300.42	301.02	297.31	299.97	302.76	311.57	299.65	308.04	303.89	306.23	303.34	299.79	307.14	309.04	307.89	307.92	299.43	311.24	302.38	301.44	303.5	302.04	300.88	305.23	308.59	312.75	300.17	306	306.99	311.33	302.69	307.84	304.09	306.25	303.05	299.16	311.42
313.02	311.16	308.16	322.94	313.05	313.1	315.89	320.24	320.35	311.1	314.95	313.48	316.56	317.88	313.56	320.1	313.83	317.18	313.57	316.15	316.72	309.09	311.91	324.14	317.54	315.23	310.02	318.95	320.69	311.07	319.32	316.29	319.78	313.32	316.82	316.85	315.17	310.83	308.89	314.03	308.35	311.99	310.65	310.48	310.42	309.07	316.24	315.94	317.06	315.15
309.12	308.36	299.91	312.27	305.23	308.66	313.81	303.97	303.03	311.25	300.44	307.24	301	301.55	310.86	304.79	305.46	304.24	301.49	316.07	310.21	303.63	301.28	305.74	308.34	305.12	303.88	301.53	301.78	311.9	301.18	308.91	305.91	310.98	304.39	302.83	304.78	302.61	312.37	306.17	311.73	301.42	300.39	313.89	303.48	300.77	309.28	300.66	300.58	303.57
296.78	306.34	310.4	304.92	306.8	310.85	317.46	313.11	309.33	297.49	306.25	312.25	308.35	308.11	301.2	308.38	310.42	309.33	305.43	310.68	306.39	306	304.32	300.75	305.75	315.82	308.53	313.08	309.75	307.05	309.12	314.35	306.96	301.4	303.78	308.09	307.38	301.57	306.87	309.25	306.83	307.81	303.06	304.29	309.07	311.05	296.96	306.25	305.77	309.01
295.75	285.57	283.53	290.75	294.91	290.27	294.75	291.64	293.62	291.01	300.61	293.57	296.7	296.54	302.5	297.7	295.97	296.74	293.25	299.46	294.87	291.96	301.39	295.52	288.26	301	297.66	293.46	292.5	302.3	293.92	297.54	292.57	296.61	294.35	292.78	294.71	288.56	299.12	295.38	293.89	300.82	288.36	294.23	292.51	300	293.52	295.93	300.81	294.75
327.72	329.64	329.49	322.6	323.36	326.4	325.16	334.36	331.6	330.98	331.89	327.85	327.66	338.49	322.3	330.04	327.04	328.85	325.03	331.71	328.3	327.65	325.66	337.35	331.21	327.9	332.4	330.37	317.51	327.54	329.25	333.52	327.14	326.04	327.69	331.09	323.74	331.08	328.01	328.5	322.86	321.36	336.22	327.22	326.63	332.52	324.23	327.57	328.59	327.24
309.24	312.43	313.37	309.09	315.34	311.17	311.45	316.36	312.61	316.53	309.4	316.3	316.2	314.82	315.68	320.25	311.75	318.08	316.71	317.41	320.19	321.74	309.86	313.16	310.85	316.56	314.11	310.08	313.81	317.88	314.5	310.91	308.49	314.4	317.99	320.43	316.41	314.97	312.33	319.56	321.04	313.84	318.64	322.45	316.39	306.88	324.01	309.5	309.97	321.69
334.85	327.01	329.15	329.44	316.44	325.03	327.49	328.39	324.33	327.71	327.87	325.46	328.97	325.39	332.35	334.52	331.89	327.02	328.02	331.26	329.16	323.94	324.13	324.45	331.46	327.98	323.15	333.44	333.5	320.27	333.66	331.04	323.76	337.29	332.1	331.99	329.16	324.14	333.57	333.87	322.67	329.29	326.63	334.11	328.54	333.31	334.54	332.74	331.46	322.81
304.75	308.51	315.4	315.79	313.59	314.96	308.28	315.85	311.92	316.17	309.51	318.71	313.78	312.06	311.71	310.15	315.72	313.02	320.82	319.32	314.14	312.07	315.21	315.01	311.85	312.61	312.76	317.71	316.69	321.89	313.39	323.78	312.34	320.32	324.78	318.01	314.23	322.64	311.88	315.42	314.11	316.2	315.73	322.27	315.98	312.72	316.32	310.68	311.89	315.03
315.87	315.62	319.39	314.06	316.13	321.67	312.51	310.79	321.97	307.77	312.63	307.83	312.18	322.17	318.02	318.44	313.05	312.25	316.41	311.65	317.02	316.39	315.93	318.42	310.9	309.8	320.3	312.58	316.68	318.29	314.25	318.42	319.53	323.41	318.08	314.34	314.06	318.19	311.76	314.87	316.88	310.53	321.63	307.43	324.39	313.29	308.57	316.32	317.97	314.31
314.44	313.66	307.09	314.2	319.49	314.82	313.01	311.58	312.97	311.09	314.57	317.55	316.45	322.35	311.34	312.73	319.76	314.81	302.47	312.86	309.59	309.95	314.87	310.74	313.98	314.91	312.15	315.14	317.88	318.44	305.25	313.74	310.56	314.81	312.78	316.07	312.32	310.76	313.51	310.25	317.83	314.64	315.34	311.07	312.73	314.94	309.75	306.28	308.45	305.35
307.64	309.31	314.93	316.65	312.8	312.22	319.13	320.68	307.09	313.19	307.91	310.61	311.35	317.35	319.35	314.27	314.75	313.54	312.38	315.39	308.9	312.13	307.48	315.86	311.59	311.61	318.84	313.92	316.72	321.16	321.89	318.85	314.41	315.69	306.82	308.01	307.12	300.74	311.62	321.12	313.89	312.67	317.1	308.74	311.22	307.59	313.62	309.98	311.04	311.73
310.19	307.42	312.46	306.99	307.04	310.88	313.85	313.93	319.12	314.99	313.96	309.5	316.31	308.64	319.48	309.2	315.26	311.97	314.04	315.9	315.97	308.85	309.49	313.86	306.94	314.57	314.37	312.59	311.45	306.56	311.95	310.52	315.06	312.07	320.94	312.38	311.22	308.04	308.32	307.26	317.51	316	309.47	314.32	308.97	313.22	319.26	317.65	310.3	310.87
308.41	300.46	301.78	305.6	299.08	308.27	309.7	307.35	305.68	302.04	309.89	298.87	302.16	303.28	303.93	303.97	309.84	299.43	298.44	309.94	306.58	307.59	306.05	306.36	297.04	303.3	301.17	308.57	306.13	300.52	304.03	306.83	303.1	303.31	307.34	298.43	311.15	300.13	303.9	302.7	306.77	307.45	298.67	301.34	305.18	307.74	303.01	302.17	307.3	299.04
305.92	307.24	296.58	307.42	299.07	305.31	310.43	301.94	305.5	311.84	309.03	299.66	298.06	305.38	298.83	302.64	309.61	304.88	296.91	312.96	300.97	302.68	306.27	303.57	309.65	302.27	298.82	301.14	306.09	304.51	307.99	311.88	305.63	312.91	308.14	301.13	305.35	308.26	311.99	299.01	307.47	307.67	300.76	303.25	301.71	300.86	308.08	310.46	307.04	303.19
307.56	306.99	310.6	302.89	303.92	299.67	307.13	304.11	307.9	311.32	309.11	306.46	307.38	302.33	300.35	305.41	302.04	304.45	305.38	309.78	304.3	299.92	309.35	307.71	309.97	314.19	304.05	300.38	305.22	310.68	311.94	303.16	308.29	309.22	313.65	303.58	304.51	301.35	309.87	312.81	307.17	305.05	303.62	305.02	306.12	312.84	307.41	305.63	305.22	308.41
322.88	312.11	316.17	312.87	315.54	312.42	313.41	317.48	313.32	322.17	313.29	319.61	318.73	320.44	315.03	321.24	319.86	322.46	316.92	316.28	315.07	316.51	316.26	320.68	312.44	314.61	323.57	320.86	314.35	320.69	310.75	318.66	319.35	316.82	317.39	320.66	315.8	309.66	314.78	314.74	314.58	314.29	324.14	315.95	315.44	323.18	325.62	317.95	321.81	320.94
291.04	293.98	297.02	286.04	295.84	292.99	295.02	293.64	287.52	288.86	290.73	294.26	290.71	285.27	294.7	291.61	293.71	294.18	299.75	294.52	287.6	295.8	298.32	298.49	289.26	298.02	293.12	299.4	286.66	295.94	295.71	293.15	294.92	292.17	293.88	293.88	292.25	292.79	293.92	291.86	293.74	290	295.33	297.45	294.23	297.63	297.34	296.79	298.26	291.95
311.88	312.5	317.39	312.81	321.53	314.33	312.34	314.56	316.83	317.46	308.88	309.11	315.41	313.96	314.41	312.28	308.41	314.91	309.58	315.17	318.89	314.36	314.79	312.32	314.42	316.05	313.04	313.14	321.28	312.55	301.83	308.05	314.46	316.59	316.95	312.2	316.64	319.4	310.69	316.3	309.97	302.95	316.15	316.17	316.92	312.18	313.95	315.32	316.27	315.12
307.56	305.57	310.75	309.05	306.53	306.3	311.86	309.04	301.06	303.16	293.92	301.28	312.94	304.46	304.68	311.55	303.9	302.03	305.73	312.02	311	309.24	304.73	302.78	305.44	315.13	311.2	308.46	301.91	310.02	304.91	305.35	312.51	309.61	302.66	301.3	309.03	301.28	309.15	301.99	304.49	307.07	305.39	301.71	304.32	303.65	302.4	301.71	309.75	309.55
306.94	307.92	306.39	306.79	307.03	307.14	300.44	306.42	301.33	305.04	307.16	304.42	307.07	302.58	311.37	314.62	310.34	302.69	297.45	309.58	297.61	305.86	308.72	302.15	307.39	304.73	295.55	308.59	301.73	310.86	301.04	302.28	305.06	304.21	307.82	301.5	296.77	303.82	299.63	309.18	303.96	304.91	311.64	309.8	297.64	307.58	300.88	310.06	303.55	301.26
304.03	301.34	302.4	302.54	308.19	306.97	306.87	310.08	297.49	299.18	312.44	305.48	306.45	302.4	308.71	309.16	306.9	312.12	304.77	312.08	303.52	310.4	300.35	304.68	304.97	302.93	300.56	302.52	309.21	305.43	305.88	310.39	302.49	303.56	308.88	299.72	311.86	303.56	302.79	316.37	303.59	312.57	313.57	304.38	304.26	302.13	301.92	304.39	300.52	310.98
325.71	326.9	329.09	329.14	324.27	326.44	328.3	330.87	328.42	334.26	325.64	327.88	334.05	323.74	329.65	329.44	328.55	328.34	330.47	329.31	338.2	325.82	331.89	325.35	325.59	328.06	326.14	327.61	322.51	330.63	328.75	328.74	324.64	324.21	330.29	325.18	326.71	321.2	328.28	328.06	323.87	327.48	330.69	320.25	324.38	324.7	332.46	332.15	328.21	330.43
313.83	324.63	318.7	315.64	313.02	318.61	312.01	312.03	318.91	321.47	311.7	313.37	319.1	322.48	314.58	319.11	322.81	321.53	313.98	315.1	317.39	312.48	309.99	312.73	314.41	313.88	313.9	314.04	320.92	318.36	317.13	317.1	320.26	325.38	319.54	312.53	318.06	312.42	310.71	313.12	321.49	321.67	310.31	317.69	314	313.29	310.32	314.9	311.46	317.12
304.01	306.67	300.54	301.52	303.74	307.58	295.6	299.02	296.01	300.38	303.4	307.9	310.86	303.51	299.22	301.22	307.81	307.45	306.79	298.37	301.22	306.49	304.33	306.94	307.16	307.28	304.69	307.12	305.01	297.86	294.88	303.46	298.79	302.67	303.03	301.29	303.7	307.96	304.97	307.1	300.34	299.8	307.14	302.37	303.35	300.07	296.72	298.59	303.29	298.84
303.27	309.17	302.27	303.66	297.16	301.78	302.53	301.41	306.25	305.59	302.84	299.45	300.78	299.87	302.12	308.75	295.3	301.13	303.94	299.09	300.39	298.43	304.01	303.3	305.41	300.95	300.02	305.56	303.31	309.59	304.32	299.83	305.61	305.16	299.28	300.1	300.39	304.97	307.47	308.7	305.64	308.52	306.68	300.11	304.77	297.67	307.35	297.64	304.86	297.42
318.1	323.77	318.32	323.78	322.54	327.39	321.53	316.4	317.32	318.87	319.31	319.01	328.49	317.61	317.39	318.14	318.59	316.84	311.02	315.4	319.01	322.44	315.93	319.87	321.62	323.45	315.43	318.52	321.75	312.76	319.76	321.39	320.75	322.9	315.78	320.31	324.73	316.22	317.04	311.03	313.99	313.66	323.35	314.42	316.99	325.19	317.84	322.06	316.84	319.05
319.05	307.67	311.94	320.5	311.36	310.61	312.18	309.22	309.32	308.57	309.47	316.92	314.17	312.79	314.18	313.45	318.03	299.25	309.85	308.47	312.82	318.06	308.74	311.03	317.78	313.48	311.42	304.59	305.95	311.7	303.31	314.8	306.63	313.98	307.71	314.52	308.98	310.91	311.67	317.14	309.77	315.3	308.79	314.9	305.88	315.35	312.63	308.23	305.11	306.37
322.47	331.83	331.62	327.88	329.46	328.32	328.83	326.96	329.82	337.39	327.87	325.62	322.57	329.28	328.56	332.69	321.56	325.13	324.61	326.84	327.85	334.06	324.87	333.6	324.73	331.54	327.45	332.92	331.68	328.94	330.84	320.17	332.02	332.22	322.89	325.28	330.94	321.87	327.65	331.19	328.51	329.91	327.94	323.34	334.77	331.06	322.59	330.64	325.66	327.16
313.49	320.86	317.11	307.08	311.45	319.19	314.98	310.6	315.15	319.51	309.83	314.55	317.27	320.34	314.22	312.64	318.86	314.43	313.78	314.07	317.98	321.55	321.14	317.66	311.09	316.49	321.83	327.86	319.56	327.59	307.59	313.98	318.86	312.37	311.49	319.89	313.72	316.46	315.84	320.47	314.98	314.57	321.92	315.69	311.94	314.59	305.43	321.77	314.41	312.77
307.62	303.54	298.72	304	305.15	305.36	306.57	308.17	303.46	305.89	292.83	295.36	306.82	312.89	310.82	311.32	303.97	308.51	299.85	306.02	306.04	303.19	306.42	304.56	301.95	308.87	305.95	311.68	301.4	305.59	305.21	301.43	299.98	304.68	313.95	306.46	306.42	316.22	309.96	300.02	303.3	297.62	304.7	307.76	301.57	308.96	307.19	302.05	308.82	305.32
299.27	293.22	294.95	295.71	290.33	297.97	300.36	293.2	295.25	293.41	298.36	292.21	291.32	297.15	298.4	305.37	301.83	290.06	292.65	300.28	297.41	292.65	295.77	297.13	290.42	298.59	296.16	296.12	295.67	300.73	297.23	290.94	298.01	297.67	294.35	294.99	292.55	295.15	293.76	294.92	292.14	293.43	298.5	290.88	299.15	293.44	294.42	288.03	301.16	300.74
305.83	302.27	311.02	312.14	311.45	309.38	305.68	317.95	298.17	307.72	307.87	316.7	309.35	301.68	311.62	306.22	305.7	309.51	308.03	313.26	305.41	304.44	305.39	303.3	306.84	307.4	307.92	308.86	306.53	305.73	309.37	303.14	300.09	316.46	303.69	308.52	307.3	308.09	303.05	304.81	307.13	309.17	303.49	308.18	306.87	308.56	304.35	308.49	310.34	303.43
317.99	310.91	309.99	312.37	310.44	314.93	309.75	312.61	318.77	317.09	313.76	319.64	313.36	316.07	312.17	304.3	310.81	307.41	309.07	309.62	316.21	318.04	307.51	310.56	308.18	310.57	308.48	321.89	316.26	315.16	317.66	313.65	312.51	311.27	309.32	314.81	310.12	310.13	310.67	308.63	312.36	312.53	315.37	316.07	306.98	309.27	318.34	317.7	314.1	309.48
314.61	315.15	318.63	312.32	308.6	319.09	317.03	310.35	314.74	314.32	316.06	319.91	314.64	318.28	319.56	310.27	317.39	308.72	310.76	317.18	311.71	315.2	321.08	305.5	313.36	313.64	310.45	319.97	316.76	319.28	306.4	310.95	312.91	312.85	318.7	315.17	323.23	316	309.62	304.91	312.03	314.07	317.2	309.36	314.35	314.33	320.43	307.75	323.67	320.73
300.2	303.19	308.19	303.37	303.33	302.58	302.5	303.05	296.98	304.73	306.6	301.27	304.95	305.67	301.47	307.15	305.36	302.81	304.21	303.43	301.62	301.42	302.81	301.43	304.85	298.35	308	302.77	310.48	300.96	312.56	298.92	298.96	302.3	304.25	301.11	307.01	298.7	301.65	306.86	300.41	302.89	313.77	302.59	300.68	302.77	298.18	312.1	298.55	307.86
311.49	318.62	305.49	319.4	307.49	313.61	311.61	314.2	309.25	308.41	307.03	313.93	313.75	315.62	310.66	309.16	297.28	311.96	301.69	308.74	311.07	316.62	311.98	305.52	301.86	306.51	310.66	309.07	310.18	304.02	310.77	309.48	311.52	314.87	310.78	311.03	309.09	313.09	309.58	313.44	310.54	310.14	307.05	305.24	311.14	310.71	313.94	318.36	306.72	309.49
303.32	300	302.47	300.95	305.93	293.74	294.58	306.2	299.6	303.52	305.21	306.25	304.98	303.15	308.92	299.36	302.7	303.95	306.28	308.43	305.75	297.82	304	306.18	300.8	306.38	303.01	312.75	305.12	298.62	308.17	306.4	305.13	303.6	302.01	312.97	302.52	303.7	310.18	313.19	302.3	310.7	302.03	307.11	313.67	299.09	303.6	300.31	301.1	295.75
316.14	314.17	313.87	313.45	309.49	323.17	317.28	319.64	319.56	312.98	321.37	312.66	318.27	312.48	313.89	311.57	319.37	312.29	318.67	311.33	310.84	323.86	317.09	312.62	315.45	315.04	316.17	314.64	315.51	317.08	314.2	316.45	309.99	317.47	313.34	309.14	309.85	316.82	314.23	314.33	320.54	312.37	306.58	317.71	316.8	316.54	316.88	316.3	313.23	308.96
322.57	330.51	332.44	335.64	324	329.69	328.51	328.18	320	328.61	317.09	326.12	330.1	334.42	329.75	328.5	327.11	326.5	336.38	328.51	321.39	326.88	328.97	326.56	329.67	333.67	331.35	326.92	322.16	319.57	332.96	326.38	327.02	327.08	339.01	324.7	329.45	324.11	329.02	325.65	333.19	335.25	329.92	325.83	321.97	330.44	331.79	331.51	326.88	327.93
297.55	311.09	301.83	300.17	304.54	301.83	303.18	307.1	302.73	305.6	296.42	306.38	303.36	297.51	304.42	302.01	306.09	305.08	307.22	300.33	298.13	301.22	307.03	307.53	300.52	300.21	307.61	299.03	303.36	307.73	298.17	303.93	308.39	304.71	301.29	301.83	310.38	298.97	310.35	302.33	297.6	305.14	299.94	308.42	302.04	305.78	294.72	299.61	306.34	305.19
297.74	304.79	302.33	303.68	305.45	309.8	300.77	303.6	300.32	301.22	301.57	302.25	301.65	299.47	306.53	301.71	304.55	304.86	304.9	307.09	301.53	302.27	309.57	298.65	301.5	297.17	302.91	302.38	304.35	298.45	306.73	301.22	306.5	302.39	308.46	308.5	299.95	302.27	300.14	298.11	300.51	307.27	302.84	307.02	297.9	297.53	298.72	303.36	307.02	305.03
292.99	295.6	290.31	293.75	295.35	290.84	295.79	297.48	294.61	294.42	289.16	290.92	295.29	296.23	297.02	301.29	295.26	292.8	289.79	295.24	294.64	295.39	303.18	297.62	298.19	291.46	294.04	285.75	296.19	291.08	303.89	297.34	291.24	288.05	288.77	295.77	285.21	299.41	298.45	293.04	295.94	297.4	297.52	298.28	301.47	291.76	296.96	290.86	293.62	289.52
327.15	328.38	326.34	325.01	330.58	324.89	324.13	326.22	331.11	317.15	318.25	326	324.13	331.21	324.65	325.66	328.23	326.32	319.97	319.36	328.36	318.64	326.13	323.32	321.35	321.55	321.49	326.18	326.59	329.12	330.98	325.82	325.73	322.55	327.6	328.96	325.58	327.98	325.93	323.27	319.76	325.22	327.5	323.18	330.11	325.29	321.98	326.86	322.41	323.18
313.32	320.09	304.39	307.21	317.05	316.74	325.9	309.87	313.3	308.18	318.4	318.34	317.99	313.6	318.54	313.67	315.84	315.07	307.47	316.77	309.68	313.15	310.1	318.97	317.29	312.36	313.13	314.47	314.74	307.84	312.45	315.08	315.19	314.62	314.55	315.75	313.07	320.88	312.44	314.55	318.25	313.08	305.94	310.96	318.64	308.19	311.88	312.12	316.46	310.55
319.06	321.83	309.39	318.06	326.42	322.12	323.41	320.73	316.1	316.24	306.58	319.83	317.86	312.29	320.61	323.17	313.14	314.49	318.76	318.03	319.27	311.62	320.33	321.26	320.54	324.03	318.54	311.25	317.7	319.38	321.54	316.61	325.83	317.5	324.89	322.9	323.28	317.06	318.92	315.72	308.78	318.4	315.87	316.2	318.4	316.82	318.7	323.17	313.3	324.14
312.23	306.22	310.22	304.81	307.19	312.3	310.17	304.98	310.81	310.71	304.72	314.3	307.62	308.03	304.31	305.64	308.8	307.2	307.72	306.26	312.77	313.23	314.44	313.85	312.21	314.92	303.73	312.31	317.03	308.2	316.57	305.06	323.06	311.06	311.79	309.95	312.27	313.39	309.76	318.05	307.17	308.01	310.91	309.21	312.1	311.84	307.57	310.73	314.89	315.98
294.98	301.6	305	310.08	314.13	305.76	298.53	303.8	300.95	307.58	302.66	305.88	300.49	297.26	300.02	303.81	307.25	305.83	304.36	305.99	299.24	306.98	304.7	303.16	307.55	302.09	303.45	295.12	309.83	306.28	303.34	301.81	306.39	303.97	308.8	298.05	300.88	304.98	302.57	306.63	301.97	306.04	304.83	303.34	315.95	303.9	307.27	301.9	300.68	302.58
307.58	313.75	316.24	313.08	315.53	309.55	308.95	319.05	303.21	305.72	309.9	314.39	307.23	314.99	302.43	307.79	312.56	313.2	316.49	314.25	306.57	313.53	316.77	310.99	307.87	307.43	311.37	318.38	307.61	310.21	300.01	316.44	318.46	310.9	309.22	313.21	313	316.09	312.5	312.44	317.44	313.32	309.96	307.51	311.79	309.29	299.61	311.7	311.19	305.87
307.52	313.47	311.16	312.64	314.99	313.39	318.77	309.72	313.2	311.76	308.41	312.19	301.95	313.57	317.17	314.09	309.32	312.36	310.37	313.69	312.33	314.41	300.89	307.61	308.61	310.94	312.87	317.25	308.75	309.94	312.59	314.67	308.47	311.04	310.06	313.98	316.24	303.89	313.02	310.9	308.43	317	303.82	311.8	312.41	306.58	319.14	301.72	308.66	308.68
323.29	323.42	323.44	330.04	325.75	328.6	326.24	332.17	325.91	326.11	322.93	325.59	322.27	323.84	322.85	330.12	324.42	329.46	323.67	325.26	322.24	325.14	325.8	335.16	319.74	329.46	320.6	322.99	329	326.38	323.98	324.26	319.63	321.05	334.77	318.91	321.86	325.6	327.42	322.25	323.89	328.45	325.74	323.52	323.76	324.88	319.47	323.58	328.52	326.32
318.37	309.81	318.72	323.29	315.89	316.62	311.38	313.12	317.83	308.29	309.56	319.37	316.06	317.79	320.34	313.35	314.35	312.76	312.15	317.17	313.52	315.74	321.06	324.66	313.58	308.3	318.83	323.93	316.09	314.4	317.95	310.47	315.43	314.54	313.09	311.48	318.82	316.8	312.14	313.45	315.18	320.13	317	309.83	319	313.61	316.56	308.57	323.16	311.96
301.32	308.67	309.67	313.22	307.68	304.06	305.11	303.63	313	307.37	315.63	298.96	300.89	312.73	301.98	304.92	303.71	313.18	305	304.97	312.9	302.2	308.31	311.73	302.57	307.59	300.59	297.53	304.65	311.19	306.63	302.79	306.65	304.58	303.62	296.46	301	311.27	294.91	307.68	305.13	303.24	307.33	301.71	304.2	297.8	314.89	302.31	299.86	307.27
317.36	316.09	314.32	316.92	310.62	311.76	308.3	309.87	312.35	317.94	324.43	320.43	311.64	316.53	304.67	312.01	312.31	315.8	316.05	315.11	310.79	311.24	310.36	317.95	311.34	311.3	323.3	308.96	316.39	322.35	314.13	310.68	317.2	314.69	318.26	316.11	306.89	317.99	309.92	314.85	309.26	311.98	320.3	305.67	314.64	307.09	312.76	306.77	314.91	318.76
306.64	301.57	306.34	304.12	300.33	309	301.03	306.62	301.68	302.7	308.22	296.8	302.21	307.71	304.59	291.57	304.96	299.48	304.48	299.78	307.08	294.36	306.53	304.97	307.81	296.87	305.98	306.04	304.13	300.38	300.66	308.73	298.81	305.52	294.03	303.66	298.95	312.01	304.21	300.63	299.08	307.07	300.19	301.14	297.78	306.17	303.31	307.37	307.76	296.9
305.66	306.75	303.03	303.6	307.44	306.37	309.3	304.13	307.18	306.69	306.59	306.32	301.66	306	304.23	303.37	313.01	304.83	311.69	305.23	300.36	310.02	306.4	304.2	306.08	298.19	308.35	305.33	310	311.48	299.34	309.94	311.79	307.53	302.81	306.14	303.06	301.28	301.83	304.08	297.42	296.74	307.08	306.06	301.86	307.4	306.07	306.01	306.86	308.71
295.99	299.62	303.98	304.62	301.59	300.38	296.16	303.99	298.34	297.17	291.72	303.76	304.16	297.78	295.54	302.3	307.72	300.49	295.85	305.46	293.69	298.59	294.33	302	304.13	299.37	303.28	301.89	292.88	301.91	304.61	299.43	300.27	294.26	294.04	307.9	307.75	300.31	303.63	300.52	296.82	289.33	298.31	295.34	305.18	301.02	300.3	301.93	296.43	300.8
318.22	320.19	318.41	315.91	319.51	307.79	317.69	314.22	316.21	316.86	325.68	316.27	319.65	319.07	318.03	315.02	319.79	318.33	314.29	319.52	316.96	327.61	321.9	315.83	316.05	320.89	315.77	319.44	316.52	321.2	323.4	312.37	318.07	311.8	321.28	326.44	322.2	315.3	316.54	314.51	322.81	314.23	316.38	316.25	318.34	316.27	319.29	314	319.61	318.74
295.39	295.77	292.27	289.48	292.5	301.33	289.42	299.36	296.78	296.21	298.72	293.98	296.55	290.26	295.15	294.58	295.86	291.04	297.82	294.9	291.13	297.17	294.04	301.68	302.35	297	292.81	288.96	291.22	294.49	296	293.73	297.06	293.51	299.56	291.47	296.52	294.35	297.39	296.05	298.22	296.93	291.8	290.03	293.26	296.2	297.25	293.4	291.35	297.16
322.84	318.73	311.78	318.41	319.47	317.94	324.94	318.43	327.05	313.97	321.94	318.98	323.08	322.95	316.23	315.99	315.88	316.73	318.46	320.39	318.56	320.21	322.2	320.27	322.42	318.24	317.71	318.38	312.2	317.21	320.76	324.48	313.73	322.92	317.18	318.15	322.21	309.16	320.57	313.44	317.23	324.11	319.65	316.83	311.18	319.47	318.23	318.5	311.59	320.3
306.07	300.84	298.02	305.39	306.09	302.3	308.66	299.66	303.9	308	313.17	308.43	307.86	304.33	314.26	298.11	302.77	312.9	312.12	308.61	302.79	302.67	306.64	308.18	301.6	311.9	310.65	306.67	306.59	305.25	306.85	313.71	304.38	307.75	308.08	309.78	301.89	307.16	306.35	298.5	302.45	308.32	303.51	306.45	301.93	308.9	305.55	306.7	304.88	302.55
323.28	309.86	310.94	307.99	315.4	315.78	317.46	308.04	320.53	310.94	307.07	318.01	319.51	315.76	306.63	313.3	313.83	319.9	312.83	309.96	320.5	320.18	317.13	315.63	321.17	315.78	308.18	309.16	312.5	313.23	315.43	314.65	322.4	310.05	317.3	311.21	313.63	310.75	316.12	310.78	317.47	315.09	311.98	311.72	315.31	316.95	310.9	310.24	321.07	313.38
319.92	314.51	320.75	314.07	320.96	315.02	317.87	305.42	316.29	309.89	310.95	318.62	321.67	314.76	318.68	319.92	319.64	315.56	317.91	318.39	316.56	311.62	314.31	313.22	317.12	317.48	316.94	317.92	315.51	317.16	308.37	309.12	315.56	316.28	320.09	318.32	321.1	314.4	320.93	321.03	318.82	312.27	320.1	319.89	315.59	326.42	321.28	313.73	315.6	324.3
304.43	300.51	307	303.15	299.3	313.21	301.03	298.08	311.55	307.16	306.35	297.87	305.19	307.05	309.43	308.34	310.25	307.82	304.58	307.09	303.52	301.67	307.27	309.68	302.18	302.89	303.75	300.75	306.09	306.89	305.1	307.13	302.35	310.49	301.87	306.14	300.82	300.85	299.13	300.68	305.22	305.07	306.63	306.33	305.49	311.62	307.88	308.05	301.25	301.06
311.49	317.25	308.43	309.58	317.46	311.54	312.3	316.02	318.58	317.85	316.1	317.99	315.44	310.59	310.14	311.5	311.1	320.03	314.71	320.16	312.65	313.33	318.04	316.98	321.57	309.92	316.41	322.57	312.99	320.21	315.2	309.91	316.15	317.33	314.35	312.71	315.41	313.61	312.42	319.19	314.36	318.58	315.48	320.94	315.28	312.84	309.88	316.51	314.59	312.62
310.62	308.97	318.78	312.18	311.42	310.51	317.54	308.63	314.14	305.31	314.23	312.38	310.32	309.93	309.77	317.23	317.97	313.64	311.75	313.97	313.82	315.14	316.53	305.07	310.47	314.85	312.61	314.54	315.08	308.88	310.66	310.91	306.2	310.12	314.48	310.76	308.7	314.81	311.28	315.99	315.46	315.62	313.09	314.76	314.07	319.75	314.01	312.17	316.05	309.05
315.6	319.95	320.8	313.75	324.15	317.03	312.3	324.02	317.77	323.66	324	309.78	315.59	314.83	316.64	312.38	310.47	321.56	318.18	314.38	313.11	313.71	313.31	326.77	320.84	322.36	314.13	313.81	319.09	318.1	317.32	314.6	314.31	312.88	320.39	314.6	317.25	317.38	313.87	310.82	316.73	317.34	313.01	312.68	314.54	315.07	313.08	320.54	323.46	318.59
313.27	311.57	317.86	308.7	316.49	317.05	319.16	310.98	312.39	316.49	310.48	311.83	312.48	314.91	310.83	312.97	309.39	310.34	317.74	310.1	313.81	310.1	307.97	311.94	312.36	310.45	312.66	322.64	316.67	313.1	310.61	311.32	314.25	310.05	317.14	315.62	311.45	315.02	314.86	310.95	312	314.24	311.56	317.06	316.87	310.81	310.64	316.34	310.92	311.99
321.8	317.54	322.68	316.43	325.69	318.3	315.59	320.61	313.14	318.49	321.04	323.12	322.96	322.36	328.66	312.06	316.4	317.04	317.43	313.99	316.84	321.41	321.52	318.34	325.65	323.67	313.98	317.25	324.99	312.91	314.7	323.74	318.94	324.25	321.75	319.18	321.3	317.99	319.09	314.74	321.88	325.81	316.76	313.34	315.31	324.9	325.26	324.4	318.31	317.36
302.3	304.77	307.82	310.82	312.07	307.16	308.79	302.39	314.31	308.26	303.32	302.39	300.71	300.09	306.64	310.97	303.75	303.52	301.94	304.13	303.36	302.14	311.28	308.99	306.88	316.61	304.2	306.97	303.13	311.98	304.36	308.21	299.74	303.74	306.96	305.68	307.36	306.08	304.07	304.74	306.62	307.86	302.82	308.16	304.24	309.38	312.27	301.26	304.47	310.58
312.17	312.44	307.89	316.27	315.27	317.93	315.74	308.82	315.22	312.85	314.15	314.4	314.91	310.39	313.07	313.95	311.83	308.41	306.92	318.03	318.86	318.46	319.15	306.82	318.36	316.92	314.33	314.77	312.29	316.41	315.26	307.39	307.91	315.72	314.75	310.8	314.23	314.58	319.15	316.38	304.44	313.08	312.73	319.06	317.11	316.61	314.63	313.74	315.23	320.18
323.84	318.79	316.67	321.08	321.59	313.03	324.76	316.04	313.59	316.11	316.14	323.53	320.31	319.14	316.73	319.87	315.89	325.96	326.09	310.68	317.15	317.73	314.7	322.08	308.77	321.57	319.98	315.29	321.23	322.74	314.5	320.19	319.83	322.58	314.87	319.37	322.94	322.15	316.68	320.95	314.43	317.15	320.3	321.04	321.15	324.04	316.45	313.31	319.59	320.79
302.51	310.15	309.62	313.81	313.19	315.79	313	303.39	311.62	313.36	311.35	311.82	312.8	313.97	315.61	315.5	311.5	321.92	304.25	318.52	321.74	313.95	314.27	308.34	315.81	314.91	320.29	309.66	311.72	308.35	313.27	316.49	315.69	314.91	312.96	309.98	306.98	316.46	314.18	309.11	319.14	314.89	311.66	316.57	313.26	317.44	308.53	311.89	311.53	313.67
312.72	296.74	307.13	302.78	295.99	303.15	306.08	304.7	303.51	301.03	305.77	300.77	297.3	299.84	301.99	303.43	311.71	301.71	292.77	301.61	302.94	296.13	302.34	312.23	305.4	302.89	299.02	296.24	303.31	301.6	304.68	302.36	300.26	299.82	301.27	292.42	302.22	301.24	298.42	305.45	295.4	298.48	306.88	301.08	294.89	303.28	307.58	307.14	303.32	301.52
317.12	320.05	314.49	318.82	315.53	320.72	307.35	319.84	316.59	315.11	315.1	316.34	311.83	312.83	316.83	313.22	316.16	321.43	322.44	312.84	317.06	313.26	319.03	314.1	318.19	315.28	319.86	313.09	319.07	316.77	317.02	318.1	314.87	323.61	322.13	314.11	307.97	316.44	317.07	312.8	314.17	309.81	315.06	313.98	311.01	314.65	321.87	311.14	323.23	318.55
298.26	306.27	305.11	298.85	302.47	304.69	306.42	311.88	296.24	305.83	310.38	301.55	305.69	297.71	293.56	306.55	302.15	306.15	307.51	304.19	298.02	299.42	302.74	301.87	301.13	298.42	302.8	307.13	305.29	300.1	303.82	302.29	307.04	301.07	305.12	304.51	308.87	298.73	305.26	308.85	303.15	303.06	304.38	299.15	303.31	302.56	303.58	300.47	304.64	301.79
301.11	299.45	298.99	304.81	298.63	302.72	297.92	296.58	301.44	299.45	295.97	299.8	297.73	304.27	299.27	294.02	299.79	298.69	302.58	300.3	303.06	300.3	294.47	303.78	300.48	305.18	301.68	300.58	305.28	302.64	301.58	302.91	300.06	305.18	305.89	303.58	301.92	303.51	302.12	299.63	296.45	301.79	299.19	306.02	307.94	299.11	304.39	308.15	304.79	296.84
327.82	326.45	324.3	321.84	323.24	323.54	325.4	331.61	330.26	330.98	329.5	329.72	319.42	319.05	330.87	323.79	328.16	322.81	318.31	328.13	322.75	328.23	329.08	329.67	333.5	324.68	327.03	324.65	327.29	332.05	324.24	323.08	326.9	324.82	329.77	323.32	325.9	323.12	328.15	329.26	324.14	327.14	332.53	334.05	330.76	331.94	335.85	324.33	323.12	326.44
298.07	311.08	306.31	299.8	312.01	310.67	304.19	301.19	308.61	312.49	305.13	304.65	310.36	297.27	309.83	311.38	302.1	306.16	310.55	307.61	307.07	303.01	307.31	306.02	308.16	306.74	306.1	304.5	299.51	309.11	311.63	300.8	307.72	306.19	305.75	308.43	310.55	305.4	303.75	307.37	303.49	311.65	303.43	308.11	303.17	309.82	301.3	298.07	308.97	311.15
311.44	310.6	314.29	308.68	315.64	314.22	320.46	312.08	315.48	311.52	317.43	314.18	315.88	319.31	312.96	306.18	309.3	312.18	321.66	309.97	318.21	313.32	317.3	318.04	313.94	315.89	315.67	311.19	316.2	312.18	313.98	315.06	311.87	315.17	306.26	310.5	315.34	317.07	318.14	313.89	314.63	315	317.3	314.41	318.6	312.5	317.3	325.77	313.9	315.85
318.61	318.29	318.22	311.44	315.76	316.79	310.57	313.78	316.1	318.39	316.56	311.69	320.26	314.55	316.27	309.57	324.37	312.71	313.78	323.4	314.36	311.83	319.23	314.06	312.9	311.4	312.9	321.81	313.47	321.41	307.11	315.37	312.97	314.17	314.81	317.57	322.92	320.09	313.19	327.86	316.46	311.7	309.91	313.44	307.07	318.43	318.01	318.68	309.97	318.81
306.97	317.81	313.38	317.96	317.04	321.02	318.45	321.1	317.13	313.56	309.57	316.2	309.71	314.32	320.89	311.74	312.88	306.66	320.07	312.81	315.62	310.47	319.63	312.51	308.42	315.29	317.5	314.45	310.18	314.02	308.18	321.16	322.2	313.83	313.45	316.83	308.92	322.11	309.75	312.83	316.08	313.6	314.42	315.89	314.07	315.83	314.28	319.7	310.17	315.36
314.22	303.36	309.23	313.64	298.42	307.35	309.17	310.86	308.65	305.22	309.94	301.63	307.1	308.95	305.75	300.43	308.32	307.42	304.47	306.27	308.83	305.37	301.41	303.6	309.32	312.05	305.88	309.82	296.4	313.62	306.93	316.04	307.68	301.97	306.68	306.18	303.27	314.46	318.11	305.1	301.1	318.52	308.94	308.67	307.37	313	310.19	306.3	315.09	302.36
313.63	317.27	316.57	311.06	311.82	315.59	313.66	321.11	312.16	307.87	306.25	312.79	309.33	306	318.61	308.09	311.69	304.86	311.65	313.36	315.04	310.11	311.53	316.8	312.22	314.63	306.22	307.31	308.9	316.46	311.72	311.95	312.9	315.25	314.31	311.27	311.49	310.56	315.75	314.22	312.49	314.67	316.58	315.32	309.31	317.33	308.17	317.74	317.87	310.53
318.11	310.15	312.74	312.28	316.09	316.11	315.45	311.58	312.1	315.38	316.52	312.67	314.23	321.7	313.2	307.53	313.89	306.8	316.72	317.29	309.12	317.43	318.08	313.25	311.25	312.53	316.94	316.29	315.01	319.19	314.73	321.15	321.04	314.99	320.05	316.25	312.07	304.24	319.05	319.6	310.12	313.43	314.69	313.34	316.64	316.83	321.66	317.99	311.1	317.65
303.6	305.14	303.61	302.31	300.04	304.46	306.94	301.49	303.16	306.16	303.37	307.97	304.07	301.39	304.62	311.51	299.94	301.19	301.26	299.8	300.82	303.69	300.46	300.72	305	297.8	306.07	294.84	304.84	305.95	300.88	307.87	305.14	302.9	303.16	301.76	300.15	296.03	307.85	302.56	296.24	306.05	299.98	307.43	298.03	307.05	304.79	303.38	302.9	307.17
310.7	306.85	304.46	314.24	311.02	312.13	316.13	310.06	314.46	309.02	314.48	314.43	308.01	313.02	310.37	314.09	320.84	311.02	308.08	312.26	311.74	312.37	306.67	312.54	311.19	319.55	304.41	313.82	316.94	316.88	320.17	307.6	308.7	308.81	308.42	310.33	317.47	305.84	311.06	309.15	307.83	318.17	316.07	312.42	309.15	307.24	320.24	311.68	310.32	311.75
304.73	303.57	307.97	304.76	310.14	303.61	305.66	308.5	301.56	313.07	304.42	306.96	299.42	300.18	301	306.2	301.07	313.86	307.15	304.76	306.53	303.5	310.61	307.8	300.47	308.18	312.72	301.89	300.8	299.31	309.99	307.85	305.31	295.91	298.08	301.19	309.59	304.98	300.9	302.84	304.02	309.87	302.78	304.54	297.84	305.18	309.94	303.12	303.24	310.39
319.47	320.89	314.06	316.97	319.15	322.13	315.77	318.41	317.67	317.03	315.84	316.22	322.11	306.67	323.5	324.06	320.62	319.51	318.94	326.12	320.93	320.54	324.4	310.96	317.68	316.51	319.7	317.09	321.65	316.59	318.57	321.15	317.73	325.74	318.84	314.59	316.03	312.39	316.15	325.42	316.33	317.44	316.87	319.07	316.63	318.64	316.26	313.31	313.59	318.49
296.72	306.47	299.23	295.78	300.45	305.37	297.41	299.72	299.97	293.11	298.86	299.3	300.08	294.77	307.81	299.24	307.71	299.42	299.75	299.7	296.75	290.64	299.33	293.31	299.45	294.02	297.09	301.81	289.84	301.35	295.44	299.52	297.74	302.48	301.72	306.92	293.95	291.8	304.34	297.82	299.31	304.77	296.06	287.4	295.4	303.74	297.2	307.22	299.85	295.07
322.08	335.75	332.46	326.84	327.22	326.71	332.39	322.29	331.82	325.33	332	319.49	326.81	325.31	330.52	336.1	329.3	335.5	336.94	329.89	330.94	326.22	325.88	320.96	332.96	329.46	318.3	333.18	331.07	320.97	332.05	323.33	316.82	325.05	329.62	333.45	332.04	325.5	329.04	327.07	328.13	330.26	327.28	325.39	325.38	327.51	333.51	326.88	322.53	320
307.93	309.66	306.72	310.21	312.64	312.75	312.34	311.22	309.87	309.16	311.69	312.17	312.87	310.35	308.91	311.9	315.4	314.2	310.71	315.87	313.33	314.87	311.53	300.8	303.87	311.6	307.28	313.15	314.93	312.9	314.7	311.52	315.65	315.47	314.63	318.71	308.04	316.29	309.19	313.12	308.39	314.65	309.94	308.67	310	305.71	301.69	313.61	309.93	319.58
300.4	302.96	307.15	297.25	299.09	308.55	301.58	306.28	311.75	309.07	303.05	306.56	306.95	310.13	308.49	306.4	304.87	303.23	299.5	298.06	309.96	305.5	306.68	296.56	306.48	299.13	299.98	308.29	306.19	304.76	310.15	308.95	312.49	299.7	300.6	305.45	301.89	310.22	300.57	297.11	306.95	302.73	314.16	297.98	306.48	308.83	311.27	307.34	311.58	303.63
315.63	318.78	306.9	314.08	311.44	310.97	317.28	306.73	308.96	316.06	314.16	311.34	309.28	309.7	313.73	314.65	314.76	313.4	310.48	315.4	314.76	317.45	309.19	312.84	310.55	309.94	303.83	317.97	304.72	308.04	316.45	312.26	310.28	309.23	312.1	318.91	309.32	309.48	308.94	307.76	314.89	317.49	308.72	314.2	311.25	312.67	311.12	308.21	306.38	311.85
315.74	317.08	313.81	317.94	316.37	314.81	318.1	317.15	307.63	311.23	309.41	321	317.49	318.13	314.38	312.37	312.81	313.2	311.38	317.12	319.68	321.38	315.25	314.95	311.88	310.17	312.13	312.88	313.02	315.76	318.61	317.56	312.19	315.08	313.04	311.06	315.7	312.66	309.41	319.15	320.38	320.26	311.06	315.79	312.81	316.36	315.06	308.75	316.81	317.02
314.52	312.8	314.98	317.8	313.28	315.46	315.08	308.51	314.42	320.83	318.2	307.17	314.45	314.06	308.54	308.32	314.1	310.36	307.17	307.94	304.23	308.93	308.1	315.3	305	308.83	313.15	306.34	308.49	314.58	308.67	311.44	304.22	309.79	318.38	310.22	310.59	312.61	306.74	304.29	312.7	314.68	308.04	303	307.77	311.92	308.76	314.72	315.27	306.93
311.69	311.88	304.73	312.99	303.21	312.37	310.17	310.09	312.54	307.65	307.31	313.16	307.13	306.42	307.85	309.62	309.1	310.87	313.56	310.93	311.38	307.02	314.19	316.33	310.47	298.91	303.57	309.78	312.44	309.46	300.75	311.02	308.58	309.07	307.18	300.94	307.73	304.54	313.18	311	304.26	306.75	305.75	310.89	305.3	306.95	312.02	311.18	314.69	304.82
303.31	310.08	306.62	305.78	307.05	305.58	311.25	306.04	308.76	304.45	309.28	304.55	304.45	304	311.14	308.37	310.09	303.75	310.02	308.85	314.13	316.75	301.99	316.38	317.45	309.96	310.02	298.55	301.02	308.45	309.69	308.2	310.76	314.73	313.53	306.41	306.16	306.3	307.78	316.06	310.07	309.96	312.4	311.32	310.55	312.95	305.18	300.77	311.39	307.68
328.81	331.74	319.61	321.49	326.97	325.66	326.11	330.74	328.1	331.64	327.61	320.78	323.35	331.36	327.99	329.62	325.65	322.7	331.87	325.63	333.1	331.75	323.88	331.39	333.34	329.69	333.76	321.62	325.58	322.75	327.85	332.06	333.43	332.08	332.77	331.4	337.4	324.35	324.84	332.98	320.77	324.73	323.36	330.23	321.61	332.27	327.41	326.01	330.2	328.91
304.38	302.67	309.61	306.8	307.69	307.76	306.79	307.82	310.58	304.25	299.16	304.8	304.88	304.93	305.93	311.19	308.77	303.65	308.8	307.17	305.49	301.44	309.95	310.59	303.16	304.11	306.7	304.03	300.1	309.45	306.12	306.19	307.57	308.08	311.95	306.99	309.48	304.61	306.65	301.08	311.81	308.72	311.56	311.59	305.54	298.74	313.05	304.61	305.21	305.67
287.52	296.73	294.33	295.29	300.46	295.78	303.35	290.07	289.94	299.18	288.98	299.46	294.77	293.66	297.74	297.24	297.05	295.2	289.81	296.7	291.03	291.75	300.65	294.91	296.61	296.2	291.82	291.42	298.53	298.1	292.53	295.67	294.49	295.3	293.86	284.69	294.09	294.61	296.18	295.54	293.9	288.93	296.92	297.84	295.68	292.41	296.09	292.56	297.91	296.07
305.27	302.94	303.25	303.75	302.81	301.82	306.17	296.12	297.43	308.27	303.69	306.03	304.49	299.92	295.83	305.06	298.59	302.79	297.46	298.19	303.95	305.14	301.44	303.89	311	305.9	305.81	304.28	313.37	304.36	298.93	303.05	302.11	299.43	306.13	305.24	298.71	309.93	298.35	306.35	302.85	305.33	305.64	306.41	305.76	304.05	302.89	303.04	304.21	299.93
302.81	296.98	296.48	298.67	295.65	304.61	299.34	300.09	297.07	296.31	297.03	302.66	299.81	305.64	305.59	296.34	305.91	304.87	306.71	304.48	301.01	300.63	304.25	302.12	304.61	299.02	303.48	297.81	298.56	295.38	301.44	300.78	299.73	303.93	304.64	308.7	303.6	300.26	300.04	300.47	300.54	306.32	302.35	307.87	299.72	299.39	302.85	300.12	297.45	305.67
310.7	308.68	301.07	312.13	307.42	312.65	304.92	311.55	308.68	309.2	309.27	309.28	305.96	310.98	310.2	305.25	305.86	306.94	303.5	304.72	310.31	307.38	313.86	312.45	304	306.23	307.23	309.03	314.44	311.67	314.46	307.83	308.96	311.02	301.6	313.74	309.66	313.15	315.56	310.14	306.77	308.35	308.23	311.76	305.9	311.64	305.34	313.2	305.98	314.44
310.35	299.14	303.07	292.88	302.7	301.44	305.33	307.78	301.36	308.21	304.71	305.56	293.83	297.59	303.43	296.05	304.14	302.35	302.74	306.57	293.05	306.8	304.73	303.1	305.31	305.4	297.71	303.29	303.52	302.87	302.36	307.09	300.84	303.55	302.03	310.73	305.85	310.07	310.98	303.02	300.81	306.18	313.28	300.34	296.8	301.33	302.4	295.83	313.59	305.13
314.22	312.79	312.46	314.87	316.2	314.44	309.26	306.52	313.19	319.2	314.61	306.98	319.15	313.73	316.5	318.83	311.63	309.66	313.31	320.18	314.96	319.35	313.84	312.02	310.15	305.68	312.52	310.48	317.98	315.8	312.5	315.65	316.54	301.2	306.29	318.69	310.73	316.84	319.22	313.74	315.51	316.58	313.26	308.66	320.99	310.46	316.87	313.67	316.09	311.22
287.1	291.33	295.8	298.38	289.45	298.67	296.24	290.82	291.29	292.44	290.52	298.5	293.11	289.99	283.86	299.7	294.84	293.18	300.33	292.65	298.11	300.14	291.43	295.79	297.46	292.2	295.7	287.88	293.81	293.47	289.66	293.98	295.58	291.03	289.74	302.5	296.73	288.14	288.31	296.25	291.45	299.26	294.81	300.19	295.26	295.18	296	293.28	299.13	291.26
304.38	301.22	301	300.75	306.21	300.9	295.47	295.56	306.12	299.88	299.27	296.87	298.76	300.59	297.65	297.69	304.92	304.92	299	300.77	300.77	300.07	303.46	306.02	303.22	303.43	293.06	301.3	299.2	295.03	302.22	300.98	298.41	299.59	302.79	307.6	294.89	302.61	304.62	300.01	300.1	301.82	297.99	301.41	305.5	300.15	300.49	294.26	296.45	303.64
304.21	312.66	306.55	313.66	301.87	307.89	310.14	305.88	305.98	308.76	304.95	311.4	313.78	309.99	311.33	309.43	305.59	305.64	315.69	308.5	315.99	303.77	302.09	310.81	302.29	313	313.18	316.01	315.1	308.18	312.69	303.76	308.68	305.41	315.72	310.43	304.56	308.68	312.19	305	305.86	306.95	307.68	305.29	307.76	311.43	305.15	310.97	308.12	304.76
311.43	319.53	317.12	312.23	310.51	316.88	316.17	308.51	315.86	307.48	315.57	310.9	316.66	313.88	310.18	307.01	311.31	317.06	316.16	310.54	311.42	313.94	313.44	315.61	314.95	316.06	313.73	317.32	311.42	312.18	312.17	311.89	310.26	313.75	314.61	306.86	313.05	311.93	314.64	309.67	312.98	315.6	308.88	314.46	311.62	307.47	315.18	311.21	315.09	313.97
302.95	307.14	301.2	306.03	297.73	309.01	294.78	306.38	299.53	311.16	305.19	308.11	302.46	301.78	309.63	302.34	295.72	304.96	303.57	302.81	301.3	300.52	295.86	306.23	310.76	303.24	302.49	298.67	304.91	307.84	309.08	298.44	299.64	305.05	304	306.79	302.8	298.95	299.41	298.58	302.85	303.22	302.39	304.06	296.83	311.8	309.05	307.13	304.22	306.51
305.46	297.31	302.12	303.55	302.87	300.87	307.72	295.71	304.7	306.8	304.41	304.06	312.11	299.25	306.33	299.65	296.37	309.82	302.1	305.31	296.7	302.07	300.09	297.5	300.17	298.39	314.24	309.18	304.11	307.21	294.88	300.33	306.58	310.21	301.69	303.25	298.31	304.45	305.1	301.56	298.59	307.86	302.3	307.12	303.62	301.26	303.26	302.09	296.62	304.32
328.21	336.43	328.24	330.72	332.83	326.01	327.87	324.29	325.16	330.8	333.32	326.72	326.75	330	325.85	334.1	327.34	329.48	323.71	321.97	329.06	326.69	322.73	319.4	329.18	326.24	324.77	329.91	334.94	318.97	330.98	335.88	324.06	329.61	328.28	319.62	317.65	323.23	324.99	330.77	329.79	328.31	318.05	333.02	337.2	326.98	327.5	334.05	324.25	329.52
305.61	307.47	309.84	298.33	301.81	302.11	304.52	294.84	302.19	292.94	295.52	295.88	305.11	296.92	305.59	304.29	305.57	303.07	303.75	304.52	305.15	299.02	300.3	298.36	305.83	299.03	304.51	302.04	301.85	301.9	304.14	306.6	302.54	298.92	301.25	302.17	304.03	298.83	303.25	301.69	302.36	306.89	302.95	300.75	298.72	307.83	304.54	295.95	304.84	302.17
316.22	316.82	314.59	310.03	316.53	312.93	314.73	314.84	315.97	315.07	317.08	312.44	308.93	322.88	316.3	316.23	312.33	316	314.84	313.49	318.83	309.8	321.36	317.34	315.36	312.6	318.06	320.63	312.17	310.85	321.17	318.55	313.66	320.4	321.99	315.28	316.27	311.47	308.07	316.97	318.4	324.83	316.42	319.3	314.33	312.65	322.15	313.42	315.26	315.43
317.57	315.6	314.65	313.27	326.25	319.48	308.84	319.62	317.86	313.96	308.37	316.19	311.49	323.71	319.5	311.37	316.98	316.54	314.62	315.41	317.33	313.06	322.31	313.31	317.86	316.85	320.22	315.06	314.54	311.01	313.52	313.21	314.63	313	319.64	308.54	311.46	321.35	314.88	316.24	310.48	316.41	316.42	311.93	312.19	317.59	310.97	316.43	313.41	313.06
301.62	305.34	309.09	307.83	305.16	306.74	306.1	309.85	300.11	305.92	309.01	298.41	296.52	308.25	310.12	310.98	301.65	301.72	304.78	302.34	309.78	301.74	297.88	303.55	302.25	302.06	318.36	311	304.29	303.31	288.01	298.17	296.46	300.2	297.61	298.4	302.95	301.8	306.51	300.93	299.34	300.48	306.69	306.66	305.68	305.86	302.8	299.24	303.47	303.13
305.24	305.76	302.14	299.11	303.7	310.41	299.89	299.76	305.55	311.59	310.25	310.85	310.64	305.94	304.04	301.38	300.92	301.89	297.11	304.82	301.75	309.37	302.32	305.61	296.29	303.97	303	307.21	305.27	304.57	306.16	298.5	306.3	297.16	309.57	302.84	302.2	297.16	302.45	311.81	301.19	301.21	299.77	302.75	298	306.18	302.61	304.95	302.17	305.99
308.55	308.44	307.1	311.9	313.12	302.95	307.41	305.12	312.86	305.95	312.01	308.49	311.21	309.18	307.77	311.61	316.93	309.56	304.21	308.38	301.21	310.55	313.57	299.01	305.4	305.18	310.59	308.58	304.87	304.91	313.93	312.51	316.08	306.31	302.85	312.38	302.33	317.11	313.35	308.23	317.08	306.17	312.86	310.67	316.62	308.48	303.42	305.89	312.26	311.19
319.51	316.32	321.96	322.3	320.1	323.29	314.02	323.86	317.1	316.49	312.4	324.6	312.35	315.27	320.48	318.5	318.55	322.31	321.34	319.32	319.92	308.54	318.15	319.05	315.09	324.91	311.75	314.49	311.44	318.24	321.28	319.46	316.92	323.5	318.17	315.88	316.65	311.22	323.56	318.06	317.49	313.62	316.63	320.38	319.61	317.53	319.45	315.48	318.15	314.81
305.11	307.22	306.61	301.7	308.03	309.15	301.33	307.39	294.09	299.71	308.26	307	305.06	305.74	306.13	301.49	303.14	305.41	301.7	304.8	304.37	303.08	312.33	312.61	312.92	308.68	308.02	310.21	304.1	308.35	312.39	299.85	314	310.51	311.03	305.79	302.94	305.9	307.21	309.73	300.18	306.46	297.61	306.56	311.17	304.07	310.1	304.71	306.75	307.42
295.71	298.14	297.76	294.35	291.57	295.19	296.08	301.62	292.41	296.22	297.68	301.01	297.22	297.57	292.48	296.33	304.66	298.42	300.44	298.93	296.12	293.9	299.73	289.06	296.02	298.3	292.69	296.36	300.7	297.6	305	295.48	289.29	289.18	297.16	298.98	302.76	300.57	297.36	294.27	296.57	293.33	295.35	300.24	300.78	298.39	302.95	298.23	294.74	298.08
307.24	321.41	317.63	321.76	305.31	317.03	318.14	311.23	312.73	315.63	318.04	314.35	316.41	311.05	320.63	311.04	317.14	318.56	311.92	316.42	314.86	320.62	312.67	308.19	310.23	307.72	311.75	312.61	317.91	314.5	316.83	316.12	310.07	311.21	306.65	306.3	312.03	312.26	314.97	313.39	315.55	319.33	317.49	310.95	308.53	312.55	312.03	316.32	305.9	308.04
317.74	315.07	323.66	314.56	321.21	317.85	318.85	322.46	323.58	315.07	324.61	312.49	318.24	315.61	313.58	311.19	316.62	318.75	312.88	317.57	316.29	311.04	315.22	315.99	311.31	324.33	321.72	315.79	311.95	316.99	316.24	317.91	315.55	312	316.84	317.51	326.09	311.74	318.39	323.81	316.26	319.44	326.17	321.55	316.94	311.45	314.08	322.95	315.3	313.86
312.87	308.64	316.75	310.46	313.12	312.87	312.66	316.39	304.95	307.46	313.19	307.32	314.24	316.3	316.28	316.62	316.21	317.46	314.96	316.35	313.35	313.27	316.54	314.05	310.86	315.18	311.95	314.02	316.82	312.83	310.22	315.32	312.07	311.28	323.77	317.75	311.25	307.74	313.1	309.4	310.66	315.39	316.88	313.1	310.6	314.94	311.49	324.93	322.53	321.97
318.51	308.2	314.41	327.06	313.06	314.87	319.51	315.11	318.97	316.21	319.22	318.17	315.81	322.4	320.01	318.61	320.56	318.84	320.36	314.77	313.97	317.05	313.58	316.35	309.23	314.28	312.5	318.41	311.93	310.25	317.55	314.17	314.1	326.03	312.27	312.75	319.34	321.19	321.13	314.53	314.01	314.14	321.21	318.36	312.54	325.8	323.67	314.54	314.48	314.39
300.86	307.95	303.16	295.45	312.54	303.84	307.22	304.86	300.15	302.86	296.2	308.57	297.13	303.93	299.34	299.83	305.19	293.55	299.36	300.61	306.62	302.55	312.9	298.7	300.31	305.06	300.52	303.42	302.58	303.24	304.56	304.78	304.3	302.08	301.84	304.77	300.16	300.61	301.03	304.42	303.58	309.03	298.07	300.8	297.14	302.25	307.03	303.19	300.94	300.31
316.52	319.72	305.91	316	312.06	317.99	317.08	316.04	314.85	321.51	316.87	313.93	320.71	322.29	314.18	317.04	320.14	311.19	316.74	311.67	312.8	308.88	314.8	311.95	318.34	320.9	320.14	320.53	312.48	312.14	308.99	310.93	315.02	312.01	315.75	312.2	320.48	323.14	314.73	315.15	317.79	311.37	316.76	309.18	309.57	316.38	309.39	312.42	316.6	318.31
314.65	307.81	314.53	312.98	308.93	315.17	314.32	311.41	312.24	307.32	310.89	313.5	311.48	315.32	307.91	312.31	309.67	315.03	310.17	307.81	312.91	308.5	310.13	316.05	315.7	311.89	309.67	314.04	306.51	311.29	315.62	319.68	317.84	309.21	310.91	304.74	310.18	311.18	308.95	313.86	313.52	311.37	308.69	307.97	309.45	311.77	305.59	306.25	316.42	308.06
310.78	306.21	307.73	310.37	306	298.49	305.43	310.08	311.19	313.27	308.45	313.34	309.07	308.62	304.9	301.59	304.62	300.59	307.58	302.42	307.38	304.39	305.19	309.97	304.64	303.08	308.08	312.18	303.71	307.68	312.47	308.03	303.03	311.36	313.54	310.91	307.11	308.33	301.82	308.12	307.05	305.29	305.49	304.42	302.62	306.91	306.65	305.78	303.57	306.65
308.61	310.53	305.42	299.15	303.35	303.76	305.71	306.96	303.65	313	301.19	305.26	300.74	301.51	316.36	306.37	299.18	303.49	304.19	306.39	298.52	309.12	308.17	307.23	301.33	301.18	302.8	311.03	311.04	305.91	304.79	306.06	305.18	305.02	307.41	306.94	307.56	298.62	308.07	305.82	305.76	309.59	307.29	309	308.16	309.71	303.75	298.93	301.72	305.8
308.62	305.32	298.15	306.17	312.27	308.19	301.03	311.6	309.15	302.96	303.02	298.73	302.56	312.31	305.04	301.56	308.97	305.44	300.37	312.64	305.1	302.35	302.77	305.65	311.5	302.28	303.26	301.33	318.74	309.58	311.24	311.81	306.55	301.17	305.16	301.2	305.02	309.15	300.93	310.26	301.05	307.22	305.6	307.36	307.11	306.45	304.81	298.04	305.03	303.6
305.03	306.53	299.32	311.6	311.89	300.9	298.32	304.63	302.6	296.93	305.67	305.09	310.94	306.35	296.11	303.08	308.06	302.31	298.7	300.22	307.41	302.81	291.92	307.6	303.24	297.2	299.86	304.18	307.26	303.02	305.5	304.1	305.88	302.59	302.84	303.12	304.68	308.58	305.22	297.24	301.09	297.16	299.97	305.84	305.42	302.88	299.93	308.66	304.03	308.41
308.59	313.16	317.79	319.6	308.44	315.82	318.25	315.58	318.45	315.1	316.41	314.49	313.26	315.02	309.99	315.02	314.65	316.04	310.96	313.3	311.43	311.15	318.11	310.12	317.38	316.22	312.73	317.9	316.77	313.1	312.74	312.35	311.39	313.34	314.85	312.62	315.88	313.21	307.53	313.97	314.71	311.23	314.88	315.06	309.02	315.82	313.82	313.28	304.47	314.13
290.71	293.09	286.32	290.45	295.69	298.58	293.6	295.8	298.72	301.58	304.2	292.83	289.5	292.35	297.51	296.71	297.68	292.48	289.77	294.31	297.8	298.18	297.11	292.56	291.97	294.76	288.88	303.23	291.47	294.16	295	293.28	290.51	297.65	294.19	296.51	293.36	296.86	293.27	303.07	297.26	300.92	293.95	292.65	291.31	288.97	295.87	300.22	293.52	296.99
312.28	313.72	318.63	307.01	314.24	317.95	311.65	309.83	319.13	314.94	314.53	316.61	317.46	320.41	309.07	316.55	311.49	315.11	311.13	317.9	314.65	313.72	318.85	309.55	311.81	308.54	316.11	318.81	318.71	317.17	310.52	308.66	317.5	313.39	310.83	316.75	318.07	324.01	313.81	309.59	310.55	313.63	318.37	315.03	312.57	319.13	320.32	324.07	319.36	307.64
319.15	321.18	312.48	323.59	316.99	314.96	320.76	315.45	314.02	320.87	316.18	313.31	314.02	317.97	314.85	313.12	316.44	314.82	320.65	307.3	322.34	327.71	318.94	313.14	319.52	317	312.9	320.71	321.24	317.21	316.68	318.28	315.79	313.64	319.93	322.76	311.03	321.15	320.76	309.46	322.23	322.55	313.76	312.9	319.57	308.5	316.07	313.86	321.35	316.8
316.04	315.66	313.39	313.73	315.56	315.6	312.29	315.04	326.09	315.35	321.82	318.41	317.76	317.35	320.99	310.81	320.44	317.25	317.48	314.38	314.8	318.92	326.7	318.25	316.41	320.88	314.41	317.1	314.29	319.04	311.31	318.66	320.53	312.9	319.54	323.17	316.2	312.88	316.59	311.32	313.71	313.44	312.46	318.66	319.47	314.42	315.27	318.41	312.72	312.75
307.69	299.85	307.63	303.86	302.38	301.34	306.2	303.88	302.35	302.87	302.06	306.23	303.34	299.76	299.49	307.01	303.43	299.9	304	306.8	302.54	312.36	301.26	305.07	298.37	306.5	302.96	299.51	307.8	301.73	304.72	297.8	297.99	301.96	299.91	306.05	301.64	300.95	304.39	310.35	302.51	305.09	301.96	308.16	299.05	305.37	300.7	302.49	303.86	295.62
294.18	292.37	297.35	300.69	306.15	295.2	294.05	296.38	293.85	296.13	292.8	295.07	300.26	287.78	298.01	292.41	298.18	282.89	296.11	293.32	290.07	301.25	294.66	289.9	295.42	292.38	291.08	295.9	296.91	287.37	289.7	298.13	298.27	292.49	299.24	285.95	296.79	290.64	301.37	295.17	301.94	297.49	287.91	290.9	292.32	295.34	294.45	295.13	290.74	294.06
318.4	317.03	313.79	317.11	318.33	317.8	316.93	319.57	317.84	311.54	318.39	316.75	318.35	314.28	313.5	316.69	316.3	319.13	309.36	321.44	321.42	313.01	322.18	319.58	319.02	320.39	313.65	315.02	319.7	316.87	317.01	322.36	321.56	324.67	316.16	322.24	321.31	324.25	322.37	325.35	322.61	320.39	321.96	308.34	314.98	308.21	317.61	318.93	317.98	320.66
312.34	312.74	307.12	318.77	309.49	317.09	313.22	311.26	308.83	320.18	309.99	309.61	310.57	311.45	314.28	312.47	314.72	309.38	304.83	300.7	304.81	312.84	307.66	304.38	306.36	305.29	307.67	307.32	312.61	306.91	309.92	316.34	314.8	315.07	302.45	309.29	314.32	309.02	316.92	310.5	304.79	312.11	310.47	306.99	309.36	310.25	309.84	307.76	305.76	316.42
319.25	316.97	311.07	309.71	318.81	320.22	318.34	314.4	315.63	314.8	319.72	317.47	314.58	325.16	317.05	314.2	316.73	316.12	317.25	310.91	320.18	319.84	312.5	315.65	322.04	316.5	324.81	319.39	314.36	315.53	313.74	311.4	320.89	313.68	316.14	313.16	316.8	314.46	307.52	321.26	310.29	313.48	315.34	313.7	319.36	314.09	311.38	319.13	317.13	326.74
295.69	298.36	304.8	301.28	299.93	297.61	300.8	299.78	301.76	310.19	308.71	301.32	309.74	298.05	304.49	308.03	304.73	302.11	302.24	311.82	308.72	299.07	304.34	302.2	299.25	304.6	304.3	305.21	304.01	293.67	300.21	302.13	305.7	305.82	309.32	299.94	302.6	302.52	303.09	299.05	300.73	310.13	306.63	307.64	304.17	301.54	303.28	305.09	308.19	310.57
307.16	311.63	306.48	312.92	308.27	306.84	309.21	309.85	316.5	314.67	315.15	307	304.27	312.19	310.61	311.5	310.36	313.26	310.79	311.09	304.76	313.36	312.08	312.62	303.58	307.95	314	312.32	308.68	316.71	315.15	311.79	305.94	305.48	304.84	309.9	319.01	310.51	309.45	309.27	312.8	304.98	303.53	311.56	313.97	310.76	311.71	312.77	315.72	320.61
305.53	303	310.29	302.31	302.58	302.21	301.57	311.88	296.91	301.39	309.33	302.6	301.88	303.84	300.6	306.11	298.6	304.26	304.25	303.63	304.44	307.68	304.67	299.73	301.94	304.71	309.49	300.92	305.93	305.37	300.9	305.65	310.39	301.61	310.22	311	302.21	306.19	302.65	307.96	307.17	305.49	308.39	306.04	305.07	307	307.63	301.34	300.48	302.35
305.41	304.46	297.57	305.92	306.41	315.96	308.35	306.93	306.94	307.54	308.44	305.49	315.44	305.1	307.7	305.04	316.09	305.75	302.93	309.43	307.15	299.35	308.56	298.01	302.86	307.04	310.37	311.68	308.36	300.79	297.42	308.23	302.67	304.93	311.99	304.32	304.16	300.04	302	297.91	300.57	313.26	311.19	302.89	297.62	305.35	312.09	302.44	308.48	307.17
295.88	295.84	295.69	300.27	299.66	289.16	295.74	291.9	300.84	292.59	300.98	298.11	292.5	299.45	296.16	296.65	300.97	303.02	294.05	299.86	298.05	296.93	298.3	302.56	298.73	299.22	297.95	297.27	298.97	292.91	303.46	296.42	300.73	297.98	295.78	294.46	291.4	302.3	295.01	298.59	300.84	295.75	294.49	297.45	295.47	299.73	295.98	302.8	299.45	297.38
317.88	320.61	317.36	313.11	322.93	316.04	324	320.62	316.91	315.31	322.03	317.48	319.83	324.02	314.48	317.66	316.49	314.95	320.37	312.25	316.61	322.42	320.84	320.52	316.93	320.72	315.93	317.47	320.1	319.19	315.24	322.47	318.94	318.02	315.35	316.71	320.77	318.47	312.08	311.55	316.54	319.05	327.19	314.06	320.27	319.88	322.29	314.1	316.1	318.73
315.69	311.53	312.41	317.55	314.54	315.02	318.54	316.51	308.67	312.78	311.88	319.93	316.81	317.6	315.02	309.93	320.98	322.29	318.5	312.34	321.43	313.22	312.06	315.22	314	315.22	309.42	309.42	316.23	313.53	311.62	315.68	313.57	322.53	319.96	309.27	318.18	314.13	313.12	315.2	325.09	314	322.68	310.28	310.71	318.42	313.22	313.85	320.84	310.69
315.74	322.46	316.03	323.08	319.01	321.99	325.02	320.01	313.57	308.95	317.65	320.2	311.72	318.92	322.72	319.2	322.19	321.82	315.47	317.77	318.58	320.98	330.97	313.6	319.25	312.57	322.5	319.68	324.87	315.7	322.8	322.72	311.6	322.1	311.52	316.93	310.71	326.17	320.99	325.3	322.3	325.16	315.36	319.49	323.57	314.6	313.69	317.92	314.33	318.44
308.68	302.89	302.97	303.37	305.73	309.82	303.18	307.58	307.92	301.85	303.77	305.22	303.3	307.72	305.39	312.71	298.7	297.27	302.92	311.68	304.98	308.38	305.61	303.76	298.66	302.9	304.3	299.4	303.14	302.34	304.95	310.67	302.64	300.52	306.57	307.11	303.42	296.32	300	302.42	303.45	309.65	304.28	301.38	301.89	302.39	307.06	301.19	304.4	310.04
305.82	307.32	310.86	301.24	301.33	307.44	306.24	314.67	309.74	310.37	310.6	311.16	305.51	311.59	314.33	302.05	306.35	304.49	304.92	318.05	308.62	311.88	315.02	313.35	309.13	304.42	310	312.65	302.85	309.22	308.21	314.8	310.22	303.85	310.47	306.69	308.17	312.79	305.22	311.94	309.54	307.89	310.54	318.14	304.13	311.45	313.23	313.53	317.89	309.04
308.5	321.09	316.81	309.25	317.3	317.56	320.6	321.93	322.89	322.87	318.35	316.88	321.94	313.58	317.57	314.59	326.55	314.38	319.08	316.72	312.48	320.63	310.64	318.02	318.02	317.1	315.88	316.33	314.48	322.27	316.23	318.82	324.12	317.76	324.72	315.68	316.04	320.52	316.62	315.83	320.29	317.37	320.11	319.28	309.59	308.39	319.51	315.51	321.39	329.2
315.96	315.25	319.6	317.73	308.64	315.9	309.17	315.55	313.94	311.1	308.02	309.25	317.79	313.98	314.14	311.27	318.21	317.07	317.26	322.12	313.14	317.75	311.04	310.91	315.06	311.93	316.92	309.44	314.11	308.85	313.88	311.84	312.8	313.13	302.38	313.38	306.46	309.55	315.62	315.75	314.71	311.13	312.75	307.09	313.21	314.1	307.06	318.97	308.04	304.7
314.23	319.42	307.51	314.08	308.69	314.54	308.84	309.99	324.84	310.74	307.64	315.33	314.92	314.34	305.29	314.14	304.08	320.27	312.71	309.55	316.89	319.35	315.19	307.5	314.11	312.17	314.33	312.8	314.92	313.81	309.19	308.51	310.65	315.94	317.3	316.05	317.2	313.36	318.85	316.82	306.66	315.21	311.1	309.63	316.14	307.19	315.32	316.4	312.89	311.86
306.64	306.95	307.11	304.5	299.57	299.48	307.65	306.66	305.67	306	306.74	303.97	305.4	307.78	306.23	310.27	305.58	303.66	306.89	305.35	306.27	306.4	308.54	302.39	306.48	304.66	300.78	305.46	303.74	307.74	305.06	296.99	303.79	310.89	302.45	298.08	304.09	300.44	305.5	303.23	300.67	307.76	304.09	302.07	311.02	311.51	302.83	304.89	309.33	309.75
307.37	311.19	303.25	313.23	310.99	315.26	307.79	308.39	306.15	313.97	309.18	312.85	312.75	304.79	305.17	312.4	313.78	315.11	306.86	301.34	306.34	311.49	310.53	313.23	307.75	311.33	309.75	303.74	305.82	307.35	310.3	308.35	304.09	304.93	317.39	307.77	314.02	308.51	309.35	304.46	313.37	304.83	310.87	310.22	315.71	307.46	307.72	304.65	304.86	307.68
321.18	324.83	334.96	327.25	329.26	318.45	329.33	324.7	325.85	330	330.91	324.97	327.72	328.73	328.95	332.69	327.62	327.95	325.48	330.7	328.92	325.31	331.09	325.49	329.27	330.88	323.34	325.46	328.13	323.24	332.96	323.71	328.05	327.65	332	330.38	323.28	323.64	331.92	324.88	327.12	324.71	329.53	332.97	322.71	328.73	324.74	322.8	325.98	332.67
306.84	309.25	304.26	301.61	306.08	311.7	311.18	300.93	308.18	301.55	300.77	311.9	317.05	304.84	307.43	318.43	299.72	313.55	310.35	304.14	310.55	308.88	309.27	304.46	309.05	307.69	304.43	312.47	304.6	310.33	303.93	303.6	302.93	311.85	314.09	308.79	306.59	310.37	305.37	303.93	307.62	303.16	302.21	299.41	307.65	306.24	305.79	308.14	308.56	304.01
301.04	298.02	299.88	302.98	299.99	300.4	300.09	299.02	298.09	296.6	301.38	293.91	304.32	300.83	291.77	298.91	299.19	304.74	304.9	297.78	305.14	306.27	305.12	293.29	287.72	297.58	304.05	299.48	297.28	295.52	301.5	300.03	301.8	300.55	304.15	301.18	296.58	300.6	296.37	294.22	297.73	300.15	299.33	300.84	300.1	299.39	292.96	297.96	300.32	305.06
300.92	297.61	302.38	293.93	302.59	306.86	296.31	312.23	304.98	303.47	306.92	296.07	306.06	301.03	302.69	301.53	297.9	307.2	303.48	302.52	295.6	306.14	298.64	306.84	308.5	305.93	298.52	295.69	304.4	309.04	307.8	300.37	312.11	302.6	300.38	300.48	300.66	295.77	310.35	298.04	298.57	306.15	297.71	303.77	299.99	310.67	296.66	308.98	304.2	299.83
309.11	298.58	304.43	305.36	307.32	302.67	299.55	301.39	306.8	302.94	299.63	302.42	305.89	310.86	301.36	308.14	306.6	308.06	306.25	304.75	305.19	305.69	305.5	308.54	305.35	305.48	299.42	308.4	305.06	305.33	301.99	301.77	305.01	300.26	302.82	306.81	303.32	302.86	301.41	303.41	299.94	293.5	302.39	304.38	306.56	306.9	296.5	296.8	305.16	303.96
314.05	311.49	305.22	313.62	313.55	315.76	311.91	312.74	318.13	312.12	312.68	311.56	306.52	308.57	312.08	313.09	315.33	308.45	316.49	305.39	306.67	312.1	310.94	319.43	316.51	316.78	313.13	317.64	314.41	317.46	314.97	313.8	311.84	310.52	314.39	308.28	316.11	316.04	310.01	312.42	310.22	317.7	312.02	315.34	317.55	313.79	317.07	307.69	313.54	309.2
310.34	310.99	316.01	320.25	320.08	311.92	312.68	314.52	314.49	317.81	316.54	311.81	317.19	315.37	314.3	310.98	321.18	316.02	319.69	316.88	315.15	309.73	321.52	319.49	316.44	314.39	312.41	313.39	315.79	312.03	309.23	314.49	317.43	318.66	320.85	318.41	315.09	318.21	314.37	311.82	313.99	317.96	305.33	316.06	314.43	309.97	318.42	311.41	316.9	322.32
312.9	308.69	317.58	313.15	308.52	314.59	313.04	308.36	313.71	320.31	312.98	308.04	313.84	312.95	306.55	308.45	306.42	310.04	310.06	306.21	305.22	309.39	310.74	313.07	311.57	312.57	310.93	308.83	310.4	308.15	312.44	312.18	312.42	308.44	309.93	309.32	313.72	312.71	307.66	309.75	309.42	307.73	312.97	311.46	314.23	301.65	310.57	302.58	307.56	315.1
296.32	303.42	301.21	300.38	309.21	302.46	299.82	309.55	309.13	301.67	309.4	303.14	312.22	309.65	302.57	303.05	298.91	297.76	306.59	302.89	304.33	301.77	300.77	300.18	301.29	302.72	300.28	299.2	300.11	305.87	310.34	304.41	303.1	303.28	299.09	302.73	305.64	302.58	304.11	296.96	299.81	305.14	302.99	307.11	296.57	304.5	309.27	307.66	300.67	295.71
301.82	301.71	300.65	310.69	303.25	300.83	299.46	304.33	296.65	309.59	299.45	307.3	310.01	307.36	304.97	306.56	304.92	299.87	305.02	309.82	311.98	304.02	301.74	300.95	304.58	298.22	300.76	300.02	303.26	308.97	301.39	301.23	306.87	314.77	308.4	303.98	295.74	304.3	303.13	307.55	301.49	301.7	310.52	296.58	302.43	306.21	303.76	305.54	302.64	305.62
318.26	312.55	314.72	317.12	320.61	317.1	310.4	312.33	319.16	316.1	320.98	317.75	316.54	313.25	320.06	312.32	320.39	318.58	313.01	314.04	312.5	319.32	314.69	321.86	321.09	314.14	316.36	324.85	320.92	312.99	319.46	317.96	320.51	317.09	312.77	313.79	314.68	319.4	315.27	313.36	323.25	314.81	317.99	313.48	316.77	313.04	319.18	310.92	314.89	316.67
295	286.06	294.33	291.62	292.4	295.14	291.93	284.61	296.57	292.81	300.36	289.14	291.5	299.1	300.19	300.33	290.5	288.79	296.76	297.34	293.5	291.49	297.68	293.32	294	293.32	294.87	297.15	292.34	295.28	293.24	293.34	293.5	290.08	289.88	290.94	289.49	294.15	302.57	288.81	298.77	295.86	298.77	294.84	297.52	295.55	291.78	292.82	297.24	296.56
312.82	316.66	319.43	316.76	308.28	312.27	309.38	313.95	313.82	319.25	312.76	308.54	310.69	310.15	317.37	307.91	308.11	309.58	313.27	322.15	313.89	308.79	309.23	312.83	310.6	307.7	310.74	317.28	314.73	316.57	310.19	316.09	312.82	311.61	312.58	315.65	308.86	313.76	308.46	311.52	315.62	320.86	312.35	313.82	314.37	308.97	313.25	312.27	310.4	313.93
303.8	293.4	299.08	300.68	304.83	306.63	307.29	304.11	301.13	313.03	302.42	295.97	306.18	303.25	300.17	303.18	297.51	302.26	308.04	304.99	302.96	300.95	298.49	307.24	301.11	301.77	306.61	309.49	292.73	302.71	305.34	305.57	304.06	304.28	304.83	308.85	298.8	309.21	301.42	294.59	303.47	311.35	301.08	310.02	299.6	301.47	306.28	301.5	302.48	297.59
299.84	298.38	293.65	290.9	292.65	294.41	294.56	292.79	298.29	294.15	298.52	298.99	296.66	301.51	298.92	291.25	299.03	300.63	288.52	299.72	297.49	298.21	290.76	295.19	297.32	303.82	302.27	296.3	301.75	303.11	302.86	291.16	296.08	287.86	291.47	293.2	304.85	301.88	297.8	301.2	291.37	293.89	302.32	289.16	294.28	297.59	296.31	302.79	299.21	289.58
312.03	317.6	311.56	316.58	313.52	311.67	316.04	314.75	304.72	315.25	312.08	321.67	309.2	316.69	309.35	313.91	309.14	315.36	314.51	320.36	312.99	312.15	319.71	314.8	310.86	312.51	308.96	319.02	322.35	313.35	319.45	311.62	307.39	311.96	312.86	317.79	311.07	302.13	312.21	312.35	315.21	325.55	304.51	314.66	309.32	314.89	315.01	316.96	311.48	315.39
315.85	316.15	315.24	319.93	314.7	320.78	315.89	317.52	314.93	323.2	318.51	311.42	312.83	314.85	313.46	317.47	310.81	313.98	313.37	319.62	307.36	314.23	311.79	314.61	309.06	311.53	320.12	315.06	314.26	315.41	314.91	316.97	307.23	311.59	316.24	312.31	313.67	308.14	315.09	317.31	316.62	315	314.68	314.53	314.11	313.58	317.18	308.22	321.39	314.02
307.63	314.19	317.07	318.58	317.66	312.33	314.08	324.22	318.86	305.67	315.63	315	317.3	316.33	314.36	322.08	319.36	316.62	302.63	314.21	309.92	311.41	312.34	317.05	311.93	313.78	310.47	314.46	317.01	312.75	315.1	309.53	317.78	310.8	313.43	322.26	310.27	317.56	309.27	316.81	315.97	313.86	314.5	312.68	316.41	316.49	316.2	315.79	306.77	308.95
330.74	319.91	331.13	325.12	319.26	328.45	327.55	327.23	324.75	334.6	320.94	324.76	324.26	324.4	326.47	330.56	327.04	323.78	331.27	331.84	326.92	318.95	322.27	329.12	324.39	332.03	327.08	325.15	329.35	322.81	326.5	326.01	326.3	326.54	326.86	323.74	327.86	325.63	318.29	319.99	324.28	323.21	325.18	328.45	322.84	328.64	323.29	332.92	324.64	325.67
307.87	300.33	297	306.8	305.38	310.77	309.97	300.34	305.77	302.24	307.07	313.89	306.41	305.11	305.29	317.06	306.6	310.54	307.54	307.96	303.13	301.1	304.24	303.63	310.04	307.76	300.73	308.06	307.89	311.02	302.23	305.8	303.46	301.67	302.25	298.42	302.22	305.77	305.42	304.09	303.46	309.17	307.3	306.26	300.24	309.02	302.11	310.12	304.14	303.13
317.08	311.34	321.11	310.64	303.51	312.24	307.81	304.86	319.11	310.16	309.46	309.2	310.81	314.26	313.22	314.96	313.73	306.61	314.31	319.56	313.8	313.07	312.87	312.22	309.74	312.78	313.11	313.94	311.74	311.9	313.92	312.56	310.27	315.56	307.23	313.16	312.42	316.78	305.19	316.19	318.32	311.21	315.26	318.25	314.53	307.89	307.82	309.63	316.64	307.88
323.9	329.92	330.88	324.52	330.3	330.09	330.43	329.61	331.66	336.09	330.45	334.55	329.76	328.28	337.3	327.35	329.48	329.9	333.49	335.78	331.15	327.64	332.46	333.02	330.98	331.69	327.25	330.53	332.48	327.76	333.44	324.98	331.92	324.78	329.33	331.75	334.78	325.76	325.2	331.78	327.42	333.93	328.3	326.7	334.18	322.48	330.22	329.66	328.23	325.18
316.85	317.75	310.07	315.35	316.91	311.72	318.8	307.89	311.7	314.89	311.2	312.21	310.46	314.27	313.58	314.26	313.42	313.63	314.85	319.42	315.59	312.01	304.73	317.71	316.77	311.07	309.92	311.1	323.55	314.14	312.47	313.18	310.94	308.16	309.9	319.2	310.53	315.45	309.82	310.61	311.33	311.9	305.54	311.06	316.38	307.37	308.55	312	310.88	310.72
309.09	303.13	302.27	308.31	306.14	317.34	308.62	311.16	311.39	301.36	309.18	313.47	313.88	309.56	313.73	312.29	309.56	312.85	306.7	298.19	304.07	319.5	310.14	315.8	311.13	306.65	316.29	300.84	305.41	313.23	306.58	310.8	307.88	313.42	307.09	312.66	301.12	303.91	312.43	311.86	304.98	310.37	312.58	310.06	306.67	311.55	308.44	307.09	314.12	312.75
299.96	295.41	303.91	299.63	296.36	291.29	291.57	297.31	300.79	292.75	299.91	294.35	300.22	295.73	296.95	297.54	298.25	295.14	300.68	295.98	297.18	288.05	299.48	292.32	304.06	302.16	297.47	294.02	291.92	298.6	297.24	295.76	301.03	297.41	291.07	296.3	296.69	300.1	294.89	299.02	293.02	302.33	299.92	300.57	295.61	294.73	296.19	296.68	297.18	294.03
316.94	317.73	317.1	320.05	316.97	314.04	307.69	312.01	317.75	312.74	315.31	309.33	317.97	316.18	318.07	305.05	317.9	311.95	320.85	310.59	313.17	318.38	315.88	316.64	315.05	307.61	310.66	308.32	315.52	314.07	313.46	308.38	311.86	312.58	306.58	314.88	316.84	321.39	315.19	314.89	321.12	312.32	315.16	310.21	313.05	319.62	313.78	313.75	312.89	312.65
304.03	302.57	304.68	307.27	308.01	307.5	306.92	306.83	310.46	301.44	302.88	307.82	297.6	314.06	310.5	307.97	309.35	303.93	308.04	308.91	311.5	299.35	306.61	301.21	311.26	308.21	305.18	303.29	307.16	309.46	305.14	313.84	297.59	308.02	308.31	308.31	306.43	311.7	307.92	300.81	311.1	305.93	303.39	299.29	302.48	305.85	307.32	298.33	302.15	306.05
288.35	291.07	302.39	296.06	289.59	301.72	294.64	296.6	301.17	294.09	294.88	297.71	298.91	293.23	295.67	298.15	288.85	300.53	298.77	291.06	299.79	300.13	292.75	297.12	302.28	292.1	295.1	301.46	298.71	289.58	297.6	295.75	297.96	293.52	293.19	297.26	297.4	293.92	297.3	302.18	296.33	291.35	301.08	297.5	299.29	294.9	295.87	302.1	298.47	300.64
314.67	311.63	328.8	320.26	324.28	318.46	313.6	321.78	310.7	312.93	314.38	324.24	317.66	317.44	323.14	314.38	313.32	320.46	318.26	314.24	319.58	312.61	323.24	314.66	320.86	320.79	314.16	314.96	312.7	320.93	315.46	317.99	323	324.05	319.39	314.13	325.09	323.01	320.81	319.81	319.31	326.86	319.62	319.82	324.49	318.29	319.48	324.42	318.24	312.5
295.65	296.73	303.83	301.56	297.56	287.96	292.17	295.28	293.84	296.02	288.31	296.93	298.04	288.38	296.08	295.47	296.76	290.77	299.17	294.46	294.91	295.38	298.82	301.57	293.81	300.36	300.43	287.79	293.77	296.05	298.02	295.16	295.81	299.34	300.06	301.16	290.32	293.2	290.64	299.26	297.53	298.63	291.44	292.52	296.05	293.53	300.6	294.94	298.55	302.1
329.18	328.03	318.13	326.13	328.42	323.1	324.46	333.92	326.87	325.08	327.59	322.8	331.46	334.1	330.07	319.02	324.5	326.77	327.26	326.98	327.55	323.8	332.87	326.43	315.65	335.06	337.31	324.59	326.84	323.38	330.82	321.75	327.34	319.39	330.79	327.14	329.07	331.95	326.32	333.82	326.65	318.96	324.33	327.79	327.4	332.03	325.78	321.68	331.29	330.11
308.13	305.49	303.23	302.23	300.02	304.98	302.17	300.66	306.21	298.44	299.81	297.87	303.36	293.34	308.27	300	299.22	303.84	303.59	300.51	301.78	306.82	299.86	306.38	305.51	297.21	297.69	297.62	304.56	301.29	307.59	295.34	310.4	299.99	300.1	300.87	306.74	299.93	302.88	306.03	304.78	300.44	306.22	305.04	304.21	301.54	302.14	307.04	304.76	301.24
316.64	312.66	310.22	317.88	310.27	306.26	315.59	318.29	314.96	316.45	311.16	319.32	309.54	312.95	313.11	312.41	315.12	308.49	315.75	311.93	308.8	315.42	308.97	310.34	311.11	316.38	312.15	318.64	304.22	312.9	308.3	309.88	310.96	311.12	318.21	313.62	311.77	313.11	310.88	309.1	313.22	312.18	308.25	313.94	311.64	303.46	310.14	310.73	308.87	309.8
317.14	308.25	311.38	311.56	312.07	315.17	319.57	317.48	315.55	315.31	310.27	315.66	308.94	316.97	315.05	309.23	313.88	311.96	306.3	316.86	308.87	314.07	315.02	317.44	315.36	317.26	313.85	315.05	310.31	316.92	317.85	315.05	319.14	313.31	310.61	319.76	314.67	308.08	319.4	312.91	316.5	314	317.27	314.9	310.31	314.87	316.25	307.32	311.65	313.57
305.5	304.58	308.05	303.96	303.14	313.79	304.37	300.51	309.62	307.57	306.36	303.31	297.72	308.2	312.31	304.68	306.03	300.58	305.73	313.55	302.27	299.93	304.41	304.19	305.13	311.34	315.05	303.58	310.16	307.14	308.58	314.44	302.07	298.76	301.49	307.39	307.11	303.26	301.88	294.94	309.25	309.32	306.68	298.47	301.52	299.82	314.14	302.14	305.74	309.79
308.23	314.75	315.14	320.03	310.12	311.09	300.98	313.2	308.07	318.63	316.89	313.05	315.6	316.95	306.58	315.11	309.72	312.12	308.02	314.2	312.16	307.32	314.95	310.86	306.08	307.58	312.4	306.69	316.05	308.73	314.28	316.07	307.87	313.48	313.26	314.57	316.41	308.15	313.27	310.84	311.61	311.57	307.82	313.85	311.09	311.49	311.33	307.64	304.36	310.85
302.92	303.62	305.02	305.92	306.75	309.9	297.21	304.46	304.99	298.68	306.18	307.31	308.54	301.92	300.48	315.19	296.91	306.59	315.63	308.73	304.97	302.62	296.68	306.84	304.71	306.64	309.3	301.23	305.15	301.51	305.83	304.35	306.94	304.53	302.08	297.3	301.34	303.14	306.44	298.79	306.65	307.28	302.53	301.93	302.05	304.96	304.79	300.59	301	305.34
303.82	316.57	310.83	305.87	310.3	314.6	316.28	309.39	311.4	307.36	314.99	307.79	315.05	314.25	309.43	312.91	319.37	307.91	315.27	310.62	308.1	308.8	314.44	307.27	313.32	311.98	308.33	309.85	307.19	310.95	310.46	306.71	308.16	315.19	309.2	309.15	306.84	316.28	300.79	309.13	311.06	311.3	310.69	303.51	303.76	308.25	308.81	309.71	310.03	303.42
318.1	311.74	318.01	313.3	308.8	317.47	309.74	308.72	313.6	312.31	307.42	305.65	317.63	316.33	309.34	308.19	320.16	317.36	317.53	314.3	312.07	311.37	308.61	311.95	314.01	308.84	317.55	306.75	315.39	308.02	316.38	307.97	312.92	311.28	311.84	315.74	313.08	315.52	310.16	319.3	307.55	312.12	307	311.86	309.71	313.62	317.87	320.81	306.79	313
306.62	303.44	304.43	302.68	304.76	308.88	309.2	306.77	300.68	299.63	307.21	298.46	309	304.68	310.2	300.18	294.97	313.83	310.55	306.11	299.05	312.45	305.14	296.62	310.22	298.81	307.73	302.18	309.22	310.67	304.04	301.26	297.12	308.98	301.14	297.52	303.51	304.85	306.36	307.41	307.39	303.31	304.54	305.57	302.92	305.89	308.75	301.16	301.28	307.83
317.45	328.72	331.43	330.68	326.28	323.96	323.99	322.63	317.83	319.24	328.46	326.4	322.72	332.68	326.61	324.28	319.94	321.48	322.72	331.11	330.08	327.82	318.64	328.55	328.97	331.43	322.82	322.87	326.84	323.38	322.1	321.26	330.14	327.66	327.15	325.25	328.15	326.62	329.02	326.19	316	327.67	326.02	324.54	328.86	320.43	329.4	330.19	322.07	322.77
318.27	312.62	307.35	310.6	310.06	315.33	310.56	305.87	309.68	305	307.25	309.58	308.06	312.09	312.72	309.21	308.33	309.11	312.39	312.35	307.9	310.76	318.7	314.6	303.59	314.82	309.6	305.17	304.93	308.39	305.07	316.95	311.47	310.69	309.78	310.91	317.26	302.25	310.47	315.57	312.43	311.52	310.38	314.56	317.29	313.16	305.99	304.29	311.24	306.34
312.84	309.75	322.17	317.65	313.65	311.49	307.71	309.35	318.01	314.57	311.44	306.6	314.77	310.19	311.69	320.81	305.98	319.03	315.12	309.85	312.41	308.31	313.88	314.57	322.08	310.06	316.72	308.01	310.47	310.15	310.71	318.44	315.08	317.29	319.34	316.46	317.22	317.22	317.51	309.48	316.69	315.49	321.86	314.11	311.77	313.11	308.58	313.55	310.19	314.65
306.02	304.44	306.15	301.71	306.95	310.86	304.26	299.24	300.16	313.07	303.89	303.71	305.2	304.51	312.51	301.59	301.17	307.39	312.94	306.57	303.56	304.25	306.58	300.29	298.06	305.65	309.32	315.57	298.41	301.57	305.02	305.04	309.23	307.81	306.79	310.75	305.48	305.95	305.94	297.81	300.57	302.33	302.44	307.15	304.15	300.82	311.85	301.23	310.27	309.16
303.95	304.07	305.35	308.01	302.78	307.61	305.35	306.66	304.76	305.96	305.31	302.03	302.14	301.86	305.94	301.74	299.98	306.83	297.13	302.87	307.77	296.72	302.24	307.33	300.95	307.67	306.87	304.17	298.35	301.84	301.67	308.46	296.72	302.65	301.97	305.42	303.99	300	313.05	304.34	301.26	300.09	301.58	307.48	307.97	300.3	300.24	305.42	304.93	299.77
316.48	311.47	316.08	314.84	310.37	313.17	304.23	315.6	309.31	313.69	310.86	319.04	309.45	316.98	316.27	314.38	321.35	306.09	314.8	312.54	313.8	316.52	314.79	307.71	316.99	317.01	322.76	314.39	312.09	322.14	314.27	310.36	313.96	316.63	311.7	321.17	320.98	312.75	320.16	315.84	308.84	312.74	313.21	316.01	312.22	318.95	317.24	312.69	311.89	312.52
304	307.67	300.74	305	305.7	303.34	297.7	298.9	304.38	304.58	297.21	303.16	303.27	299.7	303.85	312.9	302.05	304.38	299.32	300.78	302.16	302.08	302.83	306.82	307.19	302.95	292.62	296.16	301.48	302.16	309.15	301.89	306.86	305.5	301.64	300.41	304.22	305.33	300.84	302.15	296.25	304.89	297.76	299.32	304.29	308.26	303.35	310.01	315.99	300.85
307.08	304.07	306.03	313.82	299.23	302.38	302.36	301.14	299.59	300.52	307.53	303.95	303.26	303.69	309.52	306.44	307.68	308.85	310.18	297.12	305.76	310.6	307.23	307.55	307.66	299.56	302.65	302.5	310.16	296.92	309.22	300.28	310.1	306.36	311.01	301.1	307.37	302.46	301.39	306.23	312.71	300.89	308.48	303.81	305.17	298.86	310.72	302.92	304.26	308.58
317.17	310.9	311.52	310.29	312.44	314.56	315.05	313.73	318.18	320.48	319.51	312.61	322.25	306.13	310.89	316.24	311.35	309.31	318.44	312.49	314.03	308.45	317.84	321.07	307.16	316.93	323.36	317.28	317.66	322.27	315.49	310.31	315.47	313.52	311.52	318.35	312.01	317.34	321.68	312.53	315.99	313.22	314.12	314.33	316	322.7	311.87	319.11	313.3	314.53
319.93	316.82	317.54	312.08	316.22	313.8	316.62	309.09	308.46	312.88	311.97	309.26	314.15	314.22	312.9	311.95	314.95	302.49	308.59	313.18	311.7	313.83	314.9	306.84	315.75	315.04	308.68	314.84	314.59	309.79	315.65	309.59	308.16	315.48	314.24	316.34	312.8	321.47	307.16	315.26	305.04	313.04	308.64	310.18	313.08	315.75	306.85	305.67	316.15	315.59
304.15	299.34	305.16	306.33	300.82	299.82	308.02	306.54	304.82	305.86	301.81	300.84	300.56	300.2	307.81	297.61	298.57	308.19	311.14	304.77	303.55	302.33	306.14	310.94	304.6	300.4	307.68	309.31	303.86	298.4	301.02	301.03	303.59	305.71	301.74	304.6	302.63	307.54	310.89	304	307.08	300.06	308.45	300.64	303.25	299.35	307.7	308.81	303.67	310.05
317.39	313.24	314.39	317.53	317.64	313.95	317.55	317.75	314.19	311.7	321.22	314.46	313.01	312.43	309.73	310.34	310.54	320.18	307.56	311.42	308.44	313.62	308.5	313.18	322.21	315.66	313.36	315.57	312.86	316.39	310.54	308.22	321.06	317.89	321.8	311.8	310.24	319.34	317.47	320.76	313.28	314.22	312.3	313.93	310.53	308.3	317.43	315.89	321.01	317.17
310.54	311.27	307.17	311.97	316.61	314.95	307.65	311.47	310.33	307.57	316.17	314.87	307.12	313.2	311.86	312.1	313.15	308.7	312.75	313.07	319.02	309.52	314.2	309.72	310.37	314.21	320.09	308.58	309.76	313.99	303.35	307.67	308.32	320.63	302.43	311.49	311.39	306.43	308.26	309.76	312.15	303.55	313.21	312.49	314.79	321.65	313.35	310.49	312.87	310.01
317.38	317.82	312.4	318.27	321.66	326.19	319.64	319.61	321.56	312.9	312.39	323.33	312.55	320.28	320.36	321.86	316.2	316.8	311.3	319.59	318.92	318.93	321.21	313.63	313.21	324.15	316.55	317.77	312.07	322.77	320.51	316.31	318.45	317.5	313.38	316.06	315.89	324.45	312.67	321.57	318.04	317.29	310.13	314.16	317.93	325.49	323.81	309.22	316.19	326.35
309.96	309.21	312.15	303.54	314.34	311.66	306.75	311.19	312.11	311.13	312.23	310.02	309.56	311.06	310.9	313.6	311.16	304.89	318.81	311.44	315.75	311.9	309.39	309.79	321.31	308.35	312.66	315.52	309.92	308.96	319.13	300.58	314.38	313.92	308.37	310.89	305.82	316.91	313.98	304.5	316.49	312.84	315	316.81	309.71	314.79	312.23	316.37	316.76	311.4
304.57	310.79	298.17	298.99	307.38	314.59	307.67	304.17	313.29	312.49	299.56	304.28	309.78	306.49	308.53	304.51	302.33	301.78	302.84	306.82	307.34	307.95	296.91	300.27	302.88	306.37	315.32	298.56	301.16	314.18	303.48	301.65	304.09	299.32	310.85	300.56	303.38	302.36	309.26	298.39	300.84	307.71	301.6	308.98	306.92	302.76	308.94	295.84	302.53	300.5
299.28	300.57	312.74	304.64	310.35	302.58	300.52	308.65	300.3	301.83	302.98	304.45	302.54	297.04	302.56	308.71	303.46	303.58	310.41	303.76	307.76	298.92	302.43	306.85	308.42	306.82	299.34	308.07	306.8	306.23	306.26	312.66	305.31	310.48	304.3	305.01	303.95	302.85	306.09	306.23	307.77	302.16	307.71	303.47	307.72	309.25	307.29	304.2	309.77	315.58
296.65	309.9	304.8	306.81	298.51	306.87	300.11	300.83	298.13	303.01	304.45	300.65	305.91	309.51	303.72	297.18	303.9	298.42	296.85	302.13	299.3	303.03	301.87	305.97	303.74	304.03	309.66	306.48	301.35	299.59	298.89	303.4	305.53	306.97	305.89	304.75	293.69	296.93	305.18	303.71	308.06	301.63	303.38	302.32	297.91	309.23	300.12	316.38	304.13	300.33
311.48	316.52	316.29	309.99	322.87	315.51	318.45	314.63	308.7	311.76	312.59	313.16	312.16	311.72	312.1	312.96	315.69	315.17	313.21	313.82	310.7	315.02	313.8	309.9	309.44	319.71	305.73	312.77	318.17	309.23	316.42	311.46	313.29	304.84	315.98	317.25	311.26	311.99	315.43	307.03	317.23	314.69	317.92	317.47	305.31	310.68	310.34	321.27	315.08	326.85
319.23	320.85	317.21	314.84	319.39	319.89	320.08	314.26	320.02	312.45	310.08	312.09	318.3	315.29	313.82	313.43	317.01	322.28	313.23	311.54	309.64	314.4	320.56	314.1	314.54	315.42	319.11	315.82	311.17	316.58	314	317.95	315.17	322.04	309.38	309	320.41	318.31	318.5	317.04	313.95	316.71	320.61	319.95	312.71	313.4	316.79	312.29	322.58	307.02
297.82	304.99	299.42	302.19	299.45	305.55	311.18	297.28	305.37	295.73	306.13	304.98	305.96	305.3	304.03	312.33	302.47	308.54	311.94	300.91	299.21	300.21	303.35	314.07	305.08	302.26	302.99	305.14	310.78	296.4	301.18	300.37	306.94	304.78	302.88	308.05	305.33	302.91	301.13	305.67	297.64	300.88	304.72	303.12	301.75	308.78	300.99	306.53	306.02	302.41
308.04	312.95	314.86	313.5	310.27	307.11	310.51	311.84	310.48	316.89	316.09	312.2	314.58	309.45	313.18	308.94	309.14	317.33	318.3	313.98	314.07	300.39	313.31	312.92	314.58	313.06	315.82	313.27	312.5	313.52	317.12	305.02	314.76	309.91	314.48	313.31	309.88	315.14	305.99	309.57	318.16	316.96	319.34	316.92	313.44	309.4	307.72	302.94	308.53	311.6
309.69	310.08	300.61	305.2	302.41	301.41	303.54	299.88	302.15	303.74	299.08	305.56	307.66	307.47	307.82	305.89	310.73	306.83	303.9	314.98	301.91	299.15	298.61	301.6	297.39	308.09	304.09	304.4	300.23	306.41	310.2	306.58	301.37	305.45	304.47	306.1	306.04	310.31	310.88	302.03	303.23	306.26	306.16	305.88	306.07	306.91	299.98	303.65	307.97	309.14
300.62	303.14	304.42	303.06	295.17	299.98	298.17	297.13	297.78	302	305.91	304.62	301.86	303.13	300.7	311.08	311.94	304.97	299.76	312.89	304.41	305.39	302.24	304.04	306.71	297.18	300.83	304.7	304.18	297.41	303.55	310.15	303.63	299.12	308.63	302.03	303.27	299.05	312.71	306.82	313.86	298.44	307.54	311.99	309.25	303.96	305.91	306.8	305.07	301.08
309.01	315.15	314.34	318.53	313.16	317.96	314.66	315	314.28	315.77	315.88	316.06	311.05	308.04	313.66	310.37	309.77	313.89	315.27	315.72	316.27	318.41	310.91	317.95	313.89	314.55	315.71	317.17	317.77	313.05	325.61	311.67	319.87	311.93	316.92	310.82	315.14	316.75	314.77	317.35	307.68	315.26	315.08	314.48	317.62	312.12	317.54	310.95	307.51	314.72
311.39	316.46	310.93	318.5	313.68	312.91	316.26	317.97	317.73	318.87	315.35	305.05	313.35	305.7	315.63	309.07	305.26	314.85	321.9	308.48	314.73	315.5	312.78	308.59	314.16	311.78	306.25	317.04	311.07	313.22	316.42	315.56	320.96	311.92	310.64	307.71	317.44	306.45	314.79	320.24	311.59	325.13	314.17	314.71	312.5	311.46	316.63	319.13	313.29	306.54
293.39	300.52	301.57	301.94	306.75	301.33	306.44	305.49	303.81	303.82	311.15	304.88	302.29	303.93	299.38	303.97	299.47	295.51	303.71	299.41	304.98	303.94	299.83	313.81	304.42	300.3	305.09	305.03	302.84	302.9	299.52	306.69	307.42	295.89	300.83	302.57	297.01	301.98	298.51	306.42	295.87	306.72	296.42	307.32	304.01	297.69	296.69	302.78	298.2	307.2
309.18	305.69	301.1	299.41	305.2	302.09	311.58	306.54	301.19	308.39	314.18	308.29	315.49	304.85	301.38	303.44	301.72	302.9	307.96	305.41	299.17	298.46	304.26	302.04	297.42	308.26	307.53	306.19	306.08	311.23	309.27	302.84	302.49	304.17	313.49	304.93	300.27	307.11	308.83	303.85	298.49	300.47	303.32	299.5	311.48	309.45	309.24	304.81	302.16	299.44
315.69	314.25	321.36	315.97	315.85	323.31	310.26	315.95	317.62	319.44	314	319.53	314.65	317.55	314.3	320.87	324.73	314.65	321.85	327.55	319.63	315.75	315.49	313.42	313.68	315.09	312.81	308.39	320.55	312.85	317.82	317.93	307.38	320.44	311.04	316.43	314.76	315.34	312.57	311.73	317.65	315.43	320.22	316.67	320.1	314.66	320.76	319.61	318.08	311.58
307.45	304.35	305.06	304.91	308.08	306.21	309.44	313.33	301.3	308.9	303.82	304.06	302.67	305.04	304.34	310.78	300.96	308.49	306.1	309.44	313.09	299.47	302.78	306.71	306.25	308.74	308.98	300.28	308.45	308.16	309.94	312.06	309.71	304.81	306.1	302.86	309.36	305.72	307.08	312.4	307.94	305.35	303.78	310.42	297	306.54	304.18	299.67	312.02	296.18
303.84	305.88	299.22	302.81	299.05	305.84	306.3	306.4	304.83	299.16	306.56	306.25	305.08	311.48	310.76	307.31	299.15	302.73	310.55	299.75	310.38	306.78	308.3	300.65	301.14	304.08	306.04	307.75	292.53	306.54	304.73	301.25	307.34	306.34	307.66	304.43	303.96	306.73	308.88	297.93	305.63	299.39	305.01	315.9	306.63	301.33	303.18	300.58	297.44	303.05
324.55	325.65	331.59	329.26	334.64	327.53	326.63	328.6	327.4	327.61	330.34	327.93	329.21	328.02	335.79	326.6	329.49	325.74	325.18	323.91	330.32	325.51	325.19	328.68	324.85	324.45	328.15	332.21	327.34	321.04	327.45	324.9	329.93	329.95	323.82	333.88	329.32	337.04	322.42	327.55	329.61	323.5	324.06	325.85	335.1	329.72	332.68	330.43	328.82	331.94
307.93	310.81	318.22	309.6	307.86	311.34	303.25	310.82	316.7	315.03	313	307.96	309.2	310.61	313.07	315.12	317.59	307.76	311.41	316.72	315.39	310.76	309.27	308.95	306.34	315.46	308.69	308.27	307.62	311.24	306.18	311.07	318.79	303.12	308.6	310.28	310.01	309.94	306.22	311.82	314.58	310.91	304.82	308.81	314.73	314.5	306.5	315.19	319.2	312.41
301.32	303.92	307.17	302.36	311.62	299.38	308.88	307.94	300.45	303.8	297.91	308.86	304.06	312.51	305.59	304.49	308.85	306.04	304.65	302.71	305.38	308.48	306.03	304.58	310	307.04	305.83	299.94	305.21	310.15	303.31	302.57	305.5	304.43	302.73	309.12	309.71	306.33	305.24	307.4	304.08	305.14	305.05	308.41	303.3	298.65	308.78	308.52	306.76	306.85
314.91	312.13	313.5	303.92	311.15	306.81	317.62	314.88	322.61	316.07	310.56	311.5	314	318.83	314.07	309.23	309.78	311.41	309.11	308.27	308.46	316.13	314.37	317.84	320.07	310.31	310.66	309.72	314.94	320.04	316.85	317.18	317.26	320.72	314.44	307.62	313.26	316.25	311.32	313.66	311.28	310.56	307.08	315.12	318.62	314.14	319.01	312.32	309.09	317.27
309.73	316.66	318.03	311.77	309.61	311.25	305.88	313.03	311.28	305.11	310.97	308.65	321.58	314.89	313.79	319.07	309.79	308.3	311.34	316.08	317.87	310.85	316.19	313.91	307.13	315.57	307.04	313.19	310.54	309.06	311.57	308.97	315.62	309.47	316.46	317.03	320.17	315.59	317.75	313.6	316.27	313.38	314.7	314.89	313.09	315.58	317.28	310.06	315.66	313.84
301.98	314.39	301.27	304.34	300.06	304.02	299.15	302.04	310.73	298.58	307.82	301.87	305.34	310.11	303.07	311.13	304.73	301.4	305.46	308.06	305.77	305.97	302.27	299.34	302.96	299.94	308.25	303.01	299.76	303	310.05	307.02	299.31	302.79	303.4	302.68	306.58	308.67	300.06	305.39	298.59	307.41	300.25	298.02	304.99	300.03	301.72	296.42	303.98	301.11
304.7	306.43	301.63	305.24	305.48	301.94	304	297.94	310.37	302.26	307.79	302.68	301.28	306.59	303.75	306.14	304.34	306.74	302.24	295.68	297.73	300.44	309.82	304.24	305.59	308.99	303.37	302.28	297.86	302.08	307.72	310.05	301.14	307.16	301.74	304.03	305.15	307.64	301.73	298.53	309.04	306.47	302.68	296.42	301.06	314.23	313.07	303.18	303.71	302.27
309.93	304.05	298.81	306.14	303.13	302.33	308.04	308.84	307.76	309.18	303.81	303.71	313.96	304.83	312.51	310.16	306.27	302.27	304.78	299.69	309.19	301.15	308.81	303.18	309.23	301.8	308	307.69	307.63	306.97	305.32	311.5	309.87	308.54	306.68	302.59	301.81	310.21	305.66	307.22	300.39	303.97	305.24	300.73	305.73	306.23	304.02	307	307.6	299.22
317.12	318.47	322.39	319.65	322.09	326.42	319.31	312.06	311.6	312.98	315.03	309.55	316.32	312.75	311.89	320.14	318.77	322.83	318.3	311.19	312.8	313.55	310.02	313.57	318.29	317.76	310.55	320.25	308.02	315.94	320.71	310.11	319.72	313.28	312.54	316.79	312.81	312.13	307.87	312.41	316.92	311.46	314.21	314.23	319.26	322.22	315.16	313.22	313.7	314.99
307.7	318.28	315.92	314.91	305.05	316.75	315.3	302.47	317.21	310.2	309.23	312.17	313.19	305.54	308.57	311.22	307.5	312.49	308.5	311.78	319.06	309.38	312.38	310.88	312.98	317.45	311.32	313.79	316.53	316.1	309.48	314.01	312.55	313.89	317.47	306.81	311.9	310.71	313.33	317.73	311.14	313.34	310.95	318.74	307.96	309.85	311.45	311.56	310.01	306.88
299.84	298.28	301.36	300.14	293.75	293.28	298.19	298.64	294.81	303.85	292.13	294.85	293.25	293.71	297.2	296.64	293.74	295.22	298.44	292.11	297.47	296.22	294.84	291.1	301.33	295.72	294.48	298.91	297.9	299.14	296.42	297.92	293.43	287.01	299.08	291.54	296.17	304.38	290.7	293.29	294.5	300.64	297.25	290.72	294.52	294.34	307.96	293.01	297.5	291.03
311.43	315.45	309.65	306.23	317.08	315.15	313.14	311.13	314.18	311.75	310.53	313.11	309.49	312.77	312.62	314.92	310.41	308.85	310.32	312.15	314.46	308.86	313.39	307.69	310.6	310.42	314.65	311.65	310.76	302.12	319.39	310.69	317.52	306.9	313.69	318.64	317.16	308.09	315.51	316.9	312.57	318.62	312.92	313.58	310.23	311.98	311.96	313.8	314.46	323.57
305.18	304.97	306.84	298.96	305.42	308.2	310.59	307.12	302.14	307.26	303.85	306.33	305.74	302.32	301.48	309.76	307.21	304.46	307.28	305.34	312.05	306.05	305.38	306.91	296.78	311.12	307.75	301.63	307.65	310.92	301.43	308.66	305.39	300.07	310.67	302.57	303.4	303.7	309.92	309.62	301.39	298.47	310.94	312.94	304.85	307.81	301.11	304.66	301.13	303.12
303.28	304.3	298.42	302.46	301.33	302.82	303.58	299.11	303.4	300.52	301.71	292.34	305.74	299.08	302.78	300.7	304.35	303.38	303.56	301.69	306.08	300.45	300.89	299.93	299.68	305.94	301.34	299.18	300.5	303.09	300.66	297.78	302.77	298.44	298.03	304.04	298.46	299.14	301.84	295.46	299.69	293.42	305.63	295.53	298.09	301.43	302.53	301.5	302.26	301.8
315.74	313.96	315.27	314	314.22	313.91	314.61	309.89	310.96	316.64	309.94	314.64	316.23	310.69	311.81	321.41	313.56	319.84	317	318.63	311.3	317.6	314.22	316.46	318.35	311.07	316.19	315.52	310.85	305.23	319.52	313.49	307.07	311.16	313.24	320.45	313.69	315.39	318.34	311.12	321.5	318.76	311.28	320.14	312.59	322.02	309.36	317.93	312.94	316.7
295.42	289.11	292.35	302.3	299.36	291.19	290.5	293.34	299.38	294.25	298.3	295.5	292.23	287.35	295.73	297.81	302.63	294.68	295.12	294.58	296.54	295.31	290.32	299.83	293.38	292.14	290.74	295.52	295.89	293.76	292.55	295.81	294.38	292.25	294.04	293.02	284.52	295.33	297.81	298.83	291.19	306.02	295.62	298.98	289.73	298.88	288.85	291.69	291.82	289.89
314.82	306.05	316.31	319.69	308.98	314.54	314.03	313.21	307.01	308.4	315.35	314.11	315.02	315.89	316.25	313.56	318.04	312.15	319.54	314.77	310.61	313.61	311.35	316.82	302.24	308.97	311.14	309.81	312.97	307.96	306.79	319.9	304.41	311.59	312.09	312.12	309.25	313.28	317.26	314.1	314.43	312.07	307.36	312.37	319.45	309.15	308.4	318.65	311.04	311.29
325.6	333.42	329.25	331.05	332.94	331.16	329.21	331.07	322.57	330.74	329.94	323.44	325.04	333.03	327.3	327.46	323.4	320.95	323.39	328.43	331.22	328.14	321.35	330.42	328.82	322.72	317.06	324.64	320.61	330.59	324.86	326.93	323.88	328.79	328.26	323.46	332.51	329.86	326	323.54	327.22	329.99	325.69	324.65	324.53	337.38	329.89	328.17	325.49	326.07
310.65	305.28	310.14	311.47	308.16	305.41	311.18	314.81	312.56	310.76	312.27	316.21	316.77	308.42	311.57	310.87	310.46	314.39	308.2	311.35	310.92	301.39	318.18	313.27	314.19	313.64	312.88	310.43	310.92	308.72	309.8	309.5	309.61	310.68	311.6	311.1	312.06	318.52	304.31	307.05	301.58	311.21	313.7	308.92	308.77	304.3	311.22	308.34	310.68	302.96
303.96	300.37	301.93	303.32	302.16	299.86	304.63	301.81	304.45	302.04	296.06	301.07	307	303.44	304.26	299.03	294.81	296.03	302.77	300.57	296.59	288.97	303.13	309.55	305.46	302.36	304.36	301.87	304.81	303.01	301.58	307.96	298.4	300.65	300.38	303.9	297.49	299.29	296.83	299.01	297.61	304.04	299.71	301.64	301.55	297.42	305.2	303.79	300.83	295.51
305.53	301.74	309.63	305.39	306.57	309.42	302.63	310.45	311.39	305.35	302.88	303.22	312.27	305.89	304.46	305.61	311.71	309.91	294.67	302.89	301.25	307.86	304.54	302.42	301.26	302.63	308.17	299.98	302.68	306.34	314.49	307.08	310.22	300.98	305.65	309.57	299.49	302.18	305.13	308.58	307.89	307.15	301.86	306.58	304.31	306.3	304.5	301.82	305.85	301.99
309.7	316.06	312.92	309.33	305.46	313.07	312.1	311.4	308.25	308.42	310.3	310.18	316.99	302.91	313.65	310.94	308.03	304.17	306.79	309.05	305.33	314.72	310.36	304.13	313.34	305.72	315.85	308.88	314.85	309.44	303.19	309.35	311.59	312.32	315.44	314.33	307.79	307.92	310.92	306.46	306.37	315.19	305.01	315.17	313.41	305.2	309.78	312.37	310.71	306.85
308.84	308.98	310.87	303.52	311.56	299.55	308.03	302.53	311.61	299.5	303.25	313.8	304.46	304.49	305.26	299.69	296.82	302.94	306.82	307.66	309.02	301	307.68	315.27	299.33	310.47	299.83	308.37	300.19	307.54	303.57	302.83	305.93	307.49	307	298.46	312.42	310.95	305.01	302.4	307.48	301.06	299.57	311.39	306.51	300.94	304.41	301.42	304.46	306.24
304.79	301.5	306.88	295.49	307.39	311.03	306.71	296.38	306.62	303.37	302.7	308.77	302.44	302.09	310.74	302.58	301.5	307.34	304.31	305.46	303	305.05	304.46	303.15	306.52	300.25	306.33	303.09	300.12	305.32	309.79	307.41	305.52	304.28	302.34	305.61	308.59	300.86	306.99	305.8	301.53	302.5	295.51	310	307.5	303.99	314.35	312.14	302.68	303.91
310.93	315.97	317.14	310.6	311.17	316.16	312.45	312.78	317.36	310.66	314.39	316.58	319.71	313.45	317.46	320.32	323.88	316.52	314.18	319.04	308.81	309.93	311.54	314.2	317.75	311.93	313.79	321.74	318.13	314.54	310.16	316.94	309.71	310.65	312.93	318.84	307.87	314.08	316.28	315.01	318.3	313.76	317.88	311.25	316.27	315.45	312.53	312.09	315.21	315.61
308.55	302.15	297.25	302.71	309.33	299.62	303.91	299.39	308.19	301.21	298.99	301.87	296.93	304.03	303.03	308.57	307.08	310.3	312.45	306.6	304.5	305.18	308.18	299.55	301.88	304.68	306.05	310.59	310.46	298.86	309.85	300.94	312.55	302.99	301.26	300.87	305.5	305.6	303.24	309.7	306.68	306.5	308.72	297.18	305.98	299.39	302.34	312.1	312.78	307.16
313.86	314.65	311.55	311.28	317.28	314.59	314.9	312.98	313.45	316.74	308.77	311.98	315.25	313.92	313.15	309.99	313.08	313.71	317.41	317.18	304.02	309.41	310.02	318.82	319.34	318.68	314.7	308.75	312.12	315.57	320.2	315.8	313.01	310.71	311.63	310.98	312.73	312.05	308.25	318.42	311.39	309.73	307.74	310.27	312.77	307.73	309.65	321.23	309.66	313.04
314.98	314.62	316.52	316.98	323.37	309.1	309.95	316.91	322.34	312.98	307.84	314.62	311.36	313.53	311.95	315.5	319.6	316.23	312.69	312.32	310.17	314.08	315.26	316.51	308.51	315.97	315.2	304.54	312.05	311.8	316.57	316.03	315.35	316.21	310.84	312.66	310.68	312.6	308.62	317.94	318.77	307.67	317.16	316.72	311.86	306.04	320.39	310.17	311.53	315.92
312.99	321.6	316.83	322.06	320.02	313.64	306.51	316.77	314.22	315.66	310.81	324.23	312.14	318.25	312.53	312.97	317.11	320.65	323.02	314.95	320.55	319.27	313.18	316.15	321.77	319.82	317.69	316.19	311.86	314.19	314.86	318.73	311.96	316.18	323.95	323.78	316.94	318.52	309.7	316.87	318.19	320.05	320.46	318.75	317.58	321.68	315.42	314.88	318.48	321.93
314.74	310.7	315.7	314.21	315.24	318.88	309.07	315.61	315.18	322.38	309.66	314.57	321.14	312.89	315.24	305.33	311.64	314.33	318.29	310.42	307.95	316.11	311.53	310.69	310.34	311.73	318.88	316.36	315.84	313	313.39	307.16	309.99	313.84	304.47	312.36	316.64	311.84	316.19	317.11	311.56	312.27	312.52	312.27	309.99	314.76	311.15	314.61	308.95	317.9
[truncated: 650 more rows]
[truncated: 150 more columns]
