# Supplementary material for: Genetic dissection of main and epistatic effects of QTL based on augmented triple test cross design
Source: PLoS One. 2017 Dec 14;12(12):e0189054. doi: 10.1371/journal.pone.0189054 (PMC5730204; doi:10.1371/journal.pone.0189054)
Supplement: S9 Supporting Information — (ZIP) [file pone.0189054.s009.zip › z5_1800_0.5_10.csv]

320.3	317.8	319.03	318.88	317.66	319	319.09	317.46	319.11	319.03	321.32	320.37	319.44	319.41	317.02	319.29	318.81	317.93	319.47	318.5	320.28	319.18	319.45	321.4	318.3	321.09	318.25	318.42	318.65	318.05	320.49	319.34	319.69	320.39	321.41	322.17	319.65	317.44	318.56	318.74	319.01	318.9	320.38	321.03	319.12	317.79	317.88	320.04	319.16	317.49
315.3	314.57	309.45	314.13	313.69	310.43	312.71	312.3	311.29	312.21	313.58	312.19	313.76	313.66	312.42	315.64	313.97	315.01	313.23	311.76	313.79	313.26	315.18	314.27	313.84	311.94	310.61	314.46	315.41	313.68	311.15	312.51	312.94	314.04	313.47	314.7	312.4	313.56	313.5	313.12	313.64	314.78	311.87	313.34	315.37	314.51	314.86	312.65	311.62	310.14
310.19	309.67	310.34	308.83	307.82	310.15	307.11	309.91	311.3	308.29	310.37	308.96	309.16	311.09	307	307.89	309.22	307	308.23	309.41	311.6	308.88	308.61	307.95	311.79	311.17	308.25	308.19	310.01	306.78	309.61	309.39	308.03	308.84	310.42	309.67	308.28	308.43	310.58	308.6	308.99	309.64	310.13	307.75	308.61	312.17	308.7	311.54	306.49	310.02
302.29	300.05	298.8	302.37	301.75	299.54	300.45	300.61	301.84	300.34	302.56	303.03	302.19	301.7	301.87	298.19	301.89	300.67	301.86	301.14	303.49	302.32	303.24	301.32	301.12	301.75	302.74	302.7	301.62	302.37	299.47	298.43	302.81	301.96	301.34	300.36	300.33	299.15	300.81	302.08	302.25	300.03	299.99	299.98	299.76	300.25	300.26	300.17	300.62	299.83
326.49	329.54	325.93	328.28	326.48	327.08	328.29	325.46	325.23	327.47	327.62	326.48	324.05	327.27	326.33	324.75	325.92	327.22	328.61	326.5	326.11	324.41	326.77	323.76	327.21	326.4	327.97	327.09	328.14	325.32	326.24	328.29	326.48	326.62	327.02	328.14	328.25	326.04	326.85	326.41	326.05	329.78	326.21	328.74	328.89	327.82	324.92	326.91	325.69	328.03
318.06	316.42	316.35	315.03	316.55	315.88	315.03	316.76	317.08	315.24	317.26	312.66	317.85	318.01	316.85	314.29	316.72	317.58	315.82	313.57	315.77	315.84	315.89	313.13	314.88	313.89	313.9	316.24	316.49	315.52	314.73	314.03	317.1	315.07	316.93	317.22	315.24	315.87	316.76	313.49	317.07	317.72	314.88	314.81	316.9	314.61	314.25	313.83	315.16	316.57
292	295.26	294.79	296.78	291.12	293.65	293.08	291.97	293.67	295.1	295.46	289.77	295.78	292.97	293.03	295.26	295.81	293.97	296.2	292.79	293.41	295.33	294.92	292.84	293.34	293.81	295.32	292.61	294.01	293.73	292.94	294.4	294.48	295.12	293.93	294.88	294.46	292.6	295.14	294.44	294.1	292.6	293.83	291.8	295.6	294.23	292.27	294.31	294.19	293.72
299.67	302.47	302.07	299.98	299.54	298.41	300.38	296.1	301.17	301.98	302.41	299.87	300.57	297.9	299.73	300.79	298.57	299.44	300.33	297.38	298.84	300.9	299.75	300.6	300.72	298.97	301.25	299.51	302.2	301.33	302.48	298.7	299.82	299.69	300.2	299.9	300.11	299.98	299.16	301.39	299.02	297.55	299.69	298.29	299.72	302.04	298.29	299.48	301.29	300.55
316.83	314.53	313.02	314.97	315.56	314.91	312.27	315.82	314.63	313.08	312.22	313.82	313.46	316.72	317.96	312.81	316.31	314.59	313.77	315.92	315.41	314.41	316.62	315.2	311.65	312.88	314.56	314.05	316.06	313.56	313.94	314.61	315.25	315.7	316.74	316.72	315.37	315.79	316.88	315.88	313.96	315.86	315.17	317.09	313.53	315.88	316.59	312.2	314.45	314.3
314.75	314.39	313.07	315.74	313.93	310.71	310.01	313.1	311.9	312.12	313.97	309.05	314.08	309.39	312.49	311.27	316.37	312.55	314.69	312.27	314.03	314.81	313.83	313.53	314.54	313.82	309.94	314.53	314.91	311.82	309	311.5	311.72	309.39	313.63	313.48	312.45	310.71	313.75	312.7	309.52	311.84	314.58	314.22	311.72	312.68	312.79	314.44	312.71	312.9
302.22	302	303.65	301.26	302.36	304.91	301.71	305.07	301.78	303.68	300.93	305.04	304.59	304.63	304.05	303.56	305.31	301.22	304.85	303.29	303.28	304.3	302.78	304.47	303.27	302.82	303.7	303.16	305.35	302.36	305.87	304.03	302.27	302.47	304.93	303.56	300.98	305.53	302.28	303.42	301.66	301.66	306.14	302.09	306.62	301.86	301.28	302.01	302.84	302.45
316.05	314.96	314.23	314.6	317.33	314.05	316.87	316.03	316.68	314.64	316.18	313.99	315.04	315.11	312.76	315.4	314.68	313.9	315.35	315.02	315.6	315.23	317.16	315.19	312.43	317.49	312.27	317.14	314.65	313.55	315.29	316.13	315.88	316.31	313	314.35	312.45	314.51	315.47	311.38	314.53	313.69	316.92	316.96	314.59	316.25	313.39	314.58	314.12	312.28
325.58	328.25	327	328.72	326.45	324.02	327.79	330.54	327.87	329.26	326.98	328.86	323.65	329.79	325.75	325.2	328.89	327.93	326.98	328.53	326.7	326.59	327.46	329.16	326.63	326.44	327.14	329.96	330.4	330.92	326.93	326.64	326.11	324.87	329.52	327.81	328.82	327.7	327.34	326.05	327.48	326.57	327.63	327.59	329.99	329.33	327.35	327.1	329.39	328.08
297.44	297.5	297.4	298.56	299.09	297.04	297.86	295.9	296.68	295.75	296.25	294.15	301.4	296.17	294.4	296.9	299.47	297.05	296.35	298.2	297.63	296.35	296.13	295.08	296.43	296.86	299.12	297.39	296.3	298.9	296.1	295.12	296.49	296.58	297.3	295.85	297.6	297.3	296.31	297.58	294.94	296.77	296.99	296.83	295.76	298.59	298.19	293.1	295.72	298.63
319.97	327.53	327.28	324.53	321.89	321.59	326.07	326.02	323.39	326.32	326.79	323.96	325.82	323.29	322.39	326.92	324.39	325.04	324.32	323.5	325.52	325.76	324.53	326.1	322	327.78	325.53	327.08	324.09	323.03	325.03	324.75	323.51	322.14	324.84	325.05	324.63	323.63	324.17	323.6	324.04	324.26	325.18	324.91	322.33	324.44	321.54	323.74	324.15	323.58
314.08	320.08	316.78	317.42	317.23	318.37	316.95	318.01	316.84	319.73	317.49	318.61	317.58	319.7	317.67	317.97	315.79	317.83	319.99	317.24	318.47	318.85	315.78	317.73	316.7	317.27	318.31	316.26	317.59	317.52	319.96	316.47	320.43	316.92	317.96	318.04	317.22	320.44	318.27	316.13	318.81	317.49	317.36	317.88	316.27	318.53	318.08	317.71	319.63	316.34
293.58	299.24	296.15	298.4	298.56	299.34	296.59	296.03	297.64	297.55	293.41	295.92	298.91	298.07	296.12	297.11	297.66	297.74	296.46	298.22	292.85	297.71	294.82	298.6	295.17	294.15	295.77	296.27	295.99	297.72	296.4	297.66	295.3	297.22	299.04	298.31	297.89	298.92	297.27	295.35	295.69	296.17	296.68	298.58	294.66	295.68	296.5	296.22	294.54	297.73
322.83	319.35	319.46	322.18	319	322.54	316.84	318.36	318.21	318.29	316.99	320.82	321.56	318.79	320.48	319.82	318.28	319.13	320.31	319.23	319.35	318.99	319.27	321.34	318.78	319.29	322.27	320.11	320.13	321.45	321.04	315.51	316.77	316.15	320.65	318.99	319.59	320.17	318.52	319.58	316.86	319.1	318.57	319.34	319.56	316.09	319.27	318.9	318.65	318.83
306.32	306.4	305.98	306.71	305.82	303.15	306.43	307.32	304.35	305.04	304.24	303.73	303.5	305.54	302.5	304.01	302.99	305.1	305.49	303.83	305.88	304.42	304.15	304.8	304.44	302.81	303.54	305.25	305.32	304.68	303.53	302.81	301.65	304.69	304.19	305.31	305.76	304.01	306.55	305.69	304.49	304.68	304.31	307.08	305.17	307.31	303.49	304.17	305.24	304.32
315.38	315.79	318.9	315.21	313.79	315.99	316.67	316.75	314.04	318.89	315.68	317.28	317.1	315.99	313.63	313.44	316.44	315.03	316.99	317.58	314.15	314.86	315.82	315.21	316.63	315.53	316.46	315.73	315.27	318.08	316.32	314.7	312.62	316.48	313.88	316.29	318.38	316.32	315.8	314.09	313.92	313.44	315.78	316.68	317.15	316.16	315	315.95	315.55	316.16
314.4	313.38	315.44	314.46	316.13	317.69	315.48	315.74	316.21	316.45	314.19	314.97	315.48	314.29	319.31	316.85	313.95	315.42	315.55	316.36	316.26	316.38	316.72	315.53	316.2	317.06	316.74	316.14	315.07	315.92	316.51	315.75	316.4	313.91	316.57	312.79	317.41	313.82	317.94	316.19	316.17	315.36	315.26	317.55	317.02	315.59	313.83	315.29	315.25	313.83
300.11	302.18	302.42	302.18	301.18	303	300.48	300.2	302.92	299.76	299.73	301.38	302.27	299.3	300.25	302.6	299.95	304.68	301.92	299.24	300.66	299.09	302.01	300.08	298.56	301.37	301.83	300.12	300.98	300.62	302.37	303.05	301.17	301.99	300.47	302.27	301.85	303.17	301.88	301.6	300.52	298.87	302.51	302.64	301	305.6	300.91	298.49	301.63	300.12
316.05	316.65	314.42	315.33	314.6	318.01	314.34	313.46	317.07	312.83	314.86	316.71	314.85	313.76	314.52	315.4	314.42	314.46	311.81	317.27	313.17	314.43	316.2	316.66	315.46	317.53	315.75	313.8	315.75	312.03	315.44	316.64	313.92	317.2	314.72	318.26	314.43	315.75	313.08	312.83	315.58	314	313.1	317.22	313.39	313.93	315.92	315.31	315.06	316.05
317.35	316.75	317.54	319.54	315.75	317.3	316.42	316.81	317.41	315.09	317.32	317.82	316.94	319.73	317.75	317.8	315.62	315.94	317.3	316.64	315.87	317	317.82	318.96	318.53	318.1	317.66	318.13	318.07	318.43	316.55	317.94	318.81	318.81	315.39	316.24	317.71	318.34	317.3	317.15	314.75	317.77	315.79	317.68	318.93	316.22	319.32	316.27	315.4	318.71
315.64	315.48	315.11	318.25	314.88	315.31	316.75	315.57	315.68	317.54	316.08	317.24	315.49	316.27	317.11	315.45	317.35	318.15	314.39	319.81	314.92	314.88	314.48	316.59	315.03	318.8	318.01	315.53	315.43	317.3	313.78	317.32	314.42	319.66	315.29	316.49	316.47	317.25	315.54	316.12	316	313.78	316.38	319.01	315.35	315.36	316.3	314.54	313.02	316.4
326.54	325.34	324.07	324.78	328.25	325.08	325.05	324.76	323.51	325.6	324.07	328.43	325.17	325.45	326.77	324.48	325.54	323.83	325.53	324.51	323.47	327.01	326.56	325.88	326.12	324.54	323.33	327.74	325.75	325.66	324.78	322.42	325.35	326	327.71	324.79	327.66	325.88	326.44	326.66	326.29	326.22	325.03	324.65	325.97	326.15	323.89	324.95	322.06	325.9
318.39	315.02	314.22	317.24	314.97	317.73	316.76	316.66	316.36	315.01	315.1	315.32	318.26	315.82	317.37	316.38	316.83	317.39	317.79	315.46	319.19	317.57	318.49	317.39	319.45	316.39	315.04	317.58	316.03	314.27	315.3	315.75	315.77	316.87	317.76	315.1	318.75	317.79	313.69	317.12	316.37	319.17	314.49	314.03	318.7	318.37	317.68	315.65	315.56	315.97
311.77	310.75	310.27	312.61	311.88	309.72	309.73	309.22	309.79	312.44	311.2	311.56	313.84	311.67	312.34	311.85	312.98	311.42	312.82	308.66	310.39	312.7	310.91	310.9	312.8	311.6	312.18	312.05	308.89	310.06	311.19	306.84	314.34	309.42	312.49	311.2	311.8	312.09	312.77	312.63	309.74	310.6	309.7	311.74	311.67	311.95	311.72	309.36	311.77	309.65
304.57	302.7	304.32	306.35	303.21	304.21	305.38	304.38	305.1	304.52	302.17	302.72	305.11	306.08	303.68	304.04	304.62	303.72	305.45	304.47	303.44	301.85	306.68	304.48	302.48	303.01	303.58	303.37	305.78	304.14	303.95	305.08	305.49	303.15	302.9	306.85	304.51	307.3	303.47	303.99	303.71	306.57	304.2	303.79	302.36	303.23	303.85	305.95	305.71	302.39
305.71	305.77	305.78	306.9	306.84	305.65	307.63	306.99	302.76	306.28	304.15	306.13	303.15	307.33	306.24	309.15	304.31	308.38	308.83	307.74	307.81	308.02	304.38	306.45	305.12	305.89	306.95	304.84	306.04	305.7	304.55	308.8	306.07	304.22	306.54	303.29	305.98	305.68	306.88	307.54	308.35	304.57	305.09	306.6	305.72	305.49	302.48	308.08	306.3	307.63
311.79	307	311.68	309.56	310.36	309.35	310.7	305.63	311.44	310.26	310.64	311.08	310.01	310.7	310.46	310.01	308.29	309.44	311.4	313.07	311.47	311.27	311.64	309.36	310.41	310.44	311.89	314.11	309.91	310.8	312.46	310.25	308.23	312.72	310.81	310.83	307.89	310.95	310.76	309.36	311.37	309.01	312.28	312.26	310.03	309.31	310.01	309.12	310.2	310.5
293.94	294.91	294.88	293.28	293	294.23	292.2	294.92	292.63	295.38	293.84	292.41	292.54	293.68	293.8	294.16	292.99	294.14	294.05	290.52	292.89	293.36	292.87	291.59	293.12	294	293.76	293.25	295	292.82	295.03	291.5	293.35	295.37	294.66	295.41	293.35	295.06	291.77	293.04	295.56	295.9	291.39	294.51	292.46	293.9	292.12	296.37	295.22	293.71
318.57	318.81	314.97	312.99	318.31	320.15	317.55	317.91	319.01	316.51	318.67	318.14	317.57	316.99	318.22	321.2	317.91	318.28	317.66	320.41	318.71	319.23	319.31	320.01	319.73	318.21	318.49	317.32	318.71	321.25	316.08	319.73	318.23	320.39	320.33	315.87	321.18	319.11	317.53	317.02	318.61	321.01	318.12	320.25	317.77	317.15	317.85	317.98	319.76	316.67
318.1	318.96	320.96	318.08	316.12	316.26	320.35	317.1	317.25	317.54	320.18	318.46	320.17	317.72	316.6	317.42	319.45	318.36	316.67	319.95	317.43	315.49	317.47	318.47	316.67	314.97	318.4	319.31	317.42	319.24	318.03	317.06	315.51	318.37	319.83	319.18	318.89	318.62	316.13	317.81	318.75	317.22	317.51	319.98	320.1	316.72	316.54	316.39	315.51	317.39
304.4	304.87	305.76	306.68	307.25	305.49	303.81	304.59	307.56	307.36	305.49	306.45	306.46	306.27	304.88	308.89	305.03	306.08	303.46	305.74	305.68	306.84	306.22	305.35	303.27	306.08	305.71	306.89	303.7	305.88	305.86	306.12	306.1	307.06	307.06	307.03	304.88	306.16	307.13	306.82	305.4	304.34	306.1	306.48	303.72	305.34	306.5	304.58	304.27	305.96
310.81	307.7	309.01	307.88	306.43	309.06	308.33	306.55	307.69	307.41	308.39	307.84	307.8	307.17	308.57	307.28	307.08	308.44	308.2	307.52	305.14	310.14	307.55	308.98	309.76	307.88	310.81	313.23	308.09	311.28	307.63	307.87	308.48	310.9	308.76	309.96	310.9	310.49	308.45	307.16	309.22	308.99	309.38	308.21	309.81	309.1	311.23	308.4	306.41	307.34
312.88	312.21	311.43	312.69	314.68	311.5	312.46	313.22	314.84	310.7	314.33	315.94	314.77	312.94	313.88	314.21	311.88	312.07	315.34	310.63	312.73	311.52	312.62	312.14	312.99	312.69	312.75	312.07	313.63	312.29	313.55	314.5	312.04	312.86	311.4	313.35	311.83	313.99	313.62	312.97	314.57	313.54	312.71	311.48	314.96	312.44	312.61	315.07	313.02	311.36
303.27	302.42	305.59	305.57	300.33	300.04	301.62	303.71	300.58	302.57	301.18	301.73	301.85	302.3	300.34	305.84	302.31	303.58	303.31	301.78	303.9	304.35	301.51	303.89	304.38	304.83	301.86	301.03	301.37	303.8	302.99	302.83	299.27	305.43	301.36	304.38	302.9	304.38	301.57	303.23	302.9	305.76	301.54	300.78	301.53	303.94	303.97	300.69	301.11	303.59
318.12	321.5	316.31	319.75	318.47	317.1	319.56	319.07	318.16	317.18	315.11	317.8	317.93	318.07	317.5	319.29	318.37	318.01	315.82	318.61	319.14	318.36	321.61	318.21	318.41	319.36	316.95	317.49	319.94	319.94	316.36	319.22	317.37	316.5	318.76	316.35	316.39	319.05	317.21	316.56	317.67	319.19	317.77	319	318.35	316.5	317.64	318.7	319.76	316.68
302.51	306.01	303.91	303.55	303.36	304.01	305.74	303.96	305.19	303.14	303.95	306.6	306.31	302.98	301.82	306.86	302.39	304.88	305.63	301.39	302.34	301.65	301.88	302.1	302.88	300.78	304.81	302.81	302.88	303.46	303.08	305.11	300.83	302.82	302.8	303.46	303.66	304.42	303.37	303.54	300.21	304.58	303.03	303.25	303.08	301.63	303.02	302.17	300.22	304.97
321.96	319.1	318.4	319.12	316.5	316.23	317.1	318.5	318.25	316.2	316.17	316.19	316.89	315.81	315.99	319.67	316.81	317.05	316.49	316.83	318.37	315.05	317.62	318.45	317.49	315.13	318.3	314.75	316.97	317.54	318.16	317.51	316.53	316.85	317.39	314.25	316.03	316.67	317.95	315.51	316.96	315.77	317.34	318.05	314.95	315.89	318.45	315.01	315.57	319.71
312.64	316.03	313.71	310.95	312.27	314.46	312.29	314.77	312.25	314.84	313.55	312.43	311.92	315.25	312.97	316.42	313.94	315.13	316.49	313.6	315.79	314.96	313.11	313.06	313.26	315.7	312.23	313.08	313.99	312.6	312.12	314.89	314.99	313.11	314.38	314.18	314.73	313.81	311.92	313.42	313.35	314.27	312.48	311.65	314.16	313.21	312.5	313.45	314.63	311.65
314.19	314.95	311.98	311.82	310.9	313.29	314.42	313.67	313.98	312.81	313.49	312.75	314.34	313.16	311.54	312.74	312.08	311.37	312.06	314.5	312.71	310.65	314.4	313.41	313.43	311.4	312.13	311.01	313.52	312.9	308.17	312.4	313.25	312.61	312.2	310.55	311.32	312.18	313.14	313.69	313.53	314.78	309.91	312.99	311.75	314.53	311.96	312.98	316.52	310
300.65	301.93	305.06	302.56	303.35	306.45	300.75	304.28	303.28	302.48	306.19	300.25	304.79	302.44	303.3	304.02	302.08	302.99	302.07	303.84	306.13	303.9	304.52	302.28	302.78	304.46	303.79	303.77	304	305.9	301.93	300.77	304.33	303.45	302.09	304.27	303.07	302.49	303.9	304.13	303.03	305.32	302.63	303.59	304.01	304.34	303.29	302.98	302.54	301.45
316.51	317.78	314.22	315.41	316.19	315.36	316.46	318.29	314.55	314.56	316.2	317.42	314.44	315.2	316.77	318.2	315.06	316.25	317.04	317.67	313.89	315.15	314.49	314.83	317.08	316.38	315.84	314.81	316.61	315.46	313.86	313.6	313.97	314.4	315.39	315.86	316.77	315.61	315.49	315.13	314.83	314.44	315.84	317.96	315.16	314.13	314.4	317.81	314.42	315.79
313.66	314.41	313.15	313.78	314.93	311.79	315.81	313.29	312.34	313.5	313.67	311.24	314.75	315.54	312.91	312.8	315.56	312.65	311.94	313.9	314.61	314.06	315.65	317.56	314.2	314.87	313.43	315.02	313.53	314.24	312.07	313.51	313.48	314.81	313.56	313.24	313.91	311.11	312.39	310.95	311.31	312.74	312.77	315.68	313.78	313.56	310.41	314.95	313.32	313.38
303	303.98	302.51	304.32	304.61	301.07	304.5	304.39	303.6	304.08	303.83	304.33	302.83	303.32	306.2	301.93	304.95	301.88	303.17	303.18	301.17	302.27	303.57	303.89	303.65	303.46	303.13	299.07	302.07	302.67	303.69	303.11	302.19	301.27	303.48	302.88	304.5	302.49	302.41	305.11	301.11	301.6	302.67	303.77	301.52	303.45	302.52	303.33	304.53	302.7
316.71	316.49	316.67	320.28	318.96	318.73	318.18	315.25	314.86	316.89	316.31	315.38	318.18	316.61	317.06	316.9	318.48	315.3	317.91	316.89	317.24	317.21	316.81	318.94	318.23	318.96	316.54	318.16	316.41	313.97	316.41	317.73	320.22	317.31	316.56	315.34	319.81	316.66	315.28	318.03	316.23	316.31	318.25	316.62	316.61	318.45	315.68	318.14	317.42	315.48
328.47	326.07	325.99	326.42	328.47	329.62	326.48	328.76	326.31	327.65	328.93	329.84	330.42	327.03	326.62	328.09	328.6	329.17	329.08	328.8	326.83	327.23	330.58	329.64	327.05	325.74	325.83	327.4	326.76	327.85	324.85	326.1	331.39	328.14	327.62	325.43	329.53	328.92	326.16	328.87	328.06	325.64	328.01	328.14	327.93	327.94	328.88	328.03	326.2	326.91
310.16	309.79	311.15	313.13	313.28	312.93	311.1	310.95	311.61	313.35	309.76	311.16	314.84	312.55	310.85	312.07	309.14	313.36	311.56	310.05	309.13	310.57	309.85	311.6	313.47	311.6	312.61	311.99	311.98	314.2	311.84	310.85	313.92	311.67	312.17	312.47	313.84	311.99	312.58	311.47	312.02	312.91	312.94	312.86	311.82	312.83	314.18	311.93	313.48	310.91
316.02	316.99	316.98	317.96	318.11	317.33	317.53	318.3	316.69	318.69	317.19	317.34	317.62	315.79	318.41	317.84	316.12	317.25	317.4	320.21	315.52	319.41	317.57	319.36	318.28	318.65	317.53	314.79	316.52	315.98	317.7	317.4	316.2	318.67	316.95	316.37	317.5	316.4	318.94	316.77	315.8	316.2	317.71	314.68	316.67	316.82	317.86	315.75	317.54	316.15
317.26	313.25	317.68	313.92	316.01	318.77	315.47	314.93	316.97	316.69	315.46	316.28	314.57	316.53	314.2	313.79	316.79	315.87	316.02	317.68	317.37	313.22	316.27	316.15	316.3	313.57	315.61	315.2	317.46	314.38	315.09	314.28	316.95	315.58	314.42	316.72	315.51	313.2	316.59	317.35	315.36	316.8	316.45	315.38	316.37	319.11	316.91	316.33	318.51	316.87
306.03	305.85	306.22	305.52	305.18	303.39	307.82	305.07	305.77	306.01	304.84	304.33	303.86	305.53	305.49	303.99	305	302.18	305.52	306.38	304.2	306.16	304.23	302.82	306.24	305.31	306.16	301.88	307.44	305.84	307.03	305.63	303.26	307.58	307.65	304.47	306.72	303.58	306.11	304.78	304.8	303.79	307.03	305.84	304.28	305.77	306.83	303.87	304.03	303.41
314.16	313.83	312.35	314.45	313.82	311.76	316.53	314.26	314.07	314.12	317.11	314.77	315.07	314.98	315.66	317.29	315.74	314.41	313.61	313.45	315.72	314.27	315.42	313.01	316.89	315.31	315.16	316.4	313.93	316.02	316.2	314.75	316.25	315.45	316.87	312.21	314.41	316.7	315.14	313.98	312.05	316.18	316.25	315.07	314.9	314.73	316.7	313.44	314.42	314.82
305.83	304.6	303.4	306.16	303.61	303.5	303.91	306.08	304.62	304.65	304.85	303.5	305.97	307.42	306.44	303.02	305.75	306.24	305.35	305.03	306.16	303.83	301.68	304.77	304.69	304.9	305.91	305.25	304.74	303.07	304.94	304.41	304.2	302.81	305.15	305.36	306.51	302.51	306.91	303.44	303.99	304.55	306.36	304.79	305.82	304.87	305.4	303.14	304.67	303.71
314.71	316.19	317	314.72	315.19	316.26	316.06	314.26	314.63	316.31	315.16	315.81	315.65	317.35	313.64	314.95	314.52	318.02	313.18	313.35	311.92	313.69	314.28	315.56	316.63	313.94	315.38	315.3	313.92	314.92	312.24	317.03	313.7	314.57	313.19	314.55	315.48	313.23	314.85	316.79	313.52	316.17	316.98	313.9	314.68	315.18	314.17	316.05	317.37	316.52
299.34	296.87	298.23	294.59	296.44	296.86	295.24	297.98	292.95	299.49	296.09	297.22	298.21	296.08	294.56	298.56	295.71	296.8	295.69	298.14	297.17	296.29	297.5	297.55	298.96	300.01	295.15	298.16	297.27	294.67	296.76	297.24	294.97	296.74	297.02	296.46	294.73	297.29	297.98	300.05	296.6	299.5	296.51	299.39	298.32	297.33	297.2	295.06	296.29	296.58
307.97	312.18	307.82	308.36	309.8	309.18	309.53	309.88	309.6	309.08	308.85	309.26	310.63	310.09	310.19	309.23	309.96	312.9	310.54	309.61	310.98	309.77	309.79	309.13	308.64	310.55	310.95	310.5	310.23	308.33	307.2	307.67	311.22	310.75	312.21	309.2	310.28	308.71	308.57	310.27	309.54	307.13	312.16	309.48	310.24	309.57	308.86	311.97	308.72	311.18
303.67	302.28	305.52	305.3	303.9	305.41	302.27	307.01	305.05	303.08	306.87	305.02	303.29	303.88	305.11	306.86	304.75	306.2	305.56	305.81	302.62	304.91	305.06	301.89	304.53	304.56	306.48	306.9	307.24	308.42	304.01	304.69	304.49	302.76	306.13	305.42	305.57	305.24	302.79	304.28	306.54	304.61	304.94	304.2	307.87	304.21	305.7	305.57	307.92	304.12
303.66	305.46	303.21	301.92	303.82	303.25	303.63	303.15	300.27	303.14	301.04	306.57	302.1	300.59	304.43	303.59	300.67	302.84	302.94	302.64	303.61	301.88	303.33	301.75	303.07	303.02	301.8	301.98	304.66	302.17	301.19	302.7	303.75	302.4	303.34	304.3	307.03	301.31	306.16	303.45	305.07	299.6	305.97	301.13	304.53	305.87	304.78	304.34	302.73	300.49
311.84	315.25	316.04	315.21	313.42	315.81	313.72	312.86	313.24	312.24	311.75	313.47	317.08	313.99	314.28	315.85	311.72	314.64	314.01	316.81	311.5	313.73	313.77	315.46	313.43	312.39	315.82	314.88	314.83	312.14	312.45	316.78	315.7	313.03	312.56	312.51	313.79	315.04	313.15	314.19	314.83	314.06	313.47	314.88	314.32	313.41	313.83	314.84	314.07	314.37
315.7	318.55	313.27	318.33	317.58	315.36	315.11	314.37	316.96	316.73	314.76	315.63	315.84	314.19	316.51	313.86	318.36	316.19	317.75	314.92	313.34	313.43	314.5	314.5	316.18	314.98	317.8	316.45	316.63	316.3	317.03	316.91	315.6	316.6	317.98	315.76	316.53	317.78	315.68	317.28	315.18	315.62	315.84	318.01	314.37	314.78	314.11	316.01	317.3	316.49
297.33	296.9	295.94	294.85	298.09	297.88	299.76	297.33	297.46	295.03	295.9	295.25	296.92	297.25	298.9	296	295.07	297.76	295.69	296.27	298.29	292.18	294.7	295.41	296.64	296.93	297.06	297.36	298.23	297.74	295.04	295.51	295.84	296.48	296.57	297.29	296.19	298.34	295.52	296.06	300.25	297.1	295.53	297.39	298.97	296.27	294.58	294.05	295.07	297.47
308.67	306	306.02	304.78	306.56	306.18	307.35	304.62	306.07	309.52	305.77	306.64	304.17	304.01	306.45	305.58	307.28	303.6	305.96	308.46	307.19	305.15	307.81	305.49	307.4	304.03	304.01	305.14	304.53	304.38	307.51	309.43	306.08	307.92	307.32	307.58	307.29	307.14	306.26	306.22	304.98	304.46	305.3	304.86	307.8	305.41	305.48	307.13	306.89	307.24
320.61	320.73	318.87	316.07	321.1	320.44	317.94	318.11	320.8	321.13	317.29	320.15	319.74	319.99	319.93	318.99	319.42	318.44	318.55	319.03	317.6	318.37	319.5	320.98	320.31	319.53	319.62	319.29	318.58	319.29	319.99	319	320.29	321.77	317.77	318.06	320.96	318.5	318.41	318.23	319.38	320.57	320.39	319.79	319.94	318.93	319.67	313.32	321.06	318.09
329.96	329.07	327.87	327.78	329.9	328.08	326.73	324.08	328.25	327.02	325.8	327.2	327.06	330.97	328.49	327.88	329.12	329.13	327.17	325.22	329.13	329.25	328.91	329.15	327.76	328.53	329.81	328.73	328.98	330.75	328.94	329.24	329.55	328.26	329.66	330.78	328.32	327.5	329.55	327.28	327.57	329.37	329.03	326.56	328.49	326.53	330.15	328.44	328.68	329.36
320.58	316.17	316.57	316.51	318.1	316.17	314.79	316.66	318.99	316.67	316.13	317.99	317.32	317.01	317.73	317.54	319.36	316.19	317.25	313.14	316.89	319.21	316.29	316.82	317.37	315.39	316.87	317.9	317.78	318.26	316.86	316.57	316.27	315.53	317.47	315.52	318.75	319.18	315.56	317.24	314.5	316.67	319.5	315.46	317.49	318.45	316.67	315.71	315.3	320.51
314.17	312.61	314.6	315.17	314.38	311.05	312.94	314.14	313.78	315.6	314.01	314.07	312.57	313.72	314.06	312.89	313.97	312.33	312.23	313.41	312.1	312.67	315.97	313.64	310.48	313.79	314.86	310.75	312.97	312.07	314.73	313.8	314.31	313.38	310.33	313.97	316.44	314.22	313.12	312.57	312.58	313.42	312.6	311.64	313.24	312.24	314.8	315.28	311.72	313.76
304.85	302.01	305.21	305.47	306.21	304.31	304.57	305.18	301.5	304.54	304.37	305.29	304	305.12	306.01	304.28	304.17	306.55	305.35	303.53	304.03	306.47	303.82	304.07	306.02	307.61	306.01	306.81	305.7	304.96	304.17	305.66	304.25	305.3	304.58	306.34	300.54	306.64	304.88	304.51	303.98	305.8	307.97	306.09	305.52	304.96	306.01	304.97	305.33	305.33
318.21	318.01	320.53	318.49	316.76	319.23	320.26	319.04	317.45	319.55	319.97	319.72	318.9	317.23	317.1	318.81	319.11	315.72	318.52	320.42	319.76	317	320.6	318.65	317.82	317.29	317.86	318.1	319.8	319.42	318.57	320.16	317.9	317.36	318.37	319.85	318.51	316.68	314.25	317.26	319.49	319.1	316.59	317.75	320.13	320.34	319.22	317.15	320.09	317.02
302.39	306.39	302.18	301.16	304.34	302.5	304.37	303.67	304.67	304.51	301.17	303.31	302.99	301.94	302.96	302.33	301.42	303.69	301.94	301.8	303.25	303.17	302.09	299.54	303.15	303.07	304.94	300.88	301.6	304.12	302.55	302.95	301.8	302.89	304.18	304.44	304.78	303.55	302.88	302.47	301.03	302.6	302.03	299.59	301.52	304.88	305.18	304.57	302.27	303.35
304.14	301.78	303.21	302.36	303.59	306.01	303.69	304.14	304.9	303.64	302.81	302.96	301.29	301.62	305.15	304.33	303.87	301.4	301.51	304.43	305.82	303.86	302.73	304.06	304.89	301.62	304.72	303.23	303.08	305.46	304.17	304.11	304.33	304.82	305.52	303.56	304.34	303.1	301.29	304.47	304.9	302.02	306.3	299.56	302.82	304.27	303.66	303.08	305	305.86
314.63	315.85	314.47	313.09	313.54	316.6	316.58	317.05	316.03	313.35	316.55	314.16	314.22	315.16	314.89	317.47	315.27	314.18	314.11	314.24	316.58	313.51	317.14	315.36	317.1	313.33	315.27	313.32	314.9	316.17	315.38	315.58	317.06	315.13	314.13	313.06	316.15	315.1	316.16	312.78	314.08	313.34	315.07	315.5	315.09	316.07	314.24	313.95	314.88	315.33
310.75	309.01	308.55	311.42	311.51	311.73	310.94	310.57	310.25	310.93	312.23	311.43	311.26	313.53	308.77	310.09	311.76	311.79	312.11	311.42	312.58	310.82	311.71	309.83	312.94	309.23	313.11	307.44	311.08	313.62	309.27	312.51	311.01	313.5	312.07	313.04	311.18	308.23	309.9	310.41	310.22	311.18	312.15	310.5	311.85	310.81	311.54	312.04	309.75	308.76
294.8	291.16	297.41	293	294.23	291.82	292.19	294.26	291.26	296.92	295.54	292.78	294.09	294.1	294.27	292.47	297.13	294.14	292.75	293.59	295.33	296.05	294.07	293.42	294.41	295.04	294.19	294.12	294.79	292.68	294.74	295.83	291.98	295.91	292.38	294.2	293.62	294.88	295.47	293.5	292.72	293.47	289.86	294.61	294.86	290.32	292.91	293.96	294.74	292.38
312.39	313.13	314.31	317.13	314.78	314.82	314.93	312	313.69	312.91	314.65	315.24	313.95	314.88	314.53	314.33	315.23	313.81	312.21	314.8	314.81	313.58	312.57	313.96	315.42	314.54	314.23	316.86	315.93	314.27	313.34	313.07	315.88	313.51	316.29	316.78	314.96	313.26	314.68	315.56	313.65	315.83	314.6	312.89	313.57	315.05	313.18	314.03	316.73	314.74
300.96	302.01	299.38	302.52	303.31	302.03	296.92	299.24	300.62	301.21	299.69	301.3	302.1	300.88	300.43	301.7	300.89	300.17	303.04	302.52	301.17	299.91	298.66	299.84	303.06	299.41	300.06	299.43	301.49	299.76	299.59	301.03	302.02	304.88	299.1	302.72	301.88	301.2	303.53	303.32	302.06	301.91	301.73	300.72	301.57	300.14	299.81	300.79	301.02	298.57
295.14	294.95	294.82	294.42	294.73	291	293.19	294.17	293.17	293.31	291.54	293.91	294.34	295.4	292.29	294.87	294.69	296.48	291.48	294.27	293.26	290.39	296.63	291.03	292.57	296.02	295.71	296.19	291.06	295.89	294.73	295.49	295.65	296.09	295.65	293.1	292.39	296.38	295.23	290.88	293.31	294.07	295.45	292.94	292.2	292.58	296.54	294.67	293.46	296.51
302.31	306.46	306.23	303.94	307.4	306.59	306.4	304.47	307.21	305.34	305.01	304.78	305.4	306.9	304.31	305.01	305.36	305.41	305.91	304.99	306.17	305.28	308.78	304.96	307.69	305.47	305.52	304.53	304.28	305.46	306.21	305.84	303.78	303.75	304.32	306.69	307.94	306.22	304.51	306.96	306.33	306.31	305.6	304.91	305.5	305.14	306.34	303.07	308.25	306.27
313.49	314.52	314.79	311.96	311.4	313.49	312.67	311.45	314.1	313.75	310.96	311.33	312.03	313.82	313.43	317.19	313.74	313.13	312.28	314.31	315.96	313.2	314.45	311.79	312.96	313.6	314.21	316.26	311.49	311.59	313.74	315.91	313.83	311.9	313.7	314.68	315.73	315.58	313.25	313.71	310.95	312.99	310.48	313.2	314.8	314.97	312.81	313.18	310.22	316.22
303.75	301.28	302.66	299.84	303.91	301.41	303.37	301.79	302.39	301.96	300.31	306.64	302.76	303.37	301.94	303.86	302.4	301.24	303.48	302.46	304.04	300.39	299.87	303.76	304.91	303.34	304.37	302.85	301.62	302.69	305.23	304.23	301.61	302.01	301.81	303.69	304.04	302.85	302.8	301.58	301.47	303.9	302.14	303.96	303.68	304.64	303.01	303.66	302.66	301.38
327.73	327.26	327.96	327.85	328.63	329.87	327.04	329.62	328.29	326.96	325.37	328.77	328.14	328.43	327.9	330.85	327.95	328.8	328.23	326.51	328.09	327.25	326.62	327.49	326.77	324.93	328.74	325.44	329.71	328.82	327.63	327.49	332.36	326.08	324.59	327.79	328.44	329.56	329.56	327.88	328.03	329.06	328.42	327.27	326.71	328.84	327.05	329.57	329.19	328.01
309.13	313.48	310.3	310.21	309.86	311.13	312.37	309.52	310.04	312.6	309.82	312.99	309.69	311.54	313.65	310	307.19	310.29	310.5	312.12	309.95	309.05	310.39	309.21	309.78	312.29	308.98	311.14	310.74	311.76	309.15	311.95	310.82	308.77	311.07	312.58	310.04	310.61	309.79	310.04	310.34	308.04	309.51	310.88	312.76	312.9	310.67	310.28	310.66	311.34
308.96	307.65	308.4	311.42	306.88	308.84	310.43	310.6	309.02	309.17	308.76	309.71	310.79	310.55	309.63	309.51	309.76	309.89	308.93	310.39	306.18	308.72	311.74	308.63	312.11	310.34	309.63	308.33	309.3	311.87	310.7	310.48	309.14	309.87	309.36	308.24	309.22	311.15	309.9	309.93	309.97	309.03	309.98	308.58	310.14	306.6	310.15	308.13	307.74	309.98
294.24	300.22	297.96	295.34	297.64	296.78	298.67	296.35	294	298.42	297.21	298.09	295.73	297	295.7	295.56	295.59	297.5	293.27	298.28	296.06	296.8	294.81	295.91	299.43	298.59	297.8	297.46	294.84	297.12	298.29	298.36	296.86	295.5	296.26	295.76	299.41	295.37	296.18	298.81	295.45	298.92	295.46	298.21	296.35	295.52	298.76	299.04	295.6	295.73
317.28	316.61	316.72	318.09	317.18	317.82	319.22	316.93	316.31	317.25	316.89	317.08	318.68	316.99	317.38	316.83	315.65	319.12	317.19	316.42	316.7	317.34	316.02	312.84	318.21	316.78	317.34	321.34	317.06	318.77	314.49	317.7	319.56	315.79	319.04	317.97	315.82	318.61	318.24	318.57	316.33	317.79	316.8	317.22	318.28	318.32	316.84	317.39	317.32	318
311.44	309.27	308.47	311.4	312.98	306.05	309.91	312.42	310.68	307.25	311.35	310.02	309.71	308.26	311.34	311.37	309.57	309	311.15	309.53	311.15	308.97	310.05	309.5	309.29	307.35	310.79	310.64	308.23	309.16	307.33	312.32	306.6	309.75	309.58	309.2	310.81	311.03	307.16	309.98	310.78	308.45	310.95	309.28	310.4	310.32	308.61	309.71	311.62	309.98
316.36	317.97	319.17	316.88	317.06	319.65	316.81	315.54	318.2	319.15	318.2	317.01	317.18	316.36	319.22	318.58	320.31	316.94	320.27	318.43	316.28	316.06	317.45	318.3	318.85	317.64	319.1	317.94	318.82	316.53	318.45	317.94	316.61	316.82	321.02	316.72	318.41	318.93	315.66	319.68	319.6	318.58	317.14	319.81	316.94	316.96	319.34	317.08	318.45	317.68
311.87	313.27	310.67	310.3	312.09	310.38	310.71	311.42	309.85	310.54	310.06	311.65	310.19	311.57	312.22	308.83	310.1	310.89	308.96	309.83	309.95	307.85	308.98	308.38	310.62	312.8	307.9	312.32	309.71	311.36	310.54	307.46	312.13	307.64	313.41	310.72	311.2	308.8	309.58	309.93	311.61	309.98	310.87	307.69	311.67	311.32	311.13	314.2	307.77	310.35
304.56	304.55	305.66	304.96	304.86	305.76	303.25	303.42	304.17	304.8	304.67	303.76	304.92	304.37	302.72	304.19	304.58	305.44	306.41	305.13	304.26	303.67	304.63	305.25	304.74	304.27	304.85	304.2	301.29	303.09	303.3	306.3	306.2	303.3	304.32	304.28	302.83	302.5	304.43	304.08	303.88	305.9	304.9	304.72	303.13	306.45	303.22	304.24	303.26	302.54
311.89	309.81	310.64	311.1	310.16	309.76	309.47	311.53	311.07	310.9	312.17	310.6	310.36	309.33	312.21	311.79	309.69	312.12	309.99	311.43	312.02	310.33	309.56	310.28	314.46	311.76	312.58	312.48	312.11	311.3	309.04	311.24	309.62	312.43	313.86	307.9	309.28	310.74	311.43	310.99	310.36	310.65	310.74	312.31	310.98	309.9	311.93	311.5	312.76	311.91
312.89	311.23	316.13	312.98	315.78	313.34	313.23	315.74	314.61	312.02	312.43	313.59	312.43	315.75	315.04	312.39	314.38	313.86	311.62	311.96	317.1	311.57	312.66	314.79	313.28	311.09	312.76	314.45	311.04	313.46	311.14	311.75	312.98	314.14	314.01	311.88	313.18	315.1	313.72	315.18	311.28	315.59	311.19	312.03	313.58	314.02	312.4	314.33	312.55	314.88
301.07	301.38	299.32	300.53	303.1	301.79	301.14	303.77	303.38	303.71	305.34	302.97	300.57	301.15	301.53	301.93	298.9	300.21	304.73	301.57	302.88	303.79	303.7	303.73	305.31	303.97	301.11	302.82	303.58	300.47	303.16	303.26	301.75	301.77	304.67	301.54	302.5	303.24	301.48	302.51	301.01	304.83	302.76	301.3	304	304.04	304.34	302.42	303.48	303.07
325.44	326.03	323.23	321.71	325.61	325.39	322.88	324.58	326.42	324.23	324.51	324	322.53	324.5	326.05	327.45	323.09	324.5	325.69	325.31	322.69	321.48	324.05	324.88	326.95	323.46	326.64	324.67	325	324.27	324.23	325.28	325.97	324.96	323.92	324	326.32	325.96	322.58	324.19	323.7	324.92	324.49	323.72	324.12	325.41	325.61	324.48	322.81	325.8
305.05	304.32	305.66	304.67	304.04	307.25	305.07	306.13	306.99	304.61	304.65	305.53	305.23	305.93	306.42	307	307.07	304.85	304.61	300.68	306.58	307.68	302.77	303.62	306.11	303.63	306.2	305.23	304.73	305.54	305.42	304.32	305.24	305.64	306.05	306.27	306.17	306.09	303.74	306.57	304.21	303.12	305.05	303.62	307.86	307.58	306.99	306.63	305.73	302.79
301.34	300.33	300.34	301.52	302.57	300.16	300.06	300.01	300.36	298.88	301.42	299.56	298.83	300.11	301.55	300.54	299.37	301.6	300.44	298.37	301.16	299.33	299.11	300.92	299.57	299.98	300.65	299.41	300.89	300.42	297.29	299.15	301.49	300.83	300.11	300.45	301.92	302.7	299.18	300.44	298.68	299.3	298.57	298.57	300.53	302.5	298.74	299.86	297.79	299.92
314.74	315.04	313.47	312.77	313.39	314.63	314.2	312.85	316.98	312.23	313.2	313.31	314.2	314.28	315.37	316.61	315.79	314.6	317.08	315.08	313.46	314.68	313.77	315.16	313.68	313.15	314.38	316.02	315.54	316.58	313.62	314.31	315.24	313.43	313.62	317.81	312.15	316.56	315.26	316	314.19	315.43	316.16	313.04	314.54	314.21	315.25	315.45	314.89	315.26
314.87	313.36	316.82	315.06	311.61	313.36	313.91	315.87	315.01	318.38	313.4	313.88	314.55	314.71	313.89	314.67	312.95	318.03	314.96	314.26	315.08	315.18	316.24	316.15	316.99	314.83	314	316.03	314.04	317.82	317.27	315.52	317.13	314.14	314.09	316.12	315.81	312.33	313.61	315.44	315.97	312.03	313.6	316.47	316.66	313.85	314.98	318.02	315.61	314.32
317.13	320.26	318.61	317.41	318.82	317.52	320.68	318.9	318.07	316.59	318.41	317.72	317.51	319.51	320.41	317	316.9	320.52	316.89	319.16	316.26	317.18	318.43	318.64	317.02	318.09	317.09	319.09	319.53	317.48	319.95	319.03	318.31	317.21	316.03	319.39	315.77	318.34	319.3	317.71	319.14	317.46	319.51	319.31	318.21	318.65	315.51	320.69	318.12	315.52
295.26	294.28	297.5	297.85	296.99	296.24	296.17	294	296.59	296.78	296.65	295.09	296.48	295.68	299.41	295.93	298.44	297.15	295.66	295.04	296.7	297.39	297.83	297.83	295.25	298.09	297.32	297.29	295.92	294.83	298.03	295.38	297.36	297.28	297.19	296.69	297.27	295.66	297.95	297.41	297.69	297.16	296.56	296.03	297.42	296.72	298	296.6	296.71	298.23
304.77	302.79	305.84	304.92	306.12	304.13	305.2	302.23	304.47	305.27	304.86	303.99	306.97	303.86	304.16	303.06	303.57	306.57	303.27	305.52	304.8	304.53	304.77	304.57	303.61	306.2	305.09	306.14	303.66	303.14	309.26	306.52	304.91	304.54	308.23	304.22	304.71	303.49	306.64	304.97	303.74	303.48	305.85	306.56	304.66	303.83	301.95	305.17	306.39	305.27
298.29	299.04	297.93	295.29	297.38	296.99	297.04	296.62	297.35	297.86	297.91	296.25	297.15	296.22	300.49	297.87	297.35	295.62	296.57	296.26	296.35	296.24	295.24	296	297.42	296.56	295.65	292.93	295.95	296.78	297.54	298.35	295.53	294.84	296.82	297.75	301.46	296.14	297.43	295.52	298.3	298.18	295.42	299.71	297.26	297.62	297.07	297.55	297.15	295.05
312.14	315.57	316.75	317.36	316.78	315.27	313.45	313.45	314.33	315.45	314.47	314.74	314.9	317.42	310.01	316.09	314.07	314.98	315.01	313.9	314.76	314.64	314.68	315.05	314.16	311.4	313.96	316.73	314.84	317.32	316.38	314.91	316.58	314.89	314.69	318.5	312.15	315.87	315.51	315.22	315.49	316.19	314.78	316.63	315.46	313.95	314.51	315.36	316.05	313.79
304.21	306.75	306.8	305.67	309.29	306.86	308.26	305.14	306.33	306.7	304.34	305.06	309.57	308.13	308.91	306.87	305.36	307.53	305.21	304.63	308.04	305.91	305.4	306.2	305.56	307.9	306.27	307.39	305.71	307.34	303.98	306.01	305.21	304.97	306.54	303.4	306.86	305.48	307.81	306.82	305.82	303.52	308.53	305.27	305.07	306.59	307.65	305.29	309.16	304.79
313.71	316.69	313.24	315	314.81	314.72	314.72	314.71	313.35	315.86	314.69	316.99	315.79	313.34	314.99	314.93	314.88	313.27	312.74	316.14	314.81	312.66	314.22	312.67	317.48	313.66	315.88	313.79	316.91	314.93	313.87	314.79	315.86	314.98	317.91	314.96	312.56	316.16	316.87	311.28	316.06	314.83	315.21	315.36	317.09	314.31	314.5	312.68	314.96	314.86
310.01	308.74	306.34	306.54	305.45	307.27	305.67	305.75	307.34	305.58	305.7	307.53	305.46	308.81	309.32	307.12	304.02	305.84	305.27	307.83	311.78	304.17	308.04	308.26	308.77	306.39	303.98	307.47	309.26	306.55	307.35	306.27	306.25	306.61	309.48	306.58	305.46	306.64	306.11	306.27	306.57	307.8	308.42	308.56	305.07	307.39	307.52	307.89	305.87	306.41
318.53	319.05	319.5	319.14	321.91	319.3	318.67	318.81	315.91	318	318.42	318.56	317.19	316.84	315.86	319.52	316.24	317.5	317.4	320.73	320.67	317.66	320.48	318.47	316.67	320.72	319.28	317.03	318.43	318.51	318.77	319.74	321.33	319.02	319.59	317.62	319.64	317.99	318.97	317.91	319.41	321.03	319.42	316.25	320.24	319.29	316.89	319.49	322.31	316.51
311.61	312.28	313.56	312.38	314.61	313.37	312.67	315.13	313.74	311.28	312.91	315	312.38	312.31	312.99	312.43	312.31	313.66	312.48	312.55	314.29	313.57	312.45	313.46	313.93	313.59	312.47	313.73	314.69	310.98	313.24	312.98	313.85	311.79	314.27	309.38	312.82	314.78	311.23	312.97	312.55	315.3	313.54	313.62	316.2	312.95	312.2	310.59	313.08	312.92
302.31	302.67	302.44	299.45	301.34	299.23	301.9	302.38	299.87	303.9	300.93	300.54	303.56	300.04	300.86	301.02	298.47	297.76	302.9	299.8	300.16	299.51	303.37	300.47	300.01	303.72	301.79	301.42	300.77	300.72	301.42	301.75	300.89	300.58	302.82	299.75	301.24	300.29	302.26	303.73	300.67	299.61	302.62	302.56	301.16	300.65	300.39	302.32	300.56	300.28
305.84	305.11	302.96	307.28	305.7	302.75	305.92	307.2	306.04	306.8	306	304.76	306.27	305.98	306.57	307.19	306.26	305.12	304.64	305.06	306.36	304.61	307.43	305.35	302.64	305.31	307.12	304.01	306	306.27	304.25	306.14	304.13	304.73	306.02	306.11	304.05	307.16	307.02	305.13	308.22	304.83	305.9	303.39	303.71	306.66	305.55	305.67	303.75	306.85
311.88	311.52	310.46	313.86	311.56	309.92	310.02	308.69	314.02	310.47	312.84	313.27	308.5	307.47	312.46	312.28	311.63	310.67	312.49	313.34	312.19	311.89	309.83	314.68	311.57	312.81	311.39	313.58	314.7	313.5	311.62	311.84	310.09	311.5	312.11	308.36	310.55	312.65	310.42	313.4	314.52	311.22	310.19	311.23	313.46	311.28	312.69	311.19	309.6	311.59
298.11	299.65	300.02	299.31	297.97	298.54	297.85	299.11	300.9	298.18	300.24	300.04	300.41	299.82	301.14	300.75	297.3	298.35	301.78	302.21	297.83	301.88	301.58	299.7	297.9	298.7	298.13	299.13	300.96	302.35	298.96	299.12	300.39	300.68	299.82	299.35	298.64	301.14	302.67	300.24	299.12	300.71	300.71	297.07	300.67	300.21	298.95	300.14	299.55	301.07
314.88	314.96	315.34	314.64	313.2	317.69	318.35	314.66	315.61	316.5	314.6	317.15	314.66	316.93	315.55	316.92	317.6	315.81	318.61	316.95	317.37	315.84	313.94	317.52	316.09	314.76	313.71	316.94	314.15	316.96	315.7	316.68	316.6	314.49	315.28	314.49	316.8	318.35	314.65	316.35	318.09	316.3	317.3	315.58	314.39	315.29	316.49	313.78	315.52	313.93
313.27	313.83	311.69	312.5	309.28	312.39	315.18	311.67	311.9	312.01	311.63	311.87	312.24	310.48	314.29	308.85	313.28	313.62	310.44	313.82	312.43	312.8	313.19	310.64	312.24	309.98	312.86	311.34	310.91	312.79	313.17	311.05	311.02	309.98	313.61	313.25	313.47	313.41	311.64	313.51	311.06	312.67	310.79	311.72	312.12	312.07	312.77	312.32	314.06	311.36
301.17	303.17	303.98	303.41	300.7	304.74	301.92	299.9	302.57	305.7	302.62	305.36	304.49	302.84	304.51	304.23	302.23	301.39	305.67	304.88	306.4	303.25	303.24	303.98	301.83	300.79	303.4	302.57	302.97	302.81	304.84	302.72	301.87	301.66	304.12	302.6	306.35	304.9	303.25	304.42	303.24	306.01	303.19	303.54	303.95	304.11	305.06	304.02	302.83	300.73
318.09	320.73	318.25	319.25	317.24	322.49	321.34	319.73	319.77	319.43	319.45	318.24	320.08	317.02	320.51	318.79	317.94	319.24	320.99	318.03	317.25	319.17	318.25	321.27	320.33	319.29	317.11	316.67	318.18	319.99	317.05	319.41	321.84	320.04	322.33	322.08	319.09	320.03	320.29	319.65	320.72	316.95	320.19	319.19	320.26	318.89	318.05	318.4	321.02	318.66
328.01	326.61	326.94	328.45	328.84	327.77	326.01	329.21	327.83	327.83	325.06	326.71	323.65	328.03	326.92	328.22	327.95	327.34	326.21	328.57	326.94	325.91	326.92	327.1	324.7	327.76	327.19	327.83	327.95	328.18	329.2	325.93	327.92	326.81	327.91	324.52	326.25	326	326.14	324.47	325.64	327.47	327.21	325.05	328.79	325.52	328.76	327.64	325.58	326.6
301.82	301.76	304.88	302.45	302.94	301.85	305.31	305.38	305.18	303.02	302.18	301.56	302.81	304.18	303.66	302.6	304.14	303.19	305.61	305.61	302.59	303.97	301.75	301.81	302.54	303.39	301.78	302.17	302.31	301	305.25	303.27	304.32	304.84	303.23	304.93	302.57	305	305.19	305.74	303.76	304.29	302.77	301.2	304.34	304.98	303.53	301.72	302.24	306.51
312.41	313.97	313.48	314.31	311.62	313.93	314.97	313.81	313.14	312.45	312.42	313.94	313.33	312.47	312.44	312.89	313.28	311.54	315.17	315.36	316.78	313.77	312.56	312.91	315.45	314.9	314.29	314.88	311.36	313.87	312.79	313.38	312.52	310.46	312.73	309.66	309.54	313.51	313.44	313.88	316.75	312.23	313.99	312.54	312.63	313.19	316.36	313.57	313.12	312.72
314.59	315.67	317.34	317.7	315.17	316.42	317.78	319.7	319.45	316.66	315.53	315.99	317.71	316.06	316.17	315.54	315.06	316.75	310.51	316.78	315.38	315.53	317.18	314.31	316.21	315.55	316.22	315.66	315.99	314.97	316.72	315.72	315.01	316.8	316.76	314.25	315.99	316.42	314.95	317.61	317.93	316.35	315.4	315.73	313.9	319.11	313.86	316.02	316.15	315.82
303.62	303.63	303.27	304.04	302.58	302.33	303.21	304.33	305.33	303.84	305.35	301.95	301.72	303.13	303.39	305.25	304.15	302.27	302.92	306.03	301.04	305.64	302.81	306.42	305.09	306.34	302.86	303.88	303.43	302.37	304.38	306.71	304.5	303.85	304.74	306.13	303.59	302.41	303.99	303.53	303.6	306.58	305.76	304.65	303.14	303.05	302.88	305.22	304.14	304.4
297.53	295.91	296.24	292.59	294.92	292.81	295.98	294.93	295.3	296.55	294.48	295.88	297.16	294.83	296.14	294.78	294.97	293.36	294.43	294.63	295.49	294.24	294.69	297.04	292.2	295.64	295.84	295.55	295.63	293.66	296.54	295.29	294.99	296.5	295.5	297.4	294.72	295.43	295.08	294.65	292.35	295.28	297.33	295.27	294.75	293.47	295.68	294.12	296.34	296.47
306.93	302.97	303.21	304.74	302.84	300.7	301.44	301.41	302.52	303.04	305.89	303.44	303.84	303.86	304.73	302.54	304.3	304.91	302.32	305.71	305.6	305.03	306.13	301.89	304.27	303.34	303.32	301.36	300.94	300.64	303.03	303.99	303.3	304.83	302.81	304.5	301.7	302.89	302.36	303.44	303.25	302.53	304.73	303.1	305.16	303.38	303.53	307.17	303.43	305.83
317.54	315.46	318.86	315.49	315.88	315.19	316.75	315.39	317.4	319.14	319.72	316.19	318.56	316.25	317.92	316.67	317.71	316.44	317.07	316.61	318.43	316.46	318.46	319.16	317.24	315.62	317.25	316.55	316.49	319.91	316.82	318.96	316.7	316.9	319.22	317.18	318.67	317.93	316.82	316.64	318.89	317.66	317.75	316.94	318.63	318.74	319.38	315.79	316.5	314.81
315.66	316.93	316.47	314.4	316.68	315.83	315.6	314.81	317.1	316.87	318.63	315.58	315.47	315.75	317.53	315.45	316.85	317.06	316	316.58	316.54	315.33	316.23	316.75	317.06	316.71	315.4	316.24	315.81	316.3	316.94	315.93	319.09	316.28	316.67	318.3	318.22	321.75	318.4	318.14	315.83	314.6	316.78	316.27	316.43	316.28	316.33	317.49	317.97	315.1
312.17	314.35	313.81	313.69	315.05	315.75	315.94	315.08	313.14	313.58	314.9	315.09	314.46	313.84	314.25	314.79	313.79	313.12	315.13	317.1	312.82	311.2	313.93	314.93	315.65	313.76	313.98	316.36	316.07	313.1	316.07	314.32	316.44	314.43	313.08	312.99	315.1	315.56	314.14	315.2	311.82	314.52	314.46	314.15	314.91	312.3	314.99	316.91	317.05	311.05
313.75	314.12	316.15	313.87	313.97	313.68	314.96	312.95	315.35	315.64	314.28	312.98	315.2	311.4	313.94	311.42	312.96	315.56	312.97	312.55	314.45	314.14	315.28	314.21	313.23	312.59	311.83	315.07	315.43	314.19	313.51	315.14	315.02	315.27	312.77	312.4	312.36	312.97	312.01	312.76	315.99	311.8	314.55	313.79	314.64	316.3	315.31	313.42	314.46	311.96
328.41	329.22	328.02	328.59	326.13	326.6	327.29	329.64	326.61	329.48	329.14	324.59	325.52	325.67	328.11	328	329.79	327.52	327.58	329.23	327.3	326.85	329.75	328.53	327.7	326.49	325.84	326.46	326.7	330.41	328.72	326.28	327.96	329.19	327.03	324.18	326.03	329.02	328.29	329.02	325.88	328.63	329.35	329.05	328.22	329.42	328.39	326.16	325.59	326.27
301.44	301.58	300.42	306.81	301.51	300.39	302.28	303.71	302.21	303.75	303.16	303.48	303.47	300.88	303.55	302.44	300.88	304.84	304.98	301.36	303.62	305.08	300.7	305.99	301.41	305.06	307.44	302.33	306.51	304.53	302.16	302.74	301.43	301.5	301.03	305.84	304.38	302.98	303.24	304.07	305.1	303.59	304.83	302.77	301.53	304.88	300.75	305.19	304.03	305.18
306.49	304.87	307.05	307.63	305.52	305.95	307.2	307.32	306.67	307.05	306.5	310.1	306.41	303.77	307.4	305.91	305.44	304	306.1	307.09	305.55	307.68	309.63	306.46	306.1	304.85	305.56	306.33	306.54	309.06	305.39	308.15	304.2	305.86	303.9	305.85	306.23	305.56	306.17	307.32	307.73	304.96	306.9	304.37	306.88	307.95	304.08	306.32	306.76	302.78
302.06	300.95	302.48	302.19	302.14	300.62	300.9	301.69	299.28	300.99	301.09	298.98	299.71	300.18	301.33	302.8	298.84	302.04	304.19	299.53	301.35	302.31	303.12	299.23	300.95	302.8	300.58	300.8	301.29	301.64	299.87	301.46	302.64	301.2	302.04	300.52	299.4	301.2	301.8	299.76	299.25	299.45	302.02	298.11	300	300.24	301.51	303.63	301.65	302.13
314.13	311	315.56	314.06	310.42	312.76	314.87	312.59	315.22	311.63	312.51	312.15	313.44	311.84	313.21	312.75	313.32	313.22	311.9	314.84	312.44	315.32	312.95	313.91	313.75	312.94	314.63	311.74	311.16	312.69	312.52	312.59	312.64	314.95	312.22	310.89	314.11	312.91	314.12	312.61	312.41	313.89	314.11	313.91	313.17	313.99	313.25	313.21	314.26	313.93
302.76	301.06	301.75	301.41	300.88	301.44	302.26	304.47	301.94	301.74	302.39	302.44	302.19	302.1	302.85	301.35	298.86	302.99	304.44	303.22	302.02	302.61	302.32	302.86	301.61	301.27	303.58	302.29	301.75	301.09	302.41	302.5	299.6	302.36	302.14	301.98	305.08	299.53	300.31	302.62	301.52	304.71	302.66	302.81	304.09	305.21	302.35	302.37	303.01	302.29
311.29	312.08	310.5	307.06	311.17	312.09	309.13	309.5	311.68	312.37	311.8	312.8	310.99	311.14	312.88	308.68	307.03	310.93	308.78	311.73	311.51	310.96	311.5	307.94	309.98	312.59	312.85	314.28	311.41	309.11	310.9	308.55	310.74	309.95	313.22	313.09	310.53	310.04	311.78	310.31	310.57	312.56	309.22	308.83	308.77	310.99	309.39	309.3	310.82	311.13
315.99	316.32	317.03	315.7	318.61	318.1	316.64	317.95	315.65	317.91	317.5	317.62	318.38	319.35	317.64	317.89	317.32	314.81	317.1	317.12	319.28	317.85	316.5	317.08	317.34	317.22	318.67	316.36	317.3	314.83	318.77	317.73	315.11	318.65	320.58	317.65	317.99	315.19	317.57	318.78	318.42	317.42	317.04	314.68	317.89	316.73	317.84	315.7	315.32	314.73
313.71	314.81	315.22	313.02	311.74	313.97	314.57	311.18	312.48	314.8	311.36	312.54	317.43	311.84	311.5	312.52	315.6	313.8	311.09	312.95	313.25	310.71	313.45	313.78	311.52	311.96	312.61	312.35	313.6	315.81	313.62	314.87	312.66	314.19	312.64	311.63	313.69	313.34	313.95	312.69	310.69	310.27	312.05	311.78	313.26	311.72	314.54	311.92	315.92	313.96
308.23	306.34	305.47	308.02	307.83	307.97	306.17	306.88	305.59	309.25	308.58	306.62	306.15	307.12	308.65	304.19	304.25	306.83	307.42	307.3	309.55	306.93	308.27	307.08	306.5	307.05	307.82	307.51	305.27	307.42	303.72	306.83	307.48	306.48	306.8	307.85	306.06	309.95	307.94	306.16	306.2	306.1	307.4	304.14	304.68	306.56	308.84	306.76	308.16	305.57
298.52	299.54	298.57	300.67	298.09	300.23	298.32	299.36	303.91	302.88	298.36	299.65	299.6	302.75	298.79	299.4	301.24	299.04	302.21	297.76	298.64	298.16	299.02	299.26	301.69	300.68	299.96	300	298.89	298.78	300.65	300.49	299.91	299.75	299.83	299.47	298.54	301.17	300.1	299.64	299.95	301.79	299.55	299.69	303.08	302.2	300.15	300.79	300.47	300.88
316.5	318.76	319.53	318.2	316.62	314.72	320.59	317.93	315.09	315.13	317.47	320.68	316.55	317.52	315.49	317.29	315.85	315.36	317.64	316.36	315.77	318.06	316.86	319.41	316.42	315.66	313.87	317.26	316.9	318.28	316.03	319.09	316.95	313.74	317.45	316.66	318.49	317.56	317.82	319.55	317.6	316.49	313.34	317.8	318.81	316.31	316.54	317.89	317.93	317.18
298.05	296.12	297.46	296.43	295.53	299.24	296.87	296.64	297.33	296.93	297.95	297.79	298.08	298.87	295.19	296.31	297.49	297.44	296.2	297.48	295.15	296.85	295.05	297.78	299.59	296.35	297.05	295.33	296.8	294.92	295.28	296.29	296.43	296.22	296.8	295.06	296.95	297.09	297.36	299.04	296.67	294.1	298.3	297.76	298.3	295.23	297.79	299.17	298.02	298.06
313.88	316.37	312.86	315.13	313.99	315.3	315.56	315.05	315.72	312.85	314.66	315.02	315.8	314.71	317.4	313.75	315.85	315.43	315.38	314.48	315.59	316	317.05	314.41	313.22	312.88	314.48	316.42	315.78	314.96	312.77	312.74	314.85	315.19	316.17	315.57	312.88	316.31	314.51	313.33	314.65	316.95	315.76	315.99	316.85	315.41	315.16	319	316.44	315.23
326.9	323.36	326.14	324.07	322.74	323.94	323.31	323.8	326.65	325.22	324.63	324.93	323.69	327.34	325.78	325.59	323.12	322.1	324.87	324.58	324.52	323.71	322.64	324.36	326.01	324.41	325.43	325.12	324.81	324.51	325.9	324.29	323.61	326.39	325.99	326.57	323.19	325.82	327	320.78	324.18	326.01	324.28	325.98	325.98	324.58	325.11	323.77	325.25	324.89
305.57	305.18	304.43	306.03	304.36	306.24	303.1	302.93	305.24	303.96	307.53	303.53	307.38	301.85	303.78	305.89	307.4	303.75	304.42	302.17	304.15	304.34	304.02	304.06	302.96	303.66	301.57	304.92	304.72	304.77	304.37	305.71	305.31	304.75	304.64	306.57	305.99	306.44	304.64	303.79	304.72	301.55	306.5	305.82	305.11	306.98	306.67	304.63	306.59	304.96
324.68	323.35	323.72	328.87	322.82	327.11	324.34	325.26	327.28	327.74	325.27	324.99	324.73	322.79	325.14	325.31	323.58	326.62	323.05	322.45	322.08	322.99	323.9	324.96	324.43	327.98	324.64	324.73	323.09	324.44	323.63	323.21	322.24	327.5	325.71	326.53	323.72	324.33	326.1	323.96	322.83	325.29	324	324.73	322.9	325.23	322.05	324.69	323.98	327.94
324.14	324.98	325.14	324.17	323.67	323.22	323.25	325.43	326.23	323.12	323.19	321.41	323.99	325.97	323.27	326.51	326.78	325.38	326.17	320.59	325.93	323.38	325.5	325.84	325.92	324.15	324.17	329.75	326.21	324.04	322.52	323.83	325.42	326.58	325.92	324.25	324.99	322.66	324.91	327.25	327.27	325.53	325.17	325.43	325.27	324.61	326.47	326.11	326.22	325.02
312.75	311.22	312.55	312.97	315.11	312.93	314.72	311.42	314.16	315.1	310.55	314.11	313.35	310.73	313.34	314.32	311.31	314.05	313.45	313.31	312.88	312.02	311.88	313.39	313.48	313.29	312.87	313.63	311.72	312.06	310.65	313.31	313.3	311.69	312.94	311.12	312.9	313.02	312.27	309.96	313.31	313.12	313.92	312.53	312.36	312.2	312.54	312.33	309.19	313.14
314.99	314.29	313.74	316.25	314.74	313.75	314.18	315.39	316.22	315.27	315.15	314.16	313.52	315.35	313.86	313.9	314.62	313.4	314.17	316.4	314.65	315.3	316.59	312.71	318.05	314.98	313.54	314.47	315.06	314.93	315.6	314.61	313.44	315.04	314.55	315.37	316.18	315.01	317.05	316.96	313.84	313.98	314.56	315.9	315.13	315.86	316.1	316.82	313.01	316.62
300.07	303.57	302.1	303.52	304.24	302.22	303.19	303.16	304.98	302.76	304.74	303.68	303.57	304.4	301.19	304.69	306.26	303.04	300.81	304.46	304.23	301.98	304.78	302.31	301.23	304.45	302.79	302.58	305.74	303.28	305.08	302.02	302.98	300.55	304.97	302.38	304.61	302.86	302.91	302.99	300.59	306.23	301.73	303	302.87	304.35	300.84	302.52	303.19	305.82
300.31	300.72	300.06	299.8	299.06	302.35	301.74	300.31	298.43	299.58	300.39	299.91	302.44	301.51	299.47	300.46	301.1	299.55	300.04	302.76	300.27	298.51	298.71	299.11	301.6	300.71	297.58	297.76	300.71	300.3	296.44	301.77	300.84	301.82	298.08	299.18	297.31	297.6	301.39	298.9	298.76	299.17	301.02	299.62	301.76	300.49	300.56	301.66	299.05	301.05
317.45	318.67	317.15	318.98	316.13	316.16	317.05	316.64	319.21	317.47	316.05	317.16	318.49	316.15	317.81	320.25	317.39	319.51	316.47	318.74	320.38	318.02	320.29	316.87	315.95	319.62	317.22	319.31	318.03	319.3	317.18	320.37	316.26	319.85	318.12	314.98	319.44	317.81	319.41	319.75	319.37	320.39	319.84	319.2	314.79	318.09	317.92	320.99	321.73	318.58
313.07	311.33	313.78	309.97	310.28	312.51	310.17	309.7	308.7	309.4	312.45	310.66	312.03	312.07	308.51	308.83	311.69	307.86	310.76	309.99	311.26	308.29	312.03	310.11	311.75	310.85	311.96	309.73	308.4	311.34	311.32	308.92	309.71	309.63	311.57	310.93	312.13	312.09	309.5	312.81	312.1	309.32	309.72	309.08	310.71	311.57	310.14	308.27	309.84	310.66
303.98	303.1	303.98	303.69	305.42	306.92	306.98	306.13	307.73	306.01	306.54	302.3	303.67	305.68	304.39	306.12	306.75	304.84	305.66	308.7	305.84	303.26	304.95	305.85	304.14	308.07	306.31	305.11	306.31	305.39	306.1	303.48	305.48	307.95	306.67	304.28	305.74	304.74	306.07	305.17	305.16	307.26	305.62	305.25	305.49	305.18	305.18	304.42	303.73	306.34
329.6	329.33	327.42	332.34	326.12	329.19	328.12	328.87	328.07	330.14	328.77	325.3	328.74	324.84	329.89	326.8	327.66	327.02	327.96	327.42	327.33	326.98	327.75	328.14	327.38	327.64	327.56	327.48	328.22	327.93	328.16	327.43	326.77	328.42	329.28	327.44	325.42	328.08	328.77	326.73	326.51	329.73	328.24	325.5	327.94	327.12	329.17	327.28	327.14	328.11
314.55	314.14	314.59	312.39	316.02	314.59	312.96	312.72	315.93	314.44	315.76	316.09	315.54	312.1	315.95	316	314.56	316	316.08	314.61	312.51	314.52	314.72	315.03	317.15	313.49	313.94	313.01	315.98	313.47	315.18	316.84	315.84	316.63	314.44	313.38	316.32	315.79	315.68	316.04	315.96	314.78	315.1	312.94	315.35	318.06	314.6	315.64	315.42	315.05
297.94	300.26	300.34	298.56	298.71	299.58	301.78	298.95	298.96	299.32	299.91	301.89	300.53	301.96	298.83	298.68	301.17	299.92	299.23	299.2	300.35	298.47	300.4	298.02	298.62	298.59	301.98	300.46	300.13	299.57	301.23	302.93	301	298.23	299.45	299.47	301.56	299.71	302.59	303.51	298.9	300.83	300.68	299.55	299.46	300.4	298.79	300.53	299.78	303.47
317.93	318.98	317.36	313.23	316.78	316.76	318.35	319.25	315.24	317.82	317.86	316.29	315.99	315.89	317.09	318.96	316.53	315.77	316.01	314.47	318.51	316.33	315.06	314.78	317.66	318.24	318.15	317.4	315.97	318.42	314.53	314.5	316.83	318.52	317.31	316.6	316.87	318.6	316.41	318.29	315.6	316.16	316.32	318.52	318.95	316.36	316.85	318.21	315.16	316.58
303.14	302.3	303.02	302.73	303.84	302.43	304.17	301.18	301.93	302.14	305.44	303.12	301.56	304.8	304.82	304.19	303.68	301.83	299.78	304.22	301.27	302.62	305.48	303.06	302.6	301.5	302.41	303.56	305.11	306.02	301.74	303.75	303.09	302.07	302.21	306.51	305.01	301.15	303.52	303.91	301.1	302.36	303.73	302.42	301.86	303.6	304.46	302.97	301.54	300.31
305.38	307.04	303.39	305.13	304.29	305.69	305.42	305.25	304.97	307.78	304.03	303.68	303.76	303.73	302.94	303.08	303.88	302.63	301.46	301.53	302.8	304.18	303.97	305.5	302.17	303.12	301.72	305.07	306.63	302.95	307.28	306.28	303.64	304.01	301.7	301.73	304.64	304.59	305.21	304.73	300.93	302.95	304.41	304.01	303.4	302.37	301.06	302.41	306.75	302.87
302.84	304.65	304.55	303.54	304.79	302.97	303.26	305.19	305.03	303.88	306.02	306.15	305.67	304.51	305.19	306.19	304.55	304.13	304.92	305.1	303.99	302.92	304.04	304.7	306.53	305.82	303.17	304.87	304.57	305.37	304.38	305.25	302.71	303.58	305.77	304.35	304.47	303.69	302.54	304.75	305.82	306.1	304.81	303.18	302.09	305.2	305.98	300.81	301.91	302.62
302.45	303.46	303.55	304.22	303.74	304.26	305.18	303.97	303.59	302.84	304.75	302.41	302.24	302.86	305.04	304.61	305.8	302.41	303.9	303.51	303.01	302.24	300.6	304.93	303.95	302.1	306.12	304.26	303.66	304.02	303.51	302.17	302.36	304.67	304.03	304	304.86	302.76	305.98	302.29	302.91	303.65	302.34	305.02	302.94	301.22	303.73	303.47	305.69	304.47
317.16	316.36	315.9	315.56	313.72	315.61	316.85	319.49	317.7	315.8	314.42	316.1	318.74	315.79	318.5	315.92	315.67	314.53	317.3	317.37	317.36	317.92	318.75	318.25	316.51	315.49	318.44	315.92	315.71	316.31	314.7	315.7	317.52	315.74	316.3	318.07	315.64	317.96	316.16	317.09	316.39	316.66	317.08	316.93	315.17	316.44	317.08	318.78	316.6	315.62
316.39	315.02	316.26	315.9	315.91	318.46	318.34	314.73	315.36	316.93	317.62	316.19	318.32	317.05	314.53	316.43	316.62	316.14	315.54	315.09	315.79	316.1	314.43	315.02	318.52	317.07	316.82	316.29	313.22	316.07	317.07	316.52	315.1	314.85	316.45	316.99	316.96	313.95	313.68	316.6	317.87	315.15	317.47	313.95	314.94	314.18	315.83	315.76	315.05	316.45
316.16	316.48	314.46	312.68	314.81	315.79	313.91	317.11	315.66	313.37	315.1	316.18	314.25	314.7	314.3	313.61	315.09	317.71	313.53	314.6	312.51	314.29	316.81	314.81	317.98	316.03	314.59	316.52	314.41	313.62	315.92	315.37	315.07	314.07	315.39	315.01	315.38	313.72	315.59	313.45	315.23	315.56	313.33	314.85	313.98	314.78	314.07	313.56	313.88	315.95
297.36	294.77	296.2	295.28	295.49	294.74	295.7	294.94	294.59	296.18	296.38	295.63	294.61	296.86	294.31	294.34	293.11	294.59	295.17	295.39	295	296.2	294.05	293.55	295.87	295.29	294.08	293.95	294.68	293.35	294.47	294.78	296.06	296.81	293.74	295.98	294.63	291.95	293.56	293.95	293.8	295.68	295.77	294.47	295.01	297.88	293.49	295.06	297.39	293.62
303.97	305.88	305.2	306.51	304.6	304.5	305.36	303.47	303.93	302.76	301.73	304.39	307.96	305.86	303.53	306.84	304.36	304.7	304.78	305.18	305.92	304.85	303.32	306.39	304.58	303.92	305.14	306.61	304.62	304.1	302.93	305.42	305.01	303.9	304.79	304.25	304.81	305.94	306.4	307.62	303.38	304.45	304.77	304.49	307.12	306.07	306.67	303.47	303.76	304.54
302.86	301.04	303.92	302.24	301.11	302.15	301.54	300.74	300.14	300.68	301.24	301.68	303.08	302.31	300.78	300.77	299.88	303.24	298.15	301.7	301.86	296.61	300.62	302.7	302.34	302.54	301.56	299.7	299.93	306.9	302.08	300.18	299.53	301.42	302.83	301.32	299.5	303.32	301.22	301.39	299.93	303.69	299.53	299.5	301.1	302.67	301.39	300.61	302.7	303.77
307.25	302.98	303.04	302.49	303.44	303.99	304.34	303.44	304.63	301.46	302.89	303.02	301.58	301.42	302.67	304.4	302.68	304.37	305.77	303.76	302.9	305.07	303.67	303.55	303.92	303.23	304.41	303.03	300.99	303.46	305.73	302.15	304.45	304.64	305.3	304.38	305.09	305.24	302.91	304.75	305.5	304.97	302.3	302.74	302.33	302.11	302.3	304.26	302.93	304.27
310.7	312.95	315.34	310.95	313.63	312.33	315.93	315.37	312.91	315.15	312.23	313.98	311.06	311.28	313.15	312.35	311.27	312.38	309.56	310.24	311.78	312.39	312.45	314.57	310.28	312.66	314.87	310.46	313.12	313.84	311.4	313.24	311.04	313.54	313.31	312.74	308.1	316.28	311.76	314.1	311.62	311.57	313.32	311.74	314.36	313.19	311.14	311.67	309.53	313.48
318.91	317.88	320.5	318.09	318.81	316.23	318.11	317.57	315.22	315.63	317.18	317.01	317.81	316.59	317.56	317.52	316.63	319.25	317.44	315.66	316.57	318.93	318.2	317.09	318.61	316.8	316.4	318.06	319.82	315.05	317.59	317.38	316.78	317	318.66	318.73	317.68	317.3	316.26	315.22	317.6	316.12	316.36	315.35	314.39	317.45	316.71	317.49	317.68	317.93
303.07	305.67	308.7	305.12	303.92	304.34	304.97	303.18	306.44	301.99	306.32	302.95	303.67	302.42	303.04	304.87	303.31	305.3	304.26	306.14	303.41	303.04	305.3	302.53	303.33	304.58	305.04	300.06	305.02	306.41	304.32	303.91	303.42	302.94	303.26	301.95	305.2	302.13	303.86	303.96	305.05	305.78	305.39	301.31	303.8	302.85	307.46	304.04	304.21	301.64
300.4	302.93	301.96	302.4	302.32	302.63	304.39	302.48	303.58	304.23	302.42	303.95	301.23	301.85	301.56	301.78	303.61	300.3	303.04	300.08	304.55	301.82	302.24	301.04	301.22	302.31	301.32	301.87	301.33	301.15	302.78	299.46	302.28	303.12	303.29	301.96	303.55	299.54	301.62	303.48	304.86	302.59	303.24	303.65	302.11	301.49	301.76	303.76	300.83	305.36
292.03	292.18	292.25	292.74	292.26	293.84	292.01	295.75	293.59	294.34	292.64	293.8	291.84	295.7	293.19	294.66	296.59	293.87	292.83	294.02	292.96	294.4	293.7	291	291.5	291.86	293.29	292.77	293.71	294.19	293.1	293.05	296.21	292.79	294.11	292.92	292.63	292.55	293.23	296.17	293.07	293.96	295.22	297.64	292.16	292.96	293.54	292.35	295.88	292.87
303.56	303.14	303.52	301.95	304.38	303.47	303.72	304.87	303.8	302.67	301.39	302.83	304.64	304.25	303.56	304.25	302.62	303.6	301.63	303.81	303.32	302.52	305.25	306.61	300.52	304.21	305.35	301.07	302.45	300.86	304.52	306.27	300.91	304.2	302.34	304.65	304.27	303.08	305.17	301.4	302.7	307.02	302.48	306.92	305.7	303.21	301.59	303.18	303.05	301.94
311.81	314.58	314.35	314.17	313.82	314.64	314.71	313.62	313.62	312.19	314.61	312.93	313.97	314.11	315.72	313.14	314.9	314.27	314.53	313.17	314.57	313.12	314.59	313.27	316.14	313.72	314.99	313.22	312.56	316.3	313.95	313.85	313.63	314.26	314.1	313.59	314.33	312.26	315.81	313.71	313.42	313.03	314.13	313.11	315.87	312.89	314.07	314.35	313.98	313.32
313.94	314.19	314.8	315.27	313.43	312.95	312.32	314.71	313.07	314.61	311.9	314.57	310.3	315.57	313.07	314.76	312.02	311.95	315.02	311.74	314.03	314.78	309.92	311.59	316.26	313.61	310.99	311.54	313.34	314.07	310.93	313.43	313.94	312.15	313.16	315.54	313.58	314.96	313.94	315.63	313.54	314.17	314.19	314.06	311.34	314.14	314.72	311.79	314.42	313.9
314.62	312.54	313.84	315.19	314.81	313.46	311.55	314.06	311.61	313.37	312.64	313.41	312.84	313.55	312.87	313.68	314.47	316.02	312.21	313.43	310.31	313.48	313.29	315.2	314.76	314.87	312.16	313.63	313.41	313.24	314.03	311.56	312.91	313.51	314.06	316.42	312.51	313.62	314.6	315.88	309.9	313.58	311.09	311.67	314.7	313.37	313.18	311.54	310.86	314.37
304.26	303.18	307.44	303.11	304.48	304.61	301.8	304.24	306.05	301.02	304.16	303.15	305.96	303.91	306.74	304.11	301.29	306.73	306.2	302.39	304.09	304.29	304.23	305.67	303.93	304.48	303.44	305.72	305.99	303.56	303.08	302.42	302.64	305.55	305.8	303.43	303.8	304.68	304.73	304.41	303.18	303.85	305.9	300.89	301.78	303.77	302.54	302.53	306.73	304.34
313.86	312.81	316.85	315.74	314.85	312.49	316.71	314.97	314.48	311.57	314.68	315.28	317.3	314.51	316.31	314.27	314.08	313.13	315.87	314.85	315.94	315.78	313.83	313.19	316.49	316.12	315.22	313.36	315.38	314.65	316.24	313.94	316.18	314.3	317.82	313.39	314.18	316.4	314.68	317.6	316.17	315.86	315.98	312.26	313.99	314.93	313.54	314.02	315.46	315.77
308.11	306.29	304.64	306.02	308.47	306.01	307.96	304.98	305.36	307.73	306.92	306.56	307.48	309.78	308.05	307.07	308.83	305.78	307.21	305.7	307.44	306.96	308.91	306.97	305.87	304.89	306.8	307.47	304.57	305.99	306.05	306.68	307.31	307.08	307.66	305.73	306.77	305.69	306.43	307.48	307.2	308.12	307.7	309.23	310.28	306.38	308.69	306.63	306.64	305.5
325.67	324.56	325.37	324.99	325.5	323.77	322.81	323.13	325.53	323.51	325.34	324.47	324.44	326.84	324.14	325.59	325.74	322.89	324.71	324.74	326.43	326.3	321.69	325.82	324.81	324.18	325.63	327.02	324.39	325.48	324.27	322.54	324.69	323.13	323.52	326.78	326.82	326.35	324.34	325.43	326.34	324.84	323.43	328.95	321.89	324.53	324.76	325.17	325.54	326.17
316.62	313.31	314.49	314.19	315.46	312.86	315.14	314.07	315.98	312.67	314.99	315.77	312.51	313.59	315.1	313.96	315.84	313.61	315.16	316.57	315.89	316.19	314.01	315.06	316.36	315.66	315.91	312.9	316.58	316	317.2	312.67	314.36	313.96	316.4	315.66	314.29	315.79	313.97	314.33	313.28	314.54	317.05	314.69	315.76	314.63	316.28	314.37	314.77	314.15
316.04	317.03	316.74	317.79	317.03	319.38	318.01	318.02	317.77	317.59	316.24	317.96	317.08	318.67	318.49	318.95	318.76	317.71	317.44	316.58	315.67	318.2	318.21	316.32	317.2	317.63	316.71	315.92	317.73	317.15	318.18	320.3	319.42	318.06	316.3	318.05	317.53	316.79	318.97	317.77	316.87	318.24	319.87	318.79	316.83	316.86	316.71	317.15	315.34	316.24
311.83	313.07	309.93	311.46	309.38	312.44	310.91	310.44	312.93	310.63	309.67	312.79	309.75	313.85	312.01	309.59	311.33	314.5	312.9	312.13	309.7	312.15	310.49	312.06	309.87	311.42	313.23	312.75	311.33	313.8	313.21	310.86	311.68	309.09	313.64	312.06	312.76	311.37	313.07	311.11	311.45	310.6	310.8	310.64	313.76	311.99	312.03	311.55	312.58	311.33
299.51	298.59	298.82	299.57	300.17	299.7	301.72	299.29	302.13	297.26	298.62	298.98	299.14	299.39	301.56	299.59	298.47	300.4	300.6	299.76	299.01	298.94	297.49	300.94	301.23	298.43	299.56	300.34	298.43	299.7	301.79	300.7	303.1	298.95	301.84	300.78	298.62	298.25	299.47	301.24	301.4	300.96	299.23	299.46	298.52	299.44	299.54	301.29	301.68	299.27
304.91	303.43	303.4	306.24	304.69	306.63	304.77	304.38	304.67	303.26	306.3	303.83	303.61	303.46	301.69	300.26	306.89	305.9	305.55	304.64	306.39	303.36	305.69	304.02	305.32	303	303.74	304.16	304.74	306.76	304.63	303.94	302.34	303.24	302.89	301.88	304.69	302.19	303.98	305.53	305.04	305.84	302.12	309.69	304.51	306.49	302.56	303.96	303.76	303.32
300.7	303.05	301.19	303.82	305.51	303.87	302.81	302.95	304.64	304.05	303.03	304.9	304.22	303.96	305.1	303.76	301.75	304.83	301.6	303.29	300.34	305.82	304.04	303.56	302.38	301.29	303.31	301.72	303.21	303.21	303.94	303.32	302.06	305.73	304.78	305.84	305.83	302	304.53	306.08	303.66	300.71	301.47	303.9	303.57	301.61	303.41	303.61	303.53	306.15
318.1	316.96	314.65	316.01	318.49	319.88	315.32	318.77	317.28	320.15	317.41	316.43	318.71	315.74	315.74	317.23	317.75	317.61	318.91	319.17	315.96	317.18	316.74	316.91	317.52	316.87	314.65	316.51	316.03	316.44	318.64	316.3	318.05	317.14	318.39	316.72	319.74	316.76	316.19	318.33	316.37	315.02	316.48	318.43	317	317.77	315.49	319.49	316.36	317.52
309.72	310.8	313.04	311.49	310.91	311.8	315.47	313.47	314.61	314.83	312.17	313.98	314.69	310.81	312.59	311.6	312.24	312.3	312.73	314.29	315.05	315.53	311.56	311.91	312.71	312.92	314.55	311.19	311.43	312.7	312.07	310.59	313.18	312.65	313.28	311.72	313.05	313.37	312.27	314.41	312.57	312.35	313.82	313.23	314.25	313.76	313.07	312.01	312.47	313.11
307.29	307.42	309.1	308.25	307.36	307.2	305.64	307.78	308.07	306.75	308.23	308.24	306.36	306.69	307.46	307.26	304.62	306.83	304.4	309.66	307.39	309.97	308.85	306.44	307.09	309.68	308.93	306.68	308.62	305.9	307.25	307.22	309.33	304.36	308.42	308.06	309.27	305.25	309.11	307.44	305.37	304.38	309.57	307.79	307.77	304.73	308.58	308.87	309.1	308.39
312.74	312.71	312.16	311.12	313.08	313.04	312.31	313.68	313.06	312.5	311.57	309.79	309.11	312.77	310.3	312.17	313.44	314.03	311.69	312.99	312.11	309.84	313.11	311.59	312.88	314.6	312.25	312.27	312.6	311.41	311.59	315.18	313.25	312.94	312.63	312.17	313.6	314.33	311.39	314.1	312.19	311.11	311.5	310.41	312.47	310.19	312.97	312.69	312.1	312.54
324.08	324.9	322.25	325.77	324.18	324.83	324.76	326.93	325.21	325.92	324.57	327.15	324.04	325.59	323.36	324.5	325.88	324.93	324.62	324.75	327.3	326.31	323.83	326.09	326.6	325.74	325.31	326.88	324.39	324.96	327.63	324.95	323.29	328.76	326.71	323.95	325.6	324.46	325.62	325.2	324.42	323.76	326.16	324.66	326.87	326.5	324.76	327.02	326.68	326.26
309.03	307.86	309.45	309.29	308.26	307.46	307.96	308.03	308.8	308.27	310.37	306.93	313.14	309.02	307.91	311.5	307.28	309.67	309.15	309.04	309.63	308.99	309.8	310.83	308.82	308.42	311.55	311.77	307.71	311.01	309.66	309.36	309.68	312.43	309.23	311.69	310.11	309.33	308.25	305.33	308.38	309.21	307.85	306.52	308.42	309.93	307.43	309.55	307.12	311.29
310.07	314.28	311.52	313.22	311.68	312.21	314.74	315.39	314.58	313.52	313.08	316.23	311.74	315.34	311.75	315.01	314.11	314.45	313.35	314.29	313.73	311.27	311.72	315.07	313.89	310.2	314.21	312.79	312.92	310.54	311.06	312.33	314.13	313.15	314.71	312.09	314.33	313.87	312.74	312.92	312.67	313	316.38	315.63	314.89	313.5	311.91	313.93	313.77	310.28
328.93	328.12	326.13	327.55	325.31	328.17	328.08	327.04	326.96	325.93	327.87	328.39	326.09	326.94	328.37	328.01	327.07	324.88	328.89	326.38	328.63	329.18	327.59	327.02	327.51	326.37	323.87	328.25	326.97	327.01	328.23	329.7	327.4	326.85	327.12	328.14	325.83	327.99	326.44	328.42	328.6	328.58	329.57	325.53	324.83	327.34	327.57	325.51	328.23	329.21
320.09	316.8	316.16	318.76	317.2	316.7	315.55	318.37	318.84	316.45	315.57	319.64	317.06	316.6	319.24	313.54	315.82	318.49	315.2	318.43	318.73	320.37	318.24	318.73	317.3	318.36	319.49	319.22	316.92	318.64	318.75	319.12	318.98	318.38	318.25	318.09	321.93	319.27	316.71	316.54	318.11	318.49	319.12	318.03	321.1	319.23	315.48	319.02	316.71	314.81
309.62	311.2	311.22	310.54	311.63	309.72	311.68	305.56	308.86	309.32	313.99	310.35	308.79	310.85	312.01	309.66	309.73	310.63	312.11	310.16	311.46	311.81	311.4	313.32	310.2	312.68	312.45	309.81	308.56	310.34	311.59	310.84	309.62	311.93	309.2	311.39	310.51	308.2	310.28	308.89	310.9	312.3	310.34	311.3	311.02	312.38	310.36	312.06	312.7	309.62
316.48	314.9	315.41	313.28	317.18	314.94	316.25	314.3	314.91	314.83	316.24	313.94	315.94	315.81	316.07	315.48	315.24	313.62	316.47	312.9	317.6	316.75	314.25	317.44	317.4	316.51	316.42	314.17	317.32	314.57	316.1	315.47	314.52	316.33	315.83	318.17	313.36	316	317.61	316.14	315.56	314.59	317.35	318.16	315.63	316.4	318.2	314.07	316.61	317.08
317.68	318.99	320.4	316.39	317.79	317.09	318.47	317.37	318.8	317.19	318.3	317.64	316.55	318.65	320.58	316.73	314.87	316.51	316.9	319.63	317.74	318.91	318.57	318.24	318.33	320.34	320.46	317.9	316.53	318.31	317.99	318.72	317.15	319.83	318.84	318.82	317.15	319.2	319.16	317.86	319.95	318.59	318.3	319.21	314.73	318.28	320.56	319.49	317.99	319.61
326.99	327.15	327.26	328.29	327.63	328.49	326.29	328.56	330.01	328.51	328.94	330.71	330.36	326.11	326.15	327.01	327.81	329.21	327.62	327.8	329.09	329.01	327.92	325.68	327.85	326.84	327.54	329.07	329.76	329.94	330.56	327.88	328.36	328.69	328.31	330.28	328.99	328.61	327.61	326.15	329.23	328.16	328.13	327.24	325.1	330.05	328.52	329.32	324.12	331.02
310.5	311.19	309.87	310.03	313.69	309.47	310.9	313.79	310.58	313.26	310.76	308.53	310.2	311.64	308.43	311.72	310.08	310.28	313.93	310.17	310.44	311.09	310.11	308.49	310.4	309.41	309.3	310.86	311.22	312.61	309.78	311.56	309.89	311.18	310.57	307.98	311.87	310.09	310.89	311.3	309.83	309.24	305.96	309.11	309.55	310.59	311.93	312.35	310.88	311.33
313.95	315.67	314.87	315.06	315.5	313.76	312.27	314.31	309.91	314.16	311.93	313.91	313.4	313.83	313.64	315.88	311.16	314.21	317.12	314.31	314.76	313.43	313.4	314.39	312.9	314.48	313.99	310.38	314.49	313.71	314.79	312.04	312.1	312.85	314.06	312.89	311.81	313.5	310.87	314.73	311.92	316.94	313.85	312.33	312.88	311.93	311.94	313.44	314.6	315.16
299.96	296.64	299.66	297.63	297.75	297.93	297.32	298.35	297.52	294.67	299.75	298.33	298.86	298.85	298.2	299.16	295.04	297.19	294.66	298.76	298.18	296.22	295.99	298.51	297.6	296.17	299.15	298.12	295.89	297.73	298.75	294.51	297.05	295.32	295.49	297.4	296.19	295.44	297.41	296.38	299.2	296.09	297.66	296.07	299.41	296.12	296.24	296.46	298.16	294.98
295.24	294.38	297.27	297.25	297.21	296.11	295.98	297.41	297.02	298.6	296.53	294.62	292.91	295.22	299.37	295.04	294.78	295.1	295.07	297.62	294.11	296.36	296.57	297.01	298.77	295.5	296	297.89	299.06	294.76	297.23	296.57	296.68	294.81	293.63	295.29	296.95	296.17	297.56	297.6	295.94	296.87	299.76	297.87	296.51	295.61	297.03	295.81	296.46	296.56
296.17	294.39	296.67	299.28	298.87	296.96	298.94	295.64	297.18	298.24	298	299.05	295.42	295.52	296.48	299.33	295.98	300.31	295.75	298.07	298.82	300.16	297.52	298.18	295.4	296.23	297.23	298.67	296.64	296.82	294.77	297.27	295.91	297.72	297.61	297.92	298.2	297.33	296.62	296.63	295.94	296.13	297.36	296.14	295.03	298.15	294.44	298	296.28	297.84
312.74	310.5	311.6	313.46	309.44	308.38	309.25	308.08	310.29	310.47	310.11	310.43	309.91	310.98	308.42	309.48	310.09	309.65	309.21	309.5	310.61	312.34	308.25	312.07	311.62	309.91	308.77	309.89	311.11	309.13	310.77	307.91	310.29	311.1	309.35	309.13	308.37	311.81	310.97	311.15	312.87	308.42	311.61	314.84	309.41	310.09	312.22	309.64	307.77	311.94
304.11	302.47	304.35	304.3	304.99	304.84	304.25	305.16	304.68	303.66	305.31	304.12	302.27	307.27	302.1	304.56	302.63	307.23	305.96	306.69	304.3	306.36	304.36	303.88	304.22	307.43	304.88	305.69	303.08	301.44	303.27	305.21	304.82	305.5	307.01	304.15	305.68	305.79	302.85	303.98	306.13	304.58	304.54	307.06	305.49	305.01	303.02	303.2	304.23	304.9
303.59	304.83	304.93	305.91	303.81	305.26	305.34	304.04	304.66	305.01	306.07	304.98	305.69	303.71	303.78	303.56	306.19	305.23	305.79	304.39	304.28	305.56	303.93	302.63	303.43	305.96	302.07	306.01	304.75	304.03	308.14	303.87	304.02	304.16	302.83	305.32	304.03	305.75	307.46	303.36	305.4	305.44	305.44	307.54	303.09	308.92	304.15	301.75	304.06	304.6
324.69	324.2	325.74	325.19	322.17	322.22	323.27	324.57	324.51	323.64	325.75	323.94	323.24	322.91	326.64	325.14	325.24	322.78	324.46	323.21	325.67	326.22	324.71	325	325.67	322.96	325.8	323.66	325.75	325.7	326.36	325.03	327.71	323.76	323.06	324.35	328.38	324.13	320.76	322.71	325.26	324.61	324.57	325.74	327.7	326.4	325.18	325.27	323.7	323.69
307.75	306.05	305.47	308.24	305.44	304.86	309.66	304.54	307.32	305.55	307.3	306.63	306.38	306.92	307.9	308.14	307.27	305.96	304.95	307.28	308.89	307.83	307.93	308.9	304.76	306.48	305.41	308.97	307.53	307.29	307.72	308.42	308.22	309.36	310.01	307.81	306.06	308.21	306.65	307.11	307.48	308.58	306.86	306.14	306.97	306.03	306.57	305.96	309.2	306.6
312.11	307.77	311.6	310.27	310.86	307.88	307.75	310.81	311.06	310.11	307.74	310.11	313.53	308.88	309.69	310.95	308.74	310.6	309.71	309.17	308.47	308.95	311.02	309.05	308.04	310.11	310.18	309.29	308.85	308.78	308.85	311.06	311.07	308.53	308.84	311.06	310.38	310.36	308.99	309.81	309.89	307.94	311.65	308.75	311.75	310.34	307.96	310.96	310.17	308.4
316.62	317.61	316.41	317.88	314.04	316.01	316.86	316.44	313.81	314.75	315.4	313.93	314.65	319.15	317.3	314.09	316.91	314.82	315.81	315.98	316.21	315.86	314.5	314.92	314.77	317.77	316.19	317	316.75	314.51	315.28	315.86	314.82	316.8	315.1	316.03	317.27	317.63	316.17	315.81	314.97	315.91	315.91	315.95	319.71	316.24	318.07	319.65	319.26	316.86
319.68	315.91	317.93	320.38	319.83	317.14	318.69	318.06	317.71	318.22	320.19	317.26	320.46	317.48	317.62	321.04	316.46	322.44	318.14	320.69	319.77	320.42	319.41	315.13	317.57	319.85	319.78	316.52	319.02	321.07	319.36	320.98	318.98	321.83	321.53	319.89	318.65	318.74	320.17	320.15	318.15	320.57	316.22	318.58	319.68	319.78	320.59	319.65	320.66	319.46
314.36	314.15	312.63	314.68	312.55	310.72	312.52	312.18	313.66	313.45	312.59	312.46	314.15	312.46	314.35	310.87	311.88	313.9	313.23	311.08	314.74	311.48	311.83	311.52	311.46	314.69	311.21	313.19	311.57	314.17	314.01	313.26	313.5	314.66	311.28	314.31	311.37	311.15	312	313.32	310.51	310.66	313.3	312.35	312.05	313.8	312.64	311.71	312.66	314.51
305.94	303.77	306.3	303.66	305.85	308.45	307.07	305.48	305.74	303.07	304.39	305.53	303.37	306.22	304.7	305.79	304.53	306.09	308.22	305.08	306.83	304.73	307.54	305.81	306.71	304.94	303.92	306.1	305.01	304.43	305.66	306.56	305.22	306.72	306.4	305.02	304.73	304.12	306.4	307.2	305.87	307.38	304.78	304.28	310	304.79	306.28	307.02	304.25	304.98
303.31	304.02	300.68	303.59	302.15	304.13	304.91	303.05	303.23	304.66	303.75	304.67	303.96	303.61	302.88	304.87	303.42	302.45	304.09	305.41	304.92	301.59	305.05	301.81	304.89	303.5	301.44	304.27	301.44	304.24	303.01	300.88	304.27	302.69	303.61	302.49	303.59	303.82	303.37	302.65	303.44	304.43	301.17	303.53	305.52	303.55	302.5	303.34	301.13	306.76
329.27	325.66	327.87	325.89	327.33	328.25	327.37	326.63	327.95	329.68	330.11	326.56	327.1	327.07	326.51	325.6	325.1	326.65	326.56	325.54	326.6	326.95	325.86	328.02	325.07	327.56	326.24	324.41	325.6	329.74	326.67	325.98	325.68	327.17	324.01	326.18	327.18	329.34	325.08	324.7	327.91	327.82	327.32	327.76	325.23	324.13	327.46	326.58	325.08	326.53
305.57	305.74	306.56	306.63	305.69	305.31	306.93	303.6	302.8	305.83	307.07	304.5	305.76	304.82	304.39	306.5	305.94	307.43	305.32	305.19	305.15	305.36	305.57	305.77	308.3	305.89	304.96	306.62	305.71	304.25	306.07	305.42	305.55	306.13	307.43	305.41	302.17	304.34	306.12	305.42	305.97	306.08	304.52	306.15	305.25	305.19	305.62	303.98	306.12	307.15
310.89	312.31	311.8	310.76	312.39	311.1	311.01	308.02	310.87	309.3	311.23	312.97	313.42	313.51	310.82	311.29	310.58	312.14	309.71	308.76	310.54	309.35	312.07	311.94	309.77	309.25	313.26	310.07	310.36	311.36	309.04	310.65	310.86	310.36	312.76	311.86	310.31	311.34	311.05	309.62	311.86	312.33	311.05	308.05	310.68	309.07	310.92	309.6	311.92	311.34
313.34	314.65	314.62	313.61	314.08	312.78	315.38	314.45	314.52	314.92	315.41	314.12	314.36	314.29	313.84	313.38	313.73	314.59	313.91	318.61	313.7	316.36	314.08	314.91	314.89	314.78	312.49	314.4	316.04	313.44	318.3	312.6	318.15	315.1	315.19	315.55	314.29	316.23	317.03	317.03	313.07	315.98	314.24	311.96	315.44	315.12	315.99	313.94	317.06	314.65
318.13	318.65	318.74	317.41	317.67	317.4	319.92	319.79	320.32	317.28	317.6	317.14	318.21	317.5	319.05	318.54	319.3	318.58	319.35	315.91	318.1	318.33	318.11	319.04	319.13	319.38	317.96	317.68	316.39	318.05	317.47	317.66	319.5	316.91	317.38	316.89	318.89	317	317.69	318.89	317.38	316.38	318.54	318.17	316.04	318.58	318.71	319.35	317.82	315.78
300.56	302.5	304.29	301.8	304.67	302.82	303.34	303.78	300.24	303.23	300.94	303.44	298.6	303.39	301.1	302.29	304.4	302.2	305.68	302.05	303.61	301.05	301.35	303.81	299.86	302.37	301.15	301.94	301.37	304.75	302.54	300.18	300.96	303.12	302.13	304.54	303.68	303.97	302.06	301.03	303.61	301.22	304.43	303.99	302.39	304	304.68	303.67	302.29	303.78
304.31	305.62	303.2	304.16	304.13	302.04	304.12	300.19	301.61	302.23	302.2	304.39	302.39	304.14	304.14	302.15	303.3	305.17	304.52	303.1	303.59	305.08	304.18	302.74	302.5	305.84	302.77	304.51	302.04	301.47	302.99	303.4	301.48	303.83	303.3	304.37	303	304.54	302.73	304.91	305.13	303.6	302.33	303.36	302.43	303.4	303.49	301.61	303.32	305.19
313.16	314.9	313.97	312.15	314.79	314.46	314.47	313.06	315.1	314.11	313.97	313.36	314.87	315.03	313.56	312.77	313.49	313.13	314.73	312.95	313.54	311.99	313.03	313.81	313.42	314.98	312.66	312.3	312.22	313.54	313.49	315.25	314.49	311.68	311.94	317.02	311.12	314.63	312.2	313.03	312.53	314.23	313.58	313.28	313.37	311.96	313.73	315.91	313.15	314.16
309.72	311.87	309.25	310.37	310.43	307.99	308.68	308.5	309.57	308.44	308.48	309.13	310.88	310.71	309.74	307.84	310.36	312.02	309.61	310.22	309.4	308.79	305.05	307.15	313.07	308.75	309.25	308.89	308.75	309.52	308.88	307.6	309.73	310.62	308.43	308.5	310.97	307.91	309.21	309.02	309.46	308.5	308.51	310.99	309.14	309.23	306.86	309	308.99	308.02
302.46	306.22	306.6	305.63	303.2	303.02	303.93	304.83	303.23	304.81	300.3	304.99	300.32	303.44	302.39	304.16	304.8	303.66	304.89	303.75	303.19	303.11	303.81	301.32	301.16	304.42	304.59	302.12	304.71	302.69	303.38	301.47	304.46	303.32	302.08	305.79	304.03	301.42	301.41	301.97	303.43	302.58	302.81	305.24	305.7	303.25	303.62	305.25	301.19	301.83
315.02	316.02	316.74	315.76	313.95	315.59	314.15	314.85	317.6	314.38	316.34	317.65	318.15	314.05	317.73	316.05	316.16	316.57	316.37	313.79	317.05	315.24	314.65	313.53	316.98	316.33	317.85	317.33	316.82	314.77	316.01	317.3	315.23	316.6	315.85	313.78	316.89	314.94	314.88	314.21	314.88	318.39	317.81	315.56	312.9	315.15	316.26	315.17	314.97	316.44
305.06	304.73	307.33	303.44	304.54	303.57	305.73	302.93	305.05	303.2	302.36	307.24	303.43	304.2	305.13	304.85	305.59	305.46	305.78	303.8	304.72	303.12	302.64	303.88	305.62	304.97	305.93	304.62	305.96	303.97	303.25	304.05	303.2	303.39	304.11	303.31	304.84	305.42	303.78	304.15	304.85	304.92	303.45	305.09	303.43	304.18	304.47	303.84	303.58	304.47
304.74	304.91	306.74	308.14	307.85	303.24	307.47	305.53	302.92	305.38	303.85	304.88	306.62	306.38	306.35	305.11	306.24	304.63	306.09	306.55	305.77	304.51	308.7	307.16	305.2	308.47	307.46	305.19	303.7	304.42	308.79	306.36	306.24	305.41	306.96	307.73	308.3	306.59	308.11	305.66	305.93	306.74	305.02	304.76	307.5	306.66	306.02	307.28	306.87	304.58
312.88	313.63	310.93	313.62	314.85	313.35	312.68	312.45	311.01	314.7	312.09	311.98	312.92	314.81	310.05	313.08	312.09	315.6	310.46	311.84	312.97	311.94	310.39	312.56	313.97	312.73	313.53	311.76	310.74	313.48	313.99	312.5	314.59	314.37	311.86	310.01	313.63	313.71	316.87	312.62	312.47	313.33	312.71	311.85	313.62	313.31	314.5	312.53	314.88	312.36
300.31	302.07	299.56	299.47	300.29	300.06	301.96	302.85	302.54	303.26	302.87	301.67	303.1	299.13	299.29	301.49	301.44	300.2	302.36	300.39	299.74	299.03	298.28	301.75	301.33	300.27	300.2	301.94	302.44	299.74	302.91	301.46	302.75	301.37	302.03	301.06	299.82	302.15	303.48	301.73	299.58	300.87	298.94	302.04	301	298.96	302.77	298.97	300.57	300.09
320.87	326.13	325.77	323.54	325.96	323.2	325.26	324.58	323.9	323.7	325.25	325.87	324.83	325.89	323.65	324.12	322.07	325.88	324.54	325.88	323.78	325.99	325.3	325.35	326.53	325.29	326.1	322.39	326.55	324.97	323.65	325.68	324.57	328.04	326.9	320.03	324.32	323.43	324.4	321.84	323.8	325.74	324.9	323.25	325.28	325.24	322.43	324	323.14	323.5
307.5	309.51	308.04	310.11	309.09	309.94	311.36	307.98	309.64	306.93	308.93	309.78	306.91	309.07	306.87	307.96	310.53	307.88	308.17	310.29	310	309.01	308.55	308.34	308.53	309.28	306.35	306.83	308.7	312.31	311.2	309.99	310.66	310.98	306.48	307.6	307.33	306.21	310.25	309.98	308.88	308.25	306	308.23	308.89	308.95	309.26	308.76	309.3	310.01
305.22	305.41	307.79	306.82	304.92	309.47	306.12	306.86	306.78	306.96	305.8	304.28	309.67	306.01	305.09	307.17	302.81	304.21	304.23	305.59	309.95	307.1	305.85	307.72	305.25	306.99	306.26	305.6	305.81	307.28	305.22	304.92	305.71	306.61	307.91	305.21	308.71	308.13	308.37	305.65	304.64	306.91	306.82	305.54	306.01	307.07	308.75	307.26	305.69	308.13
319.38	315.11	316.19	320.25	320.62	320.86	320.72	315.29	317.32	319.29	318.49	318.62	319.11	319.77	315.14	318.34	319.34	318.55	318.24	318.04	319.17	319.15	319.84	318.81	318.8	317.62	320.61	317.51	317.98	315.41	319.8	321.74	316.56	317.86	320.22	319.99	317.04	318.96	320.3	317.95	316.92	321.58	317.95	319.31	316.97	318.85	319.13	316.1	318.27	318.65
313.58	314.49	312.27	310.91	312.19	311.24	313.03	311.65	309.79	310.43	310.54	311.76	311.2	310.87	315	314.36	314.57	313.52	312.89	308.94	310.86	312.49	311.99	312.17	310.78	313.26	313.58	311.23	312.82	314.56	310.82	312.28	311.41	313.59	313.12	313.18	309.98	311.6	309.24	313.79	311.02	311.58	314.01	310.05	312.64	310.49	311.59	311.03	314.82	310.62
304.21	306.45	304.33	305.87	303.82	303.25	305.33	303.68	304.28	304.23	305.54	302.49	302.71	304.8	302.54	301.71	306.07	304.21	305.36	304.83	303.91	303.15	302.76	304.6	304.83	305.64	305.5	303.73	303.18	304.16	303.68	301.75	306.15	303.22	303.94	304.53	302.63	303.44	304.78	301.73	304.94	304.63	303.55	304.19	307.02	301.03	303.11	302.77	306.2	301.85
314.8	317.84	314.03	315.3	315.05	316.01	313.7	314.21	312.98	314.57	312.92	314.16	316.57	316.23	315.05	317.29	316.67	315.45	316.52	313.74	315.51	313.29	314.66	313.61	314.09	313.94	314.86	317.57	314.26	314.88	314.84	315.45	315.53	314.94	314.97	314.67	315.48	314.83	313.84	312.77	314.38	318.02	315.22	315.75	316.7	313.41	314.58	310.24	312.61	316.63
312.59	314.61	314.91	314.24	313.21	314.98	312.28	313.67	313.14	315.84	313.35	313.34	315.22	313.04	313.39	312.5	313.67	310.5	315.13	314.55	316.11	313.87	314.81	314.41	315.14	312.58	311.84	315.03	314.25	314.48	316.46	312.54	315.06	310.45	310.94	314.22	314.35	317.31	314.19	313.06	315.84	315.78	312.57	315.49	313.02	313.37	314.33	315.09	312.78	312.19
301.4	302.23	300.98	300.94	303.11	304.93	303.4	303.77	300.8	302.68	302.04	303.84	301.8	302	300.9	303.46	304.52	301.91	304.14	302.77	301.38	301.99	304.28	303.68	303.74	298.58	301.1	303.82	302.47	300.95	302.22	301.92	302.24	300.12	301.31	300.38	302.32	301.94	304.03	301.41	303.58	300.12	300.93	302.65	301.73	301.83	300.1	302.23	300.17	301.28
326.34	326.84	325.46	325.15	322.86	325.41	322.59	326.2	324.39	324.85	326.24	324.89	324.96	325.81	324.44	326.74	324.52	325.03	325.58	324.06	323.65	323.45	325.2	324.6	326.17	324.8	326.64	324.6	324.24	327.74	326.74	325.22	326.19	323.88	327.54	323.08	325.2	325.47	327.22	324.78	321.68	327.82	328.46	326.19	325.39	324.34	324.21	324.78	322.12	324.15
327.77	326.46	328.76	326.94	328.96	326.87	329.46	329.31	326.08	326.04	330.08	325.04	327.89	327.19	328.46	326.05	328.78	329.19	328.01	327.94	326.61	326.65	326.45	327	328.5	327.37	327.91	325.37	329.17	326.97	328.49	327.02	327.27	327.98	329.15	325.85	328.95	329.58	329.77	330.88	329.13	326.02	326.34	327.83	328.52	328.94	329.08	328.29	329.13	328.13
314.08	314.62	315.02	316.87	313.04	313.92	315.33	313.71	315.39	314.59	315.86	315.64	313.92	315.79	314.88	314.36	313.44	313.12	314.94	314.2	315.5	314.45	314.64	314.62	313.32	317.02	316.46	313.24	315.99	313.04	313.15	317.26	314.07	313.12	313.77	314.49	315.8	315.35	316.77	314.59	313.54	315.87	315.03	314.16	315.61	315.96	317.69	314.74	312.37	311.8
316.34	318.21	315.35	315.62	312.58	316.67	315.11	314.69	313.71	314.76	316.88	315.57	317.38	315.53	315.26	315.86	314.84	315.85	313.16	314.69	318.71	315.16	316.57	319.62	316.41	315.28	313.39	315.07	313.02	317.52	315.93	318	312.95	318.45	315.78	311.67	312.98	315.6	316.04	316.51	317.31	313.83	316.06	316.59	314.95	316.06	315.14	317.22	315.26	315.07
311.85	310.5	311.6	310.8	311.52	312.15	312.44	311	313.74	313.81	312.13	309.15	310.56	312.24	309.39	311.5	313.52	310.47	311.05	309.27	310.6	312.34	310.38	310.59	310.81	309.14	312.3	309.07	311.15	312.54	307.91	310.7	309.95	310.2	312.65	312.2	311.59	311.18	310.42	310.95	308.92	310.34	312.45	311.11	309.57	311.37	311.94	310.24	312.45	313.45
297.79	296.62	296.03	296.62	296.82	296.91	297.09	296.71	297.93	297.59	296.81	297.27	296.87	294.85	297	298.41	297.32	294.86	297.09	295.95	299.63	297.96	296.37	299.59	298.79	293.49	298.2	296.5	297.58	297.34	295.08	296.46	298.87	297.57	298.74	298.3	296.47	298.39	294.68	295.71	297.71	294.93	296.27	294.4	298.03	296.1	297.15	296.86	297.21	298.6
296.59	294.61	296.23	296.62	296.56	298.72	297.01	299.45	297.66	299.07	294.8	296.18	295.14	297.75	297.1	296.07	298	298.02	294.29	296.81	298.98	295.72	297.44	295.67	297.78	296.72	296.08	299.24	297.38	296.19	296.73	296.93	296.25	298.43	297.81	295.61	296.71	298.11	296.63	295.46	298.29	297.75	298.84	296.21	297.88	296.43	295.68	298.32	297.89	297
291.4	293.09	293.86	294.16	295.81	292.06	293.07	294.41	295.43	289.4	293.22	295.73	295.18	297.55	294.57	293.2	292.55	293.94	293.78	292.98	293.64	294.22	294.99	293.49	294.46	292.91	294.78	294.87	295.28	293.24	294.17	295.2	295.13	294.76	293.58	295.16	293.58	296.98	291.11	293.76	293.15	292.92	295.12	295.45	292.45	292.6	294.84	293.94	293.3	294.35
315.25	315.21	315.99	314.36	315.49	312.86	314.3	312.78	317.17	316.16	316.09	315.59	315.88	315.71	315.61	314.03	314.69	314.45	312.2	315.84	315.63	314.75	312.35	312.66	314.22	314.96	315.33	314.73	314.66	314.74	313.88	314.18	314.78	318.77	312.88	315.22	315.09	318.59	313.84	313.67	315.62	313.75	313.43	314.54	314.93	315.29	315.18	314.12	314.68	317.99
300.57	301.36	301.39	302.38	298.7	299.22	300.53	302.79	298.97	299.75	298.59	299.79	300.28	301.4	301.42	299.24	303.04	298.44	301.34	301.42	302.84	302.24	298.65	298.74	300.45	299.27	300.09	302.67	297.63	302.81	300.78	299.77	298.35	302.22	300.29	300.43	298.92	299.95	301.19	297.61	297.96	299.96	301.36	300.7	301.09	302.27	302.39	299.91	301.36	298.29
314.22	314.65	313.23	312.91	311.91	313.53	316.32	315.97	314.7	314.06	315.13	312.85	316.68	316.39	315.93	316.45	314.07	313.33	314.89	315.12	312.73	314.34	315.03	313.24	315.94	314.76	313.26	315.85	312.82	316.48	315.76	315.08	315.14	315.79	317.8	317.9	315.28	316.94	314.77	314.04	316.84	318.43	314.04	315.02	312.75	314.58	315.72	313.76	314.25	314.37
316.81	315.79	318.44	315.82	317.47	318.66	315.16	316.95	316.81	315.88	317.78	317.02	316.3	320.06	318.71	317.01	316.07	315.09	316.33	319.43	318.3	318.76	316.52	317.37	315.68	317.23	317.02	317.46	318.41	316.73	316.65	317.88	317	317.74	317.31	319.5	318.01	321.3	318.66	319.24	313.67	317.08	315.54	319.92	319.93	318.04	316.62	315.07	318.15	319.6
317.63	317.78	318.1	316.04	315.63	318.9	316.34	316.5	315.47	317.24	320.39	318.2	315.75	316.36	319.68	316.49	316.5	317.66	319.3	315.29	318.5	319.05	317.24	318.47	319.21	317.2	315.25	316.93	317.56	318.87	318.81	317.46	319.28	317.47	318.25	318.87	317.71	320.95	318.24	317.96	315.86	316.04	315.19	317.34	317.53	318.24	314.21	316.34	317.96	316.21
295.58	293.24	293.39	293.67	296.82	294.37	292.4	294.15	293.36	293.3	294.42	293.19	290.7	294.3	293.03	294.6	293.31	294.34	293.6	294.96	295.71	294.06	298.09	295.43	292.07	293.13	296.54	294.68	294.06	293.81	296.11	294.8	296.14	293.56	295.72	294.46	294.26	294.17	294.42	296.85	291.8	296.45	294.14	293.84	296.11	292.82	295.86	294.48	293.61	292.72
307.64	305.83	303.32	303.25	305.78	306.37	306.41	305.73	304.1	305.38	304.19	305.03	307.51	302.81	305.47	306.3	304.2	303.82	306.2	304.71	302.46	303.97	304.63	304.55	304.75	303.93	305.23	307.2	306.01	306.53	307.3	309.44	304.08	304.72	305.02	305.27	302.29	305.89	304.37	306.07	306.58	303.34	305.95	302.32	305.16	305.68	304.73	306.54	306.93	305.93
306.02	300.06	304.12	303.67	303.28	304.65	304.68	302.9	306.7	304.17	306.23	302.39	305.85	305.37	304.1	303.98	305.16	304.76	304.93	305.3	306.85	304.26	305.74	306.7	302.59	307.28	306.49	303.31	308.42	305.18	304.69	305.51	305.57	306.15	304.83	303.59	304.22	305.8	305.22	310.45	304.82	305.7	306.37	304.89	305.63	307.06	305.24	307.11	303.92	304.4
302.44	303.01	300.29	304.36	301.9	303.5	301.66	301.75	303.68	305.61	300.73	303.6	304.58	302.74	302.57	300.84	302.65	303.34	303.3	302.73	303.99	301.56	304.21	305.97	301.45	301.36	303.69	302.13	302.91	303.26	300.72	302.78	303.09	302.01	306.28	300.28	301.24	303.41	301.96	305.05	302.05	302.51	304.96	302.13	304.1	302.92	302.33	304.24	303.05	303.19
314.17	315.71	316.15	319.25	315.94	316.36	317.18	317.13	315.17	316.7	316.49	315.42	314.8	312.55	316.42	316.95	317.84	316.94	313.81	316.78	316.68	315.77	314.65	315.54	315.73	314.55	318.78	316.52	317.99	316.04	316.61	313.27	316.05	316.84	313.79	316.82	314.16	314.71	316.41	316.97	315.51	316.75	318.7	315.59	317.19	318.14	314.31	315.14	314	314.08
304.78	303.92	302.66	302.77	300.26	302.4	303.49	300.81	300.2	301.91	303.59	302.62	302.94	305.44	300.73	301.34	302.94	303.82	303.83	301.98	300.4	302.54	301.53	303.04	301.91	302.8	301.8	301.86	300.5	300.19	298.96	301.16	304.05	302.57	304.66	304.75	303.41	302.53	301.34	304.26	302.85	302.41	303.06	300	303.24	302.41	302.88	303.97	305.43	300.31
316.35	317.24	315.15	315.95	315.13	314.38	315.72	314.9	314.08	311.65	312.37	314.26	313.7	314.92	314.81	317.57	315.43	312.53	313.31	314.98	316.2	317.04	313.94	315	315.55	313.91	317.68	319.19	314.54	315.21	315.71	316.79	314.58	315.12	316.44	315.59	313.76	313.82	316.92	317.38	315.4	314.71	317.58	316.32	315.84	314.52	315.97	312.56	313.18	314.9
316.95	317.93	320.78	316.5	319.01	317.82	316.98	316.21	317.3	319.34	317.25	319.96	318.34	319.28	319.64	318.35	318.41	320.31	319.69	318.66	318.09	320.96	319.9	318.35	322.12	317.67	318.55	318.26	318.29	316.82	319.31	318.36	320.02	318.95	314.99	319.41	319.05	316.59	319.21	319.06	318.35	319.19	318.05	318.15	318.93	319.83	317.62	319.12	316.45	318.78
314.18	315.59	313.24	314.22	313.24	313.31	314.96	314.42	317.25	315.05	314.21	313.72	314.73	314.52	314.04	318.09	314.9	314.22	313.94	317.49	313.92	316.57	313.75	317.69	314.35	313.32	315.87	313.84	316.08	315.93	314.23	316.11	317.97	314.92	314.65	312.57	317.41	316.09	314.57	314.11	314.1	314.67	313.06	315.43	314.54	314.48	315.87	312.9	312.68	314.22
324.4	323.85	328.42	327.46	323.78	327.35	323.57	322.8	325.89	325.87	326.61	323.79	323.2	323.16	324.89	325.36	325.5	325.04	324.84	322.61	324.91	324.05	327.53	325.7	328.05	326.47	323.47	324.55	326.48	326.47	326.47	324.33	323.47	327.99	326.82	326.6	324.51	327.35	323.47	324.16	326.09	325.95	323	325.27	321.14	321.66	325.17	324.85	325.26	325.55
312.86	313.91	311.49	312.29	313.95	311.35	314.26	313.75	312.33	312.57	313.62	311.77	313.3	314.14	310.91	313.93	312.7	312.59	312.5	314.9	314.41	313.12	314.29	311.32	311.75	314.79	313.5	311.97	314.46	313.14	311.17	312.36	311.12	314.34	312.15	310.8	315.4	315.06	312.39	313.86	313.77	313.96	311.08	313.6	313.21	313.29	310.29	310.56	315.05	314.55
315.81	312.52	316.59	315.48	319.61	315.9	316.43	315.87	313.03	313.31	314.93	311.85	315.05	316.47	313.09	314.85	317.38	315.2	313.04	316.07	314.21	313.48	315.81	313.66	315.17	317.16	314.84	314.99	316.99	314.25	317.5	317.86	317.4	315.42	315.17	315.01	316.85	317.62	317.5	316.05	315.28	317.36	315.87	315.02	316.8	315.64	313.65	314.55	315.78	315.2
313.66	314.71	313.6	311.48	311.29	312.26	312.38	312.49	311.47	310.17	311.78	313.2	311.12	310.44	313.36	313.37	315.47	311.55	311.03	312.42	313.14	313.21	313.54	313.51	313.11	311.18	312.02	311.76	316.35	311.63	310.95	313.02	313.01	309.01	314.56	312.9	314.38	312	314.72	313.59	312.36	314.02	313.61	313.32	312.25	314.42	313.92	310.76	316.81	311.6
315.17	312.99	314.29	315.57	314.07	311.93	313.96	314.52	312.86	314.97	313.15	313.19	313.4	309.97	312.51	314.63	312.59	314.53	313.68	311.3	311.79	312.89	311.23	314.91	310.06	312.92	312.42	313	310.83	314.38	315.46	315.48	315.54	314.27	314.74	313.3	313.02	313.31	313.15	312.13	314.37	312.54	314.56	312.48	314.69	313.17	312.69	312.47	313.92	314.37
313.27	315.61	313.34	316.4	316.2	312.21	317.07	316.47	316.58	316.35	318.4	312.91	314.83	316.29	315.62	317.83	316.41	315.82	315.79	317.59	316.65	314.76	314.51	317.12	317.82	315.61	316.25	314.06	316.63	317.17	318.28	318.03	315.87	316.6	315.51	316.2	315.95	315.84	316.56	314.08	316.52	316.21	312.38	315.44	314.55	316.6	313.99	316.88	314	313.14
312.11	316.12	314.29	311.83	313.6	311.74	314.41	314.06	311.84	313.53	311.95	311.59	312.54	312.71	311.28	316	312.45	312.99	313.26	313.52	314.95	315.86	312.56	314.2	313.5	313.68	312.6	312.54	315.02	315.47	311.92	314.24	310.46	310.54	314.56	311.73	314.08	315.15	313.35	314	311.2	311.82	311.92	314.24	314.63	313.6	311.22	312.63	312.89	311.54
314.89	315.61	316.14	317.65	312.51	314.2	311.07	315.49	315.11	316.48	318.38	314.71	317.39	314.39	315.91	314.38	312.86	314.89	313.03	311.91	313.97	314.76	314.39	315.49	314.45	312.51	315.45	315.37	312.8	313.93	315.12	314.74	314.7	314.81	312.8	314.76	313.34	315.87	316.82	314.06	314.97	314.34	314.46	313.73	317.01	316.5	315.47	311.24	310.63	312.72
304.23	302.11	301.93	302.59	301.18	301.88	302.88	302.52	303.94	304.43	302.35	302.35	302.82	304.02	301.06	306.11	303.16	301.83	305.15	304.09	304.18	304.8	305.48	305.12	304.45	302.52	302.72	303.13	301.63	303.8	302.29	306.22	306.1	302.8	304.44	301.46	302.96	300.46	304.11	306.27	303.8	306.8	304.51	303.1	305.56	304.63	301.89	303.42	303.69	302.51
328.22	328.61	327.27	327.71	326.58	328.52	323.7	328.95	331.07	327.01	327.78	328.25	328.6	330.24	327.04	328.57	328.42	327.28	330.44	327.35	326.56	328.67	329.5	329.79	328.07	328.39	328.47	328.76	327.12	328.03	327.55	327.76	325.11	330.75	329.01	324.67	330.31	328.55	328.71	328.11	327.52	327.98	327.04	329.67	326.95	327.8	327.49	326.67	325.76	326
329.04	331.28	327.2	328.29	326.23	329.67	328.96	326.61	330.65	329.29	329.3	331.01	329.21	328.01	329.76	329.55	328.06	328.18	329.06	327.91	328.48	329.74	331.03	328.03	328.32	332.04	328.94	327.14	328.34	329.2	327.2	329.06	324.63	327.31	328.89	328.22	328.75	328.93	327.87	327.61	329.77	329.63	329.76	327.65	328.82	326.89	329.28	328.96	328.91	329.07
297.88	300.73	300.66	299.79	298.29	301.56	301.22	304.44	298.09	301.09	298.4	302.34	299.78	301.37	300.39	299.91	299.18	299.38	300.32	302.74	300.33	300.14	303.27	301.21	301.11	300.31	299.8	299.73	299.01	299.26	300.26	298.93	299.7	298.33	298.85	300.89	299.8	300.08	299.19	297.02	299.94	298.01	300.72	299.51	300.28	299.84	301.87	299.58	301.25	298.96
317.08	318.45	313.34	318.41	318.32	319.42	317.45	315.37	317.19	317.11	317.9	316.37	315.12	317.77	317.75	316.17	321.48	317.44	318.02	314.93	317.96	319.44	315.91	318.61	316.62	318.41	318.11	316.66	314.6	315.37	317.82	319.34	317.68	318.46	315.22	317.11	317.49	315.11	318.48	316.44	315.7	319.25	316.56	318.45	316.67	316.25	317.49	319.12	317.56	318.24
312.38	314.25	313.19	313.04	316.61	316.4	316.28	318.56	317.08	316.5	316.36	316.8	313.76	312.81	318.25	315.94	315.19	313.01	314.81	313.34	318.02	315.38	313.76	311.87	314.8	314.02	316.01	315.55	311.49	314.9	316.45	316.38	315.02	312.39	313.64	314.03	314.29	312.42	317.66	315.51	314.87	316.67	316.7	315.26	314.09	315.35	314.43	316.76	315.49	312.95
303.37	306.2	304.7	303.56	307.92	306.87	307.71	304.81	303.95	305.08	303.53	305.22	302.23	305.43	304.68	307.43	304.9	306.66	303.94	304.34	306.24	304.53	308.49	305.69	303.75	305.36	306.81	304.61	305.82	306.15	305.51	305.83	306.77	306.17	304.15	304.91	306.44	303.78	304.94	302.73	305.08	303.46	304.07	305.23	305.06	307.07	305.73	303.07	304.36	303.96
304.02	305.45	305.94	304.81	305.62	303.94	304.11	303.16	302.2	303.82	304.16	302.99	300.53	302.53	303.81	303.43	304.19	303.42	302.29	302.97	306.2	302.13	303.69	301.48	302.75	304.83	303.87	306.1	303.51	301.55	304.62	299.13	301.29	302.25	302.21	303.84	305.2	302.99	300.87	304.12	302.48	304.13	304.24	302.63	303.08	302.74	302.81	304	305.78	302.66
315.75	312.41	308.5	313.89	313.58	312.77	315.93	313.59	316.63	314.98	315.96	314.93	313.76	313.06	313.13	314.29	310.56	313.92	315.97	313.47	310.99	312.59	312.99	312.82	313.21	316.42	312.26	315.7	316.05	312.34	314.32	313.59	316.83	312.81	312.5	313.14	313.63	312.52	313.98	316.02	313.64	312.93	315.94	314.3	314.51	313.88	312.18	314.37	312.77	313.95
301.01	301.15	303.19	303.56	302.27	303.56	301.47	304.5	303.85	303.42	303.57	302.19	303.51	302.88	305.75	303.71	302.99	303.88	303.99	305.41	303.29	301.61	302.31	304.04	302.36	304.96	301.5	301.07	303.6	304.07	304.31	301.22	302.76	302.89	303.39	303.97	304.19	303.71	307.88	302.02	302.89	302.11	302.1	301.46	302.16	304.14	307.27	302.75	303.06	303.98
316.28	320.66	318.88	317.9	318.33	319.22	319.26	319.92	318.67	318.62	316.14	319.53	318.54	320.65	316.97	318.13	318.98	316.9	314.39	318.6	317.7	319.28	319.08	319.94	317.88	318.01	317.46	319.13	318.28	319.1	316.99	319.25	318.35	319	318.77	316.67	314.88	317.49	317.69	317.6	319.02	315.28	317.38	317.81	317.73	319.04	319.37	317.22	318.66	318.17
309.17	311.03	312.2	311.96	310.33	313.71	312.35	312.83	310.24	310.85	311.49	313.1	310.83	309.16	314.19	310.5	311.96	308.77	310.58	311.44	311.69	313.26	311.94	312.07	313.54	308.55	312.59	314.26	310.61	309.97	313.52	310.98	312.55	312.8	311.7	310.46	309.56	311.72	311.95	311.41	310.56	310.49	312.49	311.92	312.31	309.88	310.76	310.57	311.25	308.98
325.05	325.52	329.18	328.32	328.21	325.67	326.99	327.26	326.88	327.76	328.49	327.1	330.22	328.36	325.37	328.25	323.19	327.77	327.04	327.83	327.06	326.94	328.57	327.88	324.27	330.12	324.8	328.47	325.06	328.68	326.58	326.68	326.48	326.65	327.14	324.95	325.48	327.81	326.06	325.28	324.99	327.39	330.52	327.11	326.65	328	325.65	328.83	327.01	327.39
307.88	310.93	310.77	311.07	310.21	309.37	306.3	308.89	306.7	309.68	308.31	309.73	307.92	309.01	308.95	309.83	308.37	310.95	310.16	307.98	309.69	309.68	311.45	308.93	307.48	307.68	307.84	309.83	309.01	308.36	309.9	307.75	307.45	306.96	308.57	309.18	307.96	308.29	308.06	307.31	306.35	307.97	308.93	305.61	310.58	308.88	310.54	308.68	309.55	310.08
305.49	305.42	303.83	305.59	302.07	304.82	304.37	306.4	304.85	301.49	303.87	307.32	303.68	306.14	305.87	304.48	302.52	304.8	304.02	303.66	304.25	305.18	305.92	305.43	305.61	304.78	308.02	305.82	305.52	305.55	305.37	304.52	304.93	305.11	304.69	304.8	304.3	306.07	302.1	305.14	305.15	303.44	304.36	304.5	305.87	306.39	305.59	303.56	303.65	304.82
296.8	295.57	295.27	297.48	293.09	292.51	295.16	294.57	294.34	291.5	294.11	292.17	294.72	293.73	294.41	293.31	295.04	292.98	295.77	297.58	294.08	294.05	293.75	292.98	294.75	293.65	294.96	292.79	295.15	294.58	292.59	294.64	293.29	295.18	293.35	294.14	294.11	294.73	293.4	295.85	296.2	295.16	296.24	294.53	292.45	295.77	291.99	294.58	295.9	297.03
313.66	314.67	314.48	311.74	316.57	316.63	313.61	312.89	313.32	311.99	315.33	314	313.76	315.95	312.38	316.46	312.44	313.09	314.35	312.54	312.26	316.17	314.41	314.06	314.06	316.1	315.11	312.27	313.66	309.94	314.46	314.58	311.75	313.46	314.63	314.53	313.97	313.42	311.72	313.23	315.73	313.64	315.51	314.18	312.41	314.89	314.27	315.65	315.16	313.43
313.26	312.28	313.74	313.94	312.69	312.54	316.38	312.83	311.02	312.24	312.7	312.85	315.53	314.85	311.33	314.46	313.72	315.32	312.65	313.66	312.12	316.43	313.06	313.56	311.8	312.66	314.61	313.24	314.06	314.16	312.46	311.26	313.5	312.8	313.23	315.16	309.34	311.24	312.73	311.58	314.37	312.97	309.81	312.25	315.08	312.26	311.77	312.05	314.38	315.23
320.03	318.67	321.56	319.2	320.08	318.42	321.54	320.79	318.29	321.68	318.24	321.26	317.44	320.98	318.86	319.37	319.9	319.66	321.1	317.82	317.9	318.39	322.57	317.08	321.18	319.67	319.36	319.26	318.06	319.17	318.04	320.14	319.48	320.08	320.89	321.03	320.92	319.68	318.7	318.63	319.3	318.35	318.94	317.53	320.43	320.71	318.06	319.82	317.35	321.79
315.67	313.38	314.04	315.1	314.71	313.54	313.55	315.53	314.77	312.55	315.4	314.21	314.87	313.68	315.11	314.91	313.93	316	312.48	314.41	312.98	315.21	317.16	315.14	316.61	314.97	316.8	316.72	315.39	313.46	316.79	315.65	313.99	311.41	314.74	312.6	315.13	315.34	317.01	316.8	314.37	315.34	313.87	316.14	315.06	314.15	316.77	315.46	314.84	316.14
303.72	306.09	303.35	305.63	305.67	305.26	306.21	304.43	304.7	306.12	302.34	303.54	304.98	304.87	304.34	304.63	302.89	303.94	303.52	305.45	304.96	305.38	305.7	301.37	302.93	303.93	306.19	305.03	301.64	305.63	307.15	303.35	301.53	304.73	307.21	303.73	304.43	301.89	303.03	303.57	302.36	304.65	302.27	301.99	304.73	305.47	303.36	305.9	306.97	303.14
326.27	322.08	322.92	323.76	326.42	323.76	325.3	322.51	325.54	325.76	322.92	324.02	323.03	327.03	323.4	324.9	326.2	321.7	323.97	323.99	322.57	322.84	324.32	324.24	323.85	324.96	327.54	324.89	326.25	326.32	325.16	323.86	324.07	324.94	324.86	322.56	325.21	324.3	321.8	324.18	323.9	324.27	323.65	324.8	325.5	327.94	326.53	324.44	325.83	324.63
329.41	325.9	330.44	328.35	327.11	328.77	329.1	330.39	327.25	326.73	329.6	327.62	327.44	328.19	326.09	329.08	325.37	327.73	329.84	329.72	328.85	329.08	330.31	327.34	324.22	328.77	326.98	328.17	328.58	331.11	330.37	328.98	329.51	328.22	326.49	330.72	329.08	328.85	329.26	330.95	330.02	329.86	326.74	331.45	329.53	329.24	328.31	327.12	327.56	329.52
305.18	304.42	305.82	303.27	306.2	304.22	305.05	304.69	304.32	304.15	303.65	303.19	302.35	305.99	305.64	302.15	304.55	302.64	306.03	303.4	304.38	306.14	303.82	303.98	304.33	301.71	303.48	304.2	304.19	303.31	306.68	305.15	305.66	303.03	306.1	305.43	306.18	303.73	303.63	305.38	306.23	305.07	304.55	303.61	303.96	307.78	303.53	303.82	305.87	303.18
319.81	319.92	320.12	318.05	317.29	317	321.31	319.84	319.8	316.51	318.44	320.42	319.59	318.68	317.32	319.3	319.03	318.91	320.47	319.42	317.96	317.21	320.42	319.74	320.16	319.36	320.42	318.55	317.63	318.07	318.02	317.73	317.94	319.33	316.94	317.81	319.91	322.91	318.6	316.28	318.32	318.64	316.84	322.76	318.62	317.77	318.95	320.62	320.63	319.11
301.3	298.32	299.66	302.1	299.26	299.54	301.6	298.21	301.73	301.09	301.46	300.73	300.54	301.13	301.36	299.56	299.98	302.38	300.24	301.41	300.77	299.78	302.03	299.47	300.83	303.21	299.04	299.42	298.69	303.25	301.86	300.37	298.22	302.91	302.22	301.5	301.56	302.43	302.39	301.06	300.74	303.43	300.68	300.65	301.98	298.22	301.02	300.04	301.6	299.38
318	317.7	320.49	319.86	319.18	318.18	318.01	317.99	318.48	316.36	315.59	318.36	318.63	316.14	319.25	317.75	319.3	315.56	319.51	315	318.94	316.32	312.15	318.71	318.75	315.51	319.91	316.6	317.5	319.47	316.41	320.03	320.08	321.44	321.36	317.38	316.06	316.98	319.2	321.4	316.52	318.69	318.34	320.89	318.64	317.78	318.67	318.04	316.72	318.2
326.2	327.5	328.72	328.04	329.67	325.45	325.13	327.8	328.45	330.83	327.46	328.96	328.46	326.9	327.98	329.88	328.36	328.75	328.34	328.3	327.27	323.98	328.93	326.23	330.66	326.3	327.84	330.01	328.73	327.24	328.24	326.33	328.43	326.52	328.74	327.44	330.09	327.1	329.89	328.16	329.66	327.94	326.9	327.78	329.12	329.24	327.92	327.95	327.36	326.22
312.22	314.25	312.01	310.01	313.9	308.45	311.22	312.35	311.96	314.24	309.95	311.78	311.79	312.47	311.09	313.62	311.03	314.33	311.57	310.35	312.33	310.7	312.05	311.62	311.94	309.99	310.21	313.07	312.6	312.6	312.57	313.62	315.44	313.86	312.05	312.68	310.66	311.07	311.93	311.6	311.9	311.69	310.77	311.23	314.38	314.31	312.22	313.68	311.42	314.19
318.38	319.52	316.63	320.46	321.39	321.48	321.78	318.9	319.45	320.06	320.62	319.09	317.39	318.82	320.68	317.07	318.8	320.61	318.7	318.14	320.23	319.18	319.34	317.95	318.31	319.39	320.28	321.31	316.08	317.02	318.08	316.74	319.18	318.35	318.2	318.4	319.88	318.94	319.56	317.08	319.43	319.68	318.27	318.22	320.39	319.67	319.9	321.67	320.6	317.18
313.99	317.36	315.12	317.28	318.89	316.46	315.5	314.82	314.31	315.23	315.43	316.12	315.05	316.7	315.97	316.19	315.42	313.71	314.43	316.58	315.99	316.81	314.36	315.76	314.41	314.1	316.58	316.58	319.34	314.79	317.08	316.51	318.53	316.4	315.9	316.25	317	312.37	317.54	313.38	319	315.95	316.51	314.93	316.43	316.48	317.01	316.51	315.4	314.02
312.29	311.76	314.05	318.15	312.52	315.12	314.1	312.34	311.44	313.79	311.6	315.48	316.96	314.16	310.76	314.14	313.52	311.24	313.76	313.69	312.04	312.69	313.2	314.83	312.92	312.98	310.68	313.95	314.37	312.76	312.2	315.3	311.85	313.22	312.15	311.42	312.02	312.33	314.19	313.55	312.12	311.13	313.29	312.41	311.99	315.28	313.23	315.55	313.89	313.54
292.82	295.6	297.17	294.34	295.66	296.47	292.82	295.52	294.87	295.38	294.45	296.27	299.15	296.45	294.66	295.71	294.03	295.96	294.18	293.39	293.96	295.22	292.98	293.99	293.92	297.43	293.86	294.21	293.34	294.87	294.61	293.81	293.53	293.34	294.75	294.99	294.06	293.92	296.21	294.77	297.36	296.9	294.69	296.94	295.47	292.83	294.31	293.33	291.88	295.62
303.49	304.23	304.74	303.13	303.41	300.86	301.89	302.48	301.82	300.93	301.88	303.73	303.47	302.69	303.92	302.12	302.25	303.67	302.01	303.55	304.43	303.39	303.49	300.14	303.9	303.61	303.06	301.61	305.24	300.97	302.5	301.09	303.04	304.69	302.76	304.48	305.84	304.42	303.63	302.41	303.56	305.41	300.44	306.12	305.27	303.79	304.82	303.97	302.71	304.84
317.9	317.07	318.67	316.19	319.36	317.63	317.34	320.21	317.52	316.8	322.64	318.54	319.17	317.79	319.65	317.63	319.66	321.11	316.32	318.04	319.55	317.5	317.89	318.72	318.05	318.65	317.71	319.6	318.18	316.02	317.49	317.42	318.36	320.13	317.79	317.25	317.39	319.54	320.92	317.83	316.46	318.51	316.88	318.1	318.02	315.22	319.8	318.99	320.61	319.3
313.13	314.63	314.47	313.34	315.34	312	314.39	313.37	315.92	313.46	315.44	313.07	316.84	315.17	316.17	317.86	312.53	315.61	316.05	313.02	313.51	312.53	316.56	313.27	315.2	313.02	316.55	313.04	313.1	314.42	315.91	315.27	313.79	316	316.14	315.34	315.49	315.48	313.53	315.29	314.99	315.01	314.18	315.14	315.49	315.13	318.18	315.56	317.21	316.05
292.84	295.03	294.13	296.34	293.13	291.97	295.05	294.37	292.99	294.28	293.91	294.79	293.95	293.55	293.03	294.06	293.6	291.35	295.51	295.31	293.5	294.08	294.17	291.48	292.13	293.58	291.7	292.67	293.46	291.93	294.54	297.02	295.11	295.3	295.33	292.82	293.19	293.78	293.58	293.73	293.67	292.76	293.87	292.68	294.83	294.99	293.07	294.49	295.89	295.52
320.06	319.41	320.96	318.74	318.1	318.67	317.25	320.46	321.34	319.73	320.73	319.7	318.49	318.45	318.7	318.6	319.22	318.68	320.15	317.49	318.05	317.35	315.85	318.73	321.91	319.17	319.43	317.5	320.72	319.73	318.38	320.25	319.84	320.47	323.15	319.05	319.86	320.75	320.26	316.82	318.92	321.24	320.48	318.99	317.14	319.35	319.7	320.08	317.69	322.76
306.82	307.71	306.36	306.7	304.79	306.43	303.27	308.2	306.54	304.95	304.68	305.78	304.99	304.92	305.16	307.96	306.66	304.92	306.59	304.89	307.68	306.52	308.22	304.06	304.96	306.04	303.71	305.89	309.07	306.84	305.58	307.79	305.79	305.74	306.21	306.76	305.69	304.94	307.05	308.65	305.39	306.9	304.43	306	306.95	306.48	306.53	302.69	307.17	307.18
313.23	313.99	315.9	318.05	315.31	315.76	315.82	316.76	314.49	316.28	314.83	312.09	317.31	315.76	316.59	318.04	314.88	317.37	316.66	317.78	314.06	317.7	316.5	317.6	317.14	316.1	313.64	314.77	314.25	317	315.98	315.57	315.93	315.11	315.23	312.41	314.87	319.45	314.98	313.98	314.7	312.31	314.99	315.69	317.13	313.68	314.21	316.93	310.32	317.34
316.35	314.32	315.01	314.37	315.63	316.43	314.14	314.79	316.94	314.27	315.61	314.88	315.51	315.57	316.33	316.22	316.86	316.36	316.71	315.8	312.94	314.8	314.95	316.55	313.4	314.12	314.7	314.1	315.1	316.66	312.91	316.35	315.02	316.19	316.16	313.5	312.27	312.9	314.14	315.22	310.55	315.22	312.47	314.38	313.97	317.4	312.94	315.7	312.48	317.6
312.67	311.31	311.44	314.44	313.86	309.27	313.56	312.41	311.83	313.93	313.16	311.08	313.12	312.34	314.13	314.6	314.17	312.95	311.28	313.17	313.73	313.43	312.7	312.06	314.03	313.51	313.5	312.3	309.74	316.18	313.18	314.75	314.63	310.75	313.65	312.02	311.72	311.5	314.79	313.44	315.71	312.17	312.95	314.11	311.29	313.95	313.9	312.71	315.11	314.79
308.87	309.88	312.14	307.27	306.56	310.38	308.92	308.86	309.37	308.82	307.81	307.97	309.68	307.61	307.06	309.56	312.54	308.44	308.17	308.12	309.14	309.85	309.65	309.26	309.1	307.13	309.23	309.27	309.08	310.22	308.27	308.62	309.73	308.78	308.73	309.52	306.97	310.63	311.05	306.38	308.38	307.67	308.2	306.11	308.86	308.02	308.18	309.51	310.63	308.53
300.7	301.67	302.8	302.77	304	302.04	304.26	303.32	305.23	302.99	303.78	304.45	304.05	304.48	302.25	303.56	302.79	305.48	305.91	302.46	302.49	303.13	302.14	301.83	305.11	302.77	302.2	304.06	303.61	304.11	304.09	303.55	302.62	301.33	303.97	302.91	302.51	302.65	302.09	300.57	302.84	302.35	303.3	302.6	302.12	302.34	304.84	302.87	301.62	301.14
300.82	302.11	304.53	303.11	303.87	303.1	302.99	302.82	301.47	302.54	301.32	303.52	303.8	302.08	305.39	305.55	303.01	303.02	302.05	302.28	300.9	303.15	303.43	303.96	301.69	302.43	302.6	302.52	304.1	302.96	301.86	303.67	301.31	303.26	301.67	301.49	305.86	303.06	304.31	303.07	303.51	305.37	302.62	301.73	303.15	300.14	303.19	303.01	301.75	302.42
311.28	310.95	309.52	311.12	311.18	312.08	312.31	312.65	311.39	311.89	313.35	312.08	310.07	310.63	310.64	311.21	310.81	312.79	312.08	312.42	310.04	311.02	311.54	310.17	311.63	309.23	311.13	310.15	311.99	311.33	311.38	313.36	310.67	313.07	309.97	309.93	311.05	310.02	312.16	311.76	309.5	311.21	309.12	310.03	311.77	311.74	309.98	309.3	311.67	312.38
312.3	314.83	313.9	314.01	313.33	313.24	312.85	311.75	312	313.43	312.84	312.92	314.15	313.59	314.35	314.41	313.95	313.97	315.37	313.18	312.3	312.06	311.71	312.98	314.03	313.57	316.73	312.57	310.17	312.68	314.51	310.63	311.58	313.79	312.26	314.81	313.56	314.75	311.45	312.8	313.81	312.86	311.16	312.06	313.28	312.94	314.68	314.32	312.18	312.7
328.66	327.25	328.43	327.6	329.93	328.33	328.1	329.55	328.75	328.91	329.41	325.43	330.54	328.27	330.51	327.27	329.37	326.98	328.6	331.03	327.51	326.98	330.21	328.87	329.31	327.6	324.27	330.26	329.37	325.55	329.19	327.99	326.81	328.28	330.27	327.41	328.03	330	328.28	328.86	328.05	328.27	329.46	333.11	326.89	328.44	326.59	328.4	329.4	326.01
295.53	292.42	292.45	295.23	295.71	294.4	293.75	293.69	293.66	294.29	294.67	295.33	294.73	293.85	296.37	294.58	294.64	294.91	293.36	291.82	294.03	294.14	292.73	290.84	293.68	292.09	294.78	296.48	293.45	291.71	292.07	294.25	295.02	295.64	292.43	293.48	296.08	292.31	294.96	294	295.84	294.54	294.27	294.7	296.27	292.64	294.57	293.85	297.06	295.35
305.82	305.63	304.54	306.2	305.72	306.04	306.76	304.21	308.11	305.99	305.43	308.52	306.22	305.26	306.22	306.35	305.04	307.44	305.49	305.19	306.99	308.51	304.67	304.65	305.73	307.77	309.14	305.12	305.55	306.4	307.02	305.94	305.17	304.75	305.32	307.17	306.14	304.11	305.93	306.63	304.6	305.4	306.81	305.69	305.01	306.59	303.48	304.48	307.07	306.23
303.72	300.76	299.05	303.32	303.48	305.09	303.09	303.38	302.45	304.19	302.47	301.85	302.42	304.32	302.23	302.66	305.23	302.78	304.36	304.36	302.45	304.4	302.24	305.75	301.23	303.91	303.37	303.61	304.23	301.86	301.64	300.83	304.08	303.83	302.43	302.9	306.11	305.01	301.35	302.72	305.26	303.88	302.15	302.64	303.31	300.96	302.54	303.64	302.23	303.61
317.29	317	315.79	315.55	316.14	317.91	315.98	317.02	317.27	318.77	319.6	317.59	318.13	317.58	316.88	316.76	318.29	317.17	320.59	320.1	316.39	317.21	317.7	319.18	316.03	318.59	316.77	318.04	318.12	317.72	317.42	316.85	316.29	317.41	318.4	317.12	314.68	318.95	317.47	316.66	316.37	316.27	315.39	317.59	316.51	317.86	316.52	318.06	317.66	317.05
307.93	312.4	310.74	309.77	311.14	308.89	314.01	307.94	310.54	313.34	311.66	313.26	310.9	314.98	309.1	310.23	310.81	309.73	309.17	312.09	309.69	314.02	311.42	308.39	310.54	311.34	309.48	309.17	310.66	309.05	309.39	310.04	313.07	308.82	311.6	310.13	308.54	311.65	310.14	310.53	309.95	311.6	311.46	309.76	311.37	312.63	308.84	311.62	310.28	312.57
320.11	320.78	318.14	318.02	319.12	317.08	318.8	320.61	320.39	315.82	316.54	317.63	318.46	316.91	319.28	319.74	319.71	319.25	317.25	319.71	319.77	318.55	318.38	319.04	316.5	317.87	321.85	316.71	319.83	320.02	316.66	317.36	318.28	319.03	318.43	319.76	315.74	318.01	318.19	318	316.23	319.73	318.64	318.68	318.11	319.87	317.78	320.25	320.67	317.76
319.92	319.82	319.35	319.02	317.51	320.34	318.28	317.96	316.94	317.75	317.88	320.11	319.52	319.64	318.16	319.85	319.48	318.7	320.36	318.19	317.58	317.17	317.42	318.73	316.07	317.74	319.43	317.66	316.89	322	316.78	317.36	319.51	317.58	319.23	318.88	317.73	318.61	317.58	317.9	318.82	318.59	319.23	320.28	318	321.56	319.19	319.56	318.94	318.75
310.91	308.52	311.53	310.32	313.75	310.38	311.26	313.3	308.59	311.34	310.68	311.1	310.18	311.91	310.25	311.16	311.02	308.98	306.62	309.65	306.53	311.41	307.93	312.2	311.47	311.03	308.91	310.21	312.18	309.04	308.34	306.88	311.42	312.33	311.08	314.25	312.1	309.91	309.56	310.01	311.66	310.27	311.13	310.33	309.44	312.56	312.69	311.73	311.76	314.94
311.91	314.37	315.55	315.13	314.52	313.51	317.99	315.67	313.31	316.98	317.68	314.08	313.74	313.73	314.88	316.99	315.53	314.24	316.44	316.35	314.57	316.61	315.61	313.84	314.85	316.57	316.39	312.15	315.05	313.58	314.81	313.41	312.97	312.93	313.39	311.83	314.54	316.16	317	315.02	315.19	313.33	314.85	315.2	313.86	312.87	315.04	318.1	314.62	317.61
325.81	324.17	323.47	328.17	325.05	328.43	327.47	326.62	328.53	327.65	330.01	328.19	328.39	327.18	324.94	326.7	325.79	328.99	326.22	327.2	325.94	326.43	326.21	325.95	327.27	325.96	327.3	325.65	324.85	325.29	329.07	326.34	326.81	325.61	328.85	326.22	326.08	325.51	329.24	326.09	326.31	327.89	327.16	326.35	326.11	327.03	326.64	326.99	328.78	327.86
315.46	317.9	316.64	317.7	319.68	316.59	316.68	319.07	317.88	317.88	316.7	316.13	318.41	317.89	315.29	316.83	315.99	317.21	317.65	317.19	316.93	316.92	317.19	321.43	317.33	317.44	318.6	318.94	315.27	316.29	317.33	316.21	319.32	317.37	318.39	314.01	318.89	317.64	317.14	318.16	320.04	315.17	316.24	314.74	317.13	315.62	316.1	318.76	317.93	316.54
306.58	305.81	306.1	304.55	307.15	305.5	306.27	303.63	306.73	307.19	306.75	304.8	306.41	306.24	306.28	305.53	304.15	304.2	306.02	309.4	308.11	304.19	306.19	306.06	306.36	307.51	306.53	307.83	303.27	306.66	308.94	305.98	305.81	308.24	307.33	306.19	306.29	305.31	306.47	305.66	305.38	306.61	306.04	305	307.82	306.51	306.25	308.53	305.37	307.31
315.84	312.07	316.21	312.65	311.46	314.32	312.53	314.43	312.66	313.57	314.71	312.9	314.46	314.34	314.77	312.24	314.65	315.23	312.83	313.22	315.63	313.41	315.39	314.04	313.72	315.72	313.9	311.59	314.22	313.53	312.68	312.61	312.45	316.92	314.84	315.78	314.12	313.37	313.58	313.94	314.97	314.22	313.47	314.12	314.51	315.8	313.66	314.56	313.71	314.34
317.28	315.85	318.34	318.36	318.94	318.85	315.99	316.22	319.19	316	316.71	317.76	316.65	316.15	314.66	316.54	317.52	315.64	316.85	316.99	318.6	318.26	318.1	315.2	317.1	316.42	317.98	319.8	314.17	318.97	317.21	318.21	317.24	314.56	314.87	318.62	315.58	318.12	317.1	315.78	316.85	317.76	319.95	316.41	317.34	317.58	318.35	316.35	317.55	317.01
309.84	310.74	308.27	311.43	311.47	305.61	310.08	309.13	312.04	311.25	310.85	312.23	310.3	312.46	311.67	310.12	310.5	309.42	310.08	309.51	310.54	310.24	310.1	312.13	309.14	312.75	311.5	308.43	310.32	309.19	309.25	309.9	312.04	310.22	311.74	311.4	311.21	312.23	309.69	309.11	308.39	314.07	309.97	308.29	310.08	311.01	309	311.11	309.34	311.44
303.39	304.87	306.48	305.12	305.24	306.68	304.37	302.65	305.91	304	303.1	306.18	305.51	304.96	304.5	301.71	304.84	305.17	304.66	306.12	306.19	304.66	306.4	306.67	304.14	305.73	304.25	303.48	305.44	304.55	305.51	303.91	302.1	304.55	303.38	305.08	304.3	304.33	303.7	304.13	305.62	305.33	307.2	304.54	305.32	305.24	305.27	304.88	304.36	305.49
297.91	300.94	299.52	299.48	298.77	299.32	298.26	302.91	300.09	299.54	298.35	298.94	300.99	299.21	299.21	298.96	299.04	298.12	297.57	298.57	300.76	300.46	299.76	298.39	296.76	299.98	299.21	299.9	299.08	300.26	301.47	300.89	301.56	300.37	299.68	299.63	301.98	298.74	299.02	301.92	298.92	300.06	300.43	300.21	299.34	301.37	297.59	299.12	301.01	299.41
309.31	311.49	313.21	311.02	312.94	310.08	309.91	311.1	314.74	309.54	310.55	311.32	313.74	312.15	310.38	310.83	308.57	313.89	308.62	311.92	312.72	313.85	311.78	311.66	313.59	313.5	312.46	312.61	312.39	312.31	309.82	311.01	312.6	312.72	311.3	312.67	310.64	312.37	311.96	310	310.76	310.57	312.22	311.59	309.46	310.91	313.19	311.72	312.14	311.97
304.02	303.76	306.19	305.41	302.05	303.47	303.66	301.81	304.57	304.04	302.51	301.87	304.27	302.84	304.82	302.77	303.09	305.26	304.69	304.98	303.48	299.13	304.74	304.53	304.16	302.21	302.2	300.87	302.86	304.45	305.74	306.1	305.63	304.11	303.56	305.12	301.85	304.41	304.87	304.42	304	302.51	302.92	306.14	304.46	303.9	303.17	301.44	306.86	301.03
293.3	295.07	294.16	293.35	296.19	293.96	294.33	296.42	292.95	296.09	294.62	293.35	295.01	297.05	296.66	294.49	292.2	293.34	295.08	294.05	294.27	296.01	293.06	292.77	295.54	294.36	293.06	293.56	293.58	295.7	293.54	294.38	293.28	295.88	293.15	294.95	291.67	294.03	292.37	291.52	294.45	295.2	297.47	293.38	294.93	293.62	293.19	295.3	294.93	294.84
315.11	314.66	315.95	314.72	317.26	315.14	315.41	314.46	314.58	316.09	314.87	317.3	315.22	314.61	316.59	316.84	314.79	315.2	314.8	316.84	317	313.83	315.51	315.56	314.95	316	317.07	315.19	313.2	315.98	315.54	313.27	315.69	315.8	317.1	314.25	316.03	317.35	314.57	314.36	317.01	314.91	315.9	316.91	316.07	314.68	315.46	314.59	314.88	315.82
293.38	293.25	296.72	295.42	295.17	296.76	298.69	296.97	296.77	294.2	296.48	296.01	297.92	295.37	294.75	296.22	292.31	295.51	297.79	296.15	297.46	295.71	293.9	293.27	296.84	295.33	295.78	295.14	293.3	292.65	294.3	296.07	296.12	296.71	294.59	296.7	294.78	294.82	294.45	295.27	295.75	292.74	296.61	294.86	293.98	296.11	295.18	293.99	294.17	294.95
311.06	312.28	312.58	313.83	310.92	315.04	312.41	312.07	312.24	311.37	313.57	310.25	312.09	311.84	311.14	310.86	311.8	312.73	310.35	311.25	312.11	315.19	309.36	312.99	313.73	310.23	314.09	310.37	311.59	311.77	310.39	310.72	312.4	311.91	312.73	311.85	312.33	313.03	312.36	314.35	307.91	311.98	312.64	310.4	310.03	311.85	313.12	310.12	312.99	313.3
317.02	315.49	313.46	315.94	315.43	315.44	314.31	315.32	314.64	314.01	317.91	319.35	316.9	315.08	315.37	314.68	316.98	316.52	317.82	317.13	318.39	315.94	316.62	316.62	318.51	315.83	313.06	318.08	317.27	311.53	314.45	318.95	313.79	315.11	315.55	315.88	314.04	316.41	313.7	316.63	315.23	317.12	317.41	314.22	315.85	313.74	314.71	313.25	315.37	316.45
303.21	305.34	304.1	303.84	304.22	305.18	305.81	307.67	304.17	306.02	304.1	303.49	304.18	303.49	304.85	304.66	306.93	305.62	304.61	306.39	305.54	302.73	304.44	306.43	305.07	302.01	305.32	301.8	303.03	303.32	302.18	306.24	308.04	304.71	303.87	306.88	303.1	305.4	302.77	304.78	304.4	305.41	306.94	303.23	303.47	301.91	305.94	306.49	303.23	304.8
313.45	308.65	313.16	312.47	312.35	311.67	311.95	315.76	316.16	312.63	315.84	312.2	311.39	313.63	313.5	313.63	313.56	313.67	312.9	313.79	313.83	313.74	315.87	313.97	313.54	313.33	313.99	316.12	313.65	314.35	315.87	313.49	311.27	312.93	310.77	312.57	313.05	313.11	315.34	312.21	315.14	316.5	314.09	316.97	312.75	314.3	315	314.14	312.44	313.76
312.21	310.97	312.83	314.35	312.73	313.15	316.03	315.02	314.72	315.93	314.74	314.44	314.33	315.69	312.91	313.93	314.22	312.69	313.85	312.05	312.77	312.42	312.48	315.19	313.11	314.35	314.32	314.4	313.45	313.47	314.21	315	311.99	313.81	316.59	313.4	314.7	314.63	314.94	314.7	314.32	314.2	312.18	314.35	312.91	314.29	312.04	312.97	314	314.19
312.68	311.48	313.02	312.91	313.84	313.68	314.38	311.85	312.97	312.15	311.18	314.22	313.93	312.73	312.18	313.03	313.17	315.91	313.23	314.8	314.49	313.52	310.27	311.49	317.01	311.27	313.78	313.13	314.64	313.07	314.76	310.77	312.87	313.99	313.46	312.46	309.24	311.97	314.54	314.87	311.89	314.15	312.67	311.96	310.52	313.67	315.66	314.09	314.34	312.83
321.63	327.64	325.94	323.79	325.86	326.42	326.09	325.65	323.68	324.73	324.58	324.43	325.21	327.32	325.32	325.94	326.51	327.31	323.99	326.18	325	320.47	323.24	323.63	325.5	324.09	323.68	325.66	323.04	325.1	324.52	325.99	325.69	324.42	325.36	324.48	324.16	321.93	324.63	326.68	322.7	324.21	324.83	321.26	325.01	322.14	322.79	325.08	325.87	323.79
318.24	316.47	317.87	315.26	315.63	317.87	317	319.07	317.56	316.31	317.4	316.81	313.34	316.77	317.69	315.63	316.68	318.95	316.2	317.87	316.83	316.68	316.07	316.09	314.99	316.42	316.33	315.09	317.91	318.22	315.98	314.6	318.89	315.16	315.84	317.82	317.5	316.91	317.31	317.42	314.89	317.39	317.14	315.56	316.81	317.95	318.08	316.49	315.89	316.66
299.56	300.41	299.14	300.17	299.44	301.91	300.52	299.77	299.85	299.76	298.2	300.76	299.7	298.91	298.19	299.45	297.71	298.69	301.36	301.6	300.53	299.26	298.7	301.12	301.26	299.71	300.2	299.8	299.89	298.7	300.76	298.81	299.35	299.9	300.64	298.95	302.64	301.52	301.15	299.3	299.59	297.59	300.62	300.22	300.16	297.22	299.73	299.55	301.04	300.33
302.83	303.31	303.39	303.83	304.68	303.73	304.56	301.84	302.16	304.8	302.35	300.41	301.68	303.35	303.19	303.61	303.88	302.49	305.35	303.12	304.5	304.46	304.89	304.52	304.29	303.2	305.04	304.53	303.36	302.82	302.39	302.75	303.83	304.41	304.08	302.81	300.62	305.01	303.18	305.21	305.53	302.86	301.74	301.13	304.31	302.9	302.03	303.27	301.39	305.1
302.75	301.91	301.94	305.1	303.59	302.51	300.91	300.76	302.76	302.83	304.97	302.49	303.85	301.49	302.91	302.15	305.43	300.78	301.34	302.97	303.72	304.18	303.29	298.25	304.01	302.5	301.63	302.36	303.88	301.18	301.72	303.35	300.94	303.74	301.76	300.6	303.72	300.19	303.32	302	302.88	300.31	299.28	304.29	301.69	300.62	301.42	302.16	300.1	303.76
313.4	309.75	311.08	311.73	314.6	311.1	308.71	309.13	311.7	311.63	309.36	312.16	311.06	312.04	309.75	308.04	311.67	309.67	309.84	311.87	310.8	311.25	312.01	310.23	312.35	312.71	310.41	311.73	313.18	311.48	309.58	309.45	311.16	313.91	309.93	311.57	308.42	310.79	310.82	313.77	313.34	310.95	310.47	308.03	311.43	311.78	310.21	310.85	310.49	312.94
295.18	293.27	291.3	293.27	295.8	292.06	292.6	294.98	293.4	293.32	296.67	292.08	294.73	293.91	291.71	296.15	292.4	291.55	295.09	294.77	293.68	292.61	292.82	291.4	292.48	294.7	298.26	297.68	295.09	296.83	294.41	295.72	294.08	294.53	295.27	296.3	296.81	293.44	293.96	293.64	293.13	292.75	295.6	295.68	293.25	292.11	294.27	292.38	293.71	294.33
303.66	304.76	306.78	306.37	305.37	305.53	305.21	304.73	308.04	305.89	304.74	304.44	305.23	304.77	303.47	305.48	305.98	305.52	304.29	306.3	302.38	304.96	305.74	304.52	305.09	304.9	307.17	304.09	304.05	304.77	304.93	308.47	304.76	305.91	302.12	305.98	305.62	307.49	304.21	303.13	304.15	305.05	305.41	304.85	304.67	305.74	310.38	303.07	306.57	307.57
307.26	307.27	308.54	307.2	308.17	310.21	310.28	309.46	309.03	308.91	308.77	309.15	308.2	308.93	306.49	309.02	308.17	309.39	308.78	308.64	310.41	308.22	307	306.63	310.38	309.2	310.2	307.95	310.3	307.34	311.33	307.76	305.6	309.71	307.83	308.7	309.01	310.87	309.07	307.86	308.51	308.89	309.97	307.93	308.22	309.24	309.76	308.75	305.58	307.39
301.11	300.25	301.36	301.01	300.99	300.23	303.32	298.79	300.07	301.98	299.18	300.38	300.05	301.54	300.12	301.29	298.15	299.78	301.93	300.85	301.12	298.85	298.12	299.19	298.78	301.77	302.08	301.03	304.37	300.47	300.38	299.69	299.57	300.65	302.75	302.01	303.54	302.11	301.48	298.11	299.5	299.55	301.08	302.32	301.66	302.98	300.54	299.89	299.37	300.32
309.98	308.94	310.16	309.15	308.93	312.87	310.76	307.85	310.19	308.33	310.55	309.16	308.44	308.07	312.2	311.92	311.03	307.51	307.56	310.47	310.3	310.39	309.87	310.12	310.74	310.12	307.96	309.19	307.99	308.74	312.24	311.71	308.95	309.62	306.66	310.19	310.68	310.44	308.83	310.76	310.67	310.36	309.38	309.5	311.19	309.01	309.59	312.1	309.7	308.88
306.18	306.23	306.05	304.55	305.79	305.49	305.26	306.87	304.14	306.41	306.63	305.03	307.28	306.08	305.63	307.67	305.11	308.71	306.83	304.56	303.96	307.39	309.51	307.96	304.65	306.63	304.3	304.92	305.47	303.48	304.76	304.96	304.65	305.71	306.79	306	306.59	306.75	304.76	307.04	306.21	306.21	306.43	306.14	304.72	303.76	306.99	305.29	305.46	305.61
315.73	317.93	318.68	314.67	318.81	317.46	320.04	317.88	314.72	317.29	317.82	313.24	315.29	315.84	318.85	314.31	317.26	316.58	317.85	316.46	316.93	317.21	318.85	314.94	318.68	317.3	316.9	318.91	315.4	317.85	319.36	318.07	315.47	317.31	319.86	317.68	317.71	315.56	317.31	318.16	316.29	318.39	315.99	317.81	319.52	318.75	317.26	314.98	317.67	318.56
305.51	307.5	305.39	305.1	305.14	305.62	305.49	305.59	305.92	305.95	306.53	306.87	306.72	305.46	308.72	305.45	309.98	304.63	307.38	304.55	307.11	305.94	305.35	305.14	307.46	307.98	307.58	305.55	305.12	304.68	307.62	304.76	306.11	306.71	305.74	303.68	305.36	304.82	306.65	305.14	307.7	305.78	306.31	307.1	304.38	307.69	307.4	303.53	304.92	308.83
303.72	307.85	305.2	304.61	305.79	306.03	305.57	304.76	306.49	304.57	305.31	306.2	305.17	305.64	303.04	307.11	308.04	306.6	308.14	306.54	307.77	305.74	307.56	306.1	305.16	307.91	303.04	307.13	306.75	304.75	303.64	304.33	307.72	306.37	304.05	308.32	306.62	303.33	305.44	304.18	306.74	306.09	305.42	304.58	303.53	303.68	307.96	305.69	303.82	305.34
326.75	326.18	325	324.34	325.81	326.79	324.26	323.56	326.63	322.98	325.79	326.35	326.05	324.62	325.78	323.42	323.24	326.78	325.13	325.38	325.23	325.2	325.78	323.7	322.81	325.26	327.37	324.93	328.08	327.34	326.2	324.25	324.7	326.37	326.88	324.8	325.99	326.04	323.95	323.96	324.19	326.23	327.19	323.31	327.5	325.55	325.14	324.05	325.05	325.12
304.85	306.88	304.71	306.37	303.75	306.38	307.68	306.32	305.5	303.14	306.51	307.11	304.06	303.2	303.86	304.38	305	303.89	305.21	304.73	307.01	303.31	305.08	305.42	304.73	302.87	306.17	304.77	305.82	305.24	306.84	304.98	303.9	303.44	306.45	303.06	306.34	305.87	305.46	306.57	302.29	305.71	304.59	305.73	305.28	305.65	308.92	303.13	304.74	304.11
326.27	325.09	325.48	323.98	326.45	326.18	324.86	325.39	327.02	327.98	322.24	325.12	324.87	324.61	323.15	324.57	324.7	323.71	323.89	324.69	326.39	326.3	323.77	328.46	327.28	325.71	324.87	328.22	326.21	323.99	323.16	326.91	323.91	325.6	326	326.16	324.45	325.39	326.35	324.33	325.08	326.3	326.51	325.53	327.89	326.89	323.75	326.52	324.17	322.04
294.93	291.09	294	292.83	293.96	294.33	294.08	293.54	295.78	294.94	292.87	294.34	293.44	293.98	294.58	293.33	295.48	295.34	293.17	295.83	292.91	290.07	293.36	294.48	292.16	297.69	295.06	293.82	295.31	294.16	297.03	293.65	294.38	293.11	295.18	293.25	293.3	293.45	292.97	294.31	295.37	296.92	293.81	293.47	294.19	294.38	293.79	293.5	296.27	293.71
303.26	304.73	305.19	301.87	301.13	301.25	302.43	302.46	302.82	303.47	302.43	304.74	306.15	305.23	303.77	303.04	304.68	303.56	303.76	304.17	304.12	304.2	301.81	301.97	302.85	302.22	303.17	303.26	302.22	303.28	301.96	303.42	301.22	303.11	304.97	302.51	303.61	301.28	302.04	304.62	303.44	306.45	302.27	303.8	303.31	304.76	301.26	303.72	304.24	303.31
297.69	297.85	299.3	298.27	297.96	296.56	298.74	298.3	297.81	296.25	295.11	296	297.95	296.17	297.29	299.34	297.76	295.34	296.36	295.54	294.78	295.56	294.29	296.14	296.41	298.42	296.59	297.12	295.68	296.18	296.83	299.61	295.57	297.53	295.88	299.67	297.95	296.61	293.72	298.87	297.15	295.15	296.64	298.19	296.03	299.36	299.26	296.71	297.12	295.97
310.36	311.09	310.46	311	312.23	310.65	310.08	309.47	310.92	312.16	310.52	311.96	309.71	311.04	312.39	309.9	310.29	308.26	312.52	311.12	310.57	310.61	310.47	310.68	311.27	309.39	309.8	312.38	311.67	309.59	309.41	310.71	310.5	311.17	310.49	309	310.85	309.6	309.65	310.72	312.4	313.33	309.58	311.87	311.38	311.88	313.96	311.63	309.78	310.72
317.78	318.71	317.52	319.59	320.64	318.82	317.41	320.91	321.45	320.09	319.53	318.28	317.59	317.65	318.79	318.14	319.12	317.83	320.13	316.16	317.65	319.99	317.41	318.54	318.04	313.72	320.48	315.4	320.26	319.82	318.47	314.61	315.35	322.49	316.79	318.18	320.18	317.26	315.1	321.19	316.58	320.16	320	317.2	318.51	316.9	318.5	317.56	317.06	318.46
298.85	299.21	297.14	294.09	295.77	296.87	298.1	297.56	296.18	294.92	297.56	295.78	297.96	294.9	296.74	298.03	296.09	294.27	293.75	298.55	296.86	295.87	293.73	297.29	297.63	297.84	299.53	295.73	297.89	295.78	293.71	295.83	295.36	296.61	295.29	297.81	298.74	298.79	298.38	294.53	298.74	298.39	298.1	294.14	300.44	296.85	296.96	299.12	294.09	294.67
314.07	310.96	315.01	315.13	312.43	313.27	312.29	314.87	312.5	313.24	313.3	312	309.22	311.26	312.54	313.11	314.07	313.26	309.26	314.19	313.08	311.4	314.09	314.13	314.31	315	316.3	313.14	311.22	313.77	311.47	311.63	312.09	313.11	314.57	312.27	312.68	313.1	312.05	314.43	314.47	312.39	313.14	313.35	313.71	314.26	312.28	314.05	313.3	310.14
315.42	315.14	316.86	315.9	312.57	314.18	312.18	314.54	314.63	314.2	314.9	313.37	313.55	312.92	313.43	315.84	316.33	313.83	313.56	314.25	315.51	314.35	314.7	314.24	316.05	311.55	314.83	313.89	313.68	314.01	312.93	315.6	313.57	317.21	314.76	314.51	314.69	315.01	314.47	313.27	315.59	312.79	316.26	313.59	313.61	312.51	315.9	315.58	313.11	314.76
301.88	303.19	306.32	305.24	304.49	304.13	303.45	305.01	301.43	303.6	304.49	303.95	305.26	304	302.88	304.47	305.36	304.22	303.07	302.8	304.18	305.36	304.84	306.6	304.27	304.84	302.67	303.13	303.15	308.38	302.19	305.35	305.89	303.63	305.75	304.12	301.75	305.07	305.22	302.46	301.95	303.42	306.05	304.32	304.7	305.19	304.24	300.68	304.04	304.61
313	314.05	314.17	312.99	311.66	315.43	316.54	313.01	310.66	315.16	314.56	315.82	317.23	313.89	316.22	312	315.21	313.21	312.93	314.58	313.41	313.68	312.67	314.77	314.93	312.27	316.3	314.17	313.77	313.07	311.53	313.21	313.95	316.63	312.58	315.22	314.04	314.8	314.7	312.87	315.45	314.05	314.4	315.44	314.55	316.61	315.43	312.78	315.37	313.58
325.17	327.55	327.01	332.34	328.35	328.09	329.39	329.11	328.38	327.64	331.45	328.8	329.34	328.67	329.22	328.93	326.58	329.67	328.72	329.51	328.17	327.25	328.09	325.45	330.57	326.94	329.21	330.32	332.31	329.94	327.9	328.07	328.37	330.3	329.79	327.66	329.45	328.4	326.83	326.47	327.28	328.56	328.33	329.61	328.09	329.42	329.52	331.15	327.43	328
298.62	301.03	300.46	304.78	300.8	299.72	301.27	302.76	301.02	301.35	300.74	300.67	302.38	301.5	299.78	303.82	301.01	299.87	303.98	299.6	298.09	301.16	302.51	301.68	302.71	302.24	302.77	299.94	300.98	301.2	303.23	301.89	303.89	301.09	298.5	298.99	302.36	302.48	300.18	301.35	303.62	301.99	299.1	300.03	299.4	300.62	302.08	302.94	302.38	299.49
304.91	305.17	304.2	305.95	302.38	304.69	302.42	304.52	303.9	303.76	303.88	303.21	303.33	306.03	304.15	302.1	302.3	304.85	302.63	304.84	302.22	302.24	302.49	300.72	301.81	301.41	302.41	301.15	302.36	304.11	301.89	303.65	301.47	303.58	306.46	302.87	303.08	302.17	301.87	303.31	301.86	303.31	300.45	300.18	301.73	304.84	299.33	302.99	303.78	305.1
316.04	317.92	318.76	318.43	316.49	319.04	317.48	318.38	318.31	320.01	318.08	317.6	321.12	316.67	316.9	315.87	314.79	317.78	319	318.41	315.75	317.58	317.76	315.81	317.67	315.98	317.59	316.79	318.59	316.64	317.15	316.11	317.74	318.26	317.04	316.48	316.72	315.21	318.14	318.17	315	315.47	316.43	317.99	319.19	318.09	317.35	313.95	316	315.92
301.28	300.57	299.3	298.21	300.96	300.66	299.17	298.22	301.57	301.99	299.94	299.69	301.63	300.35	302.33	299.62	302.1	299.94	300.88	301.15	302.67	300.33	302.39	302.04	301.53	298.04	302.28	300.21	300.93	302.78	299.69	302.05	303.63	304.18	299.25	299.43	297.12	303.22	299.62	301.25	301.51	300.2	298.25	304.83	302.4	301.89	301.77	300.9	302.12	300.01
323.66	326.4	325.87	325.17	323.92	325.8	326.92	324.29	325.98	321.75	323.89	325.55	326.98	324.34	325.13	323.29	323.86	324.08	323.66	323.73	324.84	326.79	323.97	326.44	325.4	328.25	325.23	324.43	323.86	323.83	330.03	324.06	325.11	321.46	327.26	324.95	324.54	321.28	326.23	326.84	324.16	325.79	326.85	325.22	327.5	325.06	322.86	324.27	326.04	326.42
318.75	320.89	319.35	321.91	319.31	318.29	318.35	316.8	320.25	318.44	318.79	317.96	316.8	319.56	318.69	320.05	320.34	317.63	320.04	320	319.08	320.52	321.29	321.16	317.6	321.67	320.95	321.05	319.3	318.65	320.22	318.78	317.43	320.78	318.39	316.89	316.76	317.57	318.61	318.68	317.94	319.72	318.65	319.87	321.53	319.39	319.11	319.73	319.65	318.44
294.86	295.23	294.81	295	296.53	291.83	294.28	291.98	294.48	295.5	292.3	293.37	294.74	293.58	291.82	294.07	293.56	292.48	293.4	294.03	296.18	297.12	294.62	292.75	292.47	294.95	292.31	291.77	299.42	294.11	294.54	292.59	293.57	294.11	293.3	294.48	292.66	295.51	293.14	293.05	295.64	294.31	294.5	293.3	294.48	291.91	294.88	293.49	293.53	293.84
315.31	315.62	314.37	313.89	318.41	312.89	313.31	315.94	312.47	316.42	315.13	314.81	313.8	314.44	312.51	315.09	314.21	313.6	315.37	313.48	313.36	314.74	313.33	315.77	315.09	313.26	315.41	313.85	312.86	316	314.13	315.45	316.6	315.56	314.59	314.3	314.72	314.6	315.42	314.53	314.98	315.14	313.88	313.17	316.06	311.83	313.69	315.41	317.94	314.63
304.18	305.26	308.33	308.4	309.57	307.66	306.92	309.14	307.21	307.43	307.29	307.56	307.34	309.3	307.37	307.91	309.29	308.7	306.35	309.34	305.87	308.69	308.21	308.78	307.78	306.29	307.96	306.23	305.72	307.51	308.84	309.85	306.62	304.38	307.7	308.55	305.39	305.66	307.8	307.62	305.87	308.27	304.65	306.13	307.43	309.31	308.2	305.84	308.14	307.05
305.57	304.5	305.73	302.85	305.16	309.51	305.14	304.96	306.97	306.01	304.35	306.28	303.94	305.09	306.59	307.87	303.97	304.92	304.87	303.89	307.07	303.97	303.45	303.75	305.94	303.78	304	305.52	304.68	308.62	304.53	304.76	305.4	305.84	306.57	306.58	303.89	304.81	303.97	305.97	303.95	304.18	303.99	306.25	305.18	304.9	308.31	303.79	305.38	306.37
298.73	298.14	300	299.14	297.5	300.09	296.73	298.65	300.48	301.16	297.88	302.04	300.96	300.78	299.78	300.55	303.33	300.29	301.03	299.21	296.5	298.7	299.44	301.69	296.03	297.16	299.92	301.19	301.08	300.85	302.05	298.56	301.87	301.91	301.96	301.38	300.07	299.39	299.32	299.72	300.45	300.63	299.6	298.37	300.61	296.8	297.46	302.8	295.98	301.75
305.39	306	306.19	306.98	305.46	307.3	305.03	306.76	308.13	305.64	305.84	305.96	303.5	307.33	308.02	307.05	306.27	307.7	306.8	307.76	305.71	303.46	307.81	305.57	307.69	305.67	304.03	306.54	306.78	309.8	307.07	306.35	306.96	306.33	306.71	307.44	307.81	307.11	304.77	306.49	307.64	304.36	305.79	306.53	306.39	306.31	306.57	308.46	305	304.22
304.21	301.84	303	301.16	302.74	301.75	303.47	302.46	301.47	301.52	303.67	303.53	302.66	303.68	302.74	303.23	304.17	300.29	302.81	300.61	303.44	301.7	302.16	301.74	301.89	304.66	302.05	301.92	304.31	303.84	304.4	302.51	304.34	301.06	303.15	302.06	303.37	302.98	302.06	304.5	303.58	302.17	301.24	304.19	302.67	302.61	300.76	301.05	303.45	303.95
306.81	307.17	306.36	305.98	306.64	307.37	304.53	307.53	307.11	304.2	307.95	304.16	306.35	305.77	306.73	307.52	306.04	307.36	306.53	308.4	307.02	305.81	307.32	304.65	305.67	307.55	305.65	306.43	307.85	307.51	307.65	304.67	306.03	306.28	304.03	309.45	304.47	306.35	307.69	305.5	303.97	304.09	305.72	304.82	306.37	303.68	306.78	308.26	307.44	305.99
310.34	309.24	314.72	308.54	309.39	310.57	310.84	310.48	312.93	312.32	312.79	311.29	309.28	311.97	312.02	308.19	312.31	311.2	313.17	312.93	310.27	311.08	308.62	309.87	312.34	310.23	310.57	312.35	309.38	309.64	312.3	311.32	309.61	313.42	309.14	311.44	310.76	310.74	310.83	309.73	308.19	310.92	310.89	311.08	309.32	310.65	309.5	308.14	311.06	309.9
304.18	307.41	305.86	307.89	303.25	307.45	304.21	304.99	305.66	304.91	305.33	302.85	304.7	304.3	303.73	304.02	306.02	307.57	302.95	304.51	305.28	305.23	304.53	306.61	306.13	305.38	305.75	304.43	306.82	306.21	305.8	305.34	307.6	306.14	304.97	305.52	306.2	303.25	306.35	301.64	305.39	305.05	303.54	306.07	301.55	304.92	304.04	305.4	305.94	305.63
305.6	306.06	303.92	304.68	304.58	304.88	307.14	304.39	304.14	304.26	304.61	306.76	305.07	303.64	303.86	306.52	306.54	307.4	307.02	303.59	305.31	302.86	306.12	304.96	305.07	302.17	304.94	302.88	305.09	306.75	304.16	305.4	306.93	307.79	304.91	302.19	304.34	306.64	302.74	302.79	303.74	304.42	305.15	301.44	303.85	304.65	306.45	305.46	302.45	304.72
309.51	309.68	308.92	309.98	309.6	312.59	313.03	310.2	309.36	309.53	307.93	308.68	307.62	311.52	308.82	309.33	310.76	309.87	308.37	310.58	310.59	308.56	311.02	309.7	309.93	307.65	310.91	309.38	311.08	309.51	309.4	308.56	310.21	310.7	310.65	311.95	310.87	310.38	307.07	309.42	309.45	310.23	309.77	309.97	309.28	311.88	308.67	311.37	309.26	309.52
327.57	329.88	323.18	328.62	327.89	327.93	328.72	324.88	326.75	329.66	326.53	327.87	327.48	327.6	329.82	327.89	327.45	328.07	324.85	327.66	328.29	326.15	328.34	328.29	331.4	326.3	328.24	328.19	325.51	325.04	329.28	327.8	327.58	325.99	328.34	326.05	325.32	325.73	327.29	326.51	328.06	329.94	325.46	326.44	328.12	327.05	325.83	325.21	328.66	329.55
307.03	306.86	307.77	305.78	305.18	306.13	308.74	305.91	303.68	305.53	305.74	308.81	305.96	305.6	307.96	307.48	304.88	305.45	306.58	305.26	305.63	301.76	305.07	303.89	306.27	304.48	304.66	307.08	306.11	306.42	306.54	305.39	305.95	310.17	304.84	304.77	303.94	305.63	307.84	306.95	308.25	308.12	305.2	306.21	306.98	305.55	304.46	303.73	306.52	309.57
309.01	310.26	305.72	310.91	312.71	309.13	307.1	310.35	309.76	308.73	308.18	308.98	308.77	308.38	308.83	306.44	306.66	309.39	309.06	309.76	311.71	307.91	308.54	310.73	310.59	310.81	310.83	311.02	308.36	309.13	309.24	307.66	309.94	307.86	308.31	310.78	308.89	308.47	311.46	308.63	308.1	307.93	306.81	308.82	308.59	308.56	309.81	309.93	309.45	309.88
303.24	305.34	303.14	304.58	304.63	304.58	305.2	304.77	303.61	303.96	306.78	305.04	304.57	302.77	305.54	303.76	305.28	304.57	305.91	306.08	304.76	302.84	303.86	303.82	304.64	307.13	303.55	303.61	305.8	304.34	302.13	305.76	304.48	303.79	301.41	305.41	303.65	304.44	305.6	302.45	306.13	304.95	302.26	302.95	304.63	305.1	305.51	305.79	304.75	305.9
314.15	314.8	317.14	316.08	316.24	311.89	315.22	311.24	313.43	316.59	313.31	314.12	314.33	313.44	316.93	316.33	318.25	313.95	314.61	314.22	315.99	315.25	313	314.7	317.2	316.23	313.95	314.71	314.63	315.32	314.77	313.1	314.16	313.8	313.92	313.38	313.34	314.8	315.38	314.62	317.13	314.76	313.86	313.78	316.55	314.19	314.96	317.01	315.08	312.63
327.62	326.82	327.29	325.11	330	329.48	329.38	325.67	327.15	325.99	329.51	327.66	329.34	327.24	329.06	325.94	327.03	327.79	328.38	327.14	329.33	327.84	329.1	326.17	328.5	328.49	326.94	326.83	327.95	327.76	326.98	328.75	326.29	326.04	329.48	328.5	328.76	327.08	326.77	327.26	327.47	325.98	328.73	327.59	328.25	329.97	325.57	326.83	326.96	326.61
317.53	317.85	319.43	318.39	317.87	320.55	317.02	316.65	317.72	317.74	317.6	318.11	317.24	315.73	315.52	316.02	318.97	318.87	316.79	317.71	319.14	316.85	316.23	315.66	316.28	317.58	317.29	315.17	319.45	318.19	313.48	315.65	317.54	316.37	317.95	313.91	318.25	317.13	317.26	316.12	318.47	314.95	319.98	318.26	314.89	316.94	317.28	316.52	316.03	317.6
316.47	313.49	315.66	315.39	317.29	317.94	319.19	314.32	314.61	317.11	313.35	317.6	314.61	315	318.3	316.24	314.5	314.84	318.97	315.22	314.12	315.88	315.2	315.56	315.24	316.76	317.36	316.56	313.94	315.22	314.24	317.1	316.57	313.92	317.15	317.66	316.54	316.53	317.13	314.14	314.91	313.89	315.86	316.53	316.07	314.08	315.09	313.04	315.66	314.98
312.19	310.61	310.36	309.82	309.5	312.45	308.57	310.09	311.96	310.83	311.33	310.46	313.73	311	311.57	309.93	309.01	313.65	308.61	309.53	310.68	310.5	309.58	312.91	309.71	312.03	310.17	310.76	310.31	310.69	311.21	312.13	310.7	310.38	313.12	310.31	311.33	311.98	312.81	309.93	311.17	309.5	314.54	312.02	310.89	313.26	311.07	309.05	310.96	308.25
310.86	305.95	309.58	308.92	311.97	309.32	309.02	308.06	308.76	310.15	312.24	309.17	306.6	308.94	307.9	306.66	310.74	312.02	310.5	310.62	311.29	310.45	311.82	310.95	312.71	307.53	308.56	311.09	307.98	310.63	309.65	308.73	309.08	311.67	309.18	309.34	311.11	309.21	307.74	308.78	310.37	309.74	310.94	310.72	307.93	310.84	313.81	309.23	310.62	311.07
313.04	312.47	311.82	312.2	310.77	314.42	309.12	311.43	311.83	310.57	308.47	311.06	310.81	312.59	313.6	314.5	311.32	313.39	312.08	313.72	311.44	310.95	311.84	310.97	310.22	311.81	309.9	312.66	313.21	312.04	312.23	312.52	312.8	309.9	311.36	311.93	314.06	312.32	310.63	311.68	310.25	312.2	312.49	311.64	312.44	312.9	311.78	312.89	311.76	313.71
315.82	313.23	315.56	315.64	315.34	315.82	314.17	316.43	314.63	314.36	314.01	315.09	317.34	312.54	319.17	315.4	313.77	314.89	315.38	312.94	315.85	317.91	315.34	313.32	312.81	315.12	313.34	315.39	314.1	316.75	317.2	315.32	315.57	314.69	314.61	314.94	312.86	312.95	314.83	314.32	312.34	314.56	314.01	316.79	313.63	315.7	317.96	313.91	315.77	315.62
305.76	305.61	305.54	304.03	304.89	306.79	304.78	306.32	306.06	303.57	306.06	304.17	304.43	305.67	302.27	303.68	304.79	306.36	306.97	305.58	305.19	303.11	304.88	305.96	304.35	304.65	307.6	306.57	301.86	302.87	306.64	301.75	304.34	304.58	304.72	306.1	303.33	305.43	306.7	305.19	305.02	306.09	304.27	307.17	304.04	306.07	303.36	304.2	307.02	306.25
301.71	303.05	304.55	308.58	306.46	305.07	305.11	308.26	305.81	304.84	301.37	307.39	303.51	305.26	304.22	301.17	304.92	304.76	304.34	304.86	305.12	305.04	302.06	306.62	305.12	302.48	305.35	303.65	306.71	304.44	305.74	305.39	304.4	302.14	302.87	305.48	303.82	303.3	305.59	302.26	304.06	303.5	301.32	305.4	303.67	302	306.19	304.61	304.26	303.66
319.66	316.32	320.59	318.64	317.43	316.18	317.33	320.26	319.61	317.6	317.52	316.85	315.47	319.82	318.79	318.9	320.91	317.15	317.47	318.79	317.27	317.19	317.61	319.46	315.22	319.5	318.44	318.2	319.49	317.32	319.14	317.6	317.09	318.75	318.94	318.47	316.09	319.45	319.46	319.39	320.4	317.27	320.69	318.88	317.02	316.46	319.93	320.62	317.46	317.24
316.21	315.32	314.92	313.61	315.9	316.39	313.94	315.4	314.51	313.27	314.5	312.96	316.62	312.71	313.46	314.63	316.61	316.77	313.36	314.55	312.78	314.71	315.1	315.02	316.27	316.04	313.96	315.68	312.16	314.48	317.04	315.71	316.02	314.81	313.91	315.75	318.82	315.65	314.11	313.88	315.99	314.88	315.78	315.68	315.73	316.29	312.04	315.48	316.75	315.84
305.27	305.49	303.76	306.63	305.66	306.88	307.79	306.32	305.09	303.39	304.48	301.98	305.47	305.93	306.06	304.94	303.09	303.88	305.78	305.72	306.31	307.14	302.58	301.29	304.94	304.72	303.41	304.58	305.19	304.81	303.46	303.44	304.34	302.63	303.45	306.86	306.14	305.41	304.52	304.79	304.37	306.03	302.38	303.66	305.05	305.3	308.21	304.29	304.83	305.61
302.95	303.16	304.86	302.97	302.12	303.15	301.08	301.9	301.48	304.9	302.76	300.88	302.67	301.75	301.84	305.48	300.15	302.64	304.24	302.61	303.69	303.64	304.24	303.41	304.63	302.49	303.77	303.01	304.65	302.31	302.33	301.27	301.69	303.02	303.23	305.17	301.16	301.27	305.22	305.05	301.39	304.24	305.66	303.86	303.9	302.1	302.66	304.22	303.91	302.3
302.86	302.57	302.81	301.33	300.43	303.33	304.57	302.59	303.84	301.44	300.27	303.62	302.66	305.81	302.85	300.67	302.9	299.76	304.54	301.22	303.59	303.18	303.47	302.78	301.71	304.23	303.33	301.24	302.05	300.1	302.34	302.69	303.71	304.18	302.45	302.93	302.01	303.27	305.16	301.32	302.76	302.88	303.32	304.61	301.87	302.66	301.99	303.21	301.51	305.89
312.42	311.44	313.82	310.8	311.19	314.03	313.88	314.29	314.41	312.84	312.64	314.24	312.41	314.56	310.84	313.37	314.82	315.14	311.7	314.41	311.27	311.37	314.3	317.02	313.2	313.62	310.45	315.09	313.37	313.61	312.39	310.78	311.79	315.77	312.73	314.76	311.54	311.87	314.96	312.99	315.57	313.21	310.62	311.71	312.8	312.84	310.92	312.8	313.06	315.91
311.71	312.02	314.71	312.75	311.21	313.24	313.48	314.95	311.05	316.86	313.81	316.74	313.33	311.77	311.98	312.92	312.95	312.49	313.47	312.29	310.46	316.74	314.2	310.62	314.69	311.97	312.45	311.64	310.97	314.18	313.76	311.42	312.92	314.78	314.61	312	312.51	312.77	312.63	316.78	310.18	313.36	312.25	313.09	314.46	311.59	315.62	314.12	312.23	315.04
316.03	314.75	316.34	316.46	313.7	316.21	317.72	314.92	315.58	318.64	315.16	314.12	316.57	318.79	315.09	314.76	315.03	318.58	316.51	316.55	315.76	315.51	316.6	314.49	315.52	316.67	314.49	314.63	316.46	314.17	316.18	315.91	313.77	313.78	317.38	317.04	316.46	314.2	315.44	317.27	315.57	316.19	315.73	316.26	317.88	316.41	315.26	315.85	316.02	316.21
304.8	304.48	305.04	308.95	305.57	303.76	305.75	308.2	304.78	305.12	305.88	301.12	305.95	302.51	304.96	305.87	306.08	303.78	305.63	307.47	306.06	306.54	304.75	306.48	304.34	303.81	307.33	302.92	304.72	303.2	303.71	303.18	302.98	304.46	303.42	305.81	304.12	303.43	304.92	304.53	305.09	304.31	304.06	307.09	304.61	305.27	303.75	306.05	304.39	304.74
316.89	318.01	318.83	318.13	315.38	318.08	315.97	316.78	318.14	315.88	316.74	315.48	315.25	313.7	319.12	315.24	317.6	316.58	316.53	317.56	315.57	318.84	317.01	316.01	317.49	316.97	318.6	314.34	318.17	318.17	315.37	313.97	316.83	317.09	319.44	314.78	315.38	316.54	317.78	315.24	317.56	316.64	318.88	319.51	320.84	316.44	317.08	315.51	317.92	315.41
304.46	303.65	304.55	304.38	306.13	306.55	304.16	304.73	304.74	304.38	306.55	303.72	307.08	304.03	306.44	305.21	304.18	305.56	301.96	304.06	303.67	302.33	301.9	304.97	307.51	304.74	305.79	304.79	306.29	301.66	303.51	305.08	304.88	304.57	305.98	305.07	298.75	306.84	302.61	302.69	304.79	304.61	305.16	303.33	304.74	306.1	303.09	304.32	304.63	303.95
307.39	305.95	307.08	305.18	309.58	307.63	307.63	307.87	307.74	305.72	305.42	307.68	305.35	309.31	307.24	307.87	304.85	307.25	307.53	307.13	308.89	308.43	305.89	309.88	307.86	308.08	308.05	310	306.89	303.74	307.33	305.16	305.32	307.08	307.81	306	306.81	304.16	305.13	305.39	306.88	307.04	308.77	306.38	307.68	305.51	309.22	307.83	307.27	305.11
326.57	326.32	328.53	326.71	328.59	329.28	328.12	326.53	328.83	327.08	328.57	326.87	326.14	327.72	329.68	326.16	326.56	330.24	326.91	326.25	327.51	330.34	327.66	327.87	325.58	325.42	326.9	331.1	327.43	330.55	325.39	325.94	329.59	330.75	328.87	329.94	327.36	328.61	329.58	325.53	330.68	329.59	327.33	328.48	326.42	328.21	328.47	328.3	328.14	327.39
304.56	302.17	301.92	303.35	303.33	302.88	301.27	303.31	304.61	302.29	304.73	304.21	303.53	303.94	302.6	302.88	301.52	304.1	301.7	303.29	303.99	303.87	303.26	300.62	303.37	302.99	303.42	300.63	303.96	302.62	305.21	302.26	303.81	303.73	303.16	302.93	301.69	302.61	303.39	303.38	304.74	303.6	303.52	304.3	304.83	300.64	302.45	304.81	302.25	303.89
293.09	296.73	296.19	295.16	294.73	295.12	293.73	295.45	294.3	298.11	295.15	294.23	296	293.78	294.68	296.25	292.54	294.93	296.42	294.2	296.94	295	298.34	294.6	294.41	293.62	296.14	293.82	294.45	294.87	295.89	297.06	294.99	294.54	296.39	291.78	297.99	294.4	294.73	293.93	295.07	295.8	295.41	295.72	295.11	293.38	294.83	295.94	295.22	296.8
304.57	302.75	306.89	305.38	304.75	303.59	304.53	306.61	304.78	307.43	303.64	306.49	306.54	304.81	308.32	305.78	305.35	305.4	304.75	303.76	305.5	303.11	301.86	307.29	305.39	304.86	306.02	304.46	306.83	304.51	307.17	305.63	306.93	307.11	305.35	305.22	305.18	305.39	306.31	306.74	303.61	305.57	303.79	302.73	305.81	305.93	303.91	303.59	303.76	305.27
302.8	304.39	301.36	302	301.59	300.27	301.07	302.68	301.77	306.28	304.01	301.61	301.73	303.03	303.58	303.17	303.52	301.21	302.17	301.89	302.73	304.94	300.27	304.77	301.88	304.17	303.44	302.16	302.81	305.15	302.49	303.62	301.56	301.8	300.62	303.94	304.6	300.56	305.28	303.22	304.24	304.4	304.07	302.65	302.89	303.11	300.44	303.12	304.11	305.45
303.91	302.62	302.02	305.28	301.02	305.01	305.1	302.67	299.62	302.44	303.64	300.73	302.54	302.14	305.09	302.2	301.26	303.98	304.69	301.99	300.92	303.38	302.77	303.54	301.78	301.88	301.8	302.35	302.17	301.24	303.83	303.13	302.4	303.9	303.33	300.84	301.44	302.99	303.02	302.41	300.5	301.63	302.3	301.69	303.13	302.41	302.44	300.96	301.38	300.96
313.7	312.22	315.49	313.99	314.04	311.62	311.32	315.69	312.24	315.1	310.34	311.69	310.06	313.55	313.76	312.91	313.07	312.6	316.03	312.54	312.31	311.88	313	312.88	313	313.61	312.33	315.79	314	312.49	309.38	314.91	312.72	313.42	316.22	311.63	313.86	313.57	310.84	312.29	313.89	310.86	314.35	313.39	313.46	314.78	314.58	313.75	312.48	313.93
313.32	312.36	308.71	311.65	311.74	312.8	310.26	310.92	311.71	309.92	311.43	312.75	313.53	313.89	308.69	312.47	312.02	310.48	312.09	308.18	311.95	310.54	311.57	309.13	310.69	311.61	308.05	310.77	309.02	311.26	312.8	310.04	309.29	311.59	311.2	312.55	311.64	312.72	311.55	309.81	311.91	312.28	310.48	313.25	311.23	312.69	309.67	308.15	310.04	312.42
304.76	303.5	303.22	302.53	304.54	305.39	302.83	302.19	305.49	304.62	304.23	304.58	307.12	306.34	301.74	302.27	303.85	302.65	303.56	306.51	303.22	304.72	303.67	304.32	305.63	302.11	304.74	306.56	305.04	305.56	304.44	303.74	304.15	306.84	305.96	306.23	304.9	303.73	306.97	307.14	301.17	302.96	305.54	307.07	303.28	303.72	303.05	303.64	303.44	303.62
304.64	301.53	304.15	302.74	303.55	302.95	303.87	303.93	303.38	302.6	304.33	303.73	303.48	300.98	304.99	300.5	303.4	303.88	306.45	300.27	302.91	303.14	301.83	303.62	301.92	301.8	301.79	304.33	303.31	303.36	303.07	304.52	304.79	304.33	305.15	300.11	300.01	305.3	302.38	304.24	302.7	302.58	302.19	302.12	303.38	303.91	301.03	302.2	302.64	303.29
315.31	311.96	313.08	312.49	313.5	313.49	311.5	316.44	311.82	313.8	311.73	312.83	314.99	308.87	312.49	315.22	314.41	312.07	314.39	313.01	312.17	311.99	312.68	312.51	315.01	312.58	315.15	315.12	314	314.22	311.99	312.56	311.28	312.68	312.38	312.49	312.27	313.55	312.83	314.43	313.43	315.48	311.64	313.18	311.94	313.08	315.43	311.56	311.94	314.11
313.15	316.1	314.1	313.46	313.13	314.63	312.95	313.41	310.85	314.31	313.07	313.49	312.44	312.17	311.88	315.85	313.37	313.07	309.79	311.15	313.62	312.94	312.67	313.82	314.64	313.18	312.46	311.36	313.09	314.83	311.77	314.04	313.7	314.82	314.22	313.84	313.35	311.85	313.41	313.02	315.34	312.13	311.46	313.46	314.35	313.54	312.75	312.62	314.41	312.32
293.84	296.97	294.72	296.61	296.27	297.6	297.48	295.55	296.67	296.24	297.73	296.12	298.23	298.91	294.64	296.61	297.12	297.82	296.28	294.23	294.57	296.66	297.1	298.23	298.06	297.18	299.24	297.26	295.74	297.82	295.29	298.28	296.71	297.25	295.31	298.75	294.32	297.44	298.24	298.76	295.65	294.81	296.01	296.01	297.76	299.47	298.4	296.92	294.97	295.95
299.46	301.23	300.65	300.08	300.85	297.27	299.67	299.7	297.01	300.14	298.8	300.44	298	299.55	300.95	299.85	302.15	300.67	298.32	298.23	299.59	298.94	299.47	301.86	298.61	299.6	301.52	301.24	299.34	300.78	298.3	299.85	301.6	300.5	300.05	298.81	299.74	298.42	301.56	301.8	297.45	297.52	299.54	299.12	299.84	299.5	300.08	298.55	300.74	300.43
310.63	311.51	311.66	312.82	309.35	312.79	311.52	313.38	313.26	314.24	313.61	313.28	314.37	308.94	313.36	311.93	310.28	310.35	314	312.27	312.94	311.61	312.39	312.2	311.85	311.46	312.1	312.06	313.28	311.4	313.16	310.89	310.95	314.41	313.61	310.68	310.23	311.38	313.49	315.14	310.85	313.62	312.87	310.5	314.09	312.15	313.53	314.09	311.5	313.9
307.12	304.53	305.63	304.99	302.17	307.98	304.91	308.42	305.53	305.08	304.24	305.57	305.03	306.24	304.97	308.23	307.83	304.1	304.81	305.21	306.03	306.21	304.99	303.96	306.04	305.02	306.73	304.3	305.02	305.94	303.39	302.8	306.1	307.05	305.87	303.31	305.09	305.83	303.47	304.42	306.26	305.37	306.21	303.81	305.65	305.16	303.94	307.4	303.69	304.86
300.37	300.85	300.1	299.95	298.16	301.58	300.55	299.42	300.29	298.21	299.35	299.59	301.1	298.54	298.4	298.21	300.26	298.8	298.97	300.11	304.63	298.51	299.67	298.93	299.12	297.47	301.88	298.65	297.94	299.48	300.34	299.86	299.62	299.24	300.57	298.17	296.47	300.64	300.3	300.06	299.34	299.55	296.52	298.89	303.33	299.58	300.04	299.34	299.26	298.65
313.11	312.9	314.47	313.63	312.83	313.66	315.49	314.77	314.17	316.91	313.33	312.68	312.04	313.07	313.69	314.52	312.8	315.7	315.54	313.43	311.84	314.72	314.21	314.27	312.97	315.06	315.51	311.27	314.35	313.93	315.13	311.07	313.34	313.05	312.28	312.29	312.47	315.08	316.89	314.52	313.82	313.98	313.75	314.17	315.13	313.37	312.8	313.45	314.59	312.99
316.33	316.16	316.03	315.39	318.57	316.55	317.73	318.3	318.62	314	317.35	318.49	318.56	316.65	316.9	316.53	318.42	317.28	316.41	313.99	313.92	319.66	319.12	318.09	317.16	317.33	316.49	318.89	316.79	316.76	316.53	314.08	315.99	318.06	314.75	316.55	314.16	314.43	314.58	318.64	317.09	318.48	315.46	316.5	315.3	319.29	317.36	315.22	317.2	316.54
327.45	327.65	327.48	330.81	328.99	328.66	326.99	328.98	328.27	328.94	326.89	330.77	330.84	330.29	327.68	327.16	326.52	330.88	329.95	327.57	329.22	327.62	328.67	326.92	330.25	328.96	326.27	329.35	330.27	327.36	326.94	328.22	328.37	329.38	330.11	328.1	328.46	327.88	331.05	328.05	329.06	329.71	326.47	326.28	329.35	327.29	329.12	328.77	325.71	328.1
303.84	305.12	305.8	307.3	306.05	307.27	305.36	302.61	306.81	304.63	305.85	305.97	305.71	305.68	306.52	305.55	303.58	303.19	308.45	303.06	306.4	306.88	302.66	307.96	302.27	306.05	306.97	305.9	302.61	306.78	306.24	304.39	307.01	303.63	304.69	305.61	305.67	304.31	306.04	306.67	306.5	304	306.03	305.01	304.69	302.6	304.16	306.18	306.46	303.8
303.14	306.34	303.62	304.1	303.73	306.36	305.81	301.4	305.67	304.16	305.53	306.73	303.77	303.76	304.96	303.34	308.35	306.13	305.82	304.55	302.6	306.58	305.71	303.89	305.53	306.33	303.14	305.27	308.59	302.38	302.4	306.03	305.62	305.22	304.21	304.15	307.01	305.67	305.23	305.15	306.23	304.38	303.59	303.46	302.91	306.02	305.32	306.45	304.5	305.17
301.73	301.15	301.06	297.95	298.23	302.87	300.27	300.69	303.09	298.86	300.5	301.23	303.02	299.82	299.76	299.21	302.79	302.59	300.26	300.38	301.12	300.09	300.23	300.57	301.53	301.31	301.4	304.09	301.92	299.45	299.65	299.31	301.96	300.56	302.98	299.71	299.3	299.84	302.77	302.8	299.69	301.76	302.2	301.36	300.71	300.44	303	297.8	302.51	301.19
309.6	311.64	310.55	311.1	309.43	310.16	312.04	310.43	313.66	310.59	309.47	311.1	310.73	310.73	311.64	310.77	312.51	312.16	310.47	312.64	308.15	309.65	311.71	311.59	312.02	310.58	311.82	309.42	309.89	310.65	312.32	311.49	312.45	310.04	311.81	309.76	309.98	312.6	308.78	313.21	311.89	308.63	307.25	309.38	310.91	311.36	310.02	309.79	312.59	310.08
315.33	313.64	313.7	314.04	314.47	315.31	316.84	316.07	316.89	313.43	314.15	315.18	316.94	313.33	316.76	316.55	314.59	316.28	314.11	314.58	315.97	314.62	314.46	314.82	317.08	315.85	316.87	316.81	317.06	317.73	316.11	313.77	314.81	316.29	315.77	313.64	317.37	314.32	315.67	312.9	315.51	314.36	316.64	317.88	317.01	313.73	315.96	313.65	318.52	312.78
300.65	299.8	298.73	299.72	302.41	302.92	301.92	300.1	300.54	302.59	302.08	300.15	301.39	300.21	300.76	303.09	302.28	302.84	301.72	299.55	303.08	301.34	302.4	303.02	300.67	299.07	301.88	302.75	298.7	301.83	303.45	302.53	300.57	300.05	301.14	299.97	301.94	300.11	300.82	302.76	301.63	302.77	300.8	302.27	301.07	299.45	299.99	302.65	301.68	302.5
300.09	303.06	303.92	302.42	301.81	302.46	302.78	302.95	302.24	300.71	301.1	303.14	306.34	301.32	303.4	302.42	300.67	302.65	303.24	301.89	300.97	303.8	300.51	301.37	302.17	303.58	301.92	302.6	302.17	299.66	301.8	305.8	304.05	300.79	303.56	297.99	304.58	301.57	301.49	305.14	304.74	301.52	303.48	303.55	302.7	299.94	304.4	301.7	301.27	305.35
307.99	308.22	305.3	305.02	305.49	305.94	306.82	307.11	305.87	307.33	309.91	307.04	307.35	307.91	307.73	305.25	305.44	307.2	307.76	309.13	308.45	306.8	306.74	306.72	308.66	306.68	306.9	308.26	308.73	305.65	306.57	305.18	304.93	308.04	307.24	307.94	306.84	306.11	310.45	308.71	309.52	306.74	308.13	307.92	305.99	308.23	307.28	308.18	302.43	304.85
300.97	302.17	302.83	300.12	303.34	304.15	301.87	303.47	303.42	304.28	304.99	303.8	303.45	303.16	302.81	303.17	304.85	301.91	305.87	301.94	303.47	301.69	303.24	302.87	302	302.98	304.06	302.48	303.41	303.29	301.78	306.37	304.71	302.76	304.69	304.03	303.68	304	305.38	306.91	302.68	301.2	301.83	302.42	304.83	305.66	302.56	305.14	303.43	302.15
320.47	319.52	318.15	319.88	318.88	318.8	318.28	323.47	317.68	317.42	319.04	319.49	318.64	318.37	318.9	320.82	318.45	319.75	318.2	318.3	318.29	321.64	316.41	316.66	319.31	320.45	320.11	319.83	319.79	319.16	318.74	321.8	318.23	318.76	319.42	320.63	318	319.76	321.39	319.81	318.47	319.2	321.25	318.36	319.8	320.76	319.35	320.33	322.23	318.02
326.57	328.61	328.08	329.89	327.19	324.52	329.18	325.56	328.64	327.55	327.58	328.48	326.18	326.72	327.49	329.4	330.22	328.64	327.81	327.93	327.52	324.3	329.45	326.34	329	328.09	327.74	330.09	324.05	326.8	328.14	326.7	328.38	327.72	327.48	324.53	328.15	328.44	327.79	329.22	326.35	326.76	328.41	325.34	325.83	327.64	329.24	328.07	327.69	328.06
304.72	305.38	303.97	306.75	304.28	308.62	306.68	308.05	307.15	306.69	305.82	305.59	306	305.39	306.31	306.01	304.25	306.16	306.97	307.19	306.78	305.28	306.72	304.24	306.25	302.49	305.32	306.68	306.18	302.84	305.16	306.24	307.84	308.25	302.11	306.12	305.77	306.39	302.01	309.56	303.79	306.38	307.02	308.28	305.42	305.5	302.92	304.66	305.38	304.73
302.75	303.25	301.26	301.31	304.24	304.05	303.44	301.61	306.1	302.05	300.93	301.41	301.68	301.18	302.14	302.65	302.5	302.97	301.49	302.43	302.51	300.32	303.83	300.86	301.82	302.46	302.87	302.04	302.8	302.96	300.45	305.56	302.88	303.35	300.44	302.98	303.77	303.39	302.3	302.34	303.2	301.94	303.35	301.17	303.01	301.71	299.8	301.56	304.12	302.53
302.18	304.12	301.07	303.5	301	302.71	304.8	304.21	303.68	303.44	301.97	305.89	302.1	305.35	303.34	304.75	303.04	306.42	305.71	304.27	304.71	304.99	306.56	303.1	304.36	303.19	305.06	304.46	303.28	302.33	305.97	304.63	304.82	305.62	302.63	304.43	302.07	303.72	302.46	302.34	303.73	300.89	302.78	303.9	302.87	301.56	300.93	304.83	305.78	302.05
329.32	328.99	328.99	329.06	328.67	326.6	330.28	328.5	328.75	327.87	330.32	329.02	328.44	330.49	329.28	327.07	328.7	330.58	329.11	330.46	329.31	327.41	330.02	329.08	330.22	329.36	329.12	327.1	328.22	329.4	327.98	325.62	327.28	327.95	329.66	327.31	327.75	328	331.5	329.09	327.35	329.04	328.73	326.53	329.2	328.1	329.32	328.61	325.91	328.15
312.18	312.66	310.86	312	314.27	313.77	311.84	315.93	311.29	311.88	313.29	314.89	313.39	313.45	313.38	312.09	312.17	314.28	313.42	312.12	312.07	314.16	311.83	313.26	311.14	314.62	312.56	313.53	313.6	311.76	312.89	312.1	312.85	315.31	312.32	313.11	311.29	311.35	316.74	313.14	312.18	314.45	312.22	310.6	312.3	312.77	313.04	313.09	314.34	311.16
314.93	313.79	315.02	316.56	314.66	316.12	314.14	311.67	312.98	315.64	313.62	315.05	312.01	312.43	314.17	311.63	314.97	315.5	312.43	313.76	313.71	309.97	311.85	315.29	314.12	310.23	312.1	313.41	313.15	311.52	314.2	313.01	313.11	312.02	314.92	312.41	314.03	311.12	313.3	314.04	312.64	313.54	314.35	314.01	315.01	313.42	315.08	316.17	314.68	313.9
318.67	319.32	319.64	317.71	319.15	318.24	316.62	317.85	319.67	316.1	320.21	320.02	318.64	319.56	317.85	317.16	318.29	317.91	315.06	317.81	320.2	317.9	316.85	319.45	316.17	319.64	317.08	316.43	317.43	319.45	320.29	318.84	319.13	317.91	320.61	317.94	318.5	317.18	318.76	319.01	317.53	316.56	317.34	318.72	318.92	316.83	317.29	316.73	319.14	318.71
313.5	314.52	312.99	313.8	313.02	313.37	312.88	311.9	312.71	312.08	314.28	313.74	314.44	314.34	313.12	310.55	312.27	314.05	313.34	313.64	311.53	311.58	311.15	313.46	312.15	310.06	314.42	315.58	313.34	309.62	311.5	312.18	312.04	313.89	312.59	315.17	313.91	316.4	313.6	313.55	314.51	311.16	311.92	315.02	309.15	314.5	313.37	313.64	312.26	311.25
308.79	305.01	306.49	305.88	305.96	303.18	305.57	303.09	305.26	306.7	306.34	304.29	307.28	307.6	307.5	304.78	306.32	305.31	307.44	307.59	306.53	305.86	306.28	304.71	308.19	305.8	304.67	307.57	307.65	304.61	306.98	304.99	308.56	306.13	304.16	305.82	303.6	304.19	307.57	308.07	304.43	303.8	305.83	305.62	304.11	306.49	308.11	307.05	308.86	304.69
317.1	319.28	316.13	314.14	316.19	313.74	315.6	315.22	315.18	317.81	313.73	313.88	316.04	314.84	315.61	314.23	312.01	315.28	314.63	316.06	315.89	315.72	316.71	314.67	315.78	314.59	315.78	312.43	318.32	313.45	317.05	315.21	314.23	316.56	315.17	316.05	314.39	315.17	316.49	314.1	315.89	314.93	314.91	314.17	315.91	314.15	314.9	316	315.19	316.99
329.94	327.96	326.45	329.19	329.39	328.04	328.23	328.52	325.57	328.1	328.5	327.64	328.94	331.09	327.74	329.06	329.21	330.52	328.93	332.05	327.96	329.81	326.53	328.51	327.85	326.31	329.54	329.89	327.74	328.23	328.74	328.24	329.3	330.45	328.21	330.02	328.79	326.52	328.99	329.5	326.24	327.34	328.54	327.09	330.78	328.07	329.86	330.32	329.74	328.17
301.09	302.88	300.7	301.13	300.17	298.68	302.62	299.79	301.74	300.61	303.49	303.07	300.16	301.27	302.79	303.9	302.74	301.22	302.15	299.37	302	298.98	301.73	303.26	301.72	300.11	300.56	302.25	300.49	303.28	301.16	300.08	301.46	300	300.29	302.31	302.24	301.18	300.64	302.25	300.79	298.78	300.08	300.89	302.32	301.78	298.19	301.31	299.85	300.16
293.67	293.77	296.07	295.7	297.89	296.08	294.16	297.52	297.79	295.94	295.04	299.69	297.62	298.02	295.68	294.86	297.91	297.4	296.83	294.81	294.5	296.45	296.75	298.05	300.31	296.99	296.22	297.36	295.01	295.64	295.71	296.84	298.72	295.62	296.67	298.46	297.53	295.61	296.54	297.75	294.64	296.38	297.12	295.82	296.19	294.39	298.96	299.14	297.54	299.67
303.18	303.8	300.55	302.8	302.08	303.4	303.12	301.91	305.15	301.68	301.44	303.93	300.94	304.55	301.98	303.81	306.85	300.01	304.23	303.15	301.49	303.23	300.45	303.01	300.89	304.11	302.73	301.53	303.41	303.25	302.58	303.19	302.4	302.84	304.95	303.94	304.15	304.43	302.73	304.98	304.47	300.13	300.57	302	301.71	301.03	305.03	299.87	306.35	302.45
294.29	292.76	293.06	295.81	295.54	294.23	293.82	292.55	292.3	296.59	293.98	295.16	295.22	291.74	293.56	292.77	293.35	292.43	291.99	294.31	297.04	293.29	291.88	293.7	293.61	294.72	293.01	292.02	293.64	291.33	294.61	294.19	291.52	294.6	295.3	295.52	294.36	293.01	292.66	293.19	294.6	291.82	294.04	295.37	293.48	292.68	292.1	293.41	295.99	293.27
294.93	293.35	292.92	296.21	296.53	293.54	292.14	294.01	294.5	294.2	294.18	293.43	295.3	292.46	296.11	294.03	294.66	293.03	292.61	293.7	294.84	294.67	293.2	295.94	296.72	292.87	292.12	295.32	294.68	293.77	293.82	297.51	295.12	293.96	292.82	293.4	291.91	295.31	293.64	292.81	295.13	293.07	293.54	292.07	291.81	290.9	291.88	293.43	292.93	296.47
316.92	317.98	317.8	313.77	317.62	317.13	318.65	316.68	317.29	315.33	315.97	315.44	314.93	315.67	316.87	313.36	318.27	318.68	318.51	318.58	315.89	315.7	314.91	316.42	319.15	314.84	318.53	318.19	315.05	316.99	315.63	316.21	315.91	316.88	319.39	317.02	314.86	317.59	318.58	316.13	317.32	320.26	321.12	317.54	318.52	317.74	316.12	317.16	317.17	317.22
315.87	315.57	315.77	316.84	317.41	318.4	316.08	317.77	316.79	318.04	317.1	317.81	316.39	318.15	316.07	319.96	318.83	316.49	317.76	319.63	317.45	315.5	316	317.95	317.42	318.16	315.98	317.81	318.72	316.73	316.72	317.42	317.8	318.83	316.63	318.57	316.31	315.25	319.04	317.6	316.55	319.34	317.6	315.27	318.52	319.51	316.32	315.15	315.41	316.51
315.41	313.79	315.84	314.57	315.4	313.28	315.55	313.87	313.55	312.87	313.62	317.58	315.42	316.51	314.04	315.47	316.32	315.08	317.25	314.99	318.06	316.02	315.2	317.16	317.02	315.37	312.86	315.51	313.05	314.02	314.76	314.78	312.91	312.55	315.44	312.91	312.33	315.33	313.91	313.88	314.42	314.35	314.87	315.71	315.24	313.22	315.66	312.51	314.04	313.09
311.33	312.54	313.31	315.16	314.15	312.79	313.32	312.35	313.76	312.24	312.39	313.42	313.47	311.58	310.67	314.74	315.21	314.25	313.34	315.51	311.61	311.98	310.92	313	312.28	313.04	312.4	314.4	312.81	313.71	312.54	312.74	313.08	313.94	315.46	312.89	312.03	311.89	310.59	312.97	314.16	312.26	311.15	311.39	310.14	313.61	314.25	315.18	313.12	314.1
293.25	298.31	294	294.38	296.03	295.4	295.83	297.28	293.92	295.92	293.19	295.65	294.87	296.52	294.27	295.48	294.88	295.13	293.18	295.53	296.44	294.62	293.24	294.7	293.57	295.08	291.33	296.39	294.4	293.65	293.94	294.16	292.77	299.16	293.74	295.8	297.29	292.35	292.7	295.18	296.88	294.97	296.04	295.56	294.61	295.79	294	299.03	293.28	293.86
296.99	299.14	299.63	300.56	300.98	301.7	299.78	297.38	297.53	299.73	299.76	301.44	300.51	300.34	299	301.61	302.18	299.52	300.92	301	298.36	300.2	299.8	301.8	299.98	300.44	301.11	302	301.14	297.77	300.15	299.86	298.3	301.36	300.9	298.89	300.37	299.08	298.12	299.99	298.32	299.94	302.27	301.33	299.77	299.39	300.64	299.46	299.45	300.72
313.01	314.04	313.29	313.25	310.59	310.25	313.28	312.81	313.99	313.47	311.6	312.46	309.08	310.5	311.83	310	312.21	311.08	311.92	309.55	312.84	308.71	311.29	310.48	313.16	313.44	312	311.78	311.27	313.11	310.17	311.13	310.1	309.98	312.3	311.79	310.76	309.11	311.81	312.14	313.18	313.64	312.32	312.41	313.01	311.49	313.48	313.71	311.8	311.26
312.7	313.06	313.99	310.86	311.47	312.78	311.08	313.17	313.49	313.38	313.61	313.7	310.42	313.97	314.38	313.65	310.32	310.33	313.03	312.77	314.5	313.15	312.47	314.55	312.96	311.79	314.31	313.05	312.51	315.63	315.82	311.46	312.33	312	313.19	312.68	314.72	311.44	312.11	314.43	316.04	313.32	312.23	311.7	315.1	313.79	314.16	312.58	312.44	315.25
315.88	315.46	316.82	315.19	314.87	317.99	316.14	315.13	316.73	315.63	319.05	314.33	317.65	315.23	315.17	313.39	318.14	316.9	317.07	318.05	316.5	315.21	320.11	316.47	319.06	316.86	315.86	316.37	318.59	317.87	317.64	314.97	317.44	316.15	314.84	318.98	316.89	317.96	315.5	315.21	318.73	316.43	317.48	316.64	314.44	314.37	316.08	314.9	318.09	316.43
304.93	306.01	306.32	304.92	306.3	305.72	303.69	306.07	306.99	304.48	304.15	304.06	308.11	305.13	307.12	305.39	307.76	304.12	305.97	304.86	305.55	306.22	307.02	304.61	303.8	305.82	308.13	302.11	304.91	306.06	304.44	305.29	304.85	306.38	306.13	303.93	308.03	306.85	304.41	304.42	307.38	305.57	304.01	304.83	306.18	305.49	305.32	306.45	305.5	303.78
303.84	305.23	305.08	305.98	307.27	305.63	306.36	309.89	305.64	308	304.44	305.93	307	303.42	307.16	307.21	307.96	305.07	303.3	305.6	304.39	308.3	305.19	307.79	306.5	305.18	306.26	305.18	305.49	304.67	302.94	305.7	305.25	307.83	306.28	305.21	307.58	305.37	306.75	305.73	307.1	306.99	306.4	305.87	303.74	307.15	303.85	306.87	307.49	305.09
307.74	309.03	304.72	304.87	307.85	309.18	309.28	307.39	307.96	305.2	302.98	305.3	306.89	307.59	306.64	308.6	306.17	308.08	309.5	308.37	306.15	306.87	307.94	309.44	309.47	308.25	307.39	308.77	307.91	309.16	306.78	305.52	307.08	304.05	308.18	308.67	304.28	308.26	306.73	304.23	307.12	307.38	308	307.4	305.52	304.63	307.37	305.26	306.23	304.95
315.89	316.08	317.71	316.33	319.61	317.65	315.96	317.71	318.06	316.82	317.97	317.98	316.44	320.52	317.45	315.61	315.76	316.6	318.82	315.81	316.84	319.77	318.42	318.28	315.89	319	314.83	319.05	319.25	317.25	316.28	317.21	318.15	318.9	315.91	317.28	316.37	316.94	315.5	315.47	316.29	317.24	317.56	316.9	318.33	315.8	319.15	315.39	314.94	316.63
296.83	294.71	296.97	299.02	298.82	296.18	295.11	299.13	296.88	298.8	297.91	299.51	294.46	296.21	297.57	298.27	296.53	297.41	298.36	296.1	295.22	295.42	296.96	299.03	297.46	296.95	296.81	295.93	295.2	296.53	297.02	297.62	295.94	295.1	295.35	297.37	298.58	296.58	296.75	297.39	296.88	298.59	296.62	297.75	297.19	297.76	297.87	295.23	296.36	294.29
316.77	315.47	317.36	316.95	314.52	316.2	315.31	314.83	318.61	315.32	319.24	313.91	317.31	316.27	317.95	316.86	316.79	314.66	315.54	316.21	317.5	314.53	318.46	316.2	316.04	318.59	312.98	316.25	316.21	319.74	317.87	315.43	315.96	317.36	318.9	314.78	318.16	317.22	319.86	314.93	318.04	317.44	316.75	314.13	315.98	317.17	317.62	315.99	315.18	315.79
304.54	305	303.81	301.98	301.9	305.84	302.01	303.72	304.56	305.72	305.52	305.87	302.19	305.24	303.16	301.44	302.82	303.87	303.14	303.7	304.65	304.19	302.52	302.9	304.73	305.34	302.23	303.38	305.27	304.17	306.08	303.24	305.06	304.86	303.55	304.16	302.87	303.53	303.93	304.76	304.66	304.91	303.18	304.84	303.49	304.49	304.11	306.22	302.46	305.06
300.93	301.42	300.92	302.36	301.9	299.95	299.66	300.53	303.07	302.57	301.18	300.31	300.81	301.57	301.29	301.03	301.99	301.46	302.2	298.5	304.6	299.45	300.5	299.99	303.06	301.36	299.36	301.42	299.68	300.48	300.31	300.19	300.15	300.72	299.91	300.2	303.09	298.4	300.96	302.84	299.06	301.74	301.1	301.82	301.42	301.6	299.17	300.69	301.32	300.16
297.16	296.95	297.55	295.64	295.2	298.96	295.55	299.52	297.19	296.14	297.9	297.53	297.37	297.99	297.66	294.99	296.29	297.13	297.76	297.23	296.73	297.3	298.64	296.88	294.15	295.99	295.45	297.88	298.4	296.75	297.06	295.07	294.66	296.15	296.07	295.38	299.13	297.26	296.5	297.53	295.24	294.48	294.1	294.9	296.24	297.23	297.23	296.5	294.39	296.79
305.04	304.52	301.84	301.81	303.03	305.48	304.45	305.42	306.17	302.94	302.51	307	305.01	304.15	303.51	304.08	304.77	306.72	303.11	304.56	305.13	302.35	305	305.08	302.05	304.91	302.68	303.65	305.6	303.55	304.58	304.41	306.17	306.32	305.04	304.22	305.47	304.96	304.54	305.52	305.16	304.57	306.4	303.13	301.38	303.45	306.06	303.83	303.54	304.65
305.76	303.16	307.26	306.12	304.99	304.66	305.32	304.11	307.82	306.12	305.35	302.49	305.61	304.31	306.73	305.29	306.34	305.61	306	307.93	305.53	306.39	306.97	308.08	304.18	305.63	305.08	310.91	306.32	307.74	305.44	305.33	306.3	306.84	306.26	306.61	306.78	302.48	309.08	306.41	308.08	307.28	303.36	305.34	306.06	306.64	307.76	306.25	305.32	309.79
316.85	321.26	318.38	319.33	318.23	318.69	319.53	318.77	317.87	320.9	317.3	317.07	318.94	318.08	317.37	317.62	317.05	318.65	318.04	320.59	316.15	318.44	317.21	318.34	318.34	316.98	318.11	316.28	315.41	319.59	317.18	320.25	317.4	319.05	319.12	317.72	319.74	317.7	318.41	318.87	319.53	317.2	317.63	318.64	315.77	317.47	318.2	320	315.64	317.37
302.81	303.97	302.64	302.07	302.67	301.9	304.13	302.43	303.97	303.42	301.78	302.55	303.53	302.38	303.33	300.3	306.1	302.42	302.81	301.52	303.3	303.13	301.97	303.77	304.52	302.44	303.05	303.79	305.16	301.89	302.79	302.63	301.79	303.83	301.85	306.26	302.64	303.42	304.7	301.37	303.3	301.28	304.29	302.57	302.55	303.11	303.24	302.32	303.22	303.57
304.78	303.6	303.94	302.18	303.17	303.27	302.32	304.53	303.61	303.6	305.57	304.1	302.98	303.48	303.02	301.69	303.8	303.86	301.78	302.38	303.25	300.95	303.15	298.85	304.42	304.38	301.6	302.25	304.09	305.01	304.8	302.99	304.67	303.68	303.2	300.17	303.67	301.16	302.37	302.66	302.8	302.26	305.71	303.35	304.82	306.81	303.49	302.88	301.48	303.22
306.86	304.61	306.15	307.05	304.85	306.9	305.58	305.97	305.29	308.51	306.42	305.33	303.45	306.56	306.79	304.77	305.35	305.97	306.9	304.37	304.27	306.85	304.26	304.69	305.12	303.85	305.4	307.09	306.66	306.82	306.74	305.45	308.57	307.47	306.96	303.99	304.21	304.53	306.04	307.66	305.37	304.78	307.56	305.18	302.61	305.48	305.91	304.65	306.81	304.9
314.83	316.04	316.38	316.23	316.38	314.98	316.28	316.47	315.79	314.98	317.59	315.78	313.84	314.64	315.87	313.96	316.34	315.65	315.99	315.74	316.49	315.13	314.31	315.53	314.9	314.71	314.74	315.27	319.88	314.14	315.15	315.69	315.77	315.5	314.7	315.87	315.34	315.42	316.83	318.06	317.1	316.75	317.4	314.58	314.87	315.12	314.45	316.91	318.14	314.65
306.73	308.53	306.56	306.29	303.34	305.53	304.59	306.63	306.14	304.59	304.49	306.97	306.09	305.89	307.46	307.45	305.97	307.57	307.24	305.58	306.74	306.78	302.58	302.97	305.22	305.07	308.28	305.1	307.15	306.53	304.54	306.14	307.02	303.49	304.87	306.76	305.22	306.72	304.28	305.98	307.49	309.83	307.11	306.06	308.9	305.62	308.68	307.42	306.95	306.61
303.9	303.3	305.17	305.03	307.64	300.91	304.89	303.8	303.08	306.9	304.9	304.03	302.69	301.83	304.74	302.91	303.88	303.23	305.77	302.97	303.08	302.85	304.75	305.62	305.62	305.68	303.29	305.62	304.83	306.74	303.67	304.6	304.93	305.03	303.36	302	304.73	301.5	304.04	304	303.49	303.03	303.15	305.28	303.2	303.34	303.49	303.3	303.93	302.62
328.39	328.66	325.49	326.29	328.97	327.53	327.96	328.97	325.96	327.87	329.38	326.02	328.6	329.4	326.83	330.25	327.09	327.64	327.67	328.37	328.64	328.86	329.28	328.55	327.34	324.68	329.76	328.09	327.95	330.16	328.44	326.81	327.65	329.61	328.35	328.1	326.29	329.52	327.99	324.69	328.55	325.93	330.01	328.19	327.03	324.81	326.67	326.54	327.22	328.19
327.01	325.89	325.34	326.81	325.04	327.17	327.29	327.28	324.49	323.98	323.9	323.87	324.63	325.96	324.26	325.35	326.82	325.24	326.82	324.67	323.17	327.34	325.24	324.72	323.86	327.42	327.51	324.21	326.01	325.79	324.82	325.67	323.61	324.56	326.8	323.92	326.01	323.04	324.58	322.39	326.85	322.35	327.11	326.2	325.56	327.46	326.15	325.11	324.9	330.31
304.77	304.14	304.76	305.01	302.01	301.01	303.85	300.77	302.5	301.95	298.02	302.62	303.07	304.34	302.75	303.3	302.77	303.7	299.28	303.28	301.31	302.03	307.06	302.82	302.38	306.06	303.81	301.27	303.76	299.9	303.43	306.15	301.87	302.19	302.81	301.39	301.47	302.16	303.88	305.33	301.68	304.73	302.57	300.55	304.11	300.9	301.81	302.74	301.81	302.3
303.21	306.34	303.89	301.97	301.93	305.9	300.94	305.68	303.97	305.38	304.56	303.59	302.44	304.83	302.87	303.98	305.18	303.87	303.13	304.79	303.08	304.55	301.11	302.5	302.64	302.34	301.94	302.89	304.83	303.88	301.3	304.58	302.6	303.28	304.17	304.29	302.59	303.57	301.7	302.32	303.48	302.44	301.79	306.86	302.18	302.01	303.16	299.73	302.79	304.13
326.03	321.94	327.74	328.67	324.59	327.28	324.23	325.96	324.96	326.07	326.4	324.11	326.34	324.49	324.92	326.56	327.42	323.25	324.85	325.72	325.51	322.34	324.79	323.41	325.18	323.48	326.09	323.38	324.11	322.76	325.81	325.02	326.74	324.36	324.57	321.51	325.47	323.06	326.23	325.07	326.6	323.54	325.48	323.33	328.62	325.68	325.47	324.43	327.6	327.02
312.78	311.37	309.74	313.16	314.36	314.56	312.98	310.75	313.91	314.01	311.82	313.15	312.64	313.67	312.49	315.18	312.5	311.92	311.76	313.65	313.13	313.88	313.04	311.71	314.89	312.78	311.89	311.76	312.45	314.36	312.67	312.79	312.39	313.69	313.55	314.41	313.94	312.48	314.4	315.83	312.53	311.5	311.95	313.44	313.28	315.12	312.36	311.01	310.84	313.01
320.59	319.77	319.97	320.09	320.36	318.45	318.99	317.54	317.76	318.57	317.85	318.9	320.51	320.35	320.22	321.27	319.56	318.4	319.29	322.12	318.09	320.6	317.52	316.19	320.53	319.8	318.31	319.48	318.98	319.04	320.89	319.56	318.7	318.69	320.19	320.63	318.5	317.9	321.19	318.98	321.66	318.23	319.35	320.21	322.06	319.65	318.3	319.93	319.59	317.5
328.17	328.38	327.43	324.95	328.24	329.21	327.72	329.77	325.71	327.22	329.51	330.12	328.89	328.09	328.98	325.85	326.86	327.87	328.02	328.01	328.62	328.37	330.45	326.43	330.52	326.56	328.09	327.52	327.17	329.67	327.5	332.77	326.58	328.56	328.5	327.16	328.94	324.96	326.98	329.23	326.03	328.28	328.7	328.35	327.85	329.41	328.93	327.87	328.84	328.98
302.37	301.27	304.06	303.74	303.3	300.93	304.99	302.86	302.6	301.43	304.02	302.08	300.09	304.34	303.81	299.33	300.7	303.64	304.77	300.8	301.05	302.07	304.22	303.53	301.28	302.7	302.95	304.55	302.81	304.2	303.89	303.27	303.71	304.27	301.5	304.13	304.71	304.32	304.16	303.67	305.66	302.79	301.12	303.97	304.65	301.8	304.48	303.95	304.23	304.07
304.87	303.13	302.15	304.68	303.58	304.09	303.47	303.28	302.16	302.18	303.52	302.06	303.73	303.16	305.85	304.48	305.26	304.35	304.44	303.52	302	305.25	304.58	302.36	302.13	303.79	302.78	300.86	305.42	304.05	301.7	302.6	302.38	302.46	300.41	306.16	300.65	303.69	303.65	303.26	302.53	302.73	305.49	305.36	302.89	305.71	303.01	302.78	301.57	304.32
315.85	316.02	319.68	319.27	318.41	315.43	319.23	318.41	316.42	316.38	320.22	318.38	319.76	320.58	317.04	317.73	317.74	317.89	320.22	319.49	318.12	317.65	316.45	318.5	319.38	318.49	318.01	317.72	317.91	318.03	313.43	316.68	320.09	317.89	317.4	316.02	318.25	317.65	317.95	317.02	317.04	317.98	318.97	317.61	318.15	314.68	316.95	318.62	317.93	320.21
311.18	311.77	310.83	312.29	313.95	312	310.39	311.36	312.2	312.1	309.04	310.14	308.81	313.86	310.95	312.54	312.39	310.79	308.38	313.91	309.73	309.89	311.08	313.36	312.55	312.41	310.15	312.99	313	310.4	313.79	309.07	310.44	311.89	314.15	311.53	313.02	311.4	310.15	315.65	309.57	311.45	311.57	310.14	313.43	311.99	312.79	311.01	314.07	310.23
312.18	310.9	311.46	312.98	309.75	310.46	310.92	311.56	311.51	312.65	310.65	310.6	309.1	310.68	307.27	311.27	310.11	312.96	310.72	309.68	312.05	309.59	310.93	311.38	310.45	311.74	311.47	310.42	310.51	310.07	313.06	310.8	311.78	309.39	310.05	308.8	312.31	310.57	310.68	311.62	310.36	311.11	309.29	313.71	310.67	311.46	312.03	310.56	310.09	308.25
297.27	295.62	294.79	296.13	295.48	294.2	296.03	295.86	293.7	296.35	295.52	294.21	296.29	294.52	294.93	293.2	296.08	293.97	293	296.59	294.33	294.79	297.84	293.09	294.06	297.27	296.35	295.7	295.9	294.6	294.45	297.2	295.9	297.29	292.79	295.58	293.54	294.92	294.42	297.5	297.24	296.09	293.07	293.98	295.68	295.55	295.91	298.34	292.5	294.37
303.48	304.91	305.51	303.13	304.46	303.3	306.26	303.88	303.67	304.53	302.97	301.77	305.13	303.16	302.88	303.19	303.84	306.42	304.3	304.39	303.44	305.51	301.57	302.96	302.8	302.12	303.91	301.41	303.07	302.43	308.74	301.8	303.09	305.92	299.73	304.26	304.37	303.27	302.11	307.59	304.46	304.85	305.28	301.94	300.25	305.17	305.21	302.39	302.73	303.82
316.35	316.68	315.15	317.35	315.91	314.99	318.7	315.9	315.83	317.41	319.55	318.13	314.85	316.61	316.64	316.57	316.66	316.56	317.64	315.93	317.89	316.88	316.42	315.93	314.64	316.63	316.94	316.81	316.34	315.41	317.15	314.97	315.78	317.09	315.44	315.89	316.35	317.12	317.44	315.01	313.88	315.68	315.65	315.96	313.77	315.13	317.75	317.49	316.71	316.06
300.12	299.88	300.68	301.13	298.06	300.19	302.09	300.24	298	300.61	301.17	299.32	298.95	299.6	302.4	301.15	301.86	300.4	300.74	301.72	298.28	300.57	301.51	299.79	300.36	300.43	301.07	299.57	298.75	300.85	303.8	298.42	300.51	300.91	302.25	301.82	299.96	299.29	300.63	297	299.8	298.41	301.43	300.89	301.2	301.52	300.47	300.55	299.64	300.22
305.8	303.48	305.09	301.92	303.02	303.01	305.42	303.71	303.88	303.76	305.39	303.8	303.4	304.4	302.69	303.44	307.09	304.58	303.3	302.64	304.03	300.71	304.46	304.92	304.65	301.88	303.26	304	304.37	302.85	303.19	304.82	303.92	302.39	303.02	303	302.23	304.7	302.8	301.9	304.04	304.01	305.57	303.93	303.76	304.85	304.58	305.08	304.28	302.63
315.66	313.16	315.48	312.88	312.53	313.46	309.87	314.43	314.37	315.35	312.18	313.89	313.6	313.6	313.45	314.71	315.34	314.72	312.25	312.19	314.01	312.36	315.11	315.07	313.31	313.13	313.09	311.84	312.64	312.04	313.53	312.48	312.75	310.98	314.7	313.38	315.42	311.91	315.78	312.67	312.3	313.89	311.08	311.27	313.08	313.71	312.48	313.19	314.71	313.97
305.46	304.54	304.58	308.46	305.47	305.35	304.9	305.18	307.35	304.38	308.4	304.82	303.9	307.27	306.47	308.96	306.6	307.2	304.55	306.82	306.04	306.92	305.1	307.05	305.52	307.03	303.85	305.22	306.73	303.37	305.83	307	305.32	306.3	305.81	304.98	306.64	306.48	306.53	307.54	305.86	307.84	305.65	305.11	305.03	306.45	307.48	305.18	306.57	304.23
311.58	311.6	311.62	309.9	313.58	312.19	312.9	312.21	313.78	314.6	311.05	312.4	313.12	311.23	311.52	312.7	312.38	310.43	313.12	313.04	309.53	311.33	311.53	312.56	312.46	313.57	315.29	315.46	310.71	312.38	312.53	314.05	313.33	312.48	312.18	311.75	313.74	312.46	311.49	313.99	314.52	315.39	312.94	312.66	312.25	314.17	314.09	314.07	311.9	313.5
308.53	308.48	308.9	308.45	310.27	308.47	308.99	312.82	309.68	309.53	311.83	313.9	310.39	309.9	309.25	312.51	310.67	311.99	310.34	310.53	309.36	310.16	309.51	311.09	308.23	308.97	308.74	309.58	311.11	309.96	311.98	309.21	310.23	309.59	309.92	311.52	309.76	308.74	308.58	308.05	309.53	309.34	309.09	309.77	308.75	309.96	308.33	311.66	312.19	310.03
313.5	312.58	313.68	312.72	310.91	312.76	312.06	312.81	316.57	314.34	312.26	313.02	311.11	316.05	316.72	314.53	314.47	310.8	312.05	311.43	315.51	314.7	313.6	313.79	313.64	314.19	314.58	313.43	315.59	314.99	311.4	312.37	311.38	313.49	315.4	314.82	313.36	314.59	316.02	310.01	312.29	316.08	311.88	312	313.72	314.76	314.37	315.37	312.44	312.51
316.03	311.58	314.17	314.68	313.56	312.19	314.91	313.82	312.76	313.42	310.4	314.13	311.79	310.38	313.49	312.35	314.96	312.21	316.32	312.79	312.2	311.97	312.06	313.99	314.62	311.26	314.59	313.8	313.73	315.02	314.16	314.31	315.28	312.34	313.38	315.86	311.81	314.03	312.11	313.67	315.56	312.76	312.59	314.16	310.47	311.99	312.88	314.57	312.11	311.15
316.87	316.72	315.56	315.66	317.02	314.86	313.51	316.77	316.12	316.44	317.44	314.45	314.75	317.07	317.77	314.04	317.86	314.66	314.89	314.64	315.69	317.04	313.93	317.25	317.1	319.06	317.09	319.43	314.96	314.95	314.97	315.03	316.3	315.24	313.96	316.3	314.3	314.42	316.98	316.99	317.09	316.69	313.92	316.05	315.36	317.61	316.7	314.99	315.71	316.21
307.74	303.17	305.54	305.99	305.07	304.42	305.88	303.97	304.16	302.43	304.25	306.21	303.28	306.63	304.69	306.06	302.12	304.72	304.24	304.69	304.89	305.37	303.54	305.56	306.35	305.25	306.57	304.14	306.57	304.51	305.78	306.64	305.04	306.84	306.24	307.56	307.01	304.81	304.92	306.06	302.24	305.49	305.17	306.99	302.66	305.34	306.19	306.01	303.36	305.66
317.2	316.77	317.07	318.34	316.72	317.1	316.86	318.18	315.78	319.24	316.76	316.43	317.65	317.37	318.75	318.96	316.26	317.54	318.62	315.45	318.31	319.6	319.21	318.27	317.24	314.83	316.32	317.18	315.28	315.7	313.45	316.92	316.79	319.2	318.99	315.62	318.02	317.35	317.49	316.02	317.05	317	316.47	315.16	316.25	318.48	317.3	315.54	317.28	316.77
324.72	327.08	325.64	325.91	327.47	327.5	325.32	326.47	329.28	326.86	326.02	327.76	325.08	324.08	328.98	325.57	327.07	328.19	327.72	326.1	327.56	327.28	326.88	327.63	326.41	327.2	326.98	328.08	327.34	327.28	327.27	328.07	326.12	327.55	325.32	327.85	327.17	324.56	325.86	329.21	324.8	327.15	327.46	325.74	323.81	326.49	328.44	326.36	327.61	328.31
316.04	313.01	315.89	312.39	315.53	312.58	316.08	314.11	313.54	313.61	314.63	312.08	313.98	312.82	314.28	314.16	313.34	312.57	314.56	313.45	314.53	315.12	313.67	316.55	313.49	314.91	312.6	314.29	313.95	312.64	314.14	317.02	313.14	312.37	310.18	312.95	312.18	312.32	313.61	312.62	312.97	312.45	314.07	312.07	314.94	313.47	312.91	315.13	313.81	314.04
307.48	308.6	306.23	308.58	306.38	308.49	308.13	307.74	306.05	307.26	305.9	305.3	307.52	305.96	307.57	306.52	307.3	307.85	305.03	303.93	306.89	305.32	306.5	306.73	307.76	307.24	308.43	306.7	306.66	305.45	308.69	305.43	305.69	307.3	307.83	304.87	306.01	305.48	305.28	305.95	308.36	309.77	305.5	308.04	305.52	304.07	308.5	308.85	308.27	305.8
314.22	313.94	316.59	315.44	312.97	313	316.22	316.44	315.71	313.19	313.71	313.94	314.23	315.36	315.06	315.3	316.2	314.7	315	317.53	314.53	313.28	315.61	314.53	315.24	316.14	314.87	315.28	312.14	313.16	314.42	313.47	315.52	316.64	316.48	316.61	312.9	312.17	313	314.81	312.14	314.3	313.43	315.29	315.83	315.13	315.75	314.26	314.77	315.05
312.89	315.81	315.63	313.92	313.29	315.63	312.75	317.46	316.12	317.22	313.72	314.92	313.94	315.2	313.92	314.29	316.46	313.17	314.8	316.4	315.26	314.27	313.51	316.21	316.43	315.03	314.09	314.63	314.22	312.15	314.03	314.91	316.41	315.28	316.32	315.15	315.92	315.05	317.64	315.76	313.77	312.83	314.33	315.18	314.4	315.39	313.28	313.02	315.34	314.93
320.61	319.12	318.73	318.85	317.07	317.76	318.94	318.28	319.05	318.93	317.1	320.19	317.17	319.12	316.9	316.23	316.99	319.62	317.59	318.1	319.35	319.04	317.35	316.07	318.69	317.62	319.08	317.49	315.44	320.49	316	318.96	320.99	317.23	317.79	319.39	314.46	319.16	318.49	319.58	317.83	319.68	319.63	317.56	317.42	319.19	320.64	319.09	317.97	317.1
300.19	300.93	302.1	302.6	302.69	299.21	300.06	302.91	299	301.36	301.67	298.69	300.89	299.22	301.65	302.12	299.97	300.05	300.91	303.84	300.64	300.47	300.84	298.58	300.89	302.97	302.45	301.2	300.7	302.31	299.34	303.01	300.98	300.18	301.44	301.3	300.91	297.62	302.41	301.2	304.47	301.75	303.03	301.08	302.53	298.49	302.62	301.71	303.79	300.37
318.26	315.46	318.76	320.74	317.01	317.49	317.67	315.65	316.7	317.53	317.68	316.83	315.82	320.73	317.86	318.87	318.02	315.4	317.43	316.42	314.18	317.06	318.35	318.29	316.35	319.28	317.47	318.18	318.26	317.96	317.51	318.85	319.02	318.8	316	317.8	315.88	317.29	320.49	317.8	315.87	316.1	320.61	316.94	316.65	320.94	318.48	315.61	318.15	316.66
316.6	311.18	315.57	316.47	315.31	313.11	316.69	311.35	314.42	316.4	315.64	312.89	314.21	316.44	315.8	318.03	315.22	314.59	316.28	314.69	313.99	314.78	315.13	316.66	313.28	312.87	316.47	311.83	316.03	317.06	313.73	313.95	316.7	313.73	316.96	316.8	314.2	316.32	315.57	315.6	316.41	312.33	316.09	313.02	312.47	312.13	314.75	315.04	316.05	314.82
314.24	314.47	311.91	315.23	313.83	314.83	315.13	313.86	317.27	313.25	314.11	314.34	315.18	313.77	314.13	315.7	315.76	314.94	316.2	313.69	315.01	316.2	312.75	318.36	314.68	318.01	313.95	314.52	316	312.51	316.53	314.74	313.29	313.69	315.61	315.38	316.05	313.33	312.6	317.64	314.93	313.7	313.91	311.9	315.2	313.8	316.91	314.61	315.76	316.1
302.23	301.01	303.38	300.54	300.76	301.64	300.66	302.3	304.14	300.31	304.4	303.6	303.89	302.65	302.29	300.12	303	301.76	304.08	304.84	302.54	302.63	305.64	303.82	301.98	303.4	302.55	300.6	302.83	301.17	301.04	303.62	301.21	301.12	301.34	300.76	303.43	302.76	304.44	303.63	301.93	303.49	302	301.24	301.98	301	301.33	304.79	302.52	302.61
317.76	316.86	314.23	316.36	315.38	314.05	316.25	316.86	316.12	313.83	316.93	316.56	316.83	315.66	317.14	316.58	315.87	314	313.66	316.29	317.15	316.35	318.81	318.01	316.01	316.25	319.13	316.5	315.61	313.8	316.5	314.91	317.62	316.1	316.86	316.25	318.92	314.38	316.22	318	316.33	315.9	313.21	316.41	316.13	316.17	315.81	315.04	315.39	315.86
297.08	296.76	294.18	297.44	297.61	294.73	295.12	294.71	296.35	296.23	297.15	297.67	296.78	296.46	297.91	296.84	297.2	299.56	297.55	296.92	296.32	296.82	296.81	295.12	293.6	295.52	296.18	296.69	296.75	296.57	295.94	297.7	297.19	297.3	300.45	297.35	297.29	297.71	297.85	296.47	296.2	298.28	296.71	295.7	297.38	297.67	297.15	293.86	296.9	298.17
327.72	326.41	328.99	326.35	327.99	325.9	325.19	328.5	326.73	328.66	325.92	326.36	327.15	325.27	327.9	327.07	326.99	329.41	328.11	328.81	328.73	327.9	328.35	326.16	325	327.72	328.2	327.81	326.85	326.41	329.32	327.86	326.87	327.44	327.81	325.66	328.15	325.92	327.68	326.67	327.11	324.77	326.65	328.77	329.49	327.94	325.83	330.28	327.53	330.15
316.39	315.87	315.5	316.72	314.94	317.35	316.2	316.54	314.46	314.41	316.43	316.71	319.05	314.79	317.62	314.8	316.63	315.8	315.95	315.17	314.01	315.67	312.16	315.95	315.22	314.86	317.2	315.54	314.55	316.96	317.48	317.36	316.35	315.86	316.95	316.24	315.89	316.77	315.69	316.64	315.74	315.79	316.36	316.31	315.56	317.38	314.26	314.84	316.74	313.27
314.53	312.5	310.97	312.2	315.22	315.53	313.74	314.47	312.59	313.63	314.47	312.68	312.2	309.76	314.66	311.35	312.27	314.63	313.28	313.66	315.78	311.47	313.38	312.83	313.07	312.7	313.57	310.24	314.92	311.73	311.55	312.71	311.29	313.04	312.88	314.04	312.49	312.78	313.5	312.89	311.94	312.58	314.1	312.38	312.04	314.07	313.06	312.12	312.61	313.81
302.9	304.57	304.38	300.34	301.79	301.99	302.52	303.5	302.71	303.67	303	303.38	301.99	305.28	301.12	305.76	303.98	302.58	303.76	302.51	304.33	304.58	302.78	303.77	303.45	301.54	301.93	304.19	304.48	302.15	305.54	299.91	303.26	301.94	302.36	300.72	303.37	302.97	304.04	303.89	304.37	301.35	303.65	302.85	303.15	301.63	304.64	302.99	300.34	305.88
310.6	312.95	314.87	314.29	311.5	312.31	312.77	312.49	312.61	312.29	312.44	315.4	311.68	313.71	314.04	313.3	310.93	313.97	310.26	312.23	315.19	314.32	313.6	313.38	315.15	310.41	311.61	313.06	314	311.67	313.69	309.5	313.18	310.42	310.16	309.94	312.97	311.91	314.59	310.4	312.85	313.28	312.36	314.84	313.83	312.71	312.25	313.03	312.6	313.59
325.86	325.33	327.15	324.85	323.09	326.03	325.13	327.62	325.69	327.71	325.17	326.59	323.45	326.05	324.1	326.57	326.68	325.1	325.76	327.36	324.53	324.17	325.12	322.01	325.26	324.7	326.16	327.09	326.27	323.39	324.88	325.43	325.73	324.82	326.61	327.05	325.6	324.91	323.3	325.92	325.07	326.79	323.88	324.19	325.14	326.06	325.14	324.25	326.63	320.44
316.62	316.71	318.58	317.7	316.48	315.72	316.98	319.8	316.54	315.97	319.63	317.68	317.24	319.06	317.28	315.85	316.54	317.68	315.77	317.56	313.48	318.15	316.54	313.93	317.09	316.41	315.24	318.51	318.23	317.27	314.75	317.17	316.06	315.64	315.52	317.14	317.46	318	316.58	315.63	319.94	316.27	315.42	315.76	317.65	314.08	315.55	316.79	316.15	314.4
313.5	310.87	313.45	311.22	312.9	313.39	316.37	314.19	313.79	313.44	313.82	311.68	315.26	313.81	311.69	313.6	312.91	313.09	312.8	311.54	313.22	313.24	312.32	315.2	310.31	314.26	314.62	311.93	314.5	312.85	312.13	311.68	314.37	313.77	314.11	312.13	313.99	311.98	314.56	313.76	311.06	311.11	313.86	313.2	311.69	314.44	312.16	314.82	311.99	312.14
307.17	309.06	311.04	312.7	310.89	312.28	308.22	308.03	312.3	310.84	309.13	308.63	311.9	309.83	313.44	310.86	309.76	309.66	308.88	313.31	310.79	312.22	313.28	309.12	311.25	308.77	311.4	309.38	310.12	310.3	311.99	306.57	310.66	311.15	310.59	309.47	310.44	310.83	311.67	311.93	310.22	310.82	310.41	311.69	312.23	308.72	308.74	308.66	309.79	309.7
301.49	301.21	300.71	300.79	300.11	299.71	300.89	300.5	300.93	302.86	298.53	299.28	301	301.09	299.79	301.12	302.43	300	301.98	300.67	300.88	300.05	299.37	302.87	297.59	301.24	299.36	301.34	298.11	303.28	299.2	299.9	297.33	297.51	303.25	299.66	300.68	303.33	300.02	302.11	299.24	301.23	303.23	301.16	299.29	303.99	300.84	300.76	299.04	300.32
313.69	311.33	315.05	314.66	314.65	316.41	315.82	316.53	313.08	314.02	314.14	314.2	315.31	313.63	314.93	316.43	314.37	313.16	312.82	313.05	311.76	315.89	311.89	316.17	314.67	315.87	315.11	314.93	313.85	313.73	314.33	313.4	312.56	314.79	313.31	312.68	313.39	315.69	312.78	314.23	315.69	317.91	315.67	313.88	313.68	312.52	312.19	312.99	315.51	314.52
301.82	305.53	304.44	304.74	305.45	304.28	303.92	305.62	303.7	301.24	307.14	304.29	305.78	304.04	304.48	307.05	303.19	307.86	307.21	305.33	305.56	308.07	304.95	304.31	303.88	306.66	305.24	303.58	306.4	303.21	305.76	305.15	305.87	302.71	306.49	304.07	304.7	302.82	304.14	305.79	305.22	306.67	304.85	306.32	302.86	305.1	305.58	303.53	305.48	305.78
304.92	301.31	303.08	302.76	303.42	303.23	301.47	303.77	306.7	304.43	304.39	304.21	300.64	302.35	304.95	304.26	302.43	304.03	305.64	304.98	303.53	304.69	301.07	303.48	300.44	304.48	301.03	305.31	302.9	301.39	302.07	303.03	303.78	302.08	304.01	304.99	302.03	301.09	302.41	303.2	304.04	302.06	304.15	305.4	301.95	303.03	302.73	304.39	303.85	303.98
314.66	314.97	315.08	317.54	314.86	314.13	314.56	317.45	314.21	315.73	312.59	313.72	315.44	315.84	316.67	315.28	312.81	314.39	315.56	316.42	318.18	316.62	314.75	314.09	314.31	314.64	314.14	315.51	317.37	314.35	315.79	315.29	313.92	314.35	314.41	316.5	317.26	315.49	314.42	312.91	315.42	313.33	314.56	315.97	316.46	316.06	314.26	315.29	314.19	316.74
329.72	326.38	325.87	325.18	326.47	328.51	328.17	324.38	325.23	325.06	327.94	326.72	326.13	326.48	326.82	326.85	324.97	326.48	326.42	327.59	327.23	325.53	327.65	326.97	326.55	328.76	327.02	325.73	325.81	325.49	326.57	323.6	327.38	328.52	327.12	326.35	326.78	326.3	328.17	324.1	326.87	325.82	328.33	327.04	326.15	328.28	328.01	326.19	327.7	327.45
310.13	311.92	310.35	310.01	310.94	310.54	313.41	311.58	312.32	310.4	308.66	311.84	310.57	309.66	312.05	313.07	309.88	311.35	309.51	306.75	310.42	311.25	312.44	311.25	310.55	310.44	311.8	311.44	311.02	312.31	309.98	314.57	309.07	308.28	310.1	311.84	310.83	309.88	314.2	312.42	311.62	310.27	311.2	312.9	312.21	310.61	312.5	309.6	311.27	309.45
315.62	315.29	313.66	312.33	313.7	315.35	315.38	312.28	313.22	314.34	313.77	312.49	312.41	313.25	311.66	315.07	315.23	315.02	312.21	312.96	310.11	316.31	311.61	316.56	314.01	312.94	313.34	313.69	314.79	314.79	311.38	311.82	315.75	313.79	315.34	315.63	313.7	314.95	316.01	313.63	313.36	314.91	313.07	313.68	314.05	314.16	314.96	314.79	312.26	312.1
316.58	312.09	311.76	313.27	312.33	312.16	314.45	315.49	313.37	314.64	315.64	312.85	313.2	315.96	314.06	313.03	311.85	315.61	315.23	312.88	313.74	310.25	314.53	312.84	314.03	314	313.41	311.34	311.63	312.71	311.25	311.44	311.77	313.69	316.27	311.72	312.42	315.21	311.6	312.59	313.44	313.1	312.36	313.04	311.97	314	311.97	313.5	313	313.63
303.67	304.17	301.61	300.17	304.11	305.34	302.77	304.4	304.9	302.76	303.22	302.31	302.82	304.12	304.97	301.42	302.26	305.36	303.89	303.87	304.29	299.87	302.84	303.07	304.19	305.66	304.44	302.33	305.41	303.45	304.35	302.98	301.65	304.22	301.54	303.54	302.83	302.22	304.19	303.27	305.07	303.94	302.43	304.73	303.14	301.19	304.94	304.26	303.68	300.86
314.49	315.82	316.15	314.85	314.91	314.21	312.58	314.29	319.06	313.17	313.24	315.03	316.57	313.24	314.81	316.32	316.61	315.33	314.98	314.96	315.05	313.88	317.13	315.31	313.04	313.57	314.23	314.39	316.07	315.93	313.07	315.9	317.08	313.05	315.62	314.97	313.51	314.04	315.52	314.73	313.63	315.75	313.15	316.81	315.56	314.64	316.78	313.94	315.08	315.73
312.7	317.17	314.59	315.52	315.77	315.36	314.69	317.15	314.7	316.82	313.62	317.56	312.7	314.84	316.04	314.16	314.55	314.14	314.48	315.24	315.12	315.62	312.07	313.41	313.02	315.15	315.28	317.17	314.47	316.04	313.92	314.83	317.62	313.74	313.32	315.15	316.15	315.89	314.95	314.52	314.06	316.1	316.01	316.79	317.29	316.64	315.61	314.84	315.76	315.54
327.48	325.59	328.79	328.32	329.81	328	328.83	327.54	327.62	330.23	327.43	329.29	329.21	326.75	327.49	327.87	327.19	327.99	324.91	328.55	329.78	328.99	326.99	327.26	329.38	327.06	326.8	330.74	323.97	328.91	328.54	326.12	326.81	329.82	330.82	328.14	327.63	326.24	326.6	326.28	329.58	328.46	327.65	327.02	325.59	326.83	327.39	327.05	329.26	326.11
293.18	292.72	293.18	294.98	293.97	294.73	294.63	291.57	292.7	295.5	292.25	293.98	296.03	294.7	295.56	293.87	291.69	294.66	293	293.84	291.47	293.78	294.62	293.79	293.26	293.76	296.56	293.08	293.35	292.47	292.39	294.21	293.2	293.26	292.34	294.87	294.93	295.86	293.87	293.99	294.57	295.63	293.83	295.67	293.25	293.89	293.62	296.4	295	294.23
299.87	301.21	300.66	298.57	302.62	299.06	301.49	300.38	299.37	299.18	298.78	300.47	299.66	297.18	299.12	298.12	300.4	297.94	298.26	301.04	300.85	303.1	301.26	300.29	299.86	298.46	299.54	301.72	299.39	300.22	300.67	297.81	300.09	297.66	300.4	299.89	299.69	298.36	300.7	299.99	301.81	299.59	299.43	299.61	297.74	301.56	297.64	299.08	300.6	300.34
313.21	311.36	310.27	311.06	312.11	312.04	313.08	314.13	311.89	313.21	313.06	309.73	311.5	313.61	312.91	310.69	312.97	312.69	311.36	312.85	312.71	313.88	310.89	310.92	313.6	310.83	310.69	313.2	312.99	312.18	312.75	313.71	310.13	312.47	313.44	312.39	311.87	312.62	314.49	311.88	310.74	312.54	312.95	313.13	311.61	310.74	312.92	310.2	313.29	313.05
302.84	304.55	304.36	304.29	303.38	305.39	305.53	303.02	306.83	306.41	304.22	303.16	304.51	304.94	305.25	302.19	304.16	306.83	303.1	303.08	304.15	304.03	303.7	304.3	302.93	304.61	305.34	304.99	302.91	305.37	304.79	303.84	305.12	304.29	304.59	306.88	304.17	304.48	306.37	305.98	304.73	303.55	305.48	306.25	307.26	305.27	305.44	306.5	304.56	304.34
318.08	317.55	316.89	319.57	315.08	317.97	317.21	315.16	318.99	316.85	317.15	316.09	316.81	317.88	319.54	318.62	315.42	316.5	319.13	319.6	315.9	317.04	316.48	317.93	317.37	317.71	316.06	316.99	318.03	315.72	316.96	315.87	315.86	319	317.94	318.26	316.04	316.58	317.02	316.34	316.9	315.06	317.15	318.35	317.36	319.93	318.4	316.14	318.86	314.55
304.41	304.22	303.49	302.27	303.09	303.26	300.91	302.94	303.74	302.83	302.58	303.7	302.75	302.91	304.94	299	302.58	303.19	303	302.35	302.83	301.56	301.44	301.96	301.68	300.22	303.94	300.49	300.73	303.56	302.58	299.23	302.48	303.54	301.95	303.36	301.42	301.86	301.12	301.74	301.58	301.45	302.05	303.11	300.91	301.3	301.12	303.26	300.6	303.79
315.79	315.59	312.5	314.86	312.48	312.7	313.88	312.25	313.92	312.98	317.11	313.44	316.86	311.64	313.35	314.06	313.28	313.17	314.53	315.25	312.75	315.31	313.9	314.43	313.62	314.87	314.2	316.05	313.43	314.52	315.52	313.26	312.23	315.64	316.31	313.41	313.83	313.79	313.84	315.39	313.9	317.44	314.59	316.41	313.26	311.47	314.99	315.47	313.83	314.42
293.22	293.13	296.84	294.33	290.25	294.38	294.69	292.39	294.81	293.62	294.81	293.73	294.28	291.61	294.6	292.82	293.82	294.4	294.74	292.08	295.37	292.38	292.86	294.47	293.01	293.91	292.95	293.09	295.16	293	293.89	292.69	293.95	294.26	294.51	292.79	295.44	292.32	293.83	292.43	295.28	293.56	294.14	294.15	294.47	294.97	293.49	294.34	293.31	292.45
312.51	311.67	313.89	313.26	312.87	311.42	315.42	313.5	313.17	312.65	311.6	313.35	308.81	312.66	312.13	312.05	312.96	310.07	312.14	313.11	311.7	313.04	314.29	314.05	311.95	312.5	312.22	310.84	311.78	312.65	315.58	316.48	313.34	314.1	313.24	312.19	313.41	311.52	313.31	310.29	314.39	312.22	311.61	310.68	311.9	312.55	311.22	315.03	311.2	314.4
301.48	304.46	302.81	303.19	300.27	300.11	302.1	301.1	303.81	301.97	301.03	301.28	300.86	300.86	303.39	304.52	304.98	301.67	304.02	302.79	302.03	301.15	302.71	302.34	301.64	303.17	302.86	301.52	302.18	301.59	300.22	303.84	302.71	301.16	302.03	302.13	302.27	302.69	303.86	302.74	304.43	303.19	304.53	299.78	302.15	303.98	304.75	301.17	302.8	301.92
307.44	307.62	308.15	306.37	306.84	308.09	308.12	307.93	306.96	307.55	308.18	305.42	305.69	306.73	307.89	304.94	308.77	307.05	306.81	308.25	309.79	307.36	309.71	306.57	306.27	307.25	308.52	306.91	306.97	308.21	308.24	306.42	305.08	305.78	308.66	306.28	310.1	306.72	308.27	306.15	307.73	308.35	307.43	308.47	304.09	309.83	306.55	308.16	306.25	307.57
295.16	296.84	294.84	297.78	297.27	296.25	295.24	296.74	297.85	297.55	295.89	295.74	295.21	296.86	297.62	298.42	299.14	299.47	296.1	297.37	297.79	298.61	298.45	297.41	295.8	296.39	296.26	294.39	295.67	298.76	295.62	294.67	297.16	296.75	297.04	295.79	297.27	299.08	295.04	294.15	297.99	294.01	296.47	299.41	295.24	295.22	297.91	297.59	297.18	297.37
305.04	303.94	303.35	303.38	304.41	306.13	302.41	306.41	304.17	303.71	304.97	306.55	306.31	305.76	304.32	306.1	305.24	307.23	304.45	304.25	304.53	306.16	305.99	304.92	301.48	301.98	304.8	305.69	305.07	305.47	306.32	304.58	306.21	305.85	304.15	306.07	306.47	309.87	307.39	307.02	304.74	306.39	303.36	305.13	302.38	307.43	306.07	303.78	305.49	304.51
304.9	305.43	304.68	305.9	304.3	304.32	304.42	305.01	301.78	302.74	302.92	303.87	303.15	305.51	304.44	306.53	303.71	307.17	304.79	304.21	303.26	302.5	302.52	303.81	301.18	304.88	306.83	301.46	306.44	305.9	304.9	304.5	302.82	302.07	305.44	304.71	304.63	303.72	305.94	304.41	305.77	304.37	304.51	305.57	306.78	305.32	305.43	305.58	305.97	303.47
297.3	299.83	296.71	298	299.95	300.16	299.38	299.83	301.69	299.99	297.53	300.18	303	298.16	301.5	300.86	299.38	298.87	299.22	299.85	300.27	299.53	299.52	301.54	299.77	299.63	301.43	299.95	301.02	301.48	300.99	298.57	300.02	301.71	296.73	296.82	299.85	300.03	301.29	300.16	303.72	299.52	299.69	299.99	299.12	302.93	297.95	300.19	301.67	298.71
305.46	306.43	304.48	305.8	304.55	303.52	307.22	307.18	305.25	303.21	303.32	305.19	306.94	306.06	305.38	305.31	306.39	306.3	305.03	305.93	304.09	306.11	304.96	305.19	305.55	303.71	305.03	305.06	305.31	305.83	305.97	306.62	306.89	304.88	304.83	305.23	304.09	307.43	305.4	303.99	303.96	303.65	302.25	307.65	305.77	305.31	302.98	302.46	304.27	303.6
313.48	313.7	312.07	313.88	313.31	313.64	312.52	314.6	313.74	312.97	313.35	312.58	312.88	314.97	313.82	312.49	312.28	314.97	313.47	315.84	312.13	309.11	312.97	313.2	312.28	313.78	314.13	313.48	313.12	313.35	312.91	314.2	312.84	315.12	315.55	315.4	314.42	311.76	312.23	315.13	311.06	310.73	312.18	312.29	313.61	311.89	313.84	313.89	312.85	313.16
314.46	312.87	313.95	315.12	316.9	312.81	312.75	313.53	314.23	313.51	312.36	313.79	313.8	314.12	316.67	314.28	310.94	311.51	315.41	312.62	311.26	312.37	316.45	314.11	314.19	315.29	313.78	311.85	315.51	312.8	312.62	313.81	314.71	315.82	313.49	314.44	314.92	313.98	314.25	314.43	311.99	314.22	313.66	314.67	313.43	311.95	316.52	314.19	316.75	315.34
312.26	306.95	311.23	311.33	309.64	309.47	309.39	310.19	309.9	311.23	311.41	308.85	309.66	310.19	308.56	310.66	309.67	310.16	307.73	311.62	308.69	310.57	310.82	311.86	309.79	311.18	309.99	308.1	309.72	310.64	309.34	309.66	309.41	309.04	310.18	308.69	311.25	307.72	309.83	308.19	311.18	310.08	308.95	309.4	311.06	308.97	310.54	308.07	309.32	313.21
326.21	327.73	327.07	326.83	326.49	327.61	327.46	326.32	328.67	324.78	330.21	325.72	327.92	326.13	325.49	325.91	326.94	328.57	326.08	325.29	325.29	327.1	328.59	326.29	329.43	330.32	328.77	327.22	329.27	328.75	327.55	327.02	326.78	328.33	330.5	326.07	325.04	326.82	327.13	324.49	326.76	328	325.92	324.73	327.67	326.62	327.13	329.51	325.71	327.7
303.62	303.5	304.3	302.87	306.26	305.34	306.74	306.64	305.11	304.13	305.65	308.2	305.5	304.97	304.4	305	305.72	304.12	305.39	305.35	302.69	303.65	305.67	304.99	304.21	305.68	304.01	305.45	306.18	307.66	304.41	303.52	305.47	304.69	303.95	304.27	307.94	306.55	303.31	303.45	306.93	307.04	304.94	304.59	302.86	304.16	302.43	303.27	304.31	305.81
303.86	303.05	303.45	303.11	302.48	298.41	302.95	301.42	301.2	301.7	300.46	302.58	303.36	302.42	301.44	304.05	302.11	300.95	301.38	303.54	301.71	302.98	303.06	301.68	303.6	302.33	300.76	303.29	301.98	299.85	300.15	304.88	304.43	303.69	303.47	306.71	302.94	305.12	303.19	301.75	303.8	300.05	304.69	302.8	303.39	302.87	302.43	299.96	302.21	305.1
316.21	313.89	314.44	314.91	316.92	316.43	319.93	314.51	318.03	317.74	315.98	319.2	314.51	315.02	317.46	315.87	315.42	315.9	313.29	313.95	316.04	315.54	317.45	314.78	316.86	316.53	316.57	317.39	314.11	315.74	315.97	314.88	317.41	314.07	315.27	315.53	316.43	315.69	314.8	317.06	314.66	315.26	318.66	317.24	316.9	314.7	314.92	314.5	315.74	317.34
303.21	302.38	300.96	301.12	301.33	301.15	303.13	299.01	303.2	298.32	303.25	303.85	299.1	302.33	302.15	300.73	301.67	300.81	301.2	299.3	301.6	299.94	300.79	299.02	304.13	297.56	304.59	299.92	300.92	298.36	303	298.92	300.96	302.32	303.08	300.09	301.24	300.87	299.5	300.09	302.37	301.34	302.39	301.19	303.24	301.65	299.69	301.59	303.59	300.99
319.2	319.79	320.35	318.19	319.74	318.55	319.7	319.51	322.32	319.27	318.52	317.89	320.65	319.5	320.82	317.69	319.92	319.64	317.05	319.39	320.23	320.29	319.7	318.87	317.38	319.27	319.45	320.97	317.76	317.41	318.19	320.92	318.9	321.88	319.57	318.48	316.35	320.37	319.59	319.19	322.51	320.97	320.91	320.04	318.52	320.12	320.25	320.69	319.24	318.52
305.97	304.4	306.11	306.26	305.42	303.33	303.45	303.92	306.27	307.41	306.07	305.74	306.46	306.83	306.47	305.37	307.15	306.74	307.44	306.49	303.88	306.28	307.2	306.24	307.73	305.97	306.4	306.67	306.33	309.17	305.32	305.09	305.47	303.1	307.14	305.79	304.12	307.31	307.66	303.85	306.07	307.28	302.32	307.46	304.06	306.04	305.13	305.79	304.76	306.91
294.07	296.84	295.13	298.69	294.26	295.5	297.56	295.03	294.73	295.26	295.94	293.54	294.96	292.86	295.01	298.64	295.96	293.92	293.67	296.9	294.93	295.59	294.76	297.34	295.49	295.66	294.33	293.4	293.23	294.96	293.76	294.2	297.5	294.37	296.09	294.86	295.28	296.62	295.33	295.69	295.3	295.35	296.33	294.76	291.94	294.2	292	295.07	295.29	294.96
301.87	304.46	301.27	303.51	301.73	299.94	308.76	302.08	302.67	302.44	300.93	303.39	301.5	302.77	300.63	303.52	302.07	304.41	302.81	306.07	303.4	304.69	302.66	302.51	302.25	301.77	305.53	303.34	306.35	303.72	300.6	302.11	303.43	301.45	301.37	302.96	304.76	304.92	302.63	302.34	300.49	304.42	304.42	302.18	303.24	302.08	303.82	300.6	302.39	302.79
321.44	319.3	317.74	316.96	319.61	316.88	320.68	319.39	319.61	317.1	319.58	316.66	317.97	318.69	317.09	316.97	318.21	315.22	320.98	317.75	318.49	316.98	319.88	318.2	317.1	319.08	317.98	317.5	318.33	317.45	318.91	316.99	317.82	318.67	318.8	319.28	317.7	316.23	319.54	318.98	323.57	315.69	315.88	317.88	317.47	316.7	320.84	315.79	320.5	319.52
307.76	305.53	306.43	303.04	307.37	306.7	309	307.95	306.97	305.59	307.97	308.02	304.42	305.69	302.93	304.11	306.29	306.9	304.5	304.96	306.37	306.03	303.53	305.18	306.9	306.48	307.95	302.62	307.02	305.91	304.8	304.17	304.33	307.06	307.1	306.55	308.25	304.44	306.34	307.06	308.73	306.54	305.04	308.38	307.45	306.18	302.01	307.12	306.28	306.07
311.8	311.54	308.22	311.13	310.83	310.94	308.69	311.95	308.33	310.4	309.9	312.44	311.1	311.53	310.38	310.64	311.59	307.42	312.36	312.87	308.28	312.51	310.68	311.08	313.5	308.58	311.55	310.61	311.83	311.18	310.71	311.49	311.92	307.9	307.94	308.79	308.88	311.93	310.79	309.98	313.23	311.99	309.88	311.06	308.47	311.17	309.89	308.46	312.67	310.72
302.98	304.93	303.02	304.15	303.57	300.71	304.88	305.1	303.87	303.74	304.35	303.62	304.72	303.7	300.04	305.89	305.75	302.79	303.5	302.76	305.69	303.98	302.71	304.73	302.43	306.6	304.21	304.36	302.8	302.86	304.37	304.05	302.97	304.88	302.48	301.84	305.06	301.77	304.53	302.74	303.52	304.73	302.01	305.05	304.98	301.59	302.66	304.27	304.09	301.91
314.26	315.93	314.47	316.6	314.87	313.82	314.59	319.18	313.37	314.54	314.25	316.5	315.3	317.8	314.44	317.15	315	313.89	316.36	314.44	313.59	315.89	314.44	312.66	315.67	317.89	316.27	316.94	313.72	313.11	316.05	315.77	315.53	313.06	312.19	315.08	316.01	316.87	313.16	315.85	314.73	315.51	313.71	314.51	315.54	313.39	312.84	314.7	315.98	316.01
315.56	314.5	316.15	317.61	316.78	315.89	314.11	317.24	314.97	316.35	314.92	315.47	314.57	316.32	316.04	315.33	315.25	318.56	315.01	315.71	315.1	318.17	316.72	315.13	315.87	315.74	311.98	317.77	317.52	314.55	318.2	314.99	316.15	315.48	316.28	316.44	316.82	314.91	315.93	313.51	319.14	315.82	317.1	315.49	314.44	318.04	315.89	318.16	313.7	315.42
298.62	300.63	298.65	299.17	297.62	300.47	300.12	300.23	302.1	301.22	299.81	301.45	299.42	300.13	301.52	300.11	301.62	304.71	302.45	301.08	299.13	301.09	302	302.14	299.86	300.98	302.26	301.26	302.28	301.67	300.82	298.4	300.39	299.86	300.76	298.52	299.19	298.89	299.75	302.58	302.89	303.35	300.13	300.46	303.61	302.04	299.94	302.57	302.56	300.26
307.99	304.83	305.41	306.99	305.08	304.7	307.56	306.69	306	307.22	309.03	303.81	308.83	304.59	308.24	307.19	305.22	308.57	308.49	307.8	306.67	306.61	304.97	305.87	307.7	309.89	309.3	306.99	305.34	304.85	305.68	305.74	305.33	305.6	306.06	307.12	304.24	306.2	306.14	305.8	307.35	308.84	306.11	305.3	303.03	309.17	306.81	307.69	304.65	305.3
299.25	299.11	300.17	302.12	302.41	300.56	301.09	300.38	298.86	301.08	301.34	302.85	302.97	302.06	301.36	300.02	298.67	301.43	299.63	300.63	302.33	302.34	302.89	300.86	301.35	302.64	300.73	300.97	299.74	301.73	301.1	300.34	301.28	303.18	299.29	300.88	303.74	298.62	300.24	304.32	302.76	299.29	300.25	301.36	302.55	303.9	302.17	298.68	302.03	300.17
294.89	295.43	294.06	297.56	294.5	295.24	295.16	294.87	295.84	294.09	294.17	294.65	294.81	296.06	295.4	295.85	295.85	295.63	294.87	294.55	295.49	292.38	295.85	294.36	295.5	298.26	295.29	291.85	296.12	295.5	295.51	295.68	297.05	291.79	293.85	296.95	298.98	295.86	294.81	297.71	296	297.28	294.72	294.41	295.64	294.67	292.7	292.24	297.98	299.34
315.54	315.7	310.16	314.79	314.92	313.93	317.97	317.02	312.27	318.14	312.34	313.31	316.13	314.24	314.05	315.98	315.3	315.12	315.37	313.19	315.45	316.86	315.79	318.48	315.28	315.46	313.86	315.7	313.56	314.27	316.92	311.5	314.7	313.29	317.3	315.51	312.59	314.15	316.5	314.17	314.2	314.55	314.27	317.57	315.75	314.74	314.86	315.35	313.62	315.94
293.81	295.01	293.02	294.32	296.25	291.51	292.04	294.94	293.76	295.41	294.73	292.96	294.33	295.6	295.76	294.97	293.65	291.7	293.3	292.34	292.36	293.25	294.63	295.14	293.36	294.77	293.69	294.55	294.44	294.06	293.85	293.13	293.86	295.04	294.53	293.28	292.37	292.03	294.2	295.11	295.1	293.92	292.04	296.46	294.77	293.37	294.99	294.71	294.97	293.37
316.22	316.41	316.86	316.44	315.37	315.54	314.81	316.45	311.56	316.47	315.33	316.05	318.26	316.1	316.14	317.52	313.72	316.65	315.26	316.5	316.61	314.87	315.22	316.05	314.22	315.45	316.52	316.13	315.16	314.89	315.89	316.15	314.92	314.5	314.84	314.64	312.82	315.12	316.28	313.62	313.91	316.27	316.14	316.17	314.33	316.08	316.79	316.63	313.97	316.02
315.15	315.71	313.61	315.02	313.67	314.64	315.01	312.4	313.67	311.25	314.31	318.27	313.78	313.88	318.14	315.8	315.82	315.12	314.09	313.86	313.29	312.59	315.78	314.87	314.73	317.4	313.59	314.5	314.47	315.34	312.24	313.76	316.48	314.66	316.64	316.02	312.66	315.44	316.14	311.02	314.07	317.78	314.46	316.3	315.53	315.79	315.34	315.15	315.19	311.96
295.44	295.5	297.64	293.32	294.59	295.53	293.4	295.99	295.56	295.48	295.91	294.11	295.29	294.47	295.15	294.38	295.44	293.03	297.72	296.42	294.52	294	295.44	294.47	299.38	296.92	298.3	295.68	294.53	292.78	296.75	296.57	293.52	293.1	296.67	293.69	294.2	294.18	296.82	295.75	295.88	296.84	291.73	294.6	293.35	293.33	295.71	294.13	294.53	294.69
318.47	318.25	318.77	317.82	317.65	316.89	317.27	318.26	316.29	315.09	317.72	315.5	315.92	317.28	314.98	317.36	319.81	318.96	319.37	316.34	319.25	317.48	317.62	318.25	319.42	320.45	320.06	315.41	316.34	319.16	316.66	314.96	317.03	315.46	317.63	317.9	316.27	317.51	317.87	320.04	321.31	315.03	317.52	315.13	317.93	318.68	317.48	316.65	316.81	317.62
330.16	330.82	327.62	328.33	328.14	328.32	327.78	328.73	327.52	329.28	329.6	327.42	325.99	327.55	326.96	325.82	331.71	327.42	326.46	327.19	327.69	330.41	325.58	327.99	329.99	326.14	325.74	326.28	327.49	328.16	329.24	326.19	326.93	327.72	330.95	329.32	329.37	329.97	327.09	328.26	328.67	327.24	330.05	327.8	330.4	330.32	331.06	326.6	327.22	328.87
313.54	313.65	314.83	315.27	313.54	313.47	314.53	313.15	315.19	313.75	315.7	314.99	314.15	313	315.43	315.48	315.69	314.98	313.03	316.78	313.52	316.13	315.28	312.68	313.55	316.1	314.34	314.82	314.56	316.29	313.94	314.15	314.53	312.83	314.96	313.78	315.7	314.43	313.3	313.25	314.08	310.79	317.83	311.61	312.53	312.59	310.93	314.11	314.78	312.44
318.02	315.26	315.95	317.03	313.85	311.27	316.82	315.43	313.66	314.79	316.64	312.57	312.49	314.81	315.39	314.59	314.11	314.32	312.68	315.09	312.85	316.01	316.71	313.86	315.26	315.71	314.92	313.72	316.6	316.61	314.46	316.47	316.4	316.79	316.5	314.49	314.7	317.04	316.17	315.04	315.97	313.86	313.14	314.33	314.99	315.37	312.28	316.61	314.49	315.18
329.07	331.45	329.34	326.74	326.59	329.08	328.79	328.37	328.64	329.17	328.89	327.89	327.94	329.89	327.41	327.58	331.67	327.48	328.91	327.5	330.48	331.82	327.64	327.13	328.84	327.87	329.41	328.63	330.53	328.37	329.55	328.86	331.07	327.29	326	328.66	326.32	326.81	327.92	329.5	328.65	328.73	327.27	329.48	326.29	329.67	329.59	327.93	327.19	330.01
300.11	298.33	299.39	300.17	301.54	299.93	300.66	301.55	300.39	299.67	299.02	299.09	300.1	300.37	300.82	300.34	300.63	299.36	299.56	299.01	301.47	301.41	299.26	301.64	301.69	298.98	298.77	301.45	300.81	297.31	299.99	298.61	301.78	299.58	300.13	301.8	300.58	299.01	301.32	300.39	300.16	299.16	297.71	300.2	302.52	300.15	299.3	298.12	299.84	300.12
314.33	312.56	311.89	312.19	310.67	312.82	314.55	310.81	313.44	313.68	313.93	312.25	312.87	312.99	315.09	311.04	312.1	311.31	313.57	314.28	312.95	312.86	313.39	313.03	313.35	309.87	312.04	312.68	312.65	315.31	312.25	313.27	315.45	309.45	310.54	313.01	309.71	310.97	311.67	315.76	313.55	313.76	314.91	314.78	311.8	312.37	312.86	312.7	313.63	312.25
310.31	310.77	309.75	310.49	311.67	310.82	310.66	309.7	310.6	310.99	310.29	309.23	308.39	312.79	309.05	308.02	309.81	307.99	309.48	310.72	309.34	310.08	308.94	307.94	310.36	307.21	309.37	310.42	310.09	309.27	311.06	309.8	306.58	314.55	310.69	311.46	310.24	309.77	311.12	309.16	307.61	306.48	311.06	310.47	309.68	309.31	310.2	311.85	309.7	308.92
293.61	294.27	293.3	295.88	297.01	295.79	294.7	293.64	292.46	294.72	294.44	296.16	294.45	296.35	295.63	294.93	293.12	297.44	295.32	296.53	295.36	292.37	296.91	293.08	295.77	297.7	294.29	296.71	296.47	294.14	294.59	293.95	297.15	293.4	295.33	293.87	295.61	295.97	293.41	295.21	297.36	294.46	296.02	294.17	294.8	296.59	294.02	292.29	294.94	293.53
312.93	310.45	312.69	312.88	313.32	312.43	314.36	314.49	313.15	314.11	313.32	315.56	313.59	313.57	312.62	313.71	315.23	310.41	312.11	314.52	314.55	313.08	312.59	312.15	313.01	316.54	313.8	315.08	311.42	314.24	311.99	312.71	312.42	314.39	313.85	313	313.14	314.54	315.09	312.5	311.82	313.57	311.03	315.63	315	312.68	313.49	312.85	310.56	314.27
313.73	312.8	314.6	316.84	313.62	313.9	313.3	317.88	314.63	313.67	313.08	313.94	312.71	313.48	314.76	315.99	314.56	313.43	315.59	314.62	314.9	317.23	315.75	314.43	314.84	312.25	313.32	317.04	314.68	314.59	312.52	313.97	314.46	312.23	313.22	314.86	313.84	314.83	314.86	313.15	312.78	312.61	313.89	311.59	313.06	314.27	313.68	315.91	313.1	317.01
300.44	302.98	303.11	302.88	299.73	303.65	303.41	301.1	304.53	302.78	301.77	304.37	302.47	300.65	303.49	302.79	301.88	302.71	303.24	300.62	302.11	302.57	303.7	303.43	303.86	300.81	301.82	301.79	301.15	302.47	301.34	303.66	304.37	304.87	300.71	301.54	303.51	302.29	303.74	302.17	302.54	302.8	303	304.27	303.57	303.22	302.44	303.44	304.29	305.41
319.06	318.27	319.53	318.2	316.37	318.41	317	317.56	320.12	317.97	318.62	318.79	319.19	320.52	318.01	319.87	316.13	320.09	317.48	318.09	317.53	320.17	316.6	318.47	319.87	317.72	319	318.89	316.37	317.75	316.16	317.81	316.55	317.88	316.69	318.14	316.37	317.81	318.24	319.07	322.07	319.49	320.29	319.2	317.72	318.33	318.53	317.47	318.17	316.62
302.41	301.23	302.97	299.29	306.03	303.19	305.37	301.48	303.83	304.01	301.35	303.79	300.53	302.75	298.43	302.07	303.79	304.07	304.86	302.08	302.29	301.35	301.86	300.57	302.79	303.68	302.59	304.21	301.41	304.77	301.87	301.76	302.27	303.7	302.34	301.73	302.41	302.42	302.24	302.34	304.21	303.15	301.5	300.15	304.88	300.68	301.26	305.76	301.33	302.22
305.79	303.84	303.33	306.61	305.07	306.66	306.09	306.04	305.74	305.23	307.65	303.61	305.6	306.4	305.6	306.95	304.29	305.69	304.46	304.04	307.13	304.32	304.36	304.32	306.2	305.36	307.13	305.6	305.17	307	307.42	305.77	308.32	305.57	306.7	304.25	304.25	306.15	306.19	305.08	305.89	306.43	304.13	306.78	305.08	306.37	308.13	308.15	306.17	304.99
311.82	313.34	311	312.67	312.16	312.71	309.7	312.49	310.91	313.06	312.97	312.45	312.15	311.06	313.26	313.74	309.87	312.61	312.45	311.52	312.6	316.06	312.9	313.38	312.47	311.72	313.7	313.47	313.24	311.22	312.18	310.86	311.62	310.68	311.21	311.67	311.65	312.92	311.98	312.87	312.36	315.27	313.58	313.42	311.3	312.79	311.03	313.55	313.23	313.08
306.09	304.24	304.5	306.37	306.32	304.28	305.59	306.35	306.66	304.81	304.9	303.44	304.67	306.31	304.83	306.33	305.38	307.39	304.59	307.58	302.95	304.95	304.54	303.46	303.84	308	304.62	306.48	305.24	304.39	306.62	303.8	307.64	305.72	304.98	305.8	303.51	305.44	305.96	306.01	307.72	307.32	305.66	307.63	304.79	306.23	305.61	306.82	304.79	305.06
316.1	315.26	313.97	312.97	312.29	311.19	313.73	315.97	314.76	313.22	314.81	313.64	311.41	312.67	315.74	314.1	311.53	314.25	312.6	313.79	312.02	315.76	313.01	312.11	315.68	312.64	313.34	314.76	313.32	315.96	315.03	313.19	315.89	314.8	313.86	313.72	315.76	312.03	315.08	317.27	314.61	312.16	313.63	315.21	313.19	313.04	314.28	315.45	314.27	314.26
302.18	301.75	303.07	304.88	301.4	302.69	302.82	303.35	300.94	301.67	302.5	302.44	305.35	301.64	303.37	301.95	303.4	299.74	305.57	298.83	302.86	303.46	304.76	302.91	302.07	301.62	301.86	302.61	304.18	301.71	302.58	302.33	304.04	301.22	303.18	302.61	300.33	301.08	302.27	299.38	302.06	300.53	300.03	301.77	303.19	300.88	304.98	302.02	300.75	305.26
299.46	300.31	299.61	299.29	299.03	300.3	298.05	297.67	301.88	301.28	298.73	300.84	297.05	301.03	302.12	297.91	301.06	302.22	301.95	300.56	301.67	302.25	301.66	300.55	300.18	299.39	297.57	299.36	299.56	299.09	301.86	298.98	301.82	300.3	300.43	299.83	303.43	298.27	302.52	298.13	299.66	301.06	298.73	299.04	298.47	296.91	300.09	301.02	299.34	301.07
308.01	307	306.91	306.06	303.15	308.3	305.77	305.53	307.84	306.12	306.45	306.53	304.31	307.33	306.5	305.92	307.6	307.4	305.28	304.88	305.38	306	303.72	307.84	306.75	305.12	307.66	306.95	305.9	306.88	304.42	305.77	306.27	307.68	304.73	308.81	308.23	307.68	303.36	304.96	306.72	304.16	308.4	306.88	308.25	307.76	307.51	304.58	309.41	308.11
297.92	294.77	297.59	296.46	295.99	297.11	297.03	295.42	298.28	295.39	293.99	297.52	294.92	294.81	296.7	294.16	294.93	297.32	297.76	295.52	294.56	297.66	297.84	297.38	298.09	296.52	299.25	297.4	299.83	296.23	299.73	294.99	297.59	296.23	296.34	298.81	298.9	296.9	299	298.59	296.42	294.54	295.26	297.93	295.4	297.39	299.7	298.95	296.68	299.17
302.8	302.23	304.7	301.48	303.11	301.96	304.07	305.2	305.61	301.23	302.62	305.17	304.43	302.02	302.59	305.4	302.59	304.21	304.71	303.81	301.81	303.29	304.35	306.81	303.64	303.99	304.59	302.76	303.93	304.63	304.48	303.68	304.09	301.64	300.67	303.22	302.72	303.78	302.85	304.97	302.72	306.53	301.82	302.33	303.22	303.1	303.4	303.96	304.6	302.95
313.02	313.8	310.31	313.41	317.2	311.68	312	312.4	315.12	313.18	316.64	316	312.75	312.18	312.33	312.28	310.86	313.85	313.6	314.08	313.05	312.62	311.46	313.81	312.12	314.56	313.67	314.89	316.75	313.15	314.95	312.44	312.65	313	312.15	313.62	311.54	312.21	310.73	314.42	312.4	313.4	314.99	314.14	312.09	312.55	314.3	310	312.11	311.72
311.88	311.44	312.41	311.28	313.1	310.52	310.43	310.59	310.49	311.53	312.95	311.57	311.72	310.78	314.5	312.73	313.91	311.39	313.86	315.84	312.66	311.99	312.94	313.33	313.36	309.72	313.91	313.76	310.74	311.3	313.06	314.34	311.21	311.56	314.18	311.61	313.89	312.33	310.89	312.72	314.98	310.39	312.52	313	314.82	313.99	311.87	313.18	313	312.02
298.27	297.41	299.52	298.23	298.59	295.88	296.95	299.53	297.8	299.12	293.92	295.94	297.8	297.16	295.07	297.21	296.69	296.37	297.98	295.29	295.96	296.35	297.12	295.22	299.44	297.3	296.45	296.71	296.45	298.25	295.36	293.57	294.13	297.03	297.21	297.08	294.67	297.91	297.82	298.77	295.88	297.14	295.83	295.21	297.35	299.07	298.47	299.03	296.71	296.86
301.28	299.41	297.66	299.69	301.64	301.23	301.59	302.12	302.34	300.82	300.43	301.93	301.1	301.94	300.62	298.16	299.94	302.57	302.82	300.11	302.3	301.38	301.98	299.11	300.61	300.2	298.58	299.22	300.82	303.09	300	303.56	301.03	300.25	298.79	300.68	300.25	299.81	300.4	301.48	301.14	301.22	299.89	299.95	301.32	299.33	300.49	298.03	300.09	302.88
311.57	310.09	306.95	310.14	309.84	311.5	308.95	312.56	308.73	309.93	309.99	311.88	311.53	309.83	313.49	311.08	312.91	313	309.4	314.83	312.74	310.33	311.06	309.75	310.29	307.74	310.32	307.99	313.24	310.57	310.5	310.67	310.21	310.24	308.15	313.16	310.64	311.65	309.71	309.03	311.05	311.22	308.68	312.14	309.26	310.43	311.83	310	312.11	310.24
315.49	319.74	318.77	321.85	320.08	319.7	316.46	321.65	320.42	318.98	320.36	318.22	317.37	322.93	319.74	317.94	317.15	320	321.14	319.99	320.81	320.71	318.42	321.5	321.1	319.03	322.41	319.74	320.42	320.61	318.74	318.44	319.79	319.66	320.2	322.37	320.3	318.54	318.43	319.19	320.55	319.16	319.01	320.73	317.83	317.38	317.85	318.68	320.82	320.86
301.75	304.41	302.38	302.19	301.39	304.24	301.44	302.8	302.76	303.34	300.83	300.89	304.06	300.61	303.68	302.64	299.37	300.4	302.87	302.71	301.5	304.94	303.6	304.79	302.41	300.62	301.92	302.15	301.11	302.89	303.63	301.98	300.99	302.79	302.04	302.33	301.95	303.01	302.48	299.98	301.74	301.79	302.46	301.12	302.88	302.13	305.29	302.16	303.55	302.77
327.5	325.97	326.78	327.14	324.84	328.81	327.58	327.26	326.77	327.71	325.22	324.77	325.4	323.09	325.31	328.88	327.27	329.82	326.33	328.97	327.13	327.83	324.82	324.47	326.43	328.02	328.51	324.74	326.51	326.74	325.79	329.99	326.65	326.38	327.28	329.2	325.56	327.77	326.51	328.46	326.03	327.5	328.05	329.72	326.62	325.47	327.68	324.92	325.8	328.05
310.33	311.74	310	314.2	315.41	311.25	312.47	313.89	311.63	313.49	311.2	311.82	310.76	310.09	310.88	313.29	312	309.27	311.49	310.21	311.87	313.45	311.36	313.58	311.46	310.49	309.16	313.36	311.94	308.56	308.66	312.54	308.58	310.99	312.56	314.06	314.1	312.45	310.14	312.51	311.7	308.65	314.33	310.42	312.67	311.44	312.69	312.44	312.78	310.94
317.25	317.81	317.66	316.1	318.66	316.71	318.89	318.01	316.91	318.8	317.7	316.8	319.89	320.15	317.33	317.22	318.32	316.54	319.2	316.82	318.72	317.55	320.71	319.19	320.04	318.32	317.26	318.96	318.02	318.19	318.63	316.02	319.24	319.83	317.18	320.53	316.83	317.08	320.13	317.61	317.91	319.39	315.96	318.82	318.5	317.15	316.88	319.4	316.43	317.62
304.55	304.24	305.96	303.77	304.15	303.57	304.35	304.65	308.13	304.57	306.13	304.5	305.03	303.46	304.8	304.09	306.19	304.75	306.41	304.44	303.99	304.73	305.07	302.26	305.27	304.53	305.13	303.47	304.68	304.44	303.47	304.45	303.12	304.99	303.75	305.63	303.51	304.45	306.52	304.74	306.01	304.93	305.65	302.65	304.79	303.83	302.43	305.56	306.51	304.43
306.25	308.49	308.75	305.82	307.64	302.56	306.04	303.13	310.96	307.89	308.11	305.95	307.77	307.87	305.35	304.7	305.75	309.86	305.88	308.71	305.66	308.34	306.04	306.88	305.12	305.52	307.79	308.57	306.5	306.71	306.05	307.78	306.56	306.45	308.49	307.93	305.86	306.81	304.45	305.31	305.19	307.94	305.08	305.37	308.32	307.01	307.61	308.12	308.17	308.13
316.2	313.35	314.91	313.24	314.59	315.73	315.56	315.85	317.15	314.1	313.62	315.2	311.47	315.23	313.54	314.71	314.21	314.65	313.38	314.89	317.17	314.96	315.36	315.86	317.21	312.23	314.06	315.84	316.85	315.21	315.43	316.15	315.23	313.66	313.73	315.18	315.22	313.97	314.01	314.46	314.26	314.68	313.04	312.81	318.46	313.63	315.61	313.64	312.67	315.32
304.13	308.95	305.33	303.71	302.47	307.17	305.03	305.98	305.51	305.45	304.26	305.36	306.46	306.18	304.37	307.04	305.52	305.46	306.39	303.77	306.79	305.83	305.16	308.98	306.48	307.9	308.04	301.82	308.72	306.97	305.96	305.09	303.97	306.26	306.94	302.61	309.12	304.79	305.45	304.41	305.58	306.26	305.68	306.81	306.24	305.45	305.83	306.09	310.64	308.35
295.94	299.95	293.95	295.6	296.16	298.61	297.21	297.18	295.58	295.42	297.48	297.32	297.3	298.53	296.71	295.99	297.61	297.07	297.43	298.18	297.34	295.5	297.47	298.21	297.49	298.16	298.4	294.91	298	297.76	296.36	296.24	296.53	295.95	296.23	295.15	296.05	296.99	297.61	299.66	295.52	294.36	296.12	297.19	295.85	297.57	297.54	297.08	296.64	298.57
314.26	316.63	318.89	319.68	316.47	316.95	315.27	317.52	317.93	317.32	319.91	315.83	317.1	317.58	318.04	318.68	319.6	318.81	316.16	315.65	319.23	318.08	318.56	318.24	318.12	316.96	316.46	316.33	316.02	318.07	318.34	317	316.13	316.28	317.79	317.42	319.08	315.46	318.29	318.6	317.13	317.81	317.63	316.34	316.34	318.08	316.19	319.01	315.93	315.7
309.63	306.63	306.65	308.1	306.58	305.55	307.04	309.31	307.88	308.67	307.06	308.69	306.4	304.4	306.4	306.56	308.56	306.56	305.45	307.39	306.6	307.16	306.48	307.42	305.74	306.4	307.17	304.89	303.34	306.33	305.91	308.29	304.52	308.48	306.67	309.04	305.28	305.38	306.03	306.56	307.97	304.57	306.1	307.18	308.96	309.05	306.69	306.14	302.56	305.09
326.59	325.04	324.53	327.12	326.81	324.64	326.44	325.36	325.42	324.3	326.1	325.91	325.89	324.3	322.9	326.55	324.46	327.5	324.78	326.64	323.67	326.15	324.84	324.43	326.05	323.93	324.53	327.23	323.75	325.89	326.54	323.28	325.45	326.24	324.46	325.16	325.65	324.12	324.23	323.93	325.34	324.07	328.3	323.19	324.07	324.66	325.33	324.35	325.08	323.39
311.85	310.38	310.13	311.73	309.89	309.65	310.34	311.32	311.71	312.7	310.62	310.84	310.19	313.91	311.13	309.7	310.02	308.86	311.12	309	307.82	310.13	311.26	309.59	310.91	310.95	311.48	308.82	311.84	311.82	311.59	309.97	309.95	311.44	311.71	312.71	308.86	310.88	314.1	312.04	309.04	311.53	310.89	310.58	310.67	310.22	309.47	310.29	312.19	309.39
321.01	319.93	319.85	318.39	319.79	320.83	318.92	318.1	320.33	321.65	319.57	321.32	317.24	317.63	319.81	318.96	317.49	317.47	320.37	321.26	321.29	317.95	318.26	320.22	318.11	319.06	317.36	317.23	316.9	319.76	320.73	320.58	321.94	317.77	320.85	320.81	319.75	320.44	318.43	319.9	320.06	319.92	320.5	321.85	317.33	319.66	319.55	318.41	321.13	318.85
319.29	319.98	318.33	315.79	321.09	318.36	317.06	317.66	314.66	320.21	317.16	318.36	315.65	317.87	318.58	317.13	316.51	318.79	319.64	318.47	317.9	319.21	318.46	320.69	318.21	319.75	316.3	315.48	318.05	318.02	316.16	316.95	318.24	317.7	318.51	320.03	318.8	318.37	317.06	318.72	316.21	317.29	318.01	318.04	319.84	316.53	319.38	317.92	319.96	316.08
300.02	304.49	304.14	303.88	303.35	303.55	303	302.15	302.06	304.19	301.69	303.02	302.33	306.18	302.28	303.07	301.81	302.15	303.94	303.53	302.98	299.94	302.17	306.9	303.53	300.38	303.43	302.22	303.04	302.89	302.58	304.56	304.01	303.1	303.2	302.56	302.87	301.18	302.91	302.48	303.05	304.55	303.64	301.34	303.72	303.11	304.53	303.83	301.9	301.11
317.86	316.86	317.4	312.3	314.5	314.47	315.86	317.03	316.61	316.52	316.62	316.92	314.46	314.33	319.16	316.37	318.28	317.34	314.07	316.71	315.77	317.88	316.32	317.45	314.56	314.32	315.09	317.07	314.29	315.08	316.98	317.05	316.84	314.72	315.44	317.57	317.12	316.54	316.66	314.05	317.02	314.47	315.78	316.76	313.57	316.17	316.04	315.43	316.46	314.64
331.43	328.06	328.85	330.04	328.29	328.53	329.07	328.85	327.96	331.28	330.29	329.38	326.5	329.28	329.31	326.88	328.64	329.41	328.16	326.94	328.61	329.65	327.02	326.9	331.22	330.09	327.11	328.69	330.21	330.25	329.16	328.05	329.77	326.67	327.6	325.75	328.62	327.03	330.4	327.91	328.55	331.15	328.79	326.53	330.82	329.85	327.32	325.78	324.93	329.12
306.86	307.64	309.21	307.15	303.47	305.92	306.99	305.39	305.58	306.64	308.94	305.54	305.91	306.56	307.14	306.63	308.32	307.14	305.32	306.26	308.16	307.51	307.46	308.36	306.19	304.41	309.14	307.64	309.32	307.88	306.24	307.63	307.09	303.49	306.12	308.78	308.44	308.6	306.3	305.92	308.79	305.82	306.96	306.55	307.67	307.57	309.29	305.51	306.93	305.57
306.43	305.32	305.72	307.7	306.27	303.97	306.01	306.6	308.15	306.06	304.94	305.71	305.39	307.53	304.21	303.81	305.98	305.79	304.14	306.03	305.9	305.14	305.14	305.66	305.68	304.53	305.18	303.43	309.52	303.46	305.57	306.46	305.32	306.45	305.17	306.76	306.46	306.59	304.46	304.49	306.84	304.84	306.77	306.3	306.16	304.35	305.15	304.04	303.57	307.11
293.26	293.8	293.33	293.35	293.6	295.73	293.73	292.84	295.2	291.66	293.42	292.68	292.07	291.57	291.99	296.17	296.77	294.19	292.85	293.33	296.66	292.78	294.86	295.5	290.32	295.29	295.04	292.91	293.05	294.25	293.85	294.22	292.08	295.18	294.83	295.64	295.1	293.2	293.69	295.26	293.54	294.14	295.02	294.66	296.09	295.32	291.53	292.09	295.06	293.63
306.33	303.17	303.08	303.03	304.96	302.65	302.18	303.35	302.9	304.16	303.68	302.21	301.93	301.61	303.89	301.95	301.71	304.02	301.83	303.53	303.73	302.45	303.23	302.45	307.41	301.46	302.87	300.56	301.67	305.28	302.31	302.93	303.91	302.39	300.58	301.97	303.57	302.39	303.92	302.04	302.66	306.69	301.68	301.96	303.52	304.09	299.66	301.79	300.66	299.88
295.83	294.86	290.64	294.56	294.61	295.25	293.89	294.81	297.14	296.24	296.28	296.96	296.27	295.6	296.04	295.32	293.5	295.68	296.69	296.99	297.69	293.31	296.2	295.73	294.55	295.25	294.2	293.06	293.89	295.23	293.54	294.22	295.27	295.44	295.04	294.44	294.09	294.67	292.65	295.02	293.33	296.78	293.85	294.79	295.47	296.05	294.06	295.2	295.37	293.72
311.83	314.44	311.35	314.68	314.48	313.71	313.55	314.32	312.93	312.58	313.23	313.5	312.24	314.83	312.93	312.76	312.89	313.97	311.56	312.28	311.35	312.71	313.92	312.22	313.47	311.28	311.52	313.62	312.23	312.67	314.36	315.77	313.42	315.34	313.15	313.54	312.15	311.86	313.55	314.39	314.44	311.66	311.48	313.69	314.83	315.98	313.02	314.17	313	312.35
308.13	308.45	306.34	307.65	306.45	309.14	309.69	308.96	308.72	306.46	308.88	310.59	309.37	310.47	307.06	311.03	309.93	309.91	306.33	307.68	308	307.63	306.72	307.57	309.17	309.3	309.47	308.3	307.31	308.39	310.26	309	307.16	306.86	307.13	310.2	307.86	308.42	309.53	311.87	308.07	306.23	307.97	305.29	310.07	310.52	309.68	309.45	310.88	306.75
312.38	318.16	313.45	318.6	314.06	315.62	315.65	316.6	316.75	313.26	315.14	314.92	315.19	314.81	314.17	317.18	314.74	317.05	313.79	318.12	316.53	316.22	317.42	315.78	314.38	314.73	315.6	317.04	315.47	317.61	315.34	314.54	313.66	318.13	315.74	317.08	314.95	315.62	317.1	313.93	312.63	314.62	317.86	316.92	316.15	315.57	316	315.07	315.07	316.51
301.65	302.81	302.08	300.36	303.45	306.33	303.91	304.02	303.14	304.92	305.28	301.54	304.93	306.39	303.64	304.28	303.56	304.12	306.58	302.88	304.58	305.49	304.7	305.23	301.58	303.57	303.79	306.75	306.79	304.86	304.63	304.15	304.24	306.62	306.43	303.79	300.94	304.33	304.86	306.64	304.95	303.37	303.43	306.96	305	304.79	304.38	302.23	304.01	304.67
315.59	317.02	315.46	315.94	316.16	315.84	314.68	314.58	315.76	316.64	315.24	318.53	313.6	315.48	315.86	315	315.1	316.76	313.15	316.86	313.27	316.29	316.65	315.49	313.75	317.25	315.12	316.9	318.16	315.87	316.93	315.41	316.87	313.84	315.93	315.32	314.16	316.77	316.48	316.67	311.78	313.52	314.82	313.14	316.25	317.14	315.84	315.24	313.93	316.25
319.19	316.84	319.28	316.26	318.26	316.99	317.73	316.96	321.34	318.54	318.05	317.65	316.47	318.22	318.64	318.52	318.09	318.99	317.84	318.96	317.38	321.41	316.08	316.46	319.15	316.44	314.59	320.61	319.58	317.75	318.1	316.43	315.2	318.33	319.13	320.03	319.81	319.89	317.82	318.39	319.39	316.95	319.66	318.03	318.82	316.54	319.39	319.73	319.5	315.64
302	303.96	300.04	303.53	303.36	305.68	304.94	304.81	305.02	304.67	305.17	306.78	304.61	302.18	302.88	305	302.58	305.13	304.19	302.49	302.5	305.17	304.25	303.29	303.84	302.51	304.92	305.71	304.8	305.38	303.22	306.19	302.49	303.74	306.29	304.72	305.29	304.62	304.97	306.94	303.68	303.34	304.24	302.91	305.08	304.97	305.62	304	304.67	304.12
317.13	315.68	317.41	316.61	315.95	316.63	314.01	318.22	316.61	317.31	316.39	319.61	317.78	315.28	316.53	315.8	318.3	315.52	315.3	319.2	317.43	317.05	315.86	317.5	317.01	318.33	316.65	318.97	319.27	316.1	316.61	318.86	318.48	315.93	319.15	317.25	318.39	317.35	316.38	317.41	316.03	318.48	316.47	316.39	315.94	318	318.85	317.09	315.8	317.65
307.81	307.44	309.09	307.16	307.07	303.13	305.2	303.82	306.23	304.46	305.68	306.58	307.75	307.76	306.23	308.76	304.32	304.98	307.7	306.11	304.05	307.03	307.46	305.5	307	307.52	307.42	306.32	306.54	307.62	304.45	306.97	307.2	305.54	305.48	304.68	303.89	307.61	307.84	305.17	305.85	304.91	304.24	304.36	307.53	306.23	305.61	305.82	303.78	306.83
309.62	310.12	306.79	308.34	308.98	308.99	309.71	307.79	307.84	308.64	310.48	308.54	309.26	309.72	310.9	309.59	308.94	308.92	306.01	309.92	307.21	309.87	307.11	310.11	306.72	308.43	309.15	307.79	306.93	308.55	310.51	309.77	309.31	310.57	308.88	308.53	308.87	311.06	306.86	310.23	308.16	306.58	307.31	308.41	310.36	309.02	308.68	309.6	311.61	309.27
318.02	315.5	318.23	314.77	319.86	316.79	317.93	317.51	315.08	317.62	318.41	318.91	316.6	315.62	317.36	319.23	315.41	316.55	316.03	315.39	317.25	318.06	316.06	315.07	317.3	317.01	317.68	315.5	318.51	317.43	318.17	317.23	316.93	316.78	316.05	317.22	318.52	316.07	317.37	316.51	319.63	315.56	316.21	317.58	316.61	315.41	317.14	317.36	315.36	314.52
316.61	316.56	315.18	315.81	318.24	315.17	317.12	317.19	316.38	316.09	316.58	318.1	318.13	315.3	317.45	315.76	316.83	317.5	316.77	318.78	316.08	315.01	316.04	316.41	315.02	317.2	316.67	317.62	315.49	316.65	315.91	318.61	313.19	315.54	318.18	316.36	318.16	316.37	314.46	315.43	316.73	316.41	317.09	318.01	318.15	313.68	315.92	316.03	317.32	317.57
302.55	302.77	303.33	300.44	304.32	304.15	303.86	304.47	302.31	301.66	304.75	301.76	303.18	302.2	301.61	303.47	305.66	300.23	301.93	305.08	300.85	302.2	302.11	304.27	301.04	303.77	302.99	301.81	305.6	305.11	303.29	301.62	303.41	303.52	301.54	305.42	303.51	303.04	300.36	303.72	302.58	301.91	302.49	306.44	304.68	302.53	304.72	301.48	304.3	303
294.23	293.83	294.21	293.16	294.53	293.08	293.87	294.05	293.12	294.16	294.17	294.38	293.92	295.95	294.29	294.46	291.96	292.48	295.51	295.89	290.59	295.4	297.57	293.62	293.15	295.71	295.18	296.81	294.47	293.12	293.56	293.95	291.05	293.57	292.49	294.01	294.67	295.06	294.08	294.26	297.1	293.7	294.19	291.56	294.31	295.09	295.89	293.77	292.87	293.14
302.46	302.97	304.88	303.43	304.2	305.38	303.75	301.04	303.04	306.02	303.72	303.69	300.76	301.87	302	304.36	302.04	303.1	303.29	303.9	303.13	300.59	303.25	303.06	302.23	304	304.09	302.83	304.12	305.72	300.27	304.6	303.16	301.42	301.86	303.47	305.47	303.48	303.18	303.48	303.29	303.63	305.16	302.25	300.93	304.45	303.35	301.97	302.93	301.8
312.7	317.62	314.53	313.9	315.74	315	314.01	315.54	312.73	314.61	315.71	317.05	316.32	315.48	315.07	316.18	316.02	314.99	312.47	311.92	315.81	318.09	313.43	311.56	317	315.05	313.1	312.89	315.35	314.16	315.08	313.91	313.09	316.37	312.52	314.5	313.23	316.55	317.53	314.01	314.27	314.39	315.72	313.96	314.54	316.17	315.71	315.48	314.54	315.58
304.14	308.81	309.1	308.18	308.02	308.11	307.19	306.72	309.59	305.59	308.25	305.58	306.93	308.71	308.5	308.09	304.83	305.92	306.86	308.9	307.76	308.48	307.48	307.11	307.38	307.87	308.46	306.3	306.42	305.17	306.13	306.19	306.32	305.39	307.68	307.87	308.64	306.69	306.96	307.64	307.72	307.07	307.77	307.19	307.62	307.28	308.64	308.34	309.89	305.92
303.23	301.55	302.66	303.17	301.8	302.94	301.25	304.93	303.8	303.01	300.98	301.9	301.62	302.48	301.35	300.81	301.93	301.1	302.02	303.38	304.08	302.57	303.86	303.19	302.71	303.82	301.11	303.1	303.14	303.36	304.33	305.7	301.28	303.4	301.61	301.24	303.12	301.33	300.47	301.33	303.78	301.28	303.2	300.33	300.78	303.28	301.3	304.73	303.13	302.87
318.96	319.89	316.97	318.86	320.35	317.88	319.43	318.57	319.3	317.6	316.38	317.41	316.63	316.61	318.2	318.6	320.2	320.01	318.18	318.45	317.23	319.29	317.57	314.81	315.77	318.73	317.52	319.15	318.03	318.09	317.64	319.16	316.58	317.83	319.42	321.93	316.39	317.99	317.25	315.13	320.49	320.35	316.77	317.22	318.79	319.74	318.37	320.18	317.67	318.25
310.84	308.69	308.5	307.16	309.5	309.47	311.34	309.31	307.77	309.03	308.57	308.73	308.44	308.46	312.3	310.35	312.1	309.38	309.45	310.55	309.12	307.83	308.41	306.99	306.92	308.3	309.29	307.19	308.18	309.79	309.92	310	309.16	308.17	310.78	308.22	310.8	308.97	308.38	308.32	309.8	309.54	307.87	309.83	309.26	308.56	311.59	305.65	311.65	309.77
310.1	311.59	309.38	312.47	308.44	309.15	312.78	308.54	310.48	310.09	307.57	314.33	309.47	311.99	309.88	308.24	313.49	308.65	309.31	310.37	309.91	311	311.88	308.69	310.14	311.37	310.8	310.33	311.33	311.61	308.29	312.53	310.07	309.15	308.39	308.38	307.8	307.53	311.72	313.16	310.88	311.41	306.39	309.92	311	311	313.12	311.34	308.56	310.55
302.17	300.66	303.58	301.15	303.6	303.11	304.38	303.08	301.56	304.69	303.32	303.75	301.23	300.78	304.52	302.35	303.42	303.74	303.18	305.41	303.61	304.04	304.98	301.83	305.21	304.44	302.86	304.38	301.37	304.38	302.34	305.47	304.11	302.86	303.25	302.12	303.06	303.26	301.89	303.82	303.43	305.37	302.45	302.98	304.13	304.2	303.15	302.69	303.3	301.31
307.95	305.68	305.66	303.37	305.62	306.33	304.51	302.7	303.94	304.45	304.13	306.64	306.44	304.45	305.8	305.62	305.08	303.67	307.29	307.23	303.38	303.6	306.1	306.55	304.16	304.38	304.08	303.99	306.26	306.45	305.64	305.32	304.55	305.31	302.7	306.97	303.82	305.01	306.7	304.93	305.5	307.77	305.43	304.73	306.21	303.29	307.03	306.86	306.78	305.24
303.55	302.66	301.91	302.26	303.67	303.23	304.02	303.18	302.03	302.56	300.94	303.42	301.18	302.68	301.9	302.43	303.16	301.77	301.76	302.66	303.37	301.36	300.82	303.02	303.02	301.83	304.87	302.31	301.67	303.92	302.22	303.12	299.19	303.08	304.05	301.91	302.21	301.04	299.86	301.23	301.97	302.17	300.21	301.53	301.87	304.25	302.47	301.87	303.01	302.31
303.55	306.62	302.49	302.18	303.56	305.25	303.2	302.34	303.97	307.16	305.63	301.88	303.09	304.02	304.28	304.46	302.9	304.93	303.17	304.77	301.62	306.49	301.34	301.7	304.48	303.52	301.95	302.66	302.2	302.98	302.37	303	305.52	304.54	304.72	303.82	301.59	304.71	304.48	302.71	303.94	303.47	304.05	305.61	303.12	304.31	305.93	303.1	302.86	302.56
307.99	307.67	306.53	306.55	308.38	309.71	307.54	308.06	308.11	309.09	307.43	308.42	310.01	311.42	308.91	309.86	309.85	311.28	310.4	308.69	308.56	307.75	308.46	305.45	306.2	307.52	308.1	309.93	308.58	309.65	310.05	309.04	309.58	309.64	308.76	305.86	308.45	309.5	309.78	307.42	307.98	309.6	307.64	306.25	310.01	309.16	307.43	306.54	309.16	310.84
311.67	312.96	311.96	312.69	311.35	314.15	313.39	311.71	313.9	315.53	313.04	311.81	311.73	313.72	312.74	313.79	314.62	312.29	311.39	312.05	309.82	314.28	313.18	312.42	312.03	313.54	311.91	311.06	311.22	313.23	313.67	313.61	312.24	312.71	313.64	311.34	314.49	312.24	312	312.66	311.45	314.55	312.01	309.4	314.33	313.14	315.07	314.51	310.02	313.11
319.17	320.93	320.96	318.24	317.71	318.18	317.71	320.65	316.95	318.49	319.58	318.91	318.47	317.63	318.56	318.16	318.87	319.23	320.83	318.32	320.72	319.69	321.65	318.48	319.79	318.57	318.62	320.84	316.75	317.84	319.8	322.05	315.69	318.89	320.76	321.61	319.24	317.54	317.56	318.72	317.54	316.9	317.36	318.38	319.02	319.84	318.09	318.43	319.85	319.58
313.23	316.61	316.84	314.46	314.58	312.05	316.01	316.37	315.94	316.01	314.64	316.62	319.13	312.2	316.5	314.85	314.49	315.32	314.84	312.35	314.67	316.8	314.73	315.32	313.16	315.27	313.53	315.11	314.96	316.7	312.84	314.71	316.5	314.38	315.41	311.77	314.5	314.88	315.34	313.73	314	317.15	318.27	316.3	314.16	316.22	314.35	311.98	314.53	314.84
325.42	327.54	328.13	326.11	326.53	330.11	329.54	326.99	329.56	327.57	328.28	327.73	329.14	329.3	327.97	325.16	327.58	329.08	327.65	327.55	327.86	326.37	328.02	328.75	327.84	330.07	327.33	329.62	328	328.09	325.99	327.88	328.61	327.42	329.27	326.2	329.43	328.33	327.91	328.11	326.63	328.68	328.84	328.44	329.19	328.59	327.65	325.95	327.38	327.36
329.46	328.07	326.7	326.73	327.36	327	326.12	327.25	326.77	327.91	328.39	325.06	326.29	327.51	327.3	328.29	324.28	328.45	326.54	326.04	325.33	326.84	326.16	327.58	325.59	326.41	329.19	328.04	324.86	325.57	324.59	328.09	327.25	328.27	326.19	327.42	327.01	326.3	326.87	325.73	328.07	328.33	326.15	326.66	330.02	327.51	327.87	328.82	325.28	324.06
314.2	314.95	317.69	316.97	315.83	312.84	311.1	314.5	316.43	313.95	313.21	314.86	313.59	314.32	316.78	314.6	313.52	312.94	311.21	312.85	314.4	312.79	313.47	315.07	312.81	318.2	315.59	314.02	311.77	312.37	315.69	312.46	313.99	310.26	315.23	315.15	311.65	313.08	311.32	314.13	313.45	315.07	313.32	313.07	313.7	312.8	312.14	314.01	315.1	312.02
301.03	298.89	300.78	301.09	303.42	300.35	297.77	300.37	302.17	299.96	299.63	299.47	301.2	300.43	301.25	301.74	299.44	304.57	301.08	301.61	303.36	302.18	300.16	301.55	300	301.19	301.24	299.92	300.94	300.12	302.92	299.92	303.13	302.21	299.99	300.86	301.27	303.09	300.65	301.55	300.49	300.26	303.7	299.73	303.23	299.69	299.63	299.66	302.27	303.03
307.52	307.92	311.1	308.53	306.32	308.62	307.2	309.14	308.46	310.93	310.1	308.2	310.87	309.55	310.65	308.7	306.26	309.93	309.08	306.45	306.62	309	308.04	311.24	308.71	309.72	306.32	308.22	308.71	308.18	308.64	309.04	308.49	309.48	309.22	309.64	309.06	307.84	306.89	309.65	309.11	309.13	311.59	308.24	309.8	308.41	308.23	307.07	310.47	307.7
296.77	296.01	299.68	298.45	294.44	296.79	295.42	295.83	298.01	297.87	295.47	296.9	298.46	295.33	297.2	296.18	295.57	296.92	299.01	296.64	298.05	298.07	296.43	298.91	297.04	296.57	296.42	297.51	295.44	299.09	295.93	297.95	297.55	296.28	296.93	296.29	296.86	295.38	298.23	296.32	296.99	296.38	296.39	297.44	295.84	300.31	296.47	297	296.84	295.91
318.1	316.49	318.88	319.93	319.89	318.01	320.69	317.53	317.85	318.7	316.67	314.76	317.72	316.95	316.87	318.87	318.43	318.71	317.47	316.83	318.19	318.4	321.2	317.64	316.07	317.92	319.97	319.72	320.5	319.39	318.49	319.17	316.33	317.33	317.22	316.72	316.25	316.04	319.58	318.95	313.36	317.88	320.86	318.44	321.42	318.22	316.63	319.32	320.28	319.57
316.2	318.73	317.97	317.36	315.4	317.13	319.21	318.08	315.81	316.39	316.07	318.07	314.72	318.09	317.96	316.54	314.41	317.2	315.99	315.95	316.99	316.38	316.62	317.75	315.87	319.44	317.21	314.85	318.91	316.96	316.41	317.32	316.78	316.89	319.16	317.13	319.17	318.16	314.88	317.51	317.63	314.96	317.57	318.77	318.51	318.3	317.82	317.42	319.24	316.95
295.38	296.69	295.34	296.63	295.1	295.79	296.03	296.96	295.12	295.22	293.09	294.99	297.03	296.91	293.64	293.52	295.39	294.79	295.36	295.77	296.5	294.66	294.16	295.73	295.76	294.18	296.2	295.72	296.15	295.75	296.81	294.17	296.28	295.09	295	295	294.57	297.17	294.65	295.68	294.94	296.16	296.16	297.09	296.78	297.96	293.53	297.36	296.3	295.7
323.31	324.25	324.3	325.4	324.55	322.5	323.1	324.35	326.14	324.78	326.87	325.71	325	326.29	323.82	326.04	325.65	326.05	327.24	323.26	323.71	327.54	324.13	323.67	326.03	323.65	325.77	323.28	327.26	324.77	324.87	323.07	323	327.06	323.65	325.35	324.69	322.15	323.42	326.58	325.03	325.19	324.81	325.68	324.6	325.6	322.43	324.18	323.7	323.36
327.52	331.59	328.16	327.51	327.13	326.78	329.17	328.71	327.63	325.85	325.21	329.37	328.56	327.49	326.66	327.59	327.57	329.46	326.38	324.81	327.37	326.56	326.16	330.39	328.44	332.09	327.64	330.27	328.29	326.61	325.33	325.63	328.35	328.32	327.08	326.73	329.02	331.63	328.04	327.28	327.32	327.43	329.28	328.21	331.3	328.26	325	327.16	326.79	326.11
313.42	313.7	315.24	316.65	316.33	314.54	312.51	313.83	315.36	315.05	315.59	312.79	316.73	313.65	314.11	314.24	312.57	313.81	314.39	315.09	314.02	314.47	317.37	316.44	314.79	311.67	314.37	315.77	315.52	317.61	313.05	317.69	312.71	315.38	317.35	313.86	316.41	314.22	316.93	311.87	316.89	317.83	312.46	314.71	314.13	316.04	313.82	313.68	315.32	316.7
306.05	307.89	308.55	307.76	305.24	307.92	307.29	306.2	307.57	306.62	309.29	310.83	306.28	310.14	309.02	306	308.63	308.45	308.39	307.53	305.62	305.14	310.14	305.87	307.74	305.67	306.35	309.83	309.9	306.67	308.76	307.11	306.59	310.2	305.7	305.35	306.12	307.14	307.01	307.23	308.73	305.36	307.67	307.99	307.84	307.25	306.13	311.04	306.18	303.51
307.42	305.22	307.93	305.3	304.81	309.34	305.88	306.35	306.48	304.85	307.6	305.92	304.35	307.32	306.58	304.89	304.95	305.8	305.86	303.98	306.89	306.45	304.96	308.35	306.37	303.26	308.33	307.56	306.82	303.57	305.21	308.76	309.06	306.46	306.11	305.08	307.67	305.59	305.93	305.57	307.33	305.6	306.55	307.48	304.99	308.33	306.87	305.66	309.02	307.72
324.82	324.07	324.12	324.26	323.29	327.43	326.57	324.07	324.06	325.69	324.28	323.63	325.82	324.72	328.02	324.01	323.16	323.71	325.14	324.77	325.72	326.52	325.25	325.3	324.19	324.4	325.09	324.14	322.23	325.08	322.98	323.45	325.15	323.36	324.04	323.26	322.72	327.16	323.76	324.97	326.89	323.16	325.42	323.63	324.16	326.95	324.99	321.94	324.87	322.62
293.86	297.84	294.43	292.86	292.37	293.45	294.28	294.08	295.72	293.28	295.11	296.19	295.46	295.08	296.09	295.66	295.29	294.65	294.49	296.31	296.39	297.35	294.41	294.81	295.36	293.31	296.46	295.73	293.78	294.01	294.29	295.85	296.49	294.36	295.08	295.34	293.48	295.91	294.81	295.62	293.79	296.71	294.52	295.91	291.48	298.18	296.05	296.92	296.69	293.44
303.29	303.5	303.83	303.94	303.76	304.78	303.39	302.95	306.47	304.57	301.98	303.71	304.74	304.74	301.72	303.7	301.85	300.77	305.39	301.61	300.99	302.58	302.76	304.8	304.25	303.4	303.2	305	303.04	303.14	304.37	304.35	303.36	301.84	303.6	303.87	301.94	304.68	305.75	301.12	302.9	303.05	303.43	304	302.8	302.2	304.37	304.09	304.81	304.79
304.01	303.17	304.33	304.53	304.22	301.69	301.77	302.52	304.27	304.28	303.65	305.46	301.32	302.7	305.23	303.68	305.48	303.02	304.88	304.05	303.32	304.99	302.61	301.99	300.82	302.4	305.31	304.61	303.92	303.8	302.95	303.63	304.38	303.86	305.22	302.69	304.12	304.76	303.98	307.79	300	301.59	301.53	304.4	304.28	303.96	304.37	303.63	305.5	302.79
321.46	318.32	315.21	320.21	320.04	320.24	317.6	316.93	317.81	319.16	318.89	318.19	317.48	314.78	318.85	317.76	315.94	319.43	316.44	318.8	316.34	317.48	320.87	319.05	318.55	318.21	319.01	316.68	318.1	318.42	317.61	319.54	319.37	318.98	315.61	316.41	318.27	318.2	316.85	318.78	317.68	319.42	318.56	318.89	317.56	318.21	318.24	318.38	320.68	319.7
314.31	315.54	313.42	316.77	313.25	314.76	318.21	312.53	314.42	313.03	313.45	315.32	312.82	315.32	316.88	314.46	313.21	314.02	313.1	315.35	315.42	315.42	314.66	315.45	313.99	315.47	315.75	317.3	313.22	314.45	314.1	313.93	312.06	315.71	316.78	317.25	313.97	315.04	313.79	313.18	316.05	314.28	316.36	313.23	314.97	314.32	316.37	314.4	312.64	313.28
324.69	324.68	325.74	321.57	325.22	324.42	324.27	327.47	324.58	325.13	326.05	325.4	325.52	325.5	325.98	323.88	323.59	326.08	324.96	324.33	326.95	327.36	322.76	323.46	325.88	324.83	328.39	325.15	325.3	323.83	323.95	327.82	325.77	325.06	326.85	323.98	326.98	324.69	323.72	324.09	327.21	325.82	326.36	326.62	323.03	324.26	328.18	325.38	324.5	326.09
306.04	304.89	303.1	305.04	303.91	304.87	307.57	305.06	303.86	305.36	304.26	304.74	304.31	305.22	305.38	306.7	305.3	305.15	306.27	304.92	306.45	304.64	306	307.46	304.83	305.6	303.52	305.43	302.86	307.11	308.01	304.97	305.17	302.84	306.94	303.31	305.62	304.9	303.22	303.77	305.83	305.09	304.37	305.35	305.23	305.66	306.05	303.74	309.77	303.45
311.08	312.55	313.49	307.16	314.04	309.71	314.72	310.84	308.86	310.36	311.4	315.06	312.7	312.06	314.79	310.25	311.75	309.58	310.41	310.59	311.64	310.53	311.22	310.27	311.74	312.64	311.12	310.17	313.04	311.23	312.58	311.8	313.33	310.17	313.3	311.42	310.83	311.96	313.33	309.8	310.95	313.15	310.81	313.1	315.39	312.22	312.08	313.01	311.2	312.31
303.26	302.03	305.17	302.26	303.48	302.84	304.32	304.95	308.26	302.19	302.79	303.14	304.54	303	304.51	302.39	305.31	303.27	303.63	305.48	305.36	302.72	302.11	305.85	302.23	302.99	303.21	304.19	303.49	306.68	304.34	303.27	304.28	304.96	303.57	306.71	304.75	303.06	305.83	304.39	304.04	301.65	303.33	303.19	303.74	303.27	303.75	303.68	302.27	305.56
295.92	293.12	292.41	293.92	295.78	294.27	297.28	296.1	296.18	296.15	293.51	295.87	295.53	294.12	292.75	295.89	298.03	295.44	293.27	293.59	295.05	296.13	293.89	294.11	293.08	295.2	296.4	295.34	296.57	297.44	294.75	294.48	295.14	293.94	294.13	295.6	294.9	293.34	298.64	293.79	295.11	295.61	292.95	292.9	294.27	295.04	294.85	293.34	294.86	294.69
291.87	296.65	296.05	291.85	290.94	292.71	294.8	295.31	294.31	293.48	294.14	292.27	295.17	292.62	293.42	293.04	294.61	290.95	291.48	293.29	295.36	294.87	293.48	292.11	293.89	292.38	289.38	294.96	293.48	295.02	291.94	293.35	293.97	294.21	292.25	294.63	294.66	295.51	295.99	292.5	293.32	293.64	290.57	293.73	294.18	295.05	291.82	294.34	296.37	295
312.85	313.35	316.46	313.74	315.32	312.54	315.1	316.21	314.16	315.07	313.29	312.39	315.26	312.92	315.76	314.86	315.97	313.88	315.55	314.71	313.56	315.46	314.77	313.35	312.99	319.29	314.81	313.07	314.03	314.73	316.77	316.43	316.53	315.22	316.31	315.52	315.29	317.56	313.34	315.29	315.98	313.89	314.51	314.55	314.92	316.85	314.66	312.33	314.62	316.08
313.05	309.58	311.93	312.38	310.3	310.58	313.22	309.73	311.8	312.1	310.35	312.33	312.33	309.04	313.56	314.29	311.87	311.7	309.66	311.27	313.82	311.36	314.04	313.5	311.52	311.62	311.53	309.89	310.45	312.1	312.24	313.59	312.41	312.7	310.3	309.98	310.07	311.9	309.69	313.11	311.04	310.17	312.96	309.87	314.49	311.28	312.13	312.33	311.78	309.55
304.64	306	306	305.68	302.86	307.1	305.44	304.36	306.28	305.52	307.95	308.81	305.1	306.47	301.63	308.86	305.31	306.27	303.79	308.38	304.68	308.04	303.98	305.04	308.29	303.71	302.78	304.89	306.1	302.93	305.64	304.68	306.3	305.31	304.2	305.83	305.52	304.72	303.38	305.68	306.59	305.27	306.17	307.57	304.8	309.08	305.71	305.88	305.1	307.99
301.45	299.31	301.77	304.73	300.24	302.06	304.54	302.6	299.39	303.06	301.68	300.59	299.33	303.45	301.07	298.57	301.58	302.47	297.52	302.08	302.88	300.76	299.31	299.79	299.3	299.21	304.76	297.24	298.9	297.98	302.71	299.68	301.21	298.05	301.9	301.3	301.84	301.86	302.71	300.93	298.85	302.08	302.59	300.78	299.75	300.09	303.05	298.77	303.24	304.22
327.1	329.36	328.95	328.41	327.66	329.12	327.43	327.83	327.82	327.73	328.43	327.53	328.78	329.06	328.22	328.25	327.3	329.95	325.35	328.02	326.3	326.28	327.67	325.92	323.17	326.93	328.42	328.24	328	327.21	330.75	325.61	329.8	328.56	329.78	329.31	330.75	328.16	328.13	327.68	329.7	326.6	327.74	326.26	326.71	327.24	327.55	326.16	328.6	328.55
315.51	316.79	315.93	314.82	315.63	319.03	314.87	316	315.04	318.09	318.83	316.17	313.99	314.49	315.65	318.02	319.52	317.67	316.98	315.66	316.44	315.74	314.44	315.5	315.68	314.86	315.52	315.47	318.73	315.26	315.85	317.26	315.73	314.18	320.01	314.4	314.31	317.8	317.33	317.75	313.49	319.93	315.18	314.83	317.44	317.53	314.39	316	317.5	316.03
303.97	301.6	300.36	302.6	306.4	302.5	306.78	304.6	304.61	304.73	304.13	302.73	304.46	305.88	304.7	303.68	302.3	303.47	302.46	305.78	302.6	305.09	305.32	304.94	305.72	304.51	304.38	303.31	305.06	302.35	302.97	304.57	302.17	305.7	305.22	302.31	301.85	306.31	301.38	304.49	304.73	303.21	303.21	304.91	302.92	303.01	303.24	305.79	303.4	302.69
307.87	305.02	305.97	306.27	304.8	303.57	305.31	304.33	305.57	306.02	304.67	306.32	305.95	303.58	306.43	304.45	305.53	308.15	304.44	305.94	306.82	303.04	306.51	304.28	303.03	305.29	307.85	303.34	307.9	306.11	302.95	307.2	306.25	307.4	306.41	306	303.11	306.24	306.86	303.08	305.89	305.73	305.65	307.19	305.97	303.04	305.35	306.72	305.13	305.87
318.34	319.06	316.82	321.8	319.79	324.16	317.46	318.02	317.6	317.1	320.67	320.79	320.36	318.58	320.64	317.76	318.36	318.13	320.42	319.6	319.93	318.2	322.15	322.5	318.83	317.77	319.87	316.94	322.21	319.67	318.16	321.63	319.69	319.51	317.38	321.35	316.26	316.76	317.07	318.77	317.75	320.17	318.57	319.92	319.45	321.46	318.31	319.5	317.81	318.1
307.23	307.04	304.17	301.61	306.53	305.07	303	304.05	305.03	303.84	302.74	306.22	305.8	306.03	304.83	304.83	303.61	304.51	300.53	304.51	302.4	300.57	303.44	304.36	304.07	305.26	304.54	303.32	304.26	303.18	306.28	305.36	302.89	304.01	302.33	306.51	302.96	307.07	301.44	300.44	305.21	303.14	305.39	306.18	305.45	304.97	302.83	302.99	304.17	306.35
297.06	294.17	292.29	292.45	294.09	293.28	294.04	293.37	292.43	295.53	293.7	292.99	293.95	291.95	294.55	297.43	296.05	294.13	294.22	291.43	292.99	291.28	297.08	294.75	295.41	296.07	293.78	295.2	292.83	295.38	292.89	295.94	295	293.83	294.11	291.58	292.82	293.96	292.09	291.76	293.27	295.31	294.29	293.37	292.97	296.21	295.24	294.25	293.59	297.79
308.21	305.33	305.14	306.47	304.47	307.86	308.45	305.55	304.48	306.97	309.11	306	307.79	306.39	306.71	305.82	305.74	308.15	306.4	306.84	305.12	307.18	305.8	308.91	304.53	304.85	306.81	307.51	303.69	308.07	307.03	304.32	307.65	305.47	305.95	308.53	305.23	305.59	307.66	307.03	306.34	307.43	305.57	307.91	304.48	306.55	306.27	305.71	304.55	306.12
309.17	306.6	307.98	307.34	306.62	307.92	307.74	307.42	307.81	308.77	307.17	306.65	306.57	306.4	306.84	308.58	306.68	306.68	306.73	307.74	308.56	306.31	308.81	310.23	307.76	307.38	307.66	306.46	307.15	308.35	306.14	307.63	306.47	307.52	305.71	308.01	307.27	307.58	307.08	307.66	307.05	306.34	307.86	304.13	305.01	306.39	306.41	308.09	306.51	306.33
325.94	326.56	328.13	323.52	321.5	327.18	322.97	320.08	322.75	324.05	328.94	324.87	324.75	324.89	326.91	321.6	324.54	325.76	323.67	322.95	324.9	323.11	325.15	327.66	326.01	325.11	326.64	324.42	325.18	323.89	323.37	326.49	325.76	324.45	324.51	326.2	322.72	321.14	325.92	323.36	326.97	325.15	324.75	323.97	326.29	325.83	325.52	323.28	325.16	323.9
304.82	306	304.51	305.66	303.74	303.71	302.81	303.62	300.71	305.54	301.57	302.97	303.69	304.37	304.72	302.61	305.77	303.76	305.4	303.52	303.92	303.48	305.61	302.2	305.72	304.53	303.39	304.8	305.58	305.19	306.19	303.1	304.12	303.45	303.68	303.82	306.18	307.37	307.39	303.26	304.05	304.54	303.47	303.88	304.61	304.07	304.74	305.56	305.68	305.43
294.29	297.66	297.07	296.46	297.63	294.98	298.21	295.55	298.96	297.29	296.58	298.55	295.95	294.22	296.05	297.14	295.68	297.73	298.18	294.6	297.04	297.68	296.31	295.05	298.39	296.94	295.29	297.02	294.86	297.21	296.58	297.18	295.9	297.84	294.6	297.98	294.71	297.87	296.97	295.92	295.67	296.41	296.47	295.83	296.88	296.11	297.5	298.75	297.34	295.43
320.38	318.39	318.96	316.84	316.56	319.34	318.55	317.25	317.73	319.1	317.96	316.15	316.17	319.46	318.96	317.63	317.24	318.88	319.74	314.7	318.53	319.39	319.08	319.12	318.09	317.06	317.31	317.16	316.73	319.19	318.65	318.24	316.55	319.73	317.87	318.69	316.48	318.05	317.89	318.79	319.36	319.21	315.76	320.15	317.93	315.87	317.87	320.31	316.89	320.22
301.87	300.62	299.76	301.44	300.22	302.29	302.04	298.53	300.54	298.1	304.09	303.51	298.99	297.84	300.77	300.45	299.68	300.58	303.31	302.85	301.99	301.05	302	301.62	298.33	300.47	300.63	300.35	300.82	300.77	303.36	299.61	301.33	301.78	299.58	299.69	300.82	300.64	300.46	301.82	303.1	303.06	299.22	301.55	303.13	301.87	302.74	301.63	301.9	299.84
305	305.73	302.18	300.66	301.71	302.34	304.72	303.27	303.26	305.63	304.68	304.06	301.21	302.02	303.26	302.96	302.39	303.04	304.59	301.21	303.9	303.12	304.75	302.31	305.91	303.25	305.22	304.1	301.8	304.17	303.92	304.16	304.55	304.95	301.46	304.94	306.38	304.47	304.49	303.51	302.18	305.92	304.03	303.3	301.77	302.09	305.33	303.55	304.14	301.98
314.92	314.57	313.25	313.73	313.64	311.98	311.38	313.18	314.14	312.61	313.76	314.06	312.94	310.64	312.52	311.4	313.92	312.71	315.93	311.66	312.9	311.9	313.83	314.01	314.65	314.52	313.27	313.52	315.38	313.88	314.56	313.72	313.35	314.13	311.28	312.14	314.06	311.87	312.64	312.41	313.8	313.32	312.86	311.67	313.93	311.72	311.41	312.64	313.23	312.15
311.6	312.38	309.98	312.03	311.57	311.85	309.33	312.21	311.18	309.16	311.41	306.08	311.83	310.87	313.51	309.39	310.86	308.89	309.8	312.17	311.27	312.82	308.42	312.07	313.47	310.06	312.18	309.67	310.52	310.81	312.21	308.34	311.15	309.96	308.92	311.78	314.05	310.96	311.23	309.58	309.86	309.46	311.97	312.17	312.46	311.09	312	309.79	309.8	312.51
307.89	306.4	306.46	305.45	305.63	304.92	304.31	305.78	305.84	305.88	309.04	305.34	305.33	306.64	305.44	307.76	306.3	304.56	306.9	306.57	304.37	305.48	303.62	305.78	303.9	307.2	304.63	302.68	305.81	305.53	304.52	307.56	305.28	305.44	306.77	305.38	305.79	307.5	308.85	305.02	307.74	305.45	308.63	305.46	305.54	305.89	306.7	304.48	304.31	306.74
293.79	292.89	293.21	293.12	296.11	292.83	292.66	290.98	293.95	294.51	293.86	294.21	293.21	293.81	292.78	294.88	296.4	294.69	294.68	294.37	294.68	294.03	294.45	292.16	292.02	294.4	289.62	293.45	292.78	294.94	292.26	293.63	294.85	296.18	292.79	293.06	294.09	292.74	291.5	296.85	294.41	294.65	296.75	291.91	294.85	294.94	295.44	293.01	294.01	294.65
303.37	304.2	304.11	305.18	303.98	304.92	302.34	306.57	303.67	308.59	304.23	303.42	305.75	304.8	307.29	303.23	305.89	305.45	306.01	305.76	305.98	307.07	304.91	305.12	305.58	304.25	307.5	305.35	304.89	305.2	306.42	304.37	303.42	307.8	305.62	306.56	304.76	305.35	304.96	304.43	305.55	307.2	305.16	307.26	301.24	304.07	302.88	305.6	304.58	304.37
314.93	314.68	312.78	315.23	312	313.73	313.27	316.14	315.25	312.65	313.2	315.26	313.91	312.68	314.8	315.61	313.14	313.8	312.2	315.36	314.47	315.84	314.38	313.06	314.06	314.3	312.7	313.65	313.41	316.08	315.8	314.77	315.67	312.84	316.37	313.34	314.72	315.31	312.73	312.35	315.87	311.15	313.93	312.86	314.72	313.35	314.8	313.59	314.15	314.77
313.01	311.45	312.1	311	311.85	312.02	310.52	313.03	311.71	312.97	310.78	314.91	310.86	313.56	312.08	314.9	313.88	310.12	313.27	312.1	311.77	311.92	312.4	312.95	310	313.05	310.77	315.77	312.11	310.48	310.48	312.8	313.32	310.79	313.75	311.21	308.76	309.01	312.5	311.17	313.1	313.37	310.78	311.54	312.6	312.49	310.92	313.34	311.55	310.79
310.9	315.58	314.1	313.41	312.7	312.28	310.96	312.23	312.37	313.8	313.61	313.14	313.32	313.38	312.97	313.59	312.27	312.21	311.05	312.81	311.39	310.58	313.01	312.09	313.26	312.29	309.66	312.63	311.8	315.45	314.88	315.29	313.35	313.31	313.4	310.21	315.27	312.83	313.89	311.94	312.87	312.94	313.86	315.52	311.79	309.51	310.57	316.02	312.94	312.37
327.66	330.2	327.46	327.97	329.39	326.1	328.46	326.72	328.18	325.86	328.69	328.49	327.04	328.16	327.72	327.95	328.14	328.99	328.37	328.87	327.67	327.02	327.06	327.84	327.19	327.67	329.3	326.26	323.81	326.66	327.92	328.04	329.32	326.81	328.11	327.39	329.38	326.26	327.62	328.29	329	327.7	326.48	327.54	324.82	328.91	327.2	326.8	327.93	329.3
319.43	317.52	319.24	320.41	316.47	317.28	316.85	318.78	318.63	315.61	316.17	317.78	319.79	319.07	320.02	316.54	319.58	318.88	317.38	316.42	315.48	318.42	317.69	319.37	318.17	319.15	317.57	317.82	318.38	318.17	316.42	317.92	318.63	317.79	316.08	319.02	316.78	317.17	313.87	317.72	318.07	316.01	313.97	315.63	318.36	317.66	318.87	319.2	319.41	317.29
312.65	311.9	314.75	314.29	315.02	312.99	314.17	316.9	312.28	312.84	311.59	311.54	313.67	313.92	313.22	313.54	314.86	312.98	316.12	312.48	312.92	315.23	312.87	312.14	313.58	311.57	314.36	310.12	313.9	310.29	312.42	314.92	314.07	313.88	313.9	313.32	312.19	316.92	312.31	314.63	311.83	311.59	313.32	314.73	315.13	313.36	312.71	312.47	314.84	313.38
324.36	326.8	327.95	327.25	328.61	330.51	326.59	327.48	325.69	327.52	328.3	329.12	328.51	326.4	328.85	328.43	328.11	325.7	328.99	329.28	327.65	327.44	325.87	329.35	325.77	327.82	328.68	326.24	326.63	327.9	326.84	328.83	326.79	327.03	328.25	327.49	326.16	326.98	326.76	328.39	327.18	328.24	327.78	326.54	330.14	328.31	328.9	328.72	327.73	327.6
295.73	296.02	297.72	295.69	295.17	296.46	294.4	297.74	297.51	297.91	293.08	297.44	294.65	298.93	296.04	297.29	294.96	295.88	299.49	297.16	296.88	297.05	298.25	300.19	297.75	298.62	298.24	298.49	294.16	296.27	297.6	298.64	296.75	299.09	296.24	295.54	294.51	298.13	297.88	298.5	296.28	295.48	296.27	296.23	294.73	298.39	293.83	297.04	295.78	297.85
313.82	314.32	312.58	312.26	312.18	311.4	313.86	309.95	314.25	311.56	315.58	312.81	311.75	312.86	311.98	313.04	312.07	311.27	312.23	313.72	312.47	311.3	311.07	311.13	312.33	311.7	311.26	311.17	311.31	310.45	313.46	311.48	311.37	310.88	311.94	312.21	312.3	313.08	314.01	313.46	311.68	310.77	312.49	311.42	312.33	311.4	313.71	311.62	314.07	313.48
316.3	316.77	317.04	315.24	318.76	315.68	317.82	318.52	317.2	316.94	318.38	318.09	318.29	317.84	316.46	318.87	317.74	316.5	317.27	318.4	317.21	314.92	316.46	317.97	318.53	317.6	315.54	317.49	316.32	314.74	319.08	314.9	316.71	318.64	316.97	318.93	318.81	316.25	318.39	316.24	316.07	317.46	316.77	317.11	317.39	318.45	319.49	318.51	317.55	315.13
313.81	312.73	313.37	314.86	312.9	314.69	317.06	313.44	313.03	312.44	315.3	312.47	313.04	314.82	315.42	315.12	317.22	311.45	312.07	313.82	314.08	313.49	314.52	312.99	314.93	315.98	314.6	315.4	316.93	313	313.79	314.08	312.79	313.83	314.35	313.89	312.54	315.4	314.52	312.08	313.01	312.17	314.8	312.59	312.64	316.48	314.77	314.99	312.52	312.79
305.35	307.05	306.96	305.46	304.32	307.19	306.54	304.94	306.02	307.08	309.1	307.03	308.68	303.66	307.37	304.37	303.79	306.34	305.48	305.72	306.96	305.27	307.35	307.62	306.48	307.61	304.4	304.96	308.48	305.04	305.43	304.78	306.41	305.93	305.83	306.24	303.14	306.51	304	307.08	304.73	306.7	307.82	304.66	307.45	308.83	308.25	304.56	305.76	305.53
303.39	303.37	303.31	303.1	303.7	303.48	305.3	302.68	304.94	303.01	304.6	302.97	305.46	301.68	303.26	303.51	303.56	302.96	302.28	306.24	303	303.08	306.38	302.94	302.23	305.97	304.53	302.43	302.8	305.02	302.58	304.51	302.99	302.07	301.55	300.66	302.69	304.94	303.32	303.68	306.42	302.75	304.54	300.98	301.63	303.69	304.41	304.47	304.17	301.41
325.34	328.81	328.45	328.47	331.65	331	327.45	329.72	327.17	330.25	327.2	327.33	328.27	327.8	328.54	328.57	328.25	329.99	331.41	328.66	329.01	329.52	326.52	326.28	328.79	325.18	329.73	326.81	327.48	328.82	327.92	329.94	326.41	326.07	326.58	329.56	330.76	327.83	328.9	330.6	328.17	329.91	329.53	329.08	328.41	327.26	327.93	329.02	325.49	329.77
295.67	297.05	295.12	295.14	295.75	295.94	295.12	294.6	294.64	293.39	293.64	294.95	294.7	294.71	293.82	294.51	299.33	294.47	294.94	292.87	295.5	295.12	294.65	293.65	294.74	294.21	295.55	295.05	293.83	294.88	291.32	295.32	292.91	293.95	297.63	293.25	293.98	299.51	295.7	293.16	293.84	295.62	293.68	296.41	294.45	297.15	294.3	293.39	294.21	297.11
302.31	302.2	301.84	303.84	305.03	302.9	303.95	303.33	303.19	303.13	302.65	305.56	302.55	303.31	302.17	302.39	303.71	302.03	301.51	303.98	302.78	303.43	304.86	302.45	302.19	303.55	302.61	302.56	299.34	301.77	303.75	302.17	300.54	300.07	300.73	300.98	303.67	301.2	304.29	299.56	300.59	303.41	300.54	301.95	301.82	304.12	298.96	299.76	302.64	302.07
319.72	317.16	318.24	317.21	320.02	319.71	319.25	318.2	319.95	318.49	318.79	320.14	318.7	318.9	318.09	320.52	318.6	317.51	320.07	318.3	319.03	318.2	320.86	317.56	317.49	316.85	317.62	317.82	318.33	318.19	319.83	316.72	321.07	319.79	318.63	318.67	321.84	317.25	318.25	319.94	317.92	316.79	319.05	317.25	317.35	317.2	317.99	317.71	319.7	317.75
291.13	292.74	292.35	295.26	293.38	295.52	293.99	291.81	294.34	293.23	293.72	294.41	295.18	294.65	295.99	293.2	292.57	292.64	295.94	291.72	291.81	292.9	294.68	294.93	296.43	292.88	292.9	296.47	296.38	294.34	295.32	294.95	294	297.29	293.54	294.32	295.9	295.36	292.57	293.48	293.02	295.11	293.21	296.57	294.58	294.74	296.62	295.92	296.23	295.22
314.46	317.25	317.66	317.23	312.98	315.53	315.17	315.97	316.84	315.39	317.02	314.59	313.36	316.53	316.92	315.32	316.59	316.68	316.32	314.87	316.3	315.87	315.45	314.18	317.52	317.33	316.36	315.05	313.08	316.07	314.69	317.49	316.78	314.89	315.17	312.98	317.27	314.72	313.7	316.04	317.33	316.99	314.62	315.53	313.75	316.86	315.56	315.62	317.11	313.2
320.28	318.37	320.64	318.09	318.8	320.14	322.11	321.41	321.8	318.43	319.88	316.86	320.04	322.17	318.21	318.8	318.84	317.85	319.16	319.44	318.5	319.51	318.68	318.02	319.01	319.87	321.44	320.17	316.96	320.8	318.36	322.06	319.07	319.88	319.46	321.57	319.83	319.51	319.87	319.43	318.13	319.01	318.75	319.06	317.95	318.59	319.16	318.53	316.97	319.65
319.92	314.19	315.62	315.55	317.94	319.04	318.19	318.15	318.37	319.26	318.48	319.47	316.1	316.15	317.9	320	318.1	317.42	319.73	316.25	318.84	318.94	318.83	317.67	321.14	320.5	319.35	318.11	318.76	319.31	316.63	317.91	319.53	318.92	318.99	319.72	317.97	318.69	316.68	319.98	316.95	318.44	317.05	319.8	320.02	317.61	318.15	319.32	320.4	317.59
320.48	319.87	319.33	319.11	318.18	318.28	320.05	319.18	320.01	318.42	318.56	316.94	317.18	319.42	316.49	319.19	318.07	320.84	319.23	318.04	318.31	318.7	318.75	317.91	317.16	317.64	319.45	317.57	318.61	318.33	320.62	317.82	317.53	318.75	318.31	319.55	319.33	320.23	318.26	319.16	316.32	319.72	320.17	316.05	317.28	316.29	319.4	317.12	317.43	319.68
301.9	303.12	303.4	305.21	305.21	303.63	305.23	306.17	305.6	303.33	304.09	304.17	307.03	305.21	302.7	307.41	304.15	303.98	305.53	304.06	301.19	305.61	303.8	304.37	304.66	302.46	301.94	305	304.54	304.35	306.03	303.2	304.01	306.52	302.92	304.01	304.29	303.45	302.33	307.33	304.32	304.53	303.58	306.41	305.46	306.86	302.37	304.52	302.71	304.67
309.15	307.67	309.59	310.21	311.85	307.32	313.28	309.76	310.25	309.32	311.03	309.72	311.44	310.32	310.55	308.77	309.32	309.26	309.95	310.42	311.25	310.77	310.9	308.82	310.5	311.25	309.41	310.51	310.35	310.5	309.4	311.37	310.51	310.06	308.55	310.63	308.23	312.29	308.1	310.01	309.94	309.53	308.65	307.48	308.54	308.5	310.34	309.94	312.64	312.57
298.7	295.92	296.62	296.36	297.45	298.87	294.01	295.56	297.66	297.37	296.84	298.79	295.78	298.32	296.91	296.98	298.66	297.13	297.74	294.3	299.46	294.88	297.6	297.26	295.42	297.91	297.11	299.3	298.44	296.39	294.79	296.15	294.8	296.36	296.88	297.45	298.94	296.08	295.13	296.94	295.75	295.1	297.74	296.45	297.73	297.91	297.14	298.48	297	296.53
305.63	304.43	302.76	304.29	304.09	305.13	304.6	304.74	305.35	305.18	304.51	306.29	304.7	303.62	306.03	304.24	305.99	305.81	306.47	302.45	304.18	304.62	305.39	305.21	305.54	307.42	301.56	302.64	304.1	305.98	303.73	306.82	307.54	305.53	305.58	303.71	306.56	307.36	306.56	304.6	304.51	303.95	306.47	302.53	305.66	306.29	305.12	305.31	305.06	304.34
295.45	295.17	297.25	292.88	293.42	295.63	292.24	292.49	294.47	293.44	291.28	293.69	294.26	291.54	294.66	292.38	295.18	295.1	293.59	292.98	295.07	292.57	295.73	293.77	293.95	293.85	297.52	294.67	293.22	292.79	296.07	294.87	293.19	293.93	296.34	296.36	294.67	295.3	289.88	295.88	293.89	293.27	292.78	295.69	296.58	296.04	292.76	294.11	291.87	296.97
302.3	303.17	302.82	305.48	300.89	301.49	302.86	301.35	302.18	302.76	302.26	302.71	300.49	301.67	300.27	299.76	301.38	304.35	299.33	302.5	302.98	303.78	304.37	302.32	302.32	302.91	302.33	300.69	300.65	301.76	303.82	303.85	301.75	304.41	301.8	300.46	304.23	302.01	301.6	304.79	301.83	302.79	303.18	304.71	300.74	300.78	299.66	304.57	302.65	303.72
327.65	328.7	328.35	325.54	327.49	328.67	328.62	329.32	328.27	329.28	329.29	330.46	328.1	329.84	329.12	330.24	328.05	331.69	328.63	327.75	328.59	329.14	330.44	329.12	326.67	328.17	330.38	329.5	329.18	328.81	328.85	326.75	324.95	327.26	329.74	328.56	330.88	327.04	327.85	329.93	328.28	328.1	325.8	327.48	330.54	327.7	328.74	328.21	327.99	328.38
314.9	314.01	316.46	314.4	314.78	315.75	317.11	314.05	317.95	317.79	316.92	313.79	313.54	318.22	314.66	314.59	313.71	314.34	314.1	317.95	316.49	314.32	315.06	316.61	314.46	314.98	313.64	314.39	313.73	313.93	313.06	313.65	312.38	315.02	317.28	315.62	315.93	315.98	316.63	315.48	313.48	313.74	315.85	315.4	316.88	318.58	315.34	315.97	314.85	314.82
313.21	314.21	313.85	312.62	313.35	312.98	314.17	315.23	314.09	313.31	312.55	313.06	313.24	313.33	314.57	315.49	313.23	312.93	312.14	314.12	313.36	314.65	309.42	314.42	314.84	314.12	313.2	311.07	311.5	309.94	314.21	313.91	312.61	313.64	313.85	313.91	314.61	315.4	311.98	314.37	312.13	312.02	312.33	315.28	313.98	312.72	314.53	312.66	314.12	314
303.61	301.86	302.43	301.33	299.55	302.26	305.56	304.73	300.51	302.78	301.56	303.91	300.67	302.71	302.85	303.99	303.27	303.02	300.54	302.66	304.31	302.04	300.38	304.13	301.83	303.25	301.31	302.08	302.21	303.24	301.71	304.46	302.94	301.69	300.22	301.89	303.68	301.53	302	302.1	302.5	303.23	302.92	302.74	300.97	300.05	299.9	302.61	302.3	302.74
319.87	316.5	317.7	318.75	316.9	318.08	318.65	319.37	315.18	318.23	319.9	317.89	317.76	316.21	318.27	317.96	317.23	317.28	316.39	316.7	317.1	316.28	317.48	318.56	318.67	320.25	318.33	318.51	318.23	317.69	317.44	318.44	317.78	317.83	319.26	317.1	317.77	317.43	319.73	318.91	318.16	317.37	316.14	318.21	317.77	317.52	317.67	320.78	318.72	315.9
314.63	317.09	312.13	312.88	313.54	314.88	315.31	313.26	311.72	312.57	311.99	311.37	313	315.33	315.18	314.01	312.86	313.72	314.37	313.5	316.02	315.14	314.26	315.07	316.41	314.53	313.03	313.76	314.78	313.6	314.86	316.1	312.75	314.25	313.06	314.35	313.15	312.74	313.72	314.84	316.24	312.87	314.18	314	313.7	313.85	314.63	313.84	313.65	313.76
306.9	305.18	306.95	303.7	308.21	305.23	306.41	305.87	305.84	306.06	305.56	306.8	305.27	307.89	306.15	309.57	307.77	303.01	304.31	306.71	303.11	305.55	308.14	307.21	307.77	310.26	306.81	308.41	304.42	306.69	306.45	305.43	307.35	305.8	307.14	308.14	309.13	304.83	306.81	304.2	307.97	306.77	304.87	305.27	306.09	307.51	305.1	307.35	305.89	310.88
296.25	292.62	292.36	294.64	293.73	294.75	292.83	292.67	293.34	294.43	293.24	297.05	293.58	294.53	292.42	295.5	297.19	293.76	295.69	293.42	297.27	296.26	292.07	293.6	294.83	294.64	294.28	294.17	292.39	292.69	293.39	292.68	294.94	292.67	295.08	295.45	293.59	293.25	294.97	294.74	293.18	292.21	293.28	297.46	294.79	294.73	293.08	294.52	293	293.36
313.85	313.02	313.36	313.09	315.43	315.08	315.82	316.16	313.53	314.55	314.48	314.58	314.39	316.11	314.06	313.74	314.02	313.52	314.2	313.56	315.03	313.52	313.96	313.5	312.02	316.03	312.06	315.97	315.92	314.33	313.03	316.49	313.31	314.53	314.76	314.18	312.9	315.04	314.23	313.69	312.92	315.08	314.79	315.55	314.09	314.8	312.58	316.83	311.96	313.11
296.66	295.12	297.08	294.92	295.4	292.01	292.16	295.64	293.84	293.55	294.19	294.68	295.38	292.35	294.48	292.16	295.77	293.85	292.93	294.25	292.51	294.16	293.05	296.74	295.23	293.62	293.2	295.18	292.2	294.75	295.29	293.4	293.7	294.85	295.58	295.4	293.05	293.82	293.23	292.84	293.37	295.27	294.04	295.65	294.94	293.45	294.08	292.33	296.82	292.93
307	306.37	305.07	303.72	307.34	307.74	305.93	305.66	303.4	306.66	306.77	303.52	307.59	304.78	306.11	307.95	303.57	304.55	305.2	304.31	305.98	304.92	306.4	306.22	305.86	304.58	303.87	306.68	307.11	306.06	303.64	306.66	303.34	305.13	306.38	305.26	308.56	304.38	306.03	305.25	305.19	308.69	305.75	306	306.01	304.51	307.07	304.55	306.21	307.96
308.25	309.18	306.19	307.93	307.65	307.76	306.09	307.13	306.37	304.44	303.44	307.16	305.98	304.38	306.89	306.7	309	306.19	306.73	306.3	307.24	307.56	305.35	306.53	304.7	305.46	306.13	306.78	306.6	304.13	305.81	309.15	306.26	306.46	307.8	307.55	306.63	304.44	307.31	304.73	307.41	306.59	304.6	308.75	305.65	305.84	303.95	306.58	305.87	306.81
295.26	294.24	295.54	292.81	295.33	294.44	294.65	294.17	294.26	293.17	296.65	291.51	291.23	295.11	296.18	296.06	295.2	294.05	293.88	294.4	291.99	295.36	294.17	294.37	293.49	293.83	294.8	295.45	294.68	291.26	293.47	292.11	295.19	291.4	294.02	294.25	294.93	292.39	293.85	292.24	290.55	295.96	292.27	296	294.59	295.45	294.51	292.74	295.81	292.79
295.82	298.24	294.05	295.59	297.41	298.52	297.41	299.22	296.42	297.41	294.75	296.36	297.85	295.83	295.1	295.58	297.33	295.85	297.38	296.47	296.75	298.04	296.9	297.6	297.89	298.21	297.51	295.97	297.3	297.18	296.06	298.2	296.69	294.74	295.54	298.86	297.03	298.1	298.02	297.28	297.5	294.13	294.48	295.52	296.88	296.96	296.57	297.36	295.88	295.88
315.06	313.41	315.52	314.19	315.92	315.33	315.78	315.73	314.73	314.16	313.61	316.46	316.28	315.5	314.9	315.69	315.14	312.74	312.87	314.92	315.23	316.11	314.64	316.49	317.29	314.66	317.73	314.29	314.49	315.15	315.18	315.76	313.08	315.63	312.61	314.69	317.28	315.09	315.18	312.37	313.75	314.5	315.99	316.03	313.76	315.38	315.13	316.49	313.34	314.87
304.95	304.52	304.43	304.5	304.2	305.54	307.24	307.27	304.72	303.89	306.47	306.58	304.31	305.94	303.15	303.59	304.18	303.18	304.48	304.55	304.17	305.96	304.45	305.63	304.95	305	301.53	304.99	305.08	303.99	304.77	304.36	306.83	304.78	303.43	303.53	302.5	304.07	307.59	303.9	303.91	303.77	304.44	303.35	305.57	305.01	302.62	307.25	305.09	305.13
305.32	307.9	305.73	306.51	305.92	304.95	304.32	304.16	306.06	306.2	305.02	307.67	307.71	306.72	304.71	307.29	306.13	307.91	304.85	305.41	307.09	304.57	306.6	308.16	307.37	306.83	306.98	308.62	305.71	304.61	304.79	304.86	306.84	306.35	309.01	308.05	307.2	304.84	306.03	305.42	305.59	306.09	306.2	305.21	306.86	305.67	303.32	306.29	308.45	305.88
301.8	304.63	302.88	303.29	299.84	303.12	306.89	301.72	302.27	303	305.77	302.76	301.7	306.2	304.59	304.36	304.02	307.65	304.16	303.32	303.16	303.13	300.97	302.26	302.27	302.87	302.3	304.57	303.94	303.15	302.18	305.57	303.18	303.49	301.94	302.82	302.61	305.8	302.22	301.61	304.74	304.77	303.37	303.9	302.38	303.94	302.71	303.71	303.35	302.83
310.39	312.08	314.14	312.85	310.77	312.75	312.51	311.97	309.95	313.17	313.3	312.88	312.14	311.04	313.11	310.4	311.75	311.69	314.04	314.15	312.95	310.62	313.23	311.62	310.54	312.87	312.67	312.19	313.5	311.58	311.81	310.55	309.95	312.55	309.76	310.56	312.05	313.18	311.41	313.64	311.56	307.6	312.7	310.09	310.49	313.14	314.62	313.74	312.35	309.25
314.67	313.14	315.37	312.52	313.74	313.49	312.02	314.21	316.48	313.41	316.11	315.71	315.48	313.42	312.77	314.86	311.83	315.32	314.12	312.97	312.49	313.48	313.22	311.48	314.11	315.24	313.44	313.43	314.72	314.34	312.8	315.29	313.62	313.47	313.88	313.46	313.38	314.41	314.27	312.66	314.16	311.59	311.53	314.87	311.94	313.94	314.99	313.75	316.92	313.98
325.23	325.68	325.03	326.31	326.66	323.96	326.8	324.8	325.27	324.21	325.4	322.97	326.04	327.23	327.24	323.26	322.26	323.32	325.04	327.3	322.6	324.57	324.36	327.65	326.25	325.05	322.51	324.21	325.99	325.15	324.84	325.46	325.62	325.64	322.61	322.65	326.11	325.21	325.67	324.64	325.68	324.35	327.21	325.27	325.7	324.05	324.38	326.12	324.97	324.79
314.5	314.64	314.53	315.76	316.36	312.83	315.43	317.61	313.29	315.7	312.33	315.93	317.49	314.4	314.65	315.3	317.01	315.17	315.29	314.87	315.33	315.44	315.78	314.7	313.68	311.74	316.25	317.28	313.17	313.54	313.46	315.75	315.14	314.77	314.74	314.81	314.58	313.09	314.65	314	314.18	313.25	315.6	313.57	313.69	313.38	315.62	313.8	316.28	313.7
313.78	315.31	315.41	315.21	319.34	315.35	317.02	317.06	314.67	316.38	315.64	315.95	316.99	316.63	315.34	316.24	317.51	317.06	316.22	314.99	314.62	315.67	315.5	316.28	316.84	315.59	317.93	316.35	315.72	315.04	317.49	315.06	315.43	314.17	316.81	315.1	313.58	315.65	318.34	318.42	317.58	317.45	317.13	316.49	318.16	316.73	317.65	317.14	317.13	319.07
323.96	324.47	325.5	323.94	324.03	325.75	325.68	326.31	323.48	325.32	327.38	326.16	325.94	323.54	324.23	326.45	322.88	326.54	327.56	327.34	324.51	326.87	326.68	324.6	326.94	325.17	324.56	325.38	326.29	326.03	325.77	323.69	325.88	324.44	324.9	326.16	324.54	325.01	323.77	323.74	325.14	325.18	324.93	323.39	323.81	324.22	325.37	326.17	327.01	326.33
306.86	306.45	307.22	305.62	306.16	306.89	307.27	303.37	305.94	303.2	307.31	303.78	307.07	306.34	302.01	305.66	305.97	306.97	305.62	306.3	305.59	304.99	305.98	306.21	304.2	303.92	307.05	305.66	307.48	304.59	306.15	305.37	308.13	306.37	306.63	304.98	305.94	306.45	306.92	303.43	306.28	305.56	304.53	307.48	305.6	303.89	307.46	304.46	305.06	302.99
304.82	303.15	304.24	302.23	303.05	301.57	301.77	302.42	302.27	304.72	303.61	306.47	305.83	302.6	304.09	303.21	304.8	304.98	304.68	303.35	302.94	307.25	301.31	300.31	303.32	305.04	306.53	306.92	303.46	305.24	304.63	303.39	301.82	303.21	301.52	305.44	303.84	304.68	303.87	304.55	305.66	303.08	305.55	305.32	304.87	301.01	301.55	302.61	303.7	302.64
328.49	324.29	327.93	328.98	327.72	326.4	327.91	328.9	327.48	325.43	327.84	327.82	327.95	326.17	326.57	328.07	327.71	329.77	327.22	326.22	327.65	330.13	325.98	327.52	329.8	325.19	326.25	329.76	326.03	328.07	329.08	327.59	328.15	327.62	328.01	327.8	325.98	327.49	328.62	327.6	326.79	329.65	328.42	327.32	327.84	327.77	326.3	327.79	328.26	328.32
311.48	311.24	310.33	310.98	311.21	313.62	310.07	310.7	311.63	311.5	311.66	310.26	307.35	310.55	310.61	310.46	310.78	312.26	307.38	309.74	310.79	307.83	312.39	311.73	312.03	309.89	310.36	310.63	310.29	307.94	307.81	310.19	309.47	310.83	310.67	310.45	312.21	310.85	308.77	312.7	309.66	312.13	309.46	311.87	312.62	311.34	313.38	310.56	310.74	312.97
312.75	315.49	316.95	311.94	311.45	312.66	312.45	311.88	313.31	310.46	313	315.24	311.13	313.71	311.36	312.23	311.91	312.28	311.12	312.71	313.67	312.44	312.55	313.54	312.83	311.55	312.03	314.55	310.22	311.45	314.11	312.49	313.55	315.3	313.12	312.17	312.14	312.5	313.83	315.21	313.58	312.6	312.54	312.99	310.99	314.04	311.9	314.15	310.84	312.86
319	318.58	318.99	320.13	318.18	321.07	317.29	319.75	317.82	319.6	320.84	317.79	320.33	319.58	320.16	318.18	323.13	320.36	319.98	319.97	319.77	317.13	319.08	319.93	316.6	317.07	321.07	321.79	320.26	317.2	318.72	318.48	321.2	320.27	322.7	319.96	319.18	320.69	316.15	317.22	319.87	321.64	318.93	319.26	319.11	319.22	322.35	318.95	319.36	318.48
292.77	295.8	295.34	295.15	294.37	296.51	292.07	294.25	292.98	294.65	292.81	293.12	293.25	293.46	294.78	293.11	295.69	296.84	295.82	293.79	296.03	293.33	295.97	291.79	291.64	293.15	295.59	297.69	293.7	291.95	291.51	294.49	294.8	293.35	294.73	292.92	294.32	293.33	293.05	294.33	295.53	295.45	295.87	291.87	295.82	293.54	292.38	295.5	293.38	294.92
329.35	328.59	326.51	330.27	327.56	329.75	326.51	328.32	328.63	328.13	327.4	330.6	325.4	327.02	328.29	327.43	330.5	329.85	330.4	329.66	329.15	328.95	328.94	328.33	329.6	328.58	329.02	328.04	326.94	329.08	327.77	329.16	326.07	328.05	329.74	327.18	329.3	328.24	330.24	329.59	328.8	329.55	325.93	327.41	325.84	330.9	329.08	328.16	328.36	330.89
311.68	310.68	311.72	309.58	311.26	309.52	308.4	311.4	309.33	313.15	309.9	309.29	310.8	309.89	312.56	310.09	309.43	311.02	312.28	309.95	312.98	311.84	311.43	311.08	310.64	308.6	313.68	311.8	309.1	312.89	311.55	310.02	310.23	311.07	310.42	312.53	310.96	308.02	308.84	309.94	310.87	310.94	309.25	310.57	312.21	312.99	312.26	310.86	306.41	308.61
315.34	313.79	315.84	312.33	315.52	312.99	311.57	313.33	315.02	313.45	317.24	316.16	316.28	315.32	315.65	315.08	316.68	314.8	315.45	314.33	316.13	315.12	316.75	314.98	312.72	318.54	315.04	315.25	314.31	317.46	313.93	313.76	317.58	313.36	315.39	314.65	316.27	316.36	316.21	314.15	314.57	313.25	313.62	311.08	314.18	312.75	314.6	315.18	314.43	316.96
317.34	316.89	317.03	317.01	318.05	318.12	316.4	319.07	316.72	316.28	317.1	317.74	317.56	315.55	315.54	317.99	316.05	315.91	317.11	316.8	316.66	318.1	315.53	316.46	316.48	316.83	317.53	317.3	318.23	316.67	317.71	318.72	318.12	317.9	315.34	318.86	317.26	317.33	316.37	316.59	318.68	317.51	318.15	319.24	317.43	315.46	314.79	317.75	319.74	317.12
303.34	302.47	301.46	303.18	301.17	300.47	302.33	302.63	301.64	299.93	301.13	301.33	301.74	299.76	300.68	300.04	302.09	301.04	300.22	303.68	300.48	302.05	298.2	300.49	301.42	302.21	300.03	301.24	300.68	301.24	300.19	300.38	301.41	303.03	298.91	303.06	301.51	299.37	299.2	301.67	301.3	300.96	299.87	300.57	304.22	302.09	300.7	302.43	301.67	302.9
307.18	305.75	304.49	302.94	305.68	304.65	307.84	302.9	307.01	306.35	307.08	305.65	305.54	307.42	305.72	304.79	303.57	305.01	304.88	305.8	306.03	304.16	305.76	306.15	308.07	304.58	305.45	303.68	307.72	305.33	308.78	306.08	306.72	306.81	303.78	304.86	303.22	304.06	303.75	303.32	303.27	305.17	306.46	304.27	304.32	306.44	306.94	306.96	305.6	306.32
297.62	296.03	297.7	297.53	297.55	296.81	297.31	296.22	296.49	295.12	296.53	296.59	298.11	297.09	295.85	298.2	296.81	297.26	296.97	296.91	297.48	295.68	296.77	296.44	296.48	297.61	295.97	297.03	296.72	297.31	294.95	296.39	296.68	295.02	298.33	296.41	298.33	297.29	296.96	297.41	294.55	297.34	295.17	297.53	296.33	297.15	296.95	294.3	297.5	296.79
325.85	324.67	325.27	325.94	323.56	324.39	325.1	326.3	326.98	324.8	321.88	323.09	325.65	324.97	324.6	324.65	324.46	326.55	322.78	325.49	325.2	319.6	326.22	323.32	324.84	324.35	323.49	324.36	324.25	325.07	325.32	325.8	326.13	326.47	325.12	325.07	322.83	323.64	326.2	323.93	325.54	325.46	323.29	327.48	324.05	326.35	327.25	324.62	324.47	327.56
316.87	317.17	315.88	314.53	316.41	316.1	316.73	319.14	318.86	314.21	316.18	317.47	317.24	316.45	316.17	316.8	315.57	315.47	315.97	317.81	316.93	313.56	314.88	313.7	317.63	317.48	318.67	318.75	316.75	314.64	314.27	314.05	314.77	318.56	318.18	317.77	315.84	314.78	315.62	316.24	316.61	316.77	317.58	317.42	316.38	317.09	317.22	316.15	318.1	317.86
309.53	308.96	311.05	311.49	311.9	313.61	311.43	312.63	310.35	310.26	312.42	309.61	308.45	312.27	309.06	311.94	307.88	310.29	311.87	310.84	309.94	311.15	310.43	314.76	308.06	309.45	310.17	307.9	312.47	309.9	308.17	310.28	310.5	310.03	311.96	312.18	312.14	310.09	311.67	310.85	311.78	314.08	311.08	310.85	307.73	309.68	309.61	309.92	310.66	310.59
322.13	325.79	324.61	325.57	326.27	323.27	325.88	324.38	326.11	323.34	326.03	325.37	324.39	326.79	326.76	325.33	326.14	324.85	324.59	322.58	325.21	326.51	324.81	323.71	326.04	325.69	325.19	322.09	325.57	321.95	324.16	323.41	326.89	324.48	324.74	325.96	322.9	325.59	326.88	326.66	324.94	323.06	324.96	325.56	323.92	326.88	325.84	323.78	323.92	324.86
317.47	315.62	316.48	319.19	316.9	315.25	315.22	317.15	319.84	317.24	314.64	315.56	315.65	318.53	317.4	317.13	317.86	316.06	315.48	317.08	315.58	318.33	316.78	318.46	316.39	316.27	316.14	314.31	316.96	317.23	316.42	315.43	317.69	318.01	316.31	314.32	317.85	314.27	315.43	316.04	316.97	314.75	315.11	315.16	317.28	317.26	313.48	316.53	314.83	317.69
306.79	307.85	304.37	305.54	306.08	307.13	306.45	306.71	306.64	306.64	303.11	303.45	307.59	306.76	307.26	307.25	305.45	305.09	304.3	305.11	307.88	306.94	306.45	306.27	306.18	308.84	307.15	305.79	308.64	303.72	308.04	306.25	306.58	304.84	303.46	307.21	307.93	309.25	307.94	304.32	305.21	309.08	304.12	306.59	306.98	303.11	305.1	305.73	305.84	303.85
312.13	315.19	314.76	314.24	311.61	315.08	316.44	313.85	311.69	314.54	314.33	312.67	315.58	316.15	313.94	315	314.29	313.45	312.98	312.88	311.98	314.18	310.8	314.29	313.74	314.7	312.6	314	315.43	316.8	314.35	314.43	314.43	315.07	313.17	313.35	314.66	313.73	313.45	314.29	313.95	313.91	314.74	315.23	312.7	314.8	313.19	314.89	313.37	313.44
304.3	303.01	306.53	306.36	304.09	304.29	308.15	303.32	305.73	302.54	305.64	305.29	305.54	307.67	306.35	305.1	304.43	303.34	308.87	307.82	303.04	304.06	307.63	305.11	304.06	304.83	307.35	304.64	305.36	306.49	305.91	303.67	307.47	304.45	303.2	306.03	306.26	305.93	309.83	305.65	305.42	306.59	304.12	307.44	304.69	306.73	305.04	307.34	304.95	303.77
303.08	303.33	302.15	302.45	303.38	303.2	303.83	303.4	302.31	304.88	302.34	301.87	305.94	302.8	303.52	305.58	302.92	306.1	305.84	303.23	304.33	305.63	302.67	303.65	304.58	301.46	303.16	300.43	305.63	305.97	307.19	303.26	303.64	306.57	306.07	304.77	301.85	303.09	303.14	305.25	305.56	304.22	305.16	303.48	301.8	305.44	304.88	304.43	302.89	302.07
303.53	302.98	304.28	305.11	302.91	302.05	307.68	305.88	302.29	305.35	304.78	303.03	305.79	303.91	303.79	303	304.24	302.6	302.01	301.29	303.73	304.78	303.2	304.31	302.58	302.95	304.34	301.98	302.8	305.44	301.5	303.94	301.67	301.78	300.92	302.98	303.96	304.71	304.84	303.79	302.5	301.74	300.99	303.07	305.16	306.63	305.35	304.83	304.9	303.27
315.38	315.78	315.82	316.79	318.97	316.81	312.59	315.88	314.2	315.72	316.89	314.57	316.94	317.56	315.74	316.42	315.08	315.71	316.12	314.87	315.93	313.7	315.43	318.68	316.51	316.71	316	318.03	315.75	315.68	314.02	315.7	313.99	314.13	314.73	318.39	314.76	315.65	315.67	316.14	317.48	314.8	315.32	316.45	319	316.11	315.24	315.43	315.11	315.07
326.84	327.46	329.54	326.84	325.96	326.79	325.41	324.45	324.23	327.23	329.44	328.37	326.86	328.2	327.23	328.39	327.99	327.52	326.26	327.81	328.22	329.66	329.2	329.79	327.26	327.66	327.19	328.37	328.71	327.52	327.74	327.55	328.16	327.54	325.43	330.16	325.52	326.82	327.37	329.31	327.49	327.07	326.93	326.24	327.18	325.61	327.42	325.59	325.51	324.7
299.87	300.36	298.92	300.34	299.51	302.66	298.15	300.44	300.37	298.91	300.94	302.23	298.75	298.85	297.59	298.35	298.82	298.63	299.61	300.29	300.34	301.78	297.88	299.26	300.72	301.16	304.11	300.04	300.31	300.63	299.37	299.68	300.48	300.08	300.86	301.97	299.18	301.33	296.4	298.92	300.04	300.86	299.81	299.25	299.55	300.45	299.64	298.56	299.38	299.65
302.17	297.54	300.89	300.58	301.33	299.58	300.37	301.16	303.18	298.77	299.61	301.75	299.13	301.58	301.47	296.51	301.59	301.05	299.95	297.49	298.33	301.2	302.01	299.76	299.6	299.12	301.65	299.11	298.94	299.88	299.23	298.26	299.42	297.33	299.42	298.43	301.86	302.27	300.62	300.67	302.46	299.65	301.45	299.8	299.87	299.53	298.59	302.99	299.81	299.98
310	309.9	311.43	308.24	312.02	308.28	307.6	309.39	307.94	309.3	309.56	308.42	309.95	308.33	310.17	309.37	308.91	309.8	308.34	311.74	311.81	311.3	309.58	310.79	308.46	311.02	309.47	309.32	310.59	309.17	310.23	311.06	309.8	309.16	306.94	309.62	312.13	309.3	308.18	308.08	310.36	311.22	308.9	310.25	310.44	309.32	310.98	308.8	310.08	310.3
297.64	298.47	297.51	297.45	298.35	299.21	299.97	298.12	296.33	297.47	297.71	297.12	296.09	296.03	297.62	296.66	297.87	296.85	298.33	296.34	295.06	296.29	298.01	297.28	297.05	296.41	297.56	298.19	295.67	296.94	296.09	297.33	296.15	295.97	296.3	296.35	300.27	295.43	294.71	298.1	296.6	297.79	296.63	295.69	294.45	299.42	296.96	295.96	296.14	296.39
306.46	305.4	309.02	305.63	304.89	307.97	306	306.78	306.06	305.82	307.49	308.81	306.15	305.61	308.2	308.61	305.16	308.78	305.66	305.07	305.23	306.11	307.23	306.04	304.65	306.93	302.23	306.54	307.95	307.1	306.1	306.01	304.39	308.07	305.04	306.09	305.55	306.31	305.96	306.78	306.65	306.17	306.58	300.86	305.99	305.97	307.03	305.96	305.47	307.06
317.21	319	319.53	318.74	316.68	319.68	316.69	316.5	317.42	316.02	320.32	317.21	318	316.29	318.06	318.57	319.8	317.83	318.22	319.37	316.77	318.15	314.85	316.9	318.34	316.83	316.97	320.51	317.66	319.02	317.15	319.14	317.68	317.57	319.96	318.75	317.39	321.26	318.15	319.83	315.48	321.75	320.63	316.85	319.5	317.23	319.11	317.51	319.75	318.24
309.22	313.52	310.8	308.32	311.26	309.15	309.8	310.37	307.37	310.27	311.45	310.94	309.65	308.92	310.82	309.93	312.21	309.65	311.56	309.79	312.44	312.1	311.25	309.23	312.31	312.53	311.44	308.69	313.15	312.46	310.2	310.33	309.91	310.78	313.14	312.37	309.92	312.76	312.84	310.5	309.53	310.74	310.57	309.62	309.43	311.33	311.12	308.88	313.7	315.9
325.29	323.91	325.76	324.12	326.29	320.97	324.06	325.93	325.17	324.32	323.45	324.62	325.47	325.74	324.56	322.56	325.14	323.37	324.5	328.79	325.91	326.04	324.35	324.16	322.92	323.34	324.15	326.59	326.71	327.56	325.79	324.78	324.79	325.49	325.66	325.83	326.07	325.19	324.59	326.78	324.91	325	326.19	322.36	326.07	325.33	324.93	326.11	325.65	326.59
306.53	308.02	305.08	306.77	306.73	303.17	306.38	305.02	305.7	308.04	308.57	306.26	307.89	307.62	306.11	308.26	305.6	304.82	307.25	307.68	304.66	307.22	306.1	303.8	305.7	306.9	302.95	309.28	307.06	305.86	306.64	307.54	309.08	309.66	307.57	305.48	306.56	309.65	308.24	306.54	304.97	308.96	308.65	308.71	305.63	306.57	305.76	304.54	306.37	306.8
307.43	307.53	307.48	309.31	309.11	308.64	306.6	308.56	307.85	309.73	308.48	306.21	308.95	310.56	311.02	306.39	310.35	311.17	309.06	309.94	309.58	308.22	310.1	306.93	309.33	309.79	306.44	310.56	307.84	308.64	308.6	309.28	310.94	308.2	307.42	310.37	307.7	309.1	309.59	308.93	310.45	310.27	309.08	309.92	307.27	309.05	307.13	309.96	305.16	308.72
304.34	306.03	304.66	303.02	304.46	305.79	303.55	308.5	304.75	304.39	305.29	305.66	305.5	304.12	306.54	304.9	303.99	304.06	304.59	305.08	306.43	303.18	304.95	304.95	307.36	303.85	302.26	306.97	304.12	304.35	306.16	305.87	307.37	303.93	305.78	306.2	305.52	303.26	304.11	303.42	306.24	306.17	303.18	306.66	303.01	306.69	303.76	305.16	307.39	307.59
303.16	305.2	304.33	305.42	304.36	304.31	304.36	303.38	304.78	305.67	303.45	306.53	307.53	305.34	308.53	306.31	306.39	304.58	306.56	304.92	303.05	303.89	305.35	305.33	306.3	306.4	304.19	306.14	305.14	303.17	305.23	305.23	306.47	302.56	304.8	306.46	305.31	304.44	305.01	305.09	305.39	304.38	303.58	305.4	308.95	305.18	305.59	302.94	304.38	307.05
316.83	317.29	320.58	317.93	319.87	317.16	320.11	318.78	319.46	317.41	316.61	318.32	317.35	316.69	317.03	320.77	316.92	320.86	318.91	316.9	317.57	317.78	314.24	318.88	318.95	318.93	321.11	318.95	318.17	318.36	317.27	319.12	317.02	319.54	317.82	315.26	316.39	320.64	317.54	318.56	317.66	318.5	318.96	318.54	319.36	319.93	317.15	319.25	318.42	317.95
304.44	305.8	305.83	303.49	304.47	303.81	307.66	304.64	305.46	304.96	305.11	306.04	303.56	302.46	306.55	306.85	305.36	304.16	304.53	306.29	304.51	306.4	304.8	306.92	304.89	303.19	304.22	306.9	306.36	305.48	304.78	306.31	306.11	304.22	302.87	304.25	306.7	305.35	306.74	302.47	304.82	305.62	304.73	305.45	306.76	306.54	303.91	305.36	306.5	303.35
314.96	314.04	312.71	312.41	311.73	315.08	313	314.19	311.54	313.25	312.9	314.11	315.99	313.27	312.79	312.82	313.88	313.27	314.68	313.67	313.42	316.26	312.46	314.67	313.98	314.5	313.1	310.62	314.01	311.78	315.29	316.3	314.4	312.06	311.24	315.85	312.08	312.9	313.35	311.82	313.34	313.57	313.73	312.49	311.04	314.87	310.82	314.58	315.23	315.61
296.16	293.41	294.3	294.46	294.92	294.54	295.2	292.73	295.59	295.27	296.63	295.89	294.25	295.54	295.78	295.5	294.28	296.94	294.44	295.28	295.47	294.78	294.71	294.99	294.2	294.89	294.82	296.09	295.73	294.36	296.4	295.44	292.66	293.37	295.14	294.29	296.61	295.61	295.44	294.2	293.78	294.66	294.43	294.28	295.89	297.46	296.88	294.9	293.27	294.13
308.57	307.29	310.71	308.09	305.63	308	310.56	306.11	307.63	310.47	309.72	310.43	308.08	309.32	307.63	308.36	309.13	306.89	309.79	308.3	308.89	310.24	306.07	306.22	309.31	307.81	310.22	307.54	309.71	309.76	305.88	308.48	311.25	306.26	310.61	306.09	306.67	308.56	307.15	313.03	307.05	307.78	308.07	306.71	308.69	307.39	309.58	309.28	311.73	308.19
312.83	311.73	312.34	315.64	315.06	310.95	315.53	310.82	312.6	313.07	314.57	313.53	311.84	311.87	313.24	311.35	313.28	310.94	314.15	309.48	315.22	314.62	313.42	313.11	312.34	312.24	310.95	315.77	312.77	312.91	312.73	314.96	311.71	314.7	315.78	312.62	313.46	312.41	312.5	313.46	313.3	312.49	313.32	310.14	311.08	312.44	314.18	313.74	311.8	313.77
307.59	305.34	307.63	306.03	306.1	305.88	304.64	305.08	305.55	306.88	307.49	305	304.94	304.3	305.39	307.97	307.57	303.16	303.06	305.62	304.19	306.9	304.13	303.68	304.46	306.01	306.93	304.31	304.53	304.22	303.51	305.66	303.12	306.18	304.26	305.07	304.88	305.65	305.76	304.82	303.98	304.37	303.98	306.93	304.91	308.04	305.52	305.62	303.11	306.43
318.41	316.91	319.75	318.98	318	317.42	317.58	318.98	317.98	318.65	317.74	316.13	316.1	319.13	316.89	316.49	314.68	319.34	318.26	318.39	318.31	316.32	318.8	319.46	314.77	317.77	316.4	319.45	318.12	318.17	317.72	317.85	318.58	316.61	317.02	316.29	315.53	318.65	318.14	318.2	318.02	316.94	318.03	316.57	312.69	316.9	320.32	315.76	318.09	316.51
300.07	302.33	299.35	299.16	300.04	298.73	300.68	298.61	301.42	301.56	295.34	297.38	298.87	300.05	299.7	298.45	299.19	302.87	299.06	300.45	295.56	300.71	299.39	299.01	301.03	300	299.17	300.42	298.37	300.46	300.22	299.48	300.94	301.2	302.32	300.25	299.79	300.12	300.69	298.88	299.74	300.57	299.47	298.36	300.17	301.5	300.91	298.9	298.98	300.45
329.25	326.16	328.65	326.64	325.26	327.93	327.9	326.27	328.99	327.17	327.7	324.94	327.24	329.63	326.59	328.25	324.79	326.87	327.1	329.43	327.18	324.24	331.48	329.12	326.65	327.62	328.59	325.61	324.15	325.54	328.53	325.73	327.59	325.07	328.7	326.53	325.52	329.88	326.8	327.33	328.3	327.8	328.82	330.1	327.66	326.33	326.28	326.66	325.85	330.59
310.2	310.65	313.75	311.34	310.75	313.09	312.07	309.19	309.69	311.9	312.37	310.62	313.62	311	312.36	311.17	311.02	312.25	312.67	311.75	310.3	313.03	310.26	310.32	313.52	311.52	311.72	312.06	311.49	310.91	309.04	311.28	313	312.35	314.41	310.78	311.93	313.16	309.97	309.71	314.33	312.08	308.93	309.55	313.51	312.05	313.7	308.99	311.54	311.2
298.17	297.65	297.3	297.17	295.73	296.15	297.1	297.9	297.44	295.8	299.04	295.24	295.87	296.22	295.24	296.5	293.29	296.37	295.68	298.3	296.01	296.34	295.08	295.57	296.84	294.62	297.9	296.79	295.67	296.38	295.95	296.26	295.5	296.32	294.79	295.14	296.26	298.71	297.7	297.09	297.35	294.62	297.84	296.17	297.82	295.88	298.24	297.88	296.19	294.55
324.08	325.89	329.23	328.42	326.91	325.59	329.27	324.82	327.98	325.92	325.51	329.29	326	328.23	325.24	326.93	325.47	328.85	325.25	331.68	328.35	327.46	325.78	325.28	325.9	325.93	326.83	325.67	323.86	327.34	329.24	326.79	326.47	326.09	328.25	329.24	326.61	326.53	326.36	326.72	327.27	326.67	327.43	327.47	326.32	326.18	328.19	328.56	327.85	328.29
319.12	319.02	319.48	316.9	320.6	320.57	318.78	317.42	319.72	318.79	318.51	319.13	319.99	319.39	318.73	321.45	318.37	319.48	320.25	319.39	320.76	318.11	323.25	318.47	322.16	318.52	318.99	319.45	322.26	318.98	318.74	316.67	318.54	319.33	318.17	320.36	322.51	319.27	319.31	320.99	318.38	320.08	318.43	320.41	319.78	318.63	320.05	319.01	319.54	319.6
318.77	319.05	319.5	316.67	317.36	319.68	319.85	319.74	317.64	317.62	319.25	318.6	316.76	319.73	318.34	320.01	319.2	318.92	317.55	318	319.49	319.74	318.84	317.66	317.42	317.61	316.89	316.71	316.86	318.28	318.76	320.56	317.55	318.44	319.1	317.74	317.51	317.54	318.65	315.21	317.07	319.89	319.13	319.95	317.93	319.25	319.04	318.74	319.07	319.48
302.21	300.46	302.12	301.17	300.76	298.32	300.28	300.46	301.23	301.2	299.06	299.2	301.66	298.52	299.18	303.3	299.72	301.88	302.27	299.84	300.11	303.64	301.73	302.69	299.67	299.72	303.36	303.02	301.85	300.58	301.38	300.85	301.35	301.86	303.19	300.03	300.31	299.27	301.63	303.75	300.56	299.78	301.73	302.75	301.39	298.61	300.78	301.88	301.22	302.6
310.23	312.06	311.66	311.92	311.85	313.05	310.8	312.17	312.36	311.59	312.72	309.64	315.43	313.9	312.05	310.35	312.47	312.6	310.72	311.15	313.03	311.37	310.61	311.82	309.9	313.46	313.13	311.02	313.76	313.29	313.14	314.65	310.83	313.39	312.59	314.58	311.73	312.48	311.74	310.03	311.69	314.32	311.58	314.22	313.01	313.74	313.37	311.49	310.11	311.32
326.37	325.95	325.81	328.59	324.84	326.2	326.95	328.81	324.22	328.56	325.7	328.43	327.28	327.71	325.92	327.18	327.65	325.5	326.37	327.49	326.11	325.62	326.13	326.87	327.58	328.53	324.86	327.58	327.44	325.78	327.73	325.56	325.93	326.71	325.49	326.27	325.08	325.84	326.87	329.01	327.19	326.28	327.73	328.71	329.16	327.33	326.63	326.46	326.57	324.97
317.67	317.39	317.73	318.74	318.44	318.09	316.54	318.94	316.86	319.91	319.6	316.78	317.22	318.06	316.47	320.87	319.37	318.38	317.62	317.11	319.29	319.28	317.82	320.13	318.93	318.23	316.68	320.28	320.05	317.32	317.6	319.59	317.23	320.87	318.14	316.78	317.53	317.67	320.88	318.32	319.6	318.12	320.41	318.45	319.16	321.25	320.68	319.45	319.33	317.15
317.43	317.77	319.63	315.96	315.63	317.61	316.54	316.44	317.43	315.75	314.57	318.51	318.08	316.57	315.78	319.57	319.66	318.11	316.64	316.63	316.88	318.17	318.64	320.07	320.15	317.59	316.53	317.08	318.31	314.72	318.07	314.77	318.47	315.97	318.65	317.42	315.75	318.91	316.07	316.26	316.17	316.84	316.44	315.43	313.96	316.92	317.8	315.58	318.41	315
308.94	314.12	313.72	312.43	313.03	311.52	314.73	312.84	312.5	314.39	311.64	314.96	311.86	313.19	313.89	314.14	317.15	311.52	313.62	312.85	312.74	314.9	315.11	311.14	315.35	313.07	313.42	314.58	311.39	312.72	314.69	313.8	316.22	315.03	313.63	312.34	313.87	313.4	314.73	314.35	315.52	314.38	312.02	312.54	315.18	311.93	314.47	312.82	312.71	314.32
294.65	293.97	294.37	293.58	293.29	294.19	294.68	293.17	296.95	294.68	292.37	295.77	293.47	292.35	294.82	291.67	295.16	294.68	293.71	295.19	294.15	293.54	294.42	294.33	294.08	294.97	294.39	293.23	291.43	293.3	294.3	294.35	296.08	293.24	291.54	292.17	292.74	294.59	291.83	294.24	294.04	291.88	293.38	295.83	295.58	294.44	293.85	292.87	291.45	296.86
309.63	306.75	308.07	308.94	308.32	306.68	308.13	308.83	307.97	308.91	307.84	310.24	308.49	310.21	310.09	307.34	307.98	311.14	311.06	312.21	306.92	308.19	306.02	308.96	311.43	308.46	307.76	306.31	305.74	308.92	307.11	310.12	308.73	307.75	305.93	305.51	309.59	310.5	306.61	310.52	306.98	308.21	309.38	305.13	309.87	309.85	306.88	308.64	308.16	309.33
294.96	296.2	296.98	295.5	295.92	297.97	297.65	297.96	297.3	295.19	298.02	296.76	296.39	296.57	295.72	296.15	297.52	296.15	297.12	296.55	297.96	295.46	295.5	295.68	298.37	298.16	295.6	296.93	295.26	297.85	297.33	295.63	297.65	295.47	297.37	297.31	296.65	294.82	298.84	299.1	299.5	296.85	295.58	297.18	296.88	294.1	297.25	299.67	295.37	295.35
317.7	314.83	317.64	317.62	316.4	315.87	316.21	314.28	315.96	316.09	313.53	315.08	314.65	317.37	316.03	318.7	316.74	316.76	315.35	316.7	316.34	316.14	318.02	316.85	317.67	313.99	315.2	317.51	315.26	317.72	314.78	314.83	318.39	316.56	316.04	317.84	315.27	317.88	318.81	316.94	316.33	316.39	316.13	316.85	315.11	316.22	315.29	320.05	318.22	317.49
311.17	310.72	308.85	310.06	309.46	309.27	310.3	309.14	312.15	308.73	311.1	306.65	306.82	307.38	309.52	310.99	310.81	310.45	309.51	308.56	310.68	312.08	311.07	309.61	311.2	310.93	308.69	309.98	311.13	307.47	309.86	311.22	309.35	308.62	311.38	310.32	309.48	307.59	310.81	309.1	309.77	308.91	311.23	311.97	308.2	311.76	307.25	310.17	309.01	310.09
304.86	308.23	307.33	304.53	302.42	301.97	305.37	305.3	305.28	308.11	305.87	306.94	303.88	305.77	303.18	305.47	308.02	304.71	304.78	304.75	304.46	305.99	304.46	307.19	304.23	304.31	307.21	307.44	304.21	306.76	305.8	304.38	304.94	306.38	307.28	305.83	306.02	305.62	304.3	307.06	305.13	306.25	302.34	306.95	304.73	305.47	304.92	305.33	305.35	304.29
292.57	295.44	293.7	295.12	297.08	292.39	295.66	296.5	293.68	295.61	292.5	294.05	296.23	293.72	292.45	294.56	292.88	295.69	292.92	292.73	291.97	295.44	292.89	293.65	293.64	292.28	294.49	293.72	295.46	293.94	296.67	295.34	294.3	292.85	291.95	295.28	295.5	293.35	292.68	293.1	293.58	294.98	291.88	293.36	293.72	293.37	295.06	295.19	294.69	294.18
298.24	300.73	298.16	299.13	299.4	300.32	302.18	298.92	298.69	297.88	299.7	297.71	300.42	300.83	298.63	300.08	297.75	298.64	299.52	301.03	298.14	301.05	300.09	298.56	301.2	300.1	302.69	298.68	299.98	297.18	299.43	299.87	300.91	301.46	297.94	303.78	299.81	300.95	300.31	301.49	300.61	303.08	301.66	299.21	300.65	301.21	299.98	301.25	298.58	299.48
305.19	303.77	304.19	302.73	304.83	302	302.33	302.65	303.35	302.55	304.36	302.54	302.66	303.66	300.41	303.66	300.54	301.1	303.65	301.29	302.18	303.5	299.09	302.53	301.83	303.07	304.26	302.76	302.23	300.09	305.52	304.28	301.06	303.45	302.17	302.98	301.45	301.66	303.95	303.94	302.21	302.66	302.95	301.8	306.84	304.86	302.52	301.2	303.24	303.18
301.57	300.38	300.19	302.6	300.18	301.07	300.68	300.21	300.83	299.41	300.69	300.02	301.33	303.48	300.41	303.08	300.21	302.17	304.36	301.69	300.73	299.69	302.57	301.89	301.08	303.1	301.64	300.84	300.95	302.34	301.24	303.44	300.09	303.93	300.27	304.06	299.66	300.72	303.78	302.93	300.05	300.95	300.49	300.32	300.52	303.23	301.47	300.18	302.9	302.6
307.87	309.62	310.57	308.97	308.52	308.72	310.16	309.44	308.83	309.29	309.99	308.02	307.95	307.07	307.47	309.29	305.8	309.09	309.4	307.85	306.67	311.42	306.81	309.53	306.49	308.62	308.29	308.31	310.92	308.34	307.52	308.13	311.45	308.37	309.59	309.43	308.84	308.47	309.29	308.21	306.71	305.17	307.43	306.93	305.07	309.06	306.94	307.18	307.71	306.81
292.91	298.46	296.53	294.83	293.77	295.91	296.66	294.68	293.66	293.25	294.93	293.97	295.71	295.13	295.45	293.48	292.79	298.17	293.95	294.44	295.12	296.73	295.51	293.33	296	294.71	294.13	294.48	292.78	293.87	297.05	293.22	296.15	295.42	295.18	292.56	294.9	294.11	296.6	295.4	296.48	294.28	295.23	294.55	292.66	294.21	295.53	294.63	296.61	293.4
318.34	320.08	319.84	319.74	321.39	318.82	317.6	321.5	318.95	317.45	320.13	319.84	316.49	319.15	319.41	320.13	320.96	318.25	319.27	319.98	317.4	317.68	321.5	317.8	319.44	321.65	322.38	318.61	317.67	322.03	320.67	318.7	319.2	315.82	320.23	317.51	318.79	319.14	320.54	316.67	318.19	319.42	320.25	318.98	321.55	321.72	319.1	321.35	319.13	318.88
329.21	325.51	325.81	329.54	329.68	329.83	327.79	329.38	329.16	327.46	325.47	327.61	328.53	327.76	326.31	327.12	330.64	327.28	330.08	327.6	329.18	328.74	328.38	328.49	327.72	325.06	327.01	324.46	329.9	327.52	330.49	328.35	327.41	327.9	326.24	328.61	326.32	327.91	329.34	329.45	328.22	326.51	327.11	328.54	329.05	324.99	327.09	326.24	324.2	328.45
301.26	298.75	300.41	301.99	300.59	301.15	300.88	300.39	304.69	299.04	302.47	300.91	302.52	302.74	300.61	299.31	299.92	304.23	300.41	300.26	301.53	300.82	298.42	302	302.25	300.15	301.66	300.26	297.18	302.86	299.64	301.04	301.12	300.57	300.64	299.82	301.25	302.32	300.66	300.07	300.48	302.58	300.41	300.33	301.69	301.87	301.6	302.12	302.69	302.42
314.85	317.91	315.74	316.41	317.17	317.64	315.63	317.68	318.74	314.13	314.6	317.75	312.81	314.11	315.77	316.47	317.37	317.43	314.64	317.67	316.1	316.03	313.32	316.74	313.43	315.92	315.57	316.13	317.96	316.54	315.03	315.73	312.83	315.1	316.58	318.68	316.47	314.45	315.9	314.46	314.26	315.17	316.55	314.19	312.67	313.64	317.58	315.45	317.1	317.1
307.48	307.01	308.04	304.24	308.14	306.65	309.91	306.5	304.36	306.21	307.31	307.51	307.14	306.87	308.5	309.42	308.14	305.82	307.37	306.24	303.84	304.42	307.23	304.14	307.32	305.66	307.52	306.64	306.29	305.73	305.05	308.48	307.85	305.59	303.59	307.77	305.69	308.65	307.2	307.1	307.05	303.99	308.61	306.75	305.91	305.75	306.18	304.22	306.89	307.33
314.2	311.63	310.55	313.23	312.92	314.69	312.93	312.95	313.44	314.59	313.04	313.11	312.04	313.36	312.9	315.35	310.21	316.5	313.46	314.24	311.08	313.33	312.13	314.49	313.46	308.59	312.84	314.7	312.24	311.02	314.84	314.3	313.41	314.28	312.75	311.11	312.88	314.11	312.86	311.43	310.65	312.03	313.32	312.56	314.91	312.41	311.99	315.1	310.63	314.34
293.6	293.61	294.3	293.74	296.49	292.47	294.69	294.63	295.32	293.74	293.29	296.07	293.15	290.94	292.52	296.29	295.43	296.11	296.85	291.4	293.9	293.31	294.74	294.74	293.49	294.11	291.94	294.68	291.26	291.05	294.01	290.25	292.73	290.68	294.96	292.46	293.21	294.63	292.6	295.11	295.37	291.3	292.34	293.64	293.1	293.8	293.86	292.56	295.28	295.99
297.45	300.21	301.12	299.76	302.27	301.34	299.56	301.46	299.96	302.26	302.3	300.41	301.67	301.96	302.89	300.92	301.82	301.9	300.45	300.12	301.55	302.74	303.68	302.06	302.81	297.64	304.69	301.79	301.21	300.1	298.76	299.2	301.48	302.79	302.26	300.26	302.24	300.87	301.21	300.95	301.91	303.51	299.55	301.88	300.76	299.29	301.92	302.18	300.78	300.45
304.8	304.16	307.82	306.18	305.4	307.98	306.04	305.52	307.34	308.47	304.12	306.38	305.67	307.24	304.11	306.65	304.75	306.64	305.17	307.06	305.73	304.99	304.13	306.52	303.91	303.77	303.96	304.7	306.38	303.96	305.61	306.73	304.4	304.42	304.13	305.39	305.76	307.47	306.69	306.4	306.14	305.61	304.9	306.67	303.32	304.44	304.8	303.27	304.67	304.76
304.31	302.08	302.31	303.05	303.99	301.05	306.52	304.72	306.73	304.78	302.89	307.21	305.04	305.31	304.88	304.07	303.84	305.72	301.43	305.89	303.24	304.47	301.79	303.16	304.62	303.26	303.59	305.52	302.25	307.72	303.05	304.45	304.83	306.26	305.18	306.43	304.87	307.46	305.06	303.4	306.84	305.64	303.95	304.78	302.66	302.91	306.81	304.9	306.8	305.72
305.12	306.46	306.58	303.58	306.15	302.98	303.88	303.09	303.7	306.45	306.2	303.05	304.55	304.22	305.32	308.17	305.01	303.06	304.43	306	305.12	307.85	305.65	306.21	304.11	305.2	305	303.38	305.3	306.87	307.79	305.41	303.56	305.8	304.45	306.09	309.36	305.55	305.34	302.91	305.06	307.02	307.2	304.77	303.91	306.06	307.37	305	304.97	307.92
309.16	309.31	307.02	307.41	305.48	309.03	309.5	308.73	306.53	308.39	306.71	305.95	309.07	306.96	308.4	307.75	307.64	306.41	304.61	305.84	308.28	306.36	308.56	305.03	305.49	305.55	306.37	308.06	308.33	306.3	306.88	305.25	307.86	306.94	306.71	305.33	304.7	308.61	307.65	306.38	310.57	310.92	306.32	306.35	305.12	308.21	306.37	307.47	306.55	306.73
305.45	298.82	302.17	303.98	301.44	305.42	301.49	302.2	302.45	306.01	302.28	301.87	303.51	305.04	301.47	305.88	303.07	301.72	301.17	304.35	305	302.8	301.62	303.61	303.41	303.98	303.7	302.95	303.26	303.02	302.7	305.95	303.86	302.81	308.15	304.88	303.07	302.86	305.76	303.93	302.03	303.88	303.13	303.38	305.57	303.88	300.89	305.01	302.62	302.47
312.41	312.03	313.67	315.93	311.79	314.04	312.51	313.16	314.38	314.95	316.58	312.71	312.18	317.93	311.93	315.1	315.26	312.76	312.8	314.08	312.03	314.68	313.2	313.65	314.3	312.92	314.69	315.54	314.29	312.54	313.71	313.6	312.24	312.89	314.01	315.06	313.55	313.16	313.43	314.46	314.22	313.74	313.22	314.29	315.59	316.42	314.46	311.38	313.86	312.1
316.51	314.65	315.16	315.13	316.51	316.53	314.14	317.19	315.96	314.17	316.87	315.48	316.82	313.13	315.21	317.27	317.19	315.21	316.38	316.74	317.32	317.97	315.63	315.86	311.44	315.98	315.28	315.22	313.85	314.4	315.68	314.69	316.03	316.05	316.59	315.67	313.83	315.42	315.39	315.37	315.29	315.5	314.05	313.99	315.39	314.61	316.95	314.31	316.81	316.34
301.42	301.51	302.56	305.21	303.63	301.99	301.25	303.31	303.66	303.25	301.63	302.42	302.85	302.79	301.93	305.22	303.58	303.87	304.54	303.93	304.24	301.11	304.09	303.62	300.56	301.44	302.8	307.57	304.21	301.06	302.96	304.16	303.8	301.54	302.67	305.14	303.39	301.67	303.87	304.87	303.71	303.22	303.28	303.75	303.9	301	304.18	302.61	302.78	302.83
300.79	302.09	300.52	298.81	300.98	301.13	300.98	300.52	295.3	302.93	302.7	297.35	299.99	299.62	302.5	301.71	302.88	298.19	298.46	300.07	297.16	302.71	299.37	300.18	299.4	299.77	300.85	300.54	300.19	302.26	298.64	302.31	299.48	301.1	298.6	299.5	302.28	301.31	300.74	297.47	297.44	298	299.02	299.8	300.87	302.97	297.36	299.48	301.62	299.27
315.01	316.18	316.32	314.66	316.97	315.12	314.7	316.48	315.42	312.23	314.5	315.81	315.1	314.66	313.18	314.03	316.17	313.01	313.57	312.55	317.38	313.16	314.57	316.42	317.86	315.34	314.54	313.52	315.31	316.84	313.94	312.54	315.41	316.01	311.97	316.03	313.72	315.85	316.96	313.84	314.93	316.04	316.22	314.82	315.84	315.49	315.53	314.12	315.32	316.07
314.05	311.36	311.7	311.09	315.34	314.63	313.43	311.59	310.35	314.11	314.35	311.6	313.76	315.13	313.68	311.36	312.45	313.44	313.85	312.93	313.78	309.89	316.17	314.27	313.71	313.74	312.37	316.14	314.09	313.11	313.03	313.68	315.26	313.09	311.24	309.32	315.76	313.9	310.54	315.46	312.85	313.86	313.36	309.89	311.44	313.71	314.35	312.76	313.3	312.89
312.04	312.19	313.37	311.22	312.45	314.11	314.62	313.99	313.99	311.86	313.34	310.08	312.69	310.96	314.48	314.18	316.15	314.11	314.51	312.63	312.71	311.17	314.62	310.6	312.27	313	315.64	314.79	314.7	311.56	312.07	310.2	313.48	312.31	314.42	311.41	315.53	312.92	312.33	313.86	313.53	311.14	311.58	313.14	314.28	313.54	315.83	314.14	311.46	313.88
324.09	324.37	324.42	327.42	327.17	324.73	326.06	324.52	321.65	323.78	323.97	325.55	324.35	324.31	322.01	323.84	326.35	326.63	324.68	323.85	323.97	325.95	323	328.3	324.06	326.15	323.86	325.79	323.92	325.99	324.87	324.52	323.32	324.6	326.43	322.42	323.44	325.99	325.87	327.5	323.37	323.31	326.7	324.51	323.31	324.74	322.8	323.63	324.49	325.01
314.04	315.51	314.51	315.38	312.82	314.09	315.9	312.35	312.2	314.4	311.86	314.11	313.3	312.14	313.58	310.6	311.76	312.18	312.58	313.85	314.06	314.34	313.55	313.99	312.25	314.23	314.77	314.24	314.42	312.68	316.18	312.84	314.39	312.56	312.23	312.11	313.32	309.61	312.92	313.62	312.93	315.18	313.88	312.69	316	313.65	313.58	310.99	313.99	312.23
304.51	305.32	303.38	303.29	300.55	302.43	302.25	302.45	302.34	302.57	301.13	304.69	303.55	302.89	300.5	302.35	302.77	302.14	302.24	304.64	301.23	301.46	301.82	303.18	302.01	302.58	303.6	302.55	305.28	303.72	303.57	304.71	304.33	301.36	305.48	302.99	305.01	302.67	304.36	304.97	301.79	301.68	304.27	303.16	302.55	305.37	303.37	305.29	302.54	304.86
318.32	317.31	315.6	319.18	317.64	318.43	318.06	314.39	316.21	317.97	316.88	316	317.69	315.9	320.81	319.31	317.54	317.94	317.36	319.77	316.82	316.09	318.53	315.49	317.47	315.29	316.13	318.61	318.03	316.84	318.27	315.13	318.13	316.07	318.64	317.53	319.42	317.79	317.91	316.86	317.28	315.11	315.79	315.85	316.58	315.87	317.34	318.06	316.73	314.5
301.23	299.47	300.9	302.44	300.07	300.69	298.04	302.54	299.65	301.32	301.9	300.89	301.83	299.88	298.29	300.99	300.34	301.05	302.3	300.5	301.29	300.82	299.51	301.83	299.93	300.93	300.69	300.07	299.28	301.91	301.7	300.59	300.7	298.43	302.76	301.31	298.8	302.07	301.83	300.84	301.36	303.26	301.43	301.31	300.19	299.96	300.53	299.72	301.4	301.37
328.17	328.76	329.03	328.43	329.79	329.55	330.11	328.95	328.9	328.69	328.41	330.8	331.75	327.68	329.51	329.78	325.16	326.88	331.34	327.84	328.52	331.12	329.31	330.89	327.52	328.17	325.69	329.09	326.87	326.77	324.6	325.65	329.08	328.23	330.55	329.9	328.14	326.75	328.67	328.86	329.38	329.6	330.66	329.24	330.39	329.47	326.57	327.46	330.37	328.27
316.97	317.88	319.3	315.58	316.7	317.1	317.39	317.97	314.3	319	317.44	319.09	316.77	316.12	318.32	319.56	315.34	319.04	318.86	320.08	317.06	318.97	315.24	317.12	316.87	317.58	314.6	318.08	316.33	318.82	318.57	317.03	317.91	316.23	318.57	318.52	319.05	315.17	315.65	319.78	316.16	316.83	318.59	316.55	316.54	318.46	317.38	317.34	315.43	317.97
311.28	311.58	311.32	308.68	309.19	309.76	307.51	308.03	308.28	310.53	309.14	311.06	310.5	308.04	309.27	314.16	307.02	309.49	309.13	309.4	310.39	308.63	308.59	309.49	309.23	308.84	309.66	312.62	310.39	308.99	310.12	310.35	308.96	313	312.19	310.38	311.7	310.92	310.03	309.37	309.5	309.91	308.62	311.38	312.03	310.93	309.31	309.63	309.63	312.11
315.82	315.54	313.24	312.5	312.82	312.53	315.58	314.89	315.65	314.14	313.14	315.79	313.61	314.71	314.64	312.4	313.88	313.65	312.74	313.39	314.72	316.39	314.39	312.59	314.91	314.48	312.91	313.87	314.1	312.84	314.79	314.54	312.68	310.83	317.69	315.14	315.46	312.85	311.83	315.09	315.65	314.24	314.19	314.56	312.93	316.41	313.53	313.33	317.11	315.62
313.16	312.14	313.32	315.66	314.06	310.2	313.68	312.82	312.08	314.73	312.04	312.55	311.34	310.47	313.65	311.46	312.49	313.34	313.48	312.07	316.25	313.45	314.45	312.57	314.63	312.8	311.83	313.55	313.53	315.61	314.68	310.51	314.33	309.02	311.17	312.53	312.2	313.08	315.28	309.16	313.36	312.39	312.15	313.71	312.12	315.33	312.14	314.03	311.4	312.94
329.13	330.84	324.38	328.65	328.37	327.37	327.84	330.33	327.53	325.74	328.15	326.94	327.37	330.25	327.65	327.59	326.59	328.46	328.66	326.92	327.87	329.51	326.23	327.62	328.54	327.16	330.24	329.31	326.82	328.05	328.72	328.85	328.88	325.64	325.67	327.81	327.79	330.44	327.95	327.3	326.97	328.92	326.29	329.36	327.81	327.91	330.9	326.64	328.27	327.34
316.47	315.57	316.8	315.43	317.55	313.22	316.08	314.19	313.4	316.94	316.56	317.14	316.42	315.47	316.85	315.93	315.07	315.97	318.64	315.78	315.86	316.79	315.92	315.85	315.15	317.64	317.72	316.49	314.79	315.77	316.87	316.27	315.7	318.1	315.1	314.46	315.82	313.05	315.52	315.09	314.4	313.53	315.98	317.39	315.38	316.32	314.25	317.09	315.52	317.37
321.49	319.94	322.5	319.04	317.95	318.42	318.41	320.37	318.11	318.46	318.15	318.64	316.51	315.98	320.67	318.15	320.03	318.64	320.77	319.26	316.63	315.43	317.85	317.44	320.72	319.15	321.96	317.25	320.49	321.23	317.13	317.42	318.72	318.47	318.75	320.5	318.73	319.31	320.72	318.96	316.21	316.37	318.98	316.95	320.52	319.86	319.42	316.44	318.98	318.8
306.96	302.32	308.98	306.6	303.44	305.21	303.59	306.32	306.56	305.52	307.99	306.27	305.63	304.31	305.09	305.65	304.45	305.3	305.11	306.05	305.65	305.88	306.59	304.18	303.67	303.77	303.88	301.51	305.92	304.15	306.26	304.95	302.43	303.77	303.91	304.42	305.68	309.01	305.34	305.63	306.27	307.75	304.93	306.06	304.95	305.66	306.73	304.57	305.69	307.68
305.74	304.81	305.82	303.7	306.24	305.52	305.2	304.55	304.17	304.43	302.53	307.5	305.41	304.23	304.74	303.69	305.95	307.07	305.67	306.47	303.86	306.65	303.77	302.93	304.39	304.4	304.85	306.63	305.89	306.18	305.5	306.43	305.8	305.03	302.89	305.6	304.01	304.7	306.07	305.94	306.02	305.51	305.87	305.3	305.88	304.07	306.74	308.35	306.78	306.81
308.73	308.11	308.08	309.48	308.69	307.05	308.71	308.76	308.48	312.5	307.76	310.53	308.69	311.39	312.37	308.3	309.51	311.37	310.77	306.04	308	308.77	309.37	310.69	310.49	309.38	307.67	308.61	308.87	311.71	308.61	310.14	307.98	307.28	310.02	311.9	309.16	308.2	310.2	310.63	310.34	309.83	309.43	311.55	308.15	307.04	307.9	308.93	307.36	309.47
302.35	302.93	303.25	305.35	304.34	302.92	302.8	303.88	303.89	302.29	302.87	304.95	301.98	302.03	302.25	304.38	302.43	301.51	303.66	302.23	301.44	301.25	302.67	305.95	304.38	300.81	303.56	305.85	304.73	303.33	302.44	304.38	303.79	301.14	301.89	304.68	302.4	303.47	301.23	302.13	303.51	304.62	304.36	301.66	303.29	303.49	302.26	305.36	302.99	303.87
313.88	317.54	313.71	315.85	314.02	314.2	313.73	315.53	316.01	315.11	316.58	314.48	313.41	313.63	313.89	314.82	314.77	315.9	316.18	313.78	315.99	316.72	314.44	313.36	315.91	316.43	315.41	313.81	313.55	315.71	314.49	313.85	313.83	312.93	314.91	316.56	315.07	315.37	313.83	314.67	316.15	314.56	315.3	318	313.96	314.76	314.26	313.38	315.03	316.46
326.36	328.73	325.08	329.81	327.32	326.17	328.07	328.79	326.94	325.87	327.58	327.89	325.77	327.56	328.5	325.99	328.85	326.78	327.43	327.94	326.42	326.29	325.63	329.21	325.5	327.73	328.19	324.72	325.16	327.88	326.48	326.47	326.38	326.67	328.05	325.97	326.56	327.14	326.05	326.77	325.16	327.8	325.13	326.54	327.44	325.06	328.9	326.31	327.52	326.02
312.51	313.33	314.56	311.32	315.7	314.38	313.91	314.65	313.26	317.2	313.34	313.32	314.89	312.82	315.27	312.96	314.19	314.19	312.71	314.01	313.74	312.73	312.59	316.47	316.86	311.97	313.31	311.67	314.34	314.37	315.57	311.92	312.75	314.59	311.96	313.85	315.11	312.3	315.86	313.89	312.99	313.79	315.26	314.8	315.76	311.67	314.16	313.22	313.1	315.48
306.08	303.06	302.31	302.53	304.47	303.08	303.05	301.12	303.7	302.32	301.08	301.02	300.64	304.44	303.89	301.1	303.55	302.31	302.03	305.45	301.84	301.89	300.57	300.69	302.48	301.81	304.73	300.77	302.65	301.15	302.93	300.81	304.61	301.02	302.43	301.03	302.35	304.41	302.31	302.7	301.69	302.44	302.88	304.59	303.98	306.49	301.72	303.75	303.45	300.39
324.54	326.99	325.58	327.09	328.32	327.73	329.07	327.78	326.45	328.14	327.78	328.36	326.54	326.66	327.03	328.46	331.85	327.76	330.97	327.43	326.53	329.19	328.48	327.27	327.33	326.49	326.77	328.9	327.52	326.41	324.84	330.69	329.36	327.93	328.17	326.82	328.29	326.55	328.61	329.86	329.65	328.92	325.14	326.18	327.17	327.25	328.45	326.94	329.76	331.08
295.95	296.13	294.2	295.14	295.37	295.08	294.33	294.11	296.4	296.15	294.5	295.25	295.47	293.62	294.87	291.78	295.4	293.64	294.05	294.49	295.19	293.2	297.2	295.34	295.94	294.45	294.37	295.38	294.65	296.71	297.03	294.54	294.89	295.16	292.62	293.33	294.63	298.3	295.11	291.86	293.63	293.8	295.75	290.03	295.27	293.41	296.5	296.11	296.29	294
299.27	299.05	298.2	296.57	301	297.43	300.72	300.41	300	296.11	302.1	301.78	304.26	301.25	297.74	298.12	300.85	299.1	299.14	302.59	301.03	302.06	301	299.47	301.16	300.69	299.34	300.68	299.95	299.57	300.32	301.39	299.31	301.36	300.03	298.11	298.18	300.18	300.56	301.44	300.62	296.57	301.51	302.43	301.17	301.31	298.82	299.16	299.31	298.28
312.1	313.89	313.02	314.47	313.11	312.42	314.37	311.64	311.99	311.82	313.73	313.53	314.03	314.08	311.59	314.06	314.51	312.09	315.19	315.3	314.55	312.76	314.21	316.01	313.19	315.87	314.72	313.35	312.74	313.16	315.18	314.05	313.84	312.09	313.81	315.82	313.71	312.29	313.84	313.52	314.44	313.45	314.18	314.54	311.71	313.86	312.62	314.97	312.45	312.48
294.36	296.09	296.61	293.21	292.22	294.15	295.5	294.65	294.38	294.77	294.58	295.22	295.61	294.11	295.3	294.03	293.89	294.96	296.62	292.72	294.23	293.91	296.03	292.29	295.01	293.46	295.21	293.49	295.13	294.36	295.21	294.16	293.78	292	292.47	293.57	293.35	292.19	294.43	295.81	296.09	294.02	292.03	293.57	293.66	294.11	294.53	295.53	293.59	295.16
327.01	330.15	327.15	328.09	328.7	329.1	327.93	328.11	330.02	327.89	329.16	326.19	330.46	329.58	327.56	327.78	327.89	325.84	328.56	328.83	328.52	328.38	328.31	328.1	327.64	327.48	326.61	328.35	330.28	328.2	327.14	328.77	329.38	327.89	325.99	329.18	326.56	323.72	326.57	325.64	328.98	327.36	327.75	328.42	324.86	327.97	329.92	328.13	329.22	330.27
311.3	314.98	313.56	315.55	313.54	313.15	314.45	314.35	313.5	313.15	312.3	312.74	315.2	311.34	311.8	314.13	314.12	312.09	313.6	312.52	314.24	312.76	312.75	315.3	314.18	313.84	313.11	313.38	312.43	313.81	314.7	312.49	313.83	315.16	312.27	313	316.16	313.38	313.61	311.27	312.88	310.55	313.81	314.21	314.69	313.18	314.28	313.15	314.66	314.48
306.52	306.41	305.36	307.65	307.32	303.26	303.32	302.96	303.97	305.38	302.21	305.74	305.21	302.73	302.15	304.29	305.86	304.39	302.82	305.77	307.05	305.47	306.83	306.47	306.12	301.25	303.72	306.05	304.4	306.69	303.59	306.61	305.89	304.38	304.47	304.69	305.8	304.33	305.27	303.19	304.07	303.72	303.8	303.12	303.58	305.27	305.95	303.62	304.95	301.78
303.72	301.62	300.47	302.47	302.4	303.08	304.23	304.49	305.57	302.71	303.12	301.6	302.44	304.44	302.54	303.29	302.17	302.92	305.03	303.04	303.73	302.95	303.85	301.87	303.28	305.53	302.86	306.04	302.91	305.62	302.02	301.45	302.79	302.39	305.42	301.01	303.73	304.68	304.32	307.99	302.89	305.35	303.69	304.14	301.77	305.15	305.54	304.69	302.73	303.31
301.09	301.37	302.2	302.5	302.97	302.91	301.9	302.7	303.93	303.83	303.86	304.29	303.35	301.2	302.31	302.7	305.14	302.59	302.29	301.93	301.45	303.59	304.11	300.67	303.29	302.39	303.53	303.81	303.27	302.66	302.14	303.96	304.94	303.18	302.25	301.63	304.63	300.39	303.02	300.89	303.72	299.89	302.42	303.19	302.87	301.03	302.73	302.14	303.82	303.19
312.37	309.57	313.3	311.86	310.2	311.58	310.52	310.86	312.68	312.57	311.72	311.41	315.58	312.48	312.11	311.91	311.94	309.43	310.89	311.76	314.15	313.3	311.93	314.11	312.75	309.84	311.08	314.35	309.52	310.7	310.11	312.86	312.01	310.74	309.55	312.27	311.11	311.5	311.46	312.05	313.21	312.3	312.31	309.37	311.37	312.72	312.62	312	314.45	312.82
316.68	315.77	316.91	318.22	319.46	317.43	317.24	319.27	315.63	314.12	316.56	318.91	318.65	319.1	318.05	316.46	319.42	317.84	316.06	315.84	321.37	318.05	316.96	319.21	316.21	316.66	317.52	317.09	316.47	318.81	316.66	318.41	318.66	318.98	317.27	316.22	315.96	317.9	318.1	315.02	317.42	317.42	314.87	317.03	320.85	317.78	320.5	317.56	317.7	316.15
312.14	310.15	312.56	314.42	311.26	310.32	312.9	315.91	314.72	313.52	312.91	312.64	311.4	311.85	314.56	314.24	312.97	312.95	313.62	313.48	314.57	313.64	316.85	314.92	311.43	312.79	313.91	313.64	315.04	314.18	312.03	310.44	312.91	314.91	311.82	314.88	311.39	310.14	314.08	315.67	314.94	314.38	313.92	312.22	311.34	311.81	312.86	314.23	312.11	313.18
305.57	306	303.7	307.14	308.24	307.41	305.69	307.76	305.51	309.18	304.82	307.7	306.74	304.7	307.42	306.7	306.04	306.94	308.35	307.57	306.8	307.31	305.65	307.24	308.31	304.64	307.14	306.21	305.02	303.45	304.63	306.93	304.73	303.46	306.16	308.08	305.47	306.6	303.39	306.65	305.22	308.25	305.04	308.19	305.17	306.27	308	305.17	309.9	304.31
317.65	317.24	315.3	318.35	316.77	318.72	317.13	317.78	319.26	318.22	315.99	316.9	315.03	316.74	317.4	317.19	317.47	317.47	320.23	316.03	317.83	316.58	317.42	317.83	316.83	317.9	318.94	316.98	318.89	317.07	317.74	316.81	319.61	317.33	317.07	315.34	316.43	317.49	316.24	316.36	318.2	317.59	315.5	316.22	317.5	315.42	318.49	317.53	317.59	317.84
307.64	302.52	302.29	302.38	306.78	303.47	304.51	304.99	302.85	304.63	301.78	304.46	304.28	306.34	304.83	304.79	304.43	304.22	304.48	304.21	306.4	299.02	304.14	302.77	303.46	303.62	305.26	305.09	303.85	301.98	304.68	305.04	304.82	304.74	303.77	305.16	304.44	305.73	304.7	301.88	305	304.4	302.55	301.87	303.01	302.83	304.63	304.2	304.55	303.38
316.2	317.71	314.62	317.29	316.4	316.78	316.17	315.38	317.08	318.27	315.85	316.1	314.84	316.51	313.91	312.85	315.89	316.23	314.55	315.69	316.29	318.67	315.31	315.35	316.31	316.59	316.13	316.29	316.37	316.72	314.36	317.91	317.56	316.97	317.28	317.82	318.46	317.81	317.52	317.16	315.63	317.87	317.49	315.94	315.1	314.66	315.34	318.45	315.76	317.08
305.66	302.87	303.33	305.86	300.89	303.58	305.47	305.68	306.71	306.76	304.93	302.52	301.29	306.83	305.7	305.28	306.64	307.3	306.6	305.31	304.98	302.31	303.65	306.09	301.93	304.21	305.31	305.04	302.89	303.24	305.45	304.62	305.95	308.74	304.84	305.31	305.6	304.07	304.6	305.08	304.22	306.23	303.63	306.62	305.82	304.96	304.89	307.28	303.79	304.51
303.42	306.01	304.08	303.04	300.93	302.29	301.41	301.7	304.12	301.97	302.25	302.94	300.15	300.76	302.43	302.9	305.2	302.65	304.59	304.21	302.26	301.36	304.55	302.06	302.77	304.16	301.85	302.52	303.54	302.32	301.39	302.14	305.79	300.66	302.45	304.11	303.82	302.42	301.88	303.24	302.67	303.64	303.1	303.96	303.07	304.51	304.11	303.16	302.13	302.3
316.93	318.01	317.87	317.53	317.35	316.26	321.04	317.88	318.52	318.69	316.64	317.27	316.94	314.28	317.64	317.31	317.18	317.91	317.08	317.23	318.88	317.87	317.45	320.1	319.73	317.58	319.48	313.96	319.23	319.37	315.82	319.17	317.27	316.02	319.17	317.94	314.44	319.58	317.57	315.72	316.79	318.61	314.7	316.63	316.33	316.62	316.18	319.24	318.45	317.48
315.35	316.91	315.8	320.56	316.25	318.32	316.51	317.51	316.31	317.59	315.94	318.09	317.15	316.44	318.32	318.07	316.27	316.77	318.68	320.35	318.49	314.84	317.29	316.04	318.03	319.17	317.06	316.97	318.8	316.82	318.91	317.19	315.84	317.34	317.67	316.32	315.26	320.1	319.08	314.31	317.03	319.44	316.22	317.75	316.42	317.28	317.64	317.26	317.93	314.32
297.84	297.15	295.6	297.23	299.33	296.76	296.97	296.74	294.6	293.56	295.94	296.42	296.81	295.63	296.8	295.46	297.07	298.06	296.14	294.56	300	295.44	298.06	295.86	294.68	297.64	296.35	297.9	297.39	296.6	297.23	295.78	295.83	300.03	295.33	298.73	297.67	298.68	295.64	298.25	298.58	296	296.28	298.75	296.3	296.37	297.82	295.17	296.02	296.89
317.56	321.98	320.63	318.56	319.01	317.78	320.29	316.69	320.32	321.19	317.02	319.44	322.08	321.77	319.19	319.17	319.58	320.27	320.33	320.92	318.54	317.6	318.67	319.08	321.33	321.19	318.99	318.05	317.68	319.42	320.27	318.53	319.32	318.46	319.46	316.68	321	318.87	321.12	317.43	321.34	318.24	320.9	320.41	320.76	318.17	319.04	320.92	321.08	322.03
323	324.55	325.63	323.04	324.42	324.79	325.14	324.29	325.45	323.2	324.69	324.89	329.11	326.43	325.47	324.02	324.08	323.66	327.13	326.46	327.72	324.18	325.93	325.47	325.54	327.03	325.2	327.16	324.15	323.58	325.84	324.85	324.61	324.61	323.52	325.43	323.23	326.05	323.28	325.29	323.56	323.89	324.83	322.5	324.99	324.69	324.68	322.47	322.95	326.64
316.07	317.95	318	319.55	318.58	315	318.55	318.39	319.61	318.48	318.46	319.91	317.69	318.18	319.68	320.39	321.53	318.98	318.61	318.67	317.02	319.19	318.4	315.9	320.86	317.19	317.05	319.83	321.77	318.24	319.2	318.53	319.1	318.3	317.26	316.49	316.46	317.63	320.51	317.65	318.35	320.58	319.51	317.9	319.27	318.6	318.49	318.29	318.76	314.93
306.21	309.34	305.4	307.71	306.43	307.72	308.08	307.53	305.97	307.89	305.43	308.98	308.79	307.14	304.89	308.76	307.41	308.19	308.01	307.38	305.87	308.29	305.7	306.75	306.45	306.49	308.28	306.34	307.63	307.62	308.48	306.18	307.97	306.96	307.12	304.27	306.55	307.45	306.85	307.75	307.8	307.05	307.32	305.63	307.93	306.61	308.48	306.46	307.54	306.44
311.2	310.19	312.95	311.51	309.83	310.77	313.62	308.7	309.25	312.57	311.19	309.66	307.9	311.76	311.54	309.18	311.92	309.19	309.33	308.73	311.01	312.69	311.31	311.11	313.29	310.6	310.18	311.52	312.55	312.77	312.24	308.19	308.09	309.72	309.44	310.72	309.11	310.84	311.66	312.8	312.61	312.41	312.55	310	313.32	312.93	311.51	309.95	312.11	312.52
300.51	303.82	305.22	303.63	306.03	300.85	304.43	305.42	301.39	302.85	304.59	300.43	303.95	303.35	301.41	304.18	297.87	301.18	302.38	302.37	303.58	301.61	302.63	302.59	303.22	303.23	303.52	304.86	303.41	305.34	303.44	302.01	303.23	303.11	302.71	299.96	300.45	302.06	299.87	304.62	302.84	301.94	300.68	303.99	301.75	304.54	304.49	302.95	302.79	304.25
305.54	305.57	301.11	302.38	301.03	302.64	303.64	302.08	302.91	302.53	306.31	304.85	303.77	303.55	304.9	301.06	304.09	305.4	304.87	302.02	304.96	305.16	303.91	304.16	303.24	306.89	301.82	304.11	304.62	303.43	305.41	307.12	301.92	303.51	302.72	304.69	300.66	305.04	302.84	302.29	303.79	301.17	302.27	302.31	299.75	304.45	302.45	300.98	305.28	302.23
306.5	307.78	308.73	307.88	311.79	307.86	311.67	305.38	307.88	307.41	305.92	308.22	311.07	309.68	306.27	307.54	311.57	310.48	309.52	310.33	311.12	309.76	307.95	307.9	310.41	312.98	309.45	309.07	307.29	307.5	311.88	309.09	311	309.23	308.75	309.16	308.27	306.96	309.72	306.89	310.96	309.68	307.49	308.18	308.17	308.51	308.67	308.47	308.58	309.05
308.61	305.86	305.42	304.7	305.32	308.76	306.24	305.7	305.16	306.03	307.58	307.03	309.59	304.21	307.34	305.77	308.97	307.57	312.17	305.34	304.6	306.46	305.87	307.23	307.9	306.37	307.4	306.59	304.12	305.87	308.74	309.16	307.22	308.48	305.57	306.36	308.72	307.86	308.75	308.66	306.1	305.98	304.83	306.85	305.47	305.09	305.44	306.32	305.29	306.29
300.67	301.36	299.84	300.69	303.95	299.94	298.74	299.58	297.87	299.15	301.58	299.04	302.24	298.23	299.44	298.7	301.84	300.27	297.57	298.88	298.72	300.77	302.14	301.22	299.51	298.6	300.89	299.94	298.4	299.56	298.54	298.08	298.15	298.7	296.68	302	299.66	301.29	299.77	302.11	299.27	300.28	302.26	300.05	300.94	299.51	299.8	301.6	300.23	298.88
322.98	325.82	323.58	323.07	324.53	325.41	323.72	324.19	324.69	323.58	325.26	323.04	322.91	323.45	322.77	324.26	326.22	323.58	323.74	326	324.26	322.65	325.29	326.28	324.65	323.45	326.44	323.56	325.14	325.98	323.53	325.33	324.48	327.13	325.63	324.84	325.25	322.55	326.5	322.58	326.53	323.9	327.31	323.39	325.47	325.18	324.49	322.98	325.51	324.12
298.14	294.13	295.35	297.5	296.98	298.35	298.94	296.9	292.83	296.64	295.64	298.81	298.24	294.77	296.41	297.01	298.9	296.08	298.6	296.31	295.42	295.37	295.61	294.44	295.96	296.25	297.04	297.71	296.69	296.66	297.2	295.66	296.12	296.69	295.75	295.84	298.8	297.18	298.54	294.24	295.84	298.43	296.54	298.63	298.78	295.45	296.3	295.51	298.51	295.52
301.28	303.9	307.73	301.72	305.82	303.18	303.55	303.83	305.53	303.89	307.07	302.77	306.21	301.69	303.3	302.45	305.44	304.77	303.69	306.02	306.22	301.6	303.67	304.37	303.93	303.44	300.75	305.05	303.58	303.43	304.56	305.53	305.87	302.3	303.97	303.95	304.55	304.24	306.24	307	304.54	308.13	301.94	305.01	303.73	304.28	302.77	302.24	306.12	302.1
316.19	314.13	315.36	314.33	316.3	316.33	312.86	316.28	317.37	315.07	313.87	314.36	315.88	313.62	314.6	315.39	316.32	313.44	315.14	313.58	314.75	315.98	315.48	314.45	315.66	317.25	313.33	316.79	317.3	314.22	314.77	314.33	312.48	315.74	314.03	315.11	314.45	314.72	316.39	316.34	318.64	316.77	314.06	317.91	314.07	313.13	316.46	311.04	314.02	312.25
303.57	303.48	301.41	298.82	303.81	302.38	303.99	302.18	305.99	300.19	301.92	302.55	301.95	301.74	303.81	303.42	301.63	305.12	300.11	302.88	303.63	303.52	303.85	301.01	301.48	306.81	302.04	302.38	302.74	301.9	300.36	302.7	301.07	301.33	300.46	301.35	302.99	301.57	304.92	302.28	302.52	304.8	301.99	301.33	303.99	301.13	303.58	302.49	302.6	303.07
313.66	313.94	314.27	315.04	314.68	312.95	313.85	312.71	314.9	311.97	314.78	315.62	311.96	315.56	314.76	314.65	313.47	315.24	313.03	315.94	315.54	314.67	314.99	313.28	312.62	313.73	313.76	314.41	313.02	315.04	314.65	315.6	311.4	312.36	314.31	315.98	310.81	314.03	312.78	314.7	312.76	314.55	311.4	313.21	312.02	313.01	313.55	314.96	314.31	312.41
311.96	311.73	311.19	312.64	313.28	311.03	311.84	309.94	313.26	311.37	311.77	314.52	312.14	314.43	311.14	310.12	311.56	309.89	311.67	310.54	311.77	311.19	315.05	310.99	309.83	314.31	311.99	310.61	309.77	313.33	310.14	311.45	312.75	311.32	310.84	310.63	313.38	308.98	309.26	310.02	311.57	312.5	311.44	310.19	312.77	310.69	312.28	313.45	311.66	310.76
303.53	302.96	302.76	304.19	301.27	305.03	303.41	303.93	303.12	302.32	302.09	302.56	304.24	302.16	302.94	305.91	301.19	304.24	306.92	304.72	301.62	303.26	304.34	302.76	303.22	302.09	303.88	303.05	304.05	303.89	304.14	303.71	303.36	305.51	303.49	304.64	301.45	302.59	302.09	301.51	303.46	304.05	302.94	302.24	303.22	303.77	305.65	303.35	304.51	305.18
295	293.77	295.6	293.73	292.92	293.67	293.24	294.65	294.99	294.24	292.69	296.36	292.49	292.84	297.36	294.32	294.18	295.6	293.28	295.18	292.54	294.71	293.95	296.39	291.86	294.63	296.07	292.52	294.21	292.45	293.55	292.9	295.35	294.59	295.28	295.39	295.1	293.14	294.83	293.69	293.47	292.91	292.2	292.83	294.7	294.28	293.79	295.74	295.24	292.59
314.1	311.16	314.56	315.6	310.56	315.55	315.16	314.93	314.3	311.39	313.47	314.48	313.43	314.06	314.68	312.54	312.86	312.52	312.88	314.28	313.63	312.57	313.35	313.14	313.22	315.9	313.02	314.94	314.24	315.18	314.27	314.54	315.2	313.69	315.03	315.52	315.14	315.87	312.57	315.88	313.57	311.84	312.49	313.81	314.16	313.97	316.07	313.41	313.18	315.1
318.14	316.97	315.49	315.77	316.77	316.09	316.88	315.98	317.08	316.45	316.64	316.4	317.78	318.18	312.56	316.55	316.93	317.37	317.05	317.14	316.62	317.76	316.43	318.48	318.3	316.71	317.82	317.16	317.53	315.55	315.48	315.36	317.01	316.15	316.23	316.67	317.13	314.15	314.75	316.88	315.51	314.16	319.7	316.03	315.4	318.87	316.23	314.85	319.44	318.61
316.42	316.04	316.4	316.34	316.62	316.46	318.39	317.59	317	312.74	316.91	315.74	318.02	318.21	314.86	315.3	318.12	319.94	315.35	316.83	317.58	317.24	318.44	314.46	315.89	313.6	313.7	316.12	313.63	316.52	316.57	315.57	314.36	318.3	314.9	316.88	314.29	315.04	317.39	315.55	315.32	316.88	314.98	315.27	313.34	315.1	315.06	317.68	315.99	313.76
301.42	305.79	303.91	302.93	303.35	302.72	301.37	304.03	300.1	302.96	302.4	301.94	303.75	303.35	302.05	303.98	301.87	303.64	302	304.38	302.63	300.77	301.19	300.33	302.98	301.74	299.87	301.89	306.22	300.8	302.62	301.78	301.97	305.24	305.1	304.23	305.07	301.88	300.69	305.07	301.7	302.84	302.52	302.05	303.07	300.45	304.15	302.94	301.63	304.45
312.35	311.22	310.52	314.5	311.99	312.27	313.33	314.56	312.27	314.78	312.63	313.52	312.84	313.25	311.24	311.44	314.49	315.46	314.3	313.51	311.77	313.57	315.84	315.29	314.07	314.75	313.44	312.8	314.87	313.2	314.18	311.72	312.72	311.99	315.26	312.59	313.96	312.96	313.32	313.1	313.32	312.62	311.03	311.3	313.2	313.86	314.39	316.07	313.66	311.72
320.08	319	315.82	321.31	319.26	317.45	319.36	318.12	317.46	318.83	316.62	318.43	316.47	318.1	315.57	317.22	318.96	316.61	318.41	319.84	319.23	316.12	316.29	320.55	318.15	319.16	318.04	318.17	318.21	317.78	318.68	316.44	319.41	318.19	317.31	318.53	319.09	318.39	318.7	316.15	315.56	316.6	316.06	318.38	316.67	317.82	318.06	318.9	316.92	317.43
308.07	308.46	311.43	310.8	306.74	310.7	309	311.97	307.95	309.31	307.77	306.47	305.91	311.36	311.12	308.51	310.37	309.24	308.71	310.02	307.76	310.71	310.44	309.33	307.65	308.73	308.54	310.01	309.47	307.51	307.82	308.43	310.79	310.66	308.14	310.32	306.05	311.14	309.05	306.51	307.1	308.08	310.6	307.06	311.04	311.82	309.32	306.2	312	310.44
301.84	305.28	305.08	303.28	304.98	303.67	304.88	305.05	306.91	306.23	303.04	302.2	308.06	301.66	304.14	304.18	305.75	302.51	304.53	305.87	304.74	304.2	303.91	307.41	304.65	305.35	304.92	304.85	303.52	303.42	302.83	303.91	305.33	304.91	304.13	305.27	305.41	303.39	305.27	305.33	304.33	304.28	304.2	303.75	304.59	304.99	303.23	306.41	305.19	304.27
306.53	303.83	302.53	303.96	307.59	303.43	307.11	306.38	304.75	303.84	306.05	307.85	307.25	304.19	303.02	307.77	306.36	303.22	304.51	306.79	304.47	304.9	306.45	306.44	304.87	305.93	304.92	306.58	304.41	306.52	306.13	306.13	307.03	302.11	306.7	302.64	305.4	305.5	305.37	305.51	305.8	306.19	304.09	304.78	304.18	306.27	306.34	306.76	305.53	302.02
311.38	307.98	309.11	311.52	312.39	309.27	309.17	311.07	310.11	310.33	311.32	309.79	309.37	313.02	310.3	311.71	307.26	311.59	308.36	312.69	311.53	310.35	310	311.27	309.55	310.31	310.58	310.37	307.56	310.28	310.47	310.18	310.91	309.11	310.43	310.72	307.04	309.44	312.58	310.52	308.56	312.95	309.98	309.63	311.47	314.1	311.17	311.94	312.22	311.82
297.26	296.01	295.78	295.06	295.48	294.53	296.45	295.08	294.34	296.41	295.83	294.09	294.13	294.07	296.45	297.1	293.51	295.32	294.4	294.21	293.6	294.23	294.25	293.99	294.89	295.53	296.46	293.27	295.64	294	293.59	294.11	295.13	293.2	296.5	294.41	297.51	296.15	294.84	293.9	294.97	296.24	295.03	291.11	293.78	295.99	294.65	293.94	297.06	296.03
317.43	316.66	316.51	315.82	314.45	316.4	314.18	315.96	312.33	316.31	315.72	314.8	314.2	316.78	314.79	315.8	316.81	315.42	316.67	317.24	314.73	315.97	315.45	315.24	316.02	319.38	315.35	316.68	317.54	315.76	314.35	314.16	317.2	315.86	313.18	316.69	315.24	317.72	317.03	315.25	316.59	317.63	315.73	315.62	315.27	317.31	317	316.47	316.86	316.44
316.08	315.75	316.52	318.13	315.2	317.04	315.3	316.97	314.35	315.19	315.22	315.22	315.69	314.83	312.76	315	317.63	318.16	317.27	316.59	315.98	314.09	314.59	317.61	314.85	313.73	313.62	315.56	317.32	315.93	315.56	316.83	314.75	316.55	315.91	313.58	316.04	316.78	317.89	315.81	315.79	316.01	316.13	315.66	315.23	313.38	314.86	312.91	315.2	315.81
296.79	293.93	293.42	296.68	296.18	298.53	298.11	299.01	299.39	295.32	297.7	296.63	297.32	295.89	297.65	299.73	296.05	295.08	298.56	297.09	295.68	295.3	296.25	299.1	295.85	298.44	294.1	295.83	299.98	299.4	297.37	299.53	294.45	297.89	294.59	298.57	296.51	296.74	297.6	294.2	297.85	297.69	296.81	295.31	295.77	297.24	297.2	293.41	297.44	296.45
293.62	293.45	294.97	293.82	295.5	292.92	292.81	294.47	293.58	292.49	290.82	293.52	294.16	295	295.25	294.27	294.68	294.31	295.64	292.78	295.45	293.66	294.45	294.83	295.63	294.04	293.81	294.61	292.3	295.12	293.15	291.32	292.25	293.54	292.96	292.69	295.76	293.51	295.14	293.29	294.3	292.98	293.98	293.76	295.65	296.63	293.42	296.1	291.93	295.93
315.46	317.85	316.96	315.05	316.16	315.51	315.31	315	316.08	313.96	317.03	315.65	314.07	316.67	315.83	314.56	314.3	313.54	314.79	315.61	318.3	315.07	314.55	314.61	314.89	313.09	313.68	316.34	313.31	314.76	313.58	315.69	315.38	313.16	313.85	317.56	315.98	314.97	315.14	319.12	314.41	313.7	314.8	314.51	314.8	316.23	312.5	314.65	312.39	315.1
318.92	317.92	318.54	316.91	316.82	319.74	317.93	315.45	317.13	318.3	316.07	318.83	315.74	316.55	319.12	317.35	319.98	318.19	316.89	319.43	316.06	319.02	314.3	318.99	318.55	318.32	316.04	317.85	317.15	318.64	319.29	318.53	318.09	319.6	316.48	318.56	316.89	320.14	319.91	319.3	319.21	319.42	320.08	320.73	319.04	316.57	317.36	320.33	320.68	317.99
292.83	292.38	295.04	293.46	296.15	294.07	295.14	297.33	297.7	294.71	294.12	296.85	294.3	293.57	295.96	297.14	293	295.78	295.19	294.35	295.75	297.17	297.31	294.99	294.77	295.37	294.92	295.28	294.73	293.88	295.87	293.73	296.02	298.79	295.96	293.62	294.74	294.42	295.67	295.99	294.4	296.95	295.95	295.95	294.99	294.89	292.93	294.89	295.98	295.8
328.57	328.93	326.57	330.29	330.06	328.46	326.44	326.84	327.03	326.17	327.43	331.16	325.88	329.72	327.74	330.68	331.42	328.57	328.19	328.35	327.63	326.72	330.88	326.06	328.93	328.16	328.74	327.82	326.8	330.53	329.34	328.63	330.35	329.32	331.23	326.29	330.97	329.66	327.36	328.15	327.73	326.42	329.84	331.36	327.71	332.46	327.8	328.24	329.99	327.53
314.59	312.77	313.69	311.83	313.89	313.95	313.71	312.1	310.62	309.31	310.49	313.94	314.01	313.14	313.86	312.44	313.99	311.39	311.75	311.58	312.44	313.25	310.63	313.66	314.89	315.02	312.9	312.84	312.87	314.44	314.94	311.1	314.04	311.82	313.96	313.77	314.03	313.02	312.94	313.35	310.05	313.6	313.15	309.78	312.73	314.06	313.23	313.94	313.16	313.46
311.48	312.64	314.86	312.63	312.7	315.62	312.72	313.9	310.12	312.78	313.73	311.01	313.14	315.5	313.17	313.69	313.16	313.24	312.44	315.46	313.73	312.95	311.31	314.33	313.01	313.49	314.28	312.14	314.1	313.32	312.1	310.28	313.26	311.83	313.35	314.76	312.91	313.38	313.12	313.89	314.74	311.64	313.05	315.18	314.1	312.49	311.86	312.12	311.33	315.01
326.99	329.15	330.11	326.7	328.83	328.16	326.83	326.94	329.44	325.91	329.27	328.51	327.74	326.16	328.48	326.8	329.84	330.17	329.11	329.25	330.1	330.48	328.04	329.34	328.26	329.61	327.01	329.21	328.82	328.51	325.78	327.1	326.96	329.92	328.59	325.9	329.51	328.11	329.81	328.29	327.57	327.2	328.28	329.84	328.53	329.46	329.79	327.08	327.42	331.14
309.88	310.65	310.89	310.7	309.68	312.04	310.71	309.08	310.08	310.27	311.4	308.65	311.36	307.11	312.31	311.6	309.9	311.64	313.01	313.43	311.38	309.8	306.84	311.79	312.14	313.75	311.51	312.51	305.85	310.06	307.34	309.86	310.32	312.24	310.06	308.25	313.04	310.45	313.66	312.45	307.16	308.9	310.04	309.97	308.43	309.81	312.57	312.19	311.59	311.97
311.96	314.12	314.56	315.6	314.9	313.39	314.09	315.35	313.13	312.55	314.71	312.32	315.49	315.05	314.87	311.24	313.6	314.57	312.13	315.59	315.67	314.87	314.04	314.96	314.8	318.82	315.4	313.03	313.43	314.52	314.47	313.19	312.82	313.44	314.01	311.07	313.45	313.78	316.12	314.82	314.63	313.91	314.36	317.03	317.02	314.06	316.25	314.07	314.36	312.42
306.08	306.08	306.77	306.72	305.9	306.14	305.11	306.03	307.27	306.14	308.73	307.48	305.48	307.4	306.93	305.7	307.75	306.23	308.75	306.37	307.75	306.14	308.03	307.34	308.59	308.78	305.02	308.04	306.57	307.81	306.41	305.75	306.91	309.18	306.69	307.6	307.35	308.75	307.39	308.44	307.17	307.34	305.7	306.17	306.8	306.53	306.97	307.64	308.55	305.74
312.9	314.08	313.89	317.34	312.96	315.67	314.15	314.75	313.14	316.06	316.01	312.73	312.65	312.6	315.12	310.34	313.38	312.58	313.41	313.12	313.52	314.11	312.57	313.57	316.01	313.63	313	314.45	310.78	309.64	311.81	313.17	314.43	313.82	313.25	317.02	316.16	314.14	313.14	313.05	313.18	314.31	316.21	314.19	312.05	312.23	313.53	314.86	313.57	314.27
299.86	299.62	302.16	300.47	298.34	299.71	300.85	300.9	298.78	299.62	301.76	302.02	301.11	300.73	299.43	298.03	298.09	302.29	300.53	298.4	298.4	301.76	300.43	299.33	299.47	299.58	302.79	302.03	300.52	297.88	298.04	298.82	301.43	298.62	299.68	300.12	300.28	300.68	300.82	300.85	298.78	300.31	301.78	300.23	300.05	300.18	299.12	299.15	301.14	301.41
310.73	309.02	309.22	310.28	309.11	309.04	309.21	307.37	310.05	308.64	310.03	311.14	309.42	309.45	309.87	313.27	311.72	311.76	310.96	311.22	309.7	311.62	309.24	309.63	308.07	309.49	307.72	311.88	310.11	311.43	308.32	312.14	308.86	309.54	309.17	309.54	310.73	311.6	310.87	308.76	309.63	307.03	308.24	309.96	311.1	308.99	312.14	311.58	310.06	309.31
306.3	308.8	302.65	303.48	305.49	304.54	307.47	305.22	304.82	305.01	303.29	306.8	304.87	304.22	305.74	301.33	303.01	306.08	305.95	305.68	306.51	306.67	305.36	304.92	305.35	306.56	303.65	307.33	305.42	305.62	305.74	306.57	304.3	304.83	303.57	306.19	302.41	307.22	308.42	304.39	306.21	306.86	306.71	305.3	307.65	306.72	304.37	304.42	304.48	304.55
305.72	302.62	305.53	305.91	304.83	306.77	303.36	303.08	303.87	304.88	303.08	303.51	303.81	305.82	303.74	304.58	302.46	305.79	305.41	305.88	304.98	306.59	305.03	304.31	304.44	305.44	305.5	302.75	304.69	305.01	304.3	304.12	305.92	300.97	304.23	305.38	308.63	303.74	304.62	306.02	302.02	302.5	305.56	304.63	304.91	302.93	302.32	303.27	305.57	301.78
303.68	301.54	304.14	301.66	300.76	300.89	302.84	304.79	302.53	302.84	302.71	303.77	302.28	301.97	302.22	303.21	301.61	301.77	305.17	302.89	302.19	299.65	301.73	302.7	303.25	301.58	302.55	304.71	304.29	300.2	301.99	303.5	302.97	302.56	302.02	300.65	301.54	300.88	302.98	302.47	302.63	303.19	302.94	301.49	302.41	303.7	302.91	303.36	299.35	301.13
313.89	316.16	314.66	316.82	314.71	314.19	313.92	312.93	315.5	311.42	316.29	317.64	316.46	316.9	313.58	315.18	315.74	315.91	315.51	315.56	315.09	313.89	315.68	314.04	314.38	316.92	314.05	314.68	314.36	315.99	314.44	316.97	313.52	313.74	315.49	312.83	315.23	316.56	315.06	315.07	314.77	312.26	316.26	315.14	313.94	313.39	313.37	317.74	315.92	315.91
306.59	306.31	306.3	305.52	303.6	304.36	304.68	305.96	304.32	303.44	305.54	301.48	305.61	305.23	307.03	302.63	301.97	305.81	304.91	302.37	304.46	302.01	303.41	304.41	302.71	301.64	303.73	302.53	300.95	303.5	303.74	305.21	304.05	303.22	302.33	304.23	303	305.53	304.83	304.01	304.39	306.77	306.27	303.01	304.85	303.46	302.85	301.81	304.37	305.79
316.96	319.62	318.01	318.06	318.61	319.07	315.54	316.83	318.27	320.29	318.11	316.11	314.39	320.92	319.47	315.9	320.26	321.76	319.26	320.36	319.62	319.7	316.43	318.49	318.47	320.81	317.55	317.66	315.99	318.2	317.35	317.24	318.88	317.23	318.47	318.67	318.53	320.34	314.65	319.74	314.93	318.62	316.1	317.97	318.59	320.84	319.78	318.27	318.17	318.88
292.57	295.82	296.11	293.97	291.25	293.86	292.94	293.83	293.62	296.48	294.7	292.9	293.11	294.14	292.99	294.5	295.4	294.45	292.17	294.45	295.2	296.41	296.76	294.1	294.9	295.76	295.95	292.36	292.34	295.55	294.05	292.05	293.25	291.09	293.66	294.08	293.45	295.33	290.8	296.17	294.5	291.1	295.78	294.98	294.11	296.98	295.26	296.33	296.5	293.69
300.84	300.47	302.18	302.47	299.76	298.41	301	303.13	300.83	300.55	299.39	298.87	299.47	300.65	300.06	300.44	300.41	300.87	300.9	299.72	300.91	300.72	299.47	297.84	300.16	296.86	301	298.81	299.59	299.32	299.73	301.51	299.91	297.78	300.25	299.03	299.07	299.99	300.43	300.33	298.63	300.13	299	301.04	299.63	299.77	301.92	301.87	300.01	300.14
311.13	308.41	311.81	311.82	311.35	309.46	308.97	312.42	309.42	310.02	308.23	312.45	313.45	311.26	312.62	310.83	311.61	313.2	309.03	309.3	311.96	310.9	308.91	310.34	311.21	311.65	312.89	310.34	310.65	311.76	310.15	310.67	310.96	312.17	310.26	310.6	308.4	311.64	311.33	313.08	308.99	308.37	309.8	314.16	310.98	313.3	312.85	310.66	310.14	311.17
303.36	301.79	301.03	302.01	302.44	300.97	301.29	305.34	304.44	302.98	304.78	302.99	303.5	302.26	301.99	302.55	303.64	301.7	300.81	302.24	299.94	302.71	301.96	302.44	299.62	303.86	306.82	298.84	303.44	305.76	301.34	300.13	300.55	303.2	301.01	303.57	304.56	300.59	302.31	303.01	304.51	303.95	302.27	301.53	299.48	302.91	302.2	302.08	301.84	301.79
309.52	312.06	312.45	309.73	310.09	311.32	310.55	311.65	312.38	311.9	311.44	308.31	311.53	310.46	310.85	308.55	307.4	312.53	308.49	311.05	312.27	311.35	309.12	309.87	309.81	308.02	311.74	307.64	310.41	310.88	310.02	310.27	307.35	311.96	311.68	310.81	308.92	309.74	307.52	310.04	311.18	310.04	310.6	309.43	311.1	311.28	310.83	310.94	308.87	311.05
313.42	314.36	313.81	314.93	312.54	313.21	313.06	312.72	312.3	315.31	313.79	314.35	312.91	312.57	311.9	313.46	314.38	312	313.69	315.33	311.38	313.7	313.74	315.87	314.19	314.93	314.82	313.86	317.86	314.59	311.14	313.24	314.59	313.89	313.9	316.36	312.31	315.4	312.36	311.79	313.51	314.15	312.72	312.14	315.28	311.29	315.64	314.09	315.64	312.66
310.85	312.17	310.17	308.91	312.14	310.34	311.39	312.08	310.12	312.76	312.3	310.15	311.1	312.31	311.24	313.28	311.79	311.72	313.76	312.04	311.72	313.58	311.9	310.09	314.49	310.63	311.01	312.51	313	310.08	311.79	311.07	311.74	312.03	310.42	310.92	312.21	310.75	311.2	311.76	310.28	311.37	312.09	312.44	313.5	311.03	310.78	311.29	313.32	312.57
313.66	312.14	311.38	311.32	315.82	312.75	313.34	312.11	314.63	311.77	313.92	312.78	311.76	312.75	311.61	311.32	312.67	314.35	310.74	311.79	312.03	311.29	314.61	312.36	314.46	311.48	312.17	312.49	312.01	310.96	311.17	311.37	313.67	311.37	311.55	312.88	312.66	310.81	310.56	312.89	313.08	314.31	313.85	312.48	311.27	311.89	313.26	313.18	313.15	313.25
301.59	300.47	298.93	301.05	300.58	298.82	300.41	303.29	300.17	298.12	299.77	298	302.44	300.43	300.05	297.84	299.68	299.87	298.52	299.13	301.1	299.18	299.19	300.29	301.1	298.86	300.19	301.45	299.79	299.62	296.13	302.12	299.39	301.73	298.09	301.15	300.06	303.15	299.36	300.17	299.64	298.24	303.75	300.53	302.55	301.4	297.5	299.56	300.03	298.85
306.36	303.97	303.46	301.96	301.52	302.51	302.01	302.55	301.61	302.62	302.92	305.02	305.33	304.03	300.33	302.79	304.99	304.18	303.48	302.31	305.01	305.07	305.31	301.91	304.75	305.71	303.63	304.59	301.59	301.43	304.59	306.06	302.53	303.3	302.93	301.65	302.94	303.3	304.63	303.9	302.08	301.9	303.7	302.48	304.59	303.76	301.17	305.08	302.99	303.01
306.63	307.26	305.99	304.66	305.73	307.49	303.91	305.97	305.46	304.83	304.8	308.25	305.43	305.11	305.71	308.73	302.59	306.38	308.02	306.09	306.82	307.15	305.17	306.69	305.4	306.57	307.07	305.56	306.17	307.41	307.22	303.36	306.58	309.35	305.34	306.99	307.28	304.85	307.48	308.88	304.3	308.64	305.4	309.25	308.13	304.78	307.16	307.17	307.78	307.6
317.26	315.77	318.15	317.36	315.12	317.63	317.4	318	315.1	315.52	317.54	317.91	315.72	317	316.3	318.91	316.86	316.96	317.47	315.44	314.75	317.65	314.58	316.57	316.29	316.27	316.64	315.23	316.41	313.83	317.49	315.63	316.94	316.89	317.31	317.73	316.06	317.56	317.33	313.13	318.81	319.24	315.51	314.87	315.24	317.59	317.54	317.39	316.33	316.07
306.76	302.91	302.25	307.62	305.81	304.96	305.29	304.95	305.27	305.12	305	304.53	304.55	305.92	305.15	302.04	305.94	304.18	306.54	307.96	307.32	303.35	305.68	305.23	305.82	304.47	304.96	305.67	304.59	303.09	303.2	305.79	302.8	303.7	304.45	306.27	305.52	305.33	305.72	305.12	307.55	304.73	303.66	303.48	306.7	305.63	304.22	300.73	304.18	304.11
294.75	292.23	297.76	293.15	294.38	296.08	292.54	293.96	295.54	293.85	296.11	293.89	292.26	291.52	295.23	296.73	298.44	291.46	294.07	293.29	293.3	294.11	295.33	293.8	294.51	294.28	295.05	292.13	294.85	293.56	294.39	295.51	294.33	295.12	293.05	295.04	295.42	293.39	294.06	296.03	294.27	293.18	294.82	295.86	295.26	295.46	296.22	294.72	295.53	293.23
320.85	324.8	327.54	324.69	326.89	326.1	325.14	325.03	324.15	325.49	324.93	323.45	322.59	325.29	326.63	326.06	323.87	323.85	327.76	327.79	327.19	325.26	327.68	325.75	324.35	325.87	325.73	326.8	325.89	326.57	327.26	328.99	324.02	324.43	325.5	321.38	324.92	323.78	324.46	325.37	325.57	323.65	324.49	326.54	324.41	325.65	327.99	324.54	321.83	322.15
306.61	306.6	305.55	305.17	305.31	304.37	306.21	305.66	305.58	304.91	305.16	306.41	304.56	306.97	305.53	305.45	306.66	306.52	306.79	304.82	307.05	304.16	306.3	308.9	302.75	308.36	308.14	307.6	306.26	305.07	305.75	305.7	305.84	306.56	305.99	305.36	306.5	305.85	306.3	306.74	306.48	305.68	306.07	306.85	306.26	308.85	307.77	304.72	307	306.08
320.95	318.61	317.37	317.71	318.7	318.06	322.77	319.76	318.35	317.09	320.78	319.42	318	318.32	319.04	320.82	316.97	317.42	317.1	320.57	318.02	318.43	319.86	316.1	318.97	317.19	319.72	319.44	317.53	320.18	318.59	318.93	319.61	317.27	319.29	318.78	321.37	317.64	318.61	318.78	318.43	317.18	318.4	318.41	320.1	316.96	321.9	318.25	319.47	319.13
302.46	304.99	308.16	306.88	307.95	303.54	304.66	303.09	305.32	302.9	304.6	305.43	305.16	305.21	304.22	307.82	307.65	300.37	304.58	302.95	305.73	303.61	305.16	305.66	304.58	305.52	305.71	307.99	304.03	306.79	302.42	303.97	304.1	305.06	306.83	305.5	303.68	307.14	306.73	304.53	307.61	304.81	306.39	305.05	306.6	306.15	305.3	305.6	305.11	306.2
314.32	316.54	311.91	315.03	314.25	314	314.51	314.41	313.05	316.71	315.97	315.52	316.36	314.91	313.3	313.81	315.25	316.55	315.77	315.79	317.48	315.52	316.01	314.87	315.69	315.04	317.07	313.64	313.9	315.57	313.39	312.51	312.11	312.79	313.68	315.56	314.76	315.6	314.65	315.86	316.12	314.18	312.71	316.76	313.21	316.04	314.98	315.12	312.34	316.16
312.89	315.24	313.17	313.18	312.45	313.14	315.14	315.94	314.09	315.15	313.97	315.77	314.47	313.2	314.78	315.25	315.05	314.47	314.48	315.86	315.54	313.89	315.48	316.15	315.57	316.67	313.68	315.31	314.96	317.85	316.08	316.01	314.79	316.42	315.95	311.55	316.37	315.01	315.38	314.67	314.47	314.23	315.55	316.03	313.91	315.46	316.65	316.86	314.04	313.85
301.52	302.31	303.87	302.49	302.55	302.74	304.71	303.14	302.33	303.58	302.55	304.37	302.06	303.5	303.12	301.1	303.42	303.41	302.85	302.19	302.22	303.83	301.67	301.77	303.67	302.73	303.88	302.94	302.38	304.7	303.83	301.97	305.16	302.32	303.45	300.74	301.44	303.23	300.78	303.14	301.69	303.1	302.64	302.65	302.01	303.44	303.26	305.32	303.3	302.75
302.67	300.77	305.26	301.74	304.47	303.57	304.31	301.24	303.41	305.55	303.85	302.82	304.67	303.67	302.19	301.08	304.71	302.53	304.57	303.08	303.88	302.89	302.87	304.26	301.35	302.86	303.24	303	305.65	303.82	306.1	302.76	303.21	301.91	301.9	303.07	303.98	302.94	305.8	303.2	304.53	302.97	304.9	303.29	305.06	304.19	302.75	305.38	305.47	302.16
294.3	293.4	297.13	294.86	295.05	296.42	297.71	295.18	293.8	294.14	298.49	295.98	293.55	295.37	293.49	292.49	295.17	293.44	296.48	296.41	295.49	295.01	293.5	293.12	293.33	296.5	295.65	293.51	294.41	295.65	294.39	296.55	294.61	297.61	295.68	296.64	292.73	295.58	294.08	295.35	294.83	294.77	294.69	295.68	297.57	298.8	296.99	295.02	295.58	294.49
301.27	300.98	304.13	301.41	302.14	298.98	301.87	300.99	300.71	302.79	299.85	300.71	301.43	298.64	301.85	299.71	298.05	299.7	301.28	299.86	300.79	300.77	303.07	300.23	300.82	302.22	299.31	297.49	299.66	304.58	303.68	300.6	298.27	303.28	301.3	300.73	300.92	302.25	301.19	301.49	303.05	300.99	300.63	299.23	301.39	300.18	300.6	302.64	300.35	300.79
328.24	328.14	327.74	330.03	330.74	329.21	327.41	328.8	328.78	327.46	329.25	327.17	329.6	328.29	330.55	326.72	328.46	327.82	327.9	325.78	328.83	328.14	327.61	327.02	329.8	330.8	328.32	327.6	329.91	328.27	328.26	329.73	327.25	330.35	328.06	329.82	327.32	329.35	328.98	330.22	330.07	329.03	328.38	328.75	329.96	330.23	329.43	329.76	328.43	329.07
311.15	310.32	305.27	307.65	311.04	308.96	308.47	309.46	307.81	309.43	309.96	306.91	310.36	308.57	307.85	311.38	308.57	311.19	309.74	311.32	307.22	305.88	309.53	308.61	309.09	309.33	310.13	306.51	307.31	310.11	310.46	307.92	310.43	309.87	308.28	309.77	308.33	307.85	306.88	308.63	308.97	306.61	310.37	309.64	309.16	311.93	309.16	309.53	308.72	310.21
315.94	316.71	314.76	313.85	317.23	316.58	314.11	314.17	311.43	312.75	314.01	313.16	314.75	313.94	314.66	316.03	311.32	315.82	315.56	312.61	315.51	314.89	316.95	313.26	316.79	314.87	316.36	312.96	313.32	314.41	316.67	313.82	314.33	314.43	314.5	313.95	313.7	313	315.95	313.81	315.76	312.85	313.88	313.95	315.25	316.31	313.82	314.6	314.6	316.7
319.47	312.64	315.25	315.74	314.03	315.38	313.22	314.79	314.78	317.12	314.31	315.27	316.98	315.14	316.64	316.36	315.57	314.31	316.4	315.3	313.89	314.09	315.42	314.81	316.84	316.05	315.08	316.96	316.71	314.42	318	315.13	315.59	314.23	317.92	318.03	314.79	315.68	317.9	313.57	316.12	316.54	315.35	315.16	314.67	316.8	315.59	316.59	315.61	312.82
314.6	313.96	313.47	310.37	312.54	314.26	313.2	312.44	312.88	317.28	314.19	312.78	313.06	315.76	315.02	312.41	312.37	314.68	315.58	316.14	312.03	314.07	313.23	313.53	318.08	312.9	314.21	314	316.43	315.2	312.39	311.7	315.98	312.83	310.77	314.49	315.97	314.88	314.89	312.72	313.59	315.71	313.38	312.99	311.06	316.24	316.97	312.65	316.1	315.89
296.63	295.39	297.69	299.17	298.38	295.75	296.35	300.41	298.23	295.91	297.68	297.97	297.54	297.24	298.73	295.8	295.77	297.77	297.22	298.05	298.89	295.91	300.37	296.15	294.71	298.28	295.9	297.33	296.81	297.1	296.78	295.66	296.67	297.23	295.2	296.09	296.44	296.19	296.2	298.66	296.89	296.14	296.7	295.58	293	293.57	297.32	299.86	295	295.86
306.21	304.14	307.88	306.52	307.24	303.69	305.13	306.13	304.71	307.95	304.01	304.99	303.53	306.15	307.26	306.66	306.53	306.61	305.36	304.82	305.96	305.84	302.59	306.73	304.84	306.18	304.76	307.47	304.94	307.57	306.72	304.48	306.79	307.07	307.25	304.14	305.3	305.26	303.66	307.22	304.55	304.83	307.84	303.22	306.04	305.21	303.83	307.55	305.13	304.24
304.07	306.75	306.57	302.3	309.97	305.73	303.65	303.66	305.24	305.16	305.49	305.12	303.4	305.97	304.14	307.79	307.02	305.06	304.19	307.31	304.85	304.35	305.75	305.93	304.3	307.44	303.95	305.37	304.27	304.72	303.97	301.18	307.77	306.04	303	302.29	305.78	305.34	304.04	305.06	308.03	307.03	307.12	307.31	305.02	306.03	304.44	305.64	304.82	303.28
328.05	326.15	326.18	326.88	326.25	326.38	329.38	327.03	326.77	327.7	328.32	327.25	326.6	327.32	328.12	328.69	329.87	325.95	329.14	328.96	327.34	325.03	326.73	325.39	327.56	328.5	328.48	329.97	325.41	327.22	327.19	330.39	328.48	327.88	330.04	327.13	328.52	327.34	326.52	327.7	325.74	325.71	327.11	326.54	328.79	327.51	328.98	327.29	327.39	329.14
293.52	294.05	294.91	292.49	295.09	293.92	292.42	294.2	294.71	295.34	294.02	293.52	293.5	293.75	293.32	295.31	294.6	294.87	293.93	295.09	292.23	293.06	293.9	292.17	294.72	290.91	294.15	292.01	295.81	292	294.4	294.1	295.78	294.63	294.7	294.87	294.91	292.25	294.25	292.29	295.07	293.98	293.3	294.22	292.63	293.56	292.83	293.77	293.33	294.15
300.62	301.53	299.82	300.71	301.14	299.15	300.03	300.7	298.54	304.04	301.89	301.53	298.71	300.73	301.96	301.21	301.88	300.71	302.92	300.55	302.36	303.19	301.07	302.36	301.28	301.31	301.34	299.98	299.88	301.98	300.92	298.23	302.4	299.45	300.95	299.94	299.46	300.5	298.97	298.96	300.32	302.78	299.21	302.2	301.34	297.28	302.4	301.49	298.69	302.26
303.31	304.32	304.29	303.2	304.66	302.44	302.39	305.21	304.15	304.02	307.23	303.86	305.01	302.63	305.68	303.99	303.47	304.62	306.6	302.99	304.73	305.46	306.58	303.29	304.87	303.27	304.08	304.84	306.19	303.09	303.89	303.19	304.39	304.65	305.19	305.43	301.95	303.85	304.13	305.24	307.39	305.51	306.22	306.07	302.6	305.97	303.52	303.23	305.69	302.91
313.97	313.28	313.78	314.4	314.47	315.19	312.53	310.98	314.52	312.78	315.61	311.88	313.16	313.63	314.44	313.51	312.58	310.33	313.58	313.59	312.44	314.13	312.28	313.45	312.33	312.4	312.85	310.69	311.63	312.07	312.62	316.99	314.29	313.24	314.13	313.45	310.66	312.43	313.76	311.63	311.92	312.29	314.24	314.18	313.18	311.65	314.87	313.21	312.63	311.74
310.54	309.95	309.91	311.09	311.65	311.01	308.14	311.02	311.54	311.37	308.99	308.75	308.82	311.52	307.97	308.47	310.32	309.12	310.59	307.31	309.57	310.73	311.96	309.73	311.53	308.14	310.68	309.44	308.15	309.96	308.63	309.93	310.33	311.14	309.1	308.83	308.07	308.78	310.52	310.83	311.93	309	310.59	310.6	311.82	309.07	310.9	308.63	312.22	309.13
310.33	308.37	307.76	312.03	312.26	308.68	311.01	309.15	308.68	310.7	308.25	309.82	313.3	310.03	307.44	312	310.2	310.75	310.45	309.41	313.8	311.73	310.93	313.78	313.13	309.97	311.34	311.06	312.31	309.2	311.89	310.54	309.89	309.26	312.22	311.33	311.8	310.95	309.58	310.11	313.61	310.57	308.3	310.78	309.37	308.46	310.3	310.45	312.68	310.69
307.62	308.07	310.76	310.87	310.49	309.76	307.11	310.54	310.13	308.06	309.08	308.57	313.69	310.25	309.47	310.54	310.73	309.3	312.3	312.99	308.86	311.53	309.44	310.62	306.79	311.52	308.97	310.16	310.29	310.48	307.73	310.88	313.01	307.85	307.59	311.31	310.49	309.07	307.99	309.44	307.59	307.81	309.63	307.35	308.51	311.74	308.98	310.16	309.28	311.45
327.81	327.77	327.42	327.56	327.88	325.71	329	325.58	328.76	327.12	326.7	326.05	328.09	325.74	327.04	326.96	329.73	327.45	327.39	327.41	327.19	328.71	326.99	326.31	326.41	325.33	328.72	328.85	329.26	326.94	327.11	327.58	326.97	331.48	327.9	328.25	327.8	328.87	329.38	330.89	330.23	326.53	329.25	327.67	327.58	328.07	327.9	328.93	327.33	328.26
311.53	311.83	311.23	312.29	314.13	314.57	313.73	313.05	313.6	314.86	311.9	313.73	315.42	315.42	311.41	313.62	313.41	310.82	315.32	312.56	313.5	311.41	310.88	312.57	314.32	313.8	311.42	312.24	311.23	314.2	313.83	312.85	310.42	311.98	313.46	312.65	311.14	311.86	312.12	312.9	314.31	311.93	312.36	312.28	311.69	313.29	312.81	313.6	313.07	311.07
300.27	301.32	301.23	298.57	300.84	302.72	298.25	301.37	300.81	299.12	300.31	301.93	298.61	301.11	302.11	300.1	299.2	298.86	301.56	299.66	300.25	300.67	302.75	297.66	297.49	298.88	300.03	299.12	300.17	302	299.43	295.47	301.43	299.99	299.36	301.47	301.42	297.51	299.99	299.35	298.25	300.51	302.37	302.57	299.97	297.66	298.29	299.16	298.84	299.4
318.16	318.3	319.26	317.44	318.57	319.68	317.47	320.15	317.63	317.88	316.43	316.13	317.62	316.96	318.83	318.57	320.05	319.37	320.36	320.1	319.34	320.02	320.39	319.12	318.73	319.08	317.69	319.13	319.46	318.35	319.66	317.56	320.11	318.75	320.26	318.18	322.29	317.76	318.42	319.75	318.22	317.09	317.13	316.86	320.15	314.68	317.83	320.07	318.49	317.65
316.55	313.58	314.4	313.24	314.4	314.94	315.43	312.4	316.25	316.47	318.16	315.41	316.61	316.31	313.46	316.35	315.43	315.09	314.81	314.66	314.5	313.69	314.41	315.52	316.15	314.75	315.12	317.03	315.4	316.47	314.45	315.65	313.17	315.53	313.33	317.37	316.11	314.02	314.9	313.85	315.52	316.94	315.92	313.35	315.01	316.89	314.95	314.18	312.98	315.17
316.75	316.08	317.39	317.7	315.88	317.25	317.91	317.91	321.66	317.81	315.08	317.89	317.47	320.11	319.19	316.25	317.53	316	319.17	317.63	316.84	317.14	317.09	315.45	316.99	318.95	320.66	314.6	318.22	317.95	318.9	317.4	318.32	317.78	317.36	316.87	317.93	317.53	317.41	317.15	319.95	316.73	318.47	317.19	320.96	319.41	318.29	316.1	318.95	318.67
315.24	315.42	313.69	314.4	313.21	313.15	316.26	315.65	317.05	313.53	315.58	315.12	313.87	315.42	313.47	313.33	314.14	313.86	316.63	314.78	315.46	313.46	315.39	314.59	312.19	310.38	315.55	315.36	313.18	312.82	315.17	314.54	313.85	311.13	315.43	315.6	310.96	316.96	314.21	315.31	315.7	314.77	312.93	315.73	316.55	315.35	317.51	314.48	314.06	314.39
306.92	311.49	309.86	310.73	308.48	311.22	309.77	309.34	309.84	307.23	309.81	309.04	310.56	308.94	309.3	309.31	307.33	309.57	310.48	309.87	310.49	309.17	311.65	307.79	309.01	310.96	307.92	308.15	307.66	308.5	310.51	309.66	311.97	311.41	309.09	308.24	309.96	309.67	311.39	309.25	309.14	309.79	309.02	309.6	308.21	311.42	312.9	309.14	311.6	310.36
319.15	318.27	319.39	316.6	319.93	319.12	318.66	318.37	320.45	318.05	321.13	320.19	321.4	317.45	319.19	321.82	322.03	319.52	322.46	317.92	319.82	318.14	318.8	321.96	321.97	319.33	320.63	319.79	319.61	319.88	319.88	319.97	321.2	317.98	320.8	317.16	317.79	319.21	320.26	318.72	319.66	320.4	321.84	318.82	320.09	316.79	318.19	320.73	320.66	318.47
302.45	305.16	303.59	306.41	305.56	304.66	301.76	305.28	304.92	306.1	303.41	304.17	305.58	305.72	303.57	304.5	303.17	303.46	305.26	305	306.56	305.53	301.05	306.86	305.71	306.44	304.18	306.24	306.69	304.63	308.54	302.68	304.23	303.98	307.26	305.74	303.64	304.92	304.78	304.62	302.37	305.97	304.49	306.38	306.42	305.04	305.78	305.24	304.96	305.79
317.97	317.96	316.84	319.18	318.49	316.98	318.23	318.65	316.41	317.28	316.86	316.82	315.78	316.77	317.79	316.79	319.68	315.5	318.33	315.33	317.27	316.4	315.67	317.16	316.18	316.51	314.72	317.95	318.12	317.79	317.12	315.38	314.99	316.58	317.29	316.58	315.8	317.89	315.28	316.86	317.58	317.79	317.06	317.24	315.88	314.27	318.75	318.36	318.21	317.24
303.24	303.67	303.29	301.95	303.59	303.26	300.1	301.22	301.67	302.86	303.11	303.13	301.22	303.49	300.63	302.65	303.03	304.26	300.45	302.57	302.12	301.42	302.3	303.27	302.13	303.06	301.49	300.96	299.35	301.85	303.47	302.89	304.99	303.68	300.77	303.62	302.73	301.17	303.86	304.7	302.9	305.49	304.33	302.53	304.51	302.4	303.28	302.51	301.4	300.13
303.34	303.68	302	300.81	302.86	302.36	302.47	303.95	301.9	303.63	300.04	303.16	303.61	302.79	302.46	301.19	303.41	303.03	298.25	304.6	302.93	303.72	303.32	304.28	302.5	302.48	301	304.27	303.2	303.13	302.66	305.97	302.18	301.15	301.2	301.78	301.14	302.78	303.07	302.24	303.24	303.28	301.64	302.49	303.83	303.4	301.53	301.77	301.24	301.3
318.41	318.74	318.55	317.65	319.05	316.12	320.37	317.09	318.83	317.93	319.1	317.15	318.74	317.82	316.68	319.3	316.81	318.86	318.35	319.44	318.47	317.39	319.22	317.6	315.05	318.14	320.16	320.32	318.85	319.62	316.84	318.64	319.17	319.72	317.87	318.32	317.92	318.94	320.17	319.83	317.13	317.1	318.22	318.4	318.51	318.4	318.82	315.29	320.24	320.54
306.68	303.22	303.42	301.63	300.22	302.75	303.35	304.39	303.42	304.09	303.34	302.3	305.57	304.92	304.18	305.65	304.37	303.79	303.44	304.22	303.43	304.18	307.02	305.11	302.55	304.12	302.81	305.14	307.28	303.7	303.13	301.51	304.67	303.14	303.12	304.58	302.74	301.59	304.96	304.08	304.16	300.67	304.41	301.93	304.23	304	302.97	303.17	304.92	302.81
306.45	307.15	305.06	303.81	307.27	306.94	306.9	306.22	304.49	307.48	305.92	307.63	304.95	303.44	305.92	306.95	305.02	305.36	305.58	305.35	306.18	305.48	305.48	307.68	307.47	303.69	305.83	305.63	304.38	307.89	306.56	307.43	305.19	305.94	307.44	302.52	308.21	308.24	306.37	307.08	305.61	305.68	305.28	307.02	304.14	306.59	307.37	306.84	306.17	304.89
315.09	310.23	314.8	312	312.59	315.09	315	315.07	313.44	313.87	313.69	313.19	310.69	311.84	313.19	311.88	315.56	313.72	311.87	313.62	314.2	314.07	313.69	312.48	313.74	314.15	311.87	312.9	311.92	313.62	316.64	316.66	312.37	314.72	310.63	313.43	311.34	312.27	314.57	314.7	312.91	310.81	313.8	313.35	314.14	312.44	313.25	310.67	311.31	311.73
300.46	303.04	301.2	305.16	301.35	303.19	301.34	301.77	303.14	303.04	301.75	303.33	302.49	303.57	300.77	304.42	303.5	301.44	305.3	305.62	303.13	301.83	304.82	302.07	303.69	302.59	301.82	302.82	301.87	304.71	301.05	302.67	301.55	302.63	302.69	299.67	300.74	303.33	303.37	302.18	302.62	300.43	301.96	302.77	301.65	299.55	301.88	303.03	302.39	305.25
311.6	312.7	311.33	311.7	309.67	311.92	311.14	309.99	310.38	312.24	309.97	311.4	311.95	310.35	309.29	312.81	311.18	311.79	310.59	310.81	314.45	312.3	311.35	312.42	310.25	308.81	312.36	309.9	310.01	308.16	312.24	312.84	309.34	310.72	309.33	311.47	309.32	310.85	309.71	309.43	310.72	309.64	309.63	310.81	313.28	311.32	311.87	309.99	311.3	312.68
330.47	328.98	332.74	327.88	330.09	330.05	324.53	327.6	327.18	329.5	328.42	328.94	328.85	329.14	329.06	327.87	332.18	327.96	328.97	329.56	327.45	329.06	326.65	327.36	327.51	329.14	328.76	327.31	330.57	326.98	327.39	327.12	329.57	330.67	327.79	328.5	328.53	327.2	327.85	329.76	330.02	327.32	329.17	328.95	329.05	327.5	329.42	327.76	328.74	329.98
302.92	304.14	301.23	302.57	304.06	302.22	301.68	300.6	301.76	300.83	303.2	300.43	302.72	302.02	302.06	300.69	304.49	303.41	303.83	303.16	301.17	302.8	302.19	303.16	300.76	299.94	303.55	304.32	301.02	304.61	301.25	299.55	303.57	303.53	303.9	303.01	302.89	305.33	302.33	303.35	301.23	300.49	304.42	302.78	300.95	302.84	307.02	303.57	303.83	303
318	314.39	315.05	316.14	312.85	315.42	316.17	315.08	316.52	313.82	313.89	314.42	313.54	316.68	313.08	313.63	315.36	314.52	317.09	316.71	312.57	314.74	315.06	314.11	314.91	315.83	313.35	315.54	317.29	316.82	314.43	315.3	317.6	314.81	315.67	316.71	315.18	315.82	313.03	314.82	314.3	314.86	313.34	314.11	315.06	313.7	312.59	312.63	312.6	315.34
311.15	310.32	309.18	309.81	306.89	310.06	307.54	310.73	310.45	309.36	308.66	308.37	307.44	309.03	309.6	311.12	308.77	309.74	306.86	311.77	306.51	310.09	307.25	309.95	308.74	309.31	308.68	308.1	310.18	308.8	309.08	310.39	308.33	310.17	308.32	310.09	307.92	305.98	308.02	308.04	309.67	307.93	308.8	308.23	306.96	307.64	308.59	308.94	312.28	307.33
315.96	315.8	314.25	312.89	314.12	315.3	315.94	312.74	316.22	314.43	315.16	315.09	317.09	314.39	314.69	315.56	316.51	315.5	315.87	315.11	314.63	313.86	315.96	316.19	317.08	317.62	314.72	314.6	316.49	316.06	315.84	317.14	315.01	314.43	313.87	313.81	313.21	314.75	315.14	314.81	315.98	314.84	314.42	317.02	314.98	317.05	313.27	314.73	312.29	318.58
311.31	312.59	313.71	309.6	314.12	311.94	314.07	311.97	315.1	312.21	313.38	312	312.45	314.57	311.85	313.36	313.58	312.35	313.74	312.75	312.04	313.93	315.31	312.15	312.38	314.28	314.9	311.18	310.77	310.64	312.8	312.99	313.45	314.92	314.8	313.03	314.63	314.29	310.19	314.08	311.52	314.25	313.77	312.71	312.85	312.93	314.73	310.56	310.77	312.59
307.84	309.93	309.95	310.71	309.88	308.86	309.1	308.61	311.34	310.14	311.89	308.1	309.31	307.45	308.38	311.13	310.19	311.53	309.57	310.36	310.15	310.45	308.82	311.51	307.99	308.92	309.95	310.28	309.54	307.65	310.05	310.67	309.02	308.42	310.71	309.94	310.66	309.48	305.67	308.01	309.41	311.38	310.24	309.6	309.93	310.43	309.43	311.74	307.83	310.52
303.06	302.55	301.9	302.87	300.59	302.41	301.95	303.17	303.66	304.93	303.79	302.05	301.17	301.57	303.24	302.44	301.82	299.88	303.15	303.33	301.19	301.53	301.94	304.55	302.26	302.11	300.69	301.51	301.28	301.9	301.78	302.33	302.53	303.15	302.61	301.66	304.57	303.76	304.17	304.58	304.31	303.33	301.57	302.98	300.73	299.08	304.16	301.97	303.26	301.21
295.68	295.6	294.83	292.74	294.97	294.26	295.01	294.91	295.7	295.34	295.88	293.45	294.76	296.14	295.58	294.86	293.89	293.42	295.76	294.78	293.07	294.72	294.66	295.85	297	296.26	295.14	294.37	295.02	293.74	296.04	292.74	292.96	293.82	292.97	294.97	292.74	293.59	292.45	289.47	295.13	293.58	297.98	292.71	294.31	292.9	294.56	293.44	296.72	295.16
310.49	311.96	312.56	313.1	313.25	312.88	314.08	312.43	312.52	310.82	313.95	311.53	310.28	314.72	311.19	312.96	313.51	313.68	311.92	313.43	312.83	315.64	312.43	313.71	312.49	311.3	313.57	312.14	313.55	312.71	315.42	310.87	311.65	312.24	310.13	312.79	312.51	311.35	312.04	313.93	312.08	313.59	311.22	316.12	311.83	313.7	312.38	313.84	311.33	313.7
311.19	314.79	312.46	314.39	312.87	313.8	313.39	313.54	314.16	312.17	314.82	314.91	313.03	312.66	311.97	316.03	312.32	313.02	312.24	313.01	316.38	310.42	313.44	314.02	317.46	313.94	313.12	313.54	314.31	311.31	311.84	313.57	314.69	312.65	312.47	314.06	313.75	312.95	314.6	314.12	312.38	315.66	312.98	312.9	313.86	313.75	313.86	312.41	310.58	313.89
308.49	305.12	305.77	304.09	305.6	303.79	303.96	303.74	305.5	303.56	303.78	302.32	306.01	304.52	304.92	304.96	304.37	305.04	306.95	304.62	302.52	303.19	302.41	303.29	304.68	306.36	304.34	305.4	305.13	304.06	303.57	302.82	308.16	306.84	304.73	306.99	304.74	302.3	303.77	304.24	305.75	303.17	305.44	305.81	302.15	302.67	304.6	304.25	303.66	304.37
307.85	306.95	308.05	304.9	304.06	305.94	308.86	305.34	303.86	306.06	305.88	304.82	306.34	306.64	305.63	302.68	305.3	303.37	306.68	305.04	306.99	306.19	305.33	302.86	307.43	304.64	305.21	303.5	305.06	307.48	303.95	308.05	305.76	307.62	307.83	307.03	308.09	306.75	305.83	306.92	304.58	306.56	304.65	305.12	303.58	306.85	306.35	309.14	305.36	303.96
306.51	306.69	308.18	309.66	307.06	305.58	307.17	306.4	307.88	305.37	306.41	308.57	308.09	307.01	305.59	306.43	307.31	304.5	308.66	307.64	308.91	305.41	306.45	307.55	306.73	307.88	306.33	307.5	307.13	303.99	307.3	305.18	307.18	306.03	303.25	304.82	305.81	307.02	307.99	305.82	306.66	303.44	307.91	308.47	304.05	307.17	307.01	306.77	302.47	305.76
299.41	295.46	294.71	296.22	296.53	296.59	296.19	294.88	297.49	296.85	297.64	293.25	294.75	294.63	296.06	296.77	297.6	296.34	293.92	297.81	299.52	296.52	293.8	297.44	295.88	298.2	295.69	296.76	299.08	295.63	296.04	296.34	299.09	295.82	293.35	295.51	296.46	296.8	297.91	294.61	294.32	295.1	295.8	296.47	297.07	295.83	294.59	297.55	297.07	297.04
315.17	315.77	315.12	314.58	315.98	315.23	312.99	315.49	313.5	315.48	316.38	315.05	314.82	315.39	315.29	314.01	314.8	314.44	316.12	315.28	313.66	311.94	312.9	314.76	312.68	314.26	316.85	313.52	316.83	317.66	312.54	313.89	315.93	315.34	313.84	316.95	318.18	315.55	314.5	313.26	313.86	316.01	317.76	312.53	313.8	315.2	313.02	315.54	315.51	312.64
296.53	294.83	295.08	295.77	294.03	294.39	295.29	293.55	295.3	295.24	296.24	294.27	295.68	296.83	295.48	296.84	299.8	296.31	298.02	296.87	297.68	295.59	297.78	295.36	296.43	300.02	296.51	294.84	297.73	298.65	296.84	298.75	296.64	292.8	295.83	296.37	298.26	296.45	297	296.41	297.71	297.26	297.56	296.9	298.63	297.75	297.05	295.42	299.79	298.17
327.08	327.75	328.74	327.85	327.6	327.88	331.36	327.63	327.41	329.69	327.14	328.71	325.69	329.02	328.95	328.82	330.67	328.76	328.21	326.26	327.82	326.86	329.15	330.21	329.96	328.45	329.73	330.34	329.72	327.47	327.29	328.29	329.27	327.05	329.7	330.4	327.83	326.98	329.44	327.8	331.56	328.24	330.92	327.92	328.56	328.33	328.38	329.63	329.83	328.09
319.06	320.48	318.22	317.43	318.06	315.15	316.11	316.55	320.65	317.9	317.66	315.75	319.4	318.91	318.33	316.99	318.12	318.96	317.24	318.61	317.55	320.04	317.41	317.57	318.28	317.97	319.17	317.47	318.57	318.11	320.45	320.24	317.14	319.7	317.06	315.64	319.77	320.08	317.69	319.73	319.22	317.77	318.84	317.57	318.44	318.97	319.94	319.47	316.16	318.38
315.75	312.73	315.55	315.46	315.83	313.19	315.53	315.43	314.39	313.42	314.57	317.59	313.97	315.29	312.45	314.07	315.45	314.98	316.24	314.29	316.21	314.31	313.5	315.01	313.22	313.38	312.1	316.95	314.78	315.39	315.48	317.52	313.04	314.82	316.45	315.75	314.61	316.39	314.83	314.31	312.64	313.71	314.64	313.21	317.23	313.59	313.94	314.45	312.26	315.96
296.43	296.51	296.19	293.78	296.06	294.82	295.95	295.06	297.1	293.85	296.3	295.98	295.9	296.11	293.67	292.92	295.27	293.88	296.47	294.69	293.92	295.73	293.98	296.05	296.18	294.36	296.32	293.42	296.39	295.81	294.63	295.93	295.46	295.32	294.98	297.24	296.51	295.37	295.63	296.54	292	299.07	293.76	294.37	293.37	294.86	293.81	296.9	295.72	295.91
301.72	302.16	303.51	303.41	304.38	303.07	305.64	303.42	303.06	301.86	300.71	303.47	302.41	303.85	303.73	303.89	302.79	300.86	302.11	304.65	303.96	305.02	304.4	302.71	301.53	303.38	306.48	301.77	303.4	305.95	303.76	303.45	303.7	300.93	302.89	303.58	302.61	303.87	303.96	303.69	303.1	302.23	301.29	304.41	303.25	304.29	304.56	303.82	301.97	304.49
309.66	311.38	313.73	314.26	312.92	312.1	311.24	314.89	314.47	313.21	313.04	312.09	310.91	314.07	314.88	311.16	311.69	310.42	312.93	310.36	312.34	313.12	312.59	313.16	311.96	316.04	313.43	313.22	313.81	312.89	314.63	311.36	313.57	314.14	312.95	313.48	311.96	313.01	311.91	313.38	312.18	315.54	311.88	311.08	310.89	309.58	310.98	312.41	314.97	312.49
301.76	303.85	302.49	303.01	304.42	305.84	301.15	299.84	302.05	302.03	301.78	300.91	299.02	305.69	301.13	304.11	302.3	304.37	302.97	303.02	305.34	302.35	304.03	303.98	304.28	301.27	304.19	301.63	301.83	300.81	302.2	300.56	305.25	301.79	306.44	302.43	302.41	304.65	302.14	302.73	303.01	302.98	302.18	302.77	304.58	301.05	304.29	306.1	304.15	302.06
307.19	310.69	310.75	308.63	310.82	310.54	310.62	307.1	308.78	309.92	311.32	308.41	309.17	308.97	309.19	310.57	310.93	310.4	309.22	309.24	309.12	310.15	310.8	310.84	310.59	310	307.69	309.3	313.21	311.82	311.7	309.7	308.83	309.9	311.11	311.44	309.3	309.93	311.68	310.48	310.49	309.87	308.63	309.9	309.68	311.28	307.2	309.57	310.19	311.04
328.54	324.9	324.79	326.06	322.57	324.82	322.26	325.53	323.72	323.54	326.45	325.6	325.23	326.4	325.61	325.49	325.51	326.33	325.93	325.54	325.97	328.06	324.88	325.64	326	324.99	323.72	325.74	324.02	325.08	324.54	324.29	323.31	322.96	328.82	324.38	321.4	323.27	325.08	325.05	325.11	324.84	325.27	324	324.74	326.54	324.98	325.26	324.82	323.77
302.65	302.43	303.31	304.8	301.86	304.73	302.58	303.24	303.35	304.06	302.48	303.94	304.72	303.03	303.6	306	304.82	302.29	302.29	303.59	302.03	302.09	303.85	300.25	304.19	303.06	302.72	302.27	302.99	304.4	305.21	304.77	300.75	303.24	304.33	301.2	305.62	302.79	302.12	299.84	304.07	304.75	302.57	302.58	306.01	303.33	301.93	304.45	304.41	306.08
311.05	314.24	311.47	313.04	313.58	312.92	313.39	313.03	309.78	313.51	311.77	311.19	313.2	312.35	312.87	314.67	313.19	314.86	313.87	313.12	313.24	310.31	313.4	313.95	311.9	311.36	313.21	309.48	312.25	316.23	312.44	310.61	310.77	311.88	316	312.59	311.2	313.79	314.1	315.43	310.2	312.42	312.27	312.49	311.72	312.32	312.71	313.61	312.78	313.28
296.81	295.55	296.68	294.9	292.07	294.43	293.06	294.56	294.07	293.9	293.86	294.19	295.01	293.24	295.45	291.34	291.9	293.29	296.66	293.81	296.12	292.82	294.14	295.64	295.7	293.88	293.94	292.63	293.94	293.71	294.02	293.23	295.24	291.62	294.09	292.6	291.35	294.35	292.8	292.39	294.4	291.42	293.5	294.69	294.85	292.68	292.79	296.51	293.28	294.06
311.48	309.34	310.11	310.29	311.38	309.66	310.07	310.91	308.59	307.94	312.25	308.9	311.31	312.56	309.56	308.58	311.39	309.33	310.67	312.88	310.18	312.11	309.08	311.1	310.49	310.16	309.07	311.55	309.08	311.49	310.33	308.92	312.55	311.75	309.81	310.73	310.84	313.61	311.54	310.05	314.98	310.81	311.13	312.99	311.09	311.32	310.18	309.93	312.02	311.47
315.27	314.74	311.33	312.55	311	315.77	312.6	312.19	314.34	310.39	314.28	311.16	310.93	311.46	311.81	310.27	311.06	311.08	312.93	311.89	309.83	312.22	314.15	313.1	314.24	311.88	311.89	310.11	312.22	311.15	312.12	314.13	312.22	312.4	311.22	313.19	311.33	313.35	314.26	312.13	314.07	312.99	312.52	312	310.93	312.13	310.94	311.46	311.11	312.08
303.16	303.49	301.84	301.74	305.29	302.87	301.54	302.38	302.82	304.7	305.46	302.04	302.07	303.6	302.94	304.13	304.1	303.13	305.61	303.03	299.26	305.91	302.16	306.42	303.83	303.77	303.16	305	301.85	302.06	304.17	303.39	306.16	301.98	305.45	300.28	305.18	298.82	305.08	303.15	303.38	300.8	304.57	303.82	302.85	303.37	301.86	304.78	301.46	301.43
327.5	327.47	328.95	327.86	330.44	327.52	327.54	328.74	328.93	326.21	325.85	328.16	330.45	325.99	327.3	326.49	330.35	328.77	327.3	330.06	326.3	328.41	325.96	327.5	327.64	326.3	327.95	325.6	327.23	327.07	326.8	327.63	329.9	326.26	329.21	326.19	326.6	328.22	326.77	325.87	328.5	328.63	328.67	327.32	329.29	327.16	326.52	327.9	326.87	329.67
317.97	319.89	319.35	314.53	317.69	317.91	317.37	317.72	316.57	317.04	316.49	317.33	319.93	318.54	319.99	320.1	319.01	317.3	315.54	317.81	315.82	318.15	318.12	319.45	317.25	317.42	315.76	319.06	316.95	318.21	317.59	317.51	319.13	318.46	317.78	319.52	317.74	318.06	319.6	318.43	318.63	319.16	319.63	318	316.9	317.25	317.35	318.1	320.46	317.58
319.88	317.51	318.44	320.4	318.14	319.98	315.47	319.74	316.16	320.13	318.52	319.7	318.41	319.18	319.38	317.05	319.43	319.88	316.89	318.25	315.21	317.79	316.78	316.67	315.9	317.26	319.41	317.86	319.92	318.19	316.94	319.58	318.25	318.81	317.82	319.18	320.11	314.55	319.37	320.15	315	320.35	316.11	320.47	318.43	319.16	319.36	318.94	317.67	316.22
316.23	316	316.95	313.94	314.83	315.3	314.89	315.26	314.4	317.38	313.97	315.17	317.89	314.13	318	316.28	318.2	314.39	316.83	316.98	315.78	313.09	314.86	314.95	314.25	318.64	317.18	315.92	317.65	314.44	315.29	318.57	315.19	315.97	318.58	315.23	314.21	313.34	316.73	317.37	314.81	314.96	313.49	314.44	316.83	317.09	316.34	315.72	314.9	315.21
304.07	304.62	305.58	304.36	307.77	305.05	303.07	304.79	305.45	303.78	305.63	303.65	303.55	303.63	302.98	305.19	303.8	305.45	303.96	303.57	306.2	305.65	303.86	303.74	305.44	302.09	304.03	302.8	303.7	305.41	303.37	304.51	304.56	301.65	303.32	306.37	306.17	307.05	300.76	303.05	302.52	304.86	302.78	305.74	307.44	304.94	307.66	301.99	306.5	302.9
318.47	317.74	317.12	321.09	318.31	317.8	320.43	320.46	318.05	318.41	321.69	318.66	319.03	320.01	321.03	321	315.86	318.71	318	316.79	321.37	315.63	318.82	317.9	317.77	319.92	317.75	320.64	318.52	319.47	317.22	321.72	318.79	318.95	318.7	315.68	318.53	321.97	317.2	319.16	319.9	319.81	316.95	319.74	321.14	318.83	316.37	318.36	319.88	316.42
331.06	332.22	324.78	328.02	327.75	329.61	330.07	330.69	329.52	328.3	330.94	327.65	329.37	330.12	330.64	329.69	326.3	328.26	326.96	328.77	331.14	330.24	328.4	330.83	330.04	328.5	330.15	326.82	328.13	330.02	328.37	330.06	326.72	327.6	327.76	328.57	328.1	326.65	327.28	331.32	329.85	330.74	328.34	330.45	330.15	326.76	328.41	329.32	327.73	328.64
301.35	301.7	300.27	301.34	299.81	300.08	300	300.21	301.29	299.88	303.84	300.42	299.17	301.51	297.43	300.76	299.95	301.38	299.84	300.68	301.1	299.91	301.82	300.09	299.88	301.45	301.67	302.03	301.49	302.71	301.58	301.09	302.51	300.44	303.24	301.6	301.82	300.91	298.86	298.73	299.57	301.41	302.12	300.78	300.46	302.24	299.83	301.37	301.15	301.38
296.75	300.46	298.32	298.77	300.53	299.57	303.92	300.16	299.1	302.83	298.14	299.65	298.56	302.56	300.79	299.43	300.71	298.58	298.56	298.63	302.2	298.96	300.07	300.94	298.77	299.48	299.77	301.8	300.19	298.97	299.61	301.28	301	300.1	301.22	301.54	301.42	299.53	302.26	300.22	301.21	300.28	298.94	300.54	299.19	300.07	300.35	301.26	299.49	298.82
307.02	305.68	306.41	307.72	305.59	306.47	307.68	304.05	307.7	306.41	309.41	305.6	306.03	307.32	304.7	307.54	305.32	307.68	308.47	306.03	302.52	304.81	306.13	305.38	305.9	303.15	304.45	307.35	306.16	306.56	305.73	306.42	307.72	306.69	306.79	307.15	307.36	306.39	304.26	306.71	306.06	306.42	308.23	307.28	306.56	304.49	306.2	306.58	305.55	306.43
313.09	313.67	317	312.77	313.75	314.1	313.38	314.98	315.44	314.92	315.93	313.78	313.94	313.04	315.41	315.41	313.99	313.58	313.27	315.05	313.76	316.36	314.08	312.67	312.12	315.39	313	315.27	312.17	311.56	315.4	315.91	314.23	313.2	317.01	314.1	313.08	312.96	313.84	313.27	313.06	313.37	313.79	314.63	313.43	313.82	312.26	313.75	315.34	312.16
311.46	315.52	314.01	315.14	314.36	315.82	315.77	314.34	314.79	315.34	314.6	315.84	315.61	315.38	314.7	314.86	314.13	314.9	313.74	317.2	315.18	317.79	315.13	315.73	316.7	314.74	311.79	316.17	315.44	315.14	316.17	312.83	315.07	313.7	313.72	315.65	316.41	315.58	315.14	313.87	316.43	313.31	315.43	313.34	315.9	314.88	314.67	313.94	314.69	315.25
327.81	328.28	329.57	327.16	328.2	328.89	325.32	327.49	325.23	327.17	327.72	326.78	325.89	328.41	327.5	329.04	328.06	327.09	329.13	325.78	325.55	328.91	327.4	328.75	329.02	327.68	326.61	329.62	328.45	327.1	326.65	328.17	329.15	329.63	328.81	324.93	325.56	329.51	325.81	329.94	327.56	326.87	325.79	328.75	330.03	325.86	328.55	327.15	326.72	326.37
316.51	317.41	318.7	316.58	317.09	316.95	317.77	319.87	317.22	317.64	316.59	317.59	315.85	317.67	316.37	317.21	317.69	317.05	316.03	319.46	318.35	319.42	317.92	317.59	318.11	319.59	316.03	315.58	317.69	317.35	316.8	317.52	318.54	318.74	316.54	319.27	317.01	318.39	317.72	318.7	320.78	316.13	317.92	316.29	315.92	318.25	319.52	320.32	319.12	320.1
327.37	329.95	329.45	328.27	329.04	327.75	329.21	326.95	325.69	327.36	326.61	326.46	328.07	328.55	324.82	327.48	329.24	329.14	327.49	326.16	325.97	328.41	328.96	326.28	325.85	328.45	328.26	329.27	327.94	331.13	324.91	325.56	328.3	328.33	328.57	326.98	329.35	327.03	324.93	327.79	327.52	329.7	328.33	328.95	331.03	327.57	329.23	329.43	326.77	328.57
315.39	316.54	313.87	313.46	315.99	315.36	314	313.83	313.37	314.39	317.57	314.97	313.87	313.56	317.02	315.57	314.98	313.81	313.39	315.39	315.76	316.2	314.58	312.08	316.55	314.77	316.67	312.93	318.18	314.54	315.88	316.25	313.7	316.99	311.72	316.8	314.21	315.75	315.81	311.12	316.84	315.03	314.87	314.46	315.16	314.74	315.25	314.62	316.11	315.91
316.44	315.57	317.12	315.36	317.04	315.59	316.29	313.71	316.45	318.32	314.74	315.04	317.28	316.35	314.43	314.82	317.55	315.71	317.47	317.96	316.63	315.27	319.7	318.11	316.67	317.31	315.26	315.8	316.01	314.46	318.37	318.98	314.18	315.57	319.03	317.14	314.73	316.4	322.05	317.2	317.92	317.25	317.65	315.5	315.49	315.85	315.62	316.53	317.46	316.79
315.4	317.67	321.99	318.48	320.39	314.88	319.96	320.24	317.87	317.37	319.36	321.44	318.79	319.71	319.75	316.24	320.27	317.33	318.06	319.02	315.93	321.57	317.79	320	320.81	321.05	321.52	320.61	319.34	321.71	320.11	317.36	320.01	317.6	319	317.94	320.08	320.23	318.03	320.21	318.59	320.04	321.65	318.76	321.55	317.3	318.87	319.74	320.53	317.2
317.27	316.72	318.12	316.64	316.85	317.14	319.26	319.05	315.87	317.96	321.54	316.62	317.91	317.45	315.74	317.98	316.94	317.32	318.28	316.03	316.82	318.96	316.17	315.91	318.14	316.76	314.36	315.73	315.92	318.33	316.13	316.9	320.13	318.51	315.91	318.46	314.82	319.74	317.03	317.82	315.09	316.35	316.13	316.36	319.04	317.78	315.48	315.85	313.73	317.57
316.89	322.17	317.79	316.12	318.52	316.63	318.5	316.12	317.84	319.86	315.85	319.45	316.93	318.25	319.88	318.31	318.47	321.12	318.21	316.68	320.91	321.66	319.07	321.76	318.45	318.91	318.81	318.25	320.3	317.66	318.8	317.47	319.36	319.09	315.97	317.39	318.08	319.27	316.85	319.35	318.48	319.12	317.89	319.53	319.97	317.61	319.08	315.78	320.35	316.8
316.09	313.8	312.91	314.66	314.48	312.3	314.6	314.2	314.25	312.17	312.39	314.89	313.26	313.96	314.17	312.71	315.35	313.99	313.5	315.29	313.36	313.3	314.14	313.92	313.66	315.95	314.6	313.62	310.69	315.29	317.69	310.81	312.27	312.88	314.8	314.17	313.2	313.76	315.01	314.42	312.92	312.03	314.28	316	316.16	315.29	314.08	314.14	315.53	313.52
307.48	306.74	306.47	305.28	303.42	307.99	305.68	305.97	303.18	303.24	307.19	306.05	305.42	306.93	305.28	306.17	305.73	306.57	306.85	305.68	302.96	306.68	306.59	306.24	305.72	307.21	305.48	303.09	303	306.21	306.85	304.88	305.17	306.26	307.08	308.3	304.72	304.67	306.31	303.7	305.86	307.03	306.93	308.23	307.99	308.02	307.66	305.26	304.57	306.54
303.02	302.66	305.94	303.24	302.28	304.47	301.42	304.29	302.78	301.62	303.35	302.79	305.01	305.47	302.37	304.56	302.95	301.4	304.45	303.51	302.37	304.3	303.1	305.43	300.82	302.39	301.76	304.95	300.76	301.81	304.53	304.96	304.35	306.09	305.98	303.07	303.31	301.85	304.42	303.31	303.7	302.13	301.33	302.96	304.04	300.81	302.82	302.3	304.64	304.24
313.23	313.15	314.84	314.92	315.39	312.12	313.14	310.62	311.98	314.18	311.8	313.16	311.94	312.83	315.27	311.6	314.54	313.8	314.52	311.62	315.54	315.54	312.16	313.51	314.71	314.21	313.61	314.05	316.62	311.7	314.88	314.8	313.77	313.48	313.4	314.65	314.87	314.75	314.48	313.47	309.82	313.5	313.85	316.31	313.71	315.88	316.45	312.83	312.02	312.46
300.55	304.31	303.85	304.25	303.63	301.72	302.66	299.97	302.85	304.07	302.27	302.35	301.97	302.86	305.15	304.18	302.93	300.95	301.75	301.05	304.59	304.44	301.52	302.85	304.79	304.41	303.79	303.69	304.42	301.94	303.61	304.81	304.04	302.91	301.46	302.58	300.55	302.38	303.41	302.12	303.08	304.15	301.71	302.03	301.57	303.99	300.48	304.97	303.44	305.03
301.51	301.96	302.9	301.73	300.19	298.13	300.26	301.42	301.17	299.13	299.05	297.24	298.74	299.37	297.48	301.35	301.86	300.85	298.51	300.22	300.77	300.86	299.84	301.67	300.94	298.89	300.68	296.98	300.14	300.6	303.38	299.99	299.23	301.35	298.72	301	300.91	300.11	300.33	300.05	298.71	301.11	297.45	300.96	299.89	300.68	300.25	300.8	299.85	299.18
318.12	316.01	315.73	318.66	314.79	316.66	317.54	313.53	317.75	319.67	315.75	317.72	316.42	317.94	317.65	316.57	317.88	316.42	315.12	318.53	318.98	318.37	319.13	317.11	316.13	317.69	317.05	319.47	316.29	318.75	317.48	317.77	317.4	318.16	317.43	317.32	316.27	318.55	314.61	316.9	317.03	316.77	319.25	319.28	314.89	315.28	318.28	317.51	316.02	317.44
314.96	312.41	311.37	312.99	309.55	312.16	314.91	311.15	313.39	312.96	312.62	312.95	312.98	314.51	312.93	313.49	313.07	311.97	315.77	311.34	313.97	314.28	312.19	313.35	312.02	314.45	314.73	312.74	312.44	312.93	314.63	312.29	314.24	310.54	313.16	309.89	312.65	311.19	313.74	314.19	311.7	312.94	314.99	313.38	310.97	313.22	311.87	312.79	312.69	312.01
320.53	317.59	316.36	316.51	318.95	319.94	317.23	317.83	316.84	315.88	317.46	315.16	318.76	318.81	314.17	319.97	315.66	316.25	315.02	315.3	316.27	314.95	316.65	317.41	317.13	318.45	316.14	315.06	319.35	318.56	318.71	317.61	316.34	316.67	316.82	316.91	318.61	314.47	318.62	317.73	318	318.6	314.76	316.25	317.62	320.3	316.62	320.07	316.83	318.83
307.39	307.8	306.3	307.4	307.33	305.7	307.29	308.25	307.8	306.73	305.29	306.86	304.47	307.31	304.56	305.96	307.97	305.04	305.28	307.38	306.16	306.51	306.59	305.94	308.11	307.59	306.84	306.71	305.61	304.65	309.77	305.47	307.23	308.51	306.14	306.44	308.04	305.55	305.74	306.92	306.82	306.17	304.79	307.46	307.83	307.56	307.28	304.93	307.52	306.28
311.33	311.87	313.12	312.73	312.26	311.7	314.91	312.64	312.86	313.5	311.48	312.87	309.37	312.26	311.79	313.23	315.79	313.73	315.23	313.28	312.22	313.06	312.73	311.11	314.73	313.76	313.34	315.29	313.84	313.3	312.77	312.8	315.48	311.46	314.42	312.28	312.36	313.95	310.33	313.89	313.58	310.03	315.29	314.26	313.38	312.88	313.29	312.27	312.25	312.38
307.96	308.79	309.46	307.34	306.93	309.5	308.69	306.99	309.23	309.5	309.55	308.62	308.12	308.24	308.5	310.13	307.89	307.81	308.35	310.72	311.19	308.31	306.05	309.05	309.09	308.55	309	307.98	309.38	310.43	308.96	308.94	311.48	308.31	309.62	309.97	309.57	309.76	305.59	307.48	307.97	308.37	307.36	309.04	309.35	310.1	312.62	308.87	308.37	309.01
304.82	306.2	304.15	305.88	304.56	305.6	309.05	306.21	305.04	306.31	307.21	309.11	305.16	303.46	306.69	307.66	304.72	304.34	304.7	305.32	305.31	306.47	308.66	306.62	306.24	306.64	304.71	305.89	305.82	305.38	303.24	304.32	306.04	306.45	305.18	305.41	308.11	306.15	304.79	309.83	307.19	305.06	307.64	309.38	306.71	305.9	308.5	306.6	305.67	304.47
312.38	312.6	311.52	314.71	313.6	313.86	312.56	315.86	312.24	316.26	317.45	314.79	313.05	313.9	314.59	315.92	314.41	312.45	314.26	314.59	314.87	314.5	312.02	314.59	315.42	314.31	315.71	313.9	315.15	315.45	312.58	312.61	317.62	314.69	312.83	314.85	316.35	315.52	314.07	312.61	316.7	313.7	315.33	314.83	314.76	315.69	315.04	313.6	312.72	312.83
303.17	306.48	305.19	305.45	305.6	307.52	304.18	306.72	304.85	305.24	304.5	305.93	304.67	304.31	306.22	304.23	306.42	305.57	306.94	304.89	302.86	304.68	304.08	308.24	307.35	306.72	304.52	304.61	304.83	304.57	305.66	306.06	307.47	306.97	307.58	305.72	307.46	305.83	306.28	302.76	305.2	307.93	307.09	304.85	307.59	305.62	304.72	304.22	304.16	307
328.09	325.41	325.99	326.86	327.43	327.12	327.6	328.93	323.24	330.67	326.7	328.18	330.03	326.91	325.58	327.78	326.57	325.92	328.93	330.39	327.5	326.23	328.12	325.74	327.82	328.26	326.83	327.06	327.15	328.02	328.93	328.7	325.45	326.49	328.39	325.62	327.61	327.74	323.74	326.11	325.91	327.08	326.26	324.79	325.8	327.76	326.3	327.04	328.39	328.1
330.52	328.39	327.67	328.28	326.46	328.8	329.1	328.18	326.57	329.99	331.95	328.47	327.27	328.75	328.71	329.36	330.29	326.77	329.45	329.06	325.87	329.5	327.91	327.41	328.22	330.07	325.47	329.57	326.27	328.79	329.48	330.59	329.45	328.8	328.8	329.52	326.89	330.45	327.52	327.69	329.83	332.06	328.69	327.87	328.61	328.19	328.12	329.71	329.09	325.81
315.89	316.58	312.88	314.2	315.34	316.62	313.26	314.96	315.21	314.1	314.7	314.57	315.51	315.42	317.42	315.02	313.19	316.44	315.45	313.73	315.69	316.08	314.72	314.79	315.72	315.96	314.55	314.86	315.26	314.96	313.83	317.9	315.37	315.26	314.61	314.65	315.55	313.84	315.83	314.99	314.85	316.85	315.82	314.37	315.13	315.86	317.09	313.09	316.46	316.94
307.85	308.35	310.66	309.84	310.36	311.06	307.61	309.99	309.23	307.92	309.09	306.75	305.61	308.39	307.37	307.96	307.04	308.05	308.78	309.08	309.1	307.65	307.07	309.36	306.94	308.97	306.52	306.85	306.23	308.69	311.04	306.94	308.75	308.88	308.4	307.79	308.39	308.72	306.32	309.67	308.74	308.07	310.08	307.56	310.54	308.06	308.28	311.1	309.56	308.41
291.58	295.95	293.84	295.2	292.28	295.63	296.28	296.77	293.64	296.62	297.07	292.76	293.14	294.28	296.03	292.74	294.28	294.94	295.9	296.59	293.88	293.42	294.11	292.75	292.82	292.65	293.06	294.52	292.21	295.89	296.35	297.14	295.09	295.27	294.86	296.14	292.45	294.25	296.04	291.36	295.09	293.56	296.36	295.58	294.41	294.19	294.67	295.07	294.08	293.12
309.05	310.6	309.85	310.45	306.34	309.98	310.62	308.97	310.43	308.5	309.77	308.37	309.83	311.39	310.47	309.69	308.25	310.37	308.07	310.06	308.67	313.11	311.47	309.79	311.55	307.88	308.56	309.96	309.69	309.53	310.23	310.36	309.63	310.13	308.2	311.38	309.49	308.65	309.66	307.41	308.27	309.87	309.83	309.57	309.56	309.78	311.15	310.57	310.9	310.61
308.06	306.9	309.67	311.83	309.43	310.44	307.94	308.51	308.62	307.41	309.78	309.53	308.39	310.43	310.03	310.69	310.12	307.56	308.4	309.71	308.46	308.8	308.7	311.33	310.79	309.56	307.07	307.65	311.76	307.87	308.57	310.85	308.98	306.74	309.62	311.1	310.23	308.69	307.75	306.72	309.05	307.65	310.13	307.42	308.54	310.34	309.52	307.81	311.66	310.96
300.66	299.32	300.5	296.61	302.79	299.11	300.39	300.11	299.69	298.88	299.4	300.03	300.92	301.81	300.04	299.92	299.75	299.04	301.81	301.19	300.41	299.89	299.97	297.57	298.52	299.03	298.92	298.48	301.53	299.38	300.11	300.71	299.01	297.36	297.55	298.74	300.77	298.16	301.76	301.36	296.46	300.94	297.94	299.6	297.63	300.27	301.12	300.02	299.77	299.68
296.53	293.28	294.94	292.86	294.54	293.32	295.97	292.75	293.67	292.94	295.79	294.1	292.84	294.71	294.77	292.1	293.08	294.44	292.61	293.32	293.76	293.38	294.37	295.38	294.87	292.15	292.34	293.41	294.39	293.15	294.56	294.41	293.84	293.59	294.31	295.04	292.96	294.87	294.05	295.27	296.41	294.86	294.49	292.43	293.29	292.16	295.71	292.89	293.4	294.83
298.01	299.34	301.22	297.33	301.16	300.42	297.02	302.22	302.29	299.97	299.32	298.17	301.91	300.42	300.46	299.91	301.94	302.98	301.39	300.44	300.66	301.81	298.81	300.28	301.05	300.34	297.09	299.16	299.6	301.67	299.27	302.59	300	302.42	301.48	300.31	301.72	299.36	301.32	301.59	300.69	299.14	302	301.75	301.24	300.18	300.31	300.35	300.03	298.48
305.9	307.08	307.36	305.68	305.6	306.4	308.11	305.66	304.48	306.49	307.07	307.74	303.69	307.4	308.99	305.75	302.75	306.72	305.14	303.54	307.09	306.82	305.78	306.2	305.99	306.23	306.01	306.65	308.15	305.38	304.31	306.86	307.82	305.31	308.35	308.42	305.87	306.16	306.76	306.46	309.47	304.34	305.34	306.42	306.04	307.14	305.54	305.42	305.74	305.92
304.41	303.57	300.69	304.52	299.39	301.34	303.72	301.29	301.03	303.81	301.81	302.32	304.21	303.5	302.93	301.63	303.21	303.13	303.23	304.02	301.05	305.33	304.11	300.93	302.88	302.93	302.36	302.05	301.87	301.26	305.69	303.42	302.44	301.78	301.12	303.55	302.79	301.13	301.99	300.95	303.99	300.18	302.14	301.63	302.05	302.93	302.12	302.36	302.71	304.81
310.59	313.71	310.79	314.19	312.88	314.77	313.38	313.17	314.46	310.8	314.02	313.89	311.76	313.85	313.29	310.33	311.21	312.53	312.12	310.34	312.82	311.45	310.74	312.94	309.63	313.36	311.33	312.24	310.85	313.46	313.06	311.8	313.57	312.92	312.33	310.54	311.59	312.96	314.08	312.01	312.76	312.76	314.06	313.26	311.22	312.23	311.21	316.83	313.81	314.74
295.62	295.59	296.08	291.93	294.23	298.03	296.41	295.74	292.41	294.38	294.8	296.67	298.28	294.38	295.03	294.61	295.11	293.59	296.49	296.77	296.22	296.43	293.77	294.61	294.13	296.98	298.41	294.98	294.12	291.13	294.49	294.82	295.3	292.15	295.33	295.41	294.95	294.01	296.21	295.54	294.29	294.47	293.86	296.65	296.26	295.26	294.06	292.18	295.75	295.46
314.46	315.23	312.93	314.79	314.64	313.4	315.91	316.62	315.77	317.2	312.59	315.56	311.68	314.68	313.89	312.07	312.57	316.89	311.16	311.91	312.1	311.76	315.21	314.95	315.24	316.09	312.47	314.55	313.66	313.09	315.59	312.55	316.21	312.9	315.98	315.85	313.07	314.08	313.77	312.83	312.88	313.34	314.04	314.24	312.93	314.26	313.53	313.28	313.2	315.01
327.49	328.77	327.63	327.56	328.1	328.58	325.77	329.16	326.65	326.58	326.46	327.36	326.72	326.68	324.77	328.95	326.54	328.14	326.39	326.21	328.36	327.18	324.77	328.3	328.7	327.04	329.09	327.67	326.45	325.05	326.88	328.37	326.69	330.28	328.31	327.46	327.3	327.53	326.75	327.92	323.64	326.84	325.55	329.42	326.89	325.86	329.32	327.87	327.71	326.3
305.43	305.45	305.67	305.53	303.88	306.16	305.02	304.37	304.49	305.37	305.2	304.68	306.19	307.35	304.71	304.08	304.84	304.88	307.93	304.65	304.35	304.88	305.78	304.92	304.44	304.05	305.78	304.54	304.82	306.6	306.5	305.28	305.41	304.88	305.25	304.9	306.33	305.99	303.17	307.11	304.21	308.19	308.11	305.29	308.33	303.45	306.46	305.35	304.68	307.7
327.48	331.39	329.86	328.86	328.72	327.89	329.08	329.16	328.98	326.55	327.37	331.87	330.32	326.33	330.95	328.71	328.57	329.78	326.24	325.8	327.91	327.7	329.75	329.4	328.57	328	325.75	328.12	328.1	328.59	327.74	329.34	329.58	329.14	329.7	330.73	326.61	327.42	328.58	326.68	328.12	328.75	328.28	328.78	326.82	326.66	329.46	329.35	328.42	325.77
307.26	303.77	304.73	305.16	306.15	306.14	304.09	304.65	303.47	304.81	303.22	305.88	305.67	305.43	303.66	305.12	301.95	303.11	304.82	304.23	304.51	304.2	306.95	305.35	304.62	303.65	306.36	303.24	306.83	304.51	304.56	302.15	303.4	305.82	302.8	304.88	305.42	304.42	304.54	303.52	305.8	305	305.65	303.34	303.39	304.76	306.86	305.93	302.65	305.56
302.43	302.62	302.39	302.42	304.41	301.36	302.05	302.62	302.54	301.99	303.65	304.05	302.52	304.11	301.22	304.61	303.66	305.26	303.73	305.18	306.89	303.55	303.01	303.88	302.21	301.43	303.78	301.89	304.85	301.38	302.53	303.19	304.11	303.82	303.91	304.73	302	301.28	301.84	300.97	305.8	303.84	305.94	302.5	301.52	303.33	304.72	306.58	303.04	302.27
312.78	314.61	312.64	315.52	314.41	313.12	311.96	312.71	310.89	312.7	311.08	313.98	312.76	311.6	312.3	316.23	315.24	310.83	315.54	310.95	311.39	311.66	311.15	314.15	312.04	312.61	315.49	311.66	313.56	316.68	311.46	313.06	312.92	313.15	314.09	312.02	314.03	313.68	313.31	316.95	311.48	310.67	312.57	312.06	314.89	314.8	312.26	313.45	313.69	314.24
294.12	296.36	291.9	294.98	294.2	293.07	294.79	296.91	294.98	293.36	295.55	294.95	295.94	294.97	295.51	292.68	294.41	294.8	292.75	295.27	293.84	295.75	293.96	295.96	294.09	293.28	295.42	295.06	296.92	293.78	297.68	295.13	294.46	294.6	297.14	294.64	294.65	293.11	294.38	297.39	293.92	295.39	297.37	293.52	292.59	294.97	294.12	296.75	291.57	297.01
330.4	326.63	328.2	326.69	329.11	330.36	329.41	328.53	326.3	329.93	326.43	328.96	328.07	329.06	330.16	326.94	328.72	329.76	327.9	331.67	326.64	327.08	327.83	331.04	329.55	327.75	328.02	329.83	327.8	329.9	328.31	330.23	331.51	329.26	328.15	328.71	330.54	329.07	332.57	327.64	326.58	327.98	329.31	324.9	327.06	327.14	327.85	330.39	328.58	327.74
304.14	304.19	304.55	304.13	304.05	304.07	303.44	305.74	304.27	304.18	305.18	302.99	305.93	304.71	304.87	301.91	308.03	307.08	303.9	302.82	302.77	303.6	305.12	304.44	303.64	303.59	302.45	303.83	301.61	303.51	304.05	304.61	306	307.05	303.92	304.76	306.18	305.18	303.69	305.96	304.9	302.6	305.49	306.21	304.76	304.19	303.6	307.91	304.7	305.46
301.01	298.32	301.18	298.94	298.9	301.01	301.21	300.42	301.04	301.61	302.32	301.96	301.12	301.86	299.48	301.35	302.34	299.97	300.61	300.45	299.14	298.8	298.2	299.44	299.32	300.43	298.9	299.49	301.38	300.62	302.31	297.78	299.2	300.01	299.87	302.38	300.22	301.92	299.99	301.34	299.47	299.88	300.38	299.26	299.56	298.22	299.31	299.97	300.31	299.59
301.38	302.78	305.17	304.39	302.74	303.56	301.83	300.33	302.61	304.56	300.07	302.84	301.65	301.59	304.94	303.81	302.87	303.38	301.81	303.49	300.35	303.26	301.82	302.29	303.73	303.56	302.7	301.19	300.87	305.27	302.99	302.58	304.89	300.61	301.22	301.93	303.85	302.85	303.83	300.05	301.52	299.83	303.6	302.2	300.95	301.74	304.73	303.46	301.26	302.95
308.29	307.15	307.09	306.8	308.5	307.26	307.74	307.63	307.35	308.35	305.64	304.89	306.91	307.62	310.56	305.39	308.64	306.54	308.32	306.84	308.61	307.73	306.43	306.47	305.9	306.39	306.44	307.6	306.52	306.75	313.47	308.55	308.82	305.5	306.87	305.38	305.96	308.87	304.1	307.85	305.91	307.87	306.01	305.13	307.06	308.27	305	307.09	305.83	306.8
297.6	297.89	298.32	296.64	295.4	296.4	299.85	299.19	296.07	295.99	296.91	295.2	298.48	296.9	299	295.98	293.99	297.11	296.06	296.42	297.16	297.25	296.7	299.02	296.95	296.94	294.97	296.8	297.45	296.69	295.43	294.52	296.22	298.74	298.67	297.12	298	295.73	297.43	297.76	298.79	297.57	295.5	294.59	297.69	296.47	297.05	296.34	296.52	296.74
299.81	299.95	302.6	302.34	300.62	299.52	300.26	300.58	297.53	299.71	302.42	301.85	299.32	300.66	301.25	299.66	301.06	301.77	298.44	297.27	301.88	299.56	301	300.03	301.41	299.13	299.44	301.07	299.15	298.53	300.81	299.33	301.11	299.81	299.57	301.41	300.94	300.09	296.57	299.07	300.97	298.9	299.85	302.19	299.65	300.5	296.83	298.03	300.03	300.82
312.35	313.28	313.76	314.86	311.09	313.04	312.26	316.56	313.44	315.17	313.63	312.41	312.63	314.89	314.52	315.05	311.56	313.3	315.93	314.07	312.79	313.36	312.81	313.68	314.06	314.89	312.42	311.39	310.54	312.06	315.61	313.24	311.34	311.57	317.38	313.26	314.44	312.83	313.49	312.75	310.88	312.5	312.54	312.32	314.09	313.46	311.42	313.11	312.13	316.92
308.5	307.89	307.28	308.04	310.07	309.41	307.9	305.26	308.6	309.4	307.43	308.78	308.15	307.53	308.96	309.63	310.32	310.15	308.06	310.23	308.22	306.27	310.88	308.96	308.12	308.87	308.78	309.9	307.55	310.85	305.72	310.59	305.53	308.52	309.63	310.49	308.38	306.26	307.95	308.41	307.54	309.54	311.46	305.83	307.61	307.26	309.11	307.28	308.33	309.68
331	330.3	327.93	329.42	330.21	326.27	327.32	331.39	327.51	326.76	328.81	328.27	327.25	327.85	328.91	329.56	329.79	329.39	329.81	329.03	325.8	326.7	328.35	328.01	328.53	330.94	331.33	327.9	327.34	327.02	326.88	326.79	329.94	329.98	325.94	325.78	326.2	329.76	329.73	328.12	330.22	329.2	328.84	328.85	329.58	326.88	326.56	331.59	328.94	326.75
325.27	322.2	327.58	324.34	323.64	325.95	326.98	325.06	323.88	325.19	325.83	325.85	325.37	324.55	325.06	328.03	329.07	325.7	327.52	325.36	326.66	326.62	326.49	329.54	323.69	325.13	323.81	326.84	325.08	325.49	327.45	325.44	322.19	325.05	324.36	325.95	327.75	322.28	323.73	324.02	325.05	326.15	323.76	326.97	326.53	325.68	322.39	323.88	326.27	325.74
304.51	307.59	307.18	303.71	306.22	305.79	304.22	305.78	304.83	302.84	305.93	304.74	304.05	305.85	302.84	306.11	305.97	304.58	305.63	305.32	303.27	306.45	306.37	307	304.76	302.65	306.82	306.14	304.33	305.33	307.36	307.26	305.13	303.78	303.91	304.93	307.47	304.69	304.72	306.68	305.37	305.83	305.43	303.95	303.8	305.62	307.94	307.64	307.49	306.14
310.11	309.79	308.89	310.95	310.84	307.41	309.86	308.73	311.95	309.81	308.39	308.46	310.89	308.66	307.19	309.36	308.36	309.87	310.41	308.29	310.8	310.83	309.89	312.73	306.82	309.97	309.83	310.98	310.67	309.86	309.52	309.99	308.63	311.76	310.6	310.22	310.81	307.69	309.96	308.56	310.54	308.41	308.83	311.44	311.18	311.22	309.64	311.03	310.51	311.32
299.93	299.16	300.03	303.03	300.84	299.45	299.58	301.47	296.96	297.71	299.8	299.87	297.95	298.81	299.24	299.94	300.19	298.41	300.53	302.04	299.74	299.48	300.49	299.81	299.94	299.88	300.97	299.09	298.55	297.84	302.7	302.02	299.65	298.05	298.6	300.51	300.71	300.52	299.63	299.47	302.02	295.63	298.78	301.71	300.91	302.52	298.86	301.52	300.18	300.69
296.7	299.22	297.99	294.81	297.54	294.85	298.14	295.52	297.85	295.08	296.68	296.82	299.16	297.12	296.7	298.67	296.61	296.46	299.54	296.8	296.98	296.47	297.63	299.46	296.82	294.8	296.3	295.59	296.64	296.67	296.71	299.72	296.95	296.52	294.43	296.59	300.91	296.75	299.49	297.48	298.77	296.36	296.31	295.37	294.98	294.13	295.29	296.44	298.73	300.15
304.79	304.78	303.29	304.41	303.68	305.92	305.1	302.06	302.42	303.86	302.42	304.34	304.2	306.63	304.49	302.42	306.19	304.33	303.27	301.41	301.38	302.86	302.32	302.48	303.04	303.93	303.36	301.67	302.08	304.47	304.19	302.57	303.87	303.85	303.99	302.78	303.95	301.95	304.14	301.8	305.04	303.22	301.98	301.7	302.63	305.23	303.57	301.86	304.85	301.26
305.84	304.93	304.66	301.92	304.37	303.8	306.77	303.53	304.62	306.95	307.55	305.61	305.3	303.88	303.37	305.68	303.3	303.72	302.79	302.43	304.03	303.38	305.02	303.35	302.94	306.64	307.6	303.2	306.1	304.94	305.83	306.95	303.98	305.2	301.92	305.38	305.72	303.94	301.28	303.97	305.55	305.32	304.06	305.63	304.19	305.88	304.56	304.16	302.01	302.68
313.77	312.27	314.25	312.77	313.48	312.93	316.27	312.21	313.83	312.26	312.42	313.27	313.73	316.84	314.54	314.3	312.64	312.35	312.36	312.04	313.62	313.82	311.32	314.08	313.05	313.32	314.99	314.91	313.44	312.95	314.95	315.49	311.43	316.6	312.91	313.49	313.15	314.48	314.08	314.6	315.43	315.17	313.89	311.56	315.09	314.64	311.41	313.08	313.51	312.55
304.4	304.7	303.4	302.39	303.85	303.27	302.31	303.05	302.6	303.19	302.72	303.11	302.71	302.22	301.34	304.81	303.2	303.12	303.1	304.92	303.39	303.18	305.01	304.79	303.19	301.31	301.68	303.71	305.55	301.39	303.86	303.03	303.77	305.84	305.22	302.68	304.54	303.32	303.97	302.03	303.39	301.3	301.58	304.29	303.77	303.42	300.81	301.41	302.75	302.55
314.47	313.81	315.39	314.62	314.79	314.74	314.36	314.61	313.23	315.49	313.79	313.69	311.27	313.89	310.94	313.18	313.77	313.67	312.94	309.73	310.82	312.71	312.22	312.41	312.7	312.43	316.55	313.76	311.97	314.6	312.95	314.55	312.57	314.34	312.73	312.42	313.19	309.98	312.72	313.65	312.46	312.53	312.64	313.31	313.25	313.84	314.36	313.28	312.24	313.41
302.24	300.88	300.28	302.62	302.17	300.72	304.63	301.94	303.18	297.81	301.86	302.43	304.66	300.41	301.85	302.37	303.05	301.36	304.06	300.38	302.26	300.81	304.44	299.9	303.19	301.8	301.63	303.06	306.37	303.2	304.66	301.03	303.83	301.76	300.94	301.83	300.03	302	301.47	301.69	301.41	302.53	301.53	302.98	304.18	304.16	299.13	303.22	303.81	302.9
309.19	312.01	313.81	312.95	312.52	313.71	315.21	314.33	314.15	313.76	313.56	311.41	313.47	314.19	311.92	312.98	314	313.82	313.4	314.36	313.68	314.22	312.83	314.66	311.26	312.62	312.35	312.1	317.72	311.85	311.9	311.87	311.87	313.35	314.27	315.4	311.76	315.76	314.5	315.64	312.71	312.06	311.38	312.83	312.74	313.94	312.34	314.68	315.39	311.6
305.89	308.18	307.78	309.43	305.68	307.15	308.1	306.31	306.61	306.48	307.37	308.07	309.12	302.5	304.17	307.84	305.98	305.44	304.13	304.39	303.44	306.53	305.62	306.87	306.93	306.89	306.67	305.8	309.11	304.57	304.54	306.17	308.52	305.18	305.68	307.81	304.42	305.87	304.64	306.27	306.9	306.17	307.79	305.63	309.48	307.52	306.02	305.79	308.87	305.97
302.64	302.63	302.02	301.51	301.76	303.39	303.44	303.86	303.55	302.55	304.9	302.87	302.87	300.76	305.18	301.48	301.38	303.92	302.79	300.96	303.11	300.71	304.57	301.25	303.42	301.15	299.96	300.86	301.7	304.25	305.16	302.8	302.82	302.7	302.65	302.57	305.34	302.78	300.65	300.57	300.81	303.16	303.36	302.18	301.08	300.66	301.56	300.87	303.41	302.33
309.74	311.18	307.44	307.51	309.13	310.86	309.53	308.04	309.82	310.44	309.22	308.27	309.48	309.37	308.97	311.12	305.99	308.29	312.3	309.62	309.28	307.62	309.82	310.5	309.5	311.65	310.22	310.29	309	309.34	309.01	309.21	309.33	309.81	310.4	309.24	309.56	310.68	309.04	311.88	311.17	313	308.32	308.61	309.84	310.04	309.63	313.17	308	311.82
303.83	305.66	305.91	301.63	304.3	306.77	306.47	305.09	304.61	304.9	305.23	305.02	307.25	306.96	305.41	303.43	303.67	305.99	306	304.32	306.93	305.13	304.04	304.44	302.45	304.84	305.1	303.9	306.45	306.46	305.96	304.98	308.21	305.15	306.17	305.09	306.2	303.92	304.57	304.23	305.27	305.33	308.16	305.7	304.07	306.88	307.49	304.1	308.42	305.28
320.33	315.89	315.79	318.51	317.32	320.31	316.7	317.67	316.48	317.86	316.15	315.53	320.53	317.03	318.06	316.27	316.56	320.16	317.12	315.46	316.18	317.43	317.49	316.6	319.13	319.65	317.7	316.03	317.09	314.68	318.72	318.68	315.14	318.09	317.05	318.03	316.26	317.3	317.99	317.15	315.74	316.51	317.98	320.06	317.35	318.18	317.73	315.92	322.05	314.76
303.59	302.93	303.75	302.67	304.18	302.49	305.07	305.73	302.25	302.43	301.18	302.14	302.42	302.46	304.81	301.11	304.26	304.69	302.57	305.08	305.1	301.71	303.38	301.59	304.25	304.43	303.42	304.32	305.57	301.63	304.49	303.68	304.9	306.07	301.84	304.45	302.74	302.31	303.62	302.71	301.96	306.79	301.28	302.64	303.79	300.19	302.17	301.54	304.68	301.49
292.77	294	295.94	293.6	295.84	290.36	294.05	293.92	296.12	290.98	293.29	293.05	294.29	295.59	293.31	295.28	293.64	296.07	297.6	295.48	295.39	294.47	294.28	294.16	294.17	291.3	293.37	294.14	296.08	295.28	295.59	295.25	292.44	294.56	295.38	293.82	293.36	295.82	294.16	291.94	294.24	296.05	294.34	294.02	294.07	294.26	295.31	294.41	294.47	293.34
306.44	306.02	306.71	303.48	305.76	307.49	307.66	306.32	307.35	303.88	305.72	303.68	303.76	304.22	304.22	303.47	302.26	303.33	304.33	304.68	306.04	305.14	304.91	306.18	305.59	304.7	303.26	306.18	306.29	308.41	304.72	301.8	304.22	304.35	305.27	304.52	306.79	304.65	303.46	303.23	303.96	306	307.36	305.04	305.43	307.47	305.41	305.52	307	304.19
305.3	306.5	304.34	301.28	304.8	301.73	305	305.84	304.11	303.96	305.62	304.44	302.28	303.78	305.46	305.52	305.75	302.34	307.84	305.15	304.32	302.04	303.54	304.08	307.56	306.26	303.68	302.26	303.76	307.13	304.93	306.29	303.57	304.61	301.47	302.62	305.14	303.89	304.42	301.86	303.35	303.59	301.36	304.6	302.46	304.31	304.8	304.66	302.64	303.21
313.48	315.01	314.09	309.17	311.88	315.52	310.74	317.46	313.28	312.55	312.72	310.78	312.97	315.31	312.64	312.02	310.81	312.26	312.54	312.26	314.03	311.55	313.98	311.72	312.24	312.15	313.91	313.55	315.61	315.98	311.86	312.4	313.92	313.47	314.11	312.18	313.78	312.24	316.08	317.1	310.86	312.3	313.93	314.28	315.22	313.72	313.76	313.33	313.54	313.35
313.73	312.72	310.91	312.5	311.1	312.77	312.08	312.07	314.49	313.13	313.35	315.02	312.92	313.55	313.58	311.48	313.61	314.15	313.55	311.78	314.21	314.22	312.59	314.59	311.61	313.23	312.06	313.32	312.65	312.64	312.86	313.28	312.84	315.05	313.78	313.63	312.62	312.57	312.75	312.51	313.92	315.36	316.13	311.63	313.15	312.19	315.17	312.94	314.96	312.14
294.72	296.07	294.99	294.85	293.56	294.78	292.6	293.46	294.07	295.72	295.98	294.17	296.34	293.48	295.16	293.23	293.83	294.18	294.27	295.65	292.5	294.87	291.31	294.9	296.28	294.62	294.95	295.01	295.04	293.4	295.48	296.5	295.82	296.3	296.69	294.83	294.43	296.61	293.83	295.36	293.52	296.35	292.8	296.8	294.9	292.87	295.25	295.04	294.36	294.48
304.95	306.2	308.95	306.29	306.86	303.96	306.27	304.8	306.63	305.88	304.07	304.48	304.06	306.11	305.8	306.62	304.28	306.5	305.44	306.48	304.36	306.49	304.61	306.01	306.64	306.56	306.82	306.39	304.94	307.72	306.55	304.47	304.87	307.35	306.86	303.32	305.91	306.47	306.96	306.88	308.31	307.4	305.77	305.35	306.2	306.32	305.18	306.84	307.67	305.26
[truncated: 650 more rows]
[truncated: 150 more columns]
