# Supplementary material for: Genetic dissection of main and epistatic effects of QTL based on augmented triple test cross design
Source: PLoS One. 2017 Dec 14;12(12):e0189054. doi: 10.1371/journal.pone.0189054 (PMC5730204; doi:10.1371/journal.pone.0189054)
Supplement: S9 Supporting Information — (ZIP) [file pone.0189054.s009.zip › z5_1800_0.5_5.csv]

300.85	298.12	296.99	301.84	297.19	300.6	302.42	299.15	299.44	300.97	300.51	295.62	299.86	300.81	301.06	300.01	298	301.39	302.09	296.94	298.73	302.14	301.84	303.01	296.38	297.28	301.07	302.22	301.58	302.55	300.05	296.98	300.23	302.29	300.89	301.23	304.6	297.46	299.19	300.62	298.06	298.12	302.32	298.03	300.41	299.26	300.62	300.91	301.66	300.53
315.15	315.37	315.1	316.16	314.25	317.34	314.75	315.54	316.79	318.39	317.92	314.72	312.23	317	315.29	318.31	315.14	316.63	317.11	316.67	315.94	312.23	315.63	315.86	317.94	316	313.95	316.89	315.25	314.93	319.78	318.28	314.07	314.61	313.52	315.44	316.23	315.87	313.45	314.05	316.57	313.36	315.14	312.99	317.87	313.49	315.31	317.1	314.4	317.25
302.42	301.54	300.67	300.75	302.01	299.76	298.61	300.8	302.84	300.08	299.73	298.18	298.67	299.42	300.19	302.57	300.73	304.8	303.54	301.9	300.46	301.24	300.47	300.44	298.18	302.33	298.27	299.01	297.43	298.06	300.18	303.39	302.75	296.75	301.65	296.57	298.73	301.83	297.24	300.44	298.12	298.74	298.42	301.52	298.93	301.24	300.92	295.47	298.11	298.91
307.13	304.53	305.82	304.58	307.24	307.43	306.58	302.4	303.18	302.93	302.89	303.89	306.49	305.9	304.08	306.61	307.61	304.35	304.74	304.38	305.32	307.04	304.09	304.17	301.34	304.86	305.9	304.3	305.61	304.99	299.28	305.27	305.89	303.42	305.13	306.17	302.31	303.78	303.67	307.38	304.95	305.14	310.39	303.14	303	307.76	306.06	300.19	303.22	305.88
306.16	307.2	304.59	302.78	308.52	307.97	309.37	305.02	307.35	304.12	303.79	305.61	308.89	305.17	305.72	306.02	309.22	309	306.3	304.39	302.91	304.49	304.42	306.46	304.72	303.99	305.76	307.52	308.41	302.2	306.37	306.82	304.36	308.85	311.6	304.39	305.48	305.55	308.79	308.99	304.77	306.52	305.24	307.43	304.97	306.75	306.77	308.88	306.94	308.52
316.99	314.36	313.45	313.72	317.81	313.42	315.19	317.48	311.39	316.47	316.67	313.95	318.08	317.28	315.3	316.78	315.28	312.71	314.74	313.61	317.78	315.71	314	311.6	318.7	312.81	318.32	317.88	319.03	317.08	314.11	318.66	317.92	315.68	317.42	318.32	315	313.35	316.93	317.15	314.2	313.73	316.79	313.71	315.08	316.65	313.42	314.63	315.87	316.55
303.11	302.48	302.94	305.48	304.74	304.66	303.12	303.09	303.36	301.97	303.18	304.27	301.4	300.06	299.08	301.47	303.49	302.07	302.66	301.29	302.4	299.51	303.9	304.83	305.53	304.23	302.21	303.39	304.4	305.1	303.96	302	308	303.69	303.06	303.94	303.78	299.17	304.7	304.54	303.96	300.26	304.03	304.88	305.07	301.63	303.38	304.11	302.84	301.28
296.4	293.8	295.3	299.85	296.93	297.05	296.95	299.13	296.68	297.98	296.16	296.41	297.92	295.08	293.72	294.37	296.09	296.9	295.42	293.43	298.5	297.72	295.48	294.65	297.1	295.35	293.51	299.25	296.72	295.03	295.49	293.53	295.38	296.58	294.47	297.95	296.75	293.85	297.08	297.81	295.39	298.41	297.82	300.38	294.65	297.71	293.7	294.08	295.12	296.85
299.85	302.74	299.63	302.31	303.15	301.59	300.28	302.17	303.99	301.71	299.56	304.62	302.58	304.22	300.48	302.78	302.33	303.7	304.13	300.17	302.56	303.96	302.32	304.19	303.74	302.22	302.09	304.38	306.34	306.26	304.78	299.61	304.43	300.79	303.43	302.03	303.96	303.46	304.48	300.77	305.36	299.57	302.92	300.82	304.85	307.28	299.91	299.71	302.3	299.17
315.08	313.7	313.01	313.39	312.6	313.05	310.7	313.27	312.58	312.72	312.49	312.13	313.8	314.74	315.31	315.33	314.56	312.84	313.41	317.66	312.82	316.82	310.44	310.84	309.5	310.56	315.19	310.81	311.74	313.4	313.1	311.19	310.26	311.58	311.22	315.55	310.34	314.75	314.62	315.61	312.32	310.57	312.61	309.94	312	313.63	311.95	313.12	312.83	314.7
293.08	295.12	297.02	293.62	296.5	295.31	293.95	295.09	296.26	293.65	293.43	293.08	293.84	297.62	296.41	294.7	296.43	295.02	291.9	295.19	294.33	296.39	292.24	293.38	297.39	289.1	293.53	296.73	297.77	292.8	291.19	296.45	295.41	295.95	295.45	296.32	295.13	294.29	291.85	295.04	297.16	293.77	296.76	291.83	293.97	296.72	296.69	293.97	292.25	295.32
314.86	311.96	310.51	310.07	310.55	311.58	308.45	312.16	312.67	308.53	313.26	316.38	312.55	313.52	316.37	315.39	310.03	313.15	311.97	311.1	308.22	310.17	312.89	309.5	310.51	311.28	312.27	314.63	316.81	313.15	313.86	308.4	316.94	314.83	311.14	311.7	311.81	309.93	313.88	310.34	311.17	312.17	312.17	310.75	313.37	311.24	312.96	309.64	312.43	311.53
329.79	327.77	327.61	325.17	327.53	329.54	324.13	328.21	326.41	328.73	325.91	328.34	326.6	328.44	330.32	328.23	325.18	325.91	329.69	328.41	327.89	328.26	327.57	325.08	331.28	325.62	325.66	327.81	327.02	327.42	327.75	327.54	327.4	331.43	327.19	329.27	326.98	327.97	325.27	328.5	326.46	326.8	324.09	327.91	329.56	327.95	329.55	326.72	327.76	327.03
304.25	302	302.69	303.75	301.82	306.44	304.34	300.7	302.21	304.44	304.14	301.1	303.72	304.41	301.83	304.64	304.02	300.61	303.48	304.74	303.37	303.8	303.14	305.94	302.86	304.71	303.52	303.55	304.24	300.97	300.97	305.05	304.87	300.44	304.45	304.06	298.26	301.57	301.53	301.07	301.17	304.57	304.69	305.19	301.69	303.33	302.63	304.68	305.89	301.99
310.44	305.07	306.21	303.47	301.48	303.54	302.35	304.31	307.85	305.79	306.68	301.73	305.02	307.26	307.78	305.56	303.83	305.49	306.4	302.72	304.45	304.07	304.87	301.86	305.65	309.08	304.1	307.39	308.25	307.71	305.52	303.82	303.15	301.33	306.23	309.04	308.45	305.39	305.29	306.2	302.45	305.19	305.61	308.34	305.18	302.85	306.28	301.44	305.75	307.03
313.29	313.41	314.77	314.88	315.04	310.27	313.34	314.46	313.55	315.44	312.64	313.17	314.29	313.33	314.63	311.34	306.64	318.07	311.6	313.45	315.25	311.76	314.18	312.06	313.73	313.5	313.28	315.68	318.67	313.71	313.76	314.53	314.84	315.25	312.91	312.61	314.05	312.22	313.38	312.1	313.09	310.7	315.15	314.54	312.52	311.9	315.43	315.49	310.22	313.92
303.38	304.69	301.99	307.57	303.23	303.88	303.95	307.27	306.53	306.07	302.36	303.57	304.27	305.93	306	306.3	306.38	303.22	308.87	307.46	304.04	305.42	304	312.73	309	307.75	307.28	308.99	302.13	306.02	304.91	309.15	308.19	303.53	307.47	309.15	309.58	305.83	310.15	304.17	304.08	303.98	310.05	307.09	306.71	304.22	303.45	302.7	306.36	306.83
306.12	308.01	302.29	311.32	304.61	307.86	302.9	303.95	305.08	304.71	307.43	306.02	307.67	304.07	305.93	305.48	307.05	304.47	308.25	303.94	307.74	307.55	307.23	305.82	307.46	305.24	303.63	303.77	306.73	306.75	308.2	302.75	303.75	305.88	303.75	307.86	306.1	306.91	305.99	302.94	306.31	305.02	304.97	307.12	306.24	304.79	304.74	307.82	307.06	307.23
303.84	306.44	301.85	304.88	302.33	304.55	304.28	302.46	304.6	303.99	305.38	298.76	305.46	304.49	301.05	302.12	302.21	303.04	302.75	306.95	305.69	310.33	302.7	301.65	299.12	302.71	304.24	302.78	302.51	301.23	303.76	303.94	304.84	301.6	307.29	303.7	305.57	302.15	299.38	302.87	306.1	300.75	300.77	307.23	305.18	301.57	303.46	304.38	303.28	303.36
305.03	305.04	306.5	307.03	306.52	300.95	305.33	309.22	304.38	305.28	304.49	305.45	303.78	306.88	309.04	304.13	303.41	302.48	307	304.68	307.36	307.69	304.9	303.84	305.19	306.51	303.83	306.34	303.68	310.93	304.27	306.17	304.11	305.91	302.07	303.83	302.24	305.65	301.53	302.12	304.04	304.15	302.29	303.78	307.29	303.76	308.55	307.22	308.29	303.28
297.64	292.77	294.74	296.42	294.46	295.44	298.06	296.35	295.19	295.16	297.21	294.59	294.43	296.77	295.01	296.19	295.41	297.49	294.5	293.59	296.89	290.98	298.27	290.74	293.24	291.78	294.01	296.62	296.39	293.01	295.51	294.27	295.78	298.63	295.41	290.62	294.17	296.77	296.98	295.94	293.54	294.19	293.94	294.36	293.67	294.73	294.12	296.55	295.57	296.32
302.88	303.49	304.74	304.55	303.9	303.74	305.31	303.74	303.99	304.89	302.53	304.43	305.01	303.65	305.46	305.71	305.85	304.4	307.04	303.46	302.78	304.03	303.93	299.53	303.47	306.15	305.27	307.29	303.15	307.85	300.11	303.14	300.97	305.74	305.38	306.67	299.6	302.12	303.04	309.32	299.83	304.81	303.9	306.61	300.43	304.32	302.83	302.61	305.02	307.47
304.96	307.17	303.34	304.3	306.5	302.5	306.11	306.61	306.24	306.52	305.41	305.82	304.34	306.72	305.94	303.72	304.73	305.39	302.21	306.01	304.03	305.58	303.17	306.19	302.37	304.33	301.75	305	301.8	306.77	304.19	304.13	305.41	307.29	303.27	306.48	305.36	307.84	309.08	308.61	306.21	302.58	303.76	305.18	305.25	304.85	304.43	302.21	303.21	306.8
316.17	315.9	316.22	315.78	315.42	319.55	315.21	314.41	319.68	318.04	311.71	316.55	318.22	315.08	312	315.62	315.78	315.33	314.83	316.06	320.06	316.57	315.83	312.92	317.38	317.31	315.7	320.14	316.8	314.72	318.12	318.48	315.92	316.84	315.94	317.53	314.79	316.67	318.19	318.67	315.28	318.43	322.04	316.76	312.9	319.92	318.79	318.46	319.28	317.91
329.87	329.51	327.32	325.57	327.67	328.97	329.37	323.54	326.18	324.65	325.9	328.09	326.89	328.99	325.8	328.42	328.47	326.68	332.09	331.05	326.11	325.59	326.65	326.26	322.3	324.45	325.37	323.75	325.07	324.12	326.87	324.98	327.43	325.43	328.08	329.82	330.05	329.63	331.03	327.11	325.43	324.51	322.94	330.36	328.03	325.4	323.33	328.79	328.5	325.41
305.44	305.29	307.38	303.92	303.02	302.16	304.49	302.34	306.32	304.7	304.25	306.63	304.93	304.65	307.47	302.92	303.84	308.55	303.41	304.23	308.89	307.27	305.43	305.13	307.84	308.82	302.14	303.79	304.72	307.34	305.94	305.45	306.83	305.02	306.56	305.97	307.09	304.66	302.32	305.41	306.17	306.18	303.74	306.53	304.73	310.06	304.01	304.43	304.86	304.7
301.29	301.21	303.98	305.01	304.43	304.15	305.72	303.7	304.46	301.31	302.35	304.46	304.78	305.87	303.54	303.21	306.25	301.12	303.59	305.16	302.59	300.24	301.38	303.34	302.18	303.55	303.4	304.56	305.79	302.28	302.87	305.58	301.86	304.82	306.05	302.59	305.16	304.31	304	304.8	305.4	305.7	303.35	303.63	301.71	301.3	303.87	305.15	302.67	305.63
299.12	301.19	294.68	297.25	295.22	299.81	297.92	299.3	296.99	295.95	294.29	296.21	295.44	294.66	296.54	295.86	297.07	294.59	302.49	298.47	297.39	297.07	295.45	299.07	298.17	296.8	296.64	296.55	297.76	297.87	297.84	295.41	296.01	292.06	296.73	298.48	297.42	295.75	297.85	295.92	299.45	293.18	297.37	298.03	297.1	297.21	297.42	297.82	298.08	295.26
303.72	306.23	305.66	304.09	306.15	310.99	308.16	305.62	303.35	305.91	306.4	309.27	303.91	304.77	308.09	310	308.04	306.83	307.64	307.73	303.5	308.29	306.17	307.9	305.57	306.66	309.62	305.07	309.84	304.56	306.83	307.62	306.34	306.5	307.18	304.31	304.61	305.8	306.2	305.94	309.59	307.62	311.06	306.04	303.7	306.69	309.5	307.84	307.14	304.95
300.18	302.44	306	304.22	303.51	303.52	301.54	302.57	304.28	302.72	302.57	303.41	301.08	302.49	305.56	303.25	303.13	305.52	304.94	304.41	304.75	303.96	302.59	301.37	302.07	303.03	300.37	302.15	305.2	304.96	302.28	303.07	300.3	301.62	302	303.28	303.63	302.98	305.55	304.95	302.45	305.34	303.56	301.84	303.4	303.67	304.33	304.05	300.5	302.73
316.1	318.11	316.53	320.82	316.9	318.16	317.59	318.29	319.77	316.5	318.08	319.09	319.41	316.79	324.6	321.49	318.52	319.01	317.41	319.41	321.23	318.24	319.64	317.83	320.73	319.62	316.82	317.16	319.09	317.8	315.61	318.81	317.9	321.44	317.54	313.75	316.36	321.15	316.33	318.04	318.85	318.89	318.53	320.07	319.54	322.41	316.02	318.18	315.47	317.11
294.4	292.07	292.9	295.97	294.18	293.72	292.05	296.55	291.81	296.57	293.96	297.33	295.43	295.06	294.09	290.99	296.27	296.86	292.96	296.22	294.07	291.47	295.69	291.25	295.59	294.65	294.66	296.38	292.18	292.89	289.42	293.93	294.34	293.63	292.92	296.59	292.36	289.09	297.35	296.35	298.5	292.65	292.29	293.37	294.25	295.1	295.05	295.14	295.49	291.27
301.08	301.27	301.37	300.02	300.08	302.14	304.83	303.49	306.23	301.14	301.51	298.51	303.75	304.17	301.98	301.65	301.62	301.76	300.66	298.87	302.01	299.94	298.52	299.63	302.68	297.41	302.28	300.96	303.24	299.13	303.29	302.91	304.26	303.62	300.13	302.13	296.68	302.97	300.2	300.27	301.47	300.64	300.31	301.21	299.97	302.54	300.35	300.55	300.05	297.53
305.8	303.87	303.59	306.99	307.74	305.76	308.21	305.18	305.39	306.07	304.82	306.99	306.8	305.54	303.98	308.5	309.98	303.87	304.62	307.05	310.72	306.24	306.29	304.14	308.73	306.14	304.55	308.79	307.53	310.52	307.63	307.9	307.04	305.9	306.92	304.36	307.07	306.71	305.47	305.37	305.56	305.82	304.14	304.51	305.22	310.09	305.91	305.49	307.15	304.58
312.75	312.57	317.6	314.18	315.31	312.41	315.33	315.95	316.15	310.81	312.83	312.02	310.2	314.49	312.08	314.67	317.21	312.37	312.36	311.57	309.93	313.5	315.3	313.66	310.52	315.09	315.27	312.96	310.28	311.01	311.47	315.19	315.11	312.52	311.22	309.47	312.78	312.96	317.28	315.17	311.86	312.45	312.91	313.25	314.18	313.3	312.34	313.03	314.05	312.69
307.86	306.13	308.08	312.41	310.06	307.26	308.59	309.87	309.91	311.4	311.03	308.34	309.49	310.31	306.63	308.64	306.97	308.75	309.76	306.66	308.78	309.8	305.77	309.9	312.63	307.48	307.43	308.88	308.12	309.91	311.41	310.47	311.51	308.82	307.45	311.62	309.9	307.34	306	311.18	312.18	308.14	310.63	312.09	309.01	308.77	305.98	308.76	310.17	308.61
299.58	302.08	300.32	301.99	304.3	301.36	300.9	303.81	305.33	302.42	308.17	302.31	306	305.01	301.39	301.1	302.08	307.11	303.48	307.08	302.99	302.15	305.72	302.41	301.01	304.43	302.4	300.9	298.55	302.3	302.5	303.58	302.1	304.64	299.43	300.07	300.65	300.17	304.19	302.81	305.07	306.27	304.32	301.74	305.48	302.84	303.39	305.08	305.51	298.15
316.88	316.95	315.92	312.54	315.77	314.18	317.95	317.61	316.46	312.14	318.4	314.74	315.13	312.17	314.89	318.13	311.92	314.36	315.09	313.26	314.35	313.27	317.84	313.85	315.83	315.44	311.59	314.14	312.34	312.88	319.43	314.59	313.49	311.4	319.16	313.4	316.01	318.45	318.68	315.6	315.92	313.88	315.42	316.02	317.79	310.85	316.69	312.36	315.14	313.16
306.03	304.27	305.57	304	302.59	305.52	301.89	305.19	306.83	303.41	303.3	302.17	303.33	302.91	303.05	302.59	305.58	306.7	305.06	302.11	300.94	304.13	304.93	304.62	303.38	300.98	302.7	300.92	306.06	305.09	304.54	303.5	304.54	305.9	300.35	305.2	305.76	304.92	306	307.06	302.24	302.16	309.65	309.18	306.82	305.3	305.22	309	306.71	305.41
304.91	307.07	303.95	302.53	305.94	307.19	306.59	299.85	304.21	302.41	304.54	304.69	305.15	304.01	305.69	301.34	304.4	304.43	302.74	305.13	303.74	303.51	304.54	304.26	301.76	302.11	306.54	305.49	303.77	303.99	301.39	303.53	304.23	301.34	302.43	304.61	303.74	303.82	302.6	304.79	307.05	303.25	302.09	305.86	302.25	303.59	302.92	308.05	304.3	303.39
313.97	314.9	313.65	316.97	318.23	320.44	313.61	317	315.61	315.33	317.95	315.43	317.36	308.23	312.65	315.67	313.95	315.32	316.22	317.25	310.61	315.47	315	311.89	314.3	317.85	313.81	316.14	315.94	314.3	318.94	314.93	318.04	315.7	314.83	316.37	315.89	317.85	315.88	318.08	312.91	315.52	318.45	314.94	316.5	315.11	313.05	315.68	315.15	315.85
314.33	316.04	314.59	315.48	317.87	314.03	317.08	315.59	312.54	314.71	319.73	315.73	316	318.17	309.36	314.66	316.27	316.28	313.16	316.31	316.1	316.45	317.39	313.89	317.38	312.32	317.74	315.21	312.21	314.19	313.24	318.57	316.68	315.38	315.18	312.75	316.82	314.85	311.59	317.27	319.1	314.86	320	317.59	318.61	312.74	313.15	312.15	314.76	314.85
301.79	301.69	302.68	300.66	302.77	304.96	301.25	303.16	303.61	301.34	301.81	304.81	303.55	303.66	301.84	303.03	302.71	303.66	306.86	300.66	306.15	300.55	304.6	299.08	303.65	301.99	301.4	301.82	302.58	304.12	302.11	299.71	303.09	305.3	298.72	305.74	302.56	302.13	301.75	300.86	305.23	299.9	305.92	303.15	305.16	304.2	300.63	303.03	303.61	302.37
301.29	304.32	301.04	304.18	302.46	303.46	303.51	305.03	303.52	302.79	305.72	302.59	304.23	302.48	306.94	304.2	301.26	305.26	307.45	300.52	306.29	307.36	302.68	304.25	301.72	303.19	302.57	303.79	300.25	302.12	302.78	306.33	301.12	305.95	301.19	302.95	303.45	300.42	304.33	302.66	302.22	302.86	306.09	302.55	306.67	303.83	306.28	307.54	302.8	301.76
304.45	303.42	306.85	306.43	306.94	304.68	306.92	308.49	303.51	305.95	305.42	302.99	302.75	303.23	305.63	303.41	308.63	303	309.19	306.22	305.12	302.42	302.66	300.8	303.7	302.6	309.76	304.22	306.92	307.16	303.72	302.33	308.04	304.72	307.65	304.75	312.1	303.8	303.88	305.67	305.42	306.39	305.21	305.51	304.44	303.27	304.9	303.88	307.52	306.26
323.2	321.48	317.92	321.51	319.18	320.32	321.89	321.46	320.18	316.26	320.36	318.56	319.49	318.18	321.58	317.15	323.36	322.94	317.96	319.69	319.02	319.95	318.22	324.11	320.96	320.88	320.86	322.5	322.23	320.6	321.13	319.66	322.77	320.31	319.49	320.14	320.44	320.48	323.71	318.41	318.58	317.86	318.5	316.51	316.15	319.86	317.71	318.62	318.29	318.53
308.06	304.09	305.65	306.95	309.23	305.18	309.97	308	305.2	303.96	306.96	306.25	307.94	304.6	305.28	307.66	303.71	305.4	307.89	308.14	307.01	306.75	308.31	305.15	309.58	309.91	306.6	305.72	309.53	302.33	305.59	309.31	304.61	303.63	306.71	307.4	306.54	305.07	305.53	308.04	308.07	304.91	307.34	307.06	305.55	302.92	309.31	307.25	304.36	303.1
297.35	296.38	293.79	299.03	289.7	292.91	294.52	295.59	298.47	295.41	298.26	290.44	296.6	292.11	298.52	291.65	292.22	295.75	295.56	296.65	298.6	292.44	297.13	294.41	295.41	293.35	293.44	297.75	294.72	295.21	292.91	296.36	295.42	290.74	294.73	295.39	296.78	295.13	293.33	293.16	290.67	292.69	296.04	297.38	292.4	295.16	292.82	293.47	295.29	291.16
313.24	312.02	312.19	315.15	310.88	309.99	310.2	312.3	312.76	315.97	309.43	312.99	311.92	315.61	309.64	312.07	310.99	312.16	312.03	313.03	316.13	314.71	309.62	315.97	315.31	314.33	312.24	312.12	312.39	314.15	316.67	312.31	310.28	313.1	311.57	316.36	311.93	314.81	312.12	312.78	311.56	310.7	312.39	312.99	310.39	310.53	314.08	309.26	312.06	312.45
298.97	300.47	301.36	298.68	301.74	296.22	303.98	300	302.28	303.5	299.49	300.15	298.61	298.01	300.45	298.44	299.14	299.74	296.53	297.73	300.21	298.65	296.69	299.47	303.57	302.41	298.95	297.63	299.59	297.91	301.2	298.73	301.97	300.06	297.58	300.13	298.8	298.18	294.62	298.69	297.77	301.18	298.32	300.06	302.24	298.53	304.74	297.22	297.33	299.61
296.72	294.8	294.92	292.19	293.36	295.95	292.36	294.06	296.74	296.23	293.03	297.82	296.73	293.92	295.61	296.08	294.33	295.35	292.34	292.77	295.31	292.81	294.66	295.79	291.49	292.87	292.37	297.42	290.82	296.34	292.76	289.56	292.5	298.4	294.5	295.46	294.25	294.91	296.42	293.25	292.78	294.19	298.05	292.48	293.69	295.66	297.57	296.35	295.56	299.09
305.8	303.93	303.95	305.09	303.28	307.35	304.3	304.25	307.33	304.7	306.31	305.11	303.24	305.42	301.95	307.2	303.91	305.88	306.13	303.03	306.01	304.65	304.5	307.19	305.73	301.86	305.27	302.24	305.22	307.12	303.45	303.84	306.45	305.79	303.48	307.19	309.81	303.66	304.57	305.57	306.56	304.41	305.26	302.23	304.55	302.21	302.21	304.88	306.66	303.11
296.15	303.01	301.82	300.54	294.29	296	298.28	296.15	296.56	294.3	291.58	297.92	299.7	296.18	297.82	298.83	301.34	294.73	294.38	296.69	297.34	298.19	294.47	295.52	298.06	297.51	298.65	298.76	297.61	299.92	300.32	297.02	298.43	296.32	295.33	299.14	298.49	295.37	298.69	296.44	295.29	298.31	296.03	297.9	296.52	297.87	298.78	295.89	300.07	296.09
306.41	306.19	305	303.59	301.85	305.05	304.24	303.11	305.81	303.88	304.13	303.2	309.14	305.44	307.06	304.66	305.69	302.69	303.8	304.89	303.92	305.87	306.82	304.01	304.46	305.81	307.61	303.55	305	303.23	302.82	304.88	305.73	304.26	303.88	307.56	301.57	306.25	300.73	302.59	305.08	299.72	306.68	306.47	308.38	302.55	304.47	305.93	301.77	303.08
325.15	329.29	330.88	325.69	329.26	327.89	325.76	327.37	328.6	326.06	328.55	326.94	328.93	326.36	332.85	330.9	330.99	324.48	328.97	326.92	327.89	330.15	327.68	328.27	331.89	326.51	331.11	329.52	328.51	328.52	325.82	327.73	327.92	327.95	327.87	329.81	327.77	327.94	332.4	323.72	327.15	323.7	327.82	329.84	331.57	327.3	327.04	330.11	329.3	329.52
303.47	304.96	306.26	306.38	307.33	310.41	310.1	304.85	308.76	304.76	305.98	307.55	308.47	309.71	306.34	305.76	307.43	307.3	308	306.95	307.69	306.6	304.96	307.98	306.57	310.6	306	306.12	305.67	309.75	309.71	305.21	310.34	304.84	305.23	301.93	307.82	309.64	306.64	305.83	307.31	310.16	302.7	307.41	306.62	308.55	307.65	310.24	307.13	308.96
311.95	308.38	308.74	314.28	306.86	313.54	313.04	310.26	311.51	308.65	310.96	313.18	312.42	312.32	312.66	306.82	309.33	311.49	311.11	308.37	309.17	310.44	306.5	315.61	309.33	309.77	309.08	309.83	311.3	311.98	305.83	310.82	308.16	312.28	308.89	313.42	308.6	305.47	312.18	311.07	307.92	311.19	308.67	312.31	313.12	308.99	311.42	310.93	309.69	310.85
330.74	329.81	327.09	329.41	328.43	328.13	330.46	327.05	330.32	328.53	331.91	326.44	326.93	327.36	328.61	328.33	325.8	330.84	327.7	329.22	326.21	325.12	328	327.48	329.96	328.4	329.82	327.6	329.06	328.31	329.24	329.12	327.95	331.66	334.09	327.54	329.98	329.48	326.64	326.65	332.65	326.53	327.24	326.43	331.36	328.63	329.79	329.84	328.28	329.19
311.37	311.03	313.87	315.91	315.04	313.18	313.52	314.84	316.86	313.01	312.63	311.7	311.73	315.18	315.47	312.37	315.46	317.4	314.16	314.94	316	313.98	316.06	316.13	313.87	313.7	311.75	311.01	314.37	312.59	312.7	314.08	315.65	315.69	311.71	312.99	314.48	314.25	316.92	315.12	314.84	312.97	312.06	312.28	314.6	313.73	312.66	316.05	315.7	314.82
312.12	313.2	314.82	311.87	307.5	313.66	312.44	311.16	314.06	313.78	312.22	313.96	311.61	313.95	312.9	309.57	311.93	315.88	310.98	311.43	313.94	314.34	313.98	312.09	314.4	309.62	308.58	312.48	312.1	317.7	313.31	313.83	311.66	313.05	315.74	313.91	318.82	312.35	313.37	311.18	312.05	309.68	311.43	311.94	314.33	311.55	313.3	315.07	312.98	314.1
325.38	328.54	327.55	323.26	327.5	326.22	325.36	324.52	324.52	324.92	326.89	329.26	324.75	326.18	327.28	326.06	328.34	327.86	323.7	325.6	329.28	328.3	324.02	326.13	326.99	325.08	327.4	329.33	327.44	328.1	324.25	326.15	327.26	328.58	327.03	324.16	324.52	327.01	326.48	330.72	328.45	325.52	325.89	324.52	324.49	326.28	327.62	326.98	326.67	326.19
314.91	315.69	311.56	315.26	312.08	311.8	314.73	313.58	314.78	311.66	311.11	314.13	313.52	312.45	314.95	316.34	314.08	316.95	313.46	314.14	313.95	311.23	310.7	314.54	310.8	315.26	315.2	315.29	311.41	312.25	315.43	314.74	309.94	311.01	316.22	316.21	316.08	309.73	314.05	316.17	315.54	310.12	315.65	310.24	314.2	316.72	314.87	313.24	314.16	310.95
320.17	314.34	315.69	316.25	315.76	321.32	318.66	319.26	318.08	319.43	319.01	317.22	317.99	317.02	318.04	317.19	316.66	320.85	320.91	318.3	318.81	317.95	317.29	317.38	316.63	319.71	320.38	314.91	313.88	318.3	317.74	322.89	321.43	318.02	319.28	315.81	316.16	318.31	320.98	316.7	316.46	315.54	320.31	318.11	317.86	316.74	319.37	317.71	317.17	319.84
314.36	311.69	314.31	312.45	313.42	315.2	316.33	311.45	314.09	313.75	312.49	313.64	312.68	311.43	315.85	314.77	312.99	315.68	311.52	314.84	308.27	314.21	312.68	311.28	313.63	312.63	308.21	314.74	310.92	310.79	309.73	310.12	315.06	315.18	310.86	310.49	311.79	308.37	310.04	314.79	313	311.66	314.47	313.89	313.73	310.08	315.41	316.15	313.39	310.38
315.16	313.45	314.24	310.67	311.84	312.59	313.23	315.71	312.29	313.72	309.2	312.2	310.45	314.14	313.07	309.21	310.06	312.77	312.14	307.58	315.11	315.02	310.99	314.73	310.19	311.39	313.93	312.06	316.43	315.35	313.53	310.61	312.77	310.39	314.09	312	308.11	312.25	313	310.8	309.45	313.71	314.16	313.82	313.92	312.61	312.72	314.83	316.36	311.8
302.65	301.39	304.24	307.48	303.5	303.37	300.44	304.21	301.87	301.46	304.62	303.28	304.75	303.99	305.91	306.36	301.62	304.67	304.92	299.91	303.57	304.08	301.58	304.45	304.64	301.05	304.8	305.22	303.37	304.21	305.1	307.21	304.1	303.89	301.65	302.23	299.86	303.93	305.36	305.1	304.21	305.81	306.56	303.87	301.64	299.79	303.07	305.2	302.68	302.43
316.15	319.1	316.23	318.84	317.28	318.37	319.57	320.59	317.41	322.43	317.56	318.3	323.7	320.09	320.66	316.67	312.42	316.64	320.99	315.1	318.58	315.97	316.69	321.04	317.48	315.62	315.34	316.95	323.14	320.49	316.29	321.35	314.89	321.73	316.31	319.37	319.07	322.46	319.25	318.49	318.53	316.22	318.89	316.89	317.29	320.13	319.61	316.26	319.16	318.04
301.09	305.05	302.81	304.11	303.81	302.19	300.85	302.2	299.12	301.8	300.95	306.01	302.73	306.58	304.56	300.53	304.05	304.57	305.15	305.47	303.14	304.03	302.77	304.45	305.02	305.76	301.07	300.54	305.11	307.66	305.94	304.08	301.03	304.24	305.12	300.7	302.74	305.79	300.78	306.94	302.79	300.2	304.99	302.58	301	301.29	303.25	300.52	303.09	305.51
314.93	314.62	313.91	318.28	317.73	314.54	312.5	313.98	315.15	312.12	312.01	317.91	314.63	314.98	315.69	315.13	316.17	318.85	312.91	315.16	315.14	313.59	316.09	317.2	312.63	315.32	313.22	319.33	312.92	314.33	317.05	313.67	313.57	310.78	315.78	316.31	315.38	316.88	316.63	317.52	312.16	311.84	316.89	315.85	313.03	311.84	312.98	313.76	311.65	317.74
316.37	316.58	319.53	317.44	315.05	318.61	318.1	318.39	315.35	316.5	314.91	316.32	317.28	314.82	316.51	312.78	318.23	315.87	315.73	320	318.76	316	317.34	315.29	316.78	317.4	318.05	318.22	317.56	317.5	317.74	318.91	317.63	316.15	317.82	316.63	319.18	316.88	315.43	316.66	316.12	315.73	319.55	318.87	314.25	318.96	313.46	316.85	314.65	315.47
320.78	316.68	321.53	317.39	317.66	322.07	317.98	320.69	317.88	314.06	321.59	318.88	321.21	314.61	317.9	321.56	318.28	325.54	322.73	315.53	319	318.04	316.55	318.47	322.22	320.45	321.04	321.05	318.48	316.7	317.61	314.28	319.2	318.54	317.68	317.67	318.77	320.22	319.52	320.79	317.77	322.4	319.86	319.85	320.31	317.88	320.52	320.29	318.26	319.68
299.91	303.65	301.38	305.53	300.2	299.55	302.61	301.86	298.67	299.68	301.15	298.15	300.62	301.15	299.16	303.24	302.08	303.37	301.19	302.09	299.5	302.24	304.03	303.99	299.36	305.25	297.99	301.94	301	301.32	301.09	303.36	301.97	300.22	301.03	300.5	298.52	297.69	303.82	300.27	300.35	300.81	297.14	301.55	301.59	297.38	299.23	299.43	298.46	300.53
316.07	311.15	313.02	314.38	314.97	315.33	315.79	315.42	318.58	314.05	315.81	316.19	315.08	313.61	314.08	315.33	315.48	315.8	315.3	317.55	310.99	315.42	314.91	317.64	319.11	313.2	312.3	316.22	314.89	313.19	316.27	315.53	315.99	316.01	315.26	315.75	315.58	315.79	316.5	317.01	317.72	316.61	314.12	311.17	315.65	313.1	315.63	315.82	313.55	315.61
303.54	304.47	304.47	306.93	299.16	304.39	303.23	304.57	300.9	305.93	307.66	302.77	300.99	302.88	305.85	306.05	304.7	309.28	302.72	306.79	304.47	301.87	301.43	303	307.86	302.73	303.07	306.75	305.57	302.53	304.45	303.86	305.3	306.22	306.65	303.88	303.11	300.15	304.91	303.7	302.46	306.21	302.45	305.4	304.14	301.28	301.38	303.11	304.02	303.33
315.53	314.24	310.12	315.05	314.11	314.07	315.82	311.98	310.42	311.98	314.43	315.12	313.77	313.64	312.61	312.7	310.94	314.29	310.95	312.47	311.66	312.94	315.11	313.46	312.83	315.75	312.65	316.06	312.68	317.76	317.69	319.47	313.33	314.2	310.89	312.08	314.9	316.37	315.32	319.18	314.47	313.54	311.68	310.99	317.77	311.16	312.53	309.64	313.21	313.45
314.33	317.08	314.39	316.81	315.53	316.85	315.84	316.34	316.32	313.2	316.22	315.37	312.71	316.43	316.75	316.91	315.41	315.56	315.47	317.08	314.55	314.47	318.54	313.91	319.81	315.38	315.8	317.89	315.91	312.67	313.62	316.87	317.82	314.3	315.66	317.63	316.49	316.03	312.56	314.1	311.81	314.23	314.64	317.16	316.77	320.14	317.84	315.25	315.31	314.8
312.22	312.36	315.02	313.74	310.82	316.21	314.65	313.8	315.34	312.95	312.93	310.51	312.27	314.4	316.18	316.2	313.5	311.48	312.74	312.76	313.61	315.77	311.48	312.14	311.16	310.62	313.02	313.74	316.28	312.4	311.79	314.82	312.68	313.53	314.58	312.4	313.73	316.56	316.89	312.54	313.61	317.14	314.19	312.34	312.4	312.2	317.08	312.95	312.94	316.56
305.42	301.92	302.68	304.21	306.68	305.29	309.75	305.62	305.56	306.03	304.93	302.32	305.4	303.88	305.08	305.67	306.03	303.07	309.47	304.35	304.77	307.39	307.48	301.27	305.61	304.89	305.57	308.01	306.09	307.71	304.17	302.64	304.4	303.26	302.26	307.98	303.25	303.62	306.02	305.28	305.73	304.58	304.19	299.56	303.73	306.06	305.6	303.1	304.85	307.7
313.2	311.11	316.77	315.3	313.12	314.25	315.15	312.57	314.6	312.32	315.53	313.73	311.88	312.18	313.01	314.7	317.03	317.23	315.67	309.56	310.85	314.68	312.19	314.75	314.38	313.77	312.2	316.15	313.97	315.08	313.19	314.43	313.83	312.47	314.88	313.19	311.82	317.33	314.37	313.69	311.3	314.78	312.51	315.39	314.51	317.42	316.09	312.88	314.29	313.55
292.54	294.72	292.03	295.1	295.34	292.34	295.45	291.99	295.82	292.67	294.32	295.31	291.94	294.36	295.41	291.78	294.37	292.58	294.14	297	294.23	296.43	294.9	293.7	292.67	293.41	292.85	295.39	292.14	295.12	294.35	293.59	294.18	297.71	295.66	295.35	294.58	290.6	293.25	293.71	296.72	295.2	291.06	293.01	291.39	295.05	293.25	288.78	292.71	291.57
302.82	301.44	299.45	304.21	300.68	302.37	305.12	302.77	301.63	302.51	303.71	299.76	301.56	302.21	299.6	300.31	303.48	299.69	298.33	301	304.56	303.8	301.66	302.54	301.67	302.92	302.09	306.26	305.47	302.29	302.84	301.71	303.02	304.39	302.15	299.61	303.04	305.07	300.96	305.23	300.64	298.67	301.76	302.2	300.72	300.05	304.25	299.54	303.89	302.94
309.68	309.73	310.73	309.67	308.51	308.12	311.26	311.66	313.51	313.79	307.66	312.18	309.56	309.9	311.44	311.56	310.23	310.64	312.58	310.75	310.97	309.32	312.4	307.09	311.1	310.3	308.8	309.05	311.57	312	312.92	312.24	315.18	314.36	315.34	312.5	309.75	313.06	310.54	308.54	310.49	312.07	311.84	312.33	311.11	312.6	313.61	310.49	305.92	312.31
303.36	300.82	297.57	304.29	298.26	304.96	304.95	302.75	307.21	301.29	304.81	302.77	303.35	301.01	302.05	303.71	300.07	305.8	301.21	302.12	301.11	305.13	302.61	303.37	303.42	301.97	303.51	300.55	302.53	301.34	303.86	301.2	301.81	301.48	303.47	299.8	299.96	300.2	303.14	304.63	305.25	305.61	304.09	304.48	298.42	302.95	303.03	301.49	300.36	303.11
317.42	318.55	320.49	320.99	322.63	318.17	322.64	320.45	320.08	320.96	321.24	322.23	318.19	321.69	320.69	318.88	320.17	320.77	321.07	319.99	319.82	321.29	319.27	321.6	320.02	319.48	316.58	321.06	322.21	317.4	316.58	318.82	320.01	318.27	319.97	317.77	319.46	321.74	321.24	322.75	318.33	317.03	315.31	321.39	318.13	319.88	318.74	318.37	320.17	322.65
316.26	314.96	317.58	317.56	316.8	312.13	318.2	311.63	315.32	317.79	311.97	314.7	320.31	316.23	315	314.94	315.54	314.39	314.46	315	312.25	316.01	312.1	314.54	314.28	315.67	312.25	312.43	318.01	311.5	315.77	317.49	316.41	315.73	313.26	314.04	313.71	314.25	314.6	317.3	314	314.3	313.77	315.09	316.92	314.03	317.55	316.96	315.45	315.68
321.95	319.35	318.06	321.68	322.12	322.03	319.4	317.21	316.62	317.66	317.8	324.12	317.92	320.51	317.43	322.23	320.64	319.41	314.18	322.87	321.55	319.67	317.28	320.44	319.45	317.1	320.52	317.83	318.79	317.57	318.95	316.63	317.59	321.55	315.49	320.54	320.5	321.21	317.58	312.3	318.82	321.89	319.16	320.05	320.37	319.11	320.94	319.03	321.1	320.64
313.43	307.93	311.7	307.48	309.85	309.01	309.96	310.13	309.65	307.21	306.45	307.11	307.61	305.87	311.84	309.31	307.13	307.72	306.43	304.79	310.07	307.33	311.12	314.24	313.91	310.52	307.12	310.14	309.32	306.91	310.49	308.11	312.34	307.9	309.29	311.86	313.17	310.12	311.19	306.61	310.42	304.84	309.66	310.2	309.57	309.82	310.43	307.11	308.88	305.55
306.61	303.63	304.15	305.82	304.24	306.8	307.4	306.68	303.95	302.26	308.87	304.61	308.21	304.8	307.44	305.39	309.35	305.13	303.59	306.78	304.64	305.68	306.1	307.88	306.31	305.3	306.64	302.08	307.42	305.38	304.61	305.24	305.22	303.07	306	304.32	309.57	303.77	308.82	306.49	303.37	308.51	302.8	305.07	301.83	306.29	304.22	306.65	303.4	305.27
319.32	316.33	320.91	317.02	317.83	319.81	317	319.57	315.57	318.7	317.29	321.18	316.59	316.34	319.28	318.47	317.92	319.03	316.26	320.97	318.82	322.12	320.25	316.22	314.65	322.01	319.1	316.7	316.64	320.35	317.91	318.8	316.38	319.84	315.72	320.81	321.05	320.6	318.04	318.93	323.13	317.82	317.88	316.95	316.04	317.77	314.17	318.68	317.6	319.98
306.31	300.37	302.35	304.1	303.14	307.82	304.45	303.42	305.17	302.7	303.47	308.53	308.63	308.77	309.36	299.79	304.81	304.38	305.25	303.49	303.9	304.58	306.56	305.02	305.3	304.31	303.12	302.43	301.36	304.63	302.18	304.69	301.21	303.68	300.03	303.01	303.85	303.72	301.57	304.91	303.85	301.4	304.49	302.57	306.86	307.71	301.86	303.85	304.39	306.75
297.64	297.73	294.25	294.34	295.63	295.97	297.52	297.39	295.39	292.31	290.78	291.47	294.72	295.42	294.49	293.73	297.08	291.25	293.26	293.98	294.75	296.17	294.53	297.95	293.09	293.27	290.97	299.36	295.48	296.06	294.92	296.31	295.88	298.58	295.67	294.93	291.85	292	297.99	292.73	292.81	294.39	292.83	294.81	295.58	294.12	291.8	292.69	299.12	296.83
307.7	310.54	309.25	309.78	311.49	307.18	313.91	309.95	310.87	307.57	311.52	313.9	309.24	307.65	309.4	309.49	308.72	309.19	310.65	310.74	311.3	305.81	308.94	308.34	307.46	306.02	309.01	311.44	312.55	311.03	312.09	309.63	309.56	312.39	308.51	311.75	310.62	309.8	310.34	310.63	313.7	311.1	312.13	307.57	314.46	310.5	307.67	308.08	310.23	312.52
313.39	312.9	311.77	312.68	312.83	313.95	313.3	309.32	310.75	312.45	314.6	310.52	307.83	313.09	312.66	310.53	311.32	310.74	313.4	313.43	310.37	312.89	311.2	313.89	311.67	311.56	311.87	315.55	310.92	313.13	311.66	312.75	310.43	315.46	310.23	312.63	311.82	310.66	311.08	312.79	311.18	313.73	313.14	312.86	313.99	313.8	312.46	313.28	312.72	312.54
299.93	299.13	300.05	300.99	298.49	299.76	300.56	299.2	303.53	307.2	299.99	298.62	301.28	299.56	301.21	299.05	297.89	304.64	299.08	300.7	300.54	302.82	300.51	300.83	298.89	298.44	298	299.62	299.05	297.06	303.89	300.31	303.53	295.75	297.84	297.69	303.4	300.73	300.46	296.87	297.05	299.32	300.9	300.21	298.62	303.73	298.86	298.78	299.98	302.04
304.35	303.2	302.51	305.87	301.81	302.48	301.97	297.75	301.06	302	305.49	300.42	299.68	303.84	301.37	297.73	303.42	306.12	301.96	304.17	302.22	302.82	301.7	300.03	302.42	302.52	302.78	302.54	301.31	300.51	304.16	300.61	303.15	305.43	303.78	299.04	303.74	301.04	296.75	300.77	304.36	302.25	304.84	305.11	302.89	298.65	301.15	302.79	299.64	306.13
306.56	308.83	307.49	302.34	306.85	306.48	302.45	307.31	308.27	303.39	303.35	306.87	306.58	305.54	306.38	306.65	307.62	304.88	305.97	304.36	303.66	307.7	308.11	308.34	305.38	306.6	303.15	304.71	307.7	310.39	307.81	306.4	306.11	305.28	305.67	303.95	305.2	305.2	308.32	302.25	305.07	303.65	305.95	308.1	307.06	307.99	305.03	304.76	306.95	303.57
304.52	304.49	305.6	305.13	305.66	304.62	306.45	303.11	303.31	304.3	307.62	306.11	302.86	307.14	308.59	305.55	304.69	306.08	302.74	310.52	307.04	304.94	303.65	306.38	304.88	305.53	306.13	305.76	304.34	305.06	305.38	302.44	305.94	303.11	305.15	303.72	303.62	307.42	306.01	305.18	305.62	306.61	303.35	308.8	303.85	307.3	307.21	310.53	307.44	308.51
318.76	322.33	324.26	323.4	316.53	318.55	319.72	315.42	316.13	319.16	317.73	318.8	316.51	316.75	317.19	320.59	318.33	318.36	318.48	319.59	320.7	315.38	317.91	319.17	318.51	319.3	318.09	315.95	317.37	318.36	317.38	320.85	318.32	322.34	323.33	316.04	319.45	319.01	319.27	318.74	316.38	320.91	317.82	319.84	318.14	316.35	317.51	320.79	319.22	318.81
318.84	314.82	319.87	316.7	315.09	319.35	316.87	313.8	321.02	319.58	314.14	320.19	320.56	316.94	315.89	318.5	319.01	323.05	316.49	322.13	317.96	316.3	320.11	317.08	317.71	316.67	317.8	316.16	316.07	320.8	316.4	314.66	316.87	317.71	317.87	317.95	319.11	317.85	321.6	314.03	317.27	319.28	318.05	323.84	316.36	319.03	320.56	319.84	317.19	321.16
305.86	307.58	306.51	305.79	309.12	307.32	306.55	306.64	306.55	304.29	309.07	309.45	306.6	308.76	306.71	304.93	307.83	304.29	309.72	305.65	304.03	301.85	307.83	306.25	305.35	306.46	309.72	306.07	311.03	305.41	309.6	305.9	306.95	307.23	303.18	306.9	306.91	307.83	307.42	306.86	306.17	306.45	310.05	307.86	305.52	306.92	304.28	309.84	305.68	304.82
308.97	312.39	311.61	308.83	310.11	306.21	307.33	311.74	308.49	311.7	313.9	308.29	309.56	311.09	310.23	309.03	313.19	311	311.81	308.03	313.12	313.59	308.32	311.25	310.09	309.28	313.15	311.81	312.05	307.8	309.75	309.56	311.08	311.84	312.55	308.11	308.38	309.16	309.12	308.38	310.11	310.18	311.82	308.33	311.33	308.46	309.09	307.95	307.39	308.47
301.19	299.34	300.33	299.04	300.72	304.46	301.74	297.7	296.3	303.64	300.58	299.68	299.57	296.68	295.59	301.06	299.79	300.39	298.64	298.13	302.13	300.17	299.98	297.57	297.21	296.41	300.24	296.5	301.45	296.67	300.62	300.8	303.72	298.75	298.38	298.66	301	297.98	302.17	300.15	297.63	303.66	297.17	298.31	301.69	302.37	299.75	301.1	302.47	299.85
312.8	313.62	315.89	315.21	310.56	310.85	314.04	310.77	308.27	312.52	313.83	315.06	314.03	313.33	316.62	312.71	309.42	310.31	310.02	311.2	312.1	313.25	313.2	314.49	314.61	315.28	313.95	311.32	314.05	312.62	312.66	314.37	313.33	313.48	312.44	313.41	313.48	314.61	313.38	313.02	310.73	309.44	310.76	312.1	315.41	317.59	316.76	312.41	314.41	314.65
301.9	301.77	300.72	302.39	304.5	305.44	303.65	301.9	304	301.9	303.18	302.85	304.83	300.25	300.64	301.49	305.34	301.57	302.05	304.69	301.33	302.57	302.84	300.42	304.34	302.72	303	299.64	300.66	304.68	302.66	305.08	302.63	300.88	305.52	303.66	307	300.62	302.4	304.63	303.64	302.3	301.46	298.58	302.16	301.74	302.88	302.11	301.12	304.48
306.06	303.05	302.15	302.16	305.58	301.8	306.6	305.62	302.22	306.8	303.19	307.39	304.13	306.36	301.65	301.67	302.19	301.75	302.51	302.51	302.03	302.45	300.58	306.25	308.34	304.77	304.21	304.18	301.05	301.02	304.19	299.52	305.25	299.56	307.74	303.1	300.85	304.59	303.82	303.07	305.47	307.24	305.56	306.52	305.19	300.55	300.26	300.48	300.93	302.27
304.24	301.45	304.32	306.33	303.24	301.63	305.13	303.57	304.88	305.09	307.28	303.46	301.21	303.54	306.64	305.47	303.3	303.38	305.61	304.57	305.53	303.46	305.08	307.88	305.66	306.15	304.74	301.44	305.85	307.06	309.73	304.86	305.13	306.06	306.97	306.4	304.21	304	301.05	304.94	310.21	302.85	304.8	304.23	305.12	306.19	307.28	303.27	306.84	309.59
302.58	302.82	305.35	302.85	302.35	305.14	305.14	304.4	305.14	301.94	305.71	303.46	305.88	302.99	305.35	305.33	305.91	306.91	309.46	302.35	307.98	307.59	305.18	303.92	305.57	302.62	300	306.3	305.9	307.27	305.3	302.41	303.71	305.96	302.14	308.09	306.46	306.32	303.05	306.7	303.84	306.93	304.83	301.13	302.17	306.4	305.76	303.41	304.7	308.24
319.81	319.01	317.69	318.95	318.29	318.54	317.48	314.24	318.95	312.84	319.08	317.55	313.22	318.78	316.75	322.72	316.22	318.31	318.29	318.26	318.21	315.23	318.6	318.25	313.46	316.11	319.41	316.43	315.85	318.16	318.49	317.29	313.86	319.66	318.2	320.32	313.92	318.7	315.23	317.06	316.25	317.35	314.81	317.71	320.19	317.75	314.63	313.9	319.3	319.06
319.32	315.16	316.5	317.5	315.01	316.27	314.72	315.71	314.2	319.04	318.72	318.59	313.2	315.96	317.48	317.14	316.86	320.09	319.39	319.83	316	316.75	321.76	317.56	319.03	318.15	316.96	320.21	316.71	315.2	315.98	315.39	316.45	314.07	315.67	318.85	317.04	316.28	318.8	316.94	313.4	319.58	314.44	319.4	317.98	315.97	317.79	317.6	319.62	315.87
310.58	315.83	309.85	312.31	312.66	310.63	312.33	310.14	311.36	306.44	307.55	308.18	311.61	309.31	308.32	307.2	311.54	309.82	308.48	312.26	306.1	308.96	308.45	312.2	308.67	309.88	308.43	309.23	311.83	309.81	313.04	312.63	309.11	311.38	310.9	309.13	309.73	310.38	310.22	310.62	316.93	310.46	311.04	309.9	310.55	312.29	309.26	308.93	309.98	310.33
316.72	312.18	316.49	315.57	317.54	316.16	317.33	313.12	318.5	317.79	318.12	318.03	312.88	317.79	315.44	312.92	315.66	316.6	314.52	320.61	315.48	319.2	317.88	318.43	314.88	318.09	316	314.4	309.93	314.29	316.09	315.55	315.9	318.41	317.63	316.69	318.52	317.28	317.3	319.53	317.53	315.19	314.83	315.44	311.87	318.5	318.7	312.17	314.17	319.06
303.88	298.76	304.79	301.28	305.85	305.03	305.96	301.16	307.5	309.81	303.38	297.24	305.75	303.34	304.48	300.4	305.07	301.07	304.07	305.33	304.85	306.93	305.06	302.06	304.2	301.74	300.8	303.24	305.7	302.94	301.32	303.44	303.38	304.28	305.29	304.37	305.99	304.34	304.23	301.91	302.99	303.1	304.17	300.43	300.76	307.2	303.59	305.94	300.78	302.91
308.1	312.22	309.03	304.82	312.26	309.06	307.49	309.29	311.06	309.08	307.3	313.08	308.85	307.46	311.24	306.25	304.98	310.67	309.48	307.83	307.89	306.41	312.72	307.29	311.82	308.07	309.18	307.53	308.31	307.32	310.11	308.27	310.11	308.3	306.78	311.55	307.09	308.6	307.16	307.14	307.03	310.59	304.64	312.79	310.29	304.36	309.08	310.16	310.23	311.52
325.64	324.21	322.59	321.91	322.08	327.55	322.5	325.88	324.72	324.06	327.06	324.2	324.57	327.71	328.52	325.95	327.17	325.47	321.64	327.41	323.09	327.17	326.42	324.58	325.19	323.67	325.22	326.27	323.64	323.56	320.29	326.84	323.93	324.24	321.92	327.69	327.62	323.37	321.7	327.1	324.92	325.04	323.88	326.85	324.71	325.99	323.53	324.85	326.79	326.8
315.08	313.97	313.76	316.62	315.32	317.37	316.42	318.24	313.97	311.7	315.32	315.73	316.05	311	309.5	311.64	314.75	314.13	315.54	312.16	313.25	313.59	314.72	315.84	314.94	317.1	314.38	314.78	315.3	311.87	316.51	313.13	315.25	317.12	310.83	312.19	313.71	316.39	314.45	315.6	316.65	313.01	309.31	310.29	316.03	312.36	313.9	316.16	314.05	312.28
299.2	300.34	296.92	301.39	303.61	300.86	302.08	303.14	300.9	300.91	301.48	297.94	301.63	300.29	299.21	299.91	302.82	302.04	300.36	301.36	301.22	303.23	298.71	303.83	299.54	299.97	300.37	304.66	302.95	303.77	300.42	301.99	302.63	303.73	300.44	300.74	304.01	301.1	302.89	300.61	299.62	299.38	299.58	300.13	301.52	302.91	298.69	298.92	302.73	302.88
307.98	304.87	304.63	302.74	304.12	305.37	308.05	302.22	307.78	308.31	300.82	303.24	305.19	304.72	303.6	306.87	304.48	307.5	306.9	306.47	306.81	308.48	303.86	303.9	305.88	305.91	308.17	301.96	301.8	306.04	304.07	306.88	304.46	304.39	309.09	305.87	307.39	309.9	305.27	304.96	303.95	304.95	306.98	307.68	305.33	306.71	300.97	304.45	306.6	307.13
318.03	315.44	317.86	315.28	317.32	316.65	314.9	315.1	315.43	316.92	315.79	314.85	313.08	312.39	317.23	315.16	313.4	314.12	315.69	318.13	314.55	316.53	315.08	316.67	314.02	315.42	317.19	316.09	314.06	317	315.49	314.23	319.84	316.53	314.99	314.75	315.17	319.61	318.92	313.13	316.39	314.69	317.56	315.12	315.13	313.57	315.38	314.98	316.35	315.53
303.6	302.85	305.18	306.9	302.77	307.38	302.71	302.6	303.21	304.4	300.64	303.97	303.3	304.19	305.97	302.43	300.46	301.19	304.54	301.2	303.66	302.96	303.27	305.17	299.18	304.37	304.47	306.26	303.49	302.4	307.73	303.28	302.85	298.34	302.43	299.87	303.02	303.23	303.42	303.39	302.11	304.92	304.3	303.53	300.81	304.21	301.97	301.75	305.63	303.8
313.92	317.86	314.01	316.19	318.66	316.13	317.07	314.12	317.18	317.07	320.22	310.98	315.41	316.86	317.85	318.19	316.08	316.03	315.11	321.04	319.74	319.35	315.58	313.8	315.84	317.75	318.71	316.97	316.69	318.58	315.69	316.46	319.08	316.99	315.95	313.22	316.25	319.47	319.63	315.5	316.86	318.53	321.44	317.78	319.26	317.26	318.09	318.84	316.13	321.18
315.32	315.38	310.83	311.26	309.45	311.41	317.23	314.19	312.51	312.86	313.33	317.49	315.16	311.23	314.65	311.22	312.2	309.18	314.15	317.37	311.87	315.96	315.56	312.06	311.73	311.06	312.86	311.38	315.79	313.77	311.3	311.94	309.66	311.65	311.64	309.27	316.5	314.92	314.99	316.8	308.49	311.01	312.9	313.96	314.88	315.06	316.16	314.62	312.57	312.54
303.97	303.07	302.56	300.69	306.75	304.08	303.27	304.05	306.41	302.33	305.7	303.57	306.02	303.1	304.01	304.99	303.06	304.5	304.2	301.99	300.72	302.92	301.87	306.49	298.63	299.89	299.6	304.12	302.39	302.33	304.83	300.59	303.98	301.15	305.01	303.3	303.36	306.05	303.54	305.03	303.36	302.96	301.69	303.42	304.59	305	300.26	303.38	308.5	304.08
315.12	317.47	312.8	313.38	316.26	316.74	312.77	314.24	314.57	317.75	310.42	314.56	315.16	315.76	313.87	318.02	312.4	317.11	311.58	313.31	315.3	318.05	315.78	314.73	316.74	314.55	314.81	317.03	313.5	311.4	314.63	316.52	311.4	314.57	314.42	313.99	313.36	314.65	315.8	316.76	316.75	311.61	315.36	311.66	316.45	314.92	315.89	313.68	314.88	312.24
302.92	298.36	301.6	301.47	301.01	298.4	298.26	300.29	300.77	301.95	301.09	300.95	298.23	298.74	301.88	298.22	296.18	299.68	295.74	297.17	300.3	299.32	301.83	302.73	297.99	297.97	299.08	302.25	301.36	299.29	297.15	300.57	302.06	298.83	299.19	301.11	299.81	299.9	300.81	297.53	304.41	298.72	298.31	300.59	298.61	300.58	301.47	302.01	300.29	299.17
299.39	302.32	304.66	299.2	304.17	303.9	303.24	303.45	303.96	304.02	305.07	304.83	299.82	304.64	303.08	304.08	305.53	303.75	305.27	303.33	302.78	305.6	304.33	303.31	303.17	300.75	301.69	304.96	303.67	304.59	307.27	303.76	306.78	304.04	301.95	302.19	303.2	305.66	302.24	302.59	300.98	301.25	299.4	304.46	306.2	303.29	304.51	303.44	301.41	302.07
301.83	302.6	304.77	303.2	302.8	304.24	304.46	308.14	301.95	303.35	302.33	302.39	301.21	305.36	304.66	305.94	302.8	304.64	302.4	296.8	304.06	304.9	304.24	305.79	301.89	305.21	304.12	302.4	304.18	299.95	305.3	300.88	303.89	299.09	302.9	304.61	302.86	303.94	301.08	299.91	301.9	302.52	301.58	300.84	301.88	302.99	305.49	301.71	303.86	303.2
316.62	313.97	318.83	316.16	313.71	316.51	317.15	314.42	321.93	318.14	320.77	317.29	317.05	315.51	317.34	317.32	317.49	316.1	315.46	318.92	317.33	318.79	318.48	316.23	317.75	318.03	316.73	316.88	311.72	318.14	319.24	316.12	314.48	319.86	319.14	317.29	318.21	314.79	316.35	319.9	320.45	317.32	315.3	317.17	318.35	316.5	319.54	314.85	317.01	315.83
299.72	300.93	300.5	300.03	298.88	300.46	301.39	296.05	299.04	301.96	298.26	300.83	300.2	303.14	300.65	303.87	303.02	301.93	301.62	297.6	298.52	298.69	297.72	299.73	300.91	301.81	301.33	299.29	303.54	301.16	301.13	300.39	297.37	303.49	298.57	299.73	301.93	297.64	299.97	302.3	302.81	302.22	301.82	304.22	299.69	301.75	303.99	300.63	301.79	299.64
316.97	319.39	317.44	319.87	315.57	319.36	314.09	317.98	317.81	318.33	315.2	316.29	320.6	315.31	317.02	315.51	318.94	319	317.47	314.29	312.38	318.34	320.46	317.21	315.15	319.74	313.97	315.61	315.33	316.46	316.79	318.17	319.77	319.87	315.79	317.09	318.06	316.24	315.66	318.56	320.2	317.01	321.04	318.15	319.23	317.54	316.23	319.3	318.35	318.88
297.58	293.09	294.34	293.3	294.47	294.87	296.03	297.56	295	297.15	295.98	295.9	298.42	292.86	292.81	297.11	292.1	294.52	295.28	297.1	295.33	298.47	297.2	295.77	298.28	297.96	294.61	295.53	295.92	296.18	298.37	297.27	294.66	295.52	293.38	292.12	293.21	297.02	295.3	292.68	291.78	297.58	295.83	296.39	294.35	297.62	295.44	293.35	293.75	296.6
329.23	330.21	327.26	326.54	329.05	328.11	329.74	327.3	324.69	325.29	327.41	330.14	329.74	327.61	326.11	327.27	327.55	328.96	324.66	328.64	329.68	328.08	326.53	329.2	324.84	327.71	326.65	329.89	326.2	330.14	329.56	330.12	324.19	325.98	328.42	327.41	327.05	329.11	329.26	326.99	328.31	326.94	326.16	328.64	327.6	330.72	330.28	324.85	328.02	327.93
309.66	310.89	312.19	311.81	314.85	311.27	313.37	312.23	314.51	313.33	309.8	311.94	314.12	313.89	319.03	315.52	313.09	314.62	312.46	314.65	317.7	313.27	313.81	314.29	314.19	315.17	313.35	310.51	313.76	313.41	313.26	310.81	316.43	313.88	311.92	315.39	310.68	313.55	309.8	313.24	315.62	314.27	313.42	310.47	315.96	312.36	310.81	316.6	312.97	312.03
312.34	309.67	309.11	311.05	308.41	310.62	314.21	313.1	312.19	310.08	311.65	308.47	309.61	309.42	312.32	310.5	312.75	310.4	313.04	311.94	312.7	311.23	310.15	310.62	311.75	313.08	310.1	313.15	311.16	309.23	311.94	312.96	310.91	308.53	309.62	313.51	312.8	308.97	312.65	308.79	310.34	310.91	312.22	311.55	313.92	310.58	313.24	311.77	309.37	310.62
327.21	324.68	325.73	325.18	324.73	324.56	322.5	325.91	327.83	321.73	324.41	325.22	324.18	327.34	328.56	326.86	325.79	325.39	326.74	323.39	327.94	324.82	329.75	325.04	322.37	328.61	324	324.95	321.09	324.14	328.33	319.5	329.64	328.58	320.13	323.87	325.42	319.09	323.5	327.81	325.68	323.81	322.15	323.54	323.18	324.25	325.66	323.74	326.45	327.06
308.14	305.62	305.77	305.58	307.22	306.53	305.31	306.7	310.6	304.87	304.83	307.36	306.13	308.7	304.81	309.85	309.4	312.21	304.45	304.99	305.59	302.61	305.08	303.92	306.51	308.53	306.74	304.79	308.86	302.38	307.85	308.73	306.61	306.73	305.65	307.35	306.54	301.36	304.49	307.41	306.52	307.23	307.93	304.66	306.37	305.45	302.5	303.26	308.17	303.59
302.09	303.46	305.28	304.92	300.58	300.9	303.61	301.31	305.87	303.27	302.55	305.37	303.48	305.98	307.58	305.73	307.09	303.1	303.54	302.52	303.42	302.81	300.46	303.36	299.49	304.19	302.48	306.04	304.44	304.47	304.81	300.93	308.19	304.66	303.08	298.38	302.37	306.32	305.15	300.42	307.19	302.56	305.23	301.87	304.71	299.82	302.71	306.26	303.27	305.81
299.9	302.44	302.67	305.7	301.59	302.1	306.77	301.2	299.97	303.5	303.78	301.74	304.55	303.58	302.31	303.56	305	301.84	300.5	301.88	301.41	302.91	307.14	303.47	302.37	301.08	302.57	302.02	299.5	303.35	303.15	301.35	302.67	302.22	305.99	303.28	302.06	301.61	301.81	301.18	299.33	303.27	306.07	302.54	303.13	300.29	302.49	301.52	301.2	304.99
301.4	308.04	301.12	304.38	301.82	304.76	301.21	305.48	302.2	304.76	303.12	303.1	306.32	299.54	304.2	303.89	302.52	304.97	301.93	302.67	304.04	303.94	305.47	306.37	304.05	303.71	307.13	304.13	304.8	304.45	300.84	302.54	304.3	301.89	306.15	304.29	300.64	300.46	302.72	302.09	303.3	306.72	305.6	303.42	302.92	304.5	303.95	302.92	304.51	304.6
314.9	310.03	309.61	312.3	309.07	312.89	310.95	313.75	315.69	313.96	313.68	313.46	316.84	313.96	312.91	309.26	317.44	313.08	311.52	312.49	312.95	313.68	312.37	312.56	314.38	313.6	313.65	315.67	312.93	313.01	315	313.18	311.1	315.91	316.52	312.19	312.97	316.77	315.24	315.72	316.27	314.24	314.07	315.13	311.8	310.77	313.74	312.88	316.8	310.32
304.56	300.37	304.11	304.29	303.96	302.8	307.53	304.71	304.45	302.44	305.18	303.93	305	306.49	300.58	301.83	304.62	303.11	305.27	300.93	304.78	302.28	301.72	303.68	303.81	303.44	305.68	300.26	307.35	302.79	299.98	302.85	307.14	308.23	305.47	298.33	305.31	304.19	304.82	301.22	304.57	305.22	305.15	303.06	304.5	305.86	300.43	300.71	308.22	307.5
305.45	306.5	306.7	304.91	305.53	306.17	305.55	302.72	304.17	309.02	305.35	303.97	304.92	301.59	306.76	309.07	303.49	306.63	306.45	304.59	302.29	308.19	305.36	303.98	306.22	305.5	303.68	304.23	305.19	307.83	304.55	305.2	305.28	305.89	304.87	302.67	305.31	306.66	304.36	303.73	303.78	305.73	303.07	305.88	305.14	303.48	303.71	306.58	302.58	303.4
330.64	328.18	330.48	330.76	328.84	330.3	326.07	323.63	328.67	329.4	325.9	330.71	325.96	329.97	328.13	326.49	326.24	328.47	330.42	329.15	328.12	331.88	325.76	326.16	324.95	327.32	327.53	326.31	326.59	327.51	326.32	324.87	325.32	326.46	326.63	325.78	324.42	326.71	326.74	329.05	326.51	329.22	326.68	329.94	328.56	326.75	332.16	327.49	326.06	327.4
301.17	301.4	303.23	302.75	302.86	301.8	302.57	303.34	304.88	302.57	300.8	304.27	305.46	304.23	305.82	307.27	307.13	306.62	305.53	301.03	304.41	304.45	302.67	301.7	302.74	307.97	306.58	306.35	301.96	305	302.83	302.54	303.55	303.42	303.31	306.54	304.69	303.82	302.9	299.08	304.54	304.38	306.88	303.54	306.53	301.55	304.35	307.34	305.66	306.49
313.36	313.28	314.78	312.8	313.18	321.64	315.54	313.19	316.35	316.7	312.7	312.97	311.62	318.29	315.48	315.87	314.05	318.68	312.03	309.55	313.21	314.1	312.71	317.05	316.71	316.01	315.75	316.13	312.97	314.85	313.24	317.76	317.32	313.48	314.69	312.11	317.08	317.23	313	314.61	312.55	316.27	313.81	313.97	317.66	315.25	313.85	314.61	313.61	310.38
304.42	310.46	313.51	311.47	310.15	307.52	309.27	309.39	310.32	311.55	308.48	311.14	312.82	307.2	312.09	308.54	313.47	309.91	311.11	308.47	305.8	310.4	312.58	307.57	309.38	311.13	308.99	308.61	308.72	310.42	307.97	309.1	307.54	311.91	305.38	305.2	308.36	307.83	311.74	310.05	310.51	305.81	311.21	305.4	303.28	309.31	306.54	308.83	304.75	306.03
298.97	295.56	303.55	302.4	298.13	302.44	299.82	299.28	296.52	299.92	299.75	299.24	301.62	302.79	299.02	300.22	298.02	297.99	299.11	301.17	301.82	297.61	301	298.41	301.11	301.16	297.44	301.41	299.93	301.69	304.07	302.57	299.88	298.18	299.68	300.66	297.94	298.71	301.89	300.99	299.85	300.22	300.74	299.24	299.88	299.72	297.52	300.71	300.75	298.34
303.02	305.74	307.53	301.01	304.77	301.86	306.29	305	306.33	306.39	306.22	305.24	307.37	302.3	303.8	305.23	302.79	305.99	305.45	306.7	308.33	306.2	302.08	303.96	307.48	308.28	302.74	309.05	307.83	305.29	305.84	305.53	311.16	307.38	306.65	303.45	306.04	305.98	306.47	305.44	304.67	309.1	303.39	301.51	305.26	304.43	309.53	304.32	305.44	308.5
304.48	301.84	306.77	304.24	305.4	304.26	304.44	302.61	300.01	304.27	303.51	307.23	303.42	304.53	307.64	304.88	303.08	302.86	303.68	301.2	302.19	305.58	305.01	301.77	301.46	307	300.6	303.01	302.77	303.64	303.78	300.27	305.62	303.71	301.82	305.7	302.64	304.17	304.3	303.1	304.46	304.4	304.39	304.56	305.23	303.64	301.81	304.9	303.61	306.17
299.13	298.98	300.36	299.96	301.27	301.68	302.48	301.69	300.04	298.63	302.22	299.75	298.86	299.38	301.84	299.49	302.03	300.13	301.88	301.39	300.23	301.53	298.64	299.49	299.84	302.35	302.27	301.89	299.84	299.53	300.25	302.59	299.06	299.79	302.67	297.15	298.78	297.85	297	302.43	300.11	298.37	299.67	300.68	301.79	296.36	300.4	300.42	300.55	297.86
301.53	303.99	301.58	305	305.99	306.88	305.52	304.15	300.48	303.16	305.4	303.21	300.31	300.96	306.76	300.33	304.15	302.79	301.31	300.73	304.27	301.37	300.85	302.71	305.71	300.41	301.7	303.37	302.67	302.47	301.71	303.67	306.21	307.8	303.65	303.25	302.93	306.07	303.89	299.08	303	302.26	302.34	306.01	303.75	305.45	307.25	300.41	302.67	298.03
326.5	330.69	327.52	325.6	326.72	326.18	325.43	329.34	328.1	325.06	327.12	325.13	324.64	328.79	329.77	326.21	326.79	329.01	326.98	327.61	328.93	326.61	324.91	328.34	327.14	325.66	330.12	324.61	327.3	329.62	326.29	324.98	331	328.44	325.36	323.37	327.78	327.37	324.97	325.45	328.06	326.1	327.42	327.09	326.71	325.29	324.04	324.03	328.22	326.78
308.54	305.61	308.5	308.9	311.66	305.82	307.76	306.52	307.32	306.68	305.02	312.32	309.66	307.1	306.8	306.02	306.61	303.58	301.53	310.07	309.46	307.85	304.34	303.76	307.64	309.38	309.73	309.35	309.85	307.53	307.46	307.85	306.9	308.3	310.24	308.88	309.35	310.12	306.92	304.42	304.69	308.41	309.25	307.64	310.72	307.38	305.42	304.64	301.88	305.47
297.9	294.41	299.13	294.77	298.7	296.19	293.91	298.66	295.65	294.75	296.3	296.46	296.91	296.37	298.07	301.43	295.63	296.57	298.95	293.63	294.21	294.79	297.01	295.59	295.91	299.65	295.33	299.15	295.47	296.45	298.42	296.66	301.45	294.66	296.12	298.4	295.32	293.84	297.93	296.84	298.49	294.81	296.58	297.69	298.23	297.4	296.53	297.86	294.7	297.74
315.94	320.28	320.1	317.74	319.99	319.51	321.39	320.32	320.69	320.86	317.95	322.14	320.58	319.37	315.75	317.67	316.85	320.26	319.44	316.58	317.15	320.63	319.16	320.95	319.99	320.91	320.22	318.25	316.06	318.93	319.78	319.55	321.76	321.29	320.84	315.95	319.83	314.62	314.36	320.64	319.64	316	315.93	318.72	321.79	317.16	317.14	316.32	319.26	316.94
298.24	297.43	301.01	302.29	299.75	303.93	302.51	301.42	298.57	301.9	300.76	299.04	301.09	301.59	301.17	299.14	302.22	300.2	302.55	299.99	298.85	303.22	302.63	297.76	300.88	298.08	300.39	299.19	298.95	295.75	301.3	303.09	296.53	300.03	300.62	298.78	295.32	297.01	304.74	302.04	303.56	299.75	298.74	301.44	297.91	298.61	298.1	299.48	301.21	299
303.44	306.44	300.91	303.54	302.89	307.57	302.43	301.51	307.23	302.3	303.54	309.59	304.56	302.79	306.92	308.19	305.87	305.41	306.25	303.91	303.13	303.28	306.15	304.01	306.22	307.15	304.17	303.08	303.57	307.65	305.42	302.48	303.65	304.33	303.66	302.22	305.31	303.28	302.21	304.9	305.98	304.43	306.16	305.7	304.23	303.26	304.42	305.05	306.73	303.1
308.29	314.68	309.22	309.6	310.86	308.68	310.45	308.34	309.57	305.78	306.3	311.35	307.84	308.19	312.2	307.75	307.8	312.91	312.9	308.02	308.92	306.91	307.89	310.56	308.63	310.34	308.7	308.45	307.94	306.2	306.97	308.71	307.42	312.39	308.85	310.23	309.28	307.75	309.25	310.1	308.68	312.08	307.7	310.17	312.09	310.27	310.54	308.58	307.15	306.34
315.01	313.99	311.51	314.75	313.02	317.71	315.51	312.37	315.25	315.42	309.03	316.03	311.5	314.2	312.92	313.07	313.48	311.97	313.22	314.34	312.5	310.32	311.58	315.67	314.29	310.18	310.75	318.68	314.97	312.67	313.08	312.75	313.38	310.61	312.94	314.27	316.12	315.59	313.81	310.09	312.71	316.45	314.59	311.06	311.69	316.08	314.89	316.92	312.49	313.36
303.95	303.29	301.17	300.46	298.92	306.01	302.79	299.13	302.54	306.56	305.34	306.24	304.69	301.13	303.78	300.43	304.57	303.79	306.55	303.23	302.9	300.01	298.92	302.46	303.52	299.83	298.75	299.7	302.39	299.1	304.77	304.69	306.69	302.06	304.1	302.37	302.83	305.9	303.95	303.25	301.81	303.31	301.84	300.59	302.66	302.47	301.13	301.87	303.16	301.32
316.25	314.2	315.11	317.93	312.59	318.59	316.3	317.77	315.77	317.92	312.99	315.01	313.49	319.7	317.39	313.92	319.37	310.4	319.73	315.58	318.76	316.26	317.52	313.68	316.26	316.52	314.87	315.28	318.5	318.91	314.75	313.08	315.7	314.1	314.03	318	314.75	312.67	317.48	313.24	314.6	316.67	317.61	314.45	314.92	321.42	316.38	317.69	313.59	312.7
327.97	326.31	327.35	327.79	330.97	327.17	329.53	326.33	331.37	328.74	329.33	324.78	326.5	326.44	326.88	327.93	330.35	327.64	326.05	327.88	327.5	332.1	332.03	328.86	327.41	325.1	330.82	326.96	328.75	328.35	326.47	327.28	325.73	329.56	325.26	324.96	322.84	327.79	326.14	328.03	326.89	327.05	328.48	327.99	324.8	332.54	327.5	329.65	325.73	326.07
318.4	321.54	317.81	320.56	317.21	319.18	319.74	317.41	320.76	317.55	319.87	316.13	319.04	319.08	322.31	317.27	319.49	318.86	320.94	321.62	319.59	319.47	315.4	316.41	318.85	319.07	320.01	317.45	315.42	316.95	316.96	319.94	317.75	315.29	317.22	323.28	317.13	319.05	316.63	319.83	320.68	319.51	318.57	319.36	321.13	319.55	318.79	318.53	320.36	317.71
305.04	303.02	300.03	303.22	301.9	301.86	303.53	303.3	301.81	303.85	301.76	300.7	303.08	304.57	302.38	303.38	303.19	300.17	301.66	304.23	304.96	303.61	301.47	298.45	299.34	301.59	302.33	302.78	303.45	302.91	300.23	306.23	303.62	299.91	301.01	303.71	301.25	301.73	303.5	306.33	304.38	300.79	305.7	302.65	300.13	298.09	301.97	301.62	298.68	297.25
311.55	312.16	310.1	306.44	306.03	313.79	310.61	308.57	310.79	307.83	307.94	310.06	310.68	315.34	310.4	312.99	307.79	307.21	309.32	308.51	312	307.74	311.62	310.17	309.74	309.04	311.1	308.87	312.27	312.66	311.07	310.51	311.6	310.03	310.71	311.28	306.17	312.96	315.09	311.55	312.46	310.45	307.5	311.08	310.57	312	311.8	313.46	306.12	311.15
318.74	319.29	316.77	315.52	316.73	320.91	319.54	314.38	316.71	315.69	316.68	320.3	322.54	317.98	321.32	318.67	322.41	320.29	317.37	319.22	316.8	322.64	318.52	321.43	316.12	320.58	315.94	323.28	315.67	322.44	319.78	319.44	318.68	319.69	316.86	318.22	320.32	318.07	319.27	315.81	316.97	320.16	319.31	316.82	320.99	316.46	319.47	320.76	317.98	319.2
312.83	313.49	310.91	308.37	312.53	311.29	315.35	311.24	315.7	312.04	313.52	311.66	312	310.79	313.64	310.63	311.87	312.81	312.54	316.09	311.15	314	313.09	315.16	311.43	311.75	312.33	314.87	312.99	311.98	309.89	309.27	310.37	312.4	308.98	313.86	310.94	312.42	316.61	313.66	310.7	314.31	309.85	312.41	311.37	312.17	311.32	313.65	308.75	312.01
324.9	322.79	326.97	326.06	325.69	326.74	323.54	324.37	321.09	321.31	325.79	325.04	326.39	323.6	324.3	323.83	323.94	327.02	326.06	323.89	324	323.53	328.8	326.77	322.65	326.53	322.82	324.16	322.15	322.4	321.35	325.45	326.14	325.66	325.15	323.61	325.45	323.1	325.68	321.96	324.25	324.09	324.11	325.35	322.75	326.12	326.37	327.23	324.81	322.34
301.21	299.46	301.68	302.45	304.76	301.26	299.76	298.01	300.69	298.05	296.41	303.06	298.48	299.68	296.14	302.26	297.93	300.61	298.75	302.92	299.07	297.88	302.5	300.28	299.26	300.36	303.23	298.78	297.23	302.03	301.25	296.63	301.9	301.97	299.83	301.01	302.1	299.81	302.69	298.7	300.32	302.44	299.95	302.55	303.29	302.59	299.52	298.85	298.18	301.22
318.16	316.97	314.46	318.62	314.19	317.15	311.85	317.88	315.11	321.01	314.57	316.12	319.15	317.78	314.65	317.31	315.73	318.59	314.28	313.1	315.78	321.7	317.18	316.2	316.93	317.6	318.83	317.49	317.36	314.79	320.02	317.95	316.28	318.3	318.66	321.04	319.12	316.49	315.41	317.5	318.13	311.88	320	316.32	320.63	317.41	318.25	317.27	316.22	318.88
292.39	290.78	297.78	290.34	295.23	291.89	292.62	295.66	294.89	298.64	296.38	294.83	295.62	296.46	292.69	293.88	292.37	291.78	295.51	296.2	296.33	292.75	294.85	296.62	293.91	294.05	297.34	295.77	296.24	294.78	296.04	295.88	295.82	296.83	294.8	296.75	293.13	293.48	296.12	297.94	291.39	293.03	296.5	291.96	293.07	294.75	294.72	295	295.31	296.48
331.08	326.43	325.32	327.65	325.1	325.49	324.1	323.87	331.62	327.42	326.68	327.68	332.65	321.95	329.45	325.05	327.57	327.33	324.57	326.43	326.36	330.22	326.39	328.31	325.59	326.17	327.54	329.52	329.19	330.01	329.99	327.46	326.52	326.51	330.73	327.72	327.09	328.45	327.24	330.22	329.96	328.14	328.12	327.14	326.36	323.74	326.3	329.43	327.08	325.69
313.7	315.87	317.18	311.11	315.39	314.32	316.35	312.5	318.68	316.63	316.62	317.08	313.83	313.65	317.07	313.26	314.67	316.16	312.76	315.37	313.4	315.74	313.94	314.53	317.93	313.68	313.94	312.05	316.41	317.49	314.3	309.8	313.63	315.7	317.08	314.41	316.59	314.07	315.01	313.05	309.14	315.95	311.95	312.77	317.04	317.83	317.14	314.45	311.45	314.42
296.94	294.08	296.87	290.61	294.92	296.6	294.05	295.03	296.97	296.05	295.68	295.05	297.04	291	293.42	295.53	295.43	292.17	293.5	294.55	292.84	295.13	293.48	296.73	295.47	295.92	292.59	292.76	294.22	296.84	293.74	295.06	296.63	296.66	295.95	295.56	295.6	294.65	290.47	294.32	297.58	297.7	296.87	296.57	295.33	295.63	290.17	293.84	293.24	296.24
319.61	317.08	317.69	319.18	317.7	318.27	315	318.86	315.53	317.92	320.9	318.2	319.46	315.74	318.03	319.66	313.61	319.98	318.34	317.5	318.85	320.68	316.75	317.18	315.61	318.73	314.98	316.97	317.94	319.41	317.63	316.25	319.29	320.15	318.39	316.93	317.85	321.41	321.54	318.23	318.89	321.67	319.14	317.99	317.42	316.29	320.1	318.59	316.74	318.4
296.4	294.59	294.82	298.55	294.11	298.02	292.34	291.62	294.83	297.15	296.48	299.92	296.29	293.95	296.07	294.53	294.09	291.9	294.55	296.7	298.95	292.8	292.45	292	294.02	295.43	296.46	297.29	298.37	293.47	296.9	292.89	295.57	297.2	294.17	296.25	292.97	293.44	298.92	295.46	294.96	295.45	295.45	294.82	293.47	292.72	293.05	293.94	294.25	294.84
310.05	305.48	308.51	304.5	301.61	302.65	307.15	301.74	304.56	303.17	302.76	303.81	305.27	307.53	299.63	306.88	305.45	307.76	306.35	303.54	304.62	303.01	304.22	305.76	305.62	306	305.97	304.2	303.09	306.58	306.95	304.83	309.33	302.61	305.85	304.76	304.67	307.07	304.46	304.04	306.27	303.65	305.41	307.09	306.57	301.99	304.7	306.31	306.05	306.55
312.32	315.05	311.78	312.56	312.38	312.61	312.05	312.95	315.69	312.87	315.47	317.74	314.47	317.12	314.99	311.12	313.79	313.53	315.54	316.47	314.2	312.73	314.25	317.57	312.61	312.66	315.88	317.06	313.34	313.83	315.29	316.25	314.79	313.73	312.41	312.91	315.13	316.38	314.67	311.24	318.26	312.83	314.31	317.61	315.15	314.87	315.65	314.02	313.66	311.25
329.1	326.42	327.62	328.66	328.6	325.76	327.6	326.53	328.45	325.61	328.19	326.22	330.84	329.18	329.61	325.2	327.93	328.39	325.65	329.66	328.92	325.5	326.55	324.07	325.8	329.23	328.95	326.84	326.88	332.25	328.51	326.34	325.52	326.29	329.17	330.27	326.19	327.55	328.62	326.62	325.62	329.73	328.67	330.17	331.07	327.55	330.84	327.14	327.03	326.97
299.88	302.29	304.49	302.47	301.55	299.88	299.34	304.41	301.98	304.66	306.22	303.86	301.15	300.4	302.34	299.26	302.94	302.68	302.38	303.15	303.33	303.85	300.45	304.36	305.33	304.06	308.27	298.84	303.5	304.88	306.44	307.5	304.03	303.38	303.07	305.84	306.38	303.53	298.86	303.29	304.99	303.36	305.96	302.51	304.5	300.06	305.34	301.84	302.38	302.86
316.12	315.77	314.32	314.8	312.34	314.74	312.38	311.11	312.96	311.58	314.83	315.45	316.49	309.54	316.67	313.69	312.74	314.57	314.12	313.37	316.73	311.8	310.01	315.61	315.86	311.8	312.63	315.42	313.74	311.06	310.38	313.46	313.6	313.86	316.28	311.33	312.41	311.16	310.56	315.19	315.61	315.13	314.65	312.8	315.58	314.91	316.81	311.94	315.68	312.58
306.11	305.53	306.24	307.24	305.53	305.2	307.75	307.14	301.16	303.47	303.66	308.56	301.5	305.2	302.12	304.95	306.1	304.19	301.24	304.36	306.97	304.17	303.38	302.7	306.93	301.53	302.91	304.71	306.13	304.3	307.03	307.44	304.81	303.01	304.75	304.61	306.09	305.6	302.09	306.21	305.65	303.95	308.68	301.25	305.81	305.24	303.22	302.95	306.13	307.52
305.84	308.07	304.66	305.98	302.57	306.53	306.91	308.05	304.01	303.62	305.71	305.97	308.3	307.83	310.83	308.99	304.59	307.71	304.36	310.23	306.92	304.6	303.25	309.16	306.84	302.23	305.04	308.33	305.75	304.15	308.03	309.04	307.55	310.02	307.68	306.14	308.18	308.43	308.07	305.34	306.93	307.93	303.05	307.4	307.9	307.58	305.67	309.22	308.56	302.81
319.74	312.67	311.26	311.27	314.04	312.27	313.42	312.16	315.76	313.07	311.34	317.04	313.15	314.7	315.68	313.33	313.37	312.9	313.73	312.71	313.17	313.51	312.3	313.72	314.68	311.81	312.3	316.07	311.08	316.43	309.15	316.07	311.9	313.04	314.18	313.81	312.41	316.03	314.75	316.98	313.09	314.46	315.19	316.2	314.65	315.2	314.51	313.94	315.58	315.98
309.97	310.41	310.98	308.8	312.65	306.57	306.35	310.43	310.49	308.13	310.03	312.25	308.52	308.13	309.6	308.6	311.33	309.88	312.6	308.03	309.5	311.06	308.87	308.55	310.36	309.59	309.83	308.47	307.16	308.43	312.18	307.71	310.06	310.57	311.75	312.62	309.66	309.19	306.75	308.41	307.34	312.03	308.79	311.29	310.5	310.19	308.24	308.89	310.49	309.47
325.22	325.1	323.3	325.43	327.97	324.17	325.34	327.25	324.65	328.55	324.24	327.44	322.22	326.57	322.75	323.18	325.49	325.9	325.03	324.77	320.96	326.75	326.7	329.49	324.89	327.95	325.27	326.89	324.61	319.66	326.38	326.41	325.24	323.41	327.7	322.91	325.74	323.38	322.69	322.9	324.43	324.99	329.22	326.03	323.16	325.75	328.29	324.94	327.44	326.75
310.35	312.23	310.18	310.26	308.69	307.18	309.46	309.58	311.56	312.24	314.04	313.33	317.76	311.25	312.22	310.25	312.21	315.4	310.25	314.52	310.88	310.19	311.41	309.25	314.49	309.99	310.32	310.13	312.09	310.03	311.81	310.75	310.52	312.35	311.7	309.66	314.28	313.94	311.47	312.4	307.1	309.94	310.9	307.73	308.7	311.66	310.71	311.31	308.85	314.7
314.56	315.26	319.02	316.37	320.58	316.69	317.63	316.51	318.33	319.2	319.69	315.91	319.11	322.7	316.63	316.89	319.44	320.1	320.5	315.22	316.99	317.84	316.41	319.37	317	320.81	318.15	318.11	318.77	320.1	312.81	318.38	314.62	324.84	318.74	315.95	320.3	317.18	317.64	320.73	315.03	315.41	316.16	317.84	318.19	318.54	317.93	319.49	315.38	316.98
314.02	311.86	312.01	312.12	314.88	311.3	313.93	309.88	312.59	315.24	317.94	311.34	310.42	312.19	314.25	315.99	308.54	311.85	314.22	311.56	312.12	312	315.96	310.72	312.63	313.73	309.64	311.81	314.8	313.62	310.7	314.45	310.73	313.41	313.77	316.58	313.53	315.12	316.56	309.18	311.69	309.87	314.57	316.64	313.4	308.64	312.68	315.06	313.32	312.88
302.2	302.49	299.68	299.44	304.82	304.52	304.47	305.68	306.24	301.79	302.98	304.36	303.92	301.05	302.1	302.21	303.94	300.38	302.1	302.7	301.34	298.72	302.32	299.22	300.51	302.96	304.68	298.36	305.82	302.91	304.38	302.01	302.4	304.92	303.77	302.59	305.64	302.33	304.01	300.98	303.18	302.03	305.9	301.45	303.03	301.1	303.1	302.95	302.18	302.2
306.3	302.46	306.85	307.39	302.25	307.14	307.66	307.4	306.25	303.98	305.82	309.3	302.2	305.34	307.17	304.5	308.1	305.14	303.39	307.35	305.43	307.87	307.73	303.44	305.53	303.9	305.73	303.61	302.62	302.93	307.79	306.71	306.84	309.04	303.89	306.54	304.6	302.48	304.8	307.03	306.79	305.27	303.26	300.94	304.89	302.66	301.33	305.35	305.4	306.13
320.44	316.93	315.76	313.59	319.21	315.77	315.13	315.97	319.32	318.44	316.03	318.2	315.88	314.62	317.48	312.5	320.55	317.37	315.95	316.1	317.88	315.66	316.96	312.85	318.62	315.07	318.68	317.85	314.31	313.53	315.74	315.16	318.01	317.43	317.41	314.89	318.07	317.8	317.29	315.72	316.37	313.28	314.64	314.15	314.14	317.37	314.03	317.45	315.63	312.65
295.71	296.27	295.67	296.51	294.82	295.31	294.04	295.18	297.5	296.38	294.99	295.62	297.41	294.8	299.38	295.31	295.88	295.64	296.87	297.21	296.13	295.53	296.62	298.88	294.05	294.38	300.81	298.97	295.14	297.02	293.68	300.67	296.25	297.72	293.48	294	299.26	297.35	295.73	297.01	300.02	293.13	295.92	296.85	296.36	295.27	300.33	299.16	297.05	296.08
301.81	306.74	305.83	302.46	306.48	304.39	302.55	304.97	301.44	304.61	302.71	298.71	302.45	304.4	303.12	299.49	304.75	301.88	304.74	303.13	302.95	299.91	303.59	304.43	304.88	304.24	307.6	302.6	304.4	301.74	301.86	304.87	300.96	305.01	302.89	306.99	301.99	303.28	305.47	303.27	299.05	304.43	300.09	305.51	304.09	301.19	303.08	303.57	305.22	304.63
300.1	305.82	304.37	303.49	305.65	305.13	304.85	307.24	303.33	302.97	302.06	306.87	303	301.68	301.66	301.31	303.58	304.91	306.68	305.87	303.43	300.56	296	301.41	303.25	301.64	303.55	305.84	302.7	299.35	305.85	303.26	302.44	303.63	303.75	300.42	308.16	300.27	299.96	300.3	301.98	303.58	308.64	303.1	305.57	301.13	304.94	301.49	302.64	301.12
296.08	298.1	299.17	297.71	299.7	297.44	294.18	291.82	293.66	296.28	297.45	294.52	295.63	293.77	296.66	295.06	299.43	298.98	296.95	298.07	297.85	295.94	298.03	295.06	296.87	295.47	295.57	300.87	294.95	300.38	298.49	296.58	295.06	300.91	295.31	299.01	292.06	299.16	295.25	295.41	295.91	296.06	298.39	295.77	298.03	297.44	294.81	298.62	297.98	298.04
306.62	305.68	305.76	304.62	302.82	303.36	303.32	304.87	307.38	301	304.12	303.28	303.01	302.95	305.63	302.24	298.19	303.32	305.5	302.74	303.16	300.51	303.07	303.93	302.25	302.3	306.1	304.57	307.15	301.99	300.31	303.33	303.2	302.64	304.03	295.77	308.02	301.36	305.76	305.11	303.07	304.47	303.63	305.3	301.64	305.77	302.07	304.47	304.01	300.97
326	330.86	325.35	328.39	326.6	328.06	325.74	324.78	326.07	328.53	326.35	323.88	329	326.57	328.49	325.47	329.35	331.2	324.5	324.09	327.84	329.09	329.51	323.89	328.78	327.05	328.38	328.48	329.71	327.4	324.9	330.63	324.92	324.96	327.03	326.56	325.04	326.88	328.59	331.44	329.98	327.2	327.65	328.8	325.8	328.79	325.07	324.46	328.03	327.36
310.99	315.32	314.33	310.28	316.08	316.25	313.46	313.88	313.28	313.82	310.46	313.48	314.2	312.83	311.29	312.43	312.09	312.74	312.1	315.68	312.62	313.71	311.66	310.98	312.04	309.4	312.07	315.79	315.48	312.89	310.71	311.67	313.2	313.7	312.47	312.38	313.5	312.12	311.73	313.25	314.38	311.76	312.46	311.89	309.9	315.98	309.78	311.65	315.57	310.87
309.53	301.88	302.34	302.31	298.82	298.59	298.33	303.35	303.65	300.47	300.78	302.33	303.16	301.44	308.1	300.31	302.75	304.32	304.68	304.23	304.99	303.87	300.18	302.84	300.2	303.98	304.81	300.82	306.75	300.51	302.73	301.78	300.85	302.86	302.58	304.99	304.27	300.83	302.11	302.36	301.25	304.6	302.39	300.02	303.15	304.4	302.36	304.43	304.07	305.79
293.99	295.27	292.3	291.95	292	293.81	292.86	294.78	291.42	290.94	291.16	293.18	291.66	292.18	293.07	293.71	293.38	296.21	294.87	294.51	291.8	292.9	291.97	293.74	296.58	295.56	294.04	298.87	290.47	293.34	296.35	294.27	295.72	292.41	295.56	295.58	293.68	295.57	297.08	292.44	291.22	293.94	295.33	293.08	292.19	292.03	298.36	293.97	294.72	292.55
303.99	301.31	305.36	304.22	301.93	302.21	303.39	300.53	302.89	303.02	301.33	304.8	304	301.81	306.01	301.38	301.82	301.06	305.12	303.56	302.56	305.28	303.92	302.74	302.39	303.13	306.7	306.86	301.36	304.4	302.53	301.11	304.99	305.52	304.99	301.29	305.77	303.7	305.04	303.45	305	304.19	304.54	301.96	304.82	302.62	302.51	305.69	301.2	301.45
297.56	300.55	297.41	298.58	301.32	300.35	301.64	296.51	298.08	302.14	303	299.55	297.4	297.91	300.71	301.59	301.55	301.3	303.61	304.26	297.37	297.97	299.3	298.69	296.73	296.26	303.19	299.98	297.85	299.41	301.39	298.47	301.01	302.47	300.86	301.42	300.27	295	301.4	301.7	301.08	299.92	300.13	298.44	298.51	301.25	298.52	295.65	299.82	298.92
315.01	311.56	313.94	314.54	312.98	312.91	316.8	313.52	314.33	315.71	313.68	317.57	313.42	310.92	312.89	314.74	317.32	316.05	313.93	315.21	314.73	314.39	318.11	314.29	318.14	315.78	315	311.96	318.16	314.94	316.88	312.26	317.41	318.29	315.43	315.85	313.76	317.03	313.76	316.72	315.79	314.38	317.54	316.15	317.53	312.49	314.9	313.26	311.84	315.81
317.44	316.21	311.94	310.3	314.96	313.7	314.49	312.83	315.06	314.9	311.47	313.79	314.27	316.72	313.1	316.76	312.6	313.57	320.35	313.04	318.91	310.85	315.39	317.37	315.17	316.67	315.32	314.44	313.32	311.27	318.91	313.43	311.28	318.46	314.03	314.46	313.93	312.59	313	318.47	312.26	318.07	315.32	311.64	319.21	314.35	317.41	318.3	315.01	316.62
313.5	318.02	316.55	313.32	312.36	314.01	315.38	311.61	312.69	314.13	312.51	314.51	313.74	313.76	313.13	312.48	314.8	317.09	312.02	314	314.42	314.31	317.58	317.02	318.04	313.2	316.93	309.72	313.63	313.16	314.39	313.98	317.08	314.33	312.16	313.25	315.72	312.72	309.99	312.94	312.72	314.59	316.61	313.07	313.32	315.4	315.22	314.87	313.42	314.74
292.26	295.79	295.44	289.44	292.81	289.63	293.59	295.56	294.45	296.11	291.36	295.71	293.96	291.28	297.42	296.65	297.14	295.79	296.42	299.82	294.35	293.56	298.19	295.21	291.88	294.81	291.23	292.85	296.68	293.81	292.27	292.85	296.49	292.87	290.11	291.83	295.51	294.58	291.68	296.11	293.89	292.06	293.3	294.53	293.59	295.16	295.34	293.59	295.13	290.9
317.8	321.08	319.52	315.35	317.92	320.22	317.41	317.8	316.96	318.01	320.02	319.21	320.45	318.25	314.36	320.43	316.4	319.58	319.19	319.31	318.43	314.08	322.39	316.9	318.97	321.38	316.19	319.54	314.49	316.75	319.53	319.39	317.34	319.68	320.3	319.28	318.66	321.46	320.85	320.51	317.5	317.3	316.04	318.89	318.65	315.71	320.69	321.96	319.45	319.92
322.11	327.45	324.37	323.57	324.61	326.02	326.99	329.07	324.63	328.17	324.3	324.47	326.03	326.33	324.62	318.69	327.17	325.26	325.33	323.9	327.99	323.91	323.7	327.09	325.98	325.72	327.61	323.99	322.39	326.6	321.87	327.1	323.04	323.49	323.5	325.88	323.91	325.47	323.37	327.89	327.38	324.34	328.26	325.48	324.09	327.27	325.03	322.43	326.54	326
310.45	308.23	311.18	309.26	311.23	307.64	311.41	310.14	308.08	307.38	308.76	311.14	312.59	308.2	311.88	308.44	307.72	311.27	311.38	310.46	313.49	312.14	311.22	307.87	308.71	311.55	313.35	311.11	310.34	309.65	309.11	311.91	310.3	308.99	310.88	310.24	310.94	311	312.23	309.73	310.72	311.65	311.76	312.96	309.4	308.3	312.16	313.13	312.51	310.7
326.3	324.65	326.26	323.1	322.09	329.42	322.17	327	326.33	323.74	321.32	325.22	328.37	323.35	325.42	328.1	324.82	324.01	324.06	321.38	323.6	324.69	325.44	323.16	325.94	322.86	321.27	323.21	321.48	329.03	323.61	325.4	322.48	324.61	324.08	323.47	323.96	324.15	327.28	326.64	327.84	323.21	326.31	321.85	324.47	325	325.51	325.94	324.71	324.04
292.44	295.28	296.06	298.19	298.35	297.04	289.13	296.88	293.4	299.95	296.54	298.72	294.29	299.67	296.64	297.53	295.84	296.95	295.11	298.95	298.42	295.08	299.39	296.91	299.28	298.11	301.18	294.91	298.45	297.61	298.8	299	297.65	298.87	297.89	298.99	297.37	296.18	292.26	295.76	302.53	294.52	301.62	296.17	295.35	296.93	298.25	298.16	298.3	298.99
309.03	313.78	312.68	308.83	311.07	314.67	306.26	309.38	311.25	313.58	316.07	308.31	307.36	305.61	309.05	311.66	313.69	309.97	307.88	315.28	310.21	310.56	311.09	309.64	307.47	308.7	310.79	310.82	313.54	310.91	315.42	312.47	309.01	309.61	313.72	311.91	311.31	311.18	311.18	310.16	309.32	312.05	311.47	309.2	310.44	307.6	308.4	312.3	315.09	312.93
315.48	315.3	315.55	316.76	313.36	318.67	313.14	319.23	316.91	317.42	312.07	318.26	317.2	316.76	314.12	315.01	315.36	315.55	316.75	315.68	315.72	316.56	316.18	316.49	318.39	315.77	316.32	312.09	318.87	314.91	315.79	316.55	318.62	317.71	317.05	310.39	316.85	316.32	314.27	316.2	316.69	315.06	317.52	316.24	317.82	316.35	322.45	317.21	316.92	315.18
304.42	305.42	305.69	304.23	304.08	299.56	302.03	303.3	302.1	300.15	299.26	300.33	306.31	300.85	302.02	302.28	301.38	302.91	303.27	302.78	304.54	304.21	302.32	301.43	305.68	301.16	303.46	302.31	304.32	304.15	301.65	300.36	304.98	299.59	303.02	301.11	302.44	299.29	302.37	302.98	301.8	301.78	303.11	300.29	302.31	302.13	297.46	297.87	301.84	304.9
313.37	310.31	313.49	309.88	310.92	309.44	309.41	310.11	310.82	311.1	314.73	311.16	312.04	309.35	309.56	312.51	309.68	314.09	313.72	310.85	313.03	310.36	310.06	310.64	309.45	308.86	308.71	309.47	314.18	312.49	309.83	313.74	312.08	312.42	313.11	309.46	310.49	311.89	308.22	310.42	313.88	310.48	314.06	310.46	308.12	312.01	310.88	311.41	313.63	309.07
314.69	312.58	315.99	314.34	317.16	316.13	314.33	316.04	314.27	316.2	316.13	317.63	315.73	318.29	318.62	314.65	318.11	317.16	314.49	315.89	312.21	315.73	312.92	315.93	315.23	313.2	313.15	316.58	312.73	313.81	313.05	312.19	318.1	314.37	313.7	317.38	312.29	314.42	315.63	312.16	310.4	315.48	312.99	315.61	313.85	311.74	312.54	316.45	313.71	314.6
329.33	329.32	328.78	323.2	324.69	327.53	325.71	330.39	325.79	321.44	328.05	326.58	325.62	324.3	326.96	328.1	323.47	328.87	324.16	324.93	322.21	326.32	324.45	328.75	327.23	327.02	327.97	327.36	326.57	321.77	320.73	327.01	325.81	321.98	324.93	325.06	326.57	325.62	326.23	328.23	321.54	325.95	329.27	324.57	323.11	327.3	324.16	322.14	328.19	327.79
305.16	303.63	302.76	307.87	302.78	301.4	302.43	304.36	303.49	305.25	307.45	300.92	305.8	303.1	304.69	301.16	303.76	308.39	303.88	305.81	305.19	303.75	304.78	306.78	304.85	303.17	304.5	307.09	306.28	304.08	299.29	305.2	304.38	302.61	302.65	302.85	303.38	305.66	306.62	301.93	306.81	303.29	302.65	306.38	303.48	307.16	305.58	306.77	304.5	305.82
325.47	329.99	326.75	324.79	327.08	329.81	325.93	325.8	322.76	326.45	325.18	323.02	322.86	329.91	325.89	325	326.47	325.36	330.12	328.01	326.7	330.4	327.17	328.35	325.15	327.08	325.62	324.91	328.21	328.11	325.61	330.15	326.67	327.36	324.78	323.44	326.53	328.24	329.12	326.87	330	325.93	325.63	326.29	329.07	326.2	327.8	331.23	331.79	325.64
315.35	318.14	312.4	316.85	315.23	308.68	311.12	319.79	313.91	312.02	314.59	315.1	312.98	314.9	312.35	316.07	316.67	315.47	313.49	317.43	312.86	312.31	315.48	315.02	316.92	312.26	314.06	314.05	315.8	319.82	314.31	314.97	309.73	317.4	315.71	319.73	313.53	315.73	311.85	313.1	317.08	316.24	318.07	316.2	316.88	317.58	315.48	311.85	313.88	315.09
328.18	329.7	326.99	327.79	325.01	326.14	326.33	331.46	329.62	329.56	327.48	327.19	327.19	323.99	328.48	324.72	329.3	325.05	325.14	328.94	325.36	325.95	327.34	324.62	327.49	328.88	329.5	325.06	326.85	326.82	329.35	326.3	326.23	331.06	326.93	332.04	325.7	324.48	330.47	325.39	326.98	328.06	329.52	326.15	329.33	328.51	325.64	323.75	328.18	331.1
311.15	316.39	316.29	312.61	309.8	313.33	311.48	312.28	313.72	311.34	314.14	315.35	311.76	314.75	311.82	314.12	311.98	313.88	314.9	312.73	315.47	312.32	311.16	312.21	313.91	310.07	313.52	311.93	309.71	313.15	317.64	310.58	312.93	311.78	313.66	312.57	312.26	311.91	314.7	313.62	314.24	314.3	310.91	309.15	315.7	314.54	310.64	310.47	318.05	316.3
303.2	303.17	304.51	305.69	301.65	301.7	302.84	303.23	301.85	302.8	301.14	307.07	305.29	307.49	306.1	306.59	305.8	305.74	304.18	301.89	304.39	304.77	307.31	310.4	307.67	308.73	308.93	304.92	307.65	305.7	304.02	307.42	305.02	304.48	303.56	308.98	300.81	308.07	304.68	304.77	304.33	305.49	305.67	306.02	308.65	302.37	306.97	303.37	306.87	306.94
304.76	306.48	306.41	305.66	304.29	306.28	305.34	307.14	305.76	304.4	307.63	311.29	309.16	305.02	306.62	307.65	303.58	305.54	305.86	304.52	302.8	304.36	304.99	304.88	307.61	304.7	303.85	302.51	307.06	305.7	305.41	309.14	303.96	307.15	309.04	308.48	305.37	306.46	305.17	302.86	306.48	306.07	305.6	303.99	302.56	305.15	305.06	303.59	310.28	306.15
301.07	305.8	302.58	301.63	301.17	303.28	304.56	300.95	301.53	301.9	306.41	305.91	306.63	300.47	306.44	301.81	306.88	302.12	305.9	302.25	305.09	304.98	303.3	303.09	302.78	302.88	300.73	301.81	301.92	306.91	300.35	300.92	303.27	303.03	301.85	301.62	304.43	303.72	304.46	303.29	307.3	301.81	305.54	305.39	302.94	301.23	304.75	303.81	302.88	302.54
321.92	327.4	324.94	323.84	323.3	323.08	326.17	323.02	324.18	325.02	325.98	326.43	325.59	326.76	325.39	327.49	321.83	325.7	324.81	320.4	325.99	322.11	325.26	324.48	322.18	324.57	325.33	324.8	319.19	323.84	323.58	326.45	325.63	324.45	324.3	325.87	320.06	322.53	325.98	327.67	324.74	322.93	325	324.93	325.8	323.58	323.79	325.01	325.48	324.73
297.18	297.35	295.6	299.43	298.19	298.35	295.44	296.23	298.28	297.33	302.98	299.72	296.73	294	293.44	296.12	294.87	296.98	295.85	295.23	298.05	297.48	296.25	296.14	294.66	297.64	292.94	293.7	297.27	297.5	295.29	297.29	298.09	297.81	296.3	300.04	295.04	293.01	297.02	297.12	293.84	296.45	295.67	299.6	295.99	295.87	295.89	295.18	299.06	292.64
311.77	309.33	313.29	309.1	312.59	311.46	313.91	309.94	312.05	312.28	311.34	308.7	308.92	310.83	311.37	310.8	310.27	314	309.13	310.4	312.62	311.44	309.81	316.45	310.53	306.48	312.84	306.49	311.22	309.3	313.25	309.36	313.84	309.44	309.89	307.67	313.17	310.37	308.86	307.72	309.87	315.86	313.7	306.91	315.95	307.44	309.77	312.39	308.35	310.73
313.7	312.72	314.66	310.29	313.87	313.51	315.5	310.5	313.87	312.69	315.65	311.42	307.97	308.88	315.03	315.55	312.22	312.15	312.98	313.3	311.08	314.83	314.06	310.6	311.55	315.41	313.08	311.61	314.67	317.24	310.53	311.39	313.68	312.27	314.67	310.15	309.57	313.13	314.14	310.63	312.51	312.93	312.79	313.81	310.33	308.43	313.35	315.5	313.24	310.68
317.81	316.47	317.41	317.54	317.79	318.12	319.92	315.56	318.14	317.38	316.43	315.96	318.71	319.21	318.08	312.35	312.93	317.62	319.41	320.81	314.83	320.21	318.1	315.38	316.57	317.05	313.42	316.95	318.54	318.16	315.54	319.93	314.07	317.96	316.42	315.82	315.61	316.64	319.95	320.5	314.19	314.16	316.29	316.75	316.06	317.25	317.54	317.64	314.57	316.83
300.71	299	301.01	300.56	301.27	299.99	299.34	300.94	301.5	301.18	300.49	299.64	300.41	301.39	301.77	299.6	300.91	301.33	303.02	300.53	305.77	300.86	303.43	302.62	299.27	302.89	299.8	300.52	300.74	298.79	301.48	300.44	302.44	303.89	297.81	299.85	301.99	302.3	301.93	301.64	297.45	300.56	301.45	300.3	302.72	303.26	302.86	302.99	300.21	303.75
314.17	312.66	312.17	313.13	316.85	309.28	316.62	312.51	316.69	314.7	313.15	314.51	310.81	311.7	310.49	313.53	313.06	309.26	310.45	313.89	312.02	313.85	317.07	309.45	310.88	315.05	312.7	312.6	310.97	312.43	309	309.47	312.78	312.34	310.42	314.92	314.7	314.99	314.09	313.38	313.68	313.98	311.91	313.43	314.62	314.24	319.8	308.85	316.24	314.35
324.9	327.14	325.22	324.28	328.11	322.77	328.6	326	325.88	319.75	325.65	325.17	325.61	323.43	325.57	327.18	325.09	327.42	329.04	326.4	319.38	325.61	322.02	327.98	325.33	327.23	327.28	324.69	323.36	324.58	325.52	323.44	325.11	327.23	324.63	327.85	324.41	326.27	323.69	320.93	323.03	323.04	324.9	329.02	322.76	323.5	323.48	325.86	325.21	325.07
300.46	298.79	294.81	299.83	306.07	301.06	298.61	301.79	298.34	299.22	299.75	300.32	299.95	297.27	301.34	297.03	302.7	300.02	298.8	297.06	300	300.4	296.9	301.95	300.24	300.94	296.82	299.83	299.75	299.56	299.66	302.34	298.62	300.09	300.18	301.39	296.22	299.4	297.25	302.68	301.86	299.57	300.05	302.1	300.14	299.75	299.17	299.35	299.12	303.41
310.4	308.55	310.85	307.99	308.26	306.76	310.29	311.99	307.96	307.43	311.16	310.24	311.8	308.81	307.57	305.87	309.05	309.62	309.51	310.23	308.45	309.05	308.21	311.22	305.91	305.38	308.38	308.23	309.88	310.64	307.98	307.31	308.7	306.47	311.7	310.28	313.08	305.85	307.85	310.09	309.9	309.74	308.59	310.69	307.59	307.3	310.97	309.05	308.34	308.98
313.67	316.38	316.55	317.02	316.66	316.31	314.72	313.78	314.02	316.05	317.56	314.69	313.75	315.5	313.55	314.67	316.86	313.68	315.67	319.07	311.66	316.22	314.51	315.98	316.29	314.97	314	316.28	314.68	314.94	318.81	313.9	318.25	315.28	316.09	317.19	316.05	315.5	315.93	315.18	315.19	318.78	316.96	315.67	316.94	312.9	318.07	316.85	318.34	316.92
316.26	314.27	311.81	313.98	316.88	314.36	311.07	313.24	314.26	309.8	314.32	315.42	312.53	317.78	314.47	320.76	315.68	315.09	313.11	315.76	314.77	313.59	315.31	314.26	317.65	317	312.12	316.47	315.07	315.64	315.38	314.49	313.04	311.63	314.69	315.02	314.93	319.03	313.87	313.17	315.87	316.1	314.46	320.25	315.58	313.45	312.22	312.61	311.85	312.28
310.01	310.4	310.54	314.57	310.95	313.89	308.64	309.01	310.21	317.37	311.81	309.1	311.63	311.26	312.78	307.95	310.18	313.28	311.29	311.61	309.65	316.32	309.39	309.37	316.17	310.33	312.66	312.07	311.46	312.08	309.62	310.29	313.07	309.64	307.13	314.13	309.43	312.66	308.92	310.03	314.12	310.59	307.06	311.03	314.03	311.56	310.12	312.2	313.44	311.07
316.29	312.9	316.41	315.35	312.51	317.32	317.61	313.79	313.71	315.52	318.39	313.92	315.95	317.89	310.95	314.41	314.87	319.3	315.27	313.89	318.17	316.45	310.99	314.63	318.1	318.37	314.83	316.12	316.02	314.46	317.64	314.81	315.62	315.35	315.48	314.13	315.7	318.84	312.27	313.58	315.11	313.17	315.02	309.07	313.33	319.68	315.35	316.94	313.04	315.95
329.52	328.53	327.01	327.19	330.93	325.46	324.67	331.92	330.52	327.97	330.61	330.11	331.58	328.55	328.7	329.81	327.17	328.47	327.03	329.44	326.76	329.28	328.22	330.06	331.98	328.97	329.05	324.87	325.97	325.55	325.93	324.23	328.33	328.56	326.81	328.52	327.95	326.53	327.24	328.74	326.28	325.62	328.13	327.43	328.44	328.26	328.87	327.84	331.74	325.42
315.85	314.64	312.24	313.08	316.69	315.57	317.66	312.05	312.89	313.8	314.05	315.26	317.36	315.6	311.38	310.58	315.8	312.32	314.95	316.69	312.58	314.13	313.97	316.12	315.17	311.43	314.55	314.74	313.93	316.09	314.13	315.5	312.08	311.65	317.69	316.98	312.57	318.34	309.94	313.48	316.27	315.35	313.45	311.48	315.88	311.85	315.54	314.48	317.48	313.95
313.28	315.63	312.45	313.54	311.65	314.75	311.62	314.38	315.44	316.17	313.18	315.93	312.49	313.42	317.84	317.3	316.71	312.43	312.57	316.16	310.18	313.99	314.19	315.91	316.66	313.34	314.48	311.75	313.88	310.32	313.81	310.45	314.4	307.86	316.04	315.69	313.89	312.18	312.52	313.26	317.27	315.06	311.27	317.41	314.1	311.51	311.25	317.06	312.9	315.03
317.49	317.29	314.52	318.01	317.79	317.79	319.2	314.47	319.03	316.83	317.69	314.91	318.69	315.7	317.3	315.3	315.26	314.73	316.41	314.34	317.89	316.56	314.75	315.22	314.79	314.79	315.92	319.19	318.6	317.17	319.03	313.39	316.62	313.68	316.67	317.05	314.54	316.99	310.63	317.67	315.61	320.86	318.87	318.35	317.06	315.89	316.13	318.6	319.76	319.17
299.18	299.73	298.17	298.62	302.82	298.3	299.31	302	303.61	300.06	299.75	296.49	302.98	298.17	300.14	299.59	302.96	301.36	297.56	300.52	301.64	303.36	300.32	299.77	299.17	300.79	298.62	301.21	301.22	297.25	302.43	298.3	300.98	301.87	300.62	297.57	299.62	300.82	297.68	299.64	298.97	298.13	298.98	297.72	298.71	300.91	295.48	301.56	300.21	302.08
314.53	312.29	312.11	314.32	315.29	312.47	311.6	314.61	313.63	315.91	315.1	310.21	315.76	312.34	311.62	314.46	313.58	315.48	311.27	313.34	316.28	314.3	315.97	315.85	313.93	315.03	312.24	313.27	313.92	313.79	314.28	316.73	315.97	310.84	314.63	315.74	313.87	314.47	315.31	311.93	311.88	312.04	315.98	314.43	312.52	312.92	310.63	314.98	312.85	313.06
309.85	309.42	313.68	310.34	312.2	309.05	308.35	311.17	309.86	306.51	311.34	309.29	308.64	307.4	311.12	304.32	307.82	312.18	313.37	308.35	309.13	306	310.03	311.06	313.18	308.17	309.24	308.65	308.24	308.45	307.63	308.53	307.25	308.83	311.92	314.99	311.44	307.11	307.88	311.66	311.48	308.17	309.82	314.1	311.59	312.83	312.8	308.71	312.71	309.71
303.14	301.72	299.95	297.19	301.17	299.72	298.88	304.07	300.73	301	297.14	299.58	298.31	300.57	300.76	300.77	298.72	297.3	302.55	302.94	301.14	303.71	300.46	299.79	299.54	298.72	299.21	301.63	298.5	302.84	300.95	303.47	298.34	300.18	299.07	296.1	299.36	297.26	301.08	298.76	300.38	301.71	300.15	301.75	304.93	305.08	300.05	301.35	301.27	295.15
305.02	303.61	306.63	303.83	308.88	306.31	303.75	310.81	306.09	306.99	307.53	308.9	305.3	307.3	305.06	304.86	305.94	302.02	306.65	306.1	307.53	304.68	304.54	307.76	307.8	306.06	304.69	308.62	305.69	307.25	308.12	306.44	305.02	304.11	301.51	304.37	309.09	306.3	306.27	304.59	308.17	305.3	305.66	306.85	304.88	307.85	304.61	304.42	307.13	305.73
300.93	303.2	304.1	299.4	304.05	304.56	302.85	303.27	301.28	301.87	301.53	301.99	306.78	299.9	304.58	302.37	303	301.27	303.83	302.94	302.72	303.08	302.17	300.51	302.35	304.12	304.34	303.95	305.65	301.94	303.62	303.79	300.77	302.7	304.59	301.17	303.77	304.81	304.47	299.68	303.42	301.24	304.05	303.59	299.93	305.65	304.11	300.58	304.71	305.56
305.03	306.91	300.16	302.43	304.32	307.49	302.06	303.31	307.99	303.84	303.56	304.58	304.64	305.17	299.2	304.79	303.28	305.61	307.44	306.15	306.27	301.56	308.05	302.3	305.72	306.92	304.47	306.72	301.71	303.13	303.55	302.74	302.13	308.64	302.72	306.96	303.98	305.28	304.26	306.32	305.64	305.97	308.17	304.59	302.48	304.26	306.86	302.65	306.17	302.79
304.18	301.67	306.14	305.5	300.96	300.34	308.69	302.35	302.57	298.95	303.52	304.3	302.6	300.96	302.2	303.53	305.57	299.67	302.03	299.61	301.74	301.4	304.31	305.33	302.5	299.92	303.44	302.91	302.83	303.34	300.4	304.68	305.01	301.81	301.06	301.41	303.64	300.15	299.29	301.49	305.79	300.75	298.55	304.5	303.75	306.27	303.86	305.4	303.95	302.4
314.01	313.63	313.9	311.35	317.65	314.81	312.02	316.5	313.37	315.52	312.64	316.29	313.33	313.81	315.49	312.41	316.4	313.5	314.05	312.76	313.66	313.51	313.91	313.58	312.59	314.89	315.79	313.13	313.72	315.14	313.71	315.84	314.24	313.55	312.63	313.58	318.15	313.32	312.97	315.62	313.98	319.61	313.39	314.74	316.18	312.37	315.14	315.37	314.56	317.69
304.73	302.07	302.96	302.02	302.16	303.75	304.05	301.97	301.45	305.46	302.32	303.45	302.07	303.21	303.84	304.45	303.76	303.5	304.75	305.66	304.17	301.95	304.1	304.98	304.15	299.91	304.18	306.09	301.34	305.15	305.25	302.07	307.21	299.6	304.71	302.47	299.09	305.2	304.8	304.87	301.55	309.32	304.31	302.07	301.11	302.66	300.01	304.25	302.23	302.04
309.94	312.46	307.85	310.81	310.17	313.86	315.39	306.94	310.19	309.73	311.25	310.92	311.85	311.95	312.92	306.83	311.46	309.69	310.38	308.04	308.12	308.25	307.86	313.11	313.08	309.59	311.55	311.14	311.86	311.15	312.48	310.35	310.38	310.77	308.53	315.17	310.75	312.95	309.72	311.24	309.44	308.56	309.75	311.04	309.2	309.67	310.81	312.38	308.06	304.94
313.69	311.77	312.87	310.87	310.29	312.84	315.73	312.61	314.85	309.4	310.33	313.81	312.21	310.69	314.1	311.13	310.48	311.25	312.84	310.69	312.47	311.99	319.1	314.34	310.74	315.45	309.85	311.1	313.23	311.96	315.53	315.43	311.43	313.05	314.38	315.25	315.45	311.22	311.85	313.67	311.44	313.57	311.26	313.36	310.24	314.02	311.46	310.99	311.42	312.85
308.32	309.57	307.53	310.91	307.01	309.59	310.21	308.4	308.94	313.34	309.96	310.62	308.77	308.85	312.01	315.05	314.2	312.01	310.66	315.15	310.91	311.27	313.6	312.28	312.09	312.94	312.89	312.55	314.72	310.05	311.7	315.37	309.5	309.11	309.38	312.82	310.18	309.25	311.2	311.57	311.1	313.37	310.36	309.2	310.49	309.94	311.22	314.27	311.99	307.25
310.92	314.28	305.29	310.92	312.21	309.19	309.04	312.55	311.2	305.96	310.5	310.02	308.68	308.59	307.38	307.71	308.68	309.48	312.44	311.98	309.95	309.55	313.97	307.38	312.16	309.15	303.61	309.08	308.28	308.12	308.19	311.16	311.6	308.08	309.08	306.62	309.5	311.7	310.44	309.04	309.36	308.92	312.36	309.08	307.06	308.91	308.92	312.31	311.13	309.58
310.22	307.96	307.68	310.65	308.59	313.79	312.56	310.45	309.94	312.02	310.29	311.14	310.93	310.2	305.53	308.22	309.7	305.97	311.16	309.44	309.2	311.18	310.25	311.34	308.79	310.29	307.38	306.47	309.68	309.78	310.46	309.95	308.25	310.15	313.53	309.73	309.15	309.85	312.72	311.75	308.51	304.91	310.48	309.42	313.23	307.79	309.67	309.77	308.18	312.44
314.14	312.99	315.67	313.62	318.71	313.73	316.49	316.82	315.89	317.98	316.33	318.34	315.68	316.98	314.2	316.01	311.44	315.61	316.35	316.7	312.85	310.5	314.83	316.78	314.13	314.17	314.09	317.27	317.59	309.17	315.88	311.31	314	310.31	312.58	316	316.02	315.29	317.21	313.97	313.15	312.48	316.2	314.03	310.64	317.38	314.42	312.5	316.34	317.31
305.08	306.07	301.83	303.29	300.31	301.4	303.82	307.55	305.14	304.52	306.98	302	305.14	303.92	301.92	302.57	303.24	306.88	305.37	305.04	305.87	308.13	306.15	300.97	302.83	300.94	304.32	304.88	298.68	303.59	304.35	302.54	304.03	304.2	300.65	304.16	306.32	306.04	302.71	303.05	301.94	305.82	302.55	305.14	306.59	303.89	307.08	304.2	302.53	302.89
301.89	302.14	302.83	305.33	301.82	307.57	301.86	301.98	302.84	304.86	305.79	303.79	302.41	302.93	305.92	302.52	306.06	301.61	302.66	301.53	305.12	305.59	306.56	303.58	302.62	301.46	304.69	300.79	302.63	304.33	303.45	301.8	305.96	302.84	303.69	301.29	303.95	305.75	304.4	303.81	302.91	306.81	302.66	301.07	307.25	301.79	302.19	305.34	301.3	303.65
297	293.74	296.92	294.58	293.03	294.43	291.72	292.49	293.98	295.06	296.45	291.95	296.61	293.85	296.14	293.28	295.27	292.05	294.79	295.05	294.55	291.31	291.98	292.28	297.62	292.41	298.84	296.2	293.37	296.75	296.25	295.42	291.91	294.6	291.83	295.93	296.7	298.71	293.77	296.5	293.46	295.27	296.27	295.11	297.49	300.45	294.51	291.12	297.4	297
313.42	314.68	311.58	311.77	310.93	312.84	310.38	311.45	316.49	318.28	312.79	312.91	312.64	315.4	315.4	317.03	314.2	313.01	314.96	314.84	314.99	312.28	313.32	313.15	314.2	315.73	312.87	312.38	314.98	314.61	312.57	314.99	312.88	313.14	312.96	313	313.12	316.96	312.84	315.62	317.12	312.6	311.16	313.99	317.92	311.33	310.8	312.66	317.38	312.05
316.34	321.08	321.08	318.76	324.29	315.21	320.54	316.69	315.36	320.91	319.35	318.25	320.3	322.24	320.53	317.8	320.81	319.13	322.17	323.06	316.34	319.88	318.89	318.37	314.67	314.61	320.14	321.34	316.92	318.68	319.57	317.22	323.3	317.45	321.84	319.29	321.42	318.18	321.52	317.27	316.45	318.32	315.99	318.67	320.95	317.82	320.29	320.45	313.64	317.41
297.66	296.93	291.61	297.01	293.19	292.12	296.51	297.57	296.45	295.03	294.85	296.35	299.99	296.82	295.88	295.5	295.65	297.25	294.85	295.55	296.07	296.1	298.5	293.41	294.72	297.24	297.63	292.2	295.46	289.83	292.66	295.91	291.14	295.06	295.02	295.32	294.44	294.54	293.2	295.28	292.26	293.75	294.21	296.27	296.57	296.3	291.91	291.31	293.17	293.6
317.82	314.46	316.91	314.23	315.52	316.54	315.21	315.37	313.06	316.54	315.9	312.74	312.43	314.18	314.39	309.73	312.45	316.15	317.67	311.91	314.41	315.96	312.98	311.87	312.04	313.03	314.04	312.21	318.18	316.68	313.8	311.33	313.07	313.89	311.79	314.16	313.38	312.44	310.88	316.86	310.41	313.88	316.94	315.86	315.19	311.66	312.63	313.04	318.6	318.06
298.56	302.81	304.09	304.53	301.45	302.63	307.65	301.68	302.69	300.96	304.75	304.58	300.91	307.38	301.28	305.49	301.37	303.72	301.19	304.61	302.57	303.27	302.3	303.93	302.95	298.73	301.92	300.04	302.5	301.81	304.31	305.88	300.54	303.47	299.99	300.72	302.29	302.77	300.37	302.84	297.74	305.26	304.26	302.2	304.42	307.3	302.73	301.01	301.45	302.78
296.66	294.87	294.67	294.13	294.28	294.17	291.96	295.08	292.44	294.58	294.41	294.65	295.57	298.01	293.27	293.87	296.28	288.96	294.44	295.11	294.91	296.36	298.11	298.61	292.76	295.05	292.68	300.03	295.68	292.44	295.51	294.29	296.3	296.64	293.2	295.07	288.85	294.18	294.81	294.64	292.87	293.49	296.14	289.69	293.25	294.52	298.7	292.75	292.07	292.56
304.25	303.54	301.82	305.73	302.75	305.53	304.58	302.72	305.56	306.24	304.05	307.94	304.62	306.44	306.15	304.65	304.97	307.34	305.77	305.48	303.91	307.76	309.02	305.49	303.5	306.34	304.73	307.87	306.03	307.42	306.8	306.07	307.59	304.5	307.62	301.96	307	305.21	306.03	304.07	302.43	306.39	305.63	307.5	306.72	310.1	305.02	302.64	310.22	305.6
316.85	313.18	318.67	313.05	316.26	314.34	314.63	311.36	313.4	315.9	312.51	315.41	311.53	315.32	316.3	312.34	313.28	313.12	319.27	316.89	315.05	317.34	313.69	314.42	314.77	312.8	315.13	315.84	313.39	313.46	319.26	314.69	315.07	314.03	316.54	313.4	316.04	317.65	315.44	317.62	313.58	313.86	314.03	314.22	312.46	314.34	314.14	313.58	312.92	313.55
303.98	303.71	301.17	305.75	303.35	306.55	304.63	305.01	303.14	303.72	302.7	302.13	301.85	303.14	304.71	303.31	300.44	301.77	302.99	306.32	304.18	305.1	302.39	304.45	301.64	302.23	303.5	303.12	305.7	300.42	303.75	301.26	303.73	302.55	301.58	301.23	303.85	304.39	302.21	300.14	301.21	303.72	303.71	302.22	299.42	302.1	299.96	302.44	301.86	303.32
302.86	303.29	305.29	306.58	305.36	299.48	306.07	305.45	305.43	303.73	307.21	307.52	304.34	301.02	303.38	302.39	305.09	302.27	302.24	305.15	305.43	306.08	307.65	302.88	306.71	305.49	299.83	305.57	300.91	304.86	303.93	299.99	307.61	306.7	303.66	307.03	303.96	302.61	304.55	304.14	303.96	303.15	304.69	305.5	301.94	305.3	304.14	303.15	306.03	302.29
325.92	326.23	328.04	327.24	321.82	327.12	328.91	329.25	325.41	326.73	328.53	330.41	328.33	332.11	327.08	327.61	332.43	330	328.48	329.03	326.62	324.96	328.36	331.15	325.37	330.66	328.25	327.1	325.28	324.44	328.91	328.35	323.21	326.54	325.72	330.01	329.74	329.69	330.7	329.58	328.25	328.76	329.25	326.98	327.36	326.81	328.65	324.45	331.33	324.21
300.94	305.16	302.96	302.72	300.79	301.1	303.92	304.26	304.68	302.02	306.22	304.95	305.09	299.42	302.09	301.97	303.53	302.2	301.85	304.56	305.42	301.64	303.78	303.6	304.15	298.54	304.2	305.45	302.51	306.02	303.51	305.09	301.34	302.9	305.72	303.71	303.93	299.83	300.24	303.65	304.69	303.13	302.72	306.99	306.11	300.45	299.34	301.37	306.6	304.11
300.83	301.92	300.83	300.39	298.63	298.37	296.79	298.07	301.19	299.41	297.03	297.36	300.28	299.05	301.96	300.85	301.12	301.37	302.54	296.81	299.92	299.94	297.91	298.34	300.73	303.35	299.2	299.25	300.9	302.41	302.25	302.21	301.53	300.8	296.95	299.18	300.83	301.21	298.94	301.16	296.82	302.93	299.77	301.34	299.91	300.09	300.83	300.16	300.19	301.21
290.83	293.52	297.11	295.1	297.3	295.9	287.81	293.41	291.69	293.23	292.41	291.88	295.57	294.61	297.56	295.63	294.77	296.26	291.53	291.83	296.32	292.29	297.39	294.02	291.14	295.53	296.42	294.41	300.32	292.24	293.56	295.11	294.19	297.45	295.31	290.34	291.34	292.3	294.07	291.38	291.59	293.77	295.02	297.99	294.16	291.41	297.62	294.18	297.61	293.51
313.58	310.87	316.46	313.59	308.92	313.38	316.88	313.2	314.22	309.87	312.43	313.79	315.15	315.76	308.48	313.98	314.64	311.26	313.51	313.25	317.14	313.03	315.12	312.39	312.75	315.54	317.11	313.25	315.39	311.57	316.19	314.26	312.87	311.65	318.81	314.99	317.8	312.38	311	313.87	313.51	316.13	312.36	312.06	313.49	312.12	316.66	311.22	314.33	313.39
306.72	301.21	306.79	311.02	311.08	305	307.79	307.8	307.01	306.46	308.88	304.81	304.99	310.19	306.77	303.79	307.29	309.93	310.9	308.63	308.07	310.42	309.88	308.39	310.11	309.46	311.04	306.89	307.59	309.72	306.84	305.57	306.24	309.22	305.07	306.94	306.06	307.17	302.63	307.45	308.53	304.95	304.68	307.21	307.61	306.77	307.71	310.01	306.97	311.61
299.89	294.82	296.93	293.6	292.98	294.8	297.86	298.31	295.67	299.83	300.37	299.37	297.74	297.72	297.29	297.25	296.53	297.56	301.73	297.51	296.08	299.33	296.61	296.41	297.84	296.1	295.77	294.45	296.89	296.06	295.14	295.99	297.66	296.84	293.5	298.5	296.81	297.39	296.62	298.67	296.49	293.91	293.8	299.43	295.05	297.33	296.22	295.36	294.74	300.54
303.92	307.63	305.05	303.02	305.06	304.96	304.27	307.65	304.26	305.25	307.37	303.58	306.85	306.76	307.26	307.19	305.3	306.28	305.74	302.18	308.41	306.18	303.4	307.06	306.68	302.37	306.41	311.12	305.5	306.31	305.12	305.34	303.38	304.93	305.26	309.52	306.44	306.91	303.72	308.17	307.51	305.15	306.43	305.9	307.93	305.15	302.65	303	304.5	305.91
324.94	326.94	324.81	327.23	324.58	323.78	326.74	324.35	321.15	326.78	323.97	325.54	325.72	326.95	320.32	325.66	324.54	321.55	322.68	322.25	322.34	326.46	326.78	321.5	325.16	323.66	324.12	323.08	323.72	325.74	328.47	322.79	321.87	325.64	326.42	325.23	323.43	323.03	321.79	325.9	325.59	327.27	322.06	323.56	326.7	324.19	326.83	322.22	320.96	325.16
304.38	305.91	309.32	311.3	308.35	303.97	307.42	305.46	305.12	302.93	309.27	305.19	307.55	307.98	308.84	307.92	309.98	305.03	304.69	305.76	305.69	306.59	308.09	304.13	305.35	311.34	308.46	305.74	305.83	306.91	306.62	307.72	308.06	305.42	303.45	306.3	305.81	307.09	304.17	311.6	306.78	304.78	307.98	312.05	305.31	307.28	305.93	305.49	307.27	307.01
301.75	307.2	305.14	305.89	301.88	305.84	303.88	303.45	303.04	303.59	308.76	306.1	305.81	306.13	301.91	306.52	306.22	304.12	304.98	303.19	303.42	302.32	303.66	305.02	304.28	303.79	308.56	303.46	304.35	303.9	309.5	307.17	308.35	299.77	304.29	305.03	306.47	302.82	304.86	310.62	303.79	304.59	306.21	304.18	303.95	308.14	308.2	306.37	302.97	302.3
312.5	310.83	310.8	310.93	312.27	312.56	309.97	313.95	314.61	315.07	313.27	309.75	315.11	312.97	311.98	314.78	312.66	313.27	313.64	314.01	311.9	313.78	311.9	311.66	313.21	313.07	311.02	314.92	308.91	312.97	313.24	309.8	312.03	309.58	312.8	314.47	310.8	310.98	311.72	310.27	314.52	313.55	314.09	314.93	310.64	313.28	312.93	310.17	311.57	311.65
316.86	312.99	317.02	311.45	312.81	314.29	311.94	313.51	313.11	312.17	312.99	314.87	308.2	315.84	313.7	310.31	314.09	312.59	314.15	314.25	314.65	311.93	311.97	313.52	311.57	311.78	315.66	312.04	312.57	315.05	311.67	314.48	313.69	310.51	313.22	314.41	310.62	316.85	313.74	311.57	313.13	315.62	310.8	313.04	311.21	314.03	313.93	313.63	312.8	309.81
314.15	315.44	316.97	316.63	311.03	317	317.75	316.5	313.44	314.67	318.62	317.54	314.81	314.13	315.42	312.99	314.48	315.55	313.09	314.82	310.78	316.46	315.72	316.32	315.86	313.96	311.65	314.47	318.83	315.64	315.04	315.5	315.28	316.22	315.89	314.2	310.73	314.44	316.22	313.2	314.2	317.68	316.3	314.53	315.52	315.08	315.27	318.05	316.05	316.7
312.38	313.3	312.19	310.02	311.28	309.7	313.91	312.63	311.26	312.32	312.42	310.74	309.46	309.24	310.95	312.15	314.22	312.98	312.19	310.42	312.07	308.54	308.63	309.98	310.48	309.9	308.73	310.4	307.92	311.68	310.56	311.13	312.2	305.06	306.89	308.66	309.22	310.53	308.18	312.82	313.33	310.79	308.81	311.09	310.14	307.91	310.52	310.52	309.42	312.06
297.08	300.35	296.64	297.32	300.89	299.29	300.03	301.06	300.19	300.57	304	300.09	297.72	304.91	297.25	300.54	298.9	299.17	298.37	296.02	297.03	298.91	301.16	297.48	298.52	298.75	299.78	300.53	297.54	300.02	296.34	298.92	302.45	300.75	298.3	301.75	298.15	299.25	298.79	298.11	296.61	300.47	299.36	298.53	298.59	301.45	304.69	303.88	300.47	301.02
319.34	317.68	320.09	317.53	314.6	322.39	319.19	318.55	317.54	319.74	315.06	315.8	316.68	316.83	316.69	314.43	319.14	319.05	315.84	320.81	315.57	315.22	317.12	321.19	316.27	319.7	317.71	313.02	317.94	317.8	323.14	317.32	317.45	317.32	318.9	316.47	318.77	319.54	320.88	319.68	318.87	318.19	317.65	316.4	315.67	317.08	315.12	312.9	317.26	315.51
309.96	304.93	307.75	310.46	311.39	310.67	307.15	308.87	310.2	307.48	308.28	310.02	309.24	308.71	310.37	309.48	308.05	307.28	309.1	309.95	307.18	310.92	312.25	309.12	309.91	306.04	307.72	311.22	309.34	306.09	308.72	312.49	309.59	310.19	308.96	312.05	309.49	310.57	309.83	310.08	312.53	304.46	312.36	308.46	307.78	309.84	308.93	310.21	308.07	309.7
310.5	309.93	307.34	306.75	307.55	308.23	311.97	306.06	310.8	307.94	306.67	308.83	309.34	309.12	310.2	308.81	305.43	306.81	311.66	309.91	308.75	306.81	307.23	310.11	307.09	308.68	308.49	307.95	309.74	307.39	310.47	306.06	309.67	309.05	306.91	307.67	311.77	308.98	310.44	312.7	307.97	307.43	309.18	309.65	309.64	307.26	305.45	311.73	310.85	306.92
327.87	326.99	328.23	330.17	325.58	325.34	329.28	325.99	327.95	328.18	325.91	328.7	325.5	326.52	328.73	327.85	329.17	331.69	328.46	329.68	326.37	327.01	329.19	324.24	327.25	330.56	326.56	328.71	329.64	328.85	332.94	327.5	329.35	326.8	326.45	326.02	326.35	328.14	332.26	326.71	328	324.56	326.21	326.23	329.35	324.6	325.78	327.64	327.18	328.68
311.14	317.27	317.11	316.51	315.71	318.12	315.93	316.32	314.81	313.71	314.91	317.97	315.77	315.57	317.03	317.35	320.67	317.02	316.93	319.46	314.15	318.37	321.05	317.82	316.87	318.06	315.26	314.01	315.16	319.08	317.08	315.96	315.36	318.71	311.11	317.75	314.37	314.38	316.43	316.03	316.2	317.94	319.02	319.85	322.14	320.27	316.57	320.14	316.87	313.72
314.88	314.84	315.08	316.8	313.05	315.03	315.13	311.82	318.03	317.13	314.06	313.82	315.57	314.21	313.6	316.07	316.85	314.57	316.93	313.1	317.52	315.5	315.75	313.97	317.24	315.86	314.12	314.24	315.83	312.68	316.91	318.08	313.13	316.57	320.82	311.65	320.3	314.84	316.09	311.98	314.41	315.05	321.01	315.42	312.92	314.4	314.53	315.26	318.56	315.59
313.49	309.04	313.34	315.4	312.55	316.03	315.01	313.1	314.49	315.91	313.98	316.19	316.57	312.44	312.62	315.67	311.48	316.32	314.88	314.12	313.05	309.43	314.05	314.96	315.46	312.79	311.77	319.99	309.67	313.95	313.48	314.04	315.58	311.45	313.55	313.09	314.53	312.05	314.16	314.6	314.74	316.34	314.67	314.25	314.56	314.58	312.85	314.37	315.58	308.76
328.02	327.41	327.58	323.35	328.64	329.58	327.04	326.9	328.68	325.34	327.6	324.55	327.69	323.81	328.78	324.95	326.26	324.46	326.68	328.71	322.54	328.76	325.35	326.58	329.17	323.3	326.89	325.32	327.05	325.24	326.48	325.73	326.71	328.44	331.08	325.71	330	324.66	326.28	329.48	324.16	324.56	330.6	326.69	325.05	326.51	325.83	326.26	325.93	329.89
297.59	294.35	297.84	293.97	293.27	295.86	297.28	295.33	297.29	296.58	296.7	298.18	296.45	297.96	295.01	298.26	297.37	296.77	295.68	294.7	295.89	297.37	293.53	296.54	299.04	296.62	299.64	301.11	296.23	296.97	297.19	299.09	296.91	295.28	298.77	298.14	297.37	296.2	296.82	299.36	296.12	294.17	299.59	298.29	297.54	295.62	295.19	298.21	297.09	295.62
311.8	314.23	314.57	315.2	312.62	315.02	311.3	311.99	312.64	314.57	310.83	311.71	314.58	314.25	313.83	314.26	316.67	315.29	314.07	313.37	317.55	314.31	311.19	314.29	313.83	313.82	313.08	316.85	314.76	312.97	312.76	312.84	313.01	312.11	311.1	311.08	314.24	314.91	308.26	313.81	311.72	313.99	313.96	315.61	313.38	313.84	314.23	311.56	313.59	312.62
319.8	314.78	317.19	318.17	313.28	316.16	316.7	315.66	315.54	314.03	314.95	316.17	316.1	314.37	316.46	313.75	317.36	317.24	315.39	314.67	316.04	319.3	317.46	315.09	319.63	319	315.05	316.61	315.65	315.53	314.62	314.46	316.09	316.44	314.56	317.39	318.4	317	315.94	315.98	318.7	320.9	315.53	318.19	320.1	315.41	316.25	317.85	316.06	321.3
295.04	292.04	294.94	297.25	296.96	291.12	293.15	294.02	293.74	292.42	294.12	296.73	295.52	291.35	294.66	292.21	294.84	296.01	295.52	295.4	289.8	295.48	289.7	296.42	296.75	294.4	293.89	295.2	294.43	292.68	293.36	294.99	291.94	291.35	292.69	295.84	293.9	293.51	296.01	294.47	294.78	294.97	294.36	291.87	294.58	292.24	291.37	294.69	293.09	291.82
304.34	306.45	301.97	303.83	304.6	305.82	298.48	302.5	299.93	304.79	303.25	305.87	306.2	300.8	301.84	306.83	302.51	306.02	303.82	301.76	305.75	299.65	305.44	302.69	302.3	300.62	301.38	305.26	297.7	300.86	298.76	300.91	301.57	304.98	304.08	308.34	303.23	302.76	302.59	304.28	302.04	302.49	305.17	303.47	301.43	301.56	305.71	301.45	304.77	303.44
312.72	312.29	314.6	314.42	316.22	312.94	312.12	314.97	315.97	313.57	315.29	313.89	316.24	313.11	315.42	315.88	311.47	315.54	311.14	312.83	312.22	312.32	316.16	314.32	313.97	316.88	314.96	313.2	315.97	316.65	313.67	313.9	312.69	315.68	311.48	316.49	313.03	311.93	314.63	309.73	313.8	311.69	312.02	315.18	311.37	313.57	314.08	313.39	318.55	315.04
307.17	302.46	301.56	305.02	301.23	300.42	304.77	302.43	306.14	302.56	304.12	304.22	300.82	300.15	304.12	303.84	304.8	304.2	303.5	306.63	303.92	307.83	302.69	304.38	301.5	305.31	306.23	303.38	302.61	303.22	301.3	304.52	305	304.3	300.46	303.99	302.41	305.14	302.21	306.29	307.3	305.61	301.39	304.79	303.53	303.43	300.24	303.48	307.16	302.91
312.8	314.82	313.6	313.85	312.86	309.49	311.13	312.82	313.96	316.13	314.92	317.54	313.62	311.81	312.23	314.47	313.34	314.51	312.73	312.49	312.47	314.44	313.31	312.09	313.93	312.85	310.31	312.78	310.44	314.98	316.01	311.69	311.32	312.9	310.1	312.8	309.46	312.92	312.37	312.86	308.96	311.51	311.79	313.92	311.95	315.39	315.49	311.13	317.29	308.73
308.99	305.55	311.07	307.82	310.62	308.98	308.83	310.98	305.87	312.13	311.12	308.59	309.56	306.54	309.94	308.32	310.97	309.38	307.76	307.72	307.92	305.72	309.35	306.58	309.2	310.35	308.38	313.93	311.47	312.12	311.05	306.7	313.94	305.88	309.44	311.29	308.57	311.06	311.91	309.25	308.18	308.77	307.77	308.15	305.93	310.13	307.07	313.77	310.93	311.5
314.91	314.79	314.45	316.18	315.4	318.95	315.67	314.98	317.28	314.44	318.62	315.83	316.96	318.61	313.61	315.88	318.69	316.88	319.33	319.61	314.91	315.92	311.49	317.57	318.54	318.87	312.76	317.6	314.82	315.63	311.81	315.01	315.12	315.76	314.61	314.33	314.04	319.12	316.95	318.57	315.95	316.19	314.33	318.19	314.93	317.37	312.36	316.03	314.84	319.08
307.72	310.08	308.81	309.06	308.28	302.85	305.78	308.88	306.75	310.54	308.97	309.05	309.6	309.87	307.63	307.96	307.28	303.11	309.73	306.68	309.59	305.48	309.13	305.56	309.05	306.81	309	308.26	308.88	306.5	307.26	305.83	304.63	305.95	307.36	308.84	305.1	307.83	302.97	312.64	306.8	305.91	306.11	309.19	306.39	307.36	306.31	308.19	303.2	302.13
292.46	294.44	295.38	296.04	297.23	298.11	295.73	296.39	299.87	296.92	299.38	296.7	298.16	293.75	295.17	295.94	294.58	297.06	296.89	297.05	296.96	296.45	296.63	297.94	296.15	296.55	294.26	296.45	297.31	298.54	296.93	298.06	295.72	296.05	296.35	293.93	294.68	297.83	298.29	298.76	295.51	295.93	295.65	296.9	295.32	297.17	296.11	296.88	295.2	298.38
300.99	302.98	302.05	299.25	300.85	305.22	300.93	301.4	303.36	302.11	302.8	302.78	306.66	303.17	302.84	301.66	302.26	304.3	301.5	300.51	301.15	301.93	304.15	301.58	303.81	301.03	300.01	301.65	302.09	304.3	303.01	301.97	298.7	302.79	303.14	305.86	302.2	300.01	301.86	301.28	302.09	303.24	298.99	302.22	302.94	301.14	301.83	302.86	299.02	302.93
324.88	327.98	326.85	329.12	329.02	329.53	331.71	326.37	332.65	325.28	328.19	328.1	331.66	328	327.95	329.11	327.3	330.28	327.24	330.45	323.67	327.67	327.72	326.15	327.19	328.63	328.92	327.98	327.01	327.96	327.97	331.25	333.46	327.26	326.23	326.46	328.41	328.02	326.07	326.2	330.68	326.43	330.08	328.98	330.26	329.33	325.78	326.93	328.89	328.18
320.97	319.22	317.98	314.89	320.16	320.74	319.55	319.79	318.79	319.49	319.42	318.77	320.77	320.77	318.21	322.17	317.57	317.49	319.93	321.73	315.98	322.09	318.27	318.11	316.53	319.21	316.89	315.34	323.06	318.07	317.85	317.22	318.8	319.11	318.72	316.27	318.13	320.66	318.56	315.64	317.32	314.61	320.31	319.52	315.73	320.52	322.55	321.38	321.61	319.2
308.51	306.45	306.57	306.67	309.07	303.89	305.28	306.38	307.53	307.54	306.55	304.2	306.79	307.94	306.27	304.81	307.33	306.29	305.67	308.46	304.93	304.18	308.97	304.76	307.42	304.77	307.97	305.53	305.25	305.1	306.62	305.38	306.46	304.2	305.96	306.14	306.78	308.1	307.91	304.56	303.71	304.91	307.02	304.05	303.58	303.52	306.02	302.14	303.97	307.28
311.41	312.82	316.64	315.26	312.34	315.75	314.47	306.77	312.29	316.32	314.4	309.41	310.42	311.15	310.73	311.85	310.66	310.64	312.59	314.19	310.5	311.43	310.24	314.53	314.38	313.76	317.18	312.93	313.6	314.82	310.9	314.23	309.55	311.18	313.38	312.94	307.61	313.43	317.35	312.06	313.44	313.84	315.61	314.8	314.09	312.26	315.36	314.57	313.89	311.78
310.79	310.28	311.42	308.87	307.83	313.05	312.27	309.92	312.14	306.61	309.73	310.59	308.59	311.21	304.83	308.59	310.45	307.31	311.85	309.75	306.89	312.06	310.54	310.89	311.94	307.86	309.12	308.47	309.71	306.11	310.32	306.82	310.95	313.41	310.39	310.98	306.87	312.31	309.84	308.36	308.02	312.62	304.65	308.02	310.37	307.85	307.7	312.26	313.17	310.71
312.45	316.78	313.31	310.09	311.26	312.53	312.7	313.81	307.96	317.4	315.92	312.06	313.51	311.55	310.05	313.18	313.53	311.75	316.98	313.41	313.28	315.13	312.82	308.63	312.35	311.47	313.27	314.21	314.34	310.76	310.68	311.95	310.79	313.64	311.68	309.24	311.92	310.61	310.63	314.93	307.15	312.34	315.17	313.06	314.88	312.56	307.95	309.27	311.73	311.56
314.94	317.71	315.53	316.88	316.89	317.97	318.49	315.95	311.99	317.93	316.27	321.11	318.91	316.2	315.19	315.83	318.16	318.93	320.08	316.15	317.37	314.96	315.41	314.97	315.47	316.2	317.58	318.44	318.53	320.12	314.17	321.18	318.32	319.95	316.5	317.92	314.74	317.25	318.88	318.76	320.1	315.81	316.15	316.31	315.14	317.39	315.12	317.55	320.45	314.02
321.21	319.13	322	319.94	318.89	316.94	318.58	314.98	316.91	314.72	320.73	321.26	320.5	320.21	318.61	317.63	315.82	318.26	319.57	321.54	321.48	316.84	316.41	314.29	320.44	315.22	322.41	319.7	316.51	321.63	322.82	319.02	320.18	316.94	318.59	320.84	316.99	316.46	322.87	319.46	316.49	317.76	320.92	319.77	318.83	315.67	319.19	321.48	317.11	318.12
301.83	304.1	302.78	303.59	301.37	305.67	301.1	303.67	302.58	301.32	304.94	305.99	302.71	301.2	301.82	302.08	304.32	298.62	302.08	302.89	300.74	304.11	301.99	300.71	301.1	302.73	300.33	301.78	303.86	306.42	304.54	303.26	305.66	302.32	301.15	304.23	302.11	303.88	300.87	299.84	305.02	304.19	298.64	302.59	302.87	306.85	303.48	300.96	302.67	302.4
303.17	308.06	303.62	304.67	302.09	307.49	302.83	307.09	307.48	306.18	306.09	307.03	306.15	303.83	307.14	303.39	305.53	302.55	304.45	304.85	302.82	306.06	305.69	303.39	309.28	305.03	303.45	304.5	306.22	306.03	306.93	305.66	304.24	308.01	304.09	304.73	303.86	307.03	304.36	304.96	302.26	305.98	305.85	305.64	305.11	303.5	306.29	305.67	303.99	305.3
316.33	315.23	316.03	319.64	315.28	316.74	316.92	313.46	314.18	311.89	313.3	316.08	314.72	312.41	315.74	316.15	317.26	316.23	314.78	315.79	314.05	313.99	316.14	318.05	314.42	312.62	315.12	317.91	315.45	315.92	315.32	312.99	314.83	315.34	313.74	314.86	315.11	316.81	316.99	316.87	316.29	316.14	318.77	316.33	319.33	318.35	316.13	315.34	316.59	313.8
304.87	304.01	304.44	304.95	306.05	308.2	306.22	307.33	305.12	306.26	303.35	306.74	304.29	305.48	305.19	302.95	305.82	308.21	307.9	308.3	304.05	305.6	307.06	305.04	306.18	306.87	305.53	310.33	305.11	307.64	303.85	308.89	307.84	306.23	304.98	309.71	307.44	306.55	304.81	307.87	305.49	307.05	305.37	306.8	303.51	305.29	304.39	306.16	303.45	306.22
309.3	305.82	307.8	308.71	306.79	307.18	308.89	307.27	310.41	305.24	308.69	307.77	306.71	308.38	304.64	307.76	308.63	303.9	309.6	311.34	307.19	309.74	306.91	307.96	308.79	308.01	311.57	309.62	306.8	311.26	308.23	310.27	309.22	312.64	309.48	308.97	309.16	307.32	309.38	314.22	311.69	311.82	307.29	310.84	309.58	308.42	308.05	310.05	309.66	308.29
314.53	312.51	312.7	315.68	312.88	316.43	312.93	312.26	311.99	315.67	311.79	315.17	315.91	311.39	313.16	312.97	312.43	317.7	313.29	310.92	314.8	319.12	314.45	313.85	315.84	315.41	317.65	315.86	314.87	317.42	316.43	315.25	310.27	311.99	314.69	315.39	317.28	313	314.93	317.1	312.66	312.05	313.46	314.56	315.83	312.62	312.77	313.3	313.83	314.8
309.62	311.11	311.4	310.47	315.41	313.01	312.81	314.18	309.41	313.96	312.38	310.72	312.39	316.59	313.85	311.66	313.11	316.34	311.33	310.31	312.77	315.38	311.92	313.14	309.71	310.39	311.92	308.97	313.18	312.44	311.11	308.95	309.78	311.71	311.87	311.83	313.94	314.51	313.17	310.21	313.06	311.35	314.24	311.63	312.14	308.46	310.38	315.19	313.4	312.12
317.49	314.42	313.32	312.78	312.68	316.52	313.75	315.44	313.44	312.45	313.65	313.87	314.04	316.33	314.79	314.34	313.73	316.01	317.46	314.89	318.58	315.24	314.08	315.56	317.49	314.83	315.08	318.17	320.31	316.15	312.7	313.33	316.03	314.24	316.04	314.71	316.52	314.23	317.56	315.49	308.96	314.57	312.99	311.4	313.12	315.79	314.85	313.32	313.59	313.27
318.15	317.38	316.58	319.7	319.1	317.66	316.29	314.22	317.68	318.04	316.8	316.18	318.63	318.04	319.96	316.68	314.69	318.73	316.06	317.59	312.93	317.04	316.38	319.65	315	318.82	313.75	318.32	319.97	315.65	317.54	313.95	319.26	318.06	318.75	315.82	316.66	317.28	319.92	317.34	318.75	318.22	314.16	319.74	316.74	314.25	310.64	316.41	316.73	315.5
327.83	326.61	327.01	329.32	327.09	327.82	329.03	331.15	328.3	330.08	328.15	329.79	329.34	330.2	332.24	330.18	327.7	330.16	329.87	328.78	328.45	329.8	329.5	328.82	330.14	326.18	325.15	331.5	326.08	328.76	325	327.05	323.45	327.28	331.23	327.18	330.78	326.8	329.35	327.58	325.69	326.73	331.28	327.37	326.1	327.76	326.95	328.01	326.7	324.76
303.06	302.8	305.76	305.24	301.31	303.22	303.58	304.95	303.07	303.27	306.94	304.39	299.7	302.18	299.36	301.95	303.31	302.91	301.63	301.53	305.67	304.72	305.24	300.77	303.93	307.48	304.27	301.1	304.46	305.72	303.21	300.05	303.26	304.35	303.76	305.73	301.91	302.88	307.66	298.71	305.82	301.62	301.32	301.27	301.91	304.68	297.03	304.84	303.22	303.07
316.33	319.55	313.31	314.58	317.43	315.67	318.74	317.65	315.09	316.79	315.2	319.25	317.07	318.51	313.95	317.05	317.8	317.71	317.05	318.13	311.16	313.67	315.42	315.32	318.36	315.7	313.44	319.76	319.16	312.13	318.15	312.84	315.68	316.45	319.63	318.28	319.76	319.14	316.92	317.3	317.14	316.99	317.38	315.22	315.37	321.16	313.09	317.54	315.37	313.31
328.04	327.5	324.6	325.16	329.86	331.39	329.42	326.34	331.16	329.49	327.97	330.28	329.02	327.73	330.47	329.4	328.05	327.11	325.51	326.03	326.68	325.75	326.88	331.06	324.34	329.97	329.98	326.2	331.38	327.41	329.05	326.92	330.98	329.03	329.08	325.21	322.91	329.3	326.8	324.89	329.33	329.27	327.08	328.36	331.72	329.14	328.31	327	323.12	327.67
313.95	314.65	314.12	315.74	314.82	316.75	317.1	314.56	317.4	314.19	314.2	313.39	312.45	313.61	314.58	315.2	311.69	315.59	315.25	315.69	315.49	316.21	314.85	315.24	318.11	312.24	315.57	315.26	316.42	314.73	315.03	316.41	314.71	316.66	315.03	319.28	313.82	313.09	316.09	316.82	314.17	312.94	314.36	314.47	316.07	313.03	319.03	316.01	312.61	311.34
303.14	305.49	298.31	306.28	305.93	299.43	302.29	303.62	302.53	302.63	300.86	306.64	302.64	305.48	307.86	303.2	301.59	305.28	305.36	305.35	304.11	303.7	301.05	304.12	304.71	303.27	301.06	305.4	303.59	306.17	304.76	306.81	305.56	301.51	305.25	302.14	304.62	303.98	303.28	304.3	303.97	303.48	300.37	306.88	299.27	303.45	302.23	302.29	304.87	300
317.03	312.38	315.01	312.88	317.81	315.83	314.92	314.61	312.53	311.61	317.3	314.55	312.34	315.49	314.99	315.64	315.32	315.23	316.66	315.95	317.46	313.09	313.99	314.8	316.47	313.17	317.2	313.93	316.6	313.31	312.71	313.36	316.78	317.03	310.66	317.54	314.36	312.86	313.94	315.56	313.51	319.77	312.94	314.44	314.71	310.53	315.43	314.18	316.59	315.35
307.36	311.25	309.63	312.1	311.03	310.78	310.84	311.72	312.84	307.91	308.38	307.4	309.82	306.95	310.83	309.13	309.31	313.03	313.17	308.94	312.51	305.92	311.36	306.18	312.16	306.46	308.45	311.42	310.56	307.69	310.26	311.69	310.8	309.11	305.15	310.78	310.27	309.24	314.07	311.21	307.58	311.76	309.1	309.1	308.55	309.75	310.68	310.31	308.92	309.32
315.32	317.13	309.48	312.17	316.21	312.42	308.67	310.55	312.29	315.39	313.86	313.49	312.61	313.02	314.97	309.18	313.34	316.5	313.87	313.75	311.32	312.24	314.4	314.91	314.86	315.29	313.09	311.27	314.05	310.87	311.83	312.52	313.01	315.05	314.31	313.47	312.34	314.95	313.94	313.25	312.48	312.4	312.44	313.64	315.69	308.95	309.71	311.01	314.19	315.1
325.92	328.01	328.76	328.36	329.24	328.56	330.97	329.1	325.88	325.38	329.53	324.14	331.38	328.3	326.57	328.46	326.72	327.38	325.12	327.94	327.56	327.67	326.39	330.28	325.46	331.38	332.05	325.92	328.51	327.98	328.26	330.01	325.62	327.87	327.5	329.62	332.31	323.65	328.22	328.92	328.45	328.99	330.7	329.06	329.36	328.99	327.94	327.63	329.27	329.12
299.7	301.11	299.94	302.71	299.16	298.19	305.31	299.28	299.05	301.48	301.92	296.97	297.08	300.23	302.45	302.19	299.73	299.57	298.42	299.15	304.45	298.8	301.7	298.52	302.44	300.01	301.57	302.33	300.79	295.76	297.68	296.57	297.64	300.2	299.84	303.01	297.49	298.59	299.06	300.58	301.46	301.74	301.49	297.92	300.99	299.68	298.5	301.28	304.04	302.58
304.67	306.64	305.58	303.38	302.68	308.82	302.4	302.93	304.31	304.06	303.87	308.39	305.77	305.64	306.07	308.39	305.25	306.53	305.37	305.33	304.7	307.67	303.01	301.84	302.79	305.29	305.44	305.13	306.65	307.35	308.06	306.6	304.33	307.4	309.21	307.9	303.86	304.66	305.22	305.61	301.82	302.25	304.86	305.32	303.41	303.34	306.75	305.8	307.21	308.45
317.27	316.81	320.28	314.39	315.42	316.44	318.19	314.74	319.73	319.16	317.9	317.56	314.16	315.26	314.3	315.22	317.44	314.25	315.63	319.77	316.24	318.53	320.56	315.61	317.29	318.94	316.64	317.34	318.59	317.18	317.45	318.68	313.21	316.62	317.39	316.55	319.76	315.19	316.98	314.73	317.04	315.46	316.37	312.56	318.93	317.66	316.72	317.54	317.51	316.68
307.9	303.82	305.72	305.09	304.04	301.66	305.07	299.61	304.49	306.47	301.43	302.25	304.02	306.74	300.99	307.71	302.72	306.55	300.16	305.35	302.48	303.16	304.78	304.19	302.48	306.57	303.06	301.75	302.18	307.48	306.77	306.12	302.95	303.59	303.87	306.72	305.45	302.97	306.33	303.97	303.55	306.83	301.97	300.85	304.78	301.58	302.21	305.65	301.89	305.28
332.28	327.67	326.86	325.76	327.48	331.69	331.05	325.92	327.08	328.88	327.73	330.55	329.31	328.9	332.07	328.71	328.58	328.33	327.58	333.28	326.36	327.52	329.79	329.22	327.6	330.22	328.12	328.13	328.92	325.41	328.94	329.54	329.9	330.88	328.51	327.42	329.98	326.4	331.43	326.11	329.6	327.9	326.39	328.48	332.92	327.28	329.59	326.1	328.03	327.73
311	314.36	310.19	314.03	313.95	304.42	311.48	308.16	308.95	313.25	309.13	309.04	312.61	315.09	308.83	309.99	311.29	311.92	309.87	312.31	308.7	314.75	310.21	315.22	311.27	306.5	310.48	313.22	311.71	311.8	311.51	312.81	312.42	312.68	312.41	311.12	310.27	312.76	311.96	311.77	309.55	306.43	312.17	311.22	311.93	314.28	311.32	311.82	311.81	312.78
303.72	305.52	306.08	303.24	306.85	305.54	306.38	305.6	304.89	307.39	305.83	307.59	306.33	305.13	307.92	310.91	303.72	306.71	305.46	303.86	308.01	303.18	307.64	305.64	305.53	308.38	306.12	304.28	307.37	311.67	306.36	307.5	307.46	305.01	305.9	307.34	306.16	305.86	305.92	305.68	303.99	308.06	307.18	302.71	308.54	311.25	306.68	305.68	304.63	308.32
315.34	316.98	319.66	315.23	317.49	316.85	317.98	317.96	317.83	318.02	317.64	317.67	314.82	319.29	318.54	316.56	314.11	315.61	316.78	313.89	314.24	319.93	317.57	316.01	319.07	311.26	318.82	319.15	320.08	315.13	312.32	315.75	319.4	316.81	315.09	315.86	315.39	318.04	316.44	315.52	317.51	318.47	315.89	314.89	315.85	315.6	316.94	318.37	318.58	313.39
301.31	304.33	303.87	303.73	304.73	301.03	302.62	304.89	303.7	306.44	300.39	308.2	299.66	303.07	302.72	304.57	302.75	302.06	303.78	306.43	307.28	304.31	300.07	302.23	303.84	306.76	308.35	300.02	303.87	306.1	299.76	303.69	300.57	301.02	307.91	300.86	301.11	303.09	300.66	302.81	303.17	301.45	303.49	301.24	306.11	303.29	302.98	307.19	302.5	299.53
310.39	311.01	312.68	312.41	311.84	313.71	318.84	313.44	313.65	314.16	314.7	310.28	312.13	315.95	316.43	313.66	314.68	312.73	309.18	311.56	309.65	310.94	311.17	311.17	310.09	314.1	313.76	311.81	316.65	314.68	313.03	315.45	313.65	315.6	316.45	314.85	312.12	315.23	311.13	314.81	312.26	313.58	309.21	315.63	313.56	312.72	316.62	311.84	311.13	310.05
320.95	316.81	316.23	319.18	317.42	313.64	319.71	316.3	318.08	319.75	320.01	314.72	320.91	317.14	319.31	319.62	317	320	319.67	318.8	319.14	317.76	321.14	319.72	314.96	316.89	320.23	316.92	323.13	320.03	316.67	320.34	322.18	316.69	320.04	320.02	320.04	319.18	316.8	315.92	319.08	320.46	321.62	315.19	320.81	319.29	315.45	315.6	323.2	317.93
303.06	306.07	304.18	304.45	304.05	302.06	301.66	307.88	305.19	304.2	303.49	305.33	303.47	305.82	300.3	305	309.19	303.6	307.06	303.5	303.24	305.2	304.53	309.4	308.05	307.54	305.91	306.11	305.89	304.58	307.57	302.96	312.55	307.66	305.29	306.15	307.77	305.91	302.51	303.09	302.74	305.52	306.56	303.19	305.97	302.69	308.59	308.62	303.97	304.91
306.33	302.25	301.04	305.62	302.91	301.24	301.57	308.73	302.98	301.2	305.14	303.39	307.02	301.91	301.57	300.25	304.25	300.73	301.41	302.27	305.44	306.41	303.49	303.91	301.95	302.88	301.67	301.66	304.77	299.87	302.47	307.69	305.93	300.97	304.31	300.13	300.92	303.02	302.54	302.6	303.08	302.67	304.24	301.42	301.95	301.76	300.11	300.92	303.76	302.79
323.78	323.82	329.38	325.94	328.04	327.12	324.7	326.66	325.66	324.44	328.08	328.89	329.01	328.97	325.42	327.78	326.47	328.79	329.68	327.54	323.74	325.33	330.39	327.18	328.29	323.63	327.26	324.08	328.04	325.85	328.44	325.99	327.66	324.52	327.09	325.75	326.41	323.68	326.76	328.68	322.82	326.82	327.45	325.81	324.5	327.34	325.82	327.52	326.36	327.46
317.7	321.8	318.16	322.36	320.29	318.7	317.45	319.13	319.83	319.14	320.28	320.43	321.9	316.49	318.61	320.56	320.13	317.12	321.44	319.92	319.47	317.08	315.23	321.09	320.13	318.32	316.69	319.8	319.47	320.87	317.26	319.09	316.46	322.71	320.91	318.32	312.66	321.62	319.45	318.92	316.19	317.42	319.01	320.46	317.34	316.92	316.46	318.48	318.23	319.8
317.47	317.25	318.04	317.14	316.2	318.24	321.83	315.66	318.67	323.07	321.42	320.09	319.97	322.41	316.58	319.4	319.36	318.08	314.91	319	321.07	320.19	319.57	317.27	321.17	318.93	313.95	316.11	319.19	320.39	317.56	317.38	318.56	317.04	319.54	316.82	318.68	319.91	315.29	318.49	319.21	317.33	320.73	315.32	318.08	319	321.15	316.49	318.83	317.68
303.76	302.78	303.57	305.05	307.15	306.57	302.83	302.57	303.79	301.63	308.75	305.7	303.78	305.56	305.48	304.26	303.37	305.29	302.07	303.91	303.7	305.76	303.91	303.57	302.41	306.64	302.58	305.52	300.71	304.39	303.34	303.31	307.94	303.36	304.72	304.86	305.51	304.62	307.16	305.69	304.35	304.72	303.9	305.91	304.63	304.3	306.38	304.38	302.04	302.58
315.58	315.18	313.54	315.01	312.53	315.03	310.41	311.31	310.37	313.44	315.21	318.73	315.36	314.57	312.8	311.92	313.26	315.8	315.32	314.82	315.98	317.23	313.65	314.66	313.27	312.13	313.35	310.83	315.31	316.29	318.81	313.04	314.21	315.59	311.17	314.88	312.4	313.22	316.63	316.58	315.01	316.74	315.57	317.44	316.54	314.29	315.27	314.74	311.77	314.27
308.83	305.9	304.01	303.66	305.81	309.91	303.88	304.25	307.05	307.13	305.48	306.09	306.51	306.92	308.01	306.88	304.98	308.15	306.56	305.3	306.97	312.19	305.68	307.16	304.63	304.26	305.85	304.8	304.39	301.71	306.39	310.89	305.42	306.78	304.81	304.55	308.51	301.24	307.67	306.38	305.4	309.21	307.35	303.8	307.45	307.49	308.99	305.43	306.03	308.17
311.08	315.01	309.85	310.32	311.07	307.42	308.88	310.54	312.12	309.39	311.63	309.47	308.64	310.8	312.34	312.36	311.37	308.6	310.41	311.31	308.48	310.24	310.59	311.33	311.6	308.98	311.1	310.31	312.69	309.18	309.8	312.4	308.92	311.66	312.41	310.97	309.04	309.56	310.33	310.41	311.99	306.17	312.49	313.73	313.76	309.58	308.89	309.07	310.93	309.12
299.76	303.56	301.93	300.67	301.89	302.03	303.24	300.26	302.61	301.48	303.22	300.95	304.4	298.35	303.3	302.6	300.71	303.52	301.07	303.45	300.97	301.99	301.43	304.5	300.27	301.15	301.28	305.74	302.12	302.18	302.71	303.9	301.59	304.42	304.31	302.58	303.14	301.55	302.94	301.66	305.97	305.47	300.64	302.8	301.14	302.26	305.07	303.45	297.97	303.55
297.59	294.36	299.49	297.27	296.13	297.25	298.24	295.27	294.6	295.34	296.92	294.8	298.77	296.73	296	297.66	297.5	298.97	299.42	302.74	294.77	294.99	299.33	299.09	299.64	296.57	299.03	300.71	298.02	296.87	295.62	296.01	294.19	295.94	301.25	292.16	297.56	296.82	296.36	295.55	296.62	300.52	295.22	295.78	296.22	291.36	299.56	294.31	297.41	294.7
317.06	317.88	318.58	322.01	318.05	318.22	319	319.41	317.5	317.86	317.8	320.42	316.06	317.77	320.02	319.66	319.99	315.49	318.25	318.99	318.93	320.68	317.77	318.01	315.78	319.39	317.25	321.08	318.08	320.84	319.16	320.91	314.87	316.96	317.25	317.15	319.34	318.56	320.37	322.64	318	319.6	318.42	318.48	320.84	319	315.18	320.31	317.42	314.47
297.34	298.32	298.62	304.35	301.8	302.12	299.89	301.8	299.9	298.93	298.61	302.48	300.79	306.59	299.64	303.73	297.11	300.98	299.03	297.47	301.5	299.21	301.19	300.95	297.22	299.14	299.64	300.57	301.81	301.04	299.79	299.58	302.13	297.45	298.62	298.49	297.37	299.82	297.89	300.48	300.35	302.28	297.08	302.46	300.42	302.48	302.36	301.61	298.56	300.37
312.32	309.6	311.46	313.49	313.54	314.05	313.1	315.3	310.83	311.92	315.62	312.95	313	311.78	314.6	314.77	313.8	315.09	312.15	314.08	309.76	311.79	313.17	314.86	312.65	313.08	309.66	314.33	309.19	313.78	312.49	310.12	311.92	312.04	310.63	310.99	313.63	314.24	317.62	313.55	313.98	311.35	308.98	313.16	311.22	312.58	313.9	313.4	311.88	313.86
316.58	316.4	313.58	316.09	316.79	315.19	316.18	317.45	314.55	317.72	315.18	317.02	315.81	318.6	315.4	316.36	318.26	317.9	320.64	317.3	319.17	317.08	318.41	318.8	316.92	314.04	317.03	316.58	318.19	319.56	316.27	314.63	318.28	320.21	319.55	316.11	318.3	319.78	318.03	313.95	316.86	319.06	321.89	317.03	315.5	320.4	312.9	315.45	317.3	316.99
306.93	307.55	308	309.15	308.78	307.89	309.6	308.65	305.94	305.74	309.94	306.69	306.58	306.87	305.21	307.43	306.6	305.68	308.86	306.35	302.93	306.58	304.47	307.49	303.09	303.85	303.25	307.18	308.97	306.46	306.2	308.51	307.28	304.08	305.35	308.82	310.44	306.45	306.15	303.15	309.38	303.63	306.85	305.39	307.34	305.92	302.59	305.32	308.71	307.52
302.77	305.55	303.31	304.37	306.77	301.96	305.29	305.27	304.82	304.67	303.89	301.61	307.17	304.75	305.49	304.01	304.83	304.6	305.12	303.96	305.2	310.98	306.04	303.02	305.3	306.27	304.15	304.57	301.8	304.43	306.11	304.13	305.13	308.08	307.59	307.34	304.98	307.25	304.16	302.14	307.6	301.57	305.89	305.39	306.62	303.91	304.85	305.78	307.51	302.85
311.87	312.3	311.54	313.55	314.97	313.69	314.24	312.17	315.15	309.7	312.22	314.35	313.25	314.39	311.48	313.26	312.9	311.21	311.06	313	312.04	313.55	314.89	313.56	315.97	311.28	313.28	311.9	313.3	314.47	315.39	318.02	310.16	311.81	316.06	312.83	312.3	312.76	316.51	312.7	314.61	312.77	313.32	313.22	313.85	311.5	315.72	311.41	315.6	311.96
293.9	294.96	297.24	297.93	295.69	297.03	297.53	297.33	294.24	298.09	294.04	292.63	293.93	294.26	293.91	298.52	294.9	295.24	296.26	294.22	293.87	291.81	296.25	295.66	294.99	293.22	295.02	294.46	294.96	291.57	295.24	296.57	291.95	296.09	296.03	293.06	295.36	295.66	292.86	293.31	291.48	295.48	295.8	296.29	293.98	295.53	290.88	298.81	293.91	294.84
302.17	302.64	303.16	302.89	300.58	304.92	304.17	303.73	302.31	300.52	302.67	298.15	303.17	303.17	302.47	299.09	301.44	304.25	301.29	303.23	302.66	301.29	300.02	301.91	301.58	302.99	302.13	303.75	304.12	300.24	300.76	303.73	301.81	300.94	303.68	303.11	302.87	304.65	300.87	304.56	303.04	302.81	302.82	303.86	302.22	299.47	301.03	302.92	303.7	305.8
312.33	317.85	312.43	310.07	310.01	307.9	310.21	310.88	307.71	309.05	308.15	313.65	310.24	310.76	312.61	310.21	311.24	310.21	314.6	312.52	313.4	313.38	309.43	311.16	313.53	311.1	312.57	310.23	307.1	314.52	308.56	312.69	311.21	309.3	312.16	309.49	311.3	310.42	310.34	311.47	313.67	310.64	313.52	307.07	311.05	309.46	309.99	309.37	313.61	313.43
306.16	302.24	307.01	305.4	305.57	298.59	303.6	304.79	305.71	306.6	308.84	302.78	301.44	305.05	305.87	303.45	305.91	303.42	300.98	306.05	305.9	305.63	303.16	304.6	302.94	302.64	305.08	302.05	303.34	307.93	302.07	304.16	301.68	304.99	305.42	302.37	306.82	304.66	304.96	306.93	304.18	303.11	305.77	304.49	304.07	305.11	301.61	305.37	305.32	302.38
303.17	300.61	300.28	300.49	298.88	297.78	302.15	302.8	302.53	302	297.42	301.91	301.26	299.01	303.23	301.08	303.65	299.19	299.56	299.01	299.07	302.48	302.96	300.68	297.72	302.88	298.39	304.03	303.29	301.32	298.41	298.69	299.97	300.13	301.11	304.5	301.66	302.83	302.05	299.92	302.17	302.88	297.64	298.62	301.75	304.64	301.01	302.39	300.8	300.71
317.65	314.58	318.12	318.22	319.69	317.16	317.78	317.74	316.28	316.87	314.97	318.88	321.41	317.22	316.08	319.14	318.69	319.61	319.71	317.87	317.71	317.2	320.71	316.85	319.34	319.89	317.82	317.85	317.53	321.13	322.23	318.7	314.7	320.61	318.88	322.04	317.47	319.93	319.95	318.46	315.94	318.94	318.18	317.19	317.43	319.38	319.98	320.9	318.38	317.06
303.33	306.08	305.79	309.98	306.82	304.51	307.63	303.74	309.91	304.07	307.23	305.64	305.3	308.94	306.71	306.77	303.88	304.52	305.92	303.88	305.43	303.78	306.02	307.35	305.69	303.94	305.86	309.44	304.97	307.42	303.34	302.12	305.37	304.34	305.81	307.56	306.82	303.5	308.77	303.14	304.45	305.74	308.02	305.8	303.6	304.98	305.88	307.93	310.67	303.2
314.43	310.88	306.83	303.91	309.86	307.66	307.83	311.39	303.81	310.79	305.3	311.78	306.41	310.29	306.79	310.35	309.67	310.15	306.45	309.29	313.22	310.02	308.44	307.29	304.95	307.27	307.39	310.17	308.2	306.98	312.39	309.73	306.5	310.76	308.28	310.05	305.08	310.32	307.76	309.83	308.6	312.6	310.09	304.48	309.36	310.21	310.03	307.11	307.67	309.24
300.86	301.02	303.53	300.83	306.94	301.17	305.63	305.09	304.89	304.49	303.16	305.42	305.72	303.11	300.92	303.42	300.95	302	301.49	302.35	303.31	305.98	303.94	303.35	305.38	306	301.7	304.77	303.21	304.72	301.73	306.17	303.07	303.71	305.46	302.08	302.59	301.47	302	302.3	306.76	305.5	304.22	305.24	302.6	301.73	308.18	297.52	304.98	302.66
302.72	305.54	302.55	302.85	300.93	304.02	302.66	299.74	301.13	303.29	304.51	303.19	298.52	302.47	300.59	301.03	300.59	299.8	303.36	301.9	306.18	304.6	300.92	300.9	307.99	302.36	304.91	301.24	306.83	304.96	299.85	305.17	298.19	300.37	299.77	304.68	304.52	302.38	302.3	304.48	306.54	303.52	304.32	304.07	301.49	299.79	303.91	303.12	304.75	302.87
309.17	312.21	315.74	312.07	310.83	311.23	314.66	312.41	315.65	319.69	311.29	313.78	313.47	314.52	316.28	312.61	313.35	313.7	316.05	312.23	312.35	315.11	319.62	310.71	312.69	317	315.01	314.9	314.27	314.38	312.95	313.65	314.44	312.99	316.28	311.5	316.87	312.18	316.96	307.32	314.73	315.38	314.16	312.13	313.44	316.16	314.04	317.6	311.81	311.31
315.21	317.02	312.72	314.37	314.82	317.37	316.8	317.97	313.66	312.58	313.64	318.25	312.28	314.82	317.16	314.97	313.25	314.84	312.4	315.65	314.97	312.28	317.67	316.45	316.17	317.09	312.78	318.61	314.01	315.55	314.18	312.39	317.1	316.89	312.91	315.04	311.98	314.62	314.71	314.91	317.9	315.37	316.4	316.34	315.47	316.09	308.94	314.39	313.71	316.82
314.63	311.22	311.7	313.15	310.2	315.58	312.99	308.17	310.8	311.28	312.66	309.97	312.46	307.6	311.45	313.52	311.23	308.56	312.51	311.84	309.24	311.53	309.78	311.62	311.33	310.68	314.07	313.23	310.32	312.76	315.53	315.43	314.21	312.63	311.88	313.32	315.43	313.63	309.42	315.6	313.16	311.55	313.57	312.22	311.39	310.66	314.04	312.5	312.16	313.36
296.24	294.02	296.67	297.01	295.75	295.47	298.56	294.68	294.55	297.11	294.45	293.48	297.19	294.61	297.94	292.49	295.47	293.77	296.7	296.06	294.9	293.15	293.29	295.12	293.6	296.89	293.23	297.46	296.3	294.11	293.76	298.04	296.65	294.13	294.85	293.38	295.33	294.35	294.74	293.16	290.89	295.19	292.23	295.8	291.88	293.64	294.94	295.57	296.06	296.61
306.11	307.34	303.09	299.82	307	302.87	304.21	307	303.55	303.92	307.95	304.56	304.26	306.82	306.14	303.85	303.56	304.23	305.64	305.75	306.18	303.22	306.51	303.49	308.27	307.41	302.17	305.91	309.26	302.16	307.48	304.71	304.04	303.03	304.42	305.79	305.82	303.33	303.42	304.74	304.51	301.55	303.99	303.51	305.85	302.3	305.07	310.13	305.08	308.38
327.05	330.47	327.97	331.37	328.66	331.09	327.82	326.21	326.39	329.76	325.75	331.59	331.78	328.1	327.81	332.65	325.83	326.68	327.96	331.24	326.18	330.66	325.09	323.88	326.98	328.52	325.96	324.95	325.43	325.93	330.71	331.55	329.18	329.88	327.72	328.33	331.8	324.76	327.03	323.88	327.49	330.42	328.22	323.35	330.37	326.56	325.14	325.51	330.12	327.86
318.19	318.2	319.76	320.11	319.23	316.46	317.87	316.53	317.45	320.35	315.35	320.76	321.07	318.75	316.97	320.63	317.94	314.81	323.25	322.86	321.75	320.07	317.24	316.74	320.04	319.52	316.25	320.73	318.85	318.64	319.14	321.06	319.52	317.32	319.14	322.43	319.43	318.24	321	317.63	318.25	318.56	320.38	318.8	319.18	317.68	321.29	323.25	317.44	320.08
304.95	304.76	300.93	304.11	303.19	303.41	303	305.87	305.23	298.99	306.79	305.87	302.59	300.7	305.46	303.55	303.09	304.23	302.77	306.46	300.39	300.36	306.75	304.59	302.78	301.01	301.31	299.97	301.56	302.37	303.44	305.72	300.88	300.99	301.39	305.43	303.91	301.73	305.27	303.41	304.06	302.27	301.49	301.05	305.29	303.92	305.74	303.52	299.6	303.86
297.7	294.77	297.53	296.17	297.27	296.17	300.82	295.91	298.48	297.12	299.26	295.98	295.35	295.2	297.87	298.55	297.61	299.54	294.58	294.55	296.29	297.49	294.03	293.89	292.45	295.74	297.14	298.52	296	296.92	297.26	297.09	300.36	298.03	298.03	292.16	298.11	297	292.76	299.26	299.06	299.85	295.94	297.08	300.01	297.92	294.12	298.63	299.48	296.73
299.62	299.66	300.42	298.23	301.15	299	300.64	302.7	304.11	298.98	300.08	300.53	298.34	298.35	297.26	297.58	302.41	302.14	300.4	302.67	301.28	304.53	298.49	298.7	302.83	301.82	298.31	302.16	302.57	301.11	299.85	300.8	302.32	298.04	298.86	298.35	298.32	303.26	301.1	302.25	300.66	300.41	298.15	300.64	297.58	299.23	299.22	296.53	299.8	298.41
303.79	301.45	297.44	301.26	305.54	299.31	302.28	295.97	302.84	301.28	300.44	302.33	303.45	298.06	297.15	302.65	299.17	297.63	303.84	300.64	301.16	302.72	298.07	300.91	300.8	300.38	302.74	301.61	299.33	299.25	300.86	301.95	304.47	303.46	300.81	299.84	300.25	299.57	301.45	297.86	302.12	299.27	302.38	300.48	302.45	299.62	303.98	299.08	302.37	302.28
310.35	305.15	311.4	306.63	310.44	308.41	309.97	310.41	307.72	309.35	308.4	308.79	308.89	308.95	312.69	309.12	307.36	308.78	310.69	307.87	308.51	308.31	309.12	306.65	305.79	309.01	308.23	312.29	310.39	306.41	311.79	307.53	312.15	310.49	309.13	309.29	307.75	305.84	309.76	307.97	309.23	307.31	308.66	309.01	310.9	312.48	310.49	306.26	307.32	309.17
305.93	303.78	309.24	303.34	306.88	303.79	306.39	305.33	303.3	303.25	303	305.75	307.62	305.6	306.53	303.53	306.68	302.99	305.02	305.34	304.5	304.79	309.38	300.56	306.11	304.36	305.19	303.81	305.83	302.77	303.24	306.92	304.95	302.71	306.46	305.53	303.75	302.7	305.48	302.11	306.23	302.15	307.97	305.05	301.99	303.76	300.71	304.72	304.37	303.24
315.76	315.22	321.66	319.11	318.62	315.58	318.68	321.61	319.81	321.41	316.77	316.21	318.01	318.57	322.76	321.57	316.58	317.92	320.04	319.45	317.96	315.56	319.81	321.5	318.16	318.76	317.73	317.6	317.59	317.28	317.04	318.96	319.58	315.29	317.79	315.88	319.76	316.66	316.58	318.59	318.33	317.28	319.83	318.29	316.83	315.83	320.23	319.66	318.9	317.06
306.99	309.38	309.96	306.58	310.93	310.27	305.27	305.63	308.7	305.93	306.3	306.2	307.09	305.8	306.56	309.12	309	307.05	305.29	305.19	306.88	306.4	309	302.48	305.27	308.47	306.04	311.02	309.12	309.89	305.95	304.9	307.06	305.4	305.65	306.95	309.24	307.18	310.67	308.52	306.34	304.51	309.77	309.29	305.63	308.26	306.66	307.92	307.72	310.34
329.21	324.81	330.6	328.21	328.42	328.51	326.65	327.77	327.34	326	329.99	327.94	324.85	326.3	327.85	329.57	326.06	326.26	325.38	328.98	323.13	324.51	325.78	326.34	330.4	327.48	327.67	326.53	329.69	327.21	327.22	332.45	326.32	330.82	330.26	322.62	330.48	326.53	327.05	327.58	328.87	329.29	326.94	327.79	328.2	328.4	326.17	330.49	328.92	328.82
298.2	298.04	299.18	301.35	299.17	301.43	301.01	300.48	304.07	302.48	300.31	297.98	297.14	301.49	299.9	301.62	302.18	300.49	299.44	294.87	300.78	301.64	298.99	300.27	302.44	298.99	296.84	305.21	297.91	298.37	297.93	301.02	302.73	302.11	298.24	297.64	303.3	302.9	300.62	296.94	301.4	298.91	300.37	302.51	301.7	299.37	302.76	302.46	301.17	297.94
293.64	293.26	294.58	294.68	294.61	291.78	296.24	296.72	296.5	294.94	298.1	294.66	297.14	294.04	290.51	294.47	292.65	293.72	295.02	293.86	294.48	296.21	297.22	294.59	293.02	294.34	293.53	295.87	294.28	295.36	291.96	293.18	294.2	296.98	293.27	297.43	295.22	296.45	297.04	294.07	297.32	294.96	293.51	292.19	291.36	292.71	298.73	291.71	291.78	296.64
293.96	296.34	295.76	291.44	293.2	296.14	293.76	294.98	295.31	291.43	295.47	294.09	296.53	292.72	296.37	294.62	299.6	293.46	296.79	296.45	293.99	298.48	291.79	295.8	293.03	294.06	296.5	291.8	293.47	295.06	295.8	295.91	298.99	297.38	295.24	293.85	296.44	293.71	296.58	294.88	292.67	293.24	293.52	294.48	297.08	297	294.21	292.31	297.16	295.95
328.4	331.56	328.01	330.4	330.11	330.16	331.87	328.79	328.17	328.81	329.49	328.94	329.39	329.33	330.25	329.66	325.03	330.67	328.69	329.66	330.79	325.84	328.56	327.49	332.82	330.88	329.85	330.64	332.03	328.92	329.04	327.5	330.03	327.41	329.98	326.45	325.06	329.35	328.43	329.11	326.82	330.91	327.01	326.38	326.35	328.15	327.6	329.36	329.39	325.33
299.98	302.87	303.94	299.81	306.27	305.44	302.38	304.69	304.06	301.22	301.24	303.57	303.73	304.03	304.33	303.11	299.73	303.25	302.5	297.69	304.04	302.96	304.02	300.43	304.79	304.94	302.28	301.69	306.16	303.81	306.7	301.32	304.85	303.73	302.66	303.69	304.36	305.12	303.28	304.95	304.93	305.02	304.55	301.26	303.34	303.95	301.79	304.01	301.03	302.24
315.27	316.41	315.85	314.23	314.83	309.65	313.43	315.42	315.55	314.65	317.96	311.07	313.75	315.84	316.2	310.19	315.17	317.64	318.19	312.84	319.38	315.31	314.5	311.2	312.5	314.94	310.64	315.85	315.96	311.88	315.77	315.04	314.45	316.01	317.54	317.16	318	313.3	315.37	313.48	316.16	316.37	317.62	313.83	316.93	312.59	311.37	313.54	314.17	312.24
317.16	315.19	316.47	315.45	318.65	314.37	315.49	312.97	315.85	321.38	316.39	315.34	315.52	314.25	318.71	317.2	319.57	321.05	318.26	318.49	317.93	317.93	316.16	314.78	316.16	321.54	315.96	317.73	321.9	316.8	317.57	315.15	318.17	316.13	316.66	318.35	319.95	320.71	316.34	320.21	316.4	313.3	321.42	316.93	320.72	318.67	318.71	318.2	315.8	321.39
292.03	293.42	293.35	295.55	294.37	293.72	293.72	295.66	298.03	294.8	294.12	297.43	295.68	294.35	295.01	296.57	299.19	296.29	294.18	295.62	297.26	297.66	290.37	293.48	295.37	293.17	294.94	293.62	295.12	297.64	295.72	294.04	296.06	291.33	296.68	295.1	297.21	292.17	294.6	294.48	299.59	292.09	295.62	298.33	295.41	294.79	294.89	295.13	296.14	294.74
308.06	308.13	307.39	308.62	308.1	310.13	307.21	306.3	310.8	307.97	310.42	307.39	307.89	308.69	310.59	311.87	307.52	309.97	304.05	307.22	307.93	307.76	307.23	306.16	307.26	311.03	304.71	310.96	308.38	305.91	310.57	308.04	311.36	310.1	309.59	308.06	310.67	306.53	313.5	309.05	310.99	309.13	308.48	303.88	309.49	306.04	309.12	307.99	310.26	308.64
304.51	301.06	304.48	302.88	303.68	303.75	297.73	303.27	297.8	303.58	304.72	302.72	297.64	301.74	300.24	306.02	303.14	304.83	299.21	301.12	302.61	299.55	302.45	301.37	298.02	302.65	299.93	301.77	306.06	302.4	301.23	301.55	303.97	304.53	304.63	302.32	304.18	300.84	303.84	303.73	301.03	301.57	302.74	302.23	303.05	306.22	301.76	304.95	300.55	301.87
308.12	305.89	304.14	308.32	305.31	305.66	306.52	306.22	304.52	307.99	309.48	302.25	302.05	304.36	304.31	300.48	305.08	306.05	304.75	307.23	307.16	305.81	302.8	301.92	305.5	303.2	302.05	301.19	305.62	305.53	307.24	301.68	302.97	305.44	305.68	302.93	304.83	304.89	303.98	303.91	309.65	302.31	303.98	304.9	305.25	307.84	304.96	303.77	303.07	305.74
312.79	309.84	316.53	316.14	317.19	314.05	317.74	312.28	315.09	313.66	314.94	317.92	316.63	321.58	316.2	315.4	313.98	313.26	316.17	315.2	314.88	314.22	315.4	314.88	314.72	314.72	313.67	313.79	313.28	315.37	315.31	315.26	312.55	315.09	313.54	309.84	312.02	314.23	315.06	315.38	307.87	312.16	313.25	317.76	317.98	317.76	313.92	318.05	317.7	316.34
318.45	319.49	318.47	317.69	312.58	320.06	319.81	318.91	317.3	318.06	316.1	318.65	313.96	316.38	318.43	321.25	319.52	318.47	319.89	319.73	320.64	320.41	315.93	318.41	318.29	316.25	317.97	319.35	320.86	317.93	319.63	317.74	318.27	317.37	316.9	321.72	318.11	316.89	321.74	319.92	319.49	315.27	318.78	318.55	317.56	317.65	320.13	319.5	314.75	320
301.58	300.57	305.93	305.62	301.64	303.35	307.42	302.04	305.01	304.4	305.27	307.25	306.66	304.11	303.77	301.97	303.13	307.54	305.24	308.15	301.83	305.16	304.42	302.28	307.02	308.11	303.64	301.5	307.79	306.11	301.31	304.71	301.83	300.2	306.49	304.57	304.51	304.89	306.56	300.81	304.67	303.51	309.37	301.81	301.02	302.42	303.28	305.08	303.9	301.25
331.82	330.6	328.25	327.64	328.5	323.99	328.38	327.7	327.02	328.6	328.83	329.79	325.06	328.78	328.19	328.85	329.39	327.43	326.22	330.18	330.59	330.06	326.09	328.26	326.04	330.19	329.51	328.39	328.51	327.02	327.98	326.49	324.62	327.65	323.77	325.97	326.71	328.53	327.77	327.66	325.85	328.39	327.27	327.25	327.36	331.19	329.9	328.52	327.43	329.73
302.04	302.69	301.51	303.05	305.92	301.3	302.4	303.71	302.37	305.26	302.69	300.63	301.35	300.88	301.8	303.15	302.54	301.13	306.29	303.95	300.57	304.04	302.99	304.06	300.87	302.33	303.08	301.41	303.76	303.46	298.42	303.09	302.74	303.5	302.4	302.75	306.49	303.43	301.11	300.59	303.61	303.75	302.44	302.99	304.19	302.7	304.44	302.82	303.42	300.47
330.49	326.53	326.68	326.4	325.91	319.47	323.6	323.9	326.31	322.7	321.36	326.87	323.35	324.87	326.31	328.12	324.71	325.82	323.34	325.26	324.87	325.88	326.89	327.23	328.23	322.63	324.95	326.04	324.1	325.82	327.32	323.81	320.39	330.52	323.59	327.38	326.54	324.22	327.58	327.96	327.58	325.15	327.14	327.14	324.97	324.91	322.9	326.6	326.11	326.3
329.28	327.55	328.87	331.4	331.97	331.07	328.31	327.64	329.56	327.5	331.27	328.65	329.1	330.74	326.36	326.6	330.76	328.35	327.82	330.16	333.02	329.6	328.42	328.59	329.26	320.89	328.43	327.71	326.88	327.68	323.89	328.76	325.43	331.04	330.99	327.9	326.46	325.31	330.34	324.18	326.8	331.69	324.56	329.19	329.43	323.1	329.27	325.13	331.61	324.67
299.24	299.48	303.93	301.28	299.86	301.38	300.24	300.33	301.34	302.35	304.84	298.66	301.47	299.03	300.11	300.13	297.45	302.34	299.14	298.52	302.99	302.11	302.34	306.21	302.67	298.93	297.46	303.94	301.13	300.18	303.48	305.22	298.34	301.88	302.8	301.1	298.88	298.47	304.02	302.35	305.02	302.18	298.85	300.4	300.36	301.59	301.11	299.49	302.7	297.18
311.29	313.97	312.07	311.53	310.68	311.2	313.08	311.43	309.19	314.55	312.77	309.47	313.42	315.84	309.62	315.22	314.31	313.58	312.48	311.9	311.96	311.62	312.27	314.18	312.29	313.65	315.15	314.09	311.7	309.47	311.33	310.48	314.69	310.8	311.35	316.11	312.47	312.53	310.87	311.03	310.13	311.66	312.51	312.14	311.38	314.05	312.36	310.07	313.84	312.2
313.83	312.39	312.78	312.36	318.81	313.59	313.11	310.93	313.88	312.81	310.35	313.82	315.32	311.9	314.03	314.11	313.34	313.67	313.15	316.16	314.14	313.05	311.99	314.19	310.74	315.94	312.66	314.02	313.63	316.76	312.84	313.84	314.07	313.62	311.2	315.05	316.25	312.61	312.55	316	313.71	311.49	317.83	313.71	315.67	317.43	312.78	309.98	312.8	312.93
305.41	305.22	304.06	305.93	303.24	306.69	307.09	307.27	301.94	307.27	305.62	301.47	305.43	304.43	306.82	308.06	305.47	306.7	303.04	306.06	304.87	306.62	309.62	309.81	305.7	304.72	307.45	307.25	303.56	306.17	301.8	304.72	300.96	306.73	303.66	305.24	305.94	304.04	304.16	308.52	305.82	304.69	308.45	305.81	308.53	303.72	306.49	304.09	305.12	306.6
295.59	293.99	296.06	294.79	293.06	298.3	292.69	293.87	290.35	294.96	294.65	294.09	295	292.14	290.56	295.59	293.94	295	291.87	292.31	296.94	293.12	293.14	294.1	294.33	291.39	291.77	293.15	294.91	296.19	293.69	293.56	292.31	295.53	295.78	294.53	294.12	292.84	293.6	295.74	292.65	292.62	297.1	292.88	291.89	291.54	293.74	292.27	293.29	293.07
304.66	301.96	299.89	302.29	309.29	305.6	307.07	307.63	301.64	304.07	303.12	304	305.67	302.65	301.95	302.19	299.91	305.66	307.14	304.9	304.45	303.99	301.33	306.5	303.66	304.03	305.43	305.69	305.04	308.69	301.85	304.92	303.9	304.97	303.7	307.75	302.95	305.46	303.34	307.55	304.64	305.69	302.33	303.13	302.13	303.37	303.46	305	306.59	305.76
317.04	316.66	317.79	315.42	317.45	317.41	320.06	317.29	319.5	317.91	316.98	318	320.99	317.03	317.5	314.7	317.93	318.27	316.67	319.78	320.61	319.85	313.86	317.93	314.98	319.25	315.94	318.6	318.09	318.21	318.34	316.59	318.86	320.64	319.55	318.33	314.77	316.31	319.39	315.97	318.15	318.8	317	322.62	319.05	316.67	316.47	316.3	319.17	317.75
305.52	300.39	301.82	298.48	304.43	301.75	301.71	301.28	305.24	301.24	303.05	303.18	300.8	304.9	305.61	300.63	305.49	302.8	301.87	301.5	303.39	304.33	302.69	303.2	305.11	303.62	303.97	301.99	307.68	303.72	302.14	304.91	298.86	304.31	302.38	299.7	300.75	301.91	304.79	302.23	300.2	301.44	303.35	303.79	307.11	304.59	303.09	305.56	302.62	304.1
314.22	316.5	316.53	316.18	318.45	318.24	316.11	316.14	318.88	314.56	317.96	315.78	316.6	315.01	317.81	313.71	315.09	320.97	319.56	318.92	316.99	320.2	318.46	318.98	319.4	317.39	316.81	324.09	314.56	318.1	316.41	319.53	319.13	317.12	316.47	316.72	318.08	314.67	317.4	316.54	317.35	318.53	313.7	317.16	318.07	321.5	312.7	318.7	317.42	318.66
319.18	316.43	320.69	316.13	318	318.2	318.15	318.55	319.48	319.6	318.36	318.94	318.55	320.61	314.49	324.58	320.97	315.65	314.4	319.54	318.89	321.91	317.85	315.1	317.18	316.99	319.52	316.06	317.98	317.52	321.67	318.3	315.02	318.66	320.52	319.41	316.53	317.58	318.65	320.37	317.04	314.76	317.43	317.34	314.42	316.47	315.85	318.51	317.55	317.16
295.86	296.19	294.38	295.43	291.52	297.27	295.25	295.09	296.76	295.38	297.21	295.19	294.2	293.54	293.57	298.44	292.34	297.53	291.84	293.71	294.05	295.18	294.68	296.46	293.68	297.19	297.73	298.8	297.39	296.9	292.53	296.77	293.71	292.29	297.45	295.22	294.65	295.47	294.26	295.07	294.87	296.34	294.33	298.76	292.48	297.93	291.54	294.47	294	296.22
309.33	307.12	311.6	307.37	307.16	310.06	308.22	307	307.91	307.18	311.28	307.85	306.06	305.71	308.31	308.59	305.47	307.74	307.21	307.41	307.32	303.9	302.71	308.41	306.05	309.31	303.93	303.2	307.12	310.36	303.89	306.07	307.33	307.66	307.59	307.73	308.38	307.51	306.26	306.5	307.15	305.13	306.38	308.18	311.06	309.75	307	304.97	306.26	307.84
308.44	305.59	309.64	305.98	312.09	307.24	308.42	310.22	307.38	310.92	306.4	306.58	310.12	310.14	308.31	309.47	307.51	310.95	306.05	309.61	311.17	310.16	309.66	308.62	307.04	305.1	307.1	305.73	306.39	306.52	306.32	309.04	310.9	306.32	309.33	308.1	309.23	308.04	311.94	310.92	309.67	308.12	308.03	307.14	311.82	309.08	309.87	308.4	306.25	309.85
326.1	329.91	327.93	326.37	328.17	329.06	327.67	330.78	327.49	329.65	325.33	326.89	328.5	326.5	329.58	329.82	328.59	326.66	328.07	325.15	327.24	328.22	327.78	330.18	328.01	328.96	331.24	327.02	332.79	325.87	328.65	329.36	325.56	323.54	329.79	329.64	326.58	329.4	326.65	329.06	326.02	326.05	328.61	327.46	329.81	329.65	326.75	328.49	327.35	329.24
317.64	319.32	320.7	315.48	323.81	321.67	320.44	320.04	320.26	318.76	317.24	318.82	314.06	317.55	319.58	314.36	317.85	320.46	322.57	318.24	320.89	319.71	317.69	319.89	316.86	316.62	321.49	321.7	315.9	322.48	316.03	318.87	319.65	322.67	319.36	316.07	317.29	318.03	319.76	317.86	316.71	319.65	319.63	316.94	318.32	314.56	321.86	314.87	318.36	321.41
301.46	301.69	302.87	305.2	302.95	302.32	303.21	303.11	306.76	305.57	302.03	304.96	301.97	304.18	304.21	303.39	306.21	304.46	300.83	304.66	302.04	299	301.61	306.79	305.17	302.41	303.65	306.09	305.96	304.45	302.57	300.98	302.73	307.69	306.42	304.52	301.67	307.42	302.11	306.58	300.01	300.51	304.9	303.3	308.86	303.43	304.5	303.59	304.45	301.66
312.98	310.48	310.66	314.15	314.57	312.76	311.97	313.73	311.47	313.59	314.34	311.44	312.44	314.43	309.78	309.89	313.01	314.02	312	312.81	309.73	311.73	312.66	312	312.31	312.09	313.1	311.17	314.64	311.25	309.25	310.75	313.66	314.87	315.41	314	311.54	312.11	313.47	312.19	311.92	314.26	309.06	312.92	309.95	313.66	312.11	312.59	312.35	314.16
298.38	298.06	295.25	294.85	300.07	294.78	296.77	299.91	294.97	295.75	293.73	296.43	296.23	294.23	297.57	297.74	298.49	298.17	299.72	296.29	293.35	294.29	297.63	299.86	295.85	299.33	300.44	298.99	298.54	299.05	296.02	299.41	298.81	295.15	296.65	298.23	297.9	298.89	294.29	296.7	301.52	297.38	294.98	297.22	295.03	298.68	296.44	296.81	295.35	298.43
316.67	319.15	316.24	315.11	317.92	315.59	322.48	318.78	319.63	320.08	320.27	319.1	316.02	317.52	315.97	315.75	315.41	318.19	316.06	315.68	318.7	318	316.96	314.35	314.88	321.16	315.34	320.23	313.47	314.89	319.14	312.83	314.21	317.04	317.17	317.25	320.36	318.85	317.24	317.92	315.38	314.95	315.99	316.21	317.58	311.11	315.78	314.29	318.27	316.85
300.97	305.38	307.25	300.55	303.89	305.02	305.17	304.34	302.43	303.5	304.34	302.6	303.71	302.92	304.26	303.9	305.01	303.02	301.45	302.86	303.4	303.33	309.64	305.12	303.62	305.33	304.12	304.89	304.97	305.03	304.23	303.26	308.26	303.61	300.99	299.81	303.44	302.76	306.78	306.21	302.02	303.33	303.68	302.57	303.94	303.35	304.27	308.84	304.6	305.7
310.29	310.19	314.04	311.04	310.87	312.55	316.02	312.09	310.76	313.85	310.24	314.65	313.96	313.29	313.48	308.7	313.84	311.63	314.13	314.07	314.48	312.59	313.76	313.89	315.33	311.99	311.89	311.74	313.85	314.9	315.13	311.93	313.15	313.77	314.05	311.69	311.82	314.92	310.99	315.35	315.21	312.66	306.79	314.22	314.12	309.87	312.56	309.95	315.44	315.56
304.25	304.75	301.34	303.87	303.39	304.05	301.35	304.29	306.95	307.68	306.35	304.48	306.25	309.7	305.79	306.56	306.8	305.25	304.57	306.17	305.57	306.77	308.3	302.19	307.64	307.16	306.73	306.16	304.53	304.76	309.11	304.27	308.1	304.14	305.09	306.74	305.23	306.65	300.85	303.98	309.15	305.5	306.7	307.84	306	307.2	303.9	305.27	303.81	305.23
296.67	293.33	295.14	296.91	292.88	299.99	296.14	297.1	295	298.88	295.7	293.96	297.67	297.67	295.93	296.78	296.16	294.92	299.39	296.86	297.56	295.21	298.9	296.09	294.79	295.24	298	296.95	295.83	297.65	301.28	295.64	295.87	299.18	296.8	297.38	297.22	292.66	297.87	298.12	294.12	293.56	295.96	293.3	296.1	295.44	296.81	297	297.14	295.52
312.8	311.99	314.81	313.59	314.08	314.01	314.95	314.36	314.63	314.53	313.52	311.31	315.76	307.99	314.72	315.48	310.51	310.55	313.9	310.37	308.25	314.37	314.59	313.25	312.33	314.16	309.24	314.63	314.48	310.31	309.45	313.8	313.31	312.77	313.64	314.75	320.32	312.63	313.39	309.59	315.4	309.67	311.52	313.94	313.36	312.15	317.49	309.45	312.01	312.05
294.55	294.05	293.22	294.37	292.57	295.88	294.62	296.03	292.83	293.34	296.32	295.16	292.7	295.79	294.94	293.21	296.7	296.76	294.62	290.77	293.8	290.64	295.34	290.31	295.77	294.36	294.66	294.89	296.1	297.15	294.48	293.6	292.64	296.65	293.35	294.61	295.89	297.32	295.75	295.87	297.07	295.49	292.37	292.8	293.52	294.21	293.88	292.19	294.51	291.9
310.31	312.06	310.37	311.49	312.21	312.49	313	312.5	309.91	315.65	312.02	314.44	312.46	309.63	314.69	312.45	314.61	311.14	313.02	311.64	314.71	313.6	313.19	311.43	314.34	314.97	311.09	316.13	311.7	311.48	311.79	314.22	310.68	312.12	311.91	314.14	313.04	315.99	312.94	312.17	312.4	314.68	311.22	313.32	315.16	312.49	314.26	312.36	309.88	314.27
315.23	317.73	316.73	315.7	313.78	317.47	313.34	312.52	313.7	319.6	316.58	310.26	312.94	313.53	314.88	316.17	312.59	313.5	313.97	313.49	316.15	316.36	311.21	315.41	315.69	310.38	311.68	313.2	314.12	312.56	313.9	314.23	312.75	316.32	311.19	315.72	312.45	314.93	313.12	313.72	312.05	312.47	313.64	310.63	315.48	313.83	313.4	312.22	314.48	311.49
301.65	303.38	298.05	302.12	302.58	301.78	299.71	298.97	299.76	297.13	301.23	302.05	297.43	297.42	298.71	297.95	299.64	300.92	299.66	296.27	304.13	300.47	297.49	299.21	301.78	298.61	300.24	300.94	303.86	299.15	296.7	302.68	301.93	299.02	299.2	297.59	302.32	301.2	303.85	297.34	301.47	304.44	301	300.11	301.56	303.15	302.98	297.98	298.16	300.89
315.46	314.05	316.61	315.66	318.72	317.28	315.6	315.71	317.78	320.03	317.8	317.38	316.48	318.18	318.95	320.29	319.1	316.22	315.33	314.37	315.8	312.62	317.33	318.78	314.73	316.6	319.66	315.01	316.57	316.37	317.34	315.8	317.85	314.66	316.6	313.78	317.9	316.65	320.64	316.75	317.39	318.53	316.69	318.09	313.63	316.8	315.06	316.36	316.62	319.27
309.72	311.33	309.47	309.6	311.98	310.79	312.36	311.9	309.3	312.47	312.59	309.97	310.61	309.74	310.76	311.86	310.84	311.66	308	312.59	309.98	312.57	311.02	311.24	311.19	307.17	309.73	311.67	310.67	309.8	311.1	313.81	311.1	310.96	312.91	311.39	311.9	310.12	313.14	313.62	310.99	311.93	305.46	311.18	311.94	309.49	312.92	309	313.18	312.97
305.68	310.06	311.4	309.17	309.22	312.61	310.91	310.87	311.68	310.26	306.28	311.95	310.84	310.44	308.94	310.88	309.89	307.74	311.9	309.98	310.93	311.36	308.09	308.65	312.62	312.99	312.44	309.8	306.25	311.55	310.08	310.41	309.26	309.45	308.94	311.41	310.17	308.15	309.07	313.15	309.91	307.61	307.47	306.94	310.18	311.39	311.18	307.55	309.01	307.9
310.25	312.67	316.28	318.35	312.21	314.36	315.28	311.79	317.3	312.56	311.19	318.06	314.14	309.9	315.13	314.46	316.73	314.97	317.92	314.26	313.54	312.6	313.03	316.52	311.73	313.96	310.94	312.61	310.57	313.96	314.07	315.08	312.19	311.06	314.71	316.88	312.29	315.27	312.31	311.14	315.61	313.21	310.95	312.23	312.11	312.75	312.45	314.95	313.67	315.21
315.1	313.73	312.62	314.27	311.38	311.27	310.86	308.59	311.85	310.26	314.66	312.13	311.97	315.51	314	315.28	313.8	312.02	310.72	314.48	313.03	309.84	317.25	313.7	314.32	314.42	310.16	313.3	313.62	312.9	316.34	312.07	310.36	312.31	314.3	313.81	312.46	311.16	317.37	310.84	315.36	312.5	312.77	311.18	314.09	313.16	311.39	313.03	316.52	313.17
307.43	307.01	307.59	306.15	306.31	306.55	308.34	307.46	306.46	313.46	309.1	309.89	305.21	303.73	305.51	306.4	307.35	307	304.42	308.15	300.56	303.23	304.96	306.21	306.29	307.46	302.18	306.96	305.82	308.08	304.61	309.95	309.92	310.1	305.1	306.04	303.98	303.01	306.36	306.95	307.96	304.27	306.15	305.93	308.59	303.99	307.41	302.64	301.05	309.68
317.01	315.33	317.49	313.55	313.39	316.21	313.77	316.16	317.44	313.5	314.14	311.89	312.18	315.23	313.5	318.34	314.82	314.53	314.28	314.38	315.98	314.37	315.72	316.09	316.84	320.76	316.2	313.6	317.45	314.6	315.97	314.35	314.21	315.05	315.29	312.55	316.15	316.68	317.71	317.29	312.5	314.88	314.33	317.63	312.97	316.48	314.87	316.88	318.23	313.01
316.4	318.27	321.98	316.13	315.82	317.09	318.86	314.92	318.43	314.64	316.49	313.58	315.98	319.16	315.13	318.01	316.56	313.47	315.28	315.99	318.75	315.1	317.73	319.05	317.54	313.16	317.32	316.88	316.62	315.71	318.17	315.43	318.8	316.88	318.94	315.63	315.51	316.78	315.83	313.95	318.99	320.27	317.79	317.06	319.63	317.01	319.41	318.68	316.93	315.87
310.04	315.1	310.98	315.43	312.06	317.06	311.15	313.99	315.39	311.79	317.97	312.85	317.15	316.52	310.86	318.26	312.31	313.61	313.93	313.13	317.68	311.45	310.38	313.69	315.74	315.32	310.99	314.17	316.67	312.44	313.46	312.32	313.47	311.01	311.16	312.28	312.6	312.54	312.64	310.16	311.04	313.03	312.93	311.31	315.19	313.75	312.22	313.4	318.54	311.89
315.2	314.06	315.03	313.98	312.51	314.1	314.04	314.83	317.1	312.93	315.77	318.39	314.98	315.81	312.74	311.8	313.03	318.12	312.81	317.77	313	312.91	317.59	315.02	309.84	315.2	312.69	315.19	320.11	314.79	314.62	315.78	314.6	314.88	315.58	316.64	314.38	314.39	313.64	316.76	309.25	317.23	315.29	315.42	315.94	316.35	314.6	312.23	316.16	315.63
291.8	294.5	297.91	294.83	298.37	295.96	295.52	290.82	295.34	294.86	294.1	299.27	297.8	297.52	301.14	298.01	295.97	294.75	295.13	298.56	299.68	301.41	298.48	296.53	298.27	292.53	298.69	295.03	293.4	295.93	292.14	297.64	297.7	297.11	296.54	296.04	297.41	294.26	300.32	296.04	298.52	295.26	299.62	299.42	297.46	295.87	295.14	297.68	295.84	295.26
317.86	313.32	315.17	316.53	312.61	317.32	321.44	309.84	318.55	317.52	317.61	318.44	317.35	318.36	318.81	314.39	318.18	316.32	316.93	319.65	312.92	314.16	319.25	317.23	315.81	314.56	315.88	315.47	312.6	317.11	315.34	317.17	313.34	316.17	316.03	317.8	311.93	314.08	318.91	314.31	316.18	317.42	314.42	318.21	311.43	316.87	311.79	313.13	313.6	316.53
311.44	309.19	310.42	313.13	309.26	311.77	308.88	312.74	312.61	307.66	310.73	307.33	307.99	311.77	308.75	308.46	312.02	308.79	309.99	307.47	311.2	312.22	312.41	310.99	307.88	307.72	305.4	312.37	310.09	310.2	307.5	307.36	313.17	310.95	308.86	314.85	310.31	309	312.65	311.27	308.1	307.09	308.46	310.75	311.87	312.31	311.42	308.83	308.75	310.38
303.68	306.28	303.77	305.75	304.94	303.21	302.03	302.6	303.16	303.4	303.04	305.85	304.83	304.65	304.38	302.74	302.52	306.01	301.2	304.38	305.15	301.34	302.36	301	304.27	304.03	301.61	303.27	302.53	304.99	303.79	302.05	303.67	302.17	302.38	305.89	301.3	305.71	301.96	304.44	299.14	305.03	302.96	306.67	303.94	301.43	304.56	305.1	303.57	302.99
306.99	306.15	312.93	306.3	305.85	309.14	306.71	308.19	309.93	308.96	311.82	311.26	311.8	309.95	309.33	308.37	309.95	310.5	309.82	310.24	312.49	309.25	309.78	314.62	311.57	309.71	310.85	310.34	307.26	308.37	310.42	308.79	310.07	310.97	306.75	310.39	313.17	309.19	311.25	307.56	308.26	305.33	305.02	310.43	311.74	307.09	310.85	312.39	308.34	307.28
326.44	330.92	329.23	330.28	320.35	323.31	322.66	328.66	327.57	329.8	323.92	330.42	327.99	330.09	331.16	328.13	328.2	326.07	327.13	326.48	329.51	327.32	325.68	324.71	327.3	326.89	327.38	331.07	326.74	328.45	330.63	329.8	330.53	325.74	326.1	328.63	329.67	325.35	320.84	323.63	330.85	328.66	329.35	323.38	327.83	328.95	327.07	326.2	328.07	328.03
313.3	317.3	312.37	312.69	313	313.46	312.58	311.09	315.7	318.13	317.08	314.41	312.81	313.75	317.17	318.06	317.57	313.35	315.01	313.82	317.69	312.73	314.18	315.36	318.73	316.96	315.22	313.45	316.81	313.64	313.19	313.1	316.26	310.12	318.18	311.7	312.58	317.57	317.99	315.5	315.1	313.55	311.39	312.35	315.23	315.44	308.24	315.61	313.36	319.57
318.98	315.77	318.04	317.16	316.87	316.2	320.31	320.79	315.82	318.99	316.48	321.52	320.99	314.98	318.86	319.94	318.8	319.61	316.82	320.56	319.14	318.44	316.36	318.79	319.17	320.86	320.51	316.17	320.33	318.12	316.56	315.12	319.38	320.85	318.74	318.31	315.94	316.82	317.77	318.95	317.26	319.95	311.6	318.14	318.12	315.21	319.33	318.69	319.06	319.16
313.86	315.67	315.39	312.51	314.65	315.04	317.22	315.2	315.49	313.94	309.69	312.92	318.12	318.17	317.16	315.23	317.24	312.19	317.57	314.86	316.76	311.25	315.86	314.4	314.03	315.48	316.03	314.73	316.86	313.47	313.82	314.36	313.21	318.77	311.92	315.52	315.44	311.5	315.5	311.89	313.64	315.54	317	309.55	313.69	311.85	313.88	315.34	312.62	316.11
296.77	299.03	296.24	297.96	302.61	296.7	293.1	293.7	293.82	293.46	297.98	299.28	295.06	292.83	289.81	293.95	297.91	293.68	294.72	294.43	296.05	295.85	295.71	297.47	295.8	294.7	295.75	292.15	297.67	294.22	296.81	297.19	289.99	293.06	298.08	294.89	295.08	291.84	294.73	291.17	296.67	293.38	292.58	294.41	296.01	295.95	291.51	296.54	295.06	293.47
293.97	294.81	293.97	292.47	296.28	295.45	289.88	295.78	299.04	295.53	295.47	294.95	294.56	296.13	298.1	297.38	296.96	292.52	296.42	294.76	294.13	299.04	296.35	293.84	294.93	295.72	294.59	291.78	293.15	289.82	292.74	296.33	292.38	293.83	293.63	293.39	294.51	293.3	296.38	291.85	294.03	293.98	296.66	294.58	294.95	297.31	292.98	297.99	295.49	294.46
312.86	318.26	312.41	311.47	313.5	311.68	314.03	312.98	312.52	315.48	313.41	314.7	309.56	313.01	313.15	313.15	316.16	312.85	309.29	316.02	313.67	311.9	309.66	315.78	311.16	310.21	312.42	313.12	314.96	309.32	314.32	310.74	316.84	311.27	313.79	312.09	315.22	309.88	313.71	312.34	313.76	313.07	317.06	309.21	314.91	312.94	311.6	312.25	312.47	315.23
310.8	311.25	313.21	308.7	313.15	311.56	312.81	309.61	312.15	312.11	310.35	309.45	311.9	308.45	314.63	312.15	307.96	309.66	310.91	315.37	312.08	312.48	309.69	312.4	305.98	311.72	313.41	309.88	311.36	310.52	314.23	312.01	311.86	309.32	309.57	310.11	311.46	310.24	307.85	312.32	311.42	311.28	311.45	310.7	311.72	312.6	312.24	310.86	306.88	311.1
303.82	302.38	305.7	302.23	306.22	306.56	305.41	306.59	304.6	308.27	303.97	307.39	305.12	305.33	305.88	303.09	305.51	303.26	302.48	305.48	306.17	305	302.79	303.41	305.85	304.76	304.18	307	306.93	303.69	305.31	303.25	302.89	305.34	307.62	303.38	305.76	305.38	309.24	306.37	306.19	307.24	305.55	302.59	302.86	300.54	305.56	304.62	305.73	303.18
299.56	303.68	302.33	300.82	300.04	302.29	299.37	300.69	298.12	301.48	304.18	301.22	305.18	301.86	304.53	301.73	303.54	299.69	302.83	300.24	302.59	299.8	296.57	296.89	302.09	300.39	299.11	298.68	297.9	297.15	299.64	300.91	298.97	302.05	300.6	301.63	301.7	299.68	300.68	301.4	300.81	303.23	303.9	299.63	296.73	303.4	298.32	301.67	300.39	302.86
313.39	312	314.07	314.47	313.15	316.32	314.45	316.45	312.94	316.35	311.11	316.84	318.24	313.71	312.83	314.6	313.97	316.01	314.99	312.76	314.15	313.95	314.55	310.92	314.82	310.32	316.67	316.19	312.93	315.31	319.31	316.3	313.64	312.33	318.33	311.78	311.64	315.1	317.91	316.07	314.13	316.66	314.85	315.23	314.32	311.38	314.13	316.37	311.96	315.76
305.59	305.53	300.84	302.49	303.11	302.18	303.1	308.04	302.46	305.61	300.13	300.57	302.32	301.68	303.25	305.95	300.25	300.66	299.23	299.12	296.54	304.51	301.61	302.94	304.41	302.13	300.96	302.75	302.79	304.34	301.89	299.38	303.44	302.05	302.31	301.3	302.65	302.43	300.77	304.63	300.49	304.52	302.5	301.98	300.3	300.47	296.85	300.59	303.37	303.71
318.16	317.46	315.74	319.9	318.86	318.39	322.62	315.43	320.3	320.08	319.61	313.37	319.12	318.91	314.79	319.03	321.62	316.75	317.73	321.12	322.02	319.45	316.33	315.79	318.75	320.09	319.11	319.49	317.53	316.9	318.61	315.39	318.67	314.64	317.95	318.4	317.02	320.51	318.63	319.05	315.73	317.8	318.93	321.19	315.68	316.97	315.62	318.23	320.08	319.02
314.15	314.99	312.94	313.66	311.95	317.41	312.64	315.3	312.2	313.35	313.63	315.18	308.15	311.28	314.9	311.8	311.29	317.23	314.08	315.12	312.94	314	314.79	314.89	311.68	313.22	313.69	311.8	310.63	315.12	309.26	313	311.38	314.9	311.64	313.05	315.88	309.73	312.36	312.02	311.2	313.45	315.16	313.63	314.66	311.78	311.97	312.32	314.08	311.6
300.73	301.04	299.48	305.44	297.05	300.79	300.76	302.18	296.82	298.7	299.19	299.21	298.91	300.89	297.87	301.34	302.72	300.66	298.32	305.39	302.9	300	300.49	295.42	301.6	300.21	298.32	301.94	298.95	299.97	297.81	301.06	299.79	299.89	303.07	298.62	299.53	297.49	295	301.36	299.38	300.29	300.59	301.25	301.15	301.66	300.09	298.06	305.28	300.22
313.52	314.72	311.85	314.84	310.87	313.81	307.81	310.12	313.74	313.95	313.97	312.07	317	311.26	311.25	308.94	314.02	312.46	314.16	312.74	309.58	314.1	316.65	315.66	317.35	313.32	314.9	308.95	309.29	306.37	312.88	313.98	312.73	313.99	313.1	313.96	312.47	313.57	313.44	314.97	313.37	313.94	311.22	312.03	316.25	311.73	309.83	313.25	314.48	313.75
313.52	313.99	313.05	315.22	316.66	316.05	314.06	315.5	318.37	314.23	315.47	315.42	319.33	313.62	314.17	316.34	319.86	315.77	316.36	319.23	318.24	314.14	317.64	313.04	315.85	315.28	315.79	317.45	319.05	316.58	316.55	319.97	315.71	318.58	314.85	313.25	316.08	314.92	316.79	314.66	315.39	317.63	312.04	317.53	316.65	315.71	315.32	315.7	314.01	316.51
296.51	297.96	293.53	298.41	293.59	295.28	297.88	297.43	296.72	292.34	297.05	296.63	298.92	298.34	299.48	296.5	298.23	296.42	296.38	301.1	297.9	296.51	298.43	296.5	294.49	300.67	293.83	294.13	298.19	297.25	296.6	295.78	296.07	296.28	297.5	298.39	298.64	297.58	296.49	294.77	293.12	295.53	295.87	297.57	298.35	298.41	298.47	295.19	298.8	295.64
311.82	317.28	312.08	315.37	314.68	312.47	312.65	309.6	315.47	314.31	311.68	312.15	314.58	315.7	311.27	312.63	313.73	315.58	312.9	312.02	314.14	314.29	315.41	316.4	316.19	314.03	309.88	313.58	310.93	314.89	309.19	314.26	311.94	313.34	315.19	314.51	309.81	311.54	310.93	314.04	310.44	313.65	313.74	313.59	309.85	317.59	313.2	312.53	313.7	312.71
295.92	293.95	296.2	293.08	294.12	293.82	292.64	293.29	292.15	295.57	294.28	295.17	295.84	295.31	293.44	294.78	300.56	291.73	298.7	293.56	298.13	295.25	297.28	296.06	298.07	297.09	293.23	295.28	293.86	294.99	293.84	295.23	293.83	293.94	293.28	297.89	297.08	292.49	293.97	295.48	296.48	297.12	294.71	294.37	298.07	294.29	295.85	295.02	295.72	292.55
298.02	292.55	298.4	297.13	295.79	302.93	297.47	295.79	295.26	296.82	299.19	298.1	298.12	299.81	294.64	297.33	299.65	295.28	295.57	292.37	295.91	293.62	296.1	297.18	297.42	295.71	297.47	300.48	300.04	295	296.7	298	298.61	296.3	293.62	296.54	295.92	298.12	293.92	298.11	297.55	296.94	300.57	294.32	298.71	298.79	294.93	298.01	294.93	296.14
308.28	306.71	307.49	304.78	304.31	307.32	302.53	307.69	308.3	306.83	305.23	303.96	307.41	306.89	305.57	307.3	306.81	306.03	306.57	308.53	303.55	305.27	308.24	303.89	302.69	305.73	311.58	302.73	305.12	303.62	307.59	303.47	307.23	306.91	305.74	303.43	307.73	303.95	308.24	305.36	306.84	303.54	305.55	307.4	302.72	304.37	305.66	307.45	304.63	305.96
315.58	316.31	315.11	317.58	315.8	317.01	318.06	316.37	316.93	314.81	316.41	316.1	315.48	320.36	314.27	313.62	315.71	319.35	316.27	317.99	317.83	318.73	320.25	318.78	315.53	317.45	317.83	317.78	318.48	316.54	320.5	319.7	319.02	317.33	316.18	315.77	319.18	319.41	320.59	314.82	321.4	318.93	314.53	314.56	318.69	323.02	317.63	316.98	314.26	316.12
303.09	301.58	302.61	303.73	299.02	302.83	302.16	303.33	304.86	302.41	303.07	302.04	303.16	302.12	302.5	298.89	302.16	303.88	303.5	307.06	300.37	305.51	301.51	301.57	305.07	299.76	302.52	300.26	303.07	306.27	302.22	303.81	306.38	302.28	303.04	301.73	302.21	298.47	301.27	304.82	303.62	302.22	304.63	302.13	304.06	305.83	304.53	302.78	298.17	299.7
304.83	306.54	305.25	304.44	304.32	306.88	305.35	307.43	302.49	302.68	306.44	304.34	304.48	301.28	305.89	303.62	305.25	300.52	303.78	300.46	302.04	301.41	304.05	304.64	299.91	303.98	302.8	303.83	302.97	301.72	301.19	308.36	304.74	306.82	307.98	306.05	305.28	305.18	303.86	300.43	306.12	301.71	306.98	304.23	306.44	304.42	304.27	306.31	306.16	304.01
327.55	325.78	324.04	325.16	324.27	327.7	324.11	322.37	327.49	323.3	326.5	325.73	323.24	325.77	322.52	324.77	326.24	326.05	321.9	326.29	320.54	322.63	326.09	321.33	320.82	325.46	322.23	323.61	325.41	319.88	322.79	325.08	324.93	322.51	322.73	322.87	324.7	326.31	324.23	325.64	322.28	323.08	324.33	324.17	324.42	324.6	325.36	326.26	324.68	326.89
308.22	308.84	310.78	307.94	313.23	311.5	315	310.51	313.33	312.83	308.65	306.22	310.5	314.77	306.88	309.22	311.51	310.31	307.68	309.61	306.44	310.3	308.68	306.47	313.13	310.11	309.17	309.54	311.07	311.79	310.49	310.28	307.62	310.72	309.55	315.9	312.09	310.53	309.96	310.51	309.93	309.8	310.6	314.34	312.59	309.04	309.76	315.45	311.22	308.07
313.48	315.18	313.8	319.64	317.85	314.22	314.36	315.5	315.21	317.22	312.33	317.99	314.85	312.11	315.06	318.33	320.28	314.91	315.31	313.64	311.4	312.7	313.21	315.84	316.5	317.86	310.86	313.01	315.3	316.81	314.49	316.95	315.59	313.88	315.11	314.34	315.12	319.52	312.53	315.92	315.82	313.81	312.14	313.45	314.72	312.55	312.63	315.02	310.89	316.36
308.34	307.6	304.85	313.58	308.41	307.3	309.59	307.59	310.21	307.98	307.18	309.85	308.12	309.08	308.55	309.15	307.9	312.24	307.79	310.03	308.76	308.83	308.32	312.64	311.15	308.36	307.23	308.09	308.83	307.84	301.79	309.65	308.22	307.5	306.91	310.24	310.87	308.8	309.92	312.78	305.21	312.04	306.97	307.77	308.9	309.47	307.34	310.92	311.15	307.56
312.21	307.73	312.95	312.66	310.26	310.76	313.23	309.38	308.75	309.62	311.73	309.21	309.99	311.8	310.12	313.06	311.06	310.89	310.6	310.98	309.89	312.8	309.85	310.44	313.96	313.91	308.69	309.32	306.17	305.81	309.48	307.19	312.06	314.81	311.11	311.73	313.07	310.02	310.95	310.53	308.06	311.42	308.36	311.34	310.84	310.34	308.7	310.37	311.26	314.02
309.6	311.11	315.93	312.01	314.29	312.87	313.61	315.82	310.17	311.26	312.01	316.56	316.58	315.7	312.98	310.3	317.51	312.76	312.57	313.62	313.7	314.46	314.58	313.78	315.28	314.27	312.16	315.45	313.31	312.26	312.64	314.93	314.46	313.46	312.88	311.67	312.41	311.58	317.19	309.14	311.99	312.69	312.06	313.47	311.33	311.44	314.07	314.29	313.72	312.79
301.94	304.66	305.08	300.91	304.81	301.39	300.68	302.87	302.73	303.46	305.18	301.21	302.8	304.76	300.33	306.21	304.8	303.17	300.22	302.41	304.41	304.84	305.41	304.75	304.8	304.92	301.5	306.13	306.83	306.78	302.54	303.89	307.07	299.66	303.36	305.06	302.9	302.15	302.69	305.63	303	306.16	302.84	302.34	305.82	301.87	303.62	301.39	301.73	305.97
307.84	308.26	310.45	306.54	304.67	306.81	309.82	306.76	308.89	305.24	306.59	309.48	307.27	310.96	309.62	313.21	307.79	308.25	305.49	304.86	307.84	305.57	308.22	306.83	307.85	308.23	307.29	305.68	306.92	307.8	307.77	304.5	306.4	302.37	306.24	308.76	307.05	309.23	309.49	307.29	310.37	306.97	307.3	305.91	309.81	306.44	306.69	304.59	307.32	305.73
295.73	292.87	293.81	295.83	293.96	295.77	301.04	295.97	294.24	297.66	294.95	298.92	296.16	298.51	296.92	294.59	295.38	298.66	295.9	297.31	297.33	297.27	296.43	297.34	300.44	297.03	295.1	299.44	297.81	297.22	297.74	297.96	301.73	300.11	296.31	292.82	299.61	294.18	294.66	297.43	298.81	295.23	297.45	300.78	297.82	294.63	294	295.83	300.67	294.27
312.72	316.39	315.05	313.23	315.74	319.25	311.99	313.59	317.07	313.31	313.85	315.78	316.46	315.59	317.21	313.79	314.51	315.54	317.17	314.06	309.76	316.85	317.36	315.38	313.51	316.05	316.66	314.93	317.23	315.23	314.66	311.49	314.35	312.21	313.59	313.45	312.77	318.81	315.16	313.17	315.71	314.34	315.7	313.48	318.35	318.27	312.25	315.91	312.36	312.81
312.33	313.28	312.31	311.69	314.09	310.28	313.59	315.27	313.35	310.63	314.36	310.49	311.58	313.1	315.29	312.17	315.3	309.05	313.79	311.21	314.31	313.52	319.68	314.17	313.09	317.13	312.71	309.69	313.95	311.03	315.4	312.11	310.3	313.84	315.35	315.88	313.7	310.82	311.14	312.17	310.2	312.59	317.69	314.46	313.5	311.75	312.21	310.43	314.04	312
302.75	300.92	303.79	303.5	301.03	302.8	300.05	302.08	300.94	301.57	305.46	303.56	301.06	303.78	302.01	302.19	301.73	301.37	300.65	301.71	301.43	302.81	300.88	303.98	305.33	302.95	303.03	300.54	301.83	304.92	302.6	302.52	303.98	302.39	303.43	299.82	302.72	303.03	303.49	305.72	303.01	303.54	300.65	298.74	303.23	304	303.32	304.6	303.09	300.9
310.64	315.41	314.97	316.2	316.79	313.81	312.46	314.32	314.8	312.81	314.43	314.64	311.97	314.94	316.78	315.44	315.28	319.52	312.78	314.91	316.3	317.5	315.08	315.6	314.15	314.07	316.64	315.85	314.02	317.01	315.52	316.12	311.48	314.1	318.07	315.64	314.32	311.64	312.02	318.02	313.43	314.66	312.61	316	314.64	318.3	315.06	319.38	316.48	317.4
304.37	300.8	301.07	301.41	302.25	302.07	304.88	304.98	301.9	303.08	304.95	302.76	304.9	303.3	301.97	304.71	305.98	307.13	301.84	305.05	302.94	307.76	299.51	306.43	305.07	304.39	305.38	302.88	303.58	302.19	304.61	308	306.42	303.55	304.44	305.39	302.92	303.86	302.13	304.63	304.59	302.01	299.19	308.19	305.68	303.05	303.97	306.5	306.81	301.46
327.19	325.94	327.06	328.16	329.59	327.6	328.64	334.02	325.08	330.19	325.97	328.38	329.99	327.35	328.1	329.15	327.79	327.55	328.21	329.61	329.81	327.46	327.83	323.4	330.14	329.78	331.04	325.66	330.96	329.87	327.84	326.95	326.67	331.05	328.71	327.62	326.32	326.48	329.83	326.43	327.64	329.34	328.63	329.66	328.08	325.72	328.96	328.46	327.4	328.82
315.2	310.86	312.62	313.12	313.42	311.97	314.17	317.39	314.1	316.94	315.95	316.67	315.65	316.41	313.62	317.98	317.02	316.64	312.89	310.83	315.27	310.63	313.07	314.56	312.88	312.84	310.21	313.52	312.37	317.15	315.01	315.43	315.47	317.01	312.07	312.7	314.6	316.33	314.22	315.13	316.19	310.42	316.33	314.95	312.5	315.25	313.68	316.72	312.8	311.94
303.43	303.55	301.58	300.95	301.11	305.38	299.43	300.45	305.74	302.64	304.39	301.83	303.3	301.69	299.44	305.95	300.35	300.77	304.19	301.41	304.23	308.57	301.4	302.55	300.63	303.11	302.03	302.67	303.15	300.82	301.53	301.55	303.36	300.69	301.18	299.8	305.25	301.69	302.87	304.75	304.76	303.68	299.95	303.43	304.01	304.15	304.04	305.49	302.77	305.49
293.47	295.1	296.31	298.5	293.42	295.95	295.55	296.21	296.68	295.04	296.57	293.96	295.26	292.89	294.59	296.69	295.39	289.07	293.67	295.97	294.18	295.61	294.83	299.47	296	294.81	295.75	295.35	298.11	295.27	293.93	295.15	296.86	294.68	300.14	298.08	294.89	295.68	296.69	293.61	296.18	294.89	295.01	293.21	298.33	295.94	294.09	291.74	296.5	297.38
304.25	304.45	304.22	304.22	304.03	301.63	300.05	303.19	302.26	305.21	303.63	304.1	301.82	306.18	305.08	302.33	305.7	303.1	305.34	303.78	301.24	303.06	303.11	306.38	300.12	302.57	305.3	303.59	300.4	305.56	307.6	304.19	302.21	305.95	306.35	298.68	301.92	304.21	306.17	303.14	303.51	305.52	305.75	303.79	305.8	307.15	302.69	305.16	303.81	300.63
312.9	314.69	313.47	316.53	309.42	313.03	316.71	314.71	316.86	314.81	314.14	314.85	316.96	311.45	315.28	318.06	323.17	316.19	314.66	313.08	316.81	313.93	316.22	315.49	316.28	315.67	313.7	314.29	313	316.95	312.33	317.72	314.34	312.96	315.69	316.07	316.48	313.94	315.42	318.09	316.36	313.74	314.78	314.52	313.34	314.02	312.18	316.4	312.87	313.46
296.51	298.73	296.11	296.73	296.26	296.99	297.87	296.14	296.98	300.48	295.68	294.91	295.24	296.38	295.36	296.62	296.21	298.86	295.31	299.41	295.2	299.06	295.49	295.56	298.13	297.89	293.47	293.91	295.87	296.39	294.15	297.99	298.61	297.72	295.88	299.02	296	294.43	296.48	293.15	297.58	294.6	295.15	297.24	295.06	298.59	297.9	297.2	297.89	299.06
313.85	317.95	314.84	311.6	317.58	312.65	314.97	311.65	312.53	314.95	315.16	314.13	315.87	312.82	318.19	317	311.32	314.62	316.16	311.77	314.02	312.7	315.99	315.77	313.21	313.87	316.41	316.33	313.04	316.02	316.34	316.69	315.48	317.83	313.65	319.25	314.92	311	314.6	315.24	311.88	314.41	314.88	315.58	314.95	313.8	313.05	314.22	316.39	317.8
293.4	297.55	297.45	294.34	295.31	295.65	293.57	296.8	296.44	295.01	294.42	296.74	294.74	295.85	297.12	297.48	297.56	292.98	289.46	295.8	294.56	298.17	295.6	292.14	295.13	294.57	294.67	296.54	294.64	295.65	294.4	296.68	300.33	294.62	293.82	291.86	294.79	293.86	292.38	293.4	294.7	298.04	293.36	292.87	295.24	296.67	295.66	294.6	294.87	295.47
319.87	322.44	314.72	318.07	317.57	319.43	317	315.86	317.08	321.26	321.19	319	319.09	318.68	319.87	320.68	318.82	314.85	318.28	318.4	318.2	321.94	314.77	314.67	317.97	319.55	315.68	323.68	320.45	317.86	318.12	316.73	316.46	319.14	318.95	320.88	318.24	317.05	319.05	318.62	318.95	317.78	319.44	315.94	319.98	320.64	323.31	318.47	316.91	320.39
329.53	330.69	328.37	329.77	331.26	328.49	327.11	327.61	328.04	322.92	326.77	328.45	329.44	329.66	328.57	328.48	327.88	331.18	331.22	327.77	331.64	329.64	328.63	326	330.9	327.8	328.59	328.82	328.18	327.17	327.93	330.95	329.93	327.55	327.64	329.75	326.9	331.35	332.26	326.38	326.23	328.9	326.05	327.68	330.54	328.5	328.63	325.43	326.46	326.66
305.35	306.2	308.1	308.69	310.5	307.24	308.97	303.78	306.54	306.28	308.63	312.51	304.73	307.66	307.88	303.57	306.29	305.16	304.2	307.53	308.24	305.91	310.41	308.43	309.3	307.92	306.41	306.01	308.68	312.75	305.03	305.17	310.42	305.06	307.56	307.68	309.21	307.05	310.37	306.02	309.37	305.97	305.5	306.55	307.73	306.56	307.11	306.99	305.07	306.88
297.85	296.94	294.32	295.04	294.97	293.53	295.17	293.79	290.47	294.61	295.73	293.6	294.73	295.23	295.69	293.35	297.76	294.61	293.98	294.18	296.04	295.03	294.82	292	292.04	292.42	294.35	292.73	296.94	295.31	295.02	297.62	298.19	295.49	298.13	297.01	296.32	298.88	292.73	294.37	294.84	294.25	292.52	294.89	298.38	293.6	299.87	293.43	295.36	298.82
320.08	316.51	320.27	315.71	319.42	315.68	314.94	316.75	316.44	316.29	317.51	316.18	316.62	316.23	317.73	315.9	321.29	319.61	314.78	318.19	314.5	319.64	317.17	317.81	315.5	317.5	320.21	314.05	318.25	314.95	316.89	315.89	319.88	320.74	318.16	315.16	314.13	318.11	317.45	317.15	316.2	318.22	316.32	318.1	319.19	317.39	316.35	317.92	322.33	315.79
305.95	304.25	304.58	300.78	302.45	305.07	304.71	304.09	309.46	303.88	304.32	301.91	302.74	301.41	303.99	301.23	301.1	303.65	304.1	303.65	307.13	303.99	302.85	303.09	304.89	302.04	305.87	301.8	304.35	302.68	302.44	303.08	307.94	303.1	305.78	303.59	303.7	303.73	303.27	304.84	304.26	305.31	303.91	303.6	304.36	303.96	302.37	302.7	302.46	300.52
305.02	303.01	300.76	308.39	307.33	305.98	304.06	305.79	306.22	307.85	310.15	305.23	304.63	306.92	303.77	306.25	305.84	309.84	305.36	305.49	304.92	303.33	309.04	307.57	308.84	307.4	307.46	303.68	305.1	306.21	302.91	305.31	309.43	304.96	307.3	307.01	302.21	305	303.29	307	305.89	305.4	303.23	307.28	303.95	304.04	305.85	303.5	304.65	303.69
319.45	317.72	318.72	315.94	320.57	315.45	320.12	318.58	316.97	322.33	318.63	317.34	315.84	318.67	318.62	319.01	314.23	319.58	317.23	318.73	318.89	321.18	315	320.21	319.26	314.94	318.91	317.46	321.89	318.49	320.73	319.56	320.48	319.35	318.77	319.22	319.67	314.48	319.99	319.06	317.54	319.39	319.78	318.45	318.2	321.45	318.06	316.04	317.67	318.32
304.48	300.42	303.76	307.22	306.19	305.71	304.83	300.74	308.31	304.85	309.25	300.32	306.91	301.14	304.28	304.81	304.97	306.16	302.37	309.12	307.54	306.4	306.06	306.73	303.53	301.96	307.53	303.44	304.76	304.55	305.68	306.62	304.22	304.15	306.69	304.91	304.41	304.26	302.82	308.76	305.69	305.24	304.04	305.43	307.27	302.89	306.3	303.73	309.36	305.71
301.91	296.89	299.15	299.54	298.97	302.32	302.87	301.16	303.1	299.08	298.72	299.03	298.35	302.15	300.79	301.11	298.01	300.18	297.65	302.99	301.91	299.93	301.16	296.12	303.04	304.12	301.44	301.39	299.06	298.81	298.41	303.34	303.86	299.39	296.1	299.6	300.41	300.83	302.04	296.32	298.34	298.96	296.11	301.57	300.16	299.28	303.06	298.86	304.75	298.58
304.81	304.16	306.24	300.91	303.43	305.38	305.2	301.57	300.49	301.88	302.1	302.08	299.89	302.42	302.97	302.57	305.01	302.6	302.88	302.49	302.43	303.43	303.9	304.13	303.31	303.45	305.7	301.88	300.32	305.01	300.17	303.11	302.61	302.41	300.66	300.04	302.68	303.27	303.6	302.99	304.42	301.26	301.38	304.07	300.18	307.77	300.93	304.35	303.99	302.04
297.33	296.69	299.24	297.45	296.74	295.52	298	294.8	294.61	295.21	297.67	297.57	300.02	295.61	295.33	298.79	296.09	298.04	296.77	297.75	298.3	294.51	297.05	296.92	293.45	295.02	297.39	291.21	298.33	295.72	293.5	296.97	296.89	296.26	298	297.13	297.87	299.29	296.37	297.91	294.56	296.58	297.83	292.22	294.74	293.57	297.55	295.02	296.46	294.83
315.74	315.6	317.65	320.83	317.57	317.51	319.68	319.8	312.44	317.34	315.6	316.07	316.29	317.68	316.07	319.33	317.86	319.05	315.08	317.44	321.97	314.65	319.06	315.4	317.57	314.41	312.77	314.01	317.41	315.39	322.08	316.66	319.48	314.03	315.11	315.19	315.86	319.51	314.74	318.58	316.59	312.7	314.41	317.34	318.21	316.62	317.89	314.96	316.09	314.61
314.5	315.97	318.12	314.9	319.8	317.26	317.27	314.99	314.75	315.8	318.81	315.97	315.65	315.59	316.81	316.82	316.84	318.75	314.7	313.43	317.15	314.84	315.53	316.4	315.2	314.35	312.1	315.42	315.65	315.91	314.89	316.44	315.07	313.82	318.67	316.45	319	319.13	319.71	314.76	318.27	318.72	317.51	316.2	317.8	315.73	316.46	318.69	316.3	316.84
318.94	319.21	315.43	318.04	318.55	320.04	318.19	321.7	317.27	318.4	318.84	321.64	320.92	317.04	317.47	315.27	319.87	320.69	319.07	313.87	316.44	319.1	318.57	318.69	318	317.59	318.39	317.68	318.28	318.35	316.81	321.38	321.01	319.06	318.15	317.8	315.8	318.87	319.78	317.95	321.47	314.75	320.27	316.88	322.37	319.9	318.16	317.87	318.91	317.32
303.2	303.17	305.24	305	301.62	304.8	303.87	304.47	299.4	306.76	300.25	303.55	300.72	301.14	303.24	301.49	302.74	303.74	302.16	302.79	302.93	300.19	304.85	305.36	302.81	302.98	302.36	304.84	302.28	302.64	303.33	303.88	303.3	305.66	300.57	306.41	305.11	305.56	304.03	301.18	305.33	305.14	302.69	305.98	303.02	302.39	300.43	303.23	303.48	305.11
308.23	300.98	302.53	305.91	301.7	303.33	299.76	303.76	307.15	301.69	302.27	302.91	305.86	303.45	302.56	305.35	305.95	300.24	302.86	305.03	302.94	301.9	303.01	302.66	304.53	302.55	301.6	303.91	303.59	305.08	299.36	307.49	299.94	302.33	302.36	306.78	301.24	303.8	304.64	299.67	303	300.1	304.75	305.87	302.96	302.86	306.01	300.98	302.45	300.64
297.9	295.48	301.89	295.22	297.54	294.66	296.49	299.83	294.62	299.84	298.03	295.13	298.48	296.16	293.57	295.43	297	295.29	299.87	296.33	300.48	296.07	297.89	292.57	297.1	295.67	294.88	295.99	296.32	297.79	299.76	297.33	294.53	297.91	295.88	296.14	294.72	299.04	296.88	296.18	295.31	295.27	298.23	295.43	296.48	296.24	296.92	297.92	293.72	292.27
301.53	304.09	305.18	302.41	303.23	302.83	304.64	303.33	303.95	301.18	301.06	301.87	300.65	302.14	303.22	304.61	302.74	304.83	298.33	303.62	300.75	306.16	303.94	306.52	303.83	307.3	302	303.94	307.65	301.07	302.49	303.43	304	299.88	306.57	303.96	302.95	302.11	305.15	305.6	304.22	302.94	304.29	307.68	306.95	305.24	304.39	303.58	305.72	300.74
321.8	316.48	321.87	319.26	315.8	318.49	319.23	319.15	318.81	321.28	319.49	319.81	316.44	317.31	318.99	316.05	318.99	319.33	320.81	320.17	316.02	316.45	316.12	317.11	320.02	315.89	319.19	317.1	319.81	318.61	321.23	317.86	315.92	315.55	316.72	320.45	315.85	318.61	317.25	319.4	320.61	317.03	319.03	315.57	318.34	315.7	313.76	317.7	319.01	319.77
308.84	310.74	310.46	307.74	309.66	306.73	308.09	312.83	313.65	310.8	309.13	310.47	310.62	307.94	309.19	309.33	309.77	305.52	312.9	309.76	310.2	306.52	310.32	305.77	309.61	308.61	306.8	310.29	305.27	309.73	303.29	310.61	309.48	312.23	305.89	308.92	308.96	305.99	307.26	308.85	305.78	310.06	308.16	306.9	308.86	310.58	310.85	308.45	307.33	307.57
314.26	313.38	312.39	313.36	314.63	312.37	311.37	312.9	313.43	317.41	313.28	311.66	308.81	315.65	312.85	312.73	314.89	312.15	313.08	312.2	312.2	315.4	312.09	313.24	310.1	313.27	312.96	316.41	312.38	311.33	312.73	312.82	314.49	313.51	315.53	315.24	314.44	310.27	314.55	315.36	313.57	316.94	314.28	312.48	313.09	313.91	316.85	313.26	312.17	311.91
309.47	314.71	309.38	312.62	313.8	310.77	315.71	310.98	312.1	310.11	312.64	309.02	308.26	309.23	313.33	309.23	307.18	313.6	313.11	308.84	312.86	310.69	312.82	314.14	308.21	311.6	309.7	308.61	312.06	309.62	308.58	312.65	312.14	310.14	310.81	309.78	314.69	313.19	310.41	312.74	309.5	308.58	313.85	308.13	312.94	311.98	315.02	309.67	312.3	313.11
316	317	316.49	316.22	310.73	318.55	316.73	318.55	319.18	313.07	318.53	321	317.99	315.7	311.16	315.42	321.76	316.76	316.74	316.75	317.77	317.53	315.59	315.7	316.99	317.83	316.48	318.34	315.34	317.93	316.19	315.99	318.84	314.32	320.35	317.38	316.17	318.12	313.58	316.58	317.93	319.5	322.03	320.21	316.36	316.28	323.28	317.51	315.91	315.85
308.98	307.23	306.84	309.89	305.4	306.4	303.4	308.63	303.69	306.39	306.38	305.48	305.99	308.64	308.85	304.1	306.27	307.13	308.95	305.81	302.85	307.35	303.99	306.06	307.96	305.47	310.93	307.08	309.11	304.39	306.41	303.42	308.03	306.77	304.52	307.38	307.42	310.87	304.69	306.1	308.04	310.74	308.39	307.83	305.52	306.38	309.76	304.95	307.43	304.83
298.23	301.04	302.6	302.18	296.76	299.7	301.95	302.03	301.48	301.02	301.66	300.05	299.8	299.92	300.25	300.39	301.85	301.35	301.93	300.2	298.36	297.74	303.75	298.47	299.15	303.16	302.36	300.49	300.88	298.49	300.12	301.41	304.22	301.92	303.65	300.69	298.7	301.86	300.58	300.59	298.02	304.68	302.13	304.07	299.43	299.37	300.39	302.36	298.65	299.98
310.77	310.63	311.4	314.54	308.05	311.47	311.38	312.38	311.98	311.2	313.72	311.53	309.81	309.75	305.08	311.13	312.92	310	307.86	311.2	314.12	311.19	312.01	315.07	308.71	311.74	311.06	311.56	312.27	311.82	310.13	310.08	310.54	310.63	307.52	308.91	310.2	310.36	313.52	309.35	307.86	309.42	310.44	308.95	307.71	311.13	314.48	309.98	309.15	309.19
308	308.98	308.58	312.57	308.49	307.99	309.87	308.72	310.14	308.05	309.04	307.13	309.53	312.13	311.04	304.92	311.48	310.68	310.51	309.07	311.54	310.54	310.43	309.06	309.91	313.41	313.78	313.26	312.04	310.06	313.38	309.78	311.07	309.49	311.08	308.3	307.78	314.74	310.94	311.16	308.92	308.39	310.6	311.3	311.61	309.13	312.58	311.18	311.73	310.35
312.13	313.49	311.83	314.11	310.39	315.41	312.77	310.46	310.1	315.11	314.37	312.32	311.36	314.1	313.22	315.99	314.55	315.43	312.98	312.55	312.58	310.17	311.83	311.47	311.49	314.07	309.73	313.36	314.97	312.83	312.41	310.91	311.03	314.18	312.52	312.87	316.46	312.09	315.49	311.66	314.59	312.43	313.08	312.28	314.31	310.14	308.72	310.52	313.15	314.09
312.9	313.75	315.8	316.18	312.75	312.01	315.66	312.88	312.84	313.9	313.62	312.23	312.22	312.15	313.32	310.48	311.65	310.38	313.01	315.36	315.52	312.2	314.22	315.03	312.24	315.56	314.19	312.79	313.66	317.57	313.69	311.61	310.72	311.43	312.14	312.66	312.92	316.97	314.31	312.5	310.35	313.18	311.76	310.57	314.22	315.46	313.9	314.24	310.24	313.55
310.9	308.11	310.99	308.34	311.52	310.04	310.27	309.23	310.68	310.28	310.01	313.77	312.38	307.97	306.62	308.75	309.48	310.73	310.05	311.01	313.84	311.77	306.57	308.51	308.55	306.43	308.22	306.71	307.22	309.78	309.44	310.16	310.16	311.77	312.03	310.79	306.24	307.07	306.43	306.74	308.04	312.83	312.64	309.29	308.77	311.29	309.57	311.49	307.48	309.7
311.99	308.21	310.91	313.58	313.07	311.62	313.62	313.71	312.28	311.92	307.88	309.59	310.33	308.74	310.26	312	312.83	312.03	314.28	312.23	311.97	310.4	312.24	309.17	311.67	311.58	311.31	311.13	314.34	310.1	315.03	309.87	309.66	311.99	314.79	310.32	312.86	313.54	313.37	312.47	309.79	312.2	310.07	315.69	309.5	309.05	312.02	314.35	310.14	314.07
310.39	308.35	310.07	311.43	312.73	314.74	311.34	311.2	307.92	307.8	314.01	310.52	310.14	310.36	309.05	308.67	311.56	308.81	306.73	311.83	313.12	308.89	308.54	311.16	310.06	310.03	310.9	307.77	313.53	309.82	308.3	311.59	309.95	309.26	312.08	310.24	313.1	311.84	310.01	313.86	311.76	312.69	311.37	312.25	308.18	313.19	311.13	309.23	312.14	309.38
315.28	312.69	309.43	313.45	316.66	317.03	310.15	316.27	314.03	312.97	307.72	314.97	314.61	315.97	312.07	310.73	311.6	316.35	315.16	308.73	314.79	316.54	313.43	316.63	312.08	311.99	315.54	313.6	314.47	316.83	317.35	312.78	313.85	314.24	314.46	312.02	317.51	314.09	312.71	312.32	313.69	315.37	317.29	315.46	312.86	314.74	312.07	316.68	318.11	311.77
316.07	315.28	319.35	316.76	315.02	315.28	317.32	319.4	314.62	314.89	317.44	312.72	313.05	317.12	316.06	316.88	313.34	316.96	316.75	314.37	314.38	314.16	317.71	312.42	316.92	315.69	317.63	315.29	316.03	316.21	314.59	316.89	316.48	315.08	312.65	315.33	315.47	316.43	319.59	319.31	315.71	318.03	313.43	313.28	315.78	316.55	315.2	312.2	317.03	317.56
312.81	313.23	308.84	315.34	312.32	314.03	317.45	311.73	313.17	318.72	312.74	311.74	312.39	312.86	312.33	312.14	313.63	310.85	311.47	310.91	311.59	314.48	310.97	315.81	313.28	315.83	314.01	314.44	313.23	314.17	307.38	313.96	311.53	313.46	314.36	315.88	315.18	313.24	314	310.67	312.64	312.24	307.5	312.24	309.48	312.86	316.07	312.51	312.16	312.25
314.87	315.45	311.76	312.19	316.2	312.26	318.96	313.4	313.84	314.72	315.12	313.76	315.03	315.24	313.43	314.27	314.44	313.36	314.12	313.9	315.97	310.35	312.17	315.44	315.15	317.12	313.39	312.79	312.19	314.96	319.23	318.56	314.34	313.32	313.45	316.54	312.31	313.59	318.37	311.35	311.8	311.91	311.1	314.24	316.9	315.75	314.87	317.22	314.63	312.67
327.38	331.68	327.8	326.52	327.03	326.14	328.57	325.29	329.24	329.36	329.09	326.25	323.81	328.52	325.91	327.5	328.08	328.11	329.65	329.9	327.49	327.1	327.51	329.14	325.55	329.99	324.79	328.09	326.7	326.7	330.2	329.52	325.55	326.96	327.79	327.95	329.19	325.44	331.18	328.3	326.39	323.24	327.39	329.78	327.98	327.34	327.22	329.26	330.99	327.77
313.71	314.22	313.06	312.87	316.41	314.32	315.87	312.69	312.82	314.18	314.69	318.6	313.73	312.15	313.59	316.04	312.53	309.97	311.95	313.36	315.37	314.61	311.6	312.41	314	315.89	313.72	311.75	312.67	316.77	313.07	308.85	313.89	312	314.09	318.23	313.13	313.53	313.21	315.8	312.85	311.69	312.94	313.65	310.84	312.24	313.4	310.24	313.74	314.41
300.44	302.73	305.6	303.64	305.75	300.07	303.87	300.27	303.8	302.58	303.18	304.68	301.34	301.32	302.73	304.26	299.5	303.11	301.35	300.5	305.93	301.46	305.88	300.13	302.97	304.34	300.74	297.2	302.87	303.01	302.85	303.69	302.43	301.27	303.87	300.62	302.31	302.97	303.67	304.43	302.34	305.81	302.88	302.82	306.03	301.71	301.08	304.67	302.41	303.74
319.9	315.03	318.32	319.69	317.43	318.69	318.13	318.79	320.53	315.99	315.68	318.82	316.93	321.12	320.57	315.88	318.42	314.76	316.13	318.91	317.51	317.08	319.1	316.2	317.88	318.43	315.11	320.8	314.29	321.39	319.5	316.51	316.65	317.24	319.38	320.72	321.07	319.2	319.31	317.22	318.2	319.26	318.43	319.83	314.26	314.21	318.84	320.22	316.95	321.7
316.52	321.31	321.46	316.87	318.07	316.73	314.05	317.11	319	318.69	314.83	318.85	317.83	319.31	315.24	317.55	317.61	317.45	321.26	320.56	317.35	318.51	319.88	313.5	319.16	317.79	317.83	317.07	316.47	318.3	316.07	319.54	316.85	315.58	315.25	314.04	314.94	314.16	316.43	317.59	318.21	317.45	318.51	316.13	317.74	319.88	320.04	319.8	316.37	317.68
315.87	313.25	314.96	312.74	312.48	317.18	313.68	315.23	314.82	310.14	316.2	316.58	314.86	316.78	314.87	313.2	317.55	312.47	314.87	316.21	316.7	317.64	314.95	313.42	315.14	317.29	313.16	316.87	318.78	316.8	314.49	313.41	316.43	317.71	311.29	313.7	312.54	315.11	311.85	313.04	316.49	314.85	316.14	316.4	319.81	317.49	318.02	313.98	315.66	314.14
302.13	299.41	300.16	299.1	302.92	302.22	294.81	302.08	298.48	298.81	299.9	304.27	301.91	301.01	301.48	300.97	303.83	302.06	301.07	302.51	303.22	303.33	303.09	303.28	302.7	299.9	304.1	297.1	298.15	301.59	300.5	300.11	298.1	299.28	301.71	303.37	305.61	297.69	302.26	300.79	300.22	300.45	300.25	300.29	298.13	300.71	295.91	301.44	302.04	301.41
331.31	322.94	323.76	325.97	325.46	325.73	325.51	326.45	323.04	325.01	326.65	325.41	325.16	321.6	327.84	325.69	328.76	328.72	322.51	327.55	327.24	322.64	325.14	325.6	324.13	323.1	328.18	326.73	323.59	326.63	325.27	324.54	324.64	325.6	327.76	328.15	325.94	325.59	329.74	325.01	325.36	326.25	323.62	327.98	324.28	323.88	323.63	321.61	325.13	322.07
306.52	304.66	306.71	305.71	301.71	308.08	306.32	308.62	306.18	303.94	301.59	302.85	304.67	306.83	305.86	302.68	306.59	305.81	306.79	307.9	304.53	305.34	305.89	304.96	312.09	304.13	304.54	309.1	304.84	304.95	305.41	305.25	306.93	306.4	309.03	305.19	307.64	308.66	302.08	305.35	305.46	304.69	307.83	304.95	306.05	304.93	305.8	307.73	308.38	306.58
293.44	291.89	292.66	293.81	294.09	290.64	297.83	292.04	292.87	296.33	292.27	293.49	291.75	295.27	295.44	292.07	295.82	296.51	291.58	293.42	294.7	289.11	297.55	295.14	294.93	292.56	296.41	294.89	292.46	294.97	293.86	294.5	296.02	294.64	290.24	294	296.19	291.77	294.07	294.19	292.92	295.67	294.08	295.14	292.06	294.04	291.74	294.38	293.06	291.5
313.65	316	312.97	312.38	314.1	311.24	311.05	312.27	312.94	314.92	314.42	310.94	309.54	313.21	313.62	315.05	312.58	313.06	314.68	311.95	313.62	315.48	314.59	316.16	315.02	313.65	313.9	314.04	311.91	313.31	317.03	313.35	311.49	312.8	314.54	312.88	311.79	311.61	314.12	314.57	309.53	311.66	314.31	309.6	315.67	312.63	312.66	313.62	315.68	315.3
301.75	306.5	304.44	306.66	303.97	302.96	307.44	303.55	305.74	306.97	306.19	305.04	303.14	307.12	308.37	303.12	300.99	308.16	308.19	303.87	303.16	303.79	305.46	305.99	306.17	305.09	301.99	302.25	309.47	306.75	306.55	304.59	306.22	305.38	305.66	303.6	305.17	304.02	305.66	305.98	306.11	302.88	303.39	303.6	304.84	299.94	306.38	303.74	305.93	307.43
303.23	302.99	301.71	302.56	303.24	305.68	305.56	303.07	302.84	300.1	304	301.91	302.96	300.54	303.84	302.91	301.91	307.31	307.26	306.88	299.59	299.22	301.67	303.03	303.06	301.69	302.15	304.07	300.55	302.17	306.18	300.27	302.69	303.79	301.62	303.65	299.96	303.27	298.76	301.57	303.77	304.58	302.77	302.69	310.69	299.89	305.65	306.08	304.16	299.16
315.01	317.38	313.35	311.65	315.98	314.45	316.55	314.58	311.42	308.21	317.16	315.13	312.83	311.9	310.68	312.92	314.28	319.12	314.85	317.32	314.4	314.4	314.66	313.05	313.06	314.99	314.36	313.86	312.96	313.91	312.08	315.14	313.68	314.98	312.33	314.03	307.63	313.86	315.53	314.51	315.68	317.95	315.63	317.16	314.07	314.65	313.33	314.33	313.52	313.08
311.63	312.59	310.01	310.95	313.65	310.83	308.41	307.63	313.41	315.94	313.07	309.94	312.28	309.31	314.23	314.03	313.14	312.93	313.65	311.18	312.96	315.84	313.45	309.24	313.03	314.18	312.12	312.76	312.67	311.67	313.95	315.57	309.98	317.03	310.64	312.18	310.29	313.37	314.31	312.62	314.29	314.08	313.09	311.99	310.51	312	316.42	311.89	312.67	312.86
313.98	312.58	310.81	308.63	312.67	308.47	307.35	308.43	310.72	313.97	314.99	311.59	313.6	310.74	308.19	312.75	313.29	314.22	311.84	311.87	311.57	311.64	310.87	311.21	313.15	310.91	308.13	316.38	310.24	313.82	314.42	311.93	313.72	311.91	310.53	312.28	310.39	311.14	308.93	313.03	310.16	311.01	316.74	310.88	312.96	311.47	312.51	312.59	312.8	312.44
305.13	301.04	303.31	307.05	300.66	303.4	304.9	305.55	304.47	303.81	304.5	304	300.67	308.3	305.24	305.05	305.21	303.34	301.23	305.52	306.72	305.69	305.18	305.37	305.36	302.96	299.57	306.17	302.81	305.68	303.89	304.77	305.64	305.67	305.18	305.8	303.39	306.46	304.23	309.64	308.63	304.31	305.99	304.6	309.06	305.45	303.49	304.34	304.54	301.33
307.55	308.06	308.39	308.47	311.02	308.4	308.33	309.73	309.91	307.24	309.16	307.09	307.49	310.75	306.23	308.6	310.31	310.96	306.3	310.58	309.82	308.67	310.91	304.15	308.34	308.64	308.26	312.84	308.07	310.06	306.86	307.42	309.69	305.46	309.74	305.52	309.69	306.48	308.82	310.05	308.99	309.36	306.38	309.55	310.23	304.91	308.89	304.36	308.31	308.47
316.76	317.43	317.32	316.33	317.73	314.66	313.99	317.17	312.75	313.76	317.07	314.81	316.15	313.24	316.99	318.1	318.05	318	318.36	316.14	313.08	318.54	315.33	317.55	316.54	316.37	321.21	312.27	318.7	318.74	316.2	319.65	319.54	317.14	313.61	316.75	315.35	315.35	317.83	318.29	316.71	316.24	315.62	313.09	316.86	315.55	319.7	317.64	315.03	316.47
309.6	311.23	314.55	310.12	312.24	314.85	317.66	310.27	309.2	314.5	314.36	312.04	315.05	314.55	312.32	313.26	312.66	313.29	312.53	311.88	313.44	310.08	314.43	311.51	317.14	314.11	311.94	313.09	309.39	312.59	310.95	313.65	317.44	310.05	311.81	310.97	316.65	319.41	312	310.85	315.98	312.34	315.12	315.42	312.75	314.64	313.22	313.84	313.64	309.88
301.23	295.18	296.02	296.61	295.06	295.72	297.61	298.3	295.71	294.32	297.61	294.79	299.39	299.6	292.4	293.68	301.1	300.36	301.89	294.75	298.01	296.07	295.19	298.01	296.06	293.66	296.42	297.05	295.95	297.74	294.7	294.81	295.16	299.6	303.06	300.9	297.6	298.04	297.84	292.71	292.69	293.04	298.81	293.58	298.84	297.39	298.51	300.14	300.37	299.99
316.17	310.74	315.32	314.81	312.93	312.6	314.08	312.1	311.7	317.44	315.23	318.92	314.78	314.81	313.54	309.01	314.07	313.08	317.8	313.23	312.61	314.15	312.21	311.9	313.07	312.55	309.52	316.88	314.28	312.3	311.57	317.49	313.31	313.33	312.48	312.56	316.51	314.62	313.23	315.78	315.15	313.78	316.34	315.98	311.95	312	312.41	312.74	315.26	314.55
299.65	302.28	301.69	304.77	301.61	303.49	302.88	304.27	307.9	305.83	304.6	306.12	305.81	302.54	298.8	304.04	306.72	304.7	299.77	303.01	301.99	303.8	305.19	298.05	303.76	303.63	300.13	305.78	305.66	303.91	303.7	303.14	301.52	305.52	307.11	305.63	300.94	304.47	305.67	304.92	304.99	302.71	304.74	303.21	305.21	305.32	301.94	302.28	308.81	302.06
306.62	304.25	302.74	303.1	303.03	304.27	301.55	302.89	306.61	307.25	307.23	303.41	304.71	307.45	304.84	305.29	304.21	306.05	300.17	305.19	304.75	303.79	304.77	301.17	303.26	305.03	304.39	307.85	305.03	301.23	305.13	306.68	305.09	305.01	300.54	304	302.82	305.35	300.13	304.06	306.2	305.97	306.14	304.53	304.56	302.34	301.95	303.04	305.82	306.01
307.91	304.1	305.9	305.2	305.63	306.41	306.79	306.18	305.36	308.77	306.05	305.77	302.35	304.46	302.41	304.05	300.83	306.2	304.76	307.98	302.52	305.22	305.9	306.09	304.6	305.21	302.73	302.69	300.69	304.37	304.99	302.95	304.84	307.07	303.6	302.85	304.4	305.94	307.64	303.24	303.66	302.39	305.48	305.01	304.18	302.62	306.28	302.63	300.59	304.3
310.75	310.11	313.66	314.68	313.95	312.17	310.78	311.58	310.58	316.39	310.23	311.23	310.65	312.56	310.64	313.27	311.23	313.27	314.52	312.83	313.43	314.95	309.59	317.13	312.45	313.91	313.36	311.25	309.06	307.94	310.79	311.82	314.56	313.59	309.72	312.61	314.21	314.23	314.58	311.33	311.78	310.71	312.71	314.05	315.29	312.48	310.87	315.6	311.56	314.07
292.27	293.54	294.67	295.46	294.43	293.59	292.97	295.56	292	294.02	294.81	290	294.31	291.23	293.8	294.35	295.39	293.22	293.35	294.57	293.07	294.14	298.59	297.35	294.75	295.96	289.65	297.01	294.67	293.94	294.89	289.99	292.51	291.94	294.79	297.88	292.31	292.92	291.84	292.99	293.29	293.77	291.94	294.02	292.9	293.84	290.72	297.4	294.29	293.03
305.97	308.84	306.32	311.04	309.27	309.31	306.01	309.27	307.07	310.43	310.62	309.62	306.27	308.57	308.76	304.16	311.09	308.61	307.93	311.5	307.99	306.97	311.28	310.44	309.58	311.89	313.24	311.23	310.71	309.53	312.77	307.58	310.32	312.6	308.53	307.93	311.9	310.81	308.88	311.46	307.04	305.82	309.85	309.76	308.38	311.54	309.8	311.25	310.33	307.82
307.15	309.34	306.44	305.17	307.32	305.38	307.53	304.56	306.91	310.85	307.78	308.5	305.31	307.41	307	307.62	305.75	305.06	307.6	309.82	305.31	306.59	304.68	304.68	311.97	306.57	307.29	306.08	306.45	308.68	309.04	305.01	310.04	306.75	307.69	308.62	306.01	309.47	306.28	308.81	304.52	304.94	312.14	304.92	307.58	309.17	306.71	304.96	305.72	307.43
302.77	301.32	300.9	300.51	302.64	303.28	299.91	300.93	302.53	297.19	300.52	298.43	302.74	299.41	300.93	301.66	299.62	302.73	301.97	302.68	304.23	299.4	298.39	302.76	301.26	303.27	299.52	301.52	301.5	301.04	301.28	303.57	299.98	298.73	299.11	300.53	302.97	299.58	302.39	299.22	300.59	302.6	304.3	304.8	299.39	303.69	299.98	299.69	299.07	298.92
308.12	306.91	304.99	303.7	301.24	303.53	304.07	305.16	302.18	304.16	304.28	304.24	302.55	302.28	304.22	304.74	305.76	304.89	301.64	302.09	303.69	301.71	302.92	301.75	306.05	303.02	303.68	303.47	306.6	301.13	301.49	306.02	302.56	303.5	305.06	304.04	300.86	307.18	305.2	303.61	304.94	304.64	304.19	305.93	305.12	305.88	302.06	302.98	306.97	301.43
313.77	313.65	313.94	312.36	311.64	315.6	315.57	312.13	315.09	316.21	313.37	314.8	318.5	316.14	313.77	313.38	316.14	312.55	316.3	313.64	316.36	314.32	317.93	311.65	312.92	312.74	315.77	312.98	312.44	314.9	317.7	313.61	310.53	313.12	311.1	312.4	314.58	318.81	312.63	314.05	315.94	315	315.07	313.5	313.12	311.58	312.65	317.03	318.49	313.2
302.71	297.91	301.71	305.21	300.96	303.15	297.87	305.51	302.44	299.63	301.36	302.41	302.75	302.73	305.73	304.66	303.11	306.02	304.78	302.9	305.13	304.32	301.42	301.66	302.42	301.7	302.6	305.46	303.75	301.49	302.08	306.11	304.46	304.12	309.55	299.43	301.05	302.96	304.32	302.97	306.66	305.54	300.27	303.58	300.83	306.67	302.57	304.01	306.42	304.66
313.47	311.1	310.3	312.2	314.92	315.27	310.81	317.27	313.23	312.75	317.97	311.33	312.22	310.39	311.64	315.34	313.06	310.99	315.22	313.23	313.57	316.18	313.43	313.79	312.28	315.47	311.31	310.89	310.8	312.13	312	312.37	313.44	309.44	312.95	313.46	313.54	314.58	312.5	314.06	311.25	313.25	312.91	316.51	312.65	313.43	313.74	315.54	316.69	309.87
312.43	310.78	312.19	312.95	309.89	311.32	310.51	313.63	316.2	315.68	312.26	312.38	314.19	311.71	311.04	313.7	308.76	311.49	313.3	310.39	310.48	313.17	311.99	309.9	314.13	313.55	310.23	313.12	311.5	313.67	312.28	309.86	314.99	306.62	312.94	308.31	309.19	310.98	313.47	313.36	310.92	312.89	313.01	311.54	309.02	310.16	310.14	309.83	313.46	311.81
298.94	304.13	297.58	302	298.05	301.38	302.95	297.37	299.28	297.24	301.53	302.13	302.58	303.14	298.53	301.68	297.57	301.13	302.2	298.41	297.04	299.86	299.87	299.74	300.94	300.95	302.85	300.38	302.22	300.86	302.23	298.39	302.39	301.91	297.59	300.19	303.15	297.26	301.13	304.02	301.52	296.19	301.81	297.97	298.37	298.27	297	298.28	297.35	300.81
313.01	310.69	317.03	315.26	314.2	311.38	316.99	315.26	315.78	315.2	313.65	313.68	312.02	312.2	314.07	318.03	314.74	312.07	313.17	314.16	315.73	315.39	314.2	314.17	314.13	312.85	314.37	314.77	314.15	310.73	313.92	314.37	316.61	312.28	312.95	320.19	314.42	312.44	316.65	316.4	315.72	318.12	316.47	314.8	315.18	314.68	314.78	314.49	315.23	312.98
316.35	318.13	316.93	319.04	318.42	314.07	315.36	317.41	315.67	316.57	316.68	314.11	318.1	318.64	318.53	313.82	315.4	316.51	317.15	319.07	316.47	319.81	313.58	319.88	317.26	315.74	317.39	320.18	321.24	316.55	317.7	315.12	315.11	318.36	317.85	318.62	320.22	315.01	316.73	313.93	319.93	316.39	316.27	319.9	318.52	319.19	315.69	318.72	316.24	318.5
315.49	316.88	312.54	317.04	317.88	315.55	315.56	317.34	319.02	315.31	316.92	316.32	317.66	315.45	316.28	317.75	317.6	318.23	315.7	319.43	314.6	316.04	315.09	312.25	314.05	312.43	313.52	314.73	311.63	313.63	319.22	314.63	316.76	314.72	314.18	314.84	317.68	316.42	317.13	315.96	315.99	313.84	316.86	314.27	316.66	317.86	317	312.14	317.59	316.04
295.71	292.97	293.11	294.74	293.95	292.49	292.58	295.73	295.16	289.72	297.44	294.7	292.55	296.94	295.67	291.35	294.8	294.45	293.74	293.61	293.02	291.98	297.27	293.75	296	290.67	289.27	292.15	294.69	294.99	293.35	296.86	296.43	295.15	294.59	293.27	293.55	291.07	297.32	293.34	297.8	293.37	296.95	293	292.1	295.18	292.66	295.7	292.73	290.98
318.13	318.33	316.62	316.02	315.94	318.93	314.84	315.74	313.93	316.35	313.21	318.84	316.69	315.29	318.28	313.84	317.87	318.42	317.27	315.38	319.42	319.53	316.04	319.8	316.39	315.63	318.18	314.68	319.12	317.97	315.1	313.57	317.59	319.34	319.95	317.51	314.01	316.06	316.92	317.39	318.11	316.76	315.37	316.45	316.83	315.71	314.86	319.99	318.34	318.25
303.1	307.41	303	305.95	304.12	305.21	306.37	308.08	306.23	306.49	305.64	302.42	305.99	305.07	306.63	305.17	304.64	302.18	302.09	306.98	300.46	302.75	308.25	302.85	301.01	300.73	303.65	306.53	304.16	304.31	300.62	305.57	305.43	302.57	305.3	303.35	305.82	306.94	304.61	304.52	304.33	301.53	306.23	302.66	303.09	304.46	305.37	305.14	306.42	304.53
293.61	295.59	293.31	293.68	290.86	293.9	295.11	293.09	291.71	297.07	295.71	293.76	291.91	293.31	296.31	297	297.75	295.12	295.5	292.1	297.58	291.74	294.16	296.36	292.58	295.55	291.09	295.9	295.87	294.06	294.49	293.78	296.96	291.1	294.39	296.62	290.86	295.66	292.4	295.85	293.74	291.88	293.87	294.72	292.21	290.99	295.41	293.39	294.43	294.48
316.71	317.46	318.89	317.87	312.74	319.47	318.45	318.27	317.32	317.01	315.72	318.03	318.05	317.03	315.88	316.68	320.34	318.02	315.53	317.78	317.71	320.25	318.35	317.84	318.99	319.01	319.2	320.35	315.28	317.82	319.24	316.55	317.91	319.48	318.88	314.05	319.36	316.75	315.24	314.57	318.67	318.66	318.56	317.43	316.74	316.09	319.66	316.33	314.58	318.22
301.94	301.81	300.27	303.23	301.9	303.84	299.16	302.17	300.25	296.46	305.14	301.24	302.11	304.07	307.74	301.8	300.77	302.9	301.05	303.34	301.94	305.18	301.34	301.53	302.85	297.89	302.45	300.51	298.14	301.9	301.4	300.13	302.12	298.98	301.1	303.23	304.36	298.97	305.27	306.1	306.42	301.62	301.6	304.03	303.25	301.87	307.18	302.91	300.49	303.23
315.82	313.96	314.78	316.83	317.73	317.73	316.83	312.44	315.24	320.51	316.39	316.65	315.83	315.73	314.43	312.73	318.62	315.08	314.16	318.79	314.71	317.95	318.33	317.99	317.11	316.84	313.64	314.87	316.16	315.58	315.13	316.17	314.59	317.54	318	316.88	317.04	318.17	311.5	315.34	321.53	317.69	317.66	317.59	315.66	317.87	317.83	317.61	318.03	316.62
297.31	292.78	296.24	293.77	294.09	293.6	291.22	294.84	296.07	295.84	294.34	293.96	294.61	293.78	298.62	295.38	295	292.49	293.57	295.59	294.31	292.23	290.05	298.25	294.3	292.36	295.04	295.41	291.51	292.93	293.14	294.5	294.13	292.61	296.74	293.32	292.54	292.85	291.55	289.93	295.51	292.85	292.59	293.85	292.49	294.86	296.62	298.83	295.41	296.11
327.93	327.6	328.04	328.61	327.62	328.87	329.78	330.7	328.06	327.1	327.53	327.73	327.85	326.57	326.88	326.66	328.9	331.05	330.08	323.83	325.52	328.56	326.67	332.91	326.43	327.99	328.4	328.29	327.42	326.5	329.21	330.2	327.31	329.18	327.36	325.19	325.99	329.53	326.35	324.62	324.71	327.83	327.69	323.79	329.58	328.99	328.31	326.41	327.95	332.38
316.55	316.29	312.16	317.64	317.18	317.3	316.9	314.26	311.31	315.64	314.85	319.01	316.18	317.9	314.52	317.34	316.99	317.59	315.4	314.29	312.81	314.8	317.73	315.58	315.63	312.79	318.3	315.85	314.95	313.76	316.42	317.57	319.27	317.57	319.43	317.06	315.97	318.39	314.81	316.49	315.41	315.69	317.87	320.82	319.08	319.51	313.58	316.38	313.64	317.5
322.85	326.01	324.82	326.56	326.97	324.37	326.01	326.08	324.48	323.12	324.47	321.41	326.69	324.31	328.94	324.94	325.91	326.28	326.32	328.48	324.4	325.95	327.56	320.98	324.03	324.68	325.07	322.85	323.8	324.44	324.11	323.16	324.7	326.63	322.4	323.5	328.14	325.2	322.3	325.54	326.71	325.88	322.04	324.46	323.46	324.13	325.57	325.48	328.23	323.44
292.97	290.76	294.43	288.41	296.91	295.62	293.41	293.08	296.87	294.41	292.69	294.56	293.25	295.76	293.55	292.66	296.18	290.88	294.46	290.21	295	292.72	291.52	293.15	292.94	294.21	294.91	291.41	293.19	294.18	292.22	295.49	293.2	296.67	293.75	292.13	295.7	296.8	292.52	297.13	293.78	295.85	293.95	292.04	297.75	297.81	294.94	293.48	292.73	293.38
312.95	311.55	312.33	312.42	308.27	313.86	315.55	311.02	310.21	312.28	307.64	311.93	313.07	315.02	311.46	312.14	313.34	315.72	315.87	313.31	312.87	314.51	315.25	316.19	312.14	311.06	313.61	312.44	316.3	311.15	311.52	311.71	312.59	313.75	311.49	314.35	315.78	311.08	310.1	318.05	313.81	313.07	314.35	310.31	312.69	310.08	313.23	315.48	314.68	313.74
313.34	315.75	315.83	314.83	316.7	310.26	313.24	315.05	315.8	316.13	318.12	312.95	312.57	313.42	315.56	312.24	316.43	318.36	312.26	316.1	310.63	317.83	312.08	317.41	313	314.74	311.93	313.32	314.32	314.14	314.92	316.8	311.99	316.54	315.54	313.8	312.01	313.21	314.7	315.63	310.13	311.91	315.5	314.89	317.34	313.35	313.09	311.04	312.99	312.84
318.3	313.53	316.41	317.97	317.25	315.74	313.61	318.36	315.3	313.71	316.72	313.89	317.11	320.96	317.29	315.75	315.05	317.08	317.4	317.38	315.19	317.55	315.22	314.86	319.01	315.84	320.6	317.2	319.36	316.56	318.85	317.32	315.25	315.63	315.41	315.13	316.46	315.58	312.34	316.25	316.92	319.47	318.62	311.94	317.04	315.58	319.04	316.17	318.69	319.44
330.28	331.06	329.59	326.15	328.89	327.08	327.58	329.23	331.05	328.82	328.59	327.3	327.57	330.58	327.8	330.64	324.54	326.47	329.31	325.13	325.83	331.14	327.67	326.27	329.63	329.17	329.22	329.13	324.86	328.32	329.94	323.17	327.77	330.96	326.6	326.62	325.87	331.9	326.27	326.18	327.7	329.49	327.74	328	329.08	326.79	328.06	328.59	329.17	328.37
328.55	329.42	328.53	330.23	326.43	330.96	331.16	325.77	328.15	330.61	328.72	328.97	326.51	332.16	330.23	326.81	324.77	329.65	330.84	327.94	331.94	326.48	329.17	329.47	328.58	325.85	329.59	331.87	330.82	330.81	330.88	327.39	329.49	331.17	331.73	328.94	329.63	327.53	330.68	327.91	327.34	330.04	325.89	330.57	329.3	329.45	331.68	327.98	328.5	330.5
307.97	307.13	306.98	305.4	305.76	306.35	308.06	306.05	305.1	308.44	307.97	303.53	304.8	303.5	307.3	306.25	308.67	308.01	305.04	302.67	304.7	305.96	304.37	304.87	305.1	306	304.54	305.32	308.64	304.08	306.16	303.29	302.38	305.19	303.02	306.73	304.77	309.03	304.27	307.34	306.25	305.17	306.33	306.47	307.01	303.4	303.75	307.06	304.17	306.03
327.08	325.03	328.73	326.06	324.94	326.96	326.99	326.92	327.2	324.05	327.86	325.58	328.04	327.13	325.03	325.22	325.84	326.77	328.8	326.26	322.59	327.69	326.55	329.51	329.38	327.41	327.81	326.77	326.99	329.67	326.96	326.55	329.46	326.81	325.67	325.48	326.86	327.27	328.14	329.28	323.86	327.33	327.91	330.29	325.9	323.6	325.08	328.38	325.54	330.75
303.32	306.33	303.11	303.6	308.68	304.59	305.53	308.67	304.16	300.88	305.35	304.84	301.05	304.9	301.99	307.92	306.01	303.73	307.37	301.48	305.83	305.72	303.92	304.1	310.22	305.1	304.78	300.61	304.23	302.04	304.45	308.11	306.06	304.91	303.06	303.83	305.07	305.35	305.27	301.68	302.57	303.26	304.11	309.89	308.8	307.91	301.99	301.48	303.72	301.89
302.18	301.77	303.33	306.8	303.54	303.96	303	299.62	301.12	303.77	303.6	304.37	302.88	302.92	303.98	306.08	304.95	299.86	304.27	303.51	301.27	300.75	303.6	300.05	300.22	302.03	300.47	303.8	302.31	299.94	302.64	302.29	300.34	301.57	303.54	304.28	304.56	307.91	301.61	301.77	302.25	302.41	303.76	303.57	303.59	299.75	300.66	301.16	304.08	302.66
302.05	302.74	302.99	306.19	302.65	301.94	304.25	305.74	302.86	305.21	304.36	302.8	303.64	301.06	302.11	302.3	303.16	303.67	307.23	303.24	304.93	300.2	303.96	300.95	301.53	302.25	298.64	302.92	303.65	301.22	300.2	301.76	303.37	301.74	301.61	304.48	304.66	302.36	302.23	305.9	301.86	303.82	302.2	303.27	304.8	304.71	302.26	303.88	303.37	302.27
313.34	313.87	310.85	313.38	314.09	312.56	312.95	310.2	311.91	313.61	311.45	308.93	311.7	313.3	305.88	312.63	313.84	314.28	309.96	312.76	312.46	312.87	310.93	315.27	315.49	311.27	314.71	315.46	315.45	311.06	311.97	312.31	313.48	312.18	312.32	313.38	312.34	313.2	313.28	314.29	312.16	310.17	313.24	314.14	314.03	310.26	312.81	309.81	312.05	313.2
313.47	317.98	315.61	315.24	311.09	315.84	317.8	311.36	315.09	313.59	314.43	310.95	314	311.26	315.16	314.03	312.96	314.78	311.04	312.01	314.73	315.27	310.87	314.99	315.24	314.43	312.46	316.24	314.91	314.35	314.35	314.24	313.49	315.24	315.33	315.81	312.74	315.14	310.9	313.61	311.27	316.42	312.81	314.46	315.93	313.41	311.55	314.06	315.73	312.64
314.32	308.52	312.29	314.35	312.52	310.97	313.61	314.06	310.47	313.27	315.15	313.68	311.72	312.95	309.7	309.31	313.95	313.4	312.25	314.09	312.69	311.57	310.57	313.72	314.42	309.13	311.69	310.89	311.67	315.14	313.41	312.17	313.57	315.28	314.25	311.33	313.9	311.91	311.38	317.04	314.59	312.9	315.37	313.66	312.87	314.76	315.95	310.31	310.12	315.56
304.92	306.8	308.59	307.28	302.53	306.44	308.5	309.47	310.58	311.99	303.99	305.62	306.12	307.08	305.93	307.74	304.4	304.73	301.76	307.28	304.83	307.95	305.49	304.93	307.73	308.09	305.94	302.27	309.25	305.77	304.46	305.51	307.64	307.7	308.1	304.52	308.06	310.16	308.61	307.4	307.31	305.41	307.64	306.33	305.03	308.56	305.09	304.78	305.68	304.78
315.22	314.88	315.27	315.4	312.9	312.82	314.41	314.22	313.78	312.41	309.7	313.47	311.8	316.44	314.04	315.6	313.47	313.62	314.9	312.37	313.1	312.3	314.05	313.84	312.69	314.76	315.9	315.52	313.46	312.1	311.43	312.91	315.74	313.87	312.76	307.02	314.43	314.46	314.93	313.42	310.08	315.87	314.64	314.45	313.51	312.89	310.58	316.04	312.02	311.75
313.08	311.38	314.3	314.51	313.78	310.4	316.91	312.51	312.15	310.3	314.81	313.04	314.17	313.04	313.1	314.53	311.1	312.1	310.43	314.56	309.78	312.67	312.91	311.91	312.34	311.61	315.66	310.23	313.23	313.07	313.81	312.41	315.45	311.89	311.91	312.78	312.11	309.66	311.13	310.93	312.47	314.2	311.28	312.29	311.57	312.75	315.47	311.98	315.29	312.93
305.23	304.44	302.46	304.93	300.47	300.75	302.95	305.1	308.5	301.1	302.41	302.02	305.58	306.02	307.48	306.69	302.35	308.82	304.18	301.84	303.98	302.32	306.01	304.22	302.12	303.98	304.57	299.39	305.35	306.03	303.68	303.72	301.74	299.81	304.48	304.13	307.3	303.55	307.35	302.8	303.14	306.47	306.3	302.89	302.8	302.99	300.84	302.71	303.22	304.34
304.7	305.53	309.28	303.58	307.54	304.82	303.44	305.66	304	307.48	306.56	307.56	306.41	306.22	306.35	306.35	305.32	307.77	307.95	304.51	305.65	306.07	307.29	306.4	311.84	303.71	307.36	306.17	305.86	308.18	303.85	308.56	305.05	309.43	307.92	308.51	303.07	304.68	307.35	303.67	304.07	305.88	306.16	307.44	304.73	306.64	305.73	304.47	308.08	303.84
315.12	317.97	314.79	313.34	317.05	311.12	315.71	314.85	313.83	314.48	310.35	315.58	312.78	311.99	316.95	310.76	314.96	318.85	316.99	311.43	313.13	315.12	315.72	315.35	313.26	314.24	313.34	314.91	315.96	317.71	317.75	312.62	313.84	315.47	317.18	315.98	317.64	313.79	313.96	313.22	316.47	316.81	317.22	316.06	317.89	315.43	315.09	317.29	312.68	314.21
326.97	326.03	330.9	323.67	322.37	324.48	327.51	324.44	322.9	320.7	327.73	329.78	322.6	322.22	325.79	322.55	325.24	326.8	322.14	323.79	326.78	325.84	322.59	324.18	323.69	324.06	324.51	325.13	323.63	326.15	327.39	325.3	323.39	321.98	321.29	322.9	326.3	327.1	327.18	326.07	323.98	325.87	326.34	327.02	324.29	320.54	324.66	323.97	322.58	323.39
301.19	303.27	302.46	304.05	301.89	299.98	302.74	303.06	302.34	301.82	301.29	301.82	303.99	300.34	305.24	300.27	303.53	302.8	302.29	305.66	305.83	303.66	302.89	299.03	304.99	304	299.45	299.19	302.82	306.67	301.71	300.71	303.8	300.87	303.01	301.47	301.15	300.06	301.45	301.71	299.74	301.37	300.6	305.81	300.41	301.72	302.96	300.83	300.19	306.53
305.67	303.69	305.81	298.58	306	305.29	303.13	302.92	302.13	305.77	300.41	306.77	304.49	307.14	305.94	304.01	303.73	307.77	300.02	304.02	299.96	303.67	305.27	304.64	300.65	305.11	302.44	304.32	302.19	306.76	307.56	305.16	300.1	302.22	305.97	304.87	305.43	303.74	300.73	303.32	300.17	304.16	302.31	300.04	306.72	305.46	303.23	300.26	305.05	305.45
326.79	325.12	324.18	323.16	322.8	323.67	323.94	325.99	324.12	324.97	329.39	325.93	327.23	322.48	325.64	327.89	325.12	324.88	321.96	324.09	327.27	321.52	326.66	328.2	319.32	325.6	326.53	324.21	325.39	328.97	324.6	328.16	323.15	327.93	325.58	327.18	322.99	324.54	326.21	322.67	322.5	326.25	323.71	325.3	325.01	323.34	323.4	323.73	325.01	321.43
316.14	317.74	316.5	316.29	318.18	318.15	318.96	319.16	315.09	317.12	312.2	318.08	311.15	315.69	315.66	311.92	319.63	316.62	322.93	313.47	318.03	318.31	321.14	316.27	318.61	320.35	317.07	317.12	315.04	316.43	315.23	316.99	318.96	317.24	315.27	313.62	314.56	318.01	316.89	313.99	314.45	320.16	316.6	317.73	318.77	320.59	318.55	318.17	317.84	318.6
299.3	297.76	301.85	300.68	300.42	298.05	297.37	302.09	300.73	299.87	301.53	299.71	300.73	299	301.5	299.5	303.06	300.85	299.38	300.18	298.85	296.55	301.33	295.92	298	300.8	296.8	300.87	298.13	301	305.05	299.33	297.65	299.47	300.71	299.58	300.74	300.23	300.73	301.3	298.14	299.71	301.42	300.59	302.08	298.8	300.05	300.64	297.71	301.77
304.81	303.02	305.36	304	305.94	301.9	301.24	304.02	305.19	299.05	299.87	305.74	302.68	302.22	305.29	302.56	301.46	304.39	305.5	303.39	302.33	303.75	302.84	301.14	300.02	302.28	300.31	301.93	302.1	304.5	301.47	303.49	306.17	299.97	299.87	303.64	300.52	302.05	299.41	300.78	300.55	300.73	307.28	307.51	303.2	302.88	299.33	305.75	303.95	305.36
316.77	318.96	316.48	319.65	320.79	319.62	317.07	318.87	317.04	316.98	314.58	317.16	318.28	318.51	315.6	317.9	317.94	317.41	319.48	315.4	315.15	320.24	318.17	320.18	321.07	315.35	316.96	316.46	313.5	316.02	322.04	315.23	321.2	318.32	319.86	311.18	314.79	319.72	320.19	317.79	314.99	318.16	315.01	316.38	316.22	321.21	319.09	318.28	317.85	316.04
304.07	308.56	307.12	304.62	301.15	303.56	305.07	304.89	306.64	305.93	304.04	302.58	304.87	304.65	303.36	306.44	305.23	305.61	307.56	308.67	304.86	302.14	305.01	303.8	304.45	304.7	306.13	304.27	303.51	303.07	303.03	306.42	306.81	304.69	302.71	304.91	304.7	305.5	307.73	304.21	302.23	303.68	306.17	301.95	306.52	307.14	305.48	305.22	305.96	305.72
310.97	306.14	305.88	311.95	306.88	303.71	311.58	309.86	310.39	309.44	308.31	308.59	310.85	311.93	308.17	307.6	312.86	308.5	309.04	309.24	307.78	307.8	308.77	310.45	308.14	310.03	310.85	307.22	309.9	306.15	310.61	309.21	308.14	308.96	308.62	308.43	310.99	306.39	310.66	306.63	308.21	310.56	308.79	306.73	312.42	310.9	305.72	309.76	313.78	306.98
312.71	309.02	314.89	315.36	310.43	312.58	310.84	311.73	311.95	310.28	309.92	313.36	312.26	313.94	309.15	314.33	312.72	314.94	315.61	312.17	309.48	313.96	312.6	310.86	311.83	306.72	311.41	313.36	317.06	308.92	312.47	306.45	307.15	313.15	309.64	310.66	309.08	310.77	311.83	309.84	312.66	309.76	311.56	314.18	314.66	312.84	313.78	311.66	308.75	310.19
323.96	327.93	324.81	323	325.16	324.69	323.89	323.18	323.7	322.49	321.6	324.26	324.26	323.6	325.26	326.05	323.98	326.07	323.63	322.04	326.26	325.13	325.5	324.58	324.03	321.12	324.12	322	325.34	323.01	326.65	322.96	321.59	324.12	325.49	326.89	327.08	323.27	326.48	323.94	326.51	327.72	322.7	322.51	322.55	325.7	322.54	329.89	322.57	326.52
318.02	313.98	314.92	309.68	312.75	315.17	313.79	310.84	315.41	313.29	313.6	312.84	313.3	316.57	315.22	312.82	319.03	313.09	313.69	312.51	312.51	313.89	314.97	312.68	316.31	313.58	316.18	311.9	313.75	314.51	312.14	314.16	316.44	312.6	314.62	311.57	313.15	312.26	316.81	313.47	310.81	312.88	312.53	313.68	315.65	312.51	316.38	313.48	312.42	311.56
295.94	293.71	303.06	303.67	297.29	300.85	298.47	298.62	301.77	298.14	300.5	304.35	303.51	300.17	304.55	300.53	301.14	295.75	299.53	298.37	295.65	302.62	299.89	301.49	303.04	299.26	300.93	302.02	302.57	298.78	299.55	301.14	299.07	298.26	299.32	300.62	300.86	300.49	298.6	302.58	301.74	299.82	301.62	301.03	304.16	300.31	304.1	299.06	300.54	301.47
301.86	299.85	306.67	304.45	301.9	302.78	301.38	300.68	303.42	304.57	306.05	302.92	305.19	300.56	302.62	301.78	304.6	304.17	303.11	302.55	302.69	302.09	302.57	305.04	305.94	300.86	304.13	302.78	302.71	301.95	302.44	302.76	302.51	300.2	303.41	302.64	304.72	299.46	303.82	302.46	301.23	305.62	302.75	301.38	303.5	303.29	300.68	305.48	301.39	303.94
313.38	307.14	309.92	311.59	310.49	309.66	311.6	308	308.77	310.86	310.35	311.19	308.38	309.3	309.54	308.71	311.06	309.57	312.05	312.42	314.38	310.42	309.23	308.78	311.93	309.66	312.12	310.72	309.99	310.67	313.69	313.21	311.16	310.6	311.37	310.75	310.49	313.07	307.27	312.47	310.86	309.03	313.97	307.92	309.91	311.4	316.06	307.96	313.03	307.62
331.42	327.84	330.31	330.32	331.6	328.32	328.83	327.53	326.28	330.92	327.48	327.6	325.06	327.41	326.47	328.11	328.85	331.82	326.09	327.04	334.43	332.75	331.1	326.33	326.87	328.28	324.56	327.29	330.99	325.34	327.6	327.07	332.15	327.37	330.26	323.99	327.58	326.68	325.22	331	329.04	326.88	329.77	330.82	327.78	326.1	329.8	329.26	325.9	325.38
309.07	313.5	313.03	311.25	310.45	310.45	312.02	315.43	308.43	314.09	311.64	312.24	310.15	312.04	312.6	312.75	312.26	312.35	315.51	313.51	311.06	316.2	311.47	311.99	309.84	310.77	312.66	311.67	310.21	311.67	312.22	309.06	316.07	313.84	312.17	311.27	311.64	311.04	309.3	310.91	312.05	317.08	311.77	312.71	311.07	310.56	311.11	310.74	313.8	314.18
289.86	293.58	292.13	292.59	291.06	292.65	293.41	294.88	291.56	295.62	296.17	292.96	295.23	297.49	298.22	297.82	291.13	294.53	296.09	296.22	292.76	294.83	294.35	296.55	292.94	294.17	296.12	294.35	292.5	293.4	294.7	293.54	292.94	292.35	291.91	294.4	295.59	289.71	296.57	291.57	290.78	293.07	298.18	292.76	294.81	295.53	294.74	295.45	293.16	292.56
299.22	300.93	300.4	298.18	300.57	300.48	302.2	305.85	303.03	300.67	300.3	302.83	302.65	304.26	304	302.33	302.59	299.67	303.24	299.97	300.88	299.4	301.02	300.92	299.75	302.98	300.05	298.72	297.4	301.88	299.64	300.26	300.08	301.36	300.45	300.94	304.93	299.54	298.89	299.97	299.89	304.22	299.16	301.51	301.53	299.65	301.98	301.19	298.69	302.07
299.88	305.08	300.73	304.21	302.19	302.16	302.95	299.56	303.12	306.04	300.91	302.83	302.78	307.1	302.03	302.15	302.42	305.42	302.75	299.63	300.72	304.48	305.23	301.99	301.35	301.36	307.6	303.13	303.06	303.03	303.36	300.92	305.77	301.33	305.14	303.75	303.89	305.12	304.97	303.58	299.54	298.42	303.34	301.53	303.85	304.24	304.28	302.53	303.11	301.22
313.2	312.73	310.28	313.91	312.63	311.65	314.35	312.31	314.98	311.95	310.95	311.58	308.51	313.16	309.88	311.23	311.95	311.66	313.03	311.45	311.37	312.76	312.55	311.22	313.2	312.14	315.22	308.98	310.38	310.19	314.47	313.04	312.17	312.64	311.01	308.59	311.59	312.94	312.83	309.93	315.73	310.68	312.81	312.95	312.93	314.35	311.59	314.88	315.89	310.85
303.84	304.13	299.64	301	302.66	302.84	301.9	302.76	302.51	303.83	303.92	302.7	302.57	306.15	298.77	303.56	302.46	302.49	303.74	301.28	302.69	305.99	296.5	301.17	303.73	302.47	302.81	300.7	302.94	305.44	302.45	307.89	300.46	302.67	303.91	301.35	303.6	298.98	304.53	303.1	301.41	303.28	301.78	305.31	303.77	300.26	302.98	300.66	298.41	304.1
311.99	312.59	311.67	309.16	315.41	314.31	317.23	314.08	312.67	310.83	311.3	311.62	314.58	315.61	313.55	311.99	312.09	310.13	311.3	313.55	310.81	311.06	313.73	313.76	309.54	313.45	312.74	310.52	315.52	310.11	313.09	309.8	314.07	313.11	311.33	312.65	314.68	309.24	310.76	311.85	313.67	317.15	314.35	313.9	315.49	313.4	314.72	311.02	315.02	310.6
311.41	313.5	311.58	308.19	308.9	311.82	309.12	315.22	309.46	312.72	310.36	307.05	313.13	314.16	311.9	308.15	313.31	309.89	310.6	308.99	313.27	314.36	310.35	311.55	311.87	312.76	314.72	310.46	311	314.55	310.64	313.35	308.21	311.91	311.45	311.64	308.53	313.5	312.81	313.31	311.77	313.14	311.33	311.23	315.24	312.44	315.36	311.72	313.63	312.69
309.88	313.97	315.49	318.3	315.41	314.73	314.3	314.17	314.12	315.36	316.64	312.98	317.98	312.58	314.64	312.88	314.74	312.07	313.75	316.59	312.97	314.78	317.55	316.86	317.58	316.84	309.07	314.78	315.98	315.06	315.61	312.6	317.76	317.96	314.93	307.86	317.64	313	311.89	310.7	316.64	316.97	311.83	315.28	314.05	313.05	315.51	315.18	317.8	314.74
302.77	300.88	301.04	308.7	301.41	306.88	305.74	302.44	303.7	301.96	303.49	305.03	304.75	304.85	302.11	303.98	302.67	305.45	305.18	302.44	302.8	303.83	303.59	303.23	301.95	302.53	305.54	306.08	306.7	301.9	306.73	301.71	306.45	300.51	303.31	302.72	304.79	303	304.28	303.76	300.53	303.96	302.47	301.58	304.58	307.06	302.29	301.72	303.36	301.5
311.74	306.83	310.87	308.73	307.42	309.21	311.23	308.21	307.65	306.64	310.67	309.62	309.7	309.14	307.04	306.07	309.88	310.69	310.01	309.01	310.73	306.13	310.79	311.28	308.77	309.6	307.43	308.97	308.93	307.55	309.23	310.07	308.44	305.71	309.41	306.77	306.92	307.86	311.39	308.76	309.15	308.7	313.1	305.92	308.57	309.82	308.65	304.32	309	310.48
293.73	296.63	293.73	293.97	290.71	292.16	293.31	294.89	291.38	290.42	296.96	294.84	290.21	294.56	293.42	296.05	291.59	291.67	296.28	298.07	291.26	289	295.27	291.72	292.01	292.82	296.1	295.08	295.95	295.96	291.05	296.02	295.32	295.36	290.43	296.81	293.97	291.59	292.59	292.76	294.5	293.35	291.74	294.09	290.79	292.79	296.41	290.8	297.65	290.98
302.83	304.46	303.59	302.62	301.06	302.93	302.74	304.95	300.78	303.92	304.24	299.11	304.14	299.84	303.49	311.26	301.73	301.02	301.42	305.12	304.62	304.83	304.1	302.54	301.39	303.23	301.16	304.74	302.2	306.73	302.27	304.16	304.96	307.6	305.59	303.45	301.79	301.07	301.74	301.39	300.49	303.24	301.97	305.8	302.35	304.21	303.96	305.42	301.28	303.03
329.8	325.83	330.66	328.33	329.9	327.38	323.75	329.86	327.15	329.8	327.09	329.68	327.38	326.67	327.67	330.73	330.27	326.84	326.62	326.68	326.75	325.4	326.08	329.06	328.05	331.17	328.67	326.13	326.24	328.81	328.28	331.04	323.53	331.56	330.21	330.19	330.45	328.7	327.88	327.43	330.37	329.1	331.67	333.47	327.7	328.84	326.57	329.68	326.49	330.35
301.42	301.75	303.13	304.53	299.64	305.77	306.1	298.63	302.1	301.38	303.77	302.89	301.12	303.6	300.58	302.19	302.76	305.61	301.69	304.32	303.79	304.1	305.79	305.68	300.41	304.11	301.3	303.89	301.2	302.27	301.26	306.47	302.26	303.01	301.77	301.11	304.78	305.53	305.67	304.62	303.16	302.78	302.27	303.45	303.49	301.6	303.01	300.89	304.84	305.94
292.82	295.9	295.77	295.25	293.56	294.15	297.37	294.8	292.28	297	295.03	291.63	295.58	293.46	292.34	293.43	294.69	295.38	294.34	291.94	294.73	293.53	293.38	297	295.78	292.39	297.01	293.67	294.06	290.72	296.71	295.05	291.98	294.8	295.72	292.71	297.81	292.15	291.1	295.05	289.81	294.23	292.59	295.91	298.42	294.37	293.57	295.32	291.33	297.45
304	301.27	306.89	304.33	307.2	302.05	305.17	307.62	309.2	306.5	304.21	306.07	304.03	304.63	302.13	303.75	307.99	307.71	303.1	306.7	307.57	307.71	306.03	308.5	303.63	305.38	307.29	305	306.82	303.32	305.56	302.55	302.31	304	303.57	306.6	306.2	309.2	307.79	307.54	304.11	303.58	304.56	302.46	305.72	302.67	301.8	305.04	304.46	304.58
316.04	311.41	314.46	315.9	317.8	314.4	318.36	315.44	315.78	315.46	314.76	314.21	313.58	314.06	320.07	316.9	315.87	314.35	318.9	319.21	316.16	317.21	313.38	318.73	316.38	313.49	311.08	318.71	317.57	312.4	317.11	311.28	315.39	317.2	314.44	315.11	315.12	317.68	315.95	314.05	318.46	318.09	316.41	314.78	318.14	313.88	317.11	315.41	319.84	317
319.77	321.74	319.85	321.27	314.44	322.08	314.71	318.19	319.45	317.17	315.24	316.68	320.53	315.25	318.67	321.53	319.77	317.46	314.87	320.01	320.45	320.53	321.09	317.08	318.76	316.83	319.47	317.85	319.42	319.58	318.6	319.53	318.95	317.12	321.41	317.44	319.57	319.09	316.83	316.34	318.05	320.82	318.09	319.99	316.73	321.58	318.33	321.15	316.07	315.44
311.39	311.79	311.17	313.5	312.84	314.47	314.86	314.32	314.81	309.17	312.33	315.52	315.95	313.5	315.99	314.02	311.94	310.29	312.74	313.11	309.83	312	312.38	312.23	313.75	311.84	312.72	311.6	312.27	311.69	313.51	316.95	310.8	309.56	315.7	311.2	309.8	312.31	312.75	312.83	312.52	311.15	311.38	312.56	311.22	313.05	311.53	309.81	310.73	312.34
316.5	320.59	319.84	313.62	316.6	314.84	322.06	316.4	317.31	315.83	318.28	317.43	321.81	316.3	320.41	318.63	318.52	316.74	317.63	320.55	319.31	320.33	318.2	317.42	318.37	315.52	317.96	318.09	317.39	318.84	315.19	318.86	318.27	319.26	317.69	319.52	317.83	313.96	315.4	315.93	319.34	318.29	316.76	317.44	319.05	318.75	320.31	318.95	318.18	319.95
318.8	316.99	317.29	319.75	316.02	314.26	318.69	317.6	315.75	316.43	318.52	315	318.03	319.72	315.39	314.74	315.86	319.55	316.67	314.51	316.95	318.45	313.28	318.92	315.98	317.31	315.32	313.93	316.31	316.81	313.93	314.73	318.55	317.22	318.8	315.97	313.16	318.36	316.06	315.88	317.11	318.05	314.95	314.01	315.15	319.56	315.44	319.66	315.83	317.6
304.09	301.57	303.44	300.09	305.2	301.59	303.53	302.93	303.06	307.19	302.37	303.66	303.77	305.69	308.45	303.19	302.63	301.11	308.05	303.07	304.29	303.95	303.68	301.63	305.56	304.15	303.83	305.78	304.96	303.71	304.04	302.63	303.07	301.91	304.72	304.69	308.33	303.52	302.7	305.52	301.61	303.77	303.57	301.35	304.12	302.62	303.72	301.57	304.73	305.56
309.08	313.87	313.67	311.05	315.29	311.92	314.61	315.94	315.72	311.81	313.33	313.06	311.05	312.88	314.86	313.31	311.14	312.25	313.06	315.7	315.25	314.5	311.97	313.27	315.48	313.21	313.3	312.54	310.69	311.16	312.08	316.15	310.72	314.59	311.42	313.52	309.8	314.3	312.59	314.09	309.16	314.67	311.53	312.22	315.45	308.25	316.86	315.74	311.75	313.1
312.11	312.62	315.29	316.32	310.95	312.89	316.16	318.25	313.15	316.04	315.16	316.03	312.54	316.37	312.68	314.78	316.39	315.24	318.15	315.67	316.03	314.88	315.24	317.83	315.86	316.75	316.69	313.05	310.85	314.26	315.44	313.19	315.72	313.85	312.36	314.75	313.23	311.99	314.33	313.09	314.58	314.95	312.91	315.68	319.05	312.65	313.3	312.67	313.62	314.14
301.51	305.02	304.53	302.12	303.11	307.16	304.44	302.88	303.92	306.02	301.36	308.23	304.11	307.13	308.83	305.91	302.89	304.51	304.75	304.06	300.19	302.61	304.64	304.64	302.73	305	303.67	300.6	306.15	301.52	305.12	302.7	305.63	303.85	304.28	305.35	304.64	304.53	302.05	306.86	305.36	304.02	302.37	304.17	305.84	300.67	305.29	301.02	302.41	306.43
306.35	307.66	308.82	307.61	304.53	306.75	305.94	304.2	306.86	305.02	302.96	305.39	306.7	301.25	303.42	301.04	309.37	305.67	302.2	303.9	302.25	303.44	310.02	306.04	303.95	306.18	307.1	303.73	305.48	303.05	306.91	305.96	304.58	306.11	303.64	305.74	303.84	304.19	307.98	305.21	306.57	304.39	303.85	304.28	305.05	308.07	305.43	303.67	302.75	305.88
293.02	295.54	298.13	295.99	293.41	293.55	293.9	294.23	292.83	296.44	294.42	293.56	294.07	292.45	292.68	295.88	295.14	296.34	295.85	294.99	295.06	290.91	293.82	290.68	297.29	298.16	296.31	298.47	294.61	294.11	296.08	294.78	293.31	296.12	296.95	297.96	294.68	295.29	295.79	295.26	294.95	298.21	296.41	295.44	293.07	294.5	298.53	295.58	296.79	295.4
305.31	305.66	308.13	308.87	303.27	302.31	306.4	304.98	309.85	307.95	303.64	304.03	307.13	304.17	302.42	304.87	305.7	309.35	306.84	307.19	306.16	302.63	307.36	305.07	303.9	304.7	302.79	303.81	309.1	307.92	306.03	302.64	305.27	303.4	304.5	310.66	310.4	307.81	305.14	305.62	306.27	307.43	307.07	308.09	308.78	307.58	305.71	305.61	304.97	307.46
310.06	305.08	304.54	307.43	306.17	302	304.47	306.02	303.47	304.8	308.44	303.29	303.54	299.34	308.18	305.5	302.6	304.16	303.53	302.82	306.14	306.27	307.44	307.13	305.71	302.8	306.64	306.81	304.49	306	304.93	304.48	306.75	305.67	305.54	305.69	307.37	306.58	303.25	305.5	304.96	303.98	305.52	305.82	299.98	304.46	304.25	307.29	306.79	307.43
295.51	296.74	293.35	294.37	296.39	294	294.2	297.48	296.11	295.74	297.41	293.38	294.87	294.73	296.36	296.7	295.63	297	294.65	290.28	290.99	297.14	295.15	297.47	292.78	294.13	292.41	295.41	295.22	296.8	296.53	292	292.42	292.66	293.53	293.5	293.27	294.58	292.59	296.34	292.57	296.93	294.2	292.47	294.88	292.09	293	293.87	295.88	295
312.58	312.03	312.19	312.31	311.82	309	309.07	306.91	310.38	310.81	310.51	311.23	315.08	310.89	311.84	309.58	308.42	309.73	312.78	310.99	310.11	312.95	309.2	309.55	310.65	314.18	311.03	314.76	311.89	315.44	314.82	313.29	311.23	310.28	312.02	310.75	312.91	314.23	311.67	311.38	307.49	314.2	314.73	313.45	310.5	310.15	312.59	310.86	312.7	314.01
313.53	314.82	313.36	314.97	315.76	314.12	312.28	314.62	316.39	312.76	319.45	314.23	314.67	313.98	313.9	318.06	317.59	310.94	315.51	314.37	312.95	310.17	310.64	313.29	311.9	316.82	314.3	314.52	313.63	315.6	311.29	317.92	314.9	310.81	312.54	314.49	312.44	315.61	315.38	317.1	311.15	311.29	315.63	314.73	311.75	311.53	317.28	316.09	315.42	312.47
297.1	298.11	296.97	294.12	294.59	298.11	297.17	299.69	292.7	294.46	297.65	295.47	293.56	296.03	295.63	294.35	296.75	296.4	299.58	294.63	292.28	295.05	293	290.52	296.18	292.58	298.1	295.79	293.99	294.48	296.57	295.3	296.11	295.38	295.78	295.12	292.52	294.98	292.86	292.79	294.93	292.5	292.72	294.13	295.66	296.04	297.73	296.31	296.99	298.22
305.21	310.76	306.53	305.14	303.44	306.18	304.46	307.54	308.15	300.82	302.9	308.59	303.21	310.07	304.7	304.6	305.47	303.47	303.57	303.71	305.44	306.79	306.69	306.31	304.9	307.06	302.28	305.34	304.16	303.55	303.02	305.24	306.37	302.43	308.28	310.3	306.28	303.58	306.49	307.15	304.47	304.26	303.26	306.07	303.91	307.75	308.09	305.28	302.84	304.93
319.97	320.95	317.92	320.21	319.66	317.66	320.81	318.94	318.61	316.88	315.93	318.17	320.25	318.45	318.06	317.68	319.67	316.14	317.47	318.98	316.3	314.71	318.32	320.72	319.39	321	320.44	318.33	317.63	319.47	318.05	318.74	320.35	315.21	319.18	319.21	318.6	317.97	319.25	316.41	320.01	320.13	322.05	318.19	320.38	315.82	317.25	318.42	318.44	317.61
314.02	315.33	313	316.8	313.91	313.24	313.64	316.59	315.08	313.17	314.52	313.19	312.38	313.52	315.6	316.19	313.2	312.34	314.77	312.66	310.06	312.41	311.04	314.59	315.88	314.05	314.08	314.41	314.58	313.55	315.01	312.02	315.5	313.54	315.18	314.25	315.41	314.33	314.91	314.13	311.96	313.94	314.38	315.66	313.92	312.91	313.74	310.01	309.15	312.49
316.35	315.74	313.55	313.01	312.93	316.6	320.43	315.23	313.45	316.84	318.52	315.08	311.98	312.08	318.35	316.45	314.84	313.01	313.61	316.12	315.18	314.8	312.76	315.59	315.36	311.81	316.59	313.45	315.73	315.15	313.7	314.87	315.86	315.89	314.41	315.86	316.72	313.72	316.65	316.44	312.42	315.32	316.94	319.18	314.45	315.39	316.65	315.1	317.65	317.11
306.05	303.62	303.25	306.11	308.45	308.78	306.71	304.45	308.13	305.62	304.03	304.57	309.97	307.49	306.83	303.79	305.02	304.46	305.35	304.23	302.04	308.53	306.49	306.82	305.89	302.42	304.72	300.73	305.05	303.76	307.18	305.56	302.71	306.96	304.02	307.43	305.39	307.14	306.37	306.82	302.87	307.23	305.89	304.25	307.09	311.6	305.79	303.08	304.11	306.48
296.06	297.38	294.02	298.22	293.66	298.29	294.89	298.44	298.44	297.36	296.43	297.43	296.43	296.75	297.34	299.13	296.56	296.28	298.91	295.05	293.36	294.32	297.2	296.35	297.67	294.45	294.64	295.47	292.24	302.63	297.46	296.39	295.71	294.47	295.53	300.71	296.47	300.26	291.47	296.28	295.79	293.18	300.42	296.88	298.57	298.41	295.4	299.92	297.84	295.68
320.18	318.79	320.96	320.59	315.69	318.61	314.84	323.5	314.82	320.15	319.61	321.42	318.22	320.15	318.34	315.92	316.68	319.51	320.34	319.76	316.87	318.19	318.88	318.3	319.36	316.97	320.29	317.09	317.77	319.29	317.89	318.71	318.7	316.32	315.67	319.07	316.6	317.46	316.31	318.56	318.54	317.28	318.95	316.38	318.84	318.96	317.07	319.65	317.29	320
311.53	310.76	313.73	315.62	314.4	313.5	312.85	314.91	315.07	312.38	315.43	316.53	313.03	312.5	312.02	312.89	316.73	309.04	310.33	316.93	313.6	312.73	314.04	313.2	313.99	315.47	315.85	311.85	313.47	313.27	312.25	314.67	316.49	311.06	309.99	312.96	317.69	313.46	314.7	314.82	313.55	310.79	309.83	314.73	317.19	316.3	313.48	314.59	312.87	315.02
315.95	312.27	314.73	312.49	312.81	309.35	313.06	313.12	315.4	313.85	311.28	310.98	312.24	314.7	311.67	317.15	316.3	314.5	312.14	308.97	317.42	315.62	313.47	312.59	314.08	313.5	314.34	312.57	312.17	314.34	318.82	311.66	311.08	312.12	316.14	311.86	315.71	314.79	314.14	316	316.24	314.07	314.2	315.42	313.38	311.69	312.52	312.61	314.65	315.79
293.78	296.28	293.89	295.11	295.37	295.84	293.64	295.31	296.39	296.68	294.6	293.62	292.05	295.76	294.75	294.14	296.11	296.05	294.58	295.91	294.2	293.46	296.03	296.95	297.07	291.65	292.98	291.7	293.19	298.75	294.24	291.34	293.67	291.21	296.8	295.54	296.04	293.86	292.95	295.3	295.92	296.44	292.57	297.59	296.04	294.42	296.22	295.04	296.08	296.69
315.6	314.83	313.78	313.76	316.22	317.15	310.26	317.98	315.55	320.54	318.11	316.2	312.47	316.99	311.42	315.11	316.38	317.8	313.28	314.54	314.47	314.59	314.55	315.36	316.22	314.35	317.39	312.29	315.71	316.07	318.2	312.8	312.29	316.93	310.85	314	311.99	314.12	314.81	312.84	313.17	312.88	315.79	315.81	313.25	317.12	312.17	316.3	314.43	315.76
302.03	299.81	297.81	299.83	302.82	303.71	298.35	299.35	300.7	298.52	297.54	296.82	299.85	303.02	301.45	299.56	301.39	301.04	300.87	298.57	301.59	301.37	304.31	298.29	301.03	303.44	303.81	301.77	301.61	306.73	301.47	299.6	301.76	299.05	298.32	304.08	301.23	299.96	300.82	299.03	298.84	299.3	301.56	303.58	300.73	298.76	299.8	303.12	301.4	304
312.68	315.05	315.8	313.49	314.83	311.99	313.57	316.69	316.72	316.48	314.64	320.99	315.57	313.3	314.27	312.67	314.04	313.1	312.24	309.27	315.98	313.08	315.05	314.02	317.14	313.29	318.82	313.39	316.18	313.81	313.16	314.74	313.47	319.83	315.57	314.71	313.11	319.89	314.67	312.58	314.11	314.75	313.07	314.7	317.36	313.1	310.25	316.32	315.58	318.01
302.28	300.69	300.49	305.82	301.44	301.42	306.02	301.22	300.74	302	305.72	300.92	304.83	301.11	306.33	300.47	302.18	305.67	304.77	303.33	305.21	304.38	305.71	306.7	302.74	298.97	300.82	302.66	303.44	304.17	301.52	303.29	303.54	305.11	304.02	300.51	304.63	302.14	304.07	305.45	303.21	301.47	302.94	303.9	308.35	304.83	304.24	305.85	298.91	303.87
299.56	304.17	300.32	301.6	306.54	302.65	299.48	303.01	305.17	305.72	304.23	305.07	303.2	303.29	307.58	306.92	303.14	301.41	305.1	303.85	303.92	302.67	306.03	299.01	303.61	300.77	307.26	304.62	303.49	302.21	304.18	301.61	306.29	305.16	303.18	303.92	308.48	305.43	305.22	304.57	306.25	304	303.78	303.8	305.3	301.17	305.56	302.94	300.14	302.02
314.72	313.67	308.44	313.09	315.3	314.02	317.02	311.27	313.3	312.48	314.57	314.14	314.09	311.8	315.56	311.58	313.43	311.89	314.1	316.13	316.98	312.75	316.34	315.64	314.3	314.59	316.05	315.64	315.26	316.75	314.25	313.84	313.41	317.6	310.59	314.88	312.58	314.55	315.4	311.68	316.58	310.32	313.77	310.21	314.38	313.61	315.44	312.76	308.72	313.74
323.42	324.41	326.8	323.03	321.27	325.08	323.62	327.4	327.86	328	324.11	325.18	324.48	321.11	322.44	319.02	324.16	325.05	325.29	324.23	328.17	319.64	327.7	326.75	325.12	325.37	324.56	326.17	323.64	325.92	324.37	326.47	327.9	325.33	325.03	322.25	326.42	325.13	322.97	325.04	325.95	326.38	323.2	323.64	323.82	323.84	328.43	323.87	325.29	327.91
297.27	296.29	295.46	295.3	296.32	299.28	296.65	295	296.46	298.35	298.59	297.7	295.7	297.4	297.51	297.71	297.86	297.19	294.09	298.03	297.76	296.63	296.29	298.7	298.63	296.59	299.92	297.99	293.74	295.23	295.27	296.18	296.82	297.52	297.55	297.78	294.24	299.21	298.59	296.59	299.17	292.73	296.87	298.17	297.48	296.13	295.45	297.33	297.18	296.51
305.54	307.24	305.67	310.09	307.9	304.5	306.93	307.11	306.95	309.58	308.16	305.68	307.34	307.18	306.82	309.12	309.21	307.41	306.6	309.45	308.25	307.02	310.72	312.02	309.91	305.27	302.24	305.56	304.49	305.27	306.54	311.73	308.91	307.25	305.23	309.77	303.74	310.01	306.62	306.18	307.07	306.78	306.12	310.8	305.67	307.31	307.05	306.92	305.9	307.7
312.5	311.96	316.42	311.83	311.86	311.71	314.1	315.29	310.66	308.83	312.1	312.36	312.33	312.84	316.32	314.47	312.68	311.03	310.3	315.73	315	311.37	314.24	311.5	315.33	307.56	314.15	314.27	313.09	317.53	310.9	309.45	310.31	315.55	308.08	312.55	312.37	312.24	314.79	313.5	318.51	312.38	315.28	312.79	311.73	309.31	314.43	313.45	314.68	315.78
300.94	297.51	303.42	298.27	301.09	305.72	303.33	305.52	307.05	301.12	301.69	300.6	305.81	303.55	304.37	300.92	301.98	303.82	303.66	300.52	303.31	303.28	305.43	304.65	303.61	302.78	301.94	301.63	307.81	305.24	303.72	305.12	304.69	304.32	301.09	298.46	308.47	304.6	303.16	304.25	303.5	300.06	303.04	302.58	301.2	308.56	304.98	305.44	303.94	303.17
313.56	310.05	308.8	312.88	312.34	312.41	308.06	310.96	312.21	312.11	314.34	312.37	311.05	313.95	314.94	312.38	311.51	311.02	309.81	314.63	306.88	312.21	314.38	313.05	307.78	310.09	312.48	312.23	312.31	313.93	312.13	312	314.24	312.25	308.8	308.42	310.41	312.47	311.54	309.54	314.47	312.59	309.49	310.36	307.94	312.89	309.27	311.72	311.21	314.55
305.72	303.66	304.64	301.06	306.04	301.91	302.52	302.64	304.92	302.79	301.28	303.94	302.56	303.24	303.71	302.04	303.23	305.48	304.83	305.36	306.42	303.39	306.03	301.31	304.42	306.45	305.29	300.77	302.89	304.57	305.56	308.55	308.18	303.18	300	304.58	300.24	305.48	302.57	303.49	302.47	302.13	302.35	303.42	305.79	303.27	306.03	301.84	306.38	302.91
313.13	317.72	316.98	313.45	317.54	317.33	314.5	313.26	314.19	315	317.29	312.41	310.72	315.37	311.99	315.06	314.44	314.43	311.92	312.65	312.52	314.17	314.07	314.07	311.73	311.82	313.33	312.34	311.24	313.08	315.99	311.35	315.17	315.91	311.05	315.63	312.99	314.56	314.83	314.2	314.53	313.51	313.86	315.9	312.11	315	314.16	315.51	314.72	311.94
296.93	295.52	295.71	296.18	295.31	297.46	296.55	297.4	292.78	297.02	293.85	293.88	294.02	298.02	298.06	294.11	292.38	296.59	294.36	290.84	296.04	292.84	295.3	295.97	293.91	294.65	294.56	294.43	292.76	293.68	294.25	292.91	295.35	297.98	287.62	298.38	294.73	296.57	294.72	297	291.23	296.43	292.82	293.84	295.28	294.95	293.5	294.42	296.86	295.51
316.88	314.97	316.71	315.24	318.88	318.52	311.78	314.7	315.96	313.35	314.19	316.65	316.37	319.59	314.02	316.2	313.65	316.63	317.85	318.38	316.7	317.11	316.16	313.1	316.67	318.47	316.74	313.21	315.74	314.13	315.95	317.8	316.1	317.36	309.98	311.38	314.3	314.1	314.63	312.6	318.46	317.93	319.2	313.65	317.82	312.13	313.34	310.82	316.82	313.17
315.85	314.5	313.4	315.39	311.35	311.13	316.12	314.32	313.03	313.74	315.5	314.93	315.72	313.19	312.44	315.11	310.92	316.24	316.61	313.38	315.61	315.49	313.36	313.39	316.16	311.33	317.95	311.35	315.36	310.5	312.59	310.52	312.81	316.17	317.27	316.71	318.43	316.96	315.47	317.43	310.82	311.02	310.92	318.46	312.36	313.31	315.66	316.09	313.04	307.42
312.3	309.36	313.7	310.46	310.11	311.19	308.52	313.7	311.82	308.92	310.6	312.02	313.76	310.83	313.73	313.61	309.79	309.06	312.54	306.95	311.92	309.43	313.26	312.09	313.51	310.07	313.89	310.4	311.46	315.35	312.89	306.63	313.89	310.89	312.71	312.58	309.86	310.03	308.62	311.63	310.29	309.95	313	310.28	312.39	313.46	311.51	311.93	312.35	311.63
314.76	320.07	318.87	319.67	321.36	317.91	319.5	316.39	317.32	314.54	319.77	321.12	320.24	317.91	320.02	317.32	317.1	317.39	317.75	314.25	321.15	314.83	319.2	318.5	318.34	316.81	321.55	317.8	316.23	317.56	315.57	318.58	317.78	322.12	317.24	314.89	318.38	319.11	317.18	319.03	316.23	317.37	314.66	317.28	314.92	317.29	319.36	318.65	320.7	320.66
304.06	304.67	302.99	305.51	303.54	302.24	307.08	306.39	307	307.28	303.99	305.19	306.31	311.25	304.64	306.27	306.46	301.79	307.56	306.04	305.28	302.13	306.24	305.54	302.45	305.13	303.91	304.77	301.41	308.24	308.13	308.12	305.68	304.08	303.94	306.28	304.75	305.87	305.84	306.05	304.05	303.81	304.26	310.31	307	305.4	308.55	302.87	302.47	305.59
305.43	306.17	303.22	304.06	308.12	305.36	304.1	303.91	304.88	306.14	302.09	301.68	300.01	303.67	302.27	307.07	302.14	303.95	305.44	304.02	301.29	306.37	305.33	301.75	304.88	302.46	298.87	303.08	307.36	304.8	301.36	302.07	302.67	303.63	305.96	304.41	303.41	305.03	304.23	303.11	302.25	304.73	303.55	303.5	305	302.71	304.48	304.69	303.5	304.89
326.53	327.55	328.48	330.6	326.32	327.42	328.38	330.32	330.3	329.53	332.23	327.53	329.02	327.24	327.3	326.73	328.5	328.05	330.82	328.92	323.46	325.2	321.79	326.73	326.12	332.16	325.13	326.75	328.39	327.58	329.68	328.03	324.53	329.6	331.54	327.12	326.77	326.79	325.88	327.87	326.23	328.73	323.16	330.87	329.53	328.18	328.66	329.67	330.77	329.51
301.99	305.72	302.29	304.36	302.73	301.99	299.43	303.17	304.69	303.39	300.96	301.9	298.88	302.17	298.79	305.06	301.38	300.68	302.92	305.38	302.81	304.46	303.96	303.48	305.51	301.87	303.62	302.2	299.81	302.91	305.36	299.96	303.9	305.53	302.66	301.91	304.4	305.27	297.07	302.61	300.84	305.89	305.67	305.58	302.65	303.53	302.32	306.06	301.85	303.73
312.91	316.42	313.37	314.62	312.74	312.25	310.13	312.39	312.15	313.75	309.11	311.86	312.53	310.04	315.73	313.67	315.35	308.9	316.11	315.44	314.57	315.79	314.13	313.23	309.88	317.12	313.85	313.7	310.11	314.58	315.8	311.93	312.17	310.44	311.32	315.26	310.82	308.53	311.88	313.03	317.07	310.73	310.29	311.66	315.12	316.53	312.27	311.16	313.61	311.37
324.76	324.66	324.21	325.05	325.23	327.37	327.86	323.54	323.52	326.77	323.03	323.59	325.28	321.93	323.57	323.34	323.7	325.02	327.96	323.74	330.1	326.76	329.25	325.37	324.6	323.79	324.58	324.95	324.42	319.85	325.2	324.94	323.23	323.66	328.38	323.58	322.01	329.32	326.17	323.21	323.61	325.06	325.94	326.74	326.54	322.67	322.51	320.56	323.78	324.64
326.12	327.46	324.41	326.93	324.56	326.5	326.08	324.24	326.73	326.47	324.66	320.66	327.27	326.58	325.75	324.27	322.02	325.06	328.67	326.82	326.34	327.94	327.92	322.04	328.21	327.12	325.54	324.92	323.04	325.61	325.6	323.41	319.6	327.67	327.31	328.59	326.1	327.03	323.75	324.02	323.84	325.84	324.52	326.38	326.52	328.92	324.76	328.11	324.74	326.76
320.19	317.27	314.65	318.84	316.93	318.78	313.65	318.22	318.57	314.53	321.15	319.35	318.08	317.68	315.48	315.42	317.93	318.14	318.5	319.64	316.33	318.23	319.29	318.03	320.64	316.6	316.88	317.73	318.42	318.51	318.13	316.33	319.01	318.14	313.66	315.05	316.47	316.26	316.54	317.55	316.4	319.36	319.52	320.62	322.91	316.49	314.54	320.09	319.02	317.17
316.82	317.83	316.32	318.13	319.75	319.68	318.51	316.27	316.43	317.85	317.52	317.7	317.87	317.75	317.6	319.38	318.38	318.46	320.45	315.56	323.62	319.24	318.55	318.22	316.99	312.54	319.57	314.21	312.96	319.72	314.43	318.97	320	316.16	314.03	317.72	316.36	317.48	318.85	317.34	316.44	317.53	314.87	315.15	317.71	318.92	319.06	315.01	316.41	319.79
302.88	304.26	303.09	303.49	300.36	302.73	302.08	298.34	300.41	303.15	302.12	300.6	300.22	301.44	303.22	303.24	300.28	304.62	301.22	297.68	303.74	297.92	301.54	302.41	301.75	301.54	304.63	299.95	299.61	301.96	302.48	299.06	300.31	301.1	295.43	301.16	295.75	302.78	303.79	300.62	301.73	301.59	298.07	302.38	300.51	303.74	301.47	301.09	300.56	301.57
315.94	311.82	311.5	312.42	312.67	310.01	313.26	313.67	314.97	312.97	312.57	313.35	310.34	310.42	312.68	310.74	309.14	309.42	313.21	313.29	310.07	311.47	311.67	311.29	312.45	307.63	312.77	313.15	313.37	315.21	310.19	311.07	314.82	314.3	309.74	314.32	314.11	313.78	313.39	310.71	313.45	312.08	310.72	312.36	317.06	309.67	314.84	319.08	316.03	311.17
302.43	304.3	305.32	303.69	300.34	307.33	296.55	300.21	299.79	301.09	302.58	305.92	304.25	305.01	305.61	306.11	301.52	301.76	301.78	300.29	300.97	305.89	302.44	301.38	298.86	299.07	303.51	303.77	302.5	302.54	301.94	302.55	301.94	304.03	298.37	303.02	301.07	302.38	302.11	299	303.26	305.88	306.06	300.18	305.98	303.96	301.88	299.12	300.52	303.01
303.32	298.39	299.6	298.43	297	300.74	303.69	301.54	296.87	302.23	300.11	297.4	301.97	300.46	305.53	304	302.2	305.34	301.81	299.76	304.5	301.95	302.84	299.66	304.61	300.84	299.55	299.79	301.39	299.26	296.34	299.04	302.99	301.32	299.13	296.45	305.61	298.95	303.04	300.5	303.33	301.74	304.25	301.04	300.14	302.13	299.74	300.61	298.82	300.21
307.92	303.48	304.6	304.85	306.07	306.37	305.07	303.04	305.3	306.12	304.8	305.85	304.35	307.36	303.81	302.58	302.34	305.63	304.06	305.95	308.01	307.84	307.51	304.23	305.55	302.73	305.96	307.48	305.22	307.69	307.29	305.04	303.83	309.12	303.62	305.52	306.76	305.35	307	303.82	306.23	306.73	302.96	308.79	304.03	305.14	305.85	305.34	306.37	303.46
311.04	315.83	313.91	312.94	314.23	314.17	314.03	317.25	312.36	311.2	313.88	315.19	316.97	314.28	312.33	316.75	309.76	314.83	314.67	313.03	312.66	314.22	313.47	311.93	316.3	314.13	317.39	314.4	314.93	314.19	315.79	314.12	312.94	312.78	317.66	314.07	315.27	313.47	311.24	312.52	311.18	311.6	315.39	313.04	312.68	313.45	313.78	319.71	309.88	316.1
316.43	316.2	313.05	316.69	314.99	318.22	317.46	316.86	315.97	316.82	313.77	315.22	315.92	320.22	315.57	314.7	317.94	315.41	315.69	315.59	317.21	315.24	317.84	315.1	315.66	317.32	316.09	318.1	317.28	319.08	316.97	320.66	317.52	318.88	317.73	317.36	318.02	320	318.81	317.23	314.99	318.68	316.62	320.14	317.51	319.51	317.68	315.34	319.88	318.73
319.16	320.78	315.76	318.13	320.04	317.72	318.15	316.57	321.77	317.65	321.04	316.74	318.52	319.4	316.45	318.17	316.71	319.53	319.12	315.72	321.41	319.21	319.53	318.38	315.77	316.6	323.25	323.38	317.99	319.16	321.04	319.59	319.04	319.7	319.94	318.16	323.05	319.55	317.68	318.5	316.64	319.42	314.78	316.75	318.92	317.75	318.26	321.17	318.49	319.68
313.2	314.62	312.18	311.73	310.88	313.47	313.75	314.37	313.32	311.2	310.36	315.91	314.11	311.41	311.92	314.69	313.86	311.36	312.21	311.99	316.08	311.62	314.61	311.4	313.47	313.86	311.47	310.08	315.52	315.41	313.48	314.73	315.99	313.66	314.06	313.57	315.35	313.13	311.01	313.31	315.75	312.86	310.8	313.77	310.41	312.91	316.56	310.7	315.12	312.58
302.12	303.29	305.73	304.66	304.48	303.46	305.59	303.26	305.6	304.98	303.61	303.93	306.12	302.68	302.48	305.32	308.7	304.34	304.76	301.69	304.18	299.02	305.54	306.6	304.1	304.68	306.9	301.83	303.75	305.41	302.35	301.3	304.94	303.68	303.91	301.41	301.78	303.56	304.82	307.02	302.23	303.59	302.9	304.69	305.09	304.37	303.13	304.88	308.41	304.25
300.52	301.62	301.04	304.24	303.59	303.77	300.62	306.53	304.66	300.25	304.11	301.03	300	301.13	307.13	301.27	305.01	302.44	304.42	300	305.07	303.37	306.11	301.66	306.56	301.81	305.55	302.14	304.99	304.89	302.8	303.52	305.35	303.96	301.89	305.52	302.54	303.39	304.28	301.67	303.77	305.25	302.06	300.17	304.76	303.35	301.06	301.95	301.65	306.21
300.28	300.29	297.73	300.9	299.23	300.69	304.36	302.6	299.1	297.25	299.87	301.28	302.02	297.16	301.33	302.6	300.46	299.16	298.98	297.04	297.24	300.9	302.79	300.78	303.96	303.62	300.53	300.99	298.67	300.68	302.13	302.08	297.23	296.93	299.06	299.74	299.3	301.22	297.7	301.8	297.5	301.84	300.06	301.17	296.55	300.51	302.62	300.69	301.91	302.92
303.33	302.32	304.48	304.77	305.25	300.29	300.95	302.35	305.89	303.86	303.73	302.25	303.63	302.44	301.57	305.24	303.1	304.42	302.78	303.43	304.09	303.87	305.89	301.05	302.05	303.83	303.46	303.29	302.44	305.67	309.18	303.48	306.15	305.13	301.26	299.07	302.14	303.93	306.74	305.63	304.24	301.73	301.67	302.04	304.28	304.94	298.87	304.78	304.82	304.28
294.23	295.99	293.51	291.78	295.27	292.16	296.56	292.78	295.22	293.38	293.4	296.25	296.16	291.19	296.52	292.47	295.55	292.93	294.97	294.42	290.71	291.23	295.96	294.82	292.64	295.45	295.41	297.02	294.39	292.01	292.01	296.41	295.04	295.02	293.12	292.83	295.54	295.83	294.2	296.28	291.77	293	293.25	295.3	296.01	291.87	296.02	293.97	294.96	291.67
299.7	304.47	303.68	302.93	301.34	305.61	306.26	302.77	301.9	303.12	302.47	305.47	302.03	304.19	301.9	302.71	303.37	302.81	303.32	304.22	303.71	301.92	307.06	303.7	304.07	299.87	303.85	304.49	304.44	302.85	302.28	301.93	301.72	302.27	300.03	299.86	304.27	300.4	302.65	303.75	306.31	304.39	304.31	301.8	301.43	302.15	298.41	303.72	304.11	301.36
313.57	308.11	309.2	314.14	312.07	310.82	311.12	314.66	313.65	310.09	311.85	313.72	312.25	312.8	312.92	312.1	312.46	311.94	314.78	310.01	307.72	309.49	313.83	314.35	312.77	310.06	314.82	316.82	310.8	310.66	309.71	313.83	315.66	312.86	312.58	313.24	312.4	311.04	307.57	315.6	311.69	315.82	314.81	311.44	313.49	315.22	312.71	313.71	313.56	311.72
301.15	305.57	302.31	307.11	302.81	304.83	302.18	303.28	305.56	303.23	302.11	305.3	302.2	299.22	302.75	305.59	304.26	299.99	308.03	301.81	302.96	305.12	306.57	303.95	302.74	299.86	301.44	304.72	303.35	302.39	305.68	300.17	303.62	304.09	304.99	305.33	299.51	302.55	300.35	307.25	304.2	305.99	307.03	304.24	305.01	303.45	299.49	304.4	306.94	299.05
309.44	313.01	314.45	311.13	312.1	311.88	315.38	314.94	310.56	310.24	310.99	310.75	314.51	316.31	311.84	311.28	310.88	312.41	312.27	311.74	311.27	309.93	309.29	308.55	312.84	313.44	313.86	312.08	309.8	309.46	312.22	313.46	312.64	316.87	316.01	311.38	310.47	310.74	310.25	310	312.9	313.54	313.73	311.95	312.07	315.86	308.81	313.37	313.6	314.26
316.64	315.48	313.93	315.5	311.88	313.67	313.85	314.48	312.64	312.87	316.79	314.32	315.53	318.87	314.46	314.53	315.19	314.51	314	314.54	312.5	315.87	314.9	315.78	318.84	312.6	313.75	312.62	313.03	314.79	314.9	317.44	314.1	311.98	314.33	313.55	314.18	312.15	316.17	314.05	315.34	314.32	313.79	315.15	317.09	311.81	309.51	314.4	315.42	314.83
303.11	303.58	302.01	304.36	303.86	302.45	302.97	305.42	304.24	302.98	302.2	299.57	305.2	302.29	305.22	302	303.53	300.82	302.85	303.18	300.92	307.09	303.6	305.48	303.09	303.21	306.03	305.73	304.28	309.16	304.88	302.48	302.71	300.03	302.86	303.92	305.33	301.43	300.43	307.38	300.05	306.69	304.56	304.38	302.4	304.67	304.39	301.4	306.09	302.29
302.11	305.41	306.74	306.14	301.67	303.36	305.5	305.11	304.73	301.91	301.97	301.7	306.61	301.05	303.74	304.19	300.87	303.86	302.61	310.33	303.7	304.3	308.46	306.96	301.87	304.01	301.07	301.63	299.6	305.27	303.87	306.91	304.06	306.44	300.64	302.13	302.27	301.15	304.54	306.49	305.05	306.15	304.6	299.52	303.92	303.46	304.59	306.25	301.65	303.39
296.84	296.02	294.76	296.35	295.81	296.59	296.23	295.2	292.55	294.74	294.21	297.85	297.96	300.05	301.74	295.49	294.09	298.36	296.4	299.87	294.74	294.81	294.25	296.12	297.93	298.3	297.01	296.95	298.84	299.68	295.69	297	294.03	296.71	296.34	295.84	294.77	300.81	302.39	296.23	294.04	295.72	298.07	294.8	293.52	294.72	297.36	299.55	294.18	297.01
304.43	304.51	306.58	305.74	308.91	303.47	306.21	304.71	305.66	303.49	303.37	304.22	307.48	307.97	301.29	306.1	305.23	300.12	305.47	304.94	305.82	307.03	305.29	302.32	305.11	301.63	305.17	300.39	303.39	301.68	306.83	305.77	305.92	304.19	308.76	305.29	301.82	305.85	304.2	305.09	306.48	303.81	307.06	303.12	306.08	303.9	306.29	306.67	305.52	304.4
303.29	305.44	308.45	302.4	299.28	300.2	299.14	302.4	298.91	300.6	301.57	303.28	299.19	298.6	302.95	298.11	304.61	303.25	299.49	302.92	300.93	297.63	301.51	301.32	300.87	301.19	302.01	298.02	300.78	301.15	300.85	304.44	302.85	300.89	303.97	304.05	301.43	295.87	304.99	299.89	301.88	302.26	300.97	302.6	298.92	297.68	303	300.52	303.67	298.33
308.65	308.15	310.26	309.33	310.85	310.48	309.19	311.58	312.22	311.46	311.91	311.5	308.41	307.63	309.69	313.09	310.63	309.71	304.02	308.91	309.27	311.39	306.86	309.97	312.61	311.89	311.64	310.1	310.32	309.33	312.07	314.69	308.2	311.67	308.81	311.55	314.64	311.83	310.97	310.78	310.45	312.1	311.57	310.63	312.07	310.53	306.75	313.29	312.33	310.1
318.23	319.03	315.49	316.08	320.11	317.04	320.17	321.07	319.65	316.5	315.35	315.46	321.88	317.99	316.73	320.83	318.23	317.33	319.47	320.21	314.31	320.65	315.72	318.15	317.8	320.25	314.47	319.44	318.31	320.35	318.57	320.81	316.85	321.25	316.89	318.44	317.31	316.24	319.66	316.6	316.7	316.33	313.91	314.99	315.87	319.93	318.29	317.31	316.71	319.91
302.22	302.83	301.61	306.33	305.36	301.78	304.34	302.91	302.25	305.49	306.41	298.59	300.9	300.34	305.23	305.5	304.13	302.33	302.8	305.07	301.51	301.09	299.43	302.52	302.95	301.91	302.03	305.71	300.61	298.83	305.99	303.98	301.55	301.1	299.31	302.03	303.09	304.97	302.4	299.12	303.04	301.79	303.72	305.03	300.5	301.58	301.45	301.31	299.6	302.34
298.69	300.79	298.21	299.11	304.24	300.07	298.88	301.35	299.72	301.87	298.05	301.41	303.1	300.98	299.85	299.23	302.52	302.3	301.66	299.14	303.24	302.9	301.39	300.69	297.86	301.68	301.95	294.62	300.78	300.74	297.24	299.96	298.73	298.37	300.13	300.09	300.91	301.77	300.37	302.1	300.15	301.91	298.16	302.96	297.16	300.38	300.17	300.56	299.86	300.96
304.51	309.37	302.6	308.55	304.11	305.28	309.52	304.81	305.33	307.03	304.93	306.45	306.89	304.32	303.5	303.43	306.88	305.77	307.22	308.21	304.83	307.5	303.47	306.34	304.49	305.14	303.75	309.01	307.72	308.94	305.58	305.1	306.8	301.43	305.22	305.93	305.96	302.59	305.52	307.23	303.32	305.57	306.19	309.19	304.85	305.75	308.11	306.98	306.48	305.22
300.92	303.09	306.71	301.85	305.74	302.93	306.29	303.88	302.29	305.9	302.57	304.05	305.02	303.96	305.63	306.11	299.54	306.42	299.25	307.14	301.47	304.25	303.13	299.54	301.5	303.49	307.14	305.03	305.5	303.72	302	305.54	299.44	305.98	303.17	304.94	303.48	299.84	304.76	305.16	298.85	306.64	304.13	302.49	299.67	307.61	305.76	305.08	304.12	305.07
320.89	316.39	314.76	316.62	314.7	320.13	314.76	321.19	319.03	316.49	320.44	319.35	315.8	321.63	319.48	318.66	318.41	321.83	318.4	319.56	318.1	317.43	318.25	321.64	320.95	318.83	319.35	317.01	319.35	316.14	321.76	317.27	319.92	316.57	319.98	320.86	315.74	321.83	317.16	317.46	319.03	315.37	320.18	317.66	319.14	319.19	316.86	319.36	317.16	315.56
311.61	312.15	315.19	313.53	312.68	312	311.8	313.32	309.6	308.9	313.66	312.49	315.32	311.24	314.96	311.85	314.75	314.98	311.46	312.81	313.76	312.06	312.13	314.42	312.04	313.58	313.77	313.02	315.05	310.21	314.98	313.69	314.29	317.36	313.44	310.03	314.67	314.94	310.88	312.31	316.54	314.55	313.8	314.73	315.74	315.03	311.26	311.13	311.36	311.3
300.82	297.67	299.6	296.15	303.26	300.19	301.69	299.38	301.03	298.27	299.49	300.51	301.67	302.24	301.37	300.81	301.77	303.64	299.42	298.95	301.79	303.23	304.15	300.71	301.14	304.8	301.35	299	301.88	303.8	299.13	303.09	303.03	301.38	299.34	299.64	302.18	306.13	300.43	302.47	300.77	297.9	301.52	301.48	296.58	298.85	304.44	302.31	300.78	301.01
313.19	316.36	313.18	310.81	313.64	316.04	314.39	311.78	317.63	310.92	315.34	311.72	313.01	313.89	309.23	311.97	310.73	315.77	313.34	310.01	314.59	312.43	312.44	319.51	312.98	314.48	310.86	312.75	310.32	318.28	314.2	312.03	317.99	316.67	314.48	317.84	316.71	313.36	309.99	314.15	312.58	314.62	313.84	313.38	308.45	313.64	312.34	315.42	311.17	312.53
318.35	318.23	317.41	318.28	317.3	319.44	319.57	319.22	317.9	315.31	316.66	315.28	316.43	318.3	317.48	319.95	322.22	317.48	316.79	319.32	318.45	317.4	317.92	317.39	322.06	318.36	315.84	317	316.87	319.8	317.47	317.75	317.9	317.47	322.26	316.53	322.64	318.5	313.5	315.68	318.7	315.34	319.97	319.76	316.03	317.12	319.8	316.95	318.17	319.13
327.89	326.59	323.44	329.05	328.58	326.57	328.1	329.61	327.71	328.97	324.89	328.28	331.25	330.5	329.72	327.3	329.3	330.02	333.5	324.41	328.1	328.45	325.97	327.49	325.25	331.09	327.12	328.37	332.3	328.58	328.7	323.15	331.19	324.44	324.81	328.29	326.95	328.08	327.14	325.55	324.67	329.89	330.49	323.82	330.18	327.64	330.49	326.95	328.36	328.86
296.06	299.51	296.63	293.2	299.59	296.6	296.69	298.07	294.05	296.48	295.23	295.05	296.28	292.32	293.75	293.94	293.84	294.29	296.29	299.02	297.57	296.63	298.11	291.51	295.87	299.91	295.97	297.1	298.37	293.72	297.67	298.96	299.36	298.25	294.75	301	299.14	299.38	297.72	298.05	297.29	295.99	299.67	297.9	295.24	297.32	295.9	298.15	295.52	295.82
304.58	300.1	303.59	301.36	303.52	305.9	303.79	305.07	302.72	300.45	305.44	303.96	299.23	302.74	304.52	304.82	302.34	303.93	303.66	302.92	302.47	301.16	300.55	304.96	305.05	302.4	302.66	301.69	300.35	302.24	305.2	301.48	301.84	301.9	305.65	305.73	299.95	302.29	306.04	302.71	305.7	299.3	304.48	299.66	305.49	300.78	300.52	304.73	302.1	302.48
304.49	300.7	300.17	298.72	304.42	302.72	300.28	303.4	301.39	301.01	300.88	298.94	302.22	302.28	300.07	299.39	300.55	302.95	294.81	302.09	301.83	303.57	300.49	299.91	301.21	299.77	301.4	301.25	301.1	301.7	301.47	301.92	296.67	299.3	299.33	301.17	301.82	303.69	301.02	301.08	301.5	299.19	298.02	299.89	302.22	303.56	299.16	299.48	304.53	301.33
308.14	304.66	307.45	308.39	311.84	308.32	312.01	310.28	309.36	308.73	309.65	309.06	309.35	307.04	307.65	308.24	312.07	308.92	309.04	306.64	305.04	307.86	308.24	313.44	308.8	311.69	311.27	307.97	310.39	308	306.43	308.31	311.86	308.64	308.8	307.71	309.13	312.2	307.39	306.11	307.82	308.88	307.28	306.12	306.75	307.48	306.1	304.86	309.01	309.11
302.01	304.11	306.25	301.99	301.98	303.87	298.38	303.2	298.82	305.13	302.14	301.77	302.03	301.03	302.89	304.37	305.73	305.64	300.03	300.47	303.42	305.72	302.43	303.48	305.63	303.3	303.38	301.59	303.97	303.68	303.11	300.7	302.66	304.15	300.04	303.97	305.62	303.14	305.42	301.36	300.44	301.86	304.4	302.26	303.88	299.84	303.08	304.38	305.22	300.81
294.22	295.09	292.74	296.06	295.46	295.87	294.37	294.52	293.57	293.81	295.56	293.41	299.33	293.13	293.78	297.43	293.09	294.65	294.04	296.85	293.78	296.27	294.31	298.12	296.09	294.88	297.23	297.61	295.85	292.75	293.3	296.67	292.84	297.82	294.45	294.43	298.66	298.16	292.69	296.53	295.66	294.65	296.2	291.91	298.25	296.02	297.25	289.24	296.25	293.73
302.08	305.16	304.26	303.82	303.48	305.21	305.03	302.21	305.52	301.67	302.66	302.52	301.66	306.12	302.44	304.45	305.54	302.35	306.25	303.47	303.54	305.58	304.14	304.94	304.14	306.8	303.57	304.92	303.37	303.59	304.48	301.28	304.62	306.3	304.43	303.66	304.17	308.78	305.85	305.89	299.68	302.93	304.75	304.76	305.12	304.37	306.01	304.2	305.9	308.3
313.31	314.09	315.53	312.53	311.74	313.57	313.44	310.46	312.53	314.49	316.49	316.82	312.92	313.01	313.91	318.99	315.77	316.07	312.36	313.82	315.53	313.92	312.45	312.18	316.82	313.25	313.95	315.47	312.46	310.34	313.13	314.94	316.08	315.74	314.32	313.32	310.95	311.39	314.14	315.4	317.1	313.18	313.85	310.73	317.81	316.13	312.48	318.83	310.51	314.81
322.07	317.86	318.43	318.08	320.17	318.28	317.5	318.49	318.38	319.64	318.37	320.27	321.14	319	321.97	319.7	315.18	319.77	321.74	319.75	321.58	317.07	318.34	320.23	315.76	318.49	319.05	319.95	320.91	319.38	321.21	320.4	317.21	319.22	318.26	319.54	317.76	313.8	318.04	319.8	319.74	318.32	317.75	313.11	319.89	319.51	320.72	322.35	318	317.83
323.4	322.99	326.13	323.19	322.74	324.76	323.08	326.7	326.49	323.83	323.88	327.17	321.64	327	326.4	321.16	324.84	323.42	326.23	322.92	323.87	325.61	326.17	326.19	326.12	323.83	323.18	330.28	326.05	324.47	324.7	323.36	323.71	321.13	326.6	323.03	323.41	322.88	323	328.03	325.54	326.32	325.14	322.78	324.91	324.24	325.77	327.56	326.41	325.44
318.46	325.31	324.18	324.5	323.53	322.61	326.29	326.06	324.97	324.5	323.33	324.23	324.72	321.92	326.76	324.42	323.8	321.22	323.65	324.65	322.45	322.35	323.01	325.89	325.08	321.73	322.54	319.54	324.04	326.96	323.47	320.65	322.55	324.02	326.88	322.4	323	322.68	327.27	323.74	324.35	323.77	328.38	321.33	322.81	325.17	327.7	329.81	326.24	325.15
324.63	323.08	325.88	325.75	323.71	327.71	324.94	324.56	325.97	329.04	329.2	327.22	326.1	326.18	324.93	323.59	325.72	327.54	328.04	330.02	327.8	328.72	328.58	326.4	327.32	325.88	330.31	327.22	328.13	325.75	327.98	325.23	325.11	328.15	329.22	328.77	329.68	327.53	327.83	329.24	330.92	327.02	326.51	325.38	326.51	327.11	328.68	327.21	326.67	330.1
310.02	306.09	302.23	305.02	308.92	304.47	304.25	304.23	303.76	303.75	306.1	305.5	301.74	303.04	303.22	305.33	305.78	305.79	300.86	300.92	303.95	304.74	306.21	307.74	306.34	307.02	304.92	303.63	306.27	308.17	300.85	306.94	302.53	303.23	307.66	304.81	304.84	307.73	306.36	302.99	307.4	305.95	305.33	302.61	306.38	304.02	303.06	305	303.6	309.25
298.77	298.78	299.89	299.7	300.41	301.47	303.45	301.37	302.85	300.48	297.05	300.9	297.51	298.92	301.94	305.4	301.71	299.1	298.61	295.89	300.34	298.48	301.88	302.8	302.14	299.71	301.81	302.27	300.16	296.58	304.5	301.21	297.47	297.96	299.64	300.61	296.12	299.88	299.24	301.24	299.03	302.9	297.15	300.56	301.63	301.06	297.94	303.6	296.35	301.13
291.8	293.71	293.22	296.34	294.66	295.87	296.88	293.82	294.87	293.88	295.44	292.55	293.93	295.23	290.91	294.64	295.3	293.86	295.94	291.92	294.82	294.95	299.38	295.06	294.16	295.38	296.01	293.98	294.8	292.52	296.21	294.33	294.1	293.31	294.21	292.3	293.28	293.3	293.25	297.12	295.48	294.62	292.85	292.78	296.81	290.39	291.89	293.46	295.87	292.69
293.91	296.01	294.47	296.81	296.74	296.32	293.59	293.58	297.3	297.1	293.92	297.22	295.97	295.33	296.21	295.89	298.68	297.39	297.11	295.87	294.39	297.33	299.4	292.96	294.78	296.2	300.94	295.46	293.31	299.97	297.23	298.05	295.14	297.75	294.75	299.71	298.92	299.07	296.55	298.54	297.14	294.94	299.19	299.8	297.93	295.74	297.3	296.36	298.41	296.1
305.37	307.27	305.78	307.38	306.45	302.66	300.11	304.33	303.28	304.04	302.95	303.63	303.53	304.36	303.83	302.84	304.71	300.38	306.48	305.16	303.46	303.17	304.83	302.63	304.66	301.3	301.99	304.43	303.43	301.45	299.84	300.89	301.19	303.59	303.43	306.97	305.36	301.99	306.09	300.54	304.31	304.47	300.07	305.38	305.32	305.53	304.72	304.04	303.4	302.53
316.35	313.07	315.72	314.89	316.37	317.6	317.03	315.69	314.67	317.18	316.85	318.17	319.26	316.41	315.49	313.05	314.86	317.3	312.38	313.17	317.06	313.48	313.16	315.49	314.4	314.57	314.31	319.69	317.48	313.42	315.4	316.24	316.87	313.84	315.91	314.37	317.09	313.74	315.42	317.25	315.13	317.92	313.51	319.76	315.7	312.35	316.49	316.61	314.17	319
318.95	319.25	320.35	317.16	317.08	312.21	320.41	322.82	319.32	317.24	315.32	318.2	315.82	317.55	316.91	319.23	319.34	317.28	315.57	315.79	317.43	319.02	317.36	315.69	319.33	318.55	318.49	316.49	321.63	313.22	317.82	316.79	317.95	314.87	316.09	317.34	316.94	317.42	316.35	318.03	319.07	313.07	311.6	315.67	314.07	317.93	317.49	315.53	318.18	317.73
306.68	304.21	305.5	304.97	302.85	303.23	301.75	299.71	307.5	308.24	303.11	305.67	304	301	305.18	303.66	303.55	303.48	303.15	302.25	302.04	305.82	301.85	303.2	303.99	301.48	303.76	300.22	303.75	303.19	304	302.13	303.53	304.54	302.42	305.07	304.42	300.47	301.52	305.16	301.95	304.97	301.92	305.41	301.67	304.89	306.42	302.77	300.28	302.81
326.73	325.86	324.24	322.13	328.34	324.58	324.89	324.1	329.44	324.42	326.84	322.69	324.55	322.4	326.86	324.34	326.79	322.92	323.38	325.62	318.02	327.81	326.94	325.24	323.88	325.95	326.55	320.74	323.21	326.18	324.83	328.02	324.79	322.52	323.99	327.76	322.98	327.69	326.89	323.18	327.29	324.84	323.24	324.07	323.76	324.75	321.79	323.43	322.07	326.73
316.25	316.48	318.43	317.15	316.65	318.58	321.71	318.68	319.56	318.51	318.58	319.07	319.72	320.68	316.72	316.15	321.9	319.21	317.5	316.45	317.22	319.65	320.16	320.88	318.02	318.74	317.87	319.07	318.29	318.14	319.41	314.93	317.52	314.31	320.53	318.12	320.32	319.63	317.43	321.88	318.26	318.11	318.78	316.26	317.11	318.65	319.7	319.2	320.32	319.04
302.73	297.12	297.12	303.12	302.17	301.33	297.53	303.03	301.75	299.79	300.15	298.59	301.76	298.23	302.24	299.85	295.56	297.27	303.87	297.95	300.95	301.13	297.69	294.66	301.1	302.46	302.23	300.12	302.11	303.21	301.7	302.23	301.17	300.68	297.83	296.63	298.13	302.44	293.57	300.34	300.98	302.66	301.94	302.4	299.56	299.55	299.09	305.11	301.39	300.97
317.69	314.43	314	313.84	316.85	316.96	320.08	314.71	317.31	314.29	312.8	319.97	313.19	313.87	313.71	315.77	316.61	314.36	315.75	314.88	316.74	317.35	316.43	313.2	313.31	314.5	318.28	315.39	318.98	315.09	316.58	318.14	315.97	315.35	314.88	312.17	316.36	314.49	317.29	316.29	311.29	315.26	312.41	313.47	314.08	317.59	313.23	317.68	315.83	313.58
312.52	317.18	311.29	316.04	313.33	313.59	312.89	311.23	313.39	311.12	313.31	311.87	312.99	317.95	314.05	312.93	314.4	313.47	317.2	313.05	317.18	316.34	315.46	313.81	316.5	318.81	314.2	310.78	312.19	312.73	312.96	315.48	310.97	313.03	319.56	312.95	312.09	315.28	310.85	313.06	315.34	315.52	314.89	316.74	315.82	312.12	312.54	314.39	312.71	314.6
315.08	317.64	317.99	315.94	317.68	312.54	311.99	315.78	318.02	313.09	314.86	315.67	316.42	313.72	313.8	318.1	315.1	315.68	317.14	315.52	317.56	318.86	323.19	313.28	313.96	318.57	316.05	316.11	316.43	319.26	316.18	317.51	316.88	317.11	313.62	314.26	316.14	317.07	317.31	320.96	318.86	319.06	314.68	315.93	318.15	317.01	316.88	314.72	316.25	313.81
304.98	305.73	303.04	309.57	301.74	307.41	299.3	302.46	303.11	307.29	306.4	304.51	305.57	302.41	300.42	304.88	300.39	303.92	303.59	304.72	302.86	306.15	301.75	304.01	303.21	301.21	303.45	302.12	304.65	307.33	300.44	300.4	305.05	302.99	303.49	302.66	303.19	305.45	301.67	302.34	303.57	302.31	302.06	303.13	302.69	304.64	305.31	305.4	303.84	301.64
308.3	305.06	305.9	302.82	307.86	308.25	305.4	307.49	306.27	304.65	308.44	306.33	304.88	309.17	305.1	304.79	304.68	308.78	308.8	309.33	307.86	309.4	306.04	304.01	309.71	305.88	308.87	304.66	308.45	302.75	305.98	305.01	308.56	309.29	305.87	308.06	306.64	307.78	307.5	306.18	306.47	306.7	305.97	305.23	303.69	305.74	307.09	308.05	306.57	307.31
316.7	320.23	320.67	318.29	316.94	315.74	317.29	318.19	312.84	314.66	316.51	319.57	316.06	314.11	318.77	315.93	315.02	319.15	317.91	318.1	316.23	322.18	315.35	314.69	316.92	315.04	313.59	318.12	314.46	322.37	318.14	316.79	320.5	314.85	318.1	315.8	318.14	316.45	314.81	319.58	318.83	315.37	317.89	320.72	316.53	319.62	313.82	317.55	317.67	315
316.32	319	313.27	318.15	318.3	316.93	318.1	314.87	313.98	317.41	319.07	316.35	315.43	317.73	314.51	322.51	317.21	316.32	318.63	314.76	315.62	316.37	319.41	317.65	320.72	317.18	318.12	315.66	317.12	313.76	315.12	315.58	317.68	314.21	314.99	317.12	316	316.35	320.81	319.86	317.67	314.88	317.09	318.36	314.26	312.48	322.04	317.2	317.41	317.51
305.83	307.16	304.38	308.77	304.74	308.86	303.47	305.66	302.66	308.28	305.78	305.84	302.91	304.66	308.04	308.12	308.04	302.52	308.67	304.28	306.69	305.63	306.98	304.11	306.18	306	304.35	307.15	304.07	304.18	303.97	307.01	310.5	304.48	302.02	303.93	304.43	307.35	307.8	311.4	307.74	304.91	306.75	304.81	306.45	304.62	302.91	302.66	303.63	305.31
327.96	328.43	328.45	324.71	328.88	328.2	329.55	327.03	329.59	327.01	329.26	329.26	330.75	325.9	328.13	325.66	327.47	326.81	329.75	330.38	327.92	327.71	325.6	325.4	330.66	328.24	326.85	330.29	327.94	330.78	327.37	328.91	330.26	325.97	327.12	328.22	329.7	328.91	329.11	330.28	332.68	329.32	328.43	329.21	330.23	325.74	327.62	328.34	329.09	329.31
313.49	316.66	314.14	315.15	313.14	314.13	313.76	321.49	313.12	321.89	314.15	318.34	316.3	313.16	318.86	319.7	313.76	311.65	318.81	317.68	316.99	311.56	317.5	316.08	317.22	316.35	318.99	311.46	316.48	315.74	315.78	317.08	314.16	315.08	317.48	315.45	316.84	313.53	314.08	314.94	314.36	314.67	316.92	314.3	314.55	315.14	316.69	313.54	312.61	313.37
314.99	316.58	313.36	314.63	313.13	314.91	317.14	317.63	314.5	317.37	313.62	317.48	316.25	317.53	315.47	316.19	315.52	318.48	316.86	314.2	319.83	314.35	312.2	318.92	312.78	316.48	312.66	317.6	314.42	315.46	315.84	316.58	311.62	314.59	318.31	317.83	317.99	316.45	314.55	311.76	314.91	315.6	313.5	313.54	314.92	314.9	315.56	317.5	317.69	311.58
314.19	312.54	313.36	312.26	310.95	308.87	311.51	311.25	312.56	314.38	313.58	312.11	312.85	313.39	310.23	313.39	313.69	313.67	314.97	311.37	312.51	314.31	311.79	311.4	310.29	313.26	307.69	315.58	308.58	310.7	314.75	309.98	308.94	311.42	312.9	309.99	310.47	313.72	312.12	318.11	310.42	312.12	310.35	312.31	309.21	314.24	314.05	310.51	310.26	313.38
314.98	313.67	316.02	312.43	315.86	316.32	316.89	314.84	315.31	316.72	317.04	314.18	311.71	314.51	317.59	314.26	314.39	315.63	313.61	316.03	316.71	318.37	314.99	313.41	316.75	318.43	312.6	316.11	309.29	313.61	313.3	315.69	316.92	318.75	315.91	316.11	313.07	315.09	316.99	317.06	313.34	312.91	315.3	314.09	315.82	312.13	313.03	316.92	313.77	313.93
297.91	295.34	296.68	294.49	301.41	297.17	295.76	295.87	299.49	296.84	296.91	297.38	294.65	299.89	300.07	295.88	295.99	296.77	300.37	301.58	298.07	298.42	296.43	301.04	297.81	301.69	296.83	294.68	297.31	297.43	293.84	297.06	298.84	297.56	295.03	299.4	298.52	296.06	295.25	295.23	297.34	296.66	296.21	296.59	296.89	298.86	297.54	295.88	299.66	294.37
316.91	318.99	316.46	316.57	318.78	315.4	314.87	316.08	316.32	316.13	317.52	315.67	318.46	320.01	319.27	316.8	315.24	320.18	317.77	316.05	315.56	316.82	315.91	317.39	315.37	318.52	313.2	317.52	319.33	317.27	317.33	315.89	318.61	316.55	317.06	316.3	315.48	316.46	320.52	321.23	316.23	315.85	317.58	317.45	317.48	317.16	318.88	318.53	321.23	317.48
306.35	304.52	305.7	303.27	305.19	304.67	304.66	303.42	304.02	301.08	305.86	303.6	300.14	303.58	305.58	304.86	305.38	303.25	302.77	304.34	303.8	303.36	306.4	302.06	303.08	302.16	303.22	304.64	306.67	310.38	304.71	307.8	302.35	303.62	302.92	308.8	306.17	303.62	305.42	302.79	305.43	303.52	304.64	301.66	302.02	303.78	302.55	304.27	306.62	304.24
305.41	302.64	306.04	302.16	305.93	302.53	300.53	301.77	303.74	305.45	302.64	303.4	301.98	304.16	302.54	304.38	302.44	303.41	302.53	303.02	305.32	305.54	300.28	305.13	302.96	307.12	300.72	303.95	304.55	302.42	303.48	302.59	302.91	303.41	302.98	304.16	304.52	303.69	302.38	303.58	302.87	307.28	306.55	306.26	300.12	301.92	302.22	303.17	304.74	302.1
313.33	309.78	309.09	310.14	310.99	314.91	309.07	314.6	310.24	315.8	317.13	312.77	313.11	311.98	314.04	312.67	314.86	314.93	318.87	316.45	312.62	312.97	315.59	312.24	314.45	313.64	313.54	313.71	312.62	315.64	312.14	314.68	313.91	312.98	311.86	314.21	317.44	314.89	308.72	313.28	315.31	313.27	313.22	311.15	315.6	312.23	314.31	313.44	311.31	314.71
307.39	306.28	304.2	308.31	305.94	302.08	307.72	303.86	305.22	305.17	305.54	305.22	303.93	306.42	304.51	306.5	303.02	306.71	307.82	303.81	303.33	305.3	304.96	306.6	307	306.23	303.19	307.82	301.19	307.12	306.5	303.55	306.65	307.78	305.48	306.71	305.22	301.72	304.57	303.93	303.93	305.16	309.82	307.34	304.82	302.14	304.04	304.42	309.07	307.64
303.29	307.99	305.37	305.52	303.05	304.89	305.12	303.52	301.8	303.66	306.19	306.37	304.48	301.92	302.67	302.51	305.3	303.13	304.53	305.82	306.23	303.16	304.76	307.11	307.72	303.92	306.47	306	305.28	308.36	304.97	302.88	302.73	307.18	301.83	302.91	306.97	303.82	302.71	302.68	303.75	303.89	304.34	301.06	304.78	303.77	304.05	304.45	303.88	307.94
314.49	314.17	315.85	312.47	310.74	309.42	314.15	311.49	310.83	312.19	311.26	311.54	311.77	317.06	312.62	314.18	313.31	312.07	313.4	311.76	313.15	309.96	310.22	313.47	313.59	312.54	313.56	310.72	309	311.41	311.22	311.02	313.66	312.95	312.24	311.33	310.23	312.37	311.07	309.74	312.57	311.98	312.29	315.07	316.33	314.58	311.76	311.32	307.61	313.86
317.32	318.46	313.13	314.74	318.29	317.83	316.44	317.07	321.79	320.92	313.01	316.76	317.04	320.22	319.06	319.67	312.89	318.26	319.08	319.61	317.13	318.48	316.37	320.3	316.16	315.8	318.28	318.37	318.26	317.2	318.92	320.42	310.74	319.01	318.4	320.14	318.52	315.33	317.6	318.55	317.11	316.59	317.18	318.66	312.1	313.47	318.27	316.46	319.76	318.77
312.78	313.73	314.83	311.5	311.52	313.31	313.8	313.62	314.05	314.74	311.08	313.61	311.3	314.02	314.42	312.62	313.38	313.25	313.18	314.67	311.23	310.19	315.42	316.89	315.63	312.88	312.93	314.28	313.76	316.98	313.24	310.85	313.6	312.16	311.57	311.73	315.12	313.28	309.53	312.56	309.92	314.57	312.82	310.27	312.57	314.11	311.63	310.68	313.23	317.03
328.66	326.23	331.6	334.63	328.23	328.93	328.59	326.6	327.17	329.87	324.25	330.96	327.88	328.11	327.92	327.95	326.72	330.2	327.07	328.32	331.7	330.28	331.07	327.5	327.33	329.45	328.68	327.3	328.09	328.34	328.42	323.48	327.93	325.01	329.09	328.62	328.01	327.47	328.62	325.93	331.06	327.05	326.77	332.03	326.88	325.93	324.97	329.39	324.94	325.88
325.55	328.93	327.47	327.95	327.67	326.93	327.57	326.41	328.81	328.38	329.37	329.08	328.8	328.06	324.54	326.98	325.95	324.34	325.24	327.37	328.54	325.81	325.19	328.65	329.2	321.29	327.9	326.16	331.72	326.1	325.46	325.77	328.86	330.06	327.35	332.15	330.79	327.93	325.2	327.75	326.97	328.55	329.3	327.57	329.08	326.39	327.96	331.19	326.8	330.02
312.97	315.68	312.58	310.73	316.09	314.12	313.12	310.11	316.38	312.99	312.51	314.74	313.94	311.26	310.19	312.66	311.16	313.36	312.84	316.24	311.7	311.67	312.48	314.82	309.1	312.68	314.16	313.54	314.07	312.95	310.03	312.95	313.62	313.15	311.13	316.13	311.58	308.21	316.14	309.89	313.12	311.87	314.35	314.06	314.67	315.95	309.03	312.84	311.45	311.27
309.22	315.84	306.51	309.15	311.04	311.91	311.92	311.04	308.68	313.09	313.97	308.51	307.79	310.46	311.04	310.55	311.97	310.21	309.24	309.31	308.99	309.6	309.91	310.6	306.62	307.8	307.08	311.11	310	310.54	308.07	310.55	310.76	310.14	313.8	313.36	305.64	312.33	311.4	311.89	305.97	309.51	305.02	309.72	309.65	308.78	310.2	308.92	313.68	308.83
321.71	321.02	321.68	315.41	319.05	318.47	320.33	314.61	316.45	320.18	320.31	314.11	319.25	317.81	319.11	318.84	316.11	322.48	316.03	320.01	317.48	321.82	315.72	318.83	317.43	319.39	321.57	320.35	320.69	318.19	318.78	321.95	317.01	318.35	318.55	315.99	319.28	319.41	317.61	319.73	318.56	319.05	319.72	317.8	319.85	315.78	318.24	320.21	319.29	318.21
319.08	317.81	318.67	318.09	320.92	317.01	315.86	315.4	318.71	318.12	317.34	319.96	314.27	315.48	314.97	316.54	313.71	316.27	317.39	315.83	315.57	314.75	317.71	316.26	317.67	321.31	320.51	314.84	318.42	316.63	320	319.36	314.61	315.04	315.59	317.17	318.36	317.39	316.77	315.71	318.65	315.92	320.24	317.97	317.39	315.93	308.28	316.87	319.11	320.48
302.16	298.86	298.01	295.89	294.81	295.55	294.89	299.5	298.84	294.56	295.55	297.41	298.6	295.18	297.74	297.32	296.38	296.44	296.66	296.06	296.54	295.38	295.22	296.33	297.82	297.37	297.5	298.49	297.6	296.68	296.14	295.67	296.76	296.15	295.38	294.6	298.71	297.3	295.3	296.74	297.23	297.56	295.54	296.11	299.16	297.87	293.28	297.14	296.92	296.71
321.76	315.74	319.31	318.15	315.59	317.96	320.36	321.85	321.94	318.6	319.6	315.79	318.08	317.81	320.87	318.65	321.16	318.59	322.53	319.62	319.2	318.9	315.51	322.96	315.57	321.18	318.04	318.61	320.13	323.29	318.39	320.19	318.05	319.48	319.29	320.53	315.88	317.17	318.41	317.39	320.12	320.49	318.79	318.25	320.73	317.45	323.99	314.89	318.09	318.7
302.82	301.94	302.22	299.73	301.57	302.4	301.98	302.12	301.92	302.27	302.28	304.56	306.15	306.37	303.39	303.09	303.3	303.09	305.09	306.19	306.18	300.46	307.21	300.75	300.93	304.2	303.83	302.31	304.11	302.3	302.48	298.53	304.77	302.53	303.17	302.8	303.95	301.19	304.45	303.73	301.62	301.46	302.52	302.12	305.64	299.78	301.49	303.15	300.55	301.85
309.69	312.55	315.13	314.64	314.08	317.01	314.26	308.1	316.15	313.75	313.73	315.38	315.1	313.76	313.93	315.74	311.03	314.82	316.8	312.58	314.76	309.53	316.02	313.59	313.31	313.87	317.06	310.79	315.86	315.88	318.43	315.33	309.84	313.44	314.75	315.16	315.86	311.42	313.03	314.08	313.36	312.94	314.29	313.7	315.76	317.78	316.41	315.58	318.23	312.95
303.98	302.54	305.12	302.76	301.97	304.64	303.98	302.32	306.51	305.91	302.65	301.62	301.66	303.79	306.52	301.86	304.2	304.75	302.82	303.57	305.76	304.36	302.15	306.57	301.44	304.06	302.68	303.28	303.01	305.49	305.8	301.01	299.95	305.75	301.82	302.62	304.78	304.07	305.42	304.54	307.62	301.32	303.94	302.93	306.66	305.98	303.63	302.98	306.6	304.29
304.72	301.69	302.72	302.92	305.8	306.56	302.64	301.21	304.05	302.83	306.93	302.27	306.2	301.26	302.14	308.05	302.63	304.28	308.98	306.07	303.83	307.67	300.33	303.02	301.37	305.7	307.67	301.97	302.84	306.29	307.9	302.72	303.84	302.29	306.6	304.86	300.95	304.86	305.6	303.48	305.02	303.33	305.38	302.57	306.49	304.39	305.29	307.15	303.25	304.77
301.25	304.24	304.85	305.43	305.28	304.62	304.46	308.14	307.75	304.05	307.27	305.19	301.26	302.88	305.08	303.2	305.45	303.47	304.7	303.6	303.55	305.92	302.19	307.22	303.53	306.1	306.01	305.37	305.52	307.62	305.09	306.92	306.51	307.5	308.26	304.03	305.38	305.36	307.66	302.99	304.88	304.7	307.72	305.26	304.62	302.75	305.61	307.8	305.77	304.54
303.18	301.38	303.25	304.16	304.28	306.41	304.54	305.57	302.87	301.38	303.78	300.16	304.52	304.65	308.31	308.02	304.3	307.81	302.71	304.39	304.54	304.79	302.99	305.41	301.74	304.9	308.84	302.99	303.94	310.65	305.6	308.31	303.42	305.76	302.84	304.4	308.11	302.38	303.89	305.8	305.97	302.04	304.35	305.88	301.95	307.17	305.4	307.31	305.42	306.15
310.36	309.88	312.49	313.51	313.89	308.75	314.19	313.41	313.86	311.62	310.94	310.56	316.4	309.3	311.99	316.15	313.28	313.59	315.13	315.31	314.66	315.34	314.11	309.72	314.5	310.9	313.67	314.03	315.19	316.86	311.39	315.54	311.89	318.47	310.18	315.06	313.69	310.49	310.3	311.96	309.14	311.94	316.31	313.68	313.38	313.68	313.01	318.67	311.57	313.24
297.26	298.11	293.79	293.49	297.8	297.17	296.74	296.46	295.51	293.31	298.07	295	294.12	294.57	296.45	296.76	297.75	297.25	295.09	296.15	297.42	294.19	293.44	296.95	297.77	297.98	297.55	298.59	295.71	296.35	297.89	293.98	299.21	294.42	292.9	295.15	296.18	297.99	299.31	293.99	295.18	297.83	297.7	292.83	295.59	298.75	296.84	298.39	296.13	298.98
308.69	309.2	310.21	304.79	312.5	309.56	311.4	312.02	310.13	310.34	312.99	309.31	314.52	308.9	310.19	311.32	310.97	311.58	311.91	310.99	311.21	310.79	312.32	311.8	309.35	311.4	312.79	310.14	311.17	307.49	310.02	312.19	308.63	313.43	309.41	311.09	312.77	313.99	311.59	311.77	313.5	314.44	314.22	313.46	308.6	308.54	315.01	313.45	311.07	310.15
315.97	312.81	313.51	313.86	313.61	312.25	312.93	312.1	312.45	312.79	313.28	310.62	315.41	313.71	313.82	307.48	314.76	311.06	312.9	311.58	310.46	317.89	315.62	310.94	318.76	316.04	310.62	312.04	314.62	312.02	312.06	313.04	314.86	310.03	313.11	315.77	310.57	315.62	311.17	310.83	314.29	311.36	314.28	313.27	313.83	313.04	311.79	315.56	311.63	312.58
311.61	310.42	311.75	309.77	308.49	311.7	308.88	311.53	309.02	311.69	310.95	311.13	311.63	309.38	311.44	309.92	309.8	312.71	313.09	312.67	310.71	308.81	311.45	312.14	310.39	309.86	308.21	312.2	310.28	312.51	312.93	307.68	308.92	308.87	314.5	313.84	311.15	309.63	311.74	306.6	311.48	311.54	307.82	309.07	312.4	310.59	308.99	316.63	312.31	313.28
297.81	297.5	301.45	302.18	300.4	296.77	300.16	299.45	296.73	302.01	300.42	299.16	298.73	300.43	301.87	298.33	297.42	303.7	296.95	301.8	298.53	299.54	300.04	298.97	300.66	298.36	296.76	302.03	301.22	294.82	298.82	303.4	304.02	299.81	301.48	299.49	297.91	301.8	301.18	301.94	299.65	298.32	295.84	296.15	299.57	301.66	298.73	300.94	299.68	299.94
308.6	307.8	310.24	309.35	306.24	307.02	305.27	301.88	306.94	308.86	307.83	310.61	306.72	308.71	309.95	301.05	305.92	304.85	306.84	305.05	307.44	308.13	304.74	306.4	306.04	306.13	307.4	308.35	307.95	305.35	304.07	304.08	308.99	306.33	305.72	306.82	302.75	307.85	308.24	309.85	303.25	306.47	306.52	308.36	307.06	308.55	304.6	306.36	304.76	307.83
297.08	297.82	299.47	296.02	297.85	298.58	293.62	300.42	299.69	294.2	298.67	296.09	298.74	300.46	295.23	298.28	299.85	293.19	298.46	297.29	296.08	297.02	292.67	296.24	292.93	295.77	295.49	300.75	296.57	294.23	295.39	296.4	296.86	295.98	299.12	300.76	294.16	295.82	297.57	300.94	297.6	297.3	300.2	297.04	295.5	298	298.2	298.57	299.02	298.43
305.91	306.91	305.35	307.34	308.28	304.34	305.84	303.28	304.18	303.83	306.17	307.91	307.94	308.04	308.07	309.38	309.29	308.1	305.92	306.81	306.32	305.77	304.82	303.34	305.53	306.5	304.89	304.89	307.47	305.52	307.86	305.22	308.41	309.99	311.5	305.4	304.46	304.77	306.44	308.01	305.95	305.28	308.99	308.14	306.63	303.95	309.33	307.3	304.79	307.69
318.46	317.66	314.31	318.84	317.03	314.95	317.9	319.24	321.16	315.02	315.02	314.08	315.2	319.58	316.19	320.74	320.52	317.15	317.79	316.32	319.95	322.63	318.07	316.47	313.38	317.19	315.57	316.04	321.93	319.57	318	320.44	316.31	320.32	317.48	316.9	319	315.35	318.61	314.14	317	321.1	317.59	318.56	316.41	318.95	318.46	317.39	318.9	321.74
316.97	309.6	308.99	312.35	313.68	312.99	314.11	314.74	313.76	312.78	313.95	313.09	316.12	309.65	312.14	315.06	312.66	311.9	309.63	314.07	310.4	313.85	311.22	311.84	313.23	314.99	315.08	312.1	311.31	315.34	312.36	313.62	311.71	313.33	310.74	313.9	314.29	314.63	311.57	312.51	311.99	313.81	312.06	312.96	311.53	314.97	310.38	314.88	311.93	312.55
301.61	304.84	303.57	308.56	303.72	304.89	300.93	306.05	302.46	308.8	305.12	305.95	303.78	301.2	305.49	303.01	305.18	303.07	304.6	302.73	301.53	306.92	305.09	301.07	302.12	305.97	303.8	306.68	302.62	306.15	306.27	302.65	304.74	303.61	304.58	304.54	302.22	302.09	300.94	302.82	305.27	304.01	304.25	302.35	306.82	305.31	303.33	302.66	304.62	303.85
311.04	312.26	313.51	306.3	311.06	308.18	311.73	313.16	309.81	311.42	308.04	311.43	309.31	311.94	311.78	313.79	306.77	314.28	310.5	312.49	311.58	311.73	310.72	310.68	310.21	313.93	312.52	309.97	310.9	308.14	313.21	308.89	309.16	307.01	310.64	312.61	305.99	311.26	311.46	310.3	308.94	314.09	311.97	312.75	310.44	309.63	311.8	309.13	308	308.78
310.45	307.68	307.55	307.31	303.74	308.19	307.74	309.31	308.88	309.47	308.7	311.75	305.69	308.16	308.49	307.29	311.56	310.63	311.19	310.51	304.84	311.18	307.59	309.22	308.59	309.29	308.99	310.44	309.28	309.34	307.64	310.11	308.85	305.67	310	310.36	307.72	305.25	310.48	309.48	308.66	308.27	308.32	309.31	306.88	310.95	305.89	307.68	308.48	308.62
295.39	297.81	296	295.89	295.04	297.29	295.08	296.97	297.16	292.83	292.61	298.86	298.01	291.48	293.51	297.04	293.95	293.47	297.83	295.14	289.11	289.63	293.23	291.56	297.7	293.45	293.7	292.11	296.88	296.45	294.42	296.22	295.3	294.09	299.46	299.04	292.53	296.31	295.9	297.52	297.67	296.41	296.14	296.4	294.1	296.3	294.11	295.59	293	294.81
319.46	315.91	316.1	319.79	320.08	320.71	321.02	317.44	320.91	320.38	314.76	314.84	320.7	317.57	317.23	318.92	316.8	318.17	322.67	317.12	319.52	321.71	316.89	320.43	319.03	317.11	318.46	316.44	317.46	317.96	319.69	322.49	320.15	317.06	315.37	315.12	320.66	316.59	317.7	318.37	319.8	318.03	318.96	318.04	315.5	318.57	317.53	320.75	313.89	319.27
320.79	317.37	319.39	319.12	317.34	316.72	317.27	314.23	314.4	315.57	311.18	315.96	318.35	319.04	318.33	314.62	315.38	318.17	319.59	322.07	319.55	316.19	320.89	321.01	314.5	316.82	315.9	318.26	317.25	313.3	320.01	316.96	314.3	316.46	318.34	314.96	312.65	316.68	316.63	319.34	317.02	315.24	317.61	316.94	318.13	316.6	322.03	319.2	317.46	316.51
299.28	295.67	299.2	298.64	296.02	294.44	297.82	298.62	293.57	296.91	295.83	297.71	297.79	297.12	297.25	295.03	296.01	298.32	295.46	292.64	296.98	296.92	296.57	296.17	296.26	295.27	298.53	295.63	297.33	292.85	299.03	294.36	299.28	292.87	297.3	299.12	296.11	298.11	299.1	300.36	296.57	294.74	298.65	295.83	299.26	302.77	297.15	297.62	295.4	293.15
314.03	312.33	305.14	312.73	313.84	311.51	310.2	311.92	307.97	311.49	308.07	307.93	309.65	309.3	312.49	305.76	304.87	308.74	308.95	310.89	312.29	311.82	309.17	304.71	312.89	309.48	309.09	308.46	307.08	309.3	307.92	310.06	308.58	306.7	310.43	308.96	311.6	315.63	309.14	309.62	311.07	308.47	308.57	309.04	312.66	308.62	305.61	308.69	308.91	312.13
317.19	316.25	314.37	317.27	316.88	317.88	316.86	313.98	320.21	313.71	318.54	312.67	313.45	319.71	317.06	316.17	316.59	316.56	316.35	315.25	319.01	315.23	316.95	315.37	318.39	313.32	316.1	316.89	313.08	314.22	314.47	316.41	312.76	314.42	315.74	318.78	315.66	315.23	316.15	316.24	316.15	318.94	319.01	317.94	312.9	315.94	314.59	317.16	316.45	312.95
312.48	312.84	316.97	311.7	316.72	317.96	315.5	317.12	313.92	314.08	314.18	312.34	314.15	315.9	316.72	315.88	316.93	313.25	313.94	316.55	315.95	315.43	316.6	315.38	311.6	312.55	313.55	313.48	315.17	316.53	314.25	317.09	317.55	313.13	316.28	316.17	314.9	314.79	315.54	315.68	313.13	316.35	313.23	311.09	314.77	316.45	312.75	313.77	314.08	317.6
307.74	307.13	308.59	309.95	304.69	310.05	307.67	303.09	309.36	305.2	305.8	308.62	308.31	309.1	307.17	305.6	309.71	305.85	303.89	309.36	310.14	303.86	301.18	307.38	310.21	307.24	307.16	306.46	305.32	309.29	305	306.45	304.7	303.2	306.44	308.73	305.6	307.62	304.92	307.7	303.55	309.14	309.11	302.6	305.88	307.41	303.61	305.58	307	308.21
296.14	292.73	294.21	294.54	295.26	290.44	296.38	294.89	294.23	295.85	294.67	295.11	291.52	294.04	291.92	298.69	292.99	292.82	296.82	294.97	295.2	294.05	294.35	295.79	297.33	296.52	293.82	294.79	291.2	295.76	297.8	292.51	294.43	292.7	291.78	294.73	295.3	291.84	291.25	293.76	295.13	291.62	291.64	294.11	294.72	292.79	294.85	295.39	295.86	297.45
305.1	303.9	303.48	306.16	307.23	308.76	305.13	313.36	306.22	302.87	303.84	303.56	302.13	306.69	305.92	303.79	306.32	304.64	301.37	304.28	305.66	303.87	304.8	304.94	304.92	306.82	300.79	304.94	310.93	303.41	302.91	303.86	304.9	301.31	300.88	310.24	304.52	308.43	302.83	305.38	303.88	305.45	306.74	307.9	307.28	305.1	305.73	307.53	306	307.78
303.18	301.53	301.22	301.9	301.62	299.28	302.05	304.03	302.42	298.88	300.85	298.19	299.47	303.17	299.26	300.05	297.64	298.25	300.82	300.32	299.96	302.16	299.97	302.11	299.05	300.74	304.85	303.2	302.09	299.99	302.36	304.24	301.27	298.9	301.14	303.46	299.98	302.44	299.31	299.05	298.71	303.63	300.49	302.27	300.72	303.12	303.42	301.06	301.99	302.11
316.13	316.2	313.65	312.76	315.92	316.8	317.89	315.93	314.7	314.54	314.9	313.36	312.92	312.74	317.86	315.14	313.03	315.78	314.27	313.71	312.79	316.4	315.91	316.54	312.02	318.54	315.09	318.45	313.45	310.09	316.13	315.75	316.54	312.28	314.63	316.7	313.25	315.16	311.77	317.13	314.4	316.53	313.34	319.87	316.64	318.62	314.03	314.9	313.88	314.08
314.43	313.55	318.41	312.62	316.04	314.5	314.1	314.32	315.34	315.73	310.56	318.47	312.07	318.56	317.46	311.42	315.47	316.48	312.09	314.03	310.43	313.44	314.28	318.03	312.18	317	314.16	314.18	317.7	318.43	315.98	316.5	315.55	314.87	314.18	315.98	317.96	317.56	312.77	313.63	313.95	313.57	315.96	316.07	314.97	313.49	316.71	317.13	316.81	313.47
295.14	299.29	298.23	295.04	293	296.14	294.54	296.59	292.42	294.34	295.58	297.32	296.96	297.74	297.47	293.22	295.8	296.49	296.07	298.62	293.82	296.34	299.19	294.64	296.32	295.88	295.5	292.54	296.07	295.21	295.32	294.18	291.64	295.09	295.49	291.67	295.7	294.87	298.24	295.99	293.54	295.36	292.64	295.53	293.47	294.28	295.95	295.43	294.33	290.7
304.06	301.47	305.53	300.73	304.26	304.82	304.14	300.34	301.97	300.54	303.92	301.86	299.91	301.24	303.42	303.77	303.79	303.75	304.82	299.23	300.1	302.77	303.63	301.07	304.24	302.51	303.58	300.36	303.98	301.74	303.49	302.17	303.6	302.17	303.58	303.52	304.21	304.86	299.75	307.53	306.26	303.06	307.25	303.2	298.72	306.59	303.6	300.06	302.23	301.86
313.28	313.4	312.25	312.85	314.72	314.63	312.36	313.78	312.53	311.68	311.44	311.25	314.81	313.24	312.68	318.12	314.5	313.64	313.96	311.91	312.17	311.98	314.68	313.8	314.51	314.83	311.87	314.67	312.95	313.53	314.41	316.58	309.21	314.55	311.38	312.97	311.34	312.49	312.99	313.73	312.07	312.69	314.45	308.88	313.29	308.46	312.97	311.88	314.24	312.61
317.38	319.21	320.56	314.94	313.97	317.42	317.85	317.28	319.63	319.22	315.73	318.93	318.41	318.73	318.83	321.33	322.13	315.57	316.86	318.95	319.89	316.71	317.05	319.76	319.62	318.79	315.64	319.54	318.93	320.95	323.78	318.63	321.63	317.86	316.1	319.6	317.6	318.99	321.14	319.18	319.57	320.15	321.58	318.68	319.4	316.98	316.24	318.7	318.78	320.13
327.3	327.1	329.82	327.5	326.03	329.3	328.96	327.9	325.52	327.81	324.33	332.3	326.91	327.6	322.96	330.67	328.29	327.79	326.5	327.4	327.61	327.12	328.03	326.21	326.77	329.45	324.61	324.96	325.43	325.62	326.67	326.21	330.81	327.14	325.87	327.95	328.38	324.61	330.71	330.56	327.97	327.01	327.69	325.55	327.42	326.71	328.88	324.62	324.31	324.45
316.96	319.07	317.14	318.08	319.63	317.7	315.42	320.7	319.23	320.02	315.58	319.08	315.44	320.31	318.98	319.82	322.14	320.19	322.14	318.18	315.48	315.63	318.74	316.15	316.88	323.8	317.51	317.05	317.15	318.66	314.94	318	317.83	320.62	319.63	319.24	314.34	318.74	318.7	317.45	322.45	316.21	316.62	316.14	319.98	320.58	319.45	317.37	315.56	317.21
316.54	315.08	310.89	314.16	311.57	314.15	311.66	311.09	312.06	315.42	313.75	313.33	309.06	314.59	310.57	314.25	313.02	309.5	311.47	319.99	313.06	311.17	315.7	313.25	312.13	311.2	311.87	314.24	310.69	311.28	313.4	312	310.55	314.67	313.57	311.94	314.14	313.25	311.78	312.06	313.33	311.25	313.43	314.08	311.44	315.07	314.96	313.94	315.23	312.19
314.96	312.84	311.94	307.81	311.3	306.37	309.31	310.62	309.63	313.52	308.35	310.4	310.61	310.25	310.81	308.93	309.55	311.26	309.48	312.28	307.74	311.07	310.94	310.82	308.67	313.53	306.26	311.97	310.99	311.39	310.94	312.41	310.63	308.18	308.25	310.76	310.79	309.96	307.49	308.41	310.17	308.06	307.83	310.62	310.11	311.34	311.32	307.52	306.17	308.69
332.8	328.62	329.84	328.66	330.33	326.53	328.67	328.69	330.01	327.05	327.03	326.83	330.07	326.95	327.73	327.84	328.68	325.17	329	328.49	332.32	329.06	326.8	331.37	328.69	325.67	326.23	326.82	329.55	329.43	324.33	329.43	327.74	327.96	328.34	330.05	327.11	328.16	328.83	327.72	331.22	329.35	326.07	325.52	328.16	328.53	327.36	327.11	326.55	332.97
305.37	309.53	305.96	308.59	305.61	303.29	305.32	301.15	304.96	304.99	304.43	309.71	304.83	305.45	309.24	307.31	307.07	299.97	310.82	306.71	307.09	302.46	304.96	306.8	304.93	305.18	302.96	308.64	308.23	307.06	307.1	305.91	307.9	307.07	306.9	307.64	306.21	307.55	310.54	306.18	307.18	306.46	307.69	302.82	307.14	305.99	303.73	307.11	307.75	305.16
328.9	328.4	328.31	331.71	326.87	329.58	333.52	324.12	329.32	328.6	328.19	329.11	327.34	327.12	330.32	330.1	327.36	324.95	327.38	326.6	323.49	324.47	326.62	330.35	327.23	329.22	326.47	326.77	327.62	327.79	328.29	329.13	325.13	326.42	328.7	326.79	327.89	327.62	328.73	326.14	326.15	330.22	329.71	329.01	326.36	328.07	330.59	328.11	330.52	326.46
313.67	317.09	317.88	318.11	317.55	319.55	318.73	317.32	320.83	318.07	317.41	320.96	315.83	315.81	316.92	315.55	321.85	321.3	319.75	318.01	318.04	316.13	319.4	319.29	316.73	318.5	314.64	313.89	316.66	317.79	317.99	318.56	319.48	322.09	315.72	319.27	318.26	316.72	315.62	317.14	317.76	315.07	320.6	317.38	318.1	319.71	320.38	317.93	318.19	315.32
304.65	302.5	302.02	303.04	304.81	299.9	303.14	301.35	300.52	304.42	304.69	303.33	304.9	304.38	301.4	306	303.34	302.85	302.88	304.21	301.03	301.4	305.02	303.58	302.84	302.05	304.52	297.71	303.25	303.28	303.73	301.95	302.01	299.9	303.33	301.27	300.56	299.41	299.11	301.49	303.16	303.24	300.6	302.84	303.15	304.56	300.03	298.96	302.98	303.34
316.69	312.66	316.04	315.32	321.51	317.02	317.36	317.12	315.68	315.53	318.93	315	321.32	319.99	311.95	319.25	317.36	316.92	317.34	317.57	318.7	313.51	318.58	313.45	318.18	313.58	314.64	317.69	318.14	317.16	317.67	317.82	313.35	317.26	319.51	318.67	320	317.22	316.16	317.49	313.58	315.5	321.84	315.61	318.45	315.93	313.33	315.61	313.24	317.29
318.43	319.76	316.83	319.59	322.25	319.57	315.61	317.57	323.53	321.01	318.8	319.94	317.86	319.71	316.36	321.15	317.08	320.58	317.76	317.04	321.84	320.03	314.98	319.68	320.85	321.44	318	322.32	321.66	317.38	319.12	321.31	318.61	316.65	322.44	319.54	314.16	316.51	322.16	318.27	322.06	322.33	318.77	319.27	317.11	319.89	314.62	318.3	317.8	322.05
303.01	303.88	302.34	303.32	304.27	305.38	302.71	303.44	302.94	302.49	302.53	305.21	302.62	304.95	304.88	305.27	300.02	304.23	303.9	299.5	304.67	304.75	303.45	302.38	304.48	301.45	303.39	303.14	304.8	305.54	299.45	304.24	307.05	301.16	303.63	301.78	304.42	307.84	304.12	301.01	305.63	304.52	300.46	303.43	302.44	301.58	305.88	302.7	299.03	302.87
301.59	300.09	301.54	301.16	303.69	297.23	298.58	299.18	302.1	300.49	301.09	300.26	301.85	298.65	301.3	298.5	301.04	300.02	299.96	301.06	298.59	300.33	300.86	300.01	300.9	301.94	298.47	300.38	300.86	299.75	297.68	302.38	298.86	297.24	297.5	300.34	301.95	305.63	299.55	300.75	303.72	301.37	299.12	299.31	300.48	298.68	301.29	301.78	301.3	300.85
317.11	316.96	317.45	316.5	322.88	315.11	315.46	317.75	316.18	317.18	319.11	315.64	318.69	317.05	320.18	316.54	315.96	317.4	315.25	318.14	319.33	316.38	316.49	320.49	317.85	320.9	320.84	316.86	319.54	318.69	319.07	320.02	317.44	321.49	320.61	317.8	319.64	316.18	316.61	319.3	320.22	318.11	316.24	318.01	318.56	316.59	320.13	320.2	320.84	317.32
299.68	299.92	299.1	304.12	300.06	300.47	300.76	296.98	299.66	300.51	301.39	295.67	300.12	300.86	298.42	301.72	298.98	299.15	298.47	300.87	300.63	300.4	301.36	301.07	300.44	297.51	298.61	303.44	298.45	296.36	299.8	298.18	297.41	300.46	298.51	297.11	296.53	295.27	300.9	299.8	299.68	298.82	302.04	298.94	301.1	299.88	295.34	300.7	300.6	301.12
295.93	294.23	292.87	293.32	296.43	292.96	292.93	294.78	293.98	294.92	296.18	290.99	298.76	294.58	297.33	297.71	295.47	292.45	290.98	295.19	291.98	296.18	295.1	294.49	293.3	293.87	292.93	291.16	297.6	297.62	292.01	293.41	293.89	293.46	293.8	296.21	294.46	296.43	294.21	293.59	297.97	296.47	294.04	287.74	290.63	293.76	292.52	294.41	295.86	294.5
295.48	300.27	299.91	301.38	301.04	299.61	301.02	301.4	300.95	297.76	301.78	293.14	299.71	299.31	297.68	299.9	299.67	303.24	301.01	297	300.52	303.3	300.38	297.62	298.07	300.8	301.29	296.33	296.95	298.54	301.35	298.95	301.06	298.84	303.09	297.63	297.59	300.64	299.38	300.39	297.83	301.9	299.89	297.53	301.17	300.68	299.65	297.12	298.91	296.42
304.32	308.21	310.12	308.22	305.86	306.13	303.68	306.68	311.29	307.24	306.48	307.31	303.2	305.79	303.18	307.77	306.04	306.34	307.36	302.84	304.84	307.99	308.72	305.73	305.57	308.19	307.12	305.45	308.81	305.77	306.76	306.53	307.65	303.5	306.53	307.05	303.45	307.41	310.03	305.13	305.12	309.53	304.1	302.95	304.66	302.57	305.54	301.53	305.82	304.09
312.63	310.3	311.71	311.06	313.12	313.99	314.45	314.45	313.66	312.84	311	312.93	310.86	309.54	314.83	314.05	311.58	314.66	313.14	312.33	313.45	311.42	315.67	309.19	313.48	314.92	316.59	313.06	313.13	312.15	310.66	313.34	310.94	308.95	314.83	309.12	308.92	311.83	314.14	312.56	312.41	313.15	309.35	312.65	313.31	314.84	310.26	312.18	315.84	311.16
300.6	305.35	302.99	301.52	303.58	303.25	301.44	297.64	303.71	302.05	298.88	302.32	303.9	302.49	302.53	302.63	304.43	303.78	307.37	304.09	301.58	303.14	299.88	301.31	304.69	302.07	304.48	306.2	304.97	303.77	302.95	305.02	305.21	301.09	300.43	299.98	302.76	305.32	303.11	302.69	301.61	305.35	304.87	303.83	302.3	302.81	304.41	298.89	303.22	300.13
314.08	311.21	315.01	315.82	312.18	313.43	315.02	314.68	315.98	315	315.94	316.02	314.01	316.47	311.3	317.52	316.71	315.41	313.75	311.94	317.15	313.74	314.1	314.39	318.69	318.55	312.62	315.48	316.63	314.92	315.12	310.32	314.62	318.82	314.92	313.8	314.85	311.43	315.2	313.13	314.46	316.07	312.12	313.44	317.03	314.01	314.46	314.4	315.95	313.22
313.56	315.19	317.93	313.31	317.19	313.02	313.75	314.26	313.77	313.37	313.51	315.88	313.82	312.94	313.08	311.97	313.93	315.43	312.28	311.8	316.18	317.63	317.47	317.62	313.54	316.87	315.07	315.5	315.73	318.42	317.3	313.49	314.39	310.74	312.9	314.2	313.38	314.6	311.58	315.44	315.01	313.9	314.88	317.01	318.38	315.21	315.89	312.31	314.41	315.96
318.2	324.38	321.21	316.32	321.91	321.77	318.62	322.55	316.24	316.48	318.57	316.85	317.33	318.36	320.11	315.87	320.89	322.08	319.54	320.23	320.71	320.47	320.18	320.19	317.18	318.88	321.31	319.85	321.06	318.83	317.16	320.36	316.38	319.74	318.52	318.61	318.8	319.48	320.3	320.37	320.66	318.96	319.45	321.61	318.98	322.95	319.29	317.27	317.67	319.2
317.4	315.95	314.43	316.67	318.65	317.9	316.86	317.98	314.88	315.7	317.35	314.86	315.94	310.49	319.18	312.66	319.7	314.5	314.35	314.79	313.84	312.64	313.55	315.01	316.26	312.67	311.27	315.1	317.36	312.8	315.47	312.71	313.35	311.64	317.53	313.55	314.17	316.71	316.96	313.21	313.95	315.01	316.01	316.77	312.93	312.61	312.69	312.7	316.18	314.73
313.05	315.82	312.78	315.71	313.57	312.99	314.34	314.86	311.99	315.64	310.71	311.27	310.81	315.08	311.99	311.37	313.06	310.85	313.01	314.52	313.88	312.5	315.2	314.31	311.08	310.58	311.25	311.1	314.3	313.17	312.16	313.24	313.28	310.23	313.42	312.15	310.34	311.28	314.27	315.02	314.12	310.75	315.31	313.26	310.55	313.59	311.85	313.68	309.9	309.13
309.25	310.94	308.73	313.89	313.73	309.66	313.54	308.45	312.23	308.61	313.67	311.67	309.33	312.08	310.45	315.03	312.45	313.73	310.81	310.3	312.63	310.15	310.23	311.76	311.91	308.13	309.91	313.21	312.78	313.86	311.35	310.36	309.93	314.86	310	313.58	311.89	311.94	306.97	307.28	309.07	315.99	311.81	311.91	310.81	310.55	313.97	310.43	314.56	311.79
312.12	313.2	313.64	314.1	314.47	313.42	311.23	315.33	312.54	313.83	314.5	314.19	310.31	308.81	311.61	311.07	314.86	313.45	313.29	310.86	311.63	312.77	314.43	313.08	308.71	312.48	309.79	316.54	309.32	309.98	315.09	314.14	311.32	308.76	313.75	315.64	312.76	313.31	311.53	312.39	312.33	314.32	309.77	311.19	316.76	311.8	314.88	312.33	312.05	311.84
316.73	313.7	316.73	316.01	314.39	313.35	314.65	311.84	315.34	314.12	318.74	311.72	313.8	317.82	313.92	314.08	313.64	316.25	312.96	316.05	316.25	312.51	316.05	314.04	314.26	314.98	314.85	314.94	318.13	312.1	313.92	315.28	311.99	313.9	317.2	318.99	317.31	313.15	313.24	313.46	309.67	314.03	314.62	313.43	315.28	315.01	311.63	314.87	312.43	314.91
304.3	302.61	302.14	303.59	303.02	300.23	299.35	301.77	304.2	302.76	300.33	300.28	306.68	305.61	301.01	301.61	303.96	298.11	304.34	303.98	301.45	303.86	301.5	300.25	303.5	299.68	302.95	303.22	302.74	301.21	303.12	303.42	300.68	300.07	303.99	299.49	305.2	300.56	303.07	300.68	303.29	300.68	297.59	303.05	296.8	302.66	301.19	302.9	303.33	304.09
300.14	302.34	299.09	296.47	301.36	302.18	297.9	302.71	298.54	301.21	298.6	299.94	298.76	297.22	298.93	299.91	301.31	298.03	297.55	299.3	299.72	299.87	297.02	299.95	295.1	299.23	299.07	299.43	301.05	299.21	295.52	302.51	298.82	298.87	301.23	300.9	301.78	297.36	299.67	301.75	297.84	303.37	299.63	299.11	298.6	301.9	298.54	301.44	301.19	299.43
324.45	321.76	323.71	323.15	323.25	324.71	324.89	328.17	324.2	328.26	320.31	327.16	326.75	324.89	324.96	323.33	326.95	324.14	323.84	324.45	327	323.92	327.09	324.31	322.81	325.81	327.11	324.48	325.4	326.48	323.1	327.23	321.22	322.15	324.78	325.28	321.34	325.64	325.26	325.43	326.52	323.19	323.66	322.85	322.77	325.53	322.81	324.74	327.44	324.17
311.39	313.19	310.19	312.22	312.34	311.45	310.04	310.18	312.13	315	308.59	309.75	310.17	313.63	314.92	312.33	311.09	311.15	316.31	311.49	309.52	310.78	312.25	309.75	312.39	312.48	313.76	310.89	312.37	311.1	312.38	313.99	315.3	311.26	314.41	311.66	310	313.89	309.06	313.84	316.36	314.2	316.71	309.79	312.28	316.55	312.68	315.87	313.56	313.87
315.59	311.74	314.19	314.92	315.82	317.48	315.36	310.92	313.16	313.73	313.63	313.05	314.51	310.02	311.65	314.99	312.59	313.72	312.06	312.23	310.08	311.89	313.66	308.85	315.16	313.1	314.04	314.2	313.02	314.58	312.87	311.79	312.07	310.67	310.71	313.85	316.8	314.44	314.2	316.23	316.14	313.65	313.96	313.89	313.06	312.11	317.93	315.76	315	313.07
326.85	329.47	330.01	325.29	324.82	328.63	327.14	327.18	326.24	329.62	328.4	324.77	331.55	332.14	329.18	326.42	326.22	328.91	328.73	328.09	328.23	330.52	326.96	330.88	328.19	324.49	330.4	327.92	325.72	328.36	327.68	327.61	329.14	329.1	326.4	325.34	326.93	327.8	327.36	325.07	327.68	326.41	321.67	325.52	327.85	327.77	326.21	326.18	328.26	328.52
319.12	322.09	319.58	319.91	317.28	315.93	320.44	317.76	322.59	322.44	318.36	321.1	323.16	318.32	321.54	318.96	323.71	320.93	320.29	319.92	318.53	321.9	320.42	318.9	317.16	315.97	321.5	318.84	321.92	318.62	319.57	321.58	320.17	320.29	317.73	321.6	318.52	321.24	320.29	317.62	321.65	318.03	319.06	314.47	318.65	316.87	321.77	321.2	320.75	319.92
306.25	305.49	304.72	303.15	307.19	305.25	306.28	306.02	304.69	304.92	308.86	305.61	307.94	303.5	306.44	303.58	305.29	306.01	305.28	306.81	304.98	305.13	303.76	305.27	306.19	303.11	304.36	306.19	306.18	304.86	303.15	303.71	308.67	305.37	306.27	304.04	307.93	305.8	305.09	306.25	302.94	306.87	304.89	304.93	308.8	304.62	302.78	305.33	304.71	304.83
317.29	315.62	318.79	317.95	320.32	316.28	322.23	319.48	321.5	320.18	318.99	317.59	319.23	318.02	313.9	320.13	316.85	317.55	315.1	316.4	316.18	315.93	321	321.47	315.27	318.15	319.93	316.79	318.82	318.13	311.85	316.74	320.08	320.06	316.93	314.64	318.36	320.96	318.23	318.31	316.77	319.4	316.71	319.52	315.41	315.85	316.9	318.01	319.02	320.04
294.33	294.59	295.7	294.4	294.36	292.03	291.4	294	295.58	294.33	296.63	292.92	296.36	296	295.87	293.9	294.23	295.72	293.73	294.01	297.95	292.77	297.36	295.23	294.66	295.8	295.13	292.54	295.32	294.29	294.48	295.67	294.74	295.41	297.19	293.32	293.19	289.92	296.78	296.23	290.73	292.98	294.16	294.9	293.01	292.61	293.08	294.04	289.71	292.7
305.87	302.14	306.31	304.73	305.86	307.25	307.16	301.68	307.28	304.74	305.19	304.48	303.36	305.87	308.06	302.78	297.94	306.07	304.77	303.55	302.61	304.21	305.88	306.64	303.88	301.13	304.74	302.51	303.75	308.32	302.86	303.1	304.29	299.84	307.72	304.27	306.99	304.89	306.76	302.39	304.66	301.71	300.75	305.1	306.82	305.55	306.42	303.45	302.95	306.29
320.07	319.48	318.26	319.5	319.87	322.54	318.16	319.43	315.69	321.2	318.12	318.13	317.5	320.94	316.02	318.41	316.06	321.52	317.74	321.56	318.25	317.65	324.16	314.99	317.57	319.82	318.3	317.47	316.63	321	316.59	320.75	316.36	316.99	318.9	318.84	316.53	318.09	318.46	317.71	316.92	318.23	321.62	315.91	320.34	316.91	319.68	319.17	314.83	318.18
307.64	303.86	306.24	304.73	306.45	307.41	307.6	301.04	305.22	306.4	302.73	310.72	308.13	304.98	304.81	304.47	305.74	307.06	306.31	303.51	304.65	307.76	308.39	306.74	307.12	308.39	306.43	309.06	303.8	300.98	307.26	304.39	305.83	303.7	305.77	307.51	305.97	306.14	303.67	303.1	303.88	305.91	307.16	305.01	302.15	306.2	308.82	303.99	305.02	302.62
306.5	304.52	303.89	306.35	304.63	309.19	306.48	304.02	301.24	305.13	306.2	305.48	303.54	304.62	305.9	304.27	302.52	306.39	308.74	304.63	303.73	302.34	307.36	306.44	307.85	306.21	302.08	307.23	305.23	305.29	306.14	307.14	304.91	303.73	308.16	308.11	305.11	304.55	304.92	307.02	308.28	305.5	305.82	304.63	307.4	305.05	307.56	303.09	305.62	303.63
312.9	314.23	317.44	314.08	314.71	311.64	311.94	311.94	311.38	315.62	310.41	315.32	316.49	309.37	314.51	311.88	314.86	314.09	312.38	314.62	312.19	309.51	309.36	313.66	316.14	314.16	310.47	314.38	314.53	310.1	313	312.04	313.51	314.49	314	316.3	314.27	317.87	314.59	314.39	313.86	311.62	313.3	307.36	310	313.38	311.3	308.79	314.05	310.74
292.58	296.4	291.01	296.67	293.57	293.07	295.91	292.78	294.84	294.88	291.73	293.49	291.77	292.35	293.91	296.86	290.93	291.49	296.37	291.41	297.71	295.02	294.45	295.56	288.87	293.18	294.58	291.66	294.48	294.52	293.64	291.36	293.2	295.15	293.79	292.95	298.18	293.88	290.53	294.5	297.74	295.34	292.76	294.79	294.18	296.6	291.42	292.77	297.42	292.35
304.48	305.47	309.78	306.29	306.11	306.37	306	300.55	310.02	310.15	302.1	305.66	303.46	305.79	305.57	307.57	307.03	304.87	309.53	305.96	305.74	304.67	304.48	304.18	306.9	306	306.18	302.76	303.42	306.44	304.85	303.47	307.01	303.82	309.24	303.85	306.13	306.38	304.44	305.92	310.46	307.38	307.09	306.76	305.07	305.89	309.12	307.21	305.44	306.03
312.74	313.61	314.54	312.78	315.67	308.85	313.28	312.97	310.78	310.78	315.04	312.26	318.8	312.34	315.57	317.64	315.73	311.17	312.23	313.4	316.97	310.58	314.19	312.99	313.41	314.61	314.62	316.39	314.38	318.8	314.89	313.47	313.34	316.03	312.58	313.86	317.45	315.11	310.61	317.33	313.36	315.94	315.96	314.33	314.63	311.34	314.63	311.34	319.19	312.44
314.37	318.69	316.39	316.92	317.97	317.06	319.83	317.16	318.32	314.44	317.87	318.44	317.15	314.79	316.98	316.1	320.4	317.13	319.92	313.37	318.01	316.49	318.78	314.64	320.27	316.16	320.64	316.44	320.63	314.53	318.11	318.7	316.84	314.51	317.02	314.82	316.5	318.45	318.46	317.6	313.5	319.15	320.93	316.72	313.09	314.14	317.26	317.14	317.07	318.66
310.4	315.11	311.09	313.84	311.6	313.55	311.12	308.64	312.56	314.37	314.22	315.92	318.34	312.23	314.9	314.98	313.81	313.25	315.39	312.07	310.94	313.14	314.29	314.27	314.55	311.21	314.81	315.64	314.49	314.72	311.55	314.18	317.18	313.13	313.85	314.11	313.58	313.83	315.02	313.39	317.54	313.31	312.43	313.03	315.18	313.18	310.08	315.42	315.16	312.98
313.96	314.43	310.38	313.44	316.48	312.96	314.64	312.75	315.68	313.74	313.48	313.23	311.15	313.37	315.65	315.18	314.45	317.65	314.33	311.82	314.29	312.8	314.11	311.99	311.83	311.41	313.05	314.07	312.96	314.84	313.7	313.46	314.01	316.68	315.93	317.06	314.26	315.49	313.32	315.91	315.29	318.35	316.84	314.08	315.56	313.28	316.8	313.7	315.69	315.47
326.7	329.43	326.32	327.62	327.65	328.78	331.26	325.23	326.78	327.19	326.51	328.39	330.98	331.29	329.24	329.61	327.9	328.37	325.19	325.2	332.04	327.35	327.13	328.32	328.6	329.8	328.23	330.4	328.54	331.89	327.1	328.59	326.57	329.14	328.27	328.43	327.35	326.09	325.05	325.99	331.78	329.02	325.59	325.17	325.34	325.73	325.55	325.85	327.17	326.75
313.87	313.81	315.86	314.1	312.57	314.6	316.41	313.49	311.74	317.06	314.48	314.47	314.11	314.44	314.66	316.21	313.95	316.16	316.94	314.78	314.65	314.43	315.84	315.43	317.16	311.93	315.85	315.54	314.62	316.34	312.36	315.2	314.87	316.17	308.95	316.93	311.31	313.64	315.26	318.14	313.8	316.33	315.8	309.22	314.31	312.77	316.61	315.21	315.82	311.29
291.6	295.58	294.08	292.51	292.54	298.03	296.96	293.05	293.19	292.5	293.53	293.75	293.46	292.34	292.35	294.32	296.2	294.23	295.09	293.47	296.76	296.07	295.2	296.43	294.59	292.08	294.42	293.75	296.88	292.73	295.96	295.66	294.42	295.83	291.04	292.66	292.96	294.88	295.87	295.62	292.41	293.55	295.43	291.7	291.11	295.73	296.22	291.27	291.91	296.69
305.23	303.62	305.89	305.46	305.11	302	304.88	304.96	307.26	304.49	304.69	304.4	303.14	305.5	304.85	304.9	304.32	303.5	306.33	303.54	307.14	301.38	306.2	305.43	303.35	308.44	304.52	301.71	302.63	303.27	302.29	302.73	305.28	305.91	302.37	309.59	304.36	306.66	301.3	305.92	305.34	302.78	305.29	302.05	305.8	302.42	304.25	305.43	305.23	303.15
296.15	297.47	295.82	296.67	295.65	297.32	297.41	297.35	293.77	297.15	298.23	298.3	296.69	298.33	300.12	296.77	297.67	296.38	296.92	294.89	296.22	295.63	295.17	295.17	294.93	298.09	297.88	297.56	298.8	295.42	294.2	298.24	297.63	299.03	296.15	295.37	298.54	296.33	295.07	297.52	297.56	293.05	302.11	295.44	300.16	297.63	297.74	298.76	297.66	301.5
304.91	299.67	303	305.63	304.03	302.78	300.38	302.98	304.26	303.31	302.71	304.87	305.31	303.52	302.98	301.87	301.77	302.68	301.94	303.69	301.47	305.96	304.3	301.16	305.8	304.41	303.48	305.76	300.63	301.59	303.41	302.12	302.33	304.58	303.3	300.78	304.37	304.02	302.73	304.81	308.76	302.41	307.52	305.87	302.47	304.28	301.73	304.03	303.44	305.03
314.39	311.43	311.4	316.42	314.38	314.49	317.28	315.95	317.87	315.26	314.32	315.15	315.38	314.12	316.63	314.05	315.51	315.37	315.53	313	313.88	311.82	315.52	318.07	311.96	318.4	317.13	315.54	311.2	315.93	313.71	316.59	315.3	312.61	313.26	317.06	316.58	317.08	314.41	314.61	315.07	316.39	312.82	310.38	317.69	314.59	315.62	315.14	315.77	315.57
316.3	314.36	312.56	314.07	317.84	315.59	315.94	316.6	313.25	314.66	314.99	314.22	317.36	317.53	316.85	316.73	314.48	319.06	315.35	314.66	316.59	313.32	315.15	316.4	316.09	315.6	311.7	312.17	314.89	315.42	313.32	315.75	315.73	313.18	314.32	315.69	315.13	313.4	315.7	311.57	313.7	316.42	314.51	312.29	312.21	316.29	314.88	311.1	316.4	311.85
301.83	300.53	301.45	303.62	305.14	300.03	303.93	302.09	302.18	306.05	298.64	302.63	304.63	300.33	299.11	300.44	301.24	303.24	300.89	303.76	303.8	302.36	301.81	304.21	301.1	304.94	301.12	299.26	302.3	302.87	302.25	299.74	304.58	301.78	297.4	303.1	303.75	302.79	302.75	304.97	305.57	302.37	302.45	301.73	303.44	298.86	302.38	304.09	303.51	300.55
295.83	295.25	295.15	296.04	293.83	292.64	292.6	293.11	297.75	294.88	294.85	294.65	294.71	296.69	295.59	293.97	295.59	296.51	295.34	293.65	295.68	295.51	297.87	299.16	292.62	295.25	294.97	293.46	298.73	292.5	293.7	293.06	296.93	293.23	297.31	297.1	293.47	298.1	299.1	293.95	293.44	295.37	296.78	295.34	295.84	295.46	295.97	297.83	294.39	293.46
293.52	296.18	291.01	294.4	292.67	293.84	293.64	293.27	293.12	291.35	294.76	295.4	294.01	294.89	297.05	295.54	294.55	297.35	297.14	297.43	293.02	293.45	291.13	292.22	293.41	295.65	294.4	295.13	295.11	295.4	288.8	294.08	295.16	294.1	294.98	295.7	290.39	293.32	293.26	293.42	290.75	296.91	291.54	295.9	290.01	294.95	292.28	291.54	294.75	293.11
305.91	305.72	301.23	305.61	306.17	307.87	302.87	306.13	306.76	309.03	307.27	306.62	308.62	305.26	302.28	306.67	303.25	307.91	304.39	306.58	308.04	305.14	304.49	306.71	306.22	307.73	304.74	308.93	303.76	303.69	309.09	308.17	307.54	309.89	307.45	303.52	307.83	304.77	307.51	307.14	307.4	309.28	308.76	307.7	304.57	306.31	303.11	306.16	306.83	308.66
316.1	314.65	313.01	318.21	317.55	320.26	315.04	318.41	316.38	315.47	315.88	316.16	315.03	315.2	317.38	314.1	317.05	316.63	316.13	316.33	314.65	315.6	315.14	316.05	313.05	314.77	316.49	310.95	316.68	317.8	314.79	311.31	315.7	312.71	314.49	312.23	315.35	313.62	309.98	313.63	314.88	313.53	313.66	313.44	317.09	314.52	313.51	317.36	316.65	314.53
329.05	330.32	327.81	327.14	328.37	323.95	325.87	325	327.15	325.61	329.2	331.03	324.19	325.43	324.82	326.74	328.47	325.51	327.06	330.59	322.08	327.21	327.44	325.63	331.87	325.65	329.08	324.3	327.52	327.46	324.7	328.67	323.37	329.29	326.26	326.77	326.68	326.35	326.65	325.63	324.9	329.23	324.48	325.85	325.3	328.45	326.15	326.34	324.69	322.91
298.15	296.81	299.6	302.4	301.15	301.16	299.16	298.3	297.51	298.7	301.8	296.2	300.82	303.19	295.98	298.39	302.3	297.83	299.41	301.69	299.68	306.79	298.54	300.71	304.13	298.36	299.29	302.46	299.94	299.41	298.85	302.21	303.85	300.77	304.92	300.15	299.6	298.9	300.33	299.21	299.11	301.72	302.49	298.64	299.29	296.9	299.91	298	298.51	300.94
300.99	304.57	302.31	304.57	298.72	300.61	305.16	300.95	302.29	302.14	307.46	300.5	306.43	302.62	301.13	303.67	304.53	303.03	303.24	303.69	302.03	307.27	301.2	301.33	303.66	306.39	303.79	303.05	303.39	302.37	301.18	305.54	303.37	302.73	302.9	299.24	304.29	307.74	303.38	301.15	302.9	306.27	305.03	306.28	303.71	302.71	300.07	299.92	301.8	302.08
302.03	300.75	307.44	304.35	303.34	304.08	303.54	303	305.87	302.14	303.65	303.7	307.23	305.06	303.75	300.76	300.23	304.34	304.03	300.89	306.07	298.83	305.15	300.59	306.82	304.96	305.21	306.24	303.91	304.14	302.5	303.74	300.78	305.56	302.58	304.76	303.16	304.47	305.4	307.88	303.48	301.33	303.56	304.29	303.02	300.82	299.18	302.42	300.37	304.75
315.71	313.52	314.61	319.83	315.8	314.25	313.64	314.2	314.21	314.28	312.93	314.18	316.3	316.5	315.17	317	315.47	314.2	316.4	314.3	314.88	315.52	315.62	314.64	313.99	314.46	317.9	318.36	315.48	316.79	312.42	316.17	313.68	314.78	314.05	312.47	313.51	313.86	316.56	316.88	315.1	316.65	315.18	318.82	311.64	314.4	316.25	316.55	318.85	313.13
305.47	307.73	303.82	302.13	304.04	307.43	307.55	304.65	303.08	303.14	309.27	302.98	305.85	306.24	307.9	305.71	302.58	303.46	304.62	306.72	308.81	307.11	304.59	304.04	304.03	304.84	307.78	306.74	304.98	305.02	305.81	306.11	306.24	305.29	304.23	305.53	305.93	304.08	308.21	305.76	303.81	304.12	306.08	302.94	303.38	306.74	307.23	306.57	310.1	302.39
318.36	316.16	321.64	318.95	315.87	316.41	316.81	317.38	315.69	317.07	317.51	315.49	314.04	316.42	319.88	317.6	315.44	317.6	318.43	313.42	317.24	320.14	319.62	313.72	319.34	317.64	319.18	314.86	318.3	319.07	315.46	315.12	321.87	314.14	315.53	319.33	317.2	318.2	318.38	314.69	319.31	312.49	320.43	319.31	318.11	319.8	316.53	315.81	311.66	318.54
300.42	304.39	300.8	300.14	299.28	301.36	304.61	301.61	300.63	297.82	301.75	302.9	300.39	298.97	302.03	299.08	299.37	299.11	298.32	301.37	306.69	297.91	298.33	303.27	302.08	298.42	300.99	302.41	300.11	303.17	304.2	302.34	297.34	297.03	300.41	302.6	303.3	302.96	304.95	302.32	301.49	300.56	298.96	305.03	300.07	302.97	297.57	302.75	304.15	305.08
309.5	313.42	311.91	310.41	310.95	309.84	310.1	308.83	312.5	313.27	308.94	308.61	311.12	312.7	308.87	310	311.05	311.79	312.67	308.64	310.93	310.87	311.43	308.16	309.45	315.96	308.26	308.42	308.51	308.68	310.85	311.79	308.89	310.88	310.41	310.69	314.27	310.34	309.31	309.66	309.55	310.29	311.18	309.67	309.57	310.87	305.58	310.47	311.58	314.53
313.68	313.52	314.47	312.16	313.04	314.29	318.21	313.2	312.63	313.03	316.54	314.13	315.97	314.33	313.33	311.59	314.53	312.54	317.06	315.81	316.47	314.32	314	313.69	315.04	316.42	316.11	310.08	312.99	315.6	314.69	309.76	314.95	317.28	317	311.02	316.45	313.96	312.17	313.43	315.49	313.37	319.3	314.91	313.38	313.7	313.09	311.43	313.34	315.11
303.86	301	303.18	305.54	300.81	306.41	299.93	307.26	305.44	304.48	303.45	302.65	300.06	303.96	303.49	305.14	302.02	301.91	299.74	302.8	300.52	300.11	300.04	303.45	303.48	300.39	300.76	303.03	302.12	301.71	303.48	305.63	301.99	300.53	301.23	302.34	303.49	300.46	303.19	302.22	302.9	302.48	301.94	300.33	301.16	302.99	302.31	298.87	300.23	304.08
301.28	301.78	299.12	297.57	302.74	298.5	299.25	300.46	297.99	301.73	302.09	300.49	300.64	301.24	301.82	298.42	300.9	299.67	299.77	300.46	299.94	303.05	302.82	299.36	298.75	296.02	299.91	300.48	297.89	299.34	299.35	299.95	300.16	294.39	295.83	302.35	301.19	302.71	298.6	297.5	299.69	300.46	299.91	299.66	298.94	299.61	297.93	298.84	299.82	300.48
315.13	320.72	319.9	319.42	319.15	318.69	314.32	316.25	315.38	320.8	318.98	315.52	316.7	316.14	319.27	317.06	321.16	319.01	316.36	316.7	318.1	320.38	318.27	316.94	317.28	316.56	317.51	320.89	317.7	315.01	316.98	317.65	314.42	315.34	316.99	316.43	321.43	319.21	317.03	316.58	316.77	318.68	316.29	320.62	314.23	320.69	317.69	319.38	317.42	317.45
316.15	315.34	316.13	315.35	319.01	317.63	315.32	319.3	319.51	314.97	314.74	315.67	315.18	317.08	317.66	322.91	313.25	316.07	320.04	315.79	319.79	314.54	314.49	316.97	319.7	316.65	317.73	313.63	315.64	318.43	312.49	318.84	317.19	319.22	316.44	318.44	315.82	315.83	317.08	320.44	316.25	316.64	318.86	315.76	316.16	319.34	317.2	313.76	320.05	315.57
300.59	303.12	302.2	304.14	306.56	305.22	304.84	304.62	302.01	301.88	302.54	303.71	302.01	306.57	303.14	305.5	304.93	304.11	299.39	302.24	303.09	305.97	302.01	304.14	302.41	302.35	303.31	306.47	301.57	303.23	303.27	306.61	302.74	302.84	305.62	305.95	302.39	303.1	300.75	304.22	301.07	303.05	300.54	303.01	302.81	303.16	303.27	301.45	300.77	301.43
315.14	316.6	315.24	317.91	314.24	316.23	315.14	318.81	315.26	314.02	315.15	317.94	317.29	317.57	317.94	313.04	316.53	312.35	317.02	313.59	313.12	316.96	320.2	314.29	315.03	318.17	312.94	318.37	318.09	313.52	315.61	314.73	314.63	320.48	312.74	313.77	319.38	316.92	320.71	314.24	316.23	316.43	315.69	316.88	316.95	313.06	316.56	315.37	315.09	316.07
319.45	316.49	321.2	315.95	319.57	315.01	319.2	321.59	318.39	318.74	315.71	319.75	318.33	321.71	319.76	318.33	317.29	317.2	317.47	316.79	318.52	322.13	318.84	319.29	321.1	321.73	324.85	320.15	318.75	315.77	318.24	318.52	320.47	317.72	320.93	317.78	318.85	320.14	320.83	321.61	319.67	318.94	314.54	320.33	323.37	318.07	318.57	319.02	321.34	316.01
307.79	310.03	306.6	303.47	306.72	305.73	305.6	302.63	303.99	306.68	305.31	300.12	307.16	305.49	307.35	306.66	305.33	304.4	305.03	307.98	306.24	304.43	306.11	302.84	302.53	305.76	307.19	303.96	301.19	301.59	303.55	305.22	302.49	307.47	305.61	303.03	305.13	305.23	303.23	302.34	300.41	306.59	306.24	304.49	302.63	307.71	304.57	304.62	304.54	306.83
318.3	320.8	320.55	316.48	319.23	319.34	319.64	319.82	322.17	314.8	318	318.59	315.68	318.74	318.04	320.24	319.79	321.72	318.76	315.07	316.76	320.93	317	321.96	316.42	320.76	320.31	319.77	318.54	321.05	318.84	317.53	322.97	315.91	317.59	320.13	322.84	319.69	322.47	320.59	316.97	318.21	318.34	319.57	319.25	318.03	319.04	313.71	321.18	317.62
304.83	300.33	301.58	301.6	302.4	302.38	303.91	300.1	300.82	304.27	301.96	303.19	302.14	302.59	301.88	300.2	302.1	303.22	302.87	301.49	300.32	298.68	299.24	303.02	302.85	300.62	303.77	299.39	300.15	300.76	300.19	299.37	304.11	303.01	298.99	301.19	303.41	303.89	300.25	300.38	298.67	305.17	301.07	298.53	299.01	301.62	302.32	297.32	301.84	298.82
313.22	309.32	312.93	313.13	315.11	309.31	309.8	310.77	306.79	312	308.08	311.31	310.73	310.69	312.11	308.42	311.3	310.63	311.07	308.03	305.47	309.33	311.01	310.91	310.05	313.22	308.22	311.37	311.33	314.38	311.64	308.21	312.5	313.38	313.37	312.1	314.94	310.27	309.95	310.68	308.13	313.8	311	311.02	309.94	310.33	309.98	310.65	311.64	310.87
306.78	303.87	305.64	304.43	303.39	300.31	305.64	301	306.18	303.2	303.94	300.62	306.82	303.3	304.78	305.85	304.85	302.44	302.79	307.35	303.39	306.92	305.99	300.84	307.23	310.59	306.17	302.3	301.96	308.44	304.86	303.31	305	298.83	305.61	304.19	305.84	305.67	307.87	303.49	304.98	308.52	307.63	304.88	306.99	306.72	305.82	305.37	302.41	306.38
327.6	329.32	328.55	327.61	327.29	324.64	333.34	330.31	323.02	326.79	324.92	324.93	330.17	326.35	328.65	326.63	331.2	328.4	329.66	327.49	327.42	331.76	326.63	327.18	326.39	329.7	329.94	332.51	330.04	324.83	330.14	326.33	330.34	331.83	330.34	329.4	327.91	330.72	330.91	325.85	327.81	329.4	328.07	329.9	329.39	331.17	328.78	331.9	330.01	326.3
313.31	312.95	314.7	313.91	314.52	311.4	313.07	313.25	310.33	316.55	313.6	312.97	312.85	311.89	313.19	311.77	311.65	313.24	315.78	316.48	311.03	308.76	311.89	312.74	311.87	314.86	312.48	316.7	314.4	312.83	312.31	310.74	315.45	312.32	306.67	314.53	309.82	312.35	311.18	314.76	312.77	314.16	316.47	317.4	310.42	312.59	311.99	311.42	315.96	313.82
313.15	313.38	313.2	312.18	315.18	315.39	315.28	316.45	314.23	314.56	315.98	313.21	311.96	310.72	312.29	314.82	317.85	315.05	315.27	314.56	318.73	313.53	313.66	312.2	317.81	310.73	313.9	314.6	314.75	315.76	311.81	311.61	313.03	314.13	314.53	313.96	314.52	310.83	314.37	313.98	313.45	316.51	312.53	313.27	313.09	313.63	313.74	316.3	311.61	312.38
312.51	315.67	313.08	313.23	316.06	315	313.95	313.42	312.43	311.7	316.54	314.61	313.11	313.43	311.1	316.05	312.94	311.17	312.89	313.77	315.79	316.12	310.75	313.96	313.11	316.34	318.09	312.02	311.58	311.64	313.74	313.24	313.53	314.15	314.24	314.69	315.05	313.54	316	315.03	313.44	316.85	311.55	313.69	316.11	312.66	308.49	313.76	314.21	315.57
312.1	312.39	312.61	314.79	312.97	315.95	310.67	312.06	313.36	312.67	315	314.38	315.68	315.56	315.3	315.17	320.31	310.88	314.94	318.34	315.2	316.75	319.09	316.78	310.65	311.49	316.64	311.8	312.96	316.15	312.64	314.61	310.35	314.46	315.72	315.08	309.18	313.81	313.55	311.13	314.31	316.49	315.38	314.48	315.36	313.91	313.58	313.23	314.24	313.41
304.77	303.58	303.22	300.87	303.97	308.48	306.95	304.1	303.02	306.01	304.11	303.38	304.59	300.41	304.96	304.09	301.92	303.04	304.26	305.43	301.19	302.74	303.08	304.46	303.26	301.79	302.06	302.43	302.72	301.97	304.42	303.69	304.13	305.25	304.03	304.24	303.71	304.49	301.5	301.51	304.02	299.71	305.41	306.01	304.46	303.71	303.65	301.31	304.25	303.18
292.54	293.61	294.85	293.18	294.81	293.94	294.9	293.47	292.53	292.91	291.6	294.69	293.63	296.86	290.98	291.72	291.2	293.98	297.03	291.15	296.25	296.17	290.42	294.66	292.08	296.11	290.74	294.25	296.6	295.01	295.26	293.41	293.41	297.39	294.7	292.94	295.9	294.35	293.66	290.84	295.17	292.16	294.05	296.21	294.21	290.89	292.44	292.94	295.16	296.71
304.39	303.11	303.49	305.11	302.53	305.32	304.75	304.86	303.5	305	305.76	308.33	302.84	302.18	302.67	302.82	301.87	305.78	305.63	303.7	303.01	307.07	305.43	306.89	302.26	302.36	302.79	301.04	305.93	306.17	300.91	305.9	305.67	306.72	306.17	304.39	305.56	307.14	303.11	303.06	305.67	304.05	303.85	300.8	307.16	303.96	307.14	304.48	301.79	307.26
296.32	298.93	297.68	298.03	298.03	298.2	297.08	297.2	296.5	297.67	293.7	293.48	295.63	298.73	296.56	295.5	296.73	295.18	296.57	297.12	296.28	295.11	296.66	295.66	297	296.85	296.31	297.38	298.06	299.83	294.39	299.55	296.7	297.62	299.96	294.89	296.21	293.77	295.4	295.92	296	296.15	302.15	300.39	295.65	293.08	299.45	296.99	293.4	294.26
304.82	302.73	310.02	305.53	307.96	304.38	303.43	304.17	306.68	304.82	304.71	301.66	307.17	306.74	305.72	303.82	305.29	304.99	303	302.77	306.36	304.97	301.74	304.76	305.13	304	305.08	302.52	304.43	304.84	301.88	302.71	303.21	307	306.81	306.57	304.17	308.12	308.32	308.26	303.99	305.2	304.13	307.29	309.55	307.66	306.62	305.44	304.27	303.36
312.85	314.04	317.98	315.04	315.86	310.25	316.72	317.34	313.57	316.38	316.9	311.75	315.25	315.19	309.88	314.57	315.55	314.35	314.91	314.88	314.56	313.54	316.69	316.54	312.26	315.19	319.3	314.82	310.6	314.75	314.62	314.01	313.74	313.1	315.71	312.67	315.35	315.85	313.07	313.48	314.19	314.66	313.06	310.5	310.08	315.24	314.76	313.82	314.65	313.97
308.25	308.04	309.76	309.9	307.89	310.75	312.24	306.07	307.56	311.59	310.37	308.72	309.58	312.57	312.21	313.18	310.8	310.44	310.87	309.95	308.77	308.6	309.62	308.51	312.07	310.98	307.56	311.27	311.33	311.61	310.54	312.15	311.8	306.24	306.51	313.68	310.93	311.56	310.17	309.99	311.62	310.57	307.44	308.46	309.25	311.64	310.45	307.76	310.12	311.19
313.93	309.5	311.03	312.49	309.2	309.03	310.69	308.98	312.43	313.32	309.2	309.19	312.48	310.79	307.06	307.05	308.6	306.63	311.86	310.12	310.45	306.29	308.18	311.7	308.5	309.43	313.29	307.13	312.63	313.64	311.17	309.72	309.68	311.36	313.19	310.96	311.06	311.5	309.46	310.62	312.86	308.5	311.18	310.17	311.27	313.39	310.41	309.84	311.69	311.37
307.68	303.41	306.1	306.37	306.9	306.33	306.45	304.36	304.23	306.46	307.09	305.25	305.89	306.37	308.68	307.23	308.49	306.64	304.56	305.62	306.14	305.8	304.12	307.2	304.45	305.56	304.58	305.44	305.8	306.46	307.86	307.12	306.96	306.31	306.59	304.5	307.68	309.78	308.93	304.09	305.1	301.31	307.9	307.79	305.04	308.79	305.56	304.59	305.94	305.31
312.15	313.13	312.11	316.01	310.33	314.59	314.23	313.05	309.47	309.57	315.02	312.32	315.02	315.75	312.46	313.35	312.77	311.24	313.91	314.9	310.34	314.78	313.01	313.64	312.38	312.91	311.07	314.72	313.29	313.86	313.74	311.92	312.19	311.91	318.48	313.17	313.78	316.82	315.4	310.9	316.63	314.95	314.67	311.43	317.83	317.16	315.17	313.22	314.4	314.97
317.69	317.33	318.24	316.7	316.58	314.51	315.9	316.84	317.31	314.22	316.53	314.46	316.58	318.39	316.56	316.74	313.23	316.09	314.36	314.47	312.2	317.02	311.91	318.79	319.06	311.72	316.43	319.25	316.26	313.86	314.87	316.86	319.33	312.56	316.39	317.52	318.39	315.89	313.68	313.46	315.25	316.87	315.42	317.88	317.37	316.96	316.54	316.03	313.96	317.83
303.89	302.12	307.93	307.1	305.33	306.61	303.62	301.12	304.04	304.05	304.43	307.3	305.97	304.04	305.85	302.5	307.76	305.86	302.21	302.57	303.25	305.43	303.87	302.44	308.18	303.82	299.24	305.34	308.01	304.89	308.28	303.93	305.99	304.08	305.22	303.26	305.77	305.85	305.38	304.2	302.09	306.42	306.4	306.11	304.3	303.67	305.75	305.21	305.98	304.54
311.35	310.89	313.74	313.03	311.3	311.61	316.7	310.93	312.62	313.32	312.13	313.13	312.38	314.6	312.91	313.81	310.52	311.72	312.14	309.68	309.67	311.99	312.23	312.72	311.66	315.05	310.15	313.74	310.62	313.28	310.65	315.39	310.95	312.69	310.14	315.6	311.54	314.55	311.64	309.55	313.03	310.89	312.76	312.97	310.87	313.9	312.83	313.87	311.37	312.64
304.22	307.1	304.19	304.94	307.25	307.47	307.13	304.04	304.34	305.58	310.1	306.71	310.37	307.21	303.67	307.65	302.83	308.83	308.83	307.97	304.02	306.99	307.26	309.47	304.55	305.69	305.83	307.35	307.12	309.16	305.98	306.07	306.75	304.56	305.42	306.27	306.14	305.3	308.51	305.58	306.48	304.13	305.41	306.38	303.48	306.89	304.65	305.82	306.68	305.44
316.19	310.66	308.99	311.55	310.86	310.88	309.65	311.32	308.16	305.88	311.69	307.96	309.02	313.33	308.49	311.07	311.11	309.37	308.29	313.06	309.48	306.95	308.58	312.07	307.98	309.71	308.94	309.34	308.44	310.93	309.69	307.14	309.64	310.81	313.09	312.86	311.53	309.85	308.71	311.64	309.45	312.11	308.69	310.8	314.42	313.46	312.02	308.61	311.31	310.13
309.83	306.96	307.71	305.61	308.18	306.73	305.23	309.45	307.43	306.29	305.04	306.44	309.33	308.93	312.29	309.61	308.06	301.94	306.12	304.95	305	305.58	307.94	308.39	307.49	307.79	306.87	307.49	305.54	307.1	306.68	305.18	309.69	310.28	309.46	304.75	307.76	307.94	310.18	304.85	311.77	305.93	309.71	309.59	305.07	309.24	309.08	304	309.17	307.33
304.01	304.16	304.29	303.61	303.4	305.67	299.18	303.79	307.38	305.65	303.8	303.94	302.91	300.6	309.86	305.36	302.68	303.62	304.23	305.45	305.58	305.09	309.47	304.36	302.71	308.07	302.47	304.57	305.29	305.88	305.57	300.69	305.04	303.49	301.59	301.63	300.77	304.13	304.8	305.01	299.88	305.91	304.19	303.25	304.11	302.93	308.62	307.37	306.34	302.44
314.76	309.37	311.58	313.32	314.36	315	311.48	314.66	310.22	310.87	311.29	310.42	312.64	313.27	317.36	314.67	312.06	313.44	312.67	315.69	312.81	313.26	315.87	310.01	307.94	315.24	310.18	312.56	315.5	314.12	313.51	313.74	312.11	315.45	317.22	307.76	311.13	314.46	312.09	313.18	313.92	312.09	311.92	311.97	309.7	311.38	314.44	309.46	315.84	313.06
299.52	296.55	295.31	300.47	295.34	296.07	298.45	299.01	298.26	296.07	299.57	300.82	296.78	298.34	298.03	297.28	297.7	296.77	296.07	300.36	298.69	295.37	297.17	294.11	298.04	297.91	294.99	296.24	298.31	296.66	295.66	296.35	295.06	295.07	297.76	292.96	297.15	297.96	298.56	296.38	298.74	294.97	296.48	298.38	295.66	298.74	297.98	297	295.86	297.53
321.58	325.62	323.97	322.71	328.49	327.85	328.62	323.52	324.39	325.67	325.85	324.09	325.07	325.27	323.95	324.74	325.69	325.23	323.58	324.06	325.61	325.13	325.18	321.53	323.2	324.67	327.44	325.18	324.48	325.14	319.96	325.11	325.25	326.09	324.7	326.18	322.72	325.8	321.68	326.09	325.81	325.61	327.73	323.59	324.42	323.69	323.49	323.24	324.91	325.94
330.47	328.36	327.51	329.19	329.16	331.86	328.95	328.93	327.38	327.09	328.23	331.51	325.79	328.38	327.15	327.05	328.23	328.05	328.8	331.61	328.5	328.95	330.15	330.07	329.03	329.36	327.76	329.46	330.61	330.77	325.85	329.5	328.43	328.98	328.41	325	329.96	327.76	328.13	326.69	330.64	328.76	324.7	328.46	330.8	325.75	333.1	325.71	331.48	328.73
314.43	316.52	314.67	313.19	315.67	314.73	316.18	317.45	314.64	318.19	314.98	316.62	314.77	315.51	317.82	316.61	313.65	313.48	316.82	315.4	314.9	315.68	315.13	317.65	313.09	316.58	312.51	318.94	316.65	314.9	315.27	314.02	317.33	317.06	317.92	318.59	317.9	314.88	318.3	315.28	312.67	317.3	318.37	318.54	317.35	315.23	314.66	317.54	314.75	316.87
306.35	304.78	305.81	305.12	305.5	307.36	306.47	304.94	305.12	307.87	308.21	308.71	304.1	310.45	306.92	304.72	303.65	306.62	304.43	308.1	309.11	305.28	306.62	306.66	304.58	310.3	305.4	307.04	303.94	307.05	306.25	309.8	305.15	303.43	308.47	305.84	305.21	307.67	305.29	307.15	305.93	308.24	302.97	309.3	307.45	306.3	306.92	305.31	305.28	302.58
303.93	303.6	305.7	306.47	305.16	299.94	303.41	301.98	302.73	298.54	303.25	300.24	302.22	304.89	303.26	302.77	305.08	304.11	302.02	304.08	305.8	306.18	303.49	302.13	302.76	302.82	304.19	305.28	307.14	303.65	302.25	305.03	304.63	303.33	303.9	302.81	299.8	305.51	301.65	305.43	303.6	301.54	301.74	299.76	298.47	303.61	300.29	303.36	305.39	302.02
307.58	304.42	303.49	308.36	302.55	304.49	304.79	308	303.43	304.52	302.21	306.94	307.88	304.01	303.09	302.67	306.84	301.14	306.81	305.93	303.36	309.16	305	306.05	305.13	304.24	305.18	306	304.18	303.02	305	306.13	309.97	303.67	306.7	302.49	305.94	305.44	303.83	306.83	307.03	302.41	306.58	306.42	305.09	304.21	305.46	307.46	303.98	302.25
326.23	329.15	326.02	328.52	327.3	327.36	327.75	331.35	327.25	326.14	325.03	325.23	330.95	325.6	328.51	327.86	326.9	325.88	330.17	326.47	327.24	327.74	326.05	326.43	328.4	327.05	326.26	327.17	325.23	325.24	326.58	324.01	325.1	324.63	328.02	330.53	323.08	325.56	324.92	330.69	328.33	327.54	323.08	327.15	327.06	325.88	328.47	328.07	327.91	324.13
306.19	303.83	304.7	305.96	309.42	300.94	302.1	305.03	304.7	304.91	302.85	310.5	307.24	303.68	303.49	302.68	300.63	304.39	303.13	306.45	304.9	305.45	304.47	309.69	310.43	303.88	305.69	301.08	305.23	306.67	305.65	307.05	303.71	306.06	307.37	306.67	304.92	301.85	306.85	306.7	304.8	306.25	304.26	302.64	307.08	305.95	306.34	305.96	303.75	303.96
313.56	316.04	313.11	308.71	309.87	309.37	310.89	309	314.13	311.55	311	308.86	313.92	312.66	311.05	312.49	310.7	312.59	312.66	312.53	310.8	307.6	310.51	311.87	315.32	313.33	311.73	313.35	311.82	309.69	310.97	311.69	311.77	311.42	312	311.79	310.47	308.52	309.59	314.72	307.3	313.84	313.24	313.83	310.95	313.28	311.37	309.06	310.11	312.06
314.23	316.44	313.2	313.26	312.34	312.95	313.84	315.76	311.9	313.97	314.45	315.68	314.16	316.26	313.54	311.89	310.64	315.59	313.98	316.04	318.38	313.72	316	314.05	314.42	316.98	316.84	312.88	314.61	315.28	316.4	317.55	317.76	316.74	315.71	314.34	316.39	318.73	312.81	312.77	314.95	317.52	313.55	313.08	313.3	315.8	312.79	314.53	315.49	313.55
296.57	295.99	294.83	292.06	294.18	294.69	293.69	293.36	293.91	293.48	294.38	297.19	295.05	291.54	293.04	289.61	298.48	296.61	289.72	293.81	296.13	292.7	294.22	289.37	293.92	292.08	292.85	289.29	295.71	288.02	292.25	294.59	293.75	294.88	293.13	295.91	297.46	293.33	292.91	291.46	295.74	294.18	297.36	294.23	293.02	293.2	294.79	293.16	293.17	296.16
328.3	323.91	324.08	323.29	322.84	320.38	323.3	322.91	323.28	328.73	320.77	322.21	321.19	323.69	325.51	324.1	325.53	325.83	322.92	324.3	325.26	325.19	321.42	326.25	324.06	325.27	325.38	324.92	325.33	324.89	323.06	321.72	331.53	326.53	324.08	323.67	323	323.83	325.75	322.13	325.22	325.6	326.12	327.08	323.44	324.4	325.09	324.59	324.47	321.91
304.09	301.32	303	304.5	303.41	303.64	302.76	302.14	300.92	301.82	300.81	304.03	304.19	307.21	302.17	304.11	299.93	304.56	299.91	301.41	303.26	303.26	300.41	303.52	302.32	306.92	301.88	302.66	304.85	306.37	304.42	301.34	302.55	297.08	300.5	303.16	298.81	305.69	307	303.96	304.76	308.17	305.1	299.86	303.06	302.05	304.89	301.62	299.89	305.27
311.78	312.96	308.71	311.56	311.96	310.76	310.47	310.57	310.9	310.94	309.01	308.92	310.48	313.52	312.7	307.46	311.91	309.78	313.87	312.68	311.67	311.53	310.58	312.07	313.15	309.87	310.54	305.95	311.76	310.6	314.73	309.73	308.37	313.95	315.82	309.84	310.07	313.29	306.77	309	313.48	311.24	311.36	311.51	309.73	312.64	311.46	311.16	310.7	309.92
313.01	311.42	312.95	313.52	313.8	310.97	314.7	310.41	309.74	312.43	311.91	313.1	310.41	312.39	315.07	312.1	312.32	307.65	312.38	309.62	310.56	312.04	313.99	310.65	313.36	313.94	310.82	311.28	308.95	310.28	314.28	310.99	313.7	316.34	309.33	310.35	310.83	313.58	315.86	310.2	310.47	311.42	314.09	313.71	310.03	314.4	312.86	311.65	311.7	315.56
304.37	300.03	307.74	304.89	302.41	307.34	304.35	305.36	302.72	303.84	308.8	302.4	304.53	303.56	304.73	301.71	305.65	305.05	304.45	301.13	302.39	304.15	303.48	307.49	303.07	302.64	302.76	304.9	305.12	306.08	303.15	305.79	306.06	302.33	305.66	302.81	303.63	303.29	306.56	303.3	301.85	304.88	302.24	304.75	306.92	301.65	305.31	301.03	304.94	306.75
316.57	312.54	312.05	309.36	316.37	315.58	316.08	308.23	317.21	306.39	314.46	313.08	312.02	312.91	317.17	312.04	313.24	311.55	315.03	315.95	310.31	314.25	312.26	312.73	314.62	313.32	312.11	313.38	314.83	315.25	312.2	313.97	311	312.39	315.09	313.74	314.49	314.45	310.54	310.63	312.48	315.09	312.11	312.7	312.92	314.05	312.44	314.15	312.78	311.11
314.37	315.6	319.47	316.2	315.88	317.58	316.9	318.49	318.66	314.05	318.5	316.24	316.87	321.59	315.31	320.4	316.29	317.93	315.21	319.84	316.21	315.15	317.26	316.84	317.72	310.95	317.87	315.7	316.84	316.87	314.54	314.72	316.15	317.81	318.37	317.82	315.96	315.21	316.95	318.39	317.35	317.35	319.05	320.25	316.14	315.67	317.38	319.26	317.49	317.99
314.61	312.27	312.62	311.63	315.26	313.1	316.16	312.27	315.23	314.29	314.3	308.33	312.83	312.32	315.09	315.07	311.83	316.12	314.64	312.19	312.09	312.57	316.42	310.22	308.17	315.86	310.95	310.27	312.42	313.35	313.19	311.79	315.36	309.46	312.94	315.66	312.01	310.75	310.62	312.26	314.32	316.2	315.75	312.4	311.57	313.25	314.52	310.39	312.76	309.28
301.23	303.54	301.83	296.86	301.12	296.35	303.56	299.74	300.66	301.74	301.91	302.34	301.29	299.63	301.1	297.65	299.5	302.14	299.61	299.92	304.99	298.24	302.03	302.4	298.38	300.49	301.29	299.71	303.1	306	300.97	293.96	298.57	297.91	300.35	297.73	301.55	299.66	301.37	301.32	300.7	301.08	300.29	296.76	303.79	300.05	307.94	298.5	300.39	297.4
320.19	315.39	319.54	317.96	314.59	314.79	318.72	320.89	318.14	317.13	317.24	316.81	320.44	317.91	320.37	318.03	315.78	320.78	319.33	317.64	315.37	317.98	318.18	318.68	318.45	317.76	316.38	321.06	318.37	320.82	317.05	318.38	320.89	317.69	319.6	314.13	315.06	321.89	315.68	318.75	321.65	318.61	313.87	320.32	315.22	318.78	316.41	314.64	318.94	320.48
301.73	307.09	304.83	301.53	299.99	300.79	304.34	299.48	305.4	303.55	305.26	302.22	303.99	301.83	301.65	305.59	302.76	299.91	304.01	305.85	301.72	304.1	300.17	306.83	303.05	301.75	300.31	303.76	304.39	306.78	302.44	300.87	302.45	301.8	304.64	301.89	301.18	302.47	302.89	301.72	301.7	300.62	300.19	302.8	303.49	300.41	304.57	300.25	304.33	301.73
295.64	296.31	294.3	296	292.35	294.05	294.71	294.93	297.63	294.89	291.5	296.98	295.84	291.32	293.82	293	296	295.24	297.01	295.04	295.54	297.23	298.46	293.64	295.01	295.6	296.81	295.74	294.74	298.1	293.92	298.68	296.13	298.92	294.17	294.36	296.34	295.35	297.62	294.98	296.77	291.33	292.52	293.96	295.47	295.72	294.31	296.88	295.15	293.83
309.08	313.64	314.76	311.4	307.35	313.53	307.11	308.05	310.33	312.15	310.8	310.13	312.53	311.6	313.33	309.53	311.9	311.06	309	309.42	309.48	310.54	311.44	312.15	316.26	309.35	314.26	310.2	311.69	308.85	310.03	308.65	309.15	312.15	309.64	312.78	311.79	307.43	311.02	309.56	311.25	306.06	310.91	310.14	312.2	310.83	307.23	311.53	311.3	310.38
305.17	308.19	309.73	307.58	307.85	306.83	305.39	304.24	309.37	304.44	306.66	306.32	304.05	308.45	304.88	307.4	304.47	308.3	303.84	307.6	306.34	304.13	308.14	305.79	304.63	305.16	307.87	306.12	305.75	306.26	305.93	307.8	310.82	306.44	308.89	308.59	310.22	302.43	306.87	306.59	305.48	310.97	304.67	303.31	303.9	306.32	307.72	300.29	305.59	309.02
321.49	319.19	317.2	320.71	315.37	319.61	317.92	317.94	319.6	321.76	317.46	317.05	318.46	317.37	316.29	319.19	319.15	320.3	319.39	317.81	317.95	316.14	318.49	320.74	315.58	318.84	317.28	316.7	319.43	318.69	320.16	317.39	317.46	316.57	318.84	315.47	316.95	314.91	318.36	320.92	314.85	321.28	316.1	317.74	315.99	321.08	318.37	321.44	317.25	316.59
310.02	309.05	314.01	313.69	310.44	309.98	310.17	309.81	308.81	309.71	305.95	309.9	313.69	310.45	310.97	312.24	310.34	311.74	308.18	312.73	309.56	309.77	308.04	310.85	310.93	308.46	310.75	311.12	310.31	311.51	308.29	310.73	310.32	308	309.27	313.61	309.38	312.85	312.7	309.74	311.58	310.29	309.67	309.36	309.54	306.83	311.55	311.38	311.87	310.72
307.33	306.83	306.4	306.62	307.47	307.65	309.41	307.47	307.6	304.61	305.56	305.49	303.69	305.63	303.6	305.12	304.71	305.35	308.2	306.36	304.89	306.36	303.74	309.42	307.31	308.68	305.18	307.31	304.46	308.78	306.57	312.28	308.45	305.27	307.39	304.76	307.7	302.36	308.35	307.47	309.76	307.41	307.2	306.46	308.96	305.63	307.63	310.78	306.13	306.46
300.63	303.07	306.4	303.3	306.01	304.13	302.95	303.92	303.28	304.36	300.06	302.68	302.94	300.72	306.02	303.63	302.82	302.73	301.05	302.46	304.5	304.88	304.68	304.24	300.35	300.77	303.33	303.49	306.81	305.96	302.88	303.41	307.27	301.61	306.64	304.86	305.46	304.54	304.26	304.28	302.29	301.56	300.25	301.74	307.51	303.88	305.49	303.83	303.91	305.28
297.08	298.08	298.27	296.2	296.18	301.21	294.03	295.08	292.69	296.49	293.18	294.67	295.82	295.23	298.2	298.18	296.61	296.54	296.6	296.64	295.68	295.79	297.79	295.72	297.04	295.12	299.25	297.38	296.97	298.1	300.34	298.16	297.37	300.67	297.5	298.16	297.96	295.69	295.06	298.1	296.25	296.51	294.25	299.79	297.4	297.62	299.31	300.99	293.99	296.99
298.65	295.41	296.98	295.15	294.93	298.39	297.51	297.88	294.32	295.16	291.86	295.68	294.09	294.43	297.53	294.83	295.36	297.69	292.59	295.67	293.77	295.39	294.62	298.65	294.58	297.56	297.25	293.39	293.83	290.07	296.19	293.29	292.91	295.09	294.63	295.43	296.15	298.46	295.62	293.65	299.61	294.45	295.73	294.53	298	295.11	295.35	293.25	296.11	292.59
314.2	314.78	313.13	316.54	316.88	316.66	314.98	315.54	312.8	313.42	317.26	317.57	312.99	318.03	312.73	314.93	313.32	314.76	315.02	313.82	315	315.31	315.11	315.28	316.59	308.66	314.05	314.93	313.88	310.07	316.39	315.04	316.1	310.55	316.76	315.77	314.81	316.02	318.15	313.29	316.25	314.13	313.9	313.61	313.49	313.12	313.73	311.67	315.28	316.04
302.08	303.61	305.31	303.97	303.44	302.65	303.26	301.43	303.73	304.05	305.14	304.94	305.05	304.17	297.06	304.3	305.03	301.97	301.63	303.65	302.84	305.16	302.2	303.37	303.19	305.14	304.54	302.16	304.58	306.61	300.93	301.33	303.72	304.13	301.28	301.27	301.24	305.27	300.37	305.69	299.93	307.13	304.91	306.5	300.9	305.14	303.79	301.56	303.5	303.31
305.31	305.57	302.77	305.79	307.54	304.05	305.5	303.65	303.21	306.71	306.4	304.31	302.76	302.83	308.37	304.46	307.25	303.13	306.86	304.93	302.42	303.27	305.04	300.99	301.42	306.97	303.73	307.35	302.69	308.21	305.41	303.92	303.23	301.14	307.11	305.27	307.38	306.15	304.91	304.29	305.21	308.81	304.39	303.57	305.16	300.41	306.55	301.58	304.64	304.68
296.92	295.14	295.98	294.45	296.28	293.04	296.28	295.8	295.66	291.76	292.38	297.14	295.12	294.23	297.47	295.02	295.95	299.54	296.04	296.01	294.12	298.33	296.57	292.17	297.52	295.81	297.79	294.75	293.62	294.75	297.93	293.06	293.61	296.17	296.53	295.57	294.94	297.94	296.02	291.21	296.95	293.78	294.49	298.78	295.31	297.83	297.39	294.87	292.69	296.84
311.34	305.16	309.98	308.5	309.4	311.95	306.93	312.34	307.98	313.59	306.27	312.94	309.07	310.55	306.29	307.64	309.88	310.09	311.09	310.74	308.78	311.13	312.69	313.16	310.06	310.59	309.87	310.3	309.72	309.53	309.61	308.54	308.28	311.07	309.59	309.16	310.1	314.38	306.83	308.99	312.25	310.93	308.65	307.7	313.15	309.08	313	310.5	310.48	305.79
317.68	312.62	314.38	317.06	316.11	316.67	314.99	311.8	318.71	316.4	311.94	316.4	314.7	314.01	316.21	313.7	315.03	316.66	318.6	315.74	317.53	314.6	317.73	313.86	312.77	313.47	318.21	313.96	316.05	318.06	320.3	316.76	314.64	313.44	315.8	315.15	313.95	316.18	317.44	318.08	313.45	315.64	312.67	315.78	316.69	315.06	317.82	316.24	316.81	316.69
311.96	314.71	314.6	315.97	314.57	315.68	314.71	313.75	317.38	314.15	310.11	315.94	313.04	314.92	316.19	318.23	316.19	312.99	314.36	318.01	313.16	312.93	312.67	312.78	316.73	313.12	315.66	316.57	316.05	318.62	314.17	317.7	313.43	316.65	316.99	314.51	314.09	315.66	314.78	313.7	314.91	316.87	314.14	318.92	310.97	313.9	315.68	315.98	313.74	318.57
313.55	313.58	315.98	314.46	313.49	315.65	312.05	312.88	315.02	318.26	314.44	316.01	313.84	313.94	315.75	313.7	313.04	314.62	311.89	313.3	314.56	313.93	311.63	313.31	316.31	315.97	312.85	313.76	313.67	316.71	312.99	316.15	313.21	313.51	317.17	314.14	313.24	316.84	310.92	314.58	315.53	313.69	317.2	317.07	318	312.8	316.09	316.01	316.51	314.02
306.97	307.21	303.01	302.79	306.3	307.22	307.84	305.8	304.96	304.39	305.48	306.55	306.14	307.69	305.26	304.6	303.19	307.58	304.45	306.75	305.4	305.86	306.58	309.13	306.75	304.35	306.54	305.96	305.4	302.19	306.1	309.35	304.46	302.45	306.21	302.69	303.37	306.84	304.54	303.83	310.81	303.86	304.84	303.05	307.54	308.11	303.22	306.93	304.97	301.3
315.27	312.76	320.47	314.68	313.33	315.47	315.77	316.55	316.25	313.83	316.03	314.07	317.73	310.95	316.93	314.15	315.54	313.61	314.61	315.41	313.32	315.45	314.96	317.18	316.18	315.39	314.37	311.79	312.76	316.14	312.47	316.22	314.7	315.84	310.65	314.89	315.49	314.87	316.81	315.65	312.21	316.24	316.44	317.07	316.33	315.95	316.12	316.25	315.72	319.24
315.07	317.34	310.09	313.22	312.19	313.63	316.21	312.3	313.41	309.41	313.38	313.1	311.06	313.47	310.97	312.53	313.1	309.06	311.79	309.97	310.93	310.38	315.07	309.07	314.15	313.24	311.52	311.13	309.83	313.95	312.18	313.69	308.08	313.5	310.16	314.07	311.41	309.67	317.24	314	310.15	312.11	310.24	315.85	313.35	314.09	309.06	311.28	314.97	311.22
325.32	324.26	326.81	324.02	326.22	323.11	323.85	321.77	328.17	325.05	323.57	322.64	323.54	322.44	328.66	327.2	324.56	324.72	322.9	324.4	324.81	324.6	320.74	323.4	326.92	327.31	326.54	326.03	322.08	325.19	327.36	324.51	323.19	325.88	326.35	322.18	324.57	328.46	323.5	324.48	327.83	325.64	325.68	326.32	324.04	325.07	323.43	323.37	326.61	322.79
330.84	327.79	327.48	325.67	329.83	329.64	330.53	329.64	329.93	324.2	328.33	326.53	326.29	330.38	326.25	328.35	330.02	328.97	324.91	328.05	329.71	328.23	324.81	328.58	330.99	324.88	325.02	325.99	330.09	328.58	328.28	328.59	329.64	331.35	328.04	331.41	324.66	326.16	327.2	323.51	325.22	328.62	327.03	329.64	327.94	326.78	327.77	327.66	330.11	330.13
312.29	314.21	312.83	310.97	313.72	312.31	315.54	313.05	317.03	312.4	313.15	311.7	310.43	311.43	310.72	313.17	312.5	309.88	313.84	317.14	318.04	310.17	311.85	316.71	312.87	312.5	312.4	316.45	311.81	312.85	312.94	313.27	309.21	315.26	312.46	311.3	313.23	314.72	313.36	311.76	312.39	315.26	311.4	311.39	318.55	313.39	314.77	316.79	314.33	312.77
317.95	315.76	317.75	318.02	317.81	317.69	317.9	316.77	317.5	316.84	318.07	320.06	318.11	315.55	318.67	318.71	316.65	319.05	317.19	315.98	316.67	317.75	315.13	319.13	319.16	319.46	317.98	316.05	314.97	317.63	320.03	316.83	318.17	310.47	317.47	319.4	315.89	318	314.65	317.33	318.02	315.47	319.25	316.97	317.54	317.35	317.28	316.7	316.38	317.67
303.81	305.48	305.19	302.92	303.34	305.05	306.24	301.04	306.11	303.7	306.26	302.18	304.18	303.8	306	299.78	301.47	303.22	299.22	300.36	304.18	303.71	305.39	302.88	302.72	302.64	304.78	305.45	302.67	301.57	302.74	302.37	304.32	305.57	302.11	304.45	306.67	306.28	306.51	305.85	302.04	303.93	303.45	303.7	304.27	302.81	305.96	304.53	306.99	302.38
312.08	309.66	305.69	311.86	311.25	310.76	315.41	313.01	310.09	309.6	307.96	308.59	308.59	308.29	311.31	312.66	312.42	307.12	311.62	310.82	309.99	310.1	310.82	310.66	313.92	312.39	309.99	307.47	308.98	313.3	308.5	309.63	316.24	312.86	311.85	315.55	312.16	309.91	308.14	310.08	311.59	312.27	309	307.96	310.44	312.26	308.82	307.99	307.24	311.35
302.85	304.73	303.77	305.48	307.54	308.52	309.14	309.33	307.26	304.85	302.3	305.19	304.53	307.7	309.42	305.52	307.69	305.77	304.89	305.37	306.58	305.79	303.88	306.04	306.08	304.31	307.6	309.56	308.13	304.41	310.17	308.13	304.62	304.93	308.79	304.82	306.84	303.6	306.18	308.34	304.86	305.31	306.05	303.12	303.54	305.62	307.34	304.5	307.28	305.47
299.91	300.77	299.96	299.43	297.59	301.81	298.55	303.25	299.01	297.83	303.41	298.72	298.89	298.8	302.67	302.45	301.79	300.96	305.56	302.76	296.64	304.47	300.84	300.84	302.04	303.14	302.14	300.05	298.25	302.16	302.54	299.07	301.55	305.84	300.9	300.95	301.34	300.24	305.75	299.53	299.05	302.89	299.74	301.43	303.71	301.6	300.86	301.91	297.1	299.03
306.18	308.95	307.75	309.14	309.39	310.73	305.77	306.44	307.96	305.23	309.23	307.25	305.55	311.12	308.23	306.01	308.7	309.19	307.35	309.73	307.81	306.72	308.04	307.24	309.18	306.48	308.74	307.99	307.63	307.75	306.94	306.8	309.7	307.47	305.2	306.18	303.77	307.51	309.07	304.41	308.36	306.03	306.49	304.26	305.37	306.73	309.9	304.44	303.24	307.21
303.17	303.02	305.21	302.34	306.7	306.31	303.5	302.56	306.45	306.65	308.19	303.58	304.53	300.85	302.99	303.24	301.32	301.84	302.59	305.35	301.15	304.13	302.54	306.12	305.74	301.84	303.53	303.46	307.12	303.14	302.42	307.07	304.59	305.63	304.11	306.74	300.13	305.88	302.95	304.39	303.79	304.33	303.63	305.26	305.38	301.67	305.94	305.54	306.38	301.81
303.3	298.78	297.87	300.11	297.4	301.52	299.96	300.81	298.86	303.43	296.71	300.91	299.02	297.01	297.49	298.48	300.34	300.78	304.15	302.16	303.77	302.25	301.3	299.51	299.39	298.31	300.07	301.31	301.02	301.13	303.28	301.85	299.65	301.97	299.29	302.32	298.98	300.48	302.16	303.13	302.11	302.7	302.2	295.88	302.43	299.84	298.64	298.97	300.86	298.46
310.34	314.81	311.85	313.53	311.77	312.16	316.41	317.56	313.35	314.95	314.24	310.3	311.79	309.86	314.17	310.5	313.31	315.88	319.16	312.56	313.2	311.38	314.87	313.7	311.8	311.08	314.54	309.92	315.09	312.08	310.3	311.88	313.97	311.41	313.53	313.51	316.98	313.64	310.29	314.67	316.48	314.35	314.43	312.93	313.21	313.87	312.52	320.59	312.66	312.22
305.22	299.76	306.71	301.33	304.02	303.32	302	301.82	300.91	301.63	305.46	304.1	303.71	303.26	307.62	306.25	302.31	305.67	304.96	307.34	301.28	301.44	306.42	304.08	304.64	303.34	302.76	308.56	305.87	305.07	301.57	306.82	305.32	306.29	304.22	303.55	305.21	302.86	305.88	302.54	303.83	305.85	301.84	304.46	300.85	305.36	302.9	303.1	304.85	305.33
314.41	315.24	317.58	317.2	314.12	312.01	312.64	312.97	314.17	312.75	312.99	315.17	313.37	311.01	316.11	313.48	313.09	312.42	318.73	314.08	310.38	313.68	318.07	315.31	311.94	313.43	312.66	313.45	313.28	311.93	314.68	310.01	313.93	312.87	314.19	313.37	310.08	309.05	311.47	310.71	314.13	311.11	313.9	316.22	314.32	313.89	312.87	313.91	317.82	312.87
320.27	318.7	317.84	315.09	319.02	316.79	316.78	316.79	317.73	318.32	315.26	321.23	315.21	321.54	319.49	315.13	316.02	314.7	315.96	313.91	314.42	315.7	317.61	316.9	322.63	314.34	316.73	317.56	319.73	314.09	320.9	313.79	319.71	318.88	321.41	314.3	317.01	315.64	315.75	318.89	315.81	317.21	316.24	321.13	316.27	316.78	314.7	319.46	316.97	317.24
316.26	315.08	315.46	316.62	313.68	318.55	316.49	319.08	320.22	317.47	313.38	321.85	315.3	318.24	316.96	321.68	315.15	315.1	313.63	313.44	317.84	315.03	315.55	315.27	313.45	320.81	315.75	318.34	320.01	317.9	315.98	316.03	314.37	317.22	317.38	317.96	320.26	313.87	320.54	313.63	318.35	318.42	313.19	320.39	316.72	320.2	316.46	315.1	319.76	318.81
299.47	303.23	302.15	297.54	297.69	300.4	300.24	302.21	302.18	299	302.36	299.46	304.02	303.3	303.19	300.71	300.71	300.26	300.42	305.37	297.91	300.83	297.79	299.79	304.03	302.51	302.63	303.48	300.33	297.8	303.51	301.05	304.06	302.25	304.33	300.84	301.83	302.57	301.99	305.29	302.02	297.04	297.62	297.69	302.47	295.15	302.27	302.2	302.6	298.28
317.89	315.6	313.84	316.03	317.03	316.07	314.75	313.23	319.21	318.51	315.65	312.48	310.15	316.74	314.29	315.35	311.63	314.2	316.43	312.05	314.29	310.45	317.27	312.67	314.18	316.37	311.84	316.01	316.66	316.39	315.88	316.81	316.41	313.86	315.92	315.72	312.83	314.04	313.62	314.72	316.68	317.19	317.58	315.35	312.07	315.44	313.93	311.51	317.67	311.06
294.89	293.8	293.07	293.8	294.59	296.9	295.04	292.71	296.73	296.71	291.76	293.99	293.9	298.07	297.77	295.23	294.08	290.43	298.01	292.56	294.82	296.91	293.76	295.26	289.79	293.28	293.69	298.67	293.65	295.15	296.33	297.65	292.36	295.61	296.63	294.18	295.25	295.49	297.26	295.89	294.18	294.92	293.92	295.26	294.44	294.13	294.32	295.96	295.44	292.81
305.77	307.42	307.28	308.92	309.92	302.19	310.13	305.59	308.09	305.34	304.7	308.09	305.21	305.93	304.77	307.57	304.64	305.61	308.07	305.26	307.26	310.4	308.05	305.99	304.33	304.3	308.02	308.17	304.68	308.07	308.26	304.59	311.8	306.67	306.31	303.88	303.88	306.52	304.62	306.32	308.36	306.42	307.69	306.42	299.78	306.23	303.7	306.85	307.63	305.08
304.96	308.12	307.61	308.01	305.74	305.73	307.31	310.23	306.94	307.5	308.81	306.24	307.23	303.61	303.53	306.27	306.31	303.53	307.4	306.59	304.07	306.7	307.36	305.18	310.05	304.58	309	301.96	305.55	308.85	308.33	305.2	306.27	305.04	308.3	305.37	306.37	303.73	304.31	306.58	308.23	306.55	307.16	305.87	307.29	302.65	304.17	308.57	305.85	305.49
305.27	305.69	302.78	304.48	304.12	308.34	302.63	305.26	304.72	303.49	303.64	301.11	303.81	308.04	307.07	304.76	304.93	302.67	302.36	302.33	304.65	303.69	304.31	303.83	303.26	303.89	302.59	303.73	303.91	305.62	303.11	306.22	304.7	306.65	304.35	305.22	301.39	301.44	302.33	304.83	302.9	304.55	306.4	301.28	302.72	304.55	304.7	301.82	301.77	302.81
317.33	317.4	323.44	319.17	319.84	320.07	320.35	316.98	314.5	319.99	317.57	321.26	316.78	322.2	316.32	315.57	318.8	315.99	318.3	315.99	318.32	318.41	318.84	319.2	319.44	319.3	318.99	318.25	320.62	318.45	319.47	318.49	319.9	320.96	321.26	316.03	321.33	317.57	321.89	319.97	319.8	318.93	319.31	315.91	316.88	320.29	317.87	323.25	318.21	320
308.09	305.4	308.97	308.91	304.44	306.46	306.43	307.71	304.94	307.48	304.61	308.8	310.02	311.09	306.38	307.05	305.69	305.58	305.56	308.15	306.28	303.18	309.76	308.74	304.11	307.39	306.65	310.92	304.56	309.54	303.96	304.3	308.42	306.51	309.05	308.57	307.35	305.68	307.23	306.83	305.06	309.28	307.48	303.97	306.26	307.14	308.63	304.54	306.76	305.04
302.25	302.4	304.92	303.87	301.76	305.99	299.49	298.34	301.09	304.13	304.49	303.42	303.12	301.72	304.61	304.69	301.83	302.24	304.7	302	302.08	302.55	297.9	307.39	303.94	302.41	301.72	300.28	303.91	301.18	300.33	301.59	303.72	304.45	301.63	308.49	305.08	303.53	304.88	306.17	304.35	306.44	304.58	304.41	302.93	296.96	304.33	307.99	306.46	302.11
307.99	305.73	306.57	305.48	304.04	305.11	307.22	304.74	306.53	305.16	300.32	307.5	304.3	305.77	304.25	303.16	305.7	304.1	306.17	309.35	303.45	308.29	305.67	303.41	301.14	307.31	307.91	302.77	309.08	301.29	303.28	304.58	303.06	306.94	304.57	310.01	306.03	302.42	304.73	303.5	299.66	305.66	305.91	303.89	303.78	306.28	304.64	305.37	304.31	305.31
312.17	313.75	313.2	312.37	307.34	312.2	309.48	311.66	312.18	309.51	311.52	312.82	308.84	313.09	307.19	310.06	313.83	308.3	309.31	307.37	306.64	304.95	312.01	307.95	311.17	311.69	310.78	310.62	312.23	312.87	310.91	312.37	312.38	315.23	311.09	314.85	311.09	310.87	308.49	309.56	306.29	309.74	317.71	309.58	312.69	312.86	310.11	313.38	311.4	311.57
313.2	316.28	317.19	316.35	314.62	313.96	313.47	311.45	316.08	314.18	318.31	315.31	317.71	313.03	316.27	316.46	314.25	316.54	315.95	316.97	317.3	317.03	313.74	314.95	313.61	311.53	314.56	317.24	314.11	314.24	313.88	315.33	318.35	315.23	315.43	312.6	314.54	312.27	312.01	313.34	317.17	316.16	312.21	313.24	315.94	315.39	316.01	313.54	315.83	316.08
319.66	318.75	317.89	315.45	316.01	317.78	316.39	315.52	320.58	320.24	321.46	316.96	320.89	317.84	318.83	316.29	321.13	319.26	318.18	318.16	316.94	317.9	318.44	318.96	318.12	321.58	319.72	320.62	316.35	318.69	318.26	320.5	319.93	321.33	320.63	319	319.26	317.41	318.53	313.69	316.49	315.82	317.53	317.56	317.18	319.33	319.15	316.12	317.79	316.97
313.62	313.4	311.82	310.45	310.18	314.92	311.87	313.95	308.68	318.09	314.09	311.35	308.43	312.85	309.83	308.5	314.44	314.28	313.79	312.15	309.54	311.66	313.33	308.29	312.21	311.08	314.08	312.68	316.11	313.66	315.24	309.79	314.12	314.08	312.94	308.72	310.5	312.85	314.09	314.23	311.36	311.21	310.77	312.38	312.49	313.07	311.01	310.48	312.31	311.57
295.15	294.56	295	291.6	296.07	292.23	291.74	293	291.93	292.79	295.26	297.59	293.45	295.43	295.95	294.17	293.15	292.42	290.68	294.66	296.24	293	293.71	297.17	295.17	295.03	293.26	296.39	294.09	292.49	296.43	298.51	294.92	295.08	293.01	292.71	293.51	293.62	295.8	295	298.65	293.97	293.61	289.83	295.35	293.48	294.78	293.02	293.31	292.12
300.81	303.16	305.37	301.65	300.85	304.79	305.48	304.11	301.34	300.4	307.19	299.33	305.55	304.87	301.39	303.44	300.77	305.87	303.25	302.19	303.78	306.8	303.39	304.38	306.27	301.58	299.37	301.43	305.68	303.03	304.5	302.99	301.2	301.97	303.73	307.48	302.18	303.34	303.65	301.88	303.23	303.71	302.51	303.98	301.54	300.75	305.05	307.32	302.04	305.63
314.78	316.83	314.93	316.34	316.07	315.08	316.19	317.99	318.23	314.9	315.13	321.52	316.07	316.81	318.21	318.04	316.5	317.63	314.87	317.24	316.73	314.81	317.89	314.24	316.16	317.85	319.09	317.05	319.5	317.72	317.96	319.22	317.64	315.5	316.79	316.31	319.1	316.27	316.85	316.66	318.04	313.81	317.14	312.92	318.55	313.98	316.17	316.76	315.33	319.17
312.07	315.43	315.25	315.61	316.52	312.56	312.26	310.67	317.13	315.89	311.6	317.08	317.06	315.78	313.47	319.44	315.53	315.96	315.57	315.75	317.98	314.85	314.61	316.75	316.8	313.5	316.92	315.23	318.42	310.78	312.53	314.94	314.33	312.37	315.7	314.86	317.12	313.28	317.51	313.34	317.01	316.1	314.95	314.14	316	314.3	309.9	314.75	313.83	314.38
321.58	321.77	315.56	320.27	313.42	323.23	315.34	318.88	318.23	317.39	321.57	318.35	320.86	317.82	319.3	316.87	318.71	320.32	318.17	320.84	321.96	323.03	318.17	317.57	316.48	318.51	317.11	318.43	319.83	318.04	317.25	320.14	313.77	320.97	318.34	321.01	321.88	319.36	319.95	318.51	322.21	321	316.42	319.89	315.41	317.87	321	315.28	320.69	319.36
292.95	298.53	296.58	296.74	298.2	296.39	297.52	294.79	293.87	293.94	295.93	294.93	296.08	298.91	293.65	297.44	300.05	292.87	295.28	295.65	296.36	296.14	298.78	297.85	298.45	296.27	293.16	296.76	299.34	292.12	296.66	298.48	295.31	298.67	295	296.99	293.71	294.48	298.32	298.41	293.12	295.55	296.36	298.32	300.21	296.37	293.51	298.18	290.95	295.97
312.05	307.73	305.74	312.73	314.27	310.2	312.42	311.13	311.83	309.54	309.06	309.1	310.19	311.54	311.04	311.81	310.04	309.92	310.46	308.52	310.64	313.29	309.89	310.89	310.18	308.95	314.83	314.41	312.47	313.15	315.04	310.09	307.83	306.82	312.37	306.19	312.86	310.54	310.2	310	308.13	310.96	311.39	308.38	310.43	310.76	312.27	309.77	311.22	310.56
325.71	324.57	325.4	327.11	325.55	323.53	322.05	326.42	326.61	322.97	325.95	323.57	323.63	325.07	325.24	324.96	323.01	323.6	329.86	327.67	325.74	325	326.86	324.88	323.43	329.46	325.37	322.68	326.28	326.52	323.04	323.57	327.1	329.34	327.76	325.15	330.03	324.49	324.96	326.92	323.01	325.49	325.92	325.11	325.28	325.84	325.04	327.32	322.67	326.74
327.17	327.96	326.71	328.41	327.53	327.3	329.33	327.07	330.43	328.18	327.98	327.99	324.26	326.08	326.65	328.92	326.28	326.24	325.49	326.19	328.08	327.86	328.65	326.71	327.97	329.98	328.97	329.04	325.2	325.4	327.25	326.74	328	330.61	327.24	326.73	329.97	325.03	325.07	324.99	327.81	327.17	332.09	321.5	325.96	327.54	327.66	326.71	326.7	327.39
314.76	312.13	310.61	314.48	314.72	313.93	314	313.77	315.27	306.86	314.79	312.12	314.31	314.39	311.25	309.21	310.98	320.16	314.89	311.57	313.9	312.35	315.46	313.69	314.43	315.13	314.81	314.12	312.58	309.21	313.55	316.25	311.68	308.97	318.23	315.46	312.41	310.19	316.69	312.12	312.33	311.13	310.03	311.53	314.78	312.93	314.52	311.52	314.72	315.63
312.93	310.63	310.15	311.26	311.04	308.39	312.4	309.56	309.47	310.01	313.92	311.18	315.69	307.31	309.58	314.04	310.91	309.57	310.19	311.72	312.58	311.63	312.28	309.9	312.06	312.15	314.12	311.35	311.75	304.78	309.4	312.02	310.86	310.66	312.27	307.28	311.26	309.54	313.11	310.41	314.55	307.63	313.45	311.23	313.14	309.16	310.4	311.99	311.43	311.09
318.63	321.09	317.85	315.99	318.77	318.05	319.05	318.09	316.36	317.63	319.1	319.8	320.22	317.99	319.49	320.52	313.84	314.48	318.54	316.11	318	317.37	315.59	319.37	319.52	318.18	317.13	320.51	315.98	320.08	319.89	315.71	319.11	318.82	317.39	321.26	318.72	313.32	314.48	313.29	317.43	317.82	316.77	316.05	320.95	316.07	317.79	316.05	319.27	322.43
313.22	308.9	310.74	313.16	313.9	313.14	312.56	312.46	313.5	310.82	316.83	314.42	313.44	314.98	311.68	312.18	313.86	312.75	313.71	310.81	313.22	311.93	314.6	312.79	312.6	308.64	315.49	312.14	313.09	312.46	315.05	313.98	314.26	313.87	314.14	313.84	312.4	313.48	312.35	315.4	318.12	310.74	313.36	312.42	310.39	311.71	312	312.8	314.24	313.13
293.43	293.13	296.02	296.93	292.95	298.29	292.8	291.64	295.67	295.05	296.55	296.26	295.99	290.24	294.98	296.73	295.26	294.37	292.77	293.09	293.89	295.13	295.55	293.34	292.96	295.04	292.68	295.56	292.7	292.94	296.67	297.8	294.54	293.25	292.6	291.25	294.91	294.49	291.35	295.55	296.31	294.1	292.69	294.35	293.49	295.27	293.97	294.9	294.11	293.89
302.76	307.87	303.37	308.57	304.79	299.27	298.52	303.41	300.53	301.85	306.29	304.11	303.26	303.19	307.74	300.87	303.25	303.23	302.34	305.25	304.68	306.5	305.68	306.47	303.49	303.66	304.27	303.83	304.33	308.56	305.43	304.95	302.96	309.4	306.61	301.27	303.22	304.4	304.24	303.73	300.11	305.6	305.72	305.32	305.06	305.85	303.94	305.18	307.98	307.02
294.83	294.35	294.91	296.29	294.37	292.21	293.13	295.28	296.19	293.85	289.9	294.73	295.73	295.27	291.03	295.74	292.75	290.57	294.66	293.83	290.04	293.72	291.87	296.09	293.91	295.13	293.39	296.44	295.4	292.68	293.02	290.2	295.34	294.51	294.79	291.07	294.65	288.55	291.71	294.83	291.09	291.03	295.83	296.73	293.82	294.5	293.5	292.8	293.85	295.69
300.16	302.16	299.87	301.44	304.98	298.34	301.28	304.46	301.92	304.57	305.37	304.76	306.92	304.07	303.24	305.12	301.15	305.02	300.85	301.89	300.54	303.5	304.41	306.35	305.87	300.47	302.25	306.02	301.23	307.46	303.47	303.36	302.95	302.29	300.75	305.71	303.95	305.53	305.17	300.99	301.1	299.02	305.24	304.21	302.72	305.62	306.32	305.76	301.19	302.67
287.64	296.5	297.56	295.9	293.37	292.76	294.95	294.23	294.87	292.82	294.13	291.58	295.7	294.52	295.73	293.87	294.98	294.58	289.53	295.84	296.79	291.83	292.09	293.6	292.99	292.38	294.41	296.51	290.91	295.1	297.41	295.93	295.79	295.45	297.01	295.14	295.41	295.13	298.57	293.5	293.17	295.84	296.42	296.67	291.97	296.63	297.79	291.7	296.17	296.75
296.58	294.72	293.57	299.37	292.51	294.09	292.27	294.9	296.14	297.12	295.26	293.11	292.16	295.04	294.77	297.73	294.87	299.18	294.08	293.78	293.83	293.56	293.84	295.86	292.95	295.35	299.19	299.3	292.96	292.02	294.24	294.6	295.45	292.08	295.58	292.9	296.83	292.74	296.34	294.82	294.62	295.1	299.45	296.55	291.6	297.98	297.96	294.47	293.46	293.24
303.45	305.62	306.39	309.07	305.32	308.04	305.98	307.37	307	306.72	304.25	308.06	306.35	307.75	306.59	302.71	304.53	303.61	306.04	311.44	306.12	306.5	302.9	308.74	308.54	308.82	304.77	303.79	304.73	305.61	304.71	310.39	306.87	307.71	305.56	304.3	304.45	308.68	309.02	308.1	307.12	306.75	306.15	307.69	307.88	306.78	306.22	304.89	305.73	305.24
304.04	304.98	303.04	308.27	306.82	306.54	302.77	304.74	300.62	304.16	304.5	306.36	305.71	301.91	308.11	308.72	303.69	305.08	304.47	307.17	308.13	302.16	304.35	309.11	308.13	305.58	304.72	308.25	304.14	306.33	303.49	302.98	304.97	305.27	303.99	301.56	306.44	304.39	305.39	303.88	306.57	307.18	303.7	302.23	304.33	304.06	305.98	304.98	304.2	304.64
327.82	329.16	323.42	326.2	326.06	325.44	328.48	328.46	327.59	326.84	325.55	324.96	328.23	326.43	322.96	324.08	327.82	324.06	323.49	323.58	325.03	323.81	326.13	326.02	325.69	323.8	322.56	330.56	329.66	325.94	323.08	326.65	329.76	327.82	325.72	325.76	326.9	324.39	323.74	323.72	326.6	324.45	324.94	329.09	323.15	326.79	326.35	324.44	325.71	325.77
299.91	300.02	298.85	300.5	301.25	306.3	302.08	301.86	304.6	301.97	299.98	301.1	301.94	296.89	304.21	301.96	302.13	299.03	299.48	301.61	300.33	298.68	305.09	297.52	299.22	299.42	299.36	298.76	298.62	305.78	302.55	301.32	302.29	298.98	299.04	301.81	298.7	301.63	299.74	299.34	300.09	299.32	299.94	300.58	299.75	299.91	298.25	299.23	302.14	302.35
319.03	316.9	317.58	321.29	315.2	321.79	318.07	315.2	319.38	316.32	321.46	317.29	320.96	316.87	316.67	319.44	316.27	321.69	320.73	317.7	318.22	319.49	313.75	318.43	321.22	320.32	319.9	316.63	317.4	317.47	317.64	318.09	320.86	318.68	319.93	319.3	321.09	317.69	319.35	319.87	319.94	319.94	314.09	317.44	313.96	319.33	318.79	317.26	314.39	319.83
312.78	313.79	312.02	313.29	316	313.52	311.98	314.12	315.32	312.05	316.1	315.02	315.75	315.56	314.05	317.29	311.94	317.92	313.32	314.85	314.63	313.64	314.66	308.95	313.21	311.5	313.65	315.44	315	313.08	317.18	312.33	313.18	314.23	310.94	313.8	313.72	310.95	312.83	313.04	314.66	311.94	311.62	312.67	309.17	315.78	311.18	312.89	313.18	311.84
325.64	325.53	320.59	322.15	327.84	322.75	319.55	325.97	323.42	321.49	323.24	320.74	325.95	326.26	323.63	325.69	325.82	319.51	324.46	322.82	326.14	326.05	324.81	322.68	323.16	322.92	326.98	326.23	327.24	323.98	325.48	325.02	326.27	323.72	321.88	322.04	322.75	323.89	323.1	322.9	322.67	326.65	322.56	325.67	324.1	323.32	324.7	325.37	323.7	322.73
306.53	300.63	303.89	302.11	300.55	300.77	303.56	305.52	304	302.44	302.93	304.5	303.09	302.46	299.72	301.78	302.29	304.32	306.09	301.93	306.08	306.1	300.83	303.09	304.18	301.96	303.14	306.18	301.74	304.68	303.05	298.27	304.37	299.99	303.97	306.96	300.7	306.27	309.08	304.62	303.3	305.6	303.14	303.66	304.75	301.9	300.12	302.36	305.34	301.39
313.17	312.54	311.34	316.88	317.07	317.97	311.5	317.87	312.27	311.57	316.85	316.96	315.65	312.87	315.67	312.29	316.81	313.74	313.86	312.77	315.49	313.76	315.89	315.84	311.67	313.64	315.9	312.38	312.6	315.54	312.91	316.7	314.19	314.57	315.64	314	315.13	315.5	315.09	312.88	316.03	312.06	314.19	315.49	314.55	315.22	311.76	315.34	317.64	313.23
309.56	312.45	313.25	312.74	313.24	315.58	314.38	310.07	312.37	315.23	311.04	314.79	313.26	312.34	312.1	315.15	314.09	316.73	314.02	315.56	315.59	314.31	315.68	312.86	312.09	317.08	312.61	312.86	307.82	311.36	314.43	313.64	309.68	312.37	313.24	309.85	312.86	314.66	310.07	315.65	313.41	310.13	312.51	310.28	314.73	315.07	310.14	312.17	315.49	315.27
317.86	318.52	316.48	318.93	316.69	316.82	315.72	322.97	319.81	316.52	315.71	319.81	318.53	323.85	319.69	315.97	315.9	320.08	323.53	320.16	318.21	317.53	318.68	318.85	316.14	317.68	318.68	317.05	318.81	314.22	316.11	320.23	317.63	318.43	318.16	320.22	318.59	319.12	319.29	319.47	316	317.74	319.54	318.48	317.51	320.93	319.91	323.71	315.51	319.41
314.64	317.75	315.64	315.78	315.03	315.23	313.31	315.18	315.05	315.45	314.44	313.31	317.33	318.51	315.9	313.2	317.54	318.63	321.62	315.63	315.28	314.24	313.11	316.89	316.23	314.52	317.11	312.41	315.62	319.24	316.9	314.73	316.26	316.31	318.89	322.16	313.58	317.74	316.89	316.04	320.22	315.28	317.36	314.58	316.89	317.13	316.37	315.74	318.89	315.82
317.07	318.42	312.06	314.26	315.66	318.6	314.96	314.96	315.7	314.19	313.36	319.07	316.11	315.49	315.5	314.07	312.56	315.99	316.3	315.8	313.25	311.58	314.5	314.02	314.91	314.23	316.63	314.14	317.24	315.72	314.49	315.88	312.59	316.63	314.04	314.24	315.33	315.24	311.59	315.22	315.38	308.46	313.97	316.59	314.17	312.94	316.14	317.54	314.91	310.41
315	315.29	313.82	313.5	314.8	313.41	312.15	313.07	313.4	312.04	312.24	312.46	314.15	313.99	313.43	312.36	315.4	311.87	313.29	315.59	314.55	312.65	313.2	309.52	315.6	310.95	309.16	315.45	312.9	315.6	317.19	314.73	311.86	314.75	316.89	309.58	312.08	318.57	310.85	314.09	315.81	314.52	311.51	310.51	314.32	313.68	313.75	313.27	312.03	309.84
304.76	303.03	305.67	298.82	298.33	303.64	301.77	300.61	303.54	302.79	302.41	303.79	304.38	303.99	304.07	302.86	303.95	304.21	303.37	304.45	305.1	300.52	301.63	302.99	303.55	301.45	306.31	305.6	304.96	302.82	302.79	303.43	303.09	301.42	304.06	303.33	302.11	299.89	301.88	302.41	304.51	303.69	305.21	302.93	302.46	300.66	306.56	302.11	304.78	301.5
301.35	302.75	301.7	301.12	304.02	300.25	300.78	298.81	301.67	301.42	299.02	298.53	300.22	300.3	298.05	300.69	300.1	300.48	301.23	298.16	298.01	300.86	298.78	300.73	298.55	300.82	302.74	299.35	298.44	297.23	304.01	298.2	298.41	297.34	298.82	300.72	302.19	299.49	300.43	298.59	296.69	299.84	300.3	297.91	301.14	303.29	300.15	296.61	303.9	299.5
317.57	318.94	316.62	317.54	314.36	319.53	317.17	321.39	316.59	322.15	315.92	321.84	315.71	316.39	316.87	318.27	315.41	317.83	317.67	318.18	319.58	317.86	313.72	315.49	316.32	318.58	316.41	317.81	320.57	316.8	316.95	318.85	315.48	315.46	320.18	318.21	317.25	317.82	317.76	320.59	318.29	317.67	313.8	314.99	319.89	314.11	317.52	314.85	316.42	320.07
320.7	318.71	320.22	317.76	314.35	313.53	318.77	317.91	319.9	317.56	315.72	317.73	317.55	319.34	320.15	318.4	320.07	320.02	316.31	318.38	317.85	320.28	320.2	318.94	316.5	319.5	320.56	318.95	318.46	317.83	319.78	321.26	320.7	317.86	321.78	318.37	321.45	317.36	321.46	317.18	316.57	320.14	318.29	316.93	318.83	319.7	320.35	317.64	315.76	313.49
312.3	308.89	313.27	308.48	307.18	309.69	310.45	309.4	310.2	314.83	310.58	309.89	310.77	308.19	311.58	308.47	309.71	311.3	313.13	310.38	311.52	309.45	310.72	309	308.18	309.22	313.26	313.54	309.95	308.68	310.88	312.6	313.54	307.87	310.03	307.82	314.59	308.16	311.51	309.58	313.17	309.8	309.3	312.15	311.08	311.45	311.83	312.86	312.84	313.68
323.34	325.79	324.29	327.55	320.4	328.76	323.83	324.22	325.53	324.58	325.72	326.43	320.45	324.36	325.82	324.06	324.62	325.88	328.47	323.29	325.19	324.12	323.11	326.95	323.7	322.43	329.82	326.29	326.01	324.86	325.48	328.23	318.38	325.54	328.37	326.01	324.68	323.24	325.96	325.43	326.58	328.17	323.93	324.76	324.75	322.74	324.36	323.91	323.39	327.07
315.19	318.09	319.66	315.21	313.39	318.24	314.18	318.25	318.21	316.98	317.87	318.76	317.29	318.17	316.16	316.25	318.5	319.42	318.52	316.65	314.1	314.62	317.48	316.62	316.03	318.08	315.45	317.63	315	321.1	314.47	317.86	313.61	315.73	314	317.82	317.8	316.84	314.43	315.37	316.22	315.77	316.93	315.55	315.42	316.49	317.44	317.86	317.64	313.91
313.54	310.08	310.1	309.34	313.04	309.47	309.54	308.36	311.24	311.05	312.41	310.39	310.58	311.43	313.25	309.21	306.19	311.6	306.49	309.96	310.88	310.17	308.63	308.28	311.31	311.13	308.24	310.14	311.74	311.02	308.32	310.18	312.29	310.78	311.28	312.37	313	309.33	313.31	310.07	309.43	310.38	310.11	308.35	313.82	309.31	309.95	310.95	308.8	311.85
297.83	296.8	297.82	297.15	294.24	292.16	297.18	297.92	296.53	296.69	293.21	298.05	294.89	294.93	299.92	294.92	296.93	296.26	296.01	293.95	297.28	294.03	298.56	296.91	296.32	297.95	298.32	295.03	294.22	298.58	296.08	300.14	295.73	299.87	295.45	297.14	292.93	295.35	296.83	296.12	296.42	294.69	296.97	299.96	297.37	296.56	295.23	297.11	297.81	295.74
305.48	301.49	303.81	303.51	306.27	304.22	301.35	303.52	304.3	303.32	305.23	301.7	305.79	304.49	303.75	303.92	303.14	307.2	303.38	301.94	303.59	305.4	306.01	300.12	302	302.65	301.36	304.01	302.12	300.08	303.16	304.84	304.75	305.49	305.32	305.22	304.36	304.65	300.81	304.24	307.04	302.83	299.83	303.16	300.23	306.83	302.44	304.81	303.89	302.41
314.34	315.57	313.41	316.72	310.54	314.59	313.24	314.15	310.9	312.88	309.41	311.49	314.27	310.86	312.52	310.61	314.61	311.02	310.44	315.64	313.29	315.92	313.44	314.29	313.16	311.25	310.98	311.04	310.95	313.17	311.82	314.29	314.37	315.41	313.77	313.71	311.98	313.84	312.32	311.72	313.56	312.13	310.71	310.22	315.79	309.46	315.47	313.02	310.48	313.64
298.95	297.85	301.97	298.99	300.92	299.97	296.69	300.53	296.41	301.18	302.65	300.35	301.96	300.91	299.75	300.83	301.8	300.66	301.26	300.66	298.73	301.51	298.56	302.28	299.55	301.76	298.89	298.43	302.73	297.65	299.48	300.36	299.48	297.42	301.42	297.93	301.08	303.72	298.07	300.39	299.95	296.56	303.27	301.87	302.46	301.99	300.34	299.46	297.65	296.56
305.53	304.38	300.52	303.99	300.34	306.22	301.69	301.7	302.48	303.93	302.68	303.61	299.07	304.01	303.5	300.84	302.62	303.91	302.19	301.22	305.13	305.21	302.73	298.72	301.04	299.13	303.12	305.48	304.15	302.66	301.55	298.84	305.29	303.66	303.29	300.92	299.85	302.45	304.86	301.6	300.9	303.62	300.85	303.39	303.45	301.7	304.66	301.84	302.4	309.34
317.3	319.62	316.08	321.15	316.65	319.06	321.17	320.25	319.55	321.28	321.4	318.55	314.53	320.15	319.4	319.25	315.23	314.79	317.09	318.89	318.2	316.84	319.07	320.12	319.81	317.15	315.44	318.06	318.17	323.57	320.27	316.42	319.27	321.89	319.51	319.28	318.38	318.6	319.16	319.72	313.84	319.89	318.36	318.75	320.43	315.97	318.03	317.68	319.23	317.54
303.12	303.06	303.03	308.86	300.77	304.54	305.75	301.52	306.83	302.09	304.52	304.96	304.41	302.08	301.07	302.27	302.74	302.65	303.57	302.55	305.62	302.82	301.68	303.25	303.85	299.35	304.21	304.1	305.17	302.02	302.27	302	303.8	301.69	304.67	305.33	303.1	303.66	303.28	303.4	304.81	302	305.21	308.15	303.55	308.47	301.98	300.15	305.88	305.07
309.06	312.44	306.88	309.35	312.92	309.45	307.14	310.45	308.15	309.44	313.18	312.74	309.09	305.77	311.6	307.93	308.7	311.21	310.37	311.71	308.49	306.72	313.26	310.99	312.05	309.44	306.19	310.6	307.93	310.32	303.16	308.94	309.58	307.69	310.52	308.71	309.79	308.67	309.46	309.96	309.01	307.8	308.74	305.93	307.6	310.58	309.16	309.82	307.99	305.42
311.91	314.17	314.09	312.95	314.89	313.01	317.65	311.2	314.77	312.78	309.56	313.65	311.33	312.57	311.85	314.16	310.89	311.7	314.63	310.17	315.18	314.94	312.98	311.53	309.87	310.61	312.64	311.46	311.01	315.41	316.92	314.54	310.72	309.73	309.11	312.08	316.68	315.78	312.67	307.68	309.15	314.53	310.22	311.07	312.82	312.68	309.68	315.74	310.96	313.35
303.09	303.55	303.78	304.01	304.81	303.73	304.42	301.87	303.03	302.69	306.08	302.91	304.59	306.93	304.57	303.39	305.13	304.75	300.89	299.99	304.19	303.25	301.65	308.32	301.94	304.13	306.81	301.15	303.12	301.81	300.25	299.65	304.07	304.04	304.74	300.7	304.14	304.23	304.9	303.38	303.12	303.46	299.55	303.39	302.19	302.96	301.04	302.66	299.61	299.34
304.21	302.21	301.74	299.95	299.9	305.91	302.41	302.11	301.96	300.02	300.63	301.04	305.76	302.32	304.99	303.08	301.68	301.18	304.8	300.24	306.65	301.34	303.24	303.63	304.63	304.57	303.16	303.11	302.42	299.7	303.48	306.71	301.95	303	304.12	304.54	300.69	301.06	302.96	304.73	304.4	303.93	303.59	301.66	302.99	301.86	303.38	300.42	301.66	301.24
317.6	316.89	317.3	318.55	316.82	316.83	316.76	317.78	316.03	314.25	313.95	315.88	314.3	315.08	316.98	313.19	313.41	314.95	313.65	313.62	313.69	318.84	314.12	315.14	317	317.03	318.38	313.33	315.31	317.42	314.09	316.91	316.85	320.26	316.25	315.43	316.7	318.67	313.34	317.06	313.15	316.4	314.77	315.24	319.91	313.58	316.54	314.8	313.22	315.04
312.07	307.79	306.84	307.15	308.39	308.87	310.11	309.32	305.01	308.87	309.39	307.51	309.52	308.2	311.66	308.71	312.45	310.59	313.03	305.71	309.29	311.98	310.27	310.87	310.19	312.15	307.01	309.62	309.51	307.85	306.68	305.73	308.83	310.29	310.13	306.72	308.98	310.97	310.74	308.19	312.04	302.71	311.53	303.48	309.3	310.03	309.43	308.39	312.21	307.04
323.54	327.18	330.48	328.24	328.84	326.37	325.6	324.84	323.75	321.49	322.59	322.31	322.69	325.98	325.94	321.08	325.8	325.67	328.99	322.56	324.24	323	323.67	326.61	328.43	326.19	325.38	323.68	324.72	323.78	327.57	322.29	324.96	325.75	325.17	327.71	325.58	326.12	324.65	325.14	325.31	322.37	323.59	329.35	322.83	321.62	325.97	322.28	326.21	324.12
313.02	314.72	310.7	315.12	314.87	315.27	313.73	316.63	315.48	313.66	313.95	312.55	310.19	314.71	314.83	314.18	316.01	313.05	316.64	312.62	314.14	313.11	310.62	315.3	312.22	313.46	317.72	313.98	314.05	312.44	315.31	313.92	315.58	315.34	313.51	313.29	315.24	313.2	312.07	314.09	311.64	315.3	314.31	317.34	313.08	312.77	313.84	316.59	311.06	315.51
316.26	317.89	318.74	314.37	316.97	317.19	317.5	316.74	319.36	313.88	319	317.98	314.78	315.93	319.59	316.5	313.81	319.64	315.33	317.78	318.94	321.2	315.32	316.53	319.66	317.49	319.28	318.03	318.07	316.36	315.54	319.12	319.46	318.16	317.89	318.13	317.11	315.15	317.46	320.03	317.47	316.76	316.43	317.13	315.45	317.74	317.33	319.48	318.1	320.1
312.5	312.35	314.02	314.05	317.49	313.29	314.81	309.16	312.17	313.47	312.79	311.16	317.06	313.09	313.49	316.39	309.03	312.01	313.67	311.97	309.17	314.15	316.17	314.77	312.28	312.8	313.46	316.59	312.54	310.36	316.22	312.95	313.05	316.3	314.65	311.09	313.5	310.22	312.3	311.72	314.21	314.78	308.98	312.13	314.25	312.06	311.74	314.18	310.12	314.05
302.51	302.26	299.95	301.51	302.9	304.43	303.65	298.03	302.43	303.53	300.16	305.35	300.55	302.56	301.48	304.86	305.51	300.63	301.77	299.52	303.49	297.38	305	302.25	305.18	302.62	301.37	300.09	297.83	305.78	303.23	303.97	301.32	305.8	305.9	303.48	300.74	305.31	300.48	302.93	303.44	302.62	299.55	303.3	303.65	303.55	303.06	300.13	302.72	303.92
310.17	308.28	313.12	310.62	309.19	311.4	311.68	307	310.93	310.9	310	309.74	311.33	307.87	308.4	310.45	313.28	308.21	307.13	315.27	309.88	311.99	313.73	309.98	309.61	312.01	308.97	309.3	310.33	309.91	309.73	308.22	314.07	312.86	306.61	306.37	309.44	311.28	306.81	307.61	309.5	309.4	313.36	312.15	309.26	311.68	309.43	312.57	310	310.66
308.48	304.46	309.28	306.88	307.01	307.05	308.61	307.67	307.19	308.78	309.77	311.95	309.81	308.61	312.89	310.69	308.17	309.24	310.61	310.88	306.3	311.77	311.43	308.58	307.5	306.79	310.55	309.34	309.48	309.1	308.92	304.69	309.55	312.31	307.21	307.1	309.5	309.16	308.68	309.78	308.87	309.91	309.5	308.13	307.5	306.86	312.38	308.09	309.83	308.59
306.9	304.02	308.05	304.83	311.51	307.57	308.4	308.79	307.06	307.41	307.66	304.48	308.94	305.19	306.14	306.59	306.02	304.95	303.94	308.8	303.14	307.04	306.91	306.57	309.79	308.14	305.01	306.17	305.74	309.59	304.21	306.61	306.8	310.11	305.23	307.29	307.97	309.04	310.7	306.29	304.84	308.97	305.77	308.38	308.41	304.54	309.33	309.02	306.6	310.47
299.39	299.3	298.47	300.08	295.21	301.39	297.85	300.63	300.57	299.42	298.03	301.52	300.36	307.21	300.98	297.49	297.92	300.06	303.15	302.17	298.49	298.9	301.35	300.6	301.32	297	300.01	298.96	300.78	301.17	301.95	300.57	299.13	297.63	300.18	302.9	301.9	301.44	297.14	299.81	301.64	297.54	300.74	300.16	299.99	301.51	295.66	298.53	300.86	297.68
306.81	306.58	303.36	303.02	299.37	303.96	303.62	304.93	304.24	304.81	304.25	303.64	302.67	308	302.95	303.5	307.2	303.27	308.19	303.58	307.3	307.93	303.84	306.72	301.73	305.65	307.33	307.88	305.53	301.91	303.18	306.65	304.78	304.5	305.66	305.76	306.8	302.86	303.61	302.01	302.06	304.43	304.4	305.07	306.78	305.4	302	301.72	306.93	304.07
313.66	310.72	313.32	311.08	312.59	313.6	315.78	313.23	308.47	311.26	312.76	313.49	310.31	311.75	310.23	313.82	311.3	313.14	314.5	312.05	314.73	313.91	306.63	309.64	312.19	314.59	309.02	314.94	313.56	311.74	312.52	309.82	314.05	311.18	312.37	310.16	314.63	307.67	311.39	319.25	312.78	310.67	315.92	310.32	314.52	314.57	314.73	310.64	313.77	311.8
305.35	306.92	304.85	305.48	304.48	304.84	308.09	307.46	302.73	305.95	304.53	308.4	304.93	307.57	304.48	301.02	306.92	303.98	303.71	302.74	308.08	306.47	304.73	302.8	306.41	304.45	307.58	306.7	304.61	303.4	307.98	306.41	304.1	302.38	305.41	304.92	306.55	302.89	303.11	305.92	306.72	304.41	308.14	305.84	304.32	307.28	305.57	308	304.36	305
313.06	312.98	316.3	309.93	316.99	315.43	310.39	311.93	317.58	317.48	313.04	315.27	317.25	310.91	313.22	311.64	312.15	314.19	312.81	312.22	316.43	313.7	313.3	312.3	316.86	311.77	311.6	311.65	311.95	309.88	317.32	312.96	312.42	312.13	314.19	312.55	315.06	316.24	313.14	315.95	311.44	316.2	312.4	311.39	311.55	312.14	313.16	312.44	313.95	317.65
297.34	297.07	296.5	297.97	301.18	298.58	298.05	297.09	295.93	296.86	298.16	296.13	298.24	296.18	297.22	298.1	297.92	299.64	294.28	298.41	295.86	293.71	298.91	295.9	298.21	294.75	299.96	301	295.03	295.3	297.03	295.07	297.26	294.65	295.33	292.9	300.43	299.69	296.09	294.28	299.21	294.24	297.05	297.29	296.93	294.53	296.69	300.02	299.06	294.8
321.05	320.15	318.04	318.54	319.47	317.93	319.57	317.46	317.85	316.2	319.71	316.8	318.64	316.76	317.75	319	316.91	318.71	321.16	315.59	318.95	318.81	317.44	319.66	316.41	320.25	318.34	317.06	319.12	318.13	318.78	320.52	318.14	320.45	320.91	321.05	316.75	317.27	320.84	320.73	320.76	321.86	317.67	315.69	319.17	318.1	317.38	320.11	318.94	319.65
312.62	312.03	311.79	313.65	310.37	315.62	313.18	312.78	314.55	311.69	314.33	312.71	310.87	313.72	308.62	314.2	311.96	312.57	312.56	315.05	316.1	316.09	311.83	312.23	312.66	313.98	310.82	312.93	311.61	312.03	312.33	313.33	312.23	313.17	311.87	313.25	317.06	314.29	314.4	310.83	313.71	311.08	311.3	312.14	316.45	311.81	315.31	313.51	310.2	308.25
315.94	315.32	318.27	318.29	313.93	320.14	317.83	315.74	314.12	315.19	319.26	318.36	314.36	315.66	315.63	315.34	317.77	314.49	317.54	317.07	320	317.22	314.08	318.71	317	312.44	315.96	316.62	318.53	316.29	313.77	315.54	313.49	316.74	317.2	316.8	317.63	317.09	314.14	315.21	315.12	315.65	319.24	312.69	315.16	315.3	314.38	316.91	318.87	317.54
323.83	325.16	328.94	328.88	327.28	325.17	328.74	327.57	328.23	329.25	329.25	326.63	327.76	324.5	328.05	326.36	326.53	331.04	328.21	325.77	326.61	325.53	328.39	324.12	331.35	326.79	329.52	325.99	327.2	329.82	328.73	326.5	327.26	325.97	327.02	327.76	325.35	328.66	326.8	328.01	323.77	328.42	326.84	326.58	322.35	328.77	327.38	326.4	325.23	330.88
322.88	318.62	319.72	319.86	320.68	315.93	317.9	316.04	323.18	316.92	319.9	314.58	319.34	316.91	318.76	322.35	318.36	319.01	320.8	315.18	319.81	320.12	319.08	316.04	319.17	318.36	316.71	317.54	317.68	320.19	317.33	317.16	320.3	320.61	322.2	319.73	319.68	319.65	318.85	319.21	321.87	320.51	317.93	318.93	320.09	322.63	319.78	320.61	317.23	319.19
313.18	313.6	315.3	315.56	314.71	314.77	314.93	315.32	314.55	315.07	317.12	316.86	313.4	318.63	314.63	315.39	317.58	316.19	316.43	312.07	315.54	314.67	312.69	316.06	315.17	316.23	314.3	313.34	310.89	314.36	317.62	315.91	313.24	319.13	315.84	313.17	315.87	315.74	312.84	316.1	311.5	312.56	310.14	312.39	314.79	313.28	312.09	315.45	316.79	313.68
331.2	329.96	328.85	331.14	326.76	325.42	329.89	327.28	328.75	329.83	325	326.31	327.27	327.2	328.72	327.88	328.84	330.17	329.2	329.12	330.54	325.82	327.6	329.71	328.74	329.8	326.65	326.45	326.93	329.41	326.77	328.68	327.51	329.02	330.73	325.83	328.7	331.67	326.05	330.03	324.36	327.79	327.42	326.08	332.5	326.92	326.69	322.86	327	325.59
312.77	311.14	314.81	313.16	313.11	311.16	313.93	312.05	314.95	312.73	309.2	310.28	314.25	310.08	314.41	312.76	309.2	310.47	312.16	311.62	308.38	311.3	311.06	311.87	312.13	313.57	312.51	312.03	311.57	315.5	311.15	313.77	312.81	309.9	311.1	312.59	311.46	309.34	315.21	313.02	311.05	313.09	314.69	310.68	313.77	314.57	313.35	311.19	310.63	313.08
300.23	306.78	306.73	306.59	305.3	304.22	304.77	307.29	304.19	304.68	308.14	305.94	306.2	306.07	301.42	303.09	300.63	302.38	303.37	305.67	306.37	303.7	304.04	307.15	303.72	303.23	303.98	303.98	302.93	303.57	301.03	305.27	302.54	301.74	304.55	306.16	305.4	302.82	303.84	303.7	303.88	305.03	304.32	305.04	306.04	303.21	303.42	304.52	300.05	301.97
295.09	295.96	295.19	295.22	293.64	297.59	294.28	297.72	295.11	295.71	293.6	293.71	295.54	296.24	294.85	294.46	296.2	296.74	293.18	296.09	295.72	297.22	297.94	294.2	294.09	296.11	292.76	293.92	293.99	292.52	295.06	292.19	293.98	295.91	293.16	295.82	296.04	296.38	296.29	293.8	293.73	296.24	299.61	295.3	300.11	296.56	297.06	292.5	296.35	293.01
304.91	304.8	307.95	304.72	305.31	311.35	308.44	305.38	308.8	305.52	304.27	305.23	305.05	302.95	308.69	307	307.31	306.24	307.55	306.23	308.31	306.46	307.21	305.14	307.9	304.94	306.69	306.03	303.64	302.33	307.32	307.81	305.11	303.85	303.59	302.6	305.64	304.45	306.41	305.44	302.77	306.15	305.76	302.54	303.8	306.31	304.24	305.35	303.91	307.29
315.69	308.47	315.14	313.01	315.08	314.29	315.99	315.03	317.8	318.22	313.4	312.34	318.21	313.06	314.97	313.98	315.47	308.58	316.96	313.75	315.21	314.26	314.43	315.48	315.39	318.41	314.77	316.97	319.58	319.25	317.62	313.39	312.9	313.59	313.68	313.77	312.82	312.97	317.12	313.58	312.34	316.09	312.82	319.68	312.96	312.64	313.9	319.53	317.69	313.05
315.65	314.74	314.22	313.37	310.7	311.21	316.02	313.54	316.72	313.64	314.83	315.8	312.52	315.24	318.72	311.96	317.57	314.6	315.49	314.1	315.33	316.84	315.62	311.73	318.11	310.26	315.02	313.96	311.37	316.18	313.82	315.74	317.87	314.41	316.43	316.71	316.08	312.96	313.65	318.62	312.48	314.43	317.46	314.44	315.17	318.47	312.36	316.33	313.94	318.27
313.29	315.26	312.01	313.64	312.12	314.22	313.96	316.98	311.88	312.79	314.27	313.68	312.29	314.44	311.82	312.21	309.01	311.16	312.15	314.7	314.51	315.15	313.2	312.73	314.95	312.84	312.94	311.02	313.58	311.42	312.72	314.8	316.94	312.08	315.58	313.14	314.17	310.64	315.66	316.91	315.09	312.66	311.37	313.06	312.54	312.15	311.46	312.53	317.41	311.97
311.79	311.82	310.76	307.4	311.53	309.39	312.05	310.9	311.19	310.01	310.91	311.59	312.72	307.33	311.25	310.33	310.57	310.2	312.28	313.61	308.89	311.66	308.85	312.18	313.65	312.52	311.32	311.52	306.76	312.73	312.3	311.55	306.66	310.82	306.77	312.24	313.58	310.8	311.06	309.44	307.43	313.5	311.97	315.03	309.58	308.46	308.35	311.98	309.58	312.34
293.27	294.93	295.39	295.14	293	296.27	296.24	296.48	296.91	294.16	296.99	297.29	296.95	293.93	294.14	292.91	296.81	295.32	293.58	294.97	295.07	298.97	294.24	295.21	294.02	292.46	296.17	292.99	293.37	293.49	297.51	291.96	297.11	293.39	297	298.58	295.42	295.6	292.5	294.48	297.46	293.34	296.4	293.72	293.26	294.98	294.27	295.4	297.64	292.99
304.74	305.84	305.46	307.02	309.35	306.45	306.93	307.46	309.17	306.24	306.26	305.63	307.04	305.2	306.5	306.23	303.65	306.26	305.98	306.85	306.25	307.48	305.83	305.43	307.42	309.04	306.19	306.44	307.97	304.98	308.02	303.61	306.03	306.16	303.89	304.07	306.01	304.1	308.26	305.11	307.63	306.04	307.9	308.45	305.43	308.81	306.24	306.35	306.27	306.18
318.58	315.86	316.67	319.38	316.98	316.56	315.9	317.85	320.59	317.29	315.63	315.72	316.19	317.69	316.63	319.05	321.4	317.77	313.73	321.36	317.2	319.26	315.02	319.38	313.99	318.32	316.08	317.37	315.61	317.96	319.78	322.04	314.22	313.46	317.23	317.4	314.41	322.33	319.44	315.54	317.17	322.49	317.57	319.8	315.47	315.88	317.1	317.54	317.34	317.44
291.45	291.42	293.2	293.22	293.12	294.03	293.22	296.79	295.55	295.41	293.69	296.39	295.36	292.65	292.67	294.71	294.33	294.82	295.64	293.55	294.13	290.88	296.74	291.77	294.5	292.9	290	292.84	296.65	295.88	291.5	295.39	292.61	291.91	295.73	292.15	294.52	294.69	292.69	292.8	293.24	289.82	294.41	294.77	293.9	296.7	294.9	297.14	290.19	293.87
315	313.25	312.88	316.37	313.03	315.43	314.02	318.61	313.67	314.5	314.22	315	311.31	311.69	315.47	310.58	312.89	315.95	309.56	313.21	315.02	315.55	312.57	316.13	312.21	312.8	314.11	314.41	313.58	315.55	312.54	312.54	314.23	310.94	314.66	309.75	315.97	312.48	312.17	315.45	310.87	311.08	315.91	311.29	309.33	315	312.99	312.76	310.59	312.82
311.87	315.37	313.93	310.51	314.48	311.14	311.01	307.1	312.29	313.4	312.98	317.34	310.81	311.62	314.14	308.14	311.56	311.63	314.25	313.69	310.25	308.29	313.36	308.24	310.98	310.88	316.87	311.2	313.16	313.01	308.02	313.85	312.74	310.4	312.73	312.55	312.49	312.25	315.89	312.79	312.74	314.33	311.67	312.69	311.76	313.3	311.11	312.67	310.37	312.15
300.1	303.78	306.13	302.45	303.31	302.75	303.46	305.72	302.84	301.58	301.18	301.37	304.43	299.36	300.58	296.21	298.65	303.72	302.69	303.93	304.16	304.99	301.58	305.35	301.87	297.17	308.03	299.84	302.69	307.37	302.76	301.12	302.37	300.85	302.84	302.15	300.12	298.68	299.95	300.59	307.1	301.35	306.17	299.24	301.42	302.62	306.89	303.02	297.05	301.99
311.97	315.75	307.21	308.13	310.52	310.12	309.81	309.93	308.5	311.34	311.49	309.97	308.22	309.73	309.48	311.28	314.17	310.8	309.69	310.51	314.04	310.19	314.82	313.72	312.62	311.79	309.08	309.6	309.52	314.33	306.74	311.06	311.27	313.87	311.1	309.58	314.01	312.33	309.34	312.91	310.45	310.93	308.03	310.72	310.4	309.55	313.75	310.26	315.89	313.33
292.25	292.31	291.97	294.31	296.03	294.69	298.7	292.26	296.81	292.22	290.27	297.72	295.43	294.95	295.91	294.96	292.73	294.24	293.24	297.17	298.31	295.16	293.25	294.4	293.26	293.81	293.32	291.1	292.88	295.37	291.2	295.36	294.56	295.69	294.46	293.65	294.49	294.77	294.85	295.62	294.02	295.05	297.11	297.39	294.11	294.29	293.75	293.25	297.28	292.72
310.05	312.95	308.05	311.2	305.96	312.47	308.26	309.64	306.1	310.39	309.21	307.24	308.49	310.92	308.02	310.89	310.01	308.86	309.61	311.2	307.8	305.18	307.42	307.93	310.37	310.01	307.36	311.54	312.09	309.48	309.04	313.92	308.84	304.73	310.24	307.54	310.62	308.24	304.3	309.14	306.69	309.18	306.85	313.49	306.49	309.87	308.61	308.75	310.53	308.06
300.23	303.44	304.45	305.32	303.99	306.04	304.7	301.53	300.14	304.71	303.66	301.41	303.66	299.36	302.8	303.88	299.5	302.61	305.25	306.98	303.02	304.45	300.04	308.14	304.42	301.2	304.3	303.43	304.38	303.32	306.45	308.41	307.48	302.95	305.3	306.84	301.61	301.67	303.77	301.59	303.89	303.38	305.42	301.29	304.61	305.04	300.69	302.38	304.18	308.36
306.41	307.07	304.66	307.22	306.01	304.64	300.58	308.16	305.92	307.85	308.26	305.54	304.71	305.24	303.32	311.53	308.19	304.69	307.92	306.52	309.17	305.95	307.92	308.44	308.75	303.74	308.72	306.95	307.38	306.08	301.32	303.84	306.19	306.96	304.79	304.78	305.59	307.14	307.61	306.36	305.21	305.31	304.13	306.25	306.33	306.78	306.95	307.51	303.22	310.59
330.54	330.24	326.4	325.79	327.77	327.38	326.31	331.35	326.84	326.68	325.94	323.97	324.96	326.47	326.96	328.66	329.75	324.46	327.67	327.65	330.61	326.51	328.43	329.45	326.11	329.5	328.75	325.64	325.89	330.46	329.18	332.36	328.11	325.77	324.54	327	327.26	328.65	325.23	323.62	325.94	325.72	326.94	323.69	324.22	324.33	331.59	332.48	324.85	327.65
305.71	305.29	305.23	302.92	302.67	305.4	309.07	304.53	302.38	304.98	301.54	303.88	304.23	306.42	302.9	300.1	303.36	305.08	303.41	306.24	301.68	305.23	302.19	306.26	302.21	306.74	303.18	303.44	306.05	305.34	303.53	302.96	301.39	303.52	303.58	307.44	307	301.89	305.89	302.95	303.53	301.5	305.98	305.82	305.17	300.88	305.78	302.26	304.16	307.7
306.79	305.52	305.27	304.32	302.95	305.88	302.93	305.41	304.78	306.09	306.64	307.33	304.74	300.54	305.99	303.49	303.57	303.93	306.86	305.03	303.73	304.12	306.36	304.54	307.59	300.88	304.68	306.3	305.43	309	302.03	305.13	299.81	302.16	308.63	304.75	303.82	303.1	308.57	302.68	304.94	303.91	302.35	306.17	301.23	301.49	305.72	303.4	305.28	305.75
305.29	306.45	306.37	305.16	305.95	305.64	303.71	305.48	302.3	304.45	308.72	307.71	306.53	306.82	306.86	305.21	305.09	307.15	303.74	304.36	305.83	304.3	302.76	307.83	304.99	306.7	307.14	307.44	304.67	307.62	306.87	301.38	309.75	305.92	306.43	305.73	305.61	303.86	307.98	304.18	305.9	302.86	308.2	305.22	304.86	307.77	305.38	305.74	305.26	305.49
302.33	297.38	306.33	303.04	301.62	304.82	301.27	302.52	302.59	305.18	303.9	304.53	301.87	303.59	303.57	304.36	302.09	306.97	304.73	304.3	304.33	302.27	303.16	306.34	303.69	302.78	304.85	304.02	303.93	300.79	306.05	303.06	305.03	305.24	301.01	304.88	300.79	304.52	303.28	301.58	307.68	304.55	300.73	303.4	303.29	303.86	303.46	300.4	304.17	304.19
296.79	295.35	299.07	297.39	297.11	300.65	302.42	299.25	295.47	295.03	297.22	294.34	296.9	298.1	300.56	299.03	298.79	295.91	296.03	299.52	296.09	297.2	297.87	297.73	295.77	295.67	293.99	295.94	293.65	299.01	293.2	297.02	298.36	295.66	295.09	296.16	297.5	295.42	297.06	295.72	297.25	297.23	300.52	295.08	297.7	295.22	300.38	296.82	297.2	294.61
312.51	313.47	311.54	315.46	314.13	313.05	316.04	317.46	315.46	313.05	314.91	316.22	311.92	316.58	312.63	313.67	312.9	312.3	314.1	317.46	316.84	313.16	308.62	318.26	314.5	313.67	315.05	313.33	313.96	313.12	314.42	316.23	317	315.46	312.79	313.51	314.91	314	315.05	315.19	312.41	313.5	314.93	310.22	311.01	313.51	315.14	316.12	314.25	316.41
303.11	301.71	304.86	303.74	306.77	303.14	306.28	304.18	303.81	304.17	304.05	303.13	302.9	307.34	306.67	305.07	309.84	305.57	305.33	302.39	302.98	304.33	304.89	305.62	304.75	307.08	304.98	304.27	300.96	301.37	303.81	301.23	305.13	303.69	303.69	303.83	305.86	307.18	303.86	305.56	303.13	302.91	305.24	305.93	305.31	307.77	301.28	303.26	303.8	302.58
295.5	293.91	295.47	294.26	294.21	296.13	293.71	290.79	293.72	300.37	294.27	294.05	292.04	290.4	298.08	296.3	292.36	296.05	289.94	293.81	292.54	292.85	295.18	292.07	292.55	293.66	295.47	295.11	291.88	292.91	295.33	294.29	290.89	293.12	291.08	292.9	294.32	295.31	293.52	294.81	293.17	289.6	292.56	295.8	294.5	296.73	293.63	292.41	293.8	292.16
324.48	321.81	327.72	322.02	325.92	325.21	325.3	326.02	322.82	323	324.04	326.76	322.15	321.91	328.8	326.97	326.36	324.17	325.2	322.41	326.22	321.9	325.47	323.3	325.63	321.69	323.1	327.03	323.49	324.49	324.09	322.27	325.28	320.93	324.14	324.18	324.5	324.81	327.85	325.12	320.09	325.02	327.37	325.11	325.71	325.14	323.44	324.86	323.37	326.68
321.02	318.7	317.9	319.3	324.4	316.14	319.96	316.28	316.67	320.33	322.25	317.75	318.23	318.46	320.54	321.84	323.41	315.06	319.51	319.83	317.56	322.93	317.55	319.43	319.93	316.35	322.44	321.22	318.04	319.58	316.07	316.56	317.57	318.28	324.61	315.72	322.39	319.24	320.02	322.05	319.34	319.37	324.08	317.51	319.23	320.34	321.02	320.01	320.02	322.86
304.29	303.85	308.67	305.81	305.65	303.7	304.03	308.24	305.75	308.9	308.15	306.37	308.35	305.94	305.07	304.72	305.46	308.66	303.66	304.69	303.33	305.05	309.58	307.82	303.61	307.68	305.34	307.26	307.21	308.57	301.43	307.01	305.9	307.94	305.38	308.28	304.73	304.09	306.95	302.21	307	305.6	307.9	303.14	305.44	304.11	307.96	305.52	306.78	306.1
295.73	294.46	297.12	300.45	300.46	297.3	298.41	296.05	298.91	294.04	296.68	296.34	299	296.18	299.39	293.83	293.87	296.87	295.57	293.03	296.72	296.74	298.73	296.73	296.77	296.13	293.99	294.57	296.37	296.74	295.4	295.53	296.22	300.2	297.54	298.09	297.13	295.5	299.49	297.79	296.12	296.07	299.29	299.78	297.18	299.03	295.25	298.63	296.99	298.88
312.82	315.46	317.16	318.72	314	315.4	315.32	317.49	314.52	318.42	314.38	319.74	314.36	314.49	313.32	314.05	316.15	317.4	318.44	311.77	317.72	317.06	312.77	316.48	317.36	315.95	315.67	315.2	316.77	318.11	316.34	315.06	313.42	317.46	318.94	312.95	316.28	316.7	317.38	316.43	317.81	313.15	315.86	316.87	314.52	317.93	315.91	315.81	316.93	316.87
305.41	303.58	301.25	302.68	302.29	306.45	303.82	300.36	305.89	305.18	304.7	305.93	305.74	300.44	300.6	305.85	303.58	303.53	303.36	303.2	305.39	303.1	305.39	302.25	304.1	303.2	302.78	303.48	301.01	302.55	305.22	307.37	306.14	303.74	299.33	302.62	306.22	303.78	303.54	306.82	300.3	305.06	303.16	301.12	304.25	303.35	299.45	304.69	301.36	304.75
293.92	294.94	297.73	295.79	293.06	296.94	294.93	298.85	297.79	298.61	298.48	294.18	295.94	296.69	297.53	297.76	298.02	298.04	296.68	295.91	296.71	296.52	299	295.27	296.64	297.55	296.14	298.71	299.63	295.67	297.07	297.42	296.82	296.03	296.41	294.57	298.63	301.44	298.06	298.42	299.51	300.37	296.75	294.94	296.49	298.83	295.32	297.1	297.47	291.02
314.15	318.9	316.3	316.03	319.94	316.59	312.18	315.38	313.98	311.11	317.36	320.83	311.94	314.04	317.4	317.73	315.96	314.67	315.4	312.6	316.51	316.14	313.66	316.21	316.35	317.4	316.52	317.54	320.87	315.12	316.39	315.42	315.98	316.69	315.2	316.58	315.06	318.65	314.92	315.69	312.82	314.18	313.21	315.11	317.98	317.03	315.84	315.42	313.25	314.12
299.35	296.34	296.44	296.57	297.41	295.23	297.89	299.24	298.08	297.23	293.7	300.82	296.69	296.37	298.44	299.29	294.21	297.36	300.17	293.11	294	296.52	294.45	295.8	293.98	296.71	295.46	296.22	295.8	298	297.2	296.66	296.67	297.27	301.05	298.31	297.18	294.99	295.99	294.15	296.59	297.06	301.09	298.02	296.51	297.01	297.29	298.68	296.22	296.74
316.71	314.09	311.75	318.68	318.56	317.65	317.33	318.41	314.03	316.83	315.06	319	316.39	316.71	315.05	312.88	315.02	315.57	318.52	318.48	315.07	313.48	317.79	315.09	316.53	318.65	313.64	316.67	316.61	318.41	316.61	316.67	318.41	316.49	317.65	317.62	314.11	314.7	314.21	320.24	315.26	322.47	315.41	315.26	314.91	315.98	314.94	314.11	315.73	314.54
303.33	306.68	305.28	302.24	306.92	307.04	302.23	305.03	303.54	305.4	305.93	300.07	306.37	305.28	307.29	304.92	300.8	301.63	303.59	306.93	305.49	308.55	306.76	304.5	301.05	304.58	300.73	302.64	304.7	309.24	307.37	302.75	301.48	302.94	305.6	304	305.38	303.74	304.57	304.56	306.02	304.18	306.61	307.55	303.17	307.31	307.32	302.18	308.09	302.22
306.04	306.25	306.57	304.22	304.82	304.01	306.21	305.86	304.42	303.47	305.37	302.71	303.12	308.05	303.97	304.51	302.2	307.42	306.5	302.03	304.99	308.68	302.57	302.91	304.32	304.98	307.38	303.47	309.13	306.75	308.92	306.32	303.22	307.09	306.08	306.89	307.59	304.03	305.86	307.72	302.81	302.5	307.28	306.79	306.79	305.14	305	303.21	306.8	307.33
317.97	319.83	318.1	314.8	319.2	317.41	317.87	314.75	316.8	316.72	317.82	317.98	315.62	320.22	316.37	317.3	317.89	319.55	316.82	317.02	315.28	316.56	318.62	321.6	320.83	318.52	318.83	317.1	315.55	318.44	318.54	318.71	319.75	317.97	318.23	314.33	318.47	316.5	318.95	315.59	317.4	317.46	319.11	319.56	317.55	316.46	318.03	317.45	317.57	318.07
306.62	307.01	305.5	303.67	298.55	302.48	305.3	306.51	305.04	303.44	307.78	303.02	306.22	303.68	305.32	301.59	306.12	303.17	303.04	301.33	304.94	303.24	303.55	300.05	305	300.85	304.6	308.63	301.77	300.83	303.45	305.99	307.45	303.33	304.28	306.68	302.2	303.55	303.29	307.21	302.27	302.82	302.76	303.05	301.12	303.09	299.79	307.28	301.73	298.28
293.65	295.32	299.62	296.33	298.71	294.4	294.59	296.25	297.81	296.65	296.49	296.59	298.66	294.54	294.78	293.93	299.02	295.22	296.29	293.57	297.01	296.22	299.68	301.18	297.26	294.66	297.97	296.45	300.82	296.85	295.75	297.05	298.43	295.12	299.37	297.29	297.28	299.31	296.11	295.23	298.03	296.03	296.34	299.85	299.24	295.53	295.4	296.29	302.2	296.89
314.34	310.66	310.85	310.47	313	311.86	313.66	308.86	312.82	310.07	314	311.01	314.76	315.9	315.75	315.92	312.09	312.94	313.7	314.27	314.63	310.83	316.68	317.17	315.12	314.23	313.96	312.59	311.6	314.01	312.14	313.56	316.35	312.55	317.68	309.44	314.41	309.79	312.83	310.43	315.75	313.63	314.1	311.7	316.06	311.76	312.36	311.98	314.63	309.81
311.28	313.62	314.77	316.29	318.31	319.08	315.54	317.88	312.97	315.54	313.43	312.65	316.48	312.46	318.74	315.07	314.89	317.53	314.3	314.68	313.79	312.51	308.32	312.02	313.02	314.7	316.04	315.85	315.29	315.02	314.75	315.53	312.63	314.62	318.19	315.66	313.29	312.48	314.27	313.88	313.83	313.56	313.23	313.79	311.87	316.01	316.41	312.31	318.01	316.76
311.4	315.58	312.59	311.49	317.91	317.04	311.79	313.14	315.11	314.96	314.21	315.01	315.22	313.02	317.31	315.82	318.45	311.84	314.69	314.77	311.99	310.89	315.5	313.17	316.73	316.94	314.19	313.78	313.21	312.51	311.61	313.84	313	317.66	315.43	317.01	313.93	315.18	314.52	315.25	317.9	314.48	315.88	315.7	314.69	313.8	311.6	318.91	312.7	316.64
302.44	306.95	301.53	305.23	304.96	303.76	301.93	303.3	304.29	304.22	303.93	304.61	301.2	301.69	303.72	303.65	306.34	303.96	307.31	302.13	306.09	299.59	304.68	301.63	301.7	303.11	298.22	302.34	303.22	304.67	302.88	300.86	303.02	300.5	303.57	301.58	304.08	300.05	302.79	302.2	303.48	303.57	302.05	306.92	303.42	302.26	303.39	300.8	305.35	299.89
304.79	306.8	303.18	299.11	305.56	302.37	303.46	303.69	305.31	305.49	301.52	302.93	304.76	305.73	305.19	303.47	306.09	301.42	301.98	303.84	305.49	305.42	306.16	308.67	302.03	302.66	300.37	307.65	306.99	302.99	300.46	307.38	302.4	302.1	301.3	304.29	304.65	301.75	302.72	303.32	302.39	303.86	304.34	299.63	303.76	307.74	302.83	300.82	305.13	306.26
297.31	298.06	297.59	293.97	296.01	296.52	296.78	297.11	298.81	299.37	301.18	299.55	301.33	297.29	296.87	296.51	298.7	295.28	297.79	298.97	297.52	299.89	297.95	292.01	299.42	294.89	296.19	296.74	297.4	298.72	298.27	296.54	300.45	294.56	302.34	296.74	297.92	296.7	292.59	297.19	295.77	295.53	294.09	299.59	298.57	299.26	297.78	295.74	302.86	293.76
302.82	299.85	299.16	301.8	300.25	302.25	300.31	298.31	299.41	302.01	300.56	301.48	303.94	300	302.9	301.12	298.9	302.41	299.94	298.26	300.81	300.52	301.35	302.16	303.18	301.44	296.65	302.64	304.26	296.15	299.69	304.73	300.53	301.84	297.43	299.24	300.67	303.11	302.68	300.47	299.21	302.55	304.19	301.82	300.35	300.73	302.4	298.97	302.73	299.97
313.44	313.45	310.86	310.48	312.12	312.18	314.43	313.19	314.06	309.64	311.69	309.76	309.66	309.02	314.16	313.07	311.22	310.97	310.48	313.82	315.91	309.76	311.82	309.84	313.53	315.77	309.46	310.51	312.9	310.93	310.85	307.67	309.59	312.9	311.53	312.37	309.13	312.86	310.61	309.56	312.18	311.65	312.34	314.04	310.09	311.91	311.74	311.67	308.68	313.71
318.26	315.4	314.63	317.5	312.1	314.93	312.72	316.42	316.36	315.69	313.23	316.97	312.33	314.47	317.35	314.08	316.37	316.15	318.6	315.84	319.77	317.91	316.64	318.25	316.85	314.08	313.42	314.99	314.91	319.52	316.12	314.74	313.15	316.98	316.73	317.14	314.86	316.81	317.14	313.15	311.35	320.22	315.68	314.46	315.06	317.61	316.15	315.1	316.25	314.47
318.72	317.41	319.43	315.84	317.36	315.58	316.09	313.08	315.13	314.77	317.02	318.16	315.41	319.43	316.57	316.16	317.93	316.42	315.63	322.2	315.9	317.57	316.78	315.88	316.24	316.35	314.61	315.86	314.87	318.67	316.58	318.59	316.67	316.96	316.18	317.88	313.41	316.03	316.52	316.21	317.67	316.06	317.96	315.74	317.99	322.2	316.56	314.32	318.38	316.4
303.91	302.92	303.02	304.69	306.33	301.46	299.06	307.36	303.44	305.37	302.69	302.66	299.09	303.44	303.11	303.41	299.67	303.05	304	299.28	301.26	301.81	297.85	302.98	303.82	305.34	301.07	303.58	298.42	298.89	303.42	305.59	302.06	302.1	300.94	298	302.45	303.47	301.94	303.8	304.15	300.29	303.55	300.8	302.88	306.4	305.52	299.06	299.44	299.82
297.38	298.54	300.56	304.08	301.9	295.46	296.54	299.55	297.26	298.09	303.23	298.91	299.42	298.95	300.72	300.81	298.95	301.62	303.54	302.14	300.87	300.89	299.88	298.86	297.45	298.84	298.29	300.46	301.95	299.96	301.83	299.07	300.96	300.24	299.11	297.55	301.83	297.99	299.52	296.45	299.46	296.42	302.32	302.04	300.95	298.53	298.41	301.24	302.47	304.49
301.71	303.65	297.09	301.13	300.73	301.85	302.09	299.71	300.8	304.02	301.02	299.33	304.58	303.01	298.98	301.02	303.8	301.18	300.97	299.85	298.57	301.39	300.89	300.91	298.69	295.95	300.6	301.67	299.35	302.56	303.94	300.38	298.49	297.31	299.1	302.67	300.94	301.69	301.58	303.81	300.67	299.92	300.07	299.95	302.88	299.87	301.66	299.39	296.67	302.63
307.98	307.91	307.53	306.15	305.03	303.61	305.65	303.49	302.65	307.36	300.26	304.2	300.03	302.01	305.68	301.32	303.58	304.65	303.16	306.4	306.59	304.92	302.51	306.21	304.26	301.13	302.24	306.72	303.31	306.82	304.42	306.14	305.62	304.05	306.61	303.9	301.63	306.24	303.41	304.42	302.01	305.57	302.3	305.31	303.74	303.58	304.05	303	308.58	306.48
315.27	313.92	315.46	314.47	318.58	315.34	313.44	314.46	316.49	311.56	311.94	313.15	317.37	316.44	313.53	315.07	315.81	310.87	313.87	313.94	312.74	316.77	317.1	313.16	311.61	315.23	313.94	316.07	315.12	314.32	310.32	314.72	312.71	315.49	312.7	313.72	311.76	315.01	312.07	315.61	314.45	313.33	313.66	312.95	311.45	314.95	317.08	318.71	314.68	316.11
312.28	314.59	312.83	312	315.51	312.92	314.16	318.11	313.62	315.09	311.55	311.22	314.01	315.15	312.26	313.12	310.68	315.41	315.74	313.31	313.78	313.73	311.83	314.62	316.12	313.96	315.17	312.54	311.88	314.83	316.42	312.38	308.29	315.25	311.11	315.01	314.88	313.53	313.91	314.05	313.36	313.38	313.56	312.79	311.39	315.08	312.91	313.6	312.37	314.01
318.82	321.59	320.3	319.49	311.72	316.13	319.66	321.75	318.38	318.44	317.14	316.51	317.39	321.02	319.15	315.08	320.55	319.06	315.84	318.93	319.38	315.89	316.18	319.2	316.42	319.89	318.2	323.3	316.71	316.75	318.41	319.86	315.47	319.83	318.46	315.61	318	317.81	318.06	320.23	313.74	319.17	320.38	319.82	316.78	318.04	318.04	317.2	319.15	319.2
302.41	301.99	301.84	303.3	303.19	304.59	304.7	301.21	302.29	306.34	302.68	304.73	304.35	302.77	307.15	308.38	302.44	304.48	301.41	302.29	306.49	303.49	303.8	300.25	302.79	302.21	298.5	300.12	305.41	307.63	304.18	303.83	304.38	303.94	302.11	304.43	303.96	304.77	300.04	300.15	303.58	302.94	302.3	303.34	299.78	302.79	303.56	302.78	304.1	306.28
300.57	305.02	300.26	299.63	301.99	304.61	302.44	296.64	302.86	298.78	303.58	302.13	296.61	300.15	298.81	301.23	300.89	300.15	301.7	298.14	304.42	300.95	299.87	301.52	299.25	302.52	299.41	298.2	297.82	299.38	300.72	304.47	300.38	300.61	302.45	299.15	297.27	298.53	297.92	302.57	300.57	299.59	300.18	302.65	299.55	301.36	296	300.62	302.59	300.4
309.47	302.6	306.44	305.01	305.2	306.09	303.42	308.75	305.53	302.3	304.52	303.3	306.68	307.28	308.34	307.21	306.99	307.07	304.7	303.4	306.32	301.21	305.01	306.44	302.85	307.27	307.17	306.7	302.63	304.72	304.22	303.84	305.61	305.25	306.8	307.51	307.07	304.08	302.26	303.11	307.33	305.38	301.67	306.39	304.02	307.19	307.04	309.96	304.18	304.86
300.48	305.82	305	298.91	303.34	304.57	302.51	303.78	301.64	303.84	302.86	305.23	302.7	306.01	303.32	304.67	304.48	305.45	304.88	303	300.09	303.81	305.09	306.55	303.3	302.86	301.52	302	305.04	307.3	303.81	300.66	305.37	304.17	304.39	303.7	302.29	300.79	303.69	304.24	304.19	300.83	300.53	305.98	307.34	301.96	302.73	304.29	303.41	306.26
322.94	325.82	326.62	325.27	327.98	328.21	324.87	324.38	324.2	326.4	325.77	323.36	322.42	322.58	326.88	325.03	326.22	323.09	325.13	320.47	329.09	325.23	326.21	324.91	327.51	325.27	324.7	325.39	325.05	324.69	326.03	322.19	328.21	322.6	324.72	321.94	327.79	322.86	324.4	326.74	325.25	324.41	324.59	324.56	323.7	326.38	325.45	323.69	328.02	324.01
300.76	300.28	301.81	303.01	300.46	300.64	299.18	300.49	304.61	302.88	304.69	302.32	303.75	308.72	303.15	298.8	299.72	305.19	302.04	301.83	300.07	300.82	302.35	304.25	306.47	304.59	305.75	302.52	300.86	302.15	301.22	301.66	299.23	303.11	304.2	303.47	303.67	303.17	303.76	299.54	302.59	305.26	302.31	303.15	300.67	304.91	302.44	304.62	300.17	303.61
322.12	321.93	328.37	325.77	324.15	324.09	323.76	326.37	325.19	326.17	322.75	323.13	326.83	324.34	327.76	320.51	322.93	324.6	324.55	323.47	325.53	322.63	326.78	328.06	325.78	321.93	322.33	324.21	323.62	320.92	321.45	326.02	324.01	325.43	324.29	324.86	329.43	323.29	327.1	325.83	324.79	325.84	324	324.22	322.86	326.66	323.27	323.01	326.74	325.2
302.16	300.94	298.28	302.25	302.4	303.74	298.9	300.68	304.3	303.22	302.2	300.62	297.5	301.96	300.49	300.73	300.61	300.6	300.75	301.36	299.43	305.97	303.5	300.82	299.11	302.55	303.11	301.45	299.82	300.14	303.22	301.01	302.97	299.84	304	299.59	298.28	305.79	301.21	298.91	305.34	305.12	301.45	297.96	299.1	302.44	302.21	300.8	301.44	301.3
326.02	326.46	329.62	329.55	327.16	326.36	323.38	327.43	327.74	324.65	326.52	324.85	324.94	326.89	328.75	326.53	327.33	323.97	327.48	325	323.95	329.11	328.34	327.23	331.85	325.54	325.43	325.52	327.41	325.3	324.66	329.64	327.85	329.74	326.82	329	324.46	328.95	328.68	326.23	324.38	326.53	329.29	323.55	326.38	329.97	327.44	329.43	328.63	324.47
302.15	306.68	304.13	301.69	299.12	302.64	304.78	305.61	302.37	298.87	298.98	303.14	305.75	305.12	307.07	303.11	299.64	301.18	302.85	297.54	303.24	303.79	302.83	306.31	301.94	303.02	300.5	301.76	300.04	302.03	299.82	301.98	303.64	306.77	302.78	300.14	303.6	303.3	304.4	297.9	300.89	301.33	303.82	302.63	302.83	306.02	303.85	303.41	304.66	303.19
305.71	304.31	306.03	309.86	306.83	307	307.68	305.49	305.76	305.37	306.52	307.63	307.98	307.62	307.11	305.75	307.72	305.83	307.29	306.3	308.26	304.98	308	305.64	306.39	308.36	303.08	305.41	308.35	305.37	306.57	307.42	309.48	303.76	306.82	309.4	307.29	305.44	308.29	306.37	307.41	305.19	304.92	306.98	310.55	303.69	307.63	303.9	306.41	308.25
311.31	313.16	317.03	316.59	314.76	311.64	311.7	313.6	315.7	316.2	311.54	311.02	310.38	314.91	312.03	309.68	315.03	314.14	314.08	316.17	316.86	318.07	314.08	313.44	315.56	313.03	315.5	318.48	312.83	314.17	316.93	312.8	313.6	310.87	312	315.81	314	313.2	311.36	314.97	313.97	312.45	312.88	316.82	317.39	316.86	315.53	313.61	311.12	312.97
[truncated: 649 more rows]
[truncated: 150 more columns]
