# Supplementary material for: Genetic dissection of main and epistatic effects of QTL based on augmented triple test cross design
Source: PLoS One. 2017 Dec 14;12(12):e0189054. doi: 10.1371/journal.pone.0189054 (PMC5730204; doi:10.1371/journal.pone.0189054)
Supplement: S9 Supporting Information — (ZIP) [file pone.0189054.s009.zip › z5_1800_0.8_10.csv]

309.21	309.67	308.73	310.13	309.12	308.55	309.76	308.55	309.88	308.53	309.6	308.05	307.98	309.23	308.64	307.87	308.62	309.38	309.45	309.25	308.87	308.4	308.18	310	309.6	308.77	308.04	307.49	307.79	309.25	309.86	308.98	307.89	308.75	308.93	307.52	309.19	308.34	308.85	309.12	309.14	308.09	308.65	307.26	309.24	308.04	309.97	308.63	308.45	307.9
297.1	296.81	296.59	298.15	295.98	296.04	298.42	297.35	295.51	296.85	296.4	297.91	297.06	297.41	296.21	297.13	296.07	297.72	297.19	295.58	296.71	296.73	296.07	296.6	294.69	297.84	296.09	297.05	296.61	296.82	296.26	297.3	297.02	296.27	297.05	297.61	296.16	296.58	295.39	295.68	296.24	297.53	296.88	297.28	296.67	297.67	298.11	295.91	296.69	296.07
302.89	303.52	302.42	302.67	302.45	300.82	302.5	301.4	303.92	302.74	302.22	303.04	302.06	303.04	301.35	302.72	302.02	303.42	302.02	302.28	302.93	303.31	301.95	302.28	301.87	301.73	302.58	301.32	300.8	302.91	302.11	300.96	302.28	302.65	302.35	302.09	300.91	302.78	302.25	300.89	302.82	302.61	301.45	302.55	303	301.75	302.42	302.29	302.89	302.97
311.73	311.55	310.57	312.18	311.22	310.67	311.24	312.18	312.77	311.2	311.27	310.44	310.67	311.67	311.17	311.86	311.04	311.99	312.02	311.51	311.34	311.79	311.32	311.03	312.19	312.36	311.21	310.79	312.75	311.26	310.22	310.5	310.59	311.75	311.15	311.62	311.25	310.54	311.56	311.97	311.06	312.32	311.77	311.94	311.06	311.68	312.34	311.19	312.63	311.31
313.61	314.44	316.08	314.92	314.98	314.12	314.07	314.25	314.86	314.78	314.5	313.71	314.68	314.05	315.37	313.42	315.21	315.5	315.53	315.63	314.82	315.94	315.37	315.33	314.65	314.66	315.4	315.18	313.92	314.53	316.16	314.47	316.07	314.62	315.25	315.93	315.21	314.26	315.91	314.9	316.02	316.98	315.34	315.19	313.45	314.28	314.08	314.81	313.91	314.83
316.3	318.53	317.9	316.96	317.11	317.73	317.34	318.6	316.18	317.96	317.91	316.53	316.43	317.17	317.79	318.88	316.62	318.01	317.6	318.47	317.21	317.37	317.06	316.87	318.1	318.7	317.83	317.72	317.68	318.69	316.67	316.86	316.41	317.26	316.96	315.55	317.95	317.13	317.88	316.57	317.24	316.8	318.37	318.24	317.22	317.47	317.84	316.15	316.63	317.26
302.89	301.94	301	302.2	302.71	301.66	302.34	301.96	302.58	302.06	302.01	302.69	303.23	302.48	302.43	302.72	302.74	302.68	301.58	302.8	301.85	302.83	302.55	302.02	302.58	301.39	301.72	302.64	301.89	301.76	303.21	301.33	303.32	302.6	301.64	301.72	303.02	303.25	302.21	301.91	302.84	302.61	302.4	303.35	302.94	302.78	302.09	301.91	303.38	302.19
316.29	315.53	314.62	316.07	315.84	316.23	315.88	316.85	315.34	315.2	316.2	316.95	315.64	316.73	314.7	314.77	316.38	315.46	315.28	314.89	316.01	316.96	315.37	314.58	315.39	315.78	315.54	316.26	314.98	314.61	316.48	314.81	315.76	315.93	316.07	315	316.05	315.42	316.16	315.58	315.45	315.74	316.95	315.84	315.21	314.48	313.89	315.4	315.3	316.71
302.65	303.36	302.77	302.89	303.12	302.92	304	301.57	303.1	302.07	302.88	302.68	303.94	303.43	305.31	303.31	302.72	304.19	303.08	304.21	303.38	302.95	304.45	302.86	303.76	303.49	303.57	302.81	303.08	302.79	303.22	301.91	304.84	303.45	303.35	303.87	302.46	304.07	303.36	303.92	302.69	302.84	303.84	303.01	303.62	303.59	303.62	302.22	302.28	303.23
307.45	307.29	306.03	306.31	306.71	306.99	308.31	308.46	307.27	307.83	307.44	308.22	306.87	307.61	307.07	309.11	307.97	308.14	306.73	307.71	306.98	307.53	307.6	306.5	307.19	307.92	306.6	306.57	307.44	308.03	306.97	306	305.62	307.96	306.37	306.65	307.68	308.05	307.02	308.09	305.95	307.09	307.25	306.8	307.54	307.24	306.91	307.26	307.52	307.38
316.86	318.41	316.15	317.81	317.33	318.36	316.99	317.59	318.14	319.11	317.13	317.33	319.78	317.9	318.71	318.16	318.65	317.14	317.15	317.72	317.57	319.09	319.22	318.55	318.67	319.01	317.45	318.21	319.11	317.96	317.92	317.8	317.49	317.05	317.7	319.07	318.28	315.8	318.06	317.77	318.46	317.67	317.61	317.68	317.9	317.91	317.05	318.04	318.29	318.13
302.95	304.01	303.95	304.65	304.34	304.46	303.46	302.94	303.36	305.02	303.39	303.67	304.74	302.81	301.92	304.11	303.04	302.53	303.24	302.8	303.99	304.26	303.22	303.31	304.26	302.57	302.55	303.78	303.82	305.62	303.64	304.7	301.97	303.43	303.89	303.56	302.63	303.29	304.36	304.46	303.75	303.68	304.31	303.51	302.48	302.37	303.69	302.14	304.03	303.1
303.56	304.52	302.78	303.5	303.27	303.08	303.05	304.33	302.61	302.68	302.5	302.11	303.46	302.82	301.92	304.29	303.62	304.5	304.13	302.35	303.23	303.65	303.22	302.99	303.22	303.76	303.28	302.67	303.34	303.86	303.5	303.95	303.34	303.39	301.99	303.41	303.24	303.22	302.25	303.21	303.93	305.64	304.17	303.35	303.2	302.24	303.14	302.9	302.14	302.1
319.59	319.46	320.26	318.82	319.8	318.37	320.2	321.01	319.29	318.82	320.38	319.12	319.02	318.96	320.08	317.51	319.23	318.77	319.08	319.93	320.24	319.26	319.05	319.32	318.46	319.95	319.37	319.11	318.82	319.8	319.63	320.61	320.24	317.68	319.63	319.23	319.51	318.78	319.07	318.69	319.96	320.33	320.33	319.43	318.42	319.56	318.89	319.25	318.24	318.79
318.37	318.03	318.14	318.57	318.79	318.15	318.64	318.88	317.23	319.65	318.5	318.18	317.99	318.39	318.72	319.25	317.41	318.45	318.6	318.18	319.16	319.36	318.18	317.87	318.3	319.54	317.94	318.96	318.34	318.48	318.32	317.64	318.89	319.8	317.89	318.46	318.95	319.05	318.49	318.58	318.14	317.99	318.87	318.82	316.65	318.58	320.22	318.4	319.7	317.5
296.86	296.43	297.15	296.54	296.95	297.19	297.34	297.27	297.12	297.62	296.44	296.47	296.81	296.13	295.3	298.4	297.3	296.66	297.41	298.26	297.47	297.95	297.43	295.26	296.97	297.73	298.43	297.28	297.49	297.82	297.37	297.76	297.04	297.1	296.6	296.04	297.23	297.17	297.59	296.22	295.19	296.38	296.04	297.6	296.94	297.46	296.26	297.41	297.4	295.79
311.05	311.37	311.95	313.03	312.81	312.35	310.9	310.77	311.01	311.51	312.04	313.02	312.76	311.73	312.26	311.64	311.17	311.37	310.72	311.6	311.19	310.98	311.76	310.46	312.68	311.88	311.85	312.5	312.14	310.35	310.9	311.7	311.42	312.42	312.57	312.02	311.53	311.48	312.29	311.9	311.9	311.16	311.07	312.23	312.03	311.83	310.3	311.54	312.46	310.72
315.34	314.76	314.49	314.88	314.83	314.47	314.87	316.18	316.2	314.56	314.45	314.86	316.04	314.23	314.46	315.7	315.36	314.25	316.29	314.68	314.91	315.67	313.78	315.44	314.82	315.06	315.36	316.32	314.35	314.62	314.34	314.84	315.48	316.22	314.64	314.03	315.14	315.36	314.51	315.65	315.4	314.17	313.87	314.47	314.8	314.49	314.71	314.07	314.14	314.93
306.99	304.93	306.59	307.33	306.8	304.93	306.35	307.55	307.16	304.88	306.29	305.73	306.4	305.17	305.95	304.9	305.91	306.69	305.32	306.94	305.65	305.32	305.75	305.16	304.34	306.33	305.48	307.03	306.2	307.5	306.81	306.74	305.35	307.09	304.37	306.14	305.17	305.98	306.57	304.81	304.89	306.7	307.19	305.88	307.53	305.81	306.99	306.05	306.01	306.46
316.38	316.84	317.33	317.78	317.63	316.41	317.71	316.12	317.47	317.69	317.02	316.71	317.3	316.29	316.63	317.29	317.03	315.9	317.2	315.76	317.97	317.33	317.43	318.2	317.85	316.49	317.57	317.31	316.62	317.07	318.07	317.7	318.46	317.25	317.51	315.72	317.8	317.11	316.8	317.58	317	316.75	317.83	317.53	317.44	317.17	316.99	316.71	317.58	317.14
307.18	308.46	308.7	307.3	307.85	307.28	307.41	306.78	306.42	306.62	308.54	308.38	306.28	308.49	308.62	308	307.27	307.42	307.18	306.17	306.37	306.56	307.09	307.33	306.98	306.8	307.2	307.36	308.32	306.55	308.5	307.09	306.94	306.72	306.64	307.64	307.18	306.74	307.66	307.46	307.79	306.96	307.07	307.71	307.27	307.29	306.91	308.52	308.29	307.3
315.21	314.52	314.76	313.61	314.02	315.84	314.48	315.15	314.16	314.87	313.07	313.93	315.16	316.21	314.89	314.6	316.13	314.94	313.99	314.98	313.99	315.67	315.82	315.75	314.59	315.89	314.84	316.49	314.71	315.27	315.12	315.89	316.17	315.98	315.6	314.3	315.5	316.14	314.34	314.5	315.86	316.19	314.65	315.08	315.45	316.86	314.76	314.63	315.98	316.35
307.21	309.15	307.93	309.07	308.27	307.83	309.15	308.99	309.19	308.15	308.31	308.28	307.89	308.9	307.96	308.26	308.77	308.77	308.22	307.86	309.87	309.43	308.33	307.64	306.76	309.1	309.49	309.81	308.56	308.59	308.58	309.03	309.09	308.68	309.57	309	308.11	308.02	308.89	308.11	309	308.98	309.04	309.71	308.9	308.99	308.17	307.19	308.87	308.8
304.74	304.21	305.12	304.34	303.84	305.48	305.14	304.34	303.74	304.39	305.69	303.88	305.56	304.3	303.7	303.72	304.59	304.14	303.61	304.13	303.87	304.36	303.24	305.5	304.66	304.6	305.62	304.88	303.41	304.86	303.72	303.8	306.31	303.16	305.01	303.14	305.21	302.96	304.2	305.16	304.42	304.62	305.43	303.89	305.09	304.35	303.82	304.25	303.29	302.28
326.18	326.82	327.57	328.52	326.55	327.95	327.25	328.1	327.8	327.63	327.41	326.37	326.35	326.62	326.09	327.06	327.23	326.8	326.82	327.98	327.65	326.18	326.89	326.53	327.59	327.88	325.98	325.79	326.96	327.06	327.18	327.16	328.99	327.48	328.06	325.92	327.18	327.83	327.98	328.1	327.5	327.37	327.18	327.67	327.4	327.5	327.24	326.87	327.7	326.92
303.72	302.51	302.41	302.1	302.49	302.64	302.72	303.08	302.79	301.97	302.85	303.02	301.63	301.79	302.45	301.9	302.04	303.4	301.09	302.55	302.99	302.39	303.06	301.88	302.57	302.01	302.8	302.42	302.53	301.1	304.21	302.47	302.67	302.7	303.73	301.95	303.26	302.99	304.17	302.65	302.61	301.61	303.52	302.18	303.47	303.6	304.26	302.57	304.5	300.98
305.53	306.99	305.78	305.13	304.98	306.21	306.31	306.82	306.91	307.42	305.09	306.52	306.8	306.03	306.54	306.67	306.42	306.71	305.67	307.3	306.13	304.82	306.08	307.2	305.36	306.51	307.18	304.89	306.05	306.35	306.98	307.8	305.14	306.57	306.18	307.26	306.5	305.9	305.61	306.28	306.2	305.25	305.46	306.73	305.26	305.31	307	306.3	306.62	306.55
294.18	294.03	295.1	294.35	295.72	293.98	293.91	293.97	293.72	295.35	294.54	293.78	293.57	294.07	294.31	294.36	292.78	294.09	294.59	295.55	294.51	295.52	294.22	294.93	293.37	294.13	295.02	294.41	293.71	294.27	294.41	295.35	294.71	294.24	294.1	293.71	294.28	294.72	293.71	295.09	293.6	293.16	294.1	294.14	294.74	294.04	293.9	294.97	294.84	293.48
306.46	303.82	306.33	305.75	305.1	304.55	305.3	305.98	305.83	305.07	304.64	304.13	305.07	304.11	305.16	305.22	305.87	304.18	305.07	305.59	305.92	306.7	304.69	305.9	305.32	304.46	304.83	305.84	305.48	304.66	305.89	305	304.62	304.26	304.8	305.31	305.88	305.98	305.89	305.86	305.43	305.26	304.69	304.71	304.44	305.58	305.42	305.83	305.51	305.4
318.36	319.43	319.04	318.3	320.31	319.84	318.16	320.74	318.67	319.71	319.22	318.87	319.42	319.99	318.96	321	319.69	318.82	319.79	319.36	320.14	320.66	318.67	319.95	319.72	319.64	318.62	318.81	319.66	319.22	318.86	318.8	319.29	320.27	319.27	320.01	318.48	319.28	319.38	320.55	318.44	317.93	318.19	319.49	319.02	318.6	319.81	318.44	318.62	319.26
302.08	300.37	300.72	302.1	301.43	300.75	301.33	299.77	300.78	301.86	301.01	301.01	301.67	299.89	301.87	301.07	301.4	301.4	301.84	300.46	301.04	301.68	301.47	302.47	302.41	300.91	299.47	301.07	301.78	301.73	301.7	301.64	300.05	303.11	302.37	301.52	302.15	301.15	300.95	300.91	302.07	301.61	301.95	302.12	301.8	300.97	300.81	301.04	299.44	301.71
313.51	314.5	311.94	312.47	312.39	313.56	313.28	314.22	313.61	313.24	313.17	312.38	312.96	312.91	313.98	313.75	313.75	314.45	312.11	312.64	312.1	314.54	313.42	313.39	311.95	311.84	313.46	313.66	313.77	314.22	313.14	313.32	312.75	313.37	312.68	312.77	312.5	312.79	313.31	313.48	313.13	313.74	312.07	313.61	312.65	312.99	313.15	313.36	313.94	312.94
316.54	316.34	316.53	316.15	317.29	315.95	316.53	316.91	317.45	317.1	316.61	316.05	317.85	317.17	315.82	316.41	316.24	317.69	316.84	315.97	317.08	317.72	316.2	316.44	316.73	315.2	316.9	315.47	315.7	317.04	317.7	317.47	316.88	316.86	317.22	317.25	316.89	316.24	316.23	316.33	316.22	316.83	316.55	317.35	317.13	315.93	316.28	315.78	316.56	315.74
293.23	292.13	293.63	293.71	293.74	294.36	294.53	294.98	294.76	293.97	293.94	293.25	293.69	294.64	294.16	294.11	293.39	293.57	293.6	294.66	293	294.22	293.42	294.76	293.75	293.33	292.96	294.11	294.63	294.48	294.64	294.04	294.53	294.78	294.6	294.75	294.22	294.13	295.45	294.1	293.38	294.25	293.19	293.56	295.26	294.93	293.12	293.91	293.96	292.33
317.57	316.9	319.04	315.91	318.39	317.59	318.06	317.57	317.82	317.04	316.22	319.37	317.43	317.91	316.09	316.22	317.35	317.45	317.27	316.87	317.45	317.92	317.41	316.42	317.56	317.43	316.98	317.09	317.26	317.46	317.12	318.11	317.29	317.39	317.34	316.27	316.23	318.61	318.1	316.11	315.48	316.75	317.19	317.35	317.54	318.39	317.69	317.81	317.08	316.45
303.27	302.66	302.25	301.9	302.39	302.75	302.54	302.7	302.48	304.09	301.34	303.36	301.68	302.52	303.89	302.14	302.6	301.59	302.37	302.15	301.6	303.33	303.85	302.66	302.91	302.77	303.27	302.07	302.63	302.74	303.48	303.3	302.91	303.28	302.19	303.65	302.55	304.09	302.37	301.92	302.28	302.92	301.99	303.06	303.68	302.6	303.46	302.03	303.93	302.1
310.55	310.4	309.74	310.5	308.37	309.91	310.01	308.67	309.73	309.65	309.43	309.91	308.96	310.32	309.8	309.08	310.59	309.59	310.31	310.15	309.31	309.1	310.19	309.07	310.83	309.67	310.18	309.27	309.09	310.82	309.41	308.21	309.78	310.24	310.28	309.23	309.29	310.28	308.67	310.42	310.32	309.46	308.86	310.75	309.21	310.01	310.37	310.79	310.21	309.69
302.59	302.4	303.6	304.08	301.96	302.62	303.64	303.31	302.98	303.42	303.89	305.04	303.32	303.79	303.52	303.5	303.59	303.45	302.48	302.9	304.39	302.4	303.89	303.16	304.72	303.34	303.23	304.27	303.73	303.16	304.2	304.5	303.21	303.57	302.44	303.9	302.97	303.96	302.98	304.41	304.47	304.1	303.71	303.62	303.97	303.47	302.91	303.54	302.67	302.86
318.65	318.87	319.62	319.13	318.41	318.84	318.25	319.89	318.32	318.25	317.59	318.37	317.95	318.63	318.11	318.89	318.08	319.03	318.04	319.73	317.97	318.15	318.63	318.39	318.81	318.7	319.27	318.09	318.17	318.81	318.55	317.87	318.6	317.83	318.42	318.43	319.52	317.72	318.14	317.39	319.21	318.68	319.78	318.61	318.73	317.7	318.73	318.15	318.36	319.87
314.65	316.32	314.39	313.1	314.55	314.8	314.67	314.2	314.24	314.27	314.05	315.14	315.94	313.89	315.14	315.63	315.39	314.82	315.88	314.57	313.99	315.91	314.02	313.32	314.31	314.5	315.32	315.5	314.62	314.76	313.18	314.47	315.41	314.62	315.43	314.6	313.38	314.8	314.96	313.73	315.44	315.2	314.99	314.42	313.8	314.65	313.45	313.79	314.64	315.03
306.48	306.41	306.49	305.86	305.66	306.31	305.4	306.46	307.7	305.1	306.9	306.41	305.25	306.19	305.2	305.58	306.17	306.69	305.7	305.96	306.66	305.95	305.86	305.34	306.88	307.59	306.59	305.21	304.58	305.69	305.48	305.02	305.54	307.13	306.72	307.09	306.4	306.36	305.9	306.74	304.38	305.49	307.01	306.09	305.8	305.67	306.52	306.15	306.97	306.79
306.58	306.33	306.1	305.82	306.58	305.92	305.79	306.74	306.16	306.2	305.83	305.94	305.51	306.82	307.77	305.68	306.26	305.68	305.87	306.72	305.42	306.22	305.08	305.78	304.65	306.96	307.16	304.64	306.06	306.77	305.92	306.7	306.04	305.91	305.25	306.74	305.04	306.58	307.16	305.77	305.8	305.7	306.92	306.53	306.29	306.19	305.47	305.93	306.42	306.33
312.41	312.32	314.18	314.32	311.3	313.8	313.02	312.34	313.14	312.76	312.33	312.59	312.72	313.46	313.4	312.32	312.44	312.59	313.23	312.37	313.71	313.24	312.03	312.23	313.38	312.44	313.21	312.12	313.25	313.74	313.95	313.03	313.62	313.29	312.93	312.9	312.48	313.13	312.63	312.98	312.44	312.6	314.59	313.31	313.32	313.54	313.06	313.38	312.5	312.19
311.14	310.56	312.04	311.36	310.69	308.97	310.04	310.75	311.07	311.92	310.64	310.89	309.84	310.86	311.02	310.6	310.78	308.69	311.34	310.79	312.58	309.67	309.81	310.04	310.04	309.87	310.14	311.2	310.42	311.2	310.7	309.69	310.19	310.32	311.61	311.08	310.53	311.11	310.43	311.06	311.43	310.95	310.55	309.84	309.79	311.08	311.1	311.01	310.89	311.68
305.16	304.45	305.15	305.05	304.61	305.31	305.6	306.03	306.62	305.41	305.79	305.74	304.27	305.92	304.21	304.74	305.8	305.52	305.46	302.79	306.27	304.57	304.91	305.86	304.9	305.63	305.18	305.07	304.92	306	305.64	304.91	304.6	305.54	304.44	304.63	304.67	304.76	306.14	305.04	306.47	304.85	304.4	304.12	304.45	305.06	304.98	305.21	304.93	304.98
313.31	313.83	312.73	312.73	312.6	313.35	313.04	312.14	313.72	313.38	312.49	312.35	314.64	313.65	312.05	312.99	314.25	311.77	312.54	313.12	312.68	313.35	311.89	312.83	312.95	313.35	313.88	313.64	312.47	312.79	312.87	312.26	314.49	312.56	313.1	313.99	313.8	311.57	313.67	313.62	313.05	313.61	313.04	312.74	312.54	312.47	313.57	312.68	312.36	311.47
299.51	300.4	299.8	300.46	300.75	299.21	299.75	297.97	300.67	300.78	299.04	300.5	299.95	300.19	300.17	299.27	301.02	300.44	300.4	300.31	300.15	301.54	300.52	299.99	301.1	300.79	300.32	300.63	300.39	300.5	300.25	299.09	299.69	299.99	298.64	301.02	300.83	300.32	299.96	300.87	299	300.96	300.34	301.5	301.33	299.62	298.91	300.61	299.48	299.8
325.51	325.03	324.96	325.3	325.09	325.14	326.05	324.79	324.48	324.71	324.01	326.47	325.17	325.23	325.37	325.97	325.49	326.39	324.68	324.54	325.4	324.61	324.82	325.25	325.24	324.36	325.62	325.15	324.32	324.58	325.77	325.1	325.55	325.17	323.4	324.75	326	325.61	326.25	325.22	325.62	324.89	324.37	323.84	325.13	325.88	325.54	325.34	326.54	325.13
295.74	295.64	297.21	297.29	296.37	296.18	296.68	297.66	297.07	297.3	297.47	296.89	297.72	296.75	296.6	297	296.54	297.79	296.44	298.14	297.69	296.51	296.76	297.94	296.94	295.97	296.35	296.25	297.94	297.64	297.34	296.83	296.28	296.38	298.14	296.91	296.5	297.53	296.22	297.93	297.18	297.32	296.73	295.96	296.3	297.83	297.19	294.99	297.04	296.1
317.55	319.19	318.91	318.64	319.84	318.85	318.58	319.54	319.69	317.72	318.45	318.67	318.18	318.03	317.65	318.3	319.74	316.68	318.78	319.02	317.43	317.89	317.94	318.66	318.01	317.28	318.48	318.67	317.65	318.07	317.94	320.05	318.67	319.3	318.61	318.16	317.89	318.09	318.9	319.85	318.56	319.6	318.98	319.49	318.8	319.22	319.34	318.27	319.94	317.59
324.57	324.66	325.15	325.28	325.04	323.75	324.8	324.81	323.87	324.82	325.4	325.27	325.32	325.9	326.9	325.29	325.52	326.18	326.18	326.25	325.09	325.96	325.54	325.29	325.51	325.36	324.2	324.39	324.64	325.46	324.93	324.94	325.65	325.38	324.65	323.71	325.19	325.31	324.99	325.46	325.8	324.62	326.52	325.84	324.88	325.08	326.13	324.35	325.8	324.93
326.17	327.08	326.25	327.84	326.96	328.72	329	327.97	329.07	326.89	326.52	329.48	328.52	328.61	327.47	328.24	326.95	327.1	327.55	327.21	327.77	327.15	327.26	328.51	329.04	327.19	327.53	328.32	328.29	326.9	327.13	327.68	327.7	328.49	327.84	328.06	326.99	327.85	327.44	328.78	327.07	327.24	327.87	327.37	328.54	327.74	327.99	328.62	327.97	328.24
303.84	304.14	305.25	304.52	304.95	304.82	304.21	303.64	305.18	305.06	304.68	305	304.35	304.57	303.93	304.26	303.6	305.5	304.08	304.32	305	304.44	304.52	304.41	304.59	303.49	303.63	305.32	304.88	304.63	303.57	305.18	305.02	305.05	305.92	303.69	305.57	304.19	303.31	305.29	304.45	304.74	305.89	304.86	305.59	304.25	303.04	305.12	305.6	303.86
294.3	295.98	294.5	296.05	295.51	295.71	294.01	295.75	293.49	294.56	295.77	295.17	295.35	293.91	294.6	295.6	295.17	294.66	294.17	295.01	295.43	295.9	294.85	294.77	294.79	295.38	295.41	294.47	295.04	294.98	294.78	295.85	295.37	295.05	295.72	294.42	296.15	295.73	294.95	294.16	295.26	294.75	296.15	295.01	295.34	293.54	293.6	295.24	296.04	295.14
310.49	311.04	309.7	310.1	310.25	311.37	310.05	308.17	310.09	310.61	309.26	310.38	311.21	308.76	309.73	309.96	310.05	309.31	309.63	309.94	310.18	309.8	309.33	310.39	309.67	309.85	310.04	308.85	309.81	311.73	310.75	309.18	310.14	309.4	309.69	310.02	308.73	310.18	308.35	310.48	309.25	309.36	310.93	310.49	309.36	310.02	310.8	309.16	310.31	309.87
327.45	327.23	327.64	328.13	327.17	328.49	327.78	327.02	329.4	329.04	329.65	328.27	327.67	328.13	328.29	328.38	327.94	327.71	327.22	328.11	327.59	327.57	327.57	327.34	327.69	326.94	327.97	328.68	327.56	328.22	327.81	328.33	328.34	327.86	328.72	327.09	327.26	329.07	328.03	328.68	328.8	327.77	328.83	327.21	327.29	328.54	327.52	328.48	328.26	328.8
296.13	296.1	297.29	297.4	296.18	296.24	296.34	295.47	298.22	296.04	296.27	296.67	295.4	296.52	297.31	295.43	296.35	297.44	297.03	296.27	297.09	297.32	298.08	297.92	296.78	297	297.93	296.78	296.46	296.93	297.5	296.52	296.54	297.01	296.56	296.35	297.09	297.57	297.32	295.95	297.93	297.18	296.61	296.79	297.05	298.67	297.48	296.53	296.95	297.01
315.08	313.15	314.41	314.19	314.82	313.22	313.4	314.11	314.02	314.53	314.01	314.2	314.88	314.63	313.27	313.16	314.01	314.49	313.98	313.23	313.68	315.16	313.03	314.11	313.66	313.24	314.89	312.92	313.26	315.03	313.3	314.53	314.52	314.6	313.36	314.06	314.73	313.11	314.08	314.39	312.41	312.61	314.98	313.68	313.04	314.75	314.55	312.99	314.11	313.65
311.86	312.44	312.59	312.85	312.39	312.18	312.72	311.8	311.57	312.44	311.04	311.19	312.38	312.25	311.74	312.71	310.36	312.99	311.21	311.24	311.83	310.75	311.81	312.09	312.45	311.94	311.72	313.06	311.91	312.49	312.79	312.96	312.03	312.15	311.16	313.61	311.33	311.52	313.1	311.47	311.93	312.2	312.95	312.04	311.78	311.23	312.4	311.93	312.45	312.13
299.44	299.51	300.08	300.41	299.62	299.29	298.58	300.6	299.2	300.61	298.96	299.28	300.24	298.87	299.51	299.64	299.36	301.02	300.03	301.63	300.78	300.66	299.78	300.58	299.89	300.66	299.26	299.89	300.02	298.93	300.27	299.26	299.29	299.45	301.44	300.05	300.28	299.86	300.24	300.3	299.7	299.99	300.04	300.02	300.04	299.81	300.96	300.59	298.53	298.18
314.89	315.16	314.36	314.82	314.71	316.22	314.29	315.85	314.33	315.86	313.72	314.99	314.99	315.16	314.57	315.28	315.07	313.94	312.96	314.34	315.86	314.68	314.46	314.25	313.23	315.37	315.84	314.54	315.31	313.39	314.46	315.5	314.29	313.12	314.37	315.52	314.33	314.9	314.77	315.1	313.02	315.24	313.11	315.59	315.51	314.52	313.58	315.99	315.47	314.37
312.82	313.16	312.19	313.75	313.14	313.15	312.4	313.04	312.83	313.88	312.17	313.45	312.57	313.07	312.84	313.05	313.77	312.49	314.21	312.35	313.75	311.99	313.25	313.25	312.05	312.98	313.34	312.2	312.42	312.61	313.46	314.08	311.14	313.65	312.96	313.96	311.68	312.36	313.31	313.48	313.44	314.32	312.6	312.36	314.17	312.17	312.51	313.42	313.54	311.48
325.2	324.55	323.79	325.56	323.23	323.36	324.11	324.75	324.73	324.21	323.87	324.36	325.06	324.79	324.44	325.28	324.61	325.12	326.19	326.1	325.57	324.08	323.94	324.13	323.9	324.74	325.15	325.84	324.91	324.94	324.87	325.22	324.98	324.9	324.6	323.27	324.88	324.02	323.99	325.28	324.96	324	324.58	323.81	325.31	324.39	324.02	324.77	325.65	324.64
299.17	300.38	299.52	301.13	298.78	299.36	300.91	299.23	299.93	298.01	300.52	300.02	300.49	299.9	300.49	300.1	300.16	299.38	300.05	299.82	299.94	299.59	299.58	300.08	299.78	300.16	299.26	299.74	300.15	300.22	299.69	299.57	300.55	300.18	300.66	300.44	300.57	299.58	298.53	300.5	301.05	301.09	300.53	298.88	300.9	300.32	300.52	298.97	299.51	299.97
302.52	305.05	302.82	304.25	303.71	305.12	303.95	303.93	304.92	303.67	304.49	304.45	305.2	304.06	304.99	304.47	305.6	304.28	305.31	304	304.42	304.37	305.21	303.78	303.31	305.06	304.83	306.02	305.81	303.89	304.06	304.69	303.82	305.33	304.44	304.88	304.16	303.81	304.61	304.3	305.11	304.37	304.78	304.86	304.7	305.08	304.29	303.26	305.3	303.7
294.76	295.13	294.91	295.54	295.81	294.64	295.55	295.71	294.96	295.63	295.97	293.87	294.95	296.17	294.6	295.62	295.06	294.52	294.43	294.85	294.83	295.2	295.02	294.11	294.74	294.84	294.92	295.83	296.13	294.11	294.6	295.62	295.24	295.72	294.29	295.52	295.04	295.75	294.72	294.35	293.97	294.9	295.04	293.06	295.39	295.17	296.32	294.71	294.65	296.17
294.29	294.1	293.81	294.61	294.42	294.24	293.46	294.92	293.55	292.28	294.48	294	295.2	293.63	294.41	294	293.48	294.14	294.16	294.13	295.3	294.75	294	293.19	294.22	293.49	293.26	293.81	293.18	292.86	292.65	294.56	294.69	293.38	292.54	295.12	293.78	293.95	295.6	293.62	294.31	294.55	294.13	294.93	292.7	294.31	293.61	293.73	293.67	293.66
318.65	319.82	318.25	317.87	318.07	318.64	317.8	317.01	318.29	318.69	318.98	317.61	318.31	318.36	318.87	317.39	318.32	318.48	318.32	318.33	318.93	317.59	318.55	319.21	318.99	317.93	318.93	319.16	318.45	318.61	317.69	318.35	319.54	318.14	317.01	319.22	319.35	318.47	317.9	317.95	317.9	318.71	318.03	317.86	319.27	318.46	318.65	317.64	317.59	317.15
303.57	304.9	303.22	302.97	303.11	304.69	303.12	303.99	303.54	303.51	303.48	303.29	303.4	303.94	303.51	302.75	303.83	303.57	302.32	303.64	303.13	303.04	302.93	302.97	304.24	303.89	304.44	303.55	302.73	302.9	303.17	303.28	303.27	303.35	302.75	303.22	303.41	301.78	303.84	305.79	303.11	303.12	303.11	304.53	303.47	303.23	304.1	303.42	303.02	303.75
303.19	302.34	301.86	304.04	302.93	302.32	302.65	302.6	302.43	302.29	302.33	302.37	302.22	302.99	303.59	301.73	302.14	302.03	302.07	302.02	302.79	301.25	301.16	302.06	303.51	303.11	303.59	303.01	302.23	302.46	301.61	302.87	303.66	303.15	301.47	303.07	302.19	302.3	303.73	302.9	302.04	301.43	303.39	302.16	302.08	302.96	302.94	302.86	302.99	303.1
325.42	324.94	325.56	325.32	326.36	326.89	325.74	326.29	325.74	324.84	325.13	324.07	325.74	324.99	325.95	325.24	324.98	325.44	325.19	325.25	325.54	324.76	323.95	324.91	325.43	326.02	324.54	324.92	327.27	324.15	325.55	324.31	325.14	325.53	326.27	325.86	326.69	324.32	326.71	325.72	325.68	324.8	325.22	326.03	325.15	324.2	325.53	326.14	324.79	324.96
306.47	307.16	307.71	305.73	306.5	305.69	306.96	305.17	306.32	305.53	305.02	308.22	306.6	306.58	306.04	306.31	305.74	306.41	304.76	306.84	306.67	306.36	306.45	306.98	306.2	306.19	306.09	306.73	306.49	305.96	306.31	307.15	305.85	305.73	306.83	306.19	304.3	305.57	306.88	306.76	305.82	306.24	305.97	305.82	305.69	305.95	305.68	308.08	305.94	307.14
295.38	294.06	294.69	292.75	293.78	293.43	292.92	294.71	293.79	294.47	293.31	293.36	293.02	293.41	293.18	293.51	293.92	295.41	293.16	295.17	294.73	294.21	294.91	293.58	294.23	294.81	293.84	293.54	294.22	294.77	294.49	294.55	294.72	294.27	294.02	293.62	292.58	293.94	292.4	294.29	294.69	294.03	294.51	293.34	293.43	293.51	293.95	293.83	293.73	294.36
312.88	312.75	313.53	314.5	313.21	313.21	312.94	313.89	312.89	313.69	313.05	312.46	312.22	312.61	312.87	313.39	311.96	313.76	313.8	313.18	313.38	313.9	312.91	313.66	312.82	313.57	311.91	312.37	313.09	313.34	312.64	311.07	312.76	312.74	312.9	313.41	313.7	313.24	313.91	312.86	312.43	313.28	314.04	312.73	312.65	313.6	314.29	313.25	312.59	313.98
303.05	302.87	301.97	302.55	301.61	302.68	303.27	302.01	302.32	302.56	302.21	303.07	303.28	301.54	301.37	302.37	301.93	302.68	302.49	301.52	302.59	301.61	302.94	302.01	302.7	302.82	302.58	301.1	301.98	302.13	302.64	303.14	302.27	302.24	300.99	302.77	302.22	301.95	303.48	301.83	302.44	303.99	301.88	302.1	303.04	303.69	301.46	301.48	302.02	303.11
328.01	328.84	327.72	329.69	328.28	329.3	329.17	329.92	328.01	327.98	327.6	328.37	329.1	329.17	328.94	328.58	328.35	329.34	329.26	328.79	328.4	329.45	329.38	328.46	328.08	328.62	327.84	328.84	327.88	327.92	328.95	327.88	329.79	328.07	328.59	328.1	329.37	329.63	329.23	327.71	329.03	327.52	327.78	329.56	327.56	329.08	328.86	329.15	328.55	329.04
327.93	326.49	328.22	327.5	327.72	327.82	327.18	327.81	328.17	328.2	326.16	327.47	328.89	328.07	327.43	328.48	328.31	327.24	327.9	328.03	327.37	328.03	326.99	327.28	327.19	328.06	327.65	326.71	327.81	327.28	326.58	327.69	329.08	327.5	327.53	326.42	328.85	328.4	328.23	327.8	327.22	327.33	328.92	327.35	327.79	328.18	326.84	327.62	326.7	327.5
303.73	303.46	303.32	303.97	302.91	303.99	303.18	304.33	302.99	301.63	303.68	303.17	302.75	304.09	303.85	304.11	302.7	302.12	302.4	304.65	304.03	303.55	304.06	303.44	303.19	305.08	304.84	303.91	303.64	301.7	303.9	302.69	304.3	303.96	302.34	302.93	303.06	303.61	303.77	303.39	302.98	302.69	303.35	302.27	303.34	303.3	302.25	303.5	302.67	303.61
327.29	328.78	327.84	327.59	328.03	328.36	328.05	326.98	328.38	326.53	327.22	328.5	326.59	327.85	328.5	327.28	327.11	328.64	328.6	327.68	327.47	327.61	327.67	327.63	327.51	328.92	327.42	327.51	327.05	328.04	328.05	328.2	325.98	328.41	327.73	328.02	326.09	328.23	328.61	327.39	326.79	327.89	328.45	327.1	327.34	326.94	327.14	327.86	326.43	327.17
313.33	314.23	312.08	315.01	313.17	312.9	313.85	312.94	312.93	313.55	314.43	313.38	313.75	312.57	312.9	312.66	313.65	313.6	312.4	312.69	313.1	312.43	312.63	311.36	313.65	313.76	313.71	313.07	313.26	313.17	313.24	313.44	313.29	312.86	313.6	314.27	313.27	312.94	312.83	312.92	313.59	313.99	311.87	314.28	311.51	313.62	313.1	313.56	312.88	314.47
315.91	315.39	316.7	315.24	314.79	316.12	315.15	316.31	314.62	316.63	317.24	314.29	315.2	314.74	316.64	316.27	314.35	316.33	315.74	315.2	316.91	315.54	314.91	315.51	317.45	315.33	315.28	316.41	316.04	314.97	314.92	315.94	315.52	317.03	315.98	314.45	316.42	316.36	316.02	316.88	316.01	316.74	316.86	315.74	315.74	315.97	315.73	316.03	314.9	316.1
303.33	302.76	303.02	303.53	302.81	303.65	303.69	303.61	303.91	302.89	302.53	303.72	302.55	303.63	303.88	302.27	304.37	302.06	303.51	303.29	303.94	303.9	303.57	303.1	303.08	302.68	303.54	304.47	302.53	303.83	303.38	301.32	304.17	303.33	302.45	302.96	304.05	302.57	302.51	302.95	302.8	303.07	303.03	303.33	302.9	303.45	303.84	303.92	303.21	303.88
305.44	306.5	304.54	305.52	305.4	305.17	306.02	307.04	305.98	305.7	305.9	305.97	305.63	305.89	305.49	307	306.56	305.46	306.94	305.88	306.32	306.75	304.85	306.04	307.1	306.15	306.55	306.24	306.23	306.59	306.15	306.41	305.41	307.08	306.01	306.1	306.4	305.9	306.24	305.87	307.37	306.24	307.17	306.53	305.76	307.29	305.71	306.61	305.34	306.55
312.45	311.02	309.61	312.74	312.41	311.81	310.72	311.51	312.42	311.35	311.91	310.95	310.6	310.91	310.44	311.87	310.04	310.78	311.21	311.65	313.14	311.21	311.49	312.56	311.38	311.36	312.21	311.74	311.2	312.44	310.88	310.92	312.03	311.39	312.46	311.3	310.53	311.22	310.73	312.23	312.22	312.07	311.88	312.22	310.53	311.44	312.39	310.2	310.95	310.49
315.46	314.96	314.52	315.01	315.24	314.44	315.34	314.26	315.44	314.03	313.8	314.96	314.85	315.01	316.14	314.37	315.28	314.81	314.17	314.21	314.25	315.76	314.69	313.72	315.74	314.19	315.4	315.4	314.61	314.9	315.22	314.05	315.13	314.52	314.58	315.22	315.16	314.75	314.02	314.36	313.56	314.54	314.64	315.29	315.26	315.32	314.95	315.36	315.43	316.01
324.23	324.62	325.44	324.39	325.25	324.7	324.22	324.14	324.43	324.57	324.52	325.13	324.2	323.22	324.01	324.33	325.3	324.38	325.05	324.11	324.92	324.62	324.55	325.5	324.33	324.73	322.97	324.33	325.11	324.24	323.4	323.51	324.73	325.58	324.76	324.11	324.27	325.81	325.21	325.32	324.32	324.52	324.2	324.51	324.74	325.63	324.42	324.28	324.51	324.22
314.56	314.87	315.4	314.15	315.28	314.44	316.34	314.5	315.77	314.01	314.4	314.72	315.92	315.52	314.83	315.09	314.48	316.07	314.67	315.15	315.17	314.59	315.35	314.85	316.1	313.79	316.39	314.97	314.69	314.45	314.41	315.49	315.25	315.48	314.41	315.78	316.99	315.94	314.52	314.04	314.55	314.6	314.78	315.8	315.69	314.51	315.39	314.09	315.52	315.41
325.84	325.49	324.73	324.63	325.4	324.74	324.5	324.98	324.98	324.87	325.56	325.36	324.76	324.86	325.49	325.31	326.12	325.6	324.7	324.87	325.01	325.6	325.49	326.48	326.2	325.2	325.88	325.55	325.07	325	324	325.73	324.47	324.67	325.28	325.14	325.11	325.2	325.55	325.87	325.66	324.48	325.11	326.28	325.57	325.5	325.84	325.19	324.61	325.9
317.12	319.98	318.59	317.7	317.78	317.8	319.01	317.8	319.02	317.53	318.72	319.36	319.49	318.35	318.97	317.92	318.01	318.9	317.46	317.85	318.23	317.84	317.81	318.29	317.74	318.56	318.05	318.89	318.91	318.4	318.3	318.62	318.84	317.53	319.21	318.09	318.98	318.8	317.85	319.97	318.12	319.38	317.84	318.49	317.09	317.99	318.41	317.98	317.61	317.78
317.03	317.99	316.98	317.6	316.32	316.62	316.86	317.77	317.36	317.42	318.3	318.79	317.47	316.14	317.08	317.54	317.58	316.7	318.72	317.86	318.07	316.42	316.13	317.19	318.11	316.7	317.16	317.46	317.23	318.63	317.75	317.66	317.47	317.71	317.9	316.65	317.43	316.78	317.33	317.02	317.16	317.35	318.63	317.85	317.54	317.25	316.79	317.54	316.86	318.52
304.96	305.84	306.33	305.87	306.09	305.51	304.98	305.37	305.82	305.84	306.05	306.13	306.09	306.4	306.52	305.44	305.89	305.45	306.71	306.76	306.46	306.38	305.81	305.91	305.81	305.27	307.35	306.81	306.96	305.99	304.5	306.85	306.82	306.5	307.06	305.65	306.32	306.27	305.56	306.42	306.17	307.27	306.18	304.94	305.26	305.73	305.58	305.18	307.13	305.73
302.93	302.55	302.95	302.16	303.23	303.36	303.2	303.04	303.23	301.4	302.69	301.86	302.81	302.16	301.66	302.69	303.21	301.78	300.67	302.78	302.28	301.55	301.82	302.33	302.29	302.14	302.25	302.71	301.9	302.63	302.63	303.29	302.43	302.93	303.46	302.28	301.99	302.26	301.52	302.83	301.25	302.37	302.75	302.43	302.94	302.17	302.15	302.9	302.85	303.04
299.38	300.38	300.49	299.57	299.38	298.37	301.02	300.2	299.73	299.89	301	300.35	300.03	299.45	299.54	300.82	300.36	300	300.36	300.21	299.09	299.57	298.92	298.64	299.82	299.27	299.04	300.45	300.57	299.35	300.07	299.87	300.92	300.64	300.16	300.14	299.71	299.22	301.39	299.12	300.07	301.27	300.38	299.96	299.55	300.5	301.87	299.7	298.97	299.67
305.35	305.94	305.63	305.64	305.46	305.05	305.34	306.16	304.61	305.29	304.98	304.96	305.08	304.84	306.4	306.13	305.31	305.24	305.7	304.86	305.4	304.89	305.07	305.16	305.11	305.17	305.99	305.45	305.89	304.71	305.02	306.51	305.2	306.12	304.99	305.47	305.87	304.55	305.13	304.34	306.5	304.9	306.18	305.88	305.05	305.69	305.51	305.5	305.23	305.36
315.39	312.88	312.87	312.98	313.55	313.24	314.1	312.86	313.49	312.47	314.38	313.28	313.15	313.93	313.83	314.01	313.59	313.55	313.99	314.19	311.9	313.96	314.36	313.19	313.99	314.27	313.57	314.32	312.61	314.16	315.08	314.74	314.32	313.07	312.31	313.16	313.99	313.41	312.98	312.47	313.01	313.18	313.58	314.33	314.24	313.44	312.33	313.38	312.67	315.27
315.97	316.09	315.04	316.2	316.4	316.89	316.23	316.38	316.71	315.53	317.87	315.73	315.6	318.04	315.46	316.57	315.3	316.31	316.03	315.93	315.15	315.2	315.77	316.32	314.97	316.28	314.26	316.41	317.19	316.8	315.66	316.86	315.73	315.46	315.81	316.08	315.86	316.54	315.98	315.61	316.45	315.51	315.79	317.1	316.25	315.94	315.42	316.28	314.42	316.1
325.94	323.36	324.52	324.03	324.46	324.39	325.15	324.15	323.79	325.17	324.5	324.63	324.61	324.5	324.93	324.44	323.78	324.51	323.43	324.74	324.98	324.43	323.94	324.54	323.76	324.49	324.09	325.37	324.19	324.74	325	325.15	324.18	325.32	324.94	324.88	324.99	323.99	324.54	324.27	323.24	322.67	324.24	325.29	324.73	324.19	323.41	325.33	324.74	324.21
307.29	305.76	307.06	305.19	306.12	305.1	306.26	306.69	305.96	306.79	305.93	306.99	307.3	307.09	306.3	305.62	306.64	306.59	306.94	305.52	306.03	306.46	305.87	306.5	307.22	306.22	306.48	307.31	306.78	305.64	306.43	305.3	306.9	306.76	305.6	305.96	307.33	306.76	306.91	305.91	305.67	307.16	306.88	306.89	306	307.31	305.57	304.98	306.08	305.71
315.71	316.2	315.55	315.79	317.13	315.76	315.29	314.36	316.51	316.61	316.24	316.03	315.71	316	315.07	315.1	316.42	316.19	315.8	316.55	316.88	316.47	315.18	314.81	315.56	316.6	316.21	316.1	316.18	315.81	316.45	315.91	316.37	316.37	314.21	314.41	316.99	316.14	317.64	315.91	315.42	316.27	315.09	315.88	315.95	315.64	315.42	315.88	314.8	315.67
313.31	313.5	313.01	314.27	313.54	312.06	314.17	314.96	314.24	313.14	314.99	313.03	313.53	313.73	312.68	313.23	312.61	313.58	313.87	312.92	314.49	312.93	313.33	313.58	312.9	313.98	313.48	312.84	311.1	313.26	313.53	313.98	312.17	313.48	315.19	313.07	313.48	312.34	313.71	314.51	312.77	312.96	313.18	314.11	313.14	312.86	312.22	312.45	313.85	312.73
295.31	294.93	295.55	294.22	295.9	294.49	295.84	295.32	294.02	293.68	293.73	295.22	295.25	294.75	294.38	293.81	294.83	295	295.21	294.01	295.37	296.61	294.69	294.97	295.92	294.74	295.57	295.08	295.11	293.99	295.51	295.65	295.37	295.84	295.84	294.88	294.21	294.9	295.61	294.57	293.78	296.36	293.79	295.44	293.72	294.65	294.26	295.2	294.12	295.23
294.7	293.39	293.81	293.93	294.68	293.99	292.57	293.93	293.87	294.59	292.63	293.57	293.33	294.13	293.38	294.43	294.78	293.98	293.54	292.76	294.23	293.44	293.96	293.52	293.22	294.5	293.4	293.31	293.7	293.6	294.4	293.43	294.33	295.12	294.85	293.58	294.46	293.34	294.04	293.95	293.36	293.18	293.13	293.67	294.07	294.54	293.32	293.96	294.11	294.45
315.97	316.27	316.88	316.06	315.81	316.8	316.32	316.95	316.22	317.52	317.09	316.38	316.52	316.87	315.35	316.54	316.05	316.49	316.1	316.47	317.54	316.34	316.69	315.78	316.19	315.51	315.91	315.39	316.29	316.7	317.17	315.45	317.82	316.72	316.15	316.13	318.47	316.43	315.54	316.55	316.53	315.6	316.63	316.64	316.61	316.08	314.82	316.67	316.17	316.23
327.63	327.5	328.63	326.7	325.79	328.73	327.6	327.5	328.17	327.4	327.9	325.96	327.37	327.35	328.59	327.92	327.14	328.5	327.22	327.52	327.21	327.98	327.55	328.45	327.47	328.81	328.53	328.12	327.17	327.96	328.05	328.1	328.23	328.52	328.67	326.5	327.22	328.05	327.07	327.63	327.35	327.83	328.71	326.66	327.36	327.25	327.44	327.84	328.12	327.67
303.2	303.38	305.13	304.46	304.15	304.41	302.4	303.22	303.53	304.26	304.13	303.95	303.76	302.84	304.35	303.52	303.16	303.85	303.84	302.75	303.36	303.77	305.02	303.13	303.36	304.52	304.49	304.48	304.5	303.75	303.21	303.1	304.07	304.33	303	304.64	304.7	303.18	304.64	303.12	303.15	302.63	304.66	303.56	303.4	304.44	305.06	303.31	303.79	303.47
312.31	312.61	312.83	313.04	313.88	312.88	313.47	313.5	313.21	314.68	312.54	311.5	313.14	314.43	312.6	313.18	312.3	313.3	313.02	313	312.14	313.23	313.52	313.3	313.58	312	313.59	313.99	313.48	312.76	312.72	313	313.15	313.82	311.97	313.76	313.69	312.95	313.15	313.24	313	312.3	313.12	313.45	312.79	312.62	313.64	312.4	312.13	311.97
301	301.17	301.55	302.46	299.6	300.38	302.29	302.32	300.72	301.22	301	300.54	300.11	300.36	301.21	300.3	301.42	301.67	302.3	301.26	300.98	302.17	301.25	300.37	300.69	300.87	301.74	300.17	302.32	300.14	301.09	301.48	301.62	301.76	301.28	301.5	301.49	301.04	301.42	301.33	300.48	301.53	299.75	300.83	299.16	301.5	300.82	302.01	301.37	301.66
299.1	300.45	300.61	299.21	301.1	300.83	299.57	300.96	300.29	299.84	299.37	299.14	302.28	300.51	300.79	300.05	299.24	301.67	299.24	300.32	299.58	299.47	299.5	300.78	299.44	299.76	300.84	300.64	299.86	300.43	300.09	299.71	300.98	301.15	300.03	300.2	300	300	299.71	301.19	299.35	299.69	302.24	299.61	300.24	298.97	299.76	299.89	300.59	299.98
297.56	297.65	297.23	296.82	297.4	296.93	296.24	296.4	297.11	296.88	296.95	294.9	294.55	296.78	297.82	295.49	296.39	296.72	296.41	297.03	296.37	297.36	296.32	295.77	296.8	296.15	297.98	296.11	297.09	296.19	296.81	296.2	296.63	295.77	297.63	296.9	297.67	298.71	296.87	295.69	296.68	297.09	296.51	297.78	296.69	297.41	297.29	296.86	295.75	296.95
324.6	324.38	324.32	325.44	324.31	324.1	324.67	325.25	325.04	325.07	324.47	325.52	325.35	324.06	324.9	323.66	324.16	325.79	324.67	324.71	324.52	325.16	324.96	323.12	324.59	323.84	325.99	325.15	324.28	324.03	324.02	324.96	324.8	325.12	325.23	324.2	324.32	325.62	324.84	324.53	325.11	325.52	323.39	324.33	325.05	324.5	322.98	324.18	324.03	324.77
305.99	306.88	307.14	306.5	305.95	305.72	306.21	305.96	306.88	307.07	307.05	305.53	306.75	306.35	307.73	306.62	307.89	305.29	307.24	307.79	305.94	307.33	307.29	306.01	305.69	306.91	306.25	306.75	307.17	306.73	305.91	306.51	306.1	306.97	306.21	306.66	306.81	306.95	306.3	306.21	306.16	306.73	306.09	306.95	307.01	307.47	306.68	306.95	305.84	306.03
327.34	326.36	327.2	326.08	326.66	327.43	326.75	327.16	326.6	326.58	326.94	327.05	327.15	328.32	326.12	327.31	326.45	327.1	327.35	326.21	326.71	326.44	326.44	328.24	326.28	326.97	327.61	327.81	327.14	327.26	328.29	327.48	325.86	326.68	326.97	328.16	326.76	326.59	327.18	326.06	326.28	324.89	326.08	327.66	326.43	327.45	326.94	326.15	326.68	326.3
314.24	314.09	314.06	315.2	315.28	314.84	313.89	313.05	314.49	314.87	313.75	314.91	314.66	313.2	315.51	315.19	314.1	313.71	313.55	313.46	314.16	315.64	316.13	315.81	314.76	315.16	315.43	313.83	314.22	314.56	315.26	314.05	314.91	315.42	313.36	315.22	313.52	314.52	315.67	314.27	314.49	315.35	315.33	315.82	315.35	315.2	315.26	315.2	315.32	313.91
301.76	301.25	302.15	301.18	301.94	300.6	301.86	301.4	299.15	300.84	301.46	301.04	300.77	299.54	301.22	301.65	300.8	300.62	301.37	300.37	300.6	299.88	300.98	300.66	301.39	301.14	300.32	301.92	300.12	300.85	300.48	302.69	301.04	300.49	301.38	300.96	301.43	301.14	301.02	299.04	301.52	299.9	302.35	301.47	302.17	301.86	300.52	300.81	299.16	300.41
301.83	303.35	302.93	303.48	301.48	303.75	304.36	302.79	301.71	302.1	303.82	302.58	303.48	303.25	302.6	302.49	303.37	302.81	302.4	303.51	303.51	302.82	302.7	302.29	301.63	302.12	301.99	302.03	302.22	303.04	303.57	303.85	303.42	302.35	303.92	302.99	302.32	302.82	303.49	302.13	302.21	302.99	302.25	302.36	303.32	303	303.67	304.42	302.89	302.42
303.12	303.31	302.19	303.01	303.07	303.38	302.39	303.95	302.33	303.36	301.78	302.56	302.3	301.8	303.12	302.49	303.12	302.6	303.54	303.07	303.03	302.66	303.63	303.92	301.59	301.57	303.24	303	303.08	303.51	301.91	302.31	301.55	304.24	301.45	303.05	304.13	301.97	301.83	303.16	302.38	303.85	302.65	303.74	304.18	302.19	302.38	303.34	303.43	302.73
303.48	304.22	303.14	303.46	303.02	304.54	304.46	304.66	302.7	304.28	303.22	304.64	304.23	303.46	304.51	303.94	302.34	304.3	305.18	303.89	304.83	302.01	305.58	303.52	303.49	304.08	302.77	303.96	304.18	302.81	304.57	304.91	304.47	303.83	303.89	303.08	304.49	304.96	303.13	303.23	303.98	304.16	303.8	302.39	304.74	303.23	303.28	304.52	304.53	304.17
313.76	312.39	313.91	314.17	314.55	313.26	313.11	312.89	312.97	314.22	313.78	313.95	314.14	314.22	313.63	313.95	314.28	313.5	313.94	312.91	314.43	313.66	313.93	314.9	312.45	313.66	315.58	314.91	313.97	313.17	313.48	314.25	312.43	313.9	314.38	314.31	313.7	314.84	314.87	314.51	314.34	313.23	312.87	313.25	313.79	314.24	315.1	313.59	314.46	313.07
301.2	299.66	299.03	299.75	300.24	299.16	299.64	299.04	301.41	301.03	299.22	299.52	300.56	300.29	299.83	301.28	301	302.11	299.29	298.86	299.88	300.2	299.13	299.15	301.43	300.21	299.84	299.51	300.29	299.73	300.2	299.15	299.77	300.29	300.37	301.26	300.56	299.77	300.52	299.46	298.86	300.97	299.95	300.08	299.93	300.52	300.89	299.06	301.29	299.74
299.66	301.29	300.13	299.53	300.35	299.95	300.25	300.31	300.24	299.68	300.67	300.38	300.5	299.18	300.73	298.78	299.59	301.51	299.31	299.23	301.24	300.49	299.81	298.9	300.26	300.28	299.59	300.18	298.67	299.26	301.19	301.2	300.27	300.76	299.7	301.08	300.59	300.54	300.08	300.12	299.82	299.92	299.87	300.4	299.64	299.88	299.84	299.15	299.81	299.72
313.81	310.62	313.26	311.9	312.96	312.84	312.17	313.7	311.62	312.26	313.57	312.27	312.66	311.74	312.77	311.7	312.52	312.52	312.98	312.41	314.34	312.1	312.78	312.56	313.07	313.56	312.21	312.18	312.29	312.48	313.25	312.75	313.2	313.28	313.57	312.83	312.82	313.81	313.22	312.03	312.15	312.11	312.79	312.79	312.83	311.84	312.38	311.6	312.99	313.34
305.6	306.07	306.08	305.37	305.54	306.42	305.69	305.46	305.16	305.25	306	306.11	306.5	306.32	306.17	306.04	305.87	306.12	305.4	306.85	306.87	306.92	305.53	308.39	305.97	306	307.51	306.18	306.07	305.39	307.72	305.71	307.05	306.97	306.79	305.45	305.52	305.72	305.73	306.12	305.65	305.54	305.03	305.65	306.63	305.42	306.09	305.65	306.21	305.92
304.74	305.24	304.71	304.73	305.68	304.14	306.07	305.03	304.75	303.32	305.93	304.14	304.39	305	305.61	305.42	305.63	305.32	306.25	304	304.71	304.2	304.23	304.55	304.85	305.74	305.08	304.7	302.5	304.5	304.67	303.89	303.66	304.49	305.05	304.92	303.76	304.62	305.33	306.21	304.6	305.8	305.35	305.93	304.86	305.42	305.38	305.19	304.74	304.97
326.1	326.8	325.91	326.39	327.08	326.18	327	327.41	326.51	327.68	326.14	326.63	327.38	327.12	328.09	327.54	326.1	327.37	325.71	326.99	328.08	326.92	328.24	327.06	326.83	326.59	327.14	327.05	326.35	326.52	327.28	327.24	327.36	326.96	326.48	326.17	326.71	326.82	327.13	325.11	325.63	327.35	327.59	326.55	326.06	328.23	327.48	326.81	326.63	327.89
325.74	325.62	325.93	325.73	325.48	325.43	325.22	325.72	324.07	323.87	326.05	325.95	325.7	324.94	325.69	324.67	324.76	325.07	323.95	324.27	325.48	324.99	325.29	324.96	325.17	324.96	325.56	325.05	325.28	325.73	325.59	324.53	325.43	325.08	325.02	324.35	324.86	324.63	326.01	325.8	325.64	326.1	325.31	325.71	325.66	324.53	326.19	324.59	325.37	325.51
304.84	304.28	304.79	304.48	304.71	304.47	304.93	304.37	305.6	304.77	303.48	304.13	304.46	305.04	303.03	303.23	304.58	305.38	303.84	304.74	304.72	304.99	303.82	304.78	305.93	303.5	304.39	304.7	304.01	303.89	304.3	305.76	303.55	304.43	305.38	305.34	304.59	303.68	305.13	303.25	304.05	304.21	305.61	304.53	304.58	302.84	304	305.5	305.36	304.48
300.7	300.57	299.39	300.3	299.6	300.9	299.61	300.09	299.12	300.09	300.55	299.91	300.17	299.64	299.07	299.33	300.04	300.31	300.64	299.82	299.27	299.74	300.13	299.4	299.61	300.14	299.11	300.21	300.11	299.77	299.9	300.38	300.02	300.15	299.97	299.37	299.71	300	298.91	300.18	299.9	300.92	300.81	299.16	299.6	299.99	299.56	299.45	300.76	299.45
320.23	318.74	319.48	319.75	318.92	319.45	318.32	319.7	319.9	319.72	319.05	319.04	318.95	321.13	319.86	319.44	320.12	317.59	320.2	318.75	319.35	318.17	319.05	319.26	319.96	320.02	320.04	319.12	318.72	320.03	319.36	319.98	318.23	319.23	319.9	318.08	319.08	317.99	320.43	319.81	319.17	319.33	320.41	320.03	319.43	317.94	319.88	319.32	319.53	319.24
310.58	311.43	311.18	310.59	309.51	310.45	310.9	310.37	309.79	310.5	311.34	310.75	311.78	310.4	312.44	312.25	310.03	310.38	311.18	310.25	310.97	311.42	310.23	310.45	310.47	310.42	311.3	310.02	310.82	310.92	310.1	311.05	311.44	310.88	310.76	310.34	309.68	310.5	311.48	310.61	310.76	310.68	310.2	311.21	311.57	310.86	312.43	311.95	310.38	310.26
313.35	313.67	313.86	313.62	313.62	313.54	314.85	314.1	314.12	313.18	314.26	314.42	314.13	311.55	314.55	313.56	313.84	314.53	313.75	314.32	313.12	314.24	314	313.69	314.6	313.1	313.23	313.55	313.6	312.81	315.3	313.9	313.08	314.87	312.55	312.96	313.86	314.77	313.88	313.17	314.78	313.63	313.2	314.04	314.25	311.98	314.66	313	313.26	313.13
304.93	305.17	304.79	303.53	304.78	303.88	303.53	304.4	304.05	303.48	304.08	304.36	303.56	303.51	303.74	303.5	304.18	303.74	304.89	303.93	303.81	302.87	304.44	304.2	303.17	304.14	304.51	304.32	304.09	303.62	305.74	303.81	304.8	304.36	303.5	303.43	304.14	303.88	305.48	304.18	305.06	304.21	305.33	304.3	304.02	303.83	304.51	304.7	305.88	304.24
308.88	308.49	309.21	309.57	308.41	308.74	308.87	308.39	308.77	307.95	309.99	308.21	309.05	309.62	307.21	308.97	309.45	309.11	308.76	310.15	308.99	308.72	308.93	310.09	308.93	309.19	309.14	307.6	309.17	309.38	308.75	308.6	308.6	308.74	308.02	308.66	308.5	309.21	308.8	309.43	309.78	309.36	309.12	309.55	309.34	309.73	308.29	308.91	308.72	308.84
296.75	296.81	296.19	297.88	295.98	296.85	296.46	296.42	295.57	296.81	297.23	296.06	297.33	297.58	297.14	296.83	297.02	296.36	297.41	295.91	296.72	297.12	296.97	297.27	297.31	296.53	296.52	297.13	297.96	296.37	297.53	297.59	297.26	297.27	296.67	297.88	296.9	298.39	296.41	296.55	296.65	296.73	297.53	296.19	297.54	297.58	296.63	297.01	298.21	297.16
304.74	304.31	304.77	303.97	305.13	304.05	303.71	304.58	304.77	305.01	304.56	304	305	303.72	304.17	304.92	303.76	304.16	304.44	303.89	304.06	304.07	303.99	304.07	304.54	303.99	303.82	302.91	305.32	303.92	304.12	303.32	303.98	303.39	304.8	304.69	304.62	303.79	303.93	305.34	305.06	303.39	304.44	303.87	303.3	304.48	304.73	305.12	305.07	303.47
315.43	314.03	314.3	315.21	315.42	314.08	315.22	314.81	316.06	314.18	313.76	314.32	314.28	316.05	315.77	314.07	315.06	315.01	314.95	314.99	314.95	314.9	316.08	315.03	314.65	313.91	315.96	313.67	314.54	315.71	314.37	314.4	314.81	314.95	314.32	315.63	314.32	314.68	314.35	315.18	315.08	314.21	313.58	313.83	314.74	314.92	314.45	315.58	313.73	314.53
305.96	304.83	306.45	305.07	305.68	304.5	304.99	306.38	305.32	304.47	306.18	305.22	305.88	305.15	304.75	305.33	306.12	306.52	305.96	304.8	305.07	304.89	306.72	305.84	305.53	306.07	306.18	306.51	305.41	305.44	305.66	305.01	305.3	305.93	304.98	305.12	305.28	306.42	304.79	305.21	305.85	304.19	304.82	306.09	305.26	307.05	305.55	304.49	305.8	306.96
327.22	324.3	324.93	323.97	326.26	325.78	325.7	324.62	325.99	325.27	325.52	326.76	324.54	324.8	324.34	326.01	325.74	325.06	325.54	326.91	324.8	325.66	324.73	326.05	324.13	325.14	325.99	325.95	326.46	324.09	324.26	326.03	326.51	326.09	326.5	325.85	324.21	326.09	325.11	325.27	324.13	325.76	325.25	325	325.52	325.3	325.56	326.02	324.22	325.43
304.69	304.55	303.55	304.33	304.17	304.23	304.15	303.86	304.17	304.24	304.89	304.63	304.25	304.41	304.59	304.86	304.54	305.49	304.53	304.31	305.34	304.07	305.2	305.26	303.93	304.82	304.37	303.75	303.99	305.98	305.07	303.23	304.52	305.58	305.21	303.89	303.88	305.62	303.9	305.47	304.61	305.35	304.66	303.87	304.13	304.76	305.38	304.31	304.78	304.74
313.2	312.96	313.66	314.34	313.88	313.24	313.9	313.76	313.58	313.83	314.07	313.84	313.73	313.43	313.37	312.42	312.72	313.45	313.65	315.01	314.22	313.91	314	313.36	314.41	314.45	314.68	312.8	313.54	314.44	313.27	314.1	314.96	314.88	313.19	313.64	314.18	313.62	315.08	313.46	313.48	312.89	312.7	312.63	312.97	313.16	313.79	310.97	313.98	313.53
319.24	319.26	318.41	318.2	319.31	318.08	319.13	318.78	317.93	318.57	317.16	317.31	317.42	318.51	317.88	317.74	318.57	319.85	317.77	318.12	318.21	317.67	318.15	317.78	319.22	317.79	316.92	317.98	318.37	319.14	317.68	318.24	318.16	319.01	317.57	317.48	317.8	316.94	318.88	317.85	319.14	319.1	318.3	318.15	318.72	319.49	318.7	318.74	317.39	317.37
311.05	311.47	311.63	310.12	310.66	309.89	311.21	310.1	311.36	310.14	308.62	311.03	310.15	311.72	311.38	311.4	310.38	311.26	311.22	311.15	309.9	311.92	310.22	312.47	310.14	310.55	310.61	311.49	309.86	311.51	310.22	311.72	311.91	310.91	309.35	310.38	311.07	309.67	310.1	308.63	310.59	310.49	311.46	309.98	310.41	310.77	310.07	311.6	310.38	310.99
304.34	303.48	302.16	303.09	303.33	304.57	303.62	302.97	302.96	303.41	303.48	302.68	303.56	303.09	304.73	304.38	304.44	303.12	304.04	303.71	302.52	303.02	303.13	303.7	303.45	302.72	303.91	302.85	302.83	303.29	303.87	303.86	303.84	302.65	303.73	303.26	305.19	305.38	303.38	303.59	303.77	305.17	302.88	303.6	304.87	304.01	302.73	303.47	303.38	303.51
300.89	300.18	301.12	300.57	301.16	301.98	300.68	301.23	300.69	302.64	300.01	300.86	300.48	301.35	301.04	302.09	300.49	301.14	300.86	299.84	299.5	301.78	300.85	300.46	300.97	302.45	300.91	299.81	300.92	299.86	301.16	299.81	300	299.47	301.42	301.11	300.02	300.76	301.21	301.73	301.2	301.5	299.13	300.61	300.98	301.04	300.74	300.94	299.8	300.2
312.85	312.36	313.11	312.69	313.6	313.19	314.32	313.42	311.68	312.07	313.96	313.72	312.91	312.36	313.69	312.55	313.18	312.66	312.08	312.84	312.64	313.38	312.16	313.81	312.3	312.42	311.85	313.03	312.42	313.74	313.03	311.81	313.64	313.1	312.65	314.16	313.37	312.34	313.45	313.04	313.25	313.83	313.18	314.1	312.91	311.96	312.05	314.03	313.47	314.15
304.63	306.21	305.43	304.9	304.85	305.9	304.91	304.18	305.12	304.6	304.95	305.53	304.95	305.95	306.67	305.54	305.11	305.37	304.61	306.57	305.15	305.55	305.16	304.7	304.88	305.41	305.89	304.67	306.55	305.89	305.61	305.2	306.15	305.88	304.72	305.38	305.33	304.64	306.87	306.86	305.3	306.03	306.54	305.26	304.49	304.96	306.45	304.7	305.13	304.83
294.66	294.28	294.37	295.4	292.58	294.03	294.76	294.18	294.46	293.38	293.6	293.65	293.29	294.99	293.16	294.19	293.68	293.51	293.43	294.03	292.71	295.06	293.69	292.96	293.34	293.67	293.63	294.41	294.51	293.46	294.49	294.48	294.81	293.23	294.2	292.86	293.38	293.79	293.32	294.14	293.32	294.44	294.56	293.61	294.82	293.69	295.25	294.25	293.38	293.85
314.92	315.59	313.51	315.63	315.03	315.59	315.57	314.48	314.87	315.51	314.34	315.19	314.87	313.84	316.41	315.05	315.42	314.33	313.78	316.33	315.24	315.32	315.56	314.6	315.34	315	314.31	315.6	314.87	315.47	313.42	314.87	315.32	313.69	315.86	314.77	314.83	314.35	313.93	314.93	315.6	315.29	314.83	315.23	314.75	314.61	314.76	315.78	315.57	315.3
301.13	301.46	301.61	301.52	300.65	301.27	299.81	300.21	300.15	300.84	300.33	299.41	300.1	300.59	300.35	301.05	300.38	300.42	302.12	300.91	301.87	300.86	300.84	301.48	301.76	301.64	299.65	300.76	299.06	300.65	301.59	302.14	301.05	301.7	302.05	301.18	301.84	300.75	301.23	300.82	300.94	300.7	301.7	300.56	300.43	300.78	300.63	302.21	300.2	299.55
303.33	303.85	303.3	303.26	304.5	301.96	304.23	303.59	303.54	304.24	303.57	303.12	303.98	302.26	303.44	302.75	303.49	302.68	303.78	303.75	305.32	303.7	303.62	302.88	302.52	303.79	302.66	303.21	303.02	302.18	302.98	302.34	303.36	303.08	304.17	303.15	303.22	303.31	304.25	303.86	304.16	302.11	303.17	303.51	304.57	303.2	302.9	304.38	304.38	302.24
328.68	328.43	327.85	328.45	326.98	326.76	328.02	328.44	327.57	327.99	329.34	327.95	326.91	329.2	326.75	326.36	327.41	327.79	328.18	327.23	327.3	327.79	328.6	327.22	328.87	328.86	326.71	326.96	328.08	328.15	328.02	327.95	327.1	327.19	326.49	327.47	326.11	326.14	327.04	328.26	328.42	327.52	328.38	327.46	327.75	329	327.1	326.83	327.61	328.08
311.05	311.63	312.42	311.3	311.66	310.97	311.37	312.08	311.91	311.66	311.18	312.21	311.26	311.67	311.78	311.95	310.33	312.98	309.81	310.97	310	310.24	311.28	311.41	310.47	310.51	310.81	311	312.47	311.72	311.39	311.66	311.4	311.24	311.32	311.43	311.14	311.77	311.96	311.34	311.7	312.08	310.73	311.34	312.31	313.51	312.84	312.91	311.15	311.69
328.11	328.29	327.37	327.89	327.64	327.96	328.3	327.18	327.85	328.4	327.26	328.11	327.99	327.71	327.75	327.98	327.33	327.62	328.1	327.02	327.88	326.44	328.03	328.15	329.37	327.37	328.22	328.26	327.19	328.17	327.06	327.37	328.74	328.11	328.58	328.07	328.29	328.1	328.64	326.8	328.19	329.01	327.17	328.69	327.91	328.02	327.58	328.14	328.07	328.07
308.71	307.5	308.48	308.5	308.44	309.36	308.76	308.66	309.28	307.7	308.59	308.65	309.32	308.61	309.7	308.48	307.75	309.25	308.61	309.37	308.02	308.21	309	309.56	307.91	310.28	309.59	309.2	308.82	308.44	310.54	309.56	309.16	308.23	308.65	309.76	308.98	309.47	308.99	308.57	307.26	308.75	308.83	308.64	308.35	308.24	309.43	309.57	307.57	308.8
327.7	327.78	328.5	327.67	328.63	328.72	327.43	328.28	328.45	327.38	327.54	327.84	327.02	327.55	328.26	327.01	327.51	327.75	328.95	328.8	327.86	329.5	327.8	327.97	328.08	327.86	328.42	328.25	328.6	326.46	327.86	327.72	329.06	327.73	327.85	327.88	327.82	327.96	327.92	328.19	327.82	328.78	326.72	327.17	329.36	327.7	327.06	328.49	328.5	328.77
325.45	326.51	326.84	327.18	326.38	327.77	326.08	325.91	327.26	327.72	325.85	326.21	327.07	327.01	327.78	326.45	326.84	327.22	327.72	326.58	327.45	327.08	327.35	326.88	327.04	328.38	327.87	327.05	326.77	328.53	327.26	325.9	328.11	326.36	326.99	326.59	327.11	327.69	326.87	326.77	326.63	328.54	326.05	327.1	327.61	327.57	327.87	326.55	327.17	327.5
308.91	308.91	310.43	310.3	309.99	310.05	309.31	310.58	310.61	308.53	310.11	309.51	309.66	309.94	309.71	310.39	309.58	309.64	310.35	311	310.45	311.14	310.71	310.12	308.35	308.87	308.11	308.73	309.86	309.78	309.92	309.4	310.5	308.85	309.35	309.94	311.35	309.53	310.05	309.82	309.7	308.22	310.39	308.73	309.71	310.6	307.39	309.84	309.59	308.21
301.27	301.87	302.35	301.35	301.66	301.84	301.02	300.61	301.32	301.72	301.54	301.08	300.72	300.19	301.49	299.96	301.79	300.8	300.7	300.89	300.54	301.32	301.69	301.07	301.3	300.02	300.81	300.98	300.6	300.19	300.28	301.29	299.66	300.98	300.35	301.95	301.99	301.64	301.62	300.96	301.68	300.73	302.32	300.32	301.06	300.94	300.28	300.84	300.43	300.19
309.7	308.75	309.49	308.96	308.31	310.4	309.69	308.59	309.01	308.67	308.96	308.6	308.67	308.54	307.96	309.71	309.97	309.67	307.86	309.44	308.9	309.06	308.72	308.65	309.24	307.92	308.76	309.76	309.2	309.87	308.36	309.01	309.31	309.4	308.88	308.85	308.61	308.44	309.85	308.58	307.57	309.22	309.18	309.46	308.92	308.75	307.73	309.26	308.68	307.99
303.12	302	303.36	301.72	303.52	302.43	303.28	303.46	302.77	302.25	302.35	302.27	302.11	303	302.74	303	301.69	303.09	301.99	302.58	302.49	303.3	303	302	303.56	302.44	302.97	302.74	304.12	303.45	302.04	303.6	303.12	303.15	303.39	303.45	301.94	303.19	302.7	303.12	303.54	302.01	302.81	302.59	304.08	303.26	301.28	302.27	302.82	303.06
325.96	324.9	325.45	325.35	324.14	325.14	325.13	325.35	324.79	326.28	327.02	325.37	325.04	324.99	326	324.36	324.18	324.76	325.01	325.48	325.56	324.19	325.56	324.93	325.51	326.12	326.4	325.94	325.55	326.15	325.99	325.75	324.3	324.14	325.58	323.95	325.39	325.82	326.49	325.84	324.12	325.09	324.81	325.37	326.36	325.39	325.43	324.97	325.78	324.1
312.22	312.56	313.93	313.58	312.57	313.35	312.55	313.52	311.47	312.19	313.56	313.81	313.9	313.64	313.78	312.63	313.04	312.33	313.04	312.12	312.81	312.5	313.14	313.88	312.47	313.06	312.26	312.48	312.62	312.7	313.57	313.23	312.56	312.46	313.02	314.19	311.65	312.48	312.46	313.85	313.1	314.57	313.1	313.3	312.77	314.28	312.39	313.8	313.69	313.53
326	327.02	325.95	326.34	327.07	327.26	327.28	327.48	326.19	328.29	327.13	327.4	327.82	327.11	328.47	327.27	326.79	327.14	327.07	326.74	327.01	327.03	326.08	326.84	326.78	327.28	327.08	326.35	327.4	327.1	327.9	326.71	326.38	325.69	327.67	327.73	327.17	327.56	326.46	326.65	327.27	326	326.75	326.81	326.93	326.96	326.32	327.52	326.45	327.79
308.45	309.04	308.74	308.03	308.61	308.37	309.01	309.75	308.96	308.45	308.38	309.34	308.16	309.39	308.55	309.13	310.08	308.54	308.64	308.2	308.63	308.35	308.84	308.96	309.33	307.1	308.17	308.96	309.13	307.89	309.65	309.88	307.83	308.74	309.14	308.24	308.29	307.87	307.22	308.47	308.54	309.73	308.78	310.5	309.81	308.75	309.14	309.04	308.31	307.64
303.44	305.45	304.51	305.15	304.97	304.57	305.23	304.72	304.78	305.32	303.22	304.34	305.14	303.65	305.22	305.09	303.89	304.64	305.08	304.81	304.88	305.1	304.86	304.56	303.73	304.95	305.74	305.14	304.8	304.85	304.44	303.78	305.23	304.16	306.22	305.49	303.78	303.47	305.82	304.41	304.4	305.17	305.19	305.34	306.21	304.97	305.13	303.99	304.08	304.61
303.25	305.16	306.1	306.82	305.34	303.98	304.3	303.95	302.87	305.33	303.54	304.37	304.81	303.86	305.19	304.28	303.94	304.72	304.43	304.45	304.62	304.05	302.93	304.27	304.84	304.85	303.76	305.3	304.68	303.99	304.04	303.68	304.9	304.6	302.58	304.31	304.77	304.56	304.24	304.44	303.84	304.33	304.14	304.74	303.47	305.13	305.33	305.03	305.38	304.05
317.17	316.73	316.94	317.5	317.21	317.91	317.02	317.01	316.72	317.6	316.86	316.84	318.9	317.89	316.3	318.63	317.45	317.19	317.51	317.35	315.95	317.46	317.03	317.08	316.67	316.62	316.31	316.91	317.65	317.28	318.8	318.04	317.46	317.48	316.31	316.48	318.62	316.69	318.09	316.63	317.46	316.7	317.58	318.13	318.22	316.73	317.53	317.73	317.35	317.5
306.99	304.42	305.73	306.57	306.97	305.95	306.82	306.99	304.97	306.94	306.72	305.47	305.41	305.95	305.17	305.64	306.73	304.96	306.28	305.39	306.31	307.1	304.68	305.79	306.68	306.27	306.03	306.43	305.43	306.67	305.86	307.41	306.66	305.64	305.87	305.17	305.36	305.28	304.23	307.08	306.36	306.47	305.95	305.96	305.61	305.35	306.23	305.55	304.73	306.14
309.17	309.63	309.04	310.78	308.89	310.8	310.91	308.73	309.43	310.48	310.92	309.65	309.62	311.05	309.67	309.33	309.66	309.33	311.5	310.4	310.82	309.32	309.9	308.38	310.82	310.32	308.86	308.83	309.19	309.14	308.79	310.16	308.86	309.75	309.65	309.11	310.23	309.4	309.25	311.16	310.84	309.23	310.47	309.05	310.46	309.25	309.62	309.89	309.43	311.5
314.26	312.59	313.51	314.36	313.54	313.98	314.88	313.56	313.09	314.97	312.87	312.61	313.54	313.07	315.53	313.5	313.49	312.2	313.82	313.24	313.69	314.77	313.27	313.79	313.71	313.75	314.1	313.47	314.72	314.4	314.57	313.7	314.22	313.52	314.8	314.32	313.24	313.78	314.04	314.19	313.1	313.94	314.92	314.48	313.86	313.72	312.75	313.73	314.27	313.66
304.33	304.07	303.41	303.45	302.6	303.79	303.68	304.26	304.18	303.9	304.72	303.71	304.23	304.61	303.82	303.17	304.33	303.92	303.65	302.22	303.9	301.41	303.79	303.8	304.44	304.08	304.93	305.46	304.33	303.01	302.81	303.3	303.72	304.03	304.21	303.56	303.58	304.08	304.48	303.02	304.73	304.67	304.86	304.88	303.6	302.97	304.61	303.97	304.3	303.31
303.8	302.78	302.12	301.41	303.42	301.86	303.31	302.77	302.28	303.2	303.78	301.61	302.34	301.65	301.67	301.5	303.68	301.97	303.85	302.03	302.16	303	301.06	302.25	303.16	301.24	303.06	302.19	302.93	303.12	303.56	302.95	302.23	302.49	301.12	302.97	303.06	303.44	302.04	303.77	302.91	302.62	302.38	302.31	303.08	304.35	303.5	302.05	303.19	303.29
296.11	294.48	294.86	294.74	294.6	293.58	293.54	293.57	293.2	295.11	295.7	294.51	294.82	293.47	294.45	294.07	293.98	293.7	293.12	293.38	294.69	295.33	293.81	294.95	294.48	294.41	293.1	293.62	294.05	294.04	294.74	294.98	293.2	295.04	294.73	293.75	294.56	294.22	293.53	293.93	294.14	293.64	294.46	294.52	293.55	293.58	293.96	293.53	293.7	294.82
316.74	317.2	317.51	317.2	317.12	317.23	318.3	316.53	317.68	317.37	316.49	316.49	316.16	316.82	317.49	316.91	317.93	317.42	317.09	318.67	317.81	318.41	315.93	317.98	316.55	317.4	317.06	317.61	317.91	317.44	316.72	316.29	316.14	317	317.46	317.4	316.31	318.82	316.1	317.45	317.91	317.03	319.07	316.49	315.86	316.78	316.54	317.21	318.9	316.44
327.37	328.08	328.79	327.91	327.31	327.08	328.21	326.63	327.82	327.8	327.99	326.75	327.43	328.03	329.15	327.58	327.76	327.93	327.93	328.12	327.4	326.9	326.77	329.05	329.07	328.12	327.56	328.17	328.21	328.49	327.71	328.43	327.87	328.35	328.41	328.63	329.08	327.51	328.53	328.01	326.93	328.63	328.85	329.63	327.24	329.05	330.31	329.26	328.44	327.01
326.9	327.68	328.1	327.24	328.36	328.34	326.7	328.09	327.09	326.79	327.02	327.04	326.23	326.56	326.8	325.94	325.52	326.71	327.07	326.57	326.28	327.14	327.29	326.43	327.52	327.22	327.12	326.7	326.63	327.43	326.16	327.03	327.97	327.54	326.86	328.71	327.86	326.96	327.33	327.91	325.97	327.82	326.13	327.08	326.52	326.89	326.4	326.8	326.17	327.31
305.64	304.39	304.69	304.93	304.08	304.69	304.94	305.54	305.22	303.86	305.99	305.96	305.03	304.88	305.54	303.9	303.86	305.07	304.57	304.72	304.89	304.09	304.85	305.51	304.98	305.29	304.6	303.8	305.18	304.21	303.72	304.73	305.68	305.49	304.53	304.77	304.55	304.15	305.26	305.36	305.39	304.98	304.31	304.1	304.71	304.24	303.52	305.39	304.91	305.57
305.13	303.56	304.62	303.49	305.12	303.42	305.13	304.03	303.62	303.17	304.53	304.28	304.4	303.99	303.78	303.73	304.31	305.05	304.2	305.31	303.91	304.57	303.79	304.62	305.49	304.77	304.78	303.38	304.61	303.61	305.24	304.91	305.07	303.97	304.67	304.4	304.56	304.65	303.99	304	303.38	303.85	303.71	305.1	303.72	305.56	304.44	304.27	305.65	302.04
302.86	303.42	303.33	304.47	302.75	303.64	302.69	302.79	304.86	303.26	304.23	303.7	302.81	303.51	304.77	302.86	303.44	303.22	302.62	303.44	303.1	303.17	304.97	303.62	303.24	302.11	303.63	305.39	303.02	303.06	303.78	302.55	304.64	302.12	303.84	303.64	304.07	302.37	304.9	302.59	302.79	303.64	304.64	302.73	303.73	303.08	302.91	303.18	303.75	303.44
297.81	297.76	297.49	296.72	295.89	298.4	294.91	296.5	298.04	296.23	297.07	296.03	296.23	295.37	296.03	297.06	296.55	297.35	297.15	297.87	296.21	297.29	297.15	296.01	297.44	296.67	295.57	296.66	296.84	295.7	296.48	296.23	297.18	295.31	296.19	296.79	297.01	296.42	297.33	297.62	298.58	297.21	295.53	296.9	297.01	297.77	297.27	297.64	295.57	295.72
293.81	294.75	294.03	295.46	294.41	294.46	294.41	294.53	294.02	292.27	293.52	293.35	294.45	293.44	293.16	293.65	294.52	294.14	293.69	294.86	293.49	294.69	293.45	294.55	293.75	294.44	294.57	293.75	294.14	295.3	294.16	293.95	294.9	293.79	293.68	294	293.79	293.59	292.75	294.78	293.58	293.46	295.15	293.99	294.05	294.37	293.59	294.42	292.63	293.62
304.55	304.61	304.05	304.53	303.99	305.33	302.59	304.88	305.46	304.92	304.39	305.18	304.73	303.86	303.82	305.66	305.46	304.97	303.81	303.54	304.68	305.2	305.25	303.74	303.6	304.85	304.56	304.31	305.72	304.21	304.65	304.7	304.78	302.66	304.21	305.32	303.73	303.67	304	303.05	304.76	304.42	304.85	304.06	303.23	305.11	304.8	304.98	304.09	304.38
314.42	313.83	313.6	313.36	314.5	312.81	314.13	312.69	314.3	314	314.19	314.24	313.43	313.9	314.74	313.76	314.33	314.24	313.78	314.09	314.88	314.9	313.42	315	313.5	314.37	313.83	314.89	313.77	314.65	314.34	315.53	313.86	314.18	313.78	313.29	314.6	314.14	313.87	313.47	314.51	313.68	314.41	314.11	312.96	314.55	314.27	314.4	313.57	314.66
301.24	299.81	301.12	299.56	300.91	300.25	300.57	300.61	299.98	302.96	300.74	300.92	301.07	301.74	301.04	301.07	300.87	300.21	300.34	301.32	300.86	301.33	301.34	301.41	300.68	299.55	300.99	300.79	301.25	302.39	301.27	302.01	302	300.56	302.21	301.85	301.86	301.29	299.46	300.99	301.43	301.36	301.89	301.82	302.22	300.77	301.52	300.73	300.99	301.63
296.85	295.5	297.78	297.2	296.53	296.59	296.52	296.76	296.34	296.37	297.84	297.66	297.07	295.88	296.97	296.58	297.16	298.16	297.69	296.78	298.03	296.2	296.65	296.64	297.19	297.25	297.98	297.25	297.47	296.33	297.97	296.98	296.41	296.13	296.88	296.58	297.31	297.8	295.3	297.66	298.46	296.37	297.74	296.89	297.02	296.75	297.49	296.94	296.33	296.8
306.91	305.93	305.93	306.26	306.57	306.33	306.32	306.35	306.74	306.23	307.94	306.2	307.67	305.83	304.98	306.61	307.31	306.03	306.37	304.84	305.55	306.77	307.8	306.16	305.36	306.2	306.7	305.9	307.23	306.4	305.88	306.69	306.64	305.97	306.09	306.69	307.24	306.31	305.95	306.56	306.81	306.85	305.61	306.01	305.78	305.69	306.96	306.38	307	306.25
306.8	306.97	304.38	306.16	306.23	306.17	306.14	306.36	305.58	306.45	306.08	305.13	306.81	305.26	305.41	305.99	307.1	305.62	306.04	306.62	305.77	307.62	306.07	306.54	305.86	305.59	306.76	306.23	306.25	307.15	307.29	305.48	305.03	306.59	307.44	306.37	304.78	305.91	306.81	305.69	306.77	306.52	305.72	306.71	305.73	305.87	306.52	305.84	307.36	305.67
302.77	302.81	303.13	302.22	303.12	303.62	303.8	304.86	301.74	302.52	303.28	302.89	304.12	302.36	303.97	303.57	303.91	302.36	302.71	303.85	302.95	304	303.93	302.73	303.4	303.11	302.78	303.87	303.41	303.94	303.58	302.79	303.85	303.48	304.08	303.48	303.7	303.05	303.46	303.42	304.12	303.93	303.15	303.5	304.08	303.57	304.19	302.75	302.65	304.3
311.93	310.86	310.72	311.63	309.51	310.32	310.16	309.13	310.28	310.21	311.29	311.36	311.03	310.03	311.12	311.27	310.65	310.88	311.3	309.91	310.5	310.62	312.27	311.53	311.6	309.39	311.27	310.15	310.71	310.64	310.61	311.09	310.7	310.94	310.61	309.92	310.38	310.9	311.28	311.34	310.49	309.64	309.97	311.98	310.43	310.57	311.23	310.86	311.59	310.95
300.71	301.36	300.37	300.31	301.13	301.03	301.35	300.5	301.04	300.64	300.98	300.77	301.29	301.29	300.32	300.43	301.07	301.06	300.77	301.03	301.92	299.26	300.74	301.98	300.57	301.25	299.9	300.69	300.37	300.37	301.27	301.05	300.42	301.05	301.44	301.15	300.72	301.15	298.88	299.6	301.4	300.51	299.75	300.83	301.82	300.04	302.02	302.43	300.18	301.04
304.78	305.36	303.93	305.39	305.51	304.26	305.85	304.15	302.99	304.09	305.03	302.58	304.59	305.02	304.5	305.29	305.04	305.41	305.17	305.8	307.47	303.93	303.41	306.28	303.89	303.97	306.05	304.96	305.1	305.52	305.43	304.5	303.72	304.22	304.88	305.05	304.94	304.25	305.18	304.2	304.06	304.96	304.67	305.4	304.27	305.09	304.95	304.46	305.59	305.31
317.6	317.15	318.47	317.56	316.71	316.96	317.88	317.28	317.73	317.71	317.13	317.43	317.64	318.24	317.77	317.71	316.97	317.44	317.64	318.06	316.79	316.51	317.14	319.06	316.71	316.75	318.04	318.31	317.36	319.35	315.98	316.78	316.56	317.18	316.75	318.04	316.67	317.35	317.29	317.2	316.5	318.93	317.12	316.95	317.1	316.74	318.25	317.83	316.34	317.17
313.35	314.95	313.51	313.62	313.48	314.38	313.45	313.07	314.13	314.28	315.03	313.17	314.18	313.94	313.49	314.97	313.4	314.32	313.53	313.1	314.22	313.58	313.59	315.03	314.25	314.31	313.7	314.18	313.11	312.53	314.01	313.01	315.38	315.04	314.42	313.99	313.39	315.52	312.55	314.27	314.62	314.36	313.7	314.58	314.34	313.11	313.74	312.41	314.2	314.06
313.68	314.36	311.6	313.01	313.63	313.13	312.91	312.63	313.9	311.79	312.46	311.99	312.8	313.24	312.72	312.66	312.28	313.33	313.05	312.28	313.48	312.64	312.94	313.2	313.87	313.31	312.36	312.3	312.93	311.8	313.22	312.3	312.72	312.82	312.23	312.57	313.23	313.22	312.25	312.65	312.71	313.08	313.52	313.17	313.16	311.96	313.43	313.14	313.71	312.59
301.88	301.94	302.69	301.35	303.74	302.5	302.09	303.24	301.79	302.85	302.86	302.5	302.87	301.68	303.03	303.2	302.91	304.07	302.21	301.62	302.88	301.91	303.06	302.59	302.94	302.44	303.09	304.14	302.13	302.55	301.89	302.05	302.19	302.24	302.7	301.81	302.8	303.15	302.04	302.97	303.41	300.97	301.77	301.21	302.19	302.05	302.62	302.76	302.81	303.13
302.6	303.19	303.23	302.85	302.61	302.68	302.33	302.17	301.93	301.74	301.9	301.9	303.52	303.61	301.64	302.86	303.02	302.58	302.65	301.91	303.44	302.94	303.13	303.02	302.37	302.85	303.74	302.36	302.42	303.01	304.01	302.04	301.21	302.24	302.28	304.6	304.29	301.93	301.8	304.98	303.95	301.6	303.02	303.97	303.94	302.38	304.06	303.7	302.89	302.45
314.04	313.96	314.01	313.66	313.38	313.63	312.79	312.07	314.15	313.5	313.64	314.21	313.24	313.46	314.45	312.95	314.24	314.27	313.47	313.94	313.17	313.62	313.41	313.08	314.18	314.58	314.22	313.23	313.07	313.45	312.61	314.73	314.89	314.56	314.48	314.25	316.72	312.92	314.65	313.05	313.98	312.8	313.74	313.92	314.75	314.01	313.71	313.04	314.2	314.11
303.4	302.52	302.58	304.07	303.29	304.21	303.55	302.64	303.07	302.82	303.07	303.53	303.3	302.6	302.99	303.27	303.93	301.96	304.34	302.87	304.12	303.41	304.21	302.58	303.55	304.23	302.96	303.37	304.37	304.06	302.68	304.09	303.1	303.5	303.95	303.77	303.23	304.38	304.51	302.36	303.12	303.56	303.55	303.7	304.06	303.54	303.69	303.57	303.16	303.43
300.34	303.37	300.87	302.37	302.91	301.49	301.91	302.49	302.39	301.39	302.66	302.59	300.87	302.12	303.19	302.91	303.51	303.43	302.49	302.85	302.01	301.91	302.36	303.59	302.44	303.49	302.64	303.07	302.9	302.05	302.55	301.72	302.91	303.74	304.22	303.56	302.43	302.78	301.31	302.17	301.31	301.78	302.34	303.12	302.34	301.47	302.58	303.73	301.61	301.76
326.9	328.54	329.45	328.11	328.19	328	327.54	328.33	327.43	328.2	327.34	329.31	327.76	328.07	327.92	327.92	328.83	328.07	327.39	328.24	327.26	327.3	327.18	327.38	328.31	328.03	327.25	327.21	327.08	328.21	327.57	327.84	326.95	327.37	328.01	328.01	327.31	328.25	326.46	326.79	326.98	328.55	327.11	329.23	328.75	326.35	327.41	328.81	327.68	328.04
304.95	306.75	305.72	306.17	305.8	306.18	306.07	306.25	307.51	304.87	306.6	306.76	306.65	306.82	305.97	306.65	305.61	305.78	306.29	305.32	306.17	305.23	305.89	305.95	306.37	306.04	306.41	306.59	306.43	305.6	305.93	305.62	306.14	305.32	306.77	306.71	306.59	306.33	306.4	306.42	306.2	307.63	306.71	306.98	305.46	306.84	305.89	306.15	305.88	304.86
309.19	309.38	307.94	307.19	308.73	310.05	308.42	309.58	308.91	309.2	309.57	309.59	308.82	307.3	308.97	310.25	308.11	308.46	308.95	308.92	308.25	308.9	310.5	310.8	309.53	309.25	309.77	309.75	308.42	309.19	308.89	307.87	307.76	309.38	308.63	308.7	308.97	309	308.28	308.63	307.84	309.44	309.1	309.55	308.36	309.77	308.81	308.66	307.86	309.85
310.9	312.17	312.16	310.79	310.66	311.53	312.24	311.48	310.39	310.98	313.13	310.75	310.53	311.38	311.56	312.02	311.26	312.45	311.84	311.78	311.05	311.25	310.81	312.39	311.04	311.3	311.29	312.18	311.86	312.11	311.1	311.4	311.43	311.8	312.07	311.14	311.09	310.24	311.34	312.19	311.27	310.36	310.73	310.35	310.85	310.18	312.2	311.95	310.67	310.39
314.26	312.28	313.65	313.58	312.34	314.48	312.94	312.03	312.64	313.72	312.73	312.44	314.15	312.62	313.56	313.61	312.6	312.04	313.41	313.5	313.45	312.67	313.38	313.38	312.36	312.86	313.66	312.76	313.04	313.22	312.36	312.78	312.44	312.87	313.21	312.42	313.86	313.31	314.1	313.15	312.99	312.32	312.18	313.48	311.74	313.93	312.54	314.49	312.44	311.92
306.33	306.34	307.99	307.35	307.54	307.12	305.79	306.6	306.5	307.75	306.86	308.31	306.98	305.77	307.92	307.1	306.87	306.93	307.43	306.83	307.12	308.18	306.8	306.93	308.16	307.98	307.19	306.99	307.8	307.16	307.78	306.41	306.79	306.72	306.93	306.56	307.3	306.58	307.32	309.64	306.93	308.21	306.77	307.3	307.48	307.33	307.53	306.34	307.31	307.52
305.21	304.93	303.22	304.24	303.75	303.49	303.49	302.48	303.97	303.02	303.28	302.96	303.19	302.65	303.37	302.42	304.04	304.68	302.08	302.71	301.97	303.3	304.01	303.52	303.24	302.98	304.06	302.93	303.53	303.75	302.71	304.05	303.4	302.8	302.82	303.52	302.37	301.52	303.1	302.57	303.95	303.95	302.43	301.93	303.53	304.05	303.48	302.63	304.1	302.87
314.54	313.65	314.22	315.31	314.6	315.41	314.81	314.62	314.61	315.75	316.4	315.43	314.76	313.89	314.37	314.52	315.68	314.27	315.04	314.38	315.45	314.06	314.83	315.86	315.61	314.45	314.84	313.8	314.45	315.17	315.78	315.34	315.39	314.29	314.2	315.26	315.37	315.67	315.13	314.56	314.2	314.24	315.11	315.24	313.79	315.16	314.79	314.07	314.12	312.42
303.98	304.18	304.37	303.65	304.37	303.5	302.73	303.92	305.38	305.8	303.75	303.42	305.1	302.95	303.6	304	302.93	305.01	303.52	304.74	303.37	303.41	303.12	304.31	305.06	303.49	303.47	303.08	303.16	304.84	304.29	304.64	304.05	303.74	304.51	305.15	304.81	303.96	304.47	304.22	304.49	303.21	304.3	302.69	305.26	304.21	304.16	304.92	302.91	304.89
312.32	312	313.53	313.41	312.93	312.02	313.94	311.9	311.66	312.57	312.26	312.63	312.6	311.68	311.62	312.02	313.08	311.95	312.61	312.77	312.1	312.51	312.65	312.83	312.59	313.05	312.88	311.74	312.16	312.87	311.56	312.86	312.66	311.57	312.26	312.93	312.18	312.64	312.91	313.74	313.18	313.26	312.22	312.48	311.74	311.94	312.76	312.88	311.6	312.05
327.2	327.48	327.73	328.15	327.6	327.04	326.61	327.47	326.57	326.27	327.62	327.32	327.77	328.85	327.11	326.63	327.58	327.65	328.01	328.63	327.34	327.97	327.54	328.04	327.82	328.14	328.11	326.84	327.23	326.76	327.93	327.75	328.5	327.89	328.4	328.35	327.23	329.35	327.54	326.85	327.61	328.51	326.76	327.03	327.66	328.05	327.23	328.49	328.07	327.93
314.5	314.59	313.96	315.21	314.78	315.96	314.99	315.19	314.3	315.74	314.51	313.88	315.08	313.88	315	314.43	313.84	314.55	314.04	315.88	313.93	315.34	315.85	314.53	314.35	313.65	314.19	315.41	314.95	313.86	315.43	314.7	313.89	314.15	315.88	314.47	315.75	314.46	315.86	315.35	314.82	313.68	315.75	314.42	314.25	314.08	315.38	312.79	313.77	313.97
309.93	309.52	309.34	311.33	309.24	309.31	310.07	309.59	310.69	309.78	310.46	308.39	309.95	310.51	309.25	310.05	309.58	309.76	310.8	309.87	310.7	309.27	310.61	309.59	310.64	308.57	310.95	308.88	310.16	308.88	310.51	309.57	309.51	311.67	311	309.49	309.62	310.13	310.02	310.4	310.8	310.31	310.45	309.17	310.63	309.67	309.36	309.76	309.75	311.28
304.47	305.8	306.32	305.48	304.68	305.17	305.93	304.1	305.58	306.18	304.59	304.57	304.82	307.06	305.49	304.58	305.3	306.94	305.68	304.73	305.25	306.52	306.41	305.87	305.29	304.64	305.39	306.13	305.14	305.61	304.65	303.96	305.36	304.57	306.05	306.29	305.36	304.99	306.17	306.11	304.22	305.13	305.87	305.84	304.73	306.02	306.37	307.41	306.05	304.51
303	302.6	303.45	301.52	304.08	301.76	302.41	301.43	302.97	302.06	302.91	302.8	303.4	301.93	301.81	302.28	301.75	303.55	303.85	302.77	301.47	302.86	302.1	302.28	300.44	303.05	302.1	302.03	301.91	302.9	302.44	302.6	302.27	302.17	302.49	302.8	302.32	303	301.77	302.53	303.4	303.37	301.61	302.28	302.67	301.75	302.7	302.07	301.75	302.69
329.09	328.78	328.48	326.86	328.78	327.96	327.7	328.77	327	326.57	326.82	326.72	326.85	329.09	327.45	327.91	328.64	328.15	327.46	328.67	326.65	328.32	328.27	327.04	328.39	328.83	327.91	327.44	328.95	328.23	325.95	327.71	327.74	327.49	328.5	327.77	327.41	327.24	328.12	328.82	327.24	327.71	328.19	326.89	327.56	327.65	327.98	327.29	327.28	328.27
316.23	315.8	316.86	315.63	314.53	315.29	316.03	315.81	315.9	314.22	316.41	315.46	315.99	316.67	314.64	314.37	315.8	315.8	314.93	314.44	315.18	315.67	315.56	314.8	318.02	316.67	315.71	315.57	315.05	315.37	315.29	315.06	316.46	316.17	315.28	315.31	315.17	315.29	314.84	314.61	314.07	316.12	316.09	315.06	315.65	314.68	315.66	315.96	314.2	317.01
303.82	302.8	303.55	302.9	303.01	303.55	303.34	302.63	303.54	303.26	303.18	302.66	301.85	303.64	302.39	303.35	302.02	302.4	303.06	302.82	302.95	303.04	303.12	302.59	302.32	302.2	302.56	303.19	303.23	302.26	303.22	304.02	302.32	302.76	303.52	302.15	303.39	303.45	302.64	302.6	302.2	303.04	302.67	303.45	301.97	304.03	302.62	301.85	302.83	304.31
318.82	318.38	317.51	317.99	316.74	317.24	316.74	316.36	317.59	317.9	317.12	317.8	318.73	317.99	318.83	316.84	316.93	317.69	317.09	318.12	316	318.19	317.68	317.13	317.82	317.62	316.57	318	316.5	318.03	317.97	317.53	317.72	318.31	317	317.08	316.75	317.65	317.29	317.45	316.86	317.22	317.46	317.05	317.7	316.58	316.39	316.71	316.26	317.29
297.46	297.75	297.73	296.77	297.48	297.37	298	295.32	296.08	297.63	296.85	297.17	296.87	298.87	297.14	296.12	298.22	297.13	295.58	296.79	296.94	297.53	297.38	296.56	297.68	297.7	296.5	296.35	297.3	295.88	296.92	297.18	296.24	295.91	295.96	297.49	296.7	297.21	296.04	296.32	297.24	296.28	297.06	297.35	296.59	297.28	297.48	296.41	296.86	297.1
296.33	296.67	296.51	296.96	297.18	296.68	297.21	296.62	296.82	296.99	295.72	296.49	297.47	295.47	297.16	297.01	297.01	297.6	295.55	297.32	297.18	297.88	296.39	297.21	297.22	297.33	296.8	296.77	297.07	296.65	297.1	296.69	296.29	297.35	296.65	295.95	296.8	297.71	295.5	297.12	298.21	296.12	297.12	298.04	295.21	297.55	296.26	297.43	297.38	296.36
302.53	301.67	302.88	302.73	302.56	303.14	302.42	304.09	303.88	303.05	302.18	303.84	303.68	302.69	304.58	303.07	303.41	304.38	302.97	302.43	304.18	303.94	303.1	301.89	303.44	302.95	303.97	304.16	304.03	302.98	304.1	302.76	303.49	304.64	303.81	301.9	302.87	302.49	303.74	304.19	302.7	303.54	302.62	302.66	303.24	303.44	303.66	301.81	303.95	302.75
311.72	310.69	310.58	309.11	310.39	312.11	310.6	310.43	309.84	311.19	312.45	310.82	309.02	310.63	309.23	311.18	310.67	311.39	309.66	310.54	310.36	311.7	310.35	309.83	310.24	310.56	310.17	311.09	311.18	310.7	310.54	310.76	309.92	310.58	309.04	310.25	310.6	310.62	310.86	310.25	310.59	309.63	310.72	309.27	311.02	310.17	310.26	311.35	310.57	310.37
307.91	307.42	306	307.52	308.24	306.13	308.26	306.1	306.62	306.6	307.39	306.67	307.13	307.32	308.27	308.02	307.97	307.26	307.42	307.99	307.77	307.39	307.68	306.4	306.81	308.16	307.91	307.13	307.46	307.26	307.96	307.75	307.94	308.05	306.89	307.68	307.77	307.65	306.51	306.7	307.81	306.34	307.57	307.59	306.71	307.48	306.82	308.24	307.34	309.07
296.74	297.03	297.32	297.09	297.16	296.39	296.01	298.38	297.22	296.73	297.54	297.68	296.03	296	297	296.59	297.24	297.36	296.04	296.47	295.58	297.36	297.79	297.34	296.24	296.83	297.12	296.15	294.78	297.5	296.3	296.99	295.46	296.66	297.48	296.77	298.2	296.95	296.42	297.97	296.63	297.01	296.47	297.72	297.25	297.18	296.53	297.14	297.97	296.73
309.04	307.63	309.22	307.36	309.02	308.43	309.13	309.8	308.45	308.58	309.08	309.04	308.26	308.2	309.1	308.49	307.46	308.11	308.85	309.43	310.03	308.92	308.79	308.52	309.59	308.31	309.01	308.46	309.11	308.78	309.61	309.77	308.5	309.35	308.85	310.61	309.29	309	308.61	309.85	309.72	308.57	309.27	309.42	309.02	310.03	307.28	308.4	309.73	308.58
312.97	313.73	313.28	313.78	313.26	312.62	312.55	313.77	312.67	312.89	313.44	312.95	313.26	312.96	312.14	312.28	312.69	314.11	312.55	313.65	314.54	312.96	314.83	313.62	312.8	314.09	312.41	312.19	313.27	312.85	313.96	311.81	313.33	314.04	312.35	313.11	313.55	312.76	312.06	312.64	311.79	312.41	312.5	312.62	313.9	312.83	312.47	313.41	313.88	312.77
296.74	297.73	297.87	295.83	296.9	295.14	296.36	295.83	295.5	296.31	297.47	297.04	297.18	297.67	297.28	296.79	296.35	297.51	296.5	297.34	296.85	296.69	296.15	297.76	296.66	297.45	296.29	296.24	296.95	297.34	297.07	295.97	296.96	296.12	297.5	295.26	297.02	296.49	296.78	296.98	295.93	296	297.06	295.86	296.86	296.67	297.55	297.77	297.33	296.92
312.11	313.48	313.2	312.22	313.15	313.06	312.34	313.2	314.92	312.2	314.22	314.11	312.48	312.46	311.36	313.54	311.97	312.92	313.45	312.1	312.61	313.9	312.83	312.08	312.68	313.86	313.99	313.49	314	313.2	313.78	312.45	312.36	312.65	312.84	312.31	313.04	312.27	312.27	313.43	314.03	312.31	312.51	312.65	312.48	313.4	312.35	312.75	312.62	312.3
313.4	312.8	313.77	312.76	313.41	311.44	313.13	312.73	314.11	313.25	311.46	312.47	313.45	313.8	313.79	312.1	313.24	313.07	312.03	313.38	314.15	312.92	313.21	313.24	311.76	313.02	313.43	311.67	312.41	312.43	312.04	312.96	313.65	312.44	313.05	313.52	313.69	311.93	311.89	313.25	313.57	314.03	312.66	312.96	313.7	312.13	312.46	314	313.01	313.66
316.34	316.13	316.54	316.8	318.17	317.95	316.42	317.19	316.9	315.86	315.86	316.41	315.3	316.67	317.12	316.86	316.67	316.36	317.39	316.07	317	316.82	317.08	315.97	316.87	315.18	315.58	317.32	315.96	316.55	317.32	317.12	316.35	316.98	316.56	315.91	316.66	316.19	317.55	317.35	317.78	315.62	317.31	316.74	316.11	316.33	315.87	316.42	317.04	316.79
303.49	303.16	302.76	302.91	304.16	302.43	302.14	303.48	303.46	303.68	302.76	302.21	303.23	303.13	303.4	303.61	302.4	304.36	304.56	302.51	304.14	303.62	303.83	303.6	303.41	302.83	304.79	302.13	304.08	302.61	303.15	303.79	303.48	303.1	304.23	303.05	303.64	304.22	303.24	303.19	304.33	302.82	303.18	303.76	303.08	303.71	302.99	305.32	304.18	304.15
310.46	310.44	310.44	310.5	311.47	311.24	310.46	310.52	309.93	311.45	310.6	310.95	311.07	309.65	311.25	311.89	312.02	312.2	311	309.94	310.28	310.5	311.28	312.01	311.13	311.39	311.13	310.33	310.22	310.56	311.61	311.69	311.38	311.39	310.46	311.41	311.43	311.76	311.16	310.22	310.53	310.64	311.15	311	309.79	310.89	310.7	311.74	310.97	311.96
311.03	312.77	311.85	312.74	313.37	313.24	313.04	311.52	313.46	313.04	312.51	312.28	312.86	312.15	312.56	311.31	313.18	313.81	311.74	312.65	313.54	311.15	311.52	312.77	313.32	313.84	312.95	311.59	312.45	312.92	311.85	313.54	313	313.1	313.14	314.28	311.75	312.62	312.26	311.21	312.09	312.76	313.75	313.82	312.99	312.66	311.88	313.01	312.32	312.74
304.67	303.03	303.86	304.26	303.45	302.43	304.89	303.86	304.3	305.59	303.43	304.93	304.25	303.43	303.73	304.27	304.23	304.2	303.55	304.24	304.73	303.36	303.28	304.08	302.56	301.93	303.41	303.89	304.69	303.72	303.86	304.36	303.45	303.66	304.07	302.86	302.47	302.9	302.87	303.61	303.89	302.77	303.42	303.92	303.63	303.19	303.11	304.32	303.16	303.74
305.1	304.27	304.46	304.16	304.34	304.91	304.86	303.94	304.63	304.12	302.78	304.43	305.5	303.83	304.61	303.38	305.36	304.36	304.79	303.32	305.3	304.86	302.7	304.24	303.69	304.09	304.46	304.23	304.3	303.43	305.5	305.62	303.44	305.13	303.92	304.56	305.24	304.31	304.59	304.25	304.1	303.79	303.79	303.14	304.85	302.87	304.72	304.47	303.91	304.8
311.73	310.39	310.77	310.49	309.6	309.31	309.73	309.71	311.67	310.42	311.38	310.85	311.56	309.39	309.4	310.91	309.64	310.27	310.24	311.31	310.89	309.92	310.31	310.62	312.46	311.23	310.77	311.29	309.07	309.03	311.31	310.45	311.12	309.96	310.87	310.23	309.77	310.62	309.65	310.04	310.73	310.92	309.38	309.96	311.44	309.99	311.36	310.57	310.88	310.37
302.95	303.18	302.8	304.3	303.24	302.72	301.82	303.27	303.25	303.22	302.91	303.49	302.56	305.42	302.84	303.34	302.87	304.38	302.59	302.16	303.65	302.13	301.85	302.03	302.2	303.51	303.45	304.14	302.78	303.4	301.6	303.31	301.98	303.27	303.54	303.51	302.8	302.2	302.92	303.73	303.31	302.64	302.46	303.08	303.05	303.48	301.97	302.37	301.41	302.31
294.01	294.17	293.46	295.95	295.15	293.86	295.63	293.83	295.08	294.42	295.61	293.32	294.38	293.9	293.73	294.09	294.58	293.06	294.28	294.25	294.96	293.29	294.34	294.26	294.59	293.12	294.84	294.46	293.6	293.65	294.53	294.91	294.01	294.38	293.17	294.93	295.1	294.13	294.56	294.22	294.16	294.01	293.81	293.85	295.1	293.4	292.86	295.26	295.8	294.81
311.09	310.96	310.83	311	310.23	310.84	312.86	310.06	310.83	310.48	311.12	310.38	312.1	311.51	311.48	310.07	311.69	311.31	311.32	310.23	310.58	312.23	311.54	311.63	309.14	312.05	311.26	311.33	310.39	309.6	311.08	311.48	311.01	311.33	309.95	310.61	310.23	311.9	310.68	310.66	311.05	311.04	311.04	310.33	310.64	311.17	310.62	309.96	311.26	310.67
310.61	309.18	310.4	310.47	311.28	310.23	310.33	311.46	310.97	312.11	310.28	310.61	310.86	310.98	310.82	310.96	311.02	309.96	310.67	310.94	310.22	310.73	311.57	312.33	311.23	310.46	310.62	310.84	309.94	309.53	310.88	310.5	309.91	311.22	311.4	310.68	310.98	310.46	312.41	311.13	310.38	310.08	310.88	310.33	309.63	310.66	310.64	310.54	311.26	309.4
315.47	315.37	313.83	316.22	315.01	314.84	314.53	313.83	314.43	314.48	315.02	314.19	315.63	315.98	313.86	314.9	314.29	314.72	313.42	314.02	314.75	315.16	314.95	314.32	314.85	315.57	314.09	315.27	314.16	314.69	314.54	313.18	315.16	314.21	314.7	314.78	314.2	313.66	315.03	314.89	314.02	314.17	315.22	313.34	315.67	314.16	313.5	313.61	315.2	314.43
304.58	303.23	303.95	302.69	303.52	304.2	305.27	303.34	303.46	304.44	304.69	303.97	305.17	304.12	304.43	304.85	304.3	304.95	305.02	305.72	304.03	303.19	304.19	304.93	304.53	305.01	304.26	306.14	304.2	305.77	304.27	304.09	304.38	305.07	304.83	304.03	304.52	303.42	303.71	303.95	303.37	304.86	304.04	303.66	305.03	305.56	304.21	304.23	304.85	305.42
307.86	307.39	307.59	308.87	309.14	308.62	309.05	308.84	309.14	308.74	307.11	309.31	310.14	309.03	309.4	309.21	308.25	309.56	308.39	308.02	309.61	310.27	309.64	308.45	307.95	309.17	308.18	308.52	308.06	309.2	308.84	310.02	308.86	308.76	308.86	308.99	308.26	308.64	308.58	307.99	308.28	309.36	307.2	308.62	309.89	308.88	308.71	309.85	306.5	308.44
300.64	300.97	300.53	300.27	301.41	301.19	299.31	301.61	302.33	300.51	301.18	299.8	300.4	300.07	300.44	300.58	300.53	301.89	300.42	299.99	301.12	300.33	300.14	300.5	302.93	300.94	302.74	301.25	302.14	302.01	300.31	301.78	300.39	301.03	301.27	300.94	300.73	300.61	302.15	300.99	300.83	300.59	299.88	300.33	301.17	300.73	301.55	300.63	301.76	302.01
312.15	312.23	313.07	312.02	313.08	313.04	311.31	314.15	313.22	311.89	312.26	312.4	312.8	313.68	311.93	313.88	313.59	312.92	312.28	311.51	312.07	312.18	312.82	312.42	311.59	314.28	313.4	313.38	312.52	312.26	312.8	311.1	312.56	312.31	311.99	312.02	312.67	312.52	311.99	313.44	314.23	312.79	313.12	312.6	313.39	312.69	313.23	312.28	312.84	312.31
314.52	315.01	314.78	315.41	313.84	315.65	315.57	315.8	315.38	314.7	315.47	313.58	315.86	315.17	315.16	315.03	313.72	313.88	315.75	315.6	314.4	314.07	314.3	314.2	314.54	313.62	314.86	313.9	314.18	313.92	314.62	314.99	314.87	315.23	314.91	315.04	314.15	316.79	314.01	314.88	314.27	314.39	314.45	314.33	313.35	313.9	314.39	313.76	314.94	315.19
325.4	328.14	327.07	327.69	327.31	326.88	326.72	327.06	327.1	327.1	326.89	328.26	327.36	327.31	327.67	326.59	327.65	326.13	326.77	327.81	326.39	326.71	325.8	327.6	326.51	326.71	327.21	326.07	327.27	326.94	327.87	326.89	326.24	326.2	327.62	327.77	327.36	327.68	327.09	327.66	326.9	326.37	327.17	327.32	326.45	327.09	327.38	326.64	327.19	327.57
318.24	318.12	318.71	319.13	318.07	318.22	319.05	318.98	319.51	318.61	318.88	318.72	319.14	318.8	317.39	319.47	318.47	319.35	318.32	319.98	319.48	318.96	319.17	319	318.04	317.06	319.72	318	319.57	318.7	317.97	319.42	318.97	318.41	319.26	318.22	318.59	319.47	318.37	318.46	320.06	318.47	318.47	318.98	319.08	317.35	318.48	317.97	318.92	318.02
303.41	303.41	303.2	303.52	302.96	303.15	301.56	302.22	303.49	303.74	302.15	303.96	303.03	303.26	301.76	302.67	303.07	302.75	301.25	303.52	303.04	301.68	302.97	302.11	302.69	303.4	303.21	302.64	302.55	302.96	303.05	302.26	302.21	301.75	303.3	303.15	302.6	303.23	303.41	302.92	301.7	303.72	302.76	303.61	303.36	302.9	302.62	302.29	302.39	303.16
303.31	302.94	303.62	303.44	304.37	302.79	304.15	303.22	302.49	302.47	304.02	304.36	303.11	303.57	303.73	302.72	303.78	302.51	302.9	303.65	304.01	303.2	304.11	302.47	303.17	306.03	304.12	303.4	302.66	302.19	303.55	303.39	304.47	304.29	303.03	302.34	303.56	303.06	302.5	302.97	303.82	302.59	303.68	303.36	304.14	303.82	304.39	303.94	304.3	303.66
327.32	328.26	328.04	327.62	328.18	328.53	328.15	327.46	328.72	328.9	328.43	329.39	327.59	328.6	329.56	329.26	328.38	329.14	329.05	329.27	328.41	328.56	330.35	328.96	328.43	328.52	328.1	328.53	329.25	328.59	329.32	330.14	328.3	328.26	328.07	328.37	328.8	328.28	328.69	329.64	328.56	329.31	327.46	329.48	327.57	328.84	327.3	328.61	328.5	329.27
301.5	299	299.44	300.29	300.26	300.17	300.11	300.15	298.54	299.74	298.45	299.34	300.36	300.25	301.06	300.16	301.02	299.54	301.8	300.78	300.08	299.17	299.97	300.34	300.39	300.87	300.23	299.91	300.03	299	299.56	300.04	299.09	300.53	300.8	299.92	300.55	299.36	301.69	300.34	300.46	300.89	299.79	301.73	300.95	300.01	301.53	300.12	298.38	300.04
311.84	310.57	310.65	311.85	311.14	309.34	311.14	309.99	311.76	310.52	311.23	310.88	310.61	309.63	310.48	310.12	311.33	310.52	310.62	310.6	310.95	311.41	310.36	310.85	312.35	311.98	311.05	309.07	311.13	309.65	310.25	310.62	309.9	310.62	310.01	310.49	310.52	311.92	310.59	310.88	310.33	309.88	310.89	312.03	310.29	310.32	311.07	309.11	309.84	310.75
313.09	312.55	312.69	314.15	312.94	313.94	312.69	312.79	312.41	313.55	313.19	312.91	312.79	313.3	313.44	313.49	313.59	313	313.35	313.72	311.97	313.92	313.52	313.38	313.74	313.01	313.19	314.08	313.65	312.81	313.58	313.64	312.13	313.01	312.3	313.51	312.42	313.29	313.56	313.43	312.37	313.27	312.48	312.63	313.95	312.74	313.43	313.41	313.57	312.56
302.83	302.65	303.15	302.55	302.06	302.78	302.6	302.42	304.4	303.1	304.56	302.87	302.19	303.61	301.9	302.77	301.69	302.64	302.58	303.31	303.37	302.06	302.22	302.36	302.49	303.77	302.13	303.27	303.6	302.47	303.01	303.1	301.89	302.77	303.14	303.32	303.05	302.86	303.83	304.26	303.45	304.12	302.41	302.4	302.6	304.23	302.12	303.14	303.92	301.43
303.91	304.05	304.36	304.27	304.62	305.42	304.65	304.27	305.17	304.59	304.82	304.6	304.48	304.11	304.73	305.07	304.78	304.72	303.96	305.36	305.32	304.68	304.82	304.95	305.1	305.7	304.8	303.9	304.56	304.71	304.47	305.82	304.83	304	305.75	304.29	306.28	304.44	305.98	304.26	304.32	305.23	305.55	305.32	305.81	305.65	305.51	304.64	304.43	305.89
313.59	315.04	314.24	315.27	314.6	314.27	314.47	315.54	316.32	315.68	314.74	314.53	313.46	313.87	314.94	313.68	314.36	314.63	314.92	314.65	314.25	315.1	315.04	315.41	315.09	314.39	313.74	315.71	314.96	314.19	315.9	314.65	315.11	314.92	313.93	316.82	314.36	314.75	315.84	315.87	315.02	315.28	315.73	315.28	314.44	314.35	314.37	314.35	313.93	315.03
306.03	305.15	304.65	304.69	306.42	306.12	305.26	305.87	305.55	304.71	305.4	306.64	305.91	305.29	307.45	304.78	304.79	306.38	305.93	305.4	304	304.98	305.79	305.84	305.43	305.82	305.82	307.17	305.16	306.53	306.17	307.55	305.52	304.74	306.35	306.34	306.49	305.59	307.85	305.16	306.32	305.34	305.92	306.32	307.15	305.21	304.7	305.27	306.58	305.63
312.32	311.78	311.53	311.89	313.37	312.48	311.8	312.15	312.19	314	312.84	313.51	313.29	312.74	314.45	313.23	313.55	313.5	314.38	313.61	312.77	314.36	313.3	313.02	313.58	312.5	313.26	314.15	313.46	312.91	313.19	313.33	313.13	313.86	312.62	312.89	313.63	312.98	312.56	311.35	313.07	313.63	312.73	312.64	313.41	313.16	313.26	312.05	312.2	313.29
309.98	308.54	308.3	308.32	309.13	308.79	309.66	308.18	309.17	309.19	308.99	308.3	308.97	308.9	308.59	309.45	308.63	308.9	308.97	309.91	308.21	309.73	308.88	308.43	309.11	309.61	309.11	307.49	310.44	308.29	309.72	310.03	309.57	307.89	308.2	309.8	308.97	310.14	309.07	308.76	309.3	309.17	307.92	309.36	308.15	308.26	308.84	309.33	308.56	309.84
294.23	293.95	293.8	293.76	293.81	293.09	294.2	294.34	295.46	293.86	293.59	293.78	293.74	293.95	295.56	293.88	292.64	293.69	294.81	293.48	294.71	293.97	293.36	294.62	293.52	293.32	292.81	293.99	293.67	294.31	293.57	294.09	295.08	294.12	294.17	294.6	293.16	292.53	294.79	294.08	294.06	294	293.59	293.92	293.15	293.96	293.97	293.07	293.49	293.52
312.75	313.15	312.83	312.1	312.51	311.62	312.68	313.06	312.61	311.31	313.39	312.29	312.73	311.89	310.77	312.19	312.19	313.14	311.83	311.58	312.18	312.86	311.67	312.97	312.86	310.93	312.03	312.92	311.32	311.9	312.44	312.93	311.77	312.72	312.45	312.48	311.24	312.85	312.65	311.88	312.88	312.01	312.64	312.82	312.49	312.48	312.14	311.94	312.04	310.6
308.46	308.52	309.48	309.57	308.34	309.31	307.04	309.34	307.84	308.88	309.32	309.53	308.15	308.36	308.51	308.45	309.03	310.34	308.87	308.97	307.63	309.25	308.71	309.03	310.71	309.35	309.42	307.94	309.35	308.82	308.55	308.92	309.18	309.57	308.84	308.6	307.92	309	307.87	309.9	307.71	310.59	307.95	310.97	309.02	308.55	308.69	308.58	308.77	308.63
301.79	301.24	301.55	299.87	299.88	301.36	301.27	301.58	301.43	300.18	301.63	300.65	300.48	300.47	299.81	301.78	302.21	300.73	301.18	301.72	301.1	301.87	299.48	300.17	299.88	300.39	300.66	301.59	301.65	301.75	300.6	301.31	299.92	302	300.66	300.9	301.15	300.84	301.78	301.86	301.19	302.02	301.97	301.14	300.75	300.61	300.87	300.05	300.43	301.24
328.72	327.91	327.82	328.11	327.55	327.55	328.07	326.71	327.33	328.89	328	326.31	328.02	327.82	327.53	327.91	328.42	327.37	327.57	327.77	328.57	328.18	327.53	327.83	328.45	328.37	327.24	326.75	328.59	328.1	327.75	327.31	327.57	327.72	327.84	327.31	326.93	327.62	327.64	326.34	328.34	326.82	328.22	327.8	327.91	328.22	328.04	327.39	327.88	327.42
303.3	303.89	303.42	303.67	302.25	303.21	303.94	303.61	304.87	302.83	303.58	302.93	303.62	303.33	304.44	303.65	303.27	304.58	303.33	302.71	303.23	303.27	302.25	302.35	304.48	303.52	303.3	304.01	302.9	304.07	302.77	303.13	302.88	303.05	303.18	303.64	303.57	304.17	303.3	304.2	302.54	303.63	303.84	303.53	303.82	304.07	303.34	303.42	303.32	305.1
306.23	305.84	306.43	305.26	306.23	306.29	305.29	305.91	305.94	305.21	306.3	304.76	305.6	305.23	305.48	305.62	305.02	304.62	304.67	305.84	305.05	306.47	305.74	305.66	305.74	304.82	304.71	304.17	304.52	305.22	304.87	304.95	305.32	305.86	305.78	304.55	304.06	303.72	306.61	305.3	304.79	304.56	305.03	305	305.01	304.5	304.23	305.41	304.72	303.98
303.92	305.49	304.86	305.91	304.9	305.75	306.67	305.19	305.28	305.08	305.72	306.26	306.3	304	306.55	305.45	305.06	306.66	305.01	304.68	304.81	304.99	305.08	305.42	304.92	305.98	304.64	305.7	304.62	306.06	304.87	305.27	305.35	304.44	305.91	305.47	305.25	305.74	305.27	303.54	304.64	305.26	305.95	305.98	304.98	305.72	304.59	305.37	306.32	305.45
302.82	302.42	304.34	304.18	303.36	303.4	303.88	303.39	303.69	305.2	302.96	303.61	302.47	303.44	302.69	304.78	303.06	304.74	302.7	304.26	302.67	303.77	303.22	302.92	304.08	304.14	303.59	303.25	302.56	302.62	303.35	303.92	304.03	303.02	302.7	304.07	302.52	304.02	303.52	303.51	304.21	303.12	304.51	304.1	303.66	302.37	302.68	302.2	303.16	302.47
311.66	309.59	312.45	310.08	310.66	310.22	309.68	310.7	309.08	310.7	310.38	310.17	311.02	311.34	310.73	309.76	310.85	311.18	311.23	309.8	310.78	309.72	310.33	310.66	310.53	309.92	310.23	310.52	311.15	311.17	310.84	310.71	310.71	310.86	311.47	311.23	310.25	310.44	310.48	311.13	309.95	310.41	311.71	310.85	310.45	310.47	309.76	309.89	310.36	310.27
317.79	318.56	318.25	318.79	318.42	319.09	317.43	318.94	318.09	320.21	318.45	319.72	319.49	319.04	318.65	318.36	318.16	317.66	317.84	318.82	319.17	319.36	317.76	318.96	319.19	317.98	320.12	317.77	318.82	319.05	318.94	317.36	318.68	317.75	318.54	319.32	319.22	319.87	318.04	319.83	318.19	319.19	319.01	319.51	318.58	318.42	318.83	317.58	319.75	318.77
306.3	305.88	306.66	306.78	306.88	305.94	307.37	307.45	307.72	306.46	306.8	306.29	306.21	306.1	306.09	306.33	306.89	307.71	306.71	306.44	308.28	306.11	306.86	307.64	305.96	306.02	306.36	306.72	306.23	305.49	306.25	306.28	306.86	306.79	306.39	306.32	306.65	306.65	306.3	305.85	306.83	306.35	306.16	305.43	307.45	307.23	305.51	306.38	307.31	306.5
327.34	327.99	327.51	328.8	329.09	328.74	327.43	327.45	328.16	328.74	328.71	326.69	328.67	328.37	327.66	327.79	326.25	328.27	327.42	328.2	327.63	326.88	327.32	329.28	326.96	328.58	329.45	327.23	328.03	327.96	328.27	327.99	327.12	327.72	329.34	326.59	328.44	328.18	327.91	326.64	327.97	326.41	329.27	329.83	328.05	327.44	327.12	326.66	326.86	327.75
311	312.1	312.12	312.21	311.49	312.01	312.75	312.35	311.57	313.09	312.59	312.49	311.63	311.95	311.08	312.33	311.78	311.3	312.16	311.91	312.97	313.38	312.17	312.36	312.32	311.28	311.97	311.14	312.02	312.22	312.3	312.47	312.26	312.9	311.7	312.63	312.2	312.41	312.52	311.85	313.03	312.95	312.32	312.75	311.88	311.79	310.4	311.96	311.82	311.98
327.59	325.82	328.92	328.64	327.77	327.15	327.91	327.88	329.92	327.16	328.08	327.98	327.71	327.99	327.38	328.23	327.13	326.55	328.14	327.52	326.67	325.92	327.33	327.37	328.9	328.73	328.21	327.53	327.77	328.44	327.05	326.85	326.4	326.9	326.57	327.3	328.79	327.36	327.51	327.85	327.43	328.15	327.91	328.72	326.56	328.6	326.63	328.24	327.69	327.14
303.57	303.88	303.19	302.97	303.44	305.11	303.59	305.36	304.52	303.26	304.02	304.79	304.67	304.11	304.63	304.39	304.71	304.03	304.77	305.24	304.94	304.9	303.94	304.3	304.46	304.02	303.38	303.06	305.25	304.16	306.01	303.69	303.71	304.63	305.38	304.96	303.75	305.51	303.15	304.07	303.75	305.18	304.64	305.05	304.78	304.34	303.91	304.16	305.45	303.77
315.03	314.62	315.4	315.02	315.68	315.44	316	315.23	313.67	315.35	315.13	314.25	314.94	314.67	314.14	313.92	315.19	313.98	314.66	316.04	313.37	315.85	315.28	315.47	313.87	314.51	315.15	314.84	313.06	314.4	314.78	315.05	315.79	314.3	313.57	314.46	314.98	314.45	314.38	314.46	314.8	315.67	314.46	314.42	314.72	314.62	315.85	315.72	314.55	314.78
306.92	307.15	305.58	305.64	307.21	306.66	305.43	307.3	306.4	306.98	305.84	306.51	306.73	306.09	306.37	306.03	304.76	307.65	306.51	307.37	307.28	307.28	306.66	306.48	307.97	308.29	305.7	305.3	306.37	306.66	306.3	307.49	306.8	306.98	306.73	308.09	306.34	307.21	306.41	306.06	305.33	306.49	306.23	307.54	307.55	307.64	306	306.12	306.67	307.06
304.05	304.82	306.45	303.79	304.95	304.28	305.65	304.77	304.52	305.5	304.96	305.17	304.3	304.2	303	304.25	306.17	304.06	305.34	305.3	304.27	305.05	303.09	304.13	303.61	304.25	305.55	304.48	304.52	304.92	305.25	305.16	304.99	304.99	304.64	304.67	303.75	303.01	303.87	304.56	304.78	305.28	305.23	304.3	304.64	305.03	304.69	305.22	305.38	303.24
299.25	300.5	299.58	299.39	298.64	301.27	300.96	300.23	300.52	300.05	300.05	300.64	299	299.48	300.31	300.28	299.62	300.53	300.15	301.1	300.48	300.23	301.6	300.18	300.38	299.68	299.91	299.33	299.59	299.85	300.35	299.51	299.77	300.61	301.21	300.22	301.52	301.09	300.27	301.13	300.25	300.13	300.31	299.23	300.22	300.53	298.92	299.36	301.14	300.78
312.02	310.53	309.24	310.1	310.21	311.48	310.49	311.12	310.52	310.87	310.26	311.99	310.48	310.63	311.91	309.91	311.25	311.04	311.41	310.24	312.29	311.14	311.1	311.55	310.9	309.68	310.53	310.55	309.56	310.81	311.93	310.26	310.18	310.46	310.56	311.67	311.56	310.65	311.03	309.46	310.81	310.53	310.73	310.29	310.79	310.74	310.7	310	311.51	310.99
305.02	306.24	306.49	305.21	304.53	304.61	304.87	305.09	305.57	304.23	305.27	305.62	305.14	305.15	305.61	306.65	305.96	305.69	306.19	305.24	305.54	307	304.61	306.1	305.81	305.57	304.51	306.9	305.27	305.46	305.32	305.88	306.74	304.72	306.19	304.78	305.28	304.75	304.67	305.01	306.04	304.91	305.81	306.07	305.26	305.56	305.82	305.63	305.19	304.99
303.1	303.63	303.23	304.09	302.24	303.61	304.76	304.18	302.94	303.6	302.69	302.74	302.82	302.42	303.52	303.18	302.63	303.48	302.61	304.14	303.45	301.95	303.45	303.02	303.86	304.56	301.94	304.26	303.86	303.41	304.24	303.6	303.93	302.52	303.54	302.32	304.49	302.59	302.75	302.91	303.28	302.15	303.12	303.21	304.64	303.56	302.53	302.66	303.48	304.08
302.67	302.11	303.26	302.26	302.37	302.45	303.23	303.46	302.57	303.23	302.05	301.42	302.04	302.51	302.87	302.84	302.86	303.35	301.48	302.55	302.21	303.6	303.86	302.22	302.77	302.64	302.36	302.84	303.41	302.68	301.7	302.43	303.06	303.35	302.14	302.95	301.52	304.04	301.99	303.55	303.16	301.84	302.33	301.98	301.73	302.15	302.24	302.72	302.13	301.92
313.6	313.58	314.91	314.35	313.39	314.55	313.29	314	313.46	313.82	314.88	312.89	314.19	314.32	314.25	313.98	313.38	313.83	314.32	314.78	314.66	314.62	314.41	314.6	314.22	313.63	313.77	315.33	315.09	313.39	314.41	315.37	314.19	312.54	316.08	314.05	313.93	314.75	313.9	315.61	312.88	313.93	314.25	313.05	313.51	313.79	314.98	315.11	314.07	314.88
311.08	311.49	311	311.96	311.74	311.71	312.57	311.83	313.07	311.96	310.06	310.73	311.08	312.38	311.29	311.03	311.61	312.39	311.52	312.62	310.9	311.69	310.87	311.46	313.01	310.48	311.29	311.95	311.01	311.47	313.17	311.61	312.18	310.68	311.54	310.93	311.24	312.61	311.94	312	311.66	311.02	312.24	311.57	311.5	311.91	311.21	311.11	310.43	312.11
301.12	301.73	300.04	301.07	301.12	300.58	300.8	299.95	300.43	301.45	301.66	301.09	301.23	301.29	301.36	300.38	301.29	300.47	301.42	301.63	300.51	301.63	300.15	300.1	299.21	301.21	301.14	301.22	301.76	300.88	301.14	301.28	301.46	300.38	301.31	300.96	300.68	300.87	299.74	300.02	302.07	301.37	300.42	301.61	300.93	299.96	300.25	300.75	301.36	302.18
318.15	318.66	316.02	316.88	316.88	318.85	317.4	317.58	317.13	316.9	318.3	318.24	317.48	316.57	317.06	317.78	318.1	317.75	317.02	318.32	317.92	317.28	317.29	317.15	317.67	315.93	316.07	316.79	317.56	317	317	317.51	318.74	317.66	317.45	317.18	317.99	318.88	318.19	317.14	316.91	316.39	316.49	317.29	316.44	317.77	316.32	317.19	316.44	318.41
329.24	329.63	328.62	329.12	328.24	328.86	328.38	327.56	327.94	328.82	328.44	328.43	327.28	327.96	327.75	329.69	327.95	328.92	328.46	328.81	327.99	329.89	329.31	329.51	329.52	328.54	328.28	328.88	329.29	327.36	327.03	328.9	328.72	328.05	328.89	329.22	327.18	327.87	328.5	328.47	328.84	328.98	327.22	329.29	329.86	328.46	329	328.95	328.2	327.6
311.97	312.24	311.71	312.37	312.52	311.65	312.68	313.3	313.01	311.34	312.96	313.24	310.91	311.14	313.16	312.22	311.83	310.12	312.08	311.89	312.12	311.43	312.23	312.49	312.28	311.61	312.53	312.73	312.28	311.64	312	313	311.54	313.04	311.41	311.63	312.8	312.35	313.08	311.88	312.36	313.81	310.8	312.35	311.24	312.93	312.02	312.85	312.04	311.54
317.44	317.73	318.26	316.45	315.62	316.78	317.04	317.92	316.77	317.6	317.19	318.05	318.11	317.9	317.74	317.55	316.9	317.09	317.93	317.46	318.71	318.16	317.67	317.53	317.03	317.49	315.76	317.47	318.22	317.34	317.17	317.66	317.72	317.28	317.53	316.17	316.99	319.09	316.6	317.31	317.28	318.04	317.49	318.37	317.65	316.46	317.77	317.53	316.71	317.32
296.79	297.63	295.82	296.98	297.25	295.78	295.81	296.62	296.91	297.28	295.98	297.48	295.21	297.13	297.96	296.94	298.2	297.26	297.73	297.69	296.99	296.16	298.05	295.87	296.82	297.16	295.99	296.61	296.61	297.25	296.44	297.27	296.76	298.04	297.05	296.04	297.37	296.59	296.56	296.63	296.04	297.42	297.35	297.01	298.75	296.58	297.89	296.63	296.46	297.06
304.11	303.85	304.67	303.95	304.04	302.74	301.96	303.84	304.59	302.43	303.63	302.56	302.73	303.14	302.25	304.49	303.99	304.99	304.53	305.53	303.31	304.87	304.35	304.75	303.69	303.34	303.22	303.63	303.8	303.56	304.25	303.72	304.15	304.17	304.11	303.71	303.74	302.14	303.65	302.75	304.03	303.71	305.41	302.27	303.59	304.62	303.87	304.29	303.44	303.58
308.27	307.59	308.68	307.92	309.78	308.82	309.14	309.71	308.42	309.24	309.44	308.82	308.14	307.42	309.9	307.97	308.84	309.13	308.27	309.23	308.03	307.93	309.59	308.98	308.48	309.09	308.6	307.95	309.91	308.32	308.03	309.94	309.59	308.72	309.84	308.55	308.5	308.69	308.95	308.81	308.9	307.86	309.43	309.55	310.38	306.53	309.46	309.17	309.86	309.02
309.83	309.52	308.7	310.37	309.4	309.36	309.96	308.85	309.67	309.75	309.53	307.96	309.99	309.39	307.4	308.84	309.47	310.3	309.13	308.08	308.75	308.94	309.22	308.42	309.65	309.39	308.56	310.1	307.77	307.76	309.41	309.09	309.44	309.72	307.78	309.47	306.89	309.34	308.63	309.73	308.34	309.28	309.1	308.33	308.41	307.89	308.43	307.54	310.28	308.24
297.33	296.14	296.67	296.16	297.41	297.07	297.57	297.55	296.02	296.73	297.2	297	297	297.33	297.61	298.61	296.86	297.44	296.61	297.53	297.04	297.33	296.5	297.4	299.13	296.67	296.35	297.47	296.5	297.88	296.23	296.97	296.35	297.75	297.02	298.38	298.09	296.92	297.89	297.62	297.97	297.72	297.11	297.03	297.21	296.68	297.75	298.4	296.15	296.39
318.5	317.97	317.45	317.61	317.01	316.27	318	318.2	317.36	317.18	316.68	317.31	316.8	317.37	317.64	315.7	316.15	317.82	317.03	315.99	317.51	315.33	317	317.44	317.43	317.24	318.01	316.63	316.55	318.06	317.41	317.39	317.58	316.78	315.12	316.78	318.54	316.71	316.91	317.18	316.86	317.06	316.56	317.94	317.72	318.05	317.4	317.32	316.69	317.83
294.83	295.66	294.6	295.27	295.12	295.07	295.99	293.76	294.51	295.58	295.19	295.41	296.41	294.02	294.42	295.66	295	295.1	294.28	295.91	295.46	294.7	294.6	294.52	296.07	294.59	295.13	294.54	296.74	294.35	294.7	294.58	295.09	295.55	294.05	295.27	294.93	296.03	295.14	295.43	295.22	294.35	295.76	295.1	294.26	295.13	294.96	295.78	295.23	295.58
303.97	303.59	304.09	303.89	304.47	304.54	305.11	304.71	304.64	304.36	304.58	304.54	303.6	303.68	303.54	304.19	303.94	304.56	303.21	303.61	304.92	304.19	303.86	305.08	305.31	303.18	304.05	304.28	303.08	305.41	304.37	304.91	303.51	305.46	304.07	304.15	303.92	303.88	305.01	304.69	303.27	304.88	305.13	303.89	303.2	303.36	305.08	304.13	304.54	304.42
327.37	328.99	326.71	328.92	327.83	326.73	327.97	328.37	329.11	327.88	328.14	326.9	328.14	328.16	326.81	326.4	328.18	327.03	326.86	327.39	327.35	327.48	327.97	328.14	328.76	328.56	327.8	329.16	328.11	327.48	328.23	328.6	329.08	328.22	328.03	328.73	327.8	327.79	328.16	327.29	327.2	327.39	328.66	326.57	328.73	329.01	327.66	327.24	328.82	327.12
308.45	308.22	308.67	308.32	309.53	309.15	309.84	309.96	309.84	309.92	308.56	309.67	308.93	308.15	309.94	307.87	309.2	309.31	308.41	309.21	309.36	308.37	309.27	308.61	308.6	308.71	309.74	307.83	308.79	309.29	308.7	308.9	309.98	308.21	308.22	307.41	307.83	307.31	307.44	308.99	309.89	308.69	308.59	308.95	308.62	307.41	308.61	307.84	307.37	308.6
329.06	329.73	328.01	328.43	327.77	327.37	328.68	329.84	329.05	327.68	328.6	329.14	328.52	328.36	328.22	327.96	328.1	328.89	327.19	328.23	328.33	328.31	329.41	329.48	329.95	328.25	329.16	329.73	328.28	328.89	329.31	328.91	330.31	327.85	329.68	329.41	327.88	328.83	329.24	329.38	328.45	328.15	328.25	328.02	327.79	328.82	329.39	327.29	327.84	328.83
309.9	309.59	307.84	308.83	308.74	309.66	307.9	308.83	308.91	310.05	309.12	308.65	309.44	310.28	308.33	309.38	308.61	308.39	308.59	308.71	309.35	307.65	307.46	307.86	309.41	309.86	307.7	308.3	309.13	308.06	308.83	311.6	308.7	308.76	309.89	310	308.06	309.4	309.03	308.04	308	308.83	307.64	308.09	309.01	308.66	309.41	308.78	308.73	307.94
295.36	297.06	294.78	296.09	295.88	296.37	295.32	294.63	295.2	294.68	296.6	294.56	294.13	295.77	296.42	294.94	294.23	296.59	294.32	295.47	295.64	294.78	296.05	294.19	294.86	295.21	295.02	294.66	294.95	293.7	295.38	295.67	294.52	294.69	295.78	296.25	294.06	296.25	294.02	295.37	294.54	295.68	295.57	294.82	294.56	295.29	294.9	295.31	294.65	295.06
317.34	317.17	314.83	316.35	314.48	315.36	314.87	315.55	316.01	315.95	315.08	315	315.88	316.06	315.46	316.09	315.93	315.71	315.89	315.07	313.62	317.3	316.29	315.92	316.22	315.53	315.63	315.76	316	314.51	315.43	315.66	316.19	315.67	315.89	315.49	315.81	316.11	315.29	314.67	315.23	315.95	316.93	315.64	314.48	317.44	314.84	316.15	314.8	315.41
316.69	316.32	315.34	318.53	315.87	316	315.4	315.37	315.29	315.48	315.72	316.18	316.41	315.47	315.82	315.73	315.74	316.47	315.87	316.18	315.61	315.48	316.27	315.37	316.41	316.04	316.1	315.23	315.09	315.39	315.98	315.66	315.77	315.62	316.13	315.28	316.66	316.16	315.89	316.32	315.46	316.57	317.66	316.56	315.96	316.1	315.67	315.32	315.85	316.05
303.03	303.32	300.91	302.68	301.31	304.16	302.07	302.85	302.86	303.16	302.31	302.96	303.25	303.1	301.52	302.29	301.79	303.34	302.3	301.27	302.74	303.43	302.04	302.2	302.03	303.43	301.54	302.04	302.21	302.57	303.45	302.91	303.61	301.99	302.8	302.96	303.2	301.72	301.93	302.4	302.75	301.23	302.19	301.22	302.83	302.8	302.82	302.91	302.38	303.4
325.32	324.8	325.52	324.26	324.17	325.35	324.94	323.14	326.05	323.15	324.47	324.14	323.5	325.07	323	325.23	324.53	325.53	325.11	323.79	325.38	325.07	324.8	324.74	324.77	323.5	325.26	324.91	324.47	325.39	324.16	323.48	324.01	324.93	325.6	323.81	323.24	324.75	324.14	324.96	324.21	325.61	324.65	324.49	324.39	324.46	325.64	324.96	324.12	324.45
319.09	318.8	318.38	318.66	318.81	318.6	317.98	317.19	318.33	318.78	319.26	317.95	319.52	317.66	319.16	319.22	317.83	317.97	319.24	318.25	317.89	317.61	318.32	318.05	317.98	318.77	318.35	317.44	317.93	317.82	317.88	319.36	317.82	318.59	317.29	318.94	318.82	317.4	318.61	319.19	318.47	318.51	319.05	319.01	317.88	318.36	318.14	317.65	319.13	318.8
309.18	309.77	309.08	307.91	309.38	309.9	309.76	310.4	308.88	310.23	309.23	307.73	309.8	309.64	309.77	308.54	308.81	309.38	308.67	309.19	308.4	308.64	309.28	308.1	307.67	309.29	309.4	309.36	309.9	309.51	308.39	308.75	309.32	309.51	308.53	309.93	309.33	307.96	309.81	307.85	308.01	307.64	309.06	308.36	308.08	310.49	307.92	308.31	309.26	307.49
307.58	307.3	306.49	306.07	308.16	306.78	307.63	306.33	308.98	307.33	306.53	307.54	308.07	307.68	307.7	307.65	305.85	308.05	308.05	307.55	308.29	306.47	307.47	307.36	307.4	307.5	306.95	307.07	307.15	305.92	307.9	308.36	306.94	306.68	307.68	306.6	306.62	308.97	306.51	306.89	307.77	308.66	306.72	306.83	306.91	308.04	306.59	306.66	307.3	306.88
309.71	308.89	308	309.83	310.7	307.82	309.22	308.43	309.84	308.24	309.64	309.67	308.69	308.36	308.3	309.13	308.45	309.55	308.41	308.57	309.14	309.89	309.05	309.02	310.8	309.35	308.05	308.6	309.77	308.36	308.79	309.05	308.71	308.39	309.07	310.47	309.08	308.78	308.88	308.3	309.28	309.27	307.79	307.9	309.48	308.3	308.82	309.38	310.4	309.71
318.4	318.58	318.81	317.7	318.12	318.72	317.54	319.38	318.71	318.16	319.08	318.72	319.85	318.64	317.75	318.46	317.65	319.47	318.86	317.26	319.1	318.15	318.53	318.02	317.88	318.57	319.36	318.07	319	319.72	317.95	317.76	319.19	318.69	318.65	319.27	318.98	318.71	318.23	319.28	319.65	317.82	318.48	318.19	318.47	318.42	318.8	318.53	317.6	318.33
314.23	315.44	314.97	314.29	314.49	315.16	315.84	314.3	315.34	314.84	313.58	315.01	315.04	314	316.51	314.02	314.83	315.24	315.56	314.13	313.44	315.37	313.99	314.86	314.62	314.41	313.95	314.21	314.45	314.35	315.28	314.52	314.21	313.74	315.65	313.99	314.75	314.66	315.43	314.25	314.65	315.19	314.6	315.15	314.88	314.8	313.82	314.81	315.34	313.89
316.16	314.24	315.8	316.41	315.97	315.72	315.7	317.03	315.29	314.86	316.82	316.48	314.89	316.74	316.51	315.49	315.6	315.93	315.43	316.07	316.06	315.31	316.22	315.79	316.55	316.17	316.05	317.04	315.7	315.79	317.42	315.59	315.83	315.98	314.42	315.78	316.36	315.52	315.38	315.37	315.92	316.06	317.58	316.7	316.45	315.07	314.24	314.7	315.81	315.92
313.23	312.2	314.19	313.37	313.64	314.14	313.36	313.37	313.45	312.93	312.53	313.44	312.12	312.85	313.39	313.53	313.41	313.46	312.1	313.41	313.1	314.18	313.18	313.17	312.38	313.04	312.94	313.64	313.34	313.49	312.22	312.07	313.48	312.78	313.17	312.47	314.34	313.2	314.02	313.43	311.93	314.73	313.98	312.69	313.29	312.7	314.05	312.61	313.33	312.54
327.36	327.82	326.71	327.21	327.89	327.97	326.82	326.77	327.88	327.79	327.69	328.65	328.43	327.47	328.59	328.65	326.93	327.45	326.65	328.46	327.57	327.99	327	327.56	327.52	327.81	328.06	328.61	329.03	327.42	327.75	327.46	327.55	327.5	327.63	325.96	328.67	327.18	327.4	327.92	327.28	326.46	327.14	327.12	327.48	327.9	328.12	328.19	326.77	328.3
302.63	303.34	303.07	303.17	304.37	304.33	303.28	302.85	302.63	303.92	303.34	303.34	303.14	302.91	303.92	303.89	303.61	303.27	303.4	303.4	303.18	303.5	303.93	303.12	302.62	303.91	303	302.49	304.33	302	302.68	303.26	303.93	303.6	305.42	302.84	304.43	303.73	302.78	304.15	303.08	303.99	303.36	304.19	303.38	303.64	303.53	303.7	303.99	303.66
316.59	317.02	316.88	317.48	316.98	316.9	316.41	317.11	317.87	316.61	317.49	318.27	316.84	317.67	317.22	315.51	317.73	316.13	317.05	317.06	316.19	316.53	315.67	317.67	316.89	317.07	317.7	317.22	317.22	314.95	316.56	316.84	315.88	315.51	316.4	316.66	317.25	316.53	315.72	316.87	316.32	316.71	317.6	316.3	317.49	316.67	316.15	317.03	315.62	316
305.55	305.71	303.6	303.37	305.15	306.05	306	303.74	305.03	306.14	305.42	304.44	305.48	307.25	304.55	305.19	305.51	305.25	306.14	305.64	305.6	304.01	304.46	305.08	304.71	303.3	305.22	304.63	305.32	305.67	304.52	304.61	303.71	306.76	305.18	305.28	304.78	305.41	304.25	305.66	306.05	305.01	304.93	305.29	305.25	305.61	305.03	305	305.37	304.16
300.25	301.5	300.35	301.9	300.77	301.12	300.41	300.6	300.82	300.99	301.51	300.92	300.07	300.34	300.81	300.89	300.53	301.17	300.61	301.11	300.55	300.62	301.49	302.73	302.12	300.59	300.87	301.05	301.71	300.68	301.35	300.29	302.01	300.75	300.79	301.65	300.51	301.15	301.76	299.9	301.2	301.2	299.71	301.85	301.39	302.11	300.29	301.54	300.56	301.74
318.51	318.5	318.17	318.71	318.66	319.65	317.91	319	317.45	318.48	317.86	317.86	318.51	317.36	319.37	318.15	319.34	317.98	319.78	319.66	318.17	319.23	318.54	319.51	318.26	318.73	318.99	319.29	318.97	318.92	317.64	318.69	317.87	319.63	318.28	318.74	319.46	320.05	318.18	317.62	319.53	320.09	317.8	319.54	318.61	317.93	318.63	317.87	317.83	317.98
301.17	300.82	300.59	300.68	300.39	300.7	300.36	300.43	301.05	301.51	301.04	300.22	302.57	301.6	301	301.63	302.33	301.59	302.28	301.02	300.2	301.92	300.48	301.44	300.06	300.37	302.03	301.47	300.65	299.96	301.97	300.77	300.6	301.1	300.78	301.09	302.84	300.29	301.27	301.61	301.58	300.56	300.93	301.16	300.61	301.25	301.97	301.36	300.82	300
312.42	313.73	313.81	313.53	315.76	313.95	314.04	315.33	313.86	315.49	313.33	313.61	313.82	314.56	313.59	313.21	313.95	314.58	314.35	315.08	313.75	312.85	313.66	312.52	312.2	315.33	313.82	314.35	315.44	315.6	314.05	314.3	314.09	313.32	313.99	313.71	314.26	314.98	313.86	313.98	314.43	314.12	314.17	314.05	313.28	312.94	313.63	314.49	313.1	314.45
305.21	305.57	304.91	304.18	305.64	304.59	303.69	303.63	305.57	304.35	305.36	304.42	304	304.55	304.08	304.36	305.09	303.85	305.65	304.4	304.48	304.15	305.69	305.68	305	304.22	304.19	304.12	304.89	303.86	304.12	304.52	304.83	304.68	304.57	304.24	305.76	305.27	305.3	305.2	303.41	303.77	305.34	306	304.83	304.93	304.49	304.49	304.11	305.75
303.01	302.56	304.13	303.74	303.21	303.45	304.06	303.47	303.13	302.87	303.68	303.73	303.43	303.05	303.44	302.99	304.57	303.45	303.3	302.45	304.46	304.63	302.63	304.49	303.53	303.75	303.9	302.97	303.07	304.56	301.65	303.75	303.71	301.97	304.19	302.65	303.64	303.41	303.25	303.52	304.05	303.33	302.54	303.47	302.74	302.94	303.76	303.84	303.1	304.03
325.08	324.53	325.44	324.72	324.15	324.82	324.22	323.56	324.67	324.49	323.62	325.61	324.37	324.27	325.82	323.51	324.87	323.93	324.82	323.48	323.95	323.75	323.18	324.63	324.19	324.6	324.35	324.77	324.67	325.24	324.63	323.8	324.32	324.68	325.34	324.5	325.23	325.49	325.26	323.77	324.49	325.41	325.59	325.47	326.18	324.56	324.64	324.8	323.98	323.68
303.55	301.7	303.95	303.31	303.04	302.61	302.93	302.63	302.72	303.49	302.7	304.05	303.38	302.63	303.13	301.33	302.1	302.41	303.2	302.78	301.8	303.49	302.44	301.81	302.09	303.41	303.4	302.91	303.06	302.54	302.01	302.31	301.8	301.98	302.95	303.05	303.2	302.2	301.78	301.71	302.76	302.52	301.59	302.96	301.58	302.57	302.54	303.13	303.39	301.13
302.89	302.64	303.3	302.3	301.43	302.42	302.41	302.6	302.4	303.32	301.84	302.61	301.03	302.24	302.08	302.94	300.77	301.78	302.8	302.14	302.66	303.11	302.07	302.62	302.2	303.38	303.21	303.2	303.15	303.23	303.1	303.34	302.39	302.98	301.34	302.25	303.26	302.97	302.11	302.57	301.54	302.58	302.27	302.37	302.73	302.38	303.22	304.4	302.97	302.95
303.63	304.78	304.35	305.21	305.46	306.02	303.4	304.83	305.1	304.78	305.82	304.99	303.51	304.79	304.2	304.5	303.91	305.13	305.43	305.62	305.65	305.57	305.4	304.58	305.6	303.14	304.81	304.11	305.91	304.2	304.11	304.52	305.15	304.2	305.92	305.56	305.22	304.81	305.26	305.05	303.24	304.4	305.27	305.81	305.46	304.12	304.09	304.94	306.22	304.58
305.35	304.51	304.39	304.43	304.33	304.45	303.57	303.62	304.68	304.17	303.84	303.2	304.14	305	305.18	306.04	303.9	305.14	304.42	306.02	303.8	302.98	306.04	303.6	304.13	304.87	304.65	303.84	304.92	305.32	304.11	304.98	304.17	303.81	303.57	302.9	303.6	306.17	303.89	303.1	304.14	304.53	304.04	304.28	304.25	305.09	305.04	304.99	304.83	303.99
325.38	323.47	323.59	324.44	326.5	323.24	325.92	324.5	325.08	324.68	324.41	324.16	325.1	324.12	325.3	324.63	325.28	323.03	324.79	324.11	325.48	324.31	323.98	324.16	325.31	323.72	324.35	325.39	325.72	325.54	324.22	325.81	324.22	323.49	324.44	325.05	325.15	324.61	324.65	324.09	324.48	323.3	324.62	325.39	325.07	324.33	323.93	324.14	325.69	324.86
314.88	314.44	315.45	315.45	315.69	316.01	316.11	313.49	314.91	315.43	313.95	315.06	314.14	315.85	314.13	314.61	314.97	315.45	315.69	314.97	314.58	314.71	313.86	314.73	315.81	313.77	315.69	315.98	314.71	314.92	315.26	314.79	315.92	313.57	315.56	315.79	314.7	315.2	314.37	316.26	313.92	315.3	315.39	315.04	315.4	314.67	314.63	314.73	314.81	316.14
316.82	315.94	316.69	315.47	316.17	317.32	315.11	316.6	315.59	315.73	316.47	316.09	315.82	315.3	315.06	315.13	315.67	316.28	315.5	316.15	316.05	315.89	316.8	315.86	316.76	316.22	314.75	315.85	316.98	316.24	316.11	316.2	315.4	315.44	315.89	316.58	315.21	316.71	316.65	316.61	316.9	316.42	315.02	314.95	315.28	315.3	316.02	316.12	316.37	314.73
314.29	316.29	315.62	314.76	313.6	315.44	314.54	314.23	315.36	314.72	313.93	314.65	315.15	313.31	314.7	314.45	315.02	314.39	315.37	315.21	315.66	314.89	315.4	314.19	315.72	313.61	315.62	314.41	315.5	313.89	314.27	315.97	313.72	314.43	314.19	314.58	315.26	314.79	313.87	315.43	313.9	314.44	313.45	313.6	316.45	314.51	315.73	315.53	315.09	315.56
300.72	300.19	300.12	301.12	300.11	299.71	301.13	300.61	299.29	298.88	300.95	301.33	299.86	299.02	299.45	299.85	299.89	301.5	300.31	300.76	300.65	301.39	299.07	300.78	300.58	300.68	300.24	300	300.96	300.34	299.21	299.3	299.59	300.58	299.61	300.82	299.55	301.64	300.3	301.4	299.85	299.36	300.42	299.96	299.45	299.51	299.45	300.24	300.74	302.23
313.38	312.27	314.24	314.05	315.19	313.42	314.83	314.78	314.41	314.47	312.67	313.24	314.83	313.83	313.78	313.62	314.62	313.33	313.72	314.32	314.47	314.38	315.28	313.46	314.43	314.42	314.45	314.25	314.54	313.67	313	313.87	313.7	313.4	314.62	313.76	313.25	313.47	313.93	314.08	314.11	314.25	314.53	314.63	314.82	313.16	314.08	314.02	315.06	314.05
328.23	328.84	328.1	327.33	325.86	327.87	329.06	328	328.39	328.28	327.69	328.56	327.94	327.42	328.11	328.24	327.66	327.01	326.89	327.99	327.31	327.94	329.02	328.09	328.26	328.72	328.4	327.44	326.77	328.72	329.38	327.76	327.56	327.01	329.2	328.41	328.36	327.1	328.32	327.04	328.7	327.01	328.43	328.27	327.57	326.5	327.99	327.91	328.38	328.37
327.82	328.39	328.6	327.8	328.39	328.68	328.02	328.08	327.93	328.21	327.74	328.37	327.43	327.48	328.32	326.98	327.5	328.42	327.21	327.16	327.7	327	328.49	328.19	325.93	327.51	326.43	327.64	328.92	327.94	326.56	326.28	327.04	327.72	328.27	328.87	326.96	327.95	328.16	328.47	327.62	327.26	326.85	326.3	327.57	328.47	328	327.01	327.86	327.15
314.95	313.57	313.41	313.37	314.01	313.55	313.52	313.1	313.32	314.36	312.67	312.97	314.17	314.54	313.69	313.96	313.32	313.7	313.07	314.44	314.03	313.23	313.81	313.82	314.62	314.67	313.71	314.11	314.43	313.65	312.79	313.29	313.19	313.78	314.28	313.87	314	314.37	312.99	312.2	313.91	313.41	314.17	313.99	314.54	314.2	314.87	312.41	314.77	312.88
328.38	326.41	328.82	328.65	328.07	327.82	327.17	327.81	328.59	327.93	327.1	329.77	327.3	327.81	328.54	327.75	328.43	328.49	327.71	327.86	327.25	327.47	327.79	327.81	328.84	327.93	326.6	328.15	328.01	327.5	328.01	329.03	326.9	326.98	327.58	329.44	328.68	327.77	328.23	327.51	328.04	326.56	328.18	328.3	330.01	327.65	327.88	327.05	327.51	329.1
314.58	314.18	316.18	314.87	314.26	315.11	314.81	316.4	315.62	315.82	314.8	315.52	314.52	315.43	313.82	314.04	315.63	314.99	314.33	314.37	316.45	314.57	314.7	314.85	314.22	316.17	316.05	316.36	315.32	313.85	314.77	314.89	315.77	315.28	313.71	314.9	315.1	314.62	314.56	314.28	314.61	313.89	314.22	314.76	315.81	317.17	315.39	314.54	315.13	314.63
328.45	330.21	327.57	328.44	328.86	328.83	328.59	327.85	329.44	329.12	329.53	328.53	327.82	328.02	327.66	327.74	328.46	327.99	329.45	328.04	327.53	329.04	329.14	328.74	328.91	327.68	329.18	327.56	327.96	328.91	328.79	327.78	329.39	329.12	329.15	328.32	328.34	328.93	328.85	328.1	328.64	327.99	328.67	328.25	328.04	329.03	328.83	329	328.34	329.7
303.59	303.82	303.49	302.89	303.09	303.84	302.86	303.92	303.9	302.57	303.57	304.07	304.83	303.56	303.51	304.41	303.48	303.22	304.11	305.06	304	303.18	302.34	302.32	302.74	302.93	303.84	302.21	301.93	303.01	303.31	302.84	303.36	303.24	303.49	302.93	303.76	303.02	302.78	303.28	302.99	302.96	302.81	303.41	302.36	304.89	302.67	304.32	303.62	302.82
314.93	314.14	312.91	312.87	313.18	315.4	313.73	313.07	314.04	314.75	314.63	313.61	313.87	313.96	313.48	313.81	313.07	314.82	313.99	313.79	314.38	314.27	314.23	315.56	314.48	314.36	314.15	313.45	313.6	313.93	313.36	314.7	313.59	313.76	313.67	313.9	314.32	314.41	312.96	314.75	315.07	314.12	314.21	314.53	313.13	312.87	312.67	313.85	314.06	313.7
293.81	293.69	295.15	293.39	293.81	294.27	292.98	293.71	294.45	295.55	293.03	293.8	293.64	292.69	293.97	294.79	294.32	294.34	293.87	294.05	294.37	294.03	295.04	294.01	294.02	293.85	294.35	293.63	293.4	294.62	293.04	292.74	293.2	294.13	294.7	292.91	294.58	294.49	294.13	295.2	293.78	293.17	294.63	293.67	293.73	293.11	293.99	293.92	294.5	293.35
312.94	311.76	310.37	312.23	313.35	312.51	312.08	312.47	312.19	310.65	312.94	312.03	314.57	312.09	311.85	312.85	311.38	313.92	312.65	311.27	311.64	312.72	312.49	312.27	313.33	312.92	311.02	311.96	312.66	312.07	313.53	311.93	312.79	312.22	312.24	313.12	313.97	312.15	312.39	313.98	312.69	312.6	311.14	312.36	312.52	312.46	313.71	313.11	313.14	312.54
328.27	327.22	327.97	328.76	327.82	327.71	327.07	326.79	327.18	326.97	325.41	327.38	326.76	326.96	328.22	327.44	328.32	325.98	325.63	328.11	327.75	327.22	327.75	327.76	326.14	326.78	326.37	327.28	326.96	326.03	327.7	327.26	326.38	327.28	327.12	327.06	326.23	328	326.17	326.06	328.19	325.85	326.34	327.94	327.55	327.71	325.85	325.78	326.09	326.88
303.42	302.29	303.6	301.9	301.57	303.79	302.82	302.44	303.25	303.3	302.45	302.81	302.45	302.33	301.22	303.02	302.78	302.68	303.13	303	302.64	302.43	303	303.36	302.62	300.92	303.04	302.45	301.16	303.89	301.74	301.87	302.66	302.12	302.74	302.36	302.55	302.28	301.27	303.52	302.06	303.66	302.86	301.79	302.12	302.9	302.1	303.42	302.76	302.18
304.69	305.57	306.09	305.98	306.27	304.82	304.51	305.86	305.12	304.82	304.75	304.8	306	305.42	303.9	306.65	306.53	305.63	305.8	305.85	306.14	305.9	305.9	305.19	306.46	305.53	305.6	304.7	306.53	306.68	306.48	305.93	305.38	306.62	304.96	306.69	305.16	305.47	305.72	304.82	307.7	306.28	306.49	304.96	306.23	304.21	306.21	305.35	306.6	305.86
305.06	303.72	303.5	303.89	303.71	303.07	303.29	303.84	302.63	303.79	302.57	302.82	303.8	304.09	304.32	303.37	302.16	303.48	303.62	303.14	302.83	303.03	302.8	303.11	304.49	303.57	302.81	303.75	304.19	303.17	303.51	303.98	304.05	303.07	304.13	303.89	303.99	303.33	303.84	302.37	303.3	302.68	304.23	303.3	302.53	303.95	303.38	304.55	303.55	302.95
292.72	293.21	293.93	294.14	294.3	293.58	294.43	294.71	294.06	294.09	292.47	294.63	294.48	293.22	293.7	294.75	294.14	293.7	292.89	293.36	293.23	293.35	294.94	293.36	293.97	293.72	294.29	294.7	294.17	294.01	294.67	293.63	293.65	293.5	293.32	293.65	292.56	294.15	293.48	295.28	294.26	293.19	293.12	293.8	293.86	293.81	294.15	294.12	292.97	292.6
310.8	312.3	313.69	313.75	312.77	313.56	312.63	312.56	313.25	313.46	313.96	313.17	314.22	312.51	312.19	313.23	312.57	313.02	313.09	313.04	313.6	313.32	313.25	312.61	313.35	312.13	312.54	315.14	313.17	313.69	312.88	313.6	312.19	314.07	312.56	313.39	312.74	312.84	314.11	313.48	313.74	313.25	312.83	312.56	313.8	312.19	312.98	314.11	312.68	314.04
318.05	316.84	318.22	317.66	316.84	317.27	317.58	317.08	317.83	317.59	317.73	317.01	317.81	317.38	317.7	315.96	317.04	316.76	317.76	318.44	317.6	317.41	317.03	317.11	316.91	318.22	317.04	317.49	316.74	317.82	316.52	317.89	317.92	317.41	316.94	316.46	317.71	317.89	317.73	317.49	317.91	318.79	318.09	316.75	317.24	318.13	318.17	316.68	317.67	315.75
315.88	315.59	315.5	315.6	315.53	315.36	317.08	315.51	315.02	316.5	316.79	315.62	316.35	315.54	316.51	316.36	314.3	315.21	316.07	315.98	314.9	315.88	315.21	314.99	316.35	315.48	316	316.53	316.08	315.38	316.53	316.4	316.59	316.07	314.89	315.75	315.1	314.94	316	315.48	314.4	314.3	315.87	315.17	315.52	317.19	315.83	315.25	315.89	317.27
302.9	302.63	302.18	303.22	302.12	303.16	303.05	302.17	302.69	303.24	303.16	302.46	302.62	303.43	301.97	302.28	302.31	303.11	302.64	303.36	302.49	303.29	302.18	303.22	302.92	304.65	303.99	303.83	302.19	302.16	304	303.15	302.9	302.67	303.24	302.47	302.79	302.88	301.76	303.19	303.18	302.52	302.12	303.56	303.03	303.01	303.42	303.06	303.06	303.19
311.4	310.97	310.06	311.84	310.13	310.68	309.29	310.75	310.67	309.82	310.52	310.59	310.3	311.53	309.27	309.5	308.66	310.94	312.05	310.4	310.45	310.82	311.28	310.21	310.5	310.42	309.95	309.84	309.61	310.09	310.51	310.79	310.58	311.14	311.08	310.92	311.05	309.77	310	309.38	308.97	310.88	311.07	309.65	310.47	310.56	311.08	310.37	310.77	311.21
308.39	307.64	306.64	308.22	306.7	307.55	306.83	307.08	307.79	305.86	307.07	306.67	305.82	308.25	307.34	307.65	307.71	306.55	305.99	307.32	307.27	306.64	308.83	308.93	307.29	307.49	307.42	307.11	307.59	307.28	307.2	306.44	307.44	307.62	307.27	307.8	307.6	307.27	307.1	307.23	308.07	307.11	307.7	307.41	307.24	307	307.63	307.24	307.73	307.36
304.17	302.99	303.83	304.37	303.85	302.56	303.09	303.55	302.31	303.46	303.53	303.96	303.92	302.99	302.4	302.78	302.81	303.13	303.62	301.79	304.54	304.11	303.09	301.9	303.71	303.34	304.24	303.7	303.61	303	303.63	302.88	302.24	302.07	302.87	303.64	302.37	302.91	303.58	301.81	303.51	303.53	303.18	303.16	303.22	303.83	303.03	302.29	304.47	303.3
301.74	303.14	302.85	303.97	302.64	302.04	302.01	303.71	304.32	304.56	302.42	301.75	302.74	303.29	302.22	302.99	303.58	302.78	303.16	302.96	302.79	302.16	302.59	302.75	303.86	303.07	302.76	303.31	302.57	303.36	302.15	302.67	301.43	302.96	304.29	302.76	302.01	303.44	303.28	303.57	303.34	303.35	303.12	304	302.63	302.58	302.54	302.66	303.31	302.46
306.88	306.88	307.38	308.06	306.34	306.5	306.47	306.38	308.28	306.56	307.32	307.38	305.46	305.67	306.59	306.42	306.56	306.21	307.08	306.69	306.3	306.06	307.73	307.39	306.03	306.39	306.62	307.83	307.83	306.91	304.67	306.88	305.72	308.3	306.83	307.54	306.31	307.57	306.39	306.77	306.86	305.21	307.2	307.44	305.57	306.32	307.27	305.24	306.46	307.37
315.17	314.01	315.66	317.09	314.68	314.88	314.64	314.48	315.31	313.46	314.43	315.04	314.27	314.11	315.86	313.78	313.51	314.46	316.01	314.2	315.27	315.19	315.49	315.33	314.96	313.75	314.58	313.74	313.72	315.73	315.88	315.16	315.51	314.27	314.7	314.3	315.11	315.61	313.13	315.29	314.45	315.17	314.47	315.32	314.85	313.72	314.66	314.42	315.88	314.34
314.5	312.85	313.74	312.36	313.16	312.69	313.3	312.76	312.51	313.14	312.93	313.73	313	313.67	313.72	311.5	312.29	313.76	312.62	311.95	312.99	313.62	312.6	312.48	313.43	311.84	312.02	313.24	313.38	314.92	313.41	312.33	313.65	313.12	312.15	314.13	312.71	313.29	312.82	313.07	312.06	313.66	312.71	312.13	313.36	313.6	312.52	313.51	312.73	313.65
308.17	309.63	309.07	310.26	309.13	308.25	308.12	309.43	309.25	308.64	308.31	309.99	309.4	308.21	309.63	308.9	308.87	309.57	308.88	308.49	309.36	309.16	308.63	309.44	309.69	307.71	307.79	309.75	309.03	308.69	308.61	310.12	308.17	307.86	308.7	308.29	309.48	308.44	308.77	309.79	308.9	309.37	308.64	310.43	308.2	308.72	307.72	309.14	308.11	309.69
328.29	327.44	327.65	328.18	328.55	327.46	327.59	327.98	327.73	328.62	327.51	328.15	327.75	327.02	327.45	327.97	327.89	327.63	328.02	328.06	328.01	327.71	327.33	327.51	327.17	327.09	327.08	327.98	327.78	327.81	329.22	328.12	327.28	327.29	329.15	328.86	328.67	327.79	326.7	328.59	327.57	327.71	327.3	328.54	326.63	328.04	326.82	327.63	326.66	328.31
301.83	302.5	300.72	302.33	302.08	301.94	301.23	300.45	301.52	301.81	299.37	301.22	300.4	300.75	301.12	302.1	301.37	301.65	301.84	303.05	300.77	301.26	301.17	300.97	300.4	301.2	301.36	300.01	301.67	301.22	300.17	299.59	300.38	301.06	302.34	300.89	299.8	301.23	301.26	301.82	301.17	300.9	301.38	301.49	301.15	301.55	300.71	301.35	301.6	302.02
327.97	329.46	327.96	326.19	327.68	329.75	327.75	327.85	327.78	328.49	327.46	327.88	327.04	326.77	326.53	327.68	327.95	327.08	326.45	328.08	327.7	328.65	327.78	327.66	328.32	327.92	327.76	326.81	328.88	327.32	328.6	327.34	327.29	326.72	326.89	328.58	327.31	327.3	329.21	327.06	327.68	328.59	326.6	327.33	328.54	327.45	326.91	327.64	327.63	328.22
313.61	315.14	314.88	315.29	315.8	315.01	316.05	315.38	315.73	312.54	314.11	316.37	313.94	315.63	315.48	315.4	314.78	314.24	315.88	314.58	314.49	315.4	313.54	313.83	315.42	315.74	313.25	315.14	314.87	314.36	314.72	315.65	314.44	313.14	314.92	314.12	315.15	314.29	314.54	315.33	313.41	313.61	313.99	314.38	313.18	315.02	313.18	314.85	315.37	314.55
314.75	314.04	313.3	311.76	313.3	313.11	313.66	311.43	313.1	312.43	311.78	313.86	312.01	315.01	313.65	312.46	313.66	312.89	312.61	312.5	312.91	313.35	313.06	313.34	312.28	313.41	313.33	313.18	313.45	312.9	311.98	313.67	311.68	314.07	313.18	312.96	312.91	312.3	311.74	313.02	312.24	314.38	313.69	313	313.32	311.93	314.54	312.52	311.98	312.16
310.64	310.96	309.52	311.69	310.37	310.87	310.02	310.85	311.52	310.96	310.21	311.05	310.99	310.25	310.18	311.47	311.15	310.31	309.88	310.55	311.04	311.3	311.78	311.06	310.45	310.12	311.1	311.7	310.23	310.65	311.33	311.25	310.75	310.64	310.28	311.5	311.6	310.59	310.65	310.66	311.34	310.24	310.74	311.43	310.72	310.45	310.34	309.97	309.84	310.48
292.63	293.08	292.48	293.24	294.61	294.74	293.24	292.8	292.84	295.12	293.79	295.51	293.45	292.89	294.94	293.64	293.8	293.47	294.17	293.21	293.92	296.57	294.94	294.92	293.42	294.78	294.34	293.45	294.75	293.66	294.14	294.6	294.63	294.86	294.02	292.54	293.49	295.12	294.3	294.82	294.19	292.7	293.76	293.32	295.32	295.12	294.92	294.95	292.84	294.13
293.26	293.18	294.11	293.27	293.57	294.7	293.58	293.82	293.86	295.14	294.81	292.77	295.64	294.05	294.06	294	295.07	292.95	294	293.26	294.06	295.46	293.32	294.08	293.56	294.34	294.68	293.89	293.15	293.93	295.46	293.59	292.66	293.3	293.56	294.77	296.2	295.3	293.21	293.78	294.04	292.33	294.93	294.32	293.68	293.81	294.83	293.24	294.56	292.41
310.4	311.02	310.6	311.8	311.15	311.33	311.07	310.34	311.01	311.58	310.68	310.85	311.25	309.45	311.46	311.32	309.86	310.95	310.86	311.38	310.21	309.74	312.08	310.65	311.37	311.1	310.79	309.87	309.99	310.65	310.34	311.5	312.51	309.94	311.04	310.6	311.26	309.3	309.89	309.32	309.24	309.82	310.95	311.46	310.9	312.23	310.55	310.49	311.34	311.7
320.21	319.13	319.88	319.68	319.43	319.39	320.45	319.44	321.32	318.91	318.79	319.59	320.15	320.1	318.54	319.73	319.11	319.24	320.32	319.78	319.42	320.65	319.96	320.44	319.56	318.79	319.96	319.67	319.27	318.46	319.45	320.12	319.76	319.51	320.32	319.69	318.85	319.81	319.39	318.75	318.84	318.69	320.08	317.78	317.46	318.56	318.58	319.61	320	319.02
295.75	294.32	297.55	294.71	294.47	295.09	294.14	295.45	295.84	295.85	294.83	292.49	294.32	294.79	295.19	296.51	295.42	296.44	295.1	295.31	295.46	294.83	295.4	294.7	294.75	295.76	294.18	294.18	295.01	293.46	294.13	293.48	294.51	294.62	295.57	294.59	293.48	295.6	293.94	294.66	296.16	295.52	296.39	295.62	295.38	294.1	295.37	294.44	296.35	295.4
311.82	312.41	313.03	312.64	311.92	313.39	312.04	312.41	311.56	312.61	312.71	311.71	313.43	312.05	313.18	312.17	311.92	311.57	312.77	312.47	312.31	312.3	311.76	312.73	311.41	311.38	313.41	313.64	311.9	312.56	313.01	312.82	312.25	311.96	313.67	311.31	312.95	312.26	312.84	312.52	311.98	310.72	312.07	311.61	312.27	311.15	311.38	312.71	313.27	311.31
301.37	299.5	299.88	300.97	301.99	300.93	300.62	301.43	301.38	300.68	299.51	300.62	302.09	300.85	301.56	300.65	300.75	301.85	301.29	300.54	302.57	302.12	302.14	300.17	302.22	300.1	301.36	300.7	301.53	302.84	301.23	300.54	301.36	301.2	301.79	300.71	300.58	300.5	300.1	300.47	301.02	300.97	301.07	301.37	302.57	300.05	300.81	300.85	300.17	301.3
309.63	309.94	309.11	308.2	307.9	310.02	308.14	308.77	309.96	307.9	308.15	309.36	307.98	308.3	308.34	308.94	308.69	308.03	309.04	309.97	309.87	308.75	308.9	309.3	309.06	308.76	308.48	308.72	308.76	309.14	308.43	308.28	308.32	309.4	309.55	307.89	307.96	310.54	308.45	309	308.93	309.2	309.59	308.6	307.95	308.79	309.4	308.22	308.15	307.74
304.85	305.31	303.86	304.38	303.44	303.62	305.49	306.03	305.63	304.08	302.8	305.1	303.19	304.4	304.39	303.79	304.85	304.35	305.2	304.88	304.72	305.42	304.84	304.44	304.95	304.54	304.26	304.78	305.19	303.66	304.72	303.21	304.36	304.98	305	305.29	305.12	304.07	305.3	305.23	303.84	303.92	304.58	304.08	304.81	304.18	305.57	304.16	304.62	304.92
304.16	304.74	304.81	303.98	305.3	305.04	304.55	304.29	304.17	305.7	304.17	304.11	304.57	304.38	304.24	304.3	305.3	304.42	304.8	304.54	302.86	304.62	305.4	305.46	304.76	304.55	305.07	304.65	305.78	304.93	305.08	304.05	305.22	305.87	304.53	304.13	304.7	303.94	304.79	303.87	304.61	304.9	303.89	303.73	304.55	305.7	304.7	303.24	305.35	304.53
308.1	307.53	307.14	307.13	307.54	307.61	307.11	307.64	307.1	306.88	306.59	307.68	306.24	306.96	308.43	307.56	307.64	306.83	308.46	307.94	307.17	306.98	308.2	307.45	307.13	308.02	307.44	306.82	306.57	306.39	306.19	306.53	308.63	306.39	307.21	307.21	307.34	308.06	308.08	307.57	307.27	308.31	306.96	307.23	306.9	307.96	308.2	308.76	307.89	309.33
301.54	300.13	301.04	301.62	299.59	300.94	301.09	300.89	300.62	301.36	300.72	302.2	300.72	301.32	300.79	300.63	301.84	301.75	301.59	301.09	300.92	301.51	301.18	300.14	301.55	300.37	301.03	299.61	299.71	301.79	302.6	300.49	302.09	302.42	301.8	299.58	301.38	299.91	300.92	301.06	301.69	300.75	301.1	301.32	301.19	300.07	301.51	300.56	301.27	302.16
312.31	313.19	313.13	313.21	312.56	312.37	311.54	311.93	312.02	313.13	312.25	312.61	312.03	312.35	313.13	314.89	312.41	312.7	311.08	312.8	311.19	312.6	311.6	313.29	313.05	312.84	313	312.74	312.84	310.7	311.59	311.29	313.04	313.1	312	311.2	312.54	311.8	311.66	311.9	312	311.5	311.65	311.63	312.69	311.9	310.91	313.32	311.94	311.91
303.71	306.23	303.56	304.76	303.88	304.8	305.09	304.9	304.28	304.1	305.75	305.8	304.72	305.41	306	304.79	304.46	304.32	304.32	304.61	304.81	303.71	304.02	304.39	303.51	303.78	304.36	304.66	304.71	304.37	304.97	305.38	306.26	304.4	303.97	303.84	303.27	305.02	304.52	305.47	304.57	305.39	303.37	304.03	303.45	304.14	303.97	304.67	304.62	304.88
303	303.32	304.32	303.67	303.4	303.56	305.86	303.45	303.22	302.9	303.59	303.2	303.29	303.85	302.9	303.49	302.96	302.88	303.04	302.72	304.4	303.08	302.62	303.37	303.17	303.84	302.67	304.01	304.06	304.77	303.52	304.15	304.43	302.17	304.05	303.72	302.94	302.96	303.7	302.33	302.28	303.19	303.06	304.07	303.71	305.16	303.4	303.15	303.28	303.24
314.58	314.4	314.13	314.88	315.52	314.85	314.89	313.57	314.33	315.55	315.4	314.92	315.71	315.08	314.4	314.75	315.25	314.54	315.91	314.59	314.92	314.1	314.13	314.45	314.54	315.56	314.25	316.07	315.44	314.52	314.59	314.92	314.27	315.67	315.27	313.91	315.48	317.02	314.11	314.43	315.41	315.3	315.18	314.96	315.82	315.41	314.85	315.02	314.62	314.86
314.96	316.06	315.49	315.88	314.18	315.31	315.64	315.51	315.55	315.43	316.37	314.31	314.79	314.02	315.26	314.74	314.61	315.31	315.22	315.61	314.63	314.89	315.37	316.53	315.74	314.28	316.14	315.14	315.48	313.99	315.53	314.16	314.85	314.26	315.05	315.01	315.59	315.78	313.88	315.21	315.37	315.32	315.45	313.99	314.72	314.31	315	314.84	315.54	313.66
302.81	302.46	301.95	304.15	304.14	302.61	304.17	302.59	303.52	303.34	303.39	303.15	303.14	302.84	303.39	303.1	302.75	303.86	303.45	305.46	303.55	302.44	302.82	303.79	302.99	303.57	303.31	303.32	303.61	302.63	302.38	304.71	302.69	303.11	303.19	304.75	303.7	303.32	302.34	304.27	303.79	304.15	303.89	303.22	304.4	303.77	303.76	301.86	302.58	303.79
317.06	316.72	316.23	317.47	318.09	317.06	317.54	318.1	315.85	318.06	316.96	317.84	317.12	317.33	316.91	318.66	317.62	318.78	316.89	316.35	316.86	317.57	315.58	317.06	316.97	317.1	316.76	317.95	316.36	316.93	316.81	316.13	316.59	316.86	317.47	318.03	318.06	315.68	317.84	316.64	317.96	317.04	316.95	317.99	316.47	317.02	316.92	316.18	318.4	316.94
317.71	317.74	317.32	317.65	317.24	318.02	318.69	317.65	316.24	319.33	317.18	316.73	317.39	317.47	316.54	317.25	316.64	316.41	317.46	316.88	317.12	317.6	316.75	317.02	317.38	316.97	317.72	316.47	316.61	316.73	316.64	317.78	316.55	316.72	316.55	316.75	317.34	316.26	317.61	316.54	316.26	317.32	316.36	318.33	317.09	318.71	316.05	316.92	318.28	316.53
315.9	317.54	317.75	316.7	318.37	316.8	316.96	317.93	317.98	316.5	317.32	316.09	316.43	316.15	316.72	316.93	317.49	317.24	317.66	317.49	316.51	316.6	317.18	316.19	316.86	317.92	317.15	317.78	316.75	318.02	317.22	317.85	317	317.74	318.07	316.81	317.29	317.87	317.41	315.93	315.73	318.37	317.62	316.23	317.81	318.21	316.86	317.77	316.66	316.92
304.83	304.79	305.06	304.07	304.44	305.26	306.05	303.5	303.27	303.73	305.09	304.87	304.22	306.34	304.9	305.33	306.49	304.36	304.36	303.69	305.75	304.2	305.52	305.62	304.29	303.89	304.32	304.98	305.11	303.95	304.69	305.45	305.88	306	305.75	305.12	303.44	304.54	304.34	305.19	305.94	304.45	304.71	305.06	305.79	304.84	304.87	304.86	303.18	304.68
302.91	303.57	303.93	303.86	303.1	303.13	304.75	304.06	302.08	304.57	303.42	302.8	304.07	303.74	303.9	304.54	303.03	302.8	304.09	303.62	303.99	303.11	303.24	302.26	303.21	303.19	303.71	302.57	303.06	304.61	302.88	302.68	303.42	304	303.78	302.85	303.96	303.53	303.71	302.96	303.38	303.45	303.58	303.58	301.74	302.69	303.87	303.91	303.24	302.74
303.32	305.73	304.63	304.29	304.71	303.51	303.42	303.9	302.82	303.4	304.63	303.67	305.64	304.62	304.52	303.89	303.9	305.27	304.04	304.03	303.85	304.69	303.35	304.75	305.12	304.1	303.78	304.08	305.3	305.07	303.45	303.49	303.53	303.62	304.12	304.9	304.7	304.25	304.45	305.98	305.28	304.96	304.04	305.54	304.31	304.8	303.55	303.52	303.32	303.32
317.77	318.11	318.51	318.19	318.54	319.45	318.32	318.95	319.3	316.47	316.99	319.5	318.73	319.31	318.09	317.74	318.02	317.87	320	317.5	318.67	319.51	319.04	317.39	317.4	317.87	318.22	317.65	317.21	318.67	317.53	318.67	316.89	318.28	317.4	318.88	319.35	318.02	317.41	318.53	317.47	318.82	318.11	318.02	317.39	319.09	317.25	317.87	316.83	318.13
317.86	318.36	316.69	316.42	318.82	318.55	316.6	317.85	317.67	316.86	316.94	318.88	317.99	317.55	317.92	318.57	318.58	318.11	318.48	317.53	320.1	318.66	318.88	318.25	319.13	318.79	318.7	318.47	318.34	317.5	317.99	317.97	318.41	318.05	316.73	318.24	317.9	318.54	318.4	316.67	318.46	317.86	318.96	319.32	316.49	319.36	318.15	319.07	319.75	316.46
325.51	324.92	325.88	325.88	324.82	324.67	325.69	323.78	324.67	324.73	324.63	326.04	325.87	325.75	324.16	324.93	325.14	325.15	325.41	325.23	324.61	325.04	326.04	324.81	324.99	325.45	326.18	325.65	324.95	325.49	325.53	325.24	324.74	325.27	324.86	325.27	325.78	323.96	325.69	324.46	325.43	324.79	325.63	324.33	325.03	326.58	324.55	325.61	325.06	325.14
312.93	313.38	312.96	313.5	312.25	310.47	313.49	311.58	312.44	312.27	311.52	313.81	312.77	312	312.03	311.15	310.75	313.12	312.5	312.45	312.39	312.54	311.97	312.47	312.17	310.7	312.06	312.48	312.48	312.98	312.77	311.56	312.46	312.19	311.87	312.23	311.46	311.28	312.72	312.65	311.25	312.39	311.96	313.35	311.98	312.45	312.8	312.5	312.78	312.61
317.81	318.11	318.53	319.22	319.21	318.15	318.43	319.25	318.24	317.88	317.47	319.38	318.7	318.53	318.19	317.85	319.81	317.76	318.74	317.91	318.98	318.11	317.71	318.26	318.5	317.94	319.27	318.14	317.87	317.88	318.14	318.42	317.33	318.36	317.5	318	317.2	317.66	318.28	316.99	318.31	317.88	316.62	318.78	318.65	317.34	318.23	318.18	318.84	318.03
296.68	297.52	294.81	296.47	295.58	296.73	297.59	296.81	298.2	297.74	297.87	297.16	297.05	296.95	296.1	296.77	296.62	297.5	296.68	296.54	296.84	296.36	296.64	295.85	297.53	296.12	296.57	296.52	296.49	297.32	297.32	296.75	297.65	297.81	297.2	296.26	297.48	297.85	296.41	297	296.62	297.16	297.05	296.17	296.67	297.39	297.36	295.23	295.6	297.95
315.21	314.67	315.17	314.25	315.07	314.06	315.32	314.1	315.68	314.2	314.48	316.03	315.69	315.86	314.77	315.05	314.77	314.49	314.61	314.59	314.18	315	313.68	314.44	314.47	315.71	315.24	314.83	315.26	314.27	314.78	315.45	316.24	314.12	314.72	314.5	315.69	316.37	314.6	314.09	314.91	316.09	314.16	315.25	314.3	316.11	314.69	314.36	315.84	314.82
324.56	325.71	323.92	324.58	325.42	325.07	325.43	323.64	324.18	325.06	325.2	325.41	324.35	323.91	325.04	324.65	324.71	324.43	324.44	323.32	323.27	324.05	325.08	325.65	325.6	325.74	324.82	324.79	325.25	325.57	324.68	324.67	324.98	324.2	324.07	324.6	325.71	325.87	325.25	326.09	324.62	324.38	323.73	324.36	323.56	324.44	324.8	324.11	324.62	324.7
308.61	309.4	308.87	308.6	309.56	309.47	309.24	308.94	309.49	308.34	309.21	307.71	308.7	309.92	307.73	308.16	308.78	308.2	309.92	308.2	309.63	308.6	309.06	308.57	309	309.68	308.31	308.16	310.05	309.29	309.71	307.13	309.09	309.06	308.89	307.47	308.9	308.35	308.98	309.69	308.9	308.55	309.23	309.81	308.9	307.36	309.1	309.01	308.31	309.23
313.88	313.87	314.31	313.58	313.76	313.18	314.23	314.25	314.03	313.01	313.02	313.48	313.15	313.44	312.48	313.54	313.38	313.68	313.86	314.54	313.32	314.57	313.4	314.89	314.96	313.84	312.99	314.93	314.16	314.22	314.21	314.6	313.31	313.05	313.47	313.54	314.12	313.75	314.28	314.66	313.09	313.88	313.34	314.73	314.32	314.51	313.78	314.73	314.43	313.13
312.6	312.39	311.65	312.19	311.11	311.42	311.73	313.01	313.2	313.43	313.07	311.61	312.05	312.53	311.45	314.28	312.88	312.97	312.82	313.09	312.41	311.82	313.19	311.71	311.95	313.81	311.59	313.15	312.45	312.48	312.23	311.49	313.39	311.78	312.19	312.81	312.77	312.62	312.87	313.23	312.66	312.97	311.68	312.22	313.11	313.16	311.43	312.27	313.59	313.71
303.41	304.5	304.58	304.05	303.02	304.07	304.96	305.72	305.03	303.5	304.24	303.92	304.4	303.85	303.95	305.8	304.15	303.61	304.75	305.22	304.49	303.68	304.23	303.99	303.58	305.03	303.71	301.92	304.3	302.55	303.75	304.24	303.96	305.23	303.43	305.51	305.03	304.96	305.25	305.33	304.96	304.98	305.12	303.2	305.6	304.95	303.39	304.45	304.68	303.55
325.41	327.38	326.39	327.73	327.26	326.36	326.8	327.77	325.18	326.83	326.31	327.89	327.64	327.65	325.58	326.81	326.77	326.37	328.27	326.5	326.88	327.41	328.05	326.99	326.59	325.63	326.12	326.45	328.28	325.64	327.04	328	326.03	327.45	327.28	326.55	327.15	327.63	326.41	326.96	326.56	325.84	327.4	326.86	326.68	327.95	326.52	327.27	327.85	327.05
294.71	294.97	294.77	294.11	295.15	295.01	294.82	294.31	294.93	295.3	295.32	294.94	296.02	295.03	294.67	293.95	295.4	296.08	295.03	294.02	295.48	295.87	295.46	295.29	296.05	295.18	293.6	295.68	294.85	294.14	295.07	295.94	295.15	294.3	295.34	294.61	294.83	295.57	295.17	294.87	294.68	295.07	294.8	294.59	294.85	296.33	294.42	296.16	294.53	295.22
303.53	303.99	303.6	303.25	302.95	303.11	303.01	302.41	302.84	303.22	303.49	302.2	303.42	304.11	303.12	303.21	303.43	302.82	302.82	301.79	303.64	302.82	304.1	302.62	302.75	304.19	303.65	303.4	302.95	303.92	303.27	303.87	304.35	303.15	303.28	302.56	303.93	303.95	302.73	304.02	304.05	302.31	303.05	302.92	303.3	302.41	302.73	302.18	304.18	302.13
325.53	325.42	326	324.66	325	324.23	324.92	325.73	324.9	324.24	325.8	326.3	326.43	324.67	325.97	326.11	324.83	325.38	324.3	325.45	325	324.84	325.07	326.9	325.32	324.98	325.45	324.21	327.67	324.98	325.13	324.58	325.27	324.93	325.33	326.18	326.22	324.52	325.48	325.78	324.5	325.03	324.37	326.23	324.24	325.65	326.64	325.06	326.03	324.3
314.32	314.37	314.11	314.54	314.46	315.09	314.39	314.74	316.07	314.99	313.58	315.17	314.97	315.56	314.66	314.57	315.41	314.77	314.38	314.58	314.42	314.31	314.54	315.61	316.46	316.13	313.4	314.04	314.66	314	315.39	314.26	314.9	314.62	314.53	314.62	314.43	314.83	315.53	315.26	315.51	315.46	314.07	313.13	314.58	315.71	314.42	313.99	315.98	315.34
314.47	315.69	315.33	314.64	314.94	314.79	314.87	312.48	315.16	316.17	313.69	315.23	314.39	314.21	315.02	314.1	315.44	314.27	315.42	314.16	314.89	314.25	314.73	314.29	315.57	314.85	315.86	314.38	313.78	315.2	313.63	314.65	315.07	314.45	315.77	314.38	314.47	315.42	315.1	313.6	313.68	314.78	314.16	315.29	315.05	314.71	315.93	315.17	315.47	314.78
305.46	304.14	303.47	304.66	305.09	305.84	304.47	305.44	305.17	304.49	305.59	303.98	303.44	305.13	304.84	305.7	305.52	305.3	305.02	304.9	304.42	303.77	305.06	304.66	305.75	304.33	304.22	303.57	303.96	305.78	304.71	304.36	304.74	304.1	304.58	305.19	304.04	304.82	305.06	304.73	304.76	304.4	304.71	304.82	304.38	304.4	305.71	304.78	305.84	304
310.79	310.14	310.68	311.65	309.99	308.81	309.44	310.15	309.69	310.35	310.59	311.11	310.7	310.55	311.13	309.94	309.65	309.84	310.48	310.69	309.74	311.19	310.23	310.73	310.67	309.84	309.65	312	309.76	310.5	311.12	310.16	309.95	309.07	309.76	310	310.45	310.16	310.57	309.85	310.64	311.26	309.8	310.98	309.97	309.63	308.7	310.43	309.52	310.19
308.76	308.93	308.53	309.25	308.18	309.03	309.75	308.3	309.73	309.37	308.89	309.36	309.2	309.98	309.07	308.49	308.65	309.91	308.69	309.45	309.49	308.98	309.23	307.65	308.64	308.66	309.9	307.81	308.79	309.78	309.59	308.34	308.62	308.31	307.01	307.56	308.58	309.45	309.28	309.03	308.54	309.96	308.78	307.95	308.19	309.24	308.38	308.74	309.15	309.01
329.26	328.12	329.13	328.83	328.81	329.08	329.79	328.18	328.7	328.64	328.56	329.73	327.99	328.67	328.46	328.75	329.3	328.48	329.48	328.98	330.09	328.08	329.25	329.83	328.05	328.03	328.44	327.41	327.88	327.62	327.95	328.14	328.8	328.34	328.71	328.7	328.19	329.13	328.78	328.57	328.1	328	327.36	329.28	330.15	329.25	328.62	328.24	328.86	327.84
301.38	300.9	301.14	302.96	299.65	301.2	299.85	299.8	301.18	301.2	300	300.77	300.01	301.41	301.93	301.1	301.21	300.68	300.36	300.53	300.52	300.13	300.66	301.19	301.09	302.43	301.43	300.86	300.2	301.82	301.65	300.24	302.23	300.89	300.2	300.53	299.65	300.53	300.79	300.88	300.09	301.06	301.53	301.43	301.87	300.03	300.09	301.43	302.26	301.43
316.08	315.42	316.92	316.6	316.55	317.1	316.76	316.6	316.8	317.36	316.69	317.72	316.47	317.91	316.21	317.31	316.6	317.15	316.15	317.25	317.22	316.33	316.22	317.47	317.09	316.82	315.93	317.1	315.55	316.75	316.07	316.96	317.22	316.16	316.78	317.1	315.08	316.28	315.96	317.56	316.54	315.94	316.51	316.91	317.12	316.69	316.15	317.4	316.67	316.58
328.39	328.93	328.03	327.65	327.5	328.49	327.72	327.16	328.38	328.31	327.63	327.6	328.11	328.94	327.75	326.73	329.18	327.57	326.93	328.05	327.91	327.75	327.79	326.58	329.17	328.55	327.37	329.25	328.23	326.76	326.98	327.49	328.47	328.38	328.18	328.28	328.23	328.09	328.75	327.43	327.46	328.03	329.84	328.11	327.91	327.3	327.97	328.32	328.07	326.49
315.15	314.15	312.24	314.3	313.99	312.12	314.66	314.06	314.04	313.51	313.85	313.65	314.57	313.81	313.3	313.92	315.06	313.77	314.13	314.26	314.13	314.37	313.02	314.1	312.16	314.6	313.52	313.1	313.71	313.63	312.79	313.91	315.4	314.73	314.74	313.8	313.31	313.8	313.51	314.98	313.25	314.81	312.99	314.08	313.55	314.02	313.21	314.46	314.28	314.22
327.37	326.26	327.4	327.76	327.52	325.51	327.77	327.5	329.13	327.58	327.17	326.57	326.26	327.43	326.45	325.23	326.92	326.18	327.81	326.95	326.31	325.64	327.98	327.16	326.83	327.68	327.68	326.72	327.43	326.58	327.1	327.24	327.13	325.67	326.29	325.34	327.42	327.21	327.32	326.63	326.33	326.98	326.23	327.15	326.48	327.05	328.04	327.04	327.31	326.77
303.12	302.99	303.16	303.16	304.14	301.78	302.35	304.51	303.3	302.72	302.4	302.95	303.25	302.48	302.01	302.19	302.83	301.63	303.09	303.82	303.96	303.39	303.24	301.88	301.67	302.5	303.77	302.84	303.06	303.06	302.37	302.77	303.75	303.51	301.52	303.53	304.01	302.44	304.27	303.25	302.6	302.1	302.88	303.03	303.27	302.26	302.63	301.91	303.38	303.25
327.91	328.16	327.65	326.58	326.95	327.41	328.08	327.69	325.57	328.33	327.74	326.68	328.31	327.78	327.98	327.17	327.8	328.68	327.53	328.28	327.82	327.74	327.94	327.74	327.08	329.14	326.4	326.79	328.53	327.87	328.68	327.53	326.79	328.53	327.56	327.18	327.3	328.22	326.9	326.77	327.86	327.78	327.88	328.53	327.77	328.56	327.09	328.45	327.69	327.96
310.04	309.87	309.52	309.97	310.32	309.96	309.59	309.46	309.17	310.2	309.58	308.79	309.71	310.77	309.58	308.92	309.52	309.83	310.87	309.77	309.67	310.12	309.76	309.9	310.58	309.98	308.64	308.2	309.56	309.21	309.61	311.63	310.05	310.31	309.02	309.45	309.78	310.62	308.96	309.66	309.79	310.53	311.05	309.58	309.66	310.18	310.56	309.83	311.84	308.79
295.83	296.84	296.36	296.41	296.74	296.69	297.3	297.11	297.05	298.22	298.23	296.34	297.92	296.78	296.12	296.25	296.57	296.65	296.52	297.11	297.06	296.99	296.33	296.75	296.02	297.19	298.58	297.28	296.71	295.89	298.04	296.7	296.11	296.21	297.42	295.97	295.74	296.66	297.12	296.85	296.82	297.79	297.08	295.21	297.4	296.9	295.82	297.42	296.66	296.4
325.32	326.33	325.9	325.38	325.57	325.23	325.85	325.64	325.12	325.2	324.44	326.52	324.29	324.87	324.68	325.32	325.28	325.45	324.17	324.62	325.49	327.12	325.06	324.59	325.73	326.18	326.26	325.15	324.62	326.03	325.49	325.68	326.24	325.46	327.13	324.72	326.44	325.21	324.93	324.88	323.98	325.31	325.48	324.86	324.28	325.22	325.71	325.02	325.19	325.34
314.77	315.71	314.27	315.06	315.58	315.54	314.73	313.92	315.29	315.32	316.23	315.07	315.24	315.2	314.59	315.93	315.31	315.32	315.29	315.3	315.58	315.18	315.57	314.69	316.03	315.82	315.58	315.25	314.79	315.21	314.29	314.78	314.47	314.9	314.73	314.95	314.27	313.56	315.58	314.79	314.27	314.74	314.3	315.43	316.23	315.36	314.15	315.1	314.68	314.3
304.55	303.16	303.67	303.68	304.49	304.78	303.79	304.41	304.57	303.79	304.8	304.67	302.79	303.9	304.57	304.86	304.01	303.93	304.46	304.49	303.22	305.81	304.1	304.48	303.36	304.19	303.81	304.86	304.28	304.33	305.27	303.95	303.93	305.18	305.38	304.08	303.88	303.85	304.24	304.92	305.46	304.97	306.23	303.44	303.63	304.76	303.96	304.53	304.05	304.1
315.84	315	315.94	316.69	315.26	315.97	316.52	316.51	316.15	315.21	316.71	316.89	316.23	315.57	316.92	316.84	316.01	315.48	316.03	316.68	315.03	315.9	315.86	316.19	315.69	315.67	316.16	316.68	316.5	315.01	315.24	314.29	315.54	316.27	316.29	316.96	315.26	316.39	315.64	315.67	315.5	316.89	315.31	316	315.62	315.54	315.69	316.47	315.58	314.57
318.27	317.64	318.27	318.57	318.87	318.38	318.33	316.83	317.96	318.53	319.46	317.64	317.97	318.19	318.45	318.41	317.58	315.94	319.37	318.86	318.82	318.86	318.58	317.38	319.48	317.92	317.54	318.19	319.69	319.49	318.28	316.85	318.12	319.04	318.78	318.09	318.03	318.82	318.97	317.2	317.81	318.62	318.94	319.09	317.95	318.91	318.53	317.94	318.1	317.57
294.84	295.64	294.15	294.57	294.49	295.32	294.69	294.18	295.27	293.86	294.45	292.93	294.56	292.95	294.16	294.13	294.18	293.4	293.39	294.72	292.54	294.11	294.84	292.83	294.41	294.47	294.13	294.71	292.43	294.66	293.45	293.42	293.39	293.38	294.19	292.88	293.9	294.26	294.56	293.83	294.45	293.86	293.3	293.7	294.68	294.8	293.67	294.98	294.39	293.38
314.71	314.44	314.37	313.73	313.9	313.81	311.89	314.61	314.07	314.44	313.52	313.52	313.58	314.27	313.61	313.59	314.09	313.04	315.5	314.43	314.62	313.79	314.54	313.42	313.56	312.55	314.1	313.25	314.13	314.08	313.77	313.95	313.27	312.84	313.47	312.98	312.6	314.13	313.64	313.45	314.61	313.67	312.66	313.93	313.62	313.72	312.52	314.35	314.28	313.89
306.24	305.78	305.6	307.04	304.68	305.55	305.79	305.64	306.95	306.75	305.53	305.77	305.41	303.97	306.36	307.11	305.34	305.01	306.12	306.02	305.37	305.63	306.31	305.98	305.41	305.58	305.47	307.1	305.41	305.58	307.36	305.75	305.02	305.07	305.42	304.75	305.74	305.2	305.02	306.51	305.78	305.72	307.21	306.86	306.34	305.87	305.13	305.59	305.6	306.2
295.03	295.46	295.36	296.33	296.14	295.39	294.98	293.7	294.51	294.68	295.53	294.28	294.39	294.87	294.6	296.51	294.46	294.96	294.78	294.87	295.36	294.74	295.74	295.05	295.29	293.8	295.89	294.01	295.71	295.3	294.17	295.55	296.97	293.97	295.86	295.43	295.11	294.79	295.04	294.12	295.24	294.74	294.27	295.63	296.53	295.18	294.3	295.05	294.07	295.93
311.59	312.22	312.85	311.52	312.66	312.78	312.73	312.19	311.14	312.23	310.8	312.58	312.16	312.88	312.11	313.19	313.27	310.91	312.24	312.19	311.51	311.68	312.22	311.88	311.48	312.5	312.01	313.01	312.5	311.72	311.38	312.98	311.49	312.6	311.74	313.16	312.04	312.1	312.55	312.02	311.92	311.77	311.55	311.39	313.25	312.05	311.89	311.65	312.63	311.97
304.06	306.29	304.55	305.61	305.56	305.43	305.88	304.86	305.43	304.83	305.4	305.61	307.01	304.66	305.48	306.27	304.18	305.39	305.51	305.99	304.62	305.36	304.49	305.6	305.15	305.56	305.92	305.89	305.29	306.41	304.76	304.96	304.55	305.21	305.87	305.51	305.4	305.87	305.55	305.61	304.34	304.98	305.81	305.14	306.04	305.36	303.44	305.75	305.11	305.12
328.14	327.02	328.5	328.63	325.96	327.67	327.22	328.86	328.25	327.02	327.14	329.84	328.17	327.51	327.65	327.41	328.74	327.38	327.47	327.5	327.91	326.6	327.36	327.77	327.95	328.74	326.8	326.32	326.92	327.44	328.54	327.24	327.95	328.02	328.42	327.11	327.84	328.17	328.17	328.24	327.83	327.51	326.91	328.18	327.56	327.6	327.22	327.91	328.74	326.62
318.11	319.56	318.91	320.24	319.99	319.69	319.41	319.83	319.33	318.83	319.79	320.01	319.3	318.84	318.8	320.32	319.8	319.11	319.28	319.46	320.68	318.18	318.93	318.77	317.18	318.38	319.12	318.67	318.91	320.31	319.69	319.09	318.89	318.48	319.89	319.37	320.38	320.34	317.65	320.62	318.96	318.99	319.84	318.84	320.37	319.23	319.08	320.13	319.54	319.14
314.78	315.76	315.95	316.16	316.62	315.5	314.53	316.27	315.71	316.8	315.14	315.13	315.53	315.35	315.37	314.86	315.83	316.1	316.13	314.53	314.28	314.39	315.88	315.58	316.41	316.48	316.87	317.67	317.28	316.32	315.18	315.92	315.09	317.13	314.35	316.23	315.55	316.69	315.74	315.57	315.88	316.69	315.71	316.61	315.63	315.57	315.67	316.82	314.9	316.02
313.71	312.28	313.69	313.08	311.59	312.6	311.46	311.5	312.29	312.75	312.83	312.15	311.24	312.96	311.57	312.64	312.67	311.65	313.34	312.68	313.12	312.89	313.35	312.7	312.61	312.62	312.7	312.27	311.97	312.25	311.69	313.44	313.24	311.38	313.61	312.78	311.96	312.19	311.74	312.77	312.48	312.55	313.67	312.11	313.05	313.02	313.69	311.94	313.33	313.63
303.55	302.61	303.04	304.65	302.77	301.63	303.22	303.23	303.14	304.27	302.97	302.64	303.1	303.54	303.39	303.11	302.84	302.77	304.54	303.94	302.62	304.55	303.17	304.32	301.82	301.81	303.13	303.16	303.6	303.35	303.51	303.9	302.54	303.22	303.35	304.41	302.52	302.79	302.13	302.57	303.96	302.17	303.95	302.06	303.04	303.24	304.37	304.21	303.82	303.89
306.75	306.85	307.46	308.15	308.34	308.21	307.64	307.07	307.54	307.86	307.77	307.75	307.99	307.68	307.51	306.92	307.94	308	305.99	305.61	307.25	305.38	307.7	307.13	307.57	307.96	307.67	307.24	308.01	307.8	306.87	308.79	306.57	307.81	306.95	307.11	307.5	309.5	306.89	306.96	306.09	306.32	307.2	307.31	306.07	306.96	308.4	307.63	307.58	308.26
306.94	307.3	306.98	305.76	306.58	305.3	304.92	306.85	306.25	305.98	306.25	306.1	305.11	305.71	305.86	304.92	305.84	307.19	305.68	306.77	306.84	307.28	307.04	306.33	307.03	306.97	306.52	305.13	306.07	306.03	306.05	305.56	306.22	306.13	305.74	306.12	305.02	307.09	305.97	305.29	305.6	306.18	307.4	306.09	305.8	306.38	307.07	307.07	305.54	305.97
303.16	302.41	303.07	303.55	303.29	303.96	303.46	303.08	302.65	303.73	302.91	303.99	303.55	302.54	303.23	303.15	303.65	302.22	303.77	303.55	302.46	304.29	303.51	302.54	303.13	303.94	303.13	303.83	304.32	303.49	303.13	304.11	302.42	302.22	302.56	303.39	303.28	303.59	303.86	302.36	304	302.94	303.75	303.59	303.57	302.75	303.52	302.58	303.97	301.9
305.48	305.14	305.26	305.25	304.73	304.7	304.82	305.5	305.02	304.96	304.93	305.7	305.93	305.07	304.01	303.57	306.22	305.31	304.4	305.4	304.58	304.88	305.74	305.2	304.88	303.85	305.02	306.26	304.37	305.1	305.02	305.61	305.26	306.72	304.63	304.96	304.4	306.54	304.49	305.99	303.28	304.06	305.07	304.8	305.67	304.54	304.51	305.01	306.09	305.93
327.85	327.05	328.81	327.46	329.05	327.79	328.9	327.42	328.32	327.34	328.62	328.33	327.42	327.37	327.08	328.05	327.76	327.74	328.88	326.69	328.38	327.19	329.06	327.36	327.79	328.4	327.6	328.31	329.08	327.31	326.69	327.67	326.08	326.68	327.77	327.92	328.21	327.18	327.09	326.98	327.98	326.42	327.8	328.87	327.17	328.85	327.9	327.98	327.81	328.2
315.55	314.58	315.08	315.56	315.47	314.93	314.59	314.61	315.62	315.16	314.61	315.36	314.58	315.87	316.41	314.81	314.76	314.25	314.13	315.31	314.31	314.98	315.09	314.69	315.47	315.58	313.89	316.06	314.33	314.6	315.05	313.95	314.66	313.35	313.25	314.3	315.21	314.46	314.67	315.65	314.81	313.74	315.86	315.22	314.38	314.35	315.38	314.18	314.58	315.4
305.69	305.75	306.38	304.98	306.03	304.79	304.63	305.38	304.12	305.84	305.93	305.47	304.63	305.07	304.26	305.35	304.37	304.78	304.96	306.3	306.16	305.23	305.58	305.97	306.23	304.23	305	304.37	305.44	306.54	306.69	305.66	304.46	305.46	303.42	305.69	304.39	304.88	305.2	305.08	305.71	304.29	305.4	305.49	305.8	305.46	304.46	305.4	304.68	305.74
302.96	303.2	303.34	303.24	303.83	303.76	302.81	303.5	302.48	303.99	304.41	301.86	302.17	304.19	304.28	304.16	303.63	303.7	303.76	304.68	303.56	303.91	303.03	303.65	303.43	302.21	304.28	303.27	302.96	302.67	304.84	303.39	303.75	303.66	303.39	303.97	303.85	304.42	304.49	302.44	304.18	304.2	304.46	303.17	301.73	303.42	304.18	304.42	302.79	304.31
293.91	294.37	293.79	294.64	294.52	293	294.95	293.5	294.08	294.13	294.77	292.55	293.83	293.29	295.87	294.43	294.71	294.92	292.38	294.27	294.72	295.63	292.6	293.97	294.03	294.83	294.99	293.5	294.64	293.2	293.87	295.16	294.14	293.51	293.83	292.95	295.75	293.06	294.32	293.27	293.72	294.14	294.51	293.49	294.74	295.17	294.33	293.6	294.92	294.29
325.19	324.59	324.87	324.95	325.54	324.92	325.28	324.78	325.5	324.88	323.55	324.42	324.79	323.63	325.32	323.75	323.87	325.19	323.95	324.82	324.11	325.1	323.9	326.53	325.14	325.13	325.28	324.11	323.9	324.61	323.84	325	324.2	324.08	323.67	324.81	323.63	324.6	324.43	323.55	323.21	324.53	324.31	324.49	324.47	324.83	325.39	325.42	325.07	323.61
308.59	309.65	308.98	308.17	309.36	310.22	308.37	308.46	308.82	308.5	309.56	309.03	309.18	308.32	308.03	308.73	309.5	309.65	308.2	308.46	308.41	308.98	309.44	309.06	309.91	309.57	308.81	308.57	307.99	309.73	309.39	309.18	309.1	307.89	309.81	310.33	309.14	309.11	308.63	308.59	307.68	308.53	308.63	309.28	308.85	309.18	310.36	308.64	308.64	309.62
300.41	300.18	300.8	301.07	299.31	300.78	299.69	300.64	301.29	299.24	300.11	300.81	299.12	298.77	301.68	299.99	300.56	300.13	299.76	300.05	300.83	299.64	299.31	300.08	299.67	301.42	300.2	299.02	300.6	300.06	300.55	301.02	301.06	299.57	299.63	300.24	300.28	300.59	300.16	299.82	300.79	300.19	299.25	299.4	298.74	300.22	300.24	298.42	299.02	300.21
313.98	315.07	314.81	315.13	314.48	314.49	315.88	315.5	315.8	314.93	315.91	313.92	314.33	314.56	315.76	315.16	315.12	316.08	314.28	314.84	316.13	313.5	315.1	314.65	314.32	315.31	314.86	315.13	314.8	315.41	316.58	316.26	314.03	315.37	314.52	315.67	314.27	314.43	313.88	314.3	314.31	315.41	314.27	313.43	316.71	314.48	314.73	314.74	315.27	315.28
309.72	308.35	308.38	307.91	309.01	309.02	309.15	308.05	308.28	310.55	309.45	309.64	309.14	307.2	309.08	307.53	308.42	308.58	308.9	309.35	309.31	310.07	309.28	310.14	308.11	308.09	308.64	308.42	308.12	309.18	309.26	310.53	309.08	309.71	310.16	309.31	308.3	308.25	309.12	309.2	308.46	308.82	310.09	308.69	307.39	309.38	308.97	310.2	309.2	309.01
314.31	314.89	314.78	314.75	314.17	314.98	314.62	314.77	314.35	314.88	315.49	314.94	314.63	313.72	315.24	315.43	314.56	315.44	313.71	315.05	314.59	314.43	315.55	314.99	315.39	315.77	313.54	313.86	314.85	314.63	313.71	315.55	315.02	314.62	314.68	314.04	314.47	315.03	315.56	314.79	315.34	313.58	316.4	314.46	313.87	313.9	313.13	314.67	315.15	314.96
317.17	317.18	318.64	317.12	316.6	318.32	317.04	317.01	316.98	317.53	316.75	318.44	316.9	317.43	316.95	317.85	317.42	317.48	317.34	317.72	317.65	318.49	317.68	316.83	317.17	318.19	318.46	316.43	317.24	317.73	317.73	317.4	316.59	318.51	316.39	315.94	317.75	317.07	315.67	317.83	318.05	316.74	316.89	316.76	317.95	318.02	316.41	318.72	317.24	317.24
328.03	327.09	328.13	327.52	327.84	327.97	327.51	326.63	327.95	328.53	328.49	327.79	327.06	327.65	327.71	326.89	328.55	327.09	326.44	326.97	326.62	327.65	326.55	327.36	328.02	328.14	326.53	326.94	326.8	328.13	329.09	328.34	327.75	329.53	327.7	329	327.73	327.43	327.88	327.8	326.75	326.38	327.54	328.77	327.53	326.83	327.83	327.75	327.29	327.77
313.45	313.15	312.73	314.77	314.13	314.24	314.06	313.52	314.33	313.57	313.95	312.12	313.15	314.43	314.17	313.05	313.83	315.06	313.6	314.95	313.85	313.98	313.12	315.23	314.02	313.32	313.24	314.47	315	314.78	314.86	313.58	314.66	315	314	312.62	315.53	314.18	314.26	314.75	314.48	314.06	312.85	314.16	313.88	314.11	314.69	313.36	314.36	314.54
294.24	295.49	295.11	294.78	295.47	294.67	294.87	294.95	295.36	295.31	293.64	295.28	294.53	296.13	293.45	295.94	295.01	295.48	294.7	296.21	293.52	295.29	294.75	295.14	295.16	294.85	294.78	296.59	294.86	295.06	293.67	294.34	294.6	295.38	294.37	295.03	295.86	295.22	294.86	295	295.13	295.67	295.21	294.89	294.63	294.74	296.05	295.13	295.44	294.33
302.63	302.39	301.6	302.07	301.77	301.58	302.38	301.87	301.93	302.55	302.24	302.05	302.61	302.95	302.09	303.08	303.06	302.12	301.9	302.69	301.88	302.42	302.33	303.07	300.77	302.28	302.16	302.92	302.59	302.33	302.73	301.99	303.42	302.82	303.03	302.25	302.37	301.53	303.3	301.75	302.14	301.61	302.29	303.29	301.71	302.38	302.65	302.35	303.45	302.86
327.5	326.81	328.21	328.98	327.62	327.96	328.33	327.58	327.53	328.46	328.81	326.38	328.33	327.63	328.91	327.93	327.85	327.08	327.77	328.38	327.76	327.4	327.88	326.88	327.57	327.53	327.66	327.65	328.39	326.96	327.38	326.64	327.12	327.82	327.1	327.28	327.66	326.56	328.61	327.43	328	327.79	328.62	327.42	327.71	327.76	327.87	328.4	327.91	327.26
313.77	313.69	315.18	314.36	313.88	314.95	314.89	315.1	313.77	314.96	313.33	313.95	314.52	313.22	315.05	314.46	313.98	312.92	314.47	314.93	312.97	314.12	313.17	314.08	314.62	314.12	312.99	313.72	314.54	314.85	313.07	314.68	315.66	314.22	314.12	313.37	314	313.32	313.45	314.9	313.47	313.13	314.28	314.19	315.05	315.3	314.53	315.43	313.71	313.31
325.01	324.66	325.16	325.97	325.96	325.81	324.54	325.08	324.65	325.64	324.57	325.67	325.42	324.87	324.88	324.91	325.47	326.08	324.91	325.66	325.63	324.76	325.69	325.17	324.69	324.87	324.8	325.74	325.29	325.28	325.96	325.52	325.36	325.3	325.43	325.01	324.18	325.54	324.91	326.21	324.2	324.69	324.96	323.77	325.77	325.67	325.16	325.45	327.23	325.45
315.9	315	314.35	315.19	315.69	314.35	315.33	315.13	315.23	313.38	314.85	315.46	314.71	313.77	314.47	314.25	315.31	314.02	314.77	314.75	314.2	314.6	314.75	315.44	314.46	315.02	314.53	315.52	314.12	315.29	313.47	313.73	315.38	314.88	313.55	314.7	314.35	316.36	315.72	313	314.43	314.45	314.85	315.34	315.2	314.57	316.27	315.42	314.97	314.84
326.6	328.49	328.22	327.9	327.23	328.33	328.66	328.16	327.31	327.33	327.87	327.73	328.15	326.93	327.77	328.31	327.67	326.94	328.18	328.16	327.68	327.45	327.13	327.06	328.93	328.46	328.6	326.84	328.36	326.71	328.4	328.95	327.38	327.52	328.8	327.18	328.62	326.31	328.67	328.1	327.36	328.05	327.94	326.92	327.89	327.69	327.79	328.02	327.46	327.8
313.38	314.4	315.02	314.86	313.36	313.51	313.47	314.1	314.59	314.75	313.94	314.29	314.03	314.11	314.66	314.58	313.7	313.36	313.32	313.98	315.27	314.06	314.35	313.8	313.14	314.34	314.64	314.36	314.77	313.54	313.81	314.53	313.61	313.68	314.52	313.44	313.25	314.53	313.44	313.5	313.35	314.87	313.45	314.28	315.31	315.45	313.12	313.85	314.91	314
318.14	317.58	317.63	316.55	316.6	317.7	317.6	317.79	316.66	317.24	317.62	318.02	318.47	317.41	317.21	318.78	317.03	316.86	317.17	317.46	317.4	316.99	317.64	317.61	317.33	317.15	318.29	317.78	317.36	316.98	317.09	318.57	316.94	316.63	317.4	316.59	317.57	317.14	318.56	317.67	318.19	317.81	317.57	317.31	317.18	316.24	317.13	316.85	317.42	317.91
302.76	302.19	301.8	303.54	303.31	302.22	302.38	302.24	301.68	302.93	301.81	302.12	303.41	302.79	302.65	302.6	301.88	302.09	303.77	303.45	302.76	302.66	302.18	301.46	303.76	302.29	303.02	302.11	304.29	302.59	303.71	302.55	304.22	303.71	302.93	303.27	301.73	302.94	303.23	303.98	302.06	302.33	303.6	302.99	302.8	301.53	303.08	302.69	302.62	303.9
309.07	310.16	309.11	307.87	309.29	308.59	308.64	308.75	309.28	309.3	308.05	309.2	309.66	309.15	309.95	309.2	308.24	309.05	308.14	308.52	308.58	308.89	309.78	309.82	309.37	309.8	309.54	308.98	309.86	308.66	310.24	308.1	308.78	308.17	307.84	308.98	308.01	309.44	309.56	309.32	309.08	309.67	310.18	307.34	308.47	310.58	309.12	308.65	308.33	308.45
312.83	312.7	313.9	312.04	311.98	311.97	312.23	312.85	313.27	312.54	312.35	313.22	312.86	312.83	311.75	312.69	313.23	313.99	312.26	311.7	311.95	311.38	313.3	313.43	312.98	311.95	312.09	312.17	311.24	312.42	312.64	312.44	312.38	311.32	313.61	312.12	313.82	311.55	312.24	312.74	313.2	312.18	311.89	312.61	311.91	311.67	311.22	314.15	311.4	312.57
328.77	328.22	328.22	327.9	327.78	327.63	328.21	328.11	328.54	328.74	328.11	329.01	327.41	329.2	329.13	329.24	329.16	327.76	327.12	329.18	327.43	330.74	329.17	327.8	329.58	329.19	327.86	329.23	329.38	328.33	327.89	328.32	328.53	328.89	329.13	327.3	328.3	328.58	328.05	328.16	328.94	328.27	329.26	328.23	327.91	328.4	327.28	327.75	328.15	328.75
327.57	326.78	327.38	326.82	326.55	326.85	327.21	326.48	327.83	326.66	327.08	327.4	327.37	326.52	326.08	327.71	326.98	326.55	326.53	326.9	326.54	328.16	327.09	327.91	327.26	326.94	326.85	326.02	326.13	325.64	327.48	326.85	328.04	327.39	326.67	328.16	326.66	326.82	326.85	327.01	327.71	328.21	326.69	327.32	327	326.54	325.41	326.83	326.74	327.69
304.05	303.3	303.41	304.64	303.78	302.53	303.16	303.27	303.81	304.58	303.65	304.47	303.3	303.36	302.82	304.18	304.78	303.67	303.43	303.32	303.62	302.36	304.07	303.71	302.39	302.14	303.33	302.56	302.68	302.09	303.34	304.58	303.58	303.5	304.13	303.94	302.39	304.87	303.76	301.88	302.8	304.63	303.23	305.13	303.65	303.42	304.34	304.24	303.79	302.93
326.2	326.95	326.76	327.23	327.42	327.76	326.79	326.05	327.22	327.8	327.39	326.36	326.5	327.64	325.96	325.77	327.54	327.22	327.25	325.86	328.46	328.17	327.8	326.89	327.12	326.57	326.42	326.7	328.08	326.33	327.9	326.8	326.85	326.55	326.34	326.55	326.82	327.2	328.07	326.67	326.51	326.94	326.89	326.87	327.04	326.64	327.18	326.54	327.73	326.36
326.73	328.04	327.86	327.69	328.58	326.47	327.53	328.66	329.24	328.43	327.82	326.72	326.84	327.79	327.85	327.56	328.03	327.16	328.13	328.39	327.25	327.62	327.11	327.09	326.59	327.65	327.94	326.19	326.97	327.29	327.71	328.15	328.07	326.63	327.31	328.66	326.98	327.91	328.27	328.55	328.66	328.44	326.84	327.81	328.14	327.94	328.05	327.26	328.43	327.18
299.44	300.17	300.62	300.42	300.13	299.34	299.91	299.03	300.86	299.91	300.09	300.07	302.22	300.18	299.75	301.03	299.85	300.24	301.02	297.95	299.17	299.75	300.25	301	300.1	299.28	300.45	299.87	298.65	298.82	299.41	300.83	299.96	299.83	298.45	300.74	299.98	299.4	299.67	299.69	299.67	299.97	300.11	299.44	298.33	299.1	299.73	300.95	301.32	301.49
304.57	304.04	303.29	302.49	303.26	302.92	304.08	303.29	303.43	303.03	303.12	303.33	303.11	303.96	304.45	302.32	304.09	302.9	303.9	302.42	303.19	303.3	302.85	304.2	303.25	303.69	304.24	304.04	304.16	302.91	304.08	303.72	305.1	303.65	304.22	303.79	303.66	302.84	303.7	302.75	304.37	302.97	302.86	303.53	304.05	302.56	303.09	302.65	304.84	304.11
306.32	306.31	306.06	305.64	305.12	306.95	306.32	306.81	306.16	306.19	306.47	305.74	306.62	306.25	306.19	305.87	307.18	305.91	305.27	306.39	306.24	305.99	306.34	306.19	306.09	305.8	306.4	305.98	306.33	305.91	306.9	306.74	305.18	305.17	304.19	306.12	306.62	306.58	306.22	306.8	305.56	306.15	305.49	305.64	305.72	306.58	305.84	305.96	306.36	306.51
312.93	312.8	313.83	314.74	314.12	313.77	313.61	313.79	313.03	313.77	314.94	314.39	314.54	314.36	314.51	314.61	314.45	314.61	314.6	313.32	314.43	315.14	313.23	315.72	313.73	314.32	313.96	314.61	315.09	314.46	313.13	314.86	313.65	312.38	314.64	313.49	313.83	314.17	314.13	314.38	313.68	314.67	315.35	314.28	314.64	313.6	314.94	313.57	314.45	313.57
314.51	314.18	314.08	314.59	314.41	314.22	316.39	315.01	314.51	315.32	315.77	314.88	314.91	314.83	316.23	314.48	314.22	314.47	314.59	315.12	315.39	314.83	315.5	314.78	315.03	314.72	313.6	314.9	313.81	315.3	314.55	315.51	314.01	314.65	313.19	316.6	315.08	314.74	316.44	314.99	316.53	314.26	314.42	314.83	313.91	315.77	314.13	314.63	314.82	314.35
317.53	315.02	315.63	314.78	315.14	315.56	315.47	315.95	315.16	317	315.26	316.02	316.03	316.06	316.58	315.59	316.96	316.09	316.13	315.23	314.92	317.29	315.32	314.8	316.28	315.05	316.34	315.24	315.75	316.1	315.95	316.72	314.85	315.68	315.52	315.18	315.26	315.98	315.17	314.95	316.21	315.85	315.16	316.15	315.6	316.09	315.26	315.06	314.77	315.8
303.93	301.77	303.74	301.89	302.06	302.3	302.35	303.41	302.32	300.69	302.83	301.63	301.77	303.12	301.85	301.35	303.91	302.57	301.92	302.53	303.36	301.8	302.73	302.12	302.34	302.49	301.95	302.02	302.75	303.22	302.88	300.55	303.02	303.21	302.36	301.6	302.44	303.63	303.92	303.01	302	303.96	303.67	302.76	301.58	302.03	302.16	302.77	301.52	301.5
304.66	305.58	306.93	304.21	304.45	305.06	305.05	304.48	303.8	304.97	305.82	305.37	306.65	305.32	306.89	304.81	304.13	305.29	304.77	304.71	305.09	305.39	305.93	305.37	304.91	304.06	305.07	305.55	305.67	304.64	305.8	304.39	305.46	305.21	305.27	306.19	305.16	305.37	304.59	304.15	305.51	304.77	305.21	305.07	306.24	305.52	305.13	304.97	304.79	305.54
303.72	302.53	303.67	302.45	303.79	302.87	303.06	302.3	302.66	303.64	302.82	303.88	303.25	303.24	304.35	303.92	303.16	303.07	303.77	303.33	302.53	303.24	303.69	303.1	303.11	302.29	303.91	302.76	303.68	303.88	303.96	303.21	304.08	303.32	302.28	301.43	302.68	303	303.69	302.69	304.3	304.43	303.32	303.99	303.94	302.84	303.9	302.76	303.83	303.22
328.33	328.69	327.59	329.47	327.85	327.1	326.84	328.04	327.27	327.17	329.06	326.15	328.48	326.31	326.89	328.75	327.97	328.44	328.22	326.84	328.43	327.29	327.31	327.7	327.57	328.49	328.63	328.32	327.33	326.18	326.25	327.15	326.87	327.64	329.03	327.74	327.94	328.47	327.83	328.29	328.35	328.15	327.98	326.97	328.49	329.16	327.62	327.64	328.12	328.35
310.23	308.35	310.09	308.58	308.21	309.94	309.51	308.31	309.17	307.78	308.37	309.38	310.13	308.97	310.1	308.45	309.28	308.57	309.05	309.83	309.62	307.11	309.45	309.04	309.31	308.77	308.76	310.12	308.36	308.78	309.45	308.93	308.41	308.34	308.93	309.38	308.55	308.49	308.3	309.6	308.87	308.48	307.94	309.72	308.77	307.22	308.52	309.71	308.92	309.43
294.64	295.3	295.77	295.14	296.42	295.01	294.71	294.41	294.71	294.39	294.26	294.72	295.06	295.76	296.31	293.78	295.93	297.05	294.68	294.44	295.98	294.29	294.39	293.94	294.89	295.05	294.48	295.83	294.57	295.35	294.32	295.83	295.57	295.84	296.13	295.27	296.05	294.85	294.71	295.66	295.97	295.38	294.71	294.84	295.43	294.14	295.05	295.44	295.91	294.77
313.97	315.21	313.96	315.64	315.16	313.66	316.23	315.57	315.87	314.85	316.08	315.07	314.33	314.31	315.6	315.17	314.12	314.92	315.57	314.72	313.95	314.83	312.64	314.88	315.22	314.95	314.67	313.65	314.92	314.27	315.57	315.36	314.47	314.46	314.54	315.87	316.12	314.52	315.62	314.85	314.32	315.27	314.03	314.33	314.93	314.72	314.91	314.79	314.97	314.2
303.62	305.16	304.34	304.38	304.1	303.67	304.4	304.61	303.8	304.6	304.04	304.3	302.93	304.36	303.19	305.05	304.51	304.87	302.17	303.91	304.76	304.15	304.36	304.14	304.45	304.2	304.56	305.4	303.76	305.25	303.17	304.69	305.27	304.47	304.09	305.27	305.52	304.06	304.01	303.78	302.84	304.96	303.57	305.27	305.4	305.58	305.27	305.1	304.89	304.06
316.09	315.29	315.92	315.22	316.38	315.19	315.03	314.96	315.39	314.68	316.46	316.43	316.05	314.67	316.54	316.42	316.69	315.95	316.68	315.16	315.72	316.03	315.58	315.66	315.22	315.7	315.72	316.31	315.31	316.27	315	315.97	317.09	315.35	314.81	315.01	316.75	316.13	314.19	315.26	317.67	315.6	316.17	316.23	315.41	315.28	314.94	315.47	315.36	314.97
307.99	308.4	309.29	309.01	307.78	308.65	308.67	309.21	309.46	308.52	309.37	309.22	307.65	308.51	310.05	309.31	309.09	309.57	309.12	309.16	308.53	308.83	309.27	308.96	309.04	309.65	308.68	307.65	307.98	309.24	309.17	308.23	310.83	309.19	309.59	307.82	308.53	309.49	309.72	309.79	307.49	309.36	309.64	309.13	309	308.9	309.19	308.06	309.25	308.16
314.07	314.35	315.05	314.88	315.12	315.41	314.01	314.3	314.66	314.32	315.23	315.85	313.87	313.87	314.51	315.14	315.77	314.71	314.81	315.13	316.32	314.89	315.47	313.59	315.01	314.14	314.29	313.88	313.94	315.02	314.62	314.06	314.95	315.4	314.4	315.63	314.31	315.04	315.17	314.57	315.1	313.47	315.44	315.71	313.95	314.99	314.11	314.59	314.96	315.51
313.62	313.46	313.98	313.15	313.08	313.26	312.88	312.7	313.49	314.43	313.31	313.58	313.41	313.29	313.26	314.27	312.99	313.91	314.45	313.77	312.57	313.27	313.28	312.76	313.6	312.96	313.13	313.99	312.31	313.25	312.67	313.87	313.28	314.27	313.81	313.93	312.59	312.9	312.56	312.83	314.62	313.81	314.38	312.92	313.38	314.19	312.64	312.74	313.99	312.26
296.25	297.52	297.02	295.61	298.02	295.76	297.86	297.01	297.6	296.63	296.24	297.72	296.71	296.9	296.11	296.16	296.05	296.4	298.01	296.79	296.57	297.38	295.27	296.86	297.27	298.07	295.74	296.95	296.83	296.99	296.01	297.23	297.59	296.04	295.31	296.46	296.81	296.92	296.18	298.07	296.11	297.26	295.78	297.61	295.47	296.39	296.99	297.36	297.34	296.88
305.18	305.34	305.96	306.3	305.57	305.3	305	305.12	306.69	306.12	305.43	305.71	306.04	305.76	305.51	305.9	305.87	306.89	307.09	305.36	307.22	306.48	306.63	306.28	306.32	304.99	306.73	305.77	305.88	304.56	306.08	305.76	306.31	304.63	307.28	307.05	304.15	305.86	305.88	306.15	305.55	307.61	305.84	305.44	305.32	306.96	305.96	306.65	305.97	306.37
314.73	315.38	315.1	316.02	314.06	315.61	314.84	315.73	315.49	315.54	314.67	315.89	315.98	315.46	315.39	314.78	315.48	316.08	315.47	314.39	313.77	314.28	315.12	314.97	314.6	314.9	315.4	315.72	313.83	315.61	314.94	315.44	316.56	315.17	314.78	315.24	315.61	314.74	315.25	314.3	316.31	314.74	315.18	315.58	314.91	315.31	315.04	314.41	314.63	313.65
316.88	316.86	317.95	317.39	317.94	317.68	318.46	317.78	318.74	318.59	318.11	318.34	319.39	318.99	317.67	318.16	317.81	318.59	317.54	318.28	317.66	319.18	318.26	317.19	318.76	317.93	317.86	317.74	318.47	318.71	318.13	319.18	317.69	318.39	318.17	318.7	318.18	316.36	318.71	318.37	317.8	317.29	318.74	317.52	318.49	317.49	318.1	317.76	319.13	317.88
301.06	302.24	301.99	303.08	302.08	303.6	302.22	301.94	300.92	304.02	302.17	301.6	303.29	302.15	303.74	301.78	303.25	302.4	303.32	302.55	302.71	302.13	303.14	303.51	302.8	302.34	303.25	302.81	302.99	302.62	303.89	302.16	302.04	302.71	302.73	303.41	302.4	300.83	304.16	303.06	301.07	302.49	303.03	302.33	302.62	302.43	302.32	302.21	301.5	301.91
313.38	312.96	313.37	313.17	313.69	314.09	313.49	313.54	314.1	312.53	313.33	314	312.99	314.59	313.26	312.26	313.59	313.03	313.26	313.55	314.52	312.09	313.52	313.92	313.48	312.71	313.28	314.43	314.02	314.23	313.11	314.05	314.26	313.68	314.18	314.19	313.89	313.83	312.04	311.85	312.02	312.69	313.44	313.12	312.53	313.78	314.47	313.36	313.7	312.45
314.73	314.32	315.05	313.62	313.88	314.13	312.67	314.27	315.4	314.19	314.64	313.83	314.81	314.1	314.58	314.94	312.97	313.4	314.69	314.11	313.25	312.9	313.76	314.9	314.65	313.85	313.94	313.2	314.68	314.22	313.95	314.28	314.39	314.89	314.05	314.27	314.77	313.58	314.03	314.86	313.91	314.75	313.88	314.34	314.9	315.1	315.07	314.65	312.68	313.46
315.77	315.38	316.57	316.56	316.77	315.12	315.13	315.96	316.14	315.04	315.2	314.67	317.3	316.6	314.73	316.36	316.79	316.83	316.02	316.16	315.3	315.52	316.13	317.19	316.63	316.37	316.19	316.77	316.43	315.54	315.89	316.03	315.9	317.01	315.83	316.92	316.32	315.83	314.68	315.76	316.01	316.18	315.15	315.77	316.53	315.1	315.33	315.94	315.01	315.21
303.43	303.37	303.58	302.57	303.34	301.06	303.33	303.21	302.9	304.56	304.29	304.15	303.43	302.42	303.27	303.5	303.81	303.92	302.54	303.51	302.88	303.28	304.21	303.91	302.69	303.22	303.79	303.46	303.49	304.88	303.27	303.28	303.16	303.14	304.32	303.26	303.11	304.03	304	303.54	303.91	303.38	303.42	303.23	302.88	303.09	303.2	302.8	304.57	303.26
304.37	305.49	304.7	304.8	305.9	305.74	303.99	305.44	305.67	304.43	303.63	306.13	305.68	304.65	303.74	305.87	303.34	305.64	304.5	305.75	304.4	304.88	304.79	304.2	304.83	304.11	303.88	304.6	304.52	304.08	304.72	305.32	304.45	304.52	303.63	304.53	304.74	304.6	305.01	305.34	303.91	306.18	305.16	304.65	304.35	304.55	303.84	304.76	303.83	304.85
303.14	302.79	303.21	300.51	303.63	303.2	301.97	303.09	302.53	301.49	302.61	303.24	303.04	302.61	302.82	303.45	302.69	303.72	303.12	303.19	302.18	301.97	303.24	301.69	303.17	302.71	302.77	302.85	302.07	301.96	302.17	303.11	303.02	302.7	303.36	302.37	302.57	303.11	303.65	303.35	303.02	302.59	303.09	301.79	300.49	302.93	302.65	303.91	303.64	302.25
307	306.34	307.03	306.98	306.08	306.22	306.76	306.39	307.01	306.84	306.88	305.97	306.26	306.56	307.24	307.01	307.32	306.32	307.18	306.66	306.84	305.8	307.18	306.62	307.63	307.59	305.94	307.14	307.57	306.13	306.68	306.53	306.27	306.28	307.2	306.88	306.02	306.05	306.13	306.26	307.63	306.97	307.35	307.09	306.3	306.5	307.35	306.09	305.57	305.56
310.44	310.04	310.11	311.93	310.46	312.05	311.45	310.83	310.61	310.24	310.86	311.27	311.03	309	310.29	311.27	310.84	310.44	311.51	310.56	310.09	310.62	309.28	309.64	312.02	311.09	309.23	309.5	310.3	311	310.26	310.76	309.83	311.06	310.43	311.01	310.09	309.56	309.42	310.75	310.95	310.04	310.19	310.59	310.51	310.66	311.09	310.06	310.65	310.68
305.55	306.56	304.98	306.08	306.38	306.64	306.1	307.31	306.7	306.01	305.63	307.66	306.22	306.12	305.53	306.04	306.32	306.18	304.75	306.45	305.16	305.65	306.84	305.42	305.58	305.82	306.69	305.69	306.43	305.62	304.76	305.61	305.99	305.97	305.46	305.85	306.29	306.32	307.78	305.71	305.49	305.76	305.89	305.89	305.85	306.52	305.22	305.24	304.99	306.12
306.03	306.38	306.5	306.26	306.47	305.93	306.54	305.49	306.69	306.9	306.02	305.46	305.29	304.78	306.72	307.5	306.2	306.51	306.66	305.24	305.34	307.01	305.52	305.32	306.45	305.56	305.3	306.29	306.79	305.69	306.92	306.22	306.21	307.4	307.18	305.7	305.5	305.7	306.68	306.48	306.72	306.96	308.15	306.37	307	305.95	305.53	308.48	305.75	305.96
318.35	319.7	318.1	318.56	318.08	318.94	320.03	318.57	317.38	318.73	319.34	318.49	319.6	317.93	318.47	319.2	318.09	317.84	317.87	317.76	317.21	317.8	317.55	317.89	318.61	318.21	317.81	317.69	318.37	318.18	317.57	317.82	316.55	317.35	319.4	318.2	317.5	317.08	317.19	318.41	318.01	317.98	318.59	317.26	317.78	319.43	318.21	317	317.73	319.42
304.64	304.42	305.38	305.06	304.72	304	304.42	304.33	304.04	304.66	304.27	304.97	304.1	304.9	305.01	303.45	303.8	304.71	303.78	304.85	305.64	304.61	304.92	304.12	304.22	304.39	304.87	304.79	304.26	304.92	304.77	304.86	304.41	305.35	304.24	303.07	305.18	303.45	305.28	303.81	305.09	304.14	304.69	305.22	305.34	304.13	304.25	303.45	305.56	304.31
303.98	304.79	304.32	305.17	305.39	305.33	303.87	303.86	303.76	305.32	305.21	303.74	304.7	305.9	305.07	305.45	303.64	304.71	303.58	304.41	304.3	304.83	303.38	304.33	305.55	305.09	304.1	304.97	304.17	305.23	304.1	304.65	305.51	303.68	304.26	303.78	303.48	305.24	304.57	303.82	304.94	305.97	305.16	303.54	306.01	304.18	303.21	303.83	305.26	304.91
325.22	325.56	325.26	324.03	325.17	325.14	325.49	324.95	326.2	325.17	325.41	326.47	325.81	325.21	324.42	325.22	324.6	326.2	326.47	325.6	324.39	324.37	326.58	326.24	325.85	324.89	325.52	326.82	325.11	325.94	325.82	325.28	324.09	326.51	325.57	324.68	325.75	324.82	325.74	324.81	324.22	325.22	325.2	325.94	324.65	326.01	325.21	324.93	324.41	324.73
315.45	313.74	313.54	314.86	314.02	313.7	313.99	313.75	313.16	312.64	314.83	314.73	313.99	312.58	314.21	313.59	314.69	313.42	313.49	314.57	313.37	313.56	314.65	313.34	314.29	313.97	314.99	314.93	315.27	313.83	312.86	314.01	314.83	313.86	314.56	314.36	315.05	314.05	313.39	314.89	314.31	312.96	314.41	312.4	314.9	315.02	315.16	314.2	312.57	314.11
312.08	310.13	311.12	310.6	309.89	310.69	311.12	310.76	311.26	310.47	310.75	311.3	310.6	310.09	310.45	312.42	310.69	310.8	311.62	311.3	310.21	309.96	310.44	311.04	311.55	310.98	310.57	310.86	312.19	311.5	310.53	310.27	310.12	310.31	309.68	310.48	310.45	310.46	310.01	310.63	310.73	311.45	311.35	311.83	310.81	309.81	309.63	310.92	309.89	310.63
304.79	304.24	303.48	305.23	306.6	305.04	305.27	304.89	305.21	305.7	306.94	305.48	305.85	304.41	306.71	305.23	305.85	305.9	305.26	304.82	304.83	306.45	304.76	304.89	305.63	305.87	305.43	305.96	306.47	306.09	304	305.16	304.66	305.57	306.5	304.29	305.33	306.13	305.09	307.39	304.96	305.67	305.93	305.17	306.15	306.25	303.97	305.07	306.27	303.97
293.62	294.64	295.91	295.44	294.97	294.85	295.41	293.46	295.91	295.57	295.23	295.39	295.74	295.82	294.34	294.9	295.4	296.12	295.01	294.58	293.08	294.86	295.62	294.89	296.02	295.3	294.63	294.09	295.38	294.79	294.14	294.51	294.47	296.06	295.69	294.71	294.96	295.35	294.39	294.99	295.67	293.56	295.06	294.47	294.2	295.98	294.48	296.56	293.87	295.98
300.04	300.78	301.19	301.15	300.9	300.72	299.7	301.27	301.07	300.08	302.58	299.86	302.37	301.05	301.73	300.72	301.08	300.98	301.08	300.8	299.78	301.29	301.81	300.03	300.95	301.87	301.39	300.92	300.3	300.3	303.01	299.85	300.28	301.28	301.92	301.42	301.44	300.07	301.29	301.72	301.59	300.75	301.68	300.72	302.15	301.04	301.23	301.06	301.15	301.57
300.79	300.16	300.61	299.76	300.09	300.17	299.74	299.56	300.39	298.97	300.26	300.23	299.62	299.36	300.6	299.67	298.13	299.68	299.75	299.68	299.88	299.71	299.74	300.3	301.21	299.33	299.01	301.27	299.64	299.38	298.48	300.83	300.21	300.67	300.69	299.65	298.57	299.29	299.88	299.58	301.3	299.14	300.91	300.54	300.44	299.96	299.7	299.13	300.26	298.52
303.29	303.97	305.18	304.52	303.86	304.38	305.25	304.18	304.3	306.36	303.8	304.37	303.92	305.15	302.28	304.31	303.76	305.34	303.5	304.51	304.19	305.82	304.74	305.22	302.71	305.36	304.08	303.3	303.64	304.93	303.58	303.99	305.57	305.42	304.69	302.94	304.58	304.21	304.48	304.92	304.19	303.72	304.71	304.73	304.93	304.99	305.32	303.94	304.27	303.94
308.31	308.85	308.89	308.66	309.32	307.87	309.26	308.54	308.87	309.09	308.34	309.79	307.63	308.58	309.23	308.43	308.82	309.09	310.55	310.62	307.65	309.86	308.84	308.73	307.91	308.2	308.54	310.09	308.53	307.9	308.4	308.93	309.69	308.9	308.99	308.67	308.41	309.5	307.82	308.1	308.31	308.72	309.04	309.27	308.09	309.33	308.37	308.87	309.54	307.96
302.89	305.26	303.18	302.23	303.15	303.18	302.81	303.17	304.68	303.3	303.84	302.72	303.35	302.57	303.15	304.25	303.53	303.35	302.71	302.66	303.03	304.54	304.02	304.31	304.27	303.8	303.94	304.22	302.83	303.13	303.13	303.82	304.23	303.72	302.23	303.71	303.01	302.83	303.51	303.29	302.54	302.74	303.43	304.66	302.66	302.53	304.1	302.84	303.15	303.57
313.93	314.85	313.78	313.94	313.92	314.61	314.13	314.12	314.22	313.82	313.95	314.71	314.27	315.27	314.6	313.13	313.62	315.4	312.68	313.67	314.3	312.52	313.92	313.95	312.11	313.94	312.17	313.36	312.26	314.78	313.88	314.8	313.42	315.65	315	314.34	314.59	313.61	312.93	313.77	314.18	312.57	314.83	313.81	312.65	315.61	314.16	313.91	314.11	315.57
304.27	304.88	304.91	303.81	304.4	303.92	304.47	304.49	303.64	304.57	304.03	302.87	304.49	305.08	304.66	303.67	304.55	306.13	303.47	305.18	303.85	304.55	303.94	303.97	304.31	303.65	303.7	304.53	303.68	303.93	304.67	303.57	303.21	303.84	304.37	303.47	304.08	304.31	302.33	304.48	305.02	304.89	303.73	303.89	304.07	305.42	303.4	304.62	304.64	304.56
314.03	314.59	313.99	313.55	314.33	314.4	314.46	312.97	313.81	313.58	315.27	313.86	313.91	313.92	314.3	313.23	314.48	313.31	313.8	314.5	314.6	313.76	313.36	314.68	314.71	314.48	314.29	314.72	313.55	313.86	313.77	313.76	316.12	315.16	314.42	313.05	313.86	314.18	313.59	314.89	313.61	314.38	313.41	315.11	313.42	314.47	314.21	315.26	313.39	314.66
325.84	326.92	327.21	326.64	326.9	327.51	327.66	328.57	328.91	326.86	326.87	327.49	327.39	326.96	328.61	326.32	328.25	326.35	327.04	326.35	326.88	327.25	327.36	327.02	326.7	326.63	327.19	326.27	327.12	326.25	328.39	328.31	325.23	328.36	326.51	326.93	326.76	327.93	325.97	327.16	327.27	325.87	326.59	327.18	326.28	326.75	327.08	327.04	327.15	327.48
305.38	304.23	304.75	303.73	305.3	304.89	305.37	304.56	305.19	305.63	305.17	305.12	305.54	305.62	304.14	304.4	304.56	305.46	306.12	305.16	306.93	304.35	306.51	305.61	304.58	305.14	306.12	305.52	306.21	305.48	306.81	305.3	306.73	305.7	305.02	306.24	304.6	305.18	306.16	306.09	305.15	306.65	304.02	306.22	305.33	305.35	304.93	304.95	305.85	305.44
304.23	303.5	305.04	305.57	305.46	304.07	306.19	303.04	305.62	305.23	305.94	304.63	305.07	305.64	304.68	305.19	304.64	304.13	304.43	303.77	304.7	305.56	305.82	305.91	305.53	304.74	304.7	305.72	305.13	305.38	305.04	306.13	303.45	304.42	303.85	304.87	304.22	305.84	305.54	305.79	304.72	303.74	304.92	304.38	304.97	304.59	305.35	305.36	304.77	306.13
302.61	302.94	302.81	301.88	302.75	302.23	302.74	301.96	303.22	304.27	302.78	302.56	302.48	303.57	302.28	302.18	303.51	304.31	303.71	302.18	302.72	302.42	302.29	302.05	302.1	302.52	302.17	303.06	302.96	302.07	302.78	304.18	302.05	303.85	303.68	303.08	303.03	302.13	302.48	303.69	302.69	303.23	302.49	303.26	301.86	302.45	303.92	302.8	304.84	302.84
312.5	311.92	313.73	313.76	313.35	312.82	313.88	312.99	313.44	312.22	313.38	313.16	313.98	312.66	312.6	313.61	314.05	312.56	314.92	312.19	312.72	312.29	312.4	312.54	312.4	314.39	313.25	312.76	311.61	313.82	312.66	314.44	312.53	314.12	312.41	313.68	312.64	312.41	312.73	312.99	313.07	312.93	313.28	313.14	313.31	313.75	312.8	312	313.16	312.09
313.14	311.75	311.47	311.47	311.36	312.05	313.18	312.15	312.45	312.35	311.44	312.35	310.93	312.47	312.52	312.98	311.82	311.26	311.47	313.31	312.27	311.48	311.29	313.74	312.63	312.03	312.09	311.76	312.13	312.01	312	311.66	312.32	312.26	311.56	311.54	312.66	312.02	310.4	311.46	312.58	312.62	311.64	313.02	311.76	312.34	311.17	310.69	312.42	312.63
296.01	296.18	294.88	295.64	296	295.09	294.63	295.04	295.03	295.69	296.01	295.81	295.34	296.2	295.52	294.17	295.28	293.71	295.02	295.75	295.92	294.18	295.25	294.88	294.94	294.37	294.86	295.16	294.9	293.94	295.47	295.4	294.9	294.6	295.59	294.92	294.01	295.19	295.59	295.23	295.3	295.44	294.34	295.92	295.41	294.94	295.1	295.28	294.19	295.11
316.24	315.79	316.32	316.73	315.02	318.71	315.95	316.31	316.08	316.45	315.55	316.88	317.08	316.62	316.44	317.27	315.66	316.85	315.76	318.01	316.83	316.84	316.77	315.5	316.64	316.48	316	316.28	318.15	315.48	316.48	316.13	316.87	317.09	316.21	315.46	316.3	317.43	317.46	317.05	315.68	316.09	317.25	315.98	317.35	316.15	316.7	316.12	316.61	316.81
312.6	312.6	313.81	314.07	313.01	312.84	312.87	313.49	312.42	312.44	312.57	313.23	313.41	311.94	313.02	312.76	312.16	313.57	313.2	313.29	313.47	313.32	313.35	311.72	314.32	312.64	313.77	312.47	313.18	313.63	313.23	312.57	313.02	312.61	313.87	312.21	312.77	312.54	312.6	313.8	312.29	313.09	311.53	313.3	312.55	313.72	312.02	312.26	312.1	314.43
307.55	309.68	309.33	308.16	307.84	309.2	308.46	310.13	309.06	307.96	310.28	308.94	308.52	308.17	308.36	309.69	309.3	308.37	308.72	308.3	308.75	309.49	310.08	308.83	308.06	307.48	308.96	308.18	307.97	308.91	309.14	307.91	308.81	307.55	308.62	308.47	308.9	307.52	309.04	309.39	308.97	308.04	309.99	307.96	308.4	308.96	308.85	308.51	310.47	308.72
310.58	310.14	311.23	310.35	311.18	312.27	311.85	310.66	310.71	311.34	310.02	311.09	311.73	312.43	310.54	311.67	310.19	311.19	311.25	309.93	312.59	311.04	310.21	311.03	311.73	311.71	312.18	311.86	310.1	311.42	310.19	311.67	311.41	311.59	310.7	312.33	310.22	308.83	310.39	311.21	310.89	310.49	309.71	312.12	310.94	311.17	310.62	310.02	310.77	311.45
314.68	314.5	313.56	313.41	314.25	313.64	314.19	312.34	312.81	312.76	314.91	314.13	313.55	315.05	313.87	313.34	313.61	312.83	313.88	315.03	313.27	314.2	313.61	314.95	314.73	314.77	313.67	316.05	312.86	314.17	313.38	312.32	313.33	313.53	312.46	314.13	314.45	314	314.43	314.15	313.36	314.12	314.42	314.5	313.59	313.54	312.79	313.24	313.4	314.72
303.53	302.56	302.68	302.29	303.5	302.77	303.25	303.31	302.95	305.08	302.15	303.04	303.05	303.42	302.74	303.44	302.53	301.78	303.09	303.81	304.42	303.98	303.48	302.4	303.59	303.34	302.02	303.54	303.11	302.98	301.8	302.54	302.66	303.43	302.77	303.22	302.25	302.79	302.23	302.62	301.81	303.3	302.35	303.46	302.11	304.44	303.35	301.65	302.52	304.32
318.71	318.36	319.49	317.96	318.7	318.13	317.5	319.48	319.15	317.32	318.94	318.72	318.78	318.44	317.84	318.48	318.09	319.21	320.68	318.19	319.8	319.25	317.14	318.57	318.96	319.18	318.38	318.64	319.98	318.82	317.97	318.34	319.17	320.26	318.9	318.95	319.46	318.52	318.63	317.63	318.98	319.31	317.75	318.29	317.81	319.09	318.1	318.57	317.94	319.22
313.05	313.26	314.23	314.72	313.99	312.89	313.35	313.15	314.32	314.35	312.98	314.4	312.77	314.76	314.38	314.11	312.65	315.29	314.99	314.02	313.48	313.98	313.7	312.82	313.43	313.75	313.77	313.34	314.36	313.75	315.06	313.37	313.46	314.17	313.27	314.12	313.19	313.25	313.35	313.11	313.54	314.31	313.77	312.81	314.22	313.59	314.91	312.89	313.45	313.24
328.33	328.37	327.93	328.08	328.16	328.53	327.07	328.05	328.82	328.64	327.88	328.13	327.54	327.84	329.28	329.58	326.05	328.36	328.41	328.2	328.07	327.76	327.12	327.34	327.65	328.14	328.52	327.47	329.07	327.11	326.36	328.13	328.15	328.18	327.59	326.7	328.4	327.68	327.71	328.35	327.82	328.91	326.58	328.15	328.42	328.49	326.99	328.68	326.43	328.14
327.86	328.79	327.76	327.56	327.28	328.21	327.44	328.32	327.67	327.86	328.28	327.21	328.29	328.74	327.69	328.86	327.02	328.1	327.71	328.09	327.92	328.77	328	327.92	327.83	327.52	328.26	326.52	327.13	327.92	327.71	327.83	329.15	328.62	328.54	327.08	328.08	327.56	328.49	327.32	327.89	327.9	328.52	328.48	326.45	327.72	327.89	327.69	328.24	327.89
319.96	319.95	319.56	320.16	320.34	317.67	319.98	318.54	319.53	318.09	317.31	320.58	319.85	318.82	319.68	319.43	319.6	318.93	319.33	319.33	319.36	318.71	319.27	319.97	319.56	318.97	317.83	318.88	319.94	319.47	318.5	319.33	319.47	320.55	319.37	319.39	319.93	317.56	319.56	320.07	318.89	320.06	320.46	318.54	318.98	321.35	319.25	319.85	318.56	319.8
301.36	299.32	300.99	299.2	300.64	299.47	299.91	299.21	298.79	300.03	300.17	299.77	299.57	299.99	301.84	300.07	299.73	300.55	300.02	299.98	299.65	299.39	299.21	299.77	300.91	300.48	299.69	300.36	299.45	298.88	299.63	300.9	299.28	299.1	300.74	300.45	300.29	299.92	300.23	300.58	299.46	300.85	298.89	299.44	299.59	300.84	298.97	300.64	299.44	301.69
314.05	313.15	313.18	313.63	313.42	312.49	312.26	313.39	312.27	311.86	313.59	311.9	312.8	312.89	313.94	313.45	312.69	312.7	311.89	312.79	314.26	313.2	314.27	314.35	311.56	313.13	314.01	313.06	313.29	313.46	312.46	313.99	314.28	312.7	311.91	314.3	313.89	312.45	312.24	312.99	312.85	311.91	312.46	312.24	312.96	313.18	313.34	313.82	313.6	314.13
315.59	315.82	314.07	314.73	316.02	316.66	315.45	316.55	313.87	314.86	315.02	314.63	315.25	314.13	315.13	314.3	315.43	315.27	315.38	315.24	315.51	313.65	315.27	315.48	316.01	315.66	315.65	315.35	314.99	315.13	314.67	315.95	315.08	314.6	315.88	313.81	314.44	313.98	315.03	315.39	314.87	315.5	315.22	315.12	314.36	315.94	314.36	314.37	314.22	315.16
312.5	312.82	314.03	312.71	313.63	312.22	313.71	313.34	313.78	313.46	312.57	314.07	313.37	313.96	312.9	314.45	312.72	312.88	313.3	313.6	312.48	312.48	313.77	313.39	313.04	314	313.41	312.65	313.47	311.94	312.32	313.48	311.51	313.93	312.37	312.72	312.12	313.71	313.8	313.57	312.47	311.39	313.49	313.92	311.67	313.54	313.45	313.09	312.87	313.2
312.58	313.37	314.36	313.68	312.38	313.97	314.02	312.56	313.3	313.88	313.97	312.75	313.15	313.73	314.19	313.25	312.54	312.33	313.72	314.34	313.93	314.1	312.34	314.18	313.82	312.91	311.31	313.49	312.97	313.92	313.92	312.22	312.08	313.34	313.22	312.96	314.97	313.5	312.91	312.54	312.39	313.65	313.71	312.1	314.44	312.66	312.96	313.63	314.59	313.32
300.22	300.03	300.58	299.14	301.45	300.57	299.18	300.66	300.56	299.6	300.49	299.41	300.56	299.78	300.32	299.9	301.07	301.15	299.8	299.24	301.48	300.07	301.25	299.69	300.59	300.98	300.35	299.46	299.63	299.83	300.01	300.89	300.45	299.99	300.09	299.89	299.09	299.18	299.86	300.52	300.64	300.56	301.13	299.71	299.77	300.83	300.16	298.77	300.84	300.15
327.09	327.3	326.32	327.38	328.15	328.54	326.27	327.95	327.79	327.19	328.28	327.04	326.99	327.36	328.56	326.79	327.66	327.56	326.62	328.66	327.77	328.68	327.63	327.09	327.3	327.93	326.61	326.79	326.23	327.37	328	327.82	327.69	328.72	327.58	327.43	328.2	327.29	328.1	327.7	328.5	327.86	328.1	326.24	326.48	328.11	327.93	328.06	327.53	327.74
303.21	302.37	304.66	303.97	303.59	303.06	303.84	304.61	304	304.33	304.18	304.04	303.37	303.28	303.52	303.61	303.52	303.45	304.41	303.07	303.51	303.14	303.79	304.12	303.71	303.19	302.97	304.22	303.31	303.84	303.39	303.66	304.52	303.42	303.29	305.18	304.86	303.78	303.94	304.52	302.86	303.92	304.82	303.01	304.26	304.45	305	303.5	304.49	304.47
312.97	313.41	314.56	313.41	313.81	312.3	313.74	312.77	312.56	313.85	312.77	312.31	313.05	313.35	312.58	312.21	313.85	312.32	312.63	313.69	312.53	313.95	312.05	313.77	312.05	314.7	314.42	313.44	313.34	312.54	313.41	312.35	313.35	314.04	313.18	313.16	313.73	312.98	314.66	313.77	312.65	312.61	313.03	313.23	312.85	313.69	313.97	312.55	312.9	313.4
313.45	312.43	312.89	312.26	313.74	312.83	313.45	312.78	312.24	312.36	311.1	311.75	314.48	313.24	312.69	314.36	312.38	313.04	312.51	313.25	313.9	312.83	312.94	313.53	313.33	312.7	312.33	313.73	312.3	312.51	312.85	312.25	313.27	313.19	313.74	312.25	312.78	312.4	312.24	314.16	312.98	312.7	312.48	311.48	313.64	312.56	312.5	313.96	313.22	313.36
317.01	317.28	318.22	317.39	317.42	316.79	315.52	317.05	316.98	316.23	317.27	317.45	317.26	317.98	317.56	317.44	318.11	317.72	317.57	317.36	317.79	317.37	316.99	318.78	317.71	318.03	317.97	318.48	316.14	316.25	318.08	317.45	317.89	316	317.16	316.67	317.92	317.98	318.37	318	318.64	318.62	316.96	318.48	316.25	317.18	317.48	318.36	318.31	317.72
303.7	305.39	304.71	304.65	303.49	303.82	303.59	304.15	304.98	304.89	305.54	302.91	304.53	304.57	304.98	304.78	302.84	305	304.83	305.12	305.21	304.4	305.03	304.36	304.8	306.17	305.62	304.04	302.71	303.95	303.53	303.14	303.36	303.75	305.28	304.91	304.34	305.02	304.71	302.88	304.96	304.94	304.08	303.82	304.75	304.61	305.99	304.31	305.72	304.14
302.79	302.79	303.55	302.44	302.08	301.79	302.7	302.83	303.31	303.35	303.83	302.44	302.91	302.02	303.52	302.37	303.79	302.83	303.53	302.76	303.12	302.83	302.61	302.35	302.5	303.23	302.07	303.39	302.14	301.82	303.13	302.95	303.24	303.17	303.73	303.38	302.73	302.09	303.61	303.36	302.78	302.21	302.71	303.45	301.72	302.85	301.77	303.76	303.76	302.54
304.08	303.33	304.66	303.58	303.64	303	303.32	303.53	303.67	303.81	302.16	304.62	304.85	302.24	303.78	304.02	303.45	303.27	304.4	303.99	303.42	303.66	302.81	303.38	302.16	303	303	302.9	302.69	302.29	303.96	303.82	304.46	302.44	303.81	302.52	301.95	303.85	304.32	302.02	304.95	302.25	303.95	304.43	302.41	303.13	302.99	303.8	304.14	303.2
304.58	304.18	304.96	304.6	305.31	306.14	304.26	305.86	305.67	304.25	305.86	305.3	304.99	304.21	305.73	304.67	306.48	305.3	303.13	305.14	304.85	303.62	304.68	305.56	305.63	304.41	305.75	304.36	303.85	305.21	304.38	304.99	304.19	305.82	304.55	304.3	305.06	305.27	304.71	306.06	304.97	305.73	305.29	305.43	305.06	304.51	305.53	306.15	304.71	303.74
328.23	327.48	327.33	328.11	328.19	329.41	328.08	327.45	327.6	328.4	327.82	327.64	327.61	327.25	328.29	325.64	327.36	328.22	328	328.76	327.88	326.7	327.26	328.17	327.25	327.37	328.73	329.01	326.42	328.6	327.75	327.55	327.47	328.51	328.24	327.81	327.34	327.58	327.58	327.54	326.65	327.59	328.67	329.14	328.26	327.88	328.79	327.6	328.09	327.72
317.29	318.46	317.94	318.57	319.05	317.48	317.94	317.71	319.71	319.36	319.46	318.89	319.22	318.39	319.16	319.93	319.34	319.77	318	318.69	318.91	317.89	318.59	318.5	317.35	318.35	317.94	317.61	317.6	318.53	318.9	318.5	318.88	318.27	318.47	317.75	318.06	318.18	319.29	317.92	318.67	318.91	318.71	319.99	317.91	318.87	317.46	319.3	319.09	317.49
303.36	303.11	304.01	303.39	301.75	302.46	302.33	303.23	302.46	303.25	303.83	301.97	302.89	302.94	303.32	303.29	302.77	303.73	303.37	305.11	303.64	301.75	302.76	304.44	303.41	300.99	303.18	303.75	302.23	304.2	303.96	303.79	304.08	303.27	304.45	302.34	303.24	303.79	302.88	302.75	304.53	303.48	303.07	304.43	304.29	302.43	301.77	302.92	303.33	304.16
306.09	306.43	307.18	307.64	306.63	307.72	305.81	306.89	305.58	306.63	306.51	306.72	304.67	307.15	306.4	306.64	305.73	305.75	306.42	305.6	306.51	306.87	305.94	306.01	306.44	307.01	307.53	307.11	307	307.36	306.03	307.05	307.43	307.12	307.15	305.85	306.88	306.22	305.31	306.06	306.28	306.65	305.2	305.6	307.22	307.29	307.34	307.89	306.36	307.7
304.13	303.68	303.93	303.33	302.07	304.36	303.54	304.29	304.02	302.58	303.14	303.81	301.84	303.58	303.55	303.3	302.43	303.9	303.53	303.85	303.63	303.45	304.16	302.61	303.22	302.78	303.96	302.29	305.42	303.05	303.08	302.62	303.31	303.29	302.89	303.64	303.87	301.86	304.07	303.61	302.92	303.11	304.42	302.57	303.58	302.95	302.98	303.01	303.28	303.94
312.7	311.03	311.32	312.97	313.92	313.01	313.3	312.18	311.95	311.96	313.04	311.7	312.13	312.24	313.9	310.89	314	314.18	311.18	312.55	311.48	311.16	312.3	311.49	314.55	312.35	312.73	312.33	312.07	313.65	312.92	313.15	311.84	313.14	312.51	312.31	313.11	311.78	311.48	312.63	312.34	311.72	311.51	311.95	312.6	312.13	312.11	313.17	312.53	313.18
300.28	300.88	300.24	300.44	301.04	300.51	300.29	302.76	302.83	300.93	300.7	301.2	299.85	301.35	300.89	301.52	299.62	301.21	299.89	298.04	301.43	302.02	300.61	301.03	301.58	301.76	301.38	303.23	302.14	300.69	301.99	300.6	301.44	300.2	300.66	301.96	301.14	301.09	300.23	301.51	300.19	301.1	301	301.96	302.25	302.09	301.85	301.53	300.43	300.92
296.15	296.74	296.26	299.22	297.65	296.4	296.6	295.93	296.31	296.23	296.68	297.76	296.42	296.21	295.81	295.96	297.5	296.79	296.66	297.16	296.1	296.97	297.05	295.42	297.59	297.2	298.31	296.69	297.68	297.51	296.37	296.66	296.56	296.95	296.29	297.23	296.39	296.74	297.32	297.04	295.88	296.73	296.1	295.14	296.55	296.91	296.09	296.84	297.7	296.81
328.24	327.07	328.31	326.84	327.07	328	328.19	328.13	326.45	328.22	329.13	328.68	327.71	328.15	327.55	327.28	327.65	327.59	328.65	327.36	328.48	328.36	327.65	327.59	328.84	328.58	328.58	328.5	328.9	327.48	328.33	327.47	328.23	326.77	327.5	327.74	327.45	328.68	328.3	327.3	327.14	327.77	327.46	329.09	327.11	327.27	326.45	327.9	328.78	327.61
315.63	314.33	314.97	314.64	315.37	314.24	314.15	313.8	314.87	314.35	315	314.35	314.2	314.61	314.73	314.41	314.86	315.14	314.41	315.28	314.87	315.94	315.08	313.59	313.42	314.26	315.65	315.13	315.07	314.74	315.4	315.31	315.38	315.1	314.02	315.18	315.35	314.23	314.06	315.71	315.15	313.35	315.2	315.06	314.23	314.19	315.27	315.11	313.84	315.51
299.6	300.35	300.37	300.93	299.32	299.55	299.3	299.17	300.33	300.37	299.39	299.04	299.38	300.06	300.77	300.25	300.11	300.61	299.83	299.9	299.15	299.89	298.47	300.32	301.23	300.67	301.51	299.93	300.41	300.37	300.96	299.07	299.16	300.35	299.19	299.37	299.81	301.03	298.69	299.68	300.29	300.04	300.01	300.67	299.04	300.58	300.41	299.72	301.26	299.73
311.04	312.16	309.77	310.53	311.91	310.63	310.77	310.42	311.35	311.7	310.87	311.67	310.59	311.13	311.91	310.81	311.39	310.75	310.86	312.03	311	311.03	311.63	310	309.9	310.01	311.12	311.58	310.68	311.69	311.65	310.73	310.65	310.53	310.99	311.49	311.06	310.58	310.55	310.4	310.93	310.04	309.31	311.36	310.73	310.6	311.07	310.77	310.39	311.64
294.87	295.17	293.84	295.86	294.87	294.26	295.77	295.2	294.82	294.78	294.63	295.93	296.24	294.98	294.77	295.44	295.51	294.45	294.92	294.94	294.7	294.66	294.08	294.43	295.36	296.49	294.42	295.98	295.39	294.88	294.42	295.44	295.5	294.93	294.59	295.62	295.87	294.13	294.72	294.47	294.84	295.91	294.01	293.63	295.11	295.54	295.54	295.05	294.53	296.11
305.1	304.37	304.05	305.21	304.61	303.82	303.62	304.02	304.03	304.56	304.28	304.01	303.99	305.13	304.82	302.97	305.16	303.8	305.19	303.16	304.12	305.4	304.94	304.79	303.88	303.26	304.8	305.08	304.85	305.07	304.72	305.53	304.78	303.83	304.44	304.27	304.52	304.11	304.89	304.54	305.71	303.77	305.81	304.62	304.06	303.2	304.79	306.6	303.73	305.13
302.07	302.6	303.05	302.33	303.54	301.7	303.04	302.5	303.41	303.49	302.16	302.04	302.37	303.31	303.42	303.6	302.31	302.52	303.28	303.27	302.21	302.69	301.63	301.49	303.08	302.24	302.41	302.2	302.57	301.41	301.52	302.56	303.26	302.64	302.48	301.19	303.08	301.89	302.32	303.33	302.86	302.47	302.08	301.85	301.94	302.43	301.9	302.48	303.16	302.92
294.47	295.69	296.24	294.96	294.64	293.92	295.68	295.88	295.62	295.03	296	294.83	295.86	295.22	295.83	293.92	294.5	295.79	295.48	294.77	295.06	294.76	295.62	294.5	295.71	294.67	294.42	295.9	295.26	295.94	294.18	294.48	294.31	294.54	294.52	294.63	295.26	294.54	295.09	295.58	294.8	294.42	294.32	294.13	294.77	294.32	293.44	294.13	295.83	294.88
317.08	317.27	316.85	318.34	317.7	317.73	317.01	317.37	318.05	317.31	317.07	317.82	317.05	318	318.7	316.94	317.51	318.75	316.3	316.6	318.02	317.31	317.03	317.59	316.64	318.27	317.53	315.92	318.37	317.57	316.92	318.25	317.53	317.38	317.33	318.02	317.21	318.02	317.32	316.47	316.61	316.3	318.04	316.69	316.93	316.72	317.7	318.11	318.03	317.33
304.2	304.39	303.94	304.77	303.13	303.49	303.91	302.7	303.46	303.59	302.41	304.31	303.64	304.13	304.44	303.1	304.52	303.25	303.49	303.86	303.13	304.84	303.35	303.36	302.88	303.3	302.36	302.23	303.93	302.88	303.33	304.51	303.28	303.22	302.55	304.21	303.2	303.84	304.22	303.85	304.6	303.25	304.04	301.99	302.96	302.46	303.09	303.66	301.62	303.41
319.81	320.25	320.88	319.71	319.62	317.62	317.56	318.99	319.28	319.29	319.49	318.28	319.12	318.71	319.7	318.21	319.34	319.36	318.12	318.9	319.16	318.23	319.42	319.2	319.59	319.26	319.15	318.82	319.49	318.59	319.43	319.74	319.57	320.12	319.72	318.91	319.95	319.04	319.95	319.93	318.96	319.38	319.59	319.99	319.6	318.74	318.71	318.69	321.07	319.04
314.04	314.86	315.44	313.62	315.5	314.7	314.99	314.96	313.96	314.08	316.04	315.29	315.48	314.28	314.88	315.33	313.86	314.38	315.87	315.65	315.94	313.9	316.53	315.92	315.38	315.46	315.95	315.15	313.29	314.3	314.35	315.27	313.91	315.32	314.11	313.83	315.74	314.28	315.5	314.36	315.99	313.4	314.77	313.75	314.92	314.19	314.28	315.27	313.34	314.96
311.69	313.31	314.31	313.39	313.22	312.95	312.72	313.22	312.93	311.23	313.39	312.66	313.65	312.75	313.43	313.12	313.04	312.52	314.04	312.12	313.09	313.05	312.79	313.09	313.82	313.41	312.56	312.73	313.85	312.76	312.47	311.91	312.22	312.7	314.56	312.7	312.3	314.07	314.4	313.14	313.19	313.6	313.33	312.9	313.13	312.95	313.54	313.15	312.93	313.69
303.42	303.59	304.16	303.98	305.21	305.66	304.52	304.26	305.17	303.57	304.27	304.44	303.23	305.11	304.37	304.75	304.25	304.61	304.13	305.16	304.51	304.28	305.1	304.89	303.61	303.71	303.69	304.98	304.43	304.11	303.79	304.44	305.03	302.98	303.23	303.42	305.53	303.38	304.57	304.3	303.93	305.62	306	304.58	304.94	304.41	303.62	303.72	305.27	304.41
312.54	313.21	315.58	313.81	312.65	312.88	314.28	312.55	313.55	314.26	312.68	312.53	312.8	312.92	312.2	314.08	312.45	313.2	313.78	313.97	313.47	313.61	313.99	312.76	314.01	312.99	313.18	311.91	313.9	313.83	312.54	313.19	312.65	313.03	313.64	313.82	313.28	314.03	312.92	312.6	314.09	312.34	313.68	312.84	314.77	314.13	313.63	313.03	314.44	312.63
300.94	302.1	300.25	301.17	301.46	300.98	300.28	300.77	300.58	300.5	300.78	300.93	300.49	301.53	299.61	301.76	300.47	300.62	300.76	301.14	300.63	300.57	300.76	301.14	301.35	300.43	300.47	299.98	302.6	299.79	301.64	300.65	300.12	299.82	301.34	300.97	300.39	302.28	301.87	300.67	301.19	300.02	301.03	301.22	302.38	301.57	299.44	301.03	300.55	301.15
315.12	314.87	315.4	315.44	314.15	315.47	314.59	314.45	314.73	313.18	315.26	315.21	315.38	315.2	315.06	313.65	314.56	313.47	314.85	314.94	315.42	314.81	313.84	313.91	314.72	314.2	315.34	313.82	315.08	313.94	314.73	315.55	313.98	315.12	314.73	314.86	313.64	315.46	314.88	314.87	313.32	314.11	314.24	314.26	314.65	314.5	315.14	314.87	314.92	314.23
312.86	313.25	314.26	312.57	313.67	312.17	314.13	313.37	312.27	313.47	312.92	312.44	314.56	313.03	313.95	314.13	313.49	312.94	312.58	313.21	313.75	313.06	312.01	311.56	312.87	314.36	312.78	314.84	311.72	313.37	311.9	312.89	312.9	312.25	313.52	311.76	313.25	313.26	313.25	312.89	313.1	312.64	313.65	312.95	313.46	313.2	312.72	313	312.64	313.69
303.76	303.68	302.17	303.09	303.93	303.51	302.54	303.64	302.47	303.74	302.89	302.7	302.92	303.74	303.15	302.76	303.85	302.89	302.73	303.62	304.19	303.74	304.33	302.07	302.76	303.41	303.79	304.51	303.11	304.7	303.1	303.08	303.82	304.37	303.6	304.61	303.45	303.34	303.74	302.46	303.85	302.74	304.97	305	303.89	304.3	305.22	303.39	303.01	304.03
300.19	300.88	299.31	300.71	301.49	299.86	299.62	300.49	299.57	301.22	300.34	300.31	298.86	301.32	300.62	297.95	299.09	299.14	300.57	299.92	300.17	299.93	299.38	299.67	300.63	299.83	299.22	300.31	299.71	299.75	299.09	300.04	299.38	299.68	300.81	299.89	299.79	299.82	300.46	300.5	301.26	299.8	299.49	300.01	300.63	300.35	299.95	300.02	300.09	299.22
299.18	298.05	298.87	299.81	300.65	299.18	300.79	299.84	300.5	300.84	298.65	299.06	300.87	299.13	301.34	299.31	299.54	300.41	300.37	299.88	299.38	299.57	300.58	300.29	300.57	299.49	300.01	300	299.57	300.14	300.65	299.86	299.56	301.22	300.13	299.17	300.71	299.41	300.4	298.24	300.69	300.88	301.39	299.74	300.88	300.07	300.73	300.4	300.3	298.98
299.43	300.11	299.63	300.45	299.81	298.73	299.56	298.53	300.93	299.64	300.69	300.94	299.75	300.1	299.97	301.64	299.75	299.86	300.86	300.07	299.46	300.72	299.51	300.51	298.68	301.07	300.85	301.1	299.67	299.82	299.78	299.46	299.98	300.19	299.57	300.27	300.44	299.79	300.31	300.18	300.36	300.19	299.45	300.31	299.54	300.42	299.37	299.89	300.49	299.98
327.77	328.79	328.47	327.52	329.26	327.66	327.61	328.13	327.61	327.48	328.27	328	327.83	329.53	327.27	327.41	327.07	326.84	328.43	327.26	328	327	328.72	328.43	328.15	327.53	328.33	327.25	327.63	328.3	329.88	327.52	328.27	327.42	326.9	327.19	326.27	327.87	328.52	326.33	329.04	328.35	328.3	327.84	327.94	327.96	327.97	327.28	328.5	327.9
313.61	315.17	314.99	316.37	315	314.89	315.8	315.01	314.85	315.99	313.94	314.68	314.44	314.04	315.39	313.95	315.03	314.53	316.04	315.23	316.01	314.53	315.57	315.18	315.32	314.9	314.49	315.46	314.91	314.87	315.3	314.22	314.83	315.84	315.11	315.48	314.4	315.86	314.03	316.23	313.43	314.03	315.81	314.49	314.58	314.22	314.58	315.64	313.68	314.88
302.77	301.68	302.37	301.69	302.22	302.77	302.16	302.8	303.06	302.47	302.76	302.51	301.64	302.83	302.55	302.07	301.8	303.36	302.03	301.57	302.78	301.44	301.67	302.34	301.88	301.32	302.36	302.03	302.64	302.16	303.91	302.66	304.2	302.04	301.61	303.24	302.41	302.6	301.72	303.28	303.04	303.69	302.06	302.39	302.75	301.94	302.3	302.48	302.41	302.9
317.03	317.6	318.03	317.17	317.19	317.2	316.48	317.63	316.76	316.52	318.02	317.86	317.24	317.82	317.26	317.19	316.54	315.7	316.52	316.9	315.82	317.07	317.48	317.56	317.02	317.68	316.59	317.46	317.93	317.68	317.53	316.53	316.76	317.38	317.29	317.53	316.94	316.44	318.67	317.55	317.02	318.01	315.58	317.96	317.89	319.09	317.77	317.83	317.71	318.06
293.81	294.58	293.53	293.66	293.3	293.82	294.52	294.07	294.34	294.7	294.4	294.03	293.82	294.62	293.62	294.6	295.14	294.02	292.81	294.01	294.1	293.76	293.25	294.62	294.41	294.59	293.78	294.48	293.69	293.87	293.51	294.32	295.44	293.77	293.48	293.83	293.8	293.41	293.63	292.63	294.95	292.89	295.68	293.86	292.8	294.81	295.07	294.6	293.08	293.53
301.59	300.73	301.06	301.19	301.03	300.62	300.49	300.61	301.52	301.33	300.7	300.36	301.48	302.12	301.15	301.3	301.56	301.45	302.45	300.93	302.5	301.64	302.07	301.31	301.47	301.54	300.56	301.21	301.41	300.05	299.86	300.45	300.77	301.93	300.84	301.08	302.41	301.68	301.37	301.14	301.67	301.14	301	301.35	301.83	300.42	301.3	301.85	301.85	300.08
309.16	309.83	308.56	308.62	309.05	308.56	308.14	308.2	308.59	309.33	308.58	308.68	309.67	309.16	308.25	308.95	309.27	308.43	308.9	309.04	307.69	308.94	308.31	308.8	308.51	308.69	308.6	309.2	309.06	308.65	308.68	309.65	310.05	309.79	308.38	309.19	308.4	308.9	308.7	309.51	307.88	308.67	307.28	309.38	307.75	310.44	308.29	309.5	307.86	309.18
318.19	317.37	317.11	316.95	317.99	316.48	317.51	317.2	317.16	317.12	317.91	317.29	317.13	317.78	317.66	317.46	316.14	318.68	319.25	316.45	317.32	315.86	317.46	316.92	317.62	316.67	317.19	317.98	316.51	317.54	316.08	317.84	316.15	316.54	316.72	317.43	317.43	316.81	316.72	317.02	317.58	317	316.73	317.05	317.37	317.14	317.1	316.9	317.94	316.98
301.63	302.78	301.92	301.64	302.88	303.3	301.59	303.54	300.66	302.13	302.48	301.03	301.78	302.85	302.71	302.41	302.72	302.98	301.83	302.56	303.16	303.88	302.2	302.64	303.2	302.42	302.25	302.05	301.94	301.34	302.94	302.42	303.93	302.71	302.73	301.18	302.44	301.64	302.53	301.78	302.38	303.58	302.32	302.91	301.48	302.27	302.7	302.94	300.62	301.72
318.35	316.72	319.13	318.56	318.76	317.05	318.71	318.6	317.94	317.58	317.81	318.07	318.68	319.79	317.98	316.92	318.01	317.43	316.04	318.64	317.71	317.43	319.28	318.64	318.44	317.11	317.7	318.64	318.74	316.56	317.41	317.14	317.32	318.49	317.43	317.94	317.75	317.71	317.41	318.15	318.44	318.89	319.02	319.59	316.95	318.25	317.61	317.84	318.85	317.2
301.33	301.27	301.82	301.02	302.05	300.97	301.44	301.53	301.55	300.64	301.38	300.72	299.93	302.06	300.71	301.38	301.95	301.28	301.03	301.47	300.64	301.61	301.34	300.83	301.45	301.35	300.73	300.87	300.15	300.82	301.89	300.69	301.28	301.08	301.75	300.04	300.69	301.76	300.78	300.78	300.61	300.29	301.29	300.62	300.49	300.91	300.46	301.91	301.3	301.48
315.67	314.8	316.16	315.78	315.83	315.27	315.07	315.59	316.25	315.23	316.64	315.68	315.42	314.72	316.16	316.45	314.73	314.53	314.96	315.31	315.36	315.07	317.27	315.29	315.7	316.48	316.55	315.54	315.72	316.08	316.89	314.48	315.65	316.33	315.15	315.17	316.02	315.95	316.13	315.85	316.86	315.49	317.48	314.36	315.69	316.05	314.76	315.83	316.06	315.62
317.55	316.68	315.35	317.17	318.41	317.83	317.38	316.78	318.02	317.62	316.47	316.05	316.7	316.86	316.91	317.87	318.09	317.63	318.66	317.68	316.62	317.33	317.27	317.55	316.98	316.56	316.6	316.92	317.73	317.29	316.58	318.06	318.02	316.28	317.62	317.66	318.83	316.27	316.67	316.95	317.39	318.35	317.55	316.33	317.97	318.3	317.93	317.98	318.22	316.64
328.54	327.13	327.47	328.06	328	327.32	328.91	328.13	328.7	327.37	326.51	326.73	327.32	326.69	327.71	328.19	327.07	327.76	326.72	327.91	326.94	327.7	326.62	327.53	326.09	328.66	327.92	326.7	329.13	327.58	327.62	328.15	327.44	326.65	327.4	327.46	328.13	328.4	328.62	327.54	328.83	327.15	328.84	327.67	327.65	327.94	327.03	327.07	326.85	326.88
305.3	304.23	307.28	304.93	305.86	305.75	305.94	305.08	305.31	305.87	304.84	305.83	305.23	306.42	304.72	306.21	306.21	305.48	305.18	305.26	303.92	305.25	304.86	304.74	306.63	306.35	306.28	305.05	305.82	305.01	304.25	305.29	305.67	304.63	305.11	306.19	306.1	305.29	306.41	305.73	304.74	306.42	307.05	304.94	304.58	304.71	305.66	305.99	304.51	305.49
302.35	301.85	301.95	301.91	302.79	302.21	301.95	303.8	302.9	302.17	302.65	303.23	303.33	302.96	302.31	303.12	302.04	302.82	302.72	301.95	303.03	301.29	301.71	302.69	302.79	302.21	301.79	302.76	302.05	302.32	302.34	302.09	303.64	301.59	302.69	302.08	302.48	304.3	302.66	302.69	302.25	300.61	301.94	302.66	302.97	301.53	302.67	300.69	303.07	302.74
312.86	313.2	313.46	312.8	313.07	312.82	313.76	313.66	314.11	313.93	313.39	311.81	313.67	312.57	313.05	313.9	313.4	314.01	313.15	312.85	312.73	313.19	313.35	312.84	312.88	312.16	312.16	312.61	312.43	313.43	314.01	313.14	312.16	313.82	312.8	311.79	314.19	312.53	312.66	313.06	314.62	314.11	313.5	312.13	312.06	311.95	314.39	313.58	312.75	312.78
312.73	312.22	310.53	313.14	312.94	313.38	313.01	312.85	312.12	311.19	312.7	312.66	311.92	313	313.36	311.87	312.62	311.03	314.75	313.54	312.17	311.12	312.84	311.92	312.67	313.06	312.22	311.75	312.44	311.49	312.24	313.12	311.34	310.53	312.47	312.58	310.97	311.98	312.45	311.86	312.13	312.07	310.93	312.43	311.82	312.73	311.54	311.57	312.14	312
313.55	313.71	312.42	312.98	312.47	313.96	312.62	312.12	312.68	313.58	313.98	312.97	312.38	313.94	312.28	313.24	311.14	313	312.99	313.35	312.57	313.22	314.39	313.2	314.55	313.65	314.24	313.67	314.88	312.84	313.25	314.31	312.79	312.75	314.67	313.37	312.64	312.62	312.76	313.11	312.54	312.82	312.17	313.51	312.74	313.22	313.15	313.33	313	313.37
312.13	314.31	313.92	312.74	313.14	313.39	313.31	311.82	312.47	312.72	313.36	313.75	313.98	313.25	311.63	311.13	311.94	313.07	313.52	313.37	314.09	312.41	313.35	312.93	314.58	312	313.97	313.42	313.24	312.5	313.87	313.65	312.88	313.03	313.62	313.15	312.45	313.03	313.82	314.37	313.43	313.54	312.24	315.04	314.32	312.37	314.31	314.39	313.32	312.55
309.08	308.47	309.8	309.93	309.79	309.58	310.87	309.25	309.4	308.38	308.88	310.77	309.75	309.51	309.94	309.61	309.77	310.27	309.56	310.43	308.82	308.27	309.39	309.12	308.95	310.35	309.57	308.45	308.7	309.73	311.63	311.57	310.75	310.16	311.63	309.87	309.69	309.15	309.61	309.95	309.99	308.92	309.61	309.42	309.24	310.46	309.19	309.29	308.58	308.99
303.26	304.83	305.09	304.15	304.51	303.62	304.86	305.14	303.78	304.58	304	305.13	303.79	304.79	304.29	305.35	303.54	304.08	304.19	303.66	304.02	304.33	303.36	305.43	305.05	304.94	304.08	304.44	303.53	304	304.09	305.85	303.98	303.66	305.14	304.11	305.59	304.59	304.7	305.04	305.48	304.04	305.11	304.66	304.93	304.61	304.61	304.74	304.69	305.36
304.02	305.74	304.22	304.26	303.53	304.91	305.5	305.3	303.82	304.12	304.08	305.06	304.2	304.88	303.87	305.17	303.66	304.41	304.16	305.2	304.86	303.69	305.09	304.15	305	303.88	303.84	304.6	304.06	305.37	304.79	305.35	304.5	304.65	303.85	304.76	303.19	303.99	304.66	304.43	303.35	303.91	306.08	303.44	306.02	303.91	304.69	303.43	306.07	304.69
317.42	317.12	318.32	318.17	318.04	317.41	317.12	316.03	316.16	317.32	317.13	316.51	318.08	316.48	317.56	317.79	316.88	318.09	317.46	315.62	317.33	318.23	316.52	317.55	317.04	316.18	317.44	317.56	317.14	317.07	316.15	316.42	317.24	316.51	317.46	316.08	315.9	317.06	317.03	316.16	317.24	316.32	317.57	316.81	317.45	315.92	318.11	316.7	317.43	316.26
303.06	302.79	301.56	301.44	302.97	303.4	302.54	302.76	302.42	302.36	302.06	301.78	301.68	302.08	301.38	301.38	302.17	301.73	301	303.04	301.71	302.09	301.57	302.48	303.63	302.14	301.95	303.34	301.77	303.24	303.86	301.9	303.07	301.64	303.41	302.01	301.79	301.33	301.45	302.04	302.66	302.21	302.53	303.36	302.84	302.69	301.78	303.17	303.63	302.67
315.58	315.34	314.5	315.56	313.65	314.74	314.86	316.14	314.47	314.08	313.66	315.59	315.26	313.99	315.29	313.92	313.93	314.76	313.83	314.79	315.56	314.46	313.81	314.72	314.3	315.13	313.75	313.51	314.33	314.42	315.7	314.9	315.77	314.48	315.54	315.14	315.97	315.74	315.03	314.05	315.86	314.35	314.9	313.75	315.7	314.34	316.7	314.23	313.8	315.96
295.8	294.68	295.39	294.81	295.63	293.91	295.19	295.48	295.02	294.85	294.43	294.7	294.64	294.45	293.84	293.37	295.1	294.89	295.03	295.41	293.61	294.54	294.91	294.7	294.65	295.72	295.4	294.65	295.37	294.84	294.96	295.31	296.02	295.27	295.53	294.79	295.39	295.18	296.32	295.78	296.99	296.24	295.56	295.39	294.01	295.82	294.81	294.65	294.83	294.75
313.75	314.22	313.77	313.3	314.28	313.86	313.71	312.81	316.17	313.83	313.62	313.67	313.24	314.31	313.82	313.78	313.93	315.06	315.51	312.55	314.8	314.04	313.65	314.25	314.1	313.11	314.23	314.31	314.14	314.54	314.45	313.77	313.19	313.12	313.05	313.62	315.41	314.59	313.89	313.7	313.28	313.96	313.92	313.42	313.85	315.27	314.28	314.47	313.14	314.9
295.6	294.7	294.81	295.36	293.77	295.22	295.49	293.53	295.4	294.57	295.37	295.56	294.31	296.18	293.31	294.75	294.76	295.15	294.55	294.68	294.74	294.64	294.25	296.14	295.51	295	294.15	294.82	295.21	294.57	294.47	296.05	296.14	296.24	295.21	295.19	295.5	295.33	294.74	294.54	295.23	295.25	295.82	294.08	294.76	295.07	294.67	294.04	296.07	294.52
311.81	309.58	311.12	311.16	310.3	309.61	310.65	310.6	311.24	310.66	310.37	309.66	310.52	310.45	309.79	309.71	309.9	310.44	311.34	309.39	310.67	309.19	311.08	311.41	310.51	310.59	309.67	311.01	310.97	311.55	309.97	312.02	310.65	309.74	310.45	313.15	310.13	311.13	310.58	310.72	311.52	311.68	310.72	309.64	310.42	311.33	311.77	309.98	310.5	311.28
324.99	323.79	323.43	324.58	325.42	324.82	324.76	325.06	324	324.31	325.18	324.63	323.53	323.59	324.58	325.22	324.16	325.79	325.44	323.77	326.35	324.11	325.01	325.73	323.65	323.46	325.03	325.18	324	323.9	323.83	323.83	324.15	324.76	325.03	323.87	324.79	325.5	324.99	324.85	324.67	324.21	324.7	324.43	323.72	326.2	324.86	325.92	324.51	324.66
326.02	325.13	325.4	325.16	324.17	326.35	325.64	324.21	324.82	324.51	325.38	325.36	323.59	324.47	326.09	325.89	326.13	325.01	325.42	325.89	324.95	326.71	325.93	326.46	324.61	326.05	324.06	324.43	324.49	324.45	327.28	325.02	326.53	324.04	326.21	325.39	325.48	324.84	325.95	325.97	324.9	325.46	324.66	325.31	324.91	324.66	325.28	325.56	326.79	325.61
315.6	317.41	317.43	316.76	317.49	316.41	316.39	316.46	317.01	315.89	315.6	317.46	317.05	316.5	316.5	317.42	316.16	315.18	316.45	317	316.12	317.18	316.36	315.62	317.12	316.73	317.35	316.38	316.99	315.85	316.91	316.96	316.87	316.95	316.63	316.53	317.83	317.78	316.6	316.61	317.09	316.58	317.82	316.9	316.04	316.93	316.49	316.94	316.66	316.18
302.96	304.07	303.38	304.16	304.19	304.01	303.74	305.32	304.06	303.92	302.78	304.78	304.99	304.7	305.84	304.06	304.09	304.17	304.66	303.64	303.73	303.91	302.96	304.75	305.34	304.42	306.08	304.79	304.48	304.12	303.36	303.79	304.28	304.39	303.97	304.6	303.41	305.11	304.88	303.75	305.1	304	304.82	303.62	303.96	303.8	305.75	303.37	304.05	303.95
308.09	310.23	309.32	308.75	308.76	308.74	308.83	307.22	308.76	309.92	309.4	309.4	307.66	308.04	309.74	309.52	307.94	307.95	307.59	307.7	308.61	309.13	307.47	308.55	309.98	309.57	307.13	309.13	307.96	309.87	308.91	308.96	306.63	307.41	308.5	308.04	310.36	308.03	309.61	307.81	307.86	307.66	308.29	308.77	309.17	307.97	310.06	308.7	308.82	308.96
293.19	293.9	293.63	293.63	292.74	294.68	294.34	295.13	294.16	293.73	294.68	294.13	293.77	293.68	295.33	294.28	294.29	294.65	293.14	295.28	294.43	294.18	293.58	293.93	295.07	293.48	293.76	294	292.77	294.59	293.41	294.49	293.68	293	294.44	292.9	293.61	293.47	294.12	293.58	293.9	293.1	294.17	294.31	295.06	294.63	294.28	294.7	293.82	293.01
309.87	311.79	311.26	312.1	312.97	312.59	311.36	313.12	312.16	311.99	312.93	313.2	311.46	311.47	310.8	312.74	310.99	313.77	311.88	312.42	312.31	312.48	312.94	312.14	312.72	312.39	312.25	311.56	312.24	312.47	311.5	311.22	311.62	312.12	311.53	313.48	311.87	312.06	313.24	311.99	312.74	311.91	312.78	311.78	312.2	311.34	310.33	312.05	311.97	312.28
308.32	309.56	309.78	307.41	308.72	307.82	308.72	308.32	308.78	309.72	308.93	309.88	310.29	308.81	308.82	308.97	309.33	308.72	308.71	308.98	308.29	308.3	308.24	308.2	308.39	308.21	308.46	308.76	308.22	308.21	308.66	309.26	309.64	309.01	308.08	308.66	308.98	308.47	309.23	309.55	309.47	308.22	309.4	308.52	309.26	309.8	308.49	309.6	308.68	308.16
295.21	293.51	293.55	293.72	293.67	294.52	293.88	293.86	294.43	292.02	293.49	293.72	293.62	293.88	293.59	294.48	293.81	293.33	295.34	294.44	293.82	294.43	294.3	295.08	293.94	293.83	295.17	294.44	293.14	292.27	295.73	294.56	293.44	295.35	294.6	293.48	294.35	294.84	293.21	294.65	294.32	294.72	295.22	293.47	293.74	294.03	294.69	294.48	294.52	294.77
294.64	293.54	293.99	294.11	294.62	293.13	294.17	292.85	294.36	294.95	294.54	294.73	295.22	293.81	293.66	294.59	295.43	293.58	293.68	294.34	293.79	293.45	293.71	293.44	294.27	293.78	294.47	292.09	293.38	294.59	292.67	295.91	295.2	292.78	294.94	294.76	294.06	295.59	291.96	293.7	294.08	295.79	293.88	294.04	293.15	294.77	293.89	294.87	294.72	294.09
328.49	328.21	328.54	328.54	327.63	328.93	328.93	327.56	327.58	327.04	327.98	329.14	327.03	327.99	328.19	327.42	328.72	326.85	328.99	326.73	328.91	328.16	327.75	328.26	327.59	327.74	329.33	328.96	329.19	328.34	329.02	328.5	327.54	327.25	328.3	328.83	327.02	328.69	327.92	328.29	327.89	328.32	327.77	327.42	328.41	328.9	327.15	327.95	327.81	328.99
312.72	312.29	311.76	312.03	311.31	312.12	310.39	311.93	312.13	311.92	311.9	310.57	311.44	310.99	310.96	312	312.46	311.67	311.28	310.48	312.53	310.57	312.28	312.03	310.86	310.45	311.71	312.32	310.66	312.27	310.3	311.21	311	311.67	311.89	310.81	312.34	311.43	311.76	311.47	311.65	312.22	311.61	312.12	312.09	311.79	311.39	311.55	312.04	311.25
328.36	327.57	327.95	326.25	328.48	326.74	328.45	328.83	327.93	327.62	327.23	326.53	326.56	328.93	327.25	328.19	328.44	327.07	326.35	327.22	327.67	327.06	327.6	327.36	327.45	328.14	327.07	327.43	326.89	328.23	327.45	328.27	328.74	328.22	327.29	328.08	327.3	327.62	327.76	327.92	327.88	327.71	328.13	328.46	328.78	327.84	327.3	327.41	327.46	328.01
319.11	318.84	319.76	319.57	319.88	318.4	317.97	318.15	318.34	319.56	319.6	318.97	318.43	318.91	320.08	318.84	318.85	320.31	319.83	319.89	319.58	318.39	320.37	318.86	319.69	319.28	319.8	318.25	319.62	319.15	320.57	318.98	319.39	321.05	318.83	319.74	319.19	319.73	320.32	319.2	318.52	319.95	319.66	318.7	318.67	320.19	320.15	318.12	320.85	319.01
305.7	305.57	305.26	305.2	306	304.5	305.01	306.46	304.45	305.4	305.06	304.82	304.67	306.05	305.17	306.03	305.67	305.24	304.53	305.4	305.46	305.22	305.47	305.43	306.05	303.78	305.32	305.81	306.61	305.95	306.19	304.6	305.65	305.54	304.39	305.51	304.5	305.35	305.95	305.8	304.62	304.5	305.52	305.46	304.69	305	304.86	305.92	305.34	306.3
310.91	310.68	311.25	310.48	311.96	310.82	310.97	310.09	309.84	310.14	310.12	311.52	310.79	311.74	311.26	309.99	311.35	310.54	312.35	310.8	311.68	310.48	310.55	311.66	311.12	311.27	311.15	309.99	311.83	311.93	312.04	310.85	310.12	310.99	311.36	310.23	310.2	310.12	311.65	311.41	311	310.88	310.6	310.9	310.73	311.08	309.85	310.81	310.26	309.92
313.47	312.97	313.87	313.62	314.1	313.93	314.39	313.76	313.92	314.63	314.58	314.79	313.49	314.17	313.26	314.22	315.15	313.18	314.97	315	314.01	314.71	315.27	314.73	313.74	314.08	313.47	313.81	315.18	314.47	313.96	313.74	313.5	314.92	313.15	313.06	313.99	314.49	313.96	313.59	313.32	314.14	314.81	313.89	314.06	314.42	315.01	314.73	314.34	314.63
313.39	313.16	314.74	315.21	313.26	314.27	313.58	313.33	314.89	314.86	313.76	314.64	314.22	314.15	315.44	314.24	315.61	314.06	314.14	314.99	314.7	313.37	313.74	314.42	314.27	313.66	313.85	314.99	313	314.23	313.97	313.79	314.83	313.22	313.61	313.33	314.18	313.49	314.24	314.11	314.81	313.97	313.62	313.39	314.04	314.14	313.08	313.94	314.76	314.48
309.91	310.73	309.99	309.76	308.3	310.62	310.91	310.04	310.09	309.12	309.02	310.35	309.14	309.98	309.71	310.11	309.82	310.27	310.01	312.26	310.27	309.48	310.32	309.8	309.25	310.57	309.21	309.72	310.21	309.35	308.58	310.6	309.34	310.21	309.38	308.96	310.7	310.12	310.79	310.41	310.51	310.98	309.35	310.04	309.34	308.91	309.89	308.86	309.19	308.88
325.03	324.7	323.91	326.28	324.92	324.26	326.15	325.31	325.12	324.58	324.51	325.31	324.43	325.04	324.96	325.28	325.25	325.33	324.36	325.67	325.08	324.86	324.97	325.74	325.91	325.35	325.48	325.31	324.62	324.44	324.17	325.3	326.33	325.08	324.75	325.87	325.63	326.53	324.56	324.66	325.99	324.89	325.07	326.05	325.36	325.54	325.87	324.29	324.85	325.44
306.55	306.67	306.75	305.99	307.2	306.05	306.88	306.41	306.17	306.67	305.98	306.38	307.58	307.49	306.14	305.53	305.19	306.65	307.37	304.87	307.37	305.58	306.53	306.95	307.19	306.12	306.59	307.7	306.47	306	304.97	306.65	305.91	306.02	305.4	307.52	305.51	305.54	305.33	306.03	306.18	306.46	307.14	307.05	306.04	307.19	307.39	307.29	306.65	305.49
307.83	308.4	309.2	308.5	308.16	308.86	309.92	307.79	309.76	308.27	309.12	308.23	309.53	307.13	309.23	308.99	309.06	308.28	309.19	307.78	309.6	308.75	308.96	309.65	307.44	308.43	308.75	307.94	309.81	308.79	308.26	308.51	308.8	309.24	308.32	309.45	310.07	309.42	308.21	308.4	308.96	307.56	308.54	309.83	308.07	309.26	309.32	308.37	308.51	307.69
294.99	294.62	294.77	294.88	294.65	295.03	296.3	295.28	293.77	293.98	294.47	295.48	295.14	294.41	295.14	295.04	295.9	296.02	295.04	294.59	295.27	293.93	295.34	294.41	294.23	294.32	294.43	293.97	295.04	295.99	295.06	294.8	293.76	293.9	295.25	294.77	295.08	294.91	295.17	295.41	295.19	294.26	294.5	294.75	296.4	294.63	294.82	295.01	294.01	294.94
293.09	294.9	292.79	294.74	294.2	293.33	292.62	294.14	294.52	294.92	294.15	296.45	294.74	293.68	294.12	294.39	293.38	294.93	293.88	294.43	295.33	293.55	293.53	293.83	294.27	293.27	294.52	295.26	295.2	294.7	293.93	295.35	293.31	295.05	294.04	295.86	293.26	293.28	292.6	294.49	294.13	294.19	295.25	294.93	294.33	294.18	294.21	294.86	293.81	294.74
317.76	316.28	316.04	317.1	316.87	317.67	317.87	316.48	316.77	316.91	316.42	316.1	317.29	316.8	316.5	315.4	315.29	317.1	316.19	315.9	315.88	316.5	317.17	316.93	317.13	316.29	316.53	315.43	316.26	317.71	316.45	317.16	316.05	315.89	315.79	315.9	317.16	316.46	316.31	316.71	316.22	317.35	316.97	316.79	316.28	317.05	318.2	316.91	316.08	316.41
303.72	303.33	303.6	304.1	303.56	304.37	303.71	304.11	303.29	305.03	303.27	303.54	301.89	304.26	303.77	303.71	303.29	303.58	303.45	303.12	303.58	303.4	303.57	303.88	303.44	303.12	302.3	303.59	303.21	302.58	303.46	303.7	304.15	303.97	302.66	303.61	302.83	303.03	303.48	303.88	303.75	303.18	304.02	303.15	303.25	303.65	304.34	304.3	303.46	303
304.32	303.61	303.86	305.02	304.05	304.68	303.52	304.45	304.84	304.08	304.53	304.75	305.08	304.06	304.92	303.63	304.89	305.13	306.01	303.92	305.01	304.03	303.39	304.45	304.75	304.08	302.82	304.17	303.42	305.04	305.07	304.6	303.7	304.38	305.02	304.44	303.49	303.95	304.52	304.91	302.84	304.98	304.37	303.55	304.86	304.4	303.4	304.83	305.04	305.18
302.55	301.9	303.68	301.98	302.12	303.54	303.98	301.57	302.72	302.15	302.51	301.71	302.29	302.03	302.11	302.9	301.27	301.55	301.47	302.46	301.63	303.09	302.59	302.36	301.89	301.38	302.2	300.99	301.47	301.66	302.94	303.11	302.5	302.42	302.65	301.59	301.37	302.44	302.81	303.21	302.06	301.09	302.77	302.17	301.34	302.71	303.18	302.76	302.53	303.65
304.33	302.45	302.97	303.87	303.77	303.35	303.63	302.56	303.09	303.25	302.89	302.98	304.37	303.75	303.3	304.61	303.13	304.06	302.86	304.1	302.43	302.6	301.99	304.19	303.79	303.19	303.14	302.72	302.61	302.93	303.8	303.85	303.78	302.35	304.3	303.26	303.78	302.81	303.39	304.47	304.91	304.12	304.49	303.68	303.44	302.86	303.32	303.04	303.6	302.71
327.51	327.15	326.34	327.56	326.49	326.33	327.68	326.57	327.48	327.37	325.2	326.87	325.03	326.02	327.26	327.53	327.25	326.91	326.56	326.27	328.06	328.18	327.46	326.81	327.31	327.34	326.83	326.66	327.28	326.55	327	327.18	327.04	327.37	326.94	327.42	327.22	327.83	327.1	327.25	326.89	328.48	326.77	325.4	327.65	327.55	325.93	325.8	327.1	326.53
306.26	305.74	304.16	304.95	304.98	305.97	305.18	304.55	305.82	304.08	305.26	304.82	305.82	303.6	304.66	307.13	305.43	305.88	305.21	304.82	304.57	304.69	305.63	304.09	305.09	304.58	306.15	305.63	305.47	305.3	305.36	305.62	305.61	303.95	305.55	304.03	305.19	307.48	305.28	305.74	304.69	306.07	305.97	304.61	305.59	305.13	307.33	303.86	305.79	306.55
301.78	302.12	302.24	304.34	301.15	303.34	302.17	301.58	301.85	302.09	302.69	303.17	303.26	302.19	301.15	303.21	303.46	302.9	300.75	302.63	303.22	302.35	302.3	303.43	303.13	301.57	302.18	301.29	302.06	302.39	300.94	303.91	302.72	303.06	302.32	303.65	301.17	302.29	303.41	302.31	303.68	302.86	302.51	301.47	301.98	302.35	301.9	302.24	303.16	301.82
304.41	305.72	306.18	305.97	304.1	304.85	305.02	304.98	305.11	306.37	306.55	306.37	304.71	305.92	305.78	304.06	305.89	305.31	305.31	305.13	304.66	305.87	305.7	305.32	306.39	305.24	304.68	305.07	305.5	304.99	305.51	304.38	305.4	306.46	304.31	304.76	305.29	304.92	304.94	304.9	304.08	304.82	305.06	305.59	305.03	304.86	304.08	304.92	305.19	305.75
302.51	300.61	301.8	302.66	301.94	304.55	301.98	303.27	302.3	300.62	302.55	301.81	302.28	302.45	301	303.6	301.79	301.6	301.79	303.35	302.61	303.66	302.67	304	302.28	302.24	302.16	300.72	302.55	302.79	302.26	302.57	302.28	302.67	301.44	303.35	303.23	302.39	303.5	302.69	302.43	301.63	303.1	301.66	303.01	303.01	302.26	301.78	302.58	302.18
300.69	301.85	300.43	300.61	301.64	300.67	301.37	300.75	299.31	302.97	301.64	302.49	299.88	302.16	300.16	302.56	301.33	301.62	300.06	300.34	301.69	299.96	301.11	302.48	301.71	301.14	300.82	300.19	301.8	301.1	301.88	301.39	301.39	301.11	300.31	301.42	301.83	301.24	301.28	300.36	299.14	301.2	301.78	301.05	300.51	300.61	300.77	301.56	300.98	300.35
317.14	318.64	317.64	317.07	318.01	317.05	318.37	318.5	317.05	317.38	316.89	317.69	316.04	316.82	317.98	317.31	317.81	316.59	316.99	316.44	317.46	316.79	316.6	317.55	317.71	317.37	319.23	317.89	316.62	317.32	317.85	317.14	317.24	318.11	317.51	316.2	318.05	317.89	317.22	317.97	316.26	318.23	317.42	318.41	317.87	317.34	317.87	317.19	317.03	316.39
297.1	297.47	296.64	296.45	297.09	296.58	296.89	296.55	296.31	296.87	297.57	296.78	296.18	296.16	296.85	295.6	296.37	297.09	296.18	297.79	296.6	297.26	297.85	297.47	295.13	295.82	297.03	297.91	296.94	296.74	297.06	295.59	296.09	295.4	297.97	296.19	295.95	295.85	297.42	297.16	297.4	296.21	297.14	295.09	296.39	297.36	296.43	297.9	296.76	297.46
323.93	325.51	325.24	326.54	325.43	324.56	325.83	325.96	324.53	325.44	325.99	325.9	323.93	325.14	325.24	325.98	324.54	325.97	324.44	324.9	324.97	325.84	325.58	324.72	325.43	326.14	325.14	324.41	324.49	324.78	325.49	325.96	324.64	325.51	325.95	326	326.22	326.23	325.04	326.17	324.73	324.82	325.83	324.95	324.38	325.9	325.98	325.4	325.74	324.74
310.22	311.74	311.97	311.29	311.36	310.14	312.47	310.89	311.53	311.45	311.41	311.49	310.99	311	311.33	311.63	310.66	311.02	312.52	311.69	311.4	311.36	311.09	311.12	311.13	311.19	311.09	309.9	311.88	311.65	312.19	311.06	310.82	310.72	312.25	312.13	312.3	311.49	311.75	311.92	311.44	311.09	310.22	312.25	312.62	312.15	311.94	311.2	311.49	311.25
313.71	314.45	313.94	314.38	313.54	313.78	314.44	313.02	314.06	313.59	314.17	314.85	314.14	314.75	314.07	315.04	314.11	314.13	315.1	314.52	314.8	312.97	314.67	314.46	313.23	315.96	314.78	315.06	313.9	314.83	312.99	315.37	312.61	314.51	312.65	313.96	314.1	312.78	314.48	313.69	313.73	313.92	315.17	314.57	314.28	313.24	314.07	313.36	313.9	313.4
306.42	305.12	306.79	306.27	306.58	305.42	305.03	305.34	307.22	307.2	306.24	305.45	305.55	306.67	305.53	304.6	307.18	306.84	305.8	306.18	305.82	305.43	305.26	306.46	304.94	306.21	306.73	305.17	304.73	307.28	304.85	306.22	307.06	305.47	305.22	305.53	306.1	306.39	305.7	306.92	305.34	305.39	306.03	305.57	305.9	307.46	307.18	305.55	307.72	306.95
305.13	303.57	304.44	303.9	304.85	305.48	304.35	305.19	304.62	305.55	304.6	303.84	304.42	305.22	305.17	305.05	304	305.26	304.43	304.01	304.46	303.9	304.8	303.71	304.58	305.08	305.51	304.85	303.31	305.39	304.05	305.6	303.94	305.56	304.68	304.76	305.76	304.44	305.16	305.06	304.21	304.78	305.62	304.54	304.73	305.94	304.26	304.3	304.76	304.15
302.38	301.85	304.07	302.57	304.34	304.19	303.56	304.3	302.05	302.56	302.75	304.67	303.11	303.09	303.46	302.73	303.05	303.34	303.33	301.06	303.18	302.66	304.24	304.31	303.01	303.99	303.78	303.35	304.12	303.91	302.69	304.48	303.23	303.15	302.87	303.22	302.58	304.88	304.11	302.37	301.1	303.95	302.86	302.67	301.49	303.93	303.79	303.91	302.25	304.83
302.28	302.78	303.36	303.85	303.04	303.48	302.24	304.98	303.18	303.79	303.44	303.73	304.1	303.24	303.46	303.85	303.18	304.26	303.18	304.11	303.6	302.71	302.4	302.31	303.44	303.97	302.78	303.37	303.09	303.29	303.51	303.98	303.71	302.8	303.36	303.7	303.89	303.07	303.08	302.81	302.99	303.98	302.78	303.78	303.51	302.96	303.8	304.01	303.95	303.56
318.38	319.57	317.78	318.55	318.7	318.12	318.4	317.53	318.81	317.67	317.23	318.95	317.73	317.44	318.73	317.9	318.75	318.28	318.64	317.88	317.2	317.57	318.52	318.1	318.07	318.21	317.5	319.13	318.52	317.62	317.71	317.97	317.66	317.37	318.25	318.59	317.77	318.59	318.58	317.76	317.82	317.95	318.67	318.49	319.03	317.56	316.91	319.28	318.1	317.78
293.84	293.9	294.73	294.07	294.09	294.3	294.62	294.53	294.32	293.57	294.79	292.76	293.21	292.78	295.02	294.4	294.29	293.72	294.28	294.39	294.28	293.84	294.07	294.2	293.74	294.84	294.32	294.67	293.91	293.7	294.74	294.58	294.57	294.15	293.43	294.12	293.78	293.59	293.18	295.28	292.45	293.2	294	294.49	293.65	294.55	294.17	294.84	295.17	294.36
311.51	311.76	312.65	313.69	312.91	312.72	313.05	312.41	312.48	312.53	312.87	311.73	313.5	313.17	313.21	312.45	311.41	312.05	311.46	313.51	313.26	313.21	312.93	312.11	312.67	312.11	313.81	311.15	311.78	312.45	310.53	313.36	312.65	311.75	312.2	312.4	311.54	312.32	312.12	312.42	314.28	312.6	312.64	312.96	312.53	312.74	312.47	312.79	312.87	312.87
314.34	314.1	313.17	313.84	313.08	312.47	313.84	313.33	313.63	314.11	313.36	314.49	313.84	312.55	313.36	312.86	313.6	315.44	314.88	313.08	314.24	314.07	314.69	312.95	313.45	314.04	313.52	312.06	313.85	313.33	313.21	314.52	312.3	313.77	315.13	312.8	312.97	312.88	312.28	313.79	312.73	313.83	312.88	313.43	313.48	312.83	312.44	314.78	313.86	313.57
314.41	314.2	314.57	315.49	316.23	314.67	314.16	314.73	315.92	314.79	315.37	314.64	314.41	314.17	315.08	316.24	315.32	313.87	314.37	314.04	316.25	315.23	313.72	315.55	315.68	312.89	315.67	315.59	315.15	315.82	314.3	314.66	315.45	315.27	313.8	316.15	314.36	314.38	313.18	314.52	314.31	313.92	315.28	314.96	315.04	315.24	314.85	314.38	314.04	315.1
312.99	312.42	314.01	311.7	312.42	311.7	313.45	313.88	312.03	312.68	312.27	313.11	312.57	312.3	312.57	312.59	313.23	312.8	313.41	312.42	312.81	312.12	311.34	311.8	313.55	312.52	313.64	312.81	312.04	312.98	313.35	313.55	312.75	312.57	312.4	312.96	312.81	314.02	312.12	312.67	312.66	312.77	311.64	313.71	313.57	312.88	312.48	311.65	311.49	312.05
317.43	316.81	318.02	316.29	318.16	317.44	317.63	317.41	318.66	316.14	316.96	317.18	316.83	316.14	317.3	317.49	316.44	316.25	317.66	316.76	316.48	317.67	317.03	318.19	317.97	318.35	317.56	318	317.07	318.33	316.76	317.43	317.12	318.28	315.5	316.96	317.16	317.73	316.75	316.11	316.35	317.06	316.89	317.78	314.9	316.6	316.16	317.23	317.65	317.7
306.07	305.08	303.99	304.63	305	304.96	305.15	304.9	303.68	305.03	304.07	304.92	305.8	303.87	305.14	304.47	305.18	303.56	304.85	304.59	305.01	305.28	304.09	305.92	305.35	305.01	305.22	304.39	304.96	304.36	304.7	303.8	305.73	304	305.06	304.42	305.63	305.55	303.93	304.94	306.09	305.02	304.54	302.79	305.24	304.08	305.37	304.99	304.52	304.19
325.08	325.24	325.19	324.65	325.54	324.7	325.35	324.75	324.82	325.59	324.27	324.81	324.31	325	324.7	325.12	323.75	324.73	325.05	323.61	325.02	326.26	323.47	324.49	324.97	325.39	323.65	322.66	325.14	324.5	324.88	324.88	324.82	324.9	325.12	323.75	325.41	324.01	325.94	325.23	325.42	325.62	322.8	324.29	323.79	324.65	324.68	325.86	324.26	324.7
328.5	328.39	327.96	327.99	328.34	327.84	328.8	330.63	328.95	328.41	328.72	328.12	328.67	328.98	328.57	329.8	328.59	328.37	327.71	329.06	330.33	328.13	329.18	328.23	328.66	328.24	328.16	328.88	328.81	327.81	327.84	329.13	329.54	328.93	329.42	328.18	328.49	329.11	328.18	328.58	328.11	327.61	328.65	328.59	329.01	329.56	327.79	328.38	328.64	328.53
313.46	314.26	312.94	312.98	312.97	311.4	312.24	312.87	313.42	312.17	313.49	313.96	312.99	311.24	313.28	313.68	313.28	312.64	313.14	312.87	312.76	313.27	313.47	313.74	314.69	312.33	313.18	313.44	312.93	311.89	313.17	313.68	313.05	313.23	313.02	314.37	313.53	312.18	312.19	312.5	313.94	313.63	313.53	311.48	312.99	312.94	313.9	312.97	311.84	312.65
314.53	315.42	314.6	314.06	314.53	314.57	314.95	315.2	315.61	314.77	314.97	315.29	314.53	315.13	315.08	317.21	314.34	316.47	313.53	314.84	313.98	314.49	314.86	314.86	315.65	315.16	314.39	314.05	315.16	314.97	314.89	313.43	314.27	313.49	315.08	314.71	315.22	315.4	314.19	313.97	314.89	314.19	315.69	314.06	315.15	316.33	315.77	313.84	315.92	314.23
293	294.34	295.2	292.5	294.17	294.67	293.09	294.1	294.47	293.92	293.67	293.9	293.67	294.58	294.03	293.59	294.23	293.72	294.35	293.44	293.8	293.65	292.73	294.62	293.4	294.19	294.09	294.42	293.67	294.85	293.18	294.19	294.99	294.64	294.17	293.98	293.55	294.77	294.43	291.91	294.55	295.29	295.05	294.14	294.46	294.18	293.78	293.52	294.16	294.71
318.07	317.9	318.59	320.38	317.6	317.6	317.96	319.21	317.11	319.57	317.3	318.08	319.48	318.65	318.38	317.7	318.2	318.41	317.84	319.21	317.29	318.77	316.5	319.46	318.76	317.19	318.58	318.67	318.2	320.2	317.76	318.31	318.97	318.73	317.99	318.43	318.49	318.08	318.59	318.39	317.49	318.18	317.54	318.78	318.8	317.81	316.57	319.09	318.34	316.34
314.22	315.44	314.24	314.25	316.03	315.42	315.04	313.64	314.16	315.05	314	314.73	315.68	314.71	314.82	314.79	316.07	314.26	313.42	314.79	315.82	314.72	315.05	314.49	315.44	315.15	314.55	314.66	314.25	314.52	314.65	315.24	315.03	314.17	315.33	314.7	314.52	314.53	314.9	314.16	314.39	314.58	315.97	313.22	315.52	314.94	315.4	313.65	314.47	315.08
295.12	295.5	293.46	295.62	294.54	293.38	294.69	294.62	294.3	292.49	294	294.12	294.9	293.44	294.43	294.82	294.62	294.45	293.19	293.49	294.31	293.67	294.15	293.86	295.21	295.46	293.95	294.43	295.19	292.99	293.16	294.32	293.45	294.47	293.19	293.96	294.67	292.76	294.07	293.42	293.62	294.75	293.55	293.08	294.94	294.03	294.06	293.42	294.43	293.24
325.53	324.4	324.98	323.63	325.3	326.17	325.85	325.57	325.55	325.32	325.15	325.28	324.26	326.04	325.07	324.82	324.65	325.53	324.96	325.07	326.41	326.21	325.72	324.84	326.56	323.97	325.72	324.97	325.31	325.43	326.13	326.4	323.93	324.33	324.97	326.11	325.98	323.87	325.36	326.67	323.59	324.92	325.64	325.79	324.92	324.86	325.8	324.68	325.45	324.01
304.07	304.25	302.63	303.7	302.89	302.16	302.69	304.04	304.34	302.31	302.79	303.13	302.75	302.9	304.8	302.8	303.66	302.69	303.13	303.51	302.71	304.52	303.88	303.52	303.41	304.55	303.37	303.83	304.21	302.83	303.18	304.51	303.57	302.72	302.86	302.56	303.61	303.91	304.67	303.91	303.47	304.15	303	303.08	302.36	303.44	303.02	302.73	303.59	303.71
302.8	301.86	301.99	301.23	302.53	302.59	301.57	303.31	301.2	301.77	303.23	302.68	301.24	301.64	303.08	302.08	303.21	303.12	302.22	303.81	302.61	302.96	302.13	302.75	302.48	303.37	303.38	301.51	302.39	302.22	301.36	302.2	301.55	303.27	302.2	302.31	301.54	302.47	301.86	303.29	303.56	301.99	302.43	303.33	302.39	303.2	303.47	302.63	301.79	301.71
314.41	314.49	315.66	317.01	315.56	314.78	315.37	313.81	314.36	314.66	314.08	315.2	315.89	314.87	315.39	313.05	316.09	314.82	315.47	315.61	315.91	314.71	315.38	314.41	313.97	314.09	314.02	314.95	314.81	313.91	313.37	315.36	315.97	315.78	314.39	313.72	315.49	316.21	314.03	314.79	315.25	314.17	314.64	313.46	315.26	314.28	314.52	313.79	315.37	314.53
312.73	312.53	313.42	312.54	312.21	312.53	312.99	311.83	313.2	312.41	313	312.64	312.38	312.91	312.86	312.62	312.42	313.09	312.02	311.86	311.15	312.72	312.7	312.58	312.56	311.68	312.29	311.32	311.77	312.35	312.06	312.54	312.06	311.62	312.33	312.62	312.05	313.17	314.2	311.49	312.66	312.28	312.11	311.68	312.9	312.06	312.52	312.29	313.08	312.94
294.78	295.25	295.95	296.08	293.52	295.51	295.33	294.76	294.34	294.87	295.26	296.36	294.54	294.72	294.99	294.35	295.81	294.76	295.56	294.26	294.51	294.01	294.4	295.54	295.63	294.27	293.87	293.26	294.39	294.67	294.36	295.48	294.07	294.74	295.2	294.72	293.33	296.13	295.21	294.78	295.17	295.1	295.01	294.88	295.78	295.09	295.68	296.25	295.1	295.73
312.53	313.88	313.61	312.15	313.71	310.88	314.08	313.6	313.78	313.47	312.63	314.02	313.14	313.94	314.36	312.38	313.03	312.58	313.53	311.95	312.78	314.17	313.42	313.25	314.38	313.72	313.83	313.21	315.28	313.66	312.95	314.29	313.85	314.35	313.25	314.45	313.32	313.78	313.95	313.89	313.1	312.76	313.67	313.19	314.54	313.59	314.35	313.31	312.83	313.09
303.47	302.39	303.02	302.17	303.43	302.66	302.84	303.17	303.68	302.28	303.83	302.16	303.71	303.2	303.1	302.48	302.9	303.13	302.57	303.75	303.38	301.94	304.24	302.27	302.99	302.89	302.48	302.98	303.12	303.04	303.04	302.57	303.43	303.11	302.06	302.98	303.4	303.16	303.35	303.82	303.47	303.01	302.44	302.82	303.85	303.12	303.25	302.6	301.9	304.2
313.44	311.76	312.65	311.93	312.05	311.47	312.09	311.62	311.94	311.39	312.44	312.74	312.47	312.72	312.01	312.63	313.51	310.92	311.3	313.52	312.72	312.73	312	312.24	311.1	312.67	311.67	311.76	312.87	311.74	312.5	311.77	312.78	311.73	312.81	313.21	312.33	312.22	311.67	313.03	313.37	312.98	312.86	311.81	311.21	312.51	312.78	312.65	311.15	313.08
303.73	302.46	303.84	303.83	302.97	303.82	303.02	303.63	303.26	303.96	303.33	302.45	302.84	303.47	303.76	302.38	304.61	302.62	303.44	303.02	303.08	303.7	304.25	303.36	303.45	304.84	302.11	304.77	303.58	304.06	303.59	303.68	304.8	303.91	303.93	303.92	303.73	303.86	303.56	303.72	301.66	303.64	302.52	302.23	302.35	303.31	302.69	303.17	303.43	303.93
305.15	304.91	305.62	303.59	303.61	305.07	305.18	303.53	303.55	305.33	304.7	304.1	304.95	304.62	304.77	304.35	305.56	304.9	303.44	304.87	303.68	302.56	304.06	304.23	303.24	304.23	303.87	304.88	304.74	304.22	304.71	305.19	304.55	304.88	304.77	304.12	303.65	304.67	304.15	304.39	303.91	303.88	305.29	305.48	304.39	304.23	303.58	305.99	304.74	304.45
304.51	304.26	304.15	303.52	304.66	304.34	304.54	304.84	304.39	304	305.07	304.31	304.54	304.56	304.39	304.14	303.53	304.32	304.42	305.39	304.42	304.95	304.54	304.13	304.18	305.77	303.38	303.96	304.6	303.52	303.94	305.62	304.29	303.61	305.65	304.32	305.02	305.53	304.94	304.05	304.91	303.05	305.3	305.08	304.05	303.9	303.7	305.29	305.81	303.22
303.59	303.89	303.52	302.97	305.23	302.86	304	304.45	303.15	304.46	304.19	304.26	304.15	304.58	303.27	303.06	304.88	303.53	304.35	304.51	304.18	303.8	304.24	303.12	302.87	302.63	304.51	303.88	304.73	304.82	302.75	304.48	304.63	303.55	303.92	302.79	304.52	302.53	303.77	304.41	303.93	304.51	304.6	303.52	303.81	303.44	305.16	304.91	303.95	303.64
316.27	315.08	314.56	315.16	314.92	316.1	316.05	317.23	316.14	315.51	316.9	315.37	315.65	315.03	314.94	315.66	315.86	315.68	316.37	316.16	315.12	315.35	316.82	315.59	315.62	315.46	316.27	314.44	317.15	316.01	315.43	317.87	315.55	316.26	316.05	316.16	316.96	315.75	315.21	314.69	315.08	315.57	315.61	315.68	316.09	317.74	315.85	316.01	316.39	315.07
294.8	293.9	293.08	293.75	294.75	294.18	294	294.37	294.48	292.36	294.09	295.12	293.3	294.1	293.85	294.75	293.5	295.72	292.87	293.51	293.39	293.05	293.55	294.88	294.06	294.67	293.78	293.57	294.37	293.85	294.15	293.8	293.86	294.12	294.76	292.98	294.16	293.88	293.3	294.92	293.73	294.37	294.5	293.94	293.43	294.08	293.17	295.72	292.94	295.25
317.03	316.89	316.93	316.07	317.6	317.66	316.28	317.61	316.74	315.26	316.99	316.82	318.12	316.57	318.07	317.71	317.23	318.15	315.69	317.94	317.95	316.99	317.47	317.41	317.17	317.14	317.51	317.56	316.96	318.11	316.89	318.06	316.04	317.31	318.07	317.92	317.06	316.83	318.68	317.65	317.54	317.82	316.94	317.33	317.81	316.14	317.08	317.43	316.66	316.5
317.52	317.61	316.01	318.38	317.27	317.6	317.33	315.75	318.35	318.57	316.28	317.15	316.77	316.06	317.36	317.19	318.42	316.68	316.22	316.61	316	316.14	316.4	317.22	316.55	316.57	316.92	317.81	316.63	318.05	317.01	316.13	317.2	317.37	317.25	318.08	317.44	317.21	318.03	315.41	316.83	317.44	316.93	317.33	316.66	317.28	317.42	318.03	316.73	317.83
326.25	327.62	328.03	328.13	328.77	327.99	328.04	326.65	327.51	328.33	327.72	328.09	326.93	327.81	327.12	328.4	328.12	328.29	327.94	327.05	326.66	327.07	326.52	328.9	328.18	327.82	328.19	326.6	327.59	327.29	327.41	326.97	328.25	328.44	327.63	327.09	327.43	327.23	327.31	327.54	328.87	328.48	326.69	327.1	326.99	328.43	327.3	328.27	326.97	327.89
318.56	317.81	317.18	318.41	317.87	318.08	316.97	317.34	318.27	317.38	317.36	316.26	317.65	317.7	318.83	318.52	317.7	317.59	318.39	317.99	318.61	318.44	318.69	318.01	317.42	318.74	317.57	317.45	319.04	317.66	317.16	318.22	318.31	317.87	318.42	317.72	317.96	317.45	318.44	318.53	318.47	318.35	317.68	318.52	315.88	317.07	317.79	319.02	316.64	317.77
318.22	318.7	318.1	317.77	318.67	316.14	317.56	318.03	318.75	317.78	319.59	318.35	318.63	318.6	317.28	318.5	318.23	319.42	317.77	319.05	318.07	318.02	318.52	318.92	318.1	318.96	318.05	319.22	318.62	319.01	319	317.63	318.68	319.92	319.01	318.41	318.91	318.01	317.76	319.01	319.75	317.76	319.68	318.47	318.86	319.86	317.11	318.99	317.83	318.34
328.01	327.68	327.49	326.19	328.93	328.83	328.98	328.43	328.13	327.63	327.5	327.71	329.18	328.23	328.48	328.26	327.02	327.53	329.68	327.3	327.21	328.33	327.06	326.7	327.82	328.72	327.85	328.3	327.09	327.94	328.01	327.87	325.85	326.1	327.87	327.14	328.51	327.91	328.23	327.55	326.77	329.05	327.65	328.01	328.28	327.33	328.08	326.32	327.66	326.32
316.1	314.14	314.01	315.39	313.41	314.51	315.45	315.55	313.98	315.09	314.48	314.47	315.16	315.63	316.22	313.89	315.12	313.77	314.35	315.65	314.3	315.11	314.31	314.79	313.78	315.11	314.04	315.43	314.48	313.51	315.88	314.55	313.74	315.27	314.68	313.26	314.84	313.83	315.85	315.37	315.77	314.67	315.69	315.14	315.15	315.56	315.93	314.49	315.3	314.66
312.63	312.46	311.93	313.26	312	312.5	313.29	311.84	313.62	312.25	311.1	311.94	312.2	312.85	312.66	312.75	312.95	312.56	312.87	312.51	313.87	312.2	312.74	312.24	312.42	312.37	313.02	312.33	311.45	311.83	313.31	312.66	312.97	310.66	312.27	312.37	312.26	312.59	310.9	312.94	312.35	312.64	313.14	311.45	312.24	313.22	312.35	312.25	313.31	312.09
303.84	304.42	304.98	304.37	304.66	304.85	304.6	304.16	303.45	304.64	302.56	304.76	305.28	305.43	303.6	304.41	304.89	303.44	304.57	304.27	305.41	304.64	304.26	303.78	304.62	304.16	304.7	305.54	303.79	305.43	304.4	303.31	303.24	305.43	303.4	304.55	304.48	304.26	305.01	304.58	304.55	303.64	304.5	303.59	305.04	303.66	304.9	305.03	303.49	303.96
300.47	301.82	301.73	300.81	299.62	301	299.71	301.92	300.72	300.27	301.61	301.29	302.07	301.39	300.12	301.57	302.46	302.47	300.91	300.98	301.92	302.13	301.49	301.56	300.72	301.81	301.06	302.01	301.16	300.84	300.8	300.14	300.04	301.77	301.04	301.11	300.39	301.03	300.14	299.84	300.98	301.45	301.57	301.33	300.58	302.31	300.62	302.5	300.1	302.35
309.2	307.24	309.58	309.7	309.92	307.88	308.73	308.54	309.28	309.59	307.68	309.63	308.77	307.72	309.18	309.23	308.84	309.17	308.41	308.36	309.58	308.09	309.55	308.84	308.36	307.64	309.68	309.49	308.74	307.65	308.46	309.58	308.5	308.64	308.42	308.86	307.54	309.85	310.78	309.29	307.81	309.17	310.54	309.36	307.85	309.35	306.93	309.23	308.15	308.06
307.11	307.33	307.61	306.85	308.19	307.67	306.48	307.38	306.48	307.34	306.56	306.67	306.83	308	306.9	308.49	307.03	305.55	307.31	307.79	307.53	307.27	307.49	306.42	308.41	307.22	307.65	307.34	308.08	307.21	305.94	308.56	306.91	307.67	307.29	307.74	308.74	306.14	307.65	308.22	306.8	306.32	306.87	309.02	307.19	306.77	306.44	307.31	305.67	308.24
304.72	302.26	303.77	304.47	303.39	304.04	302.41	301.8	302.96	302.69	303.41	303.17	303.39	304.57	303.12	303.15	303	303	303.76	302.38	302.49	302.01	302.77	303.83	301.95	304.01	303.99	302.18	303.57	302.86	302.87	302.36	303.08	303.15	302.99	303.23	302.42	301.52	303.46	301.88	302.46	302.04	303.37	301.41	303.92	302.41	303.12	302.53	301.85	301.75
316.94	317.59	316.87	317.99	317.07	318.19	316.27	317.35	317.16	316.4	317.61	317.79	317.31	316.75	316.93	316.64	316.52	317.48	316.39	316.86	317.57	318.25	317.75	317.2	316.64	318.42	317.25	316.65	317.46	317.36	316.92	318.02	318.15	316.61	316.62	317.86	317.95	316.51	317.87	317.31	317.44	316.78	317.26	316.68	317.87	317.28	318.52	318.4	318.06	317.43
304.55	303.65	304.1	304.09	304.21	302.86	302.77	305.63	304.81	303.45	304.12	303.6	302.62	303.88	305.32	303.96	303.31	303.64	303.73	304.5	304.93	304.74	304.62	303.83	304.47	304.95	304.12	305.02	304.12	304.28	304.79	303.68	303.34	303.65	304.48	304.7	304.63	303.27	303.48	304.86	303.89	304.09	304.77	303.24	303.54	304.06	304.13	305.47	304.64	304.06
316.29	314.56	316.73	314.95	317.46	316.61	314.36	314.57	315.23	316.27	313.96	316.35	314.8	315.54	315.28	316.11	316.1	315.34	315.71	315.95	315.28	316.32	314.38	315.23	317.05	315.84	314.84	314.45	315.94	314.85	316.33	314.34	316.62	315.11	316.01	315.29	317.02	316.11	316.23	315.8	316.53	315.36	315.34	315.63	315.49	315.82	315.47	316.09	315.35	315.12
304.09	302.25	304.08	304.23	303.28	302.37	303.43	303.51	304.41	303.45	304.03	303.87	302.67	303.03	302.68	302.46	303.35	301.76	303.44	304.47	304.03	303.78	303.06	302.56	302.29	303.48	303.96	303.43	302.68	303.16	303.57	303.36	303.28	304.21	304.09	302.61	303.2	303.09	301.69	303.02	303.77	302.79	304.09	303.58	302.13	303.8	303.54	303.89	302.99	303.37
302.99	302.97	302.59	302.32	302.6	302.99	301.72	304.12	302.41	305.21	303.5	302.4	304.3	303.86	304.52	302.98	303.41	304.37	302.39	303.45	304.76	303.83	304.05	302.74	303.23	304.57	302.81	302.34	303.61	304.26	303.27	303.65	302.9	303.68	303.17	303.61	303.12	303.04	303.99	303.41	304.66	302.88	304.32	303.02	303.99	304.12	304.1	303.58	302.38	301.99
318.52	317.82	318.71	317.39	318.63	318.4	317.89	318.07	318.46	317.97	319.22	317.76	317.82	317.47	318.03	317.69	319.1	317.62	318.49	318.14	317.03	318.24	317.94	318.05	317.91	317.45	318.65	318.04	316.93	317.98	317.88	319.59	319.26	318.27	318.9	318.25	317.4	317.3	317.7	318.25	317.5	317.85	317.95	317.69	317.67	319.68	318.53	319.51	318.4	318.67
305.96	304.85	305.83	306.62	305.34	305.18	305.62	305.24	304.74	306.64	305.07	305.71	306.63	305.03	306.07	304.96	304.46	304.68	305.1	305.48	303.67	304.93	304.96	305.81	305.25	306.53	305.03	304.7	306.26	307.36	306.31	305.95	305.57	305.84	305.61	306.22	305.22	304.08	306.78	306.12	305.25	306.24	304.34	306.02	304.52	303.76	306.13	303.46	306.19	305.28
296.27	295.9	296.59	297.21	296.42	295.86	295.33	296.88	298	295.79	296.28	296.29	297.07	296.42	296.75	295.75	295.98	297.29	297.11	296.87	297.84	296.08	297.65	296.64	295.95	297.27	296.35	297.1	296.39	297.26	298.17	296.35	295.06	296.26	296.89	296.84	297.16	296.67	296.54	297.58	296.83	298	296.88	298.4	296.52	297.46	296.98	296.61	297.36	296.52
311.45	311.24	311.89	310.84	310.41	310.34	311.51	311.95	311.21	310.37	310.73	310.61	311.95	311.32	310.89	311.1	312.35	311.83	311.5	312.79	312.33	311.18	312.12	311.9	311.45	311.91	311.59	310.13	311.23	311.72	312.72	312.33	311.69	311.14	311.53	312.12	311.06	312.07	311.55	312.25	311.62	310.62	311.39	311	311.6	312.26	311.96	312.05	311.82	310.88
312.09	312.2	312.65	312.17	310.91	311.63	312.14	312.41	311.9	311.55	312.38	313.87	312.11	312.57	312.45	311.78	312.16	312.2	312.74	312.03	311.6	312.31	312.4	312.84	312.04	312.45	311.71	312.34	312.77	312.58	313.1	312.63	311.02	312.63	311.61	312	312.16	311.19	313.55	312.49	312.73	313.15	312.91	311.86	312.82	311.72	311.35	311.43	312.01	311.92
303.91	303.99	304.17	304.55	304.16	304.67	304.37	305.37	304.29	305.01	304.83	305.74	305.25	304.37	304.51	304.99	303.85	304.26	305.66	304.63	304.28	304.67	304.3	304.16	304.91	305.65	304.23	304.34	304.57	304.25	304.17	303.43	304.21	304.76	303.75	305.37	304.72	304.65	305.23	305.36	304.5	303.17	304.79	304.17	303.02	304.88	303.5	305.94	304.82	304.43
304.26	302.33	304.09	303.28	304.56	302.6	303.3	304.44	303.62	303.33	302.92	304.3	303.6	303.76	302.13	304.54	302.51	302.69	303.14	303.34	304.96	303.45	302.66	302.4	303.54	303.47	302.85	303.44	303.58	304.01	305.23	303.14	302.8	302.64	303.78	304.23	302.66	302.98	302.53	303.2	303.16	303.64	303.96	304.33	302.73	303.6	303.2	303.39	303.72	302.53
313.86	314.19	314.74	312.91	314.4	314.3	314.28	313.61	314.76	313.25	315.11	314.08	313.16	313.56	315.17	313.89	313.37	314.54	314.58	315.91	313.14	314.97	315.3	314.48	314.6	313.98	314.09	313.46	314.3	315.4	314.38	314.65	315.33	313.49	313.02	314	313.56	313.98	314.46	315.58	315.39	315.53	312.99	314.18	313.74	314.32	314.84	313.77	313.75	313.63
314.23	315.23	316.43	315.77	314.81	313.55	314.5	314.91	314.63	314.86	314.58	314.64	315.01	314.57	316.15	314.55	315.18	316.2	313.87	313	314	314.19	315.02	315.96	316.17	314.53	315.8	314.68	313.85	314.4	315.49	314.35	313.72	314.65	315.69	315.09	315.41	315.75	315.2	315.6	314.83	315	315.05	314.47	314.04	315.34	314.47	314.66	314.55	313.89
311.84	312.25	314.36	312.59	313.84	312.97	313.35	313.69	312.63	313.57	312.62	314.44	313.37	313.39	313.26	311.91	312.74	313.49	311.7	313	312.81	311.54	313.77	313.19	312.71	312.96	313.5	313.42	312.29	313.42	312.7	313.19	311.38	311.09	313.49	312.49	314.06	313.84	313.61	313.46	311.17	313.8	311.84	313.19	313.27	314.13	311.88	313.88	312.04	313
296.03	295.03	294.14	294.83	294.79	295.22	295.4	294.78	294.03	295.98	294.41	295.39	295.38	296.3	295.58	295.85	295.36	295.45	294.95	295.05	294.39	295.92	295.73	294.83	294.88	294.13	295.57	295.85	295.42	293.95	293.46	293.97	294.79	296.39	294.78	295.02	294.25	295.57	294.93	294.84	293.84	294.22	294.05	294.37	294.53	295.79	295.81	295.6	295.04	294.08
317.26	317.31	316.55	317.63	317.82	315.74	317.12	317.27	317.27	316.8	317.78	316.93	317.56	318.55	317.04	317.01	317.81	316.94	318.24	317.1	317	317.03	318.03	317.46	317.42	316.54	317.07	317.62	316.87	317.27	317.02	316.43	317.34	317.36	317.7	318.18	318.23	317.58	317.57	317.42	318.38	318.62	317.1	317.06	317.57	316.95	317.36	315.95	317.04	317.64
314.5	314.68	313.68	314.28	312.83	313.34	312.54	314.75	313.99	314	313.15	315.29	314.72	313.1	313.87	313.12	313.88	314.2	314.59	314.36	313.57	314.75	313.04	314.37	314.42	313.99	313.42	314.89	313.43	313.25	314.09	314.79	315.01	313.11	314.12	313.47	312.84	313.4	314.02	314.24	313.98	315.14	313.73	312.56	314.37	313.74	313.11	312.48	313.03	314.86
300.31	298.97	300.21	299.58	299.23	300.36	300.52	298.17	299.54	299.65	300.24	299.05	298.81	299.68	299.87	300.12	300.17	300.11	299.47	299.94	300.75	300.72	299.26	300.34	300.06	300.23	300.41	300.64	300.4	299.34	300.73	300.3	300.29	300.11	300.74	300.13	300.14	299.44	300.63	298.61	299.87	300.1	298.7	299.48	300.23	299.8	299.68	299.85	301.07	299.26
303.79	304.63	304.14	304.84	304.61	303.76	303.1	304.03	305.41	305.18	304.71	304.68	305.12	303.88	303.96	304.2	304.72	302.92	303.23	304.59	305.26	303.5	305.03	305.84	305.09	304.9	304.7	304.14	303.63	304.59	303.55	304.24	303.27	304.34	304.35	304.63	304.46	303.75	303.75	305.37	303.52	304.54	303.48	304.6	303.16	303.39	302.33	303.78	303.83	302.78
301.46	300.92	300.22	300.92	300.73	301.33	301.56	300.7	301.6	301.12	299.69	301.82	300.7	302.01	301.25	302.32	300.12	300.85	300.08	301.7	301.81	301.27	300.93	301.25	301.12	301.16	301.21	301.31	301.16	301.63	301.99	302.3	302.03	301.33	301.11	300.68	301.57	300.63	300.63	301.97	300.5	301.07	300.84	300.92	301.04	301.54	300.8	300.97	300.73	301.38
313.12	314.03	312.18	313.25	313.01	312.42	314.22	313.56	312.99	313.47	314.27	313.94	313.26	313.7	313.29	313.55	313.65	312.76	312.02	313.14	313.2	312.68	312.55	314.21	313.52	313.8	314.21	314.5	312.88	312.28	312.68	313.88	313.43	313.46	313.05	312.47	314.69	312.91	312.98	313.07	313.6	313.38	312.24	312.7	313.5	312.46	312.35	311.29	313.73	312.69
313.86	314.23	313.11	313.24	313.3	312.35	313.58	311.91	313.44	313	312.25	313.46	312.41	313.16	313.58	312.42	313.56	312.47	314.08	313.27	313.03	312.48	314.35	312.4	313.52	313.21	313.98	312.21	313.18	312.03	314.24	313.64	312.32	312.99	314.25	312.98	312.81	313.24	313.67	311.52	312.68	312.71	313.49	312.47	313.15	313.17	312.86	313.01	313.31	313.65
310.34	310.59	310.02	309.28	311.43	310.46	310.59	309.91	310.15	310.63	310.22	311.08	311.39	310.8	311	310.27	310.44	309.46	311.34	309.62	311.15	310.6	310.14	310.8	309.86	309.9	309.81	310.71	309.76	310.53	309.5	309.44	311.49	309.9	310.54	309.59	309.85	309.75	311.64	310.84	310.53	310.28	310.18	309.98	308.74	309.91	310.05	310.23	309.97	309.31
312.9	312.67	312.97	313.71	313.23	312.15	313.6	312.41	312.57	312.46	312.78	312.7	313.27	313.01	313.32	313.03	312.68	311.59	312.21	312.81	312.74	311.92	312.22	312.59	312.65	312.13	311.88	312.45	313.31	312.65	313.32	312.2	313.03	312.16	313.25	312.11	313.27	313.28	312.72	314.57	312.47	312.28	312.73	312.8	312.53	312.49	312.22	312.91	312.79	312.15
317.47	317.85	316.56	317.52	317.25	317.37	317.53	317.53	318.38	318.15	318.14	316.2	317.58	317.84	318.63	317.51	317.31	317.83	316.51	315.28	317.57	318.66	316.82	316.74	316.99	316.17	316.54	316.53	316.82	318.02	317.17	316.08	317.36	317.45	318.03	316.38	317.73	316.51	318.27	315.56	316.62	316.21	317.44	316.58	317.54	317.2	317.32	317.6	316.52	315.89
314.98	313.74	314.84	315.55	314.55	314.07	314.48	313.89	314.86	314.25	315.14	314.43	314.79	314.46	314.28	313.96	315.96	314.92	316.01	314.83	315.58	315.25	314.4	315.25	313.84	315.58	313.81	315.03	315.59	316.03	315.66	315.52	314.82	316.14	314.49	314.62	314.26	315.55	314.35	316.49	315.96	314.74	314.31	314.6	314.52	315.09	313.55	315.18	315.3	315.73
328.28	329.88	327.93	328.96	327.65	327.36	327.72	328.7	328.82	327.82	329.91	328.07	329.11	328.06	328.39	328.09	329.84	327.94	328.19	327.88	327.8	329.01	328.68	329.69	328.32	328.6	329.76	328.59	327.95	328.31	327.53	328.66	328.51	329.37	330.09	328.03	326.72	329.05	329.02	327.46	328.23	327.61	329.67	329.65	328.51	329.53	328.11	328.42	329.3	328.92
301.27	299.97	298.89	299.77	299.96	300.67	300.54	299.49	299.71	299.57	300	300.56	299.67	300.11	300.72	300.92	300.47	300.09	301.88	300.06	300.02	300.63	299.79	298.6	299.28	300.1	299.28	300.14	300.26	301.03	299.51	300.6	300.35	300.76	299.71	299.29	300	300.58	299.15	300.33	300.38	300.04	300.32	299.43	300.14	301.34	300.17	301.12	300.49	300.19
296.56	296.39	297.26	297.01	297.45	297.68	296.48	297.3	296.98	296.5	296.73	295.82	296.9	298.4	295.93	295.96	296.88	296.53	295.79	298.04	296.34	296.05	297.41	296.39	296.42	295.2	297.54	295.56	298.14	297.75	297.03	297.58	296.97	297.57	296.81	296.44	298.59	296.24	297.98	296.25	296.42	296.22	299.03	298.31	297.69	298.16	296.95	296.44	296.93	297.2
301.2	300.66	300.06	300.46	301.24	300.35	300.82	302.02	300.98	301.06	300.83	301.94	302	300.93	301.55	300.77	299.95	301.26	301.15	301.58	300.77	302.25	302	300.3	301.28	302.09	302.04	301.84	300.92	301.36	300.17	299.88	300.96	300.76	301.15	300.56	300.65	301.49	302.33	301.24	301.67	300.38	301.46	301.83	300.58	302.98	301.09	301.42	300.9	301.06
294.03	293.54	294.56	293.3	292.68	294.89	294.59	295.15	293.96	294.37	295.34	294.5	294.64	293.05	294	293.47	294.7	293.85	294.05	293.69	294.3	292.87	292.83	294.14	293.3	294.51	294.44	292.6	294.33	294.47	294.31	293.93	294.34	293.92	294.65	294.08	295.08	293.7	294.66	293.7	293.45	293.86	293.94	293.89	293.95	293.74	293.91	294.53	293.39	294.64
329.02	327.84	330.66	329.17	328.22	327.84	328.82	328.91	329.89	328.63	328.77	328.54	328.77	329.71	326.76	327.57	329.66	327.27	328.44	329.4	328.63	328.74	329.17	327.51	329.6	328.78	327.56	330.08	328.69	328.5	328.32	329.29	328.27	328.62	327.96	328.43	328.3	329.17	328.61	329.3	327.49	328.83	329.63	328.67	328.44	328.99	327.79	327.14	329.17	327.59
303.4	304.51	306.07	303.99	305.26	304.21	305.63	302.89	303.32	303.86	303.42	305.29	303.81	304.68	305.34	304.03	303.51	304.33	303.87	304.2	304.68	302.5	305.34	304.01	304.21	305.47	304.16	303.97	304.11	304	303.64	304.5	304.4	305.93	304.36	303.49	303.24	303.5	304.37	305.08	304.54	304.54	303.45	304.97	305.66	303.68	304.29	304.47	304.05	303.36
318.38	317.93	319.23	318.95	319.9	317.21	318.23	318.87	318.73	318.68	318.53	317.18	315.97	317.84	318.43	318.5	318.79	317.01	317.23	317.81	317.84	318.37	318.34	317.51	317.84	317.51	318.35	318.49	317.15	319.2	318.14	317.09	317.98	317.24	318.16	316.93	318.17	318.24	319.67	317.91	318.58	317.8	318.2	318.11	318.86	317.96	317.97	318.1	318.58	318.39
307.37	307.12	307.19	305.78	307.43	307.45	305.76	307.24	306.6	306.46	306.9	305.64	306.45	306.4	306.19	307.32	306.51	306.94	306.12	305.59	306.36	306.62	307.89	306.95	307.8	306.42	306.75	306.75	307.31	307.3	306.82	306.38	307.28	305.6	306.26	307.28	306.63	306.2	306.2	306.31	306.47	308.01	305.45	305.52	306.78	306.43	306.61	307.25	306.32	307.23
297.53	296.25	296.74	294.83	295.7	297.34	297.24	298.22	297.95	297.12	296.66	296.64	297.18	297.36	296.18	295.74	296.33	298.99	298.12	298.3	297.12	295.76	296.82	296.89	296	297.49	296.19	297.61	298.09	296.1	295.7	297.31	297.61	296.49	297.15	296.4	296.5	296.02	297.36	296.7	295.57	297.07	296.88	297.13	297.46	297.38	296.66	297.95	297.17	296.11
301.81	301.15	301.2	302.81	302.49	303.57	302.95	303.15	302.9	301.88	303.06	302.23	303.43	302	302.09	302.97	301.17	302.35	302.17	303.46	301.4	301.76	302.09	302.96	302.82	302.03	301.65	301.21	301.62	302.45	304.1	302.41	301.97	302.91	300.26	303.09	302.63	303.64	302.01	302.38	301.99	302.4	303.25	303.24	304.06	302.81	303.51	302.98	303.34	302.42
308.74	308.12	309.35	310.1	309.37	307.74	308.44	308.73	309.77	307.56	309.1	308.36	307.74	309.32	308.8	308.68	308.31	308.68	308.1	307.92	307.46	309.29	308.79	309.24	308.98	308.84	308.05	310.01	308.3	308.69	308.75	308.78	309.77	308.25	308.66	309	308.3	309.73	309.5	308.74	308.54	308.05	308.85	308.1	308.95	309.03	310.21	308.24	309.07	308.76
306.32	307.21	306.39	306.28	306.08	306.88	306.76	307.69	306.21	306.49	307.35	306.84	306.84	306.76	306.1	305.45	307.64	305.69	305.58	306.37	305.4	307.91	306.03	306.2	306.48	306.91	305.1	307.01	306.46	307.07	305.55	306.76	305.38	307.23	306.57	307.02	306.21	307.56	306.21	306.58	306.22	307.83	307.42	307.33	306.04	305.64	307.8	307.15	306.57	307.28
306.53	307.25	306.98	307.25	307.02	307.51	306.53	307.06	308.62	306.39	307.7	307.43	308.14	307.11	307.83	306.59	306.67	307.93	306.6	307.53	307.22	307.35	306.25	306.95	305.82	307.26	307.73	306.65	306.05	307	307.51	305.48	307.98	306.62	306.9	306.38	307.35	307.3	307.75	305.96	306.93	307.38	306.34	307.27	307.77	306.47	307.82	307.24	307.26	308.12
314.2	312.85	313.66	313.06	314.34	312.75	313.42	313.06	313.37	312.66	314.37	312.81	312.92	313.53	313.16	314.31	312.72	313.16	313.15	312.7	314.54	313.97	314.23	312.6	312.94	313.04	312.98	313.09	313.97	313.72	313.52	312.94	313.63	313.62	312.75	312.43	313.73	313.7	313.13	312.64	313.96	313.35	310.72	314.32	313.56	313.81	313.74	313.7	312.81	312.5
303.66	303.5	303.51	304.85	303.7	303.2	303.36	303.77	302.88	304.71	304.42	304.11	303.79	302.41	303.27	303.1	304	303.82	303.24	303.13	303.19	303.52	303.43	303.2	304.22	304.56	304.55	304.63	303.95	303.45	303.4	303.36	304.14	303.55	303.57	303.05	304	302.96	304.65	302.62	304.5	303.86	304.36	302.48	303.52	303.19	304.19	303.19	304.09	305.11
303.96	303.59	303.6	304.31	303.27	304.32	303.5	303.47	304.93	304.72	303.76	303.37	303.83	303.46	304	303.86	303.19	303.73	303.45	303.7	303.48	304.23	305.32	303.07	303.61	303.87	304.07	304.44	302.74	302.33	304.34	303.9	302.9	303.36	302.42	302.34	304.17	303.12	305.41	305.13	304.56	303.13	303.8	304.29	303.85	304.01	303.93	302.94	305.68	304.64
303.96	304.49	304.44	305.42	304.27	304.94	303.48	303.98	304.77	305.77	305.19	303.98	304.13	305.86	304.14	304.78	304.61	305.3	305.5	305.29	302.78	305.28	304.43	305.38	305.87	304.26	304.93	304.66	305.3	304.99	303.76	304.25	305.01	303.77	305.09	305.33	304.99	303.56	305.43	305.28	304.51	304.32	304.17	304.87	305.51	305.82	305.7	303.93	305.43	304.87
314.82	313.76	315.03	314.31	315.19	314.14	314.5	314.14	314.49	314.29	314.58	314.32	315.18	314.19	314.93	314.56	313.86	314.91	315.92	313.96	315.58	313.5	313.86	314.71	315.65	314.59	314.71	314.96	315.62	313.98	315.15	315.95	314.6	316.5	314.52	314.4	314.49	316.05	315.52	314.16	315.21	314.75	314.6	314.46	314.54	314.82	314.54	314.56	314.88	315.35
302.49	302.65	303.05	302.42	301.86	303.25	301.84	304.26	303.35	302.69	302.54	302.23	302.09	302.75	301.98	303.33	304	303.51	304.17	302.49	302.1	302.61	302.17	303.09	301.51	302.69	303.69	301.75	304.24	303.19	302.31	301.98	304.47	301.66	303.12	303.03	301.96	303.29	303.19	302.84	302.92	302.54	303.84	303.07	303.35	303.31	302.82	302.72	304.33	303.04
309.15	308.54	308.49	309.05	308.46	308.6	309.65	308.61	307.78	307.81	308.93	308.13	309.56	309.37	309.14	308.98	309.03	307.95	309.62	310.03	308.4	308.89	307.96	306.79	307.68	308.43	309.05	309.45	308.6	309.1	308.91	308.09	309.05	308.57	309.2	308.39	308.03	309.68	310.14	309.29	309.4	309.91	307.78	309.22	310.26	309.54	309.66	307.49	310.08	309.59
317.64	319.23	318.7	318.37	318.72	317.03	318.91	318.07	319.01	317.78	318.26	317.39	317.78	318.28	318.32	318.52	318.16	317.96	319.87	317.84	318.98	317.17	318.32	317.98	317.85	317.39	318.19	317.68	318.31	319	318.44	318.81	318.32	318.82	318.41	316.89	318.67	317.57	317.9	317.83	317.93	317.65	317.65	317.12	316.78	318.09	319.31	318.98	319.35	318.45
318.29	317.73	318.9	319.74	317.4	318.41	317.88	318.59	319.1	319.11	319.04	317.04	318.4	318.17	318.46	318.53	319.02	318.22	319.05	318.5	317.35	318.48	318.19	318.51	318.17	319.2	319.15	319.16	317.6	316.89	319.8	318.64	318.36	318.83	317.29	318.42	318.86	319.21	318.88	318.4	319.3	318.87	320.02	317.51	318.57	318.3	318.02	318.1	318.13	319
303.26	303.72	302.77	303.24	304.22	303.46	302.31	302.72	301.17	302.67	303.9	304.85	302.92	302.23	304.07	304.22	304.29	303.66	305.2	303.71	302.85	302.96	303.46	302.8	302.64	303.11	304.1	302.54	304.26	304.02	302.99	303	303.49	302.11	303.55	303.55	304.21	303.42	303.07	303.15	303.87	303.76	303.62	303.57	304.02	302.53	304.15	303.81	302.73	302.01
315.2	314.57	315.33	315.24	314.91	315.37	314.94	314.52	315.31	315.65	315.27	314.91	314.25	314.92	314.73	314.5	315.2	313.95	314.95	315.37	314.41	314.68	315.31	314.06	314.76	314.21	315.16	315.36	315.55	313.82	314	314.47	315.31	314.16	313.63	313.52	314.25	313.79	315.05	314.53	314.97	315.18	314.79	315.06	315.22	315.44	314.59	314.88	315.02	314.97
318.04	318.97	316.76	317.51	318.68	318.07	317.85	319.67	317.01	317.98	317.12	318.33	317.83	319.03	317.61	318.96	317.14	317.33	318.01	318.71	317.33	318.17	318.62	318.94	318.36	316.39	317.69	318.31	316.75	318.33	319.23	318.16	318.07	317.62	318.72	319.54	318.67	318.79	318.2	316.52	316.9	317.77	318.9	315.66	318.11	318.35	318.51	317.89	318.04	317.01
314.24	313.71	313.63	311.83	313.31	314.48	314.04	314.65	313.59	314.21	314.34	314.4	313.4	313.26	313.13	313.73	313.47	314.4	313.61	314.31	313.27	313.88	313.76	312.51	313.41	313.98	313.69	313.49	312.54	313.71	313.8	313.49	312.77	313.69	314.98	314.29	314.05	313.47	312.84	315.15	314.51	313.78	313.9	314.43	312.93	312.31	313.47	314.23	313.51	312.98
303.02	304.99	303.48	302.3	302.35	301.94	302.08	302.72	303.23	302.97	302.94	303.59	301.63	303.03	302.56	302.73	302.62	303.63	301.47	301.69	303.15	302.6	303.46	301.82	301.72	301.18	302.43	303.08	302.62	302.87	301.96	303.04	302.82	302.48	302.45	302.74	302.32	302.81	304.06	302.11	302.68	302.13	302.65	303.56	302.01	302.46	303.32	301.34	303.02	303.34
303.75	301.97	302.71	302.47	303.08	302.93	302.47	302.9	301.76	302.85	302.47	302.95	303.48	302.83	303.3	304.71	303.22	302.79	303.36	301.36	303	301.8	301.94	302.42	302.67	302.88	302.36	303.56	303.72	301.63	303.63	303.62	303.35	302.63	303.11	303.28	303.19	302.91	303	303.26	302.21	302.56	302.92	302.31	303	303.16	302.65	303.22	303.67	302.03
314.17	313.24	313.16	313.93	313.71	313.87	314.76	314.92	314.25	314.47	312.59	314.31	314.96	313.81	314.07	313.85	313.98	313.9	314.01	314.42	314.27	314.83	314.19	312.79	313.57	313.32	314.3	315.16	313.5	314.71	312.98	313.78	313.71	311.79	313.81	312.98	313.89	313.73	313.59	313.38	313.03	312.3	314.02	313.61	312.7	313.76	314.52	313.38	315.16	313.86
319.08	318.27	319.42	318.94	317.39	318.35	318.79	318.14	317.69	319.33	318.48	318.65	318.87	318.85	318.38	318.93	318.64	318.34	318.92	318.44	318.66	318.37	317.78	318.96	318.63	318.46	318.62	318.91	318.13	320.16	318.53	317.97	318.66	318	318.75	317.77	317.79	319.64	318.65	318.4	317.77	319.8	319.87	319.9	318.08	319.51	319.8	318.91	318.54	318.89
300.42	299.98	300.85	300.29	301.16	299.75	300.94	299.4	300.5	298.89	300.93	300.64	300.6	302.04	300.09	299.99	300.6	300.23	300.6	300.09	300.03	299.07	300.84	300.82	299.58	300.9	299.38	299.23	298.91	300.52	299.72	299.85	299.5	299.57	301.13	300.4	300.36	298.88	300.71	299.81	300.19	300.22	300.04	299.59	300.17	300.16	301.27	300.57	299.7	300.33
315.34	316.94	317.43	315.36	315.61	316.6	315.57	315.33	315.62	316.51	315.9	316.33	316.9	315.56	315.05	315.58	315.23	315.11	314.92	315.34	315.55	314.28	316.66	316.17	316.22	314.82	316.41	315.53	315.78	316.52	314.72	315.96	316.21	315.42	315.3	315	315.12	315.38	316.18	315.57	315.06	316.28	315.34	315.57	315.09	315.45	315.64	315.66	315.82	316.52
304.12	304.52	304.03	304.53	305.33	303.45	304.39	304	304.57	303.55	303.28	305.44	304.92	304.91	305.72	304.19	304.17	303.95	305.48	304.03	304.28	305.62	304.76	304.62	304.12	304.42	303.28	304.52	304.56	304.01	304.24	303.41	305.45	304.44	303.25	306.28	303.78	305.38	305.56	304.08	305.4	303.85	304.59	304.85	303.54	305.52	304.43	304.25	304.89	304.68
307.96	307.51	306.52	306.86	308.67	308.08	307.69	308.09	307.44	306.39	308.05	308.02	306.6	306.7	307.03	306.68	306.6	307.12	306.95	308.92	307.74	307.15	307.07	306.64	306.04	307.79	308.01	307.7	307.54	307.18	307.14	305.98	307.78	306.78	308.63	306.17	306.6	305.92	307.06	305.94	306.89	307.49	308.5	305.77	308.59	308.3	307.05	307.29	308.04	307.78
302.3	303.9	304.48	302.78	302.14	302.91	303.53	302.45	303.44	303.26	302.05	303.84	302.69	303.69	303.69	303.44	302.74	303.46	303.54	302.95	303.38	302.88	303.99	302.07	304.83	303.45	303.16	303.99	304.68	303.09	303.01	303.26	302.24	302.67	304.33	304.92	302.43	303.27	303.17	303.31	303.13	302.86	302.96	302.84	302.99	304.85	303.56	302.74	303.51	303.69
295.64	295.89	295.4	295.61	295.08	294.54	294.91	295.36	296.02	296.36	295.61	294.38	295.38	295.65	294.6	294.65	295.27	294.08	295.28	294.78	294.11	295.33	295.1	294.64	294.49	295.35	296.42	296.81	294.27	293.83	295.31	293.94	295.06	295.08	294.95	294.59	294.61	294.62	296.38	294.26	294.92	295.61	295.27	295.77	294.03	294.54	295.75	295.51	295.19	295.92
311.92	311.24	311.36	311.78	312.17	311.81	312.28	312.7	310.35	311.15	313.05	310.6	311.88	311.63	310.81	311.45	310.59	312.42	311.35	312.1	311.83	311.42	311.36	312.92	311.73	312.9	312.58	310.29	312.81	310.37	310.56	311.84	311.96	311.55	311.46	311.74	310.83	311.96	313.05	312.81	311.45	311.37	311.44	311.06	312.33	310.98	311.57	310.57	311.24	312.01
293.59	293.08	294.04	293.33	294.63	292.92	294.23	293.49	294.61	293.29	294.14	295.09	295.44	294.47	294.7	293.84	294.99	293.54	294.97	294.57	294.08	294.11	293.04	293.21	292.52	293.7	294.69	292.77	294.12	292.9	293.56	295.06	294.69	293.81	293.6	294.76	293.82	294.25	293.17	293.43	293.48	294.18	294.11	293.75	293.88	293.84	294.11	293.72	293.89	293.46
302.84	303.82	303.78	302.96	302.37	302.8	302.57	302.36	302.97	303.68	303.31	303.68	303.59	304.18	302.75	302.84	303.48	304.23	303.48	302.39	303.77	302.92	304.24	303.77	303.97	303.77	302.35	303.42	302.71	303.37	303.68	302.65	303.41	302.74	303.64	302.99	304.38	303.45	302.93	301.55	304.12	302.78	304.17	303.09	302.34	302.97	304.83	303.16	304.09	303.49
302.74	303.56	301.35	303.08	303.36	302.88	302.22	302.43	303.95	302.79	302.53	302.46	302.23	301.97	303.4	302.67	303.48	301.38	301.89	302.22	302.5	303.42	301.96	303.3	302.13	302.84	302.34	302.22	303.91	302.58	303.2	302.13	303.95	303.28	303.21	303.09	301.63	303.33	302.9	302.35	303.18	303.74	303.06	301.23	302.81	301.79	302.44	303.71	303.38	302.93
297.26	296.86	295.8	297.18	298.55	297.95	295.79	295.84	297.65	298.16	297.28	297.98	296.63	297.27	296.12	299.22	298.15	297.1	296.58	296.74	297.12	296.36	296.91	296.37	297.03	295.66	296.04	297.06	295.55	295.81	297.82	297.8	298.36	296.27	295.46	298.03	295.77	295.07	297.66	296.48	297.72	296.75	296.22	297.86	296.65	296.44	296.01	296.55	296.56	297.07
314.95	315.24	315.44	315.37	315.2	314.82	315.05	315	314.38	314.37	314.8	315.07	314.73	316.06	315.63	314.47	315.54	315.75	313.81	314.9	315.75	313.45	315.45	315.34	314.15	315.16	314.72	314.67	314.4	315.2	315.06	314.45	314.94	315.01	314.02	314.54	314.25	315.2	314.66	315.84	314.94	314.68	314.14	314.53	314.66	314.1	314.85	314.08	315.16	316
312.34	312.12	312.68	314.07	312.62	312.55	312.95	313.94	312.51	313.19	313.45	313.63	313.47	314.76	313.82	312.82	313	312.97	312.95	313.71	314.72	313.23	313.4	314.4	311.75	312.13	313.71	313.54	312.75	313.59	313.1	312.49	313.68	313.89	312.13	313.54	312.95	312.68	313.93	314.65	312.53	311.88	312.74	313.01	313.66	313.3	314.07	313.8	314.1	312.21
301.92	301.65	301.84	299.69	302.02	301.28	299.95	300.06	301.5	301.84	298.98	300.07	301.35	301.87	300.06	301.42	301.2	300.52	301.13	302.7	301.79	301.75	300.76	301.4	300.53	301.54	301.52	300.66	301.93	300.7	300.68	300.48	299.19	300.44	301.03	299.39	300.83	299.65	300.46	300.58	302.49	301.34	300.85	300.55	300.69	300.84	301.87	301.1	301.04	300.92
308.62	307.85	307.92	307.97	308.86	310.22	307.56	309.01	308.69	308.6	309.23	307.9	309.91	309.19	308.14	309.02	308.69	309.66	309.43	309.69	308.47	309.41	308.12	308.99	310.04	310	307.3	308.83	308.17	308.54	309.07	308.93	308.52	309.48	308.42	308.83	309.47	307.76	308.23	308.56	309.11	308.47	308.16	308.57	307.88	308.27	309.14	309	309.06	307.9
311.87	312.32	312.23	311.41	312.34	312.83	311.71	311.95	312.67	312.46	312.15	312.47	311.15	310.67	313.54	312.31	312.01	312.17	311.46	313.16	313.58	312.24	312.75	313.66	311.51	311.89	311.9	310.64	311.65	313.73	311.83	312.67	313.01	312.89	312.07	312.58	313.01	311.91	311.9	311.35	311.61	312.44	310.46	311.93	312.75	312.18	312.24	311.66	313.04	312.39
310.33	310.45	311.55	311.57	311.39	310.54	310.34	310.43	310.77	310.99	310.28	311.03	309.85	310.24	310.62	310.21	310.43	310	309.22	310	310.26	309.38	310.06	309.08	309.63	310.67	310.18	310.13	309.6	310.88	311.21	311.45	311.35	309.77	310.31	309.81	312	310.14	309.59	309.99	309.08	311.55	311.26	310.06	310.32	309.22	310.36	310.76	309.55	311.08
312.68	312.74	312.38	313.05	311.97	312.49	311.83	312.8	313.15	312.81	312.94	313.35	313.38	311.63	313.61	312.26	311.87	311.81	312	312.63	311.84	310.59	312.59	313.44	313.41	312.52	311.98	313.47	311.93	312.43	312.53	312.48	313.02	311.38	312.45	312.74	313.23	312.85	313.47	312.14	313.54	312.89	312.33	311.83	312.05	313.22	313.03	311.45	312.35	312.17
296.97	296.77	295.7	296.78	298.33	296.97	296.37	295.85	296.96	296.88	296.29	298.21	296.39	295.69	296.36	297.26	297.61	296.23	296.88	296.49	297.96	297.06	296.31	296.65	298.64	297.48	297.79	297.92	298.34	296.66	296.78	297.44	297.57	296.49	295.99	297.05	297.51	297.18	297.29	296.24	297.35	297.82	296.48	296.58	297.74	296.92	297.17	296.53	296.76	296.4
302.8	303.7	302.99	302.87	302.67	302.92	303.35	303.26	302.69	303.32	300.73	301.99	301.94	302.05	302.8	303.16	301.36	303.31	303.04	301.99	302.74	303.36	302.99	303.24	301.6	303.98	303.66	301.53	303.88	301.49	301.11	304.02	303.41	301.1	302.05	303.86	302.74	302.13	302.55	302.05	302.46	302.45	301.98	304.3	301.96	302.69	303.2	302.64	303.87	302.22
294.15	293.55	293.18	293.62	293.26	295.51	294.16	294.21	292.49	295.12	293.98	293.8	293.44	293.65	294.71	293.46	292.43	294.37	295.26	294.68	294.34	293.5	292.9	294.76	293.97	294.56	293.78	293.82	293.76	293.88	294.25	295.06	294.26	293.57	291.91	293.04	293.26	293.87	293.66	295.29	293.29	294.88	294.23	295.09	292.95	292.72	294.5	293.88	294.5	295.15
316.61	316.24	316.46	317.54	316.75	317.23	317.37	316.51	316.78	318.32	317.98	317.79	317.82	318.34	317.61	317.29	318.39	317.17	317.47	316.63	319.32	317.37	317.95	317.62	317.86	317.77	317.14	318.07	316.85	317.63	318.93	317.49	317.45	318.13	317.75	316.85	317.17	318.23	317.67	318.9	317.64	316.51	316.45	316.94	316.78	317.19	316.61	316.61	317.4	316.74
315.08	313.53	313.6	313.8	314.53	314.41	315.15	314	313.86	314.18	314.41	314.19	313.85	315.25	312.96	313.46	314	313.77	312.55	313.31	314.04	313.92	314.15	314.82	313.46	313.9	314.01	313.23	313.73	313.65	313.54	313.18	313.43	313.5	313.48	313.7	311.79	315.08	314.48	315.11	313.9	313.69	314.27	314.71	313.09	313.59	314.16	314.98	314.13	314.04
306.6	305.38	305.48	304.98	305.05	305.54	305.09	305.39	304.86	305.2	305.2	304.99	304.85	304.75	305.22	305.02	303.73	304.4	305.01	305.12	305.6	304.03	305.1	305.65	305.68	304.14	305.64	305.51	304.93	305.11	305.85	304.58	305.95	305.54	304.38	304.29	305.39	305.1	305.92	304.6	305.72	305.2	305.68	304.73	305.59	305.7	304.63	305.37	305.45	306.61
313.68	314.21	313.62	314.46	314.19	313.63	314.88	314.45	313.92	312.88	313.75	313.85	314.62	315.57	314.3	314.13	314.86	313.68	314.91	314.12	314.55	314.68	314.8	314.2	312.49	313.62	313.33	313.31	313.77	314.79	315.03	315.13	313.65	315.53	314.08	313.7	314.53	315.2	313.03	314.47	315.21	314.1	314.52	313.7	314.22	314.08	314.32	313.41	315.62	313.78
302.83	301.06	302.28	301.98	302.86	301.52	302.57	302.78	301.6	302.37	302.82	302.7	301.89	301.6	303.23	301.98	301.97	303.26	301.45	302.86	302.35	301.1	301.92	301.12	302.65	303.58	302.46	301.22	301.98	301.25	302.52	302.51	302.44	302.15	302.19	302.3	302.87	301.94	303.52	302.45	302.9	302.43	303.11	303	301.8	303.11	302.51	302.99	302.13	303.27
318.59	320.71	319.03	319.86	320.2	318.83	320.02	319.6	318.29	318.93	318.71	320.09	319.84	319.97	319.34	319.34	318.52	320.12	319.25	318.99	319.13	318.73	320.09	319.93	319.06	318.78	321.15	319.84	318.1	318.79	318.53	320.18	318.63	320.76	318.54	320.02	319.45	319.38	318.88	320.53	318.99	319.33	319.4	318.52	321.35	319.1	319.11	319.9	318.52	318.86
303.42	303.12	303.68	303.47	304.19	303.17	303.52	304.34	304.12	303.53	302.76	304.06	303.58	304.45	302.47	303.16	302.86	303	304.16	302.43	304.64	304.01	303.57	303.77	303	303.72	303.42	303.71	302.99	304.12	303.26	302.6	303.04	303.95	303.73	303.03	303.1	302.65	303.17	304.64	303.36	304.26	304.01	304.17	304.01	303.55	302.49	303.67	301.78	303.59
313.05	313.09	311.74	310.6	312.13	312.28	311.67	311.48	312.55	312.53	311.38	312.89	311.93	312.03	313.38	313.19	312.46	312.08	311.76	312.62	313.39	311.37	311.86	312.2	313.4	311.79	312.46	311.13	312.6	311.15	312.52	312.2	310.67	312.89	313.12	311.33	312.75	313.42	311.58	312.23	311.97	312	312.63	311.54	311.42	312.58	312.36	312.69	312.59	310.73
312.33	312.19	315.29	313.11	313.29	314.45	313.84	312.36	313.03	313.48	313.08	312.75	312.84	313.02	313.47	314.1	313.14	313.45	312.79	313.79	312.26	313.32	313.02	313.23	314.14	313.03	313.68	313.21	312.43	314.15	314.1	313.69	313.57	313.78	314.61	314.5	313.93	313.41	313.04	314.09	312.59	313.24	313.78	314.72	313.11	314.4	314.19	313.2	313.12	312.19
302.23	303.67	303.1	303.29	302.32	301.91	302.6	302.72	302.19	303.17	303.46	302.95	303.18	302.4	303.43	301.84	304.22	302.72	302.67	301.6	301.61	303.79	303.39	304.56	303.01	302.58	301.65	302.27	302.22	302.76	302.5	302.89	303.55	302.42	302.36	302.82	303.89	303.15	302.39	303.94	302.43	302.31	304.49	302.64	302.01	303.22	303.3	302.91	303.98	302.89
309.31	309.77	309.02	309.23	309.67	308.8	308.87	309.66	308.48	307.47	308.03	308.24	308.1	308.67	308.15	308.39	308.26	309.68	309.55	308.54	307.93	308.14	309.09	308.31	309.14	308.89	308.8	308.41	308.36	308.17	307.87	309.72	309.39	309.92	308.31	309.53	308.61	308.71	308.13	308.75	310.29	307.66	309.59	309.13	308.58	307.64	308.17	309.88	307.62	309.84
315.46	315.32	316.52	314.49	314.22	315.59	315.34	316.01	314.04	314.29	314.59	315.03	314.56	315.12	314.9	315.19	314.64	314.71	314.66	314.69	315.48	314.48	314.66	314.58	314.29	315.34	314.91	314.1	314.4	314.53	315.62	316.25	316.19	314.66	315.23	312.54	315.62	315.25	314.69	314.06	314.98	314.02	315.76	314.61	314.42	315.02	313.43	314.79	314.05	314.3
305.03	304.8	302.74	303.97	304.32	304.51	303.31	305.31	305.18	303.27	304.88	306.27	303.43	303.96	304.93	303.65	304.75	306.02	303.99	304.58	304.16	305.03	303.98	305.25	302.76	303.59	305.6	304.21	303.56	303.44	305.56	304.69	303.51	304	305.26	303.36	303.24	304.37	304.37	304.68	304.74	303.5	303.32	305.75	304.77	304.45	303.63	304.4	303.8	304.22
305.88	305.93	306.33	306.42	307.38	307.24	306.15	306.12	307.4	306.86	306.14	305.83	305.51	306.99	306.07	305.72	306.55	305.33	306.96	306.43	306.31	307.09	306.44	307.7	305.26	305.69	305.1	306.45	305.64	307.27	305.99	306.61	306.31	306.51	306.35	307.02	305.62	306.72	305.41	304.89	306.26	305.62	305.11	305.51	306.91	307.04	306.26	306.87	306.57	306.19
305.06	305.99	305.23	306.63	305.96	306.69	306.57	306.52	306.15	305.28	306.2	306.13	306.2	306.75	305.57	305.88	305.43	306.59	305.59	305.91	306.12	306.46	307.88	306.78	306.4	305.98	305.83	305.61	306.48	306.56	305.9	306.61	305.96	306.92	306.67	307.48	305.29	306.02	305.96	305.56	306.17	305.58	304.9	305.27	305.93	305.91	306.99	307.3	306.15	306.42
317.22	315.93	316.8	316.67	317.3	316.43	316.76	316.98	316.85	317.46	316.41	316.84	318.21	316.23	316.81	316.56	317.35	316.23	315.51	315.32	316.42	315.99	317.26	315.81	316.14	316.37	315.68	317.2	316.79	316.84	316.71	317.38	316.32	316.55	317.53	316.14	318.22	316.62	317.88	317.58	317.94	317.08	316.74	317.93	316.76	317.04	316.06	316.37	317.06	316.37
307.93	306.94	307.43	307.59	306.11	307.95	306.38	307.14	307.69	307.63	307.57	306.76	307.55	308.71	306.65	308.91	308.14	307.15	306.11	308.04	307.59	307.59	307.3	306.79	306.53	307.7	308	307.44	307.44	307.76	306.92	307.77	307.22	307.78	307.82	308.17	306.58	306.42	306.92	306.71	307.7	307.52	305.65	307.25	307.63	307.3	308.67	308.63	308.5	308.58
296.21	296.39	296.5	296.34	297.72	295.97	296.82	296.87	298.35	296.24	297.16	298.14	296.88	297.34	296.8	298.03	296.58	296.02	296.76	295.94	295.55	297.36	297.38	296.59	296.15	295.74	296.38	296.75	296.95	297.83	296.9	295.28	296.75	296.32	298.02	296.79	297.74	297.59	296.7	296.79	296.59	296.67	297.08	296.41	297.13	296.76	297.02	296.59	297.63	296.96
312.47	312.56	312.89	313.43	312.55	312.65	315.18	313.61	312.57	312.48	313.59	313.99	313.16	313.96	312.81	313.37	311.9	312.66	313.3	312.94	312.38	313.43	313.18	314.45	313.48	312.43	312.83	314.65	312.94	313.88	312.63	313.37	313.09	313.87	313.82	313.5	313.85	312.99	313.92	312.31	312.75	312.95	313.51	313.35	312.51	313.67	313.29	312.59	314.29	314.1
317.93	316.5	316.47	316.01	315.58	316.24	316.04	317.45	315.84	317.34	317.26	316.94	316.05	315.83	317.65	317.3	317.2	317.59	315.85	316.81	315.87	315.2	317.99	316.01	315.95	317.39	317.14	316.94	315.49	317.75	316.69	317.23	317.69	316.98	316.24	316.42	316.68	317.89	316.53	317.56	316.14	316.27	315.71	316.77	317.06	317.27	315.96	316.62	317.37	316.17
317.11	318.06	317.16	315.92	316.03	316.94	317.59	317.52	317.01	319.31	318.46	315.5	315.74	317.13	316.55	319.3	316.46	316.45	317.97	316.4	317.05	317.17	318.68	317.51	318.06	316.99	319.17	318.81	317.44	317.14	317.6	316.6	317.32	317.59	318.5	317.88	318.61	317.37	317.29	316.88	317.21	316.62	317.89	317.4	316.86	317.74	319.05	316.5	319.2	316.64
312.64	311.02	311.16	310.51	313.86	311.77	312.22	311.99	312.41	313.69	313.37	312.5	314.04	312.58	312.03	312.46	312.96	311.83	311.63	312.2	312.53	313.01	312.05	311.96	311.45	312.98	311.93	312.05	312.75	312.35	312.38	311.67	312.09	312.78	312.53	311.57	311.75	310.53	313.33	312.29	312.92	311.31	310.52	312.02	311.96	312.43	312.82	312.1	313.33	311.9
316.37	318.78	316.47	317.77	316.76	318.04	317.43	317.51	317.67	317.92	316.18	318.92	316.82	318.23	317.27	318.03	316.97	316.66	317.92	317.02	316.57	318.37	318.27	317.15	317.35	318.47	316.67	317.06	318	317.5	317.55	316.34	316.57	316.58	317.69	318.39	317.16	316.3	318.15	316.75	317.84	317.87	317.76	317.5	318.87	316.06	315.75	317.29	317.08	317.98
306.19	305.58	304.75	305.08	306.25	305.91	303.58	304.36	306.47	304.62	305.03	305.4	304.58	306.34	306.01	304.62	305.97	304.88	303.69	303.97	304.48	305.12	304.4	305.53	305.35	305.31	305.13	304.15	305.87	305.37	304.45	305.49	305.17	305.11	304.74	305.94	305.14	304.68	304.73	305.47	306.47	305.8	305.55	304.42	305.02	306.78	305.68	305.16	304.13	306.34
316.86	315.76	315.73	315.86	316.17	315.95	315.35	315.91	314.75	316.02	315.03	316.24	315.02	314.83	316.22	316.16	314.93	315.53	314.78	316.64	314.92	315.86	315.89	315.54	315.32	316.13	316.45	315.39	315.84	316.17	315.66	315.35	315.9	314.84	315.91	315.22	315.11	315.95	315.49	316.05	316.31	316.02	314.42	316.04	317.63	315.88	317.19	316.23	314.98	315.95
312.41	313.46	314.46	311.27	312.71	314.11	313.89	312.13	313.3	314.28	312.99	312.21	314.65	314.95	313.02	313.21	312.47	313.07	314.72	312.72	314.28	314.16	314	313.69	313.68	313.15	312.56	312.48	313.28	313.35	314.11	312.83	312.68	313.57	313.74	312.47	312.87	312.67	313.66	313.83	312.69	312.98	314.17	312.27	313.77	313.8	313.04	314.49	313.47	314.77
302.05	303.6	303.15	303.09	303.13	303.06	302.54	302.14	303.35	302.73	302.25	303.05	302.7	303.22	302.76	303.63	303.32	303.13	304.03	303.71	303.22	302.32	300.82	303.91	302.96	302.45	302.87	302.63	303.51	302.7	302.28	302.15	302.81	303.65	302.24	303.9	302.55	302.54	302.16	303.61	303.37	302.06	303.23	302.66	303.35	301.52	303.21	303.2	301.91	303.46
303.97	303.81	304.43	304.65	304.95	303.53	305.2	303.83	304.73	303.35	304.38	305.52	304.58	303.78	304.87	303.51	304.58	304.83	304.12	305.02	304.47	304.16	305.37	303.91	304.24	304.58	304.56	304.57	304.71	304.19	304.3	305.09	304.94	303.95	304.56	304.52	304.28	303.77	304.44	303.85	304.32	305.59	303.25	305.26	304.63	304.14	304.39	302.91	304.43	305.17
325.96	326.52	327.12	326.39	325.89	326.59	326.4	328.29	328.25	327.99	326.77	328.91	327.26	325.86	327.01	326.67	325.85	326.45	326.46	326.84	326.94	326.03	326.88	326.84	326.71	328.05	327.28	326.49	325.96	327.81	328.03	326.84	326.2	326.81	326.04	326.53	326.54	327.89	327.55	326.94	326.18	327.74	327.43	326.57	326.13	326	327.2	325.13	327.7	326.36
318.78	318.37	319.55	316.98	317.53	318	317.99	318.25	317.73	319.65	317.7	318.21	317.15	318.27	318.45	317.48	317.7	318.03	318.48	318.13	317.67	318.63	318.86	319.1	317.62	317.79	318.85	318.24	317.48	317.96	318.06	317.48	317.55	317.9	317.85	318.73	317.65	318.14	318.24	317.67	317.22	316.8	318.17	317.43	319.6	317.79	317.33	318.74	317.59	317.39
311.93	310.23	311.65	310.22	310.41	309.89	310.56	309.68	311.99	311.55	309.97	310.42	310.07	309.92	309.85	310.79	310.37	311.24	310.44	311.28	310.76	310.74	310.82	311.1	309.94	310.26	310.16	310.31	309.65	309.98	310.92	310.39	310.34	311.07	311.02	310.84	310.02	310.27	310.34	310.87	310.32	311.68	311.63	309.91	310.46	309.72	310.89	310.57	309.29	309.68
317.68	320.44	318.65	318.62	318.1	317.21	318.62	319.47	318.65	317.77	318.54	318.62	318.49	318.3	319.38	317.91	318.71	318.26	319.39	319.34	317.92	318.73	319.22	317.81	319.01	318.46	318.32	320.11	319.97	318.92	319.36	317.12	319.56	318.3	319.24	319.1	317.83	317.81	319.21	318.74	317.92	319.02	319.25	317.27	318.92	318.17	318.66	319.07	318.79	319.33
317.9	317.58	317.95	318.06	317.23	317.52	317.91	317.45	318.93	316.56	316.88	317.64	317.44	317.84	318.59	318.67	318.69	317.45	316.39	318.11	317.17	317.72	318.96	316.89	316.9	316.23	317.84	316.32	318.15	316.92	317.57	317.36	316.53	318.01	317.55	317.89	316.54	317.14	317.17	317.42	317.53	317.33	316.59	317.03	317.38	318.1	316.59	316.65	317.51	317.76
305.04	304.6	306.87	305.86	307.24	305.2	305.79	306.78	306.62	305.99	306.4	306.44	305.17	306.7	305.79	306.41	305.38	306.35	306.4	306.26	307.06	305.87	305.91	306.01	307.24	306.03	305.7	305.19	305.37	304.52	306.32	306.14	306.67	306.82	304.86	305.73	305.41	306.3	305.41	305.98	307.22	306.7	306.25	306.13	306.45	306.44	307.03	305.18	306.11	306.79
313.49	313.78	314.29	314.29	314.12	313.82	312.32	314.28	312.24	312.4	311.39	313.18	313.58	313.5	313.61	312	312.95	312.39	311.93	313.61	314.13	313.85	313.55	313.88	313.51	311.88	313.79	314	312.29	314.82	314.38	313.75	312.08	314.37	314.36	313.8	312.87	312.7	312.53	313.81	313.68	313.47	313.39	313.5	312.03	313.67	314.42	312.68	312.75	313.59
304.84	305.05	304.17	304.37	304.77	304.73	303.77	304.71	304.84	305.92	305	304.12	303.9	303.35	305.57	304.58	304.47	305.03	304.84	304	304.17	304.68	304.46	304.76	304.24	305.14	304.26	305.95	304.13	303.62	303.69	304.55	303.26	304.12	305.74	304.24	304.13	304.99	304.65	305.1	305.85	304.41	304.84	304.6	303.77	304.83	304.15	304.7	305.64	304.05
303.41	302.57	302.07	304.15	302.92	303.42	304.21	303.36	303.18	303.18	303.4	304.26	302.93	303.9	303.33	302.73	302.59	304.13	302.52	304.73	302.13	303.61	303.26	303.02	303.5	303.29	302.49	305.04	302.53	303.4	304.27	303.52	303.34	303.31	303.65	303.62	303.55	303.69	303.16	304.03	303.63	302.78	303.83	305.29	303.3	304.53	302.74	302.39	303.81	303.23
294.28	294.33	294.06	293.69	292.93	292.94	293.82	293.66	292.53	293.67	294.28	292.97	293.25	294.3	292.87	293.59	293.72	292.32	294.48	294.72	293.76	293.68	294.39	292.38	294.33	294.54	292.79	294.47	293.92	295.27	293.51	294.55	293.19	293.04	293.64	293.07	295.31	295.71	294.12	295.16	293.41	294.84	294.74	295.44	294.71	294.54	294.36	292.86	294.69	293.43
304.56	305.43	304.54	303.03	303.87	302.94	304.39	304.72	305.67	303.73	304.65	304.44	303.57	304.92	304.26	304.7	305.02	304.56	303.64	304.52	303.76	303.16	303.83	304.54	305.19	302.96	305.12	304.53	303.33	304.74	305.27	304.03	304.8	304.17	305.4	304.03	304.85	305.38	304.72	304.17	304.06	303.96	305.26	305.61	304.46	304.93	303.69	305.25	303.08	304.05
312.3	311.83	311.64	311.19	313.29	311.47	311.26	311.75	311.86	312.71	312.2	312.77	312.88	312.27	312.82	312.01	311.63	312.4	312.19	313.38	313.1	313.04	311.71	312.81	311.83	312.59	313.37	311.77	312.11	313.12	311.47	312.75	312.93	311.79	312.4	311.74	311.81	311.97	313.33	311.03	312.06	311.85	312.2	312.63	311.77	311.14	312.49	312.84	313.1	313.01
305.19	304.2	303.92	304.14	303.28	303.76	304.28	303.79	304.78	304.02	304.29	304.28	304.37	304.32	305.76	304.83	304.82	304.82	304.53	304.62	304.03	304.36	304.6	304.81	304.56	304.28	304.86	305.32	303.74	304.06	303.09	305.05	303.53	305.23	304.34	304.48	304.78	305.82	305.57	305.73	303.45	304.93	305.49	304.62	304.82	305.29	304.02	305.27	304.32	303.61
302.86	303.11	302	302.8	302.66	303.94	302.49	302.91	302.27	303.7	303.01	302.89	304.41	302.19	302.52	303.82	303.81	303.32	301.92	303.41	303.58	302.64	302.51	304.68	304.58	302.59	304.39	303.86	304.94	304.21	303.29	302.87	303.34	304.17	302.8	302.75	303.71	303.11	305.46	303.23	303.8	303.54	302.7	302.27	303.06	302.73	303.61	304.63	302.96	302.73
304.57	303.87	303.1	304.74	304.85	304.4	304.73	305.47	304.99	305.02	303.6	302.6	303.96	304.7	304.5	305.08	304.18	304.99	302.87	305.48	303.23	303.86	304.24	304.08	303.59	304.91	304.01	304.56	303.41	304.17	303.99	303.87	303.49	304.47	304.97	304.36	304.59	304.79	303.81	304.05	305	304.29	304.23	304.13	304.12	304.39	304.09	304.99	303.69	304.2
329	329.69	328.95	328.37	328.53	327.82	328.46	329.41	327.79	327.77	328.11	329.25	329.44	328.66	328.21	328.54	326.41	329.96	329.8	328.98	328.59	328.65	329.17	329.13	329.08	327.96	328.39	328.55	327.6	328.63	328.6	328.69	328.72	329.92	327.78	328.66	328.25	328.33	329.8	329.55	328.61	328.08	329.21	329.23	328.2	328.41	328.79	327.2	328.69	329.34
302.68	304.4	304.72	304.49	303.19	302.14	303.21	304.08	302.79	303.28	303.77	303.22	302.98	302.39	303.39	304.33	304.08	303.05	303.88	303.19	303.83	303.24	302.46	303.21	303.54	303.75	302.77	302.91	303.46	303.22	304.22	303.81	303.45	302.7	304.25	303.08	302.45	303.21	303.14	303.06	303.38	304.76	302.98	303.63	304.24	304.5	303.3	303.26	302.28	303.47
304.98	305.1	304.15	303.61	303.38	303.77	304.07	305.28	304.14	304.2	303.81	304	304.26	304.57	304.3	304.7	305.06	303.39	303.47	304.15	303.78	303.82	304.53	304.5	303.79	305.33	304.58	303.2	303.51	304.69	303.9	306.03	303.11	303.83	305.63	301.9	303.91	304.67	303.99	303.33	303.91	304.63	304.36	303.06	304.76	305.38	304.54	303.47	304.84	305.81
316.7	317.65	317.58	317	317.38	316.1	317.43	317.59	317.24	317.25	316.88	316.47	316.94	317.21	317.43	317.03	316.98	317.51	316.68	317.4	316.37	318.08	317.49	317.04	317.71	317.7	316.91	316.38	316.77	317.12	317.16	316.33	318.49	317.62	316.19	316.89	317.83	316.96	317.36	319.39	316.95	317.22	318.1	317.77	316.34	315.93	317.22	318.46	315.53	317.47
306.46	306.34	305.87	306.73	305.07	306.09	306.32	306.5	306.6	306.75	306.51	306.91	306.43	306.78	305.27	305.87	305.9	305.47	305.53	306.33	305.74	306.96	307.04	304.96	305.98	305.77	306.77	305.97	305.39	306.18	305.37	305.92	306.55	306.39	306.28	306	307.32	305.73	306.06	305.57	305.55	305.9	306.2	305.72	307.12	306.21	305.39	305.83	306.36	306.59
326.61	327.4	328.17	326.61	326.6	326.92	326.41	326.84	327.27	327.06	326.31	327.58	326.73	326.45	326.1	326.98	326.79	326.4	327.6	327.04	328.49	327.32	327.71	326.39	326.31	326.33	327.03	326.28	326.65	326.19	327.89	326.84	328.34	327.23	326.98	327.13	325.09	326.81	327.53	327.25	326.6	326.67	326.41	326.71	326.4	326.91	326.59	328.22	326.46	327.4
313.1	315.45	313.07	313.8	313.07	312.89	313.45	312.1	312.96	313.82	311.72	313.11	313.81	313.9	313.84	312.95	312.84	313.48	312.55	312.66	312.96	314.46	312.76	313.55	312.08	313.26	312.17	313.53	313.16	313.66	313.84	313.8	312.86	312.8	314.21	312.45	312.75	312.44	312.63	313.1	312.91	313.12	313.3	312.5	312.64	313.5	312.52	313.29	313.08	312.13
310.59	310.34	308.82	310.44	310.08	309.8	310.6	309.68	309.84	309.62	310.17	309.15	311.35	309.61	309.73	308.73	309.55	309.05	309.17	309.71	309.65	310.48	309.19	309.11	309.21	310.45	309.09	310.12	310.88	310.46	308.38	310.48	310.27	309.91	310.52	309.24	309.3	308.65	310.47	308.64	309.99	309.33	310.34	309.06	311.48	310.77	309.29	312.07	309.7	308.18
317.45	317.37	317.67	316.45	315.59	316.57	318.46	318.59	317.43	317.8	317.76	318.75	316.11	318.03	317.89	317.4	318.48	317.24	317.61	317.08	316.57	318.06	316.62	316.56	317.58	316.69	317.43	317.72	317.23	317.41	315.99	317.86	316.62	315.94	317.45	316.89	317.15	316.75	317.24	317.39	317.44	317.19	317.61	316.18	317.1	315.74	316.85	318.43	318.02	317.28
314.25	314.36	315.07	314.6	313.61	315.09	315.52	315.57	313.81	314.07	314.01	314.95	315.13	316.01	314.89	315.02	314.15	314.77	316.05	314.55	314.65	314.64	315.71	314.39	314.66	315.66	315.77	315.54	315.95	314.73	315.46	315.71	314.99	315.31	313.98	314.26	315.96	314.37	315.49	315	315.95	314.62	314.41	315.35	315.55	315.47	315.7	315.22	315.38	314.81
301.33	301.91	302.36	301.14	299.78	301.22	301.25	301.54	301.4	300.5	301.38	301.54	300.87	300.86	301.31	301.33	301.3	301.49	301.26	300.3	299.75	300.31	301.46	301.92	301.05	301.2	302.29	301.42	300.92	299.79	300.47	302.3	300.37	300.9	301.35	302.1	302.17	301.08	299.4	300.69	300.42	301.14	302.82	300.85	302.88	300.18	300.86	300.89	301.95	301.09
316.83	318.69	316.13	317.63	317.98	316.21	317.52	316.37	317.69	317	317.41	317.08	317.02	317.07	316.49	317.43	315.98	316.64	317.15	316.85	317.25	317.63	317.76	316.54	316.54	316.11	317.26	316.3	318.14	316.57	317	317.54	317.82	317.77	317.37	318.75	317.7	316.53	317.95	316.18	318.26	317.29	316.96	317.57	317.13	317.87	318.52	317.95	317.68	317.36
319.11	319.93	319.24	318.21	319.38	320.01	320.6	318.62	320.85	319	317.94	320.1	317.64	320.94	319.22	319.18	319.66	318.55	319.08	320.36	317.5	318.48	319.4	319.38	320.5	318.84	318.63	318.75	319.15	319.88	319.53	318.9	319.71	319.34	318.01	318.97	319.51	320.29	318.8	318.65	319.28	320.75	319.64	319.37	319.34	318.62	318.83	319.34	319.2	317.93
295.12	293.68	293.81	294.49	295.79	295.03	294.64	294.55	295.09	296.21	294.03	295.65	294.68	295.37	294.34	295.21	295.56	293.97	294.32	294.99	295.06	295.02	296.72	297.19	294.69	295.78	294.86	294.79	295.29	295.35	296.67	295.36	294.07	295.22	296.43	295.47	295.01	294.38	294.75	296.22	294.03	294.64	295.44	294.02	294.69	296.37	294.71	295.12	295.45	295.49
314.2	312.91	313.35	314.79	313.38	313.84	313.98	314.41	312.8	314.08	313.08	314.35	314.12	314.64	313.51	313.74	313.7	313.15	313.27	313.83	313.95	313.74	313.07	312.59	314.07	312.93	313.53	314.14	314.54	313.4	313.33	313.06	312.47	314.85	313.33	314.23	313.43	313.59	314.36	314.89	314.01	314.52	313.76	313.25	313.35	315.74	315.05	313.1	313.71	314.08
312.66	314.34	313.61	313.88	313.1	312.37	312.85	313.03	312.62	313.81	312.73	313.14	311.63	313.16	313.01	313.07	314.19	312.07	313.24	312.51	313.38	313.79	312.39	313.84	313.54	313.44	314.11	312.89	313.31	313.49	313.59	312.17	312.82	312.75	314.13	311.75	312.75	312.29	313.21	313.79	313.5	313.65	313.76	314.48	312.58	313.19	313.11	313.1	314.64	313.15
317.41	317.25	316.67	317.62	318.08	317.12	318.24	317.94	318.03	317.7	317.06	316.61	316.2	317.37	315.74	316.57	318.06	317.56	315.97	316.66	317.27	317.69	317.71	316.61	317.47	317.33	317.62	318.24	317.48	318.38	318.61	316.58	316.04	317.54	317.43	316.43	317.75	316.87	317.64	316.1	317.55	316.92	318.82	316.35	319.21	316.47	316.81	316.87	317.76	318.44
305.44	304.62	303.82	305.64	304.29	303.63	304.48	304	304.66	304.14	303.53	305.34	304.02	303.11	305.45	305.62	304.62	304.63	304.44	304.91	303.75	304.3	304.76	305.57	302.59	304.46	304.84	305.15	302.96	304.2	304.92	304.3	305.63	303.59	303.77	304.72	305.07	306.01	304.78	304.47	304.46	305.95	304.23	305.61	304.88	303.57	303.51	304.58	304.92	304.2
303.02	303.15	304.87	304.07	304.4	303.26	303.67	303.3	302.44	303.14	303.82	303.25	302.91	303.57	303.07	304.17	302.19	303.16	303.11	303.8	303.92	302.78	302.64	303.54	303.2	303.14	302.86	303.36	302.92	302.58	302.19	303.08	303.11	303.35	304.15	304.26	302.53	303.45	304.28	303.29	302.77	303.27	303.41	304.59	304.2	303.96	304.12	303.36	303.95	304.22
319.11	318.5	318.81	319.28	318.01	318.56	317.97	318.74	317.39	317.22	318.31	319.61	317.89	318.03	318.74	318.65	317.74	319.44	318.97	318.65	318.64	321.15	316.17	319.14	318.73	319.15	317.73	319.96	317.97	318.99	317.74	319.2	319.56	317.39	318	318.58	318.29	317.09	319.08	318.23	319.89	318.61	319.65	319.03	318.89	319.16	318.29	319.21	320.42	318.04
318.11	318.55	316.84	318.25	318.48	318.82	318.55	318.41	317.94	318.05	316.27	317.68	318.47	318.64	318.11	316.85	317.16	317.56	317.73	318.35	318.17	317.18	318.35	317.44	318.1	319.04	318.31	317.98	318	319.1	318	319.04	317.85	318.92	318.32	319.6	318.19	319.09	317.38	317.68	317.77	318.55	318.01	318.54	317.66	318.1	316.62	319.68	319.07	317.57
296.26	296.16	297.72	296.52	297.03	297.19	296.13	295.81	296.7	296.57	297.23	296.98	298.21	296.03	295.7	297.25	296.47	296.58	296.24	297.39	295.19	297.51	296.55	297.27	296.84	296.63	297.75	297.92	296.97	295.96	295.84	297.6	296	297.47	296.59	297.03	297.72	297.08	296.76	297.25	297.1	297.07	296.81	296.34	297.1	296.56	297.19	296.84	297.66	297.11
306.25	305.87	305.55	304.82	305.26	305.44	304.87	306.14	305.43	305.75	306	305.56	306.73	305.04	306.18	304.29	304.8	306.02	305.34	305.96	304.16	307.11	304.49	305.67	305.1	304.85	306.17	305.17	305.25	305.1	305.64	306.54	305.86	305.52	304.86	304.88	304.93	306.49	306.23	304.83	305.19	304.51	305.25	305.92	305.93	305.31	306.02	304.08	305.35	306.24
328.16	329.3	326.66	328.02	327.1	327.69	328.96	328.59	328.52	328.64	327.98	327.94	328.53	328.01	328.59	328.43	328.34	327.61	327.09	327.36	328.86	327.98	327.23	327.17	328.36	328.12	328.65	327.45	327.24	326.98	326.98	328.2	328.4	328.41	326.43	328.67	328.34	328.33	327.86	327.82	327.48	329.11	328.45	328.21	327.92	328.79	328.04	326.91	327.77	328.3
303.71	303.95	302.4	304.23	303.93	304.68	304.01	304.13	303.98	304.61	303.27	304.28	303.06	303.04	303.02	303.57	304.2	302.66	304.83	303.5	304.14	302.97	302.13	302.09	303	304.02	302.17	302.48	302.8	303.08	303.32	302.81	304.75	303.76	303.76	304.08	303.42	304.15	304.07	304.2	304.45	303.2	304.32	303.3	302.22	304.05	303.59	303.1	302.43	304.28
310.29	311.54	308.23	310.79	310.29	310.85	310.07	310.33	309.89	311.68	310.83	311.09	310.63	310.49	310.73	310.91	310.49	310.4	310.94	310.62	309.84	310.54	309.98	309.77	310.68	310.76	310.59	309.39	310.84	310.85	310.36	310.26	310.45	310.42	310.67	309.53	309.68	310.87	310.78	310.53	310.73	310.63	309.86	310.01	309.63	311.35	310.26	311.49	311.79	309.93
304.9	304.22	304.43	305.66	305.39	303.58	306.41	305.4	306.11	305.81	304.51	304.97	305.46	305.9	304.47	303.7	306.2	304.71	304.9	305.38	304.4	304.87	304.89	306.39	306.16	305.66	305.35	305.6	306.27	305.51	305.39	305.3	304.1	305.79	304.81	304.61	305.5	304.96	304.87	305.94	305.43	304.82	305.37	304.82	305.08	305.38	304.65	305.81	304.97	304.6
306.59	307.2	306.07	306.57	307.45	305.65	306.19	306.45	306.16	308.58	306.91	306.56	306.39	306.79	307.53	306.86	305.96	307.38	306.29	305.52	306.16	304.76	307.16	306.82	306.62	307.08	305.78	305.57	306.72	306.21	306.56	306.18	306.51	305.79	306.19	306.24	306.44	305.96	306.6	306.39	307.12	306.14	306.14	305.66	307.33	307.23	307.22	305.98	306.91	306.98
304.77	305.31	303.49	305.48	303.68	304.9	304.03	304.21	305.02	305.99	305.47	304.09	305.59	305.43	305.06	304.84	304.75	304.05	304.46	303.94	303.68	305.21	304.81	304.44	304.5	304.92	305.25	305.2	304.7	304.9	305.29	304.44	304.97	305.19	305.92	304.91	305.05	305.47	305.87	304.58	305.58	303.93	305.63	305.8	304.82	303.99	306.15	306	305.34	304.88
315.68	316.1	316.21	316.83	318.49	316.8	317.96	317.38	316.98	316.77	317.37	316.77	316.31	316.65	317.11	316.01	317.44	317.58	316.77	316.6	316.28	317.93	316.94	315.84	318.31	317.18	317.08	317.61	316.9	315.95	316.86	316.74	317.15	316.44	316.31	317.56	317.06	317.88	316.68	316.6	316.78	316.93	316.75	315.54	316.62	316.88	316.63	317.09	317.14	316.37
314.73	315.12	314.91	314.68	314.24	315.05	315.18	314.58	314.66	314.83	315.84	314.78	315.86	313.78	313.38	315.03	314.13	315.09	315.58	316.05	315.4	315.45	314.35	315.38	314.35	314.64	314.57	314.76	315.21	315.14	315.16	315.04	314.24	314.4	315.54	316.34	316.28	315.4	314.73	316.27	315.63	313.52	314.73	315.51	314.15	314.49	314.01	316.52	314.9	315.09
314.45	310.65	312.65	312.75	313.09	313.47	314.06	313.29	311.18	313.37	313.26	312.49	312.99	314.07	312.55	311.79	313.29	312.35	313.3	312.88	313.42	312.81	312.99	311.97	312.28	312.69	313.45	312.96	312.38	311.81	313.22	311.19	311.95	313.11	313.6	312.89	312.71	312.4	312.53	313.13	312.92	312.43	312.15	312.67	313.16	311.41	313.62	312.48	312.85	313.16
301.68	303.5	302.59	302.7	301.8	303.08	303.06	303.31	302.47	301.7	302.25	303.19	301.17	302.34	301.88	302.16	303.08	302.02	302.06	302.4	303.45	301.91	302.22	302	303.12	302.76	301.99	301.94	301.93	302.42	301.6	301.55	302.52	302.02	302.03	302.29	301.91	302.67	301.61	303.02	303.32	302.28	302.17	302.3	302.83	303.02	301.86	301.21	301.63	301.3
307.01	306.59	306.2	306.27	306.05	305.99	306.06	306.3	305.79	305.83	306.36	305.97	306.54	305.93	305.37	306.05	306.47	306.12	306.56	306.33	305.78	307.25	305.85	306.25	306.12	305.62	306.72	307.28	306.41	305.78	304.94	306.24	307.14	306.19	307.54	305.16	306.59	305.69	306.58	306	305.83	305.62	307.74	305.63	305.69	306.02	305.87	305.94	306.59	306.06
304.61	303.92	304.01	302.18	303.84	302.61	302.68	302.99	302.62	303.61	302.61	302.25	302.96	302.58	303.99	303.42	303.12	303.25	302.35	303.04	303.4	302.92	303.82	304.05	303.46	302.03	303.15	303.3	303.83	303.53	303.75	305.25	304.11	303.29	304	303.52	302.62	303.08	303.3	304.03	303.69	302.74	302.65	303.11	301.59	304.17	302.31	303.68	303.16	303.55
315.58	314.02	312.99	313.52	315.55	315.62	314.58	314.35	315.02	314.79	315.18	315.28	314.86	313.66	314.3	313.18	314.3	315.56	315.25	315.62	312.63	314.72	314.67	315.37	315.54	314.39	315.22	314.23	316.12	314.92	313.98	314.35	315.46	315.11	314.46	314.76	315.77	315.31	314.93	314.05	314.62	314.04	314.03	315.01	313.38	315.89	315.11	314.86	315.44	314.42
310.91	312.12	310.46	311.34	309.85	311.87	310.85	311.41	310.56	311.2	310.74	310.93	310.67	309.21	310.94	310.97	310.13	311.58	310.68	310.94	311	311.59	310.31	311.08	310.24	309.47	311.2	310.93	310.5	309.63	310.57	310.84	310.14	310.41	310.93	311.6	310.97	310.59	311.21	310.51	310.68	310.8	309.42	311.03	310.47	310.18	309.73	310.52	310.86	310.37
318.81	316.95	318.72	318.83	317.85	317.04	318.54	318.88	318.32	318.93	318.02	317.93	316.99	318.03	318.45	317.22	317	318.09	317.37	318.4	319.16	319.74	317.64	318	318.76	319.02	319.64	317.44	316.96	317.85	317.17	318.36	318.66	317.5	319.28	318.95	317.19	318.73	317.44	318.07	317.33	317.86	318.34	318.88	318.2	318.73	317.48	318.64	317.67	317.94
309.13	307.54	306.16	307.1	307.66	307.3	306.34	307.3	306.89	307.24	306.7	307.29	307.35	307.72	307.37	308.06	306.97	307.42	307.76	307.06	307.51	307.14	307.34	306.31	307.75	307.61	309.02	305.81	308.02	306.62	306.74	308.17	308.05	308.05	308.02	307.24	305.99	307.45	306.63	307.12	307.46	307.68	307.29	305.37	307.08	306.56	307.3	307.31	306.41	306.73
318.52	317.57	317.95	318.09	318.84	318.82	316.93	318.3	317.8	317.75	318.36	318.73	318.31	318.05	317.89	317.01	318.75	318.39	317.41	319.21	318.06	318.58	317.64	317.66	318.75	317.88	318.17	317.65	318.3	316.92	317.83	318.46	317.8	318.14	317.65	317.38	317.42	317.36	318.02	318.48	319.45	318.06	318.3	318.47	317.21	318.27	318.12	319.09	318.1	318.15
296	296.81	296.98	295.56	297.33	298.4	298.32	297.21	297.83	296.8	296.56	298.09	296.08	298.01	297.42	295.78	296.4	297.2	296.52	296.52	297.14	296.12	296.25	297.32	296.65	296.88	297.36	297.38	297.4	296.14	297.01	297.4	296.87	296.16	297.34	295.36	297.52	296.88	295.83	297.57	296.85	296.48	297.62	296.39	296.96	297.15	297.68	296.44	297.49	295.68
310.38	311.04	309.98	309.68	310.18	310.11	311.77	309.96	310.94	310.99	311.32	311.07	310.43	310.45	309.7	310.04	310.33	310.5	310.28	309.99	310.06	310.71	310.52	310.27	310.89	310.88	310.22	311.23	311.04	311.48	310.27	308.85	310.8	309.95	309.94	311.15	309.08	310.14	311.44	310.03	310.19	311.64	311.01	311.84	310.2	310.78	310.57	310.74	308.73	309.41
325.06	325.03	323.85	323.83	324.3	323.92	324.8	323.74	324.87	324.37	324.81	325.99	324.27	325.22	324.96	323.23	324.75	325.78	323.72	322.99	323.86	324.74	325.32	323.7	324.1	323.39	323.5	324.63	326.36	325.22	325.24	324.73	325.77	325.93	324.24	324.45	324.56	324.3	324.27	324.2	324.46	324.54	324.19	325.17	324.71	325.04	325.11	323.33	324.65	325.65
297.21	296.54	294.71	296.41	297.79	295.94	297	296.98	297.36	296.76	295.99	296.12	296.85	295.98	296.54	296.91	296.24	296.82	296.78	297.9	297.26	297.35	296.73	296.6	295.63	296.66	296.55	297.59	296.22	298	296.76	295.77	298.28	297.66	295.42	296.51	296.95	296.54	295.64	296.12	296.28	297.72	296.69	296.58	296.16	296.69	297.68	296.51	296.6	296.63
303.33	304	303.5	303.39	302.94	302.69	304.12	304.31	302.99	303.91	303.04	303.32	304.02	304.06	303.83	303.49	303.57	303.01	303.78	302.88	302.95	302.74	304.15	304.32	304.45	303.53	302.33	303.4	302.56	302.93	303.48	302.73	302.96	303.23	303.97	303.96	303.78	302.84	304.1	303.17	303.06	303.57	302.74	303.42	302.29	303.29	303.76	302.21	304.1	302.81
303.94	303	303.49	302.98	303.41	304.47	304.54	303.51	304.12	302.9	304.45	304.06	303.51	303.54	303.65	304.56	302.83	302.72	302.55	303.45	303.57	303.25	302.52	303.14	306.52	304.19	304.38	304.25	302.22	303.09	301.82	303.32	303.68	304.34	303.74	303.47	303.51	304.81	304.95	304.44	304.01	303.25	301.95	302.31	303.22	303.18	303.2	303.89	303.69	301.99
306.62	306.59	305.79	305.38	306.13	306.11	305.95	305.67	305.38	305.55	304.8	306.43	306.79	305.96	306.17	305.73	306.57	307.17	306.52	306.78	305.15	305.95	305.57	305.91	306.18	306.64	306.02	305.82	306.29	305.43	306.01	306.15	306.5	306.99	306.32	305.27	305.39	305.94	305.51	305.94	306.35	305.82	307.21	305.98	306.37	305.69	306.32	305.11	306.35	304.43
315.63	316.85	317.38	316.08	317.19	316.48	317.28	317.22	316.54	317.12	316.16	316.72	316.37	316.64	315.15	316.44	316.18	315.53	317.88	316.61	316.67	315.93	315.88	315.53	315.85	316.68	316.89	316.48	317.19	316.92	317.42	316.94	316.01	316.88	315.67	316.79	316.98	316.57	316.73	314.95	317.72	317.59	316.19	316.54	316.75	316.91	317.15	316.51	316.9	316
309.7	310.08	310.52	309.51	309.73	308.85	310.35	311	309.89	309.31	309.66	310.42	310.33	308.81	309.4	310.34	310.39	309.61	310.02	309.05	310.66	310.29	310.4	311.38	309.55	308.78	308.5	310.5	310.2	310	309.28	309.63	310.8	309.02	309.66	309.56	310.06	310.83	309.77	309.12	310.4	310.72	310.59	308.79	309.34	309.45	310.34	308.71	309.91	309.43
313.78	312.28	313.01	312.13	313.53	313.61	312.55	312.96	313.3	311.88	312.72	311.9	313.16	313.37	311.95	313.63	312.46	312.56	312.59	312.63	312.38	313.62	313.23	312.41	312.64	313.45	312.34	314.4	313.59	313.35	313.1	313.32	312.27	312.35	312.95	314.11	313.63	312.85	313.21	313.23	313.11	312.3	313.06	313.33	313.83	313.9	313.44	312.79	313.85	313.97
306.38	306.43	306.99	306.75	307.11	305.92	306.49	306.26	307.41	305.43	307.13	307.08	306.08	306.5	306.69	306.55	305.82	306.82	306.16	306.38	306.77	306.6	305.21	305.94	308.29	306.85	307.02	306.29	306.19	307.07	306.9	305.83	305.48	307.24	306.96	307.33	306.27	307.59	306.69	306.77	306.43	305.24	307.2	305.92	306.7	306.48	305.3	306.26	307.02	306.82
315.96	316.25	314.02	316.27	316.19	315.62	316.29	316.48	316.56	315.22	317.12	315.56	316.15	315.26	316.19	316.17	315.83	315.11	316.35	317.49	316.29	315.52	316.1	315.21	315.58	317	316.76	316.32	316.37	316.42	316.79	315.3	315.64	314.22	315.79	315.95	315.39	315.66	315.53	315.91	315.2	316.19	314.7	316.35	315.24	315.48	314.36	314.54	314.99	316.06
314.48	313.8	313.58	314.38	315.17	314.72	314.72	315.16	315.26	315.16	314.61	315.24	314.05	314.91	315.43	313.84	314.75	315.49	314.67	315.5	314.44	314.4	313.68	315.04	313.77	315.67	315.52	314.61	314.32	315.47	314.16	315.87	315.11	314.56	313.1	314.33	315.29	314.66	315.32	315.11	315.05	315.79	314.54	315.76	314.65	316.1	314.23	315.1	315.37	315.42
304.43	304.78	304.2	304.23	304.63	304.32	303.88	303.59	305.06	302.39	303.38	304.18	303.01	305.03	304.84	303.7	303.09	303.18	304.58	306.08	302.46	304.38	303.32	303.82	304.17	304.14	304.77	304.67	303.68	304.66	302.7	304.19	304.33	304.73	305.76	305.48	305.35	304.12	303.93	304.17	304.06	304.57	304.98	304.69	305.34	305.72	304.27	303.18	303.45	304.3
294.76	295	294.23	292.83	294.61	294.03	295.73	294.96	294.17	294.15	295.5	294.12	294.05	293.79	294.2	295.45	295.39	293.97	293.9	295.85	294.67	293.82	293.9	293.54	293.63	293.1	294.14	293.25	293.99	295.18	293.94	294.49	292.8	293.47	294.33	293.98	294.68	293.65	294.74	295.17	294.45	293.49	293.96	293.39	294.45	294.82	293.82	294.05	294.05	294.85
316.93	315.51	314.43	316.51	316.13	316.74	315.57	315.03	316.19	316.91	316.7	314.44	315.81	315.58	314.98	316.39	316.09	315.86	316.82	315.78	316.22	317.45	315.64	315.3	316.16	315.91	315.44	316.61	315.56	315.53	316.26	316.17	316.25	315.16	316.5	316.32	314.86	316.69	316.01	315.53	314.56	316.46	315.47	316.07	316.22	316.41	315.75	315.39	316.2	315.25
317.48	318.09	316.76	315.88	316.02	316.71	317.07	316.79	317.25	317.09	316.65	316.39	316.53	316.52	315.94	315.75	316.79	317.54	316.68	316.32	315.8	316.8	315.91	317.9	316.87	316.62	316.4	317.63	316.34	316.86	316.75	316.26	316.82	315.99	316.57	315.96	316.78	316.41	316.33	317.16	316.41	317.12	316.62	316.63	317.34	315.82	315.09	315.18	316.25	317.63
319.85	320.03	318.13	319.36	318.75	319.83	320.17	319.64	319.54	320.13	318.9	319.66	318.97	319.7	319.45	319.26	318.22	319.65	319.38	318.46	320.15	318.33	319.02	319.91	319.7	319.09	318.69	319.91	319.85	319.44	319.86	319.26	320.38	319.75	318.58	318.51	319.19	318.01	318.61	317.43	318.2	318.96	319.31	319.31	320.51	318.37	319.7	319.34	318.72	319.46
320.3	320.11	318.32	319.31	320.72	319.56	319.69	320.02	320.36	319.7	319.79	318.97	319.75	319.05	318.45	319	318.24	319.16	319.27	319.5	318.74	319.82	319.23	318.43	319.3	319.35	320.99	320.25	320.04	318.96	318.74	318.56	319.74	319.28	319.6	319.78	319.36	319.67	319.8	319.1	319.61	319.87	319.9	318.57	319.54	319.3	318.37	318.02	319.95	319.48
305.32	306.12	305.45	305.44	305.12	303.85	305.04	304.1	303.66	305.87	304.9	303.61	305.05	304.83	304.37	304.93	306.19	306.83	305.65	304.71	304.73	306.71	305.91	306.04	305.44	305.52	304.63	305.35	305.42	304.93	305.12	305.51	305.46	304.23	305.01	305.44	304.91	305.5	306.37	305.02	305.75	305.7	306.04	305.98	306.26	304.73	305.51	304.63	304.98	305.38
305.06	303.94	304.86	305.55	304.24	305.35	305.63	304.2	304.7	305.12	304.2	304.48	305.42	305.36	306.03	304.19	304.39	304.54	304.64	303.28	304.03	304.58	303.84	303.64	305.07	303.94	305.56	304.08	304.64	304.73	304.71	304.87	305.79	303.29	304.14	306.05	304.82	305.16	304.12	305.02	305.09	304.6	305.17	305.35	304.36	304.42	306	303.9	304.73	305.28
314.95	315.66	315.27	316.06	316.15	315.27	315.95	316.33	315.66	316.47	316.52	316.16	316.49	315.68	315.51	316.39	315.57	315.82	314.66	315.43	316.42	317.1	315.72	315.48	315.11	317.22	314.79	315.26	315.61	315.41	315.34	314.59	316.66	316.23	316.74	316.73	315.63	316.84	315.77	315.17	317.34	316.81	315.61	315.33	314.65	316.84	314.94	314.34	316.02	316.37
303.4	303.08	303.55	303.19	303.89	303.43	304.18	301.66	304.11	304.2	303.9	302.17	302.8	303.74	304.09	303.91	302.89	304.84	303.2	302.79	302.62	303.58	303.89	303	302.48	302.18	303.94	305.26	303.55	303.86	303.09	302.69	303.6	302.4	303.97	302.88	304.16	303.36	303.82	302.53	303.13	302.51	304.65	302.76	303.49	303.54	303.43	303.65	303.94	303.68
295.47	293.97	295.37	295.07	294.93	294	295.26	294.6	295.28	293.91	295.03	295.35	295.06	295.84	295.75	294.26	294.69	295.41	294.74	295.01	294.35	294.65	295.66	296.64	295.06	295.58	294.96	295.75	294.02	294.74	295.56	294.24	294.58	294.85	295.2	295.47	294	295.87	294.83	295.62	296.13	295.37	293.8	296.38	294.55	294.96	295.44	295.87	295.61	294.35
304.71	305.63	303.92	304.54	305.7	305.2	304.1	304.53	304.77	305.28	304.67	304.72	305.97	304.25	303.3	305.31	303.95	306.49	303.47	304.64	305.07	305.8	305.38	304.86	307.35	306.27	305.87	305.32	304.65	305.84	305.09	305.24	305.66	305.12	305.3	306.22	304.94	304.88	304.11	305.41	305.79	304.52	305.45	306.68	304.42	303.94	305.56	305.01	304.97	303.81
316.72	316.91	314.96	315.92	316.4	316.09	316.75	316.69	316.69	315.8	315.79	316.36	315.97	316.69	317.05	316.34	316.84	316.99	316.34	316.56	316.97	316.81	316.61	316.51	315.15	316.29	316.12	316.35	316.23	315.71	318.29	316.97	317.37	316.21	316.38	316.76	317.61	316.62	317.46	316.13	316.87	317.67	315.01	316.06	318.89	316.34	315.85	316.9	316.5	317.37
305.4	303.84	304.4	304.65	304.86	304.67	304.25	304.9	303.99	304.37	304.79	304.98	305.92	304.16	304.94	303.22	304.26	304.92	304.17	304.52	304.43	305.83	304.11	305.75	304.78	305.93	305.44	304.33	304.73	304.95	305.86	304.2	305.11	305	304.31	304.31	304.99	305.83	304.18	304.64	303.62	305.15	304.29	305.97	304.81	304.62	305	305.67	304.2	306.31
314.56	312.09	312.55	313.91	313.38	314.72	313.39	313.87	314.26	313.55	313.55	313.71	314.66	314.29	313.99	313.2	315.16	314.87	314.32	314.51	313.51	314.52	314.97	313.18	313.18	314.67	313.48	313.74	314.77	314.32	314.63	314.5	313.68	314.68	314.87	314.48	314.91	313.94	313.68	314.37	313.11	313.89	313.82	314.94	313.91	313.99	314.34	314.57	314.44	315.6
303.9	303.04	304.1	303.67	303.65	304.3	302.83	304.7	303.98	302.75	304.14	303.8	302.76	304.06	302.97	303.46	304.03	304.29	303.49	303.29	304.11	302.89	303.52	303.31	302.79	303.8	303.71	303.94	303.42	302.09	303.56	302.86	303.88	302.67	303.12	302.67	303.01	302.31	303.31	302.95	303.96	303.51	303.42	303.37	302.62	302.9	303.25	305.15	303.67	304.52
314.17	313.6	313.79	313.64	314.11	312.93	312.63	313.4	314.44	314.04	313.93	312.59	313.65	313.37	313.61	315.35	313.12	312.83	312.88	313.33	312.51	313.8	313.4	311.48	313.88	311.89	314.27	313.33	314.36	314.57	314.29	313.63	314.08	313.18	314.16	313.04	314.26	314.03	313.46	314.21	313.31	312.65	313.01	312.72	312.87	313.12	314.27	313.23	313.86	313.03
316.2	317.63	317.43	315.59	316.36	315.58	316.75	315.3	316.61	316.8	315.94	316.86	316.93	315.28	315.81	315.5	316.76	318	318.07	316.56	316.35	316.12	315.87	316.6	317.18	317.02	316.03	317.5	316.09	316.32	316.02	317.18	316.02	316.83	315.96	315.87	317.2	316.83	316.43	317.7	315.11	315.62	317.46	316.62	317.31	316.86	317.33	317.48	317.25	316.65
309.05	309.39	310.24	308.08	310	309.15	309.34	310.39	309.26	310.51	310.37	311.03	308.83	309.61	311.43	309.89	308.46	310.75	309.65	309.42	309.5	308.89	309.87	309.61	309.5	309.37	310.37	310.76	311.05	310.05	309.71	310.04	310.14	309.47	310.17	309.96	308.22	309.9	309.6	309.36	310.21	310.74	308.65	309.1	310.5	309.06	310.08	308.73	309.64	309.66
294.88	294.62	294.13	294.84	295.12	294.47	294.63	296.1	294.75	295.33	295.61	295.24	294.74	294.51	295.23	295.54	295.52	295.86	295.07	295	295.08	294.95	296.35	294.31	294.67	296.5	295.82	296.49	295.18	294.94	294.94	295.79	294.12	294.46	293.82	295.03	295.59	294.39	295.66	294.5	294.83	295.15	295.35	295.02	295.72	295.05	294.98	295.95	295.09	294.68
307.64	306.72	305.91	305.87	306.2	307.11	305.88	307.14	305.14	306.93	307.51	305.4	305.61	305.48	306.66	306.17	305.99	305.67	306.52	305.53	306.11	305.88	306.4	307.39	305.83	307.04	307.02	307.03	304.9	306.28	304.65	306.15	306.06	305.95	304.28	306.07	306.05	306.31	305.42	306.14	306.53	304.64	306.08	305.33	307.14	306.29	306.51	306.97	305.49	305.6
314.68	314.62	315.19	314.99	316.44	314.07	315.78	316.05	314.87	314.7	314.69	315.26	315.38	316.14	315.44	315.93	314.61	315.45	316.22	314.72	316.75	315.59	315.58	317.97	315.98	314.72	315.41	316.18	316.41	316.6	316.17	315.88	315.86	314.71	315.88	315.88	314.6	316.46	316.05	316.84	315.83	314.51	316.02	315.88	316.09	315.99	314.7	315.68	316.35	314.9
306.22	306.89	306.64	306.78	307.16	306.46	305.07	305.79	306.66	305.62	306.65	304.87	305.72	306.18	306.23	305.77	305.01	305.63	307.56	305.3	305.94	305.61	306.05	304.31	305.84	306.55	306.78	306.64	305.59	307.23	306.13	306.19	306.39	305.82	307.45	307.17	306.65	305.94	306.81	306.06	306.22	306.1	305.36	306.14	306.73	306.35	306.15	306.35	306.12	306.74
304.08	305.44	303.8	304.9	303.79	304.65	304.25	305.61	305.06	306.11	304.75	305.83	304.1	304.44	304.1	304.8	304.33	303.3	304.59	304.53	304.75	305.44	306.19	303.79	304.81	304.95	304.2	304.94	304.56	305.41	305.23	305	304.55	305.22	304.84	305.22	306.17	304.81	304.52	306.45	305.76	305.22	303.64	304.98	303.81	304.16	306.45	304.26	305.77	305.14
294.66	294.5	294.56	294.01	294.74	294.84	291.74	294.31	293.98	294.59	294.02	293.62	293.39	293.91	294.71	293.67	295.01	292.73	293.55	294.54	294.43	293.52	293.41	293.46	294.13	293.97	294.22	293.05	292.87	293.16	294.3	294.27	295.3	294.41	293.24	294.26	293.94	293.53	293.67	295.7	293.74	293.51	294.28	294	293.97	293.85	292.84	293.27	294.33	293.93
312.54	313.36	313.44	313.01	311.66	314.55	312.84	313.39	313.55	312.95	313.87	312.45	312.99	314.55	313.24	313.93	312.26	313.31	313.05	312.93	312.46	313.03	313.2	312.83	311.84	313.32	311.96	314.28	312.64	311.82	313.13	311.92	311.86	313.59	312.17	313.08	312.89	313.67	312.8	312.21	313.2	312.85	311.82	311.76	313.92	312.21	313.09	311.14	311.9	312.58
309.91	309.64	309.67	310.56	308.91	309.56	309.06	310.09	309.15	308.71	310.69	309.56	309.54	310.86	308.27	309.04	310.01	308.67	309.56	310.4	310.02	310.01	309.36	310.08	309.92	308.92	310.25	308.69	309.08	311.09	309.92	309.47	309.46	310.13	309.84	310.91	309.41	310.75	311.27	308.94	310.38	308.63	309.81	310.03	309.37	310.23	308.77	310.08	310.36	310.24
304.21	302.57	303.32	303.63	304.64	302.78	303.36	304.26	303.89	303.69	303.81	304.33	303.16	304.86	304.79	304.25	302.57	303.35	302.87	303.47	302.93	303.39	302.69	303.78	303.4	302.88	303.63	303.89	303.45	304.45	303.07	304.48	305.18	304.29	303.62	303.31	303.52	303.26	304.79	303.97	303.35	303.61	302.92	304.01	302.91	303.15	304.09	303.69	303.45	303.93
303.52	302.21	303.11	302.39	303.84	303.66	302.78	302.75	302.66	303.19	302.66	301.8	303.38	303.94	302.46	302.69	303.28	301.96	303.28	302.75	302.11	303.09	303.81	302.93	301.8	302.7	303.54	301.95	304.09	302.91	301.51	303.15	303.83	302.8	302.78	301.84	303.99	302.73	302.44	302.18	302.49	302.32	302.89	302.2	303.19	301.49	303.37	304.04	303.04	304.05
302.32	302.34	302.6	302.43	301.23	303.09	302.5	302.63	302.45	302.82	302.88	303.44	301.92	302.14	301.99	302.64	303.89	303.28	303.54	303.79	302.54	303.76	301.99	302.56	302.86	302.52	302.26	302.43	302.39	304.07	302.64	303.34	302.8	302.07	303.84	302.56	301.73	303.11	303.17	302.49	302.51	303.43	303.05	303.62	303.52	302.62	302.22	302.86	304	302.45
307.01	307.25	306.19	305.34	305.79	304.77	305.59	306.03	305.5	305.66	305.91	306.87	305.08	305.7	305.48	306.34	305.73	305.94	305.69	305.72	305.22	305.49	306.52	307.53	306.66	306.08	308.05	306.14	305.58	306.42	305.63	306.04	308.06	304.61	305.96	305.44	306.11	304.84	306.29	306.38	306.32	304.86	306.44	305.24	307.3	307.25	305.5	305.73	306.06	306.9
308.33	309.77	308.87	309.51	309.13	309.09	309.12	309.7	308.4	308.32	309.15	308.29	308.18	309.26	307.95	308.63	309.3	309.9	310.08	308.94	308.85	308.24	308.6	308.7	308.32	308.59	308.66	309.51	309.74	310.18	310.32	309.26	308.56	308.33	310.78	309.57	309.52	308.97	309.51	307.82	308.16	308.34	309.01	308.66	309.34	307.88	308.47	309.05	308.61	310.12
301.55	299.82	299.06	299.77	300.76	299.93	301.11	300.39	299.78	300.46	301.42	300.7	300.23	299.57	301.16	300.9	300.33	301.4	300.72	299.21	299.34	301.24	300.62	300.13	300.53	299.57	300.65	299.57	298.72	299.45	300.91	299.8	298.88	299.96	299.52	299.62	299.19	300.11	300.63	300.99	299.52	300.21	301.88	300.09	300.87	299.06	299.23	300.39	299.46	298.89
303.79	304.8	303.45	303.57	303.43	304.68	304.28	303.29	302.76	302.77	302.24	304.17	303.02	304.03	303.96	304.04	303.31	303.37	303.65	302.89	302.77	301.62	303.9	302.61	304.97	303.54	303.28	303.06	303.15	304.81	304.46	303.06	302.96	304.14	303.39	304.1	304.56	304.87	304.02	303.86	303.78	303	303.71	303.73	305.44	302.41	302.78	303.25	304.66	304.31
302.45	302.34	302.55	301.25	303.13	302.56	301.74	303.04	302.2	302.04	302.96	301.83	302.11	303.37	301.95	302.03	302.26	302.82	302.49	302.49	303.65	303.05	301.87	302.26	302.33	303.79	302.52	302.61	302.04	302.59	302.8	303.12	302.3	302.84	301.82	302.52	302.35	301.86	301.91	301.57	301.87	303.3	303.79	302.23	302.95	301.24	302.92	301.48	302.71	302.08
297.58	296.38	295.36	296.53	296.66	297.16	297.96	297.83	296.52	298.59	296.19	297.08	295.92	297	297.42	296.03	296.02	296.72	297.56	296.78	296.42	295.67	295.48	298.06	296.45	295.89	297.39	295.73	296.58	297.19	295.72	296.57	296.1	296.42	296.04	298.05	295.44	295.43	296.51	297.6	296.41	297.53	297.37	297.16	297.03	297.29	297.95	297.48	296.91	298.04
303.18	301.94	303.91	303.06	303.51	303.85	304.46	304.78	304.13	302.8	303.21	301.44	303.95	303.07	301.57	303.33	303.71	304.39	303.79	303.21	303.26	303.92	302.68	304.33	303.81	303.11	303.69	304.18	304.36	302.45	302.89	303.78	302.35	304.24	303.2	302.8	303.87	303.77	302.68	304.16	303.99	303.97	303.38	304.77	303.25	305.38	302.36	302.11	303.85	303.81
310.15	311.07	310.72	310.71	311.31	311.22	311.58	311.29	311.44	310.26	309.67	310.99	312.59	310.68	310.74	311.12	309.64	310.54	310.67	311.3	309.99	311.39	310.38	311.43	309.69	309.42	310.86	310.27	311.33	310.99	310.9	310.59	310.06	310.18	310.3	310.6	310.58	311.14	311.08	310.54	311.06	310.02	311.45	310.99	311.55	310.78	310.48	309.87	311.84	310.82
313.23	313.85	313.64	313.17	311.72	312.65	312.47	313.04	314.5	312.03	313.36	314.69	312.79	312.88	313.13	312.66	312.53	312.88	312.3	312.87	313.01	313.42	313.33	313.23	313.13	312.72	312.2	313.19	313.17	313.66	312.39	312.61	313.57	313.18	312.45	313.27	313.11	313.09	313.51	313.02	312.68	312.86	313.08	312.24	314.1	313.8	313.81	312.71	313.32	314.37
297.06	297.46	296.96	297.03	296.78	297.44	297.07	298.49	296.01	297.91	296.95	297.49	297.5	296.47	296.76	298.19	297.11	298.12	297.05	296.77	297.97	297.36	297.72	297.06	297.46	297.16	298.39	297.24	295.43	297.63	296.84	296.88	296.94	297.61	297.23	297.27	296.21	296.22	295.71	296.66	296	296.86	295.51	296.88	296.26	297.65	296.94	296.4	297.5	296.65
295.25	294.58	294.88	295.17	293.99	295.49	294.46	295.76	295.4	294.96	293.08	295.34	293.83	296.06	294.49	294.51	294.76	296.22	295.85	294.72	295.8	294.77	294.15	295.26	294.59	295.06	294.66	295.58	295.45	295.41	295.31	294.47	295.9	296.14	294.16	295.38	294.74	293.26	295.25	295.58	294.52	294.7	293.87	295.07	295.58	295.56	296.32	295.78	296.06	295.55
305.41	304.11	302.66	303.62	302.99	303.52	303.34	303.46	303.2	302.56	302.34	303.29	303	301.45	303.67	302.79	302.82	303.09	304.41	304.44	303.14	302.65	300.93	303.45	304.24	303.8	303.33	302.64	303.47	301.68	303.31	304.15	303.76	303.73	302.95	302.83	304.08	305.71	302.31	302.97	304.04	302.83	302.26	304.28	303.31	303.78	303.55	301.55	302.36	303.35
294.9	294.14	295.8	293.58	294.84	294.53	292.97	293.44	295.35	294.15	293.19	293.82	292.99	293.6	294.66	293.65	295.31	293.21	295.05	293.84	294.53	295.33	294.29	293.49	294.24	294.79	294.13	294.27	294.3	294.34	294.81	293.02	293.9	294.59	294.24	294.26	293	293.8	293.46	293.08	292.25	293.19	292.71	293.97	294.73	294.87	294.7	293.99	294.25	294.61
327.73	327.48	327.6	327.15	328.41	327.36	327.98	327.92	328.58	327.93	327.42	327.67	328.41	328.08	326.94	327.21	329.39	327.31	327.54	328.54	328.46	327.6	327.24	328.47	329.45	328.47	328.31	327.11	328.33	327.09	327.66	326.84	327.8	326.53	328.01	328.15	329	328.86	328.79	328.52	328.24	328.46	327.31	326.51	327.57	328.95	327.57	327.49	327.54	327.59
294.64	294.85	294.41	294.58	294.44	295.35	294.86	294.04	296.04	295.32	293.52	294.9	295.99	295.26	295.78	294.32	295.64	297.15	295.04	294.75	295.39	295.11	295.15	294.03	295.06	294.56	294.78	293.9	294.77	295	296.22	294.86	295.03	295.22	294.9	294.68	294.88	296.01	295.58	295.3	295.94	296.19	293.67	296.08	294.71	295.49	294.55	295.52	294.58	294.5
295.39	295.92	296	295.8	295.96	294.04	294.02	294.75	295.09	295.16	296.18	295.76	295.66	295.06	295.87	294.75	294.47	295.16	295.77	295.74	294.34	295.62	294.65	296.4	294.04	295.76	294.83	294.65	294.53	294.34	295.01	294.88	294.01	295.02	293.63	295.92	294.79	295.01	294.93	296.07	294.45	295.7	294.56	294.75	295.69	294.38	296.31	294.39	296.53	295.41
314.82	314.01	314.3	313.69	313.44	313.41	313.69	313.5	315.36	312.77	313.19	312.74	314.94	313.15	313.32	314.11	314.12	314.4	314.68	313.53	314.75	314.21	314.01	313.8	314.12	313.95	313.44	314.32	311.95	313.8	313.92	313.08	314.32	313.02	314.03	314.33	313.82	314.61	312.95	312.61	313.89	315.14	314.74	314.44	313.13	313.26	313.89	313	314.28	314.33
325	323.38	325.38	326.27	325.02	324.86	324.57	324.35	324.26	324.75	324.01	324.63	324.88	324.18	324.83	324.52	324.43	323.05	323.32	324.27	325.15	323.76	323.96	324.51	326.24	324.68	323.84	323	323.1	325.83	324.56	323.85	324	324.93	325.34	325.69	323.67	324.81	325.29	325.53	324.83	325.08	325.42	324.8	325.49	325.4	324.14	325.78	325.06	324.47
314.94	316.68	317.77	315.71	317.33	314.48	315.92	316.29	316.3	315.92	316.51	315.3	316.63	314.79	316.06	315.68	315.54	316.55	315.54	316.63	316.02	315.83	315.6	314.97	315.04	315.4	315.31	316.14	314.53	316.67	316.34	315.62	315.63	316.69	316.58	316.55	315.57	315.45	314.64	314.76	315.3	315.56	317.34	316.47	315.08	315.62	315.72	316.84	315.44	315.54
300.26	301.74	301.36	300.76	301.27	301.18	300.91	301.87	300.96	300.45	300.15	301.6	301.55	300.74	301.45	301.29	301.83	302.77	300.65	301.78	300.98	300.97	301.11	301.66	302.34	301.26	302.13	301.72	300.54	300.95	300.61	299.88	301.96	301.1	301.41	300.22	300.21	301.57	300.12	301.91	300.82	300.99	300.58	300.01	299.92	301.33	300.52	299.67	300.2	300.82
327.7	327.81	327.53	327.15	328.78	328.43	328.05	327.96	326.71	326.81	327.78	327.38	327.74	327.67	328.17	328.72	328.87	328.91	327.23	328.4	327.92	327.69	327.79	327.33	328.47	328.31	327.27	326.94	328.74	328.06	327.5	328.49	327.5	327.91	326.93	328.73	327.35	327.85	328.32	326.71	328.69	327.85	329.08	328.08	328.67	327.85	328.94	328.05	327.63	328.8
313.7	314.58	313.82	313.68	314.46	312.25	312.97	314.18	313.61	313.17	312.25	312.61	313.66	312.54	312.56	312.74	311.84	313.47	313.58	314.22	312.52	312.65	314.27	312.72	312.82	312.33	313.99	314.4	314.09	313.75	313.56	313.1	312.98	313.58	313.12	313.93	313.35	312.52	313.8	313.54	312.98	314.05	313.06	313.84	311.86	313.64	312.05	313.58	314.23	312.8
312.36	312.57	313.34	312.7	313.44	313.09	314.02	313.36	312.48	312.73	313.08	312.85	313.14	313.67	311.38	313.1	312.51	312.24	312.5	313.26	312.15	313.07	313.23	314.24	312.85	314.05	312.05	313.15	313.18	311.96	313.16	313.66	312.46	312.01	313.48	312.41	313.96	312.66	311.6	313.46	313.32	312.79	313.8	312.26	313.5	313.71	313.52	313.97	313.21	312.75
329.07	329.04	328.79	328.79	327.89	328.94	327.89	327.81	328.57	328.79	328.67	329.04	329.25	330.36	326.94	328.12	329.92	327.78	328.56	328.39	328.26	328.2	329.32	328.66	329.33	328.97	328.4	328.48	329.29	328.41	329.83	328.14	329.05	328.9	327.33	328.38	328.87	327.78	328.83	328.98	328.25	329.14	330.08	328.11	329.34	328.91	329.92	330.19	328.81	329.33
295.51	295.92	297.39	296.3	296.78	296.98	296.15	296.07	296.95	296.79	296.55	296.34	297.99	297.89	296.96	296.55	295.56	296.46	295.46	297.7	298.41	296.96	294.83	297.85	296.71	297.51	296.55	296.29	295.9	296.19	296.71	296.03	297.08	295.99	296.95	296.04	297.38	295.73	297.93	296.63	295.92	296.93	296.91	296.85	296.06	297.27	296.58	296.19	297.37	297.51
315.28	316.05	315.59	314.78	314.99	314.82	315.44	316.23	315.19	314.69	314.83	315.23	316.52	315.37	315.28	315.58	315.15	314.18	313.31	315.87	315.21	314.54	315.19	314.54	314.26	316.22	314.08	314.47	315.73	314.98	315.16	314.71	314.58	312.93	315.28	315.28	314.74	314.25	315.5	314.77	315.61	315.24	315.55	315.55	314.92	314.47	316.49	316.11	315	314.48
309.08	308.9	308.96	308.27	309.55	308.65	308.95	308.93	308.78	308.95	308.85	307.18	308.09	308.21	308.16	308.42	309.49	308.22	307.8	309.41	308.78	308.8	308.54	309.04	309.96	310.34	309.86	309.59	307.85	308.61	308.62	308.68	309.36	308.2	308.6	309.1	310.47	309.58	307.03	308.86	307.99	307.69	309.32	308.36	310.01	309.51	308.96	309.34	308.9	308.95
310.75	311.67	311.55	311.54	310.32	311.05	311.64	309.47	311.55	311.1	310.67	310.98	310.58	309.96	310.61	310.55	310.74	310.94	311.5	311.22	310.57	310.66	310.34	310.91	311.49	309.07	310.44	311.42	310.15	309.36	311.14	310.93	310.81	311.91	311.06	311	311.41	312.25	312.75	311.43	310.87	310.04	311.65	310.95	309.51	309.23	311.04	311.39	310.15	310.72
306.43	306.95	306.33	306.31	307.51	307.1	305.99	306.26	305.67	304.75	306.33	304.77	305.55	306.27	305.38	306.44	306.31	306.12	305.42	305.53	304.4	306.43	305.08	304.96	305.2	305.58	305.72	306.31	306.42	306.31	306.09	306.84	306.33	304.89	305.52	305.56	306.23	306.84	306.3	306.62	305.96	306.29	306.47	305.06	305.1	306.06	306.6	306.4	304.02	306.43
315.76	314.71	316	315.7	315.26	316.9	316.34	316.04	316.51	316.15	315.61	315.04	316.72	317.45	314.88	316.31	316.45	316.47	315.59	317	315.85	317.15	314.95	315.88	315.52	316.86	314.58	315.27	315.83	315.31	315.51	315.09	316.5	315.75	316.42	316.07	315.92	315.79	316.78	315.85	315.49	316.47	315.97	315.92	315.61	314.88	316.73	315.89	314.27	316.31
304.48	302.82	303.67	303.9	302.3	303.7	304.03	304.43	303.77	303.47	303.66	302.93	304.22	304.04	302.15	303.65	305.19	303.5	303.89	304.29	302.44	302.48	301.5	303.63	302.52	303.61	303.06	304.28	303.47	303.99	303.61	304.07	304.44	303.66	303.95	303.77	303.06	303.06	301.79	303.73	302.46	303.48	304.54	302.09	304.13	304.26	303.25	304.23	303.29	303.33
305.59	305.31	305.23	306.48	306.07	306.81	305.18	305.85	307.24	307.61	306.88	305.68	305.91	305.37	305.68	306.53	306.62	305.42	305.82	306.34	306.48	306.29	305.63	306.25	305.44	306.94	305.15	306.44	305.34	306.38	305.5	306.22	306.46	306.94	306.91	305.17	305.44	306.67	307.06	306.82	304.07	305.67	306.48	305.51	305.5	306.17	306.55	305.52	305.99	305.66
315.61	314.04	314.06	314.63	314.61	315.14	314.99	314.2	314.26	315.68	315.75	314.75	315	314.96	314.32	314.85	314.24	314.9	314.36	315.29	314.41	315.99	315.09	316.21	314.29	314.99	315.48	315.02	315.42	314.52	315.41	313.21	314.68	314.08	314.49	314.84	314.49	315.39	316.14	315.27	314.17	314.23	314.11	315.78	314.28	314.67	314.8	315.6	313.76	314.55
313.85	313.65	314.42	312.33	314.48	313.66	313.23	313.88	313.29	314.14	313.49	313.76	312.89	314.04	314.86	313.91	314.65	314.3	313.28	313.59	313.83	312.33	312.44	313.32	313.88	313.79	314.93	314.29	313.18	314.74	313.67	312.82	313.8	314.9	313.65	313.34	314.03	313.89	313.56	312.27	312.55	313.76	313.79	313.21	314.99	312.88	314.47	313.71	313.65	313.03
312.51	314.01	312.67	314.15	312.96	312.52	314.04	313.13	314.04	311.98	312.3	311.77	313.3	313.12	312.29	312.69	312.8	313.21	313.5	312.72	313.4	312.82	312.88	313.42	313.75	312.45	313.46	313.13	313.16	313.61	313.65	313.47	312.97	314.02	313.17	314.34	314.53	313.2	313.36	313.44	313.5	312.64	313.77	313.08	313.36	312.52	313.78	313.22	314.87	313.6
312.75	311.95	311.45	312.3	312.13	312.19	312.47	311.39	311.76	312.33	313.06	312.88	311.83	312.94	313.09	312.02	312.55	312.23	311.48	312.3	312.12	312.53	311.6	311.34	312.09	311.96	313.39	312.03	312.75	313.17	312.65	311.43	313.33	313.12	311.56	312.09	312.43	311.34	310.7	311.29	312.02	311.11	312.62	312.2	312.17	311.66	313.37	312.62	313.34	313.32
300.7	301.42	300.65	301.39	300.65	301.03	300.62	300.64	299.54	300.52	302.14	300.42	302.2	301.24	300.7	301.96	300.42	300.81	300.98	302.65	301.03	300.92	300.27	299.29	301.34	299.84	301.19	301.33	300.56	300.69	300.9	301.47	301.64	302.39	301.33	299.2	301.44	300.9	301.94	300.78	301.66	300.7	301.32	301.15	300.83	301.67	301.19	302.3	301.48	302.33
306.43	306.95	307.42	306.8	306.57	306.75	307.05	306.37	307.08	308.37	307.72	307.28	306.73	305.42	305.68	306.22	306.25	305.58	306.12	307.07	305.66	305.57	306.07	306.28	306	306.7	306.12	306.66	306.3	307.23	306.21	306.25	305.66	306.09	306.84	306.89	307.08	306.79	306.13	306.75	306.82	307.52	307.73	306.32	306.37	306.81	306.06	306.99	307.16	305.57
301.06	303.73	301.99	302.24	302.32	302.37	301.86	301.89	301.88	303.62	302.04	302.32	302.73	301.49	301.62	300.69	303.21	302.26	301.97	302.47	302.1	301.95	303.11	302.06	302.7	302.17	301.97	301.61	301.84	301.57	301.74	301.88	303.01	302.03	302.27	303.44	303.91	302.68	302.61	301.78	302.43	302.82	302.69	301.03	303.13	301.94	303.21	302.62	303.4	303.55
304.52	302.25	303.58	302.16	304.86	302.74	304.33	302.33	303.79	303.56	303.48	302.07	303.48	303.47	304.38	303.94	303.5	302.45	303.4	302.2	302.54	303.77	303.08	303.96	304.01	303.26	303.57	302.89	302.93	302.26	302.78	302.81	303.91	303.16	303.03	303.28	304.21	303.03	303.16	302.88	303.76	303.3	303.01	303.57	304.06	302.98	303.38	304.35	303.81	303.95
306.55	306.54	305.58	305.84	304.99	305.76	305.81	306.17	306.14	304.57	305.55	305.86	306.19	306.82	305.82	305.82	305.08	306.54	307.07	304.46	306.05	305.95	305.2	305.05	307	304.64	306.51	305.88	306.6	304.57	306	305.96	304.22	305.4	305.87	305.57	306.46	305.18	305.77	305.61	303.18	305.43	305.57	306	305.79	304.84	305.05	305.53	305.78	305.78
312.78	314.17	313.11	315.05	314.83	314.39	313.47	313.49	312.89	313.59	313.88	313.76	313.13	313.68	313.63	313.54	314.48	314.54	314.94	313.02	313.1	313.11	314.38	314.57	314.41	313.5	312.77	314.06	314.21	313.62	313.43	312.98	314.23	313.36	314.18	313.78	314.4	313.44	312.7	313.46	315.24	313.63	315.02	314.51	313.71	313.82	313.22	313.36	313.37	312.95
304.17	304.39	303.84	305.58	304.67	304.5	305.25	305.28	303.82	304.75	305.76	303.09	303.96	304.94	305.2	303.37	304.91	305.2	304.67	304.37	304.23	304.41	304.73	305.26	304.58	305.05	302.04	305.87	303.76	305.07	303.96	304.78	304.83	304.85	304.88	304.96	304.58	304.62	304.59	305.32	304.81	304.83	304.21	304.5	305.31	304.04	304.18	304.79	305.04	304.46
294.73	293.99	294.59	295.01	295.3	295.42	295.95	295.74	294.02	294.6	295.34	294.59	295.29	294.9	294.17	293.98	294.95	294.96	295.59	295.41	295.63	294.59	295.1	295.84	295.34	294.51	295.22	295.96	294.61	295.37	295.01	295.26	294.58	295.49	295.32	295.48	295.35	295.35	293.43	296.84	296.12	294.44	295.13	294.63	294.52	294.07	296.12	294.62	295.66	295.27
313.39	314.48	313.66	312.14	313.21	312.63	314.16	314.26	313.48	314	314.51	313.85	314.47	314.83	313.86	313.36	312.56	312.65	314.04	313.3	313.71	313.45	314.47	314.2	313.71	314.15	313.67	313.58	315.43	312	314.29	313.45	314.93	315.25	314.75	315.36	313.48	312.88	313.3	314.2	314.51	314.78	313.84	314.26	312.29	312.89	313.54	314.56	312.71	314.33
293.82	293.71	294.94	294.65	294.68	295.22	295.2	293.99	295.52	295.94	296.39	295.66	295.53	294.42	295.17	296.04	294.85	295.07	295.57	295.24	294.48	294.4	295.48	295.82	295.78	295.84	295.1	294.54	295.15	295.13	294.27	295.08	295.54	295.05	294.99	295.13	295.23	295.09	295.36	293.58	295.16	295.11	294.65	292.79	294.86	295.04	295.31	294.63	294.76	295.32
304.57	304.18	304.66	304.21	304.78	304.28	304.88	304.56	304.25	302.78	304.43	304.52	304.08	304.05	302.81	305.53	304.73	304.25	303.1	303.45	304.1	304.04	303.56	303.88	305.42	303.67	304.91	305.18	303.96	304.9	303.47	305.33	304.66	304.54	305.14	304.77	304.43	304.34	305.35	304.11	304.28	304.67	304	304.88	304.41	303.81	303.06	303.45	303.8	304.94
296.02	294.86	296.15	294.95	293.89	295.03	296.81	295.04	295.29	295.43	296.55	295.59	294.87	295.41	296.3	294.21	295.89	295.96	293.97	295.83	294.09	295.43	295.94	295.14	296.43	294.41	294.93	295.21	295.47	296.36	295.94	295.13	296.63	295.62	295.62	294.9	294.05	294.19	294.72	293.73	294.78	294.82	296.23	295.18	295	294.69	294.15	295.51	294.68	294.19
295.11	294.55	295.18	295.39	295.58	294.94	294.96	294.83	295.35	293.63	294.85	295.5	295	295.26	294	293.84	295.33	293.89	294.51	294.91	294.35	295.15	294.8	296.07	295.17	295.07	294.38	294.18	295.34	294.49	294.51	294.42	294.89	295.16	295.1	294.84	295.38	295.56	295.69	295.14	294.9	295.3	294.98	295.87	295.14	295.53	294.4	295.74	295.67	294.53
328.77	328.42	329.16	328.2	328.51	327.96	327.49	328.69	328.7	328.54	330.03	328.9	328.11	328.85	328.79	328.23	328.07	328.89	328.69	328.23	328.41	327.62	328.16	328.49	329.18	328.43	328.17	327.69	328.55	328.72	328.94	328.95	328.15	328.9	328.37	328.75	328.93	328.9	329.56	327.64	327.35	329.05	328.85	328.75	328.12	329.14	328.3	328.59	329.32	327.47
295.51	293.55	294.71	294.16	294.18	294.02	294.41	293.01	293.35	295.08	293.62	291.99	292.38	293.91	293.96	293.44	293.92	294.82	295.67	294.55	293.06	293.93	293.27	293.82	293.33	294.34	294.29	293.74	293.97	293.91	293.42	292.92	292.31	294.73	293.77	294.92	293.73	293.4	294.08	293.03	293.51	294.1	293.62	293.74	293.58	293.21	293.7	293.01	294.76	294.11
305.29	304.99	304.41	303.18	305.11	304.75	303.61	304.5	303.36	304.7	303.46	304.9	305.16	304.03	303.84	304	304.6	304.3	304.15	305.35	304.72	304.06	303.83	302.93	304.79	305.35	305.15	304.54	305.22	304.56	304.46	303.8	304.23	304.43	305.25	304.23	306.03	304.11	303.3	304.28	304.93	305.17	305.67	305.25	303.53	303.04	304.43	304.13	304.97	305.46
301.01	299.99	300.72	299.56	299.99	300.35	300.61	300.81	301.29	301.58	300.6	302.15	300.49	301.23	302.63	300.95	301.13	301.66	301.05	299.94	300.48	300.18	301.41	300.54	301.45	299.47	301.19	302.72	302.22	300.02	301.07	301.71	300.86	300.76	300.71	301.12	299.96	301.01	301.11	300.01	300.88	301.38	302.13	301.4	301.06	300.73	301.86	300.29	300.1	300.23
307.02	307.31	306.57	306.28	305.49	306.65	306.92	307.22	306.14	306.36	305.88	307.13	305.99	304.79	306.14	305.79	306.51	307.2	306.84	306.46	305.63	305.66	306.51	306.39	306.24	305.65	306.31	305.18	306.46	306.36	306.08	306.02	306.36	304.94	305.29	305.81	305.86	306.35	306.06	306.11	306.34	305.94	306.49	306.41	306.26	305.8	306.31	306	306.52	305.18
317.46	319.12	318.55	318.1	318.12	318.47	318.12	317.56	316.66	318.66	318.21	319.07	318.29	316.48	317.67	317.8	318.36	317.62	317.59	320.42	318.99	317.7	317.96	317.78	318.61	317.05	318.78	319	319.37	319.1	319.08	317.14	317.91	318.98	317.33	318.2	317.94	318.4	318.13	317.21	317.86	317.64	318	318.47	318.32	318	318.38	318.25	318.97	318.1
304.29	303.39	303.82	304.13	303.67	302.59	303.99	304.71	304.02	302.68	304.8	303.78	303.16	303.6	304.95	303.82	305.14	304.51	304.65	303.87	303.37	302.85	304.16	304.34	302.11	303.63	302.86	303	304.01	303.46	303.68	303.67	303.31	305.25	303.92	304.71	303.72	303.22	303.68	302.56	304.21	303.77	303.73	303.74	303.27	303.03	304.32	303.12	303.52	303.02
299.88	300.57	301.02	301.39	300.23	300.76	300.66	300.1	300.21	300.7	300.02	299.56	300.13	300.97	300.07	300.34	300.64	299.41	299.5	300.94	299.25	300.1	299.56	300.58	300.14	300.22	298.47	299.87	300.57	300.4	299.05	300.07	300.31	300.53	300.45	300.4	300.26	300.16	300.72	299.67	300.11	299.45	300.01	299.94	300.47	300.37	299.47	301.06	299.86	298.69
303.99	302.1	302.44	302.95	303.19	304.25	302.65	304.22	302.85	304.23	303.11	302.9	302.55	302.59	302.26	303.81	302.24	303.32	303.87	303.48	302.2	302.71	303.3	303.13	302.53	302.49	303.38	301.91	303.52	303.56	302.88	301.72	302.9	302.4	303.6	303.73	303.73	302.76	302.81	302.3	303.02	302.03	303.24	301.57	303.06	303.73	303.05	302.34	303.86	303.43
317.49	317.7	316.28	316.4	315.69	315.24	316.24	315.25	315.58	314.94	316.34	316.81	315.41	317.04	314.86	314.97	316.38	317.76	315.44	315.92	315.89	315.07	314.47	316.99	315.55	315.57	316.7	316.39	317.18	315.59	316.96	315.37	316.22	315.66	314.48	314.87	315.91	313.94	315.14	316.69	316.5	316.55	316.52	316.87	316.32	315.5	316.43	315.09	316.51	316.65
305.99	306.56	305.69	307.02	306.43	307.17	307.23	307.87	306.28	306.44	306.54	306.79	307.49	305.76	306.56	306.55	306.43	305.85	307.58	306.39	306.57	306.85	306.68	306.99	306.24	306.64	306.8	307.37	306.84	307.68	306.28	307.93	306.24	306.94	307.19	307.44	305.65	305.57	306.01	305.28	306.9	307.45	307.07	307.56	305.58	305.98	307.93	306.69	305.97	306.07
315.98	315.29	313.94	315.05	316.97	316.6	316	315.23	314.9	316.51	315.04	315.55	315.21	315.62	316.16	314.88	315.09	315.39	316.53	316.39	315.63	315.16	315	316.06	315.78	315.68	315.35	316.2	316.65	314.57	315.84	315.86	316.1	315.26	316.11	315.85	315.28	315.13	316.42	316.13	315.53	316.1	316.3	316.07	316.05	316.71	315.82	316.22	315.69	315.95
313.49	314.69	314.78	315.22	314.65	314.68	314.66	314.53	313.61	315	314.96	314.15	314.95	313.86	314.05	313.63	314.28	314.19	315.11	314.37	314.56	313.25	314.28	314.3	314.17	312.79	313.52	313.95	314.31	313.8	312.86	314.45	313.93	314.88	312.94	315.34	314.03	314.3	315.22	314.12	315.02	314.06	312.82	314.3	313.86	314.01	312.47	313.15	313.61	314.88
320.05	319.79	318.95	320.86	319.98	318.75	319.11	319.55	319.37	319.02	320.61	318.87	318.79	320.15	319.48	318.68	319.33	318.19	320.42	318.73	318.92	319.9	319.41	319.67	319.19	319.77	319.66	319.23	319.82	318.82	319.24	319.46	318.44	318.46	318.79	318.19	318.38	318.98	319.17	319.46	319.71	319.77	318.87	320.57	318.64	318.94	319.66	319.97	318.01	318.51
309.55	310.2	309.93	309.6	308.74	310.12	310.55	309.66	311.08	309.93	308.99	309.71	310.41	310.49	308.76	309.34	309.43	308.93	309.04	309.92	310.79	309.15	310.5	310.14	309.44	311.65	309.06	308.89	309.67	308.5	310.45	310.2	309.27	311.08	310.44	309.49	310.45	310.28	309.93	309.82	310.65	311.03	309.09	310.09	308.89	309.19	309.99	310.75	310.93	308.94
316.63	318.05	317.62	316.17	317.11	316.91	317.87	316.9	317.99	316.23	317.78	316.62	316.96	317.99	317.16	317.1	317.24	316.69	317.26	317.86	317.12	316.12	317.6	317.43	317.53	316.04	318.27	316.35	317.17	316.96	317.7	317.06	315.92	317.71	316.65	317.69	315.47	316.82	317.63	318.15	317.02	318.17	317.4	317.3	316.35	318.1	318.04	317.85	317.64	316.54
326.44	325.05	326.21	325.02	324.19	325.39	326.26	326.38	324.37	324.6	326.45	324.29	326.38	324.86	324.83	326.02	324.16	325	326.01	324.6	325.05	325.04	325.86	325.34	325.84	325.47	326.17	326.43	325.03	326.18	325.77	325.47	323.87	324.15	325.44	326.32	325.85	323.62	325.44	325.41	325.41	325.11	324.18	324.96	324.48	325.88	324.88	326.1	326.3	324.45
302.55	302.9	302.3	302.23	302.58	302.33	302.44	302.44	300.73	302.66	301.64	302.55	302.08	302.43	302.38	302.56	302.4	302.34	301.79	303.01	301.34	301.21	302.4	302.15	302.11	301.78	302.42	301.93	303.62	301.95	302.12	302.57	302.77	302.05	302.16	302.08	301.95	303.28	301.95	302.45	302.62	301.92	301.46	304.08	302.56	301.96	303.2	301.57	302.33	301.13
325.1	326.1	326.33	324.97	325.09	324.64	326.18	325.51	324.6	325.78	325.31	324.58	325.14	324.89	323.41	326.14	324.51	325.43	324.9	325.43	323.17	324.72	325.71	326.55	326.48	325.15	324.59	327.43	323.81	326.59	325.13	325.92	323.78	324.97	323.7	325.4	326.67	325	326.33	326.18	324.59	325.8	325.52	326.02	324.13	324.88	325.24	325.11	325.7	325.84
303.24	303.27	303.63	303.89	302.43	302.65	303.28	302.91	305.42	302.68	303.09	302.91	302.96	303.47	304.07	303.33	302.93	303.12	303.97	302.15	304.14	304.44	303.71	303.68	304.49	303.25	303.22	303.4	303.44	303.25	303.56	303.71	304.16	302.93	304.26	304.01	304.1	302.99	304.25	302.73	303.7	303.6	303.83	302.14	303.06	301.76	302.78	303.22	303.95	302.74
311.93	312.07	314.3	313.32	312.62	312.31	311.82	312.87	312.16	312.65	312.05	314.64	312.24	313.68	313.37	313.08	312.81	312.33	313.17	312.35	312.22	312.76	312.78	313.11	312.61	312.45	312.43	312.08	313.01	312.94	311.89	311.71	313.2	313.63	312.53	312.77	313.25	313.6	313.34	312.15	311.98	313.03	311.87	313.83	312.55	313.02	313.21	313.15	312.34	313.23
312.92	314.39	312.74	313.72	312.05	313.16	312.11	310.91	312.67	312.49	312	312.59	310.97	312.52	311.34	312.98	313.53	311.94	312.59	313.06	313.07	313.23	313.79	313.63	312.3	311.9	311.74	313.19	312.66	311.7	313.55	312.33	312.41	310.11	312.62	312.79	311.8	312.49	312.56	312.33	312.82	312.02	312.86	312.45	311.69	312.72	312.89	312.82	311.2	313.36
314.39	314.64	313.34	313.21	313.83	313.9	312.92	313.34	313.69	314.57	313.38	314.75	315.46	313.97	315.55	314.28	315	314.68	313.8	314.12	314.05	314.23	314.57	314.31	314.13	314.56	314.94	314.86	313.77	314.28	313.18	314.9	312.75	313.58	313.79	314.49	313.22	313.84	315.26	313.11	313.69	313.66	313.09	314.15	313.49	313.72	314.12	313.12	314.14	313.45
303.91	303.74	305.94	304.67	304.88	306.24	305.78	306.08	304.75	305.76	303.05	305.45	305.36	304.96	305.6	305.2	303.75	304.39	304.47	304.88	303.42	304.98	305.63	304.65	304.65	306.38	304.24	304.55	303.99	304.5	305.71	304.35	303.8	305.03	305	304.87	304.69	304.23	304.1	304.75	304.9	304.2	305.83	304.76	304.62	305.98	304.62	304.81	305.22	305.4
301.64	301.27	302.24	301.78	299.9	300.1	300.17	301.17	301.54	301.63	300.84	302.07	300.84	300.17	300.3	301.08	300.87	302.3	301.26	300.55	300.92	299.7	301.58	301.02	300.91	301.71	301.25	300.52	302.46	301.01	301.92	302.18	301.72	300.74	302.48	300.5	300.19	300.44	301.75	301.29	300.34	300.76	301.26	301.17	299.72	301.81	302.33	300.55	300.94	302.09
294.35	293.03	294.05	293.22	294.27	294.24	295.27	295.47	293.91	295.51	292.98	293.59	293.88	295.05	293.16	292.8	294.08	293.72	293.9	293.3	292.63	294	294.12	293.59	293.96	295.08	293.31	294.21	293.76	294.72	293.74	293.83	294.08	293.56	293.67	294	292.94	293.24	293.31	294.62	294.09	294.07	294.28	295.21	293.68	294.09	293.25	294.75	293.88	293.87
318.92	317.31	318.28	317.93	317.7	318.74	319.35	317.77	318.44	319.07	317.53	317.36	317.87	320.57	318.69	317.59	317.66	318.26	317.52	317.5	319.32	319.2	317.71	318.17	318.56	318.22	317.93	318.57	318.16	318.79	318.51	318.25	318.4	318.85	317.83	318.93	318.78	318.51	319.65	318.52	318.87	319.54	318.45	317.67	318.71	317.83	317.4	317.68	318.63	318.26
328.2	328.16	328.03	328.5	328.88	328.1	328.83	327.48	329.34	328.14	327.19	327.15	327.98	329.57	328.87	327.36	328.89	327.97	327.56	328.54	329.73	328.7	328.6	327.29	329.33	328.93	328.25	328.09	328.81	328.16	327.71	328.62	328.92	327.35	328.92	327.96	328.74	328.12	329.47	328.89	327.65	329.12	328.15	328.07	327.82	328.3	328.2	330.8	328.92	329.09
307.13	307.15	308.07	306.37	306.02	305.7	306.72	306.83	307.46	307.77	306.09	307.12	306.3	307.71	306.71	308.04	306.22	307.81	307.13	306.55	306.96	308.12	306.55	305.93	307.12	306.03	307.03	307.79	307.55	308.35	307.54	307.03	307.05	308.42	306.78	306.87	305.78	307.62	308.13	307.76	306.88	308.28	306.61	306.73	306.66	307.43	306.56	308.22	307.06	307.9
318.19	317.75	318.52	316.98	318.1	317.63	318.53	318.55	317.08	317.94	318.27	319.09	317.52	317.48	317.77	318.38	318.27	318.46	317.61	316.51	318.74	317.74	318.41	319.32	319.78	318.3	319.09	317.87	318.53	319.68	317.55	317.55	318.84	317.84	317.93	317.62	318.05	318.2	318.33	319.34	317.72	319.02	318.71	318.4	319.04	317.81	317.7	318.95	317.36	317.83
302.62	303.85	302.18	303.62	302.85	302.92	302.44	302.96	302.36	303.28	303.46	302.57	302.7	304.37	302.54	304.88	303.18	303.71	303.35	303.28	303.32	302.76	301.71	302.59	303.67	301.8	302.67	303.71	303.96	304.28	302.62	302.28	303.06	302	304.17	303.09	301.58	302.39	302.03	303.12	302.11	302.37	304.17	303.24	303.58	303.54	303.42	302.66	302.44	303.85
314.83	314.92	316.98	316.05	315.25	315.98	314.66	314.34	314.47	314.22	314.6	315.79	314.37	314.85	315.23	315.15	315.52	315.57	313.82	315.59	315.33	315.23	315.51	313.74	316.18	315.35	314.94	313.6	314.6	313.81	315.32	314.38	317.04	313.55	313.95	315.53	315.11	315.71	314.79	314.15	312.9	315.34	314.53	314.87	314.14	315.78	313.07	313.89	314.45	314.91
310.23	310.48	309.25	308.87	310.94	310.23	308.23	308.97	311.23	310.94	310.28	309.41	309.71	307.92	310.15	308.74	309.01	309.78	309.52	308.33	310.91	309.55	310.05	310.08	309.91	310.61	310.64	309.74	310.11	309.72	309.42	310.15	310.3	307.97	311.89	310.41	309.59	311.58	309.04	309.04	309.41	309.19	309.91	309.14	310.04	309.12	308.24	310.93	309.56	309.52
304.12	303.28	302.07	302.92	303.87	303.65	303.47	302.76	302.16	302.8	302.95	302.89	301.69	303.17	303.96	303.54	303.97	304.26	302.87	302.99	302.77	302.8	302.72	303.48	303.47	302.54	304.37	302.31	303.14	303.4	303.23	302.69	303.6	304.22	303.83	303.4	304.34	304.11	301.87	303.1	304.53	303.99	302.54	304.09	303.93	302.8	303.65	302.97	304.38	303.83
306.53	306.29	305.44	307.28	306.79	306.62	306.56	306.1	307.34	306.56	307.71	305.64	306.05	307.05	305.66	306.33	306.58	306.85	306.44	305.5	306.45	305.78	306.74	305.83	305.72	306.22	305.97	306.01	307.36	306.1	305.65	306.53	306.09	306.16	306.89	307.81	306.96	308.05	304.69	307.7	305.55	306.36	305.92	307.52	306.03	307.81	306.48	306.33	306.87	305.55
302.48	303.78	301.99	303.13	303.7	302.16	302.85	302.63	303.55	304.31	303.31	302.92	303.67	303.47	302.77	302.51	303.42	303.2	303.27	302.28	303.17	303.59	302.77	303.23	302.65	302.94	303.7	302.25	302.71	302.62	303.14	302.26	303.13	302.23	303.32	303.34	303.63	302.71	303.31	301.82	303.1	302.65	302.64	302.23	303.65	302.3	302.68	302.98	302.83	304.06
315.34	315.91	315.95	316.63	316.01	316.83	316.13	317.07	316.29	316.36	316.63	317.77	315.94	317.61	316.88	316.03	315.17	316.65	316.37	315.14	315.71	316.03	315.61	317	315.81	315.69	317	316.68	316.43	315.91	316.7	316.26	316.62	316.17	316.33	316.57	316.61	316.82	316.78	316.66	315.89	317.04	317.09	317.97	316.51	315.17	316.5	317.16	316.99	316.79
313.14	312.78	312.77	312.77	312.34	313.04	314.19	311.87	313.19	312.95	311.86	311.92	313.97	312.78	312.68	313.04	312.64	313.32	313.45	313.07	313.28	312.24	312.17	312.79	313.12	313.54	313.96	312.25	314.15	313.21	313.29	313.7	311.9	313.14	313.07	312.74	313.77	314.48	314.19	313.47	312.7	312.19	311.55	314.44	312.3	313.82	312.8	312.19	313.35	311.32
304.01	302.92	303.23	302.78	304.17	303.59	304.82	302.57	302.91	304.14	303.25	303.65	303.76	303.87	303.27	303.44	303.3	304.68	303.96	303.66	303.4	304.13	303.21	303.28	303	304	303.85	302.9	302.86	303.2	303.68	303.76	303.03	302.63	303.34	301.96	304.6	303.28	303.47	304.85	303.05	304.55	304.76	303.76	303.88	303.92	302.44	302.58	303.12	303.09
318	317.52	316.85	317.96	317.99	318.06	318.76	318.09	318.47	318.31	317.7	318.89	318.04	317.31	318.9	318.43	319.48	318.68	318.92	319.11	317.81	318.06	318.57	318.1	317.79	317.82	318.32	317.72	317.81	317.4	316.08	320.26	319.74	317.88	318.5	318.51	317.31	319	318.14	318.26	316.98	317.45	318.32	318.74	317.99	317.84	317.62	317.57	317.93	318.31
313.4	312.62	312.67	312.47	312.82	312.79	312.74	312.9	312.59	313.61	311.87	313.94	312.52	313.14	313.57	312.4	313.04	311.11	312.04	311.64	312.82	312.86	311.88	313.4	313.91	312.27	311.73	311.88	313.88	313.42	312.56	313.42	312.42	312.99	313.04	312.47	311.82	311.32	312.79	313.55	313.61	312.65	314.14	312.85	312.81	312.8	312.72	311.15	314.12	312.36
312.69	312.44	312.27	311.28	311.84	311.86	312.3	313.03	313.07	314.36	312.1	312.35	313.04	311.8	312.98	311.76	312.06	312.28	314.22	311.57	312.8	311.56	313.01	312.36	312.35	312.31	312.26	311.8	313.44	314.67	313.84	312.8	313.04	312.37	313.49	312.75	312.44	313.05	313.56	312.25	312.78	311.84	313.15	311.99	313.62	313.29	313.06	312.94	311.73	312.97
304.48	306.06	306.25	306.38	304.56	306.06	304.71	304.62	304.47	305.5	305.21	305.86	305.25	305.23	305.18	305.72	305.08	304.56	305.19	306.21	304.99	304.52	305.94	304.8	304.6	305.73	305.65	305.28	304.65	304.31	304.83	304.57	305.33	305.25	305.63	304.56	306.27	304.99	304.29	305.73	304.94	304.69	304.69	305.15	304.51	306.28	306.14	304.62	305.28	305.31
303.91	302.92	303.02	303.69	303.28	303.79	302.26	302.87	303.56	302.32	302.31	304.02	304.25	303.71	304.33	303.22	302.63	302.79	303.45	303.82	303.19	303.68	303.23	303.47	304.19	303.73	303.72	302.46	303	302.99	303.1	302.89	303.94	302.98	304.15	303.22	304.39	303.37	304.34	304.98	303.82	302.68	303.25	303.73	303.44	303.68	303.3	303.1	304.19	302.51
312.97	313.05	312.97	313.46	313.65	312.57	313.07	313.71	313.23	312.39	314.33	312.85	312.57	313.19	311.99	311.26	313.29	315.06	313.01	314.96	313.2	313.66	312.73	313.92	313.03	315.12	314.39	312.9	313.92	312.42	311.64	313.58	312.64	313.35	314.17	313.51	312.4	314.18	312.1	312.01	313.1	313.4	314.1	313.6	312.56	311.81	312.25	313.98	312.18	312.65
328.7	329.3	327.31	327.79	327	326.23	328.07	328.22	328.57	328.2	328.86	327.17	328.17	327.25	327	328.14	327.85	328.1	327.75	327.05	327.25	328.04	327.88	328.48	327.82	326.88	326.25	327.67	326.55	328.46	328.63	326.15	327.82	328.86	328.67	327.05	328.36	326.76	328.12	327.79	327.16	327.81	327.81	327.75	327.95	326.6	329.27	328.27	329.89	327.09
311.36	310.45	309.69	310.57	312.41	311.81	311.06	310.66	312.01	310.72	310.26	310.74	310.35	311.03	310.35	310.65	312.01	311.44	310.59	311.11	310.9	311.57	308.8	311.74	310.43	310.02	311.71	310.54	310.8	310.97	311.31	311.03	312.52	310.49	311.58	310.9	310.97	311.69	311.38	310.15	309.45	310.03	309.99	311.09	311.02	309.6	311.39	312.28	311.06	310.19
318.05	317.57	318.24	318.34	317.62	317.53	318	318.21	318.02	317.84	317.87	318.09	318.07	317.99	319.04	318.04	318.77	318.62	317.75	318.46	317.93	317.89	319.2	317.43	319.5	318.03	319.09	319.08	318.19	317.69	317.8	318.12	317.32	317.82	317.85	319.37	317.3	318.58	318.93	318.28	318.45	317.86	319.32	317.45	317.96	317.63	318.12	318.13	319.43	320.3
302.68	302.43	302.95	302.28	302.34	302.97	302.32	302.17	302.95	301.86	302.74	302.34	300.76	302.95	302.53	302.48	303.87	302.13	303.65	302.6	302.84	301.39	300.76	302.65	301.4	301.19	302.44	303.16	302.19	302.8	302.03	301.89	302.65	303.06	302.93	302.63	303.37	302.81	302.63	301.83	302.42	301.49	302.65	302.07	302.42	302.19	303.16	302.12	302.81	301.19
313.86	314.89	314.56	313.83	315.34	314.69	312.73	313.42	314.57	313.7	315.08	313.89	313.06	313.82	313.08	314.55	314.05	314.08	314.23	314.05	314.12	313.85	315.09	312.93	314.65	315.29	313.49	315.27	312.38	314.98	314.95	313.62	314.21	313.37	314.22	313.25	314.36	314.39	315	314.96	313.27	314.01	314.54	313.86	314.51	312.33	315.18	314.3	315.34	313.42
317.12	317.91	318.56	316.1	316.7	318.68	317.34	316.53	316.5	317.16	316.19	317.01	317.23	318.48	316.84	316.66	317.42	315.34	316.91	317.21	317.1	315.98	315.44	316.95	317.52	317.21	317.03	316.49	318.06	317.72	317.31	316.79	316.39	317.25	316.42	316.48	317.45	318.44	315.82	318.64	317.65	317.65	316.62	317.94	317.91	317.3	317.49	317.04	317.51	317.34
315.49	313.49	315.14	313.72	314.33	313.96	314	314.71	314.54	314.12	315.44	315.34	314.67	316.34	315.43	314.49	314.39	315.68	314.44	316.05	313.91	315.14	314.82	315.51	315.33	314.11	315.69	314.63	314.66	315.68	314.74	314.66	316.46	315.04	313.99	313.94	313.62	315.08	315.07	314.48	315.02	315.2	315.33	314.18	315.99	314.8	314.04	314.94	313.86	314.39
313.26	312.76	313.43	312.85	312.9	312.96	313.4	314.36	312.26	313.76	312.19	313.5	314.03	312.56	312.73	312.21	313.3	312.3	313.08	311.34	312.96	312.46	313.18	312.62	313.79	313.38	313.03	312.5	312.69	313.09	312.67	313.54	312.47	312.15	313.13	312.79	313.19	313.18	312.63	313.25	313.8	314.42	313.83	314.15	312.02	313.78	313.55	314.77	313.59	312.88
303.48	302.41	303.08	303.85	304.06	302.58	303.51	304.56	304.06	302.99	303.42	304.76	302.75	303.35	302.46	304.11	302.18	304.11	302.88	302.79	303.32	304.12	303.58	304.07	304.11	303.63	301.94	303.3	303.97	303.79	304.05	303.23	303.32	302.28	302.46	303.43	304.92	303.39	302.31	303.71	302.7	304.66	304.01	302.96	303.91	303.34	302.9	303.44	303.25	304.05
313.4	313.07	312.83	313.11	313.62	312.7	312.04	312.09	313.21	312.06	311.9	312.79	311.94	312.33	312.97	313.37	312.11	312.46	313.56	313.46	313.04	313.01	311.5	312.56	311.94	313.25	312.39	312.07	313.18	313.24	313.94	313.03	313.02	313.31	311.97	312.37	313.27	312.44	312.21	312.29	313.8	312.5	313.39	313.39	313.29	312.89	314.01	313.38	312.71	313.08
309.39	310.74	310.42	309.91	311.34	310.74	311.86	310.88	310.62	311.33	311.67	309.71	310.95	311.8	310	312.01	309.17	310.87	310.7	310.51	310.45	311.23	310.92	310.33	311.68	310.89	311.38	311.36	310.77	309.82	311.03	311.02	309.88	309.98	310.1	312.23	312.14	310.4	310.25	310.58	311.06	309.61	311.97	310.71	311.81	310.5	310.53	310.32	310.89	310.52
293.89	294.99	294.41	294.06	293.52	294.5	294.3	293.94	294.98	292.69	294.88	293.93	293.95	294.2	294.55	293.5	293.93	293.1	295.06	294.14	295.21	294.96	293.91	294.32	294.21	294.56	294.04	295.07	294.12	293.68	295.13	293.88	294.59	294.05	294.52	293.97	294.77	294.12	293.44	294.5	293.35	293.87	295.66	293.94	294.25	294.29	294.07	293.67	294.38	294.32
302.78	303.48	303.9	304.06	304.12	302.58	303.54	302.97	303.21	303.07	302.57	302.81	303.63	304.02	302.9	302.71	304.43	303.22	302.94	303.01	303.2	303.36	303.71	303.06	302.72	303.13	303.59	304.11	304.64	303.62	303.81	303.98	304.63	304.79	302.46	303.19	303.98	302.93	303.57	303.03	301.91	304.61	303.52	304.1	304.94	303.59	303.56	302.96	303.63	303.89
303.34	303.5	302.12	303.59	304.14	303.44	303.18	302.51	302.39	303.95	302.18	303.27	303.56	302.74	303.33	303.06	303.99	304.26	303.59	303.85	303.29	305.1	303.85	303.36	302.44	303.84	303	304.27	303.4	304.63	303.27	303.86	303.76	302.77	301.75	302.27	303.96	303.38	302.64	302.28	303.48	302.48	302.99	303.42	302.6	303.33	303.94	302.19	303.12	303.22
315.68	319.37	319.03	316.81	317.7	316.57	318.55	316.26	316.77	317.52	316.44	317.03	317.54	316.7	315.93	317.55	316.29	317.07	316.85	317.05	316.7	317.02	318.96	317.07	317.86	317.96	317.53	317.27	316.79	316.29	316.65	316.96	317.13	316.67	317.6	317.78	317.6	317.29	316.98	318.07	315.99	315.97	316.87	318.52	316.57	317.91	316.93	317.8	318.36	316.63
311.97	310.59	310.2	311.66	310.51	309.79	311.43	310.41	310.48	311.88	310.9	310.75	309.74	310.64	311.23	311.73	309.66	310.38	311.06	311.91	312.14	310.92	310.9	311.08	310.74	311.13	311.27	310.51	311.02	310.97	311.34	311.33	311.95	309.93	311.64	311.49	310.68	311.22	311.99	311.09	310.33	311.49	310.12	310.22	311.35	311.08	310.65	309.72	311.34	310.56
296.06	295.04	294	295.3	294.22	294.87	294.82	294.52	295.46	295.5	294.75	294.32	294.46	294.41	296.15	295.35	295.45	293.69	295.43	294.86	294.55	294.21	295.44	295.43	294.8	294.41	294.54	295.35	295.33	294.65	294.82	296.82	294.87	296.04	293.83	294.82	293.78	294.02	293.67	294.16	294.92	294.3	296.4	294.94	295.64	293.97	295.47	294.04	295.01	296.59
327.6	328.18	329.14	327.48	328.15	327.4	327.89	327.56	327.65	327.9	327.58	328.33	329.23	328.04	326.69	328.24	328.02	327.79	327.85	328.35	329.09	327	328.22	328.15	328.58	327.96	326.09	328.7	328.58	328	328.06	327.37	328.23	328.26	327.48	327.45	326.88	327.9	327.13	326.61	328.39	328.19	328.45	327.97	327.12	329.32	328.09	327.99	328.56	328.05
326.8	326.94	328.66	328.64	326.87	326.06	327.45	327.11	325.97	326.03	326.42	327.41	326.39	326.18	327.34	326.4	326.3	327.17	327.36	328.07	326.26	325.72	327.42	327.43	326.53	326.94	326.74	326.86	326.45	326.98	327.86	327.26	327.59	326.58	326.34	326.87	327.5	327.84	327.03	326.69	326.7	327.21	327.52	326.86	326.1	327.18	326.18	328.08	327.13	327.68
317.58	316.55	316.73	317.38	316.03	317.18	315.86	317.71	317.06	316.48	316.63	317.6	317.03	317.49	317.39	317.06	317.41	316.82	317.08	316.26	316.34	316.41	315.79	316.99	315.66	314.71	317.28	315.37	316.7	315.91	318.29	316.32	317.04	316.67	316.32	315.82	316.58	315.64	316.45	317.85	315.97	315.83	316.93	318.03	317.52	316.91	316.71	315.75	317.62	316.98
299.47	299.39	299.15	300.65	299.79	300.4	298.43	300.71	300	299.29	301.97	299.28	300.13	298.73	300.58	300.48	300.43	299.56	300.19	301.51	300	300.03	300.22	299.58	300.2	300.17	299.82	301.39	300.15	300.11	299.47	300.2	299.54	299.07	299.6	299.59	299.79	301.48	299.51	299.92	300.43	300.47	299.53	299.15	299.46	299.57	299.18	299.21	300.03	300.99
327.77	328.37	327.37	328.51	329.35	328.18	327.3	329.27	328.08	328.62	327.86	327.25	331.03	327.49	328.97	328.82	328.72	328.69	328.78	328.78	328.41	329.78	328.67	329.01	328.48	328.45	328.55	328.17	328.58	328.32	328.22	327.93	328.32	328.84	328.23	328.73	326.74	328.33	328.65	328.94	329.37	328.43	329.14	329.97	329.15	327.77	329.39	328.85	329.26	329.89
303.05	302.76	302.9	303.07	302.28	303.53	302.49	301.98	303.41	303.07	301.68	303.03	303.27	302.07	302.21	301.91	303.21	304.34	302.72	303.18	302.94	302.95	302	303.04	303.03	302.97	301.86	301.75	303.53	302.34	303.69	303.83	302.62	303.37	303.83	303.03	304.06	302.89	302.98	302.04	302.87	303.54	302.58	301.78	301.63	302.2	302.93	304.71	302.17	302.85
318.18	316.07	317.6	316.87	315.69	316.5	315.93	317.32	316.31	317.32	316.88	317.17	316.16	317.03	316.79	317.62	317.52	316	317.27	318.39	317.73	318.08	317.15	317.07	317.03	317.35	316.31	317.48	316.79	317.52	316.68	316.68	317.58	316.37	316.7	317.12	316.76	317.53	317.73	317.84	315.6	318.27	316.89	317.48	317.95	317.3	317.69	316.23	317.72	316.71
301.13	301.32	301.4	301.14	301.38	300.49	300.71	301.32	301.04	301.1	301.77	300.47	300.51	301.95	300.51	301.45	300.11	301.86	300.96	302.26	300.6	301.8	300.08	302.34	301.63	302.88	301.83	301.68	302.62	301.31	301.56	299.73	301.99	300.43	299.72	300.96	300.71	301.42	301.02	302.35	301.49	300.4	300.76	300.65	300.7	301.19	302.15	301.81	301.24	302.44
314.57	314	314.86	315.42	313.3	314.58	313.97	313.59	313.84	314.32	312.84	313.63	314.4	313.56	314.17	314.26	313.54	314.14	314.07	312.58	314.01	315.39	314.8	313.85	314.69	314.33	313.6	313.8	314.38	313.07	314.47	312.72	314.73	313.95	314.74	314.48	313.51	313.83	314.09	314.08	313.68	314.09	314.01	313.79	313.9	314.11	314.74	313.97	314.34	315.32
318.79	318.7	319.41	319.06	318.73	318.39	318.83	318.74	318.5	317.82	319.12	319.02	318.47	318.37	317.76	319.38	319.01	319.21	319.85	317.86	318.33	319.27	317.76	317.91	318.12	318.26	318.6	317.99	318.55	318.59	317.82	319.01	317.51	319.02	318.99	317.94	319.79	318.67	319.54	318.44	318.41	318.11	318.29	319.6	319.36	319.16	318.08	317.84	318.71	317.76
303.73	303.75	304.38	303.06	303.95	303.84	303.7	304.01	302.54	302.98	303.05	304.64	304.44	303.63	301.85	302.1	302.47	303.35	303.48	303.92	302.86	302.72	304.04	303.42	303.26	302.9	303.12	303.68	304.13	303.6	303.69	303.23	304.14	302.4	303.68	302.97	302.97	303.26	301.36	303.85	303.36	302.95	303.43	302.74	304.95	304.94	303.2	303.84	304.12	301.83
307.54	306.66	306.85	306.09	306.54	306.44	306.18	305.63	306.62	307.01	305.53	307.66	307.59	307.06	306.43	306.49	307.27	307.48	305.88	305.74	305.22	305.54	306.41	306.68	306.94	306.69	306	306.71	305.79	305.64	307.14	306.27	307.8	306.01	306.58	307.05	307.43	305.49	308.17	305.4	306.13	306.84	306.15	307.1	307.53	305.97	306.79	307.18	307.37	306.2
324.88	325.18	325.18	326.37	325.45	323.82	324.15	327.22	324.42	325.63	323.04	326.68	324.86	325.28	325.28	325.36	326.7	325.85	324.18	326.11	325.82	325.27	325.07	325.98	325.74	326.86	325.18	324.7	325.24	325.79	326.27	324.95	325.04	324.59	326.02	325.81	324.81	325.62	323.92	325.26	325.23	324.58	323.45	324.2	324.6	324.66	324.87	325.45	326.4	325.29
296.29	295.44	297.38	297.18	297.39	297.62	297.74	297.6	297.5	296.11	296.52	296.65	296.15	295.59	296.21	296.75	298.48	295.62	296.15	296.46	296.65	296.94	297.71	295.76	296.43	298.28	297.25	296.41	296.59	295	296.73	297.25	296.93	297	296.35	298.09	296.2	295.99	296.95	295.31	296.34	297.67	296.8	297.7	295.84	296.92	297.4	297.65	297.15	297.12
300.09	301.74	298.79	299.48	300.52	299.83	299.75	300.35	300	299.96	299.08	298.74	300.58	299.9	300.82	300.81	299.32	299.98	300.88	300.2	298.9	300.41	300.97	299.8	298.74	300.4	298.63	299.58	299.52	301.12	301.1	299.61	299.46	300.71	300.1	299.85	299.55	301.47	301.44	299.96	301.3	299.34	300.18	298.75	298.88	299.73	301.11	299.43	300.33	298.44
303.19	303.18	302.18	302.84	302	302.68	303.83	301.27	302.91	303.14	303.5	303.53	303.22	303.34	303.39	302.74	303.38	302.83	303.84	303.39	301.4	303.71	302.62	302.53	303.51	301.89	302.15	302.5	303.28	302.37	301.87	302.76	301.99	303.42	303.16	303.74	302.87	303.72	303.52	302.77	304.19	303.5	303.02	302.83	302.9	303.42	302.78	302.89	302.91	302.67
311.24	311.24	311.1	312.08	312.63	312.43	311.99	311.99	312.97	313.87	311.65	312.57	311.6	312.5	312.01	311.75	312.41	311.15	312.37	311.8	311.66	313.48	313.25	312.01	311.87	312.83	311.78	313.32	312.43	311.43	311.89	313.16	311.53	313.79	312.9	311.3	312.35	312.02	311.93	311.78	312.37	311.43	312.05	312.8	312.5	311.82	312.94	312.3	312.57	314
316.85	317.9	318.04	317.09	316.54	316.91	317.64	318.28	317.29	317.29	316.75	317.96	316.59	316.97	317.14	317.52	316.86	315.45	317.34	318.29	316.55	318.3	316.77	316.9	316.25	316.65	315.54	317.09	317.69	318.48	317.37	317.45	315.39	316.84	316.81	319.07	317.09	316.73	317.51	317.19	317.14	316.79	318.25	316.94	317.45	317	317.33	317	316.58	317.05
311.55	312.66	311.5	314.05	310.94	312.38	313.17	311.72	311.99	312.88	313.11	312.84	312.79	310.56	312.36	312.02	311.29	311.81	311.41	311.9	311.16	311.43	313.34	311.37	312.41	312.79	311.36	312.12	312.23	312.96	312.86	311.9	312.24	311.97	313.17	312.36	311.93	311.64	311.89	311.46	314.61	311.76	311.37	312.4	312.24	312	311.86	312.64	311.88	311.69
312.26	312.5	314.04	313.61	313.38	312.74	313.66	313.04	313.18	313.62	314.19	313.28	312.96	313.05	313.81	313.34	313.13	314.57	313.32	312.17	312.09	313.61	312.77	313.95	313.78	313.1	312.24	314.34	313.31	313.6	312.45	313.3	312.6	314.84	313.33	313.47	312.35	314.04	314.39	313.1	311.75	314.41	313.99	312.34	312.83	314.36	313.05	312.94	313.21	312.19
310.57	311.19	310.36	310.11	311.13	311.15	311.45	312.26	310.77	310.1	310.48	310.29	311.74	311.42	311.12	310.73	311.07	311.89	311.03	310.2	310.64	311.16	311.44	310.77	311.72	311.73	311.14	310.82	312.01	311.76	311.05	310.28	311.25	311.78	311.19	311.26	312.04	310.76	310.32	311.26	310.85	310.19	309.95	310.31	310.35	311.11	311.32	310.02	311.52	310.57
326.27	325.08	326.53	326.21	325.58	326.67	326.08	324.7	325.43	325.03	325.13	325.54	325.13	325.7	324.73	325.07	324.58	325.84	324.74	324.89	325.35	325.82	325.27	325.88	325.63	325.35	325.21	325.2	324.28	324.14	326.59	324.89	324.79	324.73	325.14	324.84	326.2	325.02	325.56	324.67	325.18	325.63	325.75	325.6	325.25	325.79	324.89	324.87	324.8	325.25
310.96	310.96	310.59	309.93	310.42	310.09	310.28	310.96	309.68	310.92	312.02	310.59	310.19	311.27	310.85	311.56	310.16	309.33	309.88	310.9	310.32	310.4	311.04	310.18	310.98	311.43	310.62	310.62	310.37	311.01	310.17	309.5	311.06	310.09	311.61	311.99	310.08	311.58	310.08	310.91	310.95	309.75	311	310.95	310.6	310.79	310.93	312.18	309.9	311.78
326.51	324.05	325.5	325.56	324.51	324.21	324.91	324.83	325.64	325.05	325.23	324.63	324.94	324.99	325.18	325.6	324.25	325.44	326.27	326	325.74	324.9	325.99	324.39	325.06	326.11	326.09	325.1	325.56	324.84	325.14	324.58	325.79	325.47	325.53	324.78	324.76	324.16	323.99	324.31	326.22	325.5	325.38	325.78	325.59	325.15	324.59	325.5	325.1	325.5
314.32	314.93	314.69	313.81	315.46	314.74	314.3	314.6	316.2	315.06	313.56	314.99	315.88	314.09	314.12	314.89	313.62	314.51	314.31	315.78	315.49	315.12	313.82	314.14	315.92	314.69	314.44	314.34	313.94	314.19	314.26	314.92	314.83	314.42	313.38	315.29	314.44	315.18	315	314.23	315	315.8	315.2	313.26	313.81	315.16	314.66	314.4	315.04	315.55
306.19	306.51	305.87	305.65	307.58	305.83	305.21	306.03	307.16	305.73	305.82	307.33	306.82	304.85	306.41	307.06	306.63	305.48	305.57	305.89	305.22	306.42	306.57	305.93	306.09	305.95	306.34	306.72	306.66	307.11	306.85	305.9	305.47	307.57	306.83	305.08	304.23	306.99	306.98	305.51	306.63	306.24	305.64	306.66	306.54	306.17	306.2	306.05	305.59	306.32
318.31	317.38	317.41	317.35	317.2	316.73	316.84	316.87	316.85	317.12	316.66	317.06	317.24	316.2	317.5	316.98	316.74	318.14	317.35	317.84	317.58	317.37	317.56	317.55	316.56	318.51	316.54	315.98	318	316.4	317.72	317.57	317.25	317.1	317.84	317.99	317.23	317.42	317.24	317.01	317.84	318.67	316.92	317.03	317.31	317.18	316.36	316.93	317.66	316.12
325.82	324.98	323.76	326.85	325.99	325.77	326.07	325.17	325.07	325.1	325.74	325.12	326.13	325.18	325.56	324.73	324.67	326.21	326.15	324.94	325.19	326.15	325.46	326.57	325.09	325.13	323.8	325	324.88	325.85	325.18	324.6	325.58	325.28	325.98	324.51	326.45	325.91	325.52	325.71	325.74	325.48	325.48	324.91	326.18	325.54	325.45	325.86	325.13	326.47
310.49	310.66	310.54	310.27	311.46	310.62	309.5	308.93	311.1	312.1	310.06	310.35	310.08	310.52	310.2	310.74	310.72	311	310.15	308.99	311.39	311.12	310.02	311.26	310.17	309.84	310.03	310.5	310.96	308.27	310.33	311.03	309.59	310.53	310.27	310.87	309.25	310.66	310.46	311.59	310.07	310.28	310.32	310.64	311.64	310.37	311.25	309.18	309.59	310.38
310.65	311.45	312.07	312.67	310.91	310.3	311.26	310.89	308.6	310.68	310.82	312.16	310.45	309.8	311.21	309.86	311.4	311.46	311.42	310.89	310.89	309.16	310.93	310.49	310.46	310.39	310.8	311.68	310.24	310.77	310.84	312.33	310.28	310.57	310.24	311.03	311.12	309.92	310.27	311.23	311.09	310.71	311.21	310.04	311	311.02	311.14	310.56	310.99	310.58
295.27	293.78	295.89	295.43	294.93	294.93	294.43	294.93	294.84	295.17	296.1	295.09	294.56	293.03	294.24	293.89	295.2	293.8	295	294.69	295.31	295.69	294.6	296.43	294.49	293.86	294.56	295.3	295.07	294.69	294.63	295.19	295.15	296.3	293.67	294.74	294.7	294.36	295.51	296.26	296.37	294.96	294.36	295.36	295.34	294.22	294.55	294.3	294.56	295.35
302.23	301.77	303.76	302.03	301.75	304.13	302.58	303.46	303.66	303.7	302.91	302.37	301.64	302.23	303.22	303.36	302.54	302.66	302.32	303.31	302.28	303.16	302.84	302.27	303.27	303.16	303.68	303.06	302.91	302.94	303.13	303.37	302.42	302.67	302.07	302.16	301.89	302.66	302.94	302.65	303.46	302.61	302.78	303.61	301.96	302.58	302.35	303.58	302.56	303.81
311.61	311.05	311.58	310.96	311.43	312.17	311.06	311.53	311.27	312.43	311.13	310.91	312.08	311.46	312.05	310.95	310.44	310.47	311.41	311.22	310.93	310.67	311.69	310.9	312.26	312.18	312.67	312.69	311.07	310.74	311.6	311.16	310.15	310.79	311.67	311.27	310.28	313.34	312.69	310.9	311.71	310.8	310.36	311.06	311.57	309.95	312.01	311.77	312.26	312.12
299.91	300.64	299.93	300.08	298.37	300.21	299.61	300.17	299.47	299.93	300.29	301.04	299.9	299.02	300.92	299.66	299.91	300.55	299.11	300.93	300.84	300.69	299.63	299.83	299.75	299.53	301.74	300.18	299.64	300.68	300.2	299.85	299.84	300.88	299.28	299.58	299.14	300.86	300.67	299.01	298.95	302.23	299.78	299.72	300.63	299.53	300.35	300.26	300.41	299.13
324.88	323.3	324.73	323.2	326.3	323.91	324.39	324.75	324.55	323.75	324.1	323.72	325.14	324.78	325	324.38	324.53	323.21	325.37	324.36	324.75	325.28	323.25	323.81	323.72	325.59	325.15	324.96	325.94	324.59	326.62	324.14	323.42	323.87	324.24	324.61	324.93	324.64	322.97	324.25	324.98	324.49	323.94	324.07	325.94	324.56	324.16	324.29	324.76	325.02
305.82	306.18	304.5	305.95	304.54	304.79	305.51	305.75	304.79	304.77	305.15	306.28	305.31	305.77	305.57	305.23	304.88	305.26	305.1	304.35	304.71	305.81	304.29	305.74	305.89	306.01	305.05	305.06	304.35	305.12	305.74	305.36	305.1	304.93	306.13	304.6	305.58	304.57	306.29	304.86	304.64	304.81	304.13	304.98	304.12	304.55	304.82	305.35	306.24	304.4
315.54	315.83	315.6	315.32	314.94	316.22	314.09	315.5	315.8	315.69	316.41	315.43	314.47	315.86	315.71	316.65	314.92	315.65	316.03	315.8	315.34	315.57	316.46	315.51	316.74	316.08	315.89	315.16	316.92	315.38	314.67	314.53	315.9	316.01	316.65	315.51	316.41	314.62	316.4	316.96	315.39	317.5	315.61	315.8	316.11	315.38	315.35	316.83	316.43	317.02
327.24	329.72	326.92	328.4	328.33	328.27	329.22	329.13	329.18	328.28	329.08	329.03	328.5	328.15	327.94	328.22	329.67	328.64	329.42	328.78	329.16	328.39	329.56	328.08	329.13	328.59	329.32	329.14	328.39	328.31	328.62	329.18	327.74	330.47	328.28	327.28	328.81	328.43	328.38	329.29	329.12	327.67	329.21	328.07	327.31	328.58	329.07	327.85	328.25	327.46
318.88	317.74	318.78	318.58	319.27	318.3	317.45	317.74	318.4	318.87	316.87	319.02	318.81	318.62	318.7	318.43	317.8	317.89	318.29	318.31	318.01	317.77	317.74	318.06	318.24	317.51	318.76	318.28	318.83	318.35	318.27	318.46	317.85	317.46	318.92	318.32	319.66	318.94	318.64	319.04	317	318.39	317.02	318.1	316.64	319.26	316.91	319.64	318.95	318.8
316.63	317.07	318.06	318.03	316.07	316.29	317.45	315.62	316.48	315.93	315.87	316.42	316.38	317.79	316.35	315.69	316.43	316.29	316.16	315.67	316.44	316.08	318.32	316.08	315.35	315.99	316.08	317.55	317.64	317.41	316.28	316.14	317.98	316.08	316.36	316.56	315.86	316.49	317.46	316.75	316.47	316.49	316.52	315.66	316.74	315.44	316.4	317.23	315.59	317.43
302.74	304.25	303.06	302.46	302.74	302.71	302.21	303.23	302.83	302.7	303.14	302.5	303.17	302.81	303.6	301.82	305.17	303.21	302.63	302.81	304	302.88	303.2	303.84	302.83	303.38	302.03	303.18	302.91	303.11	303.53	301.49	302.18	303.16	303.61	301.67	301.53	303.32	304.18	302.5	304.24	303.09	304.17	303.69	301.7	302.65	303.19	302.77	302.84	304.06
318.74	317.83	317.71	317.66	318.27	318.01	317.67	318.16	316.81	317.72	318.25	317.84	319.04	319.08	318.36	318.43	318.76	318.56	318.51	317.39	319.54	318.87	319.39	318.24	318.83	317.36	317.54	317.8	317.83	318.31	317.29	317.35	317.69	318.78	319.03	319.28	318.06	318.05	317.69	317.6	318.81	318.24	317.73	317.41	318.36	318.57	318.33	318.06	317.42	316.96
301.96	302.7	303.66	300.53	301.2	302.63	303.07	302.24	302.35	302.58	301.51	302.59	302.1	301.7	302.23	302.28	302.87	302.01	302	301.88	302.65	300.85	301.73	301.4	302.3	300.88	300.96	303.42	302.45	302.92	302	302.4	302.43	301.88	301.93	302.02	302.32	302.73	301.95	301.65	301.31	302.14	303.12	303.09	303.52	302.15	302.37	302.77	301.9	302.38
312.97	315.02	314.58	314.18	314.05	312.69	313.2	314.98	314.64	314.56	313.65	314.13	313.25	314.41	314.78	314.93	314.03	313.58	314.27	314.47	313.28	314.91	314.24	314.09	314	313.3	314.65	314.41	314.75	313.19	313	313.72	314.18	313.98	312.98	313.37	314.65	314.3	313.95	313.2	314.03	314.83	314.35	314.37	315.11	314.17	314.47	314.26	314.21	315.13
324.43	324.85	325.2	324.54	325.11	324.38	324.97	324.43	324.24	323.84	324.11	324.82	324.59	324.76	323.24	325.72	323.98	325.47	323.49	325.23	324.48	324.65	324.86	325.53	323.77	324.59	325.72	324.72	325.71	325.65	324.08	324.91	325.48	324.47	324.4	324.12	324.75	324.37	324.6	325.81	324.73	324.86	324.17	324.85	324.27	324.78	324.4	324.36	324.18	324.43
293.66	293.65	294.3	295.38	294.52	294.74	294	294.01	293.77	294.27	294.33	293.75	293.77	293.7	294.53	294.72	293.69	293.86	294.37	294.46	294.29	293.58	293.98	294.67	293.88	294.77	293.86	293.22	294.9	294.22	294.24	293.51	294	294.16	293.77	293.57	293.05	293.76	294.5	294.52	295.35	293.8	294.26	295.25	293.82	293.64	294.84	294.33	293.88	294.62
307.32	306.25	306.67	305.06	306.83	306.81	306.48	306.58	305.91	307.03	305.41	307.47	305.9	307.84	306.2	305.95	306.02	307.21	306.74	306.24	306.64	305.89	306.5	306.96	306.44	306.68	306.26	306.89	307.25	307.76	306.92	307.26	306.15	306.66	307.27	307.21	307.84	305.41	306.53	307.05	305.27	306.8	305.69	306.28	306.92	307.28	307.73	306.79	307.38	308.29
328.32	329.66	328.16	327.77	327.8	328.52	329.03	328.99	329.15	329.8	328.34	327.94	329.19	329.7	328.64	329.26	328.53	329.77	328.91	327.5	327.83	330.05	329.07	328.57	327.5	328.87	328.53	327.55	329.49	329.54	329.17	328.38	328.01	330.01	328.63	328.45	328	329.58	328.6	329.57	329.43	329.97	328.04	327.76	328.55	328.27	328.56	327.84	327.98	327.51
303.44	303.12	304.23	302.66	302.96	301.02	303.01	301.98	303.14	303.12	303.31	303.3	302.62	304.8	303.56	303.3	302.66	304.47	303.51	304.81	303.43	302.46	303.18	302.41	304.08	301.93	303.11	301.62	302.37	303.94	302.74	303.28	303.25	301.74	302.61	302.96	302.2	303	302.54	302.89	303.93	303.68	302.55	302.25	302.4	302.44	302.78	303	302.47	301.89
318.5	319.37	319.08	318.21	319.85	319.48	319.98	318.41	318.8	317.81	317.61	318.92	318.82	319.19	319.46	319.92	319.52	319	317.68	318.95	318.48	317.7	318.21	318.62	318.8	318.28	317.68	317.93	317.93	318.62	318.52	317.6	317.62	320.05	317.48	318.89	319.51	318.78	319.05	319.32	318.79	320.17	318.42	317.43	317.34	318.46	317.93	318.42	318.41	319.7
314.01	313.23	314.11	314.17	313.4	313.12	312.56	312.6	314.7	311.82	312.88	313.32	312.75	313.57	313.59	312.98	313.31	313.38	313.08	312.57	313.58	312.05	314.89	313.33	314.28	313.53	311.35	314.66	312.42	312.73	312.38	313.26	313.64	313.52	312.94	313.88	312.91	312.44	311.19	313.38	312.75	313.96	312.86	312.91	312.98	312.61	313.07	313.49	312.31	313.98
304.42	304.58	304.04	304.58	305.3	304.2	304.67	304.39	304.67	304.38	303.78	304.01	303.92	304.39	305.38	304.53	305.08	305.1	305.44	304.33	303.6	304.75	304.92	304.39	305.91	304.48	304.79	304.98	304	304.2	303.02	304.75	304.75	304.32	304.67	304.95	304.19	304.66	303.58	305.9	305.09	303.51	303.4	305.24	304.73	304.34	304.08	306.14	304.1	304.72
316.59	318.18	317.24	318.33	316.64	318.17	318.24	316.7	315.88	316.75	317.1	317.98	317.01	318.08	316.92	316.44	318.15	315.74	315.81	316.74	317.37	318.35	318.71	315.96	317.48	316.23	316.61	315.48	316.91	316.83	316.02	317.28	317.26	317.13	316.8	316.72	316	318.23	317.36	315.76	317.55	316.94	318.53	317.13	317.52	317.34	318.34	317.02	318.61	317.66
317.73	317.95	318.79	317.69	317.3	317.63	318.53	318.11	318.79	317.11	317.73	318.06	318.86	319.46	318.67	318.23	319.58	318.89	317.2	318.44	318.06	317.32	318.37	318.46	318.27	318.75	318.7	318.24	318.31	318.4	318.75	319.31	317.89	318.3	318.84	317.73	318.17	318.45	318.15	318.61	318.58	317.62	318.22	317.98	317.69	318.83	317.68	317.9	318.6	318.22
294.1	293.94	294.37	293.92	293.57	295.32	293.59	295.06	292.22	293.6	294.24	294.12	293.92	293.23	293.93	293.5	294.91	293.82	294.82	293.98	293.61	293.17	294.3	294.13	294.02	295.31	294.09	293.26	293.66	294.27	293.77	293.52	293.48	293.73	293.64	293.18	293.95	294.55	294.7	294.44	294.49	293.51	293.33	294.03	294.77	294.86	294.12	294.41	293.64	294.17
293.12	293.67	293.84	294.7	292.88	293.65	293.72	293.93	295.14	293.45	293.34	293.15	293.9	294.29	293.19	292.66	293.98	294.01	294.47	293.09	292.88	294.28	293.4	295.08	294.55	293.01	292.51	294.08	294.06	293.75	293.07	293.94	294.84	294.21	293.97	294.21	292.55	293.04	294.7	294.57	293.79	294.86	294.27	294.55	293.78	294.58	294.51	293.79	293.67	294.09
328.5	328.25	328.27	327.97	327.86	327.62	328.39	328.71	327.58	328.02	328.55	327.99	328.65	326.98	328.53	328.51	328.88	327.33	327.36	328.34	328.57	327.22	326.78	327.78	327.24	327.16	327.51	327.42	328.25	327.39	328.19	328.59	328.83	328.24	326.98	327.77	328.1	327.58	327.93	327.19	328.27	328.02	326.96	328.17	329.58	327.74	328.08	329.18	326.26	328.48
308.77	307.53	308.77	307.97	308.51	309.25	308.31	309.21	308.2	308.74	309.22	308.38	309.3	309.82	310.54	308.71	308.92	308.49	309.76	309.34	309.43	309.82	308.51	308.36	308.74	308.28	309.31	308.45	308.71	308.41	308.89	309.84	308.41	309.44	308.18	308.25	308.59	308.43	309.46	308.83	308.58	309.86	307.03	308.43	310.38	309.05	308.02	309.09	309.25	308.79
305.64	304.4	306.37	306.57	304.93	305.88	307	306.51	305.9	305.3	306.1	306.02	305.97	305.72	306.35	305.82	304.65	307.04	306.1	307.39	306.3	305.98	305.9	305.86	306.11	306.36	307.36	306.91	307.2	306.5	306.36	306.96	306.92	307.86	305.13	306.23	306.95	305.91	305.7	306.02	306.76	307.29	306.27	306.78	307.16	304.81	305.19	305.43	305.75	305.95
329.82	328.08	328.17	329.57	328.84	327.94	327.61	328.83	328.47	328.34	329.2	330.26	328.91	329	327.31	329.33	329.17	328.71	328.4	328.91	327.24	329.22	330.2	329.34	328.3	329	328.52	329.06	329.11	329.16	328.45	327.72	329.01	327.66	329.47	328.22	328.97	329.41	329.9	328.77	329.29	328.41	328.75	328.87	327	328.24	329.26	329.23	327.35	328.61
316.49	318.51	317.25	318.08	317.26	316.82	317.5	317.02	316.54	317.47	316.57	317.19	317.3	316.88	317.75	317.8	316.51	318.01	317.35	317.09	316.39	317.56	316.47	318.14	316.81	316.6	316.5	316.61	316.26	317.12	317.66	316.42	316.9	317.12	317.35	317.57	317.39	317.49	316.53	316.8	316.06	316.96	316.95	318.27	317.11	316.13	317.55	317.64	318.55	317.12
306.26	304.84	305.28	305.95	304.28	306.2	305.16	305.91	305.86	305.5	305.67	305.07	306.89	305.51	306.05	305.62	304.93	305.52	304.96	305.4	305.76	306.04	305.81	305.34	306.13	306.1	304.21	304.53	305.06	304.61	307.09	305.64	305.21	303.78	306.14	306.26	304.57	306.55	306.38	304.97	305.17	304.51	305.2	305.5	304.8	304.83	305.99	304.3	304.74	305.39
304.54	305.06	306	305.54	305.2	303.93	305.12	305.8	304.86	305.88	304.48	305.29	305.26	305.43	304.58	306.38	304.14	304.98	304.74	304.92	305.34	306	304.66	305.55	305.49	305.92	305.06	305.43	304.6	305.7	306.98	305.59	305.36	305.73	305.84	305.98	304.29	304.97	305.5	305	305.83	304.47	306.01	303.98	305.64	304.68	305.19	305.67	304.9	304.75
306.34	304.65	305.18	305.73	304.36	304.9	303.48	305.26	305.17	305.28	305.31	304.94	304.72	306.04	305.69	306.43	303.65	305.88	304.67	304.69	305.39	305.89	305.81	305.23	304.9	306.61	304.79	305.78	304.71	304.62	304.29	305.22	305.26	305.09	305.96	306.09	305.07	306.32	305.95	305.07	305.62	304.85	305.53	305.14	305.25	306.04	305.88	304.9	305.79	304.5
311.3	311.71	311.62	312.23	311.52	311.49	311.86	311.29	310.54	311.7	310.63	311.71	311.78	312.35	310.6	310.67	311.8	310.75	311	311.31	312.33	312.15	310.55	312.2	311.95	311.34	311.17	312.18	312.66	311.03	312.41	311.27	312.01	311.72	313.67	311.55	310.67	311.09	311.18	311.74	311.07	311.58	311.33	311.52	311.81	311.68	310.05	313.01	311.36	311.88
298.4	296.03	296.87	297.5	297.2	297.69	296.21	296.45	297.49	297.43	296.35	297.31	296.89	296.52	298.02	298.15	296.78	297.19	295.83	296.75	295.81	297.79	296.67	296.61	296.97	297.5	296.38	297.19	296.73	297.29	295.59	297.94	296.29	297.36	297.77	297.86	297.04	296.88	296.01	296.33	298.67	297.49	297.59	296.72	296.66	297.28	296.72	298.36	296.56	296.86
308.26	308.89	308.31	308.49	309.38	308.46	309.02	310.04	310.1	308.63	309.05	309.04	308.49	309.14	308.79	308.89	308.47	309.72	308.45	309.07	308.34	310.21	309.18	308.82	308.15	310.87	307.79	309.6	308.3	308.58	308.75	309.07	310.21	308.37	308.78	309.94	309.48	308.45	308.91	309.97	309.66	308.84	309.94	307.91	308.85	308.72	309.78	309.03	308.74	308.82
315.15	313.85	314.52	313.92	314.64	316.21	313.61	316.28	314.1	313.87	315.63	314.75	313.61	314.24	314.57	315.24	315.36	315.74	314.21	314.81	314.86	315.06	314.27	313.3	315.38	314.02	313.66	314.75	314.74	314.15	314.72	314.67	314.53	314.02	314.69	314.66	314.58	313.57	315.14	314.23	314	314.66	315.59	314.42	314.61	314.83	315.95	314.1	315.62	315.06
328.11	328.93	329.15	328.29	330.03	329.59	328.81	327.94	327.83	328.77	328.96	329.05	328.91	328.88	329.28	328.61	329	329.11	328.3	329.58	327.29	328.73	328.27	327.87	327.69	327.24	329.3	328.97	328.73	327.69	328.25	328.04	328.73	328.11	327.72	326.86	329.89	328.05	330.3	328.01	329.84	328.73	328.42	328.38	328.8	328.39	329.14	329.38	329.37	329.29
294.21	293.26	295.44	294.54	293.81	293.7	293.03	293.88	293.36	293.38	294.75	293.98	293.67	293.53	293.48	294.06	294.29	294.37	293.4	293.87	293.82	295.35	293.33	293.93	293.63	294.54	294.52	294.61	294.35	293.72	293.15	294.05	294.01	294.82	293.91	294.95	294.32	294.24	294.82	293.56	294.35	295.43	292.91	294.02	294.4	294.95	294.03	295	293.12	293.64
312.68	313.41	312.82	312.85	312.71	314.29	314.21	313.47	313.91	314.14	313.83	312.51	312.77	313.57	312.59	313.02	313.45	312.28	313.64	314.18	313.91	313.3	314.36	312.52	313.11	313.62	312.85	313.4	313.48	312.53	312.99	312.69	312.35	313.33	314.28	312.8	314.02	313.26	312.38	313.44	312.05	313.46	314.75	314.64	311.47	314.11	312.97	313.72	312.2	312.68
318.04	317.38	318.56	317.91	319.38	318.65	318.77	318.94	318.47	317.76	319.23	317.87	317.65	317.13	318.15	318.71	318.08	318.97	318.65	318.3	319.79	318.61	317.55	317.6	317.34	319.31	318.54	318.16	318.29	319.11	318.23	317.35	318.1	318.5	317.98	318.83	319.31	316.64	317.38	318.22	317.89	318.2	317.47	318.85	318.09	317.82	316.9	318.02	317.79	317.44
305.91	307.13	306.82	305.99	306.62	306.72	306.5	306.93	305.55	306.93	306.73	306.1	306.31	305.58	306.12	307.34	307.02	306.05	306.21	306.53	307.24	306.17	306.14	306.47	307.27	305.26	307.52	306.69	306.18	307.11	307.3	306.38	305.75	307.2	306.29	307.55	304.22	306.5	305.02	306.18	304.74	306.14	306.68	305.84	306.21	306.48	305.18	306.3	307.39	306.07
305.29	304.06	305.85	306.11	304.93	305.92	306.41	305.24	305.21	304.66	306.68	306.33	305.79	304.94	306.14	304.8	304.56	305.91	304.71	304.31	305.65	304.58	305.21	304.77	305.01	305.75	304.1	304.98	305.91	305.82	305.7	305.5	305.43	305.21	304.86	305.38	305.48	304.82	305.53	306.06	304.95	304.42	304.6	306.46	305.72	305	305.36	304.94	305.57	305.6
304.88	306.1	304	305.34	306.35	305.14	305.29	305.64	305.07	306	305.31	306.18	305.47	305.57	304.15	305.99	305.44	306.1	305.75	304.6	305.97	304.92	305.25	306.27	305.09	304.94	305.22	304.62	304.96	304.36	304.51	304.12	306.06	306.23	306.05	304.14	305.03	306.1	306.58	304.83	304.81	305.97	305.57	304.6	304.78	306.38	305.29	305.28	306.24	305.41
325.18	323.73	325.29	324.04	325.76	324.67	324.74	324.9	325.59	324.92	324.48	324.27	325.24	325.46	325.79	323.85	324.95	324.91	324.55	324.8	324.09	324.2	324.26	325.51	325.12	324.87	324.38	325.87	324.67	324.52	323.4	325.02	323.72	325.28	325.54	323.13	325.46	324.35	325.03	325.16	324.65	325.12	325.26	325.79	325.56	323.73	323.81	324.68	325.64	324.37
305.66	306.01	307.42	305.82	305.69	305.13	306.32	307.59	306.36	305.1	306.27	306.71	306.21	307.02	305.74	306.65	306.19	306.73	306.04	306.37	305.19	306.23	307.09	307.02	305.82	306.42	306.48	305.73	306.43	306.91	306.89	305.33	306.41	306.27	306.47	306.58	306.17	306.12	305.53	306.36	304	306.34	306.78	306.14	305.49	306.33	306.54	306.38	306.24	306.06
317.33	317.79	317.83	318.26	318.6	316.93	317.59	318.05	317.46	317.29	316.37	317.02	318.15	316.78	317.92	317.16	317.47	317.17	317.15	317.66	319.32	317.15	317.26	315.85	316.34	318.29	317.16	316.22	316.83	318.93	317	317.14	316.55	317.47	318.46	316.58	317.8	318.1	316.07	315.89	316.24	316.99	317.09	316.43	317.23	316.98	317.45	317.73	316.95	317.75
327.1	327.56	328.58	327.73	328.44	328.41	327.4	326.41	328.62	328.36	327.78	328.55	327.76	327.22	327.45	327.2	328.13	328.58	327.51	328.28	328.69	327.85	328.09	326.53	326.79	328.8	327.26	327.79	327.26	326.84	326.93	327.11	327.77	327.52	328.15	326.47	327.3	328.08	327.3	326.15	327.65	327.32	326.88	326.66	327.59	326.97	326.52	327.78	328.2	326.43
303.52	303.3	303.51	303.74	303.69	303.44	304.66	304.38	303.39	304.09	304.15	304.28	303.63	304.33	302.38	302.99	304.07	303.56	303.65	303.48	303.24	303.03	302.82	304.77	302.6	303.73	303.93	303.23	304.05	303.25	304.54	304.27	303.41	302.04	303.51	303.93	304.03	303.59	303.46	303.23	303.02	302.54	303.73	302.8	303.57	303.6	304.71	303.97	302.57	303.14
300.63	300.69	301.77	301.36	300.97	301.44	302.03	299.8	300.73	301.17	301.27	302.12	301.68	301.59	301.16	301.4	301.25	300.09	300.57	302	301.66	302.25	299.98	300.62	301.94	300.91	300.64	301.41	300.99	302.35	301.92	302.41	302.23	301.38	301.19	300.6	301.16	300.58	301.87	301.14	301.85	300.83	300.62	301.04	301.95	300.8	301.58	301.99	299.2	300.64
313.46	314.56	314.05	313.34	312.97	313.45	313.54	314.47	312.77	313.48	313.55	314.86	312.86	314.53	313.62	314.16	315.38	313.46	313.93	313.49	312.25	314.08	315.04	314.37	313.87	312.34	314.23	313.94	314.12	313.38	313.33	314.27	314.22	313.74	313.57	312.7	313.13	313.32	314.25	314.16	313.39	312.96	313.61	312.91	313.91	314.1	312.87	314.68	314.16	314.01
314.96	313.33	314.25	315.68	315.05	315.13	314.69	315.13	314.83	314.86	314.62	315.32	314.58	315.6	314.08	314.42	315.1	315.05	316.62	314	314.6	315.32	314.97	314.28	315.74	315.36	313.78	315.38	315.29	315.07	314.72	315.54	314.67	315.74	314.25	314.08	314.12	315.43	314.63	314.69	314.49	314.71	314.09	314.71	314.43	314.08	313.9	315.96	314.77	314.04
303.67	303.08	303.2	302.7	303.1	302.05	303.84	303.78	304.76	303.77	303.55	303.4	304.04	303.14	302.64	302.94	304.5	303.98	302.99	303.46	303.74	302.52	303.13	303.68	303.24	304.11	302.74	302.42	304	302.73	302.72	303.56	303.08	304.33	301.85	303.78	303.78	303.51	303.71	303.25	302.78	303.35	302.2	303.18	304.26	303.43	303.38	304.7	302.74	303.8
296.69	296.27	294.58	294.45	297.14	295.7	294.25	297.13	294.49	296.25	294.92	296.06	294.55	294.81	295.2	293.5	295.53	293.96	294.58	294.6	294.18	293.66	296.32	295.25	295.69	294.47	295.79	293.91	295.47	295.7	295.18	294.94	294.81	294.26	294.26	294.81	296.05	295.74	295.51	295.43	295.7	294.95	295.31	294.61	295.12	295.38	293.88	292.65	294.44	294.65
307.51	307.62	307.62	306.63	308.25	308.22	307.16	307.22	306.79	306.72	306.66	306.22	308.23	307.67	308.88	307.03	306.48	307.52	307.16	307.92	306.76	306.84	307.81	308.06	307.92	307.32	307.59	306.85	308.32	307.04	308.03	308.03	307.57	307.08	305.49	306.7	307.02	307.36	307.37	307.83	306.48	307.78	307.11	307.15	308.7	306.16	306.86	307.03	306.61	307.61
310.4	311.7	312.17	312.04	311.58	311.5	310.84	311.27	311.39	310.89	312.35	311.43	309.9	311.86	310.53	312.29	311.04	312.35	311.58	311.63	311.23	311.24	310.4	310.81	311.64	311.24	310.79	311.51	311.82	311.6	311.27	312.08	311.38	310.16	311.73	311.21	311.54	312.71	311.98	312.17	312.63	311.96	311.16	313.04	312.53	311.48	311.93	311.39	311.49	311.6
318.76	319.48	318.87	319.02	317.62	319.24	319.58	318.39	318.26	319.07	319.05	319.38	319.12	318.42	317.82	319.47	318.76	318.16	319.65	318.98	319.4	318.72	319.95	317.76	318.84	318.65	318.24	318.5	317.57	318.67	318.68	318.53	318.79	318.77	321.07	318.34	318.46	320.12	318.22	318.44	318.4	318.37	318.9	317.92	317.9	319.41	318.42	319.19	319.08	318.88
317.45	317.9	318.11	317.79	318.45	316.72	317.57	318.77	318.39	317.5	318.57	318.16	317.98	316.99	318.47	318.18	317.95	318.6	316.5	318.46	318.05	319.39	316.64	317.82	317.35	316.87	318.23	317.37	317.74	317.47	318.48	317.67	318	318.3	316.98	318.12	318.78	319.41	318.09	317.74	316.75	317.56	318.28	319.11	317.76	318.07	317.79	317.32	318.61	318.51
306.14	305.23	304.45	304.43	305.62	305.59	305.96	306.14	304.86	305.42	306.17	306.13	307.13	305.64	305.01	305.19	305.56	306.44	304.24	306.73	304.63	305.72	305.63	304.6	306.28	307.13	305.52	305.85	304.99	304.7	306.07	306.12	305.78	305.54	305.43	304.73	305.44	305.54	306.1	305.42	305.14	305.19	306.41	305.33	305.86	304.15	306.39	304.32	304.67	304.02
310.8	311.42	311.2	311.27	310.71	309.08	310.7	310.06	308.65	309.78	310.48	310.09	309.84	309.83	310.19	310.48	309.59	310.24	309.83	310.62	309.89	310.74	310.8	310.61	310.76	310.07	311.31	310.11	310.13	310.37	309.84	310.54	310.47	311.09	311.46	310.99	311.25	311	310.76	310.29	311.46	311.3	310.16	310.33	310.03	310.36	310.53	310.3	310.7	310.98
303.17	301.33	301.93	302.39	303.22	301.18	302.06	301.93	301.93	303.8	302.73	301.06	302.14	302.01	302.52	302.8	302.87	302.41	303.98	302.26	302.8	302.96	301.68	301.56	302.25	302.04	302.9	300.87	301.96	302.49	302.46	302.72	302.14	300.89	302.62	302.5	302.69	302.68	301.66	302.88	301.57	301.8	302.59	302.88	301.55	302.34	302.02	301.87	302.22	302.35
313.13	312.98	314.35	313.92	314	314.03	313.28	311.55	313.92	312.49	313.09	313.86	313.38	312.83	313.2	312.67	312.78	314.58	313.35	313.4	313.39	312.98	313.98	312.18	313.22	313.08	313.33	311.32	312.27	312.97	313.12	314.2	313.93	313.9	313.83	313.72	314.82	313.19	313.46	312.99	312.85	313.27	312.23	314.38	313.08	312.44	313.23	312.8	313.88	314.36
306.43	306.32	308.48	305.79	305.76	305.7	306.47	305.58	306.03	306.52	305.59	306.32	305.84	307.28	306.15	304.27	306.31	305.92	306.19	306.77	308.26	305.79	306.16	305.92	306	306.11	306.88	305.73	307.21	305.84	305.65	304.99	306.75	306.05	305.3	307.52	305.78	305.92	306.31	306.57	306.19	306.58	307.08	306.16	305.8	306.78	305.49	305.44	305.01	305.55
303.73	304.42	303.87	304.91	304.2	304.92	303.57	304.47	303.16	304.57	303.58	305.28	305.61	302.9	304.53	303.63	304.46	305.15	303.18	304.14	304.82	305.01	303.75	304.09	303.91	304.13	303.92	304.56	304.48	305.37	305.29	304.19	303.79	304.22	303.31	304.7	303.87	304.04	304.61	304.42	305.24	303.34	303.22	304.09	304.15	304.36	304.81	305.21	304.46	305.99
313.36	314.09	313.49	312.41	312.24	311.96	313.45	312.94	311.91	313.27	312.6	312.03	313.83	313.67	313.22	313.43	314.03	314.19	314.3	313.54	311.24	312.81	312.62	313.12	314.14	312.61	313.76	314.16	313.35	313.35	314.25	313.43	312.82	313.07	313.04	313.32	312.08	313.34	313.16	312.96	315.13	312.85	312.94	312.38	313.2	312.99	313.05	312.99	312.96	313.1
318.06	319.64	317.26	318.12	318.58	318.42	318.33	317.47	319.18	318.25	317.44	317.16	317.69	317.75	317.68	319.86	317.91	317.95	319.33	318.26	318.97	318.63	319.56	318.39	318.01	318.03	316.92	317.87	318.14	318.24	318.28	318.29	318.85	316.8	316.84	318.27	319.33	317.94	317.74	318.48	317.49	318.92	318.75	317.67	320.14	319.64	317.35	318.02	319.38	317.91
305.58	306.35	305.51	304.32	304.72	304.65	305.1	306.47	305.6	305.76	305.13	305.27	305.51	304.96	305.83	306.19	305.18	306.66	304.79	305.97	305.65	305.75	304.84	306.73	304.42	305.5	305.51	306.65	305.25	305.25	305.81	304.88	306.66	304.56	305.39	305.23	305.55	305.5	305.09	304.9	305.73	305.24	305.4	305.18	305.69	305.93	305.67	305.92	305.62	306.43
300.69	300.73	301.56	300.77	300.82	300.01	300.65	300.85	301.8	300.93	300.9	301.96	301.48	301.48	301.39	302.2	300.34	300.5	300.75	300.86	300.55	299.81	301.29	302.08	300.49	300.97	300.54	300.36	300.93	301.42	302.36	301.74	303.53	300.67	301.32	301.09	301.93	300.97	300.86	301.85	300.95	301.97	301.04	301.95	301.33	301.53	301.32	300.43	301.62	301.04
304.05	302.3	303.27	303.6	304.27	302.37	302.55	302.87	302.55	303.4	302.79	301.8	302.76	303.26	302.59	302.41	303.32	302.4	303.84	303.53	302.82	302.53	302.25	303.74	304.85	301.89	302.82	301.18	303.43	303.6	303.51	303.26	301.33	301.8	302.82	303.1	302.44	304.08	303.36	302.63	302.67	302.86	302.47	302.57	301.77	302.56	303.21	302.19	303.84	303.14
304	305.72	304.78	303.46	304.94	303.9	304	305.07	303.59	304.27	305.26	305	304.69	304.63	304.95	305.39	304.77	304.45	303.75	303.53	304.64	304.06	304.47	305.25	305.05	304.48	303.68	304.42	304.14	303.96	303.63	303.98	306.09	303.88	303.59	305.41	304.28	303.44	304.52	304.61	305.73	304.21	304.53	304.74	304.26	305.64	304.63	304.74	305.43	304.61
316.68	317.75	317.6	315.96	316.28	319.04	316.76	317.68	316.67	318.1	316.73	317.21	317.52	316.09	319.57	316.19	316.73	316.29	318.04	317.79	317.28	318.32	316.64	316.59	318.11	317.75	317.8	318.7	316.86	315.17	316.92	316.9	316.08	317.4	317.15	315.85	316.91	317.17	317.05	317.45	317.83	317.68	317.31	317.9	317.52	316.88	318.06	317.73	317.91	316.45
311.36	310.34	310.61	310.8	309.9	310.09	310.75	310.33	309.19	309.01	310.62	309.5	311.31	310.24	311.22	311.27	309.91	310.14	310.87	310.78	309.74	310.7	310.6	310.78	311.07	310.52	311.53	308.76	311.24	310.51	310.91	310.88	310.63	310.6	311.18	309.84	310.37	312.12	311.35	311.89	310.56	311.95	310.11	310.7	309.44	311.56	309.2	310.92	310.67	309.33
316.46	316.81	316.81	317.42	316.98	316	315.61	316.79	316.33	315.76	317.97	318.73	316.32	317.61	316.54	316.14	315.87	317.55	316.59	317.51	315.99	316.75	316.47	315.59	317.36	316.26	317.41	316.56	317.24	315.86	317.04	316.88	317.28	316.23	315.86	317.28	316.48	316.98	317.17	316.62	316.91	317.03	317.08	316.42	316.23	316.05	315.26	316.3	315.71	316.86
325.43	324.72	325.63	325.68	324.62	325.74	325.61	325.62	324.69	324.44	324.41	325.61	325.24	324.45	326.93	325.64	323.51	325.54	324.93	325.86	325.75	326.81	326	325.32	325.97	325.58	322.9	324.46	325.4	326.42	325.87	326.03	326.67	325.02	324.92	326.03	325.86	325.38	325.75	324.6	325.03	326.86	325.71	325.1	324.8	325.29	324.33	324.38	325.72	325.07
301.45	300.72	300.49	300.45	300.98	299.9	301.68	300.47	301.76	301.81	300.51	300.11	300.82	302.22	301.89	301.16	301.35	301.81	300.95	300.65	301.43	299.97	300.61	300.98	300.97	301.23	301.76	300.72	301.49	301.28	301.11	300.88	301.78	300.59	301.61	301.7	300.97	302.1	300.09	300.76	300.81	301.51	300.92	300.9	302.38	302.36	301.6	301.1	299.23	300.95
304.4	304.44	304.68	305.07	303.92	304.66	304.43	305.32	304.71	305.33	304.41	305.89	304.88	304.13	303.37	304.68	304.89	303.93	304.34	304.55	305.04	304.26	304.88	304.77	303.69	304.82	304.25	304.32	305.33	304.35	303.96	305.95	304.43	304.15	303.9	304.81	303.11	303.54	304.6	304.39	303.71	304.2	305.24	305.82	304.38	303.83	305.83	304.25	303.89	303.15
310.67	309.74	310.44	309.56	310.79	309.99	311.01	310.95	309.59	309.9	311.27	310.44	312.09	310.27	310.83	310.45	311.53	310.34	311.3	310.54	310.4	311.03	309.96	310.82	311.51	309.52	312	311.19	309.35	310.26	311.45	310.63	310.8	310.29	309.83	310.28	310.81	309.64	311.13	311.51	309.22	310.15	310.51	309.33	310.84	311.21	310.91	310.17	309.82	311.57
319.4	319.57	318.18	318.8	318.53	319.22	319.12	319.76	318.72	318.02	320.17	319.21	320.16	320.31	318.9	320.04	319.83	319.67	317.89	319.95	320.49	319.23	320.26	318.64	319.81	319.3	319.01	319.29	318.97	318.81	318.29	319.56	319.63	319.19	319.31	318.9	319.59	319.32	321.3	320.09	319.11	319.8	319.09	319.26	320.02	318.41	319.52	318.76	319.54	319.51
303.88	304.47	303.47	302.9	303.31	303.89	303.51	302.34	303.87	302.28	303.11	303.33	304.35	302.87	303.7	304.13	304.28	303.22	302.61	303.75	302.6	303.34	303.93	304.16	303.24	301.91	303.96	304.12	302.97	302.42	303.91	303.09	304.84	303.29	302.29	303.3	302.52	303.18	303.17	305	302.67	303.16	304.38	303.18	304.53	302.18	301.82	303.35	303.5	303.67
297.97	297.05	296.95	296.52	296.97	296.59	295.79	298.16	297.56	297.58	297.85	296.77	297.05	297.72	296.56	295.61	297.06	296.93	296.05	296.48	297.57	297.37	297.45	297.79	297.9	295.69	296.19	296.26	296.67	295.58	297.6	297.26	298.46	295.74	297.35	296.3	297.25	296.43	294.47	296.97	296.81	296.14	297.06	297.01	297.12	297.39	297.39	295.32	296.53	296.62
310.67	309.41	309.97	309.37	310.71	311.62	311.48	310.36	310.56	311.68	310.11	310.16	311.13	310.69	311.1	309.78	310.53	309.97	310.95	310.48	310.06	309.97	311.95	311.74	310.44	310.92	310.31	309.36	312.3	309.52	311.36	311	310.06	310.52	310.31	310.3	311.53	308.87	311.56	310.18	309.76	311.92	311.44	310.41	310.93	309.92	311.3	311.06	310.71	310.73
303.57	303.63	303.04	304.22	304.78	303.06	303.08	303.2	303.53	304.95	303.4	302.93	302.69	303.9	304.77	303.05	303.28	304.62	305.09	303.22	302.4	303.73	304.53	304.33	303.32	303.43	301.88	303.75	303.1	303.64	302.41	303.7	304.45	303.81	303.55	302.41	302.83	303.07	303.28	303.35	302.89	303.93	303.32	303.67	303.8	304.07	305.11	302.91	303	302.73
319.78	319.12	319.34	318.77	318.61	319.97	318.67	319.68	319.25	319.75	319.75	319.55	320.77	319.09	319.89	319.1	319.74	318.81	319.63	317.96	319.1	319.66	319.74	319.45	320.46	319.42	319.9	320.12	318.64	320.2	318.34	317.96	319.23	319.2	319.97	318.67	318.7	318.75	318.96	318.6	318.26	318.05	320.43	320.55	319.59	318.58	319.38	318.99	319.22	320.56
314.05	315.1	315.43	316.35	316.33	315.48	316.67	314.35	315.3	315.03	314.95	315.16	315.25	314.91	314.88	314.36	314.27	315.08	315.37	314.32	314.54	314.21	315	314.7	315.92	315.8	314.32	314.86	315.56	315.88	313.84	316.32	314.76	315.8	314.97	315.02	314.96	315.36	315.75	315.29	314.17	313.53	315.95	316.05	313.47	314.88	314.68	314.25	316.56	315.62
311.79	312.1	310.5	310.82	311.82	309.91	310.65	310.69	309.97	310.51	309.42	311.28	309.53	310.59	311.13	310.64	310.83	309.81	311.28	310.47	311.38	310.95	308.99	312.2	310.55	310.8	312.39	310.94	311.24	311.07	310.72	310.13	310.71	310.32	310.56	310.6	310.8	311.05	311.22	310.27	310.78	311.33	310.34	310.89	310.34	310.68	310.66	311.4	310.33	311.38
303.47	302.67	301.92	303.07	303.96	301.56	303.45	303.26	301.85	303.43	302.13	303.17	302.51	302.29	303.04	303.12	303.37	302.32	302.86	301.88	303	302.29	303.06	303.43	301.87	303.07	303.61	303.13	303	302.31	303.54	302.63	303.51	303.19	302.5	302.25	301.12	303.81	303.04	302.56	302.55	302.44	301.93	302.13	302.09	302.1	302.2	302.02	303.04	303.48
327.75	326.36	327.78	326.47	328.68	327.85	327.83	326.81	326.67	328.11	327.74	327.38	327.05	327.57	326.45	327.23	327.67	327.92	327.04	327.77	328.28	328.05	328.05	327.01	327.74	326.48	326.88	327.1	329.05	328.52	327.8	327.69	327.46	326.41	328.75	328.03	326.8	328.37	328.17	328.04	326.92	327.46	327.02	326.69	327.89	327.96	328.22	328	326.9	327.63
302.64	302.44	303.16	302.42	302.73	301.97	302.72	301.72	303.47	300.11	302.73	302.72	302.37	302.59	302.24	302.9	301.92	301.41	301.57	303.04	301.39	302.54	303.21	301.74	302.38	301.69	301.21	303.82	302.96	302.15	303.23	301.77	302.38	302.68	303.08	302.13	302.13	301.93	303.94	300.93	302.35	301.83	302.81	302.6	301.34	302.9	301.88	301.83	302.08	303.07
316.59	315.4	314.58	314.69	315.41	315.81	315.83	315.23	316.64	316.82	316.3	315.11	314.58	316.22	315.64	316.25	316.16	316.36	315.17	316.18	315.59	315.84	316.43	315.85	316.3	315.89	315.35	315.7	315.15	315.85	316.98	315.46	315.36	316.13	315.48	315.79	315.3	315.2	315.38	315.79	315.85	315.72	315.19	314.77	317	315.18	315.54	316.32	315.48	316.74
303.2	303.38	303.24	301.94	304.81	303.54	303.49	303.7	303.49	303.11	304.05	303.19	304.95	304.9	304.14	303.05	303.18	303.15	303.87	302.7	303.12	303.6	303.01	302.61	303.79	305.09	303.52	303.83	303.18	303.08	304.18	303.42	302.54	303.5	303.97	302.04	302.54	304.48	303.4	303.87	303.95	302.78	302.48	303.2	302.34	303.6	302.82	303.2	304.26	303.89
301.19	299.19	300.63	299.77	300.6	300.28	299.52	299.31	300.6	299.61	299.95	299.81	299.52	300.81	301.45	299.95	301.02	299.7	300.63	301.33	300.34	300.11	301.3	300.47	301.5	300.18	299.71	298.43	298.95	300.92	300.98	300.34	301.12	299.38	299.62	299.62	297.85	299.94	301.36	300.1	298.66	300.27	300.32	300.26	299.58	299.94	299.77	299.24	299.69	300.3
302.38	301.87	302.43	303.12	303.24	302.92	300.64	303.81	301.61	302.83	303.02	302.58	302.34	303.35	301.91	303.32	303.36	301.89	302.65	302.3	302.33	303.58	302.66	302.4	302.98	302.06	303.41	302.37	301.92	303.37	300.81	300.89	302.5	301.88	302.04	302.59	300.98	303.86	302.9	302.22	301.56	302.24	302.23	302.46	302.52	302.14	302.87	302.75	302.4	302.56
315.11	314.72	314.89	315.99	314.27	314.56	315.13	315.66	313.97	314.93	314.58	316.24	315.4	314.78	314.86	315.67	315.27	314.8	313.46	313.86	315.17	314.49	314.89	314.4	314.28	314	314.99	315.13	315.42	314.13	316.06	314.58	314.86	313.9	315.58	315.7	315.33	314.79	314.62	315.28	315.54	314.24	315.43	314.77	313.42	315.99	314.92	314.39	314.14	314.19
309.02	306.89	308.37	308.46	309.19	308.55	308.25	309.3	309.89	309.62	308.79	309.7	309.24	308.84	308.49	308.36	309.6	309.65	308.6	309.03	310.49	307.7	309.87	308.7	307.42	309.51	309.65	309.45	310.28	309.49	307.88	309.66	307.93	308.14	309.64	307.72	308.71	307.89	307.5	308.79	307.93	308.69	309.56	309.46	308.23	308.58	307.45	308.79	308.19	308.08
312.4	311.35	312.17	312.06	311.75	311.83	312.6	311.97	312.61	310.21	312.54	311.34	311.91	311.63	311.88	312.83	310.45	310.92	312.5	312.19	311.79	310.39	312.64	311.12	311.59	311.64	311.21	312.36	310.54	312.27	311.45	311.98	310.92	310.12	311.24	311.78	312.14	312.02	312.4	311.46	311.88	310.68	311.36	310.18	311.2	312.64	310.59	311.16	313.38	311.38
295.33	295.46	294.53	294.24	295.13	295.02	295.16	295.57	294.05	294.96	294.44	294.9	294.37	294.66	294.46	294.55	294.09	295.12	295.36	295.27	295.92	295.42	295.72	292.95	295.56	295.67	295.46	294.22	294.46	294.99	295.81	295.65	294.62	294.64	295.01	294.18	295.05	294.88	294.32	294.78	294.41	294.28	295.09	294.28	294.09	293.61	295.45	294.98	295.44	294.19
314.57	314.92	313.32	313.55	312	315.18	313.96	315.1	313.55	314.41	314.22	312.85	312.87	314.7	314.12	313.56	313.95	313.92	314.14	313.21	313.69	313.62	314.25	313.62	313.95	314.47	314.32	313.79	314.07	312.62	313.15	313.42	313.98	313.84	314.7	314.32	314.09	313.93	314.17	314.7	313.71	314.56	313.45	314.22	313.15	314.39	313.45	313.68	314.04	313.88
294.19	294.97	295.39	295.13	296.34	294.18	295.05	293.94	295.08	294.24	295.15	296.06	294.84	295.26	294.66	295.56	294.57	295.42	293.23	295.2	295.66	294.51	295.62	295.07	295.69	293.48	294.02	294.79	294.36	294.72	293.59	295.23	294.24	295.46	295.86	294.1	293.97	295.42	295.39	295.81	294.99	295.47	293.83	294.93	293.98	294.31	294.67	294.88	293.36	296.24
310.43	309.53	308.21	309.7	309.14	307.61	310.8	310.51	309	309.21	310.93	308.7	309.61	308.67	310.34	310.03	310.19	309.29	310.93	310.33	310.21	310.19	310.7	309.64	309.52	308.78	310.64	309.4	310.14	309.65	309.4	309.48	311.9	311.7	309.45	310.42	309.29	309.92	309.35	309.67	310.36	310.62	309.81	309.54	310.76	310.78	309.32	310.48	311.31	310
[truncated: 649 more rows]
[truncated: 150 more columns]
