# Supplementary material for: Genetic dissection of main and epistatic effects of QTL based on augmented triple test cross design
Source: PLoS One. 2017 Dec 14;12(12):e0189054. doi: 10.1371/journal.pone.0189054 (PMC5730204; doi:10.1371/journal.pone.0189054)
Supplement: S9 Supporting Information — (ZIP) [file pone.0189054.s009.zip › z5_1800_0.8_5.csv]

302.96	302.37	303.34	302.1	304.8	304.67	303.26	302.39	302.88	304.68	302.22	302.39	301.56	302.1	304.39	303.95	301.04	304.39	303.42	304.09	302.73	302.29	304.41	303.41	300.96	303.77	303.51	302.91	303.51	302.77	302.36	304	300.97	302.53	302.77	305.11	303.56	303.59	302.41	301.82	303.13	303.52	302.5	302.74	302.04	303.73	301.32	301.53	303.28	303.63
306.7	307.11	304.87	308.81	307.8	306.54	305.55	306.74	303.77	302.99	307.5	305.4	308.38	306.49	304.27	306.46	307.38	305.53	306.72	306.74	306.28	307.1	305.82	306.96	305.37	307.2	307.53	306.98	306.57	305.8	307.84	307.44	308.35	307.2	307.43	304.98	305.21	307.24	304.63	306.52	306.88	309.09	305.67	306.43	306.3	308.17	306.37	305.64	306.21	305.87
315.57	315.35	314.64	315.13	314.55	316.9	316.02	316.4	315.18	315.23	315.44	316.42	314.46	315.07	316.46	314.14	314.53	314.36	316.53	314.46	317.9	315.72	312.65	316.42	316.76	316.23	315.7	316.41	315.6	316.55	315.08	315.29	315.8	315.29	315.71	315.92	316.74	316.41	315.44	314.92	315.55	316.79	317.33	314.98	315.31	316.29	315.38	314.57	316.1	314.24
303.27	303.67	302.94	302.32	302.19	301.12	302.27	302.91	301.82	303.62	304.17	303.72	300.79	304.38	303.74	301.52	302.47	303.47	303.59	301.78	304.92	303.42	302.78	301.92	302.37	303.42	302.47	303.6	303.41	304.46	303.12	303.48	302.83	303.38	303.24	302.73	303.98	302.31	301.29	303.33	302.23	303.2	302.94	302.97	302.32	302.36	301.73	302.83	303.45	303.13
301.4	302.34	300.35	300.3	301.59	302.03	301.77	300.18	300.91	301.46	301.3	301.67	302.13	298.8	301.31	300.58	301.68	302.23	302.31	300.33	299.45	300.73	300.74	301.02	299.33	300.35	301.69	303.18	301.44	300.56	302.61	299.95	302.9	301.02	301.93	300.08	301.63	302.21	302.39	300.43	299.47	300.47	300.63	301.34	302.93	300.5	300.12	300.09	299.41	301.98
305.21	306.63	307.49	307.61	306.58	303.67	306.46	309.12	307.87	307.44	307.8	308.47	307.76	308.24	306.13	306.44	307.29	306.55	307.62	308.15	306.92	307.6	307.52	308.28	307.4	305.92	308.5	306.79	307.41	307.74	308.12	307.27	307.85	307.04	307.74	307.18	307.55	307.54	307.89	307.79	307.77	307.82	306.22	307.3	306.55	307.63	308.69	307.47	308.5	306.79
301.95	302.04	303.37	303.38	301.64	302.6	302.94	301.89	303.46	302.99	302.45	303.81	302.08	300.87	301.65	302.41	303.88	301.3	303.4	302.23	303.78	302.31	299.79	302.91	301.34	303.32	301.21	302.02	301.89	301.9	301.72	303.72	302.64	302.18	302.17	303.9	304.54	302.74	301.84	303.46	302.27	303.4	300.98	304.36	304.49	303.13	304.11	302.52	304.8	302.77
295.92	295.09	296.84	296.86	296.36	298.52	298.11	297.87	298.42	297.1	296.68	296.36	297.87	297.13	296.61	296.42	298.88	297.43	296.01	296.76	297.63	298.41	296.58	296.56	296.96	296.06	297.99	295.98	298.33	296.89	297.22	296.73	296.51	295.89	296.59	297.55	296.04	296.83	297.5	295.49	294.82	296.07	296.08	296.33	297.82	296.95	297.93	298.1	297.35	296.96
315.82	315.09	314.39	314.3	314.3	314.47	314.74	314.73	314.99	316.01	315.91	316.09	315.02	315.08	314.44	315.63	314.74	315.76	316.63	313.74	314.66	314.61	314.28	313.81	314.57	314.17	313.75	314.88	315.09	315.46	315.21	316.13	314.29	313.8	314.19	314.64	315.63	313.03	314.81	314.71	315.06	313.85	315.57	315.33	315.32	315.9	314.14	314.32	313.67	315.01
315.26	314.5	313.79	315.02	316.36	314.6	314.87	314.19	314.12	313.62	313.7	314.24	313.24	313.52	313.86	313.5	315.33	314.29	312.42	314.5	312.62	313.66	313.14	312.31	314.45	313.75	314.68	314.18	313.89	313.71	313.78	313.95	313.74	314.32	314.04	312.9	315.2	314.2	316.12	313.87	315.43	313.99	313.48	316.07	314.04	312.47	314.49	314	312.89	313.45
306.49	306.12	306.97	305.56	307.71	307.35	308.02	307.65	305.78	307.64	306.82	306.63	305.33	307.45	306.9	307.46	308.89	308.06	308.28	309.45	307.2	307.7	308.43	308.45	305.09	308.5	308.76	305.9	304.4	307.47	308.71	307.07	307.76	307.94	308.98	306.99	307.37	307.62	307.52	306.68	307.39	307.27	308.34	307.28	308.3	306.56	307.53	305.6	308.8	306.22
317.58	316.32	316.53	314.57	317.53	315.29	316.06	316.75	317.37	318.2	315.72	315.52	317.03	317.17	315.59	319.36	319.45	316.95	317.69	316.55	316.98	318.28	316.12	317.79	316.44	315.79	317.43	316.83	315.97	316.96	317.02	315.76	314.29	315.37	315.58	317.18	316.66	317.9	315.56	316.66	317.75	318.44	317.18	315.82	316.54	315.03	317.65	314.49	318.31	316.78
302.72	304.95	301.63	302.56	303.16	303	302.83	303.29	303.42	304.03	303.96	303.08	304.41	303.4	303.01	303.68	301.92	303.49	303.73	304.56	302.81	304	304.42	304.67	303.22	303.41	302.9	302.57	304.02	302.46	303.12	303.24	302.7	303.61	304.43	302.78	304.43	302.88	302.92	302.84	302.44	303.6	304.97	304.39	303.99	305.74	303.56	303.94	302.73	303.43
311.16	312.09	313.22	311.82	312.79	313.07	312.54	311.47	312.33	310.31	312.57	312.1	311.01	311.32	310.79	313.63	311.22	312.75	311.73	310.69	312.27	310.8	314	311.87	312.1	313.76	312.39	311.28	312.59	311.03	311.75	312.52	312.7	310.65	310.62	311.02	312.16	311.11	312.58	312.31	311.1	311	312.02	311.89	311.77	311.56	311.2	312.73	313.13	312.22
302.67	304.47	304.93	303.52	304.54	304.66	304.54	303.76	304.41	302.77	303.27	302.23	304.42	304.75	304.29	304.03	306.51	303.07	303.35	304.99	304.61	304.01	304.19	305.37	305.58	306.21	305.14	305.67	303.49	304.26	304.17	304.73	304.16	301.95	304.01	303.63	304.31	303.01	304.22	305.67	304.1	304.83	302.39	304.65	305.36	304.4	305.09	303.36	305.04	302.92
326.23	327.19	328.4	327.75	326.31	326.32	327.74	325.49	326.61	327.24	326.63	326.9	327.15	327.33	327.08	325.78	326.99	326.03	327.6	328.07	327.67	325.87	327.11	326.08	327.89	327.43	327.06	327.78	325.26	328.03	327.58	327.87	327.15	327.5	329.01	327.68	328.08	327.61	326.72	328.16	328.43	324.28	326.45	326.74	326.67	327.27	326.25	327.09	326.44	326.13
300.47	303.83	303.05	302.78	304.39	303.44	302.74	302.49	303.17	302.77	303.24	302.61	302.18	303.71	302.35	302.48	303.5	304.3	301.21	302.31	302.84	300.54	302.19	302.84	301.56	302.56	304.47	303.26	303.03	302.47	302.12	302.44	301.65	303.67	302.66	302.92	302.37	301.91	302.45	304.12	303.16	303.43	301.9	303.44	302.86	303.17	301.36	302.15	303.28	304.49
327.64	328.45	328.03	328.75	328.72	327.57	328.49	327.59	326.28	328.95	326.16	327.27	329.08	329.44	328.12	327.12	328.07	328.39	329.08	326.48	328.49	326.99	328.89	326.64	327.84	326.96	327.79	328.8	328.06	328.12	328.47	327.3	331.05	327.27	325.46	328.07	329.57	326.03	329.73	328.03	328.21	326.62	328.22	327.58	327.41	328.31	327.18	326.74	326.15	327.25
294.54	294.38	294.9	295.2	296.1	297.08	294.78	295.67	296.69	294.76	296.46	294.4	295.39	295.57	294.73	293.54	294.89	293.34	294.7	293.52	294.42	294.94	293.92	296.68	292.93	296.23	295.11	295.23	294.98	293.75	294.18	293.58	293.61	295.1	293.49	294.48	294.61	295.45	295.33	295.82	294.07	295	296.14	292.88	295.21	295.29	295.19	296.09	295.15	295.28
295.7	294.39	294.58	295.63	294.49	296.08	292.8	295.45	296.36	295.24	295.39	296.89	295.85	295.95	296.28	294.12	296.09	294.49	294.37	296.09	295.02	293.95	295.9	293.79	295.28	295.23	295.05	296.23	292.98	295.33	295.57	295.28	295.12	294.43	294.04	295.35	293.56	293.5	295.42	296.92	294.47	296.75	297.38	296.43	294.82	295.77	294.82	295.76	294.92	294.34
318.85	318.46	317.82	316.75	317.71	320	319.4	316.74	317.91	317.21	319.89	319.79	319.85	317.46	318.3	317.72	317.97	318.25	318.65	317.55	319.53	317.11	318.22	319.16	317.73	320.85	316.68	319.04	316.54	318.86	318.18	317.19	317.51	317.79	317.34	317.55	318.08	320.44	320.06	318.12	317.81	318.27	317.78	317.84	317.65	318.96	319.16	318.16	320.01	319.28
303.97	305.7	303.59	303.95	306.35	304.76	304.24	305.29	304.35	303.72	304.52	305.08	304.92	305.01	304.42	305.35	304.2	303.94	304.06	304.89	303.39	304.29	306.24	306.52	304.27	303.62	305.58	303.96	304.11	306.69	304.91	305.57	302.88	302.88	303.74	304.13	304.59	303.43	303.3	303.32	304.21	302.63	304.83	304.83	304.15	303.5	305.03	303.97	303.86	306.09
314.73	313.8	314.69	317.43	314.48	315.53	316.6	315.63	313.48	314.81	314.36	316.08	315.16	313.3	315.51	316.05	315.53	314.77	313.89	312.89	315.31	313.29	315.79	314.77	313.61	315.85	314.94	314.15	315.44	315.51	314.34	315.39	315.07	314.18	316.36	315.64	315.04	315.27	314.08	314.15	314.74	313.83	314.02	315.58	313.52	316.15	313.27	312.13	315.72	315.21
311.16	310.99	310.37	310.03	309.1	309.01	310.19	307.93	309.36	309.76	310.27	308.85	308.97	311.56	308.96	310.09	309.74	310.96	309.86	310.69	309.76	309.15	307.88	309.5	311.4	309.64	310.27	309.74	308.54	310.11	308.48	310.07	310.34	310.56	307.67	310.2	311.8	308.23	310.89	309.21	310.55	309.37	309.29	312.01	310.49	310.4	309.04	311.55	308.31	309
305.82	304.78	303.3	303.49	304.08	303.74	303.21	303.97	304.76	306.03	305	302.56	304.55	302.91	303.43	302.61	304.39	302.29	304.02	304.53	304.49	303.66	304.54	304.01	303.96	305.66	304.42	305.82	304.23	303.95	304.08	303.58	303.27	304.24	303.01	304.34	304.57	304.4	304.84	303.61	304.22	306.31	304.16	305.03	303.17	304.78	306.92	304.25	302.96	303
306.12	304.42	304.46	304.66	303.56	304.48	301.88	303.03	303.3	305.53	305.14	305.42	306.84	306.22	303.42	303.68	302.6	302.65	304.59	305.32	302.9	303.41	304.64	304.62	302.96	304.93	303	304.3	306.07	302.71	305.27	301.4	303.65	304.96	304.82	303.91	303.38	303.11	303.69	303.82	304.38	303.09	304.86	304.13	303.92	301.64	303.53	303.54	302.38	305.24
305.81	303.73	305.5	305.02	304.91	306.08	305.68	305.58	306.25	304.39	304.7	306.23	304.82	304.94	305.45	304.19	306.15	308.12	307.36	306.47	304.31	304.29	304.68	305.02	307.07	305.17	305.62	305.98	304.46	305.87	304.74	303.65	304.74	304.05	304.97	305.29	305.58	306.33	306.23	305.56	304.78	305.42	307.08	305.72	305.15	305.14	305.75	305.54	305.03	306.27
329.29	326.77	329.7	327.84	327.4	327.4	327.65	329.17	328.3	326.75	327.88	326.84	327.62	328.27	325.64	329.28	328.29	327.64	327.75	328.16	329.01	325.54	327.37	327.59	326.79	328.4	329.3	326.87	327.15	328.61	327.74	326.64	327.85	327.11	327.1	328.44	327.78	327.47	327.39	326.48	328.51	328.61	328.48	325.81	327.25	330.43	328.39	328.62	327.76	327.02
309.12	307.18	307.19	307.79	307.49	309.73	308.74	308.84	308.06	309.05	308.58	307.5	309.25	309.05	309.87	308.3	310.64	307.26	307.24	308.59	308.14	307.8	307.64	309.98	308.29	308.49	308.53	308.26	309.72	310.11	308.04	308.74	308.79	308.3	308.75	308.28	307.96	308.3	308.43	309.26	308.23	308.52	308	310.04	308.94	309.31	309.6	307.38	308.57	307.97
304.73	304.43	305.7	305.55	305.49	304.44	306.05	306.37	305.06	306.79	305.08	305.63	304.98	304.48	304.8	305.67	304.28	305.7	305.75	304.61	305.03	306.15	304.03	306.23	306.85	305.37	305.6	305.77	306.74	303.99	304.54	307.49	304.48	305.76	305.91	305.26	305.16	305.89	305.91	305.8	304.7	305.99	304.61	306.86	304.99	304.57	302.92	304.75	307.16	305.8
304.19	302.92	303.87	303	302.25	302.13	304.85	303.51	303.81	302.75	301.51	302.3	304.28	304.43	302.27	304.22	302.96	299.98	303.31	303.82	304.79	303.64	303.52	303.1	302.38	305.05	303.51	303.09	302.45	301.89	304.78	303.11	301.42	303.65	302.76	304.84	301.66	302.48	302.19	303.59	303.35	303.4	302.38	302	303.39	302.82	303.79	301.97	301.77	302.08
313.96	313.14	312.67	313.68	312.01	311.22	312.68	313.22	313.96	312.74	313.48	312.32	313.03	312.58	312.81	313.08	313.24	312.51	312.78	314.74	313.54	314.08	312.86	313.71	312.71	313.62	312.98	312.18	313.34	313.42	312.01	312.52	313.39	312.24	313.86	315.27	312.39	314.65	312.54	315.69	312	313.24	313.59	311.73	314.42	311.43	313.3	311.16	311.76	314
319.32	320.9	320.19	318.93	317.7	318.91	319.9	318.59	318.7	318.34	319.97	318.81	318.33	318.79	319.63	319.87	319.87	318.47	320.29	319.75	318.09	320.1	319.2	319.79	318.1	316.71	319.37	318.12	320.15	318.98	321.45	319.87	319.42	320.04	318.93	320.1	317.19	319.51	318.48	319.76	320.24	319.57	318.39	319.66	320.75	318.22	319.79	318.69	320.66	320.15
314.56	312.67	313.04	312.73	312.86	312.36	311.45	311.34	311.13	312.45	311.36	313.65	312.53	312.04	313.67	312.21	311.69	312.92	312.46	311.34	314.33	311.75	313.57	312.18	312.33	313.88	312.75	312.58	311.77	312.14	311.66	313.87	313.71	310.31	310.98	311.6	312.07	312.47	311.84	312.42	311.33	311.73	311.08	311.87	312.84	312.58	313.71	312.62	312.45	313.12
307.82	309.32	307.23	307.78	309.13	308.54	310.5	307.68	307.71	307.58	308.32	308.12	309.85	308.34	309.67	309.99	306.96	307.61	309.35	309.28	309.78	309.86	309.02	308.65	308.08	307.32	307.69	307.17	309.53	310.72	310.49	308.59	308.79	308.21	308.52	308.7	309.25	309.29	310.65	309.64	309.4	308.36	308.36	307.27	308.73	309.03	308.64	309.67	310.2	309.16
313.17	315.28	315.87	315.22	313.37	314.96	313.43	315.54	315.06	314.37	314.54	315.93	314.21	313.41	314.91	318.02	313.61	314.52	315.42	316.17	313.8	315.65	311.81	314.93	313.1	314.86	316.15	315.07	313.57	314.82	314	314.69	313.36	314.87	315.77	313.57	313.9	316.07	315.66	315.61	314.36	312.74	315.03	315.91	314.96	315.05	313.43	313.44	315.92	315.86
318.5	317.54	316.71	315.63	316.43	316.87	317.82	318.38	317.42	315.44	317.06	317.8	315.52	315.49	316.62	315.36	316.61	316.6	316.55	316.06	318.26	315.54	315.02	317.9	315.26	316.23	316.27	316.47	316.15	314.09	314.89	316.2	315.78	315.33	316.85	315.77	316.46	315.74	316.55	316.53	317.36	315.67	318.39	317.09	315.34	315.57	315.4	316.38	317.1	318.67
302.68	303.57	304.1	306.14	301.42	303.93	302.7	304.49	303.58	302.86	303.39	304.93	302.99	305.19	303.53	302.12	301.89	303.14	302.66	303.05	303.2	304.45	303.58	302.66	303.57	303.11	303.01	302	302.6	302.82	305.38	303.79	303.52	306.78	304.54	303.46	304.56	304.52	303.82	304.92	302.94	304.71	301.69	304.64	303.17	303.13	303.44	303.43	304.14	303.65
306.55	305.59	306.12	302.82	304.3	302.94	305.04	302.01	305.33	305.54	304.45	304.26	306.32	304.19	304.09	303.96	305.95	306.76	305.76	303.65	307.06	305.05	302.37	303.56	305.98	306.6	306.15	304.42	304.74	306.68	305.73	304.75	306.57	305.32	305.46	304.93	305.56	306.36	305.82	305.16	304.24	304.61	307.79	305.94	305.65	304.39	306.72	306.37	304.49	305.11
316.03	315.96	315.32	316.92	315.96	314.49	315.34	316.43	313.73	314.32	314.94	315.82	315.56	315.02	313.41	315.26	314.27	315.62	316.13	317.43	315.03	314.86	313.65	316.34	316.58	316.5	317.18	315.26	315.92	315.13	314.64	314.94	312.88	314.71	315.46	313.75	314.83	315.17	316	314.15	318.11	314.99	316.31	315.63	317.23	316.27	315.57	316.13	315.16	314.87
303.39	303.92	302.07	304.99	303.53	302.43	303.62	301.67	301.76	303.03	304.17	300.49	302.5	302.61	302.6	302.58	304.71	301.7	300.96	301.96	303.46	302.31	301.07	303.2	303.27	300.66	302.75	303.61	302.15	304.77	303.32	304.49	304.06	302.64	302.35	303.32	301.62	302.93	302.65	303.46	301.97	301.67	302.22	303.76	302.31	304.45	302.86	302.08	302.27	303.96
305.22	305.48	302.86	306.01	306.43	305.54	304.83	305.01	306.49	304.97	304.99	305.66	305.41	304.4	304.16	305.25	304.69	307.6	305.21	305.81	305.93	305.2	306.77	304.71	305.68	305.21	304.04	305.36	303.7	304.38	306.13	305.31	304.62	305.86	303.09	305.77	307.49	305.15	305.66	306.79	304.62	304.1	307.46	305.44	304.38	305.09	303.73	305.6	305.84	304.87
304.94	304.08	304.23	304.73	305.65	305.3	305.74	305.85	305.95	304.49	305.69	306.63	307.45	305.18	304.65	306.68	306.77	304.67	305.97	306.96	305.35	303.98	305.66	306.85	305.16	305.17	306.21	304.94	305.9	304.86	306.82	305.21	307.04	305.97	305.67	303.31	306.13	303.58	304.32	306.29	306.4	306.73	305.48	306.08	304.41	304.25	304.73	305.17	305.91	305.97
313.12	312.67	312.53	313.09	313.94	314.26	312.42	313.53	311.6	313.51	314.02	315.88	313.69	313.8	312.08	311.8	312.54	311.21	313.7	311.52	314.96	313.17	312.46	311.85	312.59	313.8	312.48	313.23	312.23	313.84	311.84	313.76	313.9	313.26	312.29	313.84	312.1	313.48	314.27	313.98	312.48	313.99	313.53	313.54	314.05	312.6	311.19	312.92	312.67	311.81
317.31	315.82	316.48	315.69	315.95	315.58	316.11	314.2	316	316.1	316.73	316.1	315.6	317.45	315.13	314.27	316.11	315.14	316.48	316.16	316.79	316.13	316.28	314.46	316.53	317.49	315.95	316.78	314.64	315.12	316.52	313.92	313.2	315.79	318.28	316.5	317.28	315.27	316.92	314.23	316.46	314.36	314.83	315.93	315.62	315.34	317.33	315.78	316.05	315.8
315.18	315.13	316.1	316.25	317.24	315.33	315.84	314.52	316.25	315.28	316.31	317.56	315.92	315.16	314.34	315.63	315.92	316.06	316.8	315.59	316.96	315.89	316.65	315.93	316.83	313.92	318.11	315.94	315.15	316.82	316.19	316.13	314.65	317.24	315.65	316.19	316.16	316.15	315.52	317.19	317.44	316.91	315.16	314.44	315.6	316.18	315.63	316.73	316.31	315.51
298.36	301.15	299.39	299.05	298.36	299.69	299.6	299.23	301.44	301.22	297.11	300.66	300.01	298.87	300.64	299.26	300.02	298.95	300.59	301.14	299.46	300.86	299.63	299.39	300.21	300.56	300.74	298.26	299.9	300.59	299.82	298.25	300.44	301.32	297.89	299.19	299.19	300.06	300.9	300.67	300.71	299.58	299.7	300.35	301.19	300.95	299.92	299.37	299.21	298.83
303.65	304.07	303.17	302.26	302.38	303.36	302.62	303.57	302.39	303.16	302.85	305.67	304.1	303.8	303.75	301.97	303.4	303.05	305.09	304.2	303.24	303.64	304.25	303.75	303.11	304.65	303.86	303.56	302.13	303.11	303.39	303.5	303.35	303.27	304.45	302.61	301.3	303.33	304.32	303.44	304.12	304.37	302.82	303.12	304.38	303.41	302.74	304.27	303.77	300.84
294.71	293.94	295.71	295.13	294.53	295.9	294.28	295.12	295.37	295.17	296.1	296.34	294.7	295.13	294.4	294.72	294.19	294.49	294.67	294.14	295.84	294.52	294.8	295.79	295.48	295.76	295.81	295.44	295.9	294.78	294.7	297.91	294.64	295.56	293.92	294.51	296.54	293.54	294.26	295.05	295.25	294.92	293.57	295.57	294.34	293.67	297.68	295.1	295.51	295.73
313.89	314.89	314.58	314.47	314.91	314.59	313.87	316.01	316.97	314.39	314.84	315.5	314.66	316.63	316.58	313.16	314.86	313.96	313.17	316.06	316.05	315.12	315.64	314.12	314.86	313.5	314.72	316.52	313.8	313.81	315.2	314.87	313.01	315.02	313.58	316.12	317.49	316.63	316.47	314.68	314.26	316.92	315.04	314.77	314.8	313.81	314.11	313.1	316.61	315.37
298.88	299.47	300.43	299.96	298.61	299.15	300.82	299.39	300.6	300.69	298.32	300.47	299.49	300.21	298.28	299.55	299.37	299.78	300.11	300.11	299.12	300.01	300.06	300.41	298.3	302.45	299.43	300.8	300.02	299.24	300.94	298.82	299.36	300.07	300.35	300.69	299.03	299.74	299.86	300.35	299.41	300	301.72	298.72	299.68	301.6	299.72	298.95	297.53	301.72
302.96	304.82	301.75	304.22	302.79	304.4	304.94	304.12	304.06	304.46	301.56	303.19	305.74	302.89	303.9	303	303.61	301.66	303.87	303.91	303.95	302.98	303.79	303.14	304.55	303.31	303.54	303.84	303.2	302.42	302.71	303.74	302.42	303.8	304.06	303.98	304.15	305.46	302.27	303.62	303.82	304.63	304.07	305.87	304.31	304.26	300.12	303.86	303.79	302.29
295.71	295.29	296.92	296.5	293.62	294.88	294.62	294.5	293.52	294.01	295.32	296.47	295.12	296.97	296.06	296.77	294.44	296.59	295.35	292.33	295.83	295.25	295.76	294.64	295.18	296.31	294.1	294.99	294.39	293.45	293.39	296.43	296.08	293.56	295.38	294.09	295.53	295.98	296.48	294.41	293.88	295.23	293.37	296.68	295.21	296.77	294.39	293.69	294.99	294.45
303.91	303.19	304.7	303.28	304.29	304.6	302.79	305.52	303.77	304.48	306.27	304.62	305.05	302.4	304.12	303.95	305.33	304.59	303.41	304.48	303.66	304.32	303.36	304.89	305.15	305.15	301.38	302.94	305.09	303.77	304	304.03	304.08	304.51	303.13	305.95	303.43	304.96	304.71	303.03	303.21	304.29	305.8	303.91	305.34	304.34	305.3	303.67	304.33	303.77
306.53	305.65	307.17	307.27	305.09	307.15	304.19	306.35	304.99	305.18	305.77	305.89	305.19	306.66	306.22	305.35	306.98	306.18	306.22	306.41	306.04	306.21	304.64	306.86	306.41	306.76	308.36	306.03	306.42	305.28	306	306.74	308.5	305.69	305.46	305.63	306.24	305.35	305.89	306.11	305.17	307.61	306.83	304.78	304.53	306.69	304.45	306.97	306.9	305.93
302.99	302.36	303.85	302.22	302.52	302.18	302.52	302.18	303.5	301.99	302.27	301.37	302.57	302.17	301.43	303.05	302.09	301.19	301.02	301.84	303.19	303.02	300.34	302.76	301.47	303.5	303.65	303.55	303.23	303.2	302.7	303.45	301.89	300.77	300.72	302.06	303.47	302.75	304.45	303.98	303.5	300.59	304.07	301.42	302.16	302.3	303.76	302.69	302.73	300.73
303.73	305.42	304.91	305.42	303.38	305.84	304.38	304.55	306.05	305.5	304.41	303.24	304.68	305.01	304.97	305.12	305.73	305.49	307.35	302.83	303.09	304.34	303.25	305.03	305.63	304.41	303.98	305.2	305.42	303.91	305.66	305.79	303.6	305.48	305.89	302.9	306.44	305.06	304.32	303.81	304.37	305.33	305.33	304.02	304.71	304.2	304.82	303.19	304.18	305.41
307.31	306.55	306.58	307.15	307.81	306.74	307.14	306.88	306.81	305.83	307.22	306.89	307.18	307.12	305.1	304.88	304.92	305.83	306.34	306.02	307.69	304.98	306.31	307.73	306.94	304.94	306.11	306.09	308.31	305.29	307.36	306.25	306.64	306.44	305.26	306.74	307.64	306.66	305.38	304.23	305.79	305.34	305.16	306.97	307.17	306.32	308.02	306.68	307.31	306.37
308.49	308.35	308.76	310.31	308.56	308.09	309.54	308.27	309.45	308.94	309.15	308.65	307.9	307.54	308.7	308.74	307.55	309.34	307.75	309.23	309	308.9	308.31	309.39	308.16	307.04	308.66	309.5	308.68	308.02	309.45	306.73	308.53	309.12	308.78	308.87	307.66	306.48	309.65	309.2	308.77	309.11	308.58	307.6	308.32	308.31	308.46	308.79	308.9	307.2
305.56	303.86	305.01	306.2	303.38	305.06	304.85	305.54	304.22	304.73	305.53	305.33	304.56	305.24	304.38	305.94	305.45	305	305.32	304.26	305.77	306.21	306.36	304.35	305.64	305.47	304.98	305.4	304.91	304.96	304	305.09	305.63	304.83	305.56	305.12	306.13	306.46	304.62	305.45	304.21	304.89	304.9	303.87	304.69	304.53	305.17	304.83	303.97	304.73
306.24	305.01	305.8	307.75	307.34	305.98	305.97	307.51	308.49	305.97	304.82	306.59	304.93	306.08	305.74	305.53	307.51	307.3	306.69	306.04	306.75	305.16	305.24	307.39	307.84	305.57	307.85	305.54	305.57	304.87	307.26	307.75	306.08	307.13	307.54	306.97	305.63	306.28	306.63	306.21	305.6	306.19	305.68	307.31	308.19	307.46	307.4	307.95	307.08	306.81
312.87	314.87	315.2	313.85	313.3	313.97	313.15	311.68	314.64	311.85	311	312.84	312.53	311.71	313.79	311.45	312.89	313.54	313.24	313.18	313.09	312.74	313.97	312.58	312.19	312.52	314.39	310.31	314.13	314	312.64	313.37	311.86	312.61	311.57	312.87	312.66	314.83	313.17	311.95	312.21	312.6	310.79	312.59	313.81	312.81	314.36	312.52	314.18	312.95
318.58	318.46	316.61	316.75	318.18	317.46	316.77	314.55	316.08	314.85	316.19	317.01	316.8	314	317.57	317.8	317.81	316.85	317.07	315.03	317.87	316.74	316.44	316.13	316.66	316.89	319.31	317.26	317.82	317.01	317.43	317.6	319.27	317.16	316.81	317.76	318.18	315.98	318.47	317.87	315.33	316.35	317.07	318.35	316.16	316.08	316.7	317.61	318.11	318.86
328.98	327.21	325.99	326.99	326.04	326.1	327.04	326.93	326.5	328.47	327.35	326.49	327.61	328.55	327.66	326	326.49	326.53	326.77	328.02	327.73	325.39	327.59	327.38	326.37	326.82	327.38	327.48	325.71	328.84	327.07	326.69	327.86	327.69	326.48	327.75	325.12	325.94	327.68	329.61	326.95	326.93	326.61	329.47	326.25	326.89	327.94	327.1	329.81	326.87
315.11	315.68	316.72	314.47	317.03	315.49	316.41	316.15	316.41	315.34	317.4	316.26	315.16	314.99	317.14	315.14	317.38	315.83	315.04	315.16	314.61	316.11	316.26	314.83	315.84	316.86	315.02	316.43	315.34	315.51	317.07	314.28	313.59	315.42	315.61	315.67	316.06	316.99	315.64	317.23	315.75	316.03	318.06	315.43	316.22	317.74	314.55	317.92	315.67	314.66
304.23	304.9	302.2	304.02	300.61	303.47	301.96	303.2	303.37	304.81	302.15	305.27	301.08	301.85	304.73	303.27	301.63	303.49	303.86	304.86	304.39	304.29	304.75	304.27	301.85	304.52	302.83	302.53	303.25	302.32	304.67	303.19	301.65	303.42	302.81	303.37	303.07	303.8	304.5	304.36	302.95	303.68	303.92	303.89	302.53	303.15	304.74	304.27	303.67	303.23
303	302.41	304.16	302.73	303.83	304.5	304.63	303.16	303.37	303.08	303.57	305.65	303.92	304.77	303.67	303.85	302.17	300.91	302.46	301.3	303.31	302.88	302.96	301.53	304.88	303.19	304	302.64	302.6	303.6	303.94	302.76	303.62	303.86	303.61	303.68	304.77	304.61	302.38	302.5	303.48	303.84	302.84	302.38	301.41	303.43	304.07	303.56	304.08	302.55
301.82	301.9	303.48	301.98	301.77	301.58	302.35	301.6	300.79	301.57	301.99	302.58	304.14	301.51	303.28	300.68	303.39	302.85	302.86	302.05	304.5	299.04	303.46	302.68	302.91	302.8	302.92	302.44	303.6	303.4	303.21	303.92	300.72	300.99	301.13	303.09	302.68	301.18	301.68	301.4	303.63	302.75	301.23	302.05	301.47	302.27	303.12	301.2	302.27	303.01
323.73	323.49	324.68	328.49	323.47	324.05	324.34	323.41	326.05	324.04	323.84	325.11	323.62	325.99	326.5	326.15	323.99	325.97	324.67	324.5	322.59	325.92	325.85	323.56	325.4	323.62	325.62	323.85	323.84	323.62	324.58	324.29	325.08	325.26	326.01	324.91	324.3	323.68	324.55	326.29	324.31	325.64	322.92	323.68	325.01	324.49	323.85	324.07	324.61	324.29
316.09	313.72	313.43	312.39	314.95	313.62	313.38	312.84	313.89	313.66	313.78	314.5	313.87	313.43	314.14	314.06	313.72	314.96	316.36	315.49	314.75	313.75	315.23	313.47	314.67	315.32	314.73	313.75	314.42	314.41	314.24	315.67	315.23	313.99	313.7	314.78	314.76	314.14	314.39	314.44	314.47	314.07	311.63	316.08	315.81	314.59	314.36	313.1	313.43	313.95
325.24	326.58	324.01	325.29	323.99	326.64	326.06	326.21	324.66	324.78	326.19	324.39	325.56	327.15	323.69	324.97	325.16	325.86	327.01	324.07	326.56	327.21	324.93	326.82	326.12	325.52	326.75	326.04	324.99	324.47	325.41	325.06	325.66	322.13	324.74	325.38	324.49	324.31	324.82	324.4	324.99	326.4	325.11	323.38	326.61	326.06	324.86	326	324.88	326.49
302.66	303.08	303.12	303.58	301.66	301.91	300.97	305.17	302.94	302.12	301.77	300.52	303.11	301.81	302.78	303.27	301.39	303.78	302.06	302.21	300.99	301.99	302.44	302.66	302.67	302.59	302.57	301.92	303.46	301.19	302.26	302.08	301.65	303.44	302.96	302.56	302.2	302.39	302.84	303.07	303.28	303.26	301.11	302.25	302.59	303.4	302.62	301.48	302.37	302.91
302.65	303.36	302.21	303.29	301.91	304.14	305.51	303.88	303.47	304.21	304.27	303.76	302.85	303.75	303.68	303.05	303.62	304.15	303.61	303.29	303.22	303.29	305.3	303.26	303.42	302.57	302.91	303.81	303.16	305.22	303.49	304.02	302.64	302.2	302.02	303.39	304.09	302.15	302.54	302.56	302.13	302.53	303.72	302.4	304.77	304.01	304.48	302.98	304.41	304.78
324.84	324.25	326.28	325.13	325.24	326.15	324.75	325.5	326.88	325.68	324.81	326.56	327.27	326	323.83	327.24	325.41	324.49	325.58	325.06	325.17	325.88	326.01	324.09	327.25	324.52	325.22	322.97	325.97	323.63	325.43	326.05	325.79	325.4	324.67	325.92	327.16	324.68	325.14	327.03	324.8	324.56	324.89	324.97	324.61	325.44	324.46	325.49	325.85	325.75
306.42	305.35	304.43	306.16	305.93	305.11	305.13	306.8	303.96	305.4	304.42	304.73	303.24	305.3	306.02	305.07	305.78	306.48	306.87	304.07	304.47	305.03	305.66	305.07	304.44	307.17	305.31	306.25	306.28	306.77	304.32	305.42	304.22	305.5	306.89	306.78	306.92	306.5	303.9	304.66	306.29	305.82	306.62	304.86	304.88	303.63	304.55	305.86	306.01	306.25
314.99	314.8	315.62	315.09	314.84	314.4	313.02	314.22	315.59	316.61	315.23	313.12	316.78	313.81	314.31	315.24	314.87	315.08	313.95	315.78	315.51	316.1	314.32	314.78	314.12	316.01	314.64	314.11	315.73	314.79	316.37	316.06	315.15	313.37	314.63	316.39	315.85	313.91	316.32	314.44	313.96	316.17	315.49	315.46	313.89	314.55	315.08	314.43	314.64	314.93
326.68	324.56	325.26	325.22	326.34	324.81	325.6	324.72	325.6	323.44	324.6	325.62	324.69	324.3	325.57	323.58	324.34	325.04	323.45	326.33	323.39	326.08	325.9	325.79	323.67	326.33	324.74	326.9	324.45	324.86	324.96	324.84	324.83	325.98	325.32	324.59	323.5	326.52	326.58	326.21	325.86	326.88	325.54	325.9	326.06	325.67	325.61	325.57	324.28	324.5
315.28	313.08	315.58	316.45	315.82	315.06	315.11	311.93	314.27	316.87	313.7	316.45	314.63	313.89	315.66	315.85	316.02	314.63	315.58	313.42	315.52	315.37	316.15	314.86	313.93	315.46	314.56	315.32	314.76	313.73	315.55	315.03	314.87	315.09	315.09	314.51	313.15	317.23	316.31	313.68	313.11	313.97	315.45	314.77	315.7	315.35	316.24	315.48	316.18	315.59
305.35	306.17	304.42	303.71	305.85	302.43	307.08	304.91	305.84	305.52	305.74	306.54	305.4	303.96	304.45	303.8	304.78	304.63	304.88	304.09	303.23	304.67	306.16	304.06	304.93	304.47	306.03	304.18	304.53	306.37	305.4	305.49	304.26	306.63	305.22	306.17	305.96	304.47	305.85	304.64	304.53	305.54	303.52	304.49	304.61	306.3	306.9	305.89	304.99	306.61
304.69	304.61	301.84	303.82	304.21	306.57	302.65	304.63	303.91	304.47	303.97	303.86	304.96	304.38	303.55	304.68	304.37	303.57	304.62	304.03	303.88	303.24	302.71	304.56	304.43	303.5	303.22	305.62	304.76	306.8	306.31	305.93	304.63	304.21	302.28	304.51	305.06	303.39	304.19	306.34	305.53	304.12	302.47	304.98	303.79	303.84	306.04	305.67	304.73	304.98
316.43	316.1	316.16	316	315.56	317.53	316.48	313.9	314.92	317.42	316.87	315.42	316.98	317.31	317.37	316.62	315.75	315.97	315.01	316.51	315.95	315.82	315.94	316.4	314.25	316.21	315.42	316.16	316.73	317.34	316.29	316.02	315.78	316.56	315.75	314.5	317.05	316.29	316.36	315.92	315.04	315.95	315.41	317.36	315.5	315.37	316.92	315.69	316.14	315.63
305.43	305.5	305.93	305.29	303.9	305.78	303.94	305.46	305.56	306.19	305.75	305.17	304.64	306.53	305.08	305.26	304.62	304.03	304.04	305.08	306.46	304.27	304.72	305.15	304.86	305.72	305.91	304.4	304.54	305.68	305.6	305.28	304.39	304.18	305.07	305.34	305.21	304.75	303.77	306.42	303.79	305.76	304.61	305.32	304.83	305.78	305.72	305.88	304.54	307.06
303.48	303	302.43	303.31	302.7	304.14	302.96	302.99	301.9	302.93	302.34	304.57	303.87	304.72	302.75	303.19	303.38	303.56	303.82	303.4	303.65	302.28	302.56	304.18	303.63	303.02	304.81	303.19	301.89	302.96	303.02	303.41	303.07	303.27	303.54	303.25	304.21	304.43	303.83	301.94	304.67	302.71	301.59	303.54	304.85	304.11	304.31	304.19	303.69	303.23
316.76	315.74	317.21	317.02	315.99	316.8	318.03	317.33	315.34	315.48	316.09	314.84	316.7	318.23	315.99	317.52	316.03	316.55	316.28	315.49	316.84	316.09	316.09	316.36	316.68	316.62	314.54	316.38	317.01	317.63	317.01	316.35	315.56	315.74	315.42	317.49	317.02	316.83	316.82	315.88	317.59	318.67	318.98	315.46	317.24	314.99	316.33	317.43	314.93	316.66
312.69	313.05	314.29	313.51	313.63	313.19	311.16	314.45	313.47	312.7	313.62	313.51	312.89	311.53	313.21	313.27	313.33	314.5	313.28	315.02	311.39	312.42	312.66	314.69	313.35	314.42	313.13	314.05	312.99	312.33	315.11	313.96	313.24	312.06	312.11	311.83	314.99	313.57	314.05	311.83	311.96	312.27	314.76	313.77	313.34	312.96	313.02	314.65	312.25	313.77
307.8	309.02	308.71	308.78	308.11	307.46	309.85	308.69	308.39	307.15	308.56	309.64	307.85	310.62	307.91	308.27	310.16	309.81	309.72	310.04	310.06	309.54	310.16	308.22	307.5	307.98	308.18	308.99	308.81	309.44	310.26	308.46	309.2	309.66	309.03	308.18	308.33	308.58	309.32	306.77	308.56	310.11	306.7	308.58	309.14	307.96	308.69	309.66	310.35	306.64
328.1	328.98	328.05	328.75	329.34	329.39	330.21	330.86	328.3	327.32	327.09	328.98	326.76	327.08	328.78	327.99	329	328.92	328.31	327.72	327.78	327.97	328.41	329.52	327.49	328.25	327.22	328.9	328.35	328.57	327.96	328.16	328.5	328.5	327.57	328.53	330.64	329.03	329.06	327.62	327.48	329.47	328.93	329.63	327.45	328.96	326.95	328.66	327.57	328.25
326.75	325.4	326.61	323.39	324.59	328.37	326.13	325.95	326.59	326.57	325.47	325.08	324.62	327.3	325.5	324.78	326.04	324.43	324.61	325.41	325.49	323.76	323.88	325.79	324.25	323.85	323.92	325.78	325.24	325.55	324.47	325.37	324	324.24	326.42	326.01	325.21	326.4	325.64	325.44	324.18	323.72	324.34	324.32	323.57	324.64	327.33	325.79	326.18	325.32
328.35	327.95	326.43	328.06	329.04	326.2	328.51	327.92	328.18	325.96	327.97	328.34	329.91	327.57	327.22	325.82	325.82	328.49	326.15	327.94	328.84	326.17	327.74	327.55	327.88	327.21	326.57	327.7	326.26	326.57	328.37	328.94	327.28	326.36	326.67	327.65	327	326.22	325.42	328.5	327.88	328.42	328.28	327.7	328.34	329.63	328.57	327.74	327.49	329.86
316.21	316.72	316.97	316.96	316.48	316.23	316.08	317.13	316.24	317.98	317.19	318.3	316.38	315.97	314.55	315.3	317.75	315.33	316.15	316.21	316.48	314.88	317.18	316.51	316.16	315.79	317.83	316.26	314.71	317.45	315.88	316.8	316.64	315.12	316.26	316.43	317.91	317.34	317.25	317.45	315.31	317.19	316.34	315.43	317.16	316.52	316.46	317.69	315.98	316.78
311.82	312.42	313.12	310.23	312.56	313.58	312.84	312.78	314.45	311.82	312.91	313.52	312.51	311.95	313.42	312.39	313.9	312.5	313.08	312.24	313.28	311.81	314.69	312.77	311.01	311.24	313.71	311.4	312.2	313.09	312.79	314.84	313.94	312.65	313.31	315.43	313.61	313.59	314.03	310.58	312.4	312.82	312.26	313.35	314.3	313.88	312.66	311.65	313.35	314.18
325.35	325.74	323.68	326.7	325.66	324.46	323.82	324.15	326.2	325.66	324.18	324.56	325.09	327.56	324.4	325.32	324.51	325.45	324.45	326.15	324.01	324.52	324.99	324.4	324.85	324.14	324.01	326.13	324.64	326.39	325.36	325.73	324.07	326.42	326.09	324.14	325.19	324.69	324.85	325.72	323.56	326.21	325.47	326.05	326.4	325.69	324.74	323.67	324.33	326.48
319.02	317.35	319.68	319.44	318.33	320.84	318.49	319.24	318.12	317.65	318.26	318.61	317.63	317.07	319.94	316.04	318.03	318.32	316.7	318.53	317.78	319.11	317.38	317.64	317.76	316.1	317.02	318.31	316.48	318.69	317.96	319.16	317.33	317.72	315.61	318.17	319.57	318.93	317.18	318.11	317.5	320.59	319.5	319.08	317.91	317.8	318.23	316.97	318.08	319.13
302.38	301.44	301.02	301	301.67	302.08	303.21	301.35	300.32	302.97	303.31	302.86	302.57	301.71	302.04	303.06	303.86	302.99	302.75	303.02	301.9	303.1	302.95	301.12	303.03	301.86	302.44	302.98	300.07	302.99	302.46	302.92	302.88	303.5	300.86	302.56	301.1	301.76	303.14	303.41	304.27	303.45	302.03	305.26	302.6	302.84	303.22	301.52	302.72	303.21
297.6	295.35	294.98	294.98	295.02	295.05	294.57	295.52	295.02	294.46	293.33	296.24	294.95	295.27	295.94	295.12	295.75	293.87	295.54	295.62	294.22	295.48	295.27	294.48	294.29	295.52	294.86	296.6	295.2	294.98	296.55	296.29	294.39	294.26	294.98	295.3	292.93	294.71	297.19	295.75	293.73	295.41	294.23	295.19	295.02	295.38	293.98	293.94	294.49	295.33
303.38	303.69	303.72	304.87	302.55	304.11	302.54	302.75	304.22	304.2	302.91	302.06	303.2	303.02	304.2	304.12	303.6	303.13	303.47	303.56	303.55	303.09	303.04	301.88	304.8	303.49	303.57	303.14	301.98	304.19	303.92	303.76	301.43	302.71	303.76	302.47	302.3	304.07	302.49	304.6	303.89	304.46	303.39	304.35	304.5	303.13	301.46	304.82	303.51	304.01
294.1	294.78	295.36	295.04	294.27	294.18	295.26	293.33	294.12	294.62	295.15	290.8	292.47	294	294.14	293.66	293.73	295.18	292.84	293.42	293.98	293.1	294.21	292.72	293.67	292.95	294.59	293.56	293.17	294.14	292.83	294.25	295.9	294.74	293.99	295.45	293.11	294.5	292.13	297.34	293.99	294.26	293.79	294.68	294.61	293.53	296.16	294.82	294.78	294.21
315.95	319.87	316	317.08	318.47	316.78	317.94	317.19	316	317.61	316.86	318.7	316.56	320.43	317.3	318.25	317.34	316.98	318	317.05	318.24	317.87	317.55	316.84	315.78	316.1	316.47	318.6	317.92	319.88	314.61	318.58	319.43	316.5	316.2	315.11	317.76	316.84	317.08	317.04	317.69	316.54	319.91	318	317.94	316.95	317.47	318.42	317.75	316.98
318.23	317.44	318.03	317.71	318.03	316.11	318.03	318.69	319.27	317.75	318.91	318.18	318.27	319.67	317.53	318.27	318.96	319.3	318.4	318.84	316.81	317.9	317.92	318.86	318.81	318.02	317.34	317.09	317.26	317.4	317.88	316.9	319.95	319.72	318.07	319.65	319.2	318.49	316.2	318.43	319.72	317.05	317.98	317.51	317.66	318.77	318.46	318.57	319.34	319.34
302.22	302.91	302.78	301.75	302.04	303.23	301.52	302.33	300.51	302.32	301.91	302.84	302.84	302.87	301.31	303.75	303.73	302.47	302.95	302.41	302.87	302.7	301.92	301.8	301.27	301.65	301.98	303.79	300.64	303.19	302.06	302.93	299.71	303.72	302.27	301.86	303.42	302.14	300.15	302.81	303.07	302.03	302.97	302.73	302.82	302.64	303.16	302.87	301.96	303.47
305.28	305.17	305.62	307.83	304.8	306.51	304.71	305.93	306.4	307.55	307.63	305.3	307.36	306.29	306.32	306.35	306.53	307.75	306.53	304.46	306.02	305.82	305.39	308.25	306.12	305.82	307	305.27	307.24	306.8	305.55	305.26	306.26	306.8	307.32	305.66	307.83	305.64	305.95	303.97	305.8	305.24	306.94	307.48	306.67	307.2	304.61	305.97	307.94	305.83
301.99	304.01	302.01	299.31	301.76	304.12	303.45	302.95	304.2	304.84	304.69	302.66	301.67	304.04	304.04	304.25	302.83	302.55	303.99	303.36	302.06	302.96	304.05	305.47	303.35	302.71	303.32	302.34	304.37	302.38	304.36	302.37	302.76	302.06	302.98	304.7	303.17	301.64	303.74	304.69	304.55	303.4	303.11	301.75	302.56	303.35	303.56	303.88	304.48	303.31
300.8	299.21	301.04	300.71	297.79	299.27	301.34	300.7	300.49	299.88	300.39	301.38	299.86	301.11	300.43	299.49	301.11	301.16	299.74	299.32	298.32	298.64	298.92	298.16	298.63	300.7	298.63	299.37	301.29	300.89	298.95	298.96	299.2	299.57	301.21	299.03	299.36	299.07	298.53	298.66	300.07	298.91	300.41	301.13	302.24	299.43	298.28	300.3	299.01	300.07
328.25	329.18	326.33	328.94	327.49	329.66	328.32	326.36	328.52	327.21	329.57	327.34	326.69	328.34	329.04	328.12	326.68	328.3	327.95	327.05	327.24	326.44	328.22	328.36	329.36	328.74	327.1	326.28	328.48	328.22	327.68	326.83	327.29	328.97	327.87	326.8	326.96	326.08	326.73	330.22	326.8	329.39	326.04	326.89	327.55	327.46	326.33	324.72	326.6	327.28
318.34	318.26	316.79	318.39	317.51	317	317.26	317.6	319.33	318.14	317.36	318.6	319.06	317.71	318.69	316.36	319.76	319.93	319.53	318.84	318.93	318.18	317.42	318.1	318.74	318.43	318.06	319.24	318.12	318.19	317.69	316.32	319.01	316.83	320.22	318.58	317.18	318.56	317.73	318.2	318.34	315.88	318.33	317.43	317.09	317.63	319.37	318.64	316.27	317.91
314.26	312.68	314.71	313.65	312.92	312.09	313.07	312.85	314.71	313.33	312.68	313.1	314.08	312.84	312.16	313.85	315.69	313.16	315.24	313.61	313.54	313.11	312.33	314.04	314.13	313.5	312.93	314.07	313.29	313.57	313.84	314.92	313.82	313.15	314.19	314.21	313.76	314.36	314.2	313.82	314.79	315.2	314.46	312.32	313.32	312.19	313.57	313.66	313.79	313.44
293.93	293.37	293.5	293.26	294.75	294.33	293.78	291.92	294.38	293.83	293.66	291.95	294.4	294.82	294.25	293.32	294.51	293.39	293.6	295.52	292.36	293.66	294.5	293.48	294.82	295.35	294.66	294.73	293.88	293.6	295.64	293.69	293.4	293.88	294.08	293.26	293.29	293.2	293.49	293.36	290.93	294.75	294.26	295.22	291.55	293.46	296.59	294.26	293.2	295.63
303.07	303.55	303.82	305.48	304.96	304.27	304.38	304.77	303.99	303.53	304.74	303.7	304.89	304.22	304.8	304.02	304.57	303.4	304.87	304.29	304.69	303.1	305.08	303.32	304.96	304.19	304.2	303.78	303.75	304.21	305.85	304.39	304.28	304.63	304.53	304.97	305.01	305.16	305.93	302.33	303.66	303.03	304.93	302.88	303.19	305.62	303.77	305.04	301.04	305.32
308.74	309.26	310.15	311.9	310.47	309.71	310.39	310.59	311.5	308.73	309.73	308.8	312.3	310.71	310.33	308.06	310.11	310.74	309.55	309.03	310.6	310.91	308.98	312.12	310.82	310.28	310.31	310.59	310.62	311.97	310.09	310.06	309.27	311.91	310.57	309.57	310.1	311.09	312.63	311.67	309.73	309.37	309.05	310.66	308.44	311.42	310.68	311.43	310.58	311.19
318.32	318.12	319.82	319.64	319.46	319.48	319.92	317.78	317.51	318.24	317.65	316.98	317.44	317.57	318.03	316.86	318.31	319.5	318.53	317.98	317.37	317.04	319.02	317.92	319.03	318.57	319.27	318.99	318.03	318.29	317.79	318.91	321.17	318.86	318.37	318.95	319.88	317.04	317.66	317.76	317.31	318.61	318.87	316.98	315.91	318.64	318.19	317.3	317.42	318.3
301.41	302.28	302.71	301.65	302.89	300.57	299.37	299.75	300.88	302.45	301.87	301.93	299.93	302.19	299.33	301.08	300.09	301.28	303.33	301.64	300.11	300.86	301.05	302.13	300.92	299.05	302.13	300.94	301.27	301.32	302	302.71	300.88	300.12	301.79	300.52	301.27	299.35	301.83	301.32	300.3	303.02	301.82	300.21	300.53	302.35	301.33	300.2	301.7	301.79
318.17	316.2	316.58	317.69	318.17	318.09	318.1	316.37	317.5	318.2	315.55	315.86	317.98	317.95	316.25	317.17	318.31	318.31	317.68	316.28	315.49	318.42	316.44	317.15	315.93	318.27	316.78	316.98	317.42	317.2	316.6	317.87	316.39	318.63	317.31	316.97	316.95	317.89	315.08	314.8	316.41	316.07	314.98	318.15	316.57	318.05	318.36	316.89	315.56	318.45
313.46	313.24	313.87	313.55	313.93	313.37	314.4	314	311.01	313.65	313.74	313.76	311.44	310.94	311.3	313.35	311.37	313.37	313.97	311.97	313.73	313.41	313.14	314.07	313.87	313.86	312.44	313.62	314.53	314.54	313.53	313.89	313.78	314.76	313.21	312.26	313.85	314.77	311.93	312.14	313.33	311.96	313.33	312.48	313.82	312.9	314.44	314.46	315.19	312
293.51	294.91	295.68	294.86	294.04	292.4	294.87	295.44	295.11	293.09	294.06	294.87	293.18	293.81	295.19	292.52	293.08	293.49	294.34	296.36	293.15	295.15	295.82	292.51	295.9	295.08	293.82	293.38	293.89	293.66	294.58	293.95	292.01	291.33	295.23	292.79	292.84	292.37	294.46	291	295.09	295.59	293.07	293.31	295.27	294.57	294.4	293.82	295.46	294.17
297.96	296.38	294.43	297.65	297.81	296.55	296.6	297.52	297.79	296.4	296.95	296.97	296.04	296.09	296.16	297.14	294.59	297.43	297.58	297.38	296.33	296.01	294.34	295.14	296.41	297.52	295.96	295.43	297	296.09	296.18	297.03	295.59	298.33	297.5	294.55	295.96	297.67	296.1	297.31	296.89	297.84	295.94	297.07	296.82	296.21	296.47	295.76	298.18	294.93
314.22	314.62	312.26	311.87	313.74	312.18	312.92	313.69	313.54	310.74	313.68	311.13	313.93	314.46	311.56	313.37	312.03	315.39	312.16	312.08	312.85	311	313.19	313.38	313.45	314.27	312.37	312.63	313.74	312.7	311.38	311.56	311.19	313.02	313.58	312.85	311.8	312.01	314.53	314.52	312.9	313.2	313.26	312.54	313.18	313.14	312.99	315.7	313.29	313.26
315.24	316.49	315.86	317.05	315.91	316.46	316.83	316.8	316.78	316.62	316.83	318.71	317.39	313.96	317.49	318.18	316.43	317.35	315.79	315.45	318.23	317.49	317.43	317.63	316.56	315.98	316.37	316.94	315.47	317.53	316.72	318.29	316.34	315.56	316.92	317.14	317.8	316.15	316.4	318.41	317.88	317.03	316.99	316.39	316.4	317.78	317.51	319.07	317.07	318.42
314.32	314.23	314.56	314.69	315.11	315.55	313.98	315.52	315.81	313.78	315.25	314.58	313.82	315.97	313.86	315.62	313.08	315.23	314.94	316.26	314.85	313.36	315.4	315.15	314.35	314.19	313.43	313.11	313.9	315.27	314.76	314.62	313.73	313.81	315.11	314.01	314	315.38	313.49	316.28	313.75	315.08	314.32	316.08	316.15	314.36	313.76	313.94	315.78	315.76
316.34	316.5	314.77	316.25	315.08	315.41	315.01	316.29	316.65	317.81	314.88	315.01	316.12	316.7	315.52	316.45	315.31	315.49	317.06	315.49	314.39	316.58	314.69	314.92	314.06	314.29	315.24	314.55	314.74	317.31	315.24	313.98	316.22	313.97	315.34	316.12	316.61	317.1	316.41	314.15	315.13	315.43	316.23	316.38	313.87	317.38	315.12	317.21	314.55	314.96
315.81	317.03	316.41	315.3	315.25	316.04	316.35	315.26	314.1	315.34	313.99	316.65	315.37	314.87	313.74	314.57	314.87	313.47	314.64	314.97	314.6	314.88	315	312.85	315.09	314.82	315.08	314.87	314.29	314.37	316.15	314.22	316.07	314.32	314.91	314.92	315.16	312.69	314.73	315.78	314.41	317.13	316.74	314.39	313.66	315.4	314.37	316.06	314.19	313.93
309.91	309	311.58	311.44	310.34	311.87	311.18	308.29	310.59	310.15	311.63	310.32	310.77	309.85	309.89	309.95	308.79	310.49	308.66	310.99	310.03	310.66	309.79	308.69	311.02	311.29	310.44	311.41	309.78	312.16	309.6	310.47	310.46	311.41	310.8	309.43	311.15	311.8	310.24	309.98	310.02	310.99	310.76	309.86	310.32	310.74	310.21	310.01	309.45	309.84
303.13	303.46	303.48	303.91	303.49	304.59	301.67	302.88	303	304.79	302.45	301.76	301.39	302.54	303.52	302.44	301.91	302.99	302.38	305.25	304.08	300.12	303.57	303.88	303.72	304.77	303.64	303.01	300.63	303.98	302.99	303.05	303.63	302.97	301.97	306.03	304.16	304.28	303.27	302.63	302.12	302.42	302.89	302.58	303.43	302.4	302.55	301.25	303.34	303.04
294.02	295.44	296.31	295.47	294.96	296.44	294.99	296.11	294.84	295.14	296.35	295.32	294.28	294.66	294.95	294.49	295.83	295.6	296.74	293.19	293.94	294.62	295.73	293.58	295.76	294.18	294.26	294.23	295.75	294.44	296.98	295.35	294.19	294.42	294.06	296.26	297.01	295.21	295.27	294.48	296.22	295.92	295.74	295.64	297.07	293.99	296.37	294.39	294.54	294.91
301.87	303.69	302.55	302.79	301.73	301.72	303.62	300.9	305.23	303.48	304.27	302.44	303.22	303.36	302.96	303.22	303.83	304.71	304.32	302.7	303	303.06	303.54	302.99	302.89	302.81	302.96	304.6	304	304.42	303.24	304.48	305.18	301.16	302.45	301.6	303.35	303.05	303.72	303.46	304.34	302.57	302.85	305.07	304.28	303.66	303.87	302.36	303.91	303.57
303	303.34	305.17	303.98	301.95	301.35	305.13	303.96	301.59	304.36	303.14	303.1	302.35	303.4	303.65	303.86	303.53	301.44	302.1	304.78	304.99	304.5	304.4	304.63	302.84	302.87	301.53	304.4	303.44	302.91	304.27	304.14	302.62	303.97	303.51	304.17	303.29	302.06	303.19	302.67	303.85	303.28	303.36	303.01	303.14	302.97	303.39	304.84	303.21	303.68
300.69	301.17	303.66	303.44	303.09	304.52	301.59	303.24	302.42	302.94	302	304.64	303.84	302.56	302.48	300.98	303.1	305.47	301.9	301.22	303.04	300.91	302.61	301.82	302.79	301.67	302.71	299.96	302.97	301.89	302.94	301.49	302.32	301.91	301.59	301.04	301.67	301.33	302.65	304.36	302.55	303.03	302.25	304.05	302.1	301.41	301.47	301.44	303.44	304.97
314.3	314.04	314.39	312.77	312.2	314.37	314.41	312.23	313.45	313.17	315.65	312.78	313.86	314.03	314.64	312.88	311.62	310.7	311.96	311.36	311.4	313.41	312.81	311.94	312.16	313.55	314.06	313.18	312.31	313.07	313.77	312.18	314.32	313.17	313.19	313.55	312.49	312.29	312.96	314.18	312.68	313.47	314.31	313.38	313.49	314.21	313.26	312.11	311.98	312.76
313.59	311.71	313.26	313.29	314.32	311.17	313.63	313.64	313.24	312.56	311.83	313.72	312.26	313.75	313.6	310.28	311.8	313.29	313.26	312.74	312.62	312.11	312.61	311.85	311.51	314.09	312.75	313.22	312.35	312.16	313.9	313.31	312.03	313.9	313.4	312.36	310.75	312.27	312.01	312.22	313.41	313.81	314.75	313.91	311.16	314.74	312.45	312.38	313.61	312.48
325.43	326.36	325.22	323.91	324.21	323.02	324.1	323.92	323.32	324.04	323.46	323.22	324.31	322.84	323.58	325.07	325.39	321.47	323.56	325.68	323.53	323.45	323.8	324.67	325.55	323.34	323.85	322.63	324.82	324.93	326.59	325.64	324.2	324.67	325.14	324.79	322.97	323.93	322.3	326.88	325.99	325.57	324.26	324.47	324.68	324.89	323.57	323.55	323.84	324.22
316.8	316.92	318.01	316.28	314.49	316.98	314.42	316.34	316.62	317.18	317.27	315.4	314.85	316.97	315.63	314.1	314.56	316.38	316.22	316.6	314.92	315.18	315.12	315.24	317.79	314.34	316.01	314.03	316.9	316.14	316.23	314.96	314.62	316.41	315.76	316.5	312.64	315.03	316.71	315.84	315.63	315.74	316.32	316.17	316.2	314.64	313.93	316.5	316.24	316.44
307.18	305.24	305.83	304.73	304.46	305.06	307.14	305.2	305.74	306.05	304.55	305.61	303.82	304.15	304.66	306	302.35	304.41	306.25	305.19	304.55	306.14	306.07	307.46	305.76	305.42	304.62	305.03	305.9	304.61	307.32	304.35	306.47	304.69	305.92	304.77	305.07	304.48	304.35	305.71	306.22	306.95	306.63	303.66	306.02	306.49	304.86	304.53	305.64	304.44
313.96	312.79	313.32	313.39	314.51	314.65	314.09	313.66	315.4	314.57	313.75	313.74	313.91	311.58	314.91	314.78	314.26	317.53	313.15	313.72	314.29	313.47	312.69	314.55	313.15	312.8	313.76	313.48	314.29	314.31	315.33	313.37	314.93	313.58	313.39	314.09	313.57	314.3	315.64	313.1	315.04	314.23	314.18	314.12	314.16	315.18	314.44	313.05	313.21	313.46
316.52	314.63	315.74	315.08	317.02	315.34	314.03	315.96	315.41	315.51	314.95	314.76	317.85	315.89	315.43	315.92	315.75	316.64	315.72	316.26	317.5	316.7	314.82	314.89	314.48	315.31	314.23	316.08	315.89	315.55	315.83	317.53	317.15	314.82	316.23	315.58	314.43	315.34	315.71	314.68	314.42	315.9	315.33	315.65	315.23	315.81	317.54	316.67	315.84	312.88
300.45	299.09	299.74	299.91	300.37	300.37	300	299.93	300.84	297.93	299.47	301.09	299.52	300.17	298.47	298.76	298.85	300.74	300.15	298.11	301.39	300.7	298.5	300.71	299.27	298.79	299.61	299.81	300.07	300.31	299.81	300.17	301.2	302.02	299.46	299.49	298.52	300.08	301.47	299.96	299.77	300.22	300.07	300.16	298.79	300.67	300.75	300.39	299.42	299.54
293.98	293.24	292.15	293.99	295.35	294.33	293.9	294.03	295.6	295.1	293.95	294.18	297.05	295.85	293.03	295.5	295.75	295.58	293.6	293.57	295.24	293.76	292.7	295.75	295.1	295.35	293.66	295.03	294.18	295.28	295.67	296.35	294.97	295.4	293.05	294.14	293.6	295.24	296.17	297.19	295.27	296.71	295.71	294.77	296.09	296.31	296.76	295.85	294.49	295.41
318.35	318.24	320.19	319	319.61	318.67	319.8	317.48	319.04	316.73	318.83	317.42	318.06	317.77	320.6	318.97	319.6	320.04	319.13	319.4	319.3	319.41	317.79	318.9	319.02	318.63	316.62	319.37	317.96	319.25	317.18	317.71	317.08	319.67	317.3	317.47	319.83	318.38	318.04	320.77	316.47	318.72	316.54	320.97	319.22	319.27	319.58	318.26	317.66	318.18
294.15	293.98	291.63	295.77	292.56	294.2	293.96	292.75	293.26	293.16	294.47	293.04	291.14	294.93	294.41	293.87	293.28	296.01	293.72	294.91	294.84	293.56	293.03	293.87	293.98	293.64	293.73	295.2	294.36	292.11	296.24	293.41	293.79	294.3	292.88	293.51	294.09	294.38	292.74	293.06	292.47	294.62	291.48	293.66	293.61	291.47	295.44	293.77	294.05	293.31
293.72	294.41	295.07	292.84	294.77	294.29	295.18	294.36	292.4	293.36	292.86	292.93	294.02	293.96	293.45	292.93	295.78	293.08	293.62	293.04	294.56	292.3	292.63	293.92	292.07	294.31	294.75	294.38	293.91	293.32	295.41	293.93	295.1	293.31	293.75	293.56	292.87	294.69	294.15	293.61	292.61	294.09	293.86	293.29	291.67	293.81	293.37	294.54	293.78	294.65
315.36	314.83	314.48	314.74	315.51	313.54	315.16	315.65	315.15	317.29	315.3	313.82	312.9	314	314.36	315.34	313.4	314.68	315.38	313.86	313.06	315.81	315.77	316.15	314.78	314.63	313.88	315.42	315.19	314.9	313.57	314.85	314.56	315.12	314.19	315.92	314.39	313.91	313.27	314.28	315.5	314.01	315.51	315.14	315.4	315.62	314.15	314.88	314.66	312.3
296.48	296.32	299.33	297.4	298.51	296.92	296.44	297.03	296.37	296.18	296.22	296.11	295.74	296.29	296.42	295.56	295.85	296.25	297.32	298.71	297.72	295.14	296.46	298.04	295.81	297.84	295.37	296.19	296.95	296.34	296.73	295.39	298.05	297.35	297.95	296.93	296.05	296.65	295.57	297.46	295.44	296.59	296.87	297.3	294.79	295.59	298.43	297.29	297.59	297.36
313.03	313.54	311.81	314.15	312.37	314.34	312.81	313.87	313.64	312.07	315.05	313.06	312.73	312.73	311.15	311.93	312.08	313.64	313.96	312.62	314.22	314.74	313.69	313.31	312.93	313.62	310.31	312.86	313.54	311.88	313.65	313.68	311.66	312.29	313.19	312.87	314.5	313.25	313.69	311.83	312.56	313.93	312.36	311.95	313.33	313.54	312.47	314.63	312.19	313.95
305.9	303.19	303.75	302.81	305.13	305.72	303.44	305.89	306.86	305.23	306.55	303.86	305.07	306.33	305.94	305.2	305.68	303.21	304.64	305.19	305.12	304.91	305.83	305.74	305.66	306.79	306.77	303.91	305.26	304.55	304.1	305.39	305.18	306.48	304.78	306.25	305.93	305.56	303.71	303.94	303.98	306.32	308.4	305.71	304.1	304.39	305.07	304.82	304.32	305.34
317.69	317.72	318.03	317.56	319.34	318.11	319.1	319.09	318.84	319.19	317.98	318.92	319.72	318.5	318.38	319.18	319.17	319.25	318.11	319.3	318.67	322.06	319.43	316.59	317.81	318.71	316.28	318.15	316.66	320.28	318.88	317.5	317.92	318.44	317.53	318.41	318.42	319.9	317.77	318.81	319.51	319.04	318.93	319.38	321.59	319	317.94	319.69	321.03	319.69
320	318.24	317.11	316.17	318.47	317.8	317.55	318.92	319.22	315.92	316.97	318.24	317.71	318.87	318.8	319.23	318.58	321.61	317.61	319.25	315.41	319.23	317.97	317.47	320.72	316.45	318.73	318.36	318.33	319.11	319.29	318.02	316.19	318.13	320.05	315.89	318.08	318.25	317.47	317.23	317.24	317.53	318.29	318.23	318.76	319.36	318.08	318.04	318.21	319.27
317.47	318.7	315.9	317.17	317.3	317.08	317.82	317.13	318.31	316.48	318.02	316.92	316.96	317.06	319.2	317.36	316.48	317.39	317.8	317.46	317.56	316	316	316.52	315.43	318.32	315.58	316.95	317.85	316.39	319.01	317.26	319.52	318.14	316.8	316.63	317.64	316.37	317.23	317.31	316.4	317.35	315.6	316.85	317.17	317.58	317.14	318.35	317.19	315.53
300.19	299.73	300.65	300.08	300.78	301.18	300.23	302.61	299.89	299.99	300.32	300.96	299.75	300.72	298.92	300.48	299.42	299.02	301.7	300.31	301.52	300.95	300.91	299.25	299.93	299.91	301.68	300.29	299.68	300.01	299.68	300.79	300.72	298.57	300.45	300.89	299.52	299.47	300.54	299.59	300.28	301.02	299.23	296.95	300.31	300.59	301.94	299.47	300.55	300.82
301.53	303.38	303.4	302.13	303.82	302.69	301.87	301.85	301.95	303.1	302.31	301.48	303.54	302.6	303.12	302.36	302.47	301.06	301.77	303.44	302.14	302.11	302.43	302.35	301.99	303.29	301.74	301.24	302.1	301.86	303.16	302.58	302.79	304.5	301.07	301	301.94	301.74	301.7	302.13	301.34	302.37	302.77	303.21	304.48	302.84	301.69	301.63	302.24	302.01
318.36	318.38	317.48	318.73	317.56	320.86	319	317.94	318.43	318.34	317.59	320.19	318.98	319.08	318.33	319.34	318.48	318.01	319.78	320.29	320.1	317.94	318.16	318.72	318.8	319.69	318.77	317.04	317.81	319.78	320.41	317.76	317.61	318.67	319.27	318.7	318.66	317.08	321	319.23	317.47	318.8	318.35	319.77	318.02	319.44	318.72	320.43	318.74	318.85
304	305.85	306.85	304.54	306.04	304.24	307.38	303.87	304.69	306.3	305.12	304.31	306	304.33	305.85	305.12	305.35	305.93	307.14	305.69	305.41	305.28	304.29	306.44	305.68	305.79	305.66	306.97	304.97	306.33	305.29	303.63	305.16	306.18	303.13	305.04	305.72	304.49	304.88	305.23	302.81	306.76	307.59	306.09	305.68	305.92	305.89	307.35	305.08	305.26
325.16	325.71	324.36	324.28	325.1	324.59	324.6	324.66	324.08	324.78	324.26	325.33	326.32	324.97	324.22	324.76	325.12	326.27	325.11	324.18	323.85	323.67	323.38	323.53	324.92	323.16	324.91	325.1	323.9	326.48	322.44	324.28	323.76	324.17	325.22	324.25	324.41	322.2	324.19	326.28	326.19	325.14	323.79	325	324.53	324.95	324.84	326.06	322.96	325.64
316.69	316.23	315.56	316.9	315.87	317.62	317.89	317.63	316.87	316.69	316.08	316.68	318.09	317.34	316.55	316.26	316.04	318	315.34	314.99	316.61	315.05	316.05	316	317.29	316.31	315.92	315.22	316.16	318.66	318.05	315.5	315.31	316.93	315.99	317.21	315.31	317.22	317.67	315.11	316.32	316.83	318.03	317.76	315.78	315.62	316.75	317.6	317.41	317.03
318.84	318.1	317.83	319.15	319.44	320.31	319.22	318.76	318.79	319.31	318.27	318.83	317.87	317.47	318.7	317.35	318.82	318.42	317.56	316.86	319.22	318.03	316.88	318.22	319.19	318.32	318.63	317.8	318.3	318.69	319.1	318.37	317.93	317.49	318.66	318.54	317.38	319.52	318.75	318.71	317.28	318.14	319.08	319.66	318.06	319.32	317.88	318.19	318.58	318.72
297.25	296.51	296.92	295.23	296.68	294.61	296	296.47	296.05	296.57	297.37	296	296.94	297.4	298	297.86	296.85	297.65	296.96	296.95	296.94	296.66	297.08	297.97	297.86	296.45	297.44	297.54	298.33	297.92	295.78	296.4	297.58	297.05	298.03	294.94	296	297.96	294.89	297.63	296.72	296.4	298.22	296.28	297.34	295.97	294.88	297.85	296.61	298.77
316.83	315.62	318.55	315.84	315.86	317.58	316.52	314.71	317.72	314.58	316.99	316.73	316.69	316.29	314.17	315.83	314.13	316.83	314.87	315.07	316.4	316.24	317.35	317.5	316.7	315.87	316.27	315.9	316.8	315.66	316.55	316.88	316.56	315.79	314.98	315.78	316.64	316.35	315.02	314.76	315.07	315.43	316.03	314.45	314.02	316.48	316	315.35	317.16	314.97
310.67	309.13	310.07	309.5	308.48	309.72	309.82	311.16	308.76	310.92	309.26	310.85	310.41	309.84	308.85	310.2	309.38	310.75	309.41	309.62	309.64	310.96	310.29	308.18	310.7	310.95	311.11	311.38	310.28	309.12	310.5	308.61	310.92	310.88	309.6	310.42	309.95	309.03	310.12	308.68	310.21	310.39	309.45	309.37	311.63	310.22	309.69	308.77	308.7	308.95
328.33	327.23	327.61	327.02	325.43	328.29	325.78	327.98	326.88	327.07	326.35	326.72	327.68	326.56	327.45	324.77	326.31	326.52	327.33	326.49	327.88	328.3	327.43	327.4	326.19	326.43	326.21	326.23	328.6	323.36	325.65	327.18	327.74	326.38	329.25	327.7	326.27	327.08	326.88	326.92	326.98	327.08	327.94	327.91	327.47	325.96	328.68	327.13	327.42	327.27
303.02	301.96	303.38	303.89	302.68	302.7	304.82	302.71	302.77	303.93	303.38	303.18	302.09	303.23	302.58	302.31	303.69	301.65	304.63	303.53	302.78	303.34	304.29	302.44	302.02	304.1	304.29	303.48	303.61	303.64	304.17	302.73	304.66	303.32	304.55	303.03	304.51	303.99	303.8	305.28	302.71	303.94	304.77	303.2	305.49	303.77	303.11	304.09	304.52	304.1
315.5	316.66	316.63	317.26	317.49	313.75	314.51	314.48	314.1	315.3	316.72	315.48	317.03	314.7	315.15	315.93	314.69	316.5	315.69	316.07	315.08	316.64	316.82	314.15	316.03	314.26	314.28	315.04	316.58	315.4	316.34	316.64	316.08	316.04	315.35	315.9	316.8	313.92	314.87	316.79	316.69	315.68	316.99	318.08	317.41	315.81	314.99	316.52	315.02	314.5
309.89	308.41	310.76	309.13	309.04	309.14	310.37	309.93	311.33	307.25	311.97	309.12	309.35	310.26	309.63	311.42	310.98	309.47	310.63	309.3	309.83	307.52	309.86	310.07	309.87	309.83	307.74	308.53	310.75	309.36	311.16	309.58	309.27	309.87	312.38	308.85	311.04	308.88	309.11	308.83	310.66	308.98	309.39	310.5	311.84	310.15	309.7	308.55	309.39	310.63
301.33	300.93	302	298.65	300.76	301.32	302.86	301.73	302.05	301.61	301.99	300.77	301.69	301.15	299.84	302.66	301.75	301.6	300.6	300.43	302.3	302.12	303.99	298.75	300.56	299.75	300.76	301.52	300.07	299.3	301	300.58	301.79	301.01	300.86	299.86	299.96	301.31	300.08	299.84	299.58	301.55	301.34	302.16	301.23	299.09	300.26	299.35	300.14	301.7
315.86	312.13	312.91	314.63	312.61	310.79	312.19	313.88	313.52	314.74	314.05	313.15	312.12	312.91	314.57	315.24	314.63	313.67	315.26	312.71	312.99	315.25	313.11	314.05	313.19	314.68	315.1	315.98	312.71	315.54	315.17	313.09	314.23	314.29	312.8	312.5	314.55	313.65	313.04	313.8	314.26	312.43	312.44	313.42	313.75	313.37	314.27	314.51	314.28	313.73
305.67	304.26	305.05	304.83	304.24	303.28	303.67	304.03	304.22	303.69	306.06	305.31	304.68	305.83	306.03	303.99	305.39	303.98	303.44	304.54	305.02	305.48	307.16	305.01	303.89	304.31	303.71	304.87	304.56	305.87	306.33	306.93	303.97	305.61	304.49	303.84	303.76	303.85	303.21	305.43	306.45	304.49	305.93	305.31	304.9	303.89	305.9	304.74	305.43	303.13
318.48	319.14	321.06	319.31	317.98	318.79	319.67	320.1	317.48	319.51	319.07	319.73	319.84	318.56	318.96	318.9	319.85	320.43	319.49	318.19	318.71	317.73	319.35	318	319.13	318.64	318.76	319.73	318.3	318.92	317.64	319.14	320.41	317.71	319.43	319.14	320.74	319.31	316.68	318.98	320.52	321.12	319.29	318.66	317.53	318.2	320.38	320.34	320.22	319.28
303.44	303.19	303.38	303.27	302.44	306.39	303.07	301.29	303.81	303.77	304.58	302.69	303.62	301.93	302.69	302.6	303.57	302.27	301.4	301.49	303.97	303.04	304.08	301.68	302.61	303.73	304.06	302.11	302.31	303.02	303.12	302.95	301.76	303.14	302.86	302.77	302.7	303.56	302.18	304.05	303.76	303.03	300.67	303.17	302.76	303.7	303.02	304.02	302.94	303.77
329.64	327.88	326.73	327.45	327.37	329.13	327.17	326.1	326.3	327.36	328.35	327.18	327.44	328.26	328.39	328.72	328.19	326.24	327.38	327.7	329.09	328.81	329.06	328.76	327.01	327.81	326.81	328.49	329.02	329	326.17	327.35	328.19	327.74	329.75	327.3	326.65	327.97	327.68	327.08	327.77	326.31	328.52	327.96	326.32	327.66	328.32	329.17	327.47	328.52
301.67	298.28	298.66	300.93	302.24	301.88	300.85	302.51	300.67	302.22	301.06	300.8	301.39	301.37	301.54	300.41	299.77	300.82	300.68	301.31	302.8	299.78	303.39	300.83	301.19	302.84	302.22	299.81	301.72	300.6	299.95	300.53	302.28	302.28	300.94	302.06	299.82	300.66	299.94	302.19	299.65	300.13	301.46	301.98	302.21	299.08	299.77	298.8	301.97	302.51
316.66	315.66	315.53	316.35	315.94	315.99	315.89	314.16	316.66	315.64	315.39	316.84	314.5	313.97	314.89	315.51	316.91	315.59	316.3	316.25	316.19	315.48	315.3	314.74	316.26	315.37	315.91	316.61	317	317.29	316.36	315.14	316.79	315.87	316.68	316.75	315.84	316.19	317.04	315.8	315.78	315.2	315.81	315.01	316.82	316.62	315.42	315.07	315.9	317.81
325.37	325.27	325.66	325.16	325.33	326.4	325.62	324.85	325.23	324.27	326.82	326.65	325.02	324.61	324.98	326.09	325.81	325.7	322.93	324.56	325.79	326.42	326.22	324.67	324.75	324.01	325.25	324.81	325.66	325.71	326.19	323.52	325.11	327.22	325.43	326.53	324.28	325.73	324.77	326.24	324.96	325.16	324.14	325.25	324.78	323.55	325.25	324.96	326.56	323.66
307.1	304.96	307.76	307.93	306.72	305.22	307.67	306.67	307.13	304.95	308.23	307.36	306.29	306.89	305.83	305.24	306.92	306.77	307.86	307.31	307.01	307.49	306.82	307.15	307.59	306.94	307.13	305.39	307.3	306.78	306.95	305.46	307.32	307.27	304.15	304.66	308.46	307.45	307.04	307.43	305.63	307.73	307.06	307.55	305.75	306.24	307.6	305.8	305.66	306.24
304.55	304.35	303.8	302.56	302.73	303.91	303.15	304.66	302.21	302.75	303.82	302.41	303.58	303.09	304.71	304.34	304.55	303.34	302.78	303.36	303.04	302.49	303.68	302.2	304.33	303.15	302.67	303.1	303.89	302.93	302.55	301.96	302.83	303.48	303.5	304.61	304.99	302.84	303.75	304.1	304.06	304.53	304.18	303.99	303.34	303.89	304.97	303.89	303.61	303.26
298.54	301.32	299.26	299.43	301.35	301.59	300.08	299.78	299.67	300.75	299.83	297.48	300.67	300.16	299.28	300.51	299.75	299.46	301.54	299.08	299.93	300.44	298.2	302.06	300.27	301.09	300.85	298.26	299.52	299.59	299.57	301.45	301.19	300.49	301.3	299.33	299.93	299.2	300.34	301.41	300.69	299.28	300.45	300.35	299.85	303.37	300.25	301.73	299.84	299.11
306.02	305.69	305.51	303.52	306.45	302.85	305.98	305.39	304.77	306.53	304.63	304.14	305.11	305.46	305.04	304.47	307.11	304.35	304.51	304.43	306.6	305.74	305.97	305.64	304.6	304.76	306.47	304.9	304.99	304.14	305.23	305.37	305.61	305.11	306.64	304.44	304.82	307.13	304.15	306.39	304.6	303.6	305.55	307.45	306.3	304.34	306.8	304.99	305.85	305.6
306.8	306.97	307.19	306.88	306.92	305.99	306.85	306.39	306.23	306.6	306.92	306.42	305.6	305.33	309.01	306.81	307.34	306.57	307.65	308.2	305.82	307.6	307.72	307.47	304.74	306.39	306.02	307.47	306.2	306.69	307.33	307.13	306.08	304.9	307.04	306.07	306.9	307.76	305.88	307.09	307.14	306.63	309.73	307.52	308.67	306.57	303.88	306.05	305.96	306.24
318.64	317.94	318.99	318.79	318.06	317.79	318.58	317.37	316.39	317.89	319.09	318.08	317.88	316.62	317.84	318.54	317.76	318.44	317.7	318.91	316.56	316.22	317.29	318.24	318.39	317.96	318.34	319.23	318.09	318.46	317.71	317.71	317.63	318.86	316.83	317.83	317.65	317.02	321.48	319.94	317.33	317.27	320.03	319.5	317.61	318.61	317.55	317.7	317.24	317.39
303.06	304.96	302.54	302.43	304.72	302.44	303.3	303.4	303.19	303.4	303.23	303.46	302.9	303.99	303.46	302.37	304.38	302.99	304.22	304.05	301.94	303.98	304.12	304.35	303.17	301.84	304.14	302.5	302.51	303.7	302.89	303.07	302.29	302.99	301.66	303.84	305	303.9	304.24	304.18	303.62	303.19	303.42	304.2	303.86	304.07	303.15	304.34	303.41	303.98
314.46	313.05	313.74	312.73	312.7	313.95	311.94	312.68	312.93	313.79	313.39	312.75	313.25	312.5	312.44	310.53	312.98	312.95	313.94	312.74	313.94	311.16	314.28	312.72	311.72	313.01	314.33	315.09	314.32	312.95	313.36	313.18	313.39	312.96	313.53	312.3	313.34	312.65	313.72	311.68	311.31	312.07	313.93	313.81	312.24	313.89	313.98	313.78	316.67	311.39
301.12	300.68	299.94	300.49	301.04	300.9	301.02	299.28	301.62	302.03	301.63	299.44	300.49	299.86	300.5	302.57	300.96	302.97	301.59	300.82	302.8	300.23	301.2	300.5	301.13	300.38	302.08	301.45	303.52	301.5	303.29	299.86	300.96	299.8	301.08	300.96	301.18	300.47	298.7	300.94	301.14	300.99	300	301.84	302.54	300.77	301.35	300.92	299.38	300.77
302.26	301.22	302.72	303.02	302.74	304.69	303.58	301.66	302.62	302.76	304.59	302.47	303.79	303.97	299.74	302.79	304.17	301.85	302.58	302.86	303.36	302.61	302.82	303.15	301.22	303.74	301.94	302.82	300.73	303.26	304.62	301.74	303.96	302.65	302.5	302.11	302.05	302.79	302.49	302.55	302.16	301.03	302.76	304.03	302.5	301.79	303.49	303.38	300.83	302.63
318.41	318.26	319.55	319.33	318.79	318.97	319.35	319.34	318.43	318.81	318.66	320.33	319.87	318.97	320.67	319.43	317.9	318.31	318.41	319.78	318.21	319.17	318.52	319.28	317.95	318.47	319.32	321.34	319.73	318.44	318.74	319.01	321.2	318.68	318.97	320.94	319.01	320.67	318.47	317.39	318.73	318.39	316.52	319.29	319.46	318.19	318.2	319.47	319.78	319.04
295.01	292.08	293.44	294.36	293.99	294.3	293.58	296.2	291.9	294.63	293.09	293.22	292.04	295.12	294.41	293.07	293.73	295.14	295.93	292.79	294.31	296.1	294.53	292.99	294.72	292.99	292.84	293.62	293.51	295.16	294.97	293.9	295.55	293.38	295.12	295.39	294.52	293.07	295.17	293.66	293.44	294.79	292.67	294.2	294.87	296.51	294.46	294.96	292.73	295.81
315.22	313.63	315.02	315.25	312.96	314.11	316.37	315.32	314.14	313.8	312.86	312.47	313.72	313.54	312.55	312.09	311.47	313.76	314.35	312.93	312.94	315.25	313.42	313.72	313.07	313.97	315.24	314.28	315.64	314.06	314.13	311.85	314.19	313.86	313.27	313.22	313.15	312.89	312.92	315.75	311.93	314.46	313.6	313.54	312.53	313.74	312.86	315.93	314.44	314.92
305.61	303.53	303.36	304.14	302.3	302.87	306.43	303.47	302.88	304	304.53	304.28	303.53	302.51	301.19	302.62	302.61	304.05	304.47	305.12	304.2	303.43	301.55	302.71	304	303.76	305.99	303.49	303.34	302.3	303.15	303.47	304.42	302.84	304.65	304.76	302.55	301.84	303.15	303.78	303.61	305.18	303.25	303.51	302.83	302.79	304.83	304.68	301.84	304.75
313.96	314.84	313.37	313.78	313.26	313.07	312.88	313.78	313.49	312.99	314.32	314.69	313.75	313.44	313.08	313.22	313.87	315.76	316.06	311.6	313.76	313.11	315.18	313.19	314.84	313.38	313.51	314	315.15	312.56	314.31	314.3	314.31	313.41	313.77	312.81	314.28	314.86	314.8	315.17	312.91	311.93	314.78	313.8	311.39	314.63	313.83	314.51	312.59	312.45
317.9	319.16	319.3	318.07	317.08	317.92	319.26	318.97	319.55	320.26	318.55	319.56	317.22	318.71	318.67	318.56	318.32	318.8	318.34	319.11	319.67	316.83	319	318.42	318.76	318	317.74	317.92	318.23	319.47	319.16	319.6	318.68	319.29	317.64	319.58	319.01	318.49	320.08	318.45	318.75	320.22	320.08	317.81	319.4	319.76	318.18	317.81	319.08	320.35
295.5	293.22	294.22	293.49	293.68	293.48	295.23	294.85	292.83	292.65	294.87	292.62	294	293.5	292.38	293.59	294.18	292.95	292.1	293.47	294.27	293.67	294.82	295.47	295.37	292.13	294.52	293.78	294.07	294.46	295.44	293.11	293.38	294.62	291.21	295.94	292.06	293.77	294.08	292.95	293.91	293.47	294.25	293.82	293.64	294.71	293.15	295.27	293.02	293.92
301.42	303.55	304.54	302.3	303.45	300	303.48	302.14	303.2	303.99	303.71	302.65	302.56	302.54	301.98	300.63	301.39	302.61	302.04	303.28	301.89	302.05	303.61	301.94	302.36	303.22	301.36	301.92	301.71	303.92	302.37	302.32	301.04	301.55	302.97	301.41	302.81	302.39	301.89	303.12	301.55	303.34	301.56	301.75	301.63	300.75	302.72	303.54	303.08	304.34
302.8	302.97	302.29	301.31	303.21	302.03	304.29	302.46	303.6	302.02	304.33	303.18	303.98	302.75	302.91	303.04	303.36	302.83	302.71	303.31	304.74	304.24	303.36	302.8	301.83	302.32	303.11	302.39	301.19	302.77	303.66	302.98	303.15	302.15	302.49	302.88	301.82	304.18	303.87	302.84	304.19	301.75	303.09	302.35	303.16	302.34	301.52	304.01	302.88	302.86
304.57	304.49	305.73	305.38	304.85	305.2	304.7	305.43	304.57	304.5	305.32	305.25	306.39	307	306.66	304.17	303.7	302.5	303.66	302.82	303.08	304.45	302.91	304.72	305.9	305.06	304.02	305.15	304.15	305.04	305.59	304.4	303.13	305.74	304.79	303.77	305.44	303.97	305.6	303.86	303.08	305.35	305.98	305.99	303.73	304.35	304.98	305.11	306.14	304.39
314.31	314.02	313.91	315.33	313.72	313.39	313.91	315.45	314.85	315.85	314.35	314.1	315.7	315.68	313.14	315.03	314.29	312.99	313.9	314.86	315.16	313.09	315.97	315.09	315.18	314.58	312.46	314.52	315.08	314.4	315.09	313.26	314.14	315.5	313.75	314.25	317	315.09	314.95	315.81	315.01	313.12	314.58	316.12	314.53	313.69	314.79	314.89	313.84	314.6
314.34	313.6	313.12	313.21	314.35	312.71	316.12	313.34	312.59	314.66	314.71	314.21	313.32	315.08	313.86	314.1	312.98	314.61	312.68	313.19	313.84	317.19	314.99	311.95	311.72	314.18	311.47	314.28	314.45	313.94	315.95	315.11	313.45	313.34	314.87	314.16	315.32	314.32	313.42	313.83	314.83	313.65	313.99	313.44	314.4	313.72	315.68	312.35	312.83	313.97
313.25	311.05	311.66	312.59	312.23	314.49	311.67	312.18	313.49	312.25	312.79	313.11	312.85	313.92	314.08	311.68	312.04	312.36	312.98	312.29	313.42	313.03	312.15	312.52	313.46	313.7	311.74	312.67	313.7	313.33	313.18	312.62	311.8	313.04	313.43	313.45	314.8	313.52	315.95	312.53	313.27	312.9	314.21	313.22	312.13	310.92	313.19	313.24	312.71	313.62
328.03	329.01	329.18	328.82	327.73	328.19	329.69	328.98	329.75	330.21	327.5	328.73	327.43	330.44	328.7	328.74	329.87	328.41	328.18	330.62	326.27	328.26	329.45	327.19	327.53	330.29	329.59	329.37	325.76	328.93	327.33	328.57	328.79	329.42	328.17	329.29	328.51	328.53	328.25	329.9	329.61	328.42	328.31	328.42	328.15	327.73	329.65	326.37	326.22	329.4
307.18	304.87	305.12	305.97	305.51	305.76	307.96	305.99	305.93	305.99	306.51	307.77	305.91	304.82	307.77	307.5	306.92	306	304.65	307.83	305.19	306.81	307.05	305	306.35	307.83	308.3	305.85	306.41	307.54	307.4	307.23	307.5	306.98	306.61	306.07	305.51	306.01	306.75	305.47	306.02	305.71	305.36	307.4	307.28	307.12	306.48	306.8	306.81	306.75
296.59	295.85	293.25	295.05	295.45	295.13	293.3	293.39	296.01	294.13	295.79	295.17	295.48	295.95	295.67	294.52	294.59	295.82	293.72	295.05	294.45	294.19	295.87	296.22	295.81	293.72	295.71	294.11	296.67	295.22	293.46	295.32	294.66	297.88	294.81	294.38	295.07	296.77	293.75	296.33	294.63	296.16	293.73	296.41	293.77	296.58	294.91	297.87	293.83	294.91
308.06	305.69	306.4	308.26	305.5	306.07	305.62	306.05	305.47	306.79	305.06	307.16	305.88	307.32	306.96	304.93	306.12	305.14	307.2	306.51	305.02	304.03	306.37	305.91	305.29	307.19	305.63	306.62	309.33	304.98	305.54	304.72	307.01	307.93	305.39	305.84	305.49	305.62	304.44	306.41	305.93	305.97	307.54	304.35	305.92	304.79	307.51	305.65	306.24	306.01
303.89	304.81	302.65	303.09	302.65	304.06	302.61	301.68	302.35	300.41	301.95	303.19	304.79	303.77	302.24	302.45	302.84	301.76	303.68	301.64	303.83	304.07	302.88	303.3	302.77	303.47	303.09	303.16	304.79	303.8	303.45	303.76	302.81	301.81	303.18	301.88	302.62	303.03	302.3	302.3	302.68	302.87	304.06	303.1	302.55	302.31	303.79	303.07	302.52	302.64
304.52	304.85	303.4	302.99	302.95	303.03	303.79	301.44	303.08	304.08	304.23	304.71	302.61	302.67	304.12	303.33	304.13	303.38	305.13	304.1	303.8	303.94	301.81	304.4	304.35	301.97	306.6	303.58	301.48	304.72	303.99	303.5	304.17	304.09	303.2	305.41	302.43	302.72	304.47	302.94	302.7	304.51	303.67	304.15	303.53	302.44	304.17	303.26	303.76	302.67
294.36	293.9	295.11	295.55	296.4	296.14	293.57	295.31	295.41	293.72	295.75	295.83	295.54	296.84	294.8	295.2	294.63	294.76	297.07	295.97	294.33	295.36	294.73	295.34	296.45	294.72	296.24	296.64	295.04	295.31	296.27	296.33	295.08	296.74	294.89	295.96	294.39	296.11	294.87	294	295.47	294.65	291.89	296.55	294.26	293.86	295.1	295.81	295.15	296.23
300.81	300.84	301.79	300.28	300.94	299.75	300.88	303.04	301.11	300.37	301.52	301.35	299.77	300.08	301.53	301.64	301.62	300.67	301.71	300.86	300.52	302.05	302.87	301.03	299.1	299.54	300.03	299.56	300.45	300.89	302.11	300.24	301.6	301.51	299.76	300.81	301.99	300.3	301.57	299.46	299.07	301.55	299.19	301.91	300.21	299.98	301.89	301.44	300.58	303.22
309.92	311.41	310.96	309.9	311.28	311.25	311.68	311.2	310.23	309.96	311.19	309.82	310.42	309.83	311.57	311.2	310.41	309.73	310.59	309.94	311.62	310.81	309.99	312.31	312.6	310.2	310.87	312.52	310.68	311.29	310.12	310.64	312.08	309.64	311.18	312.29	311.3	312.51	312.74	310.16	309.55	311.31	311.25	311.53	308.62	308.96	311.64	311.22	311.19	310.43
314.18	314.49	313.66	313.03	313.75	313.87	313.84	314.21	314.2	314.91	313.05	314.23	312.76	314.36	314.15	315.19	313.07	313.81	313.37	314.96	314.44	313.03	313.05	313.92	310.92	312.89	313.06	313.48	315.73	315.05	313.04	313.21	313.71	314.36	314.36	314.59	314.38	313.16	313.85	314.64	313.15	312.75	313.66	314.36	314.48	314.01	314.38	314.89	314.84	312.64
305.78	307.69	302.82	306.33	305.12	303.66	305.27	305.19	304.46	305.12	305.84	306.31	305.01	305.1	305.26	304.3	306.65	305.23	305.13	306.93	306.57	305.02	305.6	304.83	305.03	302.86	306.4	305.06	307.32	303.8	305.36	304.2	306.78	304.64	305.97	304.34	306.48	306.77	305.25	304.79	306.22	306.21	304.09	305.64	304.66	303.43	304.62	305.45	305.86	306.37
306.56	306.38	307.58	305.52	307.51	307.25	307.27	306.44	306.69	307.49	307.27	305.93	307.6	304.79	305.93	306.45	306.61	306.26	306.42	306.65	307.32	305.16	306.73	306.95	306	307.82	305.23	303.77	306.79	305.57	306.1	306.98	306.96	308.21	305.89	309.23	304.12	304.99	306.14	306.69	306.26	306.71	306.86	306.64	305.85	306.55	305.84	304.17	306.33	306.97
316.92	317.04	318.27	316.35	317.12	317.65	315.67	316.57	317.85	315.92	317.4	317.02	318.17	317.26	315.91	318.31	318.15	316.45	316.89	317.33	317.48	317.04	317.17	317.47	318.31	315.47	315.9	318.34	318.62	317.87	317.31	317	317.07	316.51	316.03	316.24	317.17	317.32	315.51	316.53	318.61	316.89	317.21	320.03	318.5	317.54	317.01	317.99	317.51	318.43
303.07	304.72	305.75	305.84	304.74	303.24	304.64	305	305.16	305.12	304.9	303.84	303.02	305.32	304.16	305.88	303.5	304.43	304.25	304.44	305.37	304.64	303.42	305.6	305.87	303.32	303.2	304.46	305.16	306.14	307.02	304.01	304.63	303.13	304.45	303.68	305.07	305.62	305.3	303.43	303.93	304.28	305.69	302.52	305.71	304.3	303.44	306.02	302.88	304.75
312.64	310.18	311.55	313.75	311.55	313.01	312.11	312.18	310.46	313.63	313.46	311.7	311.91	311.42	312.39	313.1	312.11	313.14	311.66	315.6	311.85	313.11	310.97	313.05	311.29	313.57	310.64	312.2	312.76	311.49	311.22	311.86	312.7	313.65	312.46	312.86	312.08	311.67	312.83	312.02	314.21	311.64	312.1	313.11	311.95	311.62	314.37	313.23	312.54	313.1
319.35	318.45	319.66	320.54	318.9	317.95	319.3	319.26	319.5	320.05	320.65	318.39	320.82	318.9	320.06	320.89	320.8	320.06	319.27	317.85	320.05	319.15	321.76	321.35	319.41	319.1	318.67	319.14	319.72	320.54	319.82	319.81	320.58	319.47	320.97	318.47	320.26	318.81	319.26	320.74	318.45	318.49	318.55	322.11	318.72	319.7	317.79	319.45	318.47	319.11
310.21	308.13	306.33	308.37	309.92	306.23	308.95	308.92	308.32	307.8	310.35	310.01	308.24	308.38	309.71	309.24	308.87	309.56	308.82	308.3	308.56	308.92	308.7	309.94	308.55	307.22	308.99	308.82	310.78	307.66	310.27	309.17	307.26	309.12	309.88	308.64	308.72	310.23	307.97	309.79	306.8	307.69	308.15	307.46	309.63	309.25	308.24	308.57	307.17	309.8
301.52	303.01	302.66	302.65	302.9	304.23	303.95	305.03	303.59	302.23	301.43	302.36	302.03	302.71	303.26	300.31	301.97	301.06	304.18	302.1	302.6	302.23	303.42	304.84	302.84	302.94	303.92	303.34	302.94	301.43	302.74	303.25	302.26	302.17	304.09	303.3	302.24	305.13	303.59	303.55	303.19	304.23	302.67	303.43	302.56	302.4	301.27	303.72	302.02	302.19
295.29	297.05	298.31	297.39	297.62	298.96	298.77	295.42	295.07	299.69	296.78	295.65	295.59	297.26	297.02	297.25	296.58	296.66	296.19	297.32	296.5	297.17	296.25	295.54	296.58	296.22	297.93	299.5	296.63	297.26	298.28	296.08	297.42	297.28	297.7	296.73	295.92	297.23	295.93	296.62	297.56	296.76	298.57	297.49	295.81	296.9	297.12	297.19	297.24	298.03
309.13	308.84	309.62	308.47	310.73	310.23	309.14	307.3	310.07	308.87	307.52	308.62	309.28	307.81	310.37	308.4	308.71	308.58	309.09	310.55	307.28	308.3	308.4	309.29	309.7	308.83	306.95	308.24	308	309.14	309.77	309.75	310.59	309.49	308.87	309.05	308.01	309.59	309.41	308.74	307.92	308.07	310.01	308.24	308.59	310.24	307.81	308.3	310.81	308.66
328.11	327.69	328.49	328.54	328.29	328.53	328.59	329.11	329.91	327.39	331.06	327.53	326.35	327.38	329.21	329.48	328.43	328.82	329.76	327.97	330.52	328.52	328.94	328.16	329.26	327.79	329.28	326.43	329.35	329.2	327.93	330.63	330.37	328.44	328.23	328.52	328.29	329.54	328.44	328.32	328.46	327.39	328.54	330.21	329.76	329.39	328.96	327.88	327.8	327.76
318.4	318.19	316.08	316.24	317.08	315.89	316.25	317.22	316.56	318.15	317.43	317.71	317.11	317.83	317.25	316.95	317.68	315.48	316.55	319.85	316.37	318.28	316.33	318.74	317.95	316.7	317.04	316.4	318.71	318.09	316.31	316.54	316.41	316.49	317.66	316.98	317.53	316.63	317.33	317.86	317.32	317.28	317.71	316.5	317.79	317.94	316.77	317.68	317.01	317.03
323.36	326.2	323.75	324.55	326.06	323.26	322.7	324.83	325	323.39	325.25	323.79	326.11	324.5	326.69	324.66	324.51	325.41	323.94	322.65	325.78	325.19	323.81	325.67	324.55	322.85	325.86	325.06	325.01	326.11	323.04	323.84	324.94	324.57	324.56	324.7	325.85	325.43	324.94	325.04	325.21	324.34	323.96	323.68	325.77	325.83	325.04	324.53	324.31	323.94
302.42	303.63	302.97	302.37	303.81	304.02	302.78	303.43	302.87	304	304.39	302.42	303.71	303.78	302.05	302.64	302.62	301.58	303.92	303.71	302.74	302.99	303.07	302.26	302.41	304.37	303.27	303.5	303.55	303.17	301.87	303.42	303.26	304.44	303.17	304.31	305.94	302.69	301.58	305.31	302.24	303.39	302.43	304.74	303.17	303.46	303.92	305.17	303.68	303.31
309.7	308.13	310.34	309.68	307.82	309.49	310.95	309.28	307.94	307.78	308.27	308.4	308.23	309.08	308.26	308.62	309.38	309.38	309.29	309.25	308.06	309.3	308.58	310.35	311.12	310.39	307.61	307.24	308.09	308.06	308.8	309.03	309.66	308.36	308.67	310.03	309.9	309.07	307.8	310.59	310.28	309.61	309.56	306.86	309.97	307.73	308.91	309.34	307.86	308.45
303.71	302.44	304.37	303.48	303.41	302.9	303.36	304.23	303.06	303.11	303.93	303.63	302.9	303.03	303.32	304.33	302.19	302.54	301.61	301.98	302.89	302.8	303.36	304.3	305.12	303.28	302.3	301.91	304.06	303.16	302.98	304.11	304.54	301.51	303.12	302.73	306.03	303.45	302.96	304.34	303.44	304.49	303.43	303.92	303.27	303.02	304.5	302.73	304.76	303.64
303.08	303.78	302.69	302.87	303.96	304.79	303.31	303.35	302.81	303.77	304.06	303.4	303.47	304.35	303.43	305.49	305.74	303	303.12	304.58	302.57	302.49	302.99	303.56	304.27	302.58	302.53	303.04	303.15	304.88	303.55	302.49	302.67	305.45	303.48	305.31	303.65	302.84	302.83	302.73	302.95	304.09	302.71	303.76	302.4	305.01	303.11	302.3	303.34	305.03
310.99	313.75	312.75	311.78	312.59	314.43	312.12	311.02	312.19	311.16	312.19	313.56	312.85	312.78	312.28	311.12	313.77	311.12	312.26	312.15	314.24	310.44	312.62	311.35	313.07	310.69	312.75	313.44	312.27	313.71	312.14	313.08	311.93	311.51	311.51	311.84	311.49	310.25	313.56	312.92	313.16	311.41	312.1	310.93	312.92	312.26	312.96	312.97	312.2	310.57
299.45	299.73	299.92	300.64	301.61	299.72	298.72	298.55	300.89	298.48	298.25	299.83	300.13	301.38	300.83	299.56	301.16	301.19	300.59	297.92	300.1	300.94	301.57	299.53	300.54	298.81	300.53	300.21	300.83	299.77	298.66	299.34	299.37	301.77	299.88	300.51	301.62	299.05	301.58	300.22	299.63	299.47	299.18	300.28	300.37	299.76	300.73	300.07	301.73	300.28
305.35	303.37	304.15	305.14	304.85	306.31	304.88	304.73	305.27	306.05	304.65	304.76	305.11	304.39	305.08	304.75	306.42	303.52	304.82	304.51	305.76	304.89	304.28	304.93	305.19	304.89	304.4	305.06	304.13	304.39	305.4	303.37	305.7	304.45	304.09	306.25	304.3	305.81	303.92	305.06	305.03	303.17	306.58	304.58	305.13	306.21	304.05	305.48	303.24	304.96
320.52	316.09	320.41	319.53	318.22	317.6	318.5	319.24	319.27	320.6	317.65	318.89	319.19	317.59	317.83	317.81	318.61	319.13	318.86	318.28	319.21	319.97	318.34	318.38	319.69	319.32	321.22	317.2	319.29	320.3	319.26	318.1	319.01	316.7	318.69	318.86	317.49	318	318.1	316.93	317.76	318.2	318.53	318.18	318.59	319.53	320.16	320.72	316.6	319.36
305.86	304.94	305.12	304.83	305.57	306.3	302.67	304.74	302.76	305.47	306.79	303.87	304.23	305.35	304.23	304.88	305.88	305.53	304.56	304.43	304.51	304.18	305.94	304.09	304.59	302.78	305.65	304.51	303.45	304.67	304.46	304.9	303.97	306.53	305.1	305.86	305.74	304.82	305.01	305.37	304.47	303.62	303.6	303.99	305.54	305.38	305.05	303.78	303.66	304.09
293.89	294.51	294.64	293.43	293.82	292.15	294.4	292.59	293.02	295.93	293.92	293.63	294.06	294.26	293.45	293.04	294.24	292.79	293.66	294.49	293.78	294.84	295.1	292.69	294.7	293.02	293.41	296.33	295.81	294	292.48	294.46	295.13	294.18	296.14	294.77	293.77	293.21	292.99	294.75	294.61	292.75	292.89	294.55	293.14	293.25	292.9	292.79	293.24	294.42
306.72	307.75	307.18	305.48	306.46	306.82	306.64	307.8	309.11	307.42	307.14	306.21	306.77	308.42	307.76	308.07	307.05	308.54	307.27	308.37	309.36	307.65	307.95	307.72	305.97	307.33	307.03	308.59	305.06	306.31	305.97	307.2	307.16	307.57	306.95	306.93	307.67	307.01	307.93	305.43	306.45	307.99	307.38	307.67	306.84	306.98	308.21	305.51	307.71	308.24
303.56	303.45	304.43	302.49	303.95	301.32	304.11	302.17	302.82	304.55	302.89	301.41	302.75	303.01	303.13	303.86	302.16	300.87	303.61	302.4	304.3	301.44	303.21	302.65	302.71	303.38	303.11	300.79	303.99	301.89	302.77	302.46	302.07	303.22	303.64	302.29	302.17	304.66	302.55	301.56	302.88	303.08	301.89	302.94	302.48	303.81	301.46	303.64	302.43	303.44
314.2	312.24	313.56	312.45	311.34	311.88	312.77	309.63	312.41	312.68	310.35	313.15	311.6	311.35	314.62	312.48	312.58	314.48	312.2	313.5	309.64	312.5	313.44	311.99	310.77	312.59	311.8	311.91	313.09	312.73	313.51	311.1	311.32	313.88	313.59	312.67	312.9	311.65	310.72	312.22	311.37	311.66	312.36	313.72	312.04	312.76	313.12	312.24	312.9	312.08
313.36	312.56	315.11	311.87	312.13	312.16	311.72	312.64	313.52	313.07	313.53	312.03	312.6	312.95	312.69	314.04	311.76	313.1	313.44	311.27	312.37	313.33	314.79	313.64	314.3	311.55	314.75	314.28	314.61	313.23	313.65	314.01	312.71	312.27	313.2	313.93	314.53	314.26	314.57	313.14	312.46	313.01	313.02	314.51	312.31	312.67	311.44	314.09	312.42	311.56
304.88	304.96	306.69	304.9	302.59	306.26	305.9	306.19	306.61	303.46	305.14	306	305.07	305.39	306.02	303.64	304.37	302.62	304.1	303.51	306.15	305.18	305.43	305.07	307.24	307.42	304.6	306.01	305.44	304.7	304.91	303.99	306.57	305.72	305.78	303.54	306.36	303.65	307	304.73	305.47	306.03	306.27	305.22	304.46	304.26	305.76	305.29	305.55	306.81
306.61	306.41	305.82	305.58	305.71	309.13	306.57	307.26	305.97	308.02	306.92	306.26	305.86	306.68	306.59	306.53	305.82	307.06	306.24	305.94	308.07	307.38	306.24	307.13	306.99	305.63	305.15	305.35	307.03	305.19	307.51	306.99	307.54	306.39	306.15	305.62	308.48	307.11	305.71	306.85	307.25	306.71	304.94	308.05	307.64	308.6	307.96	307.52	304.88	307.51
317.23	316.18	313.2	314.71	314.24	315.25	314.39	314.93	314.65	315.5	314.14	314.44	313.99	315.8	316.44	314.8	315.41	311.81	314.44	315.01	313.77	312.71	315.03	313.74	314.46	314.82	313.91	312.24	314.96	315.04	313.99	314.69	313.97	313.43	315.32	314.03	313.37	313.83	316.86	314.52	313.08	316.06	315.05	316.9	314.31	313.56	315.35	316.36	314.14	314.1
307.15	306.38	305.99	307.93	307.15	308.1	306.52	306.2	307.44	307.27	307.72	307.74	307.41	305.45	307.93	308.2	304.44	305.1	308.14	306.67	306.04	308.41	307.69	308.15	307.24	306.66	308	306.54	307.5	306.37	305.59	306.89	306.1	308.5	308.09	307.7	306.44	307.96	307.65	307.56	307.94	307.4	306.63	307.04	308.94	308.72	305.86	306.95	306.35	307.28
319.62	319.81	319.17	317.73	318.94	316.02	318.44	318.4	317.1	319.22	317.68	318.53	317.38	317.69	318.39	318.13	319.04	317.66	318.64	319.6	318.95	319.16	317.81	317.44	318.97	318.24	318.13	316.63	318.32	317.8	317.15	319.83	317.54	316.83	317.96	318.27	318.34	316.95	316.99	317.03	317.35	318.8	319.49	318.63	318.17	317.52	317.95	317.44	319.36	316.6
302.91	307.04	305.11	305.07	305.5	306.29	305.82	307.41	305.72	305.96	305.85	306.21	305.6	305.68	304.65	307.43	305.43	305.64	306.29	306.02	306.28	305.32	305.36	306.26	305.63	307.57	304.77	304.54	306.81	306.17	305.3	305.71	304.8	303.01	305.72	305.86	306.07	306.44	305.98	303.99	305.44	305.62	306.27	306.22	305.28	307.33	304.92	304.27	307.87	304.72
311.57	309.98	311.85	311.68	309.44	312.92	313.21	311.91	312.5	311.74	312.31	310.2	311.16	311.9	313.55	313.01	312.96	311.88	312.5	312.56	312.8	309.97	314.01	311.71	312.46	311.33	313.6	311.11	311.38	314.19	312.26	314.48	311.33	312.2	311.73	311.55	313.96	310.66	310.49	312.89	311.59	310.85	312.06	311.62	313.44	313.78	311.8	312.8	311.85	314.6
313.17	311.28	311.41	311.32	310.99	311.33	309.63	310.77	310.9	308.63	310.67	312.08	311.39	311.25	310.29	310.5	310.19	313.46	314.35	311.46	310.39	312.8	309.57	312.05	312.75	311.55	310.73	312.17	311.56	309.98	312.19	312.1	311.69	312.51	310.14	312.01	311.4	313.34	311.72	312.71	311.84	311.25	310.86	310.66	311.32	311.61	311.65	311.44	312	312.38
304.05	305.23	302.11	305.16	305.39	304.45	305.97	303.64	305.37	304.59	305.17	305.05	305.15	303.31	303.71	303.26	302.6	305.75	304.06	306.93	304.25	305.2	305.05	304.34	305.56	304.41	304.61	302.07	305.31	301.48	305.85	305.33	305.05	304.42	304.44	302.93	306.15	305.29	304.49	304.94	303.86	306.27	303.12	304.02	304.05	305.48	305.17	304.8	304.54	304.54
301.39	303.94	304.58	305.34	305.06	301.92	302.35	302.11	303.26	303.68	304.95	303.86	303.58	301.53	303.91	302.47	304.06	303.06	302.41	303.2	304.71	304.77	303.59	302.25	304.74	303.52	303.86	303.76	303.69	303.38	303.24	302.73	302.69	303.94	302.85	303.72	303.98	302.76	302.69	303.72	303.65	303.83	306.35	304.18	302.88	304.79	302.08	304	302.87	303.52
328.4	326.63	326.92	325.87	326.61	328.97	328.03	328.54	327.96	326.7	327.2	327.73	328.17	327.55	327.16	327.96	327.32	328.61	326.53	326.9	328.71	327.73	328.93	328.26	327.39	328.05	327.25	325.65	327.88	327.5	328.02	327.98	326.56	329.5	328.34	326.33	327.66	330.16	329.05	327.73	329.63	328.79	327.22	329.31	326.96	327.31	328.14	328.34	329.32	327.7
312.16	311.83	312.48	313.79	312.59	313.29	312.65	313.66	312.78	315.52	312.19	313.53	313.16	313.45	313.67	314.86	312.74	315.33	313.19	313.3	313.92	312.36	311.86	312.11	312.72	314.55	312.64	313.44	314.43	312.8	311.7	313.07	312.86	315	313.4	313.37	313.33	312.42	314.45	313.65	314.59	312.84	311.37	314.16	313.27	312.61	314.77	314.11	313.77	313.87
315.61	313.94	314.13	315.18	313.14	314.76	315.52	314.4	312.82	314.64	314.85	314.87	315.71	315.7	316.03	314.51	314.27	316.33	316.22	316.47	315	315.65	313.57	314.85	315.28	316.34	314.69	315.8	314.85	314.13	315.78	315.68	314.76	315.29	314.42	314.72	316.01	314.2	315.73	314.17	313.5	315.37	314.88	313.69	314.69	315.74	316.05	314.19	314.21	314.16
304.7	303.77	305.74	305.53	305.19	304.87	305.46	304.14	304.29	304	304.5	301.81	304.29	304.44	304.18	303.94	303.31	305.46	306.22	303.25	304.8	304.27	304.16	304.42	303.59	303.58	303.8	303.87	304.32	304.93	302.36	303.49	303.92	304.03	303.94	303.13	305.02	304.8	303.66	304.57	304.85	302.62	305.34	304.06	304.06	305.26	302.33	304.95	303.73	304.65
305.23	305.56	305.93	305.77	305.61	305.63	305.26	307.21	306.22	304.54	306.21	306.53	306.89	306.54	304.02	305.54	306.69	305.91	303.83	305.52	305.88	307.13	306.56	304.42	306.79	307.1	307.25	305.54	307.36	305.06	307.74	305.42	305.43	305.59	305.85	306.41	307.21	305.47	304.27	305.53	307.76	305.95	306.83	305.77	306.51	304.23	306.11	307.57	306.36	306.13
312.66	312.92	313.14	312.53	312.99	312.93	313.56	311.01	311.87	314.46	313.11	313.58	312.88	312.79	315.13	311.5	311.67	312.59	311.76	310.89	313.24	313.17	314.1	311.45	312.28	313.57	313.49	313.82	312.59	312.48	312.41	312.29	312.21	312.42	312.47	314.26	311.63	311.99	314.57	312.62	312.53	313.29	311.67	312.61	311.27	312.01	312.77	312.98	312.22	313.52
314.96	314.28	314.5	315.15	313.75	315.37	315.15	314.71	315.14	314.67	314.12	314.69	314.73	315.06	316.18	315.66	313.92	314.6	314.58	315.05	313.83	314.29	316.77	315.33	315.63	316.32	315.01	315.53	314.99	316.54	314.86	315.24	316.08	313.81	313.55	315.55	313.98	314.14	313.76	315.07	314.45	314.48	316.38	316.52	315.3	314.69	315.47	315.83	313.9	314.1
312.93	314.32	313	312.47	314.05	314.43	313.34	312.84	313.73	313.07	313.03	314.35	312.82	314.06	313.76	313.29	312.03	313.27	314.29	314.65	313.2	313.56	312.55	313.26	314.84	309.86	313.44	314.89	312.22	312.73	312.97	314.03	311.48	313.2	313	310.34	311.47	313.69	312	311.97	313.49	313.75	312.98	312.52	311.84	313.24	314.13	312.15	313.62	313.34
316.83	315.74	317.91	318.75	315.7	317.6	317.7	318.39	317.62	316.4	314.87	316.95	318.2	316.61	314.94	316.95	317.32	316.82	316.52	316.29	317.47	317.57	317.47	316.5	316.68	317.04	317.71	318.51	317.02	315.62	315.58	316.79	315.2	319.27	316.53	317.84	316.23	317.97	318.02	316.79	317.27	318.13	318.1	317.52	316.67	316.07	317.84	316.32	318.35	318.55
303.96	303.86	301.98	303.18	303.21	303.28	302.79	303.49	304.88	301.88	303.9	302.42	303.09	303.93	302.49	303.72	301.12	302.56	303.13	302.78	301.31	302.74	304.67	303.02	303.98	301.71	303.31	302.75	304.32	301.99	303.64	303.21	305.48	302.91	302.81	304.22	303.64	302.55	302.57	302.61	304.45	301.18	303.38	303.87	303.06	302.76	303.68	301.83	303.31	303.45
303.77	303.46	304.38	302.84	305.19	304.04	304.07	303.79	302.59	303.29	302.1	303.2	301.42	304.06	304.49	305.44	302.18	302.41	302.05	303.39	304.49	303.08	302.57	304.91	301.48	303.03	304.8	302.95	303.32	304.22	304.41	303.71	304.09	305.1	304.04	304.63	305.22	304.43	304.28	302.14	303.84	304.34	305.21	304.39	303.74	303.5	303.67	304.59	303.35	304.11
315.11	316.6	315.12	314.02	312.63	314.2	315.06	314.62	313.75	315.88	312.55	316.6	315.57	314.26	314.82	315.34	314.79	315.32	315.08	315.11	313.8	313.44	313.83	316	314.5	314.46	313.85	313.34	314.98	314.83	314.95	315	315.02	316.15	314.56	312.68	313.89	315.69	314.91	315.25	313.9	312.69	315.45	315.7	315.29	314.84	315.11	315.12	315.1	313.9
312	311.26	313.58	313.27	314.38	313.3	313.93	312.07	311.58	311.89	312.04	314.63	314.95	313.64	313.08	314.53	311.81	313.53	313.94	314.56	313.12	312.19	312.53	315.49	312.34	313.44	311.98	311.34	313.01	311.89	313.59	313.54	313.12	312.24	313.38	313.48	314.22	313.17	312.58	312.9	313.24	312.41	314.47	310.13	312.32	313.37	313.32	312.74	315.08	313.66
306.84	304.74	305.73	306.9	306.83	304.82	304.72	306.45	308.1	306.62	305.94	305.49	305.13	307.18	306.69	305.4	305.37	306.4	308.26	304.68	306.92	307.25	306.99	306.31	304.19	306.78	304.72	307.08	304.75	307.85	308.59	306.17	305.13	304.02	304.54	306.92	306.61	306.04	306.14	307.72	306.43	307.34	306.74	306.6	304.94	306.31	307.62	306.1	307.36	305.62
313.83	313	312.07	314.01	312.42	313.65	311.94	313.27	314.96	311.64	313.58	314.32	312.47	313.49	310.98	315.1	313.83	312.87	313.81	312.38	311.87	312.88	313.65	314.15	313.65	313.51	313.7	313.26	312.8	313.38	314.25	312.35	312.07	312.89	313.09	313.4	311.28	312.65	315.01	311.68	312.5	313.21	313.32	312.04	313.36	312.46	311.5	312.13	312.47	313.1
314.72	313.95	313.93	314.27	314.42	316.52	314.15	314.27	315.77	314.19	314.42	316.01	313.33	315.11	315.95	315.47	315.16	314.33	316.18	313.75	315.91	314.28	313.67	316.12	316.02	314.81	312.95	315.04	313.38	314.41	315.51	315.48	315.26	315.16	313.96	315.15	314.22	315.16	316.49	315.71	314.52	316.37	314.92	316.37	313.76	316.15	314.62	313.81	313.96	314.34
311.54	311.9	312.08	311.59	311.27	310.85	312.85	312.88	312.31	312.64	312	313.2	313.23	311.78	312.68	312.27	311.22	313.72	313.31	311.65	314.5	311.57	311.67	311.81	312.7	311.11	311.42	313.5	313.58	311.41	315.43	310.28	312.3	313.14	312.72	311.02	310.54	311.27	311.04	311.33	312.09	312.91	313.44	312.83	312.34	312.59	312.46	310.83	311	313.32
300.88	300.33	299.4	300.07	300.65	299.56	301.47	300.1	300.2	299.47	300.39	300.9	299.08	300.26	300.43	301.03	300.1	299.16	297.83	299.64	299.86	299.72	300.94	300.15	299.47	300.58	300.25	300.78	300.47	298.86	299.98	299.81	300.22	299.64	302.26	302.99	300.36	300.81	301.36	298.73	300.34	299.61	301.26	300.31	300.19	302.32	299.38	299.51	298.45	299.61
305.64	305.55	304.5	306.15	306.61	305.8	304.15	303.69	303.21	303.81	305.08	303.59	306.08	306.45	304.84	303.87	306.44	305.13	305.44	305.6	305.37	304.07	305.11	303.96	304.21	302.77	306.48	304.5	305.6	305.88	303.82	304.73	303.76	306.31	304.84	305.81	304.31	304.61	303.91	306.48	305.16	306.06	305.64	305.24	305.63	305.42	305.81	305.64	305.43	305.96
327.38	330.06	329.08	327.08	329.34	329.13	326.65	328.41	329.96	328.01	329.31	327.14	327.17	327.95	329.03	327.74	326.42	326.94	327.92	327.7	328.75	328.57	328.11	326.5	329.79	328.52	326.77	328	327.84	330.72	327.97	330.18	329.49	328.34	328.71	328.98	330.13	328.29	329.29	328.09	329.61	326.97	327.81	329.3	329.29	326.99	329.59	330.07	327.56	327.96
314.83	313.66	313.66	314.31	313.3	313.83	313.51	314.83	313.31	312.69	314.72	313.57	312.88	311.67	314.26	313.69	313.22	314.35	313.1	312.69	313.62	312.4	312.61	313.58	312.57	314.02	313.35	311.51	313.92	313.64	312.89	312.84	312.94	314.43	313.08	313.71	310.93	314.01	311.67	312.55	314.72	313.7	313.01	314.41	312.86	314.97	313.25	310.94	313.26	313.19
293.39	295.79	293.97	295.96	295.47	294.7	294.64	295.43	294.74	297.47	293.35	293.94	296.31	296.1	295.32	293.58	294.9	297.64	295.33	294.21	295.31	296.53	294.99	294.3	295.38	297.17	295.17	296.42	295.14	295.53	293.09	295.69	294.66	295.87	295.36	294.02	294.96	297.31	293.51	294.24	294.77	295.77	294.4	294.8	292.93	294.32	294.77	294.29	295.16	295.14
305.13	307.08	306.66	306.37	307.05	306.34	305.57	305.14	307.05	305.88	305.68	306.75	306.65	304.92	305.28	304.4	306.4	306.35	305.43	305.03	304.16	305.3	306.32	307.11	305.49	306.72	307.78	305.55	306.96	306.34	304.82	305.74	305.64	306.62	308.35	307.04	304.76	306	307.37	307.4	305.48	305.71	306.11	307.34	306.8	304.33	305.29	304.97	305.34	307.75
310.72	312.12	312.23	314.42	314.18	313.24	313.83	314.4	312.55	312.98	313	313.68	313.91	312.32	312.24	313.47	312.89	312.33	312.66	314.22	313.14	313.3	312.46	314.49	311.62	312.46	313.06	313.77	311.58	312.7	311.58	313.68	313.29	313.99	313.7	314.72	312.28	312.5	314.6	313.68	313.55	311.78	312.4	313.14	314.12	314.55	312.31	313.85	312.83	313.09
303.75	302.59	304.03	303.67	302.3	303.64	305.19	302.9	302.05	303.3	302.13	303.74	302.43	302.94	304.92	304.25	302.13	303.1	304.31	303.11	305.47	303.16	302.62	303.39	303.99	301.01	304.8	302.24	304.36	304.22	302.24	304.3	303.49	305.23	302.43	304.3	301.5	304.24	301.37	304.4	303.31	303.2	303.19	301.28	303.12	302.65	302.3	303.85	303.39	303.01
305.22	305.75	306.86	307.61	303.28	306.17	305.46	307.47	304.54	306.25	304.27	307.66	306.82	307.59	305.79	307.29	305.96	306.39	305.81	306.5	305.94	306.54	307.17	307.61	307.16	308.25	306.62	306.61	305.22	304.33	305.21	307.36	307.92	307.26	305.73	306.09	306.69	305.25	306.03	305.34	307.22	304.23	305.26	305.81	303.94	306.42	308.44	305.68	305.98	305.05
312.33	312.96	312.81	312.79	313.4	312.87	312.75	312.88	311.62	311.98	312.52	314.17	312.62	311.75	313.04	313.63	314.49	313.46	312.33	312.32	312.48	313.84	312.24	312.77	311.47	313.01	313.64	313.48	314.04	312.52	313.24	312.05	311.98	314.43	314.6	314.74	312.21	311.91	312.68	312.33	313.4	313.86	312.7	313.51	313.74	311.66	311.3	312.25	312.8	313.2
304.11	305.38	303.17	305.77	304.39	305.24	305.07	304.52	304.07	306	306.16	303.01	303.41	305.06	306.17	303.44	304.49	305.12	305.1	304.92	304.77	304.6	303.51	304.91	305.8	306.05	304.7	306.08	303.71	304.44	305.58	303.48	304.49	304.7	305.61	303.63	304.97	304.58	307.11	305.95	303.16	304.48	304.02	306.26	304.12	306.27	305.63	305.95	304.46	305.18
304.46	304.21	303.18	303.95	305.52	302.98	305.06	304.8	304.93	303.62	306.95	305.57	303.71	305.55	303.67	305.82	306.41	303.79	303.58	304.94	306.78	306.12	304.4	305.84	301.98	303.9	305.41	303.79	303.39	304.63	305.32	304.85	305.17	304.69	303.89	304.12	305.21	302.36	305.13	304.99	304.58	305.06	304.76	304.32	303.57	305.36	307.45	302.11	304.68	303.68
296.53	296.78	296.49	296.87	296.35	297.51	298.18	296.62	296.97	297.62	295.52	296.97	296.12	298.25	298.13	296.31	296.38	297.65	297.47	296.16	298.2	295.36	296.37	296.64	297.9	295.69	297.74	295.7	297.44	297.47	296.38	297.06	297.27	297.62	298.22	295.09	295.3	298.09	295.55	295.81	296.65	296.32	298.72	300.08	296.1	297.22	296.38	295.78	298.46	294.65
316.1	316.94	317.63	317.91	317.42	317.08	316.86	316.48	315.67	316.42	317.63	316.95	316.51	319.59	316.95	319.73	317.34	318.81	317.26	316.26	318.23	318.5	318.52	318.2	317.69	319.3	317.27	316.93	316.79	316.49	316.41	317.25	317.29	318.01	316.69	317.55	318.46	317.84	315.27	317.43	317.62	317.96	317.58	317.24	320.01	316.23	318.46	316.55	317.8	315.59
305.93	307.31	305.16	305.12	305.36	305.81	304.51	305	304.51	304.6	305.31	301.95	304.61	305.08	305.23	305.08	305.24	306.97	304.23	306.21	304.83	305.71	304.66	305.41	303.68	304.21	304.65	305.22	305.31	306.14	303.78	303.57	305.99	305.11	306.04	303.08	305.52	305.05	305.42	305.59	305.97	303.31	303.84	305.61	305.11	305.57	303.87	305.47	306.09	305.43
319.29	317.19	317.94	317.62	318	315.62	318.22	318.12	318.36	316.81	318.19	317.02	316.72	317.72	318.52	317.26	316.62	317.72	316.98	316.99	317.35	317.76	317.55	318.69	317.2	316.69	318.33	317.79	317.47	317.46	317.15	316.64	316.85	319.02	318.44	317.62	316.85	318.53	317.74	317.32	317.44	316.37	315.63	317.77	318.25	317.2	317.12	317.18	317.53	316.83
304.73	306.44	305.19	304.26	305.64	304.06	304.49	305.52	304.85	304.69	305.59	304.38	303.75	306.6	305.37	304.88	305.73	304.25	303.81	306.09	303.85	304.13	304.77	306	305.15	303.96	304.98	303.85	305.71	304.75	305.61	304.94	304.09	303.67	304.09	303.16	307.19	304.93	304.02	305.3	304.75	303.2	306.89	304.76	304.52	303.36	306	303.35	303.09	305.75
304.93	303.4	305.43	304.13	305.76	306.83	304.84	303.94	303.87	304.97	304.48	305.05	304.57	304.12	303.72	303.07	304.03	304.83	304.81	304.53	304.4	305.1	304.5	303.39	305.36	303.6	304.56	303.94	302.92	303.33	303.36	303.55	305.55	303.07	305.6	303.57	305.04	305.04	306.17	304.39	304.89	305.8	305.95	302.06	303.58	305.07	305.51	303.72	304.17	303.39
314.4	315.98	314.82	315.96	317.58	316.27	316.51	317	314.67	317.48	315.21	316	315.32	315.08	318.22	315.82	314.63	314.45	315.79	315.56	315.75	314.25	314.63	314.17	316.76	315.86	316.73	316.59	315.5	316.82	314.43	314.85	315.77	318.65	317.57	315.87	316	314.7	317.12	317.13	316.88	316.38	316.93	316.2	315.84	316.7	316.72	316.96	315.73	316.29
315.17	313.63	314.99	313.64	314.66	316.46	314.28	314.83	315.65	316.96	314.32	314.94	312.36	315.85	314.94	314.27	313.63	315.2	315.4	315.57	316.45	316.41	315.82	314.65	313.37	314.66	315.77	314.38	314.51	315.82	315.01	313.94	314.84	314.85	314.08	315.31	313.57	314.39	314.17	311.9	314.7	314.66	316.43	315.79	314.44	316.47	314.21	313.91	315.82	314.84
318.58	316.57	317.9	316.97	316.41	317.3	316.5	318.13	317.9	317.09	317.93	316.6	318.16	317.45	316.11	318.85	317.34	318.61	318.22	316.6	313.84	316.68	316.65	317.31	316.7	317.87	317.07	317.69	316.44	318.64	317.39	317.87	318.75	317.17	318.4	316.88	317.4	317.44	317.21	316.87	316.95	318.68	317.58	316.77	316.59	316.52	317.6	317.16	316.93	318.25
311.08	312.72	315.54	313.97	314.7	311.85	314.79	313.39	313.09	313.76	313.77	311.96	311.92	313.21	312.77	313.8	312.91	313.23	313.28	313.84	311.22	313.34	313.39	311.99	313.46	311.17	310.15	313.86	312.36	312.18	313.45	312.52	312.79	310.59	312.49	313.66	311.42	312.72	312.73	314.07	313.77	314.37	313.86	312.4	313.17	312.33	312.8	314.67	313.52	313.63
303.61	304.17	304.08	305.14	305.07	302.63	304.59	302.91	302.63	302.49	302.12	303.94	303.1	303.09	303.99	304.86	305.17	304.49	303.32	304.33	302.92	303.12	303.91	302.81	301.99	303.12	303.41	305	302.35	305.07	303.8	305.99	301.88	301.06	302.53	302.92	302.81	303.92	304.66	303.72	304.46	301.42	302.82	303.83	303.24	302.84	305.52	303.3	303.52	305.13
308.15	309.17	308.82	308.09	309.86	309.29	309.71	306.87	309.53	309.29	306.84	308.75	308.67	310	307.07	309.36	308.78	308	308.24	310.48	309.19	310.89	310.01	309.38	309.36	310.03	309.76	309.28	310.91	308.59	306.52	308.21	309.48	308.02	308.03	308.83	308.01	308.61	308.17	308.29	311.65	307.21	307.35	309.22	310.23	307.71	308.7	309.27	308.08	308.98
316.57	316.55	316.89	316.75	316.04	316.28	316.5	315.07	314.68	314.83	313.7	316.53	317.13	316.01	316.24	316.4	314.56	315.71	313.72	317.1	316.84	314.51	315.19	315.89	315.36	316.52	314.22	316.59	316.68	316.82	317.65	315.25	316.35	316.74	314.21	315.45	316.78	316.28	315.45	316.47	315.16	316.55	315.22	315.6	315.53	314.27	315.81	314.06	317.34	315.06
312.46	311.76	313.03	314.66	314.07	312.54	312.88	314.26	313.33	312.99	313.28	311.83	313.17	312.82	311.43	313.32	311.29	312.33	312.36	313.96	311.74	312.81	312.49	312.61	313.37	311.91	311.51	313.68	313.85	311.74	313.19	310.94	312.02	314.74	314.42	311.96	312.8	311.01	312.82	312.05	313.73	313.91	312.3	312.64	312.93	312.79	311.42	313.96	315.11	312.43
303.32	303.08	305.23	302.23	303.11	302.6	303.38	303.61	303.52	302.4	301.69	303.06	302.39	304.07	303.39	300.83	302.39	302.11	302.02	303.43	302.31	303.3	303.03	302.24	304.23	302.84	301.65	303.98	302.27	303.9	303.2	302.33	303.04	302.91	303.48	302.75	304.23	303.98	301.81	303.1	302.71	303.01	303.54	303.18	300.99	302.74	302.55	302.33	303.27	300.72
305.49	303.57	304.61	304.46	305.35	304.62	305.78	306.49	304.54	305.18	305.65	303.84	304.84	305.34	303.9	304.17	304.83	305.98	306.12	306.57	305.16	304.52	305.76	305.23	305.13	305.54	305.68	305.77	304.65	305.31	305.02	305.39	305.2	305.76	303.98	305.97	307.25	306.39	304.75	306.14	302.9	305.28	304.03	304.81	306.88	305.62	304.09	305.28	305.54	305.34
301.22	303.05	302.05	300.47	302.39	302.58	303.64	302.49	301.73	302.02	302.56	302.73	302.59	303.68	301.18	300.75	302.97	302.76	303.03	302.88	304.37	303.16	302.83	302.74	303.45	302.74	302.09	302.15	302.93	300.38	302.17	300.71	303.47	301.73	302.82	302.26	302.6	300.95	303.17	301.85	302.73	302.35	303.83	299.99	303.67	302.43	302.14	301.07	301.52	302.16
313.8	313.37	313.01	314.67	314.55	313.34	314.62	312.07	314.25	315.14	313.15	312.95	314	310.89	315.22	314.81	312.38	314.38	312.15	313.87	313.96	314.58	313.22	313.39	313.3	314.38	313.22	313.36	312.81	312.51	315.29	312.53	313.48	314.07	314.4	312.98	315.7	313.47	316.51	314.63	314.79	313.61	313.94	314.73	314.02	314.33	314.21	314.06	313.97	313.44
312.23	313.79	314.01	312.8	312.93	312.32	312.43	314.54	312.91	314.73	314.1	313.25	311.66	313.42	313.64	313.09	312.54	312.68	313.55	313.78	312.63	312.55	314.4	312.78	314.61	311.25	311.67	312.78	315.12	314.26	313.83	313.25	312.94	314.49	313.16	312.68	313.05	312.62	312.66	314.23	312.04	313.63	312.14	314.15	313.92	313.67	312.68	313.56	312.49	311.82
305.33	305.88	306.12	304.8	305.12	305.21	306.85	304.53	305.58	306.52	305.69	305.37	305.4	304.73	306.02	304.42	304.68	305.6	305.01	306.66	305.38	305.95	305.5	305.16	306.4	305.81	305.52	306.2	305.36	304.57	306.48	305.75	308.48	307.77	304.35	305.53	305.71	303.66	304.91	305.49	304.98	306.5	304.66	305.23	305.39	305.07	304.88	303.91	305.58	304.89
304.98	309.13	305.44	306.39	305.47	306.72	307.52	305.51	306.06	306.44	306.49	305.41	306.09	306.31	306.93	305.51	306.8	307.91	306.68	307.97	307.62	306.79	307.09	306.88	306.21	308.83	305.6	306.91	307.09	305.95	304.49	306.71	306.88	305.19	305.57	307.61	307.25	305.7	305.8	307.07	307.4	308.25	306.98	308.74	306.77	306.32	307.33	307.9	305.02	307.31
330.52	330.67	328.39	329.82	328.37	328.7	328.9	330.19	329.13	329.36	328.3	328.76	328.47	330.07	328.01	329.32	329.97	330.17	329.15	329.18	329.51	328.83	328.35	329.85	327.54	328.71	327.46	328.58	328.66	328.84	327.97	326.39	329.21	327.38	326.98	330.79	328.16	326.97	329.15	326.7	329.05	328.38	328.75	329.06	327.6	328.79	329.27	328.75	329.31	329.32
295.2	293.8	292.92	294.53	294.58	294.45	295.14	293.97	293.89	292.87	293.71	293.2	294.2	294.51	294.88	292.77	292.35	293.53	294.59	293.81	291.92	294.67	295.04	291.87	294.17	294.99	295.74	292.05	293.32	293.63	292.17	294.57	291.66	293.17	294.42	294.59	295.02	296.09	294.17	292.81	292.57	294.58	295.12	294.74	295.31	295.64	293.65	294.68	295.47	294.12
293.36	294.48	296.34	295.54	293.46	294.48	295.35	294.18	295.21	295.15	295.73	294.56	294.24	297.56	294.1	295.18	295.54	296.86	295.69	296.73	295.41	294.86	294.51	297.1	294.19	295.46	295.26	294.83	295.93	295.99	294.14	295.45	294.78	293.73	297.07	295.41	295.24	295.1	296.39	297.85	296.45	294.68	295.03	295.15	295.01	295.25	294.33	294.75	294.96	295.69
311.03	309.5	311.38	309.95	309.9	309.7	309.51	310.57	311.43	308.97	311	311.43	311.33	311.97	311.48	312.15	313.79	310.26	310.99	310.85	310.46	309.75	310.51	311.4	310.02	312.49	310.16	309.38	310.24	311.87	310.87	310.91	311.18	310.03	310.12	311.31	311.72	310.58	309.93	310.4	311.56	310.65	311.76	311.04	307.88	309.7	311.27	312.46	311.21	310.37
325.16	327.82	326.23	327.14	328.17	326.85	327.06	327.49	327.46	326.14	327.54	325.86	327.37	326.56	328.1	326.8	328.01	326.04	327.1	328.24	329.22	326.8	330.33	327.31	327.07	327	326.61	326.66	325.3	325.63	326.72	327.17	325.49	328.13	327.32	326.14	326.28	327.26	328.05	325.86	329.16	328.82	328	326.33	325.98	328.17	325.37	327.06	327.25	327.4
310.68	311.06	310.79	310.07	311.98	311.01	311.11	312.9	309.95	310.04	310.19	309.65	309.53	311.69	311.51	310.42	310.98	310.63	310.61	310.48	312.05	311.66	310.04	310.5	311.06	309.63	311.81	312.88	311.88	310.17	311.63	311.26	310.17	310.68	309.93	309.74	311.03	309.7	311.07	310.56	309.36	310.43	311.47	311.36	310.3	311	310.61	309.79	309.2	311.09
314.95	314.97	314.63	314.34	316.15	316.31	315.87	315.65	315.59	315.6	314.12	315.57	314.36	313.81	314.66	316.36	314.75	314.43	316.48	314.64	313.72	314.1	314.61	314.74	315.62	314.69	314.34	315.32	314.89	315.82	312.51	316.38	314.1	314.81	312.56	313.91	314.59	314.77	315.8	314.16	314.72	314.86	313.22	313.46	314.72	315.68	314.31	314.28	315.3	314.85
317.79	317.4	316.18	318.8	316.62	317.5	318.76	317.58	315.96	315.56	317.9	317.8	318.68	317.44	317.52	315.85	316.6	316.97	316.65	317.41	317.4	317.34	316.93	316.87	319.09	317.04	314.55	317.08	317.55	317.95	316.84	316.73	317.15	316.71	317.19	316.56	317.05	317.35	316.46	318.07	318.71	317.25	316.1	316.33	317.25	318.45	315.19	317.1	317.39	317.77
310.04	309.24	310.66	311.5	311.01	312.17	308.76	309.81	308.36	310.51	308.79	309.22	309.71	309.68	308.49	308.91	312.21	309.61	308.87	310.76	310.4	310.07	311.77	309.26	310.66	308.28	308.92	308.52	309.21	307.72	311.14	306.5	312.25	311.46	307.75	309.58	309.38	309.13	309.23	310.03	307.91	309.21	309.2	310.51	310.13	309.37	308.89	309.53	307.56	309.39
309.21	309.64	308.51	310.86	308.61	308.39	311.51	310.23	307.95	308.73	309.95	309.03	310.49	309.75	309.67	309.5	309.87	308.58	309.55	308.8	309.22	309.49	308.25	309.74	310.4	309.22	309.01	309.95	310.46	309.69	308.47	310.06	310.08	308.73	309.75	309.83	309.97	310.51	309.99	310.24	311.41	311.55	310.12	309.2	309.19	309.42	310.81	310.46	309.17	310.54
317.99	318.24	318.8	317.94	319.24	317.75	319.02	316.98	320.34	318.25	319.48	319.3	318.39	320.43	319.25	320.09	318.83	318.03	317.4	317.92	318.95	317.04	318.31	318.86	318.79	318.21	316.96	318.93	318.44	317.08	316.78	317.47	318.9	318.17	317.85	316.44	318.36	318.67	318.72	317.79	318.7	317.91	318.69	318	318.87	318.63	316.49	317.42	317.68	318.69
316.26	314.88	316.19	317.06	316.48	317.57	315.28	316.18	316.65	314.94	315.2	315.58	314.31	315.97	316.47	315.16	316.43	315.89	314.71	315.58	317.08	314.8	315.66	314.85	315.74	316.27	315.2	316.61	314.59	317.16	314.88	316.17	316.25	314.92	316.43	315.04	316.96	315.59	314.9	317.41	316.14	315.77	315.14	315.03	313.96	316.34	315.57	315.9	316.24	317.53
325.66	325.15	325.56	325.84	324.67	325.3	325.19	322.17	324.65	324.95	325.34	326.48	325.71	325.84	325.93	326.07	325.59	322.43	325.65	325.07	323.66	324.31	323.89	323.46	324.49	326.34	325.93	325.57	324.38	325.43	324.29	323.43	325.37	326.77	324.95	325	325.98	326.15	323.58	324.21	325.12	323.95	325.27	324.05	323.65	324.32	324.68	326.04	324.65	325.63
305.33	304.7	305.46	307.02	304.83	305.43	304.86	304.36	305.42	305.18	304.56	305.37	305.62	305.05	304.36	304.45	304.78	305.29	305.52	305.64	305.48	304.34	304.86	303.73	306.3	304.06	304.13	303.97	304.78	306.67	306.6	305.06	305.43	307.23	305.82	304.67	304.7	304.93	307.26	306.03	305.2	307.33	305.64	305.38	307.18	304.36	305.84	304.69	305.89	305.54
304.45	301.24	305.24	304.26	303.3	302.49	304.64	303.65	303.34	302.21	303.8	302.28	302.78	305.03	303.34	303.22	302.72	303.41	303.2	301.28	301.96	305.94	302.32	303.5	303.98	304.45	304.52	305.08	304.05	304.63	303.73	303.2	303.15	304.3	302.72	303.45	304.35	304.08	304	302.45	303.41	304.73	303.36	304.42	303.54	303.24	305.23	302.35	301.52	304.48
299.19	297.01	297.41	297.21	296.71	297.07	297.19	297.25	297.69	296.87	297.7	297.17	297.28	296.21	297.49	296.51	295.37	296.54	296.74	297.72	297.59	296.57	296.16	296.16	298.75	297.32	297.43	297.44	297.86	296.97	296.78	297.75	296.91	296.98	296	297.21	298.55	296.78	294.91	295.79	297.33	296.82	297.7	296.74	297.45	296.99	298.07	297.84	297.67	296.99
314.32	314.95	314.19	314.01	315.48	316.13	314.75	313.53	314.22	315.88	314.21	314.76	314.06	314.77	314.52	315.52	316.02	315.8	313.93	314.86	313.85	316.03	315.38	313.87	314.62	315.91	314.16	314.15	313.57	313.34	315.58	314.5	314.41	314.64	314.52	316.57	314.25	315.37	313.94	316.44	315.11	315.67	313.44	314.67	313.89	313.63	314.53	315.15	315.25	316.67
316.32	315.17	319.11	317.2	315.55	316.81	316.64	313.46	316.41	315.44	318.13	316.33	315.85	315.43	317.71	317.53	315.97	316.9	317.28	317.31	315.19	317.04	317.68	317.36	316.84	315.63	314.85	317.26	316.66	316.79	316.47	317.31	315.5	316.7	317.39	316.93	317.11	316.62	317.16	315.63	316.82	315.89	315.17	317.41	317.07	316.95	317.79	317.58	317.51	317.08
302.97	302.55	305.49	302.37	303.83	302	304.28	304.71	301.58	303.57	304.47	303.22	303.03	304.31	303.75	305.21	304.25	305.22	302.3	302.35	301.98	303.6	303.57	303.33	303.51	304.85	303.36	302.38	304.51	305.2	303.26	302.84	302.2	303.03	304.51	304.59	303.99	304.59	302.15	302.02	302.39	303.12	303.39	304	303.73	303.88	302.97	303.01	302.71	302.57
304.36	300.73	302.92	303.57	302.92	304.08	303.34	303.11	303.44	303.39	302.64	302.12	303.44	302.04	301.72	302.29	301.65	303.54	301.23	302.54	302.34	301.26	303.19	301.6	303.51	301.7	303.02	301.6	303.19	303.41	302.22	303.33	301.96	304.47	301.96	302.85	302.45	302.8	303.72	302.69	303.33	302.23	304.13	304.3	302.42	301.01	303.29	304.44	303.31	304.51
316.08	314	315.18	314.59	314.21	315.57	315.32	314.12	313.7	314.55	312.25	313.07	315.09	315.91	313.65	314.41	314.39	315.33	314.75	316.46	314.7	314.07	314.4	314.57	314.82	316.74	315.6	316.19	314.17	315.84	315.67	315.18	312.58	314.25	314.49	314.8	314.75	315	315.35	315.11	316.33	315.67	315.54	315.03	316.12	314.97	315.43	315.59	313.48	314.94
309.75	310.55	310.82	310.22	309.97	311.7	309.28	311.36	309.4	311.15	312.32	310.08	308.78	309.53	310.21	309.31	309.75	310	312.13	308.99	310.62	310.07	311.7	312.89	310.96	310.14	310.89	309.14	310.8	310.65	310.21	310.42	312.23	311.45	310.95	309.43	311.56	313.2	310.69	311.46	312.26	310.69	310.55	309.69	311.06	311.89	309.76	310.01	310.57	311.48
310.96	312.3	310.52	313.8	311.86	312.37	312.83	313.51	313.69	311.79	311.33	311.6	312.34	314.24	313.19	314.12	312.36	313.47	310.35	312.25	314.17	312.03	314.54	312.88	314.43	311.77	311.6	312.56	312.66	312.51	312.53	312.38	312.73	311.56	312.61	312.85	311.29	312.17	312.65	312.35	313.57	312.25	312.32	312.86	312.22	313.05	310.86	313.78	311.47	313.54
301.75	297.74	299.74	300.27	299.69	299.31	300.45	299.03	299.4	299.19	301.14	299.76	300.1	302.38	298.9	299.57	299.8	300.36	299.22	302.44	299.97	300.87	301.11	299.61	298.33	300.34	298.89	298.95	300.06	298.95	299.16	299.45	300.79	300.66	300.17	298.25	301.09	301.19	300.65	300.65	301.04	298.66	300	300.59	299.39	301.75	299.75	300.65	297.15	298.92
314.24	316.46	316.15	314.89	315.46	316.7	316.02	315.9	315.4	316.91	317.73	315.69	314.44	317.41	316.24	317.18	315.07	315.77	316.8	316.5	316.71	316.14	317.27	315.55	316.73	315.11	315.95	316.17	315.31	316.71	316.68	316.65	314.66	314.53	315.07	316.27	316.29	316.49	316.58	317.17	315.58	316.61	316.89	315.96	316.75	315.75	316.1	316.65	315.32	317.76
314.52	314.45	314.99	315.07	313.6	315.25	315.62	313.7	314.86	314.58	313.96	315.07	315.7	314.79	314.5	315.86	316.22	316.4	314.94	315.77	315.07	315.42	314.32	316.11	313.85	313.86	314.23	314.57	314.95	315.64	316.22	315.57	313.76	313.42	314.9	315.74	315.2	314.56	314.81	315.21	314.6	313.99	316.05	314.74	314.42	314.04	316.16	314.76	315.12	315.18
320.19	319.03	320.13	317.91	317.2	318.05	318.48	317.6	319.72	319.48	317.89	317.29	319.86	318.02	320.43	316.84	319.22	318.05	319.12	318.08	321	318.2	319.36	319.96	320.34	319.04	318.04	318.68	317.72	317.24	317.74	319.55	318.53	318.83	317.81	319.16	316.79	319.5	316.61	318.17	317.29	317.29	319.52	318.66	318.43	319.06	318	319.14	319.59	316.04
317.39	318.71	316.97	316.48	317.68	317.22	317	317.93	317.47	317.5	318.08	318.02	317.31	316.93	316.55	318.01	317.21	318.41	316.21	317.94	318.48	316.78	317.32	317.84	318.14	316.08	317.83	314.86	317.94	316.4	317.81	318.17	318.53	318.32	320.65	316.65	318.53	318.02	316.66	318.53	317.2	316.52	318.24	317.71	318.62	317.29	318.18	319.05	316.55	317.38
315.49	314.58	314.02	315.69	314.31	315.43	314.96	315.15	313.75	314.19	315.88	313.7	315.93	314.62	315.3	315.97	313.8	314.19	313.1	315.34	313.86	314.89	315.11	315.26	317.16	315.32	314.65	313.26	313.74	315.37	316.22	315.15	315.78	315.19	314.08	315.8	312.67	313.86	314.86	314.88	315.58	314	314.28	314.84	316.11	314.8	314.49	313.73	315.33	315.09
307.99	308.93	310.05	309.22	309.31	309.47	308.92	308.84	310.92	308.83	307.48	309.94	310.72	309.33	309.14	310.94	311.08	309.58	309.29	311.01	308.21	309.75	310.44	308.12	309.24	307.47	308.6	307.08	309.5	308.72	308.39	309.36	311.08	309.4	309.91	307.45	308.86	308.22	308.25	307.39	308.6	310.47	308.64	307.95	309.26	309.71	308.82	308.94	308.87	308.01
294.39	293.31	295.54	293.73	294.31	294.2	293.93	295.09	292.2	293.91	294.47	295.56	293.42	294.82	293.46	293.78	294.34	293.29	293.15	293.71	294.2	292.65	293.2	293.77	293.34	294.76	294.51	294.15	293.91	294.9	292.37	293.36	294.99	294.59	293.59	293.21	294.03	292.5	291.68	294.65	294.46	293.92	294.48	294.67	293.3	294.57	293.41	294.3	294.42	294.67
314.12	311.81	312.62	313.25	312.48	313.58	312.43	312.98	313.02	314.18	313.87	314.03	313.58	313.24	313.05	313.8	315.36	312.49	313.4	314.3	311.56	312.16	314.24	313.71	312.65	312.31	312.97	312.44	310.76	313.43	312.21	312.3	312.57	313.89	311	314	311.76	312.21	313.8	314.45	314.01	313.3	312.09	315.04	314.42	311.99	313.66	311.39	312.58	314.33
302.32	302.9	303.05	303.96	302.64	301.66	303.2	303.13	304	301.99	303.61	304.71	302.88	301.36	302.78	303.32	302.84	304.14	305.31	301.78	304.18	304.05	303.73	303.29	302.1	301.87	303.61	302.39	305.16	305.95	301.97	305.21	302.99	301.92	301.84	302.61	302.83	303.83	302.6	301.49	303.59	302.81	300.2	303.19	302.23	301.21	303.43	301.84	303.39	303.46
317.95	317.86	319.38	317.72	318.07	317.12	319.56	318.1	319.45	318.89	319.84	317.92	317.38	319.67	320.44	318.87	318.31	319.23	317.92	318.23	320.26	319.21	319.08	320.18	318.13	319.46	318.41	319.51	319.69	319.21	318.49	320.08	319.63	318.85	318.1	319.22	319.71	318.18	316.64	318.78	318.74	317.98	318.23	318.15	319.1	318.42	319.29	319.59	319.46	318.41
309.05	308.66	308.79	310.73	309.85	308.9	308.47	309.48	310.18	309.15	309.35	309.4	310.7	308.7	309.34	310.19	309.16	306.46	311.6	309.86	309.34	309.65	307.72	309.58	308.99	309.03	306.39	309.38	308.53	309.32	308.28	310.29	309.01	308.54	309.61	306.92	306.72	308.89	307.36	309.5	309.14	308.59	307.98	308.02	308.27	308.09	308.52	308.35	307.94	308.05
299.76	300	300.92	301.99	301.64	300.96	297.63	300.95	299.78	299.81	300.62	300.23	300.67	298.5	299	299.13	299.45	300.24	298.62	301.12	298.3	300.68	299.95	300.33	297.67	299.32	299.47	300.68	302.07	300.78	299.73	299.55	300.45	299.19	299.91	301.45	301.47	299.47	299.13	302.52	300.64	301.55	301.49	299.25	301.01	298.69	300.28	301.06	300.84	300.38
314.72	315.89	315.14	317.82	316.04	317.06	313.91	316.68	315.37	316.48	317.17	315.45	315.83	315.82	316.48	316.5	315.42	316.95	316.12	315.36	314.63	316.48	316.92	314.91	316.42	315.92	314.4	314.24	312.56	317.03	314.19	313.92	315.79	316.8	316.61	316.73	315.63	316.56	316.78	316.66	315.24	314.69	316.82	316.5	314.54	317.54	315.29	316.16	314.53	316.42
314.08	315.91	314.56	314.83	315.07	315.56	314.16	313.32	314.97	313.85	316.49	315.24	315.06	315.13	314.14	315.7	314.95	315.56	316.02	314.37	313.25	314.54	314.5	312.93	314.79	316.13	314.46	314.23	314.75	315.34	312.92	315.68	314.09	315.1	315.81	314.51	315.88	315.3	314.01	315.86	315.1	314.86	315.87	314.16	315.91	315.92	315.08	313.91	314.91	314.43
315.51	317.9	317.24	314.57	317.55	316.26	316.84	317.04	317.67	317.29	316.45	315.62	317.77	316.14	316.54	317.74	316.71	315.64	314.91	316.87	314.9	316.19	315.88	316.59	317.41	314.7	319.71	318.51	317.35	316.15	316.53	317.23	316.57	316.94	314.75	317.44	315.25	316.62	317.01	316.04	315.67	316.77	316.87	316.63	316.76	316.8	315.66	316.78	315.2	317.56
303.51	301.51	304.43	302.71	301.77	301.84	301.96	303.5	302.16	302.49	304.85	302.7	304.24	303.18	303.28	302.93	303.4	301.92	304.44	303.26	303.85	303.93	305.22	303.94	302.78	304.31	301.62	303.19	302.77	304.84	301.85	301.86	302.72	301.3	302.79	303.6	302.6	302.81	303.11	303.11	302.69	303.4	304.23	302.4	303.3	301.56	304.37	303	304.08	303.55
307.63	306.96	309.47	308.78	308.71	307.04	309.94	309.23	308.52	309.88	309.7	309.05	308.67	308.03	309.18	308.44	311.13	307.62	309.3	309.98	309.88	309.26	310.06	309.67	309.79	308.09	308.77	307.54	307.64	308.58	308.59	307.07	309.63	307.72	307.81	306.8	307.52	309.45	309.14	308.01	309.36	309.66	308.66	308.81	308.74	308.1	310.21	309.21	310.64	306.85
303.86	301.42	304.33	303.91	303.36	303.19	304.82	302.12	304.84	302.41	301.91	303.28	303.19	304.74	305.13	304.51	304.56	304.27	302.71	302.97	303.62	305.81	304.31	303.4	301.79	302.77	301.53	301.46	304.03	304.02	303.04	301.58	303.25	302.18	303.86	303.74	302.72	303.2	303.64	303.9	301.8	303.23	302.89	302.48	303.2	304.57	303.71	304.91	304.38	303.69
300.05	300.55	299.81	301.18	300.62	300.77	300.03	301.82	298.83	298.19	300.15	297.8	300.93	300.32	300.38	299.06	299.5	300.39	302.83	301.42	302.09	299.78	300.4	300.06	300.52	297.86	300.48	300.8	300.89	298.33	299.95	298.54	298.46	302.26	298.38	299.82	300.68	299.09	301.33	299.31	298.1	299.39	300.02	299.58	300.58	297.26	299.79	299.15	299.93	297.66
310.37	308.89	310.74	310.59	310.57	309.13	309.47	309.15	309.72	310.14	310.55	308.76	309.9	309.86	310.22	308.19	309.1	309.28	310.1	310.66	310.27	310.95	311.4	308.3	312.58	309.53	309.5	308.44	312.13	312.04	311.15	309.46	310.78	311.71	310.11	310.4	309.6	311.9	308.86	311	310.51	311.57	309.96	308.59	310.49	308.78	309.14	309.74	308.61	311.8
313.95	313.64	315.68	313.99	314.55	312.47	314.71	313.44	313.96	313.25	315.32	315.78	312.84	315.71	312.52	313.27	313.99	314.75	312.92	313.21	314.52	314	315.58	314.22	313.29	313.39	313.86	314.9	313.43	314.57	315.08	313.98	314.14	314.23	314.34	314.76	314.35	314.13	313.59	313.43	314.32	312.75	312.75	314.54	313.11	312.21	312.86	312.22	313.88	313.36
310.45	311.15	309.82	309.4	311.1	310.15	310.46	311.1	310.6	309.37	309.94	309.23	310.65	307.46	310.14	311.32	309.84	309.88	310.76	309.71	312.17	309.36	310.21	309.29	310.98	309.46	310.37	310.38	308	310.02	310.22	309.69	308.53	309.21	308.41	309.12	310.76	309.39	310.25	310.1	311.24	308.79	311.08	310.35	307.77	308.8	308.16	309.35	309.06	309.01
318.79	317.8	319.8	319.03	317.77	319.6	318.32	320.78	320.19	319	318.16	320.15	319.64	318.19	319.63	320.44	320.34	318.69	318.91	318.19	319.56	318.31	317.54	319.56	318.57	318.34	320.09	319.11	319	319.69	320.73	318.74	319.53	316.54	319.58	321.36	318.55	318.17	319.01	319.98	318.76	319.38	318.85	317.92	318.15	319.29	318.97	319.44	317.86	320.25
302.39	302.17	302.9	303.09	301.2	302.04	303.67	304.05	303.45	302.05	302.2	302.35	301.17	300	303.42	304.9	301.96	303.57	302.68	302.52	303.08	303.49	302.52	300.78	303.97	301.62	302.06	300.39	302.28	302.79	301.81	302.22	300.45	301.94	302.91	301.37	302.16	304.32	301.9	302.49	302.12	303.4	303.06	301.92	303.7	302.84	302.48	301.87	302.47	302.47
293.11	294.44	294.1	294.89	291.96	293.82	293.97	294.53	294.73	290.79	294.7	293.75	293.63	294.48	296.11	295.32	291.86	293.65	293.51	295.25	293.04	293.37	294.32	293.93	294.8	293.09	292.46	295.3	293.92	294.8	293.11	294.18	294.69	295.72	293.81	292.98	294.9	293.33	292.98	292.97	293.21	294.41	295.31	292.47	294.25	293.23	293.98	294.48	293.86	293.99
297.98	297.18	297.57	296.52	296.05	296.93	295.93	296.68	296.3	296.36	297.82	294.89	300.76	296.24	297.36	297.83	294.03	296.84	295.18	296.29	295.9	298.64	296.63	297.96	296.42	296.07	295.47	296.31	297.71	297.39	297.02	296.1	296.57	296.68	297.22	294.87	296.22	296.78	295.5	295.78	296.92	295.68	297.31	297.2	296.99	296.98	296.83	297.17	295.63	293.98
297.39	295.31	296.35	296.33	295.42	295.75	295.57	295.36	293.96	294.76	295.55	297.23	294.57	294.16	296.22	293.85	296.18	294.12	295.82	294.69	293.55	295.33	294.68	295.29	295.35	295.38	292.81	293.4	295.09	294.37	296.24	296.32	297.21	295.92	295.79	295.29	295.26	294.51	296.75	295.24	295.64	296.28	296.7	294.41	295.96	294.52	295.49	295.91	295.41	295.78
326.53	326.87	327.24	328.39	327.87	328.1	327.82	327.33	325.67	328.52	326.41	326.66	327.17	326.99	325.2	326.5	327.79	326.86	327.65	327.71	326.05	327.84	327.29	328.54	325.45	327.2	327.43	324.89	326.19	325.86	326.56	326.29	327.03	329.36	326.38	328.52	327.45	326.68	327.22	328.54	326.68	327.73	327.51	326.44	327.8	327.44	327.01	326.62	329.16	326.84
295.73	297.64	295.58	296.7	298.08	297.08	298.58	294	297.93	295.39	296.33	296.64	295.98	296	297.45	298.05	295.58	295.83	296.69	296.72	298.6	297.21	297.38	298.87	296.66	298.01	295.04	298.69	296.81	296.85	295.81	295.29	298.66	298.02	296.1	298.12	297.43	296.31	297.42	297.33	297.16	295.72	298.48	295.66	296.97	296.98	294.34	296.65	298.87	297.47
315.44	317.49	316.86	315.74	317.71	317.97	315.86	317.79	317.45	318.37	317.99	316.88	317.08	317.67	317.89	316.34	316.1	317.05	316.54	318.53	316.37	317.22	316.55	317.15	316.19	317.25	318.28	316.78	317.68	319.63	317.24	316.74	317.2	317.86	316.05	316.94	315.95	317.8	315.41	315.99	316.85	317.75	319.79	317.26	316.14	315.99	318.05	315.43	316.94	318.25
313.44	313.75	314.01	315.49	315.67	314.46	316.5	314.41	312.74	315.81	312.68	313.58	314.22	314.23	313.11	316.5	315.4	313.57	315.17	313.11	314.81	313.88	316.68	315.59	313.85	312.99	314.78	313.94	314.5	316.62	315.41	314.29	315.42	313.81	315.58	314.64	315.81	314.52	316.86	315.9	314.29	315.35	315.06	315.4	313.4	315.12	315.48	313.97	316.1	315.09
301.39	302.54	302.5	303.32	303.19	298.93	301.77	301.44	303.45	301.43	303.8	302.77	302.53	302	303.55	302.89	302.82	302.85	301.1	303.69	302.37	301.44	302	303.06	300.49	302.51	301.34	303.69	301.95	301.87	302.03	302.51	302.43	301.53	303.59	301.67	302.89	303.07	302.63	301.44	301.93	303.49	302.51	302.17	302.4	302.46	303.3	303.19	303.22	303.76
303.84	304.04	304.93	306.21	303.7	302.88	304.06	302.46	305.06	303.88	304.37	302.39	305.97	304.29	304.57	305.34	301.41	303.83	302.65	303.52	304.46	304.77	303.43	303.4	304.68	305.9	303.38	304.39	304.31	305.37	303	305.08	303.37	302.75	304.21	303.13	305.72	305.03	304.46	302.7	302.65	303.32	302.93	303.56	303.9	304.47	303.51	303.44	305.19	303.99
313.44	313.24	312.55	312.11	312.39	313.96	313.9	314	312.82	313.09	312.38	313.13	314.08	313.11	310.89	313.04	312.29	313.34	315.03	312.02	312.92	312.4	312.47	312.88	313.37	314.63	311.09	313.09	313.28	312.91	312.57	313.14	311.7	313.13	312.82	311.87	311.21	313.22	312.24	312.1	310.79	314.21	312.46	314.1	312.69	313.85	312.99	312.32	313.51	312.05
315.71	316.64	314.37	315.93	314.64	317.84	317.4	314.35	314.27	314.49	314.8	315.77	317.82	315.42	315.95	315.02	316.88	317.41	313.68	315.22	317.54	316.5	313.97	314.23	317.19	314.93	316.29	316.19	316.32	315.66	316.21	314.45	315.65	315.07	314.8	315.83	315.95	315.09	316.43	316.83	317.26	315.91	316.03	317.47	315.6	312.78	315.63	314.98	314.13	316.44
313.86	314.79	313.96	313.64	314.58	314.57	314.32	315.11	314.41	315.77	314.72	314.64	313.03	312.96	313.34	314.73	314.26	313.21	313.84	313.86	315.18	312.81	313.56	315.03	313.21	313.21	314.28	316.25	312.91	314.87	313.92	313.86	315.54	312.89	314.24	314.56	313.72	312.41	314.35	313.71	311.47	314.34	314.52	315.5	314.89	314.4	314.17	310.86	314.54	313.17
310.16	310.46	308.75	309.96	308.46	307.89	309.65	309.7	306.87	310.23	308.59	307.55	308.74	309.6	308.83	308.2	308.15	309.12	310.18	308.65	307.14	309.02	309.59	308.4	307.41	308.74	307.55	310.05	310.63	307.81	308.9	308.07	308.23	309.7	308.68	309.42	306.83	308.92	310.2	308.86	309.67	309.61	307.72	309.45	308.66	308.02	309.04	307.51	308.6	307.91
315.98	316.49	316.96	317.88	317.06	320.27	317.33	316.68	317.17	318.92	317.38	317.49	318.62	316.62	317.82	316.21	318.32	317.58	317.45	318.79	316.66	316.14	317.55	316.51	316.67	316.01	319.47	319.26	317.72	317.09	316.87	317.61	317.4	317.3	318.09	316.58	319.09	316.14	317.09	316.15	315.96	316.73	316.19	316.6	317.71	317.93	316.01	318.34	316.78	316.85
308.41	305.75	307.8	307.82	307.38	306.27	307.14	308.01	307.49	308.29	306.9	305.05	306.78	308.42	308.8	307.51	307.69	307.96	307.84	307.88	306.04	309.28	304.83	306.91	308.71	309.04	306.33	310.28	309.19	308.21	309.1	306.88	308.11	307.81	307.02	305.74	307.7	308.24	308.32	306.1	307.62	305.98	308.76	306.14	308.05	305.82	306.35	307.05	307.7	307.79
305.68	303.89	303.27	301.98	305.04	303.82	301.5	303.72	302.74	302.92	303.65	303.87	305.46	302.49	303.49	303.55	301.91	304.33	302.74	305.27	303.95	302.57	304.09	302.53	302.64	303.97	304.9	302.93	304.56	304.91	302.4	303.88	301.98	303.04	303.88	303.98	302.97	300.72	301.51	302.37	303.01	300.8	301.61	302.51	303.06	302.62	304.69	304.25	301.52	302.28
315.24	315.3	316.36	314.78	315.76	314.6	314.06	316.07	314.07	315.24	314.11	313.51	314.76	315.61	316.51	315.55	313.98	314.59	314.77	313.86	314.5	315.41	313.88	315.68	314.63	315.93	313.62	316.47	314.99	314.48	315.45	315.07	315.03	315.48	315.65	315.93	315.46	313.01	316.05	313.71	312.98	315.55	314.52	315.01	312.56	312.14	314.22	315.13	314.71	315.44
316.5	314.37	314.51	314.65	315.4	312.98	314.01	313.91	314.03	313.8	315.12	313.43	315.89	313.13	316.04	316.32	313.74	313.15	315.13	315.79	314.81	314.16	313.99	315.34	314.91	313.73	314.72	314.57	314.47	312.95	316.84	314.34	316.52	316.28	314.45	315.93	314.76	314.26	313.64	313.72	314.16	314.56	316.82	312.53	314.2	315.26	316.15	315.7	316.41	314.03
311.52	311.61	311.87	313.63	310.82	310.51	311.79	309.68	313.03	313.31	313.14	310.24	310.25	310.61	311.35	311.25	310.51	309.99	310.19	313.14	310.31	311.35	312.06	311	312.69	311.03	312.12	312.43	311.87	311.8	312.99	312.48	311.49	309.36	310.13	310.74	312.76	312.04	313.17	313.06	311.64	312.21	310.62	312.02	310.38	310.22	311.92	314.14	311.82	312.98
304.55	303.49	303.28	305.45	303.16	303.27	302.33	302.38	304.98	303.09	304.81	303.23	302.56	304.09	302.39	303.8	303.19	303.41	303.94	302.58	304	302.2	304.3	303.41	304.15	302.65	303.88	303.78	303.41	304.5	304.98	304.18	303.35	302.45	304.11	304.48	302.92	303.25	304.84	304.06	303.83	304.85	303.81	303.21	304.07	303.99	302.07	304.43	304.91	304.56
317.99	316.42	319.37	318.7	316.87	317.1	317.29	317.43	316.57	314.71	319.09	318.35	316.62	317.08	317.61	318.5	316.76	318.86	317.57	318.87	316.82	316.16	317.22	318.88	315.85	316.75	317.39	317.26	315.55	316.17	317.78	317.58	317.78	318.66	317.98	318.01	317.12	315.57	316.21	316.53	317.26	317.6	316.92	316.46	315.89	317.82	318.34	317.61	316.81	316.22
313.98	314.38	316.15	315.48	316.16	316.68	317.28	316.11	315.69	315.1	315.35	315.54	312.96	318.33	315.55	315.79	314.43	314.32	316.19	316.28	315.71	315.3	315.87	316.64	315.31	316.12	314.82	315.55	316.93	315.5	317	315.44	316.17	315.89	316.53	316.33	316.86	314.07	317.46	313.46	315.05	315.58	315.65	315.46	316.3	315.71	316.28	316.27	315.89	313.71
305	305.87	303.51	304.27	303.43	303.68	303.39	303.39	304.77	304.31	303.28	302.67	303	303.73	302.48	304.96	305.62	303.54	302.64	303.08	302.87	303.62	304.34	304.5	305.56	304.26	302.04	304.05	301.85	303.41	303.12	304.53	304.5	302.82	303.63	302.67	303.65	303.67	304.81	302.31	303.24	304.56	302.66	304.1	302.71	303.85	302.03	304.52	303.28	304.06
322.54	323.88	323.6	324.77	324.12	325.83	324.9	325.3	323.65	323.98	324.4	326	325.15	326.41	325.35	324.64	324.8	325.55	324.37	324.79	325.59	327.16	323.88	325.03	323.81	325.47	322.32	323.22	323.76	324.8	323.14	322.78	323.37	324.52	323.22	322.74	324.8	324.66	323.4	324.33	323.56	324.38	325.67	323.89	324.32	324.3	324.45	324.03	323.58	324.54
312.68	313.15	312.21	312.48	313.43	314.23	313.42	312.82	313.25	313.27	313.11	313.11	313.36	313.36	313.77	312.94	314.18	313.35	313.9	313.62	313.19	312.89	312.62	312.48	312.39	313.6	314.09	314.04	313.59	313.92	314.15	312.87	313.31	312.44	313.94	313.09	312.07	312.55	313.05	312.9	312.93	313.85	313.59	313.7	312.95	313.94	312.27	313.14	313.55	312.9
326.97	327.53	327.65	329.66	328.03	328.41	330.41	328.09	327.83	329.58	329.96	327.94	329.87	329.2	328.07	327.24	328.38	329.81	328.63	327.56	329.35	330.22	329.06	328.68	328.52	328.23	327.77	328.69	328.04	328.44	327.92	328.51	329.36	327.26	328.52	327.67	329.78	330.19	328.39	330.34	329.4	329.17	327.79	328.06	329.25	326.92	327.59	328.57	328.88	327.16
310.61	308.22	308.82	309.85	308.83	309.66	309.08	309.4	308.02	308.33	309.81	306.32	310.94	308.39	309.05	308.71	309.94	308.17	308.24	307.65	309.55	310.65	308.06	309.32	308.03	307.47	308.19	309.88	308.52	308.82	308.97	308.85	306.9	310.32	309.21	310.96	307.61	310.44	311.17	309.02	308.18	307.9	309.07	310.75	309.78	307.52	308.09	309.3	310.84	309.45
316.24	315.55	315.26	316.39	314.84	315.88	312.69	314.7	316.29	315.86	315.32	312.11	314.77	313.2	313.28	315.8	313.74	314.54	316.58	315.6	314.57	315.19	313.48	313.93	314.66	314.93	313.32	314.85	314.35	315.67	313.43	315.31	315.03	315.01	315.43	314.03	314.56	313.53	313.26	316.23	313.58	315.96	314.03	316.24	315.33	312.76	314.81	315.06	314.54	315.91
312.53	312.7	313.32	313.02	313.75	314.98	313.26	311.82	312.65	313.3	313.18	311.52	311.08	313.39	313.19	312.34	312.12	309.69	312.75	311.33	312.16	313.45	313.43	312.38	313.33	312.83	311	312.71	313.88	312.12	312.48	312.72	310.71	312.49	313.2	313.36	310.96	313.38	312.3	312.76	311.67	311.97	311.78	312.33	313.04	312.45	311.08	310.95	313.67	312.66
299.36	299.97	301.01	301.02	299.21	299.31	300.77	300.29	302.06	301.47	299.87	300.57	300.09	299.99	301.85	301.96	298.07	299.82	301.09	301.14	300.34	301.25	300.83	298.8	300.35	300.18	299.05	299.72	302.22	299.79	300.05	300.75	300.84	299.49	301.16	300.55	301.21	300.8	301.09	300.24	301.93	300.97	301.91	300.04	300.34	300.48	300.58	300.9	300.5	300.44
296.66	295.97	296.61	294.58	296.95	296.82	296.41	296.98	296.79	297.35	299.51	298.3	296.5	296.03	296.81	297.52	298.48	297.1	295.8	296.11	296.34	296.63	297.84	299.4	296.63	295.54	298.24	298.03	296.1	297.9	296.23	297.99	296.21	296.39	295.72	297.94	295.43	296.99	296.66	296.49	296.46	296.64	297.53	296.42	295.19	298.02	296.65	297.39	296.96	294.99
320.59	317.95	318.58	317.12	318.41	320.07	320.47	319.25	316.11	319.93	319.59	319.49	318.91	318.58	319.4	319.08	319.86	319.1	317.83	319.3	317.92	320.56	318.1	318.07	318.43	319.19	319.94	320.03	319.49	317.57	320.75	319	317.81	319.87	317.34	317.04	318.68	318.24	318.55	316.15	319.2	319.05	319.29	319.69	317.72	319.7	317.73	319.43	317.57	318.47
310.32	307.63	309.25	309.84	309.21	309.59	308.56	307.92	309.22	310.2	308.7	310.2	308.87	309.78	308.4	309.76	309.41	308.39	308.12	309.78	308.46	309.31	310.86	309.87	307.24	308.37	309.15	309.54	308.4	308.32	309.1	306.98	309	309.23	309.75	309.46	308.67	309.67	309.25	308.22	308.2	309.95	310.92	308.75	310.29	309.46	308.34	309.12	309.81	310.71
314.16	314.52	315.74	316.39	315.64	316.67	315.32	317.07	314.93	316.24	315.35	314.76	315.02	315.03	315.51	314.99	315.69	316.11	317.33	316.55	314.03	314.66	315.69	317.18	314.33	314.74	316.27	316.35	315.32	317.5	314.88	315.73	314.76	315.48	314.21	315.14	315.79	315.11	315.28	315.76	318.13	314.75	315.8	315.35	313.04	316.35	315.77	317.89	316.93	318.49
304.5	304.74	305.36	305.19	303.43	305.09	304.49	306.14	307.11	307.67	305.49	303.46	304.52	305.47	306.6	304.56	304.73	305.13	304.59	305.41	306.11	306.2	305.39	304.81	305.83	305.69	303.34	305.5	306	306.58	305.24	303.3	305.96	304.67	305.06	304.82	304.33	303.99	304.7	305.84	304.76	304.7	304	305.28	305.38	305.49	304.79	304.39	305.35	303.82
304.19	301.84	301.95	303.23	302.94	302.55	302.35	300.35	302.37	302.42	301.43	303.42	301.15	303.55	302.47	302.13	303.71	302.09	301.76	301.82	300.76	301.8	301.06	301.4	300.27	302.15	302.3	302.63	302.48	301.99	301.39	302.86	302.32	302.36	301.37	303.54	302.29	301.21	300.96	302.15	303.12	305.75	303.62	302.29	303.13	304.42	301.34	301.65	300.73	301.45
304.04	303.65	302.18	304.59	302.24	306.02	304.63	304.88	303.22	304.03	302.84	304.3	304.15	304.23	303.29	303.65	303.75	304.47	304.05	304.44	301.92	304.43	305.63	303.64	304.42	302.96	303.52	303.99	304.07	304.02	303.4	302.46	302.88	301.81	303.28	302.82	302.9	303.87	304	303.72	302.85	303.27	303.76	303.83	304.98	303.44	301.76	303.3	303.68	302.44
327.59	326.86	329.27	326.44	327.65	327.69	326.55	328.64	328.79	329.49	326.37	328.54	327.42	327.71	327.32	325.97	328.13	328.14	328.55	327.49	328.07	327.25	328.86	326.34	326.75	327.02	327.95	327.73	327.59	327.42	328.83	326.67	328.37	328.69	329.45	327.3	327.58	327.61	326.59	328.35	327.64	327.85	326.04	327.53	328.65	327.31	326.59	327.05	328.36	329.51
304.12	304.26	306.05	305.16	305.55	305.21	304.03	305.17	303.16	303.53	302.47	304.05	304.28	304.29	304.65	303.88	304.5	303.05	304.64	303.37	302.64	307	303.64	304.72	305.64	303.33	302.14	303.76	305.98	303.29	303.88	304.98	305.82	302.63	306.84	304.65	303.53	304.24	304.11	305.02	304.91	303.54	303.43	305.85	305.25	304.6	303.45	303.21	303.96	305.22
305.84	306.34	305.69	306.91	308.38	305.2	304.54	305.95	306.23	305.16	306.96	307.95	304.31	307.51	304.4	307.14	303.21	305.24	305.1	304.91	305.71	305.82	306.49	307.48	306.53	305.64	304.59	306.32	305.33	305.76	308.19	307.6	306.41	305.77	307.16	305.12	307.75	303.59	307.76	307.64	304.89	305.98	306.21	307.13	304.39	307.08	304.84	305.94	306.41	307.11
303.81	303.38	302.29	305.29	303.31	302.93	303.87	305.44	304.63	304.3	303.18	304.68	304.01	304.14	304.95	303.79	304.44	302.39	306.76	304.35	303.94	304.21	303.45	304.36	303.33	306.03	303.8	305.44	303.8	302.38	303.25	304.48	305.57	305.73	303.8	304.39	303.56	303.05	304.08	304.27	304.92	305.7	304.56	303.09	304.25	303.62	305.35	305.33	304.02	304.09
315.6	315.07	313.39	314.41	315.29	315.57	315.77	314.43	313.56	314.54	314.14	315.21	314.95	315.31	315.6	314.39	315.45	313.85	313.54	315.11	315.9	314.13	314.96	313.63	313.99	315.13	313.39	314.58	314.92	315.3	316.02	314.78	314.24	314.56	314.32	312.88	314.24	315.22	313.73	314.71	315.23	315.66	314.05	315.55	313.59	315.21	314.51	313.93	314.43	315.82
329.64	329.03	328.41	326.86	327.69	327.21	327	329.16	329.38	327.73	329.2	328.74	327.18	328.79	329.11	328.66	328.44	327.71	329.22	330.23	329.3	327.85	329.79	329.14	328.76	330.79	327.51	328.97	329.78	328.51	327.27	327.48	327.25	330.36	329.2	328.96	329.39	329.36	328.95	328.11	329.29	328.88	326.91	328.49	325.82	329.18	331.12	329.34	327.88	328.78
315.31	312.52	313.2	312.39	312.54	314.98	313.66	314.69	313.25	312.49	312.02	313.31	315.02	313.27	314.29	314.43	314.45	312.27	314.82	314.92	313.77	314.8	313.07	314.43	313.1	313.41	313.37	313.93	315.08	315.05	313.42	313.16	314.18	313.19	315.29	314.73	314.61	314.12	313.42	314.53	314.3	313.23	313.31	314.56	313.64	313.18	313.05	314.22	313.36	314.69
326.58	326.21	326.82	326.6	326.85	327.34	326.54	324.02	325.49	328.68	326.53	326.33	327.56	327.76	327.68	325.39	325.71	326.96	325.6	326.28	325.57	326.64	327.09	326.41	327.16	329.63	326.9	327.2	325.48	328.08	326.45	326.22	326.57	326.77	326.57	328.91	327.37	327.37	327.72	328.57	328.14	327.39	328.63	326.13	328.15	328.57	328.01	328.92	327.01	325.77
303.97	304.59	302.8	303.55	305.26	304.83	303.07	302.65	302.67	303.85	302.02	302.8	303.33	303.5	303.06	304.44	303.02	304.62	304.7	305.24	304.92	303.79	302.3	303.02	301.92	303.17	304.64	304.01	301.67	302.51	303.4	301.39	302.76	303.76	303.06	304.18	302.66	301.93	302.05	304.15	303.77	302.61	300.88	303.39	302.28	301.86	304.14	302.92	302.36	304.28
312.89	312.64	311.73	310.59	313.2	312.83	313.88	311.5	312.1	313.88	312.95	313.31	311.97	313.71	311.61	311.79	313.75	312.85	312.08	314.35	314.47	311.84	313.19	312.56	311.77	313.71	313.51	311.9	313.29	310.68	312.35	314.06	312.98	312.98	312.6	312.76	313.37	313.45	312.1	314.96	312.68	311.46	313.2	311.8	313.16	312.79	312.53	312.12	312.21	312.23
320.19	319.02	319.65	320.55	318.65	318.11	316.77	320.64	319.95	319.19	318.68	319.1	320.19	317.46	319.27	318.21	319.69	318.82	318.5	320.67	318.5	320.33	319.18	319.08	318.84	321.07	319.25	320.35	319.63	319.19	318.91	318.6	319.59	319.55	319.02	318.5	322.27	318.16	321.28	318.43	318.42	319.56	319.92	318.43	318.6	320.58	318.44	318.92	317.14	318.8
315.81	314.6	314.89	315	313.05	313.71	312.2	313.01	313.66	312.42	315.42	313.89	313.04	314.01	312.48	312.68	313.97	313.32	314.26	315.6	313.66	313.64	313.14	312.64	312.84	313.9	312.74	313.18	315.66	312.98	313.21	312.76	315.59	313.11	313.96	313.27	312.61	312.45	314.06	313.48	313.09	312.49	315.14	314.33	313.3	313.81	314.66	314.09	312.05	314.25
302.87	303.16	302.88	303.3	301.36	302.78	302.99	302.01	302.9	302.94	302.92	303.79	304.06	302.57	304.26	302.75	302.28	302.13	302.93	303.05	304.33	302.22	302.15	302.72	304.12	303.98	303.3	303.69	303.33	303.87	303.02	301.7	302.05	302.55	301.38	303.37	302.95	302.09	302.44	303.34	303.25	303.5	303.23	302.5	302.15	301.39	303.33	304.33	302.31	303.2
316.81	318.51	317.22	315.67	317.68	314.92	316.69	316.47	315.59	316.89	315.84	318.19	316.25	315.6	316.23	317.45	318.48	317.79	317.71	316.38	318.98	318.75	314.6	317.55	318.71	314.44	316.15	317.07	316.56	316.27	315.76	314.93	317.84	316.11	315.82	315.92	316.11	315.57	316.08	316.89	317.11	317.54	318.22	315.71	316.78	317.86	315.88	317.11	315.72	317.23
308.54	310.11	310.54	307.92	309.3	309.33	309.48	308.75	309.64	309.96	306.57	309.48	310.03	309.13	309.04	309.5	309.33	309.92	309.9	309.53	309.05	310.36	308.18	308.83	308.55	308.13	309.2	308.19	307.55	308.54	307.52	306.81	308.52	308.86	306.21	308.4	308.1	309.09	309.64	308.43	309.45	307.8	307.81	310.06	308.6	308.14	310.51	308.76	308.68	307.97
316.43	316.62	315.82	320.8	316.32	316.57	317.42	315.4	316.57	317.97	316.65	318.9	315.73	316.43	317.8	318.08	317.34	317.03	317.88	318.11	319.66	316.43	317.02	317.7	317.87	317.08	317.4	318.22	315.5	315.96	317.91	316.68	316.86	318.42	317.87	318.59	317.21	317.19	317.41	317.21	318.43	319.01	316.97	316.83	316.4	318.23	316.97	315.82	316.86	317.26
327.01	328.75	327.23	327.83	326.61	329.33	328.88	328.99	326.33	328.63	329.74	328.02	328.34	329.56	327.24	328.67	328.73	330.18	328.93	328.31	329.84	327.46	329.95	328.19	330.73	329.24	329.99	327.91	328.5	328.84	327.07	327.92	328.53	328.34	327.27	327.26	327.48	328.69	329.03	328.95	328.55	327.66	328.53	327.32	330.16	328.56	329.69	328.47	328.4	328.39
294.41	295.4	296.26	296.97	293.57	294.12	295.01	294.76	295.32	294.16	294.22	294.79	294.59	295.85	294.48	294.63	293.78	294.02	294.91	295.21	296.18	294.5	294.7	295.5	294.15	294.05	295.49	296.95	294.52	297.76	293.62	295.03	295.54	295.74	294.75	295.08	296.04	295.02	296.99	294.34	296.16	294.67	295.41	293.68	294.28	296.43	294.82	294.56	294.78	295.5
306.37	305.86	304.76	304.33	305.03	305.71	305.3	306.46	306.12	304.77	305.19	304.13	306.26	306.64	305.45	305.02	308.59	305.69	307.26	308.26	307.21	305.89	305.31	306.32	303.95	305.95	306.4	305.67	306.33	307.02	306.99	307.23	306.73	306.79	305.65	306.26	305.81	305.96	304.33	304.61	305.23	306.56	305.48	304.46	306.53	306.38	306.4	306.03	306.33	306.27
313.6	312.7	310.53	311.47	313.07	312.26	314.33	312.54	311.8	313.1	312.38	310.63	312.19	313	311.23	311.7	311.9	311.68	313.97	312.37	312.96	313.32	312.79	310.38	311.48	311.59	312.91	312.2	311.44	313.15	312.31	310.73	312.66	312.22	311.86	312.64	313.44	312.77	315.03	310.6	312.71	313.53	312.73	310.85	312.13	311.29	311.89	312.74	310.89	310.61
311.08	310.14	309.37	311.2	310.54	309.89	310.27	312.41	308.86	308.8	310.46	309.01	311.23	311.9	311.71	312.52	310.87	310.93	308.53	310.31	311.43	311.58	310.75	309.86	312.51	310.24	311.84	309.41	311.21	310.48	310.88	309.77	309.24	309.84	311.53	311	310.42	310.66	311.95	310.02	311.49	310.8	312.46	309.46	311.36	312.04	310.22	311.58	311.91	311.42
303.07	302.06	304.31	303.02	302.56	302.98	302.52	301.87	304.23	303.07	300.55	302.08	301.18	303.73	301.49	302.39	302.86	301.82	303.27	303.2	302.94	302.92	301.85	304.21	303.59	302.41	303.7	301.33	302.06	302.64	303	302.17	303.27	303.36	303.98	301.3	303.07	302.22	302.83	302.55	304.16	302.54	302.22	302.01	301.6	302.61	301.21	303.94	302.6	301.18
300.32	300.98	299.18	301.16	299.63	300.7	300.77	299.56	298.99	300.48	300.01	299.42	300.76	301.5	299.86	302	299.47	300.5	300.62	298.05	299.09	298.57	299.98	299.56	300.17	300.91	301.06	301.05	300.62	300.14	299.88	299.68	299.55	300.77	299.49	301.57	299.62	298.92	301.39	299.87	300.11	299.07	299.73	298.74	299.11	300.36	297.03	299.96	301.69	300.46
311.37	310.97	311.45	310.13	309.12	311.39	310.14	309.86	309.09	309.7	309.92	307.3	309.91	309.71	310.13	309.49	309.15	309.81	309.1	310.86	307.64	310.07	309.09	307.2	310.8	309.91	310.19	311.74	308.85	309.24	310.87	309.98	311	309.06	309.51	310.97	311.81	309.33	308.85	310.12	310.4	310.32	309.48	310.53	310.22	309.58	309.84	309.93	309.49	308.91
294.07	293.83	294.2	293.89	293.32	295.86	295.13	295.81	294.91	294.25	293.52	293.61	292.92	293.15	294.19	295.3	294.9	293.97	293.99	295.54	293.03	295.02	294.04	294.59	293.25	293.51	294.07	293.99	295.74	293.55	294.43	294.92	293.66	294.66	294.64	293.69	293.06	293.21	294.74	294.31	293.27	295.01	293.96	293.55	293.03	293.9	294.31	296.1	293.97	293.07
307.76	309.47	309.62	308.77	309.19	308.24	310.16	308.07	310.34	310.26	309.74	307.83	307.7	306.73	308.17	310.15	307.6	306.92	308.8	308.07	309.78	309.26	308.52	310.13	308.72	309.83	309.69	308.84	308.83	309.95	308.28	307.84	309.48	308.97	309.11	308.3	307.94	310.16	308.36	307.49	309.64	308.6	308.26	309.77	309.66	310.53	309.7	309.18	309	307.86
317.36	316.97	315.55	316.06	314.81	317.58	317.02	315.07	316.69	316.48	317.66	317.85	317.27	316.95	317.33	316.62	317.33	316.15	316.79	317.59	316.46	317.92	316.2	316.39	317.65	317.03	314.93	317	316.29	317.12	314.73	317.54	317.06	315	316.52	315.7	315.93	317.38	317.17	316.69	317.39	316.66	316.66	316.9	318.34	318.27	315.91	318.52	318.99	317.74
310.17	311.05	311.01	309.51	311.62	310.11	310.06	311.59	310.8	310.26	310.16	311.62	311.7	310.66	310.95	311.41	310.99	310.81	311.48	309.98	310.96	311.7	310.31	311.09	312.62	311.9	310.01	310.82	309.5	310.83	309.85	310.22	310.35	313	311.02	309.36	309.58	309.24	311.75	310.01	310.26	312.1	312.33	311.68	309.51	311.3	311.65	311.58	309.95	310.44
294.35	294.03	293.58	297.27	296.6	294.27	296.45	295.23	295.11	295.15	293.47	296.16	294.94	294.74	295.24	294.69	296.72	295.08	293.13	295.51	294.08	293.99	293.69	295.36	295.95	294.42	294.18	297.68	295.63	296.45	294.94	294.3	295.59	294.41	295.8	295.22	294.39	296.43	295.93	293.75	294.75	294.17	294.02	295.31	295.73	295.77	296.06	294.46	292.86	295.25
323.8	326.19	326	325.81	323.98	323.97	323.72	323.8	325	324.43	322.53	323.94	326.43	324.62	323.39	325.01	324.9	323.39	324.27	324.46	325.85	323.56	324.62	323.72	322.88	324.39	322.26	324.8	324.89	324.99	324.86	324.24	325.33	326.12	325.14	325.37	325.05	324.13	323.44	324.47	325.43	322.98	324.56	324.07	325.87	323.58	324.06	323.61	324.44	322.97
309.3	306.6	306.97	307.7	308.36	307.77	309.21	309.23	308.05	309.57	308.07	307.09	308.96	307.98	311.04	308.01	308.6	307.67	310.84	308.18	308.25	308.38	309.88	309.3	307.75	310.85	309.36	307.43	308.72	309.37	308.21	307.96	308.63	306.31	307.09	309.33	308.76	308.97	309.22	309.72	307.94	309.2	308.98	307.63	308.59	309.16	309.18	309.44	309.28	308.22
301.6	305.15	303.91	301.63	302.12	304.29	302.84	301.76	302.87	302.2	303.62	301.3	303.92	301.68	301.63	303.46	303.15	301.7	303.82	302.01	303.75	302.21	303.32	302.77	302.98	303.08	302.77	303.53	301.31	301.27	302.14	300.92	303.6	304.96	303.04	300.89	302.95	302.51	301.22	302.82	303.76	303.46	300.91	301.64	301.55	304.45	301.96	302.29	301.47	302.71
304.02	303.67	304.35	304.29	303.47	305.12	305.06	305.52	305.95	303.92	305.13	302.92	305.36	305.4	304.62	305.2	304.11	305.49	303.18	302.33	303.29	302.31	301.79	304.61	304.52	303.83	303.95	303.04	303.9	303.61	302.54	305.14	304.74	304.38	303.29	302.74	303.94	303.92	303.74	303.23	306.21	304.04	303.03	303.45	305.09	302.23	305.61	305.77	302.91	304.97
328.95	326.89	327.93	326.16	327.17	329.06	325.93	328.79	328.67	328.18	329.17	328.33	328.17	328.07	328.8	327.44	326.55	327.44	327.32	326.43	327.47	328.98	328.91	328.7	325.88	329.23	328.69	327.01	326.84	327.78	328.65	327.43	328.67	328.79	327.5	326.93	328.12	327.83	328.67	328.89	327.39	326.73	326.14	327.38	327.37	328.71	326.11	327.93	327.79	328.74
295.37	295.69	294.12	296.29	293.73	295.7	295.84	296.16	294.07	295.74	295.43	294.9	294.83	294.72	294.82	294.84	295.92	295.37	295.38	295.45	293.44	295.67	295.49	296.58	295.83	295.2	294.01	295.31	293.6	295.72	295.24	295.85	294.6	293.84	295.8	295.94	295.12	293.48	297.4	296.46	294.94	294.55	293.61	293.19	295.6	294.35	294.82	295.11	295.07	295.52
301.16	300.58	301.22	299.77	300.78	302.43	298.57	300.29	299.02	299.61	300.1	300.38	302.73	300.58	299.01	297.75	300.11	300.13	299.97	298.53	299.56	299.1	300.33	300.13	300.11	299.19	300.56	300.56	298.67	299.47	298.01	298.7	301.26	300.24	299.24	299.08	300.9	298.72	300.94	299.46	302.16	300.23	297.56	298.81	301.22	302.02	299.83	302.02	300.51	298.65
294.36	295.65	293.9	293.97	292.57	293.25	293.47	293.53	293.74	293.95	293.11	293.18	293.92	293.55	295.58	293.54	294.7	294.45	292.54	294.13	294.41	293.15	294.02	294.46	294.82	294.34	297.14	293.78	295.09	293.03	294.88	294.59	293	292.6	293.69	293.47	293.06	293.99	293.89	294.21	291.92	292.23	294.17	295.62	294.78	293.89	294.8	293.01	293.83	294.07
303.88	305.09	305.37	304.65	302.68	304.68	303.04	304.58	306.07	303.32	303.63	305.93	307.53	304.9	305.02	305.43	304.86	305.6	304.6	303.88	305.13	306.91	303.79	306.84	304.29	304.84	304.49	304.92	303.61	305.32	306.26	303.51	304	306.4	304.97	305.34	303.72	305.64	304.53	304.58	302.04	302.68	303.64	305.09	304.67	303.81	304.9	303.99	304.14	306.06
299.02	296.66	296.76	295.47	296.82	299.04	296.58	296.89	294.85	297.24	298.34	297.51	297.8	296.04	298.27	297.28	297.53	298.38	295.77	297.42	298.09	297.28	296.24	297.15	296.11	297.46	294	298.02	297.21	297.52	296.16	296.28	296.55	296.75	296.84	297.8	295.03	296.08	295.65	296.5	296.72	295.42	295.06	297.1	296.26	295.75	297.8	295.86	298.68	297.17
302.96	303.77	303.12	306.82	304.39	304.24	303.79	304.12	304.03	302.77	303.72	304.24	304.89	301.46	305.1	304.27	304.06	304.01	302.77	302.91	306.44	305.74	303.36	303.64	302.74	304.53	303.04	304.6	303.05	302.69	304.7	304.3	303.82	305.81	303.6	301.98	304.33	304.28	303.46	302.18	303.42	303.69	303.24	302.99	303.34	305.54	302.56	304.19	304.28	304.38
317.48	317.69	318	317.87	318.21	317.26	317.43	317.49	316.19	316.59	317.69	316.04	316.22	315.98	315.28	317.36	317.69	315.77	316.65	318.59	318.6	318.46	317.88	317.5	317.65	317.02	318.06	316.47	315.91	317.1	316.7	318.37	317.47	316.99	317.73	317.53	316.11	317.49	315.01	317.1	316.95	316.03	317.54	317.44	319.78	317.3	316.53	317.97	315.45	318.9
313.99	313.43	313.58	314.65	311.99	312.8	314.81	314.21	314.39	315.09	313.6	313.88	313.9	314.39	313.9	314.21	314.4	314.75	313.26	312.25	315.57	313.53	312.76	313.28	313.7	313.26	314.34	314.2	313.69	314.34	314.32	315.42	314.2	315.25	314.56	315.45	312.91	313.02	313.6	313.65	313.91	312.88	314.6	314.41	314.6	313.39	313.44	314.27	313.71	314.1
309.64	309.9	310.41	310.89	312.28	311.57	311.2	309.85	312.46	312.41	311.16	308.83	310.75	310.63	310.19	309.92	312.15	311.41	309.73	310.04	310.21	313.77	310.35	312.83	309.58	310.09	311.05	311.7	309.82	309.1	308.98	309.87	310.13	311.23	310.98	312.21	311.13	311.36	312.07	311.01	310.24	311.71	310.53	310.26	311.88	311.09	309.75	310.28	311.05	311.52
303.77	305.86	303.77	305.09	303.43	305.28	302.12	302.14	303.12	302.67	303.42	304.88	305.09	303.17	303.96	302.36	302.66	303.72	303.1	303.53	302.62	304	303.49	304.21	304.12	304.49	303.52	302.44	303.35	303.48	302.64	304.02	301.62	304.44	304.56	306.34	302.6	303.02	301.62	302.7	305.04	304.39	302.86	301.93	303.96	303.21	305.09	304.03	304.37	302.76
312.27	311.17	314.64	311.65	314.54	314.43	312.72	311.72	313.82	312.64	314.87	313.77	314.28	313.39	312.59	314.61	312.85	313.3	310.64	311.14	312.58	311.95	313.42	311.65	312.71	312.05	313.29	312.41	312.74	312.47	312.78	314.01	314.01	312.24	313.06	312.03	312.28	313.51	314.58	313.96	313.46	313.4	311.91	310.37	313.35	312.66	311.82	311.94	313.16	314.26
304.14	304.52	306.36	305.28	303.5	306.63	305.19	305.33	305.34	305.72	304.25	303.92	306.48	304.48	306.66	306.22	305.3	306.21	304.11	306.73	304.39	304.72	306.68	304.57	305.23	306.14	304.36	306.12	304.59	305.98	306	304.12	306.24	307.73	303.57	305.62	305.22	306.59	304.76	304.99	304.15	304.21	305.66	305.93	305.97	305.48	306.78	305.76	306.11	304.54
303.2	304.64	304.49	301.68	304.22	304.45	305.34	306.75	303.57	305.5	304.95	305.5	302.49	305.19	303.59	303.4	306.57	304.39	303.99	304.09	304.03	303.25	303.78	303.75	305.97	304.62	303.5	304.94	304.52	305.72	305.11	302.56	304.97	304.95	304.87	305.43	305.48	304.7	304.86	303.63	304.51	304.37	304.04	303.79	303.41	305.21	305.67	305.23	303.44	304.48
315.67	315.77	314.59	315.24	314.45	316.99	316.82	313.88	315.76	315.5	315.49	313.86	317	312.52	314.81	316.67	317.13	315.32	315.82	316.95	314.56	316.11	313.72	314.65	316.78	315.55	315.3	316.27	314.38	314.77	314.87	315.72	314.34	314.99	313.52	317.21	316.1	313.91	314.27	315.55	315.35	315.44	315.09	312.2	313.2	315.11	314.38	314.2	314.67	313.77
292.83	293.3	293.59	295.02	293.04	293.2	294.72	294.55	293.75	293.41	294.52	293.82	291.8	293.44	294.52	293.92	294.74	293.05	293.86	293.49	295.12	294.03	294.69	293.75	293.52	294.96	295.42	295.23	292.97	295.73	294.96	293.69	293.42	294.01	293.37	294.25	294.21	294.44	293.65	294.57	294.25	294.47	294.32	293.36	295.26	296.82	292.5	293.64	294.63	294.18
304.65	304.54	305.9	304.1	305.41	305.27	303.77	305.54	304.38	305.24	303.21	305.26	303.7	306.64	304.46	306.61	305.1	305.61	306.33	305	304.63	304.11	303.54	303.62	304.84	306.29	304.79	304.95	306.54	304.85	304.81	306.16	304.64	305.25	303.84	304.5	306.08	305.82	304.74	304.26	305.49	304.75	304.21	305.36	303.68	305.9	304.51	304.45	305.77	304.78
296	294.57	295.29	294.66	295.76	294.65	294.82	295.79	294.72	294.74	295.12	293.26	297.36	296.52	294.84	294.81	294.1	295.15	294.71	296.87	294.05	295.93	293.67	293.87	293.98	294.49	295.38	295.51	295.07	293.85	296.12	295.35	295.18	294.47	295.75	295.67	293.92	294.96	294.1	294.28	294.9	295.5	295.2	295.35	294.1	295.07	295.13	296.29	295.07	293.9
311.6	313.61	312.4	314.49	313.54	312.18	311.96	313.74	312.55	312.03	312.81	312.62	313.37	315.02	313.54	313.48	311.17	313.21	313.8	312.06	315.27	313.9	312.81	314.79	312.84	314.2	313.36	314.16	312.85	314.05	314.62	312.47	313.86	312.51	313.75	313.12	313.06	313.95	312.99	313.15	313.21	313.72	314.6	313.99	314.15	311.7	313.62	312.5	312.9	313.5
316.57	315.89	315.22	315.6	315	314.64	317.25	315.32	317.6	316.58	317.51	318.51	315.56	315.43	316.44	315.72	313.23	316.28	314.36	314.36	315.92	313.71	316.41	317.24	316.33	314.75	316.47	316.99	315.3	315.11	315.03	316.21	316.26	315.56	314.8	317.46	314.92	317.06	316.25	316.51	316.75	314.43	315.48	316.59	317.14	316.58	316.99	315.75	314.04	315.88
302.9	302.46	302.17	303.55	301.95	302.88	303.17	302.68	306.57	301.04	303.68	302.88	302.88	301.57	301.28	302.98	303.37	302.55	302.4	304.07	302.23	303.02	302.2	303.87	304.98	301.67	303.62	302.57	302.6	303.05	301.4	302.65	301.45	303.87	301.97	302.7	303.29	304.12	302.04	303.66	301.27	303.56	303.07	302.19	302	303.36	303.26	300.65	301.93	304.4
304.91	304.18	303.61	302.88	305.57	304	304.09	303.95	304.03	303.58	304.41	303.83	305.13	304.2	304.26	303.6	304.54	302.9	305.73	303.94	303.36	303.91	303.4	305.89	304.03	304.17	304.05	304.3	305.44	304.38	304.02	302.73	304.06	305.29	303.53	303.23	303.97	302.4	305.38	303.39	304.57	303.75	304.31	305.47	304.54	304.01	304.99	302.31	303.25	304.02
300.24	298.63	301.12	299.86	298.46	299.9	301.43	299.92	301.53	300.86	301.47	299.47	300.13	300.21	299.49	298.88	299.68	299.58	299.18	301.12	299.75	301.04	298.9	301.91	298.57	300.75	299.66	298.3	301.57	300.68	300.6	301.64	300.56	301.26	299.99	299.47	298.92	300.52	301.27	299.58	300.94	302.51	299.97	300.85	300.28	300.01	299.74	300.18	300.01	297.74
304.97	304.91	306.15	304.95	305.11	305.57	307.69	306	307.37	305.76	304.06	304.38	304.52	305.65	303.88	306.45	303.12	306.38	303.24	304.7	304.98	304.85	304.94	304.34	305.72	306.21	304.2	304.67	305.83	304.94	303.81	307.05	307	305.02	306.01	304.95	305.93	304.12	305.7	306.81	304.41	305.67	306.54	304.94	303.53	304.87	304.57	304.05	303.94	306.64
295.45	293.45	294.16	294.76	295.87	294.4	295.39	294.55	295.86	296.24	295.54	296.19	294.8	295.76	295.07	293.32	293.86	295.43	294.26	297.11	295.67	293.39	294.8	295.75	296.08	295.78	295.39	295.58	295.54	296.75	293.51	295.79	294.02	295.1	296.71	292.99	295.79	294.22	296.11	295.18	293.91	296.03	295.16	294.64	295.6	294.25	294.5	294.94	295.31	296.62
296.24	293.85	295.43	295.61	293.73	294.6	293.97	293.86	291.88	294.36	293.69	295.22	294.51	293.82	294.82	293.76	293.42	292.79	294.82	295.33	294.84	293.97	295.61	293.35	295.24	293.89	293.55	294.95	294.37	295.38	294.08	295.4	293.44	293.75	292.3	295.13	293.66	295.35	294.18	292.77	292.66	294.79	294.31	293.41	292.62	293.97	294.3	294.17	293.44	294.94
310.12	309.15	309.31	308.76	308.89	309	307.29	308.36	309.22	309.58	308.13	308.39	309.62	310.4	308.89	308.54	311.07	309.91	309.5	308.25	310.36	307.78	308.16	307.71	308.68	308.38	309.05	308.86	308.65	310.37	308.55	309.98	308.34	309.5	309.46	309.1	308.63	307.45	309.61	308.32	308	309.82	309.21	308.87	308.87	309.19	307.69	309.57	309.37	308.82
316.72	320.36	319.23	317.97	316.56	317.34	317.95	317.69	316.9	317.76	318.57	317.49	316.97	317.36	318.96	316.58	316.83	320.09	317.41	319.63	316.17	318.75	317.33	317.54	317.77	318.36	317.13	318.32	317.73	318.48	317.49	318.28	320.01	319.31	317.42	318.64	317.56	317.43	318.27	317.6	319.94	319.68	320.54	316.71	317.71	315.75	319.49	318.29	317.71	317.37
295.37	294.64	295.87	293.41	295.36	295.44	293.3	295.73	294.05	295.34	294.4	296.02	296.44	295.89	295.05	294.88	296.41	293.63	296.55	295.24	294.53	293.99	294.52	293.46	295.2	294.66	295.7	296.21	294.92	294.87	294.97	295.57	294.08	295.13	294.99	295.1	294.92	295.17	294.47	295.33	295.28	294.31	294.76	294.19	295.21	294.97	295.12	294.31	295.07	295.39
307.73	310.63	309.3	309.98	307.92	311.06	308.9	308.8	308.19	307.98	308.58	308.87	308.39	308.37	309.34	309.41	307.04	309.06	308.39	310.71	309.69	308.36	308.36	309.13	307.89	309.24	310.32	310.3	310.17	309.26	309.39	308.53	310.14	307.82	306.75	308.72	307.53	308.03	308.29	307.94	309.22	309.6	307.61	310.54	309.95	308.89	307.86	307.71	309.71	309.5
315.62	315.45	317.73	316.62	314.35	315.16	314.23	316.48	315.34	314.23	316.27	317.52	315.07	315.61	316.6	315.18	315.62	317.22	316.13	316.32	314.83	315.77	315.16	317.62	315.74	316.36	315	312.4	314.38	316.4	316.23	317.52	316.14	318.03	317.28	314.51	314.08	317.28	314.13	315.3	315.97	314	316.17	315.49	316.75	316.29	314.93	315.57	317.48	314.74
297	295.8	296.24	297.91	297	296.6	295.82	296.78	296.16	296.56	296.42	298.21	296.22	299.6	296.73	298.39	297.21	295.89	298.47	297.69	295.67	297.51	294.95	297.23	296.77	294.21	297.33	297.11	297.77	297.51	297.99	298	295.57	296.78	296.81	296.35	297.68	297.67	297.31	296.71	296.43	297.04	297.13	297.62	296.77	294.87	296.99	297.03	297.15	297.65
312.5	314.13	314.88	314.48	314.78	314.7	315.38	312.45	314.29	314.51	315.1	315.5	315.41	314.35	314.56	314.65	314.08	314.21	313.51	313.51	313.78	313.04	313.72	314.13	314.3	313.73	311.9	313.49	312.54	315.66	315.99	314.01	314.21	314.45	313.92	312.86	315.07	312.35	313.53	313.38	313.81	314.25	313.85	313.76	313.3	314.19	314.08	313.95	313.59	312.32
303.19	302.79	302.05	303.02	303.92	303.77	303.07	304.65	302.71	303.33	304.14	301.39	303.56	304.39	303.16	305.22	304.09	301.21	301.57	301.31	303.1	302.34	302.64	303.24	304.45	304.93	303.42	303.03	301.45	302.46	303.05	303.19	303.5	304.14	303.92	303.78	302.13	305.17	303.66	303.6	302.79	302.2	305.45	303.13	302.57	303.32	303.87	304.17	302.88	302.66
314.54	314.53	315.77	313.96	315.01	313.86	314.17	314.88	312.41	314.83	314.65	314.01	314.23	312.76	315.03	311.63	314.13	314.53	314.04	315.64	314.25	313.23	314.62	315.2	314.26	314.27	314.58	314.81	314.46	313.3	313.65	312.69	313	313.32	315.05	314.61	314.82	314.85	314.79	316.27	314.54	313.62	314.38	314.52	315.36	314.27	315.22	313.58	314.1	314.24
318.72	319.83	320.23	319.27	318.67	317.23	316.88	316.95	317.82	318.19	318.9	318.52	317.16	319.39	318.3	317.78	318.54	317.99	318.3	317.94	317.14	317.59	319.08	317.51	318.38	318.38	319.69	318.66	319.32	316.75	318.78	319.41	316.98	318.25	319.64	318.78	316.29	319.22	317.38	316.87	318.88	317.67	317.88	316.82	318.73	318.29	319.19	318.56	317.24	319.41
316.45	318.05	319.37	316.71	318.58	317.44	317.03	316.48	317.76	316.29	317.25	317.24	317.25	316.69	317.13	317.13	316.69	316.23	316.29	317.89	315.89	316.87	318.72	316.07	316.8	316.14	318.7	315.31	316.88	317.15	318.49	317.4	317.97	316.33	317.26	318.04	317.67	313.91	317.18	317.66	317	316.62	318.26	316.98	318.57	318.51	316.75	317.04	316.79	315.23
303.91	303.79	303.69	304.07	303.31	303.75	304.37	300.85	304.43	303.47	302.3	305.15	303.24	303.74	306.19	302.69	304.24	304.54	303.4	301.71	304.03	305.13	302.08	302.58	303.8	302.46	303.35	302.28	303.74	304.7	301.41	304.92	304.28	303.99	304.27	303.68	303.82	303.06	302.87	304.26	303	302.88	303.31	303.54	302.68	305.63	305.02	303.59	302.51	301.63
309.58	310.79	311.38	309.11	309.74	310.7	310.56	311.27	310.06	308.97	310.87	311.34	310.56	311.37	311.13	309.84	309.43	311.08	309.15	309.87	311.33	310.44	312	307.62	310.26	310.93	310.45	310.05	310.79	310.86	310.16	309.08	311.63	311.53	308.84	309.9	310.08	311.29	312.44	309.85	310.16	309.07	310.72	309.84	309.11	310.84	310.63	310.25	310.43	308.7
315.68	312.87	314.3	313.82	314.92	313.86	314.05	314.03	315.42	314.23	314.74	315.83	314.82	315.31	315.54	315.57	315.43	313.83	316.23	315.85	314.24	315.03	313.5	314.67	315.3	312.91	315.51	313.54	316.09	315.57	313.43	316.36	314.96	314.3	314.31	314.93	315.07	315.7	314.66	313.99	315.99	312.86	315.56	316.16	314.67	313.87	316.19	313.75	314.44	313.1
298.57	300.85	301.1	301.79	300.53	298.79	300.46	299.45	299.15	300.25	298.31	300.08	300.42	300.79	301.27	299.33	299.82	299.42	300.4	300.4	300.46	299.77	298.47	299.55	299	299.79	299.61	299.06	301.98	299.74	301.46	299.82	300.58	301.21	300.07	300.4	301.55	302.88	299.95	299.22	300.44	300.19	299.28	300.29	299.33	299.48	299.08	300.63	300.06	298.79
303.13	304.19	304.22	303.36	302.8	303.89	302.64	302.51	304.61	303.08	303.86	303.06	302.92	303.82	304.65	302.54	303.97	304.53	303.66	303.8	303.29	302.84	303.43	304.17	303.88	301.7	304.22	302.86	302.24	305.88	302.15	304.12	304.1	302.71	302.75	303.5	304.45	305.35	302.58	302.58	302.99	305.35	302.29	304.07	302.44	304.62	303.62	303.28	303.38	302.73
301.25	301.94	303.91	302.87	302.28	302.54	302.71	301.61	302.78	305.18	302.17	304.38	304.55	302.58	303.51	302.39	302.46	300.6	302.59	303.47	303.4	302.51	302.91	304.26	301.78	302.86	302.75	302.56	303.54	303.32	301.12	301.25	302.36	301.9	300.46	303.51	303.15	301.51	303.68	302.28	301.48	302.66	304.59	303.48	302.93	304.17	301.46	300.66	302.91	301.17
302.02	302.93	301.63	299.46	300.28	302.51	301.3	300.34	300.05	299.71	299.28	300.73	301.53	300.01	300.16	300.19	299.57	302.22	302.76	298.78	300.35	300.82	299.29	301.13	300.3	300.45	300.77	302.2	300.93	301.67	299.25	301.82	300.77	301.59	299.93	302.28	301.95	299.98	301.57	302.38	301.6	300.05	302.73	299.56	301.61	301.32	301.44	301.77	303.2	300.76
293.91	295.1	294.93	294.49	293.57	295.18	294.64	294.37	296.47	295.21	294.69	292.82	294.97	295.33	294.89	296.32	293.72	293.85	293.93	293.04	293.34	293.19	292.71	293.12	294.94	293.35	292.55	294.32	294.45	295.08	294.13	293.69	294.82	294.62	295.57	291.88	293.05	295.32	296.01	295.35	295.93	293.22	295.15	294.14	294.13	293.71	294.03	293.5	293.72	293.45
309.73	310.64	312	313.54	311.39	313.27	312.19	312.41	312.79	313.19	313.39	310.38	310.76	311.25	313.82	313.72	311.67	312.61	311.64	312.81	312	310.88	311.33	312.01	313.5	313.22	313.52	311.57	312.45	311.42	312.16	310.99	313.02	312.64	312.63	312.09	312.39	310.1	311.09	310.69	312.29	311.2	312.71	312.67	312.68	311.82	313.74	312.44	310.67	313.75
303.8	305.33	302.64	301.57	305.32	303.45	304.58	303.85	302.04	302.31	303.39	304.31	302.06	301.95	303.12	302.47	305.46	303.21	306.1	302.34	303.73	303.98	303.63	304.05	305.25	305.38	304.06	303.62	304.86	301.66	303.24	301.96	302.13	302.95	301.75	303.28	301.97	304.33	303.83	302.07	301.94	304.21	302.52	303.53	304.66	303.94	303.42	302.71	304.79	302.68
312.35	313.95	313.93	313.26	314.26	314.23	313.28	312.59	313.3	315.11	314.83	314.88	312.14	312	313.87	313.23	313.32	314.17	311.39	315.38	312.61	313.79	313.26	313.81	313.91	313.6	312.96	311.01	314.54	314.02	313.41	312.42	314.14	313.41	313.94	312.64	312.37	312.26	313.13	312.82	314.11	311.86	312.98	313.51	313.02	310.89	312.7	311.92	314.33	314.24
317.08	315.76	314.53	315.62	315.85	316.09	316.46	316.35	315.99	316.55	315.55	313.11	316.88	315.52	315.19	316.5	317.14	314.02	316.21	314.94	316.45	314.78	315.63	314.73	317.4	315.28	313.05	314.48	316.21	315.69	315.48	316.55	317.2	316.34	313.3	315.69	315.65	314.6	315.06	316.12	314.88	316.03	315.64	317.03	316.89	313.91	315.76	315.15	316.11	317.36
304.47	305.21	304.7	305.81	304.87	305.54	305.44	305.62	304.31	306.83	304.68	304.51	306.12	305.22	306.54	303.32	307.02	303.63	305.43	304.17	304.5	304.22	306.63	304.53	305.28	304.83	305.58	305.06	306.29	305.39	305.9	306.71	305.38	304.58	305.43	304.55	303.66	306	305.65	305.32	304.83	305.71	305.12	305.09	305.67	306.88	303.85	306.85	306.03	305.52
311.94	311.78	311.27	310.82	310.21	310.73	310.9	311.82	311.39	309.83	312.66	310.78	309.66	309.04	309.74	310.81	310.04	311.05	309.74	309.97	312.87	310.49	309.7	309.4	311.78	310.65	310.57	310.56	310.13	310.05	311.77	309.08	310.47	311.28	312.07	312.62	308.73	313.13	311.57	311.2	312.6	310.77	309.9	309.65	309.94	310.76	311.29	309.88	311.38	311.73
314.27	315.85	314.35	314.2	314.91	313.97	313.8	314.99	314.04	313.65	315.05	314.52	314.68	315.14	314.77	315.5	314.71	315.8	314.58	315.66	312.75	317.45	314.36	316.14	314.67	314.96	314.68	313.56	313.22	316.47	314.86	315.47	313.13	315.78	313.72	314.31	315.38	315.29	314.45	316.38	315.26	314.61	316.57	314.45	315.97	315.54	315.19	313.01	314.93	316.13
304.51	304.91	304.65	306.11	303.25	305.41	305.61	305.52	303.38	303.54	305.2	304	304.83	306.26	304.44	303.64	302.94	305.63	301.8	305.37	302.48	304	303.66	304.66	305.46	303.5	303.47	305.63	304.81	303.89	304.52	302.68	307.41	303.81	305.22	305.12	305.48	304.76	302.79	302.3	305.3	303.31	304.28	307.25	304.7	303.84	303.56	303.68	303.61	303.83
297.33	295.87	298	297.28	297.1	297.49	297.75	296.67	296.55	296.36	297.01	297.19	296.71	295.85	297.06	296.88	297.29	297.4	295.36	296.84	298.11	296.12	298.15	297.56	297.03	296.42	295.64	296.26	296.35	296.06	295.2	298.77	298.01	295.86	296.29	297.32	297.98	297.68	297.64	297.22	296.68	296.77	295.97	298.03	296.18	297.24	297.38	297.27	296.96	298.4
312.98	314.32	313.94	312.51	312.74	314	312.88	312.75	312.4	313	312.97	312.65	314.97	314.03	313.68	314.99	313.79	314.21	311.92	313.59	314.21	312.72	314.56	311.44	311.52	314.38	313.95	313.95	314.97	313.81	312.38	314.14	313.17	312.07	314.21	311.91	312.83	314.02	312.81	313.42	315.78	315.07	312.04	314.07	314.54	312.04	312.1	312.22	314	312.28
328.62	326.99	329.1	326.27	327.26	326.99	329.2	328.04	327.5	329.62	327.94	327.76	327.9	327.05	327.78	325.39	329.78	329.23	328.65	326.88	328.4	329.54	328.08	327.73	328.83	330.48	329.26	326.04	327.67	327.27	328.15	326.9	329.52	329.75	327.76	327.3	330.17	328.18	326.72	327.23	327.63	327.58	327.97	328.98	328.84	328.41	326.67	327.21	326.5	328.52
324.19	326.42	322.75	325.66	324.06	324.37	324.27	324.97	324.36	323.61	324.22	323.66	323.5	324.79	323.86	322.75	324.12	323.47	324.37	323.69	321.47	325.19	323.72	325.27	324.88	324.81	324.76	322.36	324.2	323.85	325.79	324.2	325.18	323.95	324.78	324.57	323.98	324.82	323.65	323.1	325.98	322.28	324.76	325.63	325.29	325.68	324.19	323.75	323.71	326.12
314.8	315.17	315.33	313.41	314.02	315.34	316.16	314.73	316.6	315.4	316.34	314.56	315.8	315.66	312.4	317.17	316.65	315.88	313.25	315.34	313.83	316.85	314.72	315.35	314.08	316.5	314.46	315.85	314.88	315.43	314.72	314.71	315.88	313.24	313.67	315.48	314.51	316.34	315.65	314.78	314.49	314.85	314.55	316.59	314.23	314.21	313.1	315.06	316.24	314.12
306.62	308.61	310.82	308.73	309.9	309.11	311.14	307.74	310.91	310.9	309.33	311.22	307.45	308.25	307.18	308.34	308.35	309.87	308.5	308.97	308.58	308.51	309.23	308.84	309.48	307.53	308.72	308.96	307.84	309.13	308.82	309	307.83	310.29	309.99	308.25	308.71	308.24	309.56	308.06	309.58	307.82	310.19	308.17	306.96	308.55	309.59	308.46	309.5	308.69
329.01	328.07	326.55	326.68	327.89	327.08	327.41	328.24	326.31	329	327.86	328.75	329.31	328.01	328.78	327.95	328.04	328.31	328.57	329.03	328.61	328.04	325.76	329.26	326.48	326.17	328.01	327.79	328.43	329	330.05	328.12	326.98	327.2	327.99	328.52	330.48	327.37	325.21	328.44	327.45	330.2	326.64	326.81	327.97	327.45	327.47	327.4	327.74	328.51
302.83	303.41	303.89	304.28	302.77	303.9	303.08	302.62	302.9	303.18	303.13	302.67	300.99	302.78	306.23	303.23	303.33	302.65	304.86	303.85	303.81	304.06	303.84	304.26	303.66	303.21	302.46	302.45	302.94	302.6	303.38	303.24	301.52	302.45	302.62	304.04	304.34	303.02	303.71	303.5	303.63	304.69	304.33	302.77	302.78	303.93	303.76	303.76	302.42	301.5
308.79	312.4	311.8	312.79	312.12	311.02	310.81	311.15	312.1	311.49	310.24	311.29	310.49	310.4	310.5	311.94	310.89	312.42	309.95	311.19	311.6	311.54	312	310.28	310.94	310.47	312.08	312.15	313.21	311.21	312.38	310.75	312.11	312.54	310.52	312.66	312.47	311.48	311.07	308.29	308.35	312.62	311.34	310.85	312.83	312.13	311.53	313.13	310.26	312.52
302.2	302.07	301.28	303.07	303.31	303.42	302.44	302.13	302.18	304.11	302.82	303.74	301.98	301.44	302.63	300.5	302.89	302.74	302.82	302.49	300.58	303.31	302.84	302.57	302.24	305.39	299.67	302.07	302.46	302.1	303.95	302.76	301.92	301.54	302.29	302.11	303.44	301.18	303.59	301.32	302.53	301.72	303.88	302.76	299.44	300.26	302.55	303.44	301.21	302.41
314.51	315.73	314.91	314.64	317.03	314.53	317.94	314.94	316.09	315.23	318.05	317.55	316.17	316.83	316.36	316.38	315.47	316.35	316.59	315.87	314.36	316.93	316.02	316.21	314.49	316.61	316.45	317.33	316.19	315.77	315.85	316.12	316.99	315.34	313.49	314.36	316.47	316.47	316.03	314.26	316.82	315.25	315.35	314.43	314.36	316.23	316.59	316.05	316.25	317.65
312.82	312.88	311.87	312.6	312.78	313.16	312.71	312.4	313.93	312.28	312.64	314.19	312.93	312.19	312.66	312.75	313.59	313.88	311.36	310.81	312.85	314.03	313.97	313.71	313.65	313.8	313.37	313.57	313.88	313.39	312.51	311.65	311.74	312.3	314.21	314.93	313.44	312.93	311.57	314.15	313.82	311.97	313.35	311.72	312.44	313.13	313.77	312.68	309.59	312.33
319.37	318.12	319.17	318.82	317.38	318.43	318.03	319.45	318.59	319.23	319.53	319.63	319.67	317.36	317.98	317.64	317.11	317.46	319.24	316.27	316.74	319.56	318.96	318.34	316.52	318.18	316.96	318.73	317.37	317.79	317.47	318.51	317.57	319.33	316.81	320	318.68	318.79	318.57	317.33	319.4	316.4	318.85	318.57	317.1	316.89	318.09	317.42	318.44	319.75
325.23	323.5	323.98	326.77	325.88	323.19	325.04	325.58	326.16	324.33	325.43	323.01	324.77	326.11	324.67	325.76	324.19	323.37	324.88	325.35	325.45	326	323.82	324.81	324.6	324.26	326.6	325.77	326.36	324.12	325.8	323.1	324.44	325.32	324.03	324.83	323.63	324.51	324.02	325.33	324.29	325.52	324.67	324.92	323.88	323.97	325.49	323.53	323.74	324.61
312.31	314.11	312.76	312.29	313.05	311.47	312.91	312.84	312.97	313.77	312.68	312.62	311.83	311.55	312.46	313.51	311.38	312.64	312.84	315.25	313.21	312.01	312.73	314.4	310.56	312.25	312.88	313.34	312.51	311.67	312.89	313.34	313.25	313.7	313.3	313.23	313.76	313.49	311.85	313.45	313.17	313.75	311.93	314.36	312.6	312.47	313.14	313.83	312.24	314.36
312.59	312.13	312.99	312.62	310.78	312.62	311.67	312.98	312.3	312.44	312.19	311.02	312.42	312.71	313.24	312.45	311.68	311.4	311.35	312.23	312.63	312.5	312.27	311.05	311.26	312.6	313.18	311.79	312.43	313.26	310.74	313.5	311.41	312.95	311.63	311.98	312.58	312.69	313.2	312.81	312.97	313.91	313.43	311.32	312.77	313.28	312.33	312.4	313.28	312.22
311.43	311.69	310.57	312.71	311.42	312.34	312.44	312.3	313.36	312.65	312.65	311.53	313.11	313.64	313.16	312.01	312.01	310.8	312.59	312.56	311.68	312.86	311.27	311.42	312.86	313.08	312.4	310.34	310.26	313.11	312.01	310.76	312.09	313.15	313.08	313.84	311.9	313.4	312.57	310.93	312.72	312.74	312.35	312.48	311.84	311.98	313.41	311.89	312.78	311.03
312.43	307.51	310.41	310.04	308.07	310.36	311.84	310.77	310.19	309.5	308.59	310.67	309.25	310.49	311.67	310.4	310.03	311.65	310.51	312.9	311.45	311.3	311.41	309.41	311.46	311.73	310.7	311.45	308.86	312.1	312.08	309.6	312.01	309.44	309.36	311.79	312.5	310.57	310.89	309.91	310.47	313.1	311.85	309.79	311.52	310.46	311.26	311.62	311.16	310.42
306.6	308.97	307.69	306.98	306.24	305.99	309.1	308.42	308.99	307.05	306.14	308.58	306.66	306.37	308.11	306.24	307.16	307.14	307.35	307.56	307.59	308.49	307.66	305.74	309.03	305.71	307.53	307.67	306.1	305.97	308.83	307.65	305.73	307.37	307.92	306.55	308.43	306.14	308.67	306.02	307.97	306.73	308.08	308.08	306.43	306.95	308.13	307.16	308.18	307.19
303.17	301.46	302.25	302.96	301.9	303.84	303.93	301.57	302.73	302.67	303.2	302.13	302.81	302.35	301.93	301.26	303.24	303.84	303.59	303.63	300.08	303.44	301.94	302.34	304.14	300.94	301.88	301.36	301.14	303.22	302.12	301.43	300.97	302.04	302.4	300.08	303.87	302.32	302.74	301.89	302.81	304.68	303.92	302.4	302.55	302.92	302.15	301.41	300.49	303.56
303.67	303.62	303.51	304.4	305.23	303.57	303.01	302.46	302.87	305.76	302.97	303.81	303.6	303.49	303.18	304.24	304.28	302.7	303.81	303.34	302.7	303.36	306.08	303.41	304.83	303.8	304.56	305.06	304.43	303.46	303.6	303.23	303.97	302.52	304.41	303.59	303.12	303.65	304.53	303.73	302.36	303.55	303.17	305.46	304.68	304.8	304.5	303.18	305.51	304.68
306.77	306.13	306.81	308.47	308.15	307.86	306.24	307.81	307.55	306.14	307.79	308.25	307.57	306.65	307.73	308.88	307.63	307.33	307.63	307.25	307.54	307.59	306.72	306.31	308.97	307.73	306.78	306.17	307.85	306.65	304.15	305.72	306.36	305.77	307.82	306.85	306.5	306.5	308.47	308.58	307.43	309.01	306.89	306.51	306.25	306.95	308.78	308.33	307.13	309.37
302.94	303.37	303.73	301.21	302.07	302.87	303.47	303.44	303.23	303.58	303.06	302.69	303.1	301.77	302.04	302.36	301.81	302.35	302.54	303.06	303.04	303.58	302.79	303.82	302.44	303.25	302.52	300.94	303.62	302.37	302.93	301.54	302.1	301.18	303.35	302.34	304.06	301.25	303.14	302.2	303.28	303.05	301.76	303.8	302.19	304.46	303.77	302.69	303.34	303.83
314.84	313.43	313.19	313.46	315.02	314.3	313.81	315.6	315.19	314.65	314.34	312.47	312.36	314.48	313.61	313.35	314.07	313.64	313.32	316.29	314.07	314.69	314.22	312.03	314.2	313.59	313.65	314.79	313.46	315.73	312.2	314.52	313.2	314.73	314.29	313.92	314.3	314.37	313.53	313.52	313.52	312.93	313.03	314.12	314.36	313.98	314.16	312.68	313.29	312.86
299.04	300.52	299.53	300.02	299.2	299.93	300.69	300.94	300.01	299.16	300.36	298.83	300.27	299.8	299.69	300.59	300.25	300.51	298.16	300.5	301.49	298.69	298.63	299.66	300.59	298.62	299.45	301.38	300.4	298.82	299.91	300.85	299.3	298.28	300.19	299.53	299.31	299.52	300.65	301.52	299.35	299.75	301.96	299.28	300.99	300.43	300.64	300.07	300.63	299.46
305.13	306.25	307.65	308.04	305.67	306.38	306.91	306.76	307.47	305.5	306.88	308.44	308.86	306.03	307.04	304.32	306.14	305.58	306.2	306.39	306.85	307.4	306.93	306.69	305.9	307.9	307.21	307.3	306.83	306.58	306.31	306.75	306.86	306.93	306.7	306.35	305.82	306.7	305.32	306.13	306.78	304.35	306.48	307.33	307.88	306.61	307.48	305.85	306.68	306.06
310.26	309.04	309.94	312.17	309.15	311.14	308.01	307.93	309.18	309.91	309.07	308.94	309.51	311.91	310.27	309.33	308.97	310.86	309.74	311.54	310.54	310.58	309.39	309.95	311.31	310.3	309.34	309.45	310.23	309.37	308.56	308.05	309.02	309.37	309.44	309.69	308.84	309.46	310.64	310.75	309.91	309.56	308.86	309.23	310.07	308.21	309.75	309.35	308.69	309.14
303.92	302.72	304.25	302.78	303.03	302.01	302.7	301.43	303.1	302.5	304.7	301.42	303.61	302.63	303.07	303.79	302.35	303.72	301.94	304.23	302.73	301.95	302.15	302.57	303.01	302.32	302.46	302.84	302.55	303.82	301.37	302.81	301.68	303.35	304.43	302.68	303.22	302.19	303.98	303.34	303.21	303.31	304.59	302.96	303.58	303.38	301.06	303.09	301.76	302.37
303.71	304.96	306.67	304.93	305.15	305.72	306.66	306.16	306.34	307.15	305.25	306.24	306.25	304.33	305.41	304.49	303.85	305.56	304.62	305.39	304.34	306	306.28	305.35	305.37	305.06	306.82	304.14	306.19	305.85	305.29	305.06	305.5	305.19	307.12	306.19	305	304.18	306.12	304.65	305.78	305.14	305.85	304.01	306.41	305.24	302.17	305.52	307.01	305.66
327.73	329.61	326.98	327.44	327.18	328.01	327.65	327.52	325.75	328.8	326.56	328.87	326.81	327.02	327.46	325.7	327.79	327.81	326.99	327.67	326.83	325.84	328.05	327.62	327.6	327.88	328.91	328.49	327.97	328.64	326.7	327.91	328.21	328.01	327.55	328.51	326.46	327.74	328.55	329.48	325.91	328.38	328.61	327.2	328.89	326.84	326.2	329.89	327.62	326.35
325.86	328.16	328.04	326.88	327.24	326.47	326.98	327.37	327.71	326.5	327.19	326.84	327.74	326.65	326.8	327.17	328.06	327.77	327.08	327.63	327.42	327.27	325.67	327.37	326.66	326.7	326.33	328	325.63	329.78	327.18	325.25	327.11	328.68	325.98	326.59	325.89	328.57	325.75	328.24	327.77	327.08	326.84	326.8	326.59	326.51	326.07	326.75	326.77	326.52
326.2	325.82	325.34	327.7	324.93	327.03	326.98	328.35	325.84	329.37	327.32	325.78	326.11	325.72	328.31	328.83	326.17	327.77	326.17	327.27	327.62	326.06	325.58	325.9	325.33	327.28	325.5	326.42	326.67	326.25	327	326.74	326.72	326.52	326.58	327.22	326.66	325.74	327.58	327.01	324.91	327.63	327.29	325.63	329.23	327.82	327.85	326.33	327.39	324.97
304.99	302.99	304.67	305.55	302.76	304.45	303.24	305.7	305.11	303.93	304.13	304.34	305.14	303.2	306.18	303.5	305.19	306.4	305.64	303.12	306.24	303.24	305.14	304.84	304.17	304.84	304.37	307.98	305.79	303.88	304.48	306.45	304.6	305.18	303.04	306.43	304.05	305.79	304.6	308.17	303.85	306.3	304.57	303.49	304.87	305.39	306.01	305.9	304.72	302.99
293.91	295.42	293.72	292.96	295.43	293.51	294.76	292.93	294.55	295.37	295.42	294.1	295.1	295.11	293.47	295.29	292.56	293.13	294.61	293.79	294.8	294.58	293.8	293.76	294.01	295.35	294.69	294.88	292.6	293.45	293.29	293.84	293.75	293.85	293.57	293.49	292.74	293.3	294.62	294.21	295.47	292.83	292.68	296.01	293.41	293.88	293.97	293.72	293.76	293.89
302.63	303.59	301.96	301.69	304.15	304.36	301.9	303.35	303.01	304.02	302.53	302.63	301.52	304.4	302.36	302.64	304.14	303.78	303.33	301.52	303.33	302.07	303.94	302.61	302.82	304.18	301.77	303.31	302.24	303.01	304.54	304.04	303.55	303.09	303.32	303.35	304.24	302.19	304.47	302.42	300.49	303.04	302.01	303.29	301.94	303.25	304.41	303.57	302.78	303.59
311.1	312.5	310.19	310.58	311.37	311.29	310.37	311.41	309.51	312.08	309.66	309.46	309.91	309.92	309.74	307.97	310.67	311.48	310.87	309.95	312.55	309.44	310.13	310.3	309.66	309.89	309.61	310.53	308.99	310.5	309.12	311.45	310.9	311.16	310.88	310.36	309.43	309.25	309.86	310.75	311.61	310.7	308.41	310.06	310.91	310.71	308.84	309.9	310.16	309.3
302.84	302.33	302.15	301.95	303.43	303.22	300.68	301.78	300.43	304.44	302.53	299.97	302.02	300.58	301.08	303.13	302.66	300.45	302.19	301.98	301.42	302.45	302.53	299.41	302.51	300.71	303.73	303.68	304.34	303.07	303.75	303.41	301.06	301.86	304.05	302.68	302.9	302.65	303.17	301.99	303.58	302.32	301.8	302.71	302.73	302.02	302.8	303.02	302.54	302.23
317.85	316.3	317.53	316.45	317.73	319.45	317.86	317.7	317.67	316.75	316.98	317.37	318.73	316.92	317.03	318.62	318.72	318.8	315.7	318.03	318.67	315.77	316.83	317.15	318.18	316.82	316.72	317.6	316.27	319.22	315.15	318.46	317.94	317.64	320.07	316.37	318.68	317.24	316.25	316.7	315.82	317.55	316.56	316.82	315.03	317	315.74	319.47	318.32	318.57
326.04	324.97	325.09	324.51	326.06	324.87	325.64	326.04	325.31	325.87	323.51	323.28	324.09	326.05	326.02	325.89	324.08	324.86	324.36	325.19	326	326.25	327.48	325.83	325.8	325.37	326.88	324.28	326.39	324.13	324.63	324.34	325.56	324.99	323.98	325.73	325.23	324.98	325.41	325.98	325.32	326.18	325.43	323.58	326.44	324.33	324.33	324.97	323.62	326.82
308.72	306.66	305.59	306.96	307.12	306.69	306.97	304.93	305.63	305.14	305.6	307.37	305.96	305.76	307.95	305.31	304.56	305.4	307.07	307.3	305.54	307.32	304.65	302.47	307.81	306.5	303.82	306.54	304.92	305.03	306.75	306.35	305.31	306.28	305.96	306.17	305.63	307.32	304.77	307.2	306.11	305.33	307.57	307.2	304.75	307.57	307.53	306	305.77	307.8
313.42	312.71	313.05	313.6	312.18	313.94	313.68	313.53	313.57	312.81	313.61	312.33	312.08	313.7	314.37	314.18	311.75	314.08	312.54	312.2	313.57	312.05	312.41	312.37	315.05	311.49	311.01	313.43	313.44	313.35	313.97	313.27	313.83	313.35	312.67	314.52	313.42	314.63	313.78	313.16	313.55	312.58	311.84	313.52	313.6	313.99	312	312.89	312.26	310.61
318.91	318.08	319.11	319.15	318.01	317.19	319.79	318.1	319.19	319.25	318.4	318.4	319.98	317.1	318.42	317.72	318.96	319.01	319.72	318.88	320.33	318.36	319.43	319.29	317.1	318.14	319.6	318.68	317.64	317.99	318.07	318.83	319.06	318.69	316.14	318.7	315.74	318.63	316.87	317.85	319.06	317.18	318.84	319.37	319.79	318.39	318.7	318.86	318.38	319.55
312.74	314.55	314.5	313.31	313.53	312.06	314.53	313.29	312.98	315.05	311.48	312.92	313.31	312.57	312.86	313.73	313.05	313.74	311.25	313.79	313.2	312.18	313.31	313.93	312.57	314.79	312.22	312.2	313.95	313.48	312.9	312.77	312.1	312.83	312.09	312.97	311.43	314.01	313.98	313.34	313.02	312.07	313.04	312.47	314.47	313.55	312.03	314	314.58	311.28
304.53	304.07	303.41	303.98	305.13	307.16	306.77	303.08	303.91	304.97	304.86	304.41	304.38	304.82	304.9	305	306.05	305.24	303.69	306.92	306.2	304.96	302.35	304.85	306.27	303.71	306.22	305.21	305.41	304.34	303.91	306.03	305.41	305.73	305.62	306.2	306.79	305.38	306.67	305.42	305.15	304.16	302.93	305.3	305.95	306.71	305.36	306.36	305.58	305.16
327.7	327.32	329.27	329.65	327.31	329.06	327.47	326.74	326.49	328.41	327.58	328.63	327.49	328.81	326.37	327.89	328.01	328.96	325.46	328.85	325.92	326.48	328.06	327.1	327.86	326.94	329.23	327.96	328.59	328.73	327.8	329.56	326.14	327.66	327.78	328.64	329.12	328.58	329.11	327.86	327.93	330.31	329.79	326.43	329.31	328.11	329.17	328.99	326.98	327.26
312.06	313.28	312.41	312.24	311.3	312.39	311.56	314.21	313.44	313.16	311.64	313.43	314.16	313.03	312.69	315.24	312.73	314.59	311.2	314.38	312.9	313.66	313.05	313.89	313.67	312.87	313.9	312.65	312.88	312.99	310.97	313.72	313.21	313.87	313.93	312.25	313.04	312.81	313.35	312.74	313.28	313.22	311.47	313.73	313.43	312.02	311.93	312.76	312.13	312.63
306.48	306.97	308.72	309.21	308.21	308.81	308.87	307.41	310.35	309.12	308	311.11	307.3	308.41	307.42	309.54	307.79	307.5	308.86	310.9	309.05	309.34	309.37	309.92	310.08	307.63	308.54	308.54	307.83	310.3	309.61	308.76	307.74	307.68	309.62	309.25	309.03	311.29	308.16	308.53	308.2	307.65	310.24	309.28	309.28	308.59	308.28	308	306.09	309.39
317.06	319.35	318.23	319.31	318.79	317.54	316.79	318.67	318.15	317.51	319.22	318.66	318.45	318.26	317.61	317.36	318.75	318.52	319.28	318.86	317.05	318.84	316.79	317.13	316.95	318.88	316.41	317.49	320.22	317.44	315.23	316.43	318.33	318.69	317.94	317.49	317.49	318.73	319.44	318.11	317.67	318.79	318.77	318.5	317.11	317.12	318.15	317.76	319.25	316.46
292.22	293.26	295.35	292.98	294.67	292.53	294.32	294.17	295.38	295.91	294.8	294.7	293.22	293.16	294.1	294.14	293.94	295.07	293.4	293.54	293.6	295.92	296.15	296.02	296.12	294.7	293.09	293.27	293.5	294.02	294.6	294.6	293.24	294.52	293.82	294.84	294.38	295.47	294.56	293.08	293.83	294.01	295.12	294.86	295.59	292.37	293.4	291.94	292.79	294.4
300.57	298.76	300.63	301.09	301.23	301.83	301.04	300.91	301.22	302.42	300.42	301.33	302.26	301.36	300.48	300.2	300.91	300.63	300.38	301.92	301.06	300.04	302.43	300.95	300.49	299.93	301.6	301.65	300.42	301.4	299.97	300.89	300.32	300.75	299.21	302.3	299.79	302.25	303.33	300.53	301.42	301.27	300.61	300.51	301.33	300.21	302.71	299.47	301.01	298.88
328.94	328.52	327.55	328.1	328.2	328.66	330.42	328.63	328.11	329.39	328.23	328.13	329.41	327.65	327.49	328.37	328.52	330.77	328.17	329.53	330.25	329.25	328.76	328.01	327.98	329.9	327.97	329.9	329.56	328.77	329.57	328.64	329.74	329.01	328.2	326.95	327.81	329.16	329.54	327.92	330.92	327.48	328.76	328.67	328.84	328.03	327.5	328.98	327.47	329.42
309.86	309.83	311.06	311.76	310.23	311.38	310.83	313.24	310.21	311.11	312.24	310.94	312.33	308.8	312.02	311.97	310.23	312.64	312.62	310.91	310.5	309.57	310.63	310.71	310.97	310.03	310.91	311.75	312.08	312.14	310.38	311.25	311.81	309.86	311.69	310.85	310.98	310.65	310.51	310.4	312.17	310.24	310.65	311.02	310.48	310.89	310.22	310.28	313.37	310.93
315.85	314.66	315.43	315.86	315.85	313.9	315.62	314.52	315.85	315.41	313.28	313.73	315.56	315.42	313.32	316.56	313.58	314.65	314.25	316.03	316.12	314.42	315.87	315.57	316.83	313.93	313.81	315.18	315.8	315.86	314.18	315.74	316.83	316.53	314.34	313.17	314.25	315.11	315.65	315.61	314.5	315.04	316.66	315.22	316.76	315.94	315.07	315.95	314.51	314.24
312.64	311.3	312.8	311.8	311.43	310.31	311.71	310.05	312.4	311.66	311.84	311.57	310.01	311.06	312.43	310.82	311.67	310.6	311.55	312.07	311.98	310.45	311.68	311.42	311.28	310.59	312.57	310.69	310.25	311.2	310.57	310.44	308.99	312.33	310.1	311.6	310.2	312.38	312.3	310.54	310.88	311.13	308.36	311.76	310.36	311.24	310.24	309.65	312.77	312.32
309.54	311.09	309.93	309.91	312.59	309.7	310.64	312.29	310.36	310.75	309.88	309.54	312.59	310.89	311.03	309.19	310.06	309.93	312.16	309.59	310.26	311.7	311.21	311.14	311	311.41	310.78	309.63	310.16	310.81	310.51	310.16	312.1	309	310.79	308.49	309.39	309.56	312.6	310.22	310.8	312.17	310.54	310	309.8	310.16	312.02	310.18	313.29	310.93
292.37	292.8	293.92	293.88	294.73	293.36	294.32	294.46	294.12	294.61	294.07	294.16	295	294.82	295.58	294.72	295.45	294.74	294.35	292.25	294.75	294.61	294.26	293.86	294.25	293.13	295.63	292.86	293.14	293.89	294.16	293.17	292.97	294.66	293.65	296.52	295.08	295.38	294.08	295.43	295.01	295.41	292.95	294.5	292.35	292.72	294.34	294.49	293.59	295.32
305.94	305.71	305.5	305.14	305.19	305.99	303.8	306.02	304.81	303.79	304.92	306.23	304.61	305.37	306.01	305.32	306.19	305.1	306.31	305.43	306.28	304.99	304.59	306.66	304.66	305.69	305.41	305.58	305.81	305.56	306.17	305.25	303.63	306.43	306.39	304.15	305.61	305.67	305.12	305.88	306.75	306.43	305.3	304.41	305.71	305.98	306.73	306.85	305.33	304.28
305.11	303.55	303.65	304.43	303	303.45	302.89	304.27	303.17	303.08	304.01	302.76	303.46	304.96	303.51	304.37	304.02	305.58	303.7	302.9	304.22	305.85	304.25	303	303.18	303.61	304.84	303.99	303.83	304.43	303.3	303.97	303.45	301.55	305.71	302.38	303.21	302.34	304.42	303	305.28	302.75	304.23	305.32	302.95	304.68	303.25	303.34	305.05	304.1
314.35	316.1	315.12	314.04	314.88	316.03	314.06	313.17	313.53	312.96	313.23	315.35	314.85	315.52	315.45	315.23	314.76	315.36	315.28	315.51	314.89	314.65	314.44	314.63	314.27	314.74	315.42	314.23	315.33	315.48	315.52	313.6	315.66	314.85	315.69	315.07	314.83	315.02	314.15	314.23	313.92	314.26	312.96	314.3	315.8	314.46	313.5	315.14	315.4	315.04
296.65	293.37	293.61	295.23	293.45	295.37	294.62	293.71	295.12	292.25	296.71	294.46	294.84	296.07	294.72	295.52	295.55	295.15	294.88	295.05	294.86	295.23	293.85	295.5	295.72	293.53	295.63	295.95	295.84	296.07	295.63	295.47	296.08	295.33	294.48	296.7	296.68	294.25	294.88	295.08	293.87	295.32	294.01	294.28	295.14	294.74	294.72	294.18	295.7	293.48
311.92	310.23	310.19	310.33	313.05	309.81	311.29	310.15	311.79	310.99	311.06	311.99	309.26	312.31	310.8	311.7	311.94	313.31	312.4	310.56	308.18	309.91	311.9	309.71	310.14	311.36	312.15	311.3	310.87	311.55	310.83	310.88	312.06	309.83	310.59	310.84	310.7	308.83	310.55	311.95	311.82	309.79	310.11	310.51	308.27	311	310.08	311.5	310.67	311.94
318.68	317.71	317.44	319.24	317.85	317.21	317.65	318.08	318.25	318.96	319.2	318.54	317.44	317.68	318.59	318.37	319.57	317.9	318.02	317.41	317.62	318.89	319.39	318	317.64	319.14	318.49	317.54	319.53	317.48	318.21	319.26	317.4	318.04	318.89	318.25	319.06	315.25	318.82	317.62	317.32	317.33	318.78	317.31	316.92	317.42	318.18	320.11	319.45	318.59
308.05	310.82	309.81	310.11	311.25	311.26	311.49	310.9	311.9	309.44	311.4	311.12	308.64	310.63	310.95	310.06	311.38	310.84	310.59	309.9	309.98	309.55	312.08	310.49	310.32	310.43	311.59	310.2	309.87	309.32	309.64	310.07	310.13	310.49	309.81	309.66	311.19	310.58	310.96	309.72	308.76	310.78	309.52	309.53	310.71	310.6	308.69	311.41	311.78	310.68
324.99	323.87	325.24	324.21	324.83	325.26	324.99	325.45	324.53	324.76	324.82	325.08	325.23	325.81	324.19	324.3	323.01	325.94	323.43	325.24	325.01	325.44	324.74	323.54	324.26	323.52	323.93	323.67	325.29	324.35	325.63	324.88	324.93	325.31	324.08	324.66	323.99	324.51	324.64	323.76	323.91	325.02	325.63	324.87	324.65	322.71	325.79	325.63	323.04	324.29
316.53	316.57	316.78	316.93	313.89	316.86	315.52	313.77	315.42	315.38	314.96	315.42	317.04	316.14	315.1	315.64	315.66	315.91	316.26	314.92	314.48	316.5	314.1	316.22	316.08	316.83	315.71	314.62	315.21	314.5	315.1	315.8	315.87	315.05	316.89	315.26	315.69	315.42	315.85	316.97	312.98	315.65	317.23	317.39	314.7	316.53	314.58	315.95	316.32	314.9
303.7	302.6	303.47	304.12	304.78	302.82	304.15	303.81	304.15	302.08	302.54	302.87	303.41	303.32	302.88	303.33	303.64	304.77	304.58	303.86	304.04	304.21	303.04	301.45	302.68	303.77	302.26	303.91	305.1	302.64	304.11	301.27	301.18	306.61	303.16	304.42	302.08	303.85	302.27	302.09	301.33	301.14	301.15	302.31	302.36	301.76	302.16	302.51	302.19	302.19
313.77	315.12	315.42	315.4	315.85	314.63	315.45	314.8	317.31	314.96	315.88	315.17	315.39	316.92	315.18	315.14	316.05	314.64	317.92	314.98	315.54	314.29	314.92	315.56	315	313.18	314.73	314.17	315.95	316.94	315.83	316.32	315.97	315.98	315.06	315.73	315.91	314.39	314.53	313.71	314.88	314.84	314.18	315.68	314.36	315.09	315.7	313.03	314.87	313.53
300.4	299.82	299.44	299.9	300.1	300.65	300.59	299.42	301.39	300.52	300.33	300.39	298.8	299.21	298.2	300.96	301.47	299.72	301.14	299.43	300.94	300.03	299.58	299.92	301.83	298.42	299.55	300.93	299.41	300.59	300.3	300.81	301.15	300.18	301.02	298.58	300.05	300.53	302.48	300.64	299.25	300.03	300.91	299.25	301.53	301.26	299.66	299.54	300.79	300.18
325.35	325.67	324.38	325.12	325.77	324.07	323.59	325.69	325.97	324.6	323.75	325.74	324.24	324.84	323.31	324.99	323.57	324.45	323.32	325.09	325.87	325.03	324.79	323.8	324.85	326.28	324.08	325.49	326	325.27	326.2	325.8	324.95	324.23	323.04	324.46	326.53	326.86	323.42	325.24	323.79	324.65	324.8	323.8	323.62	324.59	325.52	325.19	323.75	326.25
325.12	324.95	324.16	326.86	325.81	327.42	325.23	325.71	325.51	326.1	326.05	325.94	324.31	325.31	325.55	327.52	325.38	325.55	325.29	325.79	325.27	326.58	325.14	325.99	325.72	325.36	325.16	323.19	324.92	325.22	325.82	327.41	326.17	324.71	324.65	324.77	325.35	324.55	324.77	324.52	324.64	326.32	325.2	326.65	324.44	324.05	325.29	326.49	324.55	326.36
311.33	312.49	311.42	312.48	312.89	312.23	312.51	311.55	313.94	311.99	312.59	310.99	311.88	312.56	310.99	313.29	311.4	311.55	313.6	313.16	308.62	313.63	313.12	309.61	313.05	313.02	311.71	309.82	312.66	309.67	312.29	312.37	314.15	311.28	312.68	311.11	312.09	312.21	311.2	311.83	311.77	314.47	310.56	312.14	314.19	311.76	312.34	311.7	314	311.93
316.91	319.4	317.16	318.78	318.57	321.09	318.7	317.28	320.29	319.38	317.17	318.74	319.96	316.6	317.93	318.49	318.59	316.84	318	317.48	317.99	319.89	318.45	317.23	319.1	318.17	318.03	317.4	317.88	319.77	319.47	320.39	317.2	317.37	318.04	319.73	318.09	317.78	320.85	317.73	319.48	317.91	317.82	318.62	318.61	317.78	319.06	319.1	318.27	317.96
303.13	303.12	302.2	303.29	301.78	302.05	304.5	301.55	301.68	302.96	302.63	302.05	301.72	301.88	302.3	303.29	303.27	302.11	301.68	301.41	303.99	303.91	302.29	303.37	302.03	303.69	302.49	302.67	302.69	303.54	303.09	301.71	301.7	302.56	303.06	303.29	304.18	301.37	302.73	303.48	300.88	302.3	299.77	302.15	302.39	303.53	302.37	301.09	302.05	302.82
301.43	301.59	299.62	302.75	301.76	301.42	301.36	300.55	300.01	300.83	301.14	301.07	301.48	301.68	302.33	299.97	300.08	299.01	301.38	300.08	300.29	300.89	300.93	300.09	300.12	299.79	299.74	302.22	300.53	302.45	300.95	302.89	301.37	301.73	302.67	300.55	300.79	301.11	300.76	300.72	300.82	301.96	301.43	301.35	302.22	300.41	300.8	300.07	301.21	301.52
326.8	327.1	328.62	328.05	326.89	327.41	326.74	325.71	327.34	327.46	327.72	327.27	326.58	328.37	327.36	326.26	327.29	327.45	326.88	326.12	329.48	328.17	326.15	327.17	328.43	326.09	326.65	328.27	327	325.97	326.67	325.43	328.15	327.22	326.87	327.13	328.1	327.93	326.81	327.15	327.24	327.52	327.54	327.1	328.14	326.87	326.55	325.7	326.44	326.89
310.75	311.49	311.25	312.94	312.09	310.13	311.16	310.13	310.64	310.38	310.06	311.73	313.15	311.63	310.81	310.65	310.9	310.48	311.67	310.6	311.55	310.09	311.98	310.55	312.95	311.31	311.6	310.72	312.21	312.17	311.8	312	312.1	310.71	310.61	311.95	311.17	312.41	310.69	310.47	311.38	311.37	311.28	311.81	311.72	310.01	311.26	311.96	310.92	310.42
303.65	304.34	303.24	303.42	302.6	304.05	302.71	302.73	303.54	304.42	302.7	301.92	302.68	303.38	303.76	304.28	304.08	303.89	303.93	303.76	304.19	305.28	303.49	303.15	305.3	302.96	304.77	303.48	303.22	303.48	302.45	305.09	304.56	302.88	303.51	303.81	303.5	304.31	304.93	303.61	302.95	303.19	305.5	303.04	302.33	301.81	304.67	304.72	304.59	305.26
320.42	319.88	319.63	319.87	317.45	319.68	318.62	318.85	319.87	318.97	318.39	320.98	317.99	320.51	319.23	318.95	319.07	319.09	320.65	319.58	319.69	318.66	318.83	319.97	321.19	319.75	320.4	318.64	318.73	320.03	320.91	320.79	320.31	319.4	321.35	319.59	318.61	318.95	319.57	318.03	318.66	318.38	319.18	317.68	319.21	318.35	319.7	318.79	319.17	317.66
316.84	317.93	317.44	317.6	316.49	317.69	317.76	315.53	318.14	319.91	319.81	317.97	316.16	316.37	316.33	318.58	317.27	317.51	316.41	317.16	317.62	316.9	317.97	317.64	316.06	316.67	316.57	317.39	317.96	317.26	317.33	318.26	317.29	317.02	316.83	317.15	316.93	316.17	315.68	318.58	316.89	316.66	317.97	316.32	318.85	318.13	316.83	316.72	316.76	316.64
325.65	325.73	325.94	326.05	323.88	323.82	327.15	325.87	324.47	325.25	325.17	326.22	326.21	326.82	325.67	323.27	326.23	324.57	324.69	327.28	326.02	326.24	325.97	324.38	326.59	325.71	323.52	323.8	325.14	324.95	325.79	326.31	324.36	325.59	326.01	325.68	324.32	324.57	324.13	325.98	324.88	324.37	325.77	324.84	326.64	325.09	324.43	324.62	323.64	326.16
309.55	310.81	308.25	308.53	308.6	309.59	308.96	310.16	308.54	309.86	310.37	308.45	309.09	308.82	306.94	308	309.8	310.94	308.12	307.78	308.47	307.56	308.8	308.1	308.03	308.08	309.04	308.92	308.84	311.07	306.72	309.31	308.44	309.13	308.94	309.58	308.33	308.74	309.25	309.07	308.26	308.4	308.67	307.84	312.22	307.38	310.42	307.14	306.86	307.59
299.35	300.65	300.47	300.74	300.04	299.94	299	300.35	298.52	300.33	300.89	299.83	299.19	299.6	299.99	299.45	299.76	298.06	301.09	301.08	299.34	299.57	300.06	298.79	297.46	298.6	302.39	302.03	300.36	299.94	300.03	301.41	300.76	300.07	299.56	300.38	299.72	300.03	301.91	299.58	300.73	298.97	300.9	299.86	300.35	302.2	300.07	299.82	301.31	301.23
298.95	299.39	299.4	300.71	300.05	299.42	299.55	299.83	299.6	299.71	301.52	299.58	298.9	302	298.36	300.57	301.33	300.49	300.72	298.76	300.23	298.69	298.75	301	299.12	301.56	299.31	298.6	299.06	299	299.48	298.83	299.39	299.84	299.33	300.16	298.76	300.47	300.07	299.2	299.99	299.42	298.92	301.2	300.05	298.85	299.59	301.16	300.5	299.5
298.57	300.44	299.04	300.43	299.35	299.29	298.67	298.69	299.55	300.68	300.54	300.82	299.99	300.29	299.45	300.32	298.26	301.34	299.09	299.68	300.09	300.24	299.99	299.77	300.93	299.07	300.43	300.15	300.48	300.3	298.04	300.98	298.21	300.85	299.58	299.53	300.02	300.76	300.7	297.45	299.96	299.29	301.44	299.83	298.83	300.71	299.72	300.09	299.53	300.03
326.91	326.3	327.37	326.1	326.75	326.86	325.75	325.38	328.16	328.31	328.9	327	326.96	327.2	326.59	326.19	325.35	326.78	326.28	327.13	328.24	326.19	327	327.53	328.13	325.52	327.26	326.1	327.95	327.89	327.48	328	327.9	326.71	325.57	325.87	328.15	326.82	326.43	325.96	327.4	327.72	327.72	326.44	326.76	326.62	327.32	327.03	327.77	326.98
303.07	301.43	302.15	302.81	302.33	301.03	301.76	300.03	301.59	301.46	302.52	299.21	301.64	299.58	302.82	299.92	299.6	300.73	300.46	302.21	300.64	301.87	300.38	300.81	301.07	300.81	301.04	301.84	300.24	300.06	301.46	301.65	301.6	301.16	300.66	300.68	301.44	300.67	299.59	299.94	301.13	301.22	301.6	301.06	300.62	302.29	300.77	301.74	300.62	302.45
303.87	302.39	303.25	304.09	303.89	304.16	304.58	303.27	303.56	303.75	304.08	303.47	304.24	303.15	306.05	304.6	304.05	303.46	304.53	305.5	305.17	303.05	302.48	303.54	302.91	302.18	304.53	302.44	305.35	304.39	301.04	305.25	303.04	303.92	304.27	303.42	302.54	300.72	303.74	303.71	304.12	302.26	305.18	302.43	302.6	305.28	303.61	302.36	303.01	303.26
313.65	312.68	311.98	313.96	312.78	310.88	312.31	312.04	313.4	313.91	313.99	314.51	311.12	313.23	313.05	312.26	313.03	311.54	312.65	313.6	312.42	313.48	313.01	312.37	314.22	312.63	314.05	313.31	313.51	312.53	312.63	312.2	312.63	314.23	311.64	313.24	313.04	311.2	312.6	313.8	314	313.56	310.61	312.78	311.1	313.03	311.81	314.03	311.29	312.62
315.85	317.94	316.62	319.05	315.86	317.26	319.21	317.87	317.78	317.77	318.92	316.73	317.37	317.04	316.45	317.01	316.65	317.48	317.13	318.2	318.62	317.05	315.66	315.84	315.59	317.11	316.65	317.34	316.46	318.17	317.31	318.22	317.26	318.14	318.83	317.07	319.85	318.25	316.75	317.6	316.69	316.83	317.07	316.43	317.77	316.46	318.11	317.73	316.99	317.03
306.13	304.55	305.4	305.99	306.92	305.92	306.38	307.76	306.3	306.59	304.36	306.29	304.9	307.41	304.52	308.04	304.75	305.52	305.33	307.28	305.7	307.03	305.11	307.31	306.98	307.09	305.89	305.01	305.56	307.25	305.93	305.48	306.4	305.66	305.85	304.73	306.14	304.89	307.44	306.4	305.59	305.04	307.71	307.38	306.05	306.95	305.94	306.95	305.99	306.03
303.86	304.51	303.45	304.33	303.92	305.09	304.23	304.01	303.5	304.29	305.86	304.62	305.67	304.12	303.63	304.7	305.02	305.75	304.41	305.78	304.8	303.35	305.08	303.56	303.35	302.61	304.61	305.51	304.13	303.47	304.16	306.84	303.85	305.08	304.08	304.25	304.79	304.2	304.74	303.21	305.24	301.96	305.16	304.53	304.35	303.42	304.34	303.87	305.2	303.08
312.81	311.18	310.24	313.09	311.44	313.31	311.96	310.92	311.1	312.44	311.03	312.32	312.04	313.04	312.72	311.21	310.89	311.37	313.24	309.09	313.28	311.87	310.09	311.01	311.96	312.27	312.68	312.08	311.86	312.5	312.83	311.55	311.69	312.04	311.45	310.8	312.59	309.69	310.21	310.38	313.2	310.61	308.89	313.21	310.93	311.07	311.67	312.18	311.1	313.16
314.5	314.82	314.99	315.03	316	313.66	314.7	315.03	316.21	316.04	313.55	316.31	316.34	315.56	314.99	316.25	313.02	315.94	315.25	314.7	314.98	315.27	316.55	316.1	314.92	316.56	314.07	316.24	313.46	315.41	315.19	315.44	315.76	315.87	314.82	315.05	315.56	316.01	313.65	314.5	313.78	314.64	315.53	314.13	315.84	314.72	316.14	316.68	314.83	314.81
307.73	306.49	305.02	305.59	305.53	306.04	305.18	305.2	306.8	303.96	304.27	306.08	306.71	306.47	305.79	305.1	306.67	306.28	305.26	305.87	303.94	306.21	306.37	306.25	306.63	305.1	306.51	305.47	304.64	305.67	305.74	305.97	305.38	306.15	304.17	305.15	304.76	304.26	304.63	305.36	305.11	305.07	305.42	305.81	304.95	304.19	304.38	307.68	308.27	306.04
317.57	317.88	316.94	316.08	318.09	316.66	316.76	317.79	317.79	317.16	318.06	318.19	319.03	318.02	314.52	316.94	316.33	317.64	317.52	318.15	315.64	318.12	318.47	315.85	316.09	317.64	316.75	317.58	317.7	316.95	316.62	318.36	318.31	317.97	316.95	319.52	316.81	317.5	317.69	318.34	316.3	317.83	316.11	317.85	317.25	319.13	316.09	315.46	318.38	316.62
301.6	303.06	302.54	302.87	302.4	303.15	303.87	301.32	301.26	301.7	302.54	301.21	302.73	302.78	303.27	302.48	302.34	302.23	304.05	302.59	301.62	302.54	301.47	302.36	301.64	301.96	300.59	304.28	302.65	301.63	300.05	302.95	302.3	301.38	300.74	301.65	302.93	302.34	302.69	303.95	303.55	299.79	301.45	301.35	303.66	302.74	302.91	302.83	303.15	300.31
301.81	302.52	300.42	300.44	302.06	301.33	299.22	301.32	301.41	301.49	300.67	301.62	301.35	300.41	303.25	302.09	301.45	300.28	300.93	302.25	299.77	300.42	302.84	300.12	301.01	301.01	300.7	300.57	300.53	300.97	301.68	301.04	300.35	301.76	298.85	300.98	300.78	300.9	301.15	300.29	301.05	302.28	302.02	299.1	299.75	300.41	299.3	298.84	300.59	301.19
298.09	297.18	296.39	298.75	296.31	296.95	296.07	297.02	295.63	297.97	296.45	296.47	296.28	297.26	297.5	296.26	295.43	296.81	296.13	297.03	296.68	297.71	297.18	296.88	295.46	295.44	296.09	298.94	296.48	295.75	297.67	295.99	297.05	296.55	294.92	296.12	296.57	297.5	297.12	295.24	299.93	296.2	297.89	296.82	296.34	296.15	297.31	295.77	296.37	296.66
324.87	325.83	325.53	325.02	325.51	327.89	324.84	326.07	324.21	325.98	323.6	325.04	325.85	327.47	325.65	327.88	325.27	325.13	324.58	324.16	326.86	325.13	326.84	323.45	323.38	325.85	326.14	325.96	325.08	324.8	324.08	326.82	325.28	324.55	326.43	324.79	325.26	326.35	324.82	325.08	324.89	327.28	323.5	325.77	326.46	325.98	326.04	327.37	326.05	325.69
304.97	307.49	307.86	307.45	306.58	307.31	307.01	306.05	307.92	308.77	307.81	306.85	307.85	308.95	306.29	307.58	305.23	306.38	308.69	306.85	306.84	307.75	306.53	306.14	308.32	307.24	305.18	307.72	307.35	309.04	307.58	306.03	307	309.6	307.67	307.52	306.93	308.08	307.51	306.51	306.73	307.24	307.71	307.14	308.74	307.97	305.93	307.88	307.52	306.3
326.81	326.18	323.68	325.91	325.3	326.07	325.44	326.65	326.8	324.51	325.22	323.62	324.76	325.54	326.01	324.54	325.89	324.97	324.56	326.16	324.76	323.95	325.76	325.53	326.82	327.01	323.29	323.64	326.96	325.46	325.07	324.49	326.11	325.41	326.27	324.25	324.45	324.59	325.81	324.77	324.34	325.16	324.67	326.77	326.61	325.58	326.5	325.56	325.34	324.54
301.53	302.31	301.47	301.01	303.15	302.19	302.19	300.25	302.78	302.88	304.11	302.64	302.65	301.89	300.77	301.67	302.78	302.9	301.62	302.88	302.05	303.17	301.64	301.88	303.58	303.18	302.76	303.11	303.06	301.67	303.41	303.39	303.62	301.57	302.85	301.66	303.03	302.5	302.15	300.9	300.69	302.75	303.09	303.13	301.38	301.87	302.18	302.33	302.74	302.25
303.28	302.54	302.3	303.38	302.83	303.19	302.23	301.18	302.23	301.33	302.77	302.67	303.49	303.91	302.59	300.85	302.61	302.12	306.07	302.49	303.36	302.43	301.64	300.87	303.58	301.83	301	302.99	302.5	302.12	303.02	302.54	301.11	302.95	302.07	301.92	302.11	302.56	300.37	301.98	303.4	302.41	301.19	303	305.88	302.81	302.91	302.64	302.12	302.23
315.47	313.5	315.31	316.36	314.78	314.73	314.3	314.75	314.43	315.26	315.4	314.91	316.01	313.81	313.98	316.48	314.06	314.94	314.79	314.51	315.33	314	314.94	315.67	315.4	316.13	315.26	313.23	313.96	315.68	314.92	316.62	316.34	316.76	314.51	314.51	315.58	315.07	315.55	316	314.45	316.9	315.04	312.88	316.43	315	314.16	316.74	313.67	314.67
305.13	302.14	303.21	303.95	302.82	302.84	303.4	302.58	303.86	305.11	305.42	303.1	302.47	303.89	303.84	303.77	303.62	303.62	303.61	303.95	304.9	305.19	304.13	304.73	302.64	305.52	304.2	305.31	303.19	303.01	302.59	302.86	304.25	303.96	302.72	303.91	305.82	304.49	303.8	303.32	302.34	303.83	304.44	303.97	303.28	304.39	303.05	303.3	303.36	303.81
297.4	300.32	300.26	301.09	300.88	301.64	301.38	300.65	299.78	298.31	299.61	297.8	299.89	299.31	299.43	300.78	298.82	298.6	299.19	299.16	299.81	299.43	300.58	301.24	302.59	298.7	300.47	299.38	298.46	300	299.48	300.24	300.39	300.02	298.47	299.04	301.81	300.42	300.43	299.14	300.8	300.46	299.41	299.85	299.53	301.39	299.73	298.78	300.74	299.1
305.92	303.15	302.88	303.72	301.92	302.96	304.28	302.37	303.37	304.37	303.27	303.72	304.43	304.98	305.06	304.21	304.21	301.94	302.99	305.43	305.64	303.22	305.17	304.5	303.54	303.98	305.46	305.85	303.31	304.53	302.96	306.04	306.03	304.55	302.22	303.91	302.55	303.98	303.96	303.11	303.32	306.25	303.79	304.6	305.5	303.27	302.96	305.16	304.49	304.63
318.3	318.96	316.69	317.91	318.96	318.53	318.03	316.85	319.12	317.55	316.93	317.05	318.5	319.95	317.69	317.42	316.31	318.11	318	321.01	316.2	317.37	318.54	319.05	317.13	317.25	316.74	316.58	316.33	316.74	319.08	317.76	317.06	317.25	317.65	317.84	317.71	318.19	318.46	318.13	317.2	317.07	316.63	317.24	316.86	317.17	317.13	318.21	317.41	315.23
329.44	327.1	329.06	327.21	329.5	329.29	328.93	327.82	329.43	332.52	329.79	329.11	328.17	328.05	330.12	327.29	330.67	329.29	328.12	328.98	330.19	327.55	327.93	328.59	329.12	328.65	330.43	331.25	327.29	329.65	328.11	329.91	327.92	328.09	329.15	329.3	328.88	328.24	328.67	326.91	330.57	329.09	329.68	329.24	327.42	328.07	328.6	327.8	329.24	327.9
324.73	323.96	323.84	325.75	326.16	327.17	325.91	323.84	322.59	323.88	324.59	325.52	323.26	327.35	324.66	326.12	323.47	323.94	324.56	325.27	325.38	323.35	324.01	324.37	324.32	322.29	324.92	325.37	324.52	324.44	324.68	324.91	324.26	326.19	323.92	323.43	322.86	324.14	324.5	325.14	325.5	325.55	325.02	324.48	324.02	326.26	325.27	325.52	324.9	323.26
303.52	304.04	304.45	303.34	305.52	306.35	303.22	303.27	304.63	303.55	304.25	305.48	303.21	305.95	306.02	303.81	303.66	304.57	305.18	304.12	303.73	303.09	304.01	304.96	306.61	303.37	304.42	304.54	303.82	303.74	305.47	305.23	305.47	304.25	305.42	305.53	304.66	303.91	305.12	304.3	303.57	303.77	304.82	303.38	304.8	302.28	304.36	304.63	303.9	306.44
314.37	314.94	313.11	313.52	313.47	310.95	314.27	313.15	313.3	312.16	312.19	313.08	313.87	312.48	314.57	314.17	313.58	312.93	312.96	314.58	312.94	313.52	313.23	312.84	315.14	313.97	314.32	314.37	311.62	314.19	314.4	314.52	313.1	313.81	313.64	314.19	314.99	313.52	316.71	312.9	313.43	312.91	313.93	312.98	314.58	314.14	314.04	313.44	313.3	313.03
305.32	306.68	307.84	308.25	305.24	307.06	307.37	306.16	306.25	305.73	307.03	307.97	305.92	305.91	305.93	305.72	304.69	305.23	305.69	306.93	306.09	306.03	306.87	307.73	306.16	305.26	306.95	307.83	304.8	306.52	307.33	308.11	306.11	306.54	305.23	306.49	305.49	304.94	307.58	306.27	306.74	306.26	308.34	305.67	306.84	307.27	304.63	305.47	305.35	304.03
325.6	326.23	325.45	326.04	325.88	326.04	325.5	326.23	326.91	325.46	324.5	324.35	324.6	326.74	324.99	326.22	324.11	326.08	324.63	325.12	324	325.49	322.58	325.45	325.6	326.75	325.26	323.7	324.01	324.43	324.87	326.26	324.26	324.56	325.45	324.88	325.54	325.81	326.97	326.16	324.69	325.37	325.39	325.21	324.3	326.25	325.37	324.61	325.05	325.14
306.17	307.55	306.86	308.43	305.98	306.93	307.07	305.5	306.62	307.6	307.78	308.84	308.83	307.19	308.33	307.71	308.63	308.36	307.33	306.97	306.54	307.03	307.69	308.87	309.33	310.13	304.45	306.08	306.46	307.38	307.99	307.96	308.43	307.98	307.46	306.2	306.9	306.18	307.22	306.35	305.95	307.77	307.98	307.58	307.06	306.34	308.33	309.36	307.39	307.1
316.71	316.89	318.66	315.56	317.17	317.03	317.17	317.3	317.1	318.11	317.27	316.57	317.72	319.3	316.16	316.27	317.23	317.66	317.03	317.38	319.57	316.44	319.5	319.72	317.34	315.87	317.14	317.51	317.27	318.36	318.69	316.82	317.88	315.98	317.61	317.57	317.01	317.24	317.66	320	316.61	318.76	317.45	317.59	316.9	317.5	317.64	317.33	316.59	319.75
309.59	308.14	308.64	310.08	310.56	309.88	308.73	309.69	310.19	309.77	310.3	309.57	310.67	310.7	309.65	309.45	308.73	308.75	310.89	310.75	311.84	311.8	310.23	308.94	310.41	309.43	311.2	308.76	309.23	309.71	310.98	308.93	309.08	310.8	310.71	308.15	306.38	309.55	310.01	307.59	312.12	311.02	310.82	310.94	309.67	308.6	309.07	309.46	310.22	310.96
300.51	300.12	298.91	299.56	299.95	299.74	300.49	300.39	297.7	299.51	297.24	298.42	299.73	298.72	300.22	297.53	301.99	300	299.71	300.32	301.35	300.51	300.01	299.7	300.55	300.48	300.33	300.29	300.79	300.51	301.85	297.6	300.31	301.03	300.72	300.99	301.32	301.96	300.2	299.31	299.7	300.91	298.08	300.75	298.7	301.62	300.26	300.11	301.59	300.44
309.53	308.08	308.56	307.38	308.62	307.83	309.15	310.38	310.9	309.74	309.14	310.19	308.22	309.13	309.39	307.16	311.13	307.83	307.28	308.41	309.02	308.36	308.24	308.84	308.59	308.17	308.5	310.67	308.91	307.6	307.07	310.29	307.6	307.9	308.82	307.95	306.86	307.79	309.74	308.6	307.35	308.46	310.45	309.85	308.68	308.93	308.71	309.91	310.63	308.07
300.54	300.15	299.61	298.11	300.76	299.34	300.61	300.42	298.53	301.33	299.53	301.92	298.43	301.55	298.66	299.64	301.29	299.12	300.01	300.57	298.33	300.07	300.96	301.17	301.1	301.65	300.37	301.28	300	300.31	300.88	301.82	299.05	300.39	300.3	299.43	300.68	300.66	303.41	297.26	300.27	300.04	298.53	301.01	299.86	299.63	300.42	301.71	300.1	300.02
305.11	305.41	304.7	304.13	303.56	304.81	306.33	304.82	306.56	304.92	306.8	305.07	306.87	303.87	304.2	305.1	306.45	304.48	305.58	304.66	306.06	305.96	305.56	305.29	305.94	304.47	304.07	305.89	305.62	304.65	303.78	305.11	306.18	304.04	304.6	306.36	304.95	305.61	307.76	304.66	304.88	305.38	306.07	307.13	303.49	305.01	305.08	304.34	303.68	304.9
305.63	304	303.19	302.86	302.38	304.65	304.08	303.31	301.94	304.93	304.25	302.98	304.35	303.41	303.8	304.45	302.9	304.03	305.68	302.38	303.44	304.15	303.92	305.18	304.79	302.8	303.27	302.62	304.62	303.73	302.98	303.41	303.99	303.92	302.79	301.91	304.18	304.31	302.72	303.56	302.69	302.44	304.75	303.05	302.92	302.78	303.45	302.9	302.34	301.99
305.75	306.27	305.84	304.95	305.76	305.5	305.01	306.49	305.46	305.46	304.32	303.9	304.16	304.19	303.52	304.21	305.82	305.71	302.83	306.39	304.84	304.16	303.92	305.03	303.73	305.09	305.14	304.42	305.08	305.29	303.99	304.14	301.67	303.52	305.07	304.61	305.02	304.73	303.44	304.76	305.55	305.24	304.34	304.91	304.87	304.84	305.31	303.82	306.14	305.35
306.61	306.21	305.69	306.37	303.97	306.16	307.04	306.98	306.34	306.61	306.87	304.27	305.9	306.11	306.73	306	307.17	304.88	306.35	306.07	307.52	307.11	307.51	304.65	307.45	307.24	305.33	305.7	304.9	306.04	305.44	305.98	306.04	304.06	306.3	306.13	305.77	305.35	305.48	305.64	305.23	306.77	306.07	305.49	303.79	305.34	305.89	305.84	306.1	307.07
315.68	313.35	316.31	317.45	316.79	316.2	317.21	315.41	316.29	314.58	315.21	315.21	315.68	315.49	315.14	316.5	315.78	315.07	316.74	317.08	315.77	315.09	315.65	314.28	317.86	317.82	317.19	316.12	316.26	316.12	317.02	315.47	317.46	314.98	318.1	317.41	315.09	317.45	316.05	315.49	315.79	314.73	314.84	316.22	315.81	315.4	315.79	315.57	317.47	317.03
295.41	294.71	296.08	293.96	294.74	296.13	296.23	295.42	294.45	293.47	295.73	296.74	294.74	294.64	295.09	296.41	295.06	294.02	295.28	296.6	294.42	293.99	295.1	294.56	296.09	296.05	294.64	295.42	293.31	295.66	294.23	294.66	295.6	296.11	294.99	294.56	295.55	295.22	296.3	296.04	293.88	295.69	294	295.8	293.63	295.15	295.6	292.32	293.93	295.19
324.75	323.22	322.74	325.78	326.56	324.11	324.59	324.06	323.86	322.49	324.8	325.87	326.27	324.72	324.83	324.41	324.25	325.03	326.72	323.76	325.57	325.9	325.21	324.93	323.49	325.45	325.46	324.85	325.2	325.33	324.34	325.22	324.52	325.67	324.54	325.13	324.18	323.81	324.21	324.59	322.93	325.27	325.69	325.8	324.61	324.88	324.44	324.64	323.93	325.79
302.22	303.02	303.01	299.99	301.8	301.59	301.82	303.22	301.39	301.7	302.84	302.35	303.93	301.4	300.38	302.4	301.63	302.33	302.07	302.24	300.72	303.65	301.36	302.89	302.88	301.94	301.79	303.61	303.38	302.57	303.15	303.94	300.44	302.44	302.64	302.78	301.87	303.28	303.39	301.5	301.35	302.41	303.49	302.1	303.36	304.16	301.97	304.44	303.27	301.3
306.84	306.28	307.18	305.12	306.02	307.19	306.65	307.1	307.41	307.16	306.88	306.19	307.94	304.13	306.3	306.52	306.1	306.81	306.09	307.44	306.77	305.34	307.17	304.56	304.26	307.52	307.29	304.93	306.69	306.75	307.21	305.94	306.15	305.85	306.09	307.25	306.72	307.23	306.52	307.66	306.83	306.85	306.81	306.95	306.57	307.49	305.45	306.84	306.42	308.21
308.86	311.57	309.47	310.34	309.8	310.09	309.69	311.35	310.6	311.02	310.5	309.28	311.46	311.66	311.02	310.38	310.14	310.82	310.56	309.07	309.6	311.13	312.22	311.16	310.38	310.23	310.26	311.49	311.79	312.46	312.19	312.94	311.39	311.88	312.13	310.6	312.01	309.57	310.66	309.74	311.3	311.12	309.57	309.68	309.68	310.58	311.56	310.6	311.92	309.42
301.59	303.45	302.69	304.46	301.73	303.36	304.27	303.26	301.74	304.24	302.67	303.56	302.28	302.81	303.99	304.09	304.69	304.19	303.52	302.54	300.65	303.94	304.33	301.84	304.21	305.08	301.94	302.11	301.25	303.93	302.55	304.78	302.84	302.71	303.02	303.15	301.87	302.94	303.5	302.63	302.91	304.54	301.73	303.87	303.14	303.33	303.84	302.13	303.47	302.42
313.77	312.64	312.62	312.41	310.22	313.34	310.65	310.38	312.12	312.87	310.74	311.13	313.73	312.64	311.89	311.76	313.19	313.85	312.12	313.18	311.45	312.87	313.78	312	312.94	313.05	312.23	313.52	311.44	312.63	312.06	311.51	313.04	313.78	312.13	314.3	312.38	312.59	313.2	312.04	314.85	311.47	311.1	312.4	312.98	313.03	312.21	312.6	314.12	312.55
305.52	303.72	305.51	305.88	303.71	305.35	303.53	304.69	305.28	305.41	305.48	302.73	307.6	304.31	305.39	304.78	303.06	305.32	305.21	305.44	304.85	302.89	306.73	305.3	305.05	304.43	304.81	305.34	303.58	305.72	304.35	304.15	305.47	304.37	306.03	304.16	303.97	302.67	304.75	305.66	304.76	305.1	304.62	304.39	304.26	304.53	304.24	303.79	304.36	304.84
305.37	306.5	306.94	306.61	305.03	304.87	304.79	306.92	306.85	305.2	303.93	304.93	307.11	305.52	306.89	306.32	307.37	304.98	307.34	305.98	308.03	305.92	306.65	307.76	306.18	306.8	305.71	306.48	307.01	305.49	306.12	306.95	305.7	305.41	305.19	306.58	307.21	306.37	305.77	305.9	307.17	303.53	306.16	306.85	306.11	304.81	305.33	307.02	306.49	306.39
307.07	307.59	305.86	306.01	306.5	303.95	306.09	305.6	304.65	306.95	306.45	305.04	305.4	305.33	303.82	305.62	307.45	307.3	305.56	304.96	305.73	304.99	303.74	306.54	305.93	305.41	308.3	306.41	306.25	306.12	307.38	305.98	305.86	305.48	307.8	306.92	304.63	305.57	306.31	305.11	305.44	308.35	306.63	308.12	307.74	306.2	307.1	304.63	305	307.59
306.24	306.77	307.9	307.19	305.15	306.95	306.25	306.73	306.84	305.65	306	306.69	306.93	307.45	304.69	306.5	304.79	303.95	305.48	306.11	306.63	306.16	305.92	304.68	307.19	306.82	307.33	305.96	306.26	305.52	305.88	305.66	307.66	305.76	306.2	306.68	304.97	306.1	306.82	306.34	306.69	306.83	307.95	306.51	307.2	306.2	307.94	306.06	307.3	307.73
324.92	326.36	323.65	326.46	324.65	324.99	324.88	326.91	326.25	325.96	325.87	325.06	325.55	325.72	324.9	325.29	326.61	325.03	327.1	326.84	326.54	324.67	326.17	326.2	325.94	327.01	326.13	324.6	324.73	326.5	325.29	325.52	325.64	325.7	325.16	327.03	325.89	323.69	325.26	325.28	324.85	326.25	323.88	324.95	325.42	324.45	325.29	325.03	325.48	326.87
318.43	317.09	319.02	318.29	318.63	316.54	316.85	317.53	316.03	317.3	316.03	316.51	318.29	316.62	315.65	318.17	315.94	316.57	316.21	317.38	317.95	317.3	315.41	317.58	318.04	316.42	317.57	317.1	318.89	316.14	317.69	316.64	317.97	317.59	316.67	316.66	318.34	317.71	317.56	317.03	316.82	317.6	317.56	315.34	316.26	317.78	318.07	316.96	317.93	316.85
313.89	310.83	309.92	311.06	313.33	312.75	312.79	312.82	311.93	311.88	310.24	312.35	312.57	312.47	312.32	311.06	311.34	309.95	313.1	313.08	311.58	312.34	313.28	312.18	312.29	313.41	312.71	312.82	312.86	312.09	311.3	312.72	311.55	312.83	313.73	312.18	311.37	312.27	313.29	312.23	313.26	312.64	311.65	313.5	311.48	313.61	311.76	311.08	311.83	313
301.15	301.79	299.6	301.17	300.15	300.56	299.45	300.37	300.21	302.46	300.74	299.18	300.15	300.93	302.48	300.5	300.37	302.61	301.37	300.82	299.43	298.95	299.79	299.34	300.18	300.78	302.11	301.23	299.9	299.23	299.4	301.22	300.04	301.44	302.16	301.04	300.03	300.85	300.17	299.91	300.38	300.44	301.02	300.41	299.99	299.82	303.09	301.49	302.92	298.29
304.54	305.3	303.51	306.15	304.78	304.87	306.05	304.39	304.63	305.41	303.12	305.39	305.27	304.71	304.08	305.31	306.14	304.47	304.42	305.27	304.28	303.64	304.33	304.03	305.86	303.27	302.72	305.07	305.32	304.24	305.38	305.4	302.08	307	305.35	304.92	304.87	305.99	303.51	306.15	305.46	304.41	305.54	303.27	303.89	303.52	303.8	303.77	303.78	304.08
306.62	306.97	304.51	305.02	306.45	304.6	305.08	305.2	305.6	306.47	304.79	305.75	303.81	303.46	305.92	305.56	306.75	306.32	305.67	305.89	305.48	304.96	306.15	305.76	307.16	308.31	306.17	304.98	304.8	305.29	305.64	304.83	307.78	304.31	305.85	305.83	306.68	306.19	303.77	306.32	304.3	304.88	305.69	305.3	306.11	307.22	306.3	306.2	306.2	306.03
302.24	303.28	303.18	303.36	304.74	304.63	303.83	304.5	306.14	305.44	302.37	305.23	305.03	303.96	304.89	304.01	303.32	306.15	303.43	303.64	304.31	306.65	304.99	303.47	304.83	305.21	304.96	305.5	303.69	304.45	305.91	304.3	304.07	306.81	304.31	304.08	303.95	304.51	304.41	305.78	304.68	305.03	303.91	304.63	303.54	306.21	303.54	303.54	305.87	303.84
316	318.69	318.18	317.21	318.39	317.98	316.75	317.93	317.55	318.17	318.02	317.96	318.14	320.39	319.33	320.59	319.99	319.42	318.94	319.8	317.21	318.89	320.26	321.7	318.93	317.81	318.7	318.46	319.08	318.38	320.26	317.71	318.38	318.28	317.8	320.06	318.44	317.38	319.24	317.79	320.2	317.78	317.31	319.53	319.35	320.21	318.76	317.48	321.37	319.62
311.33	310.78	310.78	310.82	310.74	309.87	309.33	309.21	310.66	311.19	312.52	309.2	309.38	310.9	310.53	311.95	311.53	309.22	309.54	310.81	309.63	309.97	311.7	310.36	311.44	310.71	312.4	309.88	310.95	310.73	311.14	310.83	310.96	310.48	310.56	311.79	310.01	310.37	311.11	311.03	309.54	310.66	311.68	312.3	310.54	309.91	308.87	310.02	311.61	310.12
318.46	319.19	318.38	318.25	319.16	318.8	318.12	317.95	317.91	319.55	318.35	316.51	317.88	317.26	319.58	316.22	317.17	318.76	318.06	317.83	319.81	319.22	318.51	319.43	317.03	316.2	317.16	317.6	317.93	316.83	317.94	317.92	317.55	318.22	318.11	318.64	319.06	318.76	318.05	318.28	317.55	319.31	318.02	318.01	316.99	318.23	318.47	318.24	318.47	317.6
328.84	327.84	328.75	327.92	328.03	326.39	329.36	329.04	328.71	330	327.97	328.4	328.35	329.16	328.47	328.48	328.55	327.44	329.43	329.72	328.17	329.09	329.16	328.64	327.73	329.18	328.1	327.77	328.67	327.61	330.08	328.68	327.43	327.46	328.63	329.14	329.8	328.14	329.38	327.09	327.44	328.7	329.21	328.5	329.45	330.12	330.63	329.33	327.76	327.62
308.43	308.87	309.31	309.91	308.02	308.33	308.15	310.52	308	310.9	309.17	307.7	309.57	309.38	311.27	310.52	311.01	308.61	309.48	308.25	308.63	307.38	309.13	308.29	309.69	307.94	309.22	309.67	308.86	310.78	307.81	309.46	310.56	309.26	309.47	308.12	308.58	309.37	308.26	310.56	309.83	309.61	309.54	308.26	307.66	307.85	309.26	307.04	309.57	307.57
304.02	305.98	303.54	303.53	302.35	303.47	304.24	305.07	305.68	304.05	304.43	305.31	305.52	305.16	304.99	304.76	304.46	304.53	302.79	305.76	303.96	304.86	305.15	305.68	305.06	304.76	304.92	304.67	304.56	304.32	304.41	304.32	303.64	304.2	302.82	302.98	303.45	306.11	305.67	303.13	304.37	303.65	304.29	304.42	305.42	303.33	304.7	305.43	304.33	303.29
317.93	316.71	314.32	316.58	315.32	317.63	316.05	316.75	316.55	315.55	317.33	317.21	316.3	315.63	316.79	318.96	317.29	316.97	316.46	315.74	315.55	317.54	315.12	317.38	317.14	317.25	317.53	317.48	318.53	316.56	317.46	315.46	317.92	315.24	316.1	317.23	317.2	314.6	318.26	316.02	315.77	316.6	316.8	314.37	317.04	316.01	315.71	317.7	317.22	318.15
295.9	296.33	295.88	298.43	297.91	295.86	296.72	296.78	297.24	296.96	296.99	296.78	295.8	296.96	297.45	296.12	297.72	295.43	296.29	294.93	296.77	298.06	296.29	295.8	297.83	296.2	296.71	295.1	296.13	295.85	298.43	300.18	298.16	297.57	297.13	296.59	296.87	297.33	297.77	296.43	297.42	295.81	295.88	295.6	296.41	295.87	298.17	297.61	296.55	297.13
312.91	313.59	314.92	314.55	313.62	312.55	312.3	313.3	313.26	314.35	311.97	311.67	313.29	315.63	312.97	314.3	312.33	313.93	314.84	313.03	312.11	314.04	311.68	312.66	311.98	314.76	312.18	312.91	312.98	313.24	311.98	314.34	312.85	313.98	314	313.29	311.04	312.25	313.6	311.74	313.01	314.79	314.81	314.6	310.93	311.29	313.54	314.26	312.57	311.76
312.45	311.47	312.66	312.4	311.52	312.68	312.18	310.12	311.72	311.5	311.3	311.39	311.45	311	310.39	311.73	313.51	310.23	313.44	312.39	311.08	312.25	312.5	310.82	312.61	310.89	311.24	312.62	311.48	312.43	310.46	310.99	312.07	314.68	310.79	309.83	313.14	313.19	312.44	312.02	313.2	311.19	313.08	311.12	313.31	311.68	310.74	309.17	310.77	311.64
302.49	302.56	304.33	302.26	302.33	304.15	304.64	303.75	302.67	301.65	302.69	302.58	302.72	302.41	303.46	302.07	302.34	304.22	304.18	303.38	304.18	303.82	305.39	303.15	304.43	302.84	305.1	304.44	302.92	303.08	303.21	304.59	302.31	302.7	304.09	302.37	303.07	301.51	303.06	303.39	304.48	305.33	303.86	304.32	302.76	302.93	306.27	302.46	301.98	302.56
299.77	299.7	300.16	297.87	298.71	301.47	299.58	300.01	298.3	301.6	301.2	300.37	298.49	300.61	300.43	297.83	299.55	301.4	300.76	298.63	299.41	300.89	299.74	299.41	299.95	300.89	299.99	299.99	299.62	300.79	300.49	299.45	300.36	299.84	298.21	301.59	300.3	300.73	300.42	299.92	298.94	299.32	300.96	299.57	299.78	298.64	300.33	301.24	300.11	299.65
302.94	301.68	303.73	301.82	304.62	301.26	305.54	302.63	304.47	302.63	302.97	302.64	302.78	303.79	304.71	302.12	303.25	302.36	304.37	302.07	302.02	302.75	304.7	303.25	303.6	301.99	303.11	302.7	300.88	302.36	302.83	303.4	305.28	302.38	303.02	303.23	302.51	302.45	303	302.8	303.98	301.94	303.83	302.6	305.11	303.25	304.17	302.73	301.11	304.02
299.8	299.42	299.68	299.31	300.68	301.3	300.64	299.66	299.59	301.12	298.45	299.32	299.77	300.12	301.01	302.09	300.55	299.51	299.24	300.21	299.59	301.56	300.81	300.26	298.69	298.85	300.56	297.87	302.25	299.39	299.1	299.33	300.54	299.93	298.21	301.24	301.22	299.17	300.25	301.14	300.56	300.8	300.12	300.89	299.36	300.33	299.28	299	298.66	300.52
294.05	295.81	294.27	295.18	295.3	294.87	293.87	293.67	293.54	294.35	295.48	295.01	293.67	295.56	296.72	293.21	295.89	295.44	296.54	295.5	296.85	296.28	294.88	297.65	295	295.53	295.12	295.18	294.8	295.16	296.68	295.62	296.79	295.2	292.8	294.02	294.29	294.58	295.6	298.18	294.27	293.42	296.37	295.05	294.88	296.49	295.02	294.79	295.4	295.05
313.02	311.38	312.59	311.55	314.2	313	312.79	313.55	311.82	312.51	314.24	312.09	312.65	312.18	314.98	311.6	311.78	311.78	311.91	312.73	312.18	313.33	313.7	312.83	312.38	311.92	313.31	311.8	313.04	310.86	314.45	314.71	311.65	314.05	312.45	314.56	313.76	312.06	311.02	312.2	311.11	313.21	312.92	311.96	311.77	312.37	312.15	311.81	312.24	313.24
329.48	327.87	328.18	327.45	326.88	326.78	328.08	327.41	329.95	328.48	327.46	328.37	328.24	326.74	328.06	328.94	325.67	327.19	329.48	327.99	326.47	328.16	327.03	327.58	329.31	326.4	327.9	327.97	326.58	328.79	327.66	327.68	326.9	327.48	328.62	327.17	327.85	328.74	327.39	327.76	325.77	330.08	326.93	327.21	327.4	328.95	328.11	328.65	327.28	327.28
302.17	303.82	305.56	304.27	304.21	304.48	305.47	305.04	304.17	304.88	306.09	303.84	305.04	303.62	304.59	305.17	307.2	304.36	305.22	305.7	303.88	303.01	304.29	305.11	305.55	304.13	304.77	304.33	304.53	303.36	303.73	304.97	304.03	305.47	303.63	303.39	302.8	304.55	306.01	304.68	305.14	305.33	305.3	303.27	302.05	304.19	304.68	305.62	304.82	303.19
295.8	296.03	295.61	297.69	296.72	297.04	296.24	296.45	297.05	296.03	297.08	297.42	297.24	297.7	297.85	298.4	295.75	298.23	297.36	297.64	297.45	296.82	296.91	295.4	295.74	296.67	296.13	297.34	297.15	296.87	297.63	297.01	297.07	295.93	296.87	296.36	297.17	294.99	297.3	295.94	297.4	296.27	297.45	295.79	297.01	295.71	297.36	297.92	297	296.57
313.4	312.43	314.08	314.34	313.24	315.26	314.63	314.12	314.5	315.35	313.91	312.71	314.18	312.11	314.71	313.81	315.52	315.08	313.75	312.8	316.62	315.69	312.81	315.68	313.1	313.58	313.93	314.1	313.63	312.7	313.41	314.83	314.13	314.3	314.51	314.19	315.41	314.48	314.24	314.55	314.52	314.65	314.04	313.1	315.25	314.68	314.64	314.21	314.11	313.89
292.74	291.85	294.32	293.78	295.72	295.04	293.2	294.67	294.24	295.03	295.66	294.3	293.5	293.75	295.27	294.65	293.21	293.53	292.66	295.66	292.49	292.08	294.16	293.41	292.84	293.22	293.67	294.88	293.37	294.51	294.13	295.17	294.58	294.8	294.28	294.85	294.19	293.93	294.76	294.26	293.29	294.9	292.71	295.4	294.22	294.81	292.75	293.38	295.42	292.75
317.71	318.08	317.9	317.19	318.66	315.79	317.74	316.27	316.24	318.97	315.26	318.69	316.05	317.97	317.47	316.6	317.05	318.58	317.32	317.01	316.32	317.63	315.32	315.96	318.04	317.27	317.48	318.25	317.27	314.24	317.1	317.25	316.99	315.2	318.17	314.39	316.82	316.56	318.23	316.85	318.23	315.12	317.38	318.61	314.91	316.43	317.06	315.4	315.63	316.87
302.21	301.54	302.81	302.31	302.93	301	302.66	303.12	300.66	302.27	303.85	301.4	301.76	303.58	301.39	303.68	302.31	301.52	302.49	301.37	301.27	303.11	302.55	302.88	302.86	301.66	301.9	302.98	303.04	301.65	304.18	303.2	300.92	304.42	301.95	303.35	301.2	303.2	302.55	300.69	301.77	303.05	300.92	302.82	303.64	303.89	300.7	302.44	302.94	301.99
300.16	301.29	301.13	301.55	302.39	300.24	300.11	299.83	300.88	301.81	301.22	301.86	302.19	300.61	301.01	300.53	300.04	301.78	301.45	300.75	301.29	300.5	300	302.64	300.21	302.98	299.99	301.42	298.46	300.57	300.89	300.79	300.68	300.83	299.47	303	301.24	301.3	302.73	302.4	302.23	302.22	301.59	301.76	300.36	301.57	302.91	301.13	301.13	299.1
304.86	304.41	306.07	305.61	304.84	304.9	305.48	307.2	306.15	308.31	306.99	305.52	305.59	305.9	303.48	306.04	305.9	304.03	304.61	306.85	306.85	305.88	305.72	305.35	307.78	305.2	306.27	306.58	306.21	306.57	306.35	305.85	304.97	305.24	306.59	304.36	307.61	305.48	306.56	305.8	306.51	305.97	307.88	305.56	304.86	306.03	306.19	307.45	305.68	306.27
305.76	305.17	304.97	305.65	304.31	306.87	305.84	303.39	304.83	305.93	305.26	303.63	304.62	305.89	305.1	305.21	307.46	304.52	304.55	304.3	305.43	303.7	305.52	305.1	304.46	304.85	305.9	304.99	305.57	305.83	304.61	305.65	305.63	305.71	305.13	306.18	305.1	305.76	305.32	304.74	305.95	305.81	303.15	306.52	303.78	303.98	304.15	305.99	303.56	306.73
294.94	294.15	291.72	294.48	295.94	293.2	293.2	293.98	295.22	293.83	294.72	295.53	293.44	293.82	293.11	295.94	295.05	296.08	296.02	295.6	292.72	292.82	293.81	294.42	293.95	293.61	293.26	294.12	294.3	295.01	295.17	294.1	294.17	294.18	296.16	292.73	295.02	292.04	292.12	295.68	294.04	294.2	294.07	295.8	293.88	293.36	295.08	295.28	294.62	293.64
303.74	305.61	305.7	304.87	304.36	306.71	305.14	304.87	306.71	305.33	304.79	307.89	303.99	304.33	304.11	305.3	304.15	305.79	303.73	304.48	305.67	306.1	305.7	305	306.05	304.2	305.8	305.33	304.89	306.02	305.24	305.29	304.54	306.25	304.4	303.77	304.31	304.92	304.52	305.7	304.55	305.03	306.51	305.25	305.09	307.22	304.94	305.82	306.19	304.58
294.86	297.75	294.11	295.13	294.36	294.51	294.89	296.5	296.06	294.98	295.53	295.81	293.43	295.73	295.57	296.99	295.42	293.08	293.18	295.34	295.25	294.19	294.82	293.49	296.05	294.13	294.95	294.79	293.24	295.37	293.45	294.61	294.61	296.19	294.09	295.79	294.5	296.35	296.45	296.28	293.21	294.43	295.94	297.11	296.32	295.44	295.92	294.46	295.23	294.65
307.73	305.66	306.95	306.24	307.22	305.29	306.67	306.35	307.24	308.53	306.41	307.31	306.8	306.38	307.39	305.73	304.42	305.47	306.4	307.25	307.22	306.01	305.1	307.01	306.25	307.53	305.93	307.13	307.11	307.37	305.23	305.92	305.63	306.51	305.79	305.64	305.85	306.11	305.93	306.5	306.12	307.55	309.04	306.55	306.53	305.2	305.76	305.69	305.45	306.56
315.27	316.09	314.03	314.39	315.63	314.38	313.49	314.73	315.03	315.45	313.3	315.68	315.4	313.63	314.17	316.15	315.45	313.58	314.31	314.34	314.68	316.8	314.66	312.81	314.94	316.1	314.62	313.7	314.76	315.74	314.25	315.11	315.66	314.8	314.67	315.25	314.06	314.93	316.01	314.44	313.7	314.91	315.76	314.24	314.41	316.06	315.31	314.67	313.75	315.38
327.34	328.53	329.23	328.36	328.92	329.32	328.96	328.79	327.24	329.46	328.29	328.26	328.29	328.51	329.25	329.53	328.8	327.38	328.36	330.36	327.65	328.86	328.75	329.76	327.95	327.59	328.2	329.08	328.15	328.05	328.85	329.75	328.39	328.38	328.93	327.42	329.3	328.9	328.49	327.87	329.93	328.34	328.76	329.01	329.85	327.58	328.88	327.39	328.16	329.13
305.08	303.74	303.45	303.43	303.76	304.03	303.38	305.51	302.57	303.42	303.57	304.3	303.64	303.98	304.82	303.08	301.95	304.72	304.26	303.82	303.37	303.9	301.95	303.7	304.5	304.21	304.04	302.29	303.26	304.01	304.41	302.93	304.78	303.83	303.75	304.24	303.36	302.7	303.2	303.95	304.52	304.08	302.36	303.25	305.05	302.98	304.09	301.66	303.49	304.45
315.89	311.71	310.34	314.02	311.86	314.09	315.2	315.49	312.67	312.54	313.18	313.95	313.61	313.9	313.86	313.25	314.56	314.29	312.7	313.22	312.42	314.32	313.16	314.2	313.16	313.03	313.27	312.63	314.25	312.79	313.41	311.23	313.02	312.48	313.57	313.22	314.21	314.08	313.45	314.61	315.21	314.63	316.38	314.86	311.76	314.04	312.58	314.31	315.48	313.51
312.19	311.29	313.06	311	311.42	313.96	312.45	309.85	311.17	311.84	312.27	313.02	311.36	310.7	310.21	310.35	311.83	310.94	311.41	309.84	312	311.88	313.05	310.72	310.92	311.54	311.99	311	311.22	312.99	312.13	312.22	312.66	309.88	311.75	309.76	310.9	312.45	310.73	311.76	311.03	311.09	311.78	311.55	310.67	312.75	312.16	311.14	313.34	312.08
296.35	296.27	296.78	297.97	295.88	296.87	296.78	296.16	296.86	296.75	296.64	296.71	297.81	297.18	296.1	294.76	297.42	296.34	297.99	298.82	295.51	295.51	296.97	297.5	296.88	296.24	293.87	297.91	297.38	295.78	296.92	297.88	296.26	296.64	295.5	297.42	297.13	297.81	298.05	297.05	295.88	296.34	296.74	296.13	297.51	297.85	295.67	297.34	295.42	295.39
310.56	311.49	311.03	308.58	310.78	309.59	310.58	310.25	308.3	309.3	308.74	311.11	310.56	309.16	309.71	308.72	310.43	310.13	310.66	308.55	309.66	309.65	308.88	309.16	309.08	308.8	310.34	310.71	311.52	310.78	308.67	310.81	309.83	310.67	311	310.9	309.65	309.37	309.53	310.26	310.15	308	309.08	307.38	309.9	311.81	309.04	308.37	310.58	310.62
304.27	302.15	304.08	302.84	303.65	305.11	304.44	303.21	302.85	302.67	303.63	304.39	302.35	305.2	302.32	303.73	303.92	302.59	304.22	304.18	303.29	303.99	303.34	303.47	303.16	303.69	304.17	304.5	303.49	304.41	302.39	303.97	304.49	304.02	304.66	303.07	303.47	306.42	302.9	301.8	302.26	302.33	303.51	301.78	303.22	304.26	303.81	301.31	303.84	304.94
301.66	302.96	301.49	301.36	303.02	302.23	302.18	302.81	302.86	302.87	303.3	301.18	302.76	303.02	302.75	301.72	302.52	302.95	302.39	300.61	304.51	303.24	300.62	305.77	303.66	300.57	303.73	302.53	304.28	303.08	302.24	300.49	302.34	301.99	301.85	302.38	302.32	300.31	301.61	303.13	301.07	302.99	302.4	302.91	302.79	303.55	301.48	300.01	302.32	301.14
306.84	307.1	306.8	305.96	304.6	305.62	308.54	306.96	306.59	307.15	304.37	304.96	304.51	306.87	305.33	305.06	307.46	305.72	306.68	305.13	306.35	307.4	306.08	306.72	306.78	305.73	305.92	307.87	306.49	307.73	306.15	307.2	306.04	306.25	307.89	306.84	306.03	306.89	307.26	306.07	305.6	307.19	306.42	306.66	308.02	306.83	306.87	307.76	307.73	306.97
308.77	309.49	309.01	307.51	306.81	309.61	308.42	309.39	309.6	308.96	310.09	310.07	308.44	309.28	309.02	307.25	308.98	308.77	308.36	310.67	307.51	308.22	309.87	309.97	309.06	308.81	309.84	310.31	309.44	309.05	309.83	308.68	308.53	308.55	309.71	308.21	309.48	310.59	309.48	308.66	310.68	309.29	308.25	308.91	309.18	307.92	307.05	308.9	309.06	309.58
294.3	293.22	294.43	294.61	293.21	296.27	294.53	292.88	292.49	293.23	294.51	292.93	294.67	294.58	292.72	293.57	294.49	293.53	293.71	296.07	296.36	294.44	293.43	293.17	292.94	295.5	292.91	294.22	293.33	294.73	294.58	293.07	294.76	292.59	294.48	293.85	295.92	295.48	294.1	293.67	294.55	294.36	294.87	293.28	294.76	295.36	292.28	294.87	293.49	295.11
324.22	325.93	323.58	325.09	325.78	325.55	323.99	325.55	323.3	323.8	325.91	324.72	324.75	325.34	323.99	325.74	324.89	325.67	323.61	323.01	325.44	324.92	324.73	326.17	322.74	324.87	324.46	325.29	325.2	326.41	324.77	325.3	325.88	324.13	325.74	324.02	324.59	324.67	323.99	324.68	324.95	325.64	324.99	324.73	325.64	325.3	326.35	322.9	324.65	324.74
302.75	303.1	303.46	302.77	302.97	302.68	303.86	304.75	301.7	302	302.62	304.07	303.17	302.59	302.5	302.93	302.77	303.71	302.82	302.63	302.3	303.93	303.37	301.88	304.26	303.58	301.9	303.69	304	303.72	303.16	302.4	300.46	303.94	303.65	303.27	302.57	303.56	304.25	303.6	301.65	304.62	303.28	305.51	303.7	303.09	302.27	301.32	303.26	304.72
314.48	313.61	314.37	313.29	313.97	314.92	312.93	313.13	314.57	315.22	313.18	313.53	314.11	312.96	314.67	314.14	313.38	313.36	313.53	312.6	314.6	312.72	313.37	315.25	313.03	314.63	314.43	313.94	312.35	313.38	314.72	315.01	312.96	312.92	314.24	312.72	313.41	314.51	314.03	313.08	313.23	314.51	314.96	314.79	315.23	313.9	312.86	313.4	313.35	315.26
309.57	310.96	310.74	311.28	309.92	311.44	309.58	312.68	310.73	309.27	311.21	311.75	311.45	311.13	311.45	308.99	310.47	310.12	312.74	310.68	311	311.43	309.06	310.67	310.75	310.26	311.59	310.66	310.56	310.36	311	310.32	311.12	308.89	308.97	309.43	309.78	311.2	310.94	309.48	309.75	312.37	310.51	310.71	311.02	311.15	310.27	310.89	309.96	309.38
309.3	309.62	308.31	309.11	308.53	308.83	309.49	309.69	309.47	308.52	309.96	307.35	308.42	308.77	307.95	308.73	309.83	310.73	308.28	309.24	309.81	308.47	309.23	308.31	307.58	310.09	305.79	308.95	308.49	308.07	308.86	308.61	309.37	307.14	308.32	310.65	308.54	309.48	309.4	309.72	309.59	307.88	311.22	309.37	309.66	308.08	308.64	307.26	308.4	308.42
301.73	305.07	303.48	302.81	301.75	301.66	303.06	301.76	303.15	303.1	301.18	302.71	303.54	301.07	303.81	300.08	303.5	303.2	303.07	302.75	303.73	300.88	303.59	301.81	303.56	302.52	302.57	303.8	301.86	302.95	303.83	302.26	302.03	303.12	304.1	301.65	303.32	301.54	302.02	302.49	303.88	300.42	302.98	301.66	302.44	304.55	302.28	302.02	303.75	303.08
326.65	325.05	324.79	327.82	327.74	326.8	327.36	326.2	328.84	327.57	326.65	327.19	328.1	326.18	327.09	325.79	325.33	325.77	325.26	324.79	325.7	325.49	327.45	327.51	326.16	327.71	327.86	324.92	326.99	326.24	327.71	327.71	326.52	327.69	325.61	326.47	327.78	326.96	328.67	327.21	327.45	327.06	326.47	327.09	329.79	325.24	326.87	326.94	327.94	329.21
303.52	305.22	303.19	302.94	303.45	302.39	301.71	303.75	304.05	304.83	303.16	301	301.69	304.09	301.52	304.56	306.25	303.12	302.72	303.1	302.01	303.42	304.51	303.91	302.6	303.31	304.05	303.75	302.17	302.63	302.45	304.82	304.25	304.22	303.76	302.93	302.2	304.11	303.6	305.44	303.04	302.7	302.86	304.72	303.85	304.46	304.08	302.48	303.68	304.29
317.28	317.31	316.08	314.3	314.56	315.96	315.56	316.01	317.66	316.16	314.74	315.71	314.88	315.53	317.39	317.73	316.47	315.96	316.39	316.09	314.57	314.41	317.27	316.85	316.6	314.65	315.71	317.6	316.08	316.25	315.17	316.42	315.57	315.98	315.26	315.37	316.61	316.28	316	315.86	317.53	316.27	315.38	315.07	315.58	317.32	315.76	317.19	315.21	316.5
315.46	318.26	316.43	316.11	316.48	316.52	317.45	316.03	317.14	316.81	317.33	316.88	317.08	318.08	316.09	314.37	315.25	317.17	314.65	317.19	314.84	317.22	317.97	316.13	318.13	315.92	316.64	316.74	317.03	317.49	317.06	317.06	315.93	316.74	317.03	315.83	315.28	315.83	316.42	316.95	316.1	316.66	316.56	317.88	317.8	316.89	316.6	315.8	315.37	314.91
313.45	314.68	316.45	315.53	315.45	314.3	316.85	316.13	315.69	315.7	315.58	317.09	316.33	315.55	315.54	315.14	315.33	314.11	316.71	316.04	316.37	315.79	316.89	315.93	314.36	316.3	314.89	316.93	316.87	316.2	316.78	315.46	315.42	316.72	315.76	316.08	316.02	317.11	315.55	315.65	316.76	317.22	316.9	314.66	314.35	316.83	317.6	314.44	316.3	316.66
315.19	314.24	314.21	312.88	313.99	314.16	314.78	316.67	314.13	315.95	316.96	312.83	314.34	313.89	314.5	314.9	314.3	315.13	315.4	315.47	314.54	316.02	316.68	315.86	315.02	313.95	313.18	314.07	313.55	313.72	313.93	312.92	316.12	316.99	315.36	315.83	314.98	314.25	315.55	314.92	314.27	314.15	313.55	312.9	314.58	314.55	314.35	314.55	316.84	316.22
314.95	313.38	314.46	316.8	316.04	315.69	314.54	314.5	315.99	313.65	313.5	313.97	314.68	314.87	314.54	315.04	314.72	314.52	315.13	316.22	315.51	315.38	313.58	314.25	315.8	313.59	314.65	313.48	315.34	315.58	314.8	315.1	316.56	314.98	315.17	315.15	316.16	315.06	316.97	315.32	315.39	315.95	315.33	313.84	314.55	314.69	315.54	316.29	314.85	314.94
314.87	314.69	314.78	313.06	314.77	314.82	314.84	316.1	315.36	315.39	313.63	315.39	315.82	314.95	314.26	315.06	313.65	316.16	315.47	312.82	315.71	316.05	314.34	314.72	313.73	314.48	314.99	315.43	314.71	315.83	313.73	315.24	315.5	313.3	316.35	313.26	315.24	315.57	315.48	314.78	314.37	315.4	315.96	316.06	315.44	315.45	314.77	313.19	315.19	314.74
303.03	303	305.11	302.58	302.1	303.87	304.8	304.94	302.63	303.51	303.89	304.68	303.83	303.15	304.79	305.16	302.95	304.14	305.24	302.92	302.37	303.03	303.95	303.99	304.95	302.88	303.7	304.84	303.42	302.63	303.44	305.39	303.08	304.17	303.85	303.44	303.44	303.59	303.64	304.39	302.28	305.12	303.37	305	303.68	304.74	301.87	303.06	304.56	304.69
318.22	319.44	317.8	317.59	319.06	318.06	316.57	319.17	318.83	317.4	320.01	318.88	319.54	317.85	317.41	316.99	317.87	317.71	319.55	318.13	318.48	318.89	315.85	319.7	318.54	318.02	317.33	318.02	316.52	318.5	318.6	318.74	316.62	318.72	318.14	319.71	317.57	319.79	317.25	317.74	318.88	318.64	318.31	316.81	318.82	317.95	318.22	318.35	320.02	317.39
328.84	327.3	326.75	326.76	327.28	326.89	326.51	328.56	327.21	328.06	326.08	327.22	326.82	326.86	328.04	325.14	326.62	327.05	325.99	326.3	326.94	327.45	327.61	326.81	326.71	325.91	328.9	326.18	328.16	326.86	327.52	326.71	325.04	326.5	327	327.92	328.76	326.21	326.9	326.87	326.83	326.27	327.56	325.71	327.07	327.58	327.27	327.79	328.75	327.18
294.82	295.77	296.55	295.12	296.46	294.63	294.45	294.04	295.1	293.43	295.02	294.24	294.19	294.29	295.23	295.14	296.26	294.33	294.91	293.84	294.52	293.1	295.65	295.76	293.85	295.54	295.92	294.53	295.21	295.73	296.09	295.53	295.78	296.29	295.55	293.84	294	293.74	295.37	296.92	294.14	295.06	295.26	294.87	295.42	294.35	293.87	294.68	293.97	295.79
316.8	317.17	316.69	315.65	314.15	316.25	315.84	318.75	316.99	316.73	318.23	317.43	314.67	318.33	314.68	316.61	315.3	316.6	316.09	314.42	315.29	317	317.31	316.61	315.85	317.62	318.88	317.91	316.97	315.81	316.36	316.92	317.63	315.97	316.45	316.71	316.05	317.03	316.93	317.36	317.7	314.75	318.15	315.8	315.94	315.95	316.31	317.68	318.22	315.82
311.37	311.77	310.55	310.97	311.09	311.08	310.76	311.8	311.05	309.86	311.14	310.87	310.6	311.37	311.96	311.69	313.04	312.17	310.65	310.44	309.65	311.98	309.52	310.41	310.69	312.86	312.72	312.75	312.19	311.52	311.87	311.68	310.63	312.06	311.13	313.87	310.33	311.58	311.94	311.19	311.54	310.76	310.07	310.44	311.7	312.72	312.41	311.52	313.12	310.32
316.41	314.67	313.69	314.62	316.42	314.32	315.85	316	314.32	314.16	313.91	315.03	314.09	315.79	315.95	315.51	314.08	315	314.78	314.98	313.66	314.82	315.49	316.94	316.13	315.63	315	315.96	313.68	314.31	315.6	315.33	314.21	315.01	316.46	315.4	314.19	315.21	314.68	314.78	314.61	313.59	316.56	314.37	315.24	313.77	315.29	314.57	313.49	316.23
326.33	328.55	326.79	329.07	329.44	329.18	327.83	327.64	328.25	326.98	326.67	328.12	327.11	328.19	327.57	327.39	327.43	328.27	327.32	326.38	327.48	327.81	327.71	329.04	327.78	328.14	324.94	329.59	327.43	328.07	328.23	327.36	326.82	325.86	327.33	327.53	327.83	327.76	328.37	325.85	327.68	327.49	327.75	328.01	328.27	328.7	327.29	328.17	325.08	325.75
316.84	315.63	315.61	316.9	314.55	315.19	317.61	314.96	316.91	316.78	314.82	312.9	316.1	316.18	315.23	318.34	316.85	314.19	317.16	316.31	316.55	315.71	314.15	316.56	315.96	316.34	316.66	316.03	315.57	314.34	316.3	316.86	317.05	315.42	315.71	316.14	315.16	316.34	314.83	317	315.57	316.28	315.73	316.84	316.02	314.84	315	314.31	317.52	315.99
304.52	304.63	303.17	304.59	304.45	303.59	303.64	303.28	303.49	304	304.52	303.75	303.95	302.84	304.88	301.38	301.43	303.59	302.72	303.8	302.81	301.99	305.68	304.6	304.13	302.18	303.74	303.5	303.94	303.89	304.37	305.4	302.68	304.24	304.14	302.75	302.12	302.18	305.04	303.3	302.96	303.9	303.28	304.17	301.96	304.33	303.51	303.95	302.27	301.43
302.02	301.25	303.64	304.83	304.35	300.32	302.37	302.54	302.9	304.83	300.99	303.34	300.94	301.33	302.57	301.59	303.2	303.49	302.07	300.72	303.9	302.88	301.95	302.58	302.79	301.08	304.15	301.82	301.99	302.41	303.15	300.91	301.39	300.68	303.25	303.16	302.53	301.58	303.55	302.46	302.66	301.66	302.74	301.26	303.52	302.25	301.62	302.16	302.11	301.41
310.51	311.04	309.63	310.87	309.07	311.11	310.55	308.96	311.55	310.11	310.88	311.56	309.67	311.17	307.59	310.8	310.74	310.3	310.08	311.4	309.93	309.95	311.82	308.52	311.09	309.26	311.44	310.09	309.53	312.13	310.2	309.37	310.43	310.07	310.74	310.31	310.78	310.46	311.36	311.26	310.08	310.51	310.77	309.31	310.69	309.91	308.71	308.99	310.62	311.87
303.49	306.06	305.6	304.74	304.42	305.08	305.71	304.11	304.7	305.02	305.81	305.52	306.23	306.39	305.78	306.41	304.87	306.97	306.47	304.81	305.62	305.43	303.73	306.08	304.06	306.61	304.06	304.09	305.44	305.49	304.18	303.78	306.66	304.12	305.54	305.77	307.07	306.75	305.66	305.45	304.44	304.95	305.55	305.11	305.08	304.19	303.26	304.63	305.6	305.69
313.81	313.56	309.87	313.12	314.18	313.85	314.64	312.79	314.75	313.17	313.82	310.4	312.77	313.52	311.92	313.31	312.09	313.9	313.31	313.16	311.67	312.89	312.95	314.22	312.64	310.93	310.75	313.76	313.77	311.55	314.88	313.21	312.68	312.88	312.21	312.43	313.54	313.26	313.78	313.73	313.71	312.96	313.16	313.9	314.41	311.41	311.56	313.69	314.18	313.67
312.97	313.26	311.76	311.54	312.02	310.42	310.43	309.58	313.09	311.84	312.13	310.79	310.41	310.76	313.67	309.42	313.11	310.52	311.66	311.2	311.12	312.74	310.58	310.63	313.06	309.96	309.36	312.34	310.8	311.65	311.66	310.01	311.25	313.25	311.83	311.05	312.04	312.73	311.32	311.68	310.69	311.5	311	310.42	312.56	312.24	311.42	312.52	312.33	311.91
301.47	303.9	302.47	303.66	304.06	304.41	302.1	303.14	302.64	302.7	303.55	302.4	303.99	301.73	303.03	302.77	302.34	301.96	303.39	304.58	303.11	301.74	304.15	304.04	303	305.65	302.52	302.64	302.89	302.68	303.14	304.23	302.77	304.37	302.09	303.77	302.5	300.28	305.47	302.78	303.97	302.72	301.57	303.4	304.06	304.63	301.53	304.39	303.68	304.3
301.26	302.41	300.44	301.35	299.51	301.8	299.76	301.11	298.78	300.12	300.18	301.37	300.39	301.43	299.57	301.19	301.36	299.33	301.86	300.84	301.75	301.39	298.87	301.12	300.3	298.48	300.23	301.87	300.47	300.18	299.59	302.35	302.74	299.64	299.64	302.47	301.12	301.13	301.03	299.87	299.81	300.18	300.63	302.26	300.89	299.96	301.49	301.45	301.65	302.47
305.15	306.69	307.04	305.85	304.75	305.65	303.4	307.08	306.35	307.19	305.85	305.5	306.6	304.28	303.71	305.96	306.35	306.39	304.2	306.99	304.34	305.27	305.46	305.01	306.5	305.27	305.54	304.49	305.34	306.39	305.92	305.23	305.63	306.16	305.46	306.17	304.95	305.34	305.73	304.19	306.12	305.26	304.6	305.96	304.73	307.83	307.15	305.69	305.67	305.66
293.11	294.12	292.29	295.25	294.05	294.36	294.81	295.48	292.08	293.51	293.33	293.09	293.49	293.02	292.63	294.87	293.29	294.93	294.59	294.37	294.94	293.49	294.72	292.04	294.12	292.41	292.52	295.04	293.84	294.82	292.73	294.2	294.18	291.59	293.85	294.36	293.97	294.19	294.64	294.96	294.53	295.55	295.26	292.7	295.09	294.39	293.99	294.45	293.33	293.4
302.18	300.92	300.07	298.71	300.84	301.47	299.61	299.57	300.87	301.99	300.49	299.9	298.17	301.81	301	301.19	299.31	301.61	302.61	299.99	302.32	301.27	301.67	298.47	301.61	300.2	301.65	301.96	301.85	301.98	299.96	300.6	300.13	301.72	300.6	300.86	300.42	301.51	301.12	302.02	300.61	300.77	301.87	301.14	300.36	300.28	300.8	301.89	301.87	301.77
298.06	297.24	297.66	298.18	296.28	296.86	297.05	296.67	298.34	296.04	297.32	296.72	296.57	295.39	296.56	297.71	296.35	296.38	297.45	297.5	296.72	295.61	296.82	297.63	295.88	296.61	296.72	296.08	296.62	295.01	296.27	296.81	299.67	296.23	295.6	296.78	298.84	296.77	298.12	297.56	296.67	295.07	296.08	296.74	296.32	297.12	294.95	294.68	295.98	297.14
316.01	314.88	317.09	315.96	314.57	316.92	315.63	314.66	315.38	313.92	314.03	316.33	315.07	315.54	316.55	314.79	313.92	316.01	317.23	314.31	315.04	314.85	314.62	315.45	315.34	315.82	315.53	315.82	315.79	316.8	314.66	315.32	314.49	317.18	316.56	315.26	314.83	315.92	314.51	316.48	314.39	317.01	315.01	316.87	315.51	314.93	313.92	315.3	315.2	315
329.2	326.95	329.56	326.96	328.78	330.02	327.56	327.67	328.03	327.37	328.51	327.46	327.75	328.06	326.67	330.01	327.02	328.18	326.65	327.89	327.11	328.57	328.42	328.77	328.78	329.68	329.08	326.34	327.12	328.36	328.89	326.38	328.65	327.89	328.3	329.2	327.61	328.06	327.45	326.59	328.43	328.49	327.03	327.55	328.82	328.45	328.11	327.4	328.34	328.22
317.3	318.09	315.5	316.07	316.6	318.23	317.18	316.52	318.47	318.49	316.23	316.01	316.45	318.24	318.15	317.22	318.98	317.26	318.23	318.66	317.64	316.13	317.86	316.74	318.03	317.78	318.03	316.52	318	318.39	315.61	315.36	317.35	317.01	318.32	315.93	316.66	316.95	317.81	317.76	316.68	318.84	317.27	317.33	316.07	318.66	316.53	317.04	317.71	317.2
301.09	300.12	301.93	300.77	300.09	301.36	300.97	300.81	300.51	301.07	302.46	303.52	301.22	301.4	302.34	301.68	301.03	300.15	302.36	301.42	301.62	300.24	300.72	301.64	300	301.7	300.13	302.57	302.09	300.69	298.93	300.9	301.93	300	303.09	303.26	300.46	299.96	301.84	299.61	302.68	300.09	301.23	300.86	302.06	303.24	301.19	301.94	300.87	302.11
301.25	302.33	302.29	303.66	303.61	303.92	304.37	304.01	304.72	301.54	303.02	302.81	304.44	303.01	304.69	302.88	303.32	304.06	303.09	303.87	302.63	302.51	304.32	304.32	303.41	304.61	305.64	302.21	302.5	303.73	304.33	301.89	304.62	302.22	305.95	304.44	304.69	304.1	302.69	303.77	303.97	303.03	303.29	302.48	303.26	303.62	303.25	303.83	302.75	304.72
312.87	312.62	313.06	314.51	316	313.31	315.54	312.44	313.73	315.54	314.17	313.91	313.45	313.77	314.39	314.76	315.19	312.85	314.23	312.56	314.63	313.79	314.02	314.26	314.18	313.34	313.27	314.52	314.12	312.12	314.23	312.62	314.98	312.73	315.35	315.74	314.59	314.52	313.8	313.65	314.91	312.97	313.09	312.88	314.3	312.51	312.48	314.84	317.07	315.44
306.43	305.21	304.98	307.73	305.33	306.74	307.04	305.54	306.01	308.6	305.38	306.2	305.1	307.12	307.46	304.81	307.59	304.9	306.59	305.96	306.39	306.12	306.83	306.01	305.95	305.67	308.13	306.92	306.25	306.33	305.17	305.91	306.82	305.86	306.9	306.68	305.22	307.24	304.69	305.93	306.19	305.17	306.27	305.4	307.44	306.1	305.44	305.87	305.67	308.05
300.97	297.71	300.65	299.95	301.79	299.71	299.93	299.65	300.07	298.62	299.89	300.51	299.07	299.76	300.84	298.31	300.36	299.98	300.83	300.47	300.14	297.72	299.57	299.12	298.55	298.19	299.87	300.98	299.95	296.67	299.01	298.31	298.52	301.41	297.6	299.17	299.53	301.78	300.42	301.01	299.74	299.38	299.48	299.45	300.04	300.72	300.88	301.84	299.8	299.71
304.13	302.21	301.56	303.19	301.9	305.12	304.18	301.81	303.68	303.81	301.31	302.25	302.22	303.14	303.77	302.98	301.86	304	304.51	304.37	302.79	302.86	303.65	304.76	303.52	304	302.85	303.14	303.12	302.53	304.14	302.84	302.19	302.52	303.22	304.44	301.85	303.12	305.44	302.85	304.65	303.58	304.72	304.06	303.25	303.22	303.85	302.78	303.95	306.17
308.65	307.02	304.84	306.14	307.59	307.49	309.2	306.92	305.69	307.02	309.02	307.92	306.6	307.55	306.99	307.46	308.36	307.94	306.79	306.8	309.38	308.24	307.45	307.27	305.43	307.44	307.33	308.88	304.55	307.85	305.73	307.11	307.41	308.03	307.61	306.38	306.98	307.86	305.95	306.53	307.75	307.12	307.43	305.94	306.84	306.56	307.27	307.05	307.06	306.92
312.49	314.17	313.86	312.77	316.06	314.37	315.58	312.31	314.93	313.36	314.32	313.27	313.54	314.54	313.83	314.46	313.85	312.55	314.44	311.96	312.99	311.64	314.66	313.67	312.43	312.98	313.3	313.62	313.21	313.98	314.62	314.14	315.66	313.58	312.83	313.6	313.44	313.81	315.43	314.32	314.03	313.96	312.76	313.87	313.18	313.11	314.95	313.55	315.6	315.55
314.2	313.11	315.64	314.99	314.28	312.46	315.28	313.1	316.18	314.57	315.24	314.97	314.17	314.72	313.52	313.11	312.39	312.63	312.28	314.9	313.84	312.85	315.19	314.54	313.55	314.41	315.91	315.13	315.59	313.27	314.11	312.49	313.41	312.62	313.49	313.6	315.36	311.68	313.77	313.77	315.42	313.62	313.92	315.3	314.23	313.79	313.15	313.47	314.37	313.17
312.44	311.71	311.59	310.48	310.91	313.89	311.11	310.89	312.47	311.04	313.36	311.63	310.72	313.05	313.06	312.4	313.56	313.3	313.71	312.47	312.91	311.98	311.2	314.04	311.86	313.01	313.78	313.52	311.22	311.97	312.64	310.62	310.56	313.24	312.96	312.75	312.81	313.25	311.93	312.27	311.72	313.38	312.83	313.65	311.07	312.84	311.5	313.43	311.18	313.26
328.55	329.67	329.38	330.53	326.59	327.03	328.18	329.48	328.34	328.73	329.01	327.32	327.77	328.39	329.69	329.86	328.56	329.84	328.86	328.76	329.48	326.81	326.74	329	328.29	328.76	329.33	329.66	329.04	329.02	326.33	329.25	329.74	329.49	328.4	326.92	326.75	329.29	326.73	329.08	328.92	327.37	328.3	328.46	330.07	329.29	327.49	329.65	327.37	328.42
325.08	328.88	327.64	327.05	327.62	328.55	329.03	326.74	326.65	327.95	328.71	328.63	327.48	326.29	327.94	327.26	328.89	328.3	329.63	329.06	328.54	326.33	328.23	327.36	327.79	328.77	326.02	326.76	328.16	325.74	327.76	327.99	327.77	328.89	327.13	326.81	327.86	328.19	328.73	327.66	326.52	326.51	328.13	326.98	328.15	329.24	328.02	326.37	327.88	327.44
312.53	313.79	313.62	313.87	314.1	313.79	313.37	314.67	315.15	316.66	312.85	315.57	314.21	316.14	312.44	313.84	314.06	312.34	315.01	315.2	311.96	314.11	311.69	313.55	314.88	312.79	313.72	313.54	313.43	312.7	311.97	312.84	315.04	312.8	314.32	313.61	313.4	313.96	313.25	313.89	313.9	313.84	314.38	314.25	315.33	315.51	314.69	315.01	314.04	312.61
308.08	309.29	311.43	307.78	307.7	308.46	309.57	307.08	307.84	308.08	310	308.67	307.7	309.08	308.41	308.63	308.99	309.78	309.5	309.58	308.5	309.99	308.21	311.32	309.27	308.35	309.07	309.16	307	309.75	308.36	311.93	307.72	309.42	310.08	310.8	309.31	308.06	310.34	310.29	309.32	309.51	310.48	307.86	307.33	308.91	309.24	308.7	307.56	307.73
314.25	313.42	314.31	314.64	314.46	314.61	314.83	314.33	313.37	312.27	312.95	314.34	311.83	313.49	314.76	313.69	314.46	311.37	314.32	314.5	312.27	312.85	313.1	316.51	314.24	313.86	313.97	314.21	313.99	313.08	314.14	313.45	314.63	312.84	313.18	314.56	314.22	312.95	314.5	315.67	314.05	314.89	313.55	314.12	312.87	313.96	312.73	312.25	313.92	313.64
310.79	312.79	312.41	312.83	312.26	313.06	311.52	311.71	311.12	313.22	313.14	312.76	311.93	313.54	312.7	312.33	312.88	310.35	312.22	312.37	310.83	312.04	313.19	311.11	311.11	311.29	311.84	310.88	313.54	310.21	313.37	312.33	312.29	312.95	311.03	313.41	311.64	313.36	312.07	312.72	312.53	310.59	314.14	312.86	312.53	312.21	312.24	311.77	312.34	314.09
304.31	304.14	303.65	304.19	303.22	304.32	303.69	301.65	303.99	303.11	301.76	303.71	303.24	303.16	303.23	304.48	304.05	300.59	303.07	303.49	303.48	303.79	304.47	304.11	304.14	304.09	301.74	304.58	304.77	303.63	304.15	302.22	302.87	304.54	303.81	303.58	303.22	302.03	301.23	302.19	304.58	302.53	301.85	304.87	303.05	304.77	303.16	303.83	305.14	303.4
299.98	300.3	299.97	301.31	300.29	299.5	299.28	299.31	299.89	300.31	301.75	299.86	299.03	299.12	300.64	301.94	300.44	300.72	300.86	299.79	300.7	300.87	298.84	300.33	299.13	299.64	302.92	300.16	300.97	299.54	298.98	299.09	298.9	299.27	299.91	298.77	301.31	299.36	300.52	301.02	300.17	299.98	298.7	301.6	299.36	300.23	300.64	300.2	299.15	301.33
307.59	310.89	308.22	309.15	308.75	306.73	308.22	308.72	311.33	308.22	307.58	310.64	308.75	309.2	308.18	309.27	311.02	310	309.89	308.59	308.67	307.5	307.63	309.24	309.25	308.2	308.94	308.03	308.04	308.32	307.1	309.34	309.79	308.28	307.22	307.79	308.39	309.22	309.04	308.69	307.89	308.59	308.03	307.73	308.71	309.9	309.82	308.87	310.49	309.36
309.93	311.99	311.76	309.48	311.77	311.41	309.02	309.25	309.02	309.1	310.55	310.94	311.08	311.26	310.17	310.84	310.5	311.59	310.18	309.98	310.61	309.06	308.96	309.47	310.74	310.79	310.42	310.11	311.61	312.39	310.77	311.6	309.78	310.51	310.98	311.92	310.58	309.3	311.12	309.85	309.72	310.87	310.48	309.1	309.39	311.19	309.2	310.25	310.28	311.04
306.83	304.88	305.57	306.24	305.12	304.77	307.1	305.05	306.83	306.78	305.27	308.58	304.11	305.62	304.49	306.8	304.94	304.77	305.78	304.75	305.26	305.55	304.66	304.46	304.17	305.27	305.83	304.34	305.19	303.67	305.7	305.73	306.48	306.26	307.51	303.98	304.46	305.18	305.97	304.23	305.51	305.76	304.92	304.97	304.42	306.46	306.05	304.93	305.17	304.22
311.71	312.44	312.93	314.04	311.55	312.93	310.92	311.66	313.68	312.78	313.56	311.94	313.66	313.22	312.35	311.83	313.6	312.39	313.01	312.29	312.23	313.25	312.66	313.45	312.9	312.29	311.93	312.63	312.7	313.22	310.73	314.07	312.23	314.16	311.02	311.23	314.83	314.8	310.85	312.51	314.57	312.05	314.08	312.46	311.96	311.6	312.57	313	313.83	312.21
326.85	326.65	326.65	328.93	325	328.28	326.91	326.25	327.21	326.52	326.76	325.99	327.32	326.19	326.49	326.7	326.7	328.12	326.5	326.36	326.79	327.62	327.12	327.43	326.6	326.56	327.33	326.78	327.58	325.76	326.2	327.18	325.65	326.07	327.81	326.67	327.2	326.75	328.32	325.61	327.88	325.68	326.52	327.64	329.11	327.66	328.36	326.95	327.25	326.04
300.08	301.04	300.91	299.95	298.12	300.66	301.48	299.69	298.4	299.88	299.24	299.48	301.5	299.79	300.14	300.25	298.31	299.64	298.26	299.2	299.51	301.93	299.97	300.32	297.88	299.77	299.6	300.17	299.16	300.26	299.91	300.5	300.21	300.37	300.13	299.77	299.86	300.17	299.11	300.09	299.4	298.56	300.81	299.99	300.39	300.51	300.55	299.88	299.6	299.47
315.37	314.25	312.63	312.48	313.21	314.52	313.05	313.97	312.11	313.06	313.56	313.8	313.58	312.2	313.73	313.65	313.85	313.69	314.18	314.99	311.94	313.55	311.83	315.06	313.44	313.95	314.37	313.15	313.23	313.26	312.43	313	313.77	313.65	312.94	313.23	313.6	314.11	312.96	315.2	312.41	314.86	312.57	313.79	313.72	312.01	313.73	313.16	312.97	314.18
314.1	315.14	315.41	315.6	314.7	315.63	315	313.11	313.85	313.45	313.86	315.59	314.53	315.24	313.37	316.22	314.51	313	314.88	313.74	316.05	314.7	314.06	314.31	314.21	314.14	315.18	315.88	313.98	315.45	315.83	316.89	315.36	314.89	314.84	316.82	315.25	314.89	315.17	314.49	314.5	315.04	314.04	314.38	314.41	315.02	315	316.15	312.7	314.61
300.69	301.63	300.56	301.34	301.18	301.87	299.48	299.75	301.66	301.25	298.52	301.28	301.44	300.87	301.26	299.66	300.95	302.5	302.93	302.26	300.56	300.29	301.78	301.59	301.9	303.23	303.14	301.54	301.52	299.19	302.32	300.42	300.65	302.06	301.85	301.33	300.26	301.27	298.87	301.44	300.81	299.44	300.14	301.44	301.39	300.51	301.66	301.42	300.93	300.43
320.21	317.93	317.95	316.47	316.79	316.47	319.88	318.89	317.09	318.5	319.57	319.59	318	317.29	317.68	318.17	317.45	316.23	320.32	316.93	318.35	318.72	319.25	319.51	317.71	318.23	318	318.97	319.98	319.31	319.13	318.67	320.67	318.42	318.86	317.73	317.07	319.54	319.28	318.7	317.74	317.13	318.57	318.23	318.46	318.65	317.44	320.58	319.76	318.41
305.27	304.01	303.81	304.31	304.33	303.68	304.97	304.86	303.44	304.05	304.5	304.02	304.29	304.28	304.57	305.12	303.09	303.11	304.33	303.23	303.8	303.82	305.11	304.68	303.15	305.87	304.31	302.65	303.58	304.77	302.82	305.88	304.12	304.73	305.45	304.35	302.71	304.43	304.65	305.18	305.13	304.08	304.42	304.88	304.01	305.9	305.5	304.35	302.72	303.83
302.39	303.2	302.43	303.99	302.03	302.49	303.56	303.15	302.64	302.19	302.97	302.76	301.92	301.42	301.97	302.65	302.63	301.33	302.84	301.4	302.43	303.67	301.32	302.53	302.98	301.37	303.21	303.18	303.51	301.3	303.27	302.81	303.42	302.05	303.64	301.64	302.1	301.75	303.58	302.54	302.49	302.8	303.65	303.98	300.97	303.53	302.47	299.65	300.98	303.5
314.53	315.17	314.83	314.56	316.03	315.26	313.04	312.95	316.39	314.48	314.27	313.59	315.64	314.92	314.61	313.88	314.04	313.42	315.05	315.4	314.49	315.05	314.85	314.9	313.81	317.02	314.13	313.15	315.77	317.6	315.75	315.01	314.98	316.75	314.28	314	312.68	313.86	316.43	313.46	313.15	315.77	314.41	315.3	315.18	317.16	315.49	315.89	313.17	313.41
314.05	314.47	314.58	315.43	315.48	313.46	312.74	314.69	313.97	314.82	318.15	314.46	314.06	317.3	315.63	314.11	315.02	314.51	314.57	313.79	314.98	314.09	315.29	314.02	315.38	314.04	315.28	316.75	314.44	316.13	314.69	315.04	315.72	315.54	314.01	313.87	315.55	315.38	315.2	311.89	313.68	314.29	316	316.67	313.51	314.64	316.11	315.06	314.4	313.93
298.52	300.82	300.53	300.05	300.58	299.96	299.85	301.92	301.29	299.5	300.56	300.66	298.87	300.49	299.51	299.07	300.12	300.62	301.13	300.17	299.13	301.13	300.61	298.82	300.75	299.82	299.15	300.8	299.6	299.25	300.97	298.76	299.9	299.95	299.55	300.87	300.57	299.38	299.09	302.17	300.6	300.89	299.73	300.88	298.19	301.48	298.73	300.27	299.05	300.68
317.22	317.78	317.54	317.51	317.54	316.98	316.54	317.12	317.59	316.9	317.42	317.79	318.87	314.32	316.19	318.7	318.51	316.87	316.32	316.91	316.69	317.9	317.84	314.7	317.24	318.26	318.33	315.6	318.25	317.79	317.98	316.84	319.01	318.64	318.11	317.79	319.51	319.14	317.42	317.48	316.71	317.73	316.27	319.31	316.22	319.83	316.86	316.5	317.04	317.74
307.14	307.29	306.41	304.81	306.04	305.3	307.38	308.35	308.62	306.58	308.35	307.63	309.42	309.08	308.38	307.53	305.72	306.91	308.93	308.61	307.72	308.61	307.45	306.46	306.63	306.87	307.06	306.13	306.68	306.95	307.67	308.19	307.26	306.87	306.93	307.49	307.86	306.04	307.57	307.86	308.36	307.41	306.49	306.06	307.31	309.09	307.39	307.33	306.22	307.08
295.96	295.61	296.92	297.72	298.8	296.01	295.53	296.8	295.26	297.3	296.73	296.32	294.88	295.99	297.1	296.3	295.65	297.12	297.69	297.26	297.12	299.85	297.51	297.82	296.96	295.55	297.65	296.98	297.65	297.11	296.18	294.89	296.14	295.81	296.72	298.04	297.5	297.55	297.42	298.77	298.38	296.61	297.44	296.89	297.11	297.48	294.65	296.29	296.51	295.81
305.86	305.51	306.94	304.66	305.77	304.98	306.35	305.93	306.3	304.85	305.27	305.92	304.74	305.32	304.2	303.51	305.44	304.28	305.09	304.73	306.33	305.58	304.06	304.78	307.54	304.9	305.28	304.76	304.46	306.5	305.41	305.01	307.01	305.02	304.94	305.27	304.7	303.7	304.46	306.02	306.17	305	304.55	303.84	304.28	305.24	305.25	305.67	304.5	304.78
321.26	319.42	319.07	320.7	321.31	319.82	319.17	319.83	319.79	319.82	319.01	318.08	320.93	319.1	319.75	317.05	319.42	319.4	319.91	320.37	318.77	321.26	319.16	319	320.56	319.86	318.85	319.1	321.26	318.63	320.85	319.85	318.36	319.87	319.96	319.32	320.62	319.94	320.63	318.29	319.56	319.15	319.25	320.18	319.8	318.14	319.89	319.12	319.58	321.24
312.74	312.75	314.12	314.2	313.33	314.33	313.47	313.27	313.73	312.8	312.95	311.15	314.29	313.09	312.39	312.63	313.52	313.45	312.01	312.21	313.98	311.82	312.05	313.11	313.88	313.3	314.05	312.2	310.89	312.79	311.41	312.28	315.06	312.31	313.62	312.13	312.09	312.98	311.83	313.91	313.89	314.64	312.71	312.23	312.13	314.32	314.94	312.79	312.94	312.88
302.91	302.56	304.69	303.25	304.14	304.91	303.81	303.1	304.11	302.66	303.45	302.38	301.64	304.64	302.76	302.76	303.99	302.93	303.79	303.96	302.82	302.88	301.78	304.25	304.41	302.91	302.81	303.03	303.72	304.06	305.72	302.83	302.89	303.23	304.35	304.45	304.18	302.93	304.78	304.38	303.58	303.32	302.3	304.21	302.09	303.89	304.96	303.19	303.88	306.57
313.77	314.06	312.77	312.09	314.14	313.77	313.65	314.24	312.78	314.43	313.93	314.55	311.57	315.15	312.7	313.26	313.16	313.94	313.62	315.92	313.6	314.69	315.56	314.26	314.85	314.5	313.7	315.87	313.85	314.69	313.94	315.33	314.34	312.33	314.73	312.33	313.54	315.2	314.82	313.28	313.74	314.09	313.03	314.41	313.54	315.5	312.58	313.87	311.98	314.48
317.4	316.83	319.77	318.25	318.44	317.14	316.05	317.65	318.45	318.06	319.53	317.52	319.89	320.38	318.41	318.19	318.3	318.17	318.91	319.25	319.27	316.78	320.47	317.36	317.72	319.36	318.59	317.3	316.79	318.16	317.62	317.38	318.91	319.01	318.7	316.87	316.66	318.7	317.06	317.43	317.68	318.07	317.45	317.18	319.29	318.19	317.09	318.79	318.17	319.78
308.51	309.55	309.15	308.38	310.36	308.62	310.31	310.27	308.29	309.43	307.92	311.47	309.4	307.14	310.39	311.09	308.76	311.9	309.58	310.87	309.37	311.78	310.25	310.33	309.07	310.17	309.06	309.42	310.61	311.14	310.5	309.54	311.6	309.83	311.79	310.25	310.66	307.96	309.65	310.85	312.42	310.5	309.63	310.69	310.24	310.58	308.37	308.85	310.75	309.59
303.08	302.2	303.82	305.25	301.71	303	303.18	304.97	304.01	303.64	304.09	303.36	304.56	304.55	302.68	302.18	303.5	302.93	303.17	301.55	302.4	303.68	303.46	301.65	304.86	302.59	303.47	303.14	304.77	303.53	303.22	302.45	302.2	303.04	302.27	305.36	301.21	303.3	301.5	303.85	302.8	303.72	303.07	304.86	304.01	305.13	303.69	304.35	302.02	303.06
300.66	300.51	301.78	299.8	301.01	299.69	300.41	302.42	302.41	302.01	301.46	301.89	300.35	302.21	302.42	300.1	300.77	301.3	301.7	302.03	301.63	301.69	301.25	301.88	298.91	300.08	301.31	301.19	301.26	300.87	300.96	299.31	301.36	301.83	300.42	302.17	299.06	301.09	301.19	299.75	302.32	301.73	301.18	301.93	301.61	300.13	301.54	300.78	301.9	300.16
305.26	303.2	302.32	303.74	305.74	304.61	302.67	303.65	303.39	303.36	302.94	305.2	304.08	304.26	304.35	304.16	302.1	303.67	303.81	304.17	303.02	302.68	302.49	302.38	305.61	303.14	302.53	303.32	303.46	302.71	303.19	301.65	302.17	306.19	303.56	301.82	304.81	303.3	304.15	302.58	303.38	302.75	305.29	302.13	304.05	303.35	303.14	303.86	304.7	302.44
294.78	295.95	294.66	294.78	295.08	294.31	294.72	294.17	294.62	294.95	295.7	296.15	295.81	295.02	294.06	295.77	294.15	295.43	296.26	295.92	292.83	297.5	295.89	296.96	293.81	294.85	295.92	294.76	295.03	293.3	294.48	296.23	295.03	294.05	294.58	295.65	295.44	295.7	296.36	295.94	296.18	296.51	297.11	295.25	294.42	294.93	294.72	295.38	295.2	294.01
328.29	328.24	327.37	329.96	329.32	330.16	329.06	328.41	328.87	330.88	328.28	327.59	328.5	327.55	328.18	327.65	328.51	328.52	328.43	328.54	327.39	328.81	328.98	330.08	329.2	328.22	328.38	327.83	329.01	328.31	328.91	327.85	328.47	327.77	328.79	329.01	328.67	327.61	328.86	328.51	328.4	327.17	329.62	328.46	327.13	327.99	328.07	329.55	328.55	329.81
302.7	299.35	300.96	300.75	301.4	299.82	299.86	300.79	300.56	302.27	298.86	300.19	300.16	300.82	301	300.73	300.85	300	301.02	300.23	301.72	301.34	300.33	301.48	301.69	302.76	298.74	301.71	300.89	301.24	301.13	300.94	299.57	301.8	299.12	300.34	301.25	301.87	301.23	302.52	300.77	301.65	299.94	301.66	301.71	300.4	300.62	301.09	300.84	302.93
303.93	302.38	303.73	301.94	302.94	304.67	302.82	302.35	302.79	303.66	302.11	304.17	303.02	303.92	303.68	305.11	303.64	303.28	303.36	303.42	304.89	303.27	302.47	303.15	301.72	303.79	302.17	303.14	304.07	303.64	304.34	305.52	303.53	303.46	303.35	303.82	301.49	303.32	300.34	304.1	303.48	303.31	302.77	304.14	303.12	302.86	304.08	305.15	301.46	302.55
301.82	303.59	301.87	302.01	300.56	302.34	302.39	303.34	303.51	302.53	302.37	302.06	302.29	302.99	303.78	301.6	301.29	303.6	301.88	304.85	302.03	302.51	303.36	303	301.85	303.06	302.84	303.23	303.98	302.09	302.38	301.1	302.49	301.5	302.76	303.32	301.04	302.91	302.12	301.31	302.13	302.29	302.24	302.6	302.37	302.54	303.07	303.1	303.05	302.79
328	328.97	327.08	326.52	325.82	326.46	328.7	326.56	325.18	326.47	326.99	326.57	327.35	327.38	329.02	327.5	326.21	326.05	326.18	326.69	328.18	325.42	325.44	328.04	326.38	326.73	327.72	325.73	326.3	327.68	326.55	326.3	325.03	328.19	326.08	327.88	327.01	327.18	327.17	327.43	326.79	326.79	326.52	327.02	326.59	326.37	325.94	325.98	326.88	326.49
319.21	318.72	320.12	317.01	318.9	316.86	321.06	319.63	316.8	318.39	320.6	319.98	318.56	319.09	318.39	318.76	318.4	319.34	317.53	317.5	319.19	318.4	317.64	317.53	318.16	317.34	317.54	317.97	319.4	319.98	317.19	319.03	318.46	318.58	319.63	317.91	318.11	319.09	318.26	318.28	316.22	317.9	318.9	319.57	317.22	319.64	317.98	315.35	319.53	321.26
314.37	312.67	314.01	312.95	312.73	314	311.11	313.01	312.72	314.55	313.97	314.35	311.94	312.61	311.42	312.89	312.03	311.49	312.6	312.62	312.51	312.67	312.26	313.9	312.87	313.45	316.4	314.44	312.6	313.45	311.29	312.08	314.18	313.09	314.05	315.55	313.01	313.49	312.9	313.39	313.88	315.07	313.36	313.35	312.48	314.34	312.96	313.66	313.47	313.51
308.57	309.31	311.94	310.63	308.9	309.38	308.8	307.98	309.43	309.35	310.91	308.4	310.24	310.11	310.65	310.04	306.94	310.5	309.55	309.72	309.5	308.1	309.41	311.68	311.41	308.51	310.46	311.98	311.34	310.12	311.1	308.92	309.85	310.94	308.7	309.84	308.72	310.29	307.15	308.95	309.96	310.15	309.51	309.23	309.17	309.95	309.21	309.46	309.32	310.22
313.76	315.64	314.93	315.15	317.82	316.26	316.51	315.73	312.62	316.23	314.99	313.2	313.54	314.05	313.9	314.09	315.34	311.98	315.57	315.39	312.92	315.37	314.5	314.7	313.74	315.82	314.83	313.95	315.72	314.88	314.63	314.49	315.86	314.52	315.65	317.37	313.93	315.94	315.34	315.04	316.75	314.39	313.58	314.79	315.72	313.69	315.56	315.83	313.89	315.58
326.73	327.51	327.21	326.46	328.2	326.5	327.66	325.34	327.86	328.09	327.28	327.01	328.03	327.25	325.53	326.22	328.05	326.85	327.11	326.13	326.89	327.08	326.99	326.96	329.26	326.45	326.86	327.65	326.08	326.38	326.98	326.9	327.05	326.2	328.09	327.7	327.09	327.08	327.18	328.47	326.47	326.66	327.12	327.23	326.59	325.44	327.51	326.99	327.27	326.84
314.52	314.93	314.02	315.37	313.28	315.47	313.89	314.75	314.11	315.1	312.35	313.82	311.43	315	314.02	312.76	314.51	314.04	316.36	313.85	313.73	315.29	313.77	313.8	313.87	314.9	315.16	312.57	314.02	312.96	315.3	312.94	314.54	314.85	314.19	315.29	315.17	314.8	312.84	313.27	312.87	313.53	314.6	312.38	312.29	313.3	313.38	315.22	314.28	312.65
303.04	304.21	303.41	303.32	305.58	303.97	303.18	303.59	302.77	304.14	303.9	303.96	304.35	304.81	303.91	303.04	305.85	303.27	302.69	303.47	302.06	301.98	303	304.31	302.85	301.94	302.15	302.65	303.16	303.31	305.34	302.74	304.13	303.61	303.4	303.26	301.38	304.47	301.64	303.41	303.99	301.36	302.38	303.67	302.93	302.77	304.92	303.59	303.73	303.98
308.79	308.82	307.53	309.72	310.52	309.39	307.92	308.91	308.35	308.97	309.07	308.89	308.82	308.79	308.87	309.59	310.42	308.3	308.1	308.15	309.34	308.41	310.04	309.81	309.92	307.16	309.42	308.41	309.79	310.46	308.46	308.3	309.73	307.78	309.11	307.49	307.18	309.54	309.92	308.07	310.44	309.27	307.64	311.86	308.91	306.51	309.53	311.84	307.3	307.8
317.94	317.4	317.89	317.6	319.59	319.12	317.51	318.33	316.46	317.41	317.13	316.19	318.29	318.25	318	316.29	318.58	317.78	318.05	316.24	318.21	318.81	319.05	317.68	317.32	318.1	319.85	319.03	319.64	317.67	316.48	318.75	319.19	318.56	317.83	318.21	319.84	319.11	318.14	317.63	317.86	320.59	318.99	317.48	317.57	317.56	320.12	319.37	317.74	319.57
305.57	305.34	303.72	303.95	303.24	305.38	305.28	306.99	303.86	304.54	306.12	304.68	305.17	303.99	304.37	304.24	304.13	306.51	304.85	304.17	306.76	305.74	305.75	304.63	306.2	305.98	306.58	306.18	304.77	305.3	304.96	304.63	304.83	306.61	305.27	305.61	304.09	304.07	306.27	307.32	303.98	304.66	306.07	305.49	305.8	305.92	304.84	305.36	306.4	305.19
301.13	301.8	300.58	299.38	300.79	302.33	299.43	301.98	302.63	301.77	301.75	301.29	300.33	300.37	300.06	302.58	301.16	300.07	299.36	301.11	302.3	301.72	301.37	302.29	300.68	299.87	299.67	298.35	300.27	300.2	301.18	298.97	301.53	302.4	301.89	302.3	300.31	300.23	302.09	300.87	300.45	300.29	300.35	301.81	301.76	302.29	299.57	300.18	299.75	300.81
315.41	314.75	315.25	316.17	314.63	315.99	316.37	316.55	314.69	318.31	315.53	317.38	315.23	315.83	316.29	316.62	316.03	315.92	316.5	316.4	314.15	316.35	316.24	316.29	316.39	318.22	317.18	314.98	316.51	316.38	316.42	315.37	315.27	315.73	313.89	314.16	313.84	315.71	314.94	317.73	316.3	316.22	312.89	316.57	315.7	315.1	314.93	315.1	315.25	313.46
311.74	312.36	313.32	313.36	313.74	315.36	312.32	311.97	314.64	312.83	312.29	311.7	312.7	313.68	312.63	311.98	312.68	313.09	311.51	312.03	312.36	311.5	312.18	311.96	312.63	312.55	312.13	313.96	311.87	311.14	313.26	310.06	312.26	311.7	312.81	310.99	312.84	313.38	312.52	312.31	313.73	312.84	313.93	312.93	312.09	312.59	312.24	311.9	312.42	313.36
315.86	316.52	316.42	315.77	314.76	315.75	315.36	316.17	317	315.15	315.9	314.57	315.57	314.92	317.86	315.8	315.76	316.96	314.39	315.9	315.61	314.01	315.2	316.4	315.48	314.26	315.67	316.1	316.81	314.26	315.81	316.13	315.28	315.75	314.26	315.8	314.93	314.36	316.32	315.2	315.63	315.45	315.68	316.07	316.34	316.28	316.7	316.88	315.53	316.49
313.61	315.84	316.06	314.81	315.62	316.38	313.73	315.38	314.82	314.53	315.27	313.22	313.64	315.86	314.43	316.43	315.64	316.16	313.01	314.18	314.55	315.01	315.76	315.84	315.63	315.09	316.09	315.78	315.62	313.94	315.07	316.14	313.5	314.91	315.44	316.21	315.91	314.44	313.98	315.62	315.37	314.8	315.59	314.75	314.09	316.88	313.8	315.91	313.08	314.19
324.22	323.88	324.61	324.19	322.68	324.54	324.6	324.7	323.66	325.3	324.39	325.26	324.34	322.89	324.05	323.34	322.72	324.68	324.5	324.06	323.61	325.87	325.03	324.93	324.04	324.05	323.75	324.56	325.28	325.48	325.71	324.24	324.99	325.54	325.04	324.55	324.73	325.95	325.13	325.69	325.34	324.54	324.02	322.81	324.36	324.82	325.61	326.04	326.89	326.08
302.62	302.58	301.61	305.49	302.15	302.7	304.27	302.36	300.36	303.3	304.49	301.13	302.51	302.76	301.29	303.1	302.4	302.04	304.54	303.11	304.51	302.83	302.22	302.29	301.8	301.51	302.45	302.26	302.88	303.62	303.67	303.06	302.34	302.92	303.4	302.37	303.46	302.3	303.6	302.9	302.37	302.78	303.15	301.84	304.2	304.23	301.97	304.27	303.38	303.8
311.93	311.37	313.37	311.79	313.07	312.26	311.47	313.09	313.99	313.96	313.48	311.7	313.52	314.02	311.51	311.84	312.54	311.96	312.13	311.78	313.66	313.34	312.52	312.66	313.44	312.34	311.86	311.48	311.05	310.93	312.76	311.85	311.3	312.19	312.03	313.32	310.75	311.17	311.44	311.42	310.76	313.47	310.65	312.7	312.22	313.2	312.36	311.64	311.97	312.14
302.82	302.68	303.6	304.07	304.53	304.15	305.01	304.13	303.86	302.26	303.7	303.35	303.14	302.35	303.85	301.65	303.1	302.41	304.39	303.84	302.66	303.89	303.88	302.41	303.49	302.6	301.64	302.77	301.63	304.96	302.69	302.34	304.15	302.84	303.6	303.1	302.52	303.3	304.09	302.43	301.35	301.58	303.38	304.16	303.71	303.54	304.28	302.96	305.25	303.98
312.55	314.05	312.37	314.37	312.67	312.66	313.46	310.58	312.46	314.05	314.09	313.34	315.23	315	313.42	311.91	312.26	313.12	313.14	313.66	311.78	313.91	312.78	313.79	311.57	313.88	311.31	314.12	312.55	313.14	311.58	311.66	312.9	311.98	312.68	313.57	312.56	315.24	312.69	313.01	313.33	314.31	313.04	311.41	313.54	313.6	313.73	314.43	315.42	314.12
306.24	304.46	305.12	304.82	306.12	306.31	305.08	306.56	304.93	305.85	305.18	306.74	305.93	304.64	306.24	305.82	304.64	304.15	304.65	303.93	303.65	304.04	305.72	307.24	305.09	304.08	305.36	306.5	305.66	305.1	305.4	307.01	305.19	305.49	306.27	305.97	306.14	303.9	307.24	305.48	307	305.69	305.03	306.88	305.01	306.73	305.88	305.11	306.6	304.47
301.69	301.04	298.97	301.69	300.91	300.41	300.36	299.98	300.66	300.49	299.16	300.92	299.92	300.08	299.78	299.63	301.86	300.57	301.35	299.56	300.56	301.59	300.69	301.39	298.14	300.98	298.11	300.01	299.42	299.96	301.12	299.85	297.82	298.52	301.38	299.79	300.74	301.64	300.94	299.18	299.9	299.53	299.76	301.52	301.21	299.55	299.52	299.85	298.78	300.84
304.61	303.15	302.9	304.48	302.68	304.57	304.53	301.71	305.62	305.56	303.96	304.19	304.79	302.92	303.39	303.59	302.31	303.93	302.58	302.5	305.09	304.02	302.98	304.72	303.65	304.85	303.47	303.61	304.68	300.42	306.92	303.38	303.71	303.27	303.86	304.92	304.06	304.46	303.6	304.79	303.26	303.3	303.33	304.8	303.96	305.93	302.38	303.83	302.87	306.43
310.34	308.14	311.74	309.46	309.49	311.04	309.8	308.3	309.05	309.29	310.1	310.78	309.58	309.59	310.17	309.93	310	311.19	309.84	309.11	310.77	308.36	309.41	308.35	307.21	308.93	309.97	308.6	310.44	308.67	309.94	307.76	310.2	310.62	310.92	310.5	309.45	310.64	309.05	310.9	310.21	310.87	308.71	309.51	309.56	307.72	309.85	310.6	309.37	308.1
294.4	293.12	294.91	295.09	293.51	293.16	291.68	293.63	296.59	293.34	293.79	294.1	296.35	293.79	293.64	292.5	295.83	295.1	292.64	293.28	293.27	294.81	294.35	292.69	294.65	292.8	294.58	294.27	293.38	295.82	293.42	293.65	294.4	292.67	293.62	294.32	293.11	295.2	294.21	294.74	293.23	295.06	292.7	293.87	293.02	293.82	294.2	295.78	293.97	294.77
299.93	299.46	301.29	301.46	300.43	300.22	300.19	300.49	299.81	300.52	298.66	299.96	298.71	301.09	298.31	299.33	300.1	299.67	299.54	299.34	298.81	301.53	300.59	300.87	299.42	301.45	298.7	301.19	299.87	300.46	300.17	300.26	299.99	300.69	299.01	301.04	301.35	300.35	300.34	297.76	300.76	298.72	300.19	302.28	300	300.26	300.28	297.74	299.59	301.03
305.56	302.74	303.18	304.02	303.11	300.88	302.57	302.12	300.58	302.44	303.95	302.91	302.92	302	302.69	302.5	303.41	304.67	302.92	301.43	302.06	303.32	302.19	303.73	301.9	301.98	304.21	301.94	303.18	303.35	303.88	302.58	302.38	302.81	303.3	302.83	303.26	303.34	302.4	302.02	301.88	302.87	302.24	302.62	303.54	303.07	300.56	303.5	302.46	303.64
326.99	327.4	328.67	328.01	327.85	327	328.75	329.08	328.24	327.84	327.09	326.89	328.43	330.71	330.07	328.96	326.66	327.44	325.66	328.37	326.1	327.67	327.99	330.84	328.63	327.71	328.82	329.61	330.44	326.49	328.29	327.85	328.37	329.35	328.41	329.27	328.06	327.67	329.07	326.99	328.75	327.15	326.64	327.89	327.4	327.49	327.6	327.26	327.51	328.4
310.29	308.98	308.97	308.37	307.34	307.34	310.12	308.07	307.25	309.3	307.55	309.37	308.86	308.14	308.27	308.92	308.51	308.06	308.62	308.22	310.31	308.31	306.75	308.41	310.44	308.55	307.88	307.36	308.17	309.07	309.68	308.99	309.07	308.59	309.67	309.35	307.43	310.49	309.36	309.53	308.85	307.44	308.7	308.12	308.46	307.9	308.38	307.91	310.36	309.09
313.72	312.42	314.04	312.57	312.24	312.13	313.81	312.12	314.36	314.85	312.05	312.48	315.6	312.7	312.03	312.36	311.48	314.49	314.01	314.18	310.84	312.95	312.57	314.27	311.25	312.42	315.17	315.08	312.09	313.65	312.73	312.65	312.14	311.72	313.13	313.45	313.84	313.37	313.21	312.44	315.69	311.75	313.13	312.96	313.87	313.41	313.61	314.27	312.93	311.96
297.84	298	295.86	295.02	297.68	296.09	296.67	296.03	296.93	295.47	297.63	297.05	297.32	294.83	296.07	297.25	294.64	295.09	295.58	296.78	295.76	297.19	297.3	296.06	300.1	295.12	297.72	296.84	297.25	298.35	296.4	296.81	296.16	295.81	297.02	296.57	296.79	294.82	296.16	296.5	297.35	297.73	298.04	297.47	297.19	297.59	296.36	298.82	295.38	296.86
316.52	317.44	317	316.21	317.54	317.95	315.99	316.11	316.17	318.34	318.01	317.68	317.41	317.23	316.27	317.73	316.75	316.94	318.51	316.63	317.13	317.81	318.8	318.6	319.22	317.67	316.43	316.39	317.91	317.15	317.27	317.81	316.9	315.5	318.97	318.45	318.2	319.29	317.38	316.75	314.68	317.22	317.19	317.85	316.42	316.95	317.01	316.3	316.81	315.88
303.73	302.15	302.3	302.31	304.12	302.58	303.57	301.9	301.68	303.26	301.23	300.49	303.3	302.72	303.43	303.97	303.44	304.36	304.2	303.78	303.68	302.88	303.25	304.33	303.74	302.34	303.5	303.44	301.78	301.59	302.38	303.09	303.75	302.91	303.19	304.12	303.3	302.93	303.28	303.27	304.25	303.75	303.61	304.16	303.63	303.63	303.94	304.3	304.13	301.34
301.49	301.96	304.62	303.21	303.16	303.39	303.05	300.84	302.55	302.87	302.23	304.72	303.92	301.44	300.42	302.58	300.54	303.77	302.13	301.87	302.73	303.26	302.29	303.81	303.01	302.21	302.36	302.4	303.38	303.93	303	302.33	302.56	303.16	303.77	303.28	303.51	304.93	299.81	302.92	302.45	303.12	302.35	303.35	304.16	302.66	301.89	302.96	302.54	303.44
304.68	304.18	303.03	305.97	305.78	305.5	303.49	303.77	304.71	304.55	304	306.26	304.92	304.46	304.87	304.41	304.59	305.69	304.45	304.19	304.84	305.02	303.82	307.49	304.64	305.69	304.13	305.28	305.75	305.15	303.03	304.19	305.17	304.24	304.99	304.41	304.48	303.91	303.68	303.95	304.05	304.77	304.21	303.81	305	303.7	304.99	303.36	305	304.55
307.78	307.69	310.18	308.02	310.04	307.46	307.78	308.14	308.87	310.42	307.38	309.2	307.91	307.6	308.22	309.48	308.43	308.55	309.52	310.67	308.81	307.02	309.19	309.23	311	308.5	308.99	308.51	306.59	308.3	307.71	310.25	308.98	308.72	311.59	309.14	308.04	308.36	308.11	309.44	307.89	310.47	309.31	309.17	308.08	307.46	307.65	308.38	310.27	308.38
326.23	326.42	327.57	326.61	328.56	328.55	327.76	326.79	328.94	329.66	327.53	326.16	326.78	328.56	328.36	327.99	328.62	328.4	327.75	329.17	327.1	329.08	326.16	328.56	328.5	329.11	327.45	326.76	325.93	327.9	328.02	329.32	326.79	328.94	328.4	327.2	328.69	328.78	326.96	328.09	325.44	329.35	326.71	328.44	327.06	328.22	326.57	328.11	327.4	326.34
310.22	311.09	311.7	309.27	311.67	309.91	310.4	309.53	309.35	311.09	307.27	309.66	311.04	309.71	311.29	312.38	311.14	310.29	310.47	310.08	309.99	309.07	311.01	311.82	309.59	308.39	310.08	309.06	310.11	310.24	311.81	308.91	310.43	311.66	311.41	309.56	309.21	310.4	309.13	310.96	311.11	309.44	310.18	310.37	311.45	309.82	310.04	310.95	308.88	310.24
306.75	308.02	307.54	308.12	304.61	307.99	307.19	307.46	306.34	306.23	307.05	305.37	305.66	303.8	304.7	307.47	308.62	306.34	306.93	305.42	306.1	306.76	307.44	307.83	307.94	307.18	306	307.56	305.91	305.28	304.54	306.91	304.98	308.32	306.23	307.06	306.6	306.55	307.77	305.85	307.47	305.58	306.07	306.37	306.3	306.57	305.23	305.59	306.33	306.42
294.91	295.29	294.28	295.96	295.63	294.82	296.31	295.36	296.25	294.71	295.39	296.31	296.66	294.61	294.49	295.23	295.91	292.86	295.27	293.06	296.18	296.7	294.77	294.89	294.87	294.88	295.17	295.55	294.92	295.15	296.24	295.32	294.85	294.79	293.95	296.36	294.6	295.74	295.56	294	295.33	294.69	295.14	297.14	294.6	295.88	295.49	296.1	293.94	295.12
301.99	305.23	303.67	304.07	302.49	302.95	303.15	305.59	304.06	302.11	304.08	303.37	304.6	302.05	303.13	302.75	304.32	304.71	304.7	302.6	305.64	303.17	303.69	303.5	302.97	302.94	303.62	302.4	303.73	302.25	304.11	301.91	304.58	302.68	305.08	302.16	303.5	302.11	304.31	304.42	303.22	302.62	304.12	302.4	304.09	305.02	305.08	303.56	304.62	303.11
314.42	315.97	314.39	312.69	312.46	313.86	312.78	313.57	315.05	313.28	312.77	313.66	316.51	314.85	314.14	312.96	314.22	314.74	314.8	314.47	312.86	314.49	314	315.17	313.02	313.74	312.98	315.28	313.72	314.44	313.47	313.74	314.12	314.14	312.05	314.47	312.63	314.39	314.19	313.43	312.61	313.86	312.73	312.91	315.5	314.13	311.43	311.62	315.14	314.28
304.01	302.71	305.33	303.52	304.67	302.48	304.26	304.35	303.89	302.58	302.68	302.1	302.97	303.03	305.37	304.05	303.39	305.12	303.31	302.8	303.27	304.17	305.73	302.75	303.9	304.24	302.65	303.34	304.25	303.54	303.24	306.13	303.44	302.74	303.76	302.78	303.4	304.24	304.36	303.2	306.21	303.82	303.93	301.81	304.09	303.53	303.41	302.44	303.7	304.24
325.84	328.15	326.06	326.38	324.68	325.34	325.43	325.96	326.07	324.85	326.76	325.34	325.77	325.67	326.76	324.16	326.44	325.09	325.64	324.76	325.47	326.97	324.81	326.92	326.74	324.83	326.36	323.93	325.64	325.63	325.12	326.19	325.55	325.93	325.15	324.55	324.57	326.16	324.6	326.55	324.36	326.72	324.75	326.29	326.18	324.24	324.38	324.64	326.7	324.91
307.97	307.36	308.84	307.75	309.18	307.32	305.61	306.61	305.15	306.99	306.58	305.9	306.75	306.08	307.8	307.21	307.29	307.97	307.4	307.68	305.61	307.55	307.77	304.98	307	307.94	306.85	307.43	304.34	307.35	304.79	303.64	305.09	304.8	306.53	306.61	304.85	306.95	305.84	305.1	305.49	305.45	306.18	305.42	307.5	305.85	306.2	304.05	306.44	307.27
312.13	313.65	313.04	314.21	314.04	313.97	312.88	313.75	315.39	314.75	312.95	314.54	313.8	313.43	313.61	313.67	314.14	314.15	313.14	314.09	311.84	313.45	313.55	314	315.22	313.79	315.48	311.84	313.86	315.12	313.59	312.89	313.93	314.49	312.24	313.65	312.95	312.51	313.88	314.88	314.65	314.32	313.03	314.38	312.45	314.9	314.76	311.12	314.5	314.29
302.16	302.25	303.18	303.22	300.93	302.47	301.69	302.93	301.93	302.87	303.98	304.07	301.78	303.45	302.29	303.67	304.69	304.23	301.3	301.84	305.07	302.44	304.06	303.14	301.95	302.26	302.9	302.89	301.25	304.24	304.08	301.91	304.36	301.68	300.61	303.61	301.19	301.81	302.46	303.08	304.64	303.3	303.85	302.12	304.26	302.85	302.13	304.53	303.04	303.37
306.38	306.58	305.53	306.97	306.17	304.68	306.28	305.92	306.12	303.57	305.51	306.66	307.25	304.09	305.54	306.55	306.3	306.26	305.54	305.49	304.38	304.69	305.43	304.45	304.43	305.87	307.99	304.35	304.45	304.77	305.45	305.09	306.25	304.98	303.61	305.46	306.33	304.81	305.93	306.72	304.84	306.11	305.64	304.87	305.71	305.62	305.7	305.63	304.8	305.77
316.87	315.64	316.98	317.67	317.69	317.55	317.21	317.37	316.89	318.37	315.75	317.81	318.53	317.29	317.75	317.49	316.6	318.14	318.23	317.6	316.29	316.76	319.01	318.61	315.42	316.89	317.95	317.79	316.41	316.44	317.68	318.95	315.41	317.53	317.94	316.88	318.2	317.58	317.06	317.54	317.29	319.21	317.4	316.62	317.65	316.23	317.08	315.59	317.01	317.98
311.31	312.46	312.72	310.9	310.69	312.79	310.78	312.13	311.58	312.86	309.44	311.43	312.36	313.47	312.08	309.74	311.41	310.44	311.62	311.61	312.06	310.88	311.61	312.96	312.65	311.91	312.36	312.96	311.64	311.99	311.96	310.17	311.42	311.88	311.03	311.8	311.95	310.48	312.02	310.23	311.46	311.85	311.65	312.16	311.1	312.34	312.03	310.67	312.51	312.21
313.22	314.64	314.51	313.87	313.89	312.33	314.65	314.23	314.8	315.8	314.31	313.58	317.27	315.15	313.96	316.05	313.82	314.79	313.87	315.55	314.22	313.32	313.94	314.22	315.39	315.34	313.58	314.12	313	313.82	314.71	315	314.74	314.3	313.23	314.37	313.84	315.59	315.42	313.3	314.4	314.22	313.9	314.44	315.14	314.95	315	314.73	314.35	315.39
304.3	304.65	305.41	303.35	305.62	303.64	306.47	303.5	305.34	303.72	302.12	304.84	303.17	304.54	302.72	303.33	303.27	304.85	303.7	305.09	303.51	303.6	303.14	304.99	303.51	303.34	305.02	305.18	303.58	303.63	303.55	304.03	305	303.41	302.49	302.57	302.34	304.59	304.94	305.56	301.73	303.88	303.34	304.45	305.27	304.3	303.86	304.48	303.92	302.29
301.25	301.2	300.16	302.16	300.17	302.52	300.37	300.6	300.62	301.47	300.57	301.76	299.99	300.09	301.95	303.77	299.94	301.66	300.61	302.02	301.5	303.28	299.95	301.5	300.85	302.84	300.34	301.83	301.17	302.41	301.68	299.75	301.15	299.54	300.18	299.54	301.25	299.93	301.02	300.75	301.66	300.23	300.17	301.02	300.32	299.79	301.05	301.36	302.56	300.96
295.11	294.1	297.07	294.35	294.15	294.34	295.31	295.36	294.77	293.47	293.37	295.53	294.41	295.87	294.47	296.01	292.76	293.37	294.62	294.15	295.25	294.7	294.49	295.41	295.36	296.54	294.87	295.06	294.75	294.62	294.31	295.75	295.77	294.47	295.19	295.61	295.01	294.69	295.37	294.27	295.62	293.31	296.44	293.59	294.45	294.2	293.63	294.83	295.21	294.36
302.57	300.83	300.89	302.65	303.84	301.32	301.35	303	301.59	300.85	303.3	301.86	302.75	300.91	303.71	303.85	304.78	302.56	303.19	302	302.45	302.74	303.07	302.03	302.68	303.01	301.44	301.35	300.22	301.3	301.85	301.92	300.58	302.71	302.1	302.02	303.9	302.08	302.6	302.55	301.41	301.13	300.02	301.29	302.77	301.78	302.13	300.49	304.09	302.14
315.14	313.89	314.02	315.17	312.91	317.38	316.55	315.83	314.54	314.12	317.33	315.25	315.48	316.04	315.53	316.47	314.98	313.93	314.26	313.92	315.35	315.43	315.59	315.28	315.89	316.54	313.46	315.79	315.07	316.77	312.75	313.77	315.57	314.35	314.27	316.5	316.22	313.41	314.88	313.91	315.73	314.84	316.72	315.69	314.13	315.6	314.76	314.02	313.93	316.73
310.37	307	308.71	308.9	310.3	310.79	310.19	308.01	308.93	311.63	308.1	308.28	310.57	307.59	309.51	308.75	309.78	307.44	308.32	309.24	308.74	308.2	308.1	307.82	309.61	309.65	307.68	308.05	309.25	310.4	308.37	307.48	308.33	310.15	310.06	307.81	308.72	309.32	309.77	307.93	309.07	309.18	310.2	308.92	311.4	307.33	309.13	308.28	308.21	308.24
311.69	314.08	312.09	311.99	312.83	312.25	314.04	311.08	314.22	312.75	312.12	314.79	311.5	310.67	312.41	313.66	312.54	313.65	312.32	313.83	313.36	312.63	312.26	312.39	315.23	312.46	312.62	312.81	311.04	313.09	312.85	314.63	314.21	311.54	312.71	313.01	313.3	313.85	313.05	312.7	312.91	312.28	313.05	314.22	312.76	312.61	311.46	313.59	311.91	312.99
319.19	317.59	320.51	318.21	319.26	319.6	320.4	320.95	318.32	318.99	320.28	320.76	320.44	319.25	318.96	320.14	319.56	318.25	319.65	319.45	318.12	318.61	319.11	319.11	320.14	318.54	318.78	319.33	317.44	319.11	318.72	319.57	318.58	317.81	316.58	319.41	318.94	320.51	318.12	317.16	319.3	320.76	318.95	319.32	318.59	318.81	319.74	321.54	318.96	321.29
314.5	312.86	313.77	313.26	314.21	313.33	313.05	314.13	313.23	313.92	314.36	314.01	312.27	314.04	311.55	312.18	313.07	312.4	313.11	310.9	312.57	311.44	312.68	311.92	312.7	312.95	314.38	313.7	312.89	312.25	312.59	313.74	313.07	311.13	314.19	313.74	313.1	311.89	313.81	314.53	313.12	314.68	314.74	312.87	314.28	313.11	313.47	312.55	312.9	313.34
299.25	294.4	295.85	294.12	295.37	295.86	293.98	293.09	295.43	293.77	294.63	294.43	293.18	293.55	295.98	295.4	295.39	295.83	293.22	293.89	294.43	295.34	295.7	295.53	295.61	294.59	294.5	294.31	295.27	295.71	294.57	296.26	295.22	296.2	294.14	294.51	295.92	295.55	296.16	294.88	293.74	292.93	293.66	295.48	294.06	296.25	296.29	296.09	293.4	294.68
302.72	302.16	301.51	304.13	301.48	304.3	302.62	301.55	302.99	303.43	302.35	303.6	301.36	301.74	302.04	303.45	303.56	303.04	303.25	301.16	304.78	302.93	301.95	303.7	302.33	301.47	303.03	303.25	302.12	302.09	303.24	301.69	303.83	302.82	300.6	304.59	302.74	302.46	302.5	302.6	303.2	303.8	300.84	303.69	301.24	302.58	302.52	303.5	304.86	303.22
304.24	304.47	304.04	304.81	303.24	303.43	304.1	304.66	304.09	305.81	302.89	305.67	304.78	305.21	302.99	304.89	304.51	304.61	303.96	304.21	303.21	304	306.3	304.93	305.15	304.39	302.76	303.5	305.9	304.93	305.96	304.53	303.99	305.26	304.4	304.18	303.78	304.63	302.98	305.57	304.67	304.51	305.37	304.7	303.85	305.06	305.52	303.62	305.46	305.27
303.2	303.44	303.46	303.49	302.46	303.36	303.74	301.69	304.58	303.1	302.98	302.11	302.5	301.97	303.42	302.96	304.41	302.39	304.17	303.7	305.58	302.58	303.63	303.49	303.04	304.48	302.84	304.38	304.16	303.61	302.48	303.88	303.08	302.29	305.41	303.45	301.77	304.27	304.35	303.68	304.29	303.16	302.19	303.23	304.37	304.54	304.72	303.23	302.92	303.41
310.46	311.04	310.05	309.82	311.57	310.34	310.55	311.88	309.58	311.01	311.51	310.86	311.5	312.4	310.61	310.99	312.64	309.72	310.94	311.26	310.66	309.42	311.65	311.94	312.15	309.51	310.73	310.92	309.86	311.76	311.67	310.04	311.48	312.16	312.6	311.85	311.58	311.08	311.82	310.33	311.25	309.92	308.93	310.56	310.53	310	310.51	312.4	310.88	311.38
314.48	314.62	315.18	316.07	314.84	315.28	315.64	316.14	316.83	315.44	315.78	314.37	315.6	315.99	317.4	317.1	314.51	316.64	316.34	314.56	317.97	315.91	316.32	315.78	314.71	316.49	314.1	316.53	314.45	315.7	316.23	312.92	315.46	313.15	316.58	316.98	315.38	314.82	317.04	315.62	316.86	315.26	317.35	317.21	316.31	315.22	317.24	315.45	315.1	315.7
309.24	310.11	310.37	308.54	309.09	309.33	311.11	309.44	311.19	309.98	309.81	311.54	309.57	310.31	309.63	311.08	309.39	310.62	309.4	309.95	311.23	309.15	310.04	311.26	310.44	310.21	309.19	308.89	310.16	309.49	309.66	309.71	310.52	309.54	308.55	309.13	311.47	310.93	310.42	309.24	311.24	306.93	307.9	310.65	311.48	311.3	310.65	310.89	312.11	310.17
301.37	302.07	301.1	300.01	301.99	300.47	301.89	302.29	301.51	301.17	300.44	301.03	300.69	301.8	300.24	302.08	299.69	300.72	301.42	302.39	299.2	301.09	302.64	300.78	299.46	300.83	300.94	300.75	301.45	300.93	301.33	303.97	300.98	301.39	300.06	301.44	298.94	301.95	300.38	301.5	299.81	301.37	301.98	301.9	301.34	302.31	297.91	300.24	300.55	302.76
297.7	295.41	298.08	296.06	296.94	297.62	297.94	299.11	296.18	295.83	297.35	297.61	295.96	297.83	295.8	297.59	297.63	296.87	296.34	295.82	295.44	297.35	297.12	295.34	296.17	296.51	296.55	296.18	295.66	296.13	297.86	295.51	297.89	296.44	295.99	295.95	297.39	297.2	297.82	298.28	296.08	294.92	296.38	295.98	295.96	296.95	297.52	298.51	298.2	297.61
305.43	306.02	306.56	306.9	304.99	306.73	307.5	306.35	305.08	305.24	306.21	304.73	306.19	305.96	306.64	305.5	305.45	305.17	305.61	305.69	304.51	305.36	305.23	307.88	306.81	305.41	306.11	307.25	304.08	305.96	304	306.46	306.39	308.21	304.78	306.01	306.08	305.75	307.14	305.26	307.75	307.15	307	307.6	306.44	304.74	304.35	307.66	306.09	307.64
301.72	299.57	300.32	298.35	302.21	301.46	300.7	301.1	300.04	300.28	299.97	301.69	303.11	301.67	299.18	302.45	300.81	300.67	301.58	301.92	299.97	302.13	300.01	300.81	301.42	299.95	301.69	301.84	302.14	299.39	303.14	300.97	301.84	302.33	302.23	299.68	302.06	302.02	300.73	300.33	301.89	301.02	301.09	302.51	301.9	300.24	299.6	302.32	301.14	299.75
312.85	312.86	312.88	312.79	313.5	313.88	314.04	311.3	314.1	310.96	312.06	313.93	314.68	313.06	312.83	312.59	312.83	314.22	314.32	313.07	312.74	312.89	310.06	313.04	312.79	311.79	312.6	312.78	312.31	314.09	312.68	313.55	312.26	313.05	313.63	312.99	314.5	312.92	312.74	312.69	312.78	312.82	313.22	312.71	314.92	310.45	313.75	312.25	313.57	311.92
304.55	303.55	303.91	305.64	307.32	306.82	304.1	305.17	305.63	304.22	303.8	304.63	305.77	303.56	305.05	303.96	305.02	307.38	303.51	303.23	304.94	303.76	304.2	305.07	304.56	305.3	303.66	305.03	306.09	304.37	304.55	304.73	305.15	303.05	302.84	304.49	305.4	303.58	305.93	306.67	302.35	304.5	304.35	304.37	303.2	305.38	303.6	303.98	305.43	306.06
326.01	323.59	324.03	325.38	325.09	323.18	325.27	325.34	326.77	324.39	327.34	326.01	324.85	326.05	325.18	324.8	325.44	324.79	325.97	326.4	324.37	324.09	324.3	326.53	325.03	324.81	324.74	325.95	324.92	326.13	325.38	324.56	324.55	325.53	324.97	324.39	325.03	325.49	324.82	324.54	325.2	325.18	326.51	323.73	327.08	325.46	325.71	325.64	327.03	325.86
302.75	304.53	302.09	303.6	304.33	304.86	302.4	302.8	304.74	303.95	303.97	303.71	303.15	303.79	301.48	301.47	303.16	303	303.71	302.77	302.77	303.22	303.1	304.69	301.67	302.57	302.48	302.83	302.19	301.42	301.85	303.42	303.21	303.1	304.54	303.2	302.82	303.84	303.03	304.06	302.49	303.87	302.68	302.9	302.27	302.8	305.34	303.28	303.75	302.47
326.26	326.18	326.8	325.91	323.91	324.12	324.88	326.11	326.01	325.47	323.49	324.16	325.31	324.12	323.56	324.35	324.25	325.87	326.35	324.61	325.87	326.83	324.28	326.59	325.47	324.9	326.57	325.42	325.54	324.59	324.55	326.05	324.81	325.03	327	325.57	325.54	328.04	324.63	324.4	326.41	325.55	324.74	324.51	324.92	324.14	326.92	326.23	324.3	324.33
313.48	312.87	311.83	312.54	313.12	312.5	311.73	312.25	312.56	313.25	313.21	311.79	312.51	313.06	309.96	310.79	311.25	312.66	312.68	311.73	311.66	311.85	312.69	313.93	314.28	314.29	312.76	311.44	311.17	313.93	311.99	311.67	311.09	312.24	312.34	312.22	311.82	313.28	311.65	313.72	311.04	312.9	312	313.08	312.64	313.94	310.97	310.59	313.57	313.8
300.91	302.11	299.87	300.14	301.7	301.52	300.97	299.81	299.61	301.66	303.09	300.42	302.59	300.69	300.57	298.94	300.7	302.25	301.26	302.31	300.34	300.35	299.88	301.57	300.37	302.13	301.11	301.85	302.12	300.98	302.02	301.33	300.94	301.53	300.91	299.88	299.55	300.36	301.5	300.94	301.32	302.17	301.43	300.71	299.3	299.09	300.9	300.64	302.15	301.6
317.15	314.5	316.28	315.82	315.3	314.91	315.16	316.2	316.52	317.5	316.28	316.08	315.57	315.71	316.01	314.93	316.77	315	315.54	316.52	317.45	315.41	313.87	315.15	315.44	314.95	317.23	316.57	315.81	315.7	316.88	316.46	317.07	314.23	316.29	317.34	317.52	313.31	315.25	316.14	314.72	316.21	317.66	314.76	315.85	314.3	315.59	315.41	316.68	315.25
326.94	326	326.98	324.99	326.5	326.17	326.02	325.15	325.36	324.67	325.08	323.47	325.23	325.41	327.24	325.31	323.75	324.77	326.24	325.07	323.39	324.98	324.09	324.22	325.89	324.69	326.64	325.68	323.94	325.11	324.95	325.44	323.91	328.17	324.89	325.3	326.07	324.22	324.79	327.07	326	326.53	326.13	326.98	326.21	324.99	325.56	324.7	324.57	324.82
326.53	323.9	326.73	326.51	327.72	328.59	326.54	326.7	324.18	325.08	327.23	326.96	327.33	326.5	326.95	326.29	327.09	327.2	325.96	327.46	325.62	327.29	327.01	327.63	327.68	327.37	329.01	327.75	326.05	327.34	327.12	325.57	327.42	328.17	326.08	326.5	327.28	327.55	327.92	327.49	327.83	326.23	327.92	325.67	326	325.71	328.37	327.41	325.43	326.45
300.02	300.6	299.8	299.88	299.44	300.24	298.79	298.74	300.61	299.63	298.63	299.13	300.67	299.56	299.51	298.12	300.03	300.37	300.87	301.06	299.95	299.51	299.41	299.66	300.86	300.39	301.22	301.23	300.25	300.14	299.72	300.26	299.72	301.35	301.78	300	300.14	300.79	299.34	299.88	300.57	299.78	298.88	297.14	301.09	298.26	299.06	301.26	299.43	300.24
302.85	301.63	302.86	302.72	302.8	303.22	302.25	300.9	301.58	302.07	301.87	301.98	300.38	304.13	302.69	300.89	302.26	302.94	302.61	301.95	301.89	301.75	303.52	302.87	300.58	301.97	301.93	302.14	303.31	305.41	303.82	301.17	303.95	302.19	300.8	302.88	302.18	301.25	301.93	302.99	301.65	304.17	301.92	303.76	302.84	302.3	302.49	299.55	303.99	302.89
304.08	304.56	304.09	305	306.34	303.11	305.48	306	304.72	302.82	305.31	304.78	304.75	305.51	305.52	302.87	306.87	307.92	303.94	303.83	305	303.51	304.1	304.65	305.01	304.09	304.27	304.28	305.12	303.6	303.77	304.49	304.92	305.27	304.86	303.96	304.46	303.26	303.26	305.37	304.48	304.5	303.83	305.26	303.45	304.3	304.58	305.62	304.05	305.3
304.6	303.52	304.07	302.92	303.36	304.32	303.63	301.11	303.27	303.39	302.58	303.49	302.41	303.95	303.74	302.54	304.47	302.52	305.62	302.53	303.25	304.54	303.37	299.96	305.24	303.84	303.87	304.14	300.61	304.03	303.16	303.39	302.72	301.53	301.13	304.06	304.43	303.44	301.85	303.56	303.47	302.6	302.45	304.9	302.35	303.43	304.24	302.47	302.21	305.09
297.77	298.48	300.21	299.89	300.19	299.57	300.77	298.89	298.88	299.28	300.58	299.09	299.48	298.14	298.35	300.49	299.91	300.52	297.03	300.3	299.65	301.08	299.04	299.7	300.04	299.49	300.43	298.8	299.84	298.87	299.96	299.93	300.31	298.53	300.06	300.45	299.38	298.62	301.14	299.26	298.19	301.94	300.96	300.42	300.37	299.97	298.28	298.67	300.09	298.38
305.34	305.47	306	306.18	305.99	306.79	304.86	304.85	307.15	305.73	306.52	306.41	303.79	305.58	307.45	307.01	306.75	307.61	305.05	306.02	305.59	306.87	306.11	304.14	305.45	307.29	306.77	306.05	306.03	305.41	305.94	307.44	306.51	307.23	306.12	307.38	307.43	305.52	306.14	304.64	305.64	306.72	305.46	305.84	308.35	307.7	304.41	305.76	307.57	306.86
295.8	294.37	295.97	294.72	295.69	295.34	295.64	295.38	292.63	296.59	296.47	293.81	295.03	296.65	296.75	293.66	294.68	296.09	295.68	295	294.19	294.52	294.79	294.17	294.62	294.75	295.3	297.28	293.69	292.49	293.91	296.54	295.38	295.91	293.92	293.55	298.06	293.88	295.76	293.86	295.43	294.59	294.71	293.95	294.97	295.42	293.64	294.86	297.06	293.62
303.68	304.96	302.48	303.32	305.04	304.97	305.34	304.43	304.28	303.86	303.63	304.62	303.75	305.11	304.6	304.72	304.86	304.74	305.53	304.97	305.96	304.28	305.15	301.75	305.62	305.33	305.13	304.87	304.67	302.72	305.02	305.86	303.64	304.02	304.32	304.93	303.09	303.25	303.69	304.55	304.06	302.55	305	304.32	304.3	305.09	303.93	303.79	304.34	303.25
314.26	313.86	314.99	313.03	313.33	313.97	314.5	313.77	312.37	315.39	313.22	314.74	314.74	312.41	313.3	312.53	313.74	315.2	313.75	313.39	313.45	312.33	313.97	314.26	314.24	313.35	314.15	313.82	313.78	311.98	316.54	313.87	313.87	314.97	314.38	313.75	312.7	314.18	315.26	313.85	311.46	316.71	315.42	313.65	314.5	313.11	313.08	313.85	313.64	314.95
297.74	296.51	296.73	296.31	297.04	297.59	296.57	296.67	297.4	297.57	295.1	298.9	297.55	296.47	297.32	296.08	295.75	297.11	298.01	296.93	296.91	295.54	296.98	296.55	296.85	295.51	297.61	296.33	296.8	296.62	296.46	297.14	296.61	296.19	296.46	297.49	298.01	296.23	296.62	296.59	296.68	296.65	296.29	297.84	296.73	295.61	297.67	296.95	295.66	297.95
310.25	308.39	310.83	309.65	311.37	311.99	310.04	311.45	310.6	311.37	313.38	310.6	309.9	310.36	310.29	309.86	309.45	312.24	311.07	311.11	311.04	311.84	310.5	311.47	311.24	308.93	311.29	310.83	311.83	309.3	311.81	310.97	310.71	311.03	310.74	309.86	311.6	311.69	313.83	311.72	311.8	310.66	310.72	311.31	309.79	309.97	311.88	312.12	309.56	310.91
309.99	309.22	310.31	313.02	309.8	308.96	311.03	310.89	309.44	310.27	308.52	310.1	309.68	309.28	309.82	309.97	311.07	310.51	308.87	311.38	309.34	309.77	309.14	308.84	310.51	308.96	309.36	308.69	312.15	309.95	309.01	309.67	311.12	309.37	310.32	308.89	309.43	309.79	308.72	310.94	309.78	311.19	309.08	309.89	309	310.08	309.16	309.32	308.92	309.75
305.11	304.75	303.84	305.52	304.61	305.03	306.21	304	303.61	305.36	304.43	305.42	304.78	306.3	303.77	303.36	307.05	304.96	305.17	304.74	304.4	305.39	306.11	305.66	305.23	304.82	304.54	305.93	305.18	304.56	303.11	305.55	304.82	304.38	304.8	304.36	304.1	305.02	306.37	304.86	303.56	304.91	304.44	306.24	303.54	305.35	305.73	305.73	303.86	304.01
316.62	314.88	314.96	314.79	314.76	312.59	314.91	315.18	312.77	314.95	313.65	313.53	314.6	314.92	312.71	314.29	314.51	316.18	312.65	316.09	314.39	315.8	316.28	315.37	314.85	314.03	314.58	315.11	315.12	314.75	315.23	314.54	314.46	315.64	314.71	314.69	313.66	315.29	315.37	313.67	315.58	315.22	314.38	313.88	312.95	316	314.89	315.61	316.52	315.73
305.13	305.56	305.12	303.88	306.4	305.02	306.72	306.41	304.79	304.69	305.21	306.14	305.02	305.94	303.39	304.59	305.24	306.44	305.97	304.24	305.73	304.28	305.14	306.3	305.62	305.26	304.98	304.86	305.72	305.02	303.79	305.32	304.68	305.05	305.21	307.58	303.65	304.35	305.46	305.86	307.09	305.86	304.32	305.17	305.57	305.96	304.75	304.83	305.83	305.74
305.53	304.65	301.49	303.49	301.97	302.1	301.95	303.18	302.53	302.59	302.54	301.64	302.7	303.86	302.44	305.03	303.81	304.74	303.95	302.79	302.86	301.67	301.84	304.15	304.52	303.67	302.7	303.79	304.23	302.48	303.43	304.05	300.33	302.49	302.31	302.08	302.49	305.23	302.54	302.95	301.56	303.3	303.31	303.11	301.77	303.11	301.74	303.44	302.09	303.05
304.58	302.44	303.72	303.56	302.51	305.78	304.5	305.4	303.49	304.73	305.59	305.03	301.95	304.34	303.32	304.22	305.72	304.5	302.99	304.45	303.3	303.08	303.78	305.22	304.27	302.92	302.23	305.17	304.11	304.53	303	304.23	303.94	301.18	304.9	304.04	304.36	302.4	302.55	303.51	305.01	303.27	302.51	304.23	302.93	302.09	302.13	304.28	304.5	304.01
297.62	297.75	295.48	297.21	297	296.42	297.04	297.87	295.07	297.64	297.29	295.74	297.31	297.76	296.29	296.53	296.26	295.24	297.74	296.7	297.44	296.57	296.89	295.29	296.48	297.32	297.94	297.72	297.88	296.62	297.08	295.96	297.76	296.1	295.85	298.21	297.93	298.47	297.35	297.07	295.77	297.55	296.47	295.28	297.17	296.97	296.56	296.82	295.97	297.31
311.94	312.35	314.22	311.32	316.62	312.61	313.2	315.15	312.52	315.12	311.96	313.42	313.16	314.74	313.79	313.5	313.62	313.9	313.05	312.66	313.33	311.72	314.14	312.52	314.58	313.26	313.64	313.97	313.92	311.41	314.16	313.41	312.59	314.41	312.6	314.04	313.13	313.73	312.83	312.51	313.04	314.35	312.81	312.8	313.08	313.69	313.97	314.05	314.1	313.57
311.7	311.91	311.75	311.87	312.53	312.07	309.98	312.18	312.32	311.63	310.99	311.68	311.67	312.05	311.15	311.78	309.88	311.91	311.87	312.44	310.96	311.84	308.64	309.77	311.11	311.17	311.1	310.75	310.07	311.63	311.57	312.07	312.49	310.42	313.96	311.86	310.94	310.96	309.68	311.19	311.2	311.21	311.05	311.04	310.42	311.02	311.63	312.39	310.8	311.35
313.83	313.58	312.97	314.17	314.21	313.46	313.17	316.82	315.73	314.19	315.12	315.13	313.26	314.7	313.57	315.39	312.61	312.68	312.78	312.33	313.29	313.38	314.73	313.78	312.59	315.01	311.95	314.97	313.45	313.66	312.92	313.18	314.67	312.74	314.15	312.98	312.5	314.41	312.77	312.23	314.01	312.98	312.24	316.24	314.64	315.03	314.14	312.44	314.34	313.9
315.5	314.39	314.07	315.96	316.83	315.89	314.01	313.91	315.08	314.56	316.46	314.61	313.95	313.22	313.97	314.7	315.3	315.29	312.67	315.16	314.9	315.92	315.46	317.15	315.34	314.62	314.43	313.66	315.33	315.44	313.29	316.08	314.75	315.67	313.22	315.36	315.54	313.83	314.82	314.82	314.67	314.86	316.09	314.95	313.92	314.36	314.7	314.94	313.43	316.51
301.94	301.84	302.88	305.02	300.16	302.76	303.17	302.03	302.72	301	302.96	301.54	302.85	302.5	300.83	301.34	300.67	302.14	300.01	302.76	303.02	303.02	301.3	302.76	303.39	304.18	302.09	302.48	301.92	303.44	303.33	302.62	302.58	303	302.71	301.86	301.63	302.68	302.46	302.73	302.88	303.77	303.47	302.73	302.94	302.9	303.51	302.35	302.61	300.96
317.11	316.03	315.39	313.85	314.74	315.31	314.42	315.09	313.68	314.23	316.33	315.9	315.06	314.67	315.23	314.89	315.2	313.35	317.17	315.93	314.67	313.64	314.6	314.06	315.11	314.14	314.94	313.78	314.19	316.54	315.75	316.09	317.26	314.93	313.61	315.02	314.76	315.34	316.18	316.32	314.58	315.06	315.69	315.58	314.07	315.11	316.28	315.87	315.25	315.61
316.76	316.05	313.68	316.27	316.76	314.47	315.03	316.49	315.4	316.32	314.4	314.75	314.09	314.24	315.05	315.03	315.16	313.13	313.78	316.05	314.02	315.74	315.15	315.43	313.73	316.49	313.35	314.07	314.57	314.85	317.18	314.76	316.05	316.52	316.26	316.04	315.74	315.95	313.8	314.62	315.46	314.45	315.31	315.12	314.48	313.65	313.58	314.29	315.99	315.85
303.38	305.24	303.41	306.13	304.18	304.04	302.78	304.09	304.1	303.76	304.18	304.88	306.71	304.67	305.94	305.06	303.76	305.37	304.19	305.53	304.23	306.49	303.95	305.53	306.35	305.55	305.32	305.36	304.6	304.51	303.71	304.16	304.92	303.88	304.37	304.23	305.8	304.61	304.89	303.84	304.88	303.88	303.44	304.88	304.77	306.94	303.71	303.65	303.77	303.26
302.21	304.62	301.99	305.92	304.67	305.72	303.98	304.63	304.03	305.99	303.81	304.68	305.75	304.79	303.24	305.3	304.62	305.09	304.27	303.54	304.54	305.05	303.83	304.61	304.29	304.2	305.19	305.65	304.76	303.16	304.38	304.09	304.64	304.73	304.55	305.2	303.81	303.72	301.81	303.53	304.7	304.79	304.52	305.4	306.51	303.67	303.74	302.57	304.66	304.74
314.66	316.25	316.19	315.71	315.14	316.87	314.44	316.32	315.35	316.37	317.33	317.15	315.23	315.6	316.44	316.58	316.57	316.24	314.85	314.51	315.05	316.4	316.97	317.57	314.75	316.52	317.46	315.43	314.93	316.87	317.53	317.83	315.47	315.36	315.17	315.26	315.98	316.08	316.7	315.37	314.75	316.79	314.91	316.37	316.09	316.11	317.29	316.73	316.66	315.52
314.34	313.26	314.73	315.27	315.3	312.11	314.39	315.29	315.12	313.13	315.06	316.32	314.94	316.08	314.97	313.74	314.84	314.79	316.36	313.53	313.94	315.71	313.17	315.26	316.11	316.69	314.57	314.59	315.15	314.17	314.24	315.83	316.54	314.12	315.49	314.63	314.59	315.68	315.34	314.05	312.51	314.43	313.5	313.86	313.95	314.1	314.76	313.63	316.32	314.09
311.05	310.29	311.71	310.83	308.89	311.77	308.59	310.39	310.74	310.69	309.47	310.37	311.29	312.32	310.53	310.87	311.58	311.45	310.14	310.08	310.17	311.02	308.39	310.12	309.77	310.96	309.35	310.04	311.12	310.42	310.64	308.93	311.38	310.65	310.5	311.42	309.55	310	310.55	310.82	308.62	310.6	311.8	312.48	311.78	312.02	312.06	309.92	309.45	310
324.13	325.45	325.55	324.64	325.1	325.39	324.05	325.69	323.97	322.96	324.35	324.67	324.62	326.96	324.55	322.84	324.39	325.61	325.12	325	325.19	326.52	326.77	324.81	325.3	324.27	322.76	325.31	323.52	324.57	324.59	324.35	323.31	323.14	324.35	324.23	325.16	324.7	326.4	324.57	327.25	323.32	325.16	323.85	325.15	323.47	324.8	325.01	325.65	324.76
299.28	300.51	299.19	300.06	299.02	299.29	301.52	299.53	299.59	298.99	298.93	299.51	301.26	298.16	299.17	299.55	300.73	299.4	301.62	299.99	300.71	299.97	301.73	301.51	298.64	298.77	299.77	298.16	299.99	298.83	299.59	299.38	298.84	299.6	299.03	300.58	299.64	302.39	299.88	301.52	300	302.03	299.7	299.11	301.44	301.13	301.01	300.39	299.86	299.94
314.99	313.81	315.67	313.73	314.18	315.59	314.3	315.92	315.68	315.8	315.36	316.24	313.57	315.03	314.27	315.17	313.73	315.04	315.61	314.13	315.31	314.42	314.88	314.13	315.57	315.4	314.74	315.54	315.26	314.17	312.48	314.03	313.98	313.88	314.4	314.8	316.91	315.31	313.24	314.85	317.51	314.85	314.13	314.56	315.02	314.6	316.76	315.06	313.4	313.83
295.44	293.23	293.51	293.3	292.41	293.92	293.22	295.02	293.48	296.44	295.77	293.79	293.64	293.62	295.42	293.44	294.2	292.81	293.87	295.41	295.45	293.76	294.16	293.43	295.32	294.19	291.89	294.56	293.63	293.32	292.1	293.73	295.56	294.64	294.21	293.81	293.91	294.95	293.34	294.44	295	295.04	292.51	293.7	293.27	294.64	294.48	294.85	294.94	294.76
311.21	312.24	312.12	311.49	313.35	313.05	311.79	312.55	311.81	312.46	312.1	311.28	312.92	313.07	310.82	312.5	310.32	311.31	312.19	311.82	312.74	312.99	313.33	311.92	311.66	314.01	311.63	313.04	312.36	312.91	311.32	311.01	310.81	313.27	312.08	310.66	311.94	312.11	310.97	310.6	312.07	311.27	310.99	309.19	311.63	311.29	312.45	310.41	312.02	311.77
324.24	325.73	324.48	324.08	323.02	324.64	323.66	325.95	324.6	323.41	324.37	324.78	324.52	324.76	324.47	324.7	324.62	325.02	323.35	322.99	325.66	326	324.53	325.01	324.87	324.28	325.14	325.49	325.41	325.78	324.51	327.15	325.12	323.23	325.8	325.43	323.05	324.43	324.29	324.53	325.4	324.43	323.14	324.26	325.1	323.17	322.22	324.07	324.89	323.34
301.35	298.59	300.73	300.19	301.9	300.76	300.84	303.28	301.72	302.46	301.21	300.62	301.99	299.93	299.46	300.87	300.96	301.7	300.57	299.43	302.88	303.25	302.88	301.36	300.4	300.08	300.73	303.66	300.71	300.91	302.45	300.79	300.62	302.33	300.6	301.47	301.22	300.54	299.14	299.57	302.47	300.76	300.89	300.33	301.5	301.11	300.68	301.59	301.57	300.75
304.21	303.73	304.8	305.72	304.93	303.22	303.12	304.42	304.05	303.49	305.38	305.11	306.49	304.57	305.79	305.62	303.5	303.23	302.85	304.36	303.63	305.7	304.47	305.06	305.15	303.93	305.19	305.54	304.63	305.63	305.34	306.37	303.94	304.57	304.32	305.38	305.89	303.44	305.12	304.79	302.98	303.48	303.22	305.27	304.01	304.7	304.66	304.05	304.6	304.04
314.86	314.17	315.12	314.87	312.99	314.14	313.41	314.48	314.67	313.71	312.52	313.66	315.75	314.66	313.31	313.35	313.6	314.26	313.34	314.48	313.37	313.81	313.7	315.64	313.89	311.74	313.6	313.15	312.64	314.42	311.98	314.88	313.73	313.81	312.81	313.25	315.05	314.47	313.79	315.51	313.95	314.53	314.5	313.33	313.49	313.94	313.88	314.74	315.3	314.34
313.3	314.65	313.23	312.54	315.41	312.64	313.58	315.96	313.1	313.82	314.46	313.21	314.81	314.9	314.38	313.98	312.72	313.9	313.63	312.56	314.32	314.08	315.38	314.89	313.26	313.44	315.57	316.71	313.87	315.54	314.1	317.79	315.03	313.68	311.97	313.3	313.98	314.81	315.55	314.02	314.06	314.2	313.78	314.61	312.89	313.37	314	314.07	314.73	315.18
310.42	308.78	308.95	306.62	310.06	307.92	311	308.54	308.58	308.48	308.17	308.6	308.11	307.06	307.88	309.06	309.56	308.4	309.18	309.06	310	309.4	308.71	309.47	308.73	309.14	309.03	308.17	309.35	309.14	307.37	309.01	308.34	309.04	309.87	308.78	308.63	307.42	307.26	308.96	309.59	309.22	307.89	308.47	309.63	307.16	311.08	309.39	308.19	307.41
316.77	315.87	317.69	317.76	317.48	316.47	317.01	316.94	317.04	319.82	317.61	318.83	316.4	318.02	317.02	315.99	317.67	315.66	318.25	317.38	316.15	318.43	318.22	315.49	317.11	318.73	317.68	314.27	318.56	316.77	318.05	317.6	317.98	317.97	317.21	317.83	318.06	317.88	317.08	316.9	315.85	317.65	319.03	317.94	316.92	316.82	319.29	315.72	317.63	317.78
302.6	301.99	300.63	302.65	302.8	301.62	302.77	302.42	302.91	301.54	303.13	301.4	301.47	302.31	302.72	302.26	302.28	301.44	301.16	303.2	302.38	302.28	303.76	304.26	303.66	301.08	303.25	301.8	301.75	302.31	303.03	302.22	301.44	302.2	303.5	301.52	302.51	302.64	302.67	301.5	302.55	303.44	302.5	302.41	301.56	303.42	302.87	302.93	302.59	302.1
296.03	296.02	297.59	297.51	297.82	296.51	297.82	297.71	296.21	295.92	297.95	296.28	296.96	296.57	295.55	295.1	297.87	296.79	295.22	297.44	297.21	295.59	298.98	296.22	297.94	295.15	298.21	296.02	295.08	296.61	298.03	297.85	298.34	297.73	297.84	297.37	297.72	297.82	295.45	296.11	297.81	296.16	296.95	297.08	297.89	297.33	297.23	297.34	296.53	297.31
311.47	311.79	313.06	310.6	312.57	311.1	311.63	311.58	313.27	312.52	312	312.88	312.7	311.35	311.87	310.41	311.14	313.09	312.32	312.6	310.38	309.44	311.61	311.86	311.63	311.77	310.53	312.01	311.8	312.42	311.37	312.93	312.74	312.55	311.43	310.77	312.73	311.88	312.94	310.94	312.02	311.21	314.83	310.76	311.46	312.19	312.83	312.64	312.97	311.72
303.27	302.59	303.54	304.59	304.28	303.23	302.45	303.03	303.11	302.05	303.08	303.36	301.83	302.59	304.29	303.48	303.71	303.5	303.26	302.43	303.8	305.24	304.37	303.33	300.09	303.42	303	304.85	304.33	304.17	304.65	305.07	303.98	303.37	304.83	302.55	303.36	303.34	303.06	304	303.77	302.49	303.86	303.66	302.98	304.19	302.08	302.69	304.15	303.5
304.22	304.95	304.52	305.75	302.43	306.43	305.45	305.97	304.82	306.25	304.32	306.11	304.82	304.8	305.43	304.85	304.04	306.13	304.97	304.93	304.38	305.04	304.71	303.37	304.39	303.91	304.78	302.85	305.96	302.45	305.27	305.67	306.06	304.55	305.4	305.39	305.11	305.84	304.95	304.98	304.55	307.09	304.86	304.98	307.54	305.61	304.62	304.15	303.64	304.37
328.37	327.18	329.41	328.39	326.96	327.72	327.26	326.45	328.03	327.07	326.51	327.24	327.36	328.64	327.24	327.72	327.65	327.73	326.55	328.44	326.71	330.21	328.91	325.82	326.53	328.21	328.86	329.27	327	327.91	327.73	325.81	328.91	326.97	326.29	328.1	326.68	327.56	326.48	328.28	326.74	328.93	327.85	326.5	327.96	328.47	327.99	326.66	329.41	326.07
306.98	308.57	306.69	308.94	308.34	306.43	307.67	308.16	308.82	306.48	306.39	307.94	306.97	306.9	306.99	306.56	307.84	306.89	306.71	306.62	307.41	307.19	307.5	306.6	306.23	307.85	307.72	308.02	308.8	307.08	306.83	306.73	307.45	307.63	307.84	306.27	307.46	307.61	309.2	306.92	306.87	306.78	307.06	305.38	308.29	307.81	307.5	308.76	307.79	306.53
312.41	312.89	313.91	313.78	313.49	312.53	313.71	314.58	313.69	313.24	313.11	313.36	313.88	314.03	312.84	313.83	313.4	315.03	313.45	315.71	311.19	311.86	313.5	314.29	313.51	313.8	312.8	311.91	313.48	314.7	312.8	314.13	313.13	313.75	313.75	314.26	312.3	313.76	313.4	312.69	313.4	315.17	312.3	312.13	313.2	313.12	313.56	313.45	313.17	314.92
295.85	294.28	295.94	293.91	294.35	294.99	296.88	295.05	296.12	294.73	293.96	295.32	294.65	295.57	294.89	295.37	293.79	295.79	295.28	296.56	293.47	295.16	294.02	293.82	295.95	295.91	294.99	294.17	294.92	293.6	294.65	296.61	295.57	294.85	295.46	295.39	295.58	294.96	297.29	294.02	294.9	294.44	294.6	293.3	293.13	296.1	295.09	294.89	294.26	295.79
314.11	316.02	313.09	313.5	313.2	315.08	312.77	314.25	312.46	313.22	314.35	313.5	314.03	314.34	313.19	312.19	314.92	314.51	313.98	312.26	314.29	313.75	313.11	315.17	315.93	314.03	314.25	315.4	313.81	313.99	312.93	312.41	316.23	314.49	313.7	315.68	314.82	314.08	314.24	314.09	314.5	313.38	314.28	314.97	313.26	313.11	315.54	313.17	313.24	314.36
297.67	296.46	296.7	296.05	296.79	297.51	297.77	296.08	295.41	295.99	297.05	294.81	298.29	298.19	297.07	295.96	297.69	297.05	295.55	296.51	296.9	294.82	298.58	297.73	297.3	297.92	297.23	297.24	299.23	297.51	295.45	297.48	297.01	298.12	295.33	296.72	297.81	296.81	296.44	297.51	296.9	294.89	298.09	296.8	297.79	296.52	298.12	297.35	296.22	295.68
317.68	315.32	316.16	316.53	314.7	316.21	317.7	316.27	316.83	316.89	314.81	318.81	316.71	316.66	318.08	316.45	317.23	315.39	318.02	317.83	317.77	314.66	316.44	317.56	315.2	316.59	314.43	316.7	314.83	316.83	315.69	317.51	318.17	317.17	316.45	316.81	316.41	315.34	317.77	316.1	316.23	315.88	317.03	316.17	317.6	317.36	317.21	316.83	316.18	315.53
306.68	308.38	305.64	305.89	304.41	305.14	306.77	305.49	306.48	306.61	305.78	305.86	303.74	306.62	307.75	305.68	306.09	306.46	306.99	305.13	302.95	305.07	306.87	304.12	306.63	305.54	306.48	306.84	305.95	305.82	306.23	304.59	307.91	304.85	306.54	306.64	305.33	306.35	305.2	307.23	306.2	307.75	304.24	305.17	307.04	306.84	307.75	304.91	306.81	306.09
305.37	306.82	307.71	307.44	308.03	308.47	305.96	305.67	307.08	307.71	305.99	308.77	307.18	305.91	306.01	309.69	306.81	306.89	309.51	307.13	305.92	307.61	306.73	306.85	306.88	307.97	307.66	307.2	305.84	307.83	307.33	308.51	307.67	306.93	307.63	306.21	306.71	307.02	306.67	306.29	305.6	307.52	307.98	306.83	309.64	307.05	306.39	307.89	306.15	308.09
306.55	309.74	307.67	308.35	310.11	308.74	309.59	308.82	307.52	310.39	307.49	309.27	308.94	310.79	309.59	309.14	310.9	309.81	309.32	310.08	307.73	309.4	310.44	308.23	307.83	308.9	309.08	309.3	309.18	310.42	309.89	307.59	309.98	308.61	310.9	308.86	308.98	307.9	311.75	309.01	308.21	307.26	308.53	308.01	307.46	307.64	308.65	308.71	307.17	309.43
303.95	304.84	303.88	304.17	306.57	305.12	304.41	304.72	305.14	304.3	306.56	305.7	305.03	305.65	305.37	306.49	304.85	305.48	305.73	306.78	305.75	306.11	307.04	306.15	306.31	306.84	305.01	304.86	306.07	306.47	304.15	304.12	306.15	305.89	306.26	307.01	303.58	306.98	306.04	306.54	304.98	304.62	304.66	305.7	306.29	302.94	305.04	305.29	303.76	304.8
299.79	301.47	302.12	300.53	299.73	299.19	299.63	301.28	300.45	298.87	301.53	300.16	298.7	299.2	299.47	299.99	302.21	298.59	299.74	298.94	298.27	298.36	299.29	299.68	298.88	299.47	300.82	300.36	301.15	300.92	301.01	297.75	301.83	300.36	298.54	298.41	301.26	299.9	300.38	298.23	300.61	299.05	299.84	300.73	300.65	300.12	299.62	299.73	299.61	299.63
303.82	304.05	303.75	303.37	304.16	301.47	303.12	304.13	305.7	305.04	304.19	303.72	303.31	303.75	304.35	302.64	303.99	305.85	302.05	303.17	302.23	303.97	304.75	302.74	303.99	302.32	304.45	303.97	304.27	304.65	302.57	304.32	303.98	303.19	304.07	302.81	303.67	303.02	302.97	303.54	301.51	303.46	302.82	304.81	302.26	301.76	301.6	303.93	303.19	302.65
310.39	312.82	311.78	311.97	312.58	311.92	312.39	312.35	313.26	312.21	312.19	313.56	313.84	313.17	312	312.72	313.11	311.65	313.8	310.28	313.25	310.96	311.85	311.48	310.77	311.64	311.12	312.06	312.44	312.26	312.35	311.7	312.5	311.15	312.07	311.88	312.28	313.47	315.05	312.23	310.42	313.17	314.22	312.24	312.98	310.93	313.41	311.74	312.95	312.3
305.03	303.69	304.92	305.24	305.98	304.14	304.89	306.41	305.5	305.12	305.36	304.56	307.16	304.26	303.81	303.85	306.61	304.3	304.25	305.34	303.98	305.1	305.37	305.01	306.25	304.85	305.17	304.51	304.07	305.78	305.51	304.24	305.02	304.62	304.63	305.43	306.8	304.84	305.44	305.52	302.99	304.52	306.61	305.36	305.92	304.09	304.71	303.95	304.94	306.77
303.94	303.79	305.22	304.82	304.11	304.93	304.06	305.91	303.96	304.65	304.81	304.76	306.64	305.38	304.37	305.83	303.54	304.27	304.47	305.17	304.41	304.96	305.61	304.21	303.76	305.04	303.58	305.15	303.35	305.28	304.15	305.51	305.34	304.34	306	304.85	304.57	305.29	305.97	304.69	305.13	306.27	305.9	304.48	306.33	306.03	304.67	304.92	305.02	304.19
297.61	297.83	298.75	297.81	296.25	295.97	296.04	298.96	296.35	298.18	294.87	296.96	295.89	295.94	296.1	298.19	295.14	296.64	293.5	295.8	297.23	296.18	297.19	298.12	298.1	296.09	296.66	296.79	296.3	298.03	295.98	297.05	297.07	298.5	296.36	297.75	296.32	297.3	296.23	296.83	296.31	295.12	297.23	296.94	297.2	296.21	298.01	296.38	295.45	295.6
317.96	317.32	318.74	318.03	318.19	318.73	317.5	317.95	317.35	318.77	317.3	319.05	318.3	317.76	317.1	317.16	317.66	317.67	319.26	318.37	316.02	319.22	319.23	318.4	317.99	315.54	317.57	317.94	317.9	317.39	317.17	317.85	317.62	317.88	319.67	318.06	316.84	316.93	316.18	318.1	318.98	317.58	318.84	317.33	315.26	318.9	317.89	317.04	320.7	318.97
310.39	310.86	310.68	310.57	310.75	310.73	307.43	311.01	312.2	311.12	310.6	309.44	310.32	309.23	309.41	311.7	309.57	310.87	309.56	313.09	311.08	310.33	311.17	312.57	309.1	311.26	310.25	309.17	313.74	309	307.9	309.18	309.33	311.96	310.59	310.32	308.86	310.71	308.11	311.56	310.14	309.91	310.98	311.84	309.43	312.07	310.99	309.84	308.83	309.5
318.5	319.08	319.65	318.29	318.52	319.98	318.65	317.76	320.12	318.59	318.37	317.87	317.89	320.6	318.23	317.09	320.73	318.46	319.59	319.61	320.15	318.49	319.99	316.74	318.21	318.59	320.44	318.28	316.98	319.42	318.32	317.99	318.66	320.56	318.6	316.09	317.43	320.45	318.04	316.52	319.48	318.47	317.83	317.91	317.45	318.75	318.84	318.3	319.91	317.72
312.23	311.72	310.34	313.33	314.08	311.74	313.58	313.69	312.18	313.11	312.9	312.12	313.29	311.41	312.4	313.81	312.58	313.71	311.7	311.25	311.38	312.86	315.88	315.26	310.8	311.92	314.19	313.86	312.31	311.93	312.69	313.85	312.84	312.8	314.04	311.92	312.34	313.39	314.34	311.97	312.93	312.13	313.51	313.33	311.46	313.17	312.58	313.66	311.33	312.5
301.93	300.22	300.66	301.38	299.06	299.96	298.71	300.94	300.28	299.14	301.33	299.41	300.01	300.27	299.03	301.12	300.02	301.64	300.91	299.02	301.67	300.12	300.01	300.44	300.17	299.01	299.13	298.99	301.43	299.03	299.79	298.72	297.95	298.03	300.73	300.2	299.81	299.35	298.86	299.33	300.81	300.6	299.55	299.7	299.75	302.74	300.64	301.6	299.99	300.87
309.86	308.48	308.51	307.61	307.17	308.17	311.17	310.36	307.87	308.83	308.53	309.21	307.46	308.31	308.37	307.19	308.58	309.31	310.18	309.92	310.36	308.14	307.17	307.16	309.24	308.37	307.65	310.01	308.65	310.94	310.64	308.17	308.35	308.74	308.44	309.97	309.15	308.73	309.66	309.91	309.3	309.5	309.99	308.68	310.41	309.91	308.56	308.73	307.85	309.9
314.06	312.85	312.32	312.84	314.26	313.63	313.53	312.87	314.66	313.21	313.13	314.67	313.37	312.83	314.41	313.2	313.8	314.19	314.96	313.44	312.81	313.06	312.89	314.1	313.54	314.79	315	312.97	313.79	313.13	313.23	312.74	312.91	314.6	313.53	313.7	312.63	314.65	315.48	313.77	313.8	314.36	313.46	314.11	312.42	313.4	314.39	313.39	314.2	315.18
313.5	312.78	312.83	314.28	313.25	313.19	314.68	314.06	313.33	313.35	312.14	313.01	313.31	312.21	313.06	311.69	312.81	314.73	313.95	315.04	312.25	313.67	312.31	312.76	313.95	313.23	313.82	313.92	313.91	313.92	313.45	312.63	313.56	312.96	313.05	313.1	313.04	311.44	313.18	313.96	314.84	313.36	312.43	311.77	313.02	314.37	315.66	312.24	313.67	314.23
305.51	305.98	306.11	303.86	305.64	307.49	305.81	303.36	305.32	306.01	305.83	305.44	304.57	306.17	306.03	304.27	307.27	306.23	307.23	306.37	305.35	305.47	305.19	307	305.76	305.24	308	304.75	304.97	305.89	306.43	304.08	307.12	307.84	307.54	306.32	305.95	306.69	307.21	306.47	307.68	305.4	305.37	308.52	305.93	307.96	305.06	306.25	308.8	305.03
311.57	312.12	310.73	311.52	312.61	312.04	310.44	314.07	310.56	311.09	311.82	311.21	311.36	310.61	311.89	310.43	312.18	312.26	309.74	311.65	313.16	312.83	313.19	309.41	310.59	311.33	311.56	311.78	309.46	311.74	312.66	314.49	311.55	312.21	311.72	312.51	311.96	311.96	311.05	310.31	310.7	310.31	311.38	313.19	311.06	311.43	311.14	311.72	311.87	311.08
300.01	302.71	300.54	303.28	301.28	302.17	302.74	300.86	303.44	301.53	302.78	303.39	301.51	300.52	300.87	303.18	302.22	302.11	303.56	304.12	301.83	302.84	301.09	302.27	303.61	304.34	304.45	303.59	303.56	302.55	302.25	302.1	302.64	300.18	301.24	301.51	304.69	302.4	300.04	302.89	302.62	299.75	302.93	301.8	301.91	301.74	300.74	302.68	303.41	300.35
318.34	318.75	318.02	318.9	318.32	318.49	318.9	319.41	318.16	316.67	318.76	320.29	317.95	317.31	318.28	318.5	319.61	320.21	317.25	317.95	317.65	318.97	317.64	318.74	317.8	317.6	317.65	318.08	319.7	318.15	316.42	316.02	319.1	317.41	317.66	317.4	318.83	319.06	317.38	319.48	318.96	319.72	318.52	318.66	318.79	317.76	318.78	320.27	320.27	316.72
315.51	315.23	312.69	315.15	314.1	314.53	315.52	313.44	315.89	312.99	317.25	314.17	315.52	313.96	313.14	314.86	315.69	316.04	316.95	314.56	314.15	315.38	316.57	314.59	316.14	314.44	314.16	313.99	313	315.59	316.51	316.33	316.41	315.25	314.84	315.54	315.2	314.5	314.72	315.05	315.21	315.19	314.78	316.36	314.22	314.48	314.47	314.99	315.28	315.42
315.44	315.47	314.35	315.71	314.15	314.75	315.53	313.49	315.12	314.22	313.96	314.67	314.49	315.39	314.96	314.37	314.77	315.03	314.14	314.84	313.8	314.62	315.34	315.09	316.09	315.08	315.86	315.3	313.68	314.25	313.81	314.54	314.25	312.25	313.65	316.27	314.42	314.71	314.78	316.07	314.55	315.56	315.15	314.07	313.74	315.67	313.85	314.42	313.25	314.41
328.92	326.49	328.57	328.82	327.4	328.61	328.31	328.01	327.78	327.62	327.38	327.1	328.88	328.2	328.33	327.7	327.31	327.54	328.73	328.36	328.05	327.16	327.42	328.96	327.2	328.06	326.62	328.64	328.85	327.2	328.69	327.12	327.91	328.94	325.48	326.33	329.08	325.6	326.95	327.24	327.27	327.14	329.34	326.44	328.59	327.71	327.63	327.87	328.11	327.99
313.02	315.33	315.44	314.08	314.58	316.11	315.63	315.13	316.29	315.08	315.92	315.74	313.62	315.03	313.86	313.71	313.83	314.58	314.6	315.89	314.9	316.54	316.16	315.67	315.22	313.25	314.04	315.07	314.83	315.16	315.02	315.55	315.26	315.01	315.57	315.19	317.73	314.5	313.43	315.91	314.01	316.09	314.71	315.02	314.9	316.02	315.83	314.13	315.42	314.78
302.23	302.68	301.16	304.92	302.82	303.04	303.04	302.9	303.85	304.26	304.15	303.47	302.71	303.22	302.8	304.32	303.61	303.77	301.63	303.44	302.91	301.55	302.51	303.05	301.77	304.13	304.03	302.47	302.7	302.74	304.47	304.99	305.39	303.23	304.79	304.27	303.86	302.75	303.11	303.09	302.53	305.52	305.6	305.81	302.13	303.12	304.4	301.36	303.24	304.01
317.7	317.69	317.11	315.47	317.29	318.29	318.3	317.11	318.02	317.21	318.02	317.65	317.54	318.2	315.4	317.4	318.18	317.65	316.94	319.34	317.57	316.8	316.34	318.09	317.85	317.19	318.76	318.92	316.55	316.46	317.23	318.17	317.95	317.57	319.19	318.46	315.52	318.61	317.93	316.76	318.62	318.93	318.7	317.16	316.91	316.61	316.67	317.59	317.38	318.42
311.36	309.51	308.76	308.77	313.09	308.2	308.34	308.97	310.89	309.84	310.62	310.48	308.2	309.53	310.63	309.67	309.63	310.32	310.26	309.61	311.06	311.33	309.71	310.21	310.38	310.35	310.47	309.59	309.58	310.39	309.1	309.12	309.7	309.49	309.88	310.92	308.73	311.6	308.56	310.11	310.14	309.27	308.2	310.06	310.07	308.26	309.43	309.7	310.09	310.82
316.62	317.77	316.27	315.65	315.28	315.14	314.51	315.79	316.97	316.37	316.72	315.71	317.22	314.78	315.28	314.56	314.98	315.12	316.61	314.77	314.59	315.47	315.95	313.71	316.5	313.72	316.13	315.22	315.29	314.95	314.66	315.86	315.08	317.04	316.65	315.88	315.09	316.31	316.53	316.29	313.87	316.31	316.49	315.62	317.02	317.58	314.28	316.58	314.9	317.43
313.47	314.89	313.72	315.35	314.14	316.62	314.58	315.71	315.31	315.63	314.75	315.03	316.71	314.71	316.18	314.05	316.55	313.99	314.95	313.75	316.48	315.02	315.6	312.74	315.59	313.29	315.51	315.75	315.66	313.85	316.83	315.1	315.06	315.39	313.72	313.44	316.69	315.04	313.97	313.2	313.54	313.63	313.96	313.29	313.9	314.16	313.87	315.07	317.3	314.86
294.4	295.4	295.03	293.95	295.14	294.53	295.24	295.81	295.83	295.87	296.02	295.33	293.48	294.53	295.47	295.55	295.64	295.76	296.2	294.03	294.07	294.81	296.92	293.78	295.92	293.48	295.76	292.88	296.26	296.9	296.36	296.45	296.23	295.35	295.96	294.7	295.84	293.32	294.83	296.69	295.86	293.11	294.84	292.46	295.56	295.45	295.18	295.39	294.45	294.81
300.49	298.58	299.44	300.23	301.39	298.99	298.93	299.74	298.8	298.45	299.21	300.53	298.96	298.19	300.15	300.46	299.1	298.5	300.69	302.67	300.82	299.13	302.11	299.41	299.37	299.23	299.55	299.25	300.53	301.76	300.84	299.51	300.06	301.31	300.31	300.45	301.73	302.22	300.93	300.77	300.53	300.86	300.8	300.07	299.69	299.39	299.72	299.22	300.71	298.94
304.24	306.16	303.4	303.1	303.03	303.57	302.11	303.88	302.31	302.5	304.69	305	302.68	303.34	302.05	303.83	301.33	302.3	302.72	303.23	303.14	302.04	302.46	303.07	305.07	302.98	302.97	302.24	303	303.46	302.39	303.83	304.28	303.44	303.09	303.38	304.57	304.19	302.76	303.86	304.94	303.64	303.56	301.91	302.66	301.69	302.72	303.98	304.2	302.07
305.29	303.15	303.14	304.47	302.5	304.02	304.01	306.16	304.01	303.62	303.85	304.9	304.68	305.93	305.14	306.47	302.61	305.74	303.74	306.31	303.58	304.87	304.66	305.64	304.57	302.48	305.28	303.45	304.75	304.22	305.16	304.44	305.23	304.38	303.45	304.25	302.99	304.59	303.15	303.71	305.42	305.16	304.29	302.97	303.33	302.72	304.59	305.43	304.61	305.29
314.61	314.98	314.54	315.22	315.29	314.27	314.51	314	316.37	313.86	316.95	313.82	312.73	316.3	314.82	314.98	315.94	316.05	314.48	312.74	314.13	316.31	314.72	315.34	314.91	314.81	314.93	315.87	314.5	314.4	314.69	315.52	313.28	315.5	315	315.59	315.04	313.19	315.57	314.91	315.75	313.89	312.42	316.12	314.8	315.61	315.08	315.57	313.4	317.45
303.52	302.71	303.9	301.92	303.41	304.46	301.64	304.02	304.2	302.62	302.77	303.99	304.04	304.51	304.35	303.7	303.01	302.39	302.53	303.35	304.43	303.77	303.7	303.91	303.57	303.65	303.95	304.11	301.59	303.54	304.44	304.69	303.3	303.09	302.85	303.88	303.67	303.63	302.93	303.39	302.41	304.16	302.22	303.53	301.79	304.42	304.99	302.65	302.88	303.21
311.33	311.6	310.49	310.76	311.19	311.6	311.12	311.87	311.04	309.39	311.67	311.33	310.98	311.1	310.93	312.03	311.06	310.04	310.85	311.26	309.9	311.43	312.02	309.73	310.25	311.94	312.16	311.27	311.3	312	309.84	310.58	313.79	310.11	309.48	309.59	310.61	312.45	309.29	310.8	311.37	310.71	309.85	310.37	312.45	309.04	310.61	309.93	309.48	311.59
300.92	301.39	301.67	301.21	302.32	301.78	300.62	300.65	302.61	301.41	303.11	301.86	300.34	299.99	301.35	300.79	299.58	300.63	301.26	300.44	301.91	300.31	302.17	301.46	301.14	301.04	301.23	300.26	301.32	301.22	301.21	301.61	301.86	301.5	300.28	301.19	298.96	303.92	300.49	300.53	301.23	301.02	301.72	301.44	301.03	300.01	299.51	301.19	299.66	300.97
326.43	327.67	327.57	329.3	328.5	324.94	326.74	328.19	328.13	327.41	327.38	328.08	329.24	328.42	328.79	327.18	328.5	326.98	328.23	327.39	327.69	326.76	328.32	326.52	327.41	328	327.69	327.81	328.28	327.13	327.21	328.24	328.23	328.09	330.32	326.72	328.07	327.21	327.71	325.93	326.99	327.84	327.06	326.82	328.37	328	327.94	325.5	327.11	328.9
326.32	328.1	328.53	328.94	326.68	327.76	327.52	328.45	327.48	326.58	327.38	328.1	327.16	326.8	329.92	327.69	326.89	327.39	326.74	328.16	326.39	325.79	328.24	326.97	327.91	326.85	327.69	326.96	328.97	328.11	325.61	327.74	328.93	327.18	328.84	329.1	326.71	326.54	327.47	328.1	326.95	328.21	328.2	326.78	328.94	328.03	328.69	327.2	328.71	326.53
294.57	292.86	293.21	295.03	294.45	294.08	294.25	294.36	294.63	295.12	294.07	294.66	294.66	293.75	293.17	295.86	294.41	294.16	294.1	294.56	293.49	294.45	291.99	294.3	294.31	292.96	294.77	294.75	292.76	293.7	293.15	292.53	292.89	294.62	295.09	293.68	293.94	293.69	293.73	294.7	293.7	294.36	293.4	293.45	294.25	295.8	294.26	293.05	292.73	293.34
314.09	312.01	313.29	313.94	315.92	313.75	314.38	313.99	313.85	312.49	313.72	314.77	313.08	313.69	313.11	314.62	315.85	312.74	315.38	313.95	312.19	312.19	314.76	314.31	316.21	311.73	313.14	314.84	314.85	313.19	313.97	314.05	314.13	313.32	312.29	314.55	314.46	313.67	313.23	314.78	313.48	315.12	314.86	314.02	312.47	315	312.56	313.75	314.14	313.01
310.42	308.53	309.62	309.12	307.42	309.74	310.16	308.42	309.4	309.01	309.79	307.74	308.48	308.87	310.17	309.75	309.2	309.08	309.74	306.22	309.45	311.17	309.32	309.4	310.24	310.25	309.42	310.11	310.64	308.13	307.27	308.29	308.47	310	310.13	308.03	308.48	308.17	308.54	309.32	310.68	308.03	307.46	309.02	309.12	307.15	308.2	308.83	308.92	307.14
317.63	317.61	316.84	318.26	316.9	318.61	318.47	320	317.46	318.69	318.13	319.34	316.52	318.73	318.97	319.03	316.91	315.73	318.42	316.61	317.78	318.45	318.29	318.39	317.08	318.47	319.19	317.37	319.51	317.97	315.48	317.12	318.12	318.05	319.72	318.19	317.4	317.03	318.33	317.79	317.95	319.85	317.19	316.75	318.2	319.88	318.14	320.61	319.03	317.07
303.61	304.05	303.73	303.23	304.61	302.44	304.33	303.35	302.84	301.04	303.3	303.7	303.24	303.87	302.62	303.09	304.22	303.16	303.13	304.88	301.85	303.74	303.46	302.99	300.22	302.46	302.06	303.99	302.6	304.51	302.14	302.69	304.05	303.41	304.13	303.36	303.63	303.24	301.89	302.47	304.56	302.21	302.09	301.74	303.58	304.74	303.93	302.58	303.85	303.73
327.37	327.26	329.27	329.39	327.91	328.89	329.21	327.51	327.53	327.88	328.58	329.16	328.48	325.83	327.83	329.28	328.4	327.48	328.29	329.43	328.57	328.78	327.4	329.19	328.86	327.99	326.53	326.69	329.31	326.62	329.71	327.87	326.21	327.42	328.09	328.76	326.48	328.82	327.79	328.61	327.84	326.83	327.46	329.68	327.07	328.8	327.28	328	327.33	326.86
302.03	303.98	300.82	304.36	302.54	303.42	303.19	303.06	301.04	302.24	301.7	302.64	302.15	304.7	303.72	302.01	301.5	305.58	302.76	303.42	304.02	302.64	302.48	301.92	303.09	304.03	303.01	301.86	303.28	303.09	304.21	303.52	302.56	301.6	303.02	302.61	302.88	301.31	303.4	302.36	301.67	302.22	302.84	303.94	303.72	302.76	304.32	303.18	301.33	302.96
300.52	299.82	300.95	301.28	299.39	300.77	300.28	298.29	298.74	300.82	301.57	300.27	301.04	299.13	298.72	299.86	299.94	297.91	301.16	300.34	300.28	299.24	298.75	299.64	296.74	300.38	299.1	299.73	301.25	298.89	299.05	301.33	299.23	301.01	300.35	300.28	301.14	300.55	300.55	301.14	299.19	297.85	300.81	300.33	301.58	302.1	298.47	299.14	300.05	300.41
314.26	313.34	314.66	313.36	313.89	313.05	312.23	314.8	314.19	313.66	312.95	313.13	311.82	312.71	312.72	313.1	312.75	315.99	312.98	312.98	311.92	312.72	312.18	311.49	313.2	313.77	315.07	313.14	314.28	310.91	312.54	311.58	311.72	313.68	313.21	313.03	313.09	312.76	311.09	313.43	312.02	312.22	314.28	312.71	315.64	312.35	313.12	312.74	312.55	313.64
304.87	303.01	300.81	302.63	304.15	303.62	302.43	302.44	301.69	304.08	304.1	302.11	301.82	301.4	304.19	302.74	302.14	302.9	302.19	303.12	304.33	301.84	303.24	303.14	302.62	301.77	301.94	303.21	302.63	301.81	303.99	303.19	302.84	304.02	300.85	302.04	301.89	302.61	302.34	302.07	303.16	301.25	302.88	302.26	302.38	302.72	303.07	302.42	304.83	302.46
304.61	301.96	303.7	303.89	305.38	303.49	302.5	304.43	303.98	304.45	303.84	305.08	303.55	304.46	304.37	304.55	304.33	303.42	304.72	302.44	305.79	305.26	304.08	303.01	304.1	304.07	302.7	302.98	302.15	304.85	303.04	303.61	303.56	303.43	302.55	304.11	303.5	303.55	303.86	304.55	302.48	304.55	303.89	303.63	303.61	304.32	304.14	302.37	303.28	304.82
315.79	313.38	315.28	314.73	315.15	316.52	313.78	315.7	315.93	316.02	315.26	313.87	314.61	315.25	314.76	315.79	316.31	315.56	313.42	314.33	314.48	315.37	315.3	315.96	315.11	317.15	315.44	313.5	315.6	315.35	314.34	314.63	314.61	313.71	314.23	315.92	314.59	316.85	314.86	315.8	315.25	315.69	314.96	314.56	315.22	315.51	315.47	316.45	315.01	314.08
313.54	312.48	313.61	311.69	312.68	313.19	313.63	312.55	312.78	313.84	314.39	313.3	314.37	312.04	312.78	314.19	313.89	314.32	313.31	312.51	313.83	313.32	314.58	315.43	313.7	314.37	312.45	312.08	313.58	313.46	311.97	311.93	313.31	311.9	314	312.87	312.46	314.01	314.5	313.19	313.09	313.43	310.28	313.53	311.45	313.92	313	311.29	313.98	314.43
313.46	312.63	313.45	312.37	312.95	312.27	312.9	312.54	313.11	312.9	312.97	313.23	312.31	313.02	312.09	311.65	314.07	310.38	311.67	312.15	314.07	311.09	311.66	311.39	312.24	311.73	313.4	311.56	311.89	313.31	311.78	311.79	311.39	312.91	310.74	312.35	311.91	313.42	312.65	312.69	312.4	312.07	311.31	312.06	312.1	312.23	310.79	311.06	311.91	312.2
313.14	310.9	312.08	311.42	312.83	311.15	312.76	311.52	312.52	313.28	311.58	311.23	314.68	313.61	311.9	313.55	313.24	313.02	312.31	313.92	312.9	312.25	313.17	311.09	312.57	312.63	313.04	311.39	313.04	311.45	312.57	312.27	311.28	312.92	312.37	313.91	310.88	313.4	313.24	312.38	311.19	313.22	312.46	313.66	312.66	312.1	312.6	314.3	312.77	311.7
314.07	313.4	315.66	315.16	314.26	313.77	314.22	313.25	314.95	314.35	312.76	313.33	313.58	314.7	313.98	314	314.28	313.8	314.53	315.16	315.79	313.65	314.13	315.64	313.59	313.37	314.32	315.97	314.22	313.61	312.44	313.13	313.99	313.65	313.33	314.37	314.21	314.8	315.01	313.61	313.96	315.13	316.2	313.87	314.8	314.79	315.8	314.75	314.07	315.97
302.98	305.18	302.41	304.17	304.41	303.23	303.64	302.82	302.28	303.47	303.26	304.12	303.77	303.41	303.12	302.65	304.35	302.65	303.7	302.59	304.12	303.79	302.76	302.81	302.45	304.34	301.95	301.68	302.38	302.54	304.07	302.06	303.82	303.65	303.5	304.41	304.36	302.81	302.45	302.84	304.31	302.72	303.11	301.8	301.68	303.1	301.42	302.03	302.98	304.49
314.83	313.38	314.2	315.56	313.95	314.85	315.58	312.87	313.01	314.64	314.71	314.57	311.77	314.7	312.98	314.63	315.45	313.17	313.13	314.28	312.86	314.97	313.4	312.77	312.09	312.38	313.7	312.81	313.13	314.34	314.95	313.8	312.31	312.41	313	313.32	313.69	312.42	313.75	314.55	314.5	313.42	314.35	310.49	313.47	313.55	314.63	312.65	315.5	313.65
303.47	304.28	305.14	304.27	304.02	303.41	304.62	302.83	303.3	304.38	304.66	303.01	304.55	303.64	304.83	305.32	305.72	306.4	305.07	304.18	305.81	303.74	305.32	304.29	303.65	301.7	304.19	305	304.45	304.4	304.23	304.3	304.84	304.49	303.17	303.99	303.95	304.1	304.72	304.94	303.05	304.8	304.59	305.06	304.25	304.39	305.03	304.26	304.42	305.13
313.52	313.59	313.64	313.97	312.34	312.34	312.39	312.88	313.51	313.77	312.93	311.54	311.49	311.89	312.38	310.68	311.32	312.47	311.29	314.89	312.06	311.79	312.76	310.7	312.64	312.14	310.68	312.62	309.98	314.15	312.47	312.23	312.9	312.63	311.92	312.2	312.71	311.24	311.54	313.07	311.36	312.15	312.89	313.6	313.35	311.8	313.51	312.6	310.62	311.13
303.37	303.89	304.04	301.95	305.09	303.86	302.95	304.57	303.55	303.01	302.29	303.32	302.73	304.42	302.6	305.25	305.25	303.87	304	303.12	303.94	304.87	301.83	302.34	303.55	304.07	302.29	305.3	303.48	303.42	303.2	303.61	305.01	303.6	304.2	303.1	302.34	304.54	302.46	302.56	303.74	302.72	302.7	303.71	303.79	303.34	302.65	301.16	304.06	304.76
303.96	304.16	303.39	303.79	302.73	302.31	303.98	304.21	302.11	302.85	305.39	303.4	303.66	304.62	302.39	302.87	303.81	302.9	302.96	303.85	304.45	304.17	303.76	304.97	303.56	305.55	304.13	302.09	303.24	304.05	305.39	304.53	303.52	304.52	304.24	304.56	305.56	302.61	304.98	304.34	304.35	303.5	306.36	303.78	304.24	303.95	304.15	303.88	302.83	303.73
313.32	314.31	315.61	314.94	315.4	313.83	316.23	314.95	313.75	314.46	315.3	313.55	313.76	314.6	313.79	314.98	313.02	314.02	313.58	315.42	313.53	314.69	314.29	313.33	313.72	314.93	314.8	315.86	314.85	314.23	313.96	317.81	314.94	314.89	314.44	312.79	314.66	315.1	315.82	315.25	314.7	315.3	312.82	313.31	315.79	314.93	315.3	315.61	314.25	315.81
302.7	301.89	304.2	300.55	303.14	303.24	303.96	305.48	304.38	302.61	303.75	302.59	301.75	301.16	300.09	304.44	303.25	302.14	303.62	301.63	301.64	302.67	302.69	302.48	304.52	301.51	302.18	303.1	301.72	302.52	302.5	301.7	303.47	303.45	303.34	302.93	303.22	301.44	301.65	302.72	303.28	302.06	302.18	301.69	303.45	302.46	302.09	303.21	304.4	304.84
303.39	304.77	304.03	304.53	304.81	305.75	306.25	303.68	303.83	304.08	305.5	302.85	305.33	305.01	301.98	304.22	304.77	304.96	305.13	305.97	303.42	303.84	302.03	305.18	304.07	302.53	303.64	304.26	303.3	303.13	306.15	304.19	303.52	304.72	304.73	303.39	303.92	303.17	304.26	304.54	304.34	301.7	304.23	303.63	304.6	305.12	304.03	305.19	304.09	304.14
302.19	304.8	303.32	304.76	303.37	302.66	301.81	301.89	302.98	301.86	301.85	303.96	303.16	302.79	304.14	303.19	303.29	303.7	301.19	302.32	303.27	303.15	301.14	301.87	305.19	304.55	302.39	302.52	303.49	303.24	304.1	302.42	304.7	303.02	302.31	301.84	303.67	303.13	303.95	301.21	301.51	304.02	303.28	304.7	301.63	304.23	303.56	304.43	302.76	300.45
316.44	316.58	316.56	316.75	314.51	314.69	315.93	316.8	314.95	316.58	315.75	313.73	316.02	313.99	315.31	316.55	315.75	316.41	316.08	315.46	315.07	316.01	315.79	315.56	316.07	315.07	315.46	314.26	315.18	315.83	316.64	313.82	313.71	315	314.04	315.97	315.19	315.75	315.75	316.63	317.18	315.36	316.6	315.92	317.03	315.9	316.69	315.46	315.05	315.37
320.97	318.28	319.07	321.2	318.56	317.98	317.78	319.17	316.53	320.29	318.39	318.01	318.86	319.06	318.77	317.24	317.27	317.48	318.67	319.81	319.46	318.67	319.61	319.71	318.16	318.34	317.74	320.31	318.98	318.48	320.21	319.52	317.98	318.06	318.65	319.3	318.49	319.42	318.39	317.98	318.13	318.02	318.9	318.06	318.14	318.31	318.75	318.13	318.62	319.98
318.22	316.52	317.32	316.82	316.25	316.72	315.44	317.16	316.69	315.9	317.1	315.82	315.83	317.7	315.67	315.64	316.07	317.7	316.28	315.73	314.26	317.17	316.97	317.4	316.74	316.5	313.67	316.33	315.39	317.77	314.15	315.39	316.55	318.4	317.02	317.98	316.27	316.52	315.59	316.66	317.48	315.65	315.58	317.17	317.02	317.37	317.39	315.95	317.33	315.59
308.28	305.69	305.84	306.39	306.65	306.26	305.98	306.95	306.22	305.28	307.55	307.14	304.27	307.36	306.79	307.33	306.83	303.89	307.55	307.38	307.59	305.23	304.59	306.09	305.25	304.38	306.33	306.73	306.39	308.95	306.27	306.93	304.81	306.43	306.15	306.9	305.06	306.1	307.23	305.99	306.64	305.06	305.07	305.06	305.01	306	304.71	307.08	304.85	306.23
315.4	314.37	314.31	314.66	315.01	313.81	314.59	315.08	313.94	316.82	316.31	315.64	313.94	313.88	314.29	312.44	314.66	315.6	316.11	314.89	315.76	314.24	315.09	314.48	315.26	315.68	315.9	314.5	317.04	313.27	314.07	314.98	314.47	314.16	315.65	313.63	314.36	314.5	314.14	313.94	314.67	314.4	315.84	314.56	314.86	315.73	314.91	314.11	313.78	317.02
316.35	314.82	316.71	315.04	315.75	314.69	317.52	316.13	315.74	315.5	316.23	315.09	316.36	315.64	315.73	315.47	315.69	315.16	315.14	315.04	316.16	315.77	314.65	315.12	315.47	314.83	317.02	315.97	316.83	315.35	314.81	315.75	317.34	314.33	314.82	315.38	318.39	316.4	315.97	316.41	315.41	316.05	316.37	314.86	316.75	315.52	315.64	314.87	316.9	316.67
313.98	314.46	312.1	314.14	313.88	313.92	313.34	312.8	314.63	313.11	315.32	313.34	311.89	313.54	313.51	313.26	312.25	314.24	312.92	313.76	313.21	312.69	313.41	313.21	313.23	313.39	313.56	313.16	312.99	316	312.54	312.23	315	312.72	313.63	313.79	313.47	312.14	313.34	313.88	313.15	313.6	314.02	313.15	312.76	314.87	314.17	312.52	313.81	312.23
327.97	327.45	330.53	327.32	327.97	326.87	327.37	326.74	328.18	325.72	329	326.79	326.45	327.52	327.73	327.87	327.02	328.17	326.22	330.1	328.22	327.77	327.22	327.69	327.36	327.01	328.31	327.74	327.79	328.77	327.07	327.74	326.76	329.44	327.99	327.8	327.53	327.72	327.28	328.05	326.44	327.91	327.54	328.4	328.72	328.63	327.33	328.32	327.01	327.99
325.91	324.72	326.06	326.26	324.76	326.01	326.88	327.29	324.82	325.69	323.39	325.34	324.45	325.88	324.82	326.6	326.02	324.81	326.23	325.57	326.79	325.64	325.85	324.92	324.88	326.38	324.92	323.67	322.65	323.66	325.34	324.48	324.48	325.98	323.96	324.84	325.21	324.65	326.62	324.4	326.29	326.03	326.5	323.8	325.96	325.45	325.54	326.43	324.29	322.9
317.97	316.53	317.64	318.25	319.11	320.03	317.34	318.91	316.98	318.32	319.51	319.38	316.4	319	317.88	319	318.23	318.58	317.06	318.86	319.2	317.5	317.55	318.06	318.71	318.74	317.76	318.15	316.72	317.88	321.13	319.68	319.08	319.19	318.07	316.77	316.89	319.38	319.74	318.44	319.66	316.24	317.1	318.02	318.17	318.38	319.83	317.23	317.47	316.8
299.99	299.47	300.78	298.99	301.09	300.39	299.98	299.7	300.2	300.43	299.58	298.84	300.83	300.42	298.29	300.02	299.23	298.86	300.5	301.26	302.2	299.57	300.22	300.87	300.5	299.49	299.51	300.31	299.94	300.56	300.92	299.13	300.98	300.48	301.02	300.11	300.54	299.67	301.76	299.82	300.27	298.85	302.15	300.61	299.93	300.48	300.41	299.86	301.07	299.95
313.6	313.87	314.05	311.93	315.49	314.58	315.1	315.1	312.6	313.57	313.67	314.06	314.31	313.17	314.91	311.8	314.35	315.8	314.74	313.9	314.06	313.43	314.98	314.6	314.61	314.33	315.31	315.29	313.21	315.79	315.28	314.55	314.75	314.71	313.24	314.35	314.39	313.86	313.47	314.19	313.81	314.6	313.55	313.19	315.04	315.4	313.67	312.42	316.3	313.76
307.5	305.95	306.59	306.4	308.62	309.41	305.37	305.24	306.46	307.61	304.91	306.69	307.56	306.68	306.24	305.67	307.6	305.55	305.47	305.09	305.41	306	307.82	304.99	307.2	308.39	305.65	307.13	306.57	306.55	307.32	307.94	306.1	307.29	307.86	307.83	307.42	305.59	305.87	306.49	306.53	307.25	306.64	307.41	305.49	308.21	305.93	306.09	304.81	307.99
304.35	306.57	307.43	304.52	304.09	306.18	304.03	305.82	305.04	305.5	306.78	305.59	305.58	306.07	305.43	307.01	306.15	305.37	304.41	304.65	305.03	303.71	305.96	303.9	307.08	305.48	304.09	306.06	304.91	305.93	306.58	305.9	304.44	304.71	305.51	306.01	306.12	305.1	305.63	306.22	305.46	306.07	307.63	305.09	305.36	304.17	304.7	305.85	305.15	306.18
312.17	313.05	313.07	313.7	311.65	312.75	310.95	312.41	312.16	312.49	312.17	312.39	311.78	311.52	311.58	313.96	312.67	314.05	312.03	311.1	312.31	310.44	313.67	311.05	312.97	313.27	311.5	312.58	311.61	311.91	312.37	312.45	311.94	311.7	312.02	311.45	311.86	311.5	312.63	312.19	311.77	311.89	314.22	312.09	311.49	311.68	313.63	311.14	312.14	313.28
305.68	305.05	304.06	305.46	305.04	306.64	304.56	302.74	305.8	305.33	303.63	304.29	303.87	306.3	303.61	306.51	302.75	302.47	303.84	304.27	304.17	304.11	304.08	304.03	304.04	304.44	303.18	304.33	302.87	305.94	304.68	304.13	305.27	302.74	303.15	305.87	305.54	306.02	305.32	305.84	304.91	305.16	303.83	305.74	304.72	302.6	303.41	305.39	304.2	304.68
304.25	303.28	303.22	303.21	305.04	303.49	304.32	303.85	303.32	303.01	304.19	303.42	305.34	304.42	305.51	305.55	303.98	306.04	303.32	303.53	303.57	304.81	304.35	305.34	303.29	304.35	304.64	305.35	305.68	304.27	304.88	304.98	305.2	304.42	304.51	306.18	304.92	304.13	303.51	304.64	305.76	303.38	304.24	304.43	305.74	304.83	305.21	302.99	303.36	303.75
317.12	316.7	317.8	318.5	317.51	318.35	317.6	316.18	317.66	316.58	318.14	318.42	315.37	315.91	317	317.49	315.49	317.31	316.52	317.38	317.21	317.14	316.55	314.53	316.14	316.91	315.54	318.44	317.06	317.28	318.18	315.11	317.33	319.33	316.05	318.54	316.43	317.71	315.81	316.98	317.68	316.77	315.73	315.31	317.3	317.95	317.98	317.54	318.49	318.64
313.2	312.75	312.72	311.63	314.05	313.62	312.41	313.22	311.91	311.95	312.57	315	313.04	313.73	314.35	313.72	313.13	313.52	314.91	313.03	313.59	313.06	311.82	314.25	313.16	312.88	312.94	313.84	313.41	313.26	311.57	312.61	313.27	313.15	314.82	312.48	313.47	314.56	313.12	312.09	313.24	312.53	310.69	314.84	313.42	312.89	313.56	313.53	314.76	313.89
303.79	305.02	304.38	304.41	303.85	303.96	305.48	305.67	304.14	304.51	305.4	303.52	304.35	304.09	304.71	304.74	304.19	303.12	305.55	306.05	305.12	304.82	305.65	306.09	304.94	306.45	304.08	305.69	302.38	305.79	303.43	303.15	304.83	304.73	303.21	303.64	303.41	305.1	304.96	306.89	305.17	303.91	304.43	304.34	304.14	305.09	304.23	304.74	306.85	305.34
301.66	302.43	302.56	302.84	302.89	302.21	302.18	304.47	303.3	302.99	302.56	303.29	300.82	301.51	302.53	302.89	302.44	303.09	303.62	302.68	302.28	300.97	301.84	302.24	304.79	302.61	301.44	303.48	301.38	300.81	301.43	301.4	302.37	301.7	302.64	303.11	302.77	303.51	302.36	300.48	301.44	302.69	302.74	301.22	300.99	301.31	301.47	303.53	302.73	302.35
318.78	318.88	317.29	320.12	318.64	319.39	316.79	319.1	318.02	318.75	317.91	318.9	319.15	317.89	317.89	316.68	316.43	318.86	316.6	316.9	318.51	317.07	317.71	319.18	318.41	319.31	317.53	318.54	318.58	319.21	318.27	318.15	318.96	318.8	320.02	317.45	318.89	317.29	317.67	318.69	318.27	316.45	317.28	318.22	319.08	317.86	318.83	318.79	318.05	319.39
316.75	316.83	316.59	314.86	315.02	316.19	315.39	317.94	315.5	315.92	315.82	316.17	315.82	316.22	316.85	315.69	316.7	314.76	316.36	314.21	314.65	315.27	315.91	314.58	314.47	317.02	315.35	315.46	316.88	315.67	314.98	316.65	315.65	316.87	315.99	314.54	315.28	314.55	315.17	317.5	316.91	317.44	315.47	316.3	316.52	315.11	314.94	317.06	316.56	315.26
327.21	326.7	327.75	329.55	326.85	327.89	327.65	327.08	326.56	328.29	331.01	327.84	329.8	327.51	327.9	327.88	327.42	326.11	327.88	326.96	329.37	327.86	328.38	328.21	328.71	329.04	329.27	328.54	329.75	328.89	328.35	327.14	327.53	325.35	328.61	327.87	328.19	327.29	326.56	327.81	327.7	327.96	328.83	328.04	328.8	327.43	327.5	328.25	329.1	328.01
300.67	300.11	298.85	300.74	302.02	298.61	299.8	300.58	301.25	300.8	298.67	301.09	299.19	299.78	300.41	301.33	301.12	301.54	301.26	300.2	298.7	302.07	298.85	300	301.08	301.17	300.93	299.23	300.54	300.24	300.5	300.86	298.83	301.68	299.53	299.26	297.38	299.36	300.5	300.24	301.31	299.42	300.33	299.89	299.87	300.4	299.58	299.41	299.24	301.35
299.14	300.97	300.71	298.23	300.29	300.13	300.3	299.87	302.45	299.22	300.7	298.55	299.91	299.04	301.28	301.52	300.33	301.84	300.32	300.83	297.93	301.01	301.01	298.54	299.04	299.93	300.48	299.21	301.56	299.9	300.56	300.99	301.07	298.44	298.71	300.36	300.65	299.36	299.88	299.87	301.07	300.84	298.9	299.49	301.12	299.95	300.08	299.59	300.5	300.29
305.35	305.79	303.7	303.93	304.53	305.62	304.2	303.4	304.93	304.93	304.91	305.55	303.95	304.14	304.12	304.12	303.76	304.13	303.35	303.23	304.52	305.46	303.6	306.2	303.88	304.92	304.03	305.22	305.05	304.34	301.72	304.11	302.92	304.66	304.71	304.58	305.08	304.8	304.09	304.23	304.65	303.58	304.32	303.68	303.86	304.38	303.87	305.6	303.65	304.78
305.35	302.95	302.85	302.83	301.98	302.01	301.15	303.68	303.46	301.64	301.62	301.38	303.63	301.56	301.92	301.33	299.94	303.38	300.87	301.69	301.38	302.73	301.62	302.24	301.76	302.36	302.16	303.47	302.73	303.2	303.44	300.68	302.11	304.72	304.36	303.24	304.7	301.34	302.95	301.51	303.54	302.32	300.64	302.44	302.05	303.18	304.43	301.5	301.99	302
303.43	304.35	303.92	304.3	303.27	304.7	303.83	304.59	304.67	304.52	304.48	303.47	304.54	304.24	303.71	305.52	304.65	303.49	303.25	304.2	302.89	303.63	301.82	306.84	305.78	304.84	303.61	305.07	305.12	303.76	302.29	304.09	302.73	305.17	305.51	305.18	306	306.04	304.14	303.34	302.53	303.56	304.84	305.53	303.49	306.18	304.97	303.78	303.08	304.31
301.52	300.12	301.57	302.25	300.95	303.64	302.4	302.81	302.91	302.95	303.36	303.43	301.53	304.2	302.42	302.39	303.38	302.97	299.97	300.92	301.56	302.73	303.46	301.35	300.47	300.76	301.89	301.27	303.49	302.5	300.27	300.98	302.59	301.89	301.57	302.75	304.13	301.22	304.36	303.55	301.44	302.89	303.29	303.25	302.58	301.82	302.37	301.47	303.96	301.34
328.11	327.37	327.37	327.87	325.61	329.88	327.95	327.38	328.37	327.08	326.66	326.41	327.78	327.86	327.41	328.47	327.88	327.65	329.44	328.94	327.59	326.12	328.65	329.37	325.45	326.89	327.79	325.12	327.59	327.71	326.85	329.17	328.05	328.2	326.51	329	328.17	329.48	328.66	329.31	325.71	327.24	327.91	326.2	327.24	327.26	329	328.34	328.18	327.17
312.38	314.14	310.44	311.84	312.51	312.88	311.39	312.19	310.7	313.23	312.13	312.12	310.64	311.13	311.53	312.06	311.89	311.81	314.33	312.67	312.25	312.53	313.04	310.95	312.48	310.97	312.15	312.01	311.23	311.65	313.44	311.89	313.36	310.02	311.66	312.87	313.61	311.03	312.03	312.14	310.81	311.39	312.1	312.71	311.93	311.73	312.1	311.88	311.83	313.8
298.92	301.08	300.28	299.65	301.26	299.65	301.61	299.39	298.94	299.19	298.53	301.55	298.12	302.01	300.13	301.53	299.34	301.32	300.42	299.63	299.31	298.81	301.19	299.84	300.86	299.48	300.45	301.98	300.16	298.65	299.86	302	298.92	297.93	299.96	300.53	300.65	300.52	299.27	301.12	302.16	298.84	301.4	300.12	300.98	300.23	299.09	298.35	298.17	303.29
310.18	307.58	307.86	307.75	306.68	309.85	307.44	308.12	309.26	308.5	308.51	307.23	308.75	309.07	308.65	309.85	308.88	310.34	309.49	307.73	308.35	308.47	304.83	310.73	307.82	310	307.9	308.41	308.59	308.44	309.03	310.35	310.83	308.76	308.32	309.37	308.61	309.54	307.89	307.04	308.35	308.92	308.26	307.18	308.88	309.27	307.69	308.4	308.89	307.97
306.11	306.44	306.89	304.83	304.83	305.85	306.22	304.32	305.51	303.45	305.27	305.27	305.68	306.86	303.49	306.26	306.1	306.36	304.16	305.48	304.14	303.3	303.72	305.48	305.24	303.58	306.04	305.41	306.61	305.72	306.14	305.75	304.74	304.25	305.13	306.47	304.77	303.79	306.28	304.6	304.5	304.03	305.84	306.08	304.67	306.37	305.94	304.24	305.45	305.02
302.62	304.54	302.81	302.54	305.34	304.48	302.14	302.46	304.87	303.89	306.18	303.02	304.09	303.66	302.45	303.42	303.68	304.81	301.83	304.08	304.35	304.29	302	303.59	303.15	303.67	303.42	302.75	301.49	302.58	303.46	303.81	304.18	304.66	304.69	302.49	302.49	303.74	303.16	302.97	303.21	303.87	303.08	303.57	302.68	303.74	303.98	303.1	303.12	304.77
305.67	307.23	308.5	306.51	306.67	305.98	307.23	305.37	304.37	306.75	306.2	306.54	307.38	306.66	305.64	307.54	306.9	306.46	307.63	308.68	306.02	307.44	305.92	304.53	308.43	306.21	305.8	306.68	307.47	305.71	306.1	305.61	306.84	306.98	305.96	306.1	305.33	307.82	306.78	306.72	306.81	307.61	305.5	305.97	307.25	306.61	305.51	305.83	306.15	305.98
306.07	305.84	305.2	304.63	305.5	306.21	307.09	304.32	306.2	306.92	306.14	306.49	306.08	306.52	306.29	305.41	306	305.39	306.11	308.59	304.59	304.73	305.62	305.89	305.78	305.64	307.07	305.61	304.06	305.74	307.08	306.07	305.41	307.77	305.9	306.45	303.29	305.21	307.37	306.2	305.82	303.14	306.63	305.81	304.96	305.57	307.07	306.37	305.48	306.1
328.67	327.02	327.18	327.52	326.99	327.51	327.41	329.75	328.6	328.24	328.52	328.4	328.28	328.34	327.35	327.82	328.16	327.64	328.44	328.23	328.45	326.02	328.25	327.65	327.66	327.92	328.7	328.27	328.15	327.03	328.4	327.63	329.3	327.5	328.56	327.3	326.3	327.98	328.34	326.92	328.85	327.72	326.3	326.53	326.85	325.92	326.59	325.4	327.8	327.98
310.42	311.85	310.37	312.18	310.53	311.32	310.96	312.53	311.08	311.96	311.94	310.96	313.1	310.88	311.56	312.39	312.34	311.78	311.33	310.65	309.55	311.52	311.78	311.82	311.09	311.01	309.98	311.37	312.18	310.67	311.03	309.77	311.87	313.82	309.86	312.01	311.23	311.36	310.17	311.26	311.76	311.69	311.2	312.41	311.29	311.94	312.89	311.83	312.84	312.57
310.9	311.93	311.19	309.32	313.08	310.27	311.61	310.71	312.4	310.75	309.22	313.19	309.69	312.9	311.12	309.9	310.5	311.1	308.47	310.17	308.95	312.29	310.99	310.84	310.23	310.86	310.61	313.1	311.41	311.18	309.19	310.65	310.61	308.91	310.13	312.15	311.76	311	311.07	311.99	310.18	310.67	311.8	311.16	309.4	308.47	310.25	311.16	309.27	312.82
313.96	314.81	313.6	315.16	314.28	316.49	315.21	314.81	313.44	315.22	314.37	314.4	315.06	313.35	314.48	314.29	316.13	314.19	315.42	315.81	313.14	313.74	314.86	315.4	312.41	314.21	314.28	315.86	314.54	314.74	314.71	314.97	314.05	316.26	314.81	314.35	313.68	314.68	315.33	316.27	315.78	314.79	314.86	313.83	314.59	316.85	315.46	315.31	315.54	314.24
314.2	314.29	312.94	312.2	313.4	312.7	312.02	314.27	312	313.5	312.64	314.21	311.81	312.05	312.02	313.05	313.49	313.6	312.22	311.41	312.92	311.32	312.59	313.24	311.8	313.5	312.08	313.09	312.76	312.52	313.23	312.95	313.24	314.28	312.56	313.54	314.63	313.37	313.88	314.65	313.76	313	313.54	314.81	312.88	314.04	312.36	312.34	312.9	314.01
314.57	317.08	315.78	315.72	315.94	316.72	316.78	314.79	314.54	313.86	314.76	314.89	314.71	315.64	315.53	315.92	315.33	315.9	315.4	316.04	317.65	314.14	314.72	316.16	315.41	317.33	315.37	317.81	316.46	316.76	315.5	316.87	314.42	316.24	314.36	314.89	313.89	316.98	317.08	314.47	316.72	315.89	315.81	317.33	315.56	316.72	315.95	315.73	315.92	315.27
316.84	319.56	317.79	319.36	319.82	317.55	318.11	318.78	317.15	318.38	315.16	319.26	318.18	319.7	318.18	316.14	319.12	319.07	316.43	318.42	317.97	317.99	319.67	318.78	317.67	317.77	317.67	317.77	316.99	317.86	317.58	318.57	316.7	318.85	316.84	318.6	317.57	317.8	319.26	316.77	318.07	318.06	319.48	319.11	318.02	316.97	316.69	317.67	316.83	315.66
297.96	294.84	296.72	297.05	296.82	294.57	298.35	298.38	296.58	298.16	297.24	296.82	297.08	296.02	297.77	298.27	298.61	296.43	297.5	296.91	296.9	296.66	296.06	297.79	295.16	297.83	296.97	297.31	299.39	295.86	297.47	297.61	295.69	296.65	297.5	295.48	297.36	296.66	297.74	297.96	297.17	296.24	298.83	297.28	299.96	296.43	296.38	297.68	296.24	297.08
316.96	315.66	319.15	317.27	316.69	318.46	317.26	316.51	316.78	317.13	317.5	316.46	317.06	318.05	318.92	317.48	318.18	315.94	316.14	318.36	317.83	317.77	317	317.2	317.11	317.42	316.3	317.07	316.59	317.42	316.03	318.44	321.04	318.09	314.98	316.53	316.86	316.65	317.19	316.62	315.33	316.1	316.14	318.37	318.46	316.39	318.24	316.7	317.45	316.11
318.86	317.05	319.09	318.47	317.91	319.54	317.79	318.36	319.39	320.64	319.8	317.63	318.25	318.45	316.83	319.25	318.33	319.26	318.23	317.44	318.59	318.12	318.74	317.13	319.69	319.03	318.24	318.35	317.61	317.63	320.08	317.65	318.66	316.42	320.16	319.54	317.62	320.25	317.64	319.54	316.64	318.47	320.05	318.12	318.07	319.03	318.63	318.13	317.5	319.53
295.79	295.46	294.28	296.18	297.15	295.49	296.02	295.47	295.62	293.96	296	295.77	295.72	294.76	295.42	295.87	295.23	296.06	296.02	295.16	294.22	295.17	295.99	292.56	295.01	295.6	295.86	294.99	297.06	293.65	295.63	293.84	295.11	295.21	294.56	295.84	294.81	297.51	296.3	293.71	294.19	293.99	293.6	293.51	294.36	294.71	295.33	295.37	293.2	295.14
309.75	310.93	312.16	313.46	310.83	311.06	313.17	310.89	312.26	312.16	310.47	311.52	311.66	310.5	311.39	311.43	311.27	312.76	310.67	311.37	312.76	314.24	312.45	311.4	312.68	311.99	313.41	311.41	311.31	311.69	312.8	311.44	308.99	312.65	310.92	312.13	311.88	310.95	311.37	310.8	314.1	311.09	309.8	310.72	308.6	310.7	310.84	311.02	312.6	310.21
295.62	295.6	295.33	293.45	294.41	293.64	294.97	295.34	295.99	295.45	294.63	296.16	294.96	297.2	294.61	295.21	294.39	294.62	294.42	293.98	295.43	295.05	295.34	294.63	293	294.32	296.29	296.23	294.31	296.04	294.68	295.25	294.67	294.12	296.25	295.23	295.94	297.08	295.29	294.75	294.7	294.47	294.43	293.92	296.86	296.47	294.11	294.67	296.62	294.07
304.06	304.04	304.82	304.74	303.84	303.2	303.05	303.25	303.81	303.94	304.33	304.59	303.55	303.1	304.92	303.6	304.24	303.42	302.68	305.56	303.92	302.87	303.65	304.35	304.55	304.35	303.01	301.43	303.99	303.69	302.22	304.79	304.51	304.36	303.71	304.32	302.54	302.77	302.07	302.68	302.5	303.71	304.22	302.8	304.56	303.37	304.96	305.52	302.26	303.24
306.78	305.29	306.47	305.8	306.33	308.06	306.09	306.77	307.5	307.43	306.7	307.43	306.7	305.5	307.11	307.62	304.64	304.38	306.48	305.06	305.3	307.66	308.03	306.86	305.14	306.63	306.92	306.32	307	307.11	306.27	304.92	306.21	308.61	306.75	307.54	305.76	308.21	304	307.8	307.91	306.21	306.67	304.75	305.39	304.74	306.09	306.67	306.14	305.06
303.45	303.41	301.86	301.64	302.42	303.18	303.5	303.53	302.33	301.81	302.48	302.45	302.82	303.32	303.6	304.02	301.88	302.83	302.06	302.83	303.88	302.68	301.64	301.85	301.6	302.42	302.6	304.13	303.54	304.21	303.5	304.09	301.67	301.47	302.87	304.01	302.81	302.66	303.46	304.35	302.51	302.5	301.83	303.48	301.32	305.17	303.7	303.01	301.45	300.88
317.51	320.27	320.17	319.25	318.96	317.5	318.89	318.95	318.22	318.16	318.81	320.65	319.82	319.9	319.9	318.91	318.68	319.26	318.9	319.17	321.48	319.23	319.42	318.67	319.82	317.13	320.49	318.64	317.85	319.28	318.18	320.42	317.23	320.05	319.23	320.6	319.75	319.72	317.68	319.95	321.72	318.59	317.82	319.48	319.13	319.59	320.32	320.6	318.52	320.3
324.58	323.12	325.79	324.76	324.48	323.33	324.2	325.23	326.73	323.94	324.42	325.25	326.13	323.46	323.12	323.94	326.45	325.65	325.39	324.78	324.77	324.43	324.16	324.83	324.36	323.81	322.55	325.99	325.81	326.99	324.77	324.01	325.13	324.24	324.65	323.99	324.82	322.77	323.8	323.95	323.94	325.61	324.55	323.33	325.12	325.71	324.25	323.66	326.46	325.68
306.53	307.9	307.21	306.08	305.07	305.91	305.54	307.47	306.87	306.52	307.99	306.54	305.76	305.89	307.4	306.47	306.14	306.96	307.02	304.9	304.15	305.95	306.05	306.48	307.13	307.9	307.35	307.77	306.52	306.32	308.75	306.75	307.35	306.33	306.33	305.24	308.51	307	307.29	308.02	307.11	309.14	306.02	308.64	307.96	307.22	306.87	307.1	306.17	305.43
303.39	302.92	303.68	305.52	302.71	300.87	302.32	303.63	302.65	302.09	302.53	302.63	304.35	302.51	305.04	302.17	302.64	303.84	302.7	302.9	303.14	302.61	304.6	303.41	302.33	304.31	303.39	302.45	302.16	303.8	304.01	301.14	303.51	304.83	302.64	303.18	304.57	302.08	304.53	304.02	304.12	303.52	301.14	302.77	302.89	303.64	304.74	302.17	301.76	304.52
314.8	315.41	313.63	312.95	314.71	312.75	312.76	312.91	314.42	314.12	314.58	314.79	314.18	314.73	314.17	314.81	314.44	313.98	314.56	313.29	313.35	312.54	313.74	313.55	313.48	313.6	312.34	314.13	313.48	315.56	314.07	314.74	314.26	312.67	314.76	314.62	314.26	313.83	313.3	312.55	314.72	314.46	314.41	312.82	313.29	313.3	314.95	313.47	313.61	315.43
296.48	294.37	295.72	296.84	293.5	294.9	294.58	294.55	294.37	293.49	293.8	295.07	294.03	295.69	295.22	296.8	296.41	295.22	296.98	294.68	294.48	294.14	294.14	294.12	296.18	295.56	294.87	295.4	293.92	293.27	295.34	295.15	296.87	296.31	295	293.45	293.77	295.65	295.85	295.67	294.04	294.17	295.58	293.66	293.7	294.27	296.09	294.53	294.39	295.34
312.78	312.35	312.42	315.15	314.9	313.51	312.06	314.45	315.12	315.7	313.55	313.81	315.56	313.98	313.8	313.67	314.21	313.76	312.31	311.8	314.9	314.38	313.78	313.2	313.5	314.27	312.55	312.91	312.65	313.83	313.17	313.92	313.17	313.73	313.68	313.35	314.6	312.77	313.09	314.57	312.29	312.34	311.22	313.57	314.38	315.99	312.37	313.03	315.05	313.87
301.94	303.51	302.77	303.57	301.44	301.73	302.87	302.68	304.42	304.23	304.68	303.06	304.64	303.02	303.72	303.96	302.75	302.82	304.08	304.85	304.37	303.33	304	303.35	303.54	304.06	303.22	302.66	303.82	302.38	304.82	302.94	301.87	303.75	303.98	302.42	303.68	304.24	301.98	303.76	303.46	302.34	302.69	303.4	303.16	303.69	304.66	303.21	303	306.04
299.96	301.13	301.02	301.77	301.17	300.85	299	300.9	299.54	301.05	300.57	299.75	301.14	300.65	302.94	300.47	300.93	300.07	301.27	301.77	301.74	301.73	301.3	300.07	300.26	301.79	299.25	300.91	300.42	301.14	301.12	300.52	302.22	299.4	300.15	301.15	298.27	301.94	301.92	302.28	299.94	301.32	301.51	301.2	302.13	300.8	300.72	301.42	301.08	300.4
294.75	293.04	293.86	294.31	293.52	294.55	294.29	292.47	294.06	293.82	295.14	292.91	294.05	293.47	293.85	293.58	294.7	294.51	294.82	293.48	292.67	293.43	294.41	293.08	294.34	295.92	294.18	294.06	293.46	293.9	295.33	293.77	293.3	294.39	296.03	293.92	292.71	293.08	294.73	292.62	293.74	293.3	295.27	293.93	293.65	294.15	293.88	292.73	294.62	293.93
317.17	319.25	320.1	319.48	317.11	319.94	320.12	319.3	318.57	319.62	318.08	318.62	319.39	319.53	321.47	319.18	317.84	318.89	319.56	318.79	318.17	319.22	317.87	318.7	317.79	321.18	318.97	320.47	319.48	319.39	318.2	319.04	319.09	318.42	319.88	319.03	320.22	317.15	318.2	317.66	318.98	318.97	317.68	322.04	320	319.63	319.81	320.43	319.11	319.03
325.69	325.39	325.04	324.87	324	325.79	325.77	325.39	323.43	324.08	325.07	325.03	323.86	326.38	323.93	323.89	323.49	325.01	323.8	324.2	325.83	326.12	324.65	325.57	324.2	324.62	324.15	323.98	324.94	323.73	324.2	322.58	322.75	324.55	325.5	324.4	324.42	324.52	323.9	323.37	324.06	323.39	324.19	326.83	325.12	322.89	324.48	326.06	325.45	323.83
304.2	302.11	304.8	301.5	304.3	304.01	304.65	303.85	303.39	304.92	301.64	303.99	302.8	302.96	303.11	302.35	305.48	304.41	302.84	302.24	304.64	305.38	305.29	304.22	304.98	302.87	305.06	303.51	304.64	304.66	303.9	304.81	305.24	303.77	303.97	303.48	301.8	304.35	302.04	305.07	302.07	304.18	304.77	302.07	303.79	304.08	305.06	303.52	304.45	305.24
302.99	303.07	302.07	302.76	301.61	303.26	303.07	301.44	301.4	301.42	303.48	304.22	302.49	302.59	303.18	302.74	301.87	302.37	300.27	303	302.83	303.68	301.83	302.63	303.23	301.88	302.89	302.38	299.33	302.49	302.61	301.69	301.54	302.23	301.6	302.94	302.62	300.88	301.67	302.02	301.63	302.34	302.47	303.08	300.64	303.74	300.74	303.29	300.99	300.65
312.02	312.62	311.82	313.52	312.37	311.46	311.68	312.38	312.01	312.74	313.92	312.39	311.66	311.98	314.3	313.71	312.33	313.68	313.05	312.08	311.34	312.43	312.84	313.62	312.77	312.25	311.94	312.19	313.3	313.96	313.32	312.53	311.47	311.27	313.17	313.58	313.77	311.61	312.42	314.71	311.27	313.19	312.37	312.27	314.12	311.64	313.32	311.4	314.02	311.95
298.36	301.08	298.81	299.84	301.25	298.36	299.86	300.68	300.38	300.2	300.16	298.94	301.49	300.9	301.11	298.66	300.15	298.85	299.39	300.44	300.99	299.49	298.5	301.6	300.07	300.14	299.01	301.15	299.42	298.89	299.91	299.27	300.13	300.41	300.48	300.26	301.44	301.11	299.8	300.79	300.63	300.15	300.24	300.25	300.72	301.63	300.95	299.6	297.92	300.15
318.27	317.29	320.01	317.74	321.41	319.62	318.7	318.96	317.86	317.13	319.58	319.29	318.85	318.42	319.79	319.7	320.06	320.35	318.98	319.6	319.97	320.64	320.3	319.98	318.75	317.57	319	319.45	318.36	319.24	319.51	319.75	319.27	319.79	319.41	319.87	320.48	319.02	319.52	319.51	318.78	319.91	319.22	318.9	318.7	320.06	320.41	320.9	319.13	321.57
327.37	328.35	327.12	326.76	326.49	327.59	328.22	326.15	326.78	327.17	325.55	326.39	327.45	326.57	325.71	327.13	327.28	327.2	326.73	327	326.42	327.23	326.87	328.17	325.99	325.56	327.54	326.79	327.49	325.69	328.21	328.14	328.23	326.98	327.45	326.61	327.33	327.76	327.52	323.77	329.08	327.88	326.97	326.92	327.77	326.7	326.43	327.96	327.24	326.91
308.35	306.01	307.91	305.39	307.41	304.49	306.16	307.13	306.46	306.18	306.56	306.77	306.12	306.29	306.15	307.22	305.64	306.73	306.02	305.48	306.08	306.36	306.56	305.72	307.45	307.17	307.44	307.33	307.48	306.52	307.62	307.12	306.75	306.23	307.14	307.03	308.26	306.15	307.94	308.17	307.12	305.83	306.13	306.27	305.77	305.91	306.75	307.22	306.47	305.4
302.02	302.1	302.63	302.79	303.59	301.22	302.5	305.04	302.46	301.65	303.05	302.81	303	302.49	304.68	301.42	301.79	304.44	302.46	303.53	303.54	303.56	303.41	300.95	303.66	303.66	302.66	301.82	302.46	304.16	302.08	302.32	302.56	302.17	302.56	301.4	302.62	302.32	303.41	302.29	302.85	303.43	302.38	301.86	303.06	302.21	302.67	303.19	301.56	302.07
293.94	293.2	294.25	294.5	293.54	292.67	293.44	295.89	292.64	294.01	294.01	295.49	295.21	294.13	294.19	294.63	293.72	293.7	295.24	293.07	292.72	293.73	293.51	295.26	294.23	293.84	294.74	294.82	294.86	295.32	293.79	293.88	293.22	294.76	294.04	294.03	293.45	294.23	292.92	292.88	293.54	293.84	295.92	294.89	291.96	294.3	294.5	293.3	294.72	292.36
300.37	301.67	302.84	300.31	300.5	301.5	301.31	299.63	300.57	300.24	301.4	301.89	300.92	301.97	300.76	301.45	300.09	300.39	300.34	302.9	301.38	301.69	299.76	300.88	300.71	301.33	300.83	302.94	300.54	301.29	302.63	302.64	301.71	303.41	301.5	301.8	302.86	299.72	300.66	300.37	302.1	299.09	303.71	300.93	300.61	302.7	301.77	301.8	300.04	299.54
316.52	316.03	316.52	317.62	317	316.09	318.7	316.69	317.75	317.65	316.16	314.76	316.17	316.12	315.32	316.36	314.49	317.27	316.15	318.49	316.66	317.25	315.38	317.24	317.19	316.85	316.98	316.53	316.4	318.07	316.6	314.4	315.16	316.7	316.91	316.47	315.11	317.16	314.27	314.87	316.05	317.15	316.48	316.13	317.12	316.31	318	317.15	314.82	315.87
315.27	314.71	315.96	315.98	314.87	314.65	313.87	315.92	318.15	314.53	316.44	314.79	315.32	315.2	316.84	316.18	314.81	316.62	316.39	316.08	315.8	315.75	317.75	316	316.14	315.99	316.21	314.9	315.02	315.04	314.14	316.76	315.13	317.16	315.44	315.26	315.14	315.21	315.23	314.55	315.58	313.92	315.95	315.02	316.74	316.19	315.69	315.74	315.25	313.45
308.4	312.37	309.77	308.95	310.89	311.85	311.8	312.07	309.99	309.98	310.32	312.22	312.47	309.78	312.23	310.01	309.89	309.98	310.24	312.36	311.36	312.6	312.5	309.85	312.82	311.06	310.13	312.7	309.96	313.01	313.43	310.97	312.5	310.61	310.86	312.14	311.28	312.92	312.57	310.63	311.59	310.24	310.77	311.21	310.87	312	313.25	312.37	310.46	312.01
300.78	299.96	299.28	299.67	300.91	299.81	300.76	299.35	301.08	299.11	299.42	299.21	302.18	300.45	299.34	299.47	298.36	299.43	300.96	300.74	297.95	301.23	299.51	298.84	300.93	297.85	299.75	298.72	300.1	301.68	299.01	300.35	300.09	300.61	298.39	298.72	300.97	298.29	299.18	299.11	299.79	299.47	299.91	299.73	299.49	300.66	300.86	300.49	299.85	299.65
301.75	305.37	304	302.9	303.3	304.51	301.93	304.17	304.77	303.77	303.32	303.16	306.27	303.27	303.87	304.3	303.54	302.84	302.25	303.88	302.72	304.47	304.57	303.69	303.26	304.64	302.41	304.53	304.96	303.9	303.99	302.4	304.13	303.74	305.02	305.08	302.92	304.37	303.84	305.16	303.62	301.79	304.17	304.81	304.57	302.89	302.51	301.93	303.55	303.99
303.26	303.5	302.68	302.69	303.17	303.86	302.42	302.92	299.78	302.41	303.47	302.69	302.9	304.32	300.9	301.75	302.47	304.59	301.13	300.85	303.69	303.48	302.35	303.36	302.66	301.34	302.19	301.82	302.65	302.47	302.27	299.88	302.34	303.35	303.26	300.96	302.3	302.04	302.04	302.09	302.1	303.39	302.55	302.49	300.72	302.42	302.2	302.65	301.5	305.35
327.59	327.38	327.46	326.86	328.12	327.29	328.6	326.27	326.27	327.95	328.83	329.25	328.19	328.15	328.52	326.66	328.04	328.98	328.73	326.95	328.96	327.04	326.43	327.41	326.05	327.62	328.1	328.24	329.46	327.45	327.6	326.8	327.82	329.67	326.31	328.46	328.17	328.7	326.38	328.68	326.79	329.01	327.16	326.37	328.78	327.75	326.54	326.4	328.7	328.03
308.31	308.01	309.48	309.18	309.08	309.16	307.62	308.26	308.5	309.5	307.88	309.66	310.31	309.58	308.01	308.8	309.62	309.16	309.76	307.67	308.19	309.09	309.77	308.41	308.84	307.96	310.23	307.36	308.42	310.97	308.29	308.54	310.98	309.25	309.13	308.52	309.82	309.73	309.83	309.65	308.07	309.07	309.03	309.63	310.49	306.21	308.76	310.43	307.06	308.93
314.38	313.58	313.83	314.51	312.85	312.26	315.92	313.25	313.16	314.59	314.35	315.98	313.57	314.24	314.36	314.78	312.15	314.07	314.23	313.42	314.31	313.69	313.96	314.73	314.32	312.68	314.62	313.12	314.4	313.3	313.79	313.65	315.26	314.44	311.59	314.2	312.91	314.61	313.26	312.73	312.11	312.95	313.95	313.19	313.58	312.85	313.57	316.75	314.49	313.4
315.83	314.88	316.73	314.71	316.31	314.77	313.57	313.25	314.55	316.02	313.81	315.62	314.56	312.55	316.85	315.61	315.87	315.47	314.63	315.09	314.57	314.96	314.87	314.41	314.85	312.95	314.47	314.78	315.97	314.96	315.07	315.45	314.76	314.59	315.91	314.36	315.61	315.48	314.4	314.49	314.34	314.64	315.48	312.59	313.6	314.84	315.4	315.91	314.43	316.24
313.5	311.84	313.35	314.61	314.85	315.11	312.88	313.1	312.05	314.72	313.75	313.52	314.64	312.05	314.83	315.47	314.64	312.46	314.37	313.52	313.58	313.14	313.78	312.69	315.85	313.51	312.7	314.35	313.74	313.44	312.48	313.22	313.78	315.31	314.31	315.41	314.35	314.72	315.22	314.82	314.65	315.9	315.5	313	314.54	314.01	312.6	314.68	315.21	313.55
293.15	291.94	295.5	294.2	292.63	295.51	294.34	294.32	294.2	293.73	294.75	295.26	294.35	293.98	295.82	293.87	294.04	295.32	294.24	296.09	294.53	293.77	296.25	294.66	294.25	295.51	294.31	295.26	295.13	292.86	293.85	294.6	293.58	292.77	293.74	292.07	294.28	293.02	293.04	293.78	295.02	294.21	293.69	294.35	293.45	294.42	293.62	295.85	292.73	295.34
304.2	302.51	302.44	301.57	302.6	302.56	300.87	301.82	302.76	303.87	304.67	303.17	302.27	304.54	303.29	303	302.48	302.47	303.33	303.24	303.25	302.74	301.12	304.27	304.03	302.77	302.8	304.31	302.79	301.42	303.2	303.46	302.78	301.64	303.54	303.08	303.19	302.09	302.25	303.45	302.21	303.95	303.64	304.37	302.59	302.68	302.73	301.22	303.11	301.59
311.41	312.43	313.06	312.54	313.69	310.6	314.34	311.95	313.07	312.45	313.02	314.21	311.87	311.43	314.7	312.19	310.4	313.3	313.21	312.83	313.19	314.21	312.81	312.89	314.11	312.71	310.45	312.66	313.77	313.44	311.03	313.18	312.97	313.33	312.58	311.71	313.85	310.08	313.44	313.58	313.14	312.5	312.34	311.09	311.78	312.54	312.95	312.9	312.97	311.94
310.47	312.34	308.96	310.34	309.49	309.96	311.38	311.66	310.09	311.62	312.25	311.15	311.21	312.26	310.65	310.45	310.81	310.76	309.82	309.37	309.97	311.05	312.13	310.5	309.85	308.7	311.72	311.72	310.73	310.08	310.79	312.24	310.84	311.31	311.57	310.83	310.25	310.81	311	313.16	311.65	308.45	310.38	310.7	311.44	310.36	311.85	310.27	311.55	310.74
303.61	303.84	305.43	305	304.82	304.64	305.7	304.83	304.77	305.84	306.21	304.27	304.28	306.36	305.37	305.69	305.56	305.1	303.99	304.17	306.28	306.16	305.32	304.68	306.33	303.87	304.91	303	304.47	305.93	303.61	303.78	305.49	303.51	303.4	303.69	306.13	304.67	304.95	304.28	303.56	306.11	305.09	302.78	304.18	305.87	304.03	305.27	304.8	304.49
317.22	320.01	316.52	318.8	319.09	316.91	318.88	318.53	319.45	319.44	318.71	317.87	319.69	316.82	317.77	317.06	318.66	317.54	316.6	317.87	316.98	318.58	317.47	316.47	318.72	318.9	317.38	315.57	316	317.46	318.62	319.12	315.83	317.11	318.22	316.63	316.86	317.16	319.86	319.92	316.96	318.6	319.88	318.09	317.9	319.39	319.17	318.51	318.66	317.55
294.59	293.56	293.26	293.82	294.47	295.03	294.05	294.15	293.21	295.53	294.06	292.94	293.3	291.3	292.8	293.55	295.15	294.33	293.29	294.84	294.72	293.69	295.08	292.56	295.73	293.81	294.64	294.76	294.6	294.47	294.68	295.35	294.16	291.21	295.86	293.65	294.63	293.9	293.74	294.88	293.2	293.91	295.5	294.19	294.31	293.5	292.64	293.93	294.61	293.35
306.11	305.69	304.52	304.53	303.44	305.96	304.76	304.52	305.02	304.77	305.68	305.65	306.57	305.84	306.53	305.37	304.56	305.38	305.29	305.32	305.34	305.16	306.34	304.51	304.93	305.78	304	306.38	305.8	307.8	304.69	305.6	305.22	305.15	306.03	305.52	303.32	304.88	305.08	306.04	304.72	304.71	303.88	304.21	305.04	306.79	306.29	304.84	307.28	304.75
300.79	298.68	300.49	298.48	301.2	299.41	300.37	298.74	299.95	298.66	299.55	300.44	300.84	300.39	299.25	301.19	300.32	299.86	300.33	298.34	300.58	301.32	301.01	300.07	300.97	301.43	300.31	300.06	300.43	299.19	299.67	298.17	300.08	300.1	299.97	300.24	299.12	300.89	301.5	299.43	300.18	299.9	298.28	298.86	299.53	299.5	297.38	301.95	300.43	299.48
314.13	314.67	316.01	315.51	314.31	313.87	313.82	312.72	314.97	314.34	314.25	313.94	314.57	314.18	313.89	315.89	314.46	315.34	314.71	313.89	316.86	316.15	313.04	315.21	315.48	315.74	314.89	315.17	313.95	315.24	314.11	316.76	315.5	314.78	315.05	315.12	313.25	315.65	315.23	316.36	314.61	313.83	314.14	316.27	314.89	312.97	315.68	314.66	314.48	316.25
309.99	309.61	309.86	308.5	309.32	310.75	308.36	309.49	309.38	309.54	310.51	308.49	309.52	310.1	310.6	309.5	311.41	308.72	308.94	311.03	310.82	310.12	308.99	309.91	310.09	310.93	310.33	307.89	309.26	310.26	310.25	311.22	309.92	309.42	310.08	310.21	309.45	310.09	308.84	309.19	310.39	309.3	310.71	307.81	309.58	309.33	309.31	311.19	311.73	308.46
316.79	315.42	315.06	316.03	316.12	314.72	318.14	315.7	317.06	315.94	316.18	315.27	316.71	314.66	316.07	315.97	315.48	315.93	317.15	314.78	314.65	315.15	315.56	315.39	314.7	316.33	316.75	314.35	314.47	315.21	314.99	316.49	313.71	315.55	314.88	316.3	315.08	312.86	315	318.53	313.79	314.97	315.02	314.96	315.99	315.81	315.89	314.67	315.32	316.04
328.86	327.83	326.16	327.04	328.61	327.31	328.14	327.47	328.46	329	328.8	328.19	326.62	329.91	327.43	327.57	327.19	329.58	327.37	328.55	326.97	329.18	328.49	328.38	327.81	327.77	326.78	327.78	326.93	325.76	328.09	328.08	327.8	328.75	328.5	328.5	327.42	327.07	327.51	327.48	329.34	329.72	326.46	327.09	326.51	329.01	326.56	326.7	329.23	328.09
316.04	316.87	317.25	316.77	317.77	317.06	318.19	318.04	316.11	317.9	319.06	317.49	317.62	315.34	317.44	318.2	316.22	319.32	316.28	316.2	316.97	317.92	318.67	315.99	318.14	317.33	315.56	317.96	317.06	316.18	315.89	316.72	317.61	317.89	317.16	316.33	317.04	319.12	317.12	315.25	316.08	317.56	319.6	316.72	316.17	317.33	316.98	316.34	316.95	318.45
313.5	315.8	314.41	313.43	314.12	314.58	315.27	314.7	315.07	315.97	315.1	314.76	316.52	316.03	314.79	315.05	314.15	314.21	314.68	313.95	314.14	314.55	315.61	314.73	315.1	316.79	315.73	312.3	314.83	315.41	315.27	314.87	316.25	314.42	313.84	315.33	315.07	315.95	314.64	315.8	314.56	312.36	314.91	312.8	315.61	315.74	315.7	313.93	315.37	315.29
311.5	312.47	310.07	310.28	311.24	312.58	312.67	311.08	310.56	309.64	310.74	312.47	310.97	309.44	310.19	311.62	311.34	309.82	312.18	310.67	310.09	310.27	310.96	310.59	309.79	311.93	312.12	310.81	310.29	309.98	309.93	312.79	310.79	308.55	308.9	310.92	309.46	311.12	310.33	310.19	309.96	311.64	311.64	310.06	309.97	309.53	311.01	310.39	308.25	310.76
304.01	303.57	306.23	305.98	304.57	303.45	304.23	306.25	303.57	304.22	303.45	306.84	304.32	305.05	305.66	304.66	304.96	303.81	303.34	304.58	303.47	303.37	304.22	304.31	305.59	305.91	303.92	305.46	306.43	304.89	304.58	304.95	303.38	305.03	305.89	304.93	303.04	304.2	304.73	305.75	305.61	304.57	305.92	304.81	304.52	304.71	302.56	301.05	305.58	304.29
300.24	301.53	300.03	300.87	300.91	301.94	301.04	299.71	300.67	299.73	301.54	300.68	301.51	300.68	301.46	298.82	300.67	301.22	302.73	300.22	299.45	299.92	300.47	300.73	301.42	303.7	301.62	301.34	302.34	302.37	301.19	300.54	301.32	301.43	303.34	300.8	302.61	301.66	299.95	301.4	302.01	300	299.39	301.98	301.2	301.57	300.79	300.44	300.59	300.27
305.25	305.36	305.04	304.35	304.7	304.08	304.27	305.7	306.87	303.55	305.61	307.92	306.22	307.48	306.43	305.79	305.98	303.97	303.51	305.76	306.03	306.77	306.73	302.84	307	306.05	307.2	305.7	304.7	306.34	306.41	306.43	305.93	305.81	306.25	304.72	305.45	306.18	305.89	306.15	306.69	305.5	305.67	305.46	303.78	304.67	303.7	305.35	306.2	304.48
327	328.38	328.73	328.78	327.59	327.7	327.54	326.93	328.31	328.58	327.04	325.06	328.31	330.33	326.78	327.13	327.86	328.02	327.65	327.06	326.71	328.14	326.91	329.45	329.23	327.77	327	326.88	327.21	327.2	326.44	326.42	327.82	327.58	327	328.29	327.99	326.48	327.41	329.18	329.18	329.49	329.53	327.25	329.62	329.13	327.09	329.95	327.72	327.39
296.85	296.43	296	297.58	296.14	297.87	298.31	295.9	296.47	296.95	296.67	296.94	298.18	296.57	297.93	296.19	297.74	298.22	296.46	296.71	298.19	297.06	297.06	297.44	297.85	295.47	295.64	297.12	296.19	295.95	297.21	296.28	296.53	297.32	296.17	297.18	297.78	295.23	296.72	297.43	296.55	297.42	295.84	296.58	296.17	298.41	296.11	297.36	296.94	297.04
326.34	328.22	330.44	328.73	329.57	328.31	330.3	328.68	328.11	326.88	327.72	328.54	327.87	327.31	330.22	328.52	326.83	328.72	326.87	328.89	329.13	328.86	328.25	327.87	328.06	326.9	327.53	328.24	329.15	328.27	329.06	328.56	328.61	330.47	328.77	330.42	327.48	329.34	328.12	327.81	328.25	325.83	326.91	329.71	329.28	327.66	328.28	328.9	327.95	330.27
326.52	323.49	324.71	324.15	323.77	323.77	325.9	322.56	322.55	323.12	325.97	325.24	324.6	324.05	322.22	324.58	326.84	324.44	323.77	324.29	321.75	323.65	324.44	325.01	325.55	323.31	324.62	326.1	325.25	324.9	325.91	323.88	321.83	324.27	324.31	325.06	323.1	325.16	324.6	326.26	325.92	325.11	324.19	325.85	325.1	325.5	325.11	323.84	326.97	324.46
328.2	326.26	325.65	325.81	326.9	328.4	327.08	326.19	326.98	327.2	327.8	328.46	328.31	325.48	326.7	327.21	327.31	326.4	327.59	327.67	328.49	328.52	327.38	325.51	328.01	328.93	326.36	325.76	326.03	328.96	326.59	325.67	327.08	325.75	330.18	325.26	325.04	327.12	328.19	328.85	326.22	328.17	325.94	326.79	325.79	327.33	326.63	324.83	326.54	327.36
300.35	302.84	302.74	303.91	303.01	301.73	302.77	302.04	301.36	301.87	300.83	302.94	303.73	302.06	301.45	301.37	302.79	301.46	302.84	302.19	303.4	302	303.38	302.4	302.32	303.11	303.68	302.35	300.47	303.35	301.76	303.87	302.12	303.2	302.23	302.4	302.26	302.52	301.56	302.01	301.81	302.01	302.78	300.97	302.46	301.99	302.82	302.88	301.36	300.82
299.97	300.37	297.72	299.95	298.63	299	299.66	298.7	298.92	298	301.63	300.65	301.68	300.47	299.06	300.56	299.03	299.17	297.49	298.83	300.69	301.46	301.15	300.33	300.5	300.12	299.87	301.15	299.36	299.14	302.76	299	299.62	298.33	299.79	300.69	299.92	299.86	301.34	298.46	298.24	299.97	302.77	299.07	299.19	300.59	299.85	299.29	299.6	299.78
313.43	311.93	311.84	311.16	311.81	312.3	311.01	312.42	311.08	311.09	312.85	311.24	310.28	310.32	311	311.06	310.73	311.71	311.87	310.87	311.74	312.43	312.08	311.39	309.66	312.61	312.51	311.94	312.04	311.13	310.61	311.6	310.45	312.16	311.34	312.42	311.31	310.4	311.11	311.19	310.16	311.26	311.83	312.39	311.36	310.15	309.24	309.79	312.5	312.56
307.27	309.03	306.36	306.84	306.6	306.32	305.65	306.66	304.72	307.28	305.11	304.79	306.47	305.45	306.85	305.29	307.31	306.91	306.76	306.08	306.47	306.27	306.48	306.23	306.36	305.77	306.35	305.69	306.49	305.62	303.69	307.94	304.96	306.51	307.41	308.31	306.87	307.23	306.43	306.18	307.39	307.25	304.39	307.36	307.79	308.46	304.91	305.03	307.28	307.58
304.44	304.78	305.8	304.43	305.48	303.78	306.42	304.67	303.96	305.57	306.17	306.15	304.79	304.1	304.53	305.54	303.99	307.67	304	305.26	305.29	304.96	304.5	305.56	304.43	304.91	304.22	304.68	305.22	305.22	304.63	304.32	305.22	304.39	304.76	304.35	304.93	305.25	304.83	304.19	305.1	304.59	305.01	304.51	303.51	303.58	305.43	304.96	304.35	303.88
307.3	310.97	309.06	310.09	310.04	308.37	308.82	310.64	309.76	309.09	310.77	309.5	311.6	310.68	308.75	310.51	308.94	310.33	308.54	309.85	310.63	310.13	310.49	309.05	310.19	310.28	309.8	308.69	308.56	309.79	308.99	309.11	310.98	310.22	310.16	308.88	309.75	308.79	311.63	309.24	310.19	310.13	307.59	309.38	309.55	310.92	309.59	310.33	308.96	309.6
299.91	299.97	300.07	299.44	301.21	300.34	298.3	301.48	299.51	300.25	300.04	300.49	301.34	300.08	300.21	298.34	299.35	299.64	300.09	299.29	300.39	300.84	301.54	300.53	300.55	301.05	299.14	300.55	300.79	300.01	297.92	300.11	298.93	298.68	301.34	299.85	300.76	300.74	300.07	298.87	300.99	300.4	301.83	300.19	301.17	299.02	300.7	300.05	299.8	299.33
312.19	311.53	311.55	312.11	312.55	314.1	312.1	312.82	311.55	312.84	311.76	313.05	313.57	312.89	312.92	311.07	311.66	312.66	311.9	312.72	312.52	311.43	313.78	310.53	312.55	312.57	311.46	311.36	312.46	315.75	311.41	313.15	312.55	313.3	313.91	313.98	311.28	313.19	312.06	310.77	312.7	313.75	312.54	312.98	311.84	313.33	312.55	314.13	313.04	311.52
305.99	307.51	308.08	307.11	306.77	307.01	307.07	305.4	307.24	305.24	305	306.82	304.75	306.3	305.89	306.29	306.71	304.64	306.24	305.29	307.61	306.66	306.9	307.23	307.71	307.56	306.59	308.22	306.08	305.56	306.48	307.42	305.89	306.38	306.79	306.64	307	305.52	307.21	306.26	306.8	305.91	305.47	307.31	305.13	307.61	308.53	306.39	306.47	306.45
303.05	303.73	302.57	303.77	302.26	303.76	301.66	304	303.87	303.97	303.39	304.47	302.61	305.44	303.83	304.05	304.24	304.29	304.77	303.02	302.82	303.81	304.61	302.63	303.17	302.32	303.2	304.4	304.89	301.98	303.99	303.25	304.8	302.3	302.58	303.69	303.27	303.78	302.96	303.48	303.3	303.84	301.77	303	303.97	304.74	304.02	303.21	304.25	303.29
304.93	305.34	302.15	303.96	303.45	304.1	304.05	302.04	304.01	304.12	303.62	304.03	302.9	303.61	303.1	305.29	304.25	302.51	304.91	305.16	304.05	305.06	304.4	305.21	304.34	303.38	305.63	304.44	303.57	305.72	304.79	306.23	304.09	302.88	304.34	303.21	303.95	305.03	305.27	304.12	304.7	306.3	303.61	305.45	304.17	304.58	305.18	304.58	304.36	303.71
305.89	306.95	305.06	303.41	305.78	306.84	306.84	304.67	304.54	303.86	304.72	305.42	306.61	306.89	305.4	304.8	304.08	303.79	304.56	305.12	304.99	305.2	305.7	306.76	305.31	305.8	302.6	306.5	304.2	304.56	305.98	306.1	305.13	305.47	306.95	304.39	305.5	305.78	305.99	304.87	304.83	305.33	305.32	304.41	305.76	306.36	304.4	305.03	306.68	306.31
301.51	302.5	300.73	302.56	302.28	303.26	303.51	301.09	302.2	303.12	302.97	301.67	303.55	302.04	302.41	302.4	302.12	302.15	301.49	302.6	302.77	304.65	302.55	303.55	302.11	302.78	301.84	302.87	302.36	302.48	301.67	302.54	301.95	299.7	301.74	303.27	300.56	301.81	301.22	302.27	302.14	302.19	302.06	302.36	301.31	303.94	302.37	302.81	303.91	303.55
316.19	316.92	315.19	317.51	315.89	317.39	316.99	318.4	315.6	318.08	315.98	317.51	316.46	317.62	317.67	315.2	316.87	316.8	317.84	316.71	316.04	315.08	315.59	316.57	319.04	319.15	316.55	315.68	315.42	316.24	316.36	315.68	316.35	315.39	315.75	316.68	316.79	315.97	316.08	316.14	319.53	316.18	317.08	315.55	316.67	316.29	319.3	316.55	316.83	316.42
295.6	296.28	297.05	295.58	296.35	295.39	296.23	297.39	295.94	296.28	299.19	295.15	297.65	295.43	298.04	296.86	294.84	297.37	297.14	295.35	297.17	296.12	297	296.06	296.16	294.97	295.11	297.7	296.8	297.73	296.62	295.29	297.51	297.25	295.99	296.85	295.62	296.49	296.62	296.42	295.68	296.99	297.69	298.19	295.51	298.27	296.54	296.75	297.41	299
293.82	294.62	292.25	294.72	294.14	292.2	294.83	293.43	293.59	293.62	293.54	293.49	295.85	294.08	294.84	293.5	293.62	295.18	294.05	295.36	294.48	293.45	292.59	292.82	295.62	295.36	293.32	292.6	294.7	294.86	292.94	294.88	293.63	294.53	293.31	292.68	293.3	292.87	292.75	293.22	294.95	294.49	296.13	294.82	292.8	293.47	294.32	294.22	294.61	295.1
314.87	314.87	317.83	315.1	316.71	315.28	317.43	314.34	315.85	316.35	316.19	316.57	313.63	316.26	315.35	314.19	316.36	316.76	315.52	315.55	316.82	315.73	313.76	314.86	317.11	315.16	315.61	316.11	315.88	314.59	315.47	315.61	316.32	315.44	315.04	316.42	315.27	316.4	315.88	314.51	314.4	316.23	318.76	315.12	314.79	316.16	317.63	316.52	316.81	317.24
313.4	313.63	311.78	313.63	313.81	312.88	314.87	312.81	313.36	312.39	314.64	312.5	314.53	313.9	311.55	313.72	313.48	312.09	312.9	315.02	315.14	314.29	312.02	312.17	311.71	315.32	313.5	313.41	313.07	313.55	313.77	313.19	310.06	314.84	313.74	311.96	312.74	313.45	314.3	313.26	312.9	313.23	312.78	312.93	313.01	312.14	312.52	311.49	312.62	312.25
319.41	319.77	318.82	317.45	318.8	320.88	318.46	317.53	319.85	318.47	318.47	319.9	318.2	319.14	318.02	319.8	318.51	318.02	317.99	319.3	319.3	318.4	318.49	318.63	318.56	318.3	318.39	317.29	319.28	319.12	318.56	318.85	319.1	317.74	319.31	319.63	318.16	317.32	317.93	317.28	317.39	318.97	319.04	318.31	319.1	318.48	319.04	318.16	319.24	319.86
313.97	313.96	312.27	312.82	313.31	316.29	313.36	312.59	313.25	313.91	315.34	314.7	313.38	314.95	311.99	312.8	313.89	312.54	312.66	314.52	314.63	314.56	314.62	312.37	312.72	314.06	314.43	313.33	314.12	313.61	312.88	313.39	316.5	315.11	312.82	312.91	314.39	314.19	313.43	313.79	314.42	313.01	312.54	313.13	315.26	313.45	315.74	313.64	314.14	313.64
303.11	303.17	299.97	302.96	303.82	302.18	301.38	303.51	302.2	302.83	303.02	303.25	300.34	302.35	302.86	301.63	302.35	302.24	303.97	303.87	304.3	301.85	302.09	303.28	302.47	303.96	301.02	302.84	301.91	301.35	301.5	303.93	301.55	303.21	304.07	302.24	302.37	301.41	304.25	302.03	301.65	302.27	300.08	301.9	302.49	304.46	302.38	304.08	304.16	301.95
303.83	302.18	302.71	302.67	303.72	302.67	304.13	303.46	303	302.76	303.77	303.94	303.01	302.51	302.54	304.71	303.58	304.2	302.49	302.23	303.32	302.1	301.56	304.7	302.58	304.48	303.47	302.72	303.33	303.27	303.28	302.23	302.3	303.13	303.89	302.02	302.25	303.32	304.2	303.21	302.89	301	301.82	304.27	301.24	304.06	302.06	301.08	302.17	303.01
303.2	301.43	304.66	304.51	302.81	303.03	303.58	302.86	303.43	303.64	303.64	303.45	303.57	302.53	301.9	306.09	304.35	302.93	302.63	303.62	303.42	305.77	303.4	302.72	303.34	302.08	303.75	302.94	301.58	303.61	302.66	302.61	303.92	303.24	304.38	302.37	302.81	303.61	302.24	303.07	302.86	305	304.9	302.49	304.04	303.36	302.6	302.44	302.66	305.32
312.53	312.38	312.37	312.26	311.44	312.4	312.48	311.56	312.74	311.94	312.16	311.78	313.81	311.6	312.19	313.82	312.37	311.31	312.4	310.96	312.2	312.99	311.58	312.33	313.44	311.94	311.18	310.95	310.22	310.45	312.49	310.74	311.69	310.86	311.57	312.57	311.28	313.62	310.8	312.88	313.12	312.47	314.3	312.27	311.67	313.3	312.15	313	314.05	312.62
306.27	306.93	304.18	306.78	305.76	303.91	306.61	305.46	304.68	306.41	306.07	305.12	305.98	305.67	303.67	304.28	305.07	306.28	305.66	303.69	306.38	305	306.16	305.82	306.11	305.21	305.28	304.89	305.61	305.38	304.4	304.82	305.52	304.24	305.41	306.49	306.19	305.66	306.86	305.1	305.12	305.84	306.66	305.21	305.2	305.69	306.07	305.23	305.98	304.46
300.3	299.85	298.71	298.93	298.7	299.28	298.2	299.9	299.51	298.87	301.06	298.22	300.59	299.83	300.17	300.74	302.18	301.11	300.4	300.15	299.48	299.8	298.78	299.12	301.54	300.45	302.14	300.2	299.16	299.1	298.51	301.02	301.29	301.81	299.93	300.9	299.57	300.05	300.37	300.36	300.86	299.69	299.26	299.75	301.22	298.54	300.16	300.85	300.97	300.28
300.59	299.96	302.2	302.63	301.9	300.58	301.89	300.61	304.34	300.99	300.1	300.36	300.41	299.47	302.43	301.18	300.67	302.54	303.04	301.13	301.15	300.58	302.58	301.84	300.33	300.28	302.4	301.05	301.38	303.14	302.26	301.09	300.4	300.05	302.53	299.85	301.15	299.3	302.12	302.67	300.78	300.71	301.14	300.05	300.43	301.79	301.45	301.84	301.04	300.02
309.04	309.07	311.91	309.27	307.78	311.82	312.77	310.56	312.75	309.35	309.04	311.74	310.18	314	310.85	310.67	310.34	310.08	310.45	310.74	309.61	309.21	310.16	310.16	310.5	310.11	309.74	312.29	310.44	310.67	311.61	310.26	309.78	312.62	311.06	311.62	311.16	311.86	312.02	310.82	310.74	309.42	309.6	311.9	312.58	310.2	310.43	312.9	311.91	311.19
296.45	297.62	295.99	296.71	297.65	297.53	297.5	296.54	296.96	297.87	295.32	297.55	296.37	295.85	296.05	297.71	294.95	295.31	298.69	298.23	295.52	297.59	296.67	297.78	296.51	296.44	297.59	296.11	297.12	295.71	296.26	298.84	298.65	295.76	297.62	296.61	294.87	295.19	296.25	297.13	297.03	296.32	295.89	297.66	298.65	297.37	298.22	297.9	298.12	296.2
311.97	314.16	314.08	314.1	312.26	312.88	315.03	314.25	311.94	314.07	312.51	310.98	312.7	315.08	314.53	314.2	313.66	313.95	314.19	312.11	310.84	311.73	314.38	313.9	313.75	313.94	313.78	313.64	314.23	312.09	312.17	313.31	314.93	313.17	314.15	313.88	313.97	312.13	311.99	312.48	312.9	312.43	313.26	314.18	313.02	312.38	313.25	314.01	312.08	315.32
294.17	292.61	294.39	292.9	294.33	293.14	293.49	294.46	295.21	292.9	294.38	293.12	294.47	295.09	293.01	294.92	293.64	296.04	294.82	292.33	294.51	292.47	295.57	295.16	295	292.66	294.12	294.41	295.17	295.02	295.21	293.35	293.6	294.34	295.7	295.77	292.64	292.25	294.64	295.41	293.43	294.08	292.9	294.98	295.23	292.79	295.78	294.8	296.06	295.62
311.93	312.21	312.67	314.08	312.76	311.92	313.84	313.32	311.89	312.34	313.8	313.16	311.35	313.64	312.58	315.22	312.76	312.95	312.78	312.12	314.33	311.43	312.9	314.02	312.02	313.37	312.19	314.19	313.94	313.08	311.76	311.71	310.33	313.63	313.13	312.01	313.91	313.55	312.63	314.2	313.96	312.53	313.24	314.07	312.62	312.48	311.83	314.1	313.15	314.37
304	304.23	303.81	304.76	304.61	303.97	304.42	304.96	303.73	304.24	302.2	304.25	304.62	305.61	303.12	304.59	303.63	304.78	305.21	304.44	305.07	305.17	304.33	304.55	304.48	305.18	303.36	302.9	302.4	304.83	303.35	302.55	304.4	304.16	304.89	304.73	304.53	305.29	303.38	305.31	305.1	302.65	304.75	304.02	305.14	304.96	304.8	304.94	304.57	302.98
317.13	318.16	316.51	319.51	318.7	317.22	319.49	319.47	316.44	318.32	319.53	318.99	318.26	318.25	316.58	318.32	317.31	318.93	317.83	318.01	319.95	318	319.38	318.53	318.37	318.94	316.82	319.54	319.55	318.42	319.59	319.37	316.93	318.88	318.81	317.7	317.24	318.7	316.95	317.85	318.43	317.48	319.14	317.85	319.38	318.65	318.62	318.54	319.45	318.43
305.71	306.47	305.31	303.03	304.71	306.59	305.06	305.86	306.04	304.4	305.76	303.04	304.39	306.34	305.02	306.26	303.69	304.63	304.81	306.53	305.69	306.43	306.22	305.15	304.72	304.58	305.01	305.15	305.59	306.35	304.65	303.66	305.93	306.34	304.18	307.19	303.89	305.94	306.75	304.98	305.63	305.65	305.45	305.94	306.51	305.38	305.78	304.53	304.05	304.1
325.17	324.86	325.49	326.94	325.54	323.65	325.34	325.51	325.32	324.85	325.05	325.55	324.22	325.09	325.5	325.37	325.92	325.08	325.21	325.02	326	325.23	324.36	325.55	325.28	326.33	323.1	324.92	324.3	323.59	324.23	325.59	326.34	326.34	325.49	324.6	324.09	325.5	324.76	326.26	323.63	324.42	325.45	325.43	324.47	324.62	324.95	323.61	324.8	325.47
304.81	305.47	304.2	304.34	305.88	303.61	304.3	304.38	304.21	303.93	304.52	304.43	304.5	305.06	302.96	304.25	303.72	306.22	305.16	305.26	305.58	304.36	304.88	304.54	305.21	304.15	302.14	305.62	305.41	305.29	306.31	304.94	303.89	306.29	305.17	305.24	304.24	304.78	303.3	305.24	302.66	306.16	304.77	304.84	305.18	304.08	304.09	303.7	305.41	304.99
304.85	305.41	302.12	302.83	304.6	302.68	303.66	305.16	301.87	303.22	303.11	304.93	305.06	300.59	305	304.2	303.58	302.91	303.64	304.2	304.86	303.22	304.71	305.11	303.48	304	302.28	302.67	303.14	303.25	303.2	304.14	302.47	302.45	302.29	301.39	304.55	303.12	303.68	301.75	302.97	303.61	303.3	304.35	303	302.65	304.31	300.35	303.24	303.09
318.89	315.61	317.25	318.27	318.13	318.35	317.51	318.7	316.85	316.51	316.8	317.13	318.44	318.42	317.32	316.74	315.22	317.6	318.16	319.04	316.95	316.36	317	317.9	318.67	318.58	317.11	316.1	317.31	317.41	317.92	318.61	319.21	317.71	316.7	316.16	316.99	316.75	318.04	315.7	316.3	317.34	317.59	318.04	317.44	317.19	316.98	317.17	318.03	317.63
302.85	304.51	302.53	304.08	303.28	301.54	302.22	304.33	303.13	304.94	300.93	303.7	303.89	303.16	304.9	304.39	301.44	303.68	302.5	303.22	304.74	302.86	302.35	302.95	302.2	303.28	303.69	303.63	304.9	302.41	303.71	301.41	301.69	305.53	304.16	303.26	304.28	304.48	301.83	303.36	304.17	301.97	303.26	304.06	303.79	301.74	304.55	302.32	303.78	303.39
311.45	311.63	314.17	310.59	314.62	313.74	313.27	312.17	313.48	313.31	312.63	313.35	312.05	314.74	312.95	312.24	313.36	312.01	312.73	312.4	312.47	313.11	313.09	312.11	313.73	312.98	313.97	312.61	311.65	312.26	313.35	313.02	314.1	312.81	312.8	312.44	312.3	313.79	312.29	313.74	311.54	312.84	313.3	312.94	313.52	313.03	312.69	312.25	314.68	312.31
302.51	304.52	305.4	306.25	304.5	303.21	305.47	303.23	305.19	304.12	302.98	305.27	304.98	303.48	304.38	302.74	304.71	305.96	306.27	304.9	304.3	305.04	305.28	302.31	304.81	303.86	302.31	305.49	304.29	304.1	303.74	302.34	304.39	306.4	303.46	304.38	303.16	304.43	304.17	304.46	302.51	304.76	304.66	303.96	305.21	304.75	303.3	304.34	305.91	304.41
317.05	320.9	318.34	318.98	316.25	317.69	318.67	318.09	318.11	319.2	317.3	319.1	317.58	319.62	317.47	317.93	318.22	317.58	318.96	317.92	318.22	318.04	317.84	319.99	318.29	316.98	318.63	318.89	318.44	317.11	317.53	318.86	317.1	318.96	318.21	319.48	317.13	319.79	316.54	316.68	318.53	318.38	318.4	316.78	318.27	317.34	317.79	317.1	319.82	319.27
292.19	295.19	294.83	294.2	295.69	293.74	294.55	295.93	294.06	292.25	292.93	294.53	294.45	295.81	293.31	295.87	294.09	295.58	293.89	294.61	293.58	293.14	292.77	293.03	292.92	294.45	293.07	294.49	292.85	292.27	292.83	292.64	295.34	293.71	293.31	294.69	292.9	292.57	295.18	293.57	293.65	294.51	293.88	294.21	294.82	294.54	295.32	294.34	294.64	293.51
314.56	312.27	313.34	314.11	310.7	312.17	314.42	312.56	313.67	314.48	313.2	312.9	312.89	313.5	313.3	313.27	313.45	315.12	312.53	313.5	313.12	313.18	314.74	312.8	314.98	312.38	313.89	313.41	313.82	313.12	312.76	313.14	313.24	313.52	313.33	312.68	314.15	311.91	313.67	313.42	314.17	311.29	314.28	313.63	313.07	312.33	313.77	314.76	312.08	312.35
295.56	293.25	294.34	292.97	294.79	293.89	293.11	293.3	294.25	294.16	295.62	294.52	293.45	293.92	293.01	293.42	295.04	292.7	292.99	293.46	294.88	294.12	293.89	294.27	295.22	294.74	293.21	294.59	292.68	293.16	294.49	293.03	293.79	294.15	293.64	293.65	294.9	291.3	295.35	295.43	293.4	293.9	294.84	295.09	292.54	293.34	294.04	293.9	291.42	294.68
293.92	295.06	294.42	296.42	294.53	295.44	294.13	294.09	293.5	294.05	294.46	294.04	295.37	295.09	294.2	297.62	295.43	295.58	296.08	294.4	296.24	294.02	294.36	294.58	295.06	294.48	295.83	294.18	296.79	294	295.43	294.31	297.2	293.53	296.48	295.2	294.59	296.15	296.56	293.36	293.96	295.92	294.73	294.29	295.29	295.23	294.13	293.66	293.22	293.74
328.05	327.79	328.91	329.04	329.2	326.95	325.62	329.37	326.85	326.63	327.1	326.78	329.66	327.97	327.56	326.82	325.76	328.5	327.57	327.63	328.92	327.79	327.15	327.58	329.47	327.76	327.96	327.79	327.63	328.01	326.83	327.29	327.88	328.97	328.03	328.27	329.58	328.67	329.61	328.72	327.85	328.24	327.78	328.91	327.58	328.71	326.75	327.59	330.02	327.26
303.89	305.22	304.65	304.46	304.66	304.58	303.91	304.08	304.61	301.81	303.93	303.39	303.57	304.66	304.83	304.54	303.51	304.46	305.23	304.13	301.16	304.11	304.32	302.82	303.66	303.83	306.12	303.85	302.81	303.16	303.96	302.85	303.06	303.11	303.19	303.53	304.88	304.89	303.94	303.99	303.59	303.37	303.44	303.39	303.6	307.18	303.31	302.65	304.08	302.24
303.43	304.59	303.79	305.32	304.87	304.46	304.82	303.59	303.49	304.82	304.23	303.46	302.14	305.43	303.13	304.25	303.24	303.59	304.98	306.37	303.74	301.44	304.14	303.15	302.97	303.38	304.59	303.86	302.81	304.85	306.2	304.57	305.09	304.06	303.06	304.26	304.09	304.56	302.35	305.33	302.55	304.79	304.28	304.36	304.3	303.77	305.37	303.62	304.11	303.32
313.47	312.99	311.2	311.35	314.01	313.33	313.7	312.07	311.69	313.02	311.29	311.91	314.04	312.74	311.76	313.96	311.56	313.26	312.68	312.79	312.88	313.99	314.19	314.01	313.54	312.13	314.11	313.8	314.06	311.52	312.74	312.73	313.19	314.02	314.05	311.98	312.81	312.99	313.56	313.92	314.09	314.6	313.6	314.64	312.96	313.19	313.2	311.34	312.32	312.06
296.27	298.28	296.13	295.91	296.5	298.88	295.89	298.35	297.1	296.16	296.63	296.74	296.71	297.11	295.56	295.48	297.06	296.06	297.32	295.35	295.3	297.85	297.42	295.67	298.58	295.8	296.78	297.55	298.36	296.25	295.53	296.09	297.04	297.09	297.44	295.92	296.59	297.87	295.85	296.07	294.67	299.04	298.17	296.88	296.56	297.3	297.57	297.45	296.17	298.7
296.38	294.44	293.91	295.52	294.18	293.8	294.67	295.08	295.24	296.07	294.98	295.6	295.47	294.41	291.86	295.96	293.17	294.87	294.98	295.49	294.67	297.3	294.68	295.26	295.67	294.43	294.49	294.55	295.89	296.05	296.85	295.77	294.6	295.46	294.83	294.78	296.81	293.85	293.93	295	295.44	295.77	295.53	295.07	294.08	296.07	294.66	294.84	294.33	293.53
313.47	313.22	314.17	313.76	313.51	313.21	312.87	314.33	314.08	312.24	312.23	313.07	313.53	313.27	311.37	313.42	312.26	314.25	311.78	312.7	313.43	314.09	313.24	313.82	313.51	312.84	314.16	313.99	313.33	311.59	312.59	311.74	314.02	312.53	312.16	314.34	314.37	311.07	313.07	312.73	313.65	314.98	313.25	312.52	312.5	315.25	312.89	315.27	313.89	313.17
299.88	300.3	301	301.23	302.02	301.12	302.37	301.09	298.52	299.37	302.91	303.81	301.9	302.91	302.34	302.11	302.34	301.75	302.88	300.87	301.48	302.23	299.57	299.61	301.44	301.03	301.53	300.2	301.55	301.9	300.66	301.67	300.49	300.96	299.52	301.68	300.97	301.85	302.13	303.97	300.01	301.2	301.23	303.48	302.75	302.2	301.79	301.57	301.41	302.11
303.84	303.4	302.6	304.34	301.87	304.55	302.9	302.45	303.81	303.32	304.11	303.85	303.44	304.27	302.51	303.17	304.36	301.08	303.32	303.37	303.8	304.34	304.12	303.58	303.6	303.12	302.25	303.34	303.6	302.51	303.36	302.85	303.78	303.23	302.95	304.17	304.79	304.86	303.45	302.3	303.87	303.81	303.95	303.02	302.27	302.79	304.69	302.9	302.65	302.8
300.77	300.62	301.49	301.41	301.86	299.98	301.25	300.91	301.74	300.17	301.2	300.22	301.72	300.75	300.87	299.62	301.32	301.25	301.59	302.31	301.43	298.82	301.65	300.54	301.21	301.48	300.44	300.97	301.51	298.95	300.3	302.21	300.96	300.36	301.07	299.47	302.28	300.9	300.19	300.42	300.91	302.21	301.82	301.44	301.04	301.72	300.85	301.9	301.96	301.78
326.61	327.13	328.72	326.24	327.29	328.49	326.69	327.81	327.73	327.29	327.59	328.43	325.18	327.56	327.2	327.47	326.72	326.19	327.66	329.4	328.52	328.6	327.73	327.56	325.93	327.21	327.73	327.75	327.31	326.61	327.36	328.2	329.79	327.12	328.16	328.04	329.11	327.87	328.51	327.2	326.43	330.52	324.83	328.22	327.52	326.03	326.41	327.96	328.59	327.58
311.92	309.65	309.84	311.18	312.24	311.75	311.67	311.02	310.53	309.46	311.91	310.14	311.65	310.04	310.47	309.21	311.8	310.78	311.88	308.9	310.41	311.93	311.54	310.81	312.47	310.21	310.7	310.66	310.81	311.1	310.52	311.21	311.65	311.78	311.69	311.07	309.67	309.99	310.15	311.2	311.89	311.5	311.76	312.07	312.21	310.61	310.72	309.77	310.13	311.83
301.98	302.59	302.46	304.44	302.99	299.91	302.1	301.36	302.89	300.44	302.36	301.53	302.86	301.9	302.25	302.81	302.42	303.25	301.74	303.82	303.65	302.31	301.86	302.47	302.78	302.57	301.5	302.98	303.27	302.11	303.22	302.84	302.93	300.39	302.57	301.54	304.55	301.07	301.98	302.05	302.41	301.91	305.1	303.2	300.98	303.48	303.65	301.01	302.6	300.96
311.35	313.59	310.59	312.95	310.61	311.1	310.23	311.39	310.96	311.92	309.66	312.34	311.16	311.61	312.54	310.24	311.82	310.46	313.16	311.4	311.89	311.04	312.27	311.66	312.9	311.32	313.11	311.31	310.32	312.06	310.49	310.93	311.67	313.5	311.9	311.79	312.2	311.59	309.94	310.37	311.11	313.67	312.81	312.13	310.31	310.36	311	311.63	310.77	310.57
305.42	303.53	302.82	302.74	301.44	303.78	302.79	301.99	301.31	304.48	302.78	301.65	305.55	303.22	304.15	302.76	304.19	302.93	303	304.33	303.3	305.14	303.38	304.89	304.26	303.52	304.62	301.99	304.15	303.45	302.09	302.98	304.27	303.28	303.66	304.38	305.93	303.55	303.25	302.6	302.85	304.13	305.63	301.97	304.11	303.56	301.3	302.68	303.99	304.25
300.61	301.58	301.33	299.43	301.21	299.73	302.83	301.24	301.02	301.67	300.18	300.87	300.95	300.87	301.45	298.95	301.7	301.3	299.31	301.65	301.04	301.8	300.94	301.37	299.86	301.66	298.94	298.96	301.16	300.69	300.26	302.74	300.52	301.83	300.58	300.87	302.66	301.57	299.21	299.23	302.04	299.93	301.6	301.96	302.33	300.78	301.72	301.65	300.08	301.22
309.9	308.58	307.44	308.42	308.98	308.32	308.21	310.6	309.2	307.96	309.14	306.75	306.5	310.92	308.75	309.54	308.06	308.54	307.53	308.79	310.03	309.09	308.89	309.13	307.49	308.1	308.46	309.62	307.87	309.37	307.63	309.58	310.02	308.95	308.49	308.83	309.43	309.43	307.1	309.88	309.51	307.58	309.41	307.1	308.49	308.24	310.32	308.9	309.78	307.63
310.5	309.78	311.48	310.25	308.4	310.66	309.71	309.06	308.57	310.11	309.88	309.22	312.08	310.49	311.44	311.76	311.41	311.4	311.06	311.38	311.81	309.73	309.4	310.35	308.77	310.52	310.36	309.3	311.07	309.3	309.04	311.04	310.21	312.25	309.68	310.11	310.31	311.28	310.66	310.42	308.83	310.51	309.45	308.45	309.99	308.31	310.04	310.2	309.74	308.48
304.11	304.23	304.22	304.87	304.79	303.74	304.47	305.16	304.59	304.37	305.37	303.43	304.9	303.62	305.41	304.17	306.04	307.09	305.35	303.99	305.16	304.56	303.56	302.96	303.25	304.77	306.27	304.24	303.7	305.29	304.45	303.56	304.84	305.84	303.33	306.55	305.19	305.02	303.99	303.91	304.26	305.51	305.7	303.31	305.4	304.9	304.42	304.2	302.53	305.42
312.35	315.26	315.69	315.39	317.59	315.35	312.75	314.76	313.34	313.95	314.87	314.56	315.9	314.33	314.96	315.22	313.19	315.76	312.66	315.35	312.89	315.2	313.72	315.06	313.89	314.93	313.44	315.72	314.19	312.81	313.77	315.72	315.02	312.8	314.17	314.68	314.67	313.94	315.29	314.49	314.49	313.55	312.45	313.5	315.43	313.7	313.91	315.36	313.23	316.8
311.13	310.82	314.51	311.71	311.95	313.15	312.57	312.87	312.64	313.19	312.85	312.22	313.47	312.44	311.13	311.54	312.11	311.21	313.77	313.48	310.85	310.48	311.51	312.7	313.47	311.9	312.47	311.55	313.8	312.12	310.6	312.14	313.19	310.74	311.65	311.17	311.31	312.23	313.24	310.86	311.5	310.82	313.78	313.29	312.55	311.18	312.92	313.19	313.02	310.88
305.79	306.02	306.49	304.67	307.1	304.29	306.55	307	304.89	305.41	305.28	305.17	307.46	305.81	305.88	306.04	305.51	305.09	304.96	307.65	306.71	306.2	304.74	306.46	306.74	306.01	305.26	306.29	304.62	307.25	305.88	304.97	305.22	307.04	306.35	307	306.13	306.23	304.01	305.33	306.82	307.36	307.24	304.84	306.29	305.13	304.53	304.71	305.1	305.82
303.94	305.69	304.55	304.93	304.04	306.16	304.39	304.41	303.09	304.19	302.87	304.51	303.72	302.61	305.16	305.01	304.24	303.27	304.79	303.5	304.62	303.87	302.42	303.49	303.83	303.53	303.75	304.51	304.62	303.26	303.12	305.68	305.08	304.8	303.66	303.65	302.46	304.24	305.7	301.87	303.88	302.27	303.38	304.95	304.08	305.72	303.22	302.35	303.35	303.71
307.89	306.71	307.77	306.89	307.27	306.66	304.16	304.83	306.77	304.66	307.36	306.12	307.19	306.74	306.93	307.03	307.8	306.96	305.43	307.44	307.16	306.18	306.68	307.25	305.79	306.5	306.2	306.54	307.48	306.03	307.95	305.26	306.09	307	306.87	306.4	306.12	306.75	306.89	307.01	306.82	306.72	305.98	307.16	307.12	306.68	304.95	305.95	306.81	305.86
317.09	316.53	318.26	316.67	317.29	317.8	317.13	317.63	319.08	318.37	316.53	318.15	316.67	318.42	316.78	316.45	316.55	316.71	317.5	319.08	318.6	317.94	317.37	316.24	317.5	318.24	319.54	315.99	319.14	318.25	314.93	319.23	317.9	317.4	318.58	316.65	316.55	316.61	318.92	319.38	317.78	317.13	318.05	317.8	317.05	316.99	317.4	316.88	316.87	317.54
300.36	301.04	302.16	301.47	301.77	300.04	300.88	300.73	301.6	300.62	300.92	300.3	301.16	300.67	301.41	300.55	300.18	302.17	300.63	302.1	300.32	301.38	298.67	301.57	302.11	300.73	301.13	301.35	301.15	300.71	300.82	300.41	301.87	300.34	301.22	300.86	301.38	301.06	301.99	299.49	299.84	300.03	301.53	302.2	301.88	301.04	299.56	302.96	301.09	299.92
304.6	303.07	303.64	303.04	301.72	303.32	301.17	303.28	302.21	301.93	301.91	301.65	303.78	301.76	302.6	301.47	302.49	303.46	301.74	301.79	302.94	302.43	303.31	304.36	303.4	302.67	302.87	304.68	301.98	301.82	302.89	304.37	303.49	300.81	302.06	303.66	303.2	304	303.42	305.2	301.97	303.85	301.97	304.73	302.08	303.95	304.42	303.35	303.77	302.36
329.74	325.92	327.74	328.01	328.43	326.59	328.08	325.16	326.91	327.49	328.28	327.35	325.17	327.19	326.42	326.38	328.15	329.29	326.18	326.47	329.62	327.21	327.78	325.56	324.94	327.18	328.94	327.55	327.84	326.9	327.11	327.03	326.94	326.61	326	328.35	327.55	328.19	325.83	326.16	327.22	326.78	326.24	326	327.52	329.18	328.02	325.33	326.46	326.69
304.41	303.57	304.21	301.2	304.45	303.74	303.26	303.58	304.01	305.45	303.77	302.62	303.12	304.21	302.11	305.29	302.4	302.52	304.04	304.19	303.53	304.27	303.11	304.04	304.73	304.98	303.22	302.17	303.21	303.48	303.12	304.39	303.75	302.9	303.32	304.71	304.46	302.11	302.81	304.57	302.84	304.11	302.55	302.82	304.61	303.06	302.77	304.51	303.65	303.45
317.28	319.43	316.44	316.54	319.06	317.9	317.97	317.54	318.12	316.22	316.24	315.49	318.05	317.84	316.86	317.6	316.37	318.9	317.27	316.99	317.44	317.66	316.76	316.23	317.44	317.34	316.8	316.61	318.75	317.57	317.29	318.03	316.5	318.79	317.5	317.14	316.62	316.9	316.29	317.17	316.77	315.16	316.59	316.5	318.16	318.61	318.56	318.22	316.51	315.54
314.83	314.85	312.84	314.2	312.43	315.86	313.56	312.92	314.8	312.09	314.56	313.6	315.42	312.95	315.18	312.52	313.64	313.7	315.19	314.79	314.72	314.23	313.86	313.04	316.3	312.26	313.62	310.95	313.87	313.94	313.67	314.58	313.39	315.32	314.65	311.91	315.38	314.07	314.35	314.73	313.1	314.13	312.99	315.11	315.33	314.2	313.43	314.1	313.31	313.36
312.81	311.48	313.7	313.48	313.88	314.53	313.48	314.57	313.76	313.69	315.09	312.02	312.84	312.45	311.87	312.56	311.9	312.86	312.68	311.41	311.84	313.39	312.09	313.39	312.86	313.75	310.87	312.08	312.77	313.8	313.64	313.51	312.2	312.17	312.84	313.84	313.87	313.18	312.45	313.2	313.55	311.55	311.62	312.59	311.66	313.04	313.22	313.51	313.63	312.5
294.81	294.94	294.83	294.33	293.12	294.06	293.21	294.32	294.08	294.6	292.87	293.05	293.31	293.77	294.73	292.48	292.05	293.76	294.35	293.97	294.58	294.61	293.93	294.3	294.09	293.85	294.17	293.65	292.68	293.35	294.57	294.35	293.92	292.25	294.81	291.92	294.01	293.93	290.67	294.1	294.41	293.32	294.63	294.53	295.02	294.65	294.47	293.05	292.93	292.52
317.18	315.22	313.07	313.4	315.4	315.48	315.86	314.64	314.45	313.83	315.34	315.62	316.69	314.66	313.03	315.25	314.93	315.88	312.65	314.23	315.67	314.91	314.87	316.13	316.3	315.24	315.31	314.13	314.2	316.7	314.27	315.62	314.22	315.2	315.57	314.92	313.72	313.6	314.23	315.11	316.18	316.36	314.2	315.14	314.8	316.45	314.41	315.3	316.2	314.87
313.31	313.6	314.73	312.33	312.48	313.15	314.81	311.08	312.16	312.01	312.74	312.76	313.54	312.7	314.22	311.37	312.26	312.82	313.56	312.31	314.95	312.69	312.84	312.59	313.03	311.53	313.32	311.98	314.78	313.3	314.01	313.44	312.8	312.64	312.96	311.99	312.38	312.1	313.91	312.21	311.1	312.87	312.15	312.9	312.27	314.46	313.11	313.05	313.01	311.31
315.07	316.69	315.67	317.42	316.1	315.02	317.01	315.83	314.02	315.41	315.51	316.72	314.94	316.85	314.84	317.56	315.6	315.54	315.71	315.82	315.66	315.36	316.01	315.2	314.57	316.16	315.57	316.83	314.38	317.61	314.88	316.36	315.26	314.42	314.63	316.26	316.32	315.73	314.44	315.17	317.55	315.08	315.44	315.78	317.36	315.34	316.16	313.97	315.97	316.72
312.09	315.2	314.22	312.55	315.73	313.15	312.08	314.1	313.04	314.6	314.04	313.89	313.24	312.61	313.94	313.22	312.61	314.02	311.9	314.09	312.36	312.92	312.48	311.76	313.84	313.48	312.11	313.8	311.63	313.25	313.44	312.69	313.24	313	310.98	313.5	315.11	312.57	312.23	311.84	313.59	311.09	313.71	313.18	312.26	310.89	312.36	313.05	312.78	313.64
319.72	319.57	320.79	319.03	319.44	316.28	317.28	317.48	318.76	319.18	318.02	318.79	315.73	317.07	317.31	320.49	318.87	317.36	318.38	317.21	319	320.45	319.51	318.58	319.09	318.11	318.95	317.68	319.38	319.59	319.16	319.65	316.7	317.98	319.84	319.04	318.96	317.18	317.84	318.24	318	317.81	319.36	317.19	318.92	317.31	320.99	316	317.79	319.99
303.23	304.36	303.35	302.8	305.21	304.74	303.27	302.19	305.01	305.13	304.02	304.51	302.81	304.82	303.99	304.03	305.43	303.04	303.94	303.35	304.33	303.69	305.13	302.84	304.51	304.03	303.55	304.2	305.27	304.94	303.85	304.72	304.48	304.56	304.07	304.74	305.19	304.11	305.74	304.95	305.1	304.56	306.22	304.83	304.12	304.29	305.24	304.49	304.09	304.3
301.4	300.01	300.81	302.4	300.81	302.27	302.52	301.23	299.83	300.23	302.99	300.68	301.4	301.06	301.3	300.77	301.89	302.35	300.74	300.75	301.05	300.63	302.02	301.77	299.7	299.36	298.08	299.6	301.1	301.65	300.52	300.56	300.6	301.91	301.78	300.4	300.47	302.79	304.1	300.47	299.91	301.42	300.74	301.68	300.91	300.92	300.5	302.3	300.4	301.66
312.89	309.27	311.42	310.62	310.92	309.81	311.74	311.14	311.75	309.9	312.71	310.76	312.9	310.57	311.85	311.21	311.6	311.48	311.39	311.63	311.11	310.44	310.25	310.74	310.46	310.44	312.23	312.04	310.59	308.87	311.05	311.26	310.54	310.09	310.09	309.63	310.58	311.46	311.48	309.82	312.26	310.75	312.72	311.81	310.36	310.21	310.36	311.28	310.03	311.36
296.76	294.53	295.69	295.03	293.1	296.47	296.43	295.01	295.33	295.1	297.01	295.36	296.28	296.91	292.58	294.97	294.87	295.48	294.37	293.63	296.2	295.39	294.88	293.14	295.48	293.07	295.26	295.29	293.89	294.77	295.38	297.61	294.88	292.92	295.32	296.42	294.96	295.81	295.63	294.95	293.9	295.41	293.97	295.12	294.99	295.29	296.04	294.75	293.26	296.71
314.4	315.37	316.54	316.6	315.39	313.25	317.02	315.3	314.74	315.48	314.84	315.5	315.99	315.59	315.15	315	316.59	315.61	315.76	314.46	314.28	315.17	314.43	315.28	315.57	313.96	314.81	312.98	315.45	316.79	316.87	314.61	316.19	313.13	315.48	314.54	316.58	314.08	315.76	316.02	313.85	315.7	315.02	315.79	314.17	314.94	317.2	315.28	314.85	317.09
303.59	304.48	304.5	305.18	306.43	304.82	305.25	306.31	304.45	306.19	303.68	304.83	304.1	305.15	306.13	305.41	305.6	304.93	305.61	305.15	304.8	305.27	304.83	305.62	303.99	302.99	305.87	305.04	306.46	305.12	305.59	302.77	305.24	305.13	304.49	305.63	305.55	305.49	305.04	305.08	306.15	305.06	304.3	305.44	304.67	306.96	304.84	304.66	306.96	306.44
314.36	317.17	316.32	315.15	315.51	316.87	314.13	314.68	316.01	315.18	314.45	314.72	316.23	315.97	314.36	314.62	314.93	314.93	314.49	317.16	313.03	314.59	312.09	313.49	315.8	314.33	314.94	313.38	316.03	314.57	315.6	315.4	314.57	316.28	314.55	313.51	314.4	315.69	314.78	314.03	315.12	314.93	313.15	315.59	313.81	315.27	313.52	312.72	314.27	314.98
310.13	311.06	310.29	310.91	310.1	309.9	309.95	309.89	312.6	311.68	309.09	309.42	309.85	310.88	311.76	310.54	312.33	309.28	309.11	311.79	309.45	310.19	310.22	310.48	311.39	309.79	311.52	310.09	311.18	309.85	309.89	308.79	313.43	310.03	309.29	308.1	309.39	309.06	309.83	309.79	309.43	310.73	308.69	309.92	310.61	309.2	310.43	310.51	309.93	311.35
304.46	305.94	304.18	305.65	304.88	303.57	304.08	305.61	304.5	305.59	302.22	305.15	302.72	303.61	303.63	303.71	303.47	304.37	304.01	303.5	304.78	306.55	305.63	303.59	305.12	302.42	305.05	304.48	304.06	304.28	303.38	302.55	302.82	305.18	305.09	304.66	303.93	303.33	304.15	303.86	304.97	304.76	305.98	303.35	305.41	305.02	304.29	304.82	304.68	304.96
304.51	304.74	304.19	303.82	302.54	304.32	305.05	303.43	303.58	304.46	303.17	303.43	305.24	303.53	304.6	303.63	305.53	306.09	304.68	304.27	303.78	303.2	303.43	304.61	303.3	304.03	303.92	304.09	303.11	304.34	304.29	303.8	303.82	303.74	306.09	303.82	303.95	304.62	305.26	306.11	303.27	304.64	303.54	305.45	306.17	303.3	304.99	303.18	305.12	305.19
293.81	296.51	296.3	295.42	295.26	294.95	296.31	296.72	293.69	296.15	294.95	293.66	294.71	294.03	294.63	295.88	294.66	295.5	295.48	294.24	294.01	293.48	294.76	293.81	293.58	296.95	293.52	296.36	296.08	296.1	292.98	295.38	295.35	296.57	295.05	294.94	295.57	296.53	296.72	294.39	295.04	293.8	297.08	294.77	295.91	295.54	295.78	295.74	294.95	295.1
310.76	314.1	312.17	311.56	314.34	314.79	313.94	313.76	314.16	312.64	311.45	313.55	313.86	312.99	312.23	312.51	313.33	311.91	312	314.76	312.67	312.86	313.1	313	312.16	313.34	314.25	312.28	313.11	314.9	313.7	313.43	312.82	313.08	312.21	314.92	313.33	313.76	313.67	313.84	315.15	314.14	313.85	311.5	313.22	312.17	314.11	313.68	313.43	315
313.04	314.19	314.66	314.32	312.65	313.51	311.97	311.91	314.17	314.95	315.28	313.29	313.77	313.91	314.16	314.77	314.34	313.53	313.36	314.23	312.39	314.47	314.85	315.38	312.44	313.42	314.01	314.29	314.12	313.38	315.32	313.85	313.26	313.58	311.98	313.52	313.07	315	313.12	313.79	312.75	313.97	314.32	314.88	313.14	312.72	314.28	313.39	313.75	314.92
308.67	306.99	308.16	306.53	308.04	307.66	309.39	309.04	308.08	310.89	311.11	307.49	309.59	309.08	308.06	306.68	308.22	309.32	307.42	308.42	307.68	307.97	308.9	306.48	307.49	308.59	310	306.92	308.03	309.16	309.73	308.59	309.27	307.26	308.13	307.36	307.85	308.85	308.05	308.2	308.49	309.07	307.81	308.04	308.83	309.85	307.85	307.21	310.66	310.91
325.86	328.6	327.41	328.27	326.97	326.89	325.81	327.26	325.07	327.42	326.92	325.98	326.92	327.25	327.48	327.93	327.28	325.98	326.79	327.58	324.92	326.87	324.46	328.01	326.22	327.1	327.39	327.34	325.86	325.54	327.78	328.14	327.41	328.27	328.4	327.06	327.65	326.38	326.44	326.97	326.8	329.09	327.82	325.15	327.49	327.64	327.68	326.81	325.81	325.85
303.46	303.41	303.27	303.25	304.37	302.8	304.21	303.54	304.8	304.89	303.34	303.37	303.84	302.75	303.61	303.54	304.57	302.09	304.49	304.03	301.37	303.01	304.13	302.5	303.03	302.02	303.55	302.03	302.59	302.36	301.74	303.16	301.65	304.21	301.46	302.71	303.57	304.8	303.01	302.42	303.26	303.37	302.7	304.4	303.77	303.18	302.36	303.99	305.48	301.7
297.36	297	297.28	296.49	299.02	296.99	297.33	295.86	298.2	297.12	298.05	296.89	298.42	296.91	296.39	297.92	297.91	295.95	298.89	295.7	297.23	296.07	296.59	297.07	296.94	295.68	296.81	296.16	295.16	295.99	297.5	297.93	297.09	294.8	296.55	296.65	296.48	296.39	296.26	296.1	296.32	296.06	298.33	296.13	295.88	296.99	297.16	295.07	295.3	296.7
325.35	323.95	325.68	324.07	326.86	324.61	327.62	324.98	324.1	325.33	325.16	324.28	324.14	325.94	324.04	326.37	323.61	325.47	326.44	325.42	324.1	324.15	325.64	324.43	324.79	325.67	326.21	323.99	323.94	325.25	326.71	327.45	325.78	323.86	328.01	324.53	323.07	324.43	324.6	325.84	326.4	326.08	325.18	326.04	324.39	325.31	326.4	325.31	325.09	325
[truncated: 650 more rows]
[truncated: 150 more columns]
