# Supplementary material for: Genetic dissection of main and epistatic effects of QTL based on augmented triple test cross design
Source: PLoS One. 2017 Dec 14;12(12):e0189054. doi: 10.1371/journal.pone.0189054 (PMC5730204; doi:10.1371/journal.pone.0189054)
Supplement: S9 Supporting Information — (ZIP) [file pone.0189054.s009.zip › z5_1850_0.2_10.csv]

318.05	318.34	311.84	318.71	314.74	314.18	318.24	313.41	318.95	315.51	319.19	317.6	318.1	317.77	318.06	319.57	315.57	318.16	316.58	312.68	316.51	319.23	316.87	314.46	318.02	318.82	318.46	314.85	315.26	318.59	316.08	318.38	321.46	319.7	320.16	318.31	317.76	321.23	317.48	318.54	318.9	317.3	317.91	318.8	313.43	316.33	313.76	316.96	315.53	318.01
294.08	296.89	293.75	295.94	298.99	296.51	296.04	299.1	298.69	297.14	298.26	295.1	298.99	294.67	298.88	297.04	297.53	295	295.41	293.43	295.74	298.03	295.47	297.5	290.93	296.85	299.09	298.13	304.27	298.25	295.72	294.81	297.35	294.63	298.32	293.79	292.65	296.27	298.39	293.93	293.92	294.6	293.85	296.39	299.48	294.68	300.14	295.62	298.43	295.84
301.36	301.5	301.95	306.6	305.27	311.64	307.8	305.31	307.13	303.87	304.86	301.63	305.99	306.02	304.71	306.52	306.99	306.47	307.94	302.66	301.15	303.78	308.65	301.84	311.43	307.87	311.56	307.54	303.86	302.16	301.78	304.24	301.35	306.39	308.76	300.77	302.55	304.4	305.39	305.81	306.46	300.01	302.14	300.48	301.17	303.59	306.69	308.99	303.49	308.14
306.23	301.42	302.68	303.18	302.8	301.39	300.33	300.52	302.39	299.7	297.56	300.69	301.25	300.1	303.85	303.37	301.9	299.49	300.69	300.79	300.12	302.93	300.23	303.42	300.14	299.11	298.77	303.16	300.53	298	296.62	304.13	298.76	299.99	297.41	301.5	301.81	299.47	298.53	300.15	297.97	297.84	303.59	302.71	296.54	298.56	303.01	301.76	300.83	297.46
306.57	305.81	307	302.57	305.6	304.5	307.59	302.93	307.78	305.49	307.61	308.17	307.1	308.36	306.72	302.24	302.56	304.72	305.01	301.57	307.58	303.33	307.1	309.44	302.81	304.13	305.68	308.58	303.17	307.22	299.81	297.7	305.01	302.57	305.36	302.27	305.13	309.94	303.2	300.29	311.06	306.9	304.6	303.14	307.23	303.79	303.62	304.02	304.92	308.25
295.75	294.36	296.52	294.26	289.68	297.36	291.48	293.98	298.26	290.8	295.23	294.63	298.82	293.01	297.16	297.72	295.15	297.42	295.97	295.59	293.49	297.85	294.69	296.94	296.27	296.31	296.65	289.42	293.81	289.09	296.79	298.34	295.83	295.05	296.98	294.81	291.73	296.33	298.46	291.3	294.75	297.2	294.66	292.73	293.21	296.93	292.09	295.53	293.38	289.22
309.71	308.65	306.38	306.98	302.92	304.57	308.9	306.33	309.87	301.69	305.46	305.53	304.15	301.42	304.99	302.41	304.62	306.77	301.89	304.68	306.2	304.64	305.74	310.81	303.37	309.1	303.81	304.26	306.43	309.7	304.71	307.44	301.62	302.22	300.35	306.55	305.33	304.26	309.05	303.4	302.93	305.75	306.24	309.43	306.29	306.68	303.83	307.39	304.87	304.37
313.47	316.85	310.29	312.7	307.45	315.52	319.05	314.6	312.06	314.41	313.66	315.58	312.15	319.03	318.11	317.49	311.84	314.86	315.44	321.64	313.58	314.4	318.68	314.32	312.05	313.21	319.52	315.93	318.24	306.43	311.87	310.93	312.79	316.48	309.52	317.89	311.37	317.02	312.22	312.71	316.52	311.22	312.12	313.53	312.33	317.65	312.75	314.47	317.9	313.13
311.3	305.92	313.67	312.68	314.2	312.36	311.19	315.77	308.77	306.69	316.3	309.27	310.81	303.57	310.21	308.58	311.26	306.56	309.81	314.56	312.46	316.67	313.66	314.72	310.86	310.39	309.74	313.76	315.76	312.4	308.56	313.52	311.92	306.63	309.62	308.8	314.49	311.34	313.94	305.7	308.87	314.34	306.51	307.23	310.92	314.76	308.99	310.34	312.1	316.09
306.98	309.48	308.61	306.66	308.41	305.13	308.71	316.04	309.76	311.54	304.94	310.22	308.37	315.52	312.31	307.01	310.51	314.23	311.55	313.32	305.67	308.81	310.87	311.84	302.96	301.76	311.99	305.87	310.81	306.24	307.71	310.31	314.36	304.09	309.16	309.07	318.04	309.67	311.66	313.15	308.98	308.41	307.77	312.98	306.47	312.35	313.11	304.83	307.36	307.98
323.71	317.5	314.29	320.5	315.23	311.7	323.58	326.27	312.64	321.29	317.57	313.58	316.97	321.86	314.71	318.18	316.44	322.26	314.86	318.56	319.93	322.39	319.88	314.27	320.75	321.68	320.95	318.39	319.02	316.22	320.39	319.64	318.88	320.62	322.57	318.01	318.2	320.4	320.41	318.63	321.29	320.83	319.4	317.41	318.91	318.87	320.9	316.31	316.57	318.24
306.38	303.31	307.06	305.55	303.52	307.62	298.47	301.57	304.59	306.69	299.74	306.07	302.75	306.14	305.24	303.94	305.37	308.43	304.09	304.74	305.57	306.66	301.8	308.63	306.2	308.77	300.17	299.6	306.59	302.71	305.86	305.2	300.03	306.27	302.24	310.3	306.67	306.49	310.76	305.6	305.52	306.44	303.02	304.62	304.79	303.41	307.44	304.41	306.15	310.04
309.16	315.63	308.85	313.92	309.97	307.66	310.47	311.74	313.38	313.42	312.09	312.29	310.1	312.46	311.49	316.81	309.43	314.92	313.92	315.62	311.24	309.45	315.99	315.3	313.05	313.49	317.63	310.49	306.85	313.3	316.11	307.95	317.12	312.65	311.34	315.45	309.23	312	316.53	307.13	312.95	311.65	311.98	311.75	307.32	315.7	312.67	310.96	307.1	315.98
311.83	307.34	309.66	321.41	314.51	310.8	309.33	309.05	313.25	308.4	316.76	314.26	319.25	311.97	313.73	309.64	319.29	313.38	313.45	317.29	316.02	316.77	310.24	315.48	311.14	312.19	314	315.62	310.16	315	315.86	311.2	311.05	310.54	311.43	312.88	316.33	313.92	312.39	312.06	314.75	314.32	308.49	310.54	315.22	313.09	314.86	319.72	316.33	311.78
304.06	308.07	300.86	311.94	308.62	306.08	307.85	307.08	305.41	304.03	312.7	303.69	309.1	299.74	309.31	304.75	307.99	304.56	300.43	309.11	303.69	302.61	309.98	311.88	307.44	303.91	304.18	305.79	310.1	304.57	305.43	306.27	303.83	305.5	309.33	308.45	305.51	310.93	308.34	310.4	304.28	301.98	305.94	303.39	306.04	305.67	305.17	307.59	305.24	306.7
304.65	303.1	304.87	302.08	309.05	306.38	304.93	305.24	300.9	303.23	305.38	306.71	303.95	302.84	301.45	300.03	305.62	301.86	304.74	303.69	302.57	303.75	299.9	303.6	307.21	305.59	299.92	309.62	307.16	305.78	307.85	302.04	300.27	303.67	307.13	304.15	307.35	303.34	305.83	304.59	305.28	308.84	304.63	309.7	306.81	305.8	304.63	306.96	311.53	304.69
313.02	320.17	317.86	318.55	316.14	318.1	316.1	321.93	316.37	308.85	316.42	315.6	317.97	316.88	321.97	307.92	318	315.28	318.65	320.13	317.97	316.83	314.48	313.84	316.12	319.79	311.18	317.89	318.34	319.81	318.56	319.5	316.35	324.39	316.89	318.19	320.41	311.64	315.6	317.17	319.27	317.62	317.76	317.67	313.88	319.4	314.56	318.66	314.46	316.26
308.49	305.89	305.58	304.4	306.02	303.44	304.6	298.89	304.36	300.06	301.34	305.86	307.17	303.72	302.24	306.61	304.69	302.84	303.74	307.18	302.42	309.95	303.6	307.12	305.83	300.91	307.96	308.65	302.28	301.31	300.58	307.49	303.54	307.22	303.9	299.16	302.99	304.51	303.4	306.81	302.05	303.64	305.16	305.29	303.57	305.25	306.53	307.24	308.78	301.44
308.58	301.84	304.56	305.81	305.57	302.19	307.31	305.71	306.34	305.68	299.82	301.84	304.03	307.76	303.81	298.71	300.77	305.18	307.43	307.74	305.15	302.84	299.3	302.48	308.67	302.53	302.17	306.2	301.83	305.57	299.5	306.85	307.18	303.06	309.52	308.67	307.12	304.64	303.75	308.11	303.91	311.55	302.15	301.66	305.41	303.66	308.33	310.19	303.72	307.97
299.05	308.57	301.12	303.95	304.59	300.01	301.8	306.54	307	306.73	305.71	305.34	304.48	299.96	305.46	304.03	302.11	303.49	303.17	297.33	298.56	301.8	302.86	303.1	306.36	297.53	300.4	306.17	303.79	303.64	303.52	300.66	302.29	303.37	302	304.99	304.51	306.29	303.89	302.93	304.74	304.11	302.52	304.13	307.54	303.2	300.9	302.96	300.96	301.57
294.07	297.42	294.75	293.61	292.48	299.81	293.89	293.04	296.5	297.53	296.81	294.07	297.86	293.88	294.42	291.8	295.82	293.92	292.11	290.67	296.46	296.04	295.44	301.27	293.15	289.97	296.43	295.94	294.76	294.55	293.83	294.26	295.65	296.74	295.36	296.41	297.73	298.04	290.58	294.59	293.86	293.34	296.65	294.66	294.86	295.13	289.84	292.42	293.78	295.11
296.35	303.31	305.38	304.22	300.13	299.92	302.03	303.96	302.63	306.07	304.94	303.21	303.77	300.02	304.79	302.67	304.42	303.09	301.51	300.12	306.65	303.06	301.79	306.61	298.04	298.79	304.31	303.64	311.19	304.36	304.22	302.06	303.54	303.46	301.11	307.76	300.91	299.28	301.09	298.48	302.85	305.47	302.35	297.58	304.38	305.34	300.72	302.68	299.4	308.29
311.32	306.7	311.83	310.95	309.57	309.62	306.65	311.53	307.04	308.47	308.95	310.99	302.36	308.43	309.41	311.19	309.02	312.52	310.63	309.05	308.92	313.35	308.57	315.57	311.08	313.54	309.61	312.25	307.55	311.09	312.4	309.86	305.82	308.57	310.61	308.68	312.76	307.63	302.91	308.5	312.03	305.88	313.97	309.7	308.96	309.47	310.52	304.44	311.5	310.24
303.27	304.72	304.79	299.65	308.07	306.38	303.72	304.38	305.89	300.92	305.44	304.35	301.09	306.32	303.82	300.85	305.17	305.67	300.43	301	301.68	300.96	306.49	307.78	304.64	301.33	308.15	304.1	307.4	304.37	305.84	303.77	304.58	301.38	302.95	302.14	301.57	304.73	301.89	305.63	310.75	303.92	301.88	306.75	308.22	300.89	299.49	306.04	304.08	300.71
315.51	311.47	315.57	309.47	308.43	312.8	314.92	312.41	313.13	315.57	310.74	314.18	317.52	315.23	316.39	314.21	312.07	315.92	313.07	315.49	320.8	315.36	310.4	311.6	313.35	308.19	313.13	314.8	313.03	313.21	316.02	311.57	311.21	315.43	313.66	309.46	311.71	313.69	315.32	312.26	314.17	310.42	316.54	312.89	316.41	313.66	312.62	312.59	316.29	313.15
293.18	290.18	296.99	296	295.18	295.59	302.44	295.94	295.5	298.55	295.77	293.53	296.07	296.33	298.51	293.96	296.73	295.07	295.04	300.66	287.87	295.14	295.19	294.25	298.01	294.35	297.12	293.84	302.52	297.05	291.29	297.76	291.71	301.21	295.14	298.41	293.5	290.15	300.52	297.28	291.61	293.75	300.16	289.55	294.93	293.55	298.74	293.82	297.21	293.5
304.64	304.77	305.91	304.52	306.13	306.3	307.44	300.5	304.05	302.02	300.37	304.51	304.53	302.62	302.96	305.83	304.81	303.07	299.42	304.61	304.96	301.2	303.55	302.62	304.02	308.43	309	303.22	296.9	301.13	308.05	304.47	303.54	302.92	301.14	302.66	301.65	302.79	297.33	300.89	298.26	302.68	305.45	302.64	302.22	303.34	301.46	303.03	306.21	309.41
308.62	312.11	302.62	300.07	306.38	308.59	308.3	306.73	306.33	309.7	309.73	307.46	307.25	306.07	307.91	303.58	310.88	308.3	305.67	309.37	307.03	309.99	311.34	307.62	311.83	311.95	307.14	309.84	312.68	309.78	305.6	312.47	310.81	307.6	304.06	312.27	313.75	303.75	310.68	310.91	307.91	307.57	310.43	307.22	308.96	308.71	307.93	310.53	303.95	304.44
300.18	309.65	304.48	300.88	305.8	303.36	302.61	305.12	305.79	304.86	305.9	302.86	311.55	306.36	302.29	304.19	309.42	303.49	300.25	308.32	304.88	304.62	303.13	302.6	302.43	305.15	304.71	304.12	305.61	305.42	300.43	304.37	303.94	303.29	307.86	304.34	302.82	309.15	303.83	301.71	305.37	299.99	304.94	298.59	304.1	300.41	306.73	307.7	303.35	303.57
304.77	303.69	302.45	303.04	300.15	302.64	300.57	302.78	303.6	303.58	302.8	300.31	300.7	302.86	300.81	303.52	300.24	298.05	302.38	299.85	304.09	304.34	298.35	300.15	300.95	305.71	306.56	300.73	303.56	302.27	304.18	299.29	308.18	305	304.89	303.95	302.3	302.87	302.25	302.99	302.12	304.09	302.19	304.45	307.36	305.07	300.03	299.27	300.13	299.61
305.1	309.31	309.97	311.34	310.35	307.99	311.96	308.77	308.68	308.73	310.32	308.77	314.12	307.07	313.92	307.62	304.6	307.21	313.51	312.83	310.48	311.14	307.94	308.37	309.53	314.9	313.25	308.81	310.7	308.18	307.19	312.9	313.95	309.73	311.45	311.78	311.57	309.48	308.93	306.94	304.18	311.83	310.05	310.85	313.93	305.71	311.53	314.42	314.97	307.5
299.35	300.31	304.15	300.49	301.59	309.43	306.91	307.21	304.13	310.1	307.26	304.51	302.1	308.07	301.96	300.91	304.41	300.93	308.34	308.8	304.28	303.37	304.52	301.75	304.38	304.87	299.86	307.83	304.8	310.92	305.07	304.76	303.1	303.74	304.7	307.2	304.03	298.96	307.42	306.13	310.41	304.29	302.49	299.01	304.15	306.02	303.25	305.14	307.02	305.88
312.4	313.18	317.12	319.05	308.88	314.63	312.45	312.12	307.5	315.6	305.81	315.86	309.12	316.82	318.01	308.51	308.26	310.76	316.15	312.2	315.57	317.09	314.6	306.7	315.01	308.33	313.42	314.72	314.79	318.73	314.87	313.2	320.26	312.7	313.05	308.98	313.52	312.82	315.77	313.81	308.85	315.01	319	311.71	312.4	310.04	314.41	313.3	312.51	317.24
301.22	298.02	300.16	297.94	297.46	302.11	301.41	298.5	302.76	294.89	297.75	295.93	297.98	298.26	301.54	298.98	300.14	299.19	296.32	298.77	297.85	298.29	301.48	297.13	299.35	296.27	304.88	302.45	301.53	302.86	298.43	299.87	301.05	303.52	301.2	301.68	301.92	306.97	296.37	299.05	299.35	295.78	301.88	301.76	298.04	297.99	302.06	300.06	296.78	297.59
300.73	308.74	300.19	301.25	294.94	303.97	295.78	300.88	299.22	300.6	296.81	300.45	297.88	302.97	306.52	300.71	304.17	299.83	304.52	299.96	303.25	307.75	302.26	301.98	299.93	297.13	304.53	304.97	294	297.87	300.28	300.78	301.78	297.02	299.88	301.11	300.08	302.08	303.04	297.6	297.35	298.66	302.34	297.56	294.7	297.5	297.35	296.25	303.13	302.39
310.47	308.16	311.95	308.39	306.93	312.71	307.53	308.29	313.21	309.84	309.94	312.06	303.11	304.37	302.06	305.1	306.33	305.2	307.61	306.86	308.11	307.09	304.18	312.41	305.97	309.81	310.32	307.36	315.47	308.44	300.57	301.9	307.37	309.7	301.09	302.64	310.25	308.23	310.76	308.76	310.14	306.82	311.11	305.22	310.89	309.64	308.44	310.85	307.49	307.57
293.96	297.83	291.77	292.72	294.71	293.7	296.66	288.86	295.76	292.55	290.36	290.82	295.87	298.44	293.63	301.55	294.83	296.5	290.75	294	292.94	292.26	301.27	295.17	294.31	294.29	290.55	293.37	299.95	293.04	293.13	292.97	295.07	291.78	299.42	291.98	291.9	291.29	295.94	289.89	293.39	291.71	295.05	294.79	294.34	290.87	294.01	294.46	290.66	291.77
308.44	319.98	311.3	313.62	313.32	310.14	314.88	314.91	314.95	316.36	308.88	319.45	317.48	310.19	314.33	313.96	312.31	314.73	310.96	311.28	312.61	312.72	309.64	311.24	310.79	305.58	318.67	309	315.81	312.22	312.97	318.28	315.11	314.21	312.65	315.67	318.78	309.59	319.17	310.67	313.97	314.83	307.73	310.39	317.33	309.84	310.33	310.19	310.38	313.2
317.62	315.22	320.38	318.26	317.56	317.2	313.61	317.92	319.75	316.83	314.99	317.07	322.35	320.32	316.47	312.02	323.18	318.26	315.53	312.15	314.85	319.4	319.57	316.98	320.86	322.9	315.76	320.75	317.89	320.15	314.83	319.25	314.56	316.5	315.63	319.3	316.49	315.82	317.32	316.23	319.45	315.61	319.75	317.62	313.27	316.89	319.35	320.38	320.04	321.57
316.89	314.66	312.49	314.52	312.2	316.53	314.38	311.57	314.41	311.56	309.23	313.83	313.01	316.78	314.14	313.36	314.16	316.03	311.93	309.23	315.32	317.15	314.64	311.23	319.75	310.27	312.26	313.92	309.43	312.69	313.59	318.49	311.54	318.12	310.76	314.74	310.76	314.42	317.55	310.7	313.5	311.72	311.89	313.53	314.15	313.75	313.5	317.13	315.97	312.57
304.58	303.93	311.43	302.13	308.5	302.52	307.09	308.68	308.61	305.64	307.95	310.83	304.39	309.29	307.82	306.99	304.98	307.96	306.46	315.02	303.72	306.64	310.33	309.07	310.55	307.23	306.92	304.62	304.59	310.31	308.5	306.34	308.23	307.86	306.63	306.92	306.49	309.37	311.38	305.81	304.54	305.03	307.39	307.32	307.99	306.4	302.83	307.57	307.22	305.27
293.76	292.69	295.17	299.31	298.3	295.9	293.78	295.14	299.48	294.79	292.48	298.68	296.25	293.34	296.34	296.57	296.26	297.11	298.33	292.91	294.08	292.93	294.79	296.15	291.57	293.09	298.8	295.17	295.95	297.24	295.96	294.65	298.08	294.72	295.69	292.81	291.51	295.03	293.49	297.59	292.62	293.41	295.91	297.62	296.52	298.81	294.19	294.85	293.44	287.25
312.99	309.83	318.44	313.91	308.04	314.33	313.87	312.09	312.57	314.94	314.56	312.97	316.82	319.76	310.95	311.36	312.74	315.29	311.63	310.63	311.75	315.11	307.69	316.72	312.54	310.23	311.64	312.75	311.32	308.18	312.58	312.63	315.82	310.53	315.26	314.8	311.63	314.02	310.09	308.74	309.01	317.59	318.3	314.45	306.93	313.59	313.15	313.23	316.18	310.67
313.9	309.67	312.57	311.4	309.72	316.03	312.99	314.88	315.88	316.46	319.06	312.13	309.28	311.86	312.57	315.27	316.04	316.13	311.26	311.52	315.83	314.27	320.73	313.33	313.66	313.73	316.91	315.53	312.82	315.13	317.16	313.73	312.97	318.23	313.34	320.27	311.86	316.75	316.68	314.28	311.85	305.91	317.35	315.08	315.5	316.41	315.18	316.76	315.67	317.14
328.29	328.02	323.06	333.38	323.85	331.87	329.09	326.38	328.7	330.21	330.42	327.25	320.27	326.57	327.45	329.22	331.71	323.9	324.18	328.48	331.14	323.23	330.28	326.9	329.34	325.24	327.07	331.1	325.99	326.77	324.68	326.28	325.78	330.13	322.77	325.54	329.97	328.15	324.61	324.19	325.64	330.08	324.62	324.88	332.61	327.5	331.08	328.4	327.44	324.94
308.47	307.25	310.12	311.96	304.98	307.63	306.84	306.08	308.61	306.23	307.99	303.36	309.46	310.31	310.31	306.06	305.68	303.88	303.85	306.71	304.07	306.74	312.94	310.09	310.01	311.1	307.01	304.65	307.69	309.8	310.11	309.52	313.52	317.13	313.25	307.43	308.49	310.45	309.92	307.41	306.88	309.89	310.18	305	308.2	305.26	308.42	311.33	308.6	307.94
308.44	306.22	303.66	305.55	303.47	306.97	303.99	300.55	306.22	303.33	308.82	306.84	303.66	302.67	305.02	301.46	304.78	304.86	306.43	305.79	303.28	307.89	303.03	308.6	307.71	306.94	305.54	306.46	304.07	303.64	302.75	305.34	307.94	305.37	308.34	305.77	303.97	305.68	312.01	301.33	306.2	308.79	302.77	306.73	305.73	304.44	304.86	307.98	305.01	303.07
313.36	314.53	312.96	316.05	312.85	316.5	312.09	315.03	310.52	310.26	315.77	310.93	309.85	312.38	311.69	310.66	313.74	311.71	313.6	312.37	308.49	314.49	315.06	311.55	314.63	308.49	315.61	316.52	316.37	310.08	315.46	311.31	313.97	312.67	312.93	320.25	308.59	316.18	312.54	311.8	308.53	313.17	309.42	313.33	315.33	310.74	314.94	318.27	315.14	319.66
313.83	304.2	310.8	308.76	305.27	305.84	313.92	309.7	311.69	310.4	306.34	307.57	310.8	309.77	311.89	308.55	307.71	314.08	310.6	309.77	310.08	308.63	312.14	313.81	312.07	306.35	306.57	311.51	314.3	308.42	303.64	312.41	306.61	309.54	305.02	305.74	306.16	307.48	310.6	309.33	302.65	311.32	306.24	311.04	308.43	305.95	315.55	307.59	308.24	308.01
316.67	315.77	315.26	313.13	315.04	315.49	310.18	314.54	309.73	319.15	318.84	313.26	315.51	318.9	315.36	313.41	314.46	317.21	319.4	313.25	316.84	315.92	318.79	314.58	314.35	320.78	317.55	307.63	313.89	310.31	309.44	308.18	317.03	312.99	313.27	312.51	313.8	315.83	310.62	318.64	316.25	316.37	318.29	314.62	319.8	313.68	316.6	315.26	308.71	314.14
314.29	311.03	313.93	309.97	317.08	312.23	312.84	310.37	311.75	308.69	314.65	314.48	308.91	313.2	313.93	310.66	312.86	308.37	314.28	314.44	311.62	315.45	314.51	312.41	316.55	315.06	318.27	310.11	312.56	309.68	308.31	316.02	311.72	309.86	314.1	314.69	312.09	313.35	315.11	317.42	320.84	311.95	317.9	316.54	314.41	315.86	308.88	312.57	309.22	313.2
299.54	302.62	305.18	306.76	296.88	299.73	301.36	304.05	297.25	308.83	304.51	307.27	299.79	299.94	303.75	304.2	302.38	301.26	304.76	299.34	306.14	308.59	303.19	301.13	298.33	305.6	302.36	305.33	305.07	305.65	299.11	301.49	307.52	309.99	300.08	308.42	297.64	299.23	302.1	303.54	304.47	306.22	300.56	299.8	306.71	300.13	305.19	302.61	302.81	304.27
303.68	304.84	305.95	306.68	302.14	302.91	306.91	301.5	300.79	302.87	300.68	303.52	302.75	304.2	304.34	296.76	301.53	298.63	303.47	301.51	306.15	303.04	306.42	305.64	301.03	297.66	296.69	308.68	303.72	302.15	306.06	297.73	299.86	303.72	304.25	299.32	302.41	304.69	302.9	300.8	302.2	305.56	301.34	301.56	306.52	300.75	301.2	303.01	305.58	302.58
311.7	312.68	313.83	312.13	315.45	313.07	312.54	310.03	317.13	314.34	318.49	315.08	318.68	316.88	312.97	315.82	308.67	318.01	313.24	316.17	315.46	315.54	311.3	312.67	318.52	317.09	314.41	319.57	309.87	306.91	318.52	313.25	312.22	312.39	315.31	315.32	317.09	313.16	308.59	318.59	314.94	316.42	310.35	318.76	318.27	317.11	318.57	315.2	314.79	314.86
313.48	314.71	317.83	314.92	310.74	315.36	302.44	318.68	313.21	310.03	312.62	311.44	313.31	310.84	312.68	314.06	317.3	315.36	315.87	308.68	313.2	314.55	314.3	311.47	314.84	312.9	313.22	309.43	316.45	316.58	317.51	312.97	315.11	316.54	311.91	311.28	319.95	321.04	318.71	314.01	309.62	315.9	313.71	312.07	316.38	310.76	312.83	312.88	311.14	317.67
317.11	316.05	312.88	311.5	319.08	316.49	314.95	316.71	319.82	311.9	320.57	317.61	317.24	316.33	314.86	317.88	315.69	310.49	311.71	317.26	313.89	313.73	314.95	316.83	317.98	313.66	308.86	315.74	315.51	321.04	318.32	314.67	318.36	311.59	312.73	315.56	314.51	314.84	313.19	314.82	318.83	316.71	314.59	316.05	316.73	311.96	310.29	312.58	314.45	319.03
319.5	316.89	313.66	315.87	318.72	311.51	318.31	316	315.49	314.45	319.07	315.67	317.42	319.98	317.1	318.68	314.71	318.22	314.94	314.46	320.48	318.07	316.55	314.56	317.02	314.33	309.18	314.03	317.97	318.59	316.57	317.06	316.2	317.63	317.55	317.45	320.27	318.19	318.42	317.69	319.49	316.34	316.2	317.15	313.32	315.77	319.89	315.73	317.07	320.13
316.17	309.69	313.38	310.21	314.8	307.89	313.45	313.3	309.95	314.87	308.07	306.79	312.33	315.92	313.76	311.39	307.29	315.48	313	312.79	313.91	310.24	308.71	315.8	308.09	315.3	309.03	314.7	312.48	311.85	307.6	318.54	309.08	313.45	308.71	311.78	309.88	309.74	313.2	306.37	313.47	310.23	306.01	305.55	310.01	312.4	308.36	309.72	312.87	309.35
311.9	310.26	306.8	312.48	311.65	308.61	314.48	307.3	312.57	311.44	311.39	313.73	312.05	310.83	310.29	310.91	317.32	308.75	309.48	312.13	308.08	310.54	316.36	307.26	313.71	312.24	309.83	308.43	309.56	314.59	310.16	314.46	316.23	312.78	312.67	311.76	312.06	315.8	311.49	315.97	307.73	312.24	315.27	312.97	312.6	315.89	318.65	315.42	311.41	316.2
307.88	304.9	307.14	310.7	304.72	305.55	306.33	310.36	305.97	309.83	306.85	308.39	305.74	308.86	302.46	309.82	305.68	306.21	305.97	305.3	312.76	305.8	308.66	303.23	308.06	304.34	308.36	306.2	307.96	300.46	304.68	308.49	309.08	306.23	310.17	309.3	309.2	303.77	306	309.73	304.51	306.77	307.61	301.85	301.08	304.92	303.12	304.87	303.53	309.31
303.96	303.6	304.76	301.55	302.86	309.44	298.47	306.32	302.07	307.29	303.55	301.71	299.19	297.97	307.46	308.98	305.18	305.28	302.69	306.07	300.96	303.57	304.2	304.04	303.41	298.6	306.44	301.85	301.87	302.78	301.68	301.95	303.92	301.11	300.17	310.86	305.72	299.3	305.9	303.12	301.39	301.96	304.33	300.41	304.13	305.84	303.42	304.82	299.77	305.35
310	311.7	309.97	306.89	310.1	315.8	305.28	314.66	309.53	312.1	312.31	317.66	309.79	314.3	313.59	309.41	309.86	309.46	309.62	314.09	306.45	305.87	310.45	305.91	308.55	312.01	314.37	316.39	312.3	308.67	312.86	308.83	309.1	310.36	310.82	308.72	313.6	310.82	310.31	311.3	309.59	309.27	312.7	310.41	307.32	309.79	311.12	311.55	309.85	311.35
312.89	308.92	312.08	311.3	306.96	311.59	314.39	317.84	309.9	313.67	310.63	317.23	310.21	312.23	309.51	310.38	313.23	311.78	310.47	310.75	311.18	308.63	314.29	313.4	310.05	309.16	311.21	310.37	312.79	312.67	307.06	305.43	313.06	315.77	310.63	309.9	313.51	311.64	309.28	309.04	310.89	310.63	313.08	310.56	312.54	313.8	313.63	315.14	311.98	311.25
300.9	293.2	298.17	296.78	299.66	301.01	292.36	297.1	294.74	297.4	299.8	296.41	299.91	293.95	294.15	300.27	294.6	299.83	295.56	300.88	298.1	298.53	293.2	294.34	298.17	302.98	297.68	291.46	300.3	297.12	300.33	297.29	297.08	296.6	294.61	297.9	293.43	300.06	297.29	296.2	296.19	294.74	296.96	298.5	299.02	292.18	293.77	290.67	298.96	295.23
301.09	307.73	300.45	302.8	306.55	298.72	305.28	303.22	303.42	302.82	301.41	301.63	299.99	299.6	301.7	300	303.79	302.79	302.48	305.5	304.13	303.84	300.54	306.92	303.33	301.08	297.49	302.13	300.39	305.94	303.24	304.94	304.23	301.65	302.17	302.74	301.69	304.86	304.21	302.82	305.23	303.08	304.8	308.04	300.29	304.2	304.41	308.85	305.63	305.92
328.65	327.7	325.05	330.61	328.53	320.12	322.3	328.06	330.9	328.49	326.67	328.94	328.02	331.94	324.78	327.46	328.57	327.17	328.78	333.36	329.19	329.29	326.62	327.3	329.39	328.28	327.74	329.17	324.93	325.13	326.12	336.95	328.19	329.33	327.25	325.52	326.11	323.66	322	330.6	326.62	325.7	323.45	328.09	330.2	324.44	331.32	324.85	324.77	327.87
320.29	316.8	315.84	315.35	315.21	312.26	315.77	314.67	314.43	317.51	315.44	313.35	314.47	310.64	311.5	314.38	319.71	315.79	319.07	312.83	315.39	317.49	312.89	316.45	316.53	314.29	313.6	314.31	315.18	317.29	322.99	321.56	310.83	316.13	314.73	316.42	311.6	323.42	315.25	313.51	312.32	311.44	319.42	315.21	312.73	314.51	316.7	312.2	314.62	313.88
300.36	304.42	308.85	303.02	306.03	305.94	306.41	302.8	304.91	308.58	300.52	305.59	303.32	302.76	302.06	306.44	301.26	303.64	306.14	305.17	304.29	303.24	303.19	304.96	306.04	306.22	304.69	305.03	310.52	308.43	306.16	300.45	306.38	306.25	300.86	301.7	302.81	302.13	306.12	309.47	308.48	303.81	300.3	306.1	304.54	309.62	309.77	303.24	308.75	303.69
306.75	308.22	312.17	309.78	309.99	311.35	307.87	308.84	313.88	312.02	311.01	305.88	306.72	309.97	305.31	313.8	307.13	310.07	310.33	313.37	313.4	311.4	310.73	312.56	313.8	308.38	312.91	309.44	310.99	313	312.27	314.26	313.22	313.38	310.01	308.34	308.72	307.82	307.93	315.01	310.62	311.2	309.58	310.54	309.89	310.64	312.95	306.65	312.77	315.13
328.53	330.7	326.76	325.75	326.92	330.37	323.77	328.6	326.12	327.41	328.05	332.03	331.55	325.34	331.19	329.47	327.98	329.01	331.41	327.39	324.34	330.41	329.7	322.34	331.18	329.42	328.07	325.47	333.51	328.65	330.28	332.38	330.35	331.34	327.35	326.26	324.84	329.04	328.51	327.95	324.9	327.45	334.35	330.05	326.81	327.86	329.36	327.36	330.61	330.31
310.41	315.3	314.85	314.3	317.06	317.11	314.13	311.13	315.17	315.46	316.24	311.96	314.16	315.18	310	310.09	314.25	313.83	312.55	315.06	313.83	315.76	311.21	316.14	314.06	308.06	308.91	313.39	315.9	316.91	314.98	311.68	315.93	311.63	311.23	312.16	313.91	311.7	314.35	317	313.87	310.7	313.32	316.09	308.82	315.29	312.33	313.85	316.91	312.89
307.91	305.42	297.85	304.75	306.2	301.05	304.15	301.14	302.45	305.1	302.33	301.77	302.61	304.25	301.64	305.98	303.23	307.94	304.68	305.63	309.32	299.07	303.2	303.82	304.77	308.47	305.67	304.97	305.84	304.82	302.82	303.2	301.91	297.79	302.78	304.56	301.58	310.42	300.68	299.46	306.51	302.8	300.78	303.31	303.53	305.93	297.24	302.24	301.42	303.87
299.04	293.87	298.99	293.68	301.09	304.2	293.73	299.41	300.31	303.34	299.72	297.7	300.58	302.61	300.06	303.74	294.66	299.46	299.52	302.53	300.87	299.49	298.15	294.68	299.76	302.24	301.03	294.26	307.92	302.71	304.65	303.13	297.86	302.4	297.65	299.65	302.5	297.29	300.07	303.02	300.14	301.98	304.67	304.36	295.9	302.6	301.56	304.98	297.18	304.19
316.3	314.43	317.12	317.22	314.79	313.31	310.03	313.06	314.66	313.69	316.31	319.07	315.96	315.38	315.94	315.89	313.91	309.01	312.02	320.22	311.77	311.37	317.45	315	314.79	312.31	314.73	314.9	315.03	313.23	318.39	316.84	318.06	308.44	310.76	313.01	317.71	311.95	309.4	316.34	314.6	314.24	314.37	315.09	317.99	312.99	318.34	315.81	316.5	319.31
301.68	305.14	304.23	303.25	301.71	302.17	300.7	298.49	306.82	298.97	301.5	304.56	302.92	299.78	306.14	299.3	305.95	304.81	305.26	303.96	309.04	300.22	306.13	303.52	303.49	301.43	299.7	304.2	304.91	303.01	303.74	301.19	303.87	309.41	303.34	302.37	300.58	297.36	303.24	302.84	303.37	308.49	304.64	306.15	303.54	306.34	305.45	304.4	304.58	305.22
291.88	293.6	294.92	296.31	297.11	296.75	294.22	291.72	294.01	295.32	295.28	297.94	297.43	295.64	293.89	292.28	292.47	291.23	294.3	293.43	295.01	293.86	295.38	296.02	291.08	295.72	292.89	296.3	297.84	290.24	293.52	296.84	295.06	291.66	297.11	292.41	292.44	291.18	297.01	291.44	292.05	294.44	291.35	293.28	288.4	292.67	295.91	295	295.06	300.94
312.55	307.24	307.42	310.88	310.13	312.51	312.23	316.84	308.97	315.42	315.25	310.97	313.27	312.79	311.91	317.55	309.7	310.83	313.57	310.21	317.44	311.98	310.58	308.94	310.1	310.68	311.34	311.33	311.46	309.28	312.99	314.11	306.69	311.58	313.7	310.59	313	313.72	309.23	307.1	313.32	311.31	305.24	314.07	310.58	312.64	313.1	310.68	312.32	309.92
322.32	321.92	316.24	317.81	321.56	315.79	314.53	323.15	311.41	315.67	319.97	316.93	319.18	319.27	320.63	324.57	314.81	324.46	315.79	321.97	315.47	324.5	317.09	321.3	318.6	316.1	319.25	316.45	316.72	319.81	314.18	317.95	320.11	321.84	315.73	317.39	320.24	319.99	318.5	313.65	321.79	323.54	324.3	319	321.72	316.64	322.36	321.95	323.7	311.41
314.33	318.9	315.93	318.41	317.68	315.03	315.71	317.39	316.55	320.2	313.85	316.41	319.96	316.94	316.29	315.66	316.72	313.58	315.39	312.43	315.46	312.73	315.36	317.08	320.26	312.25	312.61	311.36	311.1	312.29	314.03	319.59	317.32	316.32	314.88	313.17	316.48	309.65	314.31	315.78	317.38	314.29	313.69	311.43	316.06	315.77	316.77	312.87	317.17	315.52
299.83	300.79	305.27	302.72	304.68	303.87	302.67	304.19	302.76	303.45	305.37	304.98	299.79	299.03	300.49	299.5	301.5	306.26	301.75	297.92	295.78	299.26	305.87	302.92	299.15	306.6	297.04	301.68	303.34	303.09	300.52	303.08	302.4	301.56	302.3	303.56	299.14	300.22	303.51	300.95	304.37	307.53	301.97	297.74	306.74	306.39	300.55	301.87	300.35	309.69
302.4	305.25	307.21	302.85	306.56	307.91	310.73	307.09	303.26	299.44	301.33	303.32	301.33	304.72	303.09	308.03	302.68	306.85	303.02	307.62	300.58	299.07	300.38	304.56	300.53	300.9	304.51	304.6	302.06	306.35	303.57	305.71	302.29	304.61	303.59	302.68	307.3	303.16	300.06	305.18	305.51	302.76	305.97	299.97	309.23	305.97	302.95	306.41	302.72	302.13
306.18	310.4	307.66	303.87	314.33	301.94	305.15	305.66	308.44	303.38	303.07	304.21	310.81	305.2	304.94	303.07	305.02	305.22	308.22	307.97	306.6	298.93	310.31	305.69	307.06	301.86	306.55	304.54	305.69	308.99	308.53	302.76	308.81	304.19	301.83	306.14	306.22	305.06	304.17	307.57	311.42	306.15	309.75	309.5	309.79	305	307.63	306.2	306.69	303.69
301.18	302.23	303.96	299.21	298.97	300.4	296.95	303.29	304.3	301.07	295.95	304.38	304.26	303.22	303.52	301.94	293.14	299.85	303.6	306.24	301.74	299.44	301.04	305.89	301.14	300.02	300	302.05	300.69	303.64	298.39	302.83	302.78	300.43	302.5	299.35	297.79	302.35	301.53	302.88	303.43	295.32	298.11	302.47	297.39	298.59	302.05	302.37	300.46	299.43
304.53	304.83	305.87	302.68	303.05	305.13	305.8	306.56	305.39	302.13	304.77	308.86	296.39	305.79	302.14	302.16	302.55	300.74	305.39	302.26	301.78	301.06	306.85	304.31	298.32	305.64	302.66	302.86	307.01	302.58	299.07	302.08	306.4	303.72	303.09	301.53	308.05	302.86	302.82	300.86	306.35	299.92	301.51	301.35	302.79	304.78	305.17	301.78	301	305.01
315.55	323.02	319.06	319.43	317.91	320.1	318.53	314.5	313.33	320.08	317.16	320.21	314.69	315.24	316.16	320.19	317.61	314.16	317.6	315.91	317.81	316.17	318.67	315.37	315.2	316.02	309.75	322.47	317.09	319.24	319.71	321.56	316.35	318.2	316.21	312.46	318.95	317.98	316.47	320.11	316.22	315.58	316.99	315.7	320.88	314.19	317.5	314.42	316.89	318.57
301.64	305.54	305.87	306.19	302.89	300.8	300.66	303.89	304.21	309.68	307.35	298.56	301.36	307.65	307.37	306.06	299.02	306.77	301.01	300.08	305.27	300.83	300.15	297.27	301.6	304.51	304.69	304.84	296.5	304.09	303.22	303.11	300.26	305.19	298.49	305.2	301.24	302.39	302.6	307.41	302.06	303.79	303.46	302.32	297.32	303.03	305.4	305.22	303.77	303.91
313.18	317.79	322.58	317.21	317.04	316.4	320.05	315.82	315.87	318.48	320.54	314.65	322.83	312.43	315.28	319.1	314.88	319.47	314.93	317.52	320.63	320.3	319.29	315.08	317.6	322.91	317.91	316.65	316.64	320.64	319.35	316.2	321.19	315.19	320.01	313.27	320.26	318.37	315.49	318.86	317.72	320.43	314.29	316.72	314.08	316.53	317.13	313.8	318.18	321.25
303.89	307.15	304.13	302.55	308.44	307.87	302.87	304.07	307.07	311.03	312.85	304.96	300.16	305	302.19	305.79	302.85	303.58	309.22	302.2	302.87	306.48	303.25	312.59	306.3	303.83	307.91	309.36	307.27	304.62	308.41	302.26	303.82	305.57	306.25	300.77	310.11	306.74	307.01	309.22	309.3	302.2	310.18	306.45	300.7	306.56	308.03	303.66	305.78	304.25
298.83	304.74	301.23	300.68	301.73	304	307.56	306.14	301.44	305.34	302.92	308	302.37	300.1	296.87	311.16	299.74	302.36	303.63	306.07	300.08	304.98	300.56	310.74	305.34	305.59	304.72	302.43	301.59	301.43	301.97	307.44	299.81	300.56	301.91	310.84	305.69	303.03	302.2	300.53	302.68	302.46	302.15	300.84	309.18	305.79	303.89	300.18	306.14	305.51
302.65	304.96	306.1	304.51	304.53	302.19	301.65	306.88	303.12	307.88	304.9	300.7	301.64	304.43	307.73	301.53	302.62	308.51	304.37	305.11	303.85	306.39	307.29	306.96	304.22	302.48	302.65	306.23	307.95	306.53	306.75	308.13	305.7	302.26	301.97	309.49	304.82	302.34	303.05	303.23	305.27	306.39	303.99	297.84	301.92	304.6	304.19	308.03	305.31	302.2
313.12	312.61	317.98	314.77	318.2	316.69	321.13	317.57	315.33	322.72	321.49	318.02	319.28	319.81	318.2	316.37	315.64	314.61	315.94	316.28	315.58	315.96	319.25	317.15	312.62	311.69	316.05	317.87	318.7	316.17	314.24	317.39	321.4	314.52	315.63	319.55	313.14	317.86	314.77	315.98	318.98	317.06	320.15	315.3	313.06	319.3	317.87	315.24	317.08	315.58
312.17	314.18	313.31	315.69	310.86	309.98	315.81	314.51	315.46	315.07	311.75	314.93	313.92	311.58	312.33	310.45	315.55	314.88	313.85	312.13	311.79	312.67	315.87	315.48	313.64	312.74	317.54	313.83	314.72	313.7	316.44	314.71	310.98	313.55	311.43	312.2	313.07	308.04	309.19	316.27	313.4	315.04	307.91	314.06	317.66	309.37	314.68	311.73	314.15	313.68
308.32	299.77	302.94	305.32	295.52	306.95	307.2	302.56	306.84	304.44	302.25	302.56	302.88	304.22	300.21	305.6	304.52	305.67	304.59	309.08	305.2	302.47	306.04	301.68	302.25	300.12	306.79	307.04	308.8	304.43	304.83	305.63	302.14	305.31	303.83	305.14	305.41	305.31	302.01	308.02	304.22	306.41	300.3	307.31	306.91	298.95	308.14	299.28	301.83	301.65
295.89	306.15	298.42	300.61	304.43	305.51	302.64	302.67	305.71	297.41	298.73	301.98	302.95	302.42	303.41	299.23	303.01	300.94	295.52	302.94	301.54	303.2	303.34	300.84	298.11	304.25	303.54	302.23	295.12	298.62	299.18	301.88	302.91	296.49	300.06	300.7	307.63	305.1	298.19	302.93	302.14	301.4	306.36	302.82	304.61	301.1	298.45	301.73	302.29	302.71
292.09	291.13	294.94	296.62	298.29	293.4	294.63	294.11	292.66	291.68	297.73	293.81	294.55	294.98	293.39	294.23	296.55	299.15	294.43	296.99	288.43	293.3	296.08	294.37	291.09	291.46	295.54	296.18	298.22	300.31	301.4	293.92	296.57	292.62	299.42	294.4	295.33	293.52	299.99	293.88	295.98	289.79	303.32	295.68	289.42	295.64	293.57	294.36	301.37	295.43
319.98	316.55	322.29	317.27	311.34	316.31	317.17	316.39	318.66	313.38	316.41	317.04	316.16	318.84	315.18	318.25	313.33	322.74	317.02	317.3	318.07	316.11	316.19	317.34	321.44	317.45	314.71	315.03	317.09	320.35	311.42	319.19	319.59	317.96	314.16	316.8	314.03	320.66	312.89	317.84	319.59	317.52	316.29	319.22	316.89	317.52	321.81	317.68	313.86	315.78
308.01	306.12	309.19	305.72	305.76	302.25	306.81	309.57	304.54	304.45	310.17	306.26	305.38	303.48	304.5	306.64	306.93	305.84	302.66	308.83	305.13	309.59	304.25	307.7	304.86	308.06	311.39	307.22	304.19	308.73	306.38	303.16	307.47	306.59	307.91	312.31	309.69	306.65	307.15	304.85	307.51	304.71	304.92	308.83	305.04	305.74	306.14	307.95	311.89	304.23
308.19	307.81	308.08	308.1	308.8	306.29	313.31	308.78	310.76	310.06	308.53	309.29	309.07	303.19	306.87	302.47	310.37	310.26	307.92	309.76	306.3	309.54	310.69	305.89	310.56	309.65	306.35	311.32	302.27	305.8	303.74	307.37	307.66	307.58	305.43	308.72	307.47	313.19	306.07	305.8	308.4	310.31	306.35	309.94	308.72	307.6	307.9	311.74	307.14	309.92
311.98	318.62	317.81	310.03	318.52	313.24	313.12	313.58	312.29	314.21	317.64	315	319.28	309.12	314.86	312.55	317.19	315.4	313.24	314.45	315.77	313.15	315.84	315.92	312.57	316.01	311.47	313.41	313.77	312.4	317.58	315.44	316.71	318.44	310.84	314.24	317.21	310.7	315.92	315.65	316.62	319.05	318.46	311.81	313.97	314.53	310.95	315.04	313.17	315.14
316.8	319.2	313.94	321.54	318.3	319.3	317.25	317.6	315.33	320.78	313.34	319.49	314.17	319.92	321.62	315.17	321.34	315.12	317.26	312.88	320.53	319.64	320.59	318.58	317.37	315.34	316.65	318.7	320.22	313.88	315.19	316.2	313.33	316.12	323.6	319.22	318	314.24	314.41	321.33	318.68	316.45	321.84	317.57	321.23	319.76	310.77	319.48	319.81	322.34
298.56	295.8	300.36	299.64	302.23	303.36	299.32	298.1	298.35	296.54	303.38	300.24	304.38	296.88	297.29	304.58	301.89	300.95	298.98	302.67	305.02	295.89	303.77	292.89	298.82	304.99	306.04	299.71	303.04	300.52	303.31	299.04	303.26	298.31	300.21	305.89	293.02	299.75	299.98	302.33	307.26	304.14	295.83	297.45	298.31	299.69	300.61	300.01	297.32	299.23
300.85	301.57	306.4	305.33	303.26	304.84	306.82	306.51	303.83	312.9	305.83	305.53	304.89	302.54	309.2	306.28	303.13	302.88	303.67	299.32	306.76	307.93	308.64	303.53	306.01	305.72	307.65	301.48	306.14	303.98	303.62	307.05	309.28	305.57	305.26	305.57	307.46	301.71	306.35	300.96	303.93	309.13	303.6	300.68	304.16	304.03	302.91	308.16	305.21	304.66
306.25	301.92	300.86	303.3	305.13	306.17	304.65	303.41	302.94	304.68	305.07	301.65	304.47	305.98	304.22	302.07	303.85	300.56	300.78	306.06	303	302.97	300.56	302.98	299.04	303.66	307.38	301.74	301.58	309.17	302.52	303.92	305.46	308.83	306.72	303.92	303.71	302.54	305.51	305.36	302.47	300.25	305.82	311.11	303.36	304.06	303.35	306.48	303.29	300.97
326.81	326.48	327.32	324.51	327.11	331.88	326.72	328.95	328.5	328.72	329.77	328.22	325.77	331.8	327.52	325.49	329.7	329.33	334.1	323.59	323.4	328.2	328.26	327.78	325.92	333.27	324.19	329.41	327.59	324.06	325.15	327.08	329.59	327.47	330.67	323.34	324.35	328.91	325.99	328.12	328.35	326.76	327.88	327.63	327.91	330.22	326.61	326.89	331.09	333.27
311.3	310.71	310.07	307.64	308.41	312.05	308.07	309.05	308.64	306.39	310.95	311.93	312.18	315.06	310.21	307.69	315.03	311.65	310.85	315.29	309.98	311.52	308.14	307.36	314.08	312.67	310.37	309.09	310.47	306.49	309.55	317.03	306.39	307.86	309.3	308.72	314.4	311.65	309.41	307.74	310.87	313.7	310.16	312.82	308.71	310.93	309.45	309.63	309.15	310.55
318.29	318.74	316.27	313.77	315.25	319.13	321.11	315.85	311.81	317.99	318.54	318.84	315.33	315.82	316.28	321.23	315.05	316.33	315.99	316.36	320.43	317.27	315.41	316.03	313.88	322.04	315.46	320.27	321.16	317.45	320.63	315.84	320.57	313.1	318.83	319.26	320.83	319.2	320.57	319.65	310.96	316.29	311.06	317.33	314.6	321.13	316.24	319.52	316.6	317.17
290.98	299.16	295.36	297.76	295.09	293.38	297.2	297.66	293.49	293.87	297.59	297.4	295.58	292.84	292.41	295.27	292.52	297.99	292.49	290.92	298.96	293.46	293.56	296.67	292.55	298.55	292.07	297.78	299.47	292.96	293.88	294.96	292.53	291.08	296.91	292.36	294.57	297.07	294.79	284.51	298.52	297.65	295.4	290.21	295.18	294.96	298.76	290.17	295.99	294.95
311.88	312.29	309.04	312.6	309.62	315.91	314.54	316.52	316.63	310.87	314.73	310.57	314.17	311.06	317.53	314.92	309.08	311.39	316.51	310.63	315.75	311.74	314.49	309.52	318.38	312.03	317.71	309.55	319.02	310.34	318.41	310.28	312.37	311.61	316.52	306.89	317.29	312.32	317.26	308.66	316.37	308.11	312.06	313.98	316.49	312.24	317.07	315.87	313.72	317.02
292.84	292.41	292.79	296.92	294.99	295.29	295.46	291.36	292.32	297.84	292.81	291.68	299.47	294.86	297.7	296.96	298.57	295.35	297.83	295.33	289.27	294.25	296.8	291.39	294.56	292.27	298.31	295.12	291.93	290.76	295.49	291.87	293.61	298.51	297.61	295.44	294.17	294.78	294.23	298.05	295.84	293.45	293.04	290.86	295.13	294.66	294.51	295.39	300.72	298.75
308.38	303.02	304.74	304.99	307.22	301.94	307.61	304.87	302.46	308.04	308.16	302.92	311.01	303.41	307.76	305.48	307.2	303.89	305.21	306.42	301.17	311.01	303.45	305.24	305.68	306.13	304.73	307.7	300.32	305.22	305.1	305.24	308.52	304.96	306.49	301.49	308.74	306.02	311.15	299.61	302.51	302.92	303.62	307.58	308.46	305.97	302.34	310.95	302.93	310.08
306.33	298.84	304.72	301.22	298.05	302.49	294.26	297.81	295.8	300.09	300.29	299.85	296.37	301.84	295.29	301.26	304.88	304.43	298.31	303.22	299.12	297.42	299.28	301.42	300.57	300.21	300.48	298.5	300.91	295.38	300.87	292.1	300.77	294.22	298.51	295.84	301.73	303.62	299.33	302.38	299.97	294.01	295.97	299.55	294.87	296.05	300.78	297.05	298.1	303.59
316.21	313.31	312.32	313.18	311.06	314.03	312.17	316.64	310.94	311.92	317.64	310.52	313.73	314.25	312.89	313.75	312.92	314.25	313.85	310.23	316.99	314.12	313.09	312.62	311.72	312.2	314.65	319.86	313.72	306.96	317.38	310.58	310.41	315.66	307.45	314.1	313.27	312.02	312.87	313.28	311.75	316.97	318.62	316.81	313.54	316.54	311.48	313.81	313.15	310.97
303.55	307.29	305.6	303.62	306.08	305.37	301.78	304.82	309.56	313.17	307.14	303.11	304.44	309.42	304.09	302	304.65	300.89	307.35	306.65	312.53	308.6	303.63	306.84	300.19	307.89	311.64	304.47	305.59	297.66	308.55	304.74	306.84	303.09	308.34	305.27	305.71	304.21	305.15	309.74	307.34	307.5	303.67	310.82	309.9	304.59	304.81	303.58	302.25	308.68
317.34	313.06	319.05	317.73	317.42	315.41	319.49	321.2	319.36	318.94	315.36	321.54	317.08	320.65	317.38	319.6	319.43	321.64	316.53	318.07	318.04	321.86	322.07	320.76	317.86	321.96	322.73	321.59	314.09	319.79	316.58	315.12	318.31	317.15	320.88	316.37	320.23	317.04	321.33	316.62	317.94	323.25	317.35	315.33	318.82	316.35	322.58	320.49	314.53	315.8
303.6	306.35	310.08	308.75	309.59	308.67	306.77	308.4	312.39	304.89	312.75	311.58	308.21	314.26	312.98	312.25	309.44	306.87	312.49	308.88	312	310.12	313.72	310	312.64	309.64	309.86	309.63	311.81	310.43	309.18	308.85	315.1	312.58	311.5	305.81	307.94	310.64	308.29	310.84	314.02	310.65	310.42	305.69	310.08	308.55	310.22	310.61	309.26	311.06
306.33	307.39	305.82	304.1	306.18	305.17	304.12	308.18	305.44	308.4	309.49	306.65	307.9	311.54	308.85	303.91	305.43	306.92	306.74	304.23	305.14	314.24	309.77	307.13	303.43	308.01	307.61	306.48	303.12	309.72	312.47	310.61	308.35	312.96	305.68	305.94	302.77	305.53	307.59	314.32	305.94	309.32	310.08	310.05	308.61	305.83	302.26	306.46	309.05	303.36
311.46	315.75	312.45	311.25	316.66	316.7	314	318.45	312.59	310.5	314.62	309.15	311.29	316.22	313.74	313.1	314.19	311.95	315.35	314.48	317.13	310.98	318.66	309.81	314.02	319.52	321.76	317.12	314.01	317.92	312.44	314.91	318.44	315.34	315.68	311.49	316.47	315.78	321.12	316.52	319.6	313.68	315.93	312.9	312.31	317.36	312.75	315.17	314.56	313.45
298.84	302.22	299.29	295.04	300.6	300.55	301.08	304.2	300.14	304.12	297.65	301.09	295.24	298.27	297.88	303.83	299.24	301.33	298.5	305.45	302.82	299.28	303.83	300.17	303.35	300.98	302.04	303.99	299.81	297.85	302.47	301.91	303.48	297.93	295.59	301.87	299.34	299.57	301.43	303.38	302.12	304.37	301.1	301.92	301.14	302.58	303.8	305.14	297.49	301.28
307.55	305.38	302.33	304.56	295.99	303.79	304.21	302.38	301.09	304.07	300.99	304.9	309.84	304.8	302.26	305.42	304.74	304.92	306.12	300.93	302.47	302.96	304.54	302.66	301.64	303.73	302.95	303.13	304.06	300.02	298.63	303.72	305.74	302.84	304.14	304.58	305.96	300.13	305.44	302.11	302.19	306.18	305.2	306.13	304.77	301.97	303.9	302.87	302.59	296.86
319.95	309.12	318.9	316.59	315.45	314.53	314.95	318.26	314.1	318.92	317.05	313.17	312.93	315.05	313.94	314.47	314.83	319.29	314.49	314.15	320.49	312.92	315.15	314.48	312.82	314.17	315.42	315.81	314.22	317.27	316.72	312.43	316.62	311.16	314.36	309.01	314.82	314.09	311.61	320.88	316.9	315.09	315.17	316.01	313.55	314.92	313.94	317.25	316.4	317.49
314.04	312.68	314.81	313.43	311.06	317.22	315.21	311.34	311.2	314.96	318.63	313.45	315.43	312.62	315.01	313.51	314.41	314.49	310.24	316.2	311.67	313.09	315.22	317.89	313.79	318.07	317.99	313.54	313.39	317.79	312.53	314.94	312.88	312.93	313.88	313.33	313.14	314.41	320.05	315.82	313.16	315.75	316.35	311.15	316.8	312.75	315.18	310.98	312.39	316.59
300.42	300.3	302.37	300.26	300.34	296.44	300.21	297.66	299.37	299.67	304.58	300.02	297.59	303.39	303.87	297.66	303.13	299.79	302.42	300.61	302.49	298.75	301.18	296.21	298.46	300.34	296.67	300.7	297.27	305.35	302.22	302.75	295.69	297.76	301.05	300.77	298.43	299.04	305.1	303.51	303.47	304.73	299.68	300.65	302.38	302.33	306.78	302.33	298.64	298.05
306.55	303.57	302.99	309.25	306.59	307.75	308.75	307.53	304.41	303.52	305.05	305.33	305.67	309.61	304.88	308.81	304.17	307.51	303.93	302.36	303.89	300.24	306.28	304.98	302.13	307.37	306.88	301.4	305.37	304.91	309.18	304.21	307.13	303.39	306.23	305.82	301.67	303.49	301.7	304.51	308.19	302.6	305.87	302.09	309.46	299.36	306.92	300.74	305.12	302.47
300.45	307.76	305.08	302.68	307.38	305.44	304.52	307.51	309.81	303.47	303.51	303.77	302.77	304.84	303.14	306.88	301.64	306.52	303.74	309.93	306.44	304.82	302.49	306.94	300.3	305.55	303.37	299.61	301.2	307.37	305.78	309.89	309.78	306.73	302.94	304.87	304.16	299.98	306.01	306.16	305.88	306.39	302.6	304.27	302.33	305.02	305.33	307.28	304.88	304.88
297.8	298.21	297.88	298.44	299.27	294.74	296.97	295.63	296.12	292.95	296.15	294.51	295.56	301.09	296.73	300.74	296.11	298.8	295.73	298.23	299.89	297.99	296.5	296.22	296.27	296.14	294.14	295.48	296.62	300.18	291.53	297.39	299.85	296.22	293.32	298.87	292.46	296.05	297.72	292.59	294.28	295.81	300.46	296.78	299.28	296.36	296.11	294.17	296.74	296.84
312.59	311.84	311.41	307.96	310.18	310.9	315.01	309.02	309.17	311.71	312.06	314.79	313.82	306.5	314.28	315.02	311.85	311.9	311.39	311.06	311.3	313.32	313.52	318.06	311.03	310.94	309.44	312.3	309.83	317.03	315.33	310.75	309.33	309.4	311.99	308.97	314.26	309.12	304.22	310.53	313.77	311.26	314.1	316.2	310.63	311.28	312.79	313.58	306.64	313.2
299.96	298.9	304.06	302.65	297.88	296.62	296.78	302.05	297.91	301.78	302.9	296.3	304.46	305.1	297.91	301.13	301.45	298.11	301.06	300.16	303.19	304.19	301.1	299.66	298.65	300.85	295.12	296.58	299.45	296.64	304.84	302.08	299.6	301.55	301.37	302.46	307.04	297.36	303.61	301.78	301.14	296.99	301.73	303.48	301.65	300.38	299.29	300.06	301.31	307.81
312	315.28	313.33	309.97	315.8	312.31	311.77	312.76	313.84	318.58	318.39	315.78	314.75	314.65	311.24	312.18	314.37	306.92	315.68	317.77	311.53	313.49	309.01	311.18	313.12	310.61	315.42	311.74	309.36	312.23	316.65	315.31	319.16	317.07	313.61	309.61	311.55	315.71	313.6	316.88	316.89	314.97	318.83	313.84	311.58	312.3	313.17	311.34	311.52	319.51
306.43	310.43	308.83	308.52	311.86	311.72	307.86	306.15	309.3	306.81	308.13	309.01	308.79	308.64	302.63	307.25	308.82	310.65	305.24	310.56	306.46	313.79	310.02	310.66	311.27	311.91	314.27	308.17	306.78	308.1	310.18	305.74	308.83	306.97	309.68	307.9	309.44	308.67	314.18	308.75	307.76	307.5	309.22	309.34	307.72	317.76	308.99	305.29	311.34	306.42
317.21	316.42	316.61	310.53	314.72	311.39	317.88	313.11	313.17	315.41	316.66	315.14	313.68	311.65	321.85	315.04	315.48	324.05	313.8	314.87	316.69	313.34	311.18	319.45	316.29	313.39	317.76	312.72	315.55	313	314.05	318.03	314.64	314.75	312.6	316.2	313.33	316.15	316.54	319.09	319.61	312.04	316.6	316.31	318.45	315.49	317.66	315.87	316.97	310.96
326	327.25	329	329.19	330.02	324.78	331.31	329.5	333.15	327.76	331.52	328.48	329.36	329.62	329.29	328.95	325.91	332.28	324.1	326.63	325.92	332.73	327.35	325.29	325.77	329.27	324.93	328.53	325.63	329.46	328.69	323.73	326.8	326.47	332.18	332.14	325.33	335.38	329.32	327.37	331.63	330.66	329.13	331.45	328.3	329.33	328.77	323.81	327.7	332.57
306.91	304.55	308.08	301.26	309.2	302.41	305.35	304.83	304.73	304.74	306.64	304.74	305.78	306.64	299.98	299.25	308.34	306.25	303.79	309.48	303.64	303.4	300.56	304.56	299.56	309.24	309.07	311.17	305.6	305.34	303.32	301.59	301.72	305.16	310.12	304.57	303.73	307.06	304.11	303.45	301.09	303.36	305.92	301.07	303.51	305.94	304.89	304.78	301.12	307.97
314.51	315.67	320.83	311.37	318.79	310.7	315.76	315.88	322.55	313.32	318.99	317.41	318.11	316.25	316.54	317.76	311.08	319.81	321.77	317.41	317.25	317.93	318.81	313.42	313.77	315.73	316.95	316.34	311.45	319.11	314.96	315.24	315.86	316.38	318.76	322.54	314.06	315.61	320.65	316.24	316	312.59	313.62	314.83	318.38	315.24	309.77	319.75	314.2	320.14
315.21	317.59	311.45	317.57	318.77	312.04	312.36	313.72	316.98	316.39	319.84	319.47	315.58	316.65	314.65	313.86	313.52	314.49	318	314.73	318.02	324.28	312.4	320.87	315.66	323.86	316.83	317.68	316.24	317.63	321.79	316.59	317.31	316.73	319.62	315.93	322.34	315.93	315.53	312.83	314.2	315.28	316.61	316.4	310.58	316.52	315.08	319.84	320.76	317.25
300.81	305.33	300.15	301.26	303.73	305.08	301.33	305.77	305.84	299.98	301.43	306.31	304.17	303.7	307.45	310.22	307.49	304.6	303.83	305.46	309.42	309.39	303.64	302.26	303.47	305.93	304.92	302.23	304.4	306.27	300.73	304.26	302.55	304.37	307.45	306.15	300.77	302.35	306.02	299.83	306.29	304.74	303.76	303.06	306.02	304.77	305.17	303.94	301.64	301.93
317.02	309.6	317.88	311.92	312.67	317.46	312.07	312.14	314.73	315.46	310.3	315.13	313.94	316.3	313.68	313.07	312.63	318.19	319.2	319.09	313.94	315.2	309.7	311.84	315.77	310.86	315.23	313.28	314.51	312.92	315.1	310.31	313.48	314.03	314.53	316.18	313.67	314.66	313.26	309.35	316.29	317.96	315.6	315.2	312.74	320.33	315.6	312.85	312.29	311.5
302.55	305.42	304.89	303.53	299.41	300.31	303.33	303.96	302.2	304.17	306.07	300.52	303.72	303.42	304.9	302.35	303.04	307.3	302.27	305.44	303.34	300.24	301.48	301.75	305.73	299.33	308.17	304.96	303.68	298.72	303.74	300.95	300.09	306.69	302.77	299.27	301.56	298.12	300.62	305.27	297.49	303.96	306.07	305.29	305.04	304.06	300.4	303.13	300.02	303.35
305.07	304.51	304.18	301.65	308.33	307.22	304.99	309.77	303.55	305.43	303.77	304.36	303.52	301.69	302.75	305.46	306.11	304.54	308.7	307.02	303.13	304.22	302.01	304.19	305.89	302.98	306.11	308.41	302.31	302.87	307.34	306.88	301.31	307.03	305.94	309.68	301.3	305.19	310.01	305.93	304.04	304.41	303.63	307.31	305.81	306.75	302	305.33	301.72	309.02
315.76	310.77	318.55	310.97	313.56	313.2	309.17	313.66	312.26	316.61	309.35	321.28	310.53	316.75	313.52	310.61	313.15	316.2	312.46	312.27	312.31	319.69	314.1	315.62	310.02	313.99	315.71	309.76	312.19	316.3	308.26	311.28	314.62	318.13	316.73	311.14	312.99	314.88	313.15	310.99	318.21	314.01	314.95	308.19	314.31	313.73	314.04	318.49	317.33	310.83
302.15	304.93	303.46	300.33	304.03	299.22	299.93	301.85	298.19	302.45	305.58	300.68	303.14	306	301.43	306.84	295.67	300.92	302.84	305.64	301.38	301.74	304.37	304.23	303.32	301.9	305.48	305.61	300.38	301.94	300.92	295.97	300.71	302.42	303.8	302.76	301.19	295.56	299.57	303.77	305.84	303.83	300.93	305.9	302.82	300.18	300.89	302.47	299.62	304.42
306.09	306.69	311.52	304.44	304.36	300.1	300.88	310.58	304.66	308.46	304.76	305.35	307.07	302.46	306.47	306.43	310.7	310.25	311.45	307.15	305.92	306.89	308.69	306.07	311.06	307.93	305.58	302.62	306.37	311.08	312.02	307.37	302.69	310.58	306.88	310.63	313.18	308.28	306.88	313.39	311.27	304.38	309.23	307.11	310.65	309.76	308.34	303.73	303.59	310.21
312.47	308.08	309.38	315.9	313.13	317.12	309.76	315.06	314.36	311.1	308.19	311.83	315.2	311.11	317.15	314.21	312.7	307.01	310.5	313.21	313.52	315.03	315.44	316.52	316.74	316.54	313.76	311.4	312.54	311.02	314.4	318.32	312	314.3	311.8	314.53	316.28	313.05	311.79	317.04	312.61	318.29	310.42	314.88	316.33	315.22	314.84	312.1	312.9	313.05
303.25	300.32	296.05	296.93	293.45	298.82	301.8	302.47	303.48	296.54	297.53	300.47	304.41	303.29	299.43	297.47	298.54	297.95	300.84	303.31	296.51	298.7	297.18	298.55	301.96	302.72	305.09	303.14	298.42	298.79	299.26	298.11	296.5	302.59	293.63	306	299.82	294.5	301.07	301.4	302.13	300.5	301.19	300.38	300.44	297.44	295.77	300.2	299.09	298.82
312.38	317.24	313.01	307.68	313.91	314.1	312.95	315.45	313.49	315.22	312.13	313.92	314.89	315.09	311.84	315.16	312.34	317.48	307.32	314.2	314.57	319.18	307.28	313.92	317.96	314.35	318.91	316.01	315.2	316.83	311.12	316.2	313.06	317.66	310.86	316.17	311.69	314.94	316.12	311.54	316.6	313.31	313.89	311.87	313.5	308.52	314.7	315.79	319.68	313.74
306.2	303.92	302.06	302.82	301.42	298.57	304.26	308.01	303.4	300.67	304.09	305.84	306.87	308.25	308.67	305.44	302.46	303.98	306.7	303.47	303.81	306.57	307.37	304.45	298.59	304.35	304.23	308.71	305.28	305.29	307.04	305.4	310.31	306.57	307.25	305.83	303.74	302.78	303.67	305.66	300.83	302.28	306.03	304.16	303.22	299.53	305.18	310.86	307.86	302.83
300.86	302.74	304.28	306.9	306.02	311.52	302.57	300.71	305.12	306.91	302.37	304.34	303.09	308.94	306.64	304.03	300.17	305.38	300.33	295.37	304.11	309.93	304.05	303.34	305.39	300.81	302.25	307.74	301.43	303.27	302.91	303.27	304.94	304.49	303.47	303.95	303.44	307.55	303.07	303.25	304.16	305.95	306.32	302.06	305.91	299.83	306.96	304.1	304.28	304.96
307.1	307.92	305.16	306.43	304.55	307.85	305.19	310.3	309.83	307.81	304.77	307.76	305.29	307.08	308.19	306.85	304.05	308.26	307.48	307.82	311.2	306.8	309.17	305.36	305.85	303.04	304.98	303.13	305.88	304.33	310.54	306.64	308.15	303.73	309.17	303.05	305.55	308.35	304.35	305.76	306.41	304.54	309.59	304.36	307.05	310.81	309.16	305.87	307.15	303.85
297.55	298.6	304.77	303.56	301.69	309.23	303.6	306.26	303.64	301.56	305.28	299.39	306.4	303.68	300.04	302.11	306.62	305.53	301.9	302.65	300.26	302.6	299.98	305.32	302.74	302.76	305.84	300.63	304.89	312.02	305.91	305.48	302.91	301.91	306.23	305.25	303.11	307.42	304.98	303.3	300.55	309.9	301.11	306.22	304.42	299.81	301.94	305.43	304.88	306.64
303.47	305.99	304.89	301.49	298.84	302.54	299.67	303.17	302	306.01	306.91	303.87	306.74	306.52	302.55	303.31	303.17	306.36	302.32	303.97	299.48	304.59	298.64	299.48	301.68	309.33	305.93	301.75	302.67	302.03	302.59	304.78	306.56	298.51	300.57	299.87	304.71	304.94	300	300.39	304.76	304.63	303.22	302.86	300.08	301.94	303.14	306.48	300.92	306.15
299.78	306.65	297.61	299.19	301.99	308.57	302.16	302.83	300.06	305.42	302.45	300.79	300.95	308.13	298.15	302.04	301.84	303.72	303.24	299.12	297.91	300.43	297.02	303.74	304.86	302.65	306.62	301.84	301.87	302.09	305.6	303.97	298.96	297.12	300.46	300.11	300.85	300.53	301.57	305.33	300.73	298.64	304.77	303.2	300	300.49	301.52	302.83	302.71	304.24
300.41	299.12	304.2	301.52	298.98	296.28	296.88	302.02	298.49	299.23	307.42	302.06	303.08	298.14	298.37	297.73	304.27	301.58	304.27	301.87	301.23	305.18	297.64	297.42	296.71	295.49	299.73	299.9	300.54	295.22	300.28	298.78	297.74	304.02	300.94	303.62	296.56	300.29	297.7	294.37	300.08	298.25	299.12	301.43	295.83	293.13	299.91	300.85	301.48	298.2
313.94	316.18	312.68	316.06	312.35	320.38	316.33	316.76	315.13	317.49	310.73	318.06	318.28	318.34	320	314.07	311.89	315.89	310.87	317.82	310.59	319.47	313.4	316.72	313.41	312.79	317.05	313.14	311.34	320.19	316.26	312.52	314.84	316	315.33	318.1	312.34	318.36	318.66	316.07	318.34	316.06	317.81	312.47	317.08	314.83	318.19	316.83	319.29	316.1
293.66	297.94	302.33	293.94	296.47	299.42	294.42	297.49	291.79	294.38	299.28	292.38	300.17	293.25	294.61	295.99	300.4	300.66	300.94	300.61	303.12	298.25	300.26	294.39	297.87	296.97	296.93	297.31	295.11	300	296.6	296.71	296.37	302.52	295.98	292.06	299.63	301.1	297.55	295.56	297.48	296.84	294.22	291.99	298.28	296.61	300.1	295.28	298.2	295.91
304.93	300.7	298.66	297.16	301.63	306.12	296.42	306.63	302.17	304.5	303.49	302.09	302.12	300.45	303.38	302.28	301.81	303.38	304.47	300.84	302.18	298.28	298.58	302.56	303.19	297.93	298.98	305.13	303.45	297.78	299.37	302.84	307.23	303.77	304.49	297.42	299.85	303.06	303.38	305.4	302.98	303.72	304.56	300.9	304.87	304.59	304.07	304.42	301.62	304.25
298.3	306.82	302.87	304.88	303.92	299.29	299.75	302.99	307.77	305.5	300.84	304.35	307.5	308.1	308.27	305.66	305.35	306.64	306.14	304.36	302.58	310.06	303.66	308.16	301.62	305.23	309.61	308.22	299.83	307.29	308.08	304.3	301.53	306.27	302.6	304.46	304.03	305.42	306.38	302.11	304.61	305.2	309.54	309.91	309.52	305.19	307.69	305.62	305.35	306.89
301.03	304.98	300.95	301.16	297.53	304.75	302.46	307.11	298.59	301.48	299.29	302.09	304.26	304.3	306.9	300.78	306.35	305.26	305.85	302.83	302.05	301.27	301.07	302.93	304.45	303.94	298.59	300.08	299.1	305.46	300.01	304.03	292.78	302.68	301.08	304.83	297.33	303.91	301.69	304.31	304.69	299.65	300.69	299.35	303.44	295.33	304.84	308.53	307.65	305.72
331.22	324.73	326.76	327.1	327.12	324.5	324.75	330.96	330.64	330.38	322.75	329.38	326.08	324.42	329.17	331.07	326.28	322.83	325.96	325.25	326.46	323.49	326.73	328.79	332.15	331.83	332.18	329.59	328.4	325.27	332.7	327.09	325.04	325.32	321.11	329.9	332.65	330.39	327.28	329.16	326.51	329.76	331.29	323.86	330.09	325.96	328.94	327.1	329.76	326.1
304.7	304.86	306.88	304.72	308.15	302.9	311.06	304.55	302.94	303.28	304.26	304.74	304.94	306.54	304.38	304.91	298.9	305.47	304.19	304.74	299.49	306.72	304.99	304.7	304.35	305.98	306.49	304.9	303.4	301.99	308.21	300.79	302.79	303.34	308.35	308.23	302.79	303.98	304.79	305.86	303.27	311.76	303.53	307.16	307.03	303.62	308.25	310.37	304.63	303.66
313.31	320.06	315.67	318.83	314.41	317.18	317.17	315.34	319.16	322.98	315.74	320.68	314.98	316.37	317.09	317.14	316.78	315.84	313.55	310.3	314.24	322.33	318.79	315.46	316.94	317.01	321.03	315.42	316.13	317.56	317.16	318.5	314.7	320.39	318.18	317	318.99	312.17	314.55	311.8	317.75	312.52	314.46	317.52	320.55	315.62	317.45	319.95	320.2	311.78
298.01	299.01	298.42	299.43	301.71	301.72	302.35	299.59	298.54	302.53	300.33	295.09	299.72	295.46	305.92	301.26	300.99	302.42	298.75	301.35	295.04	302.75	294.9	302.57	300.69	298.5	298.1	304.25	302.03	299.94	303.83	296.17	298.02	304.16	298.13	299.42	298.11	295.78	299.73	301.29	300.05	302.95	301.45	296.24	302.1	297.19	298.04	300.65	294.42	298.89
308.56	303.33	296.09	304.9	303.04	306.45	303.84	299.58	295.99	300.7	299.61	302.02	301.92	298.99	299.98	301.9	300.47	304.56	306.57	299.49	305.48	301.15	303.66	298.1	303.36	301.46	300.22	300.62	302.88	303.72	304.39	303.54	304.35	302.66	299.34	301.49	305.26	299.88	308.06	304.2	300.82	308	297.11	302.02	297.41	305.25	303.93	305.27	301.83	299
316.67	313.94	317	314.77	313.92	317.17	318.63	316.2	310.93	315.43	319.34	311.09	312.1	317.48	313.94	316.2	314.05	320.55	314.51	311.58	321.12	318.24	310.3	311.24	314.2	316.48	311.43	311.36	320.49	319.29	313.69	312.24	315.78	313.73	321.06	318.43	315.24	315.13	313.51	320.95	312.73	315.14	313.7	316.3	314.8	310.41	314	316.19	308.91	310.99
313.48	315.74	316.74	319.39	310.39	315.89	318.51	319.22	318.36	326.1	316.64	318.25	314.32	318.56	319.55	319.33	323.22	314.51	319.9	313.72	314.91	312.26	313.5	319.17	317.01	313.29	318.11	317.46	319.88	315.62	316.96	323.3	317.5	317.81	319.15	313.97	319.31	316.86	320.2	314.1	318.49	319.43	314.19	319.93	319.32	318.94	318.14	318.41	320.91	312.97
312.95	313.85	314.18	315.63	314.24	315.26	318.45	315.02	316.05	313.68	312.06	318.34	318.34	314.57	310.51	312.68	316.93	317.57	319.01	318.7	317.01	314.42	315.09	311.49	315.95	313.47	312.35	320.83	315.06	314.34	315.38	315	316.99	316.63	312.99	318.6	314.71	318	310.89	313.25	317.12	315.45	315.3	317.18	318.67	316.64	314.59	316.52	315.9	309.7
297.14	298.14	295.98	297.37	295.27	295.62	293.97	299.41	295.24	297.79	296.07	298.12	292.73	292.47	299.12	293.76	297.53	302.67	297.14	298.05	293.6	295.22	294.29	297.85	292.95	301.33	296.27	296.03	298.85	297.64	301.66	290.98	298.71	292.72	296.61	294.55	293.84	291.58	295.63	295.64	292.48	292.38	297.61	295.07	293.38	297.01	297.56	295.36	301.28	294.46
306.86	309.43	301.66	307.91	306.99	304.86	303.7	303.46	303.45	302.54	306.07	304.83	301.7	302.54	307.5	306.8	301.31	304.42	303.29	303.81	301.22	300.63	301.82	307.46	302.37	295.61	307.42	305.49	304.27	303.18	301.23	303.4	304.21	310.53	306.15	303.95	308.59	305.62	300.16	302.51	295.88	304.8	301.07	303.44	305.6	300.07	306.32	307.53	302.22	295.58
304.68	306.76	300.53	308.32	300.89	308.62	302.84	303.75	302.39	302.56	299.9	300.59	305.89	298.47	306.93	302.17	301.58	296.2	301.02	300.99	300.77	300.73	304.24	302.05	310.99	303.85	300.9	302.56	307.07	303.56	305.6	303.58	302.5	303.32	298.23	302.39	302.91	304.68	305.17	309.91	302.75	300.08	306.19	305.31	303.52	303.17	302.85	307.04	309.44	308.56
303.14	311.01	306.63	307.36	308.24	306.72	310.98	310.73	307.17	307.35	303.86	306.44	310.55	307.09	304.86	310.48	311.12	309.74	311.13	314.77	311.23	310.21	309.02	313.78	309.14	310.02	307.56	306.5	307.53	312.51	313.91	312.91	312.74	304.35	307.29	310.11	307.29	303.95	308.17	313.69	310.88	311.27	302.15	311.59	306.72	313.64	307.04	310.84	310.25	308.79
315.86	314.17	309.91	322.72	319.42	316.49	318.27	309.07	312.71	314.65	315.72	313.16	314.63	318.11	315.41	314.15	318.69	317.78	309.8	315.38	316.58	316.33	314.01	317.21	315.09	312.93	317.97	315.4	315.67	317.57	317	312.45	318.79	316.16	311.76	311.18	321.77	314.21	318.94	316.62	320.89	314.98	321.74	314.31	313.96	310.98	317.82	315.35	317.33	312.25
291.94	296.31	294.46	295.39	294.6	293.38	295.5	293.48	293.9	295.69	294.32	296.84	293.26	292.78	291.95	295.17	288.4	295.38	293.18	293.24	293.17	300.56	295.28	291.52	294.57	294.63	291.12	293.51	294.2	295.85	294.69	292.34	296.1	295.5	292.71	301.42	297.73	295.94	295.85	294.76	294.59	294.16	294.8	300.16	295.56	293.68	298.53	292.99	294.89	290.18
303.12	311.58	312.98	309.36	310.52	312.49	309.74	312.24	312.2	314.93	314.25	310.26	307.16	308.8	314.45	309.86	312.47	312.64	311.04	304.72	312.11	316.34	312.18	314.01	317.56	309.54	306.64	306.42	309.73	310.32	311.8	309.24	310.34	305.72	313.2	311.18	312.35	313.64	304.44	312.95	308.85	306.03	313.26	310.89	311.25	308.58	306.94	310.06	307.27	306
308.35	305.85	308.32	307.7	308.58	307.88	307.08	304.71	305.61	308.62	303.39	306.55	306.61	309.88	306.39	304.53	309.01	300.14	307.01	301.04	308.42	308.31	308.9	310	303.62	306.59	306.67	304.34	301.67	305.42	303.88	306.74	309.38	307.83	308.29	308.57	305.16	303.12	306.18	309.41	306.6	304.99	305.41	302.92	305.14	306.13	305.56	309.32	304.17	306.68
311.1	315.29	319.41	318.97	314.37	312.07	315.87	313.7	310.95	312.89	315.56	314.45	312.17	312.45	315.71	312.58	316.28	315.23	315.1	313.49	318.43	317.52	316.69	315.41	314.45	314.29	313.77	314.99	313.57	313.06	318.75	308.83	315.02	313.87	315.5	315.76	315.91	313.33	317.38	318.13	311.9	314.5	310.66	314.06	316.01	316.72	314.76	317.36	312.3	320.24
303.78	306.71	307.91	308.57	297	307.23	299.96	299.86	303.71	301.55	305.41	303.62	303.29	301.69	306.96	300.64	303.84	306.35	300.6	309.8	304.39	303.49	304.87	308.23	304.9	303.96	300.78	306.95	299.86	301.66	302.13	310.34	297.79	306.57	305.31	302.1	297.25	297.96	303.65	307.19	302.04	301.99	301.9	306.39	300.91	303.85	303.56	304.33	302.58	299.09
315.89	309.06	311.38	320.8	314.14	317.63	311.09	316.75	310.07	312.02	312.53	314.93	315.12	312.54	315.37	312.74	313.29	308.49	315	313.07	315.95	318.03	316.93	314.76	321.47	309.97	312.91	318.26	311.15	313.53	314.42	317.57	313.07	313.14	318.32	316.57	312.98	316.21	310.49	316.34	314.48	313.45	307.69	312.42	313.5	315.53	317.21	316.35	315.66	314.18
313.21	310.44	312.72	309.65	310.98	305.16	311.04	313.68	310.17	313.89	307.54	311.08	310.7	309.75	306.47	311.52	303.11	304.21	314.38	312.43	311.52	313.04	309.46	310.75	315.77	309.96	310.78	315.34	308.74	311.04	311	315.44	309.21	311.41	309.75	314.97	306	307.08	308.84	310.01	309.29	309.22	313.58	313.86	314.03	311.27	310.05	312.9	307.48	312.09
310.04	305.43	303.31	302.82	305.11	306.68	304.28	304.82	308.92	306.47	301.82	304.93	305.72	301.94	299.12	304.88	303.45	308.88	305.2	307.71	301.08	304.9	297.54	300.08	307.18	304.76	302.63	302.24	308.05	308.29	312.37	308.26	299.88	306.32	305.13	305	306.18	301.28	303.35	308.8	302.98	303.37	306.33	305.62	309.88	302.58	307.92	303.11	303.02	303.3
311.67	317.79	314.68	317.74	316.53	310.3	315.67	319.03	317.57	315.21	318.9	319.37	317.52	319.25	316.33	315.73	311.22	316.37	313.14	313.1	313.35	312.58	317.25	316.98	314.19	318.38	318.92	322.34	317.05	315.48	313.94	320.17	315.42	316.02	316.82	312.49	317.58	313.11	312.02	313.82	311.79	317.53	316.52	314.17	320.97	315.24	312.58	313.75	316.96	318.52
307.3	300.68	304.84	308.43	305.14	304.31	300.79	305.94	301.79	304.47	302.05	303.8	304.8	302.69	304.35	304.6	300.74	306.45	303.21	307.63	302.56	299.81	302.25	302.25	302.39	301.53	301.65	297.11	297.47	308.02	305.22	306.88	302.93	304.99	299.48	303.06	299.81	299.38	301.24	306.76	310.56	302.86	303.75	301.12	304.73	305.05	300.78	300.85	301.7	304.48
306.68	307.93	309.93	310.99	302.31	309.41	305.49	311.54	308.8	308.15	308.04	308.69	308.79	312.09	310.81	307.8	307.89	301.47	309.76	308.14	311.82	307.78	308.28	311.93	313.07	310.66	311.25	308.9	305.78	307.23	305.68	308.59	307.54	311.81	308.65	312.97	308.66	307.87	307.16	311.4	307.11	309.88	310.11	309.78	310.1	310.41	311.25	313.65	306.4	307.18
310.95	319.44	314.54	308.09	317.65	317.41	312.81	316.68	306.34	311.34	312.75	312.5	312.19	309.85	314.47	313.96	308.55	315.23	312.07	313.46	310.07	312.67	314.4	313.01	314.78	313.53	309.89	316.91	310.87	318.33	313.87	315.98	310.99	311.87	312.31	311.96	317.43	311.38	314.21	311.78	313.48	313.23	311.58	311.59	309.77	309.45	309.8	310.52	316.24	314.06
312.34	316.51	315.5	314.94	312.75	321.91	315.05	317.23	317.01	317.41	317.45	314.19	319.32	317.06	316.68	312.03	314.09	316.7	314.64	317.1	316.9	313.49	319.83	319.05	320.9	312.84	312.79	318.97	316.95	314.87	316	316.75	318.65	318.93	314.95	319.39	317.87	315.11	318.59	318.98	318.27	321.07	317.75	319.05	312	314.58	315.08	319.13	314.13	320.81
305.91	301.27	303.67	298.84	299.47	303.21	302.34	293.29	298.51	298.66	303.07	301.26	301.8	307.16	303.86	305.89	298.23	300.26	300.01	298.05	305.13	298.94	304.95	301.31	307.2	301.04	298.88	299.65	295.12	301.49	301.65	299.85	304.11	303.59	295.58	301.53	300.6	294.72	297.9	297.11	302.35	298.72	298.88	300.87	306.12	302.99	301.9	299.18	302.89	295.4
304.03	307.2	303.8	304.5	304.39	302.19	309.21	303.29	300.72	304.61	305.16	301.46	310.77	305.46	303.39	306.91	298.76	308.83	309.17	305.27	303.79	299.75	302.67	301.93	303.99	303.52	301.5	307.1	302.55	307.39	299.94	301.7	303.56	301.68	303.98	310.54	303.88	303.58	305.64	307	307.82	308.82	306.73	302.23	301.79	307.85	305.04	305.15	307.18	304.61
306.46	310.85	306.95	312.4	307.36	310.74	312.41	313.11	311.77	308.21	311.56	307.09	310.69	307.48	313.18	309.43	308.6	306.05	306.74	312.15	313.54	311.35	311.48	306.62	310.3	309.19	308.11	310.17	306.35	308.83	309.22	308.99	314.59	309.86	303.07	308.83	313.02	309.68	305.87	311.68	309.23	306.07	309.59	304.08	306.99	311.03	310.46	308	311.8	308.13
316.44	316.14	319.54	311.4	318.66	310.93	321.08	318.73	318.68	318.35	322.66	314.98	320.45	318.66	318.85	319.07	320.97	320.4	319.66	319.4	310.38	320.82	314.94	315.91	318.04	318.05	314.55	318.9	319.02	321.46	319.16	319.11	318.67	320.77	318.82	318.2	315.79	321.07	313.94	315.46	318.83	323.37	321.05	319.86	319.64	321.34	321.86	316.64	317.23	323.46
315.61	313.43	314.59	310.87	320.81	308.27	316.31	309.78	318.01	314.41	318.6	317.68	316.86	318.87	319.92	318.29	318.68	314.41	319.07	316.16	319.76	313.4	315.17	314.24	314.89	316.74	315.4	313.69	313.53	310.77	315.31	316.21	313.06	317.02	316.34	317.08	313.81	317.93	306.06	320.9	317.99	319.39	318.47	319.37	316.53	311.33	319.96	312.04	313.81	316.02
296.5	292.99	297.86	298.49	291.7	290.59	297.52	292.43	294.61	293.81	297.87	294.29	297.15	293.84	294.78	296	288.64	297.47	296.34	293.69	291.16	295.21	291.43	295.14	295.01	298.46	298.82	293.11	299.23	297.75	294.47	291.98	296.34	295.32	297.55	299.54	291.1	294.1	292.99	296.55	290.69	293.6	297.19	296.42	293.89	298.38	293.81	291.56	297.57	295.96
309.51	313.91	315.86	310.84	311.79	314.31	313.71	313.15	316.71	313.95	311.63	312.01	316.87	311.09	313	311.3	314.71	318.11	314.76	314.9	310.85	308.35	313.99	313.81	317.47	307.56	310.17	316.19	313.29	312.9	314.39	318.75	314.32	312.19	311.56	319.14	315.71	311.07	313.98	312.27	312	303.39	315.24	317.3	315.57	317.55	317.52	316.64	310.99	317.92
306.23	311.38	308.45	304.11	308.98	309.06	308.41	309.78	312.07	313.23	311.4	310.96	308.42	309.27	310.41	313.02	312.03	310.26	310.7	312.74	308.3	310.01	310.43	307.49	315.43	315.31	308.69	311.04	307.45	312.08	301.44	310.97	311.3	304.18	310.89	308.85	310.58	309.32	308.75	308.34	309.51	310.24	310.28	308.99	310.6	306.69	306.22	312.53	314.41	313.03
298.66	299.9	297.86	294.18	295.3	295.74	296.31	295.81	291.31	300.03	298.69	295.86	297.61	297.98	293.83	293.02	293.58	292.66	293.13	300.63	296.33	295.96	294.86	295.5	296.26	299.59	296.15	295.37	297.73	294.72	295.69	294.75	293.77	301.42	294.18	299.08	298.39	297.3	293.73	293.48	301.5	292.72	299.09	301.01	301.3	297.95	295.34	298.07	291.79	292.26
301.89	307.39	300.75	301.29	298.8	297.19	303.09	307.27	305.53	305.36	305.07	297.11	306.41	306.76	299.69	307.91	308.4	302.71	301.77	302.38	303.15	303.38	301.3	304.93	305.17	302.89	308.27	306.29	300.35	304.6	306.44	305.64	301.2	303.07	306.09	301.26	304.78	305.46	305.05	299.36	306.07	302.78	305.91	304.65	300.41	300.15	303.3	302.43	304.22	299.7
293.34	301.31	295.12	297.09	293.67	292.74	293.22	299.1	296.96	291.75	297.42	294.91	295.69	295.96	292.84	295.09	290.21	295.07	299.34	294.6	296.16	299.84	299.81	296.37	297.03	294.98	298.1	300.2	294.54	292.73	300.44	296.17	295.65	293.2	289.4	295.9	295.57	295.33	297.16	292.01	294.75	290.04	300.58	293.95	292.81	296.64	297.62	290.99	296.13	298.01
328.69	328.27	325.9	331.76	331.26	326.32	327.16	331.55	327.97	329.35	325.04	332.5	330.2	326.39	328.78	327.67	327.35	325.04	330.13	329.82	333.5	325.2	331.44	327.49	327.97	325.81	330.44	327.29	324.32	323.08	326.87	332.07	327.12	323.35	324	325.71	327.88	327.72	333.58	335.69	328.86	327.2	319.62	327.9	331.23	328.09	328.64	327.55	330.71	330.34
321.4	316.91	314.06	309.15	317.93	318.49	308.66	311.2	307.89	313.48	314.39	319.11	311	311.13	314.33	306.05	317.79	318.28	306.41	316.11	314.71	314.12	315.24	313.45	313.92	308.55	310.46	310.79	313.08	312.61	313.1	317.99	319.92	312.92	316	317.9	316.36	313.78	307.1	315.61	315.29	312.96	313.06	316.28	314.96	318.25	311	312.99	311.79	313.01
298.06	299.82	306.68	300.19	296.67	300.16	297.77	301.44	299.92	297.38	302.71	301.74	300.68	302.17	299.34	299.39	297.7	295.23	302.71	295.61	304.84	301.56	304.49	302.98	294.57	302.09	300.52	295.81	301.88	298.52	298.34	302.07	300.9	297.46	303.41	302.58	296.43	302.13	299.64	303.44	301.24	300.84	301.21	296.35	300.11	304.66	304.34	305.17	292.97	302.84
297.24	300.25	300.72	298.95	299.58	296.18	295.87	301.22	296.09	295.97	290.42	294.66	297.29	296.77	296.88	296.29	289.99	295.19	299.68	301.42	298.72	298.84	300.86	297.99	299.94	293.42	294.45	295.82	296.13	297.36	300.61	292.84	297.07	294.82	294.23	302.05	295.42	299.8	296.88	295.39	296.55	294.21	294.04	296.89	296.08	297.55	296.45	297.6	295.81	294.68
328.08	330.71	332.45	327.24	325.54	329.38	328.04	327.21	324.16	327.99	323.97	329.18	325.44	326.51	328.22	325.14	331.22	330.77	328.06	331	324.06	323.03	325.3	329.55	325.06	327.6	333.17	326.22	330.52	323.78	331.14	326.18	331.24	324.73	327.22	327.72	325.01	323.49	327.18	325.74	327.28	329.02	326.75	331.08	328.92	325.13	328.06	328.36	329.65	323.63
299.76	293.94	296.45	291.99	295.29	287.56	293.98	297.15	293.48	293.58	293.14	294.63	293.67	296.08	293.87	300.61	291.3	291.36	294.77	298.26	293.12	289.1	293.68	293.72	297.77	294.87	297.56	296.13	294	292.05	296.89	294.85	296.13	293.59	292.86	295.68	291.28	301.1	291.81	296.04	295.18	297.01	292.93	294.82	296.71	289.27	300.54	297.82	296.19	295.02
328.69	328.37	329.52	328.59	322.34	324.84	328.14	331.5	325.46	326.52	328.37	322.91	327.59	323.86	328.73	325.88	325.6	326.81	330.03	332.79	327.22	331.72	328.1	327.64	328.05	327.43	320.63	328.96	330.96	330.16	327.57	325.79	326.91	326.43	332.21	334.57	327.74	326.91	326.92	329.76	324.75	333.59	330.73	329.83	326.01	332.44	327.2	326.97	325.79	326.46
316.48	314.14	311.15	311.93	315.82	311.12	313.92	311.5	315.58	312.9	309.83	313.11	314.07	314.88	315.31	308.28	312.56	316.17	312.57	316.03	310.5	313.28	316.11	315.94	311.02	315	310.29	315.96	311.79	316.18	314.51	314	316.51	318.62	313.03	313.6	313.21	315.49	316.54	316.82	315.2	314.81	309.43	310.87	310.57	318.39	317.91	317.99	317.93	310.72
311.67	308.43	303.33	310.75	310.51	308.27	311.03	306.37	310.22	313.97	303.89	308.53	302.12	308.7	308.35	309.33	312.54	310.54	307.93	304.29	308.59	306.96	305.98	305.64	311.82	309.06	304.77	310.22	309.15	302.04	310.38	312.65	309.86	314.02	304.28	299.73	308.82	310.03	307.8	308.95	302.11	311.54	307.67	304.7	305.95	309.93	304.71	307.44	309.36	310.96
302.59	301.91	295.59	301.89	292.47	297	297.75	294.82	302.44	297.6	300.45	298.18	299.24	300.48	298.72	298.14	295.15	299	304.54	302.1	300.67	301.2	300.66	295.12	299.65	300.05	300.64	297.13	302.56	301.34	303.37	301.56	303.61	302.42	302.53	297.83	300.7	298.57	302.36	302.47	296.57	297.38	301.75	302.49	302.09	300.98	301.28	301.84	302.87	302.57
311.75	310.06	312.53	314.93	310.1	310.22	315.83	313.07	309.84	311.18	311.95	313.36	316.47	313.36	314.46	312.43	313.11	316.99	318.04	317.13	311.95	310.48	309.94	306.93	317.76	314	313.01	317.54	312.35	312.94	314.37	314.73	313.7	314.4	316.43	314.08	315.66	312.59	315.12	310.45	313.53	308.71	313.32	312.11	312.29	315.82	317.61	313.11	317.19	310.79
315.76	312.18	317.25	314.62	316.42	313.94	312.41	308.96	314.26	303.89	312.43	317.08	312.45	310.13	314.55	311.03	313.28	313.36	313.27	313.65	311.85	318.72	308.2	304.97	310.99	317.16	321.09	312.54	317.75	310.62	310.79	312.54	310.03	309.28	310.82	312.88	312.81	315.11	314.2	314.74	305.5	312.3	316.09	307.71	312.81	312.01	313.07	314.93	314.05	308.79
308.24	310.07	315.58	312.96	308.63	318.57	316.38	307.52	312.06	315.69	309.29	314.96	313.69	312.1	308.95	311.24	314.6	308.19	311.35	312.41	307.12	311.59	309.26	309.51	308.91	312.58	310.75	313.08	312.36	316.45	314.75	313.18	313.74	321.18	313.03	310.05	313.59	312.72	308.4	311	306.18	312.16	307.83	309.04	310.51	316.38	307.76	306.25	306.59	311.29
306.71	312.3	310.42	307.64	307.67	310.12	310.81	309.23	312.43	311.5	312.3	313.69	314.4	312.83	311.24	315.36	312.01	312.76	315.7	312.6	320.91	315.4	318.09	309.09	314.69	309.67	314.97	313.07	309.11	312.21	311.29	313.78	311.17	310.08	310.93	314.32	317.03	318.55	308.45	312.21	310.95	311.11	310.92	312.11	311.97	313.68	311.96	311.12	311	314.26
308.13	303.93	310.15	306.39	309.61	303.14	302.22	305.42	310.36	306.66	307.25	309.18	303.55	304.96	305.92	308.81	310.8	306.58	309.88	305.87	305.05	306.44	304.55	304.8	305.09	310.66	304.97	305.52	305.2	308.01	308.14	302.18	308.78	304.65	301.43	305.8	310.39	305.65	307.62	301.52	309.67	305.14	307.25	305.64	310.82	306.92	307.55	303.54	304.86	307.82
308.48	312.05	312.22	307.04	307.1	314.73	309.51	307.6	306.94	308.99	303.52	309.97	308.2	304.34	305.29	311.04	309.22	307.4	308.54	305.87	307.25	309.76	307.35	308.96	307.49	311.97	305.87	305.64	310.49	307.99	309.52	308.5	313.97	309.87	307.7	311.05	316.21	307.63	309.31	306.09	310.47	311.5	309.92	309.46	309.28	304.91	308.23	306.48	301.54	308.54
324.15	326.85	330.36	329.73	324.21	322.66	327.33	328.92	326.41	324.73	326.03	328.75	326.16	329.56	329	326.49	323.61	328.66	321.33	325.19	321.12	325.72	327.12	319.86	321.87	330.48	322.36	328.29	328.34	325.76	328.63	324.95	328.93	325.18	326.09	325.67	326.47	322.03	321.13	327.51	325.57	326.08	329.76	329.07	325.61	324.71	321.08	321.54	325.55	325.03
310.55	306.89	305.29	313.84	307.05	309.59	307.77	302.36	309.27	308.56	309.27	315.14	306.8	310.57	309.05	315.15	307.06	307.03	308.41	309.69	308.28	315.76	310.31	310.73	314.86	313.2	316.19	315.08	310.49	306.82	313.37	314.69	309.49	309.26	311.46	315.27	307.68	313.93	313.43	314.6	309.02	317.84	310.9	308.75	306.84	313.48	315.88	314.56	308.08	310.44
308.34	297.75	304.12	299.42	302.63	299.25	306.38	305.66	297.46	304.75	299.52	305.71	304.23	306.23	301.28	301.44	301	300.4	301.94	305.74	300.67	303.53	307.1	302.14	304.97	300.16	304.55	301.38	304.98	307.75	304.73	297.29	297.73	302.68	295.08	301.98	301.05	304.39	308.54	305.29	302.47	304.75	301.93	301.13	303.68	303.67	304.17	305.09	303.95	300.41
304.39	305.29	304.59	302.75	305.91	304.51	306.75	306.34	303.54	302.39	306.26	299.99	299.84	300.12	301.09	306.5	304.29	304.26	302.38	304.57	303.73	300.67	302.78	299.67	305.74	307.46	303.49	301.03	302.78	295.67	303.08	307.16	303.02	303.07	301.75	300.59	303.2	300.33	302.14	304.46	301.86	300.26	302.3	300.44	301	295.72	299.47	303.26	305.18	304.59
327.22	324.38	323.69	322.04	330.25	328.62	326.92	327.87	325.41	323.21	323.62	322.94	322.86	328.13	326.77	322.21	328.02	328.63	325.08	326.75	326.03	323.95	325.7	320.84	324.18	325.84	326.91	320.11	325.73	325.95	325.01	320.36	323.62	328.75	325.62	323.02	327.92	326.16	328.24	323.48	323.3	320.57	324.86	321.89	329.51	323.57	326.77	327.06	323.7	328.13
302.01	303.36	307.17	297.94	305.52	307.67	307.52	306.6	303.99	311.37	310.32	303.64	306.44	300.99	303.42	311.78	305.04	306.55	307.41	307.88	305.14	304.56	303.37	303.07	307.24	304.99	299.28	304.7	308.71	310.42	303.9	309.24	303.22	302.81	305.1	303.43	304.81	301.48	304.54	304.53	308.64	303.61	304.79	305.89	304.41	310.96	305.88	301.59	310.02	306.26
299.73	303.75	305.6	303.92	303.7	302.02	305.84	307.73	301.75	302.87	303.01	303.72	306.03	303.01	301.18	301.62	303.74	303.32	301.28	304.92	304.8	305.1	307.52	306.04	302.42	304.9	305.87	306.67	305.66	307.14	300.95	307.36	299.38	303.72	301.36	301.29	304.6	303.87	300.68	304.17	308.78	305.05	303.98	310.31	303.09	299.77	302.1	297.56	305.26	302.83
304.06	302.28	298.43	301.5	303.82	298.54	300.91	301.45	301.75	301.72	301.49	299.9	309.06	305.6	302.18	303.57	298.44	306.72	302.6	305.06	306.32	302.13	301.05	303.08	303.26	301.31	300.27	303.87	303.55	299.66	300.82	304.86	301.49	298.47	306.03	302.89	304.72	303.12	301.27	306.61	305.52	298.18	302.61	308.49	304.37	299.19	301.08	301.68	302.6	302.83
309.74	310.42	310.32	302.9	307.7	308.94	305.33	309.99	307.92	305.56	310.67	306.74	308.32	301.31	309.12	302.87	308.23	308.53	302.27	306.2	303.25	305.32	308.16	308.29	308.1	306.16	305.26	308.31	312.55	308.21	300.47	309.04	306.75	311.29	308.39	307.96	304.07	305.47	308.93	305.05	307.59	309.81	309.92	307.29	310.67	306.3	305.85	301.02	302.95	302.76
311.62	307.69	310.38	312.2	318.34	314.46	311.82	313	314.88	312.7	314.49	314.1	314.26	314.38	316.17	314.31	316.53	317.73	314.9	315.45	315.43	315.22	312.17	316.68	311.31	313.32	313.99	314.71	311.37	319.74	310.33	314.8	315.89	317.28	312.64	311.8	314	316.98	315.92	318.6	316.12	313.34	316.23	314.63	314.06	312.8	312.35	319.64	318.41	317.96
329.42	323.64	331.01	327.36	325.53	324.52	329.71	331.47	330.09	326.06	323.46	328.89	325.13	326.62	328.2	325.49	329.3	332.11	331.53	324.75	321.44	326.15	323.56	325.27	327.04	328.54	327.44	326.59	331.4	327.32	322.85	327.22	329.54	333.01	324.33	328.96	327.77	327.77	326.47	323	326.29	327.17	323.05	323.69	332.2	330.09	325.4	329.21	332.49	325.46
325.12	323.1	321.37	323.84	325.74	324.08	323.75	321.54	321.5	320.68	328.82	325.11	325.48	322.45	321.3	320.87	322.4	321.85	327.69	320.25	324.16	325.76	325.29	325.19	324.91	325.22	323.33	324.81	329.47	323.59	323.06	326	326.01	324.77	328.05	321.63	323	322.97	328.24	322.25	328.33	322.03	322.68	325.57	325.62	323.88	324.84	321.97	320.91	319.15
330.38	329.23	325.85	327.61	331.66	332.44	323.48	327.19	324.41	330.38	326.68	322.51	326.58	323.12	323.59	324.05	323.91	324.35	328.34	330.22	324.4	325.05	326.46	328.88	325.27	330.09	328.51	325.83	327.18	327.12	325.18	328.01	328.1	329.2	321.73	322.53	326.69	325.14	326.28	328.23	331.31	331.3	326.25	324.75	328.04	330.04	322.38	325.86	329.89	324.75
316.28	315.37	315.2	316.05	314.76	317.44	312.62	317.32	311.3	313.12	318.9	316.32	315.58	313.88	317.38	320.61	313.31	317.11	313.99	314.18	311.64	313.34	310.25	315.08	315.34	315.76	314.96	311.8	315.68	316.9	311.2	315.25	314.47	314.4	311.59	317.41	313.43	315	314.05	314.13	317.77	311.74	316.15	314.28	319.98	319.54	310.66	317.35	314.91	315.17
310.25	313.01	321.64	314.48	313.69	317.52	315.65	310.66	315.01	317.33	316.03	313.44	311.92	313.19	310.81	313.24	315.44	312.31	309.49	311.85	313.55	307.16	313.33	306.15	312.27	315.49	310.09	314.02	316.01	318.55	316.02	315.89	312.41	312.74	311.42	312.93	310.33	318.84	311.9	313.63	311.3	311.79	313.88	315.96	315.41	317.56	316.21	313.38	312.98	322.86
300.01	302.27	305.63	298.94	301.39	301.66	304.6	298.25	300.37	299.85	299.91	295.9	298.8	302.85	304.4	308.69	300.85	299.75	301.16	299.17	296.44	302.62	300.92	304.37	306.78	302.61	300.81	300.39	304.3	293.92	301.47	304.14	304.06	300.61	298.64	298.2	298.71	301.32	302.18	305.7	302.68	302.74	306.18	302.7	303.75	305.8	304.6	305.94	304.15	302.55
301.86	303.32	304.55	307.66	307.23	304.24	305.5	303.83	303.55	301.18	304.74	300.55	302.2	306.9	307	306.44	303.55	299.85	302.47	303.21	299.94	302.5	307.96	304.14	302.33	305.17	306.01	302.76	302.66	304.65	303.8	302.66	304.1	302.61	303.12	304.82	304.96	306.57	310.11	303.83	308.88	296.05	302.26	306.25	310.04	304.08	300.69	306.45	306.14	301.27
318.61	313.46	307.13	311.28	308.45	306.84	309.78	311.44	313.09	308.4	310.43	311.74	307.85	307.92	311.86	312.33	311.6	310.68	311.4	312.24	313.87	309.57	314.33	307.75	315.08	311.77	311.4	310.62	311.83	310.35	311.69	311.04	310.83	309.93	316.02	304.2	312.34	308.69	308.96	306.45	311.18	306.9	311.93	313.51	315.98	308.19	310.16	308.25	309.32	315.49
299.01	302.23	304.72	299.9	299.22	301.91	303.74	302.83	305.45	296.96	299.22	301.8	303.18	299.84	294.27	303.9	302.57	308.34	300.27	298.77	303.39	302.33	300.48	301.09	302.75	296.11	303.74	298.55	297.88	300.37	300.86	301.35	298.4	305.67	304.02	299.44	303.18	297.28	297.37	303.3	304.9	298.89	303.16	297.25	293.26	298.49	299.7	298.72	301.56	300.08
300.72	300.58	300.8	295.54	298.39	298.48	297.24	299.6	295.45	295.43	295.07	299.62	293.27	298.41	299.23	297.19	301.91	297.93	293.12	297.1	297.83	296.4	293.92	299.12	289.69	299.59	293.81	296.64	292.39	293.68	297.01	297.96	296.29	299.64	296.98	295.71	298.12	298.12	295.73	295.12	293.32	294.5	300.12	299.26	295.01	290.12	295.61	296.73	296.9	301.87
313.11	310.03	310.63	310.38	313.76	309.47	310.16	311.04	307.37	311.86	312.96	311.27	311.8	310.41	314.39	313.05	307.48	310.18	310.94	308.31	311.87	308.19	318.17	313.28	304.97	309.49	311.44	312.77	312.36	312.72	308.4	312.92	311.8	313.99	310.1	312.24	308.12	309.73	316.15	319.28	315.31	313.86	311.74	310.29	307.12	317.22	307.43	310.96	313.92	312.81
300.32	306.15	303.44	306.89	310.41	302.54	303.77	304.28	298.31	305.3	300.06	305.29	302.64	301	301.56	299.33	303.33	300.84	302.12	301.91	300.5	304.54	303.28	300.02	302.39	302.23	302.09	309.02	305.83	303.21	301.29	302.16	304.07	299.97	296.48	301.97	299.09	300.34	302.68	306.47	299.97	300.88	304.41	300.1	301.35	299.44	306.38	307.14	304.31	299.13
302.81	307.3	302.22	299.54	303.55	297.21	305.25	303.74	301.95	299.8	302.82	303.61	301.93	300.51	303.16	303.37	301.25	302.03	304.54	299.37	301.66	303.77	300.99	301.62	302.42	301.19	298.59	307.77	298.94	303	300.73	299.84	297.11	307.17	300.27	301.07	296.32	303.03	301.22	304.17	303.47	298.03	304.72	302.47	308.11	301.36	304.19	306.43	309.63	307.09
298.42	301.96	301.37	298.59	298.68	299.17	302.59	296.85	299.44	301.76	298.96	303.84	299.45	303.27	298.37	297.79	303.4	301.9	306.25	295.98	299.42	300.41	300.49	302.06	302.03	301.45	301.44	304.19	302.15	297.38	299.79	296.37	302.32	297.83	298.91	298.91	300.12	299.35	302.38	299.28	298.69	296.13	293.94	303.32	299.66	300.49	298.55	304.89	299.75	299.85
299.19	305.66	300.96	304.42	304.39	302	308.18	306.39	310.39	305.4	308.3	305.16	307.53	306.18	299.71	302.79	304.93	307.31	305.59	304.72	309.8	302.82	307.8	303.09	302.17	302.27	305	309.24	305.64	301.43	305.67	304.79	303.09	304.38	305.35	302.75	309.32	307.18	305.61	304.66	304.66	306.26	300.87	309.44	304.87	303.18	311.44	303.47	305.33	305.08
317.59	314.89	319.54	316.85	314.57	317.28	317.01	321.99	309.29	315.18	315.35	312.26	317.61	316.9	314.67	312.55	319.36	314.64	319.63	317.74	315.94	313.07	319.35	316.4	316.5	315.61	314.33	314.74	314.76	318.08	317.3	312.29	320.06	319.49	316.95	319.29	314.78	318.43	315.87	323.3	316.69	312.93	314.14	319.01	319.26	317.85	322.35	312.15	317.68	314.77
309.73	311.34	309.83	311.41	312.36	310.77	310.74	310.87	309.68	311.52	307.85	311.2	312.95	307.88	317.92	310.98	315.11	313.89	309.19	309.47	313.19	307.53	310.72	308.62	310.94	314.13	307.6	306.13	308.16	312.17	310.12	311.52	310.87	310.13	312.47	308.26	311.32	312.59	312.32	309.34	308.69	311.39	312.18	310.38	313.35	311.08	307.94	316.21	310.87	310.43
317.27	321.06	312.76	318.22	314.44	316.51	316.58	316.03	317.39	318.13	317.05	318.09	311.42	315.42	311.83	315.59	318.96	318.47	318.82	318.8	315.08	319.86	317.86	316.34	314.42	311.66	318.2	320.25	315.09	320.1	318.67	319.66	317.73	314.34	316.19	314.25	318.32	322.61	316.65	317.04	317.05	320.47	323.04	319.63	318.2	318.51	314.17	314.27	315.58	312.83
304.19	309.25	305.81	301.81	305.08	302.81	301.97	303.11	303.61	305.15	299.65	304.24	304.55	301.09	305.44	300.25	304.84	300.34	303.4	302.62	308	303.16	299.56	298.54	298.04	310.08	303.51	301.54	302.9	302.66	304.02	305.57	304.61	305	301.91	307.13	299.59	297.97	300.02	301.62	303.8	304.91	303.66	297.58	302.24	303.07	298.81	302.43	305.51	303.88
292.73	294.67	291.88	295.05	297.59	292.41	290.48	294.51	294.36	293.1	292.38	295.64	295.02	298.9	291.69	292.1	295.81	296.14	292.21	290.64	289.92	294.69	290.1	296.01	295.35	289.14	289.1	297.5	294.52	292.48	294.57	291.69	290.48	296.17	293.04	297.82	294.67	294.31	295.84	288.53	292.18	292.43	291.2	293.87	296.99	293.73	296.52	291.47	296.29	293.24
310.12	311.44	313.12	313.47	311.05	312.62	313.92	323.26	316.04	313.53	316.18	311.94	314.11	317.53	311.82	312.48	310.37	314.2	310.68	311.94	313.73	305.7	317.97	312.78	316.25	317.88	315.4	312.05	316.45	312.32	311.38	311.37	314.2	314.01	313.15	314.61	311.21	313.14	317.36	316.1	315.82	314.93	314.27	317.87	311.73	315.74	316.16	312.61	313.52	313.53
309.65	314.82	311.74	315.78	315.93	313.83	319.86	317.95	316.34	319.7	312.24	313.99	313.19	316.95	315.14	315.7	311.15	313.31	315.35	313.79	311.81	308.38	314.37	315.19	310.03	319.12	314.92	315.38	313.01	313	319.14	319.17	309.42	314.23	312.34	316.69	315.63	314.27	316.06	314.05	317.44	316.61	318.47	312.64	318.48	314.11	313.45	317.08	317	316.79
310.6	310.21	306.21	307.54	306.48	310.2	311.28	309.16	311.69	312.25	307.99	312.69	305.55	307.9	309.02	303.94	309.24	310.53	306.5	310.58	298.51	305.1	309.78	309.49	307.07	310.4	312.78	309.68	304.33	309.13	311.04	308.38	308.8	309.46	312.38	310.15	306.02	310.5	309.45	306.71	308.12	309.14	311.65	309.77	310.83	313.58	313.09	304.63	312.67	308.17
305.69	301.14	301.11	306.54	303.4	299.47	307	305.56	300.35	302.11	304.57	308.46	305.58	297.8	300.03	303.75	301.05	299.74	310.73	305.88	303.53	305.92	303.1	300.71	301.5	305.65	302.71	302.86	307.1	304.81	300.24	300.96	303.14	305.42	307.98	300.95	306.04	304.63	302.59	304.98	307.23	305.91	306.84	302.47	302.27	303.55	304.93	299.91	307.06	304.38
319.12	314.63	317.39	318.14	318.86	317.85	313.21	313.33	318.21	316.86	320.66	317.8	321.82	322.32	320.21	320.17	319.97	320.52	320.58	319.19	320.9	312.32	315.51	322.88	315.68	324.52	314.98	316.42	312.64	316.8	315.71	319.29	315.9	321.06	313.33	314.28	317.58	319.35	321.2	321.11	314.99	318.5	319.05	323.92	317.88	317.3	315.34	317.68	319.4	319.14
304.88	304.9	298.78	303.53	306.98	304.91	303.87	299.9	296.92	299.62	301.07	310.46	307.29	302.12	305.46	299.05	305.99	306.99	304.71	301.58	304.19	302.1	307.64	299.76	301.28	305.27	304.7	307.49	305.38	307.19	302.95	308.08	305.57	303.35	311.08	306.35	301.32	305.74	306.6	308.05	304	307.29	305.49	301.77	303.13	304.74	304.01	309.36	300.45	306.04
329.26	330.34	328.1	332.64	326.71	326.43	327.52	325.32	329.65	328.31	322.02	320.67	326.94	327.99	328.11	328.2	326.64	328.51	327.79	323.28	324.65	324.17	326.77	331.22	324.96	328.51	331.44	327.09	325.22	329.6	327.57	326.23	328.37	329.09	331.92	327.95	325.08	327.92	328.98	330.24	320.79	327.7	329.66	330.49	327.7	329.15	329.19	326.17	324.15	328.72
306.53	307.67	310.64	310.33	311.18	309.95	313.37	307.04	310.43	309.92	309.7	311.37	309.15	309.75	306.58	310.36	311.24	312.97	311.68	307.09	311.32	309.14	309.71	311.72	315.68	312.62	307.11	309.42	314.86	312.65	308.66	309.7	310	307.03	315.31	310.23	309.46	309.71	312.75	310.96	308.83	311.4	309.98	310.93	304.74	305.65	312.18	312.64	312.46	310.12
312.58	310.4	308.2	312.58	313.5	315.71	313.8	312.79	311.21	309.94	309.08	314.2	308.89	312.74	310.66	312.34	314.18	309.64	312.04	311.98	317.64	310.7	311.11	310.31	309.51	311.47	310.05	314.09	312.42	312.26	310.95	318.21	309.65	315.97	311.25	313.8	312.04	311.22	314.24	308.63	314.62	309.24	318.68	313.03	311.62	312.26	308.27	312.34	311.55	311.35
295.5	292.95	296.05	297.21	294.66	293.91	290.38	296.82	293.61	293.86	294.02	292.55	295.39	291.68	294.83	295.44	297.03	299.58	295.47	296.64	291.43	296.51	294.25	287.61	296.31	294.18	298.29	287.07	294.59	296.59	293.78	291.54	296.01	295.39	298.06	292.96	293.4	296.88	291.2	293.76	289.79	290.63	292.19	289.24	295.03	295.29	295.4	295.7	290.97	296.49
308.25	306.05	298.89	301.18	300.54	303.75	305.17	306.31	299.59	302.8	300.16	302.07	303.42	307.13	303.34	310.69	299.7	302.11	303.83	304.37	304.93	298.85	305.59	301.09	301.42	305.82	303.34	307.75	299.64	305.21	302.09	300.63	301.09	305.5	302.57	308.24	306.65	298.91	301.1	301.23	301.99	302.03	302.74	300.22	304.47	298.39	301.92	305.43	305.89	301.29
307.2	309.12	300.97	305.69	304.54	308.53	302.81	309.58	306.74	308.95	308.41	306.91	305.09	309.52	307.26	307.29	305.78	305.39	307.78	309.64	308.9	308.56	312.73	306.75	307.91	306.44	308.08	309.47	303.3	308.19	307.21	309.14	307.89	305.88	305.98	303.87	307.15	307.46	309.46	304.74	307.37	306.45	303.69	307.78	314.18	305.14	306.66	304.75	307.56	310.35
307.55	315.03	312.06	316.79	313.79	314.45	312.1	314.89	309.74	313.82	314.95	312.38	308.96	311.59	313.45	313.09	312.8	314.51	314.14	313.03	315.24	317.26	314.08	314.7	313.21	315.72	310.86	315.08	310.93	313.18	313.89	314.36	315.37	305.98	311.54	313.92	311.33	312.26	311.56	310.93	310.24	313.28	312.68	316.56	311.09	314.54	311.23	310.2	310.15	308.76
313.37	312.14	310.06	307.24	308.54	311.68	308.62	307.03	313.97	310.6	309.06	310.58	305.84	311.22	309.15	314.83	310.63	317.03	309.78	307.78	309.93	308.07	302.96	308.28	308.24	308.12	306.55	311.35	310.27	308.84	309.39	306.96	311.79	311.54	311.16	309.78	312.56	312.43	309.28	308.61	305.43	309.84	314.71	309.9	315.54	306.89	310.9	307.7	315.44	307.08
315.66	324.94	315.88	316.87	318.77	317.87	319.08	317.5	320.12	322.62	318.41	317.35	319.18	316.49	320.27	314.04	319.23	316.63	318.29	315.34	323.85	314.88	320	314.76	318.55	318.99	316.48	320.37	318.36	313.77	317.39	322.31	322.58	319.4	318.84	316.62	318.79	320.88	315.94	318.08	318.55	313.17	324.82	316.06	317.91	315.61	319.68	321.37	317.49	319.74
311	307.44	309.15	309.06	312.99	303	308.11	308.95	306.46	307.76	305.23	307.69	307.58	305.25	303.66	306.08	307.75	307.25	309.31	308.5	308.77	309.06	310.31	301.85	307.17	310.59	312.24	310.8	308.12	308.02	309.8	307.02	309.31	303.97	304.62	311.35	307.71	308.92	303.88	306.35	301.99	307.78	305.66	309.62	306.34	307.22	303.78	306.53	307.72	304.82
307.13	308.17	311	310.56	311.4	307.14	309.53	312.17	310.5	310.19	313.07	312.83	309.36	310.85	311.03	312.76	314.85	311.34	310.41	314.6	317.35	316.66	314.52	315.52	314.77	304.93	313.36	313.89	309.83	314.12	308.54	313.92	313.84	312.06	306.34	307.55	315.1	313.74	307.37	312.53	317.52	309.01	312.87	312.82	310.55	312.45	314.57	314.19	313.89	311.41
294.2	298.94	295.21	292.2	293.89	295.96	294.3	290.35	294.08	292.24	295.84	287.63	295.85	292.46	295.08	296.37	299.96	294.76	293.41	300.64	291.94	294.12	288.02	290.78	296.59	294.13	295.21	292.4	293.45	294.03	289.2	293.8	299.79	300.66	294.85	292.06	298.91	297.54	293.29	294.41	294.57	294.46	296.91	294.07	291.82	290.95	293.68	293.59	296.59	293.37
306.61	304.8	300.46	300.5	306.75	303.74	303.88	304.57	305.9	305	299.39	304.24	306.83	301.48	303.62	304.21	304.17	303.91	306.56	299.64	302.35	304.27	309.39	308.32	304.35	304.84	307.44	304.93	302.38	303.72	300.39	302.09	304.25	303.15	304.21	305.9	305.01	298.05	306.07	303.24	304.43	299.9	303.24	301.77	309.27	305.58	305.56	304.67	303.01	304.75
320.69	317.33	322.71	321.73	317.18	318.37	316.89	314.84	320.43	315.85	318.1	314.86	317.16	316.76	319.84	314.59	318.91	318.38	317.66	325.51	322.77	317.41	317.89	317.32	321.18	317.76	317.82	320.34	318.28	322.97	314.57	319.57	317.55	322.7	313.49	313.35	317.54	318.32	316.53	321.07	315.21	317.11	321.3	317.62	322.29	317.68	316.89	321.5	319.95	319.54
299.33	298.08	302.11	297.91	297.57	303.38	297.67	301.9	297.86	303.59	298.47	299.97	296.35	299.98	304.11	292.65	302.68	296.33	298.39	298.79	302.38	293.81	298.79	298.13	296.87	297.66	297.32	297.04	298.52	300.63	299.17	302.26	297.71	297.16	299.6	299.84	302.66	300.46	299.71	297.58	304.55	300.47	305.12	301.99	299.98	297.7	299.76	298.57	301.24	306.08
314.96	317.75	315.94	317.04	325.94	313.15	320.26	317.15	322.79	315.64	319.13	316.27	322.75	323.16	314.37	313.03	317.81	318.03	315.36	320.95	317.96	318.07	315.92	323.03	315.8	322.65	318.6	317.77	317.68	324.43	321.93	317.88	321.06	318.67	321.05	316.86	319.94	320.76	322.68	322.29	318.77	318.66	316.11	321.89	319.38	317.01	323.42	314.54	312.8	315.15
325.59	330.29	328.84	331.16	324.56	327	327.11	329.62	327.58	328.69	327.65	328.09	326.07	328.7	327.26	324.85	330.49	329.12	330.19	328.83	331.66	333.32	327.59	333.56	328.09	330.23	327.91	327.99	324.85	331.01	326.3	324.54	329.01	328.48	338.91	324.88	331.06	329.36	328.42	331.65	325.37	329.38	326.79	327.88	327.25	327.17	323.26	327.46	329.1	326.8
307.73	305.47	302.77	305.63	304.82	302.38	299.73	306.73	298.74	304.84	302.61	301.65	298.54	302.7	305.08	304.95	297.76	303.54	301.09	305.39	302.02	306.69	303.12	304.94	305.35	303.79	307.64	305.62	302.43	298.44	301.81	305.06	302.49	304.5	307.87	305.17	306.49	300.27	304.83	305.17	297.54	299.23	302.25	300.96	303.13	308.82	301.64	306.69	300.17	303.08
321.08	321.4	318.78	314.64	314.49	320.02	316.75	316.66	317.85	315.99	315.35	317.22	313.44	320.53	312.49	316.7	314.71	318.2	319.3	316.77	319.22	312.19	317.98	318.59	317.07	318.81	312	319.25	318.28	314.87	315.76	315.95	315.36	316.6	312.33	313.05	320.8	314.86	313.81	315.01	312.75	313.95	316.43	314.97	317.99	315.91	317.23	319.06	316.74	320.09
334.1	328.93	328.99	326.65	330.04	330.69	329.47	324.49	327.44	322.56	327.02	327.67	329.62	326.6	328.66	329.87	326.66	329.35	329.63	328.67	330.62	326.77	329.53	325.34	328.59	327.62	329.41	327.93	327.56	326.67	336.41	330.45	329.16	329.3	326.2	322.55	327.95	329.13	328.24	319.98	329.16	323.48	328.19	323.47	323.38	329.96	332.32	324.34	330.69	328.52
303.44	303.56	301.24	302.33	304.05	303.47	301.04	299.54	301.81	302.57	308.33	300.39	296.41	302.74	300.7	305.96	297.84	304.43	306.63	306.5	305.05	302.17	306.29	302.16	301.96	301.97	299.49	302.89	300.77	298.37	305.96	300.78	309.1	297.63	303.33	303.92	300.41	303.45	307.27	302.88	308.17	297.89	300.6	306.84	303.53	303.2	302.48	303.9	301.52	301.09
293.12	303.6	295.49	303.21	296.88	298.46	295.55	293.42	298.14	294.85	294.65	300.61	300.16	295.91	293.49	295.87	297.71	299.03	301.05	299.28	295.93	296.01	300.45	299.63	298.37	297.34	299.67	300.01	293.86	297.02	299.52	297.96	296.32	296.82	302.24	296.27	298.54	296.79	296.33	296.93	296.91	298.42	295.7	299.49	296.14	296.54	298.13	293.78	297.15	297.64
293.82	294.19	289.58	292.6	292.78	293.55	295.21	292.84	292.32	292.38	291.42	294.17	295.88	293.39	294.37	291.47	292.74	291.03	299.06	296.07	299.74	294.68	296.44	296.46	297.18	292.71	292.91	296.15	294.8	290.66	298.75	291.55	294.68	299.42	294.34	293.88	296.02	293.8	296.06	296.08	294.77	296.13	297.41	297.48	297.78	294.24	290.23	296.89	294.1	292.06
318.91	313.82	315.58	321.29	311.34	313.11	314.86	324.58	312.99	322.91	314.87	316.7	317.36	321.64	318.66	314.16	315.7	321.65	316.08	319.24	318.08	310.65	316.87	316.38	318.61	315.21	315.18	314.61	317.51	315.89	317.85	312.73	318.92	316.2	315.19	314.16	317.83	317.43	316.14	317.39	318.72	320.2	313.5	320.44	316.6	313.34	313.68	319.66	313.55	314.6
301.84	308.29	307.24	302.4	301.54	303.17	307.34	303.71	300.49	301.73	298.5	298.33	308.5	303.32	305.23	304.32	304.48	304.51	303.86	303.75	305.11	305.99	303.3	301.34	301.7	307.9	300.76	301.87	303.58	303.56	302.93	300.54	305.83	305.58	303.69	304.72	303.68	302.61	305.59	303.2	302	307.94	303.63	299.45	303.38	301.93	306.12	306.29	303.45	303.63
295.42	296.68	293.6	290.53	297.34	295.68	295.5	294.9	293.23	292.45	292.85	291.22	297.97	293.44	296.66	286.98	292.55	294.48	293.67	294.97	297.51	291.51	298.86	288.7	291.57	292.77	287.47	293.25	297.11	299.7	292.78	295.07	291.8	294.56	294.09	295.17	294.58	292.82	295.73	297.57	292.59	293.82	295.5	291.01	290.85	292.35	291.37	289	295.37	295.44
329.71	323.5	326.15	328.27	322.56	329.01	323.39	327.5	328.13	330.88	328.78	321.59	326.79	327.66	321.93	329.1	329.55	325.81	326.4	323.33	328.54	327.19	324.78	330.49	325.95	323.92	322.2	324.03	326.92	330.25	328.55	327.72	331.3	327.18	328.22	326.6	326.97	328.27	327.19	325.82	326.75	329.74	326.15	322.9	329.36	323.06	324.99	328.74	332.96	328.42
316.15	304.86	308.24	311.57	313.86	310.29	309.34	305.69	312.47	310.89	307.38	306.25	312.6	307.19	311.88	307.94	309.11	311.13	312.19	309.14	311.13	309.64	310.29	313.46	308.04	312.47	309.65	312.2	309.81	311.45	308.24	306.04	311.61	313.69	311.39	307.17	308.33	309.31	311.94	308.28	311.52	311.56	307.5	305.07	309.92	309.84	309.87	308.17	313.55	313.11
318.7	315.2	316.17	317.87	312.92	318.44	313.54	312.54	317.99	314	320.14	317.17	314.78	312.96	319.77	319.35	314.65	319.17	315.31	320.8	315.6	314.75	323.52	319.51	315.24	321.28	316.82	316.32	318.12	317.21	312.08	316.31	316.16	318.22	313.74	315.63	315.69	315.15	320.31	317.97	314.33	312.92	320.28	317.67	318.34	310.71	315.5	320.7	312.83	314.98
297.51	303.27	305.35	303.71	303.17	298.32	305.58	303.51	303.69	306.64	303.42	303.4	301.93	301.99	307.35	297.06	300.53	302.67	307.21	307	304.52	304.78	304.12	304.54	297.32	304.23	301.22	301.25	302.53	305.06	303.69	300.83	300.78	301.32	308.06	299.74	301.58	300.58	299.35	302.94	298.95	302.85	298.48	299.02	302.24	302.18	300.92	300.07	302.31	299.09
301.77	302.86	303.78	298.97	304.9	303.71	302.77	307.77	299.34	302.02	299.74	304.4	301.63	300.14	306.32	300.99	301.3	301.09	296.97	304.47	303.48	295.89	298.46	302.6	307.64	299.44	303.29	296.37	301.12	304.18	300.59	302.62	300.01	305.19	295.77	304.64	297.42	303.2	306.56	299.35	301.96	300.95	304.86	299.27	303.52	300.31	303.15	301.88	300.67	308.46
310.1	318.17	314.41	312.45	311.78	315.37	315.99	311.59	313.93	311.84	316.1	313.43	313.19	316.33	313.88	311.51	307.94	313.96	312.55	319.83	316.95	314.46	313.12	311.5	315.67	314.22	311.94	316.07	313.66	313.74	319.4	311.87	313.97	315.07	316.7	314.56	316.67	313.35	315.62	319.57	314.66	313.15	309.67	315.32	310.64	312.64	318.03	315.61	311.98	315.15
323.06	323.56	322	322.92	329.63	327.95	321.68	322.8	327.05	322.54	319.78	323.65	326.47	323.72	321.24	322.99	330.74	325.03	319.58	315.92	325.72	316.77	322.39	321.01	320.89	325.18	323.19	323.79	328.47	326.62	320.3	325.37	323.08	328.21	319.95	324.34	321.65	324.84	323.13	326.25	330.91	326.11	326.64	320.66	327.76	329.21	322.98	322.75	324.6	325.25
317.48	318.07	319.14	321.3	314.29	318.88	318.3	316.27	319.87	316.9	321.51	317.61	318.2	315.16	321.02	318.92	316.63	322.21	319.61	325.2	317.28	324.06	314.93	318.71	320.28	311.31	317.18	313.96	317.25	316.28	316.93	318.07	314.44	318.65	316.29	318.88	319.72	318.67	312.42	315.47	317.6	318.47	318.64	316.48	322.39	320.77	321.28	320.96	311.66	321.9
315.96	319.94	318.49	317.27	316.32	315.06	316.51	312.17	315.44	314.67	319.24	316.18	316.44	323.16	320.11	314.71	321.52	318.15	317.7	313.51	317.01	318.92	323.09	312.53	317.68	319.35	319.09	318	315.68	313.78	314.9	314.49	318.93	311.82	319.69	314.44	318.46	317.97	316.99	315.94	315.44	319.39	322.27	318.9	322.35	311.91	322.38	315.51	320.83	319.03
313.7	315.81	316.94	312.06	311.26	315.66	318.03	313.66	314.9	313.63	316.56	314	316.81	317.3	321.71	315.35	317.83	316.48	315.37	313.71	312.84	315.28	312.69	317.01	310.69	314.13	317.77	316.03	319.25	319.53	318.24	313.7	315.88	312.92	317.08	313.93	317.19	314.93	314.15	318.84	310.08	313.42	314.81	316.96	317.48	316.17	312.37	317.13	320.02	312.19
304.47	305.29	300.97	306.7	303.44	307.18	304.97	299.94	302.54	303.52	302.74	304.91	305	305.91	306.3	307.45	307.75	302.16	304.68	300.35	305.24	305.98	306.28	302.64	304.16	311.4	303.45	304.1	305.96	305.52	303.6	306.67	305.84	303.32	304.58	302.66	308.51	304.43	303.94	302.99	303.81	296.84	307.67	304.17	306.67	301.84	300.94	309.03	302.08	304.43
321.94	315.33	322.18	315.23	315.51	315.36	317.84	311.71	312.2	320.08	314.95	312.59	315.87	315.88	311.05	314.93	311.45	312.7	310.06	314.49	318.44	318.94	315.96	314.83	318.17	312.73	312.79	312.34	313.11	320.35	316.33	316.26	315.75	314.08	315.24	315.87	318.27	318.36	312.34	311.19	320.02	314.31	314.4	315.76	317.18	312.73	320.54	320.95	315.18	316.55
315.09	320.03	325.61	318.75	317.62	320.97	320.91	319.57	319.19	318.82	320.86	318.12	319.58	319.67	319.83	315.11	314.03	318.91	316.68	317.09	319.42	317.6	316.77	319.42	316.04	320.64	315.82	319.07	314.07	317.9	316.11	317.05	317.53	317.63	319.72	320.27	323.87	317.95	322.06	317.44	315.63	317.68	320.9	320.64	319.14	317.57	320.86	316.69	318.3	320.54
314.93	314.32	304.97	317.29	312.5	309.06	313.75	310.29	314.51	308.22	313.56	312.73	314.59	305.36	308.54	311.1	309.48	307.01	314.64	316.77	310.93	306.55	309.6	309.54	317.43	318.82	317.12	310.4	311.73	312.94	316.17	313.72	307.82	308.63	309.33	313.97	313.58	311.34	311.14	311.13	313.83	310.52	312.94	313.81	310.5	307.62	312.75	309.93	308.75	306.17
317.53	310.42	310.35	308.38	312.81	307.56	315.06	315.53	303.84	309.94	312.21	309.24	313.82	308.89	310.06	310.88	309.18	310.29	309.58	307.09	308.52	310.66	312.13	304.24	313.36	303.35	311.22	313.88	309.47	309.88	314.09	306.31	310	317.55	307.24	309.24	309.25	308.23	308.73	308.06	313.33	312.25	308.57	309.14	310.56	308.28	304.7	314.39	311.67	313.31
319.79	321.63	320.07	317.47	318.13	321.86	325.77	318.15	320.67	318.85	317.99	321.66	320.72	317.57	318.06	320.25	322.01	314.35	318.65	316.45	321.46	322.7	320.85	316.39	317.93	322.16	321.03	318.94	321.38	315.38	320.62	319	314.49	316.32	321.77	325.18	320.52	316.57	318.06	319.36	315.83	318.49	315.93	313.33	313.04	320.66	313.74	319.71	325.01	318.41
307.12	308.92	306.91	304.02	307.37	301.71	310.22	303.38	304.33	308.68	305.31	306.65	303.32	306.11	305.73	305.88	302.73	307.88	305.28	307.15	308.56	307.96	303.98	299.98	306.98	306.75	301.04	307.49	306.34	304.4	303.32	310.13	309.09	305.94	310.8	305.97	304.52	307.19	305.89	308.53	305.83	309.88	306.46	305.07	301.79	306.5	298.23	301.68	304.15	299.81
301.72	299.86	303.19	299.25	301.05	304.41	299.16	306.03	300.68	301.22	303.7	305.78	299.9	304.66	303.36	309.5	300.47	300.58	302.6	305.63	302.37	303.87	302.29	302.15	301.45	304.56	303.01	306.22	301.37	306.01	305.12	305.99	300.75	305.12	301.95	305.05	301.61	301.84	301.38	302.82	299.72	303.01	301.73	303.72	306.57	299.97	307.6	298.22	297.7	305.65
314.13	316.99	315.79	314.4	316.46	316.1	319.1	321.32	319.55	310.31	317.69	317.03	318.44	323.57	318.78	318.6	318.6	320.1	318.18	317.41	317.41	311.37	315.61	316.28	315.19	316.64	315.44	318.61	319.38	314.13	320.59	316.83	320.53	318.24	322.72	315.41	316.38	321.86	318.32	318.24	316.82	317.03	317.84	318.21	314.14	317.04	317.83	315.29	313.52	318.36
315.07	318.61	315.49	315.71	321.73	312.97	315.04	319.52	315.12	316.8	309.7	318.81	315.96	317.07	315.07	312.72	309	310.39	314.07	315.05	317.2	311.01	318.33	315.21	316.39	316.74	316.84	309.6	315.54	315.33	312.61	314.19	311.57	315.18	317.2	317.17	320.64	314.12	316.49	316	314.97	308.56	317.59	317.97	312.51	310.81	309.86	313.02	316.34	311.21
314.14	314.4	314.89	310.35	315	318.91	315.39	313.1	318.39	306.8	314.68	311.26	310.5	312.27	318.86	315.69	315.69	316.41	312.91	318.04	318.44	311.24	314.17	318.44	311.74	315.85	313.74	317.66	314.73	314.55	316.27	311.05	315.32	309.89	308.85	315.33	316.87	324.81	311.82	313.3	316.73	312.35	319.96	315.12	312.8	317.81	311.63	321.2	318.34	314.01
294.7	301.34	303.02	302.91	296.03	300.13	298.62	304.71	299.48	293.82	302.02	300.25	299.97	299.56	299.36	298.33	299.45	299.99	298.4	300.19	299.38	302.13	302.13	303.06	297.34	303.41	302.45	300.59	301.43	300.87	303.91	295.02	302.33	295.08	297.78	296.29	303.64	297.51	297.56	296.65	297.61	298.37	298.39	303.66	297.34	303.06	299.04	298.82	302.44	297.03
312.01	302.85	308.89	304.11	304.07	305.84	306.8	303.83	306.93	307.12	304.74	304.55	305.55	306.79	307.89	302.68	304.28	300.24	300.31	309.02	301.69	307.52	308.97	299.32	306.2	304.22	302.32	308.91	304.33	301.46	306.51	303.29	303.28	304.83	307.85	307.11	305.38	306.82	306.39	305.22	304.88	304.07	302.85	306.1	307.15	310.04	306.82	304.78	301.45	304.58
314.42	319.35	315.34	318.82	321.44	315.54	310.16	313.6	319.57	319.85	314.85	318.54	315.05	312.19	318.69	317.39	316.34	316.52	320.69	319.69	313.29	319.18	315.77	317.34	319.35	318.79	316.54	319.76	315.91	312.44	315.38	321.41	315.8	319.78	317.04	315.62	319.95	321.38	322.97	318.35	320.2	313.52	317.79	321.06	318.1	320.78	316.67	315.2	317.15	312.63
304.63	301.41	308.18	302.29	307.5	306.48	302.95	300.95	304.39	303.19	303.06	305.15	305.95	304.23	314.4	303.28	304.17	302.59	308.22	306.54	300.3	307.39	298.67	298.36	302.71	306.42	305.6	299.6	295.31	308.85	304.97	302.04	308.13	306.45	299.37	301.82	302.68	305.33	303.2	304.06	304.12	299.73	300.97	305.84	309.15	298.41	310.93	303.3	305.4	301.34
312.72	314.34	312.07	314.64	316.71	319.23	316.88	317.97	308.31	313.51	314.09	312.74	313.87	318.43	318.68	311.38	307.31	309.99	308.38	312.06	313.82	313.96	310.34	314.32	313.46	308.71	314.78	317.82	313.82	307.04	308.67	312.44	311.64	314.84	313.12	311.67	311.89	313.1	316.15	315.32	316.69	313.99	318.28	312.52	315.22	312.21	319.86	314.86	311.4	313.97
330.29	333.86	333.88	329.84	326.59	329.25	328.49	332.54	329.76	326.36	329.77	328.54	326.79	329.29	334.89	329.55	328.32	328.49	327.77	329.17	331.95	322.35	329.21	322.22	327.12	323.96	326	331.48	330.73	330.35	326.77	329.05	327.76	326.92	326	329.14	328.5	327.24	330.67	332.93	327.63	331.42	329.63	336.63	328.66	333.54	325.81	330.15	323.8	329.17
309.77	305.49	311.37	314.61	310.42	311.93	307.45	310.7	316.44	311.8	309.24	315.08	306.68	313.28	315.17	305.89	312.02	310.56	310.08	314.81	308.51	312.49	304.36	311.59	309.53	313.01	313.28	317.3	312.88	310.45	313.85	315.89	311.61	305.96	315.97	309.64	308.49	308.55	312.28	309.67	315.72	309.86	312.1	316.17	315.45	307.13	314.45	312.9	315.11	310.58
316.02	313.95	312.4	311.65	316.99	313.51	313.35	314.44	315.05	317.09	314.76	312.75	313.44	313.57	312.29	314.97	313.86	312.37	311.85	317	313.75	315.39	312.2	319.29	312.8	314.46	317.77	317.17	315.42	317.64	311.8	312.58	313.46	313.03	314.46	311.12	315.72	318.22	312.08	315.06	317.42	319.22	315.32	313.8	314.19	312.78	312.2	314.3	307.43	317.14
303.31	304.68	304.7	306.52	302.08	306.71	306.52	304.95	304.19	301.35	300.04	303.69	303.52	299.49	308.29	300.54	310.34	305.59	300.87	301.44	303.04	305.86	298.13	304.48	308.49	304.29	306.24	305.77	298.81	306.24	301.18	303.72	305.96	304.83	300.73	300.51	304.32	300.87	301.35	305.16	307.42	298.55	302.63	304.13	302.58	301.04	301.05	303.09	301.67	301.8
316.02	321.18	321.88	321.59	316.51	317.8	317.57	317.86	319.4	315.33	315.34	317.84	319.69	317.46	320.01	316.02	319.47	325	319.69	322.96	323.16	318.68	315.29	311.72	319.72	320.17	313.58	315.9	321.91	320.45	326.61	320.37	320.13	318.16	320.55	319.12	318.42	319.56	317.44	320.7	320.98	318.77	324.83	321.22	320.08	322.36	320.83	319.86	318.15	319.73
307.88	300.68	303.09	301.4	303.62	301.68	303.65	305.74	307.51	300.14	305.58	307.19	294.39	300.85	295.15	300.9	297.94	302.72	305.46	306.16	301.89	302.97	300.89	304.42	302.44	301.08	300.02	300.59	303.34	300.96	306.11	302.05	305.11	306.25	304.4	303.5	300.69	302.41	302.45	304.59	302.94	294.23	304.19	304.87	304.82	304.46	302.8	301.01	299.58	301.46
297.67	300.68	301.33	299.85	302.92	300.92	301.82	302.53	303.64	305.39	301.07	301.24	302.36	301.58	303.36	298.83	298.55	300.95	299.56	301.75	300.58	296.32	303.21	300.09	301.11	298.24	295.31	300.48	303.43	300.73	301.47	301.22	299.99	305.55	300.12	303.11	302.61	299.35	304.15	297.74	298.38	299.9	298.36	303.64	302.97	298	300.8	299.97	300.55	301.79
318.82	315.75	318.55	318.92	315.81	314.75	315.36	313.01	316.75	312.42	316.65	311.6	315.14	314.39	313.31	312	315.54	315.63	315.03	313.72	317.39	320.79	322.5	315.82	317.31	313.44	309.54	316.59	315.1	314.36	314.09	318.75	312.81	315.84	315.16	318.2	311.41	311.77	317.86	315.35	314.06	322.14	319.22	318.15	307.9	314.57	319.22	316.7	317.87	315.01
316.7	318.25	315.26	320.41	325.24	317.03	315.95	315.9	316.93	316.24	317.14	315.45	317.7	316.34	317.39	318.87	317.18	319.94	316.77	318.09	318.36	323.14	313.5	317.33	312.98	317.99	313.5	317.65	315.22	317.57	323.14	316.82	312.29	320.99	317.63	316.12	316.75	316.32	317.12	316.41	318.87	315.49	312.45	318.47	320.61	317.94	320.98	320.21	318.05	319.01
309.19	308.9	308.03	314.86	308.27	303.13	307.37	309.19	311.44	311.56	309.85	311.99	310.33	308.49	308.08	309.18	309.42	307.68	307.04	312.19	313.1	311.73	313	312.44	309.35	310.64	312.11	309.36	312.37	307.72	310.16	305.93	308.9	308.87	311.61	314.71	305.46	310.43	309.3	312.89	306.14	311.4	314.66	306.16	308.81	307.78	310.85	314.43	308.83	310.1
294.78	295.58	299.93	297.73	296.56	298.65	298.61	298.17	296.04	296.21	291.62	297.45	298.73	299.2	298.46	294.29	296.4	297.34	301.04	297.27	297.88	294.64	294.31	296.56	302.28	297.06	297.95	295.65	296.51	296.32	297	298.63	295.11	302.27	296.18	298.91	295.18	296.77	297.17	299.64	301.16	300.02	296.9	299.77	298.75	297.76	294.91	295.4	296.71	299.9
317.11	318.56	315.58	311.15	314.13	314.21	316.85	312.11	310.66	313.98	314.19	310.56	319.21	310.01	311.24	312.26	311.3	309.73	310.13	315.46	314.12	312.18	311.14	315.44	316.63	309.1	309.1	312.52	314.13	311.64	315.31	315.3	313.95	313.52	314.62	312.84	312.88	318.16	314.09	312.54	312.72	312.45	309.18	312.12	308.56	319.88	314.98	316.5	310.64	313.14
311.89	314.47	311.71	312.07	314.49	312.84	315.84	313.61	311.05	319.21	316.2	311.6	316.7	313.52	317.48	317.58	315.19	312.13	315.26	315.23	313.04	313.35	313.19	309.21	315.32	316.19	311.72	311.95	311.58	316.88	314.86	315.89	315.51	317.09	317.36	314.65	323.7	314.51	314.62	316.24	310.33	319.23	315.23	318.24	313.01	314.94	311.97	318.94	314.17	317.67
312.34	311.1	315.42	313.48	311.73	309.11	310.48	312.08	313.94	313.12	310.2	314.02	309.94	316.22	314.76	316.1	315.64	318.72	318.93	314.9	312.06	319.05	312.46	317.6	311.74	316.82	312.1	310.53	317.21	316.13	314.44	314.51	315.46	313.12	311.1	315.38	310.92	313.83	317.66	314.22	315.76	310.58	308.96	314.65	316	312.9	311.79	313.27	313.19	308.39
315.94	317.58	318.42	309.87	315.74	316.7	311.22	314.92	312.16	310.04	317.02	312.98	311.66	318.28	313.67	316.69	316.71	315.28	311.2	312.63	317.43	319.67	312.76	310.79	312.58	312.09	313.85	320.13	310.8	311.2	318.02	313.27	318.96	315.53	314.81	317.58	321.64	316.28	311.84	316.17	312.4	315.75	315.86	316.29	316.75	314.93	314.91	312.51	313.96	318.54
314.76	312.39	309.58	309.2	311.65	310.59	314.99	310.81	319.17	312.29	311.8	310.25	314.01	314.75	308.73	311.68	311.34	314.4	309.21	311.71	312	315.74	312.12	312.61	309.37	317.13	313.59	314.77	313.78	314.3	316.44	314.69	317.1	314.67	309.33	315.09	309.94	309.99	310.86	316.84	311.88	312.67	309.94	313.86	314.32	313.54	316.87	310.85	311.28	315.59
306.09	298.11	305.94	301.01	298.71	302.79	302.38	306.91	304.03	302.13	301.5	304.3	301.26	310.01	298.31	301.73	305.55	308.13	298.99	301.56	302.87	303.15	302.05	302.54	305.68	308.34	301.87	304.89	307.44	302.86	308.09	307.12	306.12	301.12	305.17	307.28	300.02	305.79	301.46	302.15	306.61	304.47	297.07	302.01	301.88	307.05	303.37	303.46	302.91	303.71
305.18	304.61	303.97	303.25	296.64	298.04	303.58	302.4	304.58	307.11	302.42	301.88	301.44	300.86	299.89	303.44	299.16	304.82	303.42	299.93	305.3	305.38	300.61	301.55	301.82	297.13	301.48	302.18	301.86	299.63	306.18	304.85	302.21	303.54	296.77	302.57	299.9	308.46	305.08	300.68	298.94	298.98	302.74	301.89	302.27	298.83	302.58	305.01	298.78	299.96
324.71	326.3	328.81	324.58	323.08	332.03	324.73	331.3	323.54	320.98	329.81	325.26	324.43	326.23	324.17	325.19	326.88	322.54	322.02	319.6	322.43	326.46	323	320.61	327.66	326.55	323.05	324.58	324.95	328.03	324.22	324.09	327.64	327.25	325.4	326.72	318.82	327.2	327.72	321.67	325.78	327.53	324.45	321.88	323.75	322.44	323.78	323.02	322.05	323.93
297.32	293.82	296.41	297.57	296.45	291.75	293.29	292.4	295.04	294.49	291.81	290.08	290.36	291.37	296.56	289.15	298.01	293.6	293.25	292.84	295.61	293.26	296.04	294.8	294.88	290.99	293.87	294.65	294.37	294.15	291.85	291.51	297.54	293.94	291.4	293.88	295.51	292.31	291.45	292.59	294.33	291.12	291.29	293.94	292.94	293.63	294.26	292.65	294.69	296.27
310.17	312.94	315.29	312.32	312.31	312.96	311.71	311.9	308.81	309.63	307.28	311.31	311.38	311.75	309.49	310.72	309.39	318	307.39	311.23	312.15	309.29	312.77	306.03	309.7	309.55	305.16	305.68	310.62	311.48	312.3	309.95	313.58	308.14	308.98	313.64	307.5	311.75	311.6	310.78	309.89	307.47	310.42	315.55	310.15	308.29	308.19	309.5	311.25	311.95
301.57	304.52	304.57	302.46	300.8	302.21	300.7	301.39	306.18	303.62	300.39	301.51	303.72	304.38	299.28	306.39	299.91	300.46	299.43	308.66	306.46	296.71	304.27	304.89	304.96	304.1	302.6	304.06	305.29	307.34	305.31	305.02	306.18	306.23	300.73	298.75	296.38	303.05	306.75	308.88	310.43	301.29	309.07	306.24	298.97	303.7	304.2	302.83	303.9	304.16
316.75	315.73	316.13	316.39	315.52	316.47	318.39	319.84	316.7	313.24	316.4	314.09	315.15	319.82	316.45	314.86	320.75	316.66	316.14	314.42	314.09	314.19	315.94	309.94	312.73	315.18	316.21	313.84	316.81	315.57	316.91	317.62	316.64	319.13	320.55	318.79	312.06	316.3	319.88	317.24	320.58	319.89	314.81	315.64	315.52	315.78	317.16	312.9	316.24	317.28
313.09	318.58	307.58	310.93	308.67	312.79	306.97	320.75	314.58	311.2	308.73	306.71	313.01	313.32	313.02	309.21	311.07	311.45	313.7	315.68	312.5	312.8	315.8	312.65	316.22	315.01	313.94	309.3	308.01	314.86	311.69	307.21	312.19	311.26	310.61	309.53	307.98	312.81	312.69	314.88	312.5	312.68	315.55	313.21	313.21	310.84	308.23	310.49	308.71	312.87
313.03	309.71	308.41	305.45	312.39	306.51	307.72	307.94	307.6	308.14	308.82	310.42	309.37	308.19	314.98	307.96	308.11	309.11	309.3	306.81	304.51	309.7	311.72	309.8	304.8	309.06	307.09	308.02	308.47	316.45	305.68	312.46	307.86	303.77	309.42	306.53	311.94	306.89	313.55	311.04	306.07	310.07	308.1	311.08	309.66	307.68	312.1	307.05	308.47	309.34
318.63	315.34	319.36	316.94	321.28	320.32	314.44	317.95	311.64	315.12	320.52	317.15	314.66	316.13	316.68	314.39	320.64	320.45	319.26	316.49	320.32	318.32	318.26	313.98	316.26	316.72	316.85	316.57	317.57	317.07	319.62	321.24	319.24	322.03	315.57	317.94	321.19	317.11	319.04	319.68	316.79	319.75	314.73	318.5	322.55	316.33	315.59	315.46	318.98	316.83
309.08	319.58	313.78	313.05	311.99	316.49	313.6	314.22	309.66	314.08	315.71	313.36	318.18	312.21	315.19	315.78	317.59	311.12	312.24	311.35	313.69	314.45	311.15	313.38	314.43	308.92	313.64	313.52	308	318.29	314.67	312.56	314.96	311.8	315.88	312.29	308.39	313.84	317.23	312.19	314.56	309.91	313.07	309.72	312.55	311.09	312.16	312.94	313.85	311.54
316.01	318.18	315.5	311.86	316.9	311.61	310.18	306.59	308.78	318.88	312.09	308.67	309.73	311.81	314.69	317.97	314.19	309.35	313.24	313.51	314.88	318.62	309.67	313.77	314.02	316.43	319.18	309.88	316.91	312.09	315.95	309.98	311.34	311.49	313.25	311.04	311.16	309.86	312.32	318.49	308.39	311.88	309.83	316.52	311.06	314.31	311.93	314.64	313.55	320.14
318.57	318.87	321.71	320.9	323.41	318.71	316.82	322.09	317.31	322.2	322.75	320.59	322.24	325.46	322.85	322.13	321.01	321.07	324.57	322.86	323.7	323.24	319.38	322.12	317.26	322.5	318.65	319.77	314.74	319.02	316.12	317.81	319.34	324.51	323.14	316.4	321.72	317.91	316.68	313.74	318.48	318.86	315.8	316.43	318.69	318.02	319.52	317.48	313.77	320.46
303.9	304.97	304.9	299.56	306.57	310.2	308.31	307.03	304.93	302.86	306.76	309.78	312.99	304.21	305.82	304.69	302.21	305.55	299.87	301.73	306.2	309.98	306.64	307.68	301.98	302.4	306.89	306.75	306.11	303.6	298.75	310.44	301.96	301.04	302.73	301.91	306.13	303.17	311.37	308.12	303.18	306.9	302.42	308.76	303.41	308.85	305.65	306.88	305.29	305.52
303.52	306.85	304.81	309.39	304.62	306.13	305.64	301.43	306.29	304.27	303.03	305.31	307.77	301.26	305.35	307.36	307.86	304.18	301.36	311.95	300.84	305.69	300.19	305.88	308.47	305.48	304.45	303.89	305.09	304.37	305.48	306.5	308.17	301.08	308.69	304.33	306.13	307.73	295.96	304.88	308.89	303.35	305.25	306.23	306.13	305.54	310.3	301.8	302.53	303.45
309.61	316.96	316.8	311.51	316.91	316.2	307.62	309.83	313.26	313.05	308.15	314.25	316	315.4	314.53	313.09	313.91	320.96	318.37	310.05	316.41	311.29	306.58	309.57	316.74	307.17	311.46	309.37	314.16	314.75	314.42	316.54	319.62	317.55	312.77	313.17	314.56	315.18	316.41	312.9	316	311.42	308.31	312.45	321.51	309.48	307.53	315.04	306.44	312.68
298.48	299.27	296.82	302.42	298.7	301.14	304.27	300.73	304.07	302.18	298.94	300.38	297.04	302.19	304.3	295.83	302.11	302.3	297.24	301.48	305.07	295.69	304.63	301.14	300.76	293.81	298.95	303.08	302.99	302.29	301.25	300.88	298.37	300.94	300	293.27	302.14	300.24	301.86	296.33	296.9	303.13	301.05	297.39	301.7	297.89	304.63	300.03	301.54	303.12
320.97	318.4	321.31	316.88	322.67	317.05	321.92	315.28	321.51	315.76	318.17	319.19	320.71	319.42	316.45	323.78	320.49	321.54	319.74	318.36	323.39	318.56	323.94	316.7	318.04	313.43	319.68	319.72	318.05	317.26	317.62	320.03	318.61	325.98	321.54	320.11	320.69	324.69	312.9	319.06	318.81	322.15	317.2	319.48	318.36	320.48	319.51	319.56	318.03	319.12
306.4	308.01	302.35	305.67	306.18	306.46	306.01	308.74	307.02	304.7	302.38	306.65	304.21	305.29	307.66	303.57	309.18	304.06	304.79	303.98	307.04	306.32	307.66	309.07	308.39	307.26	303.03	304.9	306.19	307.76	305.53	311.26	306.7	305.33	308.62	301.69	304.71	305.6	308.56	309.13	305.18	306.96	307.58	308.39	303.24	307.9	307.68	312.16	303.55	300.39
329.04	333.45	328.34	327.52	325.95	326.1	324.04	326.54	319.67	326.32	322.88	324.06	330.04	329.28	329.1	327.46	325.35	328.92	321.42	330.05	325.58	325.95	326.25	331.25	325.47	321.39	326.54	327.63	326.74	323.38	328.25	324.6	326.31	328.4	327.41	324.96	327.06	326.2	333.87	328.3	332.8	327.64	329.77	327.36	326.54	325.84	322.77	326.01	332.09	324.19
308.03	311	316.68	305.97	312.74	303.69	313.05	312.03	310.44	312.59	306.18	313.73	309.76	310.26	306.89	316.31	309.37	310.35	305.93	307.65	307.54	310.72	307.57	310.3	305.13	309.12	306.06	309.47	306.99	315.02	314.92	311.55	307.46	308	312.38	310.37	314.51	310.46	307.39	308.12	307	307.04	308.39	315.72	314.97	306.39	310.71	309.47	308.64	311.7
322.32	316.16	315.06	316.01	318.77	318.15	321.15	321.73	318.98	320.67	318.46	318.86	319.24	317.16	319.05	320.02	319.76	317.39	319.78	320.1	317.49	319.14	315.27	314.9	314.77	315.8	320.48	323.22	319.26	319.03	321.05	322.53	318.95	317.08	320.69	318.94	318.35	313.82	317.8	310.15	320.09	314.51	319.82	317.73	320.91	323.74	321.74	316.08	317.44	317.57
297.25	294.12	301.94	306.05	303.47	307.83	300.75	298.86	300.93	300.26	300.1	300.94	300.81	298.71	303.25	298.85	308.85	302.34	306.62	304.32	302.86	300.54	303.46	301.79	303.99	305.87	303.64	302.55	307.7	306.24	300.57	299.87	305.9	306.69	299.93	301.04	302.18	301.13	304.69	304.92	306.75	300.52	308.42	302.51	305.25	303.27	305.21	304.92	304.17	307.78
300.76	301.65	302.7	301.44	306.51	304.01	303.43	302.91	299.86	301.52	300.36	303.42	308.74	307.63	300.11	304.23	304.4	298.7	297.76	300.84	301.59	304.98	303.98	301.6	305.93	301.25	307.09	306.72	309.08	307.03	304.93	300.46	294.76	305.68	306.85	301.61	304.16	304.19	301.24	303.99	299.37	304.29	306.17	307.15	304.51	308.35	304.88	299.72	299.58	301.24
307.25	313.42	313.58	313.19	310.11	310.76	311.48	310.4	309.68	305.53	305.97	307.93	313.62	307.97	305.19	311.73	304.43	306.38	304.63	310.4	312.57	309.2	311.31	306.95	307.08	307.34	310.66	308.04	302.36	308.72	312.59	307.67	306.5	307.96	311.2	302.72	312.03	305.44	310.98	313.28	308.92	308.14	308.78	314.4	310.71	307.16	305.77	307.35	302.92	304.98
305.35	309.36	305.16	313.98	307.07	301.28	309.53	304.81	305.16	307.86	303.3	308.05	311.51	308.04	309.46	307.18	304.79	308.84	312.99	308.99	309.87	302.23	305.91	304.4	305.67	305.58	308.03	304.49	303.91	306.51	307.74	308.31	307.43	305.34	305.05	308.15	307.23	307.94	304.55	311.31	306.62	310.21	310.24	308.34	309.04	304.61	311.6	307	311.01	303.87
316.72	317.72	317.72	316.8	314.2	315.67	319.67	321.82	315.87	323.41	317.84	319.28	317.68	314.24	318.16	314.18	319.15	320.05	318.95	317.28	319.45	321.14	315.73	320.44	317.61	317.64	317.39	318.37	317.88	315.32	319.01	320.21	314.95	316	318.38	321.49	315.25	319.54	316.82	318.88	318.56	318.03	318.55	317.39	317.01	319.55	322.7	314.18	321.56	313.63
319.8	316.33	313.59	315.96	312.11	313.43	316.78	315.94	315.32	316.51	314.09	312.5	312.93	315.5	310.61	315.02	312.78	313.65	315.17	308.48	317.66	314.28	315.74	318.43	309.79	315.08	316.05	314.54	312.58	316.88	315.25	316.47	313.23	317.85	316.51	313.17	309.71	313.6	312.1	317.13	314.66	314.31	313.82	319.31	317.72	317.95	318.1	311.58	315.99	315.13
314.19	319.95	312.24	315.21	318.24	318.12	315.36	313.8	316.02	317.51	316.62	318.15	318.98	317.26	315.46	314.07	315.98	314.76	318.65	312.36	314.68	318.1	318.69	316.27	316.28	317.96	314.99	312.01	316.46	318.19	314.76	319.61	321.06	317.77	314.61	315.73	319.74	314.66	322.06	318.03	313.84	317.55	313.58	312.24	315.72	311.43	316.24	316.47	318.83	318.64
303.81	305.8	306.56	309.1	307.25	305.19	306.84	307.84	306.03	305.98	303.38	306.5	299.62	307.17	305.72	305.44	307.77	307.58	303.75	302.07	301.03	305.31	307.28	303.27	304.62	307.28	305.86	307.37	302.89	304.24	310.08	309.01	301.23	303.11	303.6	303.85	299.65	302.67	301.57	301.17	304.39	301.19	301.88	304.48	298.33	302.69	308.77	300.19	306.28	303.73
315.95	310.96	317.9	316.82	316.79	318.96	318.88	321.36	316.05	318.26	314.46	318.89	318.35	317.13	319.09	311.09	317.69	318.21	323.85	321.62	319.14	318.32	320.15	318.13	321.54	318.49	319.81	315.61	317.4	321.14	320.01	314.97	319.67	319.94	317.93	316.78	321.16	319.06	320.96	314.77	315.76	321.2	321.86	316.42	318.56	314.58	315.66	320.19	316.14	320.3
304.95	300.52	302.07	301.2	302.87	307.95	302.95	305.05	304.53	300.07	305.12	303.93	301.81	307.09	305.35	304.04	305.77	301.61	296.53	301.62	300.17	305.53	301.12	304.92	299.39	308.47	305.53	307.83	302.7	301.26	302.04	304.83	302.94	302.96	301.6	303	308.79	301.52	300.67	305.74	302.93	300.44	301.77	301.7	302.58	296.23	297.53	303.92	302.61	301.59
303.41	301.83	305.27	304.08	304.39	306.59	305.3	302.56	307.62	308.46	303.77	301.46	301.21	306.27	306.12	304.03	305.19	301.81	304.19	308.66	302.96	302.79	300.39	303.61	304.04	304.73	308.88	303.95	305.77	305.53	309.7	308.87	302.96	304.06	303.21	303.3	306.6	302.86	301.42	303.99	304.61	303.74	305.77	306.2	305.23	308.83	308.68	303.49	307.17	303.7
318.18	313.39	314.33	323.67	318.56	322.73	315.16	318.2	321.97	325.44	318.27	317.69	320.23	320.45	324.79	320.52	315.98	317.39	319.19	319.82	319.59	319.75	314.93	321.09	325.22	324.07	322.43	319.46	321.82	317.61	318.22	315.05	322.67	322.68	320.18	318.97	314.62	323.39	314.07	318.79	320.77	319.41	318.01	317.17	317.24	318.29	320.11	321.97	320.38	318.73
311.95	308.86	317.37	316.08	313.56	315.64	316.72	313.41	313.4	314.32	313.78	311.75	315.02	314.58	313.1	316.72	310.91	310.92	311.77	312.04	311.42	316.19	310.38	310.28	308.05	315.88	319.2	313.95	315.44	308.66	313.19	313.65	318.55	310.76	311.82	311.64	309.89	307.13	309.86	313.06	315.27	315.37	310.51	318.26	317.84	311.2	312.04	315.18	310.69	316.18
295.71	293.88	293.34	296.83	293.86	296.78	291.79	287.56	296.21	298.67	291.12	290.67	297.89	297.36	299.9	295.44	291.39	296.32	294.62	295.99	294.75	291.48	297.23	294.2	295.38	292.64	298.61	294.9	292.92	295.44	296.68	295.04	293.34	291.78	297.13	290.73	299.06	295.67	295.39	294.41	294.51	292.25	293.36	293.27	294.04	293.67	296.85	290.03	294.54	297.67
308.63	300.25	301.19	303.65	305.16	302.01	301.9	298.2	304.66	306.53	303.91	300.4	304.98	301.56	300.73	305.33	299.75	297.21	300.56	302.93	301.58	302.04	302.25	304.11	306.28	301.52	300.81	302.09	304.2	300.98	297.18	301.01	306.24	300.42	303.7	305.32	302.76	296.96	301.61	307.75	304.9	305.46	304.58	297.94	300.42	300.76	308.04	299.33	299.85	304.31
307.27	302.34	304.84	303.91	303.12	300.9	301.67	307.68	304.68	306.39	308.5	305.66	303.58	309.5	307.67	308.24	305.64	305.53	306.07	307.28	303.78	303.09	309.68	305.75	306.36	306.98	304.19	304.62	304.32	308	306.43	305.32	308.4	301.79	304.55	305.32	309.52	300.67	307.97	307.93	302.99	302.64	302.84	306	304.77	305.42	303.73	304.33	306.53	307.3
301.54	302.25	302.58	298.48	295.94	297.62	299.97	300.99	298.76	300.54	300.41	303.05	307.78	300.04	300.85	299.44	294.91	301.97	295.57	300.83	304.13	303.27	300.48	299.22	303.55	303.12	299.32	302.32	295.64	301.22	301.99	300.39	300.5	296	300.31	299.37	299.81	300.79	300.04	301.83	300.47	295.81	302.08	301.98	306.94	300.86	300.38	299.28	299.39	297.87
297.84	297.43	302.11	299.16	301.18	301.07	298.97	300.24	301.9	297.75	297.99	299.35	300.96	301.06	300.78	299.2	299.56	298.51	301.6	301.1	302.1	298.98	301.74	298.81	301.74	302.58	305.21	300.15	298.85	295.4	294.67	299.48	299.6	296.67	301.72	303.02	295.34	299.44	300.01	300.1	296.43	303.54	303.9	307.49	298.7	305	301.92	302.24	297.06	301.97
306.5	303.47	300.82	305.25	299.94	296.83	306.89	299.31	303.79	298.63	305.04	304.51	305.73	301.1	305.68	301.28	307	298.98	297.13	293.73	301.66	305.06	301.65	304.19	301.61	308.31	300.09	302.68	299.68	304.38	307.72	298.44	303.31	307.08	303.25	300.13	302.9	305.04	302.82	299.22	304.02	305.33	296.56	300	300.37	305.82	299.11	304.39	304.34	303.19
308.7	314.59	312.87	312.02	311.09	307.23	314.38	312.61	316.88	310.12	311.7	311.13	309.7	308.89	310.17	314.24	313.23	308.12	315.97	316.18	311.77	311.99	312.68	314	313.98	311.96	312.36	311.68	313.21	312.9	306.75	312.08	307.39	309.88	310.35	313.7	319.5	313.14	314.64	315.6	313.21	313.18	315.09	311.61	315.55	314.89	314.87	313.66	311.61	317.74
311.01	313.87	314.79	312.69	320.02	314.53	305.48	309.92	313.5	312.04	317.72	316.3	314.58	312.98	314.7	311.64	310.29	314.5	307.91	315.22	311.13	309.74	311.11	312.94	313.12	309.34	315.9	310.5	315.39	313.08	313.84	316.39	311.88	310.78	308.67	315.7	313.38	314.91	308.57	315.98	312.73	318.05	315.24	312.66	310.73	313.75	321.7	304.78	316.18	308.02
314.53	317.65	313.61	313.51	317.99	310.35	314.42	314.51	316.62	309.75	319.79	314.13	311.85	313.2	315.98	314.32	310.48	311.44	308.75	308.36	312.83	313.72	311.86	311.45	312.36	317.23	311.25	308.98	312.03	318.13	311.67	314.49	321.45	311.94	319.98	317.14	314.21	315.15	311.7	309.2	319.13	317.33	319.05	311.17	312.99	313.78	315.81	316.96	316.42	312.74
299.38	303.69	303.55	304.65	300.28	306.98	309	306.55	305.47	304.79	307.56	306.54	298.87	303.92	303.98	303.69	301.58	301.56	302.8	300.15	305.96	303.8	304.32	306.93	302.63	305	304.82	301.82	305.37	299.12	307.47	309.95	304.77	302.07	304.1	303.86	306.36	305.16	307.08	303.75	303.96	300.08	305.42	303.71	300.5	301.61	302.51	301.43	306.12	307.22
314.64	312.63	317.61	308.98	315.12	316.53	311.39	314.19	315.16	313.04	316.97	319.99	309	311.23	311.35	320.35	316.77	312.69	314.06	315.84	314.29	312.44	313.52	317.35	315.91	317.59	316.04	308.93	318.54	311.47	316.4	309.65	318.5	311.96	310.22	315.48	313.79	312.41	312.97	311.73	310.96	312.88	311.18	313.93	315.43	316.59	312.21	318.77	314.5	313.92
318.25	312.72	312.95	316.07	315.08	314.64	312.83	309.25	311.75	314.47	314.56	318.31	314.27	319.66	315.82	314.16	319.5	318.23	311.83	312.47	312.77	319.07	313.64	316.4	317.2	315.22	313.61	319.5	313.71	317.25	315.94	315.19	318.65	311.2	313.85	319.02	310.15	321.9	313.55	320.35	311.24	317.26	314.51	312.43	313.74	315.92	312.15	322.64	317.28	310.89
302.31	305.46	305.66	299.27	304.95	307	308.14	306.39	304.44	308.31	302.41	307.55	301.98	307.37	306.98	304.31	312.72	308.06	306.21	309.84	307.8	305.59	307.22	302.53	302.27	303.54	310.56	300.7	303.05	309.5	312.7	309.36	300.77	304.92	306.68	306.72	308.32	305.61	305.71	309.16	303.39	310.34	306.93	300.86	303.07	306.33	298.16	306.05	304.91	301.87
309.41	306.4	308.56	309.47	313.27	310	311.79	310.47	305.86	311.67	308.29	303.85	310.04	309.39	300.61	313.08	303.23	306.14	313.41	305.13	308.4	305.67	305.72	305.22	312.77	307.84	309.11	308.33	304.68	312.3	308.64	307.65	308.61	313.81	310.08	308.29	309.84	312.67	309.02	302.92	305.91	311.27	310.34	314.13	312.71	310.62	307.69	306.96	305.75	306.08
317.46	318.08	321.63	319.05	314.52	318.66	318.46	314.09	316.4	318.11	316.11	320.94	320.09	322.02	321.06	312	319.35	319	316.83	315.03	317.91	320.15	318.53	321.31	314.07	317.12	320.87	317.58	314.54	314.65	317.96	317.44	316.87	318.73	321.86	318.69	318.8	323.26	315.38	317.62	316.36	316.72	314.95	314.32	313.55	318.38	314.03	316.59	317.71	318.57
300.31	299.99	299.54	299.44	303.22	304.09	304.17	310.84	302.84	303.13	302.55	305.93	302.53	304.75	304.67	302.52	306.25	302.61	303.85	300.43	298.81	300.44	298.19	305.52	303.6	307.35	301.63	301.63	307.32	300.46	303.39	306.24	298.91	303.01	301.29	301.05	303.78	299.8	300.63	300.2	300.53	301.97	298.4	298.64	305.13	303.02	300.7	303.54	301.71	303.52
290.26	295.82	301.12	291.88	297.22	289.17	290.91	291.1	295.95	295.76	295.68	294.48	293.64	294.7	294.09	296.64	290.91	297.58	296.32	296.63	291.44	291.55	297.02	291.23	292.63	297.17	293.3	292.55	291.46	298.63	292.92	297.1	296.39	295.46	292.9	292.8	296.09	295.78	289.91	290.89	295.38	290.57	300.03	296.63	291.68	294.16	292.59	296.31	290.09	296.08
303.26	308.77	305.03	302.79	305.04	303.48	305.14	304.02	303.96	299.7	304.54	299.29	307.07	303.02	304.92	305.21	304.91	303.39	303.92	303.97	307	307.27	305.18	304.45	298.56	304.62	309.95	305.82	303.43	308.92	303.55	302.26	307.1	306.05	308.01	308.07	309.76	309.18	307.77	300.44	306.92	306.12	302.64	297.99	300.82	305.65	305.13	306.13	304.19	304.65
325.7	329.65	326.06	326.8	328.31	327.18	329.56	326.01	324.32	329.9	330.44	329.17	328.96	333.38	329.24	327.61	324.01	328.12	335.78	324.51	330.83	326.52	330.34	326.78	326.95	327.76	326.54	329.68	323.79	326.84	332.77	327.72	330.98	327.21	329.58	328.54	324.62	326.67	327.76	328.8	329.99	337.38	327.88	327.62	327.8	331.04	330.51	332.02	327.7	332.92
305.5	303.81	304.45	304.09	302.24	302.03	302.43	300.98	303.39	303.42	304.29	306.85	299.2	301.2	298.02	302.56	301.08	301.03	300.91	300.56	305.93	305.44	303.44	304.48	302.4	304.59	305.02	306.34	299.53	306.32	303.54	304.09	303.62	301.91	298.92	304.74	302.15	306.33	305.8	302.76	299.26	305.65	304.98	304.24	308.98	308.13	303.13	306.05	308.4	310.86
323.19	325.57	331.12	325.35	330.44	327.66	325.77	322.15	328.75	329.98	328.21	329.79	327.52	325.07	325.12	326.25	327.02	327.74	326.57	321.22	326.13	326.5	325.41	329.05	328.49	324.22	334.96	327.86	330.04	329.25	329.45	329.98	327.36	328.54	328.12	327.1	334.79	328.34	327.97	327.08	323.78	324.83	326.83	325.45	328.75	327.57	329.17	326.34	326.72	326.98
305.56	304.32	304.7	304.74	303.98	307.47	299.26	307.25	305.35	300.13	304.27	309.95	308.19	301.78	304.1	305.88	307.46	305.05	311.05	305.04	304.45	303.14	305.61	305.19	304.76	304.94	302.6	305.5	303.12	304.13	304.52	306.11	301.98	311.47	307.11	299.98	304.9	298.23	304.68	303.83	302.29	305.3	306.57	307.19	306.28	305.31	303.56	306.88	303.78	301.47
313.8	314.41	318.74	316.28	316.72	319.66	309.67	317.97	314.67	312.56	318.99	316	320.59	311.04	315.15	315.55	319.37	314.97	313.74	315.82	315.45	318.96	318.85	314.07	318.04	317.51	314.34	316.16	313.15	315.86	316.79	316.39	316.3	319.26	317.24	316.78	315.33	317.18	315.96	319.61	317.85	318.51	314.49	318.28	315.96	320.71	315.53	313.19	314.23	314.42
310.12	314.13	309.86	316.27	316.58	316.15	312.26	316.27	309.85	313.66	313.39	311.94	313.3	311.45	307.52	309.83	314.24	317.7	314.24	317.95	307.38	312.97	313.95	311.4	313.63	312.13	315.8	312.36	313.95	312.52	314.62	311.89	311.5	315.55	307.23	316.25	318.29	312.92	316.29	313.59	314.58	310.3	311.42	307.83	313.23	313.26	311.37	312.14	310.3	311.81
323.69	320.14	326.35	326.71	322.39	323.2	323.38	322	321.87	320.8	324.79	330.33	320.86	323.18	327.94	322.28	325.7	322.37	326.57	326.22	323.26	322.47	326.7	326.3	328.88	325.57	319.98	322.16	326.88	324.25	317.22	323.32	332.25	324.49	322.1	326.06	324.33	328.24	328.5	325.19	327.33	325.47	324.28	330.13	321.64	318.17	326.46	325.63	323.76	322
293.91	298.8	294.21	297.96	295.53	296.52	297.16	294.42	298.72	299.43	294.57	295.65	296.3	295.73	297.48	293.95	296.58	294.86	296.84	296.51	293.81	300.34	293.01	292.67	298.22	300.24	292.92	301.16	299.72	294.81	301.65	293.43	295.76	297.43	293.14	294.54	296.13	298.48	295.52	296.07	292.6	296.76	296.02	297.11	295.78	297.8	295.79	294.93	295.61	293.24
312.83	315.82	315.11	311.78	316.17	314	314.66	313.17	309.19	313	319.37	312.68	312.93	314.14	313.9	315.68	318.52	313.07	314.91	316.29	313.3	315.16	316.04	317.08	314.29	311.21	317.93	314.64	314.18	315.79	314.06	315.64	316.97	323.9	319.09	312.68	313.84	316.47	316.86	313.76	315.27	319.89	318.74	310.56	311.27	312.93	317.41	316.79	317.4	313.81
308.98	315.56	313.1	316.36	314.35	314.82	319.39	313.95	314.84	312.25	315.07	317.63	321.53	316.68	316.48	318.48	314.31	308.04	313.97	312.61	311.98	310.82	315.32	311.95	312.51	314.89	318.87	312.14	315.27	319.22	314.53	314.59	317.65	318.03	316	316.92	318.38	314.52	318.66	311.45	307.25	309.05	320.68	317.54	314.83	318.24	319.7	316.67	310.05	313.37
320.76	322.3	319.08	323.26	317.74	315.55	322.8	317.37	317.65	319.93	321.17	315.35	317.59	322.65	317.76	319.61	318.4	319.51	322.4	315.88	321.86	322.83	314.84	320.41	321.79	319.53	323.56	316.47	318.67	313.96	322.6	314.14	321.12	315.6	319.98	317.38	315.61	319.82	315.65	318.97	318.08	320.37	318.49	320.98	321.23	318.76	318.8	317.85	315.53	313.86
309.6	314.8	313.35	316.17	315.44	316.48	313.88	316.24	317.13	313.28	316.33	317.06	311.01	314.86	317.61	311.73	314.03	312.4	316.16	317.04	313.85	313.65	314.26	310.71	314.42	316.48	314.88	314.99	311.8	314.25	312.09	312.18	313.71	311.24	313.06	312.29	317.5	313.37	316.39	319.93	316.19	311.52	308.22	318.79	319.01	315.66	311.85	317.9	315.72	313.54
298.62	304.88	298.55	298.92	307.71	306.41	302.81	300.85	308.29	307.66	306.06	302.9	302.83	303.78	307.7	303.5	299.52	302.13	299.9	304.32	303.13	298.45	303.14	306.27	305.32	298.11	301.4	303.3	301.54	302.31	305.08	303.71	303.99	304.75	300.68	302.47	305.93	301.52	303.51	302.79	303.19	304.33	303.03	300.92	302.8	307.72	304.33	302.96	308.67	305.98
302.27	300.03	302.57	296.74	301.89	301.43	295.91	296.37	293.75	293.2	297.88	295.9	300.62	304.21	301.77	300.79	303.02	301.61	295.38	298.34	292.04	296.55	301.63	295.44	299.45	300.83	298.2	302.4	301.79	300.6	297.27	298.87	304.65	305.88	305.65	298.73	299.69	305.04	296.01	300.3	301.4	296.63	300.17	298	300.53	299.86	298.8	305.32	295.11	299.22
302.82	295.77	300.21	298.56	295.32	296.11	300.31	296.47	299	297.11	297.43	296.98	293.92	291.92	298.81	291.39	298.67	296.45	293.98	298.61	300.21	297.74	294.24	300.19	298.87	294.6	297.92	291.66	294.45	293.64	291.47	295.94	295.33	295.54	294.43	296.87	298.66	295.54	292.73	294.91	295.11	295.02	296.17	300.16	300.52	295.99	299.33	294.52	297.35	296.91
317.44	316.03	317.03	318.6	315.98	319.93	320.13	317.06	315.45	320.46	327.08	320.02	316.97	315.1	322.1	317.71	316.07	322.12	314.66	321.92	323.19	319.19	315.1	316.79	319.43	317.77	317.14	319.98	322.75	321.64	323.42	318.1	321.83	322.92	318.38	315.72	324.39	320.29	322.68	317.55	320.14	312.44	318.7	320.73	316.14	319.91	320.95	317.72	316.24	321.24
304.55	300.38	304.27	303.69	304.76	305.32	303.08	305.84	299.53	303.55	304.73	304.8	304.58	307.89	305.61	311.11	308.9	304.46	306.4	306.97	305.61	296.93	305.11	306.5	303.74	301.09	303.78	300.1	305.65	306.95	303.57	306.05	301.63	302.36	302.77	301.83	304.41	307.39	307.04	300.48	306.63	306.72	302.49	304.65	298.71	301.25	304.76	302.22	303.92	305.04
306.7	305.49	310.44	301.92	298.62	305.39	302.97	306.01	308.73	301.2	305.46	306.23	298.52	301.73	302.37	303.4	302.07	307.87	301.82	305.6	307.71	296.41	304.62	308.88	309.96	301.55	307.6	303.48	307.9	300.31	303.68	305.17	305.41	303.01	310.73	298.95	300.2	307.37	305.62	304.37	305.06	308.88	304.09	298.21	307.84	305.5	304.13	297.79	301.91	305.22
319.09	320.27	318.7	321.77	319.39	323.57	319.07	319.67	316.91	316.89	316.61	315.17	316.88	316.07	315.95	316.95	318.34	317.55	314.79	314.68	315.77	316.22	315.43	322.05	316.6	312.33	316.83	316.14	320.16	319.64	317.95	320.79	320.79	323.75	316.04	320.97	317.71	316.93	318.88	318.5	320.04	318.61	314.56	318.92	318.71	316.29	319.15	320.46	315.5	318.54
302.15	309.98	308.31	307.33	303.8	307.27	308.01	304.37	304.47	304.66	310.92	306.71	307.42	308.09	307.81	306.58	306.04	304.84	305.62	311.38	307.49	309.83	307.64	306.43	312.04	311.49	309.26	309.61	308.22	307.34	306.47	310.72	304.55	313.61	306.69	308.28	305.84	306.64	306.71	308.75	308.1	305.4	309.1	306.91	306.04	306.35	313.98	310.83	305.01	306.1
310.34	310.48	310.33	315.07	316.16	316.72	316.87	311.86	314.45	313.41	313.85	315.81	314.61	313.03	311.4	308.69	309.79	318.12	316.7	311.18	315.24	309	315.04	312.76	314.38	312.29	311.59	315.1	312.26	314.94	314.78	313.2	312.47	315.08	315.62	312.11	316.28	310.54	314.09	313.73	311.21	306.27	312.45	311.06	314.96	313.46	316.36	316.49	310.73	313.53
325.96	324.37	326.36	325.82	325.73	326.92	329.28	327.71	329.15	330.01	326.27	326.14	329.37	324.22	327.16	331.25	329.84	330.63	328.25	329.99	327.54	331.25	331.36	325.11	320.94	325.18	328.06	332.35	330.11	325.51	331.49	323.3	333.09	326.69	326.73	323.41	327.26	326.88	325.02	333.23	331.91	329.32	330.5	329.25	327.36	329	325.42	329.15	325.75	331.06
307.34	305.98	305.54	304.71	303.48	300.68	303.49	300.66	304.15	308.97	302.51	308.36	303.66	299.54	303.95	300.93	300.1	308.96	304.18	301.22	305.03	304.43	300.77	304.54	301.14	306.14	305.43	306.12	302.85	300.71	299.69	306.71	301.75	297.54	301.3	305.3	306.52	297.73	302.56	306.2	303.97	301.45	308.74	307.79	306.74	302.48	303.5	304.33	304.99	300.3
322.51	326.09	321.3	323.05	324.88	327.49	322.78	324.89	323.77	325.69	328.16	322.15	324.21	322.73	324.71	328.44	323.67	327.84	327.88	323.5	322.21	331.06	326.81	325.68	324.01	325.57	325.59	324.61	322.84	321.03	327.32	325.46	332.88	325.41	324.59	322.36	322.44	327.13	328.04	323.96	322.63	329.71	325.2	325.65	323.9	325.27	322.61	325.53	323.85	326.98
311.06	312.82	309.99	311.95	313.6	310.34	305.8	314.57	319.31	316.57	313.15	312.67	309.36	306.73	311.85	310.59	307.13	310.91	315.55	313.73	310.56	308.48	312.8	308.87	309.6	305.81	309.36	306.94	314.42	310.95	313.35	308.51	312.97	310.74	316.05	311.17	308.73	306.52	312.66	306.74	305.65	308.14	314.69	310.58	313.52	314.44	310.86	309.41	307.34	314.02
299.78	300.2	300.17	296.56	304.94	300.44	302.26	306.61	302.39	302.06	301.03	305.62	305.3	306.35	304.57	304.78	302.48	300.85	304.19	302.83	313.35	303.35	305.81	299.23	304.86	306.23	300.93	301.42	304.35	304.1	309.01	303.37	304.11	307.83	303.47	297.52	301.36	305.69	301.93	302.83	301.86	306.31	304.15	307.23	298.9	303.77	301.32	295.86	298.46	304.44
301.32	304.24	304.73	302.09	298.38	302.13	308.61	305.76	305.23	298.36	300.86	305.7	307.98	311.19	304.7	305.16	306.8	304.51	304.1	304.95	308.05	303.85	302.72	305.48	298.56	303.24	307.29	305.32	307.49	302.19	306.03	304.33	302.62	306.18	306.68	302.75	307.3	304.35	305.64	306.79	302.88	304.84	301.09	298.96	304.17	300.54	307.39	302.81	306.75	305.28
308.84	311	306.11	303.56	307.03	309.36	303.55	304.9	306.22	301.55	305.57	298.54	308.8	308.44	302.9	303.45	303.87	301.57	305.1	307.84	306.91	303.56	298.4	298.88	305.59	305.54	306.53	307.28	306.52	302.36	305.24	303.8	304.7	306.34	304.9	301.76	306.96	307.43	299.7	302.64	303.84	302.39	306.53	307.08	301.03	304.63	300.95	305.67	303.12	302.67
312.97	309.26	310.28	313.24	313.21	304.8	311.87	313.68	307.32	310.18	310.58	311.04	307.51	310.88	307.33	313.56	310.78	311.37	317.36	316.66	309.91	308.42	310.62	310.81	310.69	311.89	313.84	311.62	313.46	306.27	309.57	310.76	307.42	310.78	310.83	309.25	312.21	310.25	312.09	305.49	311.61	315.02	310.73	304.61	314.44	311.55	312.86	305.2	308.82	310.43
299.07	306.78	305.33	298.73	307.88	305.69	307.53	306.06	304.18	307.07	297.61	304.12	302.88	307.28	305.2	310.09	306.14	308.98	305.72	306.77	305.31	303.6	301.59	302.64	306.6	298.71	304.52	307.13	309.59	302.37	306.35	307.53	301.99	305.49	302.32	301.96	304.21	301.56	305.1	303.6	307.12	304.68	304.59	304.06	304.97	308.66	305.9	306.36	305.76	300.54
306.54	302.88	309.17	309.51	304.79	300.21	307.17	305.1	302.7	305.36	306.8	307.22	305.86	300.69	305.95	306.36	305.19	306.42	306.65	303.94	302.66	302.05	302.16	302.79	306.32	304.86	304.98	303.42	301.28	302.1	306.13	302.9	307.15	305.12	306.93	307.34	305	310.75	299.79	301.73	300.08	308.82	307.47	299.08	303.54	305.44	300.74	307.47	301.74	306.62
310.95	314.07	315.79	317.41	315.52	312.16	313.2	316.1	316.59	314.98	313.87	317.5	321.3	317.21	310.22	312.72	311.91	313.61	317.78	313.99	310.3	310.6	309.09	309.16	316.12	314.13	313.39	316.54	316.43	317.52	309.82	311.23	314.89	314	313.08	317.91	314.71	312.85	315.94	313.25	310.42	314.3	309.15	312.33	311.26	312.51	313.66	313.81	313.05	312.02
302.3	298.58	299.24	301.89	299.3	304.61	307.59	301.47	301.07	303.91	308.62	302.62	304.47	302.92	307.32	305.36	307.5	303.76	298.03	301.14	303.35	305.77	301.18	300.1	302.12	299.82	308.17	296.6	297.62	297.26	305.82	304.87	302.67	304.56	301.24	295.58	304.93	308.55	302.5	305.17	301.96	305.06	303.86	304.64	300.47	305.88	307.88	303.65	298.99	298.87
297.43	297.18	291.36	296.84	297.17	299.85	294.42	294.36	296.12	294.41	296.2	294.7	302.35	291.07	292.66	297.27	296.85	297.42	298.41	294.76	294.35	294.02	295.39	297.21	300.47	295.96	296.3	296.8	295.54	288.27	294.89	296.3	298.82	297.4	294.38	296.46	298.29	294.19	296.4	293.26	290.72	294.9	300.04	296.73	295.04	295.5	298.71	294.87	297.31	295.05
312.55	312.85	316.11	312.64	311.59	317.49	313.75	314.43	311.7	316.81	320.38	312.07	316.72	313.94	312.87	315.71	313.6	312.05	312.23	309.56	318.95	320.26	317.32	313.71	310.02	318.95	310.44	317.95	316.99	314.89	312.97	312.63	313.18	317.4	314.19	317.93	315.14	313.9	310.78	315.65	309	315.51	313.93	314.78	314.76	317.21	316.42	312.59	317.8	317.91
312.48	308.47	307.93	314	316.45	315.19	312.94	312.6	316.86	312.45	314.08	313.65	309.94	314.11	312.54	313.47	314.41	313.96	312.02	319.4	312.04	312.15	313.77	313.83	314.38	312.88	317.35	313.67	312.37	310.89	317.25	313.16	310.41	316.15	315.18	311.93	314.33	311.28	312.85	311.98	311.99	318.84	311.65	315.45	312.45	316.45	315.39	310.46	313.82	312.36
304.7	307.2	302.3	306.08	308.38	301.1	303.71	300.3	309.41	307.41	309.76	305.87	307	302.55	306.36	305.63	308.92	303.37	307.06	310.92	304.4	311.28	304.71	305.73	294.68	304.82	304.28	302.16	306.37	304.16	304.64	297.29	304.64	305.12	303.87	304.43	304.17	307.76	307.44	305.58	307.27	303.36	306.34	303.75	302.98	304	304.65	304.46	304.16	299.26
301.15	295.23	293.93	290.88	296.22	294.63	295.39	294.57	293.06	294.22	291.08	291.43	293.24	292.22	292.58	300.53	290.7	295.53	294.87	298.86	299.97	296.31	297.2	291.08	292.64	299.09	295.85	294.7	294.01	293.1	296.04	295	297.64	295.58	298.37	294.83	295.1	293.73	299.29	295.8	291.64	292.74	291.87	296.55	291.44	292.7	290.52	289.19	298.81	297.24
331.71	330.19	325.87	332.29	320.35	333.96	330.72	327.97	329.34	328.87	333.7	329.5	324.87	333.74	325.81	326.35	330.38	330.89	334.42	329.6	325.33	330.12	332.84	330.97	323.92	328.58	327.51	326.81	326.04	328.14	329.65	325.7	326.98	328.26	333.78	330.01	330.55	326.18	328.92	329.07	325.48	327.96	332.17	329.56	327.14	326.21	329.15	323.68	326.87	329.53
300.82	296.53	293.53	294.36	292.41	296.46	300.26	296.45	297.5	293.77	299.53	293.09	293.71	295.25	296.33	294.73	291.82	299.44	299.74	294.05	296.05	291.86	292.55	295.21	295.36	296.97	293.99	295.38	294.76	293.53	295.9	294.56	296.3	295.45	296.33	293.92	296.67	299.95	292.57	292.37	294.03	294.95	303.78	293.24	297.96	293.02	295.81	293.33	299.2	291.16
299.64	294.74	292.45	295.1	290	294.45	293.55	297.53	293.86	295.55	295.42	292.56	293.83	294.41	295.13	298.74	297.43	297.25	295.01	289.82	303.56	295.69	296.8	298.19	292.66	287.41	291.19	294.6	297.9	292.4	298.6	296.01	296.3	291.2	294.92	293.13	296.24	294.97	296.08	293.46	296.61	292.42	296.57	294.87	293.51	292.18	294.35	295.61	295.01	294.32
296.59	296.6	299.79	296.09	297.12	296.27	299.98	294.46	298.97	296.03	296.08	297.41	290.32	297.27	294.9	296.14	297.83	294.41	294.16	298.02	296.18	298.49	294.75	294.16	300.32	299.63	303.61	295.93	294.53	289.75	299.22	293.92	295	299.53	304.42	297.53	297.03	295.12	298.36	296.13	297.12	297.46	297	297.07	294.32	292.64	295.18	297.81	299.83	291.52
305.53	302.7	303.18	306.92	305.75	298.8	301.87	300.57	303.94	305.01	303.89	301.1	297.6	302.62	301.54	302.13	299.16	299.34	301.89	298.1	297.41	305.16	298.4	302.72	302	298.15	297.61	299.46	300.23	299.02	302.71	300.06	303.74	303.27	303.08	303.52	300.38	302.94	305.6	303.35	300.75	298.09	298.56	302.07	299.12	305.6	300.57	300.87	305.4	301.73
307.86	310.79	310.47	309.21	310.89	313.25	305.85	308.83	307.02	306.73	307.72	311.71	308.9	304.39	312.03	304.83	308.49	307.55	310.61	307.64	309.74	306.65	306.84	307.48	310.97	307.49	308.41	311.86	310.13	309.52	306.58	311.24	306.59	311.53	309.23	309.56	308.28	311.31	310.08	315.98	311.82	308.91	312.35	306.07	307.96	301.64	312.98	310.61	308.16	307.85
300.06	299.92	298.97	296.97	297.91	302.02	299.34	301.29	298.33	298.69	297.72	298.84	302.11	301.79	297.87	295.56	301.18	301.36	301.05	300.94	300.31	296.59	297.19	295.51	299.97	304.21	296.21	298.97	293.22	297.09	302.8	303.4	298.51	301	300.9	302.27	302.09	298.9	301.46	298.63	306.71	297.98	300.28	304.69	300.53	300.35	305.64	297.08	294.97	298.84
304.76	303.07	302.27	307.18	304.3	301.39	300.41	305.51	306.46	308.35	308.48	308.83	303.5	303.72	309.14	309.85	307.19	304.05	307.65	299.83	307.17	307.69	306.34	307.02	310.53	306.04	302.75	304.25	302.1	304.38	302.35	303.75	304.33	302.81	310.41	302.79	305.98	302.73	307.04	300.63	302.14	305.89	302.22	304.08	304.17	305.08	308.22	306.51	302.27	302.41
312.22	316.18	310.8	311.22	311.67	313.52	311.21	313.09	312.84	312.76	314.73	313.15	312.3	314.95	312.43	313.82	313.37	314.94	313.3	314.06	311.95	312.36	314.43	308.93	313.29	316.4	314.06	314.59	312.65	308.78	315.92	318.39	316.55	309.87	315.03	313.32	315.47	310.41	318.53	307.15	316.72	309.52	315.98	309.39	310.31	313.05	311.09	316.04	314.77	313.05
304.01	310.12	308.92	304.22	306.93	306.88	311.58	307.32	311.6	309.74	305.26	310.68	305.24	307.91	313.82	312.66	308.09	306.56	310.56	312.11	313.21	312.87	307.22	310.19	311.2	310.61	310	311.37	312.81	306.8	308.93	312.32	307.46	309.75	302.47	305.6	309.67	313.71	311.1	309.88	309.92	309.63	316.14	308.87	309.86	309.11	304.64	312.56	310.95	310.46
317.8	322.16	313.44	310.43	315.89	318.35	317.26	311.81	323.89	315.08	316.14	315.08	311.79	322.18	309.89	311.55	312.43	318.19	311.99	313.79	312.22	315.91	321.4	320.33	312.07	318.07	314.52	318.56	316.34	321.71	317.98	314.67	319.88	315.08	314.64	315.95	318.14	316.04	318.94	313.79	314.58	318.34	318.46	314.59	315.83	315.69	317.65	312.34	319.25	318.51
300.3	305.24	305.91	306.77	303.89	303.52	307.1	301.16	305.79	302.47	306.61	301.48	303.96	300.01	307.05	306.62	304.87	302.39	306.27	305.96	302.41	303.26	306.65	300.56	299.35	306.75	305.43	310.42	303.25	300.27	303.68	307.02	305.15	297.78	308.04	303.87	303.42	304.83	301.35	306.38	300.03	304.39	297.02	302.36	300.65	304.95	303.99	303.47	298.24	301.84
316.13	316.5	310.18	320.78	313.17	317.36	316.8	311.03	312.71	312.66	310.86	313.28	312.07	311.62	312.13	311.08	315.14	317.12	311.55	314.37	313.11	313.05	310.6	317.25	310.25	317.61	321.89	313.14	309.95	314.42	317.34	312.5	313.21	317.34	307.33	311.65	315.75	313.41	321.58	316.58	314.24	310.31	316.66	310.15	309.43	314.79	311.58	313.4	313.59	313.43
306.83	303.81	303.29	306.76	297.06	306.24	310.97	298.4	306.25	300.56	301.55	302.57	300.15	305.1	306.96	305.12	305.88	303.12	301.58	299.69	302	304.34	304.1	306.19	301.63	304.76	304.98	303.13	303.05	301.99	306.12	299.73	303.16	303.8	308.32	306.27	304.67	302.36	299.79	302.72	305.01	310.02	303.71	302.52	301.33	305.6	304.15	299.22	304.66	301.04
319.6	308.29	318.87	317.85	314.93	305.85	312.85	314.39	313.61	307.2	311.64	312.86	315.53	316.61	315.2	315.92	318.46	313.05	315.81	311.03	313.97	306.81	309.36	311.69	312.5	311.81	313	313.57	316.54	312.79	317.15	313.44	312.53	310.92	309.2	311.67	318.02	307.42	318.57	310.45	316.94	312.11	315.64	308.54	314.64	307.94	312.85	315.41	309.84	309.61
308.85	309.96	314.08	308.7	313.02	313.98	311.34	309.97	312	312.07	313.9	312.12	305.44	308.94	309.58	317.8	313.39	309.64	314.41	314.12	309.27	313.3	313.68	310.68	312.98	313.41	306.83	305.92	309.19	313.17	311.07	312.79	312.74	311.41	310.1	311.93	311.94	313.08	312.32	313.78	311.31	315.07	314.2	313.43	313.06	309.24	309.9	314.92	309.96	313.34
322.1	317.26	318.91	315.52	317.93	318.45	320.28	317.28	315.64	322.5	316.62	320.16	316.33	318.71	320.42	314.84	318.73	321.57	320.08	319.2	317.61	318.32	316.54	318.14	315.35	320.28	319.5	318.19	323.69	316.38	317.5	318.51	318.41	313.39	316.81	322.13	322.58	326.15	317.34	316.53	318.55	319.02	321.47	323.09	321.01	316.12	321.52	318.54	325.83	319.31
296.53	299.14	297.64	294.58	298.4	294.15	298.48	295.86	295.51	292.81	291.7	292.55	297.02	298.37	295.38	293.28	299.63	296.16	296.03	296.44	289.84	290.5	292.71	292.88	292.51	293.84	292.38	295.32	296.08	295.67	299.25	297.11	295.86	294.51	293.16	298.83	294.59	297.89	295.77	296.78	293.36	298.25	296.95	290.59	294.59	296.56	289.83	295.7	290.69	295.14
307.2	309.85	305.8	308.93	313.07	309.88	303.03	305.25	304.61	310.39	305.39	306.53	306.29	303.9	308.04	304.43	303.63	306.62	303.78	309.84	304.79	303.62	302.65	306.87	303.64	314.47	305.92	307.32	303.85	309.63	307.08	307.79	305.66	303.2	304.47	303.57	301.53	301.24	312.1	311.22	308.53	305.58	303.72	307.05	308.78	304.71	308.37	309.17	306.61	309.64
321.27	319.05	319.23	325.65	318.7	315.86	320.12	318.1	319.06	319.27	321.93	316.52	322.64	316.56	314.97	318.67	321.35	315.51	316.32	317.67	319.76	313.44	322.26	319.64	317.9	316.59	317.85	314.51	322.21	320.56	321.47	318.98	318.03	316.94	321.17	315.35	317.25	318.22	317.85	318.61	317.06	322.98	319.48	315.94	324.59	323.87	318.81	319.45	316.4	312.32
302.42	303.96	294.5	295.35	298.07	296.63	298.37	297.31	300.37	299.63	299.97	296.87	297.33	299.18	298.35	299.56	296.46	298.41	294.98	297.68	296.44	297.1	303.11	299.24	295.14	297.53	298.54	300.27	297.58	297.08	299.79	295.93	298.69	298.36	297.46	296.64	301.25	297.08	294.76	299.16	299.03	298.93	294.5	292.34	292.04	299.83	299.44	296.78	298.5	300.08
308.1	304.78	303.89	307.45	307.15	305.28	302.52	302.84	307.3	306.98	304.19	305.04	307	301.7	301.83	303.21	303.2	309.05	313.88	308.68	307	304.22	309.47	305.85	307.35	305.9	305.06	304.46	301.21	302.9	306.31	301.36	310.87	305.14	306.81	306.38	305.53	306.25	308.08	305.12	301.97	306.25	305.31	301.64	299.22	303.75	310.21	303.7	306.83	305.33
319.52	311.75	309.63	313.38	312.94	311.69	311.31	316.88	315.31	314.2	316.32	311.23	316.77	312.07	314.61	311.46	316.67	315.66	312.12	315.76	313.65	313.07	313.65	314.47	314.46	315.69	312.13	314.19	312.13	316.67	314.09	314.86	313.29	314.28	308.82	315.4	312.14	321.71	310.96	317.18	308.81	311.59	317.26	315.54	309.67	311.74	318.81	315.82	313.69	313.75
303.63	307.48	298.74	303.12	305.79	301.83	303.96	309.36	300.38	305.62	305.33	306.92	307.39	301.78	311.62	303.32	307.33	305.76	303.87	307.76	308.35	304.55	305.97	306.2	307.2	306.14	303.95	306.02	303.85	305.65	305.25	306.57	306.94	305.26	303.68	307.69	306.79	305.75	299.5	309.36	301.95	300.02	303.74	301.48	305.52	299.92	303.27	304.65	304.39	305.86
311.14	315.77	316.82	312.59	312.3	312.67	312.17	316.45	311.63	317.93	313.67	314.4	314.93	313.45	313.53	313.2	312.48	314.88	312.74	318.03	317.34	315.38	311.64	314.59	316.14	314.59	311.85	313.26	315.35	315.38	317.4	312.36	309.58	317.71	312.94	309.41	311.52	314.75	311.69	317.51	315.69	312.71	313.37	312.06	314	316.78	309.02	310.25	315.67	312.88
316.4	315.04	313.37	311.59	317.21	316.62	309.71	315	313.55	314.72	311.49	313.67	312.69	312.02	313.9	311.56	313.97	312.02	315.03	318.06	310.5	315.19	316.17	312.78	310.22	312.19	317.76	314.25	317.07	313.58	314.58	308.72	315.42	314.14	313.43	315.46	312.72	313.76	320.35	313.47	314.47	316.33	309.7	311.89	318.04	318.88	313.68	314.15	319.42	313.9
302.5	296.52	303.23	304.86	304.41	305.68	302.44	307.15	303.74	309.54	305.77	301.23	309.38	301.45	301.32	306.2	302.18	304.89	297.9	305.37	302.54	299.35	308.08	301.57	302.97	303.21	305.12	300.5	304.65	299.74	298.55	304.91	304.63	305.28	303.13	302.74	303.95	305.49	306.2	301.75	303.6	306.52	303.18	301.91	302.08	305.06	304.62	301.87	303.83	301.37
304.43	303.07	304.27	301.83	304.82	305.77	306.7	302.16	308.52	303.72	305.98	303.23	303.05	302.03	307.91	305.67	302.19	301.37	305.08	303.59	309.77	305.13	301.6	306.79	300.04	306.93	304.05	303.74	304.2	302.58	302.21	309.15	306.11	302.51	302.08	308.59	304.28	304.75	305.5	303.38	301.67	304.36	300.93	303.91	306.47	305.85	301.53	305.15	301.91	301.03
307.32	312.11	311.67	303.38	308.34	312.95	310.69	302.76	306.5	310.29	311.8	304.92	304.97	308.73	313.04	317.13	310.77	311.66	312	311.4	308.24	308.6	306.82	308.34	312.12	312.98	312.85	310.82	308.33	310.94	312.04	307.52	311.34	309.08	310.44	313.99	308.7	309.3	307.95	307.45	306.85	311.68	309.37	310.78	314.45	302.31	308.83	309.7	310.46	311.07
313.1	313.67	314.69	310.03	310.05	318.09	310.02	306.25	314.63	309.19	308.33	311.29	312.11	307.96	304.23	313.36	309.24	310.15	314.29	312.55	308.77	310.01	313.7	311.29	311.1	313.47	307.61	307.56	311.39	313.32	314.35	314.18	309.09	312.66	312.15	314.39	314.42	305.12	309.64	309.73	307.6	306.48	314.05	308.54	312.63	309	310.77	310.95	303.06	313.95
299.24	297.28	303.1	306.95	306.73	303.94	302.09	305.32	301.89	304.03	302.17	306.13	307.61	304.99	307.19	304.31	304.35	303.15	302.89	303.23	308.17	303.2	308.71	296.95	300.88	303.3	298.63	304.95	299.39	303.97	302.05	306.03	305.17	305.79	306.07	307.13	304.75	305.62	306.59	301.44	300.29	303.14	305.12	302.43	304.79	302.49	303.41	304.85	307.57	301.81
307.42	309.81	309.81	310.12	310.15	310.66	307.38	315.71	309.57	307.84	312.45	309.99	309.79	309.88	307.08	309.01	313.15	309.7	306.52	311.41	312.09	308.99	309.34	309.56	310.65	309.52	307.7	308.72	310.83	307.6	312.15	309.52	307.32	305.61	311.44	306.84	307.37	311.62	307.56	308.89	305.99	314.58	313.22	307.19	307.53	307.44	313.93	307.05	306.64	306.53
304.2	301.87	304.68	303.21	300.26	303.37	301.88	308.66	302.24	306.56	306.66	306.25	305.69	304.51	301.12	303.19	299.25	302.73	304.53	307.41	303.08	304.59	306.31	303.34	304.04	308.53	300.1	304.31	300.13	306.64	303.29	305.92	307.31	302.22	304.97	301.53	309.18	301.29	306.99	297.51	301.19	303.25	305.27	305.27	297.49	301.69	301.43	297.76	306.8	304.37
308.43	303.91	305.71	305.91	304.38	299.14	307.93	304.97	306.88	307.76	308.19	304.45	299.23	309.18	307.15	302.67	300.26	305.48	305.92	313.15	305.18	307.45	304.84	301.69	305.97	308.88	306.65	306.98	305.12	311.15	306.32	302.23	310.35	311.69	309.23	305.29	302.14	306.56	303.06	306.94	306.46	300.29	308.56	306.51	307.73	304.71	307.55	306.13	305.45	303.22
331.61	328.1	330.8	326.77	327.14	324.56	331.59	327.27	325.35	328.9	331.16	329.2	328.31	326.52	328.98	327.74	331.85	325.33	322.04	325.05	325.21	326.99	327.89	327.28	330.71	330.97	322.19	326.84	331.84	333.71	330.18	325.72	328.9	325.35	332.32	331.74	331.15	331.95	335.14	326.5	325.98	326.41	321.86	324.8	329.74	323.84	327.79	323.55	332.52	326.83
317.41	315.55	317.26	316.23	319.29	314.92	317.93	313.33	315.85	313.82	322.14	312.1	311.92	312.88	317.52	312.91	310.41	313.15	318.94	315.2	315.55	312.66	313.6	316.35	320.78	313.38	317.76	311.93	315.75	321.2	313.37	315.67	318.43	317.46	317.28	310.26	314.19	315.49	314.58	317.66	311.63	319	323.48	314.71	315.95	311.14	316.85	316.24	315.72	313.37
316.4	311.44	313.04	312.64	307.48	308.29	311.84	309.87	309.97	309.17	310.05	310.96	310.79	309.64	308.71	309.06	311.91	311.25	310.53	313.05	310.14	305.15	315.99	307.35	312.36	311.41	309.11	311.6	316.42	310.97	311.66	306.35	308.48	311.14	311.32	308.3	314.5	309.77	312.01	307.31	311.02	314	309.44	311.21	312.29	311.77	309.1	312.07	309.79	313.18
325.29	325.76	328.71	324.19	324.44	324.12	321.26	322.66	328.49	316.37	323.64	324.88	322.71	324.47	325.11	325.93	327.34	326.73	325.74	326.35	324.71	323.93	321.53	321.93	325.82	321.27	326.4	324.48	325.81	325.2	323.87	324.97	324.17	322.27	320.78	325.69	326.19	327.81	325.89	325.35	322.87	324.14	327.27	322.7	324.37	330.28	330.41	329.3	331.69	330.83
309.99	312.26	308.46	312.13	310.44	309.69	308.4	308.96	305.83	311.56	313.56	309.76	303.85	312.17	307.58	317.49	313.51	312.83	309.32	308.99	307.83	310.03	311.86	312.33	307.4	310.34	308.58	310.88	309.61	312.91	310.07	305.21	315.43	308.93	314	308.82	309.2	311.75	313.01	305.97	311.67	308.92	315.12	309.72	311.22	307.54	310.29	316.98	313.55	307.26
294.03	290.67	295.75	293.49	293.29	293.11	298.93	298.06	291.15	295.68	291.63	291.43	293.15	297.48	290.91	292.31	296.14	290.68	290.7	291.22	290.48	288.64	292.96	289.37	300.42	296.14	291.14	295.32	298.88	293.4	295.37	294.91	292.59	298.33	296.86	289.27	291.24	290.63	294.77	291.08	298.14	298.87	298.07	297.11	291.04	289.47	297.88	292.47	290.73	297.09
317.43	320.74	313.62	314.73	311.98	321.12	314.12	312.72	318.28	317.62	314.18	310.21	319.13	316.58	322.42	318.9	317.16	312.77	314.38	319.81	315.79	318.26	315.44	317.4	310.94	318.95	315.86	321.15	316.21	317.43	322.51	317.38	313.53	318.13	318.48	316.54	315.99	315.68	318.17	318.56	318.63	313.87	315.14	315.36	318.56	314.05	324.12	318.39	309.72	320.76
311.99	318.36	314.19	312.59	316.7	314.7	307.35	312.71	309.71	306.96	306.82	319.31	313.45	314.05	314.01	312.1	311.3	317.06	310.89	319.08	306.93	312.26	311.51	310.95	313.72	308.63	315.43	307.76	310.48	313.31	315.02	315.82	311.95	312.45	310.55	315.46	316.26	315.71	310.65	312.6	308.01	311.54	309.96	310.98	313.38	314.95	313.25	309.73	314.16	313.15
304.23	304.13	301.48	307.04	304.85	300.17	302.42	312.08	304.73	298.91	308.1	301.99	301.65	305.18	302.38	300	303.43	304.72	306.46	303.04	302.96	300.68	299.14	305.25	303.98	301.62	305.05	307.89	301.69	305.52	301.42	303.05	302.38	298.39	304.71	302.77	306.64	300.24	303.79	304.06	303.9	303.75	299.44	299.84	308.85	300.91	300.53	307.91	310.15	305.07
313.75	315.83	316.12	311.06	312.42	313.85	312.99	316.98	309.89	315.36	316.53	315.97	313.46	309.46	310.55	311.6	317	314.74	316.55	314.16	310.72	318.88	313.68	319.3	312.53	315.44	312.61	313.01	314.28	311.34	315.42	320.3	313.89	321.28	312.93	312.31	314	314.6	314.66	324.44	312.88	310.86	312.66	319.14	312.89	313.73	317.21	312.37	312.82	313
327.66	328.8	329.07	330.49	327.52	330.73	333.63	329.4	328.78	328.41	329.82	330.7	327.3	332.69	327.9	332.17	329.93	328.12	334.3	332.19	327.19	327.58	329.25	327.33	324.47	324.54	329.64	329.01	328.45	328.45	331.01	328.33	332.91	330.05	329.25	326.22	324.55	329.55	333.28	326.98	332.02	330.55	330.09	327.84	326.98	330.05	326.61	326.76	327.44	326.22
306.66	306.86	303.14	309.59	305.41	301.69	303.95	308.61	304.96	304.13	302.27	302.92	305.73	308.82	303.11	307.15	299.65	305.55	310.22	306.83	310.96	305.13	307.55	308.09	309.18	309.02	307.16	311.64	301.87	308.27	308.37	306.17	311.88	305.06	310.35	305.68	310.44	306.4	304.95	305.74	308.52	307.15	305.16	310.45	310.57	305.98	305.23	304.34	306.7	304.01
326.12	323.87	325.04	331.19	328.01	324.67	327.84	329.21	327.83	327.48	323.69	325.65	327.45	319.08	328.76	332.9	328.24	325.72	326.93	322.03	323.78	325.43	329.43	328.39	323.94	330	328.49	330.36	329.21	325.84	328.26	330.47	331.71	327.5	327.1	328.7	327.05	327.04	332.06	326.53	322.39	326.04	328.65	325.37	328.25	331.46	329.2	333.5	323.78	326.86
311	315.31	316.49	321.41	320.2	313.65	319.99	318.69	315.83	320.29	317.38	318.25	323.58	312.88	321.72	309.68	317.2	316.53	315.35	320.68	316.6	321	316.5	320.65	314.44	318.05	319.61	320.49	316.66	321.12	313.94	315.81	314.07	312.85	318.33	312.61	313.54	316.05	317.96	312.41	317.01	316	322.72	315.11	320.08	319.95	315.66	317	317.3	320.73
309.65	299.79	306.19	300.89	306	305.8	311.69	309.11	308.21	307.18	305.96	306.16	304.81	305.57	307.33	299.47	310.72	302.26	306.07	308.48	308.36	304.09	305.15	310.52	309.63	308.27	303.52	302.99	310.12	307.51	311.82	308.89	310.46	307	306.14	305.8	305.13	305.39	304.28	308.25	308.23	307.29	305.96	309.75	308.79	306.55	303.85	308.95	306.64	307.57
320.53	327.22	323.29	334.95	329.53	324.29	330.36	329.29	325.48	329.35	330.54	326.26	330.37	326.56	325.38	324.22	319.72	329.57	324.78	322.65	329.33	331.56	326.62	322.63	323.84	327.04	331.36	329.48	324.61	327	323.74	326.89	328.27	327.28	331.67	327.85	326.07	329.9	329.8	330.09	329.33	326.73	328.6	324.24	327.47	325.83	331.2	332.94	330.71	328.64
318.31	320.88	313.27	316.61	324.71	320.2	320.22	318.94	322.03	319.09	319.66	318.88	319.46	318.83	317.65	313.67	318.98	318.28	325.6	317.14	320.55	318	314.52	314.55	321.23	319	318.4	317.96	318.36	317.47	315.25	314.84	320.38	316.64	317.79	317.86	314.74	315.71	321.09	315.89	318.66	321.91	321.1	318.23	319.59	316.69	316.51	320.36	319.91	318.47
314.64	314.07	314.76	306.95	311.77	311.18	312.86	311.88	317.39	308.87	316.5	313.2	313.1	313.79	313.46	312.99	312.61	309.93	309.32	313.68	309.73	309.09	311.63	311.59	311.38	313.26	315.49	312.68	313.74	317.67	307.97	310.12	311.33	313.47	316.02	312.73	314.63	314.05	307.17	314.33	316.2	315.71	312.38	307.6	311.12	313.97	310.91	315.2	312.23	310.16
314.99	314.04	308.52	311.85	311.88	312.22	315.61	316.37	311.4	311.97	307.93	314.36	313.07	310.13	313.91	311.23	314.38	310.68	313.55	313.16	316.91	313.38	311.33	314.77	315.8	312.96	313.87	314.58	314.27	309.55	313.73	313.06	314.7	315.58	312.88	315.61	317.67	311.34	313.67	311.25	316.55	312.44	314.85	310.95	307.44	311.3	313.81	314.03	317.19	314.7
308.22	304.87	302.21	305.13	305.14	303.55	304.56	306.57	301.89	303.92	306.61	304.25	305.68	309.11	304.28	308.26	303.69	306.21	304	300.34	302.13	307.89	308.77	305.56	302	310.76	303.19	302.49	309.79	305.74	307.36	301.01	306.15	301.86	308.15	310.43	304.4	305.6	306.33	311.84	308.26	304.74	305.35	307.33	309.84	301.18	309.47	305.93	308.64	309.63
312.79	316.29	314.03	315.94	315.16	312.55	316.3	312.25	311.1	313.53	305.01	313.59	317.42	308.53	315.17	320.85	321.58	313.51	315.85	313.6	318.78	310.42	315.98	317.99	313.19	315.51	315.69	312.14	316.04	312.59	311.17	310.41	314.31	314.12	317.77	313.53	314.18	312.47	315.46	311.22	315.98	312.7	315.34	317.67	314.46	312.74	309.88	314.37	315.55	314.75
309.9	309.72	310.75	306.2	312.88	309.96	312.11	309.21	309.3	304.49	309.92	306.81	312.2	308.53	307.33	312.64	306.02	312.13	311.46	312.71	308.67	309.65	309.59	308.38	307.02	304.05	310.19	312.54	311.47	308.01	305.11	307.61	306.32	308.04	307.62	311.74	308.4	307.04	307.97	314.38	307.35	305.97	303.75	308.96	307.88	306.94	312.37	307.86	306.88	316.19
310.64	311.9	314.13	315.32	314.29	314.5	316.5	311.95	315.61	316.61	313.02	315	313.67	313.95	317.44	314.9	312.56	311.45	312.27	314	314.13	315.69	321.61	314.4	313.22	315.02	310.89	309.17	315.44	318.41	318.63	309.69	316.76	310.92	317.08	316.43	311.62	313.01	318	312.33	316.3	317.51	317.82	315.42	317.46	316.59	313.19	315.99	316.55	315.47
306.07	304.78	307.47	311.17	306.76	310.78	313.06	307.06	308.87	310.11	308.65	308.92	309.57	313.02	308.36	311.33	307.07	309.48	312.34	305.85	310.72	308.64	312.29	310.87	308.19	308.64	310.91	313.54	307.08	312.18	313.63	310.43	317.04	315.15	308.26	306.5	308.92	307.3	309.7	309.02	311.93	307.92	308.26	306.06	307.51	316.18	312.09	313.06	315.21	310.99
295.63	291.1	298.11	293.65	294.96	293.73	289.92	295.96	293.19	296.03	292.46	296.06	294.41	292.38	300.08	293.14	294.95	293.71	289.72	293.38	287.41	294.91	301.53	297.22	297.2	293.52	294.18	291.11	296.1	295.91	297.56	297.33	297.54	290.58	295.38	295.14	297.4	295.86	297.28	293.52	288.14	296.61	294.46	293.08	289.36	294.72	288.31	288.05	291.5	292.27
305.07	302.59	306.97	311.67	305.76	305.83	302.36	307.78	303.01	301.57	307.83	304.74	306.85	303.37	305.82	308.17	304.64	308.2	310.08	300.75	307.86	305.68	310.11	305.56	300.04	307.97	312.29	306.84	305.26	308.65	305.87	306.74	302.2	308.73	303.71	308.26	303.59	306.16	303.29	307.92	307.34	308.58	302.69	308.62	307.14	304.34	310.95	308.46	306.91	310.09
310.37	311.17	312.9	312.59	315.98	311.89	311.61	312.27	316.77	315.14	314.23	310.36	314.77	311.82	311.41	315.25	309.74	309.52	313.22	311.03	310.06	310.54	310.79	305.51	313.66	314.49	315	312.85	312.85	314.5	312.32	314.93	311.72	314.66	312.67	317.82	310.6	311.02	309.98	313.43	314.2	316.09	314.13	311.57	317.24	316.31	312.15	313.13	313.57	308.78
311.39	303.57	314.07	308.95	312.13	315.53	307.65	309.81	310.11	308.3	314.51	314.7	312.82	306.72	307.14	311.32	307.87	309.27	311.3	309.26	313.6	311.41	305.62	313.6	303.04	312.27	314.56	309.11	311.59	310.74	309.83	311.57	311.78	308.55	310.5	308.27	309.97	306.76	312.25	307.68	308.06	312.59	310	313.22	309.62	310.93	310.08	312.64	310.98	308.87
326.02	329.74	325.11	327.53	331.73	326.17	329.26	329.59	329.53	323.62	331.65	322.66	326.26	325.73	326.99	326.49	330.81	333.19	327.31	325.08	328.6	330.17	328.58	328.31	328.03	328.31	326.6	329.79	327.42	326.66	327.72	329.88	331.04	329.17	327.6	323.37	330.64	323.81	322.88	326.38	328.19	328	330.96	332.89	328.75	327.63	329.74	333.8	329.26	330.19
308.38	310.73	310.31	308.55	312.22	309.56	308	309.57	310.37	305.16	311.7	307.55	306.63	309.84	314.1	307.47	307.9	308.63	310.22	310.71	310.58	306.66	307.91	308.45	308.02	312.59	312.26	308.75	309.19	310.67	305.71	309.27	311.76	308.73	312.86	311.24	309.59	306.51	304.62	305.96	304.63	311.22	310.44	305.35	313.07	308.66	309.22	309.02	310.15	308.48
313.1	315.07	309.37	308.11	313.91	312.15	315.84	312.08	311.6	315.6	315.13	309.4	311.7	313.3	316.59	315.45	310.94	316.17	316.53	310.86	316.59	311.97	315.26	312.31	315.53	310.92	310.63	316.91	317.67	312.42	314.63	314.69	316.04	319.61	312.35	315.02	314.53	317.02	312.88	316.51	317.63	314.56	313.61	313.43	315.26	312.22	313.34	312.74	313.7	316.83
300.4	294.95	295.51	296.54	295.11	290.09	296.77	291.03	291.48	293.82	294.88	291.79	298.95	292.62	295.18	294.86	294.1	295.99	297.72	293.68	298.1	293.42	292.08	296.59	290.1	292.5	294.3	291.76	293.1	291.15	297.16	290.71	292.91	297.45	296.37	293.33	296.43	296.44	292.94	290.44	295.31	294.08	299.49	295.8	293.99	294.42	288.63	298.33	292.03	297.99
305.82	300.83	295.89	300.79	301.56	300.19	298.54	301.35	299.31	302.26	301.73	299.17	299.71	301.62	305.14	299	303.54	300.85	306.37	302.93	299.48	299.12	301.29	299.63	304.3	301.5	300.15	300.78	298.88	297.7	300.4	303.23	305.29	297.58	301.83	299.07	300.66	296.41	303.26	303.2	306.25	295.56	300.7	301.7	296.75	300.46	299.72	300.62	299.73	306.19
313.96	312.12	314.63	310.26	313.88	311.8	314.83	311.89	313.79	309.89	318.25	312.5	315.38	309.36	310.37	313.72	310.78	310.21	314.77	314.88	314.51	313.53	311.47	314.09	311.68	304.8	314	315.05	314.66	312.77	312.01	312.04	311.97	314.88	315.44	316.94	314.93	314.69	314.47	315.42	314.15	310.13	311.78	310.85	311.81	314.09	318.68	313.94	310.09	315.91
319.18	316.73	318.58	314.84	316.09	318.41	320.36	322.74	314.07	315.5	320.25	314.55	313.58	317.41	319.43	314.47	311.63	318.06	316.83	316.67	315.91	315.3	318.87	315.56	318.12	315.57	319.27	318.79	318.41	320.07	317.12	313.26	315.18	318.59	314.1	315.41	318.74	318.64	317.82	314.92	316.67	318.95	321.59	318.2	316.09	316.24	312.95	317	317.14	317.57
327.83	321.88	327.8	327.02	324.6	322.27	323.89	325.13	326.31	329.08	322.64	325.13	321.19	327.5	326.98	324.6	324.28	325.35	323.77	323.95	326.57	328.72	325.95	325.25	321.44	323.65	324.58	326.16	326.98	321.26	325.67	325.08	323.37	322.29	324.18	330.24	319.51	321.82	324.49	330.95	327.49	324.53	325.61	323.11	323.81	322	321.9	319.31	332.38	324.31
312.44	322.78	321.3	315.57	322.1	320.49	313.89	320.02	315.95	316.28	315.14	317.31	318.51	320.18	322.31	314.33	320.34	319.12	321.33	322.1	313.72	317.99	318.32	321.03	321.39	318.56	313.33	317.61	313.43	318.05	320.75	319.19	318.06	320.56	316.01	317.11	320.73	318.17	314.4	319.93	318.41	314.04	315.08	320.35	319.76	317.48	319.12	314.46	317.52	313.48
303.52	302.53	303.15	306.68	300.98	302.01	302.28	302.71	294.97	302.84	302.13	305.18	303.22	306.28	306.26	305.27	300.86	303.1	301.93	302.8	302.61	303.18	307.02	304.54	300.91	302.58	300.17	305.11	304.17	300.6	307.15	303.42	309.74	302.89	302.75	305.19	305.59	300.51	302.3	306.61	305.64	302.54	305.26	306.87	302.54	302.79	302.98	303.15	299.15	303.12
299.82	299.48	301.84	302.54	299	301.74	304.44	305.53	303.47	298.66	304.67	302.28	300.28	305.23	300.4	302.54	298.83	295.48	303.12	300.55	302.15	305.57	306.04	303.65	304.84	299.54	305.96	302.24	305.69	302.59	301.07	303.48	301.96	304.53	302.65	303.73	303.25	298.76	305.27	299.9	300.43	300.15	304.07	302.97	302.25	301.59	302.12	303.43	302.02	305.18
301.71	308.64	306.33	306.18	299.88	301.36	300.86	309.98	305.97	305.45	304.43	303.37	303.23	309.6	302.99	304.49	305.63	302.51	303.17	304.99	303.9	304.05	300.53	301.29	305.05	306.9	299.73	304.86	307.54	306.07	306.24	307.84	297.59	306.47	307.28	303.13	306.35	305.04	304.65	304.66	302.5	304.06	302.03	302.12	303.93	308.16	308.37	307.07	303.43	299.8
321.97	320.67	317.59	320.08	314.67	323.47	323.65	319.59	315.32	317.04	317.64	317.07	314.45	312.24	315.46	321.4	313.97	320.66	321.97	323.29	314.86	316	322.74	315.9	320.57	319.01	310.86	319.21	319.82	321.13	316.05	318	322.24	321.37	317.81	317.64	319.85	318.95	316.1	319.08	319.6	323.42	313.63	322.68	323	319.24	316.01	322.5	314.26	320.55
299.58	301.19	304.99	301.99	309.37	299.64	301.53	301.51	302.66	303.53	301.84	302.35	300.86	299.69	306.75	304.43	304.38	305.17	304.63	305.7	301.02	303.41	305.32	306.23	306.89	300.19	299.86	304.06	307.75	297.09	304.63	303.62	303.69	308.07	306.77	304.23	300.64	303.04	307.6	304.75	303.91	302.89	294.56	305.17	307.78	302.9	306.88	301.02	303.28	301.75
312.65	315.12	313.41	315.35	313.61	315.4	313.66	316.39	312.18	316.51	318.01	315.85	311.25	307.97	319.56	313.48	316.79	314.56	315.03	314.04	313.43	314.79	309.07	312.55	317.21	314.72	317.08	313.56	311.36	306.04	311.25	316.22	310.77	310.57	310.99	315.45	320.04	310.89	316.76	312.64	316.33	310.6	311.98	313.32	314.31	312.97	312.22	307.51	314.85	317.64
309.82	308.43	317.67	305.92	310.82	313.59	311.35	313.39	311.24	311.89	315.49	310.97	310.22	313.23	312.28	313.42	315.45	311.37	312.75	313.97	317.03	313.77	311.86	308.85	315.2	311.61	307.25	310.03	309.72	313.82	317.83	311.83	313.19	310.89	313.58	309.66	313.21	313.51	311.14	311.51	311.16	313.34	313.13	315.31	314.42	312.9	313.81	307.69	307.57	313.88
326.56	324.18	320.38	329.24	329.06	324.27	328.82	327.38	328.21	322.4	323.33	323.26	322.58	322.79	327.12	323.97	324.54	326.63	329.84	325.91	325.72	332.1	322.39	325.91	328.22	329.32	322.28	321.23	327.28	320.38	322.62	324.7	324.7	327.25	324.76	331.32	323.05	327.11	319.53	328.37	329.07	328.18	329.36	318.28	322.69	324.51	322.01	327	329.32	327.27
306.63	303.48	305.89	308.36	309.04	305.8	310.99	304.07	307.06	306.54	304.86	303.04	303.73	302.22	301.31	308.37	301.41	308.58	301.48	305.14	305.2	303.96	307.48	309.09	304.78	303.34	303.09	306.65	303.46	305.13	306.36	307.34	302.76	306.59	304.58	304.76	303.46	305.11	302.48	308.88	304.04	311.86	302.61	307.18	304.05	304.78	303.19	305.18	304.96	305.52
308.45	302.46	310.53	305.97	308.2	310.34	305.13	303.16	306.83	302.93	306.11	306.45	305.8	304.08	307.09	306.34	303.98	311.02	304.1	302.22	313.9	311.54	305.85	308.48	302.35	305.83	310.91	314.43	305.12	302.23	306.45	307.6	303.31	302.52	302.15	305.74	312.98	308.67	305.52	308.38	306.38	302.4	302.36	304.89	307.75	313.44	306.79	303.24	309.78	301.8
315.96	316.59	316.78	316.22	319.72	316.96	319.83	315.38	316.9	316.05	314.82	312.43	321.87	312.5	315.69	315.22	318.78	315.15	318.86	318.69	322.07	319.89	315.57	316.35	319.04	318.33	311.22	319.79	317.35	314.88	317.25	316.02	316.12	313.4	313.76	320.66	313.25	319.99	315.38	317.86	321.12	318.35	322.48	322.74	314.13	312.47	318.78	316.56	315.08	313.74
309.26	311.76	302.9	306.45	311.04	306.23	298.7	307.03	306.16	305.3	307.27	304.06	302.07	307.89	302.77	306.08	306.28	308.72	306.66	306.2	304.01	305.8	308.48	308.06	312.11	308.16	305.54	310.8	305.73	306.63	309.42	304.44	308.76	310.35	305.62	305.62	308.68	310.65	305.39	305.32	307.95	304.11	303.29	300.11	308.3	309.1	305.32	310.14	308.4	305.16
304.29	301.55	304.82	298.98	297.93	297.1	300.48	300.63	303.73	305.3	301.6	300.53	294.6	298.37	301.9	297.99	300.03	304.31	294.4	303.7	299.72	301.07	300.67	302.5	300.1	296.51	296.34	304.71	299.58	295.92	298.97	303.33	300.41	301.7	299.9	300.41	300.92	297.22	297.34	304.85	300.7	298.75	299.98	300.01	302.03	299.68	301.35	303.96	301.99	298.81
292.81	295.79	293.32	290.59	296.85	295.07	295.14	297.76	297.1	294.9	295.26	295.69	292.38	293.02	296.99	295.28	293.57	292.25	296.41	296.44	301.49	293.19	295.45	297.1	294.87	293.3	296.17	294.12	297.01	296.6	297.53	296.53	290.03	294.04	295.39	295.6	294.05	298.43	296.48	290.27	296.23	296.22	298.72	294.32	296.38	293.9	298.1	300.37	295.9	295.49
318.46	314.35	316.11	315.5	314.87	318.7	318.83	315.66	314.15	319.16	311.76	314	315.78	314.67	316.84	315.38	319.82	318.11	315.2	313.73	315.46	313.71	310.52	317.92	315.28	311.6	316.37	319.98	319.96	317.19	313.12	319.25	317.25	316.23	315.18	318.09	317.47	318.98	310.46	317.18	317.23	320.46	318.24	314.38	317.86	317.67	320.36	313	320.43	320.85
324.88	324.97	317.06	324.7	328.47	324.81	325.14	322.14	326.24	320.71	318.48	321.9	324.07	321.58	322.13	320.56	322.13	324.74	325.67	324.38	322.18	325.19	321.9	325.43	323.47	325.71	320.76	323.8	321.28	325.72	324.97	328.88	323.72	323.74	325.11	324.07	325.24	324.37	328.57	327.36	322.45	327.38	325.49	321.71	324.58	323.68	326.02	323.24	323.59	324.51
310.99	304.49	303.8	302.48	301.23	307.85	301.66	300.43	305.92	303.75	303.8	302.03	301.46	302.46	305.29	300.46	306.44	304.93	303.91	298.6	305.94	304.62	310.63	302.25	302.26	300.76	303	297.95	303.16	298.81	303.17	302.51	301.96	305.32	302.62	303.67	303.62	309.83	303.8	303.66	304.75	301.59	299.73	305.5	306	306.61	304.34	301.6	305.5	301.39
325.87	325.28	325.57	325.35	326.9	319.48	326.63	327.72	319.79	323.19	324.31	324.4	327.2	325.3	327.95	325.13	324.92	326.45	330.16	328.03	323.68	325.49	322.1	325.16	327.32	327.1	319.06	321.03	325.57	323.56	325.11	330.56	324.95	326.24	326	321.43	324.68	326.77	324.44	324.95	323.5	329.34	323.96	323.41	322.25	326.07	327.56	322.96	322.49	325.72
311.33	313.22	312.98	316.01	324.3	313.98	317.09	317.35	309.36	317.87	317.81	317.29	317.99	312.41	316.5	315.85	321.14	315.91	315.18	318.34	317.11	318.03	315.39	317.66	322.16	315.82	317.41	315.52	321.04	315.71	321.41	316.08	313.42	318.96	306.54	317.07	312.82	314.16	314.67	316.12	321.53	320.88	318.92	315.34	315.61	316.01	318.73	312.97	317.46	313.43
295.42	294.47	291.73	292.31	297.21	298.1	300.7	298.64	296.53	296.7	298.35	297.5	293.63	294.56	301.95	295.96	300.16	297.41	292.68	295.5	298.82	293.49	297.94	291.43	295.82	297.03	299.79	293.69	293.1	295.19	295.62	295.09	301.64	293.49	296.07	296.67	296.55	296.32	289.98	296.46	293.93	297.64	300.91	301.47	296.93	299.58	298.18	296.79	298.81	299.34
319.43	321.26	312.2	309.67	316.12	310.58	317.73	311.29	312.24	316.78	315.68	310.24	313.63	317.38	308.62	317.94	316.56	310.29	312.76	311.94	314.99	312.47	313.55	312.24	316.9	307.61	313.39	315.3	309.2	318.43	312.89	312.48	315.25	315.61	313.13	313.97	311.2	319.94	317.41	314.13	310.95	316.61	310.81	312.32	317.47	320.36	313.51	308.63	311.76	316.92
302.19	300.22	305.14	304.59	299.11	301.58	308.18	306.48	304.65	303.62	301.98	300.89	304.51	303.82	305.92	303.05	298.1	301.26	302.39	305.77	303.59	299.85	305.95	301.73	304.28	305.82	303.85	296.48	302.19	306.98	304.13	309.43	301.85	301.5	302.5	298.91	303.85	304	302.74	300.67	302.52	307.26	303.12	303.04	305.36	301.08	303.62	301.93	303.85	299.92
315.61	318.31	323.47	319.48	310.81	314.56	314.15	313.31	312.94	312.78	318.41	314.89	315.24	315.25	315.27	314.47	312.08	319.37	318.13	316.81	317.48	320.01	312.02	308.68	321.95	311.06	318.84	316.23	314.48	314.82	318.74	314.95	321.17	318.74	317.08	315.53	317.28	314.36	320.55	312.88	316.14	311.09	309.26	307.95	316.72	313.91	319.02	309.55	311.14	307.25
295.14	296.1	299.35	289.77	299.49	294.12	295.24	290.63	296.45	302.44	298.85	293.69	295.99	298.09	292.68	293.96	292.05	294.14	296.82	298.88	293.77	293.85	293.68	295.4	294.31	296.56	293.59	294.93	297.42	294.42	293.6	299.03	297.94	300.14	292.23	296.41	292.14	298.1	297.26	296.2	298.62	296.53	293.49	297.26	293.61	292.51	299.86	300.14	293.15	298.33
314.7	314.99	314.43	316.28	312.11	315.92	313.61	315.22	311.11	315.13	314.03	309.19	318.09	312.37	311.52	320.05	314.74	318.56	310.67	313.66	310.42	317.11	310.76	314.83	311.35	312.61	316.03	324.33	313.2	316.85	311.44	313.19	310.57	312.36	315.35	315.54	316.36	313.18	314.61	312.53	317.25	316.81	316.08	311.67	316.4	318.59	312.28	315.98	317.75	316.34
298.92	303.58	302.31	304.79	301.97	303.64	300.81	299.36	300.42	296.2	302.05	304.64	303.53	301.96	302.13	299.11	300.62	303.41	296.96	301.4	302.1	300.51	299.15	295.85	302.56	298.71	300.44	298.79	302.79	299.06	298.9	301.68	299.86	301.09	299.56	300.32	298.94	305.46	300.82	298.63	301.85	300.27	303.29	300.73	301.27	298.85	298.45	300.56	302.42	300.3
303.4	305.43	303.89	304.51	306.16	303.71	303.56	308.32	303.19	304.74	308.67	309.68	303.25	302.9	308.63	302.63	301.02	306.89	302.33	302.94	300.26	305.48	304.76	308.18	305.67	300.81	303.53	307.34	307.63	307.84	306.11	302.46	302.05	305.88	305.97	303.09	300.81	301.45	305.36	303.46	303.5	303.35	304.99	302.48	306.86	302.7	304.06	302.2	302.92	304.28
307.98	315.03	311.16	312.82	308.28	309.54	311.37	313.09	310.8	316.64	316.82	312.9	313.26	315.21	316.66	312.4	312.32	308.29	311.45	316.36	311.83	314.53	316	316.92	313.13	311.06	313.5	314.01	313.38	315.28	314.81	313.06	314.94	310.32	309.98	309.77	314.76	308.9	309.2	315.02	308.5	313.07	311.01	314.54	312.43	310.82	314.87	315.23	313.25	313.51
305.52	306.01	306.14	303.61	306.21	307.49	307.74	310.04	313.56	310.32	305.94	307.71	309.73	307.66	311.15	313.05	312.46	303.18	305.96	309.95	309.49	303.56	311	311.97	307.21	306.7	306.65	308.22	307.53	310.62	305.21	309.1	313.3	307.08	305.87	304.96	312.46	305.86	307.92	309.36	305.32	313.91	306.89	307.01	311.26	303.69	309.71	307.75	303.95	310.17
315.55	314.84	314.12	314.03	307.28	318.38	307.6	312.66	315.16	313.79	311.76	307.76	314.74	311.32	312.08	312.42	317.39	312.54	315.14	311.19	310.16	308.66	315.53	315.25	312.25	309.3	311.79	313.27	310.92	309.17	311.4	311.89	313.28	313.03	312.78	316.34	314.49	311.81	308.72	308.93	315.97	309.95	312.17	312.6	310.91	311.8	315.22	314.26	309.77	314.05
311.35	304.81	306.19	306.16	305.76	310.53	314.3	306.72	312.01	306.62	309.35	310.94	308.97	309.21	313.11	302.75	310.11	307.99	303.58	311.77	304.7	303.41	305.4	309.6	313.36	308.36	311.22	310.74	311.72	308.7	305.86	313.65	306.83	313.58	309.62	307.96	306.6	307.57	306.67	309.1	314.25	309.31	307.28	306.77	311.61	305.34	307.96	306.27	312.24	308.05
295.93	291.09	297.49	298.05	289.87	287.31	297.58	290.87	294.48	293.53	295.31	291.25	296.98	299.36	290.47	298.97	292.99	293.07	294.66	291.8	293.53	293.5	296.8	291.9	291.82	293.76	292.44	293.65	297.58	290.47	295.01	293.99	293.65	298.09	291.15	300.22	287.49	292.62	289.65	293.6	297.39	291.29	297.48	292.63	296.12	291.81	292.83	294.76	293.36	293.84
318.66	317.96	320.26	314.61	319.06	322.69	317.73	318.13	318.2	312.05	315.99	319.2	314.85	312.79	319.27	319.28	319.41	315.96	311.69	320.2	320.77	320.4	317.93	318.25	313.12	320.76	315.16	315.88	319.03	311.48	314.06	315.44	317.58	317.87	315.02	315.79	313.8	319.37	315.23	314.52	320.15	314.88	317.95	318.32	319.89	318.07	316.72	312.03	317.69	315.93
295.52	291.23	297.74	293.1	293.7	293.63	289.02	296.19	299.1	294.31	295.14	295.19	293.86	295.99	291.3	293.89	294.53	287.36	294.65	294.89	289.17	291.85	291.64	293.76	295.22	291.41	290.41	294.18	297.3	292.16	292.96	296.49	293.54	295.7	293.93	295.07	299.16	295.92	297.48	295.17	296.03	295.82	295.26	294.25	300.39	291.06	295.09	291.54	293.63	295.33
321.19	319.06	312.94	318.94	315.19	319.92	314.45	322.99	317.61	315.09	320.75	322.08	321.76	322.51	319.69	319.62	310.03	319.29	317.88	318.42	323.2	317.76	316.29	316.59	319.2	315.49	315.56	320.1	321.12	319.71	314.99	320.32	316.94	315.66	322.85	319.25	318.04	317.48	316.87	323.66	317.06	315.63	318.72	315.1	315.38	321.18	320.63	318.41	316.97	317.83
314.75	315.31	316.29	314.42	313.08	310.74	311.71	316.31	319.1	321.29	309.64	312.51	311.95	313.48	314.73	315.71	325.06	313.27	318.25	318.55	314.24	318.41	317.65	315.92	309.09	317.72	316.49	319.13	311.61	317.16	315.66	315.83	311.85	313.04	318.78	313.86	314.43	319.55	313.97	313.91	318.4	314.36	317.29	312.84	310.59	312.9	312.99	314.67	314.19	312.95
300.05	304.46	302.46	295.25	303	300.86	303.39	300.52	298.75	301.66	300.36	298.39	296.39	301.34	299.05	298.87	300.5	302.11	302.51	297.15	295.47	303.05	296.44	296.54	298.97	300.66	296.61	302.04	296.02	298.72	300.19	300.29	295.81	302.73	300.95	301.83	296.5	296.97	297.08	304.13	306.34	299.45	296.21	296.18	302.02	294.63	297.61	298.62	297.24	302.67
313.95	315.19	307.27	306.11	310.49	308.97	311.1	313.11	311.08	311.77	308.96	306.63	315.45	308.62	316.25	310.78	313.86	308.55	313.76	313.04	313.61	313.62	310.65	307.97	306.84	312.28	305.5	307.97	313.23	309.42	308.99	309.3	312.86	310.89	312.68	310.05	315.96	308.44	316.74	309.94	309.28	310.22	312.51	313.93	310.18	308.91	308.96	306.7	308.38	313.34
315.3	312.76	312.58	312.28	312.35	315.83	315.07	316.68	316.36	315.15	310.05	315.8	313.83	316.86	319.89	316.97	315.58	313.31	314.13	313.67	314.33	316.64	312.73	310.91	313.47	317.97	315.92	313.41	317.74	314.52	315.59	316.82	319.32	317.34	316.28	316.18	317.14	313.86	312.55	320.44	318.65	320.44	319.94	316.6	312.9	317.91	317.66	316.73	318.59	315.31
303.78	302.72	308.72	303.12	306.03	303.35	307.93	307.99	312.16	301.13	303.8	306.66	302.7	305.13	305.53	307.15	301.8	303.62	304.34	303.43	304.17	302.92	308.14	303.22	306.62	306.94	308.41	298.25	302.79	308.5	306.5	304.31	305.29	305.34	311.14	306.58	304.64	305.14	305.81	307.99	304.32	309.75	299.86	306.22	305.27	307.95	308.12	307.85	303.85	303.41
319.39	322.17	317.31	318.61	320.13	323.98	319.52	316.64	317.79	318.07	314.61	317.59	318.43	323.14	319.07	320.53	317.53	319.56	317.36	317.84	321.09	320.6	315.47	320.64	319.12	314.1	323.48	316.16	313.18	320.19	316.44	321.91	320.14	316.7	320.38	319.08	313.16	317.85	318.65	323.38	317.49	322.81	318.56	312.99	317.53	318.51	316.01	325.16	316.05	319.39
302.8	304.43	310.13	303.39	302.23	308.87	302.86	305.29	303.61	304.03	302.33	306.18	305.26	302.18	307.08	297.51	302.84	307.44	312.03	307.43	305.21	308.38	305.57	305.78	310.31	307.91	306.29	308.17	309.4	304.14	300.03	307.78	303.06	298.89	301.97	304.52	305.02	311.44	305.85	303.47	305.43	308.28	306.05	304.72	301.73	303.7	306.73	304.21	309.47	300.47
310.66	310.55	314.96	313.5	314.06	313.27	312.19	310.28	311.88	314.87	312.64	316.71	316.83	310.09	309.64	314.81	311.57	309.05	310.53	312.95	311.8	311.81	316.5	306.95	310.78	313.17	308.93	316.23	311.5	311.9	310.64	313.09	313.52	317.54	308.88	311.7	315.47	316.28	312.31	315.96	312.95	312.97	312.15	318.44	316.06	314.42	318.86	317.66	312.8	314.53
302.14	303.01	307.11	304.68	302.52	300.53	305.34	304.43	303.41	308.87	302.78	304.37	305.97	305.56	302.55	299.67	302.52	308.89	303.13	301.38	301.91	300.48	300.89	304.81	305.62	303.17	304.1	301.99	302.23	300.97	299.58	303.44	310.69	302.39	301.97	302.32	304.1	306.77	297.61	306.03	304.57	306.81	302.63	307.17	303.17	302.83	306.07	303.48	303.47	304.29
305.25	299.64	302.67	304.06	302.07	304.18	300.78	297.71	299.9	299.59	302.43	299.47	301.97	300.17	298.71	298.55	299.35	302.41	303.63	306.92	298.82	302.15	299.21	304.37	303.91	298.54	299.52	298.92	307.05	299.31	303.2	300.34	304.56	296.53	302.56	301.29	297.02	299.26	302.36	303.45	307.21	302.28	301.57	300.29	298.91	298.13	297.63	302.05	299.48	304.99
296.28	294.26	291.1	293.36	297.44	294.98	291.35	290.32	294.21	291.24	296.21	293.19	295.65	293.16	293.35	299.48	299.15	292.75	297.82	296.86	292.98	297.03	294.23	291.45	298.15	300.57	292.77	295.65	293.16	291	296.76	289.12	293.31	292.05	296.98	296.17	298.75	291.01	293.22	295.98	295.44	296.22	296.68	294.53	291.48	298.43	291.47	294.65	296.34	296.15
303.82	310.56	302.83	302.39	308.83	306.25	307.17	307.7	304.54	308.73	302.61	305.09	302.88	303.8	300.36	304.67	308.1	311.63	304.11	310.9	308.6	303.94	305.84	298.78	303.73	298.32	304.53	300.81	302.24	304.34	311.28	308.03	307.04	306.07	306.81	305.37	302	309.31	302.66	304.52	301.4	307.17	305.67	302.37	306.11	310.37	309.17	306.74	307.6	304.53
307.13	311.16	302.38	309.38	304.48	302.88	303.75	306.99	306.65	303.01	301.57	307.85	307.65	308.32	309.25	305.48	304.27	306.66	304.24	309.63	306.24	308.76	309.11	302.84	305.04	300.92	306.08	308.05	306.97	307.03	306.82	304.88	309.19	302.42	311.99	306.72	308.64	299.8	302.6	311.35	301.15	305.71	309.14	304.35	299.82	308.53	302.6	306.59	303.15	304.48
302.15	295.61	302.5	303.5	302.7	306.16	305.34	301.99	303.79	303.34	296.94	300.34	300.67	297.83	305.36	295.86	303.84	302.28	300.15	300.94	305.07	305.85	299	300.66	298.1	303.32	300.63	302.4	299.16	296.75	297.02	304.49	305.15	305.61	302.53	303.09	304.66	302.86	300.64	301.16	302.91	306.21	301.63	297.24	299.08	301.49	299.95	304.64	302.19	301.45
297.05	297.58	291.07	291.73	287.05	296.42	292.64	296.02	300.54	296.29	300.25	292.71	298.43	296.09	294.27	287.93	289.39	296.24	294.5	296.11	287.99	296.28	292.33	296.61	296.26	296.88	294.96	295.05	295.42	294.79	295.59	287.18	293.17	292.81	293.09	297.55	296.25	292.84	300.11	293.74	296.83	293.31	291.15	293.96	295.32	291.58	291.34	291.37	292.99	286.97
297.7	302.61	300.83	297.17	296.85	298.58	298.06	300.38	297.17	298.66	299.19	301.92	300.57	301.59	300.03	305.85	298.27	295.05	301.51	301.15	300.4	294.77	306.94	296.98	300.72	300.27	297.86	305.8	297.57	298.38	297.04	301.9	303.46	300.78	296.39	294.55	298.87	297.6	303.38	300.1	296.34	300.18	297.26	301.4	301.12	296.75	296.85	307.32	293.82	296.19
310.86	309.25	311.05	315.09	316.48	317.2	314.57	311.75	312.66	316.3	308.7	310.91	313.11	313.53	313.09	313.8	315.65	314.76	308.08	316.27	312.25	310.29	318.34	311.19	313.72	305.49	314.79	309.12	311.69	313.54	316.64	318.04	311.21	316.89	315.24	315.54	309.83	315.81	313.73	311.15	307.56	315.41	312.89	314.34	313.77	314.74	317.17	312.61	317.15	314.59
303.15	306.65	305.72	303.24	303.6	304.26	301.51	311.13	304.14	306.31	302.9	307.56	305.4	308.26	303.38	303.16	306.05	300.68	307.95	307.45	304.9	306.9	300.88	301.42	307.38	305.89	305.15	298.39	303.42	298.54	306	304.68	305.3	302.92	301.33	299.9	306.69	302.9	304.78	307.55	309	309.27	304.04	303.49	308.83	298.5	299.98	307.13	309.65	301.19
312.76	305.96	315.38	311.99	317.72	317.99	313.06	315.73	314.34	315.27	311.74	312.32	313.2	312.55	310.18	313.02	309.41	314.42	315.63	314.25	318.01	309.75	312.57	312.59	309.02	312.2	310.49	312.63	313.14	315.41	314.08	315.56	315.61	310.21	310.49	311.09	312.16	317.07	310.46	314.73	316.71	313.87	312.27	313.38	309.82	313.52	313.38	314.37	316.98	313.91
296.11	299.08	291.33	295.23	297.62	293.27	297.94	299.61	294.94	298.75	296.05	298.12	294.99	295.5	296.69	297.43	297.21	293.35	293.8	299.39	294.63	295.5	295.27	301.07	295.21	297.94	294.69	301.22	291.65	295.32	290.73	295.28	299.91	298.47	298.76	294.28	294.34	296.55	297.9	298.45	297.33	296.29	299.99	299.41	294.52	295.73	294.85	297.68	298.4	301.32
310.1	308.89	315.39	313.52	316.51	313.84	312.77	312.52	314.38	314.01	312.55	312.58	316.9	311.97	312.25	318.69	312.38	314.72	314.26	314.22	313.56	312.41	313.82	313.43	317.42	310.56	314.59	310.9	318.81	313.88	313.75	313.84	312.7	315.82	307.97	317.39	312.71	311.95	316.7	316.78	307.9	308.85	311.11	314.59	310.13	310.25	314.98	311.57	314.51	319.97
304.93	305.29	304.8	301.19	303.16	303.79	304.76	302.66	305.99	304.46	298.53	302.66	303.73	303.55	299.92	305.37	301.24	306.71	305.2	304.21	305.71	302.24	303.26	304.99	303.36	307.04	298.83	303.45	302.83	300.65	295.76	299.22	306.85	310.6	299.01	299.87	305.25	301.95	305.04	302.51	301.06	303.74	306.39	304.04	300.43	307.83	301.57	300.18	303.29	302.21
318.09	316.03	315.18	314.83	312.56	316.37	312.14	316.5	319.23	319.58	314.32	314.81	316.26	319.34	315.78	313.42	313.67	311.3	310.68	317.65	315.18	317.44	319.77	317.4	316.87	317.3	316.69	318.78	315.83	313.4	315.51	317.69	309.37	315.17	317.18	320.5	311.94	314.91	313.1	315.92	313.82	316.9	319.59	320.07	316.07	317.04	317.65	314.93	315.62	316.16
311.41	315.62	317.82	317.24	318.77	315.59	319.29	318.84	316.96	318.53	316.29	316.54	318.94	316.42	316.94	313.85	317.36	318.53	315.51	314.3	322.13	315.53	315.84	317.22	319.18	315.51	317.95	317.75	316.46	318.32	313.32	320.16	317.68	314.61	318.1	315.38	316.32	316.6	318.7	317.06	317.34	322.93	316	318.39	317.7	323.05	321.97	318.17	318.4	315.48
308.8	309.88	305.18	308.99	304.83	305.87	309.57	307.09	310.83	307.57	306.58	303.98	310.31	302.81	304.54	304.54	303.78	304.97	307.43	308.94	304.77	303.53	305.72	307.87	308.42	309.14	307.34	306.23	304.19	304.5	306.78	306.52	304.42	313.39	306.77	307.25	303.29	308.11	306.26	308.34	306.39	307.14	303.75	304.31	303.7	308.04	308.36	304.94	303.91	305.64
311.7	308.92	313	306.75	309.77	304	308.38	305.73	307.17	307.94	311.44	309.9	314.12	312.37	311.3	307.74	306.01	304.42	309.63	311.12	309.62	312.94	306.18	309.07	306.57	314.07	312.88	311.39	305.15	308.21	308.2	306.62	307.98	308.99	309.38	309.01	312.18	306.89	307	315.94	310.63	306.49	310.16	311.28	313.99	309.01	313.03	310.02	308.88	306.32
314.04	308.55	312.53	316.9	316.98	312.96	316.54	311.79	315.37	314.67	312.13	309.39	310.83	315.83	313.59	310.79	313.53	309.06	307.4	312.64	319.62	313.73	310.04	319.18	314.67	313.67	312.34	314.17	309.6	315.85	312.19	320.2	318.04	317.44	311.37	312.99	310.44	313.75	314.66	313.26	315.34	315.68	306.17	313.61	310.1	310.98	320.61	315.25	310.09	312.13
315.11	318.89	314.01	314.22	316.57	312.94	316.97	312.3	315.86	314.98	312.93	314.86	317.85	308.01	314.82	315.41	315.4	316.93	311.54	317.15	315.74	318.46	320.77	317.72	315.18	311.47	310.23	315.4	318.92	315.02	313.4	313.17	314.02	313.88	317.07	315.78	318.45	315.66	316.06	316.68	319.59	317.7	315.19	316.46	313.77	314.14	320.45	312.93	318.04	315.92
317.52	316.07	303.86	310.44	312.86	313.97	306.75	310.98	310.88	313.6	309.02	312.69	309.86	311.7	310.65	313.07	307.56	305.3	311.36	309.42	312.44	307.64	307.84	311.71	307.96	312.28	308.91	315.09	306.41	307.42	309.56	315.91	309.53	316.4	308.12	311.06	311.81	312.3	307.65	308.06	307.83	312.33	310.82	309.28	313.87	312.61	306.28	310.87	307.61	309.78
288.67	295.98	290.51	291.68	301.75	288.87	288.28	293.42	292.47	295.37	299.15	289.43	297.36	293.14	299.52	298.01	292.89	289.35	295.8	298.4	297.47	292.21	296.32	294.06	296.53	295.95	289	297.48	291.62	291.42	293.23	291.72	299.24	296.85	291.31	294.46	293.97	295.59	293.38	292.19	298.06	292.27	300.22	290.63	293.66	292.5	293.47	293.11	289.39	292.77
320.24	319.29	316.77	315.8	319.34	319.43	315.25	320.89	317.64	317.75	321.3	313.2	318.42	318.23	317.09	319.97	313.13	319.2	324.39	319.21	313.07	315.75	314.68	317.3	314.07	314.35	315.81	316.79	315.88	317.28	314.34	315.96	321.85	313.95	313.83	315.73	316.69	320.55	315.78	315.03	315.1	320.69	322.11	313.93	316.71	320.05	319.68	316.33	319.32	315.84
317.87	314.58	313.4	307.54	311.38	313.54	315.13	311.55	315.22	314.59	317.52	310.82	312.71	313.77	313.23	312.03	315.39	313.92	313.43	313.1	310.92	315.14	315.52	312.83	317.19	308.36	315.57	313.22	318.12	312.25	313.21	316.68	315.35	317.62	313.88	311.25	315.03	310.94	313.52	318.73	314.31	317.06	317.67	312.03	313.19	314.46	316.09	316.86	316.13	311.56
308.13	306.17	307.87	314.5	305.91	310.47	309.37	307.25	308.6	307.01	309.29	315.26	310.83	311.28	315.12	307.87	309.77	310.68	313.6	316.81	304.14	307.19	311.96	310.7	310.04	310.85	311.95	310.97	312.55	309.44	309.02	315.32	310.16	305.49	312.16	313.41	307.61	310.85	308.44	313.9	309.12	313.99	311.08	312.76	310.29	311.86	305.05	309.46	312.29	313.19
295.44	297.67	295.44	298.81	298.58	299.79	298.85	298.38	297.29	296.78	298.19	290.73	297.81	299.95	295.61	297.31	301.16	299.91	298.24	298.13	295.28	298.54	296.67	303.92	296.76	298.44	296.24	296.71	303.98	299.34	301.19	303.62	299.71	295.52	294.51	297.09	298.31	298.29	300.56	297.49	301.68	292.1	293.82	294.74	297.34	297.55	293.92	296.63	296.8	296.87
314.94	313.33	318.28	316.97	315.25	320.31	315.35	316.78	316.38	316.08	309.92	317.01	314.19	312.14	310.65	316.25	313.05	321.35	313.03	313.07	319.86	313.07	311.83	312.63	324.61	316.55	319.04	312.45	315.69	311.03	316.64	317.19	310.86	313.64	313.36	316.53	316.78	315.4	313.31	318.74	315.53	315.01	314.55	309.64	306.96	318.68	318.95	319.29	316.67	318.43
307.38	306.32	305.83	299.04	305.45	307.8	307.58	301.73	310.1	300.9	305.05	304	308.11	304.26	305.59	302.63	300.16	304.06	307.44	304.98	308.87	306.42	303.71	306.41	306.69	303.85	306.67	303.32	303.1	303.89	307.88	303.86	305.2	303.98	305.57	297.45	304.6	304.14	305.3	304.01	305.34	306.55	310.57	306.85	301.47	308.26	303.49	308.28	306.31	305.42
303.51	299.72	302.34	303.06	299.91	304.13	299.59	304.55	302.91	301.93	301.17	306.26	302.2	304.77	305.96	303.25	301.92	300.81	298	307.72	302.16	302.73	301.46	302.14	305.48	301.03	303.94	302.01	302.65	302.51	303.61	300.38	302.06	304.72	312.46	307.51	299.93	301.65	305.57	305.76	301.34	303.43	304.71	303.12	301.99	304.11	301.89	306.69	305.55	300.33
311.3	305	307.71	306.93	304.92	307.3	308.68	309.97	306.37	307.37	304.73	308.47	303.48	304.2	304.01	308.08	306.91	308.25	303.99	300.55	306.27	302.7	310.36	302.99	305.96	300.45	303.79	308.96	304.74	304.76	303.16	305.37	311.69	302.5	300.3	303.23	303.36	308.89	305.08	298.38	305.34	305.75	301.23	305.98	306.15	302.71	305.6	303.78	302.27	306.48
314.38	306.76	313.46	310.59	311.96	310.06	316.61	310.67	317.03	316.4	312.65	310.78	310.21	308.41	306.41	305.81	317.18	310.94	313.3	312.81	312.71	313.26	312.43	313.52	315.31	310.34	309.73	313.72	312.95	313.65	315.1	311.5	312.52	312.74	306.82	308.71	313.98	313.74	315.33	310.49	314.71	310.74	312.18	313.51	310.42	311.46	310.03	314.17	307.42	317.01
315.1	312.75	309.18	316.03	314.08	318.02	313.7	313.65	314.1	314.22	317.62	315.58	308.89	314.34	314.37	311.75	310.43	310.03	310.79	315.77	307.74	318.57	316.09	316.45	318.36	311.62	315.5	314.59	317.12	312.32	308.83	315.99	312.64	317.18	314.52	311.62	311.93	309.05	316.4	316.3	310.49	310.83	313.95	308.82	313.98	315.76	314.16	316.89	311.21	313.3
306.31	307.28	314.71	308.06	314.57	311.44	311.57	312.26	315.18	311.8	310.82	309.55	315.73	318.08	309.93	308.79	309.59	310.86	308.05	309.96	310.94	314.56	312.11	311.14	313.25	315.57	311.79	311.53	312.09	310.68	312.17	309.12	311.81	316.38	314.45	304.85	312.24	308.64	311.01	308.38	307.71	309.84	313.7	307.97	309.18	312.73	314.3	319.05	307.98	314.24
298.15	301.22	304.1	301.38	309.54	300.61	300.75	305.14	304.67	306.2	304.13	299	300.84	301.9	306.03	309.7	302.87	302.05	305.27	306.55	302.63	304.49	303.52	300.78	300	303.75	309.69	300.6	302.64	300.05	305.78	300.26	302.9	299.46	304.78	306.87	294.79	298.2	306.93	301.51	308.75	298.3	304.83	306.74	302.48	297.57	303.93	304.76	300.04	300.03
306.81	305.35	307.53	311.37	307.47	305.81	302.3	306.51	305.01	310.38	301.45	305.16	310.36	310.96	309.43	306.27	304.87	304.51	302.46	305.47	302.32	306.48	308.55	307.52	304.6	303.81	304.07	307.28	313.03	306.32	303.85	306.93	311.18	303.81	306.85	305.52	304.01	306.82	307.53	310.66	308.08	310.57	314.44	311.3	308.28	307.33	305.42	303.8	305.22	307.23
300.82	305.72	296.74	305.94	304.8	306.55	304.23	300.19	299.23	304.77	293.06	300.17	306.48	300.54	307.61	305.8	302.35	309.94	301.91	303.41	306.48	305.59	301	307.05	307.3	305.83	306.01	303.63	303.71	300.33	304.41	306.21	305.48	301.35	302.96	306.8	304.39	303.63	303.02	299.85	304.74	302.62	306.11	307.21	304.15	303.26	307.38	307.99	305.99	302.85
303.35	302.66	294.7	297.05	300.85	300.29	301.64	298.24	297.66	294.71	301.51	303.18	299.58	305.13	296.84	296.6	297.65	295.84	298.02	300.95	296.25	303.78	300.07	302.59	302.35	298.15	300.01	301.78	299.33	295.13	299.7	300.08	299.74	297.76	301.45	301.56	305.94	300.58	299.64	295.04	296.6	302.21	300.11	295.82	303.48	301.85	300.19	301.19	297.75	299.03
314.32	325.26	318.54	316.65	310.99	315.48	308.9	313.6	315.6	315.02	314.98	317.15	313.62	312.18	313.94	317.59	315.62	314.03	316.43	317.65	314.18	314.59	317.02	313.11	312.26	313.86	316.87	309.18	312.93	316.08	313.71	310.78	315.76	320.87	314.86	315.44	312.17	313.09	312.47	312.24	318.31	315.23	318.72	312.62	315.12	317.64	315.63	314.13	321.68	312.8
315.78	315.36	319.16	319.95	313.7	316.96	317.2	316.73	312.27	316.77	311.02	312.12	310.64	320.13	313.73	314.21	314.91	311.89	315.71	311.81	314.02	310.74	313.52	318.64	316.4	315.91	316.97	314.28	309.21	309.37	317.63	309.07	313.19	319.5	316.14	311.85	319.06	313.86	311.52	318.87	312.94	319.33	318.93	318.53	317.93	310.31	313.44	311.43	312.92	311.36
317.85	313.82	316.14	309.9	317.94	317	313.45	314.55	316.46	310.1	314.89	310.31	313.33	312.09	313.35	314.87	314.36	310.5	321.04	314.45	309.53	316.62	319.08	312.94	317.87	313.19	315.62	311	314.32	314.91	311.69	314.82	322.78	313.93	313.57	314.46	313.02	312.41	313.23	314.05	313.35	314.57	310.33	312.87	319.85	315.42	314.53	317.11	315.81	311.28
325.29	324.92	323.39	329.23	326.72	325.66	326.14	323.69	327.23	325.35	327.41	325.49	326.59	324.36	325.01	325.56	321.6	326.01	325.53	328.09	323.37	327.65	327.38	323.61	327.3	327.58	326.48	324.43	325.3	324.51	324.69	326.61	328.68	324.58	322.7	324.63	323.53	325.99	329.03	327.22	322.01	324.08	321.65	327.05	324.33	328.12	325.82	328.7	326.2	326.23
304.56	306.33	305.3	306.97	306.59	307.29	306.41	307.86	306.53	301.21	300.4	301.27	302.78	307.7	304.71	304.01	304.41	312.54	305.14	306.49	309.46	306.19	306.72	307.96	304.47	305.7	307.63	305.39	307.98	304.03	304.13	308.41	307.1	302.47	303.04	308.7	309.79	308.52	303.2	307.1	308.7	307.7	306.24	305.06	309.09	310.94	304.45	307.45	305.61	301.63
308.81	310.75	309.25	309.37	311.78	310.62	316.23	314.28	314.45	312.43	308.12	312.34	315.77	316.54	312.44	307.34	318.41	309.46	315.18	309.06	307.53	312.87	314.55	310.81	314.04	310.96	310.55	311.95	311.49	313.51	314.82	315.22	308.37	311.84	316.19	309.98	315.93	309.09	313.74	310.68	311.62	307.26	309.08	314.73	311.26	314.17	311.95	314.19	311.4	313.23
328.7	330.89	323.57	326.24	327.54	324.73	332.23	331.11	328.27	330.15	336.12	328.81	326.64	328.27	327.13	330.1	327.11	329.15	325.11	322.38	324.42	327.25	329.96	324.67	328.41	330.93	324.63	328	330.11	327.44	331	328.8	327.61	330.62	326.46	326.96	326.15	328.86	319.27	324.93	332.1	328.41	327.28	327.9	323.28	333.51	330.79	328.23	327.97	327.53
296.04	295.05	298.17	293.44	295.11	299.71	293.09	295.96	289.65	291.78	295	297.39	293.05	290.24	296.69	292.01	291.84	299.49	293.54	296.38	292.79	293.95	290.9	296.04	299.89	293.25	289.91	299.28	297.71	293.38	292.6	294.99	294.25	297.01	292.68	294.73	290.54	293.92	294.03	296.37	299.24	295.67	288.59	292.83	292.59	296.85	292.56	292.94	299.3	291.77
305.79	306.51	306.06	307.28	301.89	306.18	304.23	305.25	311.75	302.31	306.54	302.64	307.61	302.03	300.22	300.7	306.42	303.16	305.14	302.93	305.03	308.14	301.18	303.06	305.3	301.89	304.9	305.13	303.64	309.38	303.05	302.14	306.78	306.62	306.25	307.07	306.32	302.96	301.55	303.47	301.11	303.89	301.13	301.72	305.34	303.91	305.21	300.6	308.51	305.69
291.72	294.03	291.23	291.69	294.83	291.9	292.99	292.89	290.54	291.5	295.99	294.39	294.5	291.66	293.23	292.15	296.25	294.5	301.16	290.97	292.42	295.46	296.88	294.28	295.91	292.57	289.02	293.2	293.08	297.18	291.28	292.16	294.67	296.63	293.58	294.57	294.14	290.51	296.17	297.79	296.26	292.43	295.88	292.75	293.86	289.39	296.17	299.22	286.34	293.01
307.9	304.33	304.84	307.18	303.44	301.45	305.03	302.64	304.65	302.62	303.39	299.05	306.78	306.83	311.67	305.74	305.98	302.22	304.99	307.23	302.2	303.97	302.66	308.34	306.95	309.64	308.84	308.24	300.07	305.86	307.38	299.6	303.91	307.19	308.23	310.14	305.24	303.39	301.42	305.58	302.43	301.12	299.28	299.76	307.45	305.31	305.12	304.36	303.25	302.92
303.78	306.78	302.14	305.75	301.41	303.69	303.06	304.03	301.43	302.95	303.18	305.51	305.21	302.73	302.93	306.47	303.99	302.24	307.75	299.64	302.85	303.72	305.87	297.04	303.21	301.45	305.98	304.41	307.68	301.03	304.88	304.4	300.87	305.16	298.59	300.17	304.82	301.77	301.03	303.2	306.69	301.12	304.14	300.37	301.58	301.88	305.12	301.07	302.04	297.47
302.23	301.57	302.7	304.36	300.52	301.74	302.16	304.68	299.79	303.36	308.99	300	306.51	301.18	301.55	303.78	305.58	306.41	302.82	301.18	298.73	298.38	302.18	302.99	307.4	300.99	301.73	302.26	297.15	299.62	303.97	301.3	304.46	297.7	304.67	302.72	298.96	301.82	306.12	306.08	299.25	303.94	304.34	301.66	304.68	304.61	303.19	306.63	298.04	302.04
317.23	315.67	313.39	310.39	322.02	312.19	315.01	311.98	316.12	313.23	311.47	316.51	317.15	316.99	315.97	319.16	310.29	311.3	315.68	316.68	312.78	317.84	315.38	310.86	314.31	313.63	314.97	313.55	317.15	308.02	316.49	315.88	316.16	312.72	315.62	313.91	315.22	312.87	314.56	316.96	315.3	315.61	315.05	313.07	312.69	314.92	312.91	317	317.24	315.94
332.17	325.33	324.78	328.45	333.3	327.38	331.46	321.92	331.05	325.67	331.74	327.74	320.38	326.74	328.58	332.31	328.1	326.16	323.91	325.07	328.56	327.12	324.72	328.45	332.96	325.28	326.55	322.23	328.2	329.4	328.52	326.67	325.82	330.16	332.62	323.61	330.12	331.14	328.6	333.22	331.28	327.28	329.01	327.64	327.14	327	331.41	326	324.66	322.84
335.84	329.8	326.87	327.63	327.48	327.94	327.43	330.29	330.58	325.67	325.21	326.23	334.81	331.61	326.6	332.6	327.18	327.16	327.59	325.52	326.76	332.63	328.58	333.05	329.76	330.72	330.31	329.5	330.32	327.4	326.34	327.82	327.27	331.57	329.3	331.97	328.92	329.22	323.65	331.5	324.14	322.16	334.59	330.74	326.1	322.07	330.33	324.45	330.1	328.24
300.98	300.8	304.08	301	301.27	304.13	301.53	307.57	301.52	299.98	303.75	302.73	302.22	303.13	301.31	304.35	306.94	307	302.48	302.29	302.79	303.37	299.62	306.7	303.38	302.5	303.59	300.17	303.54	307.95	300.23	299.38	305.77	303.88	302.88	303.68	303.84	303.24	299.65	302.36	300.61	304.06	300.52	302.26	302.18	303.4	302.51	299.8	303.91	302.04
321.89	316.53	320.78	315.29	319.38	314.46	310.29	315.63	318.17	318.03	318.56	320.5	312.9	312.99	316.17	317.96	319.3	318.68	318.54	317.29	313.86	319.34	313.34	312.61	316.73	321.91	315.4	312.18	318.12	315.21	314.85	316.35	321.08	316.8	321.07	319.85	322.8	322.1	317.01	318.16	317.21	324.04	317.88	314.46	319.15	319.49	315.82	321.49	312.66	317.38
314.49	313.45	307.72	311.28	306.3	313.44	314.79	317.57	311.54	312.75	311.02	312.31	312.74	308.63	309.3	310.52	309.79	312.08	313.13	311.01	312.53	310.89	310.07	314.42	313.56	309.14	312.09	312.92	312.24	305.02	304.73	310.11	310.53	312.99	309.27	314.53	314.05	310.2	312.64	311.6	308.35	313.46	312.3	312.07	314.32	313.11	311.69	311.71	308.82	312.26
308.11	311.78	313.75	315.01	313.07	312.08	317.26	314.81	311.9	312.11	315.38	311.11	315.35	313.1	309.99	315.91	313.81	312.84	311.6	309.84	314.82	314.65	309.51	306.05	311.47	310.95	312.61	309.86	311.12	314.53	308.57	314.67	310.94	311.65	314.47	318.05	313.9	314.27	318.02	316.06	314.85	310.87	305.63	312.72	316.64	313.15	309.49	314.81	314.32	310.79
300.58	306.31	303.82	301.88	303.83	305.83	306.45	308.42	296.87	300.1	303.54	303.47	306.53	304.5	300.56	300.97	305.14	306.28	299.76	301.21	308.2	302.93	303.17	304.38	302.22	306.28	303.6	302.73	303.26	305.17	301.85	307.06	302.44	305.98	302.92	307.53	304	295.65	306.32	307.72	300.41	303.24	305.26	302.73	303.11	305.72	306.36	302.58	296.46	296.39
313.97	314.58	314.09	317.84	308.78	317.18	316.6	312.82	312.23	310.57	316.66	313.09	311.51	311.59	310.42	309.66	309.94	313.3	309.42	312.28	314.77	312.63	314.53	314.79	315.11	312.37	316.01	314.12	310.77	311.97	308.88	316.22	311.92	314.44	314.65	314.47	316.49	308.65	309.99	316.48	308.67	313.02	313.79	321.49	317.7	311.72	315.62	320.48	314.02	313.72
312.39	320.49	322.39	310.98	318.59	313.93	322.23	317.45	311.34	314.34	312.98	321.21	316.05	311.85	316.78	312.78	311.87	315.16	321.59	315.76	313.98	314.18	316.4	314.27	313.48	316.19	317.22	321.55	313.21	316.03	315.57	315.48	316.56	313.71	312.52	316.42	315.28	319.19	313.31	322.23	316.98	313.77	315.39	315.09	316.59	316.62	318.21	313.86	314.82	313.34
316.48	316.95	321.62	315.61	315.39	315.56	315.66	316.61	314.54	311.32	318.16	316.28	316.27	308.72	313.42	315.31	319	311.58	315.32	314.41	314.27	316.13	313.29	315.83	318.13	313.94	315.65	316.65	317.1	310.9	313.45	312.53	314.56	317.47	318.1	317.02	314.2	314.3	314.14	316.01	313.07	312.42	314.23	319.37	317.23	317.21	317.71	317.11	311.77	312.57
313.6	318.24	318.12	317.22	311.36	316.37	315.66	314.05	308.76	315.26	314.61	314.06	316.65	312.82	313.51	311.82	315.87	319.09	322.26	309.8	312.16	313.14	317.76	316.33	313.3	314.19	307.28	318.52	311.57	310.78	313.99	314.56	312.43	316.57	313.56	312.69	320.3	315.05	313.98	318.59	315.41	313.85	314.64	316.27	314.79	314.83	313.3	319.73	313.42	317.34
315.76	316.24	313.35	313.63	318.67	316	312.13	317.44	312.39	322.7	311.02	313.84	314.77	314.71	314.92	317.27	316.8	315.49	317.72	318.29	320.06	314.24	313.94	318.21	315.44	313.68	314.3	319.49	313.62	312.27	316.66	315.7	313.33	314.95	310.03	318.93	316.24	314.06	317.01	312.59	313.45	308.76	309.7	313.67	315.38	311.27	313.45	319.79	315	317.73
311.68	311.53	311.98	316.51	313.32	312.64	311.94	310.18	311.74	313.85	315.53	322.67	313.58	311.13	313.8	313.89	311.1	314.4	317.75	312.82	320.35	310.31	316.64	314.67	310.43	310.35	313.38	309.42	311.18	310.57	313.64	311.92	316.94	318.01	314.79	314.97	316.64	310.3	316.8	317.36	310.83	312.18	313.56	314.32	314.81	307.85	311.84	311.31	316.63	307.82
303.17	301.81	300.99	301.49	301.8	299.87	303.53	303.03	305.56	304.47	301.57	300.67	306.78	303.78	305.53	304.97	299.78	299.67	303.75	301.05	303.23	304.7	308.47	306.2	301.92	296.69	305.66	303.14	302.81	307.53	303.02	304.35	301.08	308.16	300.95	307.17	305.29	301.32	302.98	304.14	300.34	300.14	303.4	305.16	299.11	304.8	303.49	300.91	301.89	298.63
315.91	308.87	318.28	312.12	315.24	313.78	311.74	312.14	313.9	316.47	310.35	313.54	317.14	319.02	311.63	312.53	309.75	308.07	313.61	315.46	319.22	311.61	314.56	316.61	313.74	316.07	315	317.87	317	315.45	308.98	310.82	315.17	316.21	315.76	313.89	312.99	311.68	316.07	311.28	309.49	308.67	315.26	309.78	311.59	316.98	319.04	306.43	314.61	313.15
318.1	313.68	317.04	310.51	318.54	314.53	317.28	313.4	309.34	314.36	316.79	313.7	313.69	315.24	313.41	319.38	311.68	312.37	312.39	315.33	314.87	315.83	312.41	317.05	317	315.6	312.97	316.3	313.98	317.63	318.46	317.93	311.85	313.7	318.21	313.9	313.21	311.06	311.19	319.73	314.49	309.84	314.46	313.73	320.95	316.77	313.96	320.53	315.8	317.23
298.33	290.44	294.58	293.29	296.44	296.14	297.58	294.46	292.06	295.73	295.91	294.58	295.11	294.95	301.51	295.04	294.71	295.16	291.75	292.8	294.86	294.23	297.58	296.52	294.54	296.93	292	294.84	294.93	294.13	288.78	294.53	292.79	297.14	298.58	294.53	287.89	299.3	286.65	295.98	299.02	290.64	295.59	291.94	298.78	292.29	296.69	298.88	296.67	290.4
307.52	306.56	312.77	312.31	314.45	312.6	310.07	309.39	308.32	310.61	305.38	307.94	309.99	307.94	315.54	308.96	305.88	305.8	309.48	307.82	309.14	310.75	313.64	307.07	311.14	303.91	305.25	315.66	307.33	309.55	311.59	309.23	311.95	310.42	305.81	307.61	308.88	305.76	311.53	309.6	310.88	312.76	310.75	309.46	308.22	309.31	309.13	307.08	310.46	309.48
307.96	305.05	304.29	305.26	304.04	311.54	305.01	306.68	309.4	305.39	307.05	302.63	306.63	307.49	299.89	305.3	311.6	304.6	299.49	305.99	307.19	306.32	307.42	308.54	306.69	307.71	304.22	305.39	308.96	306.01	303.63	306.65	305.6	311.23	307.72	305.38	306.49	305.64	306.85	304.18	309.09	304.46	305.03	310.23	312.79	306.16	305.03	303.99	309.89	303.99
323.44	325.39	325.59	328.51	326.8	325.21	324.25	329.38	320.28	324.31	323.59	323.49	324.7	325.94	319.29	326.17	321.05	325.89	319.81	323.57	321.49	323.57	322.81	326.25	323.19	322.37	325.13	323.45	326.94	328.94	324.34	325.55	326.69	322.06	325.88	323.56	322.91	322.2	324.04	323.51	324.73	323.87	324.63	329.88	327.14	328.69	325.57	322.95	323.77	322.61
296.03	295.3	295.96	293.1	297.42	298.61	292.55	290.82	289.95	297.18	290.38	296.73	293.67	295.79	293.75	292.36	294.01	297.18	291.75	295.61	292.3	296.88	290.62	291.63	294.75	292.04	294.26	298.6	295.72	291.68	293.43	295.01	287.84	290.98	294.24	294.6	292.85	294.18	295.64	293.58	297.69	291.32	298.42	296.64	295.12	296.83	294.85	291.27	290.67	293.41
315.91	321.87	321.77	315.51	321.12	313.45	315.92	317.97	312.34	317.13	317.19	315.26	317.07	315.36	316.28	318.62	319.4	318.3	319.05	320.67	314.5	314.81	319.39	317.93	320.51	314.28	317.25	316.62	315.59	312.17	317.51	316.57	315.59	314.34	318.32	317	312.45	311.3	316.76	319.05	312.34	318.17	315.63	312.58	318.53	318.41	314.24	320.46	314.35	316.27
302.08	308.73	302.77	304.01	306.56	303.8	307.52	298.74	307.87	311.69	303.46	303.57	305.19	304.06	307.31	309.52	304.88	299.63	303.01	306.8	306.11	303.49	304.65	307.29	304.44	303.09	301.76	308.84	305	309.64	304.64	305.17	307.44	307.44	302.49	303.47	304.38	301.59	304.16	303.63	310.49	308.65	302.19	303.29	306.32	302.65	304.89	304.92	300.44	302.58
323.15	317.61	319.54	320.04	318.97	319.96	317.95	317.43	320.99	320.71	319.89	320.34	320.67	322.85	319.3	323.32	323.7	314.54	325.35	315.8	317.35	320.7	318.57	318.29	321.24	319.4	320.13	317.47	318.73	318.1	316.44	317.42	320.5	317.9	319.27	320.64	319.17	320.04	320.09	322.8	316.13	316.69	324.93	322.72	315.9	320.43	319.99	314.6	319.83	318.56
311.52	318.04	317.28	309.37	314.49	312.81	314.35	312.73	314.62	317.59	313.74	314.62	310.46	316.87	313.46	308.26	312.87	313.28	315.29	311.44	312.58	314.79	309.69	312.12	310.84	313.3	315.28	317.48	316.24	317.07	311.23	311.56	315.93	319.06	310.42	314.43	315.17	309.92	317.09	312.66	310.8	315.96	316.17	313.09	311.84	312.84	303.88	315.3	313.53	311.52
334.36	328.53	323.97	331.47	333.05	327.46	327.69	324.42	334.29	333.74	330.77	332.68	326.58	331.5	327.69	329.84	328.25	329.41	330.06	329.16	327.48	331.63	325.69	329.44	329.71	329.22	330.39	323.48	330.01	331.93	329.02	327.3	323.63	328.28	324.9	329.3	333.46	327.66	330.93	331.85	327.03	333.83	329.75	326.49	328.98	328.78	328.9	331.16	326.73	324.61
302.64	303.89	304.15	300.2	303.39	303.69	305.07	300.67	308.82	304.21	303.71	304.75	307.06	305.04	298.2	304.92	306.58	302.9	309.37	303.14	302.01	305.65	300.98	300.56	302.5	303.2	305.87	304.89	309.11	300.22	298.81	301.95	304.64	303.27	299.06	303.46	299.39	302.61	306.81	302.47	302.8	304.97	302.32	303.31	301.87	298.47	303.6	303.12	306.69	302.99
313.95	308.63	312	310.66	313.81	310.13	310.61	312.68	314.17	310.24	316.6	314.65	310.64	310.53	311.78	309.85	308.54	316.3	310.29	306.76	313.72	312.19	313.09	307.75	313.51	311.15	314.67	310.29	314.43	310.79	309.76	313.37	308.08	307.95	308.96	310.81	306.94	307.29	316.19	316.87	315.66	309.17	312.27	312.5	309.57	312.54	312.49	311.2	310.9	308.44
310.45	312.99	316.14	315.22	315.34	319.95	313.21	315.58	318.71	319.1	317.31	317.2	314.86	317.98	315.53	311.67	319.41	314.09	321.62	320.54	312.58	316.59	316.05	317.45	314.85	318.9	315.74	315.54	322.14	316.81	316.88	314.09	317.93	318.76	321.86	319.82	317.04	318.34	316.99	316.7	321.96	315.58	315.5	315.05	317.4	321.01	318.99	320.75	314.43	317.79
302.25	301.47	302.33	307.87	309.24	310.05	305.84	310.46	307.65	303.75	305.63	306.39	304.12	307.09	304.95	303.29	306.89	306.57	304.66	307.45	308.08	302.68	304.67	300.83	303.54	307.29	301.94	306.56	306.05	306.78	301.08	303.17	306.71	306.43	302.39	307.45	304.13	306.2	306.89	308.03	305.32	309.72	298.26	309.27	306.9	305.83	303.2	304.18	297.39	302.98
298.83	306.21	307.85	306.19	302.23	306.42	307.28	308.65	299.44	305.82	303.61	312.45	303.84	305.14	305.66	312.36	307.79	303.95	307.34	303.09	308.4	307.96	307.35	305.06	302.79	307.63	304.48	305.05	309.96	300.26	303.24	310.65	303.68	303.88	311.15	308.35	303.25	312.14	310.18	303.71	310.23	308.56	304.35	306.14	303.54	304.78	305.56	303.59	308.83	306.56
319.4	319.62	317.98	320.18	319.03	316	319.33	316.47	320.66	311.87	319.66	322.19	317.95	319.83	327.42	315.63	317.81	323.64	318.85	319.67	324.13	317.06	314.66	321.15	316.48	316.43	319.79	322.35	315.63	319.2	315.77	322.83	317.88	318.55	317.86	318.79	320.07	317.96	318.23	317.48	314.72	319.57	318.51	316.71	318.12	313.96	319.63	313.56	315.29	317.53
312.09	302.27	303.79	302.82	305.2	301.63	308.47	309.23	303.31	306.15	305.99	305.17	303.97	310.29	304.47	303.85	306.59	306.07	303.85	309.29	305.46	305.42	301.98	309.27	307.56	302.69	304.13	296.09	304.99	300.38	305.73	303.29	307	304.16	307.94	311.53	310.34	305.89	307.08	304.2	309.95	305.16	306.38	303.81	301.85	306.91	304.48	305.76	306.91	300.23
304.2	307.23	309.56	305.2	305.66	304.81	308.06	306.3	308.86	307.52	303.89	309.97	307.18	307.62	305.69	305.1	309.5	309.13	309.65	309.11	310.52	303.58	310.67	309.34	308.51	308.53	304.87	307.5	311.09	307.84	309.78	309.87	309.04	302.31	311.31	307.46	307.09	311.32	308.51	302.22	302.84	303.16	308.85	308.85	308.87	301.31	299.81	308.62	305.24	310.39
318.06	313.19	316.59	315.58	315.23	315.01	315.63	316.98	312.74	313.88	319.54	323.13	310.97	318.34	312.77	317.89	316.12	314.46	312.06	308.68	310.39	311.15	316.25	312.94	320.96	321.21	314.71	313.5	315.56	316.94	316.57	309.43	315.78	317.28	312.04	318.86	315.22	317.67	320.49	318.5	314.84	310.89	315.94	313.85	312.22	315.42	311.27	319.26	310.14	317.14
304.63	299.31	308.68	307.41	301.21	307.34	308.82	312.76	303.25	305.33	304.73	307.09	302.08	302.69	306.29	303.41	310.02	310.48	308.22	305.07	311.67	306.67	309.33	307.21	312.16	316.33	306.28	302.36	306.94	303.82	305.95	310.09	306.79	309.77	306.77	306.1	305.4	306.78	310.42	308.9	306.5	306.68	306.17	309.76	306.47	305.09	306.33	307.37	306.62	306.08
330.82	329.36	326.28	324.73	323.27	330.45	330.74	327.13	328.94	330.05	331.1	328.68	327.41	329.04	329.23	326.95	324.77	325.69	324.89	334.16	328.72	327.55	328.44	326.95	329.4	331.11	324.74	326.46	328.59	326.9	326.37	330.8	325.71	322.83	325.68	325.79	327.7	327.26	328.93	326.81	321.5	319.01	328.59	323.79	330.21	327.57	324.31	331.12	326.79	334.37
310.71	314.12	307.93	305.53	304.96	310.03	307.27	310.59	306.57	310.25	306.17	308.86	313.86	307.26	313.78	310.03	310.34	308.73	307.68	307.96	315.67	312.73	311.42	305.31	307.31	309.97	306.48	312.57	305.78	307.81	314.27	306.22	309.62	310.55	310.44	308.1	309.13	309.84	310.19	314.8	309.9	311.99	307.39	306.41	307.41	311.57	305.37	303.21	313.06	306.18
291.08	298.23	293.19	294.41	294.72	293.68	293.69	298.06	296.82	298.85	294.21	298.41	291.13	294.21	296.35	292.46	292.48	296.64	295.33	297.24	293.62	292.85	298.98	298.38	297.15	294.03	294.59	293.87	296.83	298.73	295.95	294.41	296.79	301.33	296.94	294.09	293.01	295.21	292.4	301	296.04	297.49	297.02	292.11	295.58	295.84	292.92	295.94	296.46	294.87
305.37	311.33	310.72	305.43	310.09	307.12	312.52	312.14	310.15	307.9	308.55	306.87	304.42	310.45	303.99	306.35	308.68	304.35	309.99	308.81	305.58	309.13	310	307.69	305.46	310.85	312.68	309.41	310.58	309.11	316.51	313.44	309.23	310.72	308.45	304.28	309.35	308.17	306.93	304.62	307.53	305.04	310.36	313.97	307.85	306.67	306.63	311.09	310.71	307.37
300.39	300.06	308.82	305.3	304.51	303.77	304.69	306.78	301.62	305.77	303.58	303.61	307.7	304.99	307.57	304.93	301.65	304.87	299.75	307.61	305.78	302.52	307.22	302.43	300.29	303.23	305.04	306.56	304.96	305.27	304.07	303.34	308.44	303.39	295.08	301.54	305.22	302.65	304.06	297.61	305.16	307.63	300.61	303.8	304.23	303.11	301.53	305.37	306.9	307.16
312.12	317.04	314	317.71	317.58	312.59	309.72	316.99	315.98	316.2	309.49	317.15	316.96	310.45	311.78	309.55	316.36	315.41	310.87	315.1	315.75	312.21	312.78	315.38	316.22	312.7	308.25	313.08	314.67	313.98	308.82	311.54	313.01	310.85	312.89	319.09	313.92	313.57	314.06	314.11	310.79	314.47	306.16	310.54	314.03	315.69	319.75	318.97	313.69	309.9
309.06	305.74	305.85	306.87	304.93	307.49	303.99	307.08	302.66	308.31	305.12	302.56	302.91	304.89	310.62	302.63	307.26	301.76	302.01	303.24	302.42	304.18	305.64	304.74	309.91	305.62	307.18	306.19	308.04	309.15	306.82	305.91	304.24	302.62	309.68	305.97	301.38	304.53	301.47	308.59	305.64	307.99	306.25	308.05	308.38	306.41	309.79	307.73	305.22	299.21
302.8	304.09	305.58	304.96	305.61	308.08	304.99	305.65	301.53	310.09	301.8	305.55	307.79	304.3	305.46	301.13	305.46	303.47	306.08	304.84	299.55	301.92	303.58	299.61	304.81	305.09	306.07	301.99	303.16	298.15	305.94	301.57	299.53	304.98	308.45	306.3	304.33	306.38	301.36	303.98	302.75	305.64	300.21	300.69	311.33	302.06	300.73	305.22	304.09	304.03
325.13	328.82	331.79	324.92	332.83	329.92	327.24	327.27	327.45	325.44	329.36	326.28	325.1	329.52	329.53	327.98	330.03	325.44	323.9	329.64	331.32	325.69	329.59	327.72	323.06	322.43	324.98	330.17	330.09	329.52	325.97	329.63	330.16	330.92	330.77	325.76	325.22	330.13	329.33	329.56	329.29	327.21	326.33	329.29	327.13	325.22	332.67	327.22	331.06	328.16
318.26	320.52	320.46	319.27	320.68	316.7	317.13	317.89	311.25	320.77	320.73	316.34	317.36	320.38	316.58	314.92	315.54	320.12	314.92	320.66	316.37	317.84	318.1	318.06	314.83	315.48	321.3	319.18	315.89	313.33	314.94	318.1	318.49	315.08	317.86	319.03	311.34	318.61	316.97	318.69	319.58	320.08	318.76	317.04	314.79	322.7	315.82	318.33	316.97	316.77
322.43	325.47	323.68	332.72	331.14	331.24	328.7	328.85	330.11	327.36	325.4	330.09	328.43	328.82	333.01	326.87	329.39	323.59	332.55	325.74	325.77	325.47	331.44	330.94	334.22	328.28	330.76	324.78	328.82	325.58	328.63	329.69	326.69	326.86	324.59	320.69	324.5	325.66	324.88	332.44	325.68	327.73	327.2	320.71	331.13	328.71	328.83	328.24	322.54	324.89
313.25	311.53	314.98	312.03	313.99	318.1	312.75	317.37	312.54	311.28	309.33	314.09	309.3	316.86	316.03	312.86	309.43	308.3	310.4	309.39	314.03	313.8	312.95	314	316.28	311.28	310.88	317.05	311.66	313.8	317.78	317.32	313.5	311.88	315.12	311.92	313.55	313.11	316.31	314.5	312.1	314.21	317.04	314.59	314	314.25	315.94	309.64	312.47	311.88
303.87	305.79	297.99	305.1	303.14	302.72	302.56	301.73	300.13	294.13	295.36	300.94	302.27	298.74	301.31	300.27	304	299.92	300.47	299.73	305.86	304.61	300.48	295.62	298.74	302.22	304.78	304.8	300.59	295.53	306.61	297.93	302.76	308.85	298.65	296.45	295.02	303.73	299.8	303.64	301	297.07	303.11	298.59	303.4	301.42	301.65	300.35	300.09	301.3
336.41	330.57	324.3	326.38	328.96	327.52	322.49	330.12	327.95	331.62	332.74	331.84	324.71	327.73	328.93	322.82	325.95	327.55	325.95	327.07	328.41	324.23	331.24	328.66	326.75	326.39	329.47	324.11	331	337.33	331.09	333.22	328.99	331.85	328.27	330.45	328.55	329.46	329.31	330.68	326.38	326.25	329.3	327.26	326.05	330.64	321.37	329.32	332.96	329.59
295.58	300.87	291.06	298.02	296.73	297.06	293.11	293.24	287.03	298.07	292.79	302	293.38	290.43	292.31	297.12	293.51	290.91	296.67	292.88	292.78	297.41	295.98	296.16	289.78	293.55	292.18	297.16	293	295.97	294.91	293.13	292.03	294.88	293.85	295.46	290.45	298.54	290.59	295.4	295.24	294.54	295.47	292.33	290.58	293.78	297.73	294.31	290.11	299.07
312.36	316.44	315.87	315.46	315.72	314.46	317.75	310.87	309.89	317.16	318.21	314.99	314.73	309.73	317.13	315.65	314.94	316.41	315.17	310.17	313.09	315.01	319.36	314.87	318.71	316.6	313.18	317.85	317.93	317.35	317.73	316.5	312.16	314.03	319.07	315.73	315.05	316.69	312.17	316.98	312.58	310.98	321.77	319.13	319.93	311.04	313.78	310.8	314.49	315.22
308.03	305.82	311.38	308.78	309.23	310.97	312.66	304.46	304.33	315.05	317.68	309.57	315.57	307.09	308.98	312.5	308.61	310.3	309.6	312.84	308.41	312.13	306.25	309.83	306.91	311.11	316.01	309.17	306.19	306.99	314.8	305.48	305.97	310.8	312.62	307.72	308.87	311.88	313.05	311.49	312.23	307.83	311.4	306.39	314.25	306.11	314.05	311.65	308.89	310.73
294.19	298.14	294.23	291.68	288.14	294.01	291.99	293.68	295.05	296.66	296.28	297.43	297.02	293.06	290.62	296.82	293.41	296.1	293.14	285.43	296.68	291.14	294.17	295.71	294.81	296.66	296.49	293.39	288.05	294.06	291.36	288.4	291.23	288.23	292.94	294.57	292.35	296.16	294.88	295.94	293.51	294.03	294.97	294.2	294.1	297.3	296.57	299.64	292.54	293.92
310.81	317.29	316.76	314.4	310.81	313.89	310.85	312.61	316.42	311.48	313.1	312.7	316.92	313.78	313.14	313.21	318.14	313.12	309.96	312.5	310.82	310.24	311.95	316.03	314.72	312.67	313.44	313.95	309.99	312.25	314.72	316.56	314.12	315.22	312	315.31	312.98	313.29	313.25	312.88	310.54	313.51	311.37	309.92	316.07	316.92	314.1	315.84	315.68	313.81
312.83	314.2	319.27	317.06	310.83	315.73	310.27	314.66	316.62	320.3	320.04	315.67	315.45	314.15	315.15	311.22	314.55	314.12	311.54	315.73	310.74	314.9	318.65	318.09	312.86	316.32	313.34	316.02	320.79	312.54	317.62	316.77	316.15	315.9	312.81	311.27	314.36	315.75	311.98	313.38	314.3	312.9	317.52	318.01	316.07	316.82	312.64	314.47	315.39	316.36
325.65	326.45	322.33	332.33	326.11	327.21	324.59	325.2	321.89	324.75	326.13	320.5	323.73	323.96	331.93	324.99	326.4	325.99	329.4	324.57	322.42	319.41	328.56	324.57	323.42	323.53	320.72	324.9	324.07	326.54	326.57	322.45	327.25	325.6	322.22	325.53	324.37	323.03	323.91	325.1	320.95	326.42	323.4	324.57	326.14	325.29	322.29	323.54	328.18	325.55
314.32	314.39	313.91	308.17	311.68	313.8	308.53	312.5	318.75	303.66	314.15	314.95	311.45	310.78	314.55	313.5	310.09	313.12	313.4	315.31	309.3	315.86	314.98	314.67	313.07	310.07	309.73	310.95	311.46	315.4	311.98	309.81	313.91	312.57	313.4	318.26	310.78	313.74	310.38	309.28	307.6	313.81	311.87	315.63	314.03	313.26	309.14	310.14	306.76	311.61
308.82	316.1	312.67	305.91	309.84	310.19	310.41	312.08	315.24	308.61	309.83	313.36	309	313.26	310.99	312.51	309.09	307.8	309.75	312.31	310.34	314.09	315.61	309.86	306.42	310.95	311.41	306.22	312.24	309.23	313.9	311.38	313.5	310.45	309.58	312.77	314.65	309.63	313.51	306.44	309.04	309.44	306.11	309.21	309.29	307.08	319.84	305.94	310.79	313.66
298.37	308.15	305.06	307.07	300.7	301.12	303.15	303.42	304.89	309.2	305.71	305.97	304.49	306.31	309.22	310.78	307	308.25	306.91	304.37	304.49	305.23	304.53	303.3	305	302.94	305.13	308.69	304.33	302.75	305.88	302.33	307.55	302.27	307.67	308.01	302.8	303.84	302.98	303.58	305.09	302.92	306.04	302.81	304.73	310.43	303.06	305.45	304.32	304.31
301.08	302.29	305.14	301.78	300.56	298.06	304.04	296.99	302.16	298.88	305.22	301.91	301.89	305.8	299.39	302.34	301.05	300.58	304.34	299.93	305.03	302.24	297.46	298.98	304.13	299.25	302.36	299.54	301.57	303.32	299.92	304.39	302.3	299.42	295.82	301.39	299.56	297.26	305.57	303.53	302.54	297.94	301.39	299.07	301.6	301.33	300.65	299.72	299.98	299.52
318.49	314.78	319.02	316.87	311.13	315.43	310.76	315.46	314.18	313.61	317.57	314.78	318	313.04	319.57	317.53	312.53	316.38	319.57	317.39	315.08	314.73	314.89	316.17	316.86	318.52	312.5	319.41	318.73	310.12	318.43	312.48	316.86	318.43	319.78	310.66	313.97	315.9	317.61	310.75	316.57	309.66	318.64	314.87	317.26	315.24	319.27	319.53	312.84	313.5
307.92	308.49	309.39	313.14	311.91	314	312.15	314.11	320.16	308.85	309.87	311.99	311.88	311.89	315.56	315.1	309.56	312.52	311.14	311.46	315.12	314.52	312.25	313.86	313.32	313.3	314.78	313.46	310.94	318.25	316.02	316.03	314.74	313.24	312.82	309.79	311.24	311.11	314.62	312.25	319.04	314.6	310.62	319.77	309.81	313.21	309.37	318.55	312.22	314.54
309.38	311.43	313.86	315.18	316.26	309.71	313.2	312.5	314.79	316.08	311.55	311.27	317.13	315.4	309.34	310.31	314.43	312.07	312.36	312.09	314.84	309.26	316.27	311.37	311.61	316.87	316.34	311.74	312.09	310.95	314.6	308.96	311.29	314.25	309.62	313.37	313.76	318.95	313.83	314.59	313.79	315.61	314.4	316.5	315.01	314.07	311.53	314.03	317.16	307.15
317.07	315.61	319.88	316.05	321.89	320.38	315.43	321.92	322.34	318.32	316.49	317.83	323.22	316.25	314.12	317.78	318.53	318.79	314.82	317.24	313.67	315.56	316.29	313.6	320.83	320.01	314.87	319.21	320.4	316.72	320.09	320.7	320.89	316.84	322.45	314.04	319.62	319.67	314.75	317.3	317.99	315.71	318.11	313.49	315.01	317.62	318.16	318.62	316.85	318.53
317.3	316.71	311.18	311.02	312.72	311.32	313.02	314.95	310.76	314.57	310.18	317.19	313.04	310.49	314.81	310.96	312.22	313	312.44	312.34	316.66	313.34	312.76	312.44	313.38	310.32	314.9	310.14	311.95	307.81	313.42	313.4	308.99	312.58	315.09	315.5	316.71	318.2	317.25	308.85	312.58	312.91	315.47	311.85	310.47	313.58	305.9	311.55	309.52	313.87
314.28	313.38	316.42	307.54	308.81	312.78	307.73	311.67	308.88	315.84	307.99	311.57	311.39	309.75	310.32	314.87	316.09	315.43	312.1	311.63	307.62	314.91	315.42	313.4	313.14	311.92	309.85	312.03	313.7	316.05	313.93	311.69	310.55	314.19	308.54	315.85	314.17	313.93	312.79	313.02	315.26	308.25	310.26	311.93	310.9	314.58	312.53	311.31	314.63	310.57
317.69	319.26	320.34	315.59	311.48	320.41	317.4	317.83	318.17	319.06	318.75	319.34	318.36	321.16	316.85	319.05	315.84	321.89	321.09	314.93	317.56	319.38	317.94	320.28	311.21	316.69	320.84	320.92	318.14	315.59	321.42	321.08	317.41	320.46	316.87	318.59	320.52	317.37	322.02	318.48	316.02	319.23	316.85	321.62	318.01	320.1	321.36	318.37	320.36	314.73
302.44	301.72	299.66	297.44	301.35	296.59	297.18	300.7	297.86	302.66	304.45	308.72	302.98	302.44	299.76	301.38	300.75	299.58	301.78	301.08	304.21	306.14	300.4	302.25	299.17	297.74	303.71	298.89	301.46	301.19	297.34	299.29	302.85	298.76	301.78	297.05	299.69	303.73	302.33	297.33	299.48	297.03	303.66	301.15	302.95	300.4	296.76	298.75	302.46	293.37
303.9	303.35	305.39	302.87	302.93	306.84	304.52	305.64	301.47	301.4	303.9	305.13	306.38	298.67	304.49	303.28	304.65	306.12	300.57	301.95	306.53	307.65	297.43	303.96	308.03	306.45	304.76	306.87	303.37	304.9	303.2	302.51	304.35	306.31	304.37	302.58	305.48	306.55	299.21	308.63	299.24	305.95	303.87	302.66	302.52	309.36	305.48	298.63	304.81	302.32
320.24	327.71	328.89	331.96	327.91	327.81	327.85	332.69	326.21	327.15	331.67	331.65	325.94	333.05	328.39	329.11	326.69	324.98	326.01	323.64	323.18	325.14	328.2	325.36	329.96	327.77	327.07	333.05	328.72	331.21	331.08	324.78	324.86	323.56	326.66	329.81	328.56	325.4	326.1	324.6	329.91	327.87	327.16	327.61	326.8	327.18	327.54	331.02	325.19	331.45
289.57	295.62	291.78	294.28	292.6	296.12	296.21	292.67	291.45	285.43	296.53	299.05	295.86	298.4	297.96	289.55	295.96	291.21	286.43	290.27	293.47	292.28	291.82	292.24	291.74	291.86	296.92	286.78	297.05	291.21	292.1	294.31	295.07	294.48	287.67	292.94	298.65	298.62	293.69	298.29	294.75	290.71	295.8	292.58	297.49	292.59	294.71	293.54	293.34	292.5
313.25	312.33	311.75	314.87	315.52	317.02	315.24	317.38	316	313.47	312.94	318.28	319.74	320.98	316.23	317.33	318.02	312.29	320.81	314.63	317.62	309.7	319.16	311.76	311.64	312.19	311.37	314.89	314.67	310.56	316.21	318.18	320.35	313.8	316.6	311.75	312.57	318.21	311.18	318.38	317.88	317.4	311.69	315.4	319.8	316.13	322.85	312.87	320.96	318.24
308.69	305.08	303.35	302.16	304.81	308.9	303.86	310.29	303.63	306.61	300.54	309.35	301.6	299.78	307.77	306.55	308.08	308	304.6	304.27	306.32	311.61	307.03	304.38	307.14	305.68	308.84	306.73	307.08	308.75	305.45	305.94	305.44	305.66	300.72	303.2	308.59	308.92	303.32	309.09	304.47	309.98	301.68	307.35	303.91	311.1	305.37	311.26	306.23	307.13
304.44	297.27	302.19	302.48	300.03	303.26	306.54	298.65	304.65	296.45	300.09	304.86	305.63	304.76	305.25	303.64	301.62	298.95	308.9	302.15	294.35	304.21	299.59	306.6	299.59	302.95	302.73	302.55	302.71	303.29	300.08	303.55	301.75	300.81	299.61	306.33	303.69	303.36	300.01	303.24	299.4	302.58	306.22	298.57	301.32	301.44	298.51	303.21	301.7	306.01
313.61	314.3	316.48	311.94	312.03	310.81	314.34	308.76	315.19	314.85	315.11	310.92	317.56	310.73	315.53	312.56	321.72	314.4	307.95	315.56	317.63	304.15	312.14	313.53	316.15	309.26	309.91	316.42	320.07	315.18	309.9	316.19	312.16	311.66	309.73	312.17	310.43	315.47	311.54	312.99	309.41	316.93	314.43	311.67	315.31	313.66	315.72	316.94	311.67	315.18
316.26	316.28	311.28	313.41	311.77	314.63	314.96	315.49	311.55	309.84	311.71	312.59	312.75	313.12	315.59	314.85	315.31	309.57	318.62	314.49	313.03	317.22	315.39	309.17	309.67	315.77	311.44	314.93	313.42	314.67	313.28	317.62	313.32	309.47	314.99	312.93	311.33	311.57	314.46	310.28	317.55	313.53	312.77	311.95	315.62	316.17	313.03	314.26	312.6	316.63
324.71	322.59	326.7	320.24	324.14	323.76	325.28	322.95	326.21	321.92	325.11	323.95	327.84	327.56	323.69	326.18	328.57	323.47	327.08	323.38	324.96	328.73	327.9	320.72	323.9	329.03	325.26	324.74	328.17	321.44	329.22	325.87	330.99	328.66	323.45	328.98	331.25	327.89	322.73	327.52	328.22	323.45	325.39	322.81	322.97	329.42	325.92	323.79	330.13	323.96
326.99	321.78	320.78	327.04	327.43	324.26	327.04	327.6	332.35	323.32	327.09	324.08	322.24	330.62	329.41	319.7	323.92	326.38	321.2	325.22	329.1	323.96	329.47	324.29	329.23	322.09	322.95	329.95	325.67	327.52	325.83	324.74	325.13	323.09	328.76	324.94	319.93	318.57	326.93	326.68	324.7	324.51	326.37	324.78	323.26	326.65	326.26	324.2	326.41	322.92
322.42	323.24	317.94	320.91	320.48	318.38	321.36	316.39	319.83	315.49	319.35	324.75	313.83	320.73	317.25	318.84	317.01	318.82	316.2	319.88	317.57	316.29	323.56	324.18	321.09	316.77	315.19	326.56	323.03	321.09	318.81	321.85	318.18	318.24	319.28	321.06	320.46	318.13	317.28	315.63	320.12	318.22	322.04	316.78	319.97	315.75	319.41	319.44	312.97	320.31
303.12	299.82	299.51	297.94	301.3	300.13	296.91	305.46	300.43	303.98	300.26	298.46	301.36	303.67	299.65	300.96	303.36	298.46	304.82	302.78	304.69	301.01	299.05	300.64	302.86	299.4	299.33	304.44	303.95	303.18	300.31	304.08	305.47	302.23	297.78	300.21	301.76	298.15	295.82	299.23	300.22	304.72	307.35	304.12	300.35	305.63	302.01	302.21	297.27	303.48
301.04	303.82	302.98	301.82	302.23	305.1	299.84	303.65	303.01	302.98	295.74	303.22	305.94	305.42	304.31	303.85	301.8	301.63	303.28	308.13	307.2	302.74	299.75	301.93	296.17	302.99	303.86	306.81	303.54	303.21	298.06	302.04	302.65	298.24	306.27	298.97	302.5	304.53	303.78	304.28	302.39	301.73	306.36	304.12	305.75	298.86	302.8	304.87	302.04	299.47
312.84	311.72	314.22	312.62	315.68	318.74	311.97	315.25	322.5	313.78	309.07	307.43	311.32	319.97	317.69	307.19	317.19	316.86	317.12	314.44	316.14	311.05	315.39	315.13	311.82	315.05	319.15	307.14	314.22	313.44	309.97	318.44	317.99	314.58	314.87	315.89	316.4	315.56	312.58	313.3	313.15	316.94	312.36	313.37	314.87	316.8	314.2	318.13	313.38	321.27
310.39	311.16	314.75	311.59	306.9	312.45	313.41	316.95	314.36	317.66	310.65	313.21	314.49	312.71	309.58	312.06	312.55	316.35	312.18	312.05	317.08	310.5	310.81	312.74	315.56	313.12	314.26	307.23	314.98	313.37	316.9	311.09	308.13	314.16	314.89	310.9	313.18	316.29	314.97	310.38	311.81	309.52	313.51	308.18	310.57	311.75	313.47	308.64	315.4	313.02
302.47	301.98	302.57	304.67	305.75	308.05	301.94	301.78	307.94	306.01	302.79	307.18	303.58	302.67	302.51	303.92	306	298.26	305.74	308.93	306.13	306.31	309.51	303.05	308.2	308.09	302.63	302.79	303.31	308.95	306.08	303.86	308.48	304.07	303.15	303.24	306.01	300.78	303	304.37	305.16	302.25	310.06	300.58	304.13	303.89	304.72	303.49	304.83	303.59
314.93	311.18	310.23	310.43	308.73	305.75	315.14	311.93	313.3	315.2	316.56	307.59	311.31	314.2	315.75	306.87	319	312.93	310.04	310.04	312.13	314.11	315.99	313.66	308.17	307.81	310.45	313.12	310.39	308.84	309.68	317.8	306.82	306.51	312.02	309.15	314.19	312.82	309.71	315.77	312.55	308.02	312.57	314.19	311.87	309.4	312.42	313.38	314.34	310.38
314.88	315.68	312.06	307.94	313.22	312.29	311.43	312.74	308.83	308.38	309.38	317.75	316.28	316.09	312.14	315.92	318.64	316.2	313.12	312.41	309.17	313.75	309.59	311.18	312.98	311.94	310.42	310.53	317.8	312.72	311.95	311.42	312.86	312.03	307.27	315.83	313.27	310.89	311.05	314.95	311.71	315.2	313.43	311.07	311.83	312.11	311.61	313.09	315.01	315.26
297.49	295.57	291.73	299.69	296.48	296	295.46	292.94	294.69	295.92	296.76	293.26	300.15	299.33	289.74	296.32	293.05	295.89	294.26	291.98	295.53	299.03	294.71	298.77	299.02	295.22	291.54	295.84	296.69	295.81	297.07	295.86	299.98	301.47	289.84	297.55	298.85	297.29	292.16	293.26	296.11	290.98	298.19	293.1	290.47	297.24	297.27	295.18	300.83	292.63
311.08	310.45	313.51	315.47	308.81	312.03	314.9	314.1	317.87	312.2	315.1	313.95	312.03	308.34	315.6	311.61	312.11	313.44	311.78	312.74	313.51	303.76	313.44	314.15	310.56	306.96	309.28	312.75	313.5	310.7	312.8	314.23	312.76	319.15	309.34	315.68	310.71	311.45	317.6	312.97	314.11	311.1	314.46	317.3	310.7	312.34	306.29	309.74	316.64	305.54
320.78	315.23	318.84	314.87	318.28	316.85	316.19	317.2	314.44	317.99	321.74	315.73	318.65	316.11	327.65	315.19	319.22	317.68	327.63	314.99	315.38	321.9	322.08	319.11	316.5	321.63	319.52	317.01	321.04	316.49	322.84	319.05	321.03	318.81	321	321.26	313	320.51	316.74	316.54	320.22	318.97	316.82	316.36	316.65	316.98	317.45	315.25	317.45	320.21
330.85	327.29	328.48	324.23	328.23	328.65	329.4	328.61	326.91	330.02	334.61	329.64	327.18	329.87	328.65	326.84	331.13	326.95	326.76	331.43	322.21	328.14	327.22	328.97	330.34	326.91	329.66	325.73	333.67	326.04	331.21	332.93	331.2	329.31	327.51	319.23	328.46	327.58	329.78	320.43	327.25	324.43	324.48	334.17	332.39	328.16	326.7	328.98	327.51	334.43
310.46	308.39	308.74	304.83	306.91	305.52	307.29	305.33	310.35	308.05	301.35	307.69	306.42	306.16	310.88	302.18	303.92	306.59	306.66	308.9	307.93	303.69	305.76	309.64	309.6	303.63	304.83	305.8	303.76	305.14	304.08	306.1	304.46	309	304.16	311.38	302.87	309.08	307.94	308.69	306.86	303.07	310.87	306.15	306.23	307.55	312.82	304.31	305.16	302.9
302.58	305.37	297.62	304.72	306.86	304.82	301.69	305.07	302.75	307.48	300.74	306.81	303.2	302.84	302.83	304.44	300.64	304.3	305.78	300.84	299.77	300.14	300.98	301.04	302.42	302.51	300.74	301.87	308.79	305.7	307.29	302.07	300.43	299.59	302.44	298.75	312.16	302.51	304.18	299.64	296.99	302.91	302.32	303.39	303.35	308.95	304.33	303.8	298.38	300.78
308.4	310.21	305.75	304.29	306.9	305.59	309.26	308.08	305.41	306.52	312.87	304.97	307.82	304.31	302.74	309.95	303.89	309.74	303.54	312.84	310.11	307.33	306.55	307.97	307.88	310.2	310.55	307.75	308.77	309.38	303.74	306.8	302.84	310.6	303.44	312.06	306.69	309.07	305.23	311.05	311.94	307.11	309.22	307.1	308.52	303.14	308.57	301.67	307.31	301.11
316.65	314.77	309.43	310.61	316.62	311.07	314.98	311.55	314.26	313.97	313.63	316.17	315.15	309.72	308.34	322.29	313.47	315.11	313.92	313.29	312.56	310.32	309.79	313.17	313.29	313	311.15	309.17	309.46	317.13	314.43	315.72	315.78	310.93	313.99	312.86	310.67	311.97	308.73	313.49	316.33	316.6	314.54	312.68	315.46	311.15	310.55	309.01	315.58	308.99
303.47	304	301.34	306.97	301.67	299.31	301.77	306.96	302.27	303.9	302.72	303.12	304.49	298.92	306.15	300.5	304.09	299.41	302.25	302.8	297.34	304.28	298.57	307.11	297.99	303.35	303.73	299.67	307.65	305.23	302.93	303.73	302.24	303.56	299.46	299.1	306.63	303.25	303.36	306.23	296.42	306.9	300.96	301.12	302.08	305.66	301.74	302.65	303.26	303.38
304.22	304.24	304.63	302.22	303.05	306.73	304.89	301.97	301.26	305.06	309.68	308.16	306.08	312.65	304.38	305.01	302.95	305.79	309.59	309.55	298.09	301.62	307.76	306.15	306.1	306.15	304.58	306.75	303.58	307.12	302.37	307.58	304.91	301.77	308.67	302.95	306.99	303.94	300.64	308.18	310.08	304.1	304.73	304.22	303.39	308.85	303	309.29	306.56	305.46
308.68	315.05	311.46	308.33	313.8	310.96	311.33	310.54	305.19	314.49	307.84	309.38	310.75	310.96	308.33	310.65	312.83	311.24	312.31	309.14	308.76	312.04	311.32	307.16	312.33	310.81	316.37	310.94	311.07	311.79	308.21	312.47	312.32	309.69	316.46	316.18	311.52	316.88	317.89	306.65	312.76	310.6	309.26	313.49	307.67	313.38	312.53	311.65	313.62	313.85
307.77	303.86	307.06	306.84	300.03	308.08	304.04	302.6	300.29	303.52	304.19	299.8	302.31	302.89	308.97	304.88	296.91	302.53	305.43	299.91	301.61	305.16	304.08	304.01	300.7	301.4	307.19	307.97	300.94	302.61	303.66	301.48	305	304.17	302.97	306.3	297.72	307.29	296.8	304.51	307.97	301.63	302.57	302.82	306.04	299.4	303.36	304.41	303.38	298.73
303.18	304.85	308.36	299.27	306.04	306.76	305.52	305.41	308.22	306.86	307.54	303.83	303.78	302.17	301.49	309.29	304.17	305.14	307.04	305.99	303.69	305.13	305.74	302.23	309.87	305.5	307.35	306.29	309.8	305.59	308.66	304.02	304.95	308.61	305.7	301.03	307.69	307.41	305.3	306.37	307.37	301.24	305.82	303.88	307.97	306.26	308.07	304.47	307.37	304.57
311.86	312.76	315.57	316.85	313.43	310.09	311.98	313.38	312.19	316.53	315.53	315.2	315.23	315.56	315.82	316.95	315.52	312.69	315.82	312.92	314.72	309.54	318.46	311.73	314.08	315.23	313.46	313.36	308.06	310.56	318.5	310.86	323.14	315.37	309.21	312.48	311.91	311.33	317.15	310.36	311.43	313.22	316.2	319.27	316.63	309.49	316.45	315.52	313.52	313.14
307.19	306.84	309.99	311.79	307.55	304.71	310.67	306.21	312.13	306.7	306.2	309.85	311.78	307.8	306.82	309.9	309.65	308.84	309.27	306.55	310.2	314.98	308.16	313.51	304.02	306.94	309.45	310.14	312.6	310.69	311.82	314.46	309.76	310.64	309.17	310.58	306.88	308.45	311.24	308.41	308.58	306.3	307.26	309.33	315.78	311.83	309.01	311.3	309.08	308.44
329.45	325.11	325.33	326.08	325.29	323.96	324.41	320.51	324.49	326.1	322.53	326.89	321.4	327.7	323.3	324.03	324.39	331.89	324.11	324.02	328.08	321.93	324.53	327.48	331.07	330.15	327.19	328.48	325.13	329.15	325.27	324.29	326.25	326.93	327.52	325.99	324.85	324.26	323.5	325.35	327.37	327.21	326.05	327.24	324.44	325.96	326.59	321.36	326.18	327.21
301.52	301.36	304.84	301.95	302.13	303.01	306.29	299.28	300.76	303.75	295.69	302.57	305.19	303.61	304.64	301.68	302.69	307.69	303.8	297.69	296.54	304.6	308.33	300.1	296.44	303.12	306.52	303.78	299.85	306.15	305.86	301.44	311.63	302.7	305.07	298.25	302.71	302.04	305.47	304.47	296.9	306.05	299.21	303.8	301.36	304.42	303.37	304.28	302.93	299.53
328.42	325.31	331.61	324.65	333.12	328.01	328.29	325.95	328.95	326.13	329	326.65	330.14	326.56	324.04	331.49	333.45	325.81	324.87	325.86	330.61	325.89	323.76	329.18	330.95	328.32	328.48	326.51	331.87	327.13	325.59	333.88	331.63	329.68	325.38	325.49	327.88	328.36	325.06	328.65	323.44	327.96	330.84	329.86	322.17	330.61	332.56	329.93	323.49	338.13
310.05	311.66	304.76	310.05	309.77	309.02	309.03	311.8	310.72	304.98	307.86	310.88	312.22	311.28	313.51	307	309.61	306.02	308.26	308.87	313.85	307.29	306.52	309.72	307.91	308.47	310.53	307.14	310.87	306.7	309.69	311.28	307.31	311.06	309.8	311.27	309.89	306.85	310.88	306.67	305.6	307.91	313.46	308.73	312.31	312.66	309.69	317.53	310.91	311.23
324.43	331.35	325.63	329.59	324.62	328.98	331.62	323.08	328.33	329.96	331.86	327.88	327.83	330.14	330.15	325.14	331.98	325.14	330.52	327.03	328.72	326.07	325.7	328.61	329.03	325.1	328.21	335.76	328.96	328.79	327.05	320.65	331.11	328.86	327.75	325.6	325.38	325.12	328.16	329.7	326.5	326.48	327.52	328.6	331.6	333.27	327.02	328.73	331.22	329.1
299.55	303.94	305.7	307.59	301.82	301.71	299.77	300.17	297.88	301.32	298.76	302.9	299.31	294.41	300.52	302.45	303.13	302.26	302.45	301.27	297.05	297.63	300.1	298.75	302.49	301.15	302.17	303.14	299.26	304.26	298.92	298.92	297.85	298.35	301.01	301.53	298.98	307.84	302.09	294.93	302.84	302.82	302.82	297.88	299.65	302.02	299.36	304.86	305.09	301.52
304.78	307.03	303.53	301.21	303.57	307.23	300.25	307.78	300.92	307.94	310.06	305.66	304.63	301.12	300.06	304.55	303.25	307.37	298.2	300.99	304.43	307.62	306.66	299.7	305.66	305.58	305.04	303.44	305.79	305.27	304.6	308.41	306.59	307.68	304.87	308.14	304.08	311.31	302.37	307.48	300.31	300.7	307.15	307.02	302.59	304.5	306.88	304.11	298.18	301.38
318.79	311.65	315.16	313.05	313.87	313.81	312.99	321.53	315.62	311.14	310.64	316.78	315.75	318.13	319.76	315.9	314.69	314.47	310.67	314.6	315.82	311.34	312.25	319.93	318.29	322.37	314.7	320.55	311.15	310.37	317.3	314	315.86	314.77	317.84	317.66	312.81	316.63	315.84	319.61	319.16	314.96	315.87	315.48	316.85	313	310.97	317.41	313.17	317.29
303.58	304.02	300.54	301.06	303.23	305.99	299.2	304.83	310.63	305.02	304.21	302.08	300.91	302.11	306.29	301.72	297.36	296.57	303.55	302.86	302.96	303.93	300.29	306.04	302.64	298.64	303.19	310.97	303.29	303.76	304.68	302.42	306.4	302.82	305.63	305.24	302.49	299.07	304.49	303.61	309.56	307.32	297.64	302.33	306.49	303.77	301.28	303.23	302.7	302.32
303.03	304.12	304.59	306.97	300.77	299.44	305.45	302.25	306.38	303.41	308.63	307.93	301.51	300.22	307.25	304.94	303.21	304.14	308.78	304.21	301.12	299.58	307.45	300.78	303.45	301.97	303.9	307.72	306.83	301.64	302.76	303.36	298.9	301.41	303.73	303.71	307.85	301.7	305.89	298.98	303.88	300.48	307.94	305.55	301.08	305.56	299.67	303.14	299.66	297.49
311.47	310.6	319.18	306.31	309.85	309.91	311.62	311.26	310.63	312.26	313.7	316.24	316.33	313.43	317.3	312.6	311.71	309.78	309.97	308.5	310.82	309.02	313.12	311.14	311.01	315.69	307.9	310.92	311.86	313.04	313	310.47	310.78	314.32	311.05	314.62	307.73	315.14	313.39	315.13	309.52	311.28	313	309.82	315.77	318.63	312.53	313.88	311.89	311.58
310.68	310.13	315.34	313.91	306.51	311.12	306.45	313.01	311.39	305.47	309.38	309.84	311.12	306.04	309.01	307.22	301.1	305.37	310.8	305.77	311.15	307.19	308.2	309.51	308.05	311	309.28	309.7	306.25	312.84	309.56	307.66	309.41	307.21	308.37	306.32	312.61	307.3	311.84	313.11	315.18	305.41	308.58	308.61	306.05	308.1	311.76	306.5	307.81	311.49
322.1	328.41	324	329.73	327.88	324.65	330.51	325.62	325.14	329.09	324.28	328.77	328.32	328.99	331.14	323.87	327.57	328.35	325.03	324.89	328.73	327.83	324.27	326.48	324.64	330.44	327.37	327.43	329.16	326.67	330.12	326.83	326.06	325.98	325	326.73	323.98	327.64	324.5	323.45	324.07	325.5	326.78	325.96	327.97	328.73	328.65	327.18	326.83	325.01
300.27	304.91	300.41	303.1	302.57	300.27	304.84	301.54	302.66	301.58	306.32	303.23	307.75	305.33	303.95	301.36	309.1	303.77	302.21	301.46	298.42	302.13	300.33	299.92	301.79	299.58	306.55	302.47	302.6	304.91	305.37	304.62	307.24	304.05	301.89	303.08	304.59	304.63	301.87	299.96	300.4	305.34	305.78	297.88	307.5	304.65	304	301.61	300.89	302.44
314	311.78	312.55	308.64	309.92	309.87	309.2	312.77	309.08	309.13	307.65	306.98	308.69	311.75	305.4	308.12	312.83	309.24	307.7	304.9	311.76	314.63	311.53	306.04	315.29	305.19	313.78	310.75	315.23	307.68	309.64	307.45	304.01	309.54	308.78	312.34	310.3	311.17	308.73	305.89	308.32	311.93	305.76	310.17	306.4	308.68	310.02	303.43	309.2	306.48
321.85	323.32	315.76	322.54	321.34	316.36	316.18	321.47	319.88	323.37	319.55	316.55	318.26	316.75	319.17	321.65	326.09	318.04	316.02	319.43	315.69	317.85	318.18	323.33	316.91	316.65	318.92	320.43	320.65	314.25	313.93	318.4	314.71	319.99	323.47	317.28	321.12	318.9	319.64	321.18	317.98	323.22	323.4	317.89	318.35	320.58	316.57	317.08	319.46	318.08
313.68	316.27	315.37	315.68	310.44	313.32	314.62	315.57	310.73	310.84	316.84	313.48	311.22	315.26	311.11	317	315.73	315.68	315.68	319.71	318.16	315.22	315.1	315.93	314.05	316.96	311.93	314.33	313.22	322.36	315.09	316.37	310.42	309.42	314.78	312.77	312.31	317.09	318.87	314.53	311.2	316.12	312.43	314.31	316.25	316.04	315.46	317.26	314.34	315.13
298.2	301	300.79	299.28	302.89	302.35	300.58	301.32	300.06	302.79	300.29	303.45	303.02	303.64	302.83	306.37	297.37	306.65	298.1	298.89	304.05	305.5	300.64	306.16	303.11	299.64	301.68	303.26	296.97	303.15	302.13	301.87	303.03	300.26	297.99	306.19	302.3	299.42	301.26	302.3	304.2	300.82	305.38	297.63	298.84	299.06	294.6	295.48	299.14	302.93
327.58	328.24	328.39	327.96	328.36	330	326.27	330.14	330.27	327.6	329.56	327.4	331.26	327.17	330.77	327.63	323.28	328.81	327.79	327.86	325.68	324.35	328.95	330.26	324.06	326.6	328.46	329.23	329.2	329.18	328.24	328.17	330.14	326.47	324.78	330.02	329.25	329.68	329.05	329.63	330.59	331.54	333.09	329.61	324.39	329.61	326.98	324.17	324.6	325.89
315.06	315.14	315.44	316.66	305.19	309.21	304.91	315.9	312.73	305.81	312.83	315.39	311.22	314.08	313.59	310.07	313.34	310.75	306.19	310.76	312.91	313.08	311.72	309.2	312.54	310.88	307.39	309.69	305.98	310.71	310.83	308.46	307.68	307.22	307.28	311.04	305.32	310.95	304.24	312.26	314.06	312.24	312	309.86	306.21	306.47	308.88	307.9	313.1	307.24
328.05	328.4	332.33	328.08	329.58	331.82	324.06	324.12	329.22	324.18	325.2	328.5	325.51	322.45	329.12	325.53	326.71	325.42	329.96	324.71	328.18	329.77	327.33	328.31	322.26	320.09	327.02	329.87	324.63	327.26	328.74	328.31	328.46	324.12	326.94	327.64	325.72	329.89	329.57	327.45	329.63	331.57	329.2	329.61	325.29	320.99	328.97	321.87	328.27	328.9
301.38	294.96	293.12	294.71	294.12	297.24	297.93	294.54	296.34	294.34	290.44	297.34	301.56	294.85	293.97	298.56	300.19	293.3	298.31	296.72	294.53	300.72	295.07	297.06	293.09	300.29	291.56	295.93	293.56	292.81	297.78	297.73	296.13	298.1	297.75	299.45	292.4	296.47	297.61	297.58	295.3	296.72	296.18	290.01	296.54	293.17	295.37	296.99	298.15	296.84
313.59	314.28	318.67	314.78	315.96	316.05	314.82	315.8	315.72	311.22	318.89	312.7	310.8	314.52	315.11	314.99	314.06	321.5	316.55	312.57	313.05	318.16	318.61	316.81	314.58	313.61	319.3	314.56	312.14	313.13	316.81	316.79	311.33	315.5	311.91	317.97	318.12	316.53	313.47	313.29	309.59	314.04	317.92	314.8	314.44	312.34	311.62	314.9	311.92	315.08
294.01	292.37	294.71	293.03	288.06	291.46	295.03	292.72	293.72	293.14	294.29	294.39	295.08	292.07	297.46	297.34	297.85	294.75	297.92	294.53	295.5	294.52	289.34	289.77	294.46	293.42	294.11	292.49	294.64	289.7	290.81	291.68	295.7	296.19	289.68	287.55	294.77	294.4	294	286.97	291.33	290.92	297.11	292.78	292.36	287.9	294.35	290.08	293.84	290.32
294.36	292.32	294.11	293.14	294.87	296.18	292.2	291.77	296.14	295.14	293.19	299.68	295.18	295.27	297.24	293.67	288.97	300.36	294.12	290.86	293.94	295.19	295.62	296.28	295.82	297.14	291.3	299	296.55	297	294.99	294.56	294.81	294.45	292.93	294.42	295.98	291.32	297.18	295.66	301.49	292.75	290.93	296.65	297.14	297.26	297.13	290.73	293.11	295.55
300.8	304.46	303.98	301.6	299.25	298.15	302.12	304.34	301.78	297.46	301.24	298.76	299.54	302.79	303.09	296.13	301.86	299.69	299.08	296.03	299.56	302.19	306.61	304.57	303.17	297.67	300.1	300.29	299.48	300.8	300.77	303.23	296.28	303.95	298.35	303.35	299.21	298.8	296.36	295.83	299.11	301.57	296.52	300.41	298.75	298.94	299.77	302.58	302.66	300.09
308.45	308.24	312.25	309.88	307.97	314.06	314.47	316.56	313.69	305.77	316.47	306.66	313.46	306.9	306.92	301.12	311.4	312.56	311.02	310.98	309.25	314.2	305.37	313.16	308.82	307.07	307.86	313.23	313.27	313.61	312.48	310.49	313.74	308.15	307.94	310.18	313.43	313.63	311.59	310.71	310	314.84	307.06	308.67	313.13	310.18	314.84	310.29	309.88	309.31
326.68	324.68	322.08	327.43	331.96	326.8	327.56	326.8	326.99	328.97	330.96	321.88	323.53	325.96	330.29	328.39	324.86	328.08	321.9	329.43	326.16	328.98	325.13	324.09	327.71	328.31	326.7	322.62	331.7	322.48	330.9	328.18	328.01	326.79	323.47	332.81	322.45	325.25	329.76	325.59	324.34	324.79	326.93	324.92	327.39	325.53	326.05	325.05	327.03	327.4
301.95	302.49	307.48	306.51	306.4	300.69	307.96	308.75	304.13	306.49	304.21	301.52	303.45	304.93	306.02	304.43	305.4	301.84	307.37	301.67	303.19	304.16	305.65	304.81	304.2	306.86	305.68	301.28	304.04	304.16	304.1	302.39	306.22	304.93	302.67	304.75	304.47	304.96	307.43	305.36	304.06	305.38	307.39	301.06	306.65	307.39	304.07	301.25	306.3	304.15
305.41	303.72	301.92	305.45	309.4	303.19	310.89	308.03	304.02	304.5	306.49	298.1	306.67	304.97	308.56	305.2	306.99	305.49	299.15	302.58	306.44	306.29	310.57	304.62	307.11	309.95	305.15	307.09	304.14	306.99	307.83	306.14	308	305.64	303.68	303.96	306.18	306.58	310.04	306.41	305.93	306.57	310.41	301.08	306.15	310.97	306.11	307.85	306.17	305.16
302.26	304.09	302.8	301.66	304.64	299.6	303.87	303.53	307.81	302.42	303.68	306.9	302.61	303.24	306.75	302.04	304.2	306.1	308.22	304.28	304.76	300.8	301.53	304.57	300.19	301.33	305.1	302.89	305.22	305.05	301.51	303.82	302.4	304.45	305.41	303.62	300.4	306.44	304.17	303.82	302.74	306.78	299.69	301.81	302.54	301.83	307.11	304.18	303.26	306.58
299.5	300.81	304.03	303.12	303.78	312.11	303.69	301.34	303.76	310.57	300.43	304.64	302.48	301.38	305.16	303.11	303.43	299.76	298.87	303.15	306.13	303.73	302.87	301.04	299.89	301.38	303.25	303.62	305.28	300.91	307.47	304.42	298.21	308.86	301.79	304.51	302.79	302.81	303.72	304.94	303.62	304.53	299.63	295.54	303.24	307.94	302.55	301.02	301.63	306.69
304.19	310.53	309.36	305.29	302.44	303.77	305.49	306.21	307.18	306.42	305.55	310.1	303.7	311.97	298.32	308.32	305.45	303.2	305.93	308.31	303.45	305.93	300.82	303.97	306.61	308.42	304.9	305.07	304.19	310.71	302.82	302.98	304.57	302.58	309	307.98	303.02	302.92	309.57	308.41	306.87	303.85	307.47	307.52	304.73	306.7	306.83	307.8	305.47	307.26
289.31	296.61	292.5	293.26	300.62	291.56	291.56	292.39	291.65	290.59	293.71	290.39	292.54	298.1	293.8	289.94	298.58	297.6	292.86	292.47	300.42	296.98	291.39	293.9	293.05	294.07	297.18	291.77	291.1	290.11	292.09	295.45	292.54	297.8	296.33	295.94	299.8	297.18	293.36	298.97	296.93	294.4	295.73	294.09	296.93	294.41	288.65	288.31	293.65	291.45
312.94	313.95	309.71	309.66	313.68	314.82	312.4	310.43	315.41	314.28	311.66	309.73	309.86	314.61	310.15	313.84	310.83	309.44	310.03	310.05	311.75	312.8	310.92	307.39	315.7	315.04	309.68	315.5	314.74	314.65	311.46	307.54	316.15	314.3	309.41	311.25	312.82	310.33	311.65	313.59	316.53	308.24	314.39	314.86	314.01	314.29	315.01	307.03	317.38	313.24
315.32	315.32	319.39	316.06	319.68	314.4	316.24	317.89	318.88	317.34	320.74	321.59	317.63	319.27	316.74	317.17	310.42	313.09	314.77	313.91	312.69	317.13	318.13	317.88	316.52	318.96	317.09	317.99	324.07	316.92	316.51	311.13	314.51	317.8	319.56	312.47	317.07	318.5	322.18	312.44	313.26	316.86	320.97	313.53	317.33	316.86	316.39	318.77	317.83	315.09
306.58	307.31	311.68	299.47	305.75	308.59	307.11	303.57	308.18	303.86	305.72	310.37	308.03	305.36	308.59	301.87	307.1	305.78	305.81	303.19	307.11	306.98	303.07	305.2	308.08	302.33	304.5	304.79	309.92	302.44	308.45	304.15	306.02	309.19	302	307.32	306.29	303.72	305.1	308.13	301.85	306.52	310.7	305.04	307.5	304.59	307.24	306.82	305.79	304.47
315.66	322.75	318.02	323.61	321.49	315.88	321.09	321.58	316.85	315.93	316.69	322.3	319.1	323.15	317.37	321.07	315.38	314.6	321.55	315.6	322.18	314.96	313.52	316.52	315.39	320.21	319.97	314.7	317.8	321.1	320.19	314.45	315.09	320.95	319.06	316.13	319.68	323.26	319.47	313.41	318.11	315.19	318.54	315.64	317.63	319.86	319.75	315.22	313.67	315.1
300.71	308.21	303.52	306.95	306.93	303.64	308.48	302.57	309.14	304.95	301.5	303.72	303.18	308.11	304.1	303.58	306.76	303.16	305.56	302.92	304.32	304.72	309.02	304.39	303.08	307.96	300.79	304.22	310.24	302.96	303.85	306.1	307.61	307.59	303.39	304.81	307.22	307.76	304.21	308.61	309.17	307.09	300.33	306.09	305.08	298.81	307.52	308.62	307.04	310.18
314.88	320.96	311.14	317.02	317.2	315.47	318.16	317.35	312.24	313.53	312.86	313.55	317.03	316.44	315.99	311.96	314.29	311.97	311.97	310.89	313.3	312.64	316.6	314.87	311.24	310.93	316.5	311.29	314.07	314.54	307.09	311.58	309.91	313.82	317.62	315.12	309.83	311.07	313.51	314.63	314.86	313.98	311.07	312.08	313.67	309.15	311.76	309.4	319.29	310.54
313.49	311.97	315.67	315.2	310.49	315.29	313.85	314.4	314.06	310.73	313.36	313.58	309.6	312.98	316.87	313.81	314.41	316.91	316.93	313.77	311.87	317.29	313.75	314.13	311.65	313.87	316.98	312.71	311.41	310.73	317.25	313.21	313.87	310.66	314.03	319.31	314.27	311.36	312.71	311.06	315.17	314.6	315.62	318.33	316.32	312.79	314.39	315.82	311.4	309.96
316.37	319.25	321.08	321.3	315.53	314.54	314.3	318.08	318.48	318.34	317.86	318.02	315.8	318.62	317.09	314.18	315.99	317.78	313.52	313.82	319.3	322.32	315.42	316.58	318.13	314.92	314.25	314.96	317.66	314.09	316.23	315.3	313.86	315.58	318.78	314.86	320.41	319.14	316.5	315.52	315.64	318.46	317.5	316.98	313.23	312.1	317.8	317.88	316.2	319.76
312.03	310.68	311.39	306.63	313.1	308.93	310.95	306.09	312.78	308.21	307.64	309.46	310.97	311.87	312.24	306.6	310.17	309.36	308.77	308.4	309.72	313.36	310.56	312.24	317.65	307.76	309.86	310.24	313.61	310.82	310.32	308.74	307.61	311.57	308.48	307.96	310.89	310.84	312.4	307.62	309.67	312.14	307.9	305.89	311.64	308.3	314.17	308.3	307.1	306.88
318.24	314.5	318.43	320.09	314.42	316.62	318.43	317.88	315.42	317.41	318.49	313.9	319.15	314.39	317.13	316.15	312.52	317.88	320.7	311.22	316.88	315.14	319.1	316.22	311.79	314.58	316.8	319.38	311.56	312.48	315.27	315.69	312.86	316.4	317.26	314.3	312.35	318.49	317.04	313.21	314.41	313.04	318.62	314.12	313.94	315.36	316	315.57	316.3	313.18
297.39	299.84	303.22	298.95	306.06	304.08	302.65	303.48	297.04	306.15	301.16	303.44	295.67	300.95	300.85	303.65	301.49	303.7	300.71	303.13	302.46	306.82	301.38	305.5	301.51	296.93	305.67	297.82	296.78	303.94	301.49	300.86	299.14	303.82	297.61	303.51	303.4	299.89	300.75	302.82	301.16	301.34	302.24	303.14	298.73	308.38	303.33	305.23	300.61	305.62
322.73	319.11	319.11	315.42	317.79	312.57	318.53	319.3	319.07	316.83	320.87	317.4	311.11	317.45	315.95	320.31	316.32	315.27	316.96	317.46	320.41	314.36	322.51	320.17	317.03	316.15	320.28	319.68	318.71	320.77	317.32	319.72	315.74	313.93	318.18	316.5	317.69	318.78	316.56	318.23	316.44	320.87	316.03	314.79	314.83	314.86	317.71	321.63	315.19	317.18
313.03	314.3	311.69	318.34	317.23	315.46	314.48	315.17	315.87	314.81	320.02	314.51	314.67	312.48	315.24	314.63	314.78	317.39	317.69	315.96	310.01	319.55	320.11	312.18	319.06	313.2	315.38	312.93	314.11	316.75	314.66	315.02	316.44	314.52	314.85	317.2	315.68	318.19	314	312.2	315.17	315.53	316.53	313.31	313.26	312.64	311.2	315.52	313.38	313.39
301.87	304.44	307.3	304.43	302.12	304.28	305.54	304.36	301.18	303.15	301.1	303.99	301.73	308.61	306.52	304.41	302.97	304.77	303.46	301.98	305.5	302.49	303.38	302.63	305.66	305.04	306.63	298.39	301.3	305.01	299.24	307.07	304.27	296.25	303.22	305.33	300.13	302.3	299	302.93	306.32	307.03	302.02	306.96	299.92	305.3	303.08	302.22	305.19	303.78
316.17	315.93	313.04	315.27	318.53	314.71	310.26	312.98	313.19	310.31	308.45	310.31	313.09	310.99	315.84	315.78	314.56	309.68	313.45	313.53	312.13	312.36	316.15	313.25	314.34	314.33	314.57	313.08	317.66	317.11	313.17	317.41	315.67	313.66	314.57	315.1	309.46	313.64	310.83	315.61	311.67	312.08	312	315.18	310.95	311.99	310.05	316.97	316.08	312.45
322.95	317.84	316.51	315.03	316.58	316.69	315.13	320.4	320.26	316.85	316.53	321.19	319.12	318.28	318.84	318.93	320.08	318.37	317.8	317.28	323.1	320.67	316.35	316.74	314.77	316.52	318.93	314.86	324.96	319.88	317.45	320.64	320.42	327.4	314.5	317.76	315.5	318.51	320.55	321.57	316.34	322.31	316.84	324.25	319.56	321.92	316.06	324.09	316.15	315.73
316.03	309.31	311.26	309.83	312.32	315.86	315.19	317.32	313.43	311.22	311.05	310.89	311.54	316.99	318.84	307.31	313.22	316.92	313.15	316.7	311.63	315.18	311.46	312.3	315.83	312.06	313.32	311.91	310.62	319.31	312	314.31	310.07	311.63	312.09	315.6	310.45	321.82	312.52	315.63	310.71	320.57	310.29	310.94	316.79	312.44	316.67	316.47	311.7	309.88
314.54	315.13	314.32	310.53	310.31	315.4	309.87	313.93	317.44	317.26	307.13	312.37	314.77	310.15	313.37	309.21	311.18	310.3	314.38	312.22	317.9	315.44	313.86	314.85	309.69	313.91	310.3	313.53	312.13	317.21	312.54	313.54	314.36	315.14	317.79	315.41	311.27	312.55	314.46	311.68	309.46	310.86	314.28	313.67	315.05	310.74	316.37	318.36	312.81	313.32
307.94	305.21	306.26	302.75	301.94	304.5	305.45	301.23	307.31	306.94	300.58	304.48	306.48	302.02	304.1	308.57	308.23	307.14	301.42	306.49	308.71	310.24	308.01	304.19	307.15	304.51	306.65	304.66	307.48	305.91	307.46	310.27	305.68	304.05	311.35	304.96	305.16	310.3	303.75	302.92	302.51	309.4	311.37	303.47	308.45	308.72	303.9	303.97	303.83	306.57
313.46	307.57	318.82	313.61	312.66	316.49	312.87	318.2	310.74	317.46	315.71	316.21	314.45	310.46	315.42	308.18	311.59	317.62	311.86	311.08	306.62	312.09	311.61	316.26	312.01	312.75	315.3	313.15	314.58	314.75	314.76	309.44	314.3	316.03	312.75	320.77	315.63	314.89	313.38	311.15	312.41	310.26	311.65	310.69	310.88	310.72	308.76	317.53	307.61	313.07
294.42	294.16	297.94	291.28	295.36	297.02	300.53	290.8	292.76	291.54	296.16	296.89	293.36	294.84	291.13	293.94	287.63	295.38	295.09	294.56	295.4	294.55	290.97	292.72	296.52	291.9	294.45	297.81	295.1	296.72	291.43	289.26	292.87	299.71	298.59	293.76	291.24	291.06	294.17	290.88	294.93	290.53	294.48	296.75	293.32	291.37	296.86	295.74	293.94	295.45
303.97	303.97	302.52	300.45	303.81	301.2	301.77	306.42	304.36	306.07	306.41	304.01	300.91	302.68	304.7	302.43	302.02	299.3	306.36	306.92	302.59	301.58	300.58	304.23	306.26	306.09	303.97	305.56	301.68	298.87	302.15	304.1	304.48	301.47	304.05	298.53	301.61	301.61	307.69	308.47	306.36	304.16	301.69	305.39	301.02	304.32	302.69	305.92	306.74	302.62
305.81	303.29	306.66	306.29	310.33	303.04	305.67	305.75	303.54	302.99	305.49	305.51	307.82	307.15	302.04	305	304.28	301.66	303.53	308	307.81	304.31	302.64	301.62	303.75	307.48	307.27	304.32	303.89	308.75	303.7	305.47	302.81	306.34	304.71	304.41	304.25	305.78	311.03	306.76	303.52	304.69	304.28	305.28	305.32	304.65	304.46	306.99	303.72	303.44
315.89	312.77	315.32	319.54	320.55	313.93	316.24	309.26	317.76	317.22	318	322.47	312.22	314.45	316.53	319.71	312.55	315.61	319.13	318.65	315.85	319.93	316.57	316.76	317.16	316.95	318.07	315.5	319.32	318.41	319.07	320.47	318.16	319.63	314.93	314.27	315.7	315.26	317.13	310.67	320.43	323.56	316.07	315.81	315.34	317.15	320.61	320.15	322.92	318.12
299.83	301.75	300.36	303.44	300.44	300.9	304.54	301.47	301.14	305.82	303.31	302.84	300.14	303.27	298.4	304.92	303.62	300.62	300.53	301.42	301.39	299.96	305.38	302.48	301.7	304.82	300.96	305.25	302.36	297.16	297.62	301.1	303.02	303.65	304.06	304.52	303.07	304.41	306.69	304.39	304.18	296.04	299.13	303.71	302.92	303.26	305.73	301.92	303.07	301.57
310.2	309.8	307.17	311.09	304.87	313.4	308.28	312.01	310.26	310.56	314.92	309.99	309.56	305.46	307.64	310.54	308.85	310.28	306.44	310.51	306.53	308.88	305.82	309.74	311	305.68	309.39	310.78	309.65	306.58	310.94	311.33	312.49	304.57	307.68	312.97	311.56	314.1	313.98	307.89	309.88	310.88	307.69	308.33	311.89	310.21	311.33	314.77	317.73	309.55
312.99	315.64	315.1	316.55	318.45	315.27	312.14	314.69	310.43	317.67	315.82	315.65	312.07	315.5	318.43	312.28	315.75	316.77	310.43	315.38	313.09	312	313.18	319.45	316.75	309.75	313.84	310.54	313.8	315.28	315.89	317.38	312.33	311.94	311.96	318.9	313.29	312.62	312.46	318.79	317.26	318.02	311.77	315.97	315.81	313.16	310.08	314.49	311.66	308.69
302.16	297.7	304.66	300.07	302.63	297.83	302.95	305.81	303.81	300.86	299.63	301.31	304.59	304.2	299.23	300.63	295.68	297.79	297.11	301.55	299.18	299.55	299.06	301.39	301.84	297.91	301.41	297.87	298.02	299.9	297.25	296.85	304.62	298.23	301.57	298.04	299.46	299.4	300.48	300.02	305.89	297.27	296.76	303.63	297.33	300.79	300.72	308.31	297.77	301.72
290.76	295.25	297.45	300.38	299.41	295.04	295.4	296.99	297.59	298.89	297.23	293.39	297.78	298.14	294.32	295.98	299.57	293.24	298.15	299.08	293.22	296.48	295.01	293.44	295.28	298.08	298.08	301.03	295.56	294.74	298.12	298.4	297.33	296.34	298.5	296.17	294.09	296	295.93	296.96	301.08	299.86	297.75	295.61	296.41	296.54	299.4	301.23	296.33	298.45
328.94	331.19	330.64	327.4	322.3	330.81	326.94	329.13	322.66	328.04	329.12	326.04	327.7	329.08	328.08	326.95	329.01	328.59	328.99	329.29	332.96	324.36	327.82	326.95	326.16	328.2	326.93	328.07	329.05	326.62	327.87	326.08	326.23	321.84	328.68	325.03	332.43	327.47	328.17	329.17	330.88	330.49	327.13	327.07	328.02	330.04	328.36	324.74	324.57	324.37
308.36	305.28	304.88	307.42	304.64	309.32	313.6	305.54	310.66	308.41	307.3	304.13	309.89	309.8	309.37	309.39	306.81	305.93	310.81	306.83	302.45	310.68	308.9	306.68	302.14	300.85	308.68	301.93	309.91	308.96	310.48	304.42	308.75	310	299.57	306.18	304.08	305.32	303.51	304.56	306.36	304.8	309.39	305.99	303.79	306.07	304.44	307.29	310.29	306.99
314.03	316.72	314.36	317.26	309.05	315.38	318.63	316.1	315.3	309.73	320.35	314.04	317.84	315.78	313.97	318.27	311.67	314.93	312.06	317.35	310.68	319.06	312.07	323.24	315.39	312.64	317.16	317.05	315.82	314.17	314.14	312.53	319.84	312.13	313.34	320.07	318.18	316.9	316.63	314.75	313.82	313.58	313.6	313.67	313.95	309.05	318.4	315.91	313.09	314.09
312.56	317.85	317.61	317.69	316.92	320.89	310.88	308.64	315.4	314.69	308.53	318.06	312.19	311.64	317.13	317.98	318.9	318.72	313.32	316.92	317.34	315.78	312.48	316.36	317.7	311.57	318.63	317.89	317.14	315.89	314.19	314.69	317.88	311.25	316.67	318.82	312.45	317.09	309.26	315.62	317.5	318.5	315.9	320.51	313.8	320.94	315.03	314.64	311.89	317.19
316.12	314.29	311.65	314.24	314.35	313.34	314.04	313.48	312.48	312.29	316.33	312.69	317.11	317.87	312.15	315.77	314.43	309.61	316.19	316.82	314.11	319.93	317.56	315.37	313.5	312.04	317.74	310.7	313.92	313.6	313.38	317.05	314.82	318.16	314.69	317.92	308.94	316.58	314.24	314.94	311.69	319.42	311.83	314.54	310.45	311.4	306.45	320.47	321.73	318.53
319.69	310.24	316.22	314.76	322.64	316.36	316.92	318.99	317.71	316.19	320.02	318.01	318.43	318.1	313.5	315.79	310.64	314.94	311.61	317.84	313.32	315.54	316.04	320.38	314.48	318.67	313.71	316.46	320.13	315.87	314.88	313.33	317.64	313.67	314.02	314.05	315.84	316.34	311.98	314.31	316.83	313.79	312.11	312.17	316.11	315.98	311.97	314.65	317.6	317.19
300.82	307.8	303.81	305.79	301.02	306.9	301.65	301.36	302.99	302.4	301.71	303.41	300.74	304.38	300.08	311.44	301.32	301.38	306.52	303.11	304.4	304.37	305.39	306.14	306.42	303.97	304.26	304.12	304.06	306.69	305.27	307.93	309.93	300.5	304.75	307.32	302.48	299.52	300.81	300.99	304.61	301.37	299.87	303	302.99	303.6	302.6	301.83	302.84	305.47
300.85	303	302.52	302.95	303.81	299.64	303.12	305.1	299.8	306.13	301.29	302.77	302.01	297.75	301.99	302.44	300.77	305.87	303.13	297.93	304.29	309.67	308.87	300.95	299.4	301.94	301.21	302.21	303	298.99	304.01	303.01	303.31	300.12	303.5	305.51	301.96	301.34	297.98	308.62	302.33	311.07	304.81	303.31	297.92	302.72	299.92	300.75	303.11	304.66
310.9	315.88	311.14	316.36	313.91	315.4	308.05	308.95	309.85	308.35	310.77	316.22	317.06	308.32	310.32	310.73	311.72	315.47	312.49	306.33	310.65	312.63	311.74	313.84	312.13	308.85	310.08	313.48	313.27	312.04	313.63	309.34	311.1	306.23	314.69	310.94	310.52	315.24	311.69	309.41	309.33	314.68	309.46	310.86	305.37	310.4	312.94	309.53	309.76	311.56
313.44	313.66	313.31	320.83	317.74	314.27	308.39	315.63	319.4	314.7	313.36	311.7	313.18	313.6	311.62	310.9	311.29	312.12	314.68	310.4	310.33	309.45	310.49	313.56	316.56	318.09	317.16	310.1	311.05	307.71	311.77	310.36	311.66	313.85	317.03	315.51	310.57	310.8	316.16	314.77	310.63	315.12	309.17	308.46	316.29	315.18	317.54	310.65	308.88	313.73
311.5	316.47	310.72	307.98	312.27	314.22	317.29	312.75	311.91	311.27	314.79	316.13	311.19	313.06	319.41	313.77	307.34	318.65	315.1	313.82	313.56	315.87	315.3	319.67	312.77	316.24	315.17	309.18	318.24	313.3	315.5	311.1	315.01	307.74	313.2	312.85	314.03	307.76	314.31	316.91	314.6	313.07	314.52	309.96	311.64	312.96	319.29	314.1	314.34	312.83
302.24	306.93	307.04	303.98	305.58	306.3	303.98	304.62	303.97	302.65	302.29	301.82	300.74	300.18	308.89	307.23	301.7	301.58	304.74	303.85	306.04	306.42	304.76	301.94	306.91	302.42	302.04	304.33	298.74	302.85	303.01	302.48	302.67	304.64	299.91	309.07	300.36	304.35	304.47	302.99	303.37	301.48	305.84	299.54	306.4	307.64	305.21	303.57	304.54	302.17
306.96	296.66	300.89	303.15	303.96	302.22	303.86	302.03	301.82	298.47	303.28	304.07	307.33	307.39	301.08	300.56	301.91	301.64	302.33	306.6	300.6	303.87	294.52	304.63	306.79	299.37	305.67	301.45	298.59	305.34	302.6	298.43	299.91	302.16	303.47	302.68	299.21	303.48	301.74	296.77	302.15	305.04	305.61	303.52	304.08	302.96	302.29	301	303.64	304.4
325.33	328.31	323.81	326.82	324.5	322.04	324.37	328.42	328.31	332.56	324.01	327.64	323.91	319.23	323.74	325.63	321.67	322.47	318.55	328.52	326.33	321.81	324.71	321.25	325.92	323.41	322.98	329.43	330.46	326.22	325.5	324.72	323.42	323.04	324.23	325.54	324.98	327.74	323.59	325.87	324.94	325.99	322.36	324.17	325.27	324.15	328.24	324.16	326.19	328.76
325.83	322.99	323.24	323.76	324.56	321.05	327.14	321.78	325.1	327.78	324.98	320.06	324.64	321.83	325.83	328.28	323.18	325.18	323.56	321.95	325.34	327.39	327.01	325.12	321.02	326.74	324.69	323.13	326.75	326.18	325.95	320.03	324.24	324.08	324.96	326.73	324.03	325.49	324.77	321.84	328.44	322.76	324.47	324.65	320.48	326.47	328.76	322.45	323.55	327.05
307.39	308.81	306.5	310.6	309.67	307.61	302.89	307.3	299.54	308.08	312.49	300.42	303.72	308.19	306.86	308.5	305.39	299.62	304.16	305.39	306.31	307.08	308.38	303.99	306.09	308.34	306.22	309.87	306.36	301.07	304.48	309.73	304.14	303.84	308.77	308.31	304.25	303.33	309.87	302.45	308.65	303.39	311.32	299.33	306.74	301.75	306.64	304.7	305.95	306.98
306.41	301.25	303.3	304.53	304.8	304.87	306.29	305.88	304.04	303.3	304.39	301.83	304.85	303.36	304.01	302.85	303.25	297.69	306.81	307.94	306.24	307.78	308.49	298.72	302.63	302.58	304.79	304.67	311.34	303	312.76	307.5	303.68	300.91	299.44	306.98	308.54	303.07	309.67	302.03	304.01	302.08	301.49	304.52	302.89	302.52	305.81	301.66	300.8	306.74
294.27	292.77	299.86	286.78	293.32	290.46	293.95	295.22	294.57	295.57	292.93	298.19	293.76	294.74	293.46	293.16	294.78	293.1	293.73	292.07	294.38	294.56	298.13	290.62	290.99	295.37	297.21	293.28	289.82	298.2	291.31	294.11	290.1	295.67	293.16	294.38	294.87	295.87	293.8	293	295.55	297.69	298.38	292.71	289.12	299.56	294.22	294.98	300.24	293.14
302.02	303.75	303.17	300.34	301.24	304.26	305.02	303.8	304.01	303.8	300.23	303.05	297.75	306.53	303.72	304.4	301.32	300.83	299.86	302.41	303.35	299.8	301.69	300.66	302.86	302.58	311.51	303.64	301.96	291.69	302.49	300.05	302.79	302.17	299.07	302.58	304.4	302.4	304.4	303.26	302.78	299.85	298.84	300.66	302.01	299.9	300.39	302.59	297.02	308.35
304.98	301.34	302.07	302.16	298.48	305.06	304.48	297.84	301.17	301.02	303.7	301.34	302.34	304.72	301.33	302.38	302.74	299.13	299.76	301.06	301.69	302.71	304.25	299.89	301.02	302.16	299.28	300.64	296.74	300.85	302.79	301.27	302.58	300.74	296.71	300.79	303.79	299.7	301.83	302.37	302.86	306.23	303.82	306.83	299.58	299.19	302.34	298.73	305.73	300.67
334.96	329.22	330.25	329.88	329.94	328.95	327.42	329.88	330.88	328.95	327.46	329.11	330.89	329.44	328.47	330.6	327.2	327.78	324.7	331.05	330.29	330.08	329.1	326.67	327.41	327.49	325.05	328.8	324.84	324.81	328.72	323.25	321.6	329.06	329.5	329.44	325.97	327.28	326.67	330.02	332.58	332	327.32	328.53	330.52	330.12	332.85	327.87	328.62	325.75
325.38	331.76	327.68	325.72	326.23	322.97	329.71	324.31	328.37	329.05	326.4	329.37	328.93	324.53	324.67	329.92	327.37	330.72	327.54	328.06	323.39	325.97	329.56	325.54	326.15	329.41	333.99	329.5	328.87	329.93	326.17	325.77	321.86	326.3	336.03	327.95	329.59	334.99	328.27	329.16	327.88	326.54	331.84	330.26	329.63	324.28	331.48	326.84	326.75	322.94
319.82	315.31	312.27	311.16	317.16	309.71	317.37	312.37	314.25	311.86	316.35	312.09	311.19	310.44	310.7	310.1	310.55	309.04	314.38	312.78	311.92	312	314.13	313.93	317.04	310.66	314.59	315.31	318.58	315.51	310.5	313.64	309.41	314.48	310.23	308.31	310.87	313.78	308.65	310.51	315.86	314.25	315.07	315.97	313.31	318.83	314.24	314.49	312.99	313.39
304.27	307.85	306.43	306.19	303.23	308.43	306.29	304.13	306.63	306.81	313.32	304.38	301.62	307.15	308.11	308.97	310.93	308.96	308.13	307.86	306.3	304.22	309.23	305.97	305.65	304.53	306.48	309.58	307.32	302.65	303.84	308.65	304.67	309.37	305.09	308.37	306.73	311.5	311.33	313.34	306.22	306.76	307.52	309.85	309.42	304.61	303.65	307.73	304.24	306.81
296.95	299.06	295.61	297.14	296.7	299.64	295.42	297.48	295.67	300.2	299.38	296.47	294.92	298.24	297.83	293.51	299.88	302.06	295.99	303.14	294.38	295	298.83	295.36	290	295.29	300.75	295.97	298.25	294.76	296.81	300.96	292.64	296.57	295.67	293.78	297.02	296.94	299.7	297.13	292.38	292.08	300.33	295.73	297.46	295.83	297.04	296.73	301.71	293.08
309.36	306.96	311.72	311.24	311.38	313.58	305.54	310.96	304.04	314.41	308.84	312.08	308.95	306.94	310.94	314.33	314.95	310.06	313.1	304.87	309.96	317.03	314.39	310.13	309	310.11	310.2	311.32	309.73	311.77	313.8	310.81	312	315.1	309.56	309.96	315.21	312.28	308.9	305.67	309.65	312.07	309.66	308.44	310.87	303.75	304.31	309.74	308.41	312.78
312.62	307.93	309.28	310.09	309.83	307.96	306.37	303.97	307.9	305.59	306.06	307.64	307.38	302.01	304.62	305.04	304.91	307.15	303.49	303.37	304.49	304.71	300.11	305.93	301.02	309.14	307.18	307.16	304.92	309.99	305.45	304.28	302.81	306.35	304.39	309.96	303.74	307.03	306.13	310.27	308.78	306.05	304.13	307.76	308.62	308.79	309.41	308.59	305.75	305.13
314	314.65	314.92	317.24	315.97	313.49	313.42	310.19	308.05	316.44	313.97	311.24	313.85	310.78	317.88	309.49	312.77	314.38	312.82	313.54	309.83	312.86	319.72	313.37	311	309.93	312.28	320	313.65	306.27	311.42	318.17	311.7	321.71	312.8	311.71	312.68	309.29	311.74	311	313.48	314.11	314.25	314.45	311.16	313.44	307.57	314.15	314.27	313.8
305.47	311.8	308.04	310.7	309.48	307.6	313.86	306.8	311.15	311.84	305.88	312.57	311.67	306.01	307.37	310.77	311.43	314.26	309.86	310.51	309.22	310.01	311.6	306.82	307.15	309.66	309.35	308.55	310.71	307.37	307.66	307.47	306.2	311.34	306.24	307.09	309.28	311.55	305.98	305.15	307.11	310.49	309.03	310.57	309.13	309.7	307.16	305.84	310.16	313.97
293.84	298.25	295.29	297.9	293.32	294.87	297.77	298.16	300.54	295.3	296.78	298.22	295.61	297.51	301.09	297.5	298.07	301.36	295.8	297.46	296.99	299.7	295.02	288.62	301.8	300.34	298.88	298.54	295.73	296.44	303.55	297.4	297.94	292.43	299.9	293.95	300.96	293.45	301.56	298.25	295.46	299.81	299.17	298.96	298	298.91	294.46	287.79	299.08	293.4
304.79	310.52	302.73	299.13	306.47	304.75	308.97	301.39	303.99	302.57	304.03	306.72	302.54	305.73	304.65	300.65	301.18	304.78	301.49	301.78	301.82	307.16	304.01	301.88	298.82	305.63	303.94	307.06	308.26	301.53	303.74	304.32	304.79	305.22	306.61	301.74	308.91	303.64	305.28	302.33	303.43	306.84	297.84	303.91	307.21	302.91	303.66	304.76	306.67	300.75
316.37	315.52	312.5	317.2	318.54	307.72	316.3	314.87	314.76	312.87	311.12	317.2	315.92	316.59	309.9	314.07	315.59	316.86	317.39	320.83	311.57	317.37	320.82	319.03	313.19	314.22	315.75	316.34	313.02	311.19	314.26	314.11	314.69	316.61	315.23	316.9	311.56	305.85	313	316.24	315.46	311.73	313.09	313.29	316.54	318.25	311.15	311.11	320.37	310.88
318.3	312.07	317.76	313.32	321.28	322.81	311.6	310.74	320.28	314.42	311.07	318.96	314.43	316.99	323.38	311.17	314.58	317.47	314.71	315.57	315.31	320.21	317.95	319.08	319.2	317.39	316.1	312.89	316.48	313.74	320.96	322.25	316.01	318.86	315.17	317.25	316.52	317.96	310.14	318.71	318.71	312.05	322.2	315.13	313.02	316.45	315.39	318.29	314.49	315.35
314.28	314.93	320.55	321.66	313.95	324.23	316.23	319.22	319.65	312.86	318.15	315.47	311.22	319.42	318.66	316.99	318.91	309.94	318.99	311.95	318.28	318.81	314.08	315.27	314.35	315.32	315.88	314.15	315.97	320.89	317.24	317.89	316.22	319.3	320.91	321.64	315.57	317.35	317.13	316.21	316.43	321.13	319.45	313.41	317.08	317.03	320.89	318.33	317.15	317.85
317.69	322.7	321.11	319.45	315.33	321.54	315.32	319.44	320.41	315.87	318.9	313.1	316.81	317.27	316.85	317.5	315.74	319.8	318.23	320.57	316.65	320.46	318.54	317.11	316.86	321.55	314.97	316.93	317.27	323.43	320.69	320.26	316.29	318.62	318.7	319.61	320.69	316.82	316.3	318.89	317.54	317.25	317.41	318.6	317.79	317.86	314.19	321.63	320.57	317.25
297.35	297.91	293.69	295.43	294.92	291.7	292.06	299.62	291.76	294.23	292.62	288.99	293.07	295.18	295.24	293.79	299.05	295.58	293.31	295.63	295.27	295.35	296.15	297.19	296.29	298.37	289.35	292.82	289.76	291.68	291.95	288.87	292.36	293.99	293.64	294.09	296.13	294.56	293.42	296.64	295.86	293.8	293.88	293.32	291.37	295.86	294.13	303.17	293.58	290.38
309.14	305.88	309.53	305.05	308.95	311.47	309.89	311.77	302.84	303.52	309.41	311.78	311.57	308.15	311.12	309.45	312.08	307.1	306.39	309.74	310.82	308.41	307.24	313.11	311.05	306.8	310.1	309.01	316.68	307.62	308.57	306.21	312.03	311.9	308.06	311.74	317.09	306.49	308	311.45	304.93	311.12	310.67	310.07	306.66	306.56	313.37	304.71	307.98	299.29
304.26	298.37	306.36	303.57	300.5	300.72	301.11	305.24	306.81	306.73	301.8	302.8	302.99	306.99	307.33	305.14	302.57	305.68	301.25	300.06	303.82	303.75	300.05	304.28	301.42	304.46	301.67	303.11	305.89	298.05	298.15	305.43	307.28	303.81	298.7	304.86	304.83	303.89	299.09	304.02	306.04	302.7	304.27	302.45	308.76	300.35	303.59	299.82	305.78	305.07
301.49	304.86	304.07	303.07	303.24	300.96	304.18	300.94	306.81	301.98	302.44	304.29	299.01	303.07	300.7	302.9	299.29	303.88	302.96	305.38	304.12	304.5	298.9	305.88	307.04	300.76	305.85	302.64	300.27	305.74	300.84	306.57	305.38	306.46	303.67	303.94	306.04	303.16	299.67	302.81	303.39	304.11	307.39	305.26	306.01	300.58	303.97	300.16	309.15	305.32
313.28	310.08	307.86	310.15	309.04	313.89	307.17	314.87	309.39	309.34	305.46	312.27	310.53	311.29	308.55	308.8	308.83	313.21	307.15	313.5	311.28	311.42	313.04	307.4	310.17	310.24	309.1	311.91	310.43	306.45	308.95	311.81	311.02	309.15	311.51	307.04	309.71	309.72	311.26	308.64	311.02	309.1	310.18	313.92	310.63	311.96	320.38	311.42	309.16	312.18
302.15	303.11	297.39	305.44	304.87	303.54	301.22	305.88	308.62	303.94	303.61	304.02	304.04	307.25	304.28	299.02	301.38	300.25	301.55	305.76	305.98	302.45	302.78	309.72	301.7	303.21	301.18	303.1	299.49	297.46	302.63	301.98	305.03	300.71	301.16	303.5	300.74	304.82	302.81	305.8	295.82	304.8	305.07	302.72	304.31	302.26	300.56	303.31	301.39	306.63
295.39	290.41	296.46	297.77	291.63	288.84	296.04	292.12	293.56	297.03	297.02	291.45	290.99	290.1	294.5	290.34	293.43	292.79	293.71	293.37	293.69	295.24	290.33	293.08	291.78	293.6	295.61	292.89	293.67	297.4	297.77	292.88	295.83	293.26	293.74	290.07	290.72	293.01	294.9	292.36	294.58	293.55	298.85	296.44	295.21	298.35	294.98	293.99	293.87	293.25
303.75	303.27	304.35	308.43	296.87	301.54	304.59	301.62	304.43	307.54	304.87	301.64	301.06	309.51	306.46	305.2	303.46	307.39	299.71	305.92	303.22	307.3	302.68	305.49	299.74	297.29	296.56	309.27	303.51	298.21	306.17	297.03	307.08	305.02	303.93	300	300.24	300.28	302.44	307.65	310.36	301.56	305.26	305.84	301.13	302.05	300.16	308.19	306.63	308.97
302.89	306	305.95	309.85	301.96	304.11	299.64	297.71	302.05	305.02	306	303	305.58	302.08	300.31	300.63	308.78	300.58	304.37	307.63	303.14	303.27	305.01	298.45	300.98	302.82	305.56	302.85	301.35	306.43	302.85	307.05	302.18	306.13	304.8	302.25	305.18	306.56	300.51	308.72	304.71	306.38	302.92	301.52	302.98	302.18	306.06	309.03	304.98	302.29
329.05	324.51	331.09	325.34	326.35	328.09	331.97	324.84	325.78	330.76	324.13	325.97	328.76	325	328.58	328.04	330.81	328.51	323.15	330.83	330.78	330.25	324.08	327.78	331.06	332.96	333.33	320.96	331.88	324.82	325.49	327.26	325.65	323.34	324.51	324.88	327.03	327.67	324.81	327.54	329.36	325.77	322.79	328.08	327.56	324.16	324.23	329.68	328.61	325.23
296.52	296.82	298.45	294.94	295.92	294.43	296.62	298.01	296.59	292.12	301.17	298.41	302.01	293.28	297.84	291.82	293.76	300.74	295.95	297.72	298.18	292.5	299.28	296.17	297.91	293.27	295.49	297.31	298.23	295.15	298.11	298.79	298.33	298.72	298.36	294.54	293.85	297.43	298.84	296.24	295.54	299.22	293.22	291.6	292.46	296.92	302.1	291.73	293.63	296.35
306.33	292.12	291.36	292.57	296.87	302.84	298.92	296.88	294.52	290.76	299.52	298.05	296.58	296.14	293.71	294.81	294.65	302.18	298.7	293.33	291.97	296.25	295.64	299.64	300.18	297.36	300.71	298.14	298.44	295.71	295.87	293.82	290.79	294.77	297.34	296.46	294.43	296.66	299.09	298.49	293.08	296.85	302.8	298.93	298.16	298.05	294.17	301.66	294.43	296.61
293.91	298.07	297.52	300.75	301.35	297.45	294.7	298.15	295.43	292.51	294.38	293.99	295.58	296.24	299.48	300.94	299.14	292.68	296.24	300.23	300.23	295.37	299.98	294.17	301.84	301.13	296.53	294.03	296.12	300.86	292.36	297.21	290.35	291.49	298.99	300.01	292.48	302.71	293.4	298.68	294.94	295.21	296.68	298.9	295.58	297.64	299.47	298.42	297.7	298.38
319.06	314.68	315.61	316.55	315.86	315.13	308.94	318.36	316.05	319.3	313.97	315.55	319.53	318.28	313.98	313.04	310.7	311.39	316.6	311.43	316.82	314.47	316.89	314.66	313.29	310.67	322.6	313.4	317.4	312.73	318.59	318.23	320.34	316.74	315.78	310.33	315.89	319.34	317.65	311.68	316.96	324.57	314.11	314.96	313.66	319.22	311.29	317.14	316.72	315.43
309.06	299.74	302.97	304.22	301.93	304.31	298.16	305.01	303.96	303.06	304.22	302.94	305.83	302.78	307.3	306.43	301.05	296.31	304.47	306.83	303.53	301.68	305.11	307.45	302.22	303.28	297.6	302.81	297.31	301.44	307.98	303.93	304.28	306.46	303.83	308.72	305.4	298.57	305.4	301.01	308.48	303.08	307.77	300.66	303.73	307.62	296.88	302.52	299.59	305.4
309.21	308.95	305.57	314.53	312.95	309.86	311.94	313.6	306.96	309.98	312.39	312.36	313.09	310.47	311.34	307.47	315.21	320.52	312.93	309.18	314.95	311.27	314.52	311.51	314.71	307.99	308.35	302.54	311.77	303.29	310.31	305.9	310.67	306.74	308.35	312.87	307.59	311.25	307.26	310.07	310.89	316.95	310.44	310.37	309.06	309.99	306.7	313.45	310.25	309.4
314.52	317.74	317.47	321.25	322.23	320.16	321	320.52	316.69	323.4	321.75	316.56	321.3	321.29	319.06	319.96	322.44	316.69	316.27	320.78	318.55	321.18	316.2	320.87	317.88	315.03	319.4	324.73	323.41	320.14	321.07	318.87	321.67	319.11	323.57	319.18	320.59	319.89	320.73	321.85	314.41	317.8	316.47	323.5	318.19	323.29	318.44	317.29	316.94	318.24
311.48	312.18	315.52	314.55	318.28	314.89	318.29	316.78	313	315.62	318.48	315.49	315.92	315.49	313.94	313.19	316.84	316.19	313.7	315.96	314.12	315.56	314.33	317.2	318.79	318.11	315.41	316.92	311.31	316.56	312.65	314.38	311.28	311.49	314.17	311.84	315.39	315.64	313.46	318.73	317.83	313.76	317.23	312.77	316.43	313.64	315.81	317.01	322.07	319.99
312.15	316.23	312	311.71	317.51	314.63	313.85	316.7	321.75	314.39	321.2	321.75	320.28	316.01	317.04	314.18	315.77	315.91	314.78	315.01	318.43	314.5	312.56	313.45	313.52	312.48	318.16	315.37	317.2	310.93	314.48	316.33	317.46	321.41	316.61	312.06	313.96	314.37	315.46	312.32	316.68	314.07	318.79	315.01	319.16	315.37	313.17	313.33	319.19	316.46
327.71	325.53	325.95	324.74	330.16	329.24	330.73	323.72	328.59	326.73	326.45	329.36	323.33	327.72	327.23	326.66	326.86	326.38	332.86	327.61	326.48	324.34	333.47	325.66	324.92	327.39	326.62	328	330.85	323.24	326.24	326.51	329.33	323.76	326.59	328.91	332.43	326.52	330.73	329.06	327.42	326.47	326.24	328.97	322.2	323.8	329.97	327.99	330.03	328.88
309.3	310.48	311.03	306.2	312.52	310.37	308.56	314.26	310.18	312.44	312.8	309.79	305.57	312.9	310.74	313.76	312.14	310.79	313.24	307.12	306.57	309.34	312.82	312.42	313.1	314.33	310.13	307.49	308.26	307.97	309.17	310.11	314.2	311.17	309.74	309.57	307.58	313.79	309.64	313.39	313.96	310.32	309.5	310.2	309.62	307.38	310.18	309.52	310.96	308.74
310.21	306.47	311.81	307.27	310.28	309.16	308.13	306.7	308.17	306.1	309.08	311.23	309.1	312.35	309.8	313.44	305.47	308.83	309.65	309.13	307.97	309.75	310.72	308.81	308.84	311.6	306.94	307.91	309.26	312.01	306.17	308.3	310.64	308.38	308.39	311.65	308.3	301.25	313.54	310.59	311.49	308.83	308.37	308.63	308.87	308.72	305.43	305.05	303.07	304.54
314.73	316.95	311.8	316.16	317.85	314.65	315.63	310.6	313.57	317.59	313.6	313.19	310.99	315.3	312.73	316.39	316.07	313.18	314.43	312.26	313.46	310.7	317.71	313.19	306.05	316.16	314.42	313.61	312.55	310.77	314.03	311.07	312.14	314.88	314.25	314.42	317.33	311.72	311.88	313.54	318.37	316.38	312.88	313.51	313.29	314.58	314.48	312.66	308.09	310.67
325.55	325.55	328.12	328.72	329.81	328.69	329.17	322.2	324.08	329.44	324.41	328.35	329.58	331.29	330.74	326.12	328.56	324.77	332.6	328.8	331.48	327.79	330.14	330.05	324.3	328.8	326.41	330.21	325.71	330.81	329.58	325.64	325.6	329.03	327.19	326.19	324.91	331.52	327.51	325.2	328.64	329.81	332.25	331.83	323.4	324.9	329.43	329.98	327.95	331.49
297.4	304.81	303.57	303.89	309.13	304.19	304.84	305.71	303.22	305.61	301.27	300.37	305.13	297.26	301.73	303.19	300.38	300.57	302.39	307.1	304.17	303.78	303.55	296.23	300.58	304.36	301.13	301.32	299.28	300.79	307.51	301.65	303.46	306.84	303.88	302.47	303.89	295.83	303.93	306.84	301.58	297.96	305.32	307.18	301.12	301.56	301	301.89	303.43	301.34
294.78	296.02	299.41	293.75	297.87	295.27	298.08	294.75	300.24	290.86	301.57	292.37	291.87	300.71	294.58	296.22	298.16	300.26	294.9	295.95	295.4	295.19	295.88	294.05	295.74	293.96	297.22	292.99	294.85	295.36	294.3	298.7	296.71	300.86	297.52	295.77	287.97	298.24	295.93	293.78	298.09	293.08	295.06	302.99	303.72	295.35	301.51	292.91	293.99	297.55
328.72	324.46	333.27	328.91	328.75	334.02	329.28	328.01	331.15	325.3	325.1	332.77	328.01	330.93	330.59	329.72	324.64	326.98	332.11	324.98	330.77	326.5	329.31	323.24	329.21	325.17	331.41	326.81	325.59	328.14	330.32	334.38	326.13	329.49	331.77	328.79	324.89	332.1	329.56	326.29	324.81	326.3	328.64	326.79	327.83	331.91	330.14	330.01	324.48	328.03
309.74	315.61	312.25	314.58	315.03	307.56	307.67	308.06	316.86	309.85	313.72	311.31	316.74	314.41	313.56	314.18	312.52	304.65	312.25	314.85	314.28	315.33	314.55	314.34	309.51	313.96	310.94	316.09	311.41	312.88	317.91	317.33	318.47	312.47	314.69	313.56	313.3	316.84	308.08	316.95	317	317.8	317.35	315.37	311.95	311.56	311.13	311.81	313.29	316.28
303.83	294.31	300.04	302.19	298.23	298.11	298.2	305.02	307.77	304.54	300.84	299.86	299.87	301.15	298.19	302.99	298.74	301.26	299.3	300.78	299.25	298.55	304.37	302.03	299.92	301.67	299.6	303.45	294.76	300.83	298.84	305.53	303.3	301.02	302.27	302.63	303.4	300.03	300.24	299.73	303.5	303.23	303.56	296.09	298.05	300.71	297.18	299.06	304.94	301.22
309.28	309.65	308.07	306.14	304.08	304.13	307.41	306.04	303.39	305.14	306.75	304.1	309.15	303.92	308.38	302.81	298.5	308.18	310.57	307.93	307.79	304.02	309.59	314.97	309.19	303.47	305.93	307.75	300.94	303.79	303.11	303.62	303.8	303.29	304.34	303.66	303.29	308.84	309.4	309.98	306.29	305.68	308.1	302.57	309.69	310.34	307.18	307.35	309.96	309.84
310.68	316.62	314.22	314.69	312.34	317.04	316.13	310.9	309.68	310.41	312.15	309	308.32	316.88	317.03	310.11	306.72	316.42	316.42	312.22	308.31	311.95	317.69	313.3	314.04	316.08	310.98	316.71	309.79	312.67	310.43	314.01	312.88	313.81	316.03	312.45	310.97	314.91	315.56	315.54	313.77	313.28	315.3	307.87	309.34	314.27	313.33	313.3	311.46	311.7
302.55	303.12	303.49	301.69	302.74	307.23	301.09	303.46	305.99	298.1	300.78	307.39	306.22	302.86	305.77	301.58	301.63	294.09	303.01	300.93	303.98	302.67	305.51	306.26	302.89	299.16	306.89	303.44	300.5	302.59	305.9	309.7	302.62	303.37	306.15	301.01	304.61	295.15	302.91	307.85	304.32	302.8	302.73	306.98	306.55	300.5	299.76	306.17	301.6	298.69
309.77	307.35	310.53	315.82	313.9	308.16	312.16	317.18	309.69	315.36	313.95	311.64	307.93	314.13	313.81	313.43	309.6	312.4	317.43	312.19	313.34	308.46	312.04	312.68	312.12	307.59	308.55	313.16	310.67	314.47	316.29	312.08	316.93	307.65	314.74	315.77	308.39	315.01	310.48	311.65	311.93	309.06	307.7	312.94	312.48	313.16	312.63	311.83	312.46	316.15
307.07	309.78	305.46	311.56	305.73	307.82	305.52	305.74	305.57	306.46	302.25	305.51	307.37	300.74	307.81	305.23	303.75	303.98	306.83	305.3	306.18	305.88	307.99	306.72	304.26	304.12	309.32	304.25	303.7	308.18	310.91	306.03	311.36	308.21	309.31	307.04	300.73	306.23	304.75	305.5	303.76	307.14	304.31	304.47	306.19	301.32	303.82	304.85	304.71	304.66
306.67	305.16	305.7	306.02	308.46	308.82	307.15	310.12	304.16	307.79	310.26	301.27	306.03	307.67	311.21	308.67	308.56	307.99	307.85	305.33	305.76	303.96	309.97	303.76	309.08	303.04	307.04	303.69	304.05	305.23	307.45	305.02	309.33	301.16	305.24	308.43	309.22	309.03	301.87	307.36	303.32	304.43	306.56	307.26	308.03	303.55	308.84	305.45	306.68	306.2
304.4	308.06	309.78	308.19	310.87	312.72	309.89	308.17	305.92	311.95	308.68	304.8	306.65	311.61	309.77	307.83	310.03	314.57	309.45	303.67	312.38	311.98	312.81	310.76	309.74	308.82	306.16	307.95	305.99	312.62	307.23	308.22	309.26	311.41	309.2	306.88	309.14	308.45	305.13	311.63	310.3	308.16	305.98	303.17	307.29	304.28	311.44	308.72	308.31	309.72
315.27	310.5	313.51	314.61	318.16	309.12	313.25	312.97	314.15	310.08	311.77	314.49	310.76	315.81	310.54	312.08	311.45	315.28	313.25	312.46	314.45	314.23	307.09	311.62	312.5	310.44	315.69	315.63	310.33	311.18	310.27	312.33	312.41	309.3	311.43	312.55	314.85	320.14	311.19	316.41	316.02	313.41	314.69	315.68	313.24	315.44	313.15	313.94	317.19	314.96
318.73	317.58	312.34	321	321.67	315.92	317.55	319.76	319.61	317.35	321.07	320.34	316.6	316.27	320.16	319.82	318.8	315.26	318.8	309.85	318.76	319.46	321.66	319.07	320.24	324.3	317.74	322.18	316.88	317.52	316.12	316.66	317.94	323.92	320.32	319.6	315.78	319.78	316.36	318.56	316.49	315.41	324.35	320.4	319.29	317.65	316.91	318.22	314.97	315.1
315.86	317.99	314.09	315.58	313.45	321.68	318.17	316.96	319.95	317.86	315.51	316.23	320.17	313.87	314.71	319.48	312.99	317.42	318.27	316.94	312.85	316.95	316.88	316.13	316.6	314.85	315.97	320.06	314.53	320.01	315.44	313.29	318.73	319.28	320.13	318.49	317.01	316.57	317.23	314.57	312.61	313.87	314.63	318.99	317.79	313.27	316.84	314.59	319	316.85
295.82	299	296.46	298.48	300.44	300.37	296.4	303.6	301.2	304.28	296.93	300.9	303.29	303.74	296.89	300.38	300.5	302.67	296.19	301.66	298.96	295.25	300.58	301.15	298.59	299.4	302.65	301.61	300.36	293.7	298.27	299.75	300.74	301.09	304.36	296.17	303.87	304.03	298.54	307.16	295.04	299.99	298.91	300.59	297.34	300.4	297.85	303.45	305.28	298.62
328.76	330.17	326.46	330.13	331.79	326.58	327.36	332.22	325.49	329.39	332.65	329.61	331.83	329.05	326.71	333.77	326.88	327.11	327.92	327.79	329.23	324.66	330.4	329	325.36	326.58	327.05	329.58	329.71	325.69	322.22	326.47	328.87	330.03	321.58	327.98	333.37	331.59	328.89	327.16	325.54	331.22	328.75	328.4	323.24	324.48	327.13	328.25	325.57	332.35
305.38	301.41	307.91	302.94	302.94	307.71	307.39	305.67	304.06	306.33	310.61	306.99	307.15	305.36	309.99	303.93	307.51	301.53	310.11	307.04	309.52	309.38	305.32	307.88	302.31	307.97	308.13	308.03	308.67	312.87	308.5	304.41	311.04	301.91	309.63	306.37	308.96	308.69	309.04	306.93	302.98	305.27	306.06	302.04	310.03	304.49	308.38	309.37	310.21	311.41
327.28	325.65	329.62	319.77	322.51	323.49	326.1	328.06	325.3	331.11	323.77	323.63	320.88	320.82	325.07	328.55	325.23	329.33	325.74	326.09	320.44	323.46	327.16	328.14	329.88	327.09	332.33	329.08	319.42	327.11	323.66	316.96	318.25	323.06	328.65	324.22	331.94	321.15	325.69	323.44	325.48	328.43	327.76	326.7	322.78	316.93	323.86	327.21	326.17	323.01
302.88	309.4	305.33	305.02	307.85	302.79	307.22	309.96	308.4	304.79	309.83	308.35	303.41	307.74	311.38	302.23	308.29	309.93	306.6	308.57	309.21	308.68	309.2	303.69	303.53	306.66	300.85	311.86	314.88	305.74	306.72	306.3	305.07	303.83	310.14	303.97	302.63	306.01	305.88	311.83	308.58	301.14	305.24	302.38	305.17	308.27	301.2	306.89	308.97	307.61
312.11	312.65	321.31	317.08	318.77	313.78	308.67	313.83	313.1	310.87	318.1	312.54	309.47	314.2	314.24	312.62	312.34	318.13	317.13	315.28	323.61	316.7	312.57	312.7	315.25	310.32	314.5	320.07	312.16	315.4	316.86	315.84	318.82	317.88	317.47	315.18	316.52	314.11	317.6	319.92	313.53	317.29	313.86	315.68	317.88	316.32	310.49	316.69	314.58	313.54
318.45	316.59	321.08	315.93	314.63	314.91	320.15	316.77	314.96	317.91	314.61	309.89	318.87	312.89	319.45	311.3	320.99	319.12	317.51	315.8	314.02	317.17	316.97	312.3	317.05	316.76	311.27	311.09	311.84	315.34	316.61	314.74	317.27	314.05	317.32	320.33	316.24	319.93	316.99	312.09	320.07	315.78	316.35	313.34	313.03	318.17	315.2	319.13	318.31	317.53
292.78	290.68	294.63	298.87	291.65	296.74	296.58	294.34	294.91	290.64	289.3	294.99	293.39	292.76	295.24	297.14	293.06	290.53	293.64	295.22	289.31	295.85	293.8	291.66	295.62	294.93	291.82	296.17	295.43	296.08	291.59	293.67	293.73	295.57	298.77	296.66	295.85	292.71	297.82	292.16	297.3	294.47	297.75	295.68	298.49	293.42	295.83	292.3	295.25	293.6
321.2	322.48	322.22	312.98	317.64	315.55	311.32	316.19	319	319.29	314.27	312.38	318.17	315.32	323.81	314.54	320.53	320.09	316.96	317.03	314.63	313.78	317.9	315.1	315.27	315.35	318.97	313.99	317.55	315.73	315.19	318.46	313.82	318.46	316.87	316.45	316.97	309.55	312.34	317.29	319.19	315.02	313.73	313.8	314.53	314.32	317.1	313.45	315.82	312.53
297.92	298.41	301.54	300.69	299.87	299.49	298.43	299.79	299.11	304.85	305.27	297	298.31	300.79	296.78	295.57	298.2	298.54	298.45	296.61	294.51	304.28	299.96	297.38	299.01	299.08	297.43	302.65	296.86	304.19	297.61	298.39	300.99	300.53	299.9	300.4	298.05	294.37	300.51	300.01	302.9	303.82	301.7	303.02	299.54	299.74	298.52	298.38	302.81	302.55
310.09	306.94	302.45	306.2	305.37	310.6	305.64	302.31	304.02	301.88	301.09	301.62	308.97	308.46	298.85	305.74	303.9	305.8	309.83	303.13	301.72	302.22	305.09	300.63	308.49	305.61	308.87	310.47	306.51	304.05	303.75	302	304.94	305.67	303.96	309.04	303.3	304.99	306.89	302.02	305.44	302.85	310.64	305.48	298.8	306.4	307.07	302.93	309.1	301.42
313.71	313.1	313.43	316.62	312.34	310.73	312.01	313.82	317.96	314.15	315.55	316.86	313.13	317.05	311.2	309.63	314.49	319.94	315.27	312.95	317.19	306.64	314.38	308.79	314.39	316.38	312.26	313.6	312.31	314.14	312.23	321.09	308.22	312.09	312.92	315.33	310.74	315.85	310.65	314.22	309.53	317.47	311.34	314.04	306.87	311.02	315.84	317.3	311.71	315.28
298.93	294.51	294.65	300.94	296.09	295.56	298.38	295.44	296.28	296.46	294.35	298.52	295.14	301.38	295.03	301.24	299.31	297.25	293.11	299.62	297.12	295.9	301.19	297.43	298.83	302.36	293.22	296.18	297.33	296.5	297.65	297.73	295.72	302.75	300.21	297.49	300.91	293.94	298.83	297.23	300.16	295.19	299.73	297.4	296.18	291.09	295.06	299.15	297.71	295.76
317.03	312.52	314.94	315.82	311.35	311.05	311.97	311.66	309.71	314.31	315.86	313.97	310.07	310.2	314.49	306.98	313.57	311.35	308.96	311.52	310.02	312.87	315.39	305.16	309.92	314.42	312	310.29	309.58	308.56	312.51	310.32	310.53	317.74	314.81	315.91	313.78	313.38	312.4	309.53	312.72	312.31	311.66	312.62	306.25	312.81	309.4	308.92	311.69	305.24
299.49	301.58	296.41	297.36	298.42	300.86	296.79	300.17	300.98	305.43	295.93	298.7	298.2	304.95	296.04	298.82	299.52	302.21	299.59	295.18	300.8	302.18	299.98	302.57	299.99	299.54	297.68	295.88	308.71	299.85	296.67	296.08	300.65	306.45	300	298.73	301.88	295.29	300.97	304.52	301.34	298.65	304.47	303.77	297.88	299.38	300.38	305.08	298.89	296.39
298.81	303.72	302.04	299.23	299.62	300.94	298.16	300.88	299.52	301.92	294.43	297.86	298.57	300.24	302.31	301.1	299.37	303.78	295.13	299.62	295.89	302.73	298.59	302.49	300.58	303.09	297.65	297.31	297.93	301.94	297.76	298.6	298.28	302.79	299.35	294.23	301.59	304.41	303.42	297.3	303.34	300.47	297.94	296.86	304.74	297.67	296.63	294.81	297.06	295.99
309.08	305.52	308.52	304.3	308.13	300.87	307.27	307.8	306.88	305.64	306.54	308.88	307.12	308.66	303.78	311.23	306.17	305.68	306.07	307.86	310.97	309.44	306.96	309.82	312.58	305.09	303.9	307.49	303.44	305.11	304.76	301.83	310.58	303.82	307.37	306.38	307.86	309.15	307.81	305.27	308.39	302.9	301.89	306.79	304.63	304.69	303.47	313.06	306.6	307.08
293.28	296.33	295.94	293.08	293.2	294.29	295.46	299.47	295.74	293.07	296.17	298.05	292.51	293.16	296.75	290.11	298.27	295.58	293.87	297	292.15	298.77	295.89	300.82	296.82	294.6	291.89	296.66	291.09	297.63	297.1	296.45	290.52	299.45	298.16	294.55	296.12	299.32	297.38	293.76	294.44	290.94	299.06	287.86	294.31	298.8	295.89	296.43	296	294.81
319.07	313.19	316.81	318.44	312.14	311.52	312.19	319.6	314.91	318.86	310.24	312.76	317.83	320.13	319.51	316.13	307.82	317.58	317.45	318.43	319.45	310.12	316.07	314.61	312.14	317.13	315.49	317.54	316.33	314.88	316.57	319.13	320.09	317.15	314.53	309.63	317.31	310.75	315.88	310.84	312.21	317.59	317.01	312.77	314.28	309.72	310.69	314	309.49	312.5
328.07	325.39	331.48	324.61	327.26	328.82	332.25	324.49	328.94	329.87	329.45	322.02	332.9	324.39	326.85	326.57	324.67	325.28	325	328.82	327.08	328.85	321.41	325.22	329.61	329.66	321.01	324.4	329.97	329.52	321.62	329.54	330.33	327.59	326.1	328.08	326.03	323.73	335.07	328.49	324.53	330.75	324.58	327.74	326.73	326.97	329.21	325.77	325.91	329.57
301.25	303.01	307.07	298.47	300.92	305.12	300.29	303.51	295.95	305.66	296.59	299.81	302.18	299.28	305.06	301.01	304.63	302.05	302.86	300.82	302.24	304.54	304.06	296.81	297.41	296.66	299.22	304.8	305.15	299.21	305.16	301.25	304.75	298.82	302.44	300.04	305.45	304.19	298.99	304.27	305.51	297.1	300.81	303.99	300.95	299.47	295.27	305.37	301.36	300.29
312.97	314.89	322.59	319.18	316.43	316.12	318.65	312.43	316.14	314.27	318.2	315.76	307.79	319.07	318.28	319.97	316.09	309.53	316.56	316.13	313.96	318.39	314.45	314.31	311.23	316	314.77	316.05	314.85	314.35	311.74	316.75	316.43	316.12	311.89	312.69	318.42	316.77	318.12	317.22	317.03	312.93	315.82	315.72	313.97	320.29	317.72	317.63	312.88	317.83
314.66	319.28	314.41	318.42	315.49	314.02	313.62	316.66	315.49	316.48	313.86	314.82	313.51	312.81	315.98	317.37	316.93	313.08	315.91	315.44	312.16	316.01	311.44	315.99	313.66	317.9	315.15	318.34	317.36	310.95	318.88	310.15	317.12	316.2	314.34	315.88	315.79	313.61	313.59	317.49	313.77	313.18	313.79	311.67	314	312.37	318.2	312.63	315.27	316.91
305.51	305.98	310.1	305.77	312.41	311.97	305.52	303.96	307.97	312.03	306.26	310.21	305.44	307.42	307.6	304.69	309.09	313.1	307.22	307.23	310.46	310.95	309.69	307.14	310.2	306.82	303.31	310.13	308.86	310.35	305.52	310.71	311.39	306.63	309.46	313.42	306.59	309.56	306.95	305.06	312.42	305.21	308.04	313.96	307.22	309.23	308.15	312.84	309.02	314.05
306.23	307.21	301.86	310.55	307.64	306.17	305.16	306.35	304.13	306.97	306.64	306.86	304.62	307.03	305.28	308.03	302.54	302.52	307.22	309.62	307.65	301.43	304.09	306.1	308.51	307.41	310.77	303.46	305.52	308.39	307.65	305.98	307.4	306.38	308.53	307.37	303.61	306.97	307.24	301.32	312.47	301.15	300.86	305.29	302.07	306.86	311.62	303.02	304.87	309.09
301.3	307.28	301.22	299.04	302.13	301.8	306.16	305.01	301.99	302.77	302.9	298.88	304.89	302.88	306.21	302.68	312.38	300.32	300.75	302.31	306.25	301.5	305.13	305.17	300.01	303.24	301.9	308.89	302	301.74	299.02	305.04	301.04	304.98	300.83	302.59	297.2	303.47	300.96	298.6	302.98	306.15	308.16	300.95	301.64	301.74	294.35	301.91	300.83	297.91
314.51	314.26	310.6	315.21	308.34	315.04	312.02	315.13	313.71	320.33	316.86	311.48	310.45	312.96	310.83	313	313.91	306.95	320.2	314.21	313.68	315.63	313.07	310.68	316.88	311.93	307.65	314.87	311.39	312.04	312.62	308.92	316.24	312.12	315.68	314.35	314.47	305.57	317.85	316.87	312.27	317.41	314.42	317.75	313.86	309.39	308.65	309.58	309.54	311.52
327.61	325.18	327.49	324.13	323.61	327.04	323.95	328.76	322.49	328.11	326.28	327.33	325.04	323.79	323.52	326.8	323.75	327.14	318.4	325.56	329.62	324.07	327.04	318.94	329.54	323.69	327.9	326.48	326.46	326.36	325.53	324.73	319.76	322.4	324.75	321.94	328.09	322.27	321.61	325.17	322.52	324.16	320.83	326.37	324.03	321.88	332.16	321.7	316.37	323.61
297.86	299.05	299.41	300.22	298.97	299.85	298.13	298.43	297.51	298.21	299.01	300.38	297.59	298.59	296.21	300.37	305.36	302.18	296.88	300.63	302.26	301.5	301.32	302.93	302.44	297.51	303.04	296.48	299.9	301.59	300.72	300.07	300.66	300.02	302.62	296.07	296.99	304.92	297.74	298.86	297.67	300.3	298.85	301.93	300.61	297.57	298.94	298.52	295.06	299.48
302.68	309.14	302.26	303.47	307.72	301.83	309.22	302.55	306.76	308.32	300.64	303.11	304.98	301.96	306.08	307.63	306.79	311.15	304.31	304.31	304.09	306.05	304.69	307.61	308.22	303.43	308.39	311.89	304.07	309.81	305.49	304.68	305.7	304.09	306.01	302.72	303.6	300.43	303.24	310.62	306.3	306.48	308.35	308.05	309.95	308.77	305.47	305.93	309.13	306.05
302.44	304.88	304.59	306.44	295.33	302.32	301.29	303.27	304.05	297.61	299.85	306.38	303.23	297.69	301.45	298.61	302.74	301.34	297.52	304.77	304.53	301.26	301.45	302.22	305.47	306.34	301.28	297.61	308.92	306.81	299.44	302.57	307.28	301.62	301.8	301.89	303.13	299.64	306.5	300.99	303.12	298.43	299.67	299.92	299.16	306.06	298.84	301.21	304.42	298.52
306.82	314.02	305.94	306.06	317.53	307.93	310.57	313.38	308.69	309.76	310.29	310.12	308.8	310.66	309.01	308.79	311.25	317.28	308.83	307.11	309.78	305.51	316.37	314.56	316.48	308.63	311.31	312.85	315.09	312.61	311.65	312.48	311.02	310.57	313.63	309.35	310.36	311.24	312.15	309.05	314.89	311.31	312.18	309.76	311.1	314.46	308.58	309.13	307.88	307.86
312.16	313.46	314.73	314.18	318.67	314.95	317.12	316.93	312.59	312.32	316.19	316.66	318.1	315.59	315.42	314.78	311.19	309.38	315.98	316.19	313.15	318	315.23	317.89	311.64	317.01	315.44	313.85	313.47	318.66	307.87	315.76	316.52	315.46	312.76	319.03	316.02	315.48	316.79	312.62	311.09	313.28	315.94	311.58	318.59	312.43	317.03	315.04	320.29	309.71
312.9	317.67	321.42	314.22	319.95	316.14	316.07	321.19	320.71	315.7	321.54	320.72	318.2	318.24	314.29	313.87	316.63	320.09	320.64	312.78	323.61	317.36	320.47	322.73	319.33	320.25	315	321.18	313.67	317.12	315.08	315.89	316.9	318.75	316.22	317.86	320.48	315.12	318.19	314.89	317.11	315.48	319.1	311.3	318.72	316.9	317.58	318.86	315.2	316.36
296.92	305.95	307.97	299.56	304.22	302.92	303.74	305.02	305.31	302.79	303.08	306.96	303.87	305.93	302.9	299.19	306.75	308.6	305.78	303.67	306.29	303.96	305.69	308.46	299.19	307.19	305.06	303.39	305.31	303.65	310.03	303.43	301.15	303.44	306.24	306.73	300.96	302.43	308.05	305.92	304.19	306.36	305.74	305.84	308.03	304.95	302.38	301.17	307.2	299.91
309.41	308.92	313.27	305.44	316.46	314	307.86	312.22	310.59	314.22	310.41	318.99	312.4	312.44	304.76	312.26	311.7	315.42	311.95	309.59	310.06	313.47	310.28	307.98	321.06	309.26	310.38	305.81	312.24	313.64	308.83	314.92	309.21	310.32	307.35	311.3	311.95	313.84	310.89	309.11	311.08	312.23	313.03	312.48	309.41	310.01	304.31	313.79	307.65	309.99
289.06	297.39	295.14	299.35	298.25	293.76	295.5	294.79	298.11	296.3	297.15	298.59	292.79	296.45	295.81	296.08	295.8	300.07	297.32	295.51	295.34	296.05	296.71	295.27	297.68	298.9	301.29	294.92	295.77	297.83	294.96	296.21	298.26	294.02	296.96	293.33	303.11	295.22	297.03	298.75	296.7	298.42	298.59	295.08	300.49	297.25	300.51	295.76	298.43	291.03
315.42	316.78	314.63	312.19	313.83	312.91	314.27	314.98	316.05	316.37	314.87	320.05	314.28	312.97	315.4	315.41	316.45	316.65	316.37	317.28	315.52	312.76	316.78	312.57	317.98	318.34	313.59	319.14	317.73	316.69	311.66	310.75	313.77	315.3	315.22	310.72	318.89	311.74	316.29	315.47	305.67	311.97	312.08	314.96	315.7	314.84	312.37	316.31	315.12	310.91
312.95	313.29	317.35	312.09	306.17	312.23	311.54	314.17	311.82	310.46	317.85	311.99	311.84	313.94	311.05	316.37	310.43	313.43	313.66	314.49	315.68	313.48	317.88	312.88	311.53	313.79	311.2	315.21	310.68	314.79	308.27	307	313	315.15	315.19	311.31	316.09	307.71	313.98	312.67	318.72	316.2	314.81	311.01	309.66	313.47	312.4	314.1	308.08	313.28
307.67	296.66	301.14	299.85	305.71	299.1	303.88	307.6	305.96	298.97	297.61	304.5	298.23	300.08	301.85	299.82	303.09	304.1	299.14	304	297.34	295.69	299.41	305.8	306.08	298.61	305.21	296.47	305.05	299.68	307.6	304.91	302.68	298.88	304.04	300.84	305.42	298.13	300.93	299.69	298.46	301.75	305.47	304.84	299.86	301	306.44	301.44	303.79	296.86
320.08	315.89	315.27	318.57	326.63	313.96	317.98	317.56	318.6	311.14	310.96	320.87	318.92	315.8	317.77	316.74	318.29	319.48	320.74	320.95	317.98	311.42	316.8	317.62	325.12	318.56	317.43	315.11	318.79	319.18	315.32	318.32	319.54	315.21	315.56	315.93	316.67	321.96	315.71	310.2	318.76	321.03	317.98	321.28	314.83	320.26	314.36	315.46	321.32	315.77
309.66	315.56	313.53	309.2	319.94	319.72	312.08	313.96	317.74	310.27	318.94	315.35	319.52	315.79	313.67	314.73	311.88	317.93	315.68	316.7	315.9	313.64	316.64	313.64	312.28	317.54	314.01	319.1	311.51	312.99	314.85	315.55	313.4	314.69	312.32	315.03	314.81	314.8	312.2	310.54	311.46	310.48	317.35	312.54	313.42	316.93	313.24	314.97	316.27	316.91
301.81	304.71	304.33	302.43	308.71	298.69	299.97	302.46	301.69	303.35	301.95	301.68	301.37	308.17	303.61	301.09	302.55	302.29	300.39	301.68	299.66	303.68	305.42	307.84	302.95	308.15	299.79	299.71	303.93	297.58	302.09	304.79	306.38	301.64	306.56	302.96	305.31	304.18	302.69	307.77	303.92	304.12	301.89	303.48	302.1	302.28	305.98	308.09	298.53	299.34
304.11	304.74	302.02	301.43	312.96	303.36	307.32	306.71	306.29	307.34	309.5	310.29	311.6	304.99	310.03	306.9	305.17	309.55	304.12	306.98	310.58	310.1	307	312.65	310.92	307.16	303.42	311.21	304.52	302.79	308.41	307.13	305.37	300.7	303.63	304.74	310.2	304.89	309.14	310.77	304.65	303.2	312.41	304.84	308.92	302.64	308.14	301.06	308.86	307
321.53	313.04	312.79	313	309.43	312.11	314.55	312.47	316.09	311.26	316.83	312.53	314.79	319.68	310.09	314.85	312.95	312.13	309.37	314.59	310.91	314.56	314.52	316.75	312.8	312.65	310.12	309.18	311.97	316.47	313.47	314.04	309.77	320.57	310.56	312.32	312.68	317.02	314.92	317.55	311.06	313.81	309.84	313.44	315.41	317.7	313.84	308.55	310.17	305.77
309.1	303.06	302.87	302.77	306.33	300.03	304.93	305.03	304.92	308.05	306.71	303.01	306.64	307.57	305.78	299.75	304.28	300.64	304.54	306.38	305.81	307.85	309.39	301.44	305.2	305.94	307.02	303.9	303.66	304.74	302.59	307.45	302.59	307.21	302.17	307.88	305.75	303.42	304.91	303.61	301.9	304.38	307.06	303.43	303.96	312.41	305.89	303.21	306.93	303.37
309.84	314.19	310.39	308.32	316.92	312.22	311.75	312.86	312.68	316.33	315.91	312.07	315.55	311.96	314.79	313.34	315.45	306.91	319.72	312.5	312.66	307.15	312.83	315.04	313.85	313.47	311.75	309.9	310.44	313.64	311.5	315.78	311.72	312.77	308.12	313.59	313.46	315.63	316.01	308.92	312.55	311.21	314.88	317.04	312.49	318.03	308.37	314.9	308.39	311.96
315.36	315.63	318.39	314.83	316.39	315.68	317.85	318.45	319.9	313.18	319.8	318.08	319.14	315.86	315.61	319.3	320.3	319.96	315.55	319.49	316.15	315.47	317	314.7	318.84	314.42	318.68	313.85	324.45	312.96	319.99	313.71	318.91	309.81	316.31	314.14	323.62	316.45	316.95	319.44	312.85	314.71	318.48	321.13	314.9	315.9	315.27	315.7	314.15	316.82
311.3	313.76	313.7	315.55	313.62	312.17	310.59	313.02	318.04	316.83	312.72	318.49	320.54	314.63	314.64	318.29	317.31	314.21	315.28	318.25	317.18	314.48	316.27	313.1	310.09	313.89	315.71	312.89	317.81	313.72	314.77	320.21	318.63	318.24	312.92	316.98	315.82	314.7	317.65	311.21	315.92	315.28	315.33	314.99	314.58	310.43	313.57	316.59	312.98	318.63
314.15	321.88	316.26	317.33	322.51	314.2	318.84	320.6	316.35	322.73	315.71	314.3	317.27	316.86	315.8	312.68	319.22	322.17	318.4	317.85	320.69	314.73	316.37	317.96	313.93	315.23	320.44	319.23	316.96	316.99	317.74	319.5	318.69	318.04	317.39	313.54	321.41	313.58	321.26	319.37	323.58	319.64	316.33	315.25	317.13	317.12	316.66	316.08	320.49	316.81
318.06	317.54	314.88	317.5	320.29	320.98	310.27	318.77	311.59	314.87	315.43	312.75	316.71	316.13	323.84	319.33	314.95	319.04	320.76	316.13	315.86	314.42	320.55	312.56	319.46	317.93	315.22	315.23	318.66	320.65	316.36	319.21	313.14	317.13	318.72	315.16	318.71	317.13	312.39	317.7	320.67	317.57	316.84	319.19	313.55	314.37	321.18	317.07	312.88	320.83
300.01	297.49	304.45	301.05	301.68	300.62	301.15	302.95	303.11	300.93	298.37	302.45	298.31	299.65	299.11	295.06	300.88	302.69	300.31	301.1	303.91	296.22	306.84	303.28	304.16	297.45	300.17	301.36	300.94	300.53	299.42	298.06	304.08	305.16	300.99	301.81	302.67	301.27	302.88	296.13	301.98	296.17	298.14	303.77	298.3	299.73	299.12	297.13	299.8	305.93
311.95	311.56	313.68	305.53	311.63	310.32	309.58	312.64	310.04	309.81	309.16	309.88	307.93	307.28	309.14	312.77	309.5	312.02	310.46	307.68	311.59	309.67	311.56	309.17	306.44	306.57	313.01	304.2	311.27	308.51	304.48	309.3	308.78	305.92	311.17	310.16	314.11	310.56	310.55	308.14	309.84	308.66	305.38	307.73	306.25	312.79	309.38	302.44	303.72	306.1
320.48	312.17	312.72	315.09	317.06	311.75	319.98	311.57	316.92	314.54	308.03	310.78	314.24	311.02	318.45	316.36	316.94	314.95	314.26	311.04	320.21	315.53	312.36	311.94	312.94	315.57	317	312.62	313.74	316.22	315.05	313.67	311.28	312.18	315.8	314.11	313.81	313.25	313.38	313.3	314.52	319.27	315.24	316	313.85	312.61	312.14	316.07	313.19	317.83
314.49	313.02	317.77	311.97	314.21	317.59	310.2	317.44	318.46	311.48	310.69	318.94	310.9	316.53	312.61	314.43	314.15	314.66	312.02	316.47	316.41	319.47	314.5	311.97	312.29	313.17	316.15	314.21	316.43	313.68	317.36	314.65	314.33	323.37	314.38	317.61	312.76	315.03	315.99	317.37	309.88	313.41	312.15	313.46	311.94	313.09	316.51	311.41	309.95	310.77
293.45	294.34	290.93	292.3	291.34	293.78	292.71	292.71	292.13	295.18	289.67	293.56	297.58	296.92	296.62	293.39	295.47	292.75	289.23	297.47	293.35	300.28	298.35	287.29	293.23	293.35	294.64	297.19	294.55	296.22	288.52	294.99	286.33	298.65	291.46	292.87	292.36	293	296.62	296.79	292.81	294.83	294.83	289.27	298.43	295.04	292.12	297.89	290.97	293.34
297.51	307.19	303.26	305.77	298.99	304.78	300.33	310.21	305.99	306.38	303	302.4	303.36	311.09	300.37	304.6	302.96	302.95	305.27	300.7	305.16	307.47	302.76	300.75	301.79	305.55	301.83	304.27	308.19	306.07	303.85	306.47	306.21	304.56	304.25	304.99	310.29	310.8	301.64	302.64	301.65	304.77	304.98	310.46	305.63	300.05	297.59	308.49	304.41	303.12
295.69	294.86	297.53	295.46	297.06	301.81	299.02	294.1	298.66	294.14	298.6	294.55	293.39	297.74	295.27	298.36	298.27	294.68	297.68	295.54	296.85	294.71	297.54	294.77	302.03	300.64	298.92	296.83	298.32	295.72	293.2	296.88	298.43	297.18	296.26	302.14	302.26	297.32	296.95	300.9	296.16	295.71	298.47	296.43	293.96	295.32	297.81	297.13	297.5	296.87
313.81	317.49	312.55	319.31	318.23	321.21	315.26	319.07	314.98	313.14	316.64	321.94	316.44	317.49	318.55	321.67	317.45	315.29	313.95	317.26	314.01	315.7	314.34	318.39	313.78	315.16	313.67	315.13	314.7	316.73	316.51	316.06	316.53	318.31	316.89	319.88	316.99	318.18	311.87	317.24	315.78	320.87	317.39	317.38	314.66	315.46	319.18	316.62	312.64	316.4
324.4	328.81	327.37	330.03	329.51	328.77	324.57	327.62	327.29	323.93	328.8	326.44	331.38	328.59	327.63	325.76	326.36	328.65	324.04	327.21	325.86	327.91	326.22	328.92	325.48	326.67	327.45	332.55	328.07	324.22	324.37	324	323.14	327.62	324.3	329.09	326.93	330.89	324.25	328.62	330.29	327.35	326.48	329.6	330.57	330.36	327.85	331.21	332.77	325.08
305.19	307.71	303.7	309.42	301.55	300.36	302.64	306.6	308.99	307.99	305.22	305.86	303.84	304.07	306.6	308.43	305.93	303.43	301.68	304.7	298.55	296.38	304.59	308.16	305.27	303.71	306.05	302.72	308.16	299.02	303.2	305.8	305.21	310.37	298.11	303.72	305.7	302.37	305.18	306.07	308.4	309.98	301.39	302.41	300.87	301.21	305.54	306.92	301.1	305.53
312.32	312.46	309.41	308.22	307.18	310.37	314.36	314.39	314.14	312.88	310.48	311.89	313.53	311.27	315.43	320.39	319.06	311.22	309.55	313.71	312.58	315.05	309.45	314.8	311.84	314.73	312.46	310.57	312.08	312.82	317.63	311.52	309.71	311.85	312.45	313.11	315.11	310.66	315.56	307	314.67	317.99	313.62	315.23	315.41	313.6	312.97	309.55	313.79	309.56
294.5	298.62	295.98	303.28	299.64	303.19	297.37	297.69	301.91	301.71	301.24	297.86	300.56	299.73	299.02	300.36	302.13	303.51	305.08	301.14	299.05	303.86	296.79	300.79	302.28	299.02	298.49	299.94	305.04	299.88	299.13	304.03	303.76	301.6	302.82	302.46	301.43	304.22	305.48	301.29	302.86	299.41	301.72	306.08	302.8	301.95	297.84	304.39	300.06	298.67
317.56	316.1	320.84	319.42	319.66	316.23	320.13	319.64	313.62	315.82	318.24	318.88	319.67	313.85	313.33	317.31	315.76	320.49	317.88	319.28	319.54	319.53	316.86	319.31	318.13	312.6	312.46	318.04	319.04	318.52	322.37	317.91	318.81	314.43	319.9	316.59	321.89	320.86	316.85	317.14	317.72	321.25	320.35	316.03	317.6	312.87	314.4	316.81	314.81	316.76
306.8	309.91	309.09	304	305.46	302.89	303.05	301.5	305.73	307.02	302.41	303.86	304.04	309.17	305.92	301.58	306.18	301.01	308.62	307.09	308.47	308.42	306.2	306.59	307.68	307.13	309.24	303.35	302.57	304.61	307.34	307.07	302.53	310.91	303.15	310.34	305.88	307.09	306.38	307.52	306.5	304.84	308.24	305.83	309.44	302.77	308.05	305.62	302.5	310.38
305.08	302.28	306.89	303.83	302.36	300.37	307.1	307.03	297.38	303.75	306.3	305.52	306.44	301.69	305.19	303.75	306.66	302.65	300.74	298.27	303.47	304.36	303.06	305.38	300.55	304.86	304.13	302.53	302.32	302.57	304.98	300.33	299.37	305.02	298.42	305.5	298.62	301.74	306.77	300.88	303.84	302.65	306.5	301.15	306.55	301.97	301.79	302.99	302.35	305.53
323.54	328.21	322.38	324.61	329.03	325.22	326.4	326.72	327.2	328.92	324.24	325.17	322.55	322.02	329.39	321.7	324.54	322.27	328	326.89	326.34	326.06	323.59	321.99	319.16	322.9	328.18	328.14	324.85	322.47	322.56	321.55	321.6	320.42	323.93	324.61	326.25	327.12	328.12	331.64	319.56	325.56	324.52	326.35	324.75	328	322.68	328.06	321.74	327.54
294.34	296.3	299.02	297.43	296.15	294.07	295.2	289.71	296.53	298.94	300.04	294.16	295.53	294.35	299.38	294	292	296.25	292.54	293.39	295.43	295.34	300.08	297.22	295.84	295.75	297.01	295.7	293.35	295.71	299.21	295.82	299.15	293.27	294.38	297.95	295.39	296.42	297.12	295.41	294.49	293.94	295.51	292.55	294.96	294.68	295.91	300.85	290.67	300.32
320.01	314.11	320.71	314.95	318.32	318.06	322.6	316.43	316.47	316.49	308.53	310.79	312.79	315.71	314.9	311.1	315.04	309.04	317.68	317.41	315.91	316.8	318.78	316.77	315.07	321.6	318.5	311.82	314.4	316.69	315.87	320.07	318.15	316.22	311	321.73	317.41	315.84	317.68	313.09	317.4	317.72	321.11	313.02	316.98	313.47	316.43	315.45	312.04	317.53
303.95	303.58	302.4	306.27	307.64	305.1	300.33	307.84	305.96	303.79	308.95	306.63	308.12	305.74	304.24	310.03	304.34	304.68	303.27	305.56	300.89	303.59	304.81	311.36	309.43	303.01	304.87	302.18	299.05	304.17	302.74	305.86	304.04	304.31	305.41	304.19	308.23	303.75	305.65	301.45	304.68	309.66	304.44	304.95	307.48	303.43	307.05	311.25	306.66	305.62
301.79	305.36	306.83	299.19	300.08	309.01	306.24	304.22	306.5	308.16	302.46	310.58	308.31	303.21	307.64	301.95	304.91	303.48	309.98	301.75	303.57	304.88	308.38	310.5	308.68	302.85	304.8	310.14	303.2	304.85	306.47	306.43	306.2	305.25	305.87	302.17	302.1	309.85	303.39	307.71	311.07	308.05	299.68	307.05	303.57	310.98	302.59	305.28	302.81	308.52
306	310.79	307.88	305.75	310.83	315.25	309.86	308.56	316.02	310.02	306.72	310.14	311.26	312.95	310.17	307.01	308.91	306.56	313.61	308.76	310.91	308.75	308.71	311.13	309.6	305.07	312.94	315.14	311.74	309.91	310.57	312.59	309.72	311.86	310.55	311.09	311.28	307.67	309.61	306.63	307.48	311.85	312.73	313.06	310.58	313.32	306.93	305.06	305.89	309.7
321.66	323.78	322.87	320.91	328.79	327.16	322.39	324.07	326.94	322.54	327.5	327.14	323.14	324.64	329.07	321.66	327.8	326.36	326.09	324.57	322.71	329.97	323.82	321.67	321.98	324.95	321.49	325.03	325.07	323.52	321.73	322.55	324.6	323.64	329.75	324.38	321.77	324.83	325.92	322.49	322.24	325.64	321.99	326.17	326.17	326.7	328.57	325.95	326.27	324.48
302.1	305.11	306.01	305.93	303.52	304.53	307.6	308.22	307.43	306.29	306.72	307.86	307.08	305.72	307.1	305.72	309.25	305.06	307.87	307.06	303.6	301.95	309.83	304.88	308.72	307.32	309.15	305.52	306.05	304.46	308.56	308	305.62	306.92	305.94	310.51	309.01	306.01	308.82	309.16	306.3	303.41	305.46	306.73	310.95	304.03	304.05	312.7	304.42	312.31
316.96	318.48	314.05	317.93	317.9	320.54	315.29	316.64	322.31	321.59	316.55	320.26	314.02	319.83	319.98	318.66	317.5	314.09	321.5	322	322.56	316.61	320.75	319.9	314.51	318.47	317.49	316.48	321.5	322.75	323.68	321.58	317.15	323.58	318.61	319.2	320.34	316.76	316.36	316.95	316.69	318.69	318.23	320.79	318.31	320.1	317.89	319.15	313.87	317.57
299.48	303.12	305.34	300.78	302.66	304.56	301.83	299.95	299.07	301.48	302.29	305.62	300.94	299.21	300.98	298.12	301.5	301.03	301.68	299.11	305.63	304.63	305.58	304.11	302.96	303.39	302.06	308.34	303.32	299.32	297.33	306.3	301.55	300.92	305.67	306.01	305.46	307.94	306.4	301.18	302.45	305.81	305.03	299.82	299.57	304.1	310.63	303.2	307.06	305.51
309.37	307.61	312.94	310.12	308.5	311.63	309.43	307.24	308.48	307.85	306.97	303.95	311.76	308.81	310.95	309.39	310.6	312.61	310.83	307.19	313.77	311.15	314.16	312.1	311.05	312.33	309.42	311.59	307.39	311.24	309.62	301.74	305.1	310.67	315.57	312.26	311.26	308.18	312.1	313.39	309.67	308.56	313.89	309.6	314.01	308.15	310.52	310.85	311.57	311.82
297.71	300.72	299.36	301.44	303.03	303.74	302.84	303.26	303.56	301.76	300.96	299.89	308.22	301.7	302.71	305.95	306.02	305.08	304.43	295.5	304.27	298.05	301.68	301.76	297.72	299.39	302	295.46	298.68	299.7	307.35	304.12	300.45	302.1	299.39	299.83	305.7	302.69	300.27	306.01	300.85	306.08	305.16	301.84	297.89	305.53	303.04	301.87	297.25	299.94
304.69	308.52	301.35	303.1	303.74	305.1	306.57	307.64	302.14	310.42	301.66	306.21	309.42	303.46	303.66	297.86	304.83	305.41	299.67	302.77	304.88	301.52	303.58	304.45	299.44	304.96	308.62	304.6	300.87	302.58	302.17	306.73	305.07	306.81	310.05	308.33	304.16	309.31	304.78	302.27	303.38	305.98	300.64	303.24	300.51	305.75	308.69	304.66	303.64	303.92
318.43	318.99	319.63	315.41	317.56	319.15	316.54	319.62	318.91	316.93	318.63	318	314.21	318.19	318.28	317.43	312.67	323.65	316.65	313.27	314.72	315.8	322.14	316.82	317.58	316.91	318.99	317.76	316.78	317.09	320.65	319.25	311.3	317.87	314.34	319.3	318.11	320	310.9	319.35	316.25	312.24	319.69	315.09	317.21	315.08	316.45	318.46	323.16	319.57
312.74	311.33	312.99	311.06	313.45	315.02	320.16	317.41	312.47	311.67	312.36	315.71	313.55	315.77	314.26	310.97	311.21	311.89	320.5	313.64	314.77	313.13	313.7	311.81	313.53	316.56	314.34	319.43	316.53	313.69	314.72	318.33	316.79	314	312.07	311.8	315.61	313.65	314.64	312.81	309.14	318.39	313.14	312.22	309.13	308.65	316.06	311.3	311.31	313.58
293.33	289.48	300.17	292.97	299.9	297.53	293.64	295.79	296.46	295.03	292.78	294.53	294.08	294.29	295.56	291.53	293.33	296.37	290.43	294.8	295.66	299.73	292.36	295.23	297.33	297.56	292.61	299.35	292.45	299.3	292.46	294.62	293.03	295.74	291.46	293.09	296.11	292.41	298.57	298.1	293.62	292.67	292.97	294.82	291.69	299.01	291.75	296.86	291.86	290.35
313.28	318.56	313.5	309.89	312.06	312.85	316.55	315.58	316.66	309.78	315.57	316	313.34	315.73	318.47	309.93	313.7	314.24	316.18	312.35	314.54	313.56	314.99	313.1	310.44	311.35	311.96	308.68	313.1	320.92	314.7	310.96	314.65	315.43	312.63	310.8	310.63	313.7	316.56	313.41	312.21	307.03	318.46	314.37	316.4	312.45	312.56	313.71	314.5	312.61
316.72	314.43	314.03	314.26	313.86	313.11	312.13	312.74	317.01	312.31	316.85	313.15	315.09	315.42	313.63	310.52	311.42	315.69	312.74	313.79	314.46	313.08	314.31	314.12	312.19	311.92	311.08	312.99	312.67	306.26	308.77	318.34	314.13	315.81	311.16	317.87	316.39	314.72	314.01	315.91	314.97	314.31	313.64	314.31	315.02	309.57	310.25	311.99	311.48	313.65
323.88	319.04	316.13	316.94	323.23	315.74	319.09	314.05	319.78	318.27	319.51	322.22	320.56	315.1	316.62	319.19	315.2	315.76	318.52	314.1	318.24	314.55	318.48	315.71	317.39	319.12	323.93	318.09	315.33	321.53	313.36	317.85	315.83	321.65	327.95	322.68	320.02	317.3	314.19	317.98	320.73	316.79	315.95	316.31	314.69	320.47	317.39	318.82	319.84	320.33
325.1	328.26	324.4	327.29	318.42	328.73	329.02	324.79	323	328.66	328.8	334.66	324.26	325.08	327.09	324.8	329.38	323.18	323.65	325	326.06	325.85	320.3	323.41	322.62	330.05	326.43	325.32	322.92	327.07	321.71	325.94	325.15	327.01	324.71	326.85	325.13	328.46	325.54	321.96	323.9	327.08	323.3	326.37	327.75	324.04	324.98	321.73	321.06	326.39
303.72	300.44	301.72	298.82	305.66	302.44	305.48	302.11	306.98	306.65	302.6	304.54	304.23	305.69	306.56	304.78	304.98	308.2	304.2	305.79	305.93	306.57	305.79	300.75	299.31	304.61	301.5	307.1	306.32	303.65	304.02	305.86	305.08	298.4	303.7	304.26	308.07	305.74	302.17	305.32	301.06	303.75	300.82	301.96	302.92	303.87	302.83	302.09	305.1	303.1
302.42	293.26	291.37	295.04	296.23	292.2	295.44	294.64	300.8	296	295.82	295.08	292.45	299.68	301.11	291.67	296.65	294.68	294.76	289.56	291.13	293.47	294.55	295	297.53	296.55	294.4	294.5	290.3	298.11	297.57	297.65	296.32	299.05	298.22	296.47	294.66	296.79	294.12	290.79	289.54	295.77	295.2	292.85	296.52	289.86	291.96	293.2	298.12	298.2
301.61	308.29	304.23	307.51	310.78	308.66	308.26	300.96	305.99	308.81	304.65	302.62	305.53	301.91	306.24	306.65	300.22	307.76	300.74	307.52	305.24	309.4	302.46	302.99	299.59	306.53	308	299.62	303.91	309.77	305.84	307.04	304.95	308.75	304.63	303.86	302.94	306.54	310.56	300.8	306.11	299.91	304.29	304.62	302.47	307.16	305.65	303.45	305.62	302.99
316.09	313.66	314.09	318.27	318.01	318.27	316.25	313.75	316.18	311.08	317.42	314.46	316.54	316.38	313.89	314.39	314.47	312.92	321.83	313.48	314.84	313.71	315.63	310.25	313.97	314.36	317.45	316.55	314.57	318.98	316.84	316.89	314.2	317.23	317.43	312.33	310.93	315.3	311.52	317.11	315.12	311.65	319.75	315.78	317.27	313.06	314.4	312.89	317.28	320.33
304.17	306.51	300.66	303.72	306.88	306.7	302.07	304.31	303.37	306.51	302.06	305.52	301.98	306.25	301.1	304.36	307.82	302.05	308.61	301.63	307.56	306.54	306.11	306.04	305.94	306.29	306.27	304.93	307.02	306.12	304.33	307.19	304.68	306.61	302.35	304.54	306.43	306.54	300.24	301.21	304.75	299.76	305.74	309.31	303.26	305.98	297.81	308.25	306.13	307.1
316.91	312.44	317.3	315.43	317.52	311.97	314.55	319.6	314.59	314.48	317.31	318.59	315.79	317.34	314.03	318.03	316.48	322.92	318.85	315.33	313.04	315.57	316.31	319.53	318.55	313.02	319.35	317.12	313.02	314.67	313.47	317.63	318.07	319.82	314.05	319.61	316.82	320.3	315.31	316.8	318.52	314.56	313.43	323.63	311.91	319.53	310.98	314.2	311.34	313.16
322.51	318.34	327.77	329.19	324.05	321.42	328.89	325.1	330.06	325.62	322.25	326.75	323.05	329.28	324.16	325.92	330.59	325.51	327.73	328.54	333.9	326.16	329.25	329.68	328.84	321.83	324.52	328.24	323.18	327.63	325.81	324.82	328.07	324.75	318.7	324.34	325.57	326.63	322.86	322.38	321.94	327.53	328.21	326.71	327.36	325.59	325.49	326.93	326.64	327.79
297.36	299.52	297.15	292.3	298.08	293.26	294.09	291.72	296.5	293.32	292.66	295.24	292.4	293.92	291.88	291.93	292.13	292.34	295.14	295.19	300.1	294.72	289.48	295.99	298.11	292.26	294.53	291.59	295.89	291.04	294.66	293.7	296.89	300.46	301.23	296.25	293.95	295.26	293.12	296.01	294.09	296.21	299.2	296.23	297.32	292.89	293.2	296.93	292.7	294.36
305.1	313.87	308.63	312.51	307.51	312.37	307.58	307.1	312.16	310.85	308.05	310.15	309	313.1	308.75	309.63	311.51	310.97	310.83	312.64	314.27	313.4	305.87	312.88	313.56	309.76	314.3	307.35	313.22	310.14	309.95	310.64	310.9	311.64	307.55	313.33	314.91	311.72	316.65	309.95	311.35	304.61	308.94	305.58	307.48	314.65	313.16	314.38	308.62	312
313.51	311.72	309.97	315.33	307.45	314.06	312.65	310.1	316.18	313.24	309.25	312.4	312.75	310.94	318.43	311.8	312.11	312.01	312.79	318.72	315.46	312.33	307.73	311.61	315.91	309.2	309.07	311.3	315.14	312.68	314.52	313.58	319.81	315.69	311.28	313.81	312.13	318.73	318.72	309.45	313.02	311.51	314.19	316.37	311.07	313.26	314.66	311.51	316.32	311.73
314.63	312.3	316.43	317.2	314.59	311.06	314.21	310.41	311.03	311.3	314.89	314.03	312.04	311.18	314.61	313.23	307.33	313.25	312.61	313.93	311.3	308.47	315.85	312.78	316.5	311.11	314.23	315.8	312.37	315.1	315.23	311.79	309.56	312.67	312.75	313.14	313.32	313.22	314.27	313.2	311.7	311.37	311.27	311.2	312.41	305.9	312.74	308.58	316.1	318.94
315.86	313.2	311.58	309.71	309.33	314.72	308.22	315.74	317.7	309.47	314.14	314.74	315.94	315.12	310.84	310.25	315.41	314.36	310.5	313.6	314.3	312.43	314	312.4	312.61	317.41	312.12	319.31	314.46	311.94	314.76	311.1	315.99	313.52	315.88	314.12	314.69	314.24	314.68	314.97	313.33	316.13	312.26	309.26	309.49	313.51	310.66	314.33	315.69	308.62
308.44	301.96	309.04	309.08	306.49	304.19	308.36	307.13	303.43	312.24	308.64	304.28	308.73	306.09	308.81	312.58	305.36	309.21	309.78	306.91	310.27	306.8	304.95	310.29	306.94	314.27	306.03	306.05	308.78	310.49	305.2	310.28	312.07	308.8	304.74	311.42	307.31	303.91	308.41	307.74	308.4	305	307.43	304.19	308.68	307.37	306.76	310.87	305.76	309.97
325.06	318.33	319.2	316.26	318.79	314.5	318.68	313.07	319.28	318.56	318.66	324.66	318.02	318.18	319.33	320.28	318.96	315.95	321.32	318.85	317.95	322.41	320.38	318.6	322.78	321.93	318.78	318.94	317.75	315.93	319.73	323.1	318.58	320.22	319.27	317.93	322.35	322.29	316.59	323.79	313.64	321.31	320.07	317.98	315.49	319.64	322.05	314.35	318.26	323.83
304.45	304.27	308.96	306.43	311.04	306.44	304.12	312.44	306.57	303.14	308.12	304.42	309.44	302.21	304.34	304.62	302.96	300.59	301.93	312	306.91	306.38	306.18	305.91	304.23	306.72	306.08	307.67	307.78	308.63	305.79	301.37	305.89	310.94	304.99	305.99	304.11	305.33	302.08	304.36	305.05	305	308.26	307.59	309.47	305.55	303.03	301.62	305.5	306.58
305.7	307.97	310.09	308.73	315.23	308.06	311.06	304.95	312.17	318.42	308.1	311.91	308.09	313.63	308.97	312.24	309.8	310	311.89	315.32	312.37	311.11	314.66	308.95	311.52	308.8	309.66	309.27	305.32	305.5	312.35	313.28	312.34	308	306.58	313.06	302	312.96	310.91	305.28	309.19	313.39	308.23	305.35	309.65	306.02	310.14	308.21	313.82	304.54
298.55	301.3	305.68	304.86	300.3	299.31	301.42	301.8	301	297.3	302.61	301.96	302.55	299.87	299.29	301.79	296.45	299.77	305.71	304.71	301.83	303.77	298.91	299.52	294.92	301.44	300.56	300.75	302.96	301.11	308.04	296.34	299.36	296.4	300.09	297.38	304.32	299.33	300.9	300.41	297.42	303.04	301.84	294.68	305.73	294.96	298.38	296.56	308.19	298.95
317.13	318.17	321.96	318.43	318.28	320.96	317.14	317.14	320.46	317.94	314.75	317.55	317.39	319.08	318.92	316.34	317.18	320.61	317.74	325.24	320.34	317.47	316.54	316.17	319.62	321.95	315.86	317.48	317.33	319.56	327.05	314.07	314.85	318.45	316.93	316.65	316.1	314.8	320.3	314.73	317.92	318.25	319.34	315.25	315.72	322.5	318.98	317.79	317.05	324.67
301.35	302.13	302.18	304.84	301.75	304.71	302.77	302.65	298.41	300.66	299.63	301.61	304.13	303.09	299.68	298.21	304.74	302.04	304.11	300.06	303.32	301.18	302.05	305.53	301	306.57	297.43	298.08	305.55	298.3	305.86	297.73	303.59	303.82	300.9	302.32	304.01	308.8	303.92	310.11	296.29	303.9	307.77	300.13	305.51	307.46	306.52	309.93	303.77	301.13
309.76	308.33	312.79	311.05	313.81	313.37	317.2	315.85	313.17	311.28	313.34	315.9	312.67	314.29	314.49	317.31	313.62	317.63	311.27	313.72	315.58	312.47	317.34	311.27	317.3	310.19	310.92	314.78	315.11	316.02	311.39	308.34	314.38	313.36	314.46	311.41	315.4	313.8	318.98	314.76	313.64	316.05	314.37	314.4	310.5	306.43	318.27	314.14	316.89	313.45
295.53	296.42	300.74	296.6	296.94	295.39	295.79	295.4	293.9	295.84	293.83	297.55	294.56	293.85	296.43	296.94	290.2	294.05	292.74	296.5	299.72	301.16	289.54	288.88	297.69	292.56	292.97	298.45	298.56	299.08	295.56	297.22	300.08	297.09	295.19	288.72	297.14	292.84	294.37	298	291.12	298.64	295.32	298.43	296.35	294	290.11	293.32	293.33	294.57
311.76	309.25	307.15	306.16	305.72	309.85	312.48	309.72	306.86	312.87	314.44	303.05	306.92	308.05	310.9	310.99	307.12	307.71	308.75	306.94	308.36	306.46	311.66	305.45	308.23	313.33	312.05	308.77	310.46	309.52	312.42	307.41	304.42	313.58	303.75	307.34	305.99	305.05	308.21	313.76	310.34	308.1	310.42	309.88	306.49	311.54	310.18	305.16	305.95	310.97
311.24	306.68	306.21	304.9	305.43	304.11	306.01	306.46	303.77	305.99	309.32	307.14	303.02	309.78	308.63	302.51	311.36	313.02	309.37	310.44	305.04	305.3	306.08	302.03	309.64	307.73	305.31	306.19	306.71	308.96	312.36	304.63	305.14	302.23	307.18	303.35	307.34	306.76	308.91	305.77	306.75	307.04	303.97	306.91	300.62	310.39	302.14	306.51	303.34	305.42
302.21	304.13	306.71	312.72	305.19	303.76	307.16	307.7	305.77	305.09	308.98	307.82	310.67	309.57	305.17	309.13	306.13	311.56	313.61	307.15	307.81	306.59	303.48	306.61	307.1	308.04	308.96	310.5	307.99	307.2	310.34	310.04	303.81	304.53	307.82	305.36	306.37	309.77	303.34	308.34	307.58	307.05	311.67	307.69	306.45	307.99	309.83	304.9	302.58	305.87
315.94	320.16	316.48	318.74	322.97	318.67	315.42	318.5	314.91	316.08	320.81	319.19	317.33	314.62	315.13	317.75	317.91	320.38	318.92	320.17	321.43	311.19	315.78	323.45	318.9	320.9	315.61	322.56	316.93	313.66	316.88	319.48	316	320.71	315.44	320	319.81	316.35	321.98	316.35	313.62	319.03	314.82	318.73	315.62	318.21	319.9	323.07	314.96	316.5
311.06	313.87	313.68	312.05	310.53	311.56	317.36	315.52	312.67	307.47	309.11	310.47	310.89	312.19	310.89	311.41	311.93	313.36	312.74	313.46	319.76	308	311.95	312.32	311.49	316.42	309.4	312.21	314.09	310.51	309.04	317.58	318.84	310.05	311.87	312.47	312.42	310.96	312.63	312.97	311.1	312.5	316.39	314.64	311.7	311.94	309.62	313.23	313.23	314.94
303.66	312.32	307.23	301.97	298.92	305.49	298.83	301.61	305.26	303.56	304.39	302.6	303.05	298.72	303.69	302.47	306.1	301.44	305.47	302.38	304.66	306.01	304.49	303.62	304.52	308.64	302.73	304.57	306.22	306.2	305.1	303.46	300.32	302.05	301.33	303.98	308.2	303.17	304.79	303.63	300.35	297.34	306.85	303.27	300.62	304.21	304.54	303.62	298.95	310.77
314.5	318.1	315.6	322.58	314.42	318.63	315.89	324.12	322.51	323.11	318.24	313.77	317.5	319.29	319.16	318.86	320.68	321.45	317.05	319.98	319.14	319.26	325.46	316.72	326.44	316.78	322.22	317.55	321.17	320.57	319.17	320.8	314.17	322.73	313.85	320.93	322.7	318.72	319.53	317.47	321.02	318.42	319.22	320.62	320.06	322.2	317.61	322.57	318.45	327.31
316.12	313.04	313.08	314.55	314.52	313.06	315.06	311.65	310.59	316.66	315.46	314.21	310.04	308.2	312.18	316.25	317.94	314.05	317.36	307.92	313.82	313.46	316.78	314.09	318	315.91	314.78	314.86	314.86	308.12	312.77	315.45	312.22	315.4	314.57	318.58	316.02	316.37	311.75	312.1	310.98	314.23	319.53	311.58	310.97	320.11	316.37	312.53	311.31	312.62
325.34	323.06	325.86	326.88	328.42	326.55	331.49	326.81	329.12	325.2	325.52	319.81	329.06	329.49	326.36	328.86	325.93	327.48	327.36	326.27	330.46	331.35	320.82	324.92	331.46	325.29	323.42	324.05	330.07	330.76	326.1	328.49	327.03	330.23	324.37	325.19	327.55	329.16	325.8	328.19	324.91	326.25	330.83	322.56	328.21	333.93	325.47	326.01	328.38	328.23
304.68	301.11	304.73	305.35	301.78	309.15	306.12	299.84	300.85	305.15	301.69	301.77	310.27	299.98	302.55	305.67	304.31	297.74	303.18	304.58	300.53	304.81	300.51	302.23	299.99	305.99	307.73	306.37	301.96	301.34	297.47	300.52	303.49	308.82	303.18	305.94	304.07	302.15	306.08	304	302.78	305.83	304.6	299.22	303.6	304.38	309.02	298.98	300.19	300.96
304.83	302.89	306.29	305.89	301.62	307	303.77	305.26	305.76	298.9	306.61	300.01	306.62	304.32	303.3	304.72	301.97	305.23	307.21	301.08	300.57	301.79	305.57	302.41	301.68	303.51	298.71	305.95	304.34	298.29	307.19	299.88	308.03	304.4	307.09	301.2	300.6	307.41	301.46	304.65	305.82	303.9	297.37	304.35	305.63	303.91	302.29	304.14	300.92	305.54
289.24	299.77	290.44	294.02	293.21	298.63	293.03	298.92	295.86	295.06	291.9	301.56	294.71	296.6	295.54	293.07	300.2	293.03	292.64	295.44	295.16	292.93	295.79	296.83	293.93	296.04	297.87	297.31	292.22	296.53	294.88	299.13	301.87	293.98	294.96	293.96	291.7	303.68	294.17	298.89	295.13	294.63	292.22	293.79	297.02	298.63	289.83	292.74	295.88	300.43
301.53	303.68	301.19	301.72	299.9	303.48	307.14	302.08	305.66	302.32	303.5	300.34	299.97	298.99	301.99	307.96	301.64	302.41	307.63	303.1	297.07	304.32	302.48	310.54	301.94	300.59	302.51	304.35	301.87	297.13	302.23	300.51	302.55	304.01	303.04	301.44	304.34	306.47	309.26	309.75	302.68	303.69	304.17	303.55	298.44	299.1	303.09	300.6	302.13	298.46
304.1	302.85	301.82	300.42	305.29	309.14	302.18	301.9	303.15	301.31	303.82	301.56	305.08	304.01	301.56	301.14	299.43	300.01	310.15	302	301.5	303.99	301.17	300.74	302.91	300.3	306.72	301.16	301.56	302.44	300.49	301.6	299.64	300.32	301.92	304.41	294.24	304.42	300.47	298.22	305.52	301.16	304.49	302.3	304.99	305.81	302.25	303.21	300.49	302.21
314.04	312.81	312.36	312.61	310.55	313.61	309.23	311.63	313.49	306.93	312.27	311.48	311.16	313.51	312.93	310.89	315.59	318.24	311.27	315.91	311.49	315.37	310.99	314.48	313.83	315.14	313.01	308.47	310.26	317.3	308.61	313.22	310.51	316.35	310.85	308.47	312.93	314.57	310.6	314.73	309.36	313.14	313.33	311.93	313.61	310.14	311.25	307.71	311.39	314.66
313.56	318.24	312.64	307.65	316.39	312.9	314.51	315.53	313.2	314.27	314.07	313.27	314.92	308.62	312.65	312.26	313.54	315.92	312.39	311.51	314.91	313.24	308.46	314.38	316.41	310.99	314.26	316.64	313.8	309.67	315.38	313.72	312.31	318.02	316.74	317.76	317.41	315.89	308.82	309.92	313.74	316.22	316.04	314.49	309.21	314.06	315.18	316.85	315.37	312.82
311.32	313.4	313.34	313.83	308.76	314.84	315.58	309.9	310.52	313.38	314.99	313.81	313.46	310.85	312.37	312.58	312.03	314.79	311.89	310.45	308.08	315.12	312.92	311.02	314.19	314.11	315.09	309.53	310.85	310.81	304.09	315.65	314.14	306.46	318.35	309.47	313.67	317.87	311.24	308.74	311.88	306.41	311.52	310.31	314.86	313.04	314.16	315.25	313.73	310.62
299.89	296.62	297.02	300.34	301.61	296.28	300.83	300.17	302.14	301.18	296.64	302.04	303.56	299.87	297.92	304.07	298.83	299.91	296.79	303.65	297.26	300.88	299.18	299.57	296.01	297.4	300.71	301.16	300	296.23	302.4	297.96	301.21	301.3	295.32	301.95	298.77	303.08	301.68	299.1	305.95	296.07	299.56	305.07	300.8	294.7	298.28	296.29	298.31	300.92
328.7	332.76	329.75	325.66	331.81	327.94	326.62	331.11	327.41	330.92	330.67	322.59	325.57	326.23	333.32	329.59	327.41	326.28	328.91	328.31	330.28	325.77	325.55	329.65	328.12	333.48	331.3	329.57	325.08	328.9	327.16	325.2	327.46	330.9	326.29	332.97	328.8	326.2	324.39	326.87	332.43	326.31	324.7	326.25	333.66	330.29	327.12	327.77	326.07	329.15
304.54	305.84	301.12	307.65	304.96	306.38	307.4	310.35	304.55	306.88	303.28	304.54	307.85	308.04	305.37	304.81	308.02	306.46	303.57	303.49	308.07	307.23	304.96	302.93	303.56	307.15	306.65	299.98	308.61	307.53	306.29	305.24	302.88	305.39	303.49	305.53	303.87	303.09	305.12	306.01	300.98	305.43	303.21	305.83	299.77	306.56	309.24	302.73	303.21	306.97
303.02	301.2	307.62	299.52	303.98	304.68	307.62	309.64	302.01	301.49	307.1	305.2	307.5	304.18	297.84	304.08	306.47	307.83	304.98	303.72	304.3	308.13	308.92	296.88	302.89	303.94	299.08	306.99	300.24	308.49	304.76	307.96	309.07	307.26	301.55	303.58	306.48	309.48	305.28	308.51	303.67	300.75	302.73	304.46	300.23	307.11	302.93	307.47	301.6	310.63
301.42	306.17	303	302.97	304.49	303.41	296.66	304.41	301.58	303.34	302.79	302.83	305.13	304.99	302.13	300.91	307.23	301.84	300.62	299.74	301.41	298.27	304.5	309.37	303.26	299.6	299.47	299.28	305.26	307.57	304.19	302.46	305.51	301.92	301.24	303.69	307.31	303.62	302.29	303.78	304.05	307.38	301.92	305.67	305.25	305.78	305.2	305.11	298.38	297.88
299.57	304.9	295.16	303	304.07	299.2	297.43	301.72	298.07	299.74	297.03	302.39	301.52	301.16	295.37	302.64	304.01	300.84	301.54	297.35	294.36	294.61	299.8	301.14	298.78	300.35	299.99	298.78	300.79	298.9	300.87	301.33	299.27	300.54	297.84	296.46	300.31	295.98	299.34	298.03	298.36	298.59	295.98	302.87	298.13	298.26	296.85	302.1	302.01	304.03
303.06	304.46	302.34	299.31	301.89	301.53	305.01	300.51	306.16	303.18	300.31	297.04	294.14	297.68	301.12	303.67	299.08	306.09	298.28	302.12	303.5	304.81	302.5	300.54	299.95	301.81	298.27	298.85	300.95	302.68	302.01	299.2	299.35	303.82	298.04	297.36	298.14	303.9	299.34	303.17	296.06	300.7	300.21	299.92	299.09	303	299.67	300.62	297.67	303.51
306.61	304.41	308.02	304.88	302.96	304.27	307.75	305.58	304.13	301.08	297.59	308.78	308.46	308.17	306.21	311.9	306.39	310.9	309.91	306.19	305.1	303.4	310.72	299.94	304.83	304.81	303.58	300.51	302.42	309.77	303.43	301.27	307.34	311.78	306	304.92	307.55	305.73	308.89	303.86	309.13	303.67	304.69	308.9	303.06	310.18	301.69	311.86	308.16	304.8
313.73	315.02	315.89	320.48	314.29	319.41	316.23	314.26	315.98	315.51	317.4	315.57	317.26	311.76	313.6	313.2	315.15	314.57	311.49	313.62	316.81	315.76	314.77	310.06	315.2	314.58	313.66	316.02	315.01	315.72	312.47	318.06	315	313.97	313.31	317.71	314.34	313.26	319.71	314.08	314.65	317.42	313.27	315.95	317.61	312.83	313.59	312.08	315.83	315.36
304.87	305.28	296.53	304.55	302.32	305.84	303.84	300.8	302.08	302.03	297.95	300.31	302.23	307.2	302.07	303.15	298.05	296.64	296.67	303.37	297.43	301.71	305.38	299.53	299.91	311.82	303.85	303.32	306.18	301.94	306.2	304.11	301.04	300.3	302.62	301.89	303.22	304.08	301	304.2	299.48	302.81	302.41	302.22	306.93	299.55	305.68	305.62	302.17	302.47
310.13	316	319.13	320.46	319.19	317.86	318.42	316.71	318.75	318.02	320.35	314.11	320.62	317.06	312.4	313.14	312.82	314.19	320.89	318.39	322.19	312.98	316.13	316.26	321.75	317.43	320.83	316.04	313.28	314.03	318.46	323.66	313.44	315.46	319.32	314.64	313.01	318.51	315.17	318.04	318.79	312.74	318.65	317.33	317.84	318.83	321.8	309.81	321.41	312.95
304.08	301.88	305.55	308.31	300.25	308.06	300.31	310.77	301.49	303.66	297.69	300.87	303.17	307.38	304.5	302.01	302.6	304.54	305.05	306.72	306.94	302.89	301.93	299.99	305.63	302.41	303.57	304.96	306.77	304.44	309.41	304.06	302.86	302.54	306.61	302.67	306.33	305.12	301.7	304.25	303.89	302.79	304.36	304.15	303.71	306.73	297.01	302.92	307.09	302.99
308.42	302.35	305.14	299.42	302.44	302.35	304.5	305.6	301.65	302.28	299.77	299.55	301	305.17	301	304.81	301.35	299.6	299.39	300.9	300.77	303.2	302.29	300.95	306.06	299.3	302.56	302.08	305.25	304.61	301.68	304.93	306.5	304.5	304.34	308.07	298.76	302.89	303.31	302.18	304.38	301.4	303.59	301.6	307.74	302.04	300.53	300.53	304.55	308.92
317.02	314.56	312.06	311.53	315.31	313.78	313.14	319.17	314.95	317.36	316.61	316.43	310.9	315.34	317.13	312.82	314.23	312.72	313.42	315.21	314.24	315.8	316.43	318.82	312.4	313.52	312.42	316.46	316.43	317.01	316.95	314.66	315.7	318.09	312.45	311.06	316.38	318.58	313.78	315.81	312.76	313.34	315.56	317.73	316.48	314.04	309.87	317.95	314.12	312.9
297.94	300.38	295.46	295.81	309.68	298.5	299.24	302.87	296.4	302.62	304.3	306.88	307.22	303.03	299.43	300.14	304.03	303.16	304.19	306.48	298.67	302	303.95	301.99	302.4	297.13	299.57	302.98	300.28	303.6	296.66	306.27	298.77	302.66	301.69	305.29	301.71	301.94	302.12	299.27	301.84	301.32	300.39	301.1	298.1	298.96	303.32	300.33	299.54	302.26
313.65	314.61	316.16	312.14	313.28	311.21	314.75	313.45	313.57	311.45	309.09	318.39	319.66	310.24	312.47	314.93	314.47	316.17	312.79	312.57	316.9	313.77	316.86	312.48	317.12	313.25	312.92	319.1	312.27	314.72	315.81	316.52	319.24	317.94	316.89	313.41	312.97	315.07	318.57	312.7	312.74	318.14	315.48	314.46	315.07	317.64	318.25	314.81	310.62	318.35
300.84	309.75	307.97	305.61	303.14	307.42	303.09	303.95	305.53	304.82	303.25	304.47	306.56	306.84	307.57	302.53	307.85	302.05	304.92	308.7	305.49	304.65	304.78	305.51	306.43	303.16	304.83	301.04	299.98	302.82	304.44	304.68	301.79	308.08	302.33	301.41	305.11	306.26	309.21	299.13	306.6	302.26	308.22	300.74	304.82	301.9	305.91	305.38	307.05	308.31
311.68	309.18	309.42	315.06	310.05	312.95	313.44	316.6	309.95	309.27	312.77	314.74	310.91	307.62	308.05	308.12	308.94	300.31	311.44	310.75	307.59	309.93	307.44	310.54	309.29	306.51	313.64	312.65	310.42	310.6	309.96	307.76	308.93	310.12	319.11	311.53	307.76	312.01	304.75	312.57	308.22	310.95	313.76	313.88	312.21	306.77	311.11	314.17	306.85	309.79
314.35	314.51	315.38	312.18	312.13	315.24	314.27	312.38	313.16	309.94	308.72	308.89	309.89	308.82	309.57	311.55	315.32	315.97	311.1	314.19	310.24	310.95	314.73	314.57	313.16	312.17	314.72	313.35	312.69	311.57	313.94	312.95	312.66	309.77	317.06	313.15	313.23	313.54	311.19	318.03	317.06	316.77	312.49	314.96	312.41	311.95	315.75	314.25	315.98	315.17
300.39	304.78	304.32	301.53	297.89	305.1	305.57	301.08	301.92	301.06	305.32	305.15	300.85	303.76	301.86	302.71	306.77	304.72	297.39	306.62	303.17	298.04	301.84	302.22	300.87	301.83	307.2	301.14	301.77	300.27	304.28	303.41	304.39	305.56	302.76	305.16	301.98	303.32	301.7	304.16	306.27	304.83	305.83	299.94	304.09	304.64	305.23	305.05	305.27	308.52
307.53	306.16	303.12	309.8	302.47	299.85	308.95	307.26	305.45	303.76	310.81	307.57	310.12	303.95	304.78	303.62	305.62	302.76	307.2	303.62	306.66	305.46	304.89	309.49	305.47	306.33	304.28	306.56	304.86	303.89	305.39	304.9	305.21	307.89	303.24	300.16	305.27	307.36	307.87	304.02	300.69	301.21	304.12	307.62	305.39	306.42	299.02	313.33	306.61	306.64
296.35	293.42	288.19	293.81	293.42	296.29	295.46	295.41	293.35	295.2	295.34	296.09	292.75	294.46	293.59	292.82	292.98	294.21	294.64	293.48	293.92	291	296.69	295.66	299.69	291.67	293.25	293.47	295.85	293.31	291.97	296.79	291.85	292.99	293.06	295.86	297.4	287.97	294.86	291.47	294.53	293.55	294.3	294.2	286.52	293.55	296.68	299.83	299.3	291.82
309.06	299.04	301.02	304.04	301.32	300.26	298.72	304.29	302.61	301.65	305	304.75	297.27	297.98	302.04	302.99	303.06	301.81	300.09	296.63	303.59	297.4	304.31	304.85	303.74	304.63	301.42	302.12	296.63	296.91	302.42	301.78	299.16	302.81	306.09	304.99	307.24	304.6	305.18	303.09	303.67	305.39	303.03	300.98	303.43	301.34	302.97	306.15	304.65	298.84
312.26	310.47	308.55	314.02	304.41	304.69	303.15	305.55	304.44	304.89	307.64	305.73	306.67	307.4	305.68	304.55	303.57	306.54	305.68	310.8	309.42	303.72	308.54	307.75	309.92	305.9	301.34	306.12	305.34	308.59	305.73	307.58	310.2	308.86	309.69	307.5	307.59	303.11	307.4	306.78	309.83	309.81	308.5	308	303.22	304.39	311.97	309.54	308.35	305.45
301.17	307.24	299.68	306.11	304.06	300.08	303.94	302.54	302.74	300.09	298.43	303.43	304.67	309.28	308.61	305.21	304.8	302.75	301.87	308.6	303.83	301.97	302.13	300.49	307.93	301.67	303.22	302.91	307.12	300.13	302.51	303.71	300.42	311.37	306.44	303.95	300.61	301.47	306.6	313.42	305.93	303.29	305.38	306.6	301.06	300.12	299.33	304.19	305.94	307.78
328.02	329	326.86	326.29	323.46	325.84	328.58	333.65	327.66	326.83	323.88	325.53	330.49	330.18	328.04	330.77	325.14	331.11	331.51	328.47	330.9	326.02	326.47	325.56	333.73	329.75	328.83	329.57	333.08	324.35	332.25	329.34	326.14	333.09	328.91	324.82	329.31	323.19	332.37	327.75	326.62	330.01	329.86	324.24	330.37	322.91	324.7	335.87	329.25	329.1
315.76	312.21	309.56	317.76	319.88	308.74	312.57	310.73	313.84	315.69	316.3	314.13	310.87	309.36	312.28	321.46	316.3	310.15	319.77	312.63	315.87	321.32	318.65	314.51	316.92	313.47	317.61	314.85	314.9	316.83	312.1	313.02	317.69	311.58	314.45	315.15	312.28	317.89	311.83	315.49	315.74	311.86	316.7	316.06	315.6	317.26	314.07	317.66	311.08	315.91
304.85	306.06	302.34	305.66	302.78	301.63	306.03	303.3	302.28	303.95	303.54	298.36	304.78	304.69	308.43	303.71	304.79	298.95	304.21	302.41	298.69	301.39	301.04	303.37	304.53	306.77	304.17	304.3	303.86	303.01	304.97	300.72	306.52	304.3	302.88	300.88	303.27	304.58	304.97	301.6	308.84	299.77	300.3	300.54	298.51	297.5	305.55	300.65	302.83	304.08
307.25	306.56	300.89	308	306	306.54	304.21	301.03	301.98	305.4	305.09	303.01	305.06	301.68	300.95	308	308.26	304.04	302.7	303.66	302.02	302.82	305.44	308.49	307.26	303.44	305.05	302.12	304.61	309.47	308.21	301.35	303.68	307.55	304.64	303.63	307.48	303.47	305.33	309.14	306.93	306.09	303.81	304.46	301.15	304.63	303.72	303.59	302	300.75
324.77	321.28	325.01	328.63	330.05	325.67	333.19	325.7	329.36	331.28	322.42	324.22	326.92	323.77	324.53	325.74	322.83	324.7	326.1	326.09	327.1	323.5	327.78	320.81	326.9	327.71	322.3	324.18	325.52	323.07	324.1	327.52	330.46	323.12	325.93	324.09	328.12	326.51	331.33	329.28	326.64	326.67	327.01	326.65	328.47	324.43	322.57	330.56	325.82	324.42
306.4	313.8	315.12	312.29	309.94	312.13	314.68	310.47	309.82	313.89	311.19	314.4	313.02	307.79	309.02	314.15	315.52	313.56	312.27	311.31	316.29	313.24	313.87	315.17	316.4	313.47	315.67	314.7	313.44	312.04	310.37	310.36	309.69	312.53	320.87	317.52	309.13	315.45	307.34	310.58	310.55	313.36	310.63	313.25	309.24	317.67	313.51	312.68	313.63	311.24
306.83	309.22	306.38	303.39	309.99	305.25	311.19	304.82	309.71	310.15	314.85	303.59	307.55	310.91	311.93	310.39	305.86	309.6	309.08	312.87	307.83	309.12	309.86	307.25	307	310.95	311.79	308.55	311.21	308.02	308.07	307.25	309.91	310	310.99	307.06	309.4	310.38	307.71	304.76	310.91	310.9	309.07	309.18	310.29	310.18	308.84	311.26	311.5	311.94
296.24	294.94	289.71	290.96	293.35	292.4	293.19	296.79	294.22	297.29	296.47	293.33	292.13	289.04	294.4	295.43	296.51	294.1	292.63	298.06	295.61	291.49	288.02	292.41	290.03	295.89	290.79	292.68	292.64	295.33	294.52	295.71	293.24	299.8	288.72	290.58	291.81	295.28	293.28	291.79	289.82	292.75	295.46	294.77	288.23	293.39	299.36	288.53	292.84	295.07
299.64	301.27	303.17	299.6	304.35	301.87	303.32	299.51	302.43	303	306.67	305.89	307.14	304.22	301.37	300.52	301.86	301.42	301.43	302.19	302.36	305	302.9	300.87	302.05	301.83	301	305.18	303.07	308.47	303.54	299.02	302.41	305.64	304.02	301.4	306.5	299.4	302.11	303.72	305.12	301.31	303.56	307.86	306.91	300.2	304.6	301.69	306.08	303.88
299.95	301.73	298.13	298.48	302.28	300.51	306	299.67	308.23	302.15	302.44	304.35	303.47	303.88	304.79	299.63	304.6	304.15	301.88	304.25	297.64	302.66	302.28	302.59	304.09	306.8	302.14	303.03	304.66	305.96	302.24	303.49	307.17	301.92	296.79	304.42	304.47	306.22	297.84	305.95	303.07	302.12	299.9	305.67	301.81	305.75	299.07	303.4	304.59	300.1
293.39	297.68	295.28	296.05	295.59	298.53	291.83	295.52	299.31	297.95	293.6	298.7	292.74	294.04	300.47	294.23	303.02	293.4	294.16	291.62	296.7	295.31	297.19	299.66	299.41	299.31	290.8	295.75	294.69	290.99	296.98	291.49	302.07	300.18	297.56	291.23	293.5	300.07	298.58	297.05	293.74	296.16	304.03	298.89	299.14	295.29	292.57	293.72	299.05	291.05
302.71	300	301.76	297.42	304.58	301.12	307.34	302.69	306.92	301.35	303.43	307.3	304.74	300.62	298.09	303.85	307.08	303.83	303.71	303.12	299.89	298.01	301.78	303.27	304.99	302.79	300.42	304.75	302.27	309.81	303.16	298.54	304.8	302.12	303.17	295.93	301.63	299.2	298.48	302.95	304.42	305.49	304.8	307.96	300.58	303.64	301.01	305.6	299.42	302.08
315.87	317.56	314.5	315.83	312.63	319.5	314.63	316.82	313.23	314.07	316.05	315.81	310.17	313.72	316.95	309.18	309.25	312.31	311.89	313.46	314.55	315.52	309.88	311.87	306.92	315.88	313.43	312.47	309.63	312.02	312.93	315.87	313.07	314.41	312.73	316.63	312.68	312.23	315.09	313.45	316.18	312.78	308.51	314.31	316.39	311.8	314.1	313.6	309.88	311.84
301.94	305.29	311.73	312.75	307.8	305.93	313.18	305.7	307.33	309.97	307.45	308.05	308.24	312.66	309.01	307.77	313.25	311.33	311.44	306.22	310.79	309.31	311.04	312.2	304.69	313.49	311.5	311.95	303.88	307.52	309	307.67	309.26	309.2	310.07	308.7	309.68	313.12	307.69	312.67	312.61	308.24	311.62	308.23	310.85	308.95	304.16	312.05	312.22	306.07
315.83	316.11	318.02	314.75	318.69	316.45	311.61	318.26	315.11	313.43	317.27	318.08	316.67	317.29	314.02	309.06	315.76	308.6	317.01	311.24	316.27	308.07	309.63	311.11	312.21	319.06	310.87	312.41	311.36	314.02	316.71	313.89	313.23	314.78	310.27	314.54	307.21	312.03	309.63	311.79	310.84	311.03	312.26	314.19	311.36	316.95	311.89	318.53	313.72	310.19
328.13	327.83	331.52	328.81	325.86	326.34	334.66	327.91	330.52	323.96	324.64	326.08	327.19	328.12	326.62	327.67	328.14	329.42	328.48	328.97	331.57	326.76	325.64	326.48	330	331.37	331.57	327.88	329.87	333.7	331.53	331.54	323.34	323.09	327.98	327.66	329.67	324.96	326.66	327.94	330.21	330.48	330.87	327.71	324.46	326.58	326.87	328.23	330.12	331.71
301.46	299.88	296.7	299.48	297.37	299.85	299.82	299.53	298.5	305.55	298.41	299.33	297.32	306	300.22	298.68	299.74	297.92	297.37	305.41	305.66	295.16	302.5	302.5	299.45	298.11	296.53	305.19	299.28	299.88	302.7	304.45	301.76	301.86	301.75	304.08	300.78	299.6	303.53	303.71	298.81	303.39	303.66	300.02	305.62	297.85	300.15	301.48	305.09	300.63
314.04	317.72	316.84	317.03	316.65	320.71	316.45	319.44	318.79	317.07	316.25	315.94	316.42	317.78	313.53	322.9	313.81	318.57	312.83	313.39	318.29	319.52	316.96	313.26	317.94	317.71	316.05	320.84	312.89	319.79	316.9	312.46	312.61	316.33	314.36	311.5	319.99	312.09	314.9	315.45	315.62	315.25	314.84	314.59	316.14	310.68	318.28	316.58	315.56	317.09
311.21	314.44	306.94	309.39	305.05	308.37	310.98	308.75	308.54	309.09	309.24	314.42	311.39	316.2	306.19	311.09	312.55	311.44	308.32	305.84	314.7	304.91	311.49	309.39	308.91	309.7	309.29	307.83	305.61	314.88	308.17	311.37	311.74	312.34	307.14	312.02	308.97	308.57	309.35	313.57	317.45	313.98	316.39	311.67	307.49	306.67	316	308.92	313.21	305.74
311.85	312.09	308.96	312.82	316.7	307.02	316.76	311.75	312.68	310.75	316.29	307.64	313.18	316.17	315.95	312.69	310.75	315.18	313.75	312.79	313.35	311.6	312.71	315.4	315.21	308.95	310.72	313.76	305.91	314.61	310.67	314.21	316.44	310.81	311.83	308.89	306.64	313.53	311.76	314.75	319.29	315.18	314.99	315.67	311.76	311.23	313.41	310.13	316.44	308.54
299.97	300.07	300.81	302.86	303.76	299.28	296.82	297.38	300.08	301.19	300.28	299.56	301.91	303.7	303.76	300.96	301.29	303.82	297.84	299.75	299.58	296.94	299.71	296.06	297.85	301.12	301.1	300.33	295.57	299.29	294.53	301.87	305.95	299.47	302.63	299.78	299.87	297.98	298.16	304.5	297.28	300.04	298.83	300.96	299.56	298.63	302.58	299.64	299.73	303.35
307.71	303.67	303.58	309.8	305.27	303.7	302.55	303.79	305.48	306.32	307.5	304.17	303.7	303.64	304.33	305.61	305.03	305.5	306.5	306.18	312.07	303.79	301.4	307.44	303.2	308.43	305.38	300.13	309.79	309.24	303.18	310.57	308.23	306.72	305.93	309.43	304	305.16	309.73	309.91	303.83	305.2	309.4	302.42	308.22	304.06	306.14	307.4	307.14	304.99
301.49	300.86	301.35	301.85	302.33	301.03	306.4	301.98	306.05	301.27	297.63	304.82	307.16	301.74	302.81	302.23	301.89	305.03	305.54	304.93	299.17	305.97	302.66	299.2	306.4	300.46	295.36	299.58	298.61	301.67	301.8	300.55	305.43	301.04	309.55	303.4	305.09	306.3	301.69	302.52	300.77	303.21	305.19	303.91	297.86	303.68	304.34	302.36	304.09	307.03
300.17	303.02	309.23	301.94	305.16	301.96	304.47	299.33	303.45	308.59	305.99	305.03	303.43	302.13	304.69	301.43	303.49	305.53	299.45	303.01	308.6	300.95	305.86	307.46	302.86	303.63	309.65	308.35	305.94	308.66	308.24	301.32	307.91	306.52	304.36	305.4	304.3	307.27	301.3	304.16	305.69	309.02	300.85	299.35	306.62	306.1	307.23	302.88	307.03	309.44
312.59	313.78	309.12	315.13	312.72	313.98	315.06	320.72	317.8	322.71	316.18	316.04	314.95	316.11	315.05	319.76	314.44	315.78	318.61	318.6	311.45	314.15	319.93	313.89	318.61	315.2	315.77	317.91	313.74	321.39	315.04	314.85	312.51	317.79	318.12	314.31	315.22	323.09	312.86	314.37	314.7	315.81	313.44	315.58	315.99	319.95	312.97	313.91	316.26	315.59
306.25	303.28	308.03	313.44	314.04	306.5	307.69	310.67	312.23	311.63	307.35	305.85	310.11	308.17	305.53	305.5	311.56	311.94	309.45	302.29	307.08	310.55	306.77	308.43	312.94	307.96	311.55	312.86	311.39	309.33	309.54	308.84	312.18	312.77	304.13	307.08	306.63	307.11	305.55	307.87	309.78	309.24	306.36	307.34	308.97	306.21	311.57	307.23	309.72	310.91
311.13	317.53	314.96	310.09	309.63	314.27	311.73	311.16	316.89	307.55	314.29	312.67	312.71	313.38	315.22	312.15	314.89	311.45	314.79	305.97	319.67	316.13	312.08	309.44	310.35	308.9	313.03	313.96	312.84	316.26	312.53	310.07	316.38	314.08	313.5	317.63	312.87	316.31	308.76	311.94	312.7	313.57	317.25	316.58	317.03	314.53	313.75	316.28	313.59	314.94
294.03	291.3	300.31	298.77	298.86	292.82	289.95	294.77	286.61	291.38	294.93	291.35	299.02	295.75	296.18	297.85	299.39	296.36	297.74	297.7	293.04	295.3	299.94	291.12	296.7	294.38	298.88	295.61	293.31	291.69	292.17	293.8	295.18	299.17	293.55	293.91	297.99	296.44	302.02	293.76	293.59	296.04	294.81	293.77	295.81	296.34	289.75	297.48	294.68	295.47
298.56	301.45	301.04	297.32	299.72	298.25	301.31	302.31	301.49	300.04	298.48	302.42	301.63	300.22	294.83	302.72	295.73	304.42	305.43	298.5	303.49	299.64	299.44	299.98	295.45	296.19	302.52	304.83	297.72	306.85	298.1	302.57	300.48	296.86	300.04	299.01	302.02	297.42	299.36	304.91	300.41	298.21	300.35	299.65	303.5	297.66	305.09	297.27	300.21	296.49
301.53	306.58	307.54	305.84	307.45	308.8	304.7	310.13	306.56	306.38	306.12	304.75	313.56	305.85	311.18	308.2	308.36	307.83	307.98	303.91	307.64	308.17	308.32	307.14	311.92	306.89	308.74	307.07	301.28	302.63	305.37	308.93	305.58	308.96	304.73	304.47	306.02	313.23	311.28	302.93	304.44	310.14	309.42	307.33	303.97	308.92	308.28	310.26	305.99	302.71
317.42	313.74	317.11	318.63	315.25	313.88	320.87	316.31	313.58	317.46	313.03	314.96	312.92	317.5	318.16	315.11	314.71	320.04	318.63	320.07	316.24	318.52	322.55	321.91	315.38	312.23	317.42	317.31	318.76	313.37	317.63	318.11	316.19	316.4	316.03	318.85	319.76	320.85	317.96	315.37	319.64	313.95	315.77	318.96	315.26	316.28	322.27	314.88	316.02	317.61
312.93	312.73	309.61	311.97	306.25	308.13	313.36	309.39	309.39	309.88	311.47	317.88	309.53	315.83	313.36	313.24	309.29	311.88	312.85	315.85	318.4	313.75	312.85	308.97	310.46	311.2	313.21	314.54	311.7	312.99	309.42	313.03	308.58	307.82	313.13	312.58	307.24	317.29	310.03	320.6	310.55	313.82	313.68	314	307.14	311.34	307.87	314.45	313.5	322.51
318.47	314.48	318.63	316.83	317.73	313.1	312.47	316.96	314.58	313.07	316.3	318.73	315.7	315.23	313.48	317.11	315.09	313.68	310.16	319.32	313.63	310.02	318.04	311.95	314.8	317	314.88	311	313.9	314.31	319.56	312.55	314.29	309.49	315.53	319.62	315.9	313.52	317.92	315.46	317.55	316.3	316.93	317.14	319.56	315.28	312.39	314.94	313.75	312.03
314.23	309.02	315.57	316.73	313.48	307.79	309.4	311.4	311.49	308.48	311.82	313.88	310.15	309.79	304.65	316.79	312.51	310.74	314.44	313.06	305.16	312.02	314.57	312.02	313.25	309.59	312.8	306.98	308.56	317.59	309.99	311.37	311.88	313.5	312.92	313.93	312.99	313	314	311.89	313.65	308.53	313.35	307.82	313.22	307.75	312.57	312.41	314.58	311.89
295.26	301.22	301.79	307.67	301.77	303.96	302.8	301.5	307.22	301.33	308.14	309.78	304.87	303.03	300.28	303.77	303.71	300.93	300.59	306.71	298.91	306.01	303.93	301.6	306	301.59	310.94	304.45	301.61	300.7	308.71	299.97	307.25	306.71	299.54	304.7	304.97	302.71	305.93	300.12	305.46	302.83	301.15	304.2	298.63	303.33	302.75	307.01	303.39	310.16
303.67	304.01	304.42	300.7	308.47	299.54	300.11	303.9	303.97	303.85	305.05	302.48	304.81	297.78	307.32	299.57	302.14	304.69	300.4	297.84	305.31	303.42	298.4	307.63	305.03	305.31	309.83	305	303.37	301.26	302.44	303.5	304.67	306.28	297.01	302.51	307.09	303.38	302.15	301.18	304.8	303.99	304.12	302.68	304.34	306.39	302.4	304.02	303.39	300.16
316.29	318.94	319.03	316.11	317.06	318.85	318.96	319.56	319.4	314.74	316.57	319.74	320.32	319.59	314.43	318.03	320.9	315.72	323.23	321.81	319.29	318.02	316.24	317.93	318.17	315.04	319.4	316.46	319.4	316.16	318.31	320.91	318.54	316.14	319.65	319.89	317.77	318.76	323	319.83	321.79	311.09	319.17	317.01	308.62	319.47	318.38	324.46	317.73	320.94
321.79	328.59	329.34	326.99	326.27	328.35	331.44	329.76	327.81	328.07	324.97	330.18	326.23	327.82	327.13	329.15	330.18	327.04	323.6	327.87	329.98	327.36	324.88	328.29	329.34	329.1	327.35	326.02	326.47	327.12	327.71	321.44	326.39	326.29	332.35	330.45	328.34	328.77	328.21	326.96	329.29	334.12	324.92	327.94	334.44	328.37	327.34	329.02	331.16	328.24
311.39	309.98	315.57	311.69	311.02	316.4	312.48	313.83	312.47	306.36	310.88	314.49	311.71	311.34	311.26	314.46	311.36	312.23	314.09	314.31	313.14	310.57	315.21	309.95	314.4	309.34	314.2	316.29	311.97	312.63	306.94	313.17	307.96	311.65	312.47	308.5	312.38	313.54	314.36	314.46	315.22	308.78	315.99	314.86	315.86	310.66	310.71	311.46	313.34	314.13
301.02	299.02	303.49	303.13	296.81	303.57	303.39	298.27	306.36	306.64	304.87	301.18	301.92	301.96	302.87	307.19	299.21	303.56	306.2	305.44	302.36	303.76	304.02	308.95	304.79	301.62	300.27	304.93	304.09	301.96	299.57	304.56	308.39	306.16	309.05	301.56	299.01	302.67	304.36	301.1	303.34	300.61	308.28	303.75	305.54	306.2	303.55	303.96	304.08	308.42
298.68	300.56	303.02	301.71	305.73	304.85	306.06	306.41	305.83	309.13	301.62	310.82	303.39	305.58	304.09	303.24	305.64	308.5	302.93	302.85	304.12	306.72	302.68	304.86	304.17	304.49	307.23	309.45	305.47	304.53	306.2	300.81	307.12	307.11	305.05	302.43	304.57	309.26	304.38	305.13	307.15	302.14	304.88	304.39	299.73	308.01	305.66	303.72	307.37	305.29
300.01	305.26	302.83	305.57	306.08	298.24	307.14	306.09	307.77	299.84	302.81	306.56	303.04	303.26	304.01	304.86	304.4	302.61	304.35	301.91	306.28	301.45	304.69	303.38	303.48	305.61	304.41	301.78	307.47	306.12	304.01	303.72	304.95	306.36	301.7	304.96	304.27	304.1	305.02	307.03	309.41	307.07	301.22	301.85	303.7	300.19	303.53	303.9	303.1	305.64
320.62	314.05	319.49	315.5	319.07	319.2	314.12	318.22	318.35	313.87	321.95	314.03	317.72	316.62	313.33	320.61	323.86	320.52	317.6	321.22	317.27	310.35	310.74	319.01	313.95	324.25	317.85	315.82	316.61	319.18	315.5	316.93	314.37	319.51	315.25	320.08	313.48	315.16	315.33	313.02	318.42	319.73	314.28	318.02	319.83	322.02	318.45	316.25	316.99	319.35
311.42	307.3	302.74	307.91	304.48	302.15	302.96	302.18	304.2	306.27	309.92	303.63	305.05	302.23	305.24	306.65	306.3	309.48	303.57	306.61	308.83	304.94	302.16	307.41	306.92	303.81	303.28	302.83	306.21	309.25	309.86	308.8	306.32	306.56	306.44	311.21	307.42	304.74	305.82	307	309.5	307.42	305.46	306.76	307.92	305.58	304.09	300.28	307.78	309.89
309.77	308.99	316.08	316.85	313.92	317.43	311.28	311.13	314.38	312.3	317.56	313.73	317.69	316.85	313.02	316.31	314.8	308.76	313.46	314.33	312.16	316.68	309.71	316.32	311.99	316.38	316.58	318.74	316.73	315.81	309.36	314.38	309.88	310.77	319.27	315.22	309.39	314.02	312.88	311.23	313.74	310.4	310.51	312.45	312.2	313.79	310.63	311.93	316.72	314.4
300.6	300.57	300.06	294.87	303.84	300.86	306.07	300.17	299.8	297.15	302.37	302.34	296.33	296.65	294.89	303.05	293.96	300.79	294.4	299.03	297.67	299.69	297.14	297.72	296.21	303.41	300.37	299.38	301.36	296.83	302.92	303.02	300.53	295.12	298.58	306.98	301.12	298.35	301.59	303.25	297.98	300.48	292.95	302.11	296.33	299.33	297.22	299.1	300.17	298.01
317.29	320.7	314.29	311.19	313.39	315.95	312.44	313.48	315.44	316.25	316.08	316.12	315.54	309.96	310.19	313.28	315.71	315.89	314.41	313.88	315.68	315.64	316.48	309.63	307.97	314.66	313.06	314.53	314.48	312.42	313.93	316.98	312.72	316.73	312.52	316.01	310.1	312.4	310.56	313.13	311.73	320.54	318.32	310.57	313.27	316.34	311.23	317.14	317.23	311.16
317.79	316.26	320.49	319.16	317.85	316.44	318.13	316.18	310.62	323.35	318.02	318.15	318.82	319.49	321.51	315.36	320.26	318.01	314.21	315.11	315.44	322.38	311.97	316.08	316.26	316.36	316.99	315.19	311.51	317.77	315.84	316.58	316.18	316.47	318.39	313.26	315.2	319.55	322.16	317.04	312.45	316.11	312.27	322.67	316.38	317.73	321.16	312.38	316.14	315.83
304.25	299.15	305.54	304.99	303.51	302.37	301.99	305.08	300.3	298.89	302.97	306.9	309.68	301.98	303.57	304.29	305.27	301.74	302.37	300.56	308.04	303.9	302.98	297.74	301.3	306.33	299.01	304.19	300.04	304.67	301.35	302.09	303.01	304.73	300.51	303.3	300.82	301.36	305.02	305.6	303.03	305.66	308.19	304.99	310.12	302.87	306.74	305.62	305.89	303.14
314.47	316.22	304.87	310.26	314.66	310.3	315.81	316.32	312.08	311.19	311.48	313.1	312.72	313.22	311.94	307.22	308.4	311.5	311.46	313.76	313.96	306.35	311.27	311.75	309.36	314.48	311.57	306.14	309.28	311.38	309.92	314.54	307.3	308.98	313.04	312.03	306.64	310.42	310	313.52	310.08	310.49	309.02	314.7	309.49	312	314.51	308.73	311.5	310.2
304.68	308.86	305.18	303.18	307.66	314.89	307.24	305.23	306.24	302.38	309.78	306.68	300.05	305.95	306.73	308.22	306.56	306.47	307.55	309.18	307.58	309.3	304.09	304.97	302.91	302.12	305.66	307.17	303.89	307.88	303.39	303.31	302.12	299.27	301.32	305.43	302.7	306.34	305.36	309.16	306.81	308.1	312.61	302.82	311.69	307.03	295.99	308.51	301.95	303.81
294.49	296.33	298.15	298.04	297.41	293.96	294.5	291.81	292.88	295.04	293	294.93	292.47	294.3	291.14	295.26	292.86	297.68	293.6	290.92	294.06	293	296.7	295.5	295.29	293.66	291.42	286.84	292.72	294.57	297.18	287.38	297.9	298.01	295.88	291.59	294.25	293.15	293.4	293.48	297.33	299.27	293.32	295.3	294.62	294.13	289.58	293.97	293.85	292.6
317.17	314.84	316.95	314.92	320.26	321.6	318.02	314.62	316.82	314.5	319.91	315.78	315.46	315.96	309.94	317.51	311.8	314.88	316.86	313.87	317.35	315.58	316.91	313.95	312.38	310.8	313.83	316.94	315.89	317.16	321.92	316.56	313.56	312.27	313.7	320.74	314.99	314.55	314.94	314.31	313.31	313.77	318.98	311.56	317.69	313.25	316.08	317.17	312.77	316.5
324.65	324.15	320.08	330.28	323.33	323.09	325.69	326.37	325.63	321.66	323.95	326.85	325.01	326.61	321.89	326.03	321.99	318.56	322.81	327.69	323.9	323.62	321.72	324.48	323.84	321.86	326.22	324.95	324.7	324.75	318.82	322.65	325.9	325.98	324.18	322.17	320.98	320.4	326.44	323.85	321.93	327.16	325.47	320.66	320.52	329.73	326.39	327.04	324.82	323.09
303.9	307.58	303.5	310.4	306.17	309.18	310.67	301.64	309.78	305.09	304.53	305.33	307.38	306.06	302.04	308.35	305.46	304.74	305.13	300.85	298.8	304.55	303.51	307.02	306.42	305.08	305.81	305.47	303.29	302.69	303.25	304.82	306.7	303.04	308.92	305.82	303.85	305.89	303.66	306.12	302.16	305.76	307.37	304.29	304.37	303.44	306.28	302.03	305.62	300.18
316.27	314.5	314.11	314.91	308.77	314.81	319.25	315.63	313.6	310.98	313.18	315.18	313.43	314.58	316.93	318.25	314.7	321.9	309.79	314.63	313.1	317.39	316.56	319.67	312.89	318.42	312.71	310.25	318.72	314.98	310.97	322.05	317.58	317.66	320.68	315.45	312.93	318.16	315.91	316.78	313.77	313.54	311.28	315.31	314.37	315.85	316.49	312.25	315.52	317.16
305.22	302.43	305.26	301.08	302.83	305.86	307.5	302.03	301.24	309.82	300.7	309.1	308.81	306.63	308.5	309.18	308.64	303.63	307.27	307.41	310.33	310.82	305	304.54	305.46	301.12	303.29	307.82	306.09	308.2	308.22	304.01	307.69	304.02	311.39	304.31	309.11	307.4	307.51	303.75	305.72	313.05	305.87	305.18	308.6	304.2	310.15	306.94	303.24	305.76
313.02	314.05	309.05	313.24	314.3	316.4	311.19	309.75	305.84	314.37	314.34	315.34	312.73	310.35	315.87	317.24	314.46	314.01	313.27	313.38	312.89	312.82	308.67	312.37	314	310.54	316.86	316.91	313.52	309.96	310.8	313.11	312.82	308.84	313.74	310.93	317.91	316.02	310.7	310.17	312.62	309.61	312.7	311.97	312.14	315.65	307.56	317.89	313.13	312.73
303.3	304.52	304.71	306.33	305.05	301.43	307.09	303.18	303.46	304.3	303.74	300.47	302.56	307.22	303.53	304.49	306.59	306.36	310.3	301.65	304.09	303.91	306.47	304.81	302.19	302.88	302.66	305.79	300.06	297.38	303.87	306.19	301.19	299.48	305.26	303.84	305.54	302.36	310.08	306.05	303.89	309.01	302.43	304	303.22	303.32	305.12	306.46	309.34	301.35
311.86	314.8	318.79	316.45	311.11	309.11	313.15	311.87	314.58	313.23	310.39	309.49	311.6	309.89	308.46	315.35	311.34	312.36	309.57	308.51	312.17	315.03	317.54	311.54	308.34	314.33	313.87	313.99	307.73	311.74	308.79	312.01	308.87	308.72	312.1	312.15	316.15	312.68	311.12	315.67	312.09	310.15	314.23	309.08	313.31	315.43	311.52	312.78	314.89	315.28
312.3	309.44	311.25	309.37	307.39	309.32	307.75	307.07	309.06	307.28	308.23	306.98	308.38	309.52	308.95	307.92	308.09	311.05	309.75	310.97	306.38	305.55	310.76	311.43	311.75	311.21	307.84	308.54	312.59	303.72	308.38	312.98	309.41	304.99	310.4	305.8	311.77	313.27	308.07	304.96	313.18	309.26	310.56	306.12	304.53	309.07	306.34	312.49	310.06	309.31
327.2	329.42	324.98	325.36	326.43	328.54	330.34	326.63	326.79	333.33	330.29	326.83	327.62	324.32	330.33	331.57	327.84	328.48	327.17	328.42	324.03	326.12	326.46	327.14	327.77	328.83	325.78	326.64	330.54	331.81	329.31	333.31	331.84	328.58	325.86	329.98	326.6	322.67	326.57	330.37	326.58	328.26	321.66	330.81	327.96	328.52	324.13	335.61	329.95	327.3
296.94	298.21	298.27	303.64	300.2	304.53	297.05	304.67	301.76	308.61	299.15	308.26	301.87	301.47	296.82	303.51	298.14	299.56	299.21	304.54	294.68	298.05	299.77	298.89	300.43	302.67	297.18	299.6	303.25	303.56	303.72	299.58	303.21	303.73	300.26	302.46	302.83	300.35	300.5	299.82	306.97	303.62	306.67	302.42	302.2	300.1	299.06	303.63	297.08	302.72
320.96	314.38	318.9	311.89	316.43	315.72	319.34	315.73	317.51	317.64	316.4	311.22	314.63	318.13	312.89	316.42	316.12	314.92	315.66	314.34	314.42	312.22	318.14	314.77	315.06	319.47	312.71	322.41	315.54	316.34	316.29	309.15	315.65	313.2	319.6	315.25	315.53	317.67	319.35	316.15	315.28	314.43	316.28	315.81	314.22	317.14	320.05	314.84	317.2	317.82
327.31	332.7	324.42	324.98	325.38	322.84	325.96	323.59	321.24	321.02	326.59	322.39	322.2	324.15	326.34	328.49	327.66	325.27	320.68	324.06	328.85	327.42	328.83	318.95	326.12	325.23	325.61	328.5	327.64	324.15	321.38	324.09	327.26	330.17	328.34	324.71	327.1	326.87	319.35	321.15	328.6	327.01	322.89	324.49	328.3	324.57	317.16	333.28	324.07	324.51
316.27	310.82	317.42	310.72	306.69	314.13	316.01	315.94	310.73	314.48	310.61	313.88	312.91	309.38	311.34	315.13	314.04	314.86	310.35	317.54	316.25	309.37	314.19	311.8	315.97	314.34	314.97	305.9	312.3	315.74	307.78	310.47	311.49	313.94	311.29	315.01	314.34	314.78	311.09	313.24	311.45	311.4	315.68	312.66	309.03	315.26	312.21	314.08	313.15	317.78
313.83	318.17	306.52	321.43	313.23	311.96	313.21	310.14	319.19	316.39	316.39	315.67	313.97	315.62	313.22	313.8	312.58	312.35	320.59	313.61	311.23	313.85	315.64	310.87	316.05	314.7	314.87	313.69	310.79	315.36	308.3	313.93	314.71	313.85	312.75	320.41	313.78	312.24	314.15	313.67	312.31	312.93	310.34	310.78	320.43	310.36	316.88	316.85	311.99	311.1
316.49	309.26	318.66	314.27	309.17	312.38	312.9	310.13	311.22	314.83	312.52	313.2	314.45	318.53	310.92	313.91	313.74	314.68	314.74	315.47	316.55	315.78	309.25	312.55	309.87	315.1	313.17	313.32	313.74	320.58	312.89	312.8	310.51	315.28	316.07	315.36	316.81	315.65	315.98	314.56	313.79	315.44	315.77	313.76	313.45	312.51	308.24	315.67	310.82	315.17
330.31	325.47	315.65	324.08	323.72	327.07	320.32	319.61	323.83	322.15	321.58	325.58	325.85	323.21	321.19	323.23	326.04	324.63	323.63	322.76	320.74	322.13	325.63	324.53	327.27	324.38	326.29	326.18	326.08	321.13	325.97	322.79	328.53	323.38	320.39	327.41	324.92	324.78	325.52	323.57	326.22	324.37	321.96	325.29	314.32	320.88	322.38	323.78	327.31	323.15
311.34	305.54	308.95	305.95	308.77	305.12	309.04	316.02	310.59	303.74	303.23	304.65	303.67	304.26	309.47	305.61	312.97	309.89	310.18	309.37	311.15	307.88	301.1	304.74	309.68	312.84	305.81	309.29	306.8	311.55	307.28	308.45	310.08	310.17	307.91	309.54	306.23	312.15	311.83	304	306.1	307.68	307.73	310.51	315.07	305.67	312.66	308.7	315.71	309.42
324.01	322.34	315.79	321.45	319.23	316.93	321.14	317.66	318.76	314.14	314.3	315.88	321.82	321	326.57	318.54	316.13	317.41	325.61	323.36	320.37	322.54	317.41	323.78	315.72	320.75	318.94	323.86	313.14	319.62	313.16	318.04	317.07	323.09	317.2	320.59	319.85	316.57	317.25	315.56	324.43	320.28	317.6	316.69	321.2	320.89	319.28	320.24	315.45	313.88
304.57	302.92	305.1	305.59	305.96	304.06	301.41	300.93	300.14	305.36	302.25	301.48	300.83	298.63	307.01	302.31	297	304.41	303.49	300.71	304.94	301.99	305.52	301.86	298.15	307.74	307.48	301.36	307.77	301.96	302.06	298.87	303.79	302	305.83	305.07	300.28	300.81	306.74	303.06	305.19	304.88	303.78	301.6	303.13	301.95	298.93	302.04	300.97	301.66
313.97	309.46	317.88	309.4	312.76	307.86	308.33	313.18	313.16	306.46	307.95	313.27	310.81	310.1	315.6	308.5	303.9	314.42	307.5	308.1	312.54	311.12	307.75	308.49	310.68	312.89	307.7	314.03	307.4	312.22	307.59	313.87	308.7	314.81	306.01	309.93	311.54	308.17	309.93	306.28	311.31	306.75	309.45	312.66	316.63	314.17	313.39	311.23	307.21	309.9
297.53	294.64	290.89	296.54	294.31	299.15	293.23	297.57	294.81	293.67	294.38	293.44	293.59	292.06	295.11	295.18	294.51	295.69	292.31	294.55	293.59	291.88	295.11	297.11	296.76	291.17	293.48	294.45	295.55	295.39	294.23	287.87	290.53	300	300.58	288.68	300.89	299.56	295.12	302.28	295.61	296.05	291.91	297.92	292.07	296.34	295.98	294.42	290.24	292.35
309.69	313.99	312.45	313.06	312.32	312.89	316.15	311.73	311.87	313.79	310.08	313.99	313.89	314.01	314.27	312.87	309.77	310.77	313.34	315.48	315.07	310.83	313.31	310.04	312.49	306.6	314.78	311.56	313.02	309.87	313.24	310.89	312.26	307.99	311.5	309.15	313.6	308.47	312.27	312.06	315.66	312.55	309.24	309.48	310.95	307.93	310.3	309.31	309.05	313.04
303.94	301.69	304.63	302.29	306.65	304.36	301.84	303.98	302.71	306.73	306.75	303.24	304.58	310.73	302.57	303.38	303.37	303.29	304.25	300.51	312.06	304.65	304.49	305.35	305.92	299.77	305.42	303.42	301.26	303.29	308.64	299.93	299.24	305.23	300.02	305.43	305.46	306.83	303.32	304.76	303.58	302.63	307.76	301.54	306.7	306.96	299.94	305.92	305.37	304.81
306.48	300.95	307.41	307.76	301.99	309.1	306.88	306.83	306.69	303.87	304.53	302.53	300.83	308.07	303.87	306.81	307.65	309.97	299.94	310.91	308.69	305.23	304.54	304.08	305.65	307.27	311.97	307.35	301.63	304.02	303.47	306.53	311.04	306.13	298.7	301.02	306.43	304.78	304.01	304.26	303.79	307.42	299.89	299.67	306.99	301.53	305.09	311.46	309.87	308.43
313.86	312.89	314.33	317.01	311.4	314.85	318.62	317.55	314.41	314.57	316.76	316.53	315.08	312.7	312.78	318.93	315.22	312.33	321.78	313.75	312.29	312.18	317.37	316.1	311.53	319.57	319.54	312.71	317.77	318.63	316.66	314.41	314.97	314.99	312.67	316.11	316.27	316.04	310.77	317.57	316.52	313.99	312.7	320.1	316.36	315.41	312.9	314.25	315.11	311.08
309.48	305.71	307.04	311.26	308.04	307.98	311.06	307.13	306.09	315.97	307.66	303.45	305.65	308.71	308.14	313.8	307.24	306.74	304.96	307.38	312.06	308.57	310.73	309.83	311.19	313.74	304.46	304.32	308.34	309.65	313.39	305.22	310.76	312.08	311.64	304.25	309.25	311.94	306.98	303.9	306.6	307.88	307.57	310.43	305.31	313.73	309.56	307.28	307.52	313.77
315.73	317.96	312.88	317.14	316.06	313.39	318.19	314.57	315.97	320.23	318.57	317.27	317.26	314.08	315.64	313.77	315.29	312.23	316.69	316.25	320.82	317.51	313.95	317.7	320.89	316.33	311.67	316.36	314.61	311.11	316.01	312.44	315.3	319.05	312.47	317.45	317.1	322.33	315.52	313.49	315.32	315.19	313.93	319.47	317.88	317.28	318.08	312.58	316.25	315.98
305.03	308.05	306.79	305.2	305.58	304.65	309.27	304.5	303.65	304.18	309.33	302.67	302.55	303.88	306.58	302.26	308.29	302.31	303.57	304.81	311.29	311.45	305.02	307.85	300.84	306.21	303.8	301.74	305.03	304.37	311.22	310.37	302.95	302.81	307.64	306.59	301.48	303.54	306.98	302.37	303.87	307.45	309.6	301.85	305.12	304.4	304.52	304.22	301.8	307.12
303.86	305.59	301.85	307.3	300.95	304.2	300.97	305.27	305.21	304.72	302.02	306.71	300.8	301.3	293.83	303.87	300.5	302.31	305.59	304.69	305.79	303.09	303.84	300.43	303.53	308.04	301.82	306.03	302.14	308.51	300.46	297.53	301.8	304.39	304.21	301.87	304.14	302.05	301.54	303.85	298.6	304.44	303.63	306.16	301.2	303.54	308.09	302.77	301.54	296.38
314.16	317.63	312.4	308.95	314.58	316.75	318.67	312.87	313.96	319.27	315.03	316.08	314.91	311.68	314.22	317.65	310	317.33	314.16	322.14	312.19	318.9	313.26	315.83	316.2	312.11	315.94	317.25	315.32	313.81	315.2	318.47	312.35	324.42	318.41	312.07	315.65	315.28	307.59	315.06	319.36	314.99	311.17	313.89	312.15	312.21	310.25	311.74	314.32	312.19
319.48	315.68	313.51	321.01	315.57	320.29	318.14	316.32	316.88	321.9	320.08	311.97	321.2	314.95	313.37	318.15	318.22	311.15	316.33	316.37	313	313.59	320.3	316.5	321.85	314.57	318.98	312.3	321.79	318.48	315.96	320.94	313.91	315.72	317.29	315.36	319.68	316.92	315.26	315.26	316.91	316.74	310.27	323.13	316.72	317.53	311.33	319.41	314.63	312.25
310.73	309.1	312.52	305.83	311.71	311.67	302.99	308.37	311.28	313.36	313.94	309.4	309.69	309.6	312.59	306.96	308.59	309.73	308.1	309.14	310.53	307.68	308.79	310.96	313.13	312.99	309.01	307.85	310.18	304.9	308.98	309.44	311.17	308.6	306.73	310.51	306.31	311.77	301.15	306.95	309.24	309.43	304.79	307.31	310.02	314.77	308.19	310.26	314.61	311.61
308.03	312.25	312.99	310.33	316.25	313.44	309.28	306.04	316.49	316.75	314.25	313.27	312.46	313.89	316.34	313.92	312.19	306.13	310.63	313.16	314.95	308.47	314.5	315.04	316.73	311.96	309.84	310.9	308.72	312.03	311.65	315.48	313.99	315.7	311.99	315.3	313.07	312.23	312.99	310.66	315.16	310.03	313.27	313.65	310.9	315.21	312.14	314.78	313.02	308.72
307.8	311.69	306.86	315.4	308.13	307.56	314.08	311.05	311.66	311.58	310.06	308.88	309.59	311.76	313.53	308.37	307.81	309.65	312.84	310.76	308.44	312.51	315.2	310.83	316.66	307.56	316.54	312.54	311.99	316.88	310.49	307.62	310.3	311.53	310.51	312.96	313.62	314.28	315.02	311.17	307.16	315.34	312.75	311.47	305.92	309.82	313.2	310.37	309.59	312.46
311.02	317.94	315.3	320.67	314.75	316.98	312.52	313.67	312.8	315.55	320.58	316.02	313.66	315.22	313.35	318.07	314.34	315.15	316.39	321.27	313.17	318.12	314.23	316.24	314.81	312.71	315.11	313.39	318.75	313.24	320.98	313.59	317.83	312.14	313.94	315.4	316.4	316.28	310.39	313.85	315.82	313.74	313.09	317.81	313.7	313.7	319.82	316.49	312.95	314.03
330.63	326.62	326.27	329.56	332.76	325.18	332.98	331.36	330.45	329.31	329.31	329.94	327.16	326.41	331.92	328.64	329.58	327.68	329.87	330.31	327.74	323.01	327.53	327.71	328.2	327.41	328.84	329.77	329.71	326.34	330.68	330.01	324.61	326.8	329.17	324.06	327.17	328.26	325.51	329.51	330.84	326.19	331.58	330.11	329.68	325.74	327	325.26	325.13	331.16
319.68	319.03	323.93	318.67	325.67	323.52	315.15	323.37	320.44	319.29	322.16	318.05	319.23	320.13	318.22	316.2	320.65	314.21	314.19	312.55	320.44	315.28	321.29	318.41	320.26	318.93	322.71	322.67	315.9	319.54	320.12	318.36	320.5	313.18	316.06	318.88	317.54	313.39	326.4	319.96	316.34	324.69	319.6	317.27	318.45	314.6	318.31	318.48	320.08	319
307.49	312.72	312.02	313.74	312.43	308.24	309.87	310.08	310.36	308.85	307.59	311.79	314.9	317.15	310.98	313.96	311.34	305.99	312.29	308.21	312.4	310.9	309.41	305.73	307.95	314.58	309.08	314.81	312.36	305.44	305.86	308.56	307.72	313.61	318.26	309.83	310.67	309.05	311.88	309.01	309.61	311.93	303.27	311.8	312.11	311.97	304.48	313.85	312.07	310.22
296.02	295.93	293.91	293.69	294.79	296.12	294.91	297.77	296.98	296.22	291.33	295.4	295.76	297.14	292.74	295.96	294.09	294.86	288.81	299.73	298.51	294.97	294.01	299.99	293.45	296.11	295.18	296.01	297.6	297.07	296.57	296.58	298.1	296.13	286.45	295.72	291.78	295.95	298.98	298.24	295.37	291.57	295.45	293.03	299.14	300.03	295.95	295.94	292.98	298.6
314.17	311.31	314.46	317.44	315.34	314.77	317.47	317.71	319.81	315.52	314.86	318.5	319.16	322.02	314.71	312.49	311	312.86	315.73	314.85	319.08	314.92	320.17	311.63	320.91	320	317.09	313.63	316.35	320.14	318.67	322.2	312.2	312.69	319.31	317.28	314.14	317.5	318.53	318.58	320.63	316.53	314.37	318.78	313.72	321.1	314.11	311.54	315.72	317.93
318.19	318.93	311.34	312.56	314.86	314.22	321.43	310.59	321.21	314.82	320.27	319.06	316.95	316.45	318.05	317.57	319.02	317.3	323.09	316.69	315.84	317.73	321.44	321.43	320.15	320.06	316.33	316.9	320.4	316.6	315.27	313.16	319.14	311.32	313.33	314.3	316.08	318.79	317.99	317.86	313.16	319.27	318.19	321.02	317.06	323.51	315.75	312.49	312.51	314.45
303.57	304.12	298.47	300.97	303.78	302.25	299.48	301.15	303.41	305.8	301.5	306.71	302.74	299.05	301.26	298.7	301.32	298.51	302.68	307.18	303.22	299.47	301.97	305.06	301.27	293.87	300.5	298.35	300.18	306.76	304.55	299.93	306.54	303.82	299.56	303.17	306.44	303.79	300.5	307.87	305.22	303.93	299.85	308.03	304.96	301.57	301.07	304.3	305.88	304.44
297.08	288.32	296.81	290.77	293.47	295.96	292.79	291.33	293.23	294.09	291.02	289.81	294.56	298.24	293.35	289.02	291.87	293.55	293.83	294.56	293.89	292.71	292.98	293.32	296.66	296.03	293.62	292.85	294.3	293.22	293.68	295.64	292.31	297.75	298	292.01	296.47	290.89	294.51	293.65	290.3	295.65	295.38	295.83	288.98	290.83	289.25	293.98	293.73	295.58
299.58	304.98	303.79	298.29	300.8	304.86	305.58	305.27	305.48	302.94	302.25	308.61	302.6	305.27	304.84	307.4	301.22	303.6	305.48	300.7	299.88	299.41	305.41	304.24	304.15	302.42	299.22	305.04	295.58	301.58	300.63	306.19	299.98	298.04	302.69	304.2	304.67	303.62	297.81	300.99	303.8	303.64	305.12	305.36	305.43	304.72	306.14	305.51	304.38	307.43
296.39	290.9	296.08	290.1	291.63	299.94	297.11	298.11	296.17	298.32	297.14	292.91	286.81	292.48	290.27	296.46	296.66	294.33	294.21	289.43	293.79	294.55	293.87	294.21	294.84	292.78	292.97	294.9	294.27	290.34	297.64	294.67	294.62	294.16	292.02	291.29	296.78	295.58	296.12	293.82	292.37	296.14	290.28	295.53	294.63	297.57	296.28	295.02	294.96	293.69
303.52	301.28	302.28	299.98	302.52	296.76	295.84	295.62	305.1	298.91	299.81	303.95	302.72	300.1	303.64	298.81	296.3	298.81	302.66	299.43	299.01	302.63	299.18	303.82	299.35	298.08	301.5	302.44	307.35	303	299.94	299.26	298.06	303.49	297.65	302.96	299.11	299.61	298.37	305.1	299.49	300.9	302.03	300.02	302.89	292.03	301.48	305.56	301.8	299.74
295.43	297.89	289.8	289.2	290.89	290.03	293.4	293.02	293.83	294.44	289.79	294.18	296.33	292.64	294.93	289.98	296.38	288.65	288.35	294.25	295.5	294.71	297.04	295.26	292.89	295.04	289.63	294.1	299.8	295.66	288.84	289.97	289.45	291.9	299.7	292.85	296.84	298.76	291.12	297.65	296.44	289.21	289.5	294.72	296.24	296.54	292.16	292.19	288.38	294.23
317.78	318.09	318.85	318.86	320.97	318.48	321.93	317.4	322.03	320.28	316.8	314.96	316.39	315.95	318.55	323.28	318.91	318.35	318.07	319.15	317.77	321.14	321.91	319.76	319.06	320	315.77	316.77	319.28	322.68	321.88	319.38	318.36	317.39	322.1	315.58	317.96	319.12	321.64	320.46	316.13	322.7	320.1	315.85	319.45	318.53	318.58	323.05	316.83	321.03
311.91	320.58	314.25	312.99	311.79	313.57	318.61	317.72	313.08	314.53	312.13	309.54	317.38	315.44	315.34	315.41	312.47	319.02	314.92	313.22	320.04	318	305.53	312.17	311.82	313.01	315.52	318.18	313.58	309.79	311.81	311.65	311.72	313.99	313.58	308.44	316.49	315.81	316.49	317.66	313.85	310.89	314.64	315.86	317.08	315.84	316.25	317.35	319.99	315.72
300.8	303.13	301.93	310.65	303.19	304.11	300.54	302.74	304.5	303.26	300.81	304.04	300.31	304.87	299.36	300.71	303.31	301.62	304.11	303.68	302.59	303.06	298.77	302.65	302.16	304.72	301.89	304.14	305.27	302.99	301.48	304.44	303.19	302.1	300.89	300.77	303.45	300.7	302.2	302.93	299.71	303.88	302.24	303.92	307.48	302.46	300.03	305.56	304.9	309.24
315.51	310.73	315.97	311.34	312.14	310.68	308.73	312.55	313.57	311.24	310.63	314.11	313.3	312.87	315.01	315.34	315.23	313.98	310.4	315.95	322.34	313.4	317.38	313.66	314.24	315.16	311.89	316.12	313.45	314.71	314.59	314.16	310.5	311.14	308.87	316.6	312.07	318.77	313.28	313.24	313.01	315.7	315.5	314.36	312.72	314.93	314.85	318.55	316.76	310.26
302.26	302.47	308.25	307.82	308.95	301.95	309.84	306.89	302.17	312.83	307.4	308.7	306.15	302.8	306.11	306.19	309.1	306.42	305.4	306.46	308.14	303.1	304.63	304.69	304.81	303.57	308.09	302.35	304.6	306.48	307.33	308.83	304.61	306.69	304.19	307.63	307.36	305.95	303.8	306.25	307.66	307.89	308.57	308.79	313.65	305.35	312.37	305.58	310.56	304.89
304.72	297.91	303.58	298.89	302.78	300.78	301.24	300.85	303.56	301.38	304.46	301.95	298.74	299.16	300.69	303.8	299.42	298.28	301.19	297.4	298.78	297.04	308.09	305.57	295.51	298.67	300.87	298.74	303.39	303.27	302.08	300.25	305.73	302.68	299.57	301.61	296.76	300.43	302.55	301.12	304.87	299.21	299.48	301.15	300	300.85	303.95	301.32	305.34	303.2
297.9	295.98	298.79	299.36	298.68	301.79	294.42	295.17	296.66	294.47	296.86	305.81	293.75	295.42	293.3	298.35	299.8	292.24	295.71	302.31	300.29	296.33	303.2	292.15	298.54	299.84	295.06	297.49	295.44	301.71	295.17	296.11	297.06	295.47	296.57	297.71	298.74	290.91	293.3	295.01	292.59	294.89	294.02	299.79	295.06	294.62	296.79	297.26	300.7	297.97
300.46	301.69	305.84	300.2	301.1	302.48	302.01	303.32	303.81	304.51	297.34	301.56	297.98	307.9	306.28	301.91	308.44	301.16	299.03	303.88	301.07	306.8	302	302.69	297.05	304.04	300.79	301.72	306.69	297.86	304.5	303.14	303.56	303.62	295.19	303.9	306.65	307.32	306.18	302.4	298.87	306.33	301.32	303.67	303.26	301.73	307.38	306.29	306.53	301.28
299.75	297.55	297.81	299.93	299.94	295.81	291.94	300.04	293.41	299.29	300.8	295.45	298.54	301.39	293.02	295.73	290.07	296.05	297.67	296.96	295.67	296.94	297.19	292.41	292.58	298.01	295.67	304.48	296.46	302.26	299.66	295.9	296.26	296.2	297.89	294.34	301.23	294.58	299.96	295.45	298.21	296.87	296.29	297.96	293.06	290.97	295.34	294.69	297.15	301.05
312.47	311.64	312.19	311.59	317.54	313.32	316.75	311.7	312.9	311.78	319.19	318.75	311.42	310.93	311.11	311.1	315.2	312.69	314.18	315.15	314.15	310.11	315.28	314.67	310.61	311.76	307.52	311.35	309.22	309.93	313.69	310.98	314.68	312.35	307.49	312.99	313.95	310.77	314.72	312.47	313.4	316.47	310.03	316.41	313.51	312.86	314.84	311.93	312.56	314.45
316.88	319.51	317.73	321.51	316.77	318.74	317.37	312.46	313.68	322.01	314.25	321.76	318.61	318.18	320.23	325.25	322.46	320.47	316.17	314.99	321.32	319.18	320.63	317.63	322.4	317.45	319.98	317.51	319.93	314.12	314.89	323.55	323.99	318.22	323.48	318.39	313.29	316.71	322.54	319.47	317.79	316.16	317.2	318.5	324.38	316.06	316.06	317.87	317.61	319.14
306.43	306.45	305.26	300.59	306.69	313.76	301.88	303.03	302.83	302.49	299.61	307.37	302.61	299.86	307.16	303.63	310.59	307.63	305.64	301.39	305.47	306.41	304.68	303.45	303.56	305.91	303.84	303.26	305.12	305.58	305.72	304.67	309.41	305.16	305.67	305.55	309.75	306.15	306.17	310.78	311.08	306.63	306.83	309.33	302.51	309.81	308.21	307.35	305.29	304.33
311.43	304.75	307.85	307.1	304.01	304.31	304.19	299.55	306.01	307.81	306.25	301.91	311.28	307.16	309.41	311.36	305.34	312.11	304.4	306.77	306.04	311.34	304.99	302.07	307.38	303.94	306.9	305.41	302.97	303.58	303.37	304.21	305.42	302.21	300.31	313.85	307.98	304.1	302.83	305.77	304.24	304.63	307.43	301.89	304.69	306.77	304.86	302.75	304.88	304.31
310.98	313.86	312.92	314.98	313.11	308.78	314.16	314.19	316.92	307.48	316.19	309.14	314.68	316.04	308.83	314.46	311.54	314.07	313.47	309.47	308.35	310.98	316.36	314.91	314.79	316.38	313.06	311.97	315.22	316.89	310.96	313.11	308.87	312.28	313.01	311.06	311.99	314.35	312.23	313.1	314.13	315.33	311.53	312.49	319.31	312.49	314.97	314	307.76	314.77
313.16	306.31	315.09	311.86	310.28	312.69	313.15	313.82	309.11	313.82	311.87	314.18	311.18	315.51	314.67	310.3	308.81	309.47	310.49	309.55	308.76	312.29	316.7	312.14	308.57	315.39	312.23	307.86	314.65	315.94	314.23	311.74	311.23	314.27	315.73	310.27	312.24	311.67	316.61	306.43	311.17	310.16	310.85	312.19	306.03	312.72	311.44	311.61	310.23	307.7
297.47	300.21	297.89	296.39	293.15	297.28	296.95	295.96	300.12	297.78	298.02	295.87	300.51	294.35	294.66	299.06	296.86	294.11	300.29	299.69	296.88	301.97	297.43	290.59	296.66	298	296.61	291.06	301.78	296.5	296.43	299.64	296.11	297.96	301.81	297.65	297.32	296.64	299.35	293.45	296.6	302.96	298.72	298.76	296.07	299.27	298.36	293.35	300.79	296.2
310.05	301.48	303.48	306.01	306.86	310.81	308.25	301.2	307.16	305.81	308.57	310.49	305.95	309.33	303.77	305.96	307.31	305.99	305.19	309.41	305.39	304.95	301.47	302.23	308.08	309.46	305.29	307.31	311.8	304.88	308.27	301.92	302.99	312.33	305.16	304.19	305.3	307.55	308.65	306.83	304.34	306.6	309.9	306.49	307.44	311.45	313.94	305.95	310.2	309.83
318.36	317	319.41	319.37	318.11	313.43	321.09	318.53	324.25	313.96	323.31	312.23	318.41	312.76	320.51	315.78	320.9	316.88	315.75	314.47	313.56	317.36	315.07	314.8	312.99	314.56	316.44	318.95	312.07	315.75	319.42	316.71	311.95	313.83	313.72	318.79	316.06	316.62	316.46	319.33	318.05	313.87	321.8	313.58	317.14	319.45	310.05	315.69	319.97	313.38
314.27	315.19	310.3	318.28	313.99	319.59	310.23	311.09	315.53	314.59	314.96	314.59	311.24	315.32	313.91	318.12	316.41	314.14	313.02	315.61	315.08	320.33	316.16	316.07	314.96	316.65	315.58	315.11	317.61	312.36	314.26	315.92	318.39	306.54	316.36	317.6	314.55	314.56	313.69	311.38	312.46	313.56	316.43	316.65	320.76	307.05	316.94	316.35	312.9	313.25
297.42	302	301.67	295.18	298.58	296.77	298.04	292.39	299.48	299.75	296.06	299.53	298.27	293.77	297.57	299.79	304.53	299.51	292.31	298.54	303.82	298.53	295.2	297.25	292.76	298.09	296.42	300.34	293.87	302.72	298.06	295.34	294.49	296.22	294.37	299.62	295.32	295.03	296.7	291.36	296.46	299.67	296.01	292.12	296.64	297.7	298.81	297.23	293.16	301.78
296.61	302.25	300.69	301.91	300.3	309.48	304.66	305.47	300.46	305.13	301.66	299.23	304.09	304.52	307.28	302.38	297.82	301.15	302.78	300.94	303.89	308.86	305.12	305.35	301.03	301.85	305.46	302.29	304.21	299.72	298.66	306.3	305.02	302.42	307.31	306.49	302.58	300.35	304.78	301.09	301.31	303	301.71	298.88	303.7	303	307.35	296.74	301.44	303.09
316.17	311.73	313	309.57	309.13	312.41	312.11	311.39	315.28	309.76	310.92	312.02	308.42	314.89	308.2	309.25	308.98	312.59	312.35	316.85	308.04	314.16	313.07	312.56	312.1	310.99	312.95	317.69	308.95	312.24	313.41	314.36	311.85	320.64	313.3	312.24	312.28	312.05	315.91	311.63	311.56	311.96	308.94	311.05	309.53	317.14	309.68	314.18	315.67	308.53
311.25	313.56	311.73	311.77	312.7	317.16	308.53	309.68	311.14	308	311.97	312.17	311.97	308.68	314.26	312.79	314.1	314.43	308.38	314.02	313.78	309.93	312.03	313.08	310.17	314.3	311.08	313.33	309.13	311.97	313.59	311.74	309.43	311.6	310.92	312.73	311.91	310.86	313.36	312.48	306.98	307.88	311.61	311.76	307.6	309.91	310.41	312.12	310.36	308.91
300.53	303.66	301.91	300.11	304.7	296.2	302.63	302.27	305.52	300.87	297.9	303.83	298.66	301.27	306.03	301.97	300.94	300	303.91	301.52	301.98	302.15	301.11	302.77	304.32	303.34	297.32	304.04	300.37	303.63	300.56	297.32	303.37	308	301.05	309.34	294.1	303.13	299.75	301.43	297.99	305.56	302.82	306.95	302.98	302.15	300.37	305.23	301.55	302.35
319.54	316.68	315.04	320.9	318.51	316.22	316.32	312.14	317.04	317.03	318.83	324.42	322.53	314.33	316.67	317.4	315.37	317.95	320.4	316.18	317.56	321.73	315.84	320.6	323.33	320.34	318.83	316.27	317.44	315.98	319.84	317.22	322.26	322.42	324.27	321.46	321.15	320.64	316.98	317.83	320.81	318.96	317.36	317.29	315.74	320.22	315.69	313.84	315.9	318.3
299.42	293.48	296.99	293.5	292.5	291.28	293	294.95	290.47	296.68	291.39	292.54	295.72	296.05	293.31	290.08	290.52	289.89	296.34	300.29	293.63	289.52	295.1	295.05	287.31	297.49	292.31	296.19	293.98	291.09	299.26	291.57	295.2	295.33	295.02	295.58	289.84	295.52	290.42	289.11	291.43	293.72	294.76	293.19	295.67	291.74	298.49	289.97	293.04	291.6
308.52	306.93	303.78	302.28	302.37	305.08	302.81	303.33	308.61	305.55	309.17	305.88	310.66	305.28	306.97	303.69	305.24	308.39	308.84	307.98	308.79	306.8	301.03	309.77	310.32	306.61	310.59	297.41	311.09	303.45	312.13	307.8	299.17	305.44	307.57	306.27	307.45	307.71	305.65	306.47	307.41	307.32	303.87	304.35	302.62	296.96	302.54	305.44	307.33	304.62
305.28	306.2	305.91	303.35	303.51	309.35	301.01	295.39	304.26	304.91	305.09	303.82	302.88	303.63	309.23	302.21	305.08	303.23	300.25	312.21	303.84	307.73	305	305.28	300.93	303.01	305.82	305.36	302.1	306.95	301.18	308.15	305.36	306.5	302.27	308.11	300.23	304.64	306.07	304.63	302.76	299.96	300.5	300.66	302.17	298.05	303.86	304.1	300.85	305.43
317.77	319.28	321.87	315.03	317.31	312.89	316.23	313.12	319.21	318.36	316.76	311.52	316.48	318.93	312.5	317.94	318.34	319.13	321.22	318.09	322.29	316.79	320.4	319.04	321.34	315.08	320.85	321.63	315.13	321.91	317.09	320.55	318.94	321.89	317.82	320.29	312.36	313.47	316.25	317.02	318.99	317.3	322.52	320.62	322.98	321.82	321.34	319.47	316.95	316.51
311.16	314.53	307.19	312.27	307.5	308.59	303.61	313.15	316.02	312.68	310.84	314.13	308.33	306.31	314.38	311.06	310.16	309.68	309.75	310.93	311.52	308.89	312.02	311.17	307.45	312.4	312.6	311.27	311.48	314.69	313.12	315.32	312.01	309.59	310.67	314.25	311.64	310.5	308.87	314.11	312.75	308.34	310.53	310.38	311.04	309.48	309.3	308.97	311.52	311.42
311.5	316.83	313.37	317.49	317.83	315.58	317.33	315.24	314.05	312.11	311.32	315.16	320.59	315.68	317.04	314.16	318.87	313.15	316.13	315.43	318.56	315.74	313.2	318	314.85	318.53	315.46	323.05	310.92	313.08	319.7	315.47	319.44	318.71	315.27	316.44	318.7	317.7	311.72	316.84	321.57	317.91	312.05	319.08	316.37	316.34	314.38	317.94	317.87	316.3
298.26	294.31	291.76	291.68	295.19	293.28	294.17	292.95	290.85	294.83	296.77	293.73	294.97	296.03	295.83	295.4	293.41	297.02	298.04	299.33	297.72	289.51	294.61	288.57	296.08	291.26	291.61	298.2	296.08	295.68	296.01	292.63	303.27	295.63	297.18	296	292.67	292.91	292.71	298.08	295.79	293.4	296.56	292.03	293.97	295.43	295.76	293.84	297.04	296.8
312.96	310.69	311.96	318.41	318.08	311.74	315.17	313.85	316.94	318.97	316.29	315.11	318.12	321.84	316.05	314.58	315.14	316.72	317.23	316.94	316.57	311.72	313.61	314.35	312.6	309.5	313.61	315.7	315.65	316.34	313.93	315.27	312.97	318.79	316.18	314.97	320.71	317.07	312.69	314.5	318.96	311.36	319.02	317.51	318	314.67	314.91	312.75	310.95	316.25
297.41	306.29	304.24	302.47	301.24	302.45	306.89	303.41	303.11	299.9	305.04	300.73	304.97	303.38	303.86	299.95	302.69	302.27	302.96	302.18	305.09	299.71	303.3	300.02	304.12	303.94	304.26	299.17	302.71	299.69	301.49	307.17	301.9	300.26	298.53	303.51	307.02	301.09	296.5	303.41	306.92	302.53	299.94	306.57	304.79	301.24	302.51	306.52	305.24	301.41
311.63	316.39	309.03	312.46	318.85	312.53	317.44	313.95	314.89	313.35	314.63	311.06	317.76	310.24	315.62	311.5	309.96	312.29	312.79	317.51	312.8	311.7	312.97	315.87	313.87	310.64	315.63	313.89	309.88	304.52	318	316.9	311.94	311.56	319.88	314.24	311.93	318.97	311.85	312.85	314.07	314.77	311.3	312.79	313.46	307.56	311.15	312.78	310.93	312.52
295.3	300.1	298.74	296.59	293.77	297.72	301.83	293.92	301.77	296.81	291.58	294.66	299.44	294.81	292.67	296.01	299.12	301.49	299.05	297.93	293.51	298.8	298.12	293.9	297.29	298.53	303.46	301.56	296.39	294.63	298.03	299.59	299.27	295.99	301.1	299.03	297.59	299.17	297.77	294.68	296.27	297.55	292.43	297.85	296.62	302.65	294.97	300.87	298.79	296.25
299.16	296.52	294.03	297.27	291.74	295.78	292.55	299.75	294.72	296.92	296.58	297.81	298.71	298.94	301.22	294.34	296.72	293.07	298.59	294.31	295.82	292.8	295.5	296.17	297.1	290.27	298.31	292.67	299.43	293.05	291.54	298.32	299.03	295.2	295.06	294.52	295.46	296.85	299.84	299.66	299.29	300.81	295.52	291.24	297.13	295.1	293.08	300.44	294.05	298.62
310.44	305.66	313.63	313.9	310.72	307.16	307.3	307.77	307.58	308.51	309.06	307.73	311.61	306.53	305.51	305.09	314.73	306.61	311.57	306.67	309.1	309.06	311.12	308.55	307.14	310.98	313.61	310.08	311.12	311.16	307.27	309.83	307.83	308.24	300.37	311.63	307.63	308.94	311.8	309.04	309.83	310.4	305.79	305.08	309.11	312.88	305.66	311.17	307.9	306.53
314.71	313.78	308.88	311.33	317.07	313.31	307.35	307.32	312.06	309.53	309.61	315.95	312.6	314.75	312.72	311.45	308.12	314.79	311.22	309.25	315.36	312.23	313.55	310.3	314.53	317.78	313.95	315.43	310.91	311.42	310.33	313.49	316.61	312.56	314.41	315.79	311.28	307.21	318.65	314.6	313.48	311.22	315.51	312.71	307.93	311.19	314.36	310.7	317.01	311.97
317.26	313.49	314.9	313.78	316.86	321.55	313.88	312.59	308.6	315.16	308.92	310.28	310.9	314.78	317.21	310.2	314.94	312.16	311.96	314.43	310.51	313.69	314.17	316.49	310.81	318.84	314.64	310.29	312.89	319.62	314.44	312.37	312.02	313.29	311.49	316.3	311.41	316.13	315.02	318.99	312.03	316.2	317.25	313.07	309.61	312.2	313.84	313.26	318.11	313.9
303.48	300.84	306.48	300.2	302.62	304.59	303.58	301.95	301.86	301.32	302.16	304.4	298.26	306.84	304.56	302.27	301.1	301.91	306.2	304.36	303.02	300.7	301.57	305.65	307.91	297.14	303.55	300.69	304.21	300.44	308.43	302.85	301.3	300.75	307.74	307.11	301.51	306.24	303.08	305.04	298.97	300.85	300.49	304.88	301.48	302.07	304.69	298.19	305.63	303.4
290.03	291.08	295.26	294.92	291.4	294.55	295.49	298.36	291.25	298.47	295.41	294.68	295.49	295.53	296.14	294.02	297.43	297.33	294.57	289.68	294.25	294.8	290.66	293.02	292.44	292.23	297.34	295.35	295.96	296.19	294.53	292.25	295.59	296.92	293.94	299.54	298.12	292.08	289.95	298.57	291.38	291.9	294.06	295.48	293.26	293.06	302.91	295.58	295.78	289.72
319.13	317.94	318.41	314.37	313.84	313.4	321.66	317.22	317.79	319.99	317.51	321.55	317.33	315.95	315.38	315	320.41	319.56	321.12	318.63	313.83	320.92	315.96	316.69	315.75	316.35	320.07	316.06	313.1	313.58	321.66	315.48	312.43	320.13	312.24	317.73	314.33	313.2	319.86	318.53	316.17	317.52	318.49	319.92	316.55	316.06	319.3	318.52	318.2	319.01
318.24	319.23	314.51	317.7	314	318.91	317.38	321.58	314.9	314.07	317.67	315.7	319.31	316.51	310.87	310.7	320.31	318.2	315.37	309.95	316.18	313.06	321.47	316.79	318.72	318.66	315.76	319.78	320.88	317.34	320.98	319.82	322.19	320.09	315.03	316.45	317.9	313.74	320.65	318.15	319.15	312.18	316.25	315.81	316.85	316.83	310.64	316.74	325.62	321.28
313.38	316.12	321.49	309.82	316.97	314.01	318.79	317.54	317.85	316.37	314.22	314.81	311.99	317.88	314.31	319.79	311.8	312.35	314.78	310.94	317.43	318.88	310.93	311.86	310.53	315.37	313.39	314.61	317.07	318.71	313.95	314.93	316.37	314.94	318.86	313.91	311.62	310.02	318.32	314.95	317.71	315.62	315.35	315.69	318.02	310.74	309.21	312.54	310.71	309.31
320.77	318.23	317.72	310.64	315.72	312.88	315.65	312.16	315.71	319.82	316.26	315.62	317.44	321.11	317.95	311.43	318.22	315.09	312.79	320.29	319.98	318.35	316.87	317.25	316.27	319.69	316.38	320.58	317.6	317.79	311.78	314.28	311.81	317.58	313.7	320.67	317.68	316.7	318.64	319.07	314.01	312.51	320.54	318.92	313.95	318.78	318.08	317.12	321	316.64
291.99	291.35	292.97	294.3	290.51	293.28	290.21	298.34	295.26	293.38	292.25	294.28	291.11	291.09	290.02	296.23	294.7	291.47	293.42	288.64	291.42	295.41	295.78	296.84	290.32	296.3	299.38	296.48	287.81	295.1	293.04	298.02	292.65	292.24	291	291.06	297.36	292.97	296.97	292.15	294.29	294.6	293.93	300.04	295.39	297.9	293.32	295.9	293.86	299.83
305.57	307.41	311.41	308.15	312.56	317.82	310.26	311.82	310.95	312.53	307.41	307.88	311.12	310.32	310.28	314.33	315.4	312.36	312.56	310.07	312.94	304.42	312	308.08	304.25	308.33	311.06	309.72	310.96	313.21	306.81	307.07	309.49	308.45	309.12	312.48	312.18	304.93	311.02	308.53	312.97	312.47	312.52	311.57	315.41	310.7	310.71	312.37	307.23	314.68
304.78	303	306.76	306.7	305.51	306.91	301.04	301.26	306.93	305.13	301.84	300.66	304.5	304.52	303.63	307.43	302.9	303.92	304.9	305.24	304.61	309.36	303.63	303.28	305.59	302.07	303	299.07	304.45	302.47	299.25	303.74	304.46	302.29	305.39	300.26	300.01	305.95	301.07	301.54	302.57	299.08	301.1	304.84	303.82	303.01	303.45	305.61	305.17	304.46
306.29	304.99	302.76	304.19	301.76	301.48	300.56	304.99	310.99	305.79	310.2	302.11	296.17	298.46	303.34	305	299.78	305.82	305.36	304.69	302.16	300.74	301.99	305.04	305.31	299.86	304.99	305.59	301.44	302.04	299.28	309.19	307.85	301.62	301.14	300.04	303.53	304.71	302.9	302.12	304.17	305.5	296.86	301.1	300.99	306.29	301.27	298.59	294.52	297.79
317.89	315.79	321.91	312.28	315.13	322.93	320.97	314.19	317.41	317.39	319.74	314.19	315.32	314.83	316.72	316.05	318.21	317.55	314.18	311.67	322.12	317.57	314.53	313.37	313.68	321.46	316.38	317.53	311.5	321.32	310.57	313.21	317.3	321.92	316.88	314.33	309.48	315.08	319.26	317.53	316.94	317.02	313.31	308.75	317.02	318.59	314.66	316.89	315.79	315.8
291.58	299.7	298.16	292.84	295.79	295.73	294.61	294.85	292.95	297.53	294.57	296.94	297.72	295.23	294.15	292.39	300.05	297.68	296.92	295.47	297.1	293.31	298.01	294.18	295.36	292.56	294.67	297.27	289.95	290.75	295.92	291.84	292.69	298.27	293.53	296.26	293.72	296.95	295.61	293.44	289.38	294.88	289.55	295.61	297.05	293.38	295.94	296.61	293.2	296.56
291.98	297.86	290.29	294.31	291.79	297.71	295.01	299.15	297.05	296.31	296.44	290.04	293.67	292.59	297.87	293.23	293.47	300.88	292.79	290.74	292.54	294.71	298.56	293.54	294.16	294.66	291.53	296.04	299.69	289.95	292.34	298.84	294.6	295.43	297.37	291.39	293.53	299.41	296.89	287.83	289.04	292.89	297.27	295.82	292.32	296.75	293	298.33	299.01	296.97
304.26	296.86	303.39	305.06	299.17	304.12	300.7	304.62	300.71	306.74	299.54	301.78	305.26	304.81	304.53	307.77	302.88	307.77	306.04	302.04	306.21	303.55	304.24	297.68	307.74	308.16	303.33	306.58	305.07	307.11	305.14	302.92	301.41	302.77	303.58	305.34	301.25	303.17	303.86	299.58	303.59	303.77	307.83	302.61	306.59	300.17	301.61	304.48	299.43	303.62
311.41	308.07	306.83	310.11	309.4	306.89	303.86	307.34	306.56	306.58	309.9	308.78	306.01	310.02	305.33	306.87	301.47	302.79	305.82	303.38	302.27	306.52	303.54	304.98	305.35	305.96	306.72	307.36	304.78	310.98	306.06	306.85	302.1	305.98	300.23	304.91	306.97	306.29	307.21	303.27	301.94	309.19	307.91	309.74	302.97	298.81	301.07	306.82	307.46	308.19
306.37	304.19	312.71	304.44	312.35	306.39	308.76	305.11	309.54	308.59	310.79	305.52	306.49	306.87	307.47	312.72	312.97	303.23	307.62	303.21	302.5	311.46	310.22	305.06	306.6	309.1	304.47	304.11	315.41	310.29	310.06	311.42	303.1	310.68	313.79	312.56	308.86	304.89	306.41	311.65	306.55	308.35	309.61	305.31	313.63	310.34	311.51	314.32	307.52	312.13
314.01	304.35	309.72	311.53	310.66	310.16	311.5	307.5	312.77	311.07	313.1	310.86	311.24	312.88	309.95	307.54	302.77	314.63	308.49	313.88	317.04	314.42	306.25	315.34	311.45	314.73	308.44	314.06	308.65	306.09	309.48	312.6	312.09	311.21	310.52	314.12	306.81	309.59	312.61	311.29	315.63	309.28	309.69	314.54	312.94	311.99	315.44	312.45	311.72	311.49
315.37	316.71	314.98	320.53	317.93	316.22	317.02	318.39	318.46	318.62	313.38	321.88	317.52	322.04	318.72	316.31	321.18	317.92	318.62	318.55	319	315.55	318.58	317.25	322.57	321.92	319.57	316.9	315.5	319.29	315.45	321.99	320.36	315.92	319.76	318.22	313.33	317.03	315.53	313.73	320.54	315.08	321.95	316.99	323.78	313.34	317.48	317.39	314.07	319.53
312.95	316.91	308.4	309.89	314	313.34	315.26	312.47	313.4	311.43	315.51	314.62	313.65	313.63	316.72	311	315.2	312.96	313.94	309.1	313.3	312.15	311.33	310.64	312.18	312.4	310.65	308.6	311.9	312.92	311.36	313.27	315.53	314.12	314.05	309.2	313.04	310.69	308.8	316.97	317.85	310.77	316.27	314.87	319.41	312.8	312.03	309.6	312.95	313.62
315.04	315.36	312.3	313.07	311.54	311.53	312.84	312.78	313.52	314.59	312.22	310.51	313.81	316.43	313.4	318.21	319.06	320.75	314.55	321.89	316.16	312.16	316.91	320.32	318.67	313.32	314.02	312.88	312.8	314.07	311.15	316.14	318.4	314.47	311.94	313.66	316.72	315.51	313.5	313.01	317.47	318.86	314.35	316.54	314.25	313.04	311.11	313.65	317.41	314.47
312.9	314.01	317.44	316.36	315.5	314.27	319.55	309.27	313.98	316.1	312.39	320.67	317.69	316.92	314.47	319.02	313.78	317.93	316.73	319.25	314.47	314.28	313.64	315.77	317.87	319.64	315.09	314.8	321.78	316.9	321.29	315.36	315.25	316.57	320.69	316.13	316.88	317.76	316.72	317.3	318.26	312.12	313.32	317.93	313.52	319.79	322.17	312.37	313.08	312.95
326.52	325.11	328.42	324.94	322.38	323.73	325.2	323.95	333.23	328.35	329.97	329.7	325.06	329.13	328.35	328.76	327.99	324.9	332.48	328.76	333.1	325.34	326.62	325.67	324.43	324.1	321.42	322.93	333.37	319.99	326.47	332.19	326.86	326.78	329	323.8	326.59	322.58	323.65	327.55	327.3	323.55	329.12	327.87	330.18	326.62	326.69	330.65	330.94	327.14
296.99	292.34	292.42	292.11	296.83	296.83	297.22	298	297.01	303.14	294.71	297.8	295.03	294.54	299.69	299.17	297.04	300.21	295.55	296.12	296.37	296.29	296.36	293.67	299.07	301.12	295.91	297.46	298.65	297.65	303.2	297.61	295.65	298.53	298.52	290.33	295.76	298.11	297.84	294.24	296.43	301.64	295.64	294.36	293.04	297.81	302.11	293.33	295.82	295.99
316.27	316.21	315.81	313.88	318	313.06	315.6	316.66	309.01	313.62	312.72	316.34	311.18	312.92	316.02	313.13	315.45	312.88	315.66	317.97	316.15	316.91	312.81	321.17	317.5	316.1	313.02	314.59	314.27	316.39	318.12	314.13	309.9	312.4	311.82	317.22	315.24	311.05	305.29	311.92	314.22	313.47	313.01	314.78	311.89	320.54	315.83	312.44	318.11	314.21
320.64	323.12	327.62	326.3	319.33	324.87	325.37	325.02	321.56	327.37	324.59	329.74	324.51	332.1	328.02	323.88	325.63	322.72	324.02	320.06	327.06	321.48	329.57	328.2	328.33	319.53	323.4	318.28	324.88	324.99	324.48	325.52	318.19	323.67	321.95	324.55	328.12	329.45	321.47	328.53	324.82	330.52	327.23	323.29	326.38	321.45	320.15	330.5	323.03	329.32
314.73	314.16	314.2	314.09	310.92	316.93	314.83	309.65	314.57	309.03	313.24	310.39	316.29	312.59	312.82	310.87	315.59	312.44	312.99	316.29	314.91	321.5	313.81	315	315.22	318.93	309.94	315.79	314.58	310.69	310.24	313.21	308.44	314.92	317.08	313.68	314.56	317.26	317.74	313.15	317.05	308.09	312.2	316.56	310.47	313.83	311.19	314.91	320.29	311.95
325.28	324.21	329	326.77	323.61	325.5	327.96	322.35	327.7	326.2	326.57	326.74	324.4	324.65	327.23	328.27	324.51	329.13	322.94	325.93	322.38	324.95	330.4	323.78	327.91	322.65	326.15	327.24	325.6	325.31	323.3	325.84	327.66	324.76	325.7	329.05	323.86	326.77	321.87	330.25	324.04	324.35	327.29	324.91	323.39	328.23	325.62	323.99	328.58	327.24
313.11	312.32	313.38	311.43	316.67	316.9	318.68	318.13	314	317.6	312.96	313.37	315.03	315.94	319.34	314.22	313.45	314.03	318.34	315.45	316.66	312.01	316.24	316.51	317.07	316.18	316.11	312.97	315.47	315.79	316.38	314.77	313.36	312.9	313.13	318.75	314.02	313.76	313.93	315.69	311.63	317.44	317.78	316.85	313.89	316.68	319.9	317.54	314.26	311.38
301.98	297.04	307.94	313.56	300.74	304.77	305.94	309.02	306.01	305.05	307.18	302.58	304.89	303.96	306.9	302	302.73	304.87	305.02	299.94	307.41	302.12	306.12	302.23	301.46	301.91	305.65	311.71	307.15	306.06	301.59	307.29	304.39	308.45	297.79	304.28	302.04	304.44	302.18	305.8	306.21	304.64	303.66	306.63	305.74	305.14	301.65	304.85	302.74	304.17
304.25	303.96	301.16	306.16	302.84	304.45	299.51	301.52	298.71	298.94	300.52	300.63	298.78	305.23	299.7	302.95	304.86	300.93	303.75	302	301.78	303.59	304.44	301.34	301.12	300.5	298.6	301.85	303.16	305.39	299.15	301.48	299.05	300.69	300.64	303.73	302.4	296.53	299.59	301.62	300.44	305.79	303.82	302.37	304.12	305.25	297.79	304.19	301.25	301.01
304.56	302.98	299.93	302.78	304.68	303.3	299.49	304.5	305.69	303.45	303.32	304.97	305.31	304.34	310.38	305.59	299.05	306.55	307.2	306.02	302.42	301.32	307.42	301.18	304.7	303.52	303.98	300.98	304.3	304.15	297.28	306.04	301.4	302.53	302.07	300.05	300.67	300.66	305.83	298.8	298.97	305.83	304.33	303.13	301	300.34	304.76	303.17	308.4	302.4
313.74	309.33	310.07	313.85	314.64	307.11	308.18	313.45	308.85	314.82	308.48	311.61	309.53	309.63	308.48	310.04	310.02	310.08	310.6	308.89	309.55	310.44	309.08	307.77	312.78	309.49	311.65	314.19	311.13	311.35	310.02	310.41	314.37	313.39	313.09	310.95	307.74	312.62	307.65	317.55	310.47	312.49	310.9	306.58	309.43	310.77	310.85	310.24	309.71	312.84
322.49	334.85	326.96	330.26	328.53	325.97	325.71	321.72	325.01	326.92	329.78	328.95	325.79	333.78	325.72	320.5	325.05	325.56	328.02	330.17	326.62	329.08	331.57	331.36	326.16	327.15	325.94	326.3	326.84	322.82	330.91	324.65	327.46	332.31	333.33	326.59	331.55	328.05	328.1	328.04	326.77	327.54	327.73	331.15	332.34	327.15	323.43	331.18	326.77	327.19
298.56	305.82	308.25	313	307.11	304.84	306.25	306.29	302.07	304.95	304.55	305.8	307.51	304.33	309.65	298.91	309.56	305.59	307.96	306.04	306.43	300.71	305.55	309.81	312.77	311.3	309.83	307.52	310.38	307.46	307.88	304.5	307.52	300.29	299.44	305.29	305.94	303.74	303.94	308.64	303.37	300.5	304.84	306.43	302.81	300.89	311.47	300.66	303.07	309.65
317.6	315.82	312.2	314.1	311.6	313.94	310.41	317.29	318.14	309.5	311.33	312.7	313.69	315.31	313.67	315.44	311.34	313.14	315.9	317.21	318.48	312.56	320.24	319.51	312.27	312.84	311.41	310.13	314.86	312.66	320.18	312.38	313.02	315.97	312.88	310.7	312.27	313.23	316.05	317.44	316.36	314.66	313.14	314.52	310.77	314.95	316.52	310.17	313.09	310.43
314.27	310.87	312.6	313.67	311.47	316.13	312.86	312.08	317.2	316.5	319.99	313.25	311.18	314.45	314.44	314.63	312.04	320.11	310.98	309.95	313.54	311.65	315.92	313.16	323.59	317.16	315.95	316.03	317.89	316.52	317.44	316.32	312.4	317.84	319.48	314.88	313.51	316.31	314.21	315.75	319.22	317.83	314.02	313.93	322.67	314.21	313.75	311.27	316.45	312.56
317.61	315.81	317.31	318.88	319.15	316.7	308.29	314.15	318.74	314.28	318.77	317.92	318.35	313.51	313.8	317.8	319.03	317.96	311.99	316.31	314.01	313.48	315.25	314.63	315.26	314.48	316.13	321.71	317.56	317.4	315.17	317.5	319.88	312.66	314.63	320.59	316	317.88	316.08	316.83	315.26	321.24	314.64	312.96	310.72	317	317.94	316.89	320.66	314.51
330.55	327.54	329.16	322.42	325.4	331.98	329.56	331.32	325.61	333.49	330.79	330.45	326.86	322.4	324.79	325.06	324.33	327.43	324.76	328.55	322.13	321.52	329.09	320.7	324.61	328.33	324.45	327.21	322.68	324.26	323.77	325.69	331.12	320.54	326.97	322.19	325.44	327.01	326.91	327.69	326.51	323.45	323.08	327.38	326.89	327.27	321.61	326.55	324.15	329.19
309.41	305.71	301.62	306.47	309.09	307.68	303.58	301.95	305.15	304.1	302.7	306.07	305.95	306.44	306.73	304.8	311.35	301.88	305.76	306.26	309.36	301.51	303.91	309.49	303.13	306.52	309.41	304.8	301.62	308.27	307.68	306.15	310.24	304.66	304.04	309.82	307.19	307.22	307.98	304.58	304.8	308.54	309.57	300.47	303.97	307.32	301.89	304.7	304.65	301.14
302.42	304.13	298.38	300.11	298.08	299.53	304.17	299.2	302.06	305.11	300.56	299.94	297.82	301.49	295.67	301.49	304.31	302.64	303.74	301.12	298.31	301.28	302.66	296.11	299.42	300.88	303.79	304.41	298.08	305.04	297.84	298.77	303.04	297.33	304.44	298.43	301.23	301.22	306.17	301.63	297.91	298.21	306.41	303.17	301.31	298.49	303.92	302.09	302.74	295.05
301.45	303.13	295.9	298.76	299.07	298.03	302.62	297.94	301.68	298.45	302.8	298.33	301.73	295.25	295.49	299.3	301.5	301.21	295.7	305.39	303.64	298.33	297.42	296.99	305.12	296.6	298.04	305.71	299.74	298.62	300.24	297.7	300.86	301.59	297.39	296.35	297.53	299.87	297.2	301.29	298.06	300.29	301.38	308.44	304.61	296.09	297.76	303.22	303.58	302.89
297.08	307.85	306.4	301.49	303.11	304.35	303.76	298.87	306.84	303.35	303	301	299.58	306.76	300.83	306.57	304.29	307.53	304.13	304.07	304.03	307.28	300.83	309.9	306.39	301.99	301.62	306.34	301.32	299.62	305.73	296.59	306.87	306.09	303.46	300.48	302.44	308.63	303.97	303.75	303.97	306.2	306.75	304.69	304.33	306.61	306.92	303.11	302.33	301.15
299.77	304.84	304.68	296.69	299.8	298.87	302.11	296.8	303.54	297.37	301.53	302.95	303.86	302.18	300.69	303.87	303.3	297.74	299.9	306.55	302.6	299.26	300.83	302.26	296.43	303.92	302.61	300.73	297.6	299.97	299.97	296	298.3	300.9	304.06	299.85	298.47	298.65	303.17	298.39	300.98	299.25	301.15	302.71	300.65	299.75	298.28	296.63	304.36	297.42
316.15	308.95	307.74	308.71	311.03	309.04	304.83	313.65	310.76	312	314.95	309.31	314.51	305.76	303.09	308.77	311.63	314.27	314.48	307.39	308.42	310.72	317.25	315.61	310.54	306.02	306.75	309.92	305.18	307.76	307.33	310.59	307.45	310.01	313.54	307.6	309.8	308.5	310.26	306.53	312.52	308.7	310.12	312.57	311.66	305.14	307.63	309.88	309.75	310.48
297.89	302.24	297.18	293.4	295.16	295.95	301.52	286.89	298.6	294.77	293.78	293.89	299.13	295.8	293.55	294.96	294.8	298.35	294.18	298.39	295.28	295.34	293.63	299.57	299.09	294.02	291.39	296.88	297.62	299.2	295.53	297.93	295.24	295.75	292.61	296.78	291.8	292.72	299.27	296.42	296.43	297.16	297.88	297.83	295.97	294.75	294.65	298.52	297.14	295.15
317.14	316.07	317.75	316.04	320.53	316.5	321.5	323.11	319.59	318.54	320.54	318.37	313.85	323.07	316.95	318.77	323.66	318.83	314.84	317.3	317.93	317.62	324.83	314.92	320.5	317.81	317.76	318.74	322.76	318.11	318.44	320.52	316.9	320.24	316.37	317.32	322.14	314.78	318.28	317.77	324.24	317.48	325.16	319.89	321.76	317.1	319.83	320.37	320.37	319.44
314.9	314.38	311.74	317.94	316.36	316.29	312.58	313.05	317.38	316.28	314.52	311.91	312.76	320.26	310.57	310.67	311.27	311.02	313.42	316.25	314.52	313.4	315.75	314.7	316.3	315.57	314.56	313.95	317.02	317.6	316.63	318.01	317.74	314.43	315.62	312.95	312.01	314.23	320.69	319.34	312.38	313.07	317.74	316.51	314.05	315.03	310.9	314.5	313.85	314.27
314.63	317.06	319.49	313.73	314.72	319.01	316.96	318.04	314.65	318.37	318.3	318.02	318.25	316.07	320.6	318.34	314.05	316.63	319.15	317.14	317.63	321.66	319.73	318.48	316.37	312.63	319.05	314.72	319.68	319.36	322.66	315.72	313.93	316.32	315.96	319.53	322.36	315.63	317.01	316.42	323.21	313.25	317.19	316.43	318.34	315.07	319.19	313.2	316.99	309.08
308.62	310.68	308.83	308.53	302.42	307.84	309.79	305.37	311.77	309.88	308.58	309.05	307.35	307.57	310.67	305.94	314.61	307.48	308.04	309.82	307.12	311.49	306.37	308.73	306.15	309.65	311.99	308.04	313.38	306.96	303.56	307.43	312.54	309.19	308.83	308.1	309.06	307.95	303.82	309.04	309.31	309.41	308.38	304.46	308.37	311.84	310.39	311.56	311.37	310.21
302.69	300.62	304.59	306.78	307.17	310.03	301.8	300.1	303.85	304.26	302.93	299.29	301.8	303.43	300.66	302.89	306.07	300	307.88	303.06	300.72	307.08	304.1	301.03	304.32	300.97	302.59	304.67	297.85	301.55	304.97	303.08	305.36	304.91	302.79	301.73	301.72	306.4	300.78	300.76	302.4	304.55	303.21	300.37	304.2	301.1	304.27	305.48	303.77	308.87
304.64	305.05	303.23	305.76	302.75	303.61	305.75	304.43	306.56	301.27	306.99	307.21	303.35	302.58	304.18	300.84	309.59	301.25	305.69	305.25	302.51	306.58	309.27	303.76	299.92	303.92	304.84	300.14	305.04	302.15	302.65	303.09	299.69	300.96	306.88	304.22	306.15	305.43	307.6	308.16	305.66	304.56	301.83	299.76	300.76	307.83	305.71	304.28	308.84	304.98
292.62	293.5	293.56	300.37	292.88	289	297.85	298.48	293.34	299.15	293.35	293.08	290.33	292.32	297.26	284.85	296.17	292.29	294.01	294.92	293.54	295.77	298	293.48	296.18	292.59	292.14	293.71	291.8	292.73	288.79	295.58	296.87	298.93	290.52	293.35	294.64	295.78	293.21	291.46	294.66	292.42	289.37	295.06	300.17	293.21	288.69	294.18	301.68	294.45
314.88	317.27	315.46	312.08	312.83	312.51	317.32	311.47	314.44	309.53	318.35	312.73	315.87	316.12	316.58	313.79	313.24	317.19	313.01	311.6	312.26	312.06	311.54	318.5	315.34	314.27	311.59	323.3	320.07	314.73	316.41	314.02	315.54	319.48	315.87	311.94	315.5	318.35	313.73	314.77	313.72	313.96	318.05	316.07	317.15	312.81	310.65	317.3	315.68	318.71
[truncated: 700 more rows]
[truncated: 150 more columns]
