# Supplementary material for: Genetic dissection of main and epistatic effects of QTL based on augmented triple test cross design
Source: PLoS One. 2017 Dec 14;12(12):e0189054. doi: 10.1371/journal.pone.0189054 (PMC5730204; doi:10.1371/journal.pone.0189054)
Supplement: S9 Supporting Information — (ZIP) [file pone.0189054.s009.zip › z5_1850_0.2_5.csv]

313.76	307.11	315.56	319.05	314.6	315.94	310.12	312.58	314.11	310.46	308.11	320.34	314.89	308.66	310.1	314.84	306.67	313.55	313.63	313.35	317.84	319.44	311.9	319.51	318.19	315.81	313.33	316.1	316.01	313.3	304.52	314.02	317.55	310.52	309.44	312.19	316.02	314.09	314.64	315.83	313.84	316.2	315.03	325.56	314.45	311.4	312.73	317.39	311.58	316.52
314.32	315.2	314.95	315.94	313.64	311.96	319.42	312.04	315.96	321.16	314.7	315.02	313.91	317.64	313.79	316.05	323.99	315.37	303.76	316.37	311.7	314.65	314.15	318.84	308.38	310.83	320.3	312.09	324.56	312.8	316.03	304.89	309.32	321.19	317.17	319.56	313.17	313.22	311.37	310.76	314.9	314.85	320.56	316.3	319.88	316.87	308.53	316.82	312.55	316.83
301.08	299.44	308.8	302.43	299.58	304.63	306.7	294.01	307.24	309.61	298.78	300.84	314.06	304.37	301.81	311.16	305.63	310.24	300.44	301.85	309.01	303.24	309.4	305.93	297.09	304.79	301.79	298.72	310.77	305.52	307.01	309.23	302.03	311.41	301.81	303.34	295.88	303.35	305.05	307.33	302.2	307.67	297.79	304.15	305.88	303.97	305.99	305.58	302.24	303.95
310.95	316.86	319.61	305.71	316.51	317.83	313.48	309.69	321.01	315.35	314.96	318.21	316.89	316.41	310.52	309.74	314.36	312.59	312.66	309.64	322.11	315.68	308.63	320.24	315.02	315.98	315.28	316.6	317.34	313.42	319.74	316.65	312.82	318.55	313.12	324.33	321.85	314.45	317.4	319.26	320.15	318.75	314.66	309.66	317.34	308.2	305.99	310.31	316.7	316.07
317.8	318.37	319.68	317.12	311.7	313.67	312.12	313.74	312.93	322.86	308.83	316.73	320.58	315.67	316.45	318.18	316.22	315.48	317.87	318.2	318.39	312.9	308.91	316.95	304.43	318.21	322.62	315.33	319.13	317.64	311.46	316.08	314.53	309.32	316.59	312.29	319.17	316.81	318.12	313.5	313.73	312.68	310.88	318.2	315.76	318.1	313.63	319.04	309.33	318.2
306.54	310.02	306.25	310.93	310.62	311.77	304.03	306.34	314.6	312.03	306.38	307.22	309.32	303.72	311.94	302.65	304.76	312.65	308.45	308.97	308.07	303.52	300.9	310.19	311.54	308.39	303.96	306.24	305.43	311.4	313.14	304.81	306.57	311.55	305.13	298.89	307.03	304.66	302.59	305.77	304.59	306.36	310.72	297.82	315.2	309.57	315.84	310.19	308.88	304.03
311.46	311.16	312.11	315.24	300.76	311.42	310.92	313.73	305.74	314.83	306.36	305.32	309.08	315.96	308.77	316.76	313.56	316.05	308.66	314.2	303.8	311.94	315.42	313.63	304.11	307.15	303.49	305.22	311.22	309.64	307.45	308.33	307.74	311.33	315.46	310.34	307.51	308.36	315.14	306.75	311.62	317.08	309.72	313.87	313.14	314.64	314.73	313.21	317.04	314.15
317.73	316.54	310.07	319.66	320.99	309.5	319.52	319.77	316.89	315.42	317.71	312.35	321.63	316.25	315.07	317.84	311.23	317.28	307.72	319.25	306.89	312.68	313.51	314.97	312.97	310.35	311.52	316.44	320.32	317.22	319.99	314.85	319.72	312.66	315.82	310.97	315.68	315.7	319.17	314.86	313.15	313.85	316	319.27	312.02	317.79	311.37	321.27	320.61	310.86
316.32	315.76	315.75	312.28	309.75	310.26	313.24	312.74	317.38	311.94	313.59	320.73	318.02	315.02	312.88	309.35	311.23	309.53	306.17	306.49	312.92	314.42	301.82	309.1	308.2	311.27	315.29	309.21	316.14	321.9	311.22	304.52	303.13	312.84	313.07	305.2	306	316.29	313.63	307.88	313.47	310.85	313.74	303.37	318.58	312.01	317.25	314.76	313.16	307.24
294.47	295.01	298.33	298.66	296.78	289.73	299.3	289.87	292.59	294.23	294.74	296.36	291.75	290.57	288.68	296.67	298.53	299.27	296.81	290.09	294.52	291.53	305.79	299.41	294.65	290.36	287.97	296.38	292.67	295.41	288.42	290.42	286.89	293.96	293.39	300.03	291.34	296.47	290.51	298.14	295.2	290.64	293.27	285	295.26	293.7	293.34	294.55	295.97	288.43
303.38	293.87	296.72	305.22	306.41	305.02	311.77	308.49	298.97	293.37	307.43	301.32	305.32	306.22	304.53	303.05	304.3	298.97	304.79	300.1	302.24	294.98	302.31	303.34	299.04	305.81	298.65	298.09	305.19	301.45	308.09	306.1	307.36	308.27	300.75	300.61	308.19	305.76	308.11	305.59	302.42	307.39	304.64	303.84	307.95	303.75	299.7	307.49	300.95	307.73
300.28	308.98	308.18	304.26	299.71	304.93	297.15	303.76	301.29	308.81	303.24	305.2	300.3	308.05	307.43	296.02	302.87	305.78	300.08	307.3	301.77	303.43	307.41	298.7	309.27	299.79	312.28	302.05	307.37	306.06	305.35	303.32	301.16	304.08	305.99	312.49	308.1	308.08	301.73	308.81	311.71	305.4	300.02	309.13	303.25	298.36	311.28	301.15	305.81	298.31
326.26	326.48	327.69	329.43	323.46	334.12	327.35	326.46	321.95	325.93	340.75	331.22	324.09	328.9	332.93	328.72	322.81	325.58	329.78	327.13	322.73	330.3	328.06	333.45	324.28	332.15	321.32	330.35	330.04	325.48	323.68	327.95	321.39	339.14	333.44	333.04	318.84	337.16	321.46	328.72	327.16	322.99	323.62	326.55	330.81	328.43	319.09	329.26	330.16	328.03
297.88	306.55	298.55	310.21	302.29	300.28	301.9	301.17	296.72	295.85	295.84	298.06	298.57	304.4	297.7	298.51	301.54	295.93	295.24	298.19	294.96	290.12	299.14	303.57	301.4	292.93	300.31	295.78	303.23	299.95	300.42	306.14	302.42	303.7	295.77	294.57	294.72	291.47	305.19	302.73	298.29	301.29	302.31	299.59	302	298.5	300.7	301.31	296.05	304.93
307.28	307.01	307.4	304.4	307.66	309.07	305.86	296.96	310.1	303.63	302.09	305.65	305.81	299.73	302.74	304.54	296.81	303.75	302.07	308.97	303.9	296.85	304.77	301.87	308.25	310.28	311.68	306.93	305.63	302.27	306.48	306.2	303.02	299.66	311.66	310.32	301.61	302.55	311.64	302.72	303.15	307.61	304.31	309.94	318.39	306.35	296.89	301.18	307.52	306.2
313.4	302.47	314.63	308.08	302.59	308.29	305.18	310.76	302.27	313.92	313.55	320.97	310.41	309.78	309.04	308.95	308.8	303.21	304.76	311.04	306.13	303.92	308.88	311.49	309.23	310.3	310.91	307.52	314.32	305.29	304.7	311.94	309.22	309.62	315.55	300.01	306.67	311.63	304.11	302.69	305.85	314.07	310.52	313.35	308.04	314.11	310.22	307.42	308.66	303.01
309.07	306.92	310.01	315.14	309.11	310.49	306.17	311.09	312.65	307.65	311.45	308.06	309.82	306.45	308.85	315.96	310.92	311.04	310.66	318.37	309.91	310.32	300.95	302.28	308.92	309.22	310.57	304.81	313.21	306.67	305.29	307.83	305.2	310.02	310.02	310.24	305.78	310.1	312.73	305.49	308.37	308.59	308.04	309.42	306.08	309.96	310.58	314.9	314.48	316.32
302.05	296	301.46	306.28	301.17	309.06	295.36	304.02	304.04	306.5	301.97	301.17	301.92	301.66	300.41	304.4	313.6	305.61	301.7	306.01	295.74	304.65	300.18	303.27	305.72	312.87	306.82	301.34	309.11	306.54	303.4	310.28	302.34	312.57	309.3	299.14	304.81	302.24	300.78	303.37	300.88	296.93	302.99	300.94	304.07	304.77	300.16	303.85	301.83	301.04
321.5	323.86	312.57	322.21	320.84	320.15	321.9	317.74	322.96	316.36	321.27	318.28	316.2	322.11	314.43	323.94	315.24	314.74	314.49	311.32	311.77	323.72	320.49	320.96	318.8	316.71	319.95	316.84	323.68	310.65	315.26	324.15	316.29	316.31	317.83	321.8	321.78	314.55	312.58	320.65	317.7	313.33	322.89	318.51	318.02	316.92	315.07	311.42	318.69	312.91
317.94	309.36	314.28	315.03	319.13	314.85	313.8	316.13	308.42	312.62	320.75	319.04	318.58	320.24	315.1	321.38	320.69	316.58	316.45	316.09	322.51	313.36	322.58	319.74	318.67	315.42	323.07	312.98	314.73	324.75	318.54	316.26	313.91	319.73	322.65	312.96	312.79	320.89	317.35	313.8	313.53	324.6	318.23	317.01	313.78	320.31	322.48	319.63	316.19	325.74
301.36	304.54	304.11	296.34	307.38	304.91	303.26	302.25	305.08	308	304.48	302.85	300.99	301.97	305.19	309.08	300.07	305.99	309.49	305.71	306.46	306.87	301.76	299.31	301.76	306.22	301.07	309.58	304.5	300.2	309.76	305.89	294.99	311.85	300.9	300.85	308.68	305.35	307.13	305.22	305.9	303.37	303.74	305.5	301.69	297.2	300.51	305.46	310.24	301.27
306.29	312.88	311.39	317.95	316.04	316.34	316.48	316	306.06	317.72	316.77	312.19	311.56	316.21	309.2	316.69	320.04	315.88	314.72	309.86	312.41	315.08	313	315.61	317.78	313.87	311.86	313.55	313.15	321.26	312.53	305.9	318.47	308.96	313.63	310.56	313.01	309.21	305.76	304.43	319.25	315.93	315.34	321.42	308.36	308.15	315.04	309.67	320.89	315.5
305.19	302.4	304.29	309.69	303.95	304.95	303.15	301.13	299.13	300.52	306.47	300.14	304.01	304.99	307.89	306.32	307.22	302.79	301.82	299.75	306.71	301.04	307.25	297.49	304.58	295.38	301.51	297.34	301.06	306.76	304.76	311.55	298.78	297.97	300.78	299.97	295.63	293.68	306.98	301.24	313.3	299.36	311.57	308.56	302.19	301.2	307.64	307.46	301.05	302.16
300.79	308.92	297.46	301.33	304.97	300.39	298.14	305.65	307.44	301.06	295.39	302.27	306.71	305.06	304.79	303.62	294.59	304.91	307.71	299.18	298.89	296.69	303.95	301.65	303.6	305.39	305.94	306.49	305.88	303.54	303.79	299.53	307.22	304.79	299.88	302.6	310.59	304.17	304.82	309.52	303.09	306.3	306.7	303.49	304.97	311.94	297.89	302.38	298.17	300.2
309.21	319.38	320.84	315.89	312.54	314.26	316.12	316	311.88	317.58	316.21	309.37	315.23	315.76	310.47	309.57	314.89	309.17	320.65	318.02	312.79	306.65	312.33	312.85	318.26	310.49	312.11	315.96	308.52	315.63	315.85	315.1	315	318.12	325.29	324.42	309.91	312.66	322.75	311.92	320.37	315.12	311.38	319.14	311.35	312.28	319.87	326.05	318.1	313.98
308.41	305.21	306.1	297.79	304.79	303.78	309.12	297.25	302.7	297	299.11	297.93	298.43	307.09	297.35	302.94	304.19	300.54	300.35	301.01	308.36	295.32	302.4	301.57	298.24	298.95	303.61	306.24	308.03	299	304.09	289.56	291.86	306.12	294.57	303.35	305.08	297.85	302.27	300.19	303.13	296.12	312.54	303.47	309.05	301.79	302.15	304.54	305.23	305.88
307.6	313.77	312.81	303.72	304	304.61	310.01	309.72	309.92	306.33	316.38	311.71	318.3	309.05	313.07	306.49	309.29	307.78	306.28	312.44	307.05	302.57	309.41	314.11	305.57	303.72	305.15	308.71	315.37	307.95	307.95	313.58	310.29	315.75	306.14	309.68	302.59	313.52	310.76	308.34	306.79	309.39	306.36	306.25	310.08	308.54	309.12	316.34	310.45	304.82
312.56	319.66	313.66	315.8	312.61	317.52	313.94	307.68	309.34	307.06	309.92	314.96	316.61	318.02	314.77	311.76	312.44	303.09	318.53	313.61	308.33	315.6	312.4	316.03	308.01	309.29	314.11	313.31	313.36	313.35	319.12	313.36	316.43	309.27	310.76	312.37	318	309.8	310.11	316.34	306.68	311.68	315.98	306.69	316.83	316.68	313.06	309.84	305.79	315.18
303.78	307.84	303.1	303.32	307.01	295.55	304.94	307.38	296.88	302.81	312.7	305.22	310.73	300.91	301.44	305.93	309.24	299.06	304.36	306.49	307.6	312.99	310.07	301.4	298.82	306.68	304.33	309.09	306.64	302.15	304.24	296.04	302.24	299.81	314.09	300.03	308.38	303.52	304.8	299.88	303.58	304.59	304.28	299.92	301.42	306.91	304.51	313.12	306.92	307.78
312.94	310.71	321.81	315.08	315.31	310.2	311.74	305.66	315.92	309.54	315.84	315.98	315.77	314.76	314.13	317.74	310.26	312.58	318.54	310.32	313.11	315.59	314.48	304.23	308.72	323.68	309.78	309.04	316.11	313.95	316.19	316.05	317.49	314.57	313.15	306.38	314.93	310.88	314.74	320.95	311.99	318.98	310.87	315.09	310.06	314.91	312.63	313.9	312.89	307.27
321.82	327.89	322.87	323.01	323.7	321.59	327.81	325.98	326.94	323.01	326.46	321.99	329.29	330.5	326.59	323.18	325.32	322.06	326.55	324.76	324.74	328.07	324.21	325.23	324.03	328.46	332.7	325.83	331.14	322.59	329.78	326.46	320.26	322.51	325.24	326.24	320.48	324.13	327.34	318.94	329.14	327.31	319.94	326.76	322.07	319.26	321.49	325.83	322.51	329.23
310.82	300.45	298.52	307.19	304.38	302.61	301.27	301.74	303.19	304.38	301.55	309.9	303.22	294.05	309.78	298.31	304.19	297.06	297.1	304.84	305.13	306.74	298.84	311.24	305.58	303.58	299	309.3	307.95	294.17	304.44	299.48	311.93	307.08	309.04	303.59	308.96	295.15	302.63	304.2	310.61	301.5	303.3	299.88	305.46	302.14	302.18	299.24	296.2	304.67
318.78	318.97	317.21	314.83	307.91	323.55	313.55	313.99	321.19	316.96	319.56	317.78	314.83	314.03	314.24	309.61	314.52	314.07	320.16	309.19	315.67	316.1	310.12	314.22	318.44	306.24	314.65	313.29	317.23	317.74	313.27	320.17	313.02	314.74	317.04	313.14	313.95	313.93	315.42	318.74	316.07	314.42	310.54	316.67	312.08	320.31	311.38	324.61	311.1	313.26
301.32	303.5	302.13	304.06	307.2	296.54	297.62	300.18	306.24	299.4	292.88	301.75	303.22	307.88	304.94	304.49	298.61	300.75	304.58	307.27	307.04	304.17	302.49	302.86	306.06	305.19	305.8	300.4	296.73	309.61	301.62	303.41	304.37	305.43	298.66	300.66	304.02	303.1	303.17	301.28	301.32	304.07	300.99	316.46	302.9	298.95	303.73	294.77	302.76	299.43
311.16	308.52	313.42	309.75	308.2	313	318.97	307.34	310.57	307.75	307.99	310.15	317.11	303.16	309.33	314.86	304.67	307.87	310.8	311.68	303.63	306.26	308.57	310.71	304.37	309.94	307.26	313.43	313.73	311.77	308.82	313.59	310.36	311.33	313.11	310.9	311.17	297.4	311.2	306.72	312	311.55	306.79	305.8	306.79	310.42	312.85	318.25	312.36	310.85
307.43	315.21	314.67	310.91	320.79	310.95	323.07	307.27	309.47	315.08	314.23	319.71	312.75	302.63	314.63	306.68	317.69	317.21	315.09	312.93	312.05	317.96	313.13	313.19	315.14	312.97	313.81	319.25	312.56	317.55	317.37	312.6	311.03	317.87	319.84	311.63	314.22	314	315.4	308.31	311.75	316.22	311.96	321.4	306.41	315.8	314.52	317.29	307.48	310.17
302.75	307.29	308.22	303.92	309.02	310.23	301.92	310.47	301.14	305.97	310.25	303.67	310.66	305.21	303.15	307.29	311.25	302.65	316.14	309.43	301.96	302.27	303.79	310.06	301.35	304.22	307.28	307.45	307.38	303.15	300.5	307.68	310.89	305.25	309.94	308.09	305.91	308.27	306.98	304.84	302.9	304.3	314.6	307.88	309.65	311.74	309.57	306.58	309.84	314.08
309.79	309.88	301.52	305.47	300.04	298.29	300.34	308.62	307.71	299.51	311.68	302.75	298.24	298.14	307.37	300.55	304.1	301.38	303.98	304.77	306.97	303.6	307.28	301.72	300.04	305.99	306.83	307.93	310.38	301.07	300.7	301.32	307.64	302.16	310.22	305.99	299.88	298.41	300.49	306.12	303.83	306.77	304.87	294.94	303.4	306.54	308.42	300.29	296.42	302.09
329.4	331.5	326.49	324.89	329.01	339.34	324.76	330.15	330.31	325.61	325.04	333.42	332.25	328.03	330.04	318.91	326.07	332.92	330.04	323.6	336.17	335.38	322.76	328.14	325.25	328.14	329.69	328.41	327.01	326.42	331.03	329.29	327.96	328.89	332.02	332.58	323.86	325.87	333.25	331.21	332.68	330.08	342.56	325.24	321.84	322.73	327.02	332.45	329.84	327.93
301.91	303.21	300.7	304.45	303.92	310.2	297.14	305.37	311.9	306.72	300.5	301.49	307.58	294.59	298.91	305.26	297.59	308.24	309.91	307.77	314.19	304.48	304.28	303.49	297.95	294.83	305.97	306.09	300.94	303.5	306.43	302.9	309.18	308.23	300.54	302.38	304.31	303.69	295.77	300.34	296.75	297.98	303.23	299.2	303.81	306.07	304.24	299.28	304.27	294.95
303.73	300.59	303.56	295.91	304.88	305.3	305.49	299.53	308.19	302.83	307.06	306.21	304.61	302.47	294.88	306.15	306.86	299.15	303.83	299.91	306.35	303.26	299.92	306.42	303.86	300.67	308.74	308.77	295.51	308.53	306.56	307.47	307.24	302.07	302.17	299.01	304.75	292.64	299.43	302.87	304.37	311.4	309.01	307.54	303.24	302.86	300.37	302.96	304.02	305.56
314.8	311.6	316.09	316.98	311.38	318.29	313.04	312.36	313.99	319.92	310.93	311.68	314.28	313.15	313.82	317.46	312.26	315.16	314.64	318.82	315.29	308.47	317.15	315.64	308.87	306.92	307.78	313.08	313.12	323.55	311.03	313.62	313.55	312.04	319.39	317.42	311.3	314.66	316.76	314.37	307.82	316.75	319.39	314.08	317.82	309.89	318.24	314.12	313.64	318.51
311.3	311.93	308.4	316.45	308.33	317.27	313.79	311.07	308.34	307.69	315.6	319.05	307.15	308.03	312.57	312.66	318.59	308.05	310.72	309.51	312.52	314.26	317.58	307.45	306.71	310.07	305.31	309.73	313.08	316.86	318.61	310.05	315.32	312.92	308.24	312.92	312.68	306.5	312.69	314.23	308.48	306.15	309.78	311.93	309.1	313.69	310.31	315.62	313.42	312.95
300.5	305.77	304.47	299.86	300.91	292.92	298.56	291.97	307.82	297.8	304.09	303.76	306.28	307.63	296.08	296.53	299.82	300.22	305.96	296.9	300.77	295.69	304.85	298.5	301.1	302.47	302.79	303.98	306.31	299.83	303.1	301.65	300.95	297.32	293.69	298.57	301.68	300.34	302.63	308.29	297.79	301.53	302.42	308.78	299.85	302.04	305.11	295.99	306.06	298.98
310.76	314.77	309.54	309.68	305.96	312.47	319.7	316.47	312.25	310.82	319.69	314.72	304.87	318.99	318.73	315.26	311.7	313.61	315.85	311.7	306.3	309.34	310.08	305.46	314.36	310.17	310.58	312.95	311.99	315.68	317.57	312.44	314.13	309.88	309.95	306.32	319.88	312.36	309.53	309.01	307.84	313.69	309.65	312.79	317.29	313.97	313.27	311.04	313.45	316.1
305.79	301.89	307.41	299.84	303.46	300.85	304.84	303.1	304.55	303.49	298.4	303.13	299.22	303.87	304.82	306.4	305.58	298.93	299.83	305.8	302.98	303.51	300.2	298.4	302.06	309.56	313.74	307.99	304.14	308.08	298.6	304.1	302.76	302.85	304.98	303.29	296.72	300.69	303.44	307.65	303.7	295.37	297.63	313.74	309.24	308.23	303.82	309.24	302.44	307.21
307.28	302.56	315.5	315.34	304.4	303.93	311.88	311.46	309.49	302.93	310.53	306.06	305.08	310.26	305.89	302.61	310.77	305.41	301.38	304.68	304.69	308.95	307.85	305.04	304.19	306.9	301.91	300.84	301.9	309.31	305.96	307.57	313.51	304.75	306.69	308.96	311.12	311.88	305.45	305.11	300.8	309.38	302.06	308.45	313.46	305.42	305.18	301.81	307.45	304.72
307.38	313.2	309.91	304.62	307.83	308.72	312.91	312.03	311.3	302.61	304.58	314.91	310.25	307.72	309.79	303.35	312.37	310.99	302.78	303.01	306.99	301.42	307.76	305.69	310.88	304.66	303.58	306.66	317.1	305.58	302.4	307.29	295.68	308.23	306.31	306.35	304.41	312.84	303.76	305.75	312.52	302.01	308.97	303.3	308.44	304.81	309	307.52	307.79	308.45
313.51	311.66	309.8	311.41	322.11	310.69	316.5	313.58	312.31	313.54	316.45	311.94	315.27	312.51	310.76	310.67	316.97	310.35	313.55	320.82	311.5	316.83	321.78	315.26	314.39	319.13	317.68	308.31	312.85	314.57	314.96	312.14	314.43	318.68	321.12	310.67	320.8	320.87	318.75	313.43	318.1	312.47	319.69	318.71	315.54	314.23	313.44	312.61	304.31	313.78
305.59	314.1	312.76	307.67	305.93	307.97	309.05	315.14	306.06	309.92	311.91	307.06	307	311.38	306.68	312.6	311.43	310.97	303.65	310.4	305.25	309.74	312.75	310.2	317.34	320.77	315.14	310.97	311.64	309.95	307.63	311.12	303.72	304.13	311.78	311.34	318.53	303.66	313.11	310.43	307.11	306.34	305.34	304.38	310.89	307.31	309.03	300.35	304.54	310.06
312.46	312.44	316.26	311.05	308.3	311.9	315.07	310.84	319.29	313.03	312.87	319.65	317.07	318.51	314.24	318.52	312.87	312.73	323.21	314.38	312.58	311.86	313.88	308.47	309.97	312.23	312.69	308.19	314.66	305.06	310.03	309.51	319.8	310.53	315.54	310.11	314.2	305.24	314.89	309.37	314.89	315.58	313.53	318.32	315.22	313.98	311.51	307.36	316.26	315.21
317.82	315.31	317.83	322.84	310.24	319.07	314.37	314.91	319.27	322.69	323.45	321.64	320.88	319.43	315.58	314.3	324.93	311.84	316.43	318.05	317.38	319.67	316.92	316.5	323.08	312.69	314.99	311.44	317.36	311.06	305.73	321.56	316.74	320.69	322.39	313.43	315.57	313.98	321.22	318.9	318.93	319.2	317.81	316.68	320.98	310.89	313.9	313.96	316.77	318.99
300.63	294.95	289.66	291.58	283.57	289.68	289.3	296.45	298.52	297.45	297.41	300.01	287.16	298.56	288.08	297.53	291.91	289.04	291.62	298.07	286.81	295.29	292.33	296.09	297.21	287.97	299.05	295.23	296.68	289.4	295.32	295.81	297.55	296.23	297.51	308.28	291.24	297.27	293.54	290.99	285.55	292.8	292.55	295.47	293	297.04	301.41	296.37	296.01	289.86
302.82	312.01	300.94	301.67	308.02	304.44	309.05	306.05	299.1	303.23	302.1	303.12	303.3	307.09	303.92	305.69	312.82	305.17	303.72	309.48	299.91	301.63	306	300.32	304.26	301.3	310.35	303.87	302	306.47	302.77	305.53	305.58	300.55	304.14	301.97	307.81	306.19	300.39	306.93	307.84	302.16	306.42	305.16	302.35	303.65	303.03	306.63	306.23	306.58
312.42	315.41	310.29	314.68	310.42	309.12	306.27	313.19	315.68	315.27	305.25	320.31	310.92	308.68	311.61	313.44	311.08	319.66	313.65	312.86	310.12	312.57	313.93	307.62	316.3	309.09	315.31	316.53	317.79	311.31	314.9	312.55	311.2	313.27	315.66	309.78	314.88	320	312.92	315.48	316.13	307.24	314.95	315.09	317.59	313.3	318.3	319.88	315.39	309.19
306	309.13	305.6	299.5	305.09	303.42	308.26	302.87	297.69	301.48	304.38	302.99	305.05	303.72	301.37	307.97	306.53	304.54	304.48	307.39	308.9	302.77	307.64	308.46	307.39	301.16	304.09	308.57	304.63	311.58	304.63	309.56	305.39	304.15	305.36	305.73	305.01	305.98	303.33	306.47	301.01	303.71	305.92	302.13	304.01	301.19	301.25	305.68	309.15	305.12
325.98	322.36	312.97	310.99	318.13	313.6	315.53	320.66	320.25	318.21	317.37	322.75	314.34	321.42	316.7	322.74	318.85	311.63	318.23	317.76	319.56	314.51	315.15	313.62	317.99	317.32	314.75	311.11	320.81	320.33	314.14	318.26	315.29	315.19	318.44	320.3	316.64	327.3	318.63	319.64	309.5	318.58	319.99	324.56	326.94	311.59	324.72	318.84	317.11	314.72
304.86	308.22	313	305.98	308.81	315.72	308.01	309.12	312.23	308.24	312.78	309.82	314.66	311.65	317.59	310.15	314.66	305.26	309.17	312.97	301.15	310.55	320.15	308.29	308.21	315.62	310.7	311.41	307.91	312.26	314.09	307.34	312.66	312.07	302.35	313.42	310.16	311.99	312.86	311.91	314.15	318	305.9	310.28	321.83	310.46	312.32	321.64	306.82	315.58
319.47	324.31	318.65	319.23	323.25	326.16	325.24	329.96	327.55	318.81	318.3	323.66	327.67	322.89	329.85	319.49	331.22	322.18	326.34	322.7	328.1	324.03	323.73	324.88	322.19	325.98	329.33	327.36	319.03	325.84	328.09	321.19	332.43	324.09	323.98	326.41	326.85	328.02	333.33	319.84	329.65	321.43	326.49	325.23	324.73	328.88	319.64	319.64	321.14	319.02
315.26	313.16	320.39	317.98	320.27	314.92	314.54	318.84	322.1	323.19	315.64	317.46	320.24	322.79	314.47	313.46	309.52	318.8	310.43	321.6	321.59	314.51	316.26	325.15	321.22	323.02	314.47	317.38	311.44	313.68	319.28	315.77	315.13	314.87	321.05	323.18	317.85	319.73	320.58	320.81	318.56	314.98	315.31	326.45	323.91	323.98	313.87	317.8	314.61	318.19
306.31	316	316.24	312.52	309.82	302.85	308.81	315.15	314.12	305.51	309.66	315.48	313.86	307.21	313.64	311.49	312.94	310.18	310.01	309.97	316.48	314.09	312.41	307.78	312.46	314.08	318.49	315.23	320.86	314.64	319.66	311.85	305.75	316.45	308.02	304.1	314.01	310.56	307.37	310.45	312.23	311.64	309.16	314.02	314.75	312.62	311.97	313.72	319.19	310.29
305.27	305.69	302.74	307.47	301.32	305.17	299.69	304.36	306.8	306.38	314.75	305	298.56	303.28	308.41	293.41	304.38	291.21	307.69	298.47	298.16	307.78	297.9	308.07	301.24	309.37	301.37	304.46	300.65	304.24	302.79	302.38	304.94	297.5	304.84	302.4	305.47	302.72	309.6	304.77	296.44	313.04	306.51	309.98	309.16	300.43	299.2	306.49	300.84	297.16
325.95	315.38	306.56	317.56	312.86	308.83	312.47	309.95	313.7	318.12	317.79	313.3	316.46	314.08	311.87	318.84	312.11	320.7	313.24	318.22	316.24	317.02	317.99	315.34	310.54	316.93	314.46	314.91	319.91	314.85	309.56	312.62	319.16	316.62	317.93	308.02	312.71	309.24	316.46	318.9	324.41	310.32	316.44	315.3	312.21	317.4	311.29	315.43	312.38	317.73
311.06	303.29	305.43	308.92	299.53	298.02	305.5	300.88	301.75	312.03	309.6	308.76	301.77	305.19	301.47	298.99	305.89	298.79	299.82	300.48	295.09	305.02	305.44	302.18	307.09	302.88	304.77	305.01	296.66	303.07	308.74	302.08	303.09	304.03	309.61	301.23	306.91	307.45	308.68	297.99	311.25	300.38	305.76	302.55	304.26	300.8	303.9	304.35	303.7	310.43
329.74	324.38	331.83	324.51	327.26	326.05	321.64	331.54	322.27	324.96	314	321.55	321.95	328.96	324.49	329.29	327.29	326.25	319.58	327.6	327.66	324.12	324.22	323.35	321.78	327.43	325.63	325.39	327.06	329.06	334.23	327.17	322.94	327.06	323.88	330.54	323.24	332.17	326.95	320.33	330.83	334.21	328.99	327.44	326.4	323.88	329.42	327.28	323.12	323.05
309.06	301.87	298.95	302.25	304.83	298.06	306.4	304.64	304.27	301.06	297.83	302.71	306.16	307.05	303.44	308.37	303.41	300.77	304.5	305.21	304.01	302.38	303.3	307.41	306.03	300.3	297.3	298.25	298.25	307.87	301.13	302.3	292.02	304.47	310.26	307.49	308.38	302.16	311.52	301.26	303.2	299.74	304.58	301.53	306.51	295.91	300.01	306.69	293.82	308.59
313.16	314.44	316.3	324.22	315.21	318.23	319.77	314.49	313.1	323.35	318.79	321.97	309.69	316.68	317.03	312.85	322.65	321.04	314.19	318.88	320.44	316.57	312.03	315.73	322.97	316.22	320.15	312.96	315.8	320.35	315.93	312.73	314.7	318.42	309.71	326.28	313.6	313.99	316.62	317.98	318.47	308.9	314.64	312.33	307.02	315.02	313.07	313.29	316.54	310.33
292.59	298.97	299.24	302.66	301.33	296.63	296.22	299.76	304.57	302.94	301.79	305.96	305.98	294.74	298.65	300.58	302.54	300.1	307.5	300.53	297.07	305.15	301.28	296.8	299.11	291.16	300.8	296.88	299.88	302.48	299.89	300.46	306.86	299.75	301.47	305.8	293.12	304.75	296.68	302.14	305.44	296.33	306.28	293.3	300.1	296.24	298.11	300.67	300.67	303.77
315.28	312.7	315.91	317.57	314.49	318.31	318.7	307.25	308.94	320.78	317.11	313.43	315.15	318.93	313.23	317.61	310.58	312.47	311.77	317.63	321.62	316.59	309.57	311.21	316.15	316.67	314.57	314.74	313.95	315.52	317.53	316.74	320.59	317.45	314.45	312.84	316.09	313.08	314.91	312.63	307.51	314.94	314.69	317.19	314.03	311.85	318.09	313.57	319.53	314.79
308.07	312.15	318.6	323.37	309.2	317.36	311.06	325.52	319.34	319.12	316.14	313.05	315.65	315.83	313.1	313.19	314.4	312.35	319.69	313.05	310.55	318.39	311.19	311.58	312.65	318.44	316.67	319.37	310.02	318.55	314.15	315.75	312.29	317.11	314.7	313.04	314.42	317.7	315.03	305.24	313.96	318.04	311.49	318.85	313.41	323.2	314.37	310.71	306.3	312.53
311.84	315.17	311.43	309.43	311.68	312.36	319.75	317.34	321.49	316.65	317.76	314.01	312.42	317.12	312.51	318.56	306.25	313.72	312.79	313.9	317.63	318.48	318.39	308.5	313.42	309.41	319.11	308.6	313.46	308.97	310.82	307.42	322.15	317.02	319.16	310.21	313.13	310.04	312.31	313.15	320.83	310.2	317.53	320.32	323.7	314.49	312.56	307.92	318.24	313.31
300.4	301	300.4	303.67	301.28	303.25	306.11	313.08	300.28	307.25	307.47	307.43	300.19	297.84	299.15	301.73	301.76	303.66	300.18	298.31	307.3	308.59	302.53	310.48	300.2	307.46	303.78	308.2	303.73	303.57	304.91	303.3	307.29	306.98	309.61	305.76	306.33	302.08	304.79	300.81	302.17	299.92	303.97	306.31	304.66	306.05	297.79	304.24	301.35	307.59
309.6	303.51	299.24	303.27	304.63	300.58	307.12	299.56	297.87	303.67	305.81	298.27	299.42	299.16	302.87	305.44	306.07	309.13	291.56	302.06	306.12	300	306.87	302.73	305.44	305.99	304.47	303.49	303.08	307.5	307.09	309.73	296.51	307.78	303.87	308.89	300.44	304.8	310.35	303.26	307	305.23	300.75	309.8	302.04	304.57	307.04	296.67	306.05	301.55
309.65	312.96	315.16	312.03	312.25	308.5	311.71	315.6	305.03	314.25	313.28	315.06	316.12	311.75	314.05	310.38	309.7	309.39	311.77	311.9	315.33	308.26	313.86	315.77	314.26	308.22	309.71	307.58	313.03	315.22	309.36	313.14	314.4	309.83	310.41	318.88	306.94	311.6	314.54	316.85	305.4	309.39	312.41	307.39	303.91	317.86	313.14	318.4	312.49	313.79
301.36	311.26	308.11	309.64	309.45	306.88	299.26	311.91	309.77	307.34	296.88	301.44	308.18	310.03	300.29	302.58	308.32	313.34	304.57	306.5	301.87	304.77	310.21	313.51	301.2	299.31	300.23	307.54	308.91	303.49	298.83	308.96	306.44	303.59	302.83	312.36	300.95	312.94	303.63	308.7	306.17	302.38	305.22	304.09	306.65	303.68	300.77	301.63	300.88	302.38
300.83	298.12	293.93	287.42	295.4	296.35	290.3	295.61	293.73	287.34	300.24	293.4	298.76	295.11	302.62	298.29	298.46	298.72	298.93	297.77	295.77	297.82	300.81	293.99	303.73	296.75	302.28	289.03	298.98	295.77	293.48	300.41	302.18	293.75	301.15	298.09	295.54	294.38	301.37	301.14	300.07	292.44	295.25	297.74	298.89	295.31	296.09	288.02	293.96	293.57
309.84	312.19	301.9	304.31	310.63	304.8	306.61	308.72	313	300.63	308.13	309.54	306.11	310.09	309.25	308.3	308.79	306.64	312.31	310.04	311.38	309.63	309.05	317.48	308.3	311.02	307.7	304.82	311.51	310.65	313.67	309.95	311.03	314.89	305.99	312.47	307.94	306.6	303.41	318.06	305.89	318.29	312.29	306.94	310.14	309.61	313.58	315.34	308.79	307.68
330.01	336.22	326.54	331.68	331.05	325.19	335.69	322.02	325.51	323.44	329.32	329.6	332.53	322.56	327.83	333.93	332.91	314.37	332.21	328.14	319.98	326.63	335.3	330.05	327.27	325.84	323.86	324.48	339.34	327.65	326.71	327.3	334.57	321.64	333.84	329.83	332.1	324.23	321.93	328.67	330.74	328.22	330.9	333.28	331.61	333.35	328.1	323.58	322.24	322.22
314.13	305.17	315.09	315.4	313.03	314.64	312.78	314.65	312.86	317.63	317.43	316.72	311.56	317.44	307.59	309.42	318.81	320.15	309.74	307.77	312.22	318.7	309.48	317.4	313.94	317.81	309.66	309.73	313.78	311.5	306.58	315.64	311.8	313.46	319.78	314.37	310.91	314.05	316.05	316.37	313.84	311.96	320.19	319.95	305.64	305.07	312.56	302.79	320.36	310.86
298.49	291.42	293.84	295.02	286.48	292.18	303.46	288.89	295.45	294.26	291.72	288.18	289.34	293.88	294.56	294.19	291.51	291.24	289.98	289.17	291.7	287.11	295.98	304.73	292.73	290.03	296.73	292.23	293.88	302.4	294.37	293.38	291.08	294	288.4	299.82	298.93	296.93	292.85	299.45	293.28	298.46	291.99	287.24	292.22	297.07	298.24	289.89	299.79	297.12
299.51	302.71	300.22	299.5	308.63	304.5	295.45	305.01	304.01	307.89	299.71	302.64	304.39	300.62	305.17	301.9	304.39	301.57	299.53	305.7	306.65	309.08	303.59	300.31	305.53	302.54	306.39	310.29	306.68	304.03	301.06	308.47	303.02	302.83	306.6	303.65	304.26	304.11	303.91	307.88	302.8	302.66	301.36	300.16	295.75	296.79	303.91	302.66	298.84	301.05
315.14	320.39	311.84	323.53	320.48	312.22	316.43	317.61	319.4	309.95	321.2	318.94	314.32	323.06	317.76	318.93	317.76	313.02	321.09	315.19	321.51	320.8	328.28	313.61	322.08	320.65	325.79	314.51	316.91	312.13	311.73	314.55	319.86	315.82	311.52	317.63	318.36	319.89	314.47	319.44	314.7	319.98	318.91	309.77	321.36	315.28	325.32	316.13	315.55	323.67
326.8	315.08	321.75	330.35	322.35	321.3	331.71	333.39	323.28	329.09	319.66	323.09	323.04	321.73	331.06	322.97	331.11	327.41	325.97	324.91	316.99	334.42	316.31	322.12	326.98	330.17	330.74	320.27	323.04	321.53	323.86	323.78	321.93	327.02	318.79	326.84	328.77	325.93	331.66	319.95	324.27	324.71	324.51	325.12	329.35	335.76	326.88	324.63	325.35	326.49
321.11	316.22	325.19	308.96	316.79	310.98	315.8	318.29	322.9	318.77	323.72	325.12	318.93	317.84	315.8	313.6	318.03	321.24	315.74	318.63	317.63	322.92	316.24	317.75	325.18	320.74	319.23	322.24	319.2	329.18	321.29	324.92	324.76	323.57	322.59	322.14	322.81	321.78	314.89	315.56	321.49	314.73	323.2	317.55	326.12	317.3	311.13	309.13	325.42	319.51
302.44	310.29	306.48	308.92	308.26	304.98	308.63	306.73	300.62	315.4	303.41	308.34	310.35	306.95	301.5	313.5	312.29	306.27	309.68	313.74	308.26	310.39	303.61	310.95	305.09	296.63	302.33	313.24	298.82	301.59	303.12	303.67	310.66	304.48	306.75	298.64	315.47	308.96	315.02	310.48	316.15	303.05	314.33	305.05	305.61	305.93	304.54	309.92	306.49	310.64
331.06	327.01	327.43	325.28	327.31	331.36	332.14	327.24	325.19	328.42	327.26	319.68	328.02	330.2	327.59	324.69	332.27	322.15	328.17	325.44	332.68	320.5	329.75	325.94	323.83	326.75	324.05	332.56	327.2	330.47	325.85	330.65	318.35	326.32	314.58	328.65	326.02	326.2	330.53	330.34	318.52	329.73	319.32	329.39	321.16	328.25	327.95	323.69	332.46	326.57
299.11	298.46	309.33	298.61	303.33	295.63	309.3	297.45	304.15	301.83	301.93	297.75	300.14	305.76	297.31	303.66	311.64	302.28	306.54	304.84	301.21	304.77	296.79	296.47	293.8	305.32	308.88	294.33	302.13	295.32	303.13	299.02	297.25	304.82	299.57	294.86	300.64	298.21	301.62	299.29	298.38	297.64	296.04	305.16	302.09	298.11	306.99	300.49	302.67	296.81
310.32	315.72	315.86	312.17	306.86	316.21	312.4	311.57	313.41	314.04	307.27	307.86	306.08	315.39	299.43	321.51	309.36	311.65	313.14	307.69	308.88	309.69	310.58	309.04	313.31	315.36	312.43	311.59	318.32	311.29	311.5	308.73	309.81	314.74	314.87	304.72	311.44	313.2	312.49	310.77	314.23	309.2	310.25	316.49	309.18	313.98	312.66	311.13	308.24	308.22
298.59	306.02	301.67	310.87	301.95	298.15	312.3	301.83	306.62	301.01	297.07	300.65	306.1	307.3	297.04	301.89	301.16	306.55	302.2	300.79	303.28	306.29	308.05	306.74	304.57	302.48	301.19	303.53	299.09	304.52	307.95	304.37	298.6	302.73	298	303.14	308.98	298.72	300.98	306.04	298.25	304.87	306.89	303.09	297.56	302.64	310.93	298.73	308.72	299.93
313.78	318.23	318.24	312.97	313.65	312.94	317.63	318.2	313.02	316.55	312.25	310.82	310.5	308.42	312.85	311.05	314.2	314.42	316.12	310.98	315.78	315.57	313.03	315.76	311.65	313.97	318.66	310.36	322.67	314.74	316.08	318.38	319.27	310.28	310.9	320.35	313.28	312.2	314.53	315.33	311.35	314.85	310.07	317.67	316.86	308.25	314.9	309.01	309.86	311.67
306.33	313.02	306.46	308.76	308.27	309	299.84	313.52	314.35	301.67	314.49	307.07	307.26	311.03	310.23	313.23	307.7	307.55	315.79	312.85	312.81	301.77	307.41	311.3	312.88	313.36	315.48	313.93	306.47	306.04	300.32	311.12	307.9	309.8	307.34	307.88	307.01	305.1	306.05	309.78	308.85	314.15	299.65	310.12	309.33	308.84	312.87	306.84	309.92	301.69
299.12	307.47	313.24	307.73	304.25	309.38	298.89	307.69	300.52	308.3	308.06	305.65	302.08	303.72	312.74	305.34	300.73	310.32	305.51	307.75	308.85	304.1	298.94	310.71	304.82	309.14	301.8	304.53	311.51	306.29	305.57	303.98	301.84	299.44	303.08	308.39	295.01	306.38	305.69	302.62	305.75	308.92	305.9	306.8	304.4	306.54	302.09	295.83	301.7	308.04
297.57	302.21	302.07	297.49	306.44	308.33	303.61	305.56	309.87	297.05	293.51	303.69	298.92	306.55	298.74	302.03	300.19	312.75	301.93	303.5	309.68	300.16	300.84	296.82	305.81	302.07	305.12	303.39	305.02	300.51	301.19	296.84	304.48	303.39	299.11	304.65	306.4	304.42	297.19	303.87	301.64	304.23	298.06	300.81	300.41	302.81	296.73	297.81	303.3	302.93
301.58	303.53	302.37	304.74	300.09	297.52	297.56	312.55	302.7	300.84	302.36	309.9	309.62	303.28	310.64	303.06	303.93	298.54	300.86	303.14	303.21	301.13	300.1	300.67	303.68	301.58	306.74	308.17	306.35	303	303.08	301.27	297.86	309.07	304.77	303.88	305.91	298.16	300.74	302.48	303.32	310.59	300.68	297.4	306.64	303.37	302.69	306.85	306.63	304.05
307.36	303.65	303.74	302.78	305.03	301.32	303.78	308.09	303.12	306.48	306.16	299.75	306.19	298.26	305.75	298.56	301.1	304.38	306.98	301.26	297.81	308.19	306.35	303.05	302.31	300.29	301.48	298.65	306.27	302.61	300.94	302.45	308.53	305.56	303.41	299.29	304.98	298.72	301.5	298.63	302.38	302.82	301.27	303.62	302.92	302.15	297.16	304.45	303.92	303.64
305.47	300.55	304.44	298.2	304.31	302.94	305.88	308.97	300.42	300.43	305.89	304.53	296.69	297.22	303.7	301.69	302.64	302.92	298.25	309.96	311.16	308.33	303.87	304.34	304.13	312.13	301.37	302.88	304.2	300.83	308.42	301.64	308.85	302.97	297.16	306.49	301.86	294.17	313.24	302.11	306.46	301.2	310.15	300.04	301.69	305.2	312.22	305.43	299.72	294.07
317.84	316.5	319.2	320.62	325.61	313.99	315.04	330.22	316.2	319.64	314.18	312.27	325.59	317.31	325.27	313.26	314.56	318.76	318.93	311.94	315.89	315.02	317.36	316.7	319.06	319.28	317.42	321.25	317.51	316.58	318.08	319.44	319.7	314.94	323.26	316.49	320.69	318.46	321.85	315.51	313.37	319.25	320.43	316.18	312.32	321.32	317.82	322.23	315.11	309.75
303.79	308.73	312.51	306.09	297.71	305.77	300.28	305.58	305.65	293.79	302.97	310.44	302.72	315.06	302.91	309.74	308.26	307.93	304.72	291.93	307.47	303.97	301.25	303.41	310.31	300.33	307.74	302.1	303.23	309.3	302.21	308.26	303.38	303.26	305.91	305.27	303.52	306.6	302.82	305.05	304.21	306.65	306.33	303.3	306.42	311.05	305.62	309.54	309.98	304.96
319.36	317.51	321	319.36	318.25	316.73	318.19	320.91	323.64	317.22	319.22	318.92	315.63	316.87	325.74	319.43	311.48	311.9	319.08	320.8	320.34	318.15	316.3	323.37	323.61	318.27	324.08	317.92	317.75	315.15	318.11	317.53	311.33	318.96	318.23	315.74	315.52	313.45	317.58	316.9	314.97	315.15	318.66	318.27	320.27	316.03	319.43	321.29	322.43	317.7
312.93	310.56	306.29	303.43	307.89	306.36	312.45	308.77	304.67	306.92	306.69	311.68	306.2	306.01	304.43	304.3	305.9	302.18	308.64	305.88	308.13	306.71	310.23	304.79	301.43	301.02	306.06	308.51	298.77	305.11	300.71	302.59	305.58	310.74	311.57	309.8	303.97	303.66	307.29	309.34	303.63	306.46	306.34	311.14	314.34	300.31	304	306.24	311.98	307.95
319.6	310.51	314.03	303.36	309.4	311.94	312.62	311.37	317.22	315.29	312.42	315.74	307.11	311.2	317.83	312.26	312.25	314.3	309.14	315.23	309.08	314.79	318.98	312.68	304.68	306.96	312.29	316.94	312.55	309.91	310.58	315.07	305.63	316.9	309.56	314.93	322.28	314.42	311.08	307.64	316.49	309.52	312.33	298.52	317.88	312.68	308.05	315.3	311.53	314.48
296.6	295.4	296.55	301.41	295.07	295.3	300.11	296.38	290.13	306.58	295.56	295.82	288.91	293.87	295.34	295.41	304.33	293.67	294.03	298.46	295.2	302.18	300.45	297.95	297.34	303.77	298.21	294.18	294.28	295.23	294.65	300.99	298.96	293.27	296.81	290.79	299.68	300.47	289.67	298.55	302.88	292.74	295.5	294.89	297.15	296.62	297.76	298.66	296.87	295.09
317.55	319.02	319.78	318.58	316.95	330.5	324.32	330.59	321.87	320.49	318.48	320.72	316.65	325.53	319.53	316.36	317.09	318.29	316.31	321.26	317.71	317.19	326.91	321.58	312.05	311.58	321.74	322.53	325.72	315.78	324.19	321.52	315.04	315.88	316.05	310.94	324.66	324.4	319.79	325.33	322.36	318.74	315.12	317.47	321.05	322	315	320.04	324.42	319.29
329.27	331.63	322.46	324.6	327.75	331.26	328.83	329.01	328.96	329.82	327.46	327.14	333.07	331.62	333.09	319.91	328.9	325.52	317.97	323.25	326.99	335.56	332.53	325.93	333.91	334.61	330.58	330.95	329.06	323.51	321.36	330.28	326.24	335.43	333.51	335.34	331.54	330.75	332.91	324.78	326.4	328.89	330.2	328.03	323.66	326.02	335.63	333.23	321.07	321.65
302.82	302.12	301.72	295.06	294.58	302.89	299.76	298.15	303.81	303.57	300.34	289.63	305.46	298.8	303.7	299.51	300.64	299.81	299.34	299.47	302.14	303.27	308.82	292.91	299.06	307.38	295.13	300.74	298.68	300.33	302.36	301.5	296.23	301.4	298.34	300.85	303.65	309.47	298.11	300.93	298.64	298.64	303.84	303.47	303	309.99	302.33	299.03	309.14	298.37
301.07	304.97	300.37	304.97	308.44	300.45	302.53	304.18	309.66	305.33	304.03	311.13	307.52	304.38	299.36	304.02	307.86	307.9	302.3	305.36	301.72	301.22	297.01	300.92	299.88	302.64	305.05	304.73	304.28	311.98	308.75	305.29	300.3	303.65	308.21	298.22	303.23	306.23	303.56	308.79	312.21	306.95	298.75	311.02	306.48	299.63	307.63	304	310.84	299.53
295.08	293.57	291.76	299.46	292.16	298.95	292.06	299.3	292.17	295.35	298.69	295.88	293.67	300.38	296.62	300.62	292.15	298.33	301.04	298.75	302.27	292.76	291.64	296.74	302.84	301.34	299.02	297.9	300.05	299.75	295.2	306.16	297.71	294.2	303.48	296.13	298.95	300.1	297.47	295.02	300.91	295.37	294.62	305.09	299.32	299.92	298.82	290.61	296.78	292.56
311.77	310.01	312.7	311.82	307.85	307.02	310.37	311.79	307.63	314.61	310.69	304.04	298.01	308.16	305.53	300.02	310.2	310.36	308.27	311.65	313.52	305.88	306.75	304.48	310.78	309.92	305.38	303.43	305.97	305.67	308.01	305.79	309.01	306.74	306.99	315.41	308.07	303.16	308.44	306.26	304.33	310	309.37	309.55	310.89	310.16	308.62	315.34	305.63	309.74
306.1	303.82	307.15	298.85	300.28	296.92	305.86	300.58	310.07	302.6	295.63	304.49	300.92	300.53	304.34	304.13	305.49	302.53	301.76	301.09	307.05	307.08	305.05	303.94	306.45	298.63	301.92	298.91	304.31	307.35	301.12	298.71	306.97	298.23	299.81	301.27	308.37	307.68	299.8	301.47	304.68	306.25	306.06	305.05	308.26	301.22	301.34	306.67	304.11	304.26
333.7	317.21	321.18	324.4	321.32	323.73	325.29	323.1	329.9	333.54	322.37	326.89	326.61	325.69	328.2	327.01	328.38	325.09	329.61	326.64	328.55	321.65	317.54	316.49	319.55	329.03	325.31	324.22	325.69	324.59	325.58	326.07	321.04	320.73	324.48	329.93	322.48	323.27	328.57	321.4	318.44	334.12	328.12	321.58	324.09	323.97	318.3	325.43	319.74	325.71
304.94	308.3	304.96	307.59	305.68	308.85	302.67	299.17	308.48	302.1	304.12	310.77	302.41	303.25	309.04	301.85	297.43	309.13	305.15	306.79	298.31	302.7	309	303.2	310.53	302.08	305.26	300.76	307.32	306.63	310.45	307.81	308.88	299.97	304.92	303.6	304.5	307.46	307.57	309.64	296.85	308.83	305.62	310.73	311.95	309.94	304.49	303.19	305.03	313.18
303.67	305.97	310.67	305.94	307.9	306.64	302.04	305.87	303.16	304.28	305.56	311.12	310.68	308.54	305.41	301.98	305.24	303.55	304.81	307.33	309.09	296.09	304.94	309.71	303.57	303.38	303.53	299.52	307.32	300.61	303.9	298.44	300.11	308.79	307.88	303.28	309.84	309.12	304.63	310.41	298.3	309.9	304.08	307.54	308.18	303.34	309.29	309.69	307.28	310.22
322.38	322.56	328.6	322.88	328.48	326.03	325.2	321.32	331.1	319.27	331.51	330.26	320.29	321.53	327.92	316.14	332.49	326.3	322.83	327.02	329.63	331.04	327.07	326.15	317.24	324.42	328.59	329.05	323.89	324.17	317.44	327.45	334.03	331.1	328.6	324.95	325.31	318.24	322.71	325.21	325.99	334.12	323.55	330.11	321.35	320.67	323.52	316.2	322.71	323.9
300.08	304.91	303.92	308.48	309.13	306.85	297.15	306.19	308.63	302.4	306.89	309.03	308.71	306.82	301.65	312.11	298.43	304.62	302.39	305.4	303.72	304.27	306.07	304.22	310.95	303.84	301.06	307.09	308.99	304.9	301.84	307.46	305.11	304.29	309.61	310.79	310.55	309.83	298.88	308.83	302.84	307.33	301.61	305.3	309.09	301.89	314.09	306.44	308.92	310.74
331.71	333.37	321.16	330.8	327.02	328.16	329.91	326.86	327.09	324.86	329.57	329.06	322.28	328.04	324.2	325.28	325.53	327.05	323.27	323.44	324.44	329.83	323.84	323.37	322.48	323.37	323.23	325.88	329.53	326.58	326.12	324.01	319.63	329.89	323.17	326.24	324.38	335.63	325.95	324.06	326.04	329.52	325.37	317.68	327.48	329.46	335.07	334.73	328.05	315.24
313.89	312.53	317.22	313.4	314.05	315.23	312.88	318.17	315.38	311.98	315.26	315.33	317.92	314.88	316.98	319.58	312.08	311.44	313.36	317.26	312.13	317.58	314.8	315.04	308.58	312.39	317.47	319.2	318.02	311.84	315.63	315.74	311.23	309.46	316.01	315.15	314.25	314.65	318.78	311.59	312.28	313.88	312.03	317.67	315	313.72	319.77	314.35	308.93	321.11
308.11	309.83	320.21	314.47	315.42	310.49	312.31	313.07	311.79	311.83	313.95	316.73	314.3	314.72	319.16	312.87	311.13	308.58	315.21	315.36	319.41	303.41	315.55	315.16	314.85	316.85	316.87	316.35	308.59	316.72	315.7	314.65	303.18	307.6	315.71	314.3	315.46	311.91	311.01	313.08	320.65	311.83	309.97	311.83	310.45	314.07	313.47	310.07	311.3	316.01
293.45	293.22	304.31	288.24	299.65	292.98	297.4	291.14	307.65	294.23	294.53	294.59	291.86	290.74	293.27	291.78	289.24	297.35	296.89	296.08	297.72	293.59	299.37	296.09	290.9	291.48	293.49	294.31	293.1	290.37	294.16	299.62	298.97	291.12	295.84	300.38	298.61	306.92	296.27	298.03	299.49	298.56	287.99	295.32	291.28	287.48	295.34	298	286.12	292.83
317.5	303.59	305.82	318.76	319.21	319.28	313.49	314.48	319.62	312.96	307.59	318.25	313.49	310.56	305.98	313.66	306.93	311.59	316.16	313.66	310.27	310.81	311.53	314.48	311.59	316.13	318.56	309.02	312.89	317.62	302.38	307.59	311.19	317.15	306.06	321.76	319.02	315	311.87	312.82	313.51	312.65	308.48	308.08	317.91	316.89	312.8	315.09	312.97	308.54
306.87	301.79	304.49	306.59	306.31	298.48	311.22	304.97	307.11	304.3	308.69	303.03	304.07	309.65	309.57	304.26	301.17	304.97	306.12	306.43	299.1	304.18	303.87	317.71	298.15	306.99	293.95	300.59	313.24	301.64	304.97	307.46	307.39	306.3	299.55	303.04	298.16	306.2	306.13	306.25	304.85	304.22	312.76	307.99	308.03	305.64	304.63	302.01	307.01	309.7
333.11	324.77	331.1	328.37	335.48	326.67	329.87	335.71	333.19	323.38	336.22	318.82	325.91	327.69	325.03	325.42	331.14	327.31	331.83	331.27	331.9	323.67	325.71	323.75	334.93	325.4	324.78	326.49	324.71	329.91	331.91	331.82	331.33	325.04	323.36	327.69	329.78	329.76	324.1	321.85	330.43	333.07	330.62	320.05	329.39	333.7	329.41	327.11	330.15	328.21
306.11	317.24	304.82	310.03	300.49	305.61	310.78	311.02	304.1	304.31	302.76	309.68	303.13	307.3	301.45	302.19	312.21	307.63	307.14	303.07	308.71	308.82	308.29	303.63	309.97	306.07	304.26	304.99	302.66	303.41	302.12	311.8	300.82	311.72	306.07	302.65	303.96	303.43	309.99	304.58	310.73	308.34	308.2	304.54	298.64	301.52	310.62	302.65	304.68	312.38
302.07	301.98	307.28	305.35	296.2	307.13	310.97	308.3	300.43	303.58	307.62	304.33	312.47	307.4	307.47	312.97	307.03	298.44	309.77	304.38	307.78	305.77	309.87	308.14	302.84	302.94	311.68	304.01	308.83	305.78	309.53	315.92	307.74	310.39	314.6	308.38	313.41	308.18	303.31	305.73	301.52	310.96	311.02	308.65	308.76	305.77	305.69	308.14	305.34	309.52
312.63	326.42	321.62	309.63	315.78	313.2	313.27	319.19	315.44	314.34	316.78	319.88	313.1	313.41	316.02	313.26	315.89	321.04	321.33	318.24	314.64	321.93	316.42	323.46	308.84	314.84	319.46	315.78	317.19	313.83	312.58	315.12	316.35	314.8	317.6	316.53	312.1	314.28	315.03	314.52	317.83	315.7	320.05	316.18	325	313	314.91	319.71	317.9	313.51
296.62	299.23	285.46	292	293.72	290.3	290.76	289.7	292.84	294.4	298.8	299.22	289.69	296.23	293.3	299.49	296.6	295.21	294.7	290.33	289.52	286.85	295.23	299.08	292.18	296.75	294.93	300.73	299	285.69	293.59	289.08	296.65	283.8	300.5	295.19	296.74	297.39	300.15	291.16	287.8	302.94	294.87	292.81	296.99	293.87	292.54	289.72	293.23	291.58
306.7	315.29	305.94	309.56	305.28	306.6	308.41	305.36	306.01	300.7	305.23	309.71	309.88	304.3	302.83	297.47	309.36	300.55	302.62	300.44	312	306.69	307.52	305.53	307.23	305.29	303.63	305.01	307.26	303.45	306.96	301.84	305.67	303.63	304.28	302.62	297.63	303.16	307.65	303.57	307.98	316	302.16	306.77	308.33	302.88	296.57	301.12	310.4	304.77
300.85	303.63	305.3	297.75	298.22	304.47	302.66	303.38	300.76	307.68	304.95	311.44	306.82	308.32	303.42	303.87	307.5	302.4	308.82	305.22	294.43	306.07	310.25	302.97	303.61	303.57	301.99	306.25	303.48	314.13	301.17	295.45	302.64	305.89	305.63	308.11	293.33	300.1	299.72	302.07	305.88	305.85	304.34	301.25	298.21	299.42	307.41	300.99	299.47	300.71
291.95	290.14	292.08	293.89	299.11	306.22	297.38	300.77	294.47	301.42	294.63	294.94	288.08	293.48	297.11	293.73	288.15	299.22	292.85	296.08	298.17	301.16	295.63	294.25	298.78	287.66	295.36	289.01	297.45	293.11	292.66	292.42	304.73	299.23	297.95	293.69	295.15	292.63	295	290.01	304.21	288.67	298.36	296.37	293.81	294.47	293.61	292.79	295.06	292.17
314.68	313.96	319.91	317.22	316.71	312.37	309.06	313.21	322.44	318.41	314.94	313.96	315.54	317.49	315.24	310.12	306.04	320.69	313.78	313	312.45	316.88	313.11	322.21	317.09	313.03	323.45	311.25	314.25	321.11	313.66	318.77	313.86	314.88	311.61	315.04	322.7	317.13	313.07	316.23	320.79	308.97	317.8	316.65	314.01	311.28	309.55	320.99	319.55	312.97
306.57	308.25	316.32	314.87	315.15	306.01	310.21	308.55	317.16	311.8	309.2	301.7	317.52	306.98	310.31	319.92	306.85	310.19	316.66	312.93	308.18	305.04	310.17	313.8	318.64	315.59	303.9	308.16	310.74	305.33	310.42	309.58	315.85	311.59	318.19	315.98	310.21	309.9	314.94	311.44	312.09	312.88	311.12	303.97	305.67	310.54	312.95	308.11	311.47	305.33
316.6	303.34	307.52	306.67	308.77	304.2	312.39	307.35	308.16	308.76	309.1	306.67	312.93	310.71	313.47	311.65	304.06	310.82	316.42	306.31	315.04	314.3	306.39	307.65	309.25	311.97	311.45	309.48	309.85	308.82	300.09	310.64	307.13	310.69	312.02	308.36	306.43	307.88	319.19	313	308.11	311.16	304.8	307.52	310.1	307.58	309.5	307.55	305.74	309.6
317.18	311.14	309.66	306.27	307.28	316.35	303.66	310.65	305.97	315.71	308.91	310.16	314	315.74	317.9	307.16	313.94	314.72	320.65	312.44	309.16	310.67	307.43	313.31	310.17	309.78	311.19	308.54	314.36	308.07	305.11	314.66	314.5	310.2	314.57	311.91	309.75	311.09	309.1	315.87	315.23	315.53	303.69	313.93	308.04	302.28	309.24	308.47	306.07	312.79
299.55	300.17	294.02	302.87	291.32	295.83	293.55	294.42	306.94	292.08	298.55	295.71	301.41	292.5	291.1	290.83	304.71	294.81	293	294.94	296.56	299.14	291.69	299.63	299.73	286.05	301.05	300.6	291.52	288.57	300.22	298.96	299.95	294.11	298.35	294.54	294.16	296.92	297.14	292.56	298.49	293.88	299.34	290.94	296.17	292.49	297.12	296	296.06	296.57
297.54	290.23	298.34	303.01	296.26	291.17	297.03	301.24	295.53	296.08	292.97	294.86	291.73	286.84	305.42	298.67	300.96	295.46	296.29	304.2	298.73	294.83	296.59	290.29	300.46	293.14	297.53	298.35	299.58	301.17	297.44	299.22	302.97	293.11	303.5	298.52	292.81	289.58	297.31	299.86	294.49	302.16	303.31	295.42	300.89	298.1	292.16	299.47	302.59	297.01
303.6	301.26	300.2	302.27	302.69	305.75	303.46	294.72	305.48	302.48	301.3	305.31	302.73	300.42	306.12	303.54	300.09	307.28	306.28	296.45	296.78	300.47	301.52	308.58	306.24	312.2	304.67	302.27	301.07	300.54	297.38	300.5	306.75	307.98	299.26	308.9	298.87	303.56	304.71	301.61	302.16	302.51	305.94	304.82	303.69	301.69	305.4	303.08	304.51	299.99
327.12	331.1	321.57	324.65	324.06	327.51	317.19	331.55	320.58	323.36	319.63	325.07	323.44	323.08	324.4	325.71	326.05	326.08	326.93	325.15	329.03	329.2	328.67	325.57	326.7	323.08	323.42	325.54	325.96	320.88	325.86	323.86	322.82	324.02	322.59	324.21	324.13	326.84	323.79	320.59	321	324.1	318.67	328.48	324.84	319.82	320.29	327.31	316	326.28
301.4	298.92	305.62	301.36	304.84	304.37	289.52	311.88	304.99	303.72	299.25	298.22	302.9	298.65	302.2	297.26	307.14	307.6	307.11	302.4	300.86	298.42	304.6	307.31	298.92	299.18	300.97	302.19	301.32	300.51	301.57	303.84	295.09	305.35	299.91	294.94	303.06	297.1	301.55	304.32	304.38	300.85	309.03	303.54	307.42	297.89	303.47	297.96	304.45	308.95
305.09	303.72	307.28	308.69	301.33	305.2	300.51	300.9	301.66	302.08	299.28	312.54	302.7	301.83	300.75	303.46	296.58	308.01	301.95	298.7	297.81	301.41	302.08	301.51	315.45	304.52	302.5	305.89	302.03	305.17	302.02	305.4	301.54	305.04	300.29	303.68	306.53	305.89	297.28	309.34	306.96	305.79	297.88	300.56	302.98	306.02	302.37	307.42	299.71	299.95
300.59	299.37	301.04	297.37	300.4	297.53	305.76	297.7	295.43	298.2	300.05	292.25	297.13	303.57	300.07	296.21	301.67	303.81	300.52	304.51	292.51	300.64	299.22	303.79	298.6	295.68	301.47	297.89	294.32	298.98	301.39	301.89	298.26	299.12	298.4	298.98	306.66	301.6	300.15	308.11	304.64	302.42	306.08	298.24	298.06	303.55	304.76	304.78	297.76	303.52
294.46	290.18	285.99	295.53	286.28	303.54	291.05	293.53	299.74	297.83	295.94	293.35	294.69	295.9	295.9	292.96	298.82	295.12	292.71	299.31	290.32	300.39	300.98	296.84	289.26	292.33	294.15	298.39	293.58	299.27	292.46	285.5	292.63	298.42	295.08	296.21	294.49	298.07	293.1	291.14	291.41	297.29	298.01	297.27	289.59	287.62	291.14	293.87	286.8	290.4
308.31	303.93	303.66	306.1	301.7	314.37	306.13	306.16	309.24	304.15	302.16	300.44	312.41	302.04	302.55	307.56	304.88	313.24	306.83	310.74	309.34	306.72	294.84	310.15	299.12	309.26	303.38	312.51	308.78	310.46	311.29	299.97	309.62	310.99	301.93	309.5	315.05	303.72	311.02	297.52	303.29	303.74	308.82	297.76	305.77	301.59	314.02	306.35	302.1	310.25
314.42	318.29	316.06	308.62	316.19	318.26	311.16	311.69	322.17	314.08	316.89	310.68	317.96	323.45	310.47	314.08	316.78	312.1	311.72	313.39	317.33	315.09	313.4	315.8	315.84	317.83	311.71	316.68	320.75	314.04	325.78	324.98	317.71	314.26	315.03	320.64	316.62	311.82	317.46	317.39	317.07	315.1	317.49	304.77	323.78	321.06	317.31	314.42	315.48	316.47
317.02	312.94	312.87	314.28	312.64	307.03	309.84	314.83	314.24	318.19	315.09	308.88	317.31	309.62	316.87	315.45	305.44	317.19	304.89	317.02	314.68	303.28	310.37	317.94	311.01	316.75	318.83	319.22	310.88	316.05	313.52	313.63	311.12	317.22	315.39	311.15	309.07	308.67	306.82	314.66	315.08	315.51	310.79	312.72	311.34	314.57	310.17	319.19	308.84	315.04
288.9	294.42	302.7	291.33	296.96	298.9	298.47	297.72	298.82	299.85	297.74	292.36	294.87	298.55	299.13	297.2	289.87	299.9	297.76	292.9	294.46	303.63	294.09	294.22	295.82	290.02	299.5	297.54	299.98	292.28	298.74	302.79	295.27	297.46	290.26	297.54	303.89	297.44	301.09	292	298.41	301.41	298.75	298.14	302.9	299.11	295.41	297.07	293.9	296.79
313.75	306.2	312.84	315.56	307.84	309.31	308.65	310.57	313.89	313.15	316.99	308.32	316.85	305.76	310.69	311.85	309.77	308.26	302.3	308.31	312.94	318.48	310.27	312.72	306.48	315.01	315.02	314.25	310.04	318.49	316.04	313.73	310.43	317.3	309.69	314.53	309.36	313.55	313.36	313.45	315.73	314.03	313.83	305.37	318.63	304.55	319.97	311.31	312.1	302.86
306.31	314.15	317.03	316.48	321.42	322.46	308.58	309.66	316.94	321.12	323.52	315.22	314.91	311.45	322.54	311.22	319.41	312.86	318.29	316.24	315.68	317.06	315.33	313.58	310.06	315.92	318.99	318.71	312.28	315.78	313.24	314.7	313.4	320.07	324.6	308.95	318.38	320.47	318.52	312.5	317.12	317.8	313.97	313.54	315.37	316.28	318.11	322.61	323.75	317.17
323.21	328.35	314.85	318.79	315.06	322.92	319.46	322.56	313.49	316.21	326	310.1	314.3	320.53	317.48	319.89	324.45	324.03	321.28	316.47	320.06	316.19	315.09	315.85	313.9	319.3	316.56	323.04	310.41	319.39	318.57	322.96	317.88	316.76	319.59	320.24	315.04	321.68	317.45	320.46	321.57	315.48	316.2	333.55	315.79	319.52	328.94	320.36	321.25	322.66
313.82	311.86	306.76	307.51	307.74	304.01	305.08	308.44	302.84	305.14	307.66	308.3	306.96	310.46	304.06	314.32	309.22	306.15	304.56	313.42	307.18	302.25	311.47	304.18	300.54	308.03	309.12	312.31	312.23	296.26	306.79	305.45	305.1	308.39	310.63	299.88	308.42	304.44	304.65	303.63	309.36	308.68	303.92	311.38	303.32	315.72	307.87	308.4	301.69	306.77
315.54	307.75	305.6	306.98	314.59	310.42	312.54	312.06	318.06	307.74	308.3	311.59	318.02	314.76	311.08	311.92	318.63	310.04	319.3	312.1	315.95	314.71	308.69	310.01	308.41	313.61	310.91	310.47	313.68	306.86	311.58	309.12	318.69	314.77	313.25	316.88	304.17	306.26	315.93	315.12	310.33	308.06	312.42	310.4	308.68	312.13	317.31	307.9	310.25	310.98
312.54	317.34	321.42	314.85	311.17	314.99	316.57	315.84	319.71	311.37	312.39	311.14	310.49	322.19	321.67	316.29	320.41	310.35	316.91	318.13	307.13	318.54	320.01	321.95	309.51	315.5	317.18	310.31	312.04	315.18	315.27	318.56	313.05	313.59	318.08	320.64	316.16	320.79	313.39	311.37	321.23	311.95	313.48	314.76	316.44	313.09	321.13	310.01	317.32	316.9
297.4	309.93	310.36	307.17	302.47	299.06	304.5	309.37	299.73	310.37	312.73	306.19	306.09	305.66	304.52	306.8	304.94	301.79	307.12	312.4	304.44	307.45	313.46	307.99	306.99	299.44	305.21	307.97	302.42	305.3	304.49	304.94	306.7	308	307.31	307.3	303.48	305.65	312.36	305.16	310.04	307.11	307.43	305.04	304.69	305.22	301.11	302.59	303.29	303.74
315.91	311.16	319.47	315.89	313.88	313.44	312.37	316.5	320.58	306.83	313.53	308.3	315.39	318.45	312.75	310.58	319.14	309.19	315.46	320.12	314.15	316.08	315.15	321.79	317.36	315.29	314.3	311.43	316.77	319.3	318.02	308.97	321.71	316.29	311.78	315.56	305.53	319.39	314	316.14	315.08	310.14	317.85	318.37	315.74	312.45	322.52	313.07	315	313.37
296.81	301.03	294.5	300.08	300.03	298.8	302.34	299.09	301.89	304.65	303.24	307.16	302.14	303.39	301.88	300.59	296.55	305.84	301.55	300.78	306.83	305.49	298.21	297.72	301.41	304.63	305.09	299.93	297.23	297.55	301.16	305.23	301.95	306.37	303.09	295.56	305.14	305.69	302	305.79	299.95	301.52	304.09	302.62	307.78	301.63	303.67	302.29	305.49	302.39
310.5	307.31	304.76	303.95	308.29	314.59	317.72	313.9	309.68	322.86	313.43	313.78	313.83	304.4	315.54	312.86	312.74	315.8	308.02	316.07	317.38	318.87	311.85	305.42	317.42	316.39	317.48	315.56	304.33	315.62	310.4	314.56	314.19	307.31	314.01	314.95	308.38	319.17	315.19	311.92	312.73	318.6	314.67	304.49	314.77	311.84	308.94	315.28	315	312.48
311.03	303.44	315.36	309.47	300.06	309.44	312.99	306.93	305.97	312.49	314.25	307.48	308.67	308.86	308.99	310.83	310.18	312.19	309.32	306.64	308.56	304.81	304.45	305.84	303.13	313.55	314.65	309.95	310.07	309.65	305.81	312.96	306.51	311.54	314.23	308.42	309.2	301.21	314.82	302.62	314.71	315.35	311.43	308.42	305.23	314.67	311.02	312.3	311.22	311.77
316.66	313.47	323.12	311.84	321.92	310.57	318.07	315.43	311.58	315.31	313.96	315.67	320.6	314.56	314.8	313.59	309.94	314.92	321.28	320.37	317.18	314.73	311.9	314.05	312.88	317.21	311.54	317.95	316.73	311.65	312.77	310.65	317.13	316.13	307.92	306.64	311.69	308.04	313.48	307.5	306.62	316.36	310.18	316.44	310.94	317.61	315.95	311.11	312.47	313.62
307.27	316.14	309.13	303.51	310.56	303.81	313.96	311.3	310.75	311.99	312	313.73	309.93	313.61	306.35	312.92	318.91	315.31	308.75	306.89	312.55	305.08	322.12	314.81	315.42	311.39	306.18	311.23	318.35	315.44	316.78	311.51	311.57	312.51	317.29	303.73	318.86	315.88	309.74	320.12	317.22	310.81	314.98	313.61	308.68	313.17	315.75	316.75	312.63	316.1
296.18	297.33	293.27	289.33	292.16	297.85	296.15	298.63	293.73	293.76	297.11	286.69	292.63	298.29	298.35	297.72	298.26	296.12	291.48	293.02	297.74	296.05	287.4	297.1	294.12	294.3	289.73	299.41	292.28	293.54	295.41	295.75	293.68	293.97	296.67	284.8	291.74	293.54	291.12	297.97	292.14	291.66	300.05	297.59	294.58	299.4	289.84	291.41	297.17	303.8
329.67	324.76	323.15	328.66	316.01	322.94	328.83	322.66	327.65	321.85	325.69	326.76	328.58	316.74	321.74	330.93	318.97	324.21	325.55	320.58	326.86	329.05	324.18	321.59	325.18	325.84	328.36	321.12	323.7	323.73	322.34	317.88	322.08	324.23	328.06	320.38	330.27	325.72	319.03	322.82	324.66	323.37	326.35	327	331.28	321.38	325.52	321.19	327.43	321.48
310.04	314.57	311.49	307.29	313.57	318.14	309.61	319.18	306.52	314.3	301.18	310.13	308.67	307.87	315.13	312.42	302.72	320.34	315.37	317.26	309.32	311.45	318.53	310.71	313.74	309.63	313.61	315.53	311.13	311.7	310.04	308.39	308.29	306.16	313.98	313.55	309.76	313.78	311.79	313.52	310.25	307.69	314.36	312.83	319.06	307.39	310.01	300.85	306.49	311.84
312.98	307.78	317.89	320.02	311.78	312.23	315.59	308.65	316.84	321.87	311.59	316.6	313.39	319.52	315.01	317.62	311.6	312.49	322.15	314.01	318.88	319.16	318.24	313.47	317.43	312.52	318.99	316.67	314.32	311.11	317.46	320.35	311.8	321.8	315.31	316.69	309.26	315.16	311.44	309.3	308.14	315.75	314.28	320.54	317.38	316.18	316.25	310.07	309.57	319.49
305.59	311.37	312.28	310.09	311.54	309.39	304.07	312.66	303.82	307.73	306.33	310.04	301.52	307.15	302.99	306.52	308.73	309.56	313.77	306.84	294.9	312.56	310.01	311.17	308.8	303.71	304.1	303.03	308.82	305.18	305.12	299.05	311.76	309.68	312.29	313.74	301.71	297.54	306.53	308.42	304.65	306.38	301.15	307.09	302.75	311.36	308.08	302.37	312.16	307.61
303.28	307.74	307.84	305.12	308.95	306.55	310.37	310.46	301.32	308.19	308.78	306.1	312.91	305.01	301.35	304.41	309.54	302.46	312.41	300.87	306.87	308.15	301.56	309.54	308.25	311.76	307	313.23	302.63	309.49	305.45	307.93	307.7	305.95	304.38	308.3	304.07	311.2	300.98	309.66	308.02	307.29	307.92	305.93	303.69	305.52	308.15	303.91	301.12	305.18
295.67	302.74	304.5	297.24	305.01	308.18	305.97	306.48	303.25	313.76	298.38	307.03	302.64	306.26	302.02	304.45	299.85	304.48	303.9	302.37	307.3	307.38	302.78	309.59	313.11	307.14	307.57	308.59	303.57	302.58	300.81	313.42	307.72	302.72	307.94	301.74	304.15	306.61	300.67	306.03	293.22	301.84	300.06	298.68	306.39	297.38	301.98	307.31	299.14	299.77
325.04	317.54	319.8	321.68	326.12	321.35	320.29	319.02	320.54	312.63	322.86	316.5	312.2	323.5	315.1	320.48	316.12	320.15	318.28	321.03	320.68	324.77	317.43	315.06	318.63	325.18	322.82	313.27	317.56	320.88	318.12	313.9	315.71	322.55	322.5	310.87	315.09	315.85	320.28	327.1	315.66	317.17	320.69	324.23	315.26	322.13	319.57	319.46	320.48	315.49
313.43	317.08	310.76	314.93	315.4	316.69	316.98	313.94	311.37	315.96	316.77	318.1	319.36	320.01	314.92	326.14	317.65	309.45	318.66	314.29	316.95	308.72	312.05	315.36	314.08	310.24	317.47	321.09	316.71	316.69	314	314.62	303.08	317.16	312.34	313.75	317.73	317.36	319.94	311.63	313.24	319.49	303.03	319.56	318.86	315.1	316.79	316.64	313.73	318.03
307.12	309.95	300.61	306.21	306.36	306.61	300.42	309.26	300.12	310.84	303.8	305.19	305.46	305.82	307.62	301.11	304.16	307.05	307.96	301.03	312.22	310.77	307.24	302.86	306.2	305.53	308.11	304.63	301.89	302.95	300.63	308.4	305.76	311.49	304.22	307.6	302.82	306.14	303.02	298.08	313.57	308.07	297.91	305.3	308.01	309.6	307.27	305.12	306.21	303.5
305.13	295.12	296.47	301.5	301.67	307.48	296.44	301.58	303.27	299.62	294.06	300.06	296.94	302.5	304.35	303.45	299.96	297.07	301.87	296.61	304.14	302.51	299.31	303.49	304.85	301.87	301.75	300.79	303.28	306.26	299.96	296.91	296.27	301.39	304.47	303.2	303.69	299.24	302.88	300.24	302.17	300.86	293.71	297.97	301.36	295.12	303.02	303.78	303.39	299.68
298.96	290.16	299.3	295.85	293.61	296.06	296.56	297.1	297.2	296.42	293.28	295.23	300.08	298.46	302.12	290.75	288.37	297.29	298.11	296.77	298.57	304.5	296.49	298.35	295.4	295.9	297.05	292.05	296.79	293.49	295.11	301.66	289.53	303.3	300.32	303.5	294.26	289.32	298.89	298.9	290.48	297.98	302.62	298.54	293.81	291.77	286.78	299.37	298.04	305.82
310.35	309.41	314.34	309.8	313.56	309.31	307.88	312.38	313.54	308.63	311.93	315.9	302.94	312.62	314.52	304.89	308.05	310.78	305.13	308.21	310.84	308.59	310.25	308.22	314.74	307.44	301.02	303.97	311.13	303.13	302.88	308.04	308.29	307.79	307.6	312.28	312.8	301.76	307.26	306.12	303.32	306.58	313.38	306.19	310.64	312.07	306.98	305.96	313.82	318.74
302.21	309.25	310.71	311.06	304	298.22	300.92	303.63	308.22	311.27	306.99	303.33	305.1	304.09	316.63	306.76	311.43	303.45	305.5	298.27	308.85	305.2	311.92	310.79	308.86	311.22	313.83	305.77	307.56	301.84	313.87	314.84	306.12	302.57	310.65	302.79	306.03	299.47	310.24	305.82	302.23	310.89	315.05	308.77	309.59	303.44	312.15	309.8	305.57	315.89
316.85	311.7	311.81	311.48	311.96	312.82	311.64	319	306.66	312.97	313.66	308.9	322.25	313.76	312.74	311.06	306.38	316.25	315.01	315.73	316.45	318.82	308.38	316.18	310.56	309.54	313.89	314.87	301.63	323.24	318.22	311.34	307.43	319.9	313.56	310.96	318.37	313.52	314.34	311.95	310.25	313.86	312.67	313.13	310.57	313.35	306.72	313.08	314.08	315.93
309.17	319.05	313.67	312.06	314	319.37	315.4	317.15	318.08	311.91	307.25	320.81	310.2	322.46	309.65	312.63	304.69	314.83	309.19	316.16	314.73	311.88	316.49	320.33	311.31	318.05	316.08	321.8	312.09	309.08	313.03	306.02	313.94	317.57	316.17	309.74	318.1	313.74	312.93	311.8	307.96	313.96	317.4	314.04	310.19	312.1	315.75	314.87	312.1	314.67
317.97	319.05	312.27	313.13	314.14	315.99	321.47	318.32	307.2	314.17	310.04	311.67	312.17	308.43	312.66	322.45	318.73	320.43	326.1	312.16	313	311.11	320.45	314.17	313.9	316.06	309.96	309.92	313.12	316.53	323.81	314.74	319.4	316.12	317.44	317.04	310.48	325.22	311.29	318.9	314.75	314.8	317.13	320.11	313.14	311.82	309.39	316.65	311.76	314.25
302	310.83	303.25	306.64	308.9	301.48	305.65	315.15	307.98	300.11	311.32	304.28	311.78	303.38	303.91	310.07	306.92	310.07	309.33	306.48	303.11	304.19	309.22	301.49	303.73	309.88	298.55	297.3	306.53	299.64	305.99	300.26	304.79	303.88	308.84	305.43	297.94	309.15	301.81	316.59	307.93	304.72	302.54	308.32	299.6	308.72	308.03	305.54	306.98	304.52
309.14	311.03	309.45	314.21	311.47	306.47	308.11	310.6	307.29	304.15	311.89	311.61	310.26	311.58	310.56	311.77	310.22	307.74	313.08	307.23	316.55	311.92	315.39	317.41	316.83	310.59	305.25	308.86	313.97	311.1	310.2	311.4	309.59	314.36	311.11	301.5	306.88	314.84	302.71	310.9	308.77	306.64	313.28	313.58	314.82	311.91	308.69	306.81	300.41	314.16
307.95	306.27	308.23	306.99	312.83	312.24	310.77	301.69	307.92	304.02	307.42	308.84	309.97	299.86	306.91	307.15	315.03	312.31	306.56	298.95	315.24	306.48	315.4	310.76	308.97	305.29	309.32	311.52	308.42	309.47	313.21	311.1	309.78	308.01	318.13	316.85	309.14	304.98	311.19	302.61	313.01	304.31	315.51	306.21	303.92	305.17	305.57	312.79	312.85	318.25
329.88	326.27	326.61	322.11	331.41	325.58	328.71	326.85	336.28	323.99	325.51	329.39	322.45	329.41	332.09	326.84	327.53	323.21	319.81	325.01	319.74	332.62	325.16	331.49	327.67	329.2	330.35	328.2	333.79	331.22	320.56	334.41	323.68	325.47	330.51	330.52	326.68	325.79	324.05	331.75	332.63	328.31	329.72	325.65	325.6	333.93	328.2	330.83	327.75	324.03
306.4	308.33	313.17	311.83	311.59	307.37	312.58	310.89	309.85	310.42	316.11	313.54	311.24	310.81	308.92	308.59	309.32	308.19	315.31	311.73	309.17	314.85	305.69	312.95	311.02	315.61	313.79	311.91	306.03	307.5	307.51	304.35	309.13	316.85	308.54	312.6	304.32	318.39	312.32	307.24	313.25	307.94	310.37	315.58	308.34	300.04	304.54	309.97	316.81	311.37
299.79	294.74	305.53	301.6	298.57	302.76	312.14	298.01	305.4	310.09	296.57	299.79	298.19	301.36	300.5	310.27	306.75	297.89	305.46	307.53	298.27	297.68	302.72	305.35	307.67	309.7	304.4	307.74	310.82	307.68	305.42	306.3	303.77	301.26	306.93	296.4	308.69	301.58	302.15	303.7	309.61	308.11	299.92	301.66	303.45	305.06	304.81	300.7	309.62	303.05
311.45	305.66	311.28	307.39	309.06	313.71	310.22	315.35	303.18	309.65	312.01	308.75	313.45	305.5	308.56	308.25	304.87	311.17	306.61	307.71	308.37	310.9	316.12	310.03	311.91	306.64	306.6	310.92	305.2	310.22	304.41	309.17	309.54	309.73	310.31	308.7	315.74	307.63	309.75	295.52	306.64	319.11	309.93	306.83	310.64	309.63	307.48	316.15	309.48	309.84
301.93	304.62	309.2	311.86	305.64	316.43	303.59	307.4	314.44	313.5	303.63	310.5	302.74	310.16	301.45	298.05	300.08	303.06	310.21	301.2	300.96	304.58	299.69	308.71	312.92	308.16	305.97	307.23	303.36	305.91	309.45	307.57	301.9	309.15	306.8	303.38	308.8	304.87	313.61	300.7	306.19	303.78	308.38	303.32	303.14	308.18	301.76	307.92	305.29	306.81
288.77	287.06	290.98	294.26	296.93	299.39	296.61	295.88	295.83	289.95	289.5	293.08	291.52	296.48	288.65	293.35	295.77	296.23	288.07	290.94	293.79	293.47	291.98	295.77	296.59	290.93	292.64	288.62	294.08	301.97	293	292.16	297.44	291.23	289.06	298.24	296.24	294.53	294.42	287.49	297.6	293.88	294.93	295.47	288.24	289.94	288.79	292.26	292.14	303.47
310.76	307.74	301.97	308.88	305.62	308.94	297.71	298.25	305.45	304.1	302.81	307.16	302.42	299.11	307.01	296.38	299.5	304.36	307.75	299.55	308.88	306.71	294.84	305.51	304.6	306.84	300.24	300.49	297.21	303.66	298.89	302.95	304.32	302.16	295.81	308.02	307.78	301.69	308.53	302.2	299.37	309.56	305.3	311.69	295.85	310.98	306.54	302.63	300.15	302.06
310.68	318.66	325.59	320.84	319.92	312.72	324.81	325.89	317.36	319.85	324.15	316.22	316.87	315.23	319.17	322.08	314.59	321.57	320.17	318.02	316.92	317.48	317.56	316.4	326.2	317.12	317.51	312.98	323.56	317	323.32	319.4	319.41	316.16	314.12	317.44	319.53	322.27	319.52	316.53	317.57	315.79	316.55	320.36	322.01	313.58	316.28	318.75	308.83	314.35
302.24	302.1	300.24	295.09	296.77	294	304.77	298.99	302.71	297.59	295.31	307.48	296.77	306.26	295.04	299.27	300.83	298.54	303.45	299.19	303.17	301.44	298.52	297.43	300.35	299.63	302.32	305.95	299.5	302.47	299.88	294.52	300.5	296.54	296.28	296.87	306.6	298.11	304.25	296.72	304.35	296.54	298.61	303.31	300.67	303.27	302.91	303	299.01	307.43
308.63	309.2	312.37	317.53	319.14	318.34	302.91	310.72	306.83	309.48	315.45	315.52	312.4	312.29	307.93	316.48	307.61	317.55	308.26	312.24	318.11	311.7	309.7	312.96	318.34	318.61	310.33	308.35	318.03	309.71	317.39	310.07	312.56	316.76	310.52	311.41	308.19	313.1	309.99	307.15	321.82	316.43	306.11	311.4	314.57	316.71	313.78	309.49	315.21	324.17
303.54	304.68	300.92	296.63	305.17	300.06	301.07	302.93	307.54	309.61	305.72	307.89	307.04	302.36	302.5	305.77	298.55	307.37	307.95	306	302.04	304.91	309.84	307.09	298.52	295.69	303.6	305.63	313.66	298.28	306.71	302.35	304.15	301.55	300.69	297.75	308.51	297.8	306.72	294.19	306.3	308.69	301.07	304.12	299.19	305.71	302.86	306.56	304.32	305.82
298.4	310.56	301.57	297.56	293.83	306.6	307.01	297.73	300.53	301.27	300.41	296.68	299.36	298.95	300.25	300.74	300.72	306.59	303.36	302.67	305.37	299.72	294.1	306.64	302.59	308.01	303.1	306.3	310.59	304.08	307.93	298.28	301.7	300.02	302.2	299.18	304.52	306.09	303.92	302.56	303.51	307.93	302.52	300.17	297.72	302.65	302.26	305.72	300.85	301.75
306.34	300.92	307.65	313.67	305.22	302.55	306.65	301.64	312.83	306.48	302.44	294.86	297.18	302.96	307.63	306.95	307.76	302.37	309.74	307.07	305.83	302.37	304.87	302.32	307.84	311.82	306.83	298.41	298.27	310.35	310.6	302.52	306.99	306.35	308.03	303.06	297.13	300.83	301.67	303.14	301.76	305.49	303.77	303.72	298.06	307.68	307.93	300.24	308.75	301.49
313.33	322.77	312.69	300.23	308.87	319.35	309.9	311.6	310.61	314.87	304.44	311.93	314.7	306.17	315.1	304.09	316.36	319.74	311.49	301.06	307.78	315.92	315.78	309.13	313.04	311.73	308.64	308.97	308.42	304.83	310.01	311.17	313.02	317.56	313.68	310.77	309.6	306.41	311.42	308.24	318	309.9	307.61	311.76	307.83	313.31	312.58	310.17	309.46	305.2
317.2	315.85	316.51	316.39	310.29	313.31	317.6	314.4	311.85	312.52	315.97	319.39	316.94	315.04	317.14	313.66	318.69	315.42	324.27	311.26	314.84	312.57	315.3	318.72	313.69	319.36	314.62	312.06	313.48	313.43	314.92	314.53	314.43	321.84	311.1	321.64	319.18	311.57	310.9	314.89	310.14	313.34	311.63	314.73	316.71	316.42	309.42	314.56	318.79	308.02
308.1	303.35	307.42	309.36	305.31	302.27	300.05	307.59	306.13	306.16	308.9	302.56	306.8	307.55	311.04	301.27	305.07	296.95	300.81	303.93	302.54	308.21	302.84	300.14	309.1	296.48	305.47	303.38	305.76	304.36	301.9	304.76	299.09	300.73	302.4	305.15	306.11	297.96	297.81	294.92	305.29	301.95	304.38	298.12	304.18	305.92	295.93	296.35	296.6	306.96
329.16	327.52	325.49	326.66	332.42	324.25	326.75	329.9	323.45	322.34	332.27	330.35	325.11	326.77	330.45	327	327.97	333.3	329.33	325.63	326.76	329.27	329.26	329.11	333.88	327.55	326.12	323.28	332.64	324.4	329.06	328.45	330.46	329.85	330.75	328.96	319.5	335.57	325.55	330.25	324.42	330.22	330.91	324.1	321.64	330.07	328.7	324.62	327.75	322.85
307.89	322.56	314.88	316.04	310.83	315.44	317.31	313.22	316.71	317.23	308.97	315.13	314.99	311.51	319.13	316.37	326.27	312.52	314.49	305.39	307.94	310.71	314.89	313.13	316.58	312.67	314.59	315.96	308.5	304.79	312.2	310.55	314.88	318.74	307.3	317.34	316.64	317.33	314.41	306.58	315.47	319.19	324.74	316.8	311.69	319.57	310.44	319.73	312.62	315.16
303.05	300.58	297.62	300.28	302.88	305.86	311.77	310.63	301.99	301.87	304.05	300.72	305.77	303.43	306.08	302.96	305.49	310.94	303.61	292.31	297.02	299.64	303.19	304.78	303.61	301.86	299.15	303.15	304.62	304.77	304.72	301.57	302.42	305.09	302.68	302.01	302.2	302.67	304.65	303.17	307.35	308.13	300.76	297.87	305.18	305.89	298.33	301.87	300.86	298.04
294.71	305.93	303.7	306.35	303.3	298.72	307.23	307.66	298.2	306.1	309.36	305.21	303.29	308.62	303.18	304.03	309.3	299.15	303.79	302.2	301.24	306.06	301.96	305.07	303.03	305.95	305.27	313.82	307.03	298.49	301.73	304.36	309.07	307.26	306.51	301.13	300.86	305.14	300.85	303.51	307.8	302.63	304.94	297.18	300.78	301.32	302.52	297.06	299.63	306.24
312.77	312.71	310.97	321.01	313.16	311.16	299.03	309.04	311.3	312	310.7	304.61	316.71	311.56	316.59	310.08	315.22	305.43	318.88	307.63	312.02	310.49	316.24	311.6	308.65	315.88	313.11	314.42	314.09	315.24	317.62	311.36	306.08	311.16	310.58	313.06	312.62	320.02	306	311.92	312.55	312.64	313.85	311.8	311.97	311.95	312.65	317.88	312.38	313.11
308.55	319.36	315.63	315.14	312.7	317.32	314.82	316.96	314.06	314.46	317.29	317.24	311.17	314.69	313.99	318.25	312.89	313.8	321.84	318.59	309.41	318.71	310.03	317.91	311.02	312.77	323.05	315.52	317.79	313.14	312.06	311.27	311.74	319.83	317.85	317.79	314.51	317.14	319.67	309.17	316.99	320.68	317.52	309.9	323.1	315.74	313.34	310.98	315.63	321.17
295.3	293.89	297.78	300.83	299.28	297.58	293.6	298.38	290.36	289.16	298.51	299.3	301.96	293.33	297.45	294.3	292.1	293.78	290.6	295.5	293.99	288.83	289.12	293.32	294.78	292.03	293.29	289.81	293.64	300.59	292.59	289.93	296.95	294.42	305.79	297.37	300.04	293.93	291.86	291.21	295.81	298.35	287.93	288.14	285.14	302.72	286.99	288.92	290.6	301.23
310.69	308.53	312.79	306.97	320.22	307.59	307.79	319.88	306.59	311.44	315.04	310.69	308.57	311.71	307.3	311.32	313.23	305.96	313.54	314.1	315	307.51	317.28	313.5	317.67	304.43	301.63	307.85	308.18	315.35	305.74	318.16	312.04	308.26	309.27	313.34	311.15	314.83	302.97	305.41	314.57	304.6	311.25	312.6	306.65	312.12	308.86	304.45	305.63	313.48
312.49	303.08	305.97	297.01	302.95	302.2	306.49	301.28	305.41	302.69	300.15	312.79	306.13	296.86	298.02	305.86	300.4	303.1	300.78	307.82	303.48	301.36	305.5	311.58	309.31	305.46	305.34	309.27	302.72	305.7	308.36	309.33	298.9	301.52	309.24	305.98	308.09	304.12	298.38	300.99	300.7	307.58	300.84	302.51	297.96	309.86	307.23	308.01	307.25	298.53
318.19	309.71	310.71	309.65	318.43	313.62	312.03	311.83	316.37	312.01	311.28	318.22	309.21	312.87	315.94	315.6	309.94	314.27	316.05	310.31	316.99	314.91	317.62	310.5	314.65	314.71	309.83	302.29	310.26	309.95	308.77	318.27	318.59	321.85	319.58	315.68	309.33	314.76	303.09	317.21	320.31	313.4	313.05	313.11	310.97	306.65	308.75	305.65	306.63	309.17
312.43	322.83	314.61	312.68	312.49	311.2	309.41	309.79	314.05	312.88	320.03	305.95	315.15	313.65	314.99	311.81	308.02	312.34	316.99	314.52	318.24	309.72	318.07	316.89	318.3	312.22	319.52	316.48	319.24	314.31	313.41	319.54	312.06	312.93	311.11	314.4	314.74	314.46	313.37	323.11	307.56	317.71	318.08	315.93	319.11	317.45	313.66	321.04	313.61	311.29
301.03	295.39	300.99	307.53	304.31	297.98	310.12	301.51	302.7	303.4	306.57	303.72	304.6	304	312.65	302.47	300.39	307.86	310.72	308.44	299.39	302.26	299.87	305.44	311.02	304.2	301.48	305.94	298.98	302.21	301.3	311.14	303.11	303.04	306.7	300.74	298.42	298.72	306.2	304	306.41	302.34	302.62	301.6	301.05	306.54	301.97	313.72	302.7	302.08
319.07	320.32	312.84	312.07	312.65	311.68	312.73	311.16	311.25	316.67	308.79	316.98	315.06	310.29	308.9	317.09	306.46	321.04	307.07	311.91	315.42	311.7	305.66	322.22	309.87	316.25	310.79	312.78	312.46	308.83	309.88	304.06	320.32	309.22	313.49	304.72	318.22	307.1	319.48	313.47	305.57	309.86	309.97	309.82	312.36	320.03	311.95	309.21	316.7	322.36
293.42	297.72	294.97	290.78	296.53	288.58	294.05	293.34	291.43	290.39	292.95	290.57	295.9	296.2	293.84	293.89	289.67	300.13	292.84	296.15	292.26	290.71	297.04	290.57	292.1	294.43	298.47	293.76	288.19	293.1	297.9	292.75	291.04	295.64	289.21	301.7	296.35	293.74	291.85	292.53	295.36	292.3	295.11	294.56	298.22	289.06	294.75	295.84	285.39	294.25
316.2	317.93	314.98	315.01	311.65	310.86	313.7	315.63	312.36	310.76	318.06	318.49	318.33	320.03	314.48	307.05	312.26	312.7	319.46	316.16	322.95	310.78	309.81	307.58	313.23	313.65	312.93	318.75	312.26	313.6	310.47	310.65	311.17	309.56	306.18	314.44	314.56	315.95	316.85	313.55	315.09	312.3	315.39	317.27	312.16	314.06	321.3	313.61	312.85	311.63
304.84	308.52	310.28	298.5	307.61	303.17	297.25	303.22	299.25	306.85	302.56	304.66	297.8	302.26	305.13	305.66	306.1	298.82	307.1	303.51	307.4	304.64	297.38	297.37	302.92	303.41	303.09	304.38	303.94	306.54	304.06	303.67	308.18	304.92	297.26	306.25	304.64	307.6	302.29	303.76	300.01	311.67	305.63	301.41	303.36	310.24	301.96	304.5	305.09	310.18
302.01	307.73	297.87	310.49	301.59	303.77	301.44	305.23	304.38	311.31	302.39	308.81	300.16	295.54	308.01	300.79	297.49	304.72	306.62	305.45	299.31	303.47	303.9	297.38	309.11	302.59	310.44	306.27	303.03	302.91	304.43	302.32	307.86	292.59	311.3	309.55	312.55	298.48	310.56	308.29	308.99	307.31	303	308.8	307.67	300.83	301.87	302.27	303.08	309.93
312.99	309.73	316.42	314.14	317.09	311.34	319.83	311.98	309.52	320.51	316.33	323.85	318.59	311.96	308.87	316.04	318.54	315.09	321.3	314.35	320.67	316.54	315.88	313.6	310.54	312.87	324.24	312.44	313.03	311.44	311.3	318.2	318.24	314.05	315.34	318.52	321.09	320.52	320.54	316.77	315.27	318.86	314.42	315.78	316.02	312.84	315.6	322.08	318.43	307.5
313.68	307.65	320.26	314.11	319.29	323.37	311.67	311.8	315.88	323.45	314.72	313.34	315.94	313.51	309.23	314.16	307.48	320.9	308.88	314.94	314.14	313.41	317.95	310.82	315.13	307.56	316.48	314.38	312.49	323.64	320.38	306.97	321.39	310.2	322.57	315.85	311.42	307.52	319.32	315.41	307.88	318.03	317.81	318.52	318.01	318.19	314.21	313.68	320.49	319.82
322.26	314.77	319.22	309.33	320.2	314.19	322.07	316.23	325.78	313.41	322.75	319.47	314.16	317.5	321.62	319.38	317.77	324.84	318.07	326.65	316.81	307.94	313.4	315.71	307.87	317.36	312.13	307.04	318.37	312.16	314.73	320.46	315.82	322.18	314.23	319.64	318.2	313.3	314.03	312.39	317.85	311.03	318.92	321.59	321.06	318.17	316.37	314.37	318.99	325.83
308.86	298.44	302.43	305.24	299.13	297.05	307.11	302.18	305.03	300.79	301.47	308.26	314.97	301.22	303.56	304.78	299.75	306.21	308.44	301.28	300.83	303.16	303.04	310.75	305.98	306.04	303.14	303.94	297.39	303.41	299.92	305.59	306.64	301.32	302.78	304.09	301.61	306.08	305.35	297.14	301.63	301.61	309.43	304.4	303.6	298.88	306.71	303.18	310.07	307.24
306.19	305.48	309.69	304.55	308.65	303.72	299.96	295.94	300.59	309.97	297.82	307.86	306.92	300.77	305.13	299.68	303.08	299.95	302.65	310.82	303.98	306.83	304.1	305.66	300.4	304.88	302.69	300.72	301.42	299.76	311.42	302.66	306.59	299.63	308.54	295.51	312.27	302.38	302.52	311.38	306.72	297.36	305.89	309.85	302.97	301.5	308.47	296.52	301.86	300.39
317.1	317.83	312.71	312.66	308.61	312.56	313.44	315.96	314.43	316.42	311.55	308.64	312.93	309.36	320.21	311.39	313.24	313.47	317.63	319.6	314.22	312.64	317.74	316.49	315.52	315.41	309.01	305.76	313.78	317.35	316.4	316.51	315.55	314.95	315.43	313.64	312.27	316.69	318.5	318.36	314.56	314.72	310.8	317.17	319.19	308.18	318.45	322.42	310.03	311.08
330.78	323.73	327.19	325.15	327.52	323.14	328.16	325.86	322.29	327.4	325.7	327.12	326.97	323.86	331.64	324.41	331.7	324.03	326.64	331.31	321.63	324.46	312.67	326.48	325.09	318.8	322.06	327.69	328.34	323.52	330.14	320.48	323.81	326.25	323.59	323.76	332.36	326.82	320.82	323.47	333.47	331.11	325.99	326.71	328.72	325.18	325.94	325.69	323.6	327.43
309.15	310.69	316.46	311.5	319.5	321.36	317.58	312.68	310.99	310.65	320.34	311.24	323.5	314.27	314	313.22	312.45	310.94	318.08	321.15	319.1	315.42	320.93	325.73	313.28	316.44	318.21	307.52	322.55	308.54	312.18	317.47	315.87	313.27	319.95	317.82	315.4	314.26	320.82	305.18	313.6	313.49	316.87	314.93	315.55	310.32	309.63	312.86	312.97	311.64
314.87	308.76	315.02	314.57	313.81	310.65	307.26	310.87	316.06	310.35	319	315.54	319.86	318.72	319.83	314.91	316.51	311.59	308.37	311.72	307.82	319.58	317.08	318.21	313.01	309.91	317.16	315.08	307.37	306.74	313.85	314.62	310.67	307.55	308.56	312.06	316.19	315.57	316.71	314.35	316.67	310.99	319.04	313.12	312.22	309.99	312.47	310.49	313.54	315.07
325.96	319.72	321.79	327.51	321.96	325.71	331.12	319.54	327.87	328.01	315.57	325.14	329.4	324.27	320.5	326.52	321.42	317.26	326.81	331.02	324.97	322.87	326.03	326.89	327.56	324.82	325.63	329.71	328.92	320.43	326.7	319.5	319.76	324.37	322.11	323.17	320.76	320.35	324.93	319.17	317.85	327.21	330.59	326.02	331.53	324.38	324.13	317.01	325.51	325.87
312.08	313.17	313.14	314.59	314.05	309.91	313.09	314.43	308.02	307.63	306.52	308.05	316.39	311.17	308.29	306.74	314.18	310.9	314.21	310.05	312.88	313.28	312.41	312.24	309.7	310.67	313.37	310.8	310.18	316.33	315.64	309.43	316.43	311.6	316.63	313.6	307.54	312.44	304.56	312.36	311.01	311.98	315.8	307.15	312.63	299.35	309.09	309	311.65	313.92
329.05	328.82	332.37	327.61	325.56	323.28	328.12	321.85	324.71	329.03	329.18	327.17	322.79	325.97	318.99	328.76	330.93	322.4	334.69	324.19	325.16	329.35	323.94	326.67	325.86	329.3	331.95	330.26	324.53	325.03	325.25	328.41	333.33	333.73	320.83	326.99	323.65	322.25	326.05	327.54	323.17	327.39	319.68	328.18	329.58	327.65	331.55	324.09	328.39	325.74
316.48	305.75	318.53	312.86	316.04	307.61	319.93	312.93	306.03	315.81	313.2	307.08	314.79	309.3	315.4	322.72	308.78	303.38	307.72	307.69	316.58	319.31	323.82	314.16	312.96	314.83	316.88	313.66	312.46	311.95	310.54	309.05	309.82	316.87	307.33	308.14	311.88	310.71	315.48	322.77	305.28	314.85	313.59	313.58	308.47	316.09	307.51	318.92	309.73	313.78
302.32	305.52	312.06	305.05	308.39	303.8	303.05	306.36	306.38	305.89	304.46	308.76	307.32	309.57	311.6	307.23	302.43	304.97	308.8	315.42	302.97	312.38	308.27	301.44	305.45	312.46	309.33	307.26	302.7	311.33	311.16	300.02	308.21	310.91	301.52	300.19	308.23	305.9	300.82	308.33	304.06	307.63	306.79	300.05	303.39	304.59	310.12	310.56	301.78	305.23
293.98	292.49	297.9	286.9	287.35	287.46	295.17	294.86	294.86	292.13	293.08	294.23	292.73	301.32	294.65	291.71	294.36	297.6	295.77	290.02	294.66	297.8	297.92	298.76	296.3	295.97	293.91	297.23	292.34	293.11	298.65	296.68	293.6	299.57	299.53	295.88	294.4	289.78	291.52	297.35	293.4	299.33	287.33	297.27	281.7	297.76	296.1	297.78	290.29	292.85
301.91	312.16	306.05	301.44	298.52	297.11	309.44	305.73	298.2	300.8	300.38	298.16	303.79	294.19	305.9	308.25	304.2	302.53	304.55	304.33	292.65	306.77	307.06	302.73	304.04	299.86	298.36	296.82	299.63	303.72	302.27	306.46	305.88	302.64	298.44	302.14	299.91	303.8	300.67	308.08	306.44	300.92	309.54	299.01	297.01	300.73	302.11	299.72	304.55	307.02
316.33	313.48	315.01	312.93	313.35	311.06	315.53	317.79	314.29	311.74	311.35	312.69	311.38	305.98	315	320.22	311.59	311.74	313.23	311.12	310.48	317.99	318.27	313.14	314.4	315.41	317.32	309.2	318.77	319.36	316.61	316.65	313.54	309.79	307.35	309.46	319.2	315.58	311.84	316.39	310.76	310.75	318.14	314.1	316.09	313.43	317.71	313.55	313.08	308.84
299.68	305.61	308.06	302.21	304.35	307.85	300.19	301.23	309.34	307.69	306.79	307.11	299.07	305.88	307.51	303.33	309.82	309.39	314.1	303.02	303.25	302.72	303.89	297.67	301.69	309.46	294.93	296.18	305.35	305.03	295.65	304.5	297.41	305.56	298.98	309.79	308.34	305.07	305.24	302.86	308.14	301.37	304.45	304.63	306.13	298.56	302.71	307.77	301.67	305.38
305.77	300.88	289.91	301.75	306	299.81	303.3	303.55	299.24	294.41	296.88	302.42	299.57	300.53	300.82	302.47	303.3	305.42	302.97	304.27	302.33	308.89	304.56	305.42	303.03	301.07	308.2	306.32	305.78	310.86	298.69	294.02	303.88	306.73	306	304.39	301.59	297.14	305.1	307.57	306.32	303.26	300.52	309.31	297.36	305.74	300.68	306.44	301.43	300.63
327.09	329.29	329.68	328.52	323.14	328.8	329.56	326.89	320.08	326.27	330.49	324.93	334.65	331.95	328.63	333.62	320.18	321.57	331.22	324.71	329.18	329.91	317.84	324.87	324.01	328.1	321.92	330.54	333.53	328.92	326.46	323.38	326.28	321.86	316.6	324.86	328.82	323.07	326.44	331.11	325.29	321.26	329.8	332.19	326.52	328.31	326.76	318.2	318.17	325.69
321.23	320.29	307.22	316.03	314.93	315.67	318.62	321.05	317.5	319	313.16	319.62	316.37	312.37	313.06	316.87	318.98	310.8	316.51	312.84	316.83	314.72	317.91	315.55	309.27	315.89	317.43	314.43	315.77	310.85	309.5	306.77	320.18	308.96	314.81	317.76	318.1	306.66	319.42	310.22	317.3	311.83	311.73	320.07	315.91	319.51	318.45	315.57	319.14	316.49
290.35	301.41	292.67	293.45	302.95	298.69	291.09	288.17	287.85	295.45	292.13	295.16	297.02	294.99	295.12	289.19	292.01	299.22	290.17	293.24	290.62	296.8	291.36	290.41	287.11	296.75	295.19	292.8	290.21	287.58	286.96	283.33	290.99	293.68	290.18	287.65	295.74	289.47	292.15	298.8	296.8	295.85	291.51	292.98	291.93	294.94	300.59	286.99	295.27	299.92
323.9	324.54	325.74	326.89	319.23	321.26	319.96	323.9	320.85	334.2	328.19	326.93	321.22	327.75	324.18	317.1	324.9	329.07	330.3	321.53	327.4	322.91	324.33	316.93	324.56	325.41	322.44	324.46	327.04	323.11	321.11	326.42	323.35	322.46	325.41	321	321	322.09	328.82	318.04	331.13	323.44	324.66	323.64	326.12	322.64	326.76	326.6	328.94	333.62
318.84	316.08	319.92	323.95	311.07	311.27	317.65	315.95	312.27	314.2	315.15	321.82	314.61	318.12	319.45	318.74	311.78	311.73	323.17	318.41	311.99	316.25	320.34	310.89	318.16	318.92	314.62	318.53	317.52	308.95	324.77	306.85	320.53	317.84	318.25	316.47	312.09	320.28	321.53	310.96	313.67	323.54	317.36	311.74	317.37	315.06	318.93	314.71	319.08	318.03
295.43	298.77	299.12	289.44	304.38	294.85	297.68	304.4	295.03	298.71	299.42	296.28	298.5	301.4	294.69	299.95	294.95	295.73	307.85	294.16	304.21	296.44	300.75	304.93	294.71	299.51	300.24	295.73	297.27	294.87	298.83	293.44	293.32	301.59	301.77	299.33	300.16	297.41	295.45	296.31	296.66	301.71	297.51	299.17	297.21	295.28	297.54	297.52	293.28	304.58
304.9	308.06	296.64	304.33	297.13	308.08	304.84	300.52	301.87	299.89	304.42	302.95	301.97	299.89	298.71	298.76	304.72	301.87	298.6	301.2	300.63	306.86	296.23	303.86	297.91	303	309.34	299.67	302.75	304.09	302.68	307.25	304.47	299.7	305.66	300.86	301	300.28	303.5	299.36	298.72	303.27	301.4	297.34	300.42	299.79	300.4	300.6	299.06	306.04
307.97	304.16	314.27	311.58	311.1	315.44	309.64	310.59	304.58	313.3	316.07	314.61	317.47	309.75	309.39	311.52	315.5	303.05	310.49	309.97	304.76	308.64	305.47	306.11	307.86	312.22	311.47	312.46	307.46	315.35	314.1	311.89	312.99	305.65	306.21	307.21	316.74	307.48	307.11	312.95	317.8	312.2	308.41	314.51	307.35	313.32	317.14	317.54	308.27	313.04
302.84	297.16	298	304.12	303.97	301.22	291.69	304.11	307.04	297.08	298.64	297.31	291.59	296.65	302.69	303.96	294.66	294.96	297.92	299.82	299.01	299.85	302.42	297.35	300.2	307.29	295.29	296.48	303.4	300.37	305.02	297.76	287.54	300.04	295.95	300.2	295.96	302.72	299.45	300.98	301.17	302.6	303.91	302.73	299.95	291.23	303.97	298.51	299.43	300.36
309.87	312.54	310.72	302.62	315.46	305.66	303.44	308.66	312.98	310	312.2	306.54	308.24	305.66	308.48	308.03	310.09	306.73	304.41	305.45	305.7	308.47	308.85	306.34	304.61	302.37	307.59	300.24	297.78	305.01	299.64	312.53	307.59	311.24	310	304.49	310.3	304.24	297.2	306.79	307.29	302.15	307.67	308.8	306.76	307.43	303.19	306.8	309.29	305.83
314.07	312.38	310.15	317.7	320.19	311.1	313.55	319	319.99	311.12	309.27	323.61	316.46	314.51	324.03	311.21	312.63	314.59	319.91	318.77	311.67	312.55	318.6	314.09	308.87	316.76	312.05	311.25	318.52	314.49	316.6	309	319.91	313.88	314.19	316.49	316.75	310.73	318.28	317.77	312.88	312.08	311.14	315.12	314.54	314.99	315.82	320.69	314.95	309.36
319.24	313.21	317.8	314.1	312.15	313.83	312.37	318.9	315.57	318.07	318.24	321.04	314.23	320.26	316.22	318.94	312.95	312.68	318.88	312.32	320.68	318.72	316.32	314.82	309.27	315.97	315.25	312.21	316.36	318.27	311.87	321.49	322.96	311.77	313.98	311.8	313.59	319.26	317.72	323.79	320.15	309.51	312.08	319.82	319.31	319.75	315.2	322.37	323.02	315.68
325.37	330.96	326.17	323.24	329.15	317.37	329.9	327.29	327.5	324.61	321.01	326.36	325.4	325.7	327.84	334.9	328.24	322.31	338.25	322.72	319.49	321.52	329.56	324.89	324.45	317.42	328.45	316.88	330.5	334.29	322.55	327.62	328.66	333.09	329.68	325.19	322.07	327.33	324.34	330.43	320.46	320.43	330.61	324.04	324.22	323.51	333.57	326.16	326.23	328.06
304.5	299.02	302.51	301.72	302.15	304.04	302.07	303.04	300.45	297.75	302.55	307.94	311.84	303.69	310	306.69	306.13	303.23	297.34	308.1	302.5	307.25	305.35	307.99	303.53	298.56	306.89	301.22	295.32	308.78	300.49	299.93	302.18	301.49	299.09	307.71	303.75	302.31	307.28	301.34	308.92	304.44	304.75	303.1	306.77	303.12	301.79	305.81	302.37	297.1
308.47	313.14	307.67	311.64	311.14	306.71	305.73	315.48	303.45	313.82	308.71	310.72	309.11	313.18	310.37	306.81	306.29	303.89	314.44	300.65	307.89	310.8	308.52	305.86	309.92	306.1	317.9	308.22	309.82	316.58	310.01	312.81	307.6	314.95	308.81	311.27	305.39	311.54	311.36	302.68	312.8	313.93	311.98	311.59	307.11	304.31	314.8	309.42	308.35	314.05
315.25	319.15	320.56	321.52	316.15	316.54	316.36	314.24	310.07	319.21	308.61	313.26	317.54	315.59	319.47	308.72	317.6	316.92	309.08	311.17	316.42	318.33	314.25	317.82	313.58	316.97	312.26	318.34	315.7	319.47	318.32	313.74	319.12	308	312.59	312.89	315.15	316.77	311.29	317.35	319.14	315.97	316.37	323.57	305.13	320.35	318.23	318.01	320.75	313.58
318.14	316.62	314.81	319.14	316.31	314.52	308.53	320.61	315.93	309.13	309.06	317.25	319.67	315.57	312.35	323.23	320.58	306.61	314.65	321.49	313.91	318.91	318.38	310.8	309.5	317.42	317.79	314.3	323.99	322.46	322.55	315.54	314.6	317.14	311.49	314.43	317.34	313.07	315.97	309.34	318.45	314.96	313.93	314.03	308.23	310.48	307.33	311.04	311.45	312.98
299.31	306.61	305.62	303.62	301.98	307.14	302.85	298.83	308.17	306.91	304.04	304.58	308.33	304.77	312.49	302.69	308.66	306.73	302.42	309.94	303.88	311.37	303.34	301.86	302.76	305.36	307.12	298.12	308.53	301.86	305.84	305.59	303.46	311.35	300.5	306.52	300.35	304.3	311.54	302.27	302.85	306.33	305.19	301.13	309.75	305.76	312.37	303.52	305.26	295.62
313.56	320.16	322.04	317.98	308.56	316.16	313.15	315.9	310.62	318.17	310.48	315.26	312.74	324.82	325.13	312.82	315.91	317.67	314.22	322.52	318.53	317.25	318.78	314.14	318	313.68	314.73	318.83	322.09	318.22	324.15	314.83	321.36	315.86	315.47	315.84	319.98	320.57	315.87	318.6	316.83	316.18	317.05	312.41	322.97	314.51	313.17	318.62	318.31	310.24
306.73	301.18	306.66	307.3	311.19	300.24	309.8	306.15	304.67	305.45	301.47	306.28	301.86	308.22	313.53	302.66	303.43	306.57	304.28	307.84	306.04	304.4	306.17	301.23	297.51	310.8	303.87	306.36	306.64	304.13	306.23	310.58	303.95	304.58	299.82	311.17	301.65	303.27	303.44	297.92	292.94	303.99	299.97	303.77	307.8	298.77	303.09	303.37	311.65	299.76
312.06	316.14	312.49	313.17	315.42	315.01	317.06	323.76	314.4	321.78	316.8	313	321.1	312.21	310.04	311.1	311.62	308.38	311.46	310.48	313.95	316.21	313.01	306.56	312.81	314.34	314.76	316.13	312.94	315.39	313.83	311	319.1	317.58	312.48	315.91	310.5	304.76	303.82	307.67	317.13	313.44	319.5	315.21	314.75	321.84	320.54	315.39	316.68	314.27
307.6	314.19	311.85	300.47	305.95	308.42	309.75	310.5	303.62	310.91	314.66	315.39	308.94	311.46	312.48	318.65	308.76	312.45	308.21	312.14	312.07	305.85	307.26	311.37	314.63	316.31	308.16	306.34	305.33	307.71	310.96	310.81	306.52	317.54	309.63	306.05	305.29	311.78	307.64	314.29	319.6	316.88	310.58	311.2	313.08	308.96	310.84	314.89	311.11	304.41
307.98	311.62	299.06	307.37	304.82	306.33	310.06	310.9	301.72	311.44	312.48	315.04	301.35	305.09	306.65	304.59	302.9	301.54	311.57	301.4	307.85	311.83	312.18	308.04	307.83	308.74	297.93	302.4	307.46	301.26	295.08	304.22	308.87	308.83	309.06	318.62	303.26	306.08	305.19	304.09	311.42	307.57	303.8	311.23	304.88	309.27	305.86	310.01	302.3	302.38
315.57	314.09	310.69	312.51	316.15	311.68	317.36	314.25	312.3	314.52	318.81	310.52	311.17	309.67	309.97	316.04	308.46	314.65	316.61	312.79	316.64	315.3	320.47	308.57	314.02	308.31	316.1	310.89	313.58	306.94	325.15	315.48	308	309.93	311.69	310.55	312.45	311.42	313.58	315.61	314.95	316.08	308.41	310.98	310.75	309.64	314.18	316.16	309.42	310.49
305.03	306.53	299.94	304.18	301.99	313.68	305.58	299.6	306.31	302.69	303.33	303.67	302.04	294.18	313.48	301.26	300.3	303.61	304.65	299.32	303.31	305.39	300.89	301.94	296.77	307.32	302.55	298.14	298.71	300.76	302.26	302.77	306.46	305.35	300.76	303.98	298.53	301.36	298.65	311.49	307.16	306.02	303.17	308.25	298.39	306.81	310.73	296.89	304.17	299.46
290.47	303.94	293.89	297.6	298.09	294.68	298.77	299.77	289.5	296.49	292.31	293.32	295.39	290.12	293.92	291.88	289.93	301.35	302.46	299.08	289.91	290.87	295.56	295.73	290.12	294.73	295.31	292.07	299.07	293.9	290.36	290.11	299.83	290.81	293.9	301.51	304.97	295.27	292.78	290.08	299.84	295.81	290.81	290.62	301.44	296.4	294.92	290.74	297.52	298.29
300.3	301.91	300.77	310.44	304.04	305.22	308.78	310.18	300.13	304.91	306.27	308.62	307.18	304.65	302.13	309.33	306.84	307.55	297.23	301.67	303.16	303.69	298.06	306.34	307.41	307.92	310.3	304.61	304.83	308.11	308.68	302.24	298.64	299.07	302.04	302.41	307.21	301.82	304.29	308.71	306.29	300.93	305.28	304.28	297.53	308.94	302.55	306.06	305.37	304.81
320.36	309.17	310.59	314.63	318.94	311.05	314.47	317.11	313.23	307.43	308.21	310.74	319.17	315.45	314.45	320.44	316.63	320.61	312.62	314.9	314.39	316.5	315.85	314.52	314.7	317.62	313.24	304.78	312.94	315.21	313.14	314.55	314.55	310.45	317.98	314.58	313.52	314.77	316.75	317.64	315.97	315.29	313.07	313.22	311.4	313.79	311.87	319.78	310.4	317.84
305	302.9	310.84	307.61	307.48	301.07	304.6	305.9	307	303.15	311.69	305.62	304.75	312.84	306.94	307.58	304.75	306.47	301.18	301.21	303.94	311.24	298.44	304.65	306.51	305.34	304.38	310.34	300.79	306.87	306.15	304.01	301.65	305.43	306.22	306.06	306.92	306.15	306.03	300.34	300.8	302.25	314.67	303.29	303.5	305.99	309.08	296.45	306.94	306.98
304.36	308.4	302.67	304.04	302.39	303.04	305.86	302.52	299.07	304.79	316.35	309.3	308.02	305.38	313.88	306.21	303.38	302.12	300.12	306.95	307.49	307.34	305.82	303.47	298.34	297.32	300.92	306.17	300.36	301.2	300.45	307.69	295.96	307.23	299.3	301.82	310.86	304.37	299.2	309.96	306.24	304.5	306.94	301.35	294.97	306.42	302.44	301.84	311.82	302.94
288.16	296.41	292.41	295.81	295.7	287.41	292.98	298.16	289.84	296.99	288.71	294.87	298.92	294.75	288.11	299.96	296.05	299.65	296.99	280.06	298.35	297.86	296.69	295.58	299.34	297.16	296.36	294.01	301.07	298.81	299.35	303.24	293.17	295.3	298.41	291.53	297.28	291.4	289.55	298.97	297.49	298.8	293.51	294.6	292.99	291.86	291.69	290.99	294.78	292.28
298.18	297.3	310.57	299.42	296.12	311.77	304.9	305.2	294.67	299.68	291.95	306.38	302.04	303.74	296.71	304.77	301.27	304.52	299.34	295.93	304.93	299.99	302.57	303.12	302.68	301.33	311.25	300.61	307.57	296.84	304.02	302.2	301.31	298.74	290.3	300.77	303.1	299.28	299.37	303.99	303.43	298.46	301.72	300.19	296.54	304.1	301.11	312.9	296.92	302.16
319.38	332.11	321.4	332.1	329.68	333.49	329.83	335.48	319.52	326.32	324.16	333.77	328.34	325.3	322.1	329.27	327.63	324.6	326.16	325.75	331.4	329.71	323.8	331.87	327.79	321.61	331	326.96	332.5	328.16	327.58	328	322.54	328.89	327.13	334.57	326.59	329.25	326.15	330.86	325.94	323.85	322.29	328.87	326.93	331.7	334.11	327.19	326.87	334.72
297.29	294.44	300.93	288.87	297.35	294.51	304.21	299.91	304.83	301.94	299.59	298.1	302.38	301.09	301.03	299.17	302	308.23	306	298.95	300.11	297.86	295.95	291.52	305.58	296.44	295.01	301.85	299.87	298.94	300	302.94	302.4	304.23	294.21	303.27	300.01	302.44	300.88	304.59	303.94	303.3	305.37	303.65	309.41	301.97	303.31	297.17	305.16	301.27
305.42	310.7	298.34	303.11	307.45	305.39	297.35	305.86	301.64	297.36	299.35	302.76	309.94	305.51	301.06	313.4	303.13	302.28	295.34	302.69	296.67	299.65	303.42	302.02	299.11	309.4	296.51	302.99	305.9	307.27	309.93	307.94	300.8	300.88	303.97	300.97	301.61	295.9	300.69	304.59	301.48	306.71	302.89	299.29	305.5	295.39	299.99	305.73	300.62	303.54
313.03	315.34	306.98	312.03	311.46	309.85	309.62	308.56	308.93	313.34	305.72	302.64	305.36	310.81	311.53	309.3	310.64	314.01	309.87	312.01	309.02	314.49	308.79	321.58	313.91	307.21	309.05	311.02	313.27	308.71	307.55	313.54	312.37	308.76	314.99	307.76	312.17	309.61	316.66	313.61	311.2	310.4	315.71	314.23	317.29	310.85	319.98	313.55	318.36	309.87
313.64	310.94	316.48	316.2	313.76	318.83	312.01	317.46	313.43	315.03	312.58	315.01	309.08	316.02	309.71	306.38	317.32	315.83	321.9	313.48	310.12	318.11	321.53	312.53	316.54	315.74	316.97	315.44	312.92	315.86	313.87	324.17	316.32	311.81	319.2	312.25	316.34	313.21	322.8	315.47	311.31	315.55	314.36	308.15	312.27	317.5	315.82	320.42	311.87	310.06
313.07	304.31	315.06	311.57	312.79	313.72	323.48	315.97	309.87	306.84	317.88	310.53	313.33	308.26	320.55	314.75	315.66	310.49	312.64	309.14	312.53	313.33	311.49	320.78	308.44	309.58	315.03	311.76	313.45	314.78	310.78	318.42	312.46	318.15	312.38	321.65	316.73	317.8	317.92	316.54	318.55	311.24	316.43	309.35	313.72	317.71	309.84	314.89	317.36	321.38
312.3	317.35	321.72	314.75	314.81	317.56	312.34	323.72	319.77	319.48	318.35	308.01	323.03	314.8	320.03	320.91	313.91	319.92	314.13	321.96	312.35	318.71	316.58	318.74	317.3	320.29	319.26	316.61	311.43	320.99	312.03	322.18	320.25	315.73	324.05	313.92	320.09	318.81	321.97	320.83	323.04	315.68	326.1	318.84	317.92	316.89	320.34	316.42	321.33	321.06
328.52	325.14	327.23	326.62	326.28	332.73	327.78	327.85	326.8	323.11	330.11	326.82	324.8	323.36	333.27	327.69	321.71	327.89	328.07	328.47	328.21	327.51	322.09	325.24	333.51	324.08	328.58	326.75	322.49	326.12	334.64	320.49	329	318.71	320.26	319.69	325.76	321.31	321.18	322.58	319.76	337.42	326.15	323.66	324.29	324.43	320.53	322.82	326.7	326.87
313.4	313.29	308.98	313.17	311.14	313.17	313.14	313.54	312.65	309.04	311.14	313.9	314.45	308.94	308.74	311.33	314.7	309.29	313.89	315.55	309.83	306.62	308.2	315.41	314.25	309.11	317.91	309.35	307.81	311.83	316.76	311.58	304.42	316.99	321.52	314.82	309.65	306.4	309.88	318.55	313.19	306.06	315.66	317.72	316.52	306.82	310.52	319.3	308.97	317.03
296.67	305.95	304.73	302.04	297.35	301.58	311.19	296.9	302.48	310.03	300.43	299.54	296.42	301.58	306.86	302.49	299.19	297.2	309.34	305.43	306.67	306.62	306.29	308.94	302.37	306.45	302.24	304.76	304.02	301.03	299.6	308.53	297.92	301.91	310.62	304.5	301.51	299.75	302.93	306.23	301.64	305.18	303.42	304.76	306.35	304.59	304.2	294.77	303.75	307.1
332.43	325.78	331.27	329.19	328.46	329.93	328.77	329.06	328.43	329.21	327.44	327.75	322.1	325.6	327.73	325.73	331.8	323.52	332.81	332.47	329.33	321.54	325.61	317.16	331.52	331.45	324.23	335.15	321.28	330.65	324.44	332.19	337.09	325.94	326.43	331.55	335.76	328.71	325.84	331.54	323.71	335.32	327.17	331.35	328.48	333.94	329.52	333.74	332.41	331.29
317.5	306.25	314.1	313.84	318.31	314.03	312.31	309.29	312.75	315.34	313.33	316.65	316.09	305.39	312.83	316.01	317.22	315.61	315.33	327.11	316.18	316.12	314.52	310.5	315.28	312.66	318.57	319.96	315	320.04	318.45	318.42	314.59	311.11	312.59	315.29	321	319.83	315.54	321.27	309.99	314.32	318.02	318.59	315.35	313.47	314.04	319.8	316.5	311.55
302.2	303.75	310.78	305.24	306.35	300.98	305.52	309	306.78	309.41	310.53	310.54	306.89	304.53	304.78	304.4	310.62	303.43	314.12	304.52	304.53	303.15	303.04	312.29	301.79	311.85	298.01	302.7	303.3	306.44	300.32	305.57	305.89	305.1	314.94	310.62	310.33	300.44	305.42	303.19	304.75	308.97	311.45	311.01	307.75	308.97	309.95	312.51	308.58	305.55
304.17	302.29	305.07	298.22	305.42	307.31	302.04	306.69	311.72	304.06	304.86	304.15	306.13	301.14	316.84	309.62	302.27	295.44	299.18	302.35	298.63	302.48	309.15	300.21	309.77	298.82	300.2	308.99	303.78	303.34	307.31	307.91	302.55	308.36	303.78	293.94	299.84	307.88	304.81	302.97	305.93	300.56	308.01	307.52	304.89	304.63	295.65	300.44	296.41	308.13
303.67	299.56	298.83	299.25	301.38	298.82	300.43	301.43	296.9	301.79	302.9	299.63	299.52	298.75	294.61	296.71	305.51	307.99	298.59	301.1	299.89	300.43	304.43	309.13	305.31	303.84	303.9	303.05	303.99	301.08	302.4	294.23	302.35	302.99	309.81	290.71	308.89	296.49	305.6	301.11	302.22	303.82	295.98	305.1	307.42	298.85	302.76	306.65	299.27	296.37
310.09	307.84	306.83	310.15	312.81	310.97	315.13	309.65	312.26	310.09	309.84	313.83	312.76	316.57	308.34	305.37	312.24	311.54	318.14	314.33	307.73	316.68	311.93	311.99	318.96	307.12	315.07	320.56	314.98	314.99	303.74	318.98	316.21	324.29	315.92	309.91	305.17	308.67	312.94	314.76	313.15	313.43	314.48	314.04	314.47	312.34	315.05	315.38	313.98	314.56
310.01	318.91	314.43	319.46	314.12	317.99	312.68	315.58	318.17	317.84	318.81	308.36	314.1	313.6	323.71	323.16	313.14	318.34	319.32	310.75	314.76	321.61	313.42	321.96	318.37	314.3	323.01	317.27	317.4	319.25	317.14	314.86	316.82	316.45	316.27	315.74	321.44	308.08	315.86	312.92	320.29	322.26	317.18	320.08	319.47	314.74	320.33	307.53	324.49	321.42
297.56	292.48	292.62	292.03	303.96	297.96	298.75	303.91	295.76	294.86	301.17	297.78	296.97	297.48	293.15	298.96	291	292.14	295.28	296.13	293.87	304.87	291.64	293.15	286.49	296.14	300.01	297.6	293.05	294.41	295.87	295.63	300.43	293.07	290.45	299.21	295.61	301.7	299.44	302.53	299.6	296.51	301.5	293.48	300.21	299	299.27	301.82	298.27	295.29
328.1	330.81	329.18	325.75	338.46	325.72	326.63	325.46	324.51	333.13	321.44	330.92	325.08	319.86	328.4	323.76	328.86	330.8	320.7	325.58	329.64	326.98	329.47	324.35	334.41	324.44	323.66	323.72	332.89	332.72	327.84	334.65	337.28	326.34	326.37	323.78	329.29	325.74	332.39	329.37	321.95	329.5	330.32	323.95	324.02	323.05	327	319.2	326.38	329.1
291.87	300.47	296.03	296.76	297.32	291.28	290.91	295.49	295	291.76	295.57	288.83	294.7	300.76	292.35	296.12	302.57	293.33	294.77	293.08	292.84	292.24	285.93	295.91	292.94	285.5	294.32	294.07	292.45	298.8	297.16	301.01	285.71	296.62	294.63	291.58	293.22	286.56	296.29	294.9	300.55	292.47	287.3	291.43	296.94	295.86	290.12	294.08	290.98	289.16
322.5	322.18	317.09	319.64	311.47	318.84	317.62	318.26	324.39	313.73	315.18	315.88	310.14	320.05	321.92	318.96	320.97	308.86	329.92	321.2	314.92	318.82	323.08	317.01	318.25	321.55	324.01	318.65	320.29	318.39	317.96	320.47	310.46	314.37	316.52	316.56	313.36	317.62	315.22	318.6	324.48	317.94	313.28	321.25	312.63	316.7	317.66	318.86	312.08	320.09
307.86	311.38	319.63	311.97	314.74	321.9	322.81	314.31	311.8	316.28	313.81	315.84	314.7	309.73	313.76	306.61	310.95	320.63	316.12	312.89	311.98	312.17	318.51	316.59	310.99	319.69	316.55	311.8	313.69	312.83	322.12	310.03	312.61	308.26	313.71	320.09	318.42	311.82	306.48	321.94	320.19	322.87	311.34	310.61	314.31	317.87	312.94	315.87	306.17	317.8
306.03	297.57	307.28	299.79	300.2	307.29	312.41	304.65	303.73	311.25	306.03	306.75	300.28	300.12	296.46	303.49	307.67	304.12	302.53	307.89	299.62	307.48	296.51	308.17	298.75	302.71	305.2	300.7	304.29	304.49	299.88	301.68	298.86	302.25	305.56	301.39	297.78	307.98	309.38	299.28	304.37	302.9	305.79	302.51	302.36	299.39	304.01	304.64	306.58	305.82
302.6	303.91	309.38	304.51	302.02	307.42	302.98	299.66	307.84	309.64	305.65	304.42	306.29	309.42	308.1	305.97	304.37	303.69	305.77	307.2	307.61	301.19	304.78	301.91	306.87	305.95	309.66	308.7	309.39	303.88	308.11	308.4	302.38	307.42	300.82	309.48	300.01	301.91	304.39	299.08	304.63	310.56	296.95	307.12	300.7	301.71	307.59	304.56	304.24	294.54
304.81	311.52	305.69	307.18	308.9	310.59	297.39	300.98	305.96	301.2	300.12	309.41	302.4	306.02	305.38	296.1	309.56	303.45	307.48	301.78	307.63	312.26	308.34	307.48	309.62	301.15	305.21	302.23	305.26	306.78	305.51	306.07	299.06	301.5	308.15	306.96	306.49	300.29	299.59	312.2	302.78	304.4	307.35	309.54	305.84	299.18	304.97	306.57	304.81	297.55
309.79	318.96	315.56	313.53	308.03	308.74	305.56	310.04	320.58	305.26	314.12	311.52	308.49	311.92	316.67	310.52	309.25	319.55	312.77	312.25	313.38	311.92	310.11	312.8	303.88	309.07	316.51	312.53	311.9	311.2	306.12	311.41	312.79	319.39	314.22	313.36	315.12	305.35	312.56	307.9	310.69	317.94	319.99	311.21	308.57	312.9	313.49	313.29	306.29	314.75
319.18	314.23	308.61	312.57	317.86	313.8	319.29	306.31	320.34	304.75	311.88	313.07	312.25	315.46	309.34	316.82	315.66	315.68	314.07	313.82	312.53	321.66	312.3	308.65	322.98	317.71	318.76	314.01	314.17	316.02	307.87	310.77	318.64	316.16	315.73	323.25	309.45	319.53	317.58	317.38	313.97	314.02	320.36	312.82	318.01	312.63	317.74	309.81	310.97	314.18
311.16	309.43	311.18	320.16	318.45	317.17	304.79	313.98	316.62	315.75	317.06	316.56	315.05	311.29	314.55	313.11	312.96	308.25	312.8	311.93	314.03	313.6	312.15	318.51	312.78	312.87	309.22	316.64	322.06	312.47	314.2	305.18	313.92	314.57	319.64	311.39	313.68	314.73	316.11	315.19	322.98	312.62	310.54	302.74	316.43	312.36	320.07	316.21	320.22	315.59
319.88	317.28	317.48	321.63	318.71	320.03	320.38	321.34	316.42	321.03	322.75	320.71	317.38	316.13	317.41	317.12	317.14	312.89	316.12	321.01	318.72	315.79	316.09	321.39	317.98	311.07	318.64	315.51	318.58	315.16	314.27	321.54	319.36	324.17	315.64	314.65	316.14	318.41	308.65	312.7	317.8	314.77	310.56	321.25	317.43	314.29	316.42	319.42	318.34	311.26
305.47	300.91	306.34	303.81	305.77	303.75	308.57	301.26	301.49	301.17	311.79	305.55	312.97	302.58	303.68	308.64	308.2	307.08	305.43	306.32	307.82	303.24	305.38	300.89	307.76	310.64	300.44	295.16	304.72	312.69	308.82	315.72	306.74	299.01	308.34	296.83	297.09	302.02	315.13	300.45	299.66	310.53	298.87	306.61	307.37	304.32	311.88	304	307.35	303.29
302.02	304.53	304.28	309.86	300.83	307.09	303.02	301.09	296.49	301.86	292.92	294.68	304.17	298.78	299.69	302.9	300.66	302.78	303.19	303.8	299.4	295.91	302.17	292.64	302.14	301.79	302.09	297.4	306.9	298.76	304.04	301.62	299.35	301.1	301.95	293.66	303.23	299.92	295.1	295.44	296.48	307.73	299.63	305.42	298.78	293.95	307.1	302.76	296.95	296.19
311.6	318.79	310.57	320.44	311.29	307.29	307.99	312.17	310.18	316.82	305.82	312.06	316.75	309.57	314.25	312.5	317.92	314.27	321.9	313.39	312.01	315.9	322.64	308.15	318.56	305.58	310.46	310.85	311.69	315.43	314	310.73	310.34	308.23	311.39	315.14	310.94	311.3	312.29	312.57	310.61	314.23	316.82	316.4	313.04	315.59	314.83	322	319.87	315.89
317.13	313.35	320.49	321.01	309.02	306.36	304.29	304.13	317.2	308.34	309.05	311.14	308.77	317.32	310.18	316.03	319.45	311.53	319.51	320.5	309.5	317.39	302.88	308.62	310.5	313.56	313.86	317.37	310.34	319.75	303.88	312.86	311.25	319.83	314.66	311.86	316.59	316.04	310.57	310.7	316.46	310.43	312.94	308.59	315.54	312.34	315.07	311.08	312.17	312.76
323.33	326.46	321	317.62	319.86	322.79	333.85	323.28	328.17	323.72	327.85	317.66	321.79	323.28	328.34	327.75	335.16	322.62	329.17	319.98	323.52	321.2	323.5	323.42	322.72	318.98	326.82	323.85	325.73	326.73	321.47	325.7	330.51	321.74	326.43	331.45	328.4	321.57	325.09	329.32	321.22	325.14	327.99	325.05	327.07	326.67	323.01	331.03	322.68	327.25
303.92	301.8	304.26	305.28	305.54	305.07	296.2	299.17	299.25	301.09	301.35	307.83	293.76	304.42	298.07	300.2	296.39	307.01	305.7	297.37	299.87	302.72	298.64	306.71	302.11	306.32	293.78	304.15	301.18	311.44	302.35	295.77	302.62	301.88	305.66	298.93	305	304.39	301.02	310.23	301.78	303.63	301.08	304.9	302.67	306.41	301.32	298.61	300.9	300.63
319.7	319.29	323.08	320.53	315.13	313.56	324.63	320.87	318.83	321.35	312.78	327.24	316.29	315.94	315.98	317.84	318.53	319.2	320.51	309.62	317.14	320.68	318.19	311.17	316.65	317.8	317.63	320.2	325.01	317.36	316.86	321.84	316.61	318.03	316.47	313.49	318.57	320.04	316.53	318.6	318.16	318.61	322.02	326.73	319.31	314.41	324.09	321.31	312.08	320.62
319.66	322.64	323.3	318.83	322.13	320.21	314.59	316.84	320.01	308.69	318.95	316.12	316.25	315.04	321.37	317.27	317.01	319.41	317.79	317.45	321.08	320.11	319.77	318.84	320.53	321.07	317.66	315.32	309.77	314.35	311.52	313.86	322.67	317.16	317.99	317.53	313.55	317.17	319.2	314.95	320.9	314.6	317.54	312.19	319.53	310.88	313.31	320.82	312.78	319.62
331.01	328.82	337.55	324.01	324.08	327.79	324.5	330.76	324.56	328.86	320.16	326.64	330.97	319.81	329.67	333.88	329.84	325.58	334.25	328.42	321.59	327.43	337.64	330.09	327.47	327.07	331.51	325.11	327.6	326.19	330.99	331.89	327.95	333.32	320.62	319.25	329.47	330.3	328.7	327	335.88	329.53	326.2	332.06	332.77	329.9	321.28	338.57	331.21	331.89
301.09	304.07	300.08	301.86	300.76	297.47	297.62	299.6	294.57	304.31	302.35	307.38	300.05	294.83	297.04	292.01	300.73	303.44	307.9	297.26	305.8	303.46	297.99	297.99	308.06	290.81	300.23	301.31	289.02	298.6	304.72	299.98	302.48	309.53	304.44	301.94	301.2	304.9	293.27	295.49	299.46	305.44	298.56	291.98	298.92	301.73	302.6	298.67	294.88	306.11
329.99	325.05	332.66	330.95	331.28	332.49	330.29	331.55	329.39	327.01	328.89	330.43	328.2	331.49	335.44	330.61	324.3	335.33	326.83	325.67	331.54	328.86	328.67	329.37	323.65	315.56	327.11	334.37	327.89	324.61	330.59	335.91	326.69	324.58	330.09	320.7	327.44	324.69	328.83	329.59	326.24	333.54	329.03	324.95	325.98	331.92	328.16	329.14	322.51	334.57
315.8	322.72	310.06	308.49	309.49	310.96	311.99	317.24	317.51	310.95	312.48	312.67	319.44	318.85	313.24	308.75	314.49	311.75	306.92	316.44	308.25	313.51	308.94	312.87	310.02	312	303.6	311.77	316.29	323.05	308.51	309.98	314.55	309.9	325.13	311.22	316.22	315.35	307.75	318.28	316.92	318.34	309.52	307.7	316.31	314.75	312.66	307.43	313.57	314.21
303.67	305.7	306.64	304.68	309.72	312.81	306.62	303.44	313.91	306.47	311.94	311.27	305.52	309.3	304.65	310.03	309.29	312.2	300.06	307.35	312.86	307.2	307.92	309.24	299.47	305.45	309.93	307.01	307.72	307.4	299.06	310.55	305.49	310.47	311.21	299.49	307.19	309.43	309.3	298.91	302.63	306.41	310.22	309.23	309.27	310.38	310.76	311.04	305.75	309.3
302.49	301.48	308.66	308.59	299.44	303.43	305.76	305.13	297.37	304.35	303.28	302.91	309.13	302.9	300.25	297.25	308.28	302.88	300.01	294.45	303.77	307.8	301.94	299.44	297.33	295.83	308.78	297.53	299.98	294.75	297.39	307.88	308.53	308.27	297.39	304.53	304.08	300.48	304.68	305.6	308.69	307.83	294.8	297.66	298.86	299.63	300.87	304.43	304.22	304.21
325.5	334.84	328.25	315.22	317.89	330.83	323.32	321.58	325.81	326.68	328.69	329.83	324.78	326.18	329.57	318.85	321.74	328.85	327.15	327.39	324.1	327.58	323.07	322.7	323.62	324.72	321.12	321.61	323.86	326.94	326.59	326.92	331.52	321.79	321.08	328.76	331.87	323.05	322.8	331.87	322.15	323.89	328.08	317.38	320.5	319.96	330.03	333.87	323.82	321.26
321.91	318.76	315.85	315.94	307.7	314.47	318.43	321.31	320.77	319.59	324.23	318.59	316.27	322.13	315.77	321.04	312.34	318.28	322.7	324.24	321.02	318.78	321	315.94	311.67	314.2	321.84	322.2	321.04	324.17	319.56	317.04	313.98	315.03	321.58	323.05	314.11	322.1	318.64	319.3	311.21	326.35	323.21	315.59	326.08	321.34	318.16	311.48	318.55	316.01
297.79	303.25	298.49	295.45	296.26	302.46	299.07	304.26	298.58	298.26	302.62	307.98	300.27	310.44	298.11	303.88	297.86	307.33	308.3	306.38	308.1	304.84	303.18	302.98	305.4	301.11	302.81	297.49	308.87	295.07	306.05	305.06	294.01	297.79	299.62	301.04	302.18	302.54	304.27	302.09	301.24	309.18	302.21	303.65	304.08	303.49	303.26	299.94	307.86	299.12
312.8	320.68	314.01	316.64	321.65	314	315.15	321.62	315.96	315.96	302.3	316.81	312.71	318.15	321.68	321.88	315.7	313.89	323.97	318.76	311.29	325.29	307.06	313.35	326.26	320.5	313.76	313.94	309.06	316.19	314.7	315.08	320.5	316.92	313.11	312.03	316.25	314.4	318.71	320.63	325.3	324.52	312.12	307.59	318.11	315.82	318.41	322.11	316.07	318.61
317.86	310.66	307.56	310.73	306.97	305.13	324.86	317.63	311.21	307.57	308.23	310.94	308.43	302.07	318	318.96	318.69	310.86	314.66	318.87	312.01	314.83	320.18	314.76	318.35	312.29	313.77	308.37	308.17	316.79	312.85	310.17	309.38	312.2	310.04	315.59	308.14	317.78	313.73	315.59	312.2	317.36	321.49	312.02	312.42	313.28	313.96	317.15	311.65	314.82
329.46	320.47	325.19	325.78	332.51	329.25	324.07	327.78	327.57	328.47	325.83	329.35	326.45	334.89	330.19	329.27	327.44	322.6	324.32	331.63	334.41	324.98	331.97	330.46	327.46	327.67	334.97	331.48	327.11	327.66	323.09	324.53	329.21	328.11	330.62	330.34	325.41	330.21	336.03	334.71	329.61	332.18	328.33	329.44	334.74	323.61	326.05	325.47	324	327.47
307.2	314.48	302.96	310.31	308.65	306.78	307.8	301.86	304.53	304.79	300.95	310.67	306.86	304.76	308.39	303.6	305.53	308.83	304.81	311.54	305.08	300.55	308.61	303.67	308.21	302.5	300.96	311.23	301.2	310.02	311.12	305.34	299.48	300.35	313.16	309.28	302.17	305.22	311.49	310.76	306.69	305.09	306.2	309.71	305.11	294.89	303.54	302.84	310.11	306.53
313.21	315.92	317.71	314.52	314.09	311.61	317.19	312.72	312.45	321.3	306.3	316.25	313.91	319.88	315.12	306.27	316.07	314.81	317.73	312.96	312.03	314.74	312.66	315.03	315.79	320.82	315.82	313.55	317.09	318.33	306.05	314.04	318.93	314.58	320.13	320.21	309.04	313.3	316.09	315.74	309.72	318.13	313.03	312.26	320.69	318.57	312.93	313.36	320.9	316.88
305.72	291.92	288.8	293.61	292.86	290.99	298.04	300.42	294.48	295.66	290.64	289.86	295.73	296.39	294.38	294.51	298.79	297.77	295.03	299.16	300.05	301.14	295.2	300.35	299.83	293.89	290.63	289.43	293.03	298.86	290.49	286.35	295.51	294.08	289.96	287.89	300.43	293.48	284.37	294.96	292.8	292.22	287	295.21	296.95	300.16	296.11	297.97	298.46	297.9
302.23	309.89	301.13	308.47	300.75	301.33	305.89	303.23	298.62	302.03	302.11	300.13	306.07	303.17	302.63	298.52	296.22	308.91	300.44	296.93	307.04	300.02	303.17	304.02	298.52	301.19	300.01	305.29	306.37	304.72	302.99	300.25	307.02	300.08	298.59	310.3	301.28	304.74	297.36	307.45	302.65	302.06	305.65	299.82	306.09	306.81	302	304.69	302.21	304.53
318.13	305.9	314.32	313.04	312.6	309.31	315.54	314.34	309.05	306.17	316.6	313.41	307.43	319.49	312.22	319.17	313.79	318.79	310.57	309.55	316.74	315.62	318.28	314.04	306.59	311.72	314.89	312.8	320.23	317.04	302.2	315.44	309.32	314	310.59	312.3	317.55	316.16	313.8	312.39	313.6	311.27	306.71	314.69	309.41	309.87	312.34	309.83	307.14	310.56
309.37	312.41	307.51	309.49	309.09	308.36	313.75	307.38	314.96	312.48	302.46	303.53	309.57	306.8	312.04	301.42	315.43	311.62	310.4	312.66	311.72	308.73	303.61	306.64	306.91	312.31	308.5	311.76	307.31	307.87	313.24	309.77	314.35	313.67	315.56	311.09	305.85	305.71	302.8	313.48	310.99	313.41	311.55	307.42	312.83	307.96	310.08	314.14	308.07	310.29
299.52	303.33	302.9	305.83	304.45	300.11	306.15	302.26	299.14	304.18	302.67	302.11	305.93	301.5	313.01	308.99	296.85	304.11	311.3	304.4	299.78	305.03	303.96	312.56	297.15	298.93	300.06	305.14	292.49	303.19	306.29	301.22	304.8	303.49	305.4	300.27	301.69	300.09	301.56	309.41	304.11	299.95	306.08	300.8	313.66	311.25	296.57	305.15	303.34	299.04
311.82	315.88	313.23	312.46	312.37	315.24	311.31	322.01	316.52	317.05	313.49	316.09	309.45	313.61	310.52	316.03	310.27	311.51	314.72	318.01	314.23	315.12	310.94	318.88	316.94	310.03	316.69	315.52	315.33	308.7	315.24	321.84	310.73	315.89	320.85	309.93	311.95	314.02	309.98	318.03	311.84	308.63	315.08	319.49	308.49	320.8	314.32	315.57	312.6	315.66
315.9	325.53	321.26	328.18	326.36	327.57	328.69	329.27	326.3	324.29	327.4	326.19	324.22	331.69	335.33	327.46	330.03	329.88	329.39	329.34	326.5	329.42	320.99	324.47	322.57	327.3	331.08	326.6	335.04	325.88	325.44	330.49	335.07	322.79	324.62	326.27	321.05	328.19	322.8	327.42	327.93	332.21	326.31	327.36	330.34	323.01	320.98	324.56	318.56	331
303.68	307.62	303.93	300.23	307.4	301.39	304.22	309.76	300.59	308.04	302.39	310.58	299.48	296.98	303.59	309.8	305.35	309.36	305.19	303.51	304.54	302.37	308.31	307.31	303.07	309.18	299.68	306.98	304.83	304.22	304.74	307.65	301.87	303.77	309.51	305.09	305.49	307.09	307.07	297.1	300.58	291.27	305.58	310.01	301.54	306.81	302.6	298.11	306.2	306.7
301.27	306.89	312.22	300.6	305.44	294.96	306.89	306.14	300.38	301.32	300.16	298.42	308.97	300.13	302.81	310.44	302.07	306.78	314.16	305.5	301.12	293.74	303.58	306.1	298.35	300.28	300.22	305.19	299.14	306.18	307.96	300.93	304.87	304.27	305.55	297.73	307.42	305.86	302.73	299.9	306.98	303.06	299.71	294.41	296.64	304.77	313.47	300.47	301.68	301.13
319.69	316.27	309.19	322.33	310.84	318.55	316.56	321.31	313.02	322.39	315.66	314.42	316.12	314.6	314.69	316.26	312.73	310.86	316.24	315.53	312.36	318.9	319.42	318.6	322.21	313.58	316.33	310.82	322.99	315.08	324.23	316.41	321.58	317.25	321.21	315.34	310.02	330.84	316.63	311.46	316.07	327.28	317	316.23	316.5	319.11	320.88	318.92	311.67	320.89
310.36	306.58	304.89	305.25	301.38	304.26	306.98	307.33	310.17	319.49	306.87	311.07	313.76	311.68	312.77	307.74	309.66	305.37	312.5	309.67	306.65	307.64	308.55	307.25	305.15	319.2	307.42	308.13	311.44	310.5	303.75	312.62	318.51	306.89	298.59	314.7	314.01	315.44	306.01	306.08	305.37	306.46	310.5	308.29	298.99	309.81	309.48	311.44	308.08	306.45
315.57	318.54	316.11	313.3	316.1	318	310.24	320.98	327.47	316.45	322.4	318.31	324.9	322.86	318.26	312.5	320.52	312.48	318.16	318.41	314.52	319.51	319.32	317.78	322.32	322.13	319.35	317.04	317.71	312.33	323.44	320.84	313.65	315.7	318.51	319.03	322.79	319.68	319.12	313.49	316.64	316.66	319.36	314.28	319.61	318.5	315.12	321.23	314.61	314.48
314.07	320.63	309.96	311.43	311.04	317.5	317.04	321.94	322.15	307.57	313.62	319.48	316.67	320.32	316.73	310.73	318.11	319.33	318.46	309.25	312.21	319.19	312.83	310.87	305.59	313.36	314.25	318.63	323.7	313.16	318.3	310.64	318.29	315.56	316.9	316.1	312.97	311.4	312.11	322.12	319.8	313.29	317.43	315.75	307.61	313.68	315.88	314.6	318.94	320.14
327.5	330.53	327.25	325.41	323.06	330.23	322.68	323.49	328.06	325.53	329.33	328.87	322.17	337.39	329.59	324.13	333.6	327.92	326.74	326.09	336.54	324.56	333.72	327.45	330.47	326.33	330.34	323.43	331.77	327.94	329.68	332.15	326.72	331.15	327.95	324.52	334.4	331.14	326.56	331.12	328.31	327.17	332.84	331.68	329.39	328.44	328.25	328.39	329.11	331.08
295.39	295.92	287.32	293.95	292.06	292.8	298.91	297.65	295.81	296.57	284.68	295.13	294.15	296.43	294.72	295.39	297.5	296.08	294.12	295.25	295.22	293.31	301.38	294	295.77	293.95	293.84	293.08	290.1	290.08	296.82	290.29	290.81	292.17	295.34	303.27	302.86	295.49	297.66	290.19	290.93	300.74	300.33	296.5	288.36	292.97	293.43	295.62	290.63	290.23
307.68	310.33	311.02	308.03	309.29	313.1	313.82	314.89	305.21	305.87	318.16	312.95	315.01	303.33	313.86	292.9	300.19	314.94	303.74	310.24	305.33	302.78	312.54	312.36	305.17	307.26	312.35	305.6	307.31	303.74	302.71	303.05	306.09	309.36	310.89	308.05	310.5	304.14	309.06	309.38	306.53	312.14	313.2	314.33	308.25	311.85	307.03	309.14	310.54	310.68
314.22	315.07	320.18	318.19	315.83	319.59	311.37	314.52	315.84	316.02	308.48	312.36	314.68	317.51	314.55	322.68	315.73	315.68	315.06	316.72	321.98	316.85	312.22	315.22	323.69	314.54	317.19	311.91	309.02	314.07	310.39	308.91	321.13	318.95	313.5	309.36	315.44	312.08	313.07	313.47	311.52	322.31	309.76	308.23	317.19	309	323.37	309.88	313.08	318.24
314.24	316.16	313	316.92	319.07	323.92	311.29	317.14	316.61	316.99	310.43	322.19	314.55	323.55	310.38	318.79	311.99	323.21	321.01	314.46	313.6	322.7	320.85	318.6	317.54	312.27	317.85	321.21	315.43	314.24	314.65	314.59	317.08	322.13	317.8	315.12	319.08	322.22	316.37	320.17	319.55	311.25	314.59	318.56	319.66	309.24	308.62	306.61	316.65	308
304.38	295.46	301.9	306.59	302.11	302.61	302.74	296.8	300	297.77	303.53	290.47	305.43	303.38	308.96	300.54	295.94	303.03	294.3	298.29	300.49	308.06	302.89	296.59	294.99	302.09	306.3	301.7	299.21	295.82	300.37	295.92	300.83	298.51	299.15	294.78	302.81	301.98	304.21	297.46	295.62	300.43	293.58	306.93	309.02	295.72	298.02	300.86	298.74	300.02
313.91	300.85	310.52	309.97	300.17	307.26	309.67	311.27	306.96	306.93	305.17	313.22	301.8	308.87	309.49	312.6	308.75	313.45	310.39	311.35	309.68	304.95	311.4	305.16	306.37	304.34	307.98	310.99	307.73	310.96	314.11	304.29	309.47	309.47	307.07	312.88	313.77	306.3	311.56	316.61	307.2	311.39	309.09	312.7	301.49	310.95	314.67	307.08	307.52	302.55
309.79	300.05	297.71	301.73	303.65	298.87	301.02	300.59	305.29	303.14	307.12	303.14	298.68	299.59	300.4	300.75	291.41	300.91	295.25	295.65	302.1	297.54	298.58	298.87	306.3	301.59	307.76	303.93	303.23	305.24	301.23	299.35	301.02	303.75	304.36	297.48	294.07	295.5	300.46	301.62	304.36	303	296.1	304.25	304.11	297.29	302.95	302.14	301.01	304.6
304.44	308.42	299.02	307.33	305.95	307.62	305.08	298.39	301.99	304.5	309.04	303.18	299.01	299.38	297.08	303.58	305.55	302.25	305.69	308.32	304.53	306.39	301.59	303.23	300.55	300.91	300.16	310.77	301.34	296.55	303.87	303.04	302.94	297.72	298.93	301.44	305.14	300.78	304.37	306.09	303.48	308.29	298.81	306.05	301.5	302.57	303	301.02	305.97	299.83
309.03	313.37	308.58	311.73	315.25	310.24	311.33	320.14	310.85	313.49	309.12	308.08	315.66	307.39	312.26	318.03	315.84	314.79	312.34	315.38	306.66	319.01	311.65	310.7	305.73	311.06	319.4	308.98	312.84	311.5	312.1	314.01	309.39	314.55	315.14	311.68	314.7	308.31	314.06	309.84	313.27	308.77	311.26	319.39	313.91	311.25	315.82	317.77	315.34	311.91
316.81	304.59	313.71	316.23	310.91	318.02	312.57	314.76	308.88	315.26	320.08	324.64	313.7	317.83	316.35	311.81	321.57	315.61	323.46	314.7	315.99	315.98	316.81	317.49	311.37	316.92	315.25	320.41	316.29	311.34	320.63	311.75	306.65	322.7	314.79	311.84	318.1	313.93	312.97	308.15	316.02	323.64	318.41	325.29	310.81	308.61	321.23	310.13	307.64	309.55
313.89	309.35	304.19	310.25	308.03	306.6	304.28	300.76	304.03	298.95	296.15	301.94	306.16	302.44	307.28	307.63	300.33	299.43	306.29	300.42	309.69	310.18	304.35	305.39	305.5	306.02	306.19	303.73	303.8	305.87	294.67	309.34	312.43	301.32	307.42	302.58	304.9	301.18	308.15	299.22	306.04	308.21	302.93	302.61	300.86	306.75	303.3	301.11	309.85	302.54
294.17	301.36	299.41	294.07	291.23	294.04	299.63	298.22	291.65	290.08	288.41	289.94	294.46	289.99	301.5	302.97	296.65	293.08	297.92	295.73	296.52	292.82	290.22	301.75	299.17	289.17	296.67	291.8	291.62	297	297.73	301.5	292.26	296.1	288.4	285.21	298.34	287.79	296.72	302.13	301.94	293.9	300.23	297.36	305.45	296.08	296.2	291.87	296.89	297.12
306.79	305.98	304.05	306.67	305.86	308.97	298.71	309.05	304.67	301.59	312.57	298.32	306.76	306.71	310.31	309.4	300.45	306.72	301.41	308.82	299.7	304.94	310.73	308.72	306.96	305.64	309.54	308.59	311.11	307.39	310.03	303.29	304.09	303.52	309.77	298.35	300.56	301.94	300.25	309.69	301.45	308.69	307.79	306.28	304.52	315.34	307.85	305.6	306.23	304.1
312.64	315.45	318.06	315.2	319.99	318.23	322.45	310.76	320.34	320.71	315.56	318.28	314.93	315.71	311.64	316.77	309.2	323.41	317.87	313.71	311.23	314.57	313.18	311.72	311.8	314.03	316.74	315.38	317.87	312.63	316.82	315.07	314.84	313.86	317.82	314.55	308.97	316.98	314.59	315.71	314.97	316.93	316.97	310.56	312.37	314.33	323.72	318.42	323.28	317.42
312.69	320.36	318	314.06	315.19	315.69	318.13	320.96	318.19	313.16	323.33	312.62	312.19	318.3	313	316.4	312.69	316.35	322.09	322.91	318.5	313.82	314.09	313.92	323.32	320.54	322.18	310.2	314.32	318.33	315.85	314.5	318.4	316.51	313.84	316.84	314.7	309.04	316.25	315.11	314.42	311.98	312.08	314.51	327.59	318.56	316.5	312.39	312.96	317.84
302.89	292.75	302.16	303.61	305.93	297.26	309.23	308.29	303.93	303.1	297.43	299.87	302.12	303.34	304.54	298.56	296.72	303.52	305.75	297.87	302.07	305.48	301.47	304.93	306.57	303.85	296.02	299.16	296.67	301.48	295.16	298.11	306.18	296.58	298.81	304.94	300.6	300.95	299.59	302.67	300.55	299.6	299.37	300.35	300.64	301.64	302.09	298.72	299.54	305.06
313.52	318.78	317.2	318.02	321.38	320.54	308.94	321.31	316.95	314.19	312.85	319.35	312.56	312.95	320.98	312.93	311.37	314.87	317.9	323.12	314.54	314.46	312.12	312.95	316.16	313.68	317.55	312.44	316.12	320.58	318.39	317.1	318.64	317.32	312.8	318.6	316.69	319.61	314.34	313.57	316.99	314.5	312.96	319.35	317.16	313.6	315.94	315.2	316.24	320.69
313.56	315.47	308.98	322.14	316.33	318.83	320.58	312.09	317.42	321.05	318.04	319.63	319.53	321.27	314.53	312.51	312.36	315.29	325.74	317.99	316.51	318.53	310.22	321.97	314.58	316.44	308.08	319.95	315.17	310.31	315.18	318	317.33	320.3	316.39	320.55	314.5	315.61	315.68	318.57	312.16	317.38	321.24	323.3	315.78	315.52	311.78	317.91	317.83	322.84
294.65	300.38	308.87	304.79	302.53	304.33	297.16	304.76	303.47	304.61	301.79	302.37	298.17	303.03	300.64	299.88	303.94	309.89	309.87	297.97	300.86	308.53	305.25	302.56	303.68	301.12	311.5	305.21	298.86	302.41	299.52	300.43	298.63	300.94	303.71	301.36	299.16	309.02	304.44	307.12	305.8	304.59	296.27	303.75	299.32	303.07	303.87	302.92	305.63	309.56
307.58	302	301.69	296.76	305.09	303.48	303.17	311.52	310.36	298.1	297.71	307.03	308.34	304.12	303.14	296.46	299	303.3	309.64	310.36	311.07	311.87	310.71	297.86	303.78	296.91	295.25	298.93	311.12	305.51	305.02	311.29	302.4	305.34	306.25	302.04	302.48	305.77	307.69	299.8	305.79	303.01	299.66	300.33	309.03	299.28	296.51	305.23	306.91	307.08
307.69	310.77	307.19	305.89	303.92	304.11	302.74	295.96	305.52	301.81	314.26	303.09	302.54	304.33	302	302.57	302.58	301.27	305.39	304.69	299.29	300.1	302.09	298.09	301.65	309.5	303.58	306.88	303.68	302.96	305.44	305.1	304.94	304.99	306.01	308.52	298.95	300.91	312.95	304.45	307.07	303.66	311.65	301.79	311.06	299.82	305.84	303.8	303.22	303.58
329.83	332.37	322.38	322.24	320.6	322.09	324.32	330.79	330.9	321.57	332.92	332.81	329.22	324.83	333	327.91	317.82	324.42	320.44	323.45	322.92	322.45	321.17	325.9	322.13	326.38	320.33	328.17	333.07	329.96	328.6	318.18	324.8	320.34	326.22	325.94	315.48	328.2	327.1	323	320.88	324.37	320.97	319.86	323.8	326.77	324.36	321.38	320.33	327.98
300.65	301.05	302.28	314.2	314.43	299.74	303.26	306.7	309.52	302.52	301.47	297.73	309.73	304.79	307.44	299.71	302.64	302.23	300.94	297.94	307.51	303.14	296.81	307.33	305.69	303.36	311.31	299.2	308.04	302.71	305.55	309.14	310.52	303.06	306.58	302.26	311.54	302.87	300.5	303.82	304.83	304.1	313.1	302.05	302.65	305.15	300.48	302.46	303.37	306.39
310.49	306.78	305.43	309.11	299.03	299.99	302.03	303.9	300.04	306.56	299.62	305.36	311.38	310.97	311.84	306.26	310.92	303.4	312.62	309.39	314.98	301.49	305.8	305.9	306.17	310.02	311	306.85	316.39	303.56	309.82	304.35	312.86	310.66	300.08	301.2	306.4	298.37	309.97	308.15	300.4	310	301.86	304.37	310.54	311.43	306.97	311.39	306.52	297.98
307.93	312.64	314.51	320.11	317.19	312.4	308.24	316.94	316.43	318.24	310.35	321.39	315.58	316.38	317.74	315.73	320.17	308.25	314.98	321.25	315.49	312.35	316.02	317.96	306.94	317.6	312.12	312.09	315.81	313.39	317.7	314.85	313.01	316.46	309.75	306.18	314.23	316.27	308.95	313.36	314.62	316.35	312	320.71	313.31	309.67	312.71	311.16	313.74	313.36
302.67	309.35	305.37	300.71	311.23	303.94	299.14	305.57	306.72	300.57	300.66	306.1	308.98	304.03	311.04	301.98	308.66	301.57	303.53	300.98	303.94	306.38	298.57	303.98	301.96	296.71	309.95	304.65	304.82	308.9	302.52	309.24	314.25	300.9	297.84	306.69	303.09	304.05	302.36	302.91	305.78	297.9	311.58	307.18	301.71	303.84	298.46	298.17	309.55	307.9
321.68	313.2	315.37	322.47	324.91	317.66	317.13	321.28	315.78	307.91	311.03	316.83	311.07	322.41	319.25	317.7	315.12	317.02	317.11	311.2	310.48	318.76	306.12	320.97	313.77	313.85	307.98	316.62	313.39	317.92	316.27	318.42	318.31	311.62	314.3	316.01	311.77	312.65	320.69	323.47	313.41	317.74	310.39	325.46	317.01	310.81	314.52	317.36	316.87	312.21
312.36	311.96	314.89	319.53	319.62	320.27	319.38	314.74	319.08	310.57	317.08	320.17	319.64	321.57	306.66	319.49	314.17	317.49	312.14	308.74	315.96	317.25	316.97	318.56	311.91	321.67	319.31	318.92	314.39	309.25	308.31	320.23	310.34	319.55	312.87	318.05	314.01	321.01	313.21	310.84	311.56	312.67	314.3	316.37	318.76	317.09	313.99	310.77	318.56	320.94
305.68	302.88	309.45	306.86	303.62	300.74	306.4	300.07	304.36	295.36	301.02	312.81	303.59	308.24	305.62	304.93	307.94	297.74	308.67	298.41	308.94	305.25	303.1	308.66	308.45	296.31	306.86	299.99	300.08	308.59	300.27	306.1	297.47	315.01	303.74	299.78	300.11	314.99	307.27	305.82	306.15	293.97	302.13	312.01	303.39	302	307.66	299.3	299.13	306.99
307.52	301.15	300.71	305.61	297.24	304.03	303.07	301.3	304.99	306.22	304.46	299.92	301.43	300.71	296.58	304.23	303.56	306.4	300.66	299.92	300.37	296.08	301.57	297.01	302.54	306.96	303.52	295.78	297.89	299.9	302.08	295.41	303.54	303.2	303.27	303.13	302.31	299.98	304.26	302.43	299.16	303.29	297.81	303.26	300.23	298.34	304.94	300.16	306.79	298.54
317.55	310.86	320.83	316.32	312.4	314.49	307.17	319.5	320.22	312.29	314.03	311.18	314.98	313.69	310.33	313.03	321	308.56	313.5	311.87	306.81	313.6	308.58	313	317.95	312.25	316.81	318.69	320.94	314.85	318.19	313.59	313.91	313.32	313.43	320.12	314.36	314.93	312.57	313.44	309.31	310.94	316.96	308.28	320.5	316.68	311.62	311.71	313.31	315.19
307.16	295.44	301.63	301.68	294.45	302.58	308.39	299.4	299.61	296.51	305.67	304.99	310.51	303.58	301.03	300.7	299.48	300.76	307.41	302.37	307.43	304.15	306.08	303.99	303.49	300.74	306.39	302.65	300.08	308.24	302.56	305.29	307.52	302.98	302.67	308.38	308.29	304.77	306.12	305.66	305.22	305.58	305.4	302.67	305.88	308.5	308.79	298.73	303.71	301.54
321.31	300.14	307.29	303.5	313.59	312.11	317.07	304.78	313.35	302.71	313.06	306.05	308.54	309.14	310.31	313.02	304.98	310.36	313.83	312.33	312.23	312.83	307.74	315.07	312.41	308.64	311.11	310.66	311.59	313.14	312.9	317.3	308.88	308.31	313.96	306.09	310.67	306.28	316.25	305.42	307.13	307.34	311.32	311.14	308.84	306.47	304.52	309.1	310.8	313.46
316.32	316.97	317.4	314.91	310.13	318.25	310.86	307.57	312.63	314.29	313.81	309.75	317.62	308.21	313.62	318.26	318.27	317.44	306.33	309.07	313.22	311.65	317.89	316.32	317.52	319.73	324.18	308.31	312.75	310.1	314.19	313.32	318.9	312.24	309.97	311.96	314.74	316.57	311.51	318.81	317.65	316.15	317.4	309.69	306.14	316.81	314.46	320.12	318.7	309.4
312.88	314.89	319.78	308.39	309.1	307.53	311.43	309.28	308.1	319.34	316.66	318.63	312.65	304.95	318.77	313.48	306.3	310.27	301.44	315.66	316.47	309.27	306.45	309.36	314.27	314.7	302.37	304.41	311.02	316.79	312.63	312.49	309.4	311.77	308.73	312.42	315.07	301.76	308.56	310.55	306.39	307.75	315.64	300.98	317.57	308.32	313.38	315.36	303	304.24
298.16	294.81	297.92	296.1	282.12	295.57	294.35	292.86	298.19	286.78	294.05	301.85	301.71	293.42	297.56	293.56	289.96	297.16	296.68	293.94	305.51	292.96	296.38	296.88	302.15	290.53	292.13	294.89	300.97	295.3	295.82	291.57	295.01	296	288.74	295.41	302.15	288.89	290.19	298.5	296.12	295.07	295.1	290.85	290.43	294.87	293.1	300.71	296.7	293.25
307	306	300.77	304.86	302.21	301.92	301.09	295.17	299.05	304.58	296.17	301.41	302.46	299.33	307.09	300.93	298.64	301.73	299.01	301.17	310.16	300.28	300.1	309.45	299.65	307.09	296.44	301.09	302.83	296.8	302.44	302.88	300.94	302.94	296.04	303.86	300.34	310.38	306.01	298.36	301.4	301.87	307.98	298.96	298.87	302.76	298.96	300.34	302.71	302.89
299.76	300.65	303.93	298.13	305.34	301.83	294.24	308.12	298.23	304.19	297.62	299.44	302.91	311.05	298.92	299.86	298.96	299.86	296.81	299.2	300.93	300.86	298.86	305.07	297.78	297.12	300.76	309.86	298.48	299.88	294.48	304.63	300.89	304.76	300.16	298.27	303.76	300.22	300.12	300.13	303.38	296.63	303.5	295.26	303.67	305.62	297.07	295.65	298.76	296.51
296.2	299.63	294.98	290.87	294.26	299.57	294.17	291.14	294.9	297.09	298.78	292.82	292.85	295.28	290.36	302.59	294.26	300.69	295.21	296.36	295.6	303.78	291.81	298.77	291.94	292.45	290.94	289.78	293.41	291.1	290.34	292.47	293.73	296.92	296.53	289.37	294.12	294.66	287.06	300.53	293	286.32	292.53	293.56	296.91	285.62	287.63	290.8	291.22	298.87
306.91	312.69	317.69	305.47	311.81	314.07	316.67	322.95	316.36	312.51	309.52	311.93	315.6	310.51	317.19	318.69	313.76	309.13	319.73	308.12	319.42	314.11	316.44	317.61	316.49	310.08	316.12	312.45	317.04	308.47	320.98	316.21	313.88	312.49	310.85	320.48	315.6	320.11	310.52	312.64	312.41	313.08	310.53	312.54	311.11	307.27	308.56	309.68	315.67	315.08
294.81	302.53	304.45	304.1	304.42	302.73	302.79	302.46	299.34	298.79	297.22	310.1	299.67	303.22	293.42	302.43	303.39	307.39	305.53	303.93	300.39	301.8	304.47	303.34	302.69	298.27	298.08	298.41	297.62	306.2	300.84	294.22	298.32	297.37	316.08	301.53	301.5	303.98	299.71	298.16	300.26	301.72	294.74	304.2	294.73	301.8	303.55	302.25	307.13	306.05
313.97	326.87	312.74	315.35	308.29	309	301.95	312.75	313.41	316.5	315.76	311.39	315.63	319.3	322.09	305.02	316.13	308.8	316.13	312.99	312.48	322.4	313.03	311.92	309.55	314.91	314.56	315.37	320.25	314.82	317.69	310.87	319.98	313.4	314.46	314.62	314.53	313	316.29	316.34	314.76	313	315.55	311.05	312.87	306.2	309.46	313.21	314.16	314.9
301.53	307.93	313.81	303.27	312.43	302.48	307.77	301.91	306.62	300.48	307.3	308.62	293.93	310.11	300.83	309.27	308.78	302.04	305.22	307.44	306.69	303.55	306.33	309.81	307.06	306.28	305.14	301.88	302.47	307.18	304.84	305.65	299.66	301.44	306.81	301.34	305.04	299.29	306.24	307.24	303.87	303.23	307.71	301.84	306.66	299.41	307.7	305.84	300.39	306.06
305.8	307.56	300.13	304.02	303.44	306.67	305.42	309.16	296.02	302.68	301.92	308.63	311.15	309.51	301.22	298.98	313.81	303.75	309.1	302.26	304.29	298.01	301.23	306.77	301.23	297.95	302.83	300.2	294.76	306.12	306.27	308.34	303.53	308.72	300.8	304.75	308.7	303.19	300.83	302.82	303.63	307.75	310.9	301.35	310.49	295.51	302.56	298.03	303.08	303.76
307.98	308.71	308.45	310.21	320.9	313.89	313.64	314.13	316.22	315.68	313.55	314.68	308.53	317.89	308.71	312.65	309.14	308.14	314.67	311.77	313.64	306.12	308.09	307.13	310.52	315.4	308.76	314.61	317.66	309.89	311.38	312.44	320.16	312.64	317.29	308.78	309.64	313.85	312.87	315.13	312.38	310.58	305.45	314.82	313.59	313.2	309.94	313.98	314.96	306.44
319.07	324.85	326.61	330.4	323.53	327.76	328.52	334.62	331.87	330.83	325.38	332.04	325.18	325.93	324.92	326.26	330.4	330.94	323.2	325.7	323.86	326.68	327.14	327.06	331.86	327.32	328.47	326.99	327.33	336.17	325.93	313.78	331.52	334.4	331.17	328.49	332.26	330.61	320.11	328.68	323.43	328.68	326.58	328.88	323.08	325.94	331.57	332.27	323.15	325.8
313.98	302.99	309.7	306.85	314.74	315.61	310.14	315.61	312.45	308.8	313.44	309.17	312.27	314.62	311.19	312.46	314.27	315.56	315.34	313.23	316.67	306.48	313.72	316.86	310.69	309.75	309.39	318.2	311.69	309.21	310.38	308.32	314.22	309.21	314.43	305.88	312.87	318.26	307.73	315.6	320.62	318.52	307.51	314.04	313.64	311.65	311.43	312.16	309.01	318.52
312.72	320.88	311.72	320.07	321.05	313.98	310.53	321.29	308.66	312.42	315.84	308.17	313.28	310.21	310.21	317.01	314.29	317.4	316.58	312.67	315.59	316.78	314.24	308.44	317.25	311.6	313.32	317	313.5	308.15	315.22	317.64	319.19	311.67	316.79	315.52	318.6	307.15	319.21	311.38	312.32	310.64	317.92	316.71	315.59	317.44	313.36	310.65	320.08	315.86
307.05	300.64	296.84	301.92	305.17	298.39	305.69	298.74	307.5	298.62	301.42	298.48	290.29	306.22	306.06	301.96	295.08	302.21	300.78	302.51	295.46	305.23	303.12	301.04	298.65	304.04	300.3	307.66	300.61	303.29	303.62	310.8	298.48	305.13	300.25	305.71	305.02	301.92	300.39	298.51	299.12	301.66	298.95	303.39	300.41	300.92	305.79	300.66	301.71	299.78
298.2	300.88	297.16	291.4	299.32	298.77	297.42	295.19	294.35	300.17	295.55	293.21	301.08	296.1	290.19	294.81	299.25	296.14	289.22	299.78	294.61	290.91	296.43	296.06	290.7	295.33	297.09	295.26	289.16	299.5	300.11	297.29	287.19	291.21	294.29	297.75	295.57	293.58	300.96	297.76	299.74	291.15	300.29	292.26	293.91	290.44	298.86	292.21	295.11	294.19
302.04	293.64	308.32	303.63	307.99	312.19	309.67	310.23	299.37	307.85	304.36	307.4	310.17	310.18	307.03	301.25	305.78	299.92	306.04	308.26	302.49	310.27	313.31	310.21	306.95	309.69	306.27	311.64	307.98	313.79	307.11	307.42	313.75	300.98	305.05	302.43	308.26	310.81	314.1	305.82	311.8	318.1	309.95	312.25	311.73	307.31	303.96	312.61	301.24	307.9
302.15	302.9	305.15	305.24	300.01	292.78	299.48	302.16	298.67	297.42	307.69	293.3	299.27	300.51	297.49	312.2	302.95	296.78	296.42	297.03	300.12	300.55	301.07	295.8	297.14	301.68	301.34	307.25	306.72	304.53	302.19	293.84	301.74	301.19	305.19	304.16	296.47	297.54	305.12	302.58	302.67	299.95	295.82	304.32	302.72	299.38	293.48	301.32	300.3	292.46
330.39	325.11	323.12	332.54	334.5	328.33	325.22	320.71	325.79	332.47	324.89	327.67	328.08	327.77	317.18	322.02	330.37	331.07	327.45	331.24	334.68	326.99	323.01	329.19	316.68	324.97	327.27	329.61	327.16	323.53	324.27	327.9	332.06	330.01	323.53	327.77	329	333.95	328.89	327.5	323.48	329.73	316.4	326.42	328.33	324.51	325.79	326.06	328.36	326.41
318.75	313.86	310.93	313.94	315.98	313.72	314.17	319.12	313.67	310.08	317.15	311.48	318.69	312.12	312.12	310.09	319.91	318.35	316.07	310.2	314.08	318.6	316.97	316.91	316.69	321.47	319.23	308.41	308.14	317.06	303.06	317	311.73	314.93	317.56	317.69	311.78	317.69	312.54	306.98	314.04	322.23	307.89	313.68	314.32	315.71	313.17	320.5	317.9	310.54
301.18	303.1	303.94	306.14	300.54	302.27	304.51	302.6	308	298.05	303.39	306.19	298.83	294.44	295.47	306.86	303.84	301.31	303.48	301.84	301.13	302.95	299.73	303.48	302.9	297.34	298.38	301.79	302.03	296.76	299.99	300.93	297.82	305.28	310.09	305.98	302.33	311.1	304.11	293.76	306.82	294.33	296.96	301.8	302.67	302.55	298.17	307.35	301.63	305.69
311.81	318.45	309.86	307.15	310.69	310.06	319.32	315.64	313.61	313	315.81	311.61	308.17	312.25	317.86	308.46	318.09	310.04	308.66	301.78	311.08	316.15	307.31	312.73	312.32	317.72	315.72	309.62	315.56	316.93	314.8	321.32	315.61	317.44	311.97	316.14	311.07	319.88	322.11	313.75	309.38	311.79	312.53	311.28	313.97	309.49	317.13	315.38	317.89	309.54
303.21	305.67	298.68	308.14	294.2	309.23	302.12	304.08	305.61	310.46	308.25	306.08	305.6	306.64	307.15	303.33	299.08	305.03	300.11	307.21	300.28	306.56	309.55	309.29	308.82	299.92	303.79	304.95	315.8	302.88	306.85	306.47	303.76	302.92	304.46	300.81	302.04	303.77	299.82	300.85	304.98	300.65	308.65	306.6	309.92	307.49	301.93	307.1	311.61	310.11
309.23	309.63	301.64	303.03	303.77	304.75	302.57	304.79	306.19	311.5	305.04	301.68	305.15	302.83	302.74	303.48	302.58	304.78	307.85	304.31	297.25	309.34	291.8	305.97	310.6	302.96	308.42	303.32	307.32	299.08	306.45	298.91	306.45	302.04	307.18	298.01	304.3	312.49	305.36	314.03	308.22	306.47	300.37	295.4	304.06	305.01	302.05	310.24	303.06	300.49
309.95	300.03	306.05	305.56	302.85	300.71	307.9	303.81	308.55	305.26	307.7	302.38	307.37	313.85	307.57	308.88	301.55	304.16	307.02	306.76	305.77	300.86	308.79	305.01	305.95	301.89	315.48	305.4	306.19	305.11	304.86	301.65	299.39	304.82	310.59	310.45	305.89	308.47	307.88	298.89	307.13	306.76	301.18	302.25	310.22	305.75	307.68	305.2	306.87	308.67
309.67	302.32	295.37	298.8	303.85	304.8	296.74	297.46	301.28	298.97	304.8	301.22	301.62	302.42	305.2	299.68	304.63	303.24	298.94	299.99	308.03	303.22	300.01	306.12	306.95	312.25	308.44	306.75	303.11	304.04	300.38	304.85	297.93	307.38	304.34	304.91	298.49	302.88	303.76	305.54	297.12	298.99	303.86	304.69	306.99	297.78	298.83	303.2	302.95	302.6
295.72	312.23	300	303.92	293.71	303.09	303.11	300.29	305.72	295.55	304.83	305.49	303.44	302.22	299.87	301.06	303.33	304.04	297.98	295.41	303.98	299.73	298.06	301.23	305.51	302.75	298.45	301.05	294.47	297.26	306.04	303.81	300.35	302.82	310.43	300.72	298.81	302.64	304.94	299.54	302.07	297.11	308.49	300.35	295.87	302.5	297.79	295.38	303.84	312.06
318.01	316.29	319.48	312.82	315.77	312.32	312.21	311.03	314.29	322.05	315.13	311.95	315.59	314.14	318.47	307.13	315.56	307.85	301.65	308.34	313.24	314.48	312.06	305.26	314.07	315.46	317.13	313.4	307.4	314.38	309.29	305.04	313.13	315.95	311.45	316.64	311.31	313.22	313.34	311.88	308.5	310.19	316.31	314.14	316.49	311.23	312.47	314.56	312.34	315.9
306.73	297.54	308.02	306.83	309.31	306.23	311.21	317.77	306	306.49	302.91	309.88	314.07	309.81	306.44	301.81	320.36	314.14	312.26	319.34	305.19	307.06	320.25	309.04	306.55	307.32	305.11	309.01	310.22	308.45	302.87	309.59	310.24	309.97	313.93	307.06	307.93	310.73	306.5	309.27	311.75	312.72	310.62	311.05	304.33	303.49	314.46	309.42	314.31	308.45
314.91	308.89	306.48	311.59	317.27	315.18	312.19	308.07	321.01	308.32	319.35	313.51	312.67	317.82	312.73	311	315.62	310.77	306.99	318.18	315.49	311.41	309.88	312.66	313.16	318.27	320.4	315.66	314.73	314.69	313.41	313.59	309.28	310.19	315.34	311.76	315.74	312.43	313.08	304.41	313.4	317.07	311.92	310.49	314.24	313.81	305.57	315.5	306.99	314.4
324.41	321.18	322.42	328.37	329.07	326.19	325.1	325.9	332.16	325.86	324.18	323.43	332.59	333.19	323.57	319.88	326.03	325.63	323.19	329.18	324.38	325.26	330.78	321.03	330.66	320.97	322.58	325	324.47	325.83	325.25	328.36	321	329.96	325.04	327.94	320.97	320.86	321.5	322.38	321.27	326.94	331	327.56	321.01	326.83	332.52	324.98	320.29	324.64
302	295.88	310.34	305.68	308.68	311.75	300.56	298.59	298.26	299.05	305.7	302.76	300.26	304.13	304.59	310.21	302.9	306.83	304.76	296.87	301.22	305.22	299.51	304.64	297.27	305.29	298.43	306.79	297.03	304.88	301.05	308.93	298.27	304.47	303.7	306.35	301.04	304.85	302.04	314.49	299.04	302.6	306.58	302.9	301.81	300.46	305.19	303.61	303.13	305.03
314.22	317.93	321.82	327.11	313.95	324.36	314.59	319.74	312.69	314.72	320.41	318.77	320.56	325.87	319.41	325.08	324.18	322.42	315.69	322.25	319.13	316.07	313.78	324.41	313.9	319.25	316.04	319.92	311.64	310.93	319.67	319.54	313.15	323.67	324.43	321.49	319.06	322.24	315.89	319.21	320.92	317.64	316.72	321.53	326.45	320.27	321.41	321.37	321.26	317.39
312.66	304.55	311.27	308.88	307.1	300.69	308.85	307.2	308.73	304.67	305.18	305.24	300.64	307.18	302.57	308.73	300.47	306.58	304.14	304.3	302.16	307.16	304.59	298.81	300.8	312.72	309.13	305.92	313.55	304.19	312.28	306.28	307.13	304.44	304.49	307.26	300.78	308.21	297.41	312.88	311.62	299.46	305.01	310.85	309.04	304.62	301.87	306.6	309.37	301.49
297.53	308.73	294.16	305.13	301.78	303.66	307.35	306.23	306.25	301.43	309.62	306.71	305.35	311.44	295.41	306.26	305.63	305.12	302.63	300.69	302.51	301.4	302.21	297.25	304.92	308.31	303.92	300.26	301.68	304.06	301.28	300.68	301.59	306.58	310.53	299.97	298.15	299.87	300.88	299.68	295.62	310.27	305.92	305.72	294.47	311.19	306.47	299.1	308.61	301.05
297.54	304.25	302.76	304.38	303.42	303.92	300.97	309.38	302.16	303.31	306.15	294.02	308.91	301.55	299.49	298.48	301.86	303.18	303.72	311.86	296.2	298.05	298.19	301.1	298.22	308.06	304.4	299.32	307.81	308.95	301.67	302.71	308.8	301.62	305.01	304.93	308.24	305.21	300.22	299.12	291.65	303.85	301.15	299.2	296.76	303.7	296.45	302.28	296.5	303.03
310.97	326.32	312.93	326.78	321.1	319.41	314.6	312.5	316.19	312.56	321.57	316.49	321.78	319.92	314.15	316.07	318.17	317.59	318.05	313.86	326.76	312.28	312.94	319.01	317.57	315.02	315.02	323.75	314.7	320.77	324.77	313.79	322.19	317.11	313.82	313	318.91	316.2	311.7	318.26	310.25	316.39	314.44	312.52	318.13	318.62	315.65	315.51	318.83	312.55
297.87	294.11	306.35	299.34	299.31	302.54	298.26	302.21	298.53	294.01	299.39	303.18	292	293.1	291.91	290.63	295.15	290.44	299.74	297.01	296.6	297.01	290.68	298.88	291.91	286.57	294.05	296.15	296.71	296.62	301.05	295.53	293.61	299.17	292.44	295.75	298.57	299.76	301.13	299.38	296.74	299	293.03	295.54	294.24	292.8	296.64	300.34	302.29	298.73
314.39	309.72	315.99	315.29	310.78	309.31	315.9	318.78	315.91	313.74	306.58	315.82	311.66	319.99	319.42	316.9	311.16	312.84	323.95	315.34	319.57	317.64	313.06	317.52	311.84	315.43	312.13	314.43	306.28	317.03	321.05	314.78	325.14	314.58	316.43	305.37	308.72	305.04	310.61	315.64	307.2	316.81	314.37	318.72	324.66	313.66	313.72	313.2	318.28	314.37
310.4	312.86	315.39	318.62	309.09	315.15	306.52	305.7	312.42	312.11	313.61	311.59	309.75	313.34	307.49	310.51	312.13	314.34	316.53	318.55	313.54	312.69	309.33	310.83	312.74	315.04	317.45	315.26	311.4	314.6	306.2	308.68	304.42	311.44	309.1	314.73	312.73	318.21	317.06	311.64	319.31	315.87	316.91	309.74	318.84	310.59	309.52	314.72	314.91	313.59
303.58	303.25	303.95	299.87	304.09	297.67	308.57	301.04	298.32	299.54	300.84	308.55	306.82	304.69	298.01	304.59	303.14	310.35	303.42	299.02	310.36	300.94	299.24	313.54	301.6	306.23	301.05	299.04	301.73	306.97	303.47	304.8	300.16	302.85	297.51	299.21	297.53	306.65	304.89	304.2	303.72	295.93	298.88	305.31	298.97	296.05	302.78	304.91	304.51	298.75
319.76	324.18	311.54	310.13	318.92	317.29	320.47	324.24	318.2	312.31	319.01	316.89	319.91	312.18	312.93	312.76	317.77	316.64	318.2	311.74	311.72	314.33	307.74	318.92	318.27	315.48	312.48	312.97	312.06	317.98	319.74	315.59	321.53	312.59	316.79	312.72	313.45	314.13	320.18	310.24	312.93	313.67	307.39	308.22	315.63	317.85	311.19	321.02	311.06	315.93
310.81	307.99	302.15	290.89	303.72	303.51	309.05	304.77	301.62	304.96	300.41	306.26	299.83	301.39	304.59	301.46	300.33	303.32	296.48	305.87	297.86	291.49	307.17	312.29	304.53	304.03	302.12	301.22	296.97	304.55	308.4	297.33	303.56	307	300.69	302.14	301.05	303.73	305.86	309.48	296.38	303.62	302.32	302.27	306.29	300.06	303.9	304.12	296.25	306.56
315.57	324.78	312.24	322.65	316.05	318.99	311.49	316.56	316.63	320.01	320.38	319.29	319.59	325.47	316.1	313.78	316.68	317.85	314.44	326.69	319.93	317.19	319.12	308.75	318.45	317.52	321.43	317.54	318.46	319.77	318.28	326.06	315.54	312.08	315.93	312.39	315.07	320.25	318.87	320.52	319.5	320.34	319.19	324.31	314.5	318.18	316.98	311.49	317.16	324.22
312	313.51	320.33	316	314.95	314.14	310.94	311.47	314.68	309.19	314.45	327.88	314.84	311.32	314.09	315.87	308.86	310.74	316.89	318.27	314.74	315.11	323.24	308.61	319.59	312.25	316.75	318.81	324.58	310.24	310.73	310.45	317.98	313.19	317.6	319.25	316.37	316.56	313.83	312.36	317.16	320.43	315.01	313.75	311.24	313.56	310.1	328.64	314.3	315.21
290.53	293.72	295.72	292.57	295.47	295.2	296.98	292.81	289.52	292.68	298.61	296.16	294.72	299.89	305.57	300.16	297.38	297.24	288.53	296.74	292.83	288.99	303.22	294.89	301.48	293.5	294.26	284.82	290.87	288.2	295.3	297.3	301.5	287.31	297.96	296.95	299.47	295.43	296.51	290.99	291.05	299.56	298.86	299.72	291.1	300.39	301.83	296.87	299.81	287.16
331.05	334.73	325.24	329.83	325.25	325.57	322.96	326.61	325.3	326.21	326.9	326.55	321.58	324.94	326.2	329.17	329.82	329.5	322.96	326.17	330.44	324.36	335.27	333.26	326.41	325.27	330.66	332.05	331.51	323.65	321.55	329.04	324.59	321.77	324.13	333.51	316.58	326.04	332.37	324.83	329.92	333.15	326.9	328.01	327.9	321.36	326.38	331.07	325.65	326.84
314.33	321.16	315.74	314.55	315.77	315.95	308.74	318.36	309.58	322.36	315.2	319.19	319.28	312.49	317.51	315.87	324.99	317.36	324.78	313.39	319.14	318.83	320.33	322.59	318.44	311.21	315.98	314.42	317.73	318.62	314.93	310.22	316.89	320.12	318.19	316.44	323.98	320.31	310.63	311.47	322.15	319.68	315.65	313.52	316.75	314.02	308.13	317.63	318.23	315.64
318.21	312.98	315.94	315.55	316.36	320.29	318.45	314.19	309.9	310.79	310.43	321.91	307.83	312.83	306.93	315.2	315.44	314.55	313.26	322.03	309.64	315.71	317.19	309.19	321.88	308.6	315.05	315.92	311.72	326.79	307.19	317.88	310.89	305.92	316.19	315.91	319.62	319.92	318.08	313.19	314.39	312.56	318.69	313.95	318.15	314.59	314.47	321.82	316.85	308.88
302.83	296.81	298.68	310.92	305.59	301.99	302.98	317.33	307.03	303.26	294.36	311.28	297.52	306.03	308.62	304.2	305.25	304.07	302.68	307.5	301.64	306.16	304.73	297.63	304.2	309.45	299.51	306.67	303.61	298.93	310.55	305.65	300.65	303.08	305.92	303.91	300.34	300.77	296.41	298.41	307.17	303.88	303.41	302.07	302.51	302.38	302.02	304.1	302.92	305.04
317.03	315.73	317.9	321.34	314.2	312.75	317.3	320.27	313.97	314.31	316.94	322.62	313.14	318.86	321.43	318.34	310.84	320.7	320.11	324.08	314.65	318.19	324.44	314.2	316.35	316.47	315.86	314.66	313.58	312.72	313.74	310.76	315.18	315.03	318.47	314.66	316.88	314.2	319.84	320.15	321.24	317.34	308.03	319.23	313.51	310.36	317.16	321.28	310.63	320.17
316.27	309.03	315.08	315.87	319.34	315.48	310.25	315.26	316.1	315.57	313.56	320.75	312.28	314.83	312.63	320.8	312.5	310.45	317.94	318.26	316.02	320.49	311	320.4	312.07	317.27	317.85	314.08	313.76	312.51	322.81	317.44	317.74	316.69	315.69	316.89	306.59	314.22	314.28	312.01	314.51	311.9	316.65	316.06	323.9	316.19	320.75	315.62	313.34	322.98
308.83	313.43	312.42	311.82	308.45	313.12	317.62	311.62	316.43	310.18	312.31	304.05	309.76	311.98	309.57	308.86	310.54	317.82	305.32	309.59	307.95	313.77	310.12	312.97	310.13	309.48	314.1	311.3	311.32	309.99	313.39	313.51	309.07	313.47	313.86	312.58	310.41	310.59	309.01	316.43	302.84	311.63	312.86	309.48	309.95	314.31	312.69	316.7	307.55	309.94
311.51	309.27	312.75	307.75	304.41	304.72	313.64	314.37	305.3	312.37	304.86	310.46	307.61	308.28	307.34	311.95	307.85	307.5	310.18	302.06	315.78	302.19	311.44	311.55	306.82	309.04	306.92	313.01	310.83	304.59	303.73	308.82	311.76	305.52	315.34	305.54	305.84	312.21	315.21	305.32	301.68	306.5	308.94	305.96	305.32	309.39	309.38	305.1	309.13	300.16
314.23	313.8	318.37	317.36	313.11	325.76	315.99	314.64	314.86	315.85	303.55	316.51	319.32	316.95	316.89	319.93	320.18	319.61	321.64	313.29	315.11	309.93	321.21	307.32	321.25	321.3	315.62	319.99	323.71	323.24	320.57	324.01	321.36	322.3	316	315.54	318.4	313.96	323	317.55	320.12	316.68	321.59	320.03	311.08	319.19	315.06	318.73	322.6	316.99
305.34	299.24	309.56	301.67	303.79	305.71	303.59	299.37	305.28	305.09	302.49	308.93	302.69	303.22	308.23	292.44	306.66	302.85	297.47	305.23	311.7	303.35	305.86	308.09	305.19	303.04	302.44	302.91	303.36	304.64	309.67	305.5	302.33	304.65	294.86	306.63	308	299.73	301.51	304.22	298.6	301.15	312.3	309.46	305.43	304.66	308.29	301.69	300.49	302.48
308.12	306.02	313.06	307.02	302.64	307.51	309.18	307.5	311.63	308.57	312.97	309.09	304.07	304.04	311.73	306.1	311.82	309.26	307.51	309.15	308.85	309.18	306.85	308.97	318.02	307.96	305.94	306.37	305.63	315.84	312.26	309.42	309.28	314.02	314.33	315.07	309.29	313.87	303.58	303.38	307.72	309.25	303.92	311.8	309.33	309.96	315.06	314.1	304.15	311.6
297.74	296.31	293.98	299	294.11	292.27	294.89	296.88	296.97	292.14	292.76	299.47	298.73	290.66	293.51	305.23	292.24	298.77	295.51	296.45	290.82	292.27	291.67	290.7	289.76	291.15	293.99	296.84	297.85	292.47	294.66	295.69	291.22	292.04	293.37	293.76	294.64	292.37	293.39	288.92	299.04	295.23	295.24	292	295.57	299.13	290.9	296.65	295.85	294.24
308.53	312.97	315.2	312.39	312.19	318.19	310.7	308.55	312.84	304.6	309.36	308.32	314.34	307.72	316.05	304.86	310.34	310.33	313.6	308.69	316.76	304.58	305.54	311.85	312.58	308.12	309.01	307.38	309.76	310.42	310.53	307.47	313.96	317.76	319.38	311.13	311.69	312.78	317.09	313.17	307.04	315.29	311.39	317.89	309.45	311.58	311.79	312.5	314.15	308.79
311.08	306.33	311.64	307.6	311.72	313.57	311.33	315.22	307.31	310.98	304.49	312.84	307.71	308.14	310.6	305.33	313.2	312.03	315.1	311.7	311.84	316.09	309.73	311.17	318.76	314.61	309.78	306.77	310.53	312.78	313.11	309.34	314.67	313.33	312.6	314.67	314.92	306.36	308.56	305.55	302.61	305.15	314.33	308.43	309.94	309.69	317.09	310.77	307.29	309.77
303.13	305.47	301.57	299.48	299.64	298.65	297.81	298.95	302.04	299.97	301.19	298.98	300.97	292.7	306.46	307.49	298.63	305.1	298.73	304.41	304.24	302.92	298.98	303.97	301.58	296.89	310.34	306.52	307.2	298.9	306.1	309.24	297.81	300.7	298.26	305.36	312.14	296.34	306.84	304.11	300.73	293.84	297.85	303.97	302.04	301.61	298.47	294.82	298.03	296.42
312.34	311.85	307.59	317.78	313.08	317.41	307.31	312.45	312.25	308.07	309.63	305.42	318.3	316.95	314	311.37	314.21	309.27	317.23	307.69	312.11	310.37	313.4	309.02	310.85	307.98	306.72	314.18	307.84	312.96	306.7	315.54	311.98	311.53	315.32	310.18	311.33	312.38	316.96	311.32	312.56	312.43	313.97	312.17	309.86	314.93	314.66	314.49	308.22	311.29
312.26	308.21	315.68	306.91	318.63	311.44	324.74	318.2	312.72	314.44	308.49	317.32	316.5	314.82	317.71	310.73	318.98	315.21	315.83	309.97	311.28	314.64	310.31	315.99	312.86	309.25	315.62	316.5	315.59	323.62	311.7	318.92	316.59	317.25	310.85	313.17	315.56	317.27	314.9	313.01	320.78	312.3	318.65	315.43	319.46	309.31	312.76	319.97	318.35	315.93
299.79	308.71	306.31	302.54	302.13	301.5	299.09	298.78	301.85	302.53	308.74	306.12	304.34	302.25	294.79	305.86	302.46	305.84	303.44	300.76	303.91	297.63	302.47	305.59	297.44	300.6	305.73	307.93	304.2	295.08	293.12	296.81	307.84	306	302.06	308.64	305.88	306.29	306.54	298.03	303.44	301.99	299.86	302.13	302.02	305.13	301.42	305.84	307.6	301.78
318.43	316.45	308.74	312.24	318.9	320.14	310.39	312.61	306.78	309.23	305.89	313.06	313.36	310.42	312.26	308.68	310.59	309.69	314.96	316.29	320.85	314.72	317.88	312.3	313.26	316.35	316.9	320.13	312.04	307.99	305.29	310.82	310.52	318.41	317.76	313.13	314.45	313.52	314.41	308.36	320.03	323.39	318.05	316.52	314.02	319.2	323.39	315.34	308.49	308.66
303.82	300.37	303.24	304.2	298.31	308.08	304.28	302.63	303.17	308.99	309.41	310.86	315.71	301.74	306.16	298.6	312.82	312.89	302.24	310.53	307.27	310.13	300.93	311.45	297.09	309.46	309.11	305.03	313.15	301.88	306.69	301.7	303.35	306.07	311.12	302.89	312.37	307.97	303.51	307.07	309.57	302.3	308.21	304.43	307.62	306.49	300.56	305.97	315.09	310.58
312.08	322.79	315.27	312.97	318.2	315.3	318.33	318.99	315.16	313.01	315.11	310.12	317.91	311.75	312.88	311.63	315.6	314.9	316.33	316.59	310.05	320.95	317.84	310.32	323.96	316.6	313.57	319.41	310.96	314.03	316.99	315.62	314.02	310.77	320.65	310.41	320.36	318.43	312.82	317.14	312.87	316.37	316.69	321.46	323.93	313.73	312.85	318.24	321.03	325.46
301.26	304.75	305.58	305.9	304.72	305.39	305.4	297.21	301.83	306.43	304.24	298.47	306.6	303.25	305.64	302.84	307.65	304.35	297.16	310.66	307.09	304.56	298.54	304.95	304.54	298.35	304.25	302.41	309.57	303.14	307.02	299.11	299.32	300.44	297.83	300.02	296.78	307.88	302.8	306.29	312.81	308.52	305.65	308.47	302.71	299.98	304.6	301.61	300.07	305.22
320	313.24	315.66	315.14	315.51	320.2	315.74	316.46	310.61	317.25	318.11	307.16	320.5	318.79	312.61	322.66	319.78	317.68	315.63	309.58	313.78	315.86	307.96	317.04	317.62	318.7	316.55	322.54	309.96	318.89	321.6	318.1	316.27	318.98	318.69	317.46	324.04	311.98	312.76	317.24	319.21	319.68	319.13	322.44	319.82	312.64	319.44	315.25	318.4	318.7
305.25	304.92	309.68	308.17	307.86	304.5	305.88	306.7	313.02	305.66	301.51	306.47	312.81	306.19	311.2	304.45	307.51	306.64	306.11	303.72	305.21	304.62	305.15	298.12	305.53	302.6	309.94	305.03	299.8	308.08	306.49	305.76	305.54	309.56	307.69	304.84	304.47	304.01	310.71	314.24	306.35	306.38	312.89	303.57	301.57	310.53	312.49	301.94	308.51	309.08
300.11	300.18	300.07	298.6	304.92	300.94	297.32	302.93	301.31	300.93	298.21	296.84	304.7	295.63	300.77	297.48	302.53	305.19	305.78	298.59	302.67	291.38	296.82	294.69	300.01	298.19	306.49	297.71	306.86	303.17	304.61	302.94	302.27	296.75	298.12	300.26	302.98	296.78	297.93	304.34	298.43	307.45	298.96	299.05	304.43	300.47	300.61	299.53	310.03	297.15
323.07	326.91	328.76	321.74	332.47	333.66	327.49	321.06	327.04	337.09	331.86	331.03	329.17	326.45	327.51	330.75	332.7	327.88	330.24	327.68	326.22	325.99	325.91	329.08	332.03	329.41	325.12	330.8	324.08	325.82	322.85	317.57	328.17	330.95	324.76	327.54	331.22	328.69	331.03	324.69	327.21	326.12	333.44	323.75	320.48	323.27	327.09	322.12	324.75	333.34
303.38	302.2	305.31	292.15	299.53	304.4	310	299.76	304.73	299.59	295.49	306.51	304.19	303.92	300.78	298.57	301.73	299.36	301.1	299.98	304.25	298.91	299.96	300.21	308.11	304.95	308	305.94	300.46	307.13	301.52	304.35	302.09	300.17	304.27	298.64	306.18	307.94	305.63	296.04	303.39	305.09	307.24	299.5	311.03	296.87	298.79	295.22	298.66	305.83
302.03	302.14	305.66	303.84	312.05	300.79	297.27	304.87	303.48	310.97	300.68	307.4	308.57	304.29	303.75	301.23	303.85	298.19	303.38	300.65	300.18	296.52	302.84	303.04	309.36	299.16	301.35	301.09	309	302.09	297.94	304.27	305.58	293.64	298.73	304.23	299.49	305.01	307.13	305.78	299.89	304.73	309.81	309.56	307.68	303.55	294.35	313.87	305.04	311.39
305.23	302.01	300.67	300.57	301.96	311.71	298.08	305.47	301.23	304.39	302.64	299.79	305.33	302.54	309.4	308.72	303.45	309.63	306.6	301.63	300.73	298.71	305.27	304.3	304.78	308.22	300.4	308.15	304	306.09	300.44	300.43	310.85	303.64	299.82	294.59	306.26	300.74	303.95	302.29	296.72	312.41	298.05	304.43	306.49	309.61	310.51	311.97	302.69	296.32
321.05	308.88	315.1	315.2	315.41	315.81	311.89	318.37	319.8	307	315.59	305.48	311.82	307.27	314.62	306.82	310.01	314.04	315.51	312.12	313.45	308.06	311.83	306.04	309.71	312.65	315.98	314.88	306.82	314.23	317.05	319.32	313.25	318.52	316.8	311.63	317.92	308.11	309.04	310.24	315.7	315.66	320.06	311.28	311.14	307.89	307.01	312.97	312.1	306.14
307.69	307.33	309.52	313.58	309.82	306.84	311.56	312.01	308.28	302.34	306.72	310.92	311	310.34	303.2	307.68	310.78	306.13	309.65	311.19	303.34	305.1	307.98	313.9	305.77	311.83	309.4	308.97	309.77	308.19	303.36	310.42	308.69	309.28	310.8	313.92	310.75	312.11	305.24	306.96	303.55	309.97	318.83	316.35	312.39	307.59	309.64	310.66	310.7	309.43
326.24	310.62	315.34	323.96	314.88	316.6	311.91	321.96	314.04	319.12	316.16	317.02	317.52	317.83	311.84	318.19	320.43	312.48	319.01	319.95	324.76	317.1	316.45	322.05	316.71	321.52	312.01	315.5	320.2	317.88	318.26	320.3	321.39	318.98	316.94	309.57	317.89	319.42	318.07	311.86	317.62	323.95	319.17	323.35	318.68	313.82	314.43	318.1	316.8	310.03
311.57	307.77	316.5	316.89	313.56	307.67	316.3	314.31	310.57	309.94	321.79	308.26	310.74	318.55	305.63	314.26	313.97	320.09	311.74	307.63	315.89	322.98	309.99	306.17	306.87	314.04	315.67	310.44	311.14	308.3	312.42	310.97	311.35	308.43	318.41	313.91	310.75	310.71	315.83	308.19	311.79	316.95	308.54	309.12	309.96	310.03	314.58	316.14	315.21	309.2
315.22	309.37	316.79	314.23	309.51	316.35	312.99	308.6	315.02	313.06	315.4	305.3	312.36	310.09	306.41	307.34	309.86	313.57	310.64	313.2	312.03	311.14	308.36	308.82	309.51	310.71	313.7	313.89	317.92	317.53	310.92	310.16	310.62	314.68	313.9	310.15	320.96	307.88	310.43	303.93	313.05	306.19	317.97	320.35	315.09	306.05	310.88	314.08	311.34	312.09
330.99	328.85	333.25	332.72	338.08	328.25	328.07	326.3	334.64	328.67	323.12	334.99	326.09	324.87	322.22	332.49	323.34	325.82	330.93	329.38	323.54	326.26	326.92	322.11	331.29	327.47	330.18	326.36	326.83	332.16	325	331.12	326.55	321.19	326.72	325.04	327.8	332.36	331.15	326.6	325.56	324.24	319.99	332.94	322.08	323.52	332.57	325.15	325.49	334.31
305.37	300.53	305.02	308.51	305.68	311.41	313.91	309.24	300.85	306.12	304.99	310.13	302.48	303.92	304.9	309.02	308.08	298.2	304.74	301.43	300.52	307.83	302.03	310.14	313.23	308.15	302.22	304.39	307.58	304.54	301.4	309.11	308.92	302.67	309.99	303.68	305.33	301.07	310.58	296.54	300.12	301.61	302.67	304.8	308.02	309.01	307.15	302.97	305.3	304.09
332.41	326.52	331.13	325.99	329.93	321.53	327.29	327.57	327.95	336.45	328.45	321.57	334.22	323.72	322.34	327.44	328.27	325.24	325.11	326.06	325.43	329.58	334.11	325.8	334.11	327.85	325.74	329.88	323.89	330.58	330.68	327.41	328.54	329.79	327.31	324.42	326.49	328.89	331.14	325.5	329.84	326.24	325.9	325.42	335.93	322.13	329.95	329.05	331.49	320.73
303.22	308.81	303.16	301.04	302.42	307.25	301.61	305.39	298.59	301.21	306.2	306.16	303.62	303.37	307.1	305.03	301.89	305.56	296.07	304.56	295.99	300.4	295.57	308.82	311.59	304.8	301.46	301.33	307.97	301.75	301.26	308.11	301.43	300.53	305.57	303.77	302.81	303.34	299.74	304.98	298.26	303.48	302.45	301.18	302.38	290.07	302.49	302.79	306.82	307.83
318.24	317.31	309.71	314.42	318.19	316.79	311.92	318.19	311.22	310.49	315.7	315.99	312.43	320.83	307.24	304.93	313.41	306.59	319.18	319.52	311.95	308.59	316.6	316.76	313.32	318.97	320.15	306.15	320.86	316.85	312.9	312.2	318.03	318.54	320.32	312.86	317.17	314.35	316.17	317.34	315.5	316	318.64	320.02	317.25	315.02	311.71	311.43	309.51	316.31
304.04	299.78	306.63	302.01	305.87	308.25	305.94	300.75	295.77	301.31	304.65	310.04	305.95	305.87	308.92	302.49	305.23	302.89	306.49	304.87	303.28	300.79	301.27	310.88	306.13	304.56	308.61	310.87	301.17	307.55	306.98	311.76	306.73	301.84	306.37	302.42	304.12	307.1	305.55	306.36	305.83	307.43	302.34	307.35	296.77	304.46	305.3	307.06	306.53	303.83
311.68	307.47	312.33	307.6	316.55	319.46	314.76	318.06	314.32	313.04	311.56	317.83	309.45	324.53	313.07	316.15	318.46	312.32	317.67	321.83	321.44	314.41	315.28	318.94	312.97	321.83	316.13	310.51	315.11	315.78	313.27	312.06	316.3	317.09	313.53	322.01	327.58	317.73	308.94	314.22	312.21	317.63	315.26	317.95	312.23	317.3	303.68	319.72	314.88	310.32
291.86	293.64	297.53	293.53	295.92	297.83	298.36	297.93	292.13	295.3	291.94	289.01	295.06	299.4	297.99	298.37	289.09	286.84	286.94	292.62	298.73	295.68	293.83	297.25	293.31	296.03	296.51	297.5	299.58	294.48	291.72	291.66	285.96	294.18	294.59	291.08	293.09	294.46	293.69	292.31	294.17	289.35	293.82	291.53	293.03	288.78	295.73	295.09	293.41	292.09
297.8	299.92	300.99	298.58	297.45	300.38	301.39	302.23	297.96	300.37	302.28	297.96	301.47	294.19	304.15	296.74	292.82	297.96	296.1	295.08	306.97	300.09	298.55	297.07	301.22	295.74	300.27	303.57	293.33	302.41	298.18	303.48	296.7	297.31	295.35	295.74	303.39	303.81	304.84	299.61	307.98	301.57	295.55	307.68	298.19	294.97	297.32	308.77	301.76	297.49
303.78	304.37	308.86	307.2	306.64	300.51	298.46	309.01	299.71	303.67	310.2	303.12	300.49	303.17	309.57	308.05	310.94	298.32	304.79	312.06	308.41	304.26	303.3	304.84	301.87	306.68	303.08	303.66	298.23	304.26	308.85	298.16	299.56	305.37	301.36	309.5	301.45	302.55	307.8	300.5	308.99	305.75	300.58	304	309.47	301.67	307.17	299.48	299.71	308.01
307.12	313.18	315.06	318.23	305.89	313.84	312.33	316.06	313.02	309.88	314.08	310.06	311.39	312.19	321.06	307.6	316.86	307.17	315.92	310.1	320.01	311.61	308.83	318.23	312.66	317.05	315.02	313.53	314.14	307.12	310.18	317.21	318.14	322.76	314.11	311.92	315.77	312.7	314.61	317.87	306.49	314.24	309.21	314.87	315.08	310.46	318.56	314.62	310.27	313.14
302.77	294.62	299.02	301.14	303.81	303.46	306.25	299.07	305.23	305.24	304.02	307.12	301.94	306.76	304.72	295.73	301.37	305.6	296.6	305.13	309.33	303.54	294.36	299.4	304.1	302.91	305.5	302.65	305.55	308.81	296.12	298.32	302.68	305.97	300.21	299.1	305.23	305.51	313.46	297.65	300	307.25	302.59	302.68	302.28	306.89	302.6	301.9	303.2	309.45
304.78	303.51	301.64	302.01	304.16	309.72	302.4	298.18	303.32	309.89	307.26	308.79	303.73	303.16	297.55	298.96	301.23	294.96	306.14	303.87	296.71	305.88	299.69	309.13	307.93	302.23	294.77	300.8	306.02	302.45	302.18	302.38	301.64	297.84	304.94	305.85	300.87	299.34	307.28	302	298.9	304.02	305.04	293.31	295.26	305.86	301.2	306.14	295.28	309.44
316.78	321.47	313.85	315.18	317.24	310.18	317.93	314.52	315.46	316.12	315.18	316.54	314.24	321.93	311.54	311.39	317.38	321.83	305.86	310.89	321.46	319.64	320.53	316.88	318.81	311.54	319.58	318.76	314.48	319.12	315.03	315.62	316.58	314.18	316.46	316.28	311.11	316.81	311.25	308.79	311.86	316.27	317.28	312.27	322.25	317.33	309.13	320.88	314.03	321.05
299.91	305.23	300.81	299.03	304.01	299.29	301.96	297.61	300	305.05	298.12	296.46	310.24	300.4	303.67	299.71	299.21	300.26	301.05	309.49	301.09	298.07	301.77	304.59	303.96	301.52	301.35	298.56	292.6	291.25	302.39	308.85	304.01	307.53	306.41	298.48	296.75	302.63	295.82	307.8	302.8	295.05	309.05	298.04	303.84	307.87	305.42	305.04	304.31	305.59
321.8	328.38	333.55	330.53	332.53	331.07	323.86	328.28	329.25	331.66	327.15	325.86	330.95	319.19	324.35	327.97	320.48	327.61	330.19	324.67	326.22	326.17	327.03	332.19	319.87	326.98	324.77	327.28	335	328.1	328.86	323.99	324.12	330.18	322.89	325.31	332.7	327.52	328.36	329.97	325.89	329.22	325.32	325.2	329.8	320.25	327.29	331.48	326.25	326.68
321.3	311.7	321.22	312.77	314.2	315.12	314.64	314.08	307.48	313.63	314.1	312.02	318.81	311.39	315.67	313	314.98	309.82	310.54	318.13	308.56	315.85	321.31	312.49	312.74	311.91	312.76	311.91	317.2	322.93	318.31	315.26	313.97	315.26	314.24	319.62	319.72	309.75	318.23	311.02	309.48	312.36	314.39	315.03	310.79	305.41	316.4	315.1	312.95	316.02
299.07	304.31	293.71	300.8	301.91	307.54	309.69	307.28	303.07	299.84	296.97	306.41	301.65	302.93	296.76	300.93	304.1	301.17	306.45	302.05	303.43	304.84	303.59	303.09	304.28	300.89	309.04	296.56	295.48	301.55	296.34	308.68	302.36	302.7	299.68	300.55	300.52	295.32	304.26	297.07	304.26	306.48	299.11	305.52	310.6	306.33	299.15	301.8	301.49	301.91
315.57	312.99	309.44	311.92	309.1	319.29	319.55	315.76	319.05	314.95	307.2	308.3	317.01	309.87	316.27	320.32	316.21	315.67	315.92	311.09	314.22	313.47	314.29	310.46	314.8	315.42	315.74	311.11	311.89	309.36	318.74	307.31	305.05	304.81	319.29	308.18	311.55	317.81	314.04	317.26	307.45	312.38	312.05	309.11	313.96	309.02	312.9	312.4	311.16	316.51
324.54	323.91	328.54	326.05	327.16	328.05	327.54	325.73	325.54	321.24	328.4	322.76	325.99	322.07	329.33	322.73	326.27	330.43	328.92	322.9	325.37	329.7	327.07	330.84	323.62	322.43	327.13	319.43	329.71	324.49	326.52	325.29	327.33	327.02	326.93	320.75	325.09	325.88	332.55	321.67	325.7	332.08	322.77	325.65	334.82	329.55	337.31	315.84	329.74	326.52
304.29	304.67	306.77	307.31	304.82	309.38	313.5	306.28	305.14	304.05	301.93	302.74	305.7	303.54	309.9	307.33	310.66	304.55	304.76	301	305.8	306.15	311.42	307.13	308.28	298.01	303.72	306.73	307.67	303	305.62	302.47	305.96	311.92	304.69	311.71	310.33	307.08	305.77	301.91	308.54	303.91	305.9	308.53	306.65	306.96	302.41	311.32	307.95	312.43
305.91	299.1	306.77	303.94	302.7	299.55	307.81	307.13	304.19	303.8	307.92	304.62	306.4	303.1	301.75	304.63	306.89	296.84	308.2	303.32	310.93	314.48	314.03	310.82	301.69	297.8	302.27	309.76	309.59	306.45	315	298.35	304.96	307.79	308.23	309.67	300.99	311.37	312.43	301.19	306.04	301.62	304.96	306.29	301.91	309.8	300.47	295.55	300.11	302.64
310.9	311.42	316.81	310.53	321.35	316.45	313.73	316.68	316.63	309.72	312.17	311.46	317.3	316.1	316.44	319.51	319.29	320.94	321.24	326.46	316.24	317.02	314.19	312.2	318.41	319.86	314.55	313.69	314.87	319.61	311.8	315.41	313.52	325.1	318.39	313.73	314.08	319.29	326.26	318.29	319.09	317.17	317.34	317.32	311.87	316.53	312.68	320.44	318.45	317.66
298.4	298.84	307.57	307.01	298.99	302.35	300.59	300.08	305.7	305.51	299.44	297.63	305.94	306.28	309.67	305.71	306.76	298.41	299.79	301.61	306.21	304.88	301.48	303.15	301.4	303.77	302.89	292.87	305.99	297.12	298.79	303.17	303.91	298.71	303.07	305.13	301.54	308.39	305.62	304.05	303.23	297.79	309.31	303.97	304.29	300.7	301.33	305.4	300.72	297.58
319.2	316.88	316.03	313.46	314.65	305.78	321.33	313.4	323.96	316.27	312.14	307.74	317.48	314.32	317.31	315.64	304.02	312.06	321.68	317.27	312	320.56	311.12	314.72	315.22	313.58	315.73	316.45	313.44	312.8	317.96	313.78	316.97	309.28	313.94	317.16	316.2	312.24	313.06	318.36	317.33	315	315.78	314.81	313.07	314.63	315.03	313.45	317.3	308.44
307.36	302.5	310.64	298.81	305.99	311.48	306.51	296.57	309.14	304.86	303.39	304.37	309.39	306.25	309.52	315.17	310.39	314.79	297.79	305.84	307.72	305.76	305.49	298.96	305.37	307.94	307.99	311.96	300.55	304.74	304.93	300.83	308.54	307.42	296.7	316.1	309.69	310.39	302.36	304.69	307.33	304.12	303.92	307.14	311.79	306.15	309.69	308.79	307.8	303.12
324.33	326.4	328.2	324.55	328.39	321.53	326.72	326.47	330.3	322.26	326.85	331.78	328.47	328.14	336.4	333.59	328.23	323.93	336.13	329.29	333.17	324.6	331.07	324.79	331.78	321.67	330.69	336.68	332.79	331.64	331.45	325.38	322.73	326.91	327.52	328.95	332.17	332.56	331.23	325.59	325.28	326.45	330.6	325.22	336.39	328.57	324.43	328.41	330.21	326.69
300.38	299.95	304.51	293.9	297.12	287.57	301.93	293.61	295.52	296.72	299.88	300.51	300.39	297.09	291.7	287.37	300.09	299.75	296.64	293.89	302.01	305.78	295.44	298.91	291.54	300.29	296.1	301.68	293.83	299.08	297.47	296.35	297.84	298.65	293.91	298.88	300.54	293.04	297.65	301.28	296.61	299.1	297.68	305.31	294.63	308.27	294.67	302.93	298.24	298.53
316.51	314.29	314.17	312.07	309.62	310.53	316.15	309.6	316.14	315.63	317.52	312.7	312.19	309.3	321.07	315.8	316.41	307.54	307.19	322.84	308.72	317.35	320.92	320.54	325.22	317.63	317.8	316.84	312.57	313.82	310.32	319.87	314.21	314.77	316.34	306.89	322.19	315.08	319.81	318.63	314.32	312.74	320.27	313.68	320.72	314.25	312.48	319.22	318.63	318.5
321.03	319.64	313.66	314.26	311.16	319.19	313.29	314.95	319.21	314.43	319.17	312.48	315.45	322.83	317	315.97	322.36	321.1	319.22	314.74	317.25	317.01	320.35	321.17	313.14	314.14	312.02	313	316.78	309	317.44	313.37	324.96	323.7	322.73	315.59	323.79	324.13	317.25	310.65	317.19	315.1	321.42	325.58	321.87	323.25	317.25	315.33	323.2	320.24
321.25	318.58	316.32	322.11	320.25	310.86	309.59	320.68	323.3	320.06	318.35	323.97	309.19	316.4	319.96	316.61	324.36	315.99	318.67	322.78	318.06	323.46	315.46	317.3	322.74	322.16	315.29	317.86	318.57	313.76	314.62	323.59	314.63	324.79	321.9	324.14	313.33	315.42	312.95	323.54	311.98	324.54	322.12	315.83	321.17	317.38	319.42	320.73	324.06	320.04
305.85	309.23	307.41	316.33	307.26	303.78	302.79	300.48	300.87	304.53	302.85	303.58	302.69	306.1	298.63	302.29	297.97	297.12	304.21	301.71	308.93	300.67	303.03	306.49	301.34	308.28	301.48	300.46	301.68	303.73	301.89	310.12	301.88	304.28	302.66	297.68	301.09	299.77	311.45	304.93	301.82	300.33	302.45	307.88	301.84	307.06	304.37	308.21	300.98	306.77
317.43	316.85	319.85	306.23	308.52	316.51	312.21	311.07	323.65	317.47	318.53	319.87	320.01	322.84	313.5	320.48	318.88	324.33	323.9	317.87	315.6	314.98	321.23	318.64	315.95	311.88	308.87	318.68	314.93	311.17	310.86	318.63	313.69	316.54	312.64	312.76	316.92	319.24	318.66	315.27	320.55	318.63	311.24	320.16	313.92	322.57	321.3	318.61	316.04	318.85
311.11	306.88	308.63	312.08	303.13	306.82	305.65	306.34	305.99	317.39	303.99	311.94	308.73	308.81	317.83	310.48	304.8	310.49	305.32	307.05	313.41	302.59	305.31	298.11	314.3	310.14	299.6	296.57	311.36	307.05	306.53	306.66	308.13	307.79	303.3	307.31	304.68	307.86	301.16	310.74	308.53	305.96	307.65	306.59	309.18	309.39	309.42	312.09	308.06	307.25
300.64	309.87	301.47	300.66	307.61	299.42	297.01	308.04	302.59	307.25	307.29	304.39	311.76	304.98	300.7	309.09	299.67	302.2	306.64	305.01	311.59	302.95	304.64	304.33	304.34	302.41	291.94	299.56	298.8	307.85	310.99	302.55	297.82	299.76	304.96	310.36	298.08	309.72	299.95	299.91	294.63	294.45	300.77	303.71	302.42	301.93	299.47	298.07	303.63	300.18
317.3	305.57	308.41	308.56	309.65	316.4	315.75	317.31	306.39	312.62	310.86	313.98	311.87	311.44	317.69	308.26	310.39	315.25	316.4	313.98	313.87	320.77	304	315.38	315.36	305.78	315.3	309.6	315.89	307.69	318.57	317.07	312.3	309.86	315.96	312.18	316.89	308.07	314.36	318.19	309.19	315.61	309.21	312.51	310.91	312.06	312.98	313.28	309.08	311.29
307.02	297.53	300.53	299.71	296.44	305.92	302	302.24	296.48	295.02	297.25	302.76	300.68	301.95	303.97	299.83	309.08	299.41	295.07	303.65	302.17	307.44	305.7	296.97	302.51	300.68	301.88	312.05	302.61	304.78	298.97	303.95	296.7	297.96	310.35	310.42	310.54	292.96	302.34	301.83	305.51	295.93	294.95	304.98	305.61	306.63	305.07	296.66	302.35	302.49
283.94	303.19	296.1	294.25	297.07	297.21	292.14	303.75	298.71	295.92	287.67	296.01	299.63	289.67	302.35	293.91	294.24	297.62	295.46	296.18	298.83	294.24	299.35	295.88	303.31	301.97	296.85	295.1	300.41	297.54	297.65	301.25	294.82	298.31	298.5	302.29	297.5	293.89	294.35	294.21	298.93	295.03	298.94	296.24	293.9	296.52	291.14	292.32	296.5	304.82
318.83	309.73	311.87	318.5	313.42	314.69	312.67	321.38	315.94	309.09	319.03	311.64	312.03	314.03	312.67	311.38	306.83	318.45	309.99	314.5	308.43	310.42	311.95	307.24	319.38	321.18	312.01	317.68	303.81	312.23	311.76	308.24	312.65	310.63	312.29	316.45	315.7	318.82	310.37	309.69	310.65	310.03	317.45	317.9	308.92	312.62	316.84	315.71	305.24	311.64
305.6	305.35	304.49	309.93	303.52	300.16	306.3	310.93	308.3	304.16	301.83	307.06	301.91	304.02	307.56	301.12	310.22	301.48	310.04	312.77	303.37	303.49	302.62	295.61	309.28	298.57	310.86	310.15	303.36	308.82	309.65	311.76	293.82	307.84	308.74	307.03	303.36	308.07	301.15	303.5	306.6	308.88	303.57	301.02	312.24	302.24	309.01	305.37	305.8	305.48
316.46	318.27	316.99	315.27	310.5	312	317.87	312.49	310.38	311.79	310.06	312.65	314.36	311.37	318.25	311.38	319.91	317.27	310.3	302.09	314.35	304.52	314.83	313.85	310.94	315.6	311.27	310.8	316.57	309.49	313.73	312.42	311.73	312.8	310.09	315.46	315.49	313.06	313	308.57	316.96	312.12	318.47	316.7	313.9	314.57	309.34	314.29	316.3	309.28
310.64	316.3	316.28	306.77	306.86	312.14	316.88	311.99	311.88	316.88	311.79	315.08	314.92	312.52	310.01	309.86	311.37	313.04	313.93	315.47	309.38	315.91	313.03	315.77	309.09	309.8	316	307.75	309.54	314.48	316.68	314.22	315.85	305.79	308.63	318.28	315.45	315.57	318.26	309.58	320.38	318.34	316.66	313.84	313.49	316.11	311.19	305.57	315.75	317.77
316.35	318.04	318.8	316.62	315.07	322.86	314.91	323.97	314.71	314.6	326.1	316.57	319.47	311	326.38	319.86	320.93	323.68	310.86	315.2	321.83	315.54	313.88	320.94	317.52	322.75	315.75	321.84	322.25	318.16	323.68	312.19	312.84	314.39	317.57	316.02	322.75	316.6	317.74	315.95	315.48	315.95	313.91	316.91	324.5	318.45	314.45	317.69	321.55	321.54
321.25	317.49	321.04	321.96	325.13	321.69	313.6	323.43	307.25	318.14	316.18	317.79	318.72	319.55	320.34	321.27	319.41	320.66	316.95	318.59	318.54	316.83	314.57	322.22	318.5	316.69	320.73	322.38	322.35	323.83	314.25	316.6	321.35	311.78	315.71	320.64	321.34	320.32	323.96	317.88	326.94	315.52	326.42	318.33	318.47	322.54	317.45	321.25	324.88	322.38
321.21	316.62	310.82	308.72	309.48	317.2	310.82	314.79	312.02	311	311.6	312.8	314.67	315.89	312.23	311.82	316.68	319.58	313.26	310.87	319.06	318.95	311.37	321.15	313.71	309.91	317.83	309.44	310	303.86	311.1	309.57	301.93	307.88	316.83	319.71	320.69	312.09	314.82	312.67	310.86	313.36	315.26	313.37	315.48	310.4	314.2	307.38	306.69	318.21
310.43	303.13	310.03	302.7	304.93	297.89	298.85	306.48	300.82	307.44	303.43	301.74	311.94	303.54	306.66	307.15	303.99	310.54	309.38	318.71	312.29	305.02	304.3	307.35	311.12	300.91	305.02	308.94	307.37	302.22	315.15	304.88	305.37	305.5	307.04	309.21	309.36	310.72	304.66	309.03	307.35	305.46	313.85	307.21	300.54	306.68	309.05	307.71	312.26	310.09
324.54	324.58	326.82	324.58	323.76	326.22	325.77	325.94	324.69	333.8	323.58	320.95	325.3	325.84	326.49	326.14	327.61	318.24	323.29	327.7	327.02	323.88	322.5	323.11	324.09	322.61	328.4	323.17	325.99	332.39	327.75	323.1	333.96	322.01	326.56	323.41	323.82	322.58	319.16	324.62	333.02	332.02	327.89	320.38	326.56	327	322.7	329.51	323.82	325.26
327.91	322.86	323.05	327.25	320.06	322.29	322.73	323.18	327.07	330.38	325.11	323.71	328.17	326.74	328.38	327.17	331.19	325.33	328.03	321.86	325.58	325.91	330.67	328.19	323.93	323.45	325.71	332.93	332.05	329.24	321.18	328.09	333.34	323.46	325.6	327.59	333.27	328.59	321.93	328.85	326.42	325.59	327.41	325.92	328.96	331.23	332.16	317.39	328.61	332
315.93	319.29	317.57	317.9	328.05	319.37	318.07	325.95	323.43	324.88	325.69	324.88	319.73	324.05	322.77	319.08	312.73	323.49	319.88	318.21	322.84	311.79	324.13	312.25	318.94	324.67	313.03	315.07	316.97	311.54	318.8	321.93	321.05	313.83	322.9	326.85	322.68	318.34	320.13	322.44	326.75	319.25	322.73	319.93	322.85	320.05	318.03	312.4	320.22	310.94
304.42	299.32	297.56	306.64	300.76	300.54	309	307.24	298.16	302.36	305	297.83	301.67	299.47	296.62	298.85	294	303.7	302.77	304.33	297.44	296.79	302.75	301.9	297.26	298.34	301.58	302.12	304.69	301.39	304.23	303.24	299.04	303.79	303.7	303.63	300.38	298.21	296.33	304.62	306.41	299.43	297.38	312.04	299.75	298.54	303.48	307.49	304.02	301.18
314.88	305.07	304.06	312.82	304.39	304.42	305.97	300.98	315.04	309.78	301.16	307.32	301.04	307.28	304.07	309.87	305.52	306.06	308.66	310.59	306.81	301.49	304.57	307.47	308.36	307.15	306.95	303.27	302.53	308.5	306.28	303.79	305.57	312.91	311.74	314.41	317.94	306.57	307.98	306.53	304.94	310.18	311.25	303.97	306.28	307.21	311.61	308.53	311.4	309.01
286.97	298.65	297.02	296.4	291.66	295.44	296.43	298.96	299.59	290.48	291.2	294.87	295.34	298.2	294.79	290.12	286.16	295.35	294.92	295.17	290.89	298.69	299.33	300.06	298.3	299.96	293.71	297.77	297.79	292.95	297.12	295.34	290.4	298.86	299.84	292.65	296	298.52	296.82	290.59	290.1	298.21	294.15	293.1	298.16	297.75	291.7	290.75	299.02	291.87
307.97	315.85	312.6	310.27	315.86	310.48	315.49	315.36	313.94	319.91	309.52	311.3	321.5	318.7	304.58	314.47	308.08	321.27	317.33	320.26	309.47	312.58	311.08	317.33	313.25	309.51	312.72	307.5	309.33	313.36	308.65	323.18	310.11	318.36	313.54	311.61	311.64	313.56	319.26	317.88	312.49	313.35	312.11	316.11	308.7	307.45	311.97	313.44	316.81	308.51
299.25	300.43	295.96	302.42	299.89	303.99	302.03	301.42	304.3	303.2	303.43	296.7	301.37	300.86	305.09	307.96	299.49	304.56	294.38	305.11	298.68	297.73	299.72	301.11	301.32	304.78	305.15	305.74	300.63	295.83	298.56	302.23	303.42	310.21	301.94	302.54	299.8	303.48	301.85	300.78	297.66	302.75	298.23	299.35	300.05	300.62	307.92	304.89	302.49	301.01
311.02	316.96	315.33	316.22	310.21	320.99	310.35	309.84	317.79	316.53	309.81	309.53	310.83	313.66	314.03	313.26	315.82	318.22	316.41	307.91	307.03	310.76	314.67	317.75	316.47	311.28	314.21	305.94	309.24	315.92	314.61	312.68	312.63	305.28	314.54	313.03	321.97	308.83	309.34	309.27	310.12	320.79	318.74	310.99	317.07	314.94	309.3	305.28	315.2	314.2
306.43	307.57	306.73	308.04	308	306.17	305.92	308.02	301.42	310.13	305.11	307.63	306.48	306.96	305.47	307.3	309.46	317.05	310.98	302.49	302.64	309.06	300.9	312.82	314.94	301.84	301.02	304.97	305.33	304	305.69	306.4	305.26	307.75	299.49	303.01	313.06	310.37	309.66	305.8	306.81	300.44	306.82	303.5	306.75	303.55	307.66	309.97	305.09	309.85
289.86	298.35	295.67	292.64	298.34	293.85	296.34	295.52	298.21	294.04	297.46	293.99	300.71	293.06	293.1	291.22	296.32	292.89	294.75	299.19	295.2	296.99	297.85	292.25	289.6	292.4	295.5	294.86	295.55	292.95	297.88	296.02	294.21	292.16	290.29	298.84	296.25	299.46	296.56	292.73	294.13	292.95	300.93	294.37	296.37	295.95	290.21	297.47	292.55	297.5
316.1	316.4	314.53	316.9	320.69	320.25	316.03	316.77	317.5	320.17	315.95	315.54	315.41	314.69	317.25	320.34	314.67	315.63	317.47	320.08	316.36	311.99	311.16	322.38	322.08	318.84	315.32	313.29	317.06	312.25	315.7	315.93	315.42	317.75	317	316.53	318.72	322.47	318.88	315.03	324.27	321.09	310.02	316.51	312.56	317.58	322.04	321.35	315.13	313.78
325.8	322.89	328.14	322.37	326.73	323.42	316.24	326.16	318.01	321.26	322.65	323.42	322.63	324.68	326.2	321.61	333.51	324.24	317.46	325.96	321.85	331.25	324.11	322.58	323.74	321.17	328.8	315.08	320.11	318.64	323.31	329.3	317.95	325.52	325.81	326.32	323.26	331.26	324.45	316.71	321.74	313.85	334.37	317.16	312.42	321.56	322.31	320.53	314.55	323.68
290.67	292.78	290.92	290.49	297.11	292.59	291.7	303.96	292.24	294.57	301.75	300.59	297.99	302.32	299.37	290.63	298.16	298.47	293.34	298	294.98	292.14	302.6	296.99	295.45	298.86	295.3	293.15	293.61	296.98	294.31	295.7	290.41	290.93	288.52	290.34	304.77	288.2	297.47	291.53	295.02	295.33	297.74	296.37	299.05	303.17	300.49	295.12	292.21	289.74
306.16	304.93	291.18	302.17	307.48	306	305.05	306.44	298.59	300.04	304.17	304.64	305.24	308.1	312.86	301.97	301.31	307.01	305.87	299.92	301.45	298.57	304.25	297.65	302.58	304.56	306.24	296.71	304.66	305.96	294.79	304.14	309.85	309.08	309.63	304.73	299.69	305.6	301.35	303.91	300.6	305.16	306.23	305.26	306.73	302.85	301.81	300.73	307.13	308.2
319.54	319.88	319.86	316.87	317.3	316.18	320.26	312.49	314.36	317.61	318.38	316.03	322.01	320.06	321.78	323.91	309.2	317.13	317.69	317.78	319.64	312.75	318.13	322.86	317.44	312.85	317.28	312.3	321.08	317.48	319.26	318.6	318.63	322.37	318.19	311.67	313.31	316.12	316.21	313.04	315.46	312.22	314.44	324.88	314.71	317.28	321.54	319.15	315.28	309.85
296.89	296.93	302.34	300.44	302.71	298.58	302.76	302.99	306.62	303.77	304.8	303.59	301.84	307.41	302.91	298.48	298.09	306.84	298.6	305.34	305.28	306.1	301.36	302.52	302.04	303.02	293.12	298.97	293.41	297.77	301.39	298.65	299.47	299.72	295.99	296.51	305.1	299.33	302.48	303	294.91	304.61	303.73	301.21	299.25	306.48	300.3	302.37	299.64	304.78
327.4	319.17	328.51	317.98	326.6	324.19	322.18	327.82	325.22	324.58	326	330.58	329.56	330.96	329.09	326.81	326.47	327.69	325.13	326.34	325.62	326.45	325.94	326.26	329.56	329.97	333.32	338.82	326.2	331.19	321.24	326.89	320.15	320.55	325.39	326.66	326.59	327	332.07	327.99	326.05	327.83	326.55	324.39	327.72	325.86	317.13	331.1	324.44	320.86
311.02	310.46	299.93	312.31	309.25	313.97	313.63	301.38	310.54	315.04	308.77	318	315.56	303.51	309.72	313.91	311.73	305.67	310.76	302.52	298.54	304.14	312.96	311.9	311.02	306.93	304.71	306.61	305.14	309.36	303.05	311.98	315.72	310.99	314.56	305.08	307.54	309.29	313.9	305.29	305.87	310.77	309.4	311.27	306.7	306.3	316.57	310.73	307.24	307.49
311.41	316.88	319.5	313.31	313.9	316.29	311.45	316.9	318.47	312.85	315.39	316.82	311.3	316.44	311.86	321.28	311.2	314.94	313.85	317.28	316.53	317.37	317.61	319.5	309.23	315.14	318.48	317.27	318.83	321.87	315.94	316.65	313.55	318.72	319.05	318.2	315.85	320.13	310.97	317.64	309.87	320.15	314.56	312.08	312.83	318.03	310.69	315.7	322.21	316.92
319.96	310.86	313.55	315.72	320.72	313.29	317.48	318.62	319.64	312.01	323.21	312.68	306.93	316.92	309.52	315.32	320.08	310.98	312.36	319.78	321.03	307.96	309.16	313.46	318.31	313.18	314.54	317.99	312.12	314.88	316.45	314.81	317.32	313.1	318.72	310.59	312.28	313.02	311.61	314.72	316.55	312	315.64	314.3	318.36	314.47	311.72	314.06	311.26	315.39
315.63	316.97	319.07	316.4	318.58	327.34	315.93	323.57	322.43	318.61	318.85	314.26	321.26	320.74	319.86	318.48	316.27	311.26	320.83	315.43	320.03	323.95	306.98	315.24	317.71	316.27	316.27	324.23	324.88	321.42	319.96	323.35	316.49	313.21	326.78	321.12	316.28	318.2	318.44	321.16	319.64	319.87	320.94	317.54	328.65	319.18	317.52	314.38	320.44	324.13
294.19	302.97	297.16	300.01	299.87	297.49	300.5	294.9	294.09	287.04	298.1	298.67	290.04	293.35	300.82	293.7	291.68	297.98	294.25	296.47	294.34	294.59	296.96	284.23	295.57	296.45	296.81	291.56	291.98	290.15	294.48	300.04	292.15	290.07	297.25	297.88	297.03	291.85	285.05	287.3	294.65	289.74	299.09	304.18	292.31	297.92	297.26	301.18	295.31	296.08
313.6	310.08	308.11	309.03	309.77	310.23	310.73	315.71	312.3	317.06	315.06	312.65	317.08	317.43	311.96	316.91	319.02	313.48	314.87	310.42	310.43	314.6	312.29	317.17	314.95	312.31	318.86	302.91	318.31	307.85	315.31	310.13	308.97	317.06	312.89	307.28	314.85	310.65	313.13	311.52	315.85	311.68	311.57	317.07	309.57	301.99	314.61	313.24	312.15	311.1
311.31	312.39	314.17	302.74	318.48	316.86	314.53	305.74	313.75	311.31	320.62	310.25	308.32	319.46	311.63	317.9	313.25	319.91	312.38	308.82	315.14	310.95	313.98	319.05	310.95	310.77	314.55	311.86	310.48	316.27	310.68	310.17	312.68	308.06	306.59	315.3	317.38	310.82	320.92	312.14	312.97	315.71	306.31	315.83	313.42	315.3	318.65	315.12	310.02	319.18
318.74	311.32	319	316.58	325.35	311.77	320.56	320.14	313.51	322.49	325.45	316.69	328.92	320.44	325.08	325.86	318.98	320.03	326.42	327.96	316.16	313.51	318.6	311.24	310.03	325.25	315.27	323.19	321.45	317.99	316.51	325.42	310.78	320.63	324.86	316.68	314.1	325.86	313.7	319.83	318.32	319.77	318.5	321.02	324.43	313.54	314.86	318.92	316.33	323.29
328.31	326.7	334.93	325.94	336.26	328.45	317.53	328.7	328.43	330.53	325.66	333.16	318.82	329.24	333.43	335.73	328.02	326.06	329.04	330.42	332.82	330.47	339.08	322.38	332.26	323.81	329.41	328.61	324.1	328.19	324.12	325.12	327.13	326.26	333.32	331.42	330.95	326.51	324.41	325.37	324.6	330.92	324.77	329.71	335.49	333.27	338.31	325.59	331.2	324.8
319.94	306.79	308.54	319.53	313.69	316.1	311.39	315.99	320.17	307.42	319.22	318.77	304.22	314.95	312.99	311.56	310.45	313.82	318.29	314.5	309.28	316.75	318.55	316.95	313.31	315.49	314.34	307.83	312.31	314.28	316.02	319.63	314.18	310.58	316.81	314	317.82	320.52	320.59	307.35	311.63	322.62	311.4	316.41	312.15	314.77	314.64	314.85	309.81	314.47
307.78	315	308.7	305.73	304.13	299.51	312.71	301.56	303.55	297.5	307.71	303.47	302.34	298.59	301.46	307.01	297.66	304.83	314.77	303.39	301.72	314.51	309.21	310.23	301.04	300.85	297.2	302.91	306.72	304.47	307.84	308.43	304.32	308.85	302.33	300.99	305.47	302.96	307.71	300.57	311.74	303.11	296	309.39	304.59	304.15	307.04	298.21	306.97	305.2
319.94	321.88	318.59	319.25	317.59	313.6	316.22	317.95	323.85	313.63	318.19	323.43	312.75	313.27	310.06	316.03	313.28	316.52	317.11	318.55	323.47	313.94	323.87	322.56	316.53	315.19	317.99	316.18	314.87	313.42	321.67	316.81	320.63	316.97	314.38	313.39	315.91	315.04	320.79	318.39	325.32	321.3	325.38	315.91	317.44	320.52	310.28	312.01	319.09	321.54
315.52	316.78	318.24	320.57	311.42	312.08	313.84	321.91	315.7	316.36	315.84	319.18	313.45	318.56	318.8	319.88	310.99	314.38	318.84	320.41	311.74	317.19	319.62	312.94	318.42	321.72	318.87	311.23	306.25	317.99	318.85	319.71	312.04	319.15	320.14	311.17	316.32	321.33	319.73	317.96	323.08	309.4	320.12	311.52	311.98	317.9	315.73	311.92	316.5	311.47
315.41	311.52	317.84	316.53	317.29	311.18	315.7	319.72	310.58	305.77	307.12	318.74	317.72	321.31	310.78	314.2	318.02	316.13	318.37	310.62	315.24	316.7	317.29	310.4	310.09	314.36	313.63	319.13	312.09	307.55	316.64	310.94	320.9	317.39	316.92	312.64	315.14	311.7	314.62	314.06	309.87	316.22	308.49	313.9	314.06	316.55	322.41	316.12	308.5	308.41
307.45	307.9	307.28	305.33	310.63	309.12	297.82	312.83	304.59	308.88	305.82	311.21	308.59	314.73	310.48	306.45	319.41	310.74	306.21	305.27	308.19	310.86	308.56	310.89	307.04	301.83	314.43	314.1	305.12	304.82	308.32	307.83	305.87	311.81	312.74	305.56	310.61	317.08	317.62	315.16	314.21	300.01	307.67	309.48	310.94	319.51	307.16	307.06	308.03	306.33
316.54	317.14	317.95	314.44	315.66	316.05	312.63	309.57	312.57	312.11	310.96	320.21	310.36	321.62	321.38	312.95	308.03	319.13	318.66	311.85	313.01	312.78	315.23	312.12	319.1	315.33	317.81	315.65	323.31	315.04	312.04	314.56	315.9	311.32	317.83	310.39	316.06	318.97	316.55	308.68	306.21	317.05	320.8	311.14	315.27	311.46	314.44	318.14	313.84	323.13
298.75	302.97	300.67	299.35	299.63	304.25	302.84	303.72	302.59	301.4	308.53	306.96	305.42	303.32	306	298.51	305.11	300.15	307.77	307.65	304.57	302.63	314.08	309.15	302.44	295.85	304.16	301.68	304.12	309.1	308.5	306.21	304.6	301.56	300.79	301.19	304.83	304.52	303.03	305.64	303.71	301.21	312.17	308.73	302.1	304.56	303.3	300.85	308.73	299.23
305.64	318.84	317.69	310.64	320.5	322.61	320.15	317.22	325.23	311.9	313.06	315.61	314.44	324.75	314.44	323.92	311.26	320.6	317.92	314.62	319.79	318.86	315.43	312.1	313.36	320.91	312.01	309.09	314.39	319.12	319.66	318.57	312.72	310.13	318.24	318.27	319.47	318.25	310.42	310.78	321.74	315.88	316.25	321.52	311.49	310.2	313.12	314.59	306.96	312.45
313.62	305.3	309.46	307.43	307.45	303.19	302.67	305.47	301.4	300.72	300.1	302.54	299.06	297.4	304.94	300.97	298.65	306.84	308.68	306.95	305.17	313.39	306.07	299.64	306.73	301.04	298.74	300.85	301.93	304.68	302.18	308.4	305.73	309.69	306.65	308.38	298.06	309.59	298.81	301.76	301.11	304.32	303.9	301.91	300.88	307.07	304.85	305.09	302.5	301.55
309.69	318.76	318.35	315.76	317.18	313.84	313.32	312.84	319.11	319.61	312.75	315.8	316.66	312.82	319.02	319.73	319.45	316.54	314.66	310.8	313.86	312.52	318.49	314.15	310.89	326.3	316.03	306.06	312.77	318.91	319.09	314.58	316.63	309.32	312.82	323.86	314.83	318.85	314.41	312.59	321.04	323.26	317.08	317	317.19	323.7	311.54	308.33	317.43	320.66
326.78	326.5	329.84	322.53	321.99	322.76	322	323.57	324.05	320.02	320.55	324.14	321.77	323.92	331.14	325.14	322.44	328.29	321.91	317.18	321	317.03	324.76	324.83	330.64	324.96	328.08	326.21	316.11	325.27	316.46	330.78	323.5	320.68	313.89	328.47	313.64	326.41	321.7	330.68	319.98	327.3	324.02	329.67	327.94	335.91	327.64	326.66	323.72	323.31
291.14	292.44	299.87	298.56	291.49	297.34	290.18	290.54	300.41	298.63	293.32	291.94	292.13	289.71	290.22	295.96	296.41	289.95	294.59	291.44	288.42	288.41	300.75	298.61	291.08	293.67	286.54	295.42	296.43	290.78	296.44	295.4	302.08	303.71	293.28	298.06	300.81	296.33	302.26	296.64	293.58	298.55	293.48	291.76	293.19	297.91	292.38	295.83	298.59	292.97
303.96	307.79	300.54	306.48	299.59	301.23	302.14	304.09	311.84	295.28	306.99	297.35	298.12	296.76	299.7	303.44	303.77	306.45	301.17	303.13	303.34	299.57	301.2	308.75	303.6	304.12	299.17	305.49	300.17	305.73	303.83	302.05	302.94	292.89	299.93	307.31	306.46	307.96	303.19	301.58	299.76	303.78	299.78	300.45	305.43	293.08	308.67	300.49	299.13	297.93
304.07	297.32	294.25	299.68	304.4	298.66	307.58	306.61	302.94	308.78	303.66	301.89	298.59	302.46	297.93	301.82	306.69	300.42	306.15	307.67	300.78	305.99	301.78	297.12	304.73	304.96	298.26	305.91	306.76	302.82	296.04	302.28	305.15	302.89	308.91	309.6	302.35	303.93	297.68	304.34	305.11	299.26	297.93	306.3	304	297.49	301.88	298.42	302.88	303.48
313.03	311.61	321.54	304.53	316.43	310.68	320.97	311.54	313.12	320.15	308.78	310	316.04	311.9	312.41	307.82	309.29	299.92	307.71	313.26	313.19	310.61	309.63	313.65	320.52	312.2	315.22	319.6	309.16	312.42	314.79	322.62	305.72	316.67	306.96	312.22	313.83	314.5	319.25	317.04	305.28	313.91	305.1	309.78	315.85	317.09	307.98	312.36	311.6	318.34
297.37	309.41	312.58	304.07	307.39	305.89	310.69	303.79	301.09	308.87	303.31	303.88	318.59	305.35	307.47	306.23	309.09	303.1	304.67	309.51	310.03	304.52	309.45	303.08	298.9	301.53	301.74	305.26	310.97	306.3	309.23	303.42	308.62	306.84	302.03	302.15	301.59	304.69	303.32	300.99	299.55	299.31	302.08	303.47	298.14	313.49	296.07	303.33	301.01	311.41
298.16	297.05	310.3	298.61	308.88	302.63	296.78	301.58	306.33	303.64	304.83	294.28	306.97	305.17	301.58	304.62	309.67	304.41	302.69	302.12	303.49	299.61	298.78	300.58	302.26	299.93	298.75	297.72	298.56	297.58	302.76	301.78	291.03	300.05	310.92	300.75	302	302.96	294.56	298.02	308.68	301.13	303.06	297.98	302.87	304.68	310.98	298.17	305.34	304.31
303.08	300.73	311.36	311.84	302.99	308.37	303.64	298.32	310.88	307.99	299.45	304.29	302.66	307.64	303.87	302.64	301.5	309.6	303.57	311.51	309.91	302.36	306.63	308.69	306.61	307.35	300.8	308.4	309.08	308.96	304.93	303.71	302.65	301.71	304	302.61	308.94	305.58	306.6	303.6	307.55	301.72	309.05	297.03	306.26	301.34	309.95	306.75	311.36	303.58
294.28	290.2	302.2	297.19	299.33	294.2	297.44	297.26	295.26	301.74	288.07	290.16	295.5	300.72	298.43	297.66	303.41	303.24	295.07	286.08	296.07	303.97	296.94	299.51	300.56	293.84	302.69	293.36	302.49	292.56	298.25	295.1	298.4	293.9	296.93	295.93	291.83	305.49	303.45	294.69	287.16	296.5	297.43	297.91	296.85	298.42	298.82	295.43	291.57	294.64
311.23	312.35	312.78	311.83	317.66	309.56	319.7	322.85	307.6	323.34	307.66	315.58	310.82	310.42	310.96	320.86	318.82	315.64	311.42	316.42	314.33	314.86	314.21	312.57	310.28	317.17	314.49	316.62	319.47	319.29	314.81	317.47	313.85	315.1	305.43	324.57	308.22	319.14	313.55	309.89	320.33	319.6	316.37	312.04	318.54	313.85	314.09	318.27	308.61	310.1
300.23	292.51	298.01	294.37	291.24	297.91	297.27	294.49	291.04	298.98	295.23	295.31	292.8	294.32	287.43	293.26	299.88	296.55	300.49	298.24	298.84	296.62	290.93	296.17	302.15	298.02	288.9	298.19	298.76	289.4	291.16	294.69	292.63	300.74	290.35	300.11	290.48	291.47	294.33	298.69	291.09	295.75	291.9	304.98	291.88	299.27	294.27	300.84	289.45	293.51
329.24	322.41	331.65	330.72	325.31	326.48	334.45	322.9	324.99	331.43	325.44	336.55	328.22	330.44	330.82	331.11	323.09	321.94	333.9	331.12	323.96	329.8	331.24	328.42	329.21	324.57	329.61	329.16	329.61	326.02	327.66	326.27	330.91	329.67	334.55	325.82	333.07	325.9	324.32	324.39	328.38	325.85	330.83	332.57	328.92	323.6	322.4	327.1	324.72	330.31
299.66	301.11	300.21	303.19	301.62	305.39	299.57	302.26	306.51	302.61	306.61	300.36	295.94	299.5	297.12	294.25	301.61	303.51	304.29	300.37	307.01	300.98	294.19	301.78	294.06	299	297.86	307.94	306.46	296.1	303.32	300.67	297.53	289.52	307.56	300.36	298.53	304.7	295.72	303.82	310.73	300.23	302.06	299.44	301.32	297.6	297.54	300.99	298.03	299.07
312.19	310.22	309.42	311.3	319.36	317.75	319.38	318.97	310.58	317.98	323.75	316.18	312.34	309.18	320.05	311.96	319.7	311.28	312.23	317.23	306.29	314.88	312.24	320.36	312.92	315.56	311.31	308.66	320.55	308.66	316.12	315.52	311.98	305.5	305.25	314.65	317.1	315.06	306.63	316.43	306.88	313.02	314.01	310.66	319.22	309.58	310.52	319.47	313.11	310.25
309.06	304.32	306.19	309.36	301.85	309.8	310.67	305.01	298.92	302.33	306.99	307.74	302.13	305.17	307.67	304.67	304.19	298.51	303.96	302.14	309.55	312.41	303.7	307.43	306.12	311.04	304.17	310.92	304.52	302.51	303.68	301.61	306.85	313.34	306.3	309.51	302.83	311.32	302.04	304.41	307.1	307.75	306.6	314.71	306.15	303.23	304.1	310.51	308.84	303.51
305.47	296.02	301.85	305.57	308.47	302.59	304.57	293.8	305.21	305.72	290.76	303.47	303.77	304.01	302.82	300.87	299.44	301.29	299.49	303.48	301.58	303.81	300.41	302.29	304.37	302.92	299.48	303.62	302.69	295.28	304.52	298.51	304.6	301.83	302.14	303.31	302.34	297.42	310.72	302.66	302.88	301.22	310.14	307.72	304	304.37	301.39	295.54	302.83	310.29
302.97	310.27	302.36	304.97	310.61	304.46	305.78	300.04	303.03	297.89	306.53	303.85	307.54	299.69	305.38	300.5	304.16	300.25	295.35	306.55	304.81	302.83	300.23	306.66	310.7	297.57	306.33	304.42	306.32	306.43	309.44	308.81	307.34	304.32	307.78	306.35	301.15	306.51	306.86	306.51	305.38	299.38	302.79	303.59	306.36	314.56	309.95	306.6	303.41	297.75
305.98	303.12	301.61	302.3	302.84	308.24	304.23	302.06	300.93	304.67	302.71	305.54	305.3	304.51	301.18	301.18	309.02	306.58	304.12	304.88	308.7	302.78	308.25	305.79	307.84	304.24	300.27	303.5	303.15	301.08	297.92	296.79	308.59	300.13	299.36	304.92	306.83	302.11	296.63	303.79	298.51	307.57	301.15	309.2	305.18	307.47	307.7	294.76	303.48	305.15
309.51	310.03	308.39	310.17	319.71	318.31	313.34	312.29	313.54	309.02	311.12	312.02	314.31	308.21	306.44	317.76	316.41	312.87	313.85	315.31	319.5	320.92	307.59	317.47	311.59	322.2	309.51	313.66	311.83	315.61	315.15	318.23	309.51	308.69	315.72	314.01	308.53	307.89	313.05	316.67	312.77	313.87	314.42	318.56	317.75	310.1	311	313.17	312.21	305.26
313.8	306.32	303.56	304.51	314.1	311.99	310.63	306.54	313.38	311.27	307.04	309.48	310.25	311.65	310.14	307.22	307.73	305.82	298.92	307.37	305.82	311.14	307.68	304.51	315.94	305.73	309.99	308.61	312.95	303.56	304.13	310.33	311.15	313.8	305.73	304.86	302	303.83	308.07	308.81	303.68	307.71	305.58	300.56	314.16	305.04	307.38	313.69	313.26	309.74
296.21	304.32	298.09	286.3	295.6	295.8	293.84	292.89	296.59	292.89	295.95	291.12	301.38	300.99	290.74	294.75	294.01	301.46	290.04	293.62	295.89	298.02	288	293.83	296.26	301.93	298.62	293.95	296.19	296.84	291.66	295.14	299.46	293.42	289.58	286.55	295.82	294.99	296.99	295.33	302.2	288.24	293.15	291.89	294.93	298.16	297.31	291.17	300.34	292.85
317.22	322.13	319.55	319.5	317.37	314.56	320.96	316.92	317.04	319.89	320.44	318.02	317.72	313.49	319.15	318.59	320.31	321.16	320.72	325.97	318.1	320.47	311.94	329.84	317.47	319.76	321.37	315.08	312.12	318.38	320.66	315.13	317.31	324.89	320.19	318.63	316.77	315.33	316.99	327.34	319.6	319.93	320.02	318.36	316.44	320.46	323.63	315.3	318.47	318.76
304.23	293.57	305.55	295.41	301.61	299.56	305.01	306.51	300.91	299.43	307.45	305.39	300.03	307.64	291.15	299.67	298.27	300.24	300.06	298.07	309.58	302.33	294.69	301.58	304.37	300.13	307.06	306.86	302.12	306.6	300.05	295.22	306.12	301.99	303.89	300.49	305.65	299.52	301.46	308.98	299.33	307.43	298.93	304.69	304.51	298.92	297.88	304.73	293.99	296.11
316.15	299.18	310.71	303.06	304.58	304.34	297.87	308.19	295.42	304.01	305.24	303.43	295.3	303.18	302.65	302.41	300.39	299.66	305.76	303.62	306.6	301.76	308	304.44	300.49	303.86	306.28	300.69	304.48	303.69	305.7	306.73	307.35	302.36	309.13	304.66	305.31	301.26	303.32	306.06	299	300.63	298.61	308.71	309.29	299.87	297.64	298.18	296.92	303.4
315.61	317.5	317.3	317.7	317.36	321.29	316	321.87	321.6	320.39	318.8	319.66	311.9	315.07	320.37	313.02	313.66	313.92	311.61	311.14	312.14	314.95	307.27	315.23	312.19	307.76	315.41	309.64	313.49	311.88	317.73	316.81	317.94	309.18	319.55	318.24	317.63	321.15	323.83	311.72	311.25	314.19	320.88	311.86	318.32	315.83	311.46	317.54	322	310.9
316.21	314.22	315.55	320.09	315.65	315.28	318.68	314.71	318.13	317.18	323.19	314.35	318.73	318.38	318.25	311.81	317.57	321.15	329.64	308.93	315.3	316.2	317.85	316.87	323.86	320.31	311.82	319.6	319.27	313.79	310.74	320.95	327.3	318.23	310.45	310.6	318.14	318.98	319.95	313.48	314.82	315.85	320.03	311.33	316.88	319.29	310.83	323.37	323.04	318.36
301.55	305.28	303.46	305.24	302.36	303.54	299.36	303.86	296.54	303.06	309.59	297.62	297.03	299.9	298.34	297.61	298.96	307.88	305.95	301.52	302.67	306.63	309.09	300.05	310.63	298.63	304.22	309.19	301.48	305.07	309.54	299.39	298.66	302.91	312.4	299.42	310.75	300.61	305.18	305.45	298.46	304.87	305.79	303.49	295.33	299.9	304.22	305.91	303.24	301.88
333	323.91	322.47	329.7	326.45	323.91	318.07	328.72	328.83	321.36	328.36	322.75	330.97	324.85	332.89	332.17	330.11	334.9	330.46	328.63	324.87	328.89	328.95	332.27	325.87	323.13	328.76	330.35	325.76	329.37	326.91	326.3	331.65	330.25	326.57	337.83	327.12	324.79	332.07	329.66	330.63	326.1	328.87	327.65	328.16	327.12	331.28	326.35	319.23	329.58
328.43	320.69	324.18	329.39	324.78	329.44	319.35	330.33	327.52	328.6	330.58	333.6	330.73	331.57	332.81	320.56	318.44	328.81	337.17	324.35	325.43	321.59	329.1	330.7	330.5	324.07	326.65	332.34	327.14	329.29	326.67	327.01	328.91	326.52	323.63	325.25	330.22	333.87	325.02	327.68	321.24	333.58	320.7	327.14	316.95	329.14	327.93	326.17	326.35	323.44
312.38	309.76	305.54	304.2	307.35	303.98	307.19	308.93	305.46	307.21	303.02	302.6	302.03	300.36	304.59	308.91	301.59	310.06	304.74	305.98	303.65	309.65	302.87	305.23	304.39	308.78	298.75	305.89	295.95	296.88	313.51	307.36	307.91	313.16	309.55	307.52	308.63	305.5	307.98	303.87	302.34	304.47	302.02	305.7	309.39	299.61	304.66	306.46	302.92	302.59
306.99	309.38	302.97	298.37	309.02	297.94	309.74	308.63	304.62	302.79	308.77	306.72	308.96	312.01	300.94	315.04	302.77	301.03	305.96	301.46	313.96	310.79	308.85	300.32	306.27	299.2	308.4	307.05	300.6	305.48	301.58	307.48	306.69	305.11	300.17	306.25	304.7	305	306.24	305.17	304.64	303.12	305.14	307.38	295.93	308.43	304.3	309.03	303.77	309.17
316.31	313.26	312.27	315.43	309.15	314.93	312.65	317.36	303.4	313.76	314.51	311.49	312.87	313.37	315.69	306.13	316.05	309.9	312.1	317.75	316.77	310.99	315.98	313.04	317.04	312.04	316.82	321.22	311.19	314.53	307.96	317.91	313.18	320.3	316.64	312.88	313.56	317.64	311.83	315.19	313.56	317.57	315.09	318.37	307.23	306.62	311.46	314.92	316.58	315.29
319.67	325.88	327.24	331.23	331.46	328.47	326.82	326.13	333.05	327.86	325.12	327.25	328.68	330.98	325.34	326.07	324.35	326.65	324.32	327.21	326.16	330.4	326.06	329.95	325.7	327.18	330.04	331.86	327.33	320.07	327.14	326.94	320.56	328.18	326	327.91	330.25	325.71	326.11	321.51	328.32	327.86	328.98	325.78	326.43	332.16	328.54	326.21	329.51	325.8
303.74	298.72	313.8	293.76	302.98	304.62	303.46	299.96	303.42	299.5	305.65	298.43	298.82	307.7	301.64	308.95	298.97	308.17	305.03	306.53	302.79	305.3	300.78	303.94	304.44	305.82	304.37	301.19	314.74	305.28	303.9	309.26	303.69	302.56	306.1	299.85	303.95	307.6	300.75	304.52	306	298.46	306.55	301.93	297.77	305.91	304.95	301.98	308.72	303.27
303.83	305.01	292.34	295.57	301.39	301.47	304.53	304.55	310.14	296.58	298.41	302.51	301.43	295.15	301.87	304.39	302.74	310.3	303.5	303.28	294.59	295.5	303.45	309.93	306.9	306.16	310.58	313.08	301.97	303.61	302.26	305.91	302.92	304.99	309.88	302.92	304.86	302.68	303.01	302.72	307.89	299.74	303.62	297.42	300.73	304.79	295.27	298.94	298.22	301.53
311.48	315.81	315.32	316.24	309.76	309.03	313.11	313.82	305.75	306.86	321.67	308.36	315.98	310.36	314.52	317.61	316.11	317.01	310.44	307.88	310.42	308.46	316.17	316.88	307.08	307.96	309.48	310.5	310.8	305.96	309.32	316.86	316.45	311.45	317.6	306.85	311.86	310.34	311.47	309.28	308.79	308.55	312.53	310.68	316.61	317.61	314.76	316.13	313.78	305.58
314.87	317.48	315.76	320.51	308.11	310.21	319.45	320.31	315.16	316.35	315.45	313.96	313.61	311.25	312.9	316.14	308.54	307.37	311.71	315.82	312.84	314.49	317.56	314.24	316.91	315.35	314.95	315.73	315.44	317.86	319.62	316.17	315.95	312.97	313.46	320.61	320.57	314.85	317.93	314.19	318.9	312.19	317.6	314.83	311.3	315.8	312.13	311.92	302.55	312.16
289.1	294.23	291.38	292.26	290.81	296.85	291.71	289.85	290.44	294.4	295.7	290.39	297.1	291.1	293.55	297.53	297.56	298.33	293.16	293.8	292.76	297.07	296.26	293.98	297.43	289.17	295.7	287.47	294.58	298.59	286.29	300.63	296.54	287.86	287.98	297.3	293.53	300.86	297.08	294.63	294.11	294.27	299.9	291.15	292.87	294.89	294.16	288.53	291.98	296.9
316.13	320.6	318.89	318.16	316.78	317.47	318.32	311.97	310.71	317.67	328.5	315.53	313.3	318.16	314.85	318.17	317.2	310.88	319.19	310.87	310.71	317.3	321.19	319.01	318.21	323.12	318.41	316.35	314.96	313.79	310.04	312.39	312.97	315.18	319.29	312.57	310.38	317.52	310.35	317.77	315.46	313.25	313.69	315.5	313.13	317.68	317.26	315.59	311.31	314.05
312.13	318.54	306.41	312.76	313.29	315.39	305.61	321.45	312.43	309.17	311.84	317.46	311.01	307.55	309.49	315.46	309.14	308.41	309.24	311.53	317.65	307.59	313.04	315.88	316.03	316.29	316.39	314.57	308.42	312.61	313.43	310.9	313.8	315.55	312.92	312.85	309.38	311.31	319.54	313.69	309.27	308.4	305.6	309.04	316.2	314.97	317.12	314.68	311.92	313.51
313.86	313.94	315.73	311.33	313.15	313.15	312.31	318.63	316.13	317.53	320.67	312.05	321.08	321.41	315.26	313.13	316.53	317.08	312.84	310.86	316.97	320.31	312.46	317.4	312.37	313.52	317.89	318.15	315.98	311.3	320.97	312.37	304.67	311.85	312.37	316.72	318.96	316.05	318.11	317.65	314	315.34	320.63	315.26	312.11	316.09	316.99	315.35	313.38	309.18
308.24	309.4	310.57	302.79	308.2	311.57	309.34	308	307.83	304.23	303.81	310.89	308.28	311.73	303.33	309.32	310.85	307.59	305.98	309.3	316.32	308.72	310.05	307.07	315.37	313.53	306.86	303.47	308.35	306.96	309.17	305.05	310.94	310.06	308.64	302.76	311.01	313.42	308.05	309.91	312.95	302.56	310.09	303.78	298.64	300.77	310.97	307.77	308.49	308.49
288.88	296.3	286.96	291.81	295.48	301.39	293.79	293.1	288.98	292.56	302.23	291.28	290.27	292.45	296.33	293.37	290.5	300.78	293.01	295.47	292.85	292.37	297.37	298.32	291.87	287.9	294.66	293.48	291.1	297.02	288.24	289.38	299.42	295.18	286.46	289.88	291.74	292.26	290.62	291.83	293.36	298.71	291.34	294	287.26	293.69	298.96	286.18	294.33	294.79
311.2	308.19	318.13	308.02	313.63	305.06	310.19	308.71	310.48	310.74	303.95	308.98	311.74	315.22	316.64	311.95	312.49	318.82	310.35	310.52	315.93	316.44	303.62	307.01	306.19	301.35	309.08	311.97	306.98	311.69	303.7	302.09	314.37	312.5	319.28	307.31	310.16	311.06	309.51	312.42	309.25	306.87	313.53	313.02	309.4	306.74	306.19	308.58	315.76	308.64
307.96	319.7	316.48	309.75	319.82	318.7	313.98	314.2	315.43	320.71	318.14	316.74	316.42	314.64	316.4	310.68	310.61	313.89	319.97	308.67	319.28	322.35	311.93	310.61	311.74	316.32	311.08	312.28	312.88	316.59	307.08	317.95	313.07	308.26	314.09	319.62	315.16	320.38	308.38	316.09	317.76	306.02	312.09	309.18	312.48	309.97	311.54	317.71	317.72	311.78
313.68	312.55	315.28	314.62	309.79	312.77	317.4	318.93	308.53	313.81	319.61	317.99	316.75	320.5	314.04	314.38	320.25	314.14	314.9	312.23	312.31	314.2	311.92	314.58	314.35	309.96	312.78	318.26	313.33	311.73	318.38	313.82	319.8	316.94	309.62	313.47	317.64	318.92	320.46	312.05	313.84	317.91	317.68	319.01	316.12	310.16	320.66	319.12	308.96	315.29
294.22	289.54	295.45	301.14	292.07	297.61	303.33	291.93	297.8	296.71	288.51	298.62	291.67	290.35	295.59	289.15	299.39	295.31	301.48	285.74	298.27	287.31	302.26	299.87	296.85	298.14	301.69	290.9	290.43	299.34	301.44	296.83	308.12	289.71	294.82	289.88	300.62	293.92	296.31	300.64	287.62	295.02	297.44	298.37	290.57	300.95	293.1	296.11	305.26	298.13
311.58	310	312.47	308.36	316.07	307.25	308.72	302	305.22	309.32	306.78	299.54	304.49	307.96	307.26	313.76	311.02	306.18	311.66	304.07	312.03	303.21	308.88	314.22	311.28	314.53	306.11	315.37	312.58	304.09	309.06	311.93	307.63	307.77	303.48	311.05	314.18	312.29	307.94	316.11	301.6	308.87	309.23	307.92	310.33	310.56	308.54	320.77	308.65	309.49
305.15	302.37	300.6	306.61	302.15	311.63	304.5	308.65	299.12	304.58	308.43	302.75	308.28	301.65	296.06	298.58	309.18	312.31	310.95	302.7	305.58	303.07	288.72	295.55	304.05	303.31	305.65	303.92	309.7	305.42	302.39	302.55	298.57	304.34	303.21	305.35	300.6	302.88	303.48	308.53	300.08	303.28	303.6	303.11	304.02	298.66	305.52	309.8	300.79	303.55
317.63	314.89	311.66	316.26	311.98	309.8	309.77	315.08	314.78	313.35	311.25	308.98	312.55	304.68	307.78	302.84	309.78	309.97	314.92	303.75	320	313.96	306.7	316.54	312.92	317.67	307.8	307.05	303.65	306.43	312.11	310.11	310.86	307.93	315.18	315.72	310.17	309.06	315.06	310.09	312.93	306.51	318.29	313.91	310.07	311.88	308.23	312.9	317.91	310.15
300.09	301.7	305.38	297.45	307.79	302.89	303.8	302.93	303.85	301.99	310.66	299.71	300.78	304.1	300.17	303.57	304.8	300.45	306.88	298.68	299.62	309.5	292.35	304.07	301.65	306.11	298.28	303.17	305.38	306.95	303.82	305.77	302.04	299.76	300.29	302.89	306.14	306.18	301.1	297.96	303.33	295.18	306.67	301.05	309.85	304.24	309.89	299.08	302.88	302.68
305	303.95	307.54	306.65	306.83	307	312.73	314.01	307.31	310.82	307.82	310.04	306.14	304.19	303.15	298.34	303.11	315.18	313.73	310.92	298.06	307.96	310.69	303.77	309.54	306.99	300.22	308.58	308.11	303.62	306.22	307.41	307.81	311.68	301.75	305.89	311.74	308.02	303.49	303.05	306.4	309.15	306.07	304.7	307.03	307.49	304.94	313.36	309.39	301.12
315.32	319.29	311.43	317.25	312.48	315.52	307.11	316.59	317.93	309.7	316.56	319.34	317.09	310.59	318.26	313.3	314.17	310.11	317.36	309.22	316.44	318.49	309.74	310.22	311.44	311.7	313.77	319.42	315.43	320.62	313.12	313.65	315.23	323.16	313.02	323.17	324.35	313.86	318.42	311.15	314.52	315.96	313.99	318.63	324.48	312.5	318.02	318.38	325.21	320.27
292.21	294.56	298.83	298.15	286.93	293.37	293.37	298.42	297.81	296.16	297.59	289.91	293.3	296.8	289.84	286.21	293.29	302.87	296.7	292.17	291.02	294.82	294.59	296.14	286.99	295.61	299.84	296.75	296.51	302.98	292.75	298.58	299.89	299.88	290.92	298.04	290.86	295.04	293.91	290.44	301.27	289.6	298.27	292.39	285.6	298.59	300.61	295.02	294.01	299.68
312.02	311.67	316.62	311.97	321.3	317.14	317.48	318.02	315.78	317.02	315.96	312.6	308.08	320.82	321.54	320.48	310.67	309.86	314.31	318.83	310.83	318.01	321.36	314.19	319.96	312.31	315.45	314.56	312.73	314.32	319.94	315.96	322.45	318.43	316.64	319.06	316.02	313.6	311.27	313.48	317.19	322.02	316.53	316.47	320.42	318.67	323.45	312.3	314.04	315.39
301.31	312.89	300.54	313.78	303.12	306.4	306.33	310.65	308.41	306.76	303.34	303.39	302.69	308.36	305.61	305.63	302.48	302	298.49	305.21	304.18	300.96	302.63	307.62	305.65	305.84	302.65	305.9	305.34	299.82	300.8	304.38	307.44	308.28	310.9	297.69	300.8	304.26	306.85	309.35	310.42	310.62	306.69	301.49	308.07	308.68	305.45	308.44	305.41	301.6
316.34	312.87	314.59	312.28	317.41	314.07	306.2	311.64	317.32	312.67	311.89	320.6	313.27	308.97	312.14	319.63	308.23	312.39	312.08	313.02	315.36	318.51	316.71	313.68	314.26	307.89	307.13	310.66	311.14	317.61	312.37	309.6	311.67	311.03	315.64	312.04	311.67	309.7	316.63	311.53	310.58	318.54	314.34	315.02	305.46	314.52	316.58	309.23	309.16	316.24
328.35	321.74	320.71	319.65	318.4	319.88	320.18	330.83	321.31	326.51	327.32	326.31	327.42	322.04	325.76	323.6	323.26	323.56	323.7	326.56	322.41	327.57	318.1	318.92	327.62	327.65	326.88	328.54	330.52	329.47	322.1	332.92	320.27	323.94	321.88	322.31	325.46	334.04	325.48	318.85	328.76	326.42	327.65	324.8	323.82	323.24	319.61	325.61	322.03	325.39
318.67	314.23	313.33	318.66	310.53	314.53	312.32	317.6	311.61	316.5	310.81	311.68	310	309.66	314.81	310.19	305.37	316.99	314.93	313.53	324.59	308.58	310.46	322.15	309.68	309.48	310.99	314.44	316.63	326.95	317.34	309.77	311.4	311.53	314.02	317.05	317.72	308.16	314.03	314.31	314.7	311.88	302	306.78	313.49	312.99	312.46	321.48	315.95	312.53
302.5	302.53	297.13	310.45	308.4	294.9	304.04	297.99	314.5	304.94	300.46	301.98	304.07	307.46	299.04	301.83	308.12	302.59	299.65	303.75	307.87	307.07	309.2	304.62	302.91	300.62	301.09	299.35	297.25	304.89	306.23	305.51	312.27	301.2	306.57	299.57	302.78	303.79	302.87	303.21	299.44	295.65	298.38	308.63	298.2	295.37	303.69	294.67	296.57	308.51
302.35	296.16	295.33	304	301.94	304.15	302.06	304.27	298.85	308.87	303.99	302.51	313.31	304.79	295.18	299.56	304.46	302.73	301.38	302.01	308.55	295.94	304.16	301.81	306.64	301.42	306	298.53	303.31	305.92	308.43	313.38	305.27	299.98	304.11	302.9	308.71	306.32	306.28	297.28	300.07	304.92	302.51	306.12	299.56	299.04	302.19	308.01	300.52	299.59
311.44	311.18	309.52	306.81	316.3	304.65	310.42	315.54	315.15	305.62	311.48	314.66	321.34	319.09	311.04	310.2	316.59	312.45	316.38	312.89	314.64	303.23	310.52	311.17	309.08	307.3	308.61	315.27	311.59	311.7	315.76	310.8	310.49	308.06	311.98	311.73	311.44	309.07	312.04	308.59	314.08	308.25	312.72	314.21	316.27	304.15	310.01	312.35	312.59	309.52
300.59	299.07	302.39	305	301.06	303.51	299.42	305.08	309.44	295.58	307.8	293.6	307.1	304.79	299.74	303.99	296.47	304.46	299.93	300.08	299.29	303.06	298.9	304.89	309.88	300.87	306.17	302.05	309.11	303.8	304.39	302.71	303.67	296.19	303.01	308.8	307.31	300.07	312.62	304.8	299.53	300.8	293.46	303.73	301.22	303.56	302.09	295.72	300.66	301.23
323.57	329.3	324.36	326.1	330.87	323.95	327.23	331.54	330.43	323.46	331.06	329.82	324.18	319.77	331.85	335.13	323.63	317.63	323.71	330.66	327.46	319.28	329.29	326.3	325.27	323.6	317.33	322.6	325.26	323.03	322.71	329.81	328.36	322.5	330.33	325.58	328.44	327.84	327.91	323.35	320.29	329.56	324.76	325.55	331.39	323.6	322.38	324.37	330.9	315.02
319.42	319.37	309.64	310.34	315.13	317.35	316.09	316.54	311.45	322.77	311.82	320.43	315.64	319.25	306.48	314.36	307.64	311.1	324.42	322.71	319.87	318.72	316.71	317.2	318.62	317.75	314.91	320.16	318.39	324.29	312.05	311.65	320.26	319.31	311.63	314.09	317.8	318.36	314.22	316.11	311.43	320.08	312.39	322.68	316.77	315.82	312.8	323.2	311.08	311.14
314.86	309.3	308	305.52	309.22	311.04	317.35	316.25	315.1	309.75	307.75	303.92	306.64	308.05	312.83	313.57	305.61	311.25	312.83	308.56	309	308.94	309.45	300.72	311.77	306.18	305.93	306.75	300.87	310.74	311.97	300.94	311.82	305.33	314.64	305.99	309.91	306.86	304.95	304.12	305.45	310.83	301.51	307.78	311.2	310.26	306.16	304.67	306.62	302.87
321.25	316.41	314.4	320.65	311.51	314.02	307.66	325.27	314.3	315.12	317.54	318.14	320.86	317.57	318.14	310.88	314.65	323.09	320.09	308.42	312.57	313.64	314.53	313.78	314.54	318.11	309.55	315.28	312.64	309.65	315.6	320.94	322.48	314.98	312.78	310.68	314.77	313.74	321.53	319.63	318.54	315.67	312.24	316.03	309.81	322.05	320.64	314.57	305.5	321.99
303.23	301.45	303.36	302.38	299.44	300.93	297.2	304.55	301.73	304.43	307.03	300.74	302.2	294.67	306.22	299.66	303.92	300.11	308.93	304.06	296	304.34	303.15	299.67	305.06	311.16	303.75	314.82	299.91	300.41	302.09	309.26	298.92	305.19	295.59	300.98	300.39	299.77	303.19	302.08	301.75	308.53	305.91	307.87	305.18	309.8	309.84	307.48	299.53	300.3
320.27	319.16	322.31	308.64	314.22	310.61	326.27	317.38	315.86	310.34	310.54	321.41	316.31	319.56	315.58	312.78	320.2	313.7	317.7	309.74	315.81	318.93	310.1	316.99	315.17	326.17	321.6	313.62	315.86	313.06	317.14	318.57	316.12	317.61	319.73	316.67	317.14	310.52	316.37	315.27	313.93	316.98	308.03	313.95	313.99	319.27	319.48	315.72	313.04	315.41
299.21	303.68	310.51	303.05	299.17	300.99	303.54	304.64	296.62	306.46	308.56	299.75	305.48	303.04	299.26	300.34	306.34	307.88	304.4	308.69	305.63	299.67	308.28	306.3	299.78	304.19	298.74	294.37	301.68	298.94	310.18	297.48	300.81	300.38	297.03	300.58	308.41	303.06	304.83	303.49	299.77	298.81	303.91	308.26	298.14	301.39	299.12	297.2	307.64	309.38
304.49	299.59	292.39	309.44	296.22	305.51	303.04	299.28	309.86	303.07	300.05	298.09	299.29	298.62	297.43	301.03	301.08	302.71	299.57	308.54	299.32	298.59	302.16	302.29	300.51	303.05	300.95	299.78	304.69	299.64	299.61	301.42	292.6	300.82	297.48	304.87	300.66	310.61	299.09	300.29	303.78	311.3	308.01	294.69	293.61	299.23	306.3	301.17	300.92	306.2
310.44	318.11	313.14	316	313.86	317.45	313.95	320.89	310.89	315.32	313.34	314.43	317.57	318.41	317.89	324.52	312.95	318.79	315.61	317.8	324.57	310.95	308.67	315.6	313.61	321.71	304.03	317.37	312.63	311.3	311.49	308.84	319.88	316.62	317.82	312.35	312.45	318.42	316.25	313.1	318.98	310.05	309.45	312.19	315.71	317.52	317.49	314.13	309.99	321.77
301.67	292.78	297.73	303.92	299.21	302.72	296.77	298.06	298.63	306	304.2	304.28	295.3	300.03	300.96	302.11	304.24	298.76	304.52	302.38	307.34	301.22	299.69	302.54	305.62	296.38	299.97	298.7	298.46	305.39	297.9	304.08	296.56	303.59	297.9	305.43	305.43	298.64	302.19	302.64	298.09	308.17	295.31	298.98	303.87	295.25	298.45	301.06	300.8	299.03
311.65	317.41	319.65	313.01	312.74	308.36	309.44	315.65	320.67	321.4	315.07	315.46	315.93	314.98	316.03	314.85	310.3	322.84	317.68	318.93	310.76	316.8	318.57	319.95	318.88	320.9	313.34	313.39	313.64	316.28	318.25	316.73	321.25	310.04	315.4	312.14	314.28	314.6	313.69	317.36	318.37	319.43	325.75	314.36	317.5	308.23	318.42	319.93	313.72	319.68
316.06	315.54	317.01	318.81	322.66	316.5	317.91	316.36	311.45	309.3	307.98	311.36	310.75	317.83	312.72	313.28	314.88	307.71	315.03	311.24	314.2	314.56	309.83	307.52	311.92	317.89	311.43	317.61	316.08	317.86	313.9	313.39	317.42	310.43	315.01	309.29	316.77	310.55	316.55	311.63	316.33	315.62	321.02	318.23	314.19	311.71	322.47	310.11	314.73	316.71
308.04	314.12	315.17	315.32	311.28	312.59	316.53	303.52	314.05	316.97	311.71	319.6	315.31	310.2	302.62	317.07	318.5	317.87	312.38	319.18	316.12	314.28	319.55	316.87	313.74	310.39	316.56	318.34	313.75	319.02	312.43	320.11	317.32	318.92	315.1	310.8	315	310.2	316.49	314.13	310.1	307.95	318.33	314.72	322.5	312.72	313.44	311.67	318.44	311.96
294.86	296.95	297.7	298.32	298.93	291.69	304.02	289.05	299.87	300.57	299.44	295.33	287.1	292.93	294.19	295.3	291.53	299.68	293.36	297.18	291.08	299.84	300.24	295.84	296.62	292.97	295.71	294.32	292.4	291.38	296.17	292.43	297.67	298.62	293.58	295.13	298.22	293.01	292.52	303.45	287.99	295.66	295.87	295.36	294.31	300.64	297.37	290.83	295.28	301.53
307.31	320.04	310.98	315.45	314.84	312.58	319.35	316.18	308.29	311.69	316.23	318.57	320.1	314.75	318.36	318.7	312.38	321.78	308.76	311.13	315.82	315	314.45	315.11	318.04	316.32	314.37	321.85	321.14	308.25	317.69	312.63	313.28	317.96	320.21	309.17	317.93	323.65	314.73	313.64	314.49	311.91	315.17	316.33	310.06	320.14	318.03	315.09	313.16	311.94
301.57	305.81	305.01	305.98	306.2	304.55	305.27	308.66	305.01	313.39	309.15	303.33	314.98	308.81	300.88	307.79	305.07	303.76	305.65	302.13	306.13	301.75	305.52	304.21	297.12	304.62	306.76	308.53	305.79	303.56	310.31	312.21	299.63	312.72	298.51	303.4	303.68	304.25	308.06	301.88	303.54	304.69	306.04	305.8	303.09	306.01	302	308.97	301.31	299.12
311.35	308.62	306.81	304.64	309.47	304.44	301.68	312.28	305.43	307.39	311.92	306.31	309.4	313.07	302.99	307.52	302.28	306.52	307.49	302.44	301.02	308.8	304.94	312.1	301.41	306.65	313.08	303.6	301.16	303.01	300.86	308.59	303.18	304.73	307.46	308.38	308.54	310.85	310.4	308.08	309.67	308.54	302.12	307.17	313.29	299.78	309.37	309.74	307.27	312.72
300.89	310.27	304.45	304.61	302.17	300.74	296.74	306.38	302.81	301.79	301.6	299.71	292.39	300.37	299.39	298.68	308.03	310.45	294.98	304.84	309.34	302.33	297.52	302.89	304.62	299.48	302.58	297.72	306.25	299.2	302.78	304.5	302.32	301.31	299.69	297.61	301.35	308.35	302.25	304.68	295.03	299.72	294.53	296.72	310.24	298.15	299.06	290.61	309.37	300.09
310.31	315.62	302.15	308.39	308.66	312.57	308.45	319.31	312.07	305.19	313.9	312.55	310.8	308.23	314.61	307.68	308.83	320.94	311.85	309.2	304.07	309.45	313.57	315.25	309.78	315.88	312.13	312.4	312.04	305.38	307.62	314.37	316.64	314.92	312.76	308.52	317.22	308.91	308.76	312.34	314.67	313.68	310.65	316.47	312.15	312.06	311.53	312.87	318.19	316.36
314.82	313.89	314.71	310.61	310.54	312.69	311.37	314.12	313.05	314.45	314.46	317.64	312.55	315.82	314.1	308.46	319.04	310.43	311	316.56	316.8	315.1	310.32	305.49	318.37	309.85	318.39	312.86	310.44	318.92	311.76	315.14	316.38	308.3	311.07	314.58	311.43	314.67	312.72	305.92	317.06	307.13	316.49	313.65	308.75	319.28	313.31	310.2	317.17	308.22
329.13	318.38	328.49	323.74	328.89	324.87	325.02	327.89	325.09	323.5	328.15	329.06	323.5	324.15	331.31	322.79	321.71	328.85	332.48	331.75	338.31	319.91	321.91	331.04	323.55	327.33	328.03	325.05	328.26	325.3	323.93	323.21	326.65	322.93	332.01	328.86	331.33	328.83	327.27	322.9	323.81	324.74	324.2	330.18	328.21	329.16	331.26	323.08	323.12	325.35
297.81	298.01	297.95	310.03	293.52	302.27	303.11	296.39	303.06	304.16	303.74	295.21	309.18	301.45	297.55	297.97	305.27	301.22	301.83	300.34	298.42	303.93	298.06	310.87	305.74	302.74	302.54	301.5	297.07	299.14	301.98	308.16	297.09	302.32	305.55	308.06	295.56	304.33	305.54	303.62	300.79	301.07	299.65	299.66	297.25	304.92	303.18	311.27	304.51	295.5
320.93	321.36	320.22	324.27	321.76	322.32	319.98	314.16	320.04	317.47	314.58	317.02	320.11	322.02	316.83	318.9	316.39	311.95	321.61	316.5	319.17	319.72	312.61	318.72	311.08	314.42	321.64	319.43	322.66	314.88	316.39	319.72	319.76	310.97	319.38	316.14	315.15	314.18	318.67	316.94	323.66	315.49	318.48	316.59	313.23	317.61	321.93	315.28	318.45	325.07
285.25	288.13	285.41	295.18	297.97	290.61	291.72	296.76	294.39	293.74	291.72	292.02	293.2	300.42	297.62	297.2	288.33	299.59	294.48	299.47	292.5	289.84	301.43	294.43	285.81	290.31	293.23	292.44	288.68	294.79	298.11	299.18	291.99	293.34	294.55	303.12	297.44	290.96	292.92	296.49	291	289.46	299.25	293.71	293.61	295.13	296.41	297.61	291.89	300.31
321.17	309.15	314.6	314.23	312.77	320.9	317.68	308.71	311.73	313.01	315.37	313.76	319.77	308.52	314.4	317.26	314.71	316.07	323.57	309.39	313.15	315.49	305.61	311.22	310.12	310.98	313.38	307.93	312.45	303.73	314.76	306.48	314.9	310.39	316.19	313.06	318.65	317.39	310.38	313.74	316.15	306.34	314.59	316.85	308.66	311.68	308.14	322.32	305.84	314.58
319.01	321.78	315.09	320.48	314.07	313.99	311.16	319.88	315.24	316.02	317.89	325.05	325.46	316.43	319.18	312.7	319.38	321.86	312.63	319.14	312.67	311.2	317.05	314.47	323.09	315.23	315.32	312.67	312.83	319.2	316.97	317.81	315.52	318.53	322.7	315.15	310.32	315.52	318.59	310.59	314.27	322.66	322.4	316.61	312.99	316.24	319.21	315.94	319.82	321.6
305.71	307.62	302.14	294	303.39	301.01	286.67	305.04	304.44	304.58	306.58	299.45	303.33	304.09	302.16	301.76	300.09	301.63	302.59	296.28	299.38	307.3	308.6	304.49	307.06	304.37	301.26	305.84	306.93	307.57	299.67	307.58	306.2	315.84	308.39	304.51	312.6	304.14	306.3	303.02	310.57	300.46	306.38	302.37	306.59	299.78	312.1	296.08	298.16	302.82
302.45	301.01	299.18	306.8	306.26	307.92	311.15	302.97	308.4	297.59	298.86	295.74	300.62	296.99	304.42	301.33	309.04	307.04	301.79	303.89	299.64	311.28	308.22	302.88	306.65	304.56	300.57	305.07	303.13	305.82	296.24	305.54	303.4	302.24	299.18	300.86	303.43	301.02	305.9	302.33	300.01	298.94	296.62	305.64	304.25	296.75	304.53	305.51	298.11	305.01
302.9	296.1	306.81	298.08	298.27	297.5	302.2	300.7	298.27	300.84	307.9	302.64	295.61	302.96	305.32	309.2	294.47	299.5	305.76	301.35	299.31	298.63	307.32	304.4	304.2	301.39	302.03	301.88	299.17	299.11	297.91	307.35	292.73	298.95	298.58	309.45	303.97	303.73	296.81	306.4	302.16	294.14	299.61	299.8	306.73	300.04	305.37	303.87	302.72	305.45
302.27	304.35	302.61	299.84	293.12	298.41	300.99	305.23	298.6	303.61	303.15	301.66	297.2	302.11	298.82	303.95	302.69	299.02	301.67	305.81	304.28	297.99	305.63	298.73	301.51	291.72	300.37	305.13	301.84	303.04	297.76	301.32	297.74	295.6	300.03	307.8	297.72	300.28	298.74	306.15	299.46	299.68	304.27	298.38	298.53	302.47	306.93	299.6	296.14	300.6
320.97	320.23	316.96	323.68	315.3	324.88	318.04	321.21	311.14	320.33	316.91	313.88	317.83	316.83	321.58	312.48	320.49	312.63	321.66	317.97	321.85	322.23	317.57	322.65	321.25	319.6	311.82	318.6	319.86	316.19	317.88	320.58	325.24	321.04	316.86	326.95	318.17	320	317.72	315.76	315.3	317.37	316.6	317.61	320.86	313.54	320.27	319.97	317.13	314.05
319.67	313.32	307.23	317.54	314.08	310.31	310.54	318.9	315.49	316.7	314.85	313.41	313.78	307.83	318.97	308.7	314.57	317.37	318.62	316.82	317.81	313.29	315.36	316.53	313.92	318.84	316.22	316.72	313.22	312	308.92	313.47	318.17	310.82	318.35	312.71	319.57	313.87	318.58	319.19	313.87	311.55	308.01	313.69	319.09	309.1	311.97	313.67	318.21	309.94
289.65	307.4	285.42	296.9	294.47	294.03	291.36	293.98	294.93	295.24	296.07	289.97	297.31	292.51	295.99	293.34	294.44	298.18	296.67	292.56	298.78	297.69	293.19	293.26	297.21	289.7	289.13	293.9	289.92	296.63	291.79	294.71	294.87	297.89	294.96	293.36	294.6	295.92	296.75	298.12	286.68	295.37	291.15	292.45	296.91	294.44	297.77	287.37	292.88	294.44
312.48	319.66	325.05	320.52	321.2	318.12	318.59	320.43	318.68	316.03	319.17	318.87	317.82	316.76	322.75	312.53	319.42	322.57	317.54	320.49	316.73	316.4	324.02	318.82	314.21	322.14	325.01	309.36	321.76	321.32	322.86	315.92	323.81	314.39	319.75	316.4	314.21	325.31	320.43	316.41	326.16	321.17	321.32	324.44	314.35	320.98	317.62	315.7	316.42	318.25
301.01	295.8	305.21	304.01	304.19	305.47	305.57	310.13	305.5	301.84	307.2	307.1	309.59	302.89	302.86	305.36	306.62	305.28	299.74	295.72	306.34	303.85	305.68	307.81	303.55	298.48	302.67	304.21	303.06	306.66	307.62	311.13	298.76	305.94	306.91	304.87	302.42	299.83	303.48	303.51	310.13	309.16	305.63	298.9	302.25	306.05	299.38	304.3	307.06	304.77
320.74	327.41	322.34	320.2	318.42	316.26	312.76	319.15	315.01	316.54	314.83	318.5	320.81	307.59	320.75	315.29	317.8	312.94	316.92	324	319.45	316.78	315.59	316.82	315.43	318.16	321.55	321.39	315.85	320.32	319.57	316.34	314.23	314.87	313.26	321.65	324.55	315.15	323.91	317.31	310.96	316.27	317.25	310.81	309.22	321.67	314.99	314.83	320.29	314.6
298.7	301.19	303.98	304.07	299.77	305.95	301.44	301.3	292.48	307.69	299.74	298.46	301.42	301.43	305	306.77	303.75	301.93	309.65	306.23	308.61	302.4	305.96	301.78	300.01	302.57	302.76	297.67	304.57	300.47	304.89	307.45	305.44	301.81	301.79	297.32	306.33	307.44	304.96	297.17	305.9	298.72	299.51	301	306.79	305.68	301.77	303.27	311.11	297.41
307.93	307.85	306.27	308.73	308.55	303.39	316.66	313.7	313.76	310.98	309.11	306.91	310.83	312.86	311.98	304.61	308.04	313.37	314.59	311.62	304.78	314.67	311.68	308.68	304.57	308.99	310.33	309.44	316.56	305.16	308.83	319.71	304.93	312.59	302.91	317.79	310.6	301.11	313.43	308.82	313.57	311.43	310.94	309.6	313.93	317.22	305.52	313.48	310.68	308.82
306.59	307.25	306.81	306.09	314.81	306.63	300.56	306.5	309.11	299.99	309.02	306.95	304.62	302.63	302.68	304.62	305.83	300.68	303.99	302.94	303.17	304.17	308.67	305.28	308.42	305.34	302.76	307.39	301.25	307.6	303.01	303.33	305.14	302.57	304.52	307.33	298.64	304.9	300.96	305.52	305.52	310.93	299.39	305.74	301.6	304.16	302.28	303	308.69	306.72
332.58	318.8	330.9	321.57	322.71	332.09	322	322.99	317.08	323.22	328.74	329.41	330.08	329.6	324.54	328.16	324.11	326.43	324.59	318.69	325.63	334.91	327.14	329.98	326.63	329.58	318.83	329.84	332.65	328.25	320.52	325.63	321.39	322.52	325.33	322.65	327.38	326.86	333.48	320	319.35	322.42	327.84	331.02	328.99	328.07	323.5	322.31	323.82	322.34
311.48	315.48	317.18	313.35	312.37	315.28	311.35	319.69	310.04	315.57	312.11	313.24	312.11	316.38	319.99	307.64	313.53	315.9	316.43	316.6	319.98	317.23	318.78	317.94	319.37	318.02	317.19	316.39	312.56	311.8	315.22	310.57	323.37	313.67	311.93	314.16	318.5	316.68	310.28	315.61	320.35	311.96	314.46	312.04	309.3	314.65	313.07	313.42	311.33	317.66
296.87	300.97	298.53	294.48	299.44	300.35	304.18	295.9	304.16	312.71	298.82	298.87	300.57	296.97	303.17	303.59	295.63	300.95	297.25	304.16	302.27	299.22	297.67	306.09	297.62	296.59	302.34	302.33	304.75	294.74	299.96	297.55	290.01	301.98	299.53	303.23	299.2	303.13	305.15	304.72	299.78	299.6	297.05	298.99	300.05	302.69	297.1	298.28	302.58	298.45
308.22	312.32	303.68	309.5	308.95	316.99	307.43	308.58	310.88	318.28	315.42	322.67	313.61	308.7	316.12	314.62	309.45	314.14	306.62	316.48	314.73	309.61	308	309.04	314.98	314.75	315.66	312.83	317.6	312.76	316.31	313.19	320.77	311.2	307.99	316.63	312.62	316.54	315.79	310.98	310.62	319.36	311.88	313.42	315.92	306.61	306.07	316.1	316.49	318.27
309.06	312.31	311.44	313.5	314	320.28	314.45	311.04	311.58	312.56	309.31	308.47	322.48	314.83	322.08	316.63	311.01	312.5	313.32	315.71	308.54	314.9	316.6	311.97	310.33	318.09	307.92	318.07	310.14	315.23	320.09	309.71	314.46	309.2	315.28	324.05	317.02	312.37	312.15	313.55	316.75	317.67	315.01	308.77	312.47	311.4	315.59	308.97	310.26	312.67
308.6	302.48	308.04	299.94	300.05	312.93	303.99	309.37	308.98	298.52	299.4	308.86	299.46	311.09	308.04	308.29	306.1	304.9	308.21	307.07	303.13	305.01	302.12	306.79	304.19	308.38	300.43	310.93	313.3	309.21	298.61	306.24	306.41	308.58	305.81	306.01	302.68	305.11	309.78	301.39	302.05	300.57	306.32	300.19	306.26	306.78	304.06	314.99	304.93	309.02
288.96	293.07	294.63	292.01	293.52	289.24	289.1	290.96	292.89	299.03	292.95	301.49	294.04	292.88	288.62	302.27	296.12	295.54	295.68	289.79	295.22	288.92	290.77	294.96	298.49	296.46	298.38	287.67	294.76	295.73	299.14	294.52	289.4	297.17	297.18	295.87	301.82	299.49	293.34	291.86	298.88	294.08	285.58	288.85	292.02	293.53	303.87	297.51	295.98	296.85
300.5	310.59	302.48	295.57	310.09	304.04	303.07	297.1	306.2	309.73	303.52	301.04	301.26	310.57	308.88	299.11	306.27	306.87	298.51	301.59	311.15	306.65	307.27	297.67	313.07	303.04	310.22	304.51	298.67	301.19	303.95	303.1	303	304.15	310.67	313.07	311.58	302.99	300.75	301.18	303.76	309.76	301.66	303.63	293.81	296.31	312.29	302.62	305.95	299.39
305.86	299.45	309.58	307.39	304.43	307.31	300.64	303.85	299.46	302.48	304.78	310.87	306.31	297.84	295.28	303.97	309.04	309.76	300.69	308.57	305.55	303.25	302.03	305.79	306.7	299.2	304.11	307	310.87	303.98	303.11	295.03	299.56	303.53	295.13	312.56	305.83	295.45	302.99	307.36	302.72	307.1	303.9	301.06	312.11	301.59	305.22	306.22	294.71	299.1
312.29	310.89	314.84	311.24	314.99	319.21	308.38	319.98	318.07	308.96	316.6	304.5	311.86	314.07	315.83	312.43	313.14	308.64	315.41	313.1	318.4	319.11	318.96	313.26	317.28	312.14	319.37	316.68	312.64	306.85	316.99	313.04	317.04	318.6	313.09	317.85	317.84	312.65	320.06	316.92	312.79	315.52	321.17	315.98	310.7	316	318.52	317.03	320.11	311.82
300.28	289.16	288.71	292.45	298.87	302.49	294.34	298.98	292.69	294.6	294.58	293.79	295.96	298.17	292.81	292.11	291.86	292.19	291.36	291.93	302.09	287.91	295.27	297.46	295.8	304.36	293.28	297.43	303.8	295.37	288.02	294.47	300.5	292.64	288.78	293.25	294.15	292.98	297.5	290.05	291.7	292.43	291.18	296.76	296.33	297.13	298.71	296.96	294.53	290.65
307.84	307.7	304.18	307.43	315.75	306.3	317.41	309.3	319.51	307.39	308.19	312.45	313.98	310.73	306.69	308.7	312.09	309.02	307.65	315.3	308.31	307.42	314.32	307.89	308.6	310.62	307.99	308.47	308.5	314.7	306.37	306.04	309.43	309.57	310.48	310.01	305.81	314.7	305.44	316.8	307.8	308.24	312.79	309	306.69	310.27	313.94	309.24	307.25	310.61
303.29	302.91	304.22	293.22	304.65	298.89	309.24	295.25	297.89	301.98	300	301.75	303.03	303.77	308.13	302.86	305.07	301.18	303.22	299.32	300.61	308.98	302.8	312.14	305.24	304.49	304.97	300.02	303.38	297	298.81	302.12	308.46	305.74	311.21	296.82	306.79	300.26	302.09	305.07	299.81	300.53	301.65	302.67	307.14	300.79	302.73	292.51	305.69	303.05
289.54	293.35	295.87	296.92	302.73	297.36	288.72	283.15	288.67	299.38	297.29	296.08	299.65	295.03	296.59	294.12	289.28	298.72	289.32	297.86	295.8	298.2	296.38	299.51	295.01	288.75	296.83	295.59	299.2	296.59	293.36	297.66	294.34	291.43	291.25	296.76	290.09	295.53	296.15	292.59	291.4	290.22	287.33	296	292.64	295.15	290.57	297.69	285.37	294.72
297.75	294.77	298.99	306.3	294.46	291.6	291.07	290.57	297.24	297.03	299.23	295.59	291	297.85	296.05	287.77	297.89	299.03	303.93	303.13	297.02	295.4	301.32	295.44	308.7	297.92	305.95	299.38	300.78	292.95	297.33	302.21	297.18	296.01	300.99	288.89	298.26	291.45	295.33	297.72	297.22	301.69	300.63	301.34	297.49	295.22	300.56	296.02	301.72	302.26
302.36	293.51	302.65	294.14	300.15	297.9	292.83	292.93	298.93	297.51	298.3	300.57	298.77	294.25	297.46	291.3	299.18	291.5	302.44	301.09	294.14	295.61	293.82	296.11	290.4	299.51	302.84	297.09	297.14	292.29	295.69	288.26	299.95	294.19	293.01	307.76	298.04	295.15	291.32	293.51	292.55	294.31	288.15	296.19	297.3	295.2	295.32	298.38	289.67	299.23
297.67	296.53	306.89	299.78	305.69	298.03	298	297.34	298.51	305.37	304.04	298.09	296.08	303.14	302.13	307.43	301.2	298.4	294.37	299.92	307.83	300.96	307.02	308.49	297.68	304.18	299.64	301.82	301.58	305.08	304.81	300.96	303.83	305.49	300.25	298.75	300.45	311.81	297.08	300.63	303.52	301.54	302.55	303.5	299.19	307	307.67	308.04	306.08	304.89
307.1	307.19	313.63	307.84	302.59	307.55	307.65	314.64	307.86	311.48	301.36	315.08	312.77	303.56	307.18	309.81	305.73	308.3	307.85	306.92	303.52	310.23	307.75	306.09	304.01	307.21	312.66	314.16	318.7	309.28	305.85	310.06	300.35	301.31	306.49	308.34	307.35	301.61	305.3	299.71	306.63	305.27	314.89	307.34	302.96	306.77	304.06	303.98	301.33	306.84
300.54	303.2	310.1	295.76	304.28	306.18	304.25	300.74	302.13	295.87	301.03	300.77	305.03	309.96	312.89	307.71	301.83	308.85	294.31	303.04	305.16	300.03	309.5	299.58	309.31	314.99	296.27	302.59	301.03	300.41	300.91	299.91	301.81	303.1	313.72	315.37	294.76	292.88	298.05	296.92	307.53	297.09	305.12	300.05	305.98	305.75	296.78	307.65	308.26	303.21
302.37	308.28	304.82	313.54	309.11	304.19	306.21	310.03	309.81	309.96	307.18	316.14	309.03	308.92	311.25	308.19	311.18	309	303.08	309.8	308.73	304.01	303.7	309.62	300.61	307.31	311.59	307.94	306.98	303.87	303.42	313.24	312.59	304.15	308.59	306.33	307.72	308.83	309.54	304.64	311.33	304.06	313.17	312.13	307.52	304.92	303.5	301.15	309.47	300.59
318.93	310.29	313.58	311.1	307.33	308.33	307.12	311.9	310.3	311.77	312.69	312.62	307.91	309.37	310.89	312.21	313	308.22	312.87	311.43	302.76	314.76	310.48	317.47	311.84	310.31	301.65	311.35	315.33	311.13	299.46	313.87	315	319.63	313.48	308.87	310.38	311.86	310.09	314.68	312.75	319.2	311.86	310.98	312.92	315.93	312.36	308.97	310.81	312.75
314.27	303.84	313.85	319.11	312.49	310.62	315.34	317.38	308.61	316.41	311.83	318.51	309.38	308.63	316.69	310.07	308.05	321.16	310.56	318.96	308.79	312.71	312.22	314.21	313.41	305.76	309.5	316.38	311.56	312.94	316.42	313.6	325.82	301.4	310.04	310.63	314.23	316.42	312.85	311.8	306.91	308.76	317.89	317.16	306.99	311.36	323.25	311.15	309.82	313.72
296.13	304.9	298.62	301.71	309.32	297.55	301.35	306.78	304.62	300.62	298.91	300.31	309.6	297.7	304.01	302.92	305.73	302.66	305.5	297.81	300.55	302.67	303.76	303.49	307.7	303.93	301.34	302.99	301.06	304.52	301.61	308.75	302.08	304.04	305.95	303.52	302.22	309.21	298.06	300.71	299.42	301.12	298.96	299.74	299.89	303.38	298.86	303.51	301.95	296.47
298.66	301.76	301.93	300.89	302.06	295.3	304.55	305.33	301.12	300.52	301.59	299.94	302.85	304.96	305.6	301.64	305.36	307.82	303.26	298.96	302.87	300.38	304.54	299.51	302.94	301.03	300.99	297.4	306.98	301.28	298.75	302.07	300.37	305.54	301.63	307.09	302.22	299.6	291.4	304.34	303.35	300.12	297.23	305.42	300.13	297.14	315.16	298.7	296.03	296.18
316.64	320.75	319.98	328.68	319.28	319.83	318.38	319.5	321.53	317.49	320.16	329.19	314.68	317.28	322.64	317.63	311.08	322.25	317.76	319.7	321.16	314.6	316.9	320.99	315.3	315.21	314.97	315.33	316.73	318.71	317.43	318.53	315.47	329.51	312.06	311.71	315.78	309.4	322.84	324.17	322.51	320.55	314.8	313.1	322.29	311.77	316.27	316.37	320.09	315.55
303.05	302.84	301.57	301.83	304.53	304.55	293.39	302.01	306.87	299.29	301.46	306.59	306.92	303.73	304.71	290.52	301.21	291.53	299.32	299.53	300.22	304.89	299.27	300.26	303.39	301.2	302.31	305.74	300.63	297.5	294.96	298.7	306.52	300.95	300.77	297.32	298.94	295.99	296.38	300.47	302.78	300.56	307.34	300.02	296.15	295.13	295.38	309.19	302.91	302.51
311.72	313.22	311.26	312.97	307.84	308.43	312.76	311.68	313.71	309.03	313.09	317.87	314.97	306.34	309.15	318.26	318.07	309.03	315.47	314.15	306.2	316.97	310.79	316.07	314.81	315.83	310.63	317.07	318.71	315.6	314.29	318.75	305.6	315.18	304.43	309.92	307.28	309.83	313.45	312.39	316.88	310.52	312.21	306.13	306.44	307.52	308.8	314.59	311.19	322.96
288.66	301.09	295.7	288.8	295.04	287.37	289.1	289.97	297.2	292.39	293.67	295.49	290.3	290.92	287.33	287.95	296.66	290.24	294.4	288.05	293.95	292.55	288.81	295.41	293.21	290.02	288.84	296.22	300.99	296.79	295.55	295.46	291.96	292.88	306.01	301.44	288.33	296.25	288.2	301.83	288.71	290.67	292.55	299.47	293.94	300.1	292.66	296.51	294.13	292.62
316.24	314.73	312.66	313.69	308.54	314.93	323.16	315.67	306.74	314.97	311.52	307.9	314.54	318.14	299.76	322.18	315.06	310.67	314.24	311.61	314.55	316.9	313.6	309.32	309.24	314.5	312.15	314.74	314.63	309.28	311.38	307.31	319.75	311.68	315.45	313.2	310.24	313.77	303.48	317.18	308.38	319.47	314.91	312.79	314.02	312.95	318.19	310.37	308.68	315.61
301.95	307.89	303.12	301.22	297.86	307.59	301.81	303.09	304.79	303.92	304.45	301	297.1	297.9	304.47	304.21	296.45	300.03	308.17	299.53	307.47	302.82	295.07	299.33	304.06	299.93	306.02	303.31	302.66	294.46	301.93	300.02	299.09	303.2	307.56	301.47	305.55	298.95	297.67	297.62	301.76	301.17	302.72	301.97	303.93	302.69	297.36	304.45	301.74	298.45
311.74	318.4	310.43	315.62	304.4	319.7	307.52	311.94	313.36	317.67	307.98	304.72	308.6	311.58	309.84	311.41	306.44	310.49	313.52	309.91	313.19	307.46	318.32	307.36	306.59	310.83	309.44	306.19	316.37	312.67	310.96	307.89	307.35	311.63	315.4	303.79	307.88	310.44	317.95	304.65	319.01	314.8	307.83	313.54	313.11	307.04	314.93	315.37	310.93	322.54
313.11	313.73	302.84	310.03	308.31	311.03	310.75	307.6	309.63	312.58	313.09	303.17	306.69	309.99	307.46	307.77	312.45	306.93	308.83	311.73	313.39	308.36	307.3	304.81	314.17	310.05	307.94	312.46	311.21	315.24	314.33	308.83	307.94	308.49	310.91	309.59	305.1	312.61	305.53	309.75	307.26	308.53	305.92	305.91	310.18	304.76	307.27	308.01	304.19	306.89
309.22	311.01	314.56	305.98	308.98	315.1	311.69	308.33	311.15	310.82	312.3	309.89	306.77	309.31	310.96	313.27	307.35	308.98	303.02	314.76	305.78	313.07	312.72	312.4	315.3	317.71	314.43	309.41	308.9	304.64	300.75	315.58	308.43	304.11	315.59	311.56	309.49	308.23	311.24	315.17	311.94	312.77	310.82	309.43	315.07	312.9	314.45	314.87	306.29	305.81
307.38	306.84	305.24	306.5	312.06	316.84	302.86	311.06	306.73	302.62	312.22	309.63	304.81	307.18	306.35	304.12	297.52	306.53	309.69	307.24	299.14	307.51	314	302.13	308.32	311.81	314.13	302.22	309.9	308.48	311.22	311.81	306.8	307.77	303.73	302.04	308.59	309.53	309.58	306.89	311.9	309.18	306.37	301.35	309.89	302.6	310.33	313.41	301.37	305.41
317.31	312.2	311.63	314.68	311.86	311.72	308.54	312.35	317.71	310.03	313.88	312.78	309.31	309.65	318.77	308.61	313.24	306.88	315.39	308.26	312.4	311.89	309.76	320.02	311.99	310.2	316.39	316.55	313.44	309.06	316	312.55	308.99	314.2	314.06	312.74	308.38	314.83	314.25	318.34	312.1	311.69	312.11	313.73	312.04	313.1	311.06	312.95	314.84	311.02
302.61	300.56	298.1	303.5	297	302.59	305.13	307.79	298.45	300.27	301.5	307.5	301.21	303.04	289.55	303.29	307.89	300.49	303.18	305.74	305.1	305.26	303.94	305.07	302.47	294.2	300.95	306.13	299.05	306.67	305.17	304.56	301.89	304.97	301.28	302.45	302.64	299.4	292.56	305.34	299.22	301.57	306.4	299.19	309.59	303.9	303.75	302.55	305.3	299.38
309.28	307.35	303.25	307.39	306.08	301.53	302.77	308.31	303.47	306.66	306.04	305.02	304.87	306.86	307.47	304.81	304.31	300.58	301.89	305.72	307.71	308.08	296.21	310.34	311.94	311.37	308.77	307.56	304.27	303.19	307.49	311.27	306.28	307.16	305.06	303.69	304.19	310.38	307.33	306.68	298.28	307.73	304.23	303	301.72	310.42	311.99	303.44	306.4	309.57
314.35	321.57	323.05	316.98	311.51	323.31	317.77	318.18	312.53	323.38	318.94	316.17	323.73	325.56	314.5	324.12	323.31	319.77	320.07	316.22	321.75	313.74	317.33	320.01	316.55	313.32	328.46	315.92	318.49	312.48	316.86	317.15	320.32	320.43	319.68	316.08	323.96	318.8	314.28	323.77	317.34	317.02	322.46	320.78	321.63	321.25	324.19	324.57	321.38	321.48
327.91	335.05	326.23	322.81	329.64	325.01	325.52	325.7	331.85	327.45	327.89	320.47	332.19	329.17	326.27	327.8	325.71	325.34	325.44	323.73	322.46	333.39	331.13	323.34	326.4	321.65	331.33	321.64	332.48	320.8	328.5	321.48	324.67	321.47	327.4	325.14	323.37	322.66	329.95	333.44	334.99	331.48	328.24	331.19	322.08	324.71	332.87	325.29	323.78	321.52
314.44	310.93	310.61	319.32	317.64	316.3	308.13	307.24	311.36	310.06	314.72	311.27	312.73	311.23	315.23	314.19	309.15	309.67	304.82	314.66	310.36	304.37	310.34	306.74	311.39	308.61	305.66	304.55	309.86	316.58	309.58	308.59	308.67	313.28	312.1	309.89	315.47	310.2	306.11	315.77	309.66	315.91	310.88	313.91	312.52	314.19	308.63	315.1	306.9	315.68
303.96	305.44	317.79	315.34	315.18	315.75	312	311.36	302.33	308.16	311.89	306.14	308.45	307.17	303.52	311.28	310.34	307.95	307.95	314.74	317.74	312.8	320.89	318.76	305.52	317.76	312.53	314.06	306.53	310.23	310.17	315.87	310.4	307.03	306.81	311.35	316.72	311.92	306.12	312.51	319.68	316	316.03	309.41	306.35	307.84	318.05	308.04	308.67	308.85
315.77	321.51	313.56	312.04	315.75	311.11	317.73	311.75	315.67	309.19	320.1	314.9	317.14	318.3	320.31	313.45	312.16	316.53	311.63	308.97	314.52	319.17	315.76	314.58	320.19	311.8	313.57	312.98	317.64	315.08	318.49	315.12	315.1	324.53	312.51	317.85	318.57	310.65	315.14	312.19	315.44	314.23	309.27	317.83	315.06	320.18	310.68	311.13	315.06	318.65
304.36	301.51	304.02	312.79	301.72	303.47	310.4	317.35	308.6	301.36	308.28	305.46	310.1	307	307.29	309.43	308.66	309.14	306.64	311.62	305.5	307.28	304.51	304.04	311.21	306.48	311.37	302.48	308.88	306.88	306.65	302.8	307.96	304.35	297.66	308.18	312.3	309.42	305.73	308.79	303.72	303.61	312.64	310.82	309.18	306.18	309.82	307.24	300.85	311.79
316.12	326.62	318.35	321.88	313.31	320.24	316.74	321.56	314.74	324.52	314.33	311.9	321.74	322.77	313.02	317.79	317.83	309.64	313.78	314.23	312.34	312.19	314.51	315.61	317.3	317.66	321.79	316.33	309.56	319.17	319.52	315.17	314.33	315.88	320.33	317.69	309.59	318.58	316.5	312.01	309.04	319.89	316.63	307.73	317.43	313.22	317.66	317.35	315.93	313.64
320.95	313.58	316.21	318.54	329.96	319.98	318.86	320.89	316.91	313	316.15	315.56	321.4	312.37	312.6	310.84	315.7	316.45	318.03	317.98	320.23	321.21	314.7	314.12	317.38	322.42	320.89	319.83	316.52	322.99	322.54	311.17	316.59	319.39	313.78	318.4	320.36	320.8	314.7	317.25	320.55	312.26	319.52	321.81	318.78	323.45	318.67	320.01	324.07	323.54
319.33	312.93	311.55	323.86	311.13	316.07	318.64	315.95	319.89	312.74	319.46	308.43	313.34	313.58	312.89	319.22	317.79	319.6	313.25	318.09	321.94	320.91	317.5	320.25	319.22	319.79	316.64	316.36	310.98	323.27	314.21	317.39	317.57	318.73	319.46	317.37	319.71	308.61	312.79	317.64	318.05	315.91	316.87	315.5	315.56	315.11	319.79	321.2	318.03	316.25
293.87	292.29	298.06	302.19	299.13	301.81	302.97	296.81	295.23	297.08	293.44	302.23	293.42	300.09	295.66	294.63	299.88	296.94	296.75	302.56	292.65	294.29	305.46	302.78	302.28	301.59	297.16	295.35	295.47	298.45	299.65	298.18	295.94	296.76	291.42	298.97	296.68	296.23	295.57	294.96	296.79	298.11	293.46	300.52	297.92	306.43	294.3	298.57	296.72	293.9
328.05	324.67	329.7	318.82	331.49	331.99	325.22	328.82	322.67	327.88	326.1	320.85	326.64	328.61	326.91	331.03	320.98	324.54	319.65	323.76	328.29	321.54	325.32	334.18	313.51	327.44	322.99	326.79	326.76	328.91	328.62	320.59	321.43	336.45	326.78	329.07	326.24	331.45	320.32	325.64	322.95	325.34	327.31	323.2	319.2	320.03	319.57	329.66	326.62	322.63
320.58	323.66	330.34	326.4	327.74	321.2	324.86	327.42	327.21	328.16	326.93	313.68	330.14	319.22	329.19	327.63	320.11	328.54	328.08	326.54	321.04	330.06	323.68	327.86	321.97	326.5	321.3	321.1	318.03	329.46	321.18	324.3	319.78	320.96	323.5	325.46	321.08	322.05	324.08	329.02	317.06	313.87	335.59	325.11	327.07	329.76	324.23	326.16	323.58	327.47
295.56	300.22	301	298.06	300.41	300.37	298.39	298.06	294.21	303.25	305.58	300.6	300.08	301.22	300.56	303.57	300.94	299.75	294.54	294.54	300.9	299.02	297.69	303.85	304.92	302.06	306.11	299.53	292.85	304.59	305.71	297.37	304.18	302.46	301.78	304.62	307.44	301.51	302.85	297.96	300.75	296.37	306.81	302.33	303.49	296.94	302.17	300.92	307.64	296.45
309.74	315.27	307.41	312.4	319.48	308.93	318.54	313.63	300.96	309.35	314.57	311.65	307.47	319.49	304.39	314.9	316.19	312.08	310.34	313.73	308.47	311.02	311.68	307.75	307.75	301.8	306.9	307.44	308.47	317.86	309.36	311.12	317.02	314.66	307.85	308.06	313.31	303.05	306.09	317.43	309.24	308.1	306.23	307.17	315.08	307.92	311.43	314.52	307.68	310.93
301.6	306.37	309.86	309.45	309.8	304.78	301.05	301.21	299.74	303.11	300.04	309.1	306.06	302.7	298.57	299.1	307.14	304.62	307.14	307.02	295.54	298.81	304.11	307.4	307.8	302.81	299.58	305.2	301.59	301.68	306.54	298.65	304.07	302.88	301.83	308.93	303.68	300.11	305.89	304.78	297.41	301.32	304.91	306.35	310.95	309.59	293.66	299.24	298.09	297.48
309.81	319.02	309.69	314.27	308.81	314.95	309.74	312.48	315.24	315.69	315.86	312.03	312.12	308.5	304.84	307.19	308.25	316.07	310.4	317.03	315.28	311.74	311.15	314.92	321.31	308.33	318.98	314.5	305.48	313.83	303.7	316.05	310.26	316.18	313.81	315.06	312.97	311.86	314.4	314.69	308.31	316.59	317.58	314	314.5	316.49	316.68	315.11	307.69	312.66
318.02	320.28	321.91	323.24	318.86	319.05	315.95	313.56	314.07	318.05	319.02	320.82	318.72	321.82	321.23	316.48	308.79	324.33	322.32	316.97	314.67	318.33	311.43	318.93	326.17	318.26	314.56	318.63	315.02	322.81	321.57	316.59	313.92	323.88	312.32	321.08	316.8	317.22	319.17	319.85	319.39	315.61	319.01	314.16	324.17	318.12	320.1	327.72	313.39	320.17
328.17	316.09	317.96	315.27	323.35	320.54	321.09	321.4	318.53	317.88	316.68	313.38	319.28	317.81	311.7	321.57	317.31	316.97	321.15	316.28	316.96	323.82	312.19	321.23	309.04	316.12	311.37	316.33	314.47	316.96	317.38	313.94	323.52	318.56	316.62	318.55	315.56	320.69	316.48	312.05	323.52	322.43	310.39	313.07	319.43	320.1	314.67	314.63	316.78	312.25
312.16	318.83	311.93	313.66	310.95	313.47	320.51	312.36	312.77	315.36	304.74	311.76	317.72	315.73	312.16	316.63	309.5	317.47	319.04	312.84	311.35	315.69	314.22	309.61	318.36	311.99	318.57	310.71	312.3	317.55	322.65	313.08	315.9	313.13	309.49	317.01	310.08	317.76	325.25	314.26	314.76	320.22	314.21	307.16	310.38	310.59	317.62	317.2	314.58	314.1
314.98	313.27	317.57	307.74	316.19	310.27	318.82	313.1	314.29	318.22	317.21	316.88	322.37	313.93	313.57	320.34	321.82	311.76	323.69	312.93	320.35	312.65	310.94	311.05	319.09	313.81	325.87	317.36	314.87	317.25	315.86	316.99	324.34	312.47	314.2	319	318.92	315.85	310.12	312.58	319.57	313.72	319.37	316.93	316.8	310.56	313.86	318.7	317.65	314.45
324.7	329.57	327.16	324.16	336	323.72	328.86	330.97	334.81	325.05	330.77	331.34	331.47	331.66	324.22	328.37	329.07	331.74	331.3	332.26	327.56	327.29	330.33	327.04	316.76	324.22	323.89	324.23	331.18	327.76	324.99	328.52	330.42	330.39	324.17	330.22	329.11	325.61	329.77	330.84	325.29	331.17	332.71	323.96	319.78	326.19	324.7	325.78	321.37	334.94
321.77	319.7	321.92	314.53	319.51	322.38	317.89	312.76	316.48	318.96	323.5	322.25	318.2	322.85	326.31	320.91	319.1	315.27	322.22	311.52	315.1	326.48	318.46	317.29	315.54	315.05	324.55	319.68	319.17	320.39	324.5	320.71	326.16	324.21	319.23	320.54	313.77	321.17	325.24	320.51	323.31	320.9	316.52	322.05	315.03	318.66	323.6	317.89	324.53	314.13
310.22	308.95	321.71	309.68	316.4	315.6	313.89	313.84	313.87	311.53	320.98	310.09	310.73	305.69	318.34	298.7	306.1	318.96	313.89	307.3	310.73	308.63	319.55	312.87	314.75	314.99	313.01	314.41	315.36	313.33	312.56	322.6	310.1	316.04	307.16	316.88	314.68	316.75	314.6	313.14	311.75	316.97	311.93	310.82	306.32	316.44	314.54	309.88	318.26	313.27
309.11	310.45	311.54	310.1	306.01	309.68	309.78	313.11	306.34	311.23	307.76	309.11	313.96	305.5	308.78	309.67	301.04	300.11	313.48	310.07	311.92	307.16	305.36	314.8	309.41	302.79	299.59	309.03	315.68	312.06	311.55	307.06	310.29	304.06	303.27	311.83	311.12	309.82	307.7	306.37	306.49	306.2	307.23	305.61	311.56	314.76	313.23	303.82	309.07	309.49
300.96	305.31	297.14	313.59	296.62	299.42	296.34	305.86	306.84	297.01	301.36	298.28	307.03	302.32	302.56	303.09	298.98	298.11	304.82	302.35	302.34	301.17	307.74	308.41	305.25	303.05	299.73	310.14	301.14	300.15	304.13	301.52	304.49	302.51	307.55	295.61	309	300.96	307.65	304.04	298.11	298.35	298.03	301.74	300.2	299.73	299.47	308.8	298.7	303.81
317.29	307.76	310.66	319.17	314.34	310.84	308.46	316.99	312.82	311.79	315.63	316.67	306.43	316.54	312.58	307.97	309.95	319.21	313.13	315.46	312.04	308.73	312.59	311.14	309.45	311.01	313.6	314.44	311.84	315.33	315.2	312.28	315.96	313.98	305.69	306.72	319.74	313.19	310.54	315.37	313.82	319.93	312.35	316.18	311.76	315.7	302.58	319.13	316.95	308.51
317.15	311.48	312.2	308.08	310.09	310.62	307.28	313.17	318.52	312.09	312.24	306.76	309.34	317.15	319.73	306.77	313.18	314.56	316.68	316.25	319.35	309.75	307.66	313.94	310.17	317.21	314.26	318.31	313.95	309.59	309.08	318.37	322.9	310.27	316.58	319.69	315.44	321.07	306.02	320.38	318.04	313.92	312.13	313.33	310.22	316.65	313.76	309.17	304.3	312.06
291.97	308.15	296	299.4	300.84	303.89	303.76	305.64	298.1	303.63	301.27	298.77	303.04	301.09	295.76	294.5	299.58	293.66	295.21	306.81	299.31	306.03	308.05	298.98	303.9	302.6	303.14	298.85	301.41	302.55	305.05	298.2	302.44	303.26	297.86	301.25	297.53	301.59	301.24	299.91	303.2	297.82	304.33	297.34	297.05	299.45	308.01	293.54	300.28	299.5
298.8	298.73	295.31	295.11	289.06	293.51	294.21	300.83	300.41	293.27	292.06	301.33	288.02	297.93	294.19	293.54	293.81	293.8	293.01	291.39	291.51	290.68	294.18	294.03	292.31	294.79	296.85	298.73	296.04	295.84	294.62	297.76	292.24	290.91	299.55	290.23	296.52	297.74	294.37	290.57	293.7	292.64	295.52	287.04	291.89	293.7	294.48	292.84	291.92	296.17
314.74	315.68	315.63	316.44	313.9	317.88	311.83	318.03	317.38	313.53	318.05	313.34	314.91	319.99	316.07	313.97	309.01	317.04	317.04	312.93	320.13	313.34	322.24	308.05	321.28	322.65	321.38	324	316.3	319.79	321.6	316.03	318.37	322.91	318.19	315.77	316.66	315.74	315.39	310.43	320.68	319.77	316.31	311.23	312.38	316.27	313.95	315.75	312.93	314.56
305.13	308.78	308.81	299.47	305.77	304.82	308.94	311.33	306.85	305.63	305.75	300.41	306	300.14	308.67	308.8	304.87	309.82	304.51	309	303.03	314.01	303.63	298.15	306.3	298	299.6	299.76	312.59	313.57	305.67	303.5	303.8	299.47	301.59	306.94	309.42	313.93	302.87	307.22	307.45	313.46	305.79	306.56	308.75	311.73	301.46	308.34	304.07	301.21
289.26	290.55	288.23	292.39	289.84	291.69	295.48	293.38	294.83	296.7	295.05	293.12	293.9	294.29	297.88	285.48	301.78	295.83	292.46	298.78	297.71	293.65	288.64	291.38	292.5	290.45	295.47	296.11	291.45	298.34	298.83	299.07	289.44	295.19	298.56	297.7	297.69	286.6	297.51	286.6	295.45	290.22	294	294.26	289.9	294.42	298.86	290.73	290.14	296.56
300.72	303.13	304.84	306.12	300.48	296.72	300.28	299.52	304.73	301.58	302.2	303.23	297.75	311.76	300.63	299.52	302.06	314.61	299.22	307.09	302.25	298.26	304.78	296.55	304.86	308.82	303.39	305.81	309.6	306.19	300.15	300.11	306.09	305.51	304.43	299.04	308.88	310.75	311.28	297.8	300.18	306.23	300.4	301.45	301.66	301.08	302.27	302.31	306.06	302.81
295.78	296.76	289.43	292.21	294.58	297.09	294.74	291.6	293.59	291.29	301.48	294.27	295.2	288.37	295.23	293.62	292.48	299.7	303.21	291.18	294.7	286.33	294.51	292.48	294.85	294.58	297.82	292.99	294.89	291.06	296.72	301.8	291.59	289.63	289.12	298.35	291.94	301.1	294.08	292.43	295.82	302.67	297.49	295.52	297.91	293.31	290.91	291.17	291.72	294.72
325.69	326.85	330.66	329.89	321.37	323.95	325.69	327.11	322.43	313.78	323.6	319.04	324.28	325.79	327.15	330.79	319.35	322.33	333.12	325.35	326.77	319.72	323.49	325.56	325.36	319.86	331.53	322.38	325.31	320.92	320.03	326.55	324.08	314.21	329	332.9	333.14	332.81	324.48	322.87	326.06	324.33	321.85	329.01	322.06	327.01	318.66	324.56	319.97	323.81
309.55	309.84	307.6	304.52	301.94	300.37	299.34	306.28	300.63	304.32	300.4	302.41	306.12	302.76	301.37	304.52	302.67	302.37	302.73	305.73	305.79	301.96	307.56	305.86	300.67	304.66	306.1	299.06	305.69	307.76	300.62	303.99	310.9	304.8	296.94	306.45	306.76	307.04	300.37	298.88	303.87	304.96	306.78	300.97	311.46	310.32	304.29	299.02	301.99	306.56
314.66	317.6	323.77	317.8	323.46	320.86	320.37	321	319.48	308.11	323.33	317.34	318.77	312	317.58	313.63	321.73	325.75	320.61	323.8	319.04	318.93	314.86	315.49	323.92	321.49	326.08	321.52	319.52	319.66	321.27	322.83	323.66	318.66	313.04	326.49	321.91	315.82	319.83	317.22	313.96	319.94	324.92	317.24	319.86	318.75	323.71	321.05	320.89	323.95
308.99	317.27	316.87	315.29	308.17	310.1	309.97	308.89	310.02	304.19	314.62	313.83	307.77	313.46	306.36	308.57	309.12	314.49	308.61	309.09	311.62	313.8	310.49	312.05	312.55	306.13	304.22	313.75	310.53	309.2	315.38	309.09	307.12	322.37	307.54	316.22	306.95	307.93	305.96	311.58	319.47	305.97	312.51	303.48	303.24	308.87	307.35	305.89	310.26	312.38
311.24	323.38	322.8	318.51	320.87	321.83	316.28	317.2	317.95	322.85	314.07	318.84	319.23	319.75	325	316.21	317.47	318.68	319.81	310.64	320.77	319.4	316.59	321.59	322.62	317.9	318.05	314.66	316.06	317.82	311.71	324.15	313.8	320.92	323.7	321.28	315.39	309.72	321.91	320.46	314.77	314.74	307.73	316.63	317.94	318.52	318.82	320.86	310.76	318.88
295.92	298.14	297.14	290.5	294.86	292.28	294.79	294.68	293.33	293.94	297.67	297.1	289.31	293.48	294.07	291.41	295.31	299.25	294.08	294.18	288.98	292.95	297.18	291.79	292.26	294.56	291.31	293.24	288.16	290.66	295.24	291.97	298.82	294.47	287.93	295.13	293.87	291.54	294.04	289.8	291.26	292.01	289.27	292.23	294.25	291.64	288.96	293.13	290.99	292.95
306.92	308.85	313.35	308.78	310.81	308.66	314.9	313.27	306.87	312.75	310.41	305.84	305.74	315.73	319.24	308.91	310.7	308.76	310.9	307.66	314.38	313.17	312.04	312.45	308.79	312.41	303.66	312.82	310.32	310.55	308.95	309.65	308.4	310.33	314.35	315.75	309.48	311.04	311.17	306.38	309.79	306.21	317.54	308.5	314.18	309.77	311.27	312.77	314.56	314.26
305.45	302.39	304.21	296.22	297.48	300.34	291.19	302.91	303.58	300.76	298.86	297.94	303.54	292.91	301.03	303.42	298.49	301.96	300.87	302.58	303.05	296.73	301.17	291.49	309.38	300.52	298.17	300.17	299.31	303.88	302.36	305.32	300.47	300.96	308.96	302.56	297.58	299.19	301.91	304.16	303.43	298.31	296.99	303.08	298.48	297.75	299.33	301.87	296.6	300.4
315.89	315.18	307.56	317.83	306.27	316.41	307.24	317.12	317.07	312.41	314.6	319.36	317.58	314.78	315	315.08	308.48	313.15	312.34	309.61	311.19	316.22	313.17	313.12	313.31	311.36	310.31	315.84	316.44	314.66	310.97	312.11	310.39	313.91	316.3	324.33	316.03	318.61	310.77	317.85	312.03	311.58	308.83	321.36	316.31	316.77	309.49	314.67	320.32	310.83
317.68	322.14	320.39	320.57	323.89	319.83	317.4	317.63	314.62	318.94	319.17	311.55	319.89	323.26	320.01	318.07	324.11	312.03	314.89	318.56	317.03	315.66	322.21	312.77	320.58	319.87	318.55	320.85	325.26	318.82	311.17	311.31	314.91	320.81	321.21	316.89	322.32	316.73	317.32	322.48	320.42	321.51	312.3	319.43	312.1	319.44	320.06	318.45	317.9	327.87
304.74	308.72	307.76	304.98	298.89	303.49	303.73	305.97	308.45	310.78	300.39	304.08	299.14	299.8	302.4	304.1	306.66	309.61	299.59	298.44	295.61	302.6	300.63	300.68	308.87	303.51	302.12	314.75	303.52	295.78	306.1	305.78	303.54	303.33	308.19	304.06	308.28	302.54	310.16	302.93	301.37	309.15	303.35	297.53	304.27	306.26	300.78	309.65	307.65	307.04
313.81	311.92	309.54	311.7	308.6	315.48	305.86	307.87	306.83	305.15	309.15	316.1	305.57	308.73	314.59	313.28	312.11	314.01	304.99	308.16	313	308.13	310.21	315.18	306.37	306.02	312.69	310.66	314.32	308.54	309.84	316.72	314	314.12	314.89	307.54	315.04	305.77	305.86	310.04	307.78	303.99	310.19	314.99	307.64	307.08	314.96	304.59	307.12	314.98
317.75	316.08	322.01	319.85	310.19	320.36	312.12	319.37	316.11	314.98	313.95	314.92	315.05	320.28	317.04	317.13	315.34	321.75	318.37	317.32	318.99	316.69	315.93	318.8	321.98	307.53	315.73	313.07	317.54	315.51	319.96	313.64	312.97	320.52	321.34	319.36	315.37	315.2	320.02	317.37	317.71	319.54	325.27	317.91	317.54	315.73	311.72	318.73	317.79	321.81
318.63	319.29	319.14	310.68	304.18	318.58	314.18	317.84	311.48	313.74	318.53	310.76	317.53	316.01	314.57	314.64	308.09	312.25	316.28	311.31	315.13	313.62	317.03	314.05	314.71	313.11	312.11	313.5	311.64	312.87	314.11	313.21	313.44	315.83	320.21	311.51	319.39	321.5	304.6	313.83	318.38	309.58	323.62	310.31	308.9	311.82	318.43	313.33	317	316.01
313.17	314.46	314.54	309.87	307.81	310.66	322.46	307.29	309.63	316.47	316.17	315.22	312.7	315.01	314.41	307.53	313.85	309.57	313.64	311.13	320	309.08	310.87	318.12	316.52	312.33	314.69	312.16	311.86	313.69	309.91	313.58	309.39	314.16	307.04	314.18	311.5	315.43	314.39	312.15	308.67	313.61	316.17	316.74	315.57	318.5	311.52	313.17	310.19	321.19
309.68	316.64	324.75	311.21	315.02	315.63	314.21	322.6	320.18	321.19	325.94	309.59	322.71	320.46	321.48	326.7	314.79	318.82	319.73	320.93	321.03	319.39	317.07	317.35	317.4	322.14	317.08	316.98	317.13	323.94	321.55	309.79	327.9	315.44	308.85	320.12	319.67	320.24	322.19	323.8	322.07	315.54	323.26	322.22	313.36	322.58	319.32	315.16	318.03	316.03
313.35	315.19	306.1	310.59	309.06	306.83	315.21	311.62	314.77	317.46	307.35	309.43	311.22	313.77	312.13	311.45	312.06	322.97	314.73	312.64	313.93	314.43	318	314.48	306.32	308.28	315.2	318.81	309.55	311.8	305.65	313.44	309.18	314.28	314.8	314.7	312.35	315.71	316.95	316.38	311.37	309.37	311.21	314.38	316.06	311.9	312.08	312.21	305.42	322.1
302.96	301.12	303.53	302	297.87	297.87	300.84	294.96	296.6	301.36	301.79	307.56	296.66	291.46	298.26	296.4	298.81	307.9	298.29	307.01	303.27	294.15	309.64	301.68	300.87	297	302.23	295.38	300.24	299.25	302.61	301.41	307.34	298.96	304.59	302.82	303.21	297.49	298.47	303	303.15	306.73	299.15	303.78	309.12	291.69	303.25	306.04	302.03	302.61
333.87	326.48	331.64	328.61	325.94	329.24	328.04	328.45	327.57	328.86	332.05	332.37	330.6	323.4	325.11	327.86	326.3	333	323.4	326.77	331.74	316.17	327.43	324.27	329.1	330.39	329.13	323.21	328.43	331.09	329.65	323.26	318.91	329.22	324.93	335.18	328.57	334.08	324.74	333	338	330.71	327.98	323.88	324.38	328.47	326.68	330.07	320.46	337.11
303.05	306.67	306.44	299.45	302.58	305.49	302.78	304.76	296.3	303.12	299.91	309.03	296.83	305.6	301.25	308.28	310.65	305.06	311.31	303.84	305.55	305.92	305.16	303.22	304.89	304.8	301.19	305.04	300.21	304.22	311.8	311.47	305.51	305.79	301.14	301.56	305.73	312.48	311.66	304.86	298.52	307.01	305.47	303.98	308.95	307.83	308.18	307.31	309.55	313.73
303.96	307.44	306.7	300.69	304.49	306.13	310.85	301.11	306.29	306.54	297.76	306.26	302.2	309.51	311.17	303.96	302.48	304.2	308.21	305.94	306.92	301.16	307.83	305.19	302.59	305.19	308.82	313.69	305.03	304.92	299.02	304.75	306.89	304.33	309.04	301.82	305.58	304.23	308.98	305.2	300.86	307.75	309.37	309.15	309.65	294.1	308.11	300.49	302.21	308.32
306.26	313.54	304.95	308.71	310.15	308.75	308.71	310.61	312.49	302.89	301.61	304.57	309.53	304.9	313.64	314.69	302.47	302.77	308.23	306.82	305.91	300.65	311.37	311.82	308.28	307.74	310.06	309.59	311.92	306.72	313.57	312.27	310.65	309.71	314.9	303.82	310.96	305.78	314.53	309.02	304.63	302.11	301.77	305.21	298.24	310.88	306.05	308.28	310.66	300.98
301.23	302.17	306.1	299.16	308.75	303.63	309.51	306.91	303.71	300.87	297.91	303.17	310.96	303.13	296.24	303.31	303.58	299.91	304.57	310.09	296.23	303.37	308.54	308.69	309.17	301.32	305.15	302.51	300.98	302.36	307.39	314.24	301.37	305.43	297.64	300.33	305.13	305.42	309.71	309.23	301.87	299.45	302.17	307.14	298.43	305.41	298.82	305.58	298.32	300.87
341.74	326.8	332.21	332.26	329.77	322.29	329.4	328.72	327.13	322.87	323.72	331.11	337.94	332.68	330.9	327.85	334.02	329.38	318.34	328.68	326.78	329.87	324.06	328.66	329.12	327.72	324.78	325.82	330.09	318.81	328.57	333.41	329.56	331.42	327.76	329.95	326.66	325.68	330.2	326.43	332.75	334.6	324.96	326.65	334.7	333.43	321.27	331.21	331.95	325.96
316.87	324.5	318.78	315.57	314.18	319.91	311.91	314.22	316.25	321.38	313.4	312.1	316.85	314.79	317.16	315.57	322.46	319.99	323.81	321.2	320.64	313.53	314.15	323.3	324.77	322.68	314.02	318.17	318.24	307.79	319.7	320.75	315.28	321.19	308.37	314.81	316.26	320.23	319.24	318.9	320.45	319.9	314.28	322.08	322.31	319.1	314.28	317.27	319.62	313.53
312.59	319.81	308.47	315.95	314.78	315.89	316.99	319.04	318.24	314.06	312.11	311.65	320.81	313.25	315.67	312.76	319.04	318.65	311.7	309.42	316.22	315.97	314.61	307.3	311.53	316.04	308.25	312.79	318.2	314	314.3	316.25	314.58	313.01	313.67	317.36	307.77	315.16	320.47	310.84	308.31	300.75	314.2	304.29	307.58	321.19	305.17	311.43	315.07	312.62
323.79	319.28	319.42	317.57	331.41	321.34	329.87	332.59	320.59	328.44	321.1	328	323.52	325.98	326.2	326.36	320.83	325.07	322.88	320.34	325.82	322.36	319.96	325.2	318.85	326.88	321.4	321.99	336.48	326.36	326.7	326.19	325.16	322.37	319.43	331.97	322.15	326.16	329.27	326.65	326.31	329.7	329.55	321.27	320.18	321.14	319.1	327.02	322.4	326.39
317.13	319.46	318.56	308.07	313.78	313.73	309.37	321.72	308.26	318.16	312.24	310.24	314.76	314.94	319.74	326.11	314.01	305.82	314.57	310.32	318.28	317.42	311.29	317.9	314.46	314.87	315.04	312.99	314.1	315.06	309.66	311.96	317.44	309.65	310.29	311.19	309.27	318.2	310.54	311.03	316.58	310.94	315.93	309.46	310.22	314.33	311.15	317.31	317.56	322.58
316.93	317.2	326.3	311.02	309.76	308.22	311.21	313.29	309.12	310.22	318.84	318.6	312.86	317.18	315.64	317.26	320.68	312.46	312.08	317.16	310.92	316.46	315.95	315	310.96	313.65	311.09	317.38	305.97	307.2	315.38	310.73	312.79	309.69	316.34	315.42	322.2	307.22	314.24	318.39	313.41	314.24	312.42	312.66	308.2	309.73	318.16	317.07	313.67	315.52
311.74	314.21	315.55	311.9	315.2	316.04	319.98	315.7	305.37	311.57	317.05	314.82	315.41	311.78	312.47	322.51	311.42	318.77	304.33	311.35	313.31	310.72	310.36	311.65	313.6	313.43	304.87	311	308.07	312.17	314.02	309.61	312.86	318.08	317.14	306.57	310.57	308.49	313.52	315.42	314.25	315.79	306.37	308.67	318.51	311.7	307.7	319.39	305.83	314.66
305.41	302.96	307.89	301.94	310.57	313.59	303.22	298.46	303.68	308.27	308.21	305.75	306.04	304.73	311.55	299.15	311.61	310.72	311.98	303.97	309.1	301.8	307.06	303.72	303.91	311.04	303.74	308.44	303.32	304.96	301.15	301.12	298.75	303.27	309.88	310.34	303.97	301.31	309.2	301.06	299.28	310.15	309.59	307.2	312.35	305.39	305.22	302.87	302.94	302.97
304.47	305.24	296.51	305.61	301.23	296.44	297.93	309.02	306.31	307.77	300.46	305.22	303.01	302.89	302.84	299.41	303.4	303.39	297.44	299.81	296.68	306.39	301.2	303.52	297.66	301.55	299.83	300.45	300.62	300.19	302.62	305.46	302.8	299.45	303.86	303.41	296.69	300.02	298.82	294.68	302.38	296.75	296.65	298.19	298.3	305.83	302.66	305.22	298.91	300.78
317.94	311.37	314.02	319.44	313.55	314.53	314.76	312.38	312.09	309.79	311.59	312.4	311.87	313.98	316.59	315.88	315.52	318.78	315.34	310.3	304.19	310.68	311.55	307.49	311.05	312.47	307.66	317.79	311.84	315.66	313.12	316.62	320.68	317.55	323.72	316.67	315.96	312.52	318.78	315.51	321.62	311.82	314.31	305.57	310.89	316.3	315.49	315.13	314.56	309.3
324.49	321.7	325.7	332.51	322.65	322.16	327.98	329.65	327.32	332.03	318.53	328.34	327.38	317.67	318.17	318.87	328.88	319.86	325.97	321.28	323.55	325.28	320.53	325.94	330.99	324.49	330.49	325.13	332.24	316.62	325.49	322.25	321.79	327.64	316.56	324.42	321.57	324.03	330.81	317.8	328.04	325.48	322.39	327.46	331.68	320.97	331.68	325.05	331.51	324.83
308.81	308.39	311.85	309.18	304.45	313.31	315.09	317.52	318.58	307.27	308.24	311.56	315.92	311.11	316.05	311.99	311.95	319.97	318.42	311.98	311.17	312.24	312.48	316.01	316.36	313.25	315.72	320.9	310.47	314.54	315.27	316.23	315.19	310.59	313.93	309.02	312.5	311.77	315.4	312.99	314.06	316.59	317.66	316.79	315.75	311.59	316.03	321.74	310.93	316.81
317.21	315.3	316.36	314.16	313.24	321.36	317.04	321.43	321.14	316.2	315.68	319.94	318.28	320.15	327.22	316.66	326.44	323.91	313.75	320.64	318.35	322.14	319.05	320.26	317.35	311.98	320.48	320.7	314.04	319.08	323.4	319.69	319.82	315.81	316.84	318.25	318.79	328.67	326	316.07	326.61	319.94	315.99	318.82	319.71	313.25	317.18	321.9	318.88	320.14
301.85	300.98	301.74	308.6	305.11	310.51	303.88	301.17	307.76	304.02	305.35	296.3	306.77	301.52	305.4	304.17	305.52	305.91	309.78	313.61	301.25	305.95	301.43	303.43	305.66	305.4	306.58	306.28	302.38	297.76	295.23	305.12	305.83	300.76	306.86	300.23	298.13	303	301.57	308.1	306.45	295.63	302.34	305	302.74	296.52	302.55	296.15	304.66	304.18
301.83	298.96	303.02	296.65	303.56	298.54	302.87	300.06	307.03	301.58	314.78	305.2	307.51	301.98	302.33	305.1	310.66	303.14	309.88	308.63	309.17	308.85	312.43	299.99	303.08	304.29	309.69	306.9	304.42	305.61	305.59	303.96	305.42	301	298.21	314.97	305.99	306.02	304.47	301.39	303.5	301.09	303.25	295.64	304.89	298.68	303.2	307.87	303.31	300.43
316.39	316.41	309.62	323.37	315.52	314.26	317.27	319.04	316.69	314.92	313.69	316.33	315.92	320.83	309.11	315.06	316.2	325.96	311.35	317.31	318.6	311.03	315.03	313.38	314.93	315.85	313.39	315.81	315.5	313.64	310.19	313.86	313.96	307.25	315.23	314.74	315.39	316.04	317.95	314.36	321.15	324.68	317.78	307.69	314.28	317.85	316.47	304.26	321.05	310.3
296.06	294.84	297.96	290.04	292.28	295.63	297.37	294.34	297.46	294.4	296.72	294.39	290.4	294.68	292.82	287.92	291.22	296.62	294.69	290.31	297.9	299.21	299.81	293.37	294.73	297.25	298	295.54	293.92	297.04	297.98	293.05	299.59	301.6	292.59	297.09	296.1	298.27	290.29	293.6	296.9	288.28	299.39	292.89	297.25	293.28	301.91	296.61	300.31	293.89
295.7	301.96	301.54	287.44	293.49	292.7	296.08	297.3	294.68	298.42	286.2	296.53	299.25	296.6	296.52	288.16	283.61	293.84	294.91	300.61	296.48	289.68	292.08	297.3	296.18	295.47	298.24	298.81	297.03	303.43	290.76	298.66	294.44	293.35	295.03	291.08	291.49	291.18	299.77	295.33	296.03	296.5	293.23	296.19	299.85	295.09	290.6	293.8	298.1	292.17
317.99	317.77	322.42	314.28	311.95	314.14	309.66	308	310.26	320.23	313.37	322.6	314.51	313.76	315.83	316.03	313.39	316.13	314.54	319.89	317.3	315.75	323.3	309.89	310.37	321.44	312	314.8	312.98	316.82	318.41	313.23	313.41	314.44	316.35	312.63	311.75	317.58	309.77	315.33	315.69	315.77	311.88	310.97	316.49	314.49	315.75	312.93	308.76	323.24
301.81	298.38	306.13	290.57	297.77	303.61	301.89	302.36	301.82	307.28	308.65	300.76	300.32	303.26	301.99	303.98	300.37	303.49	296.35	302.92	305.27	291.9	311.97	296.19	304.3	310.78	301.18	300.99	304.65	298.84	303.73	304.82	311.61	306.67	299.4	301.44	299.2	299.76	309.57	305.64	309.18	310.73	296.81	298.74	299.42	305.66	306.35	309.95	299.81	307.62
324.48	329.54	329.82	328.78	330.44	330.61	322.28	321.96	326.84	331.69	326.77	330.66	322.59	329.59	328.38	330.4	332.29	332.11	328.39	332.4	324.66	325.26	330.64	335.69	326.98	327.42	324.67	328.3	325.6	326.69	317.27	326.45	327.54	328.02	320.76	330.9	332.3	327.53	326.91	331.64	327.87	326.25	334.97	330.18	330.09	326.18	332.09	331.15	326.11	328.16
287.76	295.33	302.63	304.88	289.09	295.01	291.34	292.76	296.4	301.48	297.95	290.07	296.39	295.83	291.15	295.82	292.55	299.71	298.61	299.54	298.6	296.89	297.27	290.06	300.66	295.6	297.08	296.88	301.01	297.26	299.92	302.15	287.81	297.41	298.38	294.2	286.55	295.26	299.82	292.1	294.96	298.27	296.96	293.47	297.23	288.9	295.65	298.31	288.42	296.8
328.92	327.02	328.58	327.94	317.93	324.86	322.87	327.91	322.22	328.09	323.37	319.58	321.56	323.08	328.37	328.57	328.56	314.55	323.28	319.15	328.58	323.31	327.31	320.63	335.47	326.79	331.98	329.7	323.33	323.53	324.02	323.3	328.21	326.77	322.49	321.92	323.1	321.6	326.13	321.27	325.26	326.33	327.39	323.18	327.6	325.6	323.19	328.28	331	329.09
323.14	310.33	318.24	318.98	325.69	317.84	317.18	319.42	322.07	317.4	312.23	325.31	324.12	323.02	316.26	323.6	313.45	317.36	319.09	313.54	318.31	321.2	316.58	323.22	314.16	318.49	320.55	320.31	319.68	314.64	315.31	315.97	311.1	319.99	312.79	319.81	311.08	318.53	321.19	312.95	319.3	320.8	308.09	321.24	317.52	316.23	316.09	317.26	318.37	311.99
303.9	304.31	305.04	307.8	308.17	308.07	297.54	309.81	304.36	310.89	307.88	307.86	309.2	304.83	301.92	310.01	309.22	303.62	301.26	301.48	307.82	304.88	304.82	301.65	300.53	311.33	302.4	302.69	304.1	307.95	308.43	308.6	310.14	305.91	299.27	309.35	311.52	307.64	305.8	305.26	304.32	307.89	308	301.51	308.63	301.85	305.85	315.28	303.92	305.2
301.43	300.31	300.88	299.09	298.36	291.06	306.72	305.83	305.77	301.36	302.62	298.71	304.78	302.25	309.41	296.14	293.99	305.98	298	295.16	298.58	299.84	303.69	294.69	307.88	297.48	301.2	302.44	286.79	300.25	299.79	298.44	295.53	299.53	303.55	299.09	298.36	299.85	299.79	302.03	299.33	302.13	306.85	306.33	296.15	295.24	298.71	296.79	296.18	306.17
317.49	320.14	315.83	320.23	315.79	313.7	318.24	309.61	319.13	321.21	320.88	321.31	311.81	320.8	316.39	312.23	313.41	315.95	322.18	320.5	312.09	312.66	317.21	324.28	318.71	314.86	317.53	313.8	313.08	315.71	309.62	311.67	318.18	319.27	319.54	315.42	315.3	315.34	317.75	318.07	320.66	313.1	315.99	312.81	319.28	311.28	310.67	311.7	310.56	313.84
302.44	300.69	300.67	298.29	300.15	301.21	295.65	301.94	300.33	307.4	297.8	306.27	301.5	297.98	293.65	306.77	302.87	296.21	306.66	304.11	305.64	292.86	295.54	302.63	301	295.03	305.43	305.78	301.19	299.16	302.93	301.51	297.91	305.56	300.75	305.1	296.55	303.54	301.9	301.9	304.6	307.92	303.94	305.44	300.11	305.9	292.74	297.7	300.23	299.74
310.26	310.97	315.89	307.47	318.5	303.52	314.52	310.53	314.82	313.43	314.06	313.19	313.34	314.28	315.84	310.81	314.44	312.33	309.32	314	312.51	317.6	318.81	311.67	311.9	305.47	312.87	308.61	307.8	315.89	309.67	315.65	311.25	315.7	313.27	317.21	307.29	315.28	301.82	311.14	308.43	308.08	308.23	311.19	312.57	308.37	317.29	312.49	308.09	306.42
313.55	323.52	320.27	316.22	311.29	320.97	318.66	319.91	316.71	312.82	315.51	305.11	319.33	320.3	319.91	314.96	316.57	312.92	317.59	317.5	316.37	314.59	312.3	317.15	312.58	315.31	321.2	314.19	314.19	321.44	324.7	322.06	313.23	315.06	311	316.59	314.78	319.71	316.63	318.36	312.61	311.72	322.61	307.13	319.8	307.48	316.82	321.03	314.21	316.55
309.08	318.22	316.88	311.8	314.79	313.03	311.3	316.17	314.63	309.44	311.62	310.59	313.57	310.04	316.84	315.36	315.66	317.91	318.05	308.29	319.8	311.64	314.75	315.89	315.72	313.72	311.57	311.32	318.31	313.77	313.19	311.24	309.89	306.74	319.5	317.77	311.32	309.6	315.12	308.17	308.45	312.16	319.91	308.11	316.05	315.85	314.5	314.5	309.09	308.44
309.89	306.27	309.83	311.84	310.11	316.11	314.57	309.96	306.19	312.18	311.31	311.48	311.18	307.06	310.11	317.15	318.45	313.79	308.43	316.87	312.01	316.99	305.68	310.54	315.97	310.31	315.07	308.23	308.81	307.05	309.09	308.83	304.99	309.03	303.25	313.77	312.98	306.57	317.65	315.9	318.66	311	313.07	309.79	312.18	312.96	310.46	303.63	313.21	313.25
301.64	298.9	305.49	303.15	309.15	300.13	302.22	304.18	306.13	298.89	308.18	304.79	302.93	313.46	306.21	312.15	300	306.19	305.74	306.91	307.14	299.68	308.63	298.46	298.02	306.06	306.35	317.27	303.46	312.57	308.66	302.39	300.87	309.67	303.4	310.82	298.46	305.72	298.68	305.58	305.53	306.11	308.26	301.65	303.41	306.66	297.42	297.54	306.43	301.01
332.16	330.73	320.03	329.19	331.01	326.92	331.31	325.81	329.31	333.59	329.23	330.06	324.5	333.97	327.27	331.31	335.37	332.04	330.19	326.33	319.34	324.32	325.79	324.92	320.77	332.36	329.71	329.26	322.43	320.39	325.94	323.77	327.97	330.04	331.23	326.16	332.75	324.33	330.94	331	323.12	323.33	333.81	325.15	328.38	328.07	326.8	330.15	337.08	326.47
308.08	308.28	313.88	312.42	308.67	309.68	311.76	311.29	322.12	309.16	310.04	317.04	312.82	315.19	301.51	315.37	305	317.62	312.76	314.4	311.4	310.1	314.14	317.01	314.74	320.52	315.11	304.36	311.29	316.58	302.26	307.02	320.16	310.41	311.51	309.42	306.29	312.92	316.5	312.96	320.05	304.52	302.64	311.47	311.99	308.21	312.32	312.12	310.68	310.74
305.79	311.1	308.99	313.57	308.88	307.72	309.96	310.39	311.93	305.82	308.22	315.96	305.24	304.98	308.6	311.15	305.72	299.14	311.97	304.97	309.37	306.22	311.51	314.29	311.51	306.93	308.68	310.49	307.96	308.02	309.52	313.77	308.99	307.32	306.9	306.36	314.31	306.63	305.29	305.98	312.14	312.65	301.42	311	310.06	314.5	310.95	312.64	304.18	307.96
300.14	306.74	306.96	302.67	305.45	310.61	313.42	305.15	314.61	302.61	307.08	307.93	307.7	307.81	306.61	305.38	303.26	303.04	306.66	306.66	305.48	295.96	307.97	303.89	305.22	304.63	296.93	302.6	300.21	307.54	301.34	303.82	298.9	297.92	300.5	310.94	300.53	309.79	306.41	304.31	309.27	301.26	311.95	305.89	310.06	303.37	307.09	302.4	309.37	303.32
306.38	300.19	301.96	299.49	303.23	306.96	300.42	299.5	299.34	299.9	304.11	308.08	297.13	301.7	303.81	303.66	295.08	300.47	301.46	303.32	301.96	308.51	291.76	300.94	305.37	304.34	295.57	299.46	299.92	300.96	306.08	303.61	296.48	306.62	302.02	298.13	299.17	294.27	298.62	303.34	300.7	294.74	304.81	300.59	285.24	298.67	295.82	305.14	303.32	301.22
310.42	314.04	313.57	308.14	316.37	310.36	321.26	315.83	317.24	316.34	318.28	312.54	314.09	315.83	315.84	318.55	309.39	315.71	315.18	316.35	321.81	316.41	308.09	315.49	317.74	314.36	316.69	317.22	318.5	317.65	315.99	324.63	317.11	314.1	307.2	318.83	311.74	314.97	316.44	308.26	315.12	314.12	313.77	313.95	306.02	318.66	317.18	313.08	311.8	317.17
290.28	292.01	290.19	292.53	289.68	295.4	294.24	297.97	293.68	290.75	292.1	289.84	285.55	296.09	298.5	294.06	292.04	295.63	285.96	298.6	295.13	298.05	296.06	290.1	290.4	295.53	292.16	284.51	290.54	297.75	293.32	305.37	291.24	293.66	292.23	288.29	295.08	298.83	298.62	293.31	300.67	298.05	290.61	294.91	295.47	290.02	296.42	293.77	289.63	289.97
302.75	304.52	308.6	300.39	305.11	302.59	300.93	297.54	302.95	303.28	302.52	302.41	300.78	300.17	309.37	301.89	300.34	304	301.46	303.21	305.48	296.69	302.25	296.31	306.49	303.13	300.36	291.18	305.85	303.9	298.12	296.21	306.46	306.12	295.99	293.73	304.93	296.29	299.29	299.66	303.97	309.72	304.85	298.9	293.78	298.69	297.59	301.25	304.7	310.47
310.14	319.95	312.21	319.47	315.24	312.92	316.53	316.8	318.35	321.02	314.78	322.79	310.05	309.88	311.54	309.83	320.59	320.55	313.04	321.5	315.65	318.05	314.47	313.77	313.67	312.07	317.12	319.6	311.4	317.92	314.48	314.63	314.77	309.57	314.62	320.78	314.77	311.31	311.36	316.18	315.5	314.57	316.35	311.9	311.44	319.84	310.78	313.75	316.87	312.04
311.89	297.9	300.67	306.28	294.46	303.34	309.62	305.94	299.01	305.88	299.39	307.36	307.54	303.98	299.11	295.92	306.39	295.5	311.41	300.5	311.69	298.56	304.98	299.68	299.73	301.62	308.65	311.05	297.33	309.11	303.81	304.23	299.62	299.09	296.96	298.77	305.33	306.1	303.27	303.85	304.11	303.52	304.61	307.75	307.47	300.09	301.25	297.32	301.46	297.14
317.99	306.09	312.69	325.84	317.13	319.15	310.47	315.58	313.83	313.51	320.8	319.88	313.2	310	318.5	314.26	312.24	317.91	311.53	310.93	311.15	305.73	320.23	312.58	317.09	311.25	316.5	313.6	319.53	314.24	315.67	308.68	313.39	311.98	309.93	303.59	313.29	313.07	321.3	306.89	319.08	310.96	317.78	309.53	320.2	318.75	316.64	322.75	308.79	308.68
306.31	298.53	308.15	297.31	304.12	305.6	305.36	307.81	299.93	312.03	307.2	300.22	304.36	307.49	306.28	306.81	301.75	304	302.29	295.92	306.21	308.25	297.3	304.9	301.9	311.08	303.61	305.45	304.72	307.81	305.92	304.17	309.29	301.77	297.51	300.24	298.69	307.06	311.52	305.95	311.1	309.25	302.54	302.43	302.33	305.39	298.35	301.12	307.48	309
325.51	327.29	320.17	330.04	323.47	325.68	328.63	327.31	323.43	325.66	322.29	335.75	321.75	322.96	323.55	330.06	329.94	325.46	328.21	323.82	324.73	328.5	325.44	323.78	324.51	327.02	323.37	322.04	327.33	330.98	329.45	321.91	327.64	334.05	331.17	326.37	325.75	326.59	332.33	324.25	326.37	325.62	332.53	324.05	326.99	323.08	329.73	329.08	329.09	326.56
315.99	312.21	311.68	309.91	307.48	312.17	311.96	302.94	314.15	304.29	316.18	315.49	306.81	312.87	305.41	312.34	311.5	316.85	310.02	311.91	309.52	313.47	310.35	310.11	316.68	314.97	308.43	310.48	302.71	303.29	311.96	311.1	305.08	310.47	300.43	304.44	304.27	311.59	311.42	311.23	309.16	306.84	305.73	305.79	305.04	311.29	312.27	311.95	304.69	311.98
303.89	306.23	305.84	295.91	307.45	304.24	300.97	298.75	304.42	304.98	307.17	302.65	306.87	296.57	299.9	303.43	301.73	303.04	298.61	301.73	301.65	303.56	298.31	299.76	306.98	300.03	297.71	300.06	306.81	307.27	301.04	306.89	303.08	301.9	302.88	304.97	298.78	304.9	306.69	306.35	302.75	299.06	303.6	309.66	302.33	304.24	301.46	301.94	306.25	304.78
320.02	314.23	324.28	311.95	310.85	320.89	311.19	312.14	312.2	321.91	317.02	314.11	309.02	320.51	310.66	317.96	317.42	323.93	317.24	313.34	310.65	316.86	313.35	309.93	319.17	311.85	318.99	318.38	311.54	312.92	309.07	321.29	315.74	316.25	315.79	316.41	315.23	312.52	314.52	308.57	311.82	315.6	317.74	314.78	319.35	315.38	312.43	312.68	312.97	311.84
300.36	297.21	307.59	295.41	305.47	305.48	296.98	298.1	299.54	297.24	302.03	301.53	293.31	297.31	298.87	299.26	306.62	295.21	296.65	296.27	296.46	304.69	301.42	306.42	288.82	302.79	304.67	299.69	301.45	302.36	299.09	303.79	308.81	307.39	298.79	290.2	301.38	303.05	300.36	297.25	300.03	303.16	302.09	297.49	295.63	292.93	299.75	298.8	297.46	298.51
296.65	306.35	303.3	302.8	295.13	302.31	301.69	296.58	297.65	298.27	302.7	299.44	309.09	300.18	305.53	297.28	308.55	304.1	300.48	300.57	299.35	297.27	303.05	298.89	297.45	301.81	296.97	304.91	295.39	304.83	303.75	297.15	293.48	294.96	299.86	302.04	302.7	302.89	289.6	293.71	297.9	299.09	297.57	303.11	299.44	295.58	299.64	299.76	299.95	301.57
307.32	309.39	307.85	296.62	306.32	308.69	307.57	301.81	306.25	306.28	304.76	305	304.2	298.97	306.83	309.77	303.04	309.66	303.29	302.34	304.37	310.81	306.77	302.18	305.51	306.18	308.06	299.12	303.53	304.89	305.47	313.58	305.62	307.08	313.48	303.51	304.66	302.11	306.3	305.08	309.31	305.11	301.64	309.11	309.48	306.75	304.23	311.16	304.68	307.71
313.3	310.82	323.13	313.76	310.64	309.33	316.79	316.19	315.18	318.69	311.76	314.44	315.58	310.83	317.79	312.16	317.96	313.69	309.24	311.04	314.38	309.59	312.33	312.71	309.71	314.58	316.12	322.52	319.13	313.87	313.79	308.05	315.11	314.17	315.8	317.35	314.99	322.69	313.87	320.46	319.64	313.49	315.01	319.95	322.9	312.92	305.5	316.98	317.4	322.43
307.86	301.94	310.49	306.67	305.24	305.3	304.13	312.83	307.89	312.67	301.7	316.17	311.59	315.1	303.73	310.15	307.75	307.16	303.41	303.43	316.78	303.1	306.52	311.66	305.07	308.79	311.87	307.52	307.55	306.08	307.32	308.55	304.9	310.69	304.84	303.74	310.46	304.54	308.79	307.19	301.71	311.01	308	308.22	303.04	305.32	305.84	304.22	307.19	305.51
292.02	297.9	295.59	296.89	293.52	298.04	290.61	293.87	293.8	292.15	290.76	290.32	292	291.31	298.39	302.09	294.4	294.9	291.35	289.61	295.38	292.53	299.72	299.16	290.96	288.74	292.56	299.32	293.32	292.67	298.31	292.76	292.2	293.41	298.91	289.48	296.85	294.6	295.79	297.63	292.71	292.38	296.76	290.84	300.04	293.91	296.73	300.35	288.91	289.84
320.03	321.07	325.1	323.82	326.85	323.64	328.61	315.19	322.79	321.97	325.65	319.11	322.65	329.91	321.74	328	327.07	324.82	327.58	323.33	322.38	328.52	320.94	327.46	316.23	324.5	325.23	320.27	330.08	325.24	320.88	322.54	322.98	329.4	321.43	328.48	326.67	325.68	322.82	322.97	333.2	318.57	331.45	321.43	328.21	322.69	332.26	329.63	322.33	330.89
329.29	323.85	334.04	331.41	333.09	327.64	325.69	329.67	332.64	323.79	326.46	333.62	324.98	331.44	332.48	337.41	323.64	336.15	326.69	330.99	327.02	319.83	329.35	322.64	324.91	327.2	334.33	330.28	328.11	329.25	335.28	319.92	325.52	328.65	330.64	333.78	330.66	319.74	331.76	326.98	326.56	332.82	320.96	323.8	329.69	334.31	325.6	322.69	328.91	337.52
312.32	320.11	312.09	319.04	313.77	311.15	316.29	317.74	312.24	313.55	319.53	313.02	315.43	319.54	306.74	309.4	315.15	309.32	314.84	317.96	310.18	313.76	312.34	310.89	314.66	311.65	316.29	309.43	305.18	314.91	313.69	310.1	313.54	307.48	313.89	308.38	318.82	314.17	311.13	311.35	312.18	317.3	317.19	311.79	309.75	318.03	313.93	313.75	311.47	313.49
315.16	313.29	320.35	315.06	313.48	317.97	317.08	321.98	314.64	311.86	314.7	311.5	318.16	313.01	312.2	314.65	315.34	314.57	315.45	313.6	309.64	311.21	309.89	309.07	308.92	319.17	317.13	319.87	313.57	312.74	315.38	312.36	319.53	313.28	311.08	319.82	309.21	311.92	312.41	315.2	314.19	319.27	316.78	314.64	317.48	316.11	316.33	315.04	313.6	313.3
305.99	303.72	312.05	308.94	302.57	303.99	318.57	302.31	305.02	306.04	303.41	306.57	302.93	306.04	304.24	309.57	307.56	300.17	308.39	308.33	305.7	305.4	308.84	304.57	311	306.99	310.98	304.47	309.37	310	305.66	303.47	301.3	314.27	299.86	305.25	303.16	307.81	308.79	304.67	301.76	309.19	307.03	304.72	306.89	306.67	299.88	309.63	311.75	308.17
305.41	301.88	301.61	303.6	304.68	302.02	303.36	312.11	298.69	304.12	309.36	296.34	305.23	302.9	305.01	298.28	307.56	304.74	297.95	302.76	303.04	298.36	298.47	303.15	301.83	300.83	298.67	304.53	300.65	298.65	298.21	305.75	299.97	300.9	304.35	304.15	306.66	304.66	301.7	306.35	300.31	304.44	305.28	298.97	300.91	302.37	306.52	305.49	299.94	293.29
300.31	301.91	306.27	307.63	302.67	311.34	301.14	298.26	301.55	308.64	301.66	307.65	301.69	306.47	307.28	296.98	299.15	300.78	306.5	308.62	300.98	302.4	306.86	304.89	306.64	303.8	301.31	307.5	302.32	304.06	309.46	304.52	300.9	293.68	308.04	298.69	309.28	310.71	300.81	302.48	311.84	306.05	300.81	308.65	306.86	308.43	307.07	304.72	300.59	299.53
296.44	294.11	300.49	299.35	303.77	300.09	297.68	308.61	293.83	306.39	301.52	304.91	293.87	300.31	308.81	307.43	301.94	305.31	313.31	298.17	304.1	296.17	296.17	298.31	293.99	302.16	295.81	300.15	293.14	306.38	301.16	297.89	301.61	305.74	300.82	291.35	298.17	301.38	298.33	299.15	301.27	301.68	300.7	313.02	300	303.11	294.4	302.7	295.08	296.31
317.45	319.57	317.86	318.48	314.92	313.67	314.46	319.54	313.66	321.68	315.98	313.63	313.34	308.05	317.98	311.58	314.62	311.03	316.79	315.26	314.38	315.27	311.31	313.19	311.21	319.88	314.48	319.86	317.73	317.55	314.46	320.71	312.1	316.39	318.73	325.61	316.05	312.41	310.64	319.07	315.16	317.82	322.23	314.49	316.51	309.6	315.48	320.07	311.69	316.73
307.08	306.09	306.04	301.72	298.89	297.99	307.69	303.73	309.27	304.74	308.1	312.31	301.51	295.27	306.38	305.32	296.44	314.27	306.94	302.38	308.39	300.23	300.81	300.64	308.25	312.28	304.21	299.19	303.45	297.88	309.18	299.47	296.07	303.82	302.02	305.78	298.12	303.02	304.22	302.64	307.7	302.4	302.7	307.98	299.03	306.56	310.29	308.04	299.28	297.66
312.58	314.01	313.66	313.62	320.69	313.92	310.49	315.66	310.72	308.18	312.91	315	312.38	310.71	319	310.32	316.47	310.97	311.1	316.67	315.22	314.57	320.39	307.04	313.76	308.1	319.42	314.4	312.61	308.83	313.31	318.76	311.93	312.36	312.35	313.82	314.7	314.07	327.88	314.05	311.31	312.08	313.61	315.31	315.66	309.41	318.31	316.29	313.36	317.74
306.2	311.62	320.54	312.33	315.55	311.02	312.37	310.13	312.96	314.7	315.87	310.24	314.41	308.13	309.2	310.75	313.21	311.86	317.81	312.31	318.46	314.51	317.19	314.48	319.16	311.03	315.24	318.98	316.05	311.31	309.31	317.79	317.88	325.18	309.22	316.99	319.81	313.09	311.69	308.46	314	315.2	318.32	313.04	309.89	315.36	316.27	312.82	310.98	320.47
308.81	306.22	308.31	303.8	307.52	314.25	312.37	311.1	312.74	314.03	298.25	310.93	309.64	312.21	314.93	305.22	312.67	313.37	312.17	312.37	311.09	304.69	310.12	301.53	309.73	302.24	308.65	315.46	311.2	309.98	302.82	308.5	305.64	307.56	309.1	312.72	300.27	305.6	307.31	312.19	305.54	312.81	307.3	313.25	313.74	308.04	312.48	306.85	304.57	303.18
302.72	304.62	303.59	300.96	303.11	299.35	306.67	303.87	310.64	296.6	303.43	296.94	307.21	309.85	308.52	301.24	307.86	299.71	299.47	293.93	303.12	307.07	302.63	304.38	302.53	296.82	304.25	305.6	296.94	305.95	309.14	300.29	300.19	297.38	309.32	301.56	302	302.56	305.79	298.44	304.65	299.71	294.61	303.84	308.96	303.99	296	304.74	312.24	299.38
304.57	304.84	307.21	298.08	303.32	303.22	300.83	301.21	300.35	304.93	307.54	303.36	305.53	310.51	304.83	304.1	313.15	297.43	303.52	298.21	304.46	318.17	301.44	304.59	302.32	299.62	297.21	301.51	303.53	310.23	302.16	298.83	302.67	299.88	303.91	306.29	302.88	303.69	309.52	298.45	308.23	299.26	299.02	307.16	303.09	310.82	302.71	311.56	306.02	307.28
292.36	299.36	291.36	299	289.37	288.79	306.04	291.81	296.81	298.49	296.49	294.93	293.79	292.43	297.8	296.12	292.96	297.72	297.02	301.1	295.13	290.45	294.41	292.99	295.31	298.99	291.66	293.77	298.16	287.44	295.41	299.28	293.67	292.81	290.26	294.78	288.23	296.75	292.53	296.53	296.84	301.61	292.73	295.23	294.96	294.14	296.63	291.42	294.85	289.61
320.01	317.01	302.63	317.25	312.14	319.55	313.8	318.8	322.3	316.48	318.08	320.45	316.47	316.53	307.75	320.88	307.89	314.38	321.51	311.91	315.96	314.7	318.45	314.39	312.71	318.96	313.27	318.28	308.25	311.38	308.52	321.58	314.55	321.07	318.97	319.2	316.83	314.19	316.65	314.21	312.56	316.53	311.63	311.9	314.25	310.41	306.22	317.7	311.35	316.31
309.75	304.42	309.38	311.76	305.17	307.74	308.15	307.02	311.43	312.19	305.39	314.67	306.2	313.91	311.4	315.08	311.26	307.34	309.61	315.35	312.85	305.48	311.15	310.63	307.97	304.62	303.16	311.41	311.26	308.93	315.26	309.67	307.01	311.17	306.38	304.44	310.03	306.07	311.63	316.97	304.32	307.37	305.6	309.89	306.02	306.41	314.31	312.01	314.36	307.77
312.45	321.38	316.24	310.04	319.29	321.62	315.1	315.08	323.11	318.08	316.2	318.03	317.09	314.99	316.86	320.35	322.5	318.51	318.87	316.05	317.15	319.61	316.02	320.14	316.33	321.75	318.93	327.73	328.73	317.41	319.05	317.17	322.6	314.44	318.52	316.78	317.83	321.07	311.8	322.25	314.8	318.99	314.45	317.47	318.69	316.79	310.49	323.95	320.24	323.5
311.32	303.09	299.56	308.01	297.58	309.66	298.92	295.33	310.19	300.79	299.33	294.47	298.17	302.3	299.81	302.72	303.72	296.04	295.92	307.56	296.36	304.43	301.51	306.48	306.45	294.31	298.28	302.74	310.34	298.57	304.15	295.81	314.48	304.28	302.67	301.4	302.77	295.19	291.56	295.26	302.16	303.53	294.57	302.54	298.68	303.73	300.85	299.73	299.9	293.38
326.77	316.5	317.7	318.53	312.89	309.96	318.86	319.45	317.19	322.14	321.03	324.73	320.02	318.68	318.48	322.93	316.79	314.66	319.93	316.8	312.65	312.27	318.83	320.49	315.33	314.59	314.3	308.73	315.16	316.88	319.33	325.29	316.85	322.68	319.93	312.53	319.32	322.81	318.63	317.63	315.94	307.79	314.71	316.35	315.52	314.93	316.27	315.57	316.35	315.25
302.4	311.63	307.46	305.5	309.44	303.76	310.33	305.28	307.12	309.31	301.22	305.08	309.01	303.05	301.69	306.8	307.01	307.37	306.96	304.87	305.22	303.42	307.73	307.19	309.54	316.93	304.56	307.05	308.55	308.76	298.45	303.92	311.11	300.57	304.64	305.87	310.97	305.86	309.31	306.75	308.87	309.39	307.88	306.16	307.44	313.81	304.82	300.09	309.02	305.85
300.29	308.66	304.57	306.24	302.35	301.45	298.5	309.85	305.63	297.6	298.62	304.99	301.26	299.03	301.05	300.4	305.46	304.21	303.13	308.07	302.25	299.65	309	305.19	301.73	303.2	301.42	306.62	297.83	302.18	303.33	303.38	302.57	302.75	303.88	306.04	297.68	307.51	303.95	302.84	305.61	300.81	299.51	298.68	300.95	299.01	305.24	303.06	307.93	306.91
309.8	313.81	312.56	324.85	314.67	312.93	311.46	314.85	312.84	305.55	311.76	315.12	311.4	311.87	319.91	313.44	314.98	316.95	322.69	315.63	316.52	314.79	309.33	314.03	316.32	320.28	314.92	319.78	315.94	318.19	322.44	312.26	310.42	318.11	322.07	311.34	312.6	314.19	316	320.56	311.73	317.89	313.28	312.1	308.84	319.55	307.05	305.18	314.61	313.97
303.42	299.4	301.57	298.35	299.68	300.77	302.56	303.61	297.05	305.81	289.65	307.16	296.59	304.41	300.86	300.2	312.56	302.66	300.77	308.6	297.05	298.51	291.98	301.75	297.15	302.64	296.06	299.5	303.46	304.04	297.04	303.77	299	296.84	297.79	298.41	303.69	296.25	295.76	298.59	298.58	298.22	297.73	303.03	297.77	298.86	292.16	302.46	301.74	298.05
313.14	317.39	312.17	318.09	311.99	309.58	316.45	313.03	318	314.81	306.84	321.87	316.7	315.34	318.65	313.54	312.12	320.13	314.19	320.12	315.44	316.8	320.78	318.13	319.07	316.4	313.11	318.28	313.36	318.11	313.42	316.58	313.98	312.73	313.6	315.09	315.54	312.42	316.12	308.35	310.86	314.12	314.01	313.76	314.82	312.05	318.21	316.89	316.59	316.07
307.78	316.9	305.01	316.39	304.89	309.96	316.86	315.76	320.05	315.48	305.07	321.22	312.93	312.03	316.57	316.5	305.39	309.93	306.36	310.13	309.46	314.2	309.43	307.58	310.39	310.78	316.27	310.36	316.55	316.37	312.23	315.54	303.22	310.6	308.43	312.03	317.52	310.02	306.47	315.51	303.96	313.69	310.72	311.84	304.14	312.66	311.74	313.03	310.94	316.18
299	300.16	311.36	311.03	299.39	308.93	310.54	301.35	304.13	308.53	305.5	306.58	306.96	300.39	307.67	308.41	305.66	303.58	305.8	307.44	307.1	308.35	301.92	303.32	308.57	299.94	298.1	305.29	301.08	303.26	305.16	302.5	305.27	308.65	308	299.37	307.18	310.75	301.51	314.95	303.99	302.65	308.19	298.26	302.85	299.51	310.47	306.71	303.99	316.02
326.06	316.26	311.09	316.91	311.45	305.36	314.97	317.82	314.5	320.29	322.92	316.24	311.28	320.76	320.08	314.75	317.58	317.16	309.72	311.23	309.76	308.6	309.02	307.92	307.32	309.54	317.14	311.85	322.77	315.81	314.6	313.76	306.39	308.15	309.63	304.03	310.74	316.62	318.03	320.27	313.08	310.08	316.72	308.81	314.06	311.67	314.57	318.69	319.09	309.13
321.47	318.99	324.03	319.24	317.44	310.29	313.98	318.23	315.88	319.95	322.15	314.98	317.29	314.05	317.84	322.41	312.58	316.98	316.76	313.98	314.88	315.57	319.72	322.22	324.54	309.62	311.78	315.42	313.75	319.32	322.39	318.08	321.71	321.02	323.67	320.31	319.76	320.69	316.97	311.93	324.05	321.6	319.85	317.07	320.47	315.84	316.37	311.41	312.66	311.46
324.08	328.51	335.5	331.17	332.07	317.47	327.28	326.83	324.94	323.27	330.92	323.6	323.64	330.6	331.59	330.71	329.14	330.07	332.48	326.01	331.65	333.35	325.32	334.53	324.56	322.77	329.07	325.61	322.32	325.85	329.23	331.66	328.98	325.9	331.18	326.94	332.38	329.24	330.63	320.99	324.64	331.06	331.9	332.88	323.79	329.45	330.02	331.34	325.96	322.03
297.79	303.17	307.58	303.45	301.35	309	302.45	305.25	301.25	298.18	312.24	303.87	294.89	308.49	295.73	296.5	297.56	302.52	296.38	296.35	293.92	302.43	300.27	297.03	303.92	296.18	307.02	305.85	302.21	297.24	294.37	301.75	305.31	306.39	304.38	301.9	298.03	293.96	306.26	302.11	298.86	303.67	296.25	297.89	304.18	300.93	303.32	312.56	304.54	298.97
302.06	305.95	298.59	302.09	299.78	310.53	303.03	298.38	296.59	296.96	312.31	301.7	308.07	307.02	307.35	303.47	301.54	298.6	304.44	304.87	301.06	305.91	304.13	302.65	302.48	308.72	303.33	295.56	303.96	298.79	297.34	306.97	305.09	299.95	309.77	301.69	303.38	303.77	301.81	302.58	303.53	306.58	300.37	304.84	300.09	301.51	304.8	308.74	311.52	306.38
322.88	317.45	320.7	330.45	314.31	328.37	316.25	315.51	313.75	318.29	316.91	312.65	322.64	322.56	317.8	315.61	316.54	322.43	315.84	315.69	319.84	327.1	313.16	313.79	321.08	320.89	311.91	312.37	320.59	320.11	319.52	315.53	318.18	312.96	317.69	317.84	315.18	316.13	311.72	319.07	312.34	326.03	318.18	325.84	315.13	322.23	321.86	316.76	319.94	322.23
319.37	317.26	314.51	317.55	317.97	315.14	312.91	315.91	316.22	316.72	322.12	312.37	316.37	313.05	322.05	317.28	312.11	312.03	313.87	316.79	318.39	315.5	314.5	318.75	320.38	319.99	325.45	316.59	321.17	318.24	318.73	317.99	311.5	317.57	322.66	319.56	315.47	320.63	319.15	319.64	315.01	306.33	322.55	311.76	317.88	321.53	319.39	312.57	313.13	320.06
290.78	303.63	294.85	297.62	297.36	301.4	297.18	301.81	304.77	296.03	292.49	298.53	295.1	297.19	302.94	298.34	291.58	296.98	300.78	299.21	294.13	296.92	299.18	296.53	295.09	291.36	307.48	293.53	300.59	292.65	301.01	294.47	290.03	300.76	299.28	288.91	302.93	292.17	297.64	298.55	294.81	296.69	296.86	299.49	299.45	295.2	289.4	297.23	297.27	302.63
313.12	314.54	314.27	311.39	311.08	309.39	312.92	316.95	313.24	320.59	319.54	307.46	317.59	312.14	313.31	303.68	314.78	320.04	314.02	312.87	306.91	310.04	313.46	314.49	314.55	313.47	306.22	314.65	313.8	305.03	313.95	314.61	307.05	310.14	314.15	308.62	312.12	310.06	307.93	315.69	310.19	318.03	309.52	309.47	308.97	308.49	312.8	309.07	316.76	315.56
313.22	306.91	313.76	313.06	314.84	315.01	312.25	317.2	311.66	308.44	307.68	313.75	312.01	320.53	316.57	311.46	318.21	315.36	313.41	315.06	310.87	306.73	310.03	310.13	314.33	311.07	310.8	310.76	317.24	320.25	318.29	306.5	309.84	310.58	300.41	315.03	319.81	308.39	316.84	309.05	312.16	313.37	313.46	309.49	317.46	313.19	312.96	308.43	311.81	313.33
313.03	313.91	313.65	312.91	316.69	307.96	313.36	316.03	314.98	313.17	321.59	316.04	316.35	313.88	316.2	312.77	320.56	308.35	311.22	323.55	317.97	316.87	321.88	305.43	316.34	315.88	318.73	317.62	314.75	313.24	310.53	310.82	316.37	310.84	312.1	312.16	310.39	316.69	311.52	315.49	316.64	313.36	318.73	311.84	315.96	310.88	308.39	317.28	310.87	313.42
302.43	298.79	306.38	304.44	306.08	307.38	301.45	302.41	302.8	302.35	311.79	305.29	305.48	305.73	310.9	306.36	308.82	307.13	308.98	305.15	301.38	302.81	299.81	303.41	308.4	309.53	302.83	308.37	311.07	304.07	299.59	307.86	304.01	304.75	305.19	311.35	305.52	315.93	306.16	307.33	301.99	299.94	302.99	307.08	307.55	307.25	301.77	303.47	303.85	306.35
306.48	314.84	316.35	315.91	307.18	313.96	317.85	305.25	313.71	316.49	312.67	316.04	313.41	317.2	311.17	317.48	316.31	315.98	316.15	316.3	316.03	311.55	317.41	319.1	317.88	318.65	312.17	308.86	314.79	311.89	313.25	311.07	315.53	316.23	311	315.03	321.66	321.42	318.08	316.45	311.13	313.93	321.58	310.86	312.33	316	314.26	315.49	318.62	321.43
310.08	307.04	308.3	305.47	307.95	310.48	312.78	313.82	309.74	306.6	310.71	304.14	306.79	319.12	314.17	310.33	314.88	313.13	312.67	312.28	312.16	312.17	305.44	310.62	308.39	312.72	307.74	317.27	303.62	298.61	309.27	306.17	310.2	309.2	308.46	304.77	310.23	312.65	304.87	313.86	312.38	309.89	301.06	317.35	308.37	306.79	306.85	313.01	311.65	305.39
321.84	321.46	313.85	321.51	314.57	316.79	316.16	309.73	312.48	326.1	322.06	319.3	311.47	322.39	320.93	321.28	321.54	320.47	321.19	322.14	316.25	323.22	316.52	319.1	321.81	316.59	315.52	314.68	316.23	308.88	322.52	323.66	316.47	316.12	323.5	315.97	323.21	322.64	308.68	317.65	315.41	324.1	320.53	325.84	323.7	312.24	326.74	321.08	324.11	323.78
311.09	307.24	303.66	311.43	308.07	308.1	310.87	305.04	319.46	307.41	319.11	306.92	306.14	308.01	312.9	304.53	302.95	307.1	309.84	311.21	308.97	308.62	312.83	311.45	307.68	305.33	304.09	312.27	313.3	299.97	307.64	312.58	310.76	305.77	313.91	312.35	314.71	313.26	305.66	316.37	311.27	312.08	309.72	305.63	317.23	317.02	311.77	314.97	308.81	311.9
306.17	302.08	304.34	307.05	302.99	304.04	304.81	302.47	299.03	298.67	303.84	310.16	305.99	294.98	300.03	303.92	306.35	301.52	296.63	300.03	299.74	310.19	313.77	292.65	294.69	299.6	296.97	301.84	300.44	302.91	309.62	306.12	308.92	302.01	305.75	309.51	300.27	306.29	303.15	300.34	302.85	305.02	309.78	304.97	301.91	303.09	299.19	305.47	297.6	306.73
331.94	331.41	331.6	335.15	325.62	336.09	328.05	321.99	327.63	326.02	328.72	329.61	333.21	328.84	324.9	325.74	329.7	321.62	332.27	329.94	335.19	330.2	332.05	329.8	329.03	317.41	324.9	330.27	320.3	330.6	327.53	324.46	327.31	322	334.84	331.18	325.19	331.54	321.85	327.03	331.42	331.16	325.69	330.41	322.04	328.13	328.55	330.68	328.69	330.23
324.76	319.84	319.3	322.46	317.93	320.77	321.92	324.8	320.01	313.85	325.58	314.2	318.3	312.68	321.42	323.13	323.17	323.18	327.75	317.36	321.61	326.08	316.67	323.55	314.19	320.65	311.26	316.48	315.62	313.89	320.13	320.95	313.93	323.83	319.06	324.27	318.66	312.78	320.3	312.85	323.6	321.65	311.59	318.32	315.61	320.28	318.61	326.93	314.13	318.96
328.37	325.4	335.01	330.28	332.04	331.68	321.43	320.32	328.68	326.79	330.44	331.69	332.37	326.46	329.25	330.92	322.39	330.1	331.92	329.21	325.56	330.73	329.98	326.05	325.37	326.57	328.96	327.95	329.02	332.16	331.85	319.35	334.59	334.61	326.11	330.84	330.01	332.09	329.11	323.14	330.23	325.57	334.09	324.35	326.64	328.21	325.57	330.54	330.51	328.18
308.55	309.81	310.39	311.03	316.22	314.57	314.72	312.27	308.27	315.3	314.39	304.42	317.61	313.81	312.57	310.4	319.62	312.01	313.83	314.87	314.79	315.85	313.43	318.38	311.51	320.59	314.23	314.82	317.09	313.15	316.58	316.54	314.84	309.14	314.69	310.37	316.95	314.04	315.43	307.58	315.13	308.79	312.87	312.58	318.7	314.59	313.2	317.81	319.36	309.48
323.31	318.69	314.99	314.13	313.04	323.7	321.96	322.1	316.55	320.42	306.08	321.13	317.52	322.43	319.49	325.28	317.75	317.06	320.58	312.61	321.8	319.27	312.04	315.87	321.24	315.53	319.07	319.74	319.18	321.97	314.53	316.36	317.07	323.22	308.79	319.6	311.96	315.28	318.95	319.53	320.06	314.17	317.6	311.49	314.03	315.63	312.74	318.52	312.53	320.5
314.67	318.72	324.17	314.93	323.49	313.16	320.57	313.1	323.3	318.29	318.64	313.58	316.42	316.22	313.75	329.18	323.54	321.22	317.8	326.49	322.86	317.03	322.7	317.52	326.01	322.93	319.21	318.22	316.89	316.25	317.38	321.06	313.48	320.28	325.17	321.91	324.67	315.67	311.42	321.75	314.14	322.81	315.38	324.92	321.59	323.38	316.44	322.73	320.02	321.64
311.3	307.76	309.16	306.95	312.47	316.92	312.41	308.88	312.85	308.85	308.75	308.62	313.14	309.99	309.35	315.49	304.33	311.23	307.08	308.02	310.82	307.31	312.31	311.61	313.22	309.55	311.19	307.35	307.49	309.29	307.78	308.06	301.53	315.47	311.76	308.83	309.99	309.33	307.93	310.93	310.43	312.82	306.45	312.35	314.08	309.76	310.81	311.68	305.06	310.55
312.01	311.75	320.56	311.23	311.94	311.36	311.36	313.21	314.43	317.94	313.24	321.42	310.47	314.1	316.77	310.46	310.32	318.37	304.99	317.89	311.44	311.71	317.61	315.97	306.18	314.54	307.94	309.14	311.58	318.09	310.01	312.62	313.26	317.39	309.41	317.3	317.32	313.03	315.32	314.31	318.88	307.4	311	316.2	315.73	309.79	316.41	319.89	315.41	311.21
301.48	304.86	303.16	300.8	303.85	298.72	308.69	300.66	296.74	309.51	301.07	300.04	298.4	296.28	300.66	300.35	296.63	291.73	303.73	298.68	292.13	301.83	307.49	305.64	302.43	298.55	303.68	304.31	300.39	305.72	299.13	297.99	304.21	307.07	302.54	291.56	299.69	307.71	299.39	304.3	300.95	308.12	304.97	302.38	301.16	296.62	297.76	296.14	308.16	302.12
326.5	326.03	328.41	324.91	329.27	328.92	323.98	329.13	330.74	322.74	326.54	330.08	325.93	316.88	325.32	320.92	320.85	321.71	326.82	327.27	330.83	331.42	323	322.57	322.54	317.56	333.44	319.22	335.79	324.8	326.27	323.99	324.3	333.32	328.26	325.57	322.13	330.94	327.56	333.08	324.22	319.64	332.57	330.03	330.53	325.67	329.84	325.14	333.87	332.53
317.64	320.2	312.39	319	315.49	317.56	319.01	315.14	318.01	312.88	311.66	315.65	316.93	322.34	322.48	321.17	321.4	316.77	320.54	324.58	309.83	319.5	317.34	311.75	317.95	320.56	314.86	320.61	316.24	307.67	316.09	312.64	308.85	308.2	321.31	316.26	318.81	313.09	317.26	318.13	320.15	312.01	317.59	314.12	314.25	315.87	322.48	321.67	313.81	314.69
309.47	306.56	312.2	311.04	313.44	312.34	320.68	311.41	309.91	316.1	311.52	304.12	311.06	309.29	311.76	305.49	304.89	310.47	318.18	314.91	314.43	311.04	312.26	318.55	311.41	314.33	307.33	316.31	317.16	317.61	308.6	309.48	314.5	313.16	313.95	311.54	321.1	309.06	314.57	317.68	316.69	320.16	312.86	305.28	315.25	316	313.52	312.41	303.8	308.15
305.18	300.65	299.47	305.69	305.72	298.57	302.36	296.3	298.33	302.85	297.12	300.9	301.65	291.45	305.43	303.42	304.8	306.96	296.54	306.42	306.81	301.58	300.93	302.48	297.37	300.84	297.84	302.84	298.01	303.77	301.26	306.35	298.31	302.42	301.93	303.02	303.96	301.54	302.96	301.69	300.76	295.79	297.95	300.1	308	301.29	301.2	298.34	303.47	306.24
316.15	308.79	315.43	315.2	310.21	316.97	311.65	319.03	310.87	316.41	309.61	315.59	317.55	320.17	318.05	310.13	311.91	323.97	323.71	311.88	323.08	311.9	321.92	313.24	306.36	315.47	317.16	311.44	315.85	308.92	313.32	318.01	321.33	309.56	316.96	313.55	317.3	316.46	312.31	318.1	311.52	309.84	314.6	324.33	315.04	316.59	314.84	307.35	322.21	318.88
304.54	304.67	300.94	302.05	304.92	297.81	306.79	300.95	304.43	292.95	302.27	306.16	297.67	302.7	303.66	294.62	302.48	303.91	294.88	302.99	300.05	303.38	302.76	301.14	307.13	300.59	294.56	305.55	297.73	301.55	303.07	305.41	308.53	301.82	297.34	298.09	298.22	303.28	305.49	303.59	299.16	302.16	305.18	303.24	305.67	302.46	302.55	307.39	301.44	305.82
306.33	306.13	311.51	303.07	309.97	307.05	308.12	307.55	314.87	307.11	309.56	307.22	300.35	314.97	311.73	312.02	315.87	302.25	303.95	305.99	306.19	311.66	315.89	315.75	308.52	304.73	310.31	306.36	312.74	306.81	308.46	311.18	304.21	307.44	310.38	308.26	310.45	305.29	313.3	306.45	309.45	306.42	304.39	310.14	308.05	312.17	317.49	308.62	319.47	310.24
302.34	303.96	293.68	303.37	300.37	301.46	302.24	303.3	300.74	293.83	302.3	298.48	305.77	298.08	300.72	303.47	299.03	307.56	302.08	309.33	308.97	304.29	303.37	298.44	301.49	299.82	305.74	303.49	300.78	305.6	303.64	303.94	296.69	302.55	305.23	304.95	303.12	308.16	306.61	311.93	302.98	310.71	305.69	303.48	302	305.65	302.23	305.47	304.07	307.91
287.79	295.14	298.01	294.92	295.76	295.96	298.82	289.23	293.68	296.87	284.14	298.76	288.15	295.89	289.42	293.24	292.66	296.04	299.02	290.69	291.85	295.6	292.28	301.18	294.7	289.08	296.05	295.15	292.83	288.78	296.58	297.89	288.63	292.12	290.45	291.49	295.28	292.4	294.89	297.03	291.38	291.32	289.12	293.28	292.12	300.36	294	296.16	299.65	290.02
300.31	302.59	295.75	298.43	304.27	305.49	305.07	296.08	299.75	300.22	301.27	291.78	305.41	295.74	304.5	297.87	308	297.29	300.76	296.99	306.06	298.18	300.71	302.29	305.15	298.42	305.28	306.39	296.98	296.12	293.5	305.67	306.97	295.52	302.7	304.3	295.77	300.03	298.63	293.62	295.33	297.12	296.52	301.19	301.08	292.64	296.17	296.01	304.33	293.85
309.11	311.09	309.8	312.08	312.03	312.18	307.68	304.84	314.06	309.22	314.38	311.53	310.86	309.29	308.74	304.47	307.9	308.17	309.27	310.25	311.95	314.31	320.06	313.81	307.71	305.43	313.24	310.27	308.15	311.06	304.33	302.79	308.34	308.69	305.58	309.31	312.84	317.41	302.88	314.29	307.55	302.81	309.77	315.18	314.67	306.29	310.95	314.51	303.22	306.49
294.77	292.88	299.84	291.83	296.63	291.99	293.6	291.66	294.59	294.48	290.84	301.79	291.09	297.34	288.76	293.56	291.45	283.06	294.82	291.66	286.62	300.12	294.76	294.27	293.86	292.3	290.36	298.57	293.74	290.84	284.1	289.01	291.41	294.45	295.81	290.63	291.01	291.97	288.53	296.63	293.25	293.09	289.77	288.11	296.44	299.86	283.34	290.82	299.32	287.81
299.86	298.54	303.42	294.67	299.27	294.75	301.18	297.71	296.11	306.16	305.58	300.56	299.11	304.3	304.78	298.36	294.75	295.11	303.37	302.93	293.52	300.58	290.01	300.01	303.67	304.02	303.16	299.42	295.47	298.94	302.38	297.45	294.15	295.63	296.27	306.45	298.1	296.57	298.86	299.56	304.43	299.27	306.39	296.58	300.93	291.18	296.78	306.11	302.19	301.84
310.59	312.15	304.8	312.13	312.85	314.88	316.28	314.43	312.83	314.24	317.03	306.98	306.84	312.2	316.62	319.13	314.11	317.59	308.78	317.42	316.34	321.19	310.82	311.28	310.15	322.86	311.41	310.7	314.65	312.26	314.38	310.15	309.22	321.01	314.67	322.41	315.23	307.25	312.51	310.1	311.04	318.68	311.91	317.41	318.85	311.03	310.83	313.06	310.75	312.66
294.91	294.23	296.37	297.87	290.59	294.21	293.93	294.45	296.84	299.36	301.02	295.75	297.12	298.85	295.75	299.4	296.84	301.65	293.7	297.86	292	296.83	291.03	295.68	295.93	297.04	298.83	297.05	290.05	294.65	297.92	301.91	296.64	293	297.42	305.17	294.76	298.67	297.57	297.29	298.56	295.9	289.95	300.64	303.44	303.26	302.59	296.17	300.86	299.42
295.86	302.23	295.87	299.11	303.46	303.63	301.43	302.32	303.73	297.87	297.54	295.4	303.21	302.84	298.19	303.96	301.8	301.59	300.65	305.28	296.69	301.98	299.43	302.78	305.69	302.96	292.88	308.83	301.25	303.23	303.63	295.31	301.99	298.25	303.24	299.49	306.79	297.1	301.22	296.85	300.31	297.96	298.01	300.37	300.3	293.18	296.88	303.36	304.14	298.09
321.32	323.16	319.71	326.23	324.89	323.92	333.46	331.38	320.45	319	320.95	322.07	321.67	324.74	318.15	324.58	329.68	325.13	319.35	335.88	326.86	327.72	328.33	323.49	326.11	324.92	319.68	325.31	324.16	323.32	330.48	323.76	323.07	326.22	327.89	321.41	326.43	322.4	329.03	322.69	320.33	330.4	326.46	322.39	318.82	331.51	328.97	327.32	321.85	328.11
320.86	323.01	317.29	315.77	321.85	317.04	322.26	324.58	307.78	315.02	319.89	313.67	323.5	321.18	315.85	322.81	319.27	323.16	312.36	314.25	317.94	317.43	315.1	315.24	314.7	327.42	317.06	319.79	314.57	318.16	310.23	317	313.27	317.25	325.99	316.5	313.78	316.5	317.07	315.3	318.64	320.12	321.61	318.75	323.22	313.48	327.97	320.36	319.01	319.75
314.77	309.75	312.83	306.72	318.77	318.64	315.21	315.48	308.41	307.92	316.55	318.53	312.85	313.18	316.94	311.11	309.33	321.64	310.9	310.7	317.4	311.37	313.84	318.37	314.2	313.28	318.4	315.26	315.26	317.53	311.63	322.97	315.18	308.16	317.68	312.11	314.19	314.98	317.6	317.31	316.69	315.7	312.89	318.46	317.34	311.92	306.64	321.28	311.06	320.77
309.74	313.91	311.74	314.18	306.12	316.51	312.01	306.26	304.11	316.65	314.56	319.42	316.63	310.64	311.88	304.52	312.35	307.23	305.2	315.54	311.25	309.33	315.74	312.47	317.18	310.99	312.64	318.31	306.66	305.17	308.97	312.15	315.54	317.84	310.95	305.92	304.88	310	320.1	307.71	305.67	318.2	311.82	306.31	308.69	312.17	312.99	310.23	314.14	317.62
300.37	302.74	301.07	298.11	305.65	304.06	294.29	297.31	296.46	297.91	298.85	298.46	299.21	310.46	295.15	298.03	295.55	302.69	303.43	303.7	299.01	300.63	302.33	303.56	299.88	307.04	295.77	299.52	307.73	300.06	296.06	301.71	306.58	295.31	307.4	302.01	300.29	302.33	299.11	306.57	296.32	296.87	303.3	300.48	301.88	303.03	299.29	299.21	303.69	299.57
323.46	331.83	331.8	332.56	336.48	331.42	327.43	325.47	326.61	326.26	334.24	331.45	334.51	322.15	322.16	332.88	330.66	333.34	329.72	329.45	332.35	321.87	330.12	326.33	330.72	329.24	330.37	330.98	325.93	330.79	332.56	325.27	332.96	327.74	321.63	326.84	331.24	328.28	328.63	327.21	326.92	322.49	327.91	325.28	334.01	330.3	328.18	332.41	328.87	326.12
316.55	322.98	320.39	312.83	315.32	311.25	325.33	317.54	313.38	314.17	322.24	318.1	321.24	315.67	315.39	313.58	310.28	316.17	316.64	319.37	319.34	312.76	308.09	319.81	314.42	312.77	313.06	312.35	321.32	321.02	318.89	313.75	317.77	315.34	325.52	308.59	316.29	322.9	323.66	311.69	322.62	318.94	319.61	313.67	317.69	309.97	316.37	322.94	317.98	319.65
305.1	304.49	307.15	303.49	300.83	307.18	308.17	306.77	308.22	305.92	300.62	305.31	301.47	304.96	309.5	303.08	301.84	316.32	309.44	305.12	302.9	300.95	303.97	302	305.01	307.07	305.81	306.71	302.94	300.14	303.77	305.39	304.11	299.63	308.34	310.26	300.76	307.99	299.98	295.7	299.54	299.05	306.14	302.28	304.67	307.27	309.7	302	300.37	301.3
307.89	320.54	312.57	321.17	314.22	317.59	320.79	322.2	313.84	315.48	312.47	316.68	313.11	317.24	313.14	310.45	314.12	318.04	317.21	313.94	306.07	318.59	309.27	314.71	308.72	313.93	314.17	320.01	314.08	309.45	317.46	319.16	311.35	313.43	316.15	312.2	320.74	310.84	314.45	314.28	315.28	310.2	310.26	312.5	315.86	316.98	313.01	315.81	311.83	318.93
303.44	303.36	303.71	306.47	299.94	298.65	307.38	308.68	309.46	304.67	308.47	297.88	297.73	307.24	315.4	310.37	310.93	312.39	304.53	306.89	307.76	303.25	307.73	301.5	302.11	301.13	303.32	301.44	302.95	304.41	309.72	304.54	309.61	310.98	302.09	300.89	298.46	304.44	304.67	310.46	299.72	301.08	294.84	302.5	305.77	302.21	299.38	303.44	307.17	304.77
317.13	311.78	318.51	316.05	316.47	312.06	317.27	313.4	318.98	319.98	316.05	313.74	316.94	313.34	322.95	314.44	313.59	316.66	312.13	317.98	313.34	313.53	308.67	310.43	311.98	316.53	319.1	310.55	312.98	311.49	314.38	311.31	316.17	308.6	315.96	310.34	311.93	314.01	311.9	309.45	313.47	321.48	307.25	313.4	312.85	314.79	321.33	311.76	309.14	317
300.21	307.01	308.33	309.52	302.31	308.21	297.65	301.48	313.82	310.83	298.33	305.65	297.14	299.81	304.37	302.17	301.4	303.05	306.61	310.31	301.57	303.22	303.14	299.2	310.18	310.3	309.16	304.81	300.28	305.7	302.05	305.9	297.51	303.97	308.41	297.16	307.08	297.47	303.19	298.84	301.66	303.32	303.94	306.56	306.89	307.81	298.29	304.67	302.49	309.97
303.89	312.65	307.38	310.62	303.96	300.12	312.22	309.23	303.31	309.42	301.42	314.91	308.96	313.16	308.38	312.53	312.92	308.54	311	311.33	306.77	306.45	309.56	316.11	302.95	308.39	303.47	308.52	311.86	313.48	314.05	306.81	309.15	310.85	313.52	305.68	304.48	304.33	303.05	307.36	312.01	305.3	312.89	317.78	309.1	309.02	317.85	312.52	299.39	309.14
298.67	306.43	304.43	301.43	306.46	303.45	308.98	300.61	298.87	304.16	302.81	305.24	304.92	297.79	304.04	305.76	305.86	303.56	309.5	311.5	302.33	303	302.85	304.1	311.23	303.63	306.45	309.5	303.22	304.24	303.49	307.28	296.81	301.31	304.79	303.51	308.94	306.51	303.37	299.04	306.35	297.11	296.52	309.92	302.5	298.33	311.17	303.21	306.64	300.98
301.64	303.45	308.66	308.95	306.87	310.41	301.59	307.95	314.35	309.73	308.34	311.59	307.31	305.84	309.39	303.52	307.12	304.65	307.17	312.44	308.42	306.05	308	315.22	311.93	306.77	307.12	308.19	316.26	314.53	309.42	313.97	311.43	307.6	316.6	312.12	305.31	308.29	309.77	312.74	310.74	310.87	303.92	306.48	305.08	312.27	306.69	307.88	310.19	310.49
289.54	298.22	288.9	291.23	289.5	293.02	300.27	291.12	292.79	292.77	297.9	294.68	295.34	297.2	297.49	287.64	296.14	299.32	288.57	297.49	293.17	296.64	299.22	297.94	297.73	299.66	292.71	294.37	296.89	296.41	296.68	292.21	290.66	296.43	292.81	291.7	292.61	292.21	294.4	303.24	295.43	294.75	293.07	300.92	294.22	287.63	291.91	289.32	293.63	294.33
312.67	306.84	302.13	300.84	302.58	306.55	304.76	302.68	305.89	306.28	304.33	299.55	301.54	306.15	305.64	302.6	306.98	306.95	311.59	301.94	302.85	301.87	305.98	306.33	304.59	298.1	307.01	305.3	301.71	298.15	306.64	297.88	307.41	310.78	306.37	305.82	303.35	302.19	303.02	300.16	304.67	306.43	312.26	300.38	303.48	302.53	304.61	297.55	304.73	305.97
304.28	311.11	304.01	310.98	312.97	315.21	312.24	305.04	314.57	310.56	307	309.81	308.47	315.28	313.44	312.88	312.1	311.55	309.82	310.81	317.65	318	316.51	312.17	308.32	307.14	313.62	311.17	311.1	319.21	309.96	313.35	312.36	310.51	308.98	304.43	315.27	313.6	314.23	309.62	308.45	315.47	309.91	310.67	309.59	311.74	311.65	310	309.52	311.98
314.41	315.55	312.35	308.82	316.94	316.64	315.26	315.06	318.92	313.12	318.34	319.38	307.9	319.35	314.26	316.41	311.56	317.6	318.59	314.67	314.08	319.63	313.59	311.79	316.51	315.38	307.1	318.98	309.87	314.29	310.49	314.66	316	317.14	315.14	313.41	312.58	310.44	316.25	319.59	313.93	314.7	309.92	310.64	309.4	313.28	319.1	314.02	319.09	318.13
313.88	311.41	313.65	318.38	315.09	314.95	317.94	323.4	319.96	315.13	323.02	320.09	317.42	314.16	317.12	312.5	316.56	314.79	315.11	309.52	317.72	312.93	319.29	311.23	313.88	322.12	312.3	311.08	315.49	322.6	318.12	313.3	318.33	321.57	316.55	310.49	324.3	313.65	326.56	312.69	314.97	316.27	323.62	324.45	313.29	320.22	311.6	314.73	320.07	316.85
302.03	298.66	300.12	297.09	305.57	302.25	303.91	307.62	309.46	298.8	300.6	310.69	305.17	295.84	296.54	306.37	302.6	301.24	302.76	303.85	302.57	310.78	297.63	299.49	314.57	297.5	298.66	298.71	305.62	308.48	296.92	306.92	303.27	299.79	311.57	309.01	307.68	302.66	301.91	300.15	302.82	299.6	298.02	305.55	299.78	300.12	295.94	303.14	305.68	300.82
312.31	306.32	298.67	309.36	304.53	300.46	309.2	301.16	304.77	306.19	308.57	305.62	306.25	297.56	305.35	301.94	301	302.51	304.16	307.96	304.65	309.46	308.89	304.06	305.66	297.03	309.46	304.99	303.27	300.44	297.66	309.31	305.74	308.75	303.89	312.06	299.06	298.69	302.12	307.04	300.77	303.69	308.7	310.34	304.56	304.85	306.9	309.11	305.27	299.01
315.25	309.78	316.02	316.47	308.34	315.07	314.48	317.29	306.67	312.87	313.99	311.9	306.15	310.69	316.55	316.08	311.23	308.77	314.75	313.34	305.65	310.94	315.94	315.85	305.12	312.91	314.5	312.33	316.57	311.05	307.54	307.94	312.11	305.77	320.86	312.94	311.47	313.24	314.86	309.59	309.01	318.8	307.23	311.27	315.33	313.29	310.86	314.05	310.97	306.18
324.82	319.22	332.83	332.82	321.89	337.45	317.2	327.78	328.97	331	336.44	321.75	327.72	325.02	325.69	331.01	330.89	330	340.89	331.65	324.4	330.56	330.61	326.7	320.2	324.91	323.83	326.71	332.83	332.32	331.84	329.35	331.26	328.35	326.92	328.72	332.32	334.25	332.51	334.31	325.72	330.42	332.66	331.96	333.22	323.72	327.86	325.59	330.55	324.06
300.94	304.3	298.77	308.14	301.56	294.21	303.75	300.89	303.71	300.81	307.21	301.42	303.31	300.53	301.85	301.8	295.83	297.14	307.81	295.93	299.13	301.72	297.05	305.95	295	292.42	303.9	303.68	299.21	298.74	304.16	301.35	309.5	299.74	296.04	298.47	302.47	301.67	299.54	300.76	301.41	303.98	301.91	305.19	301.63	301.15	298.2	302.59	307.49	300.9
302.32	311.02	289.98	293.36	296.02	296.93	293.21	292.63	300.05	294.14	302.81	294.1	295.01	292.8	296.17	298.39	289.89	296.92	293.32	301.49	294.08	291.29	291.61	301.26	292.58	294.86	297.23	290.1	298.68	297.85	291.81	300.7	289.59	291.48	293.98	298.1	293.73	300.33	294.63	299.24	300.01	294.78	300.49	296.85	297.35	293.3	298.88	290.85	299.32	294.03
302.07	305.51	304.05	302.62	305.26	296.29	301.39	305.74	300.59	304.88	308.68	304.31	307.12	302.5	295.24	301.67	304.6	298.83	302.67	297.03	303.16	298.83	306.36	305.46	301.62	306.08	310.06	305.73	304.82	300.02	304.3	303.37	305.87	309.48	305.48	295.61	299.86	306.4	299.99	302.12	306.27	300.07	302.04	299.4	308.6	304.08	305.17	296.81	300.48	301.36
310.54	310.71	301.88	310.07	307.4	306.45	314.08	306.06	302.66	310.62	317.54	311.52	308.62	317.83	310.57	314.49	308.93	314.85	306.23	307.3	313.61	310.47	307.29	312.12	308.36	313.18	311.76	317.95	309.98	311.41	310.62	315.79	317.04	310.14	313.78	312.92	314.31	310.02	308.01	312.94	316.25	316.29	312.9	309.53	313.8	312.17	307.79	304.58	314.29	312.24
313.89	311.61	318.68	319.83	313.48	318.69	314.34	319.3	314.99	308.95	315.4	321.4	312.76	314.86	312.44	315.29	313.71	315.08	314.86	314.51	314.93	312.39	317.29	320.31	311.28	312.78	316.88	320.2	310.17	313.31	317.19	313.76	311.08	317.75	310.6	317.84	316.81	313.73	310.35	302.18	319.37	311.55	313.17	322.74	318.53	308.81	319.34	307.67	308.38	317.67
299.73	307.78	302	301.3	303.74	297.21	299.93	301.23	298.94	295.78	298.02	299.34	300.46	298.64	296.29	298.76	299.21	306.29	302.27	301.38	304.15	299.78	302.38	296.45	297.51	297.23	303.22	301.54	304.56	307.21	305.9	306.51	304.96	299.97	306.16	306.73	294.77	300.65	299.58	302.93	311.37	305.62	306.15	300.6	308.19	292.85	297.25	304.16	302.41	302.18
308.72	307.35	305.04	301.01	306.99	304.24	308.18	307.86	300.68	296.69	304.64	299.6	301.73	296.92	310.52	309.5	304.85	303.5	312.6	300.35	306.56	304.1	305.7	306.5	307.8	314.85	305.53	309.32	306.07	300.87	310.68	306.11	306.62	305.88	303.45	306.01	305.24	298.02	304.78	311.93	299.68	312.56	305.23	302.16	305.48	312.02	303.13	304.4	304.42	299.4
308.87	315.21	303.27	305.9	303.17	313.68	310.02	311.12	298.25	314.35	310.14	307.49	298.79	306.37	311.68	309.89	310.79	311.07	313.89	310.18	303.88	309.42	309.06	310.84	309.67	305.43	307.35	308.47	302.59	309.24	304.85	311.88	307.24	309.63	306.52	312.7	309.76	298.11	313.37	301.31	312.16	304.28	303.19	305.23	305.54	306.46	309.93	305.15	307.99	306.1
317.14	308.9	316.39	307.68	315.71	317.14	310.98	310.67	314.44	321.77	314.42	318.32	308	315.03	314.48	303	316.81	315.8	309.71	313.22	321.62	318.49	312.86	316.97	310.98	317.22	317.47	316.84	312.07	315.68	313.46	311.59	310.05	312.28	321.6	312.64	310.93	318.93	312.61	308.93	311.24	312.64	312.87	315.59	319.3	314.41	315.87	312.79	313.87	308.83
299.98	305.98	299.6	311.08	307.33	309.3	310.55	301.67	305.09	302.37	302.63	297.58	302.48	307	299.46	304.08	309.4	297.61	302.76	304.21	307.52	301.69	306.06	294.14	307.32	300.43	316.76	313	299.29	301.59	297.71	297.68	303.37	304.67	301.78	309.34	296.15	302.33	307.96	297.4	302.55	300.88	301.26	307.54	302.21	308.11	302.65	304.76	302.13	309.19
306.39	305.77	304.46	307.12	301.12	307.12	302.12	313.81	305.06	312.58	298.24	306.22	305.59	301.18	297.64	308.12	306.57	303	303.93	299.64	306.48	305.94	307	300.6	304.49	302.56	305.36	305.79	299.44	305.88	299.64	308.64	304.22	305.53	298.21	304.74	305.03	315.47	301.74	305.9	311.46	304.3	305.46	306.21	307.46	305.84	314.41	306.58	305.67	304.47
313.42	313.91	313.98	315.94	317.44	322.19	318.53	311.91	312.23	317.74	309.4	313.01	317.46	315.11	318.31	316.35	323.56	316.48	313.68	314.8	315.47	317.43	319.14	312.83	306.92	319.69	310.72	323.85	316.1	317.96	316.66	316.45	314.53	316.55	312.29	316.99	317.77	314.52	320.41	312.42	311.71	310.81	320.71	314.89	309.85	313.58	315.45	315.7	314.28	319.58
308.16	313.91	316.83	316.92	315.24	309.72	308.94	315.99	309.39	318.33	318.32	315.89	316.22	319.62	304.43	320.7	310.64	310.91	316.88	312.93	311.94	312.22	315.91	316.91	322.43	316.71	318.31	317.95	315.87	305.07	311.44	318.82	324.82	313.36	310.27	315.32	309.9	312.31	316.54	316.77	317.56	324.44	313.69	312.82	320.26	318.63	317.91	322.67	310.62	315.19
315.92	317.06	327.24	321.36	316.8	316.32	322.68	315.88	317.13	316.35	315.89	321.98	316.01	318.7	314.4	312.49	325.38	315.29	322.46	322.53	313.37	321.75	316.19	316.48	318.48	311.78	316.68	322.31	317.92	319.46	310.61	317.69	318.79	320.44	318.17	310.19	321.52	314.7	313.23	314.07	316.96	319.52	321.29	316.82	319.09	308.52	319.82	325.56	321.25	310.91
294.78	291.63	298.53	285.74	297.96	291.81	287.6	288.72	297.49	287.67	296.43	295.02	295.06	285.94	292.94	290.59	293.91	291.97	299.93	295.95	290.56	296.41	289.39	294.04	296.76	292.61	295.38	291.97	289.46	286.17	294.34	290.88	291.45	291.27	295.48	292	294.11	295.57	292.9	287.39	294.19	290.51	293.13	293.7	292.66	299.95	287.15	296.42	294.61	291.77
322.32	314.67	322.49	314.93	315.79	319.63	316.76	312.94	320.92	314.93	316	316.56	315.97	323.03	328.85	317.54	317.89	313.3	318.76	312.47	312.63	319.67	318.03	320.23	324.03	316.87	321.72	315.3	314.14	313.73	316.21	317	319.88	319.24	319.14	320.22	308.09	322.31	320.85	318.88	321.35	312.47	317.4	315.96	317.04	312.02	321.32	317.42	314.55	309.76
308.17	306.22	304.37	299.51	305.09	304.87	301.62	301.9	309.84	307.16	309.49	306.41	317.67	309.71	306.27	309.12	302.59	306.08	303.97	314.24	303.9	297.75	312.79	310.05	302.66	307.78	303.01	307.51	306.43	306.24	302.57	305.96	300.46	311.45	303.79	301.92	307.24	307.33	309.05	303.81	305.55	312.14	301.18	309.12	305.5	308.49	303.08	298.71	308.56	308.79
305.37	301.61	294.37	303.54	301.25	302.03	300.82	307.88	302.78	306.14	302.54	301.75	305.47	307.77	301.16	304.93	296.37	299.98	298.77	299.45	290.63	304.57	300.39	297.75	304.43	301.36	303.64	304.65	302.44	303.45	305	301.27	302.52	296.99	300.59	306.93	301.13	304.76	308.56	298.44	303.68	298.37	299.42	302.88	303.96	302.69	296.91	303.51	300.91	301.76
314.15	308.87	309.46	314.46	323.71	312.8	314.31	309.52	315.22	317.67	313.86	313.85	313.45	314.16	309.05	320.75	311.3	308.71	313.71	319.64	312.64	316.17	304.09	313.37	307.69	310.27	307.45	316.52	311.84	315.8	319.45	312.47	314.08	316.9	310.87	311.01	313.81	313.45	322.1	313.74	321.15	318.2	316.27	313.88	322.28	316.98	320.24	318.77	306.84	315.91
310.01	308.43	307.17	303.46	304.03	295.65	302.21	307.87	300.36	303.4	304.55	297.8	307.56	303.17	305.38	305.39	304.76	297.13	307.2	302.94	303.84	313.53	303.91	301.72	307.69	307.29	307.89	306.01	308.51	297.88	306.43	307.46	304.19	301.57	311.61	304.22	299.97	304.5	305.71	303.78	310.41	301.5	302.43	305.01	313.14	301.34	301.53	293.48	310.11	304.18
308.1	316.08	300.98	304.69	304.3	303.73	314.12	304.2	306.71	301.39	306.49	307.21	299.2	308.62	310.04	307.45	311.65	305.68	305.67	299.48	303.93	306.69	309.23	300.34	307.86	302.57	309.3	304.8	305.56	308.43	309.13	304.2	318.6	308.89	303.9	308.26	303.27	301.39	300.5	301.52	303.48	309.81	300.5	302.86	303.82	309	304.09	308.49	302.96	308.31
300.65	304.15	304.08	303.95	305.12	299.33	306.03	304.04	303.31	301.35	300.92	302.7	310.75	310.01	302.34	302.84	303.35	298.62	302.48	302.72	311.58	306.84	300.05	302.16	299.91	309.36	297.98	302.01	294.11	305.45	301.86	299.98	301.16	301.5	299.29	310.89	303.89	303.48	300.33	301.3	299.77	299.85	301.1	303.55	303.56	299.36	301.58	300.77	299.74	301.65
327.22	329.87	333.56	328.24	327.94	329.56	321.06	329.52	328.88	327.34	325.01	321.71	321.11	329.68	329.3	321.98	333.17	326.68	323.06	331.78	328.98	326.78	332.07	330.57	323.93	324.32	327.27	336.81	320.4	323.13	330.03	338.6	325.69	327.31	329.23	333.47	323.01	340.76	327.3	329.78	327.93	327.67	329.2	332.08	330.68	328.79	330.35	335.73	340.66	339.05
310.47	317.06	307.88	307.13	309.08	320.05	307.82	309.07	313.19	316.09	310.1	311.41	315.87	304.17	311.68	314	317.79	317.32	306.17	306.62	311.07	304.92	311.83	318	310.81	314.03	313.45	312.6	298.21	312.45	313.29	312.4	315.1	306.82	309.42	317.54	309.47	313.35	310.74	308.67	310.06	303.06	309.88	310.94	311.47	309.35	311.02	309.63	311.32	313.56
311.07	317.71	317.07	314.47	304.27	312.26	316.21	320.67	311.63	308.73	310.64	309.92	318.67	307.01	311.9	314.38	313.62	313.93	312.7	312.67	313.9	316.07	313.99	318.23	303.2	311.89	317.83	317.97	311.61	317.24	313.59	311.03	311.99	308.1	309.6	309.47	310.28	310.83	312.39	308.89	318.32	315.22	315.48	315.08	308.35	314.35	318.2	306.93	313.21	315.54
303.4	296.02	297.37	304.51	312.63	302	303.24	305.96	308.41	301.13	300.88	308.12	306.35	300.18	294.12	299.07	298.1	306.76	306.04	304.13	301.44	297.97	308.58	300.47	311.79	301.81	301.54	304.55	302.8	305.45	299.12	304.21	300.25	299.62	304.78	299.88	300.69	304.17	299.72	304.04	304.11	297.93	300.37	302.92	300.92	305.9	298.48	300.88	306.09	304.97
334.21	328.96	327.98	327.79	330.78	330.85	325.99	331.15	325.68	332.94	327.76	321.52	326.79	326.05	325.26	334.84	338.02	330.96	327.44	327.51	322.89	335.06	330.23	328.16	328.03	334.24	327.86	337.85	329.7	327.85	323.53	324.54	328.93	330.1	328.09	320.07	329.22	326.34	325.81	332.56	325.51	331.45	323.31	330.35	320.43	335.44	329.39	331.83	324.74	332.13
310.18	310.47	306.01	309.67	314.31	309.77	314.43	312.54	305.57	316.79	311.79	310	317.66	308.64	312.98	313.16	315.64	315.27	312.27	312.5	317.27	312.23	312.53	311.56	312.32	313.18	313.34	308.86	312.1	307.35	312.34	312.45	313.52	317.07	313.32	310.82	311.22	312.61	308.39	309.29	313.26	311.31	318.51	305.91	311.26	312.46	309.77	318	312.02	312.88
315.59	313.95	315	306.29	311.29	318.12	308.2	308.17	315.36	314.94	314.34	315.59	313.93	312.82	313.85	309.29	309.92	311.95	316.06	304.76	311.4	320.01	310.92	310.44	315.67	315.13	311.88	313.69	323.88	315.1	310.05	315.03	312.1	317.74	314.92	319.25	317.59	313.26	310.58	307.62	308.7	314.16	311.66	313.15	315.32	309.11	310.48	324.17	314.53	311.14
311.16	311.77	315.48	305.95	305.52	312.46	313.44	310.6	316.42	306.61	311.19	308.24	303.07	312.87	312.96	312.5	306.75	312.78	307.56	308.35	311.59	306.08	309.54	313.14	309.67	307.54	310.24	300.84	314.55	307.66	310.97	310.16	314.63	305.43	311.11	308.91	310.51	310.53	307.38	311.56	316.29	314.02	314.76	304.82	307.94	310.48	310.55	308.13	307.37	314.84
318.71	315.14	317.04	323.27	309.56	316.48	316.65	316.17	317.76	314.32	308.28	313.01	315.15	317.64	312.94	318.79	312.82	315.1	311.71	312.07	316.42	323.18	313.99	322.02	321.87	309.42	312.23	312.53	312.21	320.61	322.61	314.67	313.5	315.19	318.81	314.92	317.34	315.65	317.3	318.44	315.8	318.46	319.53	316.21	313.42	315.73	311.35	314.12	308.88	315.47
303.23	304.24	302.76	309.34	308.27	307.91	310.61	314.7	314.82	301.04	306.13	299.69	309.69	310.94	308.32	302.97	315.82	307.09	301.11	311.68	303.79	315	309.09	307.24	305.21	304.54	310.45	316.49	307.2	310.51	298.65	305.85	313.4	302.62	305.38	307.74	303.49	306.6	317.46	309.3	306.64	301.24	312.25	304.27	302.21	305.94	309.56	303.94	318.74	308.96
290.31	300.66	292.51	294.82	297.65	295.5	291.7	292.49	295.95	288.9	294.65	290.97	293.72	298.27	299.36	296.69	296.47	294.05	295.87	297.17	297.4	295.74	291.55	296.88	289.22	295.14	292.02	288.83	296.54	286.73	290.41	292.89	289.04	293.2	291.83	294.77	293.41	291.42	293.3	297.15	289.84	295.18	292.13	293.16	295.61	294.99	294.73	297.98	298.39	297.71
320.88	307.69	318.61	316.7	313.94	312.7	313.45	310.43	320.53	320.95	308.41	322.5	317.71	308.44	310.08	319.22	316.64	324.02	316.06	317.96	308.5	315.12	313.23	313.55	313	317.39	322.31	313.99	314.22	311.78	324.59	313.59	311.38	316.1	310.3	313.34	316.76	310.11	318.46	321.23	309.16	313.76	316.59	312.87	322.49	321.31	309.4	316.03	320.26	310.48
311.06	316.15	312.85	325.37	315.88	312.07	311.68	321.67	319.05	313.64	320.16	321.3	314.63	312.32	319.19	320.88	307.84	314.51	319.77	319.17	323.18	321.82	315.46	318.48	316.42	323.09	314.75	315.49	316.94	309.88	320.48	318.11	319.3	321.28	325.61	314.29	316.19	316.16	316.89	318.59	313.36	317.1	311.34	314.57	325.01	312.04	319.48	318.47	308.75	318.98
305.94	314.69	314.42	315.18	313.02	309.72	313.63	313.18	315.21	310.06	314.86	315.98	316.36	313.51	314.08	315.17	319.68	319.5	316.3	310.69	307.8	315.97	314.99	314.39	314.04	315.23	313.24	312.31	312.15	318.2	316.08	307.41	320.82	313.09	316.5	320.93	315.28	309.35	309.41	312.11	306.07	315.34	315.46	314.35	318.87	311.99	317.6	308.88	312.12	318.72
301.88	315.41	313.49	308.84	310.46	304.74	306.69	317.06	308.18	314.93	302.65	310.08	303.01	317.66	307.16	311.96	309.3	307.82	314.41	308.42	316.33	305.57	314.77	307.15	310.87	317.65	305.96	314.34	311.35	315.9	307.08	308.48	312.33	313.34	308.13	309.11	312.83	303.92	307.66	311.69	310.84	306.94	310.22	312.76	311.35	312.12	311.89	315.93	305.35	311.68
300.73	301.05	298.27	296.31	299.47	301.53	297.16	300.02	303.34	298.34	297.17	304.21	297.85	297.65	299.84	298.04	307.62	301.44	299.2	305.79	294.53	301.98	305.76	297.74	306.45	295.61	300.07	300.53	298.62	293.63	301.51	296.61	297	302.99	298.72	306.26	301.18	304.41	304.67	297.43	294.67	305.91	298.49	303.25	296.26	300.46	301.49	303.84	299.39	302.59
308.7	306.6	307.41	315.91	307.61	301.54	306.99	299.69	305.88	307.84	310.11	306.13	309.52	306.44	298.83	299.5	307.75	315.38	301.64	304.26	302.24	308.16	304.92	303.55	300.75	310.61	307.16	302.2	308.01	299.52	302.02	303.4	310.79	306.37	306.78	304.27	307.03	303.98	310.19	304.23	298.57	306.24	306.03	301.78	308.7	306.41	302.26	305.48	306.35	301.49
315.94	316.52	320.9	316.97	317.15	324.01	312.53	312.72	325.21	315.77	310.66	323.21	317.43	311.56	322.76	325.71	319.51	318.09	319.69	316.56	326.24	318.74	323.05	315.86	317.48	317.91	315.87	317.75	319.22	319.75	314.09	314.03	318.87	318.15	311.8	316.68	322.39	318.89	319.94	318.76	320.19	320.5	325.66	314.58	321.61	323.22	323.92	319.94	317.83	330.99
304.51	301.29	305.25	300.81	298.93	294.56	299.03	302.57	300.08	297.26	309.28	300.22	302.12	298.2	302.17	298.95	305.06	304.52	304.32	296.03	305.21	300	307.68	301.54	299.63	308.18	302.22	304.4	302.8	299.15	297.93	299.46	305	297.12	298.87	310.49	299.43	305.02	302.95	303.48	301.93	301.9	302.25	301.76	308.27	304.83	306.37	294.15	307.51	297.14
313.63	305.59	308.68	308.47	305.11	309.11	306.54	299.89	307.22	302.79	306.91	305.77	308.27	307.52	307.22	309.2	303.27	304.84	307	313.8	306.9	311.47	304.72	308.64	307.67	305.53	304.54	307.69	297.33	298.74	302.26	303.64	308.27	308.82	314.13	310.49	305.76	309.56	311.24	314.61	303.73	305.56	304.08	305.48	310.37	303.1	311.93	309.18	304.24	305.58
307.08	301.26	302.25	308.18	302.38	306.62	311.26	300.51	306.75	299.82	307.76	308.83	302.8	304.71	299.95	306.84	306.01	295.65	310.56	303.1	309.9	305.61	303.64	306.35	303.14	291.48	304.85	297.22	299.63	307.2	306.14	300.13	299.34	300.72	309.72	300.72	302.4	303.93	306.87	301.93	301.42	302.69	299.83	301.17	307.3	301.56	302.85	295.8	300.89	304.66
308.73	296.78	299.91	302.8	311.9	297.06	304.35	306.53	305.92	301.01	303.95	308.26	298.5	298.9	299.01	297.9	294.38	302.29	306.44	298.45	298.95	302.55	312.02	304.49	304.61	295.97	298.17	304.96	301.71	301.6	302.01	308.63	300.31	308.93	301.66	298.31	300.39	300.83	303.76	308.14	302.94	307.23	299.86	310.17	300.07	298.84	308.73	311.45	304.15	302.75
325.68	329.31	321.37	324.99	323.64	328.35	323.73	329.57	327.17	331.6	324.74	323.27	320.65	321.29	325.59	325.12	331.47	326.42	332.14	323.97	319.53	328.63	332.11	327.63	318.64	318.11	328.46	329.09	324.89	324.51	321.13	324.12	331.04	328.64	326.18	329.83	332.29	316.58	326.59	330.85	329.61	330.73	330.23	333.08	324.81	328.45	328.59	318.83	332.46	325.24
314.29	304.02	314.92	309.84	315.29	316.91	307.71	309.43	310.11	313.85	302.53	314.56	310.53	308.8	309.79	308.81	313.1	309.92	311.05	319.64	312.37	306.38	311.29	316.37	308.27	321.92	308.36	319.64	313.24	309.03	309.02	314.73	312.61	314.1	315.12	313.66	311.09	315.83	308.27	306.64	316.87	306.72	313.23	314.06	317.6	313.43	310.42	314.14	307.72	317.62
315.58	309.73	309.71	310.8	315.08	312.48	314.4	310.72	304.02	308.44	307.68	308.23	307.2	315.39	306.4	314.62	314.68	311.65	308.09	310.99	308.47	308.12	318.13	304.59	313.29	310.06	309.27	312.05	308.34	312.89	314.96	310.4	309.94	312.26	320.12	312.06	303.99	306.88	314.38	308.94	316.19	309.53	308.73	306.73	314.53	304.78	315.41	311.43	308.91	309.16
295.53	303.39	297.82	309.14	301.44	302.98	305.53	303.01	302.18	289.43	303.41	304.93	307.21	302.86	296.14	303.53	307.23	307.97	300.25	302.86	297.69	308.45	305.11	302.64	307.24	302.34	302.48	302.63	302.7	304.17	310.98	303.99	305.98	301.55	304.58	305.68	301.54	307.68	303.63	312.18	301.03	300.61	295.47	310.65	302.72	301.87	300.07	298.61	311.6	306.47
312.21	314.91	311.81	307.77	308.77	313.72	308.89	308.18	310.54	307.75	311.3	317.72	311.5	313.98	320.45	315.53	318.47	312.06	310.69	314.52	310.57	310.97	312.25	313.23	321.07	312.72	308.85	310.18	318.28	306.17	310.5	315.62	314.31	316.58	311.22	308.04	316.61	320.21	315.21	308.85	308.01	316.12	311.96	313.16	313.56	310.99	305.12	316.69	314.6	316.33
318.24	313.9	314.33	315.31	311.38	315.35	313.94	312.76	319.63	322.39	314.79	316.84	324.72	320.53	311.71	318.76	314.83	316.92	322.36	322.47	311.67	319.73	315.92	314.69	312.67	312.39	311.34	310.93	315.62	313.27	304.96	312.57	312.61	320.04	311.01	311.95	319.57	313.14	312.05	313.63	311.57	319.22	311.2	314.65	310.47	316.25	313.21	319.75	316.01	319.84
313.59	324.69	315.2	304.06	316.12	316.61	315.62	309.47	313.17	323.72	310.45	313.94	308.99	315.36	313.26	309.08	312.98	315.6	310.27	316.83	314.14	309.27	315.11	313.89	312.13	323.5	313.15	314.25	313.62	318.01	316.74	304.18	312.07	303.4	314.55	314.71	321.19	310.02	308.69	308.19	314.25	322.79	310.08	313.02	315.15	311.71	313.91	310.64	315.5	318.23
326.99	326.33	329.71	325.25	324.17	326.03	331.15	331.72	331.88	329.53	323.77	323.03	328.08	332.56	330.34	332.53	318.28	322.67	330.69	331.86	329.76	334.67	328.08	329.06	325.49	329.57	323.35	326.78	319.86	324.12	330.56	328.69	333.86	325.79	323.26	323.74	333.34	328.71	332.75	323.3	324.47	326.86	328.55	322.21	330.98	329.37	330.29	327.25	324.08	324.06
317.7	317.28	317.27	319.38	318.18	317.73	314.25	319.6	320.38	317.18	313.83	317.72	313.41	311.26	314.7	313.93	321.82	316.05	320.54	321.68	308.75	313.69	317.94	317.03	314.05	308.75	313.69	312.8	314.92	318.82	313.38	313.75	312.98	317.85	316.98	309.03	310.36	310.51	315.03	321.28	317.64	310.88	311.91	310.98	315.27	312.42	316.57	316.26	315.32	314.75
300.53	305.55	297.7	295.05	298.27	299.43	298.43	299.66	290.69	285.65	293.58	305.13	297.74	299.5	298.21	299.23	298.88	293.6	298.13	294.16	294.65	292.15	297.63	298.85	296.11	299.73	295.11	297.9	303.33	295.28	296.52	302.56	290.48	298.52	299	294.73	299.27	302.13	292.75	292.22	293.32	292.51	298.22	304.74	286.74	291.44	293.65	297.01	299.09	295.41
295.55	307.71	306.85	303.62	304	301.05	304.54	301.64	306.93	297.45	303.63	303.77	303.73	302.5	294.45	301.93	302.03	302.69	306.54	307.87	297.87	300.54	297.15	298.55	299.33	297.51	303.61	301.16	308.79	299.29	296.08	301.13	296.79	304.14	303.96	302.72	303.75	297.8	303.11	302.02	301.45	299.16	299.16	307.44	304.92	297.65	307.18	299.54	299.25	305.64
304.65	307.47	309.85	305.47	308.01	309.95	302.18	304.58	295.7	303.07	306.4	306.18	310.11	305.14	303.78	303.15	313.14	299.19	309.1	307.36	305.89	302.39	307.12	302.85	304.87	302.82	304.03	303.4	306.82	307.45	305.75	310.1	309.13	300.09	304.31	298.55	308	310.78	310.31	300.11	305.36	314.63	306.64	294	303.99	310.28	307.28	304.94	310.9	309.96
327.44	333.68	328.71	331.08	327.66	332.07	330.26	324.14	335.69	329.16	332.28	326.92	327.43	325.15	324.32	326.57	333.64	334.12	332.38	326.64	326.84	329.85	326.53	330.53	329.27	326.56	330.24	330.25	328.94	328.69	333.33	332.41	329.7	331.45	330.54	321.07	326.72	330.49	329.27	329.55	325.73	330.31	331.59	325.32	328.16	330.99	330.51	338.4	326.22	331.85
296.35	313.6	304.13	305.48	297.62	302.61	298.24	303.68	308	310.27	312.33	306.06	308.58	302.25	304.67	310.54	295.03	313.54	305.95	309.12	308.03	304.39	304.09	305.23	307.75	299.13	306.31	306.55	305.08	298.47	308.2	307.34	312.88	303.31	303.24	298.7	308.96	305.35	310.61	312.61	305.38	311.28	303.98	304.89	300.19	308.41	306.06	297.46	305.6	301.7
321.94	320.12	328.09	323.76	321.16	325.02	323.49	328.14	319.39	322.78	329.21	317.19	317.82	315.67	324.09	322.97	325.19	325.01	325.28	314.92	320.18	317.17	321.62	328.14	329.96	319.46	321.5	325.1	319.64	328.22	324.37	331.42	323.16	327.2	319.97	333.34	323.61	323.1	331.33	326.27	321.59	322.36	314.98	325.68	332.64	326	322.31	326.7	320.03	330.77
310.25	309.64	305.08	319.81	311.09	319.62	311	309.6	309.59	309.17	307.15	305.1	312.97	312.5	313.97	312.43	313.36	310.31	315.24	310.82	306.21	303.87	312.56	311.81	311.17	310.81	315.6	313.35	310.73	310.06	309.3	300.91	306.35	307.58	319.96	307.59	312	313.81	310.33	307.31	316.67	307.29	308.9	309.29	313.55	310.91	312.8	317.8	312.17	308.26
308.09	307.54	301.7	307.3	309.11	306.08	302.94	293.75	302.02	303.32	307.38	299.25	311.01	302.15	303.21	304.37	313.76	301.33	308.52	305.62	304.29	306.11	309.09	307.02	303.83	301.52	298.88	304.29	303.21	304.88	309.73	296.92	298.88	306.99	301.41	302.67	296.98	308.69	301.51	306.16	303.31	303.19	299.18	305.59	299.86	308.65	308.75	299.65	301.39	307.92
310.52	304.5	302.62	305.49	299.51	295.58	305.14	302.72	305.3	302.54	302.32	298.85	303.39	301.12	291.05	299.19	298.38	298.6	300.41	307.73	301.99	302.26	301.22	308.44	301.51	301.45	306.22	297.29	307.62	309.82	308.53	304.82	311.72	299.95	304.33	299.49	297.5	300.37	297.72	298.49	298.56	305.91	300.96	299.95	302.12	301.37	297.87	303.49	301.86	305.74
310.65	297.32	304.75	307.95	307	302.71	306.48	306.22	313.8	301.57	303.91	309.99	307.19	296.2	305.24	313.27	300.79	307.47	308.51	311.07	304.38	307.74	311.91	304.26	309.71	309.85	303.11	306.75	307.16	307.19	308.3	304.49	296.41	305.13	308.39	300.98	306.4	301.37	305.51	308.19	304.34	304.96	303.03	300.57	319.28	305.48	307.82	307.95	306.12	306.02
293.61	304.44	304.8	306.71	288.88	305.13	307.24	307.51	300.36	304.31	310.35	300.41	303.29	309.56	305.22	308.47	305.69	304.94	307.98	302.93	303.63	305.67	299.82	305.84	301.66	306.5	308.47	303.37	302.76	308.17	295.07	306.1	301.31	300.65	303.11	302.27	305.5	305.62	298.17	309.55	307.53	303.23	303.87	300.73	300.57	305.18	314.33	304.46	309.64	309.17
315.45	310.41	313.64	316.82	318.62	317.65	320.75	312.61	312.67	321.22	312.67	319.79	310.14	310.74	312.27	313.31	316.52	315.49	310.99	315.47	309.2	318.59	315.24	321.6	315.32	314.93	310.26	310.35	321.33	312.32	315.76	312.96	316.23	311.2	314.16	312.38	319.14	315.71	313.38	312.82	316.08	320.48	313.92	311.21	319.82	320.81	315.69	313.13	315.49	315.11
310.43	319.18	314.53	309.33	317.53	322.95	320.83	310.79	324.22	326.95	318.35	322.99	313.61	321.73	315.02	317.13	319.16	319.11	315.74	318.08	316.12	318.18	315.63	319.58	323.66	319.13	318.68	318.33	315.32	319.09	322.85	320.84	314.9	317.43	319.84	324.34	326.49	325.67	317.45	318.66	320.25	322.95	321.18	317.31	315.04	310.91	314.07	315.92	317.76	314.93
297.16	308.47	299.03	296.92	306.37	309.88	298.84	302.59	305	305.94	303.07	297.06	304.03	300.06	304.09	301.21	309.1	302	309.81	302.83	297.48	301.82	304.71	303.39	301.05	307.27	307.73	303.16	299.06	297.94	305.69	306.81	301.53	300.33	302.36	306.84	300.85	297.61	304.74	307.47	300.96	298.16	300.55	305.06	298.52	302.1	301.27	305.53	307.43	307.88
308.97	307.36	302.85	300.77	306.29	299.22	310.93	303.99	301.17	304.32	303.44	306.11	309.53	308.07	302.43	304.65	309.32	309.56	310.31	312.57	309.6	306.29	306.68	308.37	304.54	306.16	299.95	306.26	305.23	311.64	299.48	306.26	305.63	301.3	307.14	304.24	306.61	312.62	308.93	305.4	305.8	301.63	312.63	306.69	302.04	303.96	302.16	301.28	297.38	312.47
322.24	320.21	315.66	319.2	316.66	314.04	316.94	326.99	315.92	321.17	317.7	315.79	316.62	315.84	320.58	317.42	320.38	318.55	319.98	314.31	313.45	321.72	316.45	320.75	316.23	320.57	314.55	314.54	315.14	319.85	319.63	316.82	313.1	310.55	320.55	313.41	315.66	321.1	325.1	317.59	315.64	310.65	315.92	321.89	313.03	320.6	311.51	313.3	314.93	315
314.39	319.98	318.23	319.32	324.15	325.73	317.25	320.66	318.81	317.47	314.5	316.93	317.86	319.01	323.09	317.97	313.01	319.12	320.13	315.8	318.96	321.52	316.54	318.98	315.12	318.57	321.7	315.04	310.4	320.13	320.9	321.11	316.71	321.68	317.59	326.01	317.61	321.17	317.47	317.78	320.65	322.6	313.41	319.21	317.1	313.36	325.68	311.31	320.45	319.34
328.95	319.91	329.04	324.57	326.24	319.57	326.78	320.55	324.39	324.04	321.99	326.56	330.78	334.35	325.76	321.57	318.24	322.64	323.36	318.03	321.77	322.72	316.52	321.39	321.57	330.29	324.69	330.45	321.07	323.14	319.03	326.03	317.69	330.52	329.36	330.5	329.56	323.83	323.76	324.75	321.66	329.14	324.58	327.14	330.82	324.33	326.51	323.54	324.84	320.06
320.23	312.77	314.72	317.12	320.97	315.52	313.69	321.93	320.11	313.99	311	315.31	321.9	320.3	311.09	316.05	317.96	318.38	314.91	323.54	320.8	316.05	321.16	318	316.08	311.06	315.76	313.63	314.36	312.43	313.58	313.62	317.58	309.13	313.73	310.47	313.15	320.94	315.37	320.38	314.65	315.77	321.6	318.3	320.12	315.28	319.63	312.76	322.8	321.36
326.06	324.62	325.07	323.35	331.48	328.6	337.8	328.49	331.16	334.78	326.08	326.37	329.3	325.11	332.4	324.62	326.8	333.54	331.31	325.32	327.34	329.46	327.94	324.42	324.22	337.82	329.46	322.02	323.04	322.72	327.09	319.19	325.66	321.27	329.33	323.87	322.4	327.78	322.23	327.39	327.42	326.66	334.37	324.67	330.29	330.19	327.48	330.01	322.18	325.27
314.24	321.27	319.28	321.15	322.7	325.39	319.27	320.02	325.36	324.08	316.44	326.27	322.16	324.23	317.33	320.3	321.22	322.33	314.32	322.71	323.54	318.02	318.27	317.07	322.67	322.07	320.86	325.09	316.63	316.95	321	316.51	319.27	322.39	329.11	319.98	320.41	317.42	319.47	314.21	316.3	318.16	324.25	322.82	319.99	320.1	319.26	318.84	316.14	318.22
306.33	305.15	307.37	311.11	304.53	308.62	298.32	309.04	309.67	293.17	310.04	309.19	304.46	307.06	307.12	301.43	305.97	307	300.22	302.27	303.87	303.21	312.47	300.35	305.47	297.98	303.18	304.11	310.84	306.89	305.04	305.82	308.7	303.31	302.06	305.48	305.33	304.34	306.72	307.57	304.87	308.83	305.2	309.36	301.45	302.84	300.84	297.32	303.18	307.38
312.9	311.36	317.66	305.77	317.43	318.33	314.56	317.98	309.26	311.28	312.88	310.93	319.31	317.37	311.89	320.13	311.84	315.81	321.29	319.5	310.59	311.44	312.4	313.74	319.38	310.96	323.21	313.53	316.38	316.17	308.57	311.74	314.92	313.3	315.49	308.57	310.1	315.65	314.29	309.73	303.19	325.62	315.36	307.04	307.14	307.97	311.7	313.04	314.98	307.98
319.73	315.23	325.5	318.15	309.07	315.88	328.93	320.56	324.75	312.7	321.7	319.07	316.7	316.87	327.25	315.07	320.47	320.61	313.11	324.6	321.18	322.17	326.37	312.31	321.46	319.06	321.83	313.98	317.13	316.73	313.39	323.63	325.89	320.74	315.02	322.06	320.56	317.89	326.53	320.38	315.65	323.09	320.66	321.3	320.77	317.75	319.21	320.96	313.24	325.18
298.09	305.92	303.98	297.54	297.54	300.09	301.26	300.72	302.39	304.57	298.81	301.81	307.09	299.44	296.5	297.06	297.69	303.65	298.56	305.13	303.25	305.13	298.87	296.89	303.33	304.95	291.61	293.69	298.02	296.54	298.05	295.58	300.19	295.51	300.06	300.35	303.34	301.02	299.93	298.36	304.27	304.8	293.7	295.82	298.32	296.12	297.85	296.49	293.37	294.85
312.44	306.46	312.92	315.65	315.1	313.78	321.84	316.63	317.31	314.86	318.96	314.26	322.13	316.07	307.78	315.01	307.82	316.96	314.33	315.29	314.09	310.63	310.23	311.1	321.65	310.18	318.95	312.9	314.97	312.93	309.25	308.56	312.12	306.37	315.03	312.62	311.66	309.78	318.03	310.21	304.66	321.52	313.56	312.38	309.1	312.62	318.87	307.82	310.88	314.07
311.33	319.23	323.83	316.59	318.31	316.46	321.93	315.01	318.32	314.86	319.21	316.6	317.88	319.01	319.5	320.99	320.5	320.84	309.92	322.95	321.51	314.75	317.32	317.87	323.55	327.65	315.92	318.54	311.05	316.64	321.77	318.76	316.12	320.75	319.39	322.1	321.26	310.83	321.86	315.23	311.14	324.8	313.88	308.31	312.02	320.55	317.93	316.37	320.66	316.37
310.37	304.27	304.15	305.82	310.93	312.13	304.7	308.61	311.57	311.83	307.08	309.92	305.8	301.78	304.13	307.87	305.72	307.72	306.04	303.66	295.88	304.93	308.6	310.79	311.92	298.82	303.28	309.53	306.54	314.1	314.74	308.28	303.87	306.76	303.48	307.76	302.56	306.7	306.48	305.96	307.67	312.03	305.9	308.06	305.67	309.8	311.28	306.47	306.22	303.1
306.08	304.56	299.86	295.71	301.52	299.36	303.34	304.17	301.9	295.02	294.44	298.96	297.75	295.42	300.73	300.46	305.48	299.2	297.84	302.33	292.04	301.54	308.22	293.09	296.15	300.74	295.3	304.66	298.29	306.2	297.65	295.74	295.75	303.32	299.22	296.09	308.46	296.95	300.12	310.38	299.48	297.95	297.63	306.41	299.12	304.56	304.38	301.34	297.04	305.05
326.88	331.28	329.27	325.75	329.41	323.24	319.71	322.9	323.45	327.11	326.31	331.53	325.28	322.98	327.75	326.53	329.98	324.43	331.16	326.32	324.35	323.83	327.86	327.97	328.99	331.08	325.47	332.47	327.74	327.54	322.62	325.68	333.26	328.21	331.86	331.46	330.38	322.8	327.18	331.65	323.14	328.06	323.98	329.69	328.29	324.23	325.43	322.76	320.9	329.48
321.87	322.18	330.05	313.45	318.2	323.7	318.79	321.8	317.3	311.46	321.24	310.06	316.46	316.77	318.28	319.15	318.14	324.84	318.98	316.78	316.43	319.19	316.74	321.14	312.99	317.2	316.25	321.26	317.13	323.54	317.11	318.61	320.99	316.54	311.13	323.24	319.25	315.39	313.46	312.41	313.33	321.82	318.18	313.12	312.92	325.35	320.26	316.27	318.02	317.11
315.65	314.58	314.49	312.29	311.26	315.75	317.86	313.41	310.66	313.13	318.36	314.86	310.21	313.72	318.21	314.7	312.5	310.34	311.48	312.3	313.53	309.51	306.94	307.93	316.84	316.65	313.34	309.45	314.22	313.77	315.12	310.51	311.35	311.46	311	309.34	309.04	311.59	317.81	316.78	313.27	317.65	307.57	318.56	314.82	313.35	312.85	309.91	307.68	316.18
295.01	303.87	304.66	305.63	302.22	297.24	301.33	302.99	300.11	302.7	301.53	301.51	300.05	309.48	302.34	299.87	304.3	303.57	298.77	304.24	300.5	313.59	299.94	307.47	305.38	302.54	300.73	299.43	300.21	306.05	305.27	305.97	302.48	302.69	300.36	308.31	303.23	299.92	295.04	302.51	296.87	298.51	299.13	309.05	303.1	302.39	304.29	307.04	303.57	303.98
298.57	304.49	301.93	302.79	301.84	298.73	302.05	309.19	311.91	308.31	303.92	302.9	307.83	292.94	304.24	297.2	307.52	303.8	301.32	306.28	305	303.82	307.52	305.34	302.03	304.84	300.33	303.27	304.49	300.1	306.23	296.46	298.16	298.87	302.11	304.11	294.32	298.83	298.18	309.31	304.11	310.28	300.01	304.7	304.66	305.5	303.68	307.27	299.96	299.19
300.16	310.92	303.11	304.54	305.02	302.55	302.1	309	296.25	313.72	306.41	299.99	307.74	305.52	311.06	306.98	300.85	306.32	307.59	305.12	307.71	302.21	304.83	310.21	304.11	302.78	302.81	300.21	302.16	303.25	305.02	306.74	305.62	294.52	301.05	298.6	298.12	299.27	302.37	311.38	304.22	303.35	305.96	312.24	304.68	302.21	303.14	309.32	303.64	303.23
323.93	327.16	324.83	330.48	320.15	332.57	332.99	327.9	332.4	331.23	322.27	322.22	323.69	328.36	325.2	328.11	321	326.59	322.11	328.3	324.41	329.11	327.21	329.04	324.86	332.5	321.11	330.42	324.09	339.13	330.03	336.37	326.03	325.81	328.54	328.17	323.15	330.17	325.1	325.8	331.66	335.18	328.58	320.97	324.88	329.46	326.37	333.62	323.98	326.79
330.52	320.81	324.74	330.25	325.74	327.71	329.14	323.03	326.62	326.07	319.13	322.58	325.02	323.62	325.78	325.93	325.91	324.76	323.81	323.83	329.7	322.76	325.29	330.48	326.31	325.8	322.23	323.5	329.21	335.04	324.23	318.28	319.61	327.81	324.48	325.25	326.25	322.54	325.61	321.25	323.72	325.08	318.33	324.6	317.73	328.75	326.5	329.33	326.04	316.56
300.23	307.12	311.29	305.92	298.3	314.46	308.91	307.27	307.39	304.74	310.22	307.01	305.88	316.39	310.38	312.15	309.86	307.29	315.22	304.71	309.14	306.97	294.38	302.05	306.05	306.7	302.12	303.52	305.54	307.73	305.46	305.53	299.91	309.85	304.94	305.24	311.89	296.37	301.74	304.91	302.06	301.86	301.51	304.5	304.76	309.97	305.15	306.48	302.48	306.1
298.53	291.24	292.52	298.4	294.52	295.86	288.73	294.49	293.51	288.84	299.64	304.75	293.59	292.86	292.9	289.99	295.44	291.66	301.04	290.28	292.23	294.84	287.3	295.97	300.22	293.61	292.7	292.14	296.57	293.42	298.19	296.03	287.74	292.79	289.65	301.48	286.7	294.69	290.21	290.99	291.17	294.46	292.57	294.62	295.07	293.07	296.55	290.09	292.07	288.67
303.27	296.71	291.62	302.88	298	299.08	301.17	300.07	298	290.45	291.67	303.01	307.73	303.66	295.9	301.96	302.6	297.21	297.34	295.01	302.66	298.28	302.37	296.45	303.36	302.66	306.01	303.26	298.19	300.88	296.42	303.57	296.47	306.28	298.66	300.13	303.11	308.46	300.8	303.72	303.63	302.98	311.35	305.8	305.51	300.72	300.02	298.43	304.58	305.16
329.84	325.08	328.02	326.65	335.25	331.3	328.06	327.38	335.87	326.79	330.16	326.46	326.47	327.02	326.3	328.29	326.97	337.14	330.1	329.55	324.53	330.39	326.2	331.95	338.24	325.46	324.34	322.72	325.64	328.15	318.56	324.29	330.78	323.37	323.02	332.52	335.5	325.32	325.95	326.32	324.57	326.09	335	327.81	325.25	328.81	335.87	333.62	326.27	323.57
295.83	293.31	299.13	302.47	299.45	307.47	298.88	298.6	304.96	303.38	293.06	307.02	299.93	293.75	308.38	300.35	303.02	304.31	307.09	295.09	305.72	302.46	298.75	309.16	300.34	297.74	301.45	302.28	301.77	306.07	301.23	302.28	298.56	297.56	306.76	292.81	304.73	299.93	302.37	304.67	297.42	297.73	302.31	309.54	300.91	297.36	303.56	306.42	304.12	297.46
288.47	288.5	296.65	294.5	288.04	292	294.28	291.66	291.68	291.95	288.18	293.79	286.84	295.36	290.59	295.65	294.47	297.69	296.85	299.24	289.97	295.53	292.86	293.68	290.22	296.14	291.79	295.6	296.15	289.89	291.78	296.77	291.99	291.05	292.59	295.22	288.86	290.81	297	297.09	301.71	297.09	289.34	289.68	290.92	292.18	300.96	288.48	304.31	295.6
319.75	314.74	316.48	315.4	315.15	310.71	320.97	319.35	318.44	311.98	318.17	321.09	317.73	311.32	321.36	315.17	321.41	320.08	316.5	317.22	320.52	313.82	318.29	316.71	312.77	315.43	314.26	311.47	319.09	316.93	319.6	317.6	316.98	316.35	318.24	315.97	310.1	314.07	317.34	319.45	322.38	316.18	315.08	318.44	310.53	319.16	308.65	315.79	316.88	317.03
320.68	331.57	322.44	328.25	333.38	327.7	330.74	326.12	321.02	332.28	328.03	329.22	328.75	323.47	328.07	324.59	322.77	323.38	336.11	326.98	334.73	328.52	327.13	327.17	327.29	323	325.89	335.09	334.93	326.16	322.99	323.49	332.31	330.79	321.88	327.37	330.95	328.7	329.86	330.03	327.82	319.62	320.56	323.35	327.09	325.71	325.4	325.65	321.81	330.02
317.24	312.39	320.5	315.14	318.97	317.75	318.31	311.89	321.19	321.99	318.74	320.48	325.82	318.36	316.23	314.78	313.31	321.78	315.11	316.88	316.87	321.78	325.23	319.08	314.86	319.83	313.9	321.76	318.76	318.57	319.03	320.4	320.63	314.11	322.72	320.39	320	325.21	328.41	322.13	325.6	316.5	322.47	316.45	327.06	322.77	317.85	320.82	324.29	324.76
304.71	300.31	299.35	309.19	307.89	309.99	312.7	310.89	309.1	301.87	309.15	300.82	308.79	304.39	305.34	306.95	313.23	301.93	304.77	308.46	301.49	303.07	304.58	307.09	307.74	304	303.72	310.26	307.23	304.7	303.08	307.92	307.6	306.66	307.44	310.23	306.03	311.67	307.88	311.17	306.58	307.03	301.36	309.47	302.51	311.36	307.76	311.8	307.19	310.84
321.7	308.83	321.48	322.34	319.73	314.59	317.56	317.72	319.05	309.69	312.29	305.91	315.58	324.04	319.05	312.26	313.79	315.47	317.09	309.42	315.45	317	319.61	317.75	318.24	323.86	316.64	319.61	316.78	322.52	318.21	319.23	317.49	320.84	315.4	320.13	311.84	311.72	313.56	315.98	323.1	316.58	318.1	318.67	314.92	320.6	306.66	317.83	317.54	323.03
312.51	318.22	305.24	320.41	312.79	316.66	320.75	320.61	313.45	317.3	318.12	317.09	312.05	314.56	323.7	316.58	314.77	311.25	314.14	321.46	313.7	328.82	315.78	318.93	316.45	319.4	312.51	315.63	313.54	314.73	315.6	318.06	313.87	315.52	316.75	317.93	316.53	313.83	313.59	313.63	321.08	319.59	311.66	314.75	317.93	311.75	321.91	319.82	320.29	317.07
314.74	321.38	328.06	320.89	313.99	315.99	322.51	314.15	318.23	313.26	325.67	323.46	321.06	316.78	321.16	326.4	318.89	315.54	320.09	313	317.23	322.81	322.53	312.96	318.44	312.85	315.89	312.19	319.36	313.3	316.56	322.78	322.42	324.76	320.23	317.56	314.19	316.69	317.88	316.52	319.43	319.56	316.76	316.77	308.28	311.08	320.57	316.55	311.31	319.32
300.16	301.05	298.77	303.96	297.05	297.83	298.45	292.24	301.42	309.9	293.9	298.75	294.57	295.17	293.74	306.2	294.01	297.31	301.81	298.99	297.86	296.67	302.44	296.4	281.74	305.93	295.77	296.05	292.92	293.7	298.12	298.58	295.74	296.85	289.01	297.13	296.97	290.65	294.64	295.81	293.83	285.82	296.95	295.57	289.78	298.08	309.41	290.69	307.47	294.03
300.35	310.15	307.24	294.32	307.21	295.49	309.1	306.85	297.46	293.95	307.98	300.83	310.13	297.05	311.11	305.81	303.3	299.65	301.3	304.78	295.94	299.16	303.43	301.45	299.08	301.04	294.38	303.09	296.55	297.51	295.87	300.67	308.18	303.57	310.95	304.28	298.48	300.33	303.97	300.68	310.5	300.18	306.13	303.65	302.77	299.15	301.2	299.96	306.97	297.44
332.57	331.03	338.5	324.01	321.94	322.25	331.31	333.95	329.13	326.14	331.39	320.6	311.98	320.73	326.95	332.82	331.38	323.09	328.17	324.18	327.81	328.45	324.73	325.14	325.15	332.13	331.87	328.58	320.7	322.36	326.78	321.57	323.11	321.16	325.14	320.43	328.95	331.68	323.51	331.86	334.94	325.2	322.15	324.03	323.73	333.71	330.4	317.25	325.15	328.17
323.27	310.22	313.73	320.37	316.48	314.04	312.83	309.57	312.4	316.1	316.69	311	314.87	321.69	313.25	315.45	314.91	311.62	319.58	313.9	320.05	316.54	320.28	319.06	311.9	309.09	315.88	313.49	310.25	309.9	314.57	318.61	312.23	312.83	319.69	314.47	316.19	308.05	311.85	315.02	316.76	315.1	313.28	315.25	320.3	316.18	311.04	314.46	317.83	314.56
324.37	328.97	325.54	331.6	322.8	329.47	336.9	324.36	333.79	333.14	326	323.87	326.45	324.28	328.88	334.47	329.49	325.62	323.99	331.65	330.58	332.31	329.87	328.73	333.41	323.38	330.59	325.8	327.89	326.9	323.89	326.89	327.43	332.51	333.7	317.25	325.51	324.28	330.34	327.97	330.92	331.13	327.57	324.53	333.92	319.96	330.36	328.63	329.37	320.29
300.77	293.86	293.48	298	300.75	292.55	299.6	306.83	289.56	295.38	295.33	299.08	299.15	294.86	298.81	302.64	300.81	292.56	292.12	300.24	305.17	295.65	295.75	291.44	298.16	302.53	299.76	295.77	305.09	295.07	296.77	300.64	296.44	299.23	300.24	302.97	301.15	295.42	293.95	293.15	297.35	294.05	296.87	299.5	300.55	293.7	302.8	305.17	295.59	300.85
313.06	320.44	311.99	313.57	319	315.56	309.55	321.64	320.84	320.42	314.76	319.06	322.42	313.56	313.01	316.39	317.52	311.86	313.71	316.82	321.44	320.44	316.94	314.58	318.37	315.15	309.67	316.13	319.75	321.62	315.65	311.47	310.5	312.38	317.33	322.3	316.75	321.95	317.54	311.19	316.2	317.53	307.92	317	314.32	323.97	317.14	311.46	306.9	306.33
300.35	297.59	301.54	291.61	301.53	300.05	297.13	303.48	298.3	295.16	300.08	297.8	294.09	295.37	301.32	295.75	297.76	307.06	297.3	305.37	303.59	302.73	302.49	298.06	294.24	303.29	301.55	294.54	296.39	305.79	301.18	300.82	302.26	300.34	300.78	303.69	306.99	305.84	302.26	302.51	307.09	298.77	300.59	293.5	302.88	301.66	296.27	297.14	296.26	313.56
305.87	300.16	307.4	304.26	308.29	305.3	301.31	303.5	306.42	308.33	309.18	304.87	307.2	303.97	294.25	298.1	297.89	309.53	304.69	308.54	303.75	298.18	297.06	303.48	299.24	307.51	307.23	301.74	295.8	301.87	307.47	300.44	306.4	305.4	304.22	302.77	304.32	300.27	294.81	298.77	305.37	299.12	303.57	306.7	299.39	297.08	299.38	307.51	299.23	295.69
301.93	305.2	303.42	304.33	311.28	307.38	302.6	309.55	300.89	300.4	310.89	307.57	312.45	304.54	309.24	299.13	303.79	306.44	301.81	304.64	309.18	313.16	306.42	302.71	304.03	296.5	309.51	307.33	304.14	305.11	309.96	300.77	306.78	303.97	301.17	308.67	308.34	312.13	301.15	305.86	303.92	305.94	301.21	309.52	302.02	307.02	310.9	305.8	305.93	302.49
316.92	312.38	313.84	312.05	318.63	326.52	313.55	312.85	313.16	317.98	321.39	311.69	312.41	312.98	308.03	320.24	310.17	317.27	316.78	315.69	316.38	317.84	316.75	324.41	321.85	319.42	312.55	317.71	310.7	314.93	312.88	314.34	314.72	313.99	316.03	315.52	315.06	318.43	317.22	315.71	308.83	319.01	309.73	310.56	310.8	313.88	312.63	313.94	317.7	316.57
308.43	303.91	315.76	294.8	311.45	308.22	300.29	304.02	306.47	301.32	307.07	312.31	302.27	304.33	304.27	308.49	307.41	301.76	308.76	307.48	309.5	311.14	303.12	308.36	302.23	304.7	305.16	308.96	306.14	306.13	306.53	301.75	307.32	301.4	304.52	305.68	308.28	306.2	301.94	312.75	302.26	308.37	303.02	314.07	299.84	308.54	307.07	312.93	307.68	307.22
316.26	321.96	325.91	323.45	319.53	320.86	321.55	323.84	325.24	323.64	318.48	324.81	327.53	341.11	326.97	323.01	326.17	334.25	325.44	320.02	324.18	324.6	322.22	321.82	327.86	319.6	330.84	329.52	323.54	322.87	322.2	322.1	323.42	323.05	325.51	325.37	331.42	314.04	320.9	331.77	325.48	319.72	324.18	325.51	320.18	327.31	331.23	323.01	323.12	330.58
310.96	316.14	309.05	316.58	303.09	315.77	309.12	315.32	310.87	318.05	307.96	323.33	306.03	314.68	316.16	320.39	306.98	312.66	310.22	310.76	311.98	319.26	312.76	314.67	313.56	307.15	316.74	303.51	311.09	307.88	312.31	318.15	314.18	311.26	312.42	303.15	314.22	314.54	310.98	311.09	314.29	312.41	309.41	319.1	313.82	320.42	313.37	315.14	314.49	308.2
331.38	330.3	334.34	333.38	328.5	327.61	326.82	324.14	324.15	331.93	327.64	330.73	333.05	334.71	323.85	332.96	327.11	331.38	322.27	333.34	324.54	334.99	331.06	330.62	329.28	327.26	328.72	331.99	327.24	325.34	333.72	333.66	334.42	326.42	323.38	326.8	324.88	328.7	337.76	323	327.62	329.92	330.54	327.84	326.85	328.8	324.02	321.3	327.91	330.98
311.19	298.79	306.42	297.94	305.32	297.97	286.92	303.76	305.37	299.35	299.49	297.5	298.21	295.38	305.54	304.16	303.57	305.84	300.45	304.99	296.7	303.69	298.65	301.79	300.76	295.56	305.95	299.81	303.08	297.64	304.27	296.28	309.59	305.79	305.08	299.21	301.64	297.6	307.67	298.89	298.36	298.26	306.98	306.13	304.93	299.38	305.16	294.43	294.04	303.89
319.38	314.17	315.49	320.45	327.68	309.3	320.59	319.27	309	311.37	310.9	316.85	318.03	310.98	316.88	317.91	325.1	318.68	316.69	317.89	320.18	322.18	308.97	318.83	315.32	316.36	319.83	314.52	310.76	315.19	312.05	316.36	318.28	320.82	319.23	311.5	316.76	319.12	314.48	316.93	320.31	322.33	316.88	315.1	318.02	321.47	316.56	325.32	322.41	316.45
296.02	288.98	296.47	294.03	296.62	290.37	294.19	292.56	298.92	299.15	291.35	294.96	294.27	291.7	292.79	291.16	291.86	292.18	299.35	295.73	299.63	289.6	292.34	288.31	295.49	293.08	295.82	298.53	300.07	297.73	292.49	296.14	293.72	292.32	289.47	290.67	290.91	295.28	293.74	296.53	294.44	289.51	297.13	292.67	294.52	300.93	293.86	301.56	284.92	291.56
336.32	323.49	331.96	330.52	329.52	327.82	324.33	328.46	334.77	327.18	331.25	329.74	324.15	323.42	323.66	331.14	332	328.11	327.08	320.05	327.14	328.12	331.44	332.05	329.11	332.21	329.32	325.91	324.5	323.81	330.41	333.61	327.05	336.92	333.42	339.69	327.36	331.48	319.71	328.18	327.03	327.21	329.55	323.3	327.99	324.87	332.47	330.66	322.18	334.33
312.77	315.22	320.09	310.35	318.98	310.98	313.23	318.25	313.99	311.55	315.78	311.73	310.56	316.21	318.15	314.9	307.69	316.06	309.07	310.13	315.34	318.3	310.44	310.89	312.49	314.71	305.21	319.59	316.79	312.51	315.26	316.65	313.16	318.17	310.4	322.82	315.04	314.32	313.67	312.82	312.92	313.81	311.01	316	312.27	309.71	315.89	315.23	311.5	315.81
305.91	304.64	308.67	304.4	302.18	304.33	309.38	302.33	305.01	300.11	307.13	297.59	306.91	303.66	301.21	296.06	301.19	303.04	301.11	300.65	308.23	306.26	303.8	306.98	306.76	309.88	308.67	304.31	306.68	309.93	300.35	303.44	301.9	303.66	303.66	302.44	311.16	306.5	302.21	310.55	304.38	311.55	305.47	301.86	299.06	301.97	305.95	302.94	305.9	299.93
300.07	297.31	304.98	298.24	293.06	302.55	290.59	288.18	298.97	297.77	293.94	296.02	296.11	297.35	294.91	297.84	300.74	301.09	291.97	298.4	297.23	299.11	292.58	298.22	298.66	298.04	292.93	297.9	296.74	292.84	296.11	294.11	294.24	299.19	294.7	303.58	296.82	288.25	296.52	301.24	299.24	297.99	291.14	298.59	297.73	289.78	303.42	300.33	301.44	287.45
306.32	306.77	310.73	308.66	306.13	301.24	307.9	314.26	303.38	309.52	308.67	307.81	309.92	313.18	304.25	307.24	304.48	307.51	307.41	306.78	310.55	311.16	313.67	305.24	311.53	305.22	312.39	308.86	310.58	317.48	306.44	300.71	308.99	305.3	316.64	311.42	314.12	307.2	312.89	298.67	305.85	312.04	314.85	307.24	310.05	303.24	307.3	310.69	303.96	308.76
317.59	320.49	315.75	322.35	318.2	313.12	320.8	317.78	322.11	323.59	316.93	321.96	317.17	321.86	314.75	316.39	315.31	312.32	318.08	320.43	319.6	323.18	319.36	323.02	322.41	318	319.58	313.78	303.48	321.76	316.61	317.19	320.45	306.85	309.87	314.71	317.4	313.04	321.08	313.71	316.2	314.42	319.54	326.22	314.69	321.24	315.94	313.26	323.3	317.95
312.49	323.31	318.23	322.45	318.07	326.1	325.82	310.47	312.62	318.01	315.83	314.97	317	323.46	320.34	319.73	315.36	317.25	320.04	316.3	319.96	314.83	315.58	313.84	312.85	316.76	319.66	320.36	318.6	317	310.94	316	319.74	323.57	311.86	317.2	315.93	315.92	322.79	322.33	318.07	318.33	316.86	311.17	315.54	315.98	323.03	320.93	324.29	314.6
299.6	296.47	299.64	298.71	300.05	310.42	302.39	299.36	301.02	300.53	304.65	302.84	298.74	301.79	296.96	302.39	298.37	313.23	301.77	295.92	294.42	303.02	298.3	304.89	304.56	303.45	303.01	303.73	305.51	297.87	298.28	299.04	303.8	305.82	299.16	305.54	307.84	297.38	303.23	300.23	303.21	300.84	304.09	306.34	305.54	301.54	306.16	294.19	306.86	305.18
313.59	320.29	321.68	325.62	327.79	308.69	323.37	314.21	320.83	324.27	323.09	313.98	318.46	313.25	312.96	317.11	324.72	321.37	318.91	322.59	322.45	319.98	319.04	319.36	323.03	313.06	323.1	324.01	321.24	314.72	316.59	316.97	317.68	322.19	313.7	318.4	314.41	319.82	324.64	316.73	315.63	315.32	316.51	318.82	317.74	319.62	315.61	316.76	311.85	317.07
329.08	334.93	321.56	330.74	324.6	321.65	330.89	329.11	327.19	331.37	326.55	332.92	326.84	325.04	329.34	332.63	329.86	324.99	330.82	328.87	328.86	335.11	324.12	327.98	331.59	325.35	320.85	330.03	328.32	335.84	330.72	327.68	321.36	326.34	333.25	333.93	337.38	325.51	326.6	334.03	327.32	331.35	323.01	330.34	328.52	330.6	331.09	330.1	328.51	329.27
311.11	305.42	307.9	308.28	318.07	308.87	309.01	315.54	306.58	312.79	309.83	313.2	308.9	309.89	308.59	318.05	309.99	315.52	307.76	306.9	309.97	304.46	315.87	317.88	318.15	316.86	307.7	306.97	311.26	312.03	316.68	313.05	312.23	304.41	309.21	308.78	310.45	310.15	314.56	317.19	310.72	307.03	310.62	308.84	316.45	309.02	306.99	311.75	307.11	310.73
308.64	297.84	300.35	309.39	296.11	305.71	311.63	307.24	296.87	301.63	297.9	312.12	305.89	302.93	302.26	302.32	304.57	301.17	304.49	298.08	304.42	301.21	305.39	299.08	310.88	305.18	308.32	300.9	305.69	307.55	304.33	294.1	307.1	304.17	304.86	303.66	303.33	304.87	303.52	310.06	302.93	299.09	304.57	301.44	304.63	302.92	309.11	300.75	301.34	299.91
314.76	316.36	318.34	322.81	314.65	307.62	317.37	315.29	311.75	316.25	314.01	315.65	311.92	307.53	316.55	324.85	315.39	311.79	316.45	323.46	318.14	308.01	326.86	315.92	315	316.45	314.52	314.67	317.83	310.85	315.8	315.82	309.16	320.1	323.14	309.87	321.6	320.15	315.84	310.75	316.4	314.41	312.79	317.52	314.99	312.7	318.33	316.05	313.08	314.47
308.4	317.32	318.49	316.19	322.55	316.42	323.31	314.71	318.16	313.74	311.69	312.19	321.42	318.61	318.01	317.27	322.23	323.86	314.06	302.64	324.37	314.12	317.79	317.97	318.08	317.87	316.4	314.28	317.55	318.94	324.08	319.7	318.77	321.81	320.96	317.58	322.94	319.99	317.84	314.21	318.55	318.62	316.35	314.43	316.44	318.69	324.3	318.47	317.76	310.95
314.75	319.12	315.21	319.11	314.85	313.98	312.21	304.31	307.39	311.74	319.15	317.52	313.17	316.88	313.28	311.51	312.39	316.24	318.37	313.06	317.76	308.42	309.2	316.13	309.94	309.59	317.83	322.57	315.65	317.56	311.48	318.83	311.06	320.77	308.54	313.69	317.78	313.24	311.12	320.79	317.45	321.6	312.75	319.77	320.95	319.31	316.4	311.91	321.01	313.93
314.86	311.5	316.45	315.75	318.58	309	316.28	312.54	311.46	314.01	314.06	308.58	315.08	313.56	310.08	320.16	308.13	313	310.77	317.8	316.78	312.47	319.93	317.53	313.62	313.31	317.5	315.37	315.35	325.26	321.23	318.49	306.08	316.34	312.38	314.06	312.98	316.89	316.39	316.31	312.31	311.36	308.56	312.89	321.29	312.69	313.47	309.41	321.42	311.98
319.79	325.97	323.36	311.21	320.51	316.53	318.69	321.54	316.48	313.6	319.84	320.83	312.34	321.32	319.78	319.84	318.25	318.21	318.49	325	320.15	323.8	319.33	315.63	312.75	307.68	315.31	317.57	315.41	314.39	319.15	313.54	323.7	315.52	317.09	318.57	320.08	320.29	324.91	321.6	320.6	319.93	318.31	316.48	317.17	318.66	320.44	322.49	321.57	318.19
325.71	329.13	319.82	322.93	328.42	320.46	332.08	323.01	329.92	319.14	331.21	322.18	325.36	327.49	328.64	328.59	323.09	324.33	317.98	331.43	324.76	331.4	325.68	328.05	325.73	327.27	320.47	329.48	321.85	320.06	325.51	324.77	325.29	324.23	324.65	323.25	319.59	320.29	321.32	324.58	325.4	323.7	323.25	327.86	320.39	323.93	317.82	327.53	328.21	326.45
327.48	327.53	326.55	326.82	331.74	327.88	332.4	334.64	334.43	325.09	332.27	328.69	324.07	324.28	330.79	329.76	323.57	331.55	331.3	331.54	323.2	326.27	332.96	334.94	326.58	328.45	328.85	332.8	332.74	328.23	328.89	328.08	322.22	321.07	331.75	329.03	323.05	325.9	324.46	333.5	323.09	319.68	328.43	322.48	325.87	319.37	329.15	324.89	329.83	329.23
296.29	295.25	298.21	306.12	296.28	302.23	294.65	306.8	299.88	300.24	295.53	303.3	303.71	296.01	304.62	287.44	296.56	306.53	296.75	297.02	297.79	291.12	297.71	300.51	296.84	298.88	296.69	303.67	300.41	297.45	303.66	301.17	304.4	292.27	300.28	298.69	296.99	299.8	297.33	309.57	302.16	299.86	297.3	302.78	297.42	298.72	298.69	302.34	306.64	303.02
302.58	302.85	309.47	302.87	305.64	307.66	299.02	299.07	305.55	297.4	303.1	302.66	302.14	299.42	309.29	301.41	302.09	302.73	289.78	301.41	298.65	304.29	295.5	301.92	302.87	297.98	294.22	301.17	307.83	311.77	294.87	302.76	301.05	298.74	302.45	306.14	297.92	303.99	299.9	308.66	297.44	304.05	300.91	294.28	311.48	305.06	299.95	302.91	301.75	303.46
311.28	312.76	317.38	311.7	319.14	316.14	317.89	306.74	309.71	321.03	318.7	316.36	312.48	312.82	314.56	311.23	318.01	308.34	313.3	314.74	315.33	312.82	316.23	312.18	314.86	318.23	315.27	322.11	316.57	310.54	317.11	316.88	312.48	316.88	312.55	321.29	311.22	319.64	314.45	324.17	318.56	315.27	318.21	313.5	319.26	310.31	319.08	314.68	311.03	310.44
323.06	312.12	308.54	317.41	314.87	322.91	326.33	309.96	316.79	318.02	318.54	318	315.88	316.13	317.92	314.89	310.26	311.94	313.85	315.74	316.97	317.87	319.8	310.8	312.49	311.56	321.23	321.24	319.94	313.1	312	318.75	313.99	316.69	317.56	317.28	314.81	314.98	316.33	307	318.14	313.28	316.54	320.49	316.51	318.06	314.34	311.43	321.13	316.54
313.7	313.82	317.19	312.57	307.77	303.55	310.92	313.12	299.73	314.35	312.77	308.05	316.92	314.58	310.67	303.84	312.61	313.88	311.63	317.15	313.1	312.96	313.45	314.42	312.15	317.17	313.74	314.98	311.58	318.74	309.49	315.27	323.94	312.41	314.26	310.05	307.8	313.88	321.39	318.45	312.14	307.63	315.8	304.29	314.19	308.53	314.73	310.87	315.7	309.97
302.45	306.57	311.92	306.55	311.33	300.76	309.89	307.68	302.74	309.02	299.76	312.44	309.84	309.06	303.87	311.29	314.23	305.58	301.37	307.93	303.37	307.39	305.56	310.57	303.64	304.67	298.62	306.51	304.49	308.11	305.37	311.64	308.57	304.02	309.24	309.77	309.47	310.53	307.37	311.16	304.12	309.94	303.5	311.85	312.62	306.03	302.67	307.41	307.53	309.25
310.71	305.86	304.71	305.56	299.75	301.6	304.63	304.16	307.61	300.61	299	302.43	302.78	300.5	307.19	304.8	297.65	301.61	303.72	300.36	301.99	302.89	296.29	306.77	302.64	300.99	309.42	300.41	303.81	299.11	299.11	300.01	302.44	305.13	299.95	298.95	307.83	308.07	301.22	305.78	310.98	303.61	301.56	296.84	305.32	304.46	303.67	307.89	304.02	302.99
298.02	302.03	305.14	302.83	296.91	295.76	298.62	307.59	305.42	301.48	299.09	300.72	303.59	303.57	301.6	300.16	302.63	296.42	303.47	307.02	304.09	298.9	300.37	302.76	302.42	307.76	306.17	302.61	295.56	297.74	295.83	301.88	302.12	301.06	295.73	299.81	305.78	300.41	298.35	301.95	297.84	301.01	298.22	297.14	296.96	293.23	301.81	295.49	297.65	296.45
302.41	306.69	298.2	308.29	305.85	306.99	303.12	311.7	302.83	305.41	306.19	306.07	302.07	301.14	311.09	304.06	299.69	305.75	297.2	305.93	304.08	306.84	308.5	307.4	302.08	308.46	306.78	314.43	303.56	309.82	302.01	308.13	303.08	295.56	300.44	314.12	308.32	304.77	307.23	310.81	302.16	303.57	305.89	303.65	302.19	299.87	311.44	307	304.24	297.96
305.85	302.82	296.52	294.65	295.74	301.78	292.67	291.91	293.71	295.12	296.37	295.13	298.36	299.54	295	301.24	291.12	301.72	291.36	301.1	297.75	290.69	298.09	291.54	294.06	299.27	303.21	297.2	299.8	291.29	291.58	292.35	290.53	295.34	300.91	298.23	292.38	289.9	290.33	292.61	295.54	300.08	291.12	301.08	298.22	297.38	291.07	294.08	294.32	291.52
303.32	296.33	304.19	306.12	310.56	300	309.65	304.7	303.06	308.52	309.37	294.79	300.66	303.95	312.35	305.78	308.04	304.89	300.35	303.8	299.27	306.55	308.07	311.49	299.38	312.44	312.43	306.2	301.73	309.16	306.42	302.42	303.99	303.74	311.22	310.26	308.77	301.61	308.15	304.53	309.46	306.69	310.44	308.02	298.78	302.79	300.09	299.57	305.8	304.56
301.77	300.45	302.04	294.15	300.66	300.02	298.25	304.55	301.26	302.32	301.79	295.89	307.29	308.56	296.49	301.32	296.72	304.57	301.37	299.02	298.98	304.13	298.7	304.64	299.11	303.36	302.88	308.47	306.13	301.35	300.24	299.68	298.14	308.65	305.17	293.87	299.23	298.34	298.53	306.26	297.94	301.71	302.08	300.17	297.25	303.92	302.98	304.59	297.23	304.65
300.5	293.38	298.93	296.69	296.09	291.72	298.79	296.77	292.24	293.4	293.11	292.44	299.34	289.23	294.85	289.03	292.08	291.51	290.74	286.64	292.49	294.9	296.17	294.26	297.47	290.97	296.05	290.22	297.86	297.82	292.85	295.96	296.69	289.06	296.91	289.09	299.83	305.59	297.97	294.66	300.04	297.86	298.4	302.12	286.82	294.82	305.08	295.68	294.21	296.32
316.89	313.3	322.25	317.11	312.04	310.92	316.95	310.92	315.56	310.05	312.16	311.58	312.86	317.87	312.34	312.66	315.91	310.91	319.7	319.75	308.96	321.16	313.66	305.54	312.59	315.52	310.23	312.98	308.96	312.28	313.41	312.41	319.02	313.01	317.37	315	319.37	307.06	317.08	317.08	313.13	315.5	315.48	312.99	308.59	313.63	314.47	315.98	316.5	315.7
305.84	305.34	308.19	300.58	306.31	300.82	300.63	294.59	303.61	306.04	300.91	307.38	301.39	303.85	306.88	308.62	308.17	303.64	296.83	302.32	310.95	300.66	306.3	304.59	303.2	299.76	296.6	304.61	302.43	305.89	304.41	305.8	306.68	305.4	301.23	306.83	301.01	304.24	301.58	307.22	299.85	307.52	300.91	307.58	301.91	306.16	298.31	308.54	300.84	299.12
303.69	298.73	306.44	295.17	309.13	302.33	305.71	297.28	300.95	302.24	298.79	299.77	303.18	296.98	300.64	295.18	297.9	301.98	303.33	297.71	300.48	298.43	291.05	305.58	296.88	305.51	303.3	304.63	303.02	298.57	297.68	294.63	293.22	298.67	301.5	305.75	298.95	302.85	301.56	308.19	309.43	312.49	296.87	304.01	303.26	296.55	302.59	290.51	300.35	304.84
319.19	319.4	321.25	314.81	311	316	311.73	316.3	313.69	317.47	320.62	316.52	309.25	315.79	313.97	310.33	326.53	310.1	313.34	309.7	313.51	313.3	317.82	314.08	311.87	322.84	318.51	314.06	311.79	310.53	313.92	317.14	316.51	320.46	316.13	315.88	310.35	313.45	311.34	315.82	319.14	317.17	307.91	316.67	319.69	318.89	311.65	315.82	308.84	315.06
297.1	291.83	284.9	305.12	294.23	293.71	299.18	303.37	292.67	286.71	295.24	295.55	290.3	292.49	291.04	298.39	293.94	298.39	292.86	289.81	300.7	294.26	287.78	294.71	288.87	291.08	294.69	297.36	298.35	289.62	287.96	300.05	293.74	292.99	290.54	295.61	299.96	295.17	288.71	298.19	292.77	298.26	297.2	296.46	297.04	303.21	295.45	294.28	284.79	294.79
317.63	314.97	315.02	320.31	312.65	319.38	311.16	311.94	307.75	320.77	311.81	314.27	318.91	316.41	315.86	314.55	312.52	315.58	308.65	315.91	315.45	317.4	317.27	310.97	312	318.79	321.99	308.97	316.68	315.27	314.36	311.78	311.29	309.91	315.43	312.16	308.46	321.62	310.85	307.29	313.87	324.36	315.03	313.44	312.12	313.55	318.85	314.84	316.57	308.14
293.09	290.82	296.25	293.6	288.74	290.76	299.9	290.17	293.96	296.63	296.33	294.35	289.16	296.28	299.2	293.79	284.43	298.05	293.29	300.3	287.7	295.14	299.18	291.75	296.24	295.8	288.28	297.38	302.97	287.01	291.19	290.72	298.64	288.27	294.45	291.46	290.95	294.44	292.9	289.57	294.28	297.24	291.54	300.56	290.88	289.1	293.11	294.44	295.72	297.75
317.97	320.5	317.44	310.06	313.45	323.72	319.91	313.88	317.47	316.66	318.82	314.37	317.57	318.49	319.23	318.61	316.6	314.15	317.39	311.49	320.78	323.63	314.27	311.77	321.24	315.48	312.24	319.71	314.75	319.83	318.98	315.87	321.82	316.39	323.93	319.61	313.45	313.28	320.18	319.15	314.78	314.3	317.29	314.07	316.62	319.9	307.73	320.11	317.62	319.64
323.25	326.33	326.49	322.08	325.46	319.59	322.58	325.22	325.8	313.93	319.78	321.51	323.69	320.37	325.22	318.83	323.6	321.16	326.34	323.04	324.77	317.46	331.96	323	327.94	325.39	323.29	323.35	322.83	321.85	323.25	328.51	324.55	324.9	322.84	322.6	325.52	325.81	329.58	325.09	321.45	329.6	326.16	333.67	317.6	326.22	324.6	324.05	328.63	324.94
323.84	314.43	330.35	328.9	330.23	327.69	327	324.54	333.36	331.25	329.04	329.84	327.83	326.62	337.53	327.35	326.33	320.59	328.55	325.88	327.26	331.38	322.78	328.38	324.64	321.68	325.63	323.85	335.91	327.1	329.84	328.44	330.7	328.8	332.84	324.19	328.02	332.72	330.89	325.64	325.11	330.11	334.22	326.83	319.22	324.34	326.88	320.93	331.53	332.77
315.49	318.05	309.5	319.76	318.99	313.18	315.94	320.65	316.99	316.98	319.12	320.73	316.96	316.03	314.11	314.08	316.98	317.68	319.14	317.73	318.52	315.93	310.78	317.95	315.3	314.14	313.67	321.58	317.59	318.79	319.06	315.76	319.14	317.31	323.59	315.02	321.12	314.46	315.34	315.7	312.47	316.23	320.19	314.97	311.28	320.25	321.16	318.24	317.8	319.16
306.93	308.98	308.5	306.71	304.67	304.1	301.56	303.32	306.74	294.54	297.1	298.3	304.37	309.68	305.03	299.05	302.95	298.06	307.59	300.64	305.99	308.1	311.5	302.17	306.48	310.02	302.36	311.84	305.52	309.25	304.45	302.97	311.43	300.97	298.53	309.09	307.43	301.82	303.66	305.61	300	308.58	299.86	304.75	297.83	307.55	308.36	303.22	306.55	305.85
301.87	309.39	304.11	300.43	306.06	305.79	307.24	305.33	303.36	303.39	301.5	305.09	305.76	303.29	308.58	303.66	307.76	303.27	301.29	306.84	311.72	308.84	312.42	313.2	301.76	309.86	301.02	307.46	311.2	299.67	308.14	304.8	304.9	308.99	308.84	304.8	303.54	300.34	301.03	298.28	308.5	300.92	306.75	303.89	296.03	301.35	307.19	307.45	300.72	314.9
317.69	316.07	310.86	314.12	313.35	317.22	316	314.41	317.36	315.05	311.24	317.9	316.33	313.39	316.49	319.29	321.25	317.43	311.37	314.19	313.07	316.13	318.73	313.98	315.53	316.08	311.85	308.89	318.22	315.95	316.21	314.2	311.99	323.71	312.72	315.94	318.87	311.29	314.31	312.76	312.19	321.79	319.58	314.4	321.02	317.88	316.14	318.51	318.41	313.81
298.83	302.13	305.19	302.5	302.01	302.64	304.49	304.25	304.15	301.95	304.42	307.18	307.55	299.49	303.45	314.22	307.72	306.13	301.28	309.49	304.06	303.46	302.05	309.82	303.55	302.76	312.23	305.12	307.78	310.26	300.41	304.33	309.79	299.67	304.13	302.68	304.06	304.32	305.49	300.66	307.45	306.13	306.38	304.5	301.59	300.39	310.97	304.67	306.84	309.08
308.88	308.68	301.21	302.8	296.71	310.42	301.74	304.19	301.48	309.02	307.32	304	305.74	298.67	304.09	304.63	303.74	305.68	295.64	305.87	303.85	304.14	304.24	296.43	298.56	301.64	302.09	301.05	307.44	302.2	303.02	299.44	296.69	306.33	304.14	301.18	307.36	306.49	295.65	299.78	304.62	304.15	304.36	299.07	301.45	309.27	300.65	301.79	307.43	302.37
310.31	312.98	310.86	311.92	319.4	305.61	303.83	302.87	305.47	298.42	305.46	302.72	309.41	305.23	301.98	301.79	306.32	302.06	303.01	307.84	300.94	302.68	307.96	308.66	305.27	310.11	310.88	306.96	298.44	304.8	302.82	308.73	306.02	309.36	305.1	297.25	308.37	302.53	307.98	306.45	296.76	306.41	304.67	303.02	308.61	308.56	301.05	300.01	309.27	297.51
293.05	296.73	294.86	301.59	294.65	298.97	289.67	295.05	291.27	299.2	295.79	302.59	293.53	295.14	295.89	303.18	301.25	300.5	295.71	293.98	299.04	292.45	294.4	297.72	294.51	298.96	294.29	299.2	300.74	303.84	296.22	295.27	293.42	293.15	296.18	294.27	298.21	290.94	300.48	292.03	298.05	292.85	292.82	300.22	303.01	299.9	300.43	300.64	296.65	302.3
304.84	309.6	303.89	301.61	314.59	306.05	307.66	308.74	309	308.98	303.57	305.24	299.15	302.09	303.02	315.26	305	309.97	309.27	308.41	307.76	307.21	304.57	314.23	309.99	306.19	308.31	313.82	306.26	304.64	311.83	310.54	309.74	307.71	309.99	300.84	315.12	308.74	306.5	302.45	300.45	307.48	302.57	309.77	303.98	308.95	312.58	307.01	310.83	302.32
314.23	314.06	321.41	315.8	312.37	321.89	320.32	313.59	318.22	318.48	315.23	316.67	316.18	319.46	318.38	321.39	320.43	318.69	311.84	310.32	323.6	321.34	315.24	313.56	321.48	322.84	319.89	317.08	313.32	316.57	322.5	320.98	319.1	319.76	313.54	312.25	312.45	314.8	320.67	312.78	325.61	319.69	316.26	317.03	309.44	315.66	315.79	321.05	312.16	309.78
312.2	317.12	319.52	315.32	305.15	313.88	306.25	313.99	313.68	309.73	322.03	314.59	311.48	313.24	319.91	304.92	307.33	317.94	312.79	312.98	312.65	320.11	316.44	310.62	308.98	315.73	315.93	312.37	312.8	316.77	314.83	314.55	305.88	312.7	316.05	315.82	316.51	315.13	302.01	312.52	319.06	312.79	318.64	311.15	314.74	313.97	312.82	315.92	320.98	313.82
329.7	333.52	325.18	324.66	324.56	325.89	326.25	329.09	327.65	319.61	323.94	323.1	332.9	326.56	333.99	325.27	323.74	323.04	329.18	327.79	329.65	327.63	326.13	326.91	325.2	329.27	323.73	324.6	329.39	325.7	329.11	327.06	329.77	332.5	325.72	329.41	331.58	329.35	321.1	323.59	322.8	322.9	326.67	329.08	318.77	325.74	332.86	328.64	325.75	329.68
300.13	302.7	306.11	305.27	307.77	304.46	308.46	303.13	307.96	310.16	303.54	303.99	308.55	303.13	305.37	301.37	307.56	299.83	303.35	308.41	304.99	307.23	301.12	302.09	299.43	305.15	301.75	306.48	302.05	302.28	303.07	303.09	297.84	302.64	301.55	310.32	309.18	308.4	306.43	305.83	303.95	299.06	302.96	297.34	305.5	300.19	304.5	305.72	309.15	297.24
311.4	308.24	300.71	305.99	310	301.97	307.45	302.95	297.95	300.99	307.8	303.33	304.15	312.79	306.48	309.12	301.29	305.71	301.74	304.96	303.79	305.76	301.07	305.39	303.34	299.42	303.38	302.52	306.31	315.49	301.65	298.01	306.96	303.75	307.62	303.36	304.72	303.94	310.88	299.69	296.82	305.68	302.55	306.89	306.84	301.67	300.66	303.62	306.07	303.75
317.24	323.66	316.94	317.77	319.45	320.84	321.07	314.73	324.86	315.15	312.64	319.17	316.96	319.29	310.68	321.3	311.81	319.82	318.52	314.7	312.85	318.13	316.33	320.33	317.98	320.42	318.29	317.58	315.16	309.1	317.22	321.06	314.84	319.16	314.02	318.93	315.26	318.43	312.57	311.82	314.27	317.41	312.56	316.17	329.81	321.49	308.5	317.1	318.7	311.03
299.64	300.87	305.12	299.35	311.24	300.71	309.52	298.67	303.47	297.4	307.77	295.58	303.37	301.33	297.29	301.97	301.89	292.49	301.76	302.45	299.34	296.3	303.32	299.63	309.26	299.92	301.48	297.87	299.63	298.3	301.52	298.77	301.06	304.92	305.04	305.47	300.67	304.17	302.71	302.31	300.77	305.77	303.09	304.28	298.23	301.35	295.65	302.51	304.95	300.25
316.74	309.35	316.04	322.46	309.98	315.68	309.05	310.48	315.36	310.51	312.9	313.35	310.83	308.46	315.45	308.12	314.25	311	310.47	314.42	316.72	308.03	314.06	316.24	313.86	308.05	312.19	312.26	308.55	312.67	315.34	312.04	314.18	315.39	317.5	317.8	315.74	309.62	312.56	306.19	302.85	305.06	310.6	313.73	311.28	312	312.15	313.8	313.65	317.22
314.89	318.58	317.97	315.28	319.76	322.32	317.91	318.85	322.37	315.1	316.74	319.85	322.49	317.23	321.05	315.11	319.86	315.53	311.16	310.03	309.04	314.47	316.33	317.68	320.22	317.63	325.25	316.66	315.62	318.35	311.57	318.19	320.3	315.39	332.85	314.58	309.84	319.25	315.78	314.99	320.06	317.64	311.92	317.52	322.02	316.81	324.18	308.64	317.16	319.53
315.58	316.66	328.53	323.22	315.42	317.9	320.89	326.4	320.35	315.22	319.46	312.17	316.74	320.9	315.98	313.18	319.53	321.18	319.57	313.76	325.01	322.87	317.11	322.86	316.91	319.82	322	315.22	319.71	314.45	315.75	315.58	317.31	318.97	315.67	312.19	321.89	313.49	317.53	315.21	311.47	313.25	322.2	313.56	326.48	317.18	312.46	315.37	317.58	318.53
310.41	305.27	302.69	307.16	298.75	297.87	305.52	302.34	297.91	303.71	300.63	308.68	307.39	306.3	307.44	299.77	304.87	295.84	299.62	296.98	303.48	306.41	307.58	306.43	300.75	304.96	300.4	300.15	301.53	304.83	303.82	304.14	297.67	298.89	306.69	301.62	303.39	302.99	302.06	306.58	307.56	297.31	301.74	304.94	302.49	303.75	302.98	296.86	304.56	304.5
301.98	297.66	304.69	296.73	300.62	304.01	299.3	302.11	303.35	300.92	295.09	295.1	294.8	296.6	305.9	296.12	305.44	302.7	307.54	306.47	290.56	301.24	300.4	300.49	301.19	296.13	301.83	309.13	309.52	296.06	299.55	297.86	298.06	306.31	297.03	298.13	297.14	292.5	302.61	295.36	300.21	304.18	294.87	307.35	303.6	286.8	302.19	298.56	306.78	305.08
314.82	318.3	318.83	320.64	323.14	314.44	317.69	326.94	318.13	326.44	318.85	315.06	316.6	321.6	315.87	323.19	319.39	320.72	316.05	316.6	318.4	311.05	318.31	319.95	319.45	316.43	315.64	314.6	317.47	315.16	317.86	314.24	314.69	311.64	321.13	320.87	316.72	314.89	312.95	312.14	313.27	318.22	315.45	316.79	314.68	316.24	312.92	319.73	319	317.73
305.13	300.44	304.33	304.53	303.63	304.75	310.42	296.52	308.16	304.13	307.37	302.71	299.52	303.72	299.87	300.27	302.07	311.07	308.95	306.11	302.03	302.91	296.49	304.68	305.58	302.13	302.1	299.76	303.68	306.49	311.2	305.66	298.59	300.46	306.15	303.89	301.82	307.65	306.91	301.06	294.82	302.69	305.48	301.38	295.93	298.22	305.17	298.88	304.94	304.07
322.75	319.47	316.63	313.23	318.3	313.42	310.58	327.96	322.05	322.32	320.23	315.35	315.24	326.67	322.59	324.64	327.26	325.58	316.47	325.14	324.41	324.49	320.34	321.91	317.75	315.68	324.89	326.71	313.28	324.55	318.33	322.17	309.66	316.5	320.5	318.48	311.62	319.03	319.32	328	318.26	313.29	324.72	326.28	319.71	319.39	320.78	317.97	327.54	321.32
303.53	306.95	299.8	300.81	314.05	302.2	304.53	302.39	307.96	304	306.23	299.54	302.31	300.86	295.95	303.22	308.65	304.77	303.93	303.37	296.78	307.76	305.43	309.6	295.21	298.09	306.72	299.07	298.63	308.27	305.4	301.62	308.66	305.82	299.11	303.91	306.33	302.27	306.88	302.38	301.16	309.99	303.59	307.92	310.26	303.33	306.04	298.54	306.11	305.01
301.82	299.89	302.73	302.07	301.44	303.83	305.65	304.5	307.05	303.01	310.11	301.05	303.6	301.89	306.67	302.32	303.07	298.21	294.42	302.42	303.94	300.32	303.74	301.86	308.79	297.08	299.04	300.8	303.63	299.79	304.82	305.08	303.72	301.3	301.45	309.49	306.88	302.1	310.18	303.51	300.45	299.77	301.26	302.81	300.79	303.3	306.76	305.64	302.99	305.33
307.2	306.42	301.53	299.77	304.79	301.93	304.19	307.83	307.28	305.54	306.92	300.85	301.45	307.8	304.08	298.42	303.8	301.77	300.87	298.48	308.12	302.48	309.26	309.1	316.39	305.71	298.68	299.64	303.79	302.38	303.23	309.11	311.3	305.4	299.23	306.32	305.06	308	300.24	305.56	303.61	303.39	303.34	305.15	309.53	299.78	295.19	302.45	303.3	299.07
306.83	306.41	307.91	306.59	310.83	305.91	309.2	311.03	303.57	312.59	307.98	307.39	302.49	306.15	306.9	307.64	304.17	304.45	310.55	304.93	307.03	299.29	309.89	302.61	313.73	309.07	308.93	307.84	303.75	310.85	309.39	304.84	308.69	303.61	305.41	311.28	308.26	305.48	310.48	304.55	311	306.97	299.71	312.75	299.81	313.58	304.34	302.6	305.01	305.94
293.72	305.54	293.1	296.7	300.23	293.04	300.48	299.64	306.21	302.04	301.25	304.53	302.91	303.4	294.34	296.48	297.47	300.41	306.47	304.07	304.45	305.29	297.96	308.73	303	306.62	306.02	297.36	296.58	302.56	297.18	297.53	296.25	299.44	299.53	307.27	304.1	305.4	305.55	298.72	298.75	297.22	305.61	305.02	304.53	300.07	298.1	296.51	302.64	297.29
306.08	301.92	299.98	303.77	298.46	291.8	308.77	304.33	298.17	296.31	303.23	301.77	304.42	300.65	300.01	298.22	295.55	308.72	301.55	298.14	303.31	299.43	298.4	305.73	299.65	293.45	304.06	297.25	296.68	301.14	298.9	298.52	299.55	300.56	299.91	300.17	298.28	305.76	294.91	303.16	307.16	296.16	300.23	303.37	295.64	303.69	305.46	294.63	302.6	297.94
295.5	298.91	298.84	304.13	302.42	294.45	298.19	303.14	302.5	305.66	301.45	298.91	300.32	300.18	301.37	306.72	304.66	299.11	298.27	311.27	297.8	300.17	297.04	304.73	296.42	298.13	300.06	291.43	301.67	309.48	293.68	300.16	301.08	304.16	302.58	302.38	301.53	295.57	305.67	297.34	297.84	304.23	301.6	303.2	300.09	300.92	302.75	298.81	303.41	301.76
312.59	321.02	313.27	322.41	314.6	313.81	313.17	315	310.57	311.39	314.17	311.49	317.7	315.61	315.57	310.5	315.31	318.61	319.38	313.53	317.11	322.85	322.83	325.22	317.05	315.39	310.64	315.93	320.65	318.74	318.94	316.03	316.97	311.42	310.75	319.73	316.44	315.81	316.82	314.54	315.79	329.77	322.47	316.44	322.85	318.32	311.73	316.28	317.79	325.08
313.92	310.61	309.37	305.3	305.7	304.23	306.37	304.29	311.38	315.5	310.66	310.56	312.61	308.66	309.82	309	313.9	313.16	311.69	308.98	312.4	310.86	316.81	307.73	315.74	308.41	306.87	311.49	299.82	313.16	308.89	311.09	308.54	305.37	318.78	303.07	301.73	308.06	317.61	311.04	314.98	301.06	313.33	315.48	311.01	309.5	310.95	310.21	310.85	305.07
309.52	315.75	308.21	312.78	312.19	313.21	310.92	305.44	311.95	313.19	311.33	312.23	311.44	317.05	318.99	313.32	311.83	317.36	314.44	318.6	317.45	319.01	311.98	313.29	311.73	316.83	313.25	311.1	313.41	311.66	311.21	314.93	309.17	318.44	312.51	318.59	319.67	310.56	312.44	307.58	314.36	319.17	317.15	319.55	307.98	317.21	316.76	312.9	312.39	312.04
310.95	308.92	300.85	312.81	311.66	311.58	304.24	297.18	303.88	303.71	300.59	306.2	307.62	308.36	303.44	299.68	300.56	309.24	304.63	292.96	302.23	299.77	311.52	304.76	302.51	300.32	306.34	300.32	305.77	310.62	302.03	306.29	304.83	304.79	308.28	305.04	302.17	305.48	307.32	300.37	308.67	293.9	305.32	299.65	314.26	301.23	305.53	308.64	297.11	306.11
288.49	297.62	293.16	299.33	293.5	289.56	288.95	293.07	296.5	293.75	290.26	296.35	293.51	287.1	296.36	301.41	284.76	292.8	300.8	285.74	294.47	289.49	289.48	295.99	300.18	297.74	292.64	293.19	292.19	291.94	299.63	295.1	299.75	294.78	291.93	292.59	299.3	302.89	296.13	294.77	293.38	293.99	297.5	297.35	291.05	300.28	285.36	292.89	291.29	291.91
305.91	303.46	303.74	304.45	307.38	304	305.71	310.05	304.37	311.37	299.55	307.74	303.25	305.93	306.69	302.95	307.09	296.38	301.6	305.49	304.78	304.24	304.28	308.66	308.59	306.43	305.73	302.53	306.36	301.1	300.38	302.04	310.22	309.11	302.24	303.64	314.48	305.29	305.01	308.81	307.17	305.02	310.11	296.34	310.71	305.03	298.63	309.78	301.81	303.36
299.63	300.45	305.18	303.74	301.2	304.74	299.33	300	304.6	303.49	304.44	302.45	306.86	302.96	301.04	302.96	306.76	304.38	303.64	304.82	304.42	302.53	303.64	301	302.73	300.33	303.82	305.2	307.23	300.12	303.32	295.52	299.34	309.21	303.39	299.78	300.98	288.89	308.8	304.15	303.97	302.13	303.27	304.06	297.53	300.38	301.12	299.57	306.41	305.3
320.75	312.85	315.08	320.64	312.98	319.67	310.97	321.39	324.85	321.81	313.1	319.87	321.24	314.9	311.43	316	325.42	323.22	320.02	325.14	318.38	312.25	320.62	319.97	322.44	321.87	318.46	319.74	323.49	318.93	321.78	322.29	317.89	314.74	310.43	320.23	315.1	315.25	317.45	326.71	320.39	314.7	316.94	318.14	316.03	314.72	306.1	312.28	311.26	321.4
301.07	302.93	301.55	297.99	304.66	303.16	303.44	300.68	299.51	300.74	305.41	297.54	308.13	303.23	298.13	310.53	308.47	295	301.62	307.83	303.64	301.31	301.91	299.35	299.14	300.05	302.89	302.58	306.63	301.21	306.18	302.66	301.25	300.7	295.52	301.35	297.83	307.72	304.52	295.08	304.01	301.27	302.92	303.33	296.45	306.57	306.93	298.01	303.64	295.8
310.87	311.41	313.52	313.09	321.74	315.36	317.56	313.12	310.91	316.65	311.87	314.17	315.8	311.12	312.51	304.84	313.85	315.48	314.51	314.78	318.07	310.01	312.88	314.47	313.93	304.18	311.06	314.91	321.48	321.27	310.98	311.73	306.6	316.71	314.37	313.51	312.45	312.63	308.97	311.34	313.35	307.68	310.01	315.67	322.47	313.72	318.98	312.22	317.09	311.67
299.83	303.54	303.44	302.26	304.31	310.09	299.93	306.52	306.23	301.7	311.07	303.01	303.19	301.65	306.71	297.89	302.13	308.3	304.34	301.81	306.37	299.19	303.28	309.91	308.89	304.52	304.47	298.18	302.13	302.29	300.9	303.72	309.29	302.75	303.23	309.91	302.55	303.32	302.05	310.63	304	305.42	305.14	301.98	299.83	302.96	304.65	301.58	302.74	310.12
304.55	300.44	303.7	304.65	300.33	297.66	303.4	306.27	299.27	301.28	307.39	300.76	306.01	301.3	301.2	307.23	301.62	301.83	298.98	304.35	305.92	312.22	291.23	302.83	307.01	304.48	298.64	305.48	303.69	307.37	297.48	308.34	311.18	304.41	296.13	306.94	309.07	297.42	297.02	301.24	306.84	306.4	306.07	299.38	300.79	311.38	300.84	305.34	304.65	301.64
296.59	294.26	296.53	296.96	290.95	300.88	298.32	292.84	298.11	299.86	291.32	293.88	300.9	299.89	301.58	304.14	298.09	294.33	302.31	293.31	298.78	293	293.49	299.97	301.75	296.01	293.93	293.95	295.6	293.71	299.84	306.65	292.33	303.66	305.52	296.26	296.45	295.2	298.54	295.75	291.63	295.22	299.31	290.66	296.46	297.61	292.79	298.23	297.71	303.85
306.62	290.58	298.67	296.89	305.74	300.81	302.05	302.79	301.98	300.55	301.25	294.12	300.84	305.78	302.95	297.48	311.49	302.49	303.64	299.73	300.07	308.25	303.45	308.18	308.47	300.72	297.53	302.32	304.43	301.37	299.48	301.01	302.66	298.65	302.97	299.47	299.74	298.25	298.61	302.64	304.74	306.31	296.1	304.97	291.59	300.86	294.22	298.28	293.92	303.24
319.43	320.7	318.57	319.1	322.86	322.26	318.77	322.32	321.89	322.33	321.21	317.16	321.57	318.17	321.64	318.6	326.31	314.13	327.93	323.89	317.28	315.24	318.96	315.25	313.76	319.78	317.97	323.77	319.74	315.74	318.54	323.95	324.08	327.79	316.47	320.24	329.77	319.2	320.71	317.57	328.52	322.69	318.42	322.84	319.22	321.91	322.3	316.2	315.47	319
328.32	317.14	312.27	309.55	322.27	310.78	329.36	312.85	318.56	312.71	322.03	319.64	314.19	313.55	322.38	305.99	314.82	321.93	315.81	323.8	323.02	316.93	322.36	321.99	323.93	319.48	315.67	324.59	318.97	312.11	329.92	316.49	314.88	327.09	316.16	321.08	319.05	313.18	321.07	313.25	314.63	319.08	312.9	317.13	322.25	321.99	320.46	321.05	316.87	316.37
311.35	308.76	304.66	314.25	312.41	307.64	310.38	314.28	308.42	308.87	308.17	309.75	300.16	311.52	317.35	315.32	312.73	300.21	312.51	310.75	309.82	307.79	307.5	307.21	313.64	317.1	313.85	313.32	311.28	305.22	307.18	312.31	315.02	306.56	311.89	313.98	310.6	309.99	317.86	314.63	313.49	304.71	315.65	314.92	303.25	311.47	300.24	311.68	310.64	311.27
314.12	312.39	315.63	310.26	309.73	314.26	313.86	315.23	316.08	314.34	307.96	319.14	317.66	307.41	313.47	309.72	313.71	320.81	306	315.35	308.65	316.39	312.08	311.56	306.7	313.21	307.5	310.42	311.2	320.52	312.33	318.48	309.74	315.14	318.59	324.2	308.98	310.8	315.46	315.68	314.71	311.84	312.62	319.45	315.57	307.15	315.99	315.01	317.44	317.13
301.39	310.9	301.46	300.97	303.3	299.4	309.03	300.47	301.92	298.06	305.03	302.77	298.43	303.41	297.84	303.84	306.83	304.54	305.83	299.67	302.41	304.88	301.07	306.03	308.71	306.97	299.85	297.94	304.24	303.58	305.21	306.93	302.78	301.21	310.13	302.32	311.71	305.95	306.8	302.91	306.19	308.56	307.51	309.19	302.36	306.24	309.85	299.81	304.91	301.46
316.17	308.44	311.55	313.78	319.02	318.87	311.45	313.94	314.27	313.48	311.57	318.26	315.9	319.13	317.23	314.91	306.09	318	312.96	316.22	314.25	309.52	312.96	313.32	316.46	311.26	310.95	315.67	319.98	320.5	314.37	306.39	319.77	316.71	311.19	309.22	318.57	316.02	317.16	313.57	320.37	313.78	312.43	318.13	310.63	319.1	318.71	322.58	314.68	313.93
297.95	300.4	311.37	307.63	301.23	308	302.15	304.98	305.91	306.72	307.06	303.21	298.47	305.2	306.63	309.78	307.2	295.78	305.98	307.72	302.61	300.04	310.37	305.4	310.06	308.31	307.17	303.18	303.91	303.48	299.13	304.16	301.81	308.76	302.9	307.44	303.47	311.41	299.03	306.79	304.41	302.07	306.15	299.3	310.29	304.97	309.53	307.84	301.25	309.21
309.9	312.06	311.95	315.58	314.1	315.06	312.3	313.56	315.93	309.45	311.95	319.1	314.43	319.37	319.36	312.17	315.26	313.54	312.02	311.64	312.21	311.97	313.48	311.4	318.65	320.06	311.29	308.95	312.85	318.16	308.6	306.66	306.97	314.26	315.11	313	313.26	320.74	307.71	317.11	308.06	309.16	317.97	308.33	319.26	310.63	316.72	315.32	309.68	310.99
318.55	316.9	312.39	318.34	315.77	306.66	323.24	319.22	316.03	314.57	310.4	315.22	306.45	316.33	310.99	314.13	316.84	314.72	311.81	311.43	315.4	315.63	311.86	313.55	313.11	318.3	310.4	320.09	320.27	318.2	315	309.04	319.36	315.82	315.97	315.95	318.79	314.45	315.23	319.17	313.86	311.46	302.89	313.63	315.84	313.86	303.36	312.45	312.16	313.39
309.12	316.59	315.04	315.37	310.89	316	316.98	316.57	318.7	310.66	317.29	316.37	318.15	314.37	314.59	316.43	317.87	311.91	309.77	321.34	311.82	317.05	323.03	315.2	313.81	312.74	315.59	317.22	309.8	310.12	312.9	307.47	319.17	316.03	306.01	303.69	319.15	315.21	312.05	318.65	319.57	315.49	316.25	305.04	310.23	321.52	312.17	307.52	308.88	316.55
292.88	302.29	300.6	297.78	296.17	304.65	298.73	301.22	307.48	299.56	304.56	298.38	305.71	295.84	303.31	302.21	299.13	299.37	307.97	301.77	296.04	301.3	292.28	296.9	299.21	298.9	294.24	307.33	304.91	303.68	303.76	292.5	303.87	295.82	297.89	300.01	302.38	295.3	299.45	297.69	294.72	302.01	306.43	300.47	299.45	296.19	299.67	305.92	301.84	297.39
307.41	299.26	305.07	302.19	302.79	303.75	308.77	298.04	301.95	300.81	304.02	301.74	299.51	299.73	305.76	301.73	297.95	300.87	299.39	312.31	303.21	300.99	308.21	303.73	304.79	304.23	313.19	308.46	302.09	309.43	306.12	306.74	305.83	304.82	299.48	304.07	307.95	303.5	300.93	292.94	304.18	303.96	307.91	305.66	301.75	303.98	303.67	309.35	306.26	311.67
319.06	322.86	320	310.22	319.06	316.43	312.55	312.67	321.91	311.19	316.58	311.51	318.89	314.02	319.82	317.6	318.81	316.64	313.98	313.63	313.01	307.33	306.72	316.06	321.89	318.51	314.49	314.22	320.27	315.41	317.02	319.17	312.57	314.58	314.65	308.2	312.57	312.13	313.72	312.51	315.16	312.61	324.81	311.38	319.44	315.71	320.48	313.51	315.63	315.68
304.05	310.95	304.78	301.51	301.23	299.73	306	304.68	306.24	301.92	300.91	307.79	315.11	306.7	302.07	311.16	313.23	301.09	301.4	303.91	310.71	306.52	305.25	307.35	309.8	306.15	304.57	307.47	303.17	306	307.2	307.48	298.95	307.01	301.85	306.52	300.76	305.72	300.71	309.28	306.43	301.57	312.93	309.3	301.13	296.54	307.62	304.97	308.86	306.01
313.42	311.63	310.15	309.95	315.07	316.41	316.95	313.84	310.7	320.23	320.49	317.78	321.59	317.49	318.16	317.19	315.57	314.79	313.62	313.14	317.18	320.1	323.17	312.68	318.31	313.67	315.72	314.71	318.49	317.18	324.14	315.06	317.86	321.46	313.68	311.35	316.17	313.72	315.31	318.77	314.66	313.55	318.49	318.79	313.51	313.75	311.03	317.82	320.96	316.45
303.81	303.83	306.34	303.07	295.42	311.52	308.93	311.24	305.4	303.05	307.77	308.97	304.36	315.29	314.24	315.74	306.43	305.06	305.93	305.29	304.05	307.69	306.4	300.62	304.68	304	306.56	306.29	308.35	302.16	306.35	302.81	301.56	299.16	303.96	307.96	303.19	308.72	302.21	306.65	303.03	305.53	307.57	303.33	314.79	304.1	304.21	304.17	317.69	313.69
321.12	324.68	314.06	317.08	317.66	319.63	322.03	310.09	324.81	320.12	314.63	316.09	316.41	314.53	313.27	313.4	320.01	322.48	318.35	322.9	314.59	312.87	317.33	310.52	315.86	308.64	310.6	314.36	323.55	319.44	320.79	322.94	316.79	318.29	315.09	321.84	316.29	320.35	321.08	319.47	314.49	318.05	318.63	317.79	310.89	320.09	313.52	321.13	311.85	315.98
331.27	329.98	321.05	332.89	324.8	327.56	318.55	328.33	323.14	327.06	329.46	327.92	327.54	328.12	328.26	332.98	325.18	323.12	334.39	327.81	324.07	325.02	326.93	331.32	321.14	326.62	323.49	332.64	329.34	327.88	329.79	324.19	322.23	327.05	324.93	323.68	335.25	324.66	322.85	328.14	328.97	324.45	326.56	327.88	315.31	326.5	322.24	323.98	338.21	323.94
318.57	314.65	317.01	314.48	310.54	313.93	312.48	324.29	314.69	309.87	315.84	308.38	319.4	312.56	319.23	309.48	313.03	313.72	313.24	306.44	313.16	316.23	308.93	310.17	309.84	313.83	312.44	313.42	307.28	315.82	304.34	315.77	309.52	309.08	308.73	312.82	313.06	307.29	313.2	323.46	320.93	306.14	312.1	319.6	314.5	320.21	315.74	315.92	305.84	306.5
312.5	306.9	310.77	305.16	308.05	310.25	309.4	301.42	315.17	313.26	306.66	306.55	308.1	311.07	313.75	305.53	316.95	309.56	311.74	304.55	300.66	304.2	303.58	305.3	310.36	302.97	309.21	310.15	307.92	313.31	311.64	307.27	312.39	316.55	307.02	302.57	307.44	314.58	311.66	307.25	305.72	310.84	314.39	305.01	304.6	312.62	310.58	311.12	313.99	308.84
324	327.69	316.97	321.87	325.07	329.3	322.68	330.46	320.58	325.69	319.86	318.04	327.75	325	320.8	328.7	322.82	318.75	322.62	326	322.91	331.89	324.35	320.99	322.88	322.27	324.59	325.46	328.05	319.46	324.48	328.99	326.14	317.79	328.46	330.83	322.56	329.55	324.82	324.76	320.08	328.2	326.89	323.25	321.82	331.49	327.3	326.46	329.8	328.29
310.9	320.26	307.93	310.59	312.18	315.06	317.02	314.76	305.41	309.94	309.12	318.42	306.55	315.75	314.94	307.44	315.31	313.14	305.82	309.92	312.69	309.29	316.91	311.69	304.7	316.34	308.36	316.31	303.44	312.6	311.71	311.3	314.91	310.82	313.03	312.55	316.87	312.21	310.11	312.71	319.32	314.33	314.34	316.11	304.77	314.33	316.85	312.58	308.39	315.23
316.87	307.94	309.58	315.47	310.2	304.69	317.95	307.45	310.83	310.97	314.32	317.04	309.06	312.48	311.08	308.31	324.92	311.34	307.15	312.37	314.93	311.8	314.63	314.19	312.35	314.93	313.24	311.85	314.09	313.53	312.82	313.3	309.03	310.74	306.31	305.38	320.45	311.91	309.52	306.7	311.45	316.89	310.96	314.58	310.43	309.17	314.4	306.59	311.71	312.08
328.17	326.14	323.19	322.77	332.25	333.84	321.89	326.59	321.81	321.15	328.25	335.51	323.04	328.87	330.8	324.73	327.97	330.53	322.95	332.22	325.38	329.22	326.8	327.85	334.06	331.49	321.27	329.49	330.02	330.6	327.96	323.6	314.94	331.66	330.61	334.37	324.75	320.06	325.15	324.63	326.37	328.75	324.98	323.94	331.53	330.34	322.19	328.11	332.28	324.73
316.17	319.47	323.24	317.94	323.69	311.52	319.27	324.48	321.04	318.09	317.01	314.2	316.63	309.32	321.87	319.44	317.54	317.03	316.62	317.85	327.18	318.05	310.92	322.32	318.27	316.5	322.32	318.61	320.77	321.88	322.58	312.48	309.6	322.55	318.44	318.26	313.97	321.29	313.27	315.36	318.62	314.48	323.51	320.55	312.2	313.07	315.67	322.64	317.27	319.51
311.8	312.8	314.06	314.97	304.39	308.71	313.08	315.2	312.97	309.88	311.67	311.44	312.04	312.72	307.45	307.37	309.61	304.77	311.33	316.31	309.27	314.64	315.75	318.46	311.57	315.46	311.52	314.07	308.3	314.17	309.09	317.24	314.42	311.14	313.87	312.74	305.72	311.37	310.46	313.63	308.95	317.71	313.81	307.84	309.13	315.75	310.2	309.35	314.78	311.88
301.09	304.91	302.21	302.99	307.65	306.21	301.91	306.06	293.95	303.09	301.49	302.32	305	304.67	304.47	300.8	308.4	308.43	302.26	301.72	302.22	305.98	307.65	301.63	307.26	306.07	305.68	306.01	295.68	306.69	302.23	305.89	301.06	303.38	313.4	305.16	300.81	300.89	300.01	306.53	301.03	311.89	308.91	310.91	301.72	306.64	299.42	303.8	303.51	302.43
316.79	321.36	318.05	311.28	317.4	307.39	320.57	310.06	318.48	322.08	309.62	323.43	316.88	315.11	317.13	316.81	317.98	323.29	324.45	325.8	316.54	317.82	308.26	317.99	320.09	320.54	316.62	317.22	315.21	315.21	314.66	314.21	312.56	315.97	317.04	316.74	320.83	319.85	320.43	316.39	320.95	312.78	322.87	319.91	318.46	318.63	312.46	314.43	317.65	316.34
315.94	315.01	306.13	312.61	316.2	314.83	314.79	307.5	311.22	312.51	313.52	307.9	312.57	320.39	316.98	316.09	319.67	318.7	310.06	314.41	308.78	317.62	313.41	317.53	308.57	309.54	307.1	313.43	312.72	309.44	314.85	316.85	316	310.23	314.51	317.12	306.03	315.37	316.01	316.07	306.39	319.26	312.84	317.09	323.56	314.39	316.77	308.87	313.78	319.67
304.07	301.6	293.92	300.22	306.13	301.31	305.79	300.19	306.42	307.29	299.06	305.1	299.94	300.16	306.88	295.99	304.67	300.39	310.17	303.69	301.27	304.78	307.7	298.59	301.72	308.31	301.44	302.24	307.74	304.21	294.77	311.57	307.53	307.93	302.91	300.91	303.74	300.43	302.94	303.24	300.43	304.94	298.28	301.51	297.96	306.27	305.13	298.03	299.98	305.36
298.89	298.92	300.6	311.25	305.76	309.62	305.2	306.92	302.62	305.51	301.45	297.42	307.56	304.44	303.55	304.04	308.86	306.99	295.66	299.09	296.34	290.6	298.84	295.73	300.81	302.07	299.69	302.72	297.06	310.13	309.11	296.33	298.62	303.22	287.7	300.01	300.81	303.67	302.52	303.72	309.21	305.49	301.56	309.98	306.41	305.59	297.67	300.43	299.03	301.63
299.3	302.75	307.21	308.81	309.8	306.26	310.51	309.81	306.75	302.09	313.36	307.72	307.24	303.77	307.92	298.32	298.41	307.11	304.67	296.83	301.98	305.46	308.26	299.32	303.15	301.78	301.06	299.73	304.71	298.26	302.95	302.14	312.72	301.6	305.25	306.32	299.88	298.33	302.04	301.1	309.27	303.56	298.73	304.21	301.68	308.06	305.69	304.38	293.88	309.78
319.92	327.89	330.89	331.03	331.42	322.74	330.52	334.93	325.27	330.17	327.25	328.01	326.4	333.32	325.83	330.07	328.79	333.76	326.88	327.36	332.49	320.03	329.3	337.47	328.29	325.02	331.06	330.18	319.73	332.74	325.23	336.11	328.38	329.48	327.92	327.53	331.91	334.31	321.45	330.1	326.26	330.36	328.35	325.88	329.08	324.64	332.02	325.13	328.19	328.21
316.17	328.89	335.41	324.91	325.42	327.06	325.81	325.21	322.8	319.46	326.15	329.13	327.7	326.26	330.75	330.98	325.59	335.59	330.34	319.64	322.03	331.21	325.64	331.3	323.99	323.35	335.75	328.81	328.16	326.38	330.53	326.98	328.81	326.06	328.66	325.41	333.41	324.78	332.05	326.37	322.57	328.04	327.23	329.41	328.18	324.43	333.18	326.38	328.56	333.92
319.74	307	318.03	320.03	320.12	314.45	313.68	318.17	311.66	316.37	314.59	321.93	312.43	317.94	313.66	314.74	325.64	316.19	318.9	313.75	321.72	318.17	315.4	314.07	318.96	319.22	320.47	319.49	315.51	312.6	314.73	315.53	318.41	313.2	319.15	322.85	317.26	312.56	317.92	317.85	313.69	315.63	314.81	314.97	314.56	312.12	316.15	319.69	314.25	315.62
304.2	304.17	306.9	304.89	304.4	305.82	305.98	316.83	309.74	302.36	308.67	302.74	310.5	304.93	305.97	302.4	309.91	305.15	297.36	303.99	307.64	307.41	310.01	306.76	310.64	307.84	304.8	304.09	307.87	308.9	307.1	307.71	303.54	313	304.82	309.25	310.13	304.99	306.87	313.61	303.82	309.81	312.44	301.08	302.32	311.51	311.45	301.53	306.7	309.06
320.97	321.72	318.98	320.21	318.73	316.35	311.56	313.82	321.57	318	319.46	314.86	320.84	327.61	320.49	311.82	314.63	323.22	325.8	318.59	323.16	319.24	320.26	322.91	315.23	319.51	321.77	314.23	317.61	315.73	317.08	318.98	321.12	325.51	320.19	314.86	318.61	314.89	312.45	315.54	313.41	327.11	318.5	319.9	325.39	315.89	323.63	320.98	315.02	323.8
310.79	302.18	311.9	302.01	311.76	304.74	305.13	300.63	315.08	310.72	306.28	303.97	309.59	311.11	310.28	313.2	308.99	304.77	317.21	304.22	306.38	306.07	305.28	308.07	308.64	309.14	305.36	310.3	310.72	310.63	300.47	308.82	311.91	303.62	313.27	309.11	309.56	309.07	310.81	305.26	309.94	303.84	310.35	312.29	306.9	301.12	310.08	309.09	310.46	305.28
304.84	300.31	306.64	304.95	300.88	296.95	305.38	301.52	306.82	306.22	299.09	300.39	305.23	304.99	302.2	302.07	300.54	299.22	293.75	302.73	297.68	305.37	299.12	311.82	300.4	301.27	303.23	306.04	302.18	304	303.36	304.71	297.82	299.8	302.95	302.01	303.79	296.64	307.63	304.32	305.42	295.85	301.22	299.37	302.07	302.08	299.09	307.56	309.46	297.63
324	321.29	313.85	321.96	325.02	321.06	315.43	317.45	309.29	332.79	323.98	318.77	321.94	313.49	318.08	315.21	316.49	318.96	322.49	313.17	325.2	318.56	317.84	320.12	308.73	317.58	321.83	321.39	317.09	325.48	317.44	320.08	319.43	323.97	320.94	314.42	321.13	317.16	324.81	315.38	314.21	320.11	320.79	321.84	314.95	314.44	321.8	317.85	319.48	319.01
299.67	301.59	309.68	309.83	308.96	307.87	310.16	302.88	303.52	308.1	309.68	300.63	301.46	308.5	302.39	305.14	302.15	306.4	302.19	308.98	300.93	301.56	306.24	306.31	308.66	303.14	306.66	302.39	308	301.86	297.35	297.94	297.76	301.45	306.67	297.27	299.48	302.35	306.55	311.08	297.81	314.43	299.09	301.41	304.89	296.75	298.69	306.7	307.17	301.81
300.35	304.44	297.9	303.84	304.65	298.14	294.28	302.93	302.8	297.2	306.12	294.35	301.09	303.43	297.33	299.53	293.52	298.56	301.48	309.84	296.4	291.9	297.6	298.4	304.01	302.35	299.36	305.38	297.91	306.63	298.45	306	300.41	301.3	299.83	293.17	298.65	295.31	302.86	304.07	294.37	296.5	299.82	299.09	305.67	300.14	295.36	298.27	302.02	296.81
316.82	318.23	308.82	317.96	319.43	315.73	308.15	316.58	313.95	317.35	315.39	315.25	317.38	311.39	321.69	320.1	316.17	322.64	312.72	309.16	318.52	315.19	317.52	313.54	320.61	319.33	314.45	312.82	318.39	319.11	324.44	314.5	309.13	315.65	309.56	315.75	315.91	310.6	317.23	315.48	314.76	310.95	315.91	312.69	317.79	319.24	319.91	321.24	311.07	307.35
327.57	322.46	319.96	312.03	322.17	319.79	315.51	324.96	312.29	315.81	316.49	317.11	317.55	315.09	319.6	314.35	323.17	314.45	320.32	322.35	318.2	313.15	324.13	322.95	315.76	325.92	312.92	323.08	317.89	320.61	314	313.31	318.43	325.44	324.07	320.38	318.68	323.48	325.18	326.26	311.87	314.33	307.73	323.27	319.1	324.21	319.94	324.37	320.83	313.33
320.5	312.34	315.84	314.18	314.07	309.97	308.91	311.23	311.21	310.89	308.34	313.81	315.36	308.65	312.43	317.39	311.83	308.36	316.83	315.56	308.52	309.53	312.98	315.33	325.1	309.69	316.48	315.61	311.67	313.33	313.21	314.57	315.93	305.41	311.41	311.94	313.69	311.9	314.96	309.67	322.32	305.37	315.75	317.34	310.85	315.71	313.8	312.23	314.13	316.35
313.57	317.18	312.09	310.96	315.27	313.15	306.61	309.85	307.4	309.89	310.27	314.37	315.38	309.33	321.19	314.27	309.44	318.09	315.47	310.04	310.81	311.52	320.2	320.59	315.94	304.65	315.06	311.45	312.32	313.49	314.34	302.04	315.23	316.31	308.98	308.42	313.16	311.6	316.29	313.45	310.51	312.22	316.04	320.87	314.3	313.65	310.45	314.29	309.34	309.78
319.63	318.4	318.48	312.67	314.67	315	312.53	318.15	321.67	308.4	316.27	317.64	317.32	309.93	312.65	312.1	317.81	317.6	314.76	311.84	317.98	316.68	300.9	321.06	318.43	316.65	321.79	319.98	313.06	318.23	306.65	324.83	320.26	313.85	311.82	312.58	309.83	315.95	315.55	312.06	318.13	318.61	316.86	313.32	309.81	313.8	315.56	310.38	313.41	321.87
308.46	300.85	307.95	305.1	312.66	297.68	302	301.78	305.23	304.58	300.69	308.17	304.9	307.84	301.16	289.02	303.27	298.76	305.58	300.48	305	300.21	313.12	303.69	305.02	306.1	300.09	307.15	304.18	306	304.87	305.36	312.7	311.6	298.57	297.81	305.44	297.7	310.57	305.03	301.64	310.12	304.28	305.19	302.97	298.35	302.89	303.62	303.24	308.73
300.99	300.83	303.42	309.11	303.17	298.64	307.92	296.73	305.61	316.5	305.85	301.32	309.05	302.31	303.56	302.34	309.59	294.99	306.61	305.84	302.44	307.05	307.59	307.78	308.09	300.11	303.89	309.89	301.08	300.55	301.11	305	306.35	306.37	302.53	297.91	300.33	300.34	307.52	307.35	303.92	298.05	295.92	301.54	309.11	302.41	293.63	298.68	303.43	298.43
314.67	298.84	304.87	290.92	308.75	299.1	306.43	305.14	300.48	309.96	298.86	302.05	302	300.5	303.02	302.53	298.07	298.59	303.62	299.13	297.14	297.69	296.47	300.3	302.81	309.87	306.37	301.24	307.74	304.53	300.37	306.19	302.95	306.17	301.71	308.86	309.94	302.41	295.68	301.37	299.17	299.34	293.67	304.21	301.17	305.55	303.73	308.37	310.7	312
317.29	319.33	319.86	315.83	312.77	314.06	315.42	316.17	317.11	322.38	316.23	317.51	309.27	313.56	315.57	317.05	320.92	319.44	307.14	319.77	314.7	309.4	313.29	312.46	318.39	318.19	312.65	317.61	313.76	318.85	317.15	302.06	316.46	315.33	313.62	310.9	316.93	311.65	317.27	315.58	316.62	312.81	314.92	313.79	312.66	323.55	315.21	319.86	308.92	317.41
301.48	299.11	299.96	305.46	291.31	295.2	301.84	302.15	295.97	299.05	296.85	296.61	299.29	297.28	297.69	298.36	297.92	303.9	300.46	303.42	304	299.72	307.23	302.32	302.15	301.22	298.63	301.38	301.31	299.02	301.35	300.45	302.02	296.11	307.37	303.68	297.19	301.25	303.55	298.71	297.76	302.33	302.98	298.99	295.47	310.34	289.2	303.88	305.18	294.04
318.76	317.1	320.32	325.14	323.34	317.13	315.46	319.07	317.26	320.17	319.61	319.2	318.84	320.85	322.57	317.77	316.77	317.14	317.12	319.81	323.61	315.53	319.68	319.12	313.53	318.58	316.02	316.41	314.84	321.25	310.86	321.52	318.6	314.1	321.09	315.87	314.5	317.88	316.89	320.59	320.94	316.14	324.17	323.04	318.88	320.61	320.11	320.75	318.86	321.49
292.66	299.76	296.11	294.4	299.71	298.83	301.96	303.3	296.34	294.39	291.63	298.21	295.98	298.57	299.02	292.65	295.94	300.65	302.89	293.47	301.82	300.84	290.79	291.95	295.82	301.44	294.23	299.53	295.58	296.74	295.01	295.26	295.18	303.08	300.35	290.76	301.98	293.64	299.89	293.69	299	297.69	297.14	296.91	296.24	294.6	299.23	295.93	301.43	290.57
305.51	300.68	308.59	301.98	298.71	303.88	305.3	299.01	307.91	305.45	293.57	304.96	309.27	303.12	305.32	306.4	300.4	298.81	308.04	306.58	304.59	303.21	310.49	295.63	303.82	306.66	298.83	295.7	296.5	303.21	297.47	308.81	302.35	300.87	314.76	303.62	293.87	302.75	297.25	302.22	301.97	304.13	302.33	304.95	297.82	302.83	301.87	295.79	304.84	305.41
297.96	299.92	297.92	303.85	297.69	301.42	301.01	298.52	305.19	300.67	301.38	302.59	299.2	307.85	299.73	297.16	293.36	303.27	306.06	303.01	296.27	297.23	302.14	296.7	298.29	293.93	300.32	300.31	300.46	297.58	306.9	303.22	298.51	307.09	298.48	299.2	296.16	300.16	296.06	296.61	297.33	301.75	294.46	298.33	305.69	299.17	301.43	306.29	298.49	303.62
305.59	298.5	296.02	305.46	298.54	302.71	304.23	303.81	299.04	300.8	299.06	291.08	300.15	302.52	300.94	301.87	303.37	296.5	300.17	294.78	298.08	301.57	299.91	298.42	302.23	300.72	302.58	299.91	306.73	293.82	299.49	295.97	303.81	295.38	300.02	305.48	301.88	294.7	298.28	301.64	305.9	294.95	294.88	303.78	304.15	302.65	301.31	307.55	297.03	301.99
314.52	324.38	313.76	315.86	319.09	317.67	323.4	319.98	320.3	317.83	323.06	316.7	322.24	319.37	310.63	318.41	317.02	323.87	316.67	326.97	316.91	316.94	311.18	313.18	321.22	319.13	317.68	319.06	317.88	315	320.22	318.63	323.7	318.08	320.5	313.8	320.21	314.64	313.4	324.87	314.47	324.07	315.81	314.85	318.18	316.46	317.3	315.3	317.23	321.76
317.68	319.82	325.63	318.82	325	323.47	327.74	324.68	324.4	333.29	322.95	324.02	324.09	326.92	321.82	317.83	320.56	320.09	326.81	325.06	326.76	322.33	326.49	323.62	320.62	321.86	328.82	323.82	322.78	321.29	323.23	327.84	329.76	328.01	335.94	327.74	327.28	323.1	320.75	318.34	328.62	322.63	326.05	327.35	328.93	326.94	325.96	325.94	318.73	325.99
312.89	318.37	314.42	318.4	316.45	314.85	320.4	305.84	315.11	315.94	314.66	318.56	316.17	314.56	317.55	318.4	319.86	313.95	316.43	316.25	316.52	324.3	315.09	313.88	317.42	318.36	318.12	316.83	316.89	313.98	314.58	315.35	315.32	311.69	320.02	313.9	319.81	322.6	316.02	317.72	314.59	318.55	323.39	313.9	314.71	319.46	311.52	309.96	319.25	322.25
306.56	297.72	307.05	308.9	307.71	302.29	304.72	302.15	303.25	306.09	305	299.31	308.41	311.69	306.3	298.27	304.78	304.67	310.16	304.6	298.82	304.81	303.75	305.33	297.97	307.81	299.23	299.19	303.89	307.95	300	300.83	290.67	296.21	304.92	300.04	298.4	298.22	296.41	299.94	301.72	301.56	302.06	303.2	315.85	303.9	302.55	302.34	300.55	298.72
294.99	306.37	299.71	302.68	297.89	302.66	300.75	299.81	299.62	300.65	301.26	309.69	295.77	310.83	307.66	303.05	294.19	304.3	303.31	297.9	302.95	311.08	310.73	301.74	311.09	304.79	305.6	306.03	302.75	306.8	304.5	298.33	304.02	305.28	301.67	298.99	309.64	306.38	301.91	307.68	309.43	304.77	295.57	314.4	304.87	301.17	305.64	305.51	304.41	311.04
320.65	322.42	320.43	318.5	319.14	310.07	319.59	319.75	320.38	317.03	324.24	321.46	317.36	316.97	315.71	324.35	317.32	317.89	316.58	324.54	325.75	310.19	316.97	313.32	312.89	319.05	317.6	317.13	317.87	317.66	317.41	320.45	319.5	319.34	321.48	317.81	317.28	320.2	320.83	314.73	323.01	319.39	322.42	317.28	315.32	318.96	315.96	321.86	323.32	316.66
320.13	315.41	310.95	315.39	309.72	313.23	315.56	310.25	318.76	316.23	315.73	311.77	315.43	311.12	320.77	313.12	318.77	326.32	322.29	314.72	313.92	320.02	317.17	317.08	311.54	311.08	312.16	318.88	313.76	319.25	315.16	314.81	313.96	317.13	318.5	311.39	310.07	316.56	311.4	315.53	316.19	313.59	315.45	318.52	317.52	313.53	312.05	320.55	313.94	317.64
306.08	310.89	303.25	301.83	315.46	312.43	314.96	310.76	307.42	309.63	311.94	310.74	313.63	310.34	306.4	312.27	307.64	311.75	311.36	307.62	308.72	314.2	305.79	312.15	307.04	305.7	312.35	303.94	309.79	316.46	308.82	310.69	315.61	315.98	312.66	310.07	306.01	310.22	307	306.97	306.19	314.24	308.82	310.05	301.24	304.06	307.22	301.41	310.01	307.93
316.2	307.1	315.01	318.96	312.78	311.93	314.05	319.16	312.3	319.09	316.45	312.81	313.22	310.91	317.37	312.86	312.55	317.91	312.48	306.67	306.91	312.84	317.84	318.82	312.75	311.32	314.49	319.68	317.42	317.59	311.26	318.23	317.77	312.61	312.5	312.46	318.32	321.57	306.75	318.38	310.72	314.85	312.02	312.24	318.76	308.34	316.54	307.48	308.84	315.21
307.88	310.71	319.11	312.5	311.6	309.38	316.34	312.43	313.21	315.3	310.77	310.83	307.13	307.13	316.77	316.29	316.11	312.62	314.11	306.35	311.49	313.36	315.15	316.47	315.4	316.34	311.17	318.84	313.1	311.48	318.21	318.8	309.41	314.31	312.62	320.14	318.51	313.17	313.39	316.58	313.03	315.84	317.41	309.16	317.48	313.7	311.53	309.65	314	309.51
295.37	298.83	303.8	300.07	302.34	299.29	297.86	296.94	302.93	302.21	297.3	295.86	305.38	305.71	301.88	305.25	300.59	302.76	305.11	299.24	304.73	300.55	299.89	298.35	300.84	298.62	299.34	302.66	295.95	306.75	300.35	294.77	301.62	295.8	299.65	299.35	299.12	305.17	309.06	301.3	295.62	298.66	305.21	301.11	304.24	296.58	307.96	293.74	297.79	300.69
327.19	322.18	318.29	322.99	325.42	325.02	325.54	329.74	328.65	329.06	321.6	317.31	328.97	323.17	321.52	327.76	325.04	327.09	324.19	325.7	324.06	325.69	324.6	327.69	326.96	332.78	322.32	325.81	322.52	322.16	329.92	322.87	317.29	326.1	324.15	326.33	318.21	323.02	320.04	330.71	320.52	322.96	323.42	327.13	327.4	327.78	321.13	327.72	319.06	321.25
313.91	307.21	309.84	310.42	321.62	315.27	314.46	311.58	308.05	314.84	314.13	304.26	308.76	312.69	309.21	313.82	306.93	309.86	312.8	307.69	310.55	313.66	310.03	306.93	311.18	313.15	306.52	315.27	308.3	304.25	304.16	314.3	312.31	306.82	310.37	312.15	318.56	312.54	318.32	313.59	319.63	310.88	308.79	315.42	314.45	317.27	318.73	315.97	311.02	313.79
308.59	305.74	318.34	304.53	306.59	303.84	305.53	303.97	301.79	306.3	309.48	307.17	308.14	314.91	299.64	304.06	316.13	300.92	309.68	303.27	306.08	304.74	308.82	306.04	306.87	301.9	307.2	307.34	300.96	307.13	302.36	307.47	305.34	309.83	301.38	311.69	299.26	310.63	304.17	300.28	307.24	306.45	301.8	308.16	299.26	309.32	303.29	309.7	305.04	306.46
320.79	324.3	323.29	316.1	320.57	314.53	321.37	320.22	318.23	323.75	317.53	320.08	324.03	316.76	320.74	318.15	319.86	317.35	315.09	309.76	324.33	319.96	324.88	316.76	315.12	319.99	316.09	314.35	321.49	318.19	322.45	322.47	321.53	317.15	322	316.63	319.78	317.82	313.89	314.91	314.65	323.4	314.73	316.49	325.04	315.27	319.83	319.79	320.78	317.82
309.58	303.34	300.86	300.72	305.79	302.49	303.46	304.24	299.77	304.39	302.35	304.81	300.81	298.51	306.53	297.86	299.47	298.33	297.59	304.61	302.36	302.54	296.34	301.25	296.38	308.57	299.12	300.34	299.6	306.24	305.46	302.33	303.14	302.98	303.35	308.92	299.26	301.8	300.27	298.59	311.83	308.89	307.51	299.76	306.39	304.01	299.84	309.83	303.47	297.19
[truncated: 700 more rows]
[truncated: 150 more columns]
