# Supplementary material for: Genetic dissection of main and epistatic effects of QTL based on augmented triple test cross design
Source: PLoS One. 2017 Dec 14;12(12):e0189054. doi: 10.1371/journal.pone.0189054 (PMC5730204; doi:10.1371/journal.pone.0189054)
Supplement: S9 Supporting Information — (ZIP) [file pone.0189054.s009.zip › z5_1850_0.5_10.csv]

302.44	302.37	302.04	301.79	303.89	302.12	303.02	302.54	299.96	301.61	305	302.59	302.64	300.81	301.99	302.87	303.74	301.97	302.08	302.1	301.69	302.1	302.29	303.48	301.6	301.98	303.5	304.39	301.82	302.26	302.67	301.31	304.59	302.74	302.81	303.77	301.73	303.35	302.71	302.3	299.54	303.61	303.54	302.71	301.29	302.01	300.49	302.51	303.02	301.91
300.7	299.29	300.91	300.97	298.58	298.64	300.92	298.84	300.02	299.39	302.08	298.12	300.04	300.95	298.01	299.54	298.64	299.05	298.99	301.65	298.87	298.62	301.86	298.83	301.89	300.12	298.99	298.32	299.57	299.18	300.93	297.9	302.29	300.76	298.95	298.8	300.78	298.76	299.31	300.88	297.99	299.42	301.44	300.18	300.95	300.91	300.85	300.65	297.68	299.06
317.74	317.94	320.83	318.75	317.82	315.5	320.33	320.1	319.07	317.79	318.78	320.46	322.02	320.05	319.99	318.87	317.41	317.8	318.58	319.69	319.42	321.59	319.39	319.33	318.1	321.05	318.01	318.9	319.56	319.25	320.72	318.55	320.22	319.22	321.35	318.06	319.84	320.86	318.41	319.48	319.51	318.2	319.53	319.87	318.36	318.66	319.06	318.14	320.14	316.89
311.68	311.74	309.66	309.32	310.94	309.32	310.87	310.94	312.11	310.22	311.63	309.56	307.88	311.39	309.51	311.99	312.31	313.15	309.2	310.15	313.81	312.42	308.46	311.68	311.94	314.33	309.76	311.47	314.11	308.5	310.13	310.47	311.63	311.84	309.69	309.97	314.25	310.36	312.17	309.64	310.28	310.77	310.41	312.32	307.16	312.69	311.37	310.01	311.2	309.23
310.04	310.37	311.73	312.16	309.68	310.52	310.5	312.47	309.32	312.86	310.75	310.65	311.47	310.66	311.09	311.63	307.95	311.73	311.86	310.88	312.12	307.98	310.94	310.79	310.54	309.48	310.21	309.29	309.49	308.72	310.64	310.27	309.91	309.67	310.08	310.74	310.98	308.99	311.02	312.44	308.8	311.12	309.79	310.9	310.71	310.47	312.89	309.55	313.02	313.05
305.87	306.88	306.26	307.77	309.53	305.72	305.19	307.16	308.28	307	305.76	308.16	307.77	305.98	309.8	306.94	306.72	307.12	307.81	306.74	305.39	308.32	307.55	307.8	307.8	307.28	306.05	305.71	306.74	307.55	304.37	307.59	305.11	305.97	306.88	307.93	306.96	311.09	307.64	310.35	307.92	307.27	308.79	309.03	308.79	306.27	308.61	308.37	307.13	306.97
296.28	293.76	294.53	295.07	294.46	295.31	295.68	292.73	295.97	295.17	295.82	296.82	297.2	296.75	297.16	293.67	295.77	294.49	294.65	293.51	294.13	295.31	295.51	293.8	296.36	295.27	293.81	295.26	293.58	295.37	293.19	296.87	297.51	294.35	297.26	294.86	293.92	293.96	295.61	298.18	293.1	296.32	295.66	296.51	293.85	292.56	294.72	295.43	297.69	294.32
313.61	314.09	312.19	312.38	315.42	314.48	311.93	313.98	312.93	314.45	314.05	313.23	315.63	316.19	315.77	313.73	313.98	315.13	311.89	314.14	312.4	314.49	313.82	314.45	314.35	313.38	313.53	314.08	314.82	316.4	314.51	313.84	312.92	315.52	312.91	312.74	312.65	310.32	313.29	312.37	314.94	312.07	313.73	312.29	314.91	314.93	314.43	311.25	314.92	315
310.04	306.02	309.56	307.65	312.17	310.17	311.71	310.95	309.51	309	310.58	311.74	312	310.05	308.13	310.27	308.88	307.07	310.29	308.37	308.93	307.35	310.24	311.82	308.57	311.7	307.1	310.9	308.23	309.99	310.02	309.05	310.46	312.16	308.11	312.38	310	308.29	311.15	308.47	310.15	311.2	308.8	310.08	308.8	312.63	307.45	310.78	309.58	312.83
301.39	300.07	305.72	301.03	301.49	303.81	301.46	302.55	302.28	301.66	302.98	301.13	301.33	303.21	301.8	298.9	303.68	301.36	302.26	302.1	302.9	300.55	300.63	301.49	304.97	300.75	297.81	302.66	300.4	300.81	299.5	301.46	301.15	302.21	299.57	299.41	300.67	300.85	300.2	301.3	300.51	298.48	302.95	300.39	301.91	301.28	300.78	301.97	300.91	301.61
322.97	319.51	318.83	319.38	318.67	319.97	319.85	320.09	321.31	321.51	317.78	320.61	318.87	320.01	320.29	318.02	318.53	322.13	317.91	317.61	319.08	320.49	317.15	315.88	318	317.59	322.08	320.32	319.01	318.69	317.96	319.25	317.69	320.25	319.51	318.72	320.73	317.92	319.6	319.04	317.67	320.14	319.79	320.67	316.76	317.15	319.9	318.82	320.02	318.89
301.94	300.67	305.71	301.12	303.65	301.43	297.81	302.58	304.67	301.51	302.32	303.13	305.06	301.97	304.83	303.36	299.5	300.25	304.39	304.01	302.16	302.17	303.72	305.49	302.39	303.38	303.46	301.34	302.72	301.36	300.26	302.61	301.44	299.56	303.38	302.48	301.55	307.4	302.9	303.03	304.46	302.3	303.17	303.32	302.29	299.47	302.63	300.04	302.98	302.48
329.59	329.54	329.03	328.11	327.99	328.88	328.01	329.7	326.56	326.58	330.15	329.29	330.03	328.35	329.74	329.31	329.24	328.95	328.08	326.16	328.84	325.75	330.15	329.34	331.02	326.87	328.18	330.31	328.36	329.12	327.77	329.36	328.16	329.53	327.94	325.67	329.38	326.18	328	326.24	327.64	329.95	328.33	327.17	331.09	329.29	329.28	327.63	328.48	327.45
299.78	302.05	300.98	297.71	299.71	301.26	299.3	303.37	299.89	299.21	299.79	302.25	301.1	299.39	294.13	303.02	299.38	301.43	299.58	299.91	301.08	298.77	299	300.35	300.42	301.14	301.08	299.97	300.21	301.04	298.1	301.6	299.4	300.02	297.86	300.8	297.29	301.24	299.94	300.31	299.64	303.78	296.08	301.23	300.64	298.05	303.15	301.73	298.18	298.55
295.72	295.4	295.47	294.36	296.57	295.19	294.61	295.41	295	294.43	294.2	296.34	293.89	293.88	293.66	293.74	293.33	296.18	295.12	295.51	297.36	295.3	294.55	296.42	293.63	294.35	295.5	294.06	294.24	296.71	289.98	294.51	294.73	296.31	295.92	293.72	293.58	296	294.69	296.65	296.78	294.95	296.72	296.36	295.29	294.86	294.93	295.41	297.48	293.18
324.22	324.92	328.06	321.19	325.57	326.36	324.9	324.9	326.62	323.29	325.5	324.2	326.48	327.09	326.17	325.32	326.63	325.39	326.77	323.81	324.58	325.05	323.85	325.94	327.42	325.68	326.06	328.06	325.95	325.69	327.27	324.44	324.76	327.18	326.78	324.09	327.43	324.3	326.3	324.58	326.66	325.08	325.98	325.54	324.89	323.93	326.94	324.77	326.59	327.61
314.47	313.25	313.82	312.06	313.45	311.8	311.43	314.62	315.79	313.47	313.11	313.93	315.4	313.32	312.23	310.91	314.59	312.1	314.11	313.69	314.19	312.47	317.64	313.87	313.29	315.4	312.33	313.76	312.73	315.27	313.6	314.49	315.52	314.95	315.87	314.85	313.17	311.52	314.19	312.8	314.68	314.14	313.33	314.17	314.11	313.38	312.94	310.84	311.28	311.7
303.32	304.97	304.38	304.23	302.97	305.11	302.63	301.91	305.41	303.11	303.17	303	302.57	302.91	303.32	301.68	302.34	302.67	302.73	305.52	303.21	304.42	304.12	302.48	303.38	305.73	304.94	306.31	303.85	304.12	303.68	304.2	305.28	303.79	305.11	302.24	302.65	302.93	303.11	303.29	302.82	304.57	302.5	304.54	303.02	304.35	301.76	301.37	304.18	302.11
312.54	313.99	311.15	315.37	311.86	312.25	313.47	317.14	314.74	311.97	316.65	311.86	314.84	314.83	315.7	313.21	314.14	315.31	313.46	314.09	312.8	313.42	313.41	313.26	311.87	314.45	312.26	312.66	313.59	314.27	311.92	310.87	313.82	312.13	314.35	313.26	313.61	312.05	313.41	314.1	310.54	314.26	315.14	313.41	314.06	313.65	313.08	312.46	313.75	312.75
309.5	311.58	309.72	311.46	310.98	310.99	306.69	309.78	309.26	312.54	307.49	312.13	311.31	310.39	310.04	310.55	310.95	310.35	309.9	308.52	310.7	310.53	311.72	309.64	310.04	311.27	310.95	310.25	310.06	311.06	311.33	307.84	311.12	311.64	307.9	310.91	309.75	312.19	311	310.17	310.6	311.72	310.85	312.31	309.67	310.18	312.48	310.37	311.37	311
310.79	311.68	312.89	310.93	312.16	311.31	309.58	311.32	308.33	311.45	312.8	309.02	310.27	309.96	310.49	310.72	311.95	310.16	312.95	310.26	309.81	308.48	310.28	309.02	310.52	310.8	311.35	311.45	307.22	309.9	310.71	310.86	311.45	308.89	313.58	308.17	309.46	309.59	311.78	307.27	311.79	313.09	310.73	309.33	312.4	309.14	310.58	312.63	308.61	309.56
305.1	305.61	305.43	303.16	303.54	303.98	302.29	304.54	303.79	304.43	304.95	305.64	307.69	304.71	303.39	305.9	305.35	305.1	305.22	304.12	303.45	305.67	303.7	304.85	302.75	303.3	302.81	304.07	304.83	304.08	304.62	303.79	303.76	304.23	306.27	303.07	305.61	304.05	301.93	304.17	306.75	305.08	305.1	303.38	305.16	303.04	304.53	306.69	304.06	304.49
311.5	315.08	312.13	313.19	313.21	311.33	313.61	313	313.13	310.68	314.02	312.17	315.91	314.2	310.77	312.19	312	311.07	313.67	312.66	313.34	311.17	316.67	312.52	314.12	312.32	314.81	313.05	311.4	314.82	314.66	310.87	311.67	312.22	313.19	312.72	313	312.35	311.82	312.75	313.2	309.92	314.44	312.25	310.43	312.18	311.96	312.42	314.22	311.72
314.45	314.87	314.26	317.01	316.14	317.58	316.46	317.89	316.56	316.35	313.03	316.94	317.04	315.36	316.55	316.29	314.93	314.72	317.48	318.26	316.2	317.27	316.41	318	314.67	315.38	314.53	315.98	318.66	318.15	316.08	318.22	315.95	317.11	317.46	318.78	316.05	318.05	316.17	319.42	317.41	316.88	317.46	315.07	318.18	315.23	316.18	317.67	313.98	315.19
303.77	304.29	302.68	303.18	303.83	303.11	304.49	301.45	300.82	301.75	305.11	302.93	300.84	301.74	304	304.15	302.48	301.83	303.32	303.41	303.63	303.71	304.79	302.28	302.81	300.4	301.03	302.23	304.87	301.16	304.74	305.09	303.47	304.1	302.08	305.48	303.47	303.56	305.63	304.56	305.14	301.06	305.27	306.71	303.02	302.77	303.08	303.51	304.6	303.79
325.26	324.06	325.48	323.26	326.47	322.86	325.71	326.54	323.35	325.79	324.34	326.55	324.16	322.88	323.95	326.5	325.28	326.08	326.18	323.11	323.31	323.32	324.56	324.99	325.04	323.27	325.03	322.77	323.97	325.97	323.99	323.73	324.2	326.11	322.94	325.35	324.45	324.31	324.03	325.55	327.28	324.27	323.2	322.45	325.26	327.39	325.51	322.43	327	325.07
313.1	313.58	317.92	311.83	313.12	314.69	314.53	314.09	313.06	313.92	315.36	315.62	313.62	313.27	315.12	315.85	312.69	315.38	311.89	314.15	315.48	315.51	313.87	314.69	312.88	315.12	313.52	312.4	313.67	316.2	314.61	312.95	312.02	318.88	312.86	316.13	312.82	311.98	315.66	314.94	315.21	315.3	315.46	313.6	312.79	317.96	316.55	314.64	314.55	314.86
312.21	312.56	313.78	313.6	315.12	315.85	317.36	314.44	315.04	312.79	314.29	312.2	311.1	317.18	315.23	312.09	313.27	314.11	315.37	316.4	313.94	313.93	316.18	315.15	313.24	312.14	315.57	315.51	314.52	314.75	313.73	314.59	315.31	309.61	311.93	316.58	314.18	315.79	315.61	315.09	315.08	317.08	314.65	314.56	315.93	312.76	315.9	314.37	314.03	314.8
297.39	296.43	296.12	296.68	296.65	297.58	298.12	294.33	294.78	297.99	297.24	295.63	297.15	298.74	295.95	297.27	295	299.39	295.12	296.57	296.16	299.13	295.05	300.3	294.71	295.92	296.72	295.89	296.78	300.96	295.85	297.09	296.11	298.54	296.01	296.6	294.81	297.32	298.97	297	295.15	298.49	297.54	298.25	297.26	297.23	299.15	296.74	297.45	296.2
313.58	314.25	312.06	311.26	313.11	312.63	312.34	311.62	313.79	314.29	311.13	314.32	312.89	316.09	313.14	312.61	314.62	312.72	312.63	310.93	314.38	312.75	314.37	311.25	315.22	313.6	314.69	313.07	315.06	311.79	311.39	312.24	311.67	312.98	312.44	313.99	313.8	312.8	313.42	311.08	311.55	312.73	311.56	312.28	312.39	310.87	313.53	312.83	310.59	312.82
319.57	320.18	316.27	321.02	319.68	319.39	318.52	318.02	318.22	318.7	318.52	318.6	316.79	318.7	317.95	317.17	318.5	318.92	320.57	317.12	317.6	319.43	317.52	318.42	319.08	316.57	317.14	316.88	319.43	315.77	315.93	318.91	318.27	317.31	320.98	320.06	319.46	316.96	317.84	319.26	317.53	319.78	320.93	319.76	318.06	319.19	318.91	318.74	316.3	317.75
310.84	313.36	311.88	313.65	313.16	314.73	315.76	309.77	314.24	312.33	313.46	312.86	310.19	313.81	311.48	312.65	313.37	312.69	309.96	312	313.65	311.01	313.93	311.44	311.62	311.85	311.57	310.17	311.15	311.58	312.92	310.89	313.82	313.52	312.06	313.89	312.36	311.65	314.19	313.63	313.72	312.05	311.08	314.53	312.26	310.9	311.7	312.29	313.75	311.45
315.17	310.74	312.92	315.58	311.66	313.2	314.82	311.17	315.81	311.87	312.29	312.41	312.59	315.58	311.85	312.88	311.97	313.02	313.21	312.18	313.6	310.58	315.11	316.02	309.55	313.53	313.04	313.14	311.78	314.33	313.01	313.59	315.21	314.18	313.31	313.25	311.58	312.07	312.13	311.77	315.45	311.61	313.38	313.66	315.43	315.32	313.72	312.4	314.37	315.19
314.67	312.78	314.4	314.74	315.15	315.09	315.65	313.66	313.17	316.75	314.37	313.83	311	312.09	313.12	312.49	313.28	317.06	315.74	312.04	314.08	312.67	312.95	312.89	312.92	314.65	311.51	313.29	314.71	314.94	316.69	312.82	313.14	315.01	316.14	314.99	314	313.11	313.28	315.89	312.4	314.63	312.31	314.62	313.44	315.15	314.27	311.44	316.56	314.03
307.46	309.47	311.53	307.73	308.78	308.79	307.61	307.79	307.97	306.21	307.95	309.31	311.74	311.06	309.34	311.04	309.35	309.43	308.18	309.21	308.22	311.99	308.05	307.23	310.67	308.51	308.04	312.29	306.68	309.88	308.93	308.14	310.14	309.56	306.88	310.68	309.11	310.52	307.7	310.25	306.87	310.22	309.52	309.26	309.32	309.89	307.59	309.28	308.6	308.49
314.06	316.3	316.53	319.65	315.07	319.12	316.12	316.56	316.24	316.14	316.25	317.93	314.94	315.22	318.87	315.84	318.13	316.84	315.44	316.32	316.92	317.59	316.28	317.69	316.72	317.57	316.78	317.52	316.37	318.44	319.78	318.02	318	317.1	316.5	319.28	316.87	316.55	315.96	318.9	319.16	316.92	316.25	317.5	315.35	314.96	317.7	316.67	318.28	317.13
312.58	313.94	311.29	314.32	311.48	315.73	312.9	313.38	313.11	309.95	314.27	310.47	312.42	312.57	312.91	314.76	312.25	313.14	314.9	314.82	312.82	313.14	313.35	312.58	314.05	313.03	309.35	311.84	313.53	314.57	314.34	313.75	313.75	316.21	314.69	312.67	314.67	313.43	310.86	311.36	313.9	313.37	313.73	312.83	313.84	313.92	311.48	315.35	313.75	312.11
309.47	308.6	306.45	308.17	309.66	310.86	307.55	308.4	309.71	305.74	307.78	309.16	310.48	307.93	309.01	305.41	310.93	309.24	309.91	308.3	310.66	309.54	307.38	309.45	309.78	309.79	308.67	309.22	311.77	309.82	309.58	306.77	308.03	308.03	310.9	307.51	310.48	308.37	308.34	307.92	310.4	308.76	309.95	307.9	307.67	307.21	308.57	309.57	306.7	307.1
316.07	319.77	318.34	315.19	313.6	315.35	314	315.16	318.55	314.43	317.97	316.46	317.51	315.79	315.29	318.14	315.23	315.85	316.62	315.62	317.3	316.08	316.94	316.86	316.88	316.02	314.56	317.32	317.84	316.54	317.12	317.71	315.24	317.6	316.89	315.21	314.8	317.34	319.88	318.43	317.47	314.85	316.91	317.24	316.19	318.38	317.13	318.57	314.04	317.27
307.93	307.03	308.3	309.82	307.86	309.44	310.44	307.97	309.66	311.36	311.35	309.71	310.19	308.92	307.82	306.68	305.73	309.83	310.14	307.73	310.25	306.54	309.49	308.83	308.78	309.66	308.74	308.07	308.65	308.82	308.33	307.83	310.66	311.36	308.36	309.98	306.88	308.28	308.46	308.12	310.61	304.57	305.59	310.77	308.87	309.54	310.46	309.26	307.67	308.94
305.04	301.03	303.17	302.5	303.72	304.81	302.53	304.8	303.35	304.92	304.09	304.58	304.81	304.14	306.87	305	306.43	303.9	304.98	305.91	303.24	305.71	303.69	305.5	302.73	305.3	304.01	305.08	303.68	302.32	304.79	302.62	301.81	303.03	304.28	302.46	303.5	307.21	301.88	303.56	301.6	307.54	306.64	305.85	304.21	305.05	305.92	304.67	304.31	305.89
306.34	304.69	304.11	306.38	304.73	303.26	305.48	303.74	304.39	303.85	303.16	305.05	304.83	306.61	305.05	305.47	302.15	304.59	303.6	302.2	302.19	304.05	304.69	303.92	303.72	304.08	305.07	304.94	304.19	304.51	304.41	306.56	304.99	306.72	305.52	305.86	303.02	303.73	303.5	303.54	304.72	304.06	303	305.12	306.91	304.98	306.06	304.12	305.45	305.03
305.68	303.09	305.11	303.81	305.91	305.62	303.32	302.38	304.04	305.61	305.72	303.18	305.29	304.39	306.9	305.17	305.03	305.03	304.24	304.26	306.8	303.5	304.35	305.02	304.11	304.25	304.23	303.12	304.77	305.7	303.34	300.85	304.56	307.11	303.2	305.33	305.21	303.91	303.32	303.37	304.34	301.32	302.68	306.39	305.3	305.96	303.28	305.32	303.08	305.37
326.37	323.83	327.31	324.87	323.75	326.52	323.9	324.52	324.53	324.76	325.92	323.5	324.35	326.21	323.3	325.57	324.99	324.31	325.36	325.93	323.75	324.76	325.34	324.07	324.31	325.79	325.87	325.77	325.22	326.04	328.07	324.59	323.77	325.19	324.2	326.92	323.36	326.37	323.94	323.68	325.44	325.76	320.89	326.82	325.04	322.41	323.86	326.09	324.26	323.93
307.57	303.77	305.13	304.36	305.75	305.88	304.01	303.58	305.36	304.23	307.51	308.18	305.76	303.7	307.35	307.17	303.64	307.79	306.69	306.05	305.53	304.38	305.57	305.35	305.26	303.26	305.67	305.49	307.44	305.25	305.06	304.09	306.17	305.39	306.24	308.01	308.17	305.36	306	305.14	304.48	304.58	304.19	305.96	307.37	304.86	306.37	304.52	304.84	306.05
319.1	319.33	320.36	319.67	320.96	318.02	318.98	319.17	318.62	316.21	317.61	317.68	320.59	318.53	319.24	318.27	318.91	319.06	317.77	316.15	318.98	319.05	319.67	317.34	320.11	319.73	317.57	319.17	317.37	317.04	316.31	319.47	317.17	321.33	316.02	317.79	319.57	317.87	315.22	321.28	318.53	321.69	320.3	317.47	318.83	318.46	318.09	318.73	316.58	318.2
312.25	310.99	312.97	310.48	313.37	312.08	313.98	310.29	312.94	313.6	313.01	313.86	312.76	311.75	311.95	312.8	311.42	310.49	311.64	314.13	313.87	315.25	312.9	310.45	314.54	312.73	313.56	313.92	312.31	312.3	314.11	314.6	313.25	312.97	312.55	315.17	313.25	315.47	313.25	311.61	315.65	312.86	309.67	312.04	312.99	314.78	315.41	311.31	312.23	312.12
312.56	313.6	315.87	314.66	315.2	315.67	316.79	315.42	314.55	314.05	313.77	315.08	315.22	313.35	313.78	317.12	313.38	314.64	313.69	314.05	312.98	316.51	317.57	313.5	316.6	313.82	313.88	316.84	314.88	318.28	312.74	315.28	313.89	314.92	316.48	313.84	314.49	316.24	314.06	313.18	315.03	317.6	314.7	316.76	315.34	314.17	313.81	312.38	314.13	315.17
309.79	309.65	309.89	307.94	307.27	307.35	310.23	308.39	308.32	309.06	310.29	310.71	309.43	311.68	307.13	310.63	311.13	308.37	309.25	308.54	307.61	310.39	310.57	309.58	304.25	309.35	308.99	311.5	309.36	305.89	308.99	306.61	308.11	308.75	309.31	311.42	307.26	308.02	307.08	309.53	309.46	307.56	310.37	308.32	305.94	307.48	308.59	309.54	307.92	310.03
315.33	313.92	315.63	314.48	313.32	315.68	316.21	313.07	311.64	313.53	312.28	314.15	315.75	314.68	310.23	315.03	312.07	312.59	313.92	309.64	312.96	312.38	315.32	314.08	314.19	314.08	314.93	314.46	314.92	312.63	312.87	314.62	314.12	314.22	316.02	314.75	316.51	313.25	315.96	312.77	311.33	312.21	314.13	314.61	314.62	314.55	315.17	311.83	314.4	311.34
315.46	314.75	315.28	315.93	313.91	315.55	317.49	314.2	314.77	316.7	313.46	315.3	318.57	314.64	313.41	314.96	316.35	316.23	314.98	314.21	314.42	315.34	317.62	315.02	314.18	313.78	315.35	316.36	313.64	314.63	315.55	313.72	316.84	317.46	315.37	314.63	315.11	316.51	316.84	318.15	314.49	315.93	314.18	316.31	316.7	313.07	314.33	312.84	314.3	315.32
303.43	304.53	303.83	304.36	304.94	303.57	305.07	305.47	302.99	302.28	304.66	305.75	303.56	304.28	305.81	307.96	302.97	303.09	305.93	304.36	303.8	303.76	304.03	304	305.24	303.93	304.7	304.37	305.05	308.68	303.32	306.39	304.36	304.14	303.53	306.29	304.41	304.63	304.43	305.28	305.24	306.03	304.33	302.51	306.67	305.42	304.16	306.88	304.19	306.01
299.99	300.46	300.17	298.76	300.58	299.04	300.18	299.2	299.32	300.43	297.74	300.29	302.74	299.85	301.57	298.16	302.32	297.91	300.12	300.54	300.56	301.07	300.4	300.16	299.7	298.9	302.04	298.82	298.24	298.68	301.27	300.94	301.56	299.53	301.64	300.7	300.37	299.9	299.23	297.69	299.86	300	301.24	299.93	300.59	299.74	300.3	299.92	301.03	299.47
314.2	314.04	310.73	312.08	313.21	310.86	310.46	309.89	315.19	313.13	312.65	313.25	313.15	310.46	311.44	312.21	312.65	310.07	311.5	313.61	315.25	316.86	312.62	315.01	314.88	312.16	314.46	313.86	312.8	310.93	313	311.27	311.36	313.05	310.93	312.62	310.56	309.81	313.1	312.92	316.16	315.41	312.29	310.52	313.38	311.42	308.94	312.39	313.44	312.84
303.22	301.67	300.41	302.79	302.9	302.58	303.73	302.32	303.2	300.72	305.26	304.52	300.71	304.4	303.48	301.63	301.95	301.17	302.17	300.57	301.5	302.71	304.16	302.48	301.14	304.7	299.54	302.12	302.27	302.89	302.41	305.19	304.84	300.98	300.39	301.43	306.45	304.33	304.12	304.8	302.33	301.09	302	301.56	302.8	304.3	302.48	302.7	304.71	301.19
304.64	303.23	302.45	302.48	303.01	302.58	300.97	302.73	302.9	302.94	302.91	300.98	301.57	304.17	304.06	301.18	301.77	300	303.74	302.82	302.42	301.78	302.01	306.1	302.74	301.17	304.11	304.41	302.95	302.47	302.77	299.97	302.53	303.04	302	304.32	302.71	300.51	302.99	301.69	304.59	304.51	305.41	304.12	302.88	305.05	302.61	300.97	302.4	301.95
298	297.04	297.11	296.85	295.55	297.28	296.69	297.13	294.83	301.08	297.49	298.14	294.09	295.56	298.06	297.15	295.61	296.08	297.92	297.56	297.47	297.28	296.99	294.91	295.43	297.32	294.81	296.49	296.89	297.43	299.46	296.46	296.65	300.33	296.92	297.65	296.86	294.76	297.45	299.4	297.55	298.04	297.57	297.17	294.85	297.85	296.35	296.15	296.26	297.28
309.99	311.85	313.02	309.04	307.35	307.57	309.95	308.91	312.54	312.04	310.01	308.15	310.25	309.91	310.9	311.92	310.09	309.07	308.01	308.57	310.05	311.75	310.28	309.19	309.09	310.39	310.43	309.72	310.26	309.32	308.73	310.33	307.54	310.69	310.85	312.41	313.01	309.31	310	308.21	311.12	310.01	309.91	312.3	309.54	307.5	310.86	312.16	307.99	308.3
307.56	307.47	307.35	308.67	309.04	309.54	305.04	307.22	307.57	307.34	307.58	308.7	306.78	306.16	307.39	308.83	306.43	306.77	308.81	306.98	307.02	307.99	304.12	309.86	308.79	309.49	309.64	307.8	309.34	307.44	307.21	308.43	306.85	305.54	306.86	308.68	307.04	307.84	307.66	307.55	306.18	303.88	307.69	308.03	306.54	307.8	307.66	307.05	307.55	306.77
294.26	296.94	294.28	293.64	294.48	295.61	293.25	295.89	294.91	293.36	294.22	295.74	294.55	292.98	293.42	292.45	293.22	293.58	294.05	294.73	295.14	294.28	294.24	294.65	294.44	295.81	293.58	295.96	292.93	295.04	295.1	293.35	295.28	295.39	294.35	294.36	292.02	294.19	295.05	295.25	293.49	293.66	296.97	295.04	295.39	293.96	292.98	292.38	294.4	293.67
314.83	313.04	314.25	311.58	311.66	314.69	314.76	312.92	312.58	312.41	309.93	313.69	315.91	312.42	312.94	313.21	310.75	313.58	310.86	312.95	309.9	313.03	309.54	311.8	314.2	311.94	309.95	313.45	313.25	313.45	312.86	312.77	311.23	311.26	314.12	310.73	314.08	311.89	311.58	309.31	312.8	313.19	312.67	309.06	309.94	315.28	313.2	314.16	311.44	311.74
331.27	331.39	326.56	327.84	327.03	326.27	325.59	327.91	328.79	330.54	328.48	328.28	329.71	328.96	327.68	326.41	325.52	329	328.29	327.61	327.59	327.79	325.57	327.58	330.6	330.62	327.91	327.36	329	330.02	327.57	327.96	327.88	328.97	325.95	328.58	326.7	328.89	329.14	329.12	326.21	327.71	327.68	329.73	327.27	329.63	327.2	329.31	327.59	327.35
306.45	305.33	304.92	306.74	304.51	303.46	302.54	304.37	305.77	304.86	303.19	305.61	304.16	304.76	305.07	301.73	305.73	304.53	304.91	305.04	305.71	304.53	305.72	303.5	303.32	304.03	303.62	303.03	304.77	305.03	302.85	304.89	304.51	305.59	303.83	306.06	302.86	307.19	304.48	303.98	303.74	306.13	304.6	306.31	305.37	306.86	305.04	303.2	308.04	303.43
301.68	302.47	299.99	303.38	301.4	298.82	302.44	301.46	303.09	299.13	299.06	300.04	299.55	304.03	300.9	301.86	301.92	300	300.33	301.81	300.8	300.31	302.39	301.93	298.93	301.21	299.55	299.74	301.42	304.2	298.72	301.13	300.77	300.52	301.85	299.4	299.71	301.23	301.42	298.89	296.82	299.74	302.6	299.23	299	297.86	304.38	299.62	301.89	300.6
311.97	308.79	310.55	311.61	309.38	311.2	308.8	308.58	310.19	310.86	310.05	311.06	311.65	312.47	308.63	309.25	310.97	308.76	309.45	310.63	312.45	309.78	311.83	309.12	308.75	310.94	310.39	311.03	307.65	310.59	314.06	310.74	311.4	313.02	309.66	311.7	308.14	312.29	309.64	311.95	312.27	311.78	309.42	311.23	311.07	310.73	310.78	308.52	311.47	311.01
312.17	310.11	309.69	306.94	308.27	309.08	307.68	306.97	308.49	307.85	307.51	308.8	309.02	307.79	308.79	307.26	305.91	310.71	310.38	309.67	310.08	306.58	309.02	309.5	307.96	306.67	309.82	308.73	307.65	307.43	307.94	306.42	308.4	309.24	306.27	311.61	310	309.94	307.86	307.22	307.1	310.49	307	308.75	308.17	311.07	308.63	309.93	308.32	306.49
295.27	293.34	297.39	293.03	292.2	294.91	293.26	295.36	294.98	295.32	293.38	293.29	295.1	293.04	291.62	295.26	293.67	291.75	294.87	294.09	293.9	292.57	294.16	295.15	292.73	295.53	293.05	293.1	293.6	293.03	292.59	293.99	295.23	292.46	291.49	295.86	295.54	294.08	294.27	293.57	294.34	291.5	294.29	290.89	295.64	294.69	292.74	293.7	293.65	292.85
314.83	313.2	315.8	314.9	317.5	316.04	315.8	317.82	317.7	313.93	316.05	317.27	316.55	314.64	318.21	316.79	315.85	315.87	315.93	314.8	318.79	315.24	316.76	316.92	315.6	315.51	317.61	316.36	313.46	316.1	312.92	316.64	314.75	317.74	316.09	313.79	316.03	318.48	315.48	315.59	315.65	315.04	318.16	314.88	317.15	315.81	317.45	314.67	315.77	316.06
306.27	307.63	310.12	306.63	304.52	307.9	307.21	308.53	305.42	309.07	307.91	306.17	305.79	305.82	303.96	306	304.65	306.86	306.1	310.19	306.68	306.95	305.44	307.37	307.84	306.97	306.62	308.23	305.45	304.34	304.53	306.52	306.13	307.37	307.45	307.43	307.49	305.45	306.15	305.73	308.37	305.55	307.5	307.08	306.28	308.77	306.6	306.96	305.51	307.48
313.28	311.98	309.81	312.94	313.7	312.22	311.66	311.3	313.58	312.77	313.26	311.75	311.33	311.9	311.85	314.28	311.65	309.91	313.52	312.46	312.74	311.12	310.33	311.04	314.2	310.32	311.83	309.15	311.72	310.06	311.46	311.38	312.61	310.47	311.53	311.71	312.35	313.83	313.63	314.91	311.29	311.11	314.07	312.37	312.58	308.29	313.57	311.87	312.3	310.95
305.36	305.05	304.07	303.74	303.96	307	305.79	302.28	302.82	307.02	303.86	306.5	304.24	305.17	304.77	305.6	304.58	305.1	302.34	303.34	304.51	305.1	304.12	303.26	305.3	302.06	304.9	304.41	304.34	306.98	305.65	305.52	305.28	306.17	308.04	305.48	307.02	305.66	301.23	303.85	307.74	302.92	304.32	301.88	304.74	304.79	305.29	303.53	306.3	305.79
318.01	318.12	317.11	317.61	317.62	317.75	320.66	318.59	318.23	318.8	314.34	317.22	319.32	318.93	319.69	317.7	318.62	317.08	316.9	321.23	317.28	317.81	317.32	317.24	316.28	317.22	317.94	319.02	318.23	319.12	315.23	318.32	316.71	319.19	316.22	316.45	319.09	315.39	318.5	318.66	315.85	317.84	315.33	318.26	315.46	317.03	319.34	315	320.41	319.2
298.04	300.18	298.99	299.83	301	301.81	303.27	299.1	299.01	299.52	298.98	297.61	301.15	300.69	301.89	299.21	299.2	301.97	302.03	301.15	302.4	299.09	300.45	298.97	300.86	300.87	297.55	300.19	300.55	301.07	303.21	300.25	300.77	300	299.54	299.65	299.32	300.95	299.86	300.01	298.25	298.94	299.47	300.39	299.05	301.6	301	301.11	300.08	302.51
316.76	313.83	314.35	315.91	314.02	315.12	315.75	314.89	316.51	314.36	314.81	316.46	317.4	315.2	314.41	315.9	315.01	314.85	314.85	315.54	314.06	315.08	315.2	313	316.58	315.72	313.93	312.23	313.96	315.74	313.63	313.85	314.08	313.91	314.66	315.04	312.63	315.88	313.82	313.82	317.31	314.54	316.54	314.32	313.98	314.65	313.64	314.29	313.97	315.39
327.58	329.73	329.43	327.54	332.57	327.3	326.77	328.03	328.56	327.15	328.72	329.03	326.55	329.86	329.41	328.1	325.9	328.11	327.92	329.9	325.34	329.39	332.02	330.52	331.14	329.01	326.23	327.99	327.94	326.03	326.95	326.68	328.91	328.26	329.27	326.02	324.15	330.25	326.95	329.35	328.16	326.61	327.26	330.85	327.51	329.17	326.89	328.62	326.54	328.5
320.97	319.28	318.11	319.29	319.8	317.05	319.84	317.67	319.82	318.99	317.56	319.36	319.89	318.4	319.97	317.66	316.89	318.16	318.09	319.05	317.04	319.19	318.54	318.97	318.86	315.17	319.45	319.59	318.7	317.67	319.94	319.29	318.3	317.73	317.46	317.09	316	318.18	319.18	318.45	318.02	318.48	320.38	317.88	319.49	317.81	318.35	318.4	319.57	320.66
317.81	312.72	316.51	317.37	315.45	316.95	315.68	315.16	316.8	315.25	314.89	316.42	316.43	315.15	316.06	316.94	316.92	316.4	314.69	317.1	314.6	316.95	314.23	316.47	317.56	315.04	314.22	315.18	318.55	315.82	316.13	316.41	316.32	314.82	315.61	315.03	313.67	315.06	316.91	316.55	319.22	314.65	315.38	316.2	318.22	317.92	315.77	318.17	316.18	317.77
306.53	305.38	303.95	304.03	303.5	306.77	302.6	308.32	306.01	304.78	306.12	307.17	304.21	307.27	304.73	305.16	303.72	305.32	304.83	306.78	304.67	303.78	305.66	305.87	305.36	303.8	305.01	302	304.87	305.84	306.02	304.16	304.54	305.48	305.21	305.64	303.06	307.98	303.99	307.1	308.24	304.59	306.03	306.23	307.33	304.75	304.75	305.46	301.86	304.74
317.06	317.18	317.7	315.02	316.53	316.97	317.61	316.4	314.67	319.07	318.12	318.33	319.12	314.25	317.94	318.48	315.71	318.83	316.39	316.34	316.91	318.01	317.06	315.79	317.17	316.88	318.58	316.73	316.81	317.57	315.55	317.97	317.81	317.63	317.83	315.76	317.41	318.37	316.48	317.24	317.31	317.78	319.21	317.61	317.39	317.12	319.69	319.02	319.18	316.89
300.33	299.51	298.74	300.79	297.65	298.09	299.23	302.33	299.78	301.26	302.12	299.2	303.9	297.92	300.62	298.58	299.29	299.61	301.66	299.55	300.03	302.06	299.91	301.11	301.51	299.3	299.18	301.27	299.79	299.87	298.51	300.12	301.86	300.21	301.01	299.77	299.97	300.6	301.27	300.01	301.75	299.01	297.59	301.58	302.29	300.79	301.77	299.44	297.87	301.66
305.74	305.51	302.23	302.22	304.9	304.69	305.43	300.46	302.5	303.45	303.86	305.35	302.61	307.08	302.82	305.61	303.08	304.74	306.11	304.68	304.51	304.88	303.94	300.89	303.64	305.89	301.99	304.27	304.24	305.05	307.05	303.18	306.53	305.55	302.98	305.46	304.18	304.5	305.05	302.32	306.15	303.52	304.06	303.2	306.04	303.18	305.28	305.83	303.95	305.59
304.18	305.46	304.51	305.86	306.47	307.7	304.57	302.65	307.69	304.83	304.04	305.17	304.97	305.86	307.33	306.89	303.55	304.18	305.13	305.73	302.49	304.26	304.64	303.88	303.13	304.18	305.55	302.94	306.3	304.89	305.2	302.18	305.16	307.56	305.43	306.76	305.94	303.97	304.47	303.23	304.09	306.01	304.76	304.93	306.03	305.15	305.48	301.29	305.39	303.36
306.79	305.39	305.75	306.38	308.17	305.08	308.01	304.98	307.21	306.85	307.44	304.87	305.73	304.83	304.37	306.52	306.37	304.09	305.14	305.18	304.77	306.62	304.57	305.26	305.61	306.97	304.98	307.38	305.72	305.19	305.84	304.21	307.34	308.12	305.56	309.75	305.75	305.86	308.25	305.74	304.5	306.23	308.14	303.61	303.89	306.56	304.61	306.92	304.45	307.48
317.72	318.95	316.88	321.78	319.13	317.13	317.4	317.93	319.26	320.36	319.33	318.83	318.61	318.98	318.91	320.94	315.29	317.86	317.83	319.68	320.13	319.62	318.64	319.97	320.03	318.98	318.32	320.49	321.23	317.18	315.77	317.09	318.9	320.78	320.09	319.1	318.33	321.18	318.33	317.94	319.33	317.6	317.51	318.07	318.15	320.39	318.45	318.61	319.86	318.29
315.14	314.3	312.01	314.32	312.71	313.71	316.29	316.43	316.09	314.41	317.47	315.5	315.06	312.77	312.51	311.2	313.33	311.6	315.05	312.45	314.38	313.61	314.55	312.16	315.47	315.82	313.92	311.63	313.26	313.92	313.95	314.55	313.93	315.04	313.68	311.24	314.59	313.85	316.15	314.23	313.66	314	313.27	311.94	315.38	313.16	314.12	313.83	311.75	315.65
297.04	297.11	292.65	293.96	293.02	294.07	296.88	296.5	296.94	293.6	294.41	292.9	292.02	293.48	292.11	294.62	291.72	295.22	294.88	294.58	295.15	294.12	293.1	294.18	296.12	293.58	293.58	294.68	293.94	295.36	295.1	293.58	292.4	295.69	297.1	293.76	295.55	291.15	293.42	292.12	293.56	293.52	294.36	293.59	291.84	294.64	293.51	295.63	291.36	294.79
313.64	312.64	313.91	311.85	314.23	313.11	311.77	310.38	312.56	309.92	316.07	313.95	313.29	312.24	316.22	313.98	312.53	315.05	314.22	312.45	313.74	313.92	311.99	314.81	312.58	313.2	311.55	312.22	315.62	313.96	315.5	314.3	313.89	312.24	313.27	314.97	312.75	311.74	312.53	315.3	312.3	309.96	314.06	313.77	313.87	311.19	311.52	314.31	314.4	313.6
313.99	312.43	315.15	316.97	315.54	316.99	316.08	316.94	314.38	315.97	314.35	317.54	316.96	316.98	315.87	317.16	314.61	314.8	315.97	314.45	316.98	316.11	315.57	316.84	316.36	318.21	316.47	318.48	316.37	314.5	316.1	317.16	316.68	315.66	314.38	315.86	317.99	317.02	314.29	317.11	315.05	317.92	313.38	316.2	316.06	317.19	315.51	315.62	314.51	315.25
315.41	314.43	313.14	317.03	315.98	312.43	315.65	318.26	313.47	315.1	314.3	314.59	315.13	316.37	315.28	316.13	315.12	315.02	316.01	315.62	315.22	315.5	313.91	315.28	314.39	314.77	315.88	312.55	316.24	314.06	314.26	313.83	312.38	315.14	315.56	316.52	313.42	315.02	313.6	316	314.81	314.3	315.03	312.8	316.2	313.88	313.9	314.62	312.81	316.87
310.93	313.37	312.19	310.44	315.8	313.97	313.74	314.18	312	313.62	312.82	311.38	312.94	315.01	313.2	312.37	312.95	312.11	313.58	316.33	313.39	316.88	312.02	313.9	314.15	311.88	312.63	314.38	314.45	312.57	312.47	310.51	314.29	314.25	312.41	315.23	313.08	313.72	314.14	313.24	312.69	317.19	311.54	315.25	314.66	313.94	315.79	314.27	314.05	313.38
298.99	301.29	300.39	302	300.62	299.67	299.86	297.94	299.79	300.35	299.13	299.48	299.04	300.46	300.08	301.3	298.48	297.49	300.87	298.84	298.05	300.86	298.51	299.71	300.22	300.43	300.35	299.29	300.86	298.86	302.71	302.16	300.76	299.48	299.47	299.87	300.35	300.98	300.59	299.41	300.25	299.48	298.92	299.37	298.87	298.87	300.04	299.06	301.98	301.26
312.84	311.84	311.84	311.4	313.59	314.49	315.74	312.28	311.93	311.54	315.11	313.27	311.88	314.11	312.67	311.12	314.22	314.11	312.47	316.52	316.87	311.28	313.08	316.77	315.04	315.64	315.1	313.78	311.02	313.85	312.91	313.45	315.88	313.12	314.03	313.01	311.72	312.15	312.61	313.56	313.18	315.63	315.99	314.85	312.83	311.79	312.21	310.93	313.79	311.72
315.26	315.7	312.61	314.75	316.88	314.52	316.82	315.11	315.2	315.72	315.34	315.69	315.93	317.81	316.25	314.7	316.75	317.68	316.32	315.61	314.19	314.55	314.62	315.56	314.45	314.31	316.36	315.3	316.57	314.93	314.82	318.29	317.4	315.54	316.51	317.71	316.81	317.75	314.72	317.98	315.02	315.83	314.19	316.17	319.36	319.01	315.3	314.26	317.12	314.96
327.05	325.84	326.42	326.2	327.72	328.91	323.27	327.66	327.08	328.45	326.95	330.91	325.53	328.37	327.36	329.67	328.79	330.39	328.09	325.59	328.82	328.37	326.46	329.96	324.92	326.55	328.05	325.94	329.3	327.28	328.93	328.14	328.58	327.92	328.31	326.71	327.25	327.88	329.51	326.73	327.52	325.26	328.65	326.09	326.19	329.07	326.14	326.95	327.02	326.26
303.4	303.87	303.96	303.17	302.05	303.73	303.21	302.51	303.38	304.03	304.64	302.35	303.77	304.39	303.52	303.77	304.71	301.53	305.91	302.79	304.16	301.47	302.62	302.55	303.91	303.66	304.76	302.76	301.35	303.63	304.19	306.76	301.76	302.33	304.13	305.42	304.27	304.6	302.66	303.03	303.99	304.74	302.7	303.71	303.75	303.46	305.7	303.65	304.02	303.58
299.33	303.07	305.88	300.42	300.54	302.3	301.71	301.8	300.78	299.9	301.22	300.48	300.18	299.87	300.39	302.01	299.25	299.82	299.19	301.13	303.81	300.41	299.15	301.23	300.37	303.31	302.2	301.22	298.49	302.93	300.28	302.86	303.22	300.79	301.62	298.15	300.91	303.26	301.61	299.54	301.66	300.02	299.62	301.82	300.4	301.72	300.14	302.23	302.24	300.04
314.76	314.96	316.69	314.94	314.12	314.51	313.4	316.7	314.01	313.96	315.28	317.31	314.48	315.09	315.82	312.89	314.66	312.23	315.65	313.35	316.55	315.36	316.44	317.95	314.85	316.68	313.84	316.19	316.36	314.1	315	318.01	314.57	314.87	316.33	318.88	316.88	316.27	315.37	316.9	316.81	316.28	315.2	312.3	316.4	313.79	314.33	316.6	313.55	315.74
305.8	306.09	307.6	304.21	305.45	305.94	306.69	304.93	303.51	305.15	306.63	304.55	305.99	303.39	304.72	304.58	305.83	304.19	304.12	306.58	301.35	305.05	308.49	305.63	305.37	305.15	307.18	306.7	305.78	304.88	306.07	305.29	304.5	306.66	305.2	303.16	306.65	305.74	307.66	305.08	306.87	305.8	305.51	304.24	308.04	304.78	305.5	305.48	305.08	302.83
314.59	313.8	314.7	316.14	316.43	316.18	315.24	313.91	317.69	316.37	316.14	314.31	318.69	317.46	313.14	316.86	318.22	315.48	315.73	314.88	315.41	314.54	315.26	313.12	317.02	318.38	313.84	314.23	315.88	311.81	315.12	315.53	318.2	316.3	314.83	314.35	314.81	315.28	314.86	315.07	317.44	315.67	316.34	315.83	317.93	315.01	317.49	313.59	317.17	317.64
317.33	310.64	313.96	310.95	313.9	310.43	311.43	315.1	311.81	314.87	310.21	310.32	313.04	313.27	313.02	309.41	313.03	313.21	313.83	312.35	311.51	314.21	312.58	312.11	310.76	312.13	310.8	314.63	310.28	314.37	310.43	311.06	311.27	310.98	311.61	310.41	313.91	313.38	313.79	313.77	310.16	313.51	313.56	312.78	313.47	313.78	311.36	312.82	310.23	311.63
316.35	312	317.17	318.49	315.02	317.86	315.62	317.05	320.06	312.69	316.15	317.05	317.31	318.85	315.63	314.13	316.83	315.63	316.01	313.89	318.06	316.18	315.51	313.76	316.02	316	315.12	314.89	316.25	315.11	317.87	317.87	314.67	315.24	315.55	314.45	313.28	314.63	316.67	314.35	316.59	315.36	314.55	317.6	318.18	316.1	316.26	316.02	315.49	315.37
314.59	316.61	316.43	315.43	317.58	319.1	316.93	319.17	315.53	318.71	315.67	316.99	317.36	315.27	316.37	316.38	313.64	315.25	315.63	316.78	319.07	314.05	317.09	314.22	316.42	314.99	316.41	316.86	317.02	316.1	318.32	315.57	315.74	318.58	318.42	317.36	315.67	317.38	315.54	314.94	316.98	316.12	315.62	316	316.96	316.63	317.87	316.79	315.19	316.03
299.76	300.27	299.38	302.63	301.02	296.82	300.38	300.2	300.41	300.58	302.59	299.13	302.37	298.32	300.32	299.2	300.88	298.15	300.1	300.19	302.77	297.64	296.58	298.77	298.7	298.7	300.8	301.15	298.41	299.37	299.17	301.54	300.41	300.25	299.35	301.52	302.65	300.4	301.34	297.98	300.01	301.5	300.79	300.69	300.41	300.05	299.73	299.6	301	298.73
316.47	313.4	315.59	315.5	317.22	315.23	316.37	315.05	316.43	317.01	314.99	313.77	315.36	316.26	316.74	318.67	316.9	316.2	316.4	316.28	314.02	318.28	315.57	316.52	317.8	315.84	316.2	317.69	317.61	316.36	315.84	315.97	317.73	315.71	315.66	317.47	314.01	316.54	317.92	315.06	317.55	316.73	317.62	315.98	317.63	315.6	316.09	315.84	318.47	315.52
304.12	302.29	301.03	303.93	302.74	303.1	301.07	304.18	302.82	303.3	304.07	303.51	302.56	304.38	300.45	301.65	302.51	303.5	304.5	302.55	302.4	301.71	302.61	301.38	304.2	302.12	303.99	303.08	304.18	303.74	302.56	300.75	302.25	301.82	303.99	303.59	299.3	302.73	304.4	304.98	304.26	302.55	305.97	306.22	304.58	302.51	302.79	303.59	305.29	302.6
312.05	311.49	312.11	311.05	309.7	312.42	311.86	312.46	314.21	311.69	313.5	309.56	313.52	311.02	311.49	309.8	310.94	310.79	311.02	309.13	312.64	311.66	312.82	308.94	311.88	308.84	310.18	312.56	313.6	312.04	313.25	310.01	310.21	311.27	309.84	310.67	311.21	310.84	310.35	310.86	311.87	311.74	310.96	310.51	311.17	313.13	309.82	312.89	311.24	312.48
326.74	328.06	325.67	328.09	326.49	324.92	327.37	327	328.14	327.31	329.37	327.86	326.89	325.16	329.09	323.26	326.64	328.29	325.4	328.66	325.95	326.93	327.85	328.17	328.44	327.95	325.61	328.5	328.13	327.19	326.65	325.72	326.94	328.32	325.06	326.01	327.61	326.28	325.61	327.52	327.83	326.83	325.8	327.12	329.52	327.01	326.56	328.52	329.41	327.54
312.12	310.67	310.98	311.2	310	311.73	310.28	312.21	309.06	312.23	311.09	312.85	311.45	310.73	312.39	309.45	311.81	310.07	309.34	310.05	311.83	309.91	308.56	310.61	312.3	310.81	310.56	311.51	311.47	309.21	312.04	311.32	311.61	310.66	308.95	309.39	309.06	309.87	309.03	311.56	311	312.16	310.59	311.08	309.7	309.52	309.27	309.99	311.89	310.1
297.75	298.14	298.32	295.73	295.08	297.6	296.97	297.85	296.26	294.35	299.12	292.54	296.28	297.43	296.46	296.15	295.62	297.8	297.85	297.53	299.01	298.34	297.12	296.23	294.87	295.34	300.21	297.95	295.35	296.03	298.66	295.02	298.3	295.44	297.17	297.79	293.28	297.36	298.88	296.89	295.23	296.55	296.46	292.2	296.54	298.59	295.85	294.87	296.97	297.54
308.04	307.59	305.04	307.05	305.91	305.19	307.06	303.59	305.61	305.15	305.63	304.48	304.18	306.06	306.17	301.83	305.24	303	302.14	307.93	305.05	304.43	303.19	306.7	305.05	305.27	304.21	306.78	304.4	303.63	304.12	302.91	305.22	305.02	301.86	305.13	307.16	304.97	308.22	305	305.86	304.13	306.76	307.87	304.25	304.55	304.76	303.68	305.43	305.07
307.56	309.37	308.36	309.03	309.45	306.98	308.49	310.14	309.22	307.23	309.78	309.47	310.71	308.77	309.79	308.18	309.69	308.09	310.74	306.59	309.45	308.67	308.41	307.55	308.56	309.49	310.43	308.75	309.12	308.88	308.18	306.36	307.54	307.61	306.99	308.14	310.99	311.01	306.39	309.67	308.99	310.41	308.51	308.12	309.71	305.4	308.6	307.23	310.07	309.29
327.11	326.7	326.2	330.4	327.29	325.95	325.37	326.46	324.71	326.69	326.5	325.95	327.11	325.77	326.87	326.32	326.25	325.93	330.88	328.84	326.75	324.89	325.56	328.36	327.37	324.98	326.96	326.37	326.78	328.82	326.45	324.68	326.06	326.28	323.99	328.44	325.93	327.21	326.43	326.71	328.41	328.27	325.48	329.33	325.37	327.94	327.22	327.46	326.36	328.29
313.94	314.41	313.38	313.48	314.76	312.56	310.9	314.25	311.96	313.78	313.67	313.32	313.22	315	314.13	312.98	316.35	312.91	312.27	312.95	313.36	313.18	313.95	310.63	311.31	315.87	313.96	312.06	314.33	312.17	313.9	312.15	312.28	312.62	311.92	313.73	314.56	313.7	313.55	313.38	316.62	314.09	312.4	312.16	312.6	313.52	312.42	314.59	316.71	311.78
294.97	293.65	296.32	293.7	292.47	294.55	294.78	295.15	291.63	294.24	292.51	291.9	292.88	292.54	294.56	295.11	292.97	292.36	295	292.32	293.63	294.14	293.7	295.63	294.11	293.85	293.32	292.53	293.22	294.75	292.64	296.35	293.17	291.36	294.31	293.77	294.56	293.34	293.14	297.86	295.19	293.88	294.4	295.26	295.37	292.62	293.82	295.17	292.72	293.26
314.77	315.46	314.23	316.19	315.37	316.12	316.81	313.06	314.55	313.27	315.65	314.59	314.58	313.99	315.68	315.94	311.89	311.94	313.53	313.69	311.3	312.68	314	313.42	312.86	313.17	314.8	313.71	312.37	312.98	313.44	312.05	315.25	313.95	312.87	313.71	312.33	311.42	311.24	313.07	313.74	314.82	313.23	313.45	313.57	314.61	316.73	314.19	313.19	314.45
302.85	305.68	304.13	304.95	304.88	305.77	304.28	304.15	305.34	306.76	302.11	304.48	304.72	301.1	302.82	302.71	303.39	303.56	303.16	304.81	302.99	304.54	306.11	300.77	302.84	304.64	303.68	304.44	303.08	306.14	303.63	304.53	306.52	306.23	305.35	303.36	303.75	302.87	300.79	303.82	304.9	302.51	301.05	300.57	303.16	302.48	305.73	304.96	301.31	302.27
318.55	316.88	316.05	316.55	317.57	316.69	315.79	318.49	318.71	315.95	316.34	318.43	315.81	316.33	317.48	317.27	318.24	317.76	316.27	317.12	316.41	316.61	317.41	315.89	315.07	316.46	316.25	320.95	318.13	314.14	317.41	316.74	319.06	317.92	316.74	317.18	315.64	318.15	315.95	317.25	318.03	316.31	316.13	316.2	318.87	317.84	318.12	318.62	317.97	315.95
304.88	306.23	302.44	306.05	306.91	307.23	305.59	304.18	305.42	305.35	308.79	308.99	306.24	303.52	305.21	304.16	306.83	305.3	307.56	306.41	306.52	304.97	306.8	305.45	303.62	303.77	307.14	304.75	308.04	306.2	307.32	307.66	303.4	304.48	301.47	303.04	306.34	306.4	306.29	307.04	305.55	306.05	306.16	303.7	303.68	303.03	305.27	304.7	305.96	307.65
331.93	329.07	328.7	330.81	328.39	330.55	327.15	327.8	327.71	326.99	329.74	329	326.94	326.5	330.57	331.47	329.87	328.14	329.85	327.07	332.13	326.13	326.55	329.13	325.36	330.18	327.64	330.35	327.86	329.38	328.34	330.92	328.01	327.51	329.71	328.11	327.25	328.1	327.89	329.65	327.87	328.6	328.33	328.38	328.21	329.76	329.25	327.72	328.94	326.63
299.11	301.55	298.61	297.26	296.63	295.63	296.97	295.13	297.09	298	296.23	297.09	297.4	295.67	297.25	295.15	297.24	297.66	296.37	295.86	296.48	296.99	298.69	296.85	295.38	297.21	293.65	296.5	298.57	294.16	297.08	293.25	297.52	298.52	296.82	295.9	297.07	294.72	296.2	297.69	296.26	296.75	296.73	296.86	294.53	297.74	295.73	295.64	294.12	298.69
306	305.54	304.78	303.52	304.4	306.48	301.87	306.34	304.61	304.64	303	304.85	306.51	305.05	304.07	305.15	303.84	303.83	305.58	304.12	304.12	301.69	306.03	303.31	305.17	306.83	302.82	305.73	303.91	306.16	304.86	306.13	303.93	305.63	303.16	306.28	304.42	308.11	303.75	303.78	303.63	303.02	305.31	304.75	304.51	303.88	304.66	301.47	306.93	304.82
328.04	330.53	325.92	327.64	330.65	328.37	327.85	329.71	328.88	327.76	328.38	327.6	328.4	327.47	328.23	329.18	330.09	328.42	326.67	329.81	326.99	328.47	326.27	328.37	330.09	331.27	328.02	330.67	325.43	329.41	326.61	328.21	327.9	328.25	329.52	329.46	327.68	329.15	329.45	326.69	328.13	329.51	329.03	328.11	328.54	330.93	326.56	326.24	331.15	328.07
294.29	295.2	294.3	295.79	296.62	294.64	295.68	291.49	293.48	291.88	292.85	293.08	292.56	293.49	293.59	292.08	296.11	292.23	293.68	294.56	295	294.4	294.52	293.89	294.2	295.4	295.43	296.81	294.14	296.57	293.92	294.76	292.2	292.73	294.83	293.5	293.49	295.51	293.14	292.89	295.17	296.09	294.05	293.89	291.74	293.41	294.95	292.18	294.22	294.69
303.1	304.56	303.78	305.27	305.03	305.62	304.28	304.24	303.51	303.21	304.58	305.5	303.19	303.17	302.92	303.02	304.46	304.71	304.99	302.06	306.67	307.16	301.64	303.76	305.77	306.15	304.01	304.03	303.67	304.05	305.07	303.4	303.11	302.58	303.95	302.59	305.22	300.61	303.08	303.56	305.76	302.72	305.52	304.3	302.33	306.03	304.1	305.57	305.27	304.24
311.94	314.9	314.37	312.92	313.12	310.61	313.93	314.79	312.83	311.88	311.19	309.86	313.98	312.53	314.77	312.93	311.71	313.12	310.96	314.79	311.9	314.7	313.5	313.03	312.58	313.16	315.62	313	311.91	314.93	313.35	314.29	315.48	312.52	313.51	313.79	312.33	312.15	314.51	313.2	313.97	313.47	311.36	313.63	311.58	314.19	313.84	314.13	312.9	313.56
303.8	305.47	305.43	303.51	303.98	302.63	302.84	302.15	302.49	304.94	302.36	304.19	303.36	301.26	301	303.8	304.01	302.76	304.3	304.53	300.42	305.22	303.66	304.74	300.62	303.15	303.58	304.31	302.77	302.87	303.44	303.72	303.57	300.42	302.84	302.84	304.01	303.4	306.33	303.51	303.65	302.62	302.9	301.27	301.88	302.61	303.43	303.62	302.23	302.33
295.41	294.11	296.89	295.78	293	296.34	293.29	295.26	294.06	294.74	296.83	296.35	294.74	294.84	292.95	297.59	296.37	294.98	293.67	296.26	292.14	294.81	294.54	296.23	294.67	293.41	294.93	295.5	295.47	298.85	295.13	298.39	296.89	292.74	292.67	296.53	292.75	296.43	294.65	294.11	297.4	294.28	297.22	293.17	295.81	297.22	293.35	294.31	296.06	296.01
314.59	312.89	312.22	310.82	313.51	314	310.24	313.35	310.24	313.08	311.74	312.42	313.35	311.63	314.02	313.21	313.04	312.53	313.45	315.08	310.1	310.62	311.42	312.69	313.78	314.02	312.88	313.06	309.01	310.32	313.19	312.03	314.49	311.43	312.82	311.85	312.74	311.27	313.66	312.74	313.76	315.28	311.03	310.21	313.34	309.93	313.38	314.83	311.48	309.88
303.11	304.99	303.36	303.36	300.32	303.89	304.62	302.79	303.53	304.08	302.2	301.78	301.36	303.17	302.85	302.14	302.2	302.3	301.24	304.96	304.28	303.77	305.78	304.59	303.43	306.09	302.9	301.46	303.34	301.59	303.89	302.53	302.29	301.18	301.02	302.41	304.06	301.85	302.56	305.26	303.9	304.85	302.14	299.6	302.24	303.67	303.51	301	303.88	301.67
302.94	306.56	304.75	308.34	305.24	305.25	304.51	304.49	308.07	308.04	306.04	306.81	307.07	305.83	310.1	306.33	303.76	305.96	305.57	304.68	303.57	303.85	305.35	306.63	303.48	307.38	305.05	306.21	302.99	305.8	306.06	307	306.29	305.59	305.82	302.6	303.21	304.32	306.5	308.18	303.69	307.07	305.43	304.32	303.72	305.63	304.86	305.12	303.99	304.3
299.25	294.81	297.92	295.91	294.3	296.15	296.1	295.17	297.06	297.32	295.4	295.07	297.38	294.5	297.71	298.26	296.79	296.81	294.63	292.62	296.71	295.28	297.89	295.88	295.25	296.34	298.28	296.57	297.27	295.58	298.33	297.31	296.64	294.89	295.07	297.77	296.3	298.94	296.58	296.42	296.4	294.11	296.67	294.17	295.19	296.73	296.93	296.79	293.1	296.98
310.41	307.21	309.73	310.12	307.86	308.89	309.3	311.4	307.99	308.87	309.68	309.4	309.8	308.59	308.98	309.32	308.56	310.27	307.82	311.97	308.86	308.19	308.94	309.43	306.91	308.77	308.75	310.41	307.91	309.17	310.27	311.02	307.55	309.45	308.14	310.38	307.33	309.3	309.73	309.34	308.61	309.04	309.61	309.01	309.58	309	310.28	310.67	308.88	309.55
309.53	311.72	312.47	308.44	309.09	312.11	309.71	309.58	310.37	313.42	311.68	311.25	311.97	309.76	310.96	309.8	310.14	308.09	311.82	309.91	310.14	310.65	311	308	312.3	309.82	308.87	309.82	311.62	314.77	310.03	311.16	312.54	313.51	311.05	310.86	311.19	307.3	310.74	310.28	310.21	307.3	310.36	311.23	311.04	310.16	309.28	311.95	307.09	310.58
302.67	304.97	305	305.7	303.69	305.34	305.11	305.79	305.15	304.5	304.08	302.71	304.2	304.98	305.56	304.44	305.5	303.51	305.74	304.43	306.71	302.18	303.19	303.89	304.91	303.11	304.37	304	303.18	304.8	303.07	303.91	303.01	304.06	304.9	301.34	304.34	305.98	304.38	305.03	305.28	306.29	304.5	306.06	305.58	303.5	306.6	302.78	304.92	304.07
302.63	304.68	303.19	303.77	300.7	301.65	303.87	300.57	303.39	303.7	303.77	305.07	305.67	302.21	301.7	302.11	302.6	303.53	300.35	303.66	300.22	304.32	303.68	303.03	303.3	300.91	303.51	301.66	305.06	303.36	303.62	300.9	302.55	301.83	305.48	305.11	302.84	302.38	303.44	302.89	301.61	301.03	302.11	301.49	303.8	304.7	299.75	301.44	304.34	304.9
303.95	301.46	302.36	303.94	303.13	302.26	301.54	304.81	303.28	301.66	303.01	302.5	301.75	299.29	302.17	301.25	302.5	300.03	302.33	303.06	302.99	304.31	302.78	300.53	299.84	301.6	302.27	304.98	302.23	305.31	303.25	301.62	302.43	302.04	302.75	299.28	300.98	305.24	300.99	302.29	302.24	301.99	302.63	304.55	303.98	304.81	301.71	300.46	303.82	303.43
303.33	304.37	304.62	301.38	305.88	300.26	301.22	304.58	303.36	303.96	304.94	303.14	301.53	305.21	302.71	301.17	301.98	301.95	302.62	304.31	302.61	301.92	304.11	302.13	304.41	304.25	302.61	298.62	302.83	302.93	304.07	302.36	302.66	302.5	301.58	303.06	302.75	302.64	302.99	301.02	301.17	302.22	302.59	302.51	304.6	304.09	302.92	304.86	305.26	299.99
311.72	310.34	310.67	309.13	312.44	310.98	308.66	310.52	312.43	310.41	311.17	311.58	312.47	309.51	312.23	308.87	310.19	311.86	308.63	312.95	309.12	309.88	310.5	312.87	310.58	309.87	309.3	310.22	311.36	312.68	309.22	309.98	311.46	311.8	309.83	312.75	312.1	312.67	312.45	310.49	309.8	308.42	309.79	311.06	311.87	310.39	311.18	310.36	312.64	310.2
312.94	310.83	312.07	310.85	312.65	311.51	311.35	310.73	313.06	312.98	315	308.59	312.55	314.63	310.81	313.1	312.58	312.24	310.48	311.37	308.83	313.75	312.9	313.39	311.61	312.74	312.73	312.24	309.74	311.53	311.35	312.08	312.19	312.2	311.5	312.54	310.67	309.92	313.59	312.86	314.47	311.74	312.17	312.12	311.5	312.41	311.46	314	311.29	310.71
304.05	304.67	303.19	300.77	304.29	302.04	303.78	304.93	302.28	302.96	303.19	300.97	305.02	300.04	302.01	303.5	302.14	301.98	302.99	303.84	303.1	304.19	301.41	301.22	301.81	306.36	300.74	302.55	304.28	301.79	304.52	301.94	299.76	304.66	302.22	303.81	303.12	304.62	302.51	303.96	303.29	304.04	303.89	301.45	303.41	301.46	302.4	301.22	303.57	304.16
330.03	326.52	326.05	327.93	327.15	327.05	327.35	328.56	327.44	329.64	329.8	329.95	331.3	328.73	326.17	323.57	329.82	327.71	329.4	325.79	327.66	330.13	325.06	328.7	328.59	329.05	325.69	327.59	326.35	326.92	328.22	327.84	331	325.74	327.28	328.38	328.35	327.84	328.42	328.33	326.97	328.07	326.39	326.67	327.78	327.59	328.44	330.28	325.15	326.19
296.36	299.14	299.18	298.31	298.59	300.71	299.53	299.85	300.18	299.64	298.18	296.9	298.98	298.59	299.52	300.24	300.42	302.19	297.92	300.85	300.01	298.81	301.85	299.09	299.03	298.6	299.25	297.45	299.02	299.13	298.59	302.56	300.89	298.58	299.56	298.97	299.56	299.63	303.55	300.69	298.65	300.29	302.45	301.03	298.89	298.2	297.9	302.94	298.83	299.41
295.85	296.74	298.4	295.5	298.36	297.03	296.38	297.2	297.34	296.96	296.04	294.93	296.98	293.71	295.88	297.71	296.1	294.14	294.44	295.32	295.98	295.44	297.69	294.96	299.69	299.11	296.34	295.85	296.75	296.04	295.59	296.54	297.09	297.12	295.04	297.22	299.05	298.92	297.22	297.23	299.46	295.73	296.98	296.14	295.74	297.33	297.37	299	298.75	297.91
314.94	311.8	313.03	314.11	311.47	311	312.03	312.25	312.05	311.23	310.59	312.19	311.13	310.66	311.13	312.28	311.07	307.31	313.31	314.64	310.68	312.7	312.34	310.51	315.65	310.36	313.27	313.1	312.97	312.03	310.43	314.39	310.75	310.61	312.03	310.51	313.53	313.31	312.38	311.86	312.7	311.42	311.13	314.48	314	311.58	312.21	313.39	310.96	311.93
305.75	305.56	306.24	304.06	303.09	303.61	303.53	306.17	305.67	305.98	304.84	303.68	306.96	305.26	306.15	304.39	304.71	307.18	304.82	303.76	305.28	304.81	304.88	305.04	304.89	305.13	304.34	303.52	303.76	303.65	304.41	305.26	305.35	304.72	307	305.84	309.2	302.99	307	306.73	303.55	305.5	305.87	303.95	304.91	306.17	306.33	304.1	307.06	305.84
292.32	291.24	292.22	291.75	294.96	291.91	296.45	291.88	293.75	294.92	294.08	294.12	295.22	294.15	294.33	296.31	291.29	293.48	294.61	292.32	294.76	293.27	291.98	296.46	294.62	292.58	295.96	294.23	292.86	294.11	295.25	292.04	294.46	291.8	295.58	293.36	293.16	295.34	293.87	291.64	296.26	293.57	294.23	293.88	295.16	293.97	294.01	293.36	296.42	293.45
304.36	303.1	302.3	304.86	305.3	302.19	303.7	303.16	300.92	301.77	305.25	304.2	303.37	303.49	302.4	303.29	300.27	302.4	302.14	301.41	303.95	300.3	301.24	301.9	303.76	303.04	305.49	303.26	301.68	303.39	302.99	302.62	301.93	304.47	303.46	301.25	303.96	300.71	305.4	303.39	303.81	302.23	302.9	303.66	301.82	301.39	304.98	304.6	301.21	303.33
314.85	314.67	315.41	315.7	318.01	314.81	316.89	315.1	314.39	315.94	313.28	314.1	314.85	316.41	316.37	315.3	317.19	319.17	318.49	316.82	317.22	314.12	312.9	317	316.13	317.5	315.1	316.1	315.67	315.34	314.48	314.97	314.07	315.85	314.53	317.02	314.92	315.82	314.29	316.14	314.13	316.37	314.59	317.18	316.9	315.77	314.78	317.93	317.84	314.67
328.7	326.8	327.15	327.78	329.09	330.14	328.31	327.24	329.26	330.57	327.45	327.91	327.85	328.6	326.49	325.62	331.17	328.3	327.48	327.84	328.49	325.51	325.55	329.98	325.77	330.65	327.54	328.74	328.09	330.98	328.15	327.68	327.23	326.28	330.2	328.17	328.13	327.38	326.23	328.03	329.24	326.25	328.33	327.6	328.08	326.99	326.1	325.7	326.14	327.24
306	303.71	304.1	305.36	304.29	304.64	306.01	303.21	305.18	304.34	303.01	304.05	304.15	303.67	303.55	302.89	303.29	301.97	305.07	303.47	303.64	304.05	304.9	304.77	304.01	303.27	305.3	302.02	304.38	306.62	303.16	304.29	305.24	302.82	305.02	303.19	304.57	304.7	304.24	302.93	305.17	304.5	304.76	304.91	306.8	303.94	304.69	304.89	305.34	304.06
308.28	305.88	308.01	305.48	306.05	305.18	309.11	303.67	308.11	305.95	307.54	303.9	305.98	306.39	307.31	306.94	307.99	307.4	304.83	306.13	304.77	307.03	306.55	307.24	308.3	304.35	305.72	307.2	307.89	306.2	306.07	305.33	308.28	307.75	310.06	308.25	307.33	308.71	305.57	307.03	306.21	305.76	306.18	307.45	308.55	306.45	307.11	306.9	305.69	308.79
318.48	318.44	317.52	319.58	319.44	318.93	318.84	317.26	315.68	316.53	317.69	319.08	316.42	317.42	318.89	317.62	318.24	319.57	318.67	317.56	320.54	320.52	317.33	319.4	317.05	319.36	316.67	318.72	317.82	316.25	320.7	316.32	316.55	316.74	317.55	319.1	319.37	318.3	320.59	317.26	317.06	317.76	318.42	318.84	317.72	319.66	319.06	320.74	318.2	316.34
302.36	302.35	300.49	303.76	303.8	305.36	303.23	303.19	305.75	304.11	301.86	302.25	304.77	304.99	303.24	302.67	303.64	303.52	302.81	300.85	304.69	303.95	303.96	302.96	304.47	305.54	302.86	303.48	302.69	302.84	302.57	303.42	300.08	300.73	303.99	303.45	303.82	303.65	302.95	298.62	305.39	301.64	303.48	302.05	302.22	303.51	302.58	303.31	305.11	305.05
312.98	312.66	314.29	315.8	314.33	314.22	312.7	315.76	316.07	312.85	312.73	313.09	313.01	312.7	313.81	310.38	310.61	312.67	312	312.02	312.94	314.83	312.46	312.95	312.78	316.98	311.61	311.72	312.43	312.08	314.73	316.8	313.5	314.16	311.94	313.36	312.05	315.6	312.16	312.93	310.31	312.66	312.1	313.3	310.51	313.98	315.38	314.44	314.8	311.99
305.54	306.02	307.23	303.01	304.99	306.05	305.99	305.04	304.32	303.51	304.45	306.55	305.9	307.73	303.67	305.1	303.54	307.35	305.56	305.36	305.78	304.05	305.23	307.89	306.97	303.2	306.64	305.36	306.11	305.54	305.71	305.62	301.83	305.43	305.61	305.56	305.76	306.47	305.56	305.28	305.46	305.01	302.45	306.04	307.65	307.38	307.46	304.43	306.12	305.27
310.88	310.01	310.47	311.92	311.04	309.16	311.27	308.49	309.84	309.07	310.55	310.06	311.62	308.91	308.71	311.76	309.87	309.27	309.19	310.89	311.13	307.51	311.23	311.58	306.2	308.01	310.84	308.11	307.69	309.6	309.61	310.17	309.52	306.71	309.72	310.44	311.66	310.06	308.92	310.64	311.91	308.09	307.18	310.32	310.87	308.19	312.68	313.2	308.12	309.57
302.46	299.79	298.6	300.52	301.64	303.43	300.26	302.78	301.19	299.67	301.04	300.43	299.96	302.12	299.55	301.15	300.18	301.36	301.53	300.72	304.38	300.06	299.78	299.71	300.77	301.73	300.58	299.51	299.31	304.19	301.41	299.97	299.76	300.21	301.87	301.16	300.62	300.11	300.85	303.1	300.33	301.35	299.65	300.79	300.86	300.87	299.25	302.37	301.51	301.26
323.79	325.88	325.96	325.75	327.37	326.71	325.44	324.42	326.54	325.52	324.08	326.53	325.46	326.25	325.34	325.92	324.59	328.08	325.12	323.97	326.25	325.99	326.98	326.59	322.82	325.45	325.03	325.34	325.12	327.21	326.01	325.47	326.4	324.58	326.61	322.85	325.61	323.99	327.02	324.29	324.88	324.63	327.61	323.95	326.31	325.38	325.12	326.4	325.48	324.7
304.78	307.21	306.6	305.91	305.19	305.96	305.67	306.48	305.17	304.87	306.05	307.13	305.5	305.64	305.37	306.19	306.1	306.8	306.55	304.1	305.2	307.99	305.83	306.55	307.84	305.23	304.58	307.73	306.26	304.81	305.09	305.69	306.15	304.39	305.97	305.52	306.37	304.56	303.74	306.08	305.71	305.3	304.97	307.07	305.89	304.32	302.87	303.72	304.38	304.74
305.78	306.17	300.55	304.77	302.49	305.03	300.36	303.08	302.13	302.82	302.45	302.07	302.45	303.35	303.79	302.16	302.35	304.33	302.97	302.44	303.02	301.45	303.47	303.5	302.51	303.08	299.08	302.97	304.52	305.91	304.96	302.14	305.16	303.39	301.78	302.47	303.94	302.92	303.66	306.36	302.16	302.91	303.77	302.82	301.56	302.77	305.74	300.78	304.52	301.62
311.54	314.04	312.3	314.39	312.94	313.99	314.24	313.04	312.99	315.84	311.49	313.13	315.16	311.58	314.23	312.07	314.3	312.28	312.81	313.28	311.31	311.39	312.77	314.56	314.12	314.67	313.11	315.06	310.41	312.34	311.69	314.04	313.77	311.42	312.99	312.33	311.57	312.27	311.13	316.12	314.81	313.17	313.25	314.27	314.89	314.54	313.91	313.63	312.74	312.83
316.06	313.88	314.68	313.19	316.05	314.99	311.22	316.69	317.25	314.5	313.38	317.31	311.75	315.97	314.97	314.86	315.77	314.12	312.42	315.57	313.33	315.71	313.83	314.64	315.64	315.57	315.14	312.4	314.58	313.38	316.29	317.21	314.02	314.88	314.72	317.42	312.33	314.8	312.09	312.85	314.34	313.62	311.47	311.36	312.21	314.79	314.83	313.17	311.29	314.57
315.49	317.48	315.86	316.76	318.22	316.39	316.89	315.99	317.55	313.74	317.99	318.71	314.96	317.61	314.67	315.68	315.45	318.47	316.01	318.33	316.27	314.69	317.87	317.63	317.05	315.63	315.22	317.72	314.26	317.57	317.77	316.67	316.32	315.65	317.05	316.76	316.95	313.95	316.51	313.93	318.11	316.16	317.6	315.17	317.25	316.65	316.63	318.6	315.51	314.09
310.52	310.47	309.91	311.32	311.97	310.08	308.01	307.62	307.05	309.54	307.17	310.71	311.75	309.33	308.83	309.7	307.79	307.52	309.48	309.19	309.87	310.55	308.26	308.63	311.54	307.2	310.69	309.41	308.52	309.59	306.59	308.83	307.94	309.4	310.37	309.04	309.49	307.28	309.33	312.21	311.64	309.08	312.02	312.51	309.34	306.9	307.02	311.16	305.63	309.69
295.64	292.82	295.7	294.57	293.83	295.52	294.27	290.87	293.67	293.17	296.01	294.68	296.56	295.81	298.41	295.04	295.25	295.68	293.25	295.7	293.39	294.83	297.21	293.91	294.73	295.31	293.92	294.17	294.65	293.55	293.61	295.14	292.04	295.91	295.86	294.4	294.72	296.27	291.18	292.02	294.53	297.49	296.51	296.4	295.82	293.25	294.28	294.97	293.91	294.82
299.54	300.66	301.25	300.26	300.44	299.02	299.4	299.48	300.91	298.39	300.76	298.58	302.73	299.95	300.5	299.87	300.55	299.81	300.79	298.18	300.13	301.9	299.87	298.54	300.58	299.56	300.27	297.99	300.25	299.22	301.29	301.64	301.02	299.75	301.76	300.79	298.95	299.29	299.92	300.61	299.22	301.42	298.8	298.61	300.67	298.61	301.35	300.37	297.9	300.43
303.13	304.46	306.23	307.28	306.22	306.12	304.25	305.78	303.59	306.73	301.38	302.64	303.97	303.62	303.5	303.36	305.03	304.92	304	305.4	304.52	306.68	305.91	305.67	304.55	304.23	307.03	305.03	304.31	305.54	303.3	307.12	305.94	305.23	304.43	307	304.21	305.48	303.8	304.15	305.9	306.8	307.36	302.26	304.4	304.61	304.5	302.36	308.47	302.7
323.81	324.06	324.99	323.53	325.27	327.24	324.89	323.98	323.79	326.06	328.57	323.16	326.59	322.89	322.13	323.76	325.89	323.66	325.65	325.88	322.55	324.95	325.87	323.82	325.8	325.75	324.86	324.74	325.91	325.64	325.24	327.03	324.18	325.45	324.86	327.05	323.19	325.99	325.6	324.79	323.12	322.87	325.01	324.09	326.32	323.19	323.56	326.49	325.86	322.09
302.76	306.44	304.28	305.01	304.49	304.87	305.6	305.54	303.75	305.11	304.15	305.85	306.18	303.25	305.3	305.33	304.35	305.66	306.64	305.33	303.6	306.84	304.66	304.98	304.57	305.15	304.98	303.52	303.32	305.53	305.77	304.81	305.66	303.28	304.65	304.25	304.18	303.98	304	302.23	304.97	303.44	303.86	305.61	304.62	304.38	302.6	303.6	305.64	305.83
315.28	313.73	313.57	317.75	314.7	315.25	317.22	315.74	313.17	317.66	314.55	315.58	312.57	314.96	315.94	314.92	317.34	314.5	314.87	313.04	314.65	315.39	314.92	314.83	314.69	313.75	311.32	312.15	313.43	315.21	313.71	313.7	314.35	315.3	317.33	315.68	313.4	316.11	315.22	315.7	315.02	315.76	315.79	314.72	316.57	314.26	314.95	316.29	314.42	316.12
314.21	315.01	315.46	314.36	316.54	318.53	317.95	314.87	314.46	317.1	313.86	314.27	316.02	317.76	317.05	312.36	315.24	316.97	313.16	315.56	315.68	314.31	315.39	313.94	313.7	314.45	313.24	313.89	314.91	314.95	316.05	315.54	315.55	314.09	313.69	316.43	315.24	314.89	314.94	317.54	315.16	315.31	315.84	317.16	315.46	313.3	313.93	314.32	316.05	319.57
295.41	291.53	291.07	292.88	297.16	295.67	295.02	296.56	294.12	295.44	294.29	295.03	297.33	294.99	295.27	295.65	293.97	293.69	294.42	294.46	294.64	293.93	295.28	295.35	295.05	293.86	296.95	292.76	296.19	294.73	292.44	293.06	294.23	291.68	293.41	294.49	295.81	294.87	293.78	294.09	294.75	294.54	292.41	295.61	295.12	292.29	292.79	295.58	291.43	293.62
310.85	308.77	311.2	309.02	308.91	307.21	308.01	309.41	309.6	308.7	307.2	310.1	307.29	308.21	309.3	308.73	310.99	309.04	310.56	309.4	307.79	308.01	307.73	310.77	308.93	309.69	309.77	309.38	311.7	309.96	308.96	310.68	307.64	307.35	308.63	309.65	308.52	313.19	308.33	307.67	308.63	310.72	309.76	308.87	307.46	309.78	307.3	308.52	307.43	307.89
294.21	293.32	295.51	294.88	296.11	295.58	295.76	294.42	293.97	292.49	295.7	295.95	296	294.21	295.1	293.55	297.73	294.4	291.48	293.83	296.09	294.05	297.54	295.24	291.59	292.75	295.25	296.75	295.67	295.98	293.35	295.03	294.71	297.27	294.76	294.82	294.87	295.05	294.55	294.63	293.25	294.39	295.22	293.04	296.12	296.16	293.4	295.23	295.2	296.55
304.93	305.54	306.2	304.75	304.96	305.8	306.21	304.22	308.04	305.64	305.88	304.57	309.47	308.48	306.32	308.82	306.28	306.01	307.76	306.68	306.39	304.48	305.88	306.21	306.74	307.05	306.99	308.18	304.57	305.88	304.74	305.11	303.43	308.71	305.81	307.99	308.26	306.72	305.79	305.51	305.18	307.69	307.58	308.31	306.49	306.72	307.66	306.67	308.48	305.3
323.34	330	324.52	326.23	327.91	326.35	325.16	324.17	328.92	324.44	327.26	327.18	326.79	326.1	326.15	325.3	327.81	323.71	328.95	327.52	327.06	327.98	329.99	327.94	325.68	327.72	326.78	323.69	329.35	326.17	328.18	326.12	327.52	326.88	324.67	328.93	328.47	324.89	328.25	327.49	328.98	325.58	326.52	326.04	328.6	327.05	325.48	327.49	325.65	327.28
297.53	297.59	295.53	295.38	293.55	296.33	297.33	296.03	297.5	298.51	298.34	298.14	295.23	294.88	296.63	295.2	297.69	298.26	296.05	298.11	299.16	298.44	297.92	295.97	298.03	298.42	297.55	297.85	293.63	294.99	296.74	295.01	297.72	297.65	296.28	296.49	298.22	296.54	296	297.98	296.13	299.08	296.47	295.01	297.24	295.82	297.91	293.96	296.07	294.68
318.42	315.98	316.43	314.55	317.32	320.86	317.28	315.71	316.71	320.04	317.28	316.62	316.88	317.09	316.85	316.66	317.54	317.12	315.92	317.29	315.94	317.14	318.38	318.24	317.25	316.65	318.23	314.34	315.12	315.89	317.66	318.63	319.09	316.2	317.05	318.35	318.11	317.67	317.25	316.68	317.99	316.79	315.63	316.33	316.74	316.74	319.79	318.15	319.13	315.76
304.87	304.14	304.12	305	304.41	307.29	303.38	304.68	303.73	304.51	304.34	304.57	304.04	302.65	304.62	305.24	304.01	304.94	302.76	305.87	303.78	304.85	305.96	303.19	307.15	303.32	304.24	303.81	304.97	303.01	304.9	305.97	302.85	304.26	303.74	303.74	306.67	303.91	303.18	305.36	303.89	307.87	300.03	304.34	304.49	302.35	303.5	308.64	306.43	303.09
298.67	302.96	301.33	299.16	301	304.46	302.25	301.94	298.65	300.23	300.97	300.24	298.8	301.85	302.35	303.38	300.09	303.06	300.7	301.97	301.2	300.23	301.2	301.1	299.86	300.25	301.5	302.69	300.42	301.22	301.77	301.72	301.09	302.16	300.93	301.21	301.45	303.06	302.99	301.5	302.96	301.52	301.41	302.97	299.51	301.53	299.57	300.5	300.76	300.07
328.47	329.57	329.89	329.48	329.51	330.74	328.74	331.69	328.53	329.68	330.73	328.84	328.64	330.81	327.1	326.55	329.84	330.73	326.65	324.95	327.06	329.8	329.49	328.83	328.55	329.95	327.09	329.15	328.53	330.14	329.69	328.06	327.79	327.04	327.97	328.01	327.12	327.44	328.76	329.68	330.16	328.9	328.99	327.28	331.7	329.78	327.35	330.78	328.78	330.68
312.75	312.71	315.06	312.43	311.86	311.02	311.39	317.17	315.03	313.52	314.02	312.77	311.9	313.02	313.6	310.56	312.15	311.37	313.11	314.89	313.38	312.27	311.69	311.84	315.13	311.68	312.56	312.15	312.53	313.12	314.82	313.37	311.51	313.37	312.08	311.87	314.99	311.36	312.5	314.87	312.5	311.54	311.2	313.33	312.75	314.83	313.41	313.73	313.26	309.64
317.44	317.2	315.53	316.98	316.08	313.61	319.08	315.23	315.99	315.57	316.7	316.51	316.13	316.85	316.87	316.11	317.87	317.18	316.23	316.06	315.56	317.28	316.86	315.46	316.37	315.99	315.79	317.57	315.44	314.55	314.66	317.55	316.51	316.27	314.73	319.33	316.29	318.14	316.07	317.07	315.21	316.53	314.49	317.22	319.13	314.78	319	317.48	316.05	317.69
310.54	310.81	313.64	314.17	311.02	314.2	312.35	313.3	313.32	314.53	312.57	311.35	311.35	310.83	311.35	312.56	312.66	313.71	313.69	312.76	311.01	309.27	311.24	310.49	311.77	310.72	310.46	312.16	314.22	313.81	312	311.47	312.74	310.6	311.85	312.38	310.39	314.4	311.3	310.7	311.98	312.9	311.88	311.24	311.16	311.02	311.35	315.78	312.23	312.49
299.97	301.07	300.72	300.42	299.47	297.17	302.47	301.08	300.04	300.29	298.52	299.87	301.16	299.13	299.54	298.62	298.77	299.33	300.45	299.33	297.52	299.43	301.53	301.1	300.02	300.05	300.07	298.73	299.26	299.07	300.7	300.53	303.02	299.19	298.82	297.38	300.78	303.16	296.88	299.98	300.38	300.22	298.57	300.84	299.71	299.32	303.53	300.16	298.93	303.1
311.2	316.93	312.27	313.27	312.91	312.88	317.28	312	315.19	314.8	314.93	312.11	314.88	310.01	315.51	314.08	310.96	312.86	314.08	313.81	314.52	313.68	314.36	313.14	314.95	311.89	314.34	314.51	314.64	315.68	314.19	315.3	314.24	312.99	313.24	314.92	314.8	314.39	311.7	313.05	314.04	315.64	313.97	312.13	313.15	315	316.26	311.42	311.85	312.32
299.11	301.28	300.79	300.19	300.35	297.67	300.32	298.67	298.95	300.16	300.81	299.35	300.21	299.17	299.34	300.64	299.73	300.59	300.66	299.09	299.18	298.53	297.89	300.13	301.97	302.57	297.85	297.49	300.86	299.3	299.02	300.77	300.06	299.32	301.67	298.81	300.91	299.73	301.88	300.19	299.93	301.91	298.07	299.42	300.62	300.28	299.06	298.5	301.48	298.63
317.48	318.42	317.03	316.95	316.47	316.46	316.56	316.07	314.17	315.13	314.4	317.8	313.98	316.73	314.86	315.49	314.84	313.82	313.76	316.43	317.55	317.37	313.78	317.45	315.17	315.36	316.59	312.75	315.22	314.77	315.39	317.2	314.53	314.45	317.07	314.6	315.29	317.82	316.85	316.57	315.65	316.7	316.04	314.83	316.21	316.87	319.45	315.87	316.4	313.94
297.23	293.59	295.41	297.39	297.28	291.62	294.46	294.37	294.84	295.07	296.2	292.04	297.42	293.63	294.39	294.59	295.53	294.27	294.88	294.62	293.09	294.66	294.57	295.1	296.73	296.79	293.25	295.89	294.97	295.02	292.87	296.11	292.45	295.15	294.27	292.85	295.89	293.94	292.59	294.9	296.24	294.83	294.09	295.42	295.35	294.29	295.18	295.19	296.01	293.82
295.65	293.1	295.53	295.22	296.1	294.65	295.49	297.72	294.82	296.3	294.97	296.23	294.78	295.63	295.21	294.32	295.22	294.85	292.47	295.38	296.16	295.44	294.92	293.9	293.12	296.22	293.56	294.34	294.3	293.95	292.29	296.54	295.66	297.07	294.23	296.32	294.97	294.78	295.5	298.62	293.51	294.02	295.22	296.79	292.93	291.94	295.59	295.22	294.51	295.69
294.79	294.84	293.75	292.55	293.9	293.36	295.52	295.24	292.54	291.99	291.77	295.94	293.55	293.44	294.59	295.35	292.42	293	294.64	293	293.33	291.61	295.62	293.63	291.79	295.27	294.09	295.59	294.73	295.78	292.95	294.24	291.93	292.97	293.91	295.03	294.28	294.12	292.54	293.3	293.05	292.95	291.94	294.32	293.34	296.58	292.02	293.81	296.4	295.03
295.55	293.39	293.38	295.76	295.76	293.39	294.51	295.36	293.79	295.98	293.96	293.39	295.04	295.88	294.48	294.45	291.38	294.18	295.64	292.97	294.18	291.99	293.72	294.19	294.67	296.14	295.63	290.69	293.61	293.48	293.17	294.14	294.43	296.49	293.11	295.65	294.47	293.96	293.66	295.56	291.95	291.41	296.66	294.16	294.95	294.67	293.73	295.85	294.99	293.47
304.79	304.87	303.58	304.91	306.44	299.66	301.28	304.64	305.54	304.04	302.75	303.59	303.52	306.94	302.23	305.16	301.83	303.47	303.67	304.77	302.73	302.44	303.43	302.41	305.55	303.63	303.99	302.64	305.31	302.4	301.26	302.45	304.89	303.95	302.59	301.37	305.04	306.38	304.69	302.78	304.76	303.98	301.31	303.74	303.55	302.9	304.39	302.15	303.3	305.13
302.46	302.77	301.86	301.32	302.04	304.44	301.29	301.46	305.67	300.83	304.76	303.27	302.96	304.2	301.2	300.72	302.08	305.19	300.55	303.93	300.03	301.97	299.95	304.92	301.85	302.23	303.21	305.06	302.83	303.17	302.23	303.52	301.73	302.87	301.65	301.37	303.91	302.46	301.39	299.85	302.63	302.86	303.62	303.15	300.94	303.15	302.76	302.64	301.78	304.74
319.48	317.6	319.42	319.21	319.13	319.43	319.85	318.48	316.45	318.98	318.77	316.35	319.16	318.3	317.77	320.27	318.06	317.29	319.78	318.38	318.55	319.54	316.68	318.01	316.42	317.7	317.54	317.73	317.98	316.8	317.75	316.96	319.46	317.88	318.08	317.82	318.6	319.03	318.04	319.31	320.54	318.89	318.91	317.74	320.27	317.96	318.54	319.61	320.15	318.13
311.06	313.3	314.04	313.65	313.3	315.5	311.31	313.19	312.5	312.69	313.78	315.42	314.87	312.95	312.68	313.28	312.1	311.88	315.1	313.32	311.92	312.49	313.99	310.97	313.76	309.84	312.36	314.88	315.31	311.73	314.04	312.2	313.67	313.22	311.75	311.57	313.05	313.25	312.71	312.09	313.82	313.85	313.15	311.8	313.72	311.97	312.66	314.19	314.46	314.35
328.47	331.58	328.12	328.67	328.1	329.66	325.97	328.02	330.77	329.73	329.13	328.91	329.74	330.14	328.82	328.73	328.78	328.24	327.05	326.07	326.37	328.72	327.42	328.96	327.72	330.41	327.73	326.93	331.23	329.18	329.86	327.78	328.98	326.62	328.34	328.36	330.13	328.26	328.79	330.43	329.61	329.45	329.52	328.55	329.22	328.54	326.92	330.09	327.81	326.5
317.38	318.7	317.13	318.72	317.29	318.84	320.38	319.24	319.08	317.2	318.39	320.44	317.77	317.38	316.13	322.15	318.06	320.81	316.06	317.29	316.07	316.54	317.71	316.86	315.97	319.48	318.99	319.6	317.73	319.07	316.99	319.3	317.56	318.96	320.21	315.7	319.45	319.76	320.15	316.79	318.38	318.95	318.99	317.85	318.5	316.72	318.31	318.58	315.45	318.84
310.33	310.96	310.56	311.48	311.97	309.94	311.97	308.04	310.26	312.32	311.37	313.11	309.85	308.81	311.85	309.15	310.22	308.89	310.72	310.83	310.91	310.64	309.81	311.02	312.02	310.67	310.29	314.39	313.92	310.36	311.67	312.75	309.57	313.44	308.49	311.68	310.44	311.8	312.03	311.71	312.75	311.63	308.72	307.25	311.73	310.6	310.58	311.55	311.22	312
317.68	320.02	314.54	319.22	317.2	319.61	316.72	318.39	316.32	319.37	319.37	315.91	318.34	315.88	318.18	318.16	317.76	316.37	314.58	317.12	319.32	318.64	316.72	319.22	319.55	318.68	317.31	318.66	319.28	317.59	319.4	316.2	319.68	319.63	317.36	315.97	319.44	318.68	317.17	317.54	317.86	318.88	318.52	318.5	317.38	319.88	316.13	318.82	320.29	317.32
310.11	307.28	312.5	308.36	308.74	308.12	308.63	308.29	310.14	307.64	311.07	309.09	308.42	309.81	309.09	309.24	309.26	307.79	308.97	309.78	309.75	308.44	310.14	307.02	308.49	309.31	307.7	310.93	305.47	307.6	308.23	309.2	308.19	309.28	310.41	306.9	308.72	310.11	309.55	308.09	309.83	308.67	306.8	308.2	308.19	309.9	309.08	308.24	308.94	310.1
312.59	311.59	311.03	315.05	312.63	313.51	311.19	316.66	314.26	312.71	313.35	311.28	310.18	313.4	314.91	316.11	313	313.07	311.8	313.74	312.87	312.58	313.3	312.3	312.55	312.88	312.3	313.17	314.66	314.29	313.02	313.58	312.38	312.49	311.84	311.82	312.8	309.41	313.07	312.53	313.4	312.21	313.58	309.48	312.67	312.36	310.98	313.53	313.09	314.28
327.26	324.84	324.97	327.48	325.98	323.63	327.13	324.36	323.48	328.14	324.04	324.77	325.22	325.69	327.78	324.91	323.29	323.93	329.21	324.33	325.25	325.89	325.35	324.36	326.34	325.58	324.51	326.72	323.99	325.31	324.88	326.58	328.53	325.65	326.65	326.56	324.37	325.47	323.18	325.84	325.41	325.57	323.35	323.83	326.19	324.94	322.98	325.28	325.61	326.6
308.61	306.94	307.47	312.14	308.93	309.39	308.24	307.59	307.8	307.42	307.5	306.86	307.45	308.15	308.83	306.17	310.05	309.18	310.27	308.91	309.4	308.79	308.69	309.66	309.89	307.31	309	310.06	309.39	309.8	309.64	308.46	309.9	308.54	308.05	305.4	308.72	308.1	311.06	307.84	309.88	308.98	311.86	308.15	309.09	309.8	309.33	308.01	307.63	306.21
304.58	305.88	306.71	304.38	302.39	307.02	304.4	308.48	304.41	304.48	302.91	306.44	303.71	306.85	305.78	304.99	307.12	306.05	305	305.67	305.55	303.63	306.64	306.33	304.55	303.54	305.83	307.11	308.07	306.69	306.58	304.25	303.87	305.46	304.64	306.87	306.62	303.66	305.11	306.78	308.85	307.43	304.98	306.52	305.56	305.33	305.53	305.31	306.26	306.55
313.32	311.17	313.82	313.47	316.32	312.41	312.54	312.18	313.79	312	315.91	315.78	311.48	313.52	315.91	315.42	314.73	314.15	314.26	314.05	312.04	313.43	316.07	312.67	312.16	313.24	313.8	313.26	309.92	314.35	313.18	314.82	312.33	310.84	315.34	314.42	315.49	314.61	313.8	315.21	313.46	312.69	312.03	313.17	311.91	313.76	314	313.18	312.14	314.5
315.2	314.39	315.14	313.94	315.34	314.5	316.7	316.32	316.77	316.26	316.75	317.12	316.61	315.33	319.5	316.7	315.58	319.22	315.57	314.21	316.17	315.11	315.52	316.59	318.59	317.46	316.49	314.15	315.68	315.19	315.37	316.13	314.22	314.56	317.48	314.5	314.59	314.92	316.52	316.23	315.34	314.51	314.73	316.32	315.11	317.03	315.93	314.13	315.61	316.61
304.75	304.7	304.99	303.42	306.09	304.65	304.72	304.84	308.47	304.91	304.36	305.51	309.45	304.49	304.33	304.2	303.44	305.39	307.32	304.4	304.91	304.2	304.71	307.4	305.66	306.63	305.02	306.86	303.6	305.84	304.38	306.68	305.9	306.72	304.5	302.83	305.17	304	307.94	305.48	305.24	307.48	307.27	305.53	305.5	303.95	304.4	303.54	304.59	305.55
300.1	298.73	300.43	301.33	299.6	300.14	297.99	301.48	300.59	300.01	299.73	299.67	302.34	298.45	298.4	299.83	297.2	301.07	298.25	299.73	299.31	299.38	299.48	301.77	298.14	298.24	299.75	299.92	301.33	301.96	300.87	298.68	300.96	298.8	299.29	300.8	298.94	300.44	300.29	300.55	299.82	299.74	297.37	297.99	300.41	300.95	298.79	298.34	297.98	300.26
316.89	318.44	316.09	317.99	317.28	317.15	318.18	316.46	318.47	315.42	317.94	315.43	317.84	317.17	315.97	317.32	316.4	315.95	316.3	315.7	316.57	316.98	315.49	316.27	316.22	316.91	316.93	317.28	317.18	317.88	317.53	316.88	318.35	317.83	315.08	315.45	316.39	317.13	317.02	316.64	317.06	315.68	315.31	316.77	319.84	318.91	315.57	315.36	318.09	315.5
310.41	312.44	309.64	311.18	311.63	312.71	312.18	309.95	313.4	312.55	309.68	312.62	312.47	310.37	311.45	312.96	311.58	312.19	311.25	312.56	314.58	312.52	311.75	307.14	310.06	311.03	311.27	310.86	312.49	312.26	310.62	312.09	311.81	312.73	311.17	311.33	311.4	313.41	314.42	311.14	310.58	312.9	312.22	309.59	311.24	309.42	311.06	312.93	308.35	313.31
320.44	319.2	319	318.97	319.39	318.34	318.14	318.08	318.15	320.31	316.78	318.04	316.58	319.72	318.8	319.34	319.11	318.31	317.74	320.3	317.96	317.1	320.18	317.41	320.31	319.35	322.42	317.33	316.24	316.69	317.51	317.82	316.77	319.37	318.22	316.67	319.57	319.28	319.24	319.93	316.13	317.44	320.88	318.63	319.6	319.18	317.69	319.39	318.5	319.24
296.06	295.32	296.62	294.68	295.55	296.52	296.94	294.02	291.16	294.2	295.45	294.67	292.28	295.52	293.61	294.06	294.77	295.07	295.8	295.46	295.62	295.1	296.35	296.91	295.7	294.99	294.29	294.73	293.62	295.05	293.32	295.39	294.57	295.51	295.79	294.72	293.47	296.08	292.87	295.56	293.55	292.79	295.5	296.2	293.04	294.75	296.02	293.98	294.71	295.01
312.18	312.9	312.48	314.83	309.99	312.9	311.84	313.16	312.82	313.36	313.41	314.67	313.04	313.94	313.33	312.08	312.43	312.09	314.69	313.05	312.08	314.38	312.42	311.32	313.58	314.67	314.07	311.44	314.34	313.6	313.48	313.26	310.21	314.11	315.12	313.35	313.54	312.19	313.04	311.8	312.11	311.02	314.63	314.47	314.86	311.52	313.14	312.94	313	314.74
311.12	310.98	310.55	310.25	309.11	309.92	311.39	311.46	311.95	312.37	311.38	309.57	310.25	312.02	311.9	313.15	313.49	312.05	309.56	314.04	311.96	312.96	311.13	311.93	310.05	310.96	312.35	311.12	308.38	310.09	312.94	309.08	310.52	310.72	310.64	313.46	311.95	312.59	310.29	312.14	311.04	311.22	310.56	310.74	310.4	310.3	314.03	311.33	311.52	311.62
317.49	318.2	317.96	319.65	318.43	315.27	318.52	317.18	316.17	317.72	319.67	317.7	319.92	317.49	320.26	320.56	316.49	319.99	318.32	318.87	320.14	316.19	319.53	318.64	317.87	316.87	317.66	319.01	318.25	320.17	317.29	319.75	322.11	320.35	321.28	318.34	318.17	318.93	318.03	315.47	318.28	318.43	319.58	319.27	317.72	320.47	318.01	317.56	319.13	316.02
316.1	315.9	315.6	316.68	317.66	317.4	316.54	318.64	317.2	315.28	316.21	315.3	315.68	318.71	317.13	316.55	316.19	314.39	314.96	314.27	317.07	317.49	317.56	316.29	313.12	315.5	314.79	317.78	315.76	315.32	316.36	313.94	314.8	314.83	314.61	315.37	316.87	316.29	315.33	315.73	315.9	318.25	316.65	314.02	317.41	314.16	313.52	314.51	316.27	316.57
312.6	311.84	312.24	313.74	314.31	310.93	314.41	315.21	312.24	312.56	314.1	315.33	314.35	312.41	313.24	312.68	314.68	312.09	313.28	312.11	315.01	314.04	312.28	312.67	311.98	313.18	313.17	316.44	313.39	311.91	311.2	313.69	314.3	313.32	314.49	313.83	312.84	314.32	312.81	310.77	313.58	311.78	313.74	313.45	310.96	312.64	312.09	314.14	311.57	312.09
327.48	328.02	327.93	328.4	330	330.07	327.91	328.55	328.94	328.19	328.74	329.22	326.93	325.77	327.76	327.67	328.29	327.27	327.27	326.99	329.14	328.47	327.66	327.47	328.06	329.24	331.77	328.78	330.35	328.33	329.84	328.42	328.39	328.17	328.19	325.73	328.01	328.86	329.43	328.47	326.42	327.76	328.87	330.1	329.94	330.38	329.54	326.17	328.89	327.02
311.02	311.2	313.88	311.23	310.36	314.49	311.73	312.85	313.05	310.86	311.86	311.18	311.16	313.43	310.82	310.47	312.1	312.48	314.8	310.59	311.07	310.77	311.03	312.18	313.53	311.26	311.41	312.04	312.44	311.73	312.35	311.75	313.73	310.73	312.07	311.72	313.32	314.52	312.28	313.43	312.73	312.16	308.81	314.17	311.14	310.36	311.67	313.46	312.12	312.11
309.38	309.39	309.76	310.49	307.51	307.95	307.92	308.44	307.63	307.94	308.79	308.99	306.41	309.29	308.95	311.67	311.36	309.03	307.15	306.49	310.38	308.06	309.27	307.46	307.99	310.88	308.84	310.32	309.44	308.35	308.05	309.31	313.03	306.55	308.76	306.72	306.28	308.78	306.71	308.64	310.08	307.28	309.97	306.71	309.52	309.22	307.96	309.77	308.94	308.83
323.94	324	324.91	324.41	324.46	328.8	323.69	327.03	321.56	323.49	323.36	323.48	323.92	323.72	323.7	322.03	324.45	325.73	323.12	322.33	324.9	325.85	325.04	323.77	327.35	324.98	324.95	323.73	324.02	326.11	323.02	327.68	326.47	324.4	323.89	321.63	325.78	324.74	323.36	324.84	325.1	325.68	323.37	325.31	324.79	326.42	323.64	324.59	325.02	321.49
303.79	303.83	302.86	302.92	303.49	303.79	303.48	304.87	303.92	303.88	303.73	303.48	302.34	302.18	302.72	306.32	305.36	301.5	303.81	303.12	304.6	303.06	301.46	301.7	302.23	300.56	301.5	299.81	304.08	303.16	299.93	303.15	302.48	302.86	302.66	305.68	304.79	304.1	300.84	301.44	305.26	302.8	303.56	303.33	303.84	303.94	304.56	303.06	303.49	303.51
299.16	299.13	298.91	300.13	300.65	301.09	299.97	300.56	300.96	300.42	298.4	299.92	298.96	298.55	301.07	300.99	298.86	303.06	298.99	300.37	298.8	299.33	299.36	300.68	301.98	299.83	301.7	299.73	299.86	298.9	299.85	301.57	299.62	300.39	299.49	298.67	302.42	297.66	301.45	300.93	300.53	300.36	297.62	301.54	299.43	298.44	299.67	300.14	300.04	302.52
310.5	311.9	314.98	314.79	313.32	312.71	312.1	313.01	313.22	311.26	312.86	312.55	312.1	311.95	311.78	313.43	310.98	310.82	312.87	313.64	310.72	313.55	311.69	313.96	314.43	314	311.5	310.5	310.68	312.25	310.67	310.56	311.64	311.13	313.41	312	313.23	312.14	310.25	309.63	310.48	310.78	311.58	309.9	310.09	313.66	312.25	313.36	313.92	313.14
305.33	307.31	307.27	306.08	308.31	308.37	308.62	309.09	308.65	308.32	306.32	305.94	307.33	308.24	305.03	307.06	308.9	307.12	307.7	306.62	308.61	306.37	305.09	306.32	306.94	308.17	308.47	304.64	308.6	307.65	307.39	309.52	307.71	310.49	309.45	308.11	306.79	308.79	306.02	308.96	307.68	309.81	303.59	304.54	309.31	308.35	305.79	307.64	308.36	308.47
301.95	303.71	304.86	304.97	305.88	302.16	305.48	304.12	305.36	306.39	304.33	303.2	305.78	306.24	305.58	304.16	303.25	302.58	301.23	301.24	304.11	304.47	304.58	300.41	302.78	303.46	305.3	304.34	301.3	305.39	303.45	303.19	303.9	302.52	305.98	302.67	303.27	303.95	302.86	302.54	303.64	302.69	305.6	303.14	302.21	304.12	303.2	303.48	303.98	306.93
304.71	302.43	303.06	300.77	303.65	302.09	302.76	301.6	301.37	302.51	302.8	303.31	302.95	303.39	300.87	304.6	303.18	302.71	301.61	300.56	302.32	301.76	303.24	302.71	303.18	304.06	302.91	303.41	301.67	301.95	301.34	304.5	300.32	301.32	301.46	300.98	302.15	302.73	304.08	302.01	300.7	299.09	301.64	300.97	302.47	304.01	300.47	301.76	301.46	303.34
304.71	304.51	303.43	305.34	305.68	304.2	304.85	302.44	308.08	305.39	304.46	303.8	307.68	304.63	304.67	305.67	307.61	303.6	304.41	307.68	305.7	306.5	306.4	306.57	305.99	306.32	305.16	304.52	305.53	305.05	305.57	308.23	305.64	304.82	308.28	306.2	305.12	305.01	304.96	305.64	304.25	303.97	304.26	304.33	309.66	305.49	302.45	303.35	302.45	306.32
318.75	318.92	318.38	318.94	319.82	318.66	319.66	314.94	318.8	319.36	318.39	320.26	321.55	318.19	320.13	316.77	318.39	317.38	319.45	317.93	320.46	319.11	314.82	316.71	320.22	319.14	316.64	319.26	315.3	316.63	316.55	317.59	316.74	316.9	318.7	320.62	316.4	320.62	320	318.62	317.96	319.7	316.34	318.61	317.23	319.38	317.15	318.43	317.73	317.54
303.22	302.64	301.74	301.99	301.6	303.41	303.33	299.04	301.72	301.54	300.64	300.46	302.57	303.28	301.52	300.84	305.5	301.94	300.75	302.53	301.49	301.97	302.3	302.96	305.69	301.99	300.8	300.2	302.94	303.65	302.45	304.83	302.98	301.58	301.13	301.88	301.9	303.05	304.96	300.94	301.65	302.75	304.57	299.99	301.89	303.63	302.2	302.75	300.95	300.44
316	317.2	316.34	317.31	318.34	318.08	318.44	318.02	317.3	318.04	318.27	319.06	317.76	319.34	317.56	315.74	315.74	317.11	316.88	316.53	316.09	316.46	316.05	318.84	317.91	320.07	316.22	315.99	317.94	319.23	314.46	315.51	315.61	317.77	316.87	315.02	316.68	316.99	317.25	315.02	317.21	315.34	316.73	317.18	316.47	316.96	318.52	316.77	321.05	318.05
311.56	312.42	310.12	313	311.72	312.32	311.96	312.35	311.87	312.69	315.35	311.73	312.68	313.59	313.12	312.61	313.36	312.36	316.13	313.78	309.96	312.66	313.85	311.62	312.23	314.01	312.29	312.74	315.31	313.36	310.22	309.74	314.49	316.13	312.44	314.07	312.83	315.49	312.97	314.17	315.08	311.2	311.85	312.28	314.02	312.26	313.75	312.39	313.17	311.44
303.11	304.88	306.85	302.9	305.21	305.77	304.7	305.96	307.26	305.63	306.12	304.51	304.02	305.05	304.66	306.5	305.06	302.56	304.49	305.18	302.53	304.24	303.23	307.83	305.05	306.6	306.53	304.03	303.95	304.21	306.32	304.16	306.93	304.25	303.28	305.78	304.29	304.4	303.29	305.75	306.44	307.93	306.8	307.3	306.64	304.32	304.24	307.57	307.39	303.35
307.39	308.18	308.62	306.25	307.51	308.02	307.13	306.67	309.68	307.11	309.68	308.79	308.12	309.39	306.86	306.36	310.11	308.04	309	310.73	309.22	311.53	308.19	308.97	308.94	310.27	305.23	309.8	308.83	311.58	310.2	309.96	310.86	308.03	309.21	307.92	309.95	308.2	307.73	309.66	307.13	307.85	309.55	310.91	309.7	307.8	309.5	310.55	307.93	309.7
318.74	319.86	318.85	317.08	316.76	318.48	318.35	318.65	318.15	319.16	317.03	317.52	318.42	315.2	318.48	317.35	316.56	318.05	319.22	318.07	317.8	317.85	318.42	318.86	318.84	318.59	316.65	316.45	318.58	317.03	320.26	318.32	317.87	314.28	317.92	318.55	317.02	318.24	317.53	316.7	317.36	318.76	315.59	317.74	318.39	315.26	319.07	319.27	317.88	319.64
304.95	302.83	305.44	306.69	306.42	306.12	306.06	306.18	305.45	305.88	305.26	305.81	306.26	306.36	307.46	308.87	307.29	303.34	304.75	307.17	302.94	304.37	307.61	306.52	306.56	306.03	303.07	306.56	305.72	306.1	304.97	306.68	304.78	306.29	304.16	306.01	306.55	306.86	305.51	306.58	306.69	308.55	304.2	306.3	304.28	305.86	304.41	304.47	306.16	305.21
315.47	312.24	312.42	312.55	312.85	310.88	314.07	313.52	314.85	312.33	314.52	314.8	312.64	315.16	313.66	314.72	313.49	313.97	314.72	312.22	314.29	312.15	314.51	313.18	313.18	313.53	315.11	312.78	313.62	315.28	312.28	313.92	312.18	314.11	312.57	310.95	311.31	314.34	317.85	314.83	314.2	312.73	314.91	308.72	313.74	311.7	314.38	312.23	313.82	313.2
309.4	307.69	309.39	307.76	309.49	307.81	308.92	308.32	310.34	309.18	306.42	307.57	308.9	310.06	307.03	308.67	306.22	309.1	308.86	311.78	309.77	306.21	309.26	306.36	309.86	305.65	310.45	308.79	308.57	307.82	309.04	310.74	310.22	309.51	308.79	308.29	309.01	307.66	309.46	308.97	307.83	308.95	308.98	308.53	308.88	311.19	309.9	309.12	309.04	308.41
294.16	295.28	292.68	295.47	293.75	295.53	294.04	295.47	290.87	293.23	294.89	294.84	294.42	294.99	293.5	293.18	295.72	295.06	293.15	294.18	294.94	293.88	290.52	294.79	291.27	294.66	294.11	293.31	291.58	295.42	295.23	293.42	294.95	293.76	294.5	293.32	294.27	296.15	295.19	291.82	295.85	294.03	292.7	293.93	295.56	293.79	293.92	292.91	292.99	293.34
325.64	327.68	328.75	325.74	325.13	326.25	327.21	327.91	326.67	323.99	328.44	328.24	327.32	325.28	326.81	325.22	329.77	326.14	327.29	328.52	326.29	327.26	325.49	324.05	324.27	327.67	326.71	325.11	329.5	326.79	328.45	328.04	326.98	324.81	329.4	330.37	328.13	325.56	326.33	328.55	324.96	324.05	324.79	329.48	328.37	326.09	325.68	326.56	324.77	326.44
306.08	303.15	304.25	306.39	305.29	306.95	306.42	306.7	302.88	303.68	304.84	305.47	306.42	303.35	303.65	303.85	305.67	305.22	308.39	306.05	306.47	302.99	305.15	305.19	300.95	305.8	307.19	304.33	304.44	304.94	306.87	305.08	304.16	303.15	304.93	306.51	304.56	304.43	307.56	305.68	306.83	305.34	306.21	305.32	304.57	304.29	302.61	305.84	305.35	307.18
313.06	312.23	313.14	308.35	307.77	308.98	312.38	308.9	308.74	309.63	311.45	311.93	308.29	309.48	309.76	309.63	310.82	310.87	309.15	309.72	309.22	310.2	310.64	311.61	310.48	307.36	308.13	310.49	309.89	309.77	309.49	312.65	309.46	309.67	309.93	310.6	311.16	311.55	311.27	310.26	311.51	310.33	310.64	309.24	309.23	311.02	309.5	309.18	309.47	309.6
316.08	312.99	312.31	314.32	314.48	310.52	315.84	312.59	313.08	313.52	315.55	314.15	314.52	312.97	313.03	313.13	313.21	313.26	314.26	311.18	315.14	312.39	312.81	311.8	314.35	311.49	313.92	313.15	312.86	315.8	312.97	315.53	314.36	314.51	315.83	314.31	312.76	315.12	314.42	314.36	312.58	314.88	312.72	315.84	315.14	314	315.69	312.81	312.75	313.1
305.18	303.99	307.29	305.86	304.75	303.65	307.4	305.25	305.55	306.3	303.21	305.73	303.59	304.88	305.99	303.81	303.6	304.57	305.33	307.43	306.41	305.92	304.8	305.64	303.91	305.68	304.84	304.79	305.4	303.16	306.26	304.14	303.97	307.15	306.33	304.82	303.97	303.61	306.49	306.93	305.23	304.23	304.95	305.13	306.95	304.56	306.09	302.12	306.04	305.07
294.23	293.81	296.79	294.38	294.88	295.34	296.36	293.05	294.74	295.35	292.87	294.38	293.55	293.32	294.16	295.74	295.08	294.34	294.57	294.98	294.44	295.07	294.5	293.83	295.07	292.57	294.62	293.74	292.03	293.72	294.3	291.37	295.07	293.4	293.32	295.52	291.15	294.63	295.87	295.76	292.45	297.25	294.43	293.99	295.05	293.7	294.65	293.18	292.48	293.63
313.02	315.99	315.49	317.41	316.7	314.89	315.72	314.71	317.31	313.11	314.49	315.22	313.59	312.75	314.6	314.07	317.04	312.49	314.36	316.07	315.5	316.51	315.82	315.23	313.83	311.62	315.08	313.72	315.35	316.37	316.33	316.36	312.79	316.74	313.75	315.11	315.83	316.76	315.9	314.53	314.5	315.66	313.42	315.5	314.08	315.25	315.15	315.04	317.19	315.17
295.25	295.25	298.16	297.82	298.75	295.52	293.37	295.65	297.32	294.1	295.5	299.51	298.51	296.98	295.96	297.93	296.13	297.01	295.89	297.76	297.41	295.27	296.93	297.63	296.8	295.77	296.91	297.8	297.12	298.35	296.32	296.13	296.46	297.4	296.05	296.12	294.7	296.25	293.98	296.47	295.75	296.13	298.91	296.01	296.14	298.94	295.57	296.97	295.19	296.37
304.64	305.23	304.66	300.39	301.98	305.26	302.27	303.83	304.49	303.22	302.66	303.85	302.51	300.11	303.31	302.8	303.74	302.65	301.28	302.63	302.46	301.72	303.15	303.93	303.25	303.92	304.11	301.56	303.11	302.26	303.25	301.2	301.74	302.18	301.43	301.85	303.69	304.29	301.93	302.39	303.41	302.72	302.2	305.69	302.27	301.16	301.28	301.74	303.48	300.26
315.97	317.84	318.02	321.18	318.43	319.54	319.49	316.77	317.75	316.76	316.49	318.57	315.87	319.28	317.25	320.43	319.27	318.78	316.65	317.79	320.14	318.23	320.58	318.57	315.65	318.87	318.05	318.19	319.91	316.9	316.41	316.94	317.94	320.79	320.35	320.01	318.78	318.74	319.15	318.45	319.3	318.7	317.98	317.23	317.89	318.47	319.39	317.36	317.32	315.79
309.15	309.19	308.11	309.91	308.51	309.53	308.91	308.8	307.55	310.08	309.35	307.7	309.31	307.33	306.02	308.2	308.3	309.31	309.71	309.54	310.7	309.08	309.36	307.1	311.91	308.4	309.12	308.33	310.83	308.52	311.4	308.76	307.21	309.67	308.92	306.65	311.29	306.89	306.51	309.05	308.12	307.2	311.5	308.08	308.43	309.36	310.46	307.46	306.43	309.13
314.76	313.48	315.01	311.9	313.67	312.36	313.46	314.07	313.39	314.47	312.3	313.85	312.67	314.56	313.32	312.37	313.8	312.94	312.66	315.67	312.86	315.3	312.88	311.46	312.16	311.63	312.21	313.56	312.35	313.12	313.87	312.95	309.38	314.04	312.27	313.58	312.99	311.48	317.26	314.36	315.4	313.66	315.44	313.84	311.27	312.22	312.16	312.56	313.6	312.7
313.45	314.29	310.85	312.4	312.26	311.56	313.58	313.26	312.27	313.85	315.29	314.43	314.41	311.18	315.34	313.12	314.29	314.76	311.37	313.08	313.75	312.24	312.18	313.63	312.35	314.52	310.52	311.44	311.59	312.88	312.82	312.45	316.02	312.34	313.33	312.13	314.37	312.94	312.6	312.66	313.22	314.58	312.8	313.86	311.48	311.31	313.32	313.88	312.67	312.62
315.01	316.12	311.22	315.32	313.72	316.34	315.16	312.58	314.49	314.35	314.78	315.62	312.07	315.71	312.8	316.21	315.15	315.7	316.95	314.51	315.57	316.33	316.21	315.08	314.66	314.68	316.6	314.01	314.79	314.25	314.24	316.86	314.59	314.26	315.73	313.92	313.62	318.1	317.39	315.28	316.54	315.13	317.04	313.39	316.71	315.84	314.98	315.14	315.54	316.04
302.23	306.66	304.6	305.78	305.73	302.57	306.06	305.7	307.07	304.44	306.31	307.22	305.76	308.65	305.06	306.5	305.55	306.14	307.69	306.61	306.68	304.55	304.42	303.53	306.33	304	306.07	307.81	305.49	306.39	305.23	307.11	304.69	305	305.42	305.08	303.66	305.53	302.97	306.44	306.88	305.62	305.69	305.56	305.61	306.06	307.52	306.31	307.2	307.5
315.27	313.53	313.56	314.17	312.42	311.68	314.51	314.61	315.18	310.61	313.36	311.36	311.48	313.4	311.97	313.04	311.78	312.94	310.02	315.36	314.76	311.84	310.61	315.19	313.99	312.32	310.99	313.08	313.26	313.4	314.92	315.75	311.23	313.98	313.51	313.33	313.54	311.25	314	313.07	317.01	313.62	314.87	314.69	314.46	315.27	313.81	311.18	314.36	313.12
304.57	302.47	302.37	303.9	302.05	301.24	303.23	300.68	304.11	302.56	303.9	300.42	304.51	300.87	304.45	300.73	303.07	302.16	302.52	302.24	299.52	304.63	302.44	301.71	300.83	299.49	305.08	301.92	301.03	301.58	303	301.28	304.37	301.76	304.59	301.94	302.91	300.96	301.67	300.46	304.53	303.39	303.09	299.32	304.12	302.68	302.01	300.04	302.51	300.37
302.08	305.24	303.05	302.44	303.78	303.8	304.27	305.2	305.85	304.95	305	304.95	304.55	305.37	303.87	303.02	305.18	304.14	302.78	305.29	303.51	303.11	304.14	303.48	304.92	304.39	305.35	303.16	302.98	304.38	303.64	304.12	304.3	307.36	304.2	303.61	304.94	305.9	303.27	302.62	305.1	303.43	305.56	303.03	303.79	305.36	303.51	304.58	305.07	304.35
303.09	305.66	303.56	302.27	305.76	303.48	303.84	305.5	301.8	302.02	303.89	304.92	301.56	302.04	301.9	305.55	304.83	301.76	304.52	302.61	305.32	302.72	305.12	304.1	304.58	306.14	305.37	301.25	305.32	303.23	304.59	303.79	302.17	302.82	301.08	303.15	302.58	303.64	306.97	303.43	302.71	301.9	302.5	303.52	304.91	303.78	302.34	304.51	303.2	304.16
330.39	328.19	330.1	329.8	327.79	329.58	327.46	328.02	327.61	329.35	328.49	325.94	329.48	327.84	326.45	330.69	330.2	330	328.55	328.3	327.08	328.84	327.59	331.55	326.41	327.38	328.52	331.14	327.86	326.08	326.65	328.31	330.07	329.36	326.81	328.27	327.69	328.11	327.15	329.08	328.5	329.14	327.12	327.9	326.81	328.78	325.28	328.24	329.73	327.27
307.64	304.14	309.76	307.05	306.8	306.25	304.81	306.27	306	308.16	306.96	307.72	307.91	306.86	307.89	305.44	309.16	308.23	306.23	305.61	304.15	305.01	308.6	307.13	310.21	305.38	309.12	309.09	309.19	308.9	306.69	304.4	307.74	306.6	304.41	305.76	307.23	307.16	306.39	306.26	306.88	307.92	305.28	307.37	309.9	306.02	305.33	307.61	307.94	307.65
311.69	315.39	312.14	311.37	312.6	314.05	312.85	312.08	313.67	313.91	313.65	310.24	311.76	313.57	312.96	312.31	312.32	312.06	312.05	312.31	311.91	312.16	315.52	311.81	311.08	313.41	311.32	313.56	313.59	314.63	310.77	314.31	313.94	312.81	312.72	315.08	311.89	314.41	314.12	314.71	311.21	313.09	312.43	312.72	312.42	314.75	312.64	315	313.25	313.22
306.15	309.6	309.17	310.52	310.16	306.68	304.74	309.88	308.91	310.31	308.8	307.1	309.51	307.5	309.71	307.49	312.17	308.72	306.56	307.94	307.89	309.7	307.04	308.93	309.29	306.75	309.65	309.27	307.07	308.43	308.82	308.41	309.05	310.91	308.21	309.81	307.09	307.76	310.7	306.52	308.43	310.78	307.77	307.86	308.42	309.52	308.33	309.27	306.67	309.31
324.91	325.34	324.94	326.69	323.87	324.24	326.36	324.51	326.49	323.81	325.92	327.01	324.49	324.78	327.48	323.93	325.95	324.08	325.39	324.4	326.11	323.03	325.03	324.6	323.87	325.3	328.21	325.77	327.1	325.55	325.91	326.56	321.54	325.26	326.43	328.81	322.44	325.86	324.86	324.75	325.21	322.42	326.09	325.54	323.98	326.5	326.05	324.54	328.53	326.76
313.98	313.41	312.6	314.51	313.65	311.78	313.41	313.88	312.32	316	312.18	314.56	315.79	312.64	314.35	313.5	311.7	314.03	315.82	315.5	313.19	312.8	314.7	312.83	316.01	314.7	312.91	312.58	315.28	315.9	314.46	315.7	314.03	313.25	313.8	312.27	314.56	315.65	314.17	311.05	314.83	314.64	313.12	313.7	312.91	314.81	312.86	313.44	312.88	314.8
306.49	305.9	307.26	307.32	303.37	305.16	304.66	304.76	306.74	305.26	305.81	308.72	309.32	306.4	307.46	305.25	305.45	306.05	307.81	306.81	304.67	305.81	308.23	306.46	306.38	305.59	307.03	307.09	305.19	303	306.1	305.86	308.67	308.29	305.96	305.87	304.49	305.86	307.07	304.38	305.61	304.72	305.38	306.72	305.42	309.4	305.19	306.97	306.38	304.99
300.94	301.16	301.52	299.18	301.39	301.58	300.77	299.81	304.42	302.56	300.73	301.75	301.05	300.77	301.81	302.81	301.21	299.75	299.11	301.78	301.64	300.96	300.95	301.74	300.03	299.9	302.31	299.41	301.66	298.88	299.28	299.52	300.23	299.7	302.52	301.35	300.96	299.79	301.04	300.76	301.64	299.2	301.14	301.24	299.8	302.95	302.48	303.31	302.97	300.44
312.68	313.08	310.26	310.38	315.16	312.23	312.91	311.35	311.38	311.26	315.18	311.42	312.82	311.15	310.32	312.63	311.15	311.5	314.86	311.51	311.01	311.74	310.25	313.43	312.38	311.77	311.05	311.05	312.72	310.94	314.81	313.12	311.41	312.04	312.24	312.64	313.06	314.22	313.37	313.44	310.58	311.28	310.94	311.83	313.38	312.33	314.82	313.51	312.35	312.55
308.04	308.75	309.68	310.52	308.52	308.58	309.53	310.16	311.98	312.43	309	311.51	307.5	312.3	309.55	311.69	308.84	309.65	313.36	310.81	309	309.49	307.5	310.86	310.07	308.47	309.63	312.47	310.29	310.07	308.19	309.71	311.17	311.35	309.65	309.71	311.93	308.72	308.21	309.44	309.71	311.86	307.55	313.22	308.64	309.7	311	310.12	310.12	310.33
314.15	313.03	310.88	316.14	314.17	312.25	314.09	314.87	313.5	310.56	313.55	313.79	313.82	312.96	312.77	314.16	317.91	313.07	313.25	313.02	312.61	312.98	314.11	314.85	313.15	314.67	313.31	312.75	314.89	313.56	311.14	314.21	315	313.63	314.45	311.59	314.53	313.93	315.43	313.04	313.87	312.4	314.11	312.76	315.89	312.71	313.12	313.94	313.88	310.84
318.94	318.1	317.93	316.02	316.53	318.75	317.24	313.93	315.87	315.85	317.27	317.98	318.13	315.71	314.5	313.83	314.76	317.44	316.46	314.15	317.57	317.11	318.7	317.89	315.6	316.05	317.97	316.23	315.1	312.45	316.51	318.17	318.96	319.27	314.9	317.78	317.35	317.15	316.79	317.06	318.59	315.47	317.03	315.97	317.61	316.65	317.29	316.15	317.54	317.79
314.41	315.16	316.01	317.14	316.62	315.37	313.58	316.86	316.01	313.4	317.73	315.82	315.31	315.06	314.96	315.18	315.74	315.02	316.64	316.53	317.14	318.61	313.68	317.71	317.48	314.56	316.81	315	317.52	315.71	314.94	317.46	318.88	315.19	314.1	312.74	316.28	315.34	313.82	314.62	314.98	316.34	315.79	314.25	314.73	316.31	315.45	315.52	314.97	317.09
314.03	314.56	316.99	316.46	315.24	312.69	315.91	316.22	315.63	313.18	313.39	316.39	315.25	313.47	314.16	316.32	315.68	313.66	313.92	316.46	316.46	315.91	316.81	314.4	314.55	316.99	315.9	313.33	314.31	317.38	315.17	313.38	314.87	314.21	313.68	314.48	314.11	315.39	317.31	313.58	314.68	314.23	312.75	314.06	315.18	314.4	314.65	315.66	313.3	315.15
310.26	308.79	310.53	307.7	308.48	308.98	310.37	309.61	309.87	306.31	309.34	309.87	310.6	308.19	305.1	310.72	310.45	307.99	309.72	311.26	309.17	308.3	309.63	307.81	307.13	309.57	306.56	311.77	310.42	306.4	308.76	307.82	308.25	310.14	309.14	308.3	309.43	307.78	311.01	309.9	307.55	308.19	307.29	307.41	307.86	307.45	310.58	307.91	308.13	309.53
304.09	303.17	300.89	304.11	302.66	304.62	305.98	300.73	304.84	303.03	302.89	304.01	302.03	304.07	304.03	303.83	301.43	301.7	304.79	302.78	301.83	303.72	302.14	303.38	303.46	304.57	304.13	299.93	302.09	303.7	303.68	303.12	304.57	305.32	302.23	302.03	303.09	302.15	301.24	299.38	306.87	300.84	302.22	303.48	304.38	304.83	304.45	302.9	302.04	302.99
330.16	329.56	328.08	328.1	327.37	327.92	328.73	329.16	330.11	327.02	326.95	326.75	330.95	329.88	326.29	331.03	328.79	329.21	330.63	329.26	328.84	328.85	326.33	327.3	328.22	328.8	326.92	330.4	327.16	330.18	328.56	330.8	328.11	327.74	324.91	327.83	328.67	328.62	329.06	326.31	326.68	327.97	330.98	328.62	327.93	327.15	329.59	330.3	328.06	329.61
314.03	314	316.33	315.45	311.16	313.79	313.19	311.86	313.29	315.41	314.29	314.2	312.81	312.71	314.36	312.25	315.97	315.03	316.51	311.88	314.96	313.2	313.86	314.41	315.8	313.03	315.53	315.05	313.6	315.32	313.17	311.56	313.08	314.16	313.23	315.08	315.88	314.54	315.78	313.57	314.25	313.11	313.26	311.91	317.26	314.7	316.08	313.79	314	314.61
305.06	300.86	300.73	301.36	300.95	302.36	303.31	299.53	302.17	304.12	301.93	303.93	304.32	303.02	302.25	303.02	305.68	305	305.08	303.67	303.81	302.72	304.84	303.22	303.43	300.83	301.87	302.54	304.47	302.53	303.01	302.36	301.72	302.93	304.06	301.14	302.07	301.8	302.95	303.52	302.81	304.54	301.48	302.06	301.35	303.87	303.27	302.69	301.63	301.57
309.71	311.89	312.7	312.3	307.52	309.23	309.69	309.62	312.24	308.96	310.2	311.02	311.69	309.34	311.03	312.1	312.45	308.96	310.94	312.75	310.38	310.26	308.11	312.14	311.64	311.24	311.17	309.14	312.2	310.99	308.64	311.9	309.86	309.72	310.68	309.89	310.88	313.51	307.85	310.81	308.41	310.64	310.66	310.47	305.92	311.36	310.08	311.65	310.73	307.66
318.92	318.56	315.58	317.29	317.29	318.62	319.38	315.35	319.26	319.18	316.32	315.09	317.96	317.98	318.89	318.91	317.89	317.22	317.33	319.06	314.06	318.9	319.96	319.1	320.12	318.21	316.4	317.27	318.95	318.42	317.04	318.16	319.51	319.61	319.07	317.56	318.76	317.87	315.21	318.4	317.15	319.23	319.73	320.53	320.03	319.5	317.78	318.34	316.53	317.62
305.93	307.73	306.53	305.03	306.98	306.4	305.17	307.54	303.08	303.49	307.64	304.98	301.68	304.6	306.53	302.03	307.71	305.87	306.73	307.43	305.13	304.34	303.09	303.87	304.17	306.34	306.21	303.89	305.73	304.59	303.61	304.86	304.58	305.57	304.01	305.83	304.31	304.25	304.44	306.55	303.25	304.4	303.49	304.11	306.84	304.38	304.57	306.81	305.14	307.49
316.46	312.06	314.97	311.75	315.78	316.02	315.19	313.54	318.42	316.41	313.4	313.93	312.52	313.85	313.97	315.24	314.52	314.79	311.88	313.13	314.31	316.1	315.99	316.86	316.15	313.4	314.27	315.15	314.57	314.67	317.9	314.35	314.7	312.69	315.4	316.83	315.16	316.25	315.27	315.12	313.83	313.99	317.02	314.59	314.14	314.87	314.22	317.9	313.48	317.14
313.36	315.01	315.65	313.16	312.91	310.38	310.76	313.96	316.1	314.15	313.91	314.83	313.81	314.76	315.19	312.43	316.21	315.87	314.32	311.81	313.48	313.66	314.74	314.84	314.6	313.4	315	315.41	313.18	315.78	312.21	314.47	313.85	313.81	313.49	313.8	312.14	314.04	315.18	316.92	314.45	313.42	315.44	313.5	314.7	311.17	313.71	313.6	313.27	312.85
313.69	313.29	314.29	314.77	313.4	312.84	311.6	310.71	313.19	316.26	311.57	312.9	314.16	313.51	312.99	312.11	314.43	310.1	312.02	314.24	313.83	315.43	310.11	313.06	312.03	312.23	313.48	312.93	312.57	315.37	313.49	313.09	315.68	314.04	313.86	312.17	313.91	312.76	312.28	313.85	314.79	313.51	314.4	314.31	314.88	314.66	315.65	315.67	313	311.53
310.35	309.17	309.99	310.23	313.19	311.48	309.78	311.16	310.2	307.54	310.31	310.75	310.25	308.66	309.68	308.84	309.46	309.61	309.41	308.91	311.49	311.9	310.11	311.09	310.42	307.05	309.25	310.2	309.22	309.31	308.64	307.3	308.86	308.08	310.02	308.97	308.4	309.21	315.61	309.68	307.7	310.67	310.15	308.17	309.2	308.54	309.21	310.87	310.05	309.87
311.57	310.78	312.28	311.77	314.25	312.85	311.7	310.65	313.92	312.59	311.54	313.76	312.35	310.51	311.03	311.81	312.24	311.48	311.43	309.61	310.9	313.05	309.89	309.91	311.71	310.48	309.3	310.23	310.03	310.17	311.43	312.62	313.78	310.74	310.63	307.84	310.63	312.98	312.7	312.48	310.5	312.1	313.1	312.46	311.34	311.58	311.08	309.98	309.79	312.85
304.4	301.41	302.63	303.63	299.12	302.35	301.56	300.04	304.23	300.07	300.74	304.39	301.85	301.99	301.85	301.63	301.82	303.1	303.54	301.13	301.08	304.59	303.72	300.83	300.18	302.14	303.08	303.09	300.53	302.52	302.79	300.96	302.6	303.44	300.61	300.34	302.88	303.26	299.74	302.99	303.34	305.24	303.53	302.35	303.11	300.83	301.47	303.57	303.17	303.77
319.76	319.33	317.83	318.18	316.15	319.5	318.82	317.81	319.3	317.14	318.99	319.11	319.39	319.93	319.63	318.1	316.04	316.57	317.51	317.12	317.6	319.56	318.93	319.62	320.63	316.97	317.6	317.68	316.7	318.34	316.93	318.51	317.5	318.52	318.88	317.79	317.3	318.01	318.68	319.36	318.58	317.39	317.72	319.15	316.33	320.07	319.25	317.27	317.21	319.02
324.28	323.42	326.56	324.65	323.18	326.24	326.93	323.51	326.85	325.44	324.21	323.76	323.4	323.93	326.76	323.29	325.84	321.53	324.09	324.24	324.98	328.22	323.99	324.87	323.37	323.69	323.41	324.54	324.41	324.4	324.26	324.87	325.92	324.81	326.13	325.4	325.06	326.04	323.91	325.2	323.56	326.82	323.81	322.22	326.03	324.04	323.55	325.52	323.59	325.85
327.73	326.7	328.28	328.26	328.18	327.22	327.67	325.76	329.22	327.45	325.16	326	328.6	328.35	326.77	326.24	327.28	328.62	327.61	328.31	329.94	325.95	328.28	328.61	327.01	329.9	330.89	327.92	326.58	327.59	326.51	329.89	328.34	331.39	325.57	327.55	329.53	328.18	326.9	328.51	329.72	328.41	329.79	328.58	326.97	327.38	325.53	326.01	328.15	327.83
319.03	316.4	315.11	313.34	315.62	317.93	318	313.73	315.23	317.72	315.56	315.29	315.55	314.97	314.54	315.9	316.21	317.44	312.22	315.33	318.3	318.21	318.52	317.13	316.92	312.21	315.14	315.13	316.68	315.54	316.66	314.4	314.56	314.51	315.89	316.45	316.43	315.13	314.77	317.34	314.66	315.15	316.86	314.1	315.6	313.89	315.39	316.26	313.72	313.92
318.51	320.32	321.52	317.91	319.67	317.93	316.69	318.32	318.9	320.59	319.01	319.27	320.24	318.99	317.26	317.15	318.72	318.21	318.15	318.77	319.85	319.4	317.07	320.12	320.56	319.48	321.1	318.39	319.45	319.39	317.23	320.82	320.36	321.02	317.46	318.51	320.75	318.83	320.44	318.36	321.91	320.22	320.49	319.18	320.17	320.73	323.05	319.03	320.23	319.04
327.5	329.61	328.8	328.43	327.6	327.12	329.25	326.17	328.94	325.76	328.89	328.29	328.05	329.14	328.43	326.07	328.37	331.52	329.07	327.6	328.18	327.5	329.08	327.79	326.86	327.55	330.94	327.84	327.84	327.21	329.37	328.39	330.34	328.2	327.85	326.24	326.73	326.98	324.47	330.91	328.97	327.42	327.18	327.83	326.89	328.24	326.9	325.47	328.52	329.29
324.08	326.16	326.41	327.6	325.26	325.84	323.88	326.11	323.68	326.05	325.27	325.27	327.21	323.52	325.08	325.07	324.41	324.44	325.27	324.38	326.29	324.86	324.09	325.52	323.91	325.53	323.59	328.07	325.03	321.38	324.71	326.93	321.14	328.15	325.59	323.45	324.76	323.95	321.86	326.13	324.8	324.79	325.56	324.14	322.52	324.44	328.28	325.47	326.1	325.29
325.06	324.6	326.32	323.83	323.1	324.5	323.93	321.88	324.76	322.29	325.72	324.58	323.49	322.85	324.96	326.54	324.12	324.96	323.7	324.65	324.83	323.38	322.98	323.04	324.88	324.97	324.63	324.58	324.62	324.56	325	324.88	323.14	324.39	325	325.64	323.76	324.91	323.88	324.77	324.98	322.28	322.85	322.86	323.7	324.84	325.91	324.79	325.49	324.01
311.73	312.32	312.7	312.92	312.89	314.18	312.18	315.04	312.71	311.07	315.46	313.32	313.09	312.15	312.66	315	313.54	314.06	313.01	310.79	311.42	312.66	315.36	310.78	315.44	314.32	315.36	311.19	315.43	315.24	314.29	315.06	312.05	312.76	309.75	313.9	313.72	312.04	311.88	312.44	313.88	314.82	312.45	313.31	312.33	315.14	313.64	313.03	314.18	313.26
312.06	311.51	317.46	310.66	315.22	310.76	310.33	311.88	311.97	313.95	310.38	312.68	311.62	312.13	310.81	312.71	312.78	313.67	310.57	312.27	311.11	311.42	312.28	311.79	312.08	314.78	311.25	313.65	314.17	314.22	312.62	312.6	313.31	312.21	314.82	314.23	311.31	312.25	312.09	311.37	308.45	311.4	315.53	312.95	309.86	311.77	313.23	310.12	311.36	312.66
330.14	328.9	327.18	328.7	327.44	327.33	327.81	327.4	324.47	327.45	328.11	326.88	325.22	327.96	327.08	327.16	325.38	328.11	328.82	327.74	327.33	328.23	324.55	325.92	325.18	325.13	327.95	327.06	327.2	327.32	328.53	325.92	326.63	323.8	326.69	324.91	325.15	326.95	326.62	328.68	323.64	326.95	327.06	326.84	328.14	328.05	328.4	328.44	327.33	325.46
316.93	314.29	313.53	310.53	315.13	313.54	312.98	313.75	313.62	315.45	311.77	313.47	312.59	311.48	315.5	313.75	313.73	314.95	312.69	313.86	313.14	314.42	313.86	313.87	314.41	315.26	315.14	315.14	314.78	314.87	311.91	314.05	313.92	314.44	314.58	315.52	314	311.93	314.6	312.65	314.11	312.68	313.67	315.45	315.17	313.67	312.92	315.16	313.35	312.24
318.84	318.68	316.65	319.53	317	319.09	317.4	318.89	319.96	318.47	319.12	320.11	316.99	317.21	319.52	318.95	318.08	316.92	319.64	317.48	319.62	319.44	318.78	319.27	315.44	317.64	316.92	318.22	318.34	318.9	318.82	318.11	318.75	317.44	316.79	317.31	317.66	319.06	317.13	317.62	318.97	319.9	319.68	318.1	321.23	320.22	320.99	320.65	317.86	319.47
316.17	316.04	317.3	316.49	316.73	318.53	315.88	312.53	315.8	316.12	317.53	314.67	315.81	316.3	313.81	313.86	314.71	314.51	315.43	316.97	314.81	314.67	318.58	315.96	317.8	314.29	317.07	317.9	316.75	317.53	314.3	317.04	316.33	315.07	317.31	314.32	316	313.78	315.4	316.56	317.16	318.89	316.13	317.1	314.63	313.08	315.76	315.91	314.6	314.21
314.31	312.93	312.94	312.82	312.39	311.76	313.76	313.46	312.49	311.56	312.37	313.23	314.56	311.76	311.48	313.64	314.65	312.79	312.52	312.34	311.38	309.5	313.75	313.66	310.64	312.57	314.03	313.56	312.88	311.43	315.23	311.56	315.09	312.31	314.91	312.5	309.89	314.32	314.05	312.97	313.82	314.46	312.58	312.73	312.4	312.06	312.23	312.41	315.15	312.08
310.87	310.24	309.19	308.33	309.62	310.19	309.91	312.97	310.77	309.91	314.09	308.34	310.88	309.8	311.4	310.01	313.12	310.24	309.45	310.4	311.32	312.64	311.99	310.67	310.15	309.51	310.02	309.95	308.21	310.82	310.51	310.77	309.8	310.31	310.98	312.26	312.25	311.61	312.3	309.6	308.25	308.65	309.43	309.19	310.75	310.9	309.63	313.43	311.9	312.33
309.54	310.05	311.52	311.32	311.06	311.88	309.1	308.01	308.94	310.54	310.69	314.05	309.68	310.09	307.66	310.19	308.08	312.63	309.67	310.45	309.46	311.14	308.43	311.6	309.53	310.9	310	312.69	312.47	310.85	309.73	310.11	311.89	312.27	311.77	310.9	311.01	313.94	310.39	308.89	309.71	311.15	308.67	309.83	309.69	313.19	311.81	310.54	312.22	310.76
305.18	302.5	304.6	302.21	301.38	305	303.65	301.7	303.17	303.94	303.19	303.96	300.78	303.93	301.57	302.04	302.91	301.48	304.1	300.86	302.51	300.83	302.94	303.7	301.31	302.11	303.76	304.46	302.82	303.89	304.9	299.76	302.86	302.09	303.16	301.06	302.96	300.92	302.2	303.31	300.09	302.14	302.02	302.38	302.26	305.24	302.87	306.67	300.43	302.09
306.95	305.39	308.98	308.6	305.57	306.28	308.15	304.34	308.78	306.92	307.69	307.58	307.09	307.31	306.22	307.28	307.09	307.56	306.72	307.02	304.72	306.57	306.22	304.98	306.24	304.94	308.56	307.64	307.71	303.22	309.11	306.98	307.31	306.23	305.76	306.04	307.63	305.4	305.86	306.68	307.62	307.46	306.98	308.59	306.36	305.22	306.86	304.73	307.39	306.64
301.09	298.47	298.87	301.26	300.78	303.12	301.06	299.39	299.58	298.48	299.5	302.89	299.66	299.85	300.02	300.2	301.24	302.45	299.76	298.31	303.05	301.54	300.46	299.88	300.9	298.71	299.4	298.05	299.21	300.26	301.3	299.86	301.05	297.68	302.13	299.86	299.43	299.46	299.57	301.01	301.35	303.16	296.5	300.18	301.43	301.9	298.26	300.32	298.18	300.74
302.88	302.39	304.8	301.19	302.1	303.65	304.66	302.94	303.4	304.17	303.09	300.82	304.61	302.01	299.17	302.18	304.04	303.19	304.07	303.99	304.64	302.08	302.41	304.35	302.3	302.49	302.19	301.78	301.89	303.33	302.04	305.53	302.64	303.43	301.96	303.93	302.08	302.91	305.34	306.24	302.59	307.85	305.03	301.66	304.03	304.33	304.08	303.47	305.02	301.12
293.42	295.86	292.89	294.98	295.17	292.17	294.59	292.94	293.46	293.53	292.23	294.69	292.62	296.74	291.49	295.65	292.83	295.4	295.76	293.9	292.16	293.75	292.5	292.42	292.99	294.17	291.08	294.7	294.23	291.85	292.91	295.58	292.64	295.56	292.82	293.59	290.9	292.08	295.7	291.92	294.76	292.77	294.04	292.54	294.6	293.24	293.84	292.64	292.91	294.55
312.34	311.97	314.24	312.08	314.83	311.78	311.14	311.84	313.84	312.12	309.38	311.84	312.07	311	311.22	314.09	313.52	311.14	312.33	311.53	311.46	314.35	313.61	310.95	310.62	310.51	311.41	312.23	311.89	312.68	312.04	310.71	312	308.85	312.2	312.78	312.86	313.74	309.92	313.51	313.44	313.26	314.6	312.96	310.86	313.25	312.28	313.87	313.36	313.29
307.35	306.36	304.67	304.82	304.54	307.01	304.94	308.06	304.13	305.2	305.05	305.58	308.09	305.15	307	304.18	307.32	306.64	306.47	305.4	303.8	305.79	306.74	306.69	304.01	304.52	305.12	303.92	306.54	306.47	308.31	304.71	306.08	305.4	304.48	306.26	306.16	304.22	304.87	306.29	304.32	303.09	305.5	307.05	304.48	304.9	304.17	305.98	305.36	305.56
304.95	304.14	302.41	303.58	301.75	302.39	304.52	301.92	302.7	304.25	304.26	305.24	304.8	301.96	305.5	303.58	303.59	303.44	304.2	306.8	303.06	301.68	304.19	305.06	305.09	305.56	307.7	306.33	306.63	304.25	305.17	303.53	305.8	305.05	303.23	305.5	305.56	304.28	302.82	302.11	303.26	304.62	305.26	304.16	303.24	307.6	305.2	304.35	304.58	305.73
305.33	307.09	308.33	305.05	305.63	306.24	306.13	307.32	307.34	307.04	306	306.15	306.54	307.46	303.98	305.95	309.67	307.8	303.33	303.49	303.68	304.36	307.08	306.42	306.53	305.7	306.66	302.57	305.81	303.8	306.52	304.04	306.53	304.56	303.8	303.97	306.82	306.03	305.24	306.07	306.09	306.09	306.11	306.73	305.31	305.79	304.02	305.71	304.63	305.6
307.12	304.98	308.54	303.77	306.15	305.03	307.1	306.14	306.96	307.2	307.34	304.87	304.84	305.22	307.13	308.56	306.04	306.56	306.51	301.63	302.48	304.33	303.64	305.54	306.1	308.32	304.7	306.97	305.16	307.14	303.15	306.8	305.6	305.97	305.65	304.62	305.44	306.62	306.4	305.47	303.35	306.3	305.87	306.94	305.41	305.34	305.81	307.56	305.52	306.23
295.77	296.78	295.21	293.75	294.74	292.19	294.05	294.76	292.86	295.43	294.77	293.58	292.65	292.92	293.79	294.9	293.68	292.65	292.91	291.36	295	291.9	291.08	293.55	292.57	295.35	294.34	295.08	294.55	293.85	295.03	296.12	295.41	293.3	294.02	295.37	296.62	293.74	293.6	292.11	294.87	295.88	293.63	293.45	296.69	294.3	295.74	293.47	294.35	293.98
300.02	300.84	300.41	301.17	299.78	298.5	300.89	301.54	299.48	299.51	301.56	300.4	298.15	300.86	298.97	298.22	301.66	301.58	298.64	300.81	301.18	300.77	301.23	300.42	298.39	301.02	297.94	298.76	299.49	300.85	302.5	297.91	299.06	297.88	301.44	301.68	296.3	302.14	301.9	298.57	299.65	298.46	303.21	300.21	300.81	302.05	300.46	300.99	302.48	300.47
298.81	299.92	296.86	301.27	298.13	301.37	303.74	299.42	300.59	300.1	301.14	299.33	300.21	300.82	298.08	298.72	299.96	300.09	299.21	299.19	299.28	297.02	300.81	300.58	300.37	300.87	300.64	298.39	301.51	299.33	296.73	302.64	300.07	301.01	300.58	298.52	298.41	297.61	298.56	296.2	299.72	300.89	301.72	300.16	299.9	298.87	298.75	297.44	300.31	301.9
306.52	307.9	307.8	308.66	309.55	307.41	311.5	306.73	309.46	308.59	305.96	308.99	310.75	306.85	311.5	307.22	308.09	309.44	309.53	309.54	308.21	308.19	311.42	308.43	308.74	308.57	311.62	311.05	309.53	305.93	308.96	307.5	309.66	308.38	309.96	308.18	309.81	306.7	308.61	308.61	308.93	309.37	307.77	309.05	310.46	309.57	307.42	309.33	307.63	308.36
304.55	307.44	304.31	305.75	307.27	304.94	306.44	305.36	305.7	304.9	304.37	305.26	306.24	304.88	301.97	305.3	303.05	304.39	303.89	306.38	306.27	304.7	305.86	304.27	303.14	303.55	301.38	305.96	305.6	304.15	305.58	304.28	303.66	304.11	304.84	304.07	304.44	304.55	304.03	305	303.65	303.85	305.02	306.71	303.08	303.69	305.11	306.47	304.95	306.68
312.15	312.01	310.55	313.82	310.82	313.67	310.77	311.24	313.15	312.46	311.25	314.95	313.31	313.8	313.14	312.39	310.77	314.48	312.53	311.75	313.64	310.9	312.51	315.17	310.05	313.07	311.26	314.73	311.96	312.25	312.38	309.58	313.54	311.55	310.49	312	315.17	310.32	312.09	314.47	311.49	314.52	312.81	312.86	313.72	312.84	310.21	315.21	313.14	314.67
316.71	315.89	315.84	312.65	315.78	312.52	311.62	314.56	312.73	313.02	311.17	313.41	312.9	311.94	314.86	312.41	314.56	313.63	314.06	314.03	314.12	313.77	314.22	313.9	313.53	315.46	316.5	313.33	313.98	313.24	315.01	313.98	316.3	314.56	314.64	313.65	313.01	314.41	314.53	311.4	313.76	313.4	313.03	313.17	316.18	315.2	314.58	313.26	315.46	313.68
311.73	311.59	309.09	309.64	310.88	308.55	309.97	310.88	309.25	311.01	311.84	310.14	309.31	308.85	310.57	312.45	311.21	309.31	311.94	307.91	310.05	311.45	311.09	311.13	310.7	310.04	310.66	311.5	312.38	309.69	310.4	309.42	309.95	311.28	312.21	309.12	309.46	313.03	309.74	307.75	312.81	310.57	311.52	309.45	311.88	309.37	310.41	312.55	307.44	309.69
326.75	329.41	330.26	330.52	325.91	329.93	327.56	328.56	328.56	326.48	330.12	325.44	327.12	323.7	329.17	326.22	326.25	329.74	327.75	328.54	326.73	330.72	328.23	328.71	327.38	328.06	326	326.67	326.36	328.83	328.46	326.49	327.51	325.72	327.9	325.2	327.23	326.28	324.58	326.6	328.41	331.19	331.79	327.74	326.82	328.97	328.98	328.65	327.46	327.08
309.7	308.25	309.3	310.91	309.77	309.13	311.42	308.31	310.53	311	310.06	311.07	306.25	309.87	308.27	309.78	309.52	309.26	310.42	311.87	311.27	308.36	309.48	309.36	309.76	308.85	310.13	308	309.42	309.19	309.74	306.89	310.56	309.54	309.56	308.92	307.31	308.45	308.1	308.77	308.4	310.3	308.58	310.09	310.16	308.09	310.56	306.08	309.57	309.63
316.47	318.12	314.71	316.3	315.75	315.76	315.6	316.22	316.61	312.87	314.37	317.78	316.32	317.54	315.55	315.16	314.84	317.54	317.67	314.26	313.88	315.4	316.32	315.91	315.08	314.72	317.18	314.67	315.69	314.25	316.03	316.53	316.13	318.37	315.25	315.47	316.78	317.23	317.03	313.65	313.84	315.88	314.94	316.18	314.93	317.23	314.14	315.38	315.95	316.7
310.03	308.89	310.48	311.37	312.27	309.39	313.3	310.18	312.62	311.91	312.97	312.36	313.66	311.47	311	312.55	313.59	311.65	312.09	309.7	310.38	311.54	312.69	311.41	311.93	311.17	310.99	310.27	312.6	311.73	311.86	313.17	312.47	313.97	314.01	311.94	311.63	311.27	311.55	311.87	310.72	311.79	311.77	312.43	309.85	310.7	310.63	312.47	312.26	313.69
327.67	326.28	331.59	328.92	328.72	327.75	327.63	331.1	327.88	328.35	329.55	328.11	329.11	325.56	325.19	331.07	328.22	329.1	330.48	326.67	329.87	326.2	328.59	326.09	329.4	328.41	327.05	328.64	330.87	325.2	329.62	331.77	327.63	326.31	326.62	330.86	328.29	327.01	328.6	328.14	328.47	328.83	328.25	328.52	328.44	328.87	327.64	325.55	326.17	329.55
314.45	314.97	315.68	314.78	317.44	317	315.47	317.92	317.05	316.52	314.31	316.68	318.05	318.61	316.17	315.59	315.47	313.43	316.89	314.95	317.18	315.22	317.04	317.35	316.39	315.55	314.09	315.36	315.79	316.39	316	315.54	313.98	312.37	316.59	316.24	316.54	316.61	314.6	317.81	315.6	314.83	316.47	315.41	316.76	316.26	315.02	316.76	314.76	315.63
315.98	311.42	313.64	316.28	316.12	315.43	314.77	315.66	316.84	315.03	315.73	313.71	315	315.72	315.05	315.34	313.47	316.22	316.09	315.1	314.41	314.55	314.19	313.83	314.22	313.87	317.06	314.56	315.17	315.08	314.15	316.18	313.35	317.02	316.1	314.37	314.63	315.09	314.53	315.51	316.75	316.52	316.74	314.22	315.64	316.47	313.25	313.83	315.68	316
305.63	304.77	302.27	305.42	304.19	300.11	304.63	303.42	304.56	302.71	302.97	305.95	301.64	304.85	305.04	303.78	301.63	303.58	303.16	303.77	302.5	303.44	302.28	302.18	303.25	304.08	305.09	303.26	302.78	304.08	304.85	302.85	299.96	304.56	301.7	304.82	302.81	304.3	304.33	304.06	303.16	302.33	305.52	304.98	305.77	305.1	303.97	303.36	304.63	300.92
302.52	300.29	299.52	297.91	300.21	300.71	301.2	301.32	301.77	301.35	301.47	298.31	299.5	299.54	301.57	298.91	301.02	299.62	295.89	301.51	299.5	298.32	300.46	299.09	302.08	298.97	299.62	300.74	297.44	301.62	302	299.95	298.64	301.41	299.28	299.15	300.42	299.43	301.29	299.53	294.21	302.9	300.39	298.24	299.87	298.63	303.73	298.04	300.75	298.89
305.29	304.5	303.02	304.51	306.25	305.71	304.76	305.39	304.58	306.39	305.61	303.81	304.72	303.56	305	307.2	307.67	304.64	306.38	305.24	304.93	306.34	305.45	306.27	304.87	303.14	305.35	306.79	303.77	305.12	306.1	303.3	305.39	304.9	306.8	305.42	307.78	306.57	304.27	308.34	307.39	302.8	304.91	307.15	307.16	306.38	305.78	304.82	304.62	304.19
315.41	313.77	315.19	312.35	315.12	314.9	314.03	314.1	314.26	313.36	313.64	313.72	315.35	313.46	316.08	310.67	315.87	313.99	313.7	315.2	314.72	312.75	315.32	312.66	311.85	314.08	314.24	313.25	315.37	314.31	317.97	312.7	312.77	314.07	310.84	315.34	316.52	311.96	314.05	312.8	314.32	314.76	317.87	313.19	316.18	313.63	316.15	312.93	314.11	315.8
292.83	296.3	297.48	295.31	295	297.54	296.85	299.75	295.87	297.15	296.57	294.89	300.37	298.49	297.7	295.34	294.87	295.31	295.6	296.77	297.92	297.49	297.57	297.28	298.25	296.75	295.38	295.61	295.96	299.12	297.69	296.17	296.8	295.88	294.65	295.83	296.11	298.02	296.56	296.81	296.52	294.43	294.77	296.29	297.74	296.58	297.79	296.27	295.25	297.98
310.66	315.46	311.31	316.35	313.95	317.06	314.57	312.66	315.18	315.21	314.17	313.24	315.5	314.74	318.22	313.06	312.86	314.38	315.85	316.97	317.08	314.4	314.68	313.06	316.15	313.93	312.91	315.15	313.89	314.35	315.05	312.58	311.85	315.81	314.42	312.75	312.29	313.22	313.81	314.64	314.31	313.47	315.45	314.18	314.77	312.98	315.29	313.34	313.43	314.12
317.78	321	318.02	320.12	318.81	316.32	318.46	320.31	318.27	319.03	317.51	318.3	319.44	321.21	319.31	318.07	319.56	317.96	317.46	317.69	319.37	318.91	317.23	316.62	318.02	317.11	320.68	318.72	318.39	319.98	315.94	319.23	319.95	319.85	317.4	318.81	318.84	316.6	318.21	318.97	317.9	320.28	317.06	319.09	316.58	315.27	321.54	318.53	318.01	318.02
316.34	318.82	316.66	316.9	317.63	317.94	314.47	318.12	314.69	318.44	316.63	317.16	314.89	318.17	317.51	318.25	316.91	313.13	318	316.34	317.84	319.51	317.26	316.84	316.79	315.47	315.58	317.56	317.72	315.38	318.3	319.01	316.82	317.16	320.08	318.84	316.89	317.78	317.17	315.49	315.42	318.77	315.84	318.83	319.15	312.91	316.52	317.82	317.29	317.83
302.56	302.26	302.85	301.13	303.78	304.14	303.36	303.94	301.96	306.98	301.18	302.49	303.88	305.07	303.94	307.56	302.79	302.64	302.69	303.64	304.09	302.91	303.64	301.9	305.29	304.78	303.12	302.72	302.44	304.35	304.12	305.01	304.95	303.81	306.53	304.48	303.99	303.05	305.64	305.56	306.21	303.73	304.97	302.24	305.14	301.5	303.12	303.8	303.2	304.95
313.94	315.3	314.85	315.08	314.89	313.36	316.49	312.53	315.19	315.21	316.35	315.31	316.37	315.09	315.42	311.8	315	314.37	314.88	315.06	313.53	315.91	314.76	313.79	316.51	314.7	315.87	316.24	314.6	314.95	314.6	316.69	315.53	315.89	314.84	316.62	315.76	314.5	313.74	315.02	315.21	314.12	313.63	313.91	313.26	315.12	315.75	313.29	316.37	316.18
314.17	313.3	312.6	312.77	314.49	312.98	313.72	312.56	312.22	311.34	311.52	315.28	309.3	313.64	313.73	312.96	312.97	313.02	314.09	314.28	312.11	313.49	312.26	309.81	313.47	314.77	312.74	314	314.12	315.81	313.2	310.37	311.76	311.91	311.06	312.73	313.37	313.32	316.24	314.87	312.25	316.4	314.47	315.16	311.34	311.37	312.92	313.2	315.98	313.7
317.58	319.4	315.45	315.76	316.37	317.6	316.39	317.46	316.7	317.91	315.78	316.52	319.44	316.51	317.52	316.12	317.43	314.77	316.37	316.97	318.8	318.85	315.63	316.1	319.52	315.99	318.22	317.36	319.58	318.72	316.81	314.95	314.53	315.21	315.43	315.37	316.57	317.72	318.15	316.08	315.09	318.61	315.71	314.14	316.61	318.49	316.72	317.47	317.67	317.59
314.45	313.41	312.99	312.64	312.81	314.17	309.47	312.73	313.55	313.87	311.79	314.55	311.93	314.37	313.09	313.37	313.4	312.51	311.49	312.77	312.46	311.88	312.38	311.99	313.96	312.24	315.68	312.9	312.46	310.72	313.77	312.12	312.45	313.11	313.77	311.01	313.8	312.67	314.46	311.86	312.41	313.9	311.04	312.39	313.17	310.63	313.32	312.48	313.44	311.36
306.13	309.05	308.71	306.46	306.22	308.4	306.16	306.71	307.83	308.31	309.52	307.28	308.49	306.44	305.36	306.78	309.17	306.16	308.19	307.65	308.11	308.78	308.38	306.93	308.23	305.86	309.64	308.26	308.05	306.75	307.48	310.05	306.49	307.29	307.83	307.04	307.14	305.82	304.42	306.8	308.31	305.26	306	308.65	309.42	309.19	305.93	306.66	307.3	306.98
325.88	327.09	327.76	327.5	329.22	326.53	326.61	325.51	327.44	327.9	326.08	327.59	328.73	327	325.27	323.91	326.9	326.64	327.25	325.18	327.03	325.46	326.8	328.6	326.44	328.28	327.93	327.43	327.04	327.75	327.96	327.03	330.58	327.1	327.43	327.65	324.58	326.39	328.14	327.06	328.46	328.25	326.63	328.02	324.58	329.82	327.59	324.65	326.47	326.82
327.16	331.72	331.52	326.41	327.07	328.93	329.03	327.65	328.6	331.06	327.86	329.39	327.91	328.06	328.18	328.05	328.55	328.37	328.05	326.86	326.56	327.91	328.97	328.6	329.93	327.47	329.39	331.46	330.33	328.86	329.33	328.51	328.02	327.89	330.33	330.5	326.96	329.76	329.48	325.4	328.07	329.84	328.72	326.6	328.25	328.47	326.22	325.33	327.38	330.14
317.8	320.6	318.03	313.8	317.13	318.17	315.4	317.62	318.81	316.2	318.51	319.81	318.32	316.25	315.87	317.05	317.77	316.57	320.31	315.11	318.84	317.07	317.66	316.21	318.21	315.92	316.32	317.36	314.95	318.8	317.73	315.37	315.14	317.75	314.02	317.8	317.41	316.64	315.81	318.64	315.81	316.44	317.71	317.94	317.89	318.03	318.12	316.34	316.97	318.15
305.39	305.37	305.54	304.6	306.9	306.42	304.71	305.14	305.66	302.23	303.12	304.62	302.94	303.72	305.96	304.45	304.06	302.39	303.09	303.33	304.78	304.29	304.1	302.75	302.74	303.75	303.11	302.31	305.5	302.58	305.7	302.05	305.55	304.32	301.98	303.62	307.1	302.68	305.25	303.5	305.08	304.16	303.97	302.37	305.7	305.9	304.86	300.99	306.06	303.35
307.32	306.52	304.64	305.58	308.32	305.18	303.94	304.39	305.29	304.89	304.09	305.78	305.37	302.84	306.41	304.46	302.54	301.87	307.67	307.06	304.61	306.93	304.82	304.81	305.19	306.82	302.75	304.24	305.87	305.41	306.28	305.1	306.62	305.21	305.21	307.46	305.29	306.58	304.92	306.97	305.43	305.18	305.97	307.42	304.82	305.9	302.01	305.88	304.72	307.6
300.76	299.4	299.92	302.8	300.82	300.05	299.66	301.27	298.87	299.88	300.19	299.78	300.48	302.71	299.14	299.7	300.76	298.5	297.54	300.3	299.74	300.29	298.21	299.02	297.82	301.07	301.94	299.24	298.95	298.75	299.99	300.35	299.73	298.37	300.86	300.94	300.95	300.47	299.42	302.52	301.26	299.73	303.7	299.42	299.83	296.76	301.37	300.82	298.43	303.22
294.15	295.06	292.3	295.41	295.32	296.99	295.06	295.47	293.82	294.4	293.36	296.86	295.71	296.94	294.26	296.96	294.47	293.94	298.73	294.68	297.35	292.64	294.97	294.35	296.25	293.89	295.81	293.45	295.03	293.74	293.97	292.72	297.62	298.26	298.39	294.64	297.51	296.35	296.4	293.97	293.23	296.09	293.33	292.77	295.69	294.72	293.74	293.82	296.29	295.03
313.14	316.09	312.69	312.97	312.82	311.34	313.68	314.37	312.06	312.85	312.66	314.87	316.49	312.88	314.46	315.61	314.43	316.76	314.16	313.02	312.79	314.41	314.35	312.75	312.68	311.43	315.33	314.68	310.71	313.24	313.62	313.69	313.64	313.12	313.43	311.85	316.09	316.93	313.13	313.57	313.9	311.68	314.04	313.55	314.1	314.91	312.98	313.71	313.21	315.1
327.51	329.16	328.37	329.01	325.4	327.31	327.58	329.67	328.27	326.46	329.12	326.78	326.18	329.46	329.86	327.5	327.93	325.74	326.47	330.18	325.54	328.74	324.83	328.8	331.06	329.66	327.73	329.33	330.24	326.7	327.61	329.32	326.16	327.28	326.81	327.53	329.15	331.32	326.62	325.72	329.36	327.2	326.94	327.5	326.94	328.7	327.77	327.55	327	327.99
316.71	317.62	316.91	318.95	317.87	318.69	317.29	318.58	318.61	319.2	319.56	319.21	318.33	316.03	318.87	319.19	320.65	314.36	319.5	317.5	318.15	316.06	319.4	317.71	316.53	318.6	317.42	318.52	320.77	318.37	321.02	317.55	320.63	318.39	317.45	321.51	317.98	317.61	318.73	318.66	319.15	318.16	320.08	318.23	317.47	317.42	319.33	320.49	319.07	319.43
325.68	328.15	327.81	328.03	328.43	328.66	326.03	326.02	327.5	325.76	327.18	329.04	324.81	326.64	325.62	328.44	329.88	326.65	327.43	330.34	326.69	327.72	325.31	324.92	329.71	324.2	328.28	326.15	323.59	327.64	327.03	328.05	326.65	329.21	327.38	327.41	328.77	327.2	325.81	327.22	325	328.61	328.39	325.17	327.4	328.75	326.79	326.11	325.83	327
296.2	297.5	295.75	294.46	294.27	296.2	294.56	294.18	295.17	293.27	295.22	293.59	296.62	297.02	293.98	296.27	296.34	294.74	294.59	293.46	294.73	295.63	293.26	295.71	295.99	295.41	294.37	293.93	294.26	296.43	293.83	297.17	294.23	295.06	295.75	294.32	295.88	297.26	295.85	294.66	295.72	293.57	293.62	295.61	296.08	296.43	295.02	296.53	296.73	297.37
302.88	303.8	303.32	303.03	303.19	302.92	302.73	302.99	299.13	303.62	302.45	304.73	304.51	303.27	305.31	302.77	304.14	302.24	302.71	304.12	303.04	302.78	302.48	302.17	302.93	302.46	300.32	303.35	303.47	303.69	304.76	303.75	302	303.21	302.57	305.97	303.23	305.1	303.55	301.38	300.73	301.39	305.06	304.46	303.83	300.75	305.43	303.08	302.54	304.63
310.97	309.42	311.51	309.67	311.17	311.76	307.57	310.27	311.47	310.51	308.2	311.79	314.9	309.13	313.54	309.4	310.81	311.3	310.34	313.64	310.67	312.65	312.05	311.42	307.88	310.82	313.18	311.29	309.6	310.52	311.93	307.83	309.16	311.47	310.65	310.38	309.49	312.5	309.42	311.98	310.63	312.88	309.78	311.02	311.53	311.57	309.27	310.01	308.75	313.06
303.56	303.97	304.93	304.7	304.08	304.75	302.52	302.42	303.96	303.82	303.65	303.57	303.76	303.26	304.61	305.06	303.11	302.69	301.47	303.42	303.07	303.06	304.12	304.9	301.33	301.56	303.1	303.13	305.71	302.12	301.73	302.51	304.02	302.14	302.01	303.37	302.78	306.26	303.64	302.32	304.95	303.21	303.46	303.83	302.04	303.05	306.44	300.85	303.63	303.25
315.43	318.8	319.27	318.11	317.4	316.58	318.49	317.71	317.01	315.75	319.02	317.89	316.98	319.34	321.52	320.18	317.77	317.3	318.54	317.68	317.2	317.54	316.82	318.46	316.72	319.07	318.21	318.24	318.07	320.76	317.53	317.11	316.64	317.18	318.3	315.5	316.01	316.13	317.73	318.34	319.35	320.03	318.39	316.92	317.15	319.23	318.15	317.8	317.61	316.79
302.61	303.32	303.84	307.15	301.17	301.54	305.48	305.14	301.46	303.1	303.07	304.87	303.68	303.47	303.09	305.55	306.01	304.77	305.07	304.58	302.16	305.93	302.54	305.98	304.11	303.02	304.48	303.08	302.48	303.72	302.34	303.05	306.14	300.9	307.93	304.27	304.74	303.99	306.58	305.05	306.28	305.65	302.79	298.48	304.12	305.78	303.33	304.89	303.25	303.92
303.22	303.37	303.82	302.33	301.28	302.9	300.2	299.66	303.33	303.73	302.46	300.68	303.56	300.12	303.42	302.86	304.03	306.04	299.99	306.14	301.53	303.8	306.05	303.13	300.84	303.82	301.8	303.36	303.82	302.38	301.82	302.13	304.42	305.18	302.61	303.86	301.91	302.73	303.38	300.79	302.11	302.2	302.5	301.6	301.31	304.79	300.54	303.46	302.56	299.86
313.82	312.35	316.41	314.91	312.17	313.17	311.39	315.18	313.64	315	314.43	315.14	313.82	311.38	315.4	313.07	312.6	315.1	315.15	314.44	315.23	313.12	317.3	311.42	314.64	312.42	313.35	317.02	311.27	312.65	313.03	313.19	315.26	312.57	314.37	314.41	314.73	314.84	314.52	315.1	313.36	314.37	313	316.11	313.61	312.27	314.57	315.68	314.31	314.54
297.88	293.82	292.02	293.59	293.82	293.99	292.8	295.06	292.11	296.29	293.58	294.71	292.44	291.74	293.04	292.97	295.03	292.37	294.84	293.82	293.63	294.47	294.33	290.78	291.51	292.73	294.73	294.41	293.75	297.43	293.07	295.6	292.36	292.95	293.49	292.58	293.6	292.72	295.26	293.8	291.96	293.22	294.86	290.16	292.62	292.84	291.99	295.06	291.96	295.56
308.57	308.03	308.43	306.8	305.65	310.62	310.39	309.93	311.07	308.47	306.68	307.9	308.92	308.84	308.22	308.17	310.74	310.06	306.65	309.23	305.8	308.76	309.09	308.1	310.78	308.32	309.44	310.46	307.92	308.44	309.31	308.51	311.02	307.47	307.34	308.17	310.42	306.77	308.98	306.03	307.64	309.72	310.86	308.38	309.36	308.66	310.06	309.81	308.55	308.34
309.57	313.16	313.5	312.57	312.77	311.69	311.11	313.49	314.04	311.26	311.33	313.13	312.02	309.95	311.86	309.59	311.81	312.43	313.33	313.72	312.83	313.41	311.4	312.86	313.35	312.25	312.21	309.48	312.44	312.73	315.13	312.33	310.8	311.47	313.53	313.51	309.4	310.92	314.4	313.15	308.37	309.97	310.94	312.07	314.6	312.11	313.29	311.3	313.33	313.69
305.2	307.02	305.22	307.27	307.72	310.19	309.14	307.8	306.51	308.15	306.63	305.67	306.96	307.23	310.2	307.67	307.83	306.53	306.46	306.46	305.62	307.25	305.84	305.82	309.32	305.51	307.87	308.28	307.37	307.33	308.14	308.92	307.61	308.54	308.01	307.13	310.69	305.19	306.76	306.02	307.91	308.24	308.07	307.27	305.45	307.46	309	308.58	305.33	304.9
312.57	310.59	311.26	311.43	312.2	312.68	312.49	311.54	311.84	314.01	312.21	314.13	313.41	313.76	314.92	315.61	314.13	314.9	312.87	312.32	312.53	314.79	314.02	314.57	311.86	312.05	313.71	315.74	313.4	315.72	314.1	312.69	311.63	310.69	313.64	313.22	314.01	312.56	310.95	312.06	311.35	315.49	313.1	312.08	314.25	312.81	311.67	316.21	312.23	313.34
298.76	301.54	299.96	299.14	298.96	300.93	302.54	301.77	300.59	301.48	302.57	302.75	301.42	301.99	299.83	300.62	300.4	302.32	300.1	300.86	299.84	299.74	301.69	301.94	302.62	301.81	303.62	298.04	299.65	303.08	298.8	300.72	302.75	301.56	303.84	302.12	302.3	300.3	302.86	302.99	299.79	298.77	302.19	298.56	301.59	299.06	300.05	302.92	300.54	303.89
314.15	314.42	313.67	313.38	314.25	314.07	314	312.7	313.56	313.38	312.93	314.77	313.36	313.56	312.95	313.6	316.1	314.25	312.82	314.09	313.62	315.21	315.12	314.22	311.57	312.93	312.39	313.78	311.8	314.49	316.18	314.75	310.57	313.19	314.06	315.78	313.26	311.57	314.65	314.5	312.19	311.7	311.59	312.2	309.75	311.36	311.81	315.38	313.83	314.27
298.11	295.19	296.36	295.02	295.32	296.81	294.44	295.27	295.47	295.69	295.45	294.45	295.24	295.16	295.9	294.3	298.31	295.8	295.48	296.57	297.06	296.81	295.21	295.41	294.45	294.46	296.91	294.77	296.06	293.79	296.39	296.86	294.35	297.9	295.98	296.5	296.49	295.71	295.26	295.45	295.36	294.54	294.02	296.97	295.36	295.03	293.93	297.03	293.38	294.48
315.56	314.57	314.06	314.47	314.11	314.08	312.36	313.53	313.39	318.77	314.57	314.81	313.7	315.29	313.68	314.97	313.1	311.75	314.92	312.77	312.85	313.44	315.47	316.58	315.22	314.09	316.67	313.18	313.44	312.9	313.97	315.85	312.09	315.6	315.85	316.1	314.49	313.78	314.69	313.18	313.92	315.4	311.97	314.85	315.24	314.99	313.1	314.9	315.1	315.07
306.17	306.58	305.38	305.92	305.53	306.7	306.45	307.52	308.4	305.47	304.89	306.91	305.94	306.56	307.17	307.27	305.43	307.08	305.18	304.26	306.45	306.68	305.76	305.13	308.19	308.21	303.63	309.56	306.14	308.12	306.47	305.95	307.13	307.01	307.01	307.02	304.67	307.04	305.36	306.45	306.22	304.46	305.88	304.41	307.17	306.14	308.14	305.68	305.89	305.97
309.1	310.53	310.25	313.86	312.88	309.12	313.3	310.81	312.08	311.43	308.67	308.61	311.35	309.27	310.06	309.96	310.89	310.71	309.5	309.17	309.97	310.26	310.49	313.26	311.07	310.14	310.24	312.91	310	312.33	311.16	311.65	311.45	310.11	309.48	311.38	313.35	310.52	311.95	310.67	309.43	311.48	312.46	308.43	311.86	310.59	310.84	312.37	311.79	310.61
293.76	292.41	292.91	295.27	295.8	293.76	293.28	295.18	293.3	294.34	292.88	294.45	293.19	293.86	295.43	294.02	293.16	291.51	293.1	293.95	294.11	294.81	293.61	296.97	296.16	294.99	293.56	296.15	290.93	293.95	294.78	295.37	294.85	293.21	293.62	294.35	295.5	293.18	292.41	294.19	294.64	292.69	294.19	292.14	292.99	293.51	293.28	292.77	296.64	294.17
294.1	296.78	292.36	295.22	295.64	295.87	295.57	295.32	295.75	294.58	294.78	293.91	296.27	295.83	293.3	295.3	293.7	295.18	295.52	295.39	294.15	293.15	295.57	293.19	294.51	295.44	295.19	295.31	294.09	294.91	295.23	295.88	294.97	294.01	295.36	296.32	292.8	295.51	293.54	298.3	297.09	293.49	295.55	295.7	293.15	296.42	292.14	293.1	293.31	294.2
306.1	307.74	305.92	304.14	306.38	303.85	304.9	306.1	303.86	304.68	305.85	305.79	305.47	307.33	306.16	304.96	305.94	305.55	305.37	305.73	302.69	303.11	305.51	303.7	304.72	305.32	308.19	305.56	305.18	306.22	305.84	306.51	305.45	305.78	305.26	304.61	306.01	305.62	306.52	304.52	307.52	305.65	305.2	304.37	303.9	305.84	305.93	303.22	305.32	306.19
322.58	323.38	324.04	326.04	324.33	325.05	324.45	323.75	326.68	321.47	321.31	323.18	324.65	327.82	325.34	325.34	324.37	324.14	322.51	325.32	326.37	324.73	324.18	325.84	325.49	326.43	326.38	325.84	325.17	325.98	325.58	329.03	323.97	324.52	323.24	324.1	324.66	327.09	326.98	326.05	325.96	324.62	324.11	325.82	324.95	324.14	323.94	323.64	323.69	323.74
316.95	319.38	316.13	318.86	316.2	318.85	320.25	315.18	318.1	317	317.78	316.8	317.98	318.08	318.36	314.81	317.07	317.29	320.19	316.01	316.97	319.56	315.65	315.41	315.93	317.96	316.01	314.99	316.31	319.13	316.31	317.95	318.05	317.69	317.52	318.75	316.24	317.61	319.84	317.25	317.14	318.09	318.57	317.26	315.57	317.24	320.18	316.37	316.89	319.22
311.9	314.84	314.05	312.52	314.84	314.26	314.96	314.64	315.65	316.16	314.2	313.84	313.84	313.9	314.49	315.71	315.06	312.09	315.76	314.46	314.51	315	316.08	314.59	314.27	314.9	313.66	315.56	315.25	314.81	316.09	315.01	315.53	313.94	313	314.61	313.51	320.41	314.55	315.26	315.13	313.96	314.95	314.32	316.27	312.68	313.4	315.77	312.7	314.21
296.06	298.78	298.98	296.76	296.83	296.75	297.12	297.66	295.93	297.17	294.51	297.88	294.28	296.09	293.89	298.02	296.01	297.45	294.66	295.98	297.2	297.61	296.66	298.57	295.62	294.31	299.33	295.69	297.21	295.42	296.78	296.63	297.46	296.29	295.07	294.77	295.15	295.86	296.14	297.43	298.01	295.93	294.19	297.93	299.17	299.05	295.55	296.08	300.42	295.01
311.07	306.88	310.7	309.41	308.65	312.91	310.95	309.76	309.76	308.9	309.19	311.87	309.52	309.16	310.81	311.19	308.03	309.19	308.45	310.55	308.12	308.91	310.49	309.28	309.43	308.83	311.9	308.82	308.71	310.33	310.7	310.75	311.21	309.7	309.51	309.71	311.28	310.21	310.08	308.19	308.26	310.21	311.33	310.86	310.71	309.79	308.74	310.44	309.35	307.64
302.55	300.24	304.27	301.67	302.76	304.46	304.46	301.43	305.46	300.5	305.24	303.75	303.62	301.09	304.74	306.83	304.09	301.96	300.76	305.77	300.48	304.15	302.93	305.73	302.82	304.65	303.83	302.86	303.15	300.27	304.48	302.25	303.93	304.58	305.33	302.55	304.58	305.02	303.31	301.1	304.15	303.43	302.81	302.93	303.3	305.25	303.96	303.12	305.3	302.43
306.52	305.75	304.1	305.89	304.48	303.35	303.82	303.98	304.58	304.33	303.79	303.59	304.43	305.95	305.42	305.74	304.23	303.88	302.83	303.06	306.2	306.66	306.65	306.46	304.79	305	303.98	303.31	305.38	304.83	303.8	305.28	304.92	303.77	303.85	304.52	302.19	303.74	303.32	305.75	302.84	307.77	301.86	303.66	305.71	305.44	303.13	303.65	301.84	305.72
311	312.54	309.74	312.15	310.4	311.49	309.74	308.63	310.65	310.58	309.91	309.34	310.66	308.93	313.66	309.23	309.44	311.21	311.16	309.67	309.65	312.13	310.22	311.96	310.47	310.98	309.63	309.8	309.27	310.44	311.21	310.98	308.68	309.1	308.87	308.52	309.31	311.81	308.81	310.37	309.12	309.76	310.6	311.72	313.06	308.21	309.85	311.3	310.8	310.59
304.49	303.61	301.92	302.92	306.31	304.09	302.06	299.9	304.91	304.18	302.43	300.84	306.71	304.76	300.63	302.06	302.45	303.9	303.19	302.14	304.63	303.73	302.74	304.44	304.26	304.04	302.9	302.93	304.37	303.18	304.07	303.43	305.7	303.22	303.2	302.18	304.08	303.49	303.39	303.86	304.16	305.21	305.9	301.88	303.54	302.63	301.88	303.38	301.9	305.34
313.22	312.27	313.26	314.76	311.89	312.68	313.91	313.91	312.78	315.55	311.74	314.27	310.16	311.82	313.25	314.37	312.17	312.01	310.21	312.54	312.09	311.95	312.37	312.73	313.74	313.02	313.55	314.16	311.42	313.73	311.24	311.7	314.65	313.5	312.31	317.29	311.95	312.35	312.91	316.25	313.54	312.39	314.59	311.55	312.97	315.83	312.49	315.18	313.68	311.05
306.08	306.8	304.56	304.37	304.32	303.83	305.99	305.54	307.37	305.25	304.88	304.73	304.02	304.75	305.53	305.96	303.39	304.78	306.24	306.33	307.48	306.2	307.64	306.06	305.78	307.46	305.84	306.27	304.8	306.48	306.94	305.19	304.2	305.03	306.81	304.73	306.08	304.77	305.27	305.66	306.45	305.5	306.33	304.97	303.93	304.89	303.44	304.78	307.72	306.96
302.72	301.88	301.84	303.83	302.08	302.73	301.93	302.77	302.2	302.08	302.68	300.16	302.62	299.9	303.2	305.15	302.28	304.23	301.5	300.84	304.07	301.84	300.6	302.06	301.82	303.16	302.57	302.91	300.74	302.14	303.99	302.71	303.36	303.33	303.4	302.38	302.56	304.4	302.74	302.77	302.57	300.59	304.89	302.6	300.15	301.19	302.28	303.29	301.11	301.44
298.62	298.63	302.13	301.83	297.45	298.87	299.77	297.39	300.23	299.64	302.68	300.71	298.39	298.25	299.11	302.06	300	299.45	299.18	300.5	299.22	299.8	300.34	299.1	298.72	300.69	299.01	296.43	300.77	299.73	296.11	301.46	295.43	297.96	301.18	299.71	298.41	299.61	300.71	299.53	299.42	301.91	300.4	301.3	301.54	298.79	300.27	299.74	302.47	295.64
300.45	298.71	298	297.17	300.2	298.66	300.91	298.07	302.72	299.45	302.07	302.23	300.27	299.95	299.21	301.86	302.05	301.23	301.03	298.08	299.95	296.28	300.76	298.33	299.5	298.66	300.38	300.7	298.21	299.65	298.47	299.72	300.93	300.25	299.68	299.24	300.67	300.68	299.96	299.54	298.52	301.61	297.94	301.15	303.24	300.17	300.66	300.5	301.37	298.12
304.37	303.55	301.87	301.32	305.63	303.9	302.12	303.42	304.01	302.47	302.63	301.89	303.75	304.72	304.68	301.91	301.57	301.77	304.04	301.46	301.39	301.73	304.44	302.06	304.04	303.6	303.41	301.62	301.07	299.33	302.18	303.47	302.59	302.78	301.69	303.82	303.17	304.09	301.33	303.37	301.47	303.44	302.77	302.54	303.93	302.14	302.94	303.53	303.57	302.2
302.93	305.69	304.7	305.22	304.56	305.64	304.37	304.08	303.99	303.89	303.91	305.21	305.96	306.89	304.11	303.87	304.32	305.34	305.29	304.99	303.63	302.77	304.32	304.57	303.94	304.3	306.05	304.58	302.87	305.45	305.15	306.56	303.67	303.66	307.44	304.38	306.58	303.9	304.96	304.39	304.5	304	304.97	305.61	307	301.47	302.78	304.77	302.61	303.6
296.25	296.86	293.29	295.64	294.52	295.26	294.79	295.28	293.07	295.1	295.3	296.46	296.66	295.89	296.29	295.82	295.39	294.08	296.94	292.44	293.91	296.41	294.58	295.37	295.39	296.98	294.15	294.05	295.58	295.49	293.88	293.38	292.7	297.55	297.51	294.47	297.46	295.62	294.37	293.79	293.86	293.31	296.46	294.32	294.89	293.06	296.73	293.37	294.04	295.15
309.41	307.69	309.53	311.8	308.01	308.42	310.33	308.82	313.05	311.16	308.39	311.82	309.83	310.65	312.37	310.58	309.57	309.17	307.88	312.65	310.24	309.51	308.92	308.64	312.02	309.87	312.53	310.03	308.49	309	312.15	311.2	310.54	309.59	311.09	312.17	311.6	308.38	310.44	309.16	310.63	311.43	309.58	310.35	312.61	309.53	310.57	311.79	313.58	310.79
299.15	303.87	302.53	300.21	303.92	301.35	301.65	301.34	299.9	302.21	302.39	300.09	300.76	305.2	298.92	301.18	301.34	301.33	301.31	301.3	300.39	303.62	302.29	299.87	301.18	302.12	301.99	297.81	300.7	301.87	302.03	300.95	301.95	301.2	303.11	302.33	299.9	299.52	302.95	299.63	301.05	301.01	301.65	301.32	301.25	301.39	300.91	303.94	301.29	300.35
314.08	314.87	313.25	313.23	315.19	312.76	315.75	313.75	313.52	314.66	313.68	311.72	311.46	315.51	311.43	310.55	316.46	314.04	313	314.79	313.04	313.7	315.27	312.96	313.28	313	313.43	311.96	312.52	312.12	312.19	313.54	312.59	314.14	315.3	313.29	313.55	315.03	313.6	311.1	311.37	313.7	314.02	313.03	313.29	311.27	314.3	311.34	313.6	314.17
306.7	306.71	306.93	306.29	306.05	305.44	306.32	307.52	303.88	305.49	305.61	305.46	303.81	304.08	302.77	304.87	306.34	307.44	305.76	307.15	306.98	305.16	303.81	306.2	306.69	305.71	306.86	305.75	305.25	305.23	307.28	305.45	303.31	305.55	301.19	305.35	306.35	303.7	303.39	307.34	304.58	305.64	302.9	306.58	305.09	305.3	303.46	305.89	305.6	304.41
302.16	302.47	303.06	301.72	306.05	303.27	302.1	302.63	298.99	303.17	300.24	302.29	304.3	301.99	302.68	301.51	302.32	303.63	304.71	301.14	304.5	301.34	302.28	304.75	303.02	302.86	301.77	304.73	301.33	303.1	302.87	304.34	300.54	303.36	302.23	304.47	302.4	302.25	300.23	301.33	299.13	303.24	303.66	301.4	302.96	304.61	302.47	301.96	303.93	301.22
301.85	301.43	301.36	304.62	305.04	304.62	302.52	306.57	302.46	304.07	302.14	302.03	302.9	301.08	301.94	301.58	302.5	302.8	304.16	303.24	301.31	303	301.69	305.95	301.9	305.09	304.43	299.96	305.33	303.86	302.01	302.92	304.69	306	304.12	304.44	301.92	304.22	304.6	301.05	303.7	305.71	301.17	302.64	302.02	304.01	302.28	302.2	302.95	305.05
302.77	303.09	301.59	305.59	302.26	304.35	303.9	302.05	303.52	301.17	307.2	303.65	305.23	304.04	302.83	306.29	303.22	305.87	302.59	304.39	301.45	304.21	304.48	302.04	303.53	304.2	303.13	304.21	305.49	302.95	302.47	301.15	303.27	304.53	302.15	302.64	304.34	304.23	304.1	304.57	301.73	301.36	305.6	301.81	303.56	303	305.05	302.94	304.65	301.44
304.51	302.53	302.94	304.52	301.76	300.8	303.54	302.29	303.19	301.68	303.64	302.2	301.3	302.32	302.42	304.97	302.76	304.18	303.77	301.21	304.8	302.41	304.88	301.87	301.42	301.39	303.46	303.6	301.86	300.22	298.85	302.42	303.06	305.38	304.22	304.32	301.67	305.5	303.31	301.79	304.61	302.49	304.32	301.21	301.31	303.62	303.19	307.22	302.11	303.05
312.64	314.37	312.88	311.19	314.58	315.11	311.97	313.05	313.08	314.96	313.57	314.13	314.5	313.4	312.01	312.86	315.05	312.2	311.71	313.7	314.41	312.72	312.3	314.14	314.52	311.79	314.79	310.6	312.37	312.99	313.5	315.13	313.07	314.31	312.65	312.89	314.58	313.21	315.21	312.99	312.93	313.36	314.19	312.84	311.86	312.92	312.72	313.54	312.35	312.34
306.12	305.61	304.97	304.12	302.23	305.08	299.87	302.08	304.63	303.2	302.94	305.63	304.33	304.29	304.63	305.63	304.07	303.31	304.88	305.45	305.5	302.07	306.49	304.22	305.32	303.83	302.9	305.41	304.72	303.45	303.09	301.83	304.17	302.88	304.95	303.52	306.91	303.58	304.45	305.98	306.08	305.31	304.78	304.25	305.27	304.55	307.56	305.26	303.51	302.1
315.61	317.59	319.24	316.01	315.81	316.29	319.08	316.91	319.34	318.78	316.93	318.46	319.69	318.19	317.95	316.64	318.26	317.88	319.17	319.11	317.39	318.23	319.97	317.87	319.91	317.85	319.02	318.94	318.52	316.18	315.74	319.6	314.81	317.37	317.52	318.2	319.01	315.74	319.54	317.24	319.25	315.5	317.92	319.35	318.92	318.59	320.03	319.18	318.84	320.33
312.33	311.94	312.46	310.64	309.83	310.49	307.6	311.01	312.62	311.79	311.43	313.03	311.23	309.23	311.71	311.84	311.51	309.32	308.76	310.78	309.22	311.3	309.91	309.71	311.02	308.4	309.36	310.14	311.52	310.74	310.81	309.31	311.05	311.58	310.09	310.6	309.42	311.96	309.75	313.68	312.41	308.77	309.16	309.73	312.55	310.02	310.51	311.96	310.47	310.7
304.05	302.28	302.61	302.44	302.86	302.71	303.13	301.22	302.87	301.15	302.92	302.36	303.2	300.91	302.35	303.52	302.94	303.57	304.65	302.52	299.96	304.43	303.65	302.67	303.22	302.46	302.95	302.4	301.89	304.4	303.79	304.9	304.73	304.02	303.6	302.55	302.02	301.46	303.29	300.5	302.17	302.41	301.79	301.87	300.54	305.96	301	305.55	304.44	302.42
300.17	302.84	301.25	298.21	299.75	299.88	297.71	297.87	302	298.75	302.59	301.31	300.07	299.72	300.22	299.91	299.41	299.73	301.71	300.73	300.33	296.96	300.25	299.29	297.75	296.8	299.39	299.96	301.97	302.48	301.04	300.76	298.3	301.84	298.03	301	301.78	300.57	301.12	302.13	300.83	299.38	301.57	301.49	303.13	298.5	299.7	301.12	299.49	297.82
313.63	314.72	315.63	312.37	312.24	314.85	315.39	313.82	315.87	313.02	315.15	309.59	311.38	313.42	313.11	311.24	313.64	312.57	312.36	311.07	313.47	311.58	314.78	312.89	312.14	312.88	314.38	316.47	314.85	314.94	313.95	313.47	316.55	314.23	315	313.62	314.88	314.45	312.96	312.78	311.5	310.33	313.08	314.39	315.6	315.94	315.15	311.12	315.52	313.63
312.75	310.87	312.46	313.95	312.45	312.76	312.73	312.26	314.74	315.77	312.81	313.05	312.21	312.86	312.91	311.66	313.02	314.23	311.37	311.26	311.12	312.3	314.02	313.25	311.9	313.54	311.68	311.4	316.82	314.27	314.34	313.29	312.82	313.47	312.73	313.3	312.82	313.42	312.84	314.43	311.85	313.26	313.19	312.75	312.21	313.4	314.01	311.07	315.42	312.53
312.24	312.37	312.29	314.65	312.31	313.45	315.47	310.32	313.49	313.12	314.51	313.28	310.03	311.41	313.04	313.89	312.56	311.77	311.54	314.66	314.17	315.12	312.07	314.68	313.61	313	312.98	313.47	312.3	313.32	311.62	314.85	312.93	313.64	312.98	315.42	313.26	313.86	314.1	313.34	312.88	313.03	314.2	311.63	311.22	309.9	312.58	313.41	313.38	313.81
292.48	291.13	293.38	295.89	293.77	292.33	294.47	295.15	293.61	293.84	292.63	295.2	293.51	294.7	293.66	296.66	295.03	294.17	293.53	293.44	292.1	292.74	293.54	293.85	294.66	294.45	293.83	293.14	295	293.75	294.15	293.69	294.24	293.14	294.33	294.5	292.51	291.95	295.32	296.8	294.37	295.32	294.75	295.4	294.71	292.31	291.84	291.98	295.18	294.12
305.12	304.09	305.41	303.56	304.26	301.77	302.65	304.37	303.1	304.92	303.14	305.45	303.11	302.04	302.81	306.05	304.16	302.82	305.09	303.92	305.14	305.46	301.42	304.63	304.91	304.26	305.18	304.49	304.07	305.28	304.08	301.1	304.29	303.1	305.06	305.58	302.97	306.92	301.3	303.8	302.77	302.32	301.35	303.24	302.36	304.05	304.84	304.7	300.63	301.31
304.67	303.98	304.67	302.53	304.64	304.13	304.56	304.37	303.85	305.17	306.77	302.72	303.63	306.86	303.19	304.22	306.05	306.11	301.44	302.79	305.53	303.39	302.87	302.76	305.86	304.09	304.48	304.15	304.2	301.22	305.57	306.34	303.76	303.95	304.04	306.22	304.7	306.57	305.19	304.64	307.14	303.46	306.24	303.28	304.61	302.62	304.09	303.07	305.87	304.28
313.32	317.94	315.27	316.64	314.41	313.87	315.12	314.45	311.81	314.59	314.28	316.49	315.22	315.5	316.25	314.49	314.05	314.65	313.74	314.31	316.18	313.07	313.03	316.24	312.87	315.25	313.97	316.42	316.78	315.06	314.75	316.26	315.39	314.21	316.49	316.7	314.38	313.95	314.15	313.75	311.23	316.27	314.53	313.07	314.49	314.37	314.78	314.74	316.86	315.93
314.07	314.6	313.27	315.8	316.98	315.17	314.57	313.54	315.38	313.29	315.17	313.06	315.01	316.95	314.82	314.43	312.09	314.73	314.45	319.4	312.47	312.77	316.71	314.33	314.66	313.4	318.09	316.14	312.94	314.19	314.58	314.94	314.66	316.18	315.88	314.75	313.06	316.2	313.59	314.53	315.45	317.11	315.65	313.61	315.25	316.76	314.55	315.39	313.34	316.4
315.15	315.62	316.3	314.62	314.69	314.32	316.43	315.71	314.93	315.04	314.38	314.86	313.58	312.37	315.46	312.97	313.41	314.88	312.85	316.81	315.46	313.11	314.64	315.73	313.88	315.35	315.07	312.95	313.61	313	315.38	310.94	313.8	312.83	311.8	314.55	316.57	314.46	316.93	315.36	315.28	314.5	313.16	316.59	316.19	313.75	314.95	315.54	315.31	311.88
313.39	313.7	315.56	314.04	316.18	314.45	312.69	317.02	313.51	316.32	316.28	312.17	314.56	314.15	315.7	314.15	314.37	313.54	314.57	314.23	313.74	313.34	315.68	312.65	313.36	316.97	316.64	314.48	315.28	315.23	313.17	314.45	315.16	314.67	314.5	315.47	317.94	316.35	311.53	314.53	317.27	315.4	315.88	315.66	317.35	315.53	314.6	314.39	313.58	314.72
312.94	314.71	311.59	312.27	314.27	313.93	311.71	312.04	314.1	311.28	313.02	313.4	313.02	309.48	312.95	315.68	313.41	310.08	313.08	311.36	312.25	314.56	310.66	311.11	314	311.81	311.07	308.39	313.06	313.77	312.99	311.57	313.34	314.04	311.7	309.79	313.55	313.47	311.69	314.19	312.24	311.53	312.2	312.53	312.26	311.9	311.47	312.93	316.83	312.24
312.42	313.24	311.68	311.88	312.27	312.48	312.99	313.01	313.55	313.05	312.54	311.79	312.05	312.81	310.25	314.62	311.06	310.03	312.23	310.31	313.23	310.72	313.46	310.84	313.23	308.66	313.57	311.99	313.71	315.54	313.54	311.67	314.41	310.76	311.14	312.66	314.12	311.2	310.07	311.36	311.21	314.43	311.55	313.97	310.28	313.55	314.24	312.33	313.16	310.53
316.45	315.74	316.02	318.61	317.35	316.8	315.89	316.87	319.48	318.66	315.73	318.97	318.75	318.55	316.34	316.13	316.33	317.11	317.73	316.46	314.4	319.58	317.62	318.12	316.41	315.99	317.27	318.01	316.52	319.52	319.08	316.88	317.55	315.23	318.59	320.95	316.25	316.42	317.96	315.76	319.41	318.6	317.2	317.21	318.12	317.14	316.82	317.93	320.42	318.99
312.72	311.4	311.23	310.55	308.91	312.02	309.9	311.75	312.04	312.39	310.47	310.18	312.81	311.16	311.04	311.33	310.64	312.95	308.97	309.57	309.78	311.51	311.2	310.72	309.81	310.97	310.56	310.65	311.49	312.06	310.17	308.92	308.84	311.84	309.34	311.72	310.35	310.43	311.88	312.32	308.85	313.68	311.75	310	310.6	310.28	310.77	311.22	309.16	312.05
313.05	314.76	313.38	313.74	313.22	315.63	314.5	313.21	314.69	313.56	313.5	313.41	314.98	313.78	315.18	314.81	313.32	312.2	314.32	312.43	311.5	312.58	313.64	312.72	315.43	314.42	312.31	315.01	311.91	314.15	311.62	311.73	313.05	315.89	315.69	313.24	311.91	313.29	315.57	312.25	314.68	313.17	315.65	314.06	312.61	314.1	312.29	313.18	312.72	312.91
304.69	301.75	306.48	305.72	307.16	304.94	303.89	305.61	305.27	306.07	306.24	304.92	305.79	306.22	303.92	306.84	302.38	305.48	305.23	301.72	307.64	302.87	305.02	305.48	305.04	302.49	303.79	303.43	304.67	307.47	306.27	304.34	306.76	304.96	306.87	305.39	304.86	305.07	305.56	303.75	305.05	304.05	305.47	307.65	305.71	305.28	304.15	307.7	309.65	303.7
317.03	316.52	315.96	315.31	316.14	317.83	318.9	317.89	317.35	315.98	318	315.31	319.28	316.39	316.89	316.29	318.38	315.82	316.72	318.37	317.89	315.81	315.11	317.26	317.21	315.89	315.18	316.11	316.62	319.38	318.24	316.53	317.12	317.19	315.28	315.67	318.21	318.19	320.39	317.62	316.94	319.25	316.11	317.11	316.62	318.64	320.38	317.66	313.87	318.82
305.63	305.96	306.89	304.15	303.41	303.8	304.9	305.6	304.24	302.08	305.94	305.2	303.27	305.63	301.83	304.52	305.23	305.87	304.22	302.97	306.45	305.41	305.05	306.36	303.68	305.27	305.62	305.22	304.56	304.46	308.64	305.32	304.42	303.35	304.24	304.97	306.81	303.12	304.63	304.19	306.42	302.62	305.44	305.77	305.25	304.14	303.78	305.12	305.5	305.91
319.43	317.65	319.03	321.07	317.77	319.99	319.11	316.96	316.8	319.89	320.34	316.72	318.22	315.85	318.14	316.76	318.44	318.93	318.81	319.69	319.23	318.12	317.98	319.53	318	316.28	317.57	316.99	315.52	317.59	317.13	315.61	316.45	319.1	319.26	319.5	320.56	320.56	319.97	317.87	317.55	318.14	318.16	317.16	317.93	318.45	318.11	319.57	317.34	318.56
295.33	294.46	297.67	293.94	293.76	294.11	292.92	294.58	296.06	294.93	296.58	295.51	295.17	295.35	296.14	295.53	293.56	293.14	295.37	297.62	296.15	294.07	292.85	294.92	293.19	295.28	296.13	295.59	292.92	293.7	295.9	294.95	294.83	293.03	294.91	292.95	295.56	294.46	295.39	296.17	296.13	295.52	295.58	295.28	295.76	295.51	294.28	292.36	295.9	293.16
306.24	306.19	306.19	305.95	307.32	306.13	304.6	306.09	304.12	302.61	305.79	305.33	304.38	305.18	306.91	303.32	306.95	307.91	304.7	306.52	305.65	306.25	306.55	305.2	307.17	303.96	307.46	307.07	302.54	302.72	305.51	307.29	305.19	307.09	302.77	305.66	304.73	304.73	303.37	304.12	305.44	304.6	305.3	305.94	304.59	306.11	304.13	305.52	305.23	303.93
305.68	308.44	307.39	307.3	306.23	307.29	305.66	307.8	307.86	306.99	307.88	305.82	306.66	306.63	307.75	307.79	304.94	306.61	308.38	306.05	306.07	308.24	309.08	307.95	306.55	308.85	307.74	307.5	305.77	307.31	309.25	305.28	306.32	307.87	308.2	308.3	305.3	308.43	305.01	307.43	306.03	304.58	306.5	309.4	305.91	307.74	306.44	307.73	307.94	308.64
312.51	312.14	310.83	312.2	314.89	314.58	315.2	315.89	311.73	314.32	311.76	311.9	311.43	313.57	313.59	312.19	311.47	312.32	312.28	314.17	314.47	313.34	313.33	311.95	313.64	311.52	313.03	312.28	311.77	312.84	315.05	311.76	311.35	313.63	312.68	313.93	315.04	313.6	311.89	311.88	313.88	316.13	315.13	314.89	312.99	312.72	311.91	312.16	313.42	315.52
313.2	313.28	313.66	310.81	312.9	311.75	313.12	313.15	314.58	312.82	316.12	312.65	311.02	310.89	311.99	312	311.91	314.33	313.28	311.19	312.63	310.36	316.17	314.47	309.31	313.95	310.84	312.34	313.22	312.9	312.25	315.16	311.21	314.41	314.08	311.45	309.57	311.97	313.33	314.71	314.75	312.49	312.78	314.01	313.48	314.94	313.58	312.19	312.2	312.07
311.11	316.18	314.9	315.86	313.35	313.6	317.22	313.77	314.4	314.1	312.72	316.07	317.06	314.69	313.88	316.78	316.7	315.09	316.12	316.55	315.27	313.91	315.44	313.39	312.32	316.43	314.55	314.55	314.36	314.91	314.09	316.5	314.45	313.26	313.66	314.41	315.14	312.63	313.98	311.65	313.87	314.03	313.89	316.06	316.67	315.82	315.43	311.72	312.02	313.87
316.07	313.73	316.29	314.52	313.84	313.87	313.75	315.72	315.64	315.65	315.87	315.85	313.64	315.82	318.18	316.26	312.92	313.35	313.49	315.85	315.21	316.36	313.58	312.57	314.23	314.05	314.36	314.99	314.74	316.03	316.18	314.61	314.74	315.91	314.07	314.95	312.85	317.55	316.13	315.54	312.54	311.84	317.1	314.3	314.11	314.98	313.12	315.6	315.09	314.37
302.9	303.48	301.84	301.82	301.9	303.67	302.81	303.34	305.04	305.17	302.76	301.34	302.44	300.84	302.3	299.46	304.67	302.3	301.23	301.55	301.71	304.93	304.11	300.62	302.97	302.16	303.99	301.84	302.75	301.61	305.21	305.8	302.81	303.02	303.05	301	301.71	302.81	303.27	303.14	302.87	304.1	303.93	303.71	303.37	303.58	301.71	303.84	302.52	300.12
313.4	310.43	313.41	310.74	310.64	310.73	310.17	315.92	311.33	313.7	313.66	314.44	312.21	310.96	312.78	312.67	311.73	311.94	311.61	311.99	313	312.77	311.8	313.22	311.66	312.08	312.12	310.92	313.44	312.51	311.7	312.19	313.99	311.6	312.8	314.68	312.7	311.3	312.28	314.05	314.94	312.63	313.88	313.73	312.49	313.29	311.36	312.1	312.37	311.25
315.94	314.77	315.65	315.55	313.07	315.35	314.41	314.56	315.07	316.27	314.26	314.54	315.68	314.81	314.3	315.68	314.78	313.94	314.33	315.08	315.73	312.58	314.45	314.44	314.16	316.02	314.94	315.11	315.17	317.62	315.63	314.97	314.64	315.47	315.06	313.98	315.95	314.02	314.83	314	314.87	315.11	317.43	316.76	315.44	315.15	314.95	314.24	315.71	315.45
311.91	314.59	315.27	312.24	314.37	311.84	314.69	312.67	313.6	313.4	313.13	312.72	315.58	315.11	316.12	313.28	315.35	312.97	313.4	311.97	313.77	312.27	309.33	313.17	315.27	311.67	314.95	312.5	314.1	314.66	313.28	315.16	314.5	313.51	314.03	311.53	312.67	313.88	312.27	314.2	315.1	314.05	312.15	313.65	315	314.63	315.82	313.43	316.03	314.01
304.77	305.03	303.6	304.33	303.84	304.67	305.41	305.42	304.57	305.67	305.52	304.87	304.01	305.43	305.17	305.02	304.94	303.88	304.89	305.62	304.54	304.2	302.59	303.34	303.72	304.42	303.78	306.55	303.64	305.33	305.6	307.12	302.56	304.72	306.45	306.61	307.07	304.78	302.55	307.21	303.62	305.14	305.26	304.52	303.79	304.29	304.91	303.56	304.2	303.89
319.51	320.21	316.57	319.51	318.41	318.66	315.63	317.59	315.9	319.14	319.55	319.1	318.37	319.66	316.77	318.24	316.87	317.43	320.21	319.17	319.31	318.6	317.2	318.33	317.4	318.06	316.48	317.56	319.73	317.77	316.94	319.98	318.71	317.4	320.49	318.81	317.04	320.19	320.41	317.8	319.63	319.48	317.83	316.77	321.12	316.09	318.41	317.52	317.92	319.97
304.22	303.63	302.93	301.66	304.48	303.76	302.38	305.81	304.32	303.89	303.16	303.56	301.2	305.35	304.49	304.65	303.61	302.67	305.11	305.13	302.94	303.89	305.22	305.6	304.29	302.69	304.68	301.13	305.65	304.45	304.76	305.52	306.1	305.14	303.71	304.83	302.68	301	302.59	302.76	303.95	304.98	305.76	301.95	304.83	304.01	305.16	303.95	301.99	303.48
318	313.24	316.99	316.48	316.34	315.84	319.07	316	315.13	316.49	317.01	315.09	315.46	316.49	316.58	316.05	316.74	314.48	316.05	314.85	317	316.12	314.21	316.25	318.96	316.09	316.62	317.14	315.12	318.3	317.39	314.72	317.29	316.6	317.48	317.34	316.88	315.9	317.35	316.29	318.86	317.55	314.45	316.46	316.02	316.98	317.52	316.86	317.61	317.35
302.92	300.45	303.83	303.78	304.66	303.92	307.62	303.84	303.19	303.57	305.88	305.48	305.86	303.76	304.09	302.5	301.17	302.8	303.35	303.82	304.15	303.74	304.84	303.1	302.37	300.33	303.32	300.95	303.14	302.57	303.84	303.81	303.41	303.24	302.5	302.14	303.13	302.39	305.61	304.03	301.31	302.83	304.78	304.66	300.61	303.78	305.47	304.22	303.46	300.11
315.37	319.9	317.26	316.68	313.98	316.59	317.25	316.42	317.7	318.51	319.76	316.42	316.79	316.88	317.75	318.36	316.43	317.52	317.11	317.5	315.56	316.51	316.5	317.46	316.73	316.03	317.77	314.41	317.68	315.6	317.56	315.25	314.78	317.68	317.94	319.74	317.66	316.64	317.32	318.84	317.87	316.53	317.07	315.64	317.19	316.92	318.42	317.06	318.46	317.21
295.3	295.14	296.07	294.94	294.3	295.73	293.36	296.72	294.55	291.68	298.46	293.45	295.05	292.61	295.73	292.91	294.75	292.29	295.93	298.84	293.75	294.77	292.86	296.56	294.64	296.22	298.09	296.46	294.63	295.68	295.73	295.27	295	294.57	296.61	297.04	296.49	295.78	297.12	295.75	293.47	295.64	294.58	295.25	294.91	295.59	294.15	295.52	294.03	295.92
307.93	307.5	307.57	312.42	308.71	306.34	309.97	310.53	312.71	309.11	308.49	308.89	310.53	311.05	307.56	310.29	310.65	307.94	307.14	308.63	310.43	311.03	307.03	312.23	310.16	306.29	305.78	310.18	305.53	307.98	310.21	308.54	306.8	309.42	309.99	309.01	308.14	310.2	309.62	309.7	309.25	310.79	308.29	307.98	312.67	308.66	308.72	307.95	305.68	307.47
301.39	298.02	298.54	299.36	299.62	299.81	301.68	300.79	299.02	302.39	299.47	299.88	301.47	300.13	301.36	300.4	299.57	301.22	299.74	299.99	300.33	298.19	299.81	300.31	299.22	298.16	298.9	297.33	302.01	301	302.77	301.13	299.73	300.82	301.66	300.03	300.36	299.78	302.01	299.85	301.56	300.95	299.96	301.45	299.22	300.54	300.79	302.18	302.24	301.03
313.7	315.38	312.09	313.32	315.67	310.82	313.73	312.36	312.83	313.88	315.25	315.05	316.03	311.7	314.3	313.23	315.65	313.54	313.25	312.45	313.48	313.76	312.31	313.15	316.99	314.08	312.13	314.54	315.07	313.78	314.33	313.27	316.75	313.62	313.26	314.3	313.49	312.51	314.36	315.45	310.66	315.53	312.87	312.9	313.36	314.08	312.35	310.8	314.19	311.52
302.35	300.93	300.25	302.24	300.25	300.07	302.71	300.91	304.37	298.94	301.92	301.83	301.28	301.8	303.67	298.16	300.21	301.07	300.21	300.99	300.21	300.5	301.72	297.68	298.97	302.05	301.25	299.6	303.07	300.53	300.9	301.08	301.61	299.73	301.25	301.06	301.66	301.69	299.13	300.04	301.36	301.67	299.89	301.75	301.22	301.02	302.64	301.71	301	303.44
311.23	313.41	312.57	309.91	311.31	312.73	314.47	313.33	312.74	315.13	314.54	310.93	311.39	310.07	313.63	311.28	312.36	313.09	310.03	310.64	310.79	310.13	312.12	313.21	313	313.26	309.02	309.41	311.17	311.97	312.99	312.52	313.38	313.85	311.89	310.63	311.51	315.09	310.84	311.39	313.98	313.32	309.68	311.63	310.79	311.56	310.46	313.5	313.29	310.79
313.96	309.65	312.38	309.7	309.71	311.65	310.57	310.18	313.19	312.2	312.04	310.88	309.9	309.73	310.87	311.8	312.38	310.1	309.32	311.35	309.98	309.43	311.98	312.44	310.12	312.09	309.07	312.34	310.11	309.77	310.21	312.12	311.51	309.8	311.3	312.74	309.23	312.06	309.82	309.51	311.89	312.42	309.49	309.19	311.48	310.45	308.32	311.73	310.91	310.74
328.33	326	325.89	326.51	324.94	326.01	327.94	327.63	326.23	328.51	327.59	327.36	327.06	326.41	326.82	325.64	326.02	326.44	329.22	326.86	327.88	326.46	331.26	326.42	328.04	326.64	327.25	326.4	326.89	326.11	325.39	326.83	326	327.56	327.41	326.96	327.39	328.57	327.58	326.08	327.83	328.18	325.22	328.65	327.91	325.36	326.98	327.25	327.81	327.83
305.24	306.45	303.78	305.87	307.37	306.97	303.91	308.54	304.93	305.17	305.05	306.54	305.26	302.55	304.98	307.65	305.63	306.89	308.02	308.16	305.58	305.41	306.77	306.31	307.26	306.26	304.75	307.3	304.56	306.3	307.06	304.41	307.19	307.39	307.07	305.11	306.96	307.07	307.78	305.76	308.46	305.93	305.16	306.69	305.55	304.55	306.83	303.12	306.63	308.6
315.48	312.92	313.78	313.97	313.88	313.87	312.76	317.29	313.85	314.09	313.59	315.77	312.29	315.42	316.66	315.11	311.45	314.1	314.01	314.23	311.18	316.86	315.79	315.03	313.48	314.54	315.02	313.83	314.64	316.47	314.37	312.14	314.81	314.94	315.37	314.92	313.51	316.25	315.59	314.64	314.46	314.48	314.14	313.77	315.36	314.43	316.23	314.34	314.82	312.04
306.05	303.31	305.3	304.71	304.29	304.44	302.52	302.13	302.82	305.62	304.06	303.01	303.9	303.35	305.67	303.92	303.62	303.14	303.39	303.92	304.91	305.75	305.03	305.1	303.93	304.28	304.89	305.31	304.14	304.46	304.64	305.76	304.14	304.53	304.86	304.48	302.64	304.65	303.37	304.5	305.69	302.56	303.41	306.66	304.98	302.35	304.8	305.25	303.48	305.04
326.85	326.82	326.28	327.62	330.54	327.83	327.81	328.51	328.34	325.78	328.22	328.1	327.59	327.32	326.23	326.21	329.1	328.7	327.18	329.55	329.26	328.93	326.46	328.32	327.91	326.99	330.48	327.86	330.69	328.07	328.81	329.69	329.79	325.64	327.58	324.71	327.39	327.89	329.13	327.44	327.45	329.23	327.8	325.54	328.5	327.41	326.96	325.35	328.61	326.75
312.62	315.79	314.31	314.09	313.6	313.1	313.97	315.31	312.73	316.68	309.33	312.76	315.19	314.37	312.32	313.31	316.85	314.16	315.58	310.93	313.39	314.6	313.48	311.1	313.7	315.74	312.9	311.93	313.64	313.25	314.39	317.06	317.26	314.13	315.32	313.69	314.87	311.38	313.16	313.79	314.21	313.48	312.59	313.1	314.2	310.71	313.15	313.45	314.99	314.73
315.45	316.63	315.01	315.67	313.12	317.4	318.91	317.78	314.13	314.82	317.36	313.2	315.51	314.59	314.37	314.91	315.78	315.16	314.48	312.61	317.39	315.27	313.23	314.65	314.39	317.54	315.45	314.75	314.85	317.85	316.63	314.33	313.37	314.48	318.26	315.6	314.93	315.4	316.76	315.91	314.57	315.07	311.75	314.17	315.46	312.08	312.46	315.73	315.21	314.67
306.32	304.89	308.01	305.17	305.1	306.44	304.88	306.19	307.21	307.66	308.75	306.64	306.26	305.24	305.82	302.42	304.64	304.74	305.28	306.16	303.51	305.12	304.32	303.81	304.81	305.56	306.32	303.98	306.43	305.61	305.86	303.25	306.47	304.7	308.68	307.6	304.84	306.06	308.56	306.15	305.22	305.71	308.55	304.47	307.18	307.19	305.14	304.64	302.93	305.06
295.32	299.46	296.87	295.71	298	294.38	297.09	300.02	296.63	295.14	298.76	296.28	295.19	298.05	295.44	296.64	297.72	295.23	294.94	294.82	297.13	298.03	297.95	296.65	297.3	295.74	295.18	298.76	295.67	297.48	293.5	295.17	296.96	295.89	296.67	296.77	297.51	298.51	297.52	296.16	294.55	296.69	296.26	295.31	295.44	297.87	297.11	297.17	297.51	298.72
307.42	303.96	305.82	305.27	304.44	306.54	302.57	307.08	307.49	307.49	306.41	307.94	305.49	304.39	306.73	306.48	305.22	305.96	303.61	306.58	304.93	306.92	307.02	305.65	309.42	304.61	303.42	305.12	305.43	305.96	306.7	305.8	306.6	306.68	307.1	305.88	304.51	305.99	306.86	305.26	306.02	307.8	306.76	304.14	305.98	306.26	304.37	306.94	304.66	308.53
314.98	312.7	316.58	316.35	312.11	315.49	316.31	314.42	315.45	313.95	317.47	315.51	316.41	312.65	315.09	314.31	315.84	314.04	314.45	315.34	314.82	314.31	314.32	316.15	314.85	312.59	316.99	314.35	313.25	312.26	314.79	315.38	314.32	312.88	314.7	315	314.52	315.98	315.11	316.26	317.58	315.01	316.07	314.59	314.71	313.36	315.25	314.23	313.01	315.72
308.28	307.78	310.7	309.33	312.3	307.6	309.35	310.66	311.97	310.76	310.59	309.09	310.87	310.16	309.24	309.31	310.64	310.82	309.88	310.61	310.58	313.26	310.3	309.48	311.12	310.09	310.06	308.06	310.14	309.54	310.26	310.39	309.59	311.28	313.29	306.72	308.85	310.45	309.53	312.03	312.12	310.39	311.95	311.96	306.48	309.05	310.34	309.68	311.24	312.28
316.22	317.28	313.5	316.27	317.45	319.69	318.33	315.69	315.84	316.04	316.3	316.79	315.47	317.24	319.56	318.17	315.31	316.61	320.4	317.24	319.26	316.37	316.45	316.5	315.13	316.3	315.82	317.15	316.13	315.81	314.75	315.96	315.51	316.76	315.14	317.77	316.11	320.35	315.82	318.79	315.25	314.93	317.2	315.4	320.45	317.49	317.68	314.91	317.71	316.75
304.51	304.76	303.33	303.26	303.48	306.95	302.3	305.59	304.12	303.82	303.85	302.14	304.9	305.05	305.31	301.64	305.38	303.45	305.17	306.1	306.29	307.34	305.31	304.22	303.97	305.93	302.88	304.5	304.96	304.09	304.91	304.8	306.61	304.05	303.85	304.1	302.86	304.63	307.01	302.75	303.72	303.47	303.96	303.58	305.11	306.06	303.2	303.83	304.82	303.81
305.4	307.73	304.6	307.87	306.86	304.18	304.24	306.15	303.81	303.8	306.1	306.42	304.96	305.97	307.81	305.77	302.08	305.78	305.12	302.2	303.55	304.86	303.34	306.44	304.67	306.44	306.35	304.12	304.76	307.29	305.67	306.14	304.45	304.23	304.27	305.11	302.58	304.36	306.83	304.43	303.69	305.47	304.96	305.38	305.88	304.95	304.7	305.58	307.65	304.21
303.61	304.38	302.22	305.42	302.76	306.78	305.3	306.64	305.41	305.08	303.86	306.34	306.49	303.42	305.78	306.56	305.62	306.65	305.61	306.1	304.36	303.06	304.36	304.7	305.86	304.02	304.93	306.33	306.46	306.56	307.1	306.83	305.07	306.54	306.97	303.94	304.56	303.42	303.48	306.32	303.76	304.36	304.65	305.55	305.56	306.57	305.39	306.28	306.62	304.21
305.48	304.08	304.34	306.54	306.31	307.85	304.8	304.99	305.39	303.82	304.13	306.02	305.1	305.57	305.72	303.9	305.75	303.64	305.56	305.24	305.21	303.2	305.15	306	305.33	305.94	306.75	305.86	304.71	304.81	307.67	304.49	305.74	306.46	305.6	305.04	305.84	305.63	304.87	303.87	304.85	305.04	304.64	307.83	304.49	306.62	304	306.45	305.09	304.58
303.3	302.09	301.43	306.36	302.67	300.79	301.12	303.69	303.71	303.86	300.67	304.39	303.49	302.81	300.68	301.62	303.13	302.68	303.49	302.6	302.21	303.64	301.11	302.25	303.3	301.58	300.79	303.54	301.45	302.01	303.42	302.57	301.35	301.2	303.09	303	300.73	302.41	304.59	300.54	302.08	301.96	304.51	301.88	300.85	303.47	300.5	302.4	302.71	299.58
303.26	301.67	305.21	303.72	303.56	302.74	304.18	302.8	302.35	304.73	303.5	301.1	303.86	300.59	302.81	305.29	301.69	301.98	301.72	301.89	300.43	301.69	302.88	303.57	302.74	301.7	306.33	303.16	300.94	302.54	302.18	302.1	301.4	303.98	301.85	302.23	303.8	302.65	302.12	300.56	301.19	301.44	298.57	302.71	303.86	301.51	300.51	301.07	300.64	302.34
315.47	313.81	315.66	313.44	312.8	315	315.08	313.33	313.51	314.09	315.45	316.06	315.28	314.05	314.25	315.55	313.06	317.61	313.31	314.1	314.09	311.94	315.17	314.54	316.19	315.47	317.42	314.84	313.58	316.32	317.57	312.91	316	316.09	314.51	315.51	315.33	313.09	312.72	313.04	314.13	319.6	317.95	316.17	311.54	313.29	311.3	315.62	313.53	316.88
315.09	316.89	315.22	315.74	314.64	315.98	315.82	315.91	316.46	317.55	317.31	318.03	315.81	314.23	316.29	317.06	315.63	314.18	315.23	313.85	313.59	315.61	315.41	316.27	313.86	315.93	316.4	315.98	315.91	316.01	317.3	314.79	317.56	315.47	316.49	317.92	316.43	314.23	315.92	316.4	316.33	316.56	313.82	315.25	317.01	316.75	317.72	317.72	316.82	315.4
323.95	323.81	327.89	326.24	323.74	323.93	326.1	323.76	325.1	324.93	327.14	326.31	328.4	324.95	325.72	323.22	326.02	325.37	325.62	327.3	325.64	325.05	327.47	325.86	323.89	324.65	326.03	325.83	327.19	325.57	325.46	325.7	325.75	323.31	324.88	327.14	323.54	324.94	325	324.56	325.3	324.19	325.84	325.65	325.48	325.75	324.59	324.85	326.99	324.42
301.89	304.64	303.72	304	304.86	304.77	303.46	304.85	302.92	302.7	299.38	305.36	304.66	304.92	303.62	304.2	302.95	304.12	304.94	303.31	303.43	303.47	303.29	304.13	304.05	303.58	305.69	304.37	304.5	303.05	303.64	304.37	302.92	303.8	303.99	303.21	304.45	302.9	302.28	303.92	301.97	304.73	302.91	304.95	304.26	305.41	303.19	303.98	305.15	301.78
304.5	302.11	300.85	303.59	305.76	305.29	302.82	303.27	303.2	303.94	304.43	300.77	304.43	303.6	305.26	303.14	303	303.43	304.49	303.9	305.74	305.13	301.67	305.46	304.46	300.04	305.18	302.85	301.77	303.37	304.2	304.8	302.98	304.79	303.86	302.19	303.99	303.59	302.87	304.87	305.08	305.51	303.46	301.86	304	305.79	302.64	304.8	302.28	303.01
300.33	303.01	299.43	303.47	302.05	302.23	301.42	303.93	304.05	305.73	303.79	300.38	302.31	302.53	303.29	305	302.19	300.86	302.79	302.82	300.77	302.16	303.89	301.36	300.26	300.92	303.67	303.18	300.89	302.33	302.54	305.11	301.82	304.44	301.6	302.63	302.22	304.15	304.32	304.25	301.53	303.74	300.89	305.48	302.9	301.49	303.35	302.2	301.32	302.24
316.75	319.64	320.63	319.75	317.72	318.7	318.91	317.8	320.76	317.63	318.86	318.05	319.57	319.75	317.27	317.36	317.09	319.65	321.37	319.82	319.82	320	316.7	316.77	317.18	317.72	318.92	318.02	318.27	316.48	317.63	318.27	317.71	318.85	317.45	318.32	318.22	318.75	317.79	319.77	318.07	318.29	317.24	317.27	318.41	319.21	319.92	319.11	317.33	318.01
321.62	318	317.09	317.42	318.11	316.61	319.36	316.76	317.37	316.12	318.43	314.51	317.7	319.31	318.37	320.47	317.79	316.09	318.89	316.91	319.48	316.96	318.96	318.77	317.76	318.41	318.17	320.03	320.14	316.11	318.32	319.15	316.79	320.2	318.63	315.98	317.4	322.81	316.57	315.33	319.92	318.42	319.15	318.74	315.95	316.36	316.92	318.2	319.06	318.27
305.93	302.86	302.4	301.82	304.57	303.63	302.88	303.82	302.73	304.42	302.18	304.1	302.71	303.62	301.53	300.77	302.11	300.65	301.87	303.16	303.67	302.43	301.25	304.15	302.48	303.2	303.18	301.89	305.02	303.48	299.68	303.38	305.62	302.7	302.18	303.19	301.89	301.85	303.8	300.85	300.59	302.81	301.4	302.87	301.41	304.06	303.47	304.21	302.86	300.95
318.44	322.2	318.75	317.79	317.79	317.17	316.74	318.3	318.21	318.9	318.37	316.53	318.21	318.31	318.19	319.84	319.96	317.33	317.94	318.74	319.54	318.83	319.94	319.61	319.39	317.61	318.19	321.15	320.2	320.51	319.94	318.95	318.92	319.57	317.41	318.18	317.87	316.82	320.83	317.67	319.96	317.77	318.63	319.3	319.34	317.95	319.51	316.78	319.94	318.52
304.36	303.53	307.16	305.4	302.44	307.55	304.15	303.78	304.43	304.26	306.41	304.08	303.96	304.75	304.29	304.14	304.86	305.77	303.77	304.57	304.66	305.54	304.17	304.81	304.02	302.39	304.26	303.69	302.83	304.95	304.63	303.65	304.28	306.26	305.73	305.65	304.13	304.97	303.22	304.67	304.75	305.16	305.39	304.61	303.55	302.45	302.65	303.45	304.89	304.2
292.9	292.83	294.62	292.48	295.89	294.99	293.09	294.42	294.32	295.45	294.95	294.79	294.5	292.35	292.68	294.88	294.92	293.14	294.61	294.09	296.93	292.66	296.32	294.52	293.45	293.42	297.59	293.6	295.85	294.78	295.42	293.35	293.23	293.15	294.69	294.12	292.58	295.67	295.62	292.18	296.74	292.58	294.43	295.18	295.49	294.79	292.2	293.45	296.23	293.48
316.29	316.36	312.42	313.7	314.95	315.1	316.01	315.43	315.11	311.98	314.42	314.27	314.45	314.25	313.51	313.74	313.75	314.82	314.3	315.86	315.06	314.5	315.18	318.7	315.25	315.29	313.65	315.31	315.85	313.9	314.44	313.04	313.25	316.79	315.12	318.15	315.54	316.46	317.61	313.48	311.44	317.14	315.66	314.72	314.81	312.53	311.99	314.59	317.25	311.94
312.33	314.23	314.59	313.98	311.69	313.79	310.75	314.32	314.5	313.03	313.18	313.8	314.28	313.34	312.2	310.95	313.46	312.55	312.34	315.48	311.57	310.85	312.47	312.91	313.61	314.48	312.93	308.02	313.03	311.47	313.34	312.69	311.72	312.64	312.58	309.85	314.89	312.82	313.15	311.8	311.37	311.6	313.09	312.9	310.69	314.9	314.29	315.16	310.81	314.43
305.32	306.15	306.16	304.18	305.73	305.38	304.06	308.26	306.4	303.71	305.97	305.05	303.68	306.61	306.05	304.56	305.03	305.36	304.97	304.83	304.24	304.74	305.87	304.47	306.46	304.71	305.16	307.21	304.65	305.21	304.91	305.55	306.04	305.29	306.4	303.31	308.49	304.37	305.26	305.07	307.75	305	305.03	304.56	304.65	305.81	304.96	306.32	304.6	303.91
305.61	303.83	305.85	305.93	305.25	305.86	305.5	303.82	302.92	304.79	304.28	306.38	304.38	305.2	303.2	303.89	301.71	305.01	306.45	302.56	303.97	303.58	303.48	305.57	304.82	305.98	306.58	303.2	305.89	304.84	306.26	303.7	302.4	304.34	304.77	303.34	303.91	303.51	304.96	304.79	305.92	306	303.55	304.76	305.62	305.22	305.68	305.02	305.89	303.79
297.55	293.11	294.74	294.88	295.02	295.05	295.41	291.72	293.84	291.27	293.49	294.2	294.48	292.08	295.43	295.97	297.77	295.78	296.27	295.59	295.52	294.54	294.31	297.56	295.15	298.03	295.59	295.01	294.55	295.91	296.07	294.13	295.88	294.06	292.15	294.92	294.88	296.32	294.62	295.91	296.22	295.47	294.74	295.31	295.06	294.55	296.76	295.67	293.52	298.28
307.26	308.89	307.81	306.45	307.77	306.91	304.28	305.8	311.39	308.83	305.56	307.82	305.66	306.95	307.42	304.3	307.35	306.26	305.92	306.68	309.13	306.91	304.21	306.79	308.06	306.44	304.02	307.92	304.33	308.14	305.72	306.49	307.71	307.13	310.3	307.23	305.26	308.79	304.58	310.11	304.88	307.68	309.5	307.9	307.31	306.92	306.01	307.36	307.93	306.2
293.96	293.94	294.43	295.55	292.68	296.19	294.96	293.24	295.88	296.74	293.09	296.06	293.62	292.07	292.83	294.91	293.63	294.36	298.59	294.3	294.61	294.88	294.59	293.97	295.69	294.27	294.4	294.31	293.62	293.1	294.36	293.51	295.98	296.34	292.11	294.71	293.64	295.34	294.7	295.54	294.16	294.66	292.64	293.92	295.91	292.34	295.21	295.81	294.4	292.65
316.4	315.25	318.21	319.11	315.42	315.59	317.08	319.7	316.85	316.93	319.4	318.56	315.09	316.47	315.59	317.73	317.1	315.82	317.91	317.29	317.43	315.62	314.8	315.89	317.42	317.97	315.47	316.09	317.57	317.61	314.74	317.71	316.83	316.79	318.39	318.65	317.83	318.05	319.73	320.32	317.31	316.12	317.2	316.38	316.22	317.86	315.76	316.83	319.58	316.34
327.31	330.6	328.28	327.34	328.4	327.11	326.64	329.45	332.09	328.83	329.25	328.11	328.68	330.36	328.31	328.43	330.9	330.27	328.21	326.67	326.21	328.73	330.04	325.69	330.63	325.32	327.97	328.84	327.14	329.3	328.03	328.96	328.26	327.45	326.76	329.61	327.5	327.77	330.63	326.22	329.92	329.83	329.82	329.27	326.37	330.18	328.52	329.11	327.73	328.82
318.48	317.16	318.41	317.21	317.24	316.12	316.96	315.88	313.47	316.97	315.91	316.99	316.6	315.66	317.76	317.73	317.81	316.51	317.01	316.99	319.17	316.88	314.97	313.34	316.02	314.56	313.14	317.92	318.85	319.73	315.63	316.58	315.37	314.84	319.65	317.58	321.27	319.42	317.34	317.69	318.09	318.88	316.76	317.1	315.95	315.13	317.15	317.57	315.68	315.91
320.11	318.7	317.75	317.71	316.75	317.77	318.16	320.42	319.13	317.34	315.99	316.65	318.84	317.96	319.3	318.83	318.9	317.75	322.1	316.54	316.92	318.29	315.76	318.27	317.06	317.05	318.22	315.8	319.5	317.66	318.2	320.04	316.96	320.01	317.9	315.81	317.41	319.98	319.74	318.22	317.25	319.19	317.2	319.58	319.17	319.82	318.06	319.07	315.27	314.88
314	319.17	314.96	315.69	314.66	317.69	316.89	317.3	318.32	315.61	316.99	316.87	316.66	315.53	315.79	313.32	315.96	316.69	315.95	316.18	319.52	317.29	315.09	316.06	317.8	317.05	318.67	317.15	316.48	314.84	315.71	318.95	316.48	316.38	315.79	315.32	314.59	318.09	318.57	317.47	317.28	318.06	316.69	316.05	313.86	319.31	316.64	317.24	315.18	316.05
312.91	310.4	313.32	311.23	314.35	313.09	310.65	311.96	314.68	314.16	314.02	312.35	311.78	310.55	311.69	313.79	310.75	313.12	311.45	313.88	311.82	311.8	311.52	312.64	312.67	311.93	312.69	310.34	312.69	314.67	312.28	310.3	314.1	311.41	310.86	315.21	311.87	312.27	314.43	310.86	310.37	310.64	311.77	310.24	313.12	309.41	310.31	310.8	313.47	312.48
311.18	309.65	311.85	313.54	310.52	313.62	312.52	314.5	313.98	311.75	314	311.95	311.7	311.69	311.33	311.22	310.62	310.31	311.56	311.87	311.62	310.69	308.02	311.88	314.6	310.59	311.53	310.76	312.3	313.1	310.49	311.55	313.27	312.09	311.6	312.61	310.14	311.92	310.53	310.19	315.37	312.55	315.43	310.19	309.74	308.87	311.43	310.3	311.65	310.95
306.72	309.11	308.02	308.77	304.49	304.79	306.32	306.01	308.6	306.17	305.72	309.02	309.09	309.18	307.38	309.14	307.37	308.81	307.14	306.82	305.46	305.99	307.81	309.02	306.68	308.36	309.39	309.55	308.19	307.7	305.05	304.35	307.7	308.08	308.32	304.09	307.78	306.58	306.46	305.94	304.91	308.49	307.6	308.65	307.05	307.01	308.88	308.17	310.46	307.68
302.91	303.53	303.71	302.44	303.44	308.06	303.8	303.34	303.13	304.96	303.46	303.18	302.77	306.34	302.06	302.9	304.93	302.71	303.06	302.96	306.47	306.36	302.29	303.68	304.2	305.42	302.9	305.35	305.47	303.06	302.37	304.05	304.23	304.16	301.56	303.82	299.65	303.65	305.79	304.87	303.25	305.49	304.64	304.88	304.67	303.54	306.31	304.15	303.92	303.33
295	297.16	295.14	294.06	293.13	292.68	293.21	295.34	295.72	293.68	294.69	295.92	292.88	292.35	295.01	293.07	291.98	295.56	293.18	292.33	295.53	294.3	295.74	294.49	295.16	294.29	295.37	294.59	295.02	296.28	292.53	292.27	293.87	292.68	293.17	294.29	293.73	292.71	293.21	294	295.22	294.62	293.89	293.62	293.84	294.51	296	295.68	294.05	295.52
311.73	314	315.73	315.35	318.57	313.43	315.39	311.64	314.99	314.89	314.89	316.27	314.56	312.33	312.43	314.58	317.3	318.52	317.44	313.29	315.81	313.92	312.6	314.66	314.56	313.92	314.37	313.91	315.6	313.92	313.69	316.18	315.42	312.18	316.26	312.47	313.96	313.64	315.5	314.6	311.49	315.28	315.59	314.61	316.17	313.45	314.31	315.73	313.72	314
299.4	299.46	300.78	301.91	301.02	302.11	299.77	300.02	301.57	303.5	301.73	299.8	301.44	300.39	300.61	300.37	301.17	301.54	298.69	303.22	300.42	304.54	301.44	303.34	302.9	299.64	300.16	300.33	302.45	300.67	302.33	300.68	299.28	303.54	299.38	298.38	299.52	300.76	301.54	300.45	300.69	301.63	300.61	301.54	301.79	301.09	300.71	298.59	302.12	302.42
316.9	317.5	319.29	317.04	316.52	318.5	318.22	318.02	316.88	317.2	317.92	319.2	317.47	315.76	316.24	315.63	315.94	317.22	316.07	317.41	315.72	317.03	316.76	315.83	318.24	316.29	319.32	317.26	316.58	316.88	317.4	314.9	314.12	317.41	315.52	317.25	319.9	315.55	315.71	317.65	316.45	317.97	314.85	318.19	318.97	317.35	316.39	317.9	315.65	318.14
309.28	309.93	308.07	310.33	310.7	310.83	309.82	308.43	310.65	311.75	312.19	310.5	308.69	309.38	311.37	309.66	310.97	309.55	309.71	310.65	312.29	311.83	308.14	311.77	310.34	309.78	310.7	308.27	311.6	310.08	312.96	309.08	311.4	309.23	310.25	307.92	310.2	310.74	311.33	309.12	311.09	309.88	310.32	308.08	310.33	312.07	312.12	309.85	309.09	309.98
294.36	295.19	295.94	296.6	293.81	294.4	295.47	293.72	295.55	296.12	296.27	295.53	295.46	297.11	297.19	295.17	297.19	293.97	294.65	291.81	293.92	296.92	294.04	292.53	296.13	296.78	293.37	296.6	295.33	295.81	293.5	293.14	293.71	296.87	296.97	295.41	295.88	297.64	294.2	295.27	293.69	295.01	292.39	295.27	294.79	293.52	295.9	296.9	294.02	296.69
326.4	327.72	327.01	326.01	328.1	326.2	324.93	326.07	327.5	325.34	326.29	329.68	326.84	324.97	329.83	326.74	327.36	328.32	329.15	328.3	327.91	327.58	323.96	325.72	325.86	325.9	328.55	325.63	326.24	327.11	327.36	328.22	326.82	326.33	326.86	328.67	327.63	325.99	328.37	328.59	324.65	328.1	325.39	326.08	324.28	327.48	327.54	327.12	327.68	322.43
303.41	302.74	302.64	302.86	303.37	302.16	303.2	305.06	302.7	302.53	304.88	303.8	304.04	303.06	302.63	301.56	304.78	299.89	303.63	303.46	304.06	303.61	303.26	305.62	302.82	302.61	302.78	305.01	301.88	305.23	302.41	300.55	302.84	305.05	304.03	304.11	304.02	301.83	305.01	303.02	302.61	301.2	303.42	301.6	303.98	300.99	303.9	302.95	302.06	304.66
303.18	306.01	303.66	305.46	303.66	305.02	304.63	304.87	307.08	307.98	305.2	304.33	306.92	304.08	304.82	304.32	301.96	305.44	304.16	304.52	303.15	306.43	305.05	302.39	303.85	305.68	302.68	305.75	307.99	304.84	303.66	306.04	304.96	305.47	304.55	303.44	306.77	308.28	305.36	304.09	306.5	305.38	305.41	307.93	305.58	306.56	305.95	306.68	305.51	303.77
311.94	314.95	312.81	311.54	316.2	314.67	313.09	312.55	311.43	315.32	312.9	311.21	310.66	312.15	312.27	312.22	312.76	313.84	312.66	312.96	313.22	313.78	312.62	314.33	316.26	311.35	313.92	313.62	312.13	310.78	313.11	310.19	315.56	314.2	313.18	311.75	312.96	314.52	314.33	313.6	312.03	312.6	313.34	313.05	316.6	312.6	311.24	313.89	312.86	311.09
311.24	311.74	313.7	313.3	311.96	311.03	314.01	312.96	314.45	313.64	312	315.45	311.24	312.96	314.22	312.79	311.59	313.34	312.2	314.78	313.89	317.85	312.6	313.72	313.48	311.4	312.91	312.89	312.21	310.58	312.38	314.25	311.73	312.23	312.19	313.32	310.27	313.54	313.79	311.62	312.74	312.01	312.97	311.05	313.77	313.7	311.7	313.59	313.09	314.12
306.36	304.48	305.57	307.65	303.96	307.57	302.65	303.78	307.31	305.15	305.72	304.74	305.81	303.62	302.73	304.99	305.64	306.25	305.13	307.62	305.56	304.81	304.73	304.63	304.36	304.85	305.61	305.87	306.69	305.31	305.54	307.05	306.25	306.11	304.32	303.39	304.92	306.68	305.64	306.3	304.04	305.71	303.47	306.6	305.21	305.96	306.34	304.2	305.61	303.07
305.74	303.38	300.59	304.58	302.84	301.2	304.96	305.33	303.7	302.54	305.85	306.95	304.93	303.78	306.54	306.55	304.59	301.09	303.86	302.44	304.93	305.91	302.87	304.92	305.53	302.99	303.8	305.51	301.27	301.97	303.48	305.13	305.28	305.08	305.1	306.01	302.16	303.01	303.18	305.61	303.31	304.39	305.4	303.49	303.27	302.11	301.65	303.21	303.29	303.96
315.62	316.74	318.14	319.52	318.6	316.51	318.22	316.88	318.8	319.07	317.71	318.28	317.17	315.56	315.85	320.6	314.71	317.97	318.19	318.24	317.64	318.34	318.65	315.98	314.89	316.62	316.95	318.89	318.95	319.79	316.11	316.22	317.28	314.92	316.76	320.33	316.85	318.17	317.55	318.36	315.96	315.85	316.47	319.16	315.05	318.77	318.13	316.29	319.62	318.34
320.71	318.36	318.84	317.86	318.94	318.28	319.98	317.53	316.21	318.53	318.9	319.22	319.37	317.15	318.41	321.42	318.74	318.46	319.19	320.38	317.22	315.81	321.69	316.88	317.74	320.11	318.79	317.48	317.41	320.77	319.71	319.07	318.91	320.04	319.96	317.05	319.12	319.6	319.55	319.26	316.74	318.28	316.22	318.9	317.82	315.68	318.98	318.7	316.95	320.13
297.96	293.12	296.21	297.16	298.03	295.39	299.08	297.12	295.99	296.26	296.68	295.33	295.08	299.21	297.95	296.96	295.15	298.08	297.45	296.52	295.43	298.43	296.75	295.88	296.54	298.93	298.46	295.3	298.52	295.77	297.68	297.56	293.02	297.81	294.79	298.73	294.11	298.38	294.97	296.88	295.06	296.38	298.63	296.87	297.39	294.92	297.11	296.05	297.51	293.29
303.1	300.35	304.26	304.3	303.35	302.3	300.9	302.63	302.57	302.28	304.26	303.47	302.27	305.49	302.2	302.42	301.14	303.19	301.34	299.14	301.13	302.24	305.01	303.06	303.74	305.58	301.1	301.76	303.41	305.01	302.29	302.12	302.13	303.38	305.26	301.99	301.49	305.04	303.91	302.18	302.58	305.23	306.13	302.66	301.34	304.99	305.34	303.65	303.87	302.5
300.26	300.58	298.4	297.12	302.5	299.67	301.03	301.89	299.92	302.32	301.49	301.26	301.13	299.5	300.46	304.22	302.59	300.12	301	299.76	302.4	301.59	301.62	298.79	301.33	302.91	300.6	300.65	302.31	300.54	302.97	300.75	300.75	300.23	302.01	299.26	301.4	302.29	303.63	301.48	302.92	300.74	300.61	302.52	304.64	300.28	302.38	301.26	300.38	302.05
328.56	326.81	328.64	326.37	328.23	324.64	325.81	326.1	329.13	325.59	326.41	327.2	326.89	327.2	325.51	328.18	325.35	328.09	325.13	325.46	328.76	325.75	326.82	328.67	327.06	326.27	326.56	325.96	329.19	328.12	327.97	324.31	327.45	325.99	324.12	323.37	328.3	327.44	325.69	325.45	326.59	324.42	326.1	328.16	328.11	325.48	328.01	327.04	326.93	327.84
314.78	314.81	315.52	314.65	316.09	314.56	315.17	314.36	313.49	314.33	313.54	314.94	314.85	313.71	313.72	314.49	314.83	316.41	313.36	316.37	315.58	315.81	315.05	316.69	314.93	314.35	314.48	314.48	315.76	314.25	316.2	314.66	316.04	314.74	315.35	311.68	313.68	312.51	314.56	313.54	315.45	314.72	313.95	315.59	314.7	314.41	316.19	313.31	310.92	314.45
304.39	306.32	304.69	300.91	304.57	305.88	305.08	304.91	304.99	302.29	304.93	306.2	304.55	303.37	303.05	306.21	307.05	302.44	307.3	303.28	305.08	301.98	304.69	301.92	303.16	303.36	303.47	304.54	304.12	305.44	303.38	301.34	303.9	303.68	304.29	303.96	304.34	307.52	304.38	302.86	304.37	304.41	303.73	305.87	302.4	305.42	304.27	306.08	304.72	303.64
304.05	304.42	304.6	303.83	304.22	304.25	301.48	306.33	305.86	304.44	305.21	305.24	301.63	300.89	302.34	303.47	303.57	302.9	302.41	305.19	303.38	303.89	302.73	305.41	304.2	302.93	303.9	299.71	304.19	303.94	304.03	302.49	303.02	304.09	305.35	305.12	301.62	301.79	301.35	303.44	300.93	303.72	303.97	302.31	301.12	302.65	304.62	301.17	304.39	303.79
303.28	303.64	303.29	304.96	303.63	301.87	306.04	302.33	303.34	302.05	301.88	299.33	302.41	300.9	304.89	301.55	303.1	301.68	300.98	305.58	303.53	304.56	303.06	300.3	301.85	301.88	301.64	302.91	303.69	302.31	303.35	303.25	303.72	302.18	301.43	302.67	301.63	300.49	301.57	304.26	303.48	303.5	301.44	300.25	301.82	303.75	301.36	303.76	301.1	301.37
304.33	305.98	304.91	304.6	305.99	307.82	306.08	304.17	304.53	304.37	305.9	303.08	307.55	305.55	307.37	307.03	305.79	302.72	302.12	303.52	305.67	307.71	305.04	305.06	306.43	304.93	303.47	307.19	303.6	306.02	306.35	304.54	307.04	307.09	306.49	302.86	305.04	305.42	305.17	304.78	303.5	305.45	306.87	305.4	300.61	305.66	304.02	306.01	306.08	304.81
314.39	315.26	318.61	315.95	316.56	317.44	315.79	315.79	313.05	313.8	311.11	314.22	316.01	313.69	314.77	314.89	315.34	314.43	312.94	320.12	313.57	316.59	313.98	313.73	315.37	315.54	315.31	314.61	314.13	316.52	312.84	314.93	315.65	314.83	313.89	311.49	313.33	315.93	314.37	313.52	314.5	312.88	314.97	315.29	315.9	314.51	315.2	315.13	316.4	316.15
315.21	313.83	313.06	313.04	313.02	313.16	312.06	311.13	310.47	313.23	312.98	312.68	315.6	312.57	313.56	313	313.02	313.18	313.95	312.83	313.59	313.15	314.02	312	312.74	314	313.65	311.41	315	311.45	312.55	312.04	311.14	311.18	314.38	312.69	312.63	311.93	312.05	312.64	314.19	311.78	313.48	312.7	314.6	311.77	314.29	314.07	314.64	313.22
317.69	315.33	317.39	314.93	316.13	317.78	316.96	316.07	317.75	315.84	317.95	317.07	313.88	317.68	317.41	316.4	314.57	315.08	314.03	316.69	316.04	315.18	314.21	314.36	314.49	318.29	314.17	314.27	317	316.44	316.42	313.52	316.22	317.02	315.42	313.72	316.53	313.56	317.45	317.3	316.06	312.39	313.72	314.33	317.36	315.28	314.69	314.68	314.32	317.8
311.41	311.35	316.62	314.29	311.89	314.89	315.6	313.09	313.92	313.05	313.08	313.37	313.89	315.31	316.27	313.1	313.55	314.25	313.96	313.61	315.13	315.44	313.17	316.97	313.78	313.79	314.79	314.63	313.25	315.3	314.04	314.6	312.05	312.82	314.79	313.69	313.78	315.68	313.16	312.98	315.38	312.24	312.18	313.8	312.85	313.19	313.83	314.1	313.49	311.97
326.56	325.81	325.47	328.91	323.87	327.23	326.1	321.59	324.64	324.34	326.16	325.1	324.66	323.56	323.81	324.84	325.13	324.3	327.37	324.78	325.73	325.48	325.05	327.22	326.56	327.93	324.87	328.16	323.93	326.16	326.51	325.96	321.64	325.68	324.8	325.88	326.31	326.4	325.81	324.22	325.09	325.96	324.83	325.46	326.18	324.52	324.54	326.46	323.74	323.21
307.7	304.41	304.53	305.89	306.48	306.64	305.01	306.24	304.73	306.4	304.8	304.07	308.94	305.65	307.45	307.11	307.42	306.21	306.87	304.57	307.18	308.3	306.65	304.76	306.91	307.31	304.86	306.02	306.82	307.62	307.97	305.42	306.57	305.93	306.91	307.08	305.32	307.64	302.12	304.55	304.54	306.01	304.18	304.53	304.9	308.02	306.23	303.93	306.21	304.8
291.75	295.54	294.38	292.83	294.77	296.41	295.46	292.67	296.79	293.92	294.33	295.7	296.76	296.69	293.49	292.58	295.28	291.58	295.71	295.06	297.2	295.68	295.44	294.95	296	296.73	295.03	294.02	296.8	295.33	295.98	293.46	295.6	298.16	293.33	296.79	296.44	293.65	295.36	295.14	291.88	295.25	295.6	294.95	296.78	296.2	295	293.23	295.9	297.23
297.3	299.38	299.27	301.72	301.43	298.94	295.31	301.49	299.1	300.53	301.54	301.06	300.12	300.37	299.82	301.12	299.7	300.43	298.99	300.67	301.18	299.62	299.24	299.21	299.8	300.55	301.24	297.34	303.33	298.82	300.77	302.02	302.16	299.98	299.61	297.11	298.69	299.39	300.48	300.29	298.15	298.97	299.27	297.78	299.7	299.87	298.05	298.98	299.46	300.05
318.9	318.34	317.3	319.7	319.43	319.68	319.34	318.51	320.39	318.49	319.78	317.09	320.33	319.93	318.32	316.36	318.11	320.77	316.02	315.38	318.29	319.1	319.14	317.91	319.31	318.97	317.99	318.06	318.62	315.61	318.54	318.42	319.35	317.87	319.32	317.53	317.93	318.83	319.01	318.57	319.39	316.58	317.97	317.83	318.92	318.3	316.39	320.89	317.77	315.59
306.07	303.61	305.36	303.82	306.44	304.87	305.58	303.6	302.14	305.18	305.43	303.28	305.47	302.91	303.12	307.64	305.68	303.93	304.54	306.66	306.91	303.15	305.12	304.35	304.77	305.99	307.1	305.23	303.5	304.42	303.92	306.59	304.43	305.87	304.94	304.38	305.56	304.03	306.97	306.58	303.9	305.8	303.64	305.68	302.94	302.59	303.65	305.86	305.17	305.26
299.13	298.54	300.83	299.59	302.82	301.48	300.79	299.53	302.11	302.9	301.79	303.93	301.35	300.62	303.39	298.95	302.2	300.81	298.62	302.07	300.77	300.26	300.53	298.04	299.51	300.38	299.21	298.04	300.18	300.92	300.63	300.9	302.62	299.45	301.43	303.36	300.45	302.01	301.27	301.63	300.07	302.72	301.49	300.73	301.32	300.57	300.05	302.32	301.05	300
304.76	305.28	306.14	305.86	302.1	306.08	305.26	303.72	304.56	301.65	305.43	303.4	303.6	306.15	305.41	303.79	307.81	303.16	304.78	305.65	305.58	305.85	305.46	305.21	307.34	305.14	303.98	304.66	303.75	306.95	302.75	305.21	306.03	304.74	305.83	303.2	305.11	304.89	304.28	305.7	303.96	307	304.18	302.94	304.33	303.07	305.7	305.51	303.09	305.75
319.4	318.17	318.69	317.47	319.59	315.77	318.81	316.62	317.85	318.88	316.06	317.65	319.38	316.99	319.84	316.65	320.07	316.63	317.03	319.56	321.14	314.89	317.53	320.11	318.44	317.07	318.65	318.63	316.94	317.73	315.29	319.29	317.57	318.69	318.98	317.49	318.48	319.37	319.78	317.28	317.99	317.98	318.25	319.22	317.87	318.02	319.7	317.78	318.8	319.24
314.02	317.28	318.78	314.82	315.05	316.77	313.62	315.23	316.7	317.12	316.8	316.93	316.71	317.09	315.74	314.34	316.55	316.33	318.32	314.49	317.15	314	315.12	314.57	316.28	317.48	316.43	315.74	316.97	315.86	314.62	317.27	314.74	317.53	316.88	313.89	316.22	314.15	313.68	314.17	314.99	313.24	315.54	317.46	314.92	313.86	317.12	317.82	313.59	318.26
325.46	327.03	328.31	328.1	329.36	329.83	328.07	328.91	328.27	328.51	329.97	327.48	327.51	329.09	326.57	326.43	329.38	329.96	328.12	329.84	328.49	328.51	329.36	328.19	327.54	327.03	328.59	330.66	329.3	328.44	329.88	328.44	328.04	327.6	327.35	329.51	328.22	326.34	328.42	329.52	327.8	329.86	326.1	328.98	328.5	328.8	327.73	327.69	327.5	328.6
301.67	300.7	300.3	302.61	300.17	298.98	301.78	301.21	301.3	300.33	300.72	300.53	300.59	300.68	301.31	298.36	300.84	300.76	299.3	301.44	298.55	300.02	300.54	300.82	300.27	301.18	299.45	299.35	301.63	301.32	301.89	299.15	300.54	301.34	299.45	298.69	298.51	298.28	301.81	298.64	302.06	299.8	298.86	298.04	301.08	298.53	300.57	300.93	299.59	300.01
306.26	303.13	301.99	301.96	301.12	300.71	300.69	302.56	304.12	302.71	303.93	303.74	303.63	300.22	301.95	301.64	304.83	301.94	303.55	302.16	303.89	303.6	301.05	300.81	304.56	302.76	301.83	303.29	304.77	301.96	303.86	302.15	303.37	300.62	301.4	301.91	304	301.91	302.1	302.39	300.04	302.26	300.91	302.27	302.55	301.44	301.87	304.18	304.37	301.67
311.87	313.38	314.95	312.77	314.48	315.55	314.33	313.26	312.05	314.52	313.16	311.49	311.49	313.64	312.11	315.78	312.84	314.73	314.03	314.31	314.9	313.92	315.37	310.89	313.07	314.33	313.07	314.55	315.33	314.05	314.14	312.89	312.71	312.11	311.48	313.53	314.22	312.89	314.52	314.38	314.72	314.55	312.84	312.44	313.84	314.78	314.02	314.25	314.1	313.79
323.66	324.34	319.74	323.37	321.88	321.65	324.66	327.05	324.94	325.35	323.52	324.85	323.09	325.06	323.59	321.91	323.76	325.15	324.11	323.41	325.5	325.23	324.58	323.76	322.87	323.41	324.09	323.98	325.17	323.92	323.15	324.79	323.59	325.15	325.07	322.82	327.15	323.34	326.71	324.2	324.77	324.54	325.57	325.32	326.72	324.28	323.37	324.61	323.9	325.71
300.3	302.57	301.83	302.47	303.41	302.27	301.67	302.84	301.82	301.32	302.4	300.22	303.37	302.43	301.04	303.59	300.36	304.23	302.5	305	302.71	303.61	302.48	304.14	303.33	303.93	303.97	304.85	302.37	303.06	301.55	303.46	304.11	303.41	303.8	302.39	303.13	302.11	303.61	302.9	302.47	303.11	302.64	302.34	303.2	303.72	303.9	301.34	303.6	303.47
316.68	315.4	312.72	314.2	314.15	315	314.9	314.51	314.12	316.66	314.73	314.02	314.4	315.97	312.24	314.06	313.48	312.99	315.48	315	315.99	314.89	315.92	315.85	315.09	314.94	312.92	315.83	315.35	315.29	313.89	316.25	313.34	315.54	312.84	313.38	312.65	314.84	314.95	314.31	316.6	315.12	312.58	314.67	315.83	315.35	316.03	313.82	313.62	314.93
298.83	299.94	301.59	301.55	301.34	299.48	301.27	302.13	302.22	299.91	299.27	303.74	301.63	301.33	299.22	301.57	301.68	299.15	299.27	298.99	297.58	302.27	302.77	301.28	302.25	300.28	301.69	302.74	298.92	301.63	299.49	301.01	301.08	300.24	302.94	301.5	300.14	303.71	302.73	302.31	299.69	300.94	302.76	300.28	299.04	299.59	299.88	301.57	300.18	300.23
319.94	319.46	319.66	321.18	321.63	319.37	316.5	319.11	319.95	319.45	320.15	317.55	319.56	319.5	319.87	315.32	319.06	317.65	318.93	318.62	317.65	318.72	320.56	319.97	320.08	320.19	318.96	321.79	318.05	319.64	319.46	319.04	320.57	318.19	318.51	318.86	318.91	319.75	317.87	319.99	319.26	319.37	321.36	319.29	321.48	318.8	319.33	318.27	316.57	317.15
307.8	308.05	310.35	309.5	309.32	307.8	309.25	307.2	305.91	306.83	307.15	306.26	306.51	307.18	307.09	309.61	306.92	306.3	307.91	303.33	309.07	305.94	308.14	307.37	308.34	304.86	306.58	306.6	308.87	308.77	306.76	307.51	307.67	307.71	305.46	307.75	306.33	306.9	308.29	307.49	304.97	307.06	305.47	306.74	306.85	307.58	308.12	307.53	308.79	305.17
313.74	311.49	311.45	312.4	313.61	313.05	313.46	316.91	311.19	311.87	313.88	313.1	311.98	313.54	314.17	314.45	312.65	312.86	311.81	314.73	312	312.26	312.76	311.26	313.62	309.64	312.15	313.15	311.5	314.47	315.11	312.2	311.71	312.33	311.78	311.34	313.55	313.5	312.82	311.43	311.96	313.71	311.63	312.72	313.55	310.63	311.99	313.95	314.77	311.3
312.93	314.86	313.46	314.45	313.65	312.73	313.58	313.37	315.79	313.67	314.86	310.49	314.68	315.53	313.67	312.03	313.4	315.92	314.47	314.9	313.79	314.24	314.45	315.19	316.67	314.12	313.68	311.86	312.68	312.82	314.29	313.33	315	315.3	315.36	314.82	312.4	312.77	312.62	312.31	315.18	317.35	312.06	313.68	314.93	311.83	313.8	311.52	313.56	315.4
306.52	304.51	304.21	308.21	306.54	304.26	305.7	305.36	305.35	305.11	307.51	302.84	305.68	308.7	305.66	305.14	307.1	305.52	304.19	307.67	306.55	307.61	305.41	302.61	305.91	306.45	304.98	303.67	304.01	306.32	309.59	306.06	306.53	304.52	304.57	309.3	307.51	304.75	305.66	306.83	308.5	306.61	309.17	305.45	306.75	307.35	306.76	305.1	306.18	307.01
305.41	306.46	305.52	303.27	302.14	305.34	304.08	302.91	305.42	303.82	305.23	303.86	304.98	303.15	305.05	300.19	302.39	304.97	305.29	304.9	301.66	304.41	303.98	303.12	304.31	304.87	306.62	307.25	302.3	302.87	306.72	303.53	302.05	304.19	307.6	302.56	305.02	303.78	302.76	304.92	305.23	305.67	303.26	304.25	302.03	304.59	301.73	304.36	305.23	302.14
317.17	319.36	316.45	318.31	317.14	316.91	317.38	319.53	316.82	315.52	317.72	316.22	320.87	315.97	317.21	316.54	315.41	315.45	320.36	316.71	319.52	316.69	318.94	316.46	317.57	320.42	315.6	318.1	316.21	315.41	316.99	315.81	316.3	316.74	318.61	320.76	317.18	318.81	313.39	319.98	318.28	319.03	319.87	319.02	318.19	316.55	318.75	315.95	316.71	315.02
312.05	311.09	311.09	309.74	307.95	307.17	309.58	309.93	311.75	309.55	311.6	309.13	308.55	310.61	308.91	309.24	310.75	307.61	308.02	309.75	306.75	309.05	309.67	310	309.08	310.96	308.74	312.59	311.55	308.07	310.36	309.35	311.99	307.09	308.71	309.45	309.08	312.17	308.15	308.12	309.93	308.76	308.94	309.96	310.66	307.92	311.02	307.75	310.64	309.25
303.71	303.32	304.65	301.52	301.75	303.07	306.43	302.86	302.55	302.71	303.95	304.72	302.48	305.06	302.65	302.31	304.17	301.35	301.36	304.09	305.6	301.28	306.39	301.49	303.57	303.43	302.71	301.12	303.88	302.96	303.74	303.24	303.93	302.51	301.94	303.36	302.25	305.21	303.81	303.02	300.84	303.04	303.58	303.31	302.61	304.08	301.38	300.75	302.79	304.45
307.23	307.41	306.9	304.51	306.86	306.73	306.62	307.58	306.8	302.96	306.85	305.72	306.07	307.76	306.18	308.48	307.35	306.34	306.91	304.9	302.99	305.59	306.23	307.33	305.23	307.11	306.08	306.39	308.08	307.08	307.15	306.89	306.97	306.74	307.58	305.52	304.07	306.79	306.46	305.02	307.93	306.05	307.87	306.35	307.46	306.28	306.72	306.52	305.84	307.23
303.86	301.64	302.87	303.79	303.13	302.59	302.86	303.21	304.36	301.08	305.47	303.82	301.48	304.97	303.3	304	302.56	303.49	303.71	304.27	304.74	303.19	306.27	303.19	304.43	305.17	303.37	307.15	301.94	301.23	303.15	305.33	305.88	302.09	303.14	303.27	302.2	304.19	303.33	303.45	301.07	302.69	303.56	301.06	302.28	302.46	301.11	302.56	305.38	305.16
300.9	300.92	301.02	302.79	297.5	299.86	300.34	300.49	301.94	302.83	302.46	300.66	300.49	302.89	302.66	300.05	303.55	300.16	300.61	300.24	299.73	301.79	302.63	301.44	302.8	300.1	300.65	301.05	303.87	301.31	302.82	298.89	301.66	300.39	300.23	302.97	300.25	301.83	301.39	301.8	299.84	298.45	299.55	299.56	301.97	298.67	302.94	298.51	300.4	300.16
301.19	304.89	304.14	301.3	302.9	301.78	304.25	301.56	303.07	302.06	302.9	303	301.92	299.85	304.57	304.6	301.21	302.76	302.2	301.72	303.81	303.41	303.15	302.74	303.01	303.88	304.64	303.36	301.91	302.95	299.84	302.79	299.59	303.14	301.42	303.97	303.35	300.89	302.53	301.05	301.96	299.17	304.87	305.31	301.11	304.46	303.13	302.4	304.9	304.9
318.69	317.04	321.57	317.02	315.96	318.35	316.69	319.69	321.36	320.91	318.7	317.39	317.1	318.25	319.69	322.67	319	319.35	318.13	319.87	317.71	317.1	318.71	317.6	318.21	315.3	318.12	318.12	321.89	317.6	319.16	319.17	319.29	319.79	319.49	318.95	319.92	320	318.21	321	318.85	319.89	318.3	316.47	320.88	317.46	320.02	319.79	318.59	317.5
314.42	312.6	317.01	311.74	314.27	314.53	315.19	312.86	316.74	314.42	315.54	315.22	314.45	316.05	316.6	314.56	315.95	314.08	315.16	313.73	314.94	316.29	316.86	315.44	315.83	317.35	315.56	314.49	318.44	312.93	315.91	316.83	313.77	313.14	312.75	315.34	314.65	315.26	315.54	315.22	312.26	315.69	316.32	312.79	312.29	316.14	316.39	311.72	313.8	315.61
311.72	309.77	313.01	311.98	312.14	311.18	312.32	313.14	309.92	313.68	311.99	312.12	313.08	312.43	312.34	307.45	313.44	313.8	311.41	312.15	312.52	311.97	314.79	313.94	312.76	310.63	311.78	311.64	310.82	314.38	311.41	313.84	312.97	311.53	311.64	307.98	312.03	310.19	315.35	310.84	312.28	313.46	312.18	314.23	312.54	311.1	313.59	314.03	310.97	311.7
312.51	309.69	311.77	310.24	312.03	309.89	310.95	311.82	309.66	311.48	309.82	312.76	311.47	311.88	309.86	311.1	310.93	310.21	312.03	312.65	312.69	310.26	310.69	311.29	307.53	309.04	311.17	310.31	310.05	308.75	313.97	310.48	310.95	311.69	312.67	310.44	310.82	312.51	310.72	311.01	311.16	310.01	309.48	312.29	311.83	310.83	311.12	311.21	311.16	312.81
293.99	295.56	292	294.5	294.73	294.84	295.63	293.98	294.25	294.63	294.1	295.1	293.24	292.61	298.48	294.81	295.04	295.76	294.87	294.26	296.34	293.5	294.97	295.26	293.53	293.54	292.61	295.15	293.63	293.97	297.05	293.73	293.24	295.51	293.44	295.47	293.98	294.11	292.14	293.96	297.78	295.32	291.48	295.78	293.31	292.96	295.1	293.44	295.21	295.31
312.1	314.13	314.47	313.69	313.92	313.4	310.35	311.8	311.69	312.13	314.58	313.39	313.1	311.11	312.05	313.26	315.33	311.76	313.71	315.1	315.73	313.09	312.89	313.1	312.33	314.31	312.26	314.84	315	312.16	313.01	310.75	312.83	315.83	312.5	312.29	313.14	314.49	315.07	314.72	314.08	312.67	313.18	313.44	313.11	314.1	314.66	315.01	317.36	314.4
325.8	326.34	326.92	326.23	330.13	325.96	327.95	328.77	326.9	325.84	327.1	326.23	328.36	325.46	329.17	325.34	326.08	325.08	326.28	324.89	326.82	327.17	328.53	326.91	326.3	329.44	326.5	326.03	328.95	326.5	325.77	327.71	329.89	327.26	324.19	326.7	324.65	325.97	325.04	327.53	325.63	326.97	327.24	328.38	326.43	328.76	331.12	328.77	325.51	328.21
314.83	316.35	315.42	316.73	314.93	316.97	314.48	319.51	316.72	318.29	317.9	318.06	314.76	318.3	318.95	314.71	319.17	316.91	317.11	317.27	319.93	318.05	318.68	316.57	317.23	317.34	315.76	314.13	319.03	318.33	316.21	315.98	317.08	318.85	316.48	317.67	316.6	320.65	318.71	316.69	317.25	315.99	317.3	321.28	319.42	316.64	318.58	315.9	318.73	317.12
305.36	306.4	303.35	305.34	303.69	303.82	300.6	306.47	305.04	303.44	305.09	306.75	305.1	305.71	306.14	304.38	305.03	306.18	303.23	304.73	304.48	305.9	304.26	303.31	305.02	303.64	303.62	302.26	305.21	304.88	304.28	302.57	306.56	306.86	304.93	303.39	305.25	304.3	304.95	303.82	304.49	305.52	305.74	305.48	304.61	304.71	305.67	303.69	303.4	303.73
305.03	303.9	304.29	307.11	303.98	305.02	306.15	307.87	305.43	304.65	306.14	305	303.56	303.09	303.09	302.5	302.82	304.78	304.62	303.69	306.11	305.4	302.13	303.95	301.73	304.51	305.06	307.19	304.24	304.71	302.93	301.83	304.37	304.38	303.66	301.34	304.33	302.68	301.76	304.11	301.93	304.96	305.67	302.43	304.98	303.64	306.42	305.32	303.57	306.3
302.07	300.2	302.33	303.73	304.06	299.41	302.24	304.46	301.29	301.31	301.63	302.53	300.88	302.1	302.01	302.63	304.75	302.62	301.45	300.59	302.71	301.7	304.3	304.45	304.2	302.09	300.49	301.86	303.59	305.12	303.05	305.11	301.76	303.31	302.37	302.02	302.5	302.69	302.11	301.26	301.03	303.92	302.64	303.39	302.29	304.71	302.24	300.86	304.54	302.89
306.26	304.08	305.04	305.15	303.99	304.92	306.48	303.36	305.62	307.08	306.42	306.37	306.75	307.92	306.39	305.73	303.65	306.79	305.41	306.32	307.96	307.64	307.72	305.21	307.18	306.77	305.09	303.45	302.48	304.43	304.3	305.13	305.36	303.33	305.96	305.41	307.52	302.72	305.44	303.69	302.9	304.61	302.67	304.64	303.77	306.17	304.9	303.18	305.82	304.55
301.95	305	302.19	303.31	303.1	303.24	301.4	300.52	303.19	302.34	301.71	301.65	307.18	302.93	305.06	302.65	304.44	305.32	303.72	301.47	301.87	303.3	302.36	304.36	305.41	304.23	301.82	301.91	302.5	305.1	302.99	301.08	303.18	303.84	302.7	303.85	304.37	303.28	303.39	301.99	300.83	302.38	303.55	301.75	304.25	301.11	302.04	303.6	304.87	303.71
309.87	310.19	313.16	313.92	310.35	310.7	314.93	312.81	311.61	313.52	312.55	314.2	311.47	311.5	312.99	313.8	313.01	312.49	313.12	312.41	313.3	315.85	313.13	310.4	315.48	312.99	313.87	312.53	309.67	315.7	313.63	313.86	313.33	314.99	311.89	313.15	311.06	312.44	314.45	312.55	314.35	312.87	313.97	312.74	312.73	311.01	310.43	315.7	312.23	311.74
315.41	313.15	317.83	315.66	314.51	312.87	314.72	313.96	313.78	313.83	313.97	313.08	315.94	316.19	317.84	317.17	314.19	316.48	313.73	313.01	315.81	312.32	313.7	315.83	314.89	315.25	314.2	314.33	318.22	312.53	314.2	315.29	315.56	316.35	314.26	313.81	315.03	314	312.89	314.3	315.29	315.05	315.86	315.4	315.13	314.85	313.5	311.19	311.6	316.32
307.8	307.86	305.04	303.73	307.25	306.44	307.64	307.09	307.44	307.55	308.35	306.65	309.29	305.9	307.16	305.99	307.3	305.54	309.62	304.67	304.48	307.29	310.09	308.77	307.04	308	308.72	307.25	309.21	307.58	309.28	307.14	306.99	303.45	307.57	306.62	304.85	305.7	307.47	306.32	306.8	307.54	305.75	308.44	308.65	308.84	306.85	306.83	306.27	310.17
307.93	307.32	304.95	309.19	310.17	307.46	307.6	308.63	306.48	307.39	305.09	309.45	308.17	306.47	305.34	306.37	308.73	307.42	306.2	308.9	308.72	308.05	306.7	306.57	307.48	310.86	307.3	305.08	305.64	306.46	308.96	308.81	308.05	306.23	306.85	306.4	306.58	307.04	307.44	309.46	308.17	306.88	309.52	304.63	306.27	307.58	307.75	306.78	307.2	305.36
305.28	304.56	304.29	303.27	303.75	305.98	304.97	303.31	305.37	305.17	303.74	305.08	303.93	304.21	304.38	304.43	303.34	304.95	304.71	305.4	307.4	306.33	305.09	303.78	303.53	302.18	303.93	304.98	306.66	305.75	306.36	305.82	301.99	302.33	305.73	303.32	305.57	302.33	306.97	304.18	305.77	305.53	307.08	303.79	304.57	303.43	303.66	301.73	307.44	305.06
311.42	314.54	314.58	315.33	312.72	312.35	313.38	310.88	314.28	311.98	309.99	311.19	313.27	314.13	313.61	314.51	312.63	313.32	312.75	314.25	314.31	314.2	314.04	313.15	315.86	313.37	314.75	312.3	312.59	313.41	312.4	314.06	313.32	312.49	313.96	313.16	315.35	310.86	311.39	312.56	312.33	314.03	312.97	314.64	309.53	311.15	312.06	312.84	311.55	314.29
307.07	306.48	306.68	306.84	307.32	305.28	306.5	305.16	308.15	306.6	306.91	305.78	305.4	306.62	308.02	304.9	306.82	305.48	307.11	306.84	304.72	307.5	308.17	305.15	304.85	305.1	309	306.81	307.2	307.62	308.42	306.5	306.71	306.47	308.44	306	305.24	307.77	306.98	307.51	306.47	305.44	305.94	306.57	305.34	305.17	305.9	303.7	305.12	306.69
300.99	299.72	299.62	302.81	302.56	302.27	303.18	301.4	298.93	302.26	298.88	301.51	300.35	302.5	302.1	302.07	301.7	301.17	301.1	298.97	302.24	301.96	300.87	301.18	302.62	302.88	300.91	301.89	298.93	301.52	300.15	299.45	301.22	302.63	300.71	303.96	301.38	301.72	302.92	302.22	300.53	301.76	300.39	300.13	300.13	301.67	302.94	302.52	299.64	300.31
317.21	315.15	314.74	314.02	312.4	313.06	315.97	314.91	314.86	312.83	314.24	313.68	313.49	314.17	315.07	312.08	314.67	312.41	313.97	313.32	313	313.21	311.68	313.25	313.52	312.27	312.81	312.34	315.31	314.71	313.66	314.43	312.7	312.81	313.28	314.2	313.28	311.71	313.98	312.19	314.12	313.11	310.62	315.51	315.09	314.68	313.45	313.05	313.91	312.81
313.57	309.14	309.91	310.95	311.81	309.51	312.43	311.97	310.98	313.21	312.75	313.53	311.09	312.45	310.8	307.91	310.14	309.99	311.44	312.83	310.34	311.04	314.4	313.16	308.62	308.03	312.35	312.03	310.27	311.09	310.75	312.49	311.15	310.22	311.4	310.65	308.5	311.66	309.05	310.28	310.56	312.02	310.54	310.53	310.47	310.27	308.21	311.13	308.89	312.03
292.7	291.91	294.39	292.65	292.16	292.26	292.39	293.74	296.25	293.52	293.44	297.78	293.03	293.83	293.5	295.87	292.05	293.37	293.86	294.3	295.35	294.36	294.66	293.33	295.52	294.8	293.43	294.84	293.88	294.65	295.79	296.18	293.7	295.13	294.09	293.95	296.06	296.43	295.58	295.22	294.1	295.49	290.83	294.44	292.88	293.25	293.1	292.18	294.79	292.17
317.89	315.76	316.39	317.91	314.29	317.68	317.47	316.07	317.16	316.46	317.41	317.22	316.95	316.7	317.14	318.74	317.16	314.14	317.48	316.83	319.18	319.67	316.69	316.48	317.25	315.49	319.47	315.54	317.39	316.8	316.08	318.41	318.13	317.7	317.13	317.91	315.69	319.02	316.04	316.61	316.46	318.03	318.11	317.47	318.87	315.09	317.37	316.14	317.05	317.8
305.27	306.02	304.65	305.9	304.89	303.19	302.68	303.28	305.58	306.18	303.75	301.01	303.82	304.6	302.39	304.43	306.12	306.27	302.17	303.08	304.86	304.26	303.18	302.29	303.03	304.39	307.14	306.52	304.33	303.77	303.33	304.36	304.65	303.92	302.64	302.82	302.15	303.88	306.07	304.89	304.63	304.9	302.82	307.39	305.11	302.02	303.92	305.02	304.17	303.78
316.38	315.05	314.61	315.48	314.51	315.45	314.69	312.71	316.88	316.48	315.53	315.03	318.3	314.18	314.28	314.09	313.09	316.62	315.33	311.32	314.92	318.14	317.02	314.55	314.05	315.89	316.93	314.46	313.53	315.04	312.23	316.61	316.13	314.13	315.93	315.04	316.32	314.97	314.31	314.13	315.75	313.8	313.36	315.4	316.29	315.79	311.57	315.35	314.53	313.58
303.06	302.29	303.58	304.21	301.57	304	302.34	301.7	301.82	303.29	303.18	301.17	301.8	304.59	301.28	303.36	305.48	303.26	304.85	301.53	302.7	302.43	301.26	303.97	301.59	303.5	301.8	302.08	305.14	301.71	303.73	303.33	301.78	302.37	299.55	300.91	303.44	299.28	301.31	304.85	303.59	302.36	304.42	304.68	302.12	303.08	304.17	303.93	305.63	303.98
325.82	324.17	324.27	323.45	324.16	321.81	321.54	325.9	324.67	324.34	326.39	326.94	326.38	322.81	327.48	323.87	325.84	325.27	324.79	325.02	325.66	325.79	324.82	323.04	323.15	322.3	322.87	324.39	323.42	324.18	324.94	323.6	324.94	325.7	324.33	323.52	324.85	326.98	323.44	325.16	324.27	323.69	324.11	323.11	324.8	324.14	325.81	325.07	323.09	325.5
330.39	329.56	330.16	330.03	331.35	327.9	327.28	328.3	326.39	328.1	329.62	330.1	327.25	327.2	329.23	327.65	328.71	329.65	328.44	329.16	327.99	329.25	328.62	326.96	328.62	325.95	326.64	327.07	328.14	328.87	328.25	328.81	328.16	328.3	328.23	326.21	326.28	330.75	328.83	327	326.72	328.9	328.26	328.18	328.64	328.77	327.96	328.15	328.4	327.07
303.93	304.34	303.66	305.71	303.5	303.75	305.49	304.7	303.73	303.1	303.88	303.52	302.49	304.28	303.61	302.75	303.59	300.94	304.82	306.36	304.72	305.24	302.84	303.79	304.46	303.09	303.77	304	305.07	303.33	302.8	304.53	301.86	305.53	301.16	304.94	304.59	302.78	304.46	304.13	302.29	302.71	302.35	304.18	301.09	303.7	302.12	304.7	303.66	303.96
308.51	304.56	305.24	305.82	304.35	306.59	308.13	308.06	304.79	304.07	304.25	305.47	308.35	305.14	304.94	305.95	306.5	303.49	305.13	305.07	303.69	305.61	303.78	303.99	307.04	305.45	306.61	307.05	305.47	306.23	304.23	304.64	306.57	308.64	305.05	306.15	303.43	303.56	304.92	306	304.81	307.1	307.18	304.04	306.81	303.33	305.41	303.99	305.14	304.67
307.42	305.63	304.7	308.96	305.78	303.28	307.66	307.14	304.63	306.21	304.59	305.76	305.18	306.88	307.16	306.25	303.43	302.65	306.38	304.8	308.87	306.91	302.79	307.03	307.07	305.59	306.89	305.13	307.35	307.05	304.07	308.79	306.65	307.59	306.35	306.4	305.87	304.91	304.46	306.93	305.84	307.05	307.1	306.1	308.51	306.55	305.58	307.7	304.53	304.19
308.08	309.08	306.85	306.69	306.68	306.07	305.54	307.57	307.46	307.06	306.99	304.97	308.69	309.12	306.53	306.23	305.93	303.4	308.71	307.16	307.31	308.33	307.56	306.08	307.5	305.57	305.73	308.49	307.52	307.25	307.58	308.6	307.17	306.37	304.12	309.17	305.82	309.52	306.73	306.19	309.05	307.29	306.06	305.44	307	309.96	308.69	308.97	306.76	305.31
298.51	298.47	300.02	299.25	300.37	297.23	300.43	299.18	302.46	301.49	298.93	297.59	297.76	299.54	303.12	295.36	301.05	298.06	299.84	298.22	301.05	297.68	298.76	298.88	299.89	300.26	300.54	302.4	299.94	301.26	299.97	299.47	299.28	300.13	299.74	300.89	298.98	298.74	300.08	303.05	299.13	296.54	300.76	298.21	299.82	301.63	298.91	300.22	299.94	298.58
303.35	305.46	303.87	306.28	305.17	301.44	303.86	302.17	303.17	303.43	303.85	302.88	305.54	303.96	301.71	304.79	303.71	304.14	302.16	301.17	303.55	304.12	303.51	303.37	304.09	305.62	303.35	304.67	302.81	303.27	305.94	303.9	303.23	306.17	300.88	302.9	303.57	304.41	304.55	305.09	303.68	304.74	303.5	302.19	303.38	304.98	303.17	304.95	304.76	304.74
293.41	294.55	294.13	293.72	293.99	295.47	294.67	293.92	290.15	293.49	294.71	296.04	294.53	292.01	293.63	293.1	293.46	294.13	294.88	294.2	292.14	291.72	292.87	297.32	295.09	293.3	297.25	290.88	295.55	292.03	295.05	293.77	295.2	294.54	293.49	295.58	295.29	294.19	293.88	293.5	295.33	294.17	292.29	293.46	292.58	293.15	297.04	293.75	293.68	295.77
297.21	297.27	300.07	299.18	296.95	295.38	296.58	297.92	297.21	296.61	296.89	296.13	297.54	296.45	296.82	298.08	295.64	294.91	298.32	296.81	299.78	297.92	296.95	296.86	296.27	296.52	295.66	297.39	294.21	297.01	294.39	298.16	298.55	296.43	298.23	297.22	296.51	295.67	294.27	295.88	295.74	295.65	296.1	297.24	297.62	296.27	295.52	296.86	294.76	296.47
300.81	300.81	302.62	301.9	303.77	305.1	304.3	301.85	304.61	301.31	303.17	303.38	304.36	305.17	303.2	303.48	302.06	303.9	303.37	304.18	304.4	300.98	304.05	304.41	302.64	303.3	301.23	301.22	302.87	304.34	303.77	303.94	299.35	303.74	305.67	302.55	304.07	304.71	301.54	305.92	304.79	302.1	301.97	304.89	300.61	301.15	301.45	302.14	306.28	300.67
311.68	312.67	310.27	309.1	312.32	313.34	312.08	310.34	311.34	311.18	311.87	311.36	311.6	311.5	311.08	313.58	310.71	314.4	315.32	313.93	312.51	313.02	313.86	311.59	312.82	311.88	314.69	312.39	311.92	312.41	313.81	314.02	310.34	311.33	312.59	313.32	313.01	311.73	309.86	312.62	313.73	311.9	312.66	312.61	313.01	312.84	312.14	312.41	313.46	311.41
316.37	312.16	311.32	313.75	315.54	313.01	310.74	313.93	312.14	314.01	311.43	311.73	312.64	312.46	315.87	313.56	314.32	312.23	313.32	313.13	310.94	313.27	313.26	313.83	312.26	312.76	314.31	310.49	312.47	312.37	316.65	313.8	310.33	314.64	312.39	314.77	315.33	312.17	314.31	312.87	314.3	314.44	313.38	314.11	312.13	311.43	313.06	315.24	311.98	311.19
311.41	313.68	313.71	314.51	312.43	316.2	312.76	315.47	312.71	315.77	314.5	316.02	314.78	313.98	311.84	315.12	312.64	311.77	314.13	316.32	311.67	315.63	313.7	314.74	312.68	313.04	316.09	314.53	312.35	312.36	311.84	314.49	314.04	314.2	315.59	314.23	315.22	315.06	312.43	313.15	311.94	314.44	312.08	313.63	315.86	314.29	312.91	313.5	315.09	311.94
318.01	318.61	319.11	322.16	317.23	315.74	320.27	320.8	319.06	320.13	317.05	319.27	316.85	319.27	314.98	320.12	318.31	317.56	319.9	319.36	318.49	318.44	318.33	318.86	316.17	318.68	317.14	320.51	321.23	318.31	315.88	316.31	317.82	319.07	319.11	316.65	320.9	316.9	318.91	321.52	318.63	316.75	320.52	318.93	318.02	317.63	318.3	318.5	317.64	319.99
308.75	308.75	308.01	308.2	308.61	310.74	308.18	309.09	310.73	306.97	310.53	310.3	310.72	308.53	309.05	307.59	309.61	307.82	307.54	308.53	306.93	310.76	306.43	309.04	309.26	308.59	308.22	309.3	308.89	308.58	309.42	309.44	306.07	311.19	307.24	308.39	310.2	306.41	308.1	310.24	310.34	308.25	307.68	309.56	309.24	308.2	307.76	307.34	312.11	308.53
297.94	301.97	299.88	300.7	299.99	300.41	299.28	302.01	299.89	300.15	299.51	299.82	302.03	299.56	298.87	300.23	299.21	301.49	299.69	300.23	299.97	299.02	298.08	300.06	301.12	298.65	299.01	302.36	300.41	299.47	296.63	300.01	298.38	298.26	298.91	300.09	301.06	301.63	298.81	300.05	299.08	301.88	301.86	300.24	301.39	299.28	296.37	303.47	301.58	301.83
305.48	303.35	306.8	308.84	304.96	305.21	304.51	305.48	304.62	305.96	308.25	306.37	305.62	304.9	306.97	304.43	307.43	304.96	305.09	304.65	305.14	307.28	304.8	306.92	306.29	304.72	304.7	304.64	306.32	305.8	305.93	302.54	307.79	303.42	307.75	305.96	306.32	307.19	303.42	304.71	305.96	304.89	306.61	304.93	305.6	306.09	306.41	306.4	306.08	304.74
328.92	328.94	328.07	327.7	327.46	329.35	328.36	328.58	330.53	329.01	328.6	328.88	329.65	330.15	328.19	331.24	327.26	328.16	329.44	327.56	330.09	329.27	329.92	327.07	327.7	327.2	327.39	326.95	327.62	328.19	328.26	328.2	330.57	327.83	327.54	329.99	328.17	329.78	328.17	328.91	327.21	332.41	329.49	329.29	326.19	328.17	325.83	328.67	331.37	328.65
304.73	301.22	305.13	301.1	302.94	303.07	302.76	302.14	304.56	302.7	304.71	301.34	303.55	305.05	303.64	302.64	303.32	302.73	305.94	301.51	301.03	302.68	303.43	300.66	302.41	303.55	302.49	300.58	302.98	302.84	302.62	302.19	305.07	305.58	303.61	302.76	304.12	301.59	303.05	301.99	301.56	306.86	301.52	302.14	302.75	305.7	300.56	304.02	303.26	300.48
302.32	301.89	304.1	304.5	303.62	304.04	303.84	301.95	301.78	303.96	303.46	303.92	305.21	304.81	304.67	304.41	305.88	306.8	305.96	302.32	304.68	306.54	306.14	303.62	303.31	304.12	302.87	303.3	303.64	303.21	304.79	304.66	304.03	304.51	307.69	305.11	303.98	303.67	304.26	304.42	305.26	301.88	304.77	302.72	302.86	302.89	305.03	305.41	306.63	304.41
304.2	307.6	305.39	306.28	305.6	303.87	306.37	304.7	305.93	305.5	307.42	304.18	305.99	305.57	307.14	305.8	304.42	303.96	307.16	306.16	306.55	303.19	304.52	305.22	305.41	305.54	308.83	304.59	306.42	309.31	305.77	305.91	305.22	306.28	303.44	303.05	303.65	305.29	306.24	305.46	307.72	304.33	308	305.01	306.35	304.06	302.2	307.05	307.5	305.98
317.63	318.14	319.62	320.2	317.34	317.05	316.53	317.63	319.14	319.25	319.35	318.21	318.43	319.2	319.03	317.56	317.98	321.24	316.87	318.25	319.83	319.61	318.87	318.23	318.78	318.56	322.09	316.41	318.97	318.5	318.86	317.53	322.25	320.25	318.46	318.53	318.56	319.23	317.84	319.62	316.9	320.33	320.05	316.39	319.01	317.85	318.55	317.51	318.65	316.48
295.55	294.51	293.36	295.09	294.88	293.12	293.77	293.26	295.79	294.23	298.25	295.6	294.16	295.19	295.28	296.31	296.29	295.01	293.9	294.63	294.64	295.98	296.6	298.01	295.19	298.13	296.24	293.35	298.51	297.75	294.35	295.59	295.74	295.67	295.84	296.45	295.67	294.79	294.48	297.13	295.56	292.57	294.04	293.99	295.87	295.56	294.14	296.92	295.17	294.3
307.17	308.6	308.78	308.11	310.24	308.26	309.31	307.74	309.53	309.19	305.94	306.9	307.43	310.71	306.71	309.25	305.64	310.25	308.48	310.04	306.35	307.65	310.88	310.58	307.74	310.99	309.82	309.61	310.92	307.13	307.18	310.59	309.34	310.4	309.44	308.02	309.5	308.2	307.07	306.44	308.97	310.14	308.46	309.15	307.51	307.86	309.11	308.44	307.81	309.93
315.1	314.85	315.73	316.85	315.15	317.69	314.47	314.09	315.79	314.82	315.63	313.53	314.68	313.76	311.27	312.65	316.8	314.56	309.44	314.61	312.47	314.01	314.39	313.55	313.35	314.39	315.95	314.95	316.16	314	314.3	314.65	314.46	316.65	313.61	315.23	315.69	312.92	314.68	312.55	314.47	313.29	314.86	314.91	314.57	312.68	312.43	311.17	313.55	313.96
317.67	315.36	317.46	317.04	317.65	317.58	316.56	315.16	317.71	319.11	315.94	314.81	316.97	317.06	316	318.16	315.22	312.04	314.85	315.18	316.97	316.55	316.01	316.83	315.07	314.61	318.83	315.78	315.12	319.97	318.17	317.06	315.51	315.76	317.22	316	314.01	317	316.7	319.14	316.88	315.67	315.58	316.35	317.44	315.78	315.97	316.22	317.03	317.21
303.24	302.94	303.11	304.05	303.86	301.74	302.73	303.62	302.96	302.45	301.97	300.02	302.85	302.89	304.96	302.26	303.63	303.15	302.85	305.13	302.63	303.78	305.25	303.66	302.47	304.39	303.11	303.5	303.02	301.38	304.02	304.96	301.97	303.83	301.31	302.64	302.53	303.89	301.13	302.32	304.43	302.88	303.45	302.59	305.15	300.33	300.95	303.95	302.17	301.81
326.36	323.6	324.75	326.79	326.05	324.83	324.97	324.77	327.14	325.05	326.25	326	323.58	325.52	324.41	325.9	325.27	324.08	325.87	326.21	323.9	324.92	327.7	322.48	326.32	325.24	327.65	325.45	324.46	324.52	327.14	323.95	326.13	327.1	322.2	326.18	324.67	325	325.15	325.58	324.81	324.92	324.03	323.93	322.43	326.81	326.4	323.47	323.36	324.67
301.06	301.92	301.99	301.08	303.75	304.14	303.74	304.05	303.32	303.06	301.85	304.92	300.5	303.47	305.3	301.67	305.89	302.76	300.46	303.72	304.49	302.33	301.21	302.38	302.84	302.17	304.4	302.91	304.32	301.27	301.02	303.31	303.56	303.35	302.71	303.79	302.54	300.74	301.68	301.19	302.85	302.57	304.07	302.35	301.75	303.69	304.32	302.44	303.35	304.6
318.5	319.69	316.88	315.33	318.41	317.77	319.15	316.51	317.51	319.27	316.75	318.63	318.32	318.68	318.57	317.82	318.17	320.11	317.78	317.73	319.63	316.94	317.93	318.47	318.29	319.8	316.2	318.4	318.26	317.92	319.96	318.81	316.04	319.28	316.39	320.34	318.39	317.1	317.51	316.48	320.7	319.36	316.57	318.55	318.53	315.54	317.93	320.55	318.14	317.35
305.95	306.28	304.45	305.53	306.76	303.63	306.57	305.25	306.81	306.03	305.98	307.23	304.71	305.57	304.58	304.22	305.84	305.55	305.81	304.02	305.59	307.21	303.84	307.58	306.18	305.57	306.48	303	305.29	303.87	302.36	307.41	305.29	305.62	306.7	304.26	304.76	305.47	305.14	307.3	306.66	305.12	303.6	304.6	305.65	305.66	306.64	306.39	303.78	305.97
318.39	317.29	315.49	315.6	317.22	317.51	316.58	313.02	317.43	317.22	316.7	317.54	314.74	313.49	316.47	312.63	316.02	315.07	316.16	316.87	317.61	317.81	317.07	319.81	312.96	315.75	315.88	316.91	314.44	316.18	314.75	317.7	317.03	313.85	317.29	311.78	315.09	318.85	316.84	316.85	315.35	317.69	319.21	314.17	317.09	319.48	316.27	318.53	317.19	315.37
295.55	298.38	297.86	297.58	295.45	296.49	296.44	296.96	297.11	297.33	296.85	298.94	299.36	296.72	298.75	295.63	299.16	296.2	297.27	296.79	298.71	298.47	297.88	297.04	297.3	296.28	297.97	297.81	293.01	298.82	294.03	301.19	296.17	296.7	294.21	296.09	296.65	296.55	297.48	297.88	296.3	295.92	296.65	294.79	296.88	295.2	299.37	296.15	297.6	293.61
309.35	308.85	310.28	310.06	312.46	311.68	312.06	310.11	308.83	309.06	310.65	309.08	310.08	309.32	310.61	310.17	308.76	308.73	309.94	309.93	309.55	311.09	311.03	310.51	311.06	309.92	308.64	313.27	309.5	313.16	309.6	312.16	312.02	309.1	313.19	313.01	312.02	311.99	310.01	310.29	311.83	310.59	311.79	312.67	310.53	311.55	308.9	311.09	310.01	311.52
304.71	304.89	307.22	307.02	307.3	307.15	307.06	306.51	305.25	306.83	304.1	306.01	307.55	308.47	308.15	306.24	307.17	305.22	306.32	307.27	306.42	306.1	305.49	308.81	304.7	306.15	306.28	306.38	307.06	309.38	308.27	308.06	306.62	304.81	306.14	307.7	306.53	307.27	304.2	308.35	307.5	305.45	305.08	306.22	302.9	306.2	305.18	308.41	306.53	308.77
311.04	310.9	311.41	309.96	310.35	312.43	309.33	309.28	311.73	312.21	310.97	312.08	311.54	314.08	311.18	313.31	312.52	311.56	312.52	309.16	312.06	310.6	309.03	309.29	309.94	311.25	311.05	312.57	311.26	308.46	309.51	310.9	310.98	309.74	312.02	309.7	310.33	311.98	310.91	309.71	312.26	311.98	311.89	312.24	310.52	310.74	310.09	314.34	310.71	311.68
304.21	304.2	303.97	306.24	301.88	301.93	303.69	302.85	302.89	302.46	302.14	304.29	303.6	303.34	302.09	303.71	304.86	302.8	302.79	304.46	302.73	302.32	304.32	302.9	304.22	301.58	302.23	303.33	303.37	304.47	304.08	303.96	305.09	301.55	302.99	304.44	304.34	301.97	304.91	303.36	303.44	303.54	302.05	302.02	300.56	302.13	305.83	300.93	304.12	303.56
305.05	304.52	304.33	309.08	306.29	306.48	306.53	308.05	307.07	302.84	308.26	307.8	304.09	307.07	306.6	304.64	305.32	308.66	304.25	307.96	306.87	307.03	308.51	305.32	305.1	304.31	303.13	305.75	305.24	305.16	307.15	305.66	307.24	308.7	307.96	305.74	304.56	307.37	305.69	307.35	306.86	305.81	309.31	306.51	305.66	305.29	307.85	307.42	304.61	306.98
316.76	316.92	316.58	314.82	316.36	317.08	318.43	314.85	315.3	316.45	313.97	315.33	314.4	316.15	315.3	313.58	315.17	315.38	318.12	314.81	314.62	316.85	318.77	313.8	316.1	316.92	317.48	313.41	314.82	314.23	313.79	317.76	314.72	313.83	315.11	314.81	318.2	315.92	313.63	315.31	313.46	314.84	316.34	313.5	315.28	314.49	315.6	314.61	316.67	315.89
326.73	328.14	327.21	330.21	325.85	326.68	327	329.72	325.69	326.08	327.72	324.73	326	326.29	326.19	328.17	326.07	324.12	325.16	326.29	327.62	327.77	327.98	324.19	326.09	327.6	328.95	328.07	329.99	327.6	327.98	327.84	326.87	326.77	327.33	328.24	330.41	326.55	325.85	327.72	326.59	326.73	327.6	324.24	329.28	327.1	328.1	328.87	327.06	327.45
306.37	307.54	303.94	304.97	306.98	302.86	310.2	305.82	305.45	309	305.19	307.39	306.79	305.1	307.99	308.82	306.31	305.44	305.11	305.49	309.42	307.8	307.28	304.12	304.62	307.05	306.63	308.75	307.75	305.61	307.82	307.17	305.16	306.67	309.01	306.66	307.54	307.13	307.94	304.76	307.76	305.38	308.14	302.18	306.65	305.88	304.78	307.92	309.09	306.58
315.25	311.6	312.08	313.99	314.21	313.41	314.05	313.98	310.98	313.75	313.36	312.7	315.89	315.89	316.28	312.39	312.23	313.73	312.71	313.5	313.41	310.9	315.08	311.82	313.39	313.59	313.75	315.19	312.66	311.61	312.65	312.64	313.96	312.5	311.45	316.72	316.31	312.84	311.9	314.75	311.64	313.19	313.12	315.09	312.29	312.02	313.49	311.24	311.87	315.77
314.52	315.18	313.85	314.81	314.42	315.46	313.49	312.71	311.93	311.83	314.38	315.43	311.05	315.97	310.64	314.62	312.31	314.11	309.94	313.7	314.12	314.88	314.74	314.15	314.04	312.7	315.46	310.32	313.63	311.12	313.32	312.26	312.7	312.03	312.21	315.48	312.89	314.02	311.78	311.67	313.84	315.32	314.81	313.77	312.06	314.14	313.9	312.24	314.12	311.59
328.59	327.52	328.99	330.82	327.78	330.98	326.15	326.81	325.21	327.47	327.37	326.08	329.46	329.66	330.18	326.26	329.56	326.62	327.86	327.49	325.36	327.24	328.53	326.54	328.88	329.58	328.32	326.54	328.03	329.64	329.5	325.82	328.27	327.58	327.59	326.35	327.92	328.37	327.09	326.67	329.31	330.19	326.91	327.87	327.22	328	326.49	329.96	329.48	324.89
327.3	327.13	327.58	326.1	325.18	325.61	326.59	327	328.7	327.81	327.85	327.32	329.67	325.63	324	325.4	328.91	329.85	328.34	327.6	327.72	324.72	327.72	326.51	327.92	325.83	326.87	328.24	326.6	325.83	328.45	327.79	328.55	327.02	329.62	326.86	326.21	327.5	326.89	329.99	327.21	323.19	328.08	325.51	326.93	327.46	325.11	329.63	327.32	326.8
310.22	307.49	308.32	305.81	307.89	308.91	307.02	306.94	307.88	306.6	307.04	306.8	306.59	307.02	305.72	306.97	307.75	305.98	306.57	305.82	308.12	305.8	307.56	307.12	306.66	307.51	306.6	305.86	309.34	306.5	309.96	304.93	307.64	308.31	307.38	308.5	309.84	307.79	308.74	308.25	305.6	305.3	306.95	307.93	309.95	306.93	307.04	309.36	308.31	306.06
309.76	310.62	308.24	308.12	307.66	306.87	310.32	308.67	308.83	308.64	310.59	307.79	309	307.34	309.83	311.37	309.53	309.08	308.38	307.29	308.62	308.35	308.73	307.82	308.9	309.9	310.38	308.55	307.43	308.15	309.22	306.59	309.12	306.51	309.67	308.51	308.55	309.43	308.34	309.86	309.07	307.09	308.42	308.92	307.53	308.33	308.63	309.11	309.91	311.39
303.12	304.12	304.41	303.8	305.4	304.11	300.8	304.23	303.14	301.87	302.45	303.7	299.6	303.65	303.02	302.84	304.18	304.51	302.6	303.34	302.58	305.64	301.4	302.04	303.52	302.99	301.26	304.07	303.26	302.41	302.67	303.32	303.53	301.24	303.45	303.48	300.52	301.52	300.92	303.6	302.29	301.04	303.94	301.31	301.35	304.41	304.48	304.32	304.68	301.51
301.9	300.65	304.9	303.64	303.28	300.79	304.75	302.09	304.46	304.31	303.46	303.51	305.82	303.55	303.54	304.67	302.39	302.12	302.2	304.29	304.18	302.56	303.93	303.29	304.91	303.59	303.35	300.79	303.81	303.85	303.63	301.38	303.49	301.64	303.74	301.89	302.22	305.12	303.92	302.15	303.96	304.14	302.49	304.94	303.98	304.04	300.37	303.33	301.86	301.52
302.62	304.59	305.56	305.13	302.5	305.03	304.14	304.86	303.23	304.34	302.68	304.76	302.41	303.53	304.92	304.21	300.26	303.53	303.68	303.64	303.11	299.74	305.17	303.93	303.83	304.86	302.64	303.33	299.97	305.35	301.53	302.21	302.06	303.41	302.78	304.34	304.98	302.26	301.85	303.98	305.11	303.94	304.45	303.45	302.91	304.09	304.83	303.39	305.09	305.88
309.74	312.28	310.19	309.57	312.25	312.69	308.55	309.52	309.85	310.38	309.33	311	309.05	310.09	309.78	313.04	311.83	311.36	310.44	310.46	312.73	312.26	311.82	310.59	310.92	310.19	311.49	312.16	309.7	310.83	311.52	312.28	307.73	313.65	312.76	313.13	311.64	310.78	312.62	309.79	312.3	309.83	310.38	312	313.35	309.86	309.09	311.15	314.07	312.16
314.59	313.24	317.03	318.45	316.61	315.7	316	315.94	315.32	314.25	314.92	316.32	317.05	314.52	313.91	317.26	315.29	312.49	313.6	314.19	314.18	314.23	316.9	315.98	314.72	316.31	312.64	315.13	312.17	315.36	314.65	315.46	314.33	315.85	315.99	314.7	315.69	313.73	315.77	313.54	316.96	316.03	312.69	316.56	314.91	316.81	316.06	312.31	312.32	314.31
316.18	315.08	316.95	315.91	317.46	315.78	318.47	317.52	318.55	314.8	315.07	314.65	316.44	316.03	317.86	318.2	314.94	316.04	317.98	314.76	314.96	317.67	317.06	318.97	317.33	317.34	315.4	314.91	316.51	316.26	317.11	316.56	317.29	314.6	315.42	315.7	317.71	316.09	316.51	315.03	317.12	315.93	316.72	317.51	316.14	320.06	313.99	313.95	317.13	315.36
302.72	301.31	304.12	302.82	303.31	303.18	301.78	303.15	303.51	302.86	304.26	302.89	301.96	302.89	301.89	302.58	302.41	302.81	303.31	303.18	302.44	303.48	303.24	304.65	303.39	305.04	304.19	302.53	304.69	304.25	301.91	304.29	302.79	304.1	299.67	303.1	303.45	303.36	303.54	302.55	305.08	303.06	302.79	304.26	302.09	306.73	305.44	304.17	303.39	303.38
307.25	304.72	305.3	306.18	307.56	303.29	305.3	303.57	304.1	302.36	306.06	305.3	307.51	305.63	307.06	305.92	306.52	303.99	307.54	305.05	304.93	305.19	304.57	302.73	306.35	303.64	305.55	305.75	306.24	304.08	307.6	302.03	305.94	306.86	303.36	305.97	302.11	303.46	305.41	303.52	306.49	306.1	303.73	305.66	306.16	305.28	303.7	304.6	307.18	305.78
313.51	312.42	313.61	313.1	313.36	314.06	311.22	312.04	315.37	311.83	313.03	312	312.7	311.69	311.11	313.12	317.21	310.94	312.03	314.77	313.9	314.06	316.17	312.24	314.17	314.16	315.47	313.83	314.4	314.31	311.32	314.47	313.75	312.05	312.31	313.37	314.29	316.23	312.86	313.27	314.57	313.57	312.83	311.27	314.16	312.38	311.88	311.56	311.9	314.07
315.1	313.52	316.3	314.07	314.58	315.64	314.63	315.02	314.08	312.03	317.06	315.6	314.15	313.39	313.72	314.2	315.99	313.74	314.87	315.81	314.1	312.39	312.79	314.02	315.13	313.48	313.15	312.39	313.25	312.22	313	312.64	311.86	315.61	313.69	315.06	313.41	312.99	314.48	313.41	314.65	313.96	313.27	313.27	316.47	311.78	315.02	312.94	314.56	313.75
310.74	315.01	312.92	313.6	311.27	311.58	314.36	314.89	314.93	311.72	314.75	314.01	313.51	314.13	312.36	316.05	313.08	313.69	316.33	313.32	310.03	314.81	313.48	315.34	312.05	312.4	314.91	312.33	315.88	312.76	314.93	313.65	310.57	312.29	313.37	311.36	312.63	313.82	316.51	313.94	310.65	312.57	311.93	310.52	313.76	311.43	312.02	312.08	310.96	311.69
309.81	311.65	312.09	314.03	313.18	313.96	313.53	311.78	308.74	314.15	313.01	313.8	310.47	312.2	312.45	313.07	310.8	313.92	313.49	313.56	312.76	314.75	314.9	312.06	313.76	311.84	314.28	312.78	313.29	311.39	309.78	313.01	312.09	313.11	313.53	312.19	313.75	313.65	312.93	313.52	313.1	315.03	312.25	315.34	314.23	313.06	314.32	312.57	313.35	312.52
302.06	303.1	303.29	301.94	303.81	304.61	304.19	304.78	302.14	304.21	304.28	303.64	303.95	305.49	302.75	305.34	299.93	303.85	303.1	303.98	303.04	302.36	304.23	303.05	302.69	303.4	303.52	304.32	306.39	305.87	302.99	303.45	301.9	307.07	302.47	305.03	306.35	304.6	304.93	303.15	304.94	304.81	305.29	303.49	301.59	305.2	304.42	305.01	304.15	304.57
302.6	302.14	305.43	306.66	304.95	302.75	304.13	304.85	305.96	305.11	304.28	303.08	304.29	303.76	306.27	301.74	303.79	303.09	299.63	302.45	304.05	304.72	302.21	304.56	306.33	306.71	301.99	305.67	301.87	304.48	303.62	304.09	301.57	304.74	304.3	304	302.94	304.49	304.25	303.29	302.44	304.82	303.79	306.15	303.3	303.95	302.45	305.16	303.38	305.09
310.46	307.82	308.72	312.41	312.17	308.73	310.68	312.61	312.57	310.98	308.1	309.52	309.54	310.04	308.58	308.81	308.85	308.89	309.5	310.12	310.25	309.46	310.14	308.27	309.14	311.32	310.18	310.52	309.82	305.93	309.48	309.24	309.15	309.93	307.1	310.64	309.94	311.17	307	308.47	310.69	309.89	308.52	310.11	310.54	310.46	312	310.43	310.14	310.37
311.78	310.28	311.93	311.08	311.21	316.31	310.1	310.65	312.18	313.25	313.39	313.77	314.18	311.25	313.32	310.98	311.1	313.05	313.23	310.91	312	311.21	311.66	311.53	310.83	312.18	313.17	309.93	310.59	312.78	312.98	310.94	312.5	312.13	312.02	312.86	312.76	311.71	312.22	314.93	312.15	311.1	314.31	310.97	311.51	312.83	312.33	312.28	311.09	312.29
308.91	311.64	309.02	313.23	310.31	309.37	307.94	310.35	311.08	310.09	307.92	309.34	309.87	308.78	312.73	310.79	308.49	311.61	311.67	312.13	312.21	310.96	310.76	309.75	312.05	307.64	311.09	311.05	310.14	310.05	313.5	309.11	309.22	309.64	310.55	310.24	311.09	309.19	312.68	308.96	310.56	308.15	311.92	309.89	308.5	306.3	314.01	309.51	309.97	308.47
302.13	303.5	302.89	301.53	302.1	302.29	303.46	301.66	302.68	302.93	302.38	302.82	301.48	300.49	303.35	303.18	302.28	301.56	300.68	303.94	304.46	302.24	303.3	303.48	302.75	301.33	301.32	301.59	304.46	299.31	302.76	302.12	303.02	300.29	301.77	301.99	305.06	300.76	302.71	301.03	302.83	302.66	302.95	303.89	301.39	301.95	303.16	303.47	304.51	300.33
298.1	296.13	297.28	295.18	296.88	298.39	295.63	298	293.86	297.13	297.38	295.61	298.19	295.81	298.42	295.79	298.12	296.69	296.01	297.81	298.46	296.08	294.99	296.64	295.63	296.56	295.91	298.75	298.03	297	297.94	296.82	295.88	295.34	297.73	295.87	296.2	299.08	297.44	294.83	293.61	297.97	299.58	298.73	297.53	296.54	296.07	296.33	294.64	298
312.62	315.87	313.92	313.35	314.66	314.69	314.08	316.58	315.29	315.29	317.14	314.27	315.36	315.47	316.89	314.61	315.86	314.77	314.33	312.46	315.14	315.23	314.6	316.41	313.95	312.94	315.84	314.62	315.53	314.92	314.47	315.4	319.16	312.58	315.56	314.76	312.97	314.62	316.45	315.71	315.94	316.47	316.3	316.6	315.08	317.82	314.79	315.15	315.83	314.03
294.45	293.94	294.48	291.63	294.63	292.85	291.73	291.79	292.37	292.11	293.53	292.43	295.7	294.88	291.57	293.97	293.88	295.14	293.92	293.31	295.48	297.26	292.67	292.11	292.81	294.55	296.32	292.74	295.87	293.56	293.33	294.6	296.58	295.85	292.41	293.04	294.39	294.18	294.12	295.45	293.75	294.48	293.41	294.35	293.33	292.26	295.41	297.36	296.89	293.63
298.97	297.17	296.99	295.97	297.76	296.38	295.59	298.36	297.49	293.64	297.16	297.42	297.15	298.45	297.9	295.79	297.94	296.25	298.7	297.36	295.26	297.5	296.83	298.27	297.02	298.49	300.81	298.52	295.28	296.35	299.43	295.6	298	294.86	296.43	295.31	294.07	295.8	298.87	295.39	296.09	295.21	294.34	297.9	297.19	294.54	295.89	295.69	297.79	296.54
312.48	312.29	312.27	313.52	310.87	311.8	311.02	313.03	314.35	310.57	312.34	312.75	310.88	312.47	311.07	310.54	312.33	311.83	311.97	313.37	311.11	313.66	310.65	310.78	312.28	314.79	313.5	311.31	313.33	312.55	311.71	313.81	315.64	313.71	310.28	311.85	314.29	311.43	309.57	314.33	311.27	313.8	312.42	309.36	311.5	313.58	313.59	311.63	310.15	311.03
305.94	301.18	302.77	302.54	304.38	303.7	302.49	303.29	306.69	300.92	304.33	301.83	303.08	306.48	304.42	304.3	305.81	303.07	302.9	304.64	302.93	303.66	302.18	302.99	303.98	305.3	301.5	301.5	302.25	305.52	302.65	303.3	304.01	302.88	305.02	303.06	305.51	302.67	303.11	303.06	303.94	305.75	303.56	302.92	302.19	303.53	301.9	301.83	301.31	302.63
303.71	304.78	303.19	304.23	302.68	302.04	303.47	302.25	301	304.45	302.25	303.67	303.61	302.11	303.12	302.07	301.08	303.37	303.36	304.03	303.28	300.51	302.5	301.26	305.06	302.61	302.73	303.79	303.47	303.81	304.58	302.38	303.73	303.64	304.49	304.39	301.55	303.99	301.89	304.6	302	305.47	304.88	303.52	302.26	304.13	300.85	301.77	304.92	301.36
328.76	327.15	329.76	326.09	328.45	328.48	328.18	327.43	329.33	327.83	327.87	326.82	327.7	328.97	328.5	328.22	327.18	327.69	329.19	326.18	329.33	328.12	327.89	324.95	327	327.01	328.36	328.91	328.41	329.2	328.86	328.26	327.66	326.78	326.66	330.35	327.33	329.41	327.5	327.38	326.99	328.61	328.96	328.7	326.56	326.84	327.71	328.78	329.97	328.05
325.95	324.67	324.98	322.55	325.02	322.55	325.88	325.41	323.76	326.49	322.7	323.08	321.82	327.05	323.5	322.69	325.25	324.18	324.72	321.41	323	323.96	324.94	323.72	324.51	324.06	326.2	325.7	322.45	324.5	324.91	327.56	326.17	326.16	324.9	322.85	324.93	324.72	324.75	324.55	325.22	326.78	324.44	323.09	325.19	325.67	324.07	325.15	326.34	327.8
315.17	314.49	312.5	315.31	313.52	317.04	315.79	315.73	314.79	315.6	313.49	315.91	315.56	316.68	314.88	316.36	315.04	315.39	311.85	315.75	313.76	316.99	316.38	314.07	314.53	314.67	314.37	316.94	316.66	316.08	316.6	313.34	316.66	315.71	315.65	313.7	315.72	315.05	316.94	316.78	316.3	314.16	316.63	316.65	315.3	315.48	316.73	313.27	316.39	318.04
291.61	299.36	294.53	293.18	297.27	296.64	295.5	297.31	294.7	296.62	294.53	293.21	296.49	295.47	295.04	292.94	297.11	296.33	296.55	296.95	295.88	296.72	295.68	295.35	295.64	297.15	294.69	294.45	293.73	295.38	292.62	294.54	294.11	296.19	295.29	294.86	295.2	293.61	295.78	295.9	294.91	294.99	292.89	296.43	292.65	295.84	297.42	296.57	295.74	294.56
311.71	310.97	312.54	313.08	311.22	314.27	314.3	309.3	312.59	314.2	314.22	312.49	313.59	313.78	314.87	312.08	311.52	311.51	312.49	312.6	312.41	312.45	315.37	311.94	309.35	313.75	313.32	315.31	314.45	314.74	313.16	314.09	313.34	312.41	311.47	312.8	311.66	314.09	312.62	311.89	311.04	315.21	313.57	314.26	312.09	314.37	311.27	312.97	313.81	311.36
303.44	302.27	302.18	305.83	305.25	303.82	302.44	299.98	302.65	304.46	301.6	300.87	302.48	301.14	303.17	302.59	303.5	304.25	305.14	302.6	304.95	305.19	303.3	302.68	304.91	302.83	304.04	305.24	304.67	303.66	302.68	302.12	303.3	302.21	305.57	304.92	303.74	301.72	302.48	305.34	301.94	302.88	304.12	302.95	304.71	302.54	304.42	304.08	303.53	303.62
317.7	318.96	320.42	318.27	315.74	319.09	317.67	319.29	318.39	315.68	317.03	316.43	319.53	316.83	317.63	317.64	317.09	318.02	318.37	317.42	314.61	316.7	319.06	317.68	319.25	316.12	319.74	317.18	316.73	316.61	316.41	319.55	316.35	316.84	314.99	315.52	315.86	316.08	316.1	318.77	319.57	317.78	319.57	318.07	316.54	315.86	317.5	320.28	316.43	316.4
323.34	327.32	324.97	325.9	325.39	325.8	328.05	324.65	325.89	325.45	326.74	328	323.82	325.7	323.96	324.69	326.94	324.97	326.94	324.88	323.46	326.45	325.74	326.32	324.19	326.68	326.6	324.59	324.56	322.52	326.5	322.35	323.42	324.66	325.42	325.29	324.7	325.57	326.44	326.19	326.24	326.39	324.38	325.26	326.48	326.21	326.67	325.5	324.61	322.82
317.77	316.77	319.43	322.31	317.86	317.54	318.45	319.72	317.63	316.81	318.31	318.65	316.7	318.3	317.07	319.65	317.15	319.33	319.33	319.91	319.87	319.63	322.02	317.39	317.76	319.6	315.36	317.98	317.68	318.19	316.84	315.34	318.5	318.01	319.75	316.58	317.79	318.57	319.27	318.13	317.15	318.33	320.18	317.97	318.93	317.95	319.83	320.78	319.96	320.92
311.37	308.16	307.87	306.95	308.86	307.69	308.38	309.34	308.57	307.72	307.38	310.04	309.43	308.14	307.48	308.56	307.23	308.4	308.81	307.68	310.4	308.86	307.24	308.47	307.54	308.62	310.27	309.33	309.69	309.63	308.23	309.62	307.06	309	306.78	309.04	308.7	308.45	308.87	309.27	309.94	309.19	308.49	308.13	309.66	307.7	309.66	308.51	311.89	308.45
308.65	308.15	309.79	306.98	307.19	308.9	308.75	309.82	307.38	308.94	309.6	309.13	306.19	308.11	308.49	311.74	307.53	309.46	310.18	310.11	307.8	308.43	309.16	308.57	308.87	309.73	308.66	307.77	310.75	306.99	308.48	308.43	309.02	307.76	307.61	311.19	311.51	309.32	308.77	311.07	312.34	310.52	308.51	308.32	308.15	307.42	309.15	310.35	309.36	307.93
294.84	294	296.98	295.2	296.92	296.59	294.69	293.6	294.1	296.9	295.84	297.09	295.44	292.95	292.64	295.29	295.2	296.48	294.09	292.63	296.11	297.16	297.37	295.51	296.83	298.18	295.22	296.39	296.15	295.87	296.7	296.86	294.6	295.72	296.92	295.86	296.3	290.86	293.49	295.92	297.15	297.54	297.37	293.65	294.68	292.77	295.32	297.06	292.15	293.2
314.5	315.49	314.25	311.66	311.54	314.63	313.77	313.24	312.16	310.28	311.22	314.84	313.66	312.5	310.42	313.4	313.32	313.09	312.17	313.47	313.27	311.79	312.84	310.81	312.08	311.95	312.51	311.44	314.98	313.52	314.32	313.56	310.63	311.41	312.18	311.61	311.92	312.93	313.32	313.47	312.32	311.76	310.87	311.06	314.19	312.39	310.75	311.8	314.64	312.09
294.67	293.47	295.1	293.31	293.2	296	294.4	296.72	296.49	294.34	291.72	296.19	291.95	293.09	295.69	296	292.24	295.86	292.12	294.4	295.41	290.06	294.53	292.68	294.97	297.35	292.35	295.09	293.58	293.89	294.64	293.88	294.71	293.99	292.57	293.35	293.91	294.48	296.06	291.89	293.38	296.04	294.38	295.7	292.24	293.71	294.85	292.15	293.73	294.38
304.05	301.1	300.19	304.45	303.62	303.06	303.72	302.9	302.03	299.31	303.07	301.73	302.98	302.42	302.24	304.59	301.63	301.64	302.42	299.15	304.12	301.77	304.01	304.52	305.23	302.37	304.4	301.26	302.6	303.56	300.52	300.39	301.24	304.09	302.93	299.73	305.24	303.1	303.77	302.85	303.57	301.64	302.77	302.29	303.86	302.81	302.93	304.28	303.46	302.61
311.52	309.06	311.4	310.84	309.23	312.2	311.13	312.19	312.46	312.7	312.39	310.26	311.63	311.12	308.21	312.53	311.94	314.92	314.28	309.44	312.3	311.71	313.09	312.93	312.59	311.46	311.47	308.2	312.35	311.87	311.64	311.83	313.7	311.39	313.47	313.21	311.65	309.74	313.49	313.39	309.89	315.44	313.18	311.8	312.08	311.89	311.42	310.72	311.12	315.79
305.36	300.97	304.13	305.77	303.18	302.66	303.61	306.43	303.47	303.12	304.32	302.23	302.25	304.46	305.61	304.11	302.18	303.57	302.79	304.55	302.25	305.98	303.74	302.53	303.79	303.75	304.9	304.13	304	303.4	304.78	305.14	306.75	302.24	303.08	303.57	302.36	304.19	305.41	303.31	300.92	303.76	302.58	305.73	302.7	303.47	304.77	305.62	304.13	304.93
314.86	314.96	316.34	314.18	313.48	314.91	315.34	313.53	317.24	315.85	314.61	314.83	315.49	314.79	313.59	317.35	315.88	311.91	313.87	318.76	316.09	318.75	316.03	315.76	313.86	316.32	314.66	314.1	314.56	314.11	313.99	316.53	314.48	316.55	317.07	315.84	311.49	316.91	316.31	314.01	313.45	310.99	316.84	316.15	312.49	313.33	315.14	315.08	314.97	315.63
305.22	307.01	306.66	303.61	306.09	305.87	307.27	306.46	305.42	306.84	304.61	307.88	305.5	306.74	306.27	304.67	306.66	306.48	306.54	305.4	305.58	306.87	304.66	305.98	304.96	305.56	305.36	305.9	303.81	304.16	306.22	306.93	306.23	306.35	307.37	307.07	305.93	303.36	305.38	304.17	307.28	305.99	306.22	305.11	305.9	304.16	305.48	302.85	305.12	303.83
309.5	310.52	312.64	314.11	311.93	312.32	313.93	311.1	313.33	311.62	314.69	311.1	313.22	313.73	310.88	312.69	312.05	311.73	312.34	313.64	310.55	312.36	312.78	312.65	315.39	312.52	313.54	314.98	311.75	314.29	310.69	311.34	314.27	312.8	312.33	310.46	312.74	312.96	310.4	313.82	310.83	312.32	311.46	313.45	313.14	310.17	308.34	312.38	311.01	311.93
304.71	302.79	301.74	305.17	302.51	304.21	307.06	302.27	304.39	303.21	307.25	303.76	303.83	303.35	305.88	300.41	303.74	303.89	304.45	302.25	304.2	303.49	304.07	306.51	302.88	303.33	301.66	301.02	305.11	302.92	302.27	302.59	304.27	299.51	302	302.88	302.12	303.24	302.43	302.79	303.61	304.05	303.92	302.98	304.03	300.82	305.01	302.93	297.99	301.43
299.52	300.35	300.11	301.66	299.31	300.29	299.62	298.46	300.35	301.73	301.45	296.83	301.6	301.91	302.67	300.09	301.31	300.33	301.82	299.59	300.8	302.91	299.7	299.54	300	296.69	300.86	299.01	297.38	302.97	300.51	299.42	298.58	303.17	300.88	302.06	300.72	299.28	299.75	299.71	301.08	300.34	300.36	299.65	298.92	302.19	298.05	303.01	297.51	299.53
318.55	315.89	316.35	312.89	313.66	312.3	316.09	314.7	313.64	315.82	314.1	315.47	316.55	315.06	315.35	316.73	315.12	316.11	316	312.09	316.55	316.7	314.44	314.62	313.42	314.91	313.94	315.86	317.92	315.3	314.19	315.43	312.56	314.45	312.89	312.5	316.81	316.84	315.93	314.9	315.36	314.32	315.57	316.23	312.6	313.43	317.91	313.81	314.58	316.27
311.92	313.85	314.54	315.43	316	314.94	312.13	314.61	312.23	316.56	315.29	313.62	315.13	312.91	315.24	311.52	315.34	314.16	315.29	312.34	314.16	314.07	315.33	312.84	313.66	315.1	313.72	313.26	312.53	314.37	314.53	314.74	315.12	315.17	313.02	315.91	315.81	313.87	315.74	317.29	314.78	315.59	315.98	314.13	312.38	317.61	314.16	315.14	314.82	316.18
315.48	315.06	314.45	316.32	315.83	312.95	313.88	312.54	314.53	314.87	314.05	313.05	314.32	312.09	315.06	316.21	316.38	315.96	316.46	317.4	315.47	314.36	316.59	312.97	314.29	314.75	313.17	314.45	316.45	315.59	313.42	317.21	315.46	313.46	314.88	315.76	317.04	313.53	314.65	314.86	314.64	314.01	313.22	315.69	313.28	314.36	312.59	317.86	314.71	313.32
295.92	293.58	296.78	295.72	295.55	296.62	294.58	295.06	296.11	296.19	293.89	292.41	294.96	294.04	296.07	293.43	296.73	294.14	295.53	294.63	296.72	294.76	295.76	296.14	295.36	294.25	296.4	295.58	295.86	294.28	294.62	294.81	295.41	298.04	294.25	295.51	296.22	294.43	295.5	295.92	294.75	294.75	295.59	296.7	296.31	294.26	293.21	296.36	291.13	295.86
306.08	304.75	303.13	303.51	304.68	303.46	303.58	307.32	302.85	306.2	307.87	307.34	304.1	306.47	305.23	303.82	304.16	306.08	302.61	304.53	306.87	308.41	304.46	305.87	306.41	302.69	304.52	304.98	306.26	305.82	306.7	306.7	303.63	306.38	306.41	304.68	304.6	304.33	307.76	306.36	305.89	305.61	307.26	303.1	304.67	304.54	303.58	304.6	305	304.13
328.77	327.25	328.81	326.12	327.17	328.85	326.18	325.55	327.13	326.79	328.07	325.14	327.1	326.11	326.05	327.7	327.65	329.15	326.03	327.96	327.27	325.55	328.42	326.5	328.11	327.73	326.79	326.97	328.38	324.94	328.99	329.01	325.65	325.75	327.15	325.93	326.2	325.16	326.68	326.49	327.88	327.93	325.77	327.7	328.05	325.91	325.37	327.08	327.76	328.07
306.23	305.41	306.19	305.96	308.29	308.03	305.78	306.73	304.28	304.58	304.6	303.54	306.62	305.61	304.03	303.18	306.07	304.53	306.26	307.09	303.44	307.94	304.75	306.93	306.13	303.33	306.51	306.48	305.86	305.51	309.14	306.35	306.6	309.14	305.83	308.9	307.26	306.17	306.47	309.67	306.57	303.62	306.46	306.81	304.54	306.11	307.37	305.13	305.21	306.91
303.4	305.03	303.17	303.39	302.46	299.07	304.48	301.39	305.21	303.2	302.72	301.67	300.87	303.13	305.88	301.75	303.84	299.73	304.07	302.62	304.94	303.73	304.01	302.69	305.63	304.02	304.29	303.55	301.4	303.65	305.58	305.21	302.48	304.45	303.92	303.07	305.13	301.85	304.57	303.99	303.7	303.98	300.5	304.67	304.93	301.73	302.92	302.62	305.24	303.43
313.65	312.86	314	312.43	312.49	314.54	312.92	314.5	313.77	312.06	313.26	313.56	314.93	314.95	312.81	311.53	312.36	313.91	313.54	313.18	314.47	311.34	312.96	314.74	312.31	313.18	312.1	314.15	313.16	313.39	311.31	315.06	316.12	315.31	311.56	312.85	312.41	314.56	312.98	314.48	314.66	313.72	313.77	308.83	313.18	313.98	312.92	313.26	311.85	311.73
329.83	328.53	326.44	329.62	328.51	327.04	329.64	324.95	325.07	326.44	329.64	327.34	325.88	325.93	328.57	328.05	326.69	327.67	329.67	326.31	330.2	326.59	328.82	329.67	328.1	327.38	328.61	326.02	327.72	329.88	329.81	328.59	327.32	326.68	326.63	325.81	327.08	327.88	327.21	329.53	326.42	329.69	325.1	326.8	326.39	327.24	327.26	328.56	329.43	328.8
301.3	301.85	302.21	297.18	299.15	299.94	302.77	302.39	300.88	300.22	297.4	303.37	297.68	299.51	299.86	297.2	298.73	298.34	300.26	300.3	298.16	298.33	300.05	300.14	300.9	298.66	298.77	300.21	299.32	301.3	299.01	299.5	299.73	300.21	301.29	300.38	299.83	298.91	300.41	300.83	298.08	301.62	302.89	299.17	300.21	300.96	298.51	299.46	299.77	299.26
305.76	306.23	306.85	306.32	308.01	306.53	307.77	307.39	307.49	307.75	308.18	305.29	306.23	307.34	308.41	306.09	306.95	306.33	309.03	306.88	308.56	306.12	309.31	304.61	306.64	308.39	308.41	307.97	306.27	308.57	306.49	309.74	307.83	310.23	308.27	308.1	307.39	307.43	308.6	308.69	308.1	303.79	309.88	307.52	307.95	307.69	305.96	308.84	309.21	308.38
309.36	312.11	314.76	311.14	312.19	311.95	311.54	310.67	311.53	312.64	311.7	311.8	311.73	314.08	311.74	313.23	311.69	308.91	313.61	312.51	308.25	311.62	310.64	309.68	313.63	312.69	308.97	313.02	311.69	309.95	310.6	310.68	312.34	312.55	312.17	309.95	311.41	308.89	311.67	312.02	310.28	312.65	310.58	311.33	312.86	311.62	311.27	311.27	312.13	312.06
304.69	302.86	303.17	303.54	303.85	300.94	302.25	306.42	303.9	304.46	302.13	306.7	305.93	302.4	302.75	303.62	303.53	303.71	302.29	301.85	301.24	304.15	304.28	303.23	305.16	304.75	301.26	303.23	305.83	301.94	305.05	302.39	302.69	306.48	302.8	302.24	303.95	300.36	301.21	304.08	304.99	303.16	304.16	304.22	305.26	305.01	303.5	303.67	304.64	303.87
327.49	327.34	329.61	326.69	329.29	327.83	327.13	328.07	324.21	324.24	324.89	327.39	331.05	328.3	326.98	328.22	327.79	326.7	328.42	326.87	328.34	327.73	325.22	325.89	328.95	326.16	327.67	329.27	327.09	328.68	327.49	326.06	324.11	324.81	328.47	327.79	326.06	328.24	327.62	326.42	325.99	329.64	326.86	326.89	324.07	324.29	327.69	328.29	327	326.79
308.96	305.52	305.64	305.66	306.17	306.58	307.46	308.08	306.3	307.5	305.75	308.43	305.77	306.7	306	305.71	306.49	306.35	306.37	307.36	306.92	306.42	306.76	307.32	304.76	310.2	309.04	307.45	306.26	305.01	307.51	307.93	306.75	308.72	306.09	307.22	305.46	304.67	307.1	306.18	307.29	307.05	303.12	306.84	307.01	307.34	306.4	306.59	309.57	305.58
315.08	313.48	315.08	313.87	315.15	316.82	313.51	316.07	314.73	315.38	314.87	315.73	313.91	316.69	314.12	317.62	314.6	315.38	313.31	315.23	315.75	316.75	315.82	315.21	312.5	315.05	315.74	313.72	314.2	314.46	314.4	313.67	315.05	312.69	316.12	314.03	315.32	316.91	314.98	315.29	314.74	315.54	313.92	314.88	313.91	314.07	313.33	313.41	314.73	316.74
313.67	314.49	314.72	315.05	314.23	315.19	314.4	315.58	313.9	314.99	316.1	314.92	315.04	314.29	316.73	316.18	314.66	314.69	316.24	315.09	314.91	313.75	316.08	314.82	316.31	314.86	313.8	317.15	313.28	314.8	316.01	316.73	315.7	315.4	313.58	316.82	314.74	316.23	314.76	314.35	314.6	315.27	313.94	316.35	315.76	316.73	312.79	315.92	313.02	316.01
308.98	309.41	310.14	308.92	311.48	311.81	308.8	304.6	309.19	309.25	307.69	311.22	309.49	307.9	312.38	308.57	311.42	310.47	307.52	308.8	311.21	310.07	311.31	309.33	307.89	313.61	309.21	307.64	308.2	311.72	309.15	310.95	310.42	310.23	309.38	308.79	309.8	308.06	307.49	307.63	307.59	311.48	309.49	306.96	307.13	308.47	309.25	309.19	309.76	310.95
303.73	305.52	308.1	301.8	304.38	308.27	303.83	306.45	302.38	306.23	305.29	306.1	305.71	304.04	304.6	305.37	301.62	305.15	306.77	305.49	304.12	306.4	303.47	304.56	304.67	304.5	303.67	305.71	305.56	307.44	307.05	305.67	303.46	306.62	302.75	302.35	305.9	304.66	303.56	305.69	305.33	304.65	305.26	304.58	303.87	304.7	304.99	304.44	307.33	304.84
304.98	306.06	305.81	304.82	306.58	304.84	303.76	304.31	302.16	303.27	306.2	303.83	303.6	302.93	303.25	307.5	302.82	305.87	302.63	303.63	305.86	305.07	304.78	304.09	305.16	303.6	305.33	306.09	304.56	303.89	305.54	303.59	303.12	304.34	304.22	303.27	302.26	305.71	302.81	306.98	303.82	305.43	302.89	305.33	304.89	305.58	303.94	306.55	304.81	304.4
326.79	328.57	327.53	325.84	328.71	325.74	328.41	326.61	327.41	329.16	327.97	328.79	329.17	324.82	327.13	327.13	329.6	328.6	328.89	326.84	329.03	327.37	327.73	328.57	327.6	327	328.62	327.79	328.74	324.84	328.41	326.69	326.83	329.38	328.47	327.25	327.27	327.8	326.12	329.2	326.2	328.75	329.02	329.52	327.5	326.17	329.03	328.47	328.96	329.67
312.79	313.75	312.69	312.67	313.32	312.19	315.27	314.04	311.62	312.19	312.38	313.14	311.88	316.07	312.93	310.72	313.38	310.9	311.88	314.38	312.61	311.71	313.85	315.82	313.28	311.53	313.88	317.49	315.14	312.45	314.25	313.49	314.32	314.24	311.62	311.71	314.57	315.3	313.23	315.3	313.23	314.99	313.56	314.48	314.91	313.41	314.84	312.43	312.13	314.03
310.42	312.83	312.54	311.12	310.76	311.93	311.88	311.15	314.6	311.18	312.26	314.32	314.49	312.94	310.16	311.89	313.58	313.44	309.59	313.07	312.69	314.32	312.1	313.19	309.58	313.01	312.98	314.29	312.69	312.07	310.79	312.33	313.15	315.06	312.81	315.24	311.52	311.8	315.25	310.31	312.52	310.67	312.62	315.61	310.87	309.59	310.82	311.22	311.7	314.1
316.52	318.63	316.45	317.37	314.98	316.42	319.24	318.92	317.46	317.48	316.82	316.25	313.87	317.66	317.46	316.83	316.41	317.94	315.51	315.9	317.5	316.92	316.58	319.92	318.17	318.05	318.59	317.9	316.79	316.14	317.05	318.1	316.58	319.73	317.58	317.12	316.28	318.82	317.72	319.1	318.06	316.11	317.22	318.53	315.68	318.7	316.84	317.93	315.95	317.37
313.1	313.1	309.49	310.31	310.69	313.73	313.45	313.79	311.36	311.29	311.3	310.14	312.66	311	312.61	311.22	311.76	311.82	312.02	312.09	309.86	309.61	311.16	309.77	309.49	309.4	312.26	311.57	313.78	311.12	313.31	313.05	309.88	312.08	311.79	309.98	310.41	311.11	312.82	312.59	310.16	312.2	308.4	308.99	310.55	310.3	310.96	309.59	310.15	311.31
300.62	303.09	300.24	300.12	296.64	300.07	300.62	301.27	301.59	301.64	298.49	299.66	299.86	301.92	300.91	302.44	302.65	302.3	300.42	300.1	301.21	301.76	301.49	301.31	300.28	300.2	300.52	300.63	300.6	301.37	297.66	300.65	300.29	301.47	301.05	299.23	300.12	300.54	300.59	300.8	299.95	299.88	301.04	303.91	302.67	301.5	302.01	300.29	301.98	301.54
324.99	327.59	323.22	323.73	324.47	323.35	324.18	322.46	325.66	324.36	325.13	325.63	322.89	325.93	326.44	323.44	323.84	325.48	323.97	324.7	324.26	324.58	322.94	324.44	326.55	324.79	324.85	322.27	322.64	324.84	323.43	323.7	323.81	324.35	324.22	325.8	326.31	322.45	324.1	323.26	324.57	325.51	323.25	324.58	324.29	322.46	326.04	325.25	326.5	325.32
314.75	316.11	319.09	320.78	316.11	316.49	317.53	316.44	315.74	316.32	317.45	319.18	318.12	316.23	317.02	317.45	316.59	317.9	318.2	317.25	316.86	316.9	319.02	317.72	318.16	317.03	318.86	318.04	316.74	316.34	315.34	318.53	317.68	318.58	316.57	319.42	316.37	316.63	315.91	316.31	317.76	319.56	317.86	314.72	314.91	316.21	315.84	319.26	314.42	316.57
314.22	314.04	314.36	314.43	313.44	315.6	315.84	313.01	314.02	312.54	313.02	311.79	314.48	311.47	314.04	314.12	313.8	312.8	312.86	312.84	314.03	313.89	314.68	315.21	311.34	310.54	313.57	313.71	314.42	314.65	314.64	313.37	315.37	312.24	310.64	315.34	312.74	313.7	314.86	313.18	313.13	315.24	310.85	315.95	314.34	313.19	313.46	314.37	314.17	315.05
315.53	315.32	311.49	315.56	312.76	313.94	314.12	316.1	316.16	314.59	313.94	312.66	315.53	318.03	315.08	317.2	316.58	315.01	316.76	315.42	312.82	314.79	314.48	313.19	314.25	315.82	312.45	313.5	314.06	314.73	313.17	315.07	319.01	314.93	313.94	313.88	315.04	315.83	314.9	313.73	316.31	314.09	315.71	312.62	314.91	315.65	316.34	315.29	315.42	313.19
315.09	314.56	315.15	314.26	314.58	315.66	320.62	315.17	313.32	316.35	314.89	314.25	314.68	317.18	317.62	316.71	317.88	313.85	317.93	317.44	314.64	315.5	314.34	312.74	315.19	317.43	314.7	316.96	317.91	319.23	315.06	316.02	317.73	314.87	316.74	315.12	316.16	314.88	317.62	315.03	314.09	314.92	318.36	316.86	314.45	316.62	314.48	315.69	318.99	314.78
303.85	306.6	303.46	305.02	302.85	306.11	307.55	304.74	303.54	306.58	304.87	304.98	307.84	302.79	307.28	306	303.98	302.11	303.84	302.82	304.26	305.07	306.72	305.56	305.36	304.77	306.96	302.83	303.51	306.75	306.81	307.79	309.19	302.77	304.13	304.45	307.11	305.24	305.37	305.55	306.96	303.41	307.28	303.07	304.75	307.28	305.4	306.14	306.27	305.88
316.77	317.48	315.62	316.23	314.88	315.8	316.7	315.66	316.07	316.01	318.31	317.04	316.73	315.61	314.53	316.45	315.35	315.67	313.97	315.25	317.91	317.97	316.4	315.88	314.19	315.38	315.14	316.82	316.03	316.03	317.37	314.8	315.17	315.14	317.01	313.27	316.46	316.56	315.69	316.92	316.16	315.29	315.76	314.21	315.27	313.97	317.49	315.86	316.87	314.04
329.9	329.3	328.06	325.43	327.42	328.25	328.81	326.17	327.51	327.33	326.88	329	329.28	328.25	328.02	329.45	330.96	327.08	329.68	328	330.04	326.94	329.69	329.57	328.03	328.51	329.11	329.46	326.17	326.49	328.72	328.12	330.71	327.54	329.91	327.11	328.95	330.82	328.21	326.26	330.83	332.47	326.93	329.13	328.99	327.17	327.69	328.92	329.74	326.18
309.2	310.44	309.79	307.23	310.23	314.24	310.71	312.6	308.18	308.45	310.06	307.75	309.86	310.63	312.56	309	310.34	307.98	309.39	309.67	310.58	308.85	308.65	306.96	311.44	309.47	311.29	309.21	310.28	310.72	308.64	309.08	309.66	311.8	312.14	309.55	312.42	307.65	311.55	308.43	309.24	308.57	311.03	312.27	310.12	311.17	311.28	310.4	310.75	310.71
296.65	295.45	293.09	296.68	297.58	296.54	297.7	295.85	295.09	295.9	296.11	296.28	296.75	297.25	294.42	296.62	295.84	297.58	295.97	295.56	298.62	296.93	294.8	296.28	295.9	296.08	298.38	298.8	295.86	296.18	297.17	296.91	295.55	296.85	296.18	298.56	298.3	295.48	298.33	295.45	296.47	296.72	297.53	296.55	298.02	296.43	296.15	294.77	296.07	297.72
304.36	302.03	301.47	303.98	303.34	300.48	302.92	303.51	305.12	301.41	303.57	301.81	302.9	304.02	301.68	302.79	301.26	301.81	303.25	305.43	301.99	301.38	303.21	304.02	305.18	304.11	302.84	301.84	304.52	306.38	302.8	304.26	301.37	302.99	304.2	301.12	305.5	302.99	303.38	303.44	304.27	300.23	303.74	302.74	305.27	301.31	305.93	305.57	304.06	306.56
302.49	303.8	301.51	300.23	305.26	305.78	301.32	302.11	303.32	305.42	301.14	302.64	300.56	302.91	303.73	303.21	303.48	301.98	301.18	301.64	301.16	303.82	305.05	302.74	301.74	304.94	300.08	304.34	303.59	301.27	303.98	301.57	303.03	302.06	303.58	303.45	302.45	299.95	302.35	299.74	302.84	302.27	301.04	302.81	303.54	300.86	302.82	306.13	304.27	302.98
324.8	323.79	325.21	324.16	325.86	324.5	323.58	325.19	324.37	325.36	323.22	323.95	322.17	323.54	325.51	323.28	324.07	320.85	323.11	323.7	326.2	323.36	324.78	324.56	323.64	324.63	321.86	323.7	324.38	325.61	325.72	324.53	325.06	325.6	325.49	327.31	323.54	322.72	324.29	323.76	322.36	324.1	323.83	325.01	321.95	326.4	325.33	324.6	325.32	325.13
306.25	304.12	303.18	304.65	304.1	305.15	302.94	305.79	303.59	305.06	306.52	302.31	305.79	304.36	308.21	304.7	306.11	307.33	305.63	305.14	306.94	305.86	306.64	304.19	305.66	306.12	304.39	304.32	304.86	305.44	306.04	304.2	307.52	305.46	305.11	304.55	303.22	305.93	304.21	304.12	302.82	307.79	306.93	307.51	308	305.11	305.26	303.04	306.19	303.79
302.83	301.77	301.8	301.26	302.9	303.85	302.29	303.39	305.34	302.14	301.15	303.13	304.4	301.19	303.56	304.08	302.54	304.69	303.9	304.39	302.02	301.85	303.21	301.66	299.91	303.77	302.41	301.8	301.78	304.32	303.87	301.97	303.87	302.9	303.72	302.87	303.53	299.35	300.79	301.75	301.25	302.01	300.36	303.76	302.31	301.46	301.15	300.75	301.23	303.94
312.93	317.2	314.47	314.11	316.1	315.99	314.03	315.66	314.17	314.93	315.53	314.57	315.07	313.03	314.46	314.96	314.95	315.63	315.4	316.89	315.67	315.41	314.09	315.28	312.87	317.35	316.13	314.73	315.34	314.61	311.99	316.2	315.67	315.04	315.21	315.64	316.11	313.02	316.34	314.52	312.18	314.36	314.42	314.57	316.06	314.91	317.45	316.04	314.51	316
314.46	315.95	315.85	314.94	316.55	312.71	314.47	315.01	316.13	316.52	316.23	317.2	313.86	316.81	316.56	315.65	314.03	312.5	316.78	314.91	315.96	315.14	316.74	311.9	316	316.67	315.32	313.8	314.31	314.25	314	316.65	316.57	318.44	317.8	315.87	316.08	316.87	314.05	315.3	316.64	314.76	314.6	317.11	317.13	318.08	318.58	313.01	316.68	315.32
325.78	328.93	325.04	328.57	327.23	327.88	328.98	326.17	328.54	326.67	325.43	327.77	326.95	326.35	329.5	326.02	326.89	328.79	328.58	330.12	329.24	330.32	326.3	328.76	327.83	329.91	327.86	328.01	325.77	326.65	327.27	328.77	326.85	326.88	324.11	326.92	331.3	327.37	325.05	327.96	329.12	327.2	327.4	325.92	326.77	328.75	327.63	328.81	326.68	328.37
295.74	293.28	294.34	294.33	294.17	293.24	291.57	296	293.77	294.59	293.71	293.89	294.33	295.16	292.59	295.63	294.26	293.78	294.77	295.56	293.43	294.5	292.21	292.02	295.28	294.61	294.91	293.91	294.44	292.72	291.36	291.83	293.54	293.83	292.36	295.53	292.65	294.32	295.84	292.64	294.82	293.3	292.61	297.3	294.46	292.4	292.88	291.97	291.38	293.14
304.85	305.48	303.57	303.02	303.78	303.48	301.24	304.32	303.32	306.87	306.13	305.19	304.69	305.28	304.09	306.31	305.21	306.04	305.43	303.49	303.88	301.02	303.32	304.72	304.97	305.52	303.29	305.07	304.94	304.95	305.92	306.46	303.77	305.31	302.37	302.25	306.39	303.14	306.03	305.32	303.5	305.13	306.18	302.04	304.33	303.03	302.79	303.85	306.3	303.36
303.96	304.89	301.74	303.79	300.58	300.46	301.39	303.36	304.75	303.67	302	302.02	301.33	304.21	302.89	303.12	302.06	306.66	303.01	303.13	304.1	303.36	301.52	302.65	305.4	303.17	304.73	302.94	304.69	303.4	304.35	303.07	303.95	302.76	306.26	302.99	306.08	305.71	304.77	304.92	303.24	306.7	304.37	303.75	304.61	303.24	302.64	304.28	303.9	304.48
313.99	315.47	315.48	312.66	314.66	315.26	314.53	314.79	315.02	313.1	314.72	314.55	313.13	311.16	313.38	311.83	316.38	313.6	315.4	313.39	313.58	313.7	312.73	314.6	314.04	313.37	313.77	313.97	313.91	311.61	314.69	314.25	315	313.53	313.06	313.69	312.15	312.14	313.35	316.7	313.54	311.98	310.53	315.05	314.5	314.14	312.27	315.34	313.43	313.01
310.59	309.18	309.05	309.78	311.14	311.73	309.33	308.1	308	309.27	311.48	307.93	308.93	310.7	309.58	309.99	309.78	310.18	308.19	311.51	309.13	308.87	310.66	311.43	310.94	307.64	309.17	310.7	311.02	306.23	309.73	312.11	308.76	310.89	311.02	307.64	312.09	309.21	309.07	308.08	308.85	309.51	309.61	310.56	309.35	307.17	308.91	308.98	310.23	309.86
304.61	303.34	303.84	303.71	305.72	304.45	303.92	302.68	303.09	305.06	301.76	304.42	303.22	301.44	303.64	304.41	302.14	305.41	302.19	305.2	301.18	303.43	304.14	301.89	301.99	305.39	303.76	302.61	303.95	305.68	303.25	300.36	303.09	303.61	304.06	298.96	302.42	306.19	302.93	303.88	300.96	304.18	303.09	302.5	302.42	305.7	301.39	303.23	303.72	303.05
317.53	316.03	319.12	317.9	316.33	316.57	316.7	317.53	318.12	315.84	320.3	316.27	316.49	316.82	315.94	316.62	316.5	318.54	315.72	316.59	317.05	317.67	316.37	315.81	319	317.05	317.29	316.5	317.85	318.6	316.49	314.66	317.99	317.35	315.09	317.1	316.22	317.78	317.88	316.31	314.45	320.86	315.93	316.33	317.6	316.17	313.65	318.19	317.35	317.05
326.54	329.67	326.24	329.43	326.56	328.5	329.42	326.66	328.21	325.05	327.53	328.1	328.69	327.11	327.73	328.35	328	328.1	329.53	326.36	328.37	329.1	327.67	328.84	327.26	326.18	329.83	327.09	327.81	326.64	329.01	329.23	324.66	329.2	327.95	329.91	329.45	328.61	325.86	325.32	327.38	326.77	324.4	326.63	325.82	326.65	330.63	327	327.74	328.97
316.07	318.81	318.71	318.91	319.53	318.67	314.71	317.47	318.03	316.67	317.48	317.37	316.72	316.9	317.35	317.66	315.81	319.39	317.18	318.17	317.72	319.71	316.5	317.53	317.78	318.88	316.99	316.43	316.84	316.95	316.72	316.28	316.33	316.35	314.71	316.84	316.7	315.94	317	316.27	315.98	318.55	319.42	314.11	317.66	316.33	316.85	317.56	318.3	316.46
313.25	312.66	311.49	311.77	310.29	312.32	314.35	312.11	311.74	312.2	312.82	313.29	312.48	312.26	313.58	315.64	316.37	313.68	311.7	313.2	311.16	314.27	313.5	311.73	312.14	313.97	315.09	312.73	312.49	312.16	310.6	312.25	313.42	314.22	312.62	311.14	312.4	311.76	314.97	311.97	314.88	310.16	312	312.33	313.35	311.38	311.43	313.87	311.9	312.25
306	305.66	308.43	304.38	304.9	308.03	307.7	307.49	308.87	305.99	306.27	306.33	306.37	305.82	310.22	306.29	305.89	305.03	304.07	309.35	306.15	305.46	307.08	306.89	307.47	306.75	309.87	307.47	307.91	305.32	306.21	308.53	305.61	303.07	305.14	307	305.27	305.72	309.16	306.15	305.96	305.63	306.79	306.06	302.52	306.81	306.6	306.71	307.46	305.57
318.55	318.7	316.5	320.61	317.61	317.78	320.94	318.29	318.69	318.86	317.15	319.51	318.04	319.4	317.9	317.14	315.79	317.29	315.06	319.05	320.13	318.1	316.56	318.4	317.45	319.62	322.51	318.16	319.36	316.1	318.05	319.3	317.56	317.77	316.63	317.88	317.38	317.8	315.78	316.43	318.16	315.86	319.21	317.76	317.54	318.21	317.54	316.33	315.59	316.91
315.47	315.57	316.29	313.78	315.77	316.15	314.8	316.35	315.25	315.43	313.98	315.35	312.55	312.72	312.22	316.26	315.69	313.22	317.46	316.26	315.47	315.14	314.36	314.77	311.29	316.83	315.46	314.63	316.26	314.28	314.64	315.47	315.02	314.6	313.79	313.18	313.82	313.63	312.43	314.14	314.99	314.79	315.63	312.79	316	314.12	316.52	314.71	314.2	312.54
294.65	297.23	298.55	299.49	295.53	298.25	297.08	297.46	297.67	297.27	295.5	295.42	294.93	295.79	299.89	299.94	298.42	294.99	296.2	295.83	297.61	295.99	297.84	298.03	297.3	295.08	295.56	297.84	297.76	298.09	296.86	298.31	297.19	297.25	295.56	298.46	296.89	297.63	296.96	298.75	297.75	296.18	297.99	297.53	296.19	295.92	297.97	296.91	299.65	297.78
319.95	318.56	317.11	317	319.28	319.61	320.55	320.33	318.61	318.62	321.49	318.95	318.64	317.09	317.97	319.84	319.64	319.3	318.81	320.84	319.76	320.68	319.44	317.51	316.33	319.38	318.24	316.51	321.94	320.39	321.02	319.21	317.77	318.4	321.85	319.73	319.81	319.36	320.44	319.34	318.08	314.86	321.36	321.05	322	317.84	318.49	319.63	318.02	320.76
330.88	330.37	326.39	327.43	326.44	328.55	325.89	330.69	327.32	327.86	330.3	328.06	327.25	329.07	326.04	328.53	328.48	328.55	325.09	325.46	328.34	326.25	327.46	328.72	327.5	329.55	328.11	326.36	326.44	328.61	330.57	331.76	329.89	326.72	329.59	328.41	325.61	328.37	326.87	326.56	328.44	327.37	328.35	328.4	330.65	327.03	325.56	326.49	328.52	324.56
328.55	326.31	326.21	327.81	328.74	328.83	326.21	328.59	326.11	327.98	327.69	328.73	327.66	325.24	328.62	327.77	327.35	329.27	328.21	325.07	328	329.1	328.66	328.88	328.27	328.39	328.77	326.89	325.87	328.79	328.65	326.76	325.85	324.45	327.74	329.39	325.14	329.16	328.02	326.03	326.76	327.6	327.85	326.17	327.98	329.22	328.01	328.15	327.87	328.38
304.59	303.58	302.03	301.7	302.28	304.08	304.22	305.89	304.49	303.34	303.41	302.78	302.35	304.22	304.14	305.04	303.37	305.89	299.78	303.04	302.47	303.32	304.29	301.29	302.76	304.79	303.04	303.59	304.85	302.95	304.3	304.12	305	305.21	304.05	303.51	302.75	304.44	303.64	304.62	304.19	302.43	302.81	304.83	303.22	305.78	302.83	303	303.71	301.03
302.6	303.1	305.09	305.59	305.41	303.43	304.94	307.99	305.76	303.26	305.83	307.44	303.36	307.02	307.38	303.15	304.92	304.68	303.3	306.41	305.45	304.24	306.61	303.39	304.59	307.08	303.67	305.29	303.58	306.09	303.87	305.44	307.83	305.52	304.26	304.14	306.1	305.59	306.09	305.55	305.67	307.18	308.09	306.09	305.66	306.06	305.66	305.74	302.98	305.11
312.42	311.98	309.17	309.65	314.82	312.14	312	312.71	311.45	311.32	310.94	312.92	311.61	312.61	310.9	311.35	311.77	310.85	310.79	310.81	314.35	314.03	311.09	311.49	311.1	310.94	309.71	311.94	309.68	311.75	312.2	313.47	308.55	306.98	311.57	311.63	310.95	311.5	314.25	311.94	308.83	311.39	310.94	310.01	313.24	312.64	311.1	312.2	310.72	311.6
313.6	314.34	313.6	313.11	313.23	312.36	313.21	314.37	314.78	314.5	313.45	311.68	316.92	314.4	314.21	311.45	312.95	314.13	313.74	314.08	313.6	315.14	315.84	316.5	312.07	314.8	312.06	314.06	314.71	314.09	314.26	315.83	312.52	313.53	313.15	314.59	315.19	315.91	311.89	312.13	314.98	314.29	313.44	312.29	316.46	315	313.27	313.87	315.92	313.16
305.49	306.04	305.61	304.33	307.24	305.05	305.39	302.54	307.77	308.3	303.62	306.11	303.7	304.63	305.55	306.5	306.73	304.34	304.36	305.59	304.55	305.04	306.96	303.27	304.07	303.11	305.68	302.08	303.48	306.27	304.67	305.61	303.59	303.38	306.31	304.11	306.82	305.63	305.74	304.52	308.03	306.49	309.07	306.38	304.01	306.76	304.91	305.66	308.44	304.37
309.16	311.26	308.47	309.31	310.02	307.54	308.1	308.49	308.54	309.33	308.61	309.04	307.9	307.55	307.31	307.18	310.27	308.06	309.62	308.72	309.94	309	309.44	306.68	305.34	309.01	309.7	307.77	308.19	307.86	310.79	309.63	306.24	308.39	307.64	310.23	309.25	308.43	305.91	309.17	309.14	309.88	310.42	309.31	308.01	310.38	309.97	308.43	306.55	309.5
328.98	328.12	326.94	324.29	330.11	328.41	326.74	326.73	329.07	327.4	328	327.5	328.17	329.23	329.3	328.82	327.75	327.93	326.51	328.57	330.01	327.08	325.74	328.26	327.11	330.2	329.15	328.69	327.36	326.59	325.95	327.3	327.95	326.71	328.48	327.67	325.38	327.56	327.73	330.92	325.56	326.8	325.57	328.36	328.45	327.82	328.35	327.22	329.69	328.18
299.22	301.33	299.44	299.15	301.1	301.58	300.05	298.34	298.45	298.88	300.47	298.03	301.19	300.95	301.8	300.78	299.79	302.68	301.26	299.33	299.89	298.3	299.89	299.65	298.48	302.45	301.22	298.96	297.09	299.81	299.54	300.21	299.99	298.22	298.74	299.84	300.27	300.78	298.52	301.43	300.84	298.56	301.95	301.91	298.64	300.71	301.23	301.43	299.24	300.99
308.05	312.94	312.97	312.57	311.54	312.02	313.14	315.82	310.75	314.36	310.33	311.6	313.04	312.28	313.22	313.16	312.17	311.6	314.27	313.43	313.7	310.6	313.35	311.56	309.26	310.93	312.84	312.21	311.42	310.99	310.12	313.89	314.64	313.26	311.18	314.08	312.76	311.68	312.75	312.75	311.69	311.13	311.3	314.12	313.86	312.39	312.76	313.25	313	311.78
315.3	309.7	315.94	313.49	316.77	314.53	312.8	314.65	312.44	316.52	312.52	313.37	315.49	314.62	312.93	313.43	315.12	313.73	315.93	314.92	313.79	315.32	315.6	313.61	315.77	313.76	312.41	313.6	313.98	312.98	314.14	315.78	313.19	314.44	314.24	312.3	316.11	314.71	315.98	317.83	315.7	315.42	315.31	314.91	315.14	312.71	313.96	314.38	314.08	313.95
300.43	302.35	301.68	300.32	301.26	301.55	302.82	302.5	303.11	302.39	302.22	302.75	301.89	305.34	302.44	304.23	302.14	301.56	301.19	303.88	300.79	305.45	301.26	302.74	302.15	299.78	302.61	303.92	299.91	301.07	303.18	300.53	302.53	301.59	303.7	302.9	300.53	303.24	302.65	304.35	302.65	303.76	302.75	303.39	302.32	302.79	302.95	301.39	301.05	303.02
310.46	308.04	309.82	307.18	310.41	310.63	306.78	308.61	310.2	308.25	307.71	308.94	309.95	309.89	310.36	307.91	308.31	307.93	307.45	310.4	309.45	306.15	307.84	307.16	309.32	309.73	308.21	310.5	308.7	309.55	307.43	308.37	309.54	310.52	307.17	310.21	306.57	310.27	308.4	311.7	307.74	309.65	308.68	308.02	308.57	310.39	307.19	309.55	308.67	307.86
307.46	303.73	305.02	306.43	305.37	307.2	308.38	304.9	306.34	306.55	305.82	304.3	302.98	306.34	306.7	304.21	306.83	304.7	304.1	307.43	304.69	306.88	304.17	306.34	305.4	305.41	305.53	306.84	305.45	303.86	305.22	306.09	304.64	307.03	306.62	305.29	304.18	303.86	305.6	304.72	304.34	307.44	305.53	305.89	305.59	307.32	303.96	305.9	305.69	305.62
317.26	316.72	316.22	319.06	320.21	316.58	318.41	319.64	319.05	317.64	319.9	318.89	318.93	317.05	318.25	321.52	318.58	317.01	315.78	317.83	318.8	318.93	321.76	319.3	321	317.38	319.36	318.56	319.36	319.26	319.18	319.75	319.92	316.6	317.45	319.15	318.79	319.15	319.4	319.29	319.35	317.76	318.06	317.52	318.46	319.6	317	319.4	317.19	318.05
314.3	314.71	314.53	318.21	312.85	312.97	314.89	316.21	314.47	310.35	316.33	317.55	314.27	315.23	317.39	313.95	315.5	315.48	315.43	315.17	313.28	313.51	315.73	314.53	313.3	315.77	313.84	315.13	314.68	314.17	319.06	314.89	313.69	312.94	313.85	313.81	314.85	313.59	316.43	313.51	315.26	314.27	315.56	314.28	316.61	316.34	313.58	316.35	314.59	317.07
305.39	306.97	303.65	303.03	304.52	302.77	302.63	302.6	302.05	305.67	306.08	303.56	304.72	302.65	305.89	306.15	305.86	305.12	304.93	304.65	303.68	302.74	303.21	305.77	303.56	303.34	304.77	304.67	305.58	303.01	305.67	305.35	303.2	304.34	302.62	305.05	302.92	303.85	304.86	306.16	304.2	306.49	305.89	303.77	304.88	301.03	306.72	303.58	304.81	304.51
300.7	301.02	300.84	299.74	301.4	300.15	300.39	302.68	303.72	303.1	298.81	303.69	301.35	299.95	300.44	301.31	300.75	301.16	303.27	301.52	301.71	300.17	303.35	300.54	304.17	300.66	301.95	301.31	301.67	298.75	302.42	301.62	300.26	300.72	302.14	299.64	298.87	299.47	301.2	304.35	302.79	300.34	301.56	299.17	301.85	298.14	302.82	299.88	300.38	302.53
319.12	321.52	319.05	319.6	320.41	318.52	319.11	319.39	321.98	319.37	319.26	318.25	318.41	318.51	317.57	319.25	321.22	317.58	318.64	320.53	318.18	320.15	320.03	317.97	318.9	320.96	319.1	319.81	322.13	319.28	317.54	319.17	320.27	319.54	316.58	318.11	318.51	318.54	317.96	321.79	319.14	320.57	321.12	319.46	318.12	320	319.24	320.58	319.13	320.72
319.03	321.37	318.67	321.24	321.96	320.8	318.99	317.64	317.56	317.76	315	320.93	321.5	320.51	320.47	317.24	319.02	320.61	319.66	318.67	317.65	320.05	319	320.53	319.69	318.92	317.37	319.9	318.2	318.8	317.66	318.93	318.72	320.23	321.71	319.72	318.68	318.81	318.53	321.67	318.96	321.88	320.51	317.51	320.45	323.3	321.27	313.84	318.17	318.02
302.74	304.42	304.83	302.31	305.52	303.9	304.26	305.3	302.52	303.03	304.04	304.16	304.45	302.12	303.94	302.55	303.25	305.35	301.78	303.55	304.11	303.96	303.45	302.67	304.8	302.56	304.41	304.27	304.49	301.01	304.26	306.41	303.13	303.32	303.65	303.84	304.08	304.1	302.51	303.44	303.27	304.95	304.7	302.27	305.22	301.73	303.25	303.4	303.9	302.44
313.54	314.59	314.5	314.24	314.28	313.63	313.49	315	315.36	315.58	314.21	316.09	313.67	318	315.27	312.44	313.65	313.67	314.71	316.68	312.84	314.06	315.07	314.68	311.48	312.78	315.04	313.77	313.38	312.99	313.83	315.67	313.52	314.75	317.34	314.57	312.18	316.87	315.94	314.54	314.29	315.73	313.61	316.34	316.06	315.7	317.21	315.51	313.93	313.62
309.52	307.98	312.44	306.61	311.09	310.92	311.14	313.16	310.92	310.39	310.3	312.13	314.23	309.39	310.64	309.38	311.7	310.64	310.51	311.57	310.86	311.45	311.05	305.44	311.4	309.05	310	311.47	308.2	312.43	311.65	310.4	312.25	310.12	310.15	310.25	309.01	310.86	312.43	310.68	311.53	310.79	311.39	311.43	311.39	310.04	307.25	308.88	311.55	311.58
304.11	307.62	307.07	305.56	303.44	304	307.21	304.19	304.44	305.7	306.22	302.49	306.21	305.82	304.84	305.68	306.45	305.52	305.69	304.58	306.34	306.64	307.04	308.18	303.15	303.47	304.66	305.14	303.54	304.38	306.41	305.59	303.91	304.17	306.71	307.24	305.57	304.52	306.83	304.92	303.54	304.91	305.24	305.5	305.77	304.5	303.15	302.96	305.49	305.75
311.76	315.56	316.69	314.59	313.46	316.72	314.66	312.84	312.87	312.95	314.66	315.1	313.43	316.64	311.01	313.61	311.11	315.7	315.02	314.76	318.61	314.1	313.49	315.62	314.46	313.94	313.36	313.62	314.26	316.51	312.76	314.73	315.25	316.27	314.07	314.63	313.91	317.01	317.01	314.81	316.47	314.71	315.4	315.41	311.92	315.37	314.81	313.36	315.22	315.22
316.2	315.78	314.66	317.89	313.56	315.37	314.89	315.97	314.67	316.28	316.74	315.55	315.4	313.95	314.67	317.75	319.2	315.44	318	316.61	318.52	317.5	314.57	316.95	315.63	317.5	316.17	314.51	314.45	315.93	313.7	315.69	316.75	315.43	315.48	315.91	317.04	318.95	314.8	314.18	315.44	315.74	314.35	315.91	316.84	316.78	316.09	316.36	317.58	313.91
307.9	307.3	306.85	309.08	306.71	310.18	306.74	304.26	304.21	307.73	307.36	306.25	308.5	306.29	306.25	306.59	306.24	306.94	306.93	309.07	309.46	303.68	307.83	305.29	306.72	308.01	306.57	307.31	305.78	306.8	307	303.62	307.7	305.57	306.94	305.32	308.46	307.78	305.95	304.8	306.89	306.85	305.98	308.57	307.53	307.53	306.29	304.7	306.44	306.41
311.19	311.96	310.25	310.07	311.34	313.12	311.86	313.98	311.64	310.7	309.69	311.68	310.78	315.23	310.19	313.93	313	311.57	312.96	310.72	315.27	312.55	314.17	309.92	312.06	310.67	311.59	312.31	310.31	311.06	311.4	310.81	310.6	309.45	311.77	311.04	310.44	311.8	310.72	312	311.6	309.97	310.85	310.93	311.91	310.39	310.97	310.18	310.21	312.85
312.94	313.23	313.08	312.5	315.55	311.78	313.92	313.57	312.25	314.75	312.48	312.18	316.49	313.52	312.34	312.44	312.08	313.23	313.44	313.46	312.79	312.95	312.34	312.32	311.95	312.78	313.14	315.27	313.44	313.7	312.73	313.27	310.75	312.34	313.93	313.19	314.88	312.97	312.05	311.57	311.34	312.13	312.16	312.15	313.55	312.63	314.89	312.1	314.03	316.02
315.98	313.96	313.49	315.23	314.04	314.16	313.97	315.53	315.92	314.88	315.73	314.65	317.17	313.93	312.77	313.75	316.17	316	314.87	313.67	315.65	315.68	315.45	313.73	315.2	317.62	312.6	315.3	315.04	313.03	315.45	316.31	315.41	314.11	315.68	313.33	314.34	315.59	315.69	318.95	314.12	314.8	317.41	314.17	315.1	314.76	314.25	316.54	313.36	314.65
311.41	313.22	312.84	312.87	312.86	315.14	312.24	312.85	313.93	314.53	314.41	312.48	312.89	311.96	313.92	314.54	313.2	312.09	311.55	313.73	314.19	314.2	313.27	313.31	312.49	314.06	313.12	313.5	311.84	314.26	309.46	312.71	313.2	315.17	315.37	314.93	315.93	312.33	312.52	311.93	312.88	313.02	312.08	312.63	312.38	312.07	314.65	313.61	310.91	316
304.49	305.34	305.27	305.38	304.18	303.45	304.97	300.07	305.47	303.65	302.48	301.58	304.57	303.63	304.49	305.81	306.47	304.13	305.35	305.6	305.27	305.28	304.92	302.68	305.81	304.07	305.7	303.45	303.4	307.08	301.69	302.83	303.89	305.19	304.15	301.78	301.84	300.6	304.24	303.87	303.28	303.28	304.32	303.87	301.16	303.97	304.11	301.69	303.38	303.02
297.3	293.06	292.85	294	294.12	297.13	297.13	296.12	295.21	297.44	297.32	294.33	292.44	294.5	294.02	293.79	295.08	295.03	296.57	293.63	296.32	295.85	296.31	294.06	293.73	292.08	295.77	295.36	295.48	296.63	295.43	293.39	293.17	294.97	296.21	297.51	293.96	294.9	295.74	292.91	293.47	295.24	295.18	296.2	296.4	295.29	297.22	293.39	295.86	294.7
310.02	312	312.97	312.17	312.46	311.18	309.95	312.26	311.79	312.14	309.32	314.15	311.16	314.8	314.66	311.03	312.66	310.99	312.73	313.65	308.73	311.23	312.4	310.24	310.86	312.17	311.43	311.56	310.68	311.86	311.69	311.79	309.86	312.15	308.72	311.19	313.04	312.95	314.27	311.13	314.55	311.74	309.52	313.12	313.27	312.11	313.04	312.76	313.72	315.83
307.55	305.42	304.66	306.61	306.71	305.06	307.23	305.18	306.84	308.07	308.22	307.6	307.82	303.03	307.07	305.6	306.22	307.55	309.1	307.78	306.47	307.32	308.03	307.35	307.46	303.92	306.43	309.02	308.46	309.9	306.99	306.86	306.66	304.93	304.85	307.75	306.45	308.62	305.37	304.59	305.64	305.86	307.59	305	306.84	308.27	305.51	307.25	307.34	306.28
312.16	313.76	311.63	311.57	311.58	312.64	314.39	311.29	312.15	312.02	313.85	313.09	312.43	312.98	312.35	311.19	311	312.06	314.11	312	311.79	312.17	315.05	312.79	313.4	315.13	311.22	312.83	315.94	310.92	316.12	313.74	313.28	312.51	312.91	314.52	312.37	312.53	315.17	313.39	311.65	314.64	313.31	312.66	313.24	313.3	312.98	312.47	316.27	313.29
311.09	313.06	311.96	311.64	312.4	313.53	311.99	314.93	312.79	311.56	314.35	315.01	311.13	312.8	313.55	315.08	314.34	310.92	312.63	312.07	311.2	313.24	315.43	312.62	310.54	313.26	310.62	312.89	312.62	314.92	312.72	312.58	313.37	312.56	313.25	310.4	313.51	311.94	313.86	310.27	310.99	312.15	314.32	312.44	312.3	311.34	314.96	311.48	314.28	310.9
316.68	317.89	318.34	318.06	317.58	316.28	318.18	316.57	318.02	316.87	315.52	315.64	319.4	319.24	319.5	314.9	317.08	318.09	315.97	317.83	317.87	318.02	320.02	317.98	316.62	318.37	318.05	319.61	316.35	316.88	319.16	317.31	317.41	316.32	316.64	317.92	317.19	316.83	315.95	315.75	316.06	317.66	315.41	316.22	319.26	317.37	318.71	315.52	316.76	318.54
305.69	307.68	305.55	305.97	305.75	306.06	307.15	307.1	308.27	306.69	304.91	304.91	307.93	306.57	306.62	307.17	304.91	306.95	307.05	306.62	306.34	307.65	307.2	305.98	305.23	308.59	304.39	305	305.65	306.44	307.07	307.23	303.37	304.97	306.62	305.74	308.2	305.43	306.28	304.99	306.05	305.69	307.05	305.02	305.96	305.64	306.95	308.27	306.92	306.79
299.54	302.79	302.52	303.69	300.25	300.75	303.09	302.81	303.9	304.04	303.37	303.64	302.94	304.25	302.2	303.63	302.95	302.73	300.45	303.92	300.57	304.16	303.4	302.63	303.52	302.65	306.1	304.09	304.73	302.34	303.45	303.94	302.03	303.51	301.2	303.82	304.35	301.6	302.78	305.03	304.42	303.25	303.96	302.23	304.23	304.07	306.09	304.4	303.27	303.51
317	317.39	316.84	317.33	319.04	317.49	316.46	317.74	317.58	317.42	314.61	316.42	317.42	316.11	318.04	317.72	321.02	317.62	316.86	316.13	316.11	316.42	316.87	316.56	317.13	318.13	315.26	318.05	319.4	318.96	317.35	320.48	316.66	315.4	316.25	319.45	317.85	321.15	318.37	316.96	315.77	317.77	316.3	318.22	318.22	318.34	317.79	316.81	319.92	316.5
298	296.52	297.13	293.98	298.34	300.34	298.24	294.65	298.47	295.18	296.87	296.57	297.35	297.78	296.8	297.77	298.24	297.45	297.91	294.44	298.3	293.8	295.63	297.13	297.44	301.97	296.03	295.24	295.53	296.74	295.16	296.47	299.66	295.88	296.77	295.31	298.57	296.11	298.31	296.47	294.77	296.95	295.94	296.24	295.91	295.52	297.03	296.15	298.03	297.23
309.99	310.1	309.03	307.99	309.74	309.51	310.51	312.69	311.06	311.72	308.71	311.22	310.38	309.8	308.52	310.98	309.36	309.53	309.61	311.17	310.04	310.75	311.2	309.12	311.07	311.98	310.66	309.92	310.09	310.36	309.84	311.82	310.27	311.4	308.43	310.66	309.13	309.76	304.68	311.33	306.87	312.17	308.38	309.4	307.45	311.39	308.1	309.18	307.62	307.93
306.53	305.45	308.97	307.2	306.56	307.69	308.58	305.69	305.56	307.17	306.3	306.95	305.35	306.96	305.07	305.16	307.84	305.25	306.71	306.48	306.2	304.56	304.69	306.1	307.29	305.16	305.27	306.19	305.19	304.78	305.99	306.33	307.86	307.7	307.31	305.56	305.28	307.87	304.64	304.95	304.99	307.37	305.67	305.6	305.22	306.36	306.92	306.14	306.18	307.83
312.73	314.49	312.59	311.81	310.77	310.91	313	312.12	313.4	311.89	309.64	314.47	311.29	311.12	314.12	311.31	310.86	311.55	312.01	312.01	312.23	311.55	312.22	310.89	313.57	310.86	315.39	310.98	313.4	310.6	311.37	311.48	314.67	311.76	313.04	313.41	311.72	311.46	311.89	307.01	311.43	311.45	312.58	312.36	313.29	310.74	310.64	311.27	311.03	313.34
305.48	304.94	306.47	307.24	306.41	304.46	305	307.05	306.34	304.01	304.12	305.98	305.32	304.4	305.09	303.37	305.28	306.05	305.83	306.55	304.04	305.69	305.36	303.29	305.69	306.21	305.05	302.89	304.74	306.02	304.63	302.68	305.93	306.73	304.65	305.26	306.34	307.18	304.84	305.34	302.26	304.96	305.76	305.12	305.44	305.47	306.42	304.26	306.16	304.06
306.97	310.56	310.95	312.51	311.53	311.78	309.03	312.39	312.63	311.54	311.17	310.29	311.88	312.08	312.49	315.88	313.2	310.12	308.08	312.6	312.71	313.84	312.65	311.82	311.67	315.59	310.81	311.86	313.72	309.94	313.43	312.35	312.77	313.18	312.04	312.7	315.07	313.56	311.77	313.67	311.99	312.38	312.55	312.17	312.41	310.78	312.3	309.87	310.25	311.67
314.9	313.06	314.18	316.91	312.11	313.59	315.99	315.12	316.39	316.46	314.23	316.18	314.15	315.29	315.95	313.65	314.17	315.12	314.41	313.55	316.05	316.48	315.6	312.95	315.8	315.57	316.73	315.06	314.5	316.03	312.78	315.65	315.78	313.93	313.38	316.05	315.77	314.14	314.35	313.34	315.41	314.14	313.49	314.73	313.44	314.41	315.56	314.85	317.07	315.42
308.95	309.94	310.35	310.83	309.68	310.15	311.1	309.69	309.56	308.33	310.15	307.17	310.32	307.87	309.46	310.24	307.73	310.21	307.64	308.54	310.45	309.75	309.15	311.41	309.46	309.27	310.87	310.48	311.06	310.97	309.85	308.61	310.43	309.86	308.35	307.99	308.44	312.07	311.31	311.23	308.71	309.83	307.72	312.09	309.33	309.52	309.54	307.57	309.33	312.19
294.1	294.18	293.84	294.75	296.93	294.49	294.52	296.33	295.84	294.03	294.18	296.41	297.23	292.5	294.51	295.37	295.11	294.78	297.93	295.03	296.09	291.39	294.1	295.21	296.24	296.25	296.53	295.75	294.89	292.9	292.94	294.76	298.44	294.55	295.09	295.05	295.05	296.42	294.88	294.6	296	294.95	297.17	295.06	293.62	294.73	294.08	295.78	294.8	293.95
304.12	304.07	302.34	302.7	302.11	304.04	303.89	304.47	302.16	301.19	303.89	301.7	301.62	303.47	303.32	301.9	303.2	302.31	303.33	302.21	305.13	299.55	301.77	304.82	304.65	300.6	305.08	300.39	303.7	301.45	304.24	303.69	303.65	301.2	304.12	303.77	302.35	304.87	302.94	301.54	298.74	301.93	303.69	303.46	300.79	302.01	304.08	303.8	302.87	303.27
299.71	299.9	301.23	299.11	299.43	301.46	297.62	299.23	299.75	299.99	301.1	302.05	299.62	300.42	301.1	300.97	301.77	300.22	298.51	301.42	300.73	300.23	300.19	300.99	301.1	299.59	299.71	300.82	302.65	299.32	300.25	297.51	299.88	299.47	298.07	300.85	299.22	300.35	298.36	301.57	298.93	300.74	299.68	301.2	297.48	300.17	299.25	299.84	299.74	300.73
301.27	300	303.32	303.42	300.18	301.31	302.91	302.24	301.78	300.17	300.45	299.56	298.75	297.68	300.89	302.06	304.76	302.71	300.35	301.84	299.1	299.3	297.98	299.04	300.52	301.47	300.47	301.25	300.3	301.01	301.43	302.65	301.16	300.38	303.25	300.32	302.1	299.76	302.26	299.43	300.36	299.96	301.7	302.76	301.95	301.52	298.86	304.32	300.95	302.08
315.92	311.93	312.15	313.47	313.66	313.09	313.39	311.64	313.28	312.91	314.88	312.14	313.19	312.21	314.06	313.86	315.67	314.02	311.52	313.33	309.8	315.57	314.11	313.32	312.11	312.69	313.86	309.85	315.43	314.5	312.85	313.84	313.17	313.11	314.68	313.16	312.41	315.74	312.77	312.46	314.09	312.42	313.67	314.25	313.44	313.09	312.41	312.3	313.44	313.56
295.8	294.6	294.69	293.57	292.93	295.75	294.46	294.92	294.02	294.49	292.54	293.65	293.87	294.8	294.95	294.91	294	293.58	291.79	292.1	292.68	294.4	293.88	295.98	294.71	294.28	295.19	295.84	295.04	293.01	296.53	294.35	294	293.47	293.42	294.94	294.33	292.52	295.26	294.86	292.04	294.51	292.27	294.27	292.6	295.64	294.85	293.4	295.06	293.89
306.15	306.69	306.73	303.63	305.08	306.53	306.14	305.38	304.84	307.62	304.37	306.42	306.05	304.4	305.36	306.19	307.18	305.16	306	304.17	306.89	304.02	304.8	305.88	303.67	304.94	305.21	305.96	306.5	303.12	304.68	303.82	306.75	307.33	305.32	305.91	305.36	306.27	305.12	307.06	302.94	305.54	308.42	307.02	305.45	306.37	303.98	305.16	303.6	305.22
314.28	316.21	313.47	316.65	313.2	315.66	316.68	316.05	317.41	314.81	317.75	314.32	314.76	316.58	315.35	317.08	317.11	317.34	316.53	316.67	317.15	318.07	317.47	314.17	313.79	317	320.11	317.48	316.56	313.3	314.11	314.56	316.4	313.95	317.68	316.56	314.44	316.4	315.55	314.85	316.25	315.25	315.74	315.94	317.67	316.9	318.11	317.46	316.68	315.99
328.34	329.8	328.96	329.39	328.45	327.28	327.95	330.93	327.5	327.18	330.79	330.5	328.36	329.16	327.54	329.28	331.1	327.5	329.48	328.82	328.72	327.93	330.17	328.36	330.9	328.13	329.51	329.16	326.92	327.85	327.57	327.13	327.74	330.7	329.93	328.94	328.04	328.92	327.32	328.24	328.97	326.87	329.94	330.09	326.45	328.34	327.23	325.71	327.53	329.54
302.34	303.39	303.99	303.78	301.46	299.89	304.36	302.83	303.56	300.68	301.51	302.91	299.99	301.4	303.2	303.44	303.92	301.85	302.45	303.42	304.08	301.67	302.13	301.95	301.21	300.41	302.14	299.83	301.48	303.58	303.66	307.1	302.76	302.73	301.07	301.41	303.37	304.01	303.33	302.37	301.35	300.56	301.34	301.52	303.82	302.62	305.42	301.53	301.95	303.07
316.57	317.9	314.28	316.1	313.97	315.95	314.91	314.07	318.13	314.85	315.73	317.01	317.07	316.79	317.21	314.22	316.22	314.38	315.56	315.1	316.73	317.64	317.94	316.68	316.86	314.14	313.98	315.54	314.65	315.92	315.75	316.62	317.23	314.74	311.54	317.39	318.28	316.16	313.03	315.19	315.17	316.55	315.53	316.33	316.54	313.43	315.17	317.45	312.81	316.01
314.35	316.13	314.53	317.08	314.72	318.05	313.6	314.14	314.73	314.91	313.54	314.57	315.29	314.69	313.48	315.72	314.79	316.09	315.4	314.4	317.4	313.73	313.14	311.29	313.75	315.66	315.08	315.02	314.67	314.8	313.32	315.24	315	317.28	313.58	315.07	315.94	315.44	313.88	314.7	315.58	314.87	315.38	313.15	316.08	316.52	316.62	313.56	315.19	313.2
305.87	304.6	306.66	305.63	304.84	307.13	306.53	306.44	305.77	304.78	302.39	305.37	303.44	304.43	304.72	303.19	305.59	305.02	306.05	305.69	305.37	305.09	303.98	303.11	303.89	304.85	305.46	304.69	304.57	305.03	306.37	304.88	306.08	301.97	304.89	305.51	305.85	304.4	305.93	303.1	307.28	306.01	304.51	306.02	307.01	305.32	304.19	307.13	305.53	303.35
316.94	315.87	316	317.99	315.59	315.86	315.64	314.91	314.56	316.98	315.98	315.08	317.29	315.99	316.01	317.8	316.79	315.41	315.64	315.4	314.79	314.61	316.33	314.97	317.43	313.64	317.53	314.68	314.74	316.9	315.08	314.6	315.89	316.01	315.05	316.25	314.69	315.94	317.19	315.29	316.77	315.87	316.75	317.44	317.14	315.76	315.77	317.05	314.03	313.66
292.88	293.78	295.09	296.29	294.67	292.58	292.86	292.91	292.85	293.44	293.54	294.89	294.33	290.99	294.22	291.16	294.5	295.46	291.65	294.95	293.07	298.27	291.68	294.27	294.47	294.84	295.62	294.44	292.09	292.98	293.38	293.69	292.62	294.37	291.63	292.95	296.08	294.22	293.07	296.04	294.27	296.11	294.41	296.37	294.59	296.65	295.04	292.28	295.91	292.63
306.46	301.88	301.89	302.9	301.35	306.45	303.61	302.99	306.69	303.35	304.14	303.33	304.78	303.82	304.56	302.82	305.73	302.47	303.16	306.12	304.77	302.49	302.71	304.07	303.03	304.37	302.55	301.17	302.42	303.33	304.31	304.89	300.71	302.18	303.67	302.61	301.75	302.97	303.5	302.18	307.19	306.57	303.45	304.07	305.06	302.29	305.05	304.72	304.75	304.1
316.75	317.47	317.56	318.73	319.97	319.5	315.28	316.79	321.07	315.98	317.62	317.89	319.1	319.71	319.65	321.11	318.58	319.52	320.38	318.07	319.77	320.68	318.92	320.65	319.69	316.33	319.32	320.23	316.15	316.93	320.66	319.55	318.27	318.77	318.7	319.69	319.77	315.31	318.51	319.32	317.92	319.85	319.24	318.61	315.66	319.19	319.49	319.32	317.06	318.35
310.39	314.34	313.94	313.27	313.07	315	313.22	312.97	312.14	313.66	312.13	313.78	313.02	313.5	312.74	311.78	311.98	313.7	312.89	312.9	312.95	314.95	312.64	313.01	311.28	312.41	312.95	314.64	310.77	311.05	312.27	310.99	312.72	310.08	311.35	312.96	313.05	313.15	310.12	313.93	312.14	309.69	314.1	312.36	310.43	314.82	312.43	314.84	313.6	312.88
302.19	304.1	303.51	305.3	304.35	302.56	303.6	302	302.07	304.61	306.8	304.18	301.61	304.94	305.29	302.68	304.19	306.46	301.98	303.74	304.09	303.37	303.66	303.19	301.47	303.5	304.04	300.96	302.93	303.23	302.11	304.74	302.21	303.87	305.58	303.76	300.34	304.75	305.5	303.47	302.2	303.22	304.5	303.55	304.7	301.6	305.27	304.39	301.47	300.48
299.24	297.89	297.15	297.95	295.39	297.45	298.49	297.76	297.84	296.79	294.01	296.59	297.16	295.18	296.14	295.82	297.77	297.22	296.05	295.69	295.69	297.4	295.84	296.86	299.84	298.12	298.33	300.3	296.43	296.94	294.69	298.1	296.88	298.05	296.83	294.86	295.7	298.03	292.85	295.81	296.75	296.72	297.23	295.53	298.59	296.65	298.22	296.68	297.43	294.02
314.17	314.67	317.37	313.6	311.6	314.75	313.58	317.52	317.19	315.23	314.54	312.88	314.06	314.48	314.69	317.52	313.76	313.87	315.32	314.15	316.15	314.43	312.66	315.18	312.76	315.99	312.76	317.36	314.8	316.15	314.04	315.37	313.8	315.83	314.35	314.94	312.9	314.67	314.65	316.15	314.26	312.54	314.24	314.69	314.47	315.29	316.15	313.55	313.34	313.51
303.9	303.5	303.77	303.52	302.96	302.44	303.2	303.86	302.19	304.94	299.81	303.62	302.47	302.21	304.94	305.13	302.85	303.21	303.1	304.29	301.72	303.05	303.81	302.63	304.3	300.86	305.49	302.27	304.29	305.06	304.22	304.33	304.87	304.44	301.02	303.11	304.13	303.13	303.12	302.25	301.26	304.11	303.23	303.65	303.5	306.28	303.62	301.9	302.86	304.11
326.08	329.98	327.13	327.68	327.03	327.49	328.76	328.3	327.3	330.53	328	329.6	328.22	326.53	328.44	329.56	329.02	326.92	328.09	326.87	327.27	325.02	328.2	328.14	327.9	328.46	327.9	328.54	327.59	326.49	329.15	324.87	326.79	324.96	330.04	328.02	330.46	327.14	327.45	329.42	329.66	325.34	327.39	328.65	327.78	328.52	326.81	328.62	327.67	326.48
299.48	303.27	301.85	304.99	303.06	302.75	303.02	304.5	301.72	298.46	302.46	304.9	304.11	303.37	300.43	303.68	302.36	300.79	301.64	303.12	303.67	301.74	302.29	305	300.39	298.76	303.72	300.73	301.94	301	303.4	303.33	302.86	301.9	302.91	306.69	305	302.26	303.89	302.33	303.29	301.2	301.23	303.41	301.98	302.76	302.04	300.44	302.79	301.79
310.25	309.83	309	312.05	311.4	309.16	312.29	309.77	311.62	310.09	310.12	312.22	310.32	310.51	311.67	311.29	309.42	310.05	312.4	309.66	310.24	312.34	313	308.48	310.25	309.76	313.01	310.24	310.67	311.32	311.31	311.11	307.7	310.76	311.28	311.57	312.37	311.69	309.71	310.85	312.43	311.22	312.44	312.61	309.16	310.78	308.13	312.21	310.18	312.19
313.88	315.02	315.83	315.07	315.33	316.58	317.11	313.2	318.47	315.96	315	314.98	315.06	317.56	316.07	318.36	317.25	314.48	317.78	316.14	315.56	313.64	316.02	316.52	316.02	313.99	317.93	315.56	314.72	317.05	318.04	318.68	316.81	317.87	316.38	313.75	315.05	314.43	314.16	317.34	315.84	315.85	316.23	316.64	318.01	315.08	314.22	314.46	314.94	317.12
303.36	302.29	303.11	301.42	301.26	302.58	303.37	302.69	304.31	304.45	302.34	303.41	300.2	304.43	301.48	301.85	301.71	304.33	303.18	304.29	302.98	303.93	303.4	301.08	303.91	304.7	304.6	301.83	302.41	302.11	304.91	301.89	303.43	302.12	304.12	304.1	303.52	306.92	303.89	304.23	305.26	301.41	302.31	301.29	302.04	302.2	303.6	306.62	304.14	303.91
310.09	313.94	311.56	312.8	314.45	312.92	313.59	312.72	315.72	313.84	314.14	314.95	312.71	314.89	314.31	316.17	312.99	313.53	314.14	315.06	312.82	313.2	312.75	314.64	315.48	314.55	312.4	314.75	316.74	312.85	315.1	312.83	311.58	313.98	314.48	314.98	312.81	314.71	314.41	315.21	313.78	312.45	310.66	313.52	316.11	314.22	314.4	313.12	316.16	313.63
300.7	302.91	301.41	301.45	302.43	301.57	304.69	299.44	302.1	302.13	303.54	302.58	302.5	298.87	300.79	305.32	300.81	303.74	302.32	304.78	303.85	303.13	300.56	306.02	302.22	301.16	303.36	301.77	301.26	299.71	305.82	302.2	303.68	304.15	304.64	300.13	303.02	302.73	301.34	301.68	302.98	303.7	305.08	302.11	302.84	302.49	302.4	301.55	301.13	301.67
311.88	311.46	308.2	310.82	312.62	313.42	310.62	313.25	310.4	310.27	312.17	309.47	311.62	311.08	313.12	311.77	311.32	308.05	311.65	311.87	310.59	311.68	310.24	313.31	309.94	312.57	311.06	313.66	311.46	310.09	311.79	310.94	312.15	312.02	310.68	311.18	309.53	310.6	313.02	310.51	314.38	310.65	314.47	311.39	313.33	310.75	311.82	312.23	312.99	308.5
329.09	330.27	328.4	329.07	327.97	329.03	329.18	328.16	329.95	328.81	328.7	330.74	330.11	328.72	327.96	328.63	330.02	329.97	329.34	330.63	329.34	329.9	327.55	327.69	330.33	326.7	328.55	326.6	329.22	329.77	331.09	328.04	326.7	327.53	325.28	328.13	326.6	327.62	327.74	328.54	327.82	330.22	329.44	329.64	328.96	328.33	328.26	329.87	326.16	328.84
318.39	317.81	316.29	317.38	319	316.51	318.91	315.49	318.67	316.69	316.56	317.37	316.61	317.42	317.6	318.05	315.81	318.17	316.86	316.47	319.89	315.82	317.13	315.2	316.11	318.42	314.66	318.17	315.92	316.59	318.18	316.82	316.94	314.64	317.22	316.85	317.93	317.86	318.28	318.08	317.59	316.65	318.39	315.92	318.68	317.08	316.83	319.43	317.1	317.66
305.68	305.83	308.82	307.35	304.15	302.67	304.84	307.61	302.74	307.21	305.82	307.67	308.25	306.5	305.86	304.75	304.87	306.13	305.45	305.73	305.61	306.74	306.8	305.37	307.54	306.14	306.84	305.67	305.85	306.92	306.61	304.81	307.39	304.62	306.62	304.43	307.15	307.71	307.78	303.34	308.73	307	306.12	304.55	305.84	304.96	305.44	305.98	308.67	306.38
318.16	317.61	318.69	317	323.9	321.06	320.87	319.47	321.31	319.05	320.31	317.08	319.53	321.27	317.43	319.49	318.59	318.03	318.18	320.96	319.59	319.75	319.88	321.8	320.95	319.78	317.84	319.51	318.08	317.78	319.84	319.21	316.65	321.86	319.91	320.66	319.34	320.23	318.68	319.73	319.68	317.78	322.35	320.65	320.84	319.2	319.59	318.76	319.18	320.03
298.69	299.85	300.07	298.23	302.03	300.14	302.95	301.84	301.77	300.17	301.39	304.48	300.02	302.02	298.93	303.62	300.85	302.9	301.28	301.99	300.48	300.28	301.02	299.7	303.4	301.48	300.46	301.64	304.29	300.69	298.5	300.73	299.22	298.82	300.95	301.04	298.29	301.95	298.62	301.22	302.84	303.43	301.58	302.28	301.63	299.99	301.87	300.84	301.43	299.51
306.29	305.57	304.08	304.56	304.83	306.46	304.54	305.23	303.59	305.09	304.43	304.62	302.98	304.55	302.8	304.21	303.87	303.55	306.6	304.72	303.77	305.44	305.49	301.32	303.16	303.9	303.89	304.48	302.32	304.64	305.15	304.88	305.62	302.98	306.42	306.59	305.6	303.83	303.45	305.21	305.9	304.4	305.53	304.2	305.44	303.36	306.2	304.03	304.77	302.87
329.08	327.92	326.91	328.08	327.17	330.09	329	328.27	326.67	327.38	329.45	327.43	327.38	329.35	328.21	329.42	330.3	328.79	330.16	329.27	329.56	327.68	327.33	328.32	326.24	327.74	326.42	329.71	326.09	329.49	328.53	327.6	327.18	327.22	326.98	329.19	329.61	327.31	326.68	329.28	326.1	327.88	326.83	328.78	327.88	327	328.52	327.24	330.35	327.37
318.51	320.86	318.23	318.57	319.69	320.64	319.36	321.13	319.83	314.57	320.93	318.06	319.35	319.77	319.52	319.47	317.91	318.48	319.5	321.19	319.25	318.57	318.08	320.73	319.09	317.88	317.98	318.82	320.86	319.84	318.21	319.08	318.1	318.83	317.64	319.03	318.7	318.98	319.64	319.98	320.32	322.29	317.2	320.63	319.39	321.52	318.98	320.62	319.69	319.01
309.58	308.3	309.76	310.03	310.43	309.42	309.96	311.32	310.49	309.84	310.85	309.84	311.78	313.43	310.31	310.85	312.08	312.97	309.92	308.83	313.17	313.13	311.14	311.35	310.25	311.66	314.13	309.2	308.93	311.68	313.27	309.94	308.34	313.03	308.91	307.72	311.55	310.74	311.02	311.02	311.17	313.42	309.09	312.13	313.87	309.08	312.24	308.75	309.79	311.81
297.09	298.33	297.89	295.92	298.09	296.57	294.23	296.94	296.96	297.83	299.58	296.96	296.45	297.1	296.26	297.75	297.37	297.64	295.15	297.31	296.87	299.69	298.77	297.78	295.72	298.14	296.17	295.85	298.3	296.3	295.56	295.89	294.99	296.08	294.47	296.08	298.29	297.48	298.13	297.77	295.93	293.01	296.63	298	297.81	298.6	298.65	296.13	297.13	295.8
311.79	312.47	308.65	311.68	310.28	310.52	311.61	310.62	312.48	311.3	310.08	311.86	311.66	311.97	312.36	312.81	309.79	311.82	312.82	311.35	310.8	309	310.02	310.54	311.8	311.17	314.15	308.17	308.43	310.39	311.64	311.92	309.52	307.74	309.85	310.3	312.24	309.14	309.49	308.85	311.15	312.12	308.88	312.67	311.65	310.79	311.41	310.3	311.64	308.32
305.55	306.75	306.74	307.1	308.97	310.29	303.99	306.72	305.2	305.39	307.01	306.93	306.93	305.01	303.87	305.1	305.54	305.63	307.34	309.57	307.44	306.85	305.88	304.56	304.22	304.65	305.64	307.09	309.2	304.55	306.73	305.45	307.53	306.95	306.93	307.1	304.15	306.54	306.51	306.3	303.87	305.76	306.68	305.26	303.64	305.2	307.08	304.53	305.68	306.3
325.06	324.85	328.02	323.89	326.81	323.82	323.58	324.38	320.78	326.32	326.96	327.38	326.28	326.26	326.57	324.17	325	324.83	323.86	325.89	324.78	325.79	323.74	327.25	327.94	325.72	323.95	323.96	322.28	324.87	323.19	325.59	322.57	325.13	325.37	324.84	324.81	325	325.76	323.66	324.62	325.64	325.08	325.75	326.12	325.87	325.88	325.12	323.77	323.82
313.75	314.07	312.9	312.31	313.87	311.84	313.73	312.89	313.2	311.68	312.25	312.03	313.47	314.93	316.44	313.1	312.64	315.41	314.57	314.05	313.27	313.18	309.61	314.41	315.13	313.04	313.56	314.85	313.43	314.23	313.81	311.76	312.4	312.11	312.56	313.72	312.46	314.98	313.98	314.9	316.84	313.57	311.58	311.77	313.93	313.66	314.32	311.54	313.58	313.56
325.01	326.36	325.61	325.4	325.09	324.8	327.01	323.7	323.71	323.45	324.83	323.62	327.37	324.8	325.67	324.87	325.87	323.97	324.41	325.95	325.85	323.14	324.68	325.45	324.81	325.19	328.52	325.78	324.85	323.92	325.58	327.69	329.07	323.88	325.71	326.8	325.77	326.02	324.23	326.56	325.08	327.24	324.87	325.27	325.74	326.06	324.24	323.46	325.87	326.13
313.04	314.14	312.97	312.47	315.46	314.82	315.42	316.6	316.33	314.07	312.33	313.14	313.87	316.24	316.61	315.68	316.53	312.29	316.94	315.96	314.53	313.26	316.93	313.7	312.81	314.5	316.32	316.94	316.76	315.03	313.83	315.03	314.4	316.16	314.64	316.6	315.92	316.95	317.43	318	315.63	313.22	317.12	318.41	313.97	314.52	313.48	314.23	315.32	315.69
326.73	326	327.18	324.1	324.74	325.56	324.96	325.48	322.98	327.71	325.78	325.28	325.44	323.07	323.46	325.57	326.15	325.22	322.49	327.65	326.55	325.83	324.8	323.46	327.88	324.53	325.41	324.83	326.69	325.15	324.82	325.15	326.53	324.91	326.6	326.77	326.09	327.43	325.83	327.94	324.63	324.48	323.53	326.16	323.01	324.28	324.7	324.97	325.31	326.81
304.45	302.91	305.46	304.03	305.07	302.41	308.16	304.17	303.64	305.7	304.23	307.98	305.05	305.68	303.05	304.17	304.87	304.48	304.12	305.18	305.13	307.45	305.56	308.68	304.85	305.49	304.67	304.95	301.22	305.83	303.22	306.44	304.88	304.92	305.56	304.06	303.72	305.63	304.53	301.86	305.12	306.51	306.64	304.92	306.09	304.72	303.68	305.26	305.66	304.56
304.51	305.1	303.97	303.9	302.3	307	304.7	305.16	305.17	304.14	306.24	301.61	303.28	304.43	303.7	302.21	304.86	303.12	305.26	302.11	302.94	303.59	304.18	303.76	303.52	305.45	299.84	304.74	305.41	304.16	303.52	303.64	304.19	302.91	301.52	302.41	302.48	304.38	302.69	306.13	306.19	305.66	305.49	304.45	304.76	304.14	302.98	302.4	304.18	303.86
328.06	327.36	326.19	327.85	328.07	327.21	329	328.55	327.6	325.76	328.86	326.39	329.31	326.69	330.9	326.16	326.71	327.24	325.45	327	326.89	327.46	326.46	329.53	328.57	325.67	327.98	327.82	325.5	326.51	330.13	330.25	328.11	329.46	327.89	329.03	327.88	326.72	327.9	329.6	329.42	327.75	329.28	328.38	328.94	327.74	327.21	327.92	328.86	326.86
304.55	301.09	303.03	303.64	304.46	301.84	302.28	303.89	304.87	305.48	303.59	304.48	303.2	302.82	304.1	303.85	302.85	303.83	304.7	300.72	301.54	303.51	302.34	303.84	302.19	304.24	306.26	301.42	304.98	302.88	301.6	302.88	301.14	303.61	304.79	302.38	302.44	303.81	304.7	304.24	303.22	303.42	304.73	302.72	302.8	304.56	305.72	305.11	303.46	306.5
312.45	311.77	311.98	312.69	315.58	313.48	313.93	313.01	311.6	314.33	312.26	313.81	313.12	311.65	311.95	311.09	312.53	312.71	313.46	313.63	313.2	310.64	313.18	314.03	313.27	313.59	312.19	309.96	311.97	313.09	312.52	315.11	314.46	314.69	312.17	315.21	313.67	312.98	312.44	313.34	314.49	311.41	309.47	314.7	314.56	310.24	313.68	314.67	309.51	311.25
313.43	310.12	315.06	313.08	315.53	316.86	314.68	316.39	315.22	314.9	313.75	315	313.64	314.66	315.47	313.57	312.69	315.26	313.4	316.51	314.98	316.08	313.05	315.36	315.08	314.91	311.8	313.83	313.87	314.46	314.73	313.15	317.52	315.76	316.5	314.9	313.92	313.94	315.13	314.82	313.77	312.45	313.43	314.94	311.01	313.72	312.05	314.91	315.74	313.18
312.73	313.49	312.41	311.81	312.75	312.16	314.76	314.4	310.77	313.25	311.88	312.8	313.18	311.92	315.39	311.91	312.55	310.32	312.57	313.72	313.23	314.64	312.51	311.4	313.51	311.86	313.45	313.19	309.6	311.95	311.94	311.02	312.47	313.64	314.52	315.38	314.73	312.97	314.19	315.1	313.44	312.94	312.97	311.3	311.91	313.98	315.54	311.31	310.26	314.82
309.23	309.96	311	311.6	311.93	311.46	308.24	311.1	313.16	310.56	310.51	310.21	310.74	310.36	311.66	310.51	312.36	311.67	310.21	310.58	310.8	310.62	310.46	310.53	311.06	311.27	310.9	309.62	310.73	308.84	311.28	308.93	310.63	310.12	309.82	310.81	312.88	309.63	309.09	310.24	310.55	308.02	311.78	311.4	310.29	313.76	310.29	310.24	309	311.25
313.95	309.05	310.12	310.15	308.51	308.78	309.89	308.32	310.46	310.91	310.34	310.43	309.04	308.59	310.54	311.04	308.72	309.88	306.91	310.64	311.12	309.44	309.85	307.63	310.74	306.77	310.77	309.38	307.74	307.77	307.55	312.65	307.92	307.91	309.05	310.42	307.94	309.21	311.91	311.05	310.11	310.26	312.12	312.11	308.46	310.73	309.45	306.79	311.48	308.09
313.25	310.57	311.61	313.61	312.3	312.76	310.23	311.05	312.89	311.46	311.6	312.5	311.85	312.51	313.31	312.94	313.3	310.62	311.25	309.64	310.92	312.23	312.42	309.72	314.18	310.58	315.21	311.29	310.7	312.82	312.15	314.24	313.08	312.05	311.34	310.07	312.59	309.75	311.07	312.78	309.47	310.92	312.81	309.77	311.39	311.48	312.01	311.76	313.48	310.65
305.65	300.79	300.5	302.49	303.77	301.47	302.02	304.82	303.66	303.79	300.93	302.69	301.61	302.58	300.77	304.95	302.64	301.66	303.22	303.43	303.11	303.69	303.32	302.26	301.54	303.63	302.52	304.44	303.68	303.01	303.65	303.08	304.08	302.38	303.98	302.4	305.01	304.66	303.34	304.56	304.77	303.76	301.82	303.81	302.04	301.78	302.23	304.24	303.58	302.72
310.09	314.33	311.88	311.7	311.49	313.45	313.9	312.83	313.96	313.26	312.82	314.97	312.08	311.2	309.68	313.08	311.16	311.95	313.26	312.75	310.17	310.24	310.95	309.88	311.99	310.36	315.23	311.01	314.04	312.14	311.95	314.3	309.37	308.89	310.25	313.2	312.29	310.7	311.19	314.54	314.14	311.01	312.53	310.21	310.67	310.75	312.03	312.13	312.21	312.98
303.78	301.38	304.97	303.06	303.25	302.25	302.24	303.14	303.77	301.88	303.87	306.13	303.61	305.78	304.06	305.22	302.84	301.81	301.67	303.78	303.1	305.64	304.4	304.65	300.7	304.7	303.35	304.59	304.04	304.82	303.36	302.87	303.4	303.31	303.17	305.29	302.76	302.08	303.23	303.58	303	301.96	301.99	303.86	304.43	303.02	302.51	301.19	304.66	302.75
301.56	302.92	302.94	302.04	304.15	302.28	302.83	304.3	301.47	301.97	301.76	304.25	305.71	302.83	305.36	303.38	302.84	302.87	302.56	303.42	303.07	303.26	302.09	304.3	301.48	302.35	303.14	301.5	303.24	301.71	305.42	301.2	303.18	303.95	303.92	303.89	302.58	304.36	304.63	304.62	303.57	304.88	302.02	302.72	302.09	302.69	306.59	303.45	303.92	305.82
327.09	329.14	327.47	328.6	325.43	325.62	327.15	327.22	328.9	326.92	328.58	325.67	323.85	326.03	327.38	327.16	325.52	326.17	326.94	326.21	326.27	328.04	330.1	328.44	324.81	326.86	327.16	328.42	327.61	328.27	326.72	327.54	325.65	326.22	325.38	327.05	327.32	323.91	326.45	326.83	326.27	326.1	327.5	326.01	327.43	331.14	326.98	327.21	328.4	328.33
314.72	311.84	311.42	314.41	313.08	312.9	315.23	312.84	310.28	315.24	313.86	315.35	314.86	309.71	314.44	314.06	311.43	313.82	311.42	314.15	315.88	313.12	313.69	311.74	312.43	313.09	314.97	313.49	314.34	312.21	311.49	310.92	314.89	311.36	311.77	314.53	311.74	313.76	313.09	312.88	312.39	313.4	315.55	311.09	312.92	314.13	313.08	310.86	313.25	311.49
304.65	304	303.63	301.15	303.45	301.15	302.88	301.61	302.17	303.23	300.88	302.78	302.13	302.3	300.62	302.59	305.18	299.83	302.99	303.96	300.98	302.74	301.11	304.32	302.33	299.97	300.69	305.33	301.45	301.87	303.84	300.53	303.5	303.95	302.72	304.5	303.3	303.28	301.48	301.25	303.21	302.37	301.42	303.61	300.22	300.59	302.84	301.33	299.53	302.03
294.21	295	293.54	294.11	296.84	293.55	294.12	291.48	293.6	293.84	295.07	292.54	296.83	292.41	293.66	296.08	294.1	291.26	293.65	292.27	294.96	293.84	294.44	294.17	296.52	295.68	293.85	296.15	293.76	292.15	295.1	294.35	296.78	294.16	292.97	293.09	295.02	294.04	293.39	294.08	293.54	292.15	294.41	293.13	292.02	293.03	292.75	294.11	292.91	294.67
319.5	320.77	316.11	318.55	319.13	316.39	321.79	318.68	319.5	319.42	315.5	318.16	316.8	318.86	317.23	316.54	319.36	320.26	317.73	318.04	317.2	318.1	316.58	315.15	317.01	318.44	316.55	318.53	316.38	316.31	317.36	316.76	317.81	319.35	320.05	316.37	315.4	318.49	318.24	319.47	319.63	318.71	318.32	316.92	319.38	316.84	318.89	320.57	318.15	319.28
312.46	314.48	315.15	315.53	316.85	314.95	315.71	314.84	314.07	316.5	316.64	311.95	312.95	312.48	316.86	314.91	316.5	315.17	316.46	315.69	315.96	314.1	317.06	315.18	315.04	311.91	314.05	313.46	316.4	316.47	312.87	315.7	314.73	314.3	316.53	314.69	313.82	317.66	312.9	315.55	315.27	316.03	317.27	313.72	313.25	313.43	315.94	313.68	314.28	315.22
311.57	310.04	311.22	310.83	310.9	309.84	313.42	309.81	312.16	312.17	311.81	308.04	310.91	310.73	310.83	312.97	310.1	310.57	310.06	312.72	312.68	311.93	307.76	311.87	310.27	311.14	310.82	309.41	311.19	310.9	310.51	309.92	310.22	310.83	310	308.86	307.52	307.53	311.48	309.43	312.05	310.26	308.65	312.35	310.74	311.76	313.03	309.45	311.54	311.24
319.29	314.83	317.09	317.63	319.31	316.42	316.31	317.37	318.07	319.61	317.11	314.88	316.95	316.55	317.61	318.44	316.25	318.15	315.21	317.67	317.21	317.82	318.95	318.61	317.54	317.63	316.63	315.66	316.33	316.39	316.49	318	315.72	318.19	317.83	318.43	317.87	318.87	318.96	316.11	317.45	317.79	317.17	319.76	318.02	318.77	318.36	318.24	318.42	314.92
302.85	298.57	301.64	299.42	298.2	300.63	302.42	300.14	301.04	301.36	300.27	298.02	300.59	300.47	303.01	298.71	301.22	299.78	298.62	299.78	303.75	297.99	298.19	302.31	299.23	301.28	300.13	300.78	299.69	298.87	301.74	301.88	300.52	297.9	300.49	300.03	300.51	301.37	299.46	300.64	300.42	298.29	297.15	296.91	301.19	300.74	298.24	298.51	301.43	298.61
301.35	302.31	297.95	299.69	299.77	300.7	298.76	299.7	300.12	301.77	301.6	301.15	302.09	300.37	299.94	299.25	301.66	302.3	299.92	299.83	299.95	300.12	297.74	302.8	299.98	300.08	300.87	301.73	302.87	302.3	301.52	300.32	301.78	300.82	297.18	299.2	301.68	301.41	298.76	301.67	302.84	301.69	299.31	303.05	301.85	300.65	299.73	298.71	303.34	302.17
301.66	303.03	303.35	304.27	303.9	303.61	303.07	303.38	302.2	305.25	305.97	301.44	303.52	301.7	304.22	303.01	304.47	302.86	303.65	303.01	305.68	302.24	302.84	303.4	303.61	305.7	304.05	303.64	304.57	301.79	303.08	301.06	303.24	304.17	302.79	303.16	303.63	304.8	303.42	302.67	300.69	306.04	303.72	302.87	304.25	302.66	300.49	301.55	305.82	303.79
302.99	301.55	306.15	301.24	303.26	301.67	304.83	301.45	303.65	301.17	302.93	303.96	302.3	300.69	303.66	303	301.28	301.41	301.07	301.75	303.25	301.21	303.8	301.52	303.41	301.97	303.37	301.17	303.96	301.92	303.12	302.12	300.88	304.17	305.46	302.5	300.79	303.93	300.29	298.56	300.49	302.89	298.8	303.12	303.83	302.19	307.15	304.97	302.39	302
308.89	312.12	306.37	307.56	309.32	306.7	309.95	308.42	310.35	309.79	310.68	308.86	308.99	309.55	309.09	307.1	309.94	309.39	307.29	308.92	307.92	308.32	310.37	310.25	308.45	307.04	304.94	310.88	311.03	307.3	309.7	309.33	309.75	310.51	309.1	309.51	310.31	308.3	309.6	309.25	308.05	310.51	311.2	304.97	308.06	310.32	309.44	307.26	308.48	307.96
293.71	296.42	295.69	293.9	295.03	294.76	295.28	295.99	296.03	293.05	294.63	297.03	293.69	297.3	295.63	294.75	295.06	295.28	292.68	295.43	296.97	293.22	292.16	296.15	296.54	293.95	293.38	296.29	296.94	296.61	294.13	293.34	293.86	292.33	293.22	294.53	293.11	296.04	294.01	295.1	295.29	296.79	296.76	293.06	294.8	293.48	295.23	294.44	294.65	296.8
313.97	312.09	311.9	313.04	313.13	315.14	314.7	312.76	310.58	312.68	314.12	313.24	311.51	313.77	312.17	313.68	311.44	316.74	313.69	312.78	312.31	313.54	314.2	314.81	311.32	314.27	311.94	315.04	313.71	311.29	314.06	315.09	314.99	315.18	311.43	311.32	315.21	311.14	312.2	315.45	311.75	313.32	311.22	313.77	315.2	314.76	312.79	316.19	311.7	313
301.59	304.95	306.32	307.74	305.32	304.17	303.66	303	303.58	304.81	304.91	303.57	303.76	304.2	303.12	304.48	305.04	304.93	304.51	304.17	299.99	303.52	304.03	304.29	305.26	304.78	305.49	305.43	304.29	302.6	303.19	301.67	303.95	302.16	302.2	302.84	304.48	304.74	305.52	304.14	303.01	303.89	303.16	304.21	302.6	302.56	304.84	304.53	304.62	301.98
301.58	302.07	299.47	299.7	302.68	299.95	300.55	301.27	301.21	302.2	298.99	298.31	300.07	302.49	300.79	299.64	301.35	303.48	300.51	300.65	300.09	302.82	301.3	300.6	302.39	298.53	300.43	302.21	301.22	301.12	300.84	299.7	298.84	299.23	300.56	300.4	299.64	300.13	303.02	302.15	303.04	301.35	301.3	299.99	301.32	299.64	302.09	301.34	300.33	301.85
294.06	293.88	294.79	293.04	295.88	295.81	293.35	295.06	295.23	293.61	295.32	293.52	294.11	293.38	295.88	295.88	292.69	297.31	292.73	296.8	296.11	295.63	295.51	296.83	292.81	298.09	294.5	293.53	293.36	295.87	297.35	291.54	296.06	295.12	292.78	293.68	294.9	296.55	297.26	293.42	294.34	295.04	294.99	296.18	293.21	295.57	295.64	295.78	296	294.15
325.68	328.17	326.16	327.28	329.07	328.87	326.66	326	326.3	326.94	327.68	323.42	325.79	324.48	328.31	324.86	327.32	326.89	327.43	328.78	327.9	328.45	326.76	325.1	326.97	328.54	327.15	327.57	329.09	325.18	325.21	323.47	326.84	330.59	326.93	325.46	329.49	326.71	326.58	328.35	327.67	327.84	325.23	326.37	327.31	329.59	326.11	325.16	325.83	325.36
304.2	303.07	303.01	302.5	304.82	304.37	301.58	306.35	304.36	302.56	305.48	304.53	302.92	303.21	306.52	307.53	303.18	304.16	305.53	303.12	302.13	307.45	304.48	303.73	302.89	305	306.9	302.41	304.02	303.42	303.01	304.54	304.23	301.41	304.2	304.64	308.56	304	301.92	303.55	304.31	304.62	306.83	300.8	305.06	301.13	304.75	303.74	304.45	306.25
304.77	308.06	306.41	307.41	308.98	307.54	309.2	307.66	303.62	306.82	304.15	305.58	305.25	303.61	304.68	304.58	306.71	307.84	303.68	305.26	304.61	306.23	305.84	307.41	306.72	305.27	307.41	306.86	306.31	305.76	307.93	304.74	305.51	305.04	307.52	304.52	305.12	306.07	307.53	307.21	306.23	306.56	304.5	305.13	305.58	308.24	306.44	306.54	304.31	305.75
313.15	314.99	313.81	312.61	314	313.82	312.57	312.34	314.81	314.98	314.55	312.31	313.06	309.58	313.21	311.12	311.47	314.59	311.99	311.67	315.79	311.5	312.5	310.56	310.51	311.58	311.92	314.72	313.37	312.23	315.86	312.49	311.89	313.75	312.13	312.34	314.23	313.07	312.97	310.1	313.23	312.4	312.38	314.88	311.39	312.59	314.13	314.18	311.24	314.64
306.54	306.2	307.91	304.92	306.22	306.28	304.26	308.68	306.2	306.63	305.24	305.99	306.7	304.93	305.67	306.93	303.39	307.91	307.79	305.96	304.01	304.93	305.31	307.97	307.81	306.63	306.61	307.27	306.51	305.62	306.77	303.75	309.06	307.74	307.02	307.81	305.76	307.62	306.3	309.24	306.79	303.9	305.77	306.54	306.68	306.67	306.06	304.72	304.85	304.42
313.77	314.7	315.53	313.87	314.54	312.65	313.25	314.94	315.42	315.36	313.71	314.8	314.56	313.53	312.5	314.1	314.56	312.42	312.99	316.31	312.74	314.28	314.4	314.78	313.28	315.56	313.76	314.8	314.75	314.14	312.42	313.07	313.41	314.36	314.74	313.3	314.89	315.95	315.94	313	316.68	312.2	314.56	315.59	313.87	315.45	315.55	311.33	313.48	313.74
302.41	301.44	301.23	302.6	303.03	302.26	302.22	303.65	301.79	302.62	300.62	302.75	301.8	302.42	303.1	300.44	300.12	301.88	304.21	302.11	302.05	303.59	301	303.69	301.5	302.21	300.14	301.55	303.97	302.34	303.2	301.87	302.31	303.18	301.83	302.91	302.26	302.04	301.44	302.53	304.64	301.37	300.68	303.61	302.49	303.38	303.74	303.12	304.6	300.55
310.45	310.1	313.36	312.35	313.42	311.68	312.39	310.28	314.39	313.29	311.79	314.57	315.65	312.96	313.02	313.63	313.23	313.59	313.91	314.57	313.6	311.25	313.18	311.7	311.86	311.73	313.92	311.57	314.19	313.76	313.44	315.17	314.98	313.13	312.65	313.64	311.93	313.79	313.98	314.54	311.59	312.3	314.79	314.18	311.12	314.54	312.37	315.39	312.37	312.18
304.27	304.15	305.55	305.25	304.98	303.81	304.81	304.27	301.15	306.83	304.97	304.48	303.69	305.6	303.09	303.89	305.51	307.15	304.95	305.35	305.3	305.28	303.42	303.41	304.8	303.36	306.07	305.26	304.81	306.3	305.67	304.09	306.41	307.35	303.61	304.06	305.5	302.77	304.22	306.54	305.46	306.98	304.52	303.59	304.77	305.71	301.93	304.53	303.7	304.55
316.9	319.08	316.73	314.02	316.82	316.07	317.28	312.69	318.81	316.88	319.48	319.56	318.18	319.02	315.71	318.92	318.23	319.07	316.99	317.87	319	316.41	318.81	317.1	316.35	317.45	315.66	318.96	316.38	317.84	317.39	318.78	316.36	316.54	316.98	314.94	319.49	318.52	315.49	320.05	316	319.84	318.3	317.58	316.25	316.82	316.51	317.7	317.79	318.63
313.49	313.42	314.71	314.82	314.03	314.92	309.43	315.16	316.1	312.74	315.35	312.64	315.24	311.09	312.66	314.89	313.17	314.43	314.27	312.11	314.18	313.77	315.48	312.32	313.23	312.74	311.76	312.17	314.1	313.73	313.33	312.12	314.02	310.7	308.97	313.91	312.85	313.75	312.54	313.89	315.7	313.34	314.75	312.09	314.42	312.99	312.87	311.03	315.09	311.76
313.42	315.37	313.51	312.92	314.4	310.75	313.43	315.27	313.52	314.87	312.09	315.21	315.02	313.02	313.21	314.38	312.17	314.95	316.39	313.7	315.4	311.44	313.75	312.64	314.36	315.42	314.16	316.05	314.81	312.17	314.12	309.79	316.22	313.35	314.64	311	314.84	314.65	314.54	313.52	314.41	313.86	311.3	313.56	311.36	315.82	313.32	314.3	312.77	313.64
308.29	306.17	308.72	309.42	308.83	306.64	306.69	309	306.54	306.24	305.49	308	304.38	305.84	308.93	306.11	306.38	308.33	307.99	308.67	306.57	308.13	304.35	305.66	306.89	306.95	306.14	307.12	309.77	308.87	307.43	307.88	307.4	305.4	308.38	307.28	307.65	307.81	306.05	307.65	304.73	306.15	306.82	308.23	309.12	306.37	307.46	307.12	304.33	305.21
314.75	318.34	320.35	317.67	317.7	317.85	317.2	319.06	318.7	318.55	316.18	317.43	316.33	321.03	316.72	316.56	314.96	317.42	317.99	315.92	316.87	316.78	316.56	315.99	317.56	316.77	314.6	316.16	319.09	317.16	318.17	316.64	317.47	316.78	318.59	317.48	316.1	317.84	315.53	316.37	318.74	321.54	315.81	318.18	314.13	317.92	316.73	318.19	317.62	318.34
313.71	312.12	314.3	315.53	314.22	316.52	312.94	314.81	315.01	313.61	312.91	313.29	317.61	315.51	313.66	311.1	312.37	314.48	316.1	314.86	312.03	316.55	312.33	313.73	314.37	312.02	313.39	315.65	315.76	316.77	313	313.52	315.31	311.7	318.14	314.61	313.08	313.58	315.91	311.16	314.86	313.29	317.99	313.95	312.96	314.13	315.61	311.91	315.49	316.47
306.16	301.83	303.96	306.43	303.31	305.03	304.64	304.13	305.31	304.25	305.35	303.21	302.64	303.28	303.87	302.73	303.21	307.3	307.66	305.51	303.13	303.02	302.46	304.46	301.3	306.74	304.01	302.42	303.51	302.73	304.91	303.05	302.8	304.41	301.45	305.25	302.97	306.52	305.6	303.93	303.75	301.54	303.56	303.16	306.03	303.29	304.69	304.13	306.67	303.39
301.53	304.17	305.48	302.63	304.49	303.22	302.56	305.77	303.14	301.86	301.74	304.1	302.49	303.79	305.1	303.14	304.91	303.42	303.64	303.55	302.35	302.7	303.77	299.57	304.13	303.34	301.05	303.31	304.61	302.21	299.99	302.08	302.06	303.8	303.28	303.26	300.77	299.79	305.3	302.97	305.2	303.18	302.68	301.61	305.32	302.98	301.17	299.89	300.99	304.37
304.52	310.15	306.03	307.62	305.04	308.11	306.78	305.51	307.56	306.98	307.71	305.79	307.93	307.34	305.52	308.16	303.54	305.96	305.73	309.26	305.21	309.37	304.43	308.74	307.37	306.25	306.3	306.07	305.68	306.16	306.11	306.38	307.41	306.45	308.3	303.94	307.55	308.78	305.83	306.42	308.45	306.98	308.26	309.61	305.29	309.59	306.02	308.88	308.52	306
311.11	309.24	310.06	307.36	310.91	310.77	309.73	309.2	308.67	310.96	310.41	310.3	309.54	308.8	308.97	309.73	309.78	310.44	311.72	307.58	309.96	309.5	309.45	312.64	312.31	310.04	311.18	311.49	309.17	310.91	308.45	312.37	312.77	310.42	310.58	310.19	308.41	307.47	311.52	310.59	311.18	308.35	310.97	311.76	307.2	309.3	307.67	310.52	310.85	313.32
318.36	318.97	319.63	320.74	317.68	319.05	320.69	319.78	320.09	321.23	319.19	321.29	317.71	322.02	319.02	320.04	320.68	319.72	316.55	319.77	318.63	318.12	317.34	318.31	322.07	319.3	320.01	317.93	319.45	318.05	319.01	320.29	319.05	320.45	320.97	318.63	319.33	318.37	321.05	319.89	319.75	318.54	317.78	320.84	319.46	321.08	318.87	319.15	319.2	319.67
302.58	304.26	303.63	301.3	304.24	305.28	304.84	301.4	303.63	302.03	303.32	307.44	303.17	302.3	304.48	303.46	304.58	303.13	302.47	305.11	303.85	303.02	305.97	305.09	303.41	302.34	302.57	305.15	304.14	304.17	304.5	303.63	305.48	304.73	306	305.85	301.77	304.64	301.43	305.42	308.09	303.46	304.81	303.51	304.87	304.42	305.66	302.86	305.52	305.05
304.49	303.83	303.21	303.75	303.42	303.92	304.62	302.06	304.83	304.41	305.77	302.87	304.74	303.47	306.08	304.18	305.88	305.99	304.96	306.05	305.42	305.32	306.13	304.18	304.96	303.88	305.79	304.69	301.92	304.16	301.44	304.04	303.46	305.97	301.82	303.61	302.53	303.09	305.89	303.07	305.84	303.17	306.06	305.6	303.62	307.31	305	303.13	304.79	305.24
312.25	315.04	313.03	313.52	316.33	311.88	315.81	312.69	315.25	310.35	312.37	313.37	315.14	313.82	314.93	311.79	314.24	312.88	314.08	316.1	312.85	313.71	313.27	309.94	312.88	312.06	317.51	312.67	311.89	314.63	312.29	311.44	314.63	311.95	312.14	314.88	311.76	314.25	314.22	311.72	315.04	314.48	314.88	313.41	312.42	310.23	313.13	313.71	312.18	312.12
307.61	310.3	312.05	310.54	309.5	309.89	308.8	309.67	309.87	310.35	310.23	312.38	310.63	305.4	307.06	308.12	309.16	309.52	309.54	310.16	308.57	310.54	308.68	310.7	309.73	309.47	308.21	310.09	309.96	307.53	311.47	310.54	308.04	306.55	311.25	306.81	309.63	309.83	308.49	309.21	307.3	307.46	308.7	310.99	311.07	311.12	308.64	306.22	307.47	309.04
313.21	312.24	312.91	312.2	312.13	312.59	313.29	314.48	313.25	312.29	312.57	313.91	312.08	310.45	310.51	313.1	311.52	313.87	311.8	311.1	313.31	313.94	312.51	311.93	313.96	311.48	312.58	311.06	312.77	312.02	312.63	310.52	313.17	311.87	312.78	310.21	313.61	312.66	313.07	312.54	312.52	312.06	312.84	310.77	314.14	312.49	311.87	314.51	313.42	312.73
316.94	317.13	321.1	319.56	320.32	319.39	320.94	319.54	318.54	319.85	319.47	318.21	320.4	320.06	318.57	318.82	320.22	317.9	319.86	319.17	319.7	319.08	317.45	318.05	321.17	320.17	319.31	321.41	320.17	319.01	319.09	319.06	321.25	320.42	321.01	320.75	322.69	316.23	321.43	318.32	321.26	319.66	319.34	318.49	318.72	317.41	319.31	319.32	316.91	320.18
305.03	303.95	302.79	305.87	305.25	306.78	304.26	308.23	304.82	305.07	306.2	306.47	308.13	304.81	304.98	306.02	304.46	306.23	304.5	303.67	306.08	303.9	305.35	305.73	302.74	305.13	306.07	307.8	307	304.14	304.8	307.25	305.93	305.53	304.19	305.46	306.77	305.26	305.37	306.56	302.47	305.42	307.23	304.13	305.33	304.9	304.66	305.37	304.09	306.18
305.29	304.86	304	305.6	305.42	303.47	305.51	303.32	306.25	306.26	305.92	305.27	304.74	304.14	306.04	304.43	306.08	305.15	306.21	306.5	305.77	307.2	306.46	306.03	305.98	306.65	305.32	305.97	305.36	308.08	303.67	306.48	302.92	305.93	305.03	304.49	306.03	305.35	305.97	302.84	304.25	303.88	306.84	308.21	305.45	305.24	307.58	305.85	306.29	302.06
293.38	294.71	294.1	295.29	293.7	293.96	294.37	293.01	294.09	296.52	294.42	294.99	296.4	293.87	295.77	294.71	294.85	295.58	297.19	296.15	293.74	294.96	295.61	296.95	293.47	295.53	293.26	295.82	294.03	293.25	294.31	294.34	293.85	295.73	294.91	297	293.9	295.81	294.95	292.97	295.75	295.98	292.52	294.41	296.38	293.3	297.03	294.39	294.13	292.87
327.29	327.42	325.53	327.28	326.94	328.14	326.77	329.08	325.22	328.04	326.76	327.39	327.52	326.37	326.8	328.19	328.94	328.79	328.26	329.06	329.45	327.56	328.26	326.3	325.96	327.73	328.32	327.59	328.15	327.13	326.57	325.46	327.18	329.84	326.91	327.21	327.47	327.32	328.87	328.07	327.46	327.95	329.31	326.83	330.19	327.99	327.88	327.54	328.58	328.52
317.26	315.9	316.93	320.35	315.85	316.05	316.31	317.91	315.86	316.32	317.51	315.07	318.84	318.27	317.71	314.89	316.51	319.5	318.01	315.76	319.04	317.85	318.13	315.57	318.02	315.63	316.44	315.8	317.23	318.6	314.77	318.44	318.66	319.63	317.59	317.09	317.74	317.78	317.15	318.48	317.46	318.35	318.23	318.67	317.5	316.66	316.74	318.76	319.29	318.22
295.28	295.19	298.61	294.84	295.29	296.32	296.97	297.54	292.78	294.22	294.13	295.25	296.74	293.21	294.02	297.44	293.62	296.22	296.44	296.97	293.9	295.3	297.04	293.17	295.37	293.9	293.79	293.55	294.85	295.82	297.79	295.38	296.36	294.63	294.36	294.66	295.9	295.04	295.99	294.37	292.27	293.47	292.51	296.8	296.51	293.7	295.09	298.16	296.64	294.78
315.64	316.21	312.71	315.44	313.9	314.25	315.64	314.32	311.34	314.79	316.07	312.11	315.5	315.96	315.63	313.94	317.97	314.43	316.39	314.58	313.7	314.69	315.91	315.54	315.87	315.89	315.54	313.65	314.13	314.11	312.7	318.04	315.73	315.74	317.35	315.55	313.4	316.23	314.06	313.98	316.9	314.94	314.9	315.12	315.87	314.3	315.62	314.88	317.15	313.3
295.29	295.38	297.9	297.87	298.12	296.89	295.23	296.93	297.04	297.55	294.76	298.1	297.35	295.44	298.58	297.69	295.64	296	298.59	296.94	297.34	297.94	299.34	294.91	296.78	297.14	296.26	295.75	296.1	299.11	297.16	299.19	296.19	297.85	294.6	296.51	297.67	295.56	298.35	297.38	297.17	296.84	298.11	295.65	298.59	298.35	296.9	295.27	294.13	296.48
311.23	314.06	314.64	312.02	313.27	313.27	314.24	313.13	312.04	315.82	313.98	311.7	310.75	314.93	313.06	312.25	314.45	314.05	312.97	312.91	311.82	313.17	312.27	313.84	312.9	311.03	313.43	310.3	313.45	314.55	312.44	315.17	316.05	310.08	313.82	314.89	312.88	314.14	313.88	311.38	312.37	313.2	312.99	313.44	314.33	311.75	314.38	312.66	314.01	314.49
325.98	321.45	326.75	326.39	324.03	327.04	323.51	324.36	326.81	325.99	324.22	323.33	322.35	323.43	323.6	322.77	323.36	325.06	323.11	324.77	325.49	322.84	325.11	324.46	326	324.5	324.5	326.64	324.68	322.96	325.24	325.35	324.84	324.5	325.69	324.4	322.29	323.55	324.89	324.65	323.46	323.53	322.23	324.76	325.3	324.88	325.52	327.31	326.45	324.08
314.54	312.28	316.03	313.64	315.14	313.83	314.4	311.59	311.93	313.75	310.46	315.78	314.42	312.49	313.88	313.17	313.74	312.35	313.99	315.94	312.55	314.49	312.68	315.59	314.68	315.3	313.97	313.82	313.48	315.11	316.78	316.46	312.83	314.73	313.72	314.27	314.37	312.62	314.6	314.8	313.73	315.49	311.94	315.1	313.33	315.58	313.3	314.46	314.61	313.96
309.24	312.78	309.48	310.14	313.95	307.38	313.89	311.92	311.81	311.66	309.71	311.26	310.48	309.49	310.98	309.55	311.52	312.54	310.97	310.58	309.95	309.68	311.84	309.6	311.41	309.93	308.28	311.81	313.55	312.81	311.45	313.23	313.63	309.51	313.07	308.87	310.36	311.24	311.8	308.53	310.03	309.59	313.08	308.11	309.68	308.78	309.83	311.45	310.85	313.09
306.27	304.74	304.33	304.64	305.72	305.28	302.73	305.08	303.43	304.58	304.29	305.58	306.14	305.72	305.9	303.11	305.9	305.24	305.18	304.77	306.24	305.25	303.37	303.57	302.76	302.89	305.87	305.21	303.42	303.21	304.28	305.28	304.56	302.29	303.87	304.56	305.63	303.18	303.96	303.13	305.45	304.78	302.15	303.97	304.48	305.4	303.6	304.49	306.11	302.95
304.44	305.63	304.4	305.73	304.74	307.47	307.15	307.03	308.49	307.07	306.95	307.24	310.45	305.34	307.54	305.75	307.1	306.24	306.36	306.92	307.97	306.41	307.67	306.67	307.97	306.82	306.89	307.74	305.18	306.63	306.92	308.56	305.83	307.81	303.31	306.65	305.53	305.23	307.83	305.26	307.84	306.15	306.79	308.93	307.56	304.55	305.91	305.64	306.57	309.01
299.46	299.22	298.59	299.82	299.9	298.17	299.02	299.29	301.09	298.09	299.32	300.52	299.86	299.68	300.31	299.9	298.08	302.35	300.82	298.41	302.03	301.28	299.07	298.71	300.86	300.17	298.3	298.66	300.21	298.23	300.76	301.14	298.79	301.14	299.98	299.93	298.46	301.53	300.74	299.42	300.38	300.49	301.82	297.46	301.79	300.66	298.68	300.45	302.64	298.86
308.21	308.82	306.19	306.06	308.54	306.55	304.74	307.57	309.4	307.13	305.78	303.88	306.39	304.67	305.67	308.31	306.91	306.52	307.56	307.49	305.45	305.71	305.74	306.11	305.57	304.53	305.99	304.98	307.57	309.13	306.62	305.73	303.9	306.16	307.68	306.68	304.25	306.23	308.11	305.04	305.14	305.2	307.93	308.7	304.74	305.91	305.21	306.39	306.36	306.14
313.67	314.97	316.2	315.08	315.75	314.28	315.17	314.24	314.94	314.64	314.02	314.58	315.37	314.77	314.84	313.6	314.16	313.94	313.23	313.57	315.16	314.54	317.07	315.67	312.7	314.22	315.73	315.78	314.59	312.69	313.63	314.39	313.01	314.63	314.97	315	315.65	316.22	314.5	314.91	315.33	311.22	315.13	317.67	316.15	316.54	312.37	317.54	315.3	315.13
322.12	324.95	325.49	327	324.29	325.63	325.55	323.79	323.57	324.34	323.82	325.48	327.55	324.31	326.13	325.78	323.93	325.57	324.47	326.13	324.46	324.82	324.76	325.06	323.35	323.68	323.52	323.67	324.96	327.06	319.95	328.16	323.75	326.19	325.36	323.96	327.12	323.93	323.8	325.15	321.84	323.41	322.43	323.23	325.36	325.4	324.33	324.18	324.66	323.82
307.96	310.58	308.85	310.16	312.48	309.57	307.34	309.35	309.26	308.49	306.97	306.88	309.81	307.48	306.98	309.21	307.31	309.07	308.02	309.17	308.3	307.67	309.96	309.97	309.58	310.1	307.1	309.94	311.52	308.34	310.78	308.8	309.25	310.41	309.2	309.99	308.83	309.28	309.05	309.27	309.58	308.35	307.67	307.65	310.38	309.3	310.13	310.21	307.57	307.72
313.21	310.84	310.27	311.44	310.11	310.16	311.89	311.53	310.19	311.52	312.06	311.57	312.33	310.86	313.31	311.4	311.7	311.63	310.06	312.77	310.74	310.85	312.3	309.98	309.17	312.38	310.28	312.75	312.42	310.41	312.25	312.22	310.24	313.51	308.73	313.82	312.44	311.91	309.1	310.48	309.19	311.8	313.28	311.65	310.85	315.2	313.49	309.33	313.55	312.39
312.79	311.67	314.77	313.46	312.8	314.83	314.6	313.85	314.32	313.08	314.73	313.71	313.48	312.65	312.65	313.82	312	311.86	313.5	313.9	311.8	312.17	311.37	314.08	314.9	314.16	312.65	313.41	316.09	313.08	311.72	313.12	311.52	313.68	316.93	314.12	311.18	310.42	311.13	316.58	311.66	313.9	311.62	314.21	312.03	312.03	313.84	311.51	314.41	312.59
314.34	313.31	312.25	313.08	312.07	312.73	313.12	312.5	313.81	314.17	310.53	314.73	315.73	314.07	317.29	314.81	313.64	312.69	312.93	313.56	314.19	313.29	314.3	313.2	311.99	313.2	312.13	312.22	312.71	314.06	312.27	311.59	311.41	312.76	313.9	311.49	310.72	313.24	313.82	313.37	316.3	313.55	315.2	315.07	313.19	313.38	312.4	313.75	313.88	312.88
311.8	309.1	308.63	309.22	308.76	310.45	310.72	310	311.99	310.21	308.18	307.16	311.86	306.72	309.69	312.19	310	309.29	311.41	312.06	311.83	310.24	309.65	308.45	310.63	308.91	308.77	310.64	308.64	313.77	309.28	311.06	310.86	309.89	307.34	309.36	307.22	309.33	310.69	313.35	309.54	307.47	312.15	311.04	308.13	309.28	312.11	308.06	310.07	309.55
304.57	305.92	304.9	303.78	304.74	305.29	305.32	304.41	306.29	305.08	302.7	306.19	304.8	306.64	305.73	305.11	305.6	304.29	306.57	304.44	305.4	305.45	301.24	306.14	303.69	301.59	308.72	306.19	303.84	302.5	306.8	304.67	303.51	306.91	305.24	304.26	305.93	305.73	304.74	303.49	302.28	305.77	308.53	306.32	304.48	304.93	302.56	302.96	305.27	302.78
298.29	301.61	300.92	301.75	303.32	301.87	301.15	302.48	300.66	303.04	301.68	300.99	300.4	302.25	300.94	300.01	299.21	302.01	299.44	299.91	298.21	303.5	304.32	301.53	301.83	300.81	302.95	298.02	301.91	302.56	303.62	299.61	302.41	301.14	302.32	301.75	299.52	300.87	302.33	300.03	300.44	303.02	300.38	300.23	303.99	304.03	301.22	299.64	300.14	302.49
329.35	326.19	327.79	328.03	328.02	327.53	325.21	328.23	327.58	328.93	326.93	324.66	327.4	328.18	329.57	327.24	326.07	325.86	328.56	327.25	328.55	326.3	326.21	327.63	326.09	324.54	327.16	328.87	327.89	328.48	328.87	327.31	325.4	327.18	326.31	327.52	329.25	327.1	327.13	329.43	326.05	327.01	326.71	327.59	326.79	327.01	327.03	326.94	325.78	327.76
298.43	298.13	297.41	299.94	295.73	297.56	296.66	295.53	296.51	297.61	295.21	295.72	298.8	298.48	294.9	293.72	297.45	296.23	294.25	298.3	297.87	298.84	297.68	296.67	296.55	298.11	299.74	296.02	297.98	295.85	300.43	296.97	298.89	294.59	297.75	296.58	299.03	295.62	297.1	295.39	297.13	298.62	295.91	297.4	297.55	298.93	298.03	296.15	295.86	296.24
315.05	314.5	313.62	315.81	317.07	316.65	314.67	312.22	315.44	315.51	314.31	314.97	316.35	316.74	315.06	315.05	315.37	312.63	314.76	314.32	313.03	315.11	315.58	312.27	315.5	315.38	316.58	313.66	316.11	316.31	316.19	315.93	316.74	315.58	315.02	311.76	314.26	313.99	313.77	314.4	315.83	314.93	314.77	314.37	316.46	316.65	313.92	312.86	314.87	315.71
312.61	313.73	313.79	314.11	312.26	313.27	312.56	312.36	313.52	313.76	311.96	313.8	315.21	312.87	314.63	314.3	314.72	314.35	315.01	312.58	314.33	312.76	314.53	312.77	311.94	315.4	313.45	311.45	312.64	312.3	312.35	312.67	313.55	311.26	314.62	311.41	311.05	313.01	314.11	312.6	310.87	315.73	311.9	312.44	312.38	311.34	313.26	313.44	312.07	311.7
294.78	294.53	293.77	292.06	294.35	289.85	295.85	294.93	294.52	295.44	293.47	291.58	292.77	293.3	296.47	293.87	292.23	292.57	294.66	297.9	290.95	294.27	293.29	294.51	293.65	296.58	293.52	295.65	292.79	293.18	293.64	294.96	293.36	292.1	294.38	293.86	294.48	293.74	296.7	293.79	293.08	295.8	295.17	292.33	293.27	295.09	293.46	293.14	294.25	297.03
295.88	295.21	296.22	295.97	293.39	297.32	295.71	292.68	294.94	293.65	293.33	294.4	295.29	293.06	295.41	294.86	296.01	293.06	296.17	290.77	293.43	295.28	294.35	293.76	295.3	292.04	291.97	295.07	293.25	292.68	293.83	291.58	292.45	294.81	292.3	294.72	294.28	292.39	292.22	293.41	292.29	296.05	293.73	292.05	293.3	294.89	294.6	294.1	293.68	294.77
301.32	304.66	303.74	302.74	302.68	304.72	301.69	302.04	304.67	302.99	305.22	304.58	304.61	306.34	301.92	302.35	304.16	303.91	303.67	304.33	304.3	304.08	302.41	302.29	304.74	302.13	304.45	302.42	301.28	303.33	304.55	303.03	303.19	301.89	303.72	303.44	302.39	302.57	303.86	302.11	304.1	301.19	303.87	304.94	302.65	303.16	303.66	301.24	303.58	303.84
314.08	314.64	316.19	314.73	313.22	315.91	315.28	314.79	317.01	314.7	314.7	314.23	315.59	313.03	312.89	315.02	312.31	314.12	312.6	313.27	313.22	314.5	314.36	315.01	315.86	315.16	315.4	313.48	311.73	310.84	315.78	313.23	313.28	316.25	314.85	312.94	315.15	313.61	315.65	314.78	313.58	315.62	314.38	315.34	315.39	314.68	317.05	314.75	315.26	314.28
313.15	314.17	311.99	313.84	313.82	313.83	315.48	313.63	314.92	314.53	313.59	312.79	313.76	313.21	313.2	313.58	310.84	313.78	312.96	312.67	312.56	315.15	312.14	311.84	312.27	314.52	314.63	309.44	315.69	311.76	315.39	313.61	314.55	314.09	313.28	314.93	313.45	313.15	313.61	315.19	313.19	316	314.03	313.97	311.82	317.29	311.39	313.62	315.03	314.66
310.35	307.26	310.25	309.82	307.38	307.01	310.19	310.16	309.91	313.01	311.02	310.9	310.82	309.98	311.92	311.05	307.71	312.59	309.9	309.34	309.08	311.05	310.25	310.99	311.18	309.41	310.82	313.1	310.54	310.55	309.98	310.83	311.43	312.57	311.04	309.09	308.71	312.09	311.35	309.66	308.99	313.54	311	309.21	312.25	309.03	311.61	311.86	312.3	311.71
313.42	314.66	314.7	314.23	315.15	311.17	310.75	312.16	313.35	313.94	314.01	314.69	311.91	311.79	311.85	314.76	314.32	312.85	313.17	313.25	310.93	314.29	310.73	313.75	313.1	313.75	312.73	314.28	311.95	312.52	314.23	313.09	312.2	312.22	313.76	312.36	312.38	312.83	312.3	313.68	312.28	313.56	313.85	313.63	311.93	312.79	314.38	313.03	310.44	311.79
303.42	304.33	303.6	304.49	306.82	304.34	304.76	304.22	304.42	304.28	307.2	306.11	304.8	302.53	304.08	308.15	305.3	305.07	304.66	302.88	304.75	303.24	303.65	302.7	305.29	307.86	302.48	304.14	304.58	304.94	303.17	301.32	305.28	305.2	302.79	306.34	306.15	304.33	304.84	303.74	302.93	302.35	303.61	304.19	304.94	303.37	304.09	303.38	302.46	305.51
317.8	317.34	316.64	315.23	316.37	314.12	314.65	317.41	316.13	315.16	316.97	316.05	315.24	316.92	314.18	316.2	318.21	313.41	315.96	317.61	317	316.41	317.34	316.43	313.88	316.23	317.88	316.7	317.77	316.52	313.43	320.01	316.96	315.81	317.47	318.45	316.93	318.04	316.91	316.8	317.03	319.23	317.41	319.38	317.56	316.16	318.04	315.8	316.92	318.39
313.89	315.4	312.91	317.72	316.54	313.75	314.3	314.72	312.92	314.4	313.53	314.84	314.86	316.02	312.47	313.09	314.69	313.42	314.29	313.21	313.24	310.4	312.66	312.25	311.92	314.98	315.44	314.55	313.43	314.47	313.57	313.27	315.42	313.52	316.69	312.82	313.84	311.47	313.35	314.5	314.16	313.47	312.12	313.07	312.55	314.2	314.51	314.71	314.23	311.45
301.14	298.73	300.93	300.31	302.37	301.52	296.66	300.57	299.27	299.46	300.75	299.33	300.45	299.19	300.04	299.36	299.24	302.16	299.71	299.46	299.68	299.51	303.01	299.61	300.65	300.76	300.44	302.35	298.72	298.83	299.7	302.52	300.21	301.61	298.19	300.21	301.41	298.95	296.75	301.32	301.82	299.6	299.27	299.23	300.2	299.42	300.64	299.4	298.77	296.34
305.46	305.97	308	307.94	304.95	304.46	305.65	306.38	308.31	303.9	310	307.34	304.64	303.83	307.02	305.83	307.63	303.94	305.71	305.47	307.26	308.03	304.36	306.28	308.27	308.16	305.83	307.55	307.21	306.25	305.54	304.58	307.11	303.59	304.59	304.15	305.07	306.36	306.41	305.94	305.62	306.65	305.25	304.59	303.21	304.5	307.09	305.86	306.15	310.03
312.11	309.31	312.23	309.65	310.75	312.86	308.13	309.07	309.54	311.11	309.84	310.94	310.28	309.85	312.7	310.29	310.75	308.88	312.21	306.9	312.11	309.42	311.35	310.18	308.77	310.2	310.49	310.01	311.75	308.43	311.61	309.88	309.97	309.54	309.01	309.31	308.91	308	307.75	309.79	311.42	310.44	310.91	312.27	311.34	311.01	311.38	311	309.71	313.07
315.39	311.5	313.68	313.81	312.81	315.27	311.61	314.16	311.16	313.18	313.18	315.14	312.96	311.06	313.15	315.74	311.83	313	310.97	311.71	314.44	312.46	313.9	312.11	312.9	311.69	313.54	315.1	313.88	308.77	313.94	311.8	314.35	312.05	313.12	311.88	314.53	313.66	314.59	312.02	314.25	313.8	311.23	312.84	314.6	313.7	313.86	313.73	311.29	312.79
314.86	311.05	311.33	313.84	313.75	311.26	312.13	313.85	313.44	309.75	312.14	311.22	312.47	313.95	311.24	314.42	315.9	313.83	311.28	314.56	311.38	312.36	313.61	314.76	314.77	312.37	311.95	312.72	314.15	314.17	314.22	314.73	315.69	311.58	313.92	311.98	313.51	314.47	309.14	312.93	312.34	311.94	312.16	314.28	312.07	312.93	312.51	311.14	314.55	314.86
306.8	306.7	309.66	310.14	306.84	310.72	306.45	307.68	309.46	308.13	308.61	309.58	309.24	309.59	307.6	308.62	310.46	308.75	309.11	310.49	307.24	308.99	308.25	310.95	310.26	310.09	309.98	307.23	309.84	306.17	307.67	307.57	313.64	310.28	308.88	308.79	311.18	308.16	308.38	307.85	310.77	308.93	310.42	309.42	308.25	307.11	306.92	307.73	308.61	309.84
302.37	302.9	303.96	304.98	302.81	302	305.03	304.12	300.68	304.49	303.06	305.23	303.05	304.76	303.46	303.29	304.24	300.98	303.69	302.91	303.85	301.37	304.03	302.92	302.02	302.92	302.61	305.78	302.31	304.09	305.42	303.11	302.93	304.62	303.11	304.63	301.12	301.58	301.35	303.74	303.95	301.38	302.39	305.03	302.91	302.21	304.73	304.26	304.57	304.47
316.32	317.32	315.54	316.65	317.43	315.98	315.77	315.37	319	315.53	314.98	319	316.51	317.55	314.19	315.61	317.49	317.83	318.11	318.78	315.48	317.08	317.4	316.6	317.13	317.11	315.41	317.07	316.06	315.81	314.91	315.22	314.37	317.99	317.73	317.38	316.49	315.63	316.4	319.95	317.33	317.36	315.44	316.83	319.07	317.74	314.68	314.37	318.71	316.93
326.89	327.86	328.69	324.94	324.51	324.6	325.62	322.9	324.12	323.18	326.83	326.26	325.15	325.92	324.13	326.39	326.4	326.34	327.03	328.29	321.7	323.98	325.83	325.55	323.55	326.23	323.94	327.07	323.9	326.08	327.99	327.51	325.14	325.76	325.25	325.98	328.1	325.15	324.77	324.69	325.81	325.24	325.12	327.62	325.11	325.92	327.09	328.67	322.97	326.2
305.22	306.14	307.86	307.12	305.43	305.82	306.28	307.68	305.7	308.24	303.7	308.63	309.33	305.23	305.98	306.82	305.95	306.09	307.1	306.49	306.82	306.55	306.3	307.77	306.99	305.83	305.36	306.46	306.19	307.24	305.08	306.78	305.08	305.84	309.41	308.38	308.14	305.63	307.26	306.48	306.44	307	309.19	304.1	308.26	307.15	306.62	304.39	304.06	307.23
299.42	299.98	298.39	296.44	299.32	297	301.67	297.18	299.33	300.79	301.79	300.89	298.34	299.79	301.7	301.86	300.79	301.16	300.36	299.4	299.9	296.87	301.11	300.31	300.94	300.7	299.56	299.85	301.06	302.43	298.64	298.82	298.83	299.59	298.94	299.31	297.47	298.72	300.01	301.06	298.8	299.76	298.34	300.82	301.7	300.45	301.02	300.92	299.28	300.84
297.43	295.33	294.31	295.2	298.14	295.54	294.17	294.14	295	293.97	293.87	294.9	297.24	296.58	295.65	292.82	293.79	296.34	295.58	294.39	296.66	297.5	295.96	294.07	294.59	294.55	292.81	295.53	296.44	292.25	292.68	293.13	295.38	294.75	294.27	292.28	295.17	295.56	294.35	294.58	292.02	295.9	296.11	294.83	294.8	294.66	292.83	295.9	296.5	292.94
303.28	301.9	302.18	301.28	302.3	302.26	303.68	302.71	301.72	303.34	304.11	302.03	301.13	301.42	301.5	299.97	302.19	302.63	303.75	303.22	301.81	302.19	302.8	300.91	300.05	304.15	300.34	300.99	302.48	303.19	302.94	301.33	303.43	304.82	300.71	303.94	302.53	302.01	301.98	300.24	302.06	299.7	299.74	302.15	302.96	303.3	304.91	302.28	302.08	302.69
302.46	305.36	304.47	304.52	304.49	303.19	303.67	302.67	303.54	300.14	306.19	305.46	305.14	303.55	306.59	303.68	305.43	305.13	306.95	303.08	305.03	303.8	303.56	301.66	303.24	302.09	303.28	303.94	305.22	302.12	302.48	302.9	304.8	302.48	304.28	303.14	302.34	303.99	306.55	303.39	303	303.98	304.75	304.04	301.43	302.8	302.34	303.63	301.85	303.35
302.78	304.68	305.03	305.04	305.05	306.74	302.22	304.67	306.29	305.9	304.97	308.9	306.04	306.63	306.58	303.42	304.13	305.28	303.87	303.83	301.33	302.69	305.33	302.92	305.26	306.5	303.58	303.19	303.74	307.09	303.42	304.48	304.28	305.65	307.81	301.53	304.12	305.89	301.9	303.27	305.24	303.45	304.89	304.05	304.53	305.69	306.18	302.9	305	303.73
314.88	314.97	313.52	314.1	315.47	315.67	314.32	315.93	315.47	313.02	316.57	315.13	311.18	314.9	317.77	313.66	314.5	314.99	315.87	314.59	315.48	315.54	314.93	311.97	315.83	313.59	315.2	314.2	316.44	315.99	315.42	312.22	314.01	315.19	314.67	314.87	313.29	317.03	314.55	314.05	315.18	316.27	314.66	313.76	313.11	312.26	314.42	312.97	315.55	311.88
315.62	316.44	314.31	316.97	315.87	315.74	315.66	314.46	313.03	316.17	314.27	313.71	314.97	315.89	314.31	316.04	315.87	316.88	314.29	316.16	314.78	313.1	316.95	313.78	314.09	313.68	313.44	317.52	312.25	313.78	312.98	312.55	314.58	314.82	314.98	311.8	315.01	313.36	315.14	313.85	317.67	314.19	313.57	312.96	314.58	313.77	315.05	313.92	317	314.97
292.1	293.69	292.67	296.42	296.94	294.61	295.33	293.5	293.1	296.1	293.39	293.17	293.16	294.22	293.22	295.35	292.33	292.92	294.48	294.49	292.9	292.79	291.62	295.72	293.05	293.43	295.81	294.85	293.17	296.71	294.27	291.4	294.84	294.24	294.99	295.69	292.77	292.7	294.81	295.09	294.45	293.57	293.91	294.89	293.28	295.92	292.47	294.63	294.6	296.09
311.74	309.58	309.49	311.58	312.6	312.07	310.11	312.61	309.76	313.16	310.89	309.41	311.82	311.1	311.24	312.36	311.9	312.55	309.65	310.74	312.37	309.96	310.97	310.49	309.71	311.01	310.55	312.27	312.66	311.98	311.99	309.62	310.09	311.5	311.31	313.25	309.93	311	311.14	313.43	314.15	312.24	311.61	309.96	311	308.99	311.59	310.47	311.89	311.46
304.16	306.14	306.74	303.66	303.64	304.16	306.59	304.36	304.8	305.05	304.23	305.63	303.94	304.48	304.84	302.68	303.91	305.33	306.78	305.62	306.02	304.72	305.42	306.24	309.53	307.51	304.47	305.27	301.7	305.14	304.59	302.82	305.35	305.98	306.57	306.12	307.54	305.14	306.01	308.11	304.65	305.27	307.16	306.39	304.91	304.44	304.66	304.69	303.46	303.34
307.13	308.87	307.44	310.75	307.15	310.14	307.04	307.05	308.77	307.73	306.91	308.34	309.67	308.95	308.93	310.29	307.31	308.6	310.03	307.23	309.42	307.66	309.49	308.28	307.08	310.6	310.18	310.37	306.62	308.14	308.3	311.49	309.47	306.99	308.16	308.86	307.41	310.23	307.89	311.64	311.68	307.22	306.82	308.11	307.12	311.35	308.53	310.52	310.18	309.48
314.44	313.3	313.11	317.05	312	312.7	313.94	314.72	311.24	311.97	311.91	313.43	313.97	311.85	312.83	312.3	312.22	312.64	313.99	312.02	312.47	312.95	315.04	311.75	312.21	310.04	309.67	312.29	312.47	312.26	312.48	311.85	312.04	312.51	313.37	312.46	311.8	312.41	312.57	311.72	312.1	313.79	314.42	314.13	312.37	315.03	314.84	314.24	311.9	313.71
299.33	295.91	296.34	297.03	294.93	296.37	297.37	297.31	295.64	296.4	297.58	297.91	299.12	293.39	297.83	296.92	296.31	297.8	299.18	295.45	296.23	296.55	297.41	296.34	297.62	295.7	293.29	296.54	297.9	296.92	294.51	297.17	294.14	297.85	293.71	298.11	296.44	296.37	294.95	296.95	297.58	296.22	295.07	296.35	297.05	294.9	299.69	297.94	296.2	294.9
297.32	294.94	297.57	297.05	292.95	297.54	295.36	298.35	295.48	296.53	297.48	296.32	296.39	293.7	296.46	296.2	296.26	297.37	298.5	295.03	295.96	297.42	297.22	296.86	296.58	296.44	296.43	296.47	297.53	295.91	297.7	297.52	298.03	295.59	295.18	299.22	297.15	296.16	298.52	298.91	296.85	294.93	297.23	297.8	294.8	296.44	298.78	296.61	294.71	294.87
311.91	312.93	311.65	313.16	314.03	313.15	312.25	315.7	313.47	315.78	313.14	312.97	310.41	312.86	313.41	312.42	312.29	314.62	312.28	314.44	313.7	312.52	313.19	313.64	310.52	311.88	314.54	314.37	312.61	312.67	312.23	310.55	313.76	313.19	312.31	313.89	311.74	312.67	314.13	311.74	313.64	317.03	312.45	315.08	310.83	311.48	315.21	312.87	313.54	311.37
318.08	314.77	314.58	314.55	316.41	315.43	316.41	313.27	315.12	314.24	313.82	314.66	316.7	315.92	316.95	315.56	314.26	315.34	315.9	318.46	315.14	314.11	312.89	317.45	312.98	317.18	315.17	317.9	312.63	317.09	314.68	315.49	316.95	313.53	317.76	314.66	316.11	317.29	316.67	316.11	314.78	317.38	315.43	312.63	315.33	318.16	316.08	315.46	317.52	316.09
314.02	312.33	313.13	313.47	311.56	312.94	314.47	312.15	311.38	312.71	314.56	313.56	312.62	314.6	313.58	315.84	314.89	313.96	312.35	310.11	313.1	311.23	313.35	312.81	311.31	312.1	312.96	314.97	311.63	310.83	313.06	312.37	312.62	311.68	314.24	312.99	312.51	315.46	311.68	312.05	312.12	313.11	313.22	311.02	315.42	311.94	312.26	315.32	311.92	312.79
302.49	305.11	303.25	303.66	299.52	301.61	301.02	303.95	302.42	300.71	303.15	302.64	302.54	302.31	303.68	301.36	302.49	301.92	300.09	304.74	302.21	302.2	305.41	302.45	304.94	302.92	302.02	303.45	301.74	299.99	302.68	304.43	302.24	301.24	304.84	302.88	303.34	305.25	304.13	301.55	304.97	302.17	302.87	302.76	298.74	301.26	303.51	300.98	301.92	302.07
305.69	305.83	305.73	306.1	305.43	306.08	303.96	304.78	308.71	304.01	305.63	305.45	304.46	307.61	305.37	307.72	305.54	303.32	306.3	306.72	306.59	304.37	305.62	303.28	305.24	304.29	301.9	304.93	306.8	303.52	307.19	304.94	305.18	304.98	307.26	307.32	304.44	304.41	307.15	307.55	306.61	305.18	306.25	305.02	307.04	305.9	304.9	307.34	308.56	305.64
328.39	323.88	329.15	327.81	324.99	329.09	327.26	328.2	327.41	327.59	329.32	329.6	328.6	330.44	328.14	327.31	329.71	326.96	325.99	328.22	328.82	329.61	328.69	327.75	326.11	329.06	326.95	324.62	329.1	328.37	328.1	330.79	327.25	328.59	327.26	326.71	327.8	327.39	328.2	325.82	326.18	329.59	327.63	330.22	327.27	328.6	327.97	328.17	328.51	330.48
316.44	315.44	314.23	314.11	317.64	317.5	316.05	315.35	316.26	316.12	316.06	314.66	316.72	317.77	314.42	315.01	313.8	313.6	313.51	314.61	316.94	315.88	312.75	318.5	315.78	315.5	316.41	314.49	315.85	318.09	313.11	314.91	314.42	317.06	316.11	316.53	316.78	316.81	315.16	313.49	316.39	316.12	316.63	317.02	312.85	315.47	315.21	317.84	312.54	317.76
304.19	303.28	303.14	303.96	302.32	302.2	303.57	302.8	304.82	302.29	304.7	301.65	305.56	301.2	301.91	304	303.37	306.79	304.04	304.94	303.64	302.4	300.61	300.25	305.07	303.46	304.99	302.3	301.69	302.97	301.73	303.68	301.71	303.08	303.45	302.85	304.94	305.02	303.73	304.11	302.35	303.47	302.74	302.1	303.25	303.46	303.15	303.44	302.59	304.19
298.94	301.44	298.56	299.95	302.4	301.74	299.1	300.68	299.04	300.8	301.3	299.17	301.39	301.58	300.17	303.08	300.97	301.86	301.16	298.53	301.44	303.65	300.29	302.54	301.57	302.15	302.03	301.4	302.43	299.64	301	302.32	299.3	301.8	302.62	299.39	299.17	299.48	300.36	301.04	297.34	300.19	303.41	301.09	303.15	300.44	300.93	301.99	302.19	300.53
305.37	303.7	300.84	302.43	301.56	303.05	301.98	301.9	304.68	304.13	303.95	303.76	302.54	301.48	301.39	301.59	302	301.02	300.9	300.14	302.58	302.36	303.15	303.38	301.51	303.58	304.27	302.15	303	301.78	303.18	302.52	301.5	301.91	303.6	302.59	301.43	303.29	302.89	300.98	304.16	304.41	301.49	302.28	302.46	301.98	302.99	300.93	303.11	300.02
302.27	304.74	303.36	303.52	302.27	302.44	303.86	303.09	303.36	302.53	304.51	304.44	304.07	302.42	303.58	302.16	301.63	303.93	303.77	305.49	303.31	300.95	303.7	304.5	301.37	302.48	306.31	303.79	303.73	304.11	302.05	302.89	303.05	302.41	304.9	303.31	303.97	305.19	302.44	305.23	303.41	303.73	301.46	303.33	302.8	304.65	303.18	302.93	302.18	300.23
306.08	304.8	306.89	304.05	307.42	305.25	307.61	307.27	304.95	305.96	305.56	306.53	306.17	305.68	305.22	307.23	308.42	309.84	308.66	305.78	306.8	306.63	307.91	306.35	307.89	304.37	306.02	308.4	307.54	307.18	307.88	307.89	309.25	307.65	308.08	309.62	306.92	306.4	306	306.86	308.57	307.83	306.48	306.68	305	308.01	307.86	306.03	306.81	309
303.73	306.02	308.01	306.58	303.56	306.54	305.86	306.14	305.42	306.44	306.34	307.36	305.62	306.84	303.69	303.34	304.78	306.37	303.24	305.09	306.34	304.79	305.18	306.57	306.94	302.84	304.03	304.65	306.3	304.39	304.85	305.48	303.73	305.59	306.99	306.28	303.72	307.18	305.42	304.85	307.29	306.35	306.29	305.58	304.36	306.69	304.6	303.61	302.81	306.88
317.25	315.47	314.36	314.93	316.07	314.57	315.52	315.72	315.08	315.93	313.03	314.87	312.67	315.01	317.08	314.11	316.13	314.22	317.5	313.8	314.51	316.13	313.14	316.2	310.63	316.2	314.98	312.43	313.91	315.07	314.25	314.3	315.94	314.53	316.55	314.83	313.76	314.96	314.69	314.28	313.13	312.88	316.25	312.3	316.04	312.21	313.19	315.64	315.4	313.85
327.91	328.18	328.4	329.1	327.17	330.71	327.84	327.44	327.26	327.01	326.94	328.28	328.37	325.75	328.31	326.42	329.76	325.42	326.85	329.54	328.98	328.33	326.82	328.58	329.13	328.87	327.62	330.46	329.39	328.82	328.14	325.64	325.71	328.84	326.51	329.52	327.88	327.98	328.15	330.45	328.3	330.26	326.84	327.88	326.53	327.6	330.47	328.58	328.38	327.89
297.02	293.95	294.58	296.12	294.92	294.83	293.83	293.26	293.95	295.98	293.44	294.76	295.96	293.98	294.42	295.56	295.17	295.4	294.54	294.94	294.66	295.81	295.96	296.53	296.61	293.99	295.21	295.31	295.07	294.15	293.69	295.13	295.71	296.1	295.05	295.93	296.49	294.98	293.97	295.34	295.36	294.68	296.45	292.21	293.26	296.86	294.95	294.52	294.05	291.49
315.99	316.7	319.21	317.76	316.16	318.21	316.64	315.26	317.67	317.22	317.67	319.74	315.74	317.75	316.91	317.49	316.17	317.47	318.1	316.89	315.66	317.24	316.27	317.13	316.04	315.79	315.82	315.82	318.24	314.4	317.22	317.74	318	316.85	316.7	317.56	316.49	315.91	317.28	317.88	316.68	317.82	316.14	318.9	317.13	318.66	317.06	319.89	319.54	316.68
309.59	311.07	311.42	310.58	312.8	308.21	309.26	309.5	313.13	310.79	310.01	308.32	309.09	308.16	310.5	310.21	309	308.24	309.1	309.36	311.07	309.12	309.15	310.52	309.78	309.72	310.59	310.53	310.92	307.91	310.19	311.57	311.61	308.05	312.15	310.03	308.32	309.43	311.19	311.15	312.15	310.21	307.69	311.13	311.68	309.55	312.63	309.39	309.29	310.71
319.04	318.16	317.33	319.84	316.82	314.18	317.07	315.89	316.31	318.11	315.92	317.2	315.57	316.21	315.87	316.36	316.98	316.66	318.04	317.36	318.23	316.16	318.5	316.9	318.65	314.02	318.97	319.17	316.58	316.97	315.17	316.17	315.63	317.18	316.44	313.65	318.75	315.62	315.56	317.92	319.09	318.68	313.55	316.81	317.97	317.65	315.61	319.07	318.39	316.95
312.56	311.3	313.74	311.89	313.43	314.49	312.81	310.76	312.31	309.17	314.16	314.18	310.91	310.58	309.81	310.84	312.71	311.34	312.05	312.35	312.52	312.87	312.39	314.96	310.32	313.55	312.19	314.4	310.52	312.27	313.64	309.93	311.07	311.37	313.45	312.65	314.33	310.58	310.54	309.46	312.37	314.71	311.35	312.67	311.52	312.76	312.06	314.14	313.06	314.03
296.36	292.47	294.42	295.14	295.86	294.1	294.42	292.96	297.22	293.15	294.42	295.2	294.1	293.27	296.16	296.07	298.48	295.48	294.48	295.1	293.82	294.36	297.58	296.5	294.02	293.49	294.77	292.14	295.42	295.49	294.65	296.2	295.2	296.32	295.62	294.63	293.96	295.16	293.46	295.76	297.95	294.85	296.82	295.58	295.02	296.02	296.95	295.24	292	296.64
321.45	322.65	321.74	325.62	325.03	324.24	326.64	325.88	325.03	322.25	323.61	323.84	324.76	325.08	323.52	326.36	324.14	326.58	325.69	324	323.82	322.72	327.15	324.26	323.67	324.8	323.75	324.5	326.18	325.7	325.74	324.57	327.06	323.37	324.56	325.28	325.9	325.12	325.01	322.38	324.59	325.25	325.44	326.24	324.8	324.03	328.99	325.15	325.57	322.95
327.23	328.63	327.16	326.3	327.63	326.47	328.26	327.1	328.15	325.81	328.59	327.39	330.73	326.63	327.11	327.95	332.19	329.08	327.68	327.24	329.28	329.27	328.25	328.76	326.21	327.7	328.33	328.43	327.56	327.05	328.58	325.14	328.11	328.2	329.04	327.51	329.4	325.6	328.47	327.86	327.29	329.54	329.41	326.64	330.6	328.49	326.26	327.13	326.02	327.94
294.86	298.74	297.76	292.75	297.44	293.76	295.95	298.13	297.12	297.15	296.37	296.31	295.46	298.69	296.84	297.94	296.61	296.08	295.78	295.34	294.9	296.95	296.01	296.31	297.96	295.29	297.14	298	298.16	294.78	299.67	297.46	294.17	297.25	295.68	296.61	298.58	299.57	296.89	298.27	295.77	297.81	298.7	296.34	299.17	296.75	295.9	297.35	295.95	299.21
313.85	311.56	314.59	312.33	312.97	314.98	312.32	312.78	312.02	313.58	312.35	312.77	313.39	313.38	314.61	314.78	315	315.96	313.46	314.94	314.85	314.23	313.13	311.65	315.38	314.08	314.14	313.35	313.8	315.76	311.82	314.53	314.84	314.89	314.23	316.47	315.87	316.55	311.06	312.63	313.62	313.91	311.33	311.07	314.47	313.54	313.46	314.52	313.89	314.76
308.84	312.15	310.64	313.5	311.63	309.47	311.65	309.16	310.49	310.58	311.71	309.06	310.89	308.99	311.98	310.93	307.84	310.15	311.8	311.71	311.04	313.66	313.05	308.88	309.92	311.15	308.75	310.45	309.75	310.5	307.28	309.52	309.61	308.98	312.95	310.95	310.88	311.6	311.81	309.68	309.64	310.48	311.41	310.94	310.27	312.08	313.65	309.92	309.73	311.21
304.76	301.72	304.03	302.04	305.43	304.62	303.03	300.49	302.94	301.64	303.27	303.35	301.68	302.66	303.11	304.64	302.27	301.71	305.81	301.92	303.68	304.99	302.88	303.43	303.65	304.05	302.96	305.24	304.85	304.57	302.38	304.5	304.03	302.86	303.02	304.34	300.32	303.5	305.36	303.79	298.77	300.91	302.39	304.39	302.28	301.58	302.66	304.33	301.24	302.57
310.77	315.7	310.12	313.36	314.54	315.04	311.12	312.22	314.47	312.46	314.84	312.99	312.94	313.81	312.49	312.6	314.26	315.21	313.97	314.95	311.27	312.1	312.58	312.51	314.5	312.38	314.08	314.53	311.81	313.15	315.2	311.96	313.8	313.72	314.36	312.55	314.63	312.22	312.64	312.75	311.22	310.97	312.93	312.66	314.27	312.55	314.05	313.61	313.76	313.75
311.49	314.96	313.53	312.9	313.44	312.44	312.6	312.26	314.91	311.06	313.28	312.61	313.56	313.1	311.74	311.16	315.84	312.24	312.35	313.87	313.58	313.01	312.75	314.41	312.07	315	314.28	312.72	314.39	313.06	313.37	312.36	311.88	313.11	314.2	313.96	312.43	309.57	311.64	313.17	312.73	313.08	312.2	313.12	314.19	313.26	314.92	315.88	313.83	314.49
314.9	313.74	313.72	313.23	312.78	315.2	315.23	311.42	313.74	312.61	313.06	314.44	312.72	313.29	314.49	314.22	315.84	314.08	317.15	313.13	312.2	311.45	314.07	313.08	314.3	312.25	311.9	315.27	315.07	312.87	313.14	315.72	312.61	313.58	314.48	312.53	315.48	314.8	313.1	315.12	315.03	311.94	313.39	313.55	314.02	312.77	312.27	313.58	316.47	317.1
304.14	301.55	305.15	303.92	300.14	299.79	305.64	303.98	302.97	301.29	301.85	303.18	302.12	302.45	302.65	301.87	301.71	302.25	303.37	303.38	301.32	303.19	303.26	304.05	302.05	301.67	304.03	304.61	303.04	304.3	301.98	300.6	302.39	301.11	302.69	302.14	303.25	302.38	300.75	303.3	303.73	304.59	302.87	302.97	305.35	303.33	302.76	302.63	304.18	304.42
304.28	303.35	303.85	303.96	303.57	303.35	302.29	301.82	303.51	301.75	302.01	302.99	304.51	304.86	303.74	303.07	304.89	301.69	302.84	302.8	305.62	303.09	304.02	304.48	304.15	304.29	302.64	302.92	302.97	308.17	304.41	303.72	301.85	304.22	301.46	300.41	303.66	303.19	301.95	305.02	305.41	304.51	304.23	304.89	306.51	304.78	301.17	303.08	302.28	304.58
302.43	304.3	302.95	302.06	304.43	303.84	303.43	303.59	303.48	303.39	302.65	303.23	305.43	303.13	305.43	303.29	303.03	302.23	304.2	304.32	303.1	300.16	304.92	301.93	303.97	305.9	305.15	304.78	302.35	302.4	303.65	303.83	304.36	304.3	304.07	302.65	304.18	305.7	303.79	306.65	304.69	302.18	302.25	302.31	305.58	303.06	306.83	305.02	303.91	302.17
313.73	315.47	313.94	316.37	313.91	313.46	313.42	316.82	313.76	313.42	317.34	312.55	316.4	312.47	314.29	314.54	312.25	313.69	312.61	313.61	315.24	314.14	313.53	310.98	314.39	315.42	313.65	315.63	313.48	312.82	312.29	313.15	312.94	313.76	314.1	314.86	315.24	313.34	313.73	310.7	313.93	315.25	315.14	316.95	313.14	311.64	313.14	313.77	312.73	311.93
303.04	302.21	300.39	305.73	302.83	300.39	302.27	302.97	301.99	302.17	302.46	302.6	301.51	303.63	303.04	302.58	302.85	304.61	301.65	301.33	302.71	299.67	306.05	304.98	304.04	302.24	306.32	303.88	302.56	302.17	302.53	303.19	300.13	301.6	301.79	301.13	303.44	303.03	301.13	302.51	300.68	303.4	303.4	301.98	302.55	300.08	304.36	303.35	302.92	302.28
319.75	319.19	319.15	320.63	317.64	317.15	319.64	319.96	317.9	317.44	319.09	321.16	318.22	318.66	316.62	320.2	319.24	315.33	322.1	318.08	318.09	318.49	318.86	318.26	319	320.71	321.12	320.38	318.51	318.38	316.9	321.2	318.56	318.93	320.94	319.37	319.63	319.53	319.45	321.29	317.01	318.04	318.36	319.2	320.56	319.3	315.1	320.08	317.76	321.34
328.19	327.78	328.13	329.8	329.41	327.51	325.49	329.9	329.83	328.3	327.27	328.63	327.24	327.73	332.43	325.77	327.07	328.98	327.24	325.37	328.5	327.23	327.75	326.17	328.49	326.9	329.67	328.32	328.47	327.77	329.26	330.46	325.68	328.49	329.67	329.3	328.04	330.57	327.89	326.91	325.03	329.64	327.41	326.11	327.52	328.84	326.12	327.79	327.15	327.4
301.1	303.88	302.14	303.08	300.85	301.02	304.34	302.49	300.55	301.89	301.62	300.73	300.83	301.94	304.58	301.1	304.06	301.55	301.9	302.09	302.54	302.39	304.29	300.36	299.84	303.9	306.07	301.49	302.14	301.01	302.83	303.24	301.74	303.44	302.96	301.41	302.15	301.75	301.01	302.15	302.73	302.33	302.88	300.6	302.43	302.35	303.67	303.95	303.17	303.9
317.32	316.28	315.14	316.61	314.53	317.21	316.69	318.02	318.33	317.56	315.79	315.65	314.46	318.24	316.45	320.17	314.49	318.57	316.19	317.01	316.95	315.16	317.04	317.04	315.67	317.84	316.9	314.67	317.41	315.64	317.42	316.73	315.18	315.68	315.68	316.71	316.37	312.06	316.6	318.94	315.19	319.07	317.24	316.06	318.23	315.14	315.87	313.42	315.8	316.55
299.77	298.6	298.74	300.33	300.66	300.33	299.86	301.06	299.79	299.36	298.72	300.04	297.45	299.62	301.75	302.05	298.54	301.54	297.75	299.26	299.27	300.08	298.09	300.27	301.47	300.86	300.82	298.21	299.98	299.03	301.45	302.39	301.4	297.59	298.35	296.85	298.08	301.12	300.88	297.67	300.35	302.97	298.51	301.47	298.72	301.58	301.13	299.28	299.05	301.18
301.79	304.05	301.3	304.44	302.11	302.76	301.99	301.58	302.49	302.61	302.12	304.64	302.34	303.88	302.54	301.8	302.76	304.92	303.31	304.6	304.41	300.45	303.71	303.56	303.49	302.07	303.74	301.82	300.82	303.2	302.57	302.56	302.96	302.12	301.67	306.1	301.89	303.49	302.81	303.86	301.36	301.66	302.91	303.37	302.45	303.16	303.44	301.05	300.2	305.35
319.13	319.65	317.81	320.37	320.94	317.07	314.13	317.57	320.07	315.62	317.29	321.24	319.64	317.57	319.25	318.64	319.47	317.88	318.18	320.74	317.45	316.63	318.11	320.1	317.23	319.91	318.3	318.22	317.14	321.61	320.44	318.65	320.26	315.59	320.52	316.93	319.66	319.45	323.25	319.41	319.11	317.22	320.89	320.55	319.79	317.69	320.11	319	318.57	320.68
299.9	298.92	295.64	301.5	296.49	297.34	296.53	296.97	297.98	298.14	297.08	298.73	295.8	295.55	298.58	298.06	297.6	297.89	296.66	297.2	297.42	295.37	296.84	298.89	295.88	298.19	296.88	296.63	296.38	295.66	295.46	296.99	297.83	295.88	297.57	297.02	296.13	296.36	296.44	295.25	299.28	297.18	297.77	298.47	297.32	297.22	297.41	301.47	297.14	297.08
313.86	314.84	313.66	313.78	313.5	313.91	313.85	311.67	311.83	315.98	314.76	312.29	310.83	314.24	313.12	314.54	313.04	313.83	313.75	312.28	312.55	313.3	312.49	314.65	311.52	314.25	313.65	314.96	313.95	313.68	313.35	315.88	314.49	314.86	315.76	311.87	313.93	312.72	314.59	312.63	313.02	312.55	314.37	312.36	313.75	315.56	314.05	313.72	314.3	313.82
303.29	306.01	303.51	304.82	304.47	301.29	302.7	302.23	304.19	304.27	302.77	303.65	303.74	304.09	300.69	304.06	305.42	303.47	304.81	303.02	302.62	303.34	304.59	303.44	304.12	305.62	303.63	302.6	302.53	301.25	305.99	304.14	305.91	306.17	302.75	304.36	304.13	303.98	302.86	302.99	304.23	305.67	304.23	301.64	304.34	306.77	303.55	303.39	301.54	303.09
309.09	307.16	308.15	310.07	308.37	306.64	309.28	310.95	310.87	310.27	309.19	312.86	308.54	307.35	307.04	310.33	307.72	308.02	309.1	310.76	309.49	310.14	311.01	308.65	309.6	308.38	312.68	306.92	307.28	308.2	307.05	310.17	307.83	308.26	307.44	306.38	306.31	308.62	307.94	310.05	308.1	311.02	307.39	308.89	308.19	304.66	308.67	309.71	309.01	308.99
301.15	303.42	303.11	306.09	303.46	304.9	303.89	303.68	303.58	302.42	303.47	304.9	302.76	301.63	303.65	300.48	305.45	303.54	302.83	304.7	301.43	302.2	305.21	304.74	304.61	304.85	304.63	305.41	301.44	304.57	305.08	304.99	302.93	303.43	302.77	304.87	300.35	303.83	303.64	300	306.36	300.73	301.91	302.57	304.27	305.48	302.16	302.87	302.27	303.05
304.38	306.06	302.69	306.34	304.87	304.39	303.38	303.97	302.8	307.86	304.68	305.55	304.11	304.7	305.87	304.37	304.06	302.09	304.15	304.38	302.53	304.46	303.42	303.19	301.91	304.17	303.42	306.44	305.28	305.9	305.07	301.87	303.78	305.68	303.51	305.01	302.75	305.7	306.45	301.82	304.81	304.55	303.98	304.31	303.77	303.92	303.92	305.85	303.82	304.55
306.37	303.9	303.86	305.98	305.79	302.87	304.46	304.42	304.24	305.19	304.68	304.65	309.17	305.04	307.41	306.53	307.07	305.53	306.63	304.97	305	305.93	305.37	306.34	307.13	305.24	302.69	306.26	304.79	307.17	305.09	304.75	305.74	306.1	303.24	306.3	306.17	307.11	305.24	303.73	305.8	305.66	305.69	305.11	305.33	305.68	306.95	305.32	307.34	304.18
292.32	295.41	293.37	294.6	292.97	293.37	294.85	296	295.53	294.33	293.41	295.92	294.22	294	292.6	293.89	294.49	293.69	296.12	293.33	295.47	293.76	295.25	294.13	295.83	295.78	293.63	293.53	295.26	293.74	294.42	297.12	294.46	294.4	297.76	293.47	294	294.08	295.79	294.79	297.32	295.53	296.39	296.37	295.07	299.35	293.89	296.55	296.44	297.43
295.46	293.73	294.24	293.78	293.84	295.14	294.99	295.94	292.23	293.39	294.03	291.99	294.32	295.96	294.43	294.33	294.3	293.77	292.36	295.69	295.52	293.7	294.11	294.48	294.14	292.72	296.79	294.19	293.38	295.14	294.76	293.78	292.63	295.59	292.8	295.64	293.34	295.89	294.64	294.46	293.14	294.63	292.96	292.58	295.68	295.35	295.1	296.33	296.88	293.38
303.34	304.21	302.08	303.64	304.49	304.32	304.36	303.08	304.93	304.13	304.13	306.04	304.09	301.43	302.16	304.17	303.09	303.24	304.73	303.36	303.86	304.22	303.66	303.09	303.79	302.01	302.26	302.07	300.78	305.1	302.58	303.91	303.56	306.11	305.82	303.27	300.66	303.04	305.3	299.82	306.26	304.38	304.47	303.14	303.63	302.86	302.51	304.16	302.92	303.44
316.82	316	315.75	314.17	314.99	314.83	315.13	314.09	313.38	313.8	310.9	316.12	313.86	315.69	314.87	314.13	315.03	313.34	314.01	316.6	313.94	315.07	318.26	313.46	317.65	314.79	314.81	315.6	314.54	314.64	316.04	314.79	312.52	316.44	317.23	315	313.35	314	316.7	316.2	314.75	314.4	313.18	316.45	312.66	314.22	316.23	315.54	316.08	315.1
309.07	310.94	311.11	309.79	310.29	307.81	309.85	307.66	309.79	308.19	308.37	309.58	308.4	308.95	311.85	309.82	308.37	311.81	307.74	308.91	307.38	311	308.94	308.89	311.19	311.89	308.98	308.7	308.29	307.25	311.33	310.79	309.41	306.57	309.77	309.04	308.72	309.48	311.53	309.03	309.65	310.05	308.91	310.47	307.97	311.71	310.22	309.36	310.56	310.12
312.24	312.37	312.23	311.92	310.17	312.4	314.37	313.11	315.22	315.48	314.03	314.16	313.42	314.03	311.34	313.77	313.85	311.96	316.15	313.01	313.32	309.82	313.91	310	312.08	316.65	313.33	312.5	311.79	310.2	312.24	312.31	312.78	312.35	314.31	312.65	313.77	311.54	312.95	313.6	310.94	312.3	314.15	311.99	313.21	312.27	313.06	313.96	310.49	310.93
302.31	301.95	305.85	306.13	305.24	304.5	306.44	303.9	303.91	306.35	305.03	302.81	305.84	305.27	307.56	304.06	303.37	306.56	305.41	304	307.4	302.54	306.66	305.82	306.24	303.68	302.15	303.72	302.33	304.95	306	304.59	305.22	303.35	303.15	304.36	303.07	305.9	304.55	305.07	305	304.17	307.45	305.18	305.24	304.11	304.96	303.9	303.59	303.91
318.91	318.6	315.2	317.12	315.8	318.09	315.75	318.14	315.79	312.97	316.89	315.33	315.2	314.1	317.44	317.06	315.39	315.27	318.15	314.97	315.81	316.65	317.32	318.58	316.66	314.5	317.78	316.5	317.85	314.13	317.3	316.47	319.19	316.63	319.28	316.82	316.1	315.55	317.12	312.99	317.49	318.1	316.39	315.4	317.17	316.99	316.75	315.64	316.89	314.53
316.38	318.87	321.07	319.14	315.66	318.37	317.16	317.61	319.56	318.27	317.07	317.81	318.07	316.85	319.38	318.96	317.44	321.52	318.55	317.17	319.66	316.31	317.81	315.84	317.96	320.24	319.87	315.74	317.92	319.76	316.3	318.29	317.11	318.43	317.2	317.01	319.95	319.27	315.8	318.63	317.82	318.51	315.91	318.04	318.37	315.17	318.28	316.26	317.22	317.68
315.85	313.89	314.87	314.98	315.09	316.09	316.26	317.78	317.13	315.83	315.64	316.83	314.55	313.73	315.89	314.99	317.38	315.45	316.46	316.86	315.72	316.96	317.19	315.51	318.14	313.95	315.38	315.49	314.47	313.99	317.42	317.01	315.06	316.47	316.29	317.72	316.07	316.93	316.67	313.19	318.03	317.43	315.51	312.96	316.83	313.61	317.17	313.85	315.98	313.2
313.45	311.11	310.55	311.39	311.75	311.04	312.01	312.77	311.26	310.13	311.43	312.26	311.96	314.29	312.21	315.82	311.25	313.87	311.19	312.23	309.26	314.24	311.38	312.82	310.43	312.23	309.95	313.97	312.62	312.46	310.61	310.64	312.66	312.54	312.71	312.42	313.96	310.45	310.77	312.35	310.58	311.33	312.29	313.98	312.88	311.03	311.93	311.03	309.31	312.37
316.93	315.76	315.88	315.88	314.73	316.51	313.5	315.75	314.52	314.97	315.62	314.1	315.32	313.48	315.62	313.7	316.7	311.43	314.9	313.7	318.1	315.06	315.41	316.12	314.18	315.03	316.8	315.43	314.19	315.69	313.13	315.89	315.18	315.01	316.96	315.09	314.49	314.97	314.5	312.7	312.75	313.33	313.3	313.47	313.73	317.44	312.65	314.79	314.47	316.09
299.73	300.66	300.95	300.84	300.49	300.88	300.31	302.31	302.49	300.99	301.88	302.88	300.9	299.9	300.2	298.02	301.2	298.42	300.22	303.47	301.47	300.04	301.57	298.6	302.15	299.46	302.54	302.4	298.5	301.7	300.09	299.78	300.91	302.77	302.22	302.17	301.1	300.89	301.84	299.01	301.5	299.37	301.3	302.83	301.14	300	300.21	301.41	297.85	300.34
295.36	295.35	294.72	295.63	295.99	295.95	297.18	293	294.54	296.51	294.46	294.16	295.96	295.21	293.82	296.5	296.58	297.16	296.6	296.77	295.34	294.99	294.03	295.9	292.96	294.33	294.48	294.16	295.67	292.46	295.76	293.85	294.77	294.22	293.53	293.65	295.58	293.78	296.98	294.9	294.1	295.32	295.82	295.33	294.63	294.97	296	295.57	294.56	294.5
315.81	314.2	316.55	317.28	315.16	317.89	317.48	317.54	316.09	315.85	316.46	316.31	317.52	318.74	314.51	317.03	314.92	314.23	314.42	316.44	317.94	314.03	314.89	315.48	313.36	315.81	316.13	314.96	318.94	313.59	312.7	316.51	315.14	317.01	316	316.72	317.95	315.12	316.85	316.08	313.58	314.17	314.65	317.21	316.96	317.57	313.51	316.38	316.62	319.08
314.7	319.02	317.1	316.26	320.3	318.07	315.61	316.57	313.86	316.74	319.39	316.43	317.58	318.95	315.81	315.32	315.3	318.6	316.9	317.93	314.47	314.96	316.35	317.49	315.57	316.77	318.67	315.36	316.26	316.2	316.07	316.75	315.22	315.55	314.21	314.61	316.7	314.11	317.4	317.91	315.61	317.15	318.44	312.25	318.06	315.71	316.16	316.76	315.02	315.2
305.14	306.22	305.28	303.71	305.72	305.05	304.72	306.92	302.94	308.57	304.99	303.12	304.6	302.91	304.39	304.49	305.87	303.41	306.17	303.44	301.71	303.74	306.65	306.57	303.98	304.75	307.34	306.72	302.34	303.16	302.52	303.88	304.13	304.91	305.07	306.56	304.36	304.08	304.99	307.57	306.46	305.51	306.65	305.72	306.83	306.27	305.44	302.45	302.59	305.69
314.37	315.03	316.69	314.79	315.52	313.27	315.37	310.78	314.93	314.74	316.61	313.45	315.15	313.81	316.89	315.6	315.08	316.32	316.75	316.13	315.74	317.47	316.6	313.67	314.77	314.19	314.62	315.11	315.9	313.93	314.99	314.39	317.23	315.89	314.34	316.69	312.83	315.67	314.7	317.06	315.9	316.04	314.28	316.99	317.59	315.77	316.7	314.68	313.47	313.74
295.16	294.08	296.19	297.7	293.98	295.66	294.84	295.27	295.09	296.32	295.23	293.91	294.54	295.66	294.72	294.91	295.58	291.7	294.8	294.63	295.88	296.91	295.32	294.57	294.24	294.62	296.01	295.09	294.13	292.74	295.97	293.06	295.2	296.23	296.43	295.8	294.78	297.26	295.56	296.99	290.01	294.71	294.98	294.04	295.35	293.97	294.88	295.74	296.31	294.49
314.65	315.5	316.67	312.85	310.47	314.34	315.17	310.3	313.1	314.28	313.49	315.74	315.51	315.23	315.35	313.71	316.39	312.67	313.34	314.46	314.53	314.38	317.06	314.3	313.49	314.34	312.32	312.4	315.07	312.78	314.73	314.7	312.9	313.05	315.57	314.05	312.61	312.95	313.74	313.44	313.55	314.03	312.78	311.24	312.94	313.26	314.34	315.2	312.35	312.32
307.89	306.76	307.14	309.68	310.36	307.53	309.61	308.3	307.47	309.22	310.74	309.41	306.17	307.59	308.75	310.74	306.24	308.79	307.25	310.75	305.85	309.2	308.89	307.6	308.7	310.83	309.73	307.74	307.79	309.69	308.32	307.41	310.89	308.11	308.56	307.55	307.05	308.47	309.18	310.5	308.88	307.16	307.92	306.18	310.6	309.31	310.21	308.85	310.82	309.6
306.91	302.74	304.21	307.78	305.92	304.72	303.03	306.35	303.55	305.74	304.88	306.76	306.78	306.46	305.42	304.52	306.69	303.31	304.34	305.24	305.14	305.16	305.79	306.87	306.7	302.72	304.24	305.07	305.77	306.04	306.14	304.66	306.85	305.36	302.84	304.91	306.02	304.43	304.38	304.24	305.72	306.12	306.37	303.43	304.31	305.9	303.96	305.3	306.95	306.28
302.72	303.49	303.92	305.07	302.14	307.04	303.62	303.62	303.72	304.36	303.41	302.8	302.94	303.43	302.21	303.44	305.23	302.58	303.35	302.65	303.75	304.07	304.76	303.03	306.2	303.53	306.07	301.63	303.13	303.97	301.4	303.13	305.9	304.67	305.01	305.69	303.43	307.11	304.18	301.45	304.78	302.32	302.38	306.68	302.33	305.57	304.56	305.23	304.24	303.58
315.73	314.97	317.61	316.18	313.95	316.4	314.59	313.19	313.24	316.35	314.86	317.96	315.28	316.42	316.73	317.34	314.78	317.09	314.9	315.35	315.8	315.93	317.11	315.46	314.91	313.93	317.51	314.81	312.82	316.42	314.56	317.75	316.66	316.35	314.74	315.59	316.46	319.18	315.47	316.41	314.94	313.63	315.29	318.17	317.27	316.84	315.09	311.89	311.09	314.83
318.39	318.71	316.1	316.16	317.91	316.04	317.25	316.96	317.15	317.85	319.52	317.53	317.84	318.18	318	315.77	316.47	315.47	316.82	317.42	317.39	317.16	316.75	318.34	317.7	315.24	317.68	316.7	317.68	319.19	319.44	314.85	318.95	317.1	315.12	319.03	314.68	316.85	317.09	317.8	318.56	316.82	317.56	316.68	316.99	318.34	317.68	316.42	317.98	319.05
314.93	314.52	315.78	316.91	315.82	317.48	315.45	313.08	317.1	316.84	316.75	315.45	316.93	316.3	315.56	316.99	316.92	314.46	314.7	316.31	317.16	317.6	316.71	318.4	315.27	316.96	317.06	318.42	313.72	316.92	314.47	315.63	315.52	312.56	315.98	314.56	317.22	314.25	313.8	316.36	317.56	315.85	315.6	314.66	314.88	314.67	316.11	315.44	316.6	314.63
295.43	295.69	294.72	294.53	294.85	295.43	297.42	293.91	292.56	295.43	292.13	294.4	294.43	296.39	294.58	294.91	294.48	295.18	294.2	294.5	294.23	294.77	297.5	293.6	294.39	294.61	297.6	295.64	294.06	295.43	295.51	293.65	297.44	293.92	294.09	294.1	295.23	295.33	294.67	293.26	294.61	295.49	294.66	295.53	298.56	296.39	296.43	295.06	297.99	293.28
304.8	303.77	303.73	304.36	304.6	304.34	303.18	305.33	306.21	301.72	302.07	305.4	302.94	303.54	305.76	303.28	305.95	304.94	303.61	303.2	303.45	305.3	305.34	304.58	303.58	303.51	305.84	305.63	304.83	303.75	304.01	302.41	301.59	302.81	302.82	307.09	304.15	305.67	305.47	304	304.38	303.98	303.45	306.77	304.16	303.82	302.75	305.22	303.95	303.23
314.23	313.52	312.03	315.31	311.07	310.45	313.5	312.84	312.15	312.3	311.65	313.96	314.64	314.01	313.01	315.33	315.73	311.72	313.18	314.33	311.71	312.73	311.94	313.38	311	315.54	314.95	314.25	310.97	311.63	313.09	313.21	312.53	311.22	311.68	312.21	311.06	313.67	312.48	315.64	312.27	313.21	315.77	313.73	312.27	314.31	314.06	311.89	310.14	313.44
302.69	302.28	302.26	299.8	304.1	299.29	303.19	303.36	302.66	302.5	304.16	301.61	302.44	302.46	300.82	304.4	301.05	303.32	301.17	302.6	304.45	304.65	302.75	301.61	301.85	302.24	302.93	301.05	305.36	301.16	305.28	303.75	301.41	305.25	305.13	302.83	300.08	302.88	303.06	303.22	304.36	301.65	302.19	306.08	303.45	303.22	301.68	304.87	301.44	302.65
329.69	330.79	327.98	326.08	327.12	325.94	325.47	326.7	329.89	327.61	328.35	329.53	329.74	326.6	324.06	327.3	329.37	328.69	327.6	328.06	328.43	329.69	328.33	325.8	329.25	327.85	328.75	328.77	326.96	326.58	328.64	329.35	326	326.23	327.82	327.54	329.57	329.82	325.82	328.75	328.24	327.18	329.41	329.22	327.4	328.49	327.31	328.5	330.15	326.57
315.41	317.6	316.84	315.91	314.84	316.83	316.88	316.47	318.1	317.21	316.55	316.59	319.55	316.61	315.68	316.63	316.73	318.36	317.02	315.74	317.39	315.32	314.98	317.2	316.55	315.52	316.47	314.94	316.36	316.77	319.28	316.85	315.09	316.55	315.25	316.27	317.42	317.01	318.91	318.34	313.86	315.98	315.76	315.17	317.31	315.2	316.9	316.69	315.74	316.45
305.54	303.15	303.01	302.44	300.48	300.7	301.53	305.17	301.71	303.46	301.89	305.22	304.54	304.43	300.25	304.74	302.07	305.25	303.06	303.55	301.2	300.62	302.11	304.5	302.81	301.78	299.73	303.81	302.03	299.48	304.35	300.59	304.07	301.87	302.68	302.99	301.23	300.07	304.28	302.86	305.93	301.76	301.37	301.54	303.2	302.24	303.9	301.73	302.98	300.13
311.36	310.08	313.28	312.24	312.16	314.84	311.62	313.85	312.04	313.28	311.73	313.59	315.44	310.87	313.53	311.17	313.44	311.68	310.83	312.85	309.73	310.76	311.44	308.83	311.4	314.08	314.68	311.55	312.46	311.58	312.64	311.5	311.35	311.26	314.14	312.15	310.27	313.41	312.54	312.21	313.36	312.64	310	313.48	308.9	312.36	311.78	311.28	310.35	312.57
297.3	294.54	294.79	296.32	298.77	296.25	298.21	297.78	297.17	296.92	298.75	299.61	299.43	297.92	296.8	299.92	295.62	299.26	298.64	298.11	297.3	296.31	294.51	296.85	295.24	297.37	294.91	296.22	296.34	294.57	297.95	294.31	295.5	299.54	297.88	297.64	299.51	299.16	296.39	295.14	297.51	296.21	297.41	297.45	298.16	296.64	296.66	299.29	295.16	292.41
301.24	304.88	302.79	303.19	304.62	303.06	303.26	302.69	304.68	298.76	302.75	301.71	301.43	303.95	303.38	304.19	304.89	304.34	305.47	301.28	304.98	302.47	304.3	302.56	302.34	303.23	306.16	305.26	303.42	302.02	305.63	302.8	302.97	303.41	303.11	304.63	304.72	303.78	304.83	301.82	303.29	303.07	303.89	305.65	304.31	303.02	304.94	302.73	301.29	303.65
318.28	317.52	318.77	319.67	319.29	319.62	318.02	317.74	316.89	316.86	318.08	317.27	320.22	322.6	318.01	319.47	314.74	317.62	317.35	320.17	316.65	318.98	317.86	320.17	319.24	317.42	319.69	318.04	321.15	321.82	315.93	316.36	316.17	318.72	317.2	319.25	319.77	318.97	318.05	317.6	318.45	318.1	317.95	318.74	318.95	319.13	317.26	319.63	321.05	316.96
292.85	294.48	295.27	294.26	293.52	296.18	294.7	294.29	290.51	295.38	295.14	293.82	296.88	294.13	293	294.95	294.42	292.69	293.33	294.28	292.19	294.32	292.33	296.53	293.83	294.37	294.49	293.67	292.99	293.05	292.88	293.68	290.92	291.1	293.03	292.65	292.6	296.18	295.33	292.96	294.36	293.2	294.04	292.04	294.57	295.59	294.6	292.91	293.46	294.67
314.93	316.72	313.77	314.85	315.41	312.1	315.36	314.45	314.23	312.81	316.08	312.34	316.88	314.68	313.95	318.34	315.71	315.28	315.37	314.91	314.05	314.15	315.57	313.56	312.96	315.02	316.65	315.82	317.36	314.45	313.84	318.81	315.81	315.88	313.06	314.13	315.42	314.35	314.92	315.93	315.4	312.76	316.03	315.25	316.04	316.85	315.12	314.98	311.52	316.75
303.57	302.84	301.85	298.68	301.58	303.83	300.39	303.96	305.89	303.35	298.96	301.52	303.17	304.65	301.18	301.96	303.26	303.16	303.45	302.07	301.89	300.72	305.43	300.77	302.55	302.62	301.44	305.07	302.81	301.5	303.6	301.54	302.87	303.31	299.62	302.74	301.54	302.58	300.14	303.98	302.54	302.15	303.33	303.64	301.7	300.96	301.24	302.63	304.34	304.87
317.15	315.8	316.66	315.59	317.73	316.38	318.1	318.23	315.04	315.32	315.51	315.82	313.6	314.99	314.8	316.72	316.29	313.96	312.64	318.53	316.76	317.05	315.59	317.2	314.85	314.85	315.68	314.65	317.3	316.8	316.17	314.24	314.16	313.54	316.8	317.29	316.83	317.15	317.53	315.43	317.37	317.4	317.45	316.26	315.29	314.63	317.32	315.84	316.54	316.39
293.08	293.9	295.1	293.48	292.48	293.37	293.64	294.81	293.97	294.42	296.16	295.02	297.15	294.31	294.42	292.18	293.55	294.37	295.18	294.48	295.05	293.42	294.75	294.92	294.37	295.38	294.6	293.77	292.92	293.09	293.67	294.43	294.09	295.24	296.17	295.18	295.59	292.75	292.16	294.49	291.74	293.2	293.72	296.15	291.82	295.67	294.68	291.62	296.67	296.09
299.45	298.66	299.01	300.07	299.21	298.73	302.91	299.34	301.1	298.35	301.71	298.14	300.05	299.08	297.64	298.97	301.62	300.87	299.76	300.07	298.47	301.47	298.93	301.75	300.26	300.27	299.04	298.71	298.78	300.21	299.56	298.65	303.39	302.33	299.51	299.08	299.29	299.95	298.76	297.97	302.54	300.75	299.52	300.26	301.17	299.32	298.39	301.06	300.43	298.84
313.77	315.49	313.21	314.46	315.5	315.31	312.81	314.72	316.85	313.22	312.76	314.04	313.19	315.15	316.31	312.72	315.76	316.33	317.68	317.53	313.84	315.58	314.53	315.48	315.54	314.98	312.81	316.78	314.75	315.63	316.83	315.11	312.13	313.07	315.02	314.15	314.47	316.22	316	316.85	315.75	313.68	313.32	314.53	313.94	313.1	313.67	314.08	316.57	317
316.99	317.29	316.96	318.22	312.02	317.63	313.92	315.39	315.36	313.74	315.43	315.13	314.94	311.46	315.01	317.99	313.42	318.23	318.04	316.65	317.39	313.71	316.68	312.54	315.72	315.41	315.18	316.38	314.64	316.42	314.68	315.97	316.08	316.96	315.91	315.62	314.92	317.95	314.98	315.02	320.06	315.37	317.28	317.89	314.73	315.78	315.85	316.27	316.39	313.16
297.66	295.45	296.67	296.04	293.61	293.73	295.61	296.27	292.65	292.98	294.27	296.1	292.95	293.47	294.04	293.36	294.5	293.91	292.3	295.52	292.48	296.52	294.94	292.45	293.06	297.26	293.94	294.32	293.63	295.4	297.32	293.69	294.46	295.04	296.42	296.12	297.09	296.67	297.31	294.93	295.89	295.93	294	294.03	293.43	293.42	295.77	296.64	297.01	297.77
302.27	302.59	302.92	302.74	301.22	299.65	303.29	302.56	302.72	303.64	303.18	303.28	301.18	299.96	300.26	302	300.9	303.94	303.36	303.65	301.46	300.6	301.96	300.68	303.29	302.78	300.48	302.88	300.08	302.8	299.99	300.71	301.58	303.92	304.26	302.77	304	300.79	301.92	300.38	300.53	301.18	302.87	300.08	302.26	304.16	299.93	303.89	302.2	303
307.43	307.72	306.92	306.68	305.63	306.22	306.85	306.99	306.44	306.64	306.83	310.5	304.27	306.2	306.98	304.97	307.85	306.85	308.22	304.39	307.21	305.2	306.96	306.14	307.56	306.25	305.66	304.45	307.66	306.05	306.34	304.25	308.59	305.42	304.8	307.87	305.48	308.02	307.66	307.09	307.69	305.66	306.58	307.37	307	306.26	304.04	308.02	305.88	307.5
309.34	314.29	314.49	312.27	310.79	313.71	310.14	315.47	315.21	312.44	312.05	311.11	315.55	311.5	313.45	312.98	313	313.54	314.71	313.98	311.24	315.46	313.11	315.54	314.37	311.62	312.84	312.67	311.15	312.79	312.48	313.16	313.22	312.08	312.64	313.41	311.62	312.07	314.77	313.85	313.41	314.05	314.22	314.73	313.71	312.89	312.27	313.39	313.54	312.63
326.43	327.02	325.97	325.41	326.14	327.8	326	326.45	326.09	325.57	325.61	327.44	325.61	327.22	329.04	329.03	327.15	327.91	326.2	326.31	326.2	326.43	326.31	325.63	327.4	327.27	326.4	329.44	326.72	329.16	328.14	327.53	327.19	325.77	328.15	324.82	326.24	325.27	327.09	325.39	327.1	330.73	326.03	330.96	326.53	327.24	327.83	325.35	329.58	326.91
295.89	293.9	293.36	296.73	293.58	292.66	292.13	292.19	292.34	292.71	293.32	292.8	293.76	292.7	292.32	293.02	291.24	293.82	295.18	294.53	295.07	292.92	294.09	295.49	293.87	291.92	293.29	292.2	293.88	293.45	291.3	292.52	294.06	293.26	295.32	293.82	293.67	294.44	293.56	295.18	296.49	296.14	294.01	294.12	292.96	292.78	294.73	292.65	295.99	293.53
296.21	297.77	297.48	295.12	296.14	297.52	293.01	293.49	299.01	294.67	296.33	297.67	298.7	296.86	296.4	297.31	295.11	298.95	297.81	297.86	296.67	294.9	297.92	296.85	298.87	297.1	297.56	295.82	294.69	296.92	297.85	299.46	297.74	297.37	298.07	298.02	297.05	299.22	297.73	295.23	297.6	294.3	297.52	295.45	298.27	296.42	301.45	297.71	296.28	293.3
314.29	313.34	315.22	312.66	316.8	316.05	314.76	312.38	312.86	316.27	315.07	315.42	315.71	313.65	315.71	316.28	311.85	313.89	312.66	314.67	315.38	314.11	316	316.31	317.81	312.95	313.75	314.82	314.95	314.68	314.32	316.15	313.66	312.91	313.04	317.84	314.61	315.45	313.39	315.38	313.18	317.39	313.95	314.72	316.42	315.98	315.93	313.94	316.4	312.51
304.58	303.85	304.67	303.37	304.72	304.51	303.02	304.08	301.97	305.06	302.18	304.58	300.62	303.65	305.09	303.55	303.27	302.53	302.7	301.81	304.28	304.95	301.3	302.07	304.33	304.68	301.42	304.05	303.92	302.03	302.42	300.19	302.51	305.75	302.06	307.08	302.66	305.72	305.06	302.29	304.77	306.33	304.16	301.63	306.21	300.97	300.36	305.29	301.88	304.21
314.96	317.37	316.44	317.64	319.45	314.96	317.85	317.98	317.88	317.75	318.62	318.82	319.84	320.4	319.15	319.12	318.21	317.41	320.53	317.62	318.77	317.61	319.26	318.67	319.25	318.24	318.58	316.38	318.58	318.98	319.72	317.9	318.18	317.74	317.95	319.04	319.49	319.75	316.35	316.63	316.54	318.37	317.26	317.32	320.75	317.94	320.27	322.87	319.96	319.31
302.93	303.62	302.25	303.26	300.25	302.87	300.97	302.23	303.75	304.15	304.01	303.78	303.06	303.46	303.52	303.09	301.6	303.82	304.34	303.8	301.08	303.07	303.2	302.7	303.52	302.34	303.82	301.37	303.25	305.16	301.68	304.18	304.74	303.44	303.84	303.14	306.56	302.03	302.28	305.32	302.76	302.81	302.29	304.17	302.98	302.68	304.58	301.29	300.07	301.74
312.19	314.04	310.29	311.54	311.63	310.44	313.6	312.5	309.04	309.4	310.41	311.86	312.85	312.34	309.92	310.49	312.25	309.63	311.41	309.24	308.95	309.31	311.81	311.96	311.51	308.66	309.13	310.07	309.96	311.05	310.29	312.84	310.26	310.77	310.9	310.6	308.61	309.95	311.42	311.18	313.08	311.86	310.37	311.7	312.09	310.51	309.19	309.69	311.96	312.99
310.44	309.42	312.04	311.28	308.86	308.5	309.51	309.49	308.47	308.32	309.58	311.14	310.68	310.92	310.04	311.13	310.26	309.18	308.59	310.63	309.96	309.02	309.66	311.16	309.7	311.17	309	310.1	311.04	311.16	308.71	307.91	308.65	307.86	308.65	309.97	310.41	312.55	309.31	313.12	309.89	311.85	310.81	309.09	309.04	308.64	310.84	312.63	310.34	308.99
309.82	306.25	306.34	307.64	307.81	307.87	305.79	308.18	306.6	304.68	306	306.21	304.83	304.89	309.3	305.56	304.62	304.19	306.34	309.14	304.71	309.55	305.77	310.37	305.22	306.66	307.02	305.59	304.68	308.36	308.05	306.64	305.47	310.09	305.17	306.11	304.44	309.78	306.4	307.28	305.71	307.18	306.9	306.83	306.76	305.79	308.19	304.66	306.24	305.27
303.68	303.82	302.35	303.45	304.7	304.49	304.28	304.09	303.01	301.17	302.69	302.72	303.2	304.69	304.05	303.8	303.81	302.08	304.56	301.92	304.79	306.1	303.67	304.57	302.84	302.61	300.51	300.94	304.08	304.66	304.19	303.84	306.25	304.32	305.48	303.67	304.13	304.28	305.01	303.57	305.3	305.29	302.56	302.86	304.08	301.26	305.32	301.67	303.32	302.26
328.53	328.53	328.89	326.54	328.59	327.45	328.81	329.93	327.91	329.96	327.39	328.24	330.79	328.01	328.94	328.39	330.14	326.79	329	328.56	328.69	330.53	327.71	327.89	329.05	329.29	326.39	328.36	327.27	329.83	328.55	326.51	326.87	328.58	328.14	327.42	328.23	327.31	327.96	327.62	329.49	329.97	329.19	325.93	329.42	329.58	326.63	329.1	327.31	329.61
307.4	307.67	308.17	308.07	305.62	309.02	306.46	306.78	306.49	308.07	308.32	306.16	306.73	306.12	306.29	306.24	307.91	306.06	307.2	308.77	308.27	305.68	307.97	307.61	306.17	304.15	305.17	306.74	309.18	307.68	305.39	307.96	305.28	307.38	309.08	305.79	305.86	306.91	305.68	306.43	305.63	306.64	308.12	305.59	306.06	308.14	305.92	307.19	307.03	308.15
316.38	315.8	316.04	316.54	317.25	316.77	316.75	316.09	315.36	313.19	316.25	314.64	314.73	319.2	318.26	312.71	316.52	317.13	315.6	316.29	315.64	314.93	315.16	319.17	314.44	316.81	315.38	314.67	314.52	317.08	318.14	315.48	318.15	317.74	316.54	315.76	316.84	316.38	315.17	317.39	316.58	316.42	314.23	313.52	317.12	316.72	317.46	317.45	316.33	315.8
314.33	314.85	312.35	314.39	316.29	317.33	314.62	312.6	314.76	314.52	313.44	313.7	313.42	313.55	313.35	313.94	314.05	315.33	313.03	316.57	314.83	314.47	314.52	314.4	312.25	313.87	313.41	313.85	314.91	315.46	314.57	313.49	313.53	311.42	314.82	312.55	312.77	311.97	315.14	315.41	315.67	314.66	315.98	315.25	312.73	314.56	313.6	311.93	313.38	311.45
303.58	306.87	308.08	306.11	304.08	302.9	306.55	305.08	307.33	307.36	306.72	306.44	306.32	306.53	308.19	308.44	308.26	307.81	304.54	307.89	307.39	306.31	306.6	306.27	304.86	305.68	304.47	305.64	307.03	306.12	307.67	305.07	306.69	307.81	303.32	309.23	306.52	304.19	306.11	304.83	303.85	307.97	305.51	306.5	307.73	306.94	306.36	307.05	306.31	306.48
294.9	297.91	296.79	297.3	294.19	296.76	295.33	295.16	293.3	294.15	294.98	296.36	296.67	293.84	295.28	295.43	296.09	292.7	296.15	294.43	296.72	295.35	294.76	295.92	294.69	294.22	295.42	297	294.41	295.73	295.1	294.52	293.3	293.91	295.98	293.31	296.64	297.33	297.54	297.06	294.31	296.98	294.4	292.98	294.47	295.26	295.86	294.98	297.04	295.45
293.2	294.19	294.79	296.76	292.55	292.4	292.86	296.89	294.37	291.57	294.9	294.28	294.37	296.14	292.63	291.68	294.87	291.88	292.61	293.88	293.75	292.29	293.34	292.44	293.9	295.57	294.23	294.57	295.21	292.49	292.86	293.55	293.91	295.68	293.93	292.34	293.47	294.15	293.71	293.98	293.79	297.51	293.5	293.26	294.7	294.48	293.39	292.25	292.58	294.07
315.82	314.51	315.5	316.16	314.68	316.4	314.74	314.77	316.89	316.51	316.05	315.3	315.01	314.3	313.21	317.3	314.6	317.57	316.3	316.52	313.74	316.46	315.63	314.03	317.48	316.72	316.04	315.44	316.5	314.35	314.97	316.93	313.75	312.38	314.79	315.27	316.09	315.54	312.94	316.59	313.47	315.56	313.43	315.03	314.22	312.05	314.37	314.34	315.59	313.69
295.57	295.28	295.99	295.66	295.36	296.71	295.97	290.87	297.43	296.37	293.94	296.87	295.5	294.07	295.09	293.76	294	293.61	295.65	295.77	295.7	295.63	295.16	297.09	294.44	294.64	295.84	292.47	296.49	295.37	295.35	297.21	294.69	297.03	294.8	297.16	294.18	294.45	296.24	296.66	297.96	294.77	296.51	295.07	295.44	294.49	293.44	293.66	294.58	294.29
296.41	296.84	296.41	296.81	298.06	298.64	299.93	293.94	297.87	299.28	299.19	297.24	295.33	295.14	295.51	298.09	294.24	298.01	296.4	299.27	298.2	298.72	298.2	297.04	299.72	296.18	297.52	297.23	294.25	297.07	296.12	296.47	296.29	295.68	295.82	295.9	294.97	297.25	295.55	297	295.98	295.9	296.66	297.64	295.48	294.74	296.94	298.04	295.29	294.54
303.45	297.2	300.53	300.29	300.54	300.81	299.83	301.81	303.45	300.32	300.5	298.77	303.12	299.46	301.74	300.4	301.1	300.55	301.12	299.76	300.37	302.45	299.48	301.37	300.58	304.42	302.57	301.19	301.36	299.08	303.95	301.2	298.18	302.18	301.43	302.43	300.19	299.13	302.11	301.49	297.77	300.42	302.03	299.39	302.52	299.47	299.2	300.68	301.78	300.25
316.69	313.88	313.98	316.4	317.2	315.3	315.47	316.76	315.73	315.91	313.91	315.8	317.84	318.3	315.99	316.47	316.77	313.87	315.15	312.85	314.84	316.72	319.01	316.22	315.45	313.75	317.55	314.73	318.23	314.48	315.94	314.74	320.15	314.26	314.98	315.43	317.09	315.67	316.15	315.83	315.48	315.5	315.85	315.17	317.38	314.53	318.14	317.36	314.99	315.59
313.17	310.82	310.89	314.34	316.56	312.21	313.52	312.98	314.85	312.57	313.66	311.55	312.77	315.04	314.5	314.59	313.3	313.1	312.1	313.59	314.51	314.88	312.09	314.13	312.93	314.94	313.28	313.73	312.03	313.08	314.53	313.26	314.14	315.09	311.49	313.63	315.6	311.29	313.77	312.73	310.17	313.07	314.81	314.99	312.34	312.4	314.91	314.23	313.39	310.56
324.74	327.18	326.23	326.79	329.62	327.3	328.11	327.28	328.19	331.51	327.27	325.88	326.76	326.85	327.27	327.68	328.05	326.48	325.72	327.44	329.28	330.26	328.33	325.48	326.57	325.63	325.99	323.56	327.12	327.24	325.95	324.96	325.62	327.58	325.63	326.66	327.91	325.86	326.01	326.49	328.05	326.81	327.76	327.19	325.27	326.18	325.93	327.36	327.72	324.69
311.56	310.08	312.12	313.6	313.17	312.81	312.2	311.48	311.79	312.74	314.32	312.64	312.45	316.7	310.16	312.31	314.03	314.26	312.06	312.22	312.73	313.04	312.52	311.81	310.25	313.84	312.99	311.14	315.14	314.64	314.58	311.08	313.65	311.74	314.7	314.29	311.65	310.79	313.42	311.27	313.95	312.65	312.43	313.78	314.18	310.98	314.28	310.72	311.34	314
295.62	294.4	296.83	295.3	295.53	295.97	296.85	294.97	296.18	294.03	297.74	295.51	295.83	295.87	293.16	295.63	294.69	295.71	296.44	295.88	296.17	294.43	295	298.3	294.24	293.91	295.49	296.75	293.73	295.98	296.4	296.69	295.2	293.71	296.55	294	294.62	298.43	294.09	296.75	296.02	296.23	295.42	295.47	298.01	295.62	292.97	296.75	296.22	294.09
304.56	305.61	304.03	304.7	304.06	305.06	303.27	300.59	304.84	304.28	303.1	305.81	305.19	302.57	303.58	302.1	302.71	301.31	306.12	306.92	304.03	302.09	304.65	303.27	303.06	302.56	303.85	301.89	303.69	305.07	305.38	302.11	302.42	306.62	301.93	304.85	304.49	306.38	304.65	304.58	301.99	305.98	303.57	304.89	304.74	305.88	306.1	303.65	306.41	304.27
317.06	317.87	319.12	318.16	318.57	316.5	319.78	319.1	319.78	318.49	318.37	315.17	317.28	316.1	319.35	319.51	316.37	318.75	317.7	319.57	319.53	316.61	317.34	319.49	317.86	318.08	321.11	319.72	319.02	315.25	318.51	319.33	319.25	321.24	319.46	319.59	317.08	318.17	318.79	318.75	318.33	315.67	318.48	321.92	318.63	319.93	318.42	318.28	316	319.51
318.62	314.29	315.06	314.56	317.32	314.75	317.07	316.96	315.22	317.74	315.36	318.77	317.97	315.95	316.01	316.06	315.11	315.43	317.62	318.59	315.97	314.08	316.98	317.26	317.49	316.15	316.3	315.5	316.08	313.33	316.93	317.72	316.33	314.77	315.01	315.05	318.94	315.25	314.91	316.4	316.67	317.53	315.95	316.01	316.42	315.37	313.6	315.14	315.86	315.81
305.5	305.07	306.46	305.12	307.67	305.15	308.06	306.21	307.83	305.84	305.14	304.03	306.04	309.12	308.65	306.6	308.78	306.15	305.65	306.73	308.39	307.41	305.2	305.6	309.98	307.22	304.99	307.47	305.15	303.16	305.72	306.74	305.67	304.49	305.89	308.39	306.27	306.68	305.39	305.7	308.83	307.09	305.74	310.11	306.73	307.16	306.66	306.77	306.62	305.26
318.81	316.72	313.96	319.42	317.32	314.8	316.43	316.52	316.04	316.49	316.9	318.12	317.52	315.16	318.44	316.94	317.61	318.72	318.17	315.97	318.23	317.32	316.37	318.35	317.15	315.28	318.55	318.39	318.49	315.91	316.95	317.53	316.68	317.18	317.07	317.16	319.08	319.19	315.56	316.32	317.23	317.58	317.32	318.32	318.61	316.84	316.71	316.68	316.78	316.97
302.77	304.67	304.44	302.85	304	304.26	301.93	303.19	301.99	302.38	304.45	303.97	302.86	303.88	302.78	304.93	303.11	303.37	304.26	304	304.19	303.35	305.57	304.69	304.23	302.78	303.9	304.46	304.51	305.28	304.13	302.65	304.79	301.74	304.16	304.38	304.83	303.69	305.76	302.64	302.84	301.95	302.67	304.02	302.18	301.19	302.91	305.35	306.3	303.08
307.1	307.11	307.5	306.5	311.16	306.46	308.44	307.04	308.48	309.07	308.35	310.54	309.69	309.77	309.62	310.71	307.69	308.48	308.18	306.73	307.22	306.47	309.11	310.02	306.84	306.8	309.7	309.61	308.81	307.74	308.36	308.98	308.7	307.24	307.81	309.51	307.55	309.32	307.37	309.89	309.23	310.33	309.45	310.92	308.83	308.14	308.66	308.7	308.93	310.44
312.97	314.85	312.01	314.61	313.84	314.21	310.79	316.39	314.04	313.6	315.03	315.61	314.2	314.52	313.58	313.96	313.23	313.81	316.74	314.78	315.06	314.58	313.09	314.66	315.56	315.91	314.28	314.52	315.09	311.74	313.21	314.47	313.81	314.96	314.56	315.63	310.93	313.92	312.56	315.07	313.94	314.67	317	311.91	315.3	312.43	311.51	314.04	313.59	315.57
317.76	319.15	316.68	315.92	316.17	317.55	315.31	318.36	315.56	317.4	319.75	318.38	319.09	317.55	319.15	318.57	318.2	319.98	317.79	317.72	319.82	317.75	317.97	318.02	317	318.96	319.14	317.78	316.72	315.62	321.42	318.65	318.28	318.96	320.54	318.45	319.49	319.13	319.33	317.55	315.9	317.99	318.22	318	319.84	318.31	317.38	316.24	316.72	319.1
302.07	303.26	305.11	304.81	303.81	302.84	301.12	303.59	303.89	304.31	303.56	304.28	302.85	300.71	301.5	303.47	303.54	305.56	303.34	303.99	303.16	302.23	300.54	305.2	302.7	301.75	303.77	302.62	304.97	303.48	305.47	303.15	300.76	302.03	303.01	303.3	302.68	301.9	303.7	302.53	303.3	301.12	304.36	304.05	303.6	302.96	302.03	304.66	306.2	304.5
318.14	315.15	316.83	319.9	316.13	316.85	319.08	317.3	319.37	318.2	317.99	316.73	317.72	318.42	316.72	320	321.28	320.54	318.05	317.63	319.89	317.33	317.6	318.79	319.08	317.55	319.64	318.08	318.79	317.41	316.17	319.52	317.86	318	316.41	318.93	317.6	318.16	318.5	317.31	319.65	319.04	320.43	320.57	315.9	318.98	320.16	316.93	319.36	318.39
315.05	315.32	313.27	312.94	312.23	316.11	313.64	315.3	312.91	313.85	315	313.72	313.4	316.63	314.92	313.58	318.3	314.68	314.91	317.45	315.02	316	312.91	315	315.27	314.73	316.53	313.91	315.04	315.51	314.8	316.5	313.67	313.93	315.94	316.66	313.7	314.05	313.14	314.1	314.28	313.69	314.42	312.97	313.25	313.48	318.06	313.15	314.26	316.1
297.92	302.24	297.24	299.92	300.55	298.41	299.15	302.11	301.34	299.69	302.93	302.48	298.95	298.64	302.2	299.9	299.79	302.08	299.82	301.89	299.26	300.32	300.23	300.91	299.88	299.3	299.53	297.63	300.71	301.59	298.28	301.05	296.91	301.56	298.72	300.61	300.8	301.91	299.36	299.53	298.91	298.76	298.14	297.53	299.35	301.41	303.1	298.82	299.96	300.31
302.08	301.72	299.04	301.7	301.49	302.52	301.43	299.96	298.26	302.55	300.02	299.24	299.28	301.8	303.44	301.33	302.4	301.1	302.54	299.47	298.52	301.05	302.18	299.05	302.24	299.99	299.09	304.01	299.05	303.12	301.12	299.28	300.13	300.97	301.66	300.64	301.8	299.33	301.45	301.35	300.18	302.81	300.5	300.4	302.06	299.01	300.39	299.37	302.42	300.35
324.19	325.06	327.11	326.26	325.61	325.62	324.81	325.79	325.78	325.07	324.77	326.12	323.63	325.12	322.74	325.48	325.88	325.25	325.52	327.12	324.64	322.95	324.33	326.53	325.87	325.24	326.47	324.32	325.83	327.03	326.26	324.15	325.91	324.59	325.1	323.77	325.85	325.63	324.78	324.21	326.27	323.7	325.33	326.54	327.5	326.03	324.18	326.68	325.13	325.93
312.9	313.35	315.09	315.54	314.38	316.83	311.72	314.12	315.36	316.43	315.96	315.98	317.36	313	314.53	315.62	313.63	312.73	315.2	314.14	317.17	313.08	316.62	315.11	312.15	313.88	315.86	314.47	315.16	312.88	314.24	315.23	313.54	315.01	312.32	314.92	314.82	313.35	315.3	316.19	314.85	314.88	315.11	315.35	315.45	315.4	315.15	313.74	316.2	315.91
303.38	302.56	304.45	302.74	305.18	303.68	302.11	302.28	301.31	303.41	303.5	301.16	305.2	300.87	302.8	304.82	302.89	305.17	302.06	301.6	299.63	300.74	300.93	303.22	303.69	301.83	303.07	303.42	301.42	304.63	304.17	302.97	302.79	302.47	300.8	302.45	304.35	303.12	304.43	304.39	305.92	304.1	303.07	303.24	305.1	304.64	303.47	301.26	302.82	301.18
309.91	308.81	310.36	307.21	308.95	309.12	308.5	310.62	310.83	309.23	309.95	310.23	308.82	309.17	309.83	307.1	309.5	307.56	311.18	310.66	307.25	307.73	308.71	310.6	309.05	305.6	308.29	309.04	309.22	309.59	311.1	307.87	307.93	311.4	309.01	310.68	305.21	308.75	307.79	309.72	309.29	307.11	307.79	308.67	309.96	308.72	309.48	310.64	310.24	309.65
315.1	313.87	313.87	314.33	313.61	313.15	313.12	314.84	310	311.4	313.94	311.27	314.36	312.9	314.71	314.53	311.1	311.62	311.99	316.08	311.56	312.93	313.07	314.32	313.77	312.79	315.88	312.99	311.95	310.71	312.85	311.73	316.31	310.92	312.39	314.24	312.61	312.43	312.18	310.75	311.6	312.38	312.28	311.78	314.24	310.81	313.41	310.04	312.04	313.81
303.83	303.24	306.62	306.36	304.72	303.43	305.09	303.21	303.5	304.04	305.8	305.12	302.14	303.76	304.43	303.53	304.26	306.02	304.41	304.73	303.65	304.89	304.74	308.28	302.57	301.25	305.1	306.95	303.65	302.48	306.54	306.83	304.25	305.43	302.25	305.18	303.25	303.5	302.52	304.66	304.78	302.87	301.39	303.5	304.8	303.97	303.39	305.85	305	304.07
314.04	317.87	316.85	317.84	316.76	319.89	315.99	316.43	317.21	316.63	318.56	316.51	313.95	318.09	316.83	315.85	315.39	319.1	315.19	316.59	317.98	315.21	315.15	315.86	315.56	317.7	316.91	317.49	316.29	315.73	312.83	315.47	316.11	319.18	317.11	317.47	318.06	318.33	316.21	316.28	318.85	316.91	316.52	316.96	317.71	316.42	315.59	313.76	320.54	316.47
306.95	306.23	303.36	306.84	308.36	306.44	309.05	304.84	310.15	307.2	307.1	307.06	307.85	307.2	308.63	307.01	305.65	308.27	306.95	308.68	307.41	305.83	307.61	307.41	308.32	307.59	308.15	306.06	308.11	308.58	310.26	308.04	306.57	309.03	305.12	306.54	309.35	308.11	307.03	306.52	308.88	306.54	307.25	308.22	303.2	309.53	307.07	309.47	307.44	306.11
305.83	306.07	308.05	305.17	304.88	304.17	306.21	309.08	304.52	303.05	307.15	304.16	302.66	305.34	307.4	306.64	305.25	303.23	305.85	306.29	305.67	304.29	304.76	304.31	306.53	305.84	306.87	306.27	305.07	307.47	304.77	305.71	309.47	306.83	306.26	303.31	306.66	304.02	304.59	306.82	303.22	304.41	304.4	305.72	305.6	303.67	306.46	305.54	305.65	305.73
293.92	298.07	295.51	297.45	298.06	296.89	299.55	294.82	295.47	298.84	295.35	298.05	298.05	297.07	296.05	297.2	298.16	296.24	298.35	295.83	299.59	297.31	299.36	297.04	298.6	298.07	295.4	296.85	298.02	297.82	296.56	297.47	295.8	296.34	298.05	296.98	294.28	297.92	297.5	295.94	298.59	295.92	296.77	296.69	295.12	293.32	296.84	297.06	295.68	296.73
315.27	312.27	313.91	312.17	314.43	316.21	313.2	313.73	315.16	311.92	314.26	310.56	314.15	313.16	311.5	311.91	315.89	312.85	311.84	312.8	313.43	312.78	313.05	314.75	312.84	312.21	315.16	314.09	313.63	313.39	314.31	315.19	315.51	313.37	312.32	312.63	311.27	312.44	313.32	313.39	314.43	314.18	314.67	312.98	313.47	315.11	314.09	310.04	315.37	311.67
313.43	311.14	311.99	315.21	310.81	312.92	312.48	311.74	316.4	313.22	313.4	313.8	313.53	312	314.05	311.18	311.88	314.96	311.77	311.88	312.31	312.29	313.43	311.08	310.98	314.9	313.16	315.56	313.62	314.14	312.68	311.45	312.08	313.11	312.1	314.32	314.6	310.77	314.03	311.13	312.26	310.53	312.5	312.19	312.04	310.4	313.58	312.25	312.85	309.59
312.51	314.42	314.16	313.49	313.16	314.38	315.99	314.29	311.59	312.46	313.67	310.43	312.32	312.62	313.74	314.57	312.88	312.41	312.13	312.41	313.9	312.9	312.93	314.15	312.97	312.95	313.93	316.47	310.69	312.06	311.86	313.75	314.74	311.61	317.45	313.08	312.27	315.36	316	313.25	311.65	312.85	313.29	315.08	312.87	314.54	311.5	310.69	313.66	314.24
307.38	306.33	306.92	305.19	306.89	307.11	307.98	308.73	304.83	306.7	308.42	309.67	308.5	307.6	306.3	306.06	307.24	308.15	306.77	307.36	306.37	306.04	305.44	306.87	306.6	307.85	306.66	307.45	306.81	306.91	308.59	308.59	307.16	305.44	307.46	305.89	304.48	309.52	308.78	307.2	308.65	305.64	304.41	308.48	309.07	307.53	309.19	305.31	306.93	307.66
302.91	301.67	302.12	303.35	302.64	303.29	300.87	301.79	306.17	301.51	303.9	301.71	303.27	299.52	300.52	303.69	302.26	302.87	298.98	304	303.4	303.28	303.37	301.82	302.91	305.39	301.6	302.45	304.72	302.39	303.59	301.61	306.82	300.39	302.97	302.98	304.97	302.46	306.09	303.49	303.2	301.94	303.39	302.58	302.61	304.05	304.14	304.02	302.43	303.65
313.01	314.96	315.59	314.2	316.99	313.49	312.42	311.41	315.07	313.87	310.79	315.32	312.62	316.65	313.67	312.74	315.7	314.15	313.22	315.59	316.04	314.35	316.37	315.82	314.55	314.55	315.37	314.37	314.74	313.58	313.87	315.29	316.78	315.26	314.79	313.6	315.95	313.32	311.33	314.61	315.27	313.52	316.21	314.63	315.24	312.61	315.72	312.63	314.86	315.77
315.04	314.91	314.45	317.73	316.13	314.06	317.95	312.22	316.58	315.91	312.68	312.04	314.35	313.57	315.49	314.38	314.95	313.74	314.64	316.21	315.3	314.26	312.88	314.44	317.22	314.7	315.82	315.98	316.67	313.35	315.36	316.11	316.71	315.91	314.34	313.63	315.77	314.06	316.33	313.46	314.52	312.8	312.6	315.37	314.29	314.32	317.02	312.56	313.82	314.23
301.2	304.73	302.9	305.09	305.75	301.65	304.25	304.9	304.68	301.09	303.5	305.39	303.64	303.31	301.94	305.01	304.85	306.09	303.93	304.39	302.78	302.41	304.06	303.9	303.83	304.93	302.3	303.04	303.56	303.23	304.03	301.8	304.35	303.26	306.52	304.72	301.3	305.13	305.07	302.42	304.32	302.66	304.43	304.24	302.41	303.13	301.42	305.49	303.05	304.97
310.9	315.04	312.37	314.01	314.37	312.31	312.76	313.98	312.44	311.06	315.63	314.52	312.28	312.21	316.6	314.69	313.75	313.75	310.56	315.41	314.36	311	311.44	313.03	310.03	312.77	309.51	313.87	313.57	315.25	311.21	313.99	313.61	312.87	312.19	312.3	310.82	313.71	311.06	312.65	313.44	313.75	311.19	310.9	313.01	312.17	312.93	312.43	312.34	313.88
316.78	313.84	316.65	315.1	314.87	316.9	314.03	315.39	315.02	314.77	315.92	315.71	314.17	315.44	315.35	315.55	311.24	315.04	318.56	314.87	315.36	316.47	316.76	319.61	317.7	317.35	315.18	317.02	316.03	314.04	318.21	315.57	315.23	314.18	313.72	318.1	317.36	316.45	315.15	313.25	317.85	315.45	316.06	315.39	316.32	316.19	318	314.07	317.25	314.51
305.15	306.17	305.93	305.78	306.1	305.05	304.14	307.72	302.99	306.31	303.68	303.15	304.41	303.15	305.66	304.87	306.1	303.07	306.35	305.57	301.48	305.42	304.74	307.82	303.24	305.57	305.25	305.63	305.27	305.24	306.77	307.12	306.37	303.95	305.43	304.69	308.27	303.74	302.56	306.76	302.56	305.65	306.01	305.77	303.34	307.29	305.14	304.98	304.86	302.13
300.02	297.88	300.68	298.69	297.87	301.07	298.81	302.76	298.35	299.05	299.8	299.68	300.8	297.49	299.34	300.75	300.84	301.67	298.69	301.73	299.34	298.24	301.01	301.9	299.59	299.86	301.86	301.96	300.22	299.25	300.86	300.21	300.11	300.04	300.2	301.69	301.9	302.35	303.93	299.07	300.03	299.18	300.69	300.5	299.93	299.96	302.62	300.93	301.27	299.28
293.39	297.65	294.4	295.81	294.2	296.74	294.53	295.38	294.75	293.03	293.96	295	294.95	296.77	294.92	293.16	294.11	294.22	293.42	293.87	292.76	293.28	295.59	293.66	293.37	294.11	294.85	293.66	294.57	296.58	292.57	294.47	292.44	294.51	295.3	293.41	292.48	293.1	292.34	293.89	295.16	294.42	291.1	296.01	293.78	293.81	296.13	295.13	290.66	295.89
303.07	303.78	303.35	301.37	301.73	301.4	301.42	304.96	305.2	303.01	306.15	303.43	302.66	303.79	302.29	305.34	304	302.6	302.22	305.27	303.32	306.21	304.84	305.09	305.46	299.56	302.55	302.85	305.4	306.46	301.91	304.24	305.1	302.49	303.98	304.43	304.7	305.51	305.16	303.52	303.29	304.46	302.03	302.81	304	303.77	301.59	304.63	304.85	301.74
303.96	306.32	306.06	305.65	304.78	304.62	305.15	303.08	303.64	300.76	305.14	303.9	303.23	303.48	305.54	302.79	304.37	304.41	306.25	302.5	304.03	303.71	306.01	306.85	306.83	304.37	306.4	304.54	304.9	303.68	305.18	306.75	303.22	303.61	305.92	303.21	302.87	304.04	303.35	302.85	303.19	305.93	304.69	302.83	304.8	304	302.21	305.19	304.02	303.96
315.09	318.41	317.6	317.36	317.97	318.53	316.86	318.88	317.36	316.25	317.64	316.15	318.45	315.22	319.08	314.73	316.4	315.26	314.83	319.6	317.14	315.78	317.34	315.72	318.17	317.93	318.24	314.94	317.63	317.17	317.83	318.64	317.58	316.65	314.98	315.58	315.39	318.1	318.51	317.12	318.79	315.38	317.75	315.7	314.73	318.57	321	317.15	318.05	313.82
315.92	315.38	316	315.26	315.48	316.63	314.32	315.98	317.39	317.23	315.03	316.87	317.43	315.28	317.6	315.44	313.92	316.14	315.44	314.8	315.06	315.98	318.53	318.56	315.55	317.18	317.05	316.5	313.9	315.72	318.9	316.48	315.25	317.57	314.84	313.71	315.95	315.87	313.94	314.37	314.79	314.34	314.7	314.54	315.27	314.7	315.14	313.08	316.63	316.98
313.2	312.17	312.94	315.07	314.28	311.26	312.78	311.51	314.03	313.06	311.9	309.92	310.97	310.34	312.61	316.22	311.83	313.08	312.32	313.9	313.23	309.96	315.37	315.07	314.54	313.38	312.22	309.82	313.32	313.4	312.93	314.48	313.4	316.46	310.2	312.81	312.69	314.62	312.85	313.68	311.85	311.68	312.26	315.71	312.22	314.02	310.43	312.48	314.98	314.36
314.33	312.23	311.39	314.15	314.02	311.66	313.41	315.18	314.42	312.62	312.57	311.61	311.95	314.09	312.02	314.56	312.75	313.31	313.2	312.07	311.19	314.12	313.43	313.78	314.57	313.14	314.32	313.16	311.83	311.17	314.91	310.98	312.01	311.41	314.18	310.19	311.06	315.23	314.54	312.36	314.23	313.94	312.42	310.01	312.68	313.41	311.43	311.99	312.18	312.24
326.8	325.2	326.1	324.85	327.93	326.37	325.27	325.93	325.29	327.52	325.7	326.09	324.81	325.43	327.21	324.09	325.75	325.66	327.55	325.02	327.07	325.52	323.81	326.47	324.48	325.56	324.29	327.38	324.85	325.87	327.05	326.26	327.4	324.13	325.37	322.37	321.87	326.83	324.93	326.16	324.62	326.48	327.46	328.18	326.44	324.49	326.82	326.48	326.34	326.73
325.48	327.18	325.13	325.82	326.23	324.08	326.09	327.23	323.34	324.79	324.2	325.58	325.36	325.79	324.92	326.77	324.45	324.46	324.79	326.18	324.47	324.9	324.57	325.02	325.27	323.8	324.86	326.26	326.01	325.39	324.3	322.78	322.62	326.88	326.05	326.87	326.14	327.43	325.26	323.04	326.22	323.27	325.64	325.75	325.63	324.25	323.38	323.47	325.42	322.94
301.96	304.09	298.42	302.07	298.49	302.78	300.36	302.89	299.11	302.3	301.03	298.84	300.63	301.05	298.9	301.53	299.96	299.93	301.53	301.85	301.81	302.51	300.85	300.6	299.96	301.37	301.98	301.96	301.68	301.99	302.88	301.59	301.15	302.05	301.97	302.43	301.01	301.33	302.52	300.03	303.3	300.55	297.97	300.86	302.17	301.19	300.69	302.26	301.4	301.33
309.68	310.5	310.74	313.81	311.7	314.47	310.18	313.26	312.27	310.96	311.82	312.13	313.62	311.64	313.56	312.37	311.32	313.67	312.41	315.3	314.39	312.2	312.79	312.11	313.48	311.44	313.3	312.19	311.33	312.18	313.42	308.87	311.61	315.05	312.46	313.95	313.48	313.54	313.57	313.34	310.15	310.39	314.08	315.28	312.96	310.95	311.97	312.47	312.25	311.67
311.61	313.21	315.95	313.37	314.06	313.55	316.37	314.43	316.44	317.91	313.88	314.64	312.8	314.92	315.61	314.2	315.15	315.87	315.83	313.96	314.4	312.01	316.97	316.89	312.54	316.04	313.47	312.47	316.04	314.27	313.83	314.75	315.42	313.32	314.59	315.35	314.06	316.57	316.51	316.59	314.97	314.49	313.72	316.84	313.73	314.66	314.97	314.31	313.33	314.2
324.31	324.01	326.43	324.16	325.02	325.07	325.26	322.33	325.67	330.34	323.61	326.18	324.09	325.97	323.47	325.48	324.98	326.42	324.58	324.3	324.55	326.52	327.01	327.52	326.12	324.82	324.46	324.75	327.46	325.84	325.4	325.21	324.05	325.17	325.9	323.67	324.68	323.15	325.59	327	326.85	325.39	326.39	326.3	324.5	323.75	327.11	326.51	322.58	324.32
318.33	320.47	320.48	320.94	319.51	317.93	320.57	317.57	318.27	317.64	318.47	320.84	319.41	316.63	318.31	318.33	318.42	320.55	318.96	319.36	321.72	320.6	319.52	316.57	317.22	317.78	317.95	317.56	317.72	317.71	317.82	319.21	319.74	319.64	319.79	315.59	321.63	321.52	316.84	318.23	319.6	319.26	316.68	319.33	319.03	319.71	319.83	322.27	318.32	319.68
315.17	314.02	312.93	312.04	313.95	311.69	312.85	313.15	312.34	313.36	314.13	312	314.11	312.88	310.75	313.63	311.32	313.49	314.94	314.76	311.2	312.41	311.35	312.66	311.5	311.93	314.17	313.25	314.49	312.77	315.38	312.64	314.69	311.81	312.78	312.58	312.27	309.43	311.79	314.32	312.35	311.4	311.81	311.54	310.95	311.98	314.54	313.82	312.73	312.97
302.55	301.94	305.4	302.08	302.27	304.53	302.97	302.82	305.38	305	302.57	303.43	304.38	300.64	304.21	302.04	301.56	302.65	302.69	304.19	306.11	302.85	303.36	304.09	304.79	303.89	304.68	303.89	304.61	303.73	301.89	302.98	303.09	306.84	304.01	303.62	305.01	302.66	301.31	301.39	305.8	304.37	303.14	302.57	303.8	302.37	303.65	302.75	298.67	303.67
318.68	318.45	316.94	319.41	319.67	318.83	316.7	318.65	320.93	317.45	317.26	317.76	316.88	318.91	318.35	320.98	318.63	319.73	319.14	321.79	317.38	317.33	319.32	317.84	316.16	319.21	319.98	319.44	318.61	319.02	316.62	316.53	316.53	317.35	318.22	314.56	319.42	318.94	318.48	317.2	320.94	317.31	319.33	317.32	318.02	318.24	317.73	317.36	316	318.38
310	312.97	310.98	308.22	308.87	311.96	310.19	311.29	312.85	311.21	309.83	306.52	307.48	311.4	309.44	310.83	308.29	312.42	308.55	309.74	308.62	311.13	308.92	312.5	313.36	309.76	309.22	309.62	311.33	312.92	311.9	311.76	312.16	308.78	310.7	310.16	310.11	311.97	311.06	311	308.46	311.32	311.51	311.16	312.13	309.2	306.39	311.46	311.41	313.13
307.28	305.62	306.04	304.44	304.8	306.42	307.76	304.32	307.05	306.67	307.59	307.74	307.5	306.41	306.95	306.34	306.7	306.81	305.49	307	308.98	305.99	305.93	308.4	305.67	307.91	305.49	305.23	307.42	306.23	306.76	305.48	307.31	308.22	304.62	305.26	304.56	305.37	305.9	306.26	305.7	305.98	305.82	305.14	307.29	302.93	308.81	307.39	304.22	305.2
313.82	315.79	314.59	314.57	314.55	313.71	314.85	314.5	313.75	313.8	315.74	315.58	313.48	314.8	314.89	313.69	314.48	315.25	316.46	313.84	314.43	317.78	318.03	314.49	315.01	314.46	314.5	316.67	313.82	313.3	315.56	315.31	314.24	314.1	316.26	315.14	315.11	316.06	314.09	315.17	314.57	314.86	313.67	314.88	314.52	312.1	315.17	314.41	313.71	313.83
316.94	317.28	315.79	315.49	317.47	317.12	316.22	317.62	318.13	316.54	316.72	316.1	316.67	318.26	316.72	316.03	315.34	315.69	315.49	315.82	315.97	317.49	318.17	315.73	317.81	316.8	319.15	317.3	317.95	316.91	318.69	318.32	318.02	315.68	316.21	316.66	317.81	318.8	317.79	317.61	317.15	318.42	315.25	315.52	315.49	315.98	315.03	316.9	319.11	320.35
315.79	314.87	316.97	315.59	315.24	313.46	316.51	314.6	317.07	314.27	315.8	316.11	314.41	316.78	315.28	314.92	314.94	314.17	313.02	315.96	315.95	316.19	315.91	317.48	312.39	314.52	312.65	314.37	317.99	316.22	314.51	314.97	314.2	316.81	313.99	317.63	316.05	313.93	315.99	317.01	314.92	316.81	317.66	313.72	317.58	316.01	316.29	316.71	313.82	316.51
311.42	309.77	312.02	309.87	309.7	309.86	311.72	309.49	310.13	310.63	308.24	313.62	312.13	309.33	312.68	310.41	311.13	308.58	310.87	309.4	308.19	307.7	308.19	310.78	310.09	308.94	307.85	309.93	309.46	310.63	309.45	310.01	310.61	307.41	310.02	309.97	310.97	310.98	310.97	313.02	309.2	309.48	309.39	308.72	311.68	312.08	311.1	311.02	310.74	310.37
305.17	305.05	304.9	306.95	304.92	306.73	304.62	305.7	305.07	304.77	305.96	306.95	303.96	304.55	303.86	302.29	303.91	305.4	304.96	304.01	303.5	306.62	305.04	303.34	302.88	306.73	305.92	305.98	303.91	304.05	304.14	304.48	306.06	304.13	305.36	305.92	307.82	305.91	302.3	302.42	304.56	303.06	303.21	304.85	304.6	307.26	303.66	305.52	303.92	306.2
302.5	301.94	307.12	300.09	305.08	304.78	304.69	302.53	302.06	305.94	304.32	304.82	302.48	306.53	306.19	303.86	304.7	304.87	304.39	302.81	303.82	306.96	305.05	305.13	304.04	302.14	306.66	305.5	303.1	303.8	304.99	306.09	302.55	301.91	305.68	304.01	304.8	302.88	305.53	302.77	305.4	303.59	306.13	308.6	305.4	304.56	303.37	302.3	305.58	305.18
304.53	300.59	302.64	300.32	302.52	301.34	301.77	302.61	302.89	302.01	301.85	299.79	300.99	303.76	301.71	298.98	302.77	299.58	303.39	300.58	303.44	302.38	297.98	302.7	301.94	304.93	303.76	304.05	300.53	303.11	299.99	302.14	302.92	304.66	301.2	306.72	303.3	303.17	302.33	303	304.31	304.72	300.23	300.84	300.6	303.4	303.23	302.11	301.39	303.68
304.1	307.91	304.22	308.43	304.45	306.86	304.81	308.11	306.69	306.05	307.48	305.63	306.34	309.79	304.66	305.83	306.28	306.81	307.67	307.29	305.23	305.38	307.63	306.43	308.1	302.46	305.12	303.77	304.93	305.35	307.1	307.03	305.38	305.51	305.44	305.67	305.41	306.26	305.92	305.52	306.9	307.18	304.26	307.58	307.02	307.36	307.75	306.68	306.08	303.45
309.23	311.76	310.7	310.09	310.82	313.48	310.4	311.51	311.47	311.85	312.15	313.07	311.43	310.46	311.81	312.27	309.88	312.18	312.21	310.66	308.69	312.16	312.27	313.43	313.08	313.28	311.36	312.88	311.24	311.28	310.84	312.69	311.04	310.32	312.31	310.51	312.73	312.4	313.24	312.26	311.91	313.01	309.89	310.42	313.89	310.78	309.53	313.27	312.61	311.11
303.1	304.03	302.87	305.7	303.87	303.68	303.98	304.21	305.96	307.61	304.2	305.62	307.16	303.11	305.17	307.55	303.56	303.49	305.62	306.4	305.27	304.95	304.58	306.26	301.32	307.17	305.61	306.52	304.84	305.41	304.74	303.86	306.38	303.74	302.42	303.74	304.1	307.18	301.24	304.21	304.56	303.59	304.45	302.55	304.49	301.92	306.7	305.57	302.24	303.13
325.56	328.05	326.39	324.47	325.81	326.49	324.33	323.38	325.14	324.16	324.29	326.85	326.9	327.91	326.17	326.7	325.07	324.06	324.39	325.21	326.6	325.65	326.93	326.03	324.92	326.07	326.41	324.56	323.76	326.09	327.56	324.47	323.63	322.52	324.39	325.28	325.99	323.02	324.55	325.07	326.56	323.97	324.87	323.35	324.41	327.19	323.45	324.91	326.55	326.69
315.09	315.96	311.7	313.96	313.45	315.8	314.9	315.16	313.34	314.56	312.73	313.2	314.43	315.06	315.57	314.54	313.44	311.71	315.98	314.43	315.17	313.67	314.71	314.78	314.5	312.34	313.48	313.78	314.29	313.54	313.17	315.82	312.82	312.05	315.85	312.82	316.81	317.43	314.04	313.72	313.45	316.03	313.65	314.46	314.93	315.01	315.17	316.14	313.46	313.69
317.34	316.69	318.58	315.73	314.9	316.02	317.7	314.63	314.51	316.15	316.71	319.63	319.73	317.2	316.07	317.17	317.85	317.68	319.02	312.41	316.74	317.51	317.81	317.11	319.51	317.07	316.19	315.96	320.84	316.06	316.17	317.53	318.86	318.07	318.41	319.33	314.75	316.88	315.51	317.27	315.85	317.82	316.32	315.6	316.77	315.93	314.75	316.21	317.68	317.88
[truncated: 700 more rows]
[truncated: 150 more columns]
