# Supplementary material for: Genetic dissection of main and epistatic effects of QTL based on augmented triple test cross design
Source: PLoS One. 2017 Dec 14;12(12):e0189054. doi: 10.1371/journal.pone.0189054 (PMC5730204; doi:10.1371/journal.pone.0189054)
Supplement: S9 Supporting Information — (ZIP) [file pone.0189054.s009.zip › z5_1850_0.5_5.csv]

298.33	299.33	302.76	302.43	298.73	300.4	300.39	297.81	302.5	301.34	300.26	300.03	301.06	293.72	300.75	300.85	304.51	298.58	300.93	299.2	297.6	301.78	297.55	301.44	299.8	296.61	302.64	300.45	299.95	303.87	298.53	301.33	302.31	301.02	302.4	296.48	299.49	300.17	300.71	300.27	302.02	296.38	300.09	301.79	299.39	300.13	299.02	302.31	299.93	303.2
307.79	303.85	310.07	307.63	304.95	307.7	300.13	309.97	309.93	307.5	307.61	301.57	305.7	305.64	305.13	306.65	307.75	305.38	303.72	306.89	303.79	304.34	307.58	310.6	307.81	306.49	305.33	306.95	305.45	305.34	307.79	310.02	306.38	308.14	309.44	306.2	311.81	309.01	307.66	305.4	309.51	303.03	306.65	305.38	308.38	304.64	302.76	305.61	305.73	305.83
324.06	325.18	326.44	325.16	326.62	322.52	327.73	326.61	326.94	328.38	324.54	328.85	322.62	328.17	323.93	326.07	325.75	323.11	320.56	319.84	324.65	326.47	321.38	324.71	326.54	326.14	326.79	322.94	322.82	322.39	325.2	320.38	326.44	325.42	326.05	327.46	323.42	324.13	327.02	327.01	325.27	324.16	322.05	322	328.69	322.42	324.76	328.35	322.1	321.08
301.75	298.92	303.78	303.74	300.52	298.65	300.5	300.55	303.04	296.41	303.32	298.23	301.06	301.01	301.93	300.02	303.75	303.27	299.85	298.27	300.12	304.73	301.38	300.38	300.73	301.61	301.78	302.27	299.06	298.79	296.22	298.87	300.31	299.41	297.26	298.75	302.31	301.77	301.89	298.99	304.42	304.4	302.29	298.84	301.17	300.22	300.87	300.79	305.07	299.15
300.53	297.4	302.24	300.67	297.5	299.47	299.26	300.41	302.71	298.54	301.97	300.25	301.01	302.55	297.94	300.76	302.01	300.96	299.18	298.91	303.96	295.88	302.62	298.26	300.6	302.01	302.15	298.87	297.59	299.66	302.73	300.14	296.68	297.49	304.72	298.89	299.58	302.34	305.16	299.78	300.53	298.69	296.82	298.34	299.92	300.61	303.08	302.97	301.21	299.96
315.98	317.03	314.32	312.57	312.38	314.69	310.83	313.37	312.59	314.95	313.3	313.68	312.36	315.24	310.35	313.83	314.45	317.03	311.47	312.12	311.73	318.19	312.7	312.45	314.02	310.79	313.43	316.45	313.8	318.42	309.02	317	312.11	316.54	314.05	311.67	311.24	312.01	317.06	314.61	318.05	310.98	312.73	316.6	313.46	314.57	315.6	316.47	309.78	310.11
310.54	310.77	310.21	313.78	308.8	316.72	313.19	309.06	310.38	310.57	314.95	312.27	312.4	315.01	311.59	315.1	315.42	309.86	311.62	311.03	310.9	314.3	312.18	311.96	310.19	312.52	315.16	313.14	311.45	311.01	311.2	314.83	314.84	312.25	313.81	312.21	313.98	311.73	311.05	309.73	313.95	311.31	311.37	312.37	313.25	312.72	309.88	314.97	311.26	312.04
309.4	304.74	304.02	305.47	305.87	302.72	300.84	304.17	305.18	305.15	304.83	305.09	302.2	304.12	300.76	301.79	303	305.66	304.46	304.47	299.68	304.38	306.44	302.62	300.49	307.83	303.54	304.56	303.63	301.51	304.27	302.12	302.01	303.84	306.25	306.04	301.1	305.65	303.58	303.62	304.35	304.82	302.01	307.46	304.84	305.59	301.99	302.98	302.59	303.48
319.94	316.93	317.81	318.12	321.42	317.31	315.59	321.31	317.41	316.95	319.88	319.9	316.23	317.95	319.84	318.05	319.59	315.07	319.86	319.73	318.23	318.52	318.16	317.8	318.55	315.18	318.33	319.43	316.77	317.7	315.46	320.15	313.18	314.53	316.22	319.86	317.04	322.96	320.77	320.41	316.83	320.05	316.24	320.24	317.02	316.56	316.58	315.84	317.86	315.71
314.23	315.69	316.18	314.26	312.01	315.92	310.22	318.56	316.05	314.08	314.21	313.12	314.35	316.88	315.13	314.89	315.42	312.69	313.96	318.38	314.68	314.3	314.22	320	316.77	317.97	314.55	314.89	317.84	313.83	316.99	317.41	314.79	315.85	315.01	314.89	319.05	309.06	315.5	311.98	315.32	314.83	316.81	314.75	315.62	314.23	316.92	313.97	315.02	319.36
303.19	301.54	302.02	304	304.79	303.54	304.22	304.55	301.02	301.51	305.28	302.57	304.89	300.96	303.81	304.74	306.19	310.72	302.92	306.32	306	303.18	307.38	302.93	307.04	305.44	299.5	304.2	301.7	303.39	305.8	305.59	307.51	303.86	302.71	305.92	306.11	307.96	301.5	303.6	304	303.22	303.06	308.37	305.12	306.14	304.79	304.46	306.3	302.78
305.68	306.46	304.72	302.87	304.19	303.35	305.38	303.32	305.48	303.77	305.22	302.69	302.45	304.02	301.45	307.02	306.57	301.98	301.93	302.4	306.02	303.76	302.88	305.28	299.89	301.91	302.01	308.21	304.64	303.64	304.57	304.97	303.1	302.91	306.04	303.41	303.07	305.23	301.55	306.22	303.13	301.84	305.81	301.03	302.49	303.73	302.78	305.53	304.29	302.97
310.36	316.59	318.07	314.7	317.99	319.25	311.75	318.23	315.4	318.15	316.65	319.29	319.52	316.17	318.44	315.61	315.53	318.57	317.39	319.13	316.58	315.2	313.7	314.34	317.2	318.88	318.91	318.75	316.61	318.57	313.08	317.91	317.88	321.15	313.72	317.63	318.53	318.4	314.83	318.26	318.87	316.77	317	318.33	319.69	316.96	316.96	318.08	316.35	314.92
326.16	328.64	328.04	330.54	325.74	324.97	327.44	328.75	330.04	330.51	328.92	326.23	327.22	328.32	328.26	326.57	323.17	324.76	325.99	328.56	327.06	325.88	327.42	327.44	326.9	328.66	327.19	326.93	326.85	328.17	330.73	328.69	326.04	327.62	328.84	325.71	328.76	325.24	328.78	329.66	326.72	326.22	331.54	327.3	330.06	325.79	329.06	325.54	327.76	328.85
303.77	302.49	305.69	306.05	300.01	303.54	302.22	301.42	304.1	303.27	307.39	301.46	303.38	303.82	301.39	303.52	303.58	301.97	304.62	301.52	304.42	306.88	303.72	306.17	304.72	304.17	302.93	302.06	305	301.4	305.13	305.51	300.73	304.05	302.27	305.09	305.57	303.28	303.05	304.56	302.82	302.89	299.51	306.44	302.97	303.23	302.83	304.64	306.09	305.72
315.49	318.05	318.76	317.31	317.65	316.99	319.35	318.83	318.33	314.16	315.73	321.59	319.52	322.75	318.03	315.97	318.76	318.06	317.96	315.73	317.29	318.52	315.86	319.57	315.92	316.74	317.19	319.75	316.38	320.56	318.75	317.34	319.66	316.26	315.52	318.53	318.93	319.89	320.37	320.64	319.04	318.14	318.35	316.43	317.1	316.79	318.4	318.28	318.34	318.95
306.25	302.16	305.44	302.96	307.86	305.96	307	307.48	305.06	306.01	307.01	307.11	306.8	307.34	304.86	303.18	308.04	308.67	307.07	308.1	304.13	305.75	309.1	304.67	303.29	306.87	304.62	305.47	306.88	305.41	304.64	309.06	306.93	309.97	304.3	304.32	307.99	307.24	306.09	310.41	302.92	307.95	305.11	304.93	307.31	307.69	301.92	306.84	308.04	305.66
306.6	305.03	309.54	304.98	307.32	304.77	304.83	308.23	305.46	303.1	302.22	304.22	301.79	306.9	304.16	307.59	304.91	307.98	306.95	307.98	305.5	304.71	308.95	299.92	310.15	306.33	307.89	305.48	305.46	307.73	306.34	307.44	308.66	305.57	304.23	305.01	305.49	305.6	309.29	302.72	309.15	305.64	306.9	309.06	306.49	308.13	302.72	310.88	306.37	306.57
307.8	307.37	301.88	306	306.31	306.99	306.48	307.14	310.48	306.98	306.33	306.69	306.84	306.89	305.69	307.1	309.85	305.83	306.29	310.71	304.6	304.15	309.54	309.44	307.09	306.03	306.75	304.7	307.57	304.99	305.55	308.27	304.24	305.58	306.67	308.66	307.06	304.76	304.57	306.03	308.45	305.06	306.34	309.9	303.43	305.78	305.29	306.29	305.9	308.45
301.61	303.17	300.38	301.54	304.51	302.28	304.47	302.99	305.05	300.25	302.69	302.68	300.97	302.38	304.13	303.07	305.54	301.17	304.4	301.69	303.32	305.23	302.12	303.27	303.17	300.1	305.56	301.86	303.08	301.69	303.86	303.45	302.52	300.28	302.24	301.04	302.57	302.25	301.33	304.12	304.35	298.16	302.48	302.65	300.28	302.32	301.25	306.01	303.29	302.48
312.36	312.14	307.9	311.83	306.49	316.61	311.62	309.41	307.32	307.94	312.05	311.29	307.97	309.68	306.26	316.01	313.49	308.12	314.08	307.22	309.18	311.39	311.6	312.72	313.03	315.03	309.48	312.61	313.4	309.54	311.56	309.61	311.07	313.52	310.37	312.11	307.35	311.7	309.22	310.08	312.08	312.51	309.9	311.58	309.14	312.92	307.38	312.63	308.1	309.08
303.74	307.77	302.31	306.92	304.74	302.8	304.31	303.99	305.08	302.56	302.33	301.77	307.46	305.49	302.11	306.87	306.22	303.65	304.51	306.84	304.46	304.71	301.21	300.77	303.8	304.34	302.92	304.51	303.81	301.34	305.37	304.67	299.62	305.23	303.11	302.62	302.34	305.69	301.14	303.82	303.05	306.7	302.64	304.05	304.05	304.92	304.62	307.02	304.52	301.63
317.83	316.71	321.88	318.69	323.36	319.24	319.45	320.37	319.46	318.12	319.18	314.24	314.24	319.23	317.88	318.71	318.69	322.39	318.95	318.11	319.57	322.79	316.29	315.1	322.08	318.88	319.61	318.82	320.86	317.74	317.46	317.12	319.17	317.16	318.18	315.53	318.26	317.21	322.06	318.93	317.96	315.9	318.29	317.83	320.5	319.34	318.92	318.36	321	318.06
315.17	311.2	313.09	317.43	313.69	313.84	317.4	313.53	314.41	315.26	316.07	314.64	313.65	312.27	313.42	315.73	312.13	313.23	314.06	314.46	314.32	315.66	313.34	311.68	317.07	314.38	314.1	311.88	312.52	311.87	314.34	311.63	312.26	312.23	315.23	312.39	317.46	315.19	315.45	310.88	312.96	313.62	312.19	313.11	315.08	314.07	310.84	310.06	313.08	312.65
317.6	319.64	319.94	320.1	317.87	322.01	317.58	318.1	318.97	316.73	318.85	318.76	319.7	316.67	321.38	319.35	317.16	318.86	316.54	319.16	320.89	319.1	316.09	319.1	316.86	319.03	318.68	318.52	319.42	319.06	316.41	318.05	321.52	318.31	319.9	317.94	317.81	317.12	316.19	318	315.19	323.43	316.83	319.49	318.73	322.45	319.87	318.39	318.85	321.18
309.28	309.27	306.82	308.24	308.44	308.46	307.3	310.98	307.73	306.1	309.93	308.2	308.9	311.73	309.17	307.69	309.42	307.58	309.4	307.54	308.09	307.66	309.31	307.55	306.92	310.6	311.62	308.68	309.58	306.39	314.04	306.56	311.27	308.29	309.4	307.98	310.52	308.83	308.88	310.84	308.91	306.16	310.65	309.74	311.36	310.31	309.79	308.46	309.64	309.25
315.19	318.12	315.01	312.9	312.25	316.41	316.44	316.96	314.93	315.18	317.76	315.2	314.64	308.7	317.04	311.99	317.58	315.15	314.67	315.17	313.91	315.33	317.64	315.58	317.84	312.51	314.03	313.77	312.32	313.86	311.48	314.26	311.64	314.48	314.76	313.45	314.75	316.92	313.6	316.44	313.14	315.01	314.65	315.61	313.7	316.25	313.05	316.12	316.14	311.79
304.27	301.07	305.87	300.59	301.6	303.47	306.4	306.91	302.22	304.34	303.48	304.57	301.45	303.98	305.9	305.27	308.92	297.74	305.03	304.52	304.79	305.93	304.36	307.21	304.16	305.68	302.7	306.17	302.27	304.75	305.73	306.64	304.03	307.35	302.31	305.69	302.51	302.11	308.19	303.7	306.9	306.94	304.66	303.37	303.61	301.8	306.09	299.94	304.15	302.97
304.47	303.02	305.66	307.17	302.65	307.08	304.7	305.82	306.71	306.5	305.53	307.89	305.34	302.14	303.96	306	306.92	304.9	306.62	303.44	305.79	308.89	301.23	305.07	305.47	305.67	304.87	304.37	307.65	304.31	304.04	304.96	303.28	305.23	304.37	302.3	303.34	305.38	305.12	304.81	307.13	299.8	304.86	302.37	306.95	306.06	305.37	306.54	305.73	303.99
313.76	315.05	312.39	311.86	314.14	310.88	312.54	316.17	314.75	309	317.39	314.09	316.5	315.07	313.14	315.41	315.51	314.17	315.46	313.63	316.77	312.88	310.52	313.88	314.91	313.38	310.47	311.86	315.5	316.84	316.05	312.58	317.71	311.7	315.08	311.39	314.02	317.49	313.13	313.79	313.77	315.82	312.86	312.9	310.32	313.27	315	316.65	310.47	313.62
310.65	311.74	312.16	312.13	312.03	307.73	311.98	309	309.9	309.55	310.96	312.77	311	312.1	312.75	309.73	308.72	311.76	312.99	309.39	318.64	310.68	312.22	311.96	314.13	311.99	310.6	312.23	311.85	310.68	310.1	308.32	309.05	306.54	312.88	311.08	309.61	310.11	313.45	308.2	312.06	309.07	307.27	313.68	309.53	310.92	310.37	312.61	312.2	307.09
292.08	294.52	294.17	291.18	298.04	294.94	292.14	291.65	294.05	292	294.19	296.57	293.45	297.5	294.68	296.66	294.91	296.64	294.05	295.1	293.74	293.27	296.05	294.03	292.55	289.81	294	292.99	294.96	292.71	291.75	293.1	291.79	292.02	290.65	295.03	294.64	293.82	294.09	291.94	292.41	294.88	295.28	296.69	291.56	291.94	290.27	293.64	291.5	295.99
302.47	298.22	300.44	305.44	304.25	304.22	299.34	300.87	304.78	302.28	306.59	298.98	304.77	301.99	301	302.03	305.62	302.8	304.78	301.44	304.09	304.56	304.98	304.68	302.07	304.39	303.24	303.19	307.43	301.74	303.44	304.87	304.84	306.31	306.28	300.96	303.2	302.2	303.96	303.12	300.97	304.36	299.74	303.45	305.1	303.17	303.21	299.37	304.66	303.14
305.86	300.74	304.69	300.68	299.55	301.71	301.6	304.47	306.59	302.33	303	307.31	304.43	300.47	303.96	305.19	296.93	301.48	302.19	302.8	302.75	305.13	304.21	304.36	302.83	305.24	305.8	303.89	305.02	302.35	302.35	301.92	305.53	307.6	304.59	303.94	301.71	304.88	302.27	307	301.55	301.85	304.1	304.94	304.18	305.6	300.69	304.65	305.78	306.81
315.33	314.31	313.01	316.19	314.26	316.05	316.41	311.86	314.66	314.71	310.91	312.62	316.96	313.65	315.02	316.34	315.32	314.08	315.32	311.21	314.91	312.88	318.24	315.44	316.13	315.27	318.33	314.22	315.5	312.59	317.35	315.18	312.59	311.78	316.65	314.18	314.67	311.97	315.57	318.52	316.83	313.46	314.3	312.42	314.24	310.57	311.03	317.75	315.54	314.55
304.6	304.33	300.74	299.47	302.79	302.4	301.05	299.65	301.69	298.76	298.69	302.97	299.56	297.54	300.31	301.28	298.74	300.44	301	303.72	301.25	300.43	301.05	300.86	301.02	301.97	303.25	303.42	296.42	298.37	298.58	302.1	305.35	301.03	301.73	300.24	302.92	298.81	300.32	300.71	298.21	299.26	301.06	300.07	302.28	299.54	301.85	300.62	304.07	299.54
318.14	314.38	317.69	314.88	312.36	314.4	314.8	312.23	315.27	317.81	313.33	315.32	311.99	309.97	314.05	319.75	317.85	313.75	313.22	317.44	316.73	313.85	314.27	315.55	310.92	314.35	312.53	315.72	314.04	314.29	315.01	314.83	313.42	314.01	315.93	311.46	312.71	310.87	316.24	314.72	313.83	312.63	315.02	316.99	318.83	313.5	316.76	314.61	315.17	315.84
314.39	311.58	314	312.63	311.1	311.15	312.45	314.61	311.4	310.43	313.07	310.41	313.47	316.03	312.51	314.32	311.33	315.67	310.25	313.08	313	313.58	314.05	310.81	314.98	314.92	314.04	311.82	310.55	313.54	311.26	312.58	310.67	311.39	312.39	313.94	312.26	314.31	309.97	313.84	313.3	312.47	309.93	315.21	314.13	312.88	313.66	311.25	312.19	314.38
301.6	305.11	301.65	298.8	300.93	305.27	299.36	301.4	300.16	301.22	299.23	301.21	300.09	299.82	302.26	302.21	303.53	305.19	302.36	301.09	299.34	301.49	300.89	302.21	300.52	300.83	298.85	304	301.42	301.18	303.51	300.32	297.65	300.08	301.95	301.9	299.3	301.47	302.6	302.18	303.95	298.92	303.05	300.84	301.64	302.39	295.37	299.58	299.45	297
301.02	300.17	302.17	304.12	303.56	298.41	303.24	306.48	304.84	304.53	302.43	309.04	299.59	302.01	303.69	302.46	308.49	306.67	301.26	298.96	302.7	303.8	305.71	305.22	304.81	303.16	303.58	303.38	302.25	304.44	300.72	301.83	304	304.48	303.59	300.23	305.72	303.22	300.7	303.03	300.7	305.34	304.06	305.83	304.28	306.36	305.99	305.75	303.9	300.57
300.21	292.08	295.47	294.2	296.66	295.03	293.13	295.98	292.32	298.77	297.13	296.02	298.68	297.56	297.72	300.83	298.82	293.6	294.83	295.13	297.05	296.59	300.99	295.4	298.77	299.36	297.49	297.04	296.57	296.13	300.26	296.37	295.22	297.57	297.56	297.71	295.73	301	301.05	293.49	299.38	299.63	296.97	296.51	298.03	297.74	298.97	298.28	295.74	293.65
321.19	320.14	317.09	320.59	319.35	321.24	318.24	318.31	318.75	315.67	317.52	316.49	317.07	316.05	319.68	316.91	318.06	317.36	315.64	318.44	319.06	319.72	318.33	314.68	317.98	320.48	317.88	316.41	317.9	316.76	318.59	317.98	318.43	320	317.19	318.87	316.44	320.39	315.68	319.33	319.62	316.66	317.45	316.14	316.52	315.4	317.75	318.27	321.45	316.64
302.02	304.24	301.13	303.93	302.87	302.02	301.26	304.31	303.53	302.64	305.11	304.59	301.26	302.18	303.24	301.78	303.84	303.14	302.78	302.36	300.39	301.93	301.7	301.2	302.37	300.92	303.12	301.98	301.54	301.28	299.86	301.89	300.51	305.49	304.04	302.08	299.64	301.33	303.33	300.87	304.67	302.84	302.12	302.18	301.77	299.66	301.64	300.02	301.18	296.58
294.79	291.61	293.78	294.26	288.19	294.54	296.47	296.73	294.1	293.63	294.07	293.09	292.49	295.89	294.55	292.9	292.78	294.9	297.3	290.8	296.46	295.29	294.96	291.7	295.61	291.99	289.47	295.4	296.44	293.2	295.55	295.86	295.47	292.97	293.64	295.22	296.6	294.56	295.32	296.58	292.46	294.64	298.35	292.27	288.38	289.47	297.06	291.29	293.79	294.97
299.68	299.2	299.27	299.45	302.03	298.67	304.77	300.68	301.72	299.35	297.03	299.24	301.15	295.08	300.36	301.92	301.85	297.97	302.69	302.51	302.25	297.69	301.46	298.65	296.67	299.72	299.46	300.38	301.77	299.78	297.43	300.09	298.75	299.9	300.62	300.22	299.07	300.88	302.12	303.13	301.31	300.28	302.57	299.47	297.55	300.54	297.93	299.35	297.17	299.41
302.89	308.16	305.05	303.48	304.72	305.52	303.77	304.09	306.22	304.38	306.85	301.32	305.76	304.56	305.44	302.96	304.89	304.23	307	305.81	304.81	301.88	299.86	301.46	307.39	302.83	303.96	301.02	303.57	300.4	302.79	305.07	301.34	303.66	301.18	304.41	305.23	305.86	300.75	306.38	302.87	305.59	310.83	304.57	303.8	299.79	302.66	305.66	304.06	304.73
303.38	300.09	306.8	301.48	304.44	305.5	301.77	301.86	302.7	301.3	304.38	302.94	302.32	305.53	304.56	300.99	298.72	304.93	305.05	306.65	302.21	301.06	303.75	302.05	301.3	304.75	303.72	300.94	308.37	302.08	300.97	301.48	300.15	300.84	303.7	302.11	302.47	299.35	309.48	304.72	305.04	306.44	301.69	303.05	304.17	300.97	302.69	303.07	305.33	304.23
317.03	321.31	316.39	316.59	323.13	316.67	315.96	316.31	314.87	318.89	317.85	321.09	320.34	318.29	318.35	321.92	316.62	323.51	317.98	317.49	314.17	319.83	317.75	318.8	315.39	316.78	320.81	316.38	319.7	315.47	319.32	316.67	316.13	317.2	318.51	319.87	319.35	318.77	316.39	320.03	319.6	317.55	319.4	318.57	320.02	317.01	317.08	322.08	318.94	314.74
313.86	313.26	311.4	316.64	314.95	314.11	312.22	311.67	314.02	315	317.64	313.46	317.38	313.03	314.07	313.01	316.86	316.37	315.59	312.2	313.17	315.09	315.08	311.3	312.83	313.22	315.62	311.84	313.9	311.19	313.79	310.34	312.64	314.28	313.32	313.72	313.21	312.76	313.92	310.72	312.24	317.02	314.01	312.32	314.31	312.5	314.81	314.84	312.43	311.97
305.26	307.04	303.96	303.18	305.9	305.99	303.32	304.65	303.58	305.88	304.58	307.06	302.42	306.93	306.47	300.11	301.47	307.83	303.64	303.95	301.13	306.39	304.95	301.2	305.82	301.84	304.49	304.32	304.58	305.15	305.22	305.45	304.57	301.4	306.91	306.81	305.13	304.71	305.87	300.48	301.94	302.89	304.55	302.26	303.58	305.34	307.1	305.68	306.21	307.69
300.27	301.03	301.79	299.59	302.17	301.06	303.08	300.37	298.06	300.43	301.13	304.48	304.04	300.44	303.42	302.32	303.75	300.7	297.64	299.11	298.04	297.95	299.47	304.48	304.37	297.07	301.41	298.06	301.47	304.41	304.78	301.73	299.58	303.26	299.01	298.32	301.62	303.91	300.76	303.08	302.41	298.85	301.13	300.66	300.05	300.63	302.16	303.61	299.02	300.6
303.74	304.69	303.77	306.17	302.84	307.76	303.19	302.6	303.27	301.61	303.58	300.21	305.97	301.97	304.15	301.98	306.82	304.98	302.39	301.58	306.68	302.6	304.31	304.05	307.05	303.62	304.89	305.06	303.61	303.82	305.79	302.65	310.08	302.61	305.24	302.01	304.08	304.91	304.62	304.36	306.01	303.67	303.3	308.03	306.54	304.06	305.07	304.57	304.15	305.56
317.22	319.57	319.72	317.59	317.77	319.71	318.24	315.32	318.56	318.78	316.8	316.88	317.25	316.74	315.74	319.26	319.33	319.99	316.63	321.17	314.01	314.47	319.06	321.65	322.72	316.51	317.39	319.48	316.98	316.84	321.29	322.2	319.01	317.14	317.83	316.44	314.42	315.46	313.96	316.73	320.43	320.26	317.46	313.63	318.27	318.51	317.85	318.62	320.67	314.23
315.89	314.83	317.38	318.38	319.82	320.78	316.38	320.36	318.04	316.66	318.35	316.77	318.25	316.1	316.53	316.64	313.48	321.89	319.23	318.27	317.21	316.99	322.88	313.46	320.92	318.78	317.42	317.76	317.09	316.25	317.01	317.03	319.6	320.9	317.77	314.8	316.79	315.9	319.44	319.5	316.22	315.5	321.38	318.6	317.12	317.75	316.38	318.13	314.18	320.8
300.94	301.36	306.04	303.1	303.86	304.32	305.97	301.91	305.04	300.19	302.36	304.65	303.01	302.36	300.85	302.38	300.27	302.68	304.13	302.26	303.61	300.1	300.04	299.2	305.32	301.52	304.17	305.09	305.3	300.74	300.76	303.75	301.64	301.38	300.82	301.59	303.85	300.53	305.21	302.81	302.04	303.44	301.26	303.69	302.94	303.76	304.39	304.05	301.23	300.55
305.81	301.47	301.9	302.17	304.51	300.53	303.13	304.7	302.42	303.59	302.69	302.46	300.91	305.55	302.39	305.93	300.63	305.71	303.08	305.5	301.83	305.51	302.25	303.34	305.71	304.05	305.02	302.32	304.63	301.57	301.51	302.67	302.99	305.59	305.55	304.49	302.97	305.39	303.65	305.73	303.43	304.16	306.82	304.32	304.35	301.94	305.51	299.55	307.52	303.95
315.53	317.73	316.65	319.21	319.63	321.5	316.66	318.45	318.69	317.34	318.25	321.44	315.11	316.56	318.18	318.05	319.77	317.87	315.17	319.64	315.59	317.67	320.04	313.37	317.11	315.36	317.19	316.56	318.29	321.53	318.36	318.51	317.02	318.67	318.39	316.46	318.3	318.32	322.12	315.74	316.25	319.41	316.82	315.79	315.46	316.88	318.9	320.67	317.35	316.51
313.67	305.53	313.38	311.27	315.15	313.12	310.97	314.12	311.95	311.47	312.21	310.22	309.45	312.86	309.91	312.65	312.96	308.64	313.37	311.13	309.87	312.84	309.53	311.18	312.28	310.74	312.91	311.06	312.46	308.6	307.74	313.38	309.92	309.83	310.7	313.41	311.95	309.77	312.29	308.58	311.11	312.62	312.21	310.08	310.77	311.92	313.33	311.34	310.33	310.61
293.38	292.21	292.99	292.05	295.1	297.93	293.57	292.75	296.37	296.18	295.59	292.67	294.52	295.09	294.86	293.55	291.31	294.44	294.95	296.69	292.88	297.28	293.77	293.17	292.61	293.97	293	291.84	292.54	294.81	290.92	294.32	291.2	295.49	293.51	293.04	297.49	292.77	297.82	294.39	291.86	294.7	292.73	295.42	292.37	294.31	294.83	295.86	297.22	289.15
320.15	321.05	320.78	318.78	322.12	318.8	315.48	318.7	320.69	321.83	318.96	320.22	319.66	319.23	319.64	322.36	318.99	322.15	319.8	319.78	318.57	318.32	322.3	318.03	319.31	318.83	321.51	322.6	320.73	317.42	319.1	319.74	318.55	321.96	318.72	320.13	321.58	320.02	320.49	318.33	320.91	317.89	318.68	314.58	321.59	318.28	319.61	316.39	318.78	318.4
329.15	326.02	328.23	325.98	325.31	325.68	326.49	323.88	326.13	325.19	320.58	326.1	324.79	323.66	323.08	327.15	323.42	321.62	321.27	321.64	326.44	326.31	321.43	326.37	325.17	321.04	322.63	325.94	324.37	324.7	321.77	322.43	323.41	326.61	324.03	322.95	321.85	323.29	328.65	325.09	324.59	326.17	329.34	324.97	327.37	324.68	325.23	325.02	322.97	324.85
311.07	316.18	312.99	310.76	314.46	313.44	313.39	314.19	314.11	313.8	315.13	312.63	311.24	310.32	314.49	310.77	313.9	315.92	314.45	312.19	313.22	316.6	311.43	316.77	314.86	315.6	312.96	317.05	311.72	311.14	314.7	312.36	312.27	314.91	315.95	315.47	315.94	311.61	318.19	315.45	311.52	313.04	311.76	318.67	311.7	313.21	314.73	313.19	313.84	312.76
307.01	307.03	306.64	303.26	303.8	303.69	305.52	307.34	306.42	305.01	304.11	304.29	307.2	304.8	307.2	305.4	304.33	305.32	308.55	304.08	304.94	302.26	302.7	305.02	304.38	307.29	302.85	302.39	307.94	305.82	307.1	301.35	307.76	301.55	305.47	306.54	301.23	304.32	306.29	303.76	306.85	302.54	307.13	305.66	303.56	303.91	307.04	301.87	307.72	302.18
304.9	303.44	302.08	304.73	302.99	306.63	302.71	301.74	300.69	305.16	301.53	302.48	302.81	300.77	301.97	303.77	305.2	302.91	304.58	306.37	306.15	304.58	300.48	303.43	306.42	300.35	304.9	301.43	306.46	301.82	303.01	301.51	301.13	299.6	304.2	300.73	300.06	298.36	300.13	304.59	306.72	300.89	302.81	306.31	299.59	305.64	299.97	303.68	303.43	302.41
314.24	313.88	309.83	314.12	313.57	311.15	311.15	314.34	310.75	312.48	317.16	310.02	310.98	312.64	312.47	314.69	312.53	313.45	314.3	312.5	315.58	311.28	312.06	313.34	311.74	311.03	314.78	313.8	313.49	311.5	311.92	312.4	313.79	311.21	313.25	316.02	313.36	315.51	312.69	312.42	313.48	315.73	315.05	317.4	312.89	309.47	312.01	310.42	309.69	317.53
313.12	311.98	315.09	313.43	311.4	310.71	310.57	314.34	315.29	311.37	317.24	311.19	312.06	313.17	309.03	313.37	311.77	312.65	310.61	312.01	313.01	314.6	312.18	315.36	313.44	309.59	313.15	316.57	312.27	311.13	314.11	312.91	316.2	313.19	313.06	311.89	309.04	312.37	316.95	310.42	316.32	313.97	315.95	310.13	311.99	315.91	311.39	313.42	310.85	315.91
300.25	295.42	297.77	297.74	294.86	294.39	297.87	295.7	298.02	296.32	295.04	297.79	293.63	297.87	296.37	294.27	295.41	296.5	296.08	298.55	300.47	293.42	296.49	301.51	296.09	300.72	297.5	296.96	294.08	297.04	297.21	297.49	294.38	295.63	298.86	297.25	296.99	296.61	298.11	295.48	297.62	301.88	296.08	297.6	297.1	298.03	295.74	300.41	298.35	296.34
317.86	318.2	314.64	315.5	315.62	313.1	315.07	313.92	315.1	316.66	316.05	313.17	315.98	314.18	316.69	316.69	314.4	318.23	314.4	312.9	318.33	317.36	314.27	315.77	313.96	315.35	313.18	316.76	313.28	319.09	318.59	314.13	313.08	316.97	314.61	314.99	316.15	313.87	318.61	314.4	316.78	314.22	316.57	315.32	316.55	318.21	315	316.58	316.62	317.39
311.81	315.78	314.67	311.59	314.02	311.42	313.64	314.9	312.39	313.44	311.67	314.45	312.61	310.09	315.32	313.77	310.93	310.91	313.03	312.31	310.55	313.28	307.72	311.77	312.49	317.15	313.74	310.65	313.45	308.14	313.14	315.86	316.72	315.92	312.58	314.44	310.82	313.25	312.35	314.06	316.41	309.27	309.37	316.8	314.81	312.74	309.7	312.84	316.27	311.64
303.73	302.24	303.77	305.29	304.04	304.43	304.02	304.27	303.24	304.88	303.17	303.18	303.51	303.16	303.11	302.18	308.47	299.89	302.67	303.07	304.71	304.56	305.47	307.15	304.17	303.51	303.91	305.13	305.43	302.02	303.06	302.64	303.31	304.43	304.22	304.62	304.35	301.86	306.18	303.07	303.45	306.06	306.47	304.94	304.41	304.26	302.86	305.46	305.17	303.05
300.39	301.32	300.68	298.02	297.36	301.25	301.06	303.3	301.63	300.82	300.45	299	301.58	301.38	297.53	302.59	299.59	301.11	301.14	297.66	301.06	301.1	298.34	298.49	299.68	301.9	302.68	300.36	299.71	299.99	301.59	299.55	297.36	298.2	298.42	300.45	298.26	299.14	300.49	299.04	303	303.92	296.61	300.4	301.27	304.51	298.81	298.67	300.54	299.16
295.85	294.07	290.63	297.1	298.44	295.44	294.5	294.99	291.35	293.99	291.44	293.97	294.21	293.09	295.13	289.79	296.03	291.21	294.87	296.68	290.34	291.85	297.31	295.64	294.28	293.67	290.97	294.76	291.58	295.39	294.14	292.73	292.14	289.3	295.59	290.21	291.68	294.06	292.85	292.84	293.37	293.43	294	294.42	298.52	295.24	294.59	292.95	295.15	296.41
305.96	305.87	305.77	304.19	302.43	302.13	302.5	301.64	301.95	302.73	302.86	303.06	302.56	302.74	302.84	301.65	305.82	305.99	302.97	305.33	307.84	303.47	303.11	303.01	304.66	302.9	305.17	301.85	302.74	303.92	305.46	303.77	301.21	301.97	303.26	302.84	302.35	306.17	305.95	302.65	304.24	302.33	302.86	302.76	303.14	303.65	304.52	303.46	306.93	304.67
301.26	305.64	300.47	300.9	301.35	305.35	300.96	302.4	300.22	299.24	303.44	303.11	300.98	301.15	299.2	302.37	300.04	300.74	298.19	300.97	298.51	300.66	299.51	303.8	302.4	301.36	301.04	302.02	299.12	303.84	301.03	303.36	298.47	298.93	299.3	302	298.03	298.65	300.06	298.16	297.72	301.65	305.07	300.61	302.52	300.64	302.41	305.67	298.29	300.85
294.53	293.12	297.26	295.47	294.78	295.37	295.67	294.66	294.49	297.75	297.11	293.36	295.26	294.99	293.53	295.8	295.49	294.75	295.29	297.39	293.52	296.24	293.31	293.72	295.52	292.93	294.88	293.96	294.43	291.1	295.52	294.86	294.93	297.43	291.31	296.14	294.89	296.9	293.64	293.35	294.29	300.01	296.07	295.62	296.57	292.7	298.12	295.61	295.41	295.89
303.08	304.21	303.41	302.59	302.69	299.49	296.79	298.3	297.6	301.77	300.6	299.48	297.46	300.2	299.71	301.92	298.54	298.61	301.28	300.26	299.09	298.45	299.69	299.86	301.86	300.96	298.26	300.01	303.27	298.59	295.7	300.2	298.91	302.02	297.76	300.48	298.94	299.27	302	294.24	303.72	301.32	300.39	299.61	300.46	293.56	302.37	296.75	298.22	302.3
307.93	307.72	309.92	311.17	307.95	308.4	304.56	309.52	307.43	311.33	305	311.21	308.26	306.05	309.91	308.48	307.53	309.92	309.22	309.62	311.28	307.27	311.04	309.88	307.2	309.11	304.19	310.4	309.2	309.67	309.91	309.36	306.37	312.15	311.72	309.33	307.56	310.21	308.29	312.02	310.47	310.05	306.24	307.68	305.87	309.92	306.39	311.68	311.45	311.57
305.1	301.3	306.24	305.1	303.36	308.4	310.14	304.44	304.21	302.09	306.64	306.15	307.69	305.74	301.32	310.6	304.97	305.99	305.23	305.89	302.59	303.57	305.01	308.46	305.34	303.46	302.67	304.95	304.8	307.22	305.34	308.23	302.35	306.17	303.58	306.08	305.98	308.26	304.68	303.59	302.49	303.31	300.64	303.65	304	302.92	304.78	305.05	303.86	306.63
302.08	301.25	304.07	300.09	300.34	305.27	302.08	301.09	306.08	303.43	301.16	302.03	305.92	297.66	304.14	305.63	303.09	304.5	301.61	304.39	302.17	302.8	304.3	301.04	301.58	301.49	300.32	301.39	304.96	302.04	303.65	304.92	304.01	306.33	307.47	303.14	301.25	300.29	303.15	304.5	305.87	308.4	301.24	301.51	304.02	305.34	302.18	306.87	304.83	305.23
302.35	303.01	300.65	303.03	303.5	302	299.67	299.66	303.17	305.19	306.36	301.54	303.85	301.72	308.3	304.92	302.26	305.82	301.52	303.23	305.5	303.67	301.85	301.75	303.81	303.58	303.21	301.3	304.61	302.26	302.38	300.54	302.67	301.16	304.44	302.56	303.15	301.83	304.91	301.9	303.03	300.17	301.39	303.18	304.91	305.48	303.02	304.53	303.17	302.39
329.52	328.53	324.58	324.92	323.54	320.73	324.93	324.21	327.73	326.7	329.25	325.53	323.8	323.32	326.55	326.22	327.09	322.76	322.86	323.79	324.03	325.57	324.45	326.13	326.75	327.96	325.07	326.66	325.82	325.77	326.99	323.88	324.67	326.32	325.46	325.2	326.56	326.98	326.43	324.1	325.46	325.99	325.92	326.18	326.47	324.85	327.31	326.65	328.24	327.35
307.9	301.36	304.95	306.27	305.33	302.99	298.99	304.23	302.76	305.07	302.2	303.1	307.44	303.52	305.29	302.62	303.05	304.2	305.24	306.25	300.33	303.42	305.47	302.91	302.42	303.99	302.9	304.85	303.55	306.21	303.01	305.25	307.73	303.35	301.16	305.01	304.36	304.29	301.86	305.69	306.08	306.72	303.55	303.13	305.21	304.7	303.39	303.15	305.2	304.54
316.1	312.83	318.84	313.11	315.03	312.91	319.06	314.9	318.76	315.96	318.98	313.79	316.86	317.57	314.08	315.41	315.24	316.15	319.96	314.81	313.63	316.47	314.52	315.15	317.28	317.35	317.26	313.63	313.79	316.75	316.77	316.28	317.83	315.55	316.94	315.18	313.24	313.69	315.68	315.25	317	316.74	315.33	315.57	316.96	314.53	318.83	318.52	311.83	316.63
315.28	315.48	316.96	313.03	318.18	314.41	318.87	313.55	316.08	315.83	316.17	315.1	317.76	313.3	314.94	316.44	313.98	316.07	318.66	313.93	311.78	316.73	315.13	318.28	317.15	314.69	311.73	313.55	314.67	312.59	316.62	315.57	317.25	314.97	312.95	313.18	315.47	314.97	312.14	316.13	315.71	315.71	317.56	313.02	311.88	315.33	316.3	312.73	312.63	314.2
309.08	313.64	309.9	311.66	313.69	307.96	311.99	311.26	310.82	314.63	312.22	314.49	309.93	314.92	309.88	307.74	308.4	311.02	312.03	312.97	311.51	308.16	311.89	313.16	308.91	311.5	313.46	313.17	310.58	311.14	310.09	307.19	313.01	310.24	308.27	308.7	310.35	310.61	305.67	310.55	312.91	313.01	310.61	309.8	311.68	314.64	313.93	313.49	313.02	310.23
316.56	318.97	316.48	319.18	317.94	316.66	318.07	318.5	316.56	317.57	316.78	317.07	321.1	315.32	316.09	316.31	315.42	314.75	319.52	316.33	316.05	318.24	317.19	321.17	315.49	316.7	317.54	316.92	321.37	316.32	317.84	320.24	316.13	316.83	315.85	319.74	317.49	317.07	318.53	316.53	317.96	318.44	317.36	320.08	316.26	317.99	319.73	314.8	316.73	320.28
302.78	304.15	307.58	308.7	307.72	307.99	307.33	308.88	308.02	307.9	306.77	305.62	304.88	307.98	307.94	307.13	307.94	308.81	302.35	307.13	305.87	306.47	306.12	309.72	307.98	307.54	303.96	300.51	302.35	307.77	303.43	308.29	306.99	308.39	307.91	306.7	308.18	301.91	306.54	308.08	306.14	306.56	305.35	305.14	304.66	304.16	305.33	308.21	305.39	305.43
313.21	312.71	313.32	317	313.61	312.4	313.45	311.08	317.46	312.61	311.88	311.56	312.59	314.39	314.82	312.31	314.14	318.3	313.08	315.13	315.81	313.9	311.44	314.31	314.05	309.54	318.73	313.08	311.59	315.52	313.37	310.26	316.08	312.79	312.2	314.28	309.18	316.32	313.99	315.37	316.13	314.07	313.84	311.45	313.1	311.9	316.49	312.04	314.84	311.18
328.03	325.51	326.37	325.13	329.84	327.83	325.91	333.87	324.6	328.73	327.94	326.51	329.89	328.21	326.48	322.15	324.63	328.93	328.4	331.26	329.89	324.17	329.24	328.24	324.71	328.22	326.2	330.79	330.15	327.55	333.03	327.5	328.3	330.53	330.45	330.6	328.86	329.9	328.73	326	331.14	327.26	329.76	327.77	330.71	329.68	329.45	325.96	329.33	329.56
298.77	302.98	304.9	303.14	304.87	305.49	301.04	301.38	301.76	304.16	301.17	302.13	301.48	303.47	301.17	303.24	305.4	302.48	299.14	303.96	301.6	301.26	303.79	302.55	300.28	302.97	302.74	303.59	302.31	304.81	300.32	303.59	302.86	301.12	301.94	303.65	302.11	297.4	308.75	304.4	302.12	302.54	302.31	301.89	305.3	302.42	302.43	303.19	300.82	302.16
311.69	313.59	311.29	311.85	312.39	313.64	311.97	312.91	314.81	315.05	313.22	311.96	310.85	316.53	315.71	310.88	311.82	315.11	314.45	314.33	315.41	312.67	309.77	314.45	310.18	314.47	312.38	317.44	314.28	314.92	313.01	313.07	313.11	315.03	313.32	312.09	311.47	315.88	314.94	315.42	312.29	313.22	310.78	314.25	311.19	312.14	316.35	313.3	312.75	311.27
304.12	304.06	304.59	302.34	302.03	299.82	301.8	302.13	304.04	303.06	304.73	303	301.89	304.95	304.91	302.03	301.93	301.38	299.25	303.05	304.98	303.09	302.68	299.97	302.02	301.55	302.7	303.1	300	302.05	302.18	305.17	300.21	300.81	302.16	305.03	302.22	303.04	299.69	304.15	301.54	301.69	301.36	305.72	303.09	304.47	302.69	301.53	303.49	304.6
292.46	294.46	294.69	293.35	296.39	294.82	287.32	293.47	294.49	294.46	293.08	292.38	293.51	293.86	292.98	296.45	289.21	293.69	293.81	290.05	297.04	297.42	292.37	295.23	297.57	291.54	293.42	293.59	293.76	296.2	296.3	292.68	295.03	293.85	294.15	293.54	293.66	293.2	293.54	293.41	295.37	293.74	294.67	296.75	295.36	296.7	293.51	297.32	293.14	293.62
316.48	315.53	314.47	312.07	312.69	310.72	317.09	317.51	310.55	314.91	315.4	314.06	315.94	314.35	317.56	318.62	316.02	316.22	313.12	313.56	314.21	314.76	317.25	316.71	316.61	315.87	319.13	313.03	314.21	312.18	315.16	313.75	315.21	314.64	315.34	317.23	315.33	314.6	315.73	320.84	313.16	314.75	317.24	314.17	315.52	315.32	318.58	314.35	316.34	315.66
309.15	310.52	308.48	310.53	307.6	309.06	307.15	307.27	306.39	307.59	311.72	312.5	307.98	307.68	307.14	308.96	305.29	307.89	308.15	308.13	311.62	308.85	308.71	306.96	311.03	310.3	310.38	308.33	308.69	309.49	308.44	308.93	306.8	311.74	305.69	311.24	307.22	307.68	309.94	309.29	310.97	309.8	307.66	308.51	306.41	311.65	308.45	311	309.63	309.36
327.19	329.28	331.15	326.15	327.87	327.43	329.75	328.16	329.45	324.69	327.25	327.71	323.75	325.95	325.51	327.77	326.12	327.04	326.05	325.07	327.86	324.5	326.95	324.65	328.35	328.75	330.8	327.87	326.96	326.15	328.58	325.48	325.3	328.39	324.18	324.89	325.61	322.86	332.01	328.69	325.56	330.18	326.43	329.31	326.01	328.49	323.76	327.21	325.72	329.2
315.47	312.48	316.09	317.24	316.4	313.44	313.51	312.89	311.32	313.51	313.29	316.21	315.32	315.16	313.17	313.13	312.9	314.14	313.31	315.74	312.72	316.11	316.81	315.85	314.17	313.96	315.28	318.92	310.18	315.01	312.87	315.59	311.99	316.3	316.62	315.7	316.4	317.22	313.91	312.39	313.58	313.93	321.08	314.14	315.64	313.73	315.28	317.46	317.28	314.49
306.89	305.13	306.25	306.57	308.47	308.17	307.73	306.02	306.56	302.91	305.51	305.02	304.65	307.93	305.15	303.83	305.1	308.19	304.57	306.02	305.74	309.7	303.75	304.82	304.24	312.94	308.58	306.72	305.87	305.5	302.71	305.37	307.59	307.04	311.29	308.14	305.7	307.42	307.35	306.23	302.76	305.4	306.91	305.15	305.9	305.34	306.22	309.02	307.23	305.23
321.92	321.77	318.73	319.98	311.25	315.67	318.28	318.87	314.12	317.12	317.47	318.18	320.3	315.79	315.17	320.05	317.04	319.76	319.66	317.88	318.48	317.38	317.44	317.81	314.59	317.99	316.57	315.51	316.6	318.68	315.64	317.23	317.01	320.53	319.89	317.82	316.75	320.4	316.6	318.23	316.73	317.37	315.99	316.54	320.19	319	316.53	317.48	322.05	316.97
302.82	299.93	301.43	301.48	302.59	301.92	302.62	303.47	298.24	303.4	297.6	303.33	299.19	300.92	302.51	301.48	302.62	300.44	303.58	297.06	299.02	298.07	299.15	303.05	300.92	304.96	302.45	300.45	302.26	298.39	302.19	300.41	302.85	305.24	301.95	300.24	303.79	303.56	301.97	300.9	298.92	303.66	297.99	303.42	300.01	301.79	301.14	302.89	302.18	300.45
303.46	304.29	305.04	306.1	301.87	304.64	301.14	305.5	302.73	304.39	303.91	302.37	304.97	305.85	305.08	302.33	303.21	308.19	299.09	306.88	305.51	304.99	306.36	304.98	302.25	305.57	305.29	306.21	303.44	304.18	302.08	303.23	306.54	302.07	305.4	304.24	305.27	304.62	304.12	301.8	307.37	305.15	307.99	304.18	302.24	303.16	307.52	305.43	306.7	305.5
308.94	310.89	308.8	310.7	313.84	312.1	309.48	311.79	314.58	314.06	310.48	305.57	312.39	308.39	309.97	311.25	308.22	310.08	312.7	311.78	308.86	309.75	309.37	313.15	312.83	307.49	308.05	309.28	308.42	309.93	310.37	311.41	309.25	312.69	315.23	312.45	312.62	311.71	308.63	314.96	314.63	310.02	313.77	306.87	306.87	306.95	314.56	311.11	312.52	309.48
313.66	312.93	310.5	315.8	316.26	310.79	315.57	315.97	315.53	318.25	315.07	315.4	316.85	316.31	316.06	316.01	311.5	318.98	315.38	314.03	315.67	311.17	313.85	316.55	312.83	314.03	317.12	316.98	307.59	315.57	311.48	313.06	318.48	312.99	314.63	315.34	315.65	315.62	313.89	316.96	311.65	315.16	317.52	318.83	318.34	313.35	315.35	316.71	314.6	315.1
294.91	298.02	294.91	293.95	294.87	290.87	293.94	295.01	296.41	293.1	296.11	298.93	294.93	290.84	294.67	296.03	293.72	295.45	291.96	292.03	297.92	292.82	293.81	293.19	291.34	292.44	290.85	299.71	295.36	295.54	294.11	292.91	293.38	290.89	294.96	297.26	295.88	296.47	295.75	293.29	292.21	293.74	295.17	296.01	293.7	291.18	291.92	296.75	290.94	289.51
320.52	323.02	314.77	318.27	316.44	319.71	318.68	317.72	314.51	320.16	322.93	316.46	318.4	318.04	319.33	318.24	316.71	316.77	319.21	318.99	317.1	320.58	317.73	315.23	319.91	317.65	322.11	315.89	315.61	321.19	319.83	318	319.76	320.37	320.77	318.3	320.27	321.56	315.97	316.83	316.45	316.61	318.28	317.34	319.65	320.62	316.42	319.1	320.31	314.26
304.84	304.69	305.7	305.9	304.26	305.64	304.6	303.99	307.28	306.59	301.7	305.57	302.68	306.47	302.11	308.19	305.44	305.44	304.67	303.37	307.17	304.66	302.98	309.73	306.43	304.35	307.98	303.2	310.63	306.21	307.46	307.6	303.74	310.76	304.26	310.48	307.6	305.11	303.45	305.1	305.08	310.27	307.57	306.32	307.93	309.15	304.59	308.15	304.04	311.11
311.97	310.26	312.21	309.18	313.43	306.96	309.83	311.69	311.66	311.91	309.98	310.53	306.97	308.42	310.32	313.82	311.71	308.55	310.86	311.42	310.19	312.56	310.96	309.74	310.63	309.58	311.76	311.9	313.58	307.41	307.65	311.48	311.13	311.49	310.98	309.93	310.16	311.23	313.01	309.34	313.76	308.97	306.03	314.35	309.03	308.99	310.5	307.59	311.46	308.9
320.76	312.84	313.07	315.39	312.66	314.33	315.15	317.63	316.02	317.52	315.3	315.98	314.13	313.25	314.81	318.85	316.91	314	313.51	317.22	314.9	314.55	318.35	312.83	315.74	315.59	317.41	315.29	316.54	315.92	313.37	314.31	315.98	317.15	317.01	312.21	312.68	316.38	316.24	314.3	318.3	312.18	315.11	317.82	315.17	312.35	317.35	315.73	314.6	316.32
300.16	299.47	300.14	298.44	298.36	301.15	298.81	299.95	299.31	301.32	303.09	300.11	296.42	301.85	301.44	297.14	299.93	296.89	301.18	301.73	298.31	299.95	300.24	298.31	297.5	300.87	300.89	300.04	298.82	295.68	302.36	303.91	300.57	299.43	301.25	298.29	298.12	299.16	298.76	301.06	300.09	300.8	300.65	302.38	302.57	298.61	299.48	300.74	301.32	298.38
316.02	316.45	316.65	315.76	314	315.18	317.12	315.58	316.98	316.61	314.78	318.75	311.13	319.77	315.14	317.1	318.1	318.71	314.23	314.72	316.73	311.4	316.02	318.38	315.64	314.82	313.67	317.18	316.78	315.86	317.63	316.5	315.44	315.51	312.26	314.7	319.06	316.6	316.67	314.52	315.5	315.56	314.55	317.35	317.06	317.99	314.45	313.74	320.35	313.24
314.48	311.12	311.57	315.61	311.61	312.6	311.13	308.6	311.1	310.78	313.38	310.95	314.27	314.05	313.63	314.95	315.88	317.84	312.02	311.51	309.13	312.97	315.22	311.12	312.8	313.01	310.86	311.62	313.87	313.22	311.04	310.13	310.55	314.2	309.72	314.85	307.85	313.19	314.71	307.66	314.2	310.87	312.21	312.6	310.45	312.67	316.52	313.7	315.43	309.75
305.45	308.15	303.66	299.93	304.98	306.52	307.78	305.73	305.69	306.03	306.02	306.08	301.61	307.6	305.8	305.6	309.46	308.27	306.73	305.36	309.46	305.99	304.12	308.35	304.92	304.53	305.29	305.26	302.69	306.68	304.3	309.54	301.35	299.1	309.08	307.28	304.68	307.5	307.67	305.48	303.55	305.65	308.37	305.93	309.02	305.37	304.19	301.13	302.91	307.85
299.9	302.85	303.27	298.72	303.2	298.72	299.4	300.61	305.64	297.66	297.23	303.67	300.82	301.25	300.86	300.98	299.38	300.47	300.39	302.03	301.96	301.99	300.07	301.8	301.56	299.58	304.8	301.36	302.5	302.11	298.5	301.39	303.19	301.35	299.46	301.17	299.76	297.11	299.87	297.14	303.19	302.25	300.71	302.68	302.79	304.87	300.11	303.08	302.26	297.8
306.13	305.57	301.65	306.08	302.6	302.84	301.5	304.43	302.31	302.18	303.07	304.06	303.3	303.61	305.88	300.52	304.55	303.32	301.29	301.26	302.69	305.01	303.38	304.33	303.68	302.86	305.48	303.24	307.51	302.48	306.47	303.66	298.85	301.2	303.99	306.4	305.32	305.72	306.55	303.83	303.86	304.05	303.96	304.65	303.18	301.97	302	301.6	306.11	301.71
309.72	308.82	308.53	307.3	309.66	310	309.76	307.19	308.47	309.32	310.99	308.53	306.6	304.93	309.39	306.4	309.99	310.18	311.15	310.14	308.95	311.3	309.69	307.62	305.67	309.06	310.8	304.5	309.66	306.26	309.8	312.78	305.65	308.95	308.84	308.11	314.07	307.07	307.39	305.56	311.97	308.35	310.24	307.88	306.95	307.78	312.67	310.4	308.67	312.45
313.95	313.98	315.75	315.07	317.84	315.14	315.11	317.72	317.3	313.23	312.83	311.3	310.82	313.85	315.26	311.31	315.61	314.51	317.11	315.89	313.24	310.54	315.92	315.53	310.77	314.18	311.87	310.73	313.46	314.64	312.12	315.63	313.34	316.74	315.3	315.01	312.66	312.21	309.52	316.57	313.93	314.85	314.35	316.68	315.2	314.33	314.25	312.25	315.84	315.86
312.69	310.35	309.07	312.62	311.95	310.38	313.73	313.21	313.7	307.59	311.05	310.29	311.42	313.57	314.62	313.64	310.19	307.87	309.15	313.26	311.65	308.09	311.9	308.89	307.92	312.59	313.48	311.17	312.69	313.71	310.27	310.09	309.49	308.96	308.18	310.16	307.39	310.46	311.36	311.98	309.77	313.42	307.67	313.03	312.9	310.35	312.98	309.09	309.66	311.46
315.64	316.16	318.84	319.92	318.37	315.82	320.41	316.67	318.81	318.43	315.99	320.69	318.65	317.19	317.37	316.07	318.31	317.39	318.7	315.27	317.26	315.71	316.95	318	315.33	316.85	317.89	319.05	314.51	318.65	316.4	318.16	315.85	313.35	319.15	320.21	316.61	320.7	315.02	319.19	319.48	319.41	315.95	318.25	317.66	316.7	319.99	318.57	318.51	318.73
328.51	330.71	327.63	327.87	327.9	326.55	326.75	329.43	328.62	320.62	327.01	324.44	325.24	327.9	327.94	327.1	329.76	327.81	323.75	327.41	332.19	329.28	330.13	326.71	328.15	327.54	328.31	326.34	332	325.01	327.47	327.75	329.46	326.96	327.63	328.41	329.09	329.37	325.3	326.52	326.33	328.11	325.75	329.66	329.22	331.33	326.94	328.53	326.95	330.68
295.11	297.77	294.9	296.9	292.95	295.26	294.77	294.93	292.35	295.6	295.98	297.18	294.16	291.6	293.32	295.39	296.63	293.67	293.81	296.45	296.18	296.41	295.94	295.72	296.21	292.14	296.74	292.62	293.45	294.64	293.24	295.02	293.44	295.75	297.64	294.38	296.04	292.36	294.36	295.54	293.61	298.2	295.07	296.06	295.97	294.05	295.25	295.75	298.75	295.51
300.3	304.72	303.75	302.57	304.93	305.56	303.33	301.49	300.68	300.16	307.01	301.83	305.75	302.64	303.63	308	300.01	302.64	302.61	304.5	300.31	308.44	301.14	302.08	299.3	303.68	301.17	303.62	300.8	301.76	301.86	298.47	302.25	304.56	301.27	301.94	300.02	306.41	302.46	304.06	303.89	300.62	300.16	306.47	301.37	300.11	302.98	303.57	304.06	301.63
304.73	307.09	299.16	302.93	304.2	302.62	300.99	305.44	302.41	303.85	299.76	305.22	303.55	300.95	299.39	303.99	302.31	301.35	305.81	303.15	301.15	302.34	301.1	302.57	306.62	306.09	304.33	305.06	304.63	298.29	302.05	304.31	302.89	301.95	298.64	299.34	302.07	306.77	302.52	304.95	301.37	300.65	302.87	305.43	305.7	303.2	304.31	304.47	307.65	304.32
311.41	312.31	313.1	312.54	311.61	315.18	312.1	306.33	311.01	311.05	311.26	311.08	314.14	309.84	310.14	310.02	312.11	310.35	313.48	310.39	310.62	308.23	316.31	313.64	311.04	313.72	311.09	316.78	311.36	314.3	312.06	313.46	314.38	315.9	315.12	312.52	311.9	312.33	311.7	314.01	312.71	312.21	310.58	313.89	312.68	313.61	315.52	310.99	313.34	313.82
291.07	293.08	298.89	293.77	291.57	296.94	296.27	292.9	293.38	292.49	294.02	294.4	291.48	293.2	297.12	292.62	289.68	294.69	294.57	295.37	293.78	292.74	297.34	293.38	294.22	289.61	292.12	296.63	295.2	293.66	298.55	296.97	295.21	290.62	293.73	292.62	294.4	294.93	292.46	292.92	294.06	293.06	294.66	292.85	292.39	290.79	292.18	296.99	296.42	296.36
308.35	313.06	307.72	309.65	310.43	309.81	312.67	309.86	308.4	309.02	312.05	310.34	310.08	310.41	314.46	310.57	309.63	313.08	313.29	309.92	310.18	310.14	309.57	310.44	311.43	314.22	312.08	308.85	310.34	309.55	309.21	308.14	309.35	307.82	308.77	310.4	310.76	308.98	309.54	311.04	312.23	306.7	313.1	314.26	310.91	308.41	308.06	311.19	314.91	310
306.31	301.63	305.18	303.55	304.52	303.8	302.48	304.64	299.13	302.7	305.45	301.59	304.99	304.32	305.21	303.35	301.34	303.17	303.44	303.55	305.24	302.97	301.96	304.02	303.2	301.28	309.27	304.22	304.09	303.22	300.41	303.55	300.3	304.65	303.8	304.2	309.42	301.88	305.3	303.19	305.43	305.86	300.97	303.01	302.4	301.63	302.45	306.43	309.73	302.07
302.2	305.28	305.42	303.28	303.16	303.01	301.77	304.04	301.74	303.89	303.1	304.11	300.76	303.19	300.92	305.18	303.44	303.08	301.26	301.99	302.98	304.12	302.86	303.65	300.83	301.41	301.24	301.17	306.51	305.58	303.35	299.72	301.58	302.08	303.05	301.33	303.22	302.04	301.89	306.88	300.56	304.37	304.72	304.81	298.88	299.66	308.02	302.96	302.82	299.81
316.47	311.56	314.93	315.19	317.08	314.61	311.69	317.03	316.28	315.6	314.47	314.2	314.66	312.38	314	313.09	316.95	315.5	312.45	314.87	315.56	317.34	313.89	314.62	312.54	315.5	313.34	317.7	318.39	313.16	311.38	315.4	314.67	314.24	313.66	313.41	315.87	314.94	316.7	314.4	315.7	315.67	312.92	313.22	313.25	314.35	315.65	318.93	318.75	311.82
305.94	298.39	301.35	298.25	297.1	302.49	301.4	299.92	300.25	300.49	301.09	300.36	299.1	299.76	297.78	301.56	299.78	298.33	299.33	296.42	298.29	298.96	300.77	296.44	302.74	299.72	300.52	298.25	301.02	303.07	300.95	297.13	301.18	300.9	302.38	301.97	302.28	300.7	300.78	301.24	299.03	298.33	299.33	300.42	299.58	297.91	302.53	301.09	298	303.03
305.7	306.16	307.17	306.33	304.21	300.6	307.47	304.02	300.74	305	303	307.97	303.6	304.65	302.86	302.16	302.73	307.38	305.88	303.34	306.11	303.25	302.79	307.38	303.41	302.79	305.89	301.02	306.82	306.17	304.31	304.33	302.53	304.86	305.7	305.99	305.8	305	305.38	304.72	303.87	303.07	304.88	306.59	303.87	306.46	302.87	307	304.23	306.97
311.42	306.41	310.16	311.79	311.53	304.75	310.64	305.85	310.78	311.72	309.77	307.17	307.53	310.04	311.15	312.69	308.54	308.18	306.15	306.15	309.11	311.24	309.43	309.9	311.12	309.62	311.26	310.8	308.51	307.32	310.09	309.78	308	306.22	308.51	310.2	307.67	307.55	310.26	310.98	306.33	309.05	309.68	307.69	310.31	309.34	310.44	309.16	305.23	309.9
304.78	306.01	306.17	308.22	305.16	306.44	304.89	302.4	304.06	301.59	301.36	308.33	304.83	306.93	304.63	303.61	308.42	309.28	308.36	307.04	306.83	305.51	307.68	305.49	307.21	304.33	307.86	304.64	305.01	308.77	306.95	304.28	306.3	307.98	309.38	307.11	308.45	307.82	306.07	304.39	305.72	310.99	309.01	307.86	304.77	304.23	308.99	309.64	306.26	308.75
306.8	303.91	302.9	305.09	308.61	305.09	305.85	305.76	307.13	308.39	308.14	303.2	306.68	304.38	306.71	303.63	302.8	309.2	305.12	307.97	300.23	307	303.65	302.22	302.67	305.44	304.8	305.34	300.5	303.29	303.46	301.98	306.73	303.27	304.82	303.58	305.93	305.53	302.32	308.92	304.88	306.51	306.02	304.51	304.71	304.67	302.92	302.65	304.28	305.85
315.56	316.4	316.94	320.09	317.8	315.96	318.28	317.76	314.26	315.86	310.55	312.99	314.76	311.24	316.9	315.7	312.94	314.95	317.63	314.61	314.76	313.57	315.87	319.15	314.9	316.77	318.84	316.43	318.67	318.17	312.51	312.61	315.33	315.07	316.73	315.89	313.01	314.38	313.95	312.89	316.84	315.24	312.94	316.14	317.06	311.2	313.24	314.4	315.02	318.19
301.51	302.64	301.27	302.2	304.37	302.96	301.84	300.58	303.53	300.79	306.82	300.33	301.93	300.27	300.47	303.56	305.1	302.19	301.05	301.33	305.66	298	301.66	301.35	301.26	300.72	302.96	306.41	302.56	306.05	300.37	303.58	301.52	299.09	303.18	305.05	304.02	302.23	302.31	301.23	301.99	303.32	301.53	301.5	308.05	304.75	299.3	302.26	302.09	305.51
316.39	316.62	315	316.37	315.23	313.33	312.53	318.98	312.9	314.64	316.57	317.11	315.39	315.24	312.81	318.56	317.28	314.86	318.1	315.12	318.63	313.74	316.21	315.81	312.52	314.87	314.46	316.32	314.59	314.02	315.45	313.51	317.41	317.6	316.77	319.33	318.13	316.39	317.72	316.23	316.84	316.51	314.4	313.8	317.13	316.58	319.38	316.45	315.27	315.85
299.96	304.24	307.38	305.02	306.58	301.57	303.17	303.08	303.33	298.48	306.08	302.68	303.32	299.27	302.69	303.5	304.03	305.6	303.79	303.08	302.23	302.15	303.03	302.1	303.54	304.35	303.29	303.2	298.97	301.3	303.24	301.86	304.58	306	306.7	307.08	304.89	300.48	303.03	307.45	301.28	301.77	301.16	300.82	303.07	303.06	303.03	301.24	299	303.89
312.74	313.55	316.46	315.16	312.5	314.71	315.08	310.08	314.2	312.88	316.23	311.49	313.69	311.54	313.59	313.38	313.89	313.72	314.5	316.41	313.96	311.89	311.57	313.69	310.52	311.87	313.44	317.27	314.42	313.64	313.9	310.46	311.89	312.95	313.98	311.58	315.51	312.45	311.15	311.66	313.32	314.48	315.14	313.19	310.26	312.82	312.91	312.51	317.08	315.06
303.66	305.57	301.4	303.44	302.85	303.09	302.98	299.37	305.19	300.85	304.28	303.89	304.21	304.36	304.58	303.03	305.44	303.65	303.07	304.33	303.77	300.16	302.4	304.73	304.2	299.37	304.06	302.76	304.58	302.42	301.91	303.58	301.94	304.89	299.21	307.18	305.23	299.89	300.35	308.41	303.08	305.55	302.94	303.26	303.19	300.21	301.16	301.98	303.74	305.8
302.49	300.97	303.12	305.02	301.86	302.46	301.64	306.34	303.35	307.77	306.71	305.25	302.51	303.5	304.11	303.15	301.26	302.66	300.38	303.37	303.43	302.35	302.15	301.86	302.12	300.54	302.83	302.55	304.49	304.7	305.93	306.19	300.76	305.14	302.02	302.04	301.21	303.52	301.99	300.85	303.53	301.6	302.59	306.04	301.49	308.38	300.98	301.34	304.76	304.03
304.92	301.27	306.2	306.77	301.95	303.55	306.73	301.33	302.55	301.77	302.91	304.78	304.31	304.56	302.11	301.32	303.44	304.35	303.62	300.1	305.72	308.14	305.9	306.11	304.01	307.31	304.01	307.69	303.16	306.16	306.26	303.58	302.62	303.19	300.4	301.73	301.87	305.74	307.6	304.45	302.1	300.1	302.01	302.02	301.55	303.61	305.68	306.98	304.02	301.94
296.45	297.33	296.65	298.74	295.95	297.9	296.91	298.43	295.18	293.53	296.62	295.62	299.23	298.15	297.28	294.84	295.08	297.72	295.65	297.42	298.11	296.64	302.22	294.5	296.5	295.41	297.09	296.91	294.6	292.28	298.18	294.56	297.91	296.93	300.5	294.08	296.37	299.75	298.07	295.41	294.14	298.1	296.26	295.02	298.57	299.26	296.07	295.38	296.81	295.55
328.11	329.63	326.36	330.61	325.82	328.44	328.68	329.94	326.82	329.11	324.68	329.28	327.42	330.37	332.43	329.2	328.85	329.32	329.21	328.19	328.25	326.41	330.05	328.07	329.84	328.73	328.54	329.4	330.08	332	325.84	326.71	326.01	326.87	327.42	331.99	330.14	324.35	326.99	329.81	326.62	327.27	325.76	328.48	328.05	326.77	330.96	331.72	326.64	326.91
301.8	302.45	300.64	300	304.06	299.84	302.28	302.47	304.22	299.08	306.09	296.84	304.13	298.9	300.89	298.14	302.68	300.02	302.96	302.92	301.09	300.46	300.78	301.41	300.26	301.9	303.63	300.85	299.63	304.06	301.98	301.76	301.22	299.04	304	300.51	302.17	301.26	302.58	302.28	301.28	302.68	302.53	302.31	304.13	299.35	300.88	300.42	300.45	299.15
295.18	295.2	296.98	296.47	292.36	292.4	291.61	292.43	294.06	294.94	294.66	296.33	291.98	294.27	294.38	292.11	292.16	292.45	293.91	295	296.99	295.69	299.77	295.63	293.08	295.33	295.62	293.09	292.18	296.24	292.44	293.9	293.15	292.43	289.32	289.16	295.29	294.71	295.69	293.18	296.66	295.56	292.45	294.1	293.29	297.86	295.34	294.56	294.25	296.41
328.13	329.99	328	330.11	327.89	326.23	325.35	327.56	328.24	328.43	326.3	327.47	327.29	326.91	330.09	329.42	326.18	328.61	325.86	325.39	326.36	329.16	326.21	325.98	327.62	328.06	328.8	327.36	326.93	327.53	329.67	324.18	327.14	330.58	326.94	326.37	325.42	327.95	330.41	328.08	325.83	327.74	327.17	326.65	326.84	326.84	325.88	327.68	328.58	324.44
307.58	304.4	305.88	307.64	305.12	306.91	306.16	303.79	302.78	304.76	303.81	304.49	303.14	301.91	305.1	306.1	307.35	301.51	304.27	305.21	304.68	303.85	303.25	302.08	301.89	304.12	303.32	305.25	302.65	310.61	304.68	305.68	306.38	300.79	303.21	301.96	303.98	306.96	304.78	306.08	303.13	304.61	302.02	303.25	307.17	299.05	307.49	300.87	307.78	303.46
305.86	306.65	305.69	304.42	306.7	306.23	306.74	304.86	307.12	308.79	302.33	303.02	307.7	302.89	306.87	301.63	302.86	300.33	305.72	301.36	302	303.25	305.62	309.22	305.79	305.49	307.14	302.81	303.51	305.02	304.07	304.78	306.18	305.03	303.7	305.96	304.96	306.13	301.75	303.38	304.27	303.31	306.63	304.94	305.57	304.43	305.96	301.07	303.26	304.21
304.02	302.92	298.2	300	299.95	300.95	298.85	300.75	298.98	297.04	304.22	301.67	303.34	300.25	302.43	299.78	299.61	300.06	303.65	299.79	302.34	297.96	302.84	300.6	297.83	300.19	303.16	301.17	303.53	299.71	301.89	303.57	308.16	298.92	299.48	301.64	302.23	304.4	303.54	300.71	300.27	300.96	303.01	302.78	298.19	300.17	302.28	300.33	299.75	299.47
303.71	303.56	307	301.37	307.23	305.41	307.47	303.67	306.44	298.35	305.64	301.2	303.66	302.74	304.12	303.75	306.9	303.49	304.69	303.51	301.72	303.08	303.53	304.97	304.23	303.56	305.97	305.12	303.58	304.54	302.62	300.18	306.18	302.77	299.16	300.54	305.84	300.83	305.33	299.33	303.31	303.82	304.34	301.06	302.03	305.25	303.73	304.9	305.47	303.52
315.15	314.79	315.29	313.2	316.53	316.14	313	315.54	316	312.48	317.91	319.8	318.41	315.22	315.13	313.48	316.61	315.01	313.97	314.26	316.69	316.24	312.4	315.58	315.63	317.34	318.68	314.81	319.81	314.76	314.89	314.56	315.71	320.7	315.49	312.77	316.91	314.78	316.25	315.97	314.27	317.31	313.31	315.44	313.99	315.48	315.72	315.8	316.08	313.31
318.41	318.35	312.61	319.81	317.1	316.83	318.43	317.61	317.87	318.36	317.2	313.32	319.51	316.06	318.38	319.54	318.53	317.37	323.21	317.37	318.06	314.26	321.28	318.76	317.9	316.81	319.58	323.31	316.02	315.56	318.74	313.82	316.11	319.05	321.76	319.88	319.49	315.75	318.82	316.38	317.99	318.78	316.43	318.95	319.56	317.83	317.37	318.48	319.96	320.47
304.36	306.75	306.68	308.83	307.16	305.99	304.44	303.79	308.5	307.14	309.32	305.56	310.81	305.81	307.72	306.48	309.09	308.26	307.48	310.32	307.44	307.58	305.34	308.24	306.76	306.72	304.56	309.45	305.09	308.52	309.24	309.04	306.42	306.1	306.84	309.9	310.91	307.12	304.94	308.12	309.05	309.74	307.72	312.8	306.36	306.52	302.15	306.32	307.05	309.22
306.62	304.84	304.23	309.94	304.6	305.55	307.8	308.96	305.28	309.99	306.1	302.05	304.92	308.86	305.13	310.15	307.28	305.47	304.47	304.7	307.79	306.59	306.69	310.14	305.5	308.15	304.15	305.17	307.76	307.29	304.29	309.54	307.89	301.39	304.67	306.88	303.46	303.42	301.4	305.87	305.81	307.17	307.22	307.14	306.35	304.65	303.97	307.02	304.39	306.24
311.49	315.56	313.15	312.5	313.37	313.01	313.45	313.68	309.48	316.07	313.91	314.77	315.14	315.65	310.7	314.12	313.11	314.86	311.3	313.02	314.27	314.53	316.15	314.04	316.14	311.27	312.63	312.31	313.02	315.93	312.06	314.91	310.9	314.54	312.19	312.19	314.75	311.15	311.57	312.79	312.08	313.45	310.1	312.74	316.83	308.49	311.23	318.32	312.76	313.81
311.7	308.93	314.7	305.76	312.83	309.96	313.12	312.63	314.31	309.69	311.39	313.22	312.36	310.1	309.42	310.32	311.58	311.98	310.85	310.31	309.85	315.71	312.61	310.34	307.6	311.78	311.43	311.03	309.31	311.55	311.96	310.1	313.95	311.61	310.38	309.64	311.2	311.16	312.5	309.46	312.22	310.24	311.09	304.91	308.78	311.72	307.77	310.33	311.58	311.77
303.19	305.2	302.78	305.83	303.72	303.52	306.6	306.12	304.91	304.1	302.07	309.14	304.65	304.08	301.6	305.14	303.02	301.7	305.1	308.45	301.75	303.01	302.68	303.32	307.67	306.51	305.78	301.95	301.59	304.94	303.67	303.98	303.14	306.2	304.66	304.39	304.91	304.43	307.09	307.29	304.37	305.6	307.11	304.92	308.35	304.24	307.1	308.79	304.16	301.66
304.8	306.17	303.75	308.17	306.06	307.29	304.38	306.55	304.91	308.15	308.57	308.36	302.78	303.67	309.45	307.15	305.07	308.48	304.03	305.57	309.45	306.47	307.72	307.33	305.05	305.51	304.81	306.3	310.23	304.86	309.61	307.81	306.3	303.91	304.69	307.75	308.4	308.83	306.14	306.83	304.97	303.77	308.34	304.19	311.15	305.97	306.29	304.68	306.59	302.67
313.93	317.7	318.12	316.27	317.2	319.07	312.99	318.37	315.07	315.51	315.35	315.37	316.43	316.72	317.73	312	311.15	314.59	316.03	315.85	313.67	315.63	313.46	315.57	316.26	312.29	314.3	313.9	317.44	318.94	317.18	318.46	316.92	312.09	317.31	313.76	318.35	314.72	315.26	317.44	313.62	315.94	318.12	316.33	317.38	316.93	314.11	318.18	315.69	314.64
313.05	314.03	311.53	316.17	313.23	311.32	313.39	311.69	312.68	310.05	314.3	316.17	314.12	311.81	312.52	311.87	310.94	313.16	313.64	312.99	316.46	314	312.02	318.64	311.98	312.4	316.16	312.04	312.47	318.06	313.27	314.88	312.6	315.8	315.02	313.54	316.04	313.76	316.24	313.39	311.17	309.74	311.37	313.57	312.59	311.58	311.6	314.18	312.4	314.85
301.28	299.64	302.93	300.22	302.42	301.07	303.03	303.39	298.42	301.61	300.91	300.91	300.18	298.93	299.76	301.36	299.54	302.33	300.69	300.52	302.4	302.12	302.58	303.23	302.57	299.69	299.34	301.79	303.25	304.3	299.36	299.11	298.71	300.08	301.84	299.62	301.08	298.38	300.02	297.49	302.5	299.85	301.53	306.12	302.98	303.41	297.53	299.96	299.91	297.99
293.37	297.06	296.24	294.89	293.36	292.44	293.1	293.51	292.52	296.86	293.17	296.17	294.72	293.35	294.19	291.24	293.35	293.76	294.5	292.9	295.97	291.32	293.45	294.76	294.3	289.18	294.97	291.63	297.09	293.01	295.85	295.72	295.79	298.25	297.19	293.64	294.65	296.78	294.06	285.02	296.93	295.44	297.16	295.27	296.76	296.07	292.88	295.14	292.62	296.4
302.69	304.09	303.73	306.36	306.29	301.13	303.59	302.93	308.99	303.85	304.43	304.25	305.28	303.09	301.93	302.16	301.83	305.15	302.28	306.19	304.12	301.97	302.52	302.44	305.28	302.3	305.32	303.24	307.34	302.56	304.86	305.88	297.66	306.66	307.88	304.41	306.03	303.09	302.78	305.3	304.79	306.84	303.28	305.69	306.3	302.45	305.37	304.72	303.92	306.88
308.21	308.77	306.9	306.97	311.74	310.49	310.44	307	307.64	308.48	312.24	307.48	313.36	309.47	307.95	311.24	308.1	307.2	310.3	310.16	306.81	308.35	307.62	307.32	309.14	307.1	304.95	310.09	308.59	307.29	307.21	311.93	303.43	308.39	309.42	312.64	308.34	305.98	308.68	308.02	308.58	308.98	308.72	307.16	308.7	310.04	307.48	307	308.44	307.57
314.14	318.34	312.25	314.6	312.24	309.29	311.06	313.22	312.19	313.5	313.21	317.08	313.51	309.35	310.38	316.25	312.81	313.48	314.49	310.8	311.9	314.44	308.94	310.16	312.24	314.86	312.77	314.9	313.81	314.06	310.5	312.46	313.54	312.1	316.44	310.84	312.11	311.24	311.66	311.68	311.95	312.73	311.39	313.4	311.33	318.29	311.13	313.37	311.19	312
307.7	305.03	308.4	306.16	306.5	307.24	305.16	304.29	300.35	306.57	306.25	304.68	303.55	302.51	301.98	305.54	302.79	307.25	306.98	305.34	305.21	305.25	302.99	303.83	306.66	305.19	305.95	304.2	306.22	306.92	309.47	305.66	303.66	303.77	303.64	305.26	308.73	304.38	305.27	306.55	306.89	306.93	306.26	306.23	309.83	308.66	304.91	304.83	305.19	305.84
309.63	311.79	310.97	314.33	314.6	314.11	311.04	312.78	310.43	312.74	311.05	313.37	311.84	311.05	310.45	316.12	311.65	312.37	310.16	310.92	310.89	312.71	313.5	312.41	310.41	311.32	313.03	310.33	310.88	312.54	310.17	312.3	311.95	312.16	315.01	311.58	315.36	311.67	316.04	313.01	312.94	313.65	310.76	313.32	307.35	311.26	311.54	310.05	312.96	311.76
315.64	316.86	316.87	318.46	318.66	315.88	316.34	317.35	316.34	317.44	319.14	316.87	315.07	317.52	322.28	318.68	318.56	317.87	319.42	317.37	314.17	317.99	315.73	318.91	322.36	317.68	315.57	318.71	320.75	316	319.21	317.49	318.07	319.31	317.26	318	315.47	317.81	317.38	315.62	316.38	324.76	318.07	317.96	316.65	313.49	318.64	316.76	316.93	318.76
322.65	318.66	320.9	318.97	319.56	320.03	318.26	321.73	314.67	319.89	318.13	321.15	315.81	324.87	319.55	322.28	319.95	320.74	320.42	319.9	319.72	317.8	320.1	316.56	317.12	319.34	318.68	321.61	318.18	320.87	319.35	319.8	319.18	321.64	320.07	318.89	320.63	317.81	320.16	318.27	321.67	314.97	320.5	319.71	319.5	319.83	320.85	320.21	318.95	315.52
326.13	326.74	327.01	331.04	331.11	327.02	329.17	328.2	328.74	327.77	329.17	326.96	330.01	330.76	326.07	327.62	327.42	326.48	333.76	326.17	322.13	325.31	330.73	328.33	328.65	327.85	328.41	330.7	330.16	329.38	330.99	329.76	330.06	330.5	327.11	328.76	328.57	329.42	325.53	329.88	328.19	330.26	330.07	329.44	329.75	327.56	328.09	326.35	329.84	326.51
305	303.23	305.4	302.95	307.03	303.61	304.65	305.36	306.11	303.89	305.81	305.27	305.99	309.01	303.25	302.82	307.71	304.05	309.68	306.62	304.75	304.39	305.41	305.44	303.61	303.06	302.06	307.48	305.24	307.17	304.63	304.35	304.54	306.17	302.35	302.32	305.86	305.28	303.72	306.12	306.22	306.81	304.8	303.64	306.35	306.27	306.34	300.29	304.72	304.84
314.67	314.65	315.26	316.11	314.62	314.2	316.67	314.07	316.27	317.2	312.77	312.07	314.19	313.77	315.34	312.94	313.74	314.81	316.9	317.43	313.53	313.19	317.67	314.97	317.59	317.65	314.71	314.9	313.01	317.47	318.22	315.79	317.68	317.02	315.05	314.79	316.7	316.42	311.95	313.73	313.57	317.3	313.24	312.12	312.62	314.16	318.82	317	312.52	313.87
312.34	315.04	315.83	315.95	316.6	317	318.09	313.19	314.96	312.8	315.66	316.3	318.26	314	313.37	315.86	312.31	316.04	316.71	311.38	312.4	314.87	318.14	316.45	320.18	313.94	316.56	313.54	312.82	314.67	316.75	311.58	311.5	318.55	315.34	316.68	314.52	317.42	314.85	317.62	314.67	316.4	312.2	312.79	313.11	314.31	312.91	315.93	314.31	314.79
302.35	307.07	305.63	305.42	304.94	305.83	309.42	303.23	304.28	309.33	307.42	308.76	309.78	302.49	300.61	306.68	306.25	306.54	304.07	306.12	303.34	304.41	302.2	303.17	303.85	300.61	306.22	307.31	307.46	305.49	303.16	306.58	305.84	304.23	311.92	302.38	303.81	302.02	307.97	307.8	303.05	304.6	307.05	305.28	304.63	306.6	306.08	307.57	306.8	310.26
313.62	313.35	315.93	316.54	319.22	316.42	313.88	315.23	315.07	314.05	313.66	315.22	311.86	316.21	317.27	315.01	314.76	315.2	309.05	316.78	314.3	316.04	313.9	312.27	312.29	316.95	317.5	314.21	318.3	312.6	313.1	313.57	318.31	317.53	312.67	317.3	312.86	312.68	314.52	317.47	314.13	318.44	316.01	316.7	315.64	313.32	316.2	312.14	314.85	316.75
303.22	304.93	304.32	303.83	302.94	304.58	306.53	303.36	307.21	307.11	302.28	301.93	301.67	304.83	306.65	304.84	304.1	302.58	301.96	303.08	306.05	305.17	307.82	304.65	309.26	305.72	304.58	303.97	306.69	306.7	302.21	303.91	303.44	301.07	303.68	302.54	307.01	306.87	303.39	307.66	301.49	303.61	303.03	305.71	307.25	307.14	307.17	306.6	305.86	303.2
314.13	310.77	311.55	312.01	311.52	314.44	311.92	310.27	307.63	310.85	311.51	309.45	311.19	312.85	309.33	308.6	312.22	313.12	313.31	310.65	310.69	309.4	312.29	310.39	311.91	309.35	310.51	309.53	308.03	310.03	311.41	309.59	307.07	313.84	310.73	311.73	310.96	313.14	310.92	311.88	306.73	310.91	311.98	310.01	312.25	309.36	311.11	308.74	310.97	310.24
300.33	300.59	297.15	298.32	302.82	299.09	299.55	297.21	300.4	302.11	299.55	300.54	300.31	301.34	300.95	298.41	302.87	307.34	301.03	302.86	298.99	301.48	298	298.81	300.42	297.49	300.36	301.77	300.28	301.54	301.1	299.01	304.22	298.82	299.12	301.04	299.84	302.93	298.21	296.3	300.41	300.32	298.64	300.37	298.94	297.88	300.08	302.25	301.2	300.07
303.83	306.55	307.05	301.75	304.8	301.38	305.27	302.57	304.52	307.66	307.5	304.05	299.99	305.33	303.8	304.78	304.25	305.77	302.69	304.99	302.55	306.58	307.2	303.51	306.04	302.37	311.55	306.1	305.4	302.77	307.59	302.31	305.14	303.2	305.12	306.78	302.97	304.69	305.18	304.43	303.79	303.08	304.24	307.95	304.91	305.49	304.11	301.52	303.84	303.94
308.46	306.42	306.04	308.11	305.32	306.73	302.17	304.58	305.99	307.2	303.32	303.91	303.83	303.14	305.65	305.66	306.34	304.56	299.83	306.34	303.75	302.71	305.4	304.21	306.18	308.39	305.9	304.53	307.49	306.7	308.77	305.2	307.95	308.18	308.04	304.98	302.69	303.57	305.84	304.69	307.71	305.91	305.46	306.2	301.37	304.99	303.72	303.63	304.98	304.51
305.01	303.67	300.72	303.88	299.27	300.81	305.03	304.87	302.56	303.83	303.5	300.82	302.71	303.26	302.46	301.67	301.49	302.99	303.42	304	303.93	301.03	302.19	301.63	298.35	304.35	303.19	303.36	300.27	302.25	304.53	299.26	304.71	305.15	303.11	303.65	303.62	302.6	304.3	301.92	305.16	300.97	304.35	301.69	305.53	303.33	305.65	301.33	302.69	300.55
320.76	323.61	316.48	320.62	316.72	321.35	321.65	322.73	319.88	319.19	317.36	319.86	320.9	322.95	319	322.62	320.53	319.8	317.81	319.95	312.97	320.13	316.12	320.21	320.21	321.9	320.96	319.1	321.27	317.74	318.2	319.74	320.15	319.25	319.57	319.31	318.83	319.98	320.93	320.15	318.67	319.51	316.73	323.48	316.73	319.63	317.74	318.98	320.07	318.22
303.13	300.1	307.07	303.59	301.76	304.3	301.19	305.97	304.77	305	306.28	301.95	305.08	306.07	306.05	306.34	304.84	305.76	305.4	307.26	305.91	301.99	306.86	307.51	301.25	301.44	303.48	303.06	303.85	302.04	302.74	302.65	303.32	303.99	305.13	305.74	305.46	303.24	300.59	303.73	301.67	303.63	306.48	308.16	303.39	305.79	304.98	305.84	303.93	303.88
303.4	303.74	303.76	304.34	305.22	305.82	301.92	305.12	302.66	307.4	305	307.94	304.95	306.12	304.61	305.35	304.95	306.84	306.56	307.64	303.39	306.82	307.47	301.75	306.84	304.99	301.28	305.63	310.92	303.96	306.6	305.98	302.92	303.68	304.65	312.34	307.94	305.31	302.37	303.86	305.57	304.21	302.02	304.37	307.74	306.94	305.13	304.79	306.13	305.21
306.7	307.22	306.41	307.16	308.01	310.78	310.35	304.35	307.08	307.46	308	306.15	306.67	309.64	307.8	308.11	310.26	307.65	303.35	307.93	306.04	306.81	307.15	304.35	306.6	309.52	306.17	306.51	308.15	305.86	310.94	306.56	306.21	307.86	307.16	306	307.09	307.64	306.54	306.6	305.81	309.16	308.2	305.42	307.87	306.92	306.24	308.14	308.74	307.96
317.7	319.38	319.78	314.88	322.01	315.55	316.88	318.41	319.15	318.36	318.97	318.33	320.12	315.45	316.4	317.82	314.31	316.26	317.13	317.05	320.23	319.77	313.26	318.89	319.43	321.33	314.98	316.61	313.34	316.98	314.22	315.65	316.92	318.56	320.19	319.62	319.17	320.11	318.73	317.49	321.32	317.55	317.95	315.49	318.41	314.86	322.32	319.96	318.87	315.71
309.5	314.33	312.14	310.65	311.74	311.37	312.97	311.76	310.32	313.08	311.7	307.71	310.92	310.42	312.01	314.06	308.99	310.43	313.28	309.15	312.05	313.55	312.2	311.97	312.97	309.37	309.39	310.46	315.94	313.31	313.84	310.32	313.23	313.5	312.62	311.6	311.57	312.41	310.54	311.05	314.06	312.58	313.76	314.32	314.24	314.25	311.43	316.23	313.5	314.18
300.53	298.49	301.42	300.2	301.12	301.97	302.21	303.29	302.07	306.4	303.17	301.94	305.01	306.63	304.47	304.61	307.58	305.06	303.5	301.94	305.09	304.08	300.86	300.93	301.69	307.27	301.14	300.3	299.49	305.66	300.81	304	304.13	304.02	303.36	305.93	305.4	303.17	302.19	306.05	302.63	305.92	305.81	304.58	303.22	304.34	301.82	305.06	304.7	305.2
311.9	313.62	314.76	314.65	312.05	311.5	312.91	312.73	314.58	310.53	314.94	309.58	310.74	309.75	308.96	310.77	306.65	311.39	311.02	312.86	312.57	311.41	313.68	309.83	309.23	312.36	306.95	312.97	314.9	317.24	313.69	312.77	308.41	314.06	312.72	312.8	310.86	312.82	314.62	314.6	313.59	310.32	310.74	312.34	312.08	313.79	314.68	315.24	311.97	313.09
303.42	306.55	306.33	303.53	300.99	303.86	303.53	307.51	302.84	305.9	307.34	302.69	304.46	304.24	300.83	300.63	307.33	304.57	301.74	302.64	306.58	304.12	305.38	304.32	300.87	300.99	304.7	306.82	301.05	306.13	306.34	303.39	304.98	300.19	303.13	303.48	302.85	303.23	302.85	303.58	302.58	304.6	302.38	303.99	304.03	304.08	305.02	304.72	306.06	299.43
314.7	313.87	315.05	317.41	315.25	314.45	316.33	312.46	318.2	320.26	315.14	316.44	319.35	314.36	315.15	315.1	316.11	316.42	317.43	314.84	315.75	317.91	310.71	313.94	314.31	316.88	313.59	312.9	315.09	313.84	312.74	314.16	316.62	314.04	313.15	316	313.09	312.44	314.91	316.26	314.29	311.97	314.51	318.09	313.23	313.04	320.51	313.46	317.44	314.01
313.77	314.94	312.45	316.07	313.62	314.45	310.83	314.48	314.87	313.34	312.12	311.84	315.58	313.4	310.07	312.85	311.45	311.2	314.02	311.68	313.9	315.39	314.49	313.63	312.45	311.94	314.03	310.86	310.74	313.01	315.89	314.5	311.81	310.81	312.76	312.44	317.74	310.33	314.88	313.06	314.11	308.47	312.82	313.67	313.49	316.69	311.71	314.13	312.15	312.79
315.24	312.84	312.69	315.71	314.34	314.68	313.28	313.05	315.59	313.49	314.11	313.25	313.74	314.58	311.72	313.46	317.35	317.56	315.52	311.91	315.92	316.92	314.74	314.71	314.63	314.56	316.7	315.03	317.19	317.09	315.3	313.92	315.96	314.94	314.05	316.42	319.47	313.7	315.58	314.71	315.9	313.05	318.62	313.43	315.18	316.18	314.78	313.97	314.58	313.29
302.34	298.06	301.89	299.05	297.87	301.4	302.47	302.2	299.33	298.26	298.77	300.03	302.18	301.92	303.43	300.61	301.78	303.57	301.38	299.31	299.15	301.65	299.65	304.6	302.08	301.74	302.34	302.21	299.76	301.6	301.87	299.89	299.43	304.19	300.68	299.65	304.47	301.88	300.6	300.57	302.78	302.61	302.63	299.62	301.68	299.92	303.04	302.76	304.07	302
294.63	296.38	295.37	296.07	294	297.45	296.66	297.53	295.96	293.1	297.51	296.59	291.73	297.58	291.64	293.84	296.92	294.2	294.25	298.11	293.99	299.91	293.7	292.37	291.01	299.5	296.29	296.97	293.58	295.12	296.53	298.52	297.34	294.11	295.79	297.01	297.76	292.38	293.7	293.36	293.12	294.67	296.43	296.05	293.36	294.59	294.96	295.52	295.99	293.61
328	322.1	325.14	325.61	324.97	326.22	322.03	324	326.63	325.79	324.27	326.98	324.83	325.25	326.98	327.02	321.35	322.01	324.81	326.89	328.18	328.9	323.38	323.28	324.81	323.23	325.32	325.94	325.09	327.2	325.94	326.73	327.31	325.05	326.28	323.65	328.23	326.21	320.69	323.64	324.91	325.76	326.58	325.19	323.14	327.23	325.16	323.7	325.77	326.16
305.33	303.23	304.44	308.56	303.83	307.86	304.9	305.45	308.69	303.4	305.25	307.11	304.84	305.31	306.17	305.92	307.04	305.56	303.52	305.85	305.36	303.86	306.12	311.27	306.81	307.15	309.09	303.66	306.27	306.46	307.41	302.73	305.06	306.46	309.11	303.61	308.02	306.08	304.01	307.74	305.52	304.98	306.01	304.97	306.25	307.5	304.85	305.06	303.13	304.96
313.82	315.01	316.13	311.18	311.63	315.6	312.47	311.9	314.23	313.61	311.52	314.09	315.07	311.58	317.77	315.86	314.57	312.62	310.11	312.16	316.22	318.9	314.95	313.88	314.35	311.22	316.22	312.94	315.5	316.5	309.66	313.94	315	316.22	316.31	311.86	313.76	314.6	312.11	313.54	313.59	311.13	313.22	309.25	312.96	315.3	315.73	315.33	314.83	316.01
313.44	312.6	313.62	314.05	313.99	315.41	312.09	312.98	316.65	316.6	314.53	314.31	315.27	313.19	312.61	314.12	316.6	310.54	312.81	316.41	314.08	313.18	312.85	317.69	318.25	314.84	315.26	314.37	313.29	316.48	318.79	311.78	314.52	313.04	313.23	318.74	314.18	313.41	318	317.31	317.03	312.88	315.69	314.46	320.26	316.37	316.57	319.33	315.29	317.3
317.04	319.04	315.54	320.41	317.91	315.39	316.71	319.65	319.34	318.09	319.41	315.27	319.87	320.46	320.57	318.47	320.08	321.95	315.99	321.25	317.44	317.32	317.27	321.13	319.39	318.69	320.74	315.32	313.43	314.6	320.59	319.78	320.81	320.4	319.88	321.46	318.41	317.05	314.26	319.03	318.89	316.2	315.45	319.55	318.58	318.4	316.37	319.11	321.28	321.92
301.55	304.16	303.02	301.69	300.3	300.4	299.16	298.6	301.96	299.24	301.86	301.99	302.76	297.31	298.69	303.19	299.18	300.18	300.53	300.91	299.79	301.69	298.54	305.63	297.72	298.25	300.07	302.15	302.18	299.28	298.64	300.9	301.18	300.78	301.34	301.7	296.35	304.27	301.87	306.48	303.33	302.31	303.9	300.85	301.81	300.02	302.48	301.46	298.46	301.57
302.32	299.56	299.25	298.68	304.91	301.47	300.66	295.71	299.56	300.12	300.05	302.51	300.46	298.7	297.84	300.07	297.23	297.45	299	299.36	297.88	297.37	299.77	301.26	299.35	302.61	301.61	300.58	301.85	303.32	301.55	299.8	300.67	299.81	298.02	300.29	299.95	299	301.99	300.51	296.4	300.15	300.12	299.48	299.78	303.27	301.91	299.05	295.49	301.4
295.6	293.47	294.98	293.04	292.89	291.54	294.83	294.33	293.77	298.04	296.93	293	293.33	294.89	294.82	294.36	295.52	290.87	293.4	291.88	292.78	294.22	292.43	295.85	295.8	294.22	295.92	294.54	293.94	294.74	296.72	294.69	293.32	297.17	294.56	291.09	295.12	292.1	293.6	295.09	290.7	295.74	296.33	294.81	292.35	294.22	290.53	288.89	291.48	295.29
302.55	294.61	299.9	300.74	302.86	299.25	300.48	299.79	301.16	300.6	301.44	299.33	301.3	299.98	299	301.54	300.49	302.84	298.37	302.07	298.53	298.06	302.32	303.27	303.32	297.9	303.7	299.12	300.01	300.54	297.41	302.93	298.77	297.73	299.95	296.51	300.54	300.6	297.52	302.08	293.78	298.53	300.05	298.3	301.26	297.71	298.49	299.13	302.76	298.41
304.97	306.1	308.53	310.08	303.48	307.97	307.78	305.48	310.13	305.4	304.4	305.32	310.55	303.99	307.78	305.72	304.24	310.81	305.99	306.58	307.49	305.44	303.85	305.06	304.01	304.73	307.95	304.44	306.18	306.66	303.27	307.59	304.58	306.88	308.07	305.97	306.89	305.77	305.71	307.71	308.31	306.81	308.21	306.69	305.94	305.9	305.07	304.29	305.43	305.47
312.51	312.94	312.83	312.57	312.05	312.45	311.13	313.03	309.92	311.44	313.88	314.98	309.41	310.74	313.02	310.6	316.95	315.2	311.12	313.19	316.45	311.52	313.48	312.68	313.47	314.87	310.03	312.75	313.62	312.96	315.25	307.39	311.41	312.26	312.19	310.52	315.38	312.21	310.35	310.99	312.56	311.56	313.48	308.2	310.58	309.76	315.35	315.78	311.61	312.34
320.36	321.75	318.07	318.74	315.75	321.66	318.47	321.97	316.87	318.28	319.46	317.64	315.81	319.55	319.13	320.03	320.69	317.86	316.65	317.37	321.22	319.57	318.41	313.22	320.26	318.56	315.64	320.91	317	320.2	317.01	316.5	318.25	318.01	316.16	317.13	320.08	319.22	324.3	319.33	319.93	320.69	320.48	316.53	320.35	318.58	318.44	317.02	318.87	318.46
302.49	305.67	299.7	303.21	304.8	307.69	303.8	300.93	302.18	304.25	308.18	303.99	307.8	299.92	300.3	307.44	305.04	303.12	304.57	303.6	302.63	305.91	301.43	303.23	304.09	307.75	305.54	301.45	303.07	305.03	305	303.6	305.47	302.17	303.82	305.1	303.97	303.27	302.47	308.28	304.98	305.35	302.17	305.78	302.71	301.71	302.84	302.5	304.55	300.24
294.33	296.5	296.12	294.87	295.36	297.16	296.29	298.97	296.83	294.02	291.04	297.6	293.9	298.37	298.75	296.24	293.63	295.42	294.21	295	293.67	294.26	292.29	297.09	293.71	295.06	296.3	295.74	298.75	294.99	296.39	301.36	295.67	294.07	294.37	295.48	296.93	294.06	293.2	294.7	292.66	297.55	294.54	292.87	299.74	294.29	297.62	297.94	292.46	291.61
301.1	299.93	303.8	299.98	302.41	301.09	306.68	302.38	305.75	306	304.02	305.01	300.41	308.38	302.46	303.28	306.1	302.88	303.73	302.8	302.87	304.92	300.62	303.66	300.94	305.8	306.99	301.46	305.25	303.82	304.21	301.14	305.98	302.46	302.82	300.55	302.16	302.91	303.05	299.59	303.15	305.06	300.66	304.24	301.15	308.17	300.55	303.56	303.13	302.42
305.89	306.78	308.48	307.16	303.68	306.55	305.51	304.07	304.33	305.7	309.5	302.52	306.37	304.11	306.41	306.08	306.82	309.04	303.19	307.25	308.8	302.47	309.93	304.49	308.19	307.36	310.93	305.96	306.78	307.17	306.61	306.89	306.63	309.58	308.25	304.31	304.85	305.27	305.72	307.43	305.95	305.45	307.88	303.29	303.06	302.96	303.21	305.01	305.17	304.16
309.15	312.5	307.34	311.55	312.5	310.34	313.59	309.94	314.47	309.62	312.29	309.34	306.59	312.74	307.89	309.51	312.35	311.75	311.23	311.44	312.1	311.82	306.75	309.23	308.21	311.83	310.16	308.57	311.95	312.76	310.61	308.88	312.67	315.93	310.88	311.31	311.29	312.35	310.49	312.08	310.16	308.5	313.34	311.3	307.84	313.52	310.47	312.35	312.47	314.28
294.92	298.88	299.93	296.93	293.55	297.75	297.17	295.43	293.34	298.75	296.65	295.7	299.07	298.72	298.44	295.94	299.13	298.47	296.87	294.81	297.47	296.6	296.08	295.34	298.47	300.98	296.93	294.85	299.24	295.69	295.45	296.08	298	296.67	297.51	297.04	299.4	296.74	295.64	297.11	296.04	295.69	295.33	299.1	298.43	297.17	297.89	298.76	299.64	295.76
302.54	302.12	301.93	301	303.46	299.83	303.71	302.66	302.1	306.67	304.94	300.06	305.38	302.66	300.11	302.76	301.57	300.78	301.87	304.85	303.03	302.11	303.19	303.89	303.47	301.98	302.38	305.42	303.62	306.29	305.97	301.12	302	306.6	303.6	304.09	303.83	300.41	303.76	302.03	302.05	298.34	305.91	300.83	308.99	301.74	301.14	305.18	307.05	301.91
324.58	326.59	327.39	323.8	326.99	325.45	325.19	324.76	326.46	321.65	324.36	328.21	327.1	324.17	323.4	322.57	324.25	327.17	324.37	322.83	325.31	324.88	324.8	325.13	325.34	324.23	326.45	323.24	324.45	325.36	322.73	322.8	323.98	326.9	326.37	324.48	327.87	323.88	321.06	322.21	324.45	327.23	328.67	323.66	325.25	321.92	324.47	328.44	324.01	327.28
311.34	314.61	313.57	312	312.66	316.39	311.41	314.27	311.85	313.38	315.43	312.98	315.39	311.84	312.45	311.43	313.73	312.63	313.23	311.57	315.41	310.04	314.41	313.7	315.5	310.83	313.41	311.53	312.84	315.12	313.09	313.43	309.09	314.55	313.32	311.9	313.67	315.15	312.87	316.28	311.2	310.94	314.85	308.23	313.02	311.34	312.91	312.93	310.91	313.96
326.02	328.49	326.98	326.8	329.79	324.66	325.13	324.35	320.98	327.38	329.22	324.23	327.9	327.39	330.44	330.01	326	325.68	327.19	323.97	328.18	321.12	325.6	323.64	328.8	326.07	332.93	324.54	328	328.49	324.94	327.82	324.04	326.65	326.62	328.01	328.23	326.55	323.52	326.4	329.04	329.17	328.21	323.64	323.45	324.99	327.7	325.24	328.85	327.41
304.29	307.23	298.42	303	301.77	300.67	302.19	302.21	303.57	298.8	301.14	300.77	300.91	299.87	302.95	303.13	303.76	302.13	305.02	305.09	305.91	301.72	303.05	301.51	298.66	301.16	303.38	302.27	307.47	300.08	302.25	304.8	304.98	304.02	298.5	302.04	300.93	302.17	301.67	300.25	301.91	302.35	302.63	303.54	305.56	302.56	299.93	305.12	301.33	304.25
294.15	298.41	297.02	293.31	292.62	295.22	295.66	295.91	301.44	291.98	292.7	292.28	295.15	296.69	300.19	294.71	295.25	297.39	298	297.41	294.72	296.4	297.36	295.16	294.77	293.4	296.52	298.73	298.49	296.79	294.55	295.11	293.32	294.55	296.1	294.98	297.15	293.79	298.62	295.63	293.17	299.96	290.35	295.26	294.77	295.9	295.38	294.13	296.17	297.93
313.99	307.76	310.24	309.16	307.86	310.23	305.78	313.44	306.87	307.81	310.79	313.34	310.43	311.03	313.38	310.47	307.26	311.31	309.49	310.36	312.32	306.24	312.72	310.8	305.46	311.46	312.17	307.4	311.02	309.87	306.6	310.06	312.3	308.83	304.6	306.77	310.08	310.27	307.13	309.62	312.88	309.72	308.92	310.68	308.96	310.34	313.17	309.27	308.51	306.01
319.49	319.66	321.19	317.97	316.78	317.26	318.65	319.09	319.33	320.77	318.2	315.4	319.24	317.77	322.43	321	318.66	317.02	318.66	319.96	316.08	319.01	316.19	320.1	318.24	319.62	321.21	325.61	321.85	322.6	319.73	315.49	320.6	321.18	319.73	320.8	319.89	325.14	317.06	319.97	319.29	320.87	317.42	322.16	319.41	319.82	319.4	320.57	317.82	315.97
305.89	305.33	305.62	306.28	308.63	304.73	306.11	304.32	307.4	304.68	303.43	307.11	304.52	305.83	306.5	308.13	307.17	307.4	305.88	302.99	303.16	306.06	308.54	306.81	305.53	302.14	307.01	306.72	306.9	307.72	305.63	302.96	304.03	306.6	306.51	305.42	305.09	307.33	308.42	307.12	304.41	307.61	306.26	304.26	308.1	310.71	307.54	305.87	306.76	303.66
297.24	300	300.44	300.33	299.98	303.52	298.64	298.17	301.15	296.44	300.61	302.82	298.67	299.26	298.22	300.32	300.66	301.62	303.92	300.98	301.93	298.14	300.1	305.55	300.12	299.46	301.3	298.39	298.91	300.66	300.41	301.77	303.51	296.79	298.62	302.37	302.07	297.71	301.6	296.64	301.31	299.77	297.8	299.42	302	299.92	302.95	297.79	298.98	295.63
304.27	302.91	302.47	303.83	302.99	303.54	305.41	301.57	301.16	303.2	303.53	303.93	305.33	303.96	302.43	305.39	304.19	300.34	302.07	304.98	303.48	304.09	305.31	304.63	302.89	304.1	302.81	302.3	306.5	304.84	304.49	303.06	298.85	299.91	303.48	303.18	302.3	303.57	301.23	301.33	303.36	301.53	299.41	307.14	300.67	302.84	300.16	305.32	304.91	304.99
298.67	300.11	302.32	298.04	302.6	298.54	304.95	301.75	298.39	301.12	302.11	300.16	301.28	299.47	300.25	303.56	297.11	300.59	301.92	301.03	301.4	298.19	302.8	300.08	300.94	300.87	300.48	304.63	301.43	302.72	302.58	304.09	300.51	302.65	297.89	299.77	303.54	300.29	299.17	298.71	300.81	299.83	299.47	303.99	300.95	302.46	302.09	303.79	303.12	299.89
302.64	305.09	305.87	305.06	301.44	306.74	303.92	304.42	304.33	304.78	305.42	305.87	304.11	306.4	301.16	301.6	303.4	301.92	307	303.41	304	302.72	303.36	303.09	306.51	305.38	304.12	302.28	306.11	306.68	303.47	305.38	305.59	306.84	303.86	304.75	306.86	308.91	305.65	306.9	306.41	308.65	305.32	300.99	309.12	307.53	308.25	304.1	306.43	305.39
309.66	308.12	310.85	310.15	306.47	309.27	308.54	306.5	308.86	308.25	309.83	309.27	310.13	305.48	308.39	309.32	312.59	309.91	311.34	310.02	308.74	308.9	312.02	306.14	306.87	310.1	308.72	313.01	313.31	308.77	309.26	307.51	307.81	310.01	305.79	311.93	307.29	310.45	311.08	311.6	309.53	309.26	309.23	307.77	311.52	308.66	309.82	306.35	304.75	307.61
308.89	305.38	303.85	308.15	309.56	307.42	307.32	306.38	303.26	304.95	305.08	307.34	305.61	307.98	305.79	307.63	302.47	306.17	305.09	305.4	307.56	305.37	306.03	303.83	307.78	305.7	305.15	304.02	304.99	304.46	307.24	305.52	302.4	305.34	305.04	302.97	302.81	307.83	304.91	302.15	308.09	306.73	308.34	305.74	304.18	305.37	305.99	304.91	309.16	310.1
316	312.54	314.73	311.83	313.39	313.57	315.36	308.63	314.97	313.26	310.22	310.4	312.15	313.93	310.67	311.78	309.79	315.82	315.34	309.58	312.84	311.06	313.68	312.7	314.57	311	310.98	311.04	309.55	313.09	315.53	312.01	311.88	311.86	311.51	312.48	311	315.35	313.29	312.61	312.21	311.87	313.58	309.59	314.36	313.47	316.03	311.24	311.62	311.49
317.5	312.97	313.35	316.48	313.63	315.08	315.43	315.76	312.57	312.78	313.7	314.75	313.72	316.24	314.28	316.28	314.67	314.37	316.15	314.05	315.05	315.64	316.33	312.82	309.28	315.27	315.76	314.7	314.18	314.1	317.28	314.58	316.71	312.76	313.26	314.14	316.44	315.92	315.66	316.19	315.66	318.64	314.19	315.82	320.07	312.17	317.78	313.2	316.68	314.41
324.58	324.58	324.89	328.8	324.27	328.32	324.47	325.03	327.77	326.56	324.3	325.87	326.11	322.1	327.68	328.34	322.2	327.46	322.63	324.62	326.18	326.31	324.89	325.79	324.43	327.36	323.57	322.4	327.05	324.89	325.7	319.86	324.43	324.47	323.23	325.79	327.72	325.99	325.73	324.19	325.32	327.1	324.47	326.81	325.54	327.82	325.59	329.24	324.55	327.46
319.24	316.57	321.23	321.16	316.69	320.14	318.88	320.65	315.85	318.83	316.19	317.23	317.79	318.36	321.77	320.53	320.33	319.09	316.47	317.52	318.01	315.14	319.49	318.5	317.67	318.89	323.37	317.52	320.61	315.44	317.53	315.22	319.17	318.22	320.97	316.76	318.65	318.42	319.29	319.51	318.78	312.91	317.64	318.99	319.5	319.45	318.42	317.64	317	320.61
313.37	314.91	316.53	312.2	313.42	314.99	313.63	310.83	320.72	312.95	315.71	314.23	316.98	314.34	314.87	315.79	316.22	314.27	313.17	315.13	315.01	311.2	313.46	313.36	315.41	313.98	318.16	315.9	317.17	315.99	316.57	316.68	313.22	316.82	318.41	314.88	317.13	317.04	313.51	315.8	315.96	315.64	316.1	315.6	312.08	312.49	315.26	317.38	313.52	316.98
311.34	315.52	313.37	313.39	312.46	314.54	315.54	312.21	314.4	314.64	311.77	317.47	315.13	312.97	312.52	310.98	319.11	311.44	315.84	312.41	314.68	313.08	316.08	310.21	314.74	314.66	312.28	311.92	315.07	317.29	314.72	315.31	310.6	312.64	315.32	315.09	313.67	307.77	309.73	312.58	316.61	312.35	318.4	312.61	316.07	315.46	312.49	313.87	312	312.82
307.05	305.21	303.93	303.23	301.1	301.98	305.79	303.47	305.34	305.58	305.15	303.12	301.47	305.31	303.16	303.52	303.3	304.69	301.89	303.53	303.12	303.18	302.94	304.1	300.69	303.22	301.71	301.35	305.96	301.96	303.91	302.61	302.68	304.69	303.47	304.46	301.53	304.8	302.03	302.25	304.06	302.92	305.8	308.07	305.14	302.44	303.37	302.32	303.19	301.74
312.77	312.06	314.38	313.32	315.39	315.23	312.49	312.46	313.4	312.86	314.43	314.71	311.53	314.26	310.79	310.18	310.36	314.83	312.02	313.03	313.23	312.65	313.67	316.61	314.18	314.48	312.58	314.55	313.49	312.82	314.47	314.05	313.72	311	314.83	309.72	316.09	316.25	313.86	316.99	317.63	309.78	314.98	313.74	314.86	309.44	313.66	313.31	312.87	313.99
304.53	309.75	307.74	304.9	309.06	306.46	312.6	307.9	307.36	307.91	308.11	307	303.85	306.46	306.21	301.67	303.03	307.44	304.1	305.63	306.72	308.4	302.47	304.36	307.46	306.47	305.92	306.92	306.06	302.78	305.9	307.07	305.89	304.45	306.15	308.11	307.99	308.43	304.71	309.02	303.48	306.79	304.44	310.62	307.35	306.68	305.43	306.6	303.63	305.77
315.34	312.8	311.51	311.16	314.26	314.29	312.4	310.91	312.72	314.05	312.33	316.82	315.74	313.54	315.3	314.82	312.7	314.91	310.88	312.7	311.45	316.83	313.29	314.19	313.02	313.12	315.81	315.28	310.43	313.18	311.16	316.63	310.57	313.09	314.05	312.95	314.43	314.77	314.58	315.33	310.11	315.6	315.66	312.35	314.58	314.36	314.28	312.49	315.19	316
326.36	328.16	326.13	326.47	328.65	326.35	323.59	329.09	325.26	329.8	327.74	329.29	326.58	329.57	330.4	331.31	329.99	326.1	328.82	325.1	328.15	326.36	324.18	328.47	323.88	328.39	328.84	327.51	327.36	327.93	327.54	332.26	322.77	329.79	326.72	326.39	327.25	324.53	326.2	327.4	325.74	329.77	327.97	326.49	330.19	325.76	327.74	329.56	327.05	328.14
301.37	302.72	301.3	301.97	301.99	302.27	303.8	304.81	303.33	300.61	306.11	303.93	305.97	305.13	306.54	301.31	301.64	301.38	307.13	302.45	305.54	304.37	301.96	304.27	301.52	305.98	302.77	300.81	303.38	300.49	304.38	305.53	300.4	303.83	302.36	300.87	301.26	302.86	302.19	301.62	304.72	302.88	306.03	304.72	303.97	302.56	303.71	300.17	302.92	302.01
319.53	319.49	318.47	318.31	320.95	318.74	313.99	314.82	318.82	318.1	318.82	317.87	317.49	315.3	318.35	316.36	319.86	320.47	318.17	315.43	318.23	321.22	316.72	319.03	318.74	314.58	316.41	322.69	319.98	318.05	320.65	319.41	318.41	317.87	316.61	318.32	315.98	318.76	317.91	320.54	315.4	321.49	319.11	317.76	318.14	314.66	318.39	317.29	320.56	317.73
314.69	315.7	311	313.61	313.07	315.01	313.93	309.69	312.95	313.43	310.58	312.96	315.45	314.48	313.99	311.48	316.4	312.15	313.15	310.27	313.91	313.75	314.87	309.45	312.65	310.22	310.07	308.5	312.26	311.65	313.68	316.37	310.87	309.6	309.39	310.21	316.02	312.79	311.68	316.98	314.07	312.03	314.11	312.57	314.47	312.09	311.14	314.7	313.09	314.24
305.68	306.52	303.36	307.74	304.32	299.49	308.42	302.97	309.51	304.71	303.09	306.31	306.51	304.72	303.94	302.88	304.58	308.28	302.81	303.46	306.43	306.05	303.37	305.66	301.75	305.47	303.19	306.12	307.5	305.57	306.25	307.12	307.22	305.97	304.62	304.2	302.94	301.51	305.94	308.45	306.95	303.17	307.1	305.67	304.35	306.82	305.98	303.78	305.38	302.94
313.36	313.78	318.2	314.31	313.4	310.42	317.19	317.98	315.7	317.85	313.8	310.63	311.78	316.27	310.93	312.09	315.8	314.44	313.14	313.24	313.85	315.74	314.6	316.63	311.69	315.59	313.22	314.12	317.82	313.7	316.24	315.15	313.64	316.31	314.25	317.34	317.28	313.48	312.86	316.32	314.98	309.53	316.31	312.11	315.59	312.17	313.42	316.16	315.87	318.25
321.22	319.75	321.3	320.39	317.14	317.7	315.99	317.22	322.19	317.82	319.29	318.45	320.54	316.9	318.42	319.68	320.94	321.28	324.03	319.78	317.48	318.19	321.22	322.33	315.64	319.15	317.5	318.35	318.23	317.66	321.89	324.67	320.41	321.27	322.89	320.43	324.53	319.27	316.49	324.98	318.68	319.38	320.08	320.05	318.72	314.87	320.82	318.58	322.43	317.56
318.52	317.12	319.35	316.3	314.53	317.43	319.46	317.76	318.06	319.48	317.76	321.24	317.14	319.31	314.17	317.08	317.01	320.91	318.48	316.88	317.13	319.57	318.1	319.4	314.62	316.66	318.94	318.81	319.65	317.98	318.01	320.15	315.35	315.57	318.99	317.47	316.19	317.05	318.31	316.9	320.75	319.31	322.02	319.58	320.32	314.54	314.68	318.19	317.64	316.52
304.97	302.78	300.96	302.78	301.9	302.21	300.01	303.22	303.05	304.77	305.29	299.41	302.34	302.69	304.96	301.84	303.39	303.9	306.18	300.46	301.67	304.14	301.91	301.68	309.06	305.98	302.59	304.35	301.41	302.01	304.64	304.93	305.34	303.57	300.73	302.49	305.19	303.99	302.9	304.85	304.95	304.07	304.19	303.24	299.71	303.24	305.91	304.24	302.82	305.75
313.18	313.29	313.9	308.9	314.07	312.79	315.57	310.17	311.8	316.49	315.03	309.56	311.01	314.63	314.92	314.17	312.15	312.6	314.88	311.99	312.21	314.36	309.95	318.83	311.48	315.69	312.1	313.69	315.62	310.02	309.18	315.26	313.57	311.5	313.75	309.34	310.43	309.78	316.91	314.14	313.11	315.04	309.3	311.58	312.46	310.75	309.59	311.5	312.86	311.63
319.82	320.42	316.32	317.42	320.27	318.94	314.48	316.14	318.31	317.2	315.23	313.65	318.84	315.3	317.57	313.84	317.83	314.78	319.02	317.73	316.67	317.04	316.26	315.87	318.35	316.11	316.4	316.83	317.6	316.48	318.76	316.72	316.66	318.64	315.35	316.88	318.69	319.31	315.84	316.66	319.03	315.03	314.58	315.82	316.85	317.65	319.14	315.76	318.1	315.44
327.65	328.48	327.49	328.6	326.82	332.72	328.88	328.19	329.82	331.61	329.05	326.37	327.18	332.6	329.4	329.97	328.15	330.84	324.17	327.23	327.9	329.02	328.44	329.04	329.17	328.8	329.91	325.18	328.74	330.11	325.63	329.99	327.94	327.59	330.69	329.54	326.89	329.45	330.42	329.64	326.46	328.64	334.65	324.54	331.31	327.49	330	330.38	327.87	329.74
312.02	312.16	314.48	311.33	311.18	316.22	315.42	313.11	310.18	313.61	310.75	311.99	313.8	311.57	311.67	313.48	314.02	311.21	310.58	313.67	313.05	310.67	315.86	310.3	312.16	313.43	310.83	314.14	312.16	313.39	312.84	317.52	311.72	314.33	311.46	312.99	313.41	310.75	312.29	315.2	312.27	308.74	312.53	311.87	314.27	315.14	312.61	311.87	310.8	308.91
311.43	314	318.15	306.47	313.21	312.47	311.95	311.26	312.74	314.2	312.86	311.41	311.23	308.94	312.85	311.71	310.84	310.61	311.38	313.58	313.31	313.68	312.58	313.47	312.7	313	314.83	313.41	312.46	312.35	313.17	310.55	312.83	312.07	313.26	313.49	313.53	311.51	312.56	311.17	312.81	313.43	312.24	311.75	317.79	314.83	312.46	314.31	312.44	312.14
303.52	305.68	306.52	311.91	309.08	308.25	306.76	309.68	307.81	308.22	311.67	309.89	310.76	307.72	309.81	309.67	309.79	306.27	308.79	308.14	310.81	307.66	308.93	312.74	307.86	306.95	308.24	308.98	310.95	307.19	308.71	307.61	309.78	312.52	311.12	313.23	307.44	309.91	306.6	312.12	310.67	307.85	312.13	311.25	310.49	309.1	306.9	309.74	309.74	305.6
301.42	307.69	304.88	299.57	304.71	303.44	304.07	304.12	305.4	305.61	303.28	301.76	302.02	305.06	304.16	303.84	302.84	306.42	301.91	305.02	301.65	303.28	300.86	303.66	302.56	306.68	304.53	302.24	298.95	306.31	302	305.57	307.1	301.65	301.33	303.67	302.84	304.57	302.18	301.34	303.77	304.6	304.81	303.13	305.73	305.69	302.89	301.55	302.56	303.41
318.51	323.43	318.37	320.51	320.1	319.84	319.09	322.59	320.56	317.33	320.86	317.48	319.4	317.97	320.25	317.93	319.59	318.84	318.84	318.46	317.28	319.74	315.45	318.72	316.5	314.99	320.24	317.85	320.43	320.36	319.59	318.28	319.2	320.48	323.46	317.11	318.01	324.51	319.46	318.39	319.1	321.29	321.39	322.91	317.45	318.48	320.48	322.42	319.14	319.35
297.95	303.51	300.73	302.19	299.41	301.73	303.16	299.28	303.83	303.45	298.71	300.4	303.51	303.52	300.71	301.07	300.4	296.52	298.38	301.35	299.8	301.29	300.03	302.14	301.35	302.5	300.1	298.1	301.99	303.18	304.02	300.63	300.41	301.12	298.91	298.62	294.45	299.76	302.9	299.71	303.76	302.78	299.35	297.78	301.83	302.07	302.01	303.71	297.01	302.64
300.45	297.75	301.5	302.17	308.23	300.8	300.92	300.73	304.82	304.24	303.61	303.29	301.27	305.16	303.1	300.09	305.72	306.3	302.6	302.18	306.39	302.46	305.53	305.08	304.84	300.1	299.8	301.86	302.5	301.73	305.72	304.65	305	304.77	303.55	304.73	304.96	306.9	306.33	301.88	300.78	305.3	306.9	304.57	305.92	302.86	304.68	305.69	306.47	305.57
299.34	302.41	303.17	302.07	301.22	302.33	302.73	300.64	301.85	302.49	301.61	302.13	302.66	301.37	306.13	306.17	302.8	302.63	302.71	301.87	301.91	300.61	302.36	299.03	302.45	302.89	301.6	303.43	300.1	302.53	302.61	303.55	304.8	303.22	303	306.22	302.71	301.01	304.12	299.7	305.05	301.36	301.52	301.93	302.25	300.53	304.13	303.05	300.06	302.5
319.82	321.67	317.76	318.72	320.08	319.02	321.47	322.53	318	316.44	321.03	319.17	316.06	318.75	319.11	316.11	320.88	318.04	317.63	320.78	320.4	320.83	319.06	322	317.61	318.52	320.52	321.41	317.77	323.32	321.22	317.14	319.91	318.59	318.21	317.44	319.16	319	318.13	320.68	318.31	316.3	321.35	317.05	320.62	323.92	320.11	317.88	317.1	317.12
297.22	294.81	295.77	290.92	294.48	290.79	297.19	293.04	291.92	293.11	295.71	295.22	294.5	295.45	294.83	296.03	292.46	295.19	294.09	294.36	290.04	298.1	293.83	301.72	294.89	296.49	292.25	293.75	296.17	295.88	295.96	292.12	292.73	297.25	294.49	296.15	294.52	291.06	295.44	294.77	296.2	296.27	295.95	293.92	295.4	294.13	296.6	296.83	295.16	293.05
316.57	315.85	319.03	314.7	315.54	314.76	315.1	315.7	313.99	314.99	315.56	317.25	319.44	315.08	317	314.16	316.25	314.42	315.8	314.57	315.22	317.25	312.76	313.87	315.01	312.78	317.01	313.93	314.2	316.27	318.31	315.46	319.95	315.01	315.82	310.98	313.38	316.39	313.85	314.71	314.42	316.15	316.54	310.96	312.16	315.83	311.65	313.95	314.05	315.42
313.95	313.81	316.59	314.79	315.89	315.39	315.26	315.23	316.3	316.23	316.68	315.53	314.21	316.95	315.58	316.09	319.52	315.75	317.62	316.87	313.8	319.33	317.11	318.1	318.42	314.91	314.14	314.38	314.67	319.63	311.92	317.56	314.9	316.99	315.17	314.54	313.44	316.2	315.34	314.2	315.92	315.34	313.32	315.29	313.58	312.76	316.33	316.72	315.59	317.42
298.1	301.2	298.25	299.16	300.2	301.57	298.8	302.8	300.81	298.78	301.17	301.42	299.92	298.21	299.94	300.87	302.25	300.04	299.9	301.58	296.78	296.76	297.47	300.65	301.34	300.06	302.7	300.34	298.22	298.45	297.17	300.31	297.62	299.91	298.48	301.64	300.82	301.43	297.8	302.83	300.36	304	297.53	301.36	302.33	299.54	301.68	301.44	303.26	299.22
313.01	313.82	310.18	313.6	313.98	318.59	314.21	310.85	312.25	315.52	308.98	311.51	309.9	312.15	316.07	314.26	311.24	312.81	312.25	311.41	310.97	308.9	315.59	313.53	312.84	311.53	312.47	309.77	312.13	309.33	312.19	312.19	314.69	311.96	313.1	313.08	311.63	313.96	313.51	310.93	312.92	314.64	312.33	309.51	314.43	314.32	310.98	309.69	313.29	316.45
297.73	295.81	297.63	298.02	292.75	297.83	302.93	297.64	295.33	295.43	299.44	297.61	295.17	297.75	300.75	298.02	297.6	292.5	293.29	299.74	295.44	296.64	298.41	293.13	298.1	294.12	298.67	295.86	294.87	294.82	296.57	297.35	296.13	296.58	293.71	297.61	295.97	299.14	299.03	293.4	298.78	298.57	296.41	298.11	296.72	296.13	296.91	297.65	297.36	295.82
304.92	305.35	306.7	303.99	303.57	305.84	306.19	308.78	303.54	304.15	306.93	303.18	304.34	305.19	307.26	306.19	307.11	304.06	309.25	306.13	305.64	304.84	306.58	308.06	305.91	301.54	305.04	301.42	304.33	305.43	307.02	306.93	304.53	305.62	304.81	305.8	304.23	306.02	304.12	304.35	306.82	308.83	308.84	302.19	305.54	304.49	303.28	305.55	305.75	304.6
317.69	320.25	318.21	317.44	320.43	318.68	320.45	319.97	319.18	322.13	320.32	321.23	321.1	320.65	316.25	319.44	317.23	317.57	319.17	319.14	319.74	319.56	319.24	318.04	322.33	322.32	316.41	319.39	316.81	319.34	320.18	317.89	322.44	319.16	317.09	320.22	317.77	318.99	319.2	322.13	321.07	318.63	319.74	319.33	322.61	317.53	319.75	320.65	317.72	318.31
297.35	296.79	298.62	293.28	292.88	294.96	298.08	294.02	295.31	295.59	299.76	294.31	296.01	299.83	294.46	297.71	297.93	295.49	296.29	294.79	292.99	297.88	299.6	296.57	293.88	298.18	295.09	296.29	295.26	296.88	298.11	297.19	297.8	297.83	297.2	292.4	294.79	295.57	299.65	298.58	299.9	298.69	294.72	292.91	294.51	295.94	295.73	300.21	292.98	295.13
309.41	310.48	310.58	311.98	311.78	307.79	312.56	311.98	314.3	311.6	312.96	314.81	309.41	313.12	312.4	313.37	310.43	312.05	312.49	314.26	309.14	312.32	315.05	313.65	309.07	311.06	311.74	309.2	308.76	310.27	312.92	317.06	313.29	308.72	316.14	313.91	315.57	314.36	312.41	314.74	312.84	310.64	314.71	314.16	310.52	309.57	313.97	309.57	311.2	312.35
302.03	309.1	306.82	305.92	304.65	305.09	307.14	307.18	303.51	307.54	309.85	310.75	309.81	304.38	307.38	307.31	307.17	309.89	303.86	304.23	307.05	308.56	310.84	306.36	310.55	303.86	305.94	305.09	307.56	308.47	302.7	304.94	305.8	309.16	306.31	303.35	308.07	306.1	306.07	308.16	307.39	308.74	304.84	301.6	304.99	304.16	307.84	306.69	306.45	306.74
308.32	304.89	306.17	305.67	309.46	305.48	307.11	304.4	304.74	308.06	309.19	302.18	304.31	303.47	304.46	306.32	305.11	305.06	306.76	308.7	307.12	305.11	303.42	306.15	306.31	303.09	304.77	308.08	306.1	304.49	302.71	305.52	306.04	304.27	310.92	302.63	304.32	306.79	305.5	304.3	306.34	304.45	307.24	306.87	305.93	306.74	303.76	304.33	305.4	304.35
300.78	301.43	300.21	299.03	305.12	301.69	301.02	299.53	301.06	302.09	299.87	301.83	299.45	300.44	301.79	303.64	304.11	299.46	304.28	300.98	302.59	299.6	297.07	302.59	302.03	302.45	302.5	301.22	303.26	301.23	302.13	302.21	304.32	303.42	303.32	298.41	299.18	300.21	300.99	301.02	298.8	297.68	301.04	302.83	299.36	300.11	301.06	302.62	303.01	304.48
300.66	302.78	301.68	298.29	301.22	300.9	301.1	302.72	302.92	304.37	300.86	300.87	306.8	302.48	300.47	302.63	302.75	300	303.93	303.29	302.4	304.11	300.66	302.01	300.94	305.15	302.12	304.7	301.98	304.73	304.89	303.01	306.7	304.93	303.28	304.35	303.69	300.19	307.17	307.8	301.14	298.27	300.51	299.81	304.22	304.88	306.24	297.66	301.03	302.76
306.46	305.1	309.5	302.97	305.96	307.76	306.36	309.22	305.98	303.54	309.53	307.4	310.47	306.65	308.82	305.44	304.92	308.62	306.69	306.96	308.94	305.91	308.25	304.83	308.21	306.85	303.98	307.33	306.92	303.06	308.63	307.27	305.17	306.07	307.04	306.49	307.27	305.08	306.09	307.53	306.44	306.08	312.27	308.1	307.74	308.24	304.98	306.78	305.99	307
306.03	304.86	304.64	301.31	303.09	301.53	303.44	301.73	303.42	304.03	305.63	303.41	302.78	304.02	300.11	304.45	302.69	302.81	305.1	305.15	303.63	302.87	302.1	302.78	302.61	305.11	304.94	304.03	303.9	301.78	299.85	302.76	303.5	303.3	305.75	303.12	302.51	304.37	302.6	304.36	305.7	303.2	299.94	305.11	307.29	305.41	304.23	299.91	305.07	300.63
328.71	329.8	329.6	324.53	323.96	328.63	324.93	327.44	324.89	323.58	326.63	328.54	324.06	325.82	326.58	328.89	327.05	326.95	326.47	328.12	326.31	325.52	326.79	325.81	325.91	325.57	329.43	328.44	321.3	327.36	330.89	325.91	326.49	324.91	327.09	325.98	329.39	328.87	329.12	327.79	327.13	326.47	324.79	321.25	327.95	325.96	329.25	324.76	326.23	328.7
301.26	304.65	301.89	302.54	303.34	306.14	304.07	301.62	301.94	305.36	301	306.29	306.64	304.46	304.04	300.85	306.59	304.85	305.75	303.58	304.11	303.65	298.48	302.26	301.71	304.54	302.93	301.38	301.74	303.91	304.62	305.25	304.82	303.55	301.89	304.39	304.76	303.43	306.68	301.57	302.25	304.11	303.16	303.7	305.87	304.49	306.34	304.62	305.53	304.17
309.11	301.43	304.23	306.67	306.98	309.02	308.24	304.1	306.19	307.09	302.68	305.32	304.85	306.49	308.01	306.9	305.13	306.79	309.27	305.39	304.37	308.66	305.36	306.49	307.89	306.75	306.61	302.43	307.42	303.83	305.2	305.67	304.92	303.25	305.01	307.62	304.18	306.68	305.21	307.65	306.18	306.04	305.18	307.1	306.15	303.96	308.62	306.38	305.66	309.23
304.97	305.38	305.47	305.26	308.03	304.77	304.33	303.67	304.3	305.95	305.91	307.28	305.28	304.91	307.93	304.78	300.39	303.93	309.96	306.03	305.11	307.95	303.31	307.47	306.66	308.14	304.11	305.15	307.61	302.67	301.93	301.25	305.52	303.66	306.75	305.47	308.6	303.97	311.23	305.06	306.7	306.06	304.32	300.94	304.87	304.48	303.08	305.75	307.85	308.57
323.61	323.27	324.82	325.49	323.48	326.82	324.47	325.81	328.87	328.12	323.21	324.85	323.07	325.69	324.44	327.37	323.98	326.3	324.08	329.36	321.47	328.93	323.05	323.6	323.39	326.83	324.73	322.43	319.97	325.02	325.62	326.62	324.73	328.27	326.04	321.67	321.59	325	321.58	325.35	325.42	323.06	326.3	327.11	327.84	326.44	322.8	326.21	323.45	324.13
329.86	327.55	326.29	327.22	327.94	329.48	325.51	326.79	326.51	326.11	324.1	327.75	322.42	326.63	327.3	326.43	323.16	324.17	327.54	323.87	330.17	325.51	325.79	328.48	326.29	327.1	326.95	328.05	330.92	325.27	329.37	327.62	329.51	328.24	327.78	325.88	325.56	327.72	326.68	329.28	326.58	326.66	327.79	328.14	325.9	323.14	322.5	325.61	324.98	324.83
316.96	316.17	312.62	314.85	315.55	316.51	314.85	314.96	316.82	313.54	314.94	315.5	314	315.52	314.67	314.58	317.05	315.12	315.61	313.73	318.19	319.78	316.77	313.41	313.55	318.72	315.29	316.51	317.24	315.18	317.14	314.94	316.87	320.19	314.31	315.79	316.61	314.05	317.01	314.46	315.38	315.63	314.41	312.92	317.05	313.44	313.72	321.15	317.83	313.74
304.21	304	302.83	308.4	302.04	305.27	307.53	303.04	302.12	302.39	301.52	307.77	306.12	304	306.14	305.98	304.95	304.13	305.61	304.4	306.39	301.53	303.61	304.98	305.15	303.47	304.22	300.79	305.84	306.64	304.78	306.46	305.53	307.06	304.62	305.85	307.97	303.07	307.38	303.16	304.29	306.56	303.75	306.97	300.74	302.15	302.55	300.46	307.93	305.88
314.93	314.96	314.19	315.59	317.83	315.09	315.08	315.77	317.44	314.4	316.76	315.79	311.66	317.22	316.36	312.2	311.18	315.35	315.48	316.99	313.24	316.21	318.32	317.83	317.42	314.36	317.44	314.59	312.78	314.21	317.26	318.59	315.34	312.95	314.18	317.37	315.46	314.26	318.55	313.82	314.55	313.46	318.2	315.03	313.53	312.96	315.26	317.12	315.76	316.31
296.28	293.54	296.26	292.92	297.82	292	292.5	296.23	295.4	294.69	291.77	292.6	294.61	294.73	293.45	296.62	294.99	295.61	294.22	297.37	296.68	297.29	296.9	295.47	293.17	298.15	293.92	292.16	294.16	295.59	291.44	294.24	291.4	294.09	292.85	297.66	296.97	295.58	296.56	294.04	296.67	296.95	293.91	291.46	292.29	296.7	292.6	295.83	298.31	294.4
298.47	298.21	298.78	298.46	296.23	295.92	295.2	295.7	295.99	296.39	297.22	300.4	296.97	298.87	295.93	296.61	298.26	296.89	296.85	295.57	297.74	298.91	301.34	299.28	297.61	296.74	295.89	299.97	296.66	297.35	297.33	295.78	299.38	296.01	295.12	295.97	297.21	296.35	297.95	295.21	294.04	299.94	298.37	301.28	294.68	300.8	298.56	299.81	293.85	296.68
312.69	316.24	312.57	315.85	315.94	314.83	317.48	316.7	314.01	318.13	318.55	317.27	313.88	315.45	317	314.96	318.2	314.67	312.72	314.11	312.1	313.1	313.23	314.28	315.73	313.51	312.64	313.52	315.5	314.15	314.85	314.59	313.33	313.4	315.24	315.07	314.2	313.85	316.53	314.1	317.88	314.79	314.31	314.14	314.88	313.61	314.61	314.59	312.39	313.48
315.55	318.35	312.5	318.13	319.47	315.35	319.09	313.96	312.9	315.48	320.66	315.21	315.36	316.99	312.66	315.04	317.28	317.8	315.2	314.81	316.05	318.97	315.21	316.25	315.03	315.5	312.35	313.23	316.82	314.52	315.76	312.34	313.37	317.86	316.12	315.97	320.26	318.33	317.38	313.78	315.38	311.01	318.15	313.52	312.98	317.48	316.73	317.17	314.27	316.38
305.67	305.09	304.76	303.76	305.39	303.7	303.44	305.79	304.56	306.32	307.57	303.42	309.87	300.14	307	307.78	304.26	304.64	307.89	304.09	305.34	307.25	305.04	307.06	306.35	301.9	303.48	303.96	306.92	304.82	308.06	304.54	305.41	302.09	305.81	305.92	304.86	303.72	306.71	309.49	304.87	305.26	305.12	307.52	307.17	302.76	304.43	306.32	306.88	304.22
308.42	311.14	313.01	307.23	312.08	307.72	307.82	311.33	310.45	308.02	311.94	312.22	311.74	311.24	313.12	309.24	309.63	312.34	311.68	309.36	306.28	306.39	303.65	311.91	307.38	311.59	312.75	309.85	310.35	308.55	309.79	306.62	309.3	315.69	307.39	307.7	309.23	312.02	312.55	313.29	305.8	310.96	311.44	310.03	308.22	310.67	312.62	310.27	311.05	311.13
318.66	312.9	313.62	314.03	314.12	317.82	315.37	313.42	312.77	315.12	315.21	312.55	314.98	314.12	317.31	313.82	315.17	313.99	317.86	312.79	318.18	315.89	311.4	316.93	314.26	314.51	313.4	313.48	312.6	312.95	312.48	316.69	312.65	315.92	314.56	317.68	313.89	314.39	313.39	316.17	317.68	318.26	312.93	312.37	315	315.09	315.68	315.64	315.71	314.76
314.04	313.12	315.35	315.05	314.33	312.68	315.63	313.16	316.93	316.13	317.29	316.52	314.36	317.71	312.03	311.47	313.97	318.34	315.87	314.46	316.8	315.14	311.58	314.51	317.23	315.31	313.7	311.05	313.1	314.7	313.06	315.45	317.47	313.59	311.91	317.04	318.48	315.49	317.47	313.23	314.55	315.43	313.67	314.95	314.09	313.5	313.05	313.58	318.24	313.81
328.53	330.17	326.11	332.44	332.84	330.47	326.72	327.34	324.52	326.15	326.74	327.59	333.98	328.15	327.53	324.38	326.23	330.47	328.82	327.81	326.27	327.37	329.08	325.96	328.44	326.82	322.64	327.89	327.97	330.58	330.17	328.62	326.91	328.85	327.21	328.29	328.88	325.31	327.66	329.7	326.91	328.07	326.09	327.09	324.47	331.05	327.83	326.1	325.44	325.41
323.9	328.22	325.64	325.06	328.59	326.11	324	330.06	327.63	325.69	326.96	327.8	324.96	327.8	327.64	325.45	328.53	330.46	329.51	328.25	328.65	328.42	328.69	327	326.24	326.93	326.59	327.07	327.93	327.48	328.42	329.29	327.22	328.97	326.56	325.5	325.49	322.4	325.84	329.43	324.21	328.17	327.67	327.01	330.56	327.02	329.62	331.95	328.68	326.83
299	300.51	297.66	304.25	305.25	303.13	303.65	300.04	301	302.09	300.61	296.99	301.05	296.95	305.86	302.1	300.02	299.41	298.59	300.34	300.63	303.66	301.03	304.43	301.73	301.5	302.42	300.66	300.69	301.87	299.3	303.79	300.56	302.84	300.66	300.58	301.33	299.51	304.45	298.44	302.52	299.18	301.79	299.02	301.19	301.97	300.37	297.36	301.78	300.4
301.53	304.74	303.81	304.97	306	304.93	305.42	306.1	303.62	306.82	303.55	300.24	306.34	305.41	306.48	305.38	306.97	303.71	303.88	305.49	301.57	305.44	307	305.42	301.94	303.49	303.85	305.73	308.13	303.38	306.78	304.34	305.7	304.85	307	303.28	299.76	306.56	305.68	304.66	306.2	304.8	303.6	306.44	302.81	304.48	302.26	305.27	305.81	302.82
305.94	302.63	301.71	305.4	306.52	303.65	301.56	310.34	303.84	299.85	306.39	304.92	303.6	307.46	302.57	303.74	302.74	303.99	304.51	307.39	303.56	305.37	303.53	304.62	306.98	308.26	304.54	307.8	306.41	303	304.8	301.71	305.69	306.32	307.13	303.89	303.3	304.97	308.36	307.35	302.71	307.22	304.41	303.55	305.64	300.42	305.19	304.55	304.49	305.26
301	300.58	302.63	305.23	305.8	305.88	303.76	305.22	302.62	305.56	300.53	304.6	303.34	304.51	303.04	305.92	302.5	302.76	304.65	304.76	303.65	302	305.24	301.11	303.11	305.6	304.12	302.33	307.37	301.43	305.9	302.45	302.74	302.82	300.32	302.6	306.61	301.55	298.95	303.88	306.16	307.43	307.49	303.49	302.49	301.66	305.66	304.04	302.54	303.94
313.98	311.44	316.94	317.25	315.76	314.94	314.52	317.96	315.99	316.98	318.77	314.11	322.16	316.31	314.84	318.33	319.3	317.09	314.42	316.33	317.81	320.07	318.04	317.68	317.34	318.87	318.97	317.15	317.41	312.1	319.94	317.28	318.09	314.42	319.46	318.03	318.11	317.25	318.13	317.55	315.82	316.76	315.02	316.3	310.76	317.2	316.17	318.17	317.38	319.12
311.01	315.67	313.79	310.68	311.33	312.84	309.65	306.26	314.64	312.66	308.58	311.48	309.65	315.75	312.97	311.72	312.31	307.87	310.46	317.5	313.37	312.38	313.25	310.53	311.73	312.22	318.6	314.28	312.95	314.91	312.32	311.95	313.68	313.3	308.36	313.37	312.12	314.02	314.84	313.21	311.14	313.78	313.14	310.42	316.38	315.23	313.44	313.89	310.62	314.72
323.91	325.01	324.31	328.43	322.58	326.23	324.96	325.31	325.95	324.72	323.45	324.33	325.68	327.72	329.03	323.78	326.49	323.48	324.03	324.36	328.11	322.79	321.77	326.47	328.73	327.01	320.34	322.41	324.13	325.78	327.9	323.66	325.83	326.48	324.46	326.13	324.71	323.48	327.92	321.88	323.12	323.7	325.07	324.99	324.72	326.98	324.76	325.01	325.44	323.65
308.48	308.91	305.1	302.67	304.8	310.98	302.99	307.38	308.43	305.98	305.85	306.05	305.47	304.99	306.72	302.14	303.59	307.74	303.98	308.71	304.95	303.28	309.96	306.36	304.72	305.49	307.49	307.53	306.55	303.27	306.11	306.62	303.75	304.38	307.56	306.26	305.35	306.13	307.85	306.28	306.33	305.12	306.9	307.8	308.71	306.02	308.46	308.52	305.93	303.3
299.58	301.04	299.63	301.83	297.32	297.99	298.5	301.03	299.56	301.83	298.06	298.55	300.75	300.87	301.3	300.8	301.83	298.9	302.4	299.75	297.76	301.21	302.1	301.43	298.35	301.66	298.38	298.05	302.89	299.6	297.86	298.89	297.18	299.18	300.04	302.52	303.75	299.22	302.47	300.96	299.59	300.17	295.29	299.54	300.25	299.6	301.14	300.31	302.91	299.59
313.83	315.14	315.84	314.5	321.04	315.34	317.34	316.28	314.8	314.93	313.08	316.57	313.83	314.11	315.63	310.88	317.23	315.98	312.48	312.88	316.34	318.87	314.17	318.57	314.69	316.41	316.98	315.14	318.46	314.79	317.95	315.93	313.49	314.91	317.03	316.68	314.96	315.54	313.7	317.44	319.21	319.05	314.82	316.16	315.08	319.79	316.12	315.33	316.18	317.21
307.23	302.11	306.67	305.88	307.49	305.76	299.92	302.56	303.86	304.04	301.9	302.32	301.65	302.76	299.32	304.44	304.13	306.48	307.3	304.97	308.87	305.91	304.67	308.09	303.84	307.16	304.62	304.9	303.52	307.01	305.73	306.55	303.96	305.77	303.37	304.22	303.3	305.31	304.32	306.47	307.97	306.83	305.09	306.37	305.5	300.29	303.61	302.05	303.13	299.91
297.21	298.95	294.98	295.86	295.16	299.55	296.66	299.15	299.67	298.98	291.66	299.1	295.49	295.98	301.43	294.2	295.18	298.48	296.59	300.59	298.74	299.04	295.49	295.37	296.36	299.39	296.33	293.35	295.97	294.93	296.76	298.23	295.07	296.54	294.03	299.5	302.21	297.83	298.35	299.12	296.71	297.23	298.06	294.77	297.29	296.8	296.67	298.45	296.17	297.06
312.83	314.61	313.77	312.33	313.37	314.24	315.95	311.75	316.01	311.37	310.3	311.06	312.78	317.23	316.91	312.02	312.98	312.94	310.62	313.17	312	314.72	317.15	315.57	312.36	313.13	311.47	314.47	313.72	315.51	312.17	310.5	311.19	312.18	315.28	312.6	313.36	314.53	312.72	314.43	314.11	315.14	312.94	312.74	313.13	314.59	312.98	310.18	312.69	310.68
306.19	305.38	300.78	305.11	302.66	302.4	307.55	302.57	304.68	302.69	298.81	303.22	301.26	303.31	302.49	304.7	303.62	301.82	300.28	303.09	304.61	305.3	302.63	306.21	303.7	300.85	304.59	305.85	301.26	301.44	302.07	304.52	302.8	305.11	302.73	303.06	300.16	302.21	306.57	306.06	306.03	303.49	302.96	303.56	305.02	304.58	303.42	307.27	300.83	303.95
302.31	303.92	303.58	302.38	306.29	299.34	301.04	303.77	304.12	301.46	302.46	304.87	303.88	302.17	300.95	302.32	303.18	300.39	301.59	304.11	304.77	296.69	301.57	299.93	303.08	304.3	300.93	300.92	301.63	304.54	303.94	299.33	303.35	301.69	299.1	302.02	302.94	303.62	299.22	300.44	304.67	303.75	299.69	302.06	301.48	303.19	301.6	297.7	303.69	301.8
323.18	329.6	326.2	324.91	328.16	327.54	328.89	331.09	328.7	326.31	328.31	331.04	325.16	327.48	329.93	327.39	329	327.42	329.7	326.66	327.75	329.86	329.01	327.7	328.15	330.04	330.43	330.48	325.73	331.08	332.85	328.35	329.99	325.12	327.59	329.43	326.91	326.46	327.22	332.53	326.87	328.8	326.59	328.74	325.25	330.3	329.37	325.07	327.76	326.6
321.44	318.58	319.32	320.78	316.88	321.11	318.07	318.94	319.45	317.52	322.17	317.2	318.87	317.6	318.85	319.76	318.4	320.08	318.26	313.98	319.06	318.6	317.7	320.54	316.81	319.3	320.93	316.32	314.17	317.94	325.21	317.3	318.95	315.73	317.53	320.15	317.64	319.43	319.57	318.52	320.72	316.7	317.17	320.93	318.2	318.89	316.42	316.98	319.83	318.91
322.37	321.01	325.4	323.55	326	326.94	320.85	327.94	325.13	326.12	330.84	327.46	327.35	324.08	330.3	324.37	324.04	324.94	325.36	325.18	325.54	322.53	323.3	322.43	325.93	324.28	324.19	322.26	322.78	326.27	323.32	326.51	324.86	322.03	323.51	322.23	324.61	326.23	326.93	323.15	325.94	328.03	325.46	325.27	321.8	327.73	323.34	328.22	323.46	327.68
311	310.77	308.47	310.35	309.75	309.52	308.77	308.03	309.52	311.11	309.83	310.81	307.26	307.72	308.77	308.4	306.72	308.18	308.11	311.55	309.8	310.83	306.88	310.17	310.37	306.42	308.98	309.96	306.87	310.87	309.44	312.47	305.19	309.68	308.36	307.36	308.56	309.99	310.11	307.8	311.36	307.19	307.03	305.77	307.87	305.87	311.8	310.04	309.05	308.74
301.26	298.95	303.08	305.56	301.11	296.17	301.24	301.89	299	301.08	297.99	297.03	298.54	297.14	299.52	301.34	302.69	300.73	300.8	298.67	299.65	297.12	303.21	301.95	300.27	296.55	301.56	299.55	297.72	300.7	300.28	302.62	300.93	303.65	301.86	300	296.04	301.39	297.1	297.51	299.26	302.44	302.32	300.27	304.39	295.74	302.05	300.33	299.29	299.78
296.81	297.85	293.2	294.01	292.11	292.52	294.75	295.02	291.65	292.17	293.37	294.05	294.95	291.06	298.57	294.99	291.66	292.94	295.77	296.01	291.46	291	293.63	292.75	294.3	294.41	290.8	294.18	291.81	291.52	293.93	292.12	294.4	289.7	294.32	296.35	294.3	293.33	289.36	292.42	293.39	295.89	297.06	294.25	294.23	296.42	293.83	297.61	295.98	296.25
316.25	316.94	319.24	315.36	316.43	317.56	316.21	317.94	318.05	317.56	318.51	318.21	320.24	318.38	317.68	319.13	315.82	315.8	316.06	316.01	316.78	317.14	315.87	317.82	314.56	319	317.96	314.81	316.3	318.39	317.3	317.28	318.04	317.07	317.46	317.4	315.85	319.79	320.38	317.41	318.35	320.26	316.03	318.61	316.47	317.93	316.5	316.25	319.86	312.6
309.5	311.79	304.59	312.07	309.95	306.96	308.63	309.73	309.74	310.3	308.26	308.95	309.12	309.21	308.62	309.79	308.13	305.99	306.54	311.14	303.43	308.42	309.01	309.43	308.12	310.12	308.65	308.89	312.3	309.12	308.49	311.23	307.42	309.24	307.68	306.24	309.77	308.85	306.67	311.24	310.87	308.95	310.09	309.53	313.7	310.21	309.69	304.74	306.21	309.48
315.13	315.1	315.36	311.65	314.13	317.52	317.17	315.93	318.99	316.74	320.53	312.29	315.83	317.34	310.32	312.99	318.65	315.74	317.32	312.23	315.18	317.53	314.34	312.81	316.09	314.53	316	315.52	313.75	315.45	315.71	315.8	312.38	316.56	310.34	315.12	314.54	316.32	312.69	313.85	312.68	318.47	315.88	316.84	313.52	312.08	314.61	316.54	315.75	311.64
306.64	303.93	308.45	308.47	306.98	308.26	305.23	306.69	306.31	306.68	308.72	304.3	307.02	301.9	306.89	306.64	304.22	303.39	305.23	308.14	306.43	307.54	305.92	305.37	305.23	308.37	308.15	304.88	307.85	307.29	307.76	305.75	307.93	307.73	305.94	306.17	307.98	309.69	310.52	306.73	307.52	303.62	305.29	308.7	305.71	308.68	305.57	308.32	306.46	305.46
304.78	305.76	304.45	303.41	304.31	303.61	305.12	309.52	301.47	307.38	306.33	307.72	308.66	306.52	305.78	305.47	305.56	306.83	303.84	303.4	303.32	301.72	307.56	303.8	304.08	309.04	303.99	305.98	307.03	307.42	306.17	305.1	303.46	302.52	300.8	302.84	309.07	304.55	303.29	302.82	302.81	305.24	304.97	306.83	306.78	304.39	307.34	306.87	303.21	304.74
325.86	326.52	328.95	330.15	326.99	326.75	328.19	327.04	326.27	329.44	327.15	327.34	324.93	327.98	328.94	328.56	328.73	325.94	330.88	326.54	329.65	328.12	325.53	327.09	327.95	329.81	327.22	328.76	324.37	326.94	326.12	327.61	330.54	329.9	328.89	328.94	326.41	327.29	327.16	325.87	330.34	326.74	331.97	330.16	326.04	329.4	326.24	325.37	329.26	332.48
323.9	329.15	327.34	327.44	325.91	322.38	323.69	322.59	327.43	326.27	325.34	325.42	323.67	323.52	324.98	320.99	323.59	327.17	322.72	326.45	323.13	323.58	317.86	324.32	324.73	325.09	326.23	323.33	323.05	324.94	323.57	325.65	324.77	325.89	324.54	322.96	325.27	324.92	327.01	322.34	324.43	320.18	322.32	324.47	325.89	321.79	327.64	326.35	324.21	324.52
319.14	317.64	314.54	319.91	321.12	316.88	315.17	320.3	317.75	319.28	314.79	319.22	321.07	319.81	317.79	319.19	319.8	319.63	314.28	316.5	317.84	318.06	318.59	315.81	318.36	318.06	321.06	319.17	323.2	317.47	317.29	319.08	316.02	318.53	316.02	320.74	317.87	319.1	314.93	318.41	317.49	315.08	319.39	317.08	318.76	316.82	317.45	317.11	318.38	319.69
300.35	300.91	296.8	297.88	301.56	300.62	302.63	301.84	299.39	299.46	300.16	301.46	303.01	301.43	302.3	303.72	297.94	300.41	300.15	300.79	301.96	295.88	298.79	301.45	298.63	305.22	298.84	302.11	297.65	301.04	302.68	300.27	303.31	295.88	295.56	298.99	301.7	299.92	304.27	303.82	294.89	301.23	297.47	303.86	305.72	301.99	302.9	303.28	299.61	301.4
295.24	299.95	298.13	300.98	303.5	297.3	300.79	300.33	296.43	301.49	300.98	299.06	297.55	300.61	301.04	296.18	298.89	300.69	297.54	298.56	301.62	299.78	299.92	302.05	299.27	304.04	300.67	300.14	301.65	299.59	299.36	298.88	300.16	298.57	299.96	297.37	300.9	301.09	299.47	301.85	299.88	301.29	302.91	302.69	299.02	302.3	297.62	300.51	300.53	298.02
314.54	315.63	311.82	317.74	315.64	318.45	315.91	313.24	313.17	317.31	312.68	316	313.48	311.52	314.16	315.69	310.89	314.86	317.85	310.11	315.34	310.78	316.16	311.87	312.24	315.43	309.7	313.77	311.55	315.08	316.28	312.97	314.94	313.3	315.74	311.23	314.26	316.9	313	312.7	312.85	314.23	310.94	315.84	311.53	313.1	313.72	313	312.78	309.23
300.35	301.8	303.36	300.87	299.82	304.05	301.89	298.48	298.21	306.19	301.2	300.67	303.77	302.27	302.07	302.58	299.54	302.03	300.33	305.28	299.84	299.17	302.53	298.54	297.84	300.54	303.83	302.87	302	303.99	298.55	302.91	303	301.61	299.99	301.42	295.94	297.55	302.85	301.09	303.06	298.34	298.38	301.66	301.78	298.16	302.19	299.17	298.82	300.75
314.63	308.43	305.73	314.86	310.02	312.66	313.64	309.96	311.16	311.82	309.57	312.48	309.29	308.96	311.23	311.68	308.01	312.05	309.83	311.3	311.53	308.48	310.51	313.28	311.46	315.08	310.96	313.33	310.72	309.91	312.46	312.69	315.23	312.02	313.03	311.91	313.81	312.89	309.67	309.73	312.51	308.61	308.29	309.89	312.62	311.55	310.45	310.74	308.91	313.27
304.41	300.09	300.18	304.13	304.53	304.63	304.82	307.73	303.17	303.61	301.13	301.46	307	304.96	301.61	301.89	302.67	304.9	304.55	301.24	302.43	302.36	302.88	302.72	305.15	307.02	304.79	301.49	307.56	302.31	304.45	298.44	303.17	305.06	305.99	303.16	304.31	303.16	304.91	307.33	301.46	304.51	299.81	300.43	300.13	304.07	304.41	303.29	304.52	306.01
298.95	297.74	298.59	296.96	299.3	301.52	301.82	296.92	302.45	298.77	299.53	298.48	299	297.04	297.32	298.87	301.64	299.56	294.74	299.65	301.89	300.36	298.42	300.17	300.85	299.7	296.92	297.81	302.12	305.08	298.11	298.41	302.28	297.87	298.99	297.44	298.48	300.99	301.63	301.1	298.65	302.61	298.6	301.67	301.35	298.34	301.02	294.94	301.4	301.68
303.86	299.76	302.17	302.43	299.68	297.83	305.87	303.97	303.83	304.31	301.14	301.84	301.72	305.47	304.09	301.54	301.23	301.19	297.83	303.3	303.49	305.13	303.69	301.32	305.63	308.85	299.24	301.28	306.95	301.73	301.58	304.45	302.24	301.63	303.43	304.07	300.13	303.59	301.06	300.82	301.45	299.81	302.4	303.13	304.65	305.26	304.74	302.9	302.56	303.5
326.67	330.28	327.29	329.81	326.57	324.56	327.02	325.55	325.66	324.39	330.55	328.26	327.63	326.99	328.96	326.62	327.76	328.96	327.83	325.56	328.18	325.35	326.46	324.69	326.41	328.03	329.56	324.53	330.57	325.08	326.75	330.1	328.7	325.98	325.63	326.32	324.68	327.51	328.65	328.39	330.24	327.06	328.35	324.61	327.33	330.19	326.57	326.05	325.41	325.11
312.34	314.04	315.04	315.99	316.71	315.63	313.49	314.9	315.33	317.35	314.96	318.12	313.37	314.16	314.18	311.76	317.36	313.04	317.09	314.6	317.29	313.87	315.92	314.96	317.83	316.38	314.76	317.21	315.25	311.06	315.53	315.55	317.14	313.19	313.68	311.77	319.59	314.05	316.18	313.36	315.36	313.8	317.14	320.97	312.56	313.97	313.65	313.13	313.93	314.65
314.24	314.58	316.58	308.93	315.65	309.88	314.91	315.45	313.95	313.25	313.71	311.66	315.09	310.66	313.38	310.08	315.91	312.12	315.49	312.19	312.57	310.18	312.73	313.95	312.59	312.82	311.51	316.06	313.53	311.16	312.8	312.9	315.55	317.8	313.58	312.66	311.55	315.19	311.48	317.86	313.43	313.56	311.84	313.31	311.2	314.88	313.73	314	313.87	315.23
317.28	316.77	317.68	316.16	320.11	320.57	320.08	320.35	317.98	318.56	319.53	319.65	320.27	314.52	318.33	319.19	319.78	319.39	316.91	313.04	315.73	317.13	322.52	316.46	319.16	317.7	315.6	317.77	319.35	321.39	323.09	316.55	316.84	320.49	320.49	319.28	321.28	318.92	317.7	318.54	316.6	318.23	321.45	315.81	317.47	318.79	319.63	316.29	321.65	318.41
304.64	307.97	304.14	304.71	306.34	304.9	305.11	306.58	307.08	305.92	304.17	302.5	306.01	308.8	307.75	302.99	302.64	303.18	308.39	306.23	300.69	306.71	307.63	306.13	305.28	307.39	306.68	304.35	304.04	307.79	302.41	305.98	303.19	305.27	303.96	304.86	303.93	307.56	301.77	304.19	306.21	306.83	308.32	307.73	304.17	303.34	304.34	304.15	302.04	304.9
302.11	304.58	302.46	299.4	301.02	297.36	302.48	302.53	302.39	300.33	299.54	301.96	299.21	302.88	300.1	303.4	302.97	305.26	303.33	301.61	302.9	303.74	302.08	303.04	303.06	305.73	305.14	305.01	305.17	301.05	301.82	301.17	302.58	300.93	303.36	298.53	305.34	300.49	300.45	301.69	304.05	306.18	302.32	303.02	300.69	304.13	303.95	302.61	307.27	302.5
303.37	303.13	302.51	302.37	299.51	305.15	302.41	299.57	304.75	303.09	302.43	303.58	299.29	305.08	305.1	305.52	306.68	301.26	303.86	305.96	305.47	302.11	301.74	304.95	303.43	300.49	304.57	301.61	302.43	301	300.37	304.51	302.58	300.07	307.55	302.11	303.39	303.36	302.68	299.1	299.33	299.95	301.21	301.77	301.84	302.44	302.11	303.33	299.64	301.69
315.04	316.87	315.57	317.51	315.78	317.05	316.9	315.54	309.02	316.06	312.12	315.45	314.46	317.59	315.25	315.56	318.14	318.93	316.76	316.5	320.75	314.6	315.46	318.38	316.26	313.25	313.95	316.45	316.17	319.49	318.86	317.66	315.27	314.29	314.54	317.58	318.06	315.53	317.71	314.96	314.07	315.17	315.81	317.53	318.3	312.27	317.46	313.87	312.01	311.65
301.83	307.25	300.34	305.63	307.24	308.18	305.67	306.92	306.04	305.98	306.19	304.07	298.78	305.55	304.9	303.51	306.88	305.02	303.51	305.84	306.26	307.58	309.2	303.7	304.97	305.2	307.6	304.16	303.33	303.28	305.01	302.28	304.64	303.03	304.79	306.75	303.89	310.41	304.21	305.9	310.65	306.9	305.84	303.03	305.67	304.03	303.86	304.22	304.26	304.75
326.97	325.95	327	326.76	323.76	326.04	328.01	329.59	326.86	331.1	330.62	330.17	329.28	327.57	329.85	323.03	330.29	326.84	326.77	325.83	327.29	325.95	325.41	327.25	329.24	326.93	328.38	326.06	330.28	326.12	330.56	326.02	326.96	328.81	329.66	328.03	322.4	330.07	330.6	326.33	328.57	324.37	327.07	326.66	325.69	327.28	327.22	324.73	323.92	329.01
310.13	305.33	300.98	308.87	301.9	304.81	305.83	307.66	304.14	303.03	303.41	306.43	304.06	306.08	304.1	304.54	305.47	303.14	306.37	303.48	301.59	304.23	305.63	306.28	305.34	303.25	305.12	305.42	308.73	305.94	302.45	305.2	302.48	303.83	306.61	308.55	305.47	305	303.84	304.57	307.5	304.84	304.91	307.98	302.62	303.91	303.14	301.67	307.4	303.13
302.3	302.86	306.5	303.56	301.42	304.69	304.13	303.69	301.34	303.99	301.73	300.35	305.49	303.56	304.11	305.22	305.68	305.13	304.95	304.65	304.39	306.48	303.55	300.34	303.7	306.03	304.46	307.7	300.67	309.57	306.47	306.1	306.15	305.41	305.23	302.68	298.85	306.86	302.37	301.83	305.01	303.99	303.59	303.09	301.94	305.3	309.57	300.42	303.94	303.3
306.23	303.59	305.37	305.16	306	304.84	308.61	307.33	303.24	306.51	306.46	306.61	304.92	308.06	303.6	302.61	306.8	309.24	304.42	305.09	307.33	302.65	305.88	303.49	302.72	303.47	308.1	303.8	306.35	303.1	307.73	307.78	307.53	298.1	305.42	308.37	305.11	301.18	306.9	305.39	304.57	303.86	303.35	302.3	305.34	301.15	307.59	305.67	307.14	304.07
293.69	294.68	291.77	293.73	294	293.71	293.74	293.99	294.76	294.14	293.14	295.52	295.64	296.91	296.51	292.07	293.5	293.38	294.82	294.79	293.28	291.8	291.95	296.42	294.73	293.37	295.42	291.18	292.7	294.56	292.48	292.38	295.26	294.45	294.8	294.05	292.62	293.74	294.72	292.06	290.38	291.37	297.68	292.75	294.2	294.3	296.19	295.18	294.25	295.95
301.05	304.07	302.13	301.31	305.12	303.52	306.15	304.96	301.62	302.83	303.9	304.4	300.7	304.71	305.74	307.58	299.3	301.77	305.2	302.87	299.07	304.62	303.25	300.82	303.13	302.48	304.47	302.43	303.87	304.11	303.1	300.7	303.33	302.66	308.38	304.61	299.31	301.44	302.24	298.41	303.85	305.89	300.48	298.7	302.61	302.36	302.17	303.87	305.31	303.75
296.47	295.52	290.52	295.05	298.79	295.05	290.99	297.45	291.27	296.58	294.47	294.57	299.06	296.99	295.42	293.49	295.96	290.29	293.38	296.49	294.8	294.72	295.31	295.83	294.67	292.42	298.34	292.33	297.85	292.64	295.49	293.57	295.9	294.38	294.02	299.32	298.7	293.26	289.64	297.81	294.6	296.51	297.36	294.72	294.07	292.7	296.55	294.09	295.2	294.97
294.96	296.29	296.82	293.89	291.9	297.04	291.76	297.6	294.3	293.08	296.68	294.47	297.14	294.45	296.08	293.54	294.7	295.76	294.28	293.44	296.34	296.5	294.54	295.67	299	295.08	296.03	293.95	294.91	291.92	296.01	297.44	294.26	291.01	293.65	298.31	301.71	292.67	294.87	296.52	293.56	294.35	293.01	293.56	296.06	292.81	297.21	291.89	298.4	292.75
305.09	307.49	300.91	304.73	303.48	305.05	302.59	304.62	303.46	304	305.83	304.4	302.53	302.71	304.25	307.25	306.1	303.66	305.88	304.42	305.42	306	303.33	307.46	305.01	306.89	305.91	302.55	305.45	307.3	302.79	305.14	303.72	309.02	301.67	304.03	304.81	307.38	305.27	303.65	307.94	305.57	301.42	307.6	306.4	302.12	306.76	302.54	306.61	306.59
302.85	304.77	303.83	305.21	299.63	299.47	301.49	302.88	301.79	302	300.86	300.97	298.78	305.12	305.44	303.37	301.23	301.09	300.86	300.66	303.51	302.65	301.8	305.15	301.93	302.62	301.29	301.07	302.56	301.31	297.6	303.62	302.69	303.57	299.77	302.37	301.55	304.19	302.81	301.17	297.91	306.66	303.3	298.96	303.87	299.65	303.03	301.81	304.27	302.75
327.59	323.24	324.58	322.14	324.85	329.93	321.29	327.39	324.37	327.47	323.82	327.04	323.81	323.91	325.71	325.01	326.06	323.12	329.29	324.28	327.11	323.09	326.57	320.42	323.78	322.72	325.37	326.1	325.57	324.44	326.86	325.11	327.36	324.07	325.38	326.92	322.24	328.85	323.52	326.98	324.12	321.92	325.63	321.96	322.63	323.42	326.09	323.15	324.72	326.6
298.83	294.79	295.78	299.29	296.18	297.8	293.65	292.97	292.69	297.5	294.99	297.84	297.04	298.31	294.62	293.14	296.54	299.94	296.88	296.22	296.34	297.61	295.6	297.35	300.39	296.81	296.17	295.96	296.38	298.06	292.71	299.47	296.89	299.67	294.13	299.4	295.58	295.34	299.09	299.5	296.97	295.16	292.63	293.7	299.21	298.7	298.31	295.6	300.32	295.72
310.74	314.41	314.04	314	316.36	312.85	311.31	314.29	312.15	313.59	309.92	311.55	316.02	309.8	314.03	315.1	313.44	314.68	312.07	314.79	313.41	312.61	311.65	313.4	313.22	313.45	314.77	313	313.71	315.95	313.41	311.97	310.28	312.23	312.61	311.57	310.42	311.65	310.79	308.22	313.17	316.83	312	310.3	313.52	316.96	311.21	313.56	306.22	311.63
296.85	298.67	295.87	295.93	294.74	298.25	297.17	292.88	293.82	294.24	292.64	297.42	291.27	292.58	290.92	294.69	295.6	296.08	294.47	295.22	294.39	290.58	297.02	295.6	294.4	293.38	296.82	296.09	295.26	297.23	295.23	297.72	294.7	294.27	295.89	294.57	296.43	295.68	296.35	298.65	300.12	292.71	294	293.53	295.36	292.55	293.02	296.14	296.18	295.85
311.16	311.92	313.2	317.38	312.96	314.41	317.76	312.89	316.23	309.74	313.76	314.68	311.34	315.31	313.94	314.81	314.9	312.84	312.32	314.9	315.64	315.73	316.21	313.43	315.03	314.47	312.44	311.64	315.94	312.46	312.85	311.16	311.74	315.37	311.14	313.24	314.05	313.53	312.61	313.64	312.19	314.67	314.35	314.01	314.75	313.37	313.27	316.5	314.89	311.11
311.69	311.94	310.06	310.05	308.32	312.14	310.82	313.86	307.88	313.15	312.9	308.04	312.73	309.79	311.33	311.51	309.45	312.59	310.97	307.56	311.18	309.94	308.81	311.96	308.63	311.1	314.24	308.96	313.26	308.77	310.26	307.48	310.79	312.96	311.64	311.46	312.19	308.79	309.45	309.45	310.03	310.67	311.53	313.46	310.76	312.54	313.81	311.16	310.92	311.91
302.68	303.05	302.14	302.43	303.25	308.93	303.42	306.31	302.03	304.47	300.48	304.53	305.1	303.87	302.06	304.33	308.16	301.87	303.72	305.4	304.52	303.2	303.38	301.22	306.38	304	304.53	302.95	301.84	304.22	305.19	302.69	304.35	306.46	303.57	303.26	305.29	301.41	300.17	304.21	303.2	302.38	307.53	300	303.43	304.18	301.76	306.05	303.91	302.63
296.13	299.9	300.05	300.27	302.4	303.97	298.85	300.86	302.47	300.94	301.21	306.17	301.56	297.37	294.59	300.35	301.72	301.3	297.9	299.64	299.5	298.94	299.33	301.69	299.78	301.41	300.44	299.75	297.17	304.14	297.77	300.18	303.25	300.08	301.43	299.28	301.95	301.1	303.19	301.62	298.19	299.54	299.7	301.86	304.9	300.8	302.71	299.27	300.89	301.42
327.21	326.39	330.08	327.36	328.36	327.19	327.11	324.29	329.86	327.85	329.78	329.64	328.35	326.63	326.43	327.25	328.26	326.97	324.95	327.59	330.4	327.15	325.57	327.77	325.6	328.47	329.99	327.18	328.26	320.91	328.97	334.93	328.85	323.9	328.93	326.85	327.99	328.04	326.68	327.97	328.47	329.06	330.44	327.23	329.03	326.59	327.65	328.12	328.04	328.28
314.66	312.32	309.52	308.75	312.9	312.17	309.3	313.54	309.42	306.59	312.2	311.3	312.05	310.83	309.48	308.28	311.09	308.55	314.91	312	312.69	309.03	309.68	309.39	313.43	312.88	314.56	311.02	310.15	310.12	307.73	309.76	312.37	311.2	312.92	312.23	314.66	310.91	312.29	309.07	313.45	310.35	310.05	312.2	315.39	309.73	313.29	310.56	312.42	311.05
302.76	306.49	306.05	306.34	308.55	307.77	309.52	306.01	310.82	310.23	304.76	308.63	307.74	301.22	305.99	306.3	310.13	306.35	303.57	307.08	306.84	304.74	308.75	307.23	306.81	308.24	307.99	305.44	303.34	306.07	304.56	311.59	305.47	307.78	307.21	305.87	304.87	306.57	305.2	306.29	302.08	301.39	309.15	306.46	308.04	309.49	305.64	305.58	305.85	310.23
304.95	302.71	300.17	307.55	302.09	303.53	301.44	303.83	302.68	302.39	300.67	304.48	301.14	301.67	305.15	303.76	302.89	302.29	304.63	298.2	302.55	301.52	304.01	302.96	305.65	304.47	302.51	303.21	302.92	305.56	303.71	301.27	302.28	304.2	304	305.48	301.45	303.39	305.49	300.19	303.25	304.59	304.76	302.87	304.14	304.82	302	303.09	302.04	298.5
319.95	319.99	319.25	316.9	321.09	318.65	320.88	317.72	313.76	316.68	317.23	322.67	318.95	320.28	319.62	316.66	313.95	315.41	317.71	319.84	319.57	321.01	319.46	319.57	321.76	322.53	321.5	319.71	317.38	325.65	322.35	314.91	319.31	320.86	318.46	320.29	315.37	319.89	322.76	318.71	318.07	314.43	317.05	319.14	317.11	316.21	319.33	318.35	321.45	318.73
314.69	313.87	312.54	314.97	313.35	314.75	316.07	311.12	311.8	314.15	312.31	311.77	316.57	312.81	314.44	315.77	315.29	311.81	315.96	310.13	312.13	313.11	311.79	317.18	316.12	310.86	312.64	314.97	310.03	313.14	314.74	313.9	311.29	311.93	314.08	314.85	312.86	312.46	311.42	309.31	315.15	311.76	313.17	317.41	313.38	311.84	313.2	315.2	312.14	313.15
309.56	311.49	313.02	312.78	314.09	315.42	311.4	311.15	313.01	311.21	310.41	312.44	314.85	313.62	312.06	312.58	315.18	310.29	310.64	312.76	309.65	316.6	313.78	312.57	312.83	313.63	313.32	308.77	311.01	310.72	312.06	314.35	314.42	309.36	309.6	314.62	310.54	311.39	309.92	314.43	309.83	313.45	310.8	316.71	312.69	311.32	314.22	309.57	315.69	314.45
312.3	311.45	312.5	309.59	312.92	308.71	305.7	311.92	312.11	310.15	312.79	311.13	312.1	308.22	309.38	311.02	311.05	308.6	310.8	310.35	312.05	311.59	312.2	314.08	312.95	312.2	311.31	313.69	310.93	312.89	312.69	311.81	311.13	312.19	307.5	312.21	306.91	309.23	312.61	311.75	310.56	311.75	312.38	310.11	312.35	310.01	310.74	313.92	309.83	308.81
318.06	315.26	313.51	315.88	318.15	317.63	318.47	315.83	316.78	314.68	316.06	318.98	317.67	319.13	315.77	317.32	318.23	316.65	317.15	319.77	317.62	314.41	317.52	317.93	315.39	320.22	316.55	314.44	316.82	316.15	318.28	319.84	317.5	316.8	316.59	317.09	318.9	315.01	317.71	316.99	314.6	315.89	318.74	318.84	316.11	316	316.62	319.38	315.67	317
293.79	295.25	292.46	296.33	296.91	294.27	293.77	292.37	294.44	295.72	295.33	293.13	296.15	292.56	294.89	292.94	294.83	296.01	291.3	294.44	293.12	295.78	295.16	293.67	291.98	293.24	291.67	295.54	293.7	295.57	293.76	293.58	295.46	295.93	292.6	291.15	291.32	295.96	292.89	293.09	295.49	292.05	291.66	293.77	291.97	292.82	291.76	293.97	292.5	291.5
310.34	310.79	312.4	314.17	315.94	315.16	313.96	314.54	316.52	313.82	315.54	310.3	315.31	314.69	313.7	311.1	316.21	315.78	312.72	315.94	315.01	313.8	313.72	313.46	313.4	312.67	312.73	317.49	314.1	312.04	313.07	310.3	316.38	312.82	311.37	316.68	314.73	315.44	314.91	314.7	310.17	312.4	311.74	313.06	315.03	309.87	316.71	313.33	318.61	311.76
317.37	317.39	315.61	314.76	315.88	313.3	314.63	318.71	315.05	314	314.52	316.21	314.14	316.72	315.25	319.11	316.82	316.22	316.25	316.14	312.88	315.85	316.84	318.84	318.74	312.42	314.94	315.8	315.53	317.09	315.68	313.69	313.29	317.73	317.42	316.02	318.51	317.83	317.36	317.07	316.04	315.19	314.97	312.71	314.92	314.85	316.57	315.83	316.73	317.14
316.26	318.07	318.12	317.88	319.34	314.86	315.2	316.21	320.68	320.18	314.69	318.22	321.6	314.69	312.06	315.49	318.95	319.77	317.67	314.54	319.48	318.25	318.57	315.73	315.96	316.92	315.69	317.98	315.46	314.21	321.42	318.85	316.68	317.57	317.81	320.5	321.41	317.71	316.01	319.79	318.72	319.49	319.53	316.24	315.39	316.62	315.48	314.02	317.87	317.14
304.82	302.77	304.44	303.52	304.91	306.79	302.78	308.47	305.32	301.65	302.56	303.57	301.8	302.02	300.99	306.59	303.22	300.56	301.16	303.68	301.57	303.45	301.67	303.11	303.84	305.43	300.07	297.84	305.34	301.76	305.09	304.3	305.39	306.72	303.96	303.35	303.36	305.15	302.93	304.4	301.32	305.16	301.57	299.63	302.42	305.09	306.5	304.2	303.55	301.62
302.99	303.11	302.05	305.15	303.47	305.54	302.48	301.97	301.78	300.69	301.66	300.65	305.01	302.22	303.13	305.85	304.36	301.72	301.55	303.72	303.74	307.82	306.3	306.51	299.81	306.55	300.17	302.71	307.09	302.48	304.96	305.34	304.55	302.73	305.53	306.28	304.31	301.85	300.07	300.6	301.29	301.49	301.42	300.87	303.93	305.17	304.44	303.5	304.28	305.16
313.31	316.6	312.27	314.68	311.81	317.98	312.08	311.97	314.94	310.77	314.02	315.86	317.09	313.8	314.7	315.47	313.4	311.94	315.16	312.76	315.14	313.19	310.2	313.18	313.67	314.45	316.31	314.49	316.23	310.21	314.12	312.64	312.43	318.36	310.71	313.47	315.48	314.8	314.59	313.75	314.97	312.61	316.17	321.03	313.06	313.49	312.57	313.29	310.82	315.93
326.28	329.66	330.38	332.27	324.71	324.99	327.39	332.23	327.32	325.16	327.84	327.14	324.76	326.49	329.79	328.55	328.91	329.63	329.09	329.73	327.43	327.71	328.85	326.5	327.04	326.68	328.19	330.11	330.53	326.21	327.58	329.53	327.12	326.02	326.87	329.6	331.06	326.52	326.28	327.8	327.62	324.72	326.78	326.19	329.72	332.02	325.58	328.31	327.61	326.33
330.47	326	327.28	328.65	329.9	330.37	327.63	327.88	330.55	325.29	331.8	325.93	329.72	328.38	328.67	328.88	326.89	327.58	328.32	331.3	326.62	326.95	329.81	324.47	329.23	329.72	328.28	330.46	328.21	325.71	330.11	327.56	328.77	327.2	326.03	326.31	330.97	328.48	329.37	327.6	329.75	327.46	327.49	325.67	328.78	329.77	328.92	327.32	328.74	330.07
306.29	309.78	307.21	308.07	306.36	309.5	314.8	307.69	309.42	309.97	309.41	307.91	310.65	306.89	304.34	304.89	310.53	306.77	309.43	310.38	308.09	305.9	308.31	307.23	313.15	306.33	309.2	311.85	311.3	312.17	310.15	309.79	307.83	309.55	311.65	308.67	311.36	306.31	307.88	309.11	310.57	306.87	307.03	309.75	309.93	307.87	308.87	309.9	309.18	307.91
315.13	313.36	314.2	311.39	313.78	315.13	315.63	311.74	314.13	312.77	316.01	310.29	312.47	314.1	311.99	310.56	311.14	312.4	310.67	311.37	312.03	313.54	314.64	314.1	312.75	316.37	314.37	312.89	310.84	316.1	313.31	314.69	313.11	313.53	312.8	312.27	314.69	311.8	315.34	312.7	316.14	311.79	315.74	314.07	313.09	313.79	309.92	317.6	307.31	317.04
303.55	305.81	303.86	301.75	302.92	306.48	305.88	301.86	305.65	300.98	302.12	302.9	303.1	302.5	302.07	303.1	306.57	302.34	303.81	303.63	305.25	303.93	303.46	303.77	302.36	303.46	304.64	305.34	303.95	302.1	305.82	300.39	297.67	301.1	302.39	302.7	304.12	305.61	301.29	304.6	299.36	304.96	303.48	301.45	306.6	304.61	305.21	300.74	301.17	301.7
314.43	317.74	317.82	317.5	313.47	315.37	313.86	314.44	312.1	316.01	316.47	318.78	313.15	314.02	318.24	315.03	315.62	313.32	312.29	311.21	313.15	316.54	314.12	316.21	316.58	316.78	316.78	313.18	315.62	317.67	313.8	314.18	314.04	312.51	316.66	312.41	314.71	314.13	315.29	314.36	317.59	309.24	314.26	315.54	320.42	312.17	312.45	313.15	315.75	315.12
318.12	317.3	317.07	320.6	322.74	317.14	318.91	322.75	318	317.03	318.04	316.63	320.96	315.38	314.98	321.23	322.76	319.05	317.85	319.05	316.66	317.69	317.22	319.37	317.95	323.62	316.78	317.4	318.43	319.28	316.98	319.48	315.83	318.46	316.72	317.68	321.38	314.93	320.43	318.7	319.81	321.96	317.52	323.25	319.81	317.38	316.98	321.88	318.32	315.91
307.84	307.58	307.64	308.9	308.39	305.14	309.68	305.34	310.57	309.52	307.38	305.43	309.47	310.53	309.6	307.23	308.67	310.16	308.97	309.21	309.45	305.37	306.21	308.75	309.47	307.07	311.25	309.08	310.53	306.16	307.59	307.9	308.09	308.64	308.6	309.71	308.95	310.05	309.7	309.29	308.32	310.29	308.13	307.4	309.31	306.96	310.75	310.36	305.73	309.45
329.03	326.72	330.01	325.77	327.63	331.9	332.59	329.26	328.89	330.26	327.35	331.89	329.22	329.38	327.43	329.05	330.3	328.23	326.46	328.93	326.43	328.72	331.87	329.11	326.3	327.79	329.66	330.59	329	329.12	327.61	330.68	328.92	329.29	327.07	326.63	323.85	327.96	327.99	327.42	329.02	332.03	330.88	329.43	325.07	325.76	328.97	331.84	327.66	331.79
304.8	303.26	306.39	306.13	299.96	304.9	301.73	301.91	302.19	302.98	303.17	303.79	304.82	306.02	303.63	301.37	304.64	302.46	302.81	300.77	306.34	304	306.37	306.67	304.46	304.54	300.04	302.79	305.06	303.14	301.96	306.11	305.02	303	304.41	300.32	304.58	307.17	302.27	302.19	309.25	301.89	301.36	304.15	302.82	306.47	309.03	302.08	303.54	303.3
303.61	304.17	306.09	306.61	308.67	304.95	307.09	306.8	307.25	305.98	305.98	306.73	304.12	308.05	305.41	305.44	307.44	306.45	306.57	305.84	307.87	306.04	304.58	305.36	305.34	306.37	305.66	310.6	307.05	303.49	306.91	304.66	303.58	306.9	304.96	307.05	306.94	304.72	307.88	305.72	305.43	305.71	306.84	304.01	305.06	304.5	307.28	304.91	308.43	303.25
308.05	307.83	306.08	306.83	309.79	307.4	306.78	310.83	307.03	305.93	307.49	308.93	308.4	307.29	308.87	306.64	306.76	304.55	304.29	308.35	305.83	305.3	306.19	306.06	309.32	307.57	305.85	304.35	307.63	304.07	304.94	305.69	308.36	307.28	304.87	307.46	309.23	309.3	307.2	306.56	307.5	305.79	306.95	309.8	305.06	309.48	305.56	306.94	303.02	311.24
306.25	302.91	305.37	309.1	301.04	304.17	303.8	302.91	305.17	303.99	302.6	303.44	304.9	303.91	304.55	304.06	303.67	304.24	302.52	307.28	303.4	302.2	301.71	303.8	303.45	303.35	303.51	303.13	301.96	304.05	304.46	304.6	302.24	299.82	305.47	306.58	299.19	301.64	302.93	300.94	302.43	302.1	304.12	299.25	303.88	300.47	304.16	304.3	304	303.8
303	304.73	306.18	303.01	308.61	302.52	304.01	305.47	309.07	302.39	306.88	305.01	310.25	303.17	306.26	307.21	306.44	303.13	301.52	303.05	305.61	305.89	304.01	304.74	302.29	301.49	303.94	307.51	303.47	305.92	307.55	301.95	303.09	307.37	304.83	308.93	301.07	309.39	305.27	302.63	305.41	304.74	305.05	302.81	306.09	306.82	307.55	306.04	306.11	303.86
304.68	303.15	298.01	303.24	303.84	304.4	302.23	301.72	300.57	305.96	302.29	299.58	303.8	300.21	300.11	302.35	303.75	298.63	304.04	301.98	301.76	302.12	302.95	304.09	302.55	299.07	300.95	300.26	303.09	298.08	303.71	301.95	300.36	300.65	303.71	302.43	302.74	303.22	302.1	300.83	304.35	303.43	300.46	305.63	299.74	304.04	300.65	301.21	304.71	304.47
314.83	313.56	316.05	313.05	310.85	312	312.45	313.06	310.37	309.64	311.47	312.68	310.34	311.25	311.6	308.31	310.05	311.48	312.33	314.63	314.06	310.6	311.45	310.96	310.21	313.33	312.23	313.47	309.98	310.79	313.36	317.02	313.14	312.72	314.74	311.81	315.7	312.76	315.35	312.79	313.57	315.06	310.03	311.45	315.4	314.21	314.62	311.46	315.09	313.8
318.04	315.05	320.72	317.58	317.54	317.4	319.46	318.02	319.8	321.05	317.72	318.1	317.21	319.57	320.56	322.1	318.15	323.25	317.33	319.04	318.72	319.57	314.84	318.67	322.12	320.39	319.07	319.5	319.45	317.69	315.99	322.51	314.9	321.28	318.65	320	320.17	318.33	316.8	319.25	318.45	319.28	319.66	322.96	316.09	318.86	316.68	316.92	322.56	319.75
307.83	310.68	308.3	307.42	306.71	308.32	305.66	307.42	308.19	305.84	304.22	302.43	302.97	305.05	306.36	308.57	305.24	306.3	308.71	307.95	309.25	304.13	308.01	303.59	310.7	303.74	305.41	305.55	307.87	307.81	305.92	306.77	307.79	307.61	307.43	308.63	305.55	306.17	303.59	304.15	307.33	304.67	306.75	306.54	305.32	307.3	305.99	307.21	303.45	308.92
300.11	300.93	302.29	302.47	303.91	300.67	301.84	300.19	297.65	301.52	302.85	299.99	301.2	299	298.83	299.77	303.59	302.83	301.18	299.76	301.84	299.33	302.46	300.86	300.2	300.89	301.37	300.92	300.61	305.31	304.66	299.68	301.54	301.16	305.9	301.41	300.35	300.61	304.19	296.93	301.74	301.88	301.31	302.87	298.24	303.4	302.26	300.88	300.51	296.78
323.37	326.7	326.74	322	325.14	322.11	318.63	322.68	323.36	324.38	327.83	322.19	325.92	323.63	326.29	327.23	326.5	325.86	324.53	321.33	323.1	324.02	325.11	327.6	322.24	326.88	326.34	325.74	325.76	327.21	322.73	322.24	325.09	323.56	321.14	323.97	325.48	327.12	324.73	325.33	325.8	326.33	323.76	324.32	324.1	325.87	323.92	325.36	326.68	321.99
325.48	329.25	325.85	330.14	326.92	329.76	326.09	327.71	326.43	323.78	327.88	325.93	328.25	329.05	326.41	327.76	329.05	325.41	325.25	329.46	329.82	324.54	323.66	327.59	330.17	326	328.11	325.24	329.31	324.94	324.53	329.46	326.01	328.4	330.85	327.59	329.08	327.37	326.72	324.67	326.53	329.03	324.39	325.25	324.25	325.31	330.67	329.98	328.39	327.79
316.62	318.03	316.63	317.38	318.51	315.27	316.46	319.61	317.86	315.33	318.68	318.3	319.57	321.72	317.95	318.28	315.64	315.02	314.12	317.24	318.33	320.59	317.08	319.37	317.4	315.33	320.28	319.53	314.68	316.71	317.73	321.14	320.92	318.36	316.14	317.97	313.47	315.21	318.78	314.57	316.23	317.16	316.16	317.65	319.89	317.24	312.15	319.49	318.42	320.61
313.94	316.31	309.02	312.15	313.11	308.29	314.8	309.36	312.41	310.94	314.1	308.93	311.98	311.28	311.62	313.88	310.42	308.89	311.1	311.92	313.69	311.82	314.83	312.81	310.42	313.87	315.76	314.64	310.59	310.76	308.97	312.4	312.59	309.03	310.86	311.54	313.19	309.67	314.33	313.12	313.77	311.82	310.95	309.87	311.65	311.33	313.44	314.49	312.4	312.72
320.3	317.61	319.44	317.42	317.45	318.18	318.81	315.95	319.1	318.19	316.27	317.99	317.77	321.71	319.91	316.07	319.32	318.2	320.06	318.84	316.26	317.54	320.64	320.34	317.16	319.48	318.84	321.47	320.41	316.88	315.33	314.49	319.93	320.73	318.43	321.45	320.05	317.19	316.3	317.92	318.88	319.71	319.34	317.2	319.69	321.68	316.84	318.44	318.57	316.76
301.66	304.44	304.8	303.61	303.55	304.01	306.41	305.12	300.69	305.57	301.73	305	301.38	303.99	302.84	305.58	302.81	303.49	303.95	302.46	302.67	304.04	304.54	304.92	302.13	305.89	304.56	307.02	301.35	305.56	301.41	304.59	301.91	300.1	303.56	303.42	301.34	301.49	305.61	300.18	302.99	298.67	301.73	307.25	304.83	304.39	307.32	303.17	304.79	306.74
313.05	322.82	313.52	315.55	315.39	315.88	315.47	318.23	316.02	313.06	320.47	315.97	319.5	317.49	313.85	317.95	317.17	317.1	315.2	313.64	314.89	316.95	315.15	313.91	314.77	315.5	316.44	317.99	314.93	315.33	314.11	319.25	319.31	314.71	319.35	316.08	313.52	318.84	317.15	314.97	317.29	320.74	316.91	315.24	318.82	319.24	314.93	316.98	318.3	315.47
307.32	303.79	306.96	304.46	304.91	300.56	305.48	300.11	302.11	304.97	303.42	307	302.31	306.1	301.31	305.72	305.74	302.41	302.12	304.77	300.07	304.29	303.95	300.96	304.2	302.8	309.71	304.03	309.22	301.86	303.85	303.6	304.92	306.6	303.74	301.55	302.57	304.31	303.37	303.8	302.51	303.24	303.84	302.27	300.51	305.27	303.41	305.31	305.1	303.86
319.44	316.51	312.57	317	316.49	314.35	319.23	312	319.64	315.48	317.92	317.87	316.82	315.65	319.63	315.56	316.35	316.12	319.7	315.24	319.79	318.49	314.49	313.37	318.18	319.32	319.26	315.99	316.26	313.3	317.83	318.6	316.98	317.77	318.26	316.74	316.46	318.69	318.46	317.67	313.8	317.96	317.79	314.53	316.92	317.78	316.7	320.09	314.76	315.78
318.5	316.65	317.22	320.08	317.13	318.5	315.28	314.16	318.59	318.44	314.8	314.05	314.89	316.81	313	317.52	317.08	319.63	317.13	319.03	313.79	314.4	318.81	319.23	318.33	320.18	319.41	319.13	315.68	320.56	316.59	319.64	317.91	320.5	318.47	318.01	319.11	318.83	316.36	314.83	317.64	318.52	317.71	318.79	317.9	317.81	318.86	318.57	316.43	319.25
304.12	303.75	305.62	306.28	303.47	304.49	307.66	305.58	301.38	307.06	305.66	304.49	304.45	307.36	303.87	306.19	305.98	304.75	304.21	307.15	304.43	305.27	304.95	305.87	302.24	306.3	302.01	304.69	304.53	303.6	302.93	306.22	307.67	304.51	302.96	305.21	305.17	303.88	307.51	304.35	302	305.09	301.61	306.17	302.62	308.15	305.44	304.49	305.9	303.32
302.9	304.27	307.77	307.57	303.56	307.59	307.09	303.95	307.16	301.09	304.16	305.46	307.79	304.94	304.49	303.53	306.29	302.06	301.22	305.04	304.24	305.9	302.06	305.11	304.71	306.92	307.24	307.18	302.85	305.58	303.75	304.89	305.27	303.51	303.15	303.36	306.45	305.07	305.07	301.66	306.36	306.33	308.92	304.56	304.38	303.06	304.42	306.11	305.48	308.54
307.35	306.03	307	307.5	309.15	302.82	303.04	304.53	306.15	307.36	306.32	310.68	304.05	310.24	305.48	309.13	305.52	304.57	308.33	305.5	305.36	308.39	307.43	305.96	309.4	305.04	304.27	308.32	301.51	305.46	305.52	307.17	307.89	305.42	303.57	308.14	310.47	303.85	304.43	308.91	301.45	304.33	305.55	308.82	308.05	301.95	305.15	309.78	305.17	304.92
305.47	307.61	304.82	304.23	308.01	306.61	306.65	301.5	303.01	301.38	305.44	304.23	306.24	304.83	298.48	303.51	304.29	307.9	303.95	305.44	307.12	304.26	306.83	302.77	303.64	303.8	306.15	305.78	305.78	304.07	305.92	306.92	303.04	301	307.66	301.48	303.73	306.91	307.53	301.57	304.57	301.81	303.84	306.94	298.8	307.27	306.02	303.16	304.92	305.4
313.06	313.49	313.94	314.33	313.93	314.75	310.42	315.29	313.4	313.76	315.07	314.03	307.06	314.09	312.35	311.47	315.29	314.06	314.3	311.47	311.27	314.42	313.96	316.11	310.78	314.7	313.85	315.77	316.84	316.63	315.16	315.06	312.73	316.37	311.69	310.66	313.92	316.91	314.96	311.22	314.97	314.89	315.27	312.73	315.33	313.42	312.36	314.69	312.86	309.31
300.12	299.08	302.11	303.5	299.07	300.05	299.04	299.81	299.62	301.08	301.16	303.05	300.51	299.57	300.97	298.35	300.22	302.61	301.31	298.4	301.54	296.96	304.29	303.6	300.85	299.77	298.61	301.26	298.04	299.29	297.15	299.34	303.95	303.68	298.22	301.75	299.56	298.51	299.68	299.96	299.24	296.72	298.36	299.98	299.47	301.07	300.34	299.66	300.21	300.73
319.26	314.69	314.22	313.03	315.46	314.81	316.46	317.04	318.19	316.19	312.52	314.66	313.51	316.38	314.03	318.67	316.96	314.1	311.45	311.65	316.32	318.29	310.32	315.11	315.06	318.23	318.85	315.57	316.56	317.48	316.86	316.89	314.2	310.61	314.89	315.73	314.76	313.59	315.57	314.08	313.91	316.3	313.49	315.6	316.41	313.39	315.59	316.34	315.24	315.75
311.03	310.83	308.41	305.75	307.22	306.86	303.86	304.84	306.92	306.99	308.53	305.36	303.11	310.45	304.28	308.74	304.6	299.14	307.68	306.25	304.28	304.54	307.02	309.25	307.86	305.44	307.1	309.04	303.74	309.43	305.65	306.66	305.13	305.63	307.64	304.91	308.36	303.87	310.03	308.82	304.17	305.28	306.21	305.52	306.86	307.28	306.13	306.14	308.05	305.86
304.85	308.66	302.64	304.06	304.14	305.92	307.66	305.55	304.64	307.26	304.9	305.9	303.86	306.58	304.17	306.29	304.76	307.76	306.45	304.06	305.8	304.72	304.99	306.79	307.26	303.52	300.27	307.01	305.64	304.31	306.08	305.8	304.15	308.24	307.57	305.38	303.89	303.47	302.93	307.89	302.65	307.83	306.81	304.46	302.51	305.52	307.85	303.31	304.33	303.91
323.47	323.71	324.11	325.03	323.27	323.26	324.67	322.66	322.67	322.77	324.14	324.67	325.39	324.71	321.25	325.22	327.62	322.87	325.99	322.24	323.24	323.24	325.17	323.22	323.92	319.58	322.11	324.67	324.22	327.47	323.02	321.53	324.89	324.04	327.03	321.19	324.19	323.85	323.77	323.57	324.27	325.43	323.04	325.2	324.24	324.3	323.46	320.7	327.95	322.71
313.42	313.02	315.66	316.18	314.61	312.08	315.02	312.16	315.64	312.21	315.97	316.02	314.33	312.59	313.74	316.76	317.31	318.99	314.88	317	314.01	315.61	317.84	314.97	314.82	315.68	319.43	313.38	312.96	314.89	316.13	316.56	316.85	314.51	314.06	318.49	315.61	313.7	314.35	315.59	317.16	312.28	315.06	312.49	316.11	316.18	312.97	316.03	315	316.48
303.85	304.75	303.79	306.04	300.93	304.66	305.05	309.28	305.96	306.14	306.46	305.98	308.12	306.74	308.38	306.16	309.3	305.49	303.84	305.66	303.59	304.8	304.93	304.79	306.72	306.35	305.94	303.57	310.76	306.11	309.11	304.95	309.21	306.32	307.09	306.71	307.19	308.43	310.99	305	302.29	310.4	306.62	305.05	307.05	306.55	305.06	307.42	303.52	308.02
309.54	305.67	308.98	305.88	308.98	307.9	306.82	310.65	309.87	305.91	304.63	305.61	308.11	308.99	309.94	308.11	308.45	308.46	305.57	308.53	308.13	314.2	310.62	307.31	309.04	304.89	309.92	306.04	305.15	302.87	310.22	305.05	302.45	306.32	304.67	309.94	308.53	303.97	305.67	307.71	307.73	308.36	306.91	307.26	310.57	307.53	307.3	306.03	309.87	312.59
314.15	313.74	312.1	312.08	310.62	315.18	315.15	313.68	312.09	311.75	310.1	312.99	314.55	310.71	312.97	310.57	314.24	310.34	313.15	309.53	312.3	311.79	312.64	313.16	313.76	311.46	315.5	313.08	309.58	312.94	312.25	313.39	311.01	312.9	310.98	313.94	308.01	314.52	317.43	316.07	313.36	316.66	310.91	310.75	311.78	314.1	312.17	310.41	314.11	315.32
302.07	298.41	305.33	305.53	303.26	302.3	302.6	303.09	306.71	300.6	304.48	299.92	301.44	303.43	306.48	303.01	304.23	302.07	303.73	304.59	303.26	301.89	303.6	301.32	304.24	301.7	305.58	301.24	301.43	301.58	303.82	302.46	302.79	306.7	302.3	302.97	303.87	305.47	301.26	301.81	307.82	301.73	305.94	302.87	304.81	303.52	301.7	302.71	305.45	302.46
329.41	326.36	330.08	327.96	329.65	328.43	328.74	330.09	330.23	327.78	325.99	327.96	326.07	327.74	328.31	324.89	328.05	330.13	329.48	331.07	327.19	325.74	328.07	328.97	326.73	327.36	330.36	325.63	330.57	326.89	327.54	329.69	330.63	329.12	329.63	330.01	331.78	329.36	329.11	326.84	329.35	328.16	329.42	328.68	327.31	327.32	329.79	331.36	330.38	324.52
296.52	294.98	294.68	294.65	293.06	293.41	294.32	292.21	292.27	297.21	296.58	291.96	293.22	296.96	294.49	295.21	295.2	294.14	293.91	292.8	294.94	296.97	298.46	292.3	294.3	295.89	294.59	298.39	297.77	295.84	293.91	292.76	294.88	291.61	294.33	291.13	293.31	295.47	295.1	295.45	292.73	294.27	292.79	292.87	294.84	296.31	292.97	292.69	294.71	292.38
315.95	312.9	314.71	314.03	314.08	314.21	311.78	313.13	314.46	314.34	312.62	315.26	315.99	314.16	319.39	313.13	311.92	314.89	315.52	310.94	310.38	314.12	312.02	314.99	312.61	315.62	316.68	314.82	315.29	314.94	312.85	315.2	313.47	312.63	312.2	313.92	314.45	313.46	311.77	313.97	312.25	311.29	311.92	312.2	317.34	311.16	314.37	316.35	313.2	310.02
305.63	302.82	306.8	310.46	306.07	305.29	308.15	304.96	304.89	307.57	307.37	305.22	300.5	304.21	305.01	307.23	304.94	303.83	306.06	304.81	303.68	304.22	304.77	307.57	309.54	305.97	305.16	309.51	307.64	305.88	302.69	306.98	306.4	303.36	303.63	303.52	304.22	302.59	305.99	304.2	299.61	308.1	304.95	308.49	305.69	304.7	307.3	307.16	304.26	305.78
304.27	302.95	301.09	300.36	304.9	302.25	302.58	301.37	298.97	305.27	302.56	306.47	305.34	306.34	304.36	304.59	303.15	304.27	301.09	303.41	307.87	303.1	300.15	302.85	302.05	301.28	303.47	300.47	303.11	304.75	304.47	301.77	304.73	304.32	306.62	302.88	300.56	304.29	303.89	307.37	302.87	300.52	303.19	305.8	305.88	306.25	301.47	306.02	303.51	302.37
301.88	303.12	301.86	304.34	301.86	306.02	300.73	303.96	304.21	302.27	302.66	304.87	302.9	303.81	300.53	301.24	302.42	304.81	300.29	300.59	300.37	301.46	301.34	303.26	303.27	303.81	300.82	307.18	301.45	301.67	301.34	302.04	304.36	298.95	303.4	302.54	301.4	304.62	304.71	301.96	302.36	303.53	299.99	303.65	298.32	304.99	301.85	303.06	299.43	304.97
295.86	294.65	296.28	293.42	293.13	292.47	295.72	293.76	294.04	297.62	298.42	290.48	294.35	297.01	293.76	295.35	292.26	291.03	293.76	293.44	294.48	297.25	296.79	292.73	292.5	293.49	293.87	297.37	294.87	294.54	295.33	292.14	293.51	291.86	292.21	294.49	296.32	293.73	294.42	293.88	296	294.59	292.82	293.49	293.54	293.9	293.13	296.29	291.66	295.07
318.72	320.33	321.35	324.08	318.59	314.52	320.07	322.73	319.02	317.09	318.22	319.59	315.98	316.82	317.25	318.35	316.18	318.23	319.02	322.66	320.31	316.82	318.56	320.03	316.4	317.53	320.91	319.6	319.76	318.6	319.38	320.93	321.65	318.02	319.71	319.36	320.9	318.26	320.87	319.08	318.61	319.83	319.12	316.85	321.17	321.54	319.66	320.42	319.33	319.94
302.04	304.08	306.66	303.38	306.87	299.32	303.91	303.82	303.76	303.33	306.17	303.38	303.15	302.98	302.64	303.92	303.96	305.54	303.31	304.39	300.86	307.17	308.31	300.87	304.24	305.15	306.3	298.76	305.99	299.92	304.13	300.39	303.68	304.42	300.98	303.91	303.32	301.67	303.68	304.23	303.71	301.93	303.58	301.23	303.02	299.86	303.81	301.57	300.95	303.16
304.93	304.98	304.6	304.71	304.52	305.53	303.24	302.5	303.24	306.98	304.27	300.56	303.73	304.46	306.29	304.98	302.68	304.31	303.54	305.39	303.32	303.56	304.25	302.43	304.89	306.25	303.16	305.97	307.98	306.82	303.36	300.75	304.35	305.52	303.29	303.9	307.4	303.62	306.41	302.15	304.52	307.77	305.77	300.71	306.18	305.32	304.98	300.64	305.33	304.97
312.47	312.88	311.1	311.32	312.38	311.56	311.29	310.65	311.61	311.29	310.05	309.37	311.25	314.25	311.26	310	311.09	308.85	308.14	312.75	315.16	313.14	313.55	310.84	313.78	311	309.97	312.47	310.95	313.71	313.53	310.75	311.89	313.1	311.19	312.54	310.81	312.85	312.47	308.6	311.27	308.41	312.14	308.65	312.83	311.83	311.6	310.52	309.78	312.2
304.83	306.93	307.42	304.17	304.06	304.92	304.6	307.13	305.89	303.5	303.51	302.78	300.77	307.33	303.17	308.6	307.03	306.88	309.36	307.04	305.21	306.52	304.11	306.57	307.47	305.35	307.26	304.83	306.87	306.48	304.2	303.79	309.04	303.11	308.63	303.59	304.43	308.13	307.74	305.49	302.89	304.92	306.79	305.79	303.38	308.02	304.63	305.21	302.83	303.81
317.23	318.71	319.87	321.62	316.46	316.2	315.12	316.5	314.79	317.86	318.26	318.29	318.85	319.7	317.91	316.45	319.13	322.23	319.42	316.3	317.17	319.98	321.84	319.45	319.32	322.57	315.37	316.77	315.97	317.89	318.21	314.95	316.7	317.15	320.45	318.43	316.79	316.24	318.29	319.75	317.14	317.78	320.27	318.55	319.03	319.43	316.51	320.45	318.6	314.86
315.62	314.02	311.3	315.07	313.36	317.47	311.83	311.83	317.86	311.13	311.45	314.4	314.99	313.93	312.64	313.86	314.59	311.87	311.16	313.91	312.87	315.23	316.12	316.52	315.1	315.07	313.66	314.39	315.73	314.33	319.77	315.05	311.93	316.28	314.69	317.81	314.14	314.56	314.09	315.15	314.65	317.25	312.15	313.25	312.26	313.98	314.99	312.45	313.58	312.65
319.41	316.25	317.56	319.91	323.28	316.71	316.5	320.89	318.14	320.45	316.92	317.94	321.48	318.62	316.24	320.22	316.37	316.43	317.43	319.67	314	316.23	318.69	317.01	314.93	318.56	318.91	320.27	317.47	313.29	322.37	319.14	317.64	315.54	319.07	317.31	319.33	318.49	318.56	313.12	318.91	322.77	320.91	316.96	315.23	316.74	318.84	315.43	320.86	317.56
318.22	318.33	314.27	318.81	314.98	317.4	318.39	318.87	315.82	314.69	313.48	315.94	316.54	316.58	320.7	317.48	318.22	320.5	317.87	323.48	315.35	319.28	317.95	314.19	313.86	319.65	320.28	315.26	318.57	319.8	315.88	320	319.19	317.3	318.87	317.43	315.47	321.35	317.53	318.29	318.77	316.16	318.47	317.13	317.5	320.73	318.31	316.51	317.44	319.44
295.92	292.74	295.01	299.64	295.75	292.63	295.38	290.82	291.83	297.4	293.09	294.19	294.58	295.92	295.14	296.95	299.35	292.99	296.07	291.37	295.97	300.27	295.71	295.58	298.38	294.79	293.12	294.61	295.61	292.56	298.38	298.25	298.25	291.35	297.11	295.57	296.24	293.53	296.76	297.81	294.79	295.19	292.33	296.32	293.73	294.24	292.93	294	293.03	295.57
312.34	309.59	315.17	313.3	309.4	313.39	310.59	311.18	310.31	315.07	315.28	313.16	314.07	316.45	314.93	313.77	311.36	314.55	313.82	313.79	312.84	311.25	311.27	312.34	314.37	314.91	311.49	315.64	312.7	312.03	312.17	313.63	311	313.46	313.2	317.15	314.82	314.02	314.8	314.83	310.79	314.02	317.82	312.75	317.59	313.6	316.52	311.19	314.62	317.08
305.26	307.19	304.91	307.38	306.8	305.84	306.16	308.95	307.74	308.8	302.61	307.64	306.84	308.79	304.88	309.62	310.3	302.16	305.27	309.64	304.87	309.56	309.07	305.37	304.7	303.76	307.5	309.98	305.48	305.05	303.92	308.15	305.21	308.82	307.46	307.2	303.97	308.28	311.55	309.76	305.97	307.57	305.56	308.58	309.45	308.35	303.93	305.58	309.07	308.91
308.63	302.17	300.92	304.27	303.11	305.6	303.17	303.75	304.38	303.44	305.49	305.14	305.01	303.39	301.81	305.36	307.63	305.03	302.57	301.94	305.2	306.4	306.83	302.67	304.8	305.35	306.92	305.51	304.31	303.64	304.52	299.94	306.83	305.11	307.95	305.95	307.59	305.97	304.34	305.6	301.4	304.2	303.6	303.65	302.18	307.31	304.66	305.72	302.44	305.8
310.62	309.48	309.31	307.26	305.96	309.08	308.56	306.67	308.7	307.67	308.5	306.24	308.62	306.12	308.58	307.98	309.04	306.57	307.44	307.11	307.34	309.85	311.33	310.61	308.44	311.38	314.01	309.19	307.66	312.05	310.68	309.19	307.24	307.42	310.28	309.62	308.93	308.59	311.11	307.19	308.23	308.89	310.26	310.45	313.13	308.87	310.81	309.66	304.48	310
313.21	313.11	310.39	313.66	312.42	311.06	314.82	312.99	312.99	311.21	310.56	313.26	312.38	310.13	314.58	311.4	312.54	311.69	314.32	313.08	312.89	315.24	313.78	314.53	317.12	315.04	313.59	312.94	313.57	316.43	312.54	308.94	313.06	310.4	313.2	310.7	311.89	310.45	310.82	312.75	310.28	309.98	315.97	312.68	312.48	311.63	311.75	310.76	309.09	313.5
330.07	326.12	325.4	327.1	328.15	328.76	323.79	324.34	327.16	323.47	329.64	325.96	325.13	324.98	325.93	328.45	332.67	324.92	328.42	328.88	327.98	330.94	322.88	327.15	325.16	326.68	329.09	326.69	325.8	326.58	325.56	327.71	324.3	325.15	326.98	328.11	323.17	323.3	327.31	327.03	322.61	327.2	326.42	327.86	327.81	325.12	326.77	326.78	328.25	326.71
319.97	318.49	317.65	319.56	315.83	315.22	316.38	317.91	318.65	316.31	320.78	314.35	314.93	315.14	319.04	315.35	315.76	316.82	318.15	315.79	315.34	317.21	317.1	316.62	317.89	316.24	313.45	313.38	317.27	316.24	316.34	317.88	319.28	317.96	320.66	313.81	315.69	318.41	316.64	314.2	317.95	316.17	316.1	316.17	314.31	315.07	319.68	315.24	318.54	317.48
291.15	296.8	293.52	295.29	295.22	293.36	296.78	291.81	296.76	293.56	294.75	293.73	299.3	294.4	294.11	292.39	294.62	293.22	294.37	290.8	292.28	293.76	294.62	292.9	293.45	296.88	291.02	293.82	295.11	295.54	294.73	295.57	295.19	290.74	292.48	295.66	295.49	290.39	288.42	292.77	294.87	295.96	295.38	290.85	293.02	295.21	293.07	292.61	296.08	294.6
302.3	306.09	300.28	301.7	301.99	302.94	302.15	302.15	300.52	300.37	301.24	302.45	302.32	301.95	299.46	301.55	305.84	299.99	301.02	302.22	301.68	300.2	298.98	305.55	303.32	303.43	305.73	302.3	300.78	303.65	304.35	301.23	301.65	304.99	304.94	302.61	302.54	301.91	303.38	300.03	302.72	301.93	300.34	305.48	307.08	303.53	304.56	302.92	304.39	306.51
311.76	312.5	314.61	312.02	316.13	313.9	316.68	313.32	313.43	311.84	312.7	315.63	308.02	312.88	311.21	312.85	314.52	314.33	310.71	312.84	313.46	311.32	310.2	315.69	315.87	314.24	312.97	311.97	309.9	314.39	311.08	311.81	312.92	311.72	316.27	310.29	314.13	315.26	312.05	313.64	312.02	312.57	315.95	315.64	312.33	315.64	316.34	311.55	316.39	312.06
300.34	298.64	301.6	309.01	301.66	302.16	300.78	298.74	301.41	303.01	301.23	297.93	303.78	299.92	301.1	299.7	301.01	302.85	297.86	303.31	302.99	301.03	304.81	302.49	303.43	301.59	298.12	298.46	300.99	300.62	301.52	300.52	300.69	301.59	298.64	298.54	300.45	301.55	300.28	301.22	300.52	302.04	301.1	298.75	299.91	306.61	303.25	301.81	300.81	300.46
318.16	318.43	319.78	319.95	320.61	316.03	318.33	318.25	319.59	315.9	315.52	316.28	317.59	319.45	319.03	319.47	319.39	317.24	316.25	316.2	316.7	320.15	316.82	315.62	319.39	316.89	320.67	317.15	317.71	323.38	321.02	318.59	321.91	319.25	321.14	315.43	322.41	324.45	317.14	320.09	318.47	318.53	315.89	316.03	318.72	317.75	317.72	317	318.5	317.57
303.76	295.22	302.04	300.29	301.58	303.14	302.21	302.42	303.22	297.89	303.23	303.1	300.01	302.97	302.77	299.66	301.44	305.78	300.55	300.37	301.93	301.98	302.88	300.44	302.03	299.79	300.27	299.34	303.23	301.27	298.72	294.73	301.81	299.31	300.58	296	300.6	303.29	304.02	299.54	300.93	301.61	297.67	300.65	300.32	301.49	300.23	302.13	299.52	302.52
313.9	317.92	313.62	316.57	313.3	312.98	316.24	315.47	314.45	315.86	310.96	313.36	316.27	316.93	315.84	317.44	317.29	317.5	312.92	313.29	313.01	318.87	316.2	311.95	313.45	312.41	313.52	313.86	313.98	318.34	313.91	315.54	311.47	315.23	312.98	318.96	314.41	310.31	315.91	312.05	319.61	310.61	316.3	311.74	315.68	314.72	314.73	312.02	314.06	315.42
318.49	319.34	320.89	320.8	319.83	318.29	318.52	317.61	317.91	321.4	317.61	316.77	321.23	320.01	319.64	319.45	319.58	318.98	317.57	321.42	320.16	323.47	317.09	320.1	322.72	318.33	321.76	317.75	321.06	317.55	322.17	316.78	318.73	320.21	317.45	323.62	318.04	319.19	319.31	320.66	317.78	316.78	320.44	317.23	321.74	316.73	322.4	319.07	319.4	319.95
315.16	315.7	312.88	311.74	315.21	314.53	311.55	316.82	314.77	310.54	315.7	315.61	308.92	315.88	313.17	316.07	315.38	313.36	312.51	314.42	312.9	315.97	313.06	314.21	315.28	312.65	315.54	315.5	311.72	312.1	310.5	314.95	316.78	312.52	318.54	313.08	313.85	318.5	312.79	314.03	314.77	316.89	316.5	316.8	313.65	316.98	308.4	314.41	317.72	314.19
308.08	303.65	299.75	305.36	304.73	302.38	303.97	300.15	302.23	307.53	299.24	303.35	300.47	304.88	302.26	302.79	300.45	306.34	304.13	303.68	304.11	302.44	304.14	302.4	304.9	304.63	303.51	304.88	302.01	302.14	301.82	302.13	305.33	303.57	300.42	303.58	303.66	301.4	300.54	302.65	305.25	304.3	301.22	303.87	303.67	297.29	303.34	302.78	300.76	301.95
302.36	304.08	303.42	302.42	305.53	303.53	302.67	304.13	303.62	305.73	304.48	305.94	302.79	303.32	303.23	302.24	304.38	307.25	304.2	303.41	306.85	303.16	306.69	301.74	301.5	304.32	299.73	305.49	307.54	306.59	305.89	301.75	302.04	306.25	301.09	306.45	304.11	299.57	304.34	300.44	303.72	308.19	301.81	305.28	306.41	303.2	303.91	304.29	305.3	300.37
307.51	305.15	308.24	308.03	310.95	311.71	305.05	304.91	307.96	308.46	306.61	309.46	307.16	303.96	299.77	307.2	305.49	302.32	308.08	307.07	306.7	309.73	307.13	309.72	306.05	310.8	304.38	305.63	307.64	302.67	307.78	304.68	306.26	304.52	305.7	307.81	305.52	305.57	302.37	304.12	303.21	305.78	306.46	305.43	310.01	309.49	307.83	304.25	307.84	306.71
295.91	300.26	298.43	299.04	301.5	293.91	294.5	295.07	298.55	296.02	300.11	296.54	293.63	296.24	297.66	298.94	296.36	296.46	301.19	294.38	300.2	301.27	293.43	296.32	295.5	298.86	294.71	300.94	293.65	296.8	297.65	296.11	296.35	298.17	294.37	301.36	295.8	296.93	297.06	295.99	297.35	295.11	294.6	297.8	296.31	297.01	292.63	298.6	297.29	297.83
296.51	300.11	297.5	300.08	297.03	297.08	296.89	297.48	297	296.08	296.46	297.17	296.32	299.09	300.88	299.17	291.24	294.09	298.86	298.78	296.56	300.07	295.21	296.91	298.35	296.34	295.22	293.3	300.03	298.25	298.38	293.88	295.35	297.01	294.73	298.41	296.67	296.51	301.78	300.55	295.44	293.61	294.99	295.35	295.72	298.08	294.44	294.87	299.95	296.8
313.6	315.25	314.04	315.2	314.92	317.44	314.51	312.84	317.3	318.32	318.09	313.25	319.05	318.35	317.45	315.75	313.94	315.99	316.26	311.13	315.75	316.64	318.9	316.28	311.97	316.23	319.26	316.54	316.67	316.35	315.55	316.75	314.98	315.63	319.81	312.85	312.78	316.71	317.16	314.34	314.38	314.52	318.07	312.59	316.58	312.65	314.44	318.18	320.07	318.88
327.21	326.73	322.14	325.4	324.75	324.28	323.65	325.63	322.16	323.2	322.22	323.11	325.67	327.53	324.73	325.04	321.44	328.17	323	322.56	323.82	325.59	325.01	323.07	327.55	326.45	322.85	323.06	323.47	326.24	323.14	325.5	321.38	324.38	320.86	325.18	323.92	323.4	322.41	324.55	324.06	324.02	328.08	327.23	323.19	327.47	328.17	327.37	325.3	322.61
295.05	298.07	295.04	295.06	298.52	296.06	295.99	296.43	296.2	299.14	301.55	297.81	299.55	297.97	297.07	294.34	295.26	297.25	294.81	298.23	297.56	295.19	298.25	296.82	296.4	297.74	295.12	294.64	298.37	296.47	300.73	295.34	297.51	298.88	300.29	296	297.25	296.88	293.2	296.67	299.51	295.82	298.19	297.95	298.54	299.58	295.21	298.4	297.47	295.03
305.98	309.57	310.17	310.88	308.29	312.58	310.91	306.77	308.68	307.04	314.1	309.9	310.64	309.68	306.07	311.16	306.51	308.52	310.92	307.56	307.87	309.74	308.63	308.05	307.58	307.87	311.13	306.47	309.42	308.1	313.01	310.57	312.29	309.09	311.95	308.76	310.27	306.58	307.79	309.39	307.76	308.51	306.38	303.58	309.08	309.77	308.76	310.83	308.11	306.73
302.37	300.74	302.75	304.91	301.34	302.43	302.01	300.9	303.82	302.77	301.45	300.71	301.68	307	301.93	301.99	305.1	301.36	303.4	301.68	302.5	302.07	300.64	301.71	305.05	302.64	302.7	303.73	302.86	303.96	301.66	305.07	305.36	304.02	302.82	303.05	306.57	304.85	299.57	304.48	301.66	303.39	302.86	299.94	302.12	306.34	303.48	304.72	305.2	302.89
315.05	312.53	314.27	312.52	316.91	313.74	317.6	318.22	313.89	315.73	316.31	316.24	313.71	317.89	314.04	317.46	318.47	312.28	312	314.33	318.3	317.41	314.27	319.92	315.4	315.68	315.11	314.16	313.26	314.06	314.74	312	316.66	315.32	315.96	315.94	316.54	315.31	318.68	315.14	311.26	316.49	312.14	313.76	310.6	315.28	315.25	314.17	315.3	314.27
301.7	302.19	303.07	306.28	303.38	301.93	304.92	300.57	305.61	303.63	304.24	306.02	304.9	305.09	306.67	304.67	303.49	305.54	303.57	303.01	301.37	301.5	306.69	303.46	301.44	301.68	304.83	300.58	305.03	302.47	301.07	302.95	305.54	300.97	305.91	300.82	307.71	305.54	305.76	301.11	300.64	303.41	301.8	303.05	302.13	303.3	304.69	303.36	304.59	302.54
300.52	305.59	303.94	302.63	297.97	305.94	305.62	301.46	304.59	304.42	305.48	304.19	302.44	302.37	302.63	304.15	302.81	300.48	304.83	305.41	303.43	304.56	303.42	304.2	302.76	302.99	301.33	302.31	304.46	300.81	304.61	304.9	302.12	304.83	303.51	302.12	300.49	304.77	306.15	301.5	301.98	305.52	304.45	303.29	306.69	304.36	302.75	302.5	303.18	303.93
316.8	314.32	316.42	319.64	314.14	318.1	316.03	314.09	317.09	315.98	313.66	315.86	317.8	317.26	317.59	318.01	316.34	316.46	316.53	320.34	316.99	317.65	319.13	315.55	319.52	316.35	315.41	317.63	319.86	317.34	317.01	315.35	316.08	318.99	315.3	318.38	317.63	316.98	320.39	314.58	317.84	317.38	316.93	321.38	317.75	316.18	318.38	317.91	316.83	314.69
303.65	306.27	299.93	306.01	303.58	304.34	307.44	304.7	300.08	306.34	306.49	301.49	303.59	299.92	306.1	303.46	302.01	303.63	304.73	303.24	305.72	302.65	308.92	306.78	306.95	302.16	302.2	303.32	304.42	303.79	303.57	302.95	305.59	303.24	305.86	303.71	303.74	302.87	302.29	301.19	305.93	303.78	308.77	302.65	302.2	302.47	304.36	303.54	304.69	306.5
311.91	311.6	316.71	315.86	314.07	315.76	313.28	310.83	316.19	316.44	316.38	318.14	312.63	312.7	314.34	315.18	314.82	311.06	312.87	313.96	315.19	313.15	311.87	313.86	316.66	314.18	312.18	313.87	312.42	312.43	313.51	312.34	312.97	313.05	309.55	315.05	312.72	311.18	311.35	314.69	312.74	309.31	313.02	312.02	311.89	313.25	314.03	312.35	316.89	309.2
312.2	312.74	317.03	311.06	313.33	313.04	313.76	312.6	314.62	311.69	311.52	313.05	317.43	313.04	313.76	311.58	311.09	313.81	312.58	318.13	314.21	312.56	313.33	316.1	310.12	310.79	315.7	312.22	310.28	313.59	310.71	312.24	313.78	315.05	313.18	313.39	312.4	313.08	314.91	313.26	316.91	313.78	313.19	314.88	311.18	313.23	318.57	314.65	312.58	312.4
302.17	300.67	301.38	301.9	301.16	300.82	300.08	298.52	300.86	302.54	304.35	303.93	303.46	301.66	304.03	300.82	300.47	299.83	298.8	301.86	301.55	303.83	304.77	299.33	298.44	297.35	301.66	302.38	304.19	295.54	298.63	299.09	297.74	304.21	303.11	301.36	303.74	297.67	304.24	302.39	298.03	301.64	301.5	300.12	298.56	299.15	301.93	306	304.88	301.53
312.19	316.12	313.79	318.65	316.9	315.4	318.41	316.55	316.09	315.07	318.82	317.5	319.17	315.44	319.48	318.62	316.38	313.7	318.23	316.13	314.55	317.41	314.59	315.88	315.43	315.45	313.82	315.64	313.5	316.65	318.09	314.65	315.5	317.04	315.39	317.92	316.95	319.68	316.46	315.33	313.38	316.25	315.78	316.01	316.3	314.86	318.28	318.08	314.43	316.06
297.91	301.53	301.25	296.63	300.73	300.78	300.61	304.27	301.33	298	298.14	303.65	302.24	302.07	301.32	302.7	301.92	299.33	300.47	297.53	301.24	302.18	302.02	302.14	304.17	301.34	300.4	302.24	299.29	299.19	303.51	295.78	298.69	301.32	299.01	298.51	302.27	302.5	304.77	299.17	299.7	299.84	299.16	303.77	301.04	301.65	295.65	303.56	301.38	301.2
313.19	316.48	314.85	315.02	314.22	316.05	317.96	316.77	314.75	312.11	315.52	314.46	314.43	315.22	314.55	314.46	313.59	313.9	312.4	319.02	315.82	314.9	319.37	316.01	316.4	317.43	320.49	318.76	317.04	317.85	316.95	316.49	317.95	314.06	317.77	313.59	317.84	317.51	313.34	316.12	314.37	314.77	315.7	319.53	316.01	314.5	316.77	317.27	318.43	317.74
290.83	293.79	293.19	295.74	294.35	293.48	293.01	296.32	294.5	293.01	293.52	295.52	288.39	294.63	290.84	294.78	293.37	297.02	295.65	295.19	299.09	294.51	295.69	296.84	293.45	297.34	292.03	295.12	295.24	294.12	291.55	293.03	295.94	297.45	290.94	294.16	294.93	292.29	297.9	292.3	290.12	292.9	294.61	294.71	293.53	292.75	292.3	293.84	293.82	293.48
293.76	293.43	294.5	294.5	294.65	297.16	293.68	294.87	294.51	294.51	296.17	295.95	292.49	294.34	291.7	294.61	292.24	296.25	294.99	293.96	294.25	292.29	295.27	293.24	294.17	294.3	292.5	293.82	296.33	294.12	293.9	293.35	295.01	295.64	295.31	295.69	294.43	291.03	295.88	292.81	292.46	291.37	293.29	291.32	296.12	292.05	292.62	296.04	291.6	291.74
306.4	306.1	312.46	308.58	308.45	308.57	305.73	307.82	311.18	308.87	309.51	308.27	305.22	307.67	307.01	305.02	307.51	308.15	310.65	309.41	307.83	303.62	304.92	307.17	307.52	311.11	308.82	305.56	309.57	312.79	305.05	305.3	313.06	307.81	308.32	304.88	304.56	303.33	305.19	307.95	309.47	303.13	307.44	306.24	306.14	304.93	308.75	306.37	306.15	310.76
293.66	296.79	297.26	292.51	291.95	291.46	299.34	294.78	292.08	293.74	295.2	297.06	292.61	293.55	294.24	293.72	291.84	294.89	293.35	298.59	297.68	296.19	293.53	296.56	293.58	296.31	289.93	289.85	293.05	295.73	293.4	294.62	296.02	291.98	295.46	292.88	295.46	297.02	292.8	295.41	291.51	293.94	293.01	293.64	295	296.61	289.55	292.51	296.01	292.88
308.1	312.17	314.74	315.23	315.01	314.28	313.74	312.15	307.84	308.39	308.23	313.26	310.4	312.86	313.72	311.62	311.81	311.76	308.74	313.35	312.2	312.2	312.59	311.19	312.07	310.41	310.29	311.56	311.35	309.95	311.36	314.61	311.51	311.75	315.5	310.5	316.95	312.17	311.94	313.42	311.08	311.33	313.19	311.43	307.03	309.87	315.05	315.3	311.8	312
307.17	302.82	301.61	303.35	306.85	301.03	303.92	304.11	303.5	302.42	304.8	303.64	301.98	300.27	304.8	304.99	305.88	302.08	302.64	303.9	302.74	304.61	299.08	303.39	306.1	303.86	300.71	304.84	302.44	303.82	303.45	303.16	302.52	302.07	301.33	301.96	304.13	300.85	303.26	304.38	305.08	305.96	303.56	303.06	302.95	299.13	306.74	301.93	301.07	298.72
318.1	316.1	314.07	318.66	320.43	322.67	315.58	316.65	316.6	316.57	317.4	318.99	315.16	318.15	317.68	315.12	321.5	322.95	321.2	319.5	318.49	316.36	315.82	316.94	316.74	317.33	319.11	314.34	317.89	327.21	316.15	319.5	317.55	317.89	321.79	322.68	314.5	318.38	314.04	320.9	317.26	320.14	321.31	319.72	314.3	321.5	319.02	317.61	320.25	313.76
303.75	303.57	305.41	300.8	302.66	303.41	306.11	307.66	303.33	304.67	305.7	305.52	309.79	309.52	306.43	303.21	305.45	303.86	305.27	304.43	305.11	305.25	309.09	301.96	307.73	304.92	305.23	302.66	306.58	303.91	302.72	304.21	304.85	305.54	305.8	306.61	305.42	306.28	304.4	305.04	303.44	304.62	302.08	306.68	302.78	306.11	306.39	301.81	303.9	309.81
317.53	315.81	314.55	313.21	312.99	315.12	318.39	314.26	313.86	314.64	314.15	316.99	314.65	316.66	315.15	313.81	316.45	315.1	317.48	314.28	317.9	317.47	312.48	318.07	314.58	314.35	315.8	317.37	316.73	316.93	316.34	319.41	316.12	313.66	315.78	313.18	315.24	313.73	313.91	317.5	315.64	311.53	313.66	317.05	316.38	317.73	314.43	313.64	316.27	317.37
314.46	315.5	316.4	312.47	314.72	314.93	317.53	315	311.98	312.73	310.34	313.96	318.24	312.39	315.49	314.68	315.63	314.67	311.74	318.63	312.38	312.23	316.84	317.92	315.87	314.21	312.17	314.51	313.25	319.03	316.72	313.75	316.28	317.09	313.38	318.38	311.6	313.76	315.61	315.37	315.09	315.11	317.85	315.67	317.68	313.96	316.41	317.87	316.35	313.33
304.46	297.84	300.39	300.99	300.96	302.16	300.67	300.16	301	300.3	300.21	298.45	298.83	300.67	297.56	301.05	301.55	300.89	300.65	300.34	295.74	302.15	306.79	303.35	299.29	299.31	301.85	295.66	302.7	299.12	300.22	299.84	302.3	299.81	299.21	299.79	302.12	301.87	299.91	302.67	300.9	300.8	299.81	298.66	301.64	301.86	300.25	302.63	302.26	301.93
301.75	304.34	307.33	305	302.55	305.35	300.5	304.01	304.36	303.02	300.66	305.77	305.75	299.71	301.71	303.62	303.51	307.37	300.99	302.37	302.88	303.48	304.65	303.17	301.12	305.43	304.3	302.28	301.96	303.29	305.69	297.98	300.31	301.4	305.15	306.65	304.61	304.46	303.96	308.2	301.02	302.9	302.59	302.3	302.28	301.1	300.83	303.15	304.79	302.11
310.28	307.55	309.87	308.63	307.22	310.8	306.49	309.36	308.12	309.35	309.6	308.5	307.75	309.63	308.1	309.99	308.59	308.23	307.1	311.38	309.88	310.6	311.05	310.1	309.37	309.34	309.84	308.17	303.62	309.18	307.74	309.91	305.78	309.4	307.68	308.74	309.55	309.89	309.05	310.4	307.9	309.7	307.61	308.08	307.48	306.73	307.47	308.85	307.63	306.23
310.35	313.77	313.57	311.64	312.28	308.96	313.13	311.74	314.95	317.12	312.96	311.81	312.43	311.3	313.66	312.43	314.55	308.21	312.75	311.34	312.86	310.52	313.41	310.45	313	310.84	310.73	312.22	313.45	309.64	312.09	312.74	310.27	312.12	312.53	313.4	311.85	313.94	316.44	315.72	311.43	310.93	314.35	311.39	311.59	311.89	315.09	315.78	312.46	313.49
302.94	305.45	307.23	302.63	303.44	306.49	303.98	306.39	302.89	303.67	303.07	304.34	302.22	302.06	302.29	304.08	306.72	303.87	303.15	303.06	300.5	308.08	302.6	301.61	304.39	302.98	301.45	305.39	300.94	303.51	301.56	300.55	304.28	303.12	303.54	303.6	307.79	302.54	305.87	305.04	306.06	305.75	304.04	306.58	304.81	304.72	305.52	305.39	304.9	309.99
312.6	314.55	314.58	312.13	311.9	314.62	312	311.05	314.56	310.12	309.56	312.3	313.47	315.32	316.21	314.16	313.21	311.32	313.88	313.3	311.28	312.97	315.81	311.55	314.27	311.76	312.28	317.01	309.6	314.25	316.78	310.16	316.32	316.53	314.33	312.26	313.74	311.26	311.53	313.12	311.42	313.01	315.53	312.31	312.41	315.77	314.59	313.43	317.18	309.66
313.51	318.32	315.72	316.28	318.66	322.28	320.42	318.67	318.39	316.93	319.53	317.97	319.5	318.57	319.62	319.83	316.23	318.6	317.04	317.6	318.1	318.03	316.02	316.48	314.92	318.08	317.59	322.3	317.57	314.45	318.18	317.79	321.93	320.44	320.18	320.29	318.49	322.64	318.16	317.08	318.1	322.76	319.6	318.64	317.51	317.85	317.05	318.07	318.7	322.48
304.14	302.81	307.61	305.02	304	308.05	304.34	304.52	306.41	307.86	306.04	303.84	303.94	308.25	302.33	301.16	305.15	303.95	306.84	304.85	304.41	307.64	304.92	303.4	306.39	303.77	303.95	302.55	302.84	308.16	303.88	304.11	307.33	304.82	300.84	305.73	301.88	303.37	305.55	303.12	303.42	303.09	303.5	303.12	303.53	308.9	301.97	304.05	304.59	307.08
314.25	311.58	316.69	312.65	315.74	312.57	316.46	315.4	316.84	315.74	316.09	313.12	316.55	313.67	314.74	315.14	316.39	317.11	316.62	315.51	314.51	316.17	314.94	315.52	315.22	314.74	317.15	315.8	316.34	318.25	314.24	314.86	315.41	314.16	315.19	315.55	317.47	313.65	315.7	315.71	315.59	314.84	312.3	314.77	317.04	316.18	311.17	313.92	314.27	317.14
297.24	294.56	293.12	296.52	295.57	295.7	296.52	295.11	293.61	293.03	293.64	295.26	296.09	295.04	296.24	297.18	296.1	293.87	294.74	296.17	292.2	296.22	295.4	295.71	295.47	293.41	295.79	296.5	293.03	294.82	293.71	294.83	291.39	291.54	292.54	296.29	294.61	290.6	295.53	293.97	295.15	292.64	292.65	292.62	296.04	293.24	295.8	298.49	295.15	296.3
313.33	308.67	315.19	315.77	310.76	311.41	312.74	314.27	312.08	312.26	311.41	315.35	314.12	310.39	310.39	311.42	315.03	312.23	310.72	311.22	309.83	311.96	311.63	315.13	311.56	314.62	312.63	312.29	312.76	313.37	311.99	309.49	311.5	312.63	311.94	311.77	314.49	310.25	310.66	311.96	310.63	312.35	313.86	312.72	310.25	309.54	314.02	310.04	313.61	310.7
301.88	304.79	301.26	305.5	302.03	305.55	304.9	308.27	301.96	304.21	304.52	305.43	306.7	301.56	305.82	306.97	302.28	301.37	307.21	307.04	301.11	304.67	307.1	309.02	303.42	303.79	304.09	304.75	306.4	304.27	303.04	305.17	307.08	305.85	302.89	309.48	305.09	306.99	303.67	307.8	306.1	307.6	303.85	304.55	305.04	305.34	304.92	305.24	307.9	308.58
326.41	326.97	326.52	328.69	330.36	327.71	329.93	330.34	325.44	327.6	329.53	329.71	329.31	328.03	328.71	332.16	327.79	328.82	327.16	328.24	327.33	328.29	329.15	328.28	326.28	329.96	328.12	329.57	328.25	330.85	327.18	328.74	328.35	329.29	328.34	327.28	328.26	326.95	326.77	322.42	326.98	327.93	328.75	327.65	327.24	329.19	329.33	326.39	325.51	327.96
313.06	310.21	313.08	314.02	311.58	311.75	318.63	312.68	316.7	313.01	313.52	314.29	319.34	316.72	315.99	314.98	314.07	315.45	316.28	317.3	317.89	313.81	313.28	316.91	316.49	310.11	312.87	315.65	314.56	316.15	314.01	312.54	315.39	320.61	311.84	314.74	314.58	316.38	315.38	314.54	317.45	314.48	312.57	316.09	311.02	318.6	313.8	314.65	314.65	314.85
298.9	296.41	300.81	294.65	301.8	296.77	298.79	300.02	294.98	297.96	297.35	299.38	297.39	298.73	299.01	298.74	300.35	297.6	298.24	300.12	299.49	300.49	298.69	301.2	300.52	301.04	299.94	299.35	299.08	302.35	301.76	296.89	303.17	298.17	295.26	299.17	299.48	300.76	300.08	299.51	301	300	298.67	299.81	297.88	301.68	298.96	301.7	298.83	299.88
314.03	313.1	308.32	315.35	316.6	312.2	314.99	309.35	311.48	312.8	314.12	311.79	312.02	312.86	313.84	316.17	310.6	313.57	311.73	311.34	309.77	311.07	311.17	309.03	315.38	315.09	318.58	311.63	310.59	311.03	313.3	312.32	312.61	312.1	316.87	313.06	312.89	314.11	313.57	312.32	311.55	310.16	312.36	310.16	311.75	310.58	312.39	312.01	310.19	316.32
327.21	326.45	328.36	325.46	328.84	324.31	324.15	324.51	323.97	323.11	325.98	322.62	324.28	323.13	323	321.97	326.81	322.27	326.61	322.35	327.94	322.71	320.43	324.04	326.01	324.09	327.01	325.21	323.22	325.39	321.6	322.48	322.82	321.77	325.74	323.13	325.2	329.11	324.43	327.73	321.15	322.01	324.27	324.07	324.49	323.27	322.21	322.64	323.84	327.79
302.37	304.26	301.91	303.99	305.97	306.6	300.63	302.21	299.97	306.35	306.37	306.66	302.35	302.04	300.84	306.19	306.15	305.77	301.97	303.84	305.02	303.6	304.98	301.08	304.24	304.1	305.81	301.68	302.9	304.48	306.93	304.01	303.62	301.92	302.72	303.04	305.45	302.95	298.72	303.51	304.41	303.05	306.09	303.08	307.43	304.2	305	299.75	304.59	298.28
314.36	310.77	315.58	313.8	315.29	316.88	314.27	314.3	311.56	314.72	314.79	315.34	310.12	315.63	314.89	315.19	314.7	314.8	312.95	316.83	312.12	312.03	312.81	314.87	316.18	314.58	315.34	313.75	315.1	319.07	312.35	313.07	314.33	312.45	312.88	314.54	313.06	316.63	312.82	313.41	315.49	312	315.88	320.31	315.9	316.46	316.32	316.01	315.17	313.08
322.15	328.09	326.25	325.04	326.18	327.87	328.74	329.32	331.54	328.19	324.03	331.36	328.97	330.12	325.99	326.31	327.45	326.49	330.47	325.77	323.24	326.41	326.22	329.18	327.01	325.81	324.51	326.8	327.41	328.61	324.27	324.76	328.39	325.19	329.8	330.81	330.79	325.65	329.79	328.08	325.44	326.57	325.43	326.19	328.41	330.15	324.52	327.19	328.37	325.08
326.57	329.57	331.23	326.7	327	330.33	326.7	327.91	326.56	324.43	329.18	330.45	326.48	330.22	329.91	327.46	327.63	329.91	322.67	327.23	327.42	327.3	326.61	326.79	330.48	326.83	329.74	329.25	330.71	330.44	328.59	329.13	326.06	326.86	327.49	324.68	323.31	330.28	329.24	327.15	325.93	327.81	325.08	328.99	328.85	330.52	327.63	329.34	328.19	330.24
316.26	317.37	317.13	317.48	320.28	319.27	315.23	317.6	319.35	317.2	317.77	315.37	317.28	316.32	317.64	317.1	314.84	318.68	316.95	316.56	316.69	314.34	316.06	317.64	316.21	315.8	317.11	318.53	318.64	315.85	318.01	316.11	318.72	316.22	318.19	316.16	312.9	316.38	318.93	320.4	316.11	318.27	314.81	316.16	318.41	322.95	316.53	318.43	317.3	318.12
313.01	313.47	317.8	311.37	317.41	313.3	314.98	313.29	316.11	315.36	319.12	316.6	315.66	314.12	314.31	312.57	312.83	315.93	315.42	310.65	313.22	317.48	312.63	316.92	314.73	313.23	317.93	317.59	311.54	315.36	318.38	308.88	311.62	312.53	315.1	314.15	313.64	312.83	317.34	311.89	315.11	315.31	313.69	316.83	317.22	320.47	316.56	314.53	316.18	312.54
316.53	315.72	317.04	316.66	316	314.92	314.72	313.73	314.62	314.36	316.03	316.3	317.02	319.8	316.47	318.46	311.27	317.65	316.13	315.84	313.88	316.49	316.71	316.25	312.77	313.26	316.18	317.25	319.53	317.11	314.76	320.43	315.39	313.08	316.15	315.84	320.42	313.14	315.35	320.15	314.29	313.06	314.33	317.34	319.65	317.84	318.18	316.4	314.37	315.86
315.49	315.75	312.37	315.88	315.5	319.91	316.44	312.41	318.34	315.62	317.28	314.95	316.29	318.07	317.58	315.23	313.67	317.94	315.78	318.65	316.6	318.74	318.4	317.47	318.65	317.87	312.45	317.06	315.63	314.07	315.1	317.33	313.31	314.26	314.61	317.38	318.38	315.28	313.78	316.47	317.13	316.49	314.29	320.04	314.89	318.73	317.5	317.59	315.14	310.87
312.79	314.81	311.29	317.33	313.96	314.12	311.99	311.75	313.03	312.08	316.41	314.77	316.58	316.29	313.12	315.94	312.25	314.59	314.38	314.95	310.75	317.18	311.91	313.96	311.45	315.61	313.93	315.56	316.72	314.67	314.04	313.07	312.7	311.91	311.54	313.06	315.09	315.52	313.36	314.96	314.54	312.58	316.24	312.48	312.73	314.76	315.23	315.2	315.48	314.06
293.55	295.19	296.1	294.79	292.19	291.31	292.9	295.6	292.75	295.06	292.32	293.39	290.77	293.49	293.42	294.46	293.34	292.24	291.16	297.62	295.52	295.57	291.09	293.59	293.18	294.78	291.6	296.7	295.89	294.19	295.6	292.47	294.32	291.27	295.4	294.3	294.79	293.34	297.58	295.05	293.02	296.69	294.96	297.45	298.95	295	298.79	294.6	293.12	296.66
308.99	309.32	304.02	307.36	307.46	305.05	310.91	308.29	307.59	309.38	307.28	308.38	306.84	309.18	306.98	304.95	308.58	307.16	304.96	307.09	311.39	307.97	302.81	309.01	307.62	308.69	309.82	305.38	305.6	304.73	309.52	304.96	307.31	306.4	306.12	308.49	308.84	309.69	306.43	305.15	305.49	306.39	308.31	307.27	308.58	308.03	308.24	310.72	305.99	305.62
317.54	318.45	315.91	318.65	318.33	319.35	314.42	320.17	318.85	320.31	318.51	317.42	314.47	316.44	316.48	320.5	319.15	314.32	319.69	315.14	319.18	320.07	317.35	318.33	317.22	318.89	315.68	315.71	319.12	321.44	318.59	319.21	318.44	322.14	316.48	321.02	316.31	314.96	318.43	316.49	317.53	319.34	315.15	317.87	318.26	318.4	317.13	320.71	315.4	315.02
306.49	304.6	309.86	305.93	305.76	303.19	306.55	306.69	306.12	303.73	298.97	305.01	304.12	304.78	304.6	306.16	305.34	304.81	308.48	306.57	304.41	310.51	302.71	304.66	305.62	305.77	304.91	307.22	308.47	306.13	307.95	305.74	306.97	303.8	304.03	304.52	304.93	305.11	307.39	303.28	307.52	306.87	306.26	305.63	306.56	305.87	310.52	306.94	307.08	307.48
312.64	310.2	314.68	314.67	313.21	311.53	312.23	313.89	314.45	311.96	316.47	310.56	310.55	311.9	312.24	311.37	316.65	313.81	313.91	316.38	313.35	312.89	313.9	316.82	315.92	315.66	308.33	311.54	312.26	313.48	313.69	314.42	313.4	313.91	315.86	310.89	315.39	316.13	311.27	311.29	314.62	313.22	312.62	315	310.17	316.38	313.26	314.48	309.07	312.86
313.97	313.79	314.08	312.53	315.45	315.38	315.06	313.33	313.56	316.61	311.97	311.26	314.72	310.19	314.81	313.14	310.43	309.57	311.27	312.7	314.26	316.19	313.12	312.88	312.86	310.08	312.72	312.29	313.11	314.57	314.74	312.53	311.51	312.38	316.27	313.26	314.19	313.73	312.81	314.81	316.17	315.08	314.62	311.1	317.64	310.42	314.08	310.55	315.71	311.55
315.86	314.3	318.29	318.35	314.05	314.88	314.78	317.43	315.55	316.54	315.1	310.69	319.48	314.93	318.29	316.09	316.42	315.55	318.4	316.17	313.1	313.55	316.13	314.63	317.88	312.14	317.08	317.6	317.02	319.16	316.6	318.46	317.41	315.59	316.16	315.35	315.76	314.22	313.98	313.19	316.44	314.05	316.33	315.67	319.14	317.7	315.49	316.9	311.28	317.66
309.49	313.25	311.86	309.04	313.09	310.04	315.42	312.01	312.42	311.37	308.06	311.27	313.07	310.24	311.98	311.03	313.77	313.33	309	314.63	309.16	308.31	313.39	311.98	310.38	313.33	315.89	311.87	311.65	314.77	311.59	310.54	311.69	312.74	312.69	312.75	312.65	314.14	313.79	314.16	314.24	310.21	312.3	308.94	314.75	311.31	309.82	309.75	308.91	307.23
311.47	308.61	308.85	309.81	312.28	310.78	308.54	311.19	307.39	307.01	309.84	311.37	313.98	308.8	311.3	308.23	313.73	311.45	309.14	308.25	310.96	310.75	310.94	310.3	311.73	309.71	306.56	310.34	312.14	307.89	308.52	307.71	309	311.02	309.14	310.47	309.06	310.61	307.78	309.04	311.74	307.17	310.28	311.32	312.09	310.43	308.18	311.86	308.56	312.14
326.88	325.9	327.41	329.82	328.25	327.36	328.84	323.97	326.81	327.25	326.61	327.9	329.39	331.51	328.93	330.54	329.59	326.65	330.02	329.48	328.3	325.07	330.33	327.51	327.84	328.18	326.71	323.99	327.36	327.42	330.62	329.88	327.92	326.15	329.86	324.7	323.84	326.04	325.67	326.59	324.3	322.74	326.71	325.48	323.88	327.2	326.11	324.93	325.86	327.24
296.52	292.29	292.86	295.72	295.17	293.43	292.46	287.77	294.2	294.12	290.36	288.46	294.97	292.84	292.53	300.84	290.3	294.11	292.89	294.82	293.41	291.13	295.65	293.53	296.79	297.34	296.92	292.69	294.77	294.69	294.12	292.71	294.62	291.15	292.6	291.81	290.36	293.45	293	297.56	293.51	293.24	291.52	297.8	293.27	292.41	292.58	291.57	296.13	297.15
306.55	301.76	305.19	307.33	306.52	304.92	305.26	307.55	304.81	303.63	302.78	305.4	305.79	305.9	301.84	303.71	304.99	305.08	303.91	303.13	305.39	305.35	307.12	307.18	304.62	303.17	308.52	303.67	305.44	304.43	305.53	303.03	307.6	306.47	302.92	306.48	302.03	304.29	305.24	305.87	307.54	305.95	305.35	307.65	308.13	307.34	301.81	305.42	304.83	304.84
308	307.05	307.81	311.84	308.03	309.69	309.68	307.71	308.51	313.17	308.29	312.67	309.93	307.38	308.03	312.06	309.14	313.13	306.76	308.53	312.01	310.55	310.78	307.87	308.72	308.98	311.29	309.19	308.95	311.39	315.6	311.01	308.77	309.39	311.57	309	308.96	312.73	311.42	312.15	309.42	310.94	308.83	310.11	308.87	308.03	309.5	309.2	309.29	312.95
316.85	316.26	312.55	312.42	314.01	312.36	315.18	313.55	314.03	315.34	311.92	311.89	311.32	315.12	313.43	314.26	313.74	314.7	313.91	313.49	313.82	311.56	315.45	316.05	314.1	311.64	312.3	315.14	311.32	312.35	310.62	311.95	315.44	316.47	310.19	313.55	315.77	311.06	312.61	316.31	313.85	314.35	312.33	312.48	313.35	314.15	314.88	316.43	309.87	314.88
311.44	311.99	309.7	312.72	313.06	312.46	307.61	310.14	312.77	311.98	312.17	313.54	311.85	311.87	308.7	314.18	312.83	311.62	311.26	307.74	310.22	306.8	311.29	307.08	315.27	314.6	311.26	311.51	310	312.45	312.24	313.51	314.3	311.37	314.01	311.86	309.07	311.65	313.2	308.71	309.64	313.46	311.82	314.76	310.25	315.77	309.8	313.25	310.02	310.63
303.59	301.93	305.31	304.02	303.21	304.06	307.92	303.78	302.81	303.91	304.43	305.38	303.46	307.41	303.15	305.22	304.03	300.4	305.19	305.36	304.6	303.24	302.8	304.87	303.13	305.9	305.6	299.26	307.59	304.05	306.03	303.45	303.06	305.22	307.83	301.65	306.11	303.82	305.4	301.27	303.79	303.83	304.71	302.48	304.49	307.78	301.23	306.46	304.2	303.86
319.24	317.45	315.56	316.36	318.89	318.57	313.77	313.32	318.43	317.11	318.35	316.83	317.46	317.55	314.22	317.97	318.17	319.71	318.23	316.5	317.32	313.16	312.26	320.2	315.71	319.32	315.55	316.85	315.57	318.74	316.68	320.49	318.71	318.64	318.38	315.92	319.35	316.6	318.9	318.19	317.12	321.67	314.73	317.63	318	317.52	314.43	317.87	315.36	315.32
293.82	293.13	289.97	294.54	295.91	291.67	291.54	292.16	295.16	297.92	294.49	292.96	293.72	296.08	293.39	294.04	293.4	291.94	293.71	295.13	295.73	293.71	295.56	297.2	293.04	295.5	295.08	294.27	296.43	296.1	293.63	294.01	296.82	293.93	292.73	297.34	297.11	292.86	297.02	294.45	291.78	290.3	291.78	297.21	295.85	295.82	290.32	291.97	295.14	298.14
315.26	315.24	313.26	315.57	314.76	310.79	315.71	313.75	312.75	314.3	312.11	315.74	316.4	316.75	313.24	312.36	315.89	315.07	312.67	313.25	311.21	313.16	313.03	314.08	313.7	316.14	313.02	312.87	310.78	318.73	314.77	313.8	313.24	314.46	313.87	314.15	315.94	314.17	314.36	313.78	312.48	311.65	309.94	315.12	313.73	311.09	311.95	313.88	314.06	310.12
311.02	308.07	306.57	308.1	304.96	305.96	305	304.57	308.32	302.92	304.1	303.02	306.56	304.4	304.53	309.72	304.32	301.48	304.88	306.34	304.39	303.57	303.1	304.84	304.25	304.32	304.68	303.03	303.7	302.26	304.3	306.21	301.87	307.07	304.5	303.7	302.92	303.36	301.82	305.09	303.58	308.78	307	304.11	303.54	305.01	311.23	302.94	304.75	307.08
313.11	313.89	315.46	313.7	313.03	314.31	315.07	314.07	314.97	310.39	314.69	313.37	311.56	310.84	314.12	314.08	313.74	313.07	311.37	309.61	313.01	313.93	314.11	313.92	315.24	311.08	316.06	315.37	313.71	315.32	316.26	308.89	310.96	312.11	312.07	312.78	312.21	312.75	311.96	312.43	313.31	313.1	313.33	314.34	315.15	309.35	312.36	316.17	317.33	313.63
328.1	327.17	328.85	327.34	328.28	326.87	323.89	326.28	328.58	327.37	325.86	327.81	327.19	324.41	328.35	327.87	328.6	331.69	329.16	325.86	324.5	327.93	327.06	325.52	329.41	329.86	326.77	327.68	328.45	325.29	325.14	331.17	328.61	324.57	327.24	328.57	325.54	322.76	329.9	329.11	326.6	322.15	329.14	324.78	324.96	328.1	327.71	326.51	327.42	331.78
312.72	311.98	308.96	310.81	312.25	310.67	310.58	310.61	308.19	311.44	311.66	309.88	308.94	310.89	307.27	309	312.61	313.96	308.73	312.66	310.5	310.35	311.69	312.73	312.71	310.29	310.66	313.35	308.35	310.49	308.99	308.56	307.05	309.28	310.52	312.7	309.64	310.98	311.08	311.59	308.93	309.12	308.58	306.55	311.23	309.85	307.17	308.82	314.65	309.32
319.04	320.36	318.99	315.5	317.25	315.63	318.98	317.4	317.82	317.33	319.27	318.98	320.31	318.73	318.56	320.55	318.92	317.57	323.61	318.11	316.28	318.99	316.25	318.28	317.82	318.89	323.34	319.82	320.47	316.77	318.15	317.56	319.19	318.99	316.41	318.99	312.78	319.12	318.69	315.23	318.32	319.34	321.5	320.78	318.47	316.65	316.71	319.05	318.74	318.47
324.06	322.73	324.1	326.71	324.51	321.12	324.68	324.53	326.59	327.98	326.93	322.98	324.15	322.3	319.61	325.77	325.77	326.54	323.2	321.43	325.03	321.53	328.9	321.75	325.98	324.58	324.79	323.28	327.06	322.56	321.64	323.4	320.64	321.45	320.98	324.68	325.8	324.87	325.85	326.2	329.05	325.7	319.2	325.16	319.91	325.51	326.02	325.43	321.93	325.68
313.45	314.87	316.84	310.69	313.45	314.48	312.89	312.11	316.41	314.15	313.37	311.93	313.41	312.36	314.14	310.12	311.45	315.09	313.8	316.27	317.62	313.06	310.67	314.63	318.38	312.45	307.44	313.75	314.38	312.48	313.66	313.27	314.4	312.01	311.54	316.2	314.04	313.44	310.39	313.44	314.79	315.83	312.71	316.9	313.41	312.87	314.36	312.38	314.84	312.61
319.09	318.82	318.53	319.63	321.01	317.26	319.27	319.15	319.12	317.81	316.78	321.58	318.93	320.27	323.87	317.26	318.86	317.7	320.73	320.23	321.48	320.96	320.43	318.64	321.82	319.29	318.98	321.81	324.45	320.91	318.12	318.67	321.52	318.4	319.01	319.13	315.6	320.44	319.08	316.71	317.65	321.87	320.04	321.11	318.34	317.82	321.33	317.52	321.4	322.25
314.07	314.1	317.98	316.52	314.56	314.23	316.44	311.64	312.86	314.55	317.89	315.37	311.13	316.47	312.4	312.6	312.64	317.5	315.75	312.76	315.86	315.12	316.41	315.19	314.46	315.85	317.1	316.72	316.87	313.17	313.89	315.58	314.24	315.67	314.82	316.71	315.13	316.44	318.63	315.49	311.25	315.34	314.22	314.47	314.26	313.45	316.8	314.74	311.24	311.54
300.21	300.25	296.8	300	303.51	299.41	302.06	299.69	302.46	301.93	297.46	298.66	301.2	305.2	301.21	302.74	300.46	301.11	303.09	300.6	301.81	299.47	298.77	303.54	301.53	304.41	298.67	304.4	301.93	297.57	297.05	300.65	302.29	301.4	299.56	301.81	304.94	298.37	298.1	299.88	303.78	300.95	302.34	301.33	297.15	301.01	303.91	297.68	300.82	300.2
314.37	309.25	313.19	311.64	310.94	314.9	316.59	313.77	316.55	315.77	314.68	310.64	309.31	309.92	315.16	312.16	313	310.46	312.31	313.37	313.3	314.03	311.66	311.87	314.26	311.15	314.1	316.27	313.92	314.55	312.7	316.33	315.4	316.05	313.89	316.32	313.82	310.11	310.93	313.89	313.05	316.12	316.13	311.33	312.47	311.31	312.06	311.01	311.23	309.59
304.27	307.27	300.92	303.78	306.14	301.91	304.9	310.54	307.7	304.13	303.42	303.82	308.52	302.93	306.17	305.97	304.7	303.67	302.94	305.33	306.37	305.51	306.39	305.43	305.37	308.68	302.88	303.74	308.62	305.58	307.12	307.99	304.35	308.01	305.49	304.16	304.64	304.57	304.23	307.43	306.82	306.55	306.54	304.61	309.46	305.83	307	308.6	304.36	307.48
313.58	309.94	314.5	313.72	309.92	312.41	311.92	309.51	311.36	311.94	313.27	309.24	311.81	306.6	307.75	311.31	311.92	307.25	307.74	312.98	311.58	313.76	314.89	313.61	310.73	310.05	309.03	315.54	311.53	313.73	311.27	312.53	311.58	314	313.46	313.19	309.38	312.01	316.04	311.72	310.12	309.28	312.16	311.11	314.64	310.46	313.09	311.72	310.15	308.71
320.51	321.19	321.38	318.32	315.73	323.44	321.29	318.15	320.49	321.62	318.75	317.29	322.45	321.36	319.26	322.05	316.26	322.44	318.5	314.88	318.79	321.76	316.64	319.27	320.33	322.92	321.82	320.35	317.29	319.52	318.05	321.02	321.96	317.8	318.4	323.74	321.28	319.05	318.19	321.8	316.71	319.7	316.36	319.84	320.48	321.77	316.61	320.18	320.44	318.08
297.51	299.49	302.71	303.14	302.32	301.93	302.98	302.61	304.62	300.26	298.5	303.94	302.91	305.29	298.56	306.09	302.13	303.02	302.35	304.23	302.78	303.02	300.2	304.47	301.63	303.85	300.85	305.4	298.52	300.73	301.47	302.08	305.18	300.34	302.53	303.3	303.76	304.18	304.72	300.97	301.4	305.62	301.58	303.83	302.54	304.12	300.13	302.32	301.69	303.4
313.01	314.4	318.7	312.83	315.07	314.84	316.65	314.05	311.72	314.32	313.73	313.11	313.65	312.27	312.54	316.39	310.75	316.13	315.51	310.05	315.99	312.78	312.59	318.36	312.43	310.64	311.25	313.77	317.39	316.67	314.52	310.59	316.25	316.37	314.14	314.08	314.47	315.93	313.35	313.26	314.25	311.44	312.91	315.28	315.82	312.8	309.75	315.44	311.07	309.35
313.59	314.5	313.38	319.64	313.99	316.14	312.13	315.39	313.16	318.27	314.11	316.05	315.91	312.06	314.99	314.95	317.16	317.09	316.94	314.54	310.12	313.93	313.16	314.97	316.59	315.81	313.85	317.28	315.93	316.55	314.38	311.82	316.48	315.83	316.88	314.05	312.78	312.99	320.35	314.71	312.9	314.06	317.53	313.25	313.55	313.71	316.07	314.81	311.74	316.37
303.77	308.07	304.91	307.78	304.37	306.41	307.7	305.47	304.4	303.3	310.66	305.82	305.32	302.25	310.77	307.7	305.39	307.04	302.77	306.38	308.64	303.5	305.31	303.93	305.3	306.55	305.83	305.47	305.49	305.5	305.11	307.56	307.41	304.94	309.76	308.99	303.03	304.18	306.37	308.57	305.66	303.99	308.6	308.45	310.49	304.33	305.76	305.65	307.6	307.54
309.28	308.3	310.65	306.14	308.53	309.22	309.97	310.11	307.45	304.5	305.67	306.4	311.73	305.57	306.78	306.66	308.55	307.91	308.49	309.77	310.87	311.4	308.43	311.58	307.56	311.33	307.65	311.69	306.38	306.75	308.02	307.22	307.19	312.51	307.58	312.14	309.08	307.08	307.09	309.06	307.59	309.28	310.52	310.35	306.3	308.8	310.65	309.3	308.39	308.36
313.95	310.49	311.17	306.49	311.44	311	310.99	307.38	313.23	309.33	307.41	309.4	310.03	310.32	308.72	313.3	307.36	309.41	310.84	309.27	307.99	310.25	308.73	308.56	308.94	310.84	309.02	312.62	310.76	311.55	310.46	306.61	312.64	308.85	309.61	309.66	309.41	309.37	313.89	308.69	312.93	310.48	311.52	311.51	311.42	307.48	314.13	307.56	311.22	312.23
312.9	312.26	318.5	315.88	313.2	312.92	311.81	310.87	316.97	319.95	313.55	316.85	312.59	314.64	312.84	315.06	318.54	318.3	315.48	315.26	317.92	313.14	315.16	312.74	314.74	316.4	314.28	316.42	316.47	315.74	312.94	314.08	315.04	314.06	315.49	316.71	313.61	315.6	313.16	314	316.07	316.25	316.7	316.03	315.43	316.76	315.22	315.72	316.62	317.91
305.24	302.46	304.56	306.65	303.28	304.07	308.17	306.02	305.65	300.74	299.33	307	306.14	306.95	307.16	304.96	304.11	309.43	302.98	308.25	304.87	306.19	309.08	308.17	304.35	306	306	308.63	307.33	305.95	308.98	307.85	305	307.75	308.72	309.46	306.08	309.97	307.04	306.77	311.28	304.26	301.78	308.84	308.94	307.09	306.72	307.01	310.62	307.56
312.44	311.91	316.99	315.28	313.66	315.45	313.94	314.09	313.61	312.45	311.3	316.27	309.94	312.94	313.07	311.83	314.1	313.29	313.27	315.76	314.76	311.32	313.57	311.58	314.93	314.57	315.64	309.26	312.62	312.38	310.18	313.59	312.29	314.36	313.08	310.18	311.15	313.8	312.32	313.68	315.49	314.6	313.71	314.92	313.37	313.76	314.99	312.45	313.34	314.28
313.43	312.94	311.88	315.39	315.05	313.03	310.12	313.78	313.87	312.23	311.77	315.61	314.15	315.85	313.81	311.51	311.94	313.55	313.62	315.58	311.74	312.98	312.6	310.64	313.97	312.16	312.87	312.19	312.92	314.16	312.31	312.69	314.63	313.88	310.93	312.69	315.71	310.31	313.52	316.58	313.37	316.64	313.1	313.85	313.85	310.89	313.34	312.16	315.19	313.58
327.21	326.33	327.8	329.38	327.57	324.23	326.42	329.03	325.82	325.47	321.19	324.44	323.71	326.81	322.11	322.27	323.9	326.41	319.68	325.34	327.71	325.08	325.88	325.5	326.53	323.96	323.93	328.37	324.05	325.55	324.95	325.3	324.32	320.75	324.58	329.63	323.89	327.53	326.87	325.21	325.56	324.21	325.54	321.58	326.02	323.03	325.79	323.09	327.61	324.39
303.71	305.52	303.14	302.72	304.15	304.67	301.51	306.88	303.02	304.96	302.51	304.04	301.86	304.93	304.24	303.63	304.36	299.79	304.98	303.86	300.16	302.95	302.84	303	304.48	302.1	303.76	302.92	304.62	304.37	304.57	304.46	305.99	303.41	304.26	303.94	304.03	305.55	300.84	303.89	302.74	303.91	301.83	310.87	301.31	302.69	301.57	301.05	300.73	303.59
312.73	309.83	310.63	311.63	309.53	311.46	316	312.85	315.74	313.52	312.69	311.69	317.25	314.03	311.67	313.32	311.85	313.02	314.69	309.39	314.56	309.86	314.09	312.58	314.9	310.75	315.89	313.09	313.67	311.23	313.8	313.23	308.92	312.7	313.65	311.66	317.37	314.11	313.95	313.26	314.73	314.25	317.31	312.37	314.35	310.4	312.79	314.19	310.55	311.01
327.88	325.39	327.9	327.47	329.96	325.05	330	330.64	325.53	326.41	329.32	328.72	324.44	326.36	326.48	326.19	326.27	326.95	325.2	328.33	328.8	324.85	328.57	328.2	326.77	326.44	324.4	324.76	323.53	323.01	326.18	325.69	330.98	328.81	327.98	328.51	330.49	328.64	327.35	327.6	327.35	328.76	324.48	327.2	328.68	329.79	328.09	329.57	330.51	326.36
303.9	301.93	298.83	302.22	301.38	301.26	303.74	304.84	301.25	301.3	304.08	302.91	302.32	304.17	303.84	302.24	302.87	303.79	302.77	307.23	305.6	299.36	302.6	302.12	301.89	306.83	303.07	304.62	300.36	305.46	301.23	302.33	302.85	300.24	298.19	302.43	303.76	302.24	304.21	304.51	303.13	301.59	301.16	299.72	303.72	302.27	302.98	301.83	301.49	298.65
295.64	296.94	296.6	297.69	295.47	298.29	297.79	295.27	297.99	298.34	299.12	298.07	297.98	298.16	298.66	296.05	298.71	297.27	295.26	295.97	296.45	299.64	294.7	295.86	301.01	294.88	295.42	296.43	296.57	295.66	297.55	298.66	294.46	297.68	295.57	301.69	297.65	299.15	293.98	296.03	293.33	297.19	293.89	298.27	293.63	298.36	297.37	294.71	297.4	297.19
314.62	317.06	315.03	312.57	313.9	314.27	313.37	315.46	312.29	318.24	317.06	313.95	309.94	317.08	313.43	313.86	312.4	315.59	312.55	313.66	314.45	314.2	314.83	312.79	310.44	311.86	312.62	311.64	317.68	313.35	314.6	314.97	312.13	310.34	313.33	315.52	313.39	311.11	315.12	316.81	316.04	311.46	312.16	313.28	315.08	310.27	311.46	314.15	313.97	310.8
326.82	324.53	328.04	326.1	327.59	326.49	328.06	325.76	327.23	326.12	330.7	326.88	325.73	326.11	329.09	324.45	324.91	329.77	327.49	327.02	326.25	329.49	327.27	330.6	329.18	326.91	325.18	328.17	328.63	325.12	328.68	330.24	325.98	325.2	328.38	324.86	325.76	331.42	324.16	325.49	329.31	326.21	326.08	325.86	325.67	327.86	332.01	329.26	328.34	325.03
295.17	291.04	289.72	297.71	292.42	293.77	295	294.86	294.28	295.31	293.04	295.68	296.09	293.26	293.98	294.3	296.49	293.57	295	295.42	292.73	292.25	292.14	293.15	293.52	297.48	292.69	292.83	294.85	292.08	293.12	294.23	292.25	292.39	293.76	291.41	292.69	294.77	294.13	293.6	293	294.75	295.59	293.87	294.15	294.17	294.65	294.63	294.24	296.76
316.11	315.01	316.72	317.18	317.38	316.61	315.66	318.36	318.06	319.23	318.7	315.83	316.49	318.28	319.25	314.01	316.68	317.95	317.39	317.13	318.63	318.97	314.84	319.72	315.74	318.84	317.95	316.88	314.95	320.35	318.74	316.81	317.25	315.68	316.86	317.3	318.61	317.32	317.86	314.29	315.86	318.17	315.67	315.33	316.06	320.41	319.71	317.03	317.6	316.93
316.61	314.18	315.83	315.37	313.72	311.07	313.39	314.97	313.05	314.15	314.2	313.05	308.41	313.86	311.5	313.58	313.85	316.43	308.76	310.63	309.39	311.84	309.75	310.63	310.14	309.06	315.98	314.18	314.54	311.36	315.09	315.37	313.64	308.97	312.03	314.95	316.53	310.5	311.6	316.28	314.25	314.79	314.73	314.63	314.98	313.25	314.31	315.82	313.31	312.56
300.52	301.28	302.77	299.31	302.47	301.42	303.5	302.65	298.59	301.85	299.93	300.02	298.7	296.78	297.97	299.7	303.63	299.16	302.08	300.35	299.21	297.04	296.48	304.11	305.45	300.38	300.6	300.86	300.98	295.88	298.31	299.95	302.1	302.64	301.06	301.8	300.98	296.74	300.89	299.39	301.56	303.25	301.63	303.43	301.64	302.3	301.24	301.61	299.54	298.62
328.6	327.77	326.24	326.8	324.98	327.94	326.68	326.07	331.61	327.34	322.44	327.57	329.95	327.71	324.16	330.32	329.84	329.88	324	326.93	332.82	327.79	331.77	330.83	327.37	325.22	327.35	326.68	323.91	325.26	332.27	327.51	329.98	330.22	323.96	330.61	328.75	329.69	327.37	328.41	330.77	327.6	327.14	328.15	325.73	328.76	331.06	328.37	326.82	329.87
306.66	311.74	304.61	309.54	309.51	309.23	308.09	305.92	312.47	306.75	308.03	310.03	309.67	308.2	307.98	305.12	310.55	308.45	310.8	309.88	310.12	306.73	307.8	306.95	307.37	307.46	311.58	307.95	308.42	306.43	307	305.88	310.08	309.24	306.45	308.56	310.28	312.07	307.24	311.08	307.71	310.26	309	307.91	303.85	310.8	306.93	308	307.05	309.98
292.63	292.82	294.33	292.8	294.04	292.02	296.39	296.8	294.09	297.25	293.63	295.34	294.75	292.37	292.85	293.4	291.21	297.79	291.53	295.04	297.31	291.77	292.6	294.21	293.35	294.94	293.64	291.19	293.81	294.2	299.14	294.2	294.71	294	294.22	292.52	292.5	296.49	294.45	294.85	293.19	294.85	295.48	294.63	290.72	294.67	298.54	298.43	294.71	289.31
313.4	313.6	314.38	315.33	314.88	317.73	315.15	316.26	311.01	312.42	313.84	314.08	316.12	315.06	312.12	315.26	313.26	316.75	307.51	313.36	317.12	315.25	315.56	311.09	315.45	312.28	317.79	311.47	310.33	313.98	312.11	313.37	316.19	316.41	312.46	310.67	311.34	316.85	313.66	311.47	315.03	315.85	317.05	313.05	312.85	312.54	312.6	312.37	313.24	316.88
307.03	305.39	303.93	306.2	304.46	301.95	308.63	308.11	304.21	305.02	305.9	304.57	305.61	304.93	303.04	307.06	302.76	304.44	300.5	302.94	304.89	304.67	305.29	303.89	304.98	307.56	304.93	305.19	304.57	307.12	305.63	303.59	305.74	302.97	306.75	303.66	302.64	308.07	299.18	306.61	304.77	306.48	302.04	307.66	307.18	304.54	302.91	307.63	305.38	307.44
306.56	304.98	301.32	302.48	306.27	304.98	304.07	305.27	303.11	307.26	304.69	304.45	302.97	305.26	305.25	302.76	308.61	303.35	303.48	304.29	305.36	305.86	308.14	304.05	300.86	305.81	303.98	303.84	303.54	303.44	304.93	301.81	302.67	304.37	305.59	304.26	304.31	303.58	304.11	301.99	303.73	303.99	303.22	306.81	307.82	302.81	301.7	308.96	302.96	301.48
315.07	319.2	319.32	316.78	318.83	314.45	316.73	315.46	320.16	322.32	318.35	315.86	320.15	316.76	320.37	317.65	312.88	316.84	318.93	315.82	322	315.26	316.88	318.15	315.47	320.86	316.98	317.95	318.44	319.12	314.1	316.21	317.25	314.94	316.45	321.52	317.25	315.76	316.11	319.95	316.28	316.92	316.38	319.52	317.72	314.52	316.35	314.12	316.09	315.45
312.97	309.28	314.61	313.71	311.69	312.32	314.77	313.81	314.8	312.22	312.08	312.93	311.75	313.92	312.2	312.34	311.72	312.45	312.31	315.51	315.16	312.87	314.18	314.21	315.51	313.53	315.07	312.61	311.55	312.94	314.58	312.27	312.88	315.93	318.1	310.63	314.29	311.55	311.78	314.27	310.54	313.45	312.31	315.95	313.29	312.23	312.57	313.99	314	313.63
313.12	318.28	315.47	316.05	314.64	315.76	315.84	314.93	316.11	315.92	317.13	314.9	313.34	314.98	314.92	313.31	316.1	315.09	316.38	317.46	316.8	314.7	317.16	318.6	313.39	321.21	317.52	317.29	317.84	317.49	316.19	317.82	318.89	315.87	318.17	317.78	314.08	312.08	316.89	311.37	317.73	318.47	316.3	314.22	317.31	315.86	317.91	318.43	315.45	318.34
304.41	302.62	303.58	301.53	301.38	303.83	306.79	307.27	306.21	302.81	306.84	302.43	304.48	307.95	301.8	306.59	303.89	305.9	307.94	302.05	304.24	303.22	303.48	304.25	302.53	305.41	304.12	301.9	305.42	303.86	301.51	305.06	304.27	307.7	302.06	305.13	307.99	308.11	302.81	299.48	303.4	306.02	302.3	301.7	305.38	304.09	304.18	302.14	304.78	304.54
303.94	303.99	300.89	303.23	299.57	297.85	301.19	303.15	301.67	303.93	301.99	299.52	302.2	305.09	305.12	305.56	304.82	303.02	303.19	301.77	303.56	306.19	303.67	304.6	306.51	300.95	306.13	302.03	304.78	303.81	303.21	303.41	301.13	300.57	303.97	302.53	301.63	303.34	303.07	303.92	303.14	301.54	305.84	302.51	300.16	301.32	304.62	302.18	302.43	302.68
306.45	303.52	304.2	301.73	304.93	305.25	307.28	303.84	305.25	301.34	305.49	307.79	305.25	304.31	304.6	307.99	305.45	303.9	302	302.74	302.36	304.46	309.15	306.19	305.92	307.23	304.6	304	301.25	306.47	306.69	304.17	304.92	304.88	306.12	305.49	306.53	302.67	302.76	303.25	303.55	306.62	302.26	305.83	306.28	303.05	305.61	305.59	304.71	306.13
312.58	315.51	312.61	312.89	314.08	311.47	315.53	311.31	308.47	314.87	315.02	314.14	312.85	312.48	313.06	310.17	312.9	313.08	313.9	314.34	312.04	309.82	315.8	311.62	314.83	310.62	315.32	314.78	313.04	315.82	315.07	311.34	318.38	315.36	309.26	313.08	312.28	313.78	313.04	316.03	311.27	309.4	311.4	309.77	314.62	312.08	311.34	315.11	315.02	310.23
295.21	295.65	294.32	294.29	292.88	294.63	295.41	293.47	294.9	294.88	293.43	294.71	294.29	296.65	294.21	290.28	295.73	294.61	296.13	299.07	296.48	293.61	294.54	291.72	296.57	294.87	291.52	295.32	296.27	298.09	291.81	295.89	297.28	295.43	291.44	293.93	292.47	293.71	295.09	297.84	293.77	292.43	295.42	295.92	295.92	295.4	294.33	292.94	295.36	294.63
304.85	302.36	299.89	300.9	304.78	302.15	298.94	300.94	301.99	304.8	300.78	306.88	298.3	299.69	303.47	298.62	306.65	304.56	302.55	296.97	301.84	304.2	302.01	304.68	301.38	302.13	299.93	303.01	301.27	300.12	302.14	302.89	304.16	304.06	302.04	302.26	303.46	303.99	305	300.53	305.16	300.89	299.08	301.8	302.18	300.04	302.46	301.27	297.16	304.84
308.71	300.5	305.38	307.04	304.43	304.09	304.49	305.06	302.26	302.18	303.91	302.96	305.37	301.05	301.69	303.77	306.09	305.77	305.31	303.8	306.77	305.22	306.08	304.91	304.33	304.75	309.17	303.49	304.68	305.54	304.81	302.94	307.37	302.19	302.02	305.71	303.84	306	307.77	303.39	303.54	303.1	302.7	302.96	303.99	306.66	306.08	305.2	303.72	301.14
292.81	293.9	291.68	292.79	292.19	293.05	292.64	293.31	295.77	293.96	293.74	293.44	293.68	293.79	295.22	292.89	291.03	294.43	294.16	295.58	294.52	288.74	292.09	295.43	291.66	295.57	296.86	294.39	293.61	293.8	293.65	293.15	293.47	292.94	294.14	295.19	293.38	295.04	291.6	297.18	294.56	292.83	291.72	297.81	293.25	289.53	294.21	293.69	295.22	293.72
300.64	300.93	304.07	299.79	300.34	303.6	301.58	302.5	301.67	302.94	301.44	304.09	299.8	302.06	299.93	299.29	298.68	304.94	302.79	300.68	304.08	298.19	299.41	302.95	299.71	304.01	298.49	304.04	302.22	300.29	297.16	300.55	299.27	301.65	303.17	301.42	297.97	304.43	301.8	301.6	301.23	301.2	298.51	297.89	301.68	300.53	299.06	298.31	299.39	300.87
315.47	315.42	314.79	317.06	316.42	316.38	315.8	316.17	317.57	316.37	317.57	317.5	314.46	315.69	316.2	315.31	314.27	315.89	317.43	313.12	314.71	319.96	312.82	319.15	314.79	314.05	317.28	316.51	318.78	312.69	315.58	310.66	317.59	319.09	318.96	316.25	313.9	312.98	316.49	318.02	314.46	314.76	314.41	317.19	317.02	318.02	319.69	316.99	313.8	313.42
315.43	314.98	310.77	316.88	313.13	313.96	311.9	311.23	310.03	315.67	311.16	309.49	313.87	312.41	312.01	310.74	315.47	310.75	313.28	312.11	310.74	311.47	312.67	312.4	311.25	311.93	311.73	312.22	313.21	309.92	309.1	315.81	310.53	312.79	313.12	313.46	310.36	308.51	315.09	310.24	313.61	315.18	317.14	314.15	313.36	309.44	313.13	312.9	313.02	310.45
313.82	314.04	314.39	312.59	312.79	312.61	312.87	315.99	311.21	314.17	310.04	313.48	312.93	310.56	310.41	312.69	313.23	313.49	313.44	314.26	313.79	314.26	310.48	309.51	314.05	312.87	308.37	309.77	315.12	312.23	312.23	313.29	312.39	315.76	313.74	316.43	314.41	311.53	314.64	311.88	312.66	314.84	316.53	315.69	315.47	314.82	313.15	314.91	312.9	315.15
313.96	315.21	316.62	313.08	314.67	313.65	309.67	312.1	311.75	310.31	313.37	311.92	310.17	315.27	313.01	314.93	315.13	315.95	309.21	314.5	317.3	316.8	315.06	311.93	315.15	310.98	316.52	315.45	317.81	313.87	312.47	313.67	314.09	309.64	310.33	311.87	314.22	312.71	311.6	313.29	315.27	316.08	317.32	312.57	313.35	316.63	315.2	313.28	310.68	313.58
312.02	314.45	310.84	315.93	315.41	312.78	317.53	313.74	315.51	312.05	315.87	312.2	314.02	313.77	314.34	312.33	315.69	312.06	311.67	315.42	314.19	311.66	315.92	315.93	317.4	315.37	312.71	316.89	312.79	314.62	315.2	309.2	317.04	312.6	313.29	313.94	312.27	312.61	317.27	314.57	314.61	317.44	313.43	312.61	312.97	315.59	313.44	311.42	313.62	311.5
314.13	313.36	320.41	316.37	315.35	313.54	311.89	311.91	313.9	312.7	315.61	314.03	313.15	316.19	312.04	313.22	312.11	313.43	315.05	316.2	313.19	316.97	315.63	319.66	316.37	315.83	317.15	317.74	313.51	318.97	315.23	315.64	315.08	315.28	314.93	314.69	313.64	315.99	319.4	315.35	310.48	315.01	314.08	313.82	316.04	314.04	310.9	314.55	313.1	321.97
293.65	293.04	292.41	296.24	293.21	296.06	298.7	296.77	294.96	296.13	290.63	289.97	293.96	291.43	295.81	291.49	293.38	293.56	295.34	295.87	291.88	293.42	293.27	293	293.69	293.78	295.83	294.61	291.53	293.56	293.17	293.5	293.79	290.85	297.29	295.35	297.71	294.11	294.43	293.24	292.14	288.64	297.95	294.75	298.96	294.33	294.07	298.08	291.83	294.77
293.19	296.79	297.79	292.81	293.65	294.89	294.53	295.7	293.56	292.49	296.86	296.8	294.17	294.66	296.88	294.45	292.24	295.47	296.52	298.06	292.42	294.35	292.49	294.63	294.45	297.52	293.98	295.98	295.2	292.01	295.53	292.6	291.9	295.39	295.04	297.66	296.43	296.79	295.68	296.66	299.85	293.85	295.1	294.66	294.28	295.49	293.9	294.99	293.26	297.2
302.78	305.59	302.3	299.58	299.9	304.19	301.63	308.4	302.51	303.4	302.31	303.96	302.92	300.81	302.71	302.16	303.09	305.7	303.15	300.28	305.83	300.63	298.16	299.4	300.35	305.41	300.81	302.94	304.13	304.33	300.81	302.65	303.86	303.13	302.75	303.3	301.65	302.56	302.23	302.41	303.9	301.4	307.44	304.62	300.64	304.2	302.84	299.77	304.92	304.26
304.5	305.63	305.39	308.33	305.33	302.11	302.6	305.3	304.3	302.25	303.71	304.5	305.94	301.42	302.92	306.03	306.47	304.1	301	304.45	307.66	305.79	304.84	302.37	304.86	300.79	304.89	308.82	307.19	305.15	306.17	305.84	303.89	303.38	306.03	302.21	302.95	304.92	302.59	304.34	302.33	304.36	308.54	311.29	305.4	306.44	306.39	307.05	302.59	306.17
307.39	306.73	305.68	304.32	309.4	306.82	306.28	307.4	307.09	301.7	304.05	303.48	302.85	303.26	306.59	307.49	309.33	309.23	307.78	307.64	304.54	303.98	305.64	305.38	303.08	306.11	303.48	304.12	303.95	305.31	304.09	304.14	306.05	305.95	306.35	307.93	305.47	304.71	305.74	307.46	303.84	306.31	305.42	303.29	304.5	306.54	308.7	307.91	305.38	309.38
302.7	304.04	305.94	306.54	308.26	303.41	307.13	304.34	306.08	304.46	305.46	303.48	305.4	304.78	307.5	304.59	306.16	306.55	304.82	303	303.31	304.59	303.55	304.04	307.21	302.56	304.59	305.47	305.99	306.24	302.17	304.71	304.06	305.49	308.7	301.25	305.94	305.34	302.72	304.24	306.26	304.73	302.31	306.67	303.62	307.16	305.4	302.35	307.39	305.16
301.03	302	297.63	296.75	297.25	299.76	295.77	300.64	299.74	301.02	300.12	301.86	298.86	300.57	302.17	296.39	299.33	300.19	300.91	300.33	296.57	302.23	301.33	299.81	298.9	299.15	297.33	300.27	301.05	299.33	300.7	299.94	302.24	301.34	301.08	297.21	299.82	305.39	298.98	300.24	300.76	296.44	297.9	301.62	299.46	302.27	301.74	297.57	298.73	298.73
325.28	328.84	328.87	328.58	324.34	328.69	329.81	326.73	327.52	325.88	329.27	326.57	326.66	322.36	331.41	325.05	329.87	324.86	330.45	326.91	328.32	327.77	326.61	331.88	328.55	327.87	327.26	327.71	327.76	328.67	328.7	326.05	328.69	325.45	327.3	327.71	330.46	326.21	327.73	327.04	328.13	330.08	327.41	325.13	329.75	326.49	326.06	328.82	328.65	329.27
303.08	302.81	307.48	302.22	306.97	303.64	302.09	303.75	304.55	302.3	304.39	302.77	301.07	297.19	301.59	305.05	304.54	300.82	305.27	305.37	305.81	300.61	305.57	301.25	302.27	300.19	301.14	306.01	305.66	307.07	302.83	305.55	300.62	301.11	307.24	301.97	301.97	310.19	305.61	301.83	302.95	300.23	302.05	304.63	303.78	302.88	304.46	304.92	300.92	304.94
301.13	304.49	301.14	302.64	302.25	301.14	300.59	301.72	301.22	302.31	298.81	302.23	299.88	301.3	305.41	302.25	302.2	304.27	301.79	302.33	301.65	304.77	302	299.76	300.6	304.25	301.3	300.18	304.6	301.4	301.39	302.74	299.88	301.34	302.35	305.79	302.8	303.04	301.91	303.91	302.66	304.67	298.1	304.44	301.48	301.72	300	302.46	303.42	301.36
327.6	323.83	324.43	324.5	327.81	322.76	322.13	326.18	325.14	324.58	325.92	325.05	328.58	325.41	327.23	327.86	322.46	325.93	323.9	325.43	324.07	324.92	320.93	321.6	323.9	324.34	327.28	327.7	320.42	321.51	322.12	325.77	323.25	324.68	325.74	325.74	324.99	327	325.17	326.43	323.86	324.33	327.1	326.34	322.72	327.38	325.35	324.97	325.17	327.92
304.6	305.93	300.94	303.5	303.68	303.65	305.76	301.49	297.99	303.17	304.13	304.28	303.39	305.03	302.06	300.49	303.09	302.15	301.08	304.08	305.74	301.8	305.27	304.62	302.64	302.09	306.13	304.09	302	303.67	305.15	303.83	301.61	303.56	301.63	302.14	300.21	303.06	301.58	304.61	306.82	303.4	303.83	305.54	299.96	303.85	305.66	304.25	303.71	303.12
301.73	303.66	303.88	304.77	299.04	303.05	303.98	299.48	303.42	299.06	304.34	302.72	303.12	300.95	304.37	299.52	304	301.52	303.63	305.03	304.51	302.13	303.31	300.8	300.34	302.43	305.83	301.41	299.54	305.58	303.89	301.74	303.53	303.6	299.85	305.43	304.01	306.68	306.27	298.58	303.17	300.71	298.91	307.1	305.25	300.6	302.93	302.67	304.65	304.98
315.02	313.04	315.45	313.87	316.59	311.54	316.87	315.08	313.16	310.81	313.54	311.6	314.63	311.26	314.92	309.89	313.14	315.35	317.77	315.37	309.8	311.67	314.68	310.63	313.81	315.69	312.11	315.03	314.41	311.37	309	312.31	315.36	314.33	312.83	312.9	314.73	310.61	312.19	310.87	310.73	315.55	311.63	314.91	315.15	314.49	313.64	312.3	313.19	313.26
312.44	316.9	313.61	311.62	316.06	315.87	312.71	315.19	316.8	316.53	313.8	315.71	314.62	311.87	314.43	318.62	316.61	312.42	315.78	315.54	312.93	318.75	315.66	313.35	315.34	312.85	314.08	314.55	316.92	314.11	312.51	312.5	317.26	315.89	314.91	315.18	312.13	312.16	317.96	314.41	315.76	312.31	312.99	317.22	313.98	317.14	318.31	318.52	315.06	315.82
304.54	303.35	303.14	305.83	301.49	303.68	305.86	306.87	305.32	306.57	301.88	305.81	305.9	305.24	305.56	304.97	305.26	307.52	304.2	304.16	304.54	304.58	304.57	305.19	305.33	307.89	306.06	306.96	302.34	305.93	302.22	310.03	308.55	303.7	304.99	303.57	306.69	304.16	307.3	301.62	303.7	304.84	307.93	308.17	307.82	305.52	303.64	301.16	304.62	301.2
303.52	306.85	304.85	305.13	305.1	305.2	302.11	303.21	306.02	300.39	304.12	304.95	302.76	302.86	305.67	305.61	301.37	306.45	300.76	304.84	303.57	305.99	310.16	303.88	306.92	302.74	305.68	304.16	307.47	307.33	300.91	308.74	301.97	305.14	303.24	303.97	304.98	308.1	304.13	306.24	306.75	307.16	306.7	305.6	307.34	303.65	304.87	303.01	301.69	303.83
316.94	318.67	320.27	311.12	316.88	317.84	317.44	316.38	316.74	316.85	318.96	317.82	316.66	316.95	319.67	318.26	315.43	319.75	315.46	316.72	313.87	317.39	317.91	314.8	316.84	318.65	318.62	318.12	315.42	318.15	317.86	317.08	314.98	314.76	316	316.21	313.02	317.77	316.38	318.08	317.12	317.24	318.42	316.54	317.79	318.33	319.56	315.96	315.4	319.56
309.9	306.19	308.85	309.94	309.44	307.48	307.97	304.03	310.42	309.78	310.21	308.93	309.56	309.4	309.34	308.79	307.7	304.46	309.84	310.51	305.08	308.04	310.98	308.36	306.92	309.82	311.88	309.66	308.84	304.17	307.13	306.11	309.6	308.28	309.22	307.09	312.12	308.93	305.95	309.94	308.15	308.86	312.02	308.86	309.82	307.75	307.11	311.15	310.16	307.48
313.42	315.4	312.16	315.09	313.32	313.5	313.54	315.33	311.95	316.29	314.87	312.11	310.08	316.54	312.65	309.26	311.32	316.78	314.72	316.15	312.79	315.23	316.87	316.53	312.25	311.92	311.68	317.81	314.56	315.67	314.94	315.39	314.86	315.51	311.67	317.28	316.75	315.09	316.11	311.35	315.76	312.33	313.24	314.79	314.18	313.39	315.23	312.34	310.44	312.47
305.16	307.02	306.75	305.62	307.9	305.76	305.38	305.07	303.59	307.27	304.96	304.98	303.49	307.15	303.85	305.96	309.06	303.87	306.3	306.82	305.2	305.04	307.97	307.04	304.8	309.13	308.64	308.73	305.62	304.72	304.71	304.59	306.68	308.29	308.27	302.32	304.35	308.31	305.81	308.9	311.93	307.85	307.88	309.52	304.28	308.42	308.31	306.31	308.15	310.15
316.3	309.75	316.55	313.7	315.91	317.36	315.3	314.7	314.55	314.26	318.65	315.02	312.16	316.36	315.82	315.3	311.49	318.13	313.9	317.21	314.09	317.28	319.26	315.59	313.99	315.35	317.43	318.37	313.89	315.28	314.68	314.46	316.27	312.42	316.27	314.96	315.99	316.9	314.14	315.57	312.98	316.47	319.38	314.2	314.7	318.16	315.47	317.93	314.49	317.38
313.45	312.19	310.46	310.84	311.04	313.3	315.46	311.9	313.44	312.15	311.93	311.53	309.46	311.42	309.41	310.78	309.74	310.57	312.05	311.33	308.44	311.2	312.18	311.46	310.37	315.53	311.29	310.6	311.02	308.87	314.71	310.11	313.5	314.16	311.4	313.15	309.87	315.5	313.6	311.25	309.78	311.54	312.72	316.04	313.94	311.77	309.06	314.71	311.04	310.99
310.29	317.23	311.13	309.07	311.7	314.99	314.22	314.1	311.62	313.9	310.07	313.03	312.97	313.93	311.54	313.01	311.95	307.75	310.81	313.13	310.29	311.44	312.97	315.1	314	314.58	313.55	315.16	314.73	311.73	312.95	309.47	314.55	312.78	310.1	314.75	315.89	314.05	312.6	312.3	314.48	312.82	313.64	310.66	313.07	309.11	308.52	310.7	310.76	313.02
304.52	305.88	304.09	304.93	303.94	305.95	310.12	308.59	304.31	304.18	305.71	301.08	309.44	307.29	307.43	303.89	306.59	304.62	303.17	304.81	305.45	305.09	308.37	303.69	305.35	305.63	302.54	299.57	308.79	303.35	303.46	305.35	307.24	302.45	307.02	306.64	306.49	305.06	306.04	306.2	307.16	308.01	305.49	308.65	305.11	305.57	305.93	308.3	309.06	305.2
318.65	316.97	318.86	315.39	315.53	316.2	316.48	316.64	315.84	318.11	315.14	314.44	317.56	318.96	316.18	315.89	317.36	317.91	319.05	315.15	319.43	318.4	318.41	316.94	318.31	316.27	313.88	315.83	317.67	319.71	316.74	316.37	319.51	316.77	320.49	317.98	318.46	313.51	315.54	315.88	318.19	318.75	320.71	321.44	317.46	316.85	316.61	317.95	313	318.22
325.26	325.07	323.55	326.23	322.65	325.5	324.15	325.73	323.57	328.8	325.18	326.09	323.06	323.13	322.87	325.43	325.91	323.81	323.61	324.69	324.33	323.59	326.03	325.61	325.51	322.37	325.32	323.71	323.32	324.28	323.07	326.91	326.06	324.83	327.12	326.16	320.86	323.28	326.9	324.38	326.35	325.18	321.27	320.16	325.67	323.67	328.08	323.88	325.31	323.3
302.24	304.38	303.12	303.58	301.25	301.06	300.34	302.43	305.21	306.33	300.41	301.31	301.49	300.52	301.89	303.92	301.36	303.79	301.26	304.87	304.7	305.44	302.79	303.59	304.13	303.23	299.03	304.32	302.89	303.52	300.19	305.38	303.6	303.34	302.33	304.19	303.33	301.72	305.17	300.4	304.9	302.46	303.48	303.86	305.38	300.09	304.25	303.55	302.95	301.64
293.1	293.37	292.56	294.23	294.56	294.4	290.51	293.16	293.91	293.63	298.48	294.35	294.09	298.72	295.09	291.72	295.19	292.58	293.01	293.73	297.45	292.34	292.23	295.79	295.38	296.67	291.94	294.2	295.03	294.64	296.37	296.85	297.63	296.98	296.39	290.52	297.45	293.92	297.14	294.25	293.47	296.02	297.06	292.63	294.78	294.2	295.13	294.19	296	295.1
326.5	327.61	326.08	325.58	328.53	327.82	329.34	329.78	331.04	326.56	329.68	327.53	326.69	327.26	329.94	329.71	328.55	329.98	327.94	328.87	324.45	327.98	328	328.63	329.43	327.42	328.31	327.26	325.78	329.03	325.75	325.44	325.96	326.32	326.23	326.17	328.94	327.64	329.71	326.77	329.27	328.36	326.67	330.6	328.73	325.07	329.76	325.85	327.09	328.87
315.4	313.59	311.4	312.98	311.12	313.55	312.59	314.34	311.5	309.92	312.31	315.45	313.38	313.62	312.19	315.72	311.28	313.62	313.08	311.42	315.7	312.07	311.66	311.02	314.27	314.69	304.48	313.85	311.18	313.79	312.93	313.11	311.44	312.16	316.61	314.29	311.74	309.77	314.11	312.4	314.46	313.25	314.42	309.6	311.69	314.16	311.11	312.23	314.61	309.66
313.93	313.24	311.5	313.97	313.91	313.72	312.76	308.46	313.43	313.66	309.68	315.26	310.51	312.31	309.19	311.62	313.52	311.97	312.06	313.05	314.25	313.43	313.52	311.72	314.56	310.07	313.99	313.52	308.99	312.81	311.24	314.07	312.52	314.94	314.55	314.18	311.63	312.72	310.83	311.67	312.7	309.07	312.52	313.43	314.9	313.15	308.06	311.81	315.88	311.81
302.21	304.67	303.64	300.75	304.87	301.72	304.45	304.3	302.5	302.04	304	301.61	298.5	304.48	300.72	302.77	305.96	302.69	304.2	303.91	303.76	303.17	299.56	304.15	302.82	303.3	301.83	303.61	304.4	302.78	304.94	306.3	304.19	303.86	302.39	308.04	300.29	304.01	306.14	302.76	305.81	303.64	306.01	304.22	306.78	301.41	302.16	302.22	304.89	304.37
296.53	298.23	297.03	294.28	296.05	299.09	295.23	297.89	296.41	297.81	298.41	297.42	300.31	299.85	297.92	297.7	297.28	296.08	298.22	293.16	295.73	297.92	296.78	298.67	294.49	295.54	299.15	298.03	295.98	295.42	294.59	295.3	295.4	297.21	299.03	299.36	297.39	295.31	298.41	294.26	295.38	298.94	297.22	294.44	295.12	300.04	297.11	300.71	299.44	296.61
308.45	306.84	305.13	302.1	308.59	308.97	310.38	306.27	306.46	304.43	307.26	305.12	306.32	306.46	303.51	308.39	305.84	308.06	306.35	305.65	306.38	307.1	308.29	309.77	306.8	305.94	304.69	306.82	307.4	306.5	301.46	306.27	307.48	307.55	307.33	308.81	305.15	305.55	308.73	305.67	305.82	304.66	304.77	308.7	304.9	306.21	307.7	306.21	305.87	305.33
301.61	302.54	304.32	303.1	306.66	304.56	300.54	301.91	306.54	305.37	305.3	303.45	303.97	301.22	304.03	305.52	305.12	307.63	304.57	304.97	302.23	303.67	308.22	304.33	302.91	303.19	302.84	306.4	306.46	304.38	303.74	303.31	304.42	305.55	305.88	304.3	306.73	304.34	308.52	305.27	302.99	304.3	305.82	303.27	304.71	306	300.08	302.07	307.01	304.83
303.58	304.88	304.16	309.22	305.71	304.64	305.35	302.39	305.69	306.89	307.26	309.42	303.69	310.48	305.2	304.13	305.47	303.32	302.3	306.98	303.91	308.73	306.35	305.11	307.99	307.36	306.26	308.15	305.32	306.59	303.34	307.3	306.12	309.66	304.67	307.82	306.9	308.07	305.66	307.58	307.4	308.72	303.49	302.46	305.62	306.77	306.2	308.17	305.67	304.71
308.83	308.38	307.75	305.64	304.95	301.79	304.97	303.11	306.42	303.09	307.15	301.3	306.54	302.41	305.49	303.97	305	304.84	306.57	305.07	307.05	303.41	307.51	305.45	305.07	305.09	307.56	303.95	302.81	304.19	303.65	305.29	306.22	307.29	308.59	300.78	306.74	304.08	304.14	306.07	304.32	303.52	303.99	303.34	303.61	300.91	306.56	303.87	308.71	304.63
304.21	300.58	304.57	303.92	304.58	301.12	300.68	301.99	302.94	304.26	304.67	305.46	303.87	301.46	304.29	303.32	305.14	305.88	301.37	304.38	305.29	305.18	303.02	306.06	305.14	300.3	304.67	306.41	302.75	305.53	307.97	307.65	305.93	304.06	302.89	307.69	299.3	306.78	305	304.72	303.01	306.83	305.16	301.91	304.59	298.8	301.7	306.19	302.69	302.6
313.67	316.34	315.07	315.99	313.73	316.5	314.25	315.53	316.38	319.95	317.31	311.64	314.92	315.96	314.36	316.73	317.65	316.16	315.26	319.02	314.83	317.45	316.37	312.85	318.74	317.57	317.5	318.57	313.34	317.75	315.27	315.1	313.58	314.84	312.63	317.6	314.32	312.06	319.26	313.32	312.74	316.33	314.88	311.71	316.12	316.56	318.25	315.19	317.86	313.34
302.02	304.77	303.23	300.88	307.82	304.53	305.97	304.41	306.08	304.14	306.67	306.52	306.33	303.03	307.33	301.34	302.39	304.26	305.1	305	304.93	301.66	302.82	306.92	304.14	306	304.58	307.01	302.66	304.2	304.35	302.18	301.81	305.3	307.07	304.23	299.77	301.28	305.88	303.68	305.66	305.04	303.03	305.94	306.94	304.3	301.24	308.56	304.89	305.47
300.62	304.84	303.86	302.67	305.28	305.52	303.53	301.52	301.8	304.16	301.49	303.02	303.45	300.74	302.64	303.63	302.83	302.66	303.14	304.46	305.5	304.43	302.01	305.44	305.16	302.55	303.16	302.23	303.03	301.43	299.9	307.01	303.72	302.16	305.62	301.12	304.95	303.79	300.31	300.39	304.24	303.24	303.92	302.41	303.97	298.92	305.51	301.84	301.92	302.41
325.37	327.64	329.78	325.76	325.96	329.27	326.99	329.64	328.39	328.82	327.02	326.75	324.97	325.38	326.27	324.62	324.61	326.04	324.54	327.55	326.22	326.91	326.88	329.85	325.53	329.21	325.9	328.85	329.03	329.29	326.13	323.48	327.3	326.78	326.62	328.94	328.63	325.43	327.07	328	326.26	326.2	326.61	328.7	323.91	327.82	320.8	325.77	328.07	327.67
298.63	295.64	300.5	295.17	295.09	296.67	298.63	295.41	298.45	299.48	296.38	298.87	299.21	296.22	293.99	299.17	296.02	295.6	298.34	296.4	295.7	299.69	298.26	295.4	299.85	298.11	294.19	298.96	296.34	297.58	295.51	297.41	297.97	298.76	295.23	297.09	296.54	296.92	298.35	298.64	295.03	296.86	294.16	292.76	295	300.03	296.4	299.66	295.5	300.89
313.14	308.65	310.84	310.71	306.21	311.79	311.78	308.34	310.33	307.21	312.68	310.88	310.11	308.18	311.93	313.11	314.2	308.85	309.89	310.44	309.88	311.11	311.67	307.21	311.48	312.01	312.65	307.56	310.11	308.63	309.95	311.66	312.41	310.51	310.35	312.47	311.13	313.27	310.43	309.43	310.54	310.33	309.45	309.82	307.99	310.54	311.94	310.22	308.68	310.59
301.46	302.69	301.76	300.22	304.52	300.48	302.06	299.1	302.83	297.91	299.34	302.41	297.95	302.2	300.15	301.92	300.16	300.6	300.24	303.57	302.25	298.12	301.15	300.58	304.1	305.51	297.44	303.45	304.32	301.68	300.45	299.88	301.93	300.97	300.74	297.37	303.61	301.72	302.16	300.37	300.55	303.33	300.42	299.46	302.39	297.85	301.48	302.93	300.8	301.27
300.41	304.09	305.33	304.98	305.13	305.55	302.37	306.14	300.41	307.41	305.04	304.71	303.88	303.53	302.91	303.08	302.42	303.73	302.97	303.75	307.79	302.6	303.32	306.85	304.27	306.59	300.51	304.21	306.92	305.15	303.28	308.19	301.95	305.95	302.23	306.29	305.8	307.38	305.58	306.71	303.9	305.89	303.78	307.64	303.31	300.84	303.8	303.22	305.14	304.16
298.97	302.47	299.88	304.75	301.98	298.29	298.7	299.9	301.5	302.51	302.03	298.37	301.44	301.11	298.12	298.83	299.26	301.54	303.24	297.7	301.52	299.3	296.61	298.28	301.52	297.74	299.63	300.31	298.96	298	301.48	302.86	297.27	298.64	297.22	299.86	299.15	299.16	296.06	299.78	300.65	299.49	303.37	301.3	300.38	303.11	300.1	299.7	297.34	303.38
305.75	308.39	307.36	306.43	307.71	307.2	309.07	307.94	310.12	304.25	311.84	306.44	311.27	308.03	308.39	307.5	303.78	310.97	306.17	305.77	306.42	307.38	308.39	307.52	310.78	307.94	309.46	305.66	310.26	308.85	308.86	308.32	309.47	306.67	307.27	304.29	306.31	309.05	304.8	307.18	307.03	306.45	311.29	309.01	307.68	307.39	307.17	306.55	309.28	307.46
307.9	310.49	311.08	308.02	308.84	309.71	309.65	309.4	307.38	305.72	308.7	309.04	305.84	304.99	305.63	307.56	308.09	305.69	312.27	312.82	310.11	312.11	306.62	310.29	309.51	308.39	309.3	304.95	313.07	309.04	309.87	307	312.92	309.98	308.94	306.2	307.73	309.22	309.12	308.87	310.32	314.58	309.85	308.6	312.43	308.17	309.75	309.41	309.13	309.16
322.6	322.95	322.69	322.59	321.15	325.18	322.58	321.1	326.38	323.77	326.48	323.54	325.82	321.99	325.63	323.47	318.89	327.16	326.77	323.51	325.6	325.26	327.25	324.04	325.39	325.99	323.95	323.84	324.49	323.53	324.54	326.47	321.69	326.43	327.12	323.08	325.57	323.76	325.01	327.22	324.92	328.33	324.46	324.21	323.53	327.15	327.47	324.21	325.04	325.5
310.74	303	307.45	308.39	308.62	306.86	306.66	308.31	310.12	307.59	306.48	308.35	310.26	303.71	309.79	308.78	307.58	306.6	305.01	309.02	305.99	309.6	304.58	304.49	311.69	308.03	304.16	308.59	308.92	309.53	308.51	307.46	310.31	308.03	305.53	307.93	303.86	308.56	305.93	305.84	305.36	309.58	307.06	309.48	310.08	306.12	305.61	306.34	307.27	305.15
296.05	297.17	294.87	296.69	294.71	297.61	301.18	293.63	297.26	290.92	296.19	296.61	294.54	290.52	294.58	295.45	294.15	295.18	294.37	294.82	298.34	294.05	292.68	288.42	294.88	295.71	290.44	295.32	296.22	295.05	296.46	295.06	293.47	295.62	295.45	295.61	294.36	292.45	292.87	299.33	296.47	294.27	293.09	294.96	294.31	290.55	295.33	294.34	296.55	297.89
316.78	315.98	311.58	316.86	312.97	314.39	315.71	314.69	316.77	317	313.12	314.97	314.08	311.65	315.51	316.3	313.53	314.84	315.57	314.93	316.94	315.27	315.63	317.53	316.54	316.72	314.67	310.54	316.56	314.96	315.23	315.5	314.16	313.08	315.87	313.91	315.48	314.25	315.28	313.96	313.38	317.42	320.45	312.57	315.43	313.97	316.51	312.36	310.51	318.7
292.56	292.54	292.6	292.77	293.87	290.94	296.16	291.68	294.96	292.57	295.11	293.93	296.16	294.53	293.39	292.18	295.02	292.99	294.78	295.25	292.95	293.88	294.64	293.88	295.59	293.28	294.63	289.59	294.37	294.61	293.05	294.79	295.23	290.64	294.05	290.96	293.25	293.34	295.1	290.98	295.17	290.85	294.47	294.9	293.41	293.84	294.44	293.32	294.34	295.93
311.02	310.49	309.58	311.41	310.92	309.7	310.44	312.43	313.18	310.97	312.07	312.86	310.5	310.6	311.11	311.62	312.22	312.4	312.73	311.52	311.69	312.33	310.71	311.76	311.23	309.01	316.08	308.14	307.55	310.42	306.75	311.34	311.11	310.2	312.74	311.07	310.86	308.01	310.12	313.36	315.44	312.37	309.24	311.95	310.53	310.55	311.76	308.77	311.22	310.27
325.79	324.82	323.5	323.41	327.89	327.1	323.63	326.22	323.73	326.08	326.81	320.95	325.13	319.25	325.19	324.46	327.07	326.58	328.37	322.92	323.58	327.29	325.81	323.31	325.06	325.85	322.94	325.47	325.07	324.4	327.11	324.48	324.51	326.15	322.37	327.07	321.54	327.09	324.98	327.28	322.74	322.94	325.14	321.34	323.62	321.94	323.85	324.5	324.03	325.84
299.11	302.66	302.65	304.69	303.11	302.48	302.62	299.58	307.76	302.55	300.26	303.13	301.45	304.08	302.56	301.78	303.95	299.3	302.34	303.24	302.77	300.03	302.35	303.86	299.19	300.02	302.52	300.08	304.41	302.43	305.77	303.95	298.04	305.99	306.05	300.32	303.81	304.13	301.07	303.75	301.74	303.03	303.18	303.77	306.58	302.77	303.48	304.01	304.42	303.25
311.25	314.73	313.46	313.59	309.84	314.29	313.97	311.02	308.92	309.98	313.85	318.07	311.98	312.18	311.63	310.94	313.42	318.04	314.78	314.56	315.03	307.92	314.04	310.03	313.86	311.82	313.74	313.94	312.84	312.25	314.81	312.92	313.88	312.21	310.52	314.08	313.79	312.72	313.27	311.15	308.07	315.93	314.96	310.02	310.73	314.45	312.42	312.21	310.61	314.48
304.09	300.69	298.06	301.59	298.51	298.54	299.43	300.67	300.92	299.11	304	299.7	300.71	301.73	300.4	300.64	301.32	300.98	298.91	299.11	299.72	302.39	298.58	300.78	299.22	302.98	299.13	302.48	301.72	300.53	300.55	298.91	302.74	294.62	302.17	299.01	301.63	299.8	300.67	301.21	299.74	301.62	301.31	303.63	303.2	298.47	301.24	301.75	301.08	299.97
303.98	304.8	298.31	308.11	301.04	303.68	305.96	301.81	305.53	302.01	298.46	302.38	305.15	306.9	304.89	306.53	304.18	306.28	301.98	302.87	301.87	306.8	303.68	302.95	303.24	301.83	301.55	302.86	305.53	306.88	300.88	304.28	301.11	308.29	302.9	305.67	301.42	303.45	303.4	301.76	300.61	302.77	304.61	304.13	305.01	304.01	303.88	302.6	306.76	302.75
316.73	315.69	312.46	312.64	314.12	316.02	316.09	309.99	316.57	313.31	310.23	314.12	314.75	312.42	315.88	310.32	313.12	313.52	314.02	316.7	311.41	315.83	316.59	317.51	313.16	313.13	315.15	313.66	316.13	311.64	311.26	307.45	309.56	313.59	310.77	317.02	313.96	313.47	313.97	313.15	312.36	314.4	310.82	313.76	313.58	313.58	313.76	309.29	315.44	312.91
308.97	312.66	307.33	314.36	311.06	308.49	315.17	312.51	311.38	312.23	309.57	309.32	311.57	313.25	308.59	310.63	311.64	313.31	314.75	312.08	312.32	313.93	311.8	312.66	310.68	314.24	313.75	310.4	311.11	313.3	313.49	311.09	309.81	316.4	312.41	313	312.34	316.17	313.24	312.75	311.01	310.61	314.83	313.91	313.31	313.47	313.42	310.67	311.93	313.47
315.41	315.95	316.15	314.93	316.24	316.61	317.07	315.9	318.83	316.11	319.1	320.15	314.54	319.96	319.31	315.47	318.55	319.26	315.85	318.77	315.1	317.89	315.79	318.21	316.41	315.4	320.41	314.9	314.31	317.09	320.32	314.92	316.31	316.17	317.88	316.69	314.15	316.44	316.56	314.56	313.82	313.26	314.18	317.54	316.33	313.38	317.1	314.96	315.74	315.23
318.05	314.87	313.53	314.42	313.97	315.07	312.93	313.24	314.16	313.76	313.83	316.67	318.28	314.68	313.62	315.29	315.19	314.62	316.59	313.41	317.62	316.95	316.33	312.4	312.54	311.83	313.11	315.6	317.81	315.97	314.46	318.23	312.49	315.2	314.19	311.69	314.39	312.34	317.28	316.38	313.97	314.96	318.99	315.73	314.4	315.55	311.79	316.8	316.29	314.96
326.17	330.67	326.53	327.3	326.77	329.99	329.86	328.77	325.49	326.43	329.64	327.86	326.23	328.67	326.33	330.38	329.1	327.49	323.94	328.48	326.48	331.23	322.4	324.32	328.99	326.27	326.98	329.85	328.61	327.49	329.22	324.74	326.22	326.39	329.57	330.11	329.64	327.87	326.27	326.98	325.65	331.56	328.59	325.51	325.51	328.87	326.15	327.12	326.75	327.2
317.93	321.68	316.69	311.4	319.44	317.89	319.9	316.8	317.5	318.13	315.08	315.05	318.43	319.43	317.56	316.05	318.61	318.13	317.46	318.92	317.14	314.95	318.87	316.79	319.48	317.41	321.45	315.19	316.83	319.41	318.5	319.92	317.9	320.41	316.06	317.91	319.18	317.51	315.01	319.13	322.84	318.14	321.24	320.77	316.32	317.23	318.18	318.46	318.65	320.04
308.34	305.28	304.77	303.95	299.59	305.28	305.6	305.94	305.39	303.47	306.83	305.71	307.22	304.75	304.21	304.96	307.34	308.93	307.61	303.68	300.77	307.09	304.44	308.49	303.5	304.42	303.24	307.51	304.54	303.63	304.84	306.5	299.98	305	307.17	305.2	304.76	304.59	305.12	303.66	306.12	303.4	303.36	303.76	305.67	303.66	306.67	303.28	302.24	305.07
303.92	305.66	305.69	308.69	304.12	307.68	304.68	305.13	304.43	305.5	307.49	307.31	305.76	306.69	308.1	302.11	304.46	305.44	306.39	304.24	308.18	304.5	303.73	307.48	306.64	304.67	307.94	308.03	305.22	305.21	306.01	308.2	304.5	301.73	302.38	308.41	304.18	305.88	303.92	306.86	303.38	305.92	307.01	305.86	310.09	305.1	305.49	303.98	303.71	305.01
296.96	297.24	301.25	295.62	300.45	301.36	300.19	303	301.16	298.05	298.06	296.55	297.44	300.08	300.11	300.34	301.85	302.27	299.22	301.22	300.45	299.47	301.16	305.23	299.08	299.6	302.68	299.36	302.13	301.11	296.1	301.5	296.62	299.33	300.86	297.62	301.17	302.07	302.21	297.92	297.65	300.5	298.78	303.28	302.89	300	298.24	303.39	305.88	303.28
309.89	309.33	309.6	311.45	311.74	310.01	310.4	307.07	309.44	307.81	308.86	311.66	310.09	309.17	309.29	310.5	310.34	308.88	307.49	308.51	311.67	309.32	308.11	312.72	310.85	313.1	313.94	310.2	313.58	305.26	307.76	309.62	308.91	310.18	308.38	310.43	309.01	309.48	308.13	308.35	308.69	311.54	307.69	308.87	310.56	310.29	308.14	311.46	309.44	311.51
310.34	313.41	312.14	314.49	315.32	308.77	313.89	313.96	310.61	312.34	314.81	311.18	313.11	312.8	312.92	309.2	312.34	314.36	309.53	314.17	314.65	316.23	313.26	313.98	310.31	313.91	313.87	315.09	311.47	316.44	313.66	314.18	315.79	314.07	310.94	314.46	311.9	309.47	313.9	309.48	311.6	312.87	312.27	317.75	315.01	315	312.07	315.37	313.92	314.18
316.91	318.1	313.5	314.1	315.83	315.28	311.26	317.6	317.64	314	316.81	316.43	314.05	318.9	314.75	316.6	313.91	315.41	317.08	314.88	312.38	315.69	315.17	314.63	316.23	315.25	317.25	313.96	318.49	319.43	316.97	317.37	315.42	313.39	314.39	313.96	318.39	315.31	318.26	317.85	317	316.17	316.17	317.72	316.29	314.62	317.44	314.57	315.56	314.96
310.61	307.38	307.46	311.28	306.6	311.46	310.76	310.43	312.58	310.95	306.35	307.35	310	304.57	305.56	310.92	311.09	308.82	309.98	311.66	308.91	309.71	304.88	307.37	309.35	310.17	309.79	308.21	308.98	310.09	309.61	306.95	310.17	310.17	303.57	303.87	309.17	308.81	307.12	312.34	308.47	307.06	309.22	309.04	315.29	309.01	312.41	308.7	307.14	308.96
307.22	307.02	306.33	305.08	305.57	309.27	305.72	308.55	309.02	306.58	307.88	307.61	305.99	305.81	307.75	302.17	307.57	306.28	306.49	308.68	306.41	313.43	307.22	305.99	306.97	302.44	304.78	308.66	306.56	305.58	311.37	307.21	310.02	304.66	308.67	308.68	308.48	306.97	308.12	309.36	308.47	305.89	306.8	308.95	308.2	304.64	308.56	309.29	307.97	308.61
316.3	315	313.64	315.15	314.1	315	316.88	312.18	317.28	316.83	312.5	315.49	314.25	316.45	312.31	316.39	317.97	313.62	315.79	313.66	315.23	317.12	314.5	316.39	315.36	321.33	317.97	313.76	315.48	317.06	318.35	315	314.22	315.34	316	315.23	317.05	311.72	317.51	314.2	315.59	315.54	312.08	317.06	314.87	314.79	315.07	313.05	315.63	314.55
317.52	316.76	316.64	315.62	315.79	316.98	318	314.06	313.91	311.69	315.89	313.93	314.86	313.66	318.34	319.15	312.17	314.79	314.46	319.44	318.58	321.1	317.24	315.34	314.75	316	314.55	315.35	313.7	314.72	317.64	316.88	317.73	315.12	320.75	314.28	314.09	318.18	317.58	313.73	315.3	313.83	317.27	314.77	311.17	311.68	316.16	320.16	319.98	315.33
323.67	325.41	326.55	327.11	322.38	328.72	328.71	321.3	329.29	324.37	327.99	327.36	323.36	323.85	324.92	324.15	325.42	321.54	324.6	324	326.3	323.65	322.64	324.37	322.08	324.09	324.01	325.8	324.29	323.33	324.1	329.12	329.51	323.46	324.73	323.73	324.49	324.63	322.92	324.15	324.14	325.11	326.51	322.51	324.28	323.69	321.79	324.88	326.17	324.43
306.88	309.22	307.91	307.44	308.18	307.56	310.37	310.65	310.92	309.61	310.78	304.71	308.02	308.9	307.98	311.98	306.85	302.8	307.79	309.11	306.92	305.91	308.99	309.48	308.5	312.56	309.19	307.71	309.86	306.47	311.34	306.91	312.82	307.05	309.47	308.49	309.67	308.39	306.94	308.64	306.21	309.54	306.57	308.31	308.51	307.86	309.95	307.21	306.65	311.67
297.95	301.47	301.71	296.26	299	300.37	302.73	302.49	303.49	299.84	302.18	299.38	300.01	299.46	297.3	293.35	301.67	297.2	303.25	301.44	300.49	298.78	298.5	301.17	298.39	299.77	304.85	300.56	304.49	302.85	302.54	298.34	298.02	299.77	303.02	299.95	299.76	300.02	300.02	296.14	298.55	298.01	297.88	299.43	300.52	298.1	299.04	300.49	304.79	302.04
317.85	311.4	314.78	315.43	313.4	316.08	315.9	314.96	315.39	315.92	314.21	317.35	314.15	311.13	313.9	314.45	314.24	315.11	313.48	316.84	311.07	314.21	315.03	314.94	311.21	315.13	316.21	314.02	314.26	316.11	314.01	312.79	313.61	315.04	314	312.45	313.05	312.24	315.55	313.43	313.69	313.47	315.12	315.65	315.13	316.7	314.01	319.23	315.22	311.62
309.3	310.01	308.03	310.05	308	307.87	309.24	309.18	308.18	309.49	307.68	308.69	306.88	308.99	310.79	310.69	307.65	309.86	308.78	308.82	309.52	312.99	308.34	311.45	309.29	309.22	308.44	307.26	312.96	310.26	309.69	311	307.32	308.57	307.74	308.53	305.48	309.61	308.18	307.63	310.78	312.39	308.89	305.65	307.77	306.32	311.32	305.96	308.18	308.08
311.51	315.04	308.43	315.13	312.11	314.36	308.44	312.79	312.55	313.36	315.07	312.61	312.76	312.32	314.85	312.94	315.22	310.1	313.46	310.95	310.78	309.41	316.01	313.46	314.8	311.76	308.63	313.6	313.55	307.31	315.02	311.22	314.71	313.82	316.24	313.56	311.01	312.73	310.32	315.7	310.98	308.58	314.36	312.52	315.4	318.69	313.31	311.13	312.39	311.5
299.55	299.75	299.25	298.6	292.77	297.53	293.58	298.63	296.93	296.94	295.78	296.07	293.43	298.99	297.69	297.08	299.58	298.93	296.92	297.37	297.3	298.69	295.37	295.81	299.69	293.41	295.75	298.79	297.61	298.89	301.4	299.02	300.43	296.96	300.26	295.79	300.07	295.97	292.83	295.85	300.63	297	300.74	298.24	297.78	295.16	295.22	295.92	295.3	297.91
301.55	298.95	299.19	299.1	301.64	298.56	296.3	299.6	300.03	299.29	300.69	302.54	300.9	299	302.36	300.19	301.2	298.37	301.26	300.27	300.06	303.31	302.61	298	300.44	301.02	301.19	298.31	301.58	300.71	298.99	303.04	298.29	300.77	296.65	301.89	303.16	297.32	301.84	298.09	300.57	300.76	302.11	302.99	299.84	302.99	301.67	302.92	298.63	298.9
324.97	325.19	325.38	320.39	325.68	325.86	321.6	325.55	321.6	324.8	323.29	318.84	325.32	326.84	321.73	324.26	327.91	325.14	321.45	326.17	321.45	326.56	323.87	322.69	328.44	324.78	325.12	326.05	326.15	327.5	322.25	323.94	324.67	330.34	325.48	322.38	325.35	329.08	322.91	324.32	322.64	327.51	325.34	323.43	328.86	325.65	325.86	326.81	324.03	323.09
318.4	318.18	322.73	314.72	321.34	315.87	319.09	317.79	318.5	318.05	319.99	318.44	322.85	316.99	318.27	314.15	315.69	315.81	319.71	321.57	316.36	318.5	319.45	316.32	320.53	318.35	320.76	316.71	315.78	316.99	318.74	314.78	322.67	317.79	314.85	320.98	319.17	321.71	316.47	318.42	315.69	317.61	319.59	319.55	315.3	319.65	321.78	318.84	321.05	318.57
301.96	302.16	305.22	305.84	305.15	306.25	303.29	299.28	305.42	307.31	301.79	303.51	300.83	302.63	306.11	300.35	306.66	301.61	307.28	304.34	304.03	303.72	304.39	303.51	306.62	301.86	304.24	303.58	300.84	304.81	301.63	301.85	304.9	304.15	306.75	303.74	305.44	306.8	305.3	303.94	306.07	303.78	304.36	301.71	304.84	304.33	302.3	304.7	303.78	305.51
302.4	303.99	304.38	302.14	305.76	305.15	305.22	302.98	303.06	301.95	304.9	309.21	304.28	305.39	301.8	308.01	303.15	302.97	305.55	305.12	308.02	305.05	306.64	301.64	303.07	303.75	301.92	301.45	305.01	302.01	299.83	303.93	303.52	307.65	304.33	304.66	304.13	308.02	306.16	304.39	304.66	300.94	302.28	305.11	304.79	306.17	308.04	304.49	305.42	300.71
303.66	305.91	303.88	307.76	302.26	303.06	305.5	306.08	307.51	303.02	304.62	302.32	304.06	307.21	303.93	301.2	304.29	304.59	303.92	306.42	304.32	305.61	307.55	306.41	304.06	305.74	302.24	308.42	304.41	308.17	306.65	301.19	301.28	303.6	305.13	303.95	303.38	303.02	307.12	307.63	302.43	300.69	308.07	305.19	306.95	303.84	309.3	307.53	304.74	302.8
315.62	311.97	319.06	320.2	315.24	317.26	315.97	318.86	315.56	315.16	316.98	315.33	315.97	315.58	317.14	316.7	313.14	316.16	315.94	311.55	314.7	314.92	312.34	318.24	318.15	317.89	314.1	314.87	312.85	317.61	315.75	316.65	317.23	318.02	312.11	313.93	313.66	320.56	319.09	315.48	316.9	314.53	315.06	315.74	313.13	313.29	318.5	311.27	310.27	317.04
303.84	307.8	301.54	305.33	306.38	299.79	303.78	307.39	304.82	303.01	305.13	304.07	302.77	305.16	303.21	306.25	304.33	304.07	305.64	305.58	302.63	307.99	305.44	301.91	305.5	306.34	302.84	304.26	304.38	307.72	306.84	304.61	302.59	304.41	303.95	305.76	305.44	302.85	301.79	305.52	306.21	306.38	303.59	304.49	304.68	304.47	303.8	305.42	303.23	303.15
294.72	293.5	294.25	296.1	295.31	294.96	293.66	296.21	295.85	294.34	293.1	295.7	297.25	296.21	293.8	298.34	295.06	294.09	299.75	293.83	295.09	292.81	289.61	294.42	294.93	293.4	290.58	297.74	294.21	295.78	293.72	297.21	293.63	294.94	291.22	296.89	293.29	290.17	295.52	295.14	293.07	295	296.77	293.75	294.44	294.29	293.59	297.39	297.16	293.56
303	298.22	300.12	301.32	302.17	299.05	298.39	300.6	299.51	299.28	301.77	300.02	300.15	295.48	302.32	296.72	302.35	300.67	299.76	298.03	298.41	299.85	296.5	300.41	297.5	299.04	296.72	300.07	299.41	299.37	297.86	298.68	302.04	301.56	301.13	297.71	301.42	299.96	300.19	299.22	300.08	299.43	304.1	299.83	301.08	298.62	298.09	304.31	302.56	299.33
313.09	315.28	312.3	314.04	314.91	311.86	315.35	310.2	315.45	310.81	311.71	310.68	314.83	313.47	315.62	314.14	317.19	313.55	313.51	313.28	307.27	313.19	311.49	313.35	316.53	313.86	309.92	317.05	312.15	312.32	314.61	319.91	312.23	313.65	314.76	314.37	312.8	311.44	314.97	313.99	314.82	311.11	313.44	313.61	313.44	313.86	313.74	315.41	314.71	314.45
325.94	328.46	328.8	330.82	330.03	330.29	327.95	327	329.31	329.26	330.77	327.39	321.72	327.7	330.14	331.64	324.64	325.29	330.53	329.19	328.04	330.46	328.37	328.66	327.43	325.84	328.13	330.69	330.31	327.06	325.6	328.54	324.77	327.35	327.9	329.76	328.78	327.52	329.67	324.01	327.15	327.1	331.44	326.16	326.02	323.31	326.06	324.98	327.82	327.21
315.82	315.46	318.52	319.07	316.5	315.87	320.24	314.43	314.15	316.71	315.17	318.39	317.61	314.57	315.57	318.61	314.44	317.77	317.89	313.65	313.67	316.56	314.32	317.17	318.29	317.01	318.4	317.18	318.65	314.21	320.11	315.96	318.44	314.44	310.13	319.23	315.3	318.01	318.16	319.02	318.73	316.01	311.34	316.85	317.78	316.91	317.37	314.44	317.11	315.44
302.25	304.56	302.21	299.9	302.37	302.49	302.78	300.8	302.04	305.43	302.02	302.87	299.23	303.7	301.74	304.1	303.67	299.29	302.15	300.15	297.46	301.74	304.06	299.32	304.07	304.58	300.06	302.46	298.41	297.65	299.23	298.44	302.29	301.2	303.16	298.88	303.24	298.76	299.63	300.18	298.72	303.23	300.1	301.26	301.17	307.02	301.05	299.59	301.92	299.82
292.89	297.68	299.55	295.51	295.77	298.7	295.12	294.95	293.99	294.6	293.95	293.2	293.79	293.64	297.55	292.1	289.64	295.59	293.47	292.98	291.19	294.84	297.42	294.06	293.75	291.08	293.74	292.57	295.44	295.73	296.62	293.67	294.4	293.41	293.62	293.4	296.9	295.37	297.02	295.22	292.96	298.25	292.43	296.06	294.74	294.22	294.45	295.87	297.46	291.95
330.58	324.34	328.33	327.43	329.39	325.54	332.79	330.46	326.61	325.04	327.92	327.24	327.52	325.19	330.74	328.63	324.05	325.91	327.62	328.71	326.98	328.72	330.9	330.33	325.47	327.07	328.51	328.61	328.99	324.99	327.88	327.34	326.13	327.43	327.71	326.17	328.22	327.12	327.66	324.74	325.43	329.56	324.82	329.27	326.47	329.7	327.25	331.07	326.39	330.15
306.11	310.29	307.51	306.4	303.53	309.07	307.13	307.84	310.67	310.72	312.07	308.81	310.06	309.81	308.01	309.94	308.75	307.63	309.07	309.32	309.32	310.21	308.79	310.04	307.94	311.01	304.29	310.89	309.78	313.09	308.07	310.53	311.81	308.64	308.33	310.79	307.12	306.38	312.37	310.56	310.58	311.51	309.68	309.71	306.28	308.44	307.78	305.36	305.1	309.51
312.07	315.48	313.2	316.74	313.04	312.33	311.76	317.81	312.75	312.72	314.37	311.29	315.21	315.02	314.16	314.37	310.87	312.88	309.26	311.17	309.97	312.78	310.59	311.91	316.03	313.51	311.91	312.24	311.72	315.55	312.35	312.51	310.19	315.22	313.89	313.34	314.72	312.43	312.09	315.91	314.01	311.18	314.05	310.9	311.75	312.3	311.85	312.68	313.17	309.59
304.16	308.69	309.77	309.77	305.99	310.72	306.7	306.6	308.42	308.88	312.71	308.11	306.64	308.79	311.99	308.12	305.97	311.82	308.14	307.28	311.29	309.95	310.92	311.28	304.67	309.17	307.13	308.5	313.17	308.6	310.95	309.6	308.38	306.45	307.93	309.08	310.31	309.49	309.31	308.78	309.52	310.2	307.24	310.66	305.46	309.44	310.35	307.57	306.09	306.38
314.49	313.06	314.73	314.62	312.8	311.32	310.59	311.88	311.76	313.92	315.12	315.53	311.16	314.04	313.6	315.96	317.14	315.15	309.36	314.13	315.54	312.26	311.52	313.55	309.83	315.06	309.69	313.35	313.08	311.4	313.73	314.72	314.09	315.64	313.83	313.54	314.62	313.14	318.45	310.57	313.15	313.87	312.63	310.61	311.18	313.89	315.51	314.45	314.92	310.36
310.79	313.04	313.97	312.49	312.52	308.67	311.96	311	315.31	310.12	315.92	312.96	315.53	313.91	310.22	313.93	309.65	313.61	312.39	311.98	311.5	315.86	312.28	311.43	314.19	313.81	312.58	312.42	308.89	312.21	313.92	314.88	311.23	313.36	310.94	311.65	312.72	315.72	313.3	313.96	314.39	314.07	311.47	313.53	309.51	315.57	312.38	314.98	311.07	316.68
315.32	314.75	316.93	319.19	312.97	316.01	312.65	313.41	316.16	311.67	311.26	315.26	317.04	316.59	309.37	314.39	314.79	315.45	313.54	314.33	317.05	315.41	316.1	315.28	319.03	314.38	318.32	313.33	312.92	312.91	315.22	313.51	317.55	311.32	313.51	314.69	313.95	316.57	315.04	314.95	314.52	315.04	316.34	316.17	316.4	313.78	317.25	316.47	313.16	311.96
294.33	293.68	296.25	294.03	294.29	298.84	292.07	296.47	291.52	296.28	297	294.86	295.05	297.61	296.97	293.57	294.6	295.95	290.84	293.25	291.84	294.54	297.01	294.5	293.29	296.16	296.32	296.76	299.15	294.77	292.94	298.78	298.48	295	293.08	295.84	294.15	294.38	297.02	294.56	296.44	293.46	295	297.13	294.01	298.47	295.53	295.28	297.42	290.56
306.41	305.19	308.16	308.95	307.57	308.96	309.49	310.15	302.95	304.6	307.86	306.66	305.78	305.93	308.39	306.31	308.68	306.87	310.15	308.66	309.53	307.42	307.27	305.82	303.17	307.75	308.6	306.14	305.14	306.65	309.51	303.93	306.61	308.61	309.49	306.93	305.77	305.66	304.25	306.26	303.93	301.92	309.08	307.5	309.04	307.94	307.41	307.71	305.37	307.32
295.08	297.68	294.55	294.7	294.84	296.38	292.82	297.43	296.64	291.29	292.56	292.81	296.19	294.47	296.51	292.88	292.58	293.3	295.89	296.28	293.13	294.43	295.24	296.55	292.68	294.96	296.34	295.92	300.69	294.72	293.02	294.03	298.25	297.76	293.81	295.88	296.86	297.7	298.99	293.6	295.88	292.9	293.63	291.64	292.89	296.75	295.22	291.54	295.7	295.36
329.56	329.58	329.3	328.46	325.95	325.76	326.51	325.85	327.3	332.9	331.56	329.1	327.31	329.72	326.36	330.59	332.31	329	329.39	325.88	325.35	330.49	328.56	328.94	329.32	328.63	331.52	326.52	329.54	329.91	326.16	327.29	331.81	331	326.75	328.6	327.86	329.22	328.03	326.01	327.63	327.37	327.28	327.43	327.88	328.81	327.53	328.53	330.73	330.29
303.02	303.93	304.35	308.71	302.65	306.5	307.5	303.8	310.07	308.32	306.63	303.96	302.53	307.8	304.93	309.68	304.81	305.94	306.59	306.01	307.15	307.81	307.62	306.64	308.15	306.07	304.27	304.3	304.04	307.06	306.11	308.84	306	308.43	305.16	304.79	307.59	301.93	305.64	302.43	306.53	306.07	304.22	308.21	304.71	305.24	305.32	304.81	307.8	306.91
314.64	315.22	312.46	315.39	318.96	314.06	313.53	315.52	314.88	315.24	315.65	317.67	315.78	315.53	316.86	315.26	313.35	311.85	313.79	316	316.83	313.95	315.47	312.19	310.35	315.58	315.35	313.21	312.54	315.05	314.83	316.19	315.31	315.38	313.49	314.76	315.57	311.75	313.84	312.21	315.46	310.39	310.32	313.4	314.18	314.29	314.22	313.56	311.39	316.4
292.76	295.53	294.75	294.07	296.69	298.73	292.03	294.74	294.73	292.38	294.87	298.39	293.93	294.12	292.53	295.92	297.13	293.88	296	291.66	295.96	296.17	296.67	290.7	298.13	293.22	294.69	296.08	292.45	294.33	296.01	294.93	294.94	296.94	293.48	291.98	296.57	294.43	299.16	292.98	294.07	293.64	294.03	296.12	291.7	297.03	295.8	295.65	293.69	295.89
321.84	318.22	322.41	318.6	316.29	314.26	314.62	313.9	317.9	321.05	318.93	316.01	319.69	315.68	315.44	321.22	319.23	315.61	316.95	319.71	316.19	319.62	316.12	317.52	319.13	320.34	320.5	320.14	316.5	318.81	319.16	318.82	318.45	319.02	318.87	316.86	318.75	318.95	316.54	316.01	321.16	320.18	319.92	320.19	314.4	319.72	320.06	319.35	316.61	317.89
311.32	313.79	312.8	309.45	309.23	311.46	308.85	309.46	309.94	309.36	310.22	314.84	308.52	313.63	312.98	313.39	308.78	314.08	310.69	310.98	310.11	310.51	306.73	312.7	311.18	310.37	310.62	306.54	310.28	314.28	308.22	312.06	310.43	309.76	312.27	310.9	316.42	312.26	310.55	309.96	311.08	313.45	311.32	310.8	309.97	309.75	309.69	313.56	313.12	311.9
299.25	302.45	300.36	305.23	302.41	301.41	304.71	305.65	304.59	302.62	301.79	302.94	303.2	301.82	302.88	303.11	301.35	304.48	304.7	301.87	303.92	303.14	302.6	304.29	303.19	304.35	301.52	304.01	304.28	303.24	305.14	306.2	301.45	307.33	300.09	307.65	308.28	302.28	304.35	299.58	302	301.93	309.06	303.63	303.04	305.21	302.87	301.46	304.99	301.37
332.65	331.52	333.14	329.22	329.82	330.44	328.2	329.98	324.32	333.14	328.82	329.74	327.92	326.18	324.82	328.84	326.6	329.24	329.25	329.66	325.51	330.49	328.25	331.55	330.84	327.14	328.35	327.48	331.09	331.23	328.49	327.47	326.4	326.87	330.09	326.64	329.97	330.08	331.66	327.96	331.24	326.76	333.4	329.69	326.71	325.01	328.31	328.12	332.27	323.9
312.66	311.5	310.06	310.79	316.69	310.25	312	314.82	310.23	311.84	310.22	312.71	311.86	311.51	312	313.46	309.71	311.17	309.58	312.44	313.09	313.19	315.91	314.89	313.42	309.6	314.67	310.2	313.17	315.17	314.64	312.52	312.76	314.95	311.31	315.55	311.69	312.43	310.79	316.8	312.81	314.82	311.13	311.37	311.91	311.22	311.26	312.16	312.56	311.47
316.55	312.24	313.39	312.74	311.58	312.44	315.54	314.26	314.67	312.6	312.46	314.81	312.83	314.23	311.22	315.39	315.78	311.34	317.64	311.5	315.62	313.04	313.47	311.41	314.64	315.42	313.93	314.48	313.34	314.34	313.44	311.14	313.39	313.33	312.47	313.91	313.15	317	311.16	315.69	314.47	317.54	313.48	312.08	312.69	315.61	314.27	313.47	313.87	315.51
314.02	317.18	317.63	320.78	316.92	315.73	314.42	314.21	316.02	313.37	314.96	310.58	316.35	316.68	317.85	315.41	315.87	315.22	316.24	312.59	316.92	315.21	316.12	315.8	316.11	318.27	315.81	316.85	314.47	315.82	314.43	314.65	315	318.4	312.91	314.65	319.25	315.74	314.51	319.92	315.79	315.67	314.15	317.05	315.39	314.85	314.34	316.81	313.62	318.83
319.26	318.03	318.1	316.78	317.49	317.45	314.72	315.59	320.23	321.18	316.33	319.19	318.93	315.6	316.1	318.74	313.06	318.6	317.31	316.2	318.45	317.56	318.25	316.16	314.38	315.74	315.83	321.34	319	316.59	316.67	317.05	315.81	317.05	316.29	319.18	317.06	317.38	317.05	319.73	316.27	317.23	316.81	315.66	319.73	318.04	318.04	320.82	320.4	316.15
317.77	316.87	318.12	316.77	313.85	318.47	319.19	319.11	316.2	321.08	319.76	319.47	312.88	317.28	313.98	315.34	316.5	316.44	317.03	315.55	319.15	315.99	318.23	314.67	316.89	317.98	316.11	320.17	316.43	318.93	315.32	314.13	313.72	314.56	317.59	317.38	316.98	320.77	315.2	317.55	314.95	316.67	314.02	320.39	314.02	319.62	317.95	318.05	318.96	314.67
299.27	299	299.68	298.76	300.58	301.13	296.54	300.93	302.94	298.17	300.14	294.97	298.96	300.31	300.59	301.96	299.61	300.01	302.82	298.67	297.92	300.76	300.47	298.34	296.58	295.25	300.99	301.22	296.47	301.26	301.1	303.33	300.02	298.02	299.13	301.46	302.04	299.41	300.17	300.8	299.85	300.03	301.51	301.39	300.45	297.38	301.33	297.67	299.45	301.27
300.3	299.5	297.88	299.59	302.52	298.01	300.33	298.53	299.35	302.18	301	300.01	300.64	299.83	298.91	301.39	299.69	299.25	304.25	298.82	301.17	301.56	300.43	300.57	301.19	300.84	301	301.38	301.36	302.81	301.61	305.3	299.8	299.06	302.49	301.24	300.73	302.03	300.11	301.49	297.33	300.85	299.14	299.46	300.71	299.87	303.88	300.89	301.84	301.44
312.77	312.1	309.73	311.33	311.97	314	313.58	310.68	313.12	312.32	312.37	315.09	310.6	314.5	311.34	313.85	311.44	315.24	314.22	314.24	311.42	314.19	310.49	316.24	312.04	316.12	315.49	313.46	316.79	312.48	313.13	315.09	312.16	313.34	311.19	313.82	315.69	311.93	309.6	310.14	309.48	315.59	314.52	311.5	313.81	314.19	313.65	314.88	311.24	311.56
315.45	312.14	316.49	312.46	314.45	317.9	315.98	316.31	315.34	316.52	316.21	315.78	316.85	315.96	315.91	314.87	317.21	312.97	314.87	315.18	310.72	314.72	316.82	314.03	315.74	313.84	315.05	319.12	314.2	310.2	314.98	312.91	311.82	315.79	316.45	312.24	316.37	314.59	315.14	316.91	313.84	312.81	317.06	313.34	315.96	314.25	317.71	311.79	310.99	314.52
309.58	311.65	311.33	310.9	312.64	311.17	312.82	312.34	312.52	311.34	310.95	314.08	311.78	309.75	310.35	315.27	311.26	311.89	313.44	312.05	310.23	312.27	314.23	309.17	309.15	313.1	309.45	309.07	312.17	312.39	310.92	309.18	313.15	310.74	312.54	310.71	311.59	312.8	309.83	311.43	313.6	314.06	310.72	308.58	313.18	312.38	309.94	309.64	312.46	311.4
315.84	310.4	315.48	313.65	312.6	312.66	314.48	313.5	314.66	313.77	317.45	310.97	313.06	315.05	312.63	316.42	312.77	312.9	313.05	312.58	310.66	312.09	312.69	314.79	314.84	312.94	310.95	311.23	312.07	312.06	313.87	312.84	308.17	312.44	309.53	311.41	313.28	311.35	315.56	313.61	313.46	308.88	309.96	314.21	312.11	310.67	316.03	313.22	315.36	311.13
305.34	304.02	307.55	304.41	306.23	307.18	304.95	304.42	305.82	305.85	301.67	303.1	304.68	304.97	306.51	303.82	307.68	307.1	307.47	303.11	302.57	303.55	301.83	304.76	304.95	307.98	305.21	305.25	306.45	305.43	304.61	304.29	302.16	305.03	302.24	306.52	302.99	306	307.37	304.95	309.69	306.21	307.07	303.1	303.74	303.64	305.85	305.77	306.52	306.79
318.78	318.99	318.22	319.31	317.66	323.48	316.76	322.22	319.55	316.48	319.08	317.63	316.64	317.32	321.2	322.11	316.79	319.35	318.64	318.1	321.33	319.65	317.93	318.25	316.31	319.54	317.96	317.86	319.7	318.76	320.09	321.42	315.39	320.24	317.73	317.48	320.39	319.96	318.77	324.22	316.55	319.36	323.62	322.49	318.47	318.56	320.67	316.45	319.64	319.47
306.61	305.91	300.17	303.8	301.24	304.05	307.03	303.54	306.64	304.85	303.27	303.82	301.61	303.69	303.36	306.85	303.14	305.52	306.11	303.4	306.07	300.22	306.49	305.03	307.69	302.69	304.4	305.05	299.96	303.86	304.51	305.93	305.49	306.8	305.67	303.61	307.88	306.56	308.22	304.66	305.77	304.29	302.15	306.55	305.52	304.27	306.19	305.12	305.44	301.15
305.26	301.11	302.81	305	305.69	305.18	304.02	301.74	303.26	306.22	306.05	307.85	304.34	303.63	304.64	305.67	303.81	306.54	305.67	304.48	302.59	305.79	305.41	300.1	305.17	304.85	304.62	307.09	303.27	302.89	299.97	304.32	300.84	303.46	308.73	304.52	301.73	304	305.67	302.99	305.25	305.56	303.38	304.77	302.13	305.15	304.49	306.59	301.41	304.15
300.76	303.07	303.35	301.57	300.05	303.54	300.81	302.4	306.55	307.7	307.51	303.65	307.24	303.85	301.09	300.87	302.37	301.64	306.32	305.5	304.65	305.01	301.78	302.85	301.78	300.82	304.79	305.3	303.23	305.06	303.44	302.19	301.39	303.97	303.1	300.94	303.6	305.24	308.04	302.83	302.34	301.83	307.55	302.15	303.27	307.97	303.7	304.85	301.81	306.02
327.81	325.3	328.51	328.01	328.88	326.1	323.54	327.35	326.7	327.87	328.39	329.86	326.86	326.86	329.51	324.8	328.94	328.99	331.35	327.36	326.59	330.08	330.69	327.06	327.16	331.37	326.72	332.24	329.12	329.79	329.32	327.79	330.21	327.17	324.45	326.8	327.22	328.78	326.21	328.75	327.11	328.49	328.72	325.72	329.48	326.03	325.69	328.2	329.02	328.4
326.32	326.27	324.03	325.54	323.76	327.2	323.44	323.37	324.85	324.42	325.66	322.42	325.1	323.74	327.26	325.47	325.32	328.99	323.34	325.4	326.06	324.47	324.04	323.68	325.46	321.67	321.89	323.32	325.99	323.19	322.33	323.85	322.27	325.71	324.16	323.14	325.35	324.15	328.14	325.94	326.95	324.12	325.65	323.53	324.46	329.2	325.38	326.25	326.8	325.25
306.04	311.95	309.28	308.91	310.83	309.8	316.16	304.57	305.85	308.61	307.52	311.8	307.74	309.88	304.95	305.03	307.84	309.62	312.48	309.43	307.62	305.61	309.12	306.62	307.81	312.35	308.61	307.68	308.49	309.17	309.04	306.96	311.13	305.2	309.62	308.41	308.6	308.34	308.86	312.71	307.5	308.4	308.71	312.48	311.61	307.91	309.14	309.14	306.32	306.92
315.4	314.72	315.43	315.75	317.28	313.43	312.56	315.61	313.79	316.02	317.2	313.6	312.22	312.38	316.9	314.19	317.89	317.36	315.28	313.13	312.17	310.47	313.58	316.24	309.69	313.23	315.78	312.48	316.72	311.47	317.06	312.88	315.22	316.34	315.5	316.36	314.57	314.28	314.98	317.87	316.76	316.55	315.19	313.33	312.9	312.37	315.58	314.14	318.23	313.82
306.88	308.49	308.34	305.86	307.1	310.06	306.38	305.9	306.13	306.36	307.84	304.58	306.09	302.34	304.61	305.8	302.65	305.27	305.69	306.62	305.85	304.58	305.24	305.42	305.77	309.28	306.2	307.68	305.16	307.75	307.29	308.8	309.83	305.1	303.46	306.91	304.12	304.91	302.78	306.29	307.6	308.44	308.44	307.46	307.15	302.49	303.89	306.38	304.35	305.61
302.5	300.68	299.71	300.34	303.55	303.97	304.39	303.54	301.78	302.18	299.6	303.48	308.03	301.43	303.22	304.95	302.14	301.96	302.9	303.6	302.97	302.11	303.82	304.93	306.77	302.16	304.89	304.13	302.22	298.02	304.5	303.44	300.79	302.48	302.04	303.33	298.76	300	298.22	301.77	303.75	300.7	304.32	302.79	301.9	302.18	306.26	303.67	295.19	307.25
308.3	311.61	311.59	311.75	310.96	310.29	305.05	311.78	312.38	311.61	305.83	308.45	310.34	307.96	309.82	305.75	310.58	310.36	307.73	311.05	307.25	310.95	307.46	308.71	315.43	312.75	312.3	312.37	311.41	311.63	305.58	307.52	310.43	309.91	306.86	312.73	311.1	308.34	311	312.17	309.95	306.6	308.83	310.07	313.43	311.65	309.68	310.16	308.04	312.88
299.75	299.25	302.94	298.59	301.85	295.93	302.95	296.15	300.82	302.24	299.51	299.47	302.21	297.43	296.6	305.44	298.95	301.04	301.27	301.97	298.2	299.49	302.64	297.22	297.77	302.28	301.33	298.14	303.55	300.28	297.51	299.5	300.36	298.18	302.13	299.35	299.66	303.16	298.87	300.54	300.45	298.9	301.89	302.04	301.26	298.14	299.93	303.58	299.98	299.67
314.04	311.8	312.44	313.71	308.82	312.83	310.06	314.06	310.98	317.37	310.48	312.5	309.86	313.28	311.94	308.52	310.95	308.46	315.22	316.64	311.13	311.51	311.22	312.82	309.67	311.82	310.5	309.35	310.99	311.26	311.51	310.48	316.29	312.94	311.66	313.18	311.85	313.43	313.75	313.35	312.13	311.14	308.65	314.9	313.11	310.82	316.3	315.28	312.56	313.13
319.25	320.87	313.86	316.07	319.46	316.87	315.84	318.43	318	318.72	321.65	313.99	320.3	318.85	316.51	318.99	319.3	322.23	314.12	318.61	317.45	319.54	319.92	316.88	317.51	318.27	318.11	320.27	319.14	319.94	318.49	316.81	321.83	316.97	316.05	315.98	318.26	317.7	315.67	319.52	316.77	317.24	318.11	318.33	319.12	320.18	319.74	317.12	316.66	321.64
329.84	328.24	328.38	328.59	329.8	329.44	327.49	330.43	330.94	330.93	325.76	329.44	328.88	328.84	329.52	326.79	331.36	331.42	330.93	326.86	326.73	327.21	330	332.1	328.71	326.97	328.99	328.14	331.38	329.37	325.68	329.68	329.41	326.26	328.09	325.56	331.8	330.29	326.67	329.33	326.83	331.21	329.06	332.88	329.61	328.25	328.74	329.44	329.01	332.05
314.96	310.02	312.32	312.64	313.43	316.33	313.34	316.39	315.06	313.11	310.61	312.31	312.36	313.23	316.45	313.96	314.17	316.68	319.27	313.45	313.86	316.16	315.09	315.67	313.15	314.03	316.33	312.61	314.11	316.9	313.95	313.43	312.98	316.4	316.43	312.14	316.9	315.18	315.93	311.99	313.37	313.89	312.35	314.49	315.73	313.49	314.45	318.86	317.49	312.66
305	302.78	303.27	310.18	304.22	304.89	308.44	304.89	300.35	299.76	305.41	306.56	306.27	302.1	300.65	305.11	304.37	306.18	304.03	304.33	301.32	301.67	304.87	304.25	302.74	304.76	309.04	305.28	303.58	305.42	305.7	303.6	303.45	303.57	304.92	300.94	304.59	304.22	305.67	306.04	306.45	306.2	304.18	306.25	301.33	305.12	307.04	306.79	301.11	301.44
300.41	304.39	301.79	302.65	301	304.36	306.48	304.32	303.78	305.67	303.82	302.77	303.73	299	302.22	297.02	303.19	303.52	304.55	301.16	299.74	300.8	300.28	304.66	302.56	305.46	304.51	302.59	302.85	304.66	299.97	301.71	302.57	303.84	301.21	302.63	301.84	303.35	306.29	301.1	306.7	302.74	303.69	303.33	303.06	302.93	305.05	305.38	302.53	301.64
309.5	309.68	308.24	311.53	306.9	308.59	311.21	309.03	313.21	310.27	309.97	314.2	307.97	305.4	312.75	311.66	308.35	309.67	311.73	309.83	311.11	309.08	305.9	310.39	309.07	307.53	311.18	305.97	311.89	306.52	312.27	309.32	308.76	309.59	310.68	308.83	314.41	308.15	311.05	308.28	308.37	308.69	311.37	307.42	313.93	310.97	309.9	309.92	313.19	305.42
304.66	306.28	306.97	303.73	304.09	308.03	304.37	307	302.16	307.3	307.53	306.41	305.15	305.39	305.59	306.26	303.04	303.52	304.55	303.87	309.18	300.83	303.16	306.73	309.51	303.56	306.44	304.07	305.25	304.95	302.88	311.02	307.4	309.23	306.71	310.28	302.99	305.94	308.4	306.34	307.67	309.04	304.04	306.41	305.16	305.12	309.75	308.2	309	306.14
306.87	304.53	305.17	304.19	302.45	304.73	306.55	303.6	305.34	302.38	307.06	302.3	300.39	304.97	305.34	304.6	306.09	306.98	306.87	304.72	307.82	305.75	305.87	305.59	305.01	304.12	306.52	305.68	304.95	305.96	305.57	305.05	303.67	307.67	304.9	305.36	305.9	306.35	306.97	303.53	305.08	307.69	306.77	306.35	307.97	302.34	304.69	305.6	303.39	303.06
296.98	302.45	302.59	303.06	299.07	299.43	300.15	303.4	301.78	302.84	301.28	302.53	298.95	304.56	303.29	301.07	304.66	302	302.44	299.56	304.93	303.78	301.8	305.54	302.19	299.49	304.35	304.42	299.44	301.94	298.38	301.39	300.47	301.43	302.53	301.18	298.74	302.6	301.12	303.47	302.73	301.67	302.31	305.6	299.89	303.35	300.63	306.74	300.2	300.75
298.36	298.93	298.09	298.12	297.93	295.09	295.71	299.78	297.51	298.84	294.53	298.04	296.55	296.35	294.66	296.89	299.02	294.18	293.97	300.58	298.02	298.57	300.29	296.77	297.05	295.98	296.65	297.06	298.13	299.65	294.36	292.97	295.04	297.3	296.6	300.17	296.41	294.58	295.78	299.47	299.06	295.41	296.25	295.95	299.33	295.98	295.91	299.97	297.33	296.22
317.53	317.01	312.39	318.25	313.28	315.01	319.24	319.92	314.5	319.62	319.56	317.46	319.06	316.56	317.66	314.85	317.56	317.12	319.22	313.01	314.61	315.12	316.38	314.68	320.56	320.17	314.44	317.73	318.78	319.82	318.73	314.61	318.51	314.84	317.57	315.8	318.14	313.49	318.45	317.96	314.02	316.33	317.26	317.15	314.5	316.2	318.12	315.4	317.7	319.49
300.48	301.93	301.3	300.55	300.64	300.46	299.32	298.92	303.78	300.03	300.74	299.21	300.7	297.34	300.23	298	303.96	299.06	299.48	298.24	300.32	301.04	298.51	300	301.3	299.03	297.59	303.22	303.46	300.37	300.27	301.49	299.26	302.71	300.32	301.13	300.64	301.94	299.14	303.53	304.99	299.26	301.37	301.03	302	300.77	301.8	299.86	300.07	297.98
297.14	296.82	296.06	299.91	299	296.11	295.08	297.06	299.88	299.72	295.67	297.13	296.6	298.89	297.51	297.13	296.27	296.76	292.28	297.15	297.76	297.04	295.96	296.23	296.18	297.51	297.31	298.24	293.36	297.87	298.81	296.36	296.7	298.18	294.71	300.42	295.84	300.1	299.41	299.21	301.64	297.98	296.14	296.37	296.06	293.66	296.97	297.53	295.9	296.36
295.05	297.45	297.23	295.23	295.42	301.66	297.18	292.84	297.61	298.18	297.54	298.31	297.16	297.57	297.99	297.14	299.15	295.23	297.99	296.16	298.97	298.65	297.37	299.16	299.2	296.22	298.51	291.93	296.99	296.06	296.11	295.77	298.28	297.98	297.3	297.03	298.13	296.75	298.44	300.16	295.56	296.25	293.94	298.2	299.93	294.4	299.68	297.13	295.39	299.45
301.92	298.65	303.76	299.83	303.41	302.56	302.91	299.4	302.19	300.87	305.08	300.38	298.94	299.5	301.89	304.01	300.24	302.71	301.91	303.21	300.21	299.2	300.03	298.93	299.47	300.06	300.76	302.78	303.98	305.7	304	300	298.38	303.5	302.82	303.53	297.2	300.46	305.33	301.32	300.97	300.82	301.22	298.67	295.6	304.38	301.76	301.88	301.9	301.79
318.84	311.77	314.93	316.73	314.3	314.06	314.5	311.77	311.12	316.74	311.95	317.01	315.3	313.24	316.88	315.6	313.54	314.99	314.19	312.7	313.2	316.04	316.48	312.74	314.31	315.81	314.09	315.26	317.68	318.11	314.11	314.97	314.15	321.42	312.47	315.21	313.71	318.29	315.07	314.87	308.51	315.63	315.38	314.23	314.77	313.83	314.79	317.81	316.81	314.68
306.86	305	304.5	306.26	305.05	303.63	304.66	301.54	306.83	308.6	305.78	305.07	303.16	305.82	304.04	306.54	304.12	303.11	303.67	303.48	304	301.61	305.47	303.61	305.55	306.38	305.92	306.47	305.64	304.39	304.51	307.55	306.4	305.81	304.39	306.03	302.85	307.9	307.28	303.88	306.74	306.01	308.03	307.68	302.51	303.21	306.29	301.67	305.25	308.02
304.15	304.19	304.43	303.5	307.52	305.62	308.25	304.46	304.91	304.79	306.92	305.38	305.2	305.09	305.81	301.25	303.46	304.11	305.77	302.96	300.76	302.54	303.85	303.19	300.25	306.05	307.21	305.94	303.57	305.63	302.74	303.06	306.84	303.43	304.99	305.46	306.31	305.31	305.24	302.97	305.17	302.47	303.43	302.48	304.58	302.53	306.47	302.53	302.47	304.54
313.39	315.32	310.85	308.22	312.22	311.22	312.94	315.73	312.56	314.17	311.96	312.04	311.62	312.01	314.41	311.33	310.83	313.22	313.62	313.63	311.75	312.94	315.24	310.22	313.28	311.78	313.45	312.07	312.86	313.52	315.05	315.51	314.89	312.56	312.53	311.58	310	313.17	313.95	314.91	312.47	313.55	310.09	310.88	312.33	312.8	314.52	313.08	312.39	314.93
293.34	298.4	299.62	296.38	294.05	294.13	297.75	293	291.83	293.01	295.47	292.26	297.01	292.98	297.27	296.04	293.78	297.58	293.31	295.79	298.32	296.77	297.05	293.18	296.45	296.54	294.63	296.76	296.05	294.54	294.96	297.28	294.99	293.28	294.09	293.12	295.85	295.88	294.05	295.89	297.46	292.54	296.09	295.05	294.73	292.54	290.87	295.02	297.43	293.18
315.56	316.06	316.72	315.96	316.53	314.5	315.91	313.94	318.25	316.99	316.09	317.95	314.31	316.53	318.2	314.69	316.54	315.16	315.02	320.13	316.61	317.31	317.73	316.95	315.05	314.33	315.47	315.79	314.95	314.38	315.43	318.66	318.99	316.8	315.71	317.76	315.26	315.76	316.21	318.5	315.11	317.17	316.88	318.06	318.23	315.64	316.55	317.58	316.22	314.89
312.32	313.33	310.24	313.54	314.55	311.81	311.14	311.31	313.85	315.28	313.88	314.76	312.1	313.81	313.87	316.16	309.61	312.35	310.29	313	313.44	314.28	312.51	312.04	311.78	312.28	311.55	314.07	312.78	312.46	313.77	315.85	314.12	315.36	314.65	315.22	311.17	314.33	315.93	315.38	312.71	315.86	310.83	311.94	313.03	315.05	314.36	313.77	309.43	311.47
311.68	315.64	311.15	314.68	311.61	317.24	314.82	314.68	315.77	313.84	314.01	314.01	317.03	314.97	317.72	315.47	312.08	316.07	315.92	314.57	315.34	315.66	316.14	317.95	313.54	316.1	314.57	316.1	316.27	315.87	312.54	315.85	313.2	310.36	315.83	315.35	315.93	314.75	316.83	314.92	314.56	314.09	316.81	314.39	315.19	313	314.75	311.96	312.82	316.87
304.91	305.32	305.31	302.49	305.85	299.36	305.77	301.88	304.47	304.84	303.09	299.44	303.19	302.98	298.9	302.18	304.43	301.99	307.04	304.67	303.89	300.32	304.9	305.02	301.41	306.72	304.49	302.41	305.08	302.04	304.47	300.14	303.2	304.01	302.73	300.32	301.45	302.57	300.05	301.79	302.41	304.43	304.33	305.01	301.82	303.98	304.07	303.73	304.72	304.34
302.97	305.47	302.66	305.71	306.76	302.51	301.93	305.5	304.73	300.38	301.69	301.4	304.19	306.71	301.26	304.94	302.78	303.41	303.71	306.25	300.81	302.65	302.71	306.84	304.76	300.58	303.84	306.26	301.93	306.86	302.28	306.52	303.07	305.88	305.91	304.52	303.94	302.97	299.76	300.88	305.86	303.96	303.02	300.57	303.81	299.38	305.35	301.03	302.46	302.05
300.88	302.01	298.97	298.07	300.81	299.82	298.91	300.44	302.37	300.58	298.9	301.51	301.64	298.38	301.38	299.08	301.19	301.49	301.16	299.7	302.43	300.75	299	304.37	300.42	296.51	301.07	299.67	300.11	302.94	300.6	303.11	301.33	302.38	302.35	301.61	302.45	299.31	302.52	301.03	302.49	297.71	303.16	301.74	302.96	300.93	302.04	299.97	300.34	302.22
294.98	294.7	296.26	297.99	297.83	297.53	296.34	295.17	294.48	293.38	293.98	297.15	294.68	295.11	292.89	294.71	293.04	296.45	293.09	292.78	294.89	293.02	290.23	295.38	295.81	299.56	293.37	293.09	294.16	295.1	295.85	299.04	293.37	294.67	294.41	296.74	296.23	293.61	295.72	297.39	293.87	297.07	297.8	292.66	294.25	301.43	296.4	298.61	296.33	294.45
314.82	317.48	314.13	316.34	314.68	311.64	310.35	316.43	309.31	310.61	312.75	314.13	316.43	313.35	315.5	312.01	311.18	313.59	316.24	314.57	314.43	313.98	310.01	314.99	313.81	315.79	316.94	313.3	312.11	314.08	312.96	317.69	313.83	309.18	315.89	313.65	317.47	316.32	311.74	314.27	317.03	314.77	319.8	314.79	311.67	309.75	312.6	314.26	312.43	315.93
313.55	313.81	313.06	313.79	312.93	312.25	316.55	314.82	310.5	315.89	316.83	313.92	317.02	315.06	315.24	314.56	313.84	317.26	315.34	313.84	313.09	316.32	315.75	317.23	311.79	310.24	311.04	314.12	312.01	320.32	312.7	315.3	315.13	315.62	317.73	313.33	316.19	312.22	316.06	317.97	313.86	315.9	315.04	313.89	312.31	310.42	318.22	315.08	316.87	316.67
301.68	300.05	300.81	306.96	303.29	298.88	302.95	304.1	304.05	301.89	306.24	305.72	304.28	305.41	305.69	304.59	305.66	302.01	305.15	301.25	302.87	302.28	306.72	305.33	305.94	302.09	303.48	303.55	300.66	301.45	302	304.43	308.62	304.96	303.13	304.85	302.5	303.03	302.78	304.92	303.36	303.27	301.33	302.92	304.25	299.84	305.18	302.83	304.81	301.26
316.12	317.97	317.81	315.43	314.5	320.69	319.48	318.71	316.61	319.57	316.46	319.32	316.63	319.16	318.51	316.97	315.32	315.39	318.22	315.33	317.38	315.28	313.05	317.52	313.42	313.43	315.02	317.73	316.65	316.84	320.46	314.74	316.06	318.59	319.1	315.51	319	316.75	315.18	319.76	315.97	318.97	318.21	318.57	317.38	317.23	317.03	318.53	317.4	317.14
304.97	307.42	304.04	303.28	310.17	305.45	306.74	303.29	304.88	304.21	303.18	304.3	306.19	305.04	306.52	305.51	302	308.84	304.47	305.56	305.22	305.34	302.07	304.19	302.3	303.99	304.02	307.53	306.82	309.73	305.13	305.91	303.95	301.93	304.8	303.42	303.6	303.27	304.68	304.23	303.38	303.59	307.23	305.76	308.85	308.62	300.76	303.78	304.01	306.27
318.15	318.85	318.25	315.6	318.71	317.19	318.46	319.62	316	319.47	318.14	318.97	317.81	320.41	319.61	319.26	319.88	322.03	316.97	322.58	317.93	316.88	316.26	319.73	315.73	316.45	316.93	317.19	315.86	321.46	316.44	319.77	318.07	322.11	318.44	317.84	320.26	316.82	317.7	316.94	319.73	319.36	318.83	317.82	319.64	316.95	316.9	319.92	317.86	319.7
317.98	312.82	314.09	312.21	317.31	314.94	314.27	316.3	314.38	315.41	314.68	313.66	313.36	315.98	315.38	315.3	316.39	312.74	315.99	318.27	311.38	314.96	316.74	314.99	313.5	314.11	313.61	316.21	314.06	312.05	314.09	310.52	315.08	314.27	315.64	314.04	312.85	314.6	312.06	316.13	317.05	317.42	316.01	316.67	317.86	315.77	316.79	313.65	316.37	315.04
297.65	303.24	298.4	301.24	300.71	298.55	300.28	299.8	299	301.16	301.44	299.17	303.61	300.06	300.34	301.3	300.46	297.14	300.25	299.98	300.04	299.8	305.95	300.24	296.64	298.58	301.26	302.37	301.6	298.48	299.82	299.27	298.52	303.12	300.04	299.04	296.18	300.89	301.81	298.56	299.58	299.62	300.86	300.2	300.13	300.53	298.09	300.88	296.99	296.71
312.88	311.39	309.62	311.14	316.88	315.59	316.94	313.48	311.92	313.45	313.38	314.24	313.93	317.55	313.28	314.7	309.04	315.49	311.31	312.6	316.87	311.21	310.73	313.88	309.72	311.43	311.89	316.69	315.96	314.33	313.1	313.39	310.93	316.44	313.18	309	316.23	313.87	311.88	311.48	315.72	312.19	310.99	312.41	313.81	311.42	312.17	313.26	312.03	311.75
303.55	306.37	304.19	305.83	305.4	301.65	309.48	302.33	303.14	305.08	305.69	304.97	303.55	305.3	303.73	305.04	309.16	300.98	305.27	306.79	306.07	301.14	304.04	305.9	303.78	305.91	303.68	305.45	303.69	303.78	306.69	303.93	305.53	303.25	306.16	304.15	309.13	304.18	303.88	302.86	302.7	308.04	304.65	302.61	304.14	302.6	307.31	303.94	300.73	301.35
303.2	299.78	296.1	299.81	299.85	305.48	302.5	305.76	304.48	302.24	305.56	301.32	306.32	304.09	300.37	299.59	301.87	303.71	302.11	303.35	308.14	305.35	304.27	301.59	303.13	303.22	302.12	298.62	302.97	302.54	302.51	306.59	304.48	305.22	304.01	306.9	305.15	302.6	302.13	301.99	303.85	304.17	301.34	304.77	303.9	302.67	307.83	301.11	304.4	301.29
310.37	311.16	306.77	312.83	311.11	313.88	309.7	308.84	311.77	312.82	314.59	308.29	313.13	312.21	309.42	311.42	312.67	313.44	307.81	306.42	306.78	307.62	308.52	309.94	309.57	310.17	310.24	310.64	308.59	312.29	308.97	311.86	305.83	309.57	309.53	308.74	313.6	310.84	312	312.44	310.36	306.72	310.31	311.59	309.48	311.79	312.97	309.53	309.86	306.77
321.69	326.52	323.14	323.57	322.72	324.44	325.52	321.55	324.62	326.71	325.48	322.81	327.59	325.63	328.54	326.49	321.6	323.5	323.97	326.27	323.71	323.13	321.78	324.91	327.24	320.39	326.09	326.65	326.17	323.91	323.92	325.03	327.54	325.31	328.79	322.81	328.31	322.9	326.86	323.2	325.42	322.23	327.12	322.16	326.29	325.08	326.83	326.06	323.53	327.88
320.33	320.82	319.45	321.29	320.08	319.91	317.66	317.33	322.32	319.69	320.48	317.4	320.67	318.94	317.67	319.15	318.93	318.93	319.56	320.57	320.93	320.99	317	318.15	318.85	313.88	320.4	317.44	318.53	322.86	319.68	319.68	317.13	320.31	321.68	318.68	318.36	319.88	317.58	321.04	318.1	318.01	320.81	317.81	318.91	317.7	319.7	322.22	320.79	321.56
316.67	315.64	316.02	313.42	312.7	317.16	312.77	315.15	316.16	314.39	317.2	311.22	312.29	315.94	314.07	312.7	313.57	316.75	318.56	314.23	320.25	317.94	312.61	317.77	318.48	313.57	315.15	315.98	316	316.42	318.88	316.54	314.69	315.29	314.01	317.5	314.41	313.67	313.22	316.57	317.05	313.22	317.05	316.9	316.12	312.96	314.39	312.88	318.32	318.07
294.12	295.38	294.68	294.12	294.72	297.66	296.2	297.09	293.76	295.37	292.26	294.55	295.21	296.89	295.33	294.89	294.73	293.28	295.65	297.13	300.41	296.44	297.59	301.37	299.21	295.55	303.28	297.71	297.59	297.96	295.08	296.71	298.43	295.51	298.77	297.63	302.15	297.7	297.51	299.18	292.35	295.47	298.64	296.87	298.59	292.75	300.87	296.51	299.35	296.97
311.14	311.34	309.89	310.82	313.19	310.59	311.35	310.99	311.76	310.38	312.64	308.3	312.99	311.76	314.88	311.66	310.68	311.27	314.47	312.59	313.07	316.22	314.09	314.12	311.6	311.43	313.06	315.75	314.67	310.86	315.35	314.68	314.62	315.62	310.44	314.25	313.44	309.35	313.58	312.4	309.36	314.63	312.85	314.52	312.06	313.12	312.01	315.11	312.41	313.34
303.26	304.14	299.73	301.25	301.55	298.91	301.88	303.46	303.82	303.53	304.14	306.75	305.56	304.07	304.8	303.31	303.43	304.49	301.67	301.39	305.74	303.46	303.37	307.52	301.37	302.6	302.86	307.29	301.12	302	304.41	303.37	300.79	304.11	305.46	306.26	300.82	301.32	304.68	304.19	302.03	302	307.83	301.84	303.57	301.34	302.06	300.94	305.08	301.07
310.38	311.82	309.5	312.01	312.94	312.05	313.43	314.08	310.13	309.82	311	312.65	310.42	315.02	310.53	313.43	314.39	312.31	309.45	314.87	314.6	312.35	311.28	310.48	309.77	311.3	310.23	310.28	312	310.97	310.53	307.87	310.76	310.65	312.27	309.57	306.28	313.2	310.51	308.18	307.65	308.38	306.34	308.33	311.94	310.18	311.34	309.03	310.31	311.93
328.65	327.35	326.1	329.96	325.89	327.28	324.03	332.74	329.42	331.1	327.71	328.75	329.14	328.26	329.97	329.95	328.18	328.71	330.17	328.9	326.96	329.53	324.97	326.83	325.59	329.22	330.75	328.32	324.82	326.92	328.73	330.34	331.05	327.32	330.11	327.04	326.46	326.58	327	331.16	329.72	325.77	329.12	329.76	330.05	324.76	328.6	327.65	328.93	323.51
297.5	291.84	296.79	301.39	297.46	298.87	295.21	296.55	295.32	294.05	292.99	299.17	294.73	297.21	297.84	300.04	295.19	297.31	296.13	297.34	294.24	299.42	294.98	297.82	296.11	295.89	296.92	298.45	293.61	302.1	294.62	297.06	297.16	298.79	296.87	296.23	299.49	295.91	295.55	296	296.74	299.27	296.06	299.53	295.79	296.43	296.36	295.52	292.8	299.06
326.18	328.63	325.64	326.86	329.16	328	327.74	327.83	324.08	326.11	323.63	325.55	324.28	328.29	326.88	326.37	329.52	325.3	327.18	331.7	322.35	327.48	325.89	325.34	326.07	327.69	327.61	326.32	329.9	329.92	329.07	325.08	327.84	326.9	326.88	324.85	327.85	326.83	325.49	328.61	327.11	325.54	329.42	323.87	327.73	325.42	328.99	329.24	327.91	324.08
317.79	311.82	313.91	315.52	310.65	317.44	316.67	314.11	317.01	317.27	315.64	312.78	311.46	312.39	315.3	314.29	317.65	317.39	314.96	315.26	314.18	318.52	315.28	314.81	318.45	316.32	314.2	314.75	314.81	313.44	315.08	314.98	314.51	312.61	311.71	315.64	318.19	317.26	315.36	314.12	312.58	314.7	317.49	315.46	315.9	317.8	315.41	309.99	314.73	315.34
303.56	301.07	305.78	302.4	304.6	306.67	305.1	306.78	302.84	305.36	302.51	301.13	306.93	307.29	307.86	303.12	303.16	304.65	303.92	303.66	307.1	304.99	302.08	303.73	301.4	305.55	304.05	300.75	301.72	302.26	300.91	306.62	302.52	305.03	305.06	306.37	304	304.39	303.42	300.42	302.92	303.88	305.83	306.38	302.1	302.46	306.26	302.49	303.79	306.25
327.35	327.68	328.19	327.56	327.52	326.47	326.06	326.74	328.45	327.63	325.51	327.44	322.28	329.13	322.3	334.74	326.22	324.79	325.32	328.71	330	328.33	324.95	328.79	330.96	326.58	326.52	326.88	332.72	326.15	324.76	327.06	326.63	326.87	330.25	329.01	329.85	326.66	326.26	329.72	327.26	323.8	326.09	329.66	326.42	325.82	323.65	330.12	330.31	327.55
313.6	311.16	314.33	315.28	312.49	311.31	310.28	311.7	314.82	313.66	316.19	313.14	315.4	312.59	310.54	313.94	313.01	309.64	314.24	311.3	313.06	313.94	312.12	314.48	317.29	311.48	314.77	314.97	314.46	313.53	314.36	315.82	314.37	314.3	314.11	313.72	313.39	314.66	313.89	316.75	309.49	310.09	311.98	310.51	310.93	312.72	314.32	308.79	310.11	314.52
302.84	308.2	304.75	307.17	304.23	306	305.37	307.71	305.38	307.55	304.15	304.71	307.18	305.94	309.52	305.69	306.12	302.04	307.86	306.17	303.74	306.32	303.39	307.33	302.58	306.15	306.39	307.32	306.92	303.58	303.89	304.04	305.93	303.24	303.92	307.2	300.08	306.67	308.71	302.67	301.84	305.68	307.04	306.01	306.45	306.69	305.16	308.69	306.42	303.65
307.8	306.72	309.7	305.62	306.46	301.6	309.35	304.82	307.18	306.21	307.43	308.09	306.25	310.22	306.4	307.53	307.98	306.75	308.07	309.74	304.87	307.27	304.83	308.02	312.71	307.73	308.44	306.9	310.26	309.92	303.81	306.01	304.69	305.44	311.09	308.8	306.01	307.72	307.44	307.29	306.07	308.51	306.02	306.98	307.03	305.82	308.04	306.76	308.71	307.3
300.06	301.82	304.95	306.57	304.56	301.76	301.68	297.75	300.26	304.14	305.31	305.73	300.18	303.5	306.5	299.9	302.67	300.81	303.61	305.63	300.25	301.72	302.44	303.39	302.76	305.06	298.9	304.08	299.65	300.8	300.87	301.9	304.79	302.28	303.6	304.77	304.79	302.92	301.75	302.14	301.8	300.37	300.86	300.86	301.82	302.68	304.01	300.32	303.26	305.53
306.97	307.21	303.16	305.38	303.26	306.95	304.12	306.05	303.96	304.22	304.75	304.4	307.39	303.06	306.01	303.01	303.08	305.55	306.58	309.34	307.07	303.72	306.4	306.69	307.71	306.86	308.5	308.49	302.62	306.81	306.47	307.78	308.07	304.55	302.96	305.93	308.16	306.26	306.93	310.58	305.6	304.13	303.57	303.54	305.22	304.17	306.54	303.83	309.61	304.76
313.03	311.62	316.41	312.88	312.18	314.67	315	309.16	313.75	314.24	307.76	314.05	310.83	308.39	311.99	313.03	310.4	313.59	305.38	312.7	309.41	312.91	310.9	312.16	312.12	308.56	315.19	311.3	313.05	310.57	311.49	311.44	314.12	311.08	312.23	314.89	313.95	312.29	311.51	308.81	312.92	312.2	313.81	310.34	311.69	314.19	310.29	308.98	312.88	310.92
303.02	305.58	301.42	304.78	301.77	305.09	303.98	302.19	305.3	301.95	301.45	301.9	301.16	302.94	302.16	304.92	299.64	300.49	303.55	303.47	306.86	301.84	302.13	304.9	303.38	301.61	305.41	301.92	302.32	302.29	301.74	299.6	300	305.58	303.99	301.51	299.66	302.06	308.64	302.49	303.06	301.9	300.77	306.97	300.63	304.83	303.47	303.39	303.81	302.46
315.91	312.39	315.45	312.03	319	313.62	315.86	315.45	316.16	316.41	317.26	314.32	313.82	316.54	318.52	319.85	315.1	312.53	315.33	312.18	314.1	312.85	313.57	317.2	314.31	318.37	315.8	317.89	315.89	315.91	319.12	319.24	315.96	315.87	316.1	311.48	318.65	313.96	314.1	316.33	315.23	316.74	317.15	315.34	315.66	317.02	316.39	312.36	313.64	315.45
312.39	312.83	310.84	314.57	314.93	316.16	310.27	310.69	312.81	311.51	313.14	312.75	313.83	314.21	311.76	318.56	312.47	311.98	315.64	315.25	313.83	315.22	314.63	310.12	314.68	313.09	313.89	311.87	315.61	314.06	314.4	313.52	309.72	311.29	314.93	315.35	313.37	316.04	311.09	315.76	318.63	312.32	314.5	315.43	313.51	313.55	311.86	311.82	311.57	312.12
302.17	299.36	299.15	300.24	303.5	300.21	298.58	299.81	300.43	300.26	301.33	299.08	300.25	298.38	300.6	300.78	298.28	303.17	302.02	303.27	300.99	298.01	299.59	300.61	301.21	297.99	304.4	299.13	299.58	295.85	299.55	298.08	302.1	298.55	300.25	299.82	300.63	302.1	303.17	300.33	302.66	301.52	298.83	297.33	300.31	301.96	300.77	294.66	300.78	299.51
314.03	319.53	315.99	318.84	319.12	315.69	317.01	320.1	317.32	319.17	315.19	318.17	316.74	317.86	318.81	317.5	321.1	319.46	319.11	317.64	314.98	313.11	317.72	322.66	319.88	320.88	317.3	317.07	316.83	320.98	318.54	317.54	318.1	315.19	317.54	318.23	319.41	318.93	316.35	317.47	322.03	319.81	319.99	317.51	317.13	316.58	319.16	320.45	318.17	315.02
306.56	308.19	304	302.63	304.98	306.23	308.8	305.49	306.83	311.24	306.74	303.3	308.54	307.33	301.1	305.94	305.39	303.61	304.69	309.42	305.84	307.13	305.92	307.98	302.23	306.07	307.61	306	310.06	309.22	303.88	304.76	305.97	306.7	304.9	304.3	306.46	306.44	306	308.92	306.67	308.64	305.7	308.55	305.76	306.91	307.34	302.13	303.3	305.63
299.08	299.51	300.74	300.94	300.17	302.59	301.46	299.5	300.37	299.67	300.76	304.25	299.7	300.22	303.47	299.04	298.28	301.72	301.77	299.82	301.66	301.12	303.9	304.1	301.29	300.29	300.22	299.63	305.37	303.42	302.02	300.6	298.92	299.3	299.47	301.33	302.04	298.88	299.65	300.39	302.16	301.79	298.4	301.29	304.24	302.9	301.38	300.62	302.05	300.66
300.14	303.17	303.19	299.23	302.93	301.54	298.35	301.83	298.72	299.59	297.71	298.71	299.59	302.35	301.59	300.05	300.47	300.75	300.47	300.69	304.08	299.53	303.54	302.63	300.86	300.26	301.47	301.46	303.4	301.01	300.52	302.89	300.6	301.1	302.01	301.78	301.77	303.76	301.83	302	300.86	300.4	301.94	302.79	302.18	300.62	297.95	297.65	304.47	303.57
302.63	305.23	303.49	303.89	306.3	301.71	300.67	303.62	308.75	301.45	301.82	303.85	305.05	303.11	305.07	301.78	303.55	304	303.53	302.39	305.95	304.89	304.68	304.97	304.32	304.53	305.67	306.69	306.09	301.44	303.48	305.63	304.99	303.04	303.99	301.37	306.49	303.7	304.53	303.79	303.58	307.46	306.58	300.61	304.95	303.3	305.22	306.15	302.84	301.82
311.22	312.56	316.71	314.69	316.28	313.45	312.51	318.88	314.5	314.41	312.81	314.31	314.93	313.71	317.99	315.86	313.27	317.59	313.51	316.12	313.62	313.54	319.84	318.3	317.88	316.43	314.62	315.56	317.77	314.94	317	312.19	314.55	317.84	317.45	316.94	314.68	312.77	318.09	316.81	318.06	316.12	317.3	312.29	315.83	316.61	316.74	315.08	317.57	318.61
295.34	295.96	296.87	295.12	294.65	298.58	295.4	295.91	292.17	298.07	296.65	300.28	294.13	296.58	296.85	295.72	291.21	297.08	296.96	296.15	296.18	295.96	298.34	296.25	296.82	299.77	296.86	296.44	294.56	302.89	292.47	296.28	296.16	296.88	298.72	299.02	294.51	293.88	299.32	294.26	296.84	298.93	298.61	298.71	294.52	298.98	293.57	297.55	295.8	297.65
311.37	309.11	309.18	307.53	311.78	308.82	312.4	310.71	310.4	310.19	309.4	310.19	309.98	313.33	309.54	310.21	309.33	309.68	310.89	311.66	311.25	310.99	305.95	311.4	307.35	309.87	309.47	311.73	308.2	308.09	309	308.49	310.38	312.35	312.81	312.43	312.14	310.43	314.59	311.36	313.31	307.56	313.16	313.63	310.11	310.26	309.55	314.12	309.39	310.36
297.89	294.8	292.39	290.64	294.39	296.07	294.96	295.66	295.27	293.76	294.92	298.2	297.63	296.19	296.42	294.55	293.52	295.56	294.2	295.67	293.25	293.57	297.31	296.03	294.12	294.98	297.97	291.22	295.39	292.54	295.09	295.88	292.47	292.35	297.3	293.48	295.24	294.53	296.1	294.26	296.37	296.39	296.96	296.25	295.81	294.94	293.59	292.51	294.8	296.74
304.25	307.34	308.16	304.33	305.9	304.29	306.8	304.33	303.18	306.21	308.42	309.78	306.2	303.18	306.72	307.38	305.46	308.95	306.14	310.52	305.03	305.6	306.55	302.85	306.95	303.6	305.65	306.59	307.3	305.78	304.44	306.99	305.83	306.54	302.83	309.25	300.59	307.41	304.43	304.54	308.86	306.7	308.52	307.78	307.89	306.27	304.09	305.37	303.73	305.63
298.87	301.07	303.32	303.31	299.49	303.86	297.89	297.18	304.07	302.34	303.65	302.83	302.97	301.1	300.28	299.96	303.79	304.29	302.75	306.52	301.78	298.89	299.42	301.81	301.96	300.25	304.05	302.22	304.09	300.05	300.88	300.94	299.89	303.75	301.32	305.98	305.01	304.19	302.44	302.37	303.19	303.56	302.07	305.99	305.96	303.44	301.58	297.34	299.56	305.67
304.25	302.98	303.03	305.28	310.04	304.87	308.47	302.86	301.07	305.56	305.24	307.04	304.83	301.76	305.51	307.96	305.85	305.74	305.11	303.23	303.79	306.25	303.79	305.92	303.73	306.06	303.3	304.17	308.87	305.73	303.62	303.02	305.81	306.93	304.21	307.33	305.35	305.69	305.69	303.61	309.51	304.65	306.79	306.45	305.78	305.86	305.36	300.63	307.08	305.05
313.79	311.66	311.58	311.88	319.83	313	312.26	310.94	313.28	313.44	314.64	312.92	314.76	314.12	308.44	313.14	312.05	314.92	311.44	315.95	312.59	312.33	313.5	312.19	313.24	313.62	313.44	308.5	312.01	312.4	313.53	315.09	316.11	312.53	312	313.85	313.5	312.94	314.5	311.59	311.83	312.33	311.7	310.06	312.23	313.93	313.72	311.24	311.47	311.57
312.45	314.13	314.28	310.57	314.27	308.58	309.3	313.21	314.61	308.78	310.74	310.67	312.86	311.58	312.13	312.69	307.36	308.4	313.06	307.78	311.17	310.61	308.42	311.1	312.71	310.34	311.24	312.15	310.94	309.48	308.36	309.58	311.86	309.12	309.5	308.65	311.59	310.57	311.4	313.74	312.05	312.11	308.25	308.42	308.7	311.27	313.33	311.97	311.8	308.64
311.89	312.67	314.4	311.25	314.23	309.99	315.42	313.31	318.01	316.95	312.84	316.95	313.52	315.97	316.06	311.52	313.69	307.33	313.24	312.16	314.3	312.19	310.08	310.04	314.13	312.02	311.81	313.39	317.08	315.29	313.09	314.13	313.2	315.37	313.23	313.48	311.65	312.26	315.04	313.2	314.81	311.94	313.75	313.96	313.59	312.66	315.13	312.75	312.38	314.53
317.83	320.85	319.31	321.14	317.23	318.73	316.58	319.26	319.59	317.54	319.43	318.55	318.82	318.39	320.99	315.88	318.41	319.2	320.02	319.6	319.44	316.05	318.57	320.04	319.71	322.46	320.24	317.32	314.47	319.81	321.28	316.31	317.38	318.01	313.5	321.88	319.94	320.82	320.4	318.06	322.31	314.29	320.36	318.74	318.61	324.1	319.74	319.6	320.19	319.18
294.68	294.38	294.48	295.44	295.6	294.75	294.43	297.63	291.35	295.82	293.79	290.77	294.56	291.46	296.3	294.47	291.37	292.97	295.84	297.91	295.42	296.33	296.05	295.49	293.49	292.81	296.14	293.05	296.97	292.32	293.7	297.98	292.07	293.73	294.57	296.07	293.92	294	294.55	297.53	293.41	294.16	294.02	294.08	296.86	296.42	293.26	297.56	297.65	293.81
302.5	303.79	306.25	307.13	301.23	302.17	305.71	303.52	306.42	302.95	299.99	305.6	300.98	304.86	302.94	305.31	304.57	306.31	304.75	304.65	304.67	307.02	303.73	305.1	306.09	304.76	299.98	302.05	304.01	302.42	304.83	302.05	303.16	301.49	300.74	304.06	301.88	303.17	304.79	303.78	301.51	302.67	300.88	302.98	306.43	299.2	304.72	305.13	301.03	302.85
316.08	315.67	316.23	315.65	312.24	316.47	321.26	317.64	318.49	317.19	317.33	318.79	318.3	313.89	315.82	319.43	316.98	316.55	316.21	315.12	314.67	317.17	315.88	315.71	315.74	316.46	314.42	318.1	316.33	315.29	317.27	318.21	316.52	315.76	319.84	316.92	310.02	313.21	315.6	316.31	314.71	313.68	320.89	319.74	315.77	317.68	314.75	316.82	318.61	314.61
296.09	296.13	298.18	299.02	298.04	296.29	296.47	296.38	294.09	296.99	297.35	294.35	297.57	299.02	294.48	299.04	298.11	299.01	299.57	297.62	297.58	299.88	297.4	298.66	296.79	295.35	294.26	299	296.18	300	296.27	296.81	296.83	298.89	299.52	296.97	294.77	294.45	299.2	300.35	294.88	295.38	297.04	296.81	297.5	294.37	294.95	298.59	299.19	298.82
298.29	300.03	294.17	298.58	293.73	296.69	297.52	298.18	295.19	299.13	295.8	294.74	296.12	294.6	299.41	296.13	297.3	294.96	296.48	298.75	294.61	299.45	296.95	295.59	298.59	296.15	297.18	293.74	297.59	298.12	297.27	296.89	299.45	296.31	298.05	298.02	299.85	298.5	297.2	297.04	296.47	298.86	295.31	293.12	297.52	295.87	295.44	295.22	295.71	294.27
309.83	311.08	312.53	307.73	311.35	311.02	309.98	312.58	315.84	310.28	311.78	314.28	311.59	312.46	314.26	312.01	312.48	310.23	310.03	311.07	313.55	310.99	314.78	312.95	315.11	311.96	313.64	309.94	316.83	313.36	309.97	315.74	313.03	312.93	307.62	311.78	311.53	314.29	309.22	310.94	312.96	311.59	310.77	313.15	304.26	309.09	311.02	315.04	310.91	309.75
315.93	310.39	310.89	312.64	316.31	312.59	313.46	310.85	314.1	312.83	317.12	314.35	313.2	316.55	311.8	313.97	314.26	314	314.48	316.68	314.85	313.35	313.82	312.85	313.15	313.62	315.4	310.95	313.09	315.4	314.29	315.5	313.68	313.78	313.55	314.83	309.97	312.82	314.32	313.07	315.9	315.78	313.35	309.68	313.77	315.15	316.7	314.61	316.93	315.68
313.2	312.19	316.87	313.17	315.77	314.63	314.66	313.73	316.65	315.47	314.39	314.14	317.24	310.84	314.98	315.89	312.18	312.86	315.88	309.9	316.5	313.83	318.04	312	312.52	314.63	312.63	316.93	314.98	316.63	309.97	311.71	314.8	313.71	315.63	314.29	314.45	315.51	317.01	311.99	309.57	313.03	317.09	318.89	315.12	313.79	317.09	313.07	315.99	314.01
328.78	326.04	329.09	325.5	328.47	328.3	327.23	326.86	327.12	326.18	329.07	330.58	326.25	331.32	328.25	330.05	326.46	327.68	324.36	328.6	328.65	331.33	328.54	328.02	324.61	326.46	328.91	324.49	330.85	326.53	324.99	331.18	323.94	328.04	326.96	329.21	328.35	328.04	327.46	325.98	329.6	330.78	327.64	324.63	330.38	322.78	329.79	330.2	329.81	329.66
314.78	312.98	311.82	312.44	315.29	317.45	317.06	317.27	311.41	312.16	312.71	313.86	312.6	314.38	315.65	309.98	315.8	317.56	314.59	316.62	312.49	314.68	314.76	313.68	309.57	313.55	313.9	314.18	317.15	313.38	312.96	311.61	316.75	312.83	311.52	311.35	314.4	316.43	310.48	316.96	311.53	313.38	311.8	315.65	309.28	314.55	317.27	317.99	310.64	314.27
317.91	312.88	313.84	314.94	313.88	315.03	312.04	310.66	311.93	311.18	309.91	314.21	313.66	314.39	314.31	314.1	317.23	314.83	311.95	313.53	315.36	315.49	313.83	313.07	311.38	312.82	313.59	312.86	311.13	316.02	312.54	309.96	313.96	314.1	314.51	313.16	311.73	317.31	315.65	307.59	311.5	313.83	310.85	313.69	313.98	314.13	315.71	312.44	313.01	313.22
314.68	320.15	318.07	316.38	321.09	318.77	321.09	320.43	320.04	319.32	318.57	320.46	318.99	320.07	318.08	317.76	319.64	322.41	320.2	319.04	318.23	318	320.5	318.42	319.66	321.26	321.88	320.35	319.48	320.95	314.47	320.81	319.54	321.2	318.93	316.7	318.43	318.68	325.01	315.71	316.74	318.83	317	319.96	316.59	321.41	318.86	320.52	315.93	318.31
301.82	303.41	304.89	304.1	307.87	306.42	306.27	306.46	303.6	309.14	308.49	305.82	304.01	304.92	306.03	307.6	307.66	306.41	304.72	304.54	304.61	304.73	308.17	305.92	308.15	304.79	307.76	303.87	306.83	308.35	308.11	304.92	312.32	306.08	308.72	302.75	305.41	302.92	304.43	306.87	303.17	303.28	302.82	304.44	308.46	306.39	305.35	305.38	305.14	303.12
302.76	300.15	303.5	303.49	305.67	301.97	304.86	303.67	302.96	302.68	304.38	305	303.98	304.72	302.03	307.03	307.37	302.79	302.81	303.84	303.31	304.46	303.06	304.4	302.18	301.78	303.02	304.03	304.28	303.51	302.59	299.61	304.92	304.82	300.04	310.04	304.9	303.16	304.25	299.05	303.22	301.14	302.59	299.42	302.07	304.68	305.42	301.82	304.93	307.81
317.11	314.57	315.85	317.51	316.32	315.65	317.37	316.74	314.23	317.06	315.47	317.67	317.55	312.53	316.76	316.89	316.43	318.42	319.86	317.18	316.86	314.84	317.88	316.41	318.43	318.45	314.61	319.55	315.16	314.57	315.3	320.36	319.41	314.18	317.77	317.28	320.18	316.18	319.12	320.3	313.96	318.29	317.97	318.92	319.46	319.36	316.7	320.39	315.24	318.99
315.19	313.52	317.8	310.36	315.46	317.21	313.38	311.47	314.31	310.44	311.36	313.02	312.71	314.67	309.93	314.65	313.67	313.41	315.13	314.13	312.23	311.5	315.51	312.5	313.06	314.53	313.46	311.22	315.13	318.28	311.82	314.83	311.68	311.1	315.26	315.31	310.92	313.71	311.11	315.93	315.72	316.48	311.8	312.69	316.07	314.3	311.84	312.04	313.55	313.49
314.64	314.08	312.53	317.53	316.99	315.05	314.86	316.74	312.76	313.19	315.57	319.61	315.54	313.32	319.87	315.67	316.01	315.22	314.21	318.31	314.16	318.18	317.52	313.85	317.92	311.92	317.4	315.58	315.39	320.47	314.63	317.64	314.85	316.36	320.04	314.34	318.03	314.23	314.69	316.07	316.28	315.74	316.92	317.28	315.51	314.98	314.49	312.85	313.68	314.34
303.08	306.03	304.33	307.78	301.7	305.8	302.84	300.29	304.81	304.32	302.91	299.91	303.81	305.11	305.68	303.5	304.44	303.67	306.19	301.77	301.21	301.5	304.71	304.2	304.47	302.1	306.62	306.08	301.37	305.11	301.42	305.59	305.54	304.19	302.23	303.65	305.17	301.9	301.49	303.71	301.63	303.19	306.48	304.67	305.8	301.71	303.75	302.2	304.39	307.4
324.73	331.2	325.87	325.11	324.17	327.63	327.98	328.78	329.49	329.14	323.22	327.95	328.45	328.25	330	325.53	324	327.11	328.79	326.12	327.96	324.3	329.41	327.61	327.71	326.36	323.58	326.06	330.26	322.87	330.84	327.02	326.83	323.37	328.21	325.81	332.6	325.79	328.23	327.22	329.13	323.1	328.17	327.79	327.32	329.42	324.73	325.97	327.04	331.16
309.55	308.51	307.54	311.31	310.68	308.69	309.88	309.62	308.88	309.2	313.35	309.1	309.99	306.97	308.36	308.57	307.62	307.74	309.55	309.48	307.03	311.27	312.65	313	309.95	308.15	312.32	311.1	310.39	315.4	309.13	311.75	309.38	311.43	308.96	304.13	309.48	310.09	309.44	309.38	312.01	312.44	308.58	309.62	305.11	311.05	307.7	309.96	310.12	306.97
317.46	317.24	318.56	315.75	314.47	317.85	314.47	317.97	315.97	317.64	313.74	318.26	314.87	313.84	317.07	318.29	315.18	317.87	316.48	315.34	313.75	314.19	316.28	316.81	313.91	313.99	316.84	311.99	315.6	317.91	316.69	316.5	313.38	311.55	314.96	316.29	312.85	316.16	314.48	314.53	312.25	318.55	317.8	314.22	317.77	318.1	314.38	314.94	317.33	313.86
314.28	318.56	313.92	312.8	314.65	313.29	312.33	314.48	313.14	312.26	313.03	312.37	312.95	311.77	316	312.86	312.24	314.07	315.66	311.2	312.18	313.21	315.08	313.08	311.48	315.49	314.15	315.66	318.97	311.34	313.61	312.06	309.25	315.05	313.07	314.97	315.71	315.93	314.89	312.67	313.45	313.58	315.13	308.66	314.67	314.3	313.43	316.67	314.53	315.42
311.47	307.66	312.15	308.46	311.26	312.55	311.21	308.52	310.17	307.36	307.62	308.75	311.93	308.1	306.19	308.8	307.64	309.8	311.07	309.43	313.51	312.52	311.44	311.25	308.56	308.44	310.82	311	313.38	310.17	308.21	308.86	307.9	310.08	308.42	313.18	310.03	311.94	310.14	310.29	312.15	307.65	309.94	309.38	310.51	306.47	307.14	311.1	307.15	310.59
302.7	300.64	300.55	300.86	302.99	305.41	304.84	300.57	300.01	303.71	302.76	301.47	299.26	306.71	301.52	304.15	301.53	299.76	304.73	303.07	303.52	302.02	301	300.36	305.3	300.9	305.65	303.68	302.61	302.22	307.9	303.02	300.01	298.95	305.96	301.28	303.07	303.94	303.81	299.95	303.64	302.56	301.3	303.2	303.7	301.78	304.55	304.11	303.28	304.17
294.58	294.02	295.99	293.86	294.02	296.23	289.72	294.54	294.21	299.3	291.8	295.37	295.69	294.89	296.73	296.17	296.99	291.71	297.39	298.29	295.95	295.38	295.92	295.3	295.19	294.69	294.28	292.54	296.36	294.5	295.02	297.8	300.08	294.37	294.95	294.11	295.11	294.19	293.61	295.93	297.7	296.35	295.99	295.95	295.16	293.46	294.43	297.63	295.32	296.04
296.43	297.28	295.63	295.9	298.74	298.13	293.69	294.34	294.16	297.61	291.19	297.47	296.46	296.48	297.1	298.15	294.2	297.06	295.75	296.12	295.22	294.24	294.82	298.93	296.7	297.28	296.42	295.47	297.38	297.65	293.92	294.8	292.29	298.76	299.58	295.85	294.66	299.06	294.97	295.87	296.85	296.86	296.58	297.43	299.04	296.22	297.51	294.54	298.92	294.8
313.39	311.11	312.52	317.67	317.91	311.15	313.13	314.39	316.85	314.24	314.3	318.46	315.14	313.63	316.43	313.14	316.76	312.1	314.45	316.15	313.03	316.17	315.87	310.46	314.07	316.25	314	316.56	316.35	316.78	315.48	314.55	315.14	317.02	317.39	316.51	315.8	313.76	315.82	312.51	314.77	311.13	312.69	314.92	314.65	315.76	311.37	312.56	319.46	315.92
312.19	309.68	308.59	308.01	308.1	307.18	308.52	311.56	310.92	308.98	305.78	312.72	309.39	309.31	312.13	313.39	311.94	306.34	309.23	307.14	308.84	309.06	303.48	304.31	309.9	310.97	309.59	313.09	309.21	307.74	307.36	310.2	309.77	305.08	310.04	305.22	308.56	307.79	308.63	309.62	309.72	302.37	307.69	313.16	310.45	308.57	309.21	309.42	308.64	306.98
311.55	313.23	313.22	311.33	313.85	315.19	313.14	314.37	311.24	312.73	312.32	312.78	313.62	313.51	310.72	313.39	314.09	312.13	313.28	314.41	314.17	313.91	315.4	309.84	313.84	313.99	312.71	315.58	312.5	313.54	313.26	315.55	314.94	310.22	314.61	312.52	311.66	310.56	315.26	316.08	313.16	310.39	314.66	312.52	311.83	313.89	310.21	312.87	313.93	311.96
314.38	314.25	313.53	312.3	312.98	315.05	312.09	312.28	314.18	310.41	311.99	314.84	313.07	315.14	314.45	312.6	313.67	316.16	314.3	311.94	316.23	308.55	313.08	317.06	313.61	315.75	310.45	311.8	314.31	314.5	308.66	313.18	315.44	313.86	313.4	314.15	313.16	313.43	314.86	314.57	314.11	311.21	313.43	314.69	316.07	312.04	313.17	310.09	315.99	319.2
302.61	304.63	305.72	301.55	303.95	308.08	305.32	303.27	302.98	304.53	301.05	303.64	303.82	305.88	301.57	302.39	304.7	306.08	304.81	304.09	300.48	305.54	309.47	303.86	300.81	304.72	307.38	304.93	304.32	310.55	304.43	305.72	302.91	305.96	304.38	303.86	307.8	303.18	307.29	303.19	303.21	302	306.45	304.73	305.89	305.73	303.58	307.93	307.13	308.14
313.08	313.81	309.85	314.14	309.33	309.31	309.96	309.17	311.91	312.57	311.77	309.12	309.91	313.73	307.35	309.24	310.58	312.9	313.15	309.66	312.53	312.38	310.85	308.4	308.3	312.37	309.62	311.99	311.38	312.93	307.4	308.5	312.66	310.48	310.33	306.16	312.12	310.3	309.58	311.79	315.23	307.77	309.16	311.83	313.88	310.41	314.38	310.53	312.29	310.88
296.07	295.79	299.24	291.64	291.91	296.15	296.04	295.22	295.1	289.86	289.85	294.7	296.59	296.82	294.88	294.58	294.94	296.95	299.41	294.77	296.02	292.18	293.25	297.52	292.45	293.91	297.22	297.51	293.04	296.29	295.19	297.1	296.8	291.68	299.48	294.14	294.07	293.15	295.86	293.55	294.52	291.74	295.37	296.37	295.9	292.13	293.66	294.06	294.15	294.95
313.74	314.4	308.61	309.73	313.3	310.6	310.03	311.36	309.64	310.99	309.37	310.93	312.49	309.06	312.01	307.91	308.13	308.27	308.58	310.49	309.46	316.71	310.25	310.18	312.81	311.59	309.79	309.09	312.16	308.2	312.33	314.03	313.29	314.29	306.03	310.41	312.02	311.92	313.57	307.24	309.03	311.11	308.64	312.01	311.29	308.99	308.06	314.12	311.05	313.8
304.71	305.7	302.47	300.61	304.53	306.95	302.98	305.19	303.32	304.2	303.78	305.52	304.17	302.27	307.53	306.16	307.64	305.6	304.75	308.55	307.78	304.2	302.34	301.81	304.38	304.39	304.87	306.52	304.13	305.66	308.27	300.23	305.29	304.11	304.04	310.04	303.92	304.25	304.65	303.46	302.67	305.22	301.51	302.73	304.32	301.43	305	303.55	301.47	302.05
317.09	312.83	320.31	318.44	314.95	315.07	313.39	315.12	312.5	316.99	317.11	313.9	315.11	314.82	317.61	314.24	315.39	317.37	311.5	311.81	318.01	314.4	320.66	316.08	315.65	314.88	318.2	317.78	316.88	314.35	318.33	313.79	316.44	312.93	317.47	315.25	318.08	313.64	316.08	315.2	315.44	312.03	316.06	315.25	320.44	316.55	317.98	315.57	314.6	315.26
302.11	307.25	305.57	302.83	303.93	303.7	304.29	303.36	308.17	304.93	305.08	304.39	303.17	303.41	307.04	303.35	303.05	305.85	307.24	308.67	305.8	305.67	306.42	302.46	308.6	306.53	303.98	305.42	306.69	306.13	309.26	307.35	307.04	304.63	304.25	304.74	305.67	301.72	305.62	301.36	306.44	305.42	302.38	308.54	304.63	302.09	302.52	303.45	303.3	305.67
302.79	303.2	305.16	302.29	304.23	302.17	302.88	302.57	302.43	301.68	302.13	301.6	304.28	305	303.65	303.11	302.64	303.89	304.18	303.5	303.63	303.94	304.94	306.26	301.82	304.15	301.7	307.08	298.87	303.7	302.31	304.67	304.52	304.49	301.37	301.75	308.03	300.52	303.87	302.14	300.91	300.88	307.84	305.1	304.14	303.62	303.29	305.19	303.95	304.37
302.7	306.56	301.03	302.08	300.89	303.12	303.93	304.45	303.63	301.45	299.4	305.75	303.02	303.3	301.85	300.43	300.68	303.92	304.28	304.2	306.79	303.51	306.54	302.25	301.66	305.79	306.5	306.52	301.02	300.35	303.09	305.2	307.92	305.39	307.05	302.99	302.61	304.75	301.78	303.61	305.05	300	302.89	303.3	303.05	303.49	300.43	305.89	305.83	303.5
322.19	316.59	314.55	318.18	317.85	318.61	315.99	318.45	316.91	317.1	320.86	318.68	322.28	318.85	317.52	320.84	316.07	317.02	321.05	318.49	317.64	314.6	317.64	315.79	317.05	315.55	323.35	321.02	317.89	318.54	318.28	317.04	318.13	317.3	320.54	315.65	319.37	320.52	318.16	316.25	322.31	314.5	316.82	319.61	316.03	317.35	321.99	316.62	320.35	320.97
327.18	327.75	326.13	324.2	326.34	328.65	326.59	327.83	326.05	328.36	326.52	325.01	327.69	328.44	329.94	326.33	325.71	328.95	328.64	327.06	329.33	325.65	327.09	330.93	328.47	325.82	326.95	326.18	328.73	328.56	329.45	327.79	330.97	326.27	326.72	326.69	327.7	327.48	326.17	326.82	327.54	327.53	327.58	325.58	326.63	327.77	324.66	328.41	325.14	328.06
293.87	292.32	294.26	294.57	293.27	295.89	294.07	291.03	296.79	294.74	297.56	290.12	291.04	292.17	293.34	293.85	295.28	294.7	295.07	292.78	295.57	291.51	294.31	294.23	292.51	297.45	294.2	295.36	294.44	294.19	296.82	295.31	295.77	294.46	290.95	295.63	294.5	290.93	292.32	294.13	293.84	292.17	296.1	295.76	294.55	294.1	293.39	290.88	295.02	293.44
299.11	300.12	301.93	301.26	298.52	301.58	300.77	301.73	303.83	297.13	300.37	302.15	299.51	297.83	301.14	300.6	301.72	298.01	300.46	299.94	301.72	299.55	301.54	302.07	299.02	299.56	304.09	301.04	299.77	296.47	299.09	298.73	299.39	303.08	297.2	298.38	298.59	298.79	297.91	297.2	299.76	301.29	300.25	301.39	296.41	296.61	301.96	300.68	299.61	300.81
306.35	302.9	299.67	302.21	301.1	301.26	305.17	302.48	303.89	301.58	299.86	301.93	306.34	299.61	304.42	303.39	300.42	299.38	301.24	305.7	302.1	301.76	300.01	301.34	302.21	305.53	302.07	303.74	303.79	302.68	299.6	301.95	302.03	301.68	302.14	304.67	301.86	302.87	304.67	303.46	305.53	300.88	300.97	301.23	302.21	304.53	305.39	303.19	299.81	307.73
294.61	294.22	293.31	293.5	291.27	291.17	295.51	291.61	292.51	292.35	292.61	291.9	295.63	293.1	294.74	293.65	296.55	294.07	297.34	292.92	294.25	296.33	293.44	296.02	294.29	293.12	293.5	292.26	296.06	294.67	294.63	290.27	294.15	293.36	292.57	291.55	293.4	291.74	292.94	294.37	291.77	294.86	293.41	294.41	296.24	293.8	292.96	298.68	293.2	291.5
303.82	305.55	305.23	302.5	303.26	307.2	301.56	302.63	303.08	302.51	301.01	298.72	305.78	302.12	304.84	304.74	303.58	304.07	306.3	300.66	307.43	300.14	302.53	304.5	302.16	304.54	304.73	302.7	302.25	302.27	300.69	302.78	305.24	306.85	304.7	302.61	304.65	301.68	304.27	302.55	304.47	303.73	303.55	305.57	298.75	301.28	303.91	300.29	304.85	303.5
315.37	315.32	316.84	312.31	313.29	314.68	313.48	314.38	318.09	314.44	314.08	315.98	313.17	317.06	316.76	316.75	314.7	320.61	317.61	315.3	313.85	317.98	314.01	312.35	317.51	314.74	314.48	317.09	315.78	314.71	318.46	314.1	315.71	315.54	311.35	317.02	316.99	314.41	315.8	315.53	316.92	313.55	314.08	318.87	315.62	316.21	315.32	315.42	316.54	313.24
312.47	314.71	316.86	313.04	314.96	315.86	316.49	313.83	309.57	316.35	317.48	309.7	310.63	313.83	315.34	313.44	313.44	314.55	313.36	313.68	315.16	315.6	313.33	314.96	313.97	317.15	315.43	315.64	310.73	313.02	313.72	314.31	313.03	312.65	308.42	313.92	313.86	311.12	314.55	313.2	313.38	313.72	317.05	311.01	313.55	313.72	313.63	314.53	314.23	317.63
308.34	312.72	308.6	310.79	310.41	310.98	309.46	310.89	312.46	309.59	312.09	309.99	310.74	311.7	313.81	310.68	307.21	312.1	311.98	309.21	312.42	308.88	311.04	307.31	310.96	311.86	309.99	311.74	309.04	307.34	310.12	312.56	308.36	313.14	311.96	313.41	309.76	310.7	312.69	310.9	307.45	311.14	308.83	308.27	310.32	310.4	312.69	308.63	313.21	309.79
302.66	304.89	304.91	307.93	301.16	303.93	308.72	308.68	307.18	305.09	304.31	305.67	306.67	308.3	305.18	306.17	307.52	305.24	307.41	304.07	303.64	303.47	305.36	303.29	304.06	305.55	302.08	308.21	302.99	306.32	303.66	307.37	303.76	305.1	304.45	304.7	306.95	305.68	301.1	306.73	302.48	303.76	308.1	304.82	307.88	305.5	307.07	305.34	304.75	302.17
309.08	311.05	311.76	311.07	307.7	308.83	308.66	311.75	310.31	311.85	310.58	308.57	312.83	312.07	312.68	310.22	309.85	307.76	310.47	310.97	308.95	310.44	313.65	313.21	311.29	313.16	308.92	312.65	311.04	312.2	310.19	313.2	312.38	310.78	309.38	310.2	309.51	312.04	308.91	311.46	310.13	308.04	308.71	311.65	311.41	311.95	310.23	311.33	310.45	311.37
311.1	311.76	310.22	314.35	315.13	315.58	314.3	316.16	310.96	314.42	314.46	311.87	310.06	313.79	314.99	315.29	312	314.39	311.58	311.67	314.62	308.54	313.3	309.49	311.17	312.9	314.49	312.31	314.18	314.98	310.6	313.34	309.19	313.24	313.56	309.43	312.15	314.81	314.55	311.61	312.8	309.15	315.14	313.96	312.23	313.59	312.57	315.38	311.32	313
292.33	295.07	293.91	297.97	298.14	291.36	296.58	293.19	290.75	292.53	295.33	293.35	295	295.42	296.38	291.54	293.46	293.34	295.2	294.52	292	295.87	292.6	293.2	295.75	295.63	295.68	291.38	296.02	294.56	293.1	295.05	292.12	292.98	291.3	295.03	294.57	292.4	295.43	291.8	293.12	292.09	296.48	295.02	294.93	296.11	296.5	296.39	291.79	292.18
311.12	309.15	314.25	312.17	307.69	312.37	312.88	312.53	314.93	311.14	314.28	314.01	311.37	317.25	312.61	313.74	312.05	311.5	314.19	314.96	311.83	312.8	310.87	314.77	315.77	310.91	312.6	315.47	310.74	312.63	313.87	314.59	311.94	310.15	313.65	315.2	310.31	314.44	310.87	310.05	314.2	312.17	310	311.8	311.74	311.81	311.97	312.98	313.08	314.46
314.61	314.41	313.91	317.26	314.65	314.36	315.47	317.2	316.76	314.77	317.31	316.77	314.05	314.1	314.15	312.88	312.12	317.62	317.63	315.34	314.34	316.07	314.94	314.95	312.61	318.61	316.69	314.87	315.68	311.29	314.52	315.49	315.91	314.22	313.74	313.12	311.67	319.39	315.34	315.5	314.31	315.65	314.13	313.28	315.06	314.46	315.6	311.43	312.92	313.11
298.74	302.62	297.62	300.16	302.73	301.95	303.56	303.42	303.3	303.29	301.89	301.19	303.06	301.45	301.96	303.23	304.14	300.63	302.47	305.86	301.31	301.73	301.69	302.74	303.63	300.2	306.18	302.24	299.47	304.26	302.1	303.36	298.37	305.38	304.11	301.16	303.4	306.1	303.84	304.58	298.85	303.65	303.68	302.74	300.57	303.22	302.87	304.03	303.44	304.7
297.62	299.57	294.37	296.11	298.25	294.64	295.24	297.86	298.44	299.63	296.45	299.22	296.59	298.1	296.58	295.98	299.28	298.07	296.56	299.5	295.88	298.07	296.93	296.36	296.79	297.06	297.64	296.53	295.88	298.23	295.68	296.54	297.02	294.41	295.56	296.21	296	296.12	295.15	295.76	296.9	296.17	291.37	296.24	296.6	295.72	297.59	297.45	297.75	297.9
303.47	300.65	298.31	296.25	300.9	299.81	301.58	297.95	301.38	299.62	301.01	300.5	300.39	301.25	298.35	300.36	303	300.89	300.86	302.73	299.58	300.76	301.57	303.85	303.15	298.76	301.41	300.27	299.68	303.33	305.21	301.64	300.36	302.78	301.33	303.58	299.03	302.59	298.93	300.93	302.24	299.51	301.63	300.91	299.26	303.36	300.58	298.98	302.33	301.03
311.63	310.01	314.09	313.89	307.96	315.33	312.9	314.69	315.78	313.54	310.32	313.01	313.95	310.41	312.57	312.4	311.41	313.86	311.54	313.15	312.28	312.73	314.09	314.72	312.07	311.49	310.95	313.09	309.01	309.87	314.95	312.4	313.32	313.36	312.82	315.24	315.36	310.75	315.01	314.27	314.76	313.3	309.86	307.32	312.68	311.78	311.13	311.74	310.3	310.66
326.25	324.05	325.79	325.11	323.4	329.13	322.7	324.97	326.83	324.32	322.92	326.45	321.69	324.38	323.35	323.34	324.4	325.28	323.59	322.79	326.96	325.01	323.34	324.14	327.64	321.97	321.4	323.56	322.3	325.93	325.71	325.41	323.42	322.6	330.14	324.43	329.07	327.61	324.93	324.75	326.78	323.8	320.97	325.22	327.79	323.48	324.75	325.53	327.26	322.09
313.17	310.51	313.33	315.08	310.39	311.55	311.66	313.54	310.38	310.76	309.91	311.38	312.78	312.5	307.82	309.04	313.77	313.49	312.41	310.45	310.11	313.99	309.11	311.5	311.48	310.25	311.78	308.42	312.38	314.2	308.44	311.58	308.71	314.59	308.39	307.07	310.19	310.31	312.41	315.08	316.37	308.67	313.82	308.25	313.85	309.29	312.82	312.15	313.14	311.55
326.93	330.47	329.27	327.87	324.21	327.94	330.25	331.21	328.26	327.98	325.41	326.78	327	328.67	327.16	329.97	326.88	326.26	326.6	325.82	326.19	327.25	325.98	328.37	327.61	328.62	330.64	324.13	327.29	327.72	326.96	327.98	330.88	327.7	327.7	328.5	326.83	328.23	327.68	329.71	327.52	328.54	329.69	328.22	326.98	325.89	326.68	326.16	325.35	327.55
308.63	313.46	310.34	312.07	310.44	311.96	313.99	310.19	309.08	308.87	309.86	313.95	309.04	313.8	310.2	312.37	312.98	313.39	312.47	311.39	309.05	312.23	313.41	308.7	307.81	310.56	310.09	310.48	307.46	311.22	312.9	310.69	312.85	310.37	312.83	312.2	315.45	311.68	314.76	310.52	309.35	314.25	313.41	315.78	312.21	310.13	312.06	308.5	309.39	311.75
315.24	318.04	313.65	313.29	315.93	316.29	315.2	315.31	312.67	317.47	313.07	313.38	314.24	316.38	318.29	318.51	321.01	316.69	318.66	314.25	319.06	314.64	319.29	314.59	318.31	318.24	312.83	316.74	315.34	316.26	312.78	317.42	315.95	313.77	315.75	314.96	314.69	313.58	317.98	314.28	316.73	314.71	319.32	317.73	316.57	315.71	314.53	316.83	312.67	316.08
302.92	300.17	304.79	305.32	303.34	304.93	303.12	307.07	305.43	302.14	302.65	303.71	302.91	301.49	304.62	303.93	304.04	305.12	304.32	303.03	304.08	304.41	303.75	300.46	305.55	301.96	302.9	305.39	306	300.88	299.1	303.37	303.4	305.83	304.45	303.33	307.52	301.75	304.31	304.87	305.41	304.89	305.69	305.78	305.26	306.52	304.3	301.7	304.61	300.93
314.99	313.59	316.41	314.25	317.66	316.19	313.55	314.96	317.22	318.21	315.43	318.45	314.22	314.86	317.25	316.56	314.94	318.32	317.4	317.81	314.78	315.73	317.2	313.8	316.08	313.1	319.96	314.79	318.31	317.35	315.95	317.56	315.8	315.74	313.31	316.08	314.91	315.74	314.71	314.92	315.15	315.56	313.21	313.19	313.24	316.17	318.02	313.29	315.17	312.26
328.31	324.03	326.56	327.96	325.5	328.31	327.49	326.29	327.03	327.6	322.97	328.53	328.98	325.21	325.96	332.08	327.99	327.12	326.82	329.23	327.29	326.2	329.11	324.79	325.99	329.98	327.32	327.58	329.18	328.35	330.71	328.27	324.23	327.96	330.03	323.43	328.44	330.27	327.42	331.76	324.93	327.96	325.07	329.3	324.68	327.81	327.79	325.07	328.25	327.75
302.16	304.12	301.81	302.43	303.52	301.84	306.6	302.36	302.42	304.96	304.61	304.63	304.37	303.01	300.58	303.31	301.54	304.75	304.55	302.03	303.24	306.63	305.11	301.5	302.87	304.5	300.54	300.17	303.87	305.15	303.97	302.65	305.15	300.1	305.31	303.7	301.98	302.1	302.92	302.08	303.66	303.36	304.25	301.55	301.79	305.44	306.18	299.32	305.64	301.77
308.48	310.57	309.99	307.36	306.29	309.56	307.35	310.69	309.73	309.83	309.48	312.99	308.92	310.95	307.39	307.27	307.8	307.87	309.63	308.81	310.04	308.6	305.86	304.68	305.46	309.13	310.4	309.69	307.38	313.7	309.01	311.41	307.75	308.2	311.7	305.24	308.73	309.48	310.71	307.34	310.51	309.22	311.34	307.27	307.3	306.09	313.25	306	309.03	308.6
303.24	303.92	302.67	303.03	303.17	300.01	301.84	303.96	301.35	305.39	301.69	302.26	302.66	306.75	304.61	301.94	302.29	302.95	303.53	307.6	303.16	303.78	300.75	303.14	304.93	307.35	305.7	301.82	303.99	302.08	302.7	298.98	304.43	305.06	302.8	302.2	298.11	300.66	302.77	303.44	302.73	304.24	303.04	303.27	298.55	306.61	303.1	303.28	305.77	302.57
293.74	293.8	291.6	293.04	297.23	296.11	290.76	291.68	293.66	295.19	293.84	295.96	296.24	299.59	296.36	292.4	296.34	295.46	294.22	297.96	291.66	296.46	294.04	296.6	297.63	295.37	297	295.37	291.78	296.11	295.59	295.3	296.67	294.23	300.22	293.4	298.68	295.97	295.32	295.34	297.45	296.66	293.36	296.1	294.35	294.4	293.78	294.41	291.53	295
313.46	313.86	317.36	314.03	318.56	317.43	315.26	316.98	311.68	313.82	317.16	314.71	317.32	318.12	308.76	312.87	314.45	313.63	318.14	314.91	315.33	312.89	312.34	314.41	314.65	315.79	311.71	315.3	314.22	315.02	315.4	313.81	313.16	312.34	317.47	313.09	314.89	313.35	313.14	316.2	312.68	315.34	315.57	313.98	315.97	315.45	315.46	315.28	312.51	315.15
305.59	305.15	306.71	306.66	305.82	305.7	309.65	300.49	306.67	308.06	303.53	302.71	306.84	307.28	302.53	305.84	307.16	303.5	302.37	305.9	303.06	303.71	308	304.11	305.86	304.51	304.82	303.66	303.02	307.98	305.91	309.14	308.22	307.59	303.08	305.98	305.09	302.05	306.92	304.34	306.44	304.79	302.73	303.28	302.58	305.31	304.97	305.35	306.5	304.03
302.37	302.59	303.65	305.21	303.39	301.85	304.77	305.38	305.57	303.19	305.3	304.07	305.05	302.05	304.67	303.01	304.06	304.62	299.26	300.7	304.99	302.09	300.49	300.97	303.47	306.57	307.33	300.54	303.04	306.78	301.48	303.11	302.15	302.04	300.4	307.9	305.32	303.84	304.53	302.6	303.97	303.12	302.49	302.26	303.08	303.16	304.03	305.67	303.93	303.92
313.35	313.47	312.12	314.26	314.68	314.76	317.22	315.33	308.88	312.68	313.35	314.41	314.42	316.78	315.78	316.02	315.04	318.97	317.04	317.05	315.34	313.49	316	316.23	314.77	311.99	317.06	316.69	314.91	316.3	316.25	314.16	312.53	316.35	318.92	316.13	315.44	312.05	317.01	315.5	317.54	314.76	314.44	314.93	314.61	314.02	320.5	314.09	310.1	316.49
329.12	327.55	324.61	327.07	324.66	329.47	328.37	327.18	328.01	325.48	326.24	326.98	327.47	327.14	329.47	326.68	326.79	327.63	328.94	326.77	328.24	323.47	327.33	327.98	325.21	329.11	327.72	328.15	328.03	326.09	327.5	324.54	329.81	329.14	325.75	324.65	325.32	327.67	327.25	328.19	329.34	327.21	329.5	326.27	325.37	327.94	327.76	328.98	327.55	324.87
316.09	314.89	316.55	314.48	313.02	315.13	314.24	316.42	313.85	309.19	316.25	314.42	314.24	311.68	314.81	312.78	316.61	315.08	315.12	318.17	314.41	314.67	317.3	315.25	312.69	311.57	312.01	316.13	314.74	312.38	315.86	316.06	313.21	316.63	314.27	319.18	316.15	314.01	312.87	313.85	313.51	310.59	316.59	315.17	315.57	315.32	315.72	310.72	314.83	318.41
302.21	295.25	300.68	301.48	299.99	303.17	303.56	298.34	302.01	301.31	296.27	303.06	300.61	299.75	300.31	301.29	303.86	301.67	301.9	299.57	303.06	300.99	300.72	300	302.19	300.8	298.32	300.06	303.56	298.15	298.96	302.66	300.19	299.18	301.42	302.43	302.64	302.72	298.85	301.35	301.95	303.68	304.03	299.97	302.94	304.69	299.02	299.2	296.8	301.82
308.95	307.92	307	303.88	309.41	303.65	306.46	303.75	303.69	305.92	305.5	303.67	307.21	305.52	307.23	309.12	302.02	304.85	302.7	306.71	304.15	308.46	301.31	306.54	304.05	309.88	305.54	307.56	305.25	306.32	303.06	306.41	307.97	303.04	306.61	303.28	307.34	305.11	306.54	306.67	308.05	307.38	304.75	307.93	303.14	307.56	306.51	309.71	308.03	307.92
314.91	319.54	314.97	317.8	315.13	312.83	314.09	316.07	314.88	317.43	314.69	318.21	313.61	314.09	315.59	318.2	316.66	318.78	314.96	314.45	313.34	315.16	315.2	315.79	315.98	314.54	315.38	315.54	314.5	315.08	317.8	315.94	312.43	314.77	317.55	318.94	317.09	316.27	317.97	316.75	318.72	315.66	314.61	317.43	316.49	317.47	313.85	317.47	315.38	315.17
316.95	315.84	315.74	314.32	315.42	313.89	314.76	317.08	318.6	314.81	315.63	317.72	314.35	316.28	315.12	314.67	317.69	314.98	319.05	314.92	310.67	314.04	315.52	317.23	314.69	315.06	314.62	312.77	316.26	315.15	318.66	317.02	317.47	314.88	316.68	313.6	313.35	314.57	312.16	314.32	316.38	317.43	317.59	319.3	312.66	315.6	316.63	318.65	313.95	315.12
327.55	323.59	327.81	325.8	325.34	329.54	325.94	328.3	323.88	328.04	328.69	326.41	326.33	325.1	325.57	327.49	323.87	326.77	328.31	328.58	326.42	326.71	328.72	328.53	327.27	327.02	326.38	327.73	327.89	330.59	328.12	326.46	328.51	327.84	325.73	326.37	323.07	323.71	329.6	327.73	326.34	328.1	327.13	326.75	331.16	325.61	326.93	328.43	325.01	325.17
324.25	323.14	323.73	322.4	326.28	322.13	325.84	326.19	325.98	324.39	327.42	323.96	319.83	324.22	323.47	326.24	320.99	322.27	323.23	328.54	328.68	321.17	322.12	326.78	322.06	319.81	324.39	325.43	327.04	322.01	320.01	326.48	326.52	325.74	326.23	321.69	324.44	322.26	325.48	319.08	322.59	322.22	326.3	322.58	323.91	325.41	325.67	321.05	325.89	322.44
315.99	318.96	321.35	317.09	317.22	317.95	316.81	317.54	316.77	318.06	319.91	318.78	317.77	318.72	312.81	316.11	321.78	317.06	318.48	318.21	315.77	318.96	320.68	315.81	315.86	316.36	318.89	316.32	321.28	317.72	316.79	317.21	316.67	314.07	319.73	318.16	315.63	316.7	319.9	314.75	315.78	314.58	321.1	317.63	321.05	316.95	317.07	319.6	314.56	318.25
329.92	331.23	330.33	328.03	329.04	327.27	329.34	326.67	329.13	330.09	329.97	331.61	331.02	327.94	329.92	327.61	332.41	329.2	333.41	328.62	329.13	329.14	329.52	332.42	325.54	326.75	325.71	330.51	330.69	325.7	330.25	326.86	327.8	329.04	333	328.43	327.1	331.7	330.49	330.99	326.89	329.05	331.84	328.12	329.8	328.9	327.23	329.61	328.04	328.88
330.79	328.41	327.89	327.4	326.17	324.68	329.77	326.17	326.74	324.91	326.55	328.38	327.29	329.04	326.92	325.96	328.39	329.46	320.17	323.05	330.06	326.63	326.99	329.29	327.83	324.76	328.99	328.47	328.11	327.36	329.41	324.93	326.93	326.29	328.19	325.72	325.84	326.05	326.87	325.03	324.36	326.74	329.19	326.62	329.38	327.52	327.03	328.74	332.41	328.27
321.2	318.06	319.75	317.67	317.57	319.98	316.55	316.75	316.35	321.33	320.64	317.38	319.35	318.4	315.65	321.57	319.48	320.2	317.1	318.23	316.71	318.94	318.65	319.76	319.59	314.49	320.14	318.84	315.78	316.51	318.13	319.65	314.96	316.93	315.99	317.54	314.61	319.25	314.36	317.44	319.3	322.82	320.84	319.46	316.8	317.91	317.25	320.5	321.15	320.63
308.59	304.34	304.42	304.01	307.14	306.42	311.32	307.65	304.33	306.73	307.52	305.91	304.09	303.96	307.04	303.81	305.02	303.5	304.48	304.1	307.95	307.84	309.59	300.6	308.3	309.16	307.06	308.03	304.99	305.58	305.99	310.47	305.25	304.47	306.33	303.71	308.49	305.54	307.46	306.15	309.7	303.85	306.08	304.31	304.01	304.33	303.42	304.63	307.29	306.09
298.3	301.37	299.97	298.57	299.33	302.29	304.81	299.91	302.34	302.4	300.99	303.41	299.26	301.79	300.03	301.22	302.68	298.88	303.2	304.55	303.28	301.81	303.21	300.85	303.98	298.51	298.71	299.31	304.41	298.11	302.4	304.74	300.91	301.43	300.64	302.9	298.69	301.34	301.65	301.94	300.61	298.49	300.53	302.04	301.12	299.65	298.12	304.38	302.54	299.35
309.75	307.06	309.53	307.69	306.3	308.85	304.46	309.41	308.84	307.83	305.64	307.81	311.38	310.27	309	311.65	309.94	308.61	308.12	308.42	307.28	308.65	309.17	309.04	306.24	309.4	309.7	306.76	307.04	311.19	307.26	311.31	310.02	312.86	305.22	305.54	308.46	308.19	309.09	308.3	308.28	311.41	309.56	311.04	308.27	308.17	308.05	306.95	311.49	307.28
303.19	304.06	303.24	305.98	302.98	299.86	299.61	307.16	302.34	301.43	302.91	303.53	296.89	302.72	299.94	304.64	299.5	301.06	301.04	304	302.99	299.64	304.91	304.52	302.77	301.88	300.64	302.88	302	305.01	304.9	304.98	304	304.67	304.81	302.44	300.95	302.41	303.19	301.19	304.86	304.93	303.28	303.33	301.95	302.39	303.83	301.24	302.36	299.95
316.93	312.99	319.38	317.63	313.46	317.2	319.16	318.96	314.88	316.01	312.92	318.61	318.67	316.41	316.61	317.88	320.87	317.26	317.92	316.26	316.78	316.27	317.58	316.81	317.17	315.85	317.3	315.76	319.93	318.74	315.58	318.93	318.88	317.05	318.98	315.04	319.32	317.31	319.75	314.25	319.3	317.52	316.28	320.19	320.23	317.76	315.28	317.72	321.5	318.77
315.06	317.18	314.09	317.82	315.27	315.86	312.41	312.77	318.24	316.42	313.26	311.05	314.98	315.58	314.82	313.12	311.93	315.69	315.96	312.78	316.65	313.44	315.97	313.34	313.92	312.99	316.58	313.97	314.52	315.47	317.12	311.38	313.33	316.13	314.2	313.69	313.67	316.98	317.17	318.35	315.98	314.88	314.05	314.02	313.33	315.21	317.7	318.12	316.52	313.87
328.58	325.04	324.78	321.7	324.37	324.26	325.65	319.48	325.64	327.79	326.2	326.33	327.53	325.49	323.61	325.79	324.07	325.18	323.28	324.83	322.4	324.11	321.7	323	322.3	327.06	326.55	321.21	324.35	326.97	322.01	325.7	323.44	318.51	326.03	322.29	323.74	325.18	322.73	321.7	326.32	325.09	323.69	323.25	322.22	323.28	323.47	326.54	321.32	323.64
306.8	308.49	305.4	306.2	308.8	307.81	303.3	309.79	306.5	311.3	307.9	306.89	307.02	312.38	308.18	304.88	307.23	307.49	304.37	306.47	305.93	308.68	303.71	305.42	310.62	308.65	306.58	310.59	311.81	307.92	307.89	309.7	308.03	308.57	310.7	310.25	307.27	308.81	306.02	305.99	306.74	306.84	305.41	309.46	309.42	304.32	309.07	309.29	307.31	309.59
317.98	316.9	316.8	319.75	320.58	314.62	318.26	319.09	319.8	318.04	317.53	320.87	318.64	320.18	319.31	319.05	317.6	319.09	316.78	314.42	316.97	318.5	319.69	316.13	318.69	320.52	324.95	321.68	312.65	318.98	318.68	318.44	317.8	317.9	318.16	318.01	321.1	318.42	319.79	316.46	317.91	316.84	319.78	320.67	319.77	316.15	320.49	321.26	320.48	321.56
304.43	303.95	305.09	302.54	305.21	303.16	305.98	305.3	309.03	303.34	306.62	303.14	305.93	307.48	306.68	305.99	304	305.02	305.9	310.13	301.83	304.48	306.21	304.4	303.49	305.08	304.32	305.82	304.61	304.1	303.61	302.36	302.37	303.04	305.61	302.49	305.09	303.29	305.44	304.73	303.49	305.45	307.5	308.92	303.99	303.96	302.42	304.74	302.55	300.43
310.14	313.95	314.77	314.2	313.37	309.99	310.9	314.81	315.93	313.1	315.45	317.49	314.19	311.52	316.27	315.44	312.95	317.23	313.7	314.26	314.21	315.04	309.75	318.05	312.99	315.21	312.44	316.36	314.64	311.78	314.76	312.94	315.84	315.88	314.29	314.48	313.17	313.98	316.77	313.14	311.16	312.07	314.58	313.7	314.14	310.74	312.25	313.05	315.61	312.13
317.94	320.5	317.15	318.87	318.09	316.93	315.72	317.87	317.45	322.19	318.88	317.93	320.73	319.52	323.12	318.44	316.26	321.48	319.21	320.43	321.5	318.32	319.59	318.45	318.17	320.93	320.13	319.84	320.2	319.58	318.85	317.79	321.42	318.06	320.74	320.03	319.09	319.52	319.04	317.6	316.17	323.55	318.17	318.49	318.59	318.58	315.96	321.57	320.92	319.55
309.83	315.84	311.49	309.52	311	309.52	316.52	313.38	313.2	310.3	309.1	310.75	312.41	310.68	314.56	310.54	313.65	311.3	310.42	314.59	309.18	311.73	311.93	312.13	310.47	312.32	312.04	313.62	313.44	309.8	312.29	315.13	308.11	309.91	313.6	313.25	313.42	313.04	309.04	314.28	312.93	314.16	312.03	311.84	315.67	313.02	311.82	314.12	312.39	312.23
294.39	292.54	293.68	294.74	294.14	294.08	294.91	295.43	296.4	293.09	293.66	293.81	293.87	295.32	294.77	291.89	293.46	298.81	295.33	290.79	290.97	295.84	294.54	293.72	292.63	293.26	296.26	295.59	293.78	295.58	293.32	289.7	293.6	296.41	295.7	294.31	294.29	293.3	293.37	295.74	289.85	292.83	297.19	294.59	295.39	297.18	296.76	294.8	290.38	293.98
294.25	294.69	295.19	293.96	295.73	292.37	292.59	294.23	295.88	296.32	292.92	292.2	290.98	293.82	294.45	295.53	296.16	294.93	295.33	296.79	294.82	295.09	293.97	293.77	294.74	296.25	292.55	296.3	290.68	291.68	294.8	293.36	295.02	292.09	293.99	294.52	293.16	294.51	294.5	295.96	294.92	294.29	292.27	298.98	294.28	294.87	296.41	296.03	294.67	293.21
297.28	297.2	295.01	292.3	297.14	295.55	296.63	298.35	299.57	296.69	295.1	298.47	296.87	294.62	298.02	296.15	297.39	297.23	296.06	297.74	295.85	294.91	295.29	295.32	300.41	296.81	299.59	295.36	297	296.65	295.98	296.5	294.73	297.3	297.5	296.52	296.05	299.27	297.24	299.8	294.56	298.56	296.08	294.16	296.36	295.75	294.22	295.41	297.22	297.53
314.14	315.95	315.05	315.55	314.45	312.19	313.78	309.93	312.92	309.92	314.48	313.07	316.83	316.57	314.91	310.42	313.45	314.98	313.83	312.55	314.58	316.04	312.07	313.76	314.98	316.23	311.78	313.27	313.79	314.36	309.94	312.1	311.59	311.67	313.88	316.77	315.84	311.46	314.97	312.25	314.19	317	312.58	312.8	316.58	312.74	312.73	309.2	313.77	308.85
311.72	310.17	308.83	312.18	315.01	314.24	315.49	310.31	312.46	314.72	314.19	313.9	313.29	311.72	314.99	315.38	314.05	310.66	312.59	309.39	313.6	314.8	312.7	315.63	313.29	310.6	313.9	311.46	314.68	312.26	313.05	315.3	312.57	314.46	315.15	314.03	311.65	315.58	311.41	312.5	314.79	314.51	315.73	313.76	316.6	311.98	313.7	311.04	313.01	311.6
307.51	309.19	310.36	307.34	306.35	308.98	306.14	309.64	310.94	308.1	307.13	307.54	308.72	304.59	308.17	308.46	308.8	308.18	303.91	304.21	305.82	305.05	308.62	307.1	306.51	307.65	304.57	307.31	308.35	310.23	310.17	309.73	308.36	306.18	305.81	306.33	302.5	306.53	309.3	308.99	305.54	302.92	308.76	307.58	305.96	306.3	307.59	309.24	308.74	304.88
312.75	316.2	314.32	313.5	312.26	308.48	313.4	313.4	312.19	316.47	313.16	313.65	316.2	312.84	314.69	310.92	315.33	311.82	313.62	315.56	313.43	312.55	315.05	312.01	313.42	312.63	311.05	310.94	311.96	312.6	308.83	313.2	312.59	316.77	313.14	310.39	311.22	318.02	312.98	315.72	312.22	314.94	314.61	318.1	310.61	310.46	313.38	311.5	313.77	314.38
312.56	312.16	313	316.24	314.69	313.65	316.4	314.1	315.01	313.13	315.22	315.63	311.94	312.06	316.29	316.01	310.97	313.17	314.38	312.45	316.36	314.08	313.02	312.9	313.24	313.4	314.35	314.44	316.59	314.55	318.83	315.94	313.97	315.84	316.42	315.11	313.27	313.83	315.56	313.63	318.7	312.57	313.88	313.12	315.83	314.98	313.14	314.5	310.86	315.17
325.94	328.49	326.93	328.17	326.59	329.68	326.39	328.25	323.79	327.47	329.55	330.83	329.16	328.2	328.25	330.16	329.58	331.18	323.88	326.59	325	329.22	325.62	327.52	324.83	327.24	329.34	328.36	328.3	326.86	326.15	328.57	328.57	327.61	331.88	328.02	322.39	327.08	327.3	327.92	329.62	325.38	325.51	328.47	325.68	332.88	330.48	324.72	328.68	327.27
308.99	306.52	310.06	307.69	307.98	305.48	310.13	308.19	307	308.66	305.74	311.69	309.29	306.79	310.54	309.08	306.63	307.86	305.95	309.65	309.22	309.23	307.55	303.85	307.52	308.57	309.19	309.1	308.32	308.46	306.72	307.17	307.95	307.94	307.44	309.5	309.22	309.05	308.68	307.59	311.18	306.28	309.58	309.72	305.69	305.19	310.41	308.63	308.02	306.34
304.45	301.63	304.94	300.38	303.31	306.29	305.98	306.9	302.54	305.12	304.14	306.41	305.52	303.45	306.74	304.75	302.11	305.61	304	305.11	305.18	302.47	303.91	306.29	303.94	302.8	304.09	306.23	306.33	302.09	302.81	306.96	303.99	306.7	301.18	301.61	304.02	303.02	302.72	305.79	306.22	307.92	305.88	304.52	304.2	305.23	305.81	304.97	307.6	301.87
304.12	306.34	306.91	304.45	305.76	305.27	303.52	305.28	309.69	305.65	305.25	306.76	309.21	309.11	303.61	305.85	309.34	309.92	303.79	307.65	307.32	305.8	302.2	305.22	304.46	303.04	306.92	306.93	306.13	305.23	307.51	307.08	304.97	308.12	305.69	304.43	308.38	307.06	306.6	308.4	307.01	306.34	307.63	307.07	303.81	308.31	303.03	305.21	307.05	306.67
318.27	320.92	318.11	314.51	317.1	318.92	320.96	319.94	318.01	318.42	322.73	323.97	317.26	318.54	319.39	317.72	321.64	322.44	322.85	320.66	321.94	320.71	318.59	319.45	320.72	318.36	317.92	324.78	320.32	322.95	322.71	317.94	321.06	323.79	321.33	319.23	319.05	319.83	317.03	321.72	319.97	319.54	319.98	318.45	316.57	323.51	321.8	322.62	320.94	319.12
316.4	314.4	317.16	315.68	317.99	316.5	320.26	319.98	317.89	316.3	318.95	316	319.05	314.89	316.72	316.94	319.38	315.96	317.93	315.45	315.03	319.89	318.64	318.72	318.88	318.07	321.43	317.32	316.73	317.09	314.06	318.43	317.16	315.12	316.1	314.56	320.6	317.72	320.74	318.01	318.95	315.81	317.27	317.64	320.58	316.57	319.32	315.45	317.15	319.91
305.81	305.94	305.34	304.01	302.51	303.29	301.03	306.11	300.1	309.2	302.7	299.75	304.88	304.39	304.4	304.46	304.96	301.05	305.19	299.8	304.37	304.04	306.03	307.06	301.29	301.57	304.62	304.95	300.93	302.6	300.62	304.78	307.35	303.06	303.01	302.3	304.25	304.84	302.95	302.05	303.57	302.92	306.25	300.93	303.45	302.71	305.67	301.48	301.85	304.14
318.4	316.03	320.14	317.54	313.75	315.22	319.92	317.52	315.77	316.11	314.52	319.56	316.87	316.4	313.91	319.5	319.36	314.32	319.27	315.58	315.93	317.03	315.05	317.16	318.28	316.09	317.97	318.29	318.58	315.81	318.47	317.2	319.11	317.87	318.47	320.95	316.65	317.28	315.92	319.58	317.19	314.46	318.11	316.59	317.08	314	318.12	318.18	318.6	318.94
299.17	300.86	303.58	302.91	299.11	302.29	301.66	298.59	297.01	297.47	305.33	299.25	303.17	299.02	301.24	296.98	299.52	301.22	301.38	298.43	298.71	301.7	298.67	300.89	295.32	303.25	301.1	300.91	298.06	300.71	298.94	301.12	296.57	299.21	297.05	295.5	300.7	297.33	301.27	302.4	300.78	301.68	301.97	301.28	298.37	302.83	300.54	300.16	300.94	299.44
315.62	314.56	311.22	315.2	314.06	316.41	314.11	315.38	311.15	315.19	315.85	311.16	313.03	316.2	314.65	316.11	316.37	313.67	313.29	314.54	311.05	312.38	310.69	309.94	311.44	314.72	313.81	313.41	313.23	314.15	311.46	311.71	311.94	314.84	313.72	312.69	314.64	312.24	316.09	314.73	312.7	314.68	314.88	313.32	313.72	316.11	312.69	320.88	314.15	313.87
300.87	306.54	301.09	301.68	299.42	298.8	301.48	301.01	300.65	302.54	301.69	302.6	303.72	299.26	305.34	300.16	300.86	298.93	302	303.93	303.05	300.06	299.72	307.39	301.74	303.88	303.87	301.97	301.7	302.73	301.65	302.14	301.08	302.72	302.39	304.57	304.77	302.17	302.45	302.8	301.39	301.9	303.69	300.61	302.63	299.26	303.21	301.88	304.83	302.42
316.53	318.29	313.74	313.82	317.47	314.94	314.45	318.04	312.96	314.74	316.95	312.67	316.55	318.06	316.14	314.23	314.41	314.23	310.07	310.19	315.33	316.51	313.86	315.73	316.45	314.29	318.37	314.22	314.13	315.99	315.04	315.84	314.87	313.85	314.72	315.6	313.83	314.49	317.6	315.41	318.14	315.15	318.84	316.53	315.7	315.5	312.55	311.41	315.7	315.67
308.46	306.66	304.91	305.73	303.47	307.04	305.83	307.34	309.58	307.16	307.21	308.37	309.92	306.63	306.67	304.79	303.86	304.89	304.37	304.17	301.68	306.26	304.8	304.48	305.94	310.58	305.45	308.15	306.35	307.61	302.27	306.36	304.35	311.03	307.43	306.33	307.76	304.38	305.09	305.77	306.81	309.12	306.22	306.7	307.49	307.36	303.41	308.26	307.84	304.33
316.87	311.84	311.95	311.72	311.76	310.72	314.38	310.86	313.88	311.8	316.5	316.72	313.44	314.7	313.69	315.02	315.38	312.35	315.59	311.8	314.12	311.74	313.71	313.38	317.45	311.9	313.38	313.47	311.71	312.94	312.7	312.52	311.97	312.42	317.85	310.2	313.25	315.51	312.96	313.66	314.32	315.18	317.29	316.8	310.5	309.9	309.3	316.64	313.99	314.95
312.37	311.6	313.94	311.79	316.68	311.95	313.64	312.22	312.98	315.54	315.59	312.86	313.71	318.76	314.26	312.69	313.37	312.91	312.37	315.18	311.79	311.72	310.93	313.57	312.36	311.35	315.69	311.31	313.52	310.85	318.09	311.7	313.99	312.43	313.14	313.96	316.65	310.85	313.36	313.87	312.1	312.9	311.98	316.01	311.57	310.31	311.85	311.78	313.54	310.91
311.16	314.08	311.35	314.73	314.66	313.47	315.29	310	311.36	312.92	315.37	309.89	308.09	313.49	313.17	311.37	311.39	311.6	311.52	307.23	311.49	311.89	310.79	313.61	315.86	311.68	312	311.14	313.77	310.19	317.9	311.09	310.52	312.33	309.93	310.6	314.25	317.18	310.27	310.8	311.76	314.77	310.92	309.74	306.14	315.09	316.62	312.16	309.39	314.4
313.31	312.14	311.22	313.8	313.67	314.35	313.18	312.6	314.05	312.63	311.11	314.76	312.8	309.13	314.99	311.38	309.58	312.3	314.91	312.12	313.12	315.04	310.98	311.04	310.45	313.01	314.5	315.36	310.39	311.52	312.92	312.98	309.69	313.46	315.39	312.79	312.67	310.82	312.06	310.66	314.16	313.78	313.16	314.69	311.59	311.67	312.39	311.96	309.9	313.68
314.39	310.97	314.85	313.65	316.66	315.52	314.61	312.67	316.29	314.84	310.2	313.1	313.59	316.29	315.58	313.29	311.77	312.35	314.45	313	311.12	312.79	313.92	312.63	313.17	315.19	317.18	314.52	314.28	316.18	315.64	314.43	314.43	313.79	309.91	312.7	317.1	313.46	312.43	316.02	313.47	312.7	312.85	311.44	310.54	314.38	314.55	312.22	316.79	314.62
316.27	310.44	313.12	311.54	311.33	313.11	313.8	314.74	316.38	312.78	313.13	313.75	314.76	310.85	312.82	316.11	312.85	314.04	316.96	310.91	313.31	317.14	317.07	312.88	311.64	314.31	312.17	312.98	314.66	317.8	315.26	311.72	313.28	314.32	312.7	312.84	316.23	313.16	311.4	313.51	314.4	313.42	316.91	313.86	314.91	315.41	311.96	311.34	312.5	313.21
320.03	319.97	314.34	316.82	318.97	317.24	318.4	319.53	322.74	317.51	318.31	321.96	319.57	319.02	320.13	318.92	316.77	322.86	318.34	321.95	319.34	320.48	323.03	319.82	318.28	318.63	319.25	319.01	319.6	324.14	319.15	319.1	320.16	320.64	318.5	318.3	318.28	315.72	319.44	318.5	321.9	319.89	316.84	319.5	320.01	317.94	316.09	315.56	322.45	317
318.26	319.45	319.58	317.04	317.89	320.27	321.57	314.87	317.24	318.78	319.3	316.2	319.68	316.8	324.35	316.62	317.98	321.13	316.83	320.78	317.75	320.13	318.73	317.82	317.31	316.36	319.04	320.18	318.35	316.63	317.34	318.02	319.53	319.17	315.87	315.48	317.76	317.13	317.92	318.13	321.41	318.38	316.7	316.73	317.17	320.31	317.82	316.46	318.23	317.64
302.22	302.61	297.89	298.47	300.04	301.86	299.26	301.9	298.53	299.35	297.72	297.77	302.16	297.4	301.29	298.21	299.41	299.36	297.83	299.82	296.32	298.31	302.97	299.81	301.89	302.47	302.95	299.52	299.25	301.98	299.57	302.97	299.14	296.92	299.97	302.03	300.7	301.87	301.38	303.19	298.48	299.36	301.33	296.27	302	301.44	297.56	297.44	298.98	301.11
307.24	305.4	304.16	309.78	304.27	303.72	307.65	309.84	304.32	308.47	306.76	305.26	305.33	307.16	308.83	311.88	305.79	307.32	303.37	308.59	309.31	307.14	309.98	305.11	308.09	305.72	303.83	306.4	308.72	306.95	306.44	305.75	310.32	303.44	306.87	306.28	304.78	308.79	304.64	300.77	304.65	305.75	301.33	305.15	307.67	306.06	305.34	304.87	307.88	305.37
314.72	318.55	319.73	316.16	317.71	318.45	317.95	321.07	319.59	317	317.13	317.18	319.32	318.86	316.62	319.56	321.81	317.16	317.45	317.94	318.63	321.57	317.93	318.91	316.38	319.82	320.42	316.83	320.17	316.88	321.95	317.07	318.21	316	319.43	321.77	318.86	318.3	315.75	318.13	320.28	317.77	317.76	315.48	316.91	319.05	316.74	316.93	314.28	312.67
299.26	302.77	300.1	299.42	300.92	301.53	299.4	300.5	298.82	302.98	299.48	299.57	299.61	297.21	302.97	300.94	302.01	301.66	297.46	298.3	302.48	301.09	302.13	301.57	302.08	302.77	298.48	299.81	300.68	298.94	300.79	299.18	300.62	301.45	301.55	299.29	301.84	301.27	301.38	300.45	301.35	298.92	298.84	301.03	302.72	301.18	298.87	301.27	298.89	301.52
330.34	328.48	326.44	329.42	328.11	327.65	331.29	326.39	326.56	329.97	328.62	327.54	330.08	333.46	327.75	330.33	328.82	331.26	328.76	326.5	326.91	330.95	330.24	326.8	329	328.89	328.28	329.2	327.66	327.44	330.2	334.18	329.25	328.86	326.74	331.64	331.2	330.21	331.11	331.81	329.23	329.07	331.07	327.45	330.77	325.66	326.67	329.15	329.78	328.58
315.53	311.68	314.4	314.51	317.81	314.38	313.93	308.83	308.99	313	312	315.8	314.41	314.22	313.42	315.88	309.25	313.77	309.9	312.55	313.24	316.14	316.18	312.45	315.57	311.59	316.13	315.7	312.63	314.26	315.39	315.42	312.6	311.8	318.24	314.28	316.18	316.4	317.22	314.25	319.94	313.31	315.67	312.54	315.39	313.87	313.87	311.16	313.12	310.16
296.09	293.81	299.99	299.2	297.39	295.61	299.25	300.63	296.51	298.61	299.82	299.06	301.71	295.09	297.6	298.67	298.95	296.05	296.95	297.44	297.03	298.08	296.7	292.36	296.93	295.89	301.01	299.35	298.71	297.52	295.86	299.6	292.38	293.81	299.19	294.62	294.53	295.36	298.52	296.57	295.47	297.75	297.64	296.64	297.17	298.01	297.53	296.84	297.67	297.16
316.49	315.42	317.34	313.6	313.67	312.02	313.42	317.96	318.1	316.8	313.84	313.8	315.28	316.41	317.71	315.93	315.59	315.72	316.02	313.57	316.18	315.2	312.26	314.36	313.08	314.36	314.75	314.78	313.92	316.27	313.35	313.44	315.73	313.55	315.81	313.58	313.59	314.62	314.25	314.7	313.55	310.77	315.88	311.05	315.6	312.93	316.59	311.91	316.65	315.01
315.43	311.46	311.73	314.98	313.54	312.62	312.25	311.36	311.78	313.06	314.58	313.5	310.51	310.14	307.98	313.44	312.1	311.6	311.11	309.9	314.46	312.28	312.45	311.71	314.66	313.13	310.19	308.05	306.97	312.25	315.29	314.48	313.11	310.04	308.84	317.48	312.41	309.06	313.6	313.2	312.57	312.02	312.79	312.83	311.34	307.75	314.26	312.93	312.29	313.23
318.55	317.56	321.12	317.2	316.87	318.59	320.93	316.5	319.77	319.1	319	318.07	315.47	320.48	317.77	319.55	315.77	316.31	319	313.48	318.77	315.45	313.11	319.11	318.05	315.66	315.37	318.36	317.34	314.3	316.35	318.88	313.8	319.11	316.29	317.91	316.38	313.45	319.35	319.42	319.02	318.35	315.29	313.9	318.98	318.66	318.03	317.37	316.11	323.6
309.05	313.61	308.06	309.65	308.63	308.63	309.71	309.62	313.28	308.41	311.59	307.59	311.77	312.23	306.45	307.03	308.07	308.37	308.72	308.65	310.38	311.23	309.62	313.07	305.54	308.74	311.56	308.47	312.22	314.74	311.36	310.72	308.21	307.4	307.03	307.77	309.44	311.5	310.43	305.97	310.96	310.35	308.53	312.62	312.4	311.59	310.3	309.09	309.03	310.99
326.42	327.7	325.65	328.87	330.1	327.55	325.2	327.64	324.29	326.16	326.5	328.83	328.07	326.57	325.05	327.17	324.79	327.59	328.62	327.91	327.12	327.55	324.24	327.13	326.1	327.75	331.29	324.4	328.04	323.8	326.71	325.72	331.15	328.72	329.79	325.48	329.44	324.33	329.55	329.17	326.79	327.83	327.31	328.75	326.16	324.88	323.76	328.11	326.48	325.57
303.01	304.81	300.74	302.75	300.93	301.52	303.29	301.11	302.81	301.72	300.64	301.5	304.62	301.95	299.23	302.04	302.14	301.82	300.61	299.26	299.79	299.59	297.78	302.51	303.13	299.01	301.07	300.25	302.71	296.92	299.44	299.52	302.86	301.62	297.41	301.74	302.79	298.64	303.43	302.1	302.24	304.25	299.17	300.28	305	300.45	303.38	301.69	299.07	299.39
304.08	303.56	303.57	301.64	307.72	302.64	304.68	303.58	303.22	302.27	306.49	304.97	304.57	306.79	306.81	299.83	305.24	303.63	302.25	304.04	303.49	300.99	307.39	305.66	304.46	304.04	304.85	302.13	306.36	303.24	308.1	300.14	300.29	303.08	304.86	304.24	304.95	303.37	303.13	306.77	305.75	304.85	305.08	302.6	305.25	302.91	304.43	302.03	307.59	305.74
304.36	306.37	305.77	306.07	304.07	306	306.2	308.6	302.67	305.94	302.74	305.95	309.97	305.05	304.73	305.25	308.68	308.01	303.7	307.92	307.87	305.67	305.72	303.23	309.93	307.7	302.45	306.35	304.64	305.91	307.4	304.26	304.88	306.6	307.01	305.51	304.96	303.63	309.02	308.03	307.4	303.48	304.66	307.24	308.52	302.64	307.42	305.76	304.46	308.19
314.01	310.83	311.87	310.97	312.19	311.82	310.77	312.52	309.07	312.7	312.99	311.06	312.41	310.32	315.54	312.1	311	314.06	311.49	313.94	313.31	309.62	309.26	311.64	310.32	312.47	312.68	313.59	314.4	313.63	312.35	311.5	312.72	313.98	315.88	311.73	311.69	312.19	312.54	312.14	315.62	309.49	311.88	310.15	311.6	312.61	316.39	311.37	310.82	314.8
320.69	319.07	314.76	314.07	318.36	319.73	319.56	319.35	315.62	317.49	315.41	319.49	319.83	314.21	317.43	316.05	317.77	316.4	318.95	319.81	320.48	319.34	322.19	321.27	319.35	317.06	315.38	321.08	316.04	317.61	319.54	317.19	314.53	317.79	321.1	314.42	319.99	316.55	315.37	315.92	318.32	316.31	316.16	320.02	316.49	318.83	318.78	319.26	317.21	316.32
306.18	304.52	302.86	302.89	304.66	305.81	307.34	302.27	303.2	305.24	307.16	302.42	300.39	304.6	303.15	303.86	303.83	305.6	301.15	304.3	300.32	303.03	301.47	303.95	301.32	303.85	302.36	301.18	302.76	303.02	302.92	304.45	302.61	300.97	304.45	301.03	306.51	302.73	301.62	304.01	305.52	306.25	305.41	301.11	305.07	307.9	302.54	303.67	304.38	304.62
298.86	300.49	298.02	302.89	304.66	300.42	303.82	301.57	304.52	299.93	302.86	304.51	302.36	302.99	305.87	302.93	303.25	300.9	298.56	301.15	300.16	300.42	304.81	305.54	303.67	300.77	302.16	304.18	300.84	302.18	303.5	302.99	306.31	304.96	301.42	300.62	304.92	302.07	301.88	301.79	303.36	299.41	300.29	302.47	302.47	301.66	303.98	300.03	300.05	302.48
302.28	299.55	302.71	305.12	303.37	304.9	301.34	299.43	304.22	300.2	300.79	299.92	301.96	304.61	299.1	300.39	299.98	300.38	302.57	299.83	299.25	298.61	300.37	299.54	305.84	301.66	297.83	302.42	301.56	300.83	301.79	299	299.51	299.94	300.86	299.06	300.05	298.06	303.13	301.43	301.72	297.27	302.32	303.13	300.3	297.54	298.05	300.51	302.97	299.34
296.28	295.99	295.26	293.66	295.78	295.47	291.86	294.44	293.06	290.6	293.74	299.16	295.42	293.52	290.81	295.62	295.05	298.01	295.25	291.23	294.62	293.22	291.66	297.02	291.39	293.83	296.4	296.69	292.63	294.81	294.65	290.59	292.11	293.73	297.66	291.51	289.99	295.35	294.42	293.67	294.44	293.41	290.53	295.34	294.95	294.76	294.98	291.88	290.76	293.89
317.62	318.71	313.91	316.98	322.78	317.42	316.66	321.21	316.77	316.7	319.52	318.21	316.37	315.97	317.94	318.31	319.56	317.35	317.72	319.33	317.48	317.83	318.62	314.49	316.17	316.32	318.02	318.68	320.29	314.7	315.37	313.76	314.07	319.41	315.82	318.34	316.61	318.52	317.78	316.51	316.81	317.02	316.75	317.72	316.42	314.5	316.34	317.67	315.61	316.31
309.87	308.95	307.01	308.18	308.15	308.42	306.65	306.86	309.78	309.67	308.43	311.84	308.54	310	311.82	309.63	309.66	308.54	309.22	314.37	308.14	312.06	309.46	311.21	307.32	309.58	308.54	311.12	308.17	308.28	308.34	308.12	309.91	305.81	309.91	310.36	307.76	305.56	311.17	314.24	306.7	306.25	307.92	309.7	307.48	311.79	306.53	308.32	304.64	308.85
311.93	315.77	314.17	313.32	311.61	313.8	312.02	314.58	317.94	313.56	315.47	316.36	313.46	316.73	316.25	311.58	313.13	313.76	314.63	315.82	314.92	313.43	309.39	315.47	315.36	316.92	316.58	316.06	315.59	316.98	316.98	314.78	314.34	311.5	314.34	312.71	314.35	314.94	311.13	313.44	311.41	313.94	310.66	314.28	313.28	312.54	311.63	316.35	315.61	314.41
303.02	302.38	301.93	299.92	300.63	297.72	302.16	297.72	297.87	304.46	300.94	300.38	295.79	302	304.42	298.67	294.41	299.23	297.72	302.52	300.03	297.19	301.71	298.32	300.03	298.45	299.9	299.37	302.58	300.6	302.54	300.51	295.98	299.57	300.3	301.35	299.1	300.68	297.75	295.86	300.93	300.88	302.72	304.8	297.27	303.41	298.71	298.91	300.03	302.31
320.35	312.11	321.54	318.39	317.12	316.73	316.2	318.37	318.06	316.74	317.86	317.75	315.47	316.92	317.06	316.98	315.34	316.19	315.89	314.3	317.02	318.15	319.06	315.99	317.01	314.24	318.3	317.36	314.93	317.64	319.37	318.39	315.78	315.86	318.96	318.42	315.97	316.61	318.19	315.59	317.58	320.6	316.99	314.26	315.1	314	315.66	318.88	319.79	317.75
299.76	297.13	298.03	297.54	299.07	297.54	299.55	300.05	296.73	295.72	298.96	297.18	295	299.01	299.19	296.13	295.24	296.54	299.15	297.17	300.7	295.56	296.1	297.57	294.78	295.79	297.95	297.15	294.84	296.25	295.8	300.38	299.68	296.14	297.29	297.46	297.51	297.59	293.08	294.08	295.21	297.45	298.15	299.16	299.11	295.07	299.33	294.41	294.11	297.74
304.02	303.46	304.65	302.13	302.57	303.32	305.9	303.48	304.34	308.96	301.24	303.53	303.51	303.81	300.93	303.97	304.35	305.6	304.61	304.54	303.12	304.13	307.35	305.91	304.83	302.62	307.33	306.63	302.44	305.26	302.36	305.28	303.68	305.21	303.07	304.32	304.58	307.18	304.49	305.65	307.73	304.42	303.68	300.91	305.27	303.81	305.3	302.49	304.76	302.57
328.48	325.48	331.29	327.33	325.6	326.75	327.28	326.86	323.47	327.39	328.65	331.2	327.22	328.19	326.12	328.33	326.81	329.36	328.33	328.47	326.12	322.94	327.54	328.6	328	325.91	328.55	327.07	326.64	330.86	329.12	329.49	328.93	329.48	326.14	327.6	331.59	330.6	328.2	328.51	327.13	328.59	331.34	327.45	327.72	329.23	331.45	324.27	327.28	325.02
301.59	307.01	302.52	304.89	308.34	306.77	306.79	302.41	306.63	303.75	302.23	305.31	304.57	303.34	304.57	303.46	306.39	306.17	303.17	303.63	304.23	307.74	303.97	303.93	302.2	304.91	302.77	306.35	303.97	300.82	300.7	304.03	304.65	303.02	305.01	304.25	303.34	306.25	305.28	308.34	307.01	305.36	305.79	304.99	302.28	308.76	302.95	307.16	301.92	303.98
307.38	303.69	307.05	306.2	306.19	305.92	304.84	303.99	305.07	302.11	304.28	302.15	303.15	305.16	305.74	305.88	304.56	307.81	302.58	308.15	303.66	301.12	304.4	305.86	303.23	307.2	302.59	305.88	308.87	304.28	302.9	303.51	303.11	301.74	305.03	302.37	302.34	303.29	304.2	306.87	302.8	306.7	302.99	305.14	306.18	301.74	305.07	306.73	302.75	302.45
293.37	297.32	292.63	294.24	290.68	298.73	292.74	296.12	295.74	292.62	296.34	292.12	295.39	291.25	295.46	294.34	291.58	294.68	297.06	297.42	294.47	292.62	293.13	292.8	292.79	293.71	290.95	298.2	296.44	295.93	295.13	293.92	291.71	291.4	290.84	294.07	293.63	293.87	292.89	295.76	294.8	293.95	293.39	292.33	295.46	290.52	294.69	293.9	293.87	294.37
293.88	297.24	293.58	297.25	298.44	294.67	299.25	297.81	295.1	290.51	299.44	295.19	300.38	294.02	297.02	295.76	296.38	298.62	295.42	294.25	296.88	299.35	295.31	298.59	298.7	298.15	292.32	295.18	297.62	294.29	298.07	298.21	298.54	298.16	298.42	297.77	296.05	296.14	298.86	296.55	298.43	299.61	295.61	297.48	297.55	295.28	295.89	298.63	296.6	298.58
301.8	295.26	302.15	302.4	298.71	300.93	297.51	298.74	300.26	302.33	299.54	301.79	297.8	301.92	300.09	299.85	301.84	302.24	298	301.09	297.81	299.84	295.78	300.93	299.49	300.06	294.1	299.74	299.12	299.93	300.85	295.7	299.26	304.23	301.42	301.2	298.56	303.91	298.54	302.71	300.93	295.82	297.61	303.29	300.86	302.56	299.42	298.11	303.26	297.37
308.08	305.61	310.44	307.46	304.29	304.46	305.33	307.35	304.27	306.23	305.03	303.9	306.43	304.56	303.06	306.76	302.97	308	305.6	306.23	304.36	305.27	307.12	305.97	307.11	311.84	307.85	306.78	308.05	302.89	303.87	307.1	306.02	306.35	306.02	304.03	307.06	304.6	301.9	306.7	305.91	303.01	313.31	309.82	304.68	303.1	304.45	309.56	307.65	304.96
317.2	321.17	316.17	318.79	320.16	315.76	320.74	319.7	317.57	314.44	316.9	317.16	315.52	315.01	316.3	320.22	316.27	315.55	318.04	314.11	314.6	315.43	317.25	314.34	316.91	320.68	315.06	313.73	318.31	315.35	318.84	317.55	314.25	316.68	319.29	317.22	314.76	314.13	315.07	314.69	315.12	318.96	318.64	315.27	314.56	316.56	319.21	316.05	316.21	317.78
312.61	309.95	311.93	315.2	310.58	313.16	311.67	313.14	313.44	310.41	312.02	312.37	312.2	310.85	313.9	312.21	312.33	308.84	315.41	311.27	313.48	309.69	312.82	311.07	312.54	310.49	309.4	311.04	314.63	313.05	311.11	312.33	312.12	312.38	315.4	311.78	312.79	311.89	310.95	312.44	313.1	312.26	315.62	312.37	309.36	310.51	311.16	314.25	312.41	312.86
303.55	305.44	307.06	302.27	305.53	304.82	308.6	305.9	303.77	304.69	306.89	307.48	304.67	308.13	306.81	305.41	301.2	302.03	303.91	303.93	305.42	303.16	305.21	303.62	303.16	303.47	305.26	305.95	308.45	304.27	307.16	305.32	306.88	308.44	303.51	308.45	305.64	311.23	301.73	304.21	305.47	309.95	302.66	306.97	303.18	302.18	305.07	302.2	307.43	303.72
317.78	316.39	313.79	313.98	317.53	313.93	318.42	315.46	313.58	318.67	317.17	317.93	314.72	316.24	313.1	318.29	314.45	314.4	316.12	319.98	315.11	319.09	318.69	315.03	314.8	315.05	317.27	317.18	317.77	316.02	314.34	313.87	318.88	313.3	319.22	315.57	316.18	315.62	317.88	316.84	318.87	316.04	316.24	316.34	315.86	317.5	319.12	316.95	320.8	318.47
316.08	315.15	314.31	315.2	315.84	315.36	314.65	314.32	315.79	316.57	314.72	319.27	314.97	313.7	315.98	312.48	314.8	314.83	316.21	313.54	315.13	313.41	314.89	311.26	314.85	317.62	317.34	316.81	315.26	316.95	310.34	315.57	313.81	310.14	317.19	312.6	314.39	318.08	313	317.2	312.18	313.83	315.88	314.24	316.28	311.61	313.68	315.46	316.91	315.93
320.29	319.33	316.29	320.97	316.9	322.36	319.75	321.1	320.31	319.28	319.49	322.86	319.44	316.45	320.86	318.9	317.7	317.1	321.73	321.21	319.65	319.3	319.02	313.93	318.21	319.11	320.12	322.62	317.23	318.64	319.64	320.91	321.19	320.71	320.88	321.12	318.86	319.48	320.59	318.26	319.67	316.7	317.88	318.82	316.92	317.62	319.94	320.71	318.04	316.18
313.1	316.06	312.95	311.04	316.02	319.6	312.56	312.39	312.32	311.84	316.05	312.22	315.96	314.22	313.23	310.72	312.7	314.44	310.31	309.79	312.29	312.71	314.72	312.89	312.54	315.98	311.54	312.94	315.54	311.32	313.06	311.26	315.12	314.1	309.4	314.82	312.93	311.94	314.71	317.47	312.28	314.23	314.78	312.68	311.25	313.98	313.12	317.02	312.53	314.08
326.81	324.21	327.16	323.38	324.66	324.98	321.26	325.95	322.96	322.87	322.89	325.92	324.32	323.56	326.67	324.42	324.54	327.39	323.75	324.2	327.27	324.46	323.5	325.33	324.69	323.4	325.16	327.67	325.81	322.75	322.83	325.57	323.7	322.89	323.91	324.83	324.34	324.1	321.98	325.23	323.73	328.64	323.05	325.01	323.13	322.63	322.43	323.38	322.92	324.71
307.54	304.01	303.64	307.59	306.98	303.45	304.46	308.04	307.55	304.81	305.98	305.64	307.99	306.06	302.35	306.07	303.73	306.28	303.36	305.06	305.72	303.42	303.47	305.76	305.64	306.44	305.48	303.4	301.32	305.8	306.2	306.04	304.79	304.23	306.21	305.66	304.81	307.14	302.33	303.36	305.11	304.25	305.27	306.14	305.24	301.82	306.27	303.1	302.48	300.63
315.08	313.09	313.75	315.31	317.08	316.67	311.81	317.18	315.87	320.32	313.29	313.34	314.32	317.03	317.31	317.56	315.19	314.3	313.61	315.1	312.72	314.93	316.79	315.69	314.03	315.33	316.83	314.91	313.51	317.03	316.26	314	315.85	315.09	317.06	313.11	311.3	314.12	315.57	312.26	313.57	312.15	316.77	313.23	317.24	310.55	313.16	314.48	313	313.41
314.69	311.76	315.69	307.57	317.07	313.5	314.71	314.26	314.91	319.07	311.52	314.19	313.59	316.84	316.91	315.78	312.25	313.39	315.22	313.26	310.52	312.45	312.25	312.54	315.24	313.25	316.73	312.07	313.9	315.4	310.89	314.04	314.09	312.03	315.38	310.6	315.19	314.67	314.56	311.09	313.7	308.57	314.96	313.55	313.5	314.07	313.7	308.44	316.49	312.76
305.6	303.06	302.95	305.1	303.73	302.88	302.25	303.07	304.45	302.74	300.04	299.71	303.44	299.53	298.78	305.42	300.98	300.77	302.29	303.42	303.92	300.18	300.39	304.89	302.41	299.13	303.95	303.98	300.2	305.33	301.46	300.57	303.48	306.09	301.2	303.19	303	304.48	304.21	301.54	299.84	304.2	303.9	300.48	304.53	301.96	301.17	304.37	302.85	302.61
305.26	305.68	305.21	303.43	302.95	305.32	303.62	307.35	307.94	307.2	305.08	298.93	304.04	305.17	307.24	309.74	304.53	305.41	306.09	305.78	303.04	306.45	308.62	304.36	305.32	309.88	306.7	302.96	309.65	304.95	307.17	305.82	307.95	308.48	307.06	306.37	308.59	304.03	304.9	303.3	303.4	305.14	301.88	303.71	303.07	303.37	306.14	304.86	308.34	305.28
303.95	305.2	306.65	306.24	305.52	305.44	307.01	306.38	307.02	306.64	307.73	306.8	304.71	307.98	305.39	306.79	304.96	305.67	308.17	308.4	307.08	302.86	306.24	305.15	305.97	306.86	307.04	306.3	306.18	309.29	306	305.04	304.71	309.35	307.13	307.31	307.84	309	309.09	306.66	303.81	305.91	305.08	305.92	307.23	305.74	305.87	304.03	301.44	303.65
301.98	304.58	300.05	299.1	302.09	301.09	302.54	303.52	298.61	304.54	299.33	302.97	300.9	303.47	301.37	302.83	303.6	304.73	299.8	303.53	300.52	304.96	297.82	301.78	304.19	302.67	302.73	303.2	303.99	301.11	302.31	306.21	302.54	302.94	302.63	302.05	299.94	306.01	302.84	304.11	302.53	299.87	298.77	301.32	304.36	302.62	299.16	303.09	303.83	304.08
313.08	315.19	315.71	313.87	312.42	312.84	311.9	310.4	313.74	316.78	314.49	316.02	314.21	308.7	311.38	310.35	312.87	312.56	315.58	311.41	311.95	312.16	314.72	315.73	314.09	311.79	312.51	314.63	315.54	315.95	315.27	314.9	314.07	315.97	315.87	313.6	314.76	317.77	312.53	312.49	311.23	312.98	311.31	314.06	314.09	311.81	315.09	312.53	313.98	310.45
304.64	305.88	303.82	307.21	308.05	303.58	302.59	304.41	304.91	304.98	303.08	307.4	304.13	304.75	301.57	301.04	306.22	305.36	305.03	301.71	301.9	302.42	303.6	306.22	303.11	303.68	304.72	304.69	307.66	304.72	303.56	305.1	305.78	306.57	304.65	301.53	306.72	302.15	304.38	307.34	300.36	308.78	303.07	303	304.78	303.89	303.12	301.97	298.12	302.18
315.68	313.83	315.14	318.07	316.24	314.02	314.3	315.25	316.81	314.16	316.79	313.39	315.17	312.32	316.68	313.37	314.91	313.94	315.44	312.62	315.71	314.68	314.73	313.52	313.24	314.76	314.88	316.11	311.97	317.04	314.61	314.08	311.49	315.57	315.71	314.26	313.73	313.72	314.69	315.09	310.19	314.7	319.99	314.85	316.21	312.19	314.95	316.92	315.13	316.88
305.87	305.01	303.71	304.05	304	304.92	302.16	298.96	303.61	306.82	302.09	304.25	307.74	301.94	305.74	305.67	306.02	305.82	307.13	302.02	301.42	302.57	303.03	298.85	302.73	302.08	304.8	306.01	304.06	298.51	299.27	303.44	305.98	301.87	304.71	302.08	307.05	301.64	304.59	306.01	303.52	304	304.36	304.22	305.2	303.88	307.31	308.2	304.19	305.67
318.17	316.84	316.74	318.52	316.89	317.63	317.13	315.45	315.34	313.85	318.63	317.5	318.19	314.69	316.21	316.55	317.12	318.31	315.19	314.59	314.39	316.79	317.89	317.46	316.45	317.12	316.57	316.25	313.07	316.28	312.83	317.54	313.96	317.69	314.4	314.17	314.6	317.79	317.7	319.22	321.14	316.94	320.18	311.99	315.15	317.24	311.67	318.46	315.61	315.18
316.31	313.87	313.56	312.03	312.93	313.44	313.21	314.16	313.77	314.13	315.4	312.76	314.07	313.59	312.64	317.34	314.94	314.27	312.26	313.97	314.56	313.51	313.33	312.41	314.33	318.24	314.28	312.35	316.06	312.76	315.4	314.4	315.24	316.23	318.04	313.84	315.91	311.85	317.32	313.39	311.79	316.41	314.02	313.67	312.02	314.97	316.15	311.54	316.3	317.01
300.7	299.84	300.12	303.09	298.51	299.47	303.33	302.35	306.61	299.15	302.45	299.95	299.65	300.47	299.95	300.36	299.72	301.07	296.98	301.82	300.95	304.02	297.65	299.25	303.37	301.11	302.19	299.46	303.04	304.19	303.86	299.93	301.94	300.78	301.43	301.01	300.94	302.21	303.69	299.2	301.53	299.51	299.41	298.75	304	301.93	300.25	300.23	302.67	302.02
304.4	304.17	304.57	305.74	303.49	307.18	305.08	306.77	303.97	305.71	302.74	306.29	302.62	304.09	306.94	306.92	307.35	308.13	306.06	305.02	304.7	308.64	303	301.28	305.2	304.74	307.2	306.18	302.41	303.9	304.79	300.58	306.8	307.79	300	306.95	306.87	303.11	305.93	304.41	304.87	307.21	308	302.76	305.26	303.22	305.73	306.94	306.23	301.74
305.98	302.71	303.61	306.11	304.95	303.16	303.45	308.98	304.95	303.45	305.74	304.84	302.55	304.36	305.08	306.71	302.89	303.51	304.27	303.72	306.47	304.42	307.86	302.48	303.92	303.04	305.11	304.51	305.91	305.33	305.23	306.18	304.4	307.45	304.3	306.07	300.63	305.6	303.37	304.73	306	307.1	304.83	301.92	303.56	305.63	301.93	306.24	302.87	300.91
317.8	319.68	319.29	319.98	318.23	319.99	320.54	321.15	320.86	320.51	319.59	318.42	320.88	324.17	318.2	316.54	318.24	316.7	319.19	320.43	320.91	315.84	321.66	318.44	318.89	316.39	316.95	319.19	320.05	321.3	316.37	319.76	318.99	319.6	321.83	321.8	320.53	317.96	317.99	320	322.88	319.6	319.34	317.43	317.61	321.44	320.9	315.96	316.52	320.14
318.63	311.48	314.47	315.41	317.33	314.97	314.01	315.78	316.01	315.35	315.19	313.91	314.39	317.69	318.02	316.54	314.98	315.74	314.92	312	313.09	317.54	315.68	315.68	312.62	315.79	315.18	314.87	312.82	316.44	318.97	314.04	313.48	316.53	317.05	314.52	316.57	318.44	317.1	315.36	313.19	310.85	316.86	314.82	313.91	315.61	312.69	312.89	311.77	314.05
309.31	302.3	305.97	305.82	301.68	304.23	306.44	304.99	303.9	304.67	301.29	301.79	306.7	305.61	307.04	303.87	302.08	308.74	302.35	306.29	305.87	302.44	304.68	304.5	304.22	305.62	309.66	304.28	303.42	304.23	304.33	304.86	303.85	306.75	304.46	304.65	302.78	306.87	307.27	305.14	302	308.21	302.72	304.32	299.99	305.89	304.43	304.59	307.18	303.67
302.3	306.88	305.75	302.84	303.7	305.83	305.62	303.13	304.2	302.83	306.98	302.88	303.71	307.31	299.8	302.24	302.2	305.26	301.48	303.85	302.56	304.59	301.98	304.44	301.76	302.89	302.72	304.14	302.68	303.25	306.04	301.76	301.63	306.12	303.76	303.37	306.04	302.53	304.18	303.38	304.57	308.01	303.75	305.53	304.29	302.38	301.15	305.17	303.26	301.85
316.46	316.26	317.06	312.4	315.59	314.85	317.99	317.66	307.69	316.14	315.3	313.2	314.7	315.45	316.96	314.34	315.99	312.42	313.67	314.19	313.03	314.93	317.07	313.79	317.82	317.2	313.5	312.39	316.19	311.94	311.48	315.01	314.59	316.21	315.12	315.76	316.16	316.57	314.47	311.98	311	316.57	313.5	313.87	314.45	316.36	316.71	315.2	312.02	314.41
314.18	312.34	315.26	316.73	316.63	315.89	311.64	315.48	314.55	317.45	317.44	314.83	312.95	312.13	312.76	312.9	316.84	313.5	316.5	314.33	315.4	313.47	315.26	313.07	309.66	316.99	311.96	317.37	318.11	314.08	312.45	317.75	313.05	315.78	318.28	317.73	314.56	312.62	312.76	312.72	313.43	315.92	315.34	314.73	308.66	314.89	314.8	315.26	315.2	320.61
292.97	294.66	295.9	297.08	294.57	294.52	294.42	295.74	292.69	296.02	291.45	293.61	296.23	289.79	293.99	295.14	294.72	293.55	297.26	295.71	292.01	292.34	297.53	297.17	295.7	293.33	298.52	291.93	297.07	293.02	298.09	293.59	294.94	296.88	294.84	293.85	293.13	295.31	293.03	291.66	292.03	295.59	293.71	295.6	296.42	293.29	296.36	294.38	291.99	298.25
329.25	325.93	327.05	329.73	323.8	323.5	327.81	328.57	325.87	326.67	328.71	326.68	325.69	323.69	326.55	328.2	329.16	324.11	328.01	328.6	325.14	326.29	327.61	328.53	329.63	326.29	330.09	325.26	329	323.96	322.54	325.01	324.99	329.32	327.07	326.49	328.42	330.98	325.98	327.09	328.92	327.19	325.42	329.08	326.92	329.48	323.74	325	324.11	324.73
304.74	303.45	302.72	307.9	306.66	305.65	303.62	302.69	302.3	306.1	300.89	303.81	303.66	309.02	302.94	305.74	304	305.59	303.46	302.15	302.88	304.07	306.21	305.37	305.85	303.21	303.94	304.61	303.06	303.97	304.1	303.02	306.56	306.82	305.7	308.26	307.48	306.3	303.2	307.9	303.57	304.58	302.83	306.6	301.04	304.31	304.82	302.24	305.62	304.03
310.42	310.51	307.7	306.57	307.63	309.48	309.71	309.5	308.43	306.87	307.73	309.83	310.33	313.59	309.17	308.79	310.18	303.38	308.92	308.82	310.26	307.4	309	307.59	311.74	308.8	308.34	310.07	306.13	302.89	312.99	306.21	308.01	311.04	305.21	309.9	308.31	305.12	309.94	308.06	306.15	305.43	311.52	310.02	305.78	310.55	310.27	310.42	305.9	309.29
316.88	313.79	316.49	317.27	313.65	312.3	313.68	314.26	313.72	312.47	311.65	313.23	316.86	317.75	317.61	314.52	315.17	315.54	314.34	315.02	317.04	317.2	318.05	316.84	315.62	315.49	314.22	318.21	317.49	314.06	318.41	313.6	315.8	311.53	317.56	317.48	312.11	316.38	312.21	317.34	312.12	316.23	314.74	314.26	317.59	316.39	316.64	316.59	315.42	315.51
313.47	309.32	313.37	310.98	312.21	316.39	309.66	315.58	311.56	311.72	314.38	313.8	316.38	313.41	316.29	312.69	312.34	312	313.2	311.81	316.2	313.48	312.18	313.1	309.48	315.82	313.52	310.7	314.53	312.12	311.7	311.23	313.81	313.66	313.14	309.79	313.15	311.81	309.39	312.94	314.79	312.6	314.59	314.04	314.11	312.61	313.63	313.83	310.59	313.03
313.56	315.18	312.24	312.52	315.77	315.3	312.65	312.17	311.58	314.57	314.05	314.39	309.88	310.32	312.64	315.38	308.24	311.75	313.68	311.94	310.99	316.99	312.09	313.85	314.84	317.55	312.86	313.24	311.05	314.08	311.67	309.39	313.26	313.42	314.04	315.3	315.57	312.86	313.03	315.13	312.59	311.26	313.1	312	314.91	313.11	311.3	315.59	312.9	313.55
322.87	325.42	328.18	324.78	329.49	324.51	330.16	327.74	328.48	328.85	327.97	328.77	328.55	325.05	325.78	324.98	326.15	329.31	325.24	328.73	330.58	324.22	326.81	326.58	330.07	325.5	327.41	328.65	326.76	326.45	326.71	326.93	325.31	325.31	325.58	324.08	331.27	328.69	326.66	328.73	331.35	329.13	328.26	323.69	328.23	327.86	325.88	323.77	326.72	324.38
294.88	295.39	294.76	294.59	290.35	297.39	295.23	295.87	296.64	296.94	295.48	294.83	295.52	295.73	293.29	296.53	295.08	297.02	296.4	292.93	295.79	293.57	293.93	294.44	289.85	298.31	298.23	296.39	292.07	296.44	296.62	294.14	296.95	293.69	296.86	292.89	294.34	296.76	297.53	296.7	296.27	296.18	294.67	292.83	295.38	295.3	295.66	294.84	294.85	293.12
302.59	302	301.71	301.41	304.92	303.66	303.86	304.63	299.97	301.81	306.09	304.84	302.19	304.81	306.58	302.57	303.92	303.41	301.42	309.39	304.22	303.86	305.63	301.39	305.98	305.94	303.91	305.83	304.89	301.05	304.58	302.39	302.57	304.64	300.1	308.29	307.5	302.65	301.79	304.12	303.02	303.11	304.45	303.18	304.53	302.23	305.09	307.85	303.05	303.9
302.15	302.12	305.39	303.23	306.13	305.73	305.58	301.37	303.05	304.66	302.85	301.84	302.86	305.1	304.75	302.68	302.25	301.47	300.97	303.89	305.08	306.87	303.99	301.96	305.45	302.9	302.99	305.63	300.57	304.24	304.82	302.73	305.6	304.07	304.55	302.31	305.64	303.7	302.47	305.66	304.68	306.39	305.19	303.74	301.99	306.52	303.12	304.67	302.93	300.82
311.7	314.35	314.25	316.47	311.8	313.36	311.98	313.6	312.22	310.72	314.31	313.32	312.85	314.86	315.99	311.19	312.41	310.37	314.19	315.26	310.78	312.49	312.51	312.36	309.72	314.25	311.08	313	312.92	311.94	314.48	315.5	311.96	313.93	311.6	312.17	311.27	311.15	313.76	314.84	310.27	315.15	309.16	310.38	312.95	314.79	310.77	313.13	309.44	313.27
305.18	304.42	308.58	306.45	304.84	307.81	310.18	306.37	306.61	307.71	307.54	307.84	307.3	301.44	302.97	302.1	303.82	303.04	303.43	305.33	307.26	303.4	307.11	307.65	304.28	304.45	304.53	305.85	302.15	305.95	306.49	309.64	300.5	302.13	304.44	305.15	305.86	303.99	306.04	308.8	302.86	305.77	303.29	302.69	306.12	306.81	308.23	303.22	302.07	305.55
328.82	325.56	325.68	327.19	327.92	327.05	329.72	328.39	328.83	328.72	328.11	331.38	328.81	329.25	330.01	331.59	324.17	326.86	326.14	326.18	323.78	322.58	327.87	325.83	325.77	328.65	326.39	326.97	326.31	328.08	328.51	328.09	329.31	326.83	325.5	327.66	324.85	327.3	328.18	327.35	326.88	328.43	326.49	327.2	326.82	326.24	329.06	329.69	329.15	326.9
309.94	311.61	310.48	308.52	312.65	314.73	307.59	311.23	311.65	312.57	309.26	308.92	310.91	310.63	306.88	310.61	308.58	308.93	308.56	310.85	311.72	311.14	309.02	311.15	308.7	311.51	306.09	309.6	311.3	306.4	310.85	312.02	310.4	310.89	311.57	309.01	306.32	309.61	306.59	310.64	306.39	312.27	308.12	314.99	311.68	311.51	309.87	307.12	308.03	312.69
305.41	309.57	303.79	306.68	306.63	306.49	304.64	305.25	307.77	308.92	304.74	305.97	303.35	307.29	303.6	306.35	303.29	305.54	308.86	305.86	304.13	305.66	300.55	302.61	307.31	307.69	303.63	304.51	304.55	302.03	304.98	306.75	303.14	306.36	305.1	306.65	303.5	303.93	306.54	308.97	303.95	302	306.9	305.47	303.77	308.02	303.52	305.23	305.48	304.45
308.27	311.54	308.69	313.8	308.52	310.42	311.16	309.27	311.29	309.35	312.87	313.93	312.41	310.11	309.57	307.83	309.85	309.87	314	308.37	305.49	314.01	313.12	311.18	309.29	311.12	308.2	309.16	310.25	306.15	308.08	310.9	308.81	311.73	306.74	309.87	312.07	308.09	313.35	311.06	306.44	310.98	311.51	308.35	312.75	310.31	306.23	306.74	310.61	310.52
316.4	320.13	321.85	319.03	319.38	316.65	318.14	317.31	317.74	319.22	314.88	320.46	317.43	319.42	317.87	320.02	319.39	322.17	317.17	319.65	319.24	315.11	318.57	316.23	317.67	318.2	312.81	320.19	318.06	320.04	317	322.49	318.77	320.85	317.13	318.79	317.8	318.22	316.67	321.13	319.93	316.54	318.15	315.23	318.78	317.25	317.44	321.74	317.99	317.49
292.85	294.88	295.25	294.38	294.41	291.62	292.9	293.32	295.66	295.48	294.57	294.8	293.22	296.76	291.02	293.14	292.98	295.34	295.58	293.72	294.27	295.76	296.66	291.83	293.09	292.45	293.87	292.7	295.69	296.06	292.65	295.67	294.39	296.9	290.55	292.8	294.21	295.16	296.53	295.36	294.42	290.61	293.96	291.38	294.1	295.9	296.08	295.54	293.69	294.4
292.42	293.97	295.01	294.79	295.04	295.57	295.37	294.14	295.28	293.53	293.49	293.41	296.96	293.01	292.37	291.63	295.24	294.18	296.99	296.77	291.51	296.62	293.53	293.47	295.05	290.47	292.74	294.92	294.54	294.92	291.61	296.02	295.91	293.4	292.06	290.91	291.43	294.32	293.7	290.97	293.26	293.83	295.77	290.59	290.35	294.3	297.28	293.7	291.4	293.82
307.15	305.55	310.87	307.76	309.03	306.48	307.27	305.54	310.07	308.2	306.91	310.64	308.6	309.02	306.17	305.09	307.29	305.51	308.38	308.09	307.56	304.59	308.59	306.62	309.09	308.44	308.68	307.61	308.84	307.21	304.92	307.82	308.23	304.95	307.47	305.31	307.27	306.46	309.89	304.12	308.3	306.15	307.91	305.33	311.1	308.79	309.36	310.94	304.22	306.87
312.67	310.83	312.14	308.33	310.03	314.23	311.53	312.51	313.22	309.07	312.26	311.42	315.83	313.64	309.21	312.62	312.28	310.06	313.87	312.89	307.92	311.38	308.23	310.76	312.91	309.49	310.73	315.09	312.67	310.24	311.93	308.16	310.52	316.23	315.28	312.75	313.26	313.51	315.25	312.75	310.05	312.1	314.08	314.35	312.82	309.08	312.21	315.85	309.14	315.11
302.49	301.18	302.7	305.37	302.85	300.8	301.04	304.6	303.34	300.37	304.96	302.63	299.83	301.1	305.56	305.5	302.3	303.29	301.34	303.26	305.02	300.37	298.72	304.06	299.4	299.78	305.16	302.1	302.8	302.74	306.16	302.37	304.41	304.27	301.41	302.11	303.64	300.21	301.26	301.98	303.16	302.36	303.55	298.98	303.57	300.31	301.89	304.99	304.75	304.64
310.12	309.5	314.85	310.65	310.22	310.23	312.47	311.52	315.05	310.06	310.23	313.58	312.49	309.65	313.13	309.43	311.19	311.33	309.58	307.42	309.24	310.21	311.54	311.2	310.67	311.38	312.1	309.69	308.14	311.88	310.54	311.47	308.94	313.39	310.62	310.47	307.84	309.96	312.88	312.46	311.87	308.96	307	307.82	312.11	312.03	312.48	308.01	310.32	310.71
311.84	307.55	312.83	313.2	310.09	313.76	312.08	309.37	312.03	316.02	313.37	312.57	306.97	310.63	310.12	310.88	312.23	309.62	311.78	309.01	312.14	307.47	306.46	313.6	310.6	312.51	310.58	309.2	309.75	315.14	308.9	310.38	310.16	310.57	307.87	311.75	308.13	309.92	312.79	309.37	310.63	310.26	312.71	312.34	311.09	312.89	308.89	308.64	313.76	311.19
328.55	327.74	328.05	327.17	328.48	331.58	329.26	326.31	333.12	324.68	328.82	329.96	331.99	326.26	324.3	329.65	326.43	327.43	324.5	326.43	330.81	329.25	327.93	325.12	329.23	326.52	328.02	330.6	326.84	328.84	328.49	325.86	327.1	328.67	329.79	324.37	326.99	331.1	326.77	326.65	330.9	330.24	329.22	327.22	330.59	328.19	328.73	327.89	322.8	328.44
308.57	310.85	311.02	312.6	313.51	310.98	306.05	310.65	309.75	312.71	309.69	312.87	309.64	311.26	314.03	310.32	314.65	309.67	313.86	311.52	310.58	309.24	310.77	307.91	310.16	306.66	311.99	310.39	309.97	309.06	310.16	309.96	311.87	310.59	310.94	311.99	310.01	311.03	312.89	309.37	309	311.28	307.9	310.02	308.71	309.21	308.38	309.61	311.19	310.48
303.84	302.63	303.92	303.8	300.52	304.55	301.16	303.07	300.09	301.95	300	298.08	304.8	301.44	302.08	300.86	299.84	303.25	302.57	304.4	303.78	301.85	303.42	299.54	299.14	301.91	304.03	302.18	302.32	303.15	301.88	300.24	298.33	301.33	305.04	300.58	303.56	300.42	305.43	301.14	304.08	302.19	302.88	302.75	301.21	302.22	301.74	301.2	300.14	306.56
302.29	305.32	303.52	301.34	301.81	299.95	300.41	305.21	302.08	306.7	303.03	302.62	303.31	304.44	302.46	303.78	304.75	304.05	300.24	299.41	305.24	305.85	300.64	301.5	300.32	303.25	301.13	300	305.59	303.74	302.15	302.21	304.07	304.69	304.24	303.79	305.07	303.59	302.55	303.4	303.79	301.95	306.11	305.68	301.27	299.98	304.04	308.17	301.94	303.24
314.1	318.4	316.39	318.46	312.94	312.81	313.11	313.46	315.08	316.82	310.41	312.97	314.3	312.75	313.98	312.76	316.46	309.9	317.71	313.63	316.82	312.51	312.75	314.24	311.23	313.28	310.83	308.98	312.89	313.86	315.51	316.87	312.25	311.2	313.21	315.86	315.72	314.14	317.16	309.84	313.44	312.46	316.58	314.68	314.04	315.63	317.46	314.22	314.67	316.72
300.96	306.47	303.35	303.89	302.01	298.13	301.72	302.85	305.5	304.57	304.9	303.65	301.67	305.22	300.64	306.09	304.3	301.54	303.51	301.87	299.61	305.14	304.44	303.48	302	304.01	303.16	305.22	301.04	302.61	301.11	301.23	304.24	303.18	302.83	301.9	304.29	301.9	302.96	300.97	304.51	301.95	306.97	302.21	301.17	304.69	303.27	303.47	304.89	304.44
318.51	320.43	316.95	317.74	319.48	321.41	317.85	316.21	318.78	318.01	315.69	319.53	316	317.05	319.8	319.94	314.46	316.58	319.02	319.86	318.59	317.69	320.24	317.89	319.7	320.28	317.42	315.4	317.4	317.33	315.99	318.29	322.44	314.98	318.56	320.41	316.53	318.58	316.61	320.29	318.34	318.82	317.2	319.25	320.47	318.51	317	320.28	317.01	320.29
316.85	315.46	317.46	315.22	317.28	318.05	316.82	317.52	315.52	318.1	318.28	319.32	315.95	315.51	315.97	315.58	318.38	317.16	316.01	317.11	322.35	317.62	320.58	316.05	315.74	321.42	320.2	317.24	318.01	316.33	318.29	318.4	316.14	320.14	319.91	315.11	314.72	314.67	318.22	319.97	314.7	313.52	316.64	318.48	317.46	318.77	318.82	311.23	315.89	317.56
324.64	321.67	326.01	323.63	327.93	324.49	320.76	322.06	325	324.56	325.81	324.59	326.07	325.92	325.21	326.63	327.18	319.87	324.25	323.06	324.29	323.75	324.29	325.01	323.7	324.37	324.93	325.91	326.17	323.83	324.14	321.49	322.58	323.3	327.1	322.6	321	327.03	323.76	321.92	321.73	324.71	324.93	322.88	324.82	320.55	325.96	322.17	323.26	319.96
328.98	323.96	328.22	326.13	328.45	326.22	329.38	326.67	323.38	329.56	332.03	328.69	329.29	329.05	329.77	324.37	327.37	323.99	327.07	327.07	328.66	328.45	328.1	327	323.78	328.07	327.79	324.22	326.58	327.11	326.79	326.95	324.99	329.16	323.67	327.61	326.88	329.24	329.59	328.34	331.03	333.62	327.21	326.81	328.47	328.68	326.64	325.05	326.2	328.1
314.18	312.13	317.56	314.93	316.73	314.6	314.61	319.95	316.91	313.97	319.98	314.7	322.15	317.54	316.6	312.58	314.27	317.9	315	318	319.9	318.72	314.99	319.46	315.76	316.69	315.27	318.49	316.55	314.71	318.6	318.5	315.67	313.5	315.01	318.3	319.66	313.66	316.06	315.06	317.06	316.13	315.98	316.26	318.01	318.77	317.39	318.25	316.36	314.04
319.58	319.46	317.21	319.5	316.29	317.4	316.91	316.25	317.97	316.37	317.42	316.87	317.26	319.13	316.44	320.43	315.82	319.26	319.7	316.73	319.1	312.24	316.6	316.87	317.97	318.45	319	318.82	318.59	315.7	313.34	316.73	318.62	316.63	314.32	312.5	318.26	316.49	318.31	315.65	316.99	314.29	317.45	316.65	318.24	315.97	317.39	316.67	316.14	316.97
311.87	314.14	316.47	316.54	314.47	317.87	309.95	312.4	313.9	314.59	317.14	314.04	312.73	312.94	308.87	311.06	312.44	312.74	314.71	313.42	312.47	314.02	311.75	314.63	314.93	314.57	313.76	316.34	312.88	315.84	316.13	308.93	315.11	315.61	315.53	310.77	313.71	314.43	311	315.19	314.51	312.47	313.33	312.3	313.25	312.29	312.86	315.62	309.94	315.1
301.04	296.57	299.54	305.46	296.41	299.45	302.68	300.84	300.87	302.6	302.89	300.16	298.34	299.46	300.21	297.55	302.26	302.29	299.54	298.89	300.05	301.95	300.05	300.9	300.46	298.25	298.93	302.24	300.52	298.74	302.63	300.05	300.25	300.15	298.2	300.75	300.4	300.81	298.22	300.24	297.93	298.25	299.55	299.32	303.32	296.49	300.2	300.14	298.98	297.82
296.71	295.45	294.86	297.71	296.88	296.74	294.18	297.42	292.4	296.09	297.33	295.75	297.25	299.63	295.73	291.44	293.33	296.73	295.62	292.14	296.97	293.3	295.32	292.04	296.49	294.27	295.01	292.57	295.22	297.93	297.33	293.65	295.72	291.93	295.05	294.32	295.22	297.48	295.58	295.63	295.03	299.64	297.85	292.96	294.59	295.03	293	296.02	293.84	293.22
311.06	313.8	312.76	311.69	311.15	311.68	314.76	314.32	317.21	311.09	314.64	312.93	314.94	315.52	313.29	310.47	315	315.25	314.07	314.18	315.76	314.49	315.88	310.98	313.33	314.04	310.72	314.08	312.82	312.54	313.32	311.88	309.11	310.92	308.84	312.75	313.35	314.46	312.21	310.67	311.94	313.3	316.08	316.04	314.78	315.72	313.7	313.81	313.83	312.83
313.67	311.97	313.84	308.87	309.42	310.77	311.84	309.67	309.13	309.78	313.11	311.32	311.61	314.03	314.69	311.81	310.02	311.9	312.09	311.17	311.57	312.35	310.55	308.8	311.34	308.53	313.08	307.27	310.35	307.48	312.13	314.17	310.19	310.72	308.54	311.19	309.23	311.33	309.33	314.8	308.93	309.47	310.68	309.46	312.85	309.2	310.89	310.27	311.17	313.68
297.47	295.78	293.76	296.31	294.93	293.3	295.32	297.18	294.09	293.66	295.34	296.18	299.15	297.52	297.25	294.38	295.87	296.75	297.71	295.72	293.91	290.96	296.12	293.87	296.04	293.49	294.23	297.01	296.64	292.46	294.1	296.09	295.28	296.46	293.68	293.95	294.33	293.33	293.61	292.11	294.11	297.99	296.02	295.62	295.68	296.26	295.92	294.68	296.37	297.69
324.64	324.72	330.27	327.9	325.28	323.48	328.2	327.21	325.93	328.09	326.43	324.9	326.94	332	327.95	326.59	325.83	328.29	328.52	322.3	329.31	326.92	326.07	323.33	330.13	328.61	325.43	325.77	326.38	324.26	323.96	327.21	324.94	325.72	330.83	327.64	326.66	327.92	325.75	324.53	326.99	327.39	324.3	327.5	325.48	328.03	324.97	324.28	323.69	327.62
300.11	302.39	298.08	302.64	303.12	301.49	302.18	305.02	305	305.77	304.69	303.57	304.56	303.03	302.17	301.57	302.88	305.81	302.79	300.69	301.87	302.75	305.26	306.12	306.9	303.98	301.7	303.1	303.32	303.08	302.65	305.02	303.73	304.68	306.23	304.61	304	303.57	302.53	302.35	304.7	300.65	300.77	303.09	302.24	302.26	306.63	300	304.1	304.61
314.61	313.53	311.96	314.76	314.9	314.31	316.55	312.79	316.2	311.68	309.25	314.37	310.16	310.17	311.23	317.44	315.98	315.87	315.99	315.66	312.65	316.51	317.16	313.55	314.83	314.93	314.91	315.04	311.99	312.59	314.84	316.44	312.5	315.94	312.63	312.88	313.18	312.55	315.28	313.3	313.97	312.51	314.2	312.36	310.48	313.1	315.26	312.7	312.65	314
315.29	315.84	315.36	318.01	316.04	320.62	319.13	318.42	318.92	318.62	314.68	313.52	315.18	316.87	320.11	319.72	318.67	319.93	311.9	315.61	313.91	320.9	319.37	317.38	315.27	316.74	317.89	320.21	314.56	313.54	317.48	312.65	315.41	318.77	319.18	316.03	317.28	318.31	320.67	316.21	318.17	318.99	321.8	320.33	320.75	319.88	315.86	316.83	314.86	317.72
313.91	312.99	314.4	312.47	317.84	314.49	311.19	313.35	312.71	313.15	311.62	312.76	312.78	315.95	314.64	313.09	312.09	314.52	309.04	312.09	310.95	315.12	312.43	310.88	315.8	312.65	313.07	313.37	314.91	312.46	312.2	314.45	314.93	312.61	309.52	314.78	313.28	312.83	315.58	313.87	316.36	314.26	317.59	317.39	312.07	310.8	311.85	311.06	312.24	311.25
305.81	302.35	308.59	305.16	302.78	307.06	308.55	303.43	305.41	305.51	305.68	304.37	305.77	306.12	311.23	307.68	307.83	299.96	305.9	305.12	304.1	304.71	306.31	307.64	306.62	305.28	305.78	302.7	308.3	310.35	303.9	305.04	306.85	306.32	305.59	305.52	303.41	306.27	306.27	302.96	304.13	304.59	306.39	304.55	306.96	304.07	305.06	302.69	305.08	305.45
305.22	308.52	302.15	302.1	304.82	305.62	301.98	305.56	306.4	303.43	306.08	305.26	305.5	309.56	306.65	304.35	306.78	308	307.13	306.03	300.92	308.64	308.11	307.67	305.06	305.33	306.07	305.84	302.06	307.64	305.71	305.92	303.63	306.07	301.63	302.61	304.12	304.04	305.31	304.15	305.51	305.49	303.67	305.17	304.86	305.12	306.48	303.77	303.07	308.34
305.58	306.22	304.31	302.77	307.24	308.25	303.98	307.52	303.62	305.33	305.45	304.68	304.6	305.32	304.62	306.21	304.18	303.99	306.2	301.99	299.76	299.91	306.15	303.36	302.59	305.38	302.85	304.22	306.39	304.97	306.94	307.82	304.29	304.84	306.62	307.63	309.96	308.4	304.59	301.2	304.66	303.87	308.81	304.27	306.99	308.9	302.9	307.62	307.47	303.23
304.66	304.88	304.47	307.51	304.37	303.28	303.51	300.13	303.08	306.72	303.78	303.86	301.98	302.51	303.17	303.55	303.96	305.55	303.5	301.48	303.24	302.5	302.34	307.13	300.84	303.27	306	304.13	305.32	303.07	308.1	301.47	302.58	301.6	299.6	307.5	303.5	302.11	306.61	304.17	305.23	305.54	304.48	305.85	305.24	303.94	301.78	303.83	302.24	308.14
301.61	305.35	305.65	302.5	301.77	301.82	302.19	304.16	301.74	303	301.33	302.41	303.82	306	303.28	302.48	307.14	304.79	304.73	299.05	305.12	299.68	304.63	301.79	301.29	303.96	303.33	300.48	306.32	304.85	300.69	304.24	304.97	305.09	306.04	302.49	305.95	300.5	301.4	301.59	303.53	304.85	300.97	302.64	299.64	303.53	306.76	305.38	302.73	301.45
319.77	318.59	320.97	319.89	319.93	317.73	317.44	320.3	315.31	319.38	320.87	318.65	317.31	318.49	319.14	320.5	314.35	318.38	317.94	324.27	321.16	318.51	314.74	318.45	318.56	320.32	318.63	312.53	317.75	319.39	318.54	318.99	320.31	318.66	321.47	319.18	321.74	316.55	315.37	319.1	314.92	314.78	321.58	320.13	321.9	320.3	318.17	315.72	320.78	318.07
310.31	313.86	310.54	315.53	312.82	313.15	313.17	312.76	311.85	312.08	314.39	310.14	312.68	313.68	312.35	309.7	311.44	315.11	312.01	313.29	315.88	313.88	315.95	313.41	308.73	314.14	311.33	309.62	309.67	312.18	311.9	315.08	313.78	318	313.07	311.48	312.07	314.42	313.55	312.46	312.93	312.31	314.61	316.58	312.84	312.15	310.55	312.86	315.55	311.74
294.75	297.74	297.14	297.76	296.58	295.13	295.13	296.11	294.57	296.65	296.9	298.67	297.65	297.18	294.72	294.33	298.22	294.67	297.06	296.49	296.18	299.54	297.09	296.22	297.74	296.36	293.22	298.75	296.59	298	296.61	294.57	294.95	298	299.8	300.65	298.37	298.11	299.22	293.3	295.03	298.7	298.39	298.73	295.1	299.6	296.96	294.65	293.34	297.97
312.3	315.55	313.82	319.7	315.96	314.86	317.33	314.43	315.38	317.54	316.99	312.53	315.08	310.55	314.39	313.92	312.17	313.92	317.21	313.6	315.86	318.6	318.36	316.43	313.36	318.04	313.78	312.96	312.21	315.08	316.35	312.93	310.46	314.36	317.7	312.93	313.47	316.78	314.13	318.02	318.16	313.12	318.87	317.05	317.96	315.78	313.87	311.9	316.41	313.23
311.78	315.14	313.09	310.69	311.65	314.01	310.5	309.2	310.82	311.12	312.81	313.98	311.38	314.14	310.11	312.19	310.37	311.31	311.18	311.31	311.87	314.06	311.44	312.16	311.47	312.95	311.57	312.96	317.81	311.13	316.32	312.01	311.73	315.36	312.12	310.39	312.04	309.75	311.24	313.69	312.01	311.26	313.45	313.89	313.81	312.7	315.17	311.93	312.63	314.57
310.26	315.39	310.6	312.19	314.63	315.29	312.86	311.56	311.49	312.97	311.3	311.51	315.62	313.42	309.16	312.67	309.19	308.19	311.78	315.44	311.25	312.89	315.56	312.16	314.99	314.77	311.36	312.11	309.64	312.41	313.37	316.59	310.54	312.54	312.73	315.49	314.21	311.37	312.56	314.57	313.24	313.99	311.15	309.64	311.1	314.63	315.71	312.18	316.03	315.41
315.54	314.37	312.16	312.39	314.49	312.49	313.17	317.38	312.29	311.49	311.98	316.47	311.28	316.15	313.17	314.73	313.41	312.41	313.43	310.81	314.09	315.41	313.83	313.93	314.57	311.34	311.44	312.48	313.91	314.34	310.49	317.74	310.87	310.12	310.67	313.61	314.34	312.4	312.11	309.37	312.16	309.83	313.77	313.98	313.38	314.03	314.73	315.74	317.5	315.2
304.17	305.86	301.9	307.41	303.57	301.48	301.21	299.45	302.54	300.12	300.28	304.2	304.53	303.43	304.69	302.83	306.82	302.38	303.69	303.04	302.69	304.59	305.24	302.27	302.82	298.85	304.66	305.44	304.03	304.45	304.39	305.8	304.05	303.17	302.78	302.45	303.59	303.22	301.98	305.43	303.39	306.82	302.14	301.73	302.29	301.09	297.51	301.04	304.76	303.84
305.51	306.35	307.58	305.82	304.66	304.52	304.71	302.94	308.35	301.55	305.73	306.18	305.66	307.18	303.93	305.05	305.8	303.76	306.66	304.63	306.56	305.64	303.11	305.53	302.57	305.88	305.46	306.38	308.28	307.6	307.62	305.12	306.03	304.78	304.83	304.48	304.35	304.62	305	299.94	306.24	307.5	308.68	306.74	307.04	305.6	304.25	301.6	303	305.11
307.75	301.93	304.44	304.28	302.94	304.11	302.87	304.18	305.21	302.54	307.67	301.84	308.32	303.26	302.85	304.02	300.96	303.64	304.34	299.55	303.57	304.88	304.93	300.91	303.33	304.45	305.62	310.19	304	303.01	300.96	302.58	303.67	307.35	301.04	303.74	301.49	306.63	307.21	305.16	304.61	305.63	302.8	302.35	302.94	305.48	303.37	302.42	306.4	302.4
310.69	309.63	311.32	308.76	308.43	311.57	304.09	311.52	313.88	311.08	310.61	314.08	309.77	314.06	311.67	311.67	309.05	315.28	309.59	310.19	308.99	313.9	309.36	307.89	313.14	309.33	311.9	314.48	312.68	312.76	309.67	310.43	311.86	313.38	311.38	315.63	309.36	307.62	315.38	310.27	311.03	315.79	310.89	313.55	310.83	313.63	313.07	312.96	310.37	312.11
303.93	304.34	302.05	301.9	301.34	302.97	300.37	306.15	305.76	306.99	301.9	306.74	305.93	300.48	299.75	306.99	306.14	302.65	304.68	302.63	305.26	306.74	306.26	302.06	302.35	304.79	306.7	306.27	300.11	302.09	301.32	303.31	304.36	300.6	306.6	304.34	305.18	307.02	304.49	305.81	301.23	302.9	301.27	303.86	302.63	303.27	303.64	298.79	303.7	306.35
310.89	313.73	310.87	311.6	308.15	312.54	312.94	310.47	311.65	313.52	309.79	310.77	311.9	307.47	310.84	312.49	310.33	309.7	312.25	312.64	310.03	307.48	308.36	311.36	313.62	312.77	310.71	312.09	313.25	309.41	312.17	313.65	312.33	313.45	311.47	314.6	308.15	311.89	310.04	313.47	312.9	314.66	313.88	311.51	313.62	309.34	312.61	310.65	313.3	313.78
299.59	300.75	303.5	301.07	304.96	305.44	305	300.63	297.28	305.05	301.83	303.91	306.23	301.79	302.22	303.36	304.15	302.91	303.8	303.13	301.68	303.7	298.94	300.39	300.36	304.16	305.75	300.99	302.71	305.75	306.21	303.61	303.11	303.05	301.61	303.25	303.44	302.78	301.66	302	306.46	305.92	303.67	298.65	302.21	303.18	299.39	302.61	304.15	303.36
305.86	305.6	305.24	305.05	304.4	304.4	305.86	304.64	307.29	307.25	308.09	306.51	306.37	306.9	301.04	304.74	302.55	304.36	304.83	302.09	305.02	304.61	304.9	305.16	308.53	305.03	303.05	302.8	304.63	304.69	303.12	305.63	303.06	305.68	304.29	301.96	306.05	304.62	306.47	305.42	305.22	303.68	304.3	304.69	305.35	304	306.03	303.87	305.87	303.61
296.2	304.63	297.44	298.05	301.38	298.26	299.25	301.36	295.63	301.73	296.31	302.73	299.13	298.43	297.07	298.07	300.11	300.32	298.51	296.87	302.13	298.97	297.89	301.23	301.64	299.37	298.78	303.05	299.64	299.89	299.83	301.75	296.76	300.2	295.67	298.59	298.79	300.14	299.81	302.9	298.65	300.19	302.33	302.87	298.07	295.34	300.47	304.16	297.49	297.62
301.79	303.2	300.39	300.8	303.01	299.65	302.69	299.6	301.61	300.62	303.29	300.93	301.81	300.43	298.75	294.77	297.79	301.47	299.25	298.77	301.99	299.12	301.98	298.73	301.99	301.04	299.47	301.69	301.56	301.27	301.28	297.39	301.32	298.76	300.33	302.64	300.83	303.57	299.48	299.92	299.83	295.84	298.2	303.08	297.24	300.67	303.06	302.8	301.91	302.73
294.41	294.13	296.76	293.1	295.2	293.88	293.57	292.38	293.73	294.69	292.4	295.16	293.5	291.24	295.19	293.18	292.02	290.6	292.77	293.54	291.57	297.22	296.32	293.24	289.84	295.5	293.77	294.92	292.36	290.93	290.41	296.16	293.8	295.38	292.99	296.05	296.83	292.75	296.96	292.27	298.49	297.82	289.55	296.57	292.54	290.75	292.75	292.28	294.84	292.12
312.5	314.34	309.3	309.73	311.76	311.54	310.83	310.62	308.71	311.04	313.5	312.89	313.69	312.76	312.9	311.35	310.84	307.97	310.87	312.94	315.04	312.81	310.91	311.89	315.75	311.01	312.62	310.11	309.33	310.29	309.12	316.82	312.84	315.32	314.59	312.68	315.01	312.77	312.76	310.3	308.63	312.51	310.06	310.16	309.97	314.01	308.84	309.16	308.49	313.1
313.38	311.09	315.22	316.39	315.21	311.29	317.14	313.02	314.01	312.42	315.29	311.49	310.2	311.26	316.89	314.34	317.85	315.17	315.72	314.64	312.92	313.96	317.57	312.15	314.84	310.71	308.5	313.83	312.74	313.04	314.09	314.41	314.75	315.41	315.48	312.49	317.11	313.2	313.08	311.81	311.78	313.94	313.98	314.74	316.71	311.27	312.14	314.19	317.4	313.41
298.94	302.26	302.43	299.63	302.62	300.72	299.1	302.84	296.26	301.5	295.65	302.59	300.87	302.28	301.62	298.03	300.85	297.5	301.6	299.49	299.16	299.44	302.59	304.22	298.25	300.16	302.86	301.37	301.02	299.1	302.57	302.34	300.96	299.67	299.66	303.7	301.05	299.86	302	301.63	303.36	302.5	302.1	300.33	303.86	299.95	301.26	301.55	303.67	305.39
299.61	297.34	297.27	297.1	297.4	301.38	300.24	300.69	297.68	303.82	302.61	298.17	301.23	300.77	300.71	298.52	301.74	298.7	302.33	296.89	298.4	300.29	302.57	300.26	301.3	300.61	297.38	295.69	302.45	295.96	302.41	302.66	299.88	297.88	301.3	297.56	297.04	303.39	298.59	305.28	300.67	301.22	301.8	297.94	300.76	298.55	300.62	300.1	297.96	296.94
296.62	299.4	296.82	300.88	295.41	298.52	300.52	296.58	293.71	300.35	297.39	298.59	302.76	297.7	301.34	298.63	297.18	303.53	300.8	301.26	301.08	300.7	298.62	301.8	301.94	301.02	298.65	302.74	298.9	302.96	301.38	299	299.49	303.99	298.5	297.21	299.28	301.22	300.77	295.86	303.51	299.36	300.22	302.12	302.07	301.46	301.59	299.87	299.69	299.66
303.68	303.78	300.51	298.59	301.26	303.62	300.64	299.63	297.72	303.41	298.04	300.46	299.86	303	302.26	300.58	300.15	299.49	301.15	300.88	298.04	302.87	298.06	301.64	299.96	305.14	299.78	298.53	300.52	300.46	299.39	299.22	300.62	299.11	302.05	301.32	302.58	301.78	297	302.51	301.97	297.03	300.41	299.13	299.07	302.45	300.15	299.14	297.59	300.72
314.16	313.85	310.79	313.77	314.37	314.81	314.46	313.08	312.17	313.1	313.31	312.65	313.99	311.75	311.16	314.48	312.45	312.29	309.83	310.15	313.59	312.29	315.35	314.79	313.77	309.41	315.59	313.61	314.27	315.76	312.11	309.1	312.1	313.73	315.91	315.18	312.93	314.09	314.42	310.3	313.19	310.53	312.54	313.61	312.76	315.87	313.87	305.6	310.94	317.12
310.25	313.76	311.39	313.99	311.4	310.09	313.66	311.6	318.3	314.14	313.51	316.5	312.42	315.57	316.15	312.85	313.85	311.9	316.41	314.97	314.16	312.51	316.74	316.75	314.63	316.84	314.4	313.93	314.36	315.03	313.48	315.23	312.03	316.8	313.99	311.01	313.87	308.29	311.41	313.15	316.1	312.71	314.05	312.98	316.66	312.38	314.7	312.97	315.62	317.87
297.39	297.42	295.35	293	300.4	292.67	298.81	294.84	294.91	293.1	298.26	295.42	300.14	294.53	297.07	297.68	296.87	299.84	298.43	293.12	294.47	298.66	295.09	298.68	295.76	295.83	298.04	297.11	294.48	298.15	293.59	300.59	297.73	297.96	295.37	295.97	299.93	298.07	295.47	298.69	293.99	295.99	297.89	299.13	296.77	295.94	299.95	297.46	298.96	295.81
311.55	309.86	313.57	314.02	309.15	311.94	307.58	313.08	313.18	311.48	308.37	310.31	310.15	308.79	312.61	310.8	310.34	310.18	309.65	312.61	309.36	312.53	311.14	312.65	311.96	309.27	307.15	311.28	308.03	308.29	313.17	309.78	311.81	305.97	312.94	310.91	314.05	310.09	307.74	311.04	310.14	314.92	310.69	308.9	310.9	308.27	311.25	312.58	310.14	309.11
299.94	297.08	300.81	295.09	295.83	301.18	294.6	298.47	295.06	299.63	297.22	297.54	296.48	298.17	297.73	296.44	296.57	297.54	296.12	296.3	298.32	296.7	297.98	297.97	296.14	292.18	295.19	296.95	293.96	299.8	300.43	294.26	295.32	300.36	297.53	294.24	295.07	294.78	299.19	296.19	295.06	293.91	296.49	299.88	297.55	297.11	298.52	296.04	295.3	298.63
302.31	298.41	301.92	302.42	301.69	297.09	299.29	301.04	301.63	301.32	298.04	299.94	300.54	302.7	298.93	301.46	299.61	301.79	305.48	301.17	298.51	299.99	301.92	299.48	300.67	300.68	298.24	300.4	294.68	301.15	300.63	301.14	299.93	301.46	301.02	300.84	300.4	296.63	300.02	295.16	301.7	300.04	298.84	303.47	300.32	300.33	298.48	299.89	299.25	299.99
304.95	300.92	302.8	301.57	301.72	303.03	301.12	297.3	303.09	303.92	299.79	302	301.02	304.56	301.67	302.07	300.01	300.51	301.25	304.19	304.35	298.96	304.83	302.51	300.2	299.8	300.58	304.07	298.07	300.07	300.7	296.24	301.82	304.87	303.93	303.71	299.25	303.94	301.5	303.24	301.49	300.78	297.64	297.03	302.94	301.63	300.9	300.7	298.69	302.82
314.95	315.72	312.15	314.37	315.16	314.88	315.55	313.03	314.01	315.55	318.89	316.04	314.09	314.97	313.9	318.44	313.29	314.73	315.65	316.54	316.1	312.98	318.12	318.67	315.79	314.32	313.65	314.95	313.93	315.42	313.88	314.45	309.98	318.14	312.95	317.89	314.61	310.65	312.1	314.82	316.68	317.75	316.84	315.67	310.89	315.82	318.7	310.07	312.84	315.02
320.47	317.06	321.67	318.66	317.46	318.85	318.98	319.36	316.6	318.43	317.07	317.7	317.62	319.04	316.23	317.51	320.26	319.11	318.4	317.73	319.36	317.26	320.48	317.51	322.95	317.95	317.78	315.3	321.34	317.98	320.97	318.8	317.11	315.23	318.6	319.64	317.56	317.25	319.53	322.42	318.28	317.97	317.25	320.75	319.3	319.52	317.28	317.23	319.6	315.85
302.72	301.64	303.81	303.51	304.6	302.59	302.03	305.2	307.29	302.2	301.91	305.54	305.42	302.27	299.57	303.59	301.52	302.52	304.99	305.76	301.91	305.62	301.17	302.23	301.6	302.22	306.88	302.87	306.82	302	301.42	302.56	304.86	304.12	303.66	306.27	303.59	302.52	303.9	305.68	301.46	301.62	301.87	302.92	297.48	300.92	303.02	301.55	302.74	302.74
319.16	318.2	317.71	319.61	317.97	318.77	318.73	320.57	317.13	317.49	319.14	319.95	321.76	321.96	318.35	319.61	320.25	319.32	321.05	319.7	318.72	321.29	316.6	317.44	315.35	319.76	319.96	320.65	319.46	315.59	315.28	319.05	316.46	318.95	319.44	317.01	319.12	317.24	321.2	319.28	315.79	318.26	318.34	318.9	320.63	316.44	318.52	317.91	317.2	318.86
315.2	314.43	315.4	314.94	315.72	314.85	313.85	314.94	318.83	315.67	313.03	317.18	317.87	315.23	315.6	312.53	311.93	316.37	313.3	315.58	314.88	314.81	316.24	314.54	311.99	312.6	313.6	312.84	316.39	316.49	315.86	315.19	313.95	315.51	315.79	316.66	316.22	316.54	314.51	313.65	313.43	317	313.94	312.99	316.18	314.69	316.71	317.75	314.01	315.67
304.85	306.32	300.87	304.06	303.06	303.14	302.34	304.53	301.01	305.54	302.37	303.54	300.38	303.25	302.79	305.16	300.49	299.76	300.48	303.27	299.49	300.1	303.09	304.46	298.91	300.42	306.75	304.31	302.67	304.11	299.26	302.31	301.22	302.04	306.45	302.91	304.53	304.15	303.12	304.79	301	300.71	304.12	298.48	301.04	306.42	303.84	305.32	303.59	301.43
316.92	322.12	316.89	316.93	314.96	318.87	318.65	315.3	317.55	314.3	315.2	316.15	318.24	316.78	315.94	315.34	319.65	318.21	318.23	318.54	315.39	317.17	319.17	316.39	318.1	317.11	322.38	315.14	316.28	317.82	318.15	314.57	317.35	317.7	318.08	322.31	311.54	320.9	316.87	313.79	319.37	314.85	318.17	316.34	321.55	314.59	317.26	318.51	319.57	314.95
315.59	314.79	318.95	317.94	317.65	317.01	314.9	318.21	316.74	312.08	313.06	318.16	315.61	316.37	312.32	313.84	317.36	312.36	315.24	314.97	315.82	316.28	315.18	314.42	315.92	315.63	316.35	311.5	317.43	313.91	315.88	316.07	313.92	313.86	315.85	316.01	315.21	313.98	315.89	313.91	312.54	312.86	316.94	313.8	315.91	314.86	315.48	315.46	315.81	317
292.98	294.49	290.06	297.8	296.97	296.18	296.75	297.36	291.87	292.55	294	293.7	294.01	294.21	293.43	294.68	294.22	296.47	295.74	294.05	294.29	293.61	295.01	295.42	294.19	293.97	293	294.73	294.05	296.2	298.69	295.22	293.2	295.99	295.87	295.54	295.22	293.24	298.05	292.39	293.18	292.06	296.31	294.69	295.09	293.22	296.12	292.46	291.63	297.17
315.04	313.88	314.81	314.42	315.7	315.41	313.78	314.48	313.93	316.01	315.83	311.54	316.46	313.16	312.96	313.92	315.26	313.14	315.79	313.06	310.79	313.05	313.41	313.58	312.48	312.15	313.01	315.84	314.99	311.8	315.02	312.29	315.08	313.98	311.56	316.47	312.32	313.02	313.43	311.54	315.35	313.82	316.75	311.55	315.31	312.79	311.36	315.22	314.66	316.97
312.86	311.17	312.25	312.85	310.99	311.75	314.42	312.48	314.39	312.65	310.82	310.97	310.63	309.23	313.5	315.56	310.42	311.97	312.33	311.16	311.96	312.3	310.67	308.58	314.16	313.5	312.66	311.94	311.77	313.93	308.63	309.56	314.09	315.48	313.14	314.47	312.27	315.09	310.92	309.75	312.73	310.13	309.3	312.88	311.81	311.33	310.68	309.15	313.75	309.14
304.01	304.33	298.62	302.39	304.13	301.94	305.38	302.04	305.27	299.69	302.93	305.91	302.37	303.84	307.83	303.73	305.54	301.54	300.97	304.53	300.71	301.73	301.65	305.75	298.69	302.65	302.77	305.55	302.67	304.4	303.1	305	301.57	303.56	304.41	304.69	303.11	298.52	300.69	300.91	303.13	304.23	302.88	301.8	305.48	306.62	306.53	302	301.67	303.81
308.45	304.73	309.87	307.54	303.1	309.6	306.06	305.73	305.64	307.84	306.55	309.89	301.75	307.11	308.4	303.07	306.22	308.18	305.74	306.15	304.81	305.29	304.66	307.09	305.14	308.47	304.33	306.52	306.51	303.86	303.97	304.22	307.01	302.18	307.97	307.86	308.4	307.5	306.72	305.67	304.62	309	308.55	305.57	307.86	308.51	307.4	302.97	307.47	303.55
315.63	314.71	313.63	312.69	312.24	311.45	314.48	313.07	312.94	312.62	313.97	312.34	313.59	318.32	314.7	317.99	316.52	315.99	314.45	311.37	311.75	310.32	315.68	314.51	314.28	314.74	311.27	313.34	311.75	315.46	310.08	313.35	313.41	316.15	316.23	315.14	316	314.52	313.52	316.26	314.3	314.78	312.74	316.11	315.1	313.67	310.36	312.19	314.25	313.16
307.55	306.32	311.9	310.24	309.64	308.36	309.94	309.09	309.33	311.95	308.36	309.16	308.99	307.04	308.28	308.3	309.16	306.63	310.35	309.11	305.25	309.09	308.65	308.63	309.84	307.52	311.49	304.99	307.47	308.25	306.35	310.44	311.93	307.17	312.54	308.29	308.16	310.31	304.35	308.4	307.38	307.57	309.1	305.57	309.09	311.44	313.16	308.56	307.53	308.8
317.03	316.55	314.92	316.51	310.63	317.63	314.49	314.52	315.3	317.19	314.61	318.4	315.31	312.63	314.38	312.64	316.3	314.33	312.58	312.63	314.56	310.7	316.58	314.41	313.92	314.04	313.15	314.06	315.26	319.3	312.85	317.71	313.22	312.39	312.05	314.27	312.93	317.17	319.19	314.44	315.43	317.04	313.44	310.29	316.54	316.55	312.14	312.56	316.99	312.19
327.75	326.27	327.23	327.43	324.44	324.83	327.97	328.01	325.62	323.94	327.02	326.68	325.45	327.01	324.94	325.94	322.32	326.29	326.84	322.96	328.53	324.19	326.84	325.56	323.17	323.14	322.53	324.08	326.9	324.83	325.14	324.02	326.59	330.02	329.1	326.35	324.34	326.93	327.55	326.07	326.38	326.44	324.25	323.41	324.88	327.8	324.04	322.71	327.93	327.02
299.89	298.71	302.05	303.18	302.03	302.95	299.46	300.44	304.23	303.56	299.04	298.19	304.11	300.1	300.04	297.32	304.55	302.3	300.91	300.77	302.27	301.01	301.93	298.18	304.5	297.4	301.95	302.4	297.7	299.45	301.47	303.28	300.29	301.67	303.85	300.41	303.88	301.26	300.47	301.35	298.72	302.92	300.48	300.84	300.89	300.89	304.08	296.57	304.09	299.43
307.6	312.22	306.58	306.25	311.48	310.28	310.62	309.27	308.49	309.84	310.8	309.18	306.59	310.73	310.66	312.04	311.13	307.25	309.8	311.42	307.98	311.96	308.67	312.38	311.39	309.21	311.91	308.98	308.92	310.67	310.73	306.61	310.76	310.38	310.02	311.79	312.73	307.76	308.43	306.87	306.72	309.2	306.31	313.25	310.52	308.11	310.13	306.7	310.86	312.25
313.89	311.63	310.35	309.18	312.05	309.76	307.01	307.48	311.37	311.59	309.81	310.32	309.33	308.29	308.98	309.35	311.58	311.41	309.98	310.6	311.97	309.46	309.64	310.2	311.22	310.81	310.14	309.47	310.46	311.45	311.63	312.6	308.47	311.57	310.16	311.15	311.02	308.99	311.37	309.94	312.33	311.04	307.61	313.32	307.94	308.42	312.26	308.73	309.86	309.02
307.67	302.98	305.25	302.98	306.82	307.08	305.45	305.82	304.04	306.23	302.65	307.31	307.39	306.13	306.04	301.8	304.84	302.58	307.22	305.16	302.01	305.6	306.77	305	304.52	303.63	303	303.07	304.87	307.01	302.8	306.31	302.29	302.03	302.97	305.77	302.64	304.72	305.3	307.78	300.46	303.76	304.11	307.25	301.69	303.42	306.7	302.51	306.68	304.19
295.09	295.16	298.23	296.9	296.3	298.12	295.36	298.92	298.09	295.45	295.23	298.65	302.53	296.65	294.55	298.59	296.09	297.4	295.65	294.46	296.5	298.64	295.51	299.12	298.06	295.87	293	297.37	293.76	293.24	294.97	298.62	297.77	300.6	298.63	294.48	298.02	299.27	298.34	298.04	297.13	294.07	296.03	296.54	298.01	296.47	298.25	295.12	296.58	293.48
302.21	303.2	299.39	304.3	305.76	306.49	303.09	300.01	303.95	300.2	303.24	303.42	303.94	302.67	303.85	302.45	301.46	309.82	301.88	304.09	301.18	301.86	305.17	301.65	304.27	304.43	301.6	301.59	301.42	302.04	301.91	305.61	305.14	303.85	304.42	304.59	304.9	303.88	302.57	303.35	305.35	303.5	300.57	300.81	302.16	302.19	304.39	302.99	299.42	297.84
307.84	307.47	313.42	310.12	311.1	310.46	310.26	310.71	307.52	309.34	307.44	312.23	306.41	307.17	310.37	311.71	310.34	307.32	308.65	308.33	308.46	309.2	310.24	306.61	309.53	303.59	311.22	308.74	310.3	309.48	310.06	307.66	309.62	309.2	308.53	308.64	307.76	304.78	306.79	307.18	306.26	310.01	310.92	305.82	311.77	308.13	309.05	309.1	309.56	308.88
308.09	304.98	305.42	304.78	303.62	307.85	305.44	304.73	301.81	303.31	303.71	305.47	305.69	303.6	307.08	306.54	306.61	305.99	306.93	307.27	303.32	307.31	305.82	301.86	303.24	301.87	305.61	304.73	302.4	305.63	302.11	306.03	305.25	302.9	304.73	301.51	301.18	306.13	304.7	304.66	302.38	307.02	308.55	301.9	304.01	305.98	304.75	306.26	305.05	305.71
294.54	291.33	290.06	293.19	294.75	293.84	292.58	293.14	295.51	296.69	296.22	300	294.6	295.63	295.44	293.89	298.05	294.52	296.78	296.02	294.65	293.2	292	298.05	297.1	294.93	297.26	293.56	296.09	291.28	294.12	296.21	297.08	295.95	293.65	291.64	293.26	295.79	297.1	296.51	296.19	295.66	293	297.41	295.91	293.69	296.96	297.49	293.45	298.65
330.09	327.46	329.76	325.55	331.64	328.26	325.54	331.08	323.96	330.27	328.55	332.33	327.64	329.38	328.37	332.52	327.23	329.07	331.06	326.55	330.45	328.51	330.54	325.79	328.12	331	331.34	328.24	328.44	327.62	326.45	328.39	326.1	327.14	331.71	328.39	328.77	331.3	326.49	323.99	327.71	329.68	330.39	324.2	328.08	325.15	326.2	331.4	330.34	325.91
305.01	303.79	306.35	301.07	304.58	303.62	308.95	305	306.06	300.44	303.46	305.69	305.66	302.14	302.25	303.99	300.59	304.71	303.16	304.94	307.17	304.04	306.29	304.4	300.81	305.53	303.91	305.14	303.22	304.12	302.13	303.01	304.2	303.4	301.71	302.33	302.52	305.56	302.31	303.83	299.69	304.74	305.81	303.87	303.73	298.47	306.05	305.28	302.29	306.96
306.48	305.35	304.97	306.62	300.11	301.74	302.16	302.94	301.38	305	302.7	302.88	303.69	304.93	303.91	305.09	302.54	303.15	302.61	307.45	305.22	305.45	304.67	307.25	301.31	298.85	300.31	298.44	303.3	304.32	306.34	303.03	301.52	304.31	304.01	303.56	301.77	304.72	304.61	307.27	306.43	304.79	299.08	302.36	304.6	303.64	301.95	304.21	302.95	306.13
293.22	293.32	291.81	296.95	297.17	295.07	293.49	297.45	295.14	296.86	293.66	293.62	292.35	293.83	296.42	294.72	292.17	296.23	295.23	295.02	295.37	295.25	296.3	295.58	292.32	294.06	293.27	291.56	294.98	293.32	291.7	294.1	295.57	294.73	298.17	295.41	296.76	295.36	291.87	295.52	295.93	294.17	290.11	291.35	297.07	296.92	295.19	295.2	296.2	291.24
307.36	311.39	312.24	310.29	308.39	311	312.54	310.49	307.43	312.56	308.53	310.34	309.72	309.25	307.18	308.5	310.02	314.94	307.57	312.87	308.84	309.19	312.08	310.88	313.51	312.42	309.03	312.11	314.45	308.42	309.32	310.4	308.76	309.54	310.71	309.12	310.77	312.37	308.69	311.06	307.56	312.83	313.29	310.38	311.46	310.72	308.89	312.25	309.06	313.21
322.68	324.46	324.74	321.98	323.67	325.43	324.29	323.32	323.26	323.84	325.34	324.94	325.73	324.91	325.1	324.03	323.55	327.34	329.04	327.78	319.97	324.29	327.3	326.23	325.26	327.04	326.01	326.83	326.86	328.16	326.3	321.15	325.17	321.81	323.45	328.02	325.42	324.85	325.83	324.01	322	328.4	325.44	324.85	327.02	329.14	322.26	324.03	324.95	326.62
295.63	293.88	295.43	290.35	297.04	294.06	293.35	295.58	296.24	294.52	295.85	292.46	297.07	297.64	294.23	298.32	294.84	293.62	296.15	294.75	293.6	296.79	297.1	295.5	295.32	294.4	296.58	295.25	292.55	298.2	297.22	296.92	292.94	296.22	296.4	296.59	294.01	294.24	295.72	296.96	293.43	291.4	293.43	290.99	292.34	293.88	293.92	296.68	295.25	296.48
316.59	313.2	313.52	314.1	311.57	316.18	314.67	314.29	311.19	313.4	316.31	313.06	313.03	314.76	316.49	315.04	313.83	311.99	313.94	312.89	315.36	312.88	314.8	313.95	312.82	312.77	313.21	306.83	310.88	313.48	311.67	313.42	313	311.9	312.82	310.49	311.39	311.42	313.45	311.99	315.33	309.99	313.53	311.47	314.4	317.69	314.76	313.24	312.06	312.3
326.73	327.05	325.67	329.22	329.89	326.71	326.11	323.79	327.82	326.86	327.06	329.15	328.35	329.05	328.41	331.54	329.14	326.47	327.33	329.26	329.87	323.76	326.84	323.95	328.16	330.32	326.32	324.27	327.3	326.34	325.09	329.46	326.93	329.32	327.52	328.14	327.18	328.33	328.28	330.13	328.86	325.68	328.33	329.58	327.83	330.44	327.51	325.71	327.32	326.59
304.42	300.13	306.98	300.34	303.64	305.07	301.96	304.62	303.23	307.45	305.2	306.44	301.67	304.41	300.51	305.52	302.72	306.38	305.02	305.98	300.34	300.52	308.78	305.05	303.76	305.24	301.93	302.09	306.06	306.26	301.38	302.56	302.12	303.29	304.95	304.6	299.3	301.95	302.43	304.26	302.22	302.74	301.43	303.64	299.07	304.71	301.51	298.37	303.45	304.52
296.19	295.81	297.1	295	296.23	296.93	298.11	299.61	298.87	295.32	297.6	297.18	297.64	294.63	299.98	296.31	299.36	296.22	299.02	295.12	297.68	295.9	296.96	296.09	297.45	297.72	299.6	297.4	298.76	297.14	294.78	297.17	299.94	296.99	298.15	296.04	296.89	292.95	296.7	297.62	294.08	295.55	292.7	297.28	296.59	295.92	297.64	298.34	296.91	297.02
319.3	318.98	320.64	319.66	322.38	316.64	318.21	316.67	315.75	318.8	320.93	318.28	312.44	315.02	315.9	319.7	318.82	318.77	321.05	315.96	320.23	318.03	318	321.12	318.5	317.27	317.22	318.45	315.65	319.57	315.94	314.76	316.17	321.1	318.08	315.56	319.04	315.02	316.79	317.02	318.14	319.21	315.82	316.77	315.73	313.03	320.99	315.35	319.33	318.65
315.85	316.34	313.1	313.88	314.84	312.68	314.49	311.27	312.51	312.89	312.97	315.13	317.72	313.22	316.54	311.93	315.53	317.24	310.83	315.59	315.41	312.27	314.67	313.81	316.68	315.19	313.83	315.07	314.45	312.93	312.24	313.81	316.17	314.73	317.55	312.89	310.69	315.37	314.85	315.4	314.01	311.1	314.65	312.23	311.28	312.03	312.69	313.22	315.37	313.54
316.86	311.48	316.11	317.72	316.74	315.99	315.36	314.2	314.56	314.39	313.96	317.38	313.01	315.38	314.75	315.35	316.2	317.16	314.6	316.9	311.62	312.61	314.41	316.8	317.98	318.77	314.73	314.06	311.94	313.25	317.97	314.51	311.33	312.12	315.4	316.61	316.13	314.91	314.69	315.71	317.14	315.74	313.45	313.31	314.23	315.04	314.04	317.31	313.54	313.81
328.57	324.72	325.96	325.27	323.19	324.58	325.39	326.71	322.97	325.35	327.39	326.32	322.86	323.8	326.08	328.3	323.6	329.22	326.3	325.89	324.14	326.88	325.1	325.97	326.3	323.47	323.61	327.98	326.54	326.49	326.45	323.54	325.23	330.51	325.84	327.66	326.23	327.13	329.2	322.9	325.99	324.38	327.14	324.79	325.44	325.16	323.94	328.25	325.5	327.23
299.87	300.18	298.88	297.86	299.19	301.12	299.82	300.04	297.21	300.17	304.96	304.1	301.92	299.89	301.18	305.44	299.23	303.37	305	305.06	301.81	299.78	302.09	297.41	298.59	298.05	301.83	299.45	296.86	304.05	301.22	300.52	298.15	300.61	303.42	301.75	299.83	302.99	300.63	300.8	301.09	301.86	301.08	301.85	296.24	299.58	301.01	297.69	296.71	298.2
305.53	304.71	305.24	304.96	305.16	301.43	304.65	307.71	305.53	308.07	305.35	304.21	304.85	304.52	306.76	303.52	305.76	308.16	306.24	303.43	303.63	307.12	304.32	306.08	304.75	302.86	306.6	303.29	303.69	308.54	305.78	302.75	302.07	304.55	303.96	306.9	306.54	307.79	303.04	304.47	302.85	302.6	303.24	304.8	304.03	307.08	304.71	303.18	301.5	306.56
302.71	307.21	302.48	305.05	307.42	309.42	307.95	301.05	303.73	303.88	301.54	302.96	306.57	307.07	303.18	306.47	306.98	304.79	306.78	303.87	304.25	303.29	309.41	303.79	306.29	306.59	305.26	304.27	302.09	303.77	302.96	304.96	303.69	304.67	301.41	305.44	306.21	306.37	303.07	306.11	304.32	303.67	304.57	305.15	302.27	306.87	303.7	304.87	300.85	307.75
302.1	303.54	297.32	299.29	300.6	300.24	301.18	297.44	304.32	300.83	298.6	298.68	300.86	301.86	302.38	302.59	302.31	299	300.39	300.9	300.73	300.9	298.18	299.35	300.82	299.46	298.54	304.58	301.51	302.02	301.05	300.71	301.5	303.52	302.14	302.91	303.82	300.09	301.48	300.39	299.77	300.06	302.39	301.51	300.94	302.61	299.55	304.34	302.99	299.44
316.2	314.65	315.74	314.47	315.1	315.05	312.15	316.44	313.6	316.95	317.42	316.2	315.53	315.39	315.38	315.31	317.07	314.66	314.04	318.64	316.65	317.86	314.68	314.33	318.97	312.5	314.95	316.35	314.64	315.68	316.81	315.31	313.15	313.5	316.01	311.94	313	318.91	315.05	318.05	313.45	315.16	317.6	312.39	316.08	314.12	315.04	311.33	316.52	309.03
299.67	302.36	304.2	299.21	302.39	300.91	298.61	304.75	301.74	301.98	303.22	298.85	301.78	297.42	301.2	300.8	303.24	298.94	299.73	298.22	302.37	300.57	300.64	300.05	300.68	299.73	302.66	300.98	300.85	300.41	299.99	302	299.47	301.86	300.8	298.91	297.75	299.34	301.15	299.13	305.03	298.13	300.42	299.3	301.25	296.78	299.92	297.68	301.02	299.97
302.83	303.05	305.46	305.61	300.79	304.57	302.41	305.1	303.79	301.79	302.49	302.4	304.15	306.08	306.8	305.03	302.87	302.94	303.56	296.85	301.96	301.55	305.28	303.35	302.52	303.56	307.65	305.09	304.1	299.79	300.56	302.21	305.2	302.34	302.33	306.48	299.81	304.15	305.32	302.9	303.37	300.06	301.62	308.55	303.37	302.92	305.1	303.96	306.82	303.34
297.35	292.4	293.75	294.28	292.48	294.19	290.36	296.44	294.93	292.99	293.58	296.17	294.96	296.42	294.19	295.02	292.17	292.22	293.61	294.26	292.38	296.98	293.78	294.88	290.61	292.73	296.89	294.98	287.77	295.24	297.19	290.43	296.29	293.11	294.03	294.98	295.74	294.3	297.5	290.48	294.56	294.77	289.32	298.05	294.74	293.41	292.69	295.38	289.21	293.55
302.38	297.92	302.96	300.56	302.57	299.76	300.65	301.23	302.69	305.08	301.52	303.68	303.13	302.5	298.77	300.12	300.65	302.02	302.1	301.69	300.65	298.9	301.67	302.31	302.32	299.66	304.93	299.74	301.59	298.99	301.34	300.68	300.7	298.35	302.24	298.64	297.98	298.84	297.95	302.77	302.36	299.1	301.28	300.88	301.14	302.24	298.56	299.9	302.25	298.9
321.6	321.66	317.42	318.41	317.13	320.25	318.44	317.98	315.36	319.76	319.13	316.74	317.88	318.43	321.62	318.13	318.65	318.12	321.12	318.48	317.31	316.53	317.15	320.31	316.66	317.01	320.84	318.8	319.16	314.83	317.56	322.87	315.09	323.04	317.63	319.29	320.49	318.22	318.72	316.93	320.34	317.47	320.61	321.95	317.46	321.03	317.85	318.24	319.08	320.94
295.17	296.13	295.88	293.72	293.96	294.11	293.36	294.81	297.64	297.02	296.45	298.36	296.75	295.6	292.6	293.83	293.52	293.63	292.09	294.97	294.81	292.51	292.27	293.8	298.47	298.11	292.89	295.8	292.97	297.33	296.13	292.32	296.15	292.44	297.19	293.62	296.24	294.71	298.44	297.18	292.26	296.3	297.61	294.55	294.11	295.39	297.43	290.2	295.92	295.5
313.1	313.73	309.61	311.3	312.65	310.59	310.74	314.11	310.24	309.51	309.71	309.21	314.71	312.39	310.54	309.31	305.53	315.12	312.84	312.67	313.04	313.29	310.89	308.42	315.02	312.74	310.97	311.25	312.92	313.19	314.25	313.03	312.84	305.74	311.23	309.75	313.35	314.54	312.5	309.77	308.56	314.27	311.56	309.55	312.46	311.25	311.49	314.79	313.48	316.08
303.25	303.27	302.14	304.83	307.17	301.87	303.41	304.86	305.89	306.4	302.91	302.49	303.01	302.66	304.8	305.32	301	308.93	304.24	303.39	305.36	304.77	305.91	307.33	305.24	306.16	303.38	302.14	304.19	306.11	307.13	305.22	302.53	302.17	306.79	303.93	303.61	306.04	305.37	305.28	305.39	303.67	303.64	306.41	306.52	305.52	302.39	300.8	304.48	299.78
306.19	310.06	311.52	307.97	304.07	308.75	308.14	303.87	306.98	310.64	308.75	309.36	307.79	311.48	308.59	308.73	309.65	309	308.73	309.96	308.19	306.48	304.45	305.89	309.42	308.87	311.14	305.92	308.71	309.3	307.37	308.35	309.33	309	309.21	307.64	311.03	311.26	304.94	308.26	306.57	307.57	310.63	307.43	311.19	306.11	308.01	308.72	310.41	307.32
306.36	301.23	302.48	304.97	303.33	306.38	307.8	307.79	309.09	304.56	304.6	305.28	306.72	307.06	309.26	306.36	304.44	308.1	305.48	308.3	307.83	308.79	305.77	302.91	306.16	309.68	307.07	308.06	308.57	308.23	304.29	304.36	304.2	304.46	309.58	304.55	311.94	301.39	302.72	305.86	302.3	309.71	308.04	308.26	308.43	303.08	306.46	306.98	304.17	303.3
316.03	315.54	318.74	317.43	316.36	315.9	317.94	313.6	317.89	313.39	315.45	317.5	315.19	318.04	317.02	318.35	320.15	313.92	318.55	312.92	320.72	314.39	318.59	318	318.83	318.93	318.41	320.14	317.29	319.06	317.45	319.96	315.76	319.09	318.15	311.75	317.79	316.32	315.22	312.93	317.5	316.82	315.13	315.68	316.73	317.29	314.73	314.25	318.67	315.73
293.98	297.79	295.11	293.24	297.91	292.69	296.91	292.54	290.63	298.07	297.49	295.01	295.36	296.13	291.22	295.52	293.11	296.81	294.37	292.71	294.33	295.3	292.85	292.34	294.97	293.74	295.23	294.18	292.75	295.14	295.4	294.77	296.69	292.44	295.01	294.32	292.98	293.01	293.11	290.39	291.33	292.05	293.1	296.4	293.49	296.14	293.44	297.05	291.11	295.32
317.1	320.93	316.03	319.47	318.5	318.7	320.75	320.05	317.88	320.12	322.17	315.35	317.91	315.96	318.61	315.66	316.63	316.83	318.37	318.38	316.91	317	319.82	315.93	318.89	320.97	321.84	319.77	317.28	318.37	317.81	318.29	319.7	320.14	315.04	319.28	319.2	319.42	318.31	320.15	317.66	314.84	319.24	317.25	319.61	319.45	317.06	316.62	317.3	317.15
312.9	314.72	310.98	311.22	313.76	311.93	313.52	313.16	308.58	315.6	310.33	309.37	315.72	318.07	314.52	314.32	310.79	311.76	314.45	313.92	313.03	311.68	314.51	312.2	309.34	312.07	312.74	309.73	310.51	311.89	314.74	311.86	312.19	312.95	313.38	316.24	313.02	311.92	310.97	311.52	311.04	314.16	313.05	310.59	313.94	311.44	311.56	312.38	312.9	312.02
315.35	318.38	314.41	310.3	315.97	314.49	313.75	314.48	316.1	312.22	311.07	317.28	318.69	317.28	316.96	317.66	315.71	315.36	316.19	317.19	315.68	315.78	315.31	320.37	315.36	317.64	315.07	317.28	312.61	320.16	316.76	313.56	316.1	312.6	312.52	315.65	316.51	317.55	310.04	315.24	316.6	318.87	316.11	313.88	315.95	314.31	316.98	312.17	313.96	314.03
317.06	320.56	321.4	316.32	319.06	316.4	319.48	318.47	321.45	319.95	318.96	317.75	319.13	320.66	320.95	316.45	318.72	317.98	320.99	318.74	318.35	320.75	318.42	318.03	317.21	318.35	315.09	317.35	317.12	319.07	318	319.89	316.89	318	316.68	319.61	318.53	317.37	318.95	316.82	316.23	317.85	318.95	316.34	317.16	316.64	320.77	318.91	319.54	314.96
324.37	325.52	324.92	325.07	322.06	325.51	326.23	325.36	324.62	324.42	323.87	328.55	323.54	322.62	326.72	326.97	325.7	326.73	323.17	328.09	323.39	326.49	325.43	325.57	326.94	327.62	323.03	324.81	324.83	320.08	326.1	326	324.98	323.16	326.13	324.53	325.93	324.41	323.39	326.5	321.6	322.84	322.07	321.87	323.54	327.51	327.01	323.65	324.93	323.73
292.92	296.86	295.22	291.32	297.08	295.22	297.22	294.6	294.05	296.23	292.29	296.62	295.99	296.18	292.7	295.58	290.97	296.95	295.78	293.74	294.33	294.25	294.65	293.99	297.27	293.1	291.27	294.63	291.75	297.72	295.44	296.6	297.47	295.01	293.11	295.92	293.31	293.18	296.66	293.4	296.62	298.16	292.74	297.06	298.27	293.64	294.2	294.56	296.12	298.33
329.87	328.98	331.62	329.34	332.86	330.14	329.05	326.45	324.85	330.14	330.23	325.47	328.67	330.09	329.37	330.82	330.13	324.91	330.01	325.51	328.14	326.79	327.68	329.22	327.1	325.97	328.41	328.47	329.37	329.54	323.83	328.57	326.74	329.62	329.5	327.12	332.36	326.93	331.63	327.6	325.35	329.09	329.89	328.1	331.21	331.09	328.55	329.31	328.33	329.09
304.43	303.48	306.38	303.39	309.32	307.82	306.1	305.03	305.36	304.89	305	307.12	304.28	306.31	308.63	309.59	306.22	309.63	303.94	303.57	308.2	305.6	310.58	307.77	305.65	305.69	304.67	309.56	306.1	308.84	306	306.74	306.75	304.02	305.31	307.46	305.41	304.92	306.29	305.95	308.85	302.46	305.11	302.98	304.56	305.14	306.27	307.99	307.6	304.82
[truncated: 699 more rows]
[truncated: 150 more columns]
