# Supplementary material for: Genetic dissection of main and epistatic effects of QTL based on augmented triple test cross design
Source: PLoS One. 2017 Dec 14;12(12):e0189054. doi: 10.1371/journal.pone.0189054 (PMC5730204; doi:10.1371/journal.pone.0189054)
Supplement: S9 Supporting Information — (ZIP) [file pone.0189054.s009.zip › z5_1850_0.8_10.csv]

301.78	302.5	301.78	302.19	303.21	304.53	303.16	302.94	302.05	301.96	303	300.69	302.08	301.67	301.13	303.85	301.39	302.09	302.9	302.12	303.39	303.16	299.69	302.84	301.6	301.29	303.71	302.98	303.73	302.58	303.17	301.6	303.29	301.51	301.89	301.92	302.19	301.59	301.84	301.61	301.89	303.72	302.45	302.26	302.56	302.98	301.21	302.34	301.99	302.2
306.16	307.82	307.31	307.13	308.12	307.41	307.78	307.07	308.17	307.55	306.2	306.06	307.02	307.64	308.23	306.71	307.69	307.8	306.14	307.17	308.24	307.53	306.06	307.1	307.36	307.09	307.81	306.99	307.93	307.33	307.99	307.28	308.06	306.08	306.75	307.64	307.7	307.25	308.13	308.33	307.41	307.54	307.28	307.55	307.05	307.47	306.18	307.51	307.5	307.14
313.74	313.26	312.95	313.72	314.74	314.61	313.86	314.23	314.06	314.27	313.72	312.99	313.63	313.11	313.45	312.62	313.73	312.52	314.36	313.79	313.87	312.01	313.84	313.35	312.85	314.1	314.71	312.29	311.64	313.93	312.3	313.69	314.55	314.68	311.94	313.47	313.67	313.81	313.31	314.48	314.15	314.8	314.78	312.5	313.95	314.26	314.8	313.23	313.91	313.37
313.47	314.8	314.41	313.74	313.91	312.52	314.12	313.83	313.88	313.41	313.68	313.68	313.89	312.74	313.27	313.53	313.46	311.96	314.33	314.56	313	312.6	313.31	312.84	313.14	313.35	313.34	315.53	313.72	312.96	314.42	313.29	314.58	312.99	313.5	314.52	313.26	313.61	313.93	314.61	314.7	313.42	314.17	313.16	313.06	314.32	314.08	313.61	313.96	313.95
297.17	298.02	296.7	297.07	295.91	297.66	297.41	297.13	296.16	295.8	297.24	295.02	297.81	297.46	295.74	296.46	297.34	297.37	296.78	296.36	296.27	297.33	296.65	295.75	296.87	296.12	296.93	296.05	297.13	295.87	296.69	296.93	298.56	297.75	296.84	297.46	296.44	297.71	296.93	295.53	296.07	296.98	296.64	297.34	297.68	297.32	297.57	296.72	296.32	297.81
315.86	314.78	314.98	314.5	314.9	315.43	315.43	315.86	315.35	313.66	314.45	315.28	314.66	315.22	314.71	314.66	316.1	314.04	314.76	314.94	315.01	313.33	314.64	314.16	313.51	315.71	315.35	313.87	315.92	315.2	314.39	314.57	314.98	316.06	314.23	314.7	314.36	314.71	314.6	315.65	314.09	315.57	315.5	314.69	315.13	315.74	316.5	315.71	316.53	315.72
313.32	312.98	313.42	313.41	312.78	313.72	313.08	313.05	312.9	312.64	313.07	313.05	312.7	313.46	313.1	312.98	312.64	311.59	312.47	312.14	313.58	313.34	311.9	313.33	313.38	312.89	314.61	313.64	312.59	311.65	312.55	313.16	313.05	313.5	313.99	311.32	313.02	312.15	313.26	311.87	312.87	313.58	313.36	312.69	313.91	313.1	313.02	313.55	312.28	312.91
313.91	314.1	314.75	314.48	314.19	315.54	313.59	313.53	315.28	314.21	313.98	313.2	313.93	315.77	316.02	315.54	314.64	315.92	313.1	315.4	314.47	314.57	315.02	314.33	315.24	315.27	314.38	314.55	313.89	315.92	315.73	314.27	315.1	315.28	315.47	314.24	315.18	314.6	313.95	316.06	315.97	314.88	313.97	315.46	315.08	314.74	315.06	315.06	313.93	315.55
316.56	317.75	317.1	317.21	316.43	316.84	317.31	317.95	316.47	318.19	316.17	316.44	316.85	317.01	316.56	317.72	317.82	316.81	317.77	317.1	316.63	318.03	317.06	315.91	316.35	318.89	317.6	317.66	316.76	315.52	316.96	317.07	317.36	317	317.15	316.29	318.22	318.59	318.07	316.62	317.56	318.04	316.41	317.38	317.06	317.04	317.27	317.48	317.04	318.28
315.89	318.58	317.74	316.36	318.14	316.68	317.12	317.47	317.43	316.67	317.3	317.5	316.91	318.09	316.92	317.42	318.16	315.87	317.92	318.55	318.16	316.48	317.31	317.59	316.32	316.34	317.63	318.05	318.23	316.37	317.95	316.66	317.03	316.67	316.96	317.74	316.33	317.29	317.12	317.88	316.72	317.45	318.35	317.13	317.34	317.03	317.01	318.01	317.63	317.11
303.81	303.94	302.42	304.22	303.72	302.68	303.55	303.59	303.96	301.97	304.21	303.71	302.67	303.24	304.36	302.39	303.53	302.99	302.3	302.87	305.07	303.88	302.57	302.57	303	303.21	303.08	303.41	302.6	302.55	303.61	302.43	303.95	303.78	303.85	303.28	302.48	302.79	303.51	304.94	304.6	304.23	303.59	304.03	303.82	304.09	302.45	303.6	305.18	303.65
308.03	308.42	310.42	308.19	308.33	308.44	308.26	309.14	308.18	309.19	309.02	309.43	307.61	308.78	309.02	307.81	308.78	309.1	308.71	308.76	310	309.52	308.95	309.32	310.28	307.81	309.06	309.62	307.67	308.05	308.54	309.28	308.69	309.66	309.46	307.98	309.22	308.69	308.52	308.23	308.47	310.13	308.29	309.01	309.52	309.36	309.2	308.79	308.9	309.32
305.83	305.88	306.79	307.21	305.96	307	306.35	304.75	306.46	305.29	305.29	306.19	306.49	306.37	305.02	306.25	306.74	304.92	306.35	306.24	306.52	306.03	305.09	307.08	306.3	305.67	306.92	306.85	305.82	305.54	304.96	306.08	305.19	307.26	306.76	305.86	306.7	306.85	305.92	305.88	306.21	304.34	306.59	306.53	306.17	306.13	306.26	305.61	307.43	306.49
312.86	312.15	311.71	314.06	311.91	313.85	313.58	313.51	313.78	313.02	313.29	313.14	312.83	313.57	313.72	311.99	313.12	313.39	313.72	312.19	312.87	313.23	312.89	313.27	313.22	313.53	313.2	314	312.84	314.96	313.76	313.13	312.88	312.66	312.94	312.5	313.9	311.92	313.61	312.57	312.53	312.03	313.23	313.08	313.51	312.6	312.58	313.62	312.35	313.26
313.89	313.29	311.88	313.38	312.92	313.27	312.01	313.14	312.91	312.17	313.2	313.25	313.58	313.57	312.65	313.2	312.28	314.28	312.49	313.33	313.72	312.3	312.83	314.23	313.46	314.09	313.66	312.29	313.09	312.93	313.28	312.97	312.24	312.29	314.12	312.89	312.67	313.26	313.13	313.53	312.81	312.21	313.1	313.55	313.76	313.95	313.93	312.57	313.5	313.91
303.04	303.26	303.92	302.41	303.09	303.32	303.29	303.17	303.39	302.1	303.38	303.15	301.99	301.99	302.98	303.06	304.66	303.24	302.73	301.8	303.09	302.94	303.27	302.01	302.17	302.7	302.34	302.34	303	303.8	303.88	302.99	303.03	302.74	302.33	302.67	303.44	302.89	302.18	301.52	302.23	303.1	303.29	302.96	302.62	302.63	302.44	303.77	302.52	302.24
309.55	308.22	309.54	308.28	308.91	307.55	309.41	307.77	308.89	309.54	308.43	307.96	308.19	307.58	307.51	308.65	308.32	307.57	309	309.4	307.76	309.21	309.65	308.84	307.64	308.94	307.97	308.4	309.41	309.45	307.6	308.51	308.47	308.94	308.86	306.72	307.94	309.34	308.52	307.89	308.28	308.26	309.27	309.55	308	309.9	308.79	308.86	309.58	308.34
302.9	302.97	303.16	302.92	303.46	302.54	303.19	302.34	301.99	303.02	303.55	302.48	302.48	301.36	302.86	302.62	302.22	304.09	302.81	302.34	301.55	302.77	302.15	303.62	303.42	300.81	302.74	302.5	302.03	302.17	303.33	303.13	301.6	303.75	301.44	302.29	302.97	302.46	303.16	303.53	303.86	302.56	303.09	303.18	303.13	303.17	304.2	303.1	302.4	302.76
293.95	294.23	294.29	293.95	293.91	295.36	293.51	294.89	293.98	293.98	293.82	294.27	293.91	293.62	294.41	294.37	294.69	293.47	294.43	293.63	294.92	293.51	292.79	294.09	293.63	295.9	293.8	293.24	293.71	294.58	293.31	294.02	294.13	294.17	293.23	293.94	292.87	294.07	294.6	293.96	293.04	294.11	294.34	294.12	293.35	294.38	293.33	293.74	293.79	293.94
301.77	300.07	300.47	300.59	300.52	301.62	301.45	300.95	301.54	300.69	301.26	300.37	301.12	300.08	300.98	300.66	300.72	300.93	301.22	300.32	301.13	301.96	300.99	301.74	301.42	300.24	300.74	301.65	300.56	300.6	300.73	300.68	301.69	301.48	302.35	301.49	301.88	300.69	301.3	301.12	301.17	301.21	301.25	300.95	300.58	300.74	301.02	301.1	301.02	301.38
305.61	305.9	307.31	305.8	306.65	305.9	306.04	305.47	306.98	306.48	305.47	305.74	307.01	306.13	306.82	305.95	306.55	307.33	306.19	306.57	306.08	306.51	305.27	307.57	306.51	305.92	306.2	306.19	305.91	305.65	306.56	306.84	305.65	305.33	305.78	305.32	306.56	305.85	305.65	305.2	306.3	306.67	306.08	305.84	307.4	306.94	305.67	305.76	306.3	307.37
302.72	304.5	303.26	303.35	301.23	301.87	303.99	302.66	303.34	303.99	302.8	302.31	302.03	302.12	301.88	302.36	302.85	302.94	303.24	302.04	302.68	303.01	301.95	302.41	302.86	302.24	302.7	302.77	303.65	303.04	303.02	303.9	303.82	302.8	304	304.16	302.75	301.98	302.24	304.57	303.42	302.57	302.34	303.14	302.34	303.82	304.79	301.99	303.29	303.95
316.56	315.8	316.99	315.14	316.42	316.71	315.28	316.09	314.87	316.03	316.96	315.94	315.29	315.95	314.94	316.35	316.18	315.9	316.42	316.28	315.79	316.04	316.06	315.9	315.77	316.09	314.69	315.38	317.3	315.57	316.56	315.01	314.68	316.06	315.02	315.72	315.67	315.31	316.12	315.31	316.23	315.94	315.76	316.15	316.3	316	317.63	315.83	315.05	316
306.62	305.21	305.14	305.36	305.46	305.21	303.77	304.97	304.68	306.09	305.51	304.43	306.54	304.34	305.53	305.47	305.8	306.55	305.27	305.27	304.97	305.75	305.49	305.14	305.04	305.03	304.7	306.93	304.91	305.65	304.39	305.92	304.71	304.54	305.66	304.1	306.2	305.33	304.88	304.89	305.76	304.13	303.88	306.27	305.69	307.28	305.81	304.72	305.56	305.8
317.41	319.09	318.8	317.36	317.62	317.5	317.96	316.77	317.07	317	318.09	317.2	318.7	318.31	317.71	317.66	317.22	319.18	317.76	317.31	317.8	318.32	317.36	319.23	319.22	318.17	318.73	318.07	317.71	318.25	318.56	318.56	318.82	317.25	318.3	317.94	318.76	319.06	318.56	318.07	317.61	318.33	318.19	317.3	317.13	318.18	318.56	317.86	318.53	318.44
316.78	316.45	317.05	316.25	317.01	316.22	316.59	316.81	316.46	315.77	316.11	316.58	317.19	317.29	317.09	316.88	316.94	316.57	316.03	317.8	317.5	316.52	316.69	316.32	316.33	317.35	316.16	316.15	317.15	316.07	317.05	314.84	315.84	317.64	316.31	315.34	316.86	317.2	316.53	316.23	316.09	316.14	317.51	315.47	316.14	315.71	317.23	317.15	315.79	316.2
320.72	319.48	319.9	318.79	319.03	320.38	321.05	318.96	319.41	317.92	319.92	318.8	319.45	319.24	318.83	318.44	318.99	318.84	319.39	319.78	319.42	320.34	319.29	320.3	318.76	319.18	318.99	318.43	321.14	319.43	320.09	318.43	318.42	321.03	320.23	319.11	318.83	319.42	319.27	318.17	320	318.8	319.61	319.62	319.45	319.07	319.74	318.94	319.73	319.32
304.22	304.1	304.06	304.61	304.25	304.24	303.52	304.36	304.42	304.62	304.84	304.94	303.46	304.99	304.7	304.48	306.14	304.64	303.98	304.31	304.43	303.95	304.3	305.05	304.11	306.43	304.19	304.1	304.76	305.06	304.23	305.25	304.77	303.82	303.43	304.76	304.26	305.51	304.69	304.77	303.2	304.41	304.93	304.5	304.63	303.54	304.42	304.31	304.41	303.9
325.34	325.54	324.71	325.46	325.32	325.55	325.98	325.49	324.58	326.26	324.66	324.22	324.75	325.4	325.17	324.93	326.12	325.22	325.23	325.18	326.18	324.45	324.91	326.62	325.33	325.8	325.27	325.45	325.47	325.8	325.03	326.22	324.88	325.57	325.81	326.6	325.97	325.67	325.35	324.38	324.61	324.07	325.61	324.29	324	324.82	324.85	325.49	324.65	325.28
305.78	304.97	305.71	305.48	305.91	304.65	305.75	304.4	304.05	305.15	304.48	306.41	305.11	306.78	306.06	305.44	305.18	305.82	306.5	306.15	304.76	305.64	304.98	305.02	305.05	305.49	304.82	305.9	305.58	304.59	304.45	305.57	305.81	304.53	304.72	304.86	305.14	305.04	305.62	305.32	304.37	305.03	305.12	305.77	304.7	306.51	305.36	305.09	305.66	305.8
314.06	314.65	313.53	314.31	313.39	315.35	314.38	312.1	314.42	314.15	314.26	313.77	313.76	313.46	312.37	313.91	314.02	313.42	313.43	313.15	314.29	312.62	313.66	313	313.96	313.6	313.81	314.61	313.72	312.92	314.11	313.38	313.5	313.57	313.47	313.09	314.33	312.93	313.86	314.65	313.15	313.6	314.1	312.66	313.14	312.81	314.09	314.06	312.96	315.38
305.43	304.85	304.51	304.33	305.79	304.15	305.43	305.13	304.87	304.71	304.23	305.41	304.49	303.39	305.38	304.66	304.42	303.96	305.23	305.35	304.28	305.71	304.24	305.08	303.91	305.24	305.02	306.16	306.03	304.93	305.42	306.05	304.95	305.32	303.35	303.3	304.78	304.3	305.16	304.19	304.86	304.41	305.39	304.25	304.75	304.95	305.52	305.08	304.68	304.85
306.45	304.89	305.84	306.33	307.28	306.12	305.29	305.65	306.92	306.34	304.01	305.53	305.48	305.4	306.74	304.76	306.51	306.89	306.51	306.12	304.68	305.65	305.34	306.04	305.71	304.83	305.28	305.81	305.78	304.99	304.67	305.72	305.48	305.54	306.22	305.93	305.51	305.05	304.67	303.91	305.45	305.14	305.51	305.76	304.11	306.01	305.1	304.05	304.8	303.56
306.19	305.05	304.45	305.2	304.92	305.11	304.74	304.68	305.13	306.05	305.59	304.53	304.97	305.14	304.83	305.23	306.1	305.36	307.03	304.76	306.57	304.56	306.28	305.34	304.61	304.02	305.28	305.7	304.89	305.12	305.02	304.29	305.67	303.31	304.89	306.71	306.62	304.45	304.68	305.22	305.18	305.75	305.03	304.4	304.98	305.48	305.6	304.27	304.98	305.11
293.96	294.46	294.29	294.83	294.93	293.73	295.07	294.54	295	293.52	294.24	295.08	294.31	292.88	294.05	294.73	293.57	293.05	294.44	293.99	294.48	293.34	294.26	295.15	294.09	294.02	294.43	294.66	293.51	294.44	296.31	292.79	293.48	293.96	293.82	295.36	293.6	294.68	293.52	294.58	293.53	293.96	294.81	294.42	293.83	293.14	293.7	294.17	294.93	294.1
309.27	307.93	309.43	309.2	308.77	308.59	308.6	308.77	309.06	309.61	308.32	309.57	308.23	308.94	307.35	309.67	309.1	309.7	307.86	308.92	308.49	308.67	308.69	308.38	309.07	307.47	310.02	309.35	309.4	307.68	309.74	308.28	309.79	307.36	308.76	309.13	309.64	308.21	308.15	308.54	309.16	310.02	310.32	309.39	307.09	308.6	309.81	309.61	308.97	308.6
306.26	305.02	305.12	304.65	305.03	305.87	305.06	305.08	306.42	304.17	305.57	305.55	304.99	306.28	305.64	305.06	304.09	305.55	304.69	304.27	305.72	305.05	305.45	304	305.81	305.31	306.42	306.18	305.13	306.25	305.63	304.6	304.78	305.03	304.81	304.22	305.15	305.73	305.67	306.21	304.81	305.8	305.37	305.38	305.93	305.26	304.94	304.82	304.8	306.7
313.93	314.61	313.99	314.1	313.79	315.37	314.57	314.77	315	315.21	315.21	314.48	315.32	315.41	315.01	315.26	314.23	314.93	315.01	313.9	314.92	315.49	315.27	314.7	314.26	314.41	315.38	314.21	316	315.32	314	314.88	313.6	315.34	314.54	314.72	314.78	314.75	314.59	315.53	314.45	314.56	315.66	314.2	315.37	314.31	314.95	315.53	314.97	316.02
302.17	302.79	302.74	301.3	303.34	303.84	302.71	302.73	304.41	301.86	302.89	302.87	303.25	301.04	302.44	301.92	303.66	301.7	301.95	302.17	301.76	301.92	303.12	303.97	302.7	302.32	303.2	302.87	302.44	303.23	302.37	304.09	303.11	303.45	303.25	301.63	302.78	301.73	303.76	301.48	302.02	302.07	302.25	302	301.25	302.05	301.51	302.34	302.28	301
316.14	315.83	315.51	316.32	316.12	315.71	316.24	316.19	315.21	316.38	316.06	316.53	316.09	315.74	314.91	315.69	316.26	316.23	315.03	314.49	316.15	315.99	315.27	316.04	314.88	315.23	314.12	316.51	315.26	316.9	315.7	316.65	315.94	315.8	315.59	316.67	316.4	317.28	316.03	315.18	315.56	316.57	315.74	315.71	317.07	315.91	315.58	314.73	316.01	315.73
313.49	312.98	313.1	313.7	313.67	314.69	312.39	312.7	313.49	313.02	313.13	313.34	312.16	313.02	312.86	314.51	313.11	313.64	313.55	313.61	312.49	313.33	312.78	311.98	312.38	312.54	313.38	313.48	312.48	313.41	313.74	313.38	312.29	313.47	312.91	313.06	312.97	312.68	313.23	313.15	312.72	311.59	312.34	313.48	313.74	312.74	311.9	312.91	313.26	313.84
314.58	314.01	315.01	315.73	315.27	315.56	315.18	314.42	314.87	314.83	315.05	315.42	314.35	313.42	314.47	315.52	315.07	314.53	314.38	312.32	314.9	315.74	314.57	315.17	315.13	314.66	314.27	315.5	314.93	314.61	313.98	315.31	314.77	315.06	315.4	316	316.13	314.71	314.48	315.42	315.14	314.68	315.47	316.19	315.21	315.47	314.32	314.5	315.43	315.2
306.58	304.84	305.2	305.74	305.5	305.1	305.88	304.79	304.71	305.22	304.71	306.82	305.15	304.44	304.66	306.98	304.96	305.41	304.09	305.09	304.24	305.67	305.73	305.93	306.24	304.91	305.57	305.28	305.19	305.51	305.83	304.26	304.48	305.12	305.72	305.12	305.24	304.28	305.21	306.41	302.93	306.03	306.46	306.36	304.55	304.82	306.08	305.96	304.83	304.79
298.97	300.28	300.43	300.89	300.1	299.3	299.34	300.82	300.12	300.53	300.18	300.56	299.37	301.21	300.95	300.66	300.9	301.29	299.97	299.68	300.04	300.06	299.76	299.87	300.1	298.98	299.47	300.17	299.58	301.73	300.59	300.97	300.94	299.81	300.04	299.39	300.57	300.64	299.86	299.28	300.39	299.49	299.65	300.22	298.76	299.95	299.04	300.55	301.02	299.97
303.76	303.58	304.36	302.2	303.3	303.94	304.04	304.28	303.8	303.84	305.12	304.4	302.79	302.45	303.16	302.97	303.66	303.03	303.53	303.93	303.26	303.88	303.23	303.17	304.41	303.52	303.2	304.44	304.4	304.11	302.66	303.06	302.98	304.09	304.11	303.7	305.48	303.02	304.29	302.6	303.91	302.99	302.03	303.03	305.53	303.15	304.44	302.18	303.69	302.98
304.86	306.24	305.2	305.31	306.34	305.24	304.93	304.5	305.58	306.04	305.4	304.19	305.34	305.6	305.77	304.99	306.38	304.34	305.36	305.23	303.91	305.15	304.56	305.74	305.64	305.23	306.19	305.72	304.14	304.01	304.12	305	305.06	305.88	304.64	305.57	304.86	305.39	304.4	305.02	304.69	305.87	305.2	305.63	305.4	305.33	305.11	304.71	305.78	305.73
312.17	313.46	313.13	311.03	310.6	311.23	312.64	311.54	313.5	312.3	311.56	312.08	312.58	313.21	311.64	311.37	312.46	311.5	311.85	313.72	313.6	312.49	311.82	312.23	311.89	312.41	311.26	312.19	313.01	312.5	311.96	311.9	312.76	313.07	312.72	312.34	312.06	312.85	312.2	312.32	312.64	312.87	311.39	312.11	312.02	312.72	313.4	311.83	311.11	313.48
305.91	305.87	307.21	308.39	306.51	307.06	308.11	306.94	307.22	305.82	306.27	306.75	307.99	307.34	306.74	306.02	306.55	305.96	307.67	305.54	308.26	307.26	307.14	305.93	306.57	306.44	306.86	306.15	306.6	306.76	306.95	306.57	306.68	307.61	306.34	307.33	307.48	306.84	305.9	307.18	306.55	307.63	307.9	305.44	306.56	307.24	307.39	305.85	307.98	305.32
316.73	316.13	318.11	317.2	316.76	317.38	317.92	317.37	316.92	317.46	319.08	317.78	316.89	317.84	315.88	316.74	317.01	317.03	317.44	317.97	316.89	316.37	317.82	317.02	316.78	317.27	317.58	316.92	317.28	317.48	316.95	315.87	317.08	317.8	318	317.75	316.51	316.57	318.74	316.92	317.85	316.03	317.46	315.4	316.75	317.94	317.13	316.67	317.14	316.77
304.46	303.47	304.87	304.59	304.36	305.01	304.62	306.27	306.21	303.76	302.89	303.79	304.36	304.21	304.21	304.72	303.42	304.33	304.41	304.17	304.32	305.37	304.9	303.92	303.68	304.88	304.1	303.8	304.69	304.63	304.49	304.95	303.26	305.35	305.48	304.84	304.99	304.52	304.85	304.74	304.5	304.79	303.84	305.25	303.57	304.33	304.66	303.64	303.92	304.65
317.07	315.79	316.44	316.51	315.73	316.23	316.23	316.76	315.88	315.83	315.78	316.35	315.67	315.85	315.55	315.32	316.81	316.17	315.8	316.58	314.59	315.86	316	315.85	315.54	315.34	315.86	316.9	315.28	315.86	316.9	316.08	316.42	316	316.44	315.57	315.52	314.97	315.25	316.23	316.69	316.11	315.67	315.46	314.85	314.93	315.71	315.62	315.67	315.84
314.24	315.47	315.1	314.21	314.57	315.11	315.63	315.49	315.67	313.63	314.22	315.24	316.3	315.87	315.54	314.91	314.54	313.36	315	314.33	314.24	315.68	315.24	313.76	314.55	314.92	314.36	314.85	314.14	314.06	314.61	315.34	315.35	314.56	314.68	314.95	315.4	314.67	315.02	316.05	314.88	314.53	315.57	315.2	313.84	314.39	314.49	315.62	315.94	315.21
305.81	305.44	305.99	304.69	305.77	306.43	305.7	304.97	305.37	306.48	306.05	306.28	304.72	304.3	305.59	304.84	306.25	305.43	305.76	305.62	304.55	305.65	305	304.43	306.73	303.84	305.81	305.46	306.04	306.06	304.69	305.33	305.28	305.74	305.3	303.75	305.12	305.06	305.66	304.7	305.39	307.08	304.11	306.43	305.07	304.95	305.54	305.5	306.16	306.15
302.96	304.18	303.55	304.36	303.38	302.44	303.37	303.51	302.88	303.36	303.6	303.05	302.89	302.4	303.85	303.54	303.19	303.72	304.13	303.9	302.52	303.45	303.79	303.82	302.73	304.94	301.86	304.2	304.04	302.66	303.15	303.75	304.9	304.14	302.23	304.34	303.23	304.32	303.03	303.76	303.44	303.13	302.86	303.72	303.75	305.01	304.54	302.13	304.67	302.59
293.45	295	294.51	295.14	293.36	293.16	294.69	294.34	294.02	293.3	294.74	293.95	294.46	293.7	293.8	294.8	293.97	293.71	294.14	294.12	294.25	293.95	293.07	293.74	293.62	293.64	294.83	293.19	294.02	294.43	294.38	293.91	294.98	294	293.88	294.19	295.16	294.94	293.84	294.21	294.36	294.43	293.64	293.99	293.52	294.73	294.52	293.67	293.9	293.03
301.82	299.83	300.21	299.68	300.91	300.08	300.19	300.85	300.32	300.62	300.31	300.72	300.68	298.93	300.13	301.31	298.87	299.63	299.67	301.35	300.01	301.94	300.61	300.08	299.15	301.06	300.56	300.32	300.23	300.07	299.66	301.34	299.86	300.02	299.8	299.93	300.67	300	299.25	299.41	301.31	301.27	300.38	298.94	299.94	300.19	300.5	301.16	301.07	300.54
313.05	311.21	311.49	311.83	312.96	312.66	310.96	312.83	312.51	313.13	312.89	312.67	311.96	312.37	312.85	313.96	314.23	311.65	313.31	313.2	312.95	313.5	311.9	312.06	312.18	311.55	313.7	312.01	312.42	313.45	313.61	313.08	311.83	312.65	312.14	312.69	312.41	312.95	313.33	312.61	311.24	312.21	312.02	312.51	312.51	313.07	311.6	312.69	313.03	313.7
317.78	316.52	316.69	318.14	317.48	318.01	318.25	319.49	317.69	317.19	317.11	317.64	317.86	317.4	317.5	318.2	316.74	317.26	317.92	316.21	318.01	316.5	317.51	317.23	316.88	316.25	318.28	318.23	317.31	316.85	319.07	316.91	316.39	317.44	317.49	316.82	316.78	316.78	318.29	317.12	317.53	317.85	317.7	317.43	316.91	317.42	316.88	318.09	316.67	316.51
315.68	314.64	314.65	315.32	314.79	314.47	314.55	314.42	313.91	315.32	315.48	314.4	316.67	314.33	316.31	315.28	314.63	313.81	315.08	314.61	316.02	314.63	314.69	315.19	315.56	314.55	315.43	314.17	315.94	313.68	315.64	314.45	315.71	314.22	313.74	314.48	315.03	315.46	315.18	315.02	315.27	314.12	315.11	314.25	315.89	315.75	315.25	316.12	315.42	315.19
303.71	305.27	305.56	304.12	304.66	304.92	304.02	303.6	303.5	304.9	304.22	304.18	304.11	304.74	303.54	305.01	304.53	305.09	303.3	304.72	305.57	305.21	304.06	304.69	304.21	305.41	303.77	303.14	304.23	303.85	304.07	303.86	303.96	304.93	304.95	303.32	304.03	303.78	304.6	304.55	303.47	304.22	304.39	305.79	304.18	305.44	305.22	303.77	304.23	305.44
309.98	311.45	309.73	310.99	311.3	309.31	311.08	310.59	310.27	310.53	310.34	310.71	309.98	309.98	310.83	311.1	309.63	310.54	310.32	310.59	309.74	311.22	310.22	311.15	310.4	310.42	310.81	310.18	310.88	311.52	309.61	310.18	310.68	311.17	309.84	311.25	310.9	310.29	310.94	311.61	310.35	310.7	309.79	310.83	311.25	310.95	311.86	310.25	310.82	310.88
303.84	305	303.78	303.29	305.22	303.74	305.13	305.04	305.34	305.14	305.14	305.23	304.78	303.27	305.96	305.68	303.85	304.06	303.99	303.93	304.21	304.64	303.87	304.15	303.71	304.49	304.85	304.23	303.65	304.37	303.75	304.59	304.26	304.06	304.16	304.55	304.52	304.85	303.9	304.52	303.73	303.99	303.58	304.57	305.2	304.51	303.83	304.99	302.74	303.98
325.78	326.54	327.81	327.25	326.93	327.52	326.99	326.52	327.88	326	326.68	326.86	326.39	328.01	327.83	328.44	327.26	327.05	327.62	328.16	327.51	326.71	326.27	326.24	326.51	326.66	328.55	326.68	327.03	327.72	327.95	326.98	327.01	326.2	326.11	327.49	327.43	325.81	327.2	326.64	326.27	326.23	326.21	325.73	326.22	326.5	326.85	326.3	327.81	327.02
315.35	315.9	314.48	315.83	315.11	314.71	314.91	314.95	315.57	313.38	314.81	315.23	315.74	314.64	315.56	313.95	316.61	313.73	314.34	316.18	315.14	314.05	314.47	315.32	314.55	315.23	313.35	315.21	314.93	315.43	315.08	316.21	314.28	313.54	315.92	315.34	314.39	314.51	314.69	316.47	314.48	313.26	314.54	314.18	315.49	314.07	314.98	315.32	314.88	314.89
318.11	318.74	316.37	317.79	318.88	318.96	319.7	318.53	319.4	320.79	318.3	317.87	319.16	318.98	319.02	317.68	319.21	317.19	318.68	317.71	319.03	317.7	318.81	318.56	317.82	318	319.79	318.85	318.51	319.2	317.51	318.2	318.86	317.86	319	317.21	320.42	318.7	318.83	318.54	319.27	318.12	319.44	318.17	317.72	318	317.33	319.65	318.64	318.4
318.93	319.87	319.63	319.75	318.05	318.87	320.12	319.28	319.47	319.28	319.43	319.32	318.84	320.02	318.74	318.65	319.92	318	319.15	318.81	319.11	317.61	320.18	318.44	319.6	319.29	319.05	319.32	319.6	318.26	317.88	318.99	320.28	318.89	318.6	317.47	319.99	319.24	319.05	320.27	318.48	319.66	318.1	318.97	318.55	319.63	318.87	319.52	319.2	319.32
309.04	310.97	309.59	309.02	308.8	309.44	309.32	310.78	310.28	308.57	309.5	310.96	309.6	308.54	309.8	310.14	308.63	309.28	309.52	309.6	308.36	309.84	310.17	309.67	309.28	310.39	310.49	310.32	309.84	310.15	309.11	310.98	309.14	310.05	308.83	309.42	309.86	309.7	310	310.8	309.67	310.44	309.45	310.66	310.29	311.84	309.29	310.07	309.11	308.91
318.27	319.19	319.44	318.54	318.66	318.9	320.89	319.37	319.17	318.8	319.93	318.82	318.93	319.17	319.24	319.9	319.99	319.99	319.45	318.17	319.6	319.88	318.99	319.37	319.04	319.18	318.7	319.13	319.25	318.88	319.42	320.13	318.96	319.1	318.98	319.95	319.61	320.35	319.28	319.85	318.68	319.12	318.53	318.11	318.97	318.72	318.72	319.39	318.72	318.96
300.51	300.91	300.91	300.19	301.26	302.1	301.17	300.26	300.66	300.54	300.77	302.08	302.07	301.18	301.6	301	300.57	300.67	301.16	302.09	300.63	301.68	300.94	302.47	301	302.03	301.16	301.57	300.43	302.16	300.24	299.72	301.7	300.17	301.17	301.96	300.36	300.61	300.75	301.7	300.61	299.91	301.5	301.43	301.2	302.04	301.96	300.24	301.09	302.09
304.12	304.24	304.27	303.52	303.64	304.9	303.79	304.79	306.08	305.41	304.26	305.1	304.63	305.06	305.26	304.81	304.57	303.69	303.77	303.46	305.22	305.98	303.66	304.76	303.8	304.49	304.45	304.43	304.17	304.07	303.37	304.24	305.09	303.99	305.08	306.01	303.26	303.85	304.44	304.27	304.91	305.09	304.36	304.7	305.58	303.48	304.96	303.75	303.93	302.71
316.54	316.66	317.73	315.99	316.34	316.23	316.92	317.69	316.77	315.96	316.97	318.44	317.57	316.96	317.05	317.38	317.3	316.27	316.12	315.67	316.32	315.44	316.01	316.08	316.26	316.57	315.21	316.29	316.99	316.84	316.71	317.92	316.09	317.79	317.42	315.84	316.02	317.68	316.16	316.69	317.04	317.12	316.56	317.47	316.57	315.27	315.84	316.91	317.04	315.49
319.42	316.92	317.16	319.5	317.47	316.45	317.37	318.41	319.13	320.25	318.84	318.28	320.24	319.39	319.32	319.72	317.37	318.4	317.77	319.84	319.54	317.75	317.97	318.52	318.71	319.56	318.75	317.64	319.74	318.4	317.85	318.43	317.22	319.74	317.46	318.31	318.88	318.59	319.68	317.3	317.66	319.02	319.84	319.48	318.17	318.23	318.34	317.91	319.24	319.26
317.32	318.2	318.26	317.6	317.32	317.71	318.54	318.13	318.08	317.49	318.19	317.35	318.67	317.99	318.1	317.81	317.55	317.8	318.33	318	318.39	317.65	318.16	317.75	318.99	317.52	318.41	317.76	319.21	317.82	317.67	318.49	318.62	318.75	318.1	317.89	318.99	317.48	319.18	317.44	318.32	318.71	318.54	318.33	317.81	317.6	318.08	316.76	317.26	318.92
319.24	318.96	318.84	320.24	318.87	319.18	318.62	319.08	318.16	317.83	319.33	319.63	319.01	319.61	320.18	318.7	318.59	318.39	320.3	320.45	318.82	320.09	319.47	318.75	319.07	320.21	319.99	319	319.55	318.59	319.8	319.3	318.82	319.76	319.94	319.26	320.66	320.41	318.88	318.68	320.27	319.53	318.95	319.1	318.25	318.99	319.51	319.62	318.77	319.56
313.47	315.17	315.44	314.66	314.45	314.57	314.51	313.63	313.65	314.74	314.67	312.98	313.59	314.46	312.83	314.84	314.33	313.82	314.08	314.39	313.68	314.57	313.36	312.67	313.29	313.94	314.13	313.59	314.52	314.24	313.64	313.43	313.49	314.89	314.23	313.25	314.22	314.05	313.16	313.53	314.09	314.88	313.96	313.86	313.81	314.83	313.62	312.85	313.88	313.34
297.07	295.05	296.51	296.57	296.02	297.44	297.51	295.4	296.8	296.59	296.24	296.81	296.79	296.09	296.47	295.98	296.83	296.5	296.69	296.82	297.15	297.02	296.03	297.08	297.1	296.83	296.58	296.12	296.88	295.92	297.76	295.95	296.71	297.96	296.54	296.74	297.41	296.56	296.05	296.13	297.51	297.14	296.99	296.63	296.17	297.06	295.28	297.41	296.42	296.56
317.83	317.22	318.55	316.65	318.44	317.53	317.74	318.05	318.36	318.65	318.13	318.67	317.46	317.94	318.28	317.85	317.86	318.55	318.6	318.43	316.86	318.21	317.27	318.01	317.99	319.45	317.9	319.08	316.61	319.36	318.28	317	317.9	318.81	317.81	318.45	318.04	318.54	318.39	318.33	319.11	318.34	318.71	318.13	318.36	317.62	318.17	318.52	316.8	317.61
302.33	304.2	303.34	302.52	303.18	302.82	303.74	303.93	303.89	303.11	302.49	303.58	303.8	304.4	301.65	303.84	302.64	303.84	303.28	304.15	303.1	303.99	302.72	302.84	303.59	302.42	303.12	303.43	303.98	304.5	302.92	302.43	302.94	302.71	303.36	302.87	302.6	303.68	302.8	302.22	303.57	302.43	303.18	303.36	303.57	302.89	301.29	303.99	303.73	303.6
303.34	302.09	301.67	303.08	302.44	302.76	303.33	302.03	302.44	302.77	301.5	302.3	302.62	300.89	301.74	302.67	302.96	302.45	302.49	302.28	302.63	302.67	301.34	303.09	301.96	302.75	303.26	303.65	301.25	303.25	302.45	303.39	303.53	301.76	302.44	302.6	302.14	301.76	301.82	303.29	302.65	302.92	302.42	303.4	302.54	301.29	302.34	301.93	302.79	303.33
294.39	296	293.69	293.92	293.97	293.8	293.52	294.69	292.84	293.99	294.15	294.28	294.39	294.01	294.41	292.64	295	292.89	294.11	292.23	293.85	294.1	294.35	293.64	293.35	292.96	294.44	293.81	295.69	294.49	294.52	294.34	294.1	293.31	294.57	295.18	293.31	294.13	294.13	294.09	294.03	293.94	293.45	293.72	293.44	295.89	294.1	295.13	293.66	292.96
316.27	315.91	316.19	316.21	314.12	315.5	315.16	316.83	314.85	316.18	314.65	315.26	314.75	314.9	315.6	315.03	315.56	315.39	316.5	317.97	316.99	315.08	315.55	316.05	316.71	315.45	315.75	317.57	315.06	315.29	314.97	315.3	316.48	315.66	315.15	316.46	315.94	317.25	315.87	315.87	316.11	315.87	316.67	315.69	316.33	315.89	317.8	315.71	316.24	315.89
300.57	301	299.94	301.45	300.95	300.9	300.07	299.92	301.76	301.25	300.95	300.25	300.36	301	302.19	299.86	300.67	300.29	301.53	301.12	300.89	301.2	301.63	300.85	301.19	301.38	301.96	302.08	301.08	300.91	300.57	300.5	300.96	301.27	299.97	300.68	300.59	302.98	301.23	301.08	300.15	301.73	300.48	301.41	301.89	301.91	301.94	299.96	300.15	301
310.58	311.49	312.25	310.63	311.16	313.04	311.34	311.33	311.25	311.11	310.91	311.63	312.35	310.57	311.74	311.71	310.6	311.46	312.16	310.89	312.61	311.12	311.69	310.64	310.45	313.25	311.82	310.53	311.45	310.3	310.95	311.24	310.95	312.53	310.69	311.32	311.44	310.5	311.56	312.24	310.79	310.44	312.35	311.53	312.12	310.2	310.37	311.44	310.54	311.12
304.07	302.8	302.83	303.66	303.15	303	301.52	302.99	303.69	301	302.94	303.37	301.65	302.26	303.53	303.21	303.95	302.48	303.67	303.3	303.53	302.14	301.66	304.26	304.29	301.42	303.26	305.3	303.69	303.4	302.86	303.07	302.63	302.98	303.52	302.51	304.09	302.61	302.42	303.37	302.71	302.7	303.21	302.72	302.41	303.06	301.95	302.54	304.05	302.53
326.95	327.81	327.8	328.96	328.93	330.08	328.3	327.18	327.73	326.91	329.47	327.92	328.19	328.85	327.33	327.95	328.23	326.76	327.97	328.92	328.2	327.75	327.7	327.45	328.04	328.36	328.37	327.25	328.93	328.24	328.38	327.16	328.27	327.46	327.27	327.45	327.06	329.84	328.51	327.83	328.39	328.96	329.11	328.57	328.98	327.4	327.56	327.2	327.93	328.1
302.89	304.25	303.96	302.79	303.47	302.69	301.61	304.93	302.69	302.4	302.84	303.65	302.84	304.78	302.2	302.26	302.94	303.98	302.95	302.61	303.2	301.67	302.5	304.16	303.33	302.22	304.23	302.19	302.34	302.32	303.83	304.23	304.78	303.54	303.05	303.52	302.66	304.93	302.79	302.93	304.36	302.11	302.41	303.39	303.92	303.02	304.17	303.47	302.56	302.35
327.02	330.75	328.68	328.64	327.34	328.37	328.48	329.1	329	328.26	329.4	328.21	327.48	329.35	328.88	329.02	327.98	329.2	327.52	329.53	328.56	328.17	327.99	329.39	328.02	329.22	330.06	328.23	328.67	328.31	328.76	329.19	329.47	330.58	328.5	329.19	328.74	329.14	328.26	329.89	328.26	328.47	327.61	327.75	328.34	328.55	328.43	328.58	329.68	328.87
303.44	304.9	303.84	303.62	304.89	303.77	303.16	304.2	303.22	304.09	304.42	303.26	304.88	303.79	303.8	304.81	303.82	303.83	303.43	304.14	304.57	303.42	304.38	302.25	305.1	303.28	302.95	303.73	305.04	303.74	303.22	302.46	304.27	303.88	305.35	302.87	302.58	302.67	304.37	303.63	305.04	302.85	302.72	303.62	303.17	303.98	304.66	303.58	303.98	304.55
312.84	312.88	312.09	312.67	313.53	314.25	312.01	313.22	312.08	314.5	313.49	313.07	312.26	311.76	312.04	312.95	313.77	313.83	312.54	312.47	311.88	312.59	312.54	312.57	311.77	313.8	311.9	312.54	311.23	312.08	313.66	312.47	312.17	312.63	313	312.46	311.82	313.09	312.58	313.71	312.93	312.18	311.91	313.44	311.21	312.5	312.25	312.16	311.86	312.49
301.71	302.28	303.31	303.11	303.23	302.93	303.25	303.15	303.16	303.63	303.64	304.89	303.56	303.1	303.23	303.6	303.22	302.57	302.97	302.79	302.33	302.98	302.39	303.07	304.46	304.42	303.76	303.49	303.02	304.08	304.03	303.21	303.23	303.7	303.2	304.72	303.78	304.45	302.68	303.57	302.88	302.45	303.15	302.31	303.44	302.73	303.25	303.44	303.26	303.54
303.43	303.13	303.56	304.65	303.23	301.85	302.86	303.63	302.93	303.22	303.51	303.2	303.32	302.52	302.31	303.51	302.99	302.7	303.75	303.08	301.73	304.3	303.38	303.35	302.43	302.91	303.17	302.25	302	302.48	303.4	302.75	302.71	303.16	302.05	301.86	302.74	303.15	303.36	302.27	302.49	303.65	302.19	302.93	303.6	304.06	301.98	303.75	303.33	303.3
294.82	296.85	295.54	295.44	294.57	294.99	293.65	293.62	295.15	295.46	294.1	294.19	294.69	296.39	295.79	295.86	295.69	295.89	296.35	294.65	294.06	295.56	295.52	295.27	294.46	294.64	294.23	295.73	294.78	294.45	294.38	294.89	294.03	294.55	293.94	295.85	294.97	295.49	295.88	295.35	295.38	294.61	296.52	295.35	294.27	295.49	296.25	294.82	293.8	296.1
327.56	327.4	326.43	327.69	326.01	326.45	326.29	326.64	328.33	325.94	326.76	326.94	327.35	326.19	326.48	326.88	327.86	326.99	326.25	326.73	327.36	327.13	326.87	327.41	326.68	326.53	328.01	326.06	327.11	327.5	326.65	326.72	327.33	325.02	327.18	327.61	326.59	327.18	327.63	327.24	327.49	326	326.71	327.27	325.99	325.97	326	328.11	326.95	327.32
321.09	318.58	320.23	318.66	320.2	318.47	319.82	320	318.11	318.29	319.82	319.14	319.02	319.06	318.8	318.34	319.71	320.3	318.33	318.78	318.39	319.12	319.76	319.09	318.53	319.92	318.6	320	318.16	319.87	319.28	320.2	319.52	318.78	319.72	319.28	319.18	318.97	317.95	319.9	320.37	319.69	318.05	318.55	319.43	319.3	318.76	318.44	318.85	319.36
314.4	315.16	314.99	315.74	313.85	315.38	315.16	314.99	315.39	314.76	314.53	315.39	315.6	314.92	315.38	315.34	317.14	316.06	314.08	315.62	314.92	314.62	315.81	315.86	314.86	315.39	315.24	315.68	315.53	315.31	314.69	313.62	315.46	315.54	314.75	314.5	315.34	315.86	313.49	315.52	314.47	314.19	315.3	316.42	315.18	316.33	315.83	314.73	315.88	314.97
293.99	293.8	294.89	295.99	294.73	294.08	294.6	294.61	294.92	294.05	294.92	295.95	294.65	294.59	295.74	295.72	295.25	295.03	294.32	294.28	294.18	295.76	295.77	295.28	294.28	294.42	295.13	295.31	296.08	295.65	295.39	295.36	294.85	295.22	295.13	294.99	294.47	295.7	294.95	294.85	295.66	294.73	294.92	295.72	294.78	294.41	294.42	294.09	295.75	296.64
318.68	318.91	318.56	318.34	317.52	318.13	318.49	317.86	319.19	318.39	317.6	317.36	317.87	318.89	319.66	319.02	319.06	319.25	317.9	318.62	319.1	318.98	319.71	319.91	317.92	317.26	318.7	319.28	319.19	317.45	318.29	318.84	318.47	317.57	316.65	317.91	319.19	318.26	318.87	318.93	318.98	319.86	318.02	319.43	320.39	319.07	317.98	318.71	317.39	318.09
305.48	306.58	304.89	306.31	306.63	306.03	306.04	306.71	305.66	306.79	305.68	306.37	304.66	306.43	306.09	306.91	305.04	306.13	307.05	304.63	306.99	305.27	307.66	306.91	305.82	306.15	305.27	307.09	305.34	305.66	305.72	306.69	307.09	306.47	306.17	306.58	306.73	304.83	305.62	306.37	306.85	307.78	306.99	305.73	307.15	307.27	307.1	305.57	307.43	307.44
303.49	303.39	302.99	304.36	303.36	303.29	304.27	302.09	303.45	303.56	304.53	303.67	304.84	304.01	303.1	303.04	303.19	304.01	301.78	303.87	303.86	304.86	303.19	304.37	303.87	304.57	302.88	303.03	303.7	304.68	303.84	302.7	303.11	302.39	303.36	303.08	304.11	302.27	302.78	303.66	303.3	304.47	303.15	302.64	303.72	304.36	303.42	304.02	303.08	304.2
297.02	295.92	297.35	298.02	296.15	295.75	297.19	297.57	296.86	296.74	296.9	296.57	298.37	297.21	298.41	297.65	297.1	295.48	296.77	298.43	296.41	297.23	297.39	296.36	298.06	296.18	296.91	295.66	296.36	297.07	297.14	296.1	297.84	295.89	296.8	296.43	295.82	298.39	296.7	294.8	296.13	297.78	296.97	296.17	297.65	296.55	296.16	296.13	296.81	297.41
312.62	313.53	313.88	313.42	312.54	312.47	313.02	312.42	313.25	313.46	313.55	314.22	313.65	314.17	313.79	312.29	312.1	313.56	313.06	313.19	312.32	313.24	312.5	313.27	313.37	313.07	312.98	314.59	313.44	313.29	313.27	314.35	312.87	314.22	311.66	311.95	313.79	312.94	313.69	312.16	313.16	313.89	312.98	313.59	313.52	312.11	312.64	312.59	312.16	312.2
304.83	304.66	305.39	304.35	304.62	304.76	305.11	304.73	305.12	303.96	304.41	303.49	303.54	303.66	304.34	304.22	304.27	305.72	305.36	303.89	304.38	304.27	303.9	304.45	305.1	304.7	304.53	304.53	303.26	304.99	304.99	304.27	303.02	304.42	304.21	303.99	304.58	303.36	303.51	304.69	304.83	304.67	304.35	304.22	304.82	305.36	304.47	305.16	305.29	304.75
311.06	309.68	312.07	310.68	312.12	311.1	310.92	310.84	311.16	310.45	311.46	310.94	309.63	311.08	310.82	310.61	310.86	310.73	311.16	310.1	309.84	310.69	312.01	310.49	311.66	311.93	310.4	310.5	311.02	309.89	310.05	311.28	311.03	309.12	311.9	310.78	310.7	310.86	310.91	310.88	309.4	309.59	310.97	310.36	310.97	311.21	310.36	311.43	311.4	311.02
318.25	316.52	318.71	316.23	316.91	318.02	316.92	318.02	317.07	317.34	317.18	318	316.7	318.26	317.28	317.03	317	318.19	316.69	317.32	317.78	316.97	317.83	316.2	317.13	316.92	317.81	316.97	318.21	318.18	317.63	317.38	317.06	317.26	317.43	317.51	317.7	315.93	317.1	317.11	317.96	315.55	317.03	317.39	317.62	316.64	317.27	318.1	316.54	317.22
326.46	326.43	327.55	326.61	325.1	326.19	327.54	327	325.67	326.62	327.28	327.96	327.46	327.15	327.29	326.27	326.66	326.46	327.18	326.76	327.8	327.31	326.5	327.5	326.98	326.77	327.38	327.06	327.04	327.54	326.12	327.02	328.13	327.97	327.28	326.39	327.25	327.66	327	327.21	327.59	326.92	326.45	326.6	327.67	327.39	327.3	327.81	327.55	327.81
303.77	304.63	304.43	304.2	303.68	303.59	304.48	303.86	304.24	303.98	304.38	304.34	303.13	304.27	304.64	303.77	303.33	304.17	304.04	304.23	303.63	303.77	303.89	302.08	303.06	303.65	303.31	303.2	303.93	303.88	303.92	302.9	304.48	304.17	304.32	303.02	304.55	304.35	303.61	304.36	303.87	304.73	302.72	303.31	304.53	303.16	303.58	303.86	303.06	302.38
314.78	312.81	313.12	312.91	313.38	313.39	313.6	312.75	312.99	312.98	313.49	313.54	312.16	312.43	312.93	312.92	313.21	313.43	313.24	313.75	313.33	313.82	313.44	313.54	312.37	312.88	313.33	313.62	313.37	313.82	314.02	313.68	313.89	313.18	313.86	312.34	314.24	313.95	313.83	313.29	313.21	313.96	313.55	313.6	312.86	313.39	312.99	314.16	313.37	314.53
304.55	303.48	302.71	302.8	303.33	302.41	304.59	303.4	303.75	303.28	303.91	303.92	303.78	303.46	304.19	304.73	303.65	302.37	303.42	301.82	303.19	302.82	303.89	304.03	302.56	302.39	303.72	303.43	304.61	304.16	303.52	302.84	303.07	304.62	302.83	304.32	303.29	303.38	304.25	303.55	302.56	302.51	302.74	302.47	303.78	304.07	302.25	304.23	302.7	302.53
301.96	302.59	302.47	303.95	302.9	304.65	303.03	303.24	303.54	302.58	304.01	303.55	303.54	302.94	304.58	303.74	303.85	303.28	304.06	304.78	302.73	302.83	303.58	303.37	303.23	303.99	303.67	303	303.21	303.24	304.38	302.83	303.59	304.3	303.08	303.32	303.84	302.46	304.73	304	303.46	303.87	303.35	303.89	302.49	303.81	302.67	303.34	302.64	304.1
324.55	326.68	324.62	325.44	325.72	325.99	326.32	324.3	325.8	326.72	325.27	325.99	324.93	325.91	324.85	326.08	324.74	326.17	326.54	325.49	325.1	326.96	325.83	325.74	325.56	324.97	324.99	324.4	324.13	324.7	324.98	324.13	324.74	326.46	324.7	324.87	324.05	326.09	325.34	325.1	323.64	325.79	324.43	326.73	324.91	325.71	325.9	325.27	327.06	325.55
294.46	294.9	294	294.65	295.73	296.05	295.01	296.3	294.68	294.31	295.2	294.04	294.88	295.2	295.09	293.79	295.18	295.1	294.95	293.91	295.11	294.81	294.95	294.89	294.22	295.27	294.63	295.49	293.36	294.54	296.14	294.88	294.14	296.15	294.94	294.76	294.91	295.26	295.61	294.39	294.45	294.85	295.69	295.03	294.42	295.26	294.42	294.74	294.57	296.08
309.37	309.51	309.25	308.85	309.6	308.2	309.68	308.05	308.61	308.78	310.3	309.91	309.02	309.09	308.16	308.12	308.99	309.93	308.98	308.92	307.48	309.29	307.61	309.33	307.84	308.44	309.74	308.86	308.96	308.64	307.25	309.19	307.32	309.21	308.7	308.63	309.34	310.16	308.62	309.52	309.9	308.87	307.26	308.26	308.38	309.47	309.11	308.82	308.5	309.08
314.17	315.52	314.49	314.08	316.04	314.32	314.94	315.95	315.27	315.44	314.56	315.44	314.16	315.8	315.37	313.54	314.34	314.11	314.93	315.94	314.57	315.48	315.22	314.45	315.53	315.01	314.36	314.22	315.86	314.07	314.82	315.57	315.55	314.82	315	315.35	315.21	314.5	315.38	314.23	314.65	313.85	314.57	315.08	315.07	314.29	315.72	315.32	315.09	316.09
311.85	311.01	311.31	310.9	312.17	310.62	311.94	311.64	311.48	311.27	312.72	310.22	311.59	311.93	312.13	311.79	310.58	310.53	311.3	311.94	311.08	312.55	311.3	311.7	311.3	312.17	311.84	311.75	310.79	310.78	310.91	312.24	311.55	311.16	312.04	309.96	311.8	310.94	311.25	310.42	312.02	310.98	310.56	310.79	311.35	311.44	312.59	311.52	311.06	311.35
303.5	304.45	304.66	303.43	301.99	303.07	302.44	302.72	303.01	302.96	303.96	303.68	302.71	303.62	303.94	304.11	302.34	303.1	303.63	303.59	304.18	303.27	303.1	303.79	303.23	303.32	303.29	303.51	304.36	301.85	302.71	303.17	304.82	303.2	303.61	303.76	303.87	303.04	302.98	302.91	302.35	303.4	303.51	304.55	304.06	303.87	304.36	303.83	303.22	304.21
295.64	294.39	295.41	295.49	294.38	294.97	295.41	294.42	294.48	294.61	295.17	295.4	294.67	295.94	294.43	295.39	295.03	296.17	295.58	294.66	295.39	295.81	295.53	296.21	295.14	295.14	294.8	293.7	296.38	295.57	297.01	296.43	294.6	295.23	293.86	294.28	294.55	294.48	294.66	294.78	294.83	293.98	294.83	294.53	295.79	294.18	294.68	294.02	295.06	293.65
304.6	305.06	304.04	303.68	304.37	305.08	304.95	303.99	305.17	303.72	304.53	303.98	305.23	305.04	304.84	305.26	303	303.18	306.06	305.63	305.04	303.21	304.19	305.43	303.73	304.09	303.33	303.72	305.3	304.32	303.25	304.56	305.68	303.61	303.71	304.36	303.38	304.84	304.32	305.5	304.89	304.29	303.98	304.72	304.82	304.39	304.03	304.29	305.44	304.49
302.95	303.86	304.82	303.06	305.2	303.35	302.96	302.35	302.54	301.76	303.14	302.36	303.44	303.88	304.04	302.95	304.35	302.17	304.03	303.61	302.89	302.94	302.88	304.79	302.99	303.69	303.31	303.59	302.59	304.71	303.81	302.63	303.53	303.64	302.96	303.24	303.12	302.41	304.22	302.48	303.24	303.29	304.49	303.25	304.07	303.48	303.53	303.09	303.92	302.4
310.66	311.08	311	311.56	311.29	310.19	311.91	311.86	311.45	311.77	313.2	312.21	311.87	310.99	311.74	310.06	311.09	311.1	312.35	312.03	312.34	310.91	311.08	310.8	310.54	311.24	311.83	311.26	310.39	311.73	311.35	311.17	311.7	313.09	311.36	311.83	311.67	310.58	310.91	310.89	310.7	311.54	311.75	311.43	312.3	311.75	310.99	311.2	312.65	313.02
328.7	330.29	329.09	325.76	329.36	328.94	329.68	328.25	328.32	330.07	329.16	329.75	328.61	326.95	328.91	328.53	329.12	328.1	328.55	329.76	329.21	327.33	327.61	329.68	329.61	328.61	328.58	328.75	328.79	327.97	329.35	328.64	328.17	327.86	329.4	328.91	327.51	329.05	328.33	328	328.62	329.54	329.18	329.34	328.47	328.63	328.74	327.67	328.51	329.52
315.31	318.23	316.82	315.38	316.84	316.78	316.2	316.53	316.97	316.93	316.82	315.59	318.05	317.28	316.51	316.2	315.88	316.47	316.6	316.88	315.69	316.72	316.59	316.94	316.6	316.21	316.85	317.36	315.69	316.67	316.77	316.87	316.21	316.03	316.32	317.47	318.05	316.99	315.47	316.73	317.5	316.59	315.32	317.03	316.62	318.66	316.71	316.39	316.45	316.49
327.67	327.21	327.04	327.94	328.21	328.24	327.58	326.51	326.77	327.24	327.64	328.49	327.27	327.64	328.07	325.27	327.44	327.39	326.27	327.31	327.32	326.4	326.5	326.65	328.08	326.29	327.11	327.27	327.69	326.59	327.35	326.16	327.99	326.35	326.65	327.41	326.76	326.49	327.1	326.63	327.04	327.6	327.1	327.31	329.07	327.4	326.59	327.11	327.15	327.66
315.99	315.98	316.2	315.75	315.76	315.27	315.75	315.28	316.51	315.36	316.04	315.34	315.39	314.72	314.91	315.07	315.42	316.68	316.2	314.77	315.15	315.97	314.97	315.49	316.24	315.39	313.4	315.65	316.65	314.88	315.58	315.89	316.5	315.37	317.48	316.77	316.78	316.58	315.77	315.84	317.04	316.48	314.75	315.18	315.88	316.08	317.23	318.41	316.53	315.56
307.18	305.65	308.42	306.61	307.52	306.04	307.96	308.41	306.89	306.58	307.02	307.06	306.47	307.25	307.68	306.73	305.95	308.04	306.82	306.89	306.8	306.66	308.57	307.87	307.58	308.17	307.44	306.77	305.01	307.21	307.14	306.95	307.78	307.2	306.91	307.85	306.42	307.39	307.15	307.58	306.27	306.82	307.27	308.73	308.55	306.15	306.99	306.77	307.24	307.49
306.43	303.88	305.02	306.35	305.77	305.26	305.81	305.92	304.55	305.01	305.02	305.22	305.4	304.75	305.74	307.02	305.77	305.21	306.02	305.83	304.12	305.41	306.4	305.26	304.66	306.35	306.64	305.03	304.34	304.55	305.07	305.88	304.5	304.4	304.49	305.28	304.34	306.34	306.31	305.38	305.65	304.76	305.48	303.96	305.33	304.8	306.78	305.01	305.44	305.17
318.63	318.98	318.95	319.18	317.88	318.68	318.43	318.79	319.92	319.65	320.15	318.09	319.39	319.82	319.49	320.21	319.12	319.01	319.13	318.57	319.77	318.55	319.31	319.41	320.08	320.07	320.23	319.38	320.85	319.27	321.35	319.02	319.46	319.74	319.71	319.68	318.94	319.55	319.21	319.02	318.72	319.86	319.36	319.11	319.18	319.78	318.91	319.54	318.06	319.53
310.16	309.53	311.85	311.34	309.38	310.29	311.63	310.85	310	309.68	310.56	310.42	310.21	310.5	310.47	310.49	309.95	310.78	310.22	310.15	311.11	309.73	310.28	311.02	309.84	310.31	310.14	310.99	308.8	310.35	311.27	310.61	309.62	310.9	311.05	311	309.92	309.47	310.32	309.2	309.7	310.99	311.14	310.39	310.47	311.2	310.24	311.14	310.47	309.45
302.77	303.76	302.87	302.9	302.27	303.96	303.62	303.86	303.96	302.68	302.04	302.9	302.03	304.02	303.73	303.04	301.97	302.98	303.92	302.86	303.64	303.84	303.1	303.67	303.08	304.03	303.72	304.38	303.35	304.75	301.8	303.58	304.62	303.76	302.57	304	303.22	303.14	303.38	303.96	303.56	304.33	305.06	304.01	303.7	304.45	301.97	302.86	301.96	303.9
326.04	326.2	326.71	325.88	325.01	324.93	324.5	324.03	325.76	324.97	325.02	326.13	325.54	325.23	324.48	325.3	324.83	326.23	324.82	326.21	324.71	325.51	324.69	325.25	326.72	325.78	325.95	324.51	323.9	325.31	326.3	324.17	324.6	325.17	325.82	325.6	326.07	324.45	326.14	325.98	325.59	325.07	323.9	325.43	324.92	323.91	325.08	324.6	324.97	325.38
309.49	310.1	309.09	311	310.51	310.2	310.27	309.85	309.67	311.04	310.38	309.95	310.45	310.28	308.05	309.17	309.61	310.26	310.35	309.12	310.71	309.46	308.84	311.4	309.24	309.31	309.94	309.63	310.91	310.16	310.41	309.86	309.58	309.66	309.92	310.39	310.28	308.85	309.6	308.3	310.42	310.35	309.51	310.01	310.16	309.19	310.15	309.24	309.42	310.7
314.19	314.77	315.06	313.4	314.26	314.64	313.33	314.4	313.34	315.55	313.86	314.62	313.15	313.38	313.34	314.2	314.93	314.89	313.52	313.68	313.21	314.25	315.16	315.66	313.31	313.58	313.48	314.32	313.08	315.01	313.08	313.4	314.06	313.91	313.53	313.39	313.17	313.66	314.63	312.65	313.42	312.54	314.1	313.64	312.14	314.14	314.13	313.16	312.17	314.35
303.65	303.42	303.61	303.66	303.82	302.98	304.61	303.39	304.09	303.56	303.07	303.03	304.65	303.96	302.9	302.45	303.14	303.86	302.83	303.16	302.89	302.46	303.67	302.29	302.97	304.25	303.8	302.41	303.58	301.85	302.41	303.6	302.95	303.28	303.1	302.73	303.27	302.83	303.78	302.87	303.63	302.88	303.12	303.64	303.38	304.24	302.76	303.62	302.95	302.21
328.22	329.19	328.17	328.37	328.3	328.88	328.06	328.34	328.87	329.33	329.23	327.96	328.66	329.06	328.35	330.01	328.98	327.02	327.59	329.1	329.34	328.57	327.95	328.16	327.74	328.38	327.64	328.12	329.21	329.45	328.97	328.76	328.07	328.26	328.92	328.89	328.68	328.94	328.47	329.94	327.82	327.72	327.8	328.48	329.17	327.25	328.15	329.27	328.33	328.24
297.02	295.66	296.91	298.05	296.99	297.81	297.44	297.6	295.99	295.59	297.63	296.52	296.71	295.67	297.28	296.44	297.77	298.47	297.44	296.06	295.54	296.74	295.08	298.48	297.71	296.43	296.44	297.9	296.13	297.68	296.43	296	296.28	297.27	297.14	297.97	296.22	296.16	296.99	296.01	296.83	297.62	296.72	297.44	297.83	296.81	296.87	299.02	297.53	297.67
304.36	305.4	304.46	305.5	303.57	305.27	304.7	304.63	303.88	305.14	305.65	305.33	304.49	304.46	303.47	305.55	304.53	305.42	303.36	304.37	304.43	303.74	304.78	306.23	303.77	304.54	304.32	304.97	304.7	304.98	304.99	303.57	303.01	303.75	304.84	304.96	304.23	304.48	304.63	304.44	304.64	304.07	305.76	305.35	304.6	304.55	304.99	303.42	305.12	305.85
303.61	303.73	304.29	303.13	303.57	303.26	302.84	303.73	302.58	303.53	304.24	304.11	302.87	303.27	302.41	303.78	302.72	302.62	303.14	303.66	302.32	303.26	304.01	303.35	303.44	304.24	303.85	303.69	303.49	304.07	303.29	303.83	303.8	303.57	304.82	303.66	304.09	302.76	302.87	303.18	303.59	303.16	303.86	303.18	303.02	303.71	302.72	302.02	303.4	302.55
295.08	293.67	294.3	293.4	295.12	294.97	295.24	293.84	294.83	294.18	294.39	294.79	293.1	295.66	294.09	293.45	292.88	295.93	294.09	295.18	293.5	294.11	293.17	294.86	292.44	293.81	292.63	292.48	294.48	293.33	294.13	294.69	293.05	294.12	293.92	294.23	293.1	294.79	294.48	293.83	294.15	295.11	293.53	294.99	293.43	294.62	294.32	295.12	295.01	293.68
317.11	316.35	315.99	316.46	317.67	317.85	317.02	317.09	317.4	317.09	316.88	316.99	317.17	318.31	317.44	316.01	317.63	317.43	316.84	316.94	317.53	316.93	316.8	316.96	315.57	316.96	317.26	317.59	317.32	317.43	317.82	317.79	317.28	315.26	317.16	316.9	317.11	316.35	316.29	317.42	318.59	317.84	317.35	316.64	316.01	317.08	316.7	317.38	316.51	316.3
325.7	327.54	326.99	326.62	327.37	327.6	327.6	326.84	327.68	326.81	325.52	326.27	326.81	326.87	326.43	326.63	327.05	327.72	326.42	327.6	327.92	326.75	326.9	327.89	327.24	326.45	328.19	327.38	327.54	326.68	326.86	326.36	326.8	325.94	326.35	327.5	327.28	327.21	327.48	327.46	326.28	325.18	326.75	326.3	327.07	325.9	327.15	326.76	327.44	326.77
303.41	302.93	303.06	302.92	301.31	303.36	303.28	302.61	302.6	304.12	302.79	302.41	304.35	302.12	302.91	303.28	302.74	303.9	302.14	303.15	302.27	302.95	302.94	302.44	302.23	303.05	302.8	303.19	303.56	303.12	301.41	302.95	303.29	303.59	302.82	302.32	302.95	305.11	304.15	303.11	303.57	302.31	302.46	302.88	303.09	302.32	301.64	303.12	303.74	301.5
311.47	312.39	311.63	311.31	311.37	311.15	311.3	311.91	311.88	311.61	310.99	310.29	311.89	312.1	311.93	311.24	311.85	311.16	310.66	312.68	312.13	311.81	312.34	311.35	311.55	310.77	310.42	311.29	311.4	311.41	311.9	310.45	310.74	311.86	312.43	312.34	311.91	310.97	311.43	311.78	311.78	311.83	311.11	311.88	312.69	310.24	311.73	310.48	311.63	312.11
305.99	306.57	306.71	307.57	306.65	308.19	306.98	307.02	306.66	307.2	307.26	307.37	308.15	306.47	306.15	306.4	307.12	307.53	308.36	308.4	307.01	308.5	306.41	306.83	307.6	307.71	307.82	307.54	306.79	305.72	306.61	307.09	307.42	307.07	307.24	307.13	308.23	307.67	306.98	306.65	306.33	307.6	308.01	308.15	306.26	307.54	306.81	307.39	308.03	307.3
315.51	316.55	315.86	316.94	316.32	317.66	316.81	316.28	316.3	316.26	317.01	316.09	315.16	316	315.92	316.4	316.31	316.23	317.31	316.69	316	316.43	316.94	317.99	316.22	315.51	315.88	316.85	316.67	316.31	316.52	316.59	317.52	316.68	316.12	316.24	317.06	316.05	315.54	316.12	316.63	317.72	316.78	315.28	317.12	316.5	316.03	316.13	317.25	316.21
313.55	313.86	313.72	315.26	313.83	313.91	314.24	315.09	314.75	313.68	314.17	313.88	313.42	313.63	313.09	314.06	315.24	314.46	312.94	313.49	314.54	312.26	313.87	313.41	314.38	314.45	313.98	314.06	313.11	313.84	314.53	313.81	312.91	314.38	313.12	313.55	313.85	313.29	314.48	314.08	315.43	314.03	313.87	313.87	314.82	313.75	312.08	314.48	314.04	313.05
302.96	303.41	303.09	303.15	303.76	303.69	302.43	302.6	303.51	304.14	303.39	303.79	303.03	304.33	302.21	303.75	304.14	303.48	302.55	303.82	303.31	302.77	303.56	302.84	303.37	302.97	302.57	303.49	304.75	302.63	303.57	303.16	302.03	303.52	303.21	303.18	302.88	303.02	302.51	304.07	303.91	304.52	303.4	302.88	303.47	303.96	303.59	303.67	303.2	304.24
303.9	302.96	303.25	303.51	303.82	303.68	302.99	303.1	303.81	303.07	302.79	302.91	301.95	303.17	303.22	304.02	303.24	303.66	303.74	303.38	303.99	303.16	303.42	304.34	303.88	305.24	302.28	303	303.79	305.12	303.93	303.8	303.7	302.08	302.64	302.52	301.25	303.25	302.24	303.57	303.27	304.84	302.48	303.17	303.58	302.33	304.02	302.92	303.7	303.61
314.58	314.71	314.83	314	315.07	315.77	313.96	314.65	313.95	315.2	315.54	314.44	314.07	315.79	313.9	315.35	315.78	313.55	315.6	315.3	315.84	315.59	315.06	314.98	315.91	315.67	314.53	314.53	314.98	314.65	314.09	314.06	315.48	314.54	314.72	314.41	315.56	314.31	315.06	314.34	315.85	315.06	314.01	314.52	315.03	314.07	314.52	314.51	313.95	315.26
304.52	303.47	303.05	304.01	303.16	301.63	302.67	302.79	303.82	303.43	303.83	302.58	304.38	302.66	302.92	304.88	303.97	303.13	303.13	303.16	303.29	303.4	302.65	304.52	303.19	303.87	303.23	302.9	303.72	303.55	303.68	304.62	303.19	303.72	303.93	303.02	303.77	303.91	304.15	303.37	302.2	302.15	303.82	303.92	304.41	302.7	303.31	303.58	303.33	304.31
313.66	312.9	313.78	313.02	313.81	313.6	312.3	313.41	313.22	312.73	313.27	314.05	314.56	313.68	311.75	311.58	313.1	313.43	313.24	313.47	312.83	312.64	314.52	313.32	312.74	312.97	313.48	311.95	313.64	313.39	312.07	312.76	313.55	312.78	311.79	311.95	313.66	312.96	312.64	314.12	313.51	313.25	313.37	312.48	312.76	314.12	312.67	313.92	313.23	313.59
313.31	313.3	312.99	313.67	313.62	313.17	313.14	313.26	312.72	312.48	312.17	312.43	313.38	312.46	314.07	314.34	313.45	312.12	313.71	314.71	314.16	312.48	312.82	313.02	313.43	313.75	311.76	312.78	313.49	312.56	312.27	313.4	312.55	312.21	314.14	314.24	313.76	313.67	312.45	313.93	312.61	313.31	314.23	311.5	312.66	312.8	312.84	313.47	313.54	312.49
326.69	326.92	327.7	326.27	327.48	326.55	326.53	326.41	326.08	326.62	326.59	327.94	327.35	327.13	326.96	326.69	326.62	326.98	326.99	327.93	328.31	324.71	327.09	327.65	327.17	326.73	326.97	326.89	326.41	327.13	325.99	326.89	326.21	325.58	326.98	327.78	326.97	327.25	326.03	327.29	326.7	326.95	327.37	326.87	325.28	327.98	326.65	325.75	326.67	325.34
317.58	318.83	317.99	318.35	316.54	317.99	317.92	317.85	317.41	318.71	319.67	319.43	317.76	317.97	318.78	317.59	319.48	317.39	318.49	318.5	319.78	318.35	318.4	318.61	317.82	318.27	318.11	318.88	317.64	319.12	318.55	318.24	317.38	316.84	318.05	318.4	317.34	318.37	317.25	318.39	316.94	317.79	317.73	318.8	318.03	318.73	316.16	318.42	318.05	316.77
327.59	327.55	326.89	328.09	328.64	327.9	328.76	328.67	327.82	327.22	327.65	327.96	328.46	327.83	327.59	328.1	327.87	327.15	327.94	327.81	327.81	327.34	328.07	327.51	327.9	327.76	327.2	327.93	328.89	327.52	326.89	327.74	327.46	327.93	327.05	328.48	326.73	327.79	327.61	326.72	327.77	327.48	328.57	327.2	327.4	328.01	327.63	326.26	326.65	327.19
306	305.34	305.33	304.61	305.01	305.59	305.66	303.93	305.61	305.82	306.01	304.32	306.33	307.02	305.7	304.24	306.05	307.2	305.23	305.17	305.14	305.04	306.27	305.47	305.87	305.14	305.18	305.7	305.22	305.64	305.43	305.46	305.28	305.76	305.81	306.02	304.87	304.87	306.32	306.05	304.8	306.03	305.13	305.12	306.04	305.43	305.99	306	305.48	305.58
299.61	299.57	299.94	300.97	299.58	301.46	300.05	299.14	300.14	300.66	300.94	299.62	299.81	298.3	299.96	300.13	300.38	299.92	299.48	301.51	300.13	300.54	300.65	300.55	298.45	299.04	300.37	300.12	300.03	299.44	299.31	299.64	299.26	300.59	300.73	299.66	299.25	299.33	299.34	299	300.65	298.64	299.74	300.8	300.45	300.87	300.12	300.83	300.69	300.38
313.4	312.67	313.32	314.05	313.11	313.71	312.93	312.5	313.28	313.27	314.21	313.45	312.97	312.42	313.13	312.95	313.02	312.85	312.45	313.87	313.49	311.25	313.49	312.08	313.27	313.45	313.48	311.75	313.36	312.59	313.97	313.45	311.23	312.61	312.27	313.2	314.06	312.9	312.34	314.2	313.76	313.25	313.19	312.79	312.15	312.16	313.83	313.49	312.65	312.93
314.49	314.43	314.21	313.62	314.56	313.08	313.52	315.05	314.29	314.24	312.91	312.46	314.18	313.27	313.69	314.73	313.15	313.63	314.57	313.44	314.54	314.87	313.06	314.54	314.85	314.47	313.91	313.94	314.02	313.91	314.85	313.8	313.02	314.09	314.12	314.17	314.26	314.75	313.92	313.68	312.36	314.43	313.1	313.33	314.18	313.68	312.83	313.75	314.74	313.9
311.11	311.15	311.85	311.93	311.91	313.27	312.87	311.02	312.07	310.61	312.68	314.37	312.74	312.07	312.97	313.41	311.35	311.88	312.95	313.32	311.36	313.09	310.98	312.01	313.02	312.03	311.44	311.3	312.5	312.74	311.96	311.65	312.18	313.75	312.93	311.24	312.88	311.75	312.53	312.55	311.93	312.52	311.59	312.02	312.28	313.08	311.92	311.06	311.7	311.79
296.28	296.33	297.36	298.22	297.2	296.71	297.81	296.77	296.31	296.48	295.16	296.91	297.82	296.79	296.82	298.07	296.96	296.95	298.39	297.27	297.56	295.11	297.47	297.35	295.97	297.94	297.33	296.15	296.17	296.7	295.46	298.21	296.6	297.83	295.27	298.27	297.92	296.04	296.93	297.69	296.93	296.44	296.05	296.85	296.45	296	298.02	296.17	297.22	297.09
316.07	317.01	316.62	317.38	317.02	317.91	316.96	316.83	316.02	317.65	317.17	316.27	317.16	316.23	317.21	317.81	316.51	316.27	316.88	316.49	316.16	316.64	316.86	316.02	316.07	318.15	317.57	316.86	317.41	316.51	316.09	316.6	316.4	317.1	317.2	316.36	315.3	317.26	317.01	315.4	315.9	315.36	316.21	316.88	316.41	318.46	316.35	317.26	317.67	316.15
318.54	319.16	317.89	319.99	318.27	317.6	318.17	318.68	319.18	317.52	319.04	318.16	318.17	318.29	319.29	319.97	318.86	319.15	320.42	318.66	318.22	317.72	319.1	319.1	319.3	319.04	319.01	320.33	318.54	318.91	319.15	318.62	319.04	318.84	318.91	317.78	317.8	318	318.38	317.83	318.09	317.52	318.82	317.74	318.5	321.02	318.41	319.2	318.1	318.13
317.49	316.77	316.13	316.87	318.73	318.06	317.79	317.02	316.01	317.15	316.04	317.55	316.46	316.52	316.62	315.22	317.21	317.78	316.29	319.3	317.15	317.98	316.33	316.22	315.77	317.86	317.48	316.73	315.88	316.32	317.83	316.92	317.08	317.14	317.95	317.55	316.97	317.73	317.85	317.92	316.84	317.68	316.79	318	316.01	316.87	317.27	316.92	317.42	317.92
313.25	313.7	314.61	313.36	314.65	314.06	313.75	313.98	314.7	313.89	314.01	314.46	314.06	313.09	312.83	315.07	313.51	314.47	313.56	314.52	314.59	315.12	313.46	312.63	312.73	313.99	312.49	314.57	313.44	315.09	313.95	313.57	313.71	313.92	313.46	313.78	315.62	313.08	314.51	313.84	313.14	315.04	314.23	312.47	314.61	314.93	313.44	314.39	315.1	314.07
316.9	317.61	317.43	316.8	316.73	317.41	317.69	317.79	317.32	317.52	317.72	316.93	317.77	316.7	317.17	316	316.56	317.65	317.89	315.96	317.79	317.14	317.04	317.51	317.18	317.23	317.65	317.27	317.53	316.42	317.51	317.93	317.53	316.53	318.27	317.73	317.76	318.11	317.54	317.78	316.99	317.98	316.54	316.73	317.12	315.85	318.57	316.71	317.37	316.4
314.22	314.96	313.74	314.59	314.46	314.67	314.59	314.65	314.19	313.92	314.09	315.27	314.68	313.46	316.55	314.41	314.97	315.01	315.23	314.36	314.88	314.78	314.44	313.28	314.82	314.73	314.63	314.35	313.96	315.62	313.72	314.81	314.14	314.81	316.13	315.26	313.97	314.92	314.65	314.9	314.83	313.37	315.3	315.18	314.24	315.36	315.07	315.37	314.29	314.45
293.15	293.63	293.34	294.44	293.04	293.69	294.3	294.35	294.11	295.48	295.51	293.44	294.3	294.27	293.97	293.09	295.33	293.58	292.36	293.47	292.88	292.9	294.32	294.59	292.28	293.98	293.06	294.48	293.63	294.82	293.59	294.55	293.57	293.62	293.7	292.4	293.89	293.55	293.86	295.19	293.41	293.89	294.54	294.87	294.67	293.06	295.14	293.43	293.95	293.18
304.06	304.81	304.02	302.44	304	303.41	302.42	301.73	303.54	303.54	305.65	303.18	303.72	303.89	303.04	303.18	303.56	302.52	303	304.45	303.2	303.27	302.51	302.57	303.35	302.26	303.13	302.78	302.51	302.87	302.33	302.9	302.95	303.85	302.43	302.09	303.41	303.55	303.32	303.47	303.64	304.04	303.42	303.73	305.17	302.33	303.38	303.54	304.19	304.45
301.21	302.72	302.84	301.71	302.11	301.69	303.74	302.6	301.22	302.6	302.42	302.78	301.03	303.31	301.4	302.43	303.17	302.58	302.66	302.34	302.18	302.09	302.82	302.9	301.77	302.05	302.99	303.3	302.6	302.72	303.19	301.97	302.19	302.43	302.82	302.57	303.63	302.24	302.44	301.87	302.35	301.35	301.41	302.41	303.85	302.6	302.7	301.66	301.64	302.93
293.79	294.2	293.7	294.65	294.7	292.66	294.75	293.42	294.34	295.81	293.05	292.48	294.36	294.64	294.3	294.68	293.78	294.1	293.61	294.17	294.1	293.56	294.99	294.92	293.13	294.36	294.85	294.38	293.99	294.78	294.31	293.83	292.79	294.43	293.68	292.05	293.85	294.42	294.53	294.48	294.88	295	292.93	293.6	294.44	295.06	293.93	294.14	294.15	294.69
315.99	314.52	315.78	314.62	315.32	315.13	315.66	313.79	314.73	316.36	315.14	315.29	314.73	315.16	313.63	315.28	315.62	314.76	315.12	315.14	315	316.05	314.77	315.28	314.9	313.67	314.57	315.97	314.83	315.6	315.36	315.65	315.34	316.31	315.92	314.71	316.36	315.06	313.88	314.72	314.89	315.47	314.22	313.63	314.94	315.36	314.13	314.74	314.57	316.37
304.79	306.12	305.53	303.1	304.52	304.03	305.17	303.39	304.61	304.73	304.12	306.22	305.39	305.51	304.81	304.77	306.46	303.72	305.63	304.68	304.55	304.69	304.91	305.39	305.74	305.42	306.1	303.2	306.13	305.27	304.6	305.23	305.38	304.24	304.59	305.26	304	303.83	303.98	305.37	304.27	304.63	305.89	303.82	304.62	304.33	305.27	304.42	303.96	304.63
304.2	303.9	304.9	303.91	304.3	304.09	304.75	304.41	305.46	305.25	303.75	303.75	303.73	303.74	304.97	303.93	304.34	304.61	303.96	305.5	303.78	304.97	304.07	304.69	303.93	303.47	304.38	304.72	304.06	305.01	304.75	304.1	305.47	303.95	303.98	304.43	304.57	304.78	303.59	304.53	304.98	304.92	305.85	304.01	303.64	303.53	304.79	305.37	303.86	304.57
308.35	309.83	308.41	308.81	309.52	309.72	307.94	308.78	309.78	308.01	309.81	308.41	309.93	309.68	310.08	308.95	309.23	308.24	308.77	308.34	309.69	308.28	309.31	309.06	308.94	309.39	309.5	308.99	309.01	308.17	308.12	309.12	310.05	309.4	309.22	309.56	310.65	307.84	308.16	309.18	307.75	309.12	309.95	308.16	308.83	308.91	309.32	309.34	308.82	310.63
312.98	314.48	313.93	312.7	314.41	314.08	313.3	312.88	315.47	312.91	313.71	312.77	312.69	314.56	314.16	312.5	313.74	314.08	314.68	314.48	313.94	314.42	313.03	313.8	313.72	314.35	313.77	314.43	314.41	314.71	314.9	313.65	313.55	313.84	314.32	314.42	314.54	313.16	312.78	313.65	313.1	314.94	313.99	315.63	313.45	314.11	313.81	314.13	313.85	313.8
312.58	313.53	312.3	313.61	313.36	312.52	314.5	313.43	313.17	313.09	312.77	312.29	314.03	312.87	313.82	313.52	313.78	314.53	313.29	313.88	313.8	313.26	312.76	313.23	312.84	312.77	312.19	314.25	313.57	313.4	312.55	313.72	313.58	312.46	312.55	313.36	313.24	314.32	312.31	313.35	313.49	312.99	311.64	313.44	313.33	312.87	313.06	312.39	313.31	312.27
303.03	303.19	301.32	302.43	302.73	302.34	303.05	302.85	302.6	301.96	304.06	302.26	303.15	304.35	302.25	301.62	303.24	302.35	302.8	301.96	303.14	302.55	303.4	303.07	302.41	302.92	301.83	303.45	302.85	302.8	301.94	302.78	302.02	303.08	303.5	302.79	302.56	303.75	304.56	302.7	302.86	302.3	302.87	302.07	303.52	302.69	302.94	301.91	303.14	303.44
304.47	304.72	304.6	304.19	305.4	304.17	305.28	305.37	304.72	304.66	304.52	304.84	304.93	304.83	304.57	304.25	303.82	304.85	304.51	305.93	304.09	304.43	304.94	304.73	304.87	303.89	303.59	304.43	303.84	304.08	304.7	304.57	304.19	305.09	304.64	304.02	304.5	304.3	303.26	305.41	304.18	304.72	304.82	303.97	304.47	304.13	305.13	304.19	305.14	304.08
315.94	315.91	315.86	316.97	316.47	314.39	315.92	314.68	315.57	315.31	315.73	315.8	316.62	314.76	316.24	314.72	315.85	314.98	314.91	316.01	315.4	314.92	316.43	315.78	316.71	315.43	315.75	317.06	315.63	315.19	315.87	316.35	315.49	316.73	315.68	315.32	315.3	315.85	315.64	316.95	315.51	316.07	315.58	315.23	315.98	316.1	315.53	316.25	315.87	315.41
295.6	296.4	294.33	293.93	295.19	295.35	295.85	294.5	294.77	294.83	295.26	295.28	294.51	295.09	295.19	296.76	295.2	294.57	295.22	293.8	293.47	294.78	294.97	294.59	295.54	294.86	294.74	294.44	294.18	294.53	294.62	294.68	294.1	294.46	295.3	294.3	295.15	293.9	295.97	295.23	295.06	294.33	295.25	295.25	293.84	295.55	295.61	294.2	295.21	296.09
305.77	307.08	305.44	305.33	305.94	307.26	306.23	307.58	305.79	304.23	307.64	306.48	307.06	306.94	307.91	306.47	307.01	307.15	306.78	307.39	307.26	306.58	306.98	305.37	305.77	305.64	306.84	306.15	307.54	305.92	305.96	306.65	305.4	306.9	306.85	306.6	307.31	305.67	306.89	306.35	305.87	306.47	306.3	307.32	307.3	304.67	306.52	306.74	306.2	306.25
307.92	307.87	308.78	308.25	306.65	307.14	308.73	306.99	307.53	307.3	305.82	308.15	306.36	306.6	307.72	308.21	307.83	305.68	306.46	307.98	307.45	307.53	308.14	308.7	307.47	306.56	306.55	306.83	305.69	307.46	308.04	309.08	306.9	307.55	306.93	307.89	307.7	307.33	307.22	306.72	306.96	306.88	308.12	306.38	307.67	306.29	307.46	305.94	306.28	307.38
312.46	313.93	312.25	311.62	313.58	312.49	312.66	313.27	312.72	312.34	313.64	313.03	313.13	314.08	314.85	313.18	313.6	313.15	313.42	312.96	313.96	312.72	314.14	313.12	312.59	314.17	312.35	314.05	312.13	313.16	313.23	313.41	313.28	313.58	312.61	313.04	313.03	313.19	313.93	311.63	313.51	314.18	313.91	313.6	313.65	314.05	314.45	314.36	312.24	313.26
305.48	305.3	305.08	305.57	305.02	304.59	305.08	304.94	306.57	303.6	306.48	305.58	305.92	305.45	305.45	305.4	305.75	304.26	303.77	304.51	304.05	304.9	305.37	305.94	304.9	303.39	305.03	305.93	304.51	305.69	304.41	305.54	305.38	305.33	304.98	305.08	305.52	304.56	305.59	305.03	304.43	306.03	305.2	304.16	304.33	305.5	304.44	305.12	305.75	304.51
303.26	302.87	303.63	302.99	302.4	303.06	302.3	302.61	304.18	302.87	303.95	303.23	302.31	302.65	302.09	302.06	302.71	303.02	304.37	302.58	302	302.81	303.17	304.18	301.68	303.11	302.13	303.18	302.3	302.78	303.26	302.43	302.31	302.18	304.23	302.68	302.33	303.77	301.75	302.85	304.36	302.81	303.07	302.81	303.07	302.61	302.16	302.94	303.09	303.18
304.99	305.39	304.59	305.88	305.48	306.01	305.66	305.81	304.97	306.64	304.92	304.93	305.15	304.58	304.43	305.69	305.96	305	305.46	305.64	305.78	304.4	305.97	305.95	305.05	307.3	304.49	304.83	304.99	305.21	304.93	305.68	306.28	305.97	305.49	304.13	304.61	304.9	304.78	306.38	307.08	304.87	304.63	305.66	305.08	306.22	305.16	306.38	304.82	305.28
306.16	307.31	306.11	305.97	306.82	307.01	305.57	306.83	305.47	305.67	306.11	306.1	306.59	306.11	305.81	306.53	306.55	305.56	306.43	306.69	304.46	306.04	306.28	305.26	305.06	305.27	306.35	305.92	308.29	306.6	305.95	305.85	306.69	306.33	306.07	307.14	305.14	305.96	305.56	306.01	306.53	306.36	306.01	306.29	306.22	305.77	305.55	305.38	305.05	306.1
306.13	305.93	304.46	306.14	305.59	305.49	304.98	306.61	306.27	305.1	305.92	306.34	307.27	307.08	307.09	306.25	306.24	305.86	305.88	306.6	306.49	305.42	305.37	305.81	306.06	306.39	306.52	306.9	306.37	306.99	306.12	306.21	305.65	304.92	306.31	306.49	305.49	307.56	305.61	306.66	306.7	305.56	306.65	305.96	306.73	306.87	305.98	306.44	306.47	305.63
304.37	305.02	302.85	303.92	304.06	305.19	305.41	304.19	304.48	304.76	304.26	305.55	304.95	305.01	305.64	303.36	304.05	304.52	304.07	304.23	302.39	304.36	303.68	303.75	305.17	304.85	303.91	304.06	304.93	303.26	303.84	304.77	304.15	306.37	304.06	304.82	304.81	305.48	304.36	304.9	305.28	304.79	304.02	303.58	304.52	304.2	304.64	304.45	304.4	305.08
306.43	308.02	306.47	305.08	305.18	306.18	307.32	305.87	305.32	305.98	305.01	305.66	307.25	306.48	306.14	306.31	307.3	307.14	306.19	306.14	306.81	306.97	306.99	305.91	306.72	305.93	305.48	305.76	306.07	307.07	307.13	306.17	307.13	306.23	307.02	306.54	306.64	307.38	306.32	306.6	305.85	306.12	306.95	306.15	306.22	307.1	306.09	305.95	306.69	305.51
302.82	303.76	302.89	303.7	302.88	303.5	303.06	303.24	303.31	303.26	303.41	302.51	304.51	304.17	301.93	304.12	304.34	303.46	303.37	303.88	303.43	304.73	303.89	303.45	303.32	303.34	303.37	303.9	303.61	302.75	305.29	304.1	302.87	303.95	303.32	304.1	302.3	301.85	303.97	303.43	303.51	303.54	303.75	302.72	303.05	304.81	304.22	302.89	302.91	303.73
312.52	311.06	311.62	312.85	312.14	311.53	312.14	311.5	312.28	312.61	312.63	312.28	312.85	311.84	312.05	312.44	311.85	311.42	312.22	312.03	310.81	311.25	311.73	312.48	311.21	312.86	311.38	311.03	312.52	313.55	311.88	312.28	312.86	313.44	312.11	312.25	312.69	312.57	312.51	312.18	312.1	310.76	313.24	312.23	310.86	312.63	312.72	313.24	311.99	312.67
301.26	302.59	299.97	302.52	301.8	301.32	300.72	301.07	301.51	300.32	301.09	300.58	300.51	301.3	301.18	301.09	300.67	301.31	301.38	300.53	301.95	299.67	302.17	301.51	300.38	302.63	300.68	300.5	301.49	302.14	301.68	301.02	300.82	299.79	300.93	302.43	301.44	300.28	300.68	301.55	300.46	300.78	300.37	301.72	301	299.66	300.06	300.59	300.01	300.83
327.85	328.8	329.72	329.55	328.86	328.76	327.04	329.83	328.42	328.03	327.95	328.45	328.89	329.39	328.41	329.46	329.19	328.08	328.15	329.64	328.16	329.16	329.2	328.96	328.43	328.83	328.07	328.29	328.74	328.01	328.14	328.65	328.52	328.44	328.41	329.05	328.18	328.29	328.2	327.8	328.96	328.1	328.97	329.64	329.47	330.15	328.75	328.41	329.06	329.38
324.82	323.98	325.16	324.34	324.78	325.46	324.28	324.36	324.89	324.06	324.69	324.99	324.44	325.08	323.63	325.01	323.92	324.37	324.88	323.57	324.28	324.65	325.14	323.96	325.05	324.93	324.98	324.03	324.55	324.1	323.95	324.25	323.94	323.64	323.65	324.79	324.33	324.69	325.2	325.92	324.88	323.69	325.04	324.49	323.99	323.65	323.67	326.92	325.15	324.47
301.27	300.69	301.67	301.83	302.22	300.48	301.44	301.09	300.46	301.51	301.32	301.59	302.34	300.68	300.38	299.75	300.13	301.83	302.06	301.38	300.48	301.03	302.72	300.83	301.76	301.37	300.01	301.6	301.81	300.77	300.55	301.85	300.79	301.29	300.83	299.99	302.52	300.28	302.21	301.57	300.49	301.91	301.97	301.69	301.48	302.37	301	302.38	300.36	301.9
294.26	294.11	294.58	293.19	294.78	294.08	295.13	293.59	293.21	292.15	294.26	292.67	293.27	294.08	293.43	294.02	293.82	294.71	294.53	294.31	293.89	293.44	294.35	293.82	293.82	293.58	294.18	295.61	292.62	293.51	294.54	294.43	294.2	293.89	293.33	293.83	294.17	294.01	293.9	294.22	293.16	295.1	294.19	294.05	294.41	294.67	294.24	294.18	294.41	294.88
306.33	306.1	306.68	306.74	306.11	306.11	305.84	306.89	305.75	307.4	305.89	306.31	305.1	306.49	306.01	306.37	305.67	305.03	305.7	306.27	307.62	307.83	305.98	307.24	306.17	307.23	305.4	306.16	307.19	306.88	306.27	307.12	306.29	307.03	306.49	308.62	306.13	305.82	307.07	307.61	306.64	307.16	306.75	307.22	307.03	306.27	305.65	307.02	306.9	306.24
315.73	315.09	315.13	314.72	315.25	314.42	314.57	314.91	315.49	314.84	315.61	315.29	314.59	313.85	313.59	314.41	313.74	313.99	315.05	313.9	314.91	315.08	316.32	315.46	314.24	315.44	314.67	313.71	314.7	315.64	315.9	315.11	314.49	314.52	315.59	315.59	315.12	313.86	315.04	315.21	315.09	313.86	314.56	314.96	314.87	315.69	313.95	316.78	314.3	314.69
327.79	326.69	328.16	326.74	327.5	327.87	327.64	326.39	327.52	327.47	327.8	327.49	327.38	327.94	327.21	326.84	327.99	327.55	328.92	328.33	327.47	327.56	327.61	327.7	327.41	327.38	327.54	329.21	327.41	327.74	327.85	327.52	327.92	328.71	327.22	328.57	326.78	327.52	328.31	327.85	327.03	327.75	327.02	327.3	328.7	327.64	328.7	328.49	328.31	327.34
310.47	310.43	310.44	309.55	310.61	309.25	310.09	308.66	310.84	310.23	309.7	309.63	309.2	309.29	310.13	309.24	310.58	309.11	309.79	309.25	308.94	311.07	310.18	309.61	311	309.71	309.95	309.08	310.42	309.9	311.11	310.61	310.42	309.98	309.72	309.45	310.74	309.91	309.49	310.02	309.19	309.16	310.45	309.32	309.59	308.7	309.77	308.93	309.79	308.7
299.94	299.54	299.62	300.36	299.39	300.18	299	299.66	299.87	300.41	300.44	299.79	299.88	299.96	300.04	300.3	300.65	299.36	300.61	299.25	300.88	300.04	299.84	300.46	300.21	301.41	299.73	300.34	299.99	299.55	299.53	300.65	299.55	300.31	299.64	299.79	300.06	299.43	299.88	299.34	299.15	300.09	301.3	300.65	299.21	300.38	301.03	299.63	299.82	300.89
303.83	303.36	303.57	302.34	303.29	303.13	304.24	302.38	304.33	304.17	304.55	304.19	303.57	302.94	302.99	303.53	303.3	303.03	302.39	304.58	303.44	303.54	303.01	302.49	302.95	302.48	303.47	302.54	302.86	303.51	303.76	304.23	303.43	303.1	303.01	303.36	302.92	303.04	304.13	304.01	303.51	304.33	303.18	303.55	302.21	303.64	303.15	303.77	304.48	303.32
295.32	294.82	295.73	294.04	294.92	295.94	293.34	294.71	295.42	296.68	295.19	294.6	295.01	294.73	294.21	296.57	293.81	295.46	294.4	294.6	295.58	295.42	295.03	295.48	294.41	296.04	295.09	295.81	295.13	295.61	294.99	294.15	294.77	295.17	295.03	295.36	295.25	295.1	294.3	295.72	294.8	293.51	293.29	293.71	295.46	295.57	293.61	294.33	295.25	294.89
319.59	318.69	319.39	319.8	318.77	317.92	319.3	318.9	319.49	318.81	319.27	319.32	319.71	319.35	320.06	318.6	320.02	318.65	318.65	319.19	317.53	318.74	318.78	319.04	320.32	318.36	319.96	320.3	319.39	319.34	317.85	320.11	320.7	318.91	319.92	319.79	320.66	318.41	319.22	319.58	319.57	318.95	320.25	319.35	319.44	318.76	318.73	319.56	318.45	318.91
303.7	302.78	301.48	302.98	302.57	302.94	303	303.69	302.91	304.32	303.93	303.88	303.61	303.66	302.85	302.04	303.13	303.8	303.41	303.01	303.48	302.12	304.33	303.98	304.14	303.7	303.38	303.57	304.21	302.65	303.35	304.4	303.73	302.46	303.16	302.86	303.32	303.2	303.46	303.19	303.37	303.37	304.61	304.23	304.35	302.83	302.86	302.25	303.54	304.28
324.24	325.06	324.63	326	325.85	325.5	323.36	325.52	323.75	324.79	323.31	324.95	325.09	324.61	325.3	324.48	324.01	324.48	324.67	325.6	324.66	324.31	323.67	323.98	324.91	324.48	324.93	324.58	323.95	322.94	324.89	324.61	323.37	323.16	323.72	323.72	324.28	324.16	323.38	324.07	323.91	325.53	323.97	324.25	324.54	324.05	324.39	325.25	323.9	323.73
310.41	308.49	308.38	309.87	309.2	309.29	309.46	309.18	310.45	310.88	309.01	309.89	310.27	308.89	309.44	309.58	308.43	309.39	309.15	309.56	309.99	309.93	311.55	309.17	309.15	309.07	309.35	309.69	310.48	309.83	310.99	310.27	311.72	309.08	310.04	310.24	309.52	309.94	310.56	310.01	310.71	309.3	310.61	309.82	309.15	309.41	309.49	310.66	309.66	311.09
306.44	305.81	307.07	305.99	307.42	305.78	307.49	306.04	307.23	306.66	307.13	305.88	306.23	307.18	306.15	307.33	306.76	306.26	306.36	306.75	306.99	307.81	307.12	306.25	306.83	308.1	307.16	307.02	305.91	306.92	307.87	306.65	307.2	306.75	307.01	306.73	306.32	306.96	306.63	306.6	306.67	307.06	305.77	307.94	306.15	305.7	307.56	305.84	305.77	306.19
313.04	313.07	312.51	313.5	313.97	313.61	312.97	312.99	313.52	314.61	312.55	312.8	312.86	313.04	312.95	313.34	314.03	312.96	313.35	313.06	313.38	313.71	313.63	314.59	314.25	312.72	312.9	313.89	314.18	311.56	312.81	312.1	314.14	313.81	313.07	313.1	312.88	313.06	312.64	312.81	313.17	313.56	313.77	312.15	313.82	314.72	313.03	313.58	314.38	313.36
316.19	316.57	314.22	315.78	316.06	314.87	315.77	316.31	316.46	315.66	314.15	316.44	315.63	315.59	315.6	314.47	315.88	315.42	315.6	315.65	315.54	316.68	315.13	316.97	314.83	315.85	314.64	316.23	315.19	315.58	314.34	315.95	315.72	316.15	317.38	317.16	316.37	315.09	315.68	315.63	314.99	315.05	315.04	315.13	315.95	315.36	316.07	315.52	316.85	315.91
327.12	327.81	328.27	328.05	327.87	327	326.71	329.46	327.29	327.65	327.43	326.67	328.67	327.87	327.29	327.6	328.72	327.02	326.54	327.58	327.41	327.58	327.97	327.77	328.53	327.92	328.73	327.57	327.81	326.87	327.74	327.69	327.11	327.29	328.3	326.39	327.01	328.2	328.04	326.53	327.34	327.4	328.17	327.31	327.49	329.22	326.91	327.94	327.06	327.3
294.41	294.31	296.48	296.38	294.45	296.74	296.98	295.01	294.49	296.36	295.54	295.18	295	295.21	294.97	294.25	294.74	296.62	295.18	294.46	294.98	295.27	295.64	294.98	294.48	294.92	294.47	295.53	295.51	295.22	294.69	295.17	294.32	294.86	294.53	293.59	294.39	295.8	294.64	294.38	293.49	293.78	295.02	295.48	295.67	294.55	295.83	294.78	295.23	294.86
300.76	301.25	301.55	301.27	300.22	301.34	301.25	300.91	299.93	300.96	300.97	302.15	301.02	302.01	302.02	300.73	301.06	301.12	302	300.79	301.1	300.95	301.58	300.49	300.9	300.77	302.47	301.4	301.01	300.06	300.02	300.23	301.53	301.27	300.24	301.5	302.54	301.36	299.37	301.04	300.67	301.44	299.54	300	300.25	299.7	301.62	301.38	301.81	301.27
295.36	295.07	295.78	295.33	297.01	295.64	293.56	294.75	295.86	294.97	295.54	294.7	294.15	295.14	294.51	295.93	295.05	294.46	294.88	294.98	295.01	295.05	296.15	295.93	295.05	295	295.28	295.47	294.95	294.89	295.89	295.81	296.1	296.12	295.55	294.92	295.19	295.45	294.78	295.3	294.66	295.03	294.99	295.81	295.47	295.54	293.34	294.75	296.1	294.81
314.43	313.05	314.2	313.66	312.15	311.53	313.46	313.87	312.36	312.63	312.21	313.22	311.92	313.43	312.33	315.12	311.81	311.94	313.17	312.93	313.52	313.83	312.11	311.99	313.74	312.19	311.88	313.69	312.82	311.76	312.72	311.65	312.92	313.14	312.94	313.21	313.46	311.93	312.61	312.72	313.79	312.84	312.81	312.32	312.52	313.86	312.74	312.35	312.98	312.53
306.25	305.21	304.84	305.18	304.6	303.97	304.05	303.88	304.26	304.72	304.28	305.63	304.31	304.25	303.57	305.23	305.05	304.59	305.37	304.58	305.34	304.76	304.28	305.07	305.02	304.69	304.04	305.2	304.29	304.14	303.88	306.08	305.39	304.42	304.21	305.33	303.63	303.32	304.04	303.59	304.91	303.89	303.24	304.35	303.55	304.98	305.79	305.34	304.51	304.1
316.39	318.59	319.38	319.64	319.62	318.2	319.26	319.48	318.29	316.74	317.21	319.09	317.21	318.75	317.54	318.74	318.86	319.61	318.57	319.17	320.26	318.35	319.42	318.81	318.56	317.84	318.11	318.4	319.52	317.36	318.82	318.7	318.54	318.26	319.04	319.45	318.42	318.67	318.85	318.75	317.68	318.72	317.77	317.54	319.24	318.28	317.45	319.41	319.41	319.66
312.48	312.6	312.85	312.39	313.95	313.13	313.11	313.86	312.91	313.92	313.34	311.88	311.99	313.57	313.02	313.83	312.87	313.47	313.07	313.17	312.4	313.29	312.74	312.61	312.62	313.16	312.6	313.38	313.93	314.12	312.53	313.19	313.1	313.52	312.35	313.16	312.86	313.45	313.52	313.18	313.01	312.03	313.8	313.71	312.09	311.59	313.13	313.62	312.99	312.8
304.16	303.69	305.13	304.59	303.87	303.61	304.54	304.86	304.1	304.41	304.86	305.18	304.94	304.99	305.54	305.04	303.98	304.32	304.38	303.26	304.94	304.12	303.89	304.52	304.83	303.62	303.55	304.91	306.19	305.63	304.4	303.58	305.27	303.52	306	304.98	302.95	305.3	304.69	305.15	305.05	304.74	304.7	305.6	305.7	304.91	304.32	304.62	304.57	302.89
301.96	302.4	303.24	302.97	301.69	302.04	302.68	303.82	301.89	301.82	302.59	303.68	302.66	302.67	302.79	303.14	303.44	302.92	304.18	302.97	303.34	304	303.42	302.95	302.12	302.21	302.79	303.24	303.05	303.16	303.42	302.62	301.17	303.45	303.33	302.67	303.58	303.79	303.26	302.88	301.88	302.82	303.49	303.06	301.98	303.22	301.6	302.41	302.94	304.93
315.44	316.73	315.27	315.78	315.39	316.23	314.6	315.57	317.09	315.46	316.45	315.89	315.73	316.55	316.99	315.9	315.64	314.22	315.58	315.54	316.28	315.84	316.55	315.83	315.89	315.26	315.35	316.05	314.58	316.1	315.63	315.5	316.22	314.78	315.47	316.08	315.44	315.56	315.62	314.87	314.47	315.03	315.48	316.03	314.53	314.87	315.92	316.47	316.54	316.37
309.8	310.9	312.2	310.23	310.04	310.93	311.5	311.34	310.59	310.98	311.02	310.55	309.64	310.58	310.37	311.63	310.62	310.92	310.5	312.53	309.83	311.04	310.24	310.07	310.84	311.27	309.68	311	310.89	309.38	310.67	311.66	310.76	309.13	311.1	310.18	310.16	309.81	310.75	310.95	311.64	311.16	312.53	311.04	309.76	311.1	309.81	310.03	311.55	310.21
309.56	309.48	309.17	311.15	309.74	310.75	309.67	309.43	310.27	309.06	309.73	310.57	309.19	310.43	309.66	309.14	310.21	310.27	311.11	309.12	308.37	309.89	309.94	310.77	309.42	310.52	309.79	309.56	309.08	309.57	308.67	309.36	309.11	308.61	309.1	310.98	310.04	309.97	310.31	308.63	309.27	310.04	309.9	309.77	309.05	310.21	310.43	309.66	310.17	310.39
304.26	302.28	303.5	302.31	304.14	304.59	304.26	303.78	302.8	303.12	304.44	303.58	302.6	304.08	303.21	302.62	302.63	302.93	302.94	303.83	303.58	303.65	304.72	302.23	304.48	303.71	303.37	302.78	302.84	302.6	303.46	303.29	304.18	304.68	304.11	301.97	303.59	303.42	302.83	303.08	304.1	302.75	303.83	303.79	304.18	305.26	303.58	303.16	302.42	303.8
304.79	304.51	302.01	303.27	304.04	304.44	302.09	304.02	303.16	302.25	304.99	303.2	303.48	303.98	303.92	303.5	303.34	303.93	303.94	305.15	303.24	302.23	304.64	302.21	304.51	303.1	303.84	303.96	302.67	303.95	302.63	303.13	303.52	304.25	304.35	303.37	303.64	303.06	304.22	302.17	303.13	301.69	304.03	302.37	304.07	303.72	301.8	304.39	303.48	303.38
305.85	305.36	304.8	305.62	304.74	305.72	305.64	306.12	304.57	305.5	305.22	305.96	305.55	305.54	305.03	304.8	304.87	305.32	305.86	303.75	305.45	305.98	305.01	305.14	304.98	305.38	304.57	304.9	305.21	305.57	305.83	305.79	305.96	304.85	304.24	305.79	306	305.58	303.8	305.69	306.12	304.79	305.14	304.75	304.84	305.43	305.78	306.28	305.52	307.34
317.95	316.41	316.95	316.92	316.71	318.62	318.92	317.66	317.58	317.28	318.28	317.97	316.81	317.27	317.01	316.79	316.28	316.53	316.38	317.22	317.97	316.75	316.51	316.44	316.77	317.89	316.35	316.21	317.03	317.79	317.94	317.83	317.23	317.96	316.19	317.84	317.26	317.38	317.21	316.88	317.11	317.16	316.46	316.86	316.48	317.12	317.84	316.36	319.01	315.45
317.38	316.83	316.53	317.45	317.27	317.14	316.34	318.32	317.15	316.81	317.14	316.88	316.87	317.57	316.63	317.06	317.28	315.74	316.92	316.7	316.95	318.25	316.93	318.25	317.41	317.17	317.48	317.61	317.66	317.84	318.17	316.87	317.29	316.43	317.51	318.55	317	316.85	316.24	319.14	316.46	317.51	317.88	318.11	317.06	317.67	315.69	317.68	316.54	317.61
316.25	315.52	315.76	315.75	316.2	315.18	316.51	315.25	316.93	316.09	314.89	316.78	316.35	316.11	315.96	315.65	315.02	315.83	316.58	315.17	315.29	314.94	316.16	315.26	316.18	315.72	315.82	315.27	315.06	314.8	316.76	314.31	315.27	315.59	315.52	315.52	314.96	315.74	315.52	316.25	315.97	315.07	316.57	315.57	316.26	316.63	316.98	315.87	315.89	315.8
304.87	304.35	305.22	305.28	303.78	304.21	304.15	304.13	304.76	304.05	303.83	304.08	303.95	305.86	304.95	305.07	304.9	304.52	306.68	304.65	304.61	303.7	303.71	305.57	304.75	304.24	305.24	305.4	304.49	303.06	304.65	305.05	303.6	303.87	304.74	304.54	304.08	303.28	305.49	305.23	304.49	304.57	305.03	304.31	304.62	304.59	304.68	303.76	303.68	304.67
314.87	314.72	315.69	316.22	315.47	315	315.51	314.86	314.66	314.8	315.32	315.26	315.5	314.58	315.42	315.58	315.21	314.61	314.32	315.8	315.75	315.57	314.63	315.41	315.59	314.7	314.49	316.1	314.23	315.04	315.43	315.02	313.79	316.09	315.48	314.84	314.8	315.42	315.37	314.8	314.36	314.5	314.55	315.72	315.68	314.42	314.01	314.68	314.8	314.94
309.58	307.96	308.64	307.92	309.4	308.19	309.36	308.88	309.48	309.66	309.3	309.18	309.46	308.76	309.43	308.95	308.31	309.58	308.27	307.16	309.05	308.24	309.39	309.88	310.07	309.3	308.74	309.38	308.06	309.42	309.54	309.53	308.85	309.62	309.73	308.87	308.22	309.34	308.11	308.68	308.29	308.79	309.02	309.73	308.7	307.06	309.08	308.44	308.56	308.56
309.89	310.68	309.69	310.41	309.32	310.86	309.77	309.91	310.15	311.36	311.29	310.64	310.33	311.17	310.29	310.21	309.82	310.15	311.24	309.92	308.73	308.64	310.68	309.32	308.77	310.77	309.42	310.51	309.28	309.13	310.29	309.47	309.49	309.84	310.68	310.9	309.86	310.49	308.72	309.02	309.92	309.39	309.67	310.44	309.59	309.56	310.22	310.85	308.63	309.08
296.47	296.87	296.74	296.16	294.73	294.41	295.41	295.16	294.38	293.99	295.32	295.76	295.42	294.63	294.51	295.23	294.79	294.54	294.3	294.85	295.28	295.9	296.6	295.11	295.02	296.03	295.33	294.58	294.9	295.6	295.84	294.95	294.34	295.08	294.41	294.17	295.09	294.52	294.92	295.51	295.44	295.3	295.04	295.46	295.81	296.15	295.68	296.29	294.76	296.45
309.98	310.85	311.37	310.59	310.76	310.98	311.07	311.81	309.69	310.3	311.19	311.51	310.86	310.95	310.53	309.92	311.29	309.26	311.39	310.38	310.75	310.28	310.47	310.77	311.18	310.24	309.61	310.2	310.38	310.69	310.33	311.17	310.94	311.1	309.66	309.74	309.88	310.08	310.07	310.73	310.49	310.69	311.58	311.25	310.35	310.99	309.51	310.86	310.43	310.99
314.51	314.11	315.08	314.75	315.23	315.54	315.67	314.75	314.28	314.71	314.59	314.04	314.8	313.57	315.54	313.98	315.08	314.7	315.13	314.22	315.18	314.08	315.22	314.04	314.94	314.1	314.75	314.22	315.27	315.55	314.56	315.4	315.34	314.37	314.7	315.39	314.43	314.4	314.9	314.62	315.28	314.43	314.73	314.02	314.58	315.3	313.53	315.03	315.33	314.06
303.1	301.64	303.54	301.4	302.65	303.61	302.16	303.22	302.29	301.41	301.47	303.37	303.76	302.72	302.42	302.54	303.22	302.04	303.52	302.79	301.81	303.87	302.27	302.88	303.61	302.75	303.22	303.72	303.62	303.46	303.02	303.52	302.77	303.73	303.11	303.57	303.47	302.01	302.89	303.33	302.44	302.63	302.19	302.81	302.23	302.42	302.82	302.91	302.54	301.97
326.25	328.36	328.22	327.76	326.86	326.86	327.79	328.11	327.96	327.99	327.86	328.33	328.16	328.53	326.21	327.48	327.02	327.49	328.12	327.81	327.39	328.01	327.34	327.6	326.85	328.31	328.09	327.02	326.94	327.06	326.18	328.31	327.76	328.57	326.93	327.97	326.67	326.63	327.14	327.63	327.42	327.82	327.64	328.17	327.31	327.44	327.39	326.63	327.08	327.21
307.96	307.22	307.11	306.82	308.55	307.85	307.57	306.66	306.57	308.52	307.05	307.31	307.51	305.99	307.1	306.86	307.16	307.56	307.14	308.54	306.23	307.66	307.8	307.26	306.99	307.44	307.42	306.66	307.61	306.84	305.85	307.37	307.33	306.27	307.8	307.42	306.76	307.45	306.88	306.72	306.34	307.9	307.51	307.85	307.24	306.56	306.36	307.13	306.9	307.29
304.5	306.38	303.9	304.68	304.62	303.86	304.21	303.99	303.63	303.36	304.68	304.92	305.98	304.96	304.66	304.47	304.28	304.62	305.3	304.67	305.19	304.27	304.02	302.67	303.55	304.34	302.73	305.25	304.41	304.32	303.15	304.03	305.42	304.11	304.88	303.82	304.14	305.8	304.99	303.93	304.38	303.52	303.95	304.34	304.3	303.82	304.01	304.38	304.43	304.73
311.86	312.55	313.31	312.92	314.19	312.96	313.33	313.52	314.35	313.23	312.62	312	313.25	312.22	312.24	313.6	312.79	313.32	313.06	312.41	312.04	312.04	312.31	312.66	313.39	313.29	311.11	312.32	313.45	313.4	312.43	312.79	312.69	312.27	311.32	312.2	313.39	311.73	312.1	313.61	312.98	312.34	312.54	311.85	313.58	311.87	313.27	312.49	312.91	313.51
305.32	305.02	306.03	305.51	306.61	305.49	304.91	304.84	305.17	306.4	304.09	304.69	304.93	306.31	305.28	304.8	306.09	304.69	305.09	304.46	304.71	304.95	305.41	304.02	304.17	305.03	306.18	304.85	304.62	305.53	305.48	306.45	304.81	304.56	305.16	305.49	303.91	306.22	304.08	304.53	305.28	304.47	305.97	305.52	304.63	304.83	303.96	305.38	305.76	305.22
305.49	305.83	305.49	305.69	304.15	306.05	305.54	303.01	304.9	305.18	304.85	304.19	304.43	303.83	304.7	305.47	304.79	305.83	304.81	305.2	304.57	306.38	305.37	305.61	305.62	305.2	306.03	304.29	304.89	305.25	305.05	305.39	305.02	304.81	304.44	304.71	304.03	306.23	306.79	304.91	305.99	304.41	305.45	304.95	305.44	304.75	304.88	306.12	305.83	305.32
304.78	305.49	304.93	305.21	304.83	304.69	304.44	304.94	303.99	304.73	304.48	305.16	305.88	304.21	305.54	304.88	305.38	304.97	304.94	304.29	304.03	305.32	304.3	303.77	303.14	305.29	304.08	304.5	304.46	304.74	304.99	305.52	304.82	305.05	306.46	303.9	304.76	304.27	303.54	304.27	304.87	304.51	304.19	304.13	305.53	304.56	304.07	304.76	304.81	304.9
305.72	307.43	305.95	306.81	306.75	304.43	306.32	304.88	306.17	306.14	305.39	307.25	305.78	306.18	307.2	305.72	308.28	305.98	306.91	307.43	306.8	305.72	305.05	305.53	305.64	306.42	306.69	305.33	307.43	306.32	306.64	305.54	306.49	305	305.54	306.9	306.43	306.55	305.79	306.66	305.24	305.76	306.21	305.03	307.78	306.61	305.58	306.49	305.99	306.16
317.21	316.19	317.99	316.26	318.32	317.03	317.21	317.68	316.78	317.78	317.63	316.01	316.83	317.14	317.7	317.1	318.21	317.61	317.52	318.11	317.46	316.31	316.03	317.58	315.61	316.94	316.6	317.58	317.46	316.49	317.28	317.08	317.04	316.44	317.8	317.51	317.1	317.44	317.66	317.44	317.9	317.04	318.41	317.92	317.08	316.88	317.55	317.99	317.59	315.88
317.84	318.24	319.07	317.87	319.05	317.97	317.83	318.32	317.93	318.06	318.34	317.9	318.01	318.15	317.25	319.74	320.37	317.09	318.59	319.4	317.53	317.95	318.37	318.72	318.29	317.9	319.68	317.3	317.68	317.58	318.34	318.68	318.88	318.59	318.21	316.63	317.02	317.73	318.06	318.3	317.94	317.57	317.3	319.33	318.87	317.73	318.96	317.21	318.91	317.61
326.35	326.43	326.83	327.38	327.62	327.69	327.17	328.18	327.36	328	327.84	328.94	328.21	328.07	327.43	327.74	327.06	327.25	327.95	328.14	328.69	328.29	327.57	328.39	328.38	329.42	327.83	326.95	328.34	328.12	327.34	327.55	327.71	327.69	327.59	327.68	328.98	327.29	329	328.36	327.32	327.27	328.24	327.37	327.98	328.17	327.47	327.7	328.01	328.42
311.83	312.68	312.71	314.12	312.73	312.09	313.49	313.77	312.11	313.18	311.46	313.26	313.41	313.34	313.08	313.41	312.76	313.26	312.93	311.77	312.79	313.06	312.73	312.49	312.59	311.72	313.34	312.17	312.87	313.1	311.45	312.83	312.57	312.25	312.29	314.57	312.3	313.22	312.26	313.18	314.04	312.47	312.91	313.12	312.7	313.45	313.33	312.31	312.96	312.34
313.17	314.31	313.69	312.56	312.65	312.68	311.8	311.83	314.08	312.03	313.61	311.86	312.67	313.03	312.67	312.94	313.35	312.54	311.51	312.36	313.51	311.64	313.86	312.41	312.67	313.03	313.93	313.78	313.56	313.53	313.05	311.71	314.42	314.65	314.78	313.59	313.25	313.4	313.7	313.08	311.77	313.03	312.75	311.99	312.41	312.56	313.68	312.26	311.98	312.56
312.91	314.09	313.57	313.78	312.36	313.11	312.71	313.88	313.93	312.57	313.05	313.15	313.48	313.17	314.31	313.19	313.52	311.93	312.09	313.3	313.08	313.11	313.87	315.03	313.93	313.72	313.1	313.52	315.02	314.28	313.38	312.39	314.16	313.7	312.94	313.69	313.52	312.8	312.69	313.65	314.65	312.39	313.3	312.73	312.27	314.48	312.84	313.55	312.82	313.74
300.56	301.19	301.53	301.08	301.81	300.06	300.26	301.76	301.47	300.83	301.58	302.54	301.44	300.61	301.04	300.89	300.68	300.72	300.4	301.12	300.6	300.59	301.28	301.08	300.57	300.84	302.38	301.4	301.39	302.08	300.78	300.57	301.34	301.13	299.97	301.47	301.77	300.53	301.05	300.37	301.35	301.05	300.43	300.43	300.9	300.72	301.18	301.17	299.52	300.62
316.72	315.49	314.49	315.75	314.18	316.04	315.09	314.68	316.83	316.52	314.85	315.03	315.59	315.94	316.47	315.18	315.83	316.54	315.85	314.74	316.16	315.52	315.58	316.09	317.79	316.07	316.22	316.33	316.78	314.75	315.05	314.48	314.87	315.01	314.96	315.78	315.26	315.15	315.64	315.26	314.78	317.2	314.73	315.8	316.31	314.75	315.57	315.24	316.95	314.94
305.88	304.48	305.27	305.55	305.26	304.15	304.96	304.64	304.67	304.38	305.94	304.41	305.01	306.26	305.98	304.86	305.24	305.13	304.76	304.91	304.17	305.5	305.51	304.34	305.36	305.49	305.36	305.02	305.91	305.34	303.97	304.45	306.4	305.12	304.91	304.7	305.09	305.48	304.48	305.07	306.02	305.1	305	305.3	303.9	305.53	304.77	304.92	305.76	304.62
302.96	303.97	304.9	303.91	303.11	303.85	302.89	304.58	303.18	304.2	304.16	303.22	303.34	303.2	303.07	303.37	302.16	304.61	303.84	303.77	301.9	304.08	303.16	304.85	303.84	305.08	302.88	303.06	303.14	303.3	304.1	304.36	304.68	303.73	303.18	304.7	302.79	303.44	303.1	303.14	302.76	303.06	302.93	303.99	304.52	303.31	303.97	303.32	303.52	303.27
295.05	294.6	292.89	293.69	293.84	295.42	293.19	295.51	292.69	294.08	294.15	296.14	293.48	294.16	294.47	294.38	294.04	294.4	292.82	292.87	294.17	294.8	294.08	294.76	294.41	293.66	294.43	293	293.75	293.17	294.72	292.99	293.85	293.24	292.95	292.96	294.3	295.61	294.79	293.63	294.25	293.28	293.41	293.56	293.96	293.78	293.27	294.22	294.55	294.07
304.65	307.15	306.52	305.18	306.75	307.44	306.56	305.76	305.75	305.82	304.82	307.15	307.07	306.56	306.53	305.15	305.53	306.16	305.47	305.46	305.8	306.52	306.9	305.55	305.35	308.02	305.84	304.7	305.63	306.99	306.04	305.88	304.85	305.95	305.77	306.28	306.46	305.57	305.7	307.04	305.73	305.53	307.02	306.57	305.41	305.65	305.33	307	304.97	306.17
318.73	319.45	319.24	318.04	318.73	319.35	319.24	318.92	318.46	319.31	319.26	318.6	319.31	319.31	319.44	320.15	319.16	319.57	318.91	319.47	319.17	320.36	320.39	318.44	318.98	320.97	319.31	319.25	318.94	319.06	319.4	318.8	317.39	318.94	320.19	319.61	318.36	320.07	319.25	319.64	319.63	319.62	318.06	320.21	319.06	320.17	318.68	320.26	319.83	319.53
301.78	301.21	303	300.79	300.42	301.16	300.73	300.42	300.1	300.2	300.23	300.62	301.05	301.04	302.3	301.62	301.87	301.05	301.39	301.89	301.71	300.61	300.86	302.03	299.52	301.5	299.83	299.94	301.79	301.26	301.5	301.3	301.11	301.94	301.08	302.25	301.65	300.68	301.34	300.66	299.97	300.7	301.72	300.37	301.43	299.98	300.46	300.65	299.27	299.74
301.6	302.94	303.22	302.34	302.09	302.8	304.15	303.59	302.6	302.08	302.53	301.97	302.19	302.5	303.4	302.64	301.53	303.12	302.58	302.66	302.2	302.65	303.11	302.52	303.58	302.7	302.58	302.46	303.28	302.05	304.06	301.4	303.56	302.51	303.12	304.31	302.3	302.01	302.36	303.48	301.91	303.87	301.55	302.44	302.15	301.46	301.96	301.64	302.85	303.18
308.79	306.66	307.52	309.23	310.85	308.26	308.35	307.9	308.5	308.99	310.16	308.56	307.88	308.28	308.38	308.79	309.1	308.58	307.69	309.82	309	308.86	308.76	307.54	309.17	309.32	308.15	307.28	308.03	308.53	309.83	308.95	308.37	309.62	309.44	309.48	308.48	308.48	309.33	307.49	309.77	309.67	308.09	309.7	308.87	307.75	307.72	309.54	309.57	308.96
303.85	302.8	303.63	302.17	302.25	303.32	304.21	303.91	303.21	303.26	304.19	303.99	303.76	303.14	303.17	303.5	303.12	303.09	302.58	302.42	302.74	302.98	302.96	302.76	303.03	302.91	304.03	304.1	304.29	304.22	303.28	302.84	303.83	303.16	302.57	303.32	302.52	302.74	303.54	302.91	304.36	302.29	303.08	303.47	303.21	303.7	303.08	303.18	303.93	304.46
313.67	315.12	313.06	312.71	313.73	314.1	314.3	314.09	313.29	314.76	315.05	313.45	313.84	313.86	313.98	313.85	314.44	313.93	313.47	313.59	315.06	313.91	314.32	313.42	312.82	314.04	314.19	313.67	315.02	313.7	314.48	314.15	314.34	313.8	313.14	314.07	313.98	314.35	313.75	314.34	313.56	313.29	313.04	313.14	314.19	314.4	313.74	313.86	314.09	313.53
317.35	318.76	318.71	318.81	319.38	319.29	318.66	318.81	318	318.55	317.77	318.23	320.3	318.84	319	317.25	317.63	317.59	319.78	318.34	319.96	318.12	318.38	319.55	318.73	319.59	319.34	318.2	319.24	318.38	319.02	319.39	318.21	318.71	319.51	319.31	319.27	317.54	318.58	318.1	319.16	318.66	319.26	317.81	319.72	318.66	317.99	319.03	318.32	319.12
305.38	306.19	304.78	305.14	305.52	304.93	304.57	306.27	305.2	303.93	305.51	304.74	305.29	305.95	305.23	305.18	304.85	305.05	305.94	305.15	304.34	305.42	303.47	305.11	304.83	305.66	305.72	304.51	305.56	306.18	304.14	305.09	304.14	306.58	305.74	305.56	304.61	306.27	304.16	306.04	304.94	304.95	304.96	305.72	305.09	304.56	305.4	305.44	304.77	305.03
303.43	303.95	303.4	304.16	304.83	303.42	302.59	304.35	302.31	305.04	304.07	304.04	302.91	303.23	303.29	302.79	304.21	303.37	303.4	303.37	304.23	303.6	303.14	303.42	302.27	303.54	302.9	302.52	304.51	304.06	303.85	303.45	303.32	303.05	302.96	302.72	302.88	302.99	302.22	304.06	303.61	304.32	304.37	304.15	303.72	302.63	303.73	304.1	304.32	303.51
297.8	297.02	296.59	296.36	296.85	297.79	295.25	297.02	296.71	296.08	296.85	297.01	297.31	296.68	296.11	298.33	295.85	295.92	297.68	296.87	296.93	295.9	296.82	297.27	295.29	296.94	296.94	295.74	297.34	296.51	297.26	297.02	297.27	297.57	296.75	296.83	296.58	296.81	297.4	296.57	296.1	295.42	296.98	297.08	296.26	298.66	296.56	297.2	296.25	297.78
309.37	310.01	310.85	310.43	310.68	311.79	308.28	309.82	310.12	311.07	311.44	310.72	309.81	310.27	308.54	309.62	310.45	311.17	311.68	311.22	310.56	311.34	311.25	310.08	310.27	310.56	311.55	310.66	309.57	310.65	310.91	310.5	310.79	310.32	311.59	311.21	310.36	309.49	309.71	310.15	310.47	310.97	309.57	309.83	310.3	310.45	310.77	308.95	311.1	310.45
302.58	301.85	303.14	302.55	301.75	303.4	304.03	303.06	303.13	301.99	303.21	304.17	303.31	302.69	302.81	303.57	302.52	302.1	301.63	302.31	303.44	302.33	301.84	302.55	302.03	302.41	303.23	303.14	302.56	302.06	302.22	302.48	302.79	301.68	302.74	302.07	301.56	302.15	303.11	301.93	302.69	302.35	302.83	302.44	302.21	301.9	302.25	301.94	301.55	303.39
313.6	312.69	312.75	312.37	314.13	312.69	312.72	314.03	312.52	311.9	312.94	312.92	314.13	312.75	313.06	312.92	313.5	312.99	312.76	313.63	312.85	312.71	312.98	314.82	313.59	315.17	314.3	313.42	312.77	313.15	312.58	312.24	313.04	312.46	313.4	312.95	313.59	312.51	313.48	312.89	312.75	312.64	314.11	312.32	313.88	311.97	314.35	313.85	313.86	313.17
304.33	305.06	303.69	303.65	305.61	305.43	304.97	304.48	304.52	304.66	304.73	305.57	304.59	305.39	304.21	304.48	305.33	305.72	305.27	305.24	303.63	304.42	306.23	305.85	304.58	303.7	303.44	305.18	304.99	304.95	304.48	304.23	304.12	303.24	304.48	304.87	305.19	304.25	304.38	303.79	304.65	304.59	305.38	305.81	304.51	304.75	304.73	304.75	305.9	304.97
305.11	303.07	303.19	305.71	304.56	306.05	304.35	304.68	303.35	305	304.52	304.18	302.71	304.44	304.19	304.03	304.4	303.65	305.35	303.53	304.3	304.14	304.36	305.13	305.41	304.43	303.63	302.98	304.81	303.93	304.25	303.96	304.74	305.15	304.7	303.83	304.48	304.81	304.74	305.22	304.67	304.3	303.73	304.64	304.42	305.14	305.41	305.03	305.39	304.67
302.88	303.08	302.37	302.7	304.63	303.37	303.11	304.2	303.29	301.67	304.02	304.86	303.63	303.71	303.14	303.18	303.47	303.29	302.55	304.36	303.57	302.66	304	303.99	304.9	303.67	302.75	302.87	303.32	303.61	303.23	303.5	303.7	301.96	305.09	303.62	303.84	303.66	303.97	301.65	303.87	302.89	303.3	302.67	302.74	304	303.7	303.23	302.6	303.96
312.58	314.37	312.88	313.04	314.78	313.91	314.5	313.92	312.21	313.89	313.98	314.37	314.41	314.88	313.85	314.55	315.24	313.31	314.86	313.03	314.34	314.08	313.33	312.48	313.13	313.54	314.87	315.6	313.11	315.59	313.76	314.42	314.15	313.17	312.78	312.41	313.4	314.04	313.96	314.53	314.56	314.27	314.09	313.73	314.66	312.7	313.71	313.65	314.35	314.27
325.31	324.88	324.91	323.58	324.82	324.54	323.33	324.48	323.58	324.94	324.99	323.98	324.69	324.28	323.17	324.27	323.35	324.2	323.6	324.7	324.87	324.57	325.22	325.31	324.26	324.53	324.37	325.24	325.51	325.3	323.92	325.27	324.56	325.05	324.15	325.09	324.66	325.16	324.12	325.22	324.22	325.4	324.68	322.07	324.72	324.69	324.1	324.61	324.78	325.04
313.27	314.03	313.43	313.8	313.93	313.64	313.44	313.77	313.94	313.91	314.2	313.82	313.05	313.88	313.02	313.7	313.89	313.34	312.94	312.89	314.98	313.32	313.58	313.23	314.21	314.07	315.29	313.85	312.59	313.53	313.4	315.42	314.92	313.69	314.66	314.32	313.95	313.74	315.2	313.79	314.62	313.83	314.18	313.71	314.42	314.09	313.71	313.94	315.07	314.25
300.19	300.51	301.06	299.27	300.24	300.19	299.56	300.37	299.19	300.42	300.16	300.18	300.28	298.73	300.1	300.86	299.52	299.9	300.75	298.52	299.63	299.16	300.85	300.65	301.21	299.57	301.07	300.53	299.7	300.39	298.8	300.6	299.54	298.48	299.76	299.38	299.77	298.79	300.43	300.43	300.64	299.95	300.87	299.6	301.33	298.77	298.93	300.13	300.53	299.46
304.89	303.76	304.05	305.37	305.31	304.21	304.71	305.19	304.7	303.8	304.69	304.61	304.17	304.82	305.66	303.84	303.67	304.29	304.41	303.52	304.18	304.24	304.04	306.02	304.46	304.61	303.76	304.85	305.96	304.6	305.68	304.58	304.05	305.08	304.35	304.19	304.9	304.35	303.58	305.03	303.78	304	304.59	304.2	305.55	304.12	303.45	304.18	303.94	304.95
293.04	293.83	294.15	293.55	294.62	293.2	294.46	294.12	294.32	293.48	294.96	292.81	292.53	294.07	294.29	293.36	293.53	294.15	293.99	293.86	294.05	294.47	294.15	294.05	292.52	294.17	293.68	293.62	294.95	294.85	295.15	295.1	293.27	293.33	294.12	293.47	294.04	293.59	293.71	293.87	295.17	294.09	295.32	292.99	294.3	294.8	293.07	294.87	295.23	295.06
327.56	328.34	328.37	327.68	327.5	327.86	329.41	327.3	327.78	327.64	328.8	327.99	328.41	328.64	327.21	329.18	327.08	327.19	327.68	328	328.13	328.01	327.67	327.72	328.02	327.32	327.51	327.75	327.97	328.06	327.84	328.28	328.76	327.42	328.53	327.46	328.93	328.11	327.64	328.78	327.44	329.21	328.89	327.72	329.33	328.54	326.78	326.51	328.03	329.36
312.76	313.22	314.05	315.1	312.93	315.08	313.42	312.96	314.12	313.18	313.26	314	314.27	313.85	314.29	315.01	313.39	313.56	314.26	313.19	314.11	314.2	312.77	314.23	314.02	312.78	313.18	314.34	313.81	312.74	315.16	314.88	313.75	313.58	313.48	315.34	314.62	313.3	313.44	313.06	314.41	312.27	313.24	313.75	314.42	315.67	313.47	314.52	313.8	315.2
292.73	294.96	292.95	293.14	294.72	294.36	294.51	293.85	295.36	293.88	293.82	292.97	293.87	293.96	295.62	294.57	293.4	294.73	293.22	294.5	293.67	294.21	294.56	294.65	295.11	293.21	293.09	294.24	294.45	292.58	294.72	293.8	294.54	294.48	294.57	293.44	292.44	294.27	294.19	293.53	293.34	295.02	293.64	293.59	292.74	294.47	294.23	294.71	295.95	293.84
303.99	305.14	305.03	304.88	305.27	304.67	303.9	305.36	305.07	304.46	304.96	305.06	305.39	304.67	304.63	305.5	305.82	305.61	305.57	304.85	304.77	303.99	304.51	304.96	305.1	305.88	305.11	303.78	305.48	305.47	304.54	304.34	303.84	304.01	305.43	305.72	305.27	305.05	305.34	304.58	304.17	305.53	304.86	304.6	305.83	304.23	304.49	304.78	305.34	304.42
302.94	301.65	302.54	302.53	303.25	303.64	301.39	302.7	303.08	302.21	303.63	302.96	302.44	302.1	302.53	302.88	302.61	301.88	303.36	302.52	301.74	302.16	302.53	302.53	302.55	303.33	302.48	303.41	303.45	303.38	302.1	302.7	301.68	302.12	302.87	302.43	301.37	302.74	302.3	302.55	301.98	301.94	301.91	301.08	303.28	302.42	302.94	302.07	301.6	302.4
294.31	293.88	295.09	295.07	295.45	293.33	294.77	295	295.8	295.68	294.45	294.54	294.93	295.01	293.92	296.62	294.94	295.31	294.46	295.01	293.86	294.92	295.02	294.64	296.25	295.7	293.86	293.84	294.04	295.06	294.51	295.14	295.47	294.31	295.59	294.92	295.16	294.76	294.5	295.34	294.94	295.38	294.4	293.74	295.05	294.54	296.11	293.7	294.79	297.29
299.09	299.86	300.03	299.23	300.75	299.47	299.92	300.33	300.56	299.31	299.1	300.28	300.57	300.27	299.25	299.48	301.66	301.03	299.55	300.7	300.39	299.99	299.89	299.65	299.83	299.67	300.12	301.58	300.23	300.57	300.56	299.75	298.73	300.08	299.61	300.27	298.96	300.39	300.26	299.29	300.24	299.5	299.65	300.62	299.64	301.02	299.55	299.84	300.28	299.85
315.53	315.68	315.38	315.41	316.69	316.73	316.21	315.02	315.23	315.11	316.06	316.65	315.92	315.58	315.18	316.15	315.36	317.14	315.14	314.73	314.97	314.73	315.99	316.72	316	316.12	315.76	315.86	316.13	315.28	315.11	316.38	315.94	316.74	316.68	316.45	315.53	316.6	316.19	315.77	315.72	317.86	317.92	314.6	315.99	314.57	315.82	315.91	316.03	315.27
312.44	314.24	312.43	312.54	312.94	314.28	313.32	313.16	314.12	313.81	312.82	312	313.5	313.62	312.56	312.41	312.56	313.17	313.62	312.25	312.84	312.71	313.92	311.33	313.71	314.51	313.39	312.55	312.72	311.63	312.44	312.38	313.48	314.08	311.72	312.7	311.43	313.67	312.82	312.85	312.79	314.11	313	312.44	312.67	312.3	312.8	312.76	312.1	312.25
303.6	305.23	304.94	305.2	305.22	305.57	305.1	304.07	304.89	304.06	304.65	304.2	303.98	304.38	304.04	303.11	304.83	305.39	304.26	303.64	304.87	303.07	303.74	304.31	304.46	304.6	304.83	304.54	304.55	304.53	304.51	304.45	303.34	303.78	305.04	304.39	305.55	304.28	304.63	304.97	304.68	304.72	305.37	304.68	303.55	304.31	304.3	305.83	305.05	305.87
317.7	318.68	318.58	318.74	317.03	317.33	319.16	318.28	318.09	316.83	318.1	318.92	317.87	318.45	317.2	317.51	318.78	317.96	317.52	318.5	317.56	317.41	317.75	318.38	317.81	320.06	318.35	317.22	317.95	318.24	317.57	317.21	318.44	319.34	317.67	318.02	317.92	317.97	319.3	318	317.69	317.86	318.09	318.05	318.23	317.32	317.77	318.2	318.03	318.52
303.76	303.95	303.69	303.34	302.97	303.6	302.32	303.95	302.46	303.62	303.38	303.68	303.58	303.68	303.72	304.11	302.62	303.56	304.5	303.9	303.41	302.99	303.8	302.46	303.89	303.71	303.92	302.98	302.61	303.01	303.27	302.93	302.71	303.28	302.51	303.26	301.38	302.57	304.21	302.8	303.36	303.01	302.64	304.98	304.5	302.44	302.73	303.06	303.12	302.92
303.13	301.96	302.76	302.44	301.38	302.8	301.52	301.2	303.06	302.34	302.4	302.65	301.09	303.22	304.01	302.91	302.25	302.8	301.63	302.07	302.04	302.59	301.39	302.41	302.55	301.48	300.84	302.53	300.78	302.96	302.8	302.66	304.1	302.66	302.36	302.56	302.2	302.14	303.61	303.22	302.22	302.06	302.35	303.27	303.13	303.24	302	303.13	302.76	302.85
313.2	313.52	313.59	313.56	313.82	313.5	312.65	313.47	314.12	312.87	313.23	313.27	313.26	312.19	313.12	313.73	312.83	313.19	314.05	314.22	311.85	313.89	311.17	314.17	312.16	314.37	313.04	312.09	313.83	312.13	313.04	313.43	312.28	313.2	313.12	313.31	312.45	312.89	312.63	312.74	313.04	312.47	312.08	313	313.12	312.44	313.37	312.16	314.23	312.62
302.85	300.65	300.47	300.92	301.12	301.15	300.32	300.47	300.78	301.35	300.43	301.35	300.49	301.15	301.09	301.35	300.91	301.52	300.84	301.65	300.76	300.77	300.36	300.78	300.68	301	301.74	301.67	301.72	301.54	299.58	302.27	301.48	301.52	302.09	301.37	301.26	300.87	302.01	301.29	300.79	301.32	301.75	302.1	301.56	301.53	299.98	302.95	300.81	300.77
301.79	302.66	301.8	303.42	302.8	303.69	303.47	302.26	302.41	302.27	303.79	303.76	303.15	302	302.63	303.34	302.81	303.83	304.61	302.16	303.21	304.59	302.35	303.84	303.5	303.19	303.63	302.94	303.95	304.79	302.55	302.71	303.32	303.69	303.24	303.43	302.91	301.99	303.14	304.32	302.86	304.72	303.75	303.74	302.43	303.26	302.74	303.46	303.48	303.92
305.05	305.83	305.61	304.81	305.24	303.28	304.17	305.56	305.51	304.32	306.38	305.07	306.59	307.19	305.16	304.98	305.23	305.17	306.52	304.77	304.54	304.63	305.43	306.33	305.57	306.14	305.9	305.74	305.67	303.97	304.16	305.9	304.46	305.79	305.05	305.34	304.8	305.96	304.04	305.3	305.31	306.11	305.88	305.06	305.7	305.43	305.89	305.66	305.11	305.4
301.78	302.22	302.56	301.92	301.68	303.39	303.13	302.38	301.82	302.55	301.11	302.08	301.45	302.08	302.88	303.72	302.65	302.73	302.9	302.11	301.58	303.46	302.06	301.62	302.77	303.06	301.9	302.14	302.31	301.22	302.53	302.57	303.38	301.13	301.34	301.24	303.4	301.65	302.86	303.3	303.15	302.3	302.72	302.35	301.42	302.7	303.81	302.09	302.73	301.15
328.07	327.61	328.42	328.45	327.92	326.71	328.48	327.32	327	327.4	327.77	328.72	328.55	327.78	327.39	328.86	327.48	326.85	327.62	327.3	328.17	328.5	328.28	328.06	326.59	328.68	327.04	327.67	327.04	327.97	327.69	327.22	327.55	329.03	327.16	328.34	328.02	328.07	328.69	328	328	328.41	329.07	327.42	327.58	328.34	327.99	328.99	328.68	327.18
316.11	316.58	316.44	315.82	317.39	316.96	315.97	315.74	317.14	316.12	316.18	317.67	315.96	316.22	315.2	315.79	316.38	316.37	317.15	316.69	317.74	316.89	317.45	315.42	317.15	316.79	316.18	316.65	316.87	316.19	316.58	316.65	317.46	315.87	316.18	316.6	315.92	317.01	316.44	315.7	316.64	316.05	318	315.73	317.83	316.43	316.76	315.7	316.74	318.14
312.51	313.53	314.54	313.3	312.91	312.56	313.36	313.14	313.98	312.95	314.22	313.64	313.4	312.11	312.33	313.94	314.09	312.83	313.46	313.15	313.01	313.92	314.93	312.4	312.95	314.26	313.97	314.15	312.11	313.11	311.68	313.21	313.75	313.51	313.01	312.24	311.6	312.58	314.71	314	314.57	311.85	312.71	311.76	312.15	313.45	313.75	314.13	314.1	313.98
319.12	317.42	318.32	317.44	318.13	319.51	318.4	317.78	317.55	318.9	317.9	317.05	317.74	318.16	317.95	318.84	318.09	315.61	318.61	317.21	318.64	318.36	318.49	318.87	318.16	318.21	317.31	317.09	318.59	317.53	319.71	318.62	317.96	318.02	318.63	319.62	317.5	317.94	319.42	318.86	317.27	318.73	317.86	317.81	317.53	317.43	317.24	317.99	318.64	318.15
317.13	316.47	317.08	317.13	317.76	317.55	317.32	317.09	317.72	317.64	317.58	315.9	317.15	316.97	317.05	316.45	318.05	318.12	317.63	318.55	317.95	317.73	316.21	315.99	316.55	317.94	318.22	317.48	316.01	317.86	316.68	315.53	317.11	317.46	318.63	317.46	317.03	317.3	317.47	315.78	317.15	316.62	317	316.5	317.36	318.62	317.01	316.52	317.42	316.96
304.09	304.81	303.72	303.46	303.9	305.21	304.08	305.25	304.37	305.24	304.75	305.15	303.52	303.74	304.81	303.84	303.96	303.98	304.44	304.83	303.07	303.63	303.55	304.45	304.9	304.17	303.77	303.69	304.41	303.82	304.89	304.22	304.58	304.43	304.69	304.27	304.51	304.69	303.23	304.94	305.36	304.91	303.63	304.61	303.08	303.29	303.3	302.45	304	304.18
303.85	304.69	303.76	301.19	303.45	302.92	303.27	302.36	303.88	303.88	303.23	304.43	302.72	303.29	302.37	304.35	303.28	303.36	303.31	302.64	304.39	302.52	303	303.37	302.55	303.22	302.88	304.06	304.14	304.02	304.7	303.8	302.77	303.41	304.95	303.11	303.54	305.12	304.38	302.29	304.22	302.96	302.63	303.91	303.83	304.09	304.04	304.42	303.08	303.56
317.34	317	317.78	318.45	318.83	318.3	317.68	317.9	318.5	318.52	317.56	317	318.32	317.84	317.49	317.67	318.78	317.64	319.01	318.64	318	318.08	318.06	318.49	316.72	318.26	318.56	318.07	318.67	318.3	318.98	317.81	319.36	317.09	318.12	318.93	317.19	318.72	317.93	317.89	316.94	318.14	317.78	317.91	317.27	318.52	318.99	317.43	317.2	317.43
295.53	295.72	294.2	295.38	295.6	295.7	295.43	294.61	294.83	294.99	295.26	294.83	294.57	294.2	295.3	295.68	294.88	294.4	294.99	295.61	294.61	294.33	295.3	295.32	295.3	295.58	295.96	295.04	295.69	293.97	294.72	295.77	296.52	295.35	295.78	294.63	294.89	294.97	294.97	295.79	294.89	295.05	295.16	294.89	295.74	294.24	295.04	294.28	294.9	294.5
325.74	324.1	324.35	325.18	324.62	326.04	324.97	324.33	326.25	324.63	325.59	324.74	324.48	325.89	324.66	325.01	325.68	325.56	325.71	325.69	325.91	324.82	325.48	324.98	325.54	325.11	325.39	324.88	324.67	325.22	324.47	325.6	325.01	326.12	325.45	323.72	325.63	324.72	324.49	323.55	325.81	325.53	325.4	325.67	325.87	325.11	324.64	325.82	326.5	325.39
314.13	315.93	314.55	314.34	315.86	314.19	314.73	315.75	315.66	314.96	315.19	314.88	313.88	314.84	315.87	315.11	312.91	315.14	313.93	314.16	315.01	314.98	313.9	315.41	315.04	315.05	315.64	315.15	314.56	313.94	315.6	315.92	315.71	315.45	315.16	315.04	315.36	314.8	313.84	314.67	314.26	315.05	313.97	314.41	315.45	315.13	315.37	315.5	314.56	314.83
326.5	326.92	327.31	326.63	326.83	327.19	326.87	326.49	327.49	327.57	327.3	327.42	326.16	327.42	327.37	326.97	326.82	326.59	327.05	326.92	327.83	326.47	326.79	326.61	326.97	327.37	326.26	326.42	327.07	325.29	324.89	326.97	327.14	326.36	325.64	326.21	327.72	326.54	325.63	326.52	327.63	326.81	327.3	326.58	326.55	327.13	325.79	325.52	328.69	327.52
305.94	304.75	303.85	304.97	305.19	304.6	304.57	303.86	304.14	305.74	305.63	304.75	304.39	304.52	304.24	305.01	305	303.75	303.43	303.61	304.25	304.23	304.14	304.85	303.94	304.9	304.71	304.47	304.16	305.01	302.61	303.76	304.95	304.69	304.95	304.56	304.95	302.52	303.98	301.88	304.61	304.52	303.32	305.64	304.59	304.81	305.05	304.28	304.67	303.5
327.72	327.68	328.43	327.74	327.29	328.05	327.98	328.07	328.14	328.3	327.26	328.04	327.73	327.07	327.67	328.54	327.8	329.24	328.76	327.37	327.6	327.75	328.37	327.71	327.83	327.99	327.53	327.97	327.51	327.8	327.68	328.58	329.18	327.8	327.18	327.88	328.86	329.05	327.67	328.56	328.01	328.24	326.67	328.12	329.11	326.58	328.3	327.62	327.57	327.17
326.07	327.52	327.52	325.78	325.53	326.69	326.36	326.85	326.16	327.41	327.13	327.66	326.82	325.52	325.11	326.51	327.34	326.89	328.61	326.52	325.41	326.54	326.63	327.86	327.03	326.53	325.96	327.27	327.63	326.89	328.1	327.52	326.32	326.72	326.66	326.76	326.91	326.98	326.03	327.02	327.49	326.65	327.56	327.9	328.04	327.93	326.14	326.29	326.76	326.47
318.71	319.17	318.71	319.67	318.96	319.15	319.78	319.71	319.99	319.12	318.07	318.64	318.73	319.96	320.07	319.45	318.78	318.78	318.28	319.33	319.64	318.45	319.53	320.32	319.48	320.36	318.31	318.99	318.5	319.08	318.84	319.62	319.8	319.33	318.07	318.91	319.93	319.19	318.71	319.2	319.28	318.28	319.61	319.82	319.53	319.05	319.48	320.35	319.7	319.37
306.87	306.85	306.31	306.66	307.5	305.59	306.24	306.31	308.01	308.85	306.96	305.53	306.17	306.35	305.57	306.4	305.64	307.05	306.49	307.27	305.87	307.42	307.13	305.49	306.6	306.59	306.17	306.41	307.25	306.67	305.98	306.21	307.13	307.12	306.37	305.49	305.64	306.59	306.78	307.19	307.68	307.51	305.08	307.12	306	306.73	307.09	308.34	306.96	306.97
303.77	302.75	303.31	302.96	303.75	305.21	303.92	303.63	303.12	303.39	303.36	303.39	303.22	304.31	303.77	303.32	304.2	303.73	303.76	303.74	303.59	303.39	302.87	304.18	303.45	302.62	304.15	302.65	304.66	303.15	302.67	303.52	302.86	303.23	303.53	304.96	303.66	303.96	304.28	303.7	302.41	303.58	303.17	303.56	302.6	302.59	303.95	304	304.69	303.94
313.16	312.45	313.84	313.35	313.75	312.37	314.31	312.71	312.34	312.68	313.89	312.64	314.5	313.84	312.97	314.42	313.09	312.59	314.27	313.64	312.4	312.78	312.36	312.16	313.05	312.48	313.6	314.69	313.67	312.13	313.1	311.96	313.75	313.12	312.7	312.39	312.3	311.56	313.97	313.24	313.56	313.38	312.15	312.99	312.74	313.4	311.87	312.51	312.86	312.7
300.87	301.44	301.59	300.77	300.55	300.92	301.68	300.45	300.68	300.8	301.31	301.28	301.67	300.39	300.89	302.34	302.1	300.33	301.13	301.22	301.28	299.95	300.74	300.96	300.63	299.43	301.67	301.66	301.73	301.16	300.14	300.76	300.87	300.73	301.33	301.34	302.89	300.55	300.76	300.52	300.39	300.99	301.8	301.86	301.16	301.32	301.63	300.82	300.6	300.18
303.69	304.57	304.07	304.61	305.1	304.7	304.96	305.09	304.91	303.78	303.99	305.21	303.07	304.62	304.43	304.82	303.89	304.95	304.95	304.2	303.6	303.69	304.02	304.34	303.37	303.84	303.7	303.51	303.69	302.8	304.72	304.82	304.68	304.57	304.58	303.61	305.08	303.8	304.3	302.43	303.02	304.26	305.21	304.55	303.93	304.48	305.28	303.75	304.07	304.94
313.84	313.18	313.61	313.87	313.05	312.51	312.9	312.58	312.32	313.84	311.57	313.65	312.75	313.42	313.27	313.71	313.83	312.61	311.52	313.79	312.26	313.23	314.35	311.99	314.75	312.61	313.05	313.17	311.88	313.52	312	313.71	312.4	313.14	313.93	312.43	313.56	313.36	313.76	313.99	313.52	312.26	313.16	313.31	313.05	313.76	312.01	314.2	314.38	312.9
316.55	316.15	314.4	315.11	313.75	314.74	316.04	314.12	314.88	316.01	315.73	314.96	314.19	314.99	315.81	316.24	315.38	314.77	315.2	314.72	314.47	314.67	315.03	313.46	314.59	314.13	315.22	315.2	315.13	315.52	315.82	315.78	315.18	314.76	314.53	315.67	314.22	315.4	314.22	314.53	315.59	315.26	314.95	315.21	315.59	314.15	314.91	315.3	314.37	315.14
307.11	307.74	307.12	308.07	306.28	308.08	306.05	306.73	307.62	307.17	306.56	306.96	306.45	306.45	308.64	307.79	308.05	307.34	307.59	307.49	306.39	307.03	307.54	305.77	307.36	307.13	306.8	306.78	307.37	307.43	307.51	308.82	307.15	306.85	307.22	307.9	308.11	306.28	306.32	306.92	307.31	307.74	305.98	307.64	308.4	307.59	306.85	307.39	306.65	307.31
303.29	300.86	302.39	303.33	301.97	302.76	303.05	302.05	301.76	303.02	301.63	301.92	303.13	302.65	301.49	304.3	301.53	303.11	301.8	303.26	300.97	302.58	302.61	301.64	302.06	302.01	302.31	302.35	303.28	303.06	302.09	302.08	303.61	302.66	301.8	302.61	301.76	303.26	301.38	303.43	303.01	303.55	302.67	301.71	302.16	300.71	300.8	302.18	303.07	302.64
311.94	311.68	310.99	312.45	313.28	312.23	312.15	312.09	311.28	312.14	312.47	311.3	311.93	312.41	312.54	311.56	312.63	311.82	312.03	311.81	311.83	312.68	312.01	311.91	311.15	312.45	313.49	314.03	312.1	313.66	312.8	311.54	312.45	312.46	311.69	312.38	312.98	313.43	312.97	312.99	311.63	313.47	311.99	311.97	312.12	312.86	313.12	311.65	312.94	312.58
302.19	303.2	302.16	302.79	301.71	303.15	303.73	303.86	302.85	302.96	302.75	302.9	303.36	302.26	303.73	303.12	304.01	302.33	302.38	302.99	304.62	302.71	302.88	302.75	302.72	303.57	302.43	302.97	302.39	303.71	302.8	302.6	303.29	303.72	301.64	303.22	302.67	303.98	302.67	303.04	303.83	303.22	302.64	302.22	301.68	302.91	302.83	302.85	303.77	303.32
310	310.92	309.68	309.79	311.08	310.22	310.32	309.9	309.68	310.24	310.8	311.66	311.07	310.69	309.62	309.79	310.38	311.55	309.47	310.86	311.9	311.11	312.05	311.62	310.26	309.84	310.59	310.53	310.38	311.12	310.46	311.41	309.4	309.63	310.4	309.09	310.54	310.21	310.37	311.48	310.9	310.98	311.05	308.73	310.25	311.13	310.62	310.39	309.42	309.9
308.36	309.48	308.34	308.4	308.26	309.5	308.97	308.71	308.36	308.62	309.09	308.74	309.58	308.59	308.49	308.54	308.34	309.76	307.52	310.03	308.86	309.62	307.79	309.2	308.89	309.35	308.89	308.23	307.54	308.52	309.48	309.18	308.42	310.1	307.99	309.78	307.46	309.28	308.61	308.36	308.95	308.62	308.39	308.07	307.83	308.9	308.76	307.34	308.78	308.64
312.73	313.92	313.49	312.32	312.21	313.46	313.28	313.63	312.81	313.74	312.56	312.05	313.93	312.88	313.31	313.52	312.7	314.08	313.6	313.63	311.74	313.8	313.12	312.62	313.22	312.52	312.97	312.22	313.07	313.71	313.17	313.44	314.78	314.07	312.42	312.06	313.82	313.07	313.86	314.67	312.75	312.22	313.64	313.08	313.3	313.13	313.17	313.31	312.53	313.09
294.04	295.08	295.22	294.42	293.91	293.99	294.63	293.76	293.46	293.55	295.13	293.68	293.45	294.46	295.24	295.23	293.26	294.38	293.55	294.36	293.61	294.15	293.73	293.8	293.79	293.56	293.63	294.65	294.21	293.4	294.36	294.05	294	293.95	294.7	294.07	294.05	293.56	293.6	293.52	294.68	295.16	294.96	294.14	294.52	293.84	294.48	294.42	293.87	293.87
318.86	318.23	318.56	319.11	318.5	319.8	318.97	320.52	319.92	319.56	318.94	319.71	319.03	319.51	320.21	318.7	318.97	319.14	319.03	318.92	316.87	319.1	318.91	317.89	318.81	319.49	319.59	318.74	319.28	317.93	318.6	319.05	319.96	319.04	320.35	318.21	318.96	320.04	320.04	318.22	318.51	318.97	319.61	320.59	318.95	319.39	320.14	319.24	319.11	318.94
327.52	327.58	327.5	329.29	327.05	327.79	327.24	327.5	326.88	327.95	327.91	328.29	327.87	327.25	329.87	327.07	328.42	327.78	328.52	327.02	327.38	328.25	327.31	328.27	327.2	328.31	327.03	327.97	327.72	328.2	326.72	326.85	326.94	327.64	327.9	326.85	327.85	327.66	327.28	328.33	328.83	326.83	327.85	327.28	326.74	328.74	328	327.41	327.62	327.39
312	313.28	312.55	313.32	312.93	312.39	313.31	312.72	313.97	313.46	312.52	313.18	313.23	312.22	312.75	313.93	314.51	313.89	312.47	313.88	313.21	312.79	312.71	314.02	312.94	313.66	313.01	314.35	313.21	312.08	313.8	313.85	313.69	314.1	312.87	313.91	313.71	313.23	312.28	314.02	313.04	314.02	312.94	313.76	313.24	313.42	313.9	314.54	314.4	312.63
328.11	327.99	326.86	327.59	328.62	327	327.65	328.65	328.95	327.68	328.4	328.49	327.52	327.78	328.82	326.98	327.3	326.43	327.16	327.9	327.6	327.93	327.55	327.68	327.32	328.4	328.11	328.38	327.06	327.81	328.08	328.89	328.52	327.56	326.94	329.52	327.07	328.8	328.35	328.22	328.14	327.57	327.56	327.13	327.7	326.57	327.35	327.08	328.02	327.22
304.39	305.78	305.26	304.31	305.57	304.77	305.09	304.97	303.94	305.31	304.81	304.95	305.47	306.19	303.74	304.88	304.87	305.24	305.64	304.42	303.84	305.53	305.97	305.81	305.66	305.58	305.29	304.44	305.37	305.21	304.65	305.86	306.22	305.75	305.58	305.51	305.6	305.46	304.52	305.62	304.2	305.31	304.69	305.42	305.53	303.64	304.98	304.46	306.09	305.41
303.72	302.9	304	304.48	304.26	302.16	305.21	302.8	304.19	304.63	304.31	303.86	305.46	305.32	304.48	303.65	305.02	305.05	305.26	303.85	304.26	302.52	304.04	303.77	304.3	303.24	304.51	304.21	303.8	302.97	303.38	304.17	303.29	304.48	303.68	304.62	305.56	303.66	302.89	303.91	303.23	304.94	304.45	303.95	303.61	301.62	303.71	304.16	304	304.95
293.66	294.82	294.02	293.56	294.34	294.35	294.44	293.44	294.45	295.13	294.39	294.2	294.05	294.56	294.65	293.88	294.41	293.36	293.55	295.41	294.17	293.88	294.51	294.1	295.26	295.11	295.13	293.08	292.73	293.86	294.93	293.91	293.31	293.98	294.87	294.87	296.21	294.25	293.81	294.69	293.89	293.95	294.92	294.41	294.05	292.23	293.99	294.14	294.79	295.18
326.08	326.49	327.6	327.46	325.43	328.5	326.58	325.78	326.92	326.48	328.03	326.82	325.51	327.75	327.18	325.41	325.45	327.54	326.37	326.7	325.97	326.94	326.77	326.81	326.69	326.61	327.39	328.06	326.46	327.11	326.6	327.56	326.98	326.16	326.98	327.23	325.82	328.55	327.89	327.78	327.18	328.4	326.87	326.62	327.49	326.06	326.35	326.62	327.45	326.95
312.23	312.14	311.11	312.83	311.73	311.48	313.82	312.14	311.64	312.16	312.81	312.71	311.75	311.95	313.11	313.07	311.1	310.79	312.79	311.35	312.6	312.72	311.74	311.18	312.21	312.33	312.09	311.29	313.64	312.52	311.27	311.43	311.01	312.08	311.37	311.64	312.22	312.43	310.8	312.56	312.22	313.77	312.06	312.1	312.37	311.79	313.36	311.62	311.71	312.11
314.18	313.26	312.18	315.94	314.68	315.37	314.02	313.91	313.59	314.08	314.92	313.99	313.84	314.14	313.11	315	315.33	313.63	314.76	312.41	313.23	313.6	312.71	313.25	313.37	314.4	314.28	313.83	313.3	314.7	313.25	315.15	314.12	313.66	314.04	312.89	313.71	313.77	313.1	314.86	314.05	312.92	312.8	313.8	315.17	313.98	314.41	313.24	314.43	314.43
308.82	310.56	309.52	309.02	309.4	308.34	308.61	307.81	309.56	309.42	309.17	308.37	309.24	309.26	308.95	308.91	308.96	308.76	309.44	308.77	308.83	309.81	310.7	308.81	308.52	309.64	308.29	309.06	307.89	308.66	308.95	309.21	309.25	309.27	309.39	309.03	309.48	309.03	308.23	308.09	309.77	310.29	309.14	308.56	307.98	309.47	307.96	309.92	308.96	307.45
323.68	324.21	325.47	326.39	325.2	325.97	325.05	325.34	325.29	325.31	325.29	324.76	325.18	325.46	325.66	325.07	326.13	324.76	325.93	325.79	324.48	325.46	326.62	325.06	325.61	326.81	325.37	326.21	326.42	324.95	324.62	326.28	325.16	324.91	324.66	324.31	324.96	324.37	324.83	325.43	325.51	325.08	325.6	326.02	325.24	324.95	325.13	326.14	325.37	325.37
306.75	306.29	306.5	306.59	307.43	306.28	306.9	305.88	306.2	307.33	305.32	306.23	306.29	306.62	305.64	307.18	306.62	307.09	306.39	307.06	307.17	307.45	305.39	307.93	306.83	307.32	305.67	306.99	307.75	307.22	306.83	307.17	307.46	307.1	305.63	306.1	306.67	305.89	307.04	306.01	306.97	306	305.62	305.89	307.33	306.69	306.51	306.8	306.3	305.75
304.39	303.81	304.68	304.54	304.01	304.6	305.26	302.98	303.75	304.78	305.34	304.14	304.02	306.23	304.11	304.38	304.07	305.22	304.02	304.4	304.88	304.4	304.44	304.11	303.72	303.97	304.24	304.1	304.75	304.32	303.98	305.03	304.46	304.45	304.52	304.56	305.35	304.29	302.97	304.23	303.79	303.87	304.94	304.48	304.26	305.28	304.64	303.88	304.22	304.61
303.71	304.16	303.25	303.1	305.19	302.87	303.09	303.53	304.82	304.17	304.34	305.82	303.83	303.35	302.87	304.62	304.12	304.42	303.46	304.92	303.82	304.03	304.74	304.84	303.76	303.66	304.5	304.88	303.37	304.57	303.41	306.01	303.68	303.99	304.15	303.53	303.98	304.61	303.92	304.02	304.71	304.56	304.5	303.87	304.1	303.44	304.42	305.08	303.53	304.26
315.07	315.22	315.65	313.86	313.87	316.24	314.05	315.04	315.33	314.75	315.33	313.78	315.43	314.93	315.69	314.91	315.65	314.88	315.44	315.53	315.09	314.97	314.51	313.54	315.35	314.78	315.03	315.38	315.8	315.05	316.3	314.57	315.58	315.35	313.38	314.67	315.97	314.53	315.2	315.97	315.22	315.49	314.29	315.17	314.87	314.87	314.45	316.19	315.95	316.29
305.71	305.86	305.48	305.02	305.08	303.9	305.28	304.25	303.51	304.45	305.46	305.02	304.24	305.51	305.03	304.54	304.69	303.78	304.92	304.79	304.68	304.68	303.79	304.84	304.95	304.21	305.08	303.23	304.55	304.52	304.82	304.27	305.54	304.39	304.22	305.6	304.08	305.29	304.04	305.14	304.39	305.1	305.4	304.65	304.9	306.08	305.94	305.2	305.57	304.65
294.47	295.15	295.39	295.31	294.61	294.95	295.39	295.22	294.98	295	295.22	295.13	295.12	294.51	296.24	294.55	296.3	295.29	295.91	295.03	295.3	294.29	295.3	295	294.23	295.3	295.54	295.56	294.69	294.3	295.6	294.26	296.52	296.67	296.5	295.81	295.67	295.09	294.92	295.7	294.51	295.23	295.14	294.41	294.71	295.27	295.4	293.77	294.78	294.21
303.96	304.02	305.01	305.7	304.93	305.3	306.39	305.11	305.96	305.81	304.72	305.28	305.4	305.43	304.84	304.4	305.34	305.27	304.56	306.13	305.19	305.28	305.58	305.48	305.29	305.11	304.65	305.34	306.19	304.99	305.4	305.81	305.7	305.06	305.35	304.89	306.37	305.41	304.89	305.99	304.72	304.81	306.13	305.89	303.98	306.48	306.45	304.11	304.77	306.33
300.91	302.93	302.08	301.84	302.88	302.12	301.25	302.28	301.71	302.18	302.27	301.44	302.28	301.57	302.17	302.72	302.17	302.63	302.66	303.23	303.29	301.65	302.75	302.57	302.35	301.78	301.96	302.33	303.44	303.18	302.6	302.78	302.31	302.27	302	303.52	301.26	303.02	302.74	303.08	302.97	301.39	302.06	302.54	304.4	302.63	303.33	303.49	302.5	302
328.68	328.73	327.4	327.27	328.58	327.98	327.49	327.6	328.03	327.77	328.56	327.71	327.64	327.66	329.41	326.46	328.61	327.6	326.84	327.83	328.64	327.53	327.94	327.14	327.93	327.82	328.1	328.68	327.09	327.52	327.4	328.52	328.19	327.81	326.6	327.74	328.38	328.91	327.29	328.47	327.75	328.21	328.22	327.89	329.52	327.21	326.81	327.92	328.29	326.67
296.4	294.2	294.54	294.36	295.38	294.89	295.13	296.7	295.32	294.92	296.23	294.21	295.42	294.69	295.29	294.44	294.42	295.8	294.91	295.41	295.49	295.62	294.55	295.81	294.26	294.96	296.42	295.02	295.23	295.28	295.26	294.5	295.71	294.36	295.68	294.83	295.8	295.05	294.23	295.3	293.96	296.14	295.97	294.12	295.08	295.79	293.8	295.82	294.71	295.31
314.2	314.11	314.81	313.93	315.77	312.41	314.52	315.03	314.86	313.66	313.79	313.2	314.4	313.47	313.08	313.2	313.63	314.26	313.3	314.1	313.13	314.32	313.03	314.93	313.88	315.4	313.13	314.4	314.11	313.29	313.61	315.03	313.72	313.67	313.96	314.17	314.67	313.55	314.98	313.54	314.03	313.87	314.52	312.84	314.51	313.94	313.94	314.06	313.35	313.79
311.34	311.15	312.26	311.4	310.9	312.32	311.5	312.09	311.57	310.91	311.11	311.19	311.96	312.33	311.31	310.65	311.91	312.95	310.81	311.37	311.29	311.92	312.23	310.64	312.4	312.57	310.93	312.34	312.06	310.92	310.93	311.41	311.84	311.11	312.21	310.68	311.51	311.25	311.41	310.24	311.43	311.65	310.82	310.76	311.45	311.29	312.64	311.69	311.95	311.89
300.89	300.83	301.81	301.79	300.16	301.64	301.07	302.33	300.86	301.09	301.06	301.88	300.59	302.02	301.15	301.37	300.57	301.42	300.23	300.22	301.09	302.02	300.13	302.08	302.05	300.09	300.7	301.83	301.02	300.74	301.29	300.5	301.42	301.55	300.44	301.38	300.45	301.72	299.53	300.79	300.79	300.23	301.9	300.91	302.29	300.1	301.92	299.85	300.67	300.89
302.16	301.87	300.84	301.94	301.77	300.98	301.65	301.04	300.56	300.28	299.94	301.86	300.05	301.08	300.65	301.49	300.4	300.56	300.25	302.36	299.81	300.89	300.62	300.85	302.19	301.86	299.91	300.59	300.27	298.88	301.37	302.17	300.56	301.52	302.22	301.07	301.57	301.42	301.24	302.58	298.6	300.68	301.12	300.21	299.65	301.31	300.15	299.33	300.98	300.66
314.34	313.19	313.67	313.33	312.26	313.92	315.28	313.26	312.95	313.74	313.79	314.19	313.8	314.87	314.16	313.46	312.05	314.91	313.52	314.68	314.89	312.61	313.31	313.01	315.49	314.57	314.38	314.11	313.07	314.02	314.71	314.45	313.13	313.84	314.82	313.48	312.97	315.09	313.69	313.25	313.16	313.54	313.53	314.41	314.33	313.09	314.18	313.28	313.97	313.8
307.51	305.85	307.24	306.1	306.18	306.3	306.99	305.9	305.27	307.52	306.62	306.75	306.49	306.89	307.26	306.97	306.87	306.83	305.97	307.69	305.7	306.6	306.78	306.71	306.83	304.93	307.15	306.29	306.96	307.44	306.52	306.54	308.11	307.99	306.62	306.75	307.35	306.83	307.54	306.59	305.53	306.22	306.79	307.49	306.93	306.35	306.97	306.02	306.49	306.49
316.35	315.43	315.97	314.78	316.01	314.06	315.63	313.59	314.89	316.25	314.86	315.21	314.85	316.68	315.03	315.88	314.77	314.71	315.83	315.36	316.24	313.92	315.71	314.4	315.1	316.5	314.02	314.69	313.57	314.91	314.89	315.65	314.54	314.01	315.58	314.5	315.46	315.42	314.67	315.5	314.2	314.4	316.15	314.71	315.08	314.47	313.26	315.83	315.39	314.8
295.98	296.52	297.54	295.76	296.03	295.7	296.17	296.16	296.82	298.24	296.26	296.93	297.65	297.12	297.12	297.56	295.25	296.97	296.01	296.61	296.54	295.21	295.76	298.34	296.23	297.75	296.2	296.84	297.84	297.12	297	296.62	295.64	296.55	297.19	296.24	297.5	297.25	296.29	296.96	296.45	296.27	296.91	297.36	296.19	297.74	297.52	296.44	297.13	296.37
327.85	327.28	329.45	328.34	327.96	327.79	327.31	328.15	327.96	326.59	328.11	328.37	328.46	327.58	327.63	327.81	326.94	327.78	326.94	328.04	327.47	328.06	327.92	327.73	326.96	327.06	327.32	329.74	326.84	327.66	329.29	327.97	327.23	327.47	327.79	327.61	328.32	329.38	326.41	327.83	328.22	328.77	327.67	328.03	328.23	329.06	327.67	326.68	328.3	327.79
303.87	303.09	303.86	303.09	304.13	303.53	304.12	303.13	303.65	304.52	303.48	304.07	303.77	305.11	304.62	302.96	303.8	303.68	304.97	303.33	303.46	302.42	304.28	303.95	301.99	303.62	302.81	303.2	304.33	304.57	303.75	303.18	303.15	303.61	304.24	303.66	304.31	304.29	304.22	303.01	303.49	305.17	302.53	303.79	304.18	303.4	303.74	303.83	303.37	303.45
318.37	317.21	318.73	318.68	318.04	318.56	319.23	318.41	317.41	318.82	318.19	318.77	318.66	317.23	318.44	318.01	318.26	318.17	319.03	318.14	317.27	317.74	318.02	317.38	317.9	318.45	317.6	318.1	317.84	318.27	317.49	318.83	317.87	318.3	317.9	318.2	318.5	316.56	317.28	317.05	317.62	318.23	318.39	317.65	318.32	318.65	317.39	318.71	318	317.69
318.7	318.12	319.23	318.74	319.8	318.19	317.74	319.71	317.9	319.22	318.16	319.25	318.31	319.44	318.53	318.84	318.7	317.54	318.52	318.39	319.17	319.17	317.63	318.48	318.8	317.3	318.42	318.67	318.72	318.34	318.72	317.43	319.42	319.31	317.27	318.91	319.23	318.48	319.22	318.35	318.74	318.64	318.66	317.09	317.79	318.82	317.09	319.77	319.08	318.36
293.86	293.82	293.45	294.31	294.58	293.36	293.53	294.1	294.26	294.57	294.43	293.61	294.06	293.38	294.71	293.67	293.5	294.31	293.28	294.97	293.6	293.6	293.4	294.15	294.66	294.46	293.02	292.8	294.31	294.67	293.5	293.44	294.38	293.9	293.25	293.95	292.34	293.64	294.47	293.42	294.42	293.36	293.83	294.33	295.4	292.7	293.62	294.33	293.89	294.32
315.16	315.27	314.35	314.79	314.78	315.29	314.43	315.36	313.67	315.19	314.95	313.73	314.12	315.14	314.85	314.86	315.34	314.09	313.99	315.66	314.66	314.03	314.64	313.92	314.72	315.65	314.27	314.69	313.83	315.24	314.48	314.58	314.46	314.94	315.8	314.52	315.73	315.87	314.39	314.47	316.08	314.48	315.28	315.95	315.11	314.85	314.1	314.17	314.46	314.73
325.25	324.35	325.42	326.63	325.27	325.22	325.88	324.64	324.59	325.94	324.69	325.42	325.85	325.42	325.12	324.38	325.62	324.43	324.19	325.97	325.77	325.02	325.55	325.05	325.81	325.2	325.26	324.57	323.75	325.21	325.45	326.4	323.88	325.1	325.22	324.32	325.56	325.4	326.01	326.47	324.34	323.88	326.06	325.34	325.83	325.06	325.41	325.9	325.24	325.91
303.64	302.48	303.38	303.58	303.85	303.7	303.1	303.99	303.74	302.83	302.92	304.46	303.39	303.28	302.51	303.05	305.1	303.8	302.64	304.4	305.06	303.5	303.71	304.57	304.48	303.09	303.44	303.7	304.35	301.97	304.13	303.39	303.57	305.63	303.82	304.57	302.87	305.04	303.97	303.34	303.63	303.53	303.98	303.94	304.47	304.78	304.24	303.08	304.51	302.93
302.03	303.57	301.98	302.19	303	303.16	303.2	302.57	302.87	302.09	302.22	302.23	302.32	303.61	302.45	302.61	302.92	303.94	303.95	301.89	303.78	302.1	303.19	303.57	302.95	303.29	303.62	302.55	304.41	302.76	302.49	303.28	303.62	301.03	302.68	302.51	303.6	304.1	303.48	303.57	302.48	302	303.06	303.48	303.2	303.03	302.51	304.12	302.9	302.44
304.15	303.23	304.15	303.26	303.23	303.87	302.43	304.12	304.2	303.01	303.61	303.68	304.37	304.68	303.79	303.33	304.5	304.2	304.01	302.82	303.65	304.22	304.48	301.64	303.72	303.9	302.56	304.08	303.78	302.87	303.91	304.74	303.33	304.71	303.7	301.9	302.59	305.18	304.08	304.55	303.27	303.91	302.91	304.4	305.05	303.79	304.76	305.89	304.19	304.31
314.01	313.94	313.68	314.11	313.4	312.66	313.79	313.95	314.23	313.87	311.83	315.05	312.57	312.99	312.92	313.88	314.15	313.61	313.29	313.16	312.69	314.34	314.21	313.52	314.04	312.85	312.84	313.56	312.67	314.05	313.04	314.21	313.43	313.97	313.95	313.05	313.63	314.53	313.34	313.51	313.87	314.16	314.69	313.76	313.12	314.42	313	312.69	313.72	312.74
326.97	327.86	327.85	326.04	327.69	328.17	327.87	328.66	327.45	328.25	328.33	328.52	327.82	326.88	328.34	326.25	328.15	328.36	329.29	327.59	326.72	327.72	328.23	327.62	326.96	327.81	327.67	327.38	327.25	327.54	328.53	328.45	328.7	329.36	327.37	327.71	327.79	327.66	328.05	327.1	326.25	326.61	327.79	326.76	327.54	327.53	328.21	327.03	327.92	328.65
311.42	311.81	313.45	312.6	312.09	312.76	313.08	312.33	313.11	312.78	312.55	312.97	312.9	312.78	314.27	312.6	313.73	313.53	313.02	312.5	313.55	311.74	312.76	313.65	313.83	312.07	312.37	311.93	312.41	313.52	312.54	314.73	313.73	313.23	313.63	312.65	313.62	312.61	312.26	311.96	312	312.2	312.48	312.86	313.48	313.08	312.91	311.67	313.19	313.73
315.12	314.36	314.2	314.87	314.24	315	315.17	315.41	314.53	314.61	315.5	316.96	315.45	314.65	314.3	315.68	314.55	314.4	313.63	314.89	315.44	314.96	314.49	315.47	315.11	314.33	315.48	314.91	315.79	315.65	314.71	315.69	314.6	316.03	316.27	314.52	313.79	313.48	316.08	314.09	315.17	314.48	314.65	314.53	315.39	315.29	315.71	315.08	315.25	314.35
312.56	313.28	313.65	312.95	312.44	312.89	312.81	312.79	313.54	312.12	312.45	312.65	313.64	313.41	313.1	312.94	312.1	312.47	312.91	312.76	312.44	313.39	313.67	313.19	313.54	312.44	313.63	312.13	313.08	311.98	311.85	313.2	313.41	312.21	312.14	312.07	313.3	313.08	313.33	312.39	313.11	313.14	313.54	313.82	311.96	312.21	312.08	313.03	313.37	312.56
318.61	318.85	317.87	318.32	318.99	317.34	319.88	319.12	318.69	319.59	318.88	318.46	319.39	318.54	316.87	318.96	318.42	318.66	318.22	318.89	319.36	318.85	318.79	317.77	317.86	318.39	318.88	319.08	318.59	318.72	319.36	317.77	319.27	318.23	319.71	317.94	318.55	318.81	318.46	318.41	319.23	319.17	319.4	318.86	319.33	317.1	320.1	318.26	317.61	319.63
311.24	311.41	311.22	312.31	311.85	311.11	311.69	312.52	311.67	311.49	312.84	313.61	312.95	311.38	312.72	312.24	313.01	312.41	311.96	311.73	311.6	312.23	310.81	313.69	311.83	313.67	312.41	313.02	312.2	312.25	312.34	312.3	311.05	312.49	310.53	311.93	312.22	310.74	312.21	312.94	312.75	312.11	311.51	312.77	312.43	312.09	311.11	312.43	312.53	312.65
302.63	304.06	303.39	302.62	303.54	304.23	304.23	303.48	302.58	304.04	303.3	303.4	303.98	302.7	301.87	303	304.67	302.53	302.84	303.52	303.67	302.96	303.98	302.66	303.74	303.73	303.58	304.17	303.62	303.01	304.8	302.93	303.23	302.06	303.26	303.93	302.39	302.17	304.95	304.4	301.63	302.57	304.3	302.91	302.79	303.3	304.23	302.41	304.2	304.61
315.74	317.24	317.18	317.61	316.39	317.76	317.21	316.78	316.95	317.98	317.52	316.34	317.34	316.87	316.67	316.97	316.95	316.15	317.93	317.47	317.8	317.66	315.82	318.05	315.96	317.18	317.24	318.08	318.21	317.33	317.5	316.75	316.21	316.73	316.91	317.67	317.58	316.61	317.1	316.95	315.96	318.92	317.12	317.35	317.58	316.46	318.95	317.96	316.9	316.47
325.35	324.06	323.98	324.46	324.73	324.3	325.04	324.7	326.02	325.82	324.08	325	325.43	324.36	324.15	323.11	325.68	324.19	323.02	323.75	325.23	324.63	324.3	324.21	325.18	324.07	324.71	324.42	324.5	324.81	324.28	324.2	325.32	325.82	324.38	323.75	325.65	323.65	325.31	323.71	325.13	324.78	324.79	325.87	324.77	323.3	323.92	325.45	324.08	325.87
310.88	310.11	309.86	310.45	311.92	311	311.03	310.53	311.19	310.07	311.29	311.75	309.35	310.93	310.95	310.6	309.41	309.37	310.75	310.57	310.39	310.45	311.46	311.39	309.64	310.56	310.42	310.84	311.17	310.25	309.53	310.35	309.99	310.21	311.37	310.19	310.94	309.42	310.53	309.86	310.01	310.41	311.25	311.52	311.15	311.18	310.46	310.54	310.52	311.07
314.17	316.51	315.07	316.72	315.37	316.32	315.32	315.72	315.67	315.62	315.9	315.53	316.41	315.2	315.32	316.57	316.28	316.73	316.37	315.38	315.88	315.1	315.07	315.8	316.64	316.75	315.82	315.62	316.51	315.83	315.78	315.01	314.92	315.43	315.89	316.77	315.59	316.44	314.21	315.24	314.97	316.57	316.15	316.95	315.49	317.25	316.14	316.08	315.33	314.83
305.02	303.38	304.7	305.32	305.2	304.44	306.31	305.49	304.66	304.3	306	305.08	304.82	304.04	304.08	302.56	303.77	303.68	302.69	304.52	303.41	304.45	305.34	303.88	304.42	305.1	304.83	303.66	304.63	304.6	304.82	304.33	305.25	303.73	303.57	304.8	305.83	304.3	304	305.17	305.3	303.7	305.79	303.11	305.14	304.32	304.9	304.46	303.76	304.99
297.91	296.87	296.26	296.9	297.21	296.04	296.08	297.03	296.99	297.24	297.21	295.91	296.62	296.45	295.32	297.6	295.83	295.59	296.05	296.43	296.91	294.61	296.19	297.51	297.62	296.59	296.85	296.61	296.31	296.66	296.1	295.62	296.56	297.32	295.32	296.22	297.48	296.04	296.61	296.74	296.75	296.68	297.79	296.57	296.69	296.38	297.62	296.41	297.49	297.31
328.71	329.11	329.14	328.73	328.29	328.12	328.11	328.35	329.29	328.95	328.62	327.87	328.56	327.61	329.38	327.02	329.47	329	328.52	329.38	328.41	327.53	326.89	329.43	328.17	329.01	328.3	327.82	328.29	328.89	328.11	328.61	327.78	329.81	328.89	328.72	328.09	328.76	328.99	327.82	329.7	328.4	329.3	328.72	328.81	330.61	327.51	329.15	328.6	329.2
304.45	304.24	304.18	304.26	302.96	303.45	303.25	304.89	304.28	302.65	303.76	304.39	303.86	303.82	303.26	305.99	304.95	304.74	305.85	303.59	305.05	303.76	303.34	303.78	305.23	303.98	305.07	304.23	303.74	304.41	302.82	303.36	303.14	304.34	303.84	304.44	304.35	304.82	304.47	303.28	303.81	303.77	303.26	303.84	302.41	304.3	303.33	302.5	304.73	303.53
293.91	293.97	294.96	295.16	293.64	293.64	293.61	294.5	294.19	293.01	293.56	294.94	293.28	294.4	293.95	293.72	293.79	293.87	293.86	293.8	295.03	293.67	293.73	293.92	293.45	294.47	293.55	294.63	292.36	293.73	294.62	293.84	294.08	293.92	292.21	292.58	294.1	292.32	293.86	293.88	294.06	292.99	294.29	293.18	294.55	294.14	295.19	293.77	293.76	294.41
311.94	314.27	313.76	311.15	312.89	313.35	311.65	313.47	312.1	312.82	312.95	312.64	313.94	312.73	313.72	313.35	312.15	312.59	312.3	313.22	313.58	313.26	314.48	312.12	312.77	313.79	312.98	312.77	312.66	313.9	314.41	312.06	313.67	312.7	312.07	313.17	311.91	312.9	313.04	314.13	312.91	314.01	314.52	313.11	313.68	313.44	313.74	312.69	314.54	313.29
302.5	303.45	302.14	303.34	301.84	301.94	300.78	302.44	302.57	302.56	302.44	301.37	303	303.74	302.62	302.69	303.23	301.9	303.44	301.57	303.02	302.79	302.79	301.71	302.8	301.59	302.3	301.26	301.45	302.42	302.73	302.07	301.78	302.5	303.5	301.28	303.5	304.1	302.4	302.97	301.67	302.28	302.61	302.24	302.13	302.42	302.56	303.27	302.4	300.81
294.68	293.42	294.65	293.87	294.23	293.54	293.78	294.31	295.08	293.92	294.17	292.8	294.52	294.78	293.74	293.41	293.9	294.6	293.47	293.46	294.02	295.69	295.81	293.14	294.5	295.11	293.85	292.93	293.64	293.99	293.94	292.7	293.94	294.94	292.84	295.04	292.67	295.16	293.95	293.92	293.31	294.42	293.94	294.66	295.2	294.37	294.18	295.4	292.19	293.53
314.99	315.98	316.23	315.27	316.06	316.45	317.63	316.1	315.11	314.94	316.03	317.36	316.34	316.87	316.42	316.34	316.25	317.19	315.13	315.51	315.86	315.45	315.3	316.63	316.62	316.59	316.28	314.91	315.27	315.46	316.38	316.42	315.78	315.21	315.19	316.26	315.11	315.57	314.85	316.28	316.54	314.69	316.75	316.74	314.95	317.07	315.62	316.47	316.04	316.65
324.79	326.33	324.12	323.66	324.5	325.47	324.08	326.05	325.62	325.18	326.6	324.94	325.87	323.86	325.2	326.78	325.78	324.91	326.72	324.15	325.14	325.12	325.43	325.09	325.14	326.31	325.73	325.65	326.17	326.07	325.72	326.11	325.79	326.44	325.41	325.83	326.4	324.66	326.39	325.16	325.4	325.66	325.22	326.34	325.45	325.52	326.75	324.45	325.52	324.86
298.91	299.89	300.64	298.67	298.57	301.42	299.45	300.36	300.32	300.49	300.7	300.19	299.15	298.94	300.24	299.29	299.42	300.23	299.39	299.96	299.47	298.98	300.01	300.64	300.91	299.68	298.82	300.22	301.27	299.9	300.01	300.18	299.98	299.27	300.22	299.04	298.84	300.32	299.29	299.81	301.1	300.81	300.13	299.67	300.24	301.02	299.99	299.48	300.45	300.36
306.05	304.51	305.26	305.19	305.37	306.15	306.05	305.47	304.91	304.83	305.18	305.32	305.21	305.8	305.06	305.88	305.04	305.36	304.47	306.68	305.5	305.07	305.1	304.19	304.65	305.62	305.65	304.84	305.29	305.06	305.68	306.69	305.23	305.85	305.56	304.08	305.32	305.15	305.77	305.2	304.97	305.84	304.75	304.32	305.1	305.2	305.17	304.74	305.34	305.43
302.59	303.04	302.82	304.4	303.37	301.72	302.64	302.79	302.14	303.3	302.05	303.31	301.14	302.27	303.16	302.17	302.15	303.2	303.07	302.39	302.76	302.39	301.96	301.69	303.04	302.33	302.05	302.93	303.84	302.2	303.07	302.26	302.32	302.99	301.9	302.16	302.64	302.44	302.69	302.51	303.4	301.49	302.69	302.99	302.4	302.52	303.33	302.34	301.49	302.57
307.02	306.03	306.35	306.16	305.18	306.93	306.22	307.25	306.74	306.86	306.07	305.78	306.56	306.72	307.09	306.31	306.77	305.85	306.37	306.64	307.09	306.71	306.19	306.92	305.9	306.98	305.93	305.36	306.87	306.84	305.35	306.09	305.82	306.68	304.83	306.22	307.36	307.04	306.31	306.21	305.43	306.68	307.29	306.06	304.85	306.09	305.26	306.36	307.08	306.04
327.44	327.7	327.99	328.5	327.39	328.08	327.83	327.51	328.36	327.86	327.62	328.05	328.67	327.26	325.38	327.84	327.1	326.43	327.63	327.22	327.8	327.77	328.57	328.13	327.46	327.15	327.4	327.45	328.39	328.34	328.35	327.71	327.76	327.44	328.72	329.48	328.36	328.39	326.81	328.07	327.28	326.35	327.02	326.6	326.73	328.64	327.2	328.04	327.82	328.21
315.67	315.11	315.64	314.84	315.04	316.99	315.64	315.38	315.98	316.41	314.97	314.87	314.62	314.82	315.56	316.45	315.7	315.46	316.86	316.37	316.35	314.98	314.61	315.42	315.19	315.69	315.77	315.56	316.2	316.02	316.93	314.9	316.6	316.56	315.21	315.6	315.12	314.79	315.87	316.5	315.69	316.23	316.36	315.44	315.76	315.9	315.79	316.01	315.55	315.23
318.24	316.2	316.98	318.05	317.6	319	316.85	317.14	317.8	315.64	316.51	316.55	316.85	316.95	317.2	317.19	316.87	316.81	316.86	317.35	317.87	318.57	318.02	316.29	316.95	317.69	318.43	316.62	316.19	316.94	316.07	318.36	316.42	316.82	317.26	317.01	317.38	316.59	316.42	317.49	316.36	316.84	316.85	317.18	316.76	317.65	316.82	317.74	317.39	317.15
301.96	303.45	303.17	302.58	303.15	303.92	304.2	303.43	302.9	303.3	303.67	303.64	303.22	303.21	303.15	303.99	302.56	303.06	303.8	301.62	302.77	303.59	303.61	302.86	303.22	302.42	303.89	302.37	303.13	304.37	302.71	303.9	303.03	303.74	302.36	302.67	302.25	302.86	302.93	303.28	303.44	302.14	302.4	302.68	304.29	303.09	303.81	304.87	303.19	302.61
312.97	313.82	314.27	313.59	313.77	314.28	314.5	314.78	312.54	312.88	313.66	312.48	313.77	315.15	313.94	313.74	314.44	312.73	313.79	314.57	313.5	313.57	314.3	312.54	314.23	313.45	313.43	313.78	313.24	312.12	313.56	314.64	314.68	314.02	312.94	313.82	314.45	314.48	313.28	313.75	313.81	312.88	313.72	313.8	314.27	314.8	314.35	313.51	314.29	313.86
314.24	314.46	313.31	314.51	314.64	314.72	315.12	316.08	314.27	315.24	315.07	314.04	314.12	315.21	314.1	314.95	313.87	314.07	315.24	314.17	315.93	313.69	315.45	316.16	313.96	314.88	314.49	314.86	315.61	314.76	315.01	314.42	315.86	314.09	314.67	315.16	314.86	315.16	315.05	314.44	314.45	314.9	314.33	315.05	315.98	315.22	314.75	314.7	314.72	314.75
314.99	315.04	315.28	314.39	315.03	315.12	315.03	314.31	314.93	315.83	316.07	315.5	314.48	315.1	315.05	315.27	315.32	314.73	315.44	314.84	314.84	315.27	315.52	313.92	315.36	314.23	314.18	315.42	313.71	314.82	314.81	313.76	314.36	314.87	315.15	314.17	314.47	315.06	314.85	314.71	314.24	315.54	314.21	314.35	314.41	313.79	315.44	314.38	314.96	316.36
303.62	303.98	302.59	303.1	302.46	302.64	302.4	303.94	303.18	303.11	303.93	303.13	301.81	303.22	301.46	304.27	302.36	303.52	304.92	304.07	302.48	302.14	302.53	302.31	302.52	303.95	303.76	303.47	302.6	303.47	303.87	301.67	302.64	303.53	302.76	303.88	301.92	302.99	303.17	303.6	303.24	304.6	303.63	303.88	302.52	302.94	302.16	303.25	303.03	304.23
302.25	302.75	301.58	303.96	301.57	302.48	303.14	303.84	302.61	303.24	301.28	302.62	302	303.56	302.96	302.48	302.42	301.89	300.99	302.38	302.76	303.19	303	303.65	302.06	302.4	302.94	302.3	304.16	303.23	302.57	302.41	302.92	302.76	303.69	301.35	302.77	302.35	302.83	301.36	303.76	302.7	302.05	303.4	301.68	302.09	301.83	303.24	302.63	303.4
297.43	296.78	297.04	296.91	297.78	297.98	294.78	296.24	297.27	297.81	295.76	297.06	296.83	296.4	297.44	296.31	296.99	298.07	296.67	297.39	296.23	297.94	296.43	295.29	295.8	297.87	296.69	296.07	296.75	296.76	296.82	297.15	296.74	296.57	296.61	296.75	297.29	296.18	296.96	297.42	297.78	296.69	295.53	296.92	298	298.31	297.59	297.12	298.07	297.28
312.43	313.24	312.09	312.54	313.7	311.92	312.14	313.67	312.07	313.59	313.24	312.64	313.93	313.62	312.98	313.3	312.71	313.27	313.28	313.16	313.13	313.59	312.94	313.13	312.3	313.65	313.8	311.95	312.53	314.08	312.97	313.26	313.98	311.96	311.79	312.23	313.06	312.78	312.5	314.78	313.24	312.11	313.76	312.57	312.11	313.83	311.84	313.77	312.97	314.85
302.39	304.15	302.17	301.33	302.76	300.83	304.03	301.54	301.33	301.14	302.26	302.35	301.31	303.3	301.95	300.7	302.04	302.82	301.4	301.24	301.39	303.06	303.22	303.13	303.38	302.61	302.79	303.19	302.52	303.41	302.44	301.9	302.73	302.78	301.29	302.79	301.22	301.96	302.92	303.03	302.16	302.66	301.16	303.04	302.44	302.65	300.85	303.09	301.79	302.07
302	302.54	304.34	303.19	303.68	304.26	303.19	302.59	303.76	303.96	303.17	303.31	302.47	304.25	303.87	303.82	304.39	303.08	304.53	303.19	303.33	303.48	305.04	302.81	303.63	303.66	302.81	303.58	303.08	303.69	302.79	303.8	303.56	303.62	303.29	302.9	303.64	303.46	303.18	303.47	304.48	303.68	302.79	302.42	302.4	302.62	302.98	303.78	304.32	303.38
304.84	305.22	305.16	305.6	305.61	304.03	305.49	304.41	305.8	305.35	305.12	304.66	306.29	304.91	303.87	304.11	305.42	305.37	304.02	306.55	305.63	304.64	305.33	305.96	304.98	304.55	305.13	306.46	304.69	303.57	305.74	305.97	305.55	303.7	306.21	304.95	305.55	306.11	305.48	305.47	304.74	305.49	304.92	304.83	305.79	304.46	305.34	305.6	304.69	305.15
310.27	311.64	309.55	311.35	310.67	311.65	311.13	310.8	310.16	310.31	310.57	312.61	311.39	310.03	310.92	311.09	309.64	309.96	311.79	311	311.53	310.9	311.14	310.74	310.78	311.02	310.82	309.81	309.69	312.29	310.85	309.41	311.15	310.32	311.15	309.92	311.25	310.83	309.48	310.64	311.82	311.09	309.72	311.29	311.79	310	310.01	310.37	310.1	310.04
327.14	326.45	327.48	327.11	327.28	327.02	326.04	326.93	326.88	327.21	326.79	328	327.14	325.79	327.9	327.78	327.69	327.29	327.24	327.3	326.04	327.74	327.48	327.94	326.14	327.21	327.22	326.4	326.68	326.7	326.53	326.95	326.07	327.03	326.95	327.2	327.37	327.58	326.57	328.84	327.35	326.56	325.62	327.29	326.89	327.1	326.8	327.15	325.9	327.89
304.41	304.87	305.09	304.83	305.37	305.12	304.77	303.52	303.42	303.82	304.55	304.76	304.02	304.86	304.67	304.8	303.34	303.82	304.48	303.21	304.51	304.06	304.02	303.93	304.29	303.6	303.98	304.43	302.34	303.38	305.36	303.95	304.11	305.46	304.33	303.05	304	303.9	304.84	303.04	304.76	303.29	305.3	304.51	304.83	305.06	305.17	305.24	304.47	304.78
317.37	318.67	317.43	318.46	318.57	318.72	318.25	317.96	318.75	318.75	317.44	317.67	317.44	318.98	318.7	318.61	317.46	318.13	317.79	318.73	317.75	318.3	318.17	318.09	318.62	318.21	318.62	318.15	317.9	317.61	317.35	318.47	317.9	317.49	316.92	318.33	317.78	319.21	318.92	317.93	317.46	318.98	318.73	318.33	316.9	319.15	318.31	317.81	318.93	316.78
313.64	313.37	315.15	314.22	314.63	314.1	313.56	314.4	313.49	314.44	313.39	313.46	314.44	313.38	314.55	314.74	314.04	314.2	313.28	314.09	313.59	313.99	314.26	314.62	313.46	313.26	313.73	313.64	313.69	312.8	313.86	314.1	314.06	312.63	314.58	314.03	313.67	314.62	312.93	313.84	314.05	313.48	312.85	313.42	314.13	313.33	314.42	313.2	314.22	314.25
302.79	304.38	303.88	302.28	303.01	303.3	301.44	304.12	301.72	303.61	301.06	302.49	302.05	303.62	301.92	302.58	302.72	304.14	301.89	304.1	303.36	303.65	303.1	302.5	302.37	302.75	301.93	303.21	303.52	302.28	303.27	303.04	302.8	303.58	303.92	302.97	303.09	303.18	303.9	303.11	302.21	302.85	301.86	302.09	303.52	302.32	303.19	302.8	303.07	302.88
305.69	305.68	306.22	305.4	304.32	305.24	303.81	305.7	305.68	305	304.69	305.23	305.35	305.03	305.51	305.15	304.25	305.49	305.61	305.19	305.57	305.21	306.1	306.73	305.67	305.27	304.45	305.44	303.93	304.36	305.58	302.79	304.04	303.46	305.31	303.71	305.38	306.68	305.1	305.03	305.51	305.76	305.84	306.26	305.78	304.99	304.96	305.35	304.7	306.56
315.51	315.03	315.06	315.56	315.13	315.46	315.94	315.76	315.54	316.53	316.6	316.66	315.72	316.08	315.3	315.07	316.37	315.18	316.22	315.44	316.4	315.99	316.87	316.96	315.64	315.6	315.01	316.1	315.74	315.64	315.85	317.12	314.66	315.33	315.51	315.21	314.93	314.55	315.41	315.44	315.32	315.47	315.94	315.94	316.37	314.04	315.96	315.09	315.01	316.16
317.69	319.55	318.17	318.22	315.93	318.72	318.85	317.59	316.73	316.88	318.68	319.05	317.08	318.3	318.37	318.38	317.33	317.29	318.42	318.62	318.8	317.95	317.01	316.74	317.1	318.44	317.92	318.24	319.35	317.73	316.79	316.36	318.33	318.23	318.8	317.53	317.97	316.9	318.7	317.67	318.79	317.52	316.81	318.51	318.13	318.65	317.1	318.31	317.79	318.23
310.16	310.07	309.8	310.52	311.33	309.65	308.28	311.04	309.15	309.25	310.57	309.62	309.63	309.72	308.95	309.53	309.88	310.14	309.44	310.02	310.93	309.07	310.06	310.27	310.53	309.74	309.79	310.38	309.83	309.32	309.51	310.23	309.04	310.33	309.62	308.68	310.42	309.47	308.94	310.09	309	308.86	310.52	310.58	309.76	310.28	309.27	310.51	310.43	308.53
300.91	302.03	300.92	300.68	300.39	301.82	301.43	300.78	301.68	302.51	299.29	301.46	300.6	300.61	301.26	302.53	301.82	299.04	300.83	301.49	299.77	302.22	300.85	300.64	302.62	301.62	301.05	301.52	300.38	301.57	301.1	302	301.51	301.82	301.44	300.35	301.44	300.82	300.89	300.12	300.56	302.14	300.83	300.47	300.85	301.13	302.4	301.53	301.02	301.21
303.46	303.86	303.44	305.13	304.62	303.95	303.43	306.07	304.22	305.05	304.77	304.17	303.69	305.07	303.77	304.68	304.91	303.31	305	304.65	304.41	304.3	304.72	304.27	304.56	304.43	304.25	305.21	303.65	304.53	303.99	303.77	303.95	305.81	304.7	303.61	303.92	303.74	304.46	305.06	305.52	303.11	303.98	303.5	304.32	304.21	303.77	304.61	304.46	304.8
314.66	315.27	315.01	313.78	314.19	314.37	313.81	315.52	315.21	314.05	315.77	313.93	315.76	315.1	314.42	313.71	314.51	314.31	313.58	315.54	314.88	314.26	314.68	315.4	314.52	314.26	315.34	315.52	314.96	315.75	315.63	314.5	315.34	314.13	314.19	315.43	315.17	314.17	314.98	313.66	314.16	315.5	315.22	314.6	314.38	314.86	315.2	313.76	312.91	315.17
302.45	303.03	302.16	301.5	301.79	302.23	303.26	303.37	302.61	303.6	301.26	302.07	303.04	302.49	302.1	302.32	301.34	302.82	302.97	302.16	302	303.58	303.15	301.51	302.16	303.3	301.62	301.56	302.39	302.43	303.48	302.94	303.84	304.65	302.83	303.48	303.41	301.24	302.25	302.28	302.83	302.66	302.31	301.6	303.02	300.8	301.3	302.42	303.36	302.35
328.89	328.94	328.63	328.16	328.62	329.11	330.27	327.83	329.18	327.78	327.32	328.62	329.35	328.44	328.19	328.41	328.99	329.04	328.96	328.42	326.91	328.9	329.09	327.35	328.43	327.95	328.91	328.94	329.36	329.21	328.96	327.51	330.47	328.18	329.55	328.48	329.51	328.4	330.14	329.7	329.14	328.37	328.63	328.61	328.75	327.71	327.49	328.15	327.56	329.26
301.58	301.71	301.56	300.96	300.97	301.52	300.66	301.3	301.06	301.37	301.17	301.67	300.82	301	299.69	300.94	301.16	301.38	301.77	301.63	300.71	301.17	300.29	300.89	301.41	302.42	300.89	301.31	302.09	301.03	300.22	302.04	301.25	301.42	300.86	301.48	301.22	300.37	301.44	300.11	300.84	300.95	299.85	301.95	301.2	300.75	299.36	300.8	300.55	300.93
317.25	316.77	316.8	319.63	317.24	318.17	317.96	317.3	317.8	317.02	317.42	317.38	317.54	317.89	318.77	318.02	318.22	318.6	318.89	317.88	316.82	318.29	317.1	319.06	317.25	318	317.33	317.25	318.76	318.56	319.21	316.47	318.77	318.19	318.67	319.37	317.42	318.63	316.35	317.94	317.82	317.97	319.33	318.05	317.64	318.78	319.34	317.52	319.36	317.69
315.48	315.21	314.23	316.97	314.7	315.61	314.76	315.16	316.32	313.41	315.04	315.21	314.41	316.68	315.36	314.87	314.84	316.18	314.78	315.04	315.08	314.31	313.91	315.22	315.19	314.12	314.95	314.65	315.91	314.54	314.85	315.11	314.49	314.74	313.09	314.63	314.86	314.41	315.57	316	315.87	315.16	314.67	314.72	315.13	314.86	314.61	314.78	315.01	315.42
306.23	304.4	304.62	303.95	305.68	303.69	306.18	305.19	307.13	306.59	305.45	305.78	304.86	305.58	305.19	304.89	305.07	305.67	305.71	306.56	305.21	305.02	306.07	306.41	305.5	306.62	304.77	306.16	305.21	305.54	305.02	305.24	305.39	305.26	305.1	306.17	306.36	306.32	305.77	304.8	304.67	306.43	305.5	305.11	304.96	304.99	305.6	304.79	306.13	305.71
309.14	309.91	308.7	309.18	309.4	309.07	309.02	309.37	308.48	309.28	310.13	308.88	308.89	309.34	308.34	307.98	308.33	308.79	307.71	308.02	308.13	308.63	309.09	309.55	309.78	308.72	308.99	309.14	309.82	309.03	308.39	308.36	309.68	310.29	309.16	308.9	308.23	308.73	309.02	308.14	309.59	308.58	308.26	308.57	308.81	308.15	308.97	310.25	308.81	309.31
313.04	312.91	312.38	314.02	312.96	312.88	313.83	312.8	312.11	313.21	312.31	313.7	313.53	314.03	313.18	312.2	312.83	313.08	312.39	312.43	312.61	313.73	313.33	312.15	313.59	311.5	312.86	312.97	313.27	313.54	313.12	312.89	312.98	313.11	314.55	312.06	312	313.13	313.61	314.23	314.12	313.73	313.44	313.7	314.16	314.55	312.16	312.13	314.97	313.07
318.44	317.42	316.89	316.12	316.91	317.71	317.54	316.67	316.62	317.31	317.29	317.68	317	316.73	316.47	316.43	318.05	316.74	317.5	316.47	316.35	316.44	318.58	316.65	316.52	318.09	317.19	316.67	317.77	315.69	317.03	317.85	316.4	316.83	317.48	317.92	318.06	317.72	318.28	315.89	316.08	317.77	316.08	317.17	317.72	316.41	317.95	317.07	316.43	316.7
305.83	305.43	305.17	306.51	306.2	305.04	303.85	305.85	304.13	305.36	305.99	305.73	304.93	305.4	305.25	305.08	304.72	305.27	305.56	304.4	304.23	305.26	305.03	305.52	306.09	305.81	305.73	306.57	305.63	305.15	305.08	304.82	305.39	305	305.13	305.7	304.46	305.4	304.83	304.71	307.12	305.37	304.95	306	305.73	306.55	303.59	305.19	306.21	308.42
301.87	302.19	303.15	303.02	301.94	302.96	302.04	302.66	300.94	301.74	302.96	302.39	302.07	301.04	302.29	302.98	301.98	303.35	302.06	302.4	302.01	301.63	301.84	303.21	302.74	302.23	302.57	302.4	301.17	303.44	301.88	302.39	302.02	302.72	303.76	303.44	303.17	302.48	301.44	303.79	302.92	303.58	303.46	303.31	303.05	301.95	302.22	303.1	301.34	301.81
308.52	308.74	308.77	309.02	308.09	308.54	309.37	307.95	308.59	309.11	308.71	309.13	309.96	308.25	308.18	307.37	306.89	308.42	308.98	309.98	309.89	309.1	310.35	308.33	309.57	308.42	308.46	310.57	307.85	308.28	308.83	308.51	308.68	309.09	307.87	309.5	308.15	309.74	308.06	308.19	309.56	308.03	308.75	309.73	310.19	308.89	310.5	309.36	308.51	310.07
305.99	305.39	304.9	305.95	304.74	305.92	304.27	305.16	304.43	305.48	305.24	305.76	304.38	305.06	306.56	305.4	305.95	306.38	304.69	305.56	305.17	306.78	305.25	305.42	304.06	304.29	305.06	306.13	305.3	305.26	305.95	305.38	304.36	305.36	305.43	304.97	304.61	304.94	305.3	305.14	305.39	305.17	305.01	303.65	305.7	304.65	304.81	304.8	305.06	304.33
296.03	294.19	294.26	294.56	294.48	295.43	293.95	294.31	294.84	295.27	295.8	293.96	296.31	294.54	294.42	293.42	294.49	294.17	295.9	293.98	294.78	295.47	295.47	296.16	295.12	295.31	294.5	295.04	294.34	294.75	294.39	295.57	294.89	295.96	294.22	296.63	294.85	294.02	295.13	295.28	295.87	294.86	294.67	294.52	294.34	296.35	295.66	294.66	295.5	293.79
315	312.37	313.28	314.13	314.24	313.69	315.13	314.13	313.89	313.25	313.8	313.3	313.7	314.73	313.54	313.49	315.1	313.74	313.2	314.38	313.14	314.99	313.97	314.1	313.61	313.49	314.84	314.77	313.96	312.93	313.77	313.99	313.73	312.03	314.51	313.19	314.07	313.48	314.63	314.01	314.85	313.42	314.28	314.9	313.3	313.81	314.69	312.65	315.08	313.78
311.35	311.05	310.37	310.47	309.93	311.34	311.65	311.15	310.56	310.8	310.01	310.4	310.83	310.57	310.24	309.72	311.64	310.66	311.25	311.81	311.12	311.16	311.54	310.28	309.69	309.81	310.71	310.22	312.74	311.87	309.99	311.12	311.02	310.19	310.29	309.92	311.32	311.14	310.6	310.91	310.79	311.4	310.58	310.61	311.46	310.55	312.37	310.15	311.31	310.49
303.02	302.36	303.44	303.66	302.77	303.41	303.32	304.08	303.67	303.86	303.92	303.42	303.31	303.46	302.75	303.8	302.17	303.58	302.71	302.88	303.28	302.9	303.3	303.2	303.11	305.02	302.85	304.26	302.29	303.53	303.49	304.15	302.69	303.8	302.73	303.06	303.76	303.28	302.83	303.2	302.75	302.17	303.14	302.8	302.93	303.17	303.21	303.72	303.73	303.2
301.92	300.08	300.4	301.17	301.05	300.05	301.03	301.98	300.86	301.53	300.93	300.23	302.12	301.34	301.29	300.19	301.04	301.65	300.95	300.14	300.1	300.88	301.11	300.6	301.32	301.63	302.03	299.79	300.21	301.19	300.09	301.53	300.37	301.37	300.49	301.73	300.75	302.56	301.12	300.33	300.91	300.92	301.55	299.37	300.37	300.39	300.67	301.19	300.71	301.32
305.17	304.78	305.11	305.93	305.95	305.85	305.13	305.23	304.74	305.97	305.43	306.35	305.67	305.52	306.39	305.84	304.58	305.88	306.31	305.36	304.58	304.19	306.23	305.51	304.23	304.58	305.6	306.31	305.79	305.11	306.28	305.64	305.18	306.21	304.81	305.68	306.79	305.55	305.17	304.66	307.2	304.7	304.02	305.58	305.58	306.27	306.51	305.96	305.66	305.55
293.6	294.17	293.9	293.6	295.13	294.21	292.43	292.8	293.97	294.22	293.37	293.52	295.29	293.88	294.04	292.85	293.72	293.66	293.75	292.84	293.21	296.11	294.23	294.33	294.87	292.47	293.98	293.63	292.73	295.05	293.37	294.04	293.2	292.28	292.86	293.84	294.5	293.16	293.77	292.4	293.78	293.55	294.53	292.89	294.26	294.15	293.79	294.91	293.83	293.21
315.16	313.9	314.8	314.78	315.06	315.59	314.69	315.04	314.67	313.93	314.41	315.59	314.75	314.74	314.45	315.21	316.03	314.47	313.76	315.1	315.23	315.66	313.75	316.06	315.36	316.11	314.42	315.08	313.96	315.43	315.47	313.54	314.53	315.82	314.77	315.36	313.64	314.06	312.72	314.3	315.36	315.05	315.5	315.23	315.91	314.65	314.59	315.59	314.88	315.47
310.97	311.6	310.07	310.83	310.45	310.05	309.09	311.45	310.45	310.52	311.74	310.77	309.49	311.23	310.14	311.44	311.18	311.53	310.58	309.01	312.01	311.24	309.53	311.44	311.46	309.94	310.03	309.93	311.38	310.84	311.24	309.48	310.32	310.36	311.64	310.16	310.6	311.18	311.02	310.85	312.22	310.01	310.28	310.66	311.1	310.97	311.17	310.47	310.8	310.11
327.96	327.75	327.56	328.78	327.18	327.8	328.26	328.16	328.33	327.57	329.1	328.21	326.29	328.97	327.39	327.72	327.53	327.88	327.4	327.94	327.33	327.6	328.47	328.75	327.55	329.1	328.32	327.48	327.47	327.93	326.97	327.44	328.95	328.37	328.06	327.99	327.42	327.91	326.58	327.6	327.14	327.87	328.04	327.52	327.62	328.38	328.44	328.77	328.5	327.42
302.4	303.48	302.42	304.51	301.9	303.27	304.23	302.93	304.05	303	302.11	303.8	303.38	303.09	304.48	304.66	303.52	303.55	303.92	302.41	303.16	304.33	304.01	302.3	303.27	303.6	303.95	304.31	302.63	303.22	303.83	302.9	302.2	302.11	302.25	304.13	303.67	303.44	301.94	303.17	303.51	304	304.3	304.12	303.2	303.02	304.51	303.84	302.77	302.39
328.58	329.53	330.09	328.68	327.69	329.13	329.96	328.44	329.57	328.33	328.82	328.92	328.31	327.72	329.23	328.56	330.69	328.24	328.18	328.25	329.1	328.29	327.92	328.61	328.14	328.96	329.79	329.93	328.53	329.23	327.87	327.35	327.99	327.81	328.12	328.31	328.69	329.18	329.01	329.16	328.81	328.08	329.31	329.11	329.26	329.26	328.92	328.22	328.58	328.98
311.75	310.63	311.16	311.28	312.14	311.32	311.88	311.64	310.91	311.14	311.41	312.11	311.72	311.16	312	311.96	310.8	310.92	312.09	311.75	311.26	312.1	311.27	311.69	312.33	312.07	311.39	312.24	312.55	310.88	311.77	312.1	311.01	312.01	310.72	310.97	310.87	311.37	310.96	310.46	312.52	312.41	311.35	311.81	310.88	311.14	311.49	311.19	312.36	311.42
327.35	327.74	328.88	328.47	329.5	328.51	328.1	328.07	329.48	327.73	327.61	327.88	329.71	330.82	328.3	328.55	329.43	328.14	328.18	329.73	328.99	328.67	328.54	328.97	327.15	328.4	328.34	327.96	329.17	328.54	328.44	329.31	328.88	328.75	328.82	327.95	328.82	327.84	328.21	329.44	329.56	328.68	329.04	327.36	328.09	328.95	329.11	327.27	327.96	329.72
300.58	300.98	300.79	300.76	302.25	302.69	301.01	300.21	300.53	300.89	300.05	301.81	300.58	301.16	301.69	301.22	300.3	302.01	300.92	299.69	300.71	300.44	302.12	301.25	300.95	300.94	300.98	300.53	301.13	300.69	300.75	301.53	300.57	302.56	299.86	300.19	301.67	300.99	301.92	299.98	300.4	301.12	300.46	301.02	301.74	300.97	301.27	300.39	301.52	299.65
315.05	314.39	314.36	315.31	314.82	314.79	314.31	313.85	314.59	315.73	313.69	314.48	314.33	315.59	315.09	314.1	314.54	314.93	315.98	315.22	315.53	314.59	314.91	314.79	314.08	314	315.58	315.35	314.81	314.59	314.8	315.19	315.1	314.4	313.64	314.36	314.74	314.45	314.87	314.22	315.96	315.71	315.31	314.82	316.48	314.96	315.22	315.72	315.35	315.13
304.17	303.66	303.67	305.66	303.89	304.97	305.1	304.75	305.63	303.72	303.2	302.61	303.8	303.53	304.79	303.57	302.23	304.84	304.49	305.16	305.61	304.7	304.29	303.95	304.63	304.44	305.44	304.59	304.22	305.7	304.84	304.77	305.52	306.24	304.27	303.99	303.93	305.03	303.91	304.45	304.63	304.64	305.25	303.5	305.2	304.75	304.84	305.38	303.93	302.7
300.1	301.15	301.23	301.5	301.36	301.26	301.81	299.79	299.85	300.47	300.89	300.23	301.15	300.51	300.53	300.45	301.3	301.72	300.78	299.97	300.6	300.59	300.45	301.72	300.56	301.65	301.73	299.47	301.01	300.16	302.22	300.62	302.03	302.2	301.46	300.21	301.21	300.8	302.03	301.94	300.25	301	301.47	300.28	299.75	300.65	301.56	300.32	301.21	301.15
309.3	310.16	309.65	310.28	309.88	310.52	309.6	307.96	311.02	309.34	310.11	309.42	308.09	309.98	310.14	309.3	310.8	309.3	310.18	311.25	310.22	309.28	309.19	308.26	309.8	309.82	309.87	309.84	310.6	310.64	310.13	309.91	310.09	309.37	309.96	310.33	311	308.85	310.82	308.77	308.94	308.98	308.75	309.94	309.36	308.69	309.16	310.45	311.17	309.4
313.22	313.09	313.08	313.01	312.58	312.04	311.98	313.37	313.66	311.93	313.33	311.83	313.34	312.64	311.76	311.99	313.46	314.6	311.49	312.83	312.14	313.37	313.38	313.79	312.74	312.36	312.28	313.88	312.85	312.68	312.71	313.8	313.84	312.3	313.18	312.29	312.86	312.85	312.77	312.59	312.43	313.75	312.86	313.43	312.44	313.41	312.66	313.17	313.27	312.25
304.69	305.23	305.78	305.94	303.5	304.58	305.33	305.89	306.07	305.24	306.35	305.04	304.78	306.25	305.68	304.48	305.78	307.33	305.66	306.38	305.83	304.75	305.27	305.57	304.07	306.05	304.4	305.91	304.94	304.62	306.06	307.24	306.39	305.76	306.13	305.62	305.88	305.78	305.33	305.78	305.88	304.9	304.64	305.54	305.29	305.86	304.38	304.79	306.18	305.68
310.67	311.19	311.01	310.58	311.2	310.65	312.39	311.88	310.36	311.93	311.64	310.63	311.52	310.73	311.65	313.4	311.92	311.69	312.05	310.64	310.73	311.24	311.83	311.93	311.08	311.48	311.5	310.95	311.01	310.51	311.25	311.17	310.86	310.51	311.69	310.7	312.05	311.95	311.49	311.32	311.48	312.38	310.84	312.49	311	310.64	311.32	311.22	311.59	311.73
302.6	303.8	303.24	302.53	303.5	302.65	302.72	302.82	304.18	302.03	304.57	304.01	302.18	303.88	304.03	302.36	303.14	302.76	302.94	302.21	302.78	304.38	302.29	303.52	301.99	303.94	303.09	302.27	302.82	302.77	302.83	303.32	302.67	303.05	303.15	303.32	302.97	303.32	303.56	303.62	303.18	301.97	301.72	302.58	302.61	302.73	303.64	303.57	302.36	303.97
320.62	317.45	320.78	319.06	318.56	318.87	320.57	320.45	319.02	320.2	319.33	319.91	320.09	320.16	318.78	319.24	319.64	319.41	319.04	320.62	318.55	319.23	319.13	320.51	319.09	319.62	319.01	318.02	319.47	319.31	318.77	318.84	319.76	318.63	318.93	319.35	318.49	321.15	320.12	318.44	318.17	318.86	318.95	319.42	318.23	319.53	319.36	319.82	320.31	319.26
313.98	314.91	313.45	314.24	313.02	311.96	314.04	313.68	313.95	312.41	313	314.69	314.74	313.56	314.27	315	314.76	312.5	312.15	314.37	314.47	312.58	314.48	314.48	313.97	314.13	315.07	314.03	314.19	314.42	314.51	314.55	313.57	313.72	314.22	312.94	312.85	313.57	313.21	313.64	313.78	312.15	314.65	313.63	313.56	313.15	313.91	314	313.48	312.59
319.59	318.02	318.04	318.88	317.85	319.29	317.92	319.23	319.12	319.9	317.02	317.83	318.21	318.38	318.23	319.76	318.48	318.34	318.86	319.3	319.91	318.04	317.91	317.75	318.57	318.24	318.01	318.46	318.14	317.44	318.49	318.92	318.07	317.82	317.43	318.94	318.99	317.97	318.16	319.34	318.27	319.16	319.12	318.86	318.14	318.17	319.2	318.31	318.89	318.32
313.75	312.85	313.62	313.04	314.3	314.29	313.14	313.65	312.39	312.74	314.25	311.66	313.84	312.72	312.81	313.53	313.51	313.78	313.94	312.89	313.52	312.83	312.41	312.79	313.66	313.4	313.68	312.03	310.78	311.88	313.21	313.71	314.16	312.83	312.43	313.52	313.23	313.35	313.66	313.93	312.7	313.77	313.59	313.03	312.87	312.47	312.48	314.34	312.32	313.34
308.66	310.75	309.19	309.51	308.42	309.05	308.98	308.76	308.43	308.64	309.73	308.32	307.99	308.99	308.34	308.61	308.69	308.79	309.07	309.46	308.44	308.84	311	308.6	309.54	308.64	309.27	308.78	309.99	308.92	309.06	310.12	307.96	308.74	308.62	309.69	309.14	309.18	309.75	309.55	308.44	310.24	308.31	310.05	308.4	309.32	307.68	309.25	308.76	308.37
305.79	307.16	305.23	306.2	306.54	305.98	305.31	307.66	305.12	305.45	306.61	304.76	306.43	305.32	305.92	307.66	305.96	306.78	306.62	305.68	306.74	305.56	306.41	305.67	304.97	307.76	306.09	304.11	306.73	305.84	305.87	305.34	305.58	305.45	306.57	306.1	305.83	306.47	305.97	307.88	305.88	305.08	305.78	306.28	306.32	306.46	305.23	306.74	306.57	306.38
309.83	311.41	310.96	311.25	309.87	311.03	309.65	311.22	310.49	310.62	311.4	310.92	310.16	310.34	310.72	309.36	309.87	310.24	310.91	310.2	309	311.35	310.53	310.18	310.87	311.04	310.46	309.62	309.92	309.53	310.09	309.58	310.16	310.8	309.99	309.84	310.92	310.61	309.94	311	311.49	310.04	311.13	310.72	310.28	309.89	311.4	310.71	311.33	310.64
312.57	312.99	313.26	311.01	313.64	312.35	312.48	313.33	313.86	313.69	313.27	312.71	312.89	313.77	314.13	312.98	312.58	313.29	312.8	312.33	312.05	312.93	312.96	314.45	313.78	312.51	312.36	314.17	313.8	313.87	314.15	313.1	312.99	313.58	313.27	311.71	313.19	312.23	313.43	312.88	314.03	314.7	312.51	313.13	313.35	312.54	313.63	312.3	313.36	312.7
326.54	328.67	328.61	328.11	328.94	328.25	327.32	328.16	326.29	327.48	327.36	327.41	327.92	327.7	327.89	327.02	327.92	327.89	327.11	326.47	327.56	327.16	328.53	328.29	329.53	328.01	327.86	327.78	326.55	326.44	327.54	326.49	327.66	327.38	327.54	326.62	327.16	327.64	328.25	326.47	327.77	326.74	327.69	326.35	327.48	328.21	328.21	328.25	327.76	327.72
303.63	302.96	303.55	302.25	303.33	302.75	304.16	303.32	302.51	302.32	304.36	303.92	302.4	303.11	303.79	304.7	303.31	303.47	304.62	303.86	302.97	304.08	303.18	302.92	303.46	304.56	303.32	302.82	302.98	304.04	303.19	304.05	303.4	303.72	303.27	304.05	303.81	304.41	303.58	303.82	301.83	302.99	303.81	303.56	303.83	303.57	302.47	303.8	303.17	303.08
294.09	293.13	294.51	294.69	294.63	292.65	292.87	294.73	293.71	293.43	293.62	294.13	294.87	293.15	293.81	293.8	294.21	292.03	294.36	293.73	295.16	293.49	293.99	292.82	294.4	295.42	292.79	295.75	293.03	294.13	294.26	293.06	293.03	295.71	294.36	293.55	294.31	293.4	293.47	294.41	293.31	294.12	293.89	294.74	294.12	293.93	293.93	294.19	293.97	294.35
302.75	303.37	302.56	301.87	302.78	303.33	303	301.79	302.45	302.26	303.04	302.5	302.64	302.79	302	301.96	302.41	302.37	303.57	302.84	303.08	301.81	303.3	301.65	301.92	302.59	302.33	302.05	301.68	302.35	302.9	302.61	302	302.89	302.81	302.73	302.21	302.2	302.47	302.46	302.76	302.49	302.41	302.78	302.29	302.4	302.45	302.69	302.38	302.52
305.69	304.43	305.19	304	304.95	304.21	305.7	305.67	304.64	305.26	305.14	305	305.99	305.44	305.51	305.52	304.79	305.39	305.22	305.21	305.69	305.54	305.38	305.02	304.98	304.62	304.88	306.28	306.37	305.79	306.6	306.59	305.11	306.46	304.7	304.7	305.22	304.92	303.93	304.48	303.51	305.64	305.26	306.35	305.23	305.19	304.76	306.45	306.86	305.69
327.86	327.88	328.96	328.05	328.44	326.91	328.84	327.41	327.34	327.87	328.39	327.16	327.3	327.68	328.54	327.33	328.18	327.77	328.07	326.92	328.18	328.82	327.48	327.94	327.98	326.9	327.69	329.31	327.45	329.24	327.64	327.92	327.19	327.76	328.35	327.67	327.96	328.8	327.94	326.64	327.16	326.83	328.79	327.42	327.15	326.92	328.11	326.34	327.92	327.79
299.48	299.79	299.06	301.28	300.34	300.36	299.28	300	299.81	299.71	299.39	300.32	299.13	301.34	299	301.63	300.34	299.22	299.82	299.92	300.55	300.06	300.48	301.07	299	298.91	300.59	299.51	300.05	299.26	299.18	299.4	301.18	300.83	300.37	300.01	301.54	300.44	300.68	300.01	300.75	300.35	300.7	299.67	300.2	299.24	298.98	301.04	301.55	299.23
306.33	305.46	304.56	305.91	306.18	305.48	305.29	305.51	305.82	304.57	304.91	306.1	305.09	306.24	306.14	305.46	305.96	305.31	305.36	306.39	305.49	306.1	305.67	306.49	306.13	305.46	305.69	305.44	304.62	306.3	305.33	304.64	305.94	305.92	306.48	305.82	305.62	305.46	305.91	306.13	305.57	305.67	304.02	305.08	306.08	305.36	306.32	304.81	305.43	304.6
315.51	313.83	312.48	313.15	313.34	312.85	312.18	312.52	312.8	312.51	312.56	313.17	313.25	313.16	312.92	311.4	312.47	313.7	314.03	313.93	312.42	313.21	312.3	312.7	311.77	313.22	313.09	313.72	313.72	312.78	313.58	313.52	313.04	312.55	313.14	313.57	312.2	312.93	312.58	312.92	313.1	313.04	312.77	313.32	313.29	312.6	313.25	313.28	312.05	312.63
308.2	308.37	308.66	308.65	309.28	308.97	308.48	309.11	307.64	308.73	309.77	309.21	309.32	310.73	307.88	307.82	309.91	309.75	309.03	309.2	309.07	307.69	308.49	307.62	307.84	308.41	308.96	309.1	308.89	309.58	308.68	309.16	310.18	309.21	308.98	308.03	308.57	309.66	309.09	307.84	309.33	309.38	309.17	308.87	309.61	309.03	308.85	309.85	308.33	310.4
302.83	302.19	303.08	302.26	301.1	302.78	303.32	302.79	301.94	304.56	302.13	303.23	302.39	302.66	302.72	303.38	303.95	302.29	302.04	304.15	302.11	303.42	303.01	302.99	301.42	303.88	303.49	302.31	302	302.51	302.67	302.2	303.04	301.28	303.65	302.97	302.66	303.39	303.04	303.39	302.06	302.91	303.44	301.97	304.11	303.38	302.43	303.52	303.46	302.66
318.67	318.48	318.77	318.92	316.82	318.24	316.2	318.78	318.05	317.29	317.29	316.64	318.99	317.84	318.99	318.47	317.99	317.93	318.4	319.53	317.99	318.87	317.74	318.75	317.23	319.33	318.58	318.62	318.29	318.28	317.4	316.21	316.72	318.17	317.09	317.94	318.45	318.37	317.83	317.46	318.32	317.99	317.59	317.49	318.78	317.67	318.43	318.46	318.21	316.97
308.84	309.19	308.12	308.21	309.4	308.7	310.07	308.54	309.39	307.94	307.61	309.23	309.47	308.62	308.07	309.37	308.77	308.66	307.79	308.47	309.28	308.46	308.5	308.62	308.57	308.56	309.49	308.41	310.25	309.14	308.7	309.59	309.43	307.89	309.23	310.09	307.19	307.98	308.24	309.1	308.8	309.32	309.35	309.36	307.77	309.44	308.35	309.14	308.34	308.47
313.15	313.11	313.19	311.99	312.94	314.23	311.89	312.77	312.87	314.08	312.64	313.42	313.18	314.35	312.43	313.26	313.52	312.61	313.2	314.13	314.3	313.28	314.19	312.05	313.52	313.28	312.71	314.84	312.24	313.43	314.05	312.73	313.47	312.18	312.41	312.15	312.76	314.32	312.85	314.07	313.01	313.25	314.3	313.26	314.57	313.53	312.99	313.51	312.78	312.14
302.35	300.87	301.71	300.63	299.93	300.57	300.22	300.25	302.19	301.49	301.94	300.91	301.02	299.64	300.22	300.85	300.61	300.94	301.42	302.18	302.65	301.01	301.34	301.61	300.94	300.56	301.61	301.26	300.39	300.27	300.46	301.76	301.84	300.32	300.67	301.39	301.06	301.32	300.92	302.07	301.78	300.1	301.39	301.03	300.01	302.61	300.06	300.67	301.98	301.3
299.62	299.03	299.05	299.63	299.81	300.69	300.63	301.28	300.04	300.24	300.45	299.63	299.89	301.05	299.9	299.82	300.52	300.27	299.63	299.95	301.28	299.07	300.1	300.66	300.63	299.74	299.12	301.35	301.78	299.46	300.97	300.48	300.23	300.59	299.7	300.14	299.64	299.4	299.82	299.79	299.79	299.48	299.21	299.36	300.05	299.62	300.66	300.6	299.8	300.34
295.82	296.13	297.39	295.71	297.3	296.71	296.04	296.56	299.02	297.16	296.16	297.83	296.05	296.64	296.01	295.75	296.68	296.99	297.83	296.35	297.45	296.42	296.3	296.47	297.12	296.91	298.46	296.4	296.42	297.17	296.17	297.29	296.11	297.04	296.97	296.37	296.57	297.69	296.04	295.99	297.24	295.97	297.58	296	295.76	297.12	297.52	296.16	296.84	297.57
300.92	301.2	300.87	302.42	301.43	300.73	301.19	301.57	301.74	300.94	301.61	301.56	299.51	301.92	300.46	301.24	300.52	300.94	300.34	301.18	301.99	300.67	300.82	300.53	301.28	301.66	302.28	300.85	300.94	300.19	301.71	301.51	300.67	301.21	300.3	301.15	301.53	301.54	300.8	300.55	301.2	301.39	300.89	300.71	301.09	302.58	300.38	301.4	301.42	301.99
305.34	305.89	306.56	305.04	305.08	305.13	305.82	304.18	305.92	305.59	305.48	305.52	304.82	304.92	305.08	305.79	303.99	306.5	305.12	304.94	304.88	305.95	305.25	306.33	305.4	306.25	304.64	305.78	306.04	305.86	305.89	304.96	305.78	305.71	305.18	304.63	305.43	305.64	305.69	305.4	305.33	304.64	305.7	304.55	304.6	306.55	305.5	304.86	305.18	306.36
309.12	308.6	309.44	308.69	308.14	308.27	309.55	308.24	307.55	308.18	308.64	308.7	309.75	309.13	308.77	307.11	308.69	307.85	308.35	308.81	309.41	308.62	307.72	308.84	308.56	309.34	309.16	308.86	308.68	308.24	309.39	308.59	308.65	309.82	309.48	308.86	309.04	309.23	308.82	309.66	308.3	309.52	309.59	311.15	309.22	308.81	308.25	309.63	308.16	308.56
307.23	307.3	305.89	305.92	306.52	306.33	305.9	306.59	306.71	306.47	306.87	306.8	306.18	306.15	306.03	305.81	306.84	307.48	305.62	305.52	305.57	306.27	306.2	306.34	304.5	305.13	307.81	306.98	305.71	305.79	306.68	307.1	305.1	306.59	305.63	305.91	305.74	305.71	306.44	305.87	307.73	305.84	306.29	306.02	306.14	306.57	305.91	305.73	306.21	306.37
305.33	306.85	305.78	305.63	306.22	306	306.01	305.88	306.2	305.38	306.38	307.27	306.38	306.68	304.08	306.32	307.29	305.29	306.47	306.55	306.37	307.64	305.11	305.76	306.37	306.36	306.13	305.41	305.79	306.13	305.47	306	306.49	306.4	305.64	307.35	305.48	305.76	305.86	306.33	305.94	307.15	305.92	305.88	306.37	306.6	305.81	305.2	306	306.05
305.41	306.25	305.65	306.27	305.94	305.36	306.96	305.95	305.55	305.42	306.26	306.23	306.25	305.28	306.84	304.88	305.79	307.1	306.32	305.93	308.01	305.96	306.97	305.99	305.67	307.5	305.26	306.6	306.42	306.9	307.08	306.55	305.2	306.08	306.55	306.37	306.51	306.6	304.69	306.05	305.58	306.53	305.72	305.43	306.41	307.23	305.12	305.78	307.24	305.76
327.23	326.96	327.72	327.66	327.39	328.61	326.57	327.25	326.49	325.67	326.98	327.41	327.51	326.72	326.33	326.54	326.6	326.86	328.26	327.57	325.3	328.11	327.07	328.21	326.57	327.37	327.12	327.55	326.61	326.42	327.68	327.39	326.76	326.43	326.83	327.42	327.77	328.01	327.42	327.2	327.15	327.68	326.62	327.12	326.55	327.55	327.48	328.44	326.92	327.22
316.48	317.23	316.31	316.2	318.26	317.11	316.84	316.58	317.37	317.06	316.71	316.79	315.76	316.47	317.75	317.4	317.42	315.93	316.63	316.5	316.03	317.56	315.44	316.96	317.76	317.03	317.63	316.05	316.19	319.19	316.99	316.34	317.06	316.44	317.7	317.87	316.62	316.77	317.79	316	317.27	317.56	316.9	316.92	318.19	316.92	316.68	316.73	316.54	317.56
318.41	318.37	317.55	317.7	318.43	317.98	318.65	318.54	317.67	318.19	319.12	317.03	320.24	317	317.05	318.87	318.62	318.5	317.58	319.13	317.87	317.36	318.83	318.61	317.94	318.74	317.27	319.21	317.94	318.62	317.9	319.05	318.02	317.91	318.62	318.46	319.31	317.45	318.23	317.15	317.34	317.42	318.85	318.29	318.63	319.14	317.56	318.03	317.34	317.54
313.54	312.95	312.79	313.17	312.29	312.75	313.08	313.11	313.13	313	313.88	314.9	312.83	313.48	313.63	314.03	313.26	311.44	313.36	313.31	312.01	314.74	314.15	313.53	313.09	314.78	313.55	311.89	313.31	313.85	314.39	314.3	312.62	314.61	313.16	313.51	312.21	313.76	313.82	313.11	313.37	312.93	312.97	312.99	312.44	313.37	313.53	314.44	313.38	313.29
302.67	304.22	303.37	303.15	303.02	302.68	304.54	303.7	304.68	303.33	302.11	303.52	302.96	303.65	302.99	303.09	303.75	303.03	303.58	303.52	303.42	302.68	304.24	303.26	303.46	302.94	302.74	303.24	302.76	303.02	303.49	303.18	303.86	302.21	302.99	302.73	302.97	304.04	302.7	304.96	302.19	303.28	302.85	303.03	303.7	303.08	303.33	304.06	301.96	302.78
313.34	312.06	312.45	312.58	311.26	313.19	312.35	312.4	312.43	313.16	312.38	312.51	312.15	313.59	313.16	313.53	313.54	312.73	312.89	312.63	312.94	311.97	313.28	312.24	313.16	312.99	312.06	312.48	313.64	312.71	310.84	314.41	312.77	312.9	312.1	312.76	312.6	313.98	312.72	311.35	312.83	312.7	312.53	312.23	312.61	312.73	312.1	311.89	311.45	312.8
327.33	325.69	327.2	326.76	326.94	326.82	326.45	327.2	328.02	327.1	326.97	326.51	326.91	326.91	326.31	327.06	326.76	327.79	326.09	326.74	326.32	327.06	325.43	326.36	327.78	327.38	326.23	326.96	328.71	327.03	325.92	327.63	326.51	327.35	326.57	327.1	326.79	325.65	325.47	327.96	327.77	327.06	325.5	327.26	327.04	327.03	325.97	326.99	326.06	325.96
306.63	307.45	307.51	307.13	306.8	306.61	308.46	307.96	307.06	307.98	307.23	307.7	305.67	306.88	308.57	307.19	306.86	307.28	307.73	307.07	307.61	307.29	307.57	306.34	308.03	307.89	306.79	307.03	307.47	307.78	307.47	307.97	308.68	307.64	308.23	307.22	307.72	307.85	308.18	306.21	307.44	306.86	307.94	307.27	307.03	306.82	307.02	308.12	306.77	307.75
302.53	302.35	304.42	303.61	303.89	303.85	304.23	304.15	302.23	303.7	303.84	304.45	303.12	302.9	302.86	302.75	302.45	304.39	301.98	303.67	303.29	303.27	302.77	303.11	303.56	302.46	302.33	303.15	304.16	303.32	303.29	301.99	304.34	302.57	303.57	303.5	303.4	303.51	303.75	303.83	303.06	302.83	303.97	303.26	303.46	302.88	302.07	304.09	302.38	303.43
312.46	311.45	309.57	310.07	310.53	311.82	311.36	310.83	311.45	311.36	310.99	310.13	310.39	311.59	311.26	311.83	311.3	311.23	311.15	312.06	309.46	310.85	309.43	309.92	309.95	310	310.45	310.7	310.59	312.07	311.7	311.33	311.56	311.01	309.05	310.72	310.55	311.01	311.12	310.55	309.98	309.79	309.23	310.98	310.74	310.68	311.09	309.97	311.09	310.38
294.3	294.33	293.79	293.15	294.34	294.18	295.64	294.86	294.48	292.78	293.93	293.06	294.59	292.19	294.05	293.67	293.01	294.11	294.58	295.74	294.25	292.94	293.44	294.69	293.92	293.94	296.68	293.33	292.84	293.84	294.06	294.23	294.17	293.48	293.64	293.87	293.43	294.1	294	293.38	293.94	294.49	294.16	292.63	294.77	294.2	294.8	293.04	293.38	294.28
304.58	303.35	304.78	304.68	303.99	305.01	304.53	303.88	303.63	304.99	305.05	303.37	305.51	305.26	304.55	304.09	304.69	304.9	304.91	303.42	303.95	303.95	304.38	304.11	304.09	305.8	304.04	303.66	303.77	303.94	304.46	303.93	304.75	303.68	304.63	304.41	304.39	304.62	305.12	303.65	304.14	303.79	304.52	304.64	304.79	304	304.76	305.05	302.68	305.54
315.71	315.49	315.06	314.5	315.41	315.31	314.4	314.52	314.52	314.45	315.02	314.92	314.51	314.12	314.44	315.71	315.4	315.58	314.88	314.33	315.56	314.35	314.71	314.47	315.04	313.92	314.65	315.79	315.35	314.57	315.76	312.79	313.79	313.99	313.64	315.4	315	314.9	314.45	314.57	314.16	314.75	314.97	314.74	315.6	315.73	314.32	313.59	315.54	315.98
304.97	305.27	306.05	306.14	307.54	307.13	305.75	305.31	306.61	307.34	306.25	306.32	305.32	307.49	306.73	307.62	305.13	307.04	306.17	306.56	306.39	305.71	306.8	307.39	306	306.14	306.38	305.37	305.8	306.49	306.2	306.71	306.43	305.74	307.81	306.97	306.46	306.07	306.17	306.39	307.83	307.52	306.76	306.84	306.63	306.24	305.78	306.38	305.24	307.39
317.31	318.48	316.39	317.76	316.82	316.12	317.03	317.41	317.53	317.83	316.63	316.36	318.39	317.18	316.72	317.52	317.63	316.92	317.36	317.71	318.15	317.74	316.67	316.18	317.45	318.33	317.51	316.18	316.59	317.27	316.51	316.38	318.15	316.71	316.34	317.59	317.39	316.68	317.58	317.11	317.21	317.49	317.24	316.09	316.46	315.84	317.9	316.89	318.25	316.26
299.91	300.25	299.46	299.26	299.17	300.78	300.28	300.74	299.43	301.68	300.23	299.22	301.8	299.44	299.73	300.8	298.62	299.36	300.43	299.79	300.46	300.61	300.12	300.88	300.1	298.84	300.1	300.17	299.76	300.37	299.6	299.29	299.7	300.29	298.84	300.17	300.4	300.33	300.41	301.12	300.4	299.54	300.32	300.27	299.5	300.67	299.31	299.64	300.05	299.27
307.05	306.11	306.99	304.75	305.97	307.15	306.56	307.8	305.77	306.45	306.99	306.58	307.54	307.11	305.54	305.11	307.69	305.52	306.67	305.65	305.54	307.21	306.63	305.82	306.7	307.45	306.56	305.28	305.98	306.28	305.99	306.38	307.05	305.98	306.08	305.87	306.35	306.89	306.36	306.51	306.09	305.72	306.06	305.55	305.06	305.85	305.92	306.58	307.32	306.65
309.48	309.72	309.46	309.34	309.72	308.79	309.63	308.55	310.43	308.58	309.75	309.09	310.51	310.46	309.32	311.06	310.16	310.21	309.84	310.79	309.73	310.33	309.43	310.07	310.05	309.13	309.97	309.45	309.32	309.89	310.36	310.54	310.77	309.7	310.33	310.47	310.17	309.29	309.54	309.42	309.23	310.07	310.17	309.2	308.7	310.58	311.05	309.38	309.03	309.56
304.12	305.15	305.35	302.31	303.52	305.14	303.13	304.16	304.89	304.07	303.98	304.75	304.3	305.11	304.16	303.31	303.65	305.03	304.05	304.29	303.2	305.94	303.68	304.8	304.38	303.49	304.59	305.21	304.78	304.39	303.29	305.34	303.77	302.7	305.16	304.06	304.89	303.74	304.26	303.09	304.28	304.65	303.62	304	304.24	304.79	305.79	304.76	303.34	304.26
313.9	313.55	314.12	314.66	315.04	315.18	315.97	313.93	313.53	314.19	314.4	313.84	314.58	315.15	313.35	312.66	314.05	313.06	313.98	313.65	314.08	314.65	313.54	314.3	314.3	314	313.49	313.52	313.44	314.13	314.27	312.76	314.94	314.66	314.18	314.55	313.51	314.53	314.24	314.75	314.08	313.82	313.7	313.56	313.89	313.9	314.42	313.13	313.63	314.78
302.78	303.95	303.13	302.94	302.24	302.7	304.22	302	304.79	303.39	303.02	304.4	303.68	303.58	303.25	302.52	304.11	303.65	302.79	303.62	303.31	302.39	302.86	302.24	301.89	303.23	302.53	302.44	304.49	302.02	302	302.81	301.51	302.08	302.79	302.95	301.64	302.54	302.25	303.2	302	301.63	303.5	301.66	303.04	303.46	302.76	302.82	302.24	302.79
314.93	314.67	315.75	315.77	316.24	314.65	314.89	315.84	316.29	315.08	317.23	315.92	315.56	314.99	316.71	316.85	317.07	316.14	316.77	317.26	314.69	315.1	314.8	316.1	315.58	314.7	315.62	315.91	315.15	316.14	314.37	314.24	315.4	316.22	314.23	315.26	316.01	315.85	316.09	316.09	314.65	315.37	316.49	314.91	315.63	315.65	315.6	314.37	315.01	313.92
327.01	325.96	328.77	328.39	326.41	328.15	327.82	327.72	327.01	328.97	327.38	327.26	328.99	327.13	327.48	328.72	328.49	327.44	328.07	328.42	327	328.74	327.27	327.58	328.22	327.72	327.38	328.3	328.62	326.93	327.46	327.17	326.88	329.16	327.03	327.79	327.31	328.48	327.84	327.19	328.96	326.79	328.44	328.16	328.18	326.7	327.12	327.88	328.75	329.42
293.76	294.37	294.22	293.54	294.47	293.15	293.47	293.58	294.55	294.17	295.24	294	294.11	294.42	294	294.92	293.84	294.57	293.88	294.03	294.07	294.72	295.1	294.63	293.54	295.27	292.82	293.49	292.81	294.45	293.73	294.99	295.49	293.34	294.49	294.15	293.26	293.65	294.13	295.07	294.32	294.82	294.92	295.53	294.09	294.89	293.73	294.01	293.01	294.61
302.47	303.28	302.92	302.95	302.92	302.2	302.3	301.4	303.6	302.35	302.31	302.81	302.9	302.55	303.38	302.82	302.83	304.3	303.63	303.74	303.49	304.34	302.53	302.41	302.65	302.82	303.29	302.38	304.08	302.51	303.34	303.42	303.99	302.61	303.51	302.39	301.09	302.27	302.63	302.31	303.87	303.67	302.95	303.63	303.81	302.62	303.58	302.6	302.39	302.01
307.44	305.2	306.84	306.02	307	307.2	306.16	307.62	308.26	307.95	305.95	306.82	307.54	306.75	306.02	306.1	307	305.38	306.81	306.09	305.88	306.74	306.22	306.04	307.61	306.04	307.39	306.42	306.28	306.96	306.25	307.62	306.12	306.49	306.94	306.26	306.84	308.14	306.49	305.79	306.64	308.65	307.24	305.18	306.6	307.14	307.12	306	307.56	304.95
313.01	312.93	313.82	313.75	312.67	314.4	313.37	312.63	313.71	313.31	311.95	314.06	313.06	312.99	313.1	312.42	313.18	314.48	313.43	311.87	313.72	312.54	313.06	313.73	312.49	312.89	314.51	312.79	312.8	312.69	313.06	312.81	313.81	312.86	313.19	314.15	314.09	314.23	314.53	312.81	314	313.26	311.77	312.85	312.66	313.94	313.39	313.05	313.18	314.4
312.51	313.09	313.73	312.13	312.04	312.12	313.34	312.79	311.85	313.29	311.4	312.85	312.33	313.22	312.32	312.39	312.54	311.96	312.96	313.02	311.77	312.92	313.3	312.7	311.75	314.32	313.06	313.37	312.77	311.86	314.35	313.62	312.73	313.1	313.71	313.2	312.73	313.44	312.88	312.59	312.36	312.44	312.65	311.65	312.64	313.87	313.42	312.56	311.97	312.45
302.32	302.79	302.21	302.29	302.62	303.33	301.86	301.6	303.16	303.72	302.01	302.88	303.05	302.41	302.28	301.58	302.96	301.84	303.48	302.84	302.65	303.53	302.63	302.11	302.06	302.99	303.19	302.58	300.87	301.55	301.38	302.34	301.5	303.4	304.22	302.14	302.58	302.84	302.13	302.85	302.56	302.41	302.04	301.83	303	302.95	302.34	301.92	303.09	302.34
309.99	309.54	310.11	309.26	310.79	310.82	310.17	309.69	311.22	310.95	311.42	310.48	310.62	311.3	311.88	310.49	309.67	311.01	310.77	312.4	310.58	311.82	311.79	310.55	310.5	310.48	309.86	311.06	311.45	310.33	311	311.17	311.04	310.11	311.14	311.61	311.2	311.43	309.89	309.17	310.64	310.81	310.41	310.49	310.17	312.17	310.73	309.95	311.4	310.58
302.95	304.55	304.28	303.99	302.69	303.82	304.19	302.33	303.82	303.06	302.27	302.98	303.07	304.06	303.38	303.93	303.76	302.95	303.62	302.92	302.9	302.64	303.07	303.67	302.94	303.4	301.97	302.4	303.23	303.18	303.19	303.73	303.66	304.15	303.4	302.72	303.86	303.53	304.23	303.41	303.23	303.07	303.23	303.66	303.39	302.27	304.18	304.08	303.35	303.91
325.06	325.42	326.6	325.72	325.14	325.38	325.48	325.43	325.47	325.45	323.66	325.29	325.18	324.89	325.22	324.94	326.34	324.95	325.65	325.65	325.13	324.65	325.59	324.7	325.44	324.91	326.62	325.04	326.29	325.84	325.52	324.62	326.11	326.39	324.87	325.8	326.56	325.42	324.57	326.04	325.19	325.33	325.06	324.29	325.54	326.4	324.14	325.84	325.91	325.12
317.9	317.96	318.77	318.69	318.02	318.58	318.8	318.47	318.58	317.65	317.73	319.12	318.42	316.95	319.19	318.33	320.05	318.34	317.73	318.67	319.16	317.59	318.07	317.83	318.03	318.33	316.98	316.84	318.49	317.67	317.75	318.36	317.88	319.39	318.77	318.71	318.95	317.86	317.77	318.19	317.87	316.97	318.94	317	317.8	318.92	318.58	318.2	318.54	319.36
301.87	302.83	302.91	303.47	303.77	304.94	302.14	303.28	302.88	303.56	303.15	301.23	304.25	303.84	303.21	302.51	302.49	303.84	304.17	303.59	304.2	303.81	302.81	304.59	302.87	302.64	304.42	303.21	302.16	303.92	302.74	303.42	303.64	303.23	303.13	302.13	302.47	304.13	303.24	303.37	302.68	304.11	302.25	303.01	305.01	302.93	302.77	302.36	303.47	303.56
310.13	310.56	310.19	310.25	311.59	310.19	310.39	309.56	311.21	311.22	311.16	311.41	309.16	309.84	310.4	310.42	310.18	310.73	310.92	310.58	309.93	310.82	311.1	310.9	311.23	310.61	310.94	309.86	310.72	311.03	310.37	309.44	310.84	311.38	311.11	310.94	310.77	309.69	311.44	310.44	311.06	310.71	310.55	311.76	310.25	310.77	311.49	311.17	310.18	310.14
326.46	326.64	326.5	327.61	328.11	325.96	327.74	327.76	327.75	326.27	328.03	327.97	328.67	327.19	326.82	327.68	327.68	328.86	326.93	327.72	327.34	326.9	328.61	328.3	327.06	327.2	327.24	328.12	327.76	327.88	327.36	327.06	327.56	327.33	328.08	327.71	328.02	327.82	327.62	326.5	327.91	329.66	327.97	328.1	328.65	327.2	327.34	328.47	326.45	328.57
312.66	312.37	312.7	313.17	313.62	312.95	313.58	313.56	313.37	313.15	313.59	312.23	312.97	312.11	312.16	313.58	313.18	312.84	311.43	313.22	314.35	313.14	314.11	311.93	312	312.73	313.06	314.22	315.09	313.14	312.99	312.95	313.83	313.49	313.67	313.33	313.55	314.53	312.63	312.8	312.71	313.79	312.64	313.75	312.48	314.34	313.68	314.19	315.86	313.6
299.18	299.5	299.94	300.39	300.69	299.11	300.53	299.35	300.05	299.1	299.95	300.8	299.43	299.74	298.81	299.75	299.97	301.07	299.91	299.97	299.82	300.3	300.84	301.31	299.28	301.92	298.58	299.03	298.69	298.59	300.08	299.76	300.92	299.57	299.5	299.06	299.72	301.87	299.53	300.7	300.83	299.74	299.91	300.45	300.38	298.91	301.33	298.89	299.56	301.68
319.14	317.33	318.4	318.35	319.17	318.26	317.84	319.07	318.82	317.42	318.06	318.81	319.39	317.71	319	318.85	319.3	317.93	318.25	318.72	318.02	319.66	319.58	318.34	318.01	318.46	318.85	318.23	318.92	319.37	319.09	318.38	317.98	317.99	318.93	319.23	319.94	318.83	318.06	319.75	318.75	319.43	318.97	318.92	318.51	320.03	318.69	318.5	317.84	318.76
313.79	314.03	315.39	315.35	313.92	313.62	313.84	315.5	314.55	315.18	315.06	315.69	314.21	314.48	313.64	315.51	315.68	314.29	315.24	315.56	314.09	313.65	314.23	315.4	316.19	316.14	315.74	315.18	313.58	314.56	314.16	315.27	315.11	315.42	315.38	314.82	315.71	314.99	315.99	314.4	314.69	314.14	314.1	313.83	316.29	315.6	314.28	315.49	313.11	315.91
303.37	303.13	304.04	303.61	301.63	303	302.96	302.95	302.13	302.58	302.17	303.54	303.08	303.07	303.97	301.83	302.7	302.08	302.95	301.79	304.14	301.4	302.63	302.73	302.81	301.93	302.88	300.91	303.87	302.73	303.93	301.67	302.84	302.14	304.05	303.03	301.97	302.04	303.31	301.9	303.38	302.24	302.91	303.29	302.68	303.09	302.32	302.9	302.17	302.34
312.1	314.29	312.25	312.61	311.23	313.85	313.03	313.01	312.36	313.14	313.99	312.9	314.65	313.1	313.11	313.85	314.37	312.61	313.38	314	314.59	314.8	313.44	314.23	313.76	314.55	313.07	313.68	313.56	313.51	312.02	312.43	312.45	312.64	313.32	313.05	314.7	312.56	313.35	312.87	314.54	312.94	313.75	313.91	314.16	313.53	313.43	312.77	312.65	312.9
303.13	303.6	302.35	302.5	302.8	302.09	303.26	302.98	303.45	303.82	304.62	303.39	304.35	303.8	302.86	302.83	303.17	303.9	303.55	302.72	303.47	303.64	304.2	302.66	304.29	304.04	303.05	303.14	304.39	302.91	303.8	303.82	302.98	302.64	303.09	304.01	303.63	303.55	302.98	303.73	304.31	304.09	303.51	302.69	302.53	304	304.12	303.26	302.98	303.83
311.66	311.27	311.18	311.43	311.36	311.25	311.92	310.74	312.33	312.08	310.72	311.94	311.43	312.8	310.64	312.66	311.91	309.48	313.59	311.23	309.04	311.56	312.3	311.23	311.9	312.64	311.26	312.1	311.17	311.53	311.09	312.26	311.14	311.73	310.88	312.63	311.95	310.39	312.47	311.77	311.86	311.32	311.03	310.59	311.16	311.94	310.87	310.78	310.47	311.7
303.05	303.75	304.47	303.41	301.59	303.13	304.02	304.12	302.81	302.83	302.28	302.15	303.08	303.68	302.94	302.25	303.91	303.57	303.11	304.97	302.29	302.74	303.05	304.69	302.5	303.7	302.97	304.16	302.54	304.14	303.19	303.2	303.26	303.77	303.38	304.07	303.11	302.47	303.08	303.81	303.52	304.14	304.18	303.79	303.34	303.76	302.98	304.07	302.28	302.01
306.74	306.9	306.55	307.8	306.63	306.72	307.59	307.24	306.81	308.33	306.45	307.29	307.91	307.09	307.13	307.29	307.21	306.98	307.68	306.48	307.32	306.99	306.56	306.82	306.83	307.82	307.02	306.07	307.95	307.21	306.58	307.01	307.7	307.45	307.6	308.05	305.94	308.35	307.43	308.27	307.25	306.48	306.86	307.2	305.89	307.43	307.83	307.32	307.2	307.31
315.73	314.25	315.47	314.58	314.4	313.99	315.86	314.36	314.5	314.51	314.34	315.33	314.92	314.34	314.97	314.43	315.28	314.53	314.52	313.94	314.21	314.34	315.19	314.33	315.58	314.09	314.06	315.16	313.44	315.04	313.58	314.61	314.91	314.92	315.27	314.74	314.96	315.37	314.87	315.33	315.54	314.04	313.6	315.46	315.07	314.52	314.96	313.37	315.02	314.43
313.31	312.13	314.06	313.09	313.01	312.7	313.76	312.94	312.54	313.15	311.71	313.69	313.12	313.4	313.16	311.62	314.04	312.29	312.47	313.37	314.07	312.82	312.75	313.25	313.54	311.97	313.16	312.48	312.8	313.34	313.49	312.52	313.64	313.42	312.75	312.57	312.69	313.88	313.41	314.5	312.92	311.72	313.15	312.75	312.39	313.55	312.89	313.58	313.87	313.22
315.84	316.4	317.48	314.76	316.26	316.23	315.99	316.09	315.6	315.42	317.09	315.39	315.7	316.63	316.09	315.61	316.25	315.95	317.2	315.17	315.68	316.79	314.85	314.6	315.38	315.64	315.95	314.96	315.15	316.5	316	315.64	314.89	316.09	314.98	316.33	316.31	315.51	315.02	316.18	316.39	315.84	315.14	316.32	315.81	315.57	315.37	315.72	316.06	315.23
314.1	313.55	314.55	313.6	314.16	313.98	313.97	313.07	312.7	313.5	314.13	314.1	313.67	314.75	313.69	314.19	314.49	314.89	313.83	314.17	315.68	314.34	313.7	313.53	313.66	312.71	313.92	313.55	313.68	313.25	312.82	313.53	313.29	313.85	314.77	315.11	313.68	313.07	313.75	312.55	314.08	314.15	313.05	313.44	314.02	314.67	313.05	313.8	313.45	312.49
314.6	316.26	316.1	315.95	315.74	316.53	315.86	316.04	314.74	316.2	315.46	315.48	316.06	316.42	315.79	315.64	316.79	315.16	316.66	315.56	315.39	315.75	314.78	316.54	315.53	315.55	315.5	316.91	315.77	317.8	315.78	316.85	317.02	316.28	315.53	315.79	316.29	316.08	315.27	315.96	315.36	315.13	315.55	316.84	315.44	316.21	314.94	315.15	315.23	316.36
305.57	305.39	304.26	304.75	305.89	304.73	304.1	304.71	305.01	304.82	303.67	304.71	304.55	303.6	304.17	304.26	304.01	304.11	305.66	304.51	304.83	303.89	304.16	303.27	303.95	304.58	303.66	303.58	303.53	304.7	304.19	304.68	304.58	304.99	304.48	303.51	304.42	304.12	304.44	304.71	305.11	305.81	303.08	304.69	305.18	304.57	304.16	305.02	303.54	304.68
294.78	293.68	294.56	294.04	292.86	294.3	292.07	295.67	293.48	294.53	293.7	293.57	294.34	294.88	291.76	293.58	293.77	294.28	294.01	293.49	293.77	293.65	293.22	294.77	294.1	294.52	294.22	294.06	294.83	294.63	293.05	293.47	294.04	292.51	294.25	294.86	294.23	293.92	294.45	294.68	293.12	293.14	294.54	295.72	293.76	294.12	294.29	293.3	294.48	295.09
324.07	323.85	325.05	325.62	323.51	322.77	324.24	324.63	324.46	325.46	324.92	324.11	325.04	324.96	324	325.27	324.54	324.42	324.38	325.72	324.67	324.78	325.89	324.78	326.29	324.58	324.13	323.92	324.2	323.93	324.45	324.6	324.41	324.44	325.29	324.04	325.49	325.12	324.09	325.17	324.01	324.5	325.26	325.81	324.72	325.19	325.35	325.43	325.11	324.92
316.91	317.57	316.89	318.55	317.17	316.84	316.3	316.92	317.18	315.76	316.39	317.17	318.21	316.74	318.17	316.05	318.62	316.56	316.26	316.31	316.32	315.65	317.77	316.66	317.09	316.28	316.28	316.36	316.69	315.79	317.43	317.95	317.13	317.79	317.29	317.93	317.51	316.18	317.65	317.15	317.04	316.48	317.47	316.81	316.51	317.6	317.31	317.52	317.27	317.39
311.91	311.72	310.87	311.85	309.91	310.5	312.47	311.83	311.25	311.54	312.63	310.87	312.13	310.16	311.29	312.2	312.19	311.59	310.68	311.48	311.91	311.42	310.75	310.82	311.92	311.64	310.94	311.66	311.01	312.44	310.29	311.34	311.85	311.44	311.79	310.46	310.57	311.83	311.64	311.64	311.35	310.8	312.48	311.97	311.45	311.04	312.07	310.52	311.01	311.58
302.27	303.58	302.91	302.41	303.15	303.71	303.03	303.45	302.62	302.96	303.64	302.83	303.81	303.09	304.35	302.98	303.32	302.21	303.52	303.57	303.71	304.37	304.32	302.82	303.93	304.57	303.16	304.27	303.65	302.25	303.33	303.52	302.68	303.56	304.66	304.14	303.57	303.03	303.87	305.41	303.97	303.48	302.54	304.34	304.57	303.06	303.89	303.58	304.23	304.8
328.56	328.41	328.15	328.23	329.54	328.89	327.99	328.42	328.22	328.68	327.66	328.98	329.19	328.54	328.61	328.56	327.03	327.93	327.98	327.38	328.92	327.93	328.16	329.64	328.64	329.42	328.41	326.91	328.25	329.37	328.58	329.26	328.74	330.09	330.19	329.96	328.86	329.4	328.11	328.62	329.05	329.15	329.27	328.2	328.63	330.01	326.91	328.95	329.3	328.83
317.18	316.61	318.12	318.54	316.36	316.86	317.49	317.13	317.13	317.87	316.19	316.17	317.37	317.55	317.42	316.4	317.47	317.41	317.86	316.59	317.13	317.72	316.85	318.35	316.46	317.44	317.17	316.59	316.81	316.67	316.59	317.91	319.04	316.96	317.84	316.31	317.5	316.59	316.52	318	317.74	315.4	315.29	317.79	316.91	316.65	317.35	317.59	317.46	317.37
313.56	313.14	312.85	312.15	313.57	313.77	313.28	313.92	313.83	312.87	313.91	312.21	313.35	314.09	313.59	313.4	312.73	313.67	312.62	313.41	313.35	312.47	313	313.57	313.46	311.88	313.75	313.03	311.65	310.59	312.74	314.21	313.71	313.42	313.35	313.61	313.3	312.65	314.32	313.82	313.73	313.29	313.54	313.8	312.33	313.68	314.24	314.06	313.26	312.64
303.4	303.47	302.85	303.35	303.31	303.28	302.79	302.81	303.26	302.53	301.98	301.75	303.15	303.72	303.14	303.37	302.93	303.1	304.17	303.99	303.56	303.13	302.65	303.76	301.97	305.19	303.63	302.27	302.91	303.4	303.12	301.9	303.72	303.55	302.63	302.09	302.88	302.14	302.78	303.97	303.29	303.83	303.5	303.51	303.2	304.2	303.33	303.3	303.4	304.76
316.55	316.54	316.34	315.83	315.46	315.29	315.58	316.85	318.62	316.98	315.69	316.03	317.4	316.11	315.87	315.91	318.16	316.45	315.91	315.14	314.57	316.96	317.16	316.11	316.78	316.83	316.98	317.48	317.43	315.97	316.94	317.04	317.25	316.56	315.61	316.78	317.15	316.26	317.66	316.65	317.21	316.17	317.12	315.72	317.06	317.35	316.43	315.21	317.39	316.76
300.74	301.09	300.07	300.23	299.64	299.96	300.36	300.35	301.7	300.45	301.21	299.48	299.99	299.82	300.75	300.41	300.19	299.59	300.53	300.14	298.17	298.55	299.79	300.33	300.79	298.84	300.4	300.13	300.58	298.65	300.71	300.96	298.78	299.35	299.46	299.55	300.37	300.6	298.92	300.19	299.84	300.09	299.84	299.26	299.92	300.04	299.59	299.96	300.42	300.53
298.01	297.25	297	296.71	297.51	295.79	297.9	297.18	295.96	295.87	298.83	297.85	297.11	296.62	296.51	297.04	296.84	298.4	296.02	296.98	297.93	295.3	296.93	296.67	296.97	297.55	295.78	297.51	297.06	297.63	296.32	296.67	297.52	297.1	295.16	297.86	296.65	297.53	296.52	297.68	297.52	296.14	296.69	296.78	295.29	295.97	297.3	298.56	298.07	296.1
313.02	313.12	311.88	311.88	313.45	312.61	312.89	311.9	312.74	311.75	312.06	310.83	310.8	312.97	311.36	313.17	311.46	311.39	311.85	312.55	311.37	312.74	312.49	312.13	311.45	311.83	312.72	312.57	313.09	312.91	313.83	312.24	312.33	312.45	310.95	311.73	312.13	312.8	310.56	312.31	312.4	312.34	312.71	310.65	311.28	312	311.16	312.37	312.76	312.19
316.71	315.69	316.61	316.83	315.74	315.29	315.62	315.68	315.78	316.07	314.9	316.83	316.53	315.48	315.69	316.16	315.87	317.06	314.91	316.23	316.97	316.3	315.41	316.44	314.35	314.39	316.01	315.12	315.81	315.17	316.42	315.89	317.75	316.64	315.35	316.48	315.95	314.2	316.51	315.67	314.8	316.38	316.57	316.38	316.06	315.38	316.63	316.8	316.15	314.25
304.97	304.81	305.78	304.22	304.38	304.33	305.52	305.32	305.06	305.22	305.56	305.83	305.07	305.16	305.61	305.44	304.59	305.36	305.86	306.16	306.05	305.31	305.03	305.79	305.23	305.35	305.5	305.27	304.19	307.56	304.87	304.38	304.19	305.8	305.51	306.35	306.41	304.56	304.98	305.49	305.11	304.67	305.02	306.87	305.64	304.76	305.09	305.08	305.41	304.58
325.09	324.9	324.82	325.67	325.46	327.23	325.9	324.42	325.18	324.76	324.86	324.59	324.67	325.52	326.21	323.82	324.7	325.01	326.06	324.96	324.87	324.34	326.2	325.66	325.03	325.61	325.71	324.78	326.18	325.68	324.96	325.41	324.71	325.18	325.93	326.14	324.86	326	325.32	325.53	325.19	325.31	324.43	324.79	324.83	325.49	323.87	324.3	325.15	325.97
302.2	303.98	303.71	302.96	303.49	301.77	302.94	302.65	303.12	301.49	302.33	302.08	302.14	303.94	303.86	302.99	303.57	302.74	303.02	302.37	302.48	302.36	302.93	303.24	303.28	303.49	303.67	303.79	302.19	303.31	302.03	303.14	302.51	303.3	303.23	304.22	302.3	301.7	302.26	301.42	304.27	303.16	303.49	303.58	302.77	302.19	302.84	302.09	303.38	302.02
308.39	309.47	309.44	309.32	309.19	308.35	308.19	309.18	308.92	309.11	310.03	310.19	307.12	308.54	309.96	308.92	308.62	309.42	308.96	309.15	309.81	308.95	309.93	307.81	310.13	309.04	309.91	308.43	309.04	308.21	309.02	309.19	308.35	308.83	309.42	310.12	308.43	309.47	308.23	309.95	309.14	307.8	310.55	309.06	308.87	309.1	308.46	309.82	308.86	309.73
316.11	315.17	315.96	314.7	314.9	315.84	316.49	314.31	317.76	316.89	315.88	315.98	316.48	315.81	315.9	315.37	315.51	315.84	315.2	315.09	316.51	315.8	316.43	316.42	316.39	315.04	316.26	315.49	314.31	315.85	314.98	316.37	315.41	315.85	315.72	315.86	315.67	315.53	314.68	315.33	314.75	315.82	315.26	315.52	316.01	314.22	315.29	315.29	315.25	315.41
306.85	306.91	306.61	306.19	305.6	306.51	307.76	305.33	306.04	306.54	307.43	307.45	307.34	307.63	307.07	306.16	306.94	306.52	306.36	306.2	307.11	307.83	306.07	308.31	307.81	307.28	306.46	306.84	305.87	306.78	307.13	306.06	306.47	306.96	305.95	306.76	305.32	306.82	307.44	305.9	306.03	307.17	306.34	305.29	306.67	306.72	305.4	305.36	306.87	306.69
325.95	325.56	324.46	326.9	324.22	326.7	325.03	325.13	325.7	324.72	325.81	325.4	326.17	326.67	324.17	324.33	325.76	325.22	323.82	324.9	325.37	325.73	324.23	325.49	324.62	324.72	325.66	325.71	324.98	323.84	325.09	324.53	325.41	325.77	325.35	325.36	324.18	324.48	324.63	325.58	324.16	325.2	325.55	326.91	325.8	324.28	325.47	324.5	325.07	325.91
318.62	318.7	317.92	317.65	317.65	317.73	318.05	319.43	317.91	318.45	317.75	317.79	318.39	317.64	317.53	318.49	319.39	317.74	317.21	316.6	318.29	317.85	318.36	318.01	316.97	316.98	317.92	317.72	319.37	318.46	317.76	318.55	319.73	318.31	316.83	317.93	317.65	319.61	319.15	319.25	318.34	319.16	316.78	318.48	317.89	319.35	317.62	318.42	317.77	317.97
314.11	314.05	315.13	314.64	313.23	315.03	314.23	314.29	312.92	315.57	314.84	313.97	314.45	314.63	314.39	314.93	313.83	314.33	313.21	314.18	313.78	314.11	314.02	314.32	314.74	313.78	313.2	313.34	314.65	313.16	313.42	314.59	314.03	314.57	312.54	314.84	314.97	314.47	313.23	314.88	312.89	313.9	315.06	313.7	313.9	314.34	314.83	315.09	313.67	314.48
324.42	325.54	325.01	323.83	324.58	324.62	324.56	324.37	325.06	324.91	323.82	324.67	324.41	324.75	323.95	323.51	325.73	325.66	325.86	324.72	324.69	325.16	325.02	324.43	325.21	324.68	324.71	324.72	324.9	323.86	325.52	325.02	324.36	324.72	323.43	323.97	324.6	324.7	324.49	325.23	324.64	324.88	324.38	324.04	324.29	325.4	324.9	326.03	325.18	324.27
325.94	324.67	325.64	325.85	325.15	325.73	326.24	324.73	325.12	324.03	325.01	326.41	326.5	324.93	325.04	325.67	324.76	324.26	324.96	325.99	325.2	325.17	325.95	325.49	325.18	327.15	325.29	325.1	326.06	325.18	325.17	324.34	324.91	326.6	325.23	325.47	324.1	325.12	325.48	326.16	326.36	324.62	326.39	325.4	325.55	325.64	325.26	324.56	325.44	325.74
302.69	303.48	302.66	303.22	302.94	303.51	305.09	302.98	303.26	303.32	301.53	302.61	303.37	304.06	304.75	303.63	302.96	304.25	303.01	303.82	304.45	303.41	304.29	304.33	303.81	303.52	303.48	302.94	302.54	303.5	302.85	303.39	303.76	303.23	302.98	304.35	303.05	303.87	303.35	302.32	301.89	302.79	303.92	303.55	303.47	302.8	302.83	303.45	302.16	304.14
316.95	315.03	315.66	313.95	315.51	315.65	315.03	314.24	315.23	314.81	315.53	315.34	314.41	315.2	315.19	314.73	315.18	314.33	315.21	315.99	315.09	315.07	316.02	314.41	314.33	314.58	313.23	313.89	314.13	315.4	313.18	315.15	314.5	313.89	315.32	314.36	315.77	315.07	314.33	314.93	313.82	315.44	315.37	314.24	314.13	314.23	314.4	314.82	315.59	315.02
313.29	312.43	311.3	311.46	312.8	312.25	312.41	313.68	312.03	312.81	313.03	311.58	312.53	311.58	312.04	312.96	313.09	311.76	311.91	311.93	312.49	313.28	312.59	312.09	312.79	313.03	312.63	312.57	312.11	311.86	311.56	312.43	312.38	312.51	311.8	312.19	312.16	312.42	311.2	311.73	311.28	312.76	312.15	312.53	311.84	312.7	311.94	312.03	312.57	312.82
317.82	318.1	317.1	317.21	318.09	317.81	317.64	319.16	318.98	318.95	318.95	317.4	318.73	317.96	317.31	318.58	316.68	317.76	318.07	317.55	318.66	317.38	317.89	318.2	319.09	317.76	319.14	317.03	318.16	317.34	318.58	317.33	319.06	318.32	317.2	316.89	319.16	318.18	318.05	318.23	317.49	318.38	318.87	319.21	318.27	319.06	317.85	319.81	317.54	319.12
304.53	304.16	304.73	304.53	304.24	304.98	303.86	305.2	305.81	303.92	306.24	304.73	303.46	304.02	304.56	303.99	304.59	304.64	304.33	304.05	303.98	303.97	305.15	304.57	304.82	304.93	305.58	304.05	304.19	304.57	304.39	305.97	304.26	304.65	304.95	303.8	304.88	304.98	305.13	304.25	305.08	305.4	304.79	305.08	304.45	304.12	304.38	304.49	304.64	303.65
303.97	304.3	304.43	305.18	304.63	305.39	304.97	303.72	305.94	304.17	303.93	305.8	304.72	304.91	305.56	305.58	305.71	305.33	304.15	304.58	306.39	304.35	305.82	305.3	303.57	305.31	303.47	304.81	305.14	305.32	303.66	307.01	304.8	305.1	304.87	304.72	304.76	304.21	305.6	305.6	306.02	304.86	305.67	305.1	305.19	304.08	305.41	304.75	303.99	305.34
319.78	318.69	318.83	319.27	319.99	319.85	319.59	319.28	318.99	317.87	318.91	320.26	318.84	319.5	319.32	320.15	319.21	318.84	318.75	318.5	318.03	319.21	320.68	320.21	318.81	318.99	319.86	320.2	318.99	319.24	319	319.58	320.78	319.54	318.8	319.52	319.59	318.69	319.29	320.31	319.41	319.26	318.73	318.72	319.45	319.02	318.54	319.19	320.11	321.85
308.81	309.63	309.74	309.76	310.39	308.39	308.78	308.17	309.95	309.1	308.87	308.35	309.29	309.3	309.74	308.69	308.51	308.22	307.72	308.55	307.74	309.14	309.02	310	309.11	308.87	308.01	308.54	308.33	308.53	307.44	308.46	308.31	307.46	308.76	309.02	309.54	308.82	309.05	307.9	308.68	308.97	309.47	307.52	308.43	309.09	308.19	310.05	309.53	308.32
304.05	304.9	305.37	305.9	304.99	304.96	305.27	305.34	305.66	304.81	304.18	305.05	304.47	306.02	304.61	305.24	305.81	305.51	305.94	305.03	305.71	306.09	304.37	306.69	304.24	306.15	305.19	305.65	306.17	307.45	305.99	305.73	306.51	304.73	304.68	305.36	304.86	304.54	305.18	305.61	305.55	304.52	305.42	305.4	304.83	305.13	304.69	306.17	305.3	307.55
312.46	314.02	313.24	313.34	314.02	312.16	313	313.7	313.53	312.73	312.45	313.12	314.04	312.65	313.61	313.67	313.54	313.09	313.42	312.63	314.32	313.57	312.64	313.88	313.23	312.95	312.57	313.48	313.23	311.97	313.22	313.44	314.44	314.08	314.11	312.94	313.24	312.69	312.55	313.63	312.5	312.91	312.92	313.27	312.95	312.71	312.86	311.75	313.96	314.11
312.09	312.43	311.43	312.97	311.6	314.27	313.02	312.36	314.29	311.64	312.69	312.36	312.32	312.75	312.73	313.31	312.61	312.79	314.14	312.16	312.73	314.01	312.3	312.75	312.92	313.4	312.21	313.57	312.62	312.96	312.13	312.05	313.44	313.43	312.34	313.07	312.9	312.22	311.43	311.56	312.3	313.3	312.51	311.51	312.39	311.34	311.88	312.48	312.5	313.19
313.56	314.02	313.78	314.19	313.43	313.21	313.53	314.77	313.4	313.91	314.14	314.24	314.47	313.93	313.72	314.03	313.12	313.29	314.11	313.27	314.16	314.71	313.48	313.09	312.74	314.25	313.34	313.64	314.37	314.13	313.13	314.29	315.05	313.2	313.43	314.34	313.74	315.48	313.2	314.06	313.62	313.38	313.7	313.47	314.55	313.36	313.66	313.52	314.42	313.98
317.11	316.54	317.13	316.75	315.64	317.38	316.83	317.49	317.93	316.28	315.21	316.98	316.2	316.56	315.96	316.07	315.81	316.78	317.21	316.1	316.69	317.54	316.45	316.08	316.82	316.77	316.17	316.53	316.67	315.86	316.69	316.02	317.01	316.55	316.52	316.31	317.75	315.95	315.83	315.43	317.11	316.05	316.89	316.41	316.46	316.33	315.66	316.62	316.45	316.24
314	313.79	313.82	314.87	314.25	313.91	313.8	313.7	314.22	312.96	314.19	313.63	313.29	314.64	315.1	313.65	314.54	313.61	313.93	313.8	313.74	313.64	315.33	313.59	314.91	314.02	314.52	314.48	313.14	313.75	313.93	314.7	312.79	314.71	314.87	313.98	313.6	314.23	314.7	313.03	315.1	314.08	313.78	314.39	313.68	313.96	315.23	313.15	314.5	314.21
295	294.87	293.82	295.25	295.5	294.53	293.9	295.33	294.94	295.64	294.6	294.43	293.03	294.77	295.04	295.19	294.86	294.48	294.77	295.6	294.21	294.64	294.86	295.76	294.29	294.86	294.47	294.58	294.49	293.92	294.2	295.47	296.5	296.19	295.65	294.45	294.55	293.56	295.2	296.48	295.32	294.36	295.44	295.84	294.8	295.01	294.71	295.46	293.97	294.88
315.36	316.33	316.03	316.19	315.89	316.22	315.93	315.48	315.39	315.86	316.02	315.82	315.56	315.06	316.5	316.33	315.88	316.2	316.67	316.18	316.25	315.91	315.92	315.58	316.67	316.05	315.77	315.42	315.5	316.21	315.75	315.8	316.98	316.66	316.18	316.36	316.84	317.45	316.04	316.35	315.93	316.35	316.93	316.7	317.06	316.57	315.78	315.49	316.21	315.98
306.2	307.61	306.42	306.45	307.74	306.97	307.42	305.41	307.27	307.23	306.44	307.66	306.84	306.27	307.46	306.21	308.19	308.57	307.6	305.15	306.75	307.88	307.97	307.78	307.77	307.89	306.88	307.14	307.94	307.33	307.15	307.74	308.08	306.46	306.25	306.54	309.02	307.87	307.63	306.75	307.08	307.65	307.4	307.77	308.05	307.01	306.8	307.38	309.16	306.25
304.94	304.63	304.64	304.79	304.18	304.47	304.89	304.79	303.8	305.17	305.11	305.03	304.63	305.03	303.99	304.36	305.6	303.69	304.3	304.98	303.21	304.86	304.15	304.05	303.18	304.5	304.98	304.02	305.09	303.91	302.76	304.25	304.68	305.14	304.39	304.85	304.54	304.59	302.94	304.3	303.4	304.32	304.03	305.07	304.48	305.69	305.1	304.89	304.95	305.7
309.27	309.61	309.3	310.25	308.79	308.72	310.06	309.2	309.22	308.27	308.63	307.63	309.84	309.89	310.08	308.15	308.07	310.92	309.18	308.72	310.34	309.19	308.95	309.48	308.84	310.56	308.87	308.65	308.33	309.47	308.65	309.16	309.86	309.87	308.46	309.06	310.08	309.01	309.54	308.42	306.89	309.85	307.9	310.05	308.18	309.06	308.54	308.35	308.59	309.44
328.56	326.73	327.88	328.17	328.02	327.69	327.92	328.26	327.89	329.37	327.61	327.27	326.91	326.82	327.53	327.64	326.8	329.21	327.57	327.28	327.54	328.85	327.66	326.79	327.98	327.89	326.62	327.09	326.97	327.64	327.31	326.7	328.18	326.32	327.5	327.6	327.19	327.5	327.6	326.62	327.71	328.05	327.51	326.75	327.65	328.05	327.62	327.3	327.69	327.83
307.41	307.03	305.95	305.67	306.29	306.21	305.89	307.2	305.5	307	305.12	305.79	305.71	306.62	305.63	306.74	305.9	305.48	306.26	305.59	305.18	306.02	305.47	305.73	306.14	307.42	305.84	306.98	306.68	306.12	305.7	306.05	306.69	305.09	305.22	305.18	304.9	305.98	307.54	305.45	306.16	306.22	305.97	306.44	305.09	306.29	306.02	305.92	306.67	305.17
304.72	305.02	304.34	305.19	305.14	303.57	304.54	305.02	304.31	306.6	305.68	305.34	305.19	304.21	304.42	304.54	304.58	304.52	304.74	304.77	304.37	305.35	304.35	302.78	305.06	302.68	305.09	304.5	304.51	304.23	304.69	304.59	305.33	303.8	304.76	304.65	306.03	304.81	303.41	302.94	304.69	304.71	303.23	304.88	304.17	303.88	304.55	304.17	304.6	304.23
311.59	311.45	311.51	311.18	310.24	310.88	310.9	310.88	311.19	311.16	310.7	311.64	312.62	312.18	310.26	311.72	311.24	310.53	310.3	311.36	311.09	310.14	310.87	309.29	311.56	311.2	309.98	311.14	311.31	312.08	309.96	311.56	311.85	309.23	311.08	310.89	312.89	310.69	311.57	311.16	311.96	310.01	310.35	310.66	311.08	310.57	309.42	311.28	309.94	310.04
306.61	305.17	306.45	305.4	306.32	306.09	305.24	306.78	306.09	305.72	306.08	306.6	305.68	306.39	305.4	306.71	306.03	307.57	307.67	306.55	305.92	306.01	306.49	306.81	306.17	306.75	306.68	305.97	306.86	305.97	306.15	306.92	305.26	305.08	307.35	306.57	306.29	306.44	306.41	305.83	306.45	306.25	306.81	306.04	306.69	306.13	307.23	305.41	306.74	306.52
311.97	313.12	311.32	310.98	311.35	311.44	311.22	313.4	311.86	312.08	312.84	312.46	313.09	310.98	312.74	312.38	311.52	312.35	311.67	313.55	312.08	312.27	311.46	312.17	312.35	311.81	312.1	312.13	311.02	313.06	312.79	311.88	311.88	312.06	312.17	313.39	311.42	312.36	310.96	313.37	311.36	311.94	312.38	311.4	311.97	312.8	311.79	312.15	313.53	311.26
312.1	312.74	312.94	312.14	312.69	312.77	312.98	312.85	311.76	311.86	312.63	312.52	310.79	312.66	311.67	311.84	313.76	311.98	313.66	312.66	311.2	312.24	312.73	312.63	311.75	313.17	311.06	312.75	312.98	311.99	312.08	313.33	312.28	313.37	312.34	312.32	312.1	311.6	312.96	312.07	312.26	313.71	311.87	312.52	311.72	312.95	312.39	311.46	313.15	312.45
327.43	327.46	328.36	329.24	329	327.93	328.23	327.59	328.62	326.7	326.92	329.05	327.16	327.05	326.85	327.04	327.45	326.19	327.74	328.54	326.94	327.35	327.32	327.05	327.96	327.54	327.99	328.15	327.57	325.93	328.68	326.83	326.23	327.72	327.39	327.18	327.69	328	327.59	328.89	328.91	328.94	328.04	327.65	327.38	326.69	327.66	327.13	326.07	328.44
306.63	306.35	307.31	307.84	307.33	308.22	307.84	306.76	307.18	307.28	307.39	306.58	307.32	307.77	306.21	307.12	307.97	305.84	307.31	307.15	306.51	307.63	308.16	307.05	307.66	306.74	306.98	307.79	306.85	307.31	307.46	305.66	307.57	306.24	307.57	307.81	307.07	306.69	307.11	307.11	307.64	308.11	306.61	307.81	306.68	307.05	307.59	306.55	308.57	308.15
307.08	305.96	306.95	305.66	306.12	306.06	305.97	306.63	306.19	306.87	307.62	306.06	306.98	306.7	305.79	305.4	306.04	306.48	305.91	306.96	306.4	306.9	307.26	307.18	305.35	306.49	306.87	307.02	305.88	306.46	306.87	307.87	307.57	306.43	305.3	306.33	307.62	305.45	306.21	305.47	306.32	305.84	306.79	305.73	305.94	306.2	306.07	306.05	305.89	306.98
306.01	306.34	305.55	305.61	306.16	306.8	305.08	305.75	307.37	305.25	307	305.41	305.61	306.18	304.66	304.35	306.91	305.16	304.35	305.27	305.51	305.55	304.37	304.86	307.28	306.91	306.31	304.93	303.92	307	306.34	305	304.29	305.58	305.59	305.03	305.29	306.56	305.55	305.09	305.61	304.67	304.76	305.51	305.63	305.25	305.5	306.64	305.92	305.03
308.21	308.17	308.66	308.92	307.35	309.61	310.42	308.72	308.06	309.05	308.95	309.87	308.02	308.82	308.45	309.46	308.01	308.87	309.63	308.55	309.32	307.19	309.03	309.83	308.17	307.93	307.79	308.87	308.05	308.09	309.22	308.57	310.13	309.85	308.49	308.75	309.08	308.63	309.72	308.63	310.11	309.7	308.78	308.63	308.57	307.57	309.57	308.58	308.2	309.87
323.8	323.27	325.28	323.77	325.58	324.57	323.65	324.63	325.88	323.8	324.34	324.95	323.74	324.5	324.72	324.5	324.76	324.89	324.11	324.28	324.45	324.63	324.48	325.63	323.69	325.11	326.2	325.04	325.3	324.34	324.54	325.4	324.75	324.56	325.64	324.46	324.44	325.2	325.46	325.07	324.76	325.41	324.51	324.78	325.17	324.45	323.96	325.96	324.52	325.53
313.38	313.38	313.3	312.84	312.33	312.89	313.09	312.96	313.53	312.72	313.24	312.8	312.98	312.81	312.02	313.34	314.24	314.61	313.59	313.48	312.29	312.77	313.08	312.7	314.79	313.25	313.82	314.16	312.32	313.5	313.19	313.9	313.29	314.59	313.06	313.7	314.32	313.88	313.02	313.4	314.28	312.94	313.97	314.4	312.51	313.76	314.05	314.03	312.35	312.51
302.49	304.66	304.2	301.93	301.89	302.38	303.86	303.23	302.79	302.56	304.24	303	301.9	302.7	302.64	302.96	302.51	302.76	302.81	303.56	302.08	303.92	302.37	303.17	302.56	301.22	303.33	301.43	301.84	303.08	302.76	301.52	302.88	301.6	301.8	302.64	302.8	302.71	302.72	303.13	302.91	303.11	302.8	302.5	302.76	303.62	303.61	303.51	304.46	302.82
304.42	303	305.22	305.19	304.93	305.45	304.47	305.56	305.61	306.29	305.1	306.31	305.91	305.94	305.44	306.15	305.37	307.05	306.44	305.85	304.94	305.56	305.04	305.73	306.64	305.43	305.66	305.93	306.71	305.55	305.81	305.9	306.55	304.05	305.82	305	304.75	305.24	305.41	306.22	306.33	304.53	305.13	305.62	304.27	303.84	305.74	305.1	305.13	304.72
328.32	328.68	328.75	328.95	327.56	327.45	328.4	327.21	328.7	327.34	328.84	327.05	329.15	328.78	328.78	328.14	327.33	329.23	328.16	327.53	328.49	328.86	326.42	328.87	328.1	327.55	328.37	327.23	328.1	327.29	327.31	326.45	327.8	328.74	326.31	327.15	327.76	326.51	328.28	328.55	327.33	328.31	329.26	328.29	327.62	328.55	328.14	326.61	328.66	327.44
314.08	313.62	313.87	314.78	312.77	313.59	315.54	313.5	314.51	313.81	313.1	313.89	314.14	313.98	313.76	314.41	315.07	314.05	313.56	315.25	313.79	313.07	313.19	313.72	313.01	313.67	313.85	312.89	314.25	313.19	314.01	313.48	314.35	312.66	313.83	313.85	313.13	312.98	313.79	313.5	314.96	313.21	313.94	313.44	312.55	314.27	313.52	313.72	313.14	314.5
302.3	302.43	302.51	302.69	302.6	301.57	302.3	302.02	302.89	303.21	302.07	302.68	302.84	301.73	302.45	303.23	302.41	300.91	302.91	302.03	301.11	302.51	302.98	302.81	302.26	303.11	302.51	302.52	302.17	301.96	302.11	302.53	303.28	303.02	302.39	303.06	303.45	303.29	302.15	303.29	301.47	302.06	301.84	301.76	302.4	303.82	302.07	302.13	302.46	302.76
305.42	305.58	305.13	304.84	304.04	305.2	303.73	304.79	303.81	303.66	304.46	304.18	305.22	304.66	303.91	304.13	305.1	303.84	304.46	304.07	303.76	304.4	304.65	304.75	305.34	303.41	304.35	303.18	304.65	303.36	304.23	303.53	305.03	303.94	304.59	304.02	306.04	304.26	304.08	303.9	303.43	303.8	304.75	304.73	304.55	303.78	304.36	303.94	305.04	304.11
313.02	311.7	311.27	312.62	311.92	312.31	311.82	311.99	311.17	311.35	312.74	312.83	312.02	311.83	312.44	311.8	312.08	312.99	312.18	312.68	312.05	313.71	312.55	311.91	312.75	312.14	312.53	311.35	312.64	310.6	311.52	312.1	311.28	312.57	310.47	311.18	310.63	312.89	311.95	312.54	312.17	311.01	313.07	312.55	312.12	312.57	310.86	312.5	312.73	313.02
313.88	313.41	312.63	313.36	313.98	314.3	312.41	313.59	314.01	313.69	313.6	313.44	313.43	314.64	314.7	312.86	313.88	313.78	314.31	315.32	314.62	314.01	313.09	313.24	314.42	314.74	313.59	312.61	313.83	313.44	313.76	314.41	312.7	313.75	313.32	314.48	314.78	313.08	313.82	313.96	312.94	313.08	313.11	312.98	314.66	313.37	312.55	314.06	315.07	314.14
314.38	315.53	313.58	315.62	314.45	313.8	316.4	316.08	314.89	314.45	314.88	315.39	314.53	315.83	314.8	314.67	314.68	315.93	314.28	315.45	314.92	314.36	315.52	316.05	315.4	315.02	313.64	314.2	314.84	314.37	315.01	314.19	315.4	315.11	315.21	314.54	314.23	314.01	313.65	315.19	315.94	314.79	315.84	314.12	315.06	315.09	315.22	314.4	314.72	315.07
302.63	302.81	301.3	302.26	301.23	302.34	301.57	302.97	300.88	302.8	303.61	302.46	303	302.34	302.75	302.95	301.88	302.26	302.66	302.39	301.93	301.91	304.12	302.04	302.35	302.57	301.7	302.86	302.16	301.66	302.34	301.97	303.04	303.27	303.18	302.17	303.23	303.36	302.37	302.31	302.69	303.28	302.52	301.58	302.24	303.66	302.18	303.21	301.85	302.79
305.22	305.85	306.95	306.39	305.5	307.17	305.61	305.31	305.99	305.85	307.21	305.17	306.5	305.29	305.74	305.84	306.02	306.31	305.59	306.89	306.77	303.91	306.18	306.27	306.2	306.72	305.02	305.95	304.74	307.17	306.52	306.64	305.88	306.33	306.54	306.02	306.09	305.77	305.2	305.81	306	306.3	305.17	307.54	305.61	306.16	305.96	305.21	307.87	306.51
313.95	312.88	313.32	312.09	312.04	311.85	311.86	312.89	312.75	313.6	312.2	313.6	312.7	313.03	312.48	313.82	314.15	312.52	313.27	312.3	313.14	311.93	312.58	312.97	313.52	312.78	312.84	313.35	313.12	313.08	313.85	314.25	312.44	313.1	313.64	312.35	313.31	314.06	312.86	312.77	312.89	312.66	313.7	311.15	312.28	313.33	313.1	313.19	312.69	312
309.38	310.2	308.37	308.76	308.11	308.74	308.5	308.7	309.26	310.03	307.29	308.06	308.96	308.52	308.74	309.49	308.54	308.44	309.3	307.73	309.24	309.19	308.81	308.95	308.52	311.19	308.38	309.89	309.29	309.62	309.2	309	309.34	308.14	307.94	309.63	308.75	309.58	310.02	308.77	310.39	307.49	308.11	309.02	308.5	308.51	308.93	308.63	308.66	309.78
316.03	314.74	314.91	314.77	315.35	315.81	316.35	314.62	313.54	314.59	314.85	314.32	313.79	314.96	314.3	315.33	313.42	315.08	315.02	314.94	315.73	315.31	314.21	314.58	315.08	313.81	315.04	315.02	314.98	313.73	314.85	314.52	315.02	315.86	314.56	314.22	315.28	313.43	314.3	315.17	315.73	315.01	315.09	315.27	313.43	315.87	314.73	315.84	314.2	314.72
305.34	305.34	304.26	305.48	305.92	304.69	304.09	305.86	305.64	305.24	304.52	305.7	305.46	304.41	304.78	305.07	304.63	305.85	304.45	305.08	304.7	305.07	304.72	305.51	304.54	304.13	304.63	305.63	306.11	305.52	304.48	304.42	304.39	304.48	305.35	304.47	305.21	304.15	306.45	306.49	305.69	304.92	304.7	305.8	303.54	304.49	304.98	305.73	305.2	305.69
294.05	293.54	293.44	294.34	294.06	294.41	295.1	294.01	294.98	293.63	294.71	294.4	294.5	293.04	295.14	293.03	294.07	293.55	294.24	295.14	294.4	293.2	294.82	293.48	293.5	294.47	293.86	295.39	294.86	294.18	295.16	294.34	293.58	294.14	295.27	294.7	293.75	294.51	295.18	294.21	294.55	295.21	294.13	294.92	293.74	294.52	294.51	293.9	294.95	294.74
302.06	303.26	303.37	302.1	302.56	303.25	302.53	302.28	302.9	303.13	301.27	302.59	302.22	303.95	302.52	302.51	301.61	302.87	303.4	301.99	303.4	303.14	303.37	301.79	303.22	302.54	301.62	302.69	302.24	303.05	302.67	301.87	303.22	301.61	301.95	302.91	303.23	302.27	301.34	302.45	301.85	302.84	302.71	301.68	301.62	302.89	302.4	303.13	301.04	302.52
297.97	296.84	296.83	296.42	295.91	297.12	296.93	297.26	296.32	297.3	297.67	296.8	296.6	297.12	298	296.6	297.4	296.06	296.17	296.79	297.39	296.5	297	296.86	297.63	296.7	296.11	296.49	295.67	296.45	297.41	296.91	296.87	296.22	296.68	297.14	297.17	297.09	295.86	298.23	296.84	296.18	297.82	298.16	298.07	297.59	296.05	296.8	296.86	298.37
305.09	305.4	305.7	304.13	306	305.63	305.16	304.11	304.69	305.77	305.96	303.92	305.22	306.1	306.11	305.61	304.93	304.46	305.38	304.91	304.8	305.55	305.48	305.02	304.48	306.23	305.85	306.11	306.08	305	306.59	305.29	305.82	306.24	305.95	305.68	305.13	306.02	305.51	303.83	305.42	306.59	304.78	305.92	304.64	304.98	306.08	306.47	305.02	305.48
314.77	312.05	314.77	315.08	313.51	313.83	314.12	312.83	313.64	313.09	312.69	313.25	313.25	313.56	313.73	313.77	311.99	314.55	313.1	313.97	314.47	313.02	313.94	313.29	313.5	313.61	314.94	313.66	313.65	312.68	314.02	312.89	314.12	313.8	313.36	313.1	313.72	313.95	314.19	314.89	311.96	314.2	313.52	313.21	312.85	313.57	313.72	314.15	313.18	313.08
311.59	310.2	310.31	310.48	311.19	310.63	310.42	310.42	310.91	310.98	311.3	311.24	311.52	309.41	310.09	311.27	310.52	310.9	311	312.08	311.25	310.35	310.7	311.52	309.91	310.88	311.12	310.31	310.16	310.33	311.48	312.34	311.24	311.37	309.68	310.55	309.09	311.09	310.34	309.75	311.15	310.64	311.96	311.37	311.29	311.88	309.61	312.5	311.1	310.23
315.52	315.07	314.81	314.97	314.94	314.96	315.99	315	314.58	314.58	314.73	315.33	315.08	315.26	315.19	315.35	313.95	314.9	316.19	314.26	315.08	313.98	314.24	314	314.13	314.96	314.47	316.33	314.95	314.11	315.41	314.99	315.28	315.03	315.3	314.95	314.72	314.97	315.65	314.53	314.21	315.1	314.9	315.19	314.54	315.09	316.07	315.61	315.83	314.67
304.77	305.28	306.23	306.13	307.55	305.45	306.65	305.76	306.86	306.04	306.38	307.11	305.67	305.21	305.99	305.53	306.96	304.9	304.8	306.97	306.45	306.77	305.89	305.77	305.98	304.91	305.32	306.42	306.56	306.22	305.51	307.88	305.51	306.64	307.26	306.22	306.61	304.85	306.44	306.43	305.86	305.95	306.92	305.72	306.51	306.31	306.46	307.57	306.23	305.76
303.31	302.9	303.79	304.01	303.72	303.35	304.24	303.34	303.21	301.46	302.91	304.19	302.59	304.13	302.18	303.88	303.03	303.93	304.25	303.92	302.69	304.23	303.43	302.7	302.84	303.41	303.38	303.32	303.38	303.81	303.06	302.78	304.65	304.17	303.22	305.18	303.05	303.95	302.92	302.99	304.1	304.67	303.52	303.31	302.69	302.72	303.71	302.47	303.3	303.06
312.56	313.63	314.41	313.71	313.18	314.79	314	314.07	312.91	314.71	314.6	314.76	315	313.02	314.84	315.09	314.21	315.01	312.99	314.6	313.98	314.92	313.39	314.43	314.2	313.91	315.78	314.37	314.49	313.84	312.6	314.51	313.75	315.28	313.25	314.13	315.24	315.52	313.96	313.52	313.63	313.71	314.15	313.24	314.44	314.05	313.23	314.66	313.83	313.71
295.91	295.02	293.93	293.43	294.4	295.49	295.43	294.49	294.32	294.39	293.93	294.29	294.34	295.05	294.89	296.13	294.89	295.97	294.68	296.42	296.43	294.13	295.33	293.83	294.77	295.89	295.22	294.18	294.36	295.73	293.7	295.07	294.6	294.88	294.43	295.75	293.52	296.45	296.08	295.78	294.55	295.87	294.31	295.12	295.06	293.41	295.52	296.13	295.49	294.81
312.48	312.02	311.21	311.46	313.33	312.31	311.78	312.06	312.44	312.32	313.39	312.81	311.88	313.39	313.02	312.97	312.89	313.76	313.51	311.95	312.72	312.41	311.95	312.99	312.35	310.7	312.49	312.15	312.8	312.55	312.08	312.66	312.7	313.78	312.46	312	312.56	312.76	313.45	311.24	313.04	312.42	311.94	313.06	311.44	313.48	311.91	312.49	313.36	312.09
305.14	305.11	305.12	306.7	306.02	305.72	305.27	306.53	307.13	305.03	305.91	305.48	307.07	305.74	306.03	305.38	306.63	307.48	304.95	306.15	305.77	305.83	306.55	305.77	305.39	306.4	306.48	305.47	307.21	306.16	305.63	305.7	306.65	305.36	305.89	306.01	306.57	305.99	305.89	305.93	305.39	306.82	305.28	306.47	306.27	306.02	305.15	305.64	306.5	306.4
307.91	307.98	306.24	307.22	305.63	308.22	307.97	306.96	306.98	307.07	306.81	307.11	306.9	306.56	307.66	305.99	307.83	306.42	307.98	306.43	308.03	307.45	307.95	307.77	305.82	307.4	308.51	306.91	307.07	307.32	308.1	306.2	307.05	307.42	306.65	309.16	307.2	307.49	307.85	308.69	306.91	307.82	308.01	307.69	307.32	307.78	308.34	307.53	306.2	307.47
294.9	295.13	295.75	295.21	295.7	296.47	297.92	294.34	294.21	295.84	294.73	294.42	295.76	296.17	295.18	294.88	295.7	295.68	295.27	296.46	294.99	294.94	295.94	295.58	294.88	295.22	295.37	294.71	295.62	294.48	296.46	295.23	295.42	295.17	295.76	295.66	294.59	294.11	294.73	295.66	296.12	293.83	295.76	295.18	295.02	295.61	295.67	295.68	295.91	294.86
316.95	317.72	317.49	317.53	318.43	316.94	317.11	317.02	318.1	316.4	316.65	316.53	317.06	317.78	317.36	318.34	316.19	316.79	317.15	318.75	316.08	315.95	316.44	316.7	317.34	315.91	316.73	316.66	316.95	317.87	316.72	317.21	317.19	317.44	317.29	318.4	318.44	317.27	316.73	317.82	316.47	316.77	317.81	316.33	318.08	317.13	316.89	317.84	316.94	316.69
300.32	300.51	300.95	298.81	299.78	299.97	298.84	299.52	300.3	301.67	300	299.77	300.62	300.71	299.59	300.93	300.38	300	298.64	301.39	301.7	300.6	300.12	299.31	300.24	299.36	299.71	301.05	300.45	300.4	300.21	299.59	300.27	300.41	299.42	299.89	300.35	300.26	300.44	299.11	300.65	300.61	299.81	299.42	300.92	300.09	300.21	299.84	300.26	299.52
309.01	311.59	310.5	310.47	309.86	309.9	312.01	311.16	309.92	310.95	311.14	310.41	309.98	310.88	310.9	310.41	311.39	310.87	311.62	309.37	311.55	311.43	312.44	310.92	312.18	311.57	310.51	311	310.49	310.41	310.59	311.16	310.81	311.29	310.05	309.56	311.38	309.16	310.31	310.49	311.05	311.84	311.19	312.28	309.98	310.59	311.35	310.39	310.36	309.49
303.52	304.67	305.21	305.01	305.57	305.16	303.54	304.6	305.87	304.8	304.7	304.8	303.54	304.66	305.17	304.53	304.69	304.77	303.61	302.83	305.36	304.41	304.94	304.87	304.18	305.32	303.34	303.97	303.87	305.7	305.91	303.37	303.94	305.51	304.25	304.73	305.11	304.06	305.03	303.98	304.69	304.69	304.26	304.21	303.62	304.72	305.32	305.77	305	304.92
310.31	312.02	310.91	310.89	311.87	311.95	310.87	311.26	311.55	310.98	309.84	311.12	310.95	310.96	310.3	308.86	309.71	310.13	311.8	310.12	310.68	310.2	309.87	310.91	310.1	311.29	310.33	311.09	310.73	310.64	310.95	311.14	311.07	311.06	310.18	310.26	310.19	309.62	311.77	310.28	311.71	310.34	309.91	311.18	310.46	311.08	312.06	311.04	309.84	311.11
316.03	318.05	316.52	317.63	316.76	316.36	315.64	316.33	317.47	316.39	316.46	318.41	315.95	317.23	317.02	316.5	315.8	316.94	316.06	316.14	316.23	317.04	316.42	315.93	317.85	316.66	316.15	316.37	316.07	316.98	316.1	317.56	316.69	317.47	316.65	316.86	315.2	315.93	316.5	316.74	317.42	317.76	317.4	316.49	316.93	316.25	315.87	315.99	316.78	315.94
328.93	327.24	327.88	328.78	328.84	329.26	329.24	328.51	328.33	328.11	328.3	328.59	327.68	327.71	328.58	327.18	329.47	328	328.84	328.95	329.02	328.56	329.14	328.55	329.14	329.12	329.08	328.75	329.15	327.25	328.12	328.66	329.6	328.72	328.74	328.67	329.8	328.11	329.53	328.19	329.16	328.27	329.22	328.99	327.73	327.96	328.06	329	327.81	327.88
312.73	314.93	314.53	314.64	313.33	313.63	312.83	312.18	314.63	312.82	313.35	313.43	314.09	313.58	314.35	315.23	313.55	312.7	314.09	313.21	313.91	314.46	313.47	314.91	313.76	314.97	314.54	313.88	314.52	313.51	313.71	313.95	314.97	313.64	313.16	313.11	313.83	313.32	313.93	313.29	313.88	314.88	314.34	314.54	314.4	314.77	312.74	314.27	313.19	314.7
328.46	330.01	328.08	328.04	327.7	328.64	328.9	328.92	327.84	327.38	328.89	327.37	327.17	327.74	328.32	329.6	329.48	330.38	328.12	328.3	328.13	328.05	328.63	328.97	327.57	328.88	328.95	327.07	328.53	327.36	328.56	329.64	327.95	327.88	328.01	328.39	327.65	328.69	328.21	327.09	328.66	328.76	327.72	328.65	329.78	328.89	328.54	329.27	329.51	329.06
317.2	316.42	317.73	316.24	316.41	315.51	315.3	316.3	316.62	315.91	317.42	316.48	316.4	316.88	315.72	315.39	316.15	314.85	315.67	316.48	317.44	316.02	316.95	316.16	316.52	317.27	316.57	317.32	316.65	315.71	316.65	316.81	316.11	317.1	317.19	316.91	315.81	316.37	316.1	317.46	317.09	316.83	317.13	317.16	316.7	316.26	315.48	317.96	316.24	316.32
314.94	314.86	316.16	314.45	316.49	314.54	314.34	315.32	314.5	313.66	313.8	315.23	313.93	313.89	315	314.17	316.33	316.13	314.4	316.4	315.39	315.29	314.8	314.77	314.2	315	315.07	314.8	315.18	315.51	313.9	313.53	314.42	314.24	314.71	314.66	314.84	314.59	315.25	314.69	315.29	315.62	313.99	313.02	315.52	313.86	315.64	315.69	314.75	313.73
305.95	306.49	306.01	307.12	305.71	306.56	306.17	305.86	307.57	307.19	306.33	305.55	304.86	307.18	305.62	307.07	304.85	306.02	305.72	306.47	305.74	305.91	306.53	306.51	305.97	304.5	305.33	305.75	305.35	307.29	306.2	306.59	306.06	307.7	305.2	306.16	305.37	305.7	306.03	306.6	304.86	306	305.04	306.69	305.37	305.46	307	306.41	305.88	306.37
315.05	313.22	314.46	314.08	314.63	315.45	313.73	314.09	313.81	314.76	312.85	313.77	312.92	314.67	314.95	314.72	313.47	313.59	313.73	313.46	314.86	313	313.5	314.92	314.39	313.54	314.32	312.93	314.27	313.49	314.34	314.07	314.35	313.13	313.43	314.2	314.04	314.52	314.03	315.13	315.13	314.16	315.22	315.46	314.42	313.23	314.32	313.59	314.77	313.02
309.92	311.78	311.39	311.07	309.65	310.5	311.04	310.22	310.63	310.7	311.2	309.97	312.38	310.92	310.66	311.52	312.04	310.43	312.15	311.38	311.29	310.81	312.07	310.6	311.54	311.26	310.69	308.58	311.29	311.92	311.1	311.42	310.07	310.47	311.02	310.83	309.54	311.33	310.37	310.33	310.18	310.94	311.31	311.2	311.96	309.64	311.25	310.8	311.33	312.15
294.87	296.23	296.6	295.18	295.38	295.49	295.01	295.57	294.86	294.98	295.6	293.91	295.55	294.46	294.76	294.7	295.28	295.06	296.43	295.14	293.96	294.7	295.22	294.75	294.4	294.7	294.81	293.6	296.02	295.28	294.6	294.8	295.45	294.17	295.16	295.68	294.26	294.02	295.43	295.93	295.28	294.81	294.85	295.33	294.81	294.89	293.65	295.43	294.79	295.07
317.24	316.64	316.08	318.82	317.16	317.52	317.27	317.21	317.79	317.47	316.31	317.04	317.05	317.67	317.25	316.75	317	317.48	318.62	316.28	318.13	318.48	315.63	316.74	316.95	317.48	316.96	318.03	317.89	317.54	316.95	315.55	317.58	317.94	315.74	317.57	317.26	317.99	316.6	316.72	316.89	316.88	316.74	316.58	316.98	316.68	317.86	318.56	316.07	316.97
318.54	319.23	318.66	319	318.14	318.76	317.27	317.72	318.19	319.36	318.3	318.39	319.53	316.76	319.11	318.7	318.39	317.83	318.39	318.76	319.3	318.07	318.28	318.18	319.4	319.28	318.61	318.9	318.98	318.22	317.12	317.69	318.95	318.68	317.88	317.69	318.76	317.63	318.35	318.54	320.03	318.57	318.74	318.56	318.26	319.13	318.78	319.34	318.03	318.8
301.01	301.33	299.7	301.63	301.75	301.24	301.89	301.2	300.13	300.85	300.89	301.68	300.04	302.04	300.45	301.42	300.79	301.4	300.31	301.35	302.04	301.12	301.56	300.98	299.69	302.43	300.18	301.15	300.13	299.81	302.68	301.1	301.06	300.24	301.61	301.27	300.51	301.71	300.35	301.14	300.44	299.44	301.6	300.8	300.93	300.06	300.19	300.92	301.06	301.92
293.53	292.79	293.82	293.89	293.92	294.51	294.55	293.63	294.05	295.76	294.48	293.53	293.76	293.71	294.24	295.01	292.94	293.06	293.01	293.97	294.36	293.69	294.41	294.15	294.33	293.44	294.27	293.67	294.39	294.11	293.7	293.88	293.66	294.36	293.41	294.52	293.47	293.76	294.42	292.83	292.91	293.59	293.75	292.13	295.37	294.65	294.16	294.66	294.27	294.86
327.41	327.76	327.71	327.45	327.34	326.03	325.89	326.34	325.56	326.88	326.04	327.45	327.66	326.27	327.9	326.91	326.69	327.05	325.43	327.53	326.86	327.7	326.98	326.82	325.86	326.53	327.47	327.2	326.96	326.95	326.71	327.71	327.88	326.28	327.96	326.7	327.2	326.31	327.05	327.12	328.4	325.67	326.09	327.28	329.19	326.99	328.46	326.53	326.62	325.19
324.53	324.25	324.79	325.1	323.91	325.01	324.44	323.67	323.91	325.39	323.85	326.34	324.74	324.15	324.95	324.42	324.02	324.4	325.98	324.66	324.6	324.05	326.89	324.02	324.73	322.52	324.3	324.05	323.72	324.53	323.62	324.55	324.36	325.21	324.62	324.74	324.53	324.59	325.45	324.08	325.25	324.34	324.21	325.47	323.55	323.8	324.26	323.51	324.96	323.96
304.25	305.93	305.51	304.4	304.63	303.26	304.48	304.88	304.22	305.21	304.3	303.97	303.75	303.53	304.18	303.88	304.63	305.52	304.15	304.57	303.48	303.72	305.37	304.51	305.26	303.81	303.18	304.06	305.34	305.7	303.84	304.18	304.39	304.4	303.53	306.32	303.58	304.71	303.28	304.63	305.22	304.83	304.53	303.76	304.8	303.4	304.61	305.5	303.37	304.81
314.94	314.03	314.75	314.09	315.08	314.86	314.32	313.6	314.56	316.56	315.6	314.79	314.39	315.94	314.02	315.08	314.39	313.91	314.24	314.36	315.13	313.28	315.01	316.4	313.7	314.84	314.08	315.77	314.18	313.55	315.13	314.81	313.84	314.88	315.58	315.07	315.41	315.52	315.38	314.51	315.48	312.95	315.09	314.88	314.67	313.57	315.1	314.03	314.69	314.71
315.79	318.9	316.53	317.41	317.68	317.11	317.16	317.14	317.65	317.65	317.33	317.02	317.03	316.6	315.77	317.31	316.24	317.19	317.51	317.37	317.74	316.65	317.32	315.89	316.41	316.61	316.87	317.96	317.63	317.11	317.09	317.41	316.97	316.58	318.29	317.61	316.35	316.57	317.76	317.68	316.59	316.9	318	317.21	317.11	318.6	319.45	317.27	317.51	317.86
304.26	302.97	302.48	304.3	304.77	305.45	304.43	303.64	302.46	303.51	304.67	303.94	304.5	303.84	303.75	304.29	303.88	303.93	304.26	304.77	303.17	304.5	304.04	303.03	302.96	303.76	303.14	304.48	304.35	304.17	304.34	305.11	304.43	304.2	303.64	304.6	304.57	303.97	302.8	304.16	303.7	303.97	302.75	304.12	301.48	303.69	303.13	303.85	303.33	304.78
315.32	315.54	315.14	314.49	315.64	314.77	314.33	315.07	315.3	315.84	315.22	314.33	314.4	315.19	314.4	314.83	315.22	314.58	314.67	313	316.51	315.68	314.94	315.18	314.81	314.34	315.41	314.47	314.85	314.86	315.5	314.68	315.3	314.4	315.78	314.25	315.3	314.91	315.07	314.23	314.53	314.9	316.93	315.13	314.63	314.87	314.13	314.52	314.07	314.82
297.62	296.85	296.47	296.94	297.41	296.74	296.63	294.7	296.92	296.73	297.79	296.2	298.07	296.87	296.69	297.58	297.76	297.63	295.68	295.95	296.37	296.96	297.24	298.03	298.19	297.02	297.18	298.03	296.24	296.32	297.49	296.43	295	297.61	296.52	297.07	297.47	296.81	297.59	296.08	296.84	297.73	297.38	297.05	296.16	296.82	296.96	297.35	295.28	297.31
304.51	306.31	304.56	305.99	306.34	305.91	305.07	304.78	305.93	304.57	305.43	305.07	305.73	305.52	305.07	305.82	304.88	304.6	304.35	305.15	305.48	305.9	305.07	305.48	307.65	304.79	304.65	305.05	305.87	305.04	305.4	304.86	306.06	304.87	304.59	304.35	305.83	305.8	304.59	304.89	305.57	304.45	305.76	305.65	305.91	305.4	305	305.84	305.28	305.89
325.11	325.52	325.92	324.09	326.73	327.15	325.98	324.5	325.58	325.21	323.97	326.47	324.15	324.35	325.61	325.44	324.53	325.47	325	324.65	324.94	324.87	326.11	326.15	324.08	325.21	325.17	325.59	326.12	325.41	325.23	325.47	325.3	325.72	325.56	324.38	323.85	324.71	323.54	326.3	325.15	325.54	326.16	325.07	325.25	326.29	324.83	324.8	325.79	324.71
328.25	326.3	326.28	326.06	327.57	327.51	326.11	327.32	326.96	327.37	326.02	327.67	326.6	326.46	326.67	326.56	325.18	326.37	326.63	326.71	329.07	326.36	325.38	326.77	327.32	326.54	328.34	326.36	326.18	327.88	327.24	327.44	326.77	326.19	326.57	326.49	326.16	327.82	327.29	326.62	327.77	326.8	325.85	326.18	327.45	328.61	326.34	326.52	327.58	327.46
327.44	325.57	328.16	326	326.5	326.15	327.6	327	327.02	326.52	327.2	325.6	327.42	325.04	327.86	326.27	327.69	326.97	328.49	326.66	326.89	327.61	328.15	328.15	326.93	327.4	326.69	326.44	327.7	328.21	326.6	327.51	328.32	327.22	328.24	326.33	326.3	326.35	327.37	326.8	328.16	327.53	327.05	326.5	327.4	326.78	327.68	326.9	326.52	327.8
293.7	295.9	294.88	295.82	294.57	295.35	295.87	295.45	296	296.53	294.51	295.29	294.62	294.89	295.17	294.58	294.89	294.26	294.08	293.84	295.52	294.94	294.61	294	294.62	296.18	294.39	294.89	294.16	295.75	295.23	294.33	294.48	293.82	294.43	294.52	294.92	294.44	295.1	295.84	294.4	294.74	294.94	294.93	294.66	293.86	295.12	294.72	294.76	295.19
301.48	303.63	303.52	302.41	303.35	302.06	303.17	303.39	302.36	303.53	303.17	301.54	301.73	301.01	302.57	302.81	303.64	302.89	302.5	302.52	302.62	302.41	303.48	302.91	301.39	303.43	302.94	301.96	303.02	302.82	303.75	302.25	303.51	301.86	303.63	302.67	303.4	302.63	304.22	302.9	303.71	302.52	304.13	304.29	304.18	302.52	302.96	303.05	302.8	303.4
292.11	294.55	294.47	292.48	293.03	294.91	295.51	293.91	293.37	294.56	294.13	293.52	295.16	293.38	293.39	293.21	295.33	293.88	293.82	294.43	293.43	293.7	294.24	293.54	294.64	294.56	294.53	294.25	293.02	293.75	292.83	295.48	294.5	294.53	294.38	294.21	293.78	293.44	293.46	294.34	293.86	294.61	294.07	293.96	293.88	293.33	294.95	295.35	293.33	293.28
306.44	307.17	305.07	304.99	306.4	307.04	306.5	306.59	305.74	305.59	306.35	307.32	306.56	305.66	306.72	306.38	305.1	306.84	305.73	307.14	305.17	306.68	306.14	306.11	306.43	304.98	305.57	305.71	305.92	306.26	306.55	306.32	306.65	305.77	305.83	305.58	306.8	305.15	306.76	306.06	306.1	306.47	305.71	304.42	306.19	307.36	305.9	306.33	306.68	306.39
305.31	303.9	304.03	302.84	304.95	305.49	303.7	303.29	305.17	303.45	304.67	304.91	305.35	304.47	305.17	304.63	304.13	304.26	303.73	303.52	304.09	304.3	304.29	303.94	304.92	304.59	304.14	304.55	304.07	304.01	303.08	303.11	302.63	304.74	304.35	302.8	305.18	303.62	304.52	304.28	304.66	305	304.08	303.91	303.54	304.31	303.81	303.98	305.04	304.19
309.92	309.43	308.94	310.62	309.11	308.75	309.35	310.4	309.13	310.58	309.43	310.55	310.4	309.07	310.15	309.91	309.46	309.93	310.97	310.92	309.3	309.43	310.44	310.04	309.17	309.22	310.57	309.64	310.31	309.37	309.57	310.39	310.58	309.12	309.12	310.68	309.6	309.3	309.89	310.75	310.98	310.24	310.3	309.32	309	309.97	310.53	309.33	308.82	308.8
305.33	305.55	305.29	305.79	305.88	305.15	305.68	305.69	305.74	305.57	306.07	306.14	304.57	305.81	306.84	306.55	306.27	305.8	303.88	305.39	305.57	305.7	304.96	305.96	306.63	305.2	305.47	305.73	305.83	305.16	305.48	304.21	304.31	304.28	305.07	306.59	305.74	305.93	305.13	305.69	305.55	306.84	306.92	304.3	304.45	304.68	305.69	304.18	304.77	305.71
294.75	295.16	294.98	294.34	295.45	294.11	294.88	297.15	293.24	294.6	295.02	294.61	295.69	295.01	295.23	295.09	295.46	294.38	294.44	294.71	294.94	294.65	295.03	294.3	295.71	296.33	294.68	294.22	295.98	295.08	294.72	294.64	294.79	294.85	293.83	295.59	295.61	294.43	294.6	296.14	294.97	296.41	295.66	295.33	293.84	294.99	296.15	297.14	296.31	294.64
314.02	315.28	315.11	314.29	314.84	314.47	315.46	314.21	314.78	314.16	315.06	315.77	313.61	314.36	314.28	314.62	314.67	314.12	314.45	315.02	314.58	314.47	314.51	314.31	314.14	315.61	314.2	314.33	315.81	316.59	315.96	314.96	314.46	312.56	314.15	314.13	313.66	314.29	314.39	315.08	314.24	313.72	314.86	314.09	314.85	313.27	314.99	314.29	315.47	314.23
305.22	304.48	306.31	305.56	304.93	306.76	305.15	305.62	305.47	304.78	305.64	305.91	306.01	306.95	305.87	306.19	305.74	305.13	306.97	305.06	306.11	304.98	305.03	305.01	305.81	306.54	305.25	305.29	305.42	306.35	305.92	306.57	304.97	305.49	305.95	304.84	305.39	304.59	304.72	305.66	305.36	305.5	305.59	304.12	304.81	305.73	305.04	305.75	305.21	305.71
328.29	327.91	329.57	327.54	329.51	328.38	326.84	327.39	327.5	327.86	327.42	328.91	328.47	328.56	327.43	326.28	328.18	326.5	328.23	327.53	327.17	328.36	326.99	327.75	327.72	327.85	328.03	327.62	326.42	327.03	327.16	326.05	328.26	328.01	327.38	326.8	327.71	327.06	328.06	328.03	328.01	327.64	327.62	327.89	327.3	328.05	328.51	327.89	327.19	327.09
326.06	325.73	324.86	325.34	324.26	325.09	325.48	324.06	324.88	324.64	324.93	325.82	324.4	325.84	326.27	325.28	324.78	326.13	325.14	325.55	325.64	326.1	325.22	326.02	325.27	326.21	325.25	325.05	325.47	325.05	325.27	325.84	325.46	325.57	324.63	324.81	325.65	325.5	324.89	325.36	325.97	325.16	325.35	325.26	325.33	326.52	324.58	324.01	327.57	323.59
303.25	302.71	302.97	302.92	303.76	303.49	304.18	302.97	303.68	301.93	303.27	304.2	302.88	304.39	303.03	302.95	303.23	304.99	303.45	302.99	302.95	303.24	303.64	303.69	303.36	303.88	304.7	302.81	303.48	303.95	304.06	303.16	305.29	302.91	301.8	303.73	302.36	303.64	303.61	303.2	304.03	303.58	304.69	302.47	302.49	303.3	302.66	303.17	302.63	301.34
315.08	316.14	316.22	316.65	314.97	315.99	316.42	316.35	314.64	316.19	315.8	314.97	315.84	315.53	314.85	316.34	315.84	315.04	316.6	315.74	314.7	315.57	314.59	317.08	316.09	314.62	316.09	315.57	315.06	316.13	315.51	315.23	314.9	314.91	316.07	315.97	315.82	316.79	316.83	314.26	314.42	316.57	315.6	315.97	316.04	315.12	315.79	315.27	315.73	316.14
327.07	327.54	328.7	327.61	325.88	327.76	327.82	327.87	328.64	328.44	326.78	328	328.16	327.58	329.44	328.27	328.07	327.48	328.35	327.29	326.86	328.72	328.66	328.19	326.73	327.6	329.5	328.11	327.35	327.61	327.52	326.9	327.83	327.12	328.53	326.54	327.42	327.98	328.06	328.41	328.39	327.84	328.26	327.22	327.78	327.36	328.51	327.32	328.12	327.95
301.55	299.99	301.33	301.7	302.36	301.14	300.37	300.94	301.38	301.04	300.74	301.6	302.07	300.81	300.73	301.48	300.85	301.33	301.69	300.6	301.21	300.74	300	302.14	301.23	302.58	302.96	301.21	300.98	302.36	300.91	301.87	300.44	301.62	301.49	300.93	299.81	300.32	302.78	301.51	300.98	300.04	301.19	301.42	301.71	301.07	301.32	300.68	301	301.05
314.84	314.55	313.27	314.26	312.91	312.74	313.38	313.22	312.93	314.17	314.83	313.78	315.13	313.47	314.27	313.84	314.03	315.33	314.27	313.46	314.33	314	313.38	314.97	313.37	314.74	313.22	313.65	313.78	313.99	313.67	313.07	312.99	313.15	314.74	313.69	314.83	314.16	313.71	313.33	314.38	314.18	314.37	313.92	314.36	314.53	313.84	314.26	314.64	313.81
316.8	317.34	318.18	317.53	317.49	316.69	317.69	315.7	316.97	316.28	316.52	318.04	316.23	315.8	317.81	319.74	316.56	317.56	318.39	317.41	317.2	317.33	316.35	316.28	316.49	317.39	318.75	317.53	316.62	316.63	317.24	316.69	316.43	317.85	316.68	317.84	317.41	316.29	316.23	315.99	317.66	317.33	316.48	316.97	316.27	316.47	318.64	316.67	317.77	317.61
316.68	315.93	316.91	316.43	315.19	315.35	316.8	314.99	315.3	316.87	316.77	316.95	315.6	315.84	315.9	316.16	316.85	315.67	315.88	316.15	315.76	317.28	315.26	315.46	314.89	315.63	314	316.39	316.08	315.21	315.23	315.35	315.56	315.97	317.21	315.7	316.42	315.36	316.33	316.14	316.18	315.32	317.52	314.61	317.13	314.86	317.01	316.08	316.88	315.57
297.54	297.52	297.73	295.52	297.05	297.14	297	296.74	297.46	297	297.2	295.7	297.21	297.01	296.16	297.04	297.22	296.63	296.97	297.11	296.92	295.99	296.46	296.77	295.53	295.6	296.84	296.11	296.11	296.58	296.79	297.08	296.02	297.77	296.38	297.83	297.86	296.8	295.91	298.59	297.38	298.3	296.96	296.83	298.1	295.76	296.92	297.53	296.91	297.03
314.02	315.46	314.69	314.85	314.27	314.22	313.51	314.39	316.13	314.82	314.48	313.9	314.74	314.65	315.04	314.63	314.73	314.11	313.95	314.13	314.26	315.65	313.02	315.05	312.77	314.2	314.29	315.37	314.48	313.54	315.05	313.93	313.92	313.76	314.05	313.08	314.35	313.81	314.38	314.22	314.56	314.73	312.87	314.87	314.41	314.94	315.02	314.73	313.95	314.33
326.61	327.16	327.88	326.37	326.62	327.64	327.57	327.25	327.31	326.74	327.4	326.87	328.1	327.33	326.97	328.13	327.14	327.33	328.23	327.22	327.16	326.7	326.28	327.27	326.59	326.86	326.68	327.52	326.22	326.22	326.54	327.85	326.58	326.93	327.85	326.62	327.4	326.34	326.99	327.19	326.71	326.66	327.39	326.68	327.48	326.79	326.66	327.02	326.98	326.45
305.79	305.5	304.8	305.41	304.52	305.54	304.6	305.1	306.36	305.25	306.06	306.02	306.04	305.79	305.4	304.07	304.86	304.69	304.29	305.89	305.09	305.05	305.24	304.93	305.98	304.43	304.4	305.05	306.02	306.35	305.2	305.19	306.36	305.13	306	304.29	305.58	305.4	305.56	305.44	306.18	306.15	306.29	305.22	305.57	306.53	306.39	304.55	305.32	305.44
317.2	317.26	318.1	318.53	318.23	319.2	317.96	317.79	317.85	317.98	318.35	318.79	317.82	318	318.01	318.12	318.08	318.09	317.87	318.36	318.07	318.92	317.65	319.59	319.76	318.46	320.71	318.87	318.78	318.85	318.8	319.63	317.57	317.5	317.23	317.97	318.29	317.31	318.6	317.93	318.96	318.39	319.03	318.99	318.23	318.77	318.29	318.96	318.79	317.82
314.69	315.33	315.72	315.18	316.38	315.57	315.01	314.89	315.59	314.54	315.24	316.39	314.59	314.04	316.3	315.85	316.81	315.64	315.47	314.36	314.08	315.48	315.5	315.47	315.58	316.1	315.7	315.78	316.25	316.1	315.82	316.4	316.22	315.49	315.65	315.51	315.87	315.64	315.51	316.56	316.1	314.81	315.77	315.87	316.24	316.66	315.86	316.42	314.52	315.77
301.43	301.15	301.43	301.15	301.61	300.04	301.86	301.33	301.17	300.1	301.06	301.57	300.87	300.81	300.02	300.42	300.27	301.07	301.05	301.03	301.65	301.85	301.17	300.03	302.25	301.11	300.13	301.93	300.5	301.67	300.41	301.31	300.9	301.09	301.99	300.36	300.12	302.49	300.9	300.3	300.48	301.99	301.69	300.62	300.45	300.47	300.75	299.78	300.62	300.38
305.75	305.92	305.48	306.12	305.43	305.65	307.04	304.4	306.84	306.98	305.76	306.35	305.21	305.25	306.99	305.25	306.67	305.97	305.53	306.08	305.34	305.91	306.55	306.12	305.9	305.07	305.76	305.96	305.36	306.88	307	305.93	305.92	306.47	307.51	306.66	307.29	307.48	305.28	305.85	305.99	306.46	306.01	305.21	307.45	305.09	306.61	306.34	306.53	305.72
300.97	299.63	299.01	299.54	299.56	299.47	298.76	299.79	301.01	300.36	298	300.47	299.88	299.71	299.64	299.35	298.82	299.54	300.16	300.8	300.1	300.19	299.25	299.18	300.73	299.29	299.28	299.53	300.39	300.61	300.1	300.17	299.96	299.77	299.56	299.27	299.96	299.12	300.39	300.51	300.44	300.49	300.61	299.65	301.57	301.95	299.14	300	299.16	300.16
303.84	304.66	303.4	304.24	305.16	305.18	304.31	304.78	304.85	304.04	303.4	305.14	304.57	304.1	304.64	304.69	303.57	305.58	303.9	303.73	304.34	304.84	304.1	303.96	304.15	305.02	303.86	304.74	305.45	305.29	305.17	304.86	305.36	306.15	306.29	305.33	305.25	302.25	304.43	304.29	305.26	304.38	304.64	303.1	304.69	303.42	304.78	304.36	305.96	304.76
303.69	303.59	303.96	302.38	303.11	302.79	304.07	303.44	304.65	304	304.04	303.48	304.42	305.08	303.77	304.72	304.13	303.98	303.46	304.8	304.25	303.27	303.42	303.02	304.13	304.42	304.01	304.12	303.1	303.99	304.29	304.56	304.81	302.63	302.77	304.09	304.44	304.06	303.84	304.42	303.15	303.09	303.15	302.58	302.73	303.5	304.35	305.06	304.61	305.38
293.61	295.34	295.31	294.19	295.19	294.02	295.83	295.22	294.37	295.29	294.54	295.58	294.45	294.66	295.61	294.92	294.85	294.76	294.96	295.4	296	294.43	296.29	295.8	294.91	295.33	294.84	295.77	294.92	295.3	294.98	294.81	294.8	294.95	295.36	295.94	295.71	295.95	294.76	295.18	295.58	295.5	294.34	294.78	294.75	295.53	294.63	294.83	295.89	294.9
300.05	300.05	298.78	299.76	300.23	301.37	300.18	299.84	300.66	300.2	299.72	300.61	300.03	300.8	300.21	299.63	299.98	298.66	301.09	299.2	299.88	299.89	299.69	300.63	299.75	300.65	300.65	299.96	298.61	299.86	300.84	299.23	301.53	299.17	299.59	300.27	299.03	299.91	300.96	299	300.66	299.61	299.62	299.37	300.02	299.69	301.12	300.25	300.4	299.66
325.42	325.41	325.42	323.7	324.72	326.25	325.41	325.76	326.55	325.05	324.89	324.5	324.7	326.03	324.14	326.85	326.18	325.19	325.35	324.24	325.86	325.04	325.15	325.2	325	326.04	325.48	324.58	325.35	325.96	325.74	325.36	325.07	325.9	326.56	326.06	326.53	325.18	325.37	323.83	325	325.67	325.11	323.81	325.3	324.76	325.87	324.92	323.89	325.37
305.55	305.79	306.25	307.99	307.19	306.67	305.98	307.35	306.67	306.92	306.75	306.9	307.44	306.73	305.07	306.77	306.51	306.78	306.8	306.1	306.63	307.53	306.63	306.72	305.09	307.37	305.56	305.45	306.15	306.02	306.5	308.09	305.72	307.34	305.33	306.91	306.61	306.62	306.24	307.02	307.53	306.2	306.5	306.47	306.97	306.57	306.97	306.02	307.01	306.9
328.21	328.31	327.94	327.19	328.12	326.58	327.39	328.23	327.66	328.42	329.53	328.68	326.47	327.51	329.43	327.74	328.61	327.53	327.87	328.01	328.32	328.65	328.34	327.44	328.35	328.28	326.72	329.97	327.93	327.66	327.57	328.16	327.64	328.33	327.23	327.07	327.54	328.71	328.28	328.24	328.87	327.62	328.32	327.38	327.26	328.9	328.83	327.88	328.2	328.43
308.09	309.18	308.99	309.89	307.72	307.79	309.1	307.66	308.9	308.59	308.52	308.99	309.24	309.32	308.89	307.42	309.61	307.33	308.31	310.17	308.86	308.87	307.82	307.9	308.58	309.51	309.74	308.27	308.39	308.17	309.57	309.18	309.46	309.07	309	309.69	308.47	308.48	309.06	309.57	309.33	309.4	309.39	309.03	308.19	307.59	308.8	309.68	309.21	308.62
304.69	304.51	304.02	304.66	305.38	303.72	304.93	304.14	303.85	304.85	303.58	304.23	303.78	304.03	304.35	305.48	303.76	304.74	304.19	304.17	304.02	304.6	304.82	304.59	303.3	303.81	304.17	302.75	304.19	303.76	304.91	304.75	303.55	303.84	304.11	304.67	304.68	304.28	304.07	304.99	304.49	303.68	304.62	303.22	304.36	303.08	304.19	304.35	304.68	304.59
327.15	328.26	326.65	325.79	325.71	326.81	326.66	327.54	327.8	326.81	327.14	326.95	326.97	324.83	327.62	327.67	326.55	326.77	326.99	327.65	327.12	328.11	329.08	327.43	327.9	326.18	327.48	327.08	325.95	326.78	326.84	328.16	327.26	326.58	327.73	326.96	327.39	327.44	328.45	326.55	326.65	326.11	327.01	326.53	327.68	327.68	327.59	326.73	327.25	326.8
301.5	302.55	303.47	302.15	303.46	303.01	302.84	302.89	302.64	302.65	302.92	303.16	302.29	303.36	302.31	302.27	302.7	302.92	303.65	299.99	302.32	302.96	301.53	302.66	302.82	302.45	302.99	301.75	302.81	302.97	302.96	302.51	302.82	302.49	302.64	303.52	303.44	302.37	301.79	303.37	302.25	301.63	302.84	301.6	302.36	303.34	302.71	301.47	302.7	303.66
315.4	315.5	316.19	315.17	316.54	315.77	315.12	315.85	316.49	316.74	316.03	314.73	316.68	315.43	314.93	316.04	316.45	315.48	315.08	315.87	315.16	316.51	315.9	316.06	316.38	314.89	315.71	317.36	316.36	316.16	315.06	316.45	315.25	315.34	316.34	316.55	316.08	315.52	315.75	315.47	316.3	316.92	316.36	316.02	316.35	315.9	316.94	316.4	316.27	315.22
304.07	302.58	301.22	303.53	304.25	303.18	303.64	302.54	303.43	302.48	302.97	302.94	302.48	303.16	302.6	301.6	304.24	301.65	302.67	302.74	302.2	302.47	302.91	302.59	303.3	303.32	302.97	303.45	301.99	303.02	303.03	303.62	302.28	302.48	301.91	302.1	302.41	303.44	301.5	303.14	303.59	301.57	303.4	303.65	304.04	301.88	303.71	304.29	301.28	303.07
300.46	299.44	298.57	299.81	299.74	300.6	300.51	298.62	298	299.99	301.12	299.29	300.59	298.87	299.48	299.1	299.09	300.05	300.45	299.67	299.26	299.66	300.65	300.1	301.39	299.64	300.67	301.03	299.76	298.92	300.47	298.6	301.42	300.31	300.69	300.84	299.35	299.32	299.9	300.02	301.27	300.67	300.46	299.68	300.65	300.15	300.41	300.37	300.37	299.58
295.32	294.74	295.56	296.51	296.15	293.98	294.51	296.16	294.77	293.82	295.87	295.55	294.98	294.96	295.41	295.97	293.97	293.97	294.85	294.6	295.45	296.19	294.7	295.37	295.88	295.79	294.7	294.3	296.05	294.49	294.55	293.82	295.27	295.4	295.1	295.72	296.46	295.86	294.48	295.36	295.8	295.17	296.39	294.9	295.13	294.24	294.68	294.98	294.38	294.68
294.37	294.47	293.59	293.63	294.06	295.17	294.26	294.49	294.6	294.61	292.89	294.49	293.59	293.09	295.76	294.42	292.82	294.33	293.23	294.6	294.16	293.11	294.13	294.99	293.1	293.67	293.3	292.16	293.85	294.6	293.5	294.36	294.5	295	294.43	294.15	294.3	294.38	293.76	294.24	294.59	294.67	295.02	293.46	294.31	293.9	293.78	293.96	294.08	293.37
325.45	325.69	324.81	325.3	325.32	326.48	325.54	323.71	324.4	326.01	324.91	323.96	325.73	325.5	325.39	325.7	325.87	325.18	325.1	324.73	326.04	324.35	325.1	324.62	325.29	325.1	326.85	326.32	325.14	324.43	325.28	325.55	324.43	325.84	325.54	324.97	325.39	323.9	325.83	325.95	324.61	325.13	326.03	325.3	325.04	326.27	325.64	325.4	325.19	325.73
306.38	306.32	306.53	306.45	306.01	305.6	305.36	306.4	306.54	307.41	306.77	306.97	305.5	305.35	306.23	306.66	306.14	307.6	306.17	305.9	306.26	305.95	306.5	307.45	306.17	306.24	306.6	306.52	307.45	306.63	306.82	305.59	306.07	306.65	306.25	306.49	307.14	305.01	304.91	306.33	307.21	305.52	307.83	306.65	306.46	306.11	307.27	305.42	306.3	306.57
294.27	294.18	293.37	294.36	295.12	293.94	293.58	294.51	295.11	294.08	293.28	294.07	294.36	294.25	294.87	293.33	293.54	294.72	295.06	292.71	294.27	294.32	292.86	293.8	294.37	294.26	294.51	293.06	295	294.05	294.83	292.1	294.62	293.15	293.99	293.42	294.63	294.41	293.68	293.12	294.46	293.87	293.24	293.59	293.98	294.72	292.53	296.04	293.69	293.76
312.6	314.18	312.61	312.26	313.12	313.92	312.32	312.67	314.33	313.82	313.83	313.56	313.44	313.19	313.41	312.93	314.03	313.13	314.17	313.42	313.74	313.79	312.79	313.84	312.89	313.53	313.03	313.76	313.18	313.24	313.4	313.79	313.57	314.37	313	313.16	313.31	314.08	313.25	313.35	314.22	313.61	313.7	314.1	312.32	313.4	314.43	314.24	313.42	311.99
304.36	303.84	301.87	302.84	303.17	304.38	303.02	303.67	304.02	302.87	303.75	303.87	302.73	303.32	304.33	302.68	303.11	301.84	303.41	304.04	304.36	304.07	303.8	303.94	303.92	303.49	303.35	302.54	304.15	303.72	305.04	302.71	302.22	302.48	304.31	303.9	303.7	303.63	302.92	303.11	302.43	303.58	303.09	302.07	304.09	303.75	304.27	304.37	303.13	304.99
324.65	324.51	325.64	324.61	324.96	325.09	324	323.83	324.3	326	324.85	324.58	324.68	324.96	325.08	323.85	323.85	324.03	324.88	325.99	324.78	325.42	324.06	324.62	324.96	324.54	323.78	323.35	324.27	323.82	324.56	326.15	325.01	324.9	324.34	324.4	323.23	324.66	325.16	324.82	324.34	325.39	324.42	324.2	325.01	324.2	324.14	323.69	323.47	325.43
300.91	301.17	301.31	301.27	300.89	300.23	300.37	300.1	300.05	300.47	300.5	299.73	300.25	300.83	301	300.68	299.52	301.48	301.68	301.17	302.03	300.13	299.34	301.5	300.33	302.02	300.72	301.44	300.98	300.48	301.27	301.64	301.03	301.97	299.99	301.93	301.09	300.75	301.26	301.63	301.6	300.21	302.06	301.17	300.48	300.63	301.12	302.21	300.81	301
296.32	297.75	295.68	296.89	296.97	295.32	298.47	297.08	296.95	295.87	296.38	296.59	296.02	297.07	297.02	297.47	297.58	296.58	298.24	296.96	297.52	297.44	296.7	297.12	296.97	296.47	296.49	297.11	296.94	297.4	297.79	296.67	297.12	296.29	296.94	297.51	297.63	296.92	296.92	297.03	296.43	297.31	295.38	297.26	298.32	295.92	297.24	296.52	295.96	297.45
299.81	301.04	300.93	299.03	298.95	300.36	299.58	300	299.55	299.81	299.47	300.64	301.15	300.03	300.56	300.68	300.7	298.92	300.01	300.34	300.24	300.32	300.68	300.55	301.15	299.68	299.69	299.36	299.73	300.49	299.03	299.34	301.01	299.57	300.66	299.5	300.48	300.27	300.22	300.79	300.46	299.48	299.71	300.18	299.51	299.78	299.86	299.72	299.74	300.11
318.35	316.7	317.41	316.99	317.58	316.77	318.22	317.12	317.05	316.66	317.85	318.06	316.67	318.14	318.51	317.18	316.39	317.04	315.88	317.28	317.49	316.73	316.62	317.57	317.7	316.58	318.2	317.51	317.57	317.06	316.75	316.97	316.47	316.44	317.2	317.96	318.25	318.65	317.24	317.82	317.19	317.91	315.73	318.1	316.41	316.72	316.22	316.89	316.76	317.8
314.7	315.98	314.36	315.65	313.87	315.28	314.54	315.04	314.79	313.98	315.54	315.33	315.23	313.45	314.23	314.52	315.07	315.31	314.38	315.31	314.61	314.21	313.89	315.79	314.75	316	315.05	314.83	315.78	314.78	314.29	316.46	314.38	315.34	314.83	314.91	315.85	314.93	315.18	315.46	315.4	315.74	314.49	314.37	315.14	314.62	314.1	315.98	313.59	314.92
304.2	305.05	305.06	303.94	303.94	304.09	304.42	304.85	304.36	304.16	304.03	304.15	304.56	303.77	304.1	303.53	303.8	305.03	304.32	305.63	304.54	303.18	304.19	304.74	304.81	303.99	303.94	304.76	304.37	304.47	303.84	304.69	302.79	304.93	305.89	304.69	304.96	303.52	305.1	303.83	304	304.47	304.97	303.92	305.03	303.71	304.68	305.2	304.28	305.05
302.93	303.32	302.5	304.09	303.51	303.45	302.06	301.81	301.77	302.68	301.97	301.08	303.41	302.01	304.2	303.32	302.95	302.92	304.06	303.35	301.87	304.53	304.03	301.32	301.64	303.39	301.95	303.76	302.68	301.81	302.77	303.12	302.16	302.95	302.92	303.48	303.8	302.64	303.17	302.71	303.45	303.71	303.67	301.54	303.38	302.48	303.42	303.03	303.08	302.4
326.37	323.52	326.05	325.17	325.62	325.62	324.31	325.44	325.96	325.01	324.9	325.36	326.17	325.16	324.11	326.07	324.41	326.76	325.14	324.02	324.56	325.58	326.08	325.9	325.16	324.81	324.95	324.73	325.84	324.54	325.34	324.97	326.28	325.08	326.38	325.29	325.35	325.38	326.57	324.13	323.25	324.48	326.1	324.94	325.16	324.5	324.68	325.22	325.81	325.66
296.16	296.03	296.72	296.53	297.4	297.01	296.91	297.74	295.42	297.03	296.89	296.82	296.76	296.75	297.47	295.34	296.09	296.16	295.86	296.92	296.33	297.12	296.27	296.49	297.41	298.02	297.58	296.5	297.47	296.36	297.68	296.95	297.17	296.56	297.11	298.04	298.41	297.25	296.54	297.98	297.23	296.8	297.5	296.54	296.74	296.8	296.76	297.34	297.17	296.87
310	310.52	308.57	309.15	309.41	308.67	309.42	310.01	310.1	310.41	309.31	311.06	309.58	310.04	309.29	309.36	309.96	309.31	309.15	309.81	310.1	310.77	308.56	309.76	308.97	311.23	310.28	309.53	308.81	307.79	310.09	309.71	309.9	310.33	308.62	309.45	310.92	309.47	310.64	308.8	310.32	310.66	308.95	309.28	309.74	309.77	309.76	309.46	309	309.94
300.62	300.98	299.1	300.14	300.44	299.61	299.93	300.54	300.69	301.43	299.04	300.79	300.3	299.52	299.69	299.68	300.13	300.06	301.21	298.94	301.62	300.24	300.45	299.73	299.71	299.83	300.87	299.66	299.08	300.24	299.26	299.19	300.03	300.68	300.15	300.03	299.8	300.15	300.81	299.7	299.53	300.39	299.91	299.53	301.26	299.69	298.92	299.16	300.16	300.19
305.29	305.2	304.78	305.72	305.96	305.6	304.49	305.28	306.01	304.95	304.89	304.15	304.41	305.68	306.32	305.74	304.85	305.25	305.65	304.26	305.76	305.27	304.25	304.28	304.49	306.38	305.19	306.94	304.54	304.77	305.51	305	304.08	303.61	304.74	305.02	305.08	305.53	304.77	305.87	305.14	305.21	305.41	304.49	304.97	305.45	305.06	304.84	304.7	304.89
306.09	305.86	306.64	305.55	304.38	305.77	305.8	304.91	304.8	304.71	305.72	304.93	305.8	305	305.61	304.89	305.68	305.08	306.45	304.96	305.51	306.36	305.37	304.05	305.58	305.89	307.04	305.23	304.96	304.94	306.48	304.81	305.74	305.36	305.75	304.12	304.13	305.02	306.19	305.95	305.97	305.16	306.22	306.04	305.92	304.91	306.56	305.8	305.28	305.98
308.68	309.99	309.52	310.28	309.02	310.06	310.9	309.66	309.79	309.57	310.74	311.49	309.42	309.41	309.23	309.38	310.57	311.07	310.94	310.54	310.55	310.12	309.29	309.57	310.35	308.92	309.69	309.5	309.45	310.04	309.39	310.18	310.95	310.5	308.55	310.38	309.81	308.96	309.87	309.63	308.66	308.68	309.7	309.96	309.55	309.96	310.39	310.23	310.39	310.16
304.5	305.69	304.83	304.43	305.64	304.34	304.43	305.32	304.19	306.01	304.92	305.11	304.07	306.24	305.82	306.12	304.49	306	306.47	304.8	306.26	305.62	305.34	305.93	304.93	304.26	305.5	305.56	304.87	305.83	304.34	304.78	304.33	304.8	304.93	303.4	305.65	305.5	305.86	305.71	305.33	306.02	304.91	303.59	305.05	306.35	306.1	305.4	304.9	306.34
311.22	312.19	311.19	310.97	311.08	311.95	311.97	311.6	310.78	310.36	311.01	309.9	311.69	311.59	312	310.25	311.57	312.97	310.25	311.63	310.95	311.71	311.35	311.76	311.26	311.41	311.18	311.65	310.04	310.45	310.62	312.59	311.96	310.93	310.32	311.6	311.61	310.52	311.79	311.53	311.48	311.6	310.91	310.92	310.96	311.83	311.35	310.52	311.06	309.66
314.58	315.48	315.98	315.19	315.84	314.77	314.66	315.77	314.67	314	314.09	314.71	314.73	314.88	314.96	315.01	314.99	315.23	314.39	315.07	314.1	315.05	315.21	314.61	315.39	316.57	315.39	315.5	315.96	314.64	315.04	314.9	315.36	315.36	315.7	313.82	314.26	315.56	314.26	315.71	314.53	314.6	315.43	314	314.18	314.57	315.65	314.75	315.22	315.9
315.38	315.49	316.23	316.29	315.54	315.06	317.48	315.61	316.92	317.25	317.18	316.01	316.27	316.84	315.73	315.53	316.15	315.3	315.34	316.66	316.87	316.79	316.35	316.9	315.16	316.43	316.28	315.08	316.7	317.16	316.06	315.24	315.47	314.77	315.87	316.13	315.44	315.61	314.9	316.73	316.38	315.85	316.01	317	315.17	315.37	315.81	315.66	315.76	316.73
293.18	293.14	294	294.18	294.03	293.85	295.72	294.9	295.01	295.31	294.48	293.84	294.15	294.62	294.4	293.22	293.66	294.08	293.74	293.55	293.13	293.55	293.46	294.17	295.38	293.47	293.92	293.38	295.29	295.79	293.08	293.94	293.28	294.31	293.73	293.85	295.04	294.03	293.92	293.87	293.98	295.14	294.57	293.28	292.94	295.29	293.6	294.22	294.51	293.75
318.99	319.67	318.48	319.09	319.65	317.75	319.38	318.05	319.77	319.37	318.98	319.34	320.67	319.44	319.06	319.29	320.19	319.64	318.92	318.39	318.65	319.32	319.55	317.77	320.49	320.11	318.6	319.6	318.09	319.05	318.82	319.33	319.34	319.78	318.02	318.87	318.73	319.73	318.43	319.04	319.11	320.48	317.97	320.33	319.29	319.17	318.8	320.32	319.94	320.01
297.11	296.76	295.96	296.31	296.36	296.24	296.63	295.88	295.5	296.77	296.51	296.71	296.99	296.87	296.63	296.57	296.41	297.8	296.3	296.69	297.43	296.75	296.61	296.78	297.89	297.28	297.2	298.01	297.86	296.26	296.76	296.24	295.42	296.46	297.02	297.03	297.08	297.94	296.93	297.05	296.81	297.41	297.26	296.75	297.25	297.96	297.75	297.48	295.9	296.95
317.7	317.56	318.24	318.23	318.56	317.85	317.55	317.86	319.06	319.18	318.66	317.54	317.76	318.84	316.62	318.7	317.76	318.38	319.1	319.05	318.26	318.06	318.56	318.14	318.43	319.27	318.46	318.21	319.28	317.66	317.2	318.2	318.67	318.09	317.3	317.49	318.12	318.98	317.89	318.02	317.88	319.4	318.71	318.8	317.34	317.57	318.01	317.61	318	318.63
314.98	315.19	314.87	314.56	315.42	315.73	315.82	315.13	314.39	314.48	314.56	314.71	314.84	313.69	314.9	314.2	315.72	315.29	314.6	314.72	314.89	314.65	314.86	314.28	314.38	315.45	314.95	314.11	314.31	315.05	314.45	315.55	312.01	315.95	315.28	314.67	315.42	315.01	316.33	314.83	314.8	315.14	314.98	315.24	315.19	315.66	315.94	316.26	315.61	314.54
313.17	311.17	312.23	312.76	312.16	312.2	312.91	311.94	312.29	313.77	311.51	312.75	311.43	311.06	311.98	311.94	312.55	312.72	312.03	312.52	313.15	312.12	311.1	311.99	312.43	312.39	311.23	311.75	312.17	311.48	312.24	312.33	312.23	311.68	312.34	311.81	312.3	313	312.2	312.62	311.44	312.37	311.87	313.66	312.16	312.58	313.11	313.34	311.67	312
314.59	314.18	313.24	312.63	313.56	314.49	313.59	314.16	312.85	314.32	313.51	314.69	312.09	314.12	312.54	314.33	314.53	314.3	313.76	313.18	314.22	314.26	313.99	313.38	313.19	313.07	313.99	314.11	313.89	313.38	313.51	314.57	314.05	313.1	314.68	314.49	313.71	314.05	313.57	313.28	313.12	314.45	315.11	314.45	313.44	313.7	313.68	313.17	313.87	314.55
295	294.42	294.55	293.24	294.4	294.46	295.17	294.86	294.56	294.09	294	293.72	293.85	293.84	294.28	294.55	294.81	293.58	293.26	294.05	294.02	294.22	293.43	295.16	294.35	293.36	293.12	293.53	293.31	293.82	294.29	294.53	293.44	294.25	293.32	294.16	295	293.71	293.12	294.78	294.31	293.6	293.61	293.66	293.59	293.87	294.87	294.33	294.13	294.34
310.74	308.67	309.54	310.16	310.57	310.18	310.5	308.96	309.22	310.26	308.52	310.83	310.25	308.65	309.39	309.72	310.48	310.12	310.39	309.77	308.51	310.05	308.9	309.77	310.76	309.37	309.9	309.7	308.71	308.87	309.64	310.84	309.95	309.46	309.94	308.94	310	309.42	310.8	310.48	308.83	310.67	310.11	309.3	310.71	310.36	310.74	310.41	309.36	308.66
314.58	315.41	314.41	314.23	314.96	314.41	314.97	315.82	314.54	315.32	314.6	314.7	313.5	313.4	315.28	314.91	314.42	316.11	313.78	314.62	314.29	315.59	315.77	315.01	312.8	315.44	316.07	314.79	314.42	316.04	314.19	313.66	314.46	313.39	313.31	314.39	314.08	315.75	313.96	314.66	315.05	314.19	314.91	313.78	314.58	313.43	314.86	315.08	314.06	314.73
315.13	317.4	315.38	315.72	316.67	315.71	316.41	316.04	315.75	314.77	314.95	316.82	314.6	316.14	315.7	316.31	315.75	315.64	316.23	314.5	315.56	315.06	315.16	314.61	314.26	315.33	315.57	316.08	316.59	315.28	315.99	315.81	316.93	314.78	315.55	315.19	314.74	317.39	315.36	315.61	316.27	316.56	315.36	316	315.96	316	315.51	315.56	316.54	315.73
303.3	301.93	302.43	302.99	302.27	300.96	303.23	301.81	302.84	303.61	301.32	301.82	301.83	303.56	302.24	303.2	303.12	301.34	302.68	302.43	301.96	303.87	302.67	303.65	301.86	303.46	302.07	301.95	302.26	302.12	302.51	301.85	302.94	302.27	303.36	301.23	302.71	302.2	302.32	302	303.26	303.16	302.53	303.11	303.09	303.25	303.62	302.63	302.01	302.49
310.66	310.33	310.83	310.41	311.88	312.29	311.19	311.79	310.78	313.06	311.86	312.24	311.3	310.61	310.59	311.91	311.69	310.6	312.74	311.28	312.43	311.65	310.82	311.67	310.86	311.05	312.65	311.07	312.14	310.78	311.25	311.84	311.11	310.21	310.54	309.74	310.83	312.5	310.62	311.58	312.29	310.81	311.57	311.92	310.9	311.95	312.2	311.18	310.87	312.83
296.69	296.32	296.79	297.03	296.77	296.89	297.03	296.49	297.09	295.68	297.95	296.63	296.25	296.36	297.04	297.37	296.26	296.1	296.37	295.48	297.49	296.66	298.21	297.34	297.25	296.39	297.83	296.54	296.38	296.03	295.19	295.24	297.1	297.23	297.18	297.26	298.74	297.8	297.29	296.2	296.57	297.06	296.71	295.92	296.93	296.09	296.99	296.52	297.32	296.9
302.9	303.74	304.38	304.05	302.83	303.63	303.67	304.09	304.34	302.35	302.54	303.6	303.62	303.67	304.81	304.08	303.95	303.15	304.51	302	303.73	303.26	302.79	302.54	302.06	304.68	304.22	303.52	303.58	302.69	302.5	303.12	302.65	303.12	303.98	304.94	303.82	303.37	302.73	301.97	303.18	303.9	303.96	303.11	301.92	302.41	303.39	303.48	303.28	303.29
303.84	303.06	304.67	303.76	303.04	301.81	301.37	303.27	303.56	303.62	303.37	304.68	303.69	303.88	303.54	304.57	302.89	303.7	302.63	302.34	305.38	302.79	302.84	303.83	303.06	302.72	303.52	303.04	303.88	304.05	304.73	304.52	303.41	302.9	303.46	303.54	303.63	301.41	304.08	302.83	302.37	304.26	303.44	303.72	303.49	303.43	302.53	303.12	303.76	303.84
312.01	312.75	312.14	312.13	311.76	312.1	312.06	312.76	312.16	312.72	311.71	313.33	311.8	311.87	311.92	312	313.45	313.22	312.22	312.46	312.49	312.83	311.74	311.17	311.58	311.96	312.58	312.21	313.18	311.57	312.12	311.07	312.36	313.16	311.47	313.41	311.83	311.7	312.17	312.7	312.8	313.1	312.05	310.91	312.02	311.56	312.16	313.18	311.09	311.9
302.08	302.01	300.33	300.45	301.12	300.97	301.29	301.1	301.5	300.09	301.35	300.56	300.42	301.18	299.96	301.2	300.16	300.81	302.02	300.7	302.66	300.66	302.18	300.21	300.86	301.71	301.17	302.54	300.68	301.11	300.46	301.75	301.84	299.77	300.52	301.43	300.27	300.69	300.5	300.04	301.27	301.93	300.03	300.87	300.34	299.8	300.95	301.62	300.59	300.31
313.72	313.43	312.48	313.22	313.22	313.85	313.94	313.7	313.5	313.39	314.49	312.94	313.54	312.58	313.12	313.02	313.87	313.76	312.76	314.6	314.4	314.6	314.38	314.69	312.63	314.57	312.59	313.71	314.15	313.86	315.07	314.11	313.03	313.81	314.75	313.74	314.05	312.79	313.98	313.76	313.08	314.86	313.3	314.55	314.14	312.45	313.1	313.24	312.79	314.75
315.26	316.23	315.23	314.48	315.8	314.65	315.69	315.81	315.91	315.6	315.48	317.56	315.29	316.28	315.81	314.37	316.03	315.76	316.53	316.84	315.77	316.94	316.41	314.89	316.1	315.03	315.1	314.95	316.07	315.63	315.56	315.08	316.43	316.13	315.23	315.23	316.35	315.69	315.43	317.18	315.68	316.31	315.44	314.65	315.5	315.96	315.46	316.37	315.47	316.67
313.31	313.13	313.21	311.96	313.62	312.61	313.27	312.9	314.03	313.48	314.06	313.36	313.31	312.54	313.79	311.32	313.38	313.5	312.91	313.93	312.94	313.86	312.59	313.13	313.16	312.01	312.02	312.87	314.9	314.33	313.86	312.52	314.11	312.17	312.5	313.24	313.11	313.01	313.58	312.74	312.93	313.45	313.06	313.55	313.99	313.49	312.72	312.79	313.57	313.43
312.88	312.62	312.12	313.58	313.86	313.37	313.71	314.07	312.94	314.77	313.6	312.01	312.69	312.9	313.11	313.26	311.99	312.05	312.3	313.27	313.01	312.63	312.32	313.38	313.42	313.13	312.18	312.13	313.43	312.9	313.95	313.2	313.5	312.18	312.38	313.06	313.78	313.69	312.62	312	313.55	313.99	312.49	312.55	313.38	312.19	312.65	312.66	312.84	312.62
305.93	306.04	307.48	307.17	307.56	306.49	307.95	308.47	307.51	305.94	307.96	306.98	307.06	307.62	308.45	306.98	307.1	307.31	307.88	307.92	308.39	305.93	307.64	307.05	306.81	306.01	306.74	308.11	307.31	307.65	307.64	306.42	306.68	306.17	306.5	307.54	308.26	308.55	306.58	306.79	306.56	305.94	307.75	305.87	306.76	306.54	307.82	308.53	308.24	306.41
293.98	294.14	293.91	293.29	294.35	294.84	294.98	293.79	293.2	293.35	294.06	293.7	294.01	293.46	292.93	294.6	294.39	293.92	294.03	293.44	293.94	293.04	295.23	292.87	292.76	294.7	295.09	294.53	294.4	293.17	293.03	293.63	293.86	293.32	294.49	295.07	294.03	293.85	294.54	292.94	293	294.55	292.47	295.26	293.14	294.65	293.35	293.74	293.46	293.11
305.47	305.85	306.66	305.31	305.74	304.59	305.77	305.09	305.57	306.77	307.17	306.76	304.97	306.03	307.72	305.45	304.65	307.7	306.3	306.53	306.99	305.94	306.58	306.77	305.31	306.35	305.49	305.31	305.94	306.15	305.24	306.08	305.68	304.86	306.19	306.05	306.15	305.72	306.4	306.31	306.68	306.58	306.03	306.95	306.3	306.64	306.93	305.56	305.66	306.36
304.93	302.39	302.98	303.93	303.94	303.83	302.66	303.79	303.58	303.49	304.43	302.93	302.45	302.89	303.92	302.75	302.55	302.94	303.63	302.81	304.28	305.03	303.73	303.18	304.08	303.05	303.2	302.43	302.7	302.77	303.39	302.5	302.9	303.38	304.21	303.09	303.18	302.19	302.65	303.24	303.79	303.62	302.86	303.01	302.98	304.17	302.55	303.35	303.3	303.35
310.18	310.04	309.88	310.53	311.01	309.34	310.29	310.76	310.57	311.97	311.32	312.6	310.52	310.4	308.98	312.13	311.15	312.22	311.26	310.49	311.78	310.79	309.99	310.12	310.78	310.37	311.75	311.45	311.01	310.36	309.21	311.04	311.06	311.09	311.59	311.93	309.93	310.38	311.49	311.32	310.67	311.3	311.06	311.57	310.93	310.35	311.37	312.24	311.88	311.19
305.13	306.63	305.51	306.25	306.77	305.06	305.86	305.35	306.14	306.18	306.72	305.58	305.49	305.79	305.42	307.15	307.38	305.91	305.14	306.73	306.1	306.37	307.1	305.39	307.02	306.49	306.1	305.44	307.33	306.02	307.08	305.85	307.9	306.96	306.22	307.71	306.18	304.66	306.13	307.83	305.35	305.75	306.92	305.59	304.77	306.29	306.35	308.9	306.94	306.66
314.08	314.6	314.14	315.15	315.3	315.08	314.27	314.88	314.45	316.08	314.03	315.53	314.36	314.91	314.85	314.52	314.29	314.92	314.49	314.6	314.8	315.3	315.67	313.96	314.71	313	314.1	314.8	315	314.04	314.13	315.47	315.03	314.56	313.1	314.19	315.53	315.68	314.26	315.08	314.34	315.09	314.39	314.35	313.99	313.95	314.15	315.21	313.3	313.67
312.81	313.54	315.04	312.97	314.38	313.36	312.93	314.97	313.5	314.34	314.06	313.94	312.93	312.68	313.42	314	314.95	313.11	314.57	313.8	314.23	314.17	314	314.27	313.98	313.91	312.82	313.43	315.15	314.33	314.75	313.67	314	313.53	312.67	313.19	313.77	313.09	314.4	314.03	313.97	313.91	314.18	313.14	313.01	315.12	313.62	314.18	313.94	314.29
305.83	305.69	305.02	305.86	305.27	306.91	304.77	305.99	305.09	305.99	305.7	304.98	305.95	304.97	306.55	306.1	305.74	305.18	306.6	304.49	305.71	304.19	305.15	305.13	305.17	304.5	305.51	305.19	305.28	306.09	305.58	306.2	305.45	305.63	306.76	305.06	303.95	304.96	304.45	305.35	304.14	304.87	305.85	305.33	304.02	305.89	305.56	305.39	306.88	304.41
302.75	302.23	301.59	302.33	302.39	301.22	301.88	302.36	301.76	302.01	301.34	301.61	303.05	301.6	302.12	302.15	303	301.72	302.83	303.37	302.02	301.68	301.08	303.1	302.47	301.75	301.8	303.1	302.26	301.53	302.32	304.15	302.96	302.84	301.17	301.86	302.12	300.8	302.37	301.27	301.73	301.87	302.2	302.59	303.08	302.36	302.01	302.16	303.07	303.63
296.18	297.03	296.75	295.72	296.87	297.52	296.95	296.16	297.95	297.61	297.49	296.4	297.03	297.05	297.3	296.66	297.36	296.56	296.35	297.19	297.16	295.86	297.05	297.16	296.6	296.91	295.67	296.84	296.51	296.07	297.54	296.56	296.5	297.62	296.37	297.48	298.55	298.21	296.52	297.11	297.26	297.1	297.13	297.38	297.49	296.67	296.8	296.72	296.55	296.94
327.97	328.4	327.47	327.02	327.67	329.27	329.32	328.21	327.69	327.82	328.5	327.82	329.26	328.85	329.26	327.98	325.86	329.14	328.33	328.53	328.35	328.17	326.6	327.46	328.15	327.94	327.52	327.48	327.44	327.71	327.25	328.62	329.33	326.79	328.61	328.37	327.93	328.46	328.16	328.18	327.71	327.69	327.48	327.9	327.13	327.53	327.36	328.18	328.49	327.91
293.3	293.92	294.69	293.07	293.34	295.06	294.79	293.61	293.38	292.96	293.9	293.64	293.89	294.78	294.37	295.36	293.65	294.28	294.31	294.34	294.03	292.89	293.45	293.51	293.75	294.36	294.56	294.64	293.83	294.18	292.99	294.86	294.33	293.03	294.38	294.6	294.36	293.35	293.5	293.57	292.88	294.7	294.68	293.48	293.64	294.36	294.84	295.4	294.09	294.4
297.67	295.92	296.62	296.52	296.35	297.82	297.45	296.48	296.76	296.48	297.65	297.4	297.63	296.39	297.09	297.67	295.7	297.88	296.23	297.29	296.31	297.14	296.78	296.78	296.2	295.97	295.96	298.29	297.15	296.37	297.36	296.5	296.82	297.62	295.75	297.89	297.4	296.55	296.66	296.95	296.72	296.74	296.28	296.57	297.25	296.29	296.79	298.47	296.69	295.74
320.2	319.07	319.49	320.22	320.17	319.79	318.71	318.65	319.32	320.07	319.12	318.17	318.88	318.4	318.66	319.63	319.62	320.35	318.84	319.35	318.61	319.95	319.12	319.33	319.4	319.98	318.98	318.74	319.95	318.55	320.06	318.35	319.66	320.08	320.05	319	319.98	319.53	318.54	318.61	319.54	320.72	319.49	319.88	318.38	318.4	319.9	318.62	318.35	318.29
318.62	318.98	318.3	317.91	317.33	318.86	318.64	318.24	318.15	319.31	319	317.85	317.66	318.83	318.96	318.4	320.43	317.87	318.05	318.14	318.52	317.24	319.45	318.51	319.46	318.48	318.54	317.73	319.21	318.24	318.66	318.05	318.21	319.06	318.68	317.52	319.09	319.16	318.32	317.94	317.58	318.95	319.25	318.16	318.6	318.86	319.32	318.61	319.44	318.7
303.99	305.07	305.65	303.71	305.3	306.35	305.69	305.24	305.78	305.26	304.74	305.31	304.46	305.57	306.17	305.1	304.51	305.38	305.09	305.69	304.34	305.43	306.08	305.23	305.15	306.05	304.66	305.07	304.2	304.15	305.67	305.2	304.49	304.69	305.49	304.31	304.72	304.88	305.46	306	305.36	305.17	304.98	305.41	305.16	305.3	305.83	305.8	307.17	305.78
314.75	314.14	316.57	313.76	315.06	313.77	315.12	314.52	314.4	313.93	316.15	316.54	314.62	314.3	315.68	315.79	316.07	315.23	314.89	316.38	314.54	314.46	314.97	315.23	315.24	315	315.95	315.39	315.14	314.45	315.42	315.75	315.41	314.56	315.19	314.43	315.02	314.78	314.52	315.56	314.83	315.79	314.73	315.52	315.98	314.7	315.41	314.9	315.59	315.68
305.84	307	306.27	308.41	306.4	306.48	305.46	306.87	308.03	306.27	307.24	305.79	307.16	305.99	305.44	306.79	307.27	306.29	305.74	307.14	306.9	306.66	306.69	305.53	307.25	307.77	307.26	306.15	306.47	306.76	305.77	306.34	307.59	307.52	306.94	304.2	306.34	306.58	307.03	307.15	306.9	305.83	306.64	305.67	306.76	306.93	305.52	305.55	307.16	305.89
315.69	316.4	315.64	316.12	316.6	317.22	314.36	314.69	315.7	317.3	314.81	315.58	316.3	315.48	315.1	316.83	315.31	314.96	317.5	315.8	314.81	316.17	315.82	317.49	315.19	316.01	316.12	314.91	316	316.65	318.05	315.79	315.7	314.87	316.39	315.24	315.96	316.14	315.74	316.07	315.23	316.02	314.7	315.41	315.99	316.43	316.72	316.34	315.69	314.91
314.88	316.18	317.19	315.23	315.95	316.44	315.25	314.49	314.52	316.42	316.12	315.79	315.27	314.65	316.92	316.54	316.39	316.54	315.47	315.69	315.82	315.54	316.34	315.99	315.9	314.65	316.02	316.29	314.86	316.34	315.68	317.17	315.15	315.87	316.03	316	316.57	316.28	316	315.15	315.74	315.5	315.77	316.69	316.81	314.76	316.93	315.68	316.53	316.58
311.33	311.65	311.84	311.77	311.17	311.22	311.6	311.75	311.6	310.54	312.53	310.65	311.8	311.87	312.54	312.17	313.05	310.43	312.16	312.58	310.53	311.36	311.82	312.3	311.09	311.32	311.51	311.98	310.4	312.1	312.08	310.46	311.71	310.24	311.21	311.3	311.18	310.51	311.43	311.83	311.63	310.4	311.56	310.18	312.13	311.05	311.11	310.44	312.06	311.6
303.12	303.31	303.53	304.07	303.2	302.83	303.16	303.84	303.76	303.18	303.39	302.2	302.56	301.84	303.48	302.8	302.05	302.89	302.76	303.24	302.17	302.89	301.47	303.18	304.07	302.3	302.89	304.18	302.59	302.63	301.6	302.6	301.98	303.06	304.01	302.76	303.08	303.09	303.36	303.35	302.47	303.26	303.99	302.53	302.76	302.68	304.33	302.56	302.37	302.21
314.09	312.18	313.45	313.42	311.96	313.53	312.39	313.3	311.69	313.71	312.8	312.76	313.85	313.12	313.03	312.22	313.67	313.74	313.85	313.32	312.44	313.31	312.82	313.07	313.5	312.89	312.45	312.82	313.76	313.67	312.69	313.65	313.11	313.08	313.9	314.67	312.45	312.57	314.31	312.98	312.97	312.31	313.13	313.51	312.06	312.63	312.54	313.13	312.98	311.64
302.25	302.23	301.39	303.77	302.88	303.49	303.01	303.05	302.8	302.96	302.85	301.66	304.54	304.19	302.31	302.84	302.1	301.48	301.98	301.75	301.49	303.54	303.53	302.17	303.97	302.12	303.23	301.63	302.76	301.68	302.96	302.25	303.52	302.14	302.03	302.15	302.67	302.16	303.67	303.19	302.64	302.93	301.95	302.11	302.36	303.91	303.88	302.92	302.41	303.5
327.99	327.55	327.77	328.18	328.48	327.7	329.29	327.14	328.5	329.37	327.81	328.02	327.69	328.19	327.21	328.25	326.6	328.12	328.45	328.42	328.06	327.65	328.02	327.48	328.97	328.82	327.53	327.66	327.9	327.58	328.37	328.34	328.83	327.92	329.45	328.99	329.05	327.1	327.11	328.04	328.95	328.11	327.5	327.7	326.39	327.2	328.49	327.14	327.66	327.5
305.74	306.59	306.63	306.13	306.95	304.75	306.04	307.97	306.72	305.83	305.8	305.43	306.16	307.02	306.63	307.58	307.41	306.89	306.88	307.11	306.5	306.6	306.14	306.28	307.44	305.89	306.32	305.96	305.82	306.45	306.21	307.46	306.75	305.05	305.29	305.61	306.96	305.66	305.37	305.85	305.89	305.33	306.58	306.39	305.5	306.44	305.94	305.69	305.62	307.33
305.16	304.72	304.78	304.01	305.31	304.12	303.6	304.08	304.18	304.37	305.23	305.47	303.64	305.14	304.79	305.08	304.87	303.45	305.19	304.97	305.71	304.71	303.68	304.89	304.55	305.32	304.39	304.07	304.36	304.67	305.07	304.54	304.43	303.94	303.53	305.58	305.45	305.91	304.12	304.97	305.01	303.92	304.11	305.01	305.61	305	302.91	304.66	304.72	303.96
304.53	304.36	305.02	304.9	304.41	304.57	304.96	303.78	304.12	305.02	304.94	304.86	304.58	304.19	303.92	305.15	304.06	305.71	305.21	302.75	304.31	304.27	306.43	303.34	303.59	304.69	304.9	305.31	304.93	304.48	304.49	303.5	304.77	305.16	304.54	304.97	305.38	303.38	304.38	305.52	305.59	304.5	304.57	304.45	304.62	303.68	304.06	304.98	304.52	304.63
294.3	295.13	293.55	293.27	293.82	293.61	294.03	293.53	294.24	292.88	293.75	293.94	294.47	293.25	293.13	295.16	293.49	293.32	294.67	293.5	294.57	293.92	293.61	293.94	293.06	292.19	293.42	295.84	293.91	293	294.49	293.73	294.06	294.38	293.08	293.14	294.73	292.98	293.5	293.93	294.28	293.83	294.77	294.75	295.5	293.67	294.23	293.39	294.09	293.57
303.06	305.07	303.16	303.36	302.22	303.04	303.36	303.91	302.83	302.64	302.65	302.38	301.96	303.28	303.73	303.14	304.46	304.02	301.79	303.74	303.6	304.04	303.39	303.87	304.49	303.96	304.62	302.45	301.73	303.29	304.54	302.49	302.07	303.27	304.04	302.66	303.44	304.75	303.03	303.72	303.04	303.99	303.47	302.12	302.67	303.43	304.01	303.23	302.9	303.9
305.84	306.3	305.26	306.31	304.99	305.84	306.43	305.96	306.73	307.19	307.4	306.58	304.98	306.22	307	306.4	305.13	306.98	308.06	306.43	307.64	306.84	304.98	305.39	306.26	305.67	305.43	305.43	306.48	306.4	306.75	305.15	306.23	305.52	305.11	305.8	305.05	307.14	306.84	306.35	306.06	305.41	305.67	306.72	307.07	305.47	306.36	305.83	306.34	305.07
302.56	302.78	302.11	303.39	302.15	302.92	303	303.81	303.38	301.12	302.14	302.54	302.19	303.04	302.13	302.48	303.16	303.21	302.1	302.57	302.44	301.56	302.55	302.04	301.44	303.12	302.85	301.98	302.61	302.26	302.17	303.24	301.36	302.28	302.62	302.95	304.4	301.74	301.75	302.49	302.35	302.42	304.31	302.86	301.65	302.23	301.77	301.69	300.79	301.56
308.16	308.43	306.93	306.63	307.69	307.52	307.46	308.59	307.3	308.05	308.6	307.36	306.54	307.14	307.18	307.63	307.32	305.48	306.53	307.11	307.73	306.09	308.38	307.26	306.88	307.42	307.24	308.02	306.83	307.76	306.5	306.96	308.44	305.91	307.72	305.65	308.29	306.12	306.97	307.61	308.14	306.82	307.23	307.51	306.61	307.62	306.15	306.29	307.56	306.71
313.31	313.74	313.33	313.33	311.87	314.23	313.85	313.42	314.15	312.55	314.34	312.67	313.44	313.39	313.34	311.87	312.61	313.18	314.34	314.38	312.39	313.15	312.46	313.41	312.36	313.75	313.07	314.66	312.59	312.38	312.55	314.06	314.33	312.68	313.31	313.3	314.11	313.26	313.58	312.19	313.98	312.88	312.81	311.4	314.08	313.27	313.24	313.94	314.03	313.08
317.9	317.36	317.37	318.11	318.36	317.24	318.79	317.9	316.83	317.59	317.76	317.64	317.69	317.79	318.1	318.41	317.93	317.65	316.8	319.37	318.6	318.52	318.03	318.42	318.68	318.47	318.41	316.97	318.4	317.73	318.53	317.45	317.17	317.72	317.28	318.57	318.47	318.08	317.91	317.55	318.39	318.43	318.02	318.68	317.87	316.93	316.95	318.34	317.89	318.09
304.67	306.92	307.76	306.34	306.98	307.22	306.9	305.79	306.93	307.41	307.83	305.81	306.46	306.43	306.35	306.12	306.59	306.68	304.57	306.61	306.11	305.36	306.46	306.83	307.53	306.39	307.33	307.96	305.51	307.09	306.48	307.07	305.25	307.04	305.95	306.25	305.64	306.35	305.13	306.52	306.93	307.2	306.59	305.09	306.68	306	305.72	306.92	306.26	306.76
318.55	320	318.5	319.11	318.02	318.58	319.72	318.46	317.12	318.16	317.49	319.3	317.28	319.06	320.03	317.64	318.99	319.11	319.26	319.5	319.1	319.16	317.41	319.14	318.87	318.35	318.12	318.07	318.75	317.9	318.68	318.82	319	318.12	317.37	318.02	319.38	318.5	318.92	319.59	317.82	318.24	319.03	318.55	318.71	318.02	319.63	318.24	318.77	318.88
313.78	312.26	313.68	314.1	313.48	314.41	313.61	313.06	314.15	312.88	313.49	313.06	314.09	312.25	313.42	313.26	313.92	313.55	313.6	312.58	314.65	313.79	313.49	313.62	315.14	314.07	312.72	314.02	312.61	313.2	313.68	313.93	313.61	313.39	314.25	313.59	314.49	312.13	312.96	313.28	313.38	313.7	314.05	313.49	312.62	313.59	312.93	314.49	313.76	313.2
326.48	323.71	323.02	324.81	326.28	324.83	326.11	324.76	324.56	324.56	324.34	324.87	323.72	324.49	324.89	325.08	325.26	324.53	325.44	324.68	324.11	324.27	324.9	324.29	324.05	324.7	324.71	323.62	323.62	324.32	324.05	324.06	324.28	325.33	325.85	325.35	324.59	325.1	325.45	325.03	324.57	324.1	325.52	325.07	325.23	324.32	324.62	325.06	324.35	324.51
301.92	302.8	302.82	301.22	302.27	301.68	303.2	303.01	301.61	301.91	303.43	302.85	302.72	302.03	302.21	302.11	302.43	303.82	303.06	302.18	302.15	302.76	300.81	302.21	301.35	304.06	302.84	302.49	301.75	304.12	304.36	303.51	302.34	303.6	302.38	303.24	302.97	302.41	302.34	302.39	301.09	303.09	302.81	302.31	301.62	303.07	302.09	302.61	303.96	303.04
315.91	316.17	314.7	316.05	315.52	316.27	316.23	315.56	314.73	315.87	315.57	315.57	314.12	315.88	316.36	316.96	315.41	315.78	315.82	316.39	315.82	315.45	315.71	316.13	316.57	315.37	316.12	316.53	314.1	315	315.68	314.63	315.19	315.94	316.54	315.87	315.62	315.73	316.56	315.99	315.83	316.21	316.16	315.87	315.48	315.3	315.66	315.06	315.02	315.64
301.07	301.27	300.84	300.49	301.67	300.53	301.43	300.34	300.27	300.47	300.91	300.16	301.66	302.33	300.94	299.58	301.57	300.75	300.28	300.97	299.96	301.08	300.34	299.07	300.13	302.26	301.06	301.83	301.26	301.42	301.24	300.75	300.58	300.47	300.13	301.84	301.88	300.21	299.7	300.29	301.79	299.92	302.5	299.84	300.31	301.69	300.3	300.5	300.46	302.02
324.6	323.25	324.73	325.33	323.87	324.62	324.81	323.61	325.28	324.1	322.99	323.7	325	325.08	322.66	325.05	325.04	323.37	324.77	324	324.83	324.05	325.1	322.73	323.8	325	325.36	324.86	324.34	325.15	324.36	325.95	324.76	324.21	323.5	325.21	324.82	325.33	324.83	323.81	324.25	324.68	324.32	325.56	325.05	324.59	325.43	324.68	323.93	326.15
303.36	302.03	302.49	302.07	302.07	302.18	302.76	303.49	301.61	302.15	302.5	302.81	302.96	302.56	302.21	301.56	301.46	302.42	302.26	302.58	302.13	302.7	302.16	302.72	302.62	302.84	302.3	302.7	303.58	303.25	302.95	302.55	302.72	300.9	302.12	302.89	302.13	303.86	302.47	302.74	303.01	302.44	303.61	302.6	302.76	302.91	302.78	301.9	301.07	302.09
317.76	316.86	316.82	317.94	317.55	318.42	317.65	317.2	317.44	316.99	317.69	317.8	318.31	316.04	316.16	317.59	316.83	317.64	318.03	317.66	317.3	317.56	316.65	318.27	317.3	316.85	318.47	318.52	317.88	317.22	317.52	317.47	316.96	318.26	317.03	317.9	316.06	317.2	317.07	315.96	316.8	315.13	317.19	315.82	317.42	318.99	316.66	317.86	316.97	317.34
305.93	306.76	307.08	306.93	305.45	306.6	307.23	307.27	306.35	306.68	306.3	306.9	307.72	306.57	305.94	307.11	306.72	306.37	306.04	306.74	305.52	307.58	306.1	306.73	306.81	306.93	306.65	307.34	308.01	307.93	306.31	306.1	307.04	305.76	307.01	307.81	306.65	306.09	307.81	306.23	305.7	307.05	306.82	306.13	307.08	305.82	306.14	305.71	306.77	305.18
304.05	304.73	304.85	304.63	305.28	303.87	303.4	304.98	305.24	304.57	303.28	304.85	303.88	304.59	304.81	304.52	303.49	304.79	303.8	303.65	303.67	304.48	303.96	304.18	304.7	303.81	304.95	303.88	303.41	303.97	303.86	305.13	304.36	304.77	303.97	304.96	305.13	304.8	303.61	304.38	305.09	304.8	303.96	304.37	304.57	305.12	304.97	305	304.72	304.62
304.52	302.73	303.35	303.7	302.45	304.18	303.79	304.74	302.55	302.61	304.68	303.49	304.95	303.96	303.97	303.82	304.08	305.16	305.19	303.83	302.86	303.62	304.56	302.26	304.06	304.67	303.84	303.43	303.31	304.47	303.83	304.57	303.95	303.33	303.3	304.27	303.3	305.01	303.63	302.86	303.34	304.62	304.01	304.06	304.32	304.32	304.58	304.09	304.64	302.21
307.58	309.46	309.88	309.27	309.15	309.39	309.13	308.4	309.27	308.43	309.2	308.91	309.21	309.18	308.25	308.71	308.98	309.8	308.6	309.59	308.88	309.05	308.77	308.87	310.03	308.87	308	309.28	309.13	308.6	309.26	309.16	309.49	308.43	308.86	308.73	307.8	309.3	309.64	307.97	308.68	308.91	308.52	309.4	308.43	309.81	309.38	308.51	310.95	308.35
308.75	308.53	308.94	309.83	308.64	309.09	308.04	308.12	310.75	308.18	307.27	308.91	309.7	309.72	309.41	309.3	307.56	309.74	307.63	308.48	308.23	308.33	308.9	309.32	309.41	308.94	308.38	308.85	308.18	309.47	309.11	309.08	308.61	308.06	308.06	308.4	306.64	307.41	307.98	308.46	308.4	308.94	308.41	308.72	308.37	308.54	308.1	310.08	308.3	309.43
303.85	303.25	305.17	303.3	302.72	303.15	304.16	304.34	304.27	304.01	303.23	303.49	302.98	303.07	303.53	304.54	303.16	303.15	304.95	304.09	303.07	303.64	303.49	304.33	302.85	303.49	304.39	302.82	303.72	302.79	304.46	301.38	304.11	304.75	302.53	302.77	303.1	303.26	302.78	303.76	302.53	303.79	303.83	302.97	304.4	304.17	303.5	302.54	303.82	303.34
302.1	303.52	303.46	303.51	303.04	301.92	301.78	303.05	301.65	302.71	301.62	301.52	303.42	302.28	302	302.93	303.37	303.38	303.02	303.27	302.07	302.95	301.87	303.08	303.18	302.76	303.41	304.15	303.64	302.52	302.58	304.02	303.16	303.77	302.1	303.79	303.31	305.19	301.85	303.02	301.97	302.52	303.13	302.02	303.99	304.39	302.73	302.83	303.82	302.73
303.5	302.46	302.64	303.59	303.17	303.64	304.11	302.82	304.07	302.95	303.8	302.68	303.54	304.11	304.47	303.99	303.23	302.86	303.83	303.69	303.46	304	304.32	301.22	303.31	302.93	303.2	303.32	302.9	304.27	303.25	303.68	304.67	302.58	303.82	304.05	303.41	304.53	303.78	302.32	302.27	303.79	302.99	302.55	302.8	302.66	302.48	302.75	303.29	303.44
303.35	304.94	303.67	302.84	303.81	303.58	305.38	304.64	304.95	304.61	302.7	303.49	302.19	303.5	304.26	303.97	303.23	304.85	303.51	304.73	302.64	303.39	303.31	304.08	302.84	303.25	303.36	303.2	302.84	303.32	302.63	303.75	303.23	302.31	303.17	303.78	302.79	304.09	303.03	303.77	303.93	303.6	301.85	302.69	303.09	302.62	303.68	303.75	303.76	303.93
296.49	299	296.9	297.18	296.97	298.17	296.45	297.21	296.95	296.29	296.89	297.66	296	295.66	298.08	297.07	296.19	298.21	296.32	296.79	296.43	297.29	296.98	296.52	298.44	296.87	296.95	296.54	296.85	296.71	296.97	297.01	297.31	297.39	295.86	295.78	297.92	296.32	297.94	296.3	297.62	296.77	296.97	295.05	296.4	296.93	296.53	296.07	298.45	296.03
313.65	314.52	313.54	313.37	313.79	313.79	315.06	312.92	314.96	312.49	314.18	314.36	313.78	315.15	314.26	313.64	312.72	314.53	313.93	314.64	312.59	313.48	313.32	314.62	315.02	314.1	313.68	314.37	313.93	314.11	313.73	314.85	314.05	313.95	313.41	313.99	312.18	314.66	314	314.93	312.73	313.82	314.33	314.98	313.64	316.51	313.79	314.48	314.34	314.71
314.85	314.3	314.08	313.9	313.83	314.37	312.47	313.76	314.38	314.09	316.02	314.25	314.29	315.14	314.24	313.87	313.58	312.97	313.03	313.58	313.77	313.78	313.51	313.24	313.45	313.47	313.45	313.01	314.49	313.62	313.92	314.44	312.46	313.28	313.49	315.18	313.43	314.09	313.94	312.63	313.5	313.57	313.85	312.67	313.22	314.85	314.14	313.03	313.69	313.74
304.91	304.8	305.76	305.5	304.36	306.6	305.88	304.37	303.99	305.49	305.41	304.89	306.02	305.72	304.18	304.2	305.55	304.99	305.41	304.03	304.94	305.22	305.24	306.1	304.68	305.74	305.29	305.38	304.93	305.08	305.84	306.26	305.16	305.38	305.66	306.5	305.2	305.26	304.65	305.11	305.04	303.91	305.35	304.73	305.85	304.4	304.74	304.7	305.5	304.64
296.16	297.26	297.4	296.66	297.4	296.97	297.78	295.81	297.4	296.05	297.05	298.03	297.05	295.78	296.72	296.54	297.33	296.17	296.88	296.09	296.47	296.84	298.08	298.2	296.74	297.24	297.43	298.27	296.8	296.81	297.08	297.11	296.93	297.22	296.44	296.88	296.53	297.71	296.5	296.56	297.72	296.73	297.61	296.06	296	296.87	297.73	295.81	297.24	296.26
325.9	326.26	324.24	326.57	326.38	324.06	325.18	325.06	325.32	324.83	325.65	324.85	324.89	324.45	325.07	324.68	324.96	325.5	326.12	325.5	323.69	324.8	325.91	324.25	325.21	324.57	327.17	326.3	326.95	326.18	324.27	324.79	326.36	325.57	325.71	326.57	324.68	325.7	324.87	325.45	325.63	325.57	325.5	327.13	324.52	324.89	324.97	325.85	325.07	324.82
294.61	294.77	294.57	294	294.58	294.1	294.42	294.49	295.36	293.99	293.14	294.5	295.22	292.4	295.13	294.33	294.98	293.97	295.78	293.59	293.7	294.33	293.45	294.64	293.64	293.9	294.29	294.17	294.76	294.1	295.23	295.43	294.62	293.69	293.36	293.39	293.85	294.31	294.27	294.09	294.33	294.57	295.47	293.85	292.77	294.55	294.06	293.55	293.43	293.29
303.19	303.8	302.69	302.99	303.35	302.25	302.88	301.14	304.22	303.44	302.74	301.77	303.32	302.43	302.37	302.54	303.52	303.53	302.92	302.47	302.84	302.1	301.97	303.75	301.53	302.72	303.67	303.39	303.29	302.51	302.26	301.68	303.04	302.95	303.27	302.47	303.15	302.8	302.63	302.14	303.14	301.96	302.85	302.95	302.84	302.13	302.74	301.84	302.57	301.49
326.31	325.66	323.88	323.94	325.85	324.41	324.11	324.98	325.29	325.31	325.28	324.93	323.26	323.47	323.25	324.47	325.96	324.72	324.93	324.19	323.66	323.99	324.91	323.36	324.02	325.72	324.3	324.56	325.63	324.89	324.3	324.28	325.53	324.66	323.59	324.34	324.17	324.68	324.8	324.2	325.02	324.13	324.21	325.15	324.75	323.89	324.87	324.77	324.5	324.16
295.59	296.67	294.78	295.85	295.53	295.39	294.36	295.86	295.28	295.6	294.16	294.32	295.14	294	295.04	296.03	296.16	295.46	296.91	295.09	294.99	295.72	295.24	293.94	294.12	295	295.45	294.82	297.19	295.02	294.31	295.66	293.64	295.79	295.32	295.19	294.81	295.79	294.58	295.93	295.05	295.22	295.82	294.24	294.54	294.65	295.42	296.36	293.93	295.99
307.38	305.25	305.28	307.41	306.13	305.2	305.58	308.07	305.86	306.53	305.02	306.54	305.99	306.71	305.65	306.6	307.17	307.36	305.93	304.93	305.48	304.79	305.17	306.43	305.8	306.11	305.98	306.02	306.61	306.45	306.31	304.42	306.51	305.78	306.33	305.24	306.9	308.48	306.79	306.11	307.2	306.18	306.4	305.93	305.27	304.96	305.62	304.91	305.56	307.26
311.73	312.26	312.39	312.2	311.94	313.22	311.8	312.59	312.43	312.5	312.62	312.31	313.89	311.49	312.55	312.84	312.78	312.16	311.5	312.42	311.61	312.35	311.87	311.97	312.02	314	312.32	312.72	313.45	313.26	313.33	312.88	312.59	312.48	312.15	310.76	313.1	311.48	312.78	312.3	312.15	312.33	311.98	312.36	313.37	312.87	311.95	313.77	312.5	311.93
327.99	326.8	329	327.5	327.03	326.86	328.51	328.13	328.6	327.98	327.8	328.16	327.48	327.26	327.39	327.36	327.27	327.09	326.94	327.12	327.47	327.54	327.98	326.78	327.28	327.49	327.38	327.59	328.66	327.61	328.07	328.5	328.45	328.36	327.25	328.07	328.71	327.03	327.47	327.15	328.35	328.77	327.28	326.26	327.37	328.18	327.61	327.71	326.54	328.34
305.56	307.09	306.84	306.67	306.85	307.38	306.87	307.52	306.92	307.4	305.02	305.55	307.07	306.06	306.74	306.67	307.33	307.05	308.05	307.1	307.56	306.8	307.49	307.05	307.11	308.28	306.35	306.82	306.24	305.81	307.23	307.35	308.09	306.64	307.88	307.26	306.93	306.78	305.47	305.66	306.66	305.71	306.13	307.63	307.84	307.25	306.98	305.84	307.59	306.59
300.46	300.67	301.49	301.12	301.46	299.8	301.43	302.04	302.08	301.54	303	300.93	302.1	300.38	302.29	301.12	301.3	302.43	301.19	300.24	300.64	300.63	300.29	301.88	300.36	301.5	300.91	300.83	301.43	301.52	302.33	299.84	300.49	300.84	300.74	301.57	301.11	302.05	300.46	300.98	299.7	300.93	300.98	300.23	300	299.7	302.04	300.25	301.04	301.67
300.37	301.05	299.99	299.76	300.55	300.15	300	300.61	300.72	301.03	299.09	300.26	300.59	299.7	300.19	299.67	299.47	300.13	300.31	297.87	300.45	301.82	299.82	300.11	298.26	300.99	300.02	300.79	299.36	299.26	300.48	299.78	299.93	299.1	300.7	301.27	299.3	301.6	300.04	300.46	299.86	300.97	298.7	299.21	300.58	299.69	299.29	301.08	300.5	299.71
312.38	314.03	313.71	312.21	312.63	312.43	312.97	312.25	312.91	312.51	313	313.79	313.6	313.8	313.37	312.75	312	312.78	312.92	313.85	313.21	312.84	312.99	312.97	313.57	312.91	313.97	313.47	312.73	313.94	313.3	313.61	314.34	312.19	313.85	312.26	313.4	314.4	312.42	313.5	312.81	313.99	313.18	311.92	313.32	312.81	312.67	313.03	312.56	313.05
313.44	312.51	313.33	312.24	312.31	313.38	312.09	312.42	312.6	314.26	312.44	313.16	312.83	313.41	313.48	312.19	312.7	313.49	312.63	313.34	313.68	313.86	313.82	313.03	312.92	313.06	313.2	313.45	313.64	312.79	312.93	313.12	312.36	313.02	312.63	312.85	311.68	313.79	313.03	312.15	312.86	313.74	312.51	313.09	313	312.69	313.03	312.6	312.87	312.83
327.75	328.38	329.88	328.72	327.65	328.18	328.8	328.97	328.26	329.41	329.34	328.68	329.61	328.93	327.81	329.2	329.13	327.51	328.34	329.55	328.9	329.37	327.21	327.57	329.77	328.8	330.1	328.25	330.23	328.6	327.95	328.15	327.86	328.48	329.05	327.93	327.99	329.26	329.11	328.04	327.93	327.62	329	328.09	328.41	329.06	328.83	328.54	329.36	329.24
313.19	313.21	313.01	312.84	313.56	314.23	312.58	313.77	314.45	313.18	313.62	312.72	313.72	313.61	313.88	313.82	314.19	312.91	312.59	313.78	313.62	312.24	312.79	313.85	313.48	313.69	312.44	313.57	312.66	313.06	313.17	314.85	312.05	313.66	313.26	312.34	313.94	313.41	313.84	314.2	312.73	313.77	314.04	314.5	312.85	312.91	313.44	313.09	312.59	313.16
312.89	314.12	313.69	313.04	313.64	314.18	313.3	312.88	312.71	313.51	313.71	313.79	313.02	313.21	313.05	313.96	312.68	312.26	313.08	312.07	313.93	313.8	312.1	313.06	314.14	313.23	313.29	314.06	313.36	312.25	313.22	312.2	312.87	314.39	313.77	313.68	313.05	313.27	313.94	313.69	313.85	312.69	312.39	312.53	312.53	313.31	311.92	312.39	314.14	313.28
295.41	294.5	294.09	295.34	295.75	293.26	294.75	294.93	295.17	295.22	294.52	294.91	295.16	293.97	295.34	295.4	294.97	293.99	294.26	296.06	295.4	295.93	296.46	295.42	295.21	293.31	295.64	295.94	295.45	295.85	294.69	295.36	294.6	295.2	294.02	295.28	295.82	296.26	295.47	295.28	295.91	295.39	294.48	295.43	293.96	295.66	295.61	294.72	295.11	295.61
318.48	319.35	318.58	320.56	318.96	319.12	319.02	317.86	317.28	319.07	320.51	320.17	318.82	318.1	318.75	318.9	318.39	318.07	319.14	319.29	318.24	318.65	317.87	318.65	319.45	319.03	318.59	318.05	319.03	318.96	320.47	319.33	319	319.17	318.67	318.82	318.52	318.55	318.28	318.11	318.15	319.15	318.6	319.72	318.88	318.44	318.85	319.97	318.38	319.57
318.07	316.25	317.15	318.48	317.26	318.34	318.93	317.47	319.25	318.56	318.41	318.12	316.84	317.73	317.54	318.81	317.91	317.3	319	317.46	317.24	317.9	318.4	318.16	317.15	318.67	316.81	319.47	317.77	317.58	318.73	318.1	316.79	318.51	318.9	317.99	319	318.13	318.13	319.15	318.51	317.65	318.7	319.77	318.01	318.44	319.15	317.84	318.2	317.79
310.07	309.34	308.41	308.62	308.94	308.45	308.93	307.3	309.2	308.62	307.87	308.91	309.82	308.62	309.19	308.19	308.29	308.44	309.55	307.44	309.56	309.3	309.75	310.6	308.75	308.31	309.18	309.11	308.49	308.89	308.11	308.65	308.91	309.56	309.25	308.57	309.32	309.57	308.05	307.34	308.82	307.96	309.53	309.15	309.61	309.68	308.23	308.36	308.93	308.39
305.17	304.44	305.57	304.2	305.75	304.6	305.85	305.51	305.44	305.26	304.71	305.36	305.03	304.23	304.16	304.14	303.92	304.17	306.02	305.45	305.09	304.19	304.73	304.63	304.07	304.1	304.5	305.24	303.62	304.6	306.11	303.59	303.6	304.29	304.57	305.05	305.99	304.81	304.62	304.96	305.96	305.03	302.33	304.56	303.94	305.31	304.93	305.39	304.47	304.61
305.53	304.02	304.88	304.59	306.19	304.11	305.52	305.58	304.17	303.74	303.94	304.72	305.42	305.45	306.53	306.1	304.42	304.8	305.48	305.93	305.32	304.85	306.36	305.01	306.47	306.79	305.95	305.7	305.64	305.84	306.16	305.02	306	304.93	304.87	306.39	304.92	305.07	305.68	305.04	305.34	305.8	305.82	304.96	304.98	305.08	306.2	305.56	305.74	305.38
319.21	317.95	318.2	317.53	319.08	318.38	319.06	318.07	318.76	318.26	316.85	318.67	318.15	318.57	318.63	318.88	318.71	317.91	320.17	318.53	319.91	318.69	317.43	318.15	318.43	317.38	318.23	318.88	318.61	318.42	318.18	318.6	317.44	318.11	318.85	318.02	317.68	318.85	317.47	318.06	318.6	319.38	318.66	318.84	318.85	318.94	317.6	318.27	318.61	319.49
310	310.55	310.88	311.23	311.32	310.18	309.42	310.55	311.5	310.27	308.87	311.61	311.22	309.77	310.8	310.01	311.66	310.26	311.18	310.43	310.58	310.52	311.25	310.44	310.61	310.4	310.45	310.49	310.38	311.19	310.85	311.37	311.27	310.34	311.65	310.48	311.31	309.98	310.51	310.37	311.03	311.26	311.55	311.2	310.24	309.51	311.42	310.94	310.06	311.35
308.71	307.98	309.03	310.99	307.61	308.99	309.43	308.85	308.38	308.58	310.08	308.53	308.34	309.16	308.3	309.41	309.02	307.83	310.05	309.8	309.26	309.17	308.37	308.17	307.81	308.86	307.56	309.03	309.56	308.59	308.52	309.25	309.18	308.41	308.37	308.67	309.16	308.31	308.96	309.26	308.55	309.18	307.58	309.33	308.49	309.84	307.62	309.3	308.49	308.59
301.56	300.57	301.44	300.65	299.55	300.17	302.02	300.93	300.76	301.63	300.25	299.75	301.78	300.61	301.44	301.51	301.36	300.32	300.67	300.59	302.05	300.88	301.92	301.2	301.21	300.3	301.69	300.67	301.16	301.16	300.97	301.13	301.25	300.55	301.51	302.36	301.95	299.53	301.39	301.51	301.53	301.02	301.79	301.87	301.91	299.6	301.37	300.69	301.34	301.09
300.75	302.86	302.12	302.48	302.12	302.93	301.67	301.15	303.55	301.79	302.86	301.56	301.41	303.81	301.98	302.07	301.67	304.02	302.4	302.23	302.74	301.88	302.21	302.3	303.27	302.44	303.61	301.7	301.99	302.07	303.35	302.76	304.55	302.49	303.37	302.93	303.27	302	301.74	301.65	303.19	303.31	303.17	302.94	302.87	303.95	300.97	303.13	302.34	301.17
309.75	310.25	311.49	309.7	310.89	311.89	310.9	310.22	311.58	310.13	310.88	310.3	309.83	311.08	311.98	311.03	311.32	311.93	311.7	311	310.33	309.37	311.08	310.76	309.89	309.91	311.99	310.15	310.08	310.23	309.58	311.05	310.54	310.08	311.21	310.21	310.96	311.29	311.46	311.78	310	309.95	311.13	310.36	309.91	310.42	310.71	311.15	310.77	309.55
313.15	314.61	313.26	312.33	313.36	314.1	314.1	314.38	314.14	314.23	314.41	314.05	313.63	315.09	314.27	313.79	315.3	313.44	313.15	313.2	312.9	314.05	313.16	313.7	313.47	313.6	314.18	314.5	312.89	313.75	312.67	313.62	312.88	314.16	314.01	314.81	313.44	314.83	312.76	313.68	313.56	313.55	312.87	313.31	314.13	314.3	312.77	313.37	315.3	313.45
303.21	302.23	303.02	303.35	303.05	304.64	304.24	302.49	301.44	302.8	302.67	303.66	302.32	303.12	302.59	302.61	303.16	303.55	304.04	302.39	303.97	304.21	303.59	303.79	302.53	303.7	303.65	303.05	302.75	302.94	303.36	303.22	302.56	303.36	303.83	301.82	302.05	303.29	302.58	304.15	302.57	302.75	301.34	301.75	303.14	302.91	301.78	303.09	303.29	302.88
303.18	301.93	300.79	302.79	304.29	302.83	304.01	302.46	303.16	302.57	303.39	302.61	303.73	302.95	302.31	301.89	303.46	302.26	303.02	302.27	302.21	303.16	302.25	303.44	302.73	303.1	301.9	302.26	302.47	302.2	301.55	302.02	302.36	302.45	302.67	302.06	302.39	301.93	302	302.87	302.11	303.18	303.46	301.58	301.84	302.44	302.39	303.67	302.23	302.41
303.61	303.82	303.12	303.21	303.33	303.48	302.67	303	303.61	303.68	302.28	302.41	303.97	303.58	303.44	305.07	303.06	304.41	302.3	303.08	302.86	303.1	302.86	302.37	302.09	303.83	304.43	303.96	301.59	303.61	303.17	303.74	304.01	301.6	302.06	303.7	302.97	303.97	304.89	304.47	304.15	302.22	302.66	302.63	302.3	303.7	304.08	304.28	302.22	303.25
312.51	313.15	313.01	314.26	312.94	313.33	313.81	313.99	312.85	313.51	313.22	313.39	312.85	312.56	312.6	313.24	313.4	313.1	312.68	313.08	312.84	312.83	313.08	313.47	313.03	311.48	313.01	313.71	312.6	312.68	313.87	313.57	312.58	312.88	313.58	315.1	311.67	313.44	312.58	313.43	313.62	312.56	313.68	313.19	312.31	313.81	312.28	313.93	313.09	313.58
316.19	315.69	314.51	315.55	315.88	314.91	314.28	314.41	314.74	315.51	315.92	315.56	314.69	314.77	315.49	314.84	314.75	314.62	314.9	315.42	314.13	315.22	315.59	314.79	314.75	315.24	315.02	315.42	315.53	314.18	316.32	314.91	315.34	315.49	315.97	315.28	314.06	314.7	314.82	314.59	315.04	314.86	314.96	314.59	313.93	314.83	315.5	313.14	314.74	314.56
326.68	328.05	328.09	327.42	327.09	327.91	328.28	326.7	328.34	326.14	328.78	326.22	328.04	328.02	328.47	328.13	326.8	328	327.34	327.27	327.6	327.84	327.41	328.86	327.9	327.95	327.58	327.68	327.8	326.7	327.87	326.85	327.48	327.6	327.97	327.35	326.46	327.69	326.63	327.9	328.23	328.65	327.69	327.82	327.12	328.47	327.04	327.72	328.06	328.18
297.33	296.74	296.82	297.17	296.9	297.34	297.2	296.54	296.69	297.27	297.01	297.32	297.28	297.46	296.71	296.68	296.73	296.53	296.92	296.06	297.93	297.44	296.77	297.9	297.92	297.2	297.91	297.04	297.66	297.34	296.36	296.86	297.34	296.51	298	296.41	297.8	298.02	296.68	297.39	297.68	298.04	296.74	297.37	297.35	296.56	298.06	296.27	298.43	296.34
313.15	312.92	313.34	313.06	313.75	312.89	313.49	312.97	313.1	312.85	312.98	312.62	313.53	312.4	312.77	315.27	313.21	313.76	312.73	313.65	313.23	313.46	313.15	313.63	313.59	313.27	313.37	312.67	312.85	312.5	313.96	312.17	315.36	312.71	312.53	314.69	313	313.45	312.09	312.2	312.92	312.81	313.48	312.52	313.17	312.95	313.51	314.3	313.01	313.14
303.15	303.65	305.05	303.69	302.85	305.24	303.4	304.5	303.52	303.28	304.64	304.34	304.5	303.84	303.85	305.8	303.23	304.24	303.38	305.5	304.14	303.31	304.09	304.62	304.81	303.98	304.05	304.54	304.94	304.06	303.66	304.19	304.37	304.95	304.43	304.54	304.69	304.92	304.44	304.83	303.32	304.57	304.54	304.52	303.36	305.34	303.51	304.48	305.09	303.11
299.03	299.95	299.98	298.58	298.91	300.63	300.08	300.14	300.37	300.65	300.01	298.26	299.37	299.8	300.04	299.51	299.97	300.25	298.93	300.83	299.94	300.26	300.53	300.6	301.29	301.96	298.92	299.28	299.41	299.12	298.9	300.01	299.57	299.86	300.06	300.3	299.4	299.69	301.11	300.79	300.02	300.19	300.83	299.9	300.11	299.51	299.56	300.75	299.5	298.67
317.73	317.89	317.3	317.63	316.54	317.76	317.59	317.48	316.4	317.42	317.23	317.55	317.83	317.44	315.98	318.9	317.28	316.57	317.02	317.99	318.54	317.33	317.64	316.93	317.43	317.82	318.25	317.36	317.58	317.51	317.65	316.78	318.5	317.21	317.22	317.83	316.79	317.51	317.49	316.91	316.3	317.04	317.51	317.29	316.44	317.07	317.42	318.4	317.61	317.87
308.49	309.82	309.03	308.95	309.42	309.35	310.67	309.53	308.4	309.22	308.39	309.27	309.13	309.12	309.33	308.8	309.83	310.06	310.37	309.05	309.29	308.08	308.98	309.07	309.22	309.71	308.69	309.41	309.58	308.48	307.51	308.26	308.75	309.63	307.63	309.03	309.65	308.24	309.01	308.14	308.78	308.73	308.09	309.12	308.22	307.97	309.56	307.78	308.83	308.1
326.56	324.56	324.95	326.18	324.79	325.07	325.51	326.66	325.07	324.94	324.83	324.83	326.56	325.59	326.17	326.07	324.76	325.39	325.22	326	325.77	326.13	325.59	325.49	324.96	326.13	325.81	325.87	324.51	324.22	324.96	325.62	325.89	325.1	325.28	326.26	324.54	326.62	326.05	325.57	325.57	324.54	325.27	325.59	325.13	323.58	324.01	325.79	326.2	324.54
304.4	305.91	305.51	304.32	305.64	305.03	306.43	305.95	305.52	305.92	304.6	305.32	305.32	305.54	305.28	305.09	305.06	305.51	306.01	304.38	306.17	305.38	303.7	305.41	305.09	305.66	304.54	304.75	305.92	305.28	305.24	304.02	305.27	305.04	304.81	305.73	305.44	305.57	304.7	305.17	305	305.17	304.8	305.58	305.77	304.13	303.99	304.89	305.62	304.01
295.66	295.18	295.31	295.54	294.83	295.92	294.96	293.97	295.07	296.14	293.81	295.56	293.95	296.67	294.78	295.14	294.13	295.55	295.02	294.66	295.04	296.01	296.17	294.84	294.97	294.01	295.18	294.7	295.34	295.22	294.47	295.06	294.4	295.03	294.97	296.03	294.16	295.27	294.49	295.31	293.63	295.88	294.85	295.49	293.67	295.49	294.54	295.03	294.67	295.34
315.53	316.86	316.85	315.35	315.47	316.47	316.28	316.35	316.34	316.59	316.54	316.18	315.83	316.06	316.88	314.58	315.65	317.11	315.64	315.24	315.98	315.56	315.05	315.07	315.53	315.47	315.29	316.05	316.65	315.15	316.32	315.4	316.83	316.1	316.18	315.5	314.78	316.9	316.58	316.41	315.55	317.54	315.59	317.13	315.4	315.12	315.54	316.04	315.97	316.36
302.3	302.61	302.31	302.77	301.97	303.14	302.57	301.57	303.32	302.27	301.96	302.35	302.14	303.21	302.35	303.73	302.02	301.67	301.85	300.89	302.86	303.09	302.28	303.29	302.05	301.89	302.58	301.12	302.2	301.93	302.47	302.79	302.28	303.33	301.08	303.29	301.91	302.19	302.54	303.63	302.27	302.99	302.14	302.3	301.92	301.21	300.26	302.26	303.14	302.94
300.45	299.77	300.16	301.06	298.85	299.9	300.4	300.11	300.01	299.51	300.14	300.09	300.58	300.54	300.38	300.49	299.7	299.58	299.9	298.86	300.15	299.54	299.76	299.19	299.65	300.35	300.46	300.71	300.84	299.72	299.94	299.59	299.81	301.21	300.66	300.94	301.23	300.52	299.28	299.24	300.4	299.99	299.64	300.03	300.57	300.09	300.49	301.66	300.44	299.42
306.31	305.9	306.39	306.79	307.82	306.94	306.75	305.61	305.94	306.42	307.15	306.13	307.49	306.21	307.38	306.35	305.93	305.43	306.24	307.53	306.65	305.44	305.17	306.55	307.55	305.1	305.55	307.92	306.58	306.3	306.74	305.37	307.1	307.15	306.51	305.78	305.87	305.83	305.72	307.36	307.96	307.1	307.19	306.29	306.63	305.93	306.82	305.86	305.15	305.08
303.58	303.86	303.66	303.01	302.89	303.71	304.48	302.78	304.13	302.68	304.09	302.28	303.81	303.09	302.86	302.79	302.01	303.02	303.49	303.55	304.15	302.36	303.61	302.7	303.42	302.82	303.61	304.43	303.88	303.32	302.02	303.47	303.12	302.86	303.19	303	302.64	304.11	302.72	303.9	302.27	303.23	303.79	303.58	303.78	303.25	303.15	302.34	303.34	303.53
296.38	296.65	298.33	295.43	298.9	297.16	297.1	297.28	295.21	296.42	296.88	296.55	297.1	296.95	298.01	296.32	296.55	297.11	297.89	296.68	295.58	297.01	297.91	296.57	297.63	297.52	296.85	297.35	295.71	297.62	296.25	296.16	297.91	295.85	297.55	296.16	297.3	297.48	297.01	296.94	296.27	298.57	296.26	295.96	296.5	296.22	297.28	297.06	297.26	297.27
294.25	294.63	294.36	294.71	294.66	294.36	295.61	294.08	295.27	294.46	293.89	293.97	293.69	293.61	293.19	293.69	294.3	294.14	293.28	293.73	294.42	295.77	295.6	294.73	293.82	293.98	294.38	295.21	293.92	293.98	294.85	292.75	293.75	293.72	294.46	294.47	294.77	294.6	294.59	294.77	295.37	294.22	294.99	295.33	293.14	294.97	292.51	292.65	293.21	294.12
325.53	325.07	324.63	326.31	325.66	324.99	325.4	324.09	325.77	325.79	325.02	325.59	324.21	326.74	325.62	325.63	326.03	324.89	323.93	325.11	323.92	325.4	325.6	325.3	325.48	325.14	326.13	326.89	326.18	325.01	324.89	325.2	323.55	326.76	325.82	326.63	325.45	325.37	326.63	325.9	325.09	324.73	326.13	325.37	325.7	325.87	325.57	325.35	326.13	325.34
306.82	305.55	305.64	304.15	306.23	305.53	304.3	305.56	306.54	305.59	306.76	304.81	306.54	305.15	306.36	305.59	305.64	305.85	305.03	304.97	304.81	304.27	306.93	304.63	305.42	305.35	305	305.39	304.81	306.02	304.26	304.18	305.81	305.68	306.61	305.52	304.97	305.9	307.44	304.5	304.44	305.35	304.82	304.1	304.96	305.68	305.11	305.76	305.24	305.93
326.71	326.95	326.67	325.26	326.78	326.78	327.58	326.27	327.67	327.74	327.8	327.79	327.2	327.57	326.71	326.93	328.21	326.42	327.22	328.16	327.12	327.05	327.32	327.23	326.65	327.51	326.58	327.58	326.56	326.71	328.15	327.8	326	327.04	328.08	326.75	327.42	327.66	327.79	326.47	327.63	327.64	327.31	327.15	327.7	326.05	326.4	326.32	326.87	327.29
306.77	306.9	306.01	306.4	306.91	307.56	307.02	307.76	305.71	306.75	305.02	306.28	305.98	307.33	305.61	306.61	305.84	305.78	307.67	307.24	307.11	306.31	305.54	305.96	307.28	307.12	306.02	308.63	306.35	305.89	306.85	307.43	306.28	306.37	306.45	306.35	307.15	306.28	307.34	306.96	306.24	307.35	306.36	306.6	306.85	306.97	307.37	306.12	305.71	306.48
303.88	303.7	303.49	303.45	304.56	303.7	303.98	303.78	304.19	303.49	303.3	304.31	302.77	303.55	303.05	302.95	303.62	303.99	303.87	304.23	303.59	304.13	303.71	303.42	303.72	304.06	304	302.94	304.12	301.92	302.62	303.25	303.86	304.26	303.17	301.52	303.82	301.85	302.95	303.72	303.74	302.76	302.21	302.8	301.88	304.06	304.2	304.03	303.57	304.59
304.77	304.28	302.74	301.98	303	303.05	303.77	303.82	302.86	303.25	303.46	303.7	302.98	303.95	302.43	303.29	303.31	302.27	303.65	304.12	302.82	304.51	303.13	303.49	303.22	303.09	303.89	303.49	303.74	304.24	303.2	304.15	303.41	304.32	302.75	302.83	302.5	303.11	303.64	304.35	301.68	303.65	303.68	303.65	304.81	302.8	303.12	302.73	303.07	303.33
327.26	326.84	329.01	328.67	327.93	328.8	327.68	327.49	327.54	327.75	328.88	329.1	328.58	327.7	327.83	329.42	328.36	328.18	329.46	327.86	327.57	329.36	328.15	328.43	328.4	328.37	327.81	327.55	327.85	327.11	329.24	327.53	326.81	328.36	327.39	326.74	327.28	328.51	329.43	328.82	327.59	327.86	327.76	328.78	327.64	327.31	328.57	328.77	328.41	327.64
328.25	328.82	327.53	327.66	328.15	328.47	327.14	327.81	327.67	326.7	327.86	327.87	328.97	328.35	326.69	327.51	328.25	326.91	328.47	327.39	328.36	329.69	328.56	327.88	327.88	328.23	328.39	327.54	327.81	328.29	326.19	328.01	328.42	328.7	327.05	327.58	326.38	327.69	328.12	328.84	327.8	327.59	328.38	327.95	327.83	328.47	328.5	327.81	327.3	328.27
304.63	304.91	304.89	304.81	303.95	304.04	303.61	304.81	303.68	304.24	304.61	303.71	303.74	305.39	303.49	304.29	304.46	304.6	305.23	304.6	303.86	305.15	304.23	303.37	303.13	303.13	304.19	304.74	304.26	304.3	305.04	304.33	305.6	305.42	305.02	304.59	303.88	303.97	304.35	304.18	304.3	304.48	304.99	305.02	303.95	305.27	304.96	304.67	304.79	304.54
313.2	312.97	312.32	314.28	313.03	313.09	313.36	312.86	312.37	313.23	312.4	314.56	314.04	313.05	312.53	313.21	313.66	312	312.4	312.74	313.46	313.66	312.53	312.95	313.57	313.89	313.76	312.74	313.52	313.87	313.5	313.53	313.69	313.28	312.64	313.73	314.42	314.38	312.34	313.38	313.58	314.01	313.13	313.58	312.64	312.96	312.98	312.67	314.08	311.78
295.33	293.64	293.95	294.61	294.51	295.21	293.26	292.81	294.22	292.82	293.14	293.16	294.04	293.18	293.34	294.51	293.72	293.77	294.23	293.6	294.03	293.97	293.06	294.71	293.11	293.17	292.74	294.73	293.88	293.95	292.6	295.01	293.94	293.91	293.72	294.25	294.36	294.35	293.76	292.9	293.94	293.65	292.93	294.47	293.64	293.89	294.42	294.26	292.75	295.55
314.94	314.13	312.78	313.79	313.16	312.03	311.77	315.12	313.12	312.77	313.45	312.81	314.01	314.01	315.44	314.55	314.38	313.9	314.23	314.8	313.41	314.14	314.57	314.02	313.84	313.31	315.06	313.91	313.08	313.7	314.3	313.24	314.16	314.28	313.2	312.98	313.39	313.53	313.84	313.01	312.75	313.95	315.12	313.21	313.71	313.83	315.02	314.18	313.34	313.65
317.15	318.12	318.45	317.32	317.9	316.39	317.01	317.77	315.42	316.85	316.87	317.58	317.21	316.7	316.94	317.62	317.45	317.67	318.71	316.94	318.47	317.58	317.79	316.66	317.59	318.12	317.81	317.11	317.04	318.04	317.1	316.09	317.47	317.27	317.93	318.23	318.49	318.36	317	317.6	317.21	317.28	317.48	317.27	316.29	317.56	316.51	316.65	317.61	316.82
322.89	322.53	325.35	323.9	324.26	324.05	324.86	325.19	323.8	325.75	323.61	325.22	325.24	325.09	323.67	324.87	324.63	325.2	324.83	324.16	324.58	325.09	324.41	325.53	324.7	322.97	324.81	324.25	325.04	323.8	324.23	323.15	325.64	323.75	325.06	324.41	325.28	324.99	324.81	324.34	324.78	325.18	324.15	324.32	324.85	324.37	325.81	324.78	324.67	324.69
303.47	305.12	305.23	305.15	303.87	305.04	305.41	304.45	304.69	304.41	304.03	305.28	305.17	303.43	303.15	303.93	303.89	303.91	303.7	304.51	303.76	302.94	303.66	304.29	303.71	304.6	304.44	303.79	303.73	303.48	303.46	305.55	304.2	305.19	305.32	303.83	304.25	304.99	305.47	304.25	304.16	305.71	304.19	304.88	304.84	303.38	306.22	304.13	303.28	303.84
312.82	312.01	311.52	311.74	312.93	311.74	312.01	311.33	312.56	312.13	312.71	313.32	311.86	311.38	312.95	313.11	313.08	312.08	312.13	311.97	312.24	312.63	312.49	312.23	312	311.85	312.84	312.78	313.1	312.41	310.44	312.71	311.53	313	313.19	312.37	312.16	312.37	312.51	311.37	313.03	311.5	313.1	311.16	312.61	311.68	312.19	312.15	311.95	312.26
316.72	316.63	316.72	317.07	315.3	316.42	316.76	317.33	315.6	317.31	316.54	317.18	316.58	316.11	317.53	315.85	316.14	315.49	316.67	317.14	316.09	315.74	316.18	317.15	317.17	315.75	315.4	316.14	315.83	316.72	317.01	316.28	316.53	317.67	315.8	316.82	316.07	316.03	316.81	316.54	316.81	316.05	316.87	316.26	316.71	315.2	316.16	316.7	316.68	316.16
328.82	329.37	328.8	327.79	328.09	329.28	328.08	329.17	327.78	329.08	327.42	329.04	328.67	329.46	329	329.35	326.51	329.02	328.13	329.08	328.15	329.39	328.7	329.03	329.1	327.85	327.58	327.71	328.14	328	326.84	327.65	327.85	328.65	329.9	328.07	328.71	329.23	327.81	328.13	328.66	329.48	327.42	328.89	330.18	329.08	327.57	329.27	328.26	328.95
317.26	318.22	317.52	317.52	318.41	317.65	317.91	319.36	319	319.25	317.11	318.43	317.44	318.84	318.16	317.72	317.81	317.51	318.31	319.28	317.76	318.45	318.41	318.16	318.11	317.21	317.91	318.76	318.62	319.32	318.9	318.85	317.49	318.04	317.08	317.92	317.4	317.76	319.37	319.42	317.64	319.74	317.48	318.57	317.16	318.59	317.66	317.74	318.25	317.61
306.21	307.06	306.63	305.62	306.12	305.59	304.84	305.3	306.34	305.66	306.62	306.75	305.55	305.34	307.19	305.58	306.67	305.3	306.71	305.93	307.27	306.34	306.62	306.05	306.09	307.1	306.64	305.73	306.39	305.85	306.21	305.93	306.61	306.02	305.25	305.07	306.36	306.6	306.77	306.38	306.53	305.69	304.41	305.06	305.99	305.67	306.44	305.11	306.68	305.62
306.05	304.75	304.82	305.28	305.5	305.83	304.41	304.28	304.27	305.39	305.14	305.89	304.12	304.32	304.59	303.89	304.62	305.4	305.17	305.06	305.62	305.09	305.05	304.12	304.23	304.37	305.51	305.51	305.79	304.35	304.13	304.62	304.09	304.36	306.58	306.34	304.63	305.33	304.14	303.31	304.51	305.38	304.76	305.48	305.13	304.67	304.41	303.44	304.32	305.81
305.63	305.73	305.85	304.87	305.21	305.09	304.79	305.28	305.97	305.09	306.11	305.49	305.64	305.68	304.28	304.02	305.41	305.52	306.87	304.05	303.88	305.36	304.69	305.19	305.25	305.23	304.36	303.99	304.51	305.25	305.27	305.19	306.29	304.69	305.42	305.57	304.69	304.47	305.31	305.41	306.62	304.64	305.91	306.7	305.67	305.72	305.62	305.27	305.82	305.99
312.53	311.25	312.31	311.55	310.82	311.41	311.11	312.75	311.08	312.32	311.17	311.61	311.57	311.53	310.95	313.49	311.2	310.25	310.95	311.94	311.62	311.15	312.11	312.1	311.65	313.04	312.15	312.36	310.76	311.66	310.94	311.06	311.77	311.67	311.93	311.27	311.2	311.57	311.85	311.92	311.59	312.32	312.07	310.73	311.93	311.1	311.54	310.03	311.69	312.31
328.88	326.85	329.01	329.7	328.03	328.05	327.79	329.27	328.07	329.06	328.19	328.51	328.57	329.55	329.07	327.43	327.72	328.79	330.12	328.77	327.42	327.87	329.87	328.4	327.22	328.43	328.69	328.7	329.08	327.37	329.49	327.62	328.64	327.62	328.74	329.08	328.42	327.17	330.73	329.24	329.44	327.83	329.31	329.27	327.75	328.65	327.77	327.32	328.87	328.3
318.29	320.83	319.63	321.21	318.83	319.64	318.69	320.05	319.92	320.38	320.69	320.17	319.46	318.32	319.23	318.7	321.39	319.1	318.95	319.63	320.31	318.91	320.43	319.86	318.61	318.06	319.32	319.66	320.05	319.64	319.21	320.24	318.85	319.03	319.45	318.92	320.13	319.66	318.99	319.35	319.87	320.85	319.81	319.26	318.3	319.07	318.5	320.66	318.18	318.97
302.71	303.64	302.56	303.85	303.2	303.55	302.03	302.84	303.49	302.96	302.43	302.56	303.68	303.36	302.31	304.39	303.76	302.84	304.32	303.67	303.14	301.89	302.23	303.03	302.88	301.7	303.9	303.49	302.99	302.11	304.02	303.17	303.7	303.91	303.96	303.86	301.64	302.52	302.76	302.84	302.73	303.75	302.57	302.89	302.08	303.89	302.91	303.13	302.64	304.05
303.55	302.04	302.21	302.44	302.45	301.34	302.6	301.23	303.02	302.47	302.48	303.34	302.12	304.27	303.2	300.97	302.84	303.38	301.65	302	301.81	302.17	302.52	301.34	301.61	302.11	302.1	303.63	302.2	303.12	302.66	302.04	301.72	302.41	301.64	302.39	302.41	301.18	302.79	302.65	302.98	302.29	301.85	303.09	303.04	302.22	301.71	302.67	303.1	302.54
306.14	305.71	306.38	305.46	304.8	305.86	305.55	305.24	306.02	305.46	306.73	304.84	306.45	304.23	305.63	305.64	307.04	304.85	306.22	305.53	304.97	305.34	305.94	306.25	305.3	304.55	306.39	306.2	305.17	305.88	305.66	305.79	305.78	306.12	306.14	305.86	304.41	305.3	306.54	305.62	305.14	305.87	305.16	305.36	305.44	305.45	306.59	305.38	305.75	304.08
306.5	305.47	305.55	305.71	304.3	304.12	306.13	305.14	304.2	304.34	304.87	304.46	306.35	305.53	305.72	306.42	303.98	306.73	305	304.61	303.87	303.62	305.21	305.04	304.53	306.22	304.02	305.25	305.59	305.57	305.38	304.33	304.42	304.98	305.02	305.4	305.64	305.76	304.36	305.03	304.11	304.47	305.57	305.86	304.82	306.14	304.26	305	306.11	304.15
328.45	327.99	328.28	327.55	327.39	329.49	328.51	328.26	327.16	328.47	328.07	328.47	329.54	326.8	327.29	327.9	327.94	327.03	327.16	326.88	328.1	327.58	327.6	327.64	327.93	327.91	327.02	328.58	327.73	328.47	329.16	326.56	329.1	326.11	327.67	327.41	326.21	327.63	326.91	328.13	327.04	327.95	327.12	328.55	328.52	329.01	327.76	327.92	327.5	328.98
308.69	308.6	309.38	308.93	309.45	308.41	308.63	308.48	309.03	308.74	308.75	308.76	308.63	308.52	308.93	309.86	307.59	309.87	309.54	308.78	308.39	308.28	309.24	307.92	309.58	308.82	309.42	308.5	307.67	308.87	308.31	309.46	309.18	308.04	309.2	308.77	308.67	308.99	308.95	308.27	309.36	309.17	308.96	308.1	308.6	306.75	309.31	308.31	309.18	308.67
329.06	328.25	328.3	329.13	327.91	329.13	328.38	327.7	327.73	328.31	328.63	328.81	328.19	329.87	329.15	327.92	328.49	328.75	327.85	327.98	328.27	327.23	328.8	328.07	328.99	329.43	329.51	328.49	329.43	329.73	329.13	328.06	328.36	329.05	327.38	329.11	327.63	327.32	329.06	329	328.23	329.48	327.15	328.55	328.07	329.27	328.32	328.49	328.75	328.49
315.01	314.87	314.79	315.13	315.45	316.03	315.42	315.67	315.2	315.08	314.56	316.23	314.62	314.89	315.71	314.82	315.41	316.23	316.6	316.44	314.67	316.03	315.41	314.99	314.53	315.66	315.5	315.3	316.9	315.32	315.39	315.59	316.37	315.65	314.83	316.76	314.19	314.8	315.07	315.74	315.39	316.12	314.32	315.05	316.07	315.9	316.59	315.15	317.49	316.18
317.16	317.28	316.35	317.83	317.45	317.84	316.89	318.74	317.35	317.67	317.83	317.78	317.38	318.3	317.52	318.16	316.81	319.68	317.93	317	318.24	317.09	316.9	317.03	318.31	317.46	316.96	317.56	316.84	317.11	316.36	317.07	317.2	316.68	318.27	317.62	316.14	317.27	317.09	317.69	317.32	317.13	316.96	318.26	317.45	316.08	318.36	316.82	316.19	318.51
314.75	314.88	315.87	314.12	314.04	315.43	315.16	313.83	313.86	313.56	315.03	314.47	316.29	314.46	315.66	313.99	314.88	314.77	313.74	315.04	315.5	314.08	314.96	314.97	314.05	315.4	314.08	314.65	314.85	314.06	314.44	314.06	315.3	313.68	314.56	314.44	313.91	314.26	314.82	315.27	314.86	315.73	313.35	315.23	315.26	315.59	315.66	314.48	315.09	313.4
314.29	313.61	313.68	313.15	313.45	314.37	312.3	314.87	314.32	314.29	314.57	315.34	313.75	314.25	312.24	313.85	314.29	313.13	315.41	313.89	313.05	314.19	314.11	313.2	314.23	314.67	313.63	313.03	314.65	313.23	314.4	315.12	314.47	312.62	314.41	313.23	314.81	313.06	314.78	313.92	313.82	313.28	313.45	314.27	313.77	314.62	313.97	314.08	313.82	313.29
327.15	326.86	326.23	326.61	327.61	327.56	327.47	328.54	325.57	326.72	328.18	325.98	327.12	327.24	327.62	327.6	328.31	326.73	328.24	326.94	327.22	325.99	327.57	327.29	326.12	327.2	327.24	327.23	326.83	327.1	326.79	328.08	327.52	326.48	327.49	327.61	327.12	326.01	326.54	326.03	328.57	326.24	328.01	326.87	327.65	326.89	327.01	325.54	327.46	326.84
314.24	313.65	314.24	314.66	313.94	314.5	312.93	313.37	314.92	314.02	315.19	313.32	314.76	314.39	313.81	313.33	313.9	313.67	314.68	313.91	314.46	314.5	313.44	314.25	313.66	313.72	314.09	314.08	313.85	313.42	313.95	313.78	313.44	313.6	314.03	314.67	312.81	314.89	314.09	312.96	314.14	314.11	314	313.97	312.72	313.5	313.74	313.41	314.2	314.61
312.87	313.19	313.01	313.06	313.4	312.1	312.72	311.98	312.95	312.7	313.46	312.29	312.87	312.25	313	312.62	312.43	312.85	312.26	312.28	313.69	311.95	311.26	312.44	313.53	311.34	312.65	312.85	313.2	312.26	311.74	313.05	311.91	313.26	313.27	313.02	313.87	312.3	312.78	313.01	312.12	313.21	311.06	313.08	311.64	311.91	311.78	312.19	313.51	313.04
299.01	299.39	301.03	299.42	299.35	300.94	300.83	300.49	297.8	299.92	301.38	300.44	301.11	300.17	299.53	300.05	300.03	300.81	301.02	299.44	300.29	298.82	299.45	300.04	298.8	300.31	299.35	299.58	300.93	299.08	300.79	299.67	300.31	300.17	299.72	299.37	300.21	301.38	300.92	300.11	300.24	298.91	300.16	300.97	299.56	299.47	299.81	301.46	300.37	300.72
314.67	315.47	315.28	315.06	314.88	314.55	314.12	316.18	315.6	314.83	314.46	314.54	314.26	313.58	313.78	315.45	315.55	315.15	314.3	314.48	315.8	314.68	313.72	314.23	315.4	315.8	315.06	314.32	314.64	314.13	314.82	314.29	314.75	316.05	314.38	313.63	315.29	315.99	314.24	314.78	314.01	314.36	315.73	315.36	314.42	315.52	315.89	315.28	314	315.38
318.35	316.81	318.81	317.39	319.07	318.05	317.93	318.53	318.2	318.24	317.31	316.7	318.42	318.59	318.12	317.33	317.7	318.48	317.94	318.11	318.58	318.22	319.01	319.53	316.27	318.74	317.47	317.99	317.42	317.06	318.62	317.82	318.54	317.45	317.3	319.08	317.83	318.71	318.29	317.02	318.37	319.32	317.2	318.07	318.85	318.16	318.69	317.45	318.37	318.66
301.32	300.96	301.98	301.22	299.95	299.29	300.37	302.31	301.76	302.34	300.54	299.85	301.46	301.83	300.35	300.21	299.58	301.34	301.2	301.95	301.01	300.61	300.76	300.46	300.39	300.09	299.84	301.09	301.65	300.33	301.3	301.11	301.38	302.51	303.37	300.34	300.33	302.37	301.65	300.95	302.08	300.66	301.27	300.58	301.11	300	300.15	301.62	301.88	300.8
315.85	314.81	314.47	314.71	313.72	315.03	314.7	313.85	315.11	316.09	314.75	314.26	314.01	315.39	313.98	315.53	314.95	315.31	315.05	316.18	314.44	315.26	315.17	314.81	313.95	317.01	314.28	315.74	314.25	314.87	315	315.31	315.17	313.9	314.82	313.97	313.68	315.02	314.54	315.26	314.16	314.8	316.03	314.78	314.48	315.27	314.65	314.45	313.62	314.7
301.9	302.57	301.72	302.77	300.78	301.05	301.02	303.49	302.01	302.93	301.95	301.82	302.41	302.62	302.15	302.96	302.05	303.11	303.54	301.63	302.35	304.26	302.38	301.71	301.69	301.67	303.47	302.24	303.18	302.83	302.08	302.05	301.68	302.4	301.93	303.19	302.61	301.79	301.85	301.66	300.71	302.24	301.92	301.74	303	303.24	302.13	301.78	302.63	302.78
303.18	304.91	304.65	304.62	305.33	304.6	304.02	304.64	304.79	304.26	304.3	304.11	305.1	304.39	303.41	303.97	304.71	304.45	304.27	304.16	304.76	304.08	303.48	303.77	305.74	304.39	305.05	305.02	305.06	303.79	304.83	304.18	305.8	304.76	303.79	305.5	303.96	304.22	303.34	305.61	303.98	304.49	303.86	304.9	303.73	304.92	305.6	305.69	304.66	303.77
312.8	311.29	312.34	312.43	312.92	312.8	312.45	312.11	311.94	311.54	312.43	312.78	312.95	313.38	312.44	311.55	310.65	311.93	313.05	313.91	311.92	312.65	311.86	313.14	312.2	311.94	312.32	313.1	312.28	313.26	312.9	312.91	311	312.56	311.47	311.63	310.94	312.92	312.07	311.1	312.97	313.48	312.8	311.88	312.16	312.77	312.07	313.22	313.18	312.66
296.47	297.6	296.3	297.89	296.71	297.25	296.36	296.7	296.36	295.92	297.08	295.14	296.07	297.2	296.09	296.54	297.19	297.07	296.96	297.65	296.39	297.41	297.34	297.01	297.34	296.44	296.24	296.28	296.33	297.44	298.06	295.49	296.85	296.82	296.64	296.23	296.17	297.75	296.65	296.79	297.56	297.82	297.52	296.66	297.6	296.47	297.88	296.64	296.64	296.77
313.77	314.24	313.7	313.76	314.74	315.36	314.59	313.81	313.54	314.43	313.53	313.36	313.78	313.39	313.6	313.25	314.45	314.43	314.28	314.2	314.85	314.16	314.41	315.56	313.02	314.73	316.15	315.14	313.84	313.28	314.08	313.25	313.44	313.58	314.34	314.29	313.74	314.06	314.9	313.99	312.96	313.94	314.19	314.81	313.53	314.04	313.56	313.79	313.49	314.14
313.14	313.81	313.07	312.36	312.62	313.16	312.93	313.72	313.53	312.16	314.3	312.97	313.13	312.84	313.28	311.71	314.1	313.45	314.24	313.27	312.63	312.69	313.16	313.97	313.09	313.79	313.58	312.63	313.39	313.61	313.26	314.87	312.69	313.47	312.88	313.45	312.76	313.31	312.53	313.42	312.4	313.99	314.65	312.74	313.03	313.53	312.94	312.27	312.85	312.33
306.1	307.39	307.82	307.46	308.34	307.41	307.21	306.35	306.58	307.9	307.61	306.12	307.59	306.68	306.67	307.54	306.92	307.3	307.79	307.12	308.53	308.82	308.31	307.38	307.28	306.75	307.68	308.55	307.58	306.28	307.67	307.22	306.79	307.4	307.17	307.93	306.68	306.9	306.27	307.09	307.72	307.46	306.43	306.3	306.8	308.1	307.54	307.08	307.69	306.76
317.61	317.45	317.37	317.16	314.95	317.84	316.65	317.23	317.8	316.68	317.6	318.61	318.1	316.8	316.07	316.89	316.74	316.63	317.13	316.46	317.16	317.88	316.35	317.73	316.29	316.96	316.59	317.96	318.84	317.62	317.03	316.84	316.24	317.13	317.54	317.97	317.08	316.91	316.95	316.97	316.75	317.86	316.86	316.45	316.57	317.35	317.65	317.74	315.21	318.13
303.24	302.02	303.91	303.35	303.81	301.92	304.65	304.29	302.28	302.43	303.39	304.71	303.16	302.38	302.72	304.11	303.14	303.33	303.04	303.32	302.95	302.82	302.86	302.54	302.65	301.56	302.88	302.48	301.68	301.32	302.83	302.68	302.35	302.91	302.2	303.26	303.55	302.58	302.59	303.29	302.62	303.13	302.17	302.62	303.03	302.34	303.31	302.61	302.49	302.46
318.05	317.95	317.46	317.63	317.53	317.26	317.92	317.61	317.28	317.51	315.71	316.84	316.61	317.32	316.49	317.29	317.42	317.34	317.49	318.29	317.93	316.86	316.37	316.63	317.66	317.88	315.68	318.52	316.88	316.91	317.52	316.58	318.7	317.71	317.95	317.14	318.04	317.76	316.78	318.72	316.92	317.2	317.44	317.05	317.58	317.04	317.04	318.18	317.58	316.31
303.78	303.49	304.28	303.75	304.17	305.95	304.15	305.27	304.51	303.97	304.17	305.16	304.62	304.4	304.06	303.41	304.55	304.52	302.82	304.71	304.03	304.79	304.3	304.14	303.3	304.73	304	303.55	303.08	304.28	304.6	303.3	302.85	304.28	303.59	303.59	305.26	304.38	305.36	303.65	305.27	304.39	305.42	302.81	304.2	304.22	303.9	304.92	304.11	304.6
316.55	315.83	316.35	315.83	315.81	316.67	317.49	315.95	315.07	317.2	315.62	316.33	315.95	315.35	315.71	315.45	315.97	316.12	316	315.02	315.83	316.07	316.12	313.71	314.61	315.57	314.51	315.91	316.23	315.84	315.62	316.1	315.66	314.66	315.57	315.13	315.5	314.79	315.68	315.25	314.91	316.02	314.9	316.03	316.17	316.39	316.27	315.68	316.28	315.28
310.04	310.11	309.65	308.97	310.14	308.54	307.71	310.97	308.42	308.86	310.2	308.13	307.49	307.38	308.13	308.86	307.63	308.8	308.39	307.51	309.42	310.16	308.89	308.28	309.49	308.4	309.38	309.43	310.35	310.6	307.65	307.91	308.94	307.84	307.09	309.08	308.76	308.54	308.93	308.75	308.45	308.5	308.28	309.4	309.47	309.47	308.7	308.91	309.93	309.37
304.97	304	305.75	305.29	305	304.96	305.61	305.06	305.13	305.29	304.18	305.56	305.52	304.59	304.16	305.82	304.7	304.73	305.78	305.8	305.09	304.45	305.2	306.5	305.72	304.95	306.31	303.78	305.57	306.19	304.26	306.33	307.21	305.18	306.63	304.8	305.82	305.69	304.78	305.98	304.83	306.62	306.38	303.53	304.64	305.39	304.97	305.91	304.11	304.76
293.46	294.7	294.75	294.52	293.9	294.33	294.5	294.34	292.78	294.11	293.52	295.1	295.17	293.95	293.96	294.39	293.72	293.49	295.16	294.11	294.11	294.79	294.13	294.27	293.57	293.54	293.34	293.71	293.61	294.73	293.01	294.03	294.03	293.91	293.98	295	293.86	294.22	294.73	294.16	294.17	294.73	293.44	294.3	294.14	295.15	293.58	294.58	294.82	292.36
304.41	304.39	305.26	305.21	303.56	303.63	303.29	305.36	304.82	304.2	304.97	303.49	303.22	303.12	303.91	303.59	303.24	304.62	304.5	304.28	303.54	304.45	303.3	305.4	304.17	303.49	303.74	304.13	303.05	304	304.62	303.65	304.26	304.72	304.19	303.92	304.15	305.15	305.33	304.42	304.55	304.17	305.35	303.68	304.45	304.3	304.05	303.54	304.54	305.49
326.14	327.77	327.59	326.17	327.84	327.5	327.01	327.7	328.08	328.85	328.39	328.26	327.24	328.25	328.21	327.6	327.14	327.59	327.41	328.97	328.14	328.56	327.73	329.66	327.39	328.52	327.58	327.17	327.61	328.24	328.14	327	327.25	328.2	328.29	328.38	328.52	326.77	328.18	327.13	328.57	328.8	327.82	328.47	327.29	328.93	328.29	328.02	328.96	327.79
314.8	315.28	314.4	313.47	312.82	313.68	313.41	313.63	313.29	312.91	314.73	314.93	313.31	315.15	314.67	313.67	313.7	313.85	313.8	315.25	313.62	315.41	313.35	313.8	313.95	313.69	314.77	314.51	315.25	314.46	314.63	313.92	313.75	314.3	315.2	312.75	314.57	313.14	314.75	313.22	314.44	314.41	313.59	314.42	313.76	313.47	313.58	314.55	314.72	314.81
306.78	305.5	305.47	304.95	306.06	306.49	305.94	305.43	306.14	305.1	304.82	305.42	304.72	306.07	306.06	305.93	306.6	305.99	306.44	305.39	306.41	306.38	307.22	306	306.27	307.02	305.75	307.07	305.35	305.63	306.25	306.09	306.14	305.97	307.02	306.11	306.61	305.97	305.26	307.06	305.32	306.08	305.95	307.13	305.69	305.84	306.75	306.54	307.29	306.68
295.65	296.94	295.79	296.81	294.76	298.2	296.03	297.45	297.39	297.52	297.5	296.15	297.28	297.04	296.49	296.88	297.53	296.98	296.85	297.49	295.41	297.92	295.61	296.82	296.64	297.77	296.89	295.81	295.15	298	297.6	297.7	296.02	297.24	297.08	297.19	296.66	296.97	296.35	297.64	297.4	297.83	295.14	296.88	297.38	295.17	296.31	296.99	296.77	298.15
301.57	302.19	300.99	301.17	301.15	302.1	302.41	300.97	301.13	300.61	301.07	301.33	301.43	300.3	301.48	301.34	301.12	301.93	300.51	301	301.11	301.18	301.48	302.47	299.92	300.11	301.23	300.93	301.27	300.62	300.98	299.66	300.88	301.42	301.42	300.41	300.22	301.05	301.28	300.47	300.06	300.47	300.89	301.76	303.32	301.25	300.08	301.18	301.98	300.59
304.96	304.15	303.44	304.26	304.49	305.33	305.11	305.1	305.2	304.15	303.96	302.64	304.61	303.91	304.46	303.11	304.64	304.74	302.98	305.12	303.16	305.04	304.48	304.91	304.44	304.83	305.04	305.72	303.56	304.24	305.16	305.22	303.67	305.04	304.15	304.67	304.14	304.76	305.49	304.99	304.43	304.78	305	304.81	305.03	304.02	304.68	304.08	304.64	304.37
318.51	317.15	316.75	317.39	317.48	317.72	317.65	317.37	317.26	317.44	318.04	316.96	317.2	316.97	317.55	316.55	317.59	317.6	317.46	316.57	317.94	317.13	316.51	317.3	315.76	316.9	318.35	316.61	316.63	315.91	317.56	317.04	318.31	317.05	316.88	316.89	316.88	318.13	317.72	317.9	316.44	317.22	316.1	317.45	317.31	317.7	317.99	316.64	317.34	316.91
314.37	315	314.98	315.36	315.1	314.6	312.97	315.11	316.19	314.27	314.73	315.03	313.63	313.31	315.49	315.14	313.54	314.3	315.32	315.19	313.86	314.88	314.44	314.47	314.41	315.42	313.89	314.46	315.04	314.92	315.66	314.73	315.68	315.76	314.38	315.14	316.57	314.33	315.62	315.07	315.11	313.85	314.11	313.66	314.11	316.66	313.95	314.14	315.16	315.51
313.8	313.41	313.24	312.09	313.13	313.2	313.13	312.72	313.4	313.25	312.39	312.68	313.72	314.03	313.78	312.42	312.1	312.99	313.88	314.26	314.72	312.41	313.47	312.97	312.59	312.24	313.63	312.87	312.71	311.36	313.36	312.63	313.35	313.92	313.42	313.9	313.95	313.37	312.88	312.43	313.03	313.63	313.01	312.58	312.97	314.82	313.69	313.48	313.47	312.93
303.11	302.9	303.07	302.99	301.93	302.45	302.3	301.65	302.96	303.32	302.6	302.35	302.05	301.58	301.36	301.66	301.71	302.59	302.19	302.46	301.23	303.07	302.1	302.38	301.53	302.75	302.65	303.24	302.73	302.76	302.73	302.03	301.74	302.56	302.53	301.67	301.83	303.13	304.09	302.4	302.22	303.14	301.59	302.87	301.56	301.96	301.81	302.67	301.92	302.51
315.6	316.23	315.15	316.96	316.36	316.15	315.64	315.83	316.7	314.93	316.35	317.72	315.52	315.51	315.39	315.16	315.68	315.77	314.17	315.3	317.19	316.59	315.52	314.8	315.46	315.97	315.93	316.24	315.71	315.12	316.96	316.21	315.15	316.52	316.74	317.01	316.6	316.27	315.65	316.72	315.88	317.3	316.53	316.37	317.15	315.08	316.46	316.79	316.56	315.81
309.41	309.73	309.07	308.38	308.04	308	308	309.01	308.31	308.69	308.99	309.62	308.4	309.34	309.46	309.01	308.26	306.9	309.17	309.31	308.99	308.59	308.14	308.91	309.07	308.74	309.59	309.66	309.08	308.23	308.37	308.7	308.62	308.72	309.13	308.67	307.9	308.17	310.04	309.63	308.74	309.95	309	309.3	309.96	309.12	308.89	309.1	309.1	309.09
304.18	303.63	305.4	304.74	303.23	304.44	304.22	303.77	303.01	304.08	304.51	304.61	303.89	304.29	303.54	304.67	305.18	303.91	304.54	304.74	304.87	304.97	304.34	304.49	304.03	304.78	304.93	304.08	304.89	304.35	304.13	303.56	304.27	303.86	304.26	304.4	304.46	303.88	305.69	303.54	303.75	304.39	303.86	303.71	304.41	304.81	303.9	304.54	304.79	305.63
314.42	313.23	312.7	313.13	312.61	312.84	312.99	313.05	312.73	313.22	313.56	313.62	313.69	313.27	313.09	312.84	313.05	311.52	314.27	311.44	312.9	313.22	312.43	312.78	313.15	313.81	312.33	314.29	311.87	313.95	313.03	313.91	312.26	311.61	312.92	311.67	312.4	313.71	312.89	312.55	312.78	312.56	313.43	312.66	312.44	313.04	312.65	314.64	314.05	313.84
305.95	304.96	304.59	305.43	304.94	304.91	303.79	305.15	305.47	305.62	306.24	305.89	305.48	305.46	304.36	304.11	304.32	305.38	306.17	304.86	304.46	304.84	305.27	305.78	306.14	306.41	305.24	305.05	304.34	305.74	304.32	304.63	304.03	304.14	304.65	303.86	305.29	304.75	304.34	305.86	304.58	304.77	304.42	304.34	305.09	305.14	303.91	304.85	303.41	304.85
308.55	309.21	307.8	309	309.83	309.89	310.13	308.39	309.07	309.23	309.48	309.56	308.77	309.05	308.39	309.78	307.02	308.51	309.95	310.18	308.42	308.35	309.22	308.5	308.31	309.46	310.57	308.63	308.6	306.73	309.58	307.96	309.11	308.95	309.16	308.16	308.94	308.37	310.12	308.18	309.09	309.32	308.21	309.97	308.5	309.79	308.02	308.09	310.07	308.92
327.41	327.76	328.25	327.92	328.97	328.77	327.98	327.19	328.54	327.23	327.64	327.9	328.47	328.98	327.65	327.83	328.3	327.73	327.7	328.55	327.79	327.46	328.28	328.17	326.93	326.47	326.99	328.48	326.73	329.55	328.74	328.02	328.59	326.45	327	327.05	327.59	328.47	327.72	328.77	328.16	328.24	327.95	326.79	328.14	326.15	327.23	327.67	326.93	329.02
303.21	303.21	303.2	303.95	302.97	303.6	303.58	302.87	302.7	303.92	303.32	303.65	301.63	304.11	303.66	303.33	304.19	303.15	302.93	302.15	303.32	303.81	303.17	303.78	304.37	303.87	302.72	304.04	302.31	303.07	302.8	302.59	303.47	303.23	304.48	303.53	302.71	303.1	304.05	304.19	304.76	304.07	303.09	302.75	304.52	301.61	302.67	303.49	303.32	302.18
326.72	326.37	325.35	327.04	327.91	325.38	326.82	326.99	326.23	327.84	326.52	327.14	326.96	327.37	327.83	326.45	327.13	326.56	327.76	327.54	327.54	326.34	326.01	327.23	326.8	326.91	328.47	326.84	327.74	326.3	327.67	327.7	327.31	326.88	326.65	326.96	326.57	326.11	326.87	325.66	326.73	327.23	327.31	327.55	326.7	327.49	327.58	328.39	326.88	327.03
302.79	302.16	303.04	302.35	303.14	302.06	301.85	302.3	302.18	303.38	301.47	302.13	303.8	303.26	302.23	301.69	301.94	303.26	303.48	302.46	302.45	302.65	303.21	303.43	301.66	303.29	301.87	302.05	302.58	302.95	303.16	303.32	302.67	302.64	302.45	302.62	303	302.52	301.55	303.16	303.58	302.59	302.64	302.93	301.46	302.2	303.35	302.32	302.04	301.45
313.45	311.97	312.48	312.91	312.86	312.99	313.46	312.82	312.28	313.97	313.16	312.44	312.27	312.85	312.17	312.34	313.83	313.23	313.26	312.83	314.5	314.64	312.99	311.94	313.86	314.18	313	312.93	312.44	314.17	313.15	312.7	314.26	312.38	312.27	314.33	312.77	312.11	313.13	312.08	312.11	311.39	312.09	312.3	312.71	313.64	314.21	312.52	313.61	313.52
317.45	315.87	316.36	316.31	316.88	316.12	317.16	314.84	317.01	315.86	316.95	316.64	317.13	315.97	316.2	317.06	316.58	316.06	317.07	317.4	315.91	317.93	316.46	316.59	316.82	316.69	318.05	315.88	316.57	317.38	316.45	317.4	316.69	316.14	317.57	316.5	315.63	316.79	316.84	316.31	317.43	318.19	317.15	317.11	316.04	315.58	316.61	317.26	317.03	316.38
303.15	304.16	304.01	304.06	304.01	302.86	303.11	305.35	303.47	304.75	301.63	303.41	302.93	304.51	304.29	303.42	302.07	303.78	304.28	304.69	304.79	305.04	302.59	303.19	303.48	304.01	303.72	304.84	303.84	303.54	304.42	303.78	302.53	303.45	303.98	303.41	303.99	303.58	303.79	305.38	303.06	304.24	303.62	304.33	304.63	303.51	303.21	304.32	302.68	303.64
302.96	302.54	302.89	303.84	303.97	303.4	302.04	303.54	304.29	302.36	303.96	303.97	303.47	303.74	304.12	302.9	303.26	303.06	303.31	302.57	303.1	302.21	304.46	302.38	304.97	303.01	303.57	303.37	305.15	303.89	304.08	303.75	304.98	303.84	304.22	302.35	302.71	303.52	302.49	303.6	302.94	302.26	302.79	303.98	302.5	304.34	303.25	302.34	302.48	303.42
308.79	309.17	309.04	308.17	308.42	309.78	308.81	307.56	307.99	308.94	308.95	309.15	310.84	308.85	309.03	309.58	307.99	307.5	309.84	308.66	308.52	309.06	308.1	310.37	308.82	309.27	307.72	307.4	307.87	308.96	307.23	310.54	307.92	308.32	308.28	309.73	308.49	308.49	309.21	308.89	308.63	309.37	309.59	309.12	309.59	309.38	308.71	308.26	308.31	307.23
314.04	315.48	313.84	315.63	315.03	314.96	313.59	315.22	314.13	314.75	314.47	314.98	314.26	315.23	313.24	313.6	314.95	314.14	315.9	315.77	314.6	315.43	315.36	315.55	315.24	314.13	315.18	314.91	314.88	314.27	313.91	313.73	314.66	315.15	314.88	313.59	314.99	315.71	313.53	315.06	313.97	314.88	313.21	315.03	315.06	315.46	315.6	314.14	314.02	314.93
308.74	310	308.85	309.26	309.59	310.23	310.47	309.14	309.47	309.64	309.89	310.93	309.94	309.61	310.11	308.17	309.34	310.26	309.42	309.98	310.58	308.49	308.85	309.68	311.57	310.14	309.48	309.7	309.37	309.78	310	310.53	309.29	309.72	311.27	309.5	309.89	310.07	308.86	310.01	310.88	311.13	309.18	310.25	309.6	310.03	309.36	310.54	309.18	309.52
315.07	314.09	314.29	314.18	314.42	314.68	314.85	314.72	313.93	314.79	315.68	315.11	313.82	316.46	315.28	314.61	316.73	314.74	314.45	315.92	314.6	313.65	313.92	314.47	314.83	315.86	314.62	315.09	315.2	313.11	314.55	314.88	314.09	315.62	314.92	315.97	315.27	314.9	313.6	315.58	314.17	314.63	314.1	314.14	315.47	315.15	314.88	315.69	315.33	315.39
299.49	301.01	300.4	300.94	300	300.34	300.39	300.89	300.5	300.49	300.09	300.21	299.62	299.32	300.44	300.32	300.51	300.8	297.95	298.96	299.54	300.2	299.28	297.87	299.62	300.54	300.63	299.57	299.99	299.27	299.56	300.1	300.21	299.86	299.12	299.96	299.69	299.82	299.22	298.39	299.01	299.9	298.96	299.85	300.69	299.57	299.84	299.89	299.67	300.49
297.31	296.27	296.86	296.98	297.23	297.14	297.85	298.56	296.61	296.72	297.64	295.13	295.75	296.96	295.24	296.95	297.02	295.87	297.03	296.18	296.22	296.99	295.18	296.41	298.64	296.48	295.85	297.45	296.77	296.85	296.87	297.26	297.11	297.33	296.86	296.97	297.77	295.39	297.23	295.57	298.15	297.06	297.68	296.62	296.12	296.94	297.18	296.02	296.42	297.37
317.62	317.61	317.05	317.4	317.08	317.99	317.94	317.96	316.59	317.95	317.96	317.33	317.17	317.81	316.9	317.29	317.82	317.6	317.94	317.65	318.21	319.01	317.87	316.89	316.23	317.33	317.15	316.91	317.34	318.56	317.89	318.97	317.44	317.48	316.42	317.23	317.85	317.03	316.77	316.98	318.57	316.44	318.41	316.1	317.13	318.57	317.45	316.05	317.06	316.29
306.87	307.19	306.9	307.45	308.16	307.26	307.95	307.26	306.62	306.95	306.04	307.47	307.94	307.2	307.46	306.97	306.49	305.47	307.38	306.78	306.34	307.35	307.35	308.22	308.02	307.68	308.28	307.45	306.41	307.47	307.56	306.89	308.19	305.82	307.28	305.82	307.04	307.56	306.79	307.36	307.07	307.08	307.13	308.26	308.9	307.69	307.74	305.59	307.5	307.61
304.4	304.72	305.22	304.73	305.19	304.52	304.17	303.81	304.75	303.95	305.25	305.61	303.87	305.06	305.73	303.78	304.83	305.99	304.87	305.62	305.41	304.64	304.12	304.63	305.57	304.75	305.32	304.63	304.71	305.47	303.15	304.28	304.86	304.76	304.99	304.11	304.38	305.26	304.09	305.96	303.74	305.05	305.67	305.04	304.28	305.35	305.08	306.06	306.17	306.54
315.83	315.52	314.55	315.31	314.98	314.8	316.13	314.68	313.98	314.27	315.26	316.07	314.88	314.62	314.08	314.01	315.09	314.11	314.8	315.33	315.2	313.21	315.69	315.26	315.26	314.09	315.04	314.65	314.28	314.64	314.26	315.12	314.48	314.59	315.79	315.03	315.04	313.74	314.29	315.8	315.49	314.12	313.73	315.45	316.16	315.54	314.7	314.24	315.62	314.12
303.01	303.37	302.92	304.61	303.32	303.41	304.12	303.16	302.63	304.12	304.55	302.56	303.78	303.47	304.08	304.8	304.48	302.79	302.54	302.77	304.1	303.8	303.96	304.26	304.22	301.95	304.05	302.64	303.12	303.9	303.51	304.59	302.26	302.93	304.55	302.58	303.38	304.48	302.76	304.92	302.18	303.36	303.14	303.3	303.25	304.04	304.02	303.75	304.42	304.64
300.8	299.96	301.12	300.26	300	299.81	299.01	299.46	300.98	299.49	299.26	300.97	299	301.35	299.91	300.22	299.77	300.66	299.74	300.46	300.3	299.49	299.19	299.42	300.89	300.14	300.03	301.23	301.05	301.05	300.1	299.87	299.95	300.1	299.93	300.4	301.62	300.68	300.74	299.31	300.41	299.45	300.45	300.01	299.63	300.49	300.76	300.57	300.14	300.54
326.84	326.02	327.41	328.09	327.93	326.97	327.55	326.44	327.5	325.98	326.08	327.25	327.29	326.3	324.96	326.67	326.29	326.48	327.58	326.25	326.31	326.35	326.3	326.92	327.35	325.86	327.82	326.47	327.43	327.22	326.32	327.51	326.59	327.95	327.02	326.4	327.72	327.51	326.24	326.44	326.78	328.01	327.27	328.57	328.44	326.72	325.7	326.26	325.25	326.9
304.1	305.45	305.25	305.64	305.61	304.43	303.9	305.04	305.3	305.22	304.7	305.6	306.09	303.46	303.72	305.24	304.8	305.16	305.84	304.03	305.35	305.64	304.28	304.87	306.56	304.34	306.14	305.77	305.55	304.7	306.05	305.76	306.22	305.7	304.27	306.76	305.07	305.67	305.52	305.16	304.73	305.22	304.35	305.33	304.71	305.16	304.37	304.96	305.68	305.98
305.22	305.93	305.59	306.85	305.46	305.65	306.59	305.51	306.96	306.22	305.88	307.19	307.2	305.21	306.43	306.71	305.72	306.9	305.85	307.33	305.73	305.72	306.14	305.47	305.5	305.67	306.78	305.13	306.25	304.82	306.76	304.89	307.3	305.62	304.68	306.22	306.06	306.59	308.05	306.93	306.32	306.09	305.66	306.77	306.25	306.06	305.9	306.47	304.49	305.66
307.43	306.72	306.99	309.16	307.7	307.35	307.31	307.87	307.85	308.22	307.27	306.88	307.06	307.15	307.23	307.69	307.34	307.54	307.78	307.1	305.14	307.55	306.67	308.52	308.07	306.85	306.47	307.7	307.83	307.47	306.67	307.81	307.06	308.65	308.21	308.15	308.1	307.15	307.03	307.19	307.05	307.23	307.51	307.51	307.36	307.33	306.45	307.05	308.01	306.97
314.97	315.05	314.63	315.85	314.05	315.91	316.61	316.09	315.43	317.1	315.96	316.59	316.15	316.14	315.24	317.33	314.86	315.74	315.92	314.3	316.15	315.34	315.04	316.91	315.95	316.69	316.34	314.85	315.05	317.35	314.68	315.81	315.71	315.6	315.68	315.34	316.28	316.15	316.5	317	314.15	317.11	316.66	314.97	316.85	316	315.74	316.21	315.81	315.3
327.1	328.47	327.43	328.32	327.3	326.62	326.58	328.45	328.31	327.66	328.22	328.58	326.57	327.35	327.97	327.65	327.73	328.29	328.08	327.6	328.9	327.17	328.47	328.3	326.99	328.39	328.41	328.27	327.27	328.64	328.44	328.18	327.24	327.49	328.19	328.04	328.25	327.89	328.6	327.8	328.1	327.76	327.23	326.83	327.38	327.69	327.95	329.29	327.43	327.28
305.24	307.1	305.2	304.05	306.56	306.09	304.46	305.75	305.42	305.46	305.04	305.74	305.64	305.07	305.21	305.59	304.92	304.34	305.32	304.55	304.24	304.67	304.89	303.89	305.76	303.37	305.99	305.54	305.16	306.45	305.59	304.55	305.71	304.82	305.42	306.3	304.55	305.1	305.07	306.02	305.04	304.99	305.63	305.74	305.04	304.54	304.68	303.92	306.12	306.49
318.79	317.43	317.68	316.87	316.22	316.46	316.92	317.51	317.73	316.94	317.63	317.13	318.32	318.72	316.66	316.96	316.72	317.26	316.96	317.81	317.81	318.11	318.19	317.92	317.74	317.71	317.28	316.78	317.72	317.94	316.76	317.7	317.45	316.84	318.76	316.29	317.96	318.59	316.67	316.59	316.99	318.56	316.96	316.86	318.47	317.89	316.19	317.39	317.51	317.45
303.95	302.41	302.66	303.28	304.06	302.36	302.8	303.16	303.49	303.01	303.37	303.9	303.37	302.99	303.69	303.52	304.81	303.44	302.68	303.07	304.32	302.56	303.77	303.75	303.83	303.63	304.11	303.53	304.32	304.02	303.78	303.21	304.4	303.03	302.62	303.3	303.25	303.35	303.17	303.45	304.41	303.16	302.11	303.03	303.6	303.4	302.69	301.95	303.08	303.75
305.66	305.85	305.92	306.22	305.72	306.3	306.38	306.33	306.52	306.2	307.52	305.9	306.47	306.12	306.81	305.43	305.73	306.1	306.02	304.8	305.21	307.36	305.77	306.86	306.44	305.84	305.04	306.92	306.32	306.77	305.47	304.94	305.54	304.6	306.45	306.18	305.92	305.59	306.65	305.86	306.22	306.44	305.08	305.99	306.93	306.77	305.92	306.74	306.95	306.37
306.08	305.83	305.83	306.59	307.12	306.3	305.21	307.41	305.36	305.7	306.49	306.64	306.3	305.49	305.57	305.78	306.49	304.95	307.68	305.14	306.48	305.75	306.79	306.21	306.06	306.89	306.76	305.44	305.54	305.77	306.16	306.08	306.06	306.56	306.04	305.1	305.34	305.71	304.54	305.85	306.95	306.88	305.31	305.27	307.27	307.18	304.8	305.57	306.12	306.7
304.08	303.53	302.41	302.79	303.06	304.57	303.94	303.96	303.73	301.45	303.59	302.87	303.9	302.35	304.14	304.09	301.9	303.18	302.78	302.45	302.34	303.34	302.62	302.94	304.99	303.93	303.89	304.89	304.29	304.17	303.76	302.91	304.29	304.16	303.59	304.07	302.44	303.55	303.32	303.29	303.35	303.83	303.31	303.36	304.69	302.42	302.13	303.59	303.16	303.89
312.55	312.37	312.63	312.11	313.16	313.34	312.61	312.32	311.61	312.83	312.47	312.53	312.57	313.83	313.41	312.77	313.23	313.31	312.39	313.35	311.68	314.08	313.98	312.13	313.3	314.06	313.33	312.57	312.29	312.76	312.3	312.82	312.92	313.79	312.61	313.65	313.08	312.57	313.12	312.96	312.18	312.94	310.96	314.38	313.81	312.73	312.52	311.56	313.17	312.54
313.28	312.36	313.75	312.66	312.48	312.8	314.2	310.79	312.06	311.94	311.77	312.44	314.69	311.55	312.52	312.44	312.65	311.12	313.15	312.02	312.61	313.65	312.17	312.48	312.31	311.74	312.13	312.1	312.6	313.16	312.89	312.97	312.83	312.69	312.43	312.26	311.59	313.06	312.45	313.6	312.5	313.85	312.62	312.64	310.98	314.02	313.81	311.44	312.93	312.17
314.24	312.68	313.36	311.63	312.8	312.16	312.76	312.15	311.78	312.32	311.73	314.19	311.93	312.32	313.05	313.05	313.4	312.55	314.09	311.9	312.94	313.02	312.35	312.03	311.43	313.77	313.01	314.21	312.09	311.1	312	313.77	310.64	313.3	312.19	312.36	312.75	312.45	312.47	311.75	313.26	312.08	312.57	312.73	313.74	311.82	312.67	312.75	311.61	313.5
313.85	311.88	312.37	313.07	314.15	312.81	313.63	312.82	313.18	312.87	313.37	313.29	313.82	313.66	314.99	311.93	312.27	314.05	313.12	312.43	312.31	312.86	312.74	312.58	312.85	313.95	313.8	312.28	313.06	313.25	312.63	313.16	313.55	312.42	312.37	312.9	312.5	312.7	314.24	312.79	313.77	312.56	312.61	312.73	312.92	313.26	312.37	312.66	312.23	312.1
311.74	310.47	311.73	309.53	310.9	310.09	310.78	310.96	310.83	310.83	311.92	310.83	310.19	311.34	309.53	311.24	310.4	309.37	310.06	310.45	309.07	312.38	309.4	310.63	310.57	309.76	310.93	310.08	310.78	310.01	310.12	311.66	311.8	310.76	311.05	311.32	310.49	311.31	310.67	310.91	310.24	311.14	311.66	310.21	310.72	310.59	309.82	310.1	309.94	310.59
314.37	314.17	314.09	314.12	314.95	314.12	314.03	313.45	314.4	315.12	313.42	314.42	314.02	314.43	313.98	313.74	314.27	313.99	314.35	315.05	314.35	314.49	313.79	313.31	313.38	313.01	314.06	314.07	313.69	313.61	314.1	313.21	313.91	313.17	314.39	314.55	314.27	314.5	314.53	314.42	313.37	313.73	314.33	313.58	314.21	313.11	314.34	312.94	314.21	312.87
313.32	313.01	313.78	313.55	313.95	314.24	314.15	314.66	313.15	313.87	312.39	314.19	313.9	313.13	314.16	314.38	313.69	314.28	313.59	314.16	313.17	313.06	312.53	314.79	313.96	314.52	314.48	314.64	313.58	314.5	314.14	314.17	314.32	313.91	313.67	314.26	313.83	314.81	313.24	313.36	313.57	313.95	313.78	313.2	314.13	314.23	312.88	313.97	313.95	312.19
314.52	312.98	315.34	315.7	312.97	314.47	314.23	313.15	314.15	312.85	314.48	313.23	314.29	312.75	313.97	314.46	312.8	313.48	314.09	312.49	312.96	313.39	314.85	315.52	313.87	314.41	313.95	314.59	314.38	313.58	312.5	314.22	314.27	315.26	312.87	314.49	313.33	314.19	314.45	313.97	313.72	314.81	314.08	314.79	314	314.28	313.06	313.76	313.15	314.62
316.37	314.78	314.04	314.67	314.89	313.79	314.6	316.33	315.14	314.56	314.81	314.74	314.57	313.89	313.54	314.68	314.58	313.88	314.95	314.68	316.09	315.49	314.35	315.19	315.27	314.6	313.58	314.78	315.28	314.06	314.94	315.04	315.74	313.62	314.94	315.19	314.5	314.75	314.64	314.37	314.94	314.6	313.47	314.73	314.54	314.13	315.89	314.81	316.01	315.09
303.94	303.2	304.04	304.17	304.63	303.13	304.28	303.72	304.76	303.51	302.11	303.26	305.37	303.79	303.78	303.87	305.42	302.83	304.67	302.44	303.04	303.27	304.68	303.66	303.41	302.88	304.16	305.04	304.76	304.08	303	303.5	304.43	305.61	304.44	303.12	303.23	304.14	304.53	304.42	303.09	303.83	303.27	303.72	304.4	304.19	303.15	303.44	304.29	304.49
313.49	312.47	313.68	313.09	313.38	313.41	312.78	312.59	313.31	313.75	312.35	312.29	313.64	311.65	312.98	312.43	313.75	313.12	314.36	311.95	313.08	313.37	314.81	312.94	313.57	313.55	313.09	312.33	312.55	313.18	313.16	313.94	314.18	313.73	313.69	312.53	313.65	313.76	312.28	312.75	313.98	313.81	313.24	312.93	311.82	313.16	313.53	313.03	314.03	312.43
309.6	307.87	309.1	308.86	307.9	308.92	309.76	308.45	307.79	308.54	307.69	308.91	307.43	310.83	308.3	308.58	309.77	307.51	307.79	308.54	308.76	308.88	309.33	308.69	307.76	308.72	309.47	308.52	309.26	308.66	307.47	309.07	307.77	309.69	309.35	308.27	308.37	309.54	309.74	308.98	309.31	307.63	308.99	308.36	308.98	310.23	308.12	309.33	309.81	309.43
305.17	306.27	304.78	305.26	305.53	303.98	304.5	304.95	305.06	305.38	306.25	306.29	305.17	306.05	304.45	305.22	305.39	305.63	305.52	303.28	305.22	305.3	304.7	305.74	305.31	306.27	305.42	304.3	305.05	305.33	305.7	305.5	304.4	305.66	306.54	304.81	304.53	305.19	305.17	304.92	306.75	305.6	305.49	304.85	305.09	304.01	306.28	305.52	305.98	305.2
297.9	296.39	295.67	297.5	297.88	297.35	297.34	296.82	297.33	297.11	296.61	296.16	297.02	295.83	297.42	297.04	296.38	297.46	296.71	296.78	296.48	296.52	297.18	296.27	297.11	296.37	295.05	297.64	297.19	296.9	296.75	296.03	296.8	296.76	295.76	296.57	296.38	296.42	296.88	296.34	295.8	297.27	297.2	297.24	297.49	297.63	297.92	295.86	297.67	298.26
310.96	312.15	310.62	311.02	310.81	310.3	311.7	312.5	311.21	313.22	312.44	310.49	311.72	311.61	310.87	310.77	311.3	311.47	309.89	311.05	311.23	310.75	311.15	310.18	312.55	311.45	311	312.84	311.3	311.42	311.64	311.32	309.77	310.28	311.5	311.46	311.81	312.34	311.03	311.12	310.72	311.96	311.2	311.72	310.55	312.56	311.73	312.67	312.23	310.49
301.19	301.57	301.15	301.33	300.97	300.59	301.22	300.74	299.79	301.62	301.16	302.23	300.59	301.57	301.11	301.36	299.75	301.71	302.72	301.7	301.13	300.75	301.49	301.94	300.29	302.13	301.33	300.55	300.22	301.19	301.62	302.59	301.3	300.41	301.86	302.09	300.94	301.32	301	301.77	302.21	300.66	301.57	300.65	301.1	301.07	300.75	302.69	300.28	300.04
313.46	315.26	312.68	314.79	313.53	313.77	315.64	314.77	314.33	314.1	314.35	313.94	313.22	313.93	314.27	314.06	313.88	313.27	314.12	314.2	312.95	314.87	314.54	315.14	314.46	314.21	315.6	313.63	313.47	314.82	315.29	314.12	312.53	314.71	312.95	314.32	314.04	315.45	314.07	314.96	314.19	314.98	313.54	315.28	313.47	313.13	313.56	314.04	315.18	314.55
311.93	311.93	311.42	310.66	311.7	310.79	311.99	309.89	312.43	311.72	310.69	311.63	311.32	310.83	312.22	311.78	310.73	312.91	312.04	311.11	311.62	311.1	311.71	311.71	312.47	312.63	311.5	311.59	312.04	311.76	312.32	312.18	311.25	310.69	311.64	310.32	311.97	311.75	310.78	311.73	311.72	311.96	311.17	311.19	310.74	311.47	311.42	310.57	311.51	311.02
300.37	300.49	299.05	299.35	299.03	299.86	300.03	300.32	299.99	300.23	301.03	300.44	301.35	299.59	301.22	301.09	299.09	300.1	299.48	300.88	299.96	300.52	299.23	299.3	299.82	299.63	299.34	299.62	299.99	299.29	300.09	299.17	301	300.18	300.06	299.58	299.55	299.32	299.82	300.02	299.66	300.22	299.74	300.43	300.77	301.18	300.69	300.86	300.77	300.61
302.58	304.4	303.75	304.21	303.54	304.82	303.86	304.31	302.34	304.09	303.54	302.35	301.94	303.65	303.47	302.51	303.98	303.69	302.86	304.21	302.54	304.02	303.33	303.78	303.57	303.26	303.4	303.8	304.51	303.99	303.64	303.8	303.06	303.61	303.56	304.53	302.62	303.23	302.45	303.22	304.28	303.25	302.84	302.73	304.54	303.74	302.1	303.68	303.72	302.81
311.75	310.72	311.42	309.85	309.44	310.15	310.35	311.85	310.67	311.11	310.13	309.58	311.3	310.21	310.5	310.67	310.55	311.51	311.18	310.85	310.44	310.11	310.12	310.12	310.4	311.25	310.46	311.26	311.2	310.93	311.55	309.59	311.72	310.24	311.78	310.49	311.36	311.02	309.54	310.84	310.72	311.05	311.13	310.46	310.52	311.3	310.68	310.59	312.52	310.75
296.97	296.94	297.98	296.06	297.31	297.09	295.7	296.71	297.05	297.61	297.42	297.26	295.69	297.35	298.25	297.53	296.38	295.9	296.83	296.12	296.29	295.47	297.21	298.07	297.88	297.62	297.89	296.52	296.37	295.94	296.29	296.72	297.07	297.18	295.82	297.21	295.76	297.29	296.02	297.91	296.99	297.54	297.92	296.55	297.77	296	297.95	296.46	296.22	296.81
315.44	315.84	314.76	315.29	314.74	315.49	315.63	315.29	315.96	314.47	315.6	314.23	314.19	315.49	313.63	315.85	314.69	314.59	314.2	314.47	315.47	315.06	315.88	315.52	315.4	314.86	316	314.78	314.86	314.5	315.19	314.74	314.9	314.88	315.81	314.66	314.9	313.54	315.37	315.02	314.87	313.99	316.14	313.76	315.96	315.22	314.58	314.82	315.81	314.68
304.58	304.27	303.52	303.92	305.08	303.46	303.34	303.25	304.58	304.71	304.31	303.25	303.69	305.06	304.05	303.76	305.4	303.13	305.35	304.81	303.49	303.9	303.87	302.71	304.83	303.75	302.82	304.25	304.74	303.54	302.97	302.63	303.56	302.95	304.35	303.29	303.76	303.75	305.25	305.49	303.56	305.47	304.96	304.39	303.34	303.71	304.3	303.57	305.08	303.09
314.76	314.73	314.84	316	314.39	314.98	313.88	315.02	315.86	314.62	316.3	316.32	316.03	315.77	315.45	316.91	314.95	315.27	316.83	316.22	315.4	314.81	315.44	314.92	315.6	314.8	315.88	316.06	314.1	315.52	315.38	314.8	316.73	314.41	314.71	316.14	315.91	315.46	316.19	314.61	315.12	315.85	314.03	315.77	316.98	315.18	315.99	315.62	316.22	316.23
311.3	311	312.02	310.86	311.64	312.17	311.47	311.22	311.02	311.37	310.44	311.9	311.07	311.63	311.28	311.81	310.29	312.45	310.89	310.03	312.32	310.39	311.88	312	311.09	309.78	312.49	310.21	312.47	311.48	312.15	311.8	311.89	310.6	311.41	311.73	311.94	311.71	311.45	311.4	309.61	311.1	310.25	312.06	313	311.02	311.71	312.04	311.66	312.56
303.24	303.42	301.49	301.98	302.07	303.31	302.86	303.58	303.68	301.23	301.59	302.23	301.42	302.14	302.92	302.66	302.3	303.06	302.21	301.44	302.02	302.38	302.23	302.98	301.81	301.32	304.56	304.68	303.34	303.57	301.68	303.56	301.61	302.82	302.9	301.93	302.04	302.49	302.03	302.91	300.98	301.5	302.96	302.78	303	302.95	302.78	301.6	302.76	302.35
306.24	306.28	306.91	307.68	305.64	307.16	307.19	306.56	308.04	305.85	305.87	307.05	308.01	305.83	306.69	306.12	306.27	306.33	307.14	307.18	305.69	306.33	306.21	307.31	306.96	305.69	306.92	305.1	305.01	307.05	306.86	305.97	307.26	307.25	306.19	307.12	307.38	305.99	307.14	306.4	307.92	306.25	307.93	306.3	306.5	306.68	305.11	307.36	307.3	306.95
304.01	303.63	303.54	303.88	304.18	303.83	302.12	303.89	303.08	302.84	302.35	303.54	303.76	302.85	303.21	303.36	303.71	302.98	302.71	302.63	303.37	302.34	303.87	302.24	302.91	303.32	303.22	303.7	304	302.61	303.61	304.38	303.17	303.04	303.42	303.53	303.3	303	302.41	303.38	304.24	303.05	302.33	303.81	302.36	302.9	303.51	303.39	301.94	302.64
303.88	304.32	303.57	305.18	303.7	305.5	303.7	304.71	302.57	304.34	305.2	303.54	304.05	304.44	304.33	304.37	304.28	304.34	304.11	305.69	304.36	303.3	304.79	305.54	305.32	304.22	304.95	304.11	305.22	304.41	303.46	304.2	305.1	303.16	305.64	304.69	304.21	304.55	304.13	304.25	304.16	303.11	304.97	304.15	304.31	303.75	303.85	303.5	304.6	303.15
316.56	317.07	317.94	317.59	317.66	316.56	316.58	316.57	316.85	317.41	317.08	316.65	317.2	317.06	317.3	319.04	318.61	316.25	318.29	317.3	317.19	316.84	316.81	316.91	317.12	317.56	317.75	317.78	317.25	315.63	317.45	316.91	316.78	317.96	317.05	316.7	316.31	317.64	317.36	316.99	317.95	317.86	317.48	317.34	317.91	317.5	317.74	317.32	318.09	316.52
311.41	311.01	311.05	310.99	310.29	310.59	311.28	311.12	310.86	309.62	311.84	311.8	310.95	309.41	309.56	309.07	311.99	311.11	311.09	311.04	311.75	310.8	310.56	309.61	309.84	310.47	311.05	309.21	311.11	311.41	311.41	310.64	309.84	312.52	311.54	309.87	310.58	310.69	309.84	311.31	311.75	311.02	311.23	311	311.04	311.99	310.03	311.59	310.76	309.93
310.43	310.28	309.39	310.23	309.51	310.01	308.53	310.21	310.38	308.53	311.4	310.35	309.92	310.52	309.7	308.26	308.31	311.16	309.84	307.89	309.73	309.79	309.23	308.98	309.45	310.11	308.93	309.24	309.51	311.3	309.5	309.03	310.29	309.54	309.91	308.54	309.03	310.02	306.98	310.32	310.07	309.78	309.56	311.59	309.39	308.45	309.44	310.38	309.38	309.54
294.97	293.75	294.62	294.86	295.55	294.84	294.71	294.1	295.42	294.57	294.95	295.54	294.22	294.52	294.81	295.02	295.78	295.08	296.61	294.55	294.21	294.5	296.25	295.27	295.44	295.55	294.49	296.28	294.24	294.44	295	294.15	295.35	294.86	294.47	294.56	296.1	294.34	294.75	295.77	294.16	295.11	295.19	294.58	295.46	296.04	296.9	295.86	295.22	295.63
304.57	303.09	305.11	303.5	304.67	304.76	304.57	304.55	303.82	304.89	304.22	304.28	304.57	302.98	305.51	304.4	303.67	303.53	304.81	305.19	305.43	304.1	306.02	303.64	305.64	303.4	304.42	304.64	304.66	303.7	304.79	304.41	304.83	304.52	303.72	305.55	303.96	303.81	304.55	305.02	303.08	304.58	303.8	304.49	304.23	303.97	304.89	304.38	305.54	304.5
301.47	301.47	300.05	300.99	301.83	300.22	301.38	300.42	300.15	301.36	301.46	301.56	300.42	301.26	300.59	302.01	300.79	300.69	300.68	300.69	300.44	300.8	301.43	301.14	301.02	300.33	300.97	300.61	300.6	301.7	300.28	301.45	301.05	301.16	300.07	300.64	301.59	301.19	300.64	299.97	301.47	300.68	300.53	301.24	300.48	301.85	300.42	301.45	301	302
305.81	304.98	307.57	306.59	305.73	305.51	306.09	305.07	305.66	306.88	306.72	306.71	306.95	306.11	305.14	305.85	305.32	306.2	306.31	307	305.91	306.26	306.6	305.59	305.57	304.96	305.78	306.58	306.67	305.83	305.34	305.86	305.58	306.54	305.74	307.34	306.27	306.29	306.26	305.7	305.52	306.05	306.26	305.52	306.66	306.16	305.29	305.44	307.1	306.24
315.11	316.49	315.94	315.45	315.06	316.02	316.16	315.79	316.74	315.12	315.69	315.34	315.46	317.15	315.37	316.5	316.06	316.32	314.89	315.72	316.08	315.76	316.36	315.98	317.18	315.86	315.41	315.52	316.44	315.74	315.93	314.7	314.59	315.14	315.57	315.81	316.27	316.43	316.3	315.36	315.33	315.04	317.11	316.75	316.2	316.77	316.68	317.15	316.26	315.03
304.35	305.37	304.46	304.65	303.85	304.37	304.94	304.69	303.24	304.04	305.05	303.93	305.26	304.22	305.54	304.42	304.19	304.82	304.59	304.99	304.54	304.63	304.71	304.01	305.8	304.25	304.25	304.6	304.89	304.88	305.46	304.44	304.97	303.18	304.42	303.89	304.42	304.59	302.72	304.6	304.67	305.07	304.23	304.42	305.15	305.22	305.42	305.05	304.7	304.39
317.83	317.95	317.8	317.97	319.57	317.59	318.8	317.89	318.66	317.92	318.76	318.93	317.47	318.89	316.41	318.18	317.11	316.75	318.01	317.68	318.67	318.81	317.73	317.77	318	317.95	317.2	317.74	318.57	318.14	318.54	317.32	318.73	318.01	318.11	318.67	319.52	317.71	318.59	317.88	318.64	317.14	317.56	317.77	319.37	317.8	318.13	318.17	318.2	317.71
317.07	319.37	318.33	318	316.51	319.8	318.32	318.21	318.36	318.42	318.61	316.94	318.28	319.49	319.85	318.18	316.96	318.71	318.32	319.62	316.85	317.38	318.76	319.1	319.44	318.68	317.48	319.45	319.07	317.89	317.23	318.53	318.68	317.93	317.73	317.56	318.03	317.46	318.32	318.95	318.26	319.58	318.45	316.67	317.87	319.02	317.95	318.53	317.38	319.06
324.68	324.23	325.79	325.75	324.99	324.97	325.52	326.75	325.72	324.44	326.29	325.5	327.48	325.34	325.83	325.82	327.06	325.34	324.99	324.74	325.02	325.82	324.86	325.7	324.82	324.92	325.98	327.03	325.19	325.94	325.29	325.7	324.87	325.12	324.92	325.68	324.97	324.42	326.18	325.72	325.99	325.5	324.8	325.32	325.22	325.61	324.71	324.62	325.09	325.7
313.95	314.23	314.59	315.53	314.94	314.07	315.55	314.64	314.51	315.15	313.25	315.16	315.05	314.78	313.72	315.58	314.94	313.61	315.11	314.7	314.2	314.9	313.96	315.55	315.04	314.39	316.06	313.67	315.1	315.08	314.98	313.14	314.66	315.56	314.7	314.61	314.13	314.66	315.02	315.56	315.19	314.57	315.71	314.67	314.5	314.81	313.35	316.73	315.41	314.61
300.05	298.93	300.09	300.63	300.04	300.71	298.41	298.92	300.77	298.87	300.4	299.93	299.62	300.05	300.7	300.46	300.54	299.07	300.8	299.44	301.14	301.36	301.03	299.8	300.93	299.89	300.24	300.26	300.15	299.93	300.9	300.89	297.82	299.51	299.82	299.56	299.53	299.52	300.72	299.35	299.2	300.56	299.79	300.43	300.49	300.48	300.01	299.47	300.97	300.34
307.08	306.28	306.41	306.82	306.97	305.67	306.52	306.75	305.24	306.45	306.06	306.02	306.34	306.06	305.05	305.74	306.43	306.25	306.02	306.17	304.71	305.9	305.86	306.28	305.53	305.94	305.17	305.72	306.15	305.76	305.77	305.65	306.44	307.26	307.18	307.37	305.73	306.1	306.07	306.61	306.04	305.43	305.3	306.17	306.22	306.93	304.47	306.11	305.7	305.32
307.3	306.43	305.67	306.48	306.82	305.94	306.35	305.38	306.6	306.7	305.7	307.07	306.98	305.59	305.73	306.32	306.69	306.16	306.32	305.51	306.92	306.87	306.19	305.45	307.17	306.09	306.11	306.63	306.53	307.07	305.68	306.84	306.67	305.02	306.64	306.06	305.71	305.02	306.4	306.42	306.35	305.46	306.15	306.53	305.58	306.21	304.83	307	306.02	307.14
312.31	313.33	311.72	312.59	313.19	313.94	313.82	313.05	311.66	312.04	313.57	313.79	314.12	314.61	314.17	312.56	313.43	312.95	313.42	312.43	313.63	313	312.71	313.83	313.08	313.44	313.02	313.19	312.98	313.89	313.74	313.29	314.1	314.79	313.76	313.58	314.15	313.13	313.08	313.48	313.73	312.36	313.04	314.85	312.86	313.31	313.54	312	312.58	313.99
328.44	327.61	328.32	328.76	328.42	329.12	328.11	327.66	328.6	328.58	329.06	327.85	328.17	328.25	327.73	329.49	328.86	328.54	328.32	328.8	329.45	327.79	328.92	328.13	328.19	329.08	327.57	328.85	328.42	328.12	327.89	329.85	328.06	328.62	327.69	328.67	328.82	328.52	327.93	327.48	329.84	329.64	327.63	329.05	329.55	328.32	328.5	328.91	328.93	329.15
302.15	301.57	300.75	301.24	301.14	301.8	301.38	300.85	301.59	300.99	300.49	301.83	300.77	300.76	302.1	301.56	301.69	301.04	300.87	300.91	301.43	301.99	301.78	300.72	300.87	299.48	300.83	299.89	301.21	299.58	301.27	301.26	303.04	299.11	300.64	301.77	301.28	301.25	301.52	300.45	300.76	300.24	300.61	300.84	302.04	299.19	300.95	301.13	300.08	301.25
328.14	327.42	328.21	327.95	327.91	327.52	328.29	326.7	327.64	328.39	327.47	328.3	329.06	327.88	327.92	329.58	327.77	327.91	326.56	326.75	327.93	327.37	328.94	327.77	327.59	327.46	329.08	328.77	327.43	328.04	327.95	328.08	327.22	327.38	327.83	326.75	328.37	328.95	327.89	327.6	328.31	327.13	328.48	328.92	326.55	328.32	326.72	327.65	327.74	327.75
301.58	298.72	300.52	300.08	300.92	299.39	300.77	300.17	300.81	301.24	299.59	300.29	300.49	299.2	300.75	299.55	299.47	299.78	299.97	300.34	300.04	299.49	300.46	301.08	300.88	300.34	298.81	300.96	300.01	300.08	300.12	299.63	300.3	299.32	299.58	300.23	300.51	299.28	300.95	300.36	300.94	299.24	299.57	300.09	299.62	299.83	299.68	299.11	300.03	299.68
318.35	318.42	317.07	315.66	316.55	317.23	316.77	317.49	316.81	316.69	317.16	317.78	317.08	317.45	317.89	316.57	317.1	317.11	317.21	317.24	317.55	317.01	317.34	317.85	316.61	318.41	318.27	317.96	317.41	316.25	316.93	317.85	318.23	316.91	316.96	317.15	318.02	316.55	317.28	317.7	317.03	315.66	317.58	316.82	317.23	317.96	317.11	317.6	316.54	317.68
315.14	314.56	313.06	315.98	315.2	314.11	315.24	314.52	316	313.34	315.08	313.61	314.34	314.21	315.96	315.37	315.22	314.66	315.63	313.29	315.69	313.92	315.24	315.67	313.93	315.11	315	315.55	315.08	315.46	315.09	314.6	314.93	315.67	313.94	314.55	314.38	314.09	314.35	316.08	316.18	314.49	315.45	315.17	314.19	315.75	315.04	314.69	314.96	314.89
325.03	326.49	325.26	325.34	325.77	325.18	325.57	325.63	324.69	325.29	325.07	325.61	326.44	324.6	325.22	326.14	324.76	325.93	324.99	324.45	326.19	324.43	324.76	325.18	326.23	325.65	324.2	325.04	323.91	326.96	323.91	325.92	324.48	324.88	325.34	325.98	324.35	324.72	325.24	326.52	325.77	324.98	324.97	325.14	325.34	326.12	325.37	324.83	325.04	324.96
306.53	307.41	306.06	305.72	306.99	305.48	307.35	306.16	306.68	307.23	304.96	305.92	306.86	305.65	304.75	306.76	305.98	306.77	307.04	306.27	305.77	305.96	306.37	306.93	305.68	306.89	306.15	306.11	306.97	307.61	307.16	306.3	306.3	306.94	307.51	306.33	307.69	306.76	304.85	306.95	306.12	306.86	306.37	306.19	306.31	307.61	305.26	305.9	306.87	306.66
301	302.78	301.42	300.7	302.28	301.09	301.13	300.67	300.72	301.74	300.01	300.52	301.12	300.65	301.03	300.26	300.91	300.35	301.31	301.12	301.55	301.34	301.34	302.06	301.28	300.38	301.02	299.75	301.15	300.65	301.29	302.33	300.78	300.24	302.53	301.84	300.77	300.99	302.26	301.45	301.69	299.92	300.65	301.36	302.06	302.03	300.81	301.64	301.02	303
301.13	299.74	300.86	300.68	300.76	300.81	301.34	300.24	302.18	300.65	300.02	300.56	300.25	301.46	301.82	301.11	300.5	299.17	300.44	300.66	300.85	300.26	301.75	301.35	301.34	300.72	300.68	302.04	302.15	302.38	299.87	301.23	300.87	300.77	301.14	300.69	301.32	301.48	300.36	300.8	302.12	300.94	302.48	301.32	299.52	300.44	301.72	301.04	301	302.04
305.58	305.44	305.91	303.62	305.38	304.15	304.91	305.1	304.69	304.99	306.4	306.01	305	304.03	305.55	304.04	306.36	304.89	305.83	305.29	305.43	305.37	305.14	306.4	305.09	304.6	304.12	305.43	305.02	304.8	305.09	306.12	303.77	306.31	306.6	305.19	305.59	305.47	306.69	305.67	306.02	305.88	304.73	305.22	304.17	305.4	304.99	305.39	305.3	304.54
309.75	311.59	309.5	309.66	309.22	309.61	309.01	308.81	309.47	309.67	310.57	311.1	309.61	309.12	310.86	311.05	308.77	311.77	311.07	308.64	310.1	309.94	310.93	308.95	310.27	310	309.38	308.97	309.36	309.97	308.62	309.23	310.05	308.92	310	309.68	309.5	310.42	309.2	309.25	310.65	309.83	308.96	309.76	310.42	308.91	309.37	309.19	310.11	309.81
317.7	317.34	315.87	315.02	317.74	316.8	318.74	318.19	317.15	316.26	318.36	318.27	317.1	317.71	319.06	318.06	315.93	317.96	317.24	316.76	316.81	317.64	317.15	315.69	316.82	318.34	318.38	318.93	317.59	316.96	316.1	317.59	316.6	316.9	316.42	316.4	317.05	317.25	317.02	316.3	317.27	317.55	317.68	317.12	317.98	317.28	316.45	316.84	318.17	316.64
311.29	310.09	310.68	310.42	312.97	310.45	310.5	311.42	312.52	309.76	310.95	311.23	311.7	310.63	311.68	310.29	311.61	310.08	310.94	311.25	311.14	310.79	310.66	311.05	310.27	309.74	310.39	310.99	312.85	311.47	309.75	309.69	310.42	309.79	310.41	310.53	310.66	309.81	310.66	310.43	310.37	310.88	312.49	311.44	312.67	310.32	309.63	309.16	310.71	311.2
296.45	297.35	297.22	298.57	297.4	296.9	296.35	296.82	297	296.4	295.73	296.09	297.46	297.12	296.41	296.48	295.27	297.23	296.63	298.65	296.81	296.51	297.8	297.46	295.95	298.2	296.5	297.09	296.45	296.98	297.85	296.56	296.52	297.74	297.47	296.47	296.34	296.74	298.33	297.3	296.12	296.82	295.82	296.27	296.34	297.41	296.22	297.59	297.92	296.43
301.12	300.45	300.42	300.08	301.82	301.21	300.8	301.67	301.19	300.87	301.38	301.68	303.18	301.13	300.75	301.01	301.09	300.64	300.87	300.57	300.72	302.33	301.47	300.82	299.6	300.02	299.9	301.09	300.26	300.69	301.24	300.6	302.1	300.51	301.02	302.11	301.22	299.82	300.96	301.12	301.36	299.06	301.57	300.72	301.37	301.71	301.33	300.52	300.94	300.24
305.19	305.37	306.2	306.05	305.68	306.15	305.27	305.23	306.94	307	305.96	306.08	305.71	305.75	306.12	307.51	305.78	307.31	306.26	305.44	305.6	307.04	306.32	307.1	307.12	304.83	306.23	305.94	306.19	305.87	306.44	305.17	306.65	305.61	305.02	306.33	306.68	305.92	306.64	305.82	306.13	306.03	307.54	305.59	305.53	307.2	306.55	305.98	306.47	306.82
307.79	307.57	306.82	307.86	306.25	307.74	306.81	306.94	308.24	307.29	306.87	306.66	307.74	307.06	307.68	307.59	306.69	307.81	306.7	306.94	308.66	307.03	307.4	308.03	307.64	307.85	308	306.9	306.46	305.69	306.97	306.66	307.57	307.03	309.3	307.57	307.87	306.54	307.09	306.75	307.96	306.67	306.99	307.28	308.33	306.77	305.9	308.56	307.6	307.32
305.83	304.99	305.88	303.74	306.66	304.95	304.36	305.44	305.15	305.49	306.25	304.67	303.9	305.52	305.08	304.46	305.27	305.29	305.82	305.33	304.48	305.61	304.92	306.26	305.63	304.86	304.75	305.92	304.85	305.8	305.58	304.21	305.56	305.14	305.22	305.44	304.9	305.14	304.99	305.27	304.98	304.97	304.34	304.86	306.08	306.59	305.53	305.51	304.63	305.61
319.49	319.17	320.06	318.33	319.72	320.35	318.91	319.71	320.07	319.96	317.89	319.31	319.37	320.59	319.69	319.93	318.32	319.29	319.28	317.62	318.33	319.06	319.89	319.57	319.02	319.28	319.99	318.88	318.42	318.63	320.64	320.38	318.92	320.97	319.28	320.84	317.92	319.2	319.78	318.98	318.88	319.57	318.58	319.38	319.75	320.88	319.6	319.46	321.21	318.6
316.23	317.3	318.22	316.06	317.42	316.1	316.95	316.34	318.01	316.22	316.28	316.76	317.22	316.65	316.83	317.87	315.3	317.14	316.68	317.11	316.29	316.63	315.72	316.82	315.66	317.56	317.68	315.85	316.47	316.44	316.61	317.62	316.42	317.43	316.7	315.15	315.53	316.8	316.83	317.1	318.2	315.97	316.98	316.69	316.41	316.6	316.46	316.17	316.21	315.17
300.59	300.15	301.1	301.45	300.3	300.08	302.23	300.09	300.93	300.76	300.72	300.52	301.67	301.51	300.31	300.95	301.68	300.53	301.3	300.74	302.03	301.04	301.6	300.22	301.06	300.67	301.39	301.69	299.34	301.29	302.19	301.41	300.9	300.5	300.75	300.51	301.75	301.82	302.05	301.05	301.84	301.09	300.39	300.78	299.9	300.57	300.21	299.78	302	301.48
303.16	304.06	303.22	303.15	303.11	303.52	302.58	302.09	305	304.39	303.37	302.92	302.95	302.8	303.86	302.49	303.37	304.26	303.26	302.61	302.25	303.49	304.88	303.88	303.37	303.35	303.24	302.91	303.42	304.22	304.32	302.61	304.37	303.61	303.47	303.38	302.64	302.66	303.54	303.76	304.19	303.67	303	304.23	304.32	301.91	303.74	302.91	305.2	303.55
300.16	300.01	299.39	300.66	299.21	302.03	300.32	299.83	300.44	300.25	300.26	300.26	300.09	299.64	302.23	299.14	300.87	299.23	300.05	300.05	299.59	299.05	300.34	299.92	299.83	300.16	300.33	299.9	300.05	300.07	300.08	299.19	300.95	300.36	300.43	299.89	301.18	299.71	300.39	298.89	300.07	300.78	300.33	300.04	299.21	300.07	299.75	299.96	299	300.89
294.13	293.83	294.13	292.9	294.82	293.95	295.01	294.37	293.5	294.82	293.95	295.15	293.81	293.84	294.81	294.92	294.55	294.18	294.47	293.74	294.04	293.79	293.11	294.94	294.04	294.3	293.64	293.16	294.21	294.04	295.16	294.55	292.79	293.17	294.52	293.56	293.35	293.12	293.56	293.17	294	293.66	294.01	293.19	293.61	294.46	294.22	293.57	294.61	294.41
303.89	303.84	303.5	305.89	305.82	304.67	304.25	305.55	305.6	304.76	305.26	303.43	304.8	304.18	303.76	304.14	304.01	304.4	303.02	305.75	304.58	303.56	303.86	303.32	303.27	304.1	304.27	304.05	305.7	304.68	305.74	303.7	304.44	304.89	304.97	304.27	304.6	305.09	304.49	305.58	304.03	303.67	304.22	305.59	303.8	305.37	304.81	304.94	303.49	304.23
301.87	301.58	303.75	302.43	301.81	303.62	301.75	302.96	302.05	302.7	302.04	302.35	302.12	303.42	302.44	301.74	302.16	302.18	303.8	303.17	302.54	303.2	303.23	302.2	301.54	301.07	303.17	303.62	302.83	302.4	303	302.76	301.89	302.99	302.66	302.14	302.42	302.15	302.45	302.95	302.71	301.64	303.14	302.83	303.49	302.19	301.23	302.27	302.8	304.02
304.37	304.27	304.26	304.23	303.68	305.73	304.45	304	304.49	305.54	303.54	305.62	303.86	303.7	305.08	305.07	303.79	303.92	305.97	303.53	303.05	305.06	303.77	304.34	304.85	306.19	303.76	304.55	302.91	303.96	304.13	303.85	304.94	303.44	304.64	305.16	303.63	304.28	304.84	304.5	305.21	305.02	304.49	304.74	304.68	304.4	305.24	304.94	304.68	305.53
327.39	327.7	329.11	329.11	327.88	328.15	329.03	327.16	327.87	329.36	327.4	329.25	327.34	327.7	328.76	326.69	328.55	327.82	326.88	327.4	327.9	328.84	327.51	328.35	327.83	328.37	327.11	326.67	327.33	328.38	327.78	327.59	328.07	327.19	328.17	327.27	328.19	327.78	328.13	326.94	326.78	326.24	328.66	327.89	328.3	328.27	327.36	326.5	328.03	327.51
314	312.15	313.25	313.96	313.59	313.46	312.72	314.04	313.22	314.12	312.91	313.56	312.51	313.07	313.07	313.03	313.1	312.87	312.66	312.24	312.96	313.61	312.28	313.75	313.35	313.24	314.27	312.28	313.04	312.05	311.57	311.11	313.41	312.35	313.62	313.1	313.43	312.73	312.68	311.89	314.22	313.04	312.85	313.37	312.93	312.78	312.28	312.88	312.15	312.98
304.1	303.69	303.44	305	303.63	303.93	304.29	304.86	305.61	305.65	304.63	305.46	304.78	305.97	305.41	305.67	305.48	305.24	305.82	306.17	304.71	304.46	306.11	304.73	305.68	304.94	304.53	304.24	304.57	305.22	304.26	304.74	305.71	304.86	304.7	305.03	304.28	304	304.57	303.85	304.98	304.87	305.05	304.98	304.96	304.47	304.4	304.12	304.05	304.17
313.22	313.12	312.97	314.35	313.23	313.39	313.04	314.45	312.74	314.24	312.79	313.63	311.94	313.19	313.24	313.47	313.37	313.81	311.9	314.35	312.97	312.69	313.48	313.1	312.68	312.91	313.28	314.29	312.52	313.45	312.11	312.49	313.53	313.96	313.08	313.6	313.71	312.38	312.35	312.4	313.19	312.12	314.57	313.66	312.83	313.37	314.55	312.77	313.3	312.79
307.52	307.07	306.74	307.47	308.94	306.28	306.74	306.66	306.2	307.15	307.02	308.01	306.14	307.42	306.4	307.95	307.73	307.12	307.11	307.64	307.19	308.14	306.55	306.72	307.87	307.07	308.02	307.67	307.73	306.96	307.57	308.12	306.4	307.92	306.69	306.95	306.21	307.88	306.83	306.69	307.27	306.86	308.21	308.68	308.58	307.45	307.48	306.64	306.28	306.67
311.07	310.6	310.58	310.76	310.36	311.36	311.29	310.21	311.08	311.97	310.89	309.81	310.46	310.35	310.18	309.94	310.43	309.41	311.44	310.7	309.37	310.8	309.65	309.83	310.36	310.02	310.72	310.2	310.05	310.68	310.17	310.65	310.14	310.44	310.76	310.55	309.83	310.37	311.06	311.29	310.77	309.91	310.57	310.8	310.91	309.52	310.48	310.77	310.49	310.87
303.58	303.23	303.66	302.56	303.53	302.85	303.17	304.07	303.03	302.93	304.33	302.78	303.48	302.21	303.95	303.85	302.99	302.79	304.64	303.24	302.96	303.69	304.18	303.18	303.13	302.87	303.83	302.45	303.34	302.28	303.55	302.7	302.96	303.3	302.84	303.03	302.77	303.15	303.54	303.17	303.43	303.39	305.15	303.59	301.74	304.87	303.87	303.03	303.62	303.46
303.6	304	304.7	303.61	305.06	305.05	304.92	304.18	304.97	304.65	303.97	303.6	304.7	303.34	304.03	303.85	304.61	304.51	304.78	305.12	303.95	303.52	304.4	305.95	305.12	304.59	305.39	304.44	304.25	303.79	305.34	304.77	303.53	304.22	303.49	305.66	303.98	304.51	305.06	304.31	304.01	302.95	305.11	304.82	304.42	304.74	304.84	305.85	304.24	305.11
307.36	305.91	306.48	305.52	305.88	306.78	306.29	307.61	306.17	306.4	305.61	306.71	305.83	305.86	305.62	306.8	305.52	306.88	306.59	306.2	307.26	305.97	306.26	306.23	306.8	307.94	307.41	305.77	306.44	306.25	307.68	305.68	306.06	306.52	305.96	306.66	305.78	305.26	306.29	306.77	306.04	306.96	306.05	306.59	304.22	304.35	305.87	307.29	307.46	307.41
303.6	304.49	304.31	305.16	304.11	304.23	305.97	304.28	305.13	305.42	303.92	306.02	303.71	304.51	303.83	304.14	303.56	303.44	304.34	305.02	304.2	304.35	304.49	303.93	304.89	305.76	304.99	304.71	303.67	303.96	303.04	303.2	304.78	305.02	303.28	305	303.4	302.44	303.73	304.09	303.93	303.64	304.62	305.03	305.1	304.56	304.15	304.82	305.14	304.76
295.02	295.04	296.15	294.34	295.06	294.54	294.75	295.22	294.51	295.81	294.88	294.04	295.17	294.37	295.85	296.76	294.97	294.77	295.57	295.58	294.73	294.11	294.64	294.51	296.35	295.52	295.06	294.27	294.24	294.17	296.31	294.61	294.23	294.18	294.09	295.25	295.62	295.65	294.87	295.11	296.75	295.97	293.17	294.78	293.64	294.07	295.36	293.3	295.11	295.45
294.17	294.77	295.04	296.38	296	295.65	293.93	294.42	295.44	295.17	295.28	295.26	295	295.83	294.82	294.72	294.56	294.76	296.16	296.2	295.2	295.19	294.1	294.4	295.68	296.41	294.79	294.59	294.02	295.2	295.76	295.42	295.04	296.28	294.67	295.36	294.22	295.34	295.59	293.32	294.41	294.4	294.99	295.32	295.9	295.31	294.96	293.88	294.47	295.32
305.89	303.99	304.83	303.64	305.02	303.89	305.51	305.24	305.85	304.63	304.25	304.51	305.19	304.04	304.43	305.09	305.16	306.12	304.38	306.16	304.9	304.2	304.7	303.73	303.53	304.55	306.06	304.94	304.14	304.98	304.26	305.77	305.01	303.79	303.99	303.85	304.89	305.35	305.21	304.37	305.31	304.9	304.09	305.13	305.35	305.04	303.89	306.04	305.03	304.99
315.84	315.83	316.4	315.72	315.1	315.68	315.6	316.02	315.57	316.5	315.64	315.02	315.91	315.87	315.85	316.63	316.42	315.84	316.87	316.53	317.54	314.9	314.57	317.41	315.1	314.71	317.64	315.81	315.49	316.4	315.77	316.3	315.67	315.66	316.26	315.36	316.64	315.48	316.04	315.58	314.95	316.5	315.15	317.46	315.97	317.01	315.63	316.58	315.89	315.98
327.93	327.26	328.66	328.27	327.83	327.92	326.9	328.2	327.74	327.86	328.55	328.67	327.72	327.47	328.73	327.48	327.73	327.95	327.08	327.43	327.47	328.28	327.64	327.21	328.69	327.83	328.4	328.05	327.94	328.68	327.03	327.53	328.09	328.09	328	328.02	329.08	327.7	327.87	328.23	328.34	327.53	327.45	328.86	327.48	328.76	327.34	328.23	327.55	329.45
302.93	304.59	304.35	305.08	305.3	304.07	304.69	305.03	304.28	304.24	304.73	303.69	304.89	305.71	304.1	305.76	303.72	303.96	304.82	306.44	304.4	305.11	305.57	305.3	304.23	305.95	305.82	305.29	305.31	305.05	304.79	305.64	305.36	305.59	304.47	304.96	305.7	303.93	304.26	304.13	304.5	305.5	305.59	304.66	305.08	305.83	304.3	305.45	303.24	303.64
312.61	313.08	312.36	314.07	313.15	313.12	314.11	314.78	313.64	313.58	312.65	313.39	312.03	312.43	312.82	312.52	313.93	314.44	313.72	313.01	314.27	314.37	312.1	312.42	311.61	312.81	314.02	314.73	311.94	313.53	313.25	313.81	313.49	313.51	313.56	313.18	312.7	313.53	313.65	312.85	312.78	313.07	313.39	313.78	312.7	313.16	313.98	313.25	312.9	315.21
304.94	307.34	306.72	305.06	305.14	305.89	306.34	306.23	306.99	305.54	305.57	306.4	305.7	306.37	306.96	306.19	305.86	305.14	305.9	304.33	305.51	305.78	306.06	305.93	307.31	306.56	307.5	305.75	305.82	305.96	306.45	305.88	306.85	306.01	305.22	306.32	306.49	305.52	306.08	305.51	306.62	306.13	305.94	307.05	305.87	305.17	306.72	306.54	304.78	306.27
304.54	305.58	302.75	304.48	303.99	304.14	303.69	304.39	305.02	304.44	305.74	305.18	303.78	305.11	304.83	304.8	304.22	303.84	305.12	303.81	305.34	304.78	305.46	304.65	304.26	304	304.46	306.13	304.21	303.5	303.96	304.73	303.57	303.72	305.97	304.24	303	303.7	304.34	303.82	304.18	305.01	305.03	305.1	303.25	304.68	304.4	304.81	306	305.74
308.93	309.34	308.09	309.02	309.2	308.72	309.05	308.25	308.98	309.17	309.1	309.12	307.48	309.45	308.98	308.55	308.57	309.09	309.17	309.31	308.79	309.41	309.9	309.32	309.46	309.06	309	308.09	309.11	308.62	309.13	309.2	308.24	309.95	308.31	309.57	308.11	308.67	307.61	308.56	308.94	309.8	309.06	308.83	307.35	309.41	309.1	309.81	308.02	309.37
315.52	314.9	315.29	314.39	315.43	313.91	314.84	314.46	315.09	314.67	315.37	313.48	314.73	314.32	313.67	315.19	314.23	315.57	316.77	314.59	313.86	316.1	313.82	315.64	315.28	313.89	315.42	315.16	314.12	315.8	314.29	315.05	314.65	315.06	315.13	314.92	313.5	314.65	314.29	314.75	314.25	315.47	314.39	315.41	314.94	313.28	315.86	314.78	315.16	314.63
316.61	315.73	315.34	314.84	314.58	315.47	316.57	315.07	315.11	315.72	315.85	315.68	315.81	315.43	314.94	315.55	315.81	315.59	316.19	316.96	315.09	316.15	315.78	314.71	316.69	315.62	315.65	315.64	315.63	315.41	315.13	315.36	315.93	315.33	315.97	316.39	314.79	316.8	316.65	315.69	316.08	316	317.22	315.06	316.29	315.51	316.42	316.35	315.93	315.75
295.72	295.12	294.62	293.92	295.09	294.15	294.3	295.44	294.75	293.78	295.44	295.4	296.26	295.53	295.51	295.77	293.92	295.13	295.79	295.99	295.39	294.56	295.43	296.08	294.79	295.02	294.35	295.75	294.34	294.92	294.83	295.06	294.67	295.29	295.73	295.54	295.3	294.74	294.33	295.59	296.19	295.74	295.78	294.71	295.69	295.37	295.31	294.36	296.16	294.74
313.22	313.27	313.04	312.9	312.41	311.09	312.12	311.82	313.58	312.71	312.15	311.74	312.93	312.01	312.25	312.8	312.46	313.08	311.26	313.41	313.22	311.54	313.09	312.46	312.12	312.94	311.91	311.82	313.37	312.78	313.55	312.81	312.4	313.19	312.79	313.5	312.42	312.53	312.18	312.53	312.57	312.46	312.31	312.75	312.6	312.08	313	311.75	313.76	313.23
314.5	314.44	314.85	314.37	315.99	316.16	313.85	313.66	315.37	313.81	314.37	314.61	314.97	314.31	314.14	316.28	314.6	314.67	314.89	316.05	314.6	315.47	314.38	315.46	315.69	314.61	314.37	315.46	314.8	315.02	315.95	315.42	314.09	315.65	315.55	314.9	314.53	314.4	314.48	315.01	314.61	315.11	314.55	314.08	314.82	315.88	313.99	314.59	313.67	315.03
317.72	319.75	317.84	318.59	318.69	318.19	319.02	319.2	318.41	317.52	318.54	318.9	319.4	318.53	318.82	318.4	317.8	318.63	319.27	318.42	317.49	319.46	318.31	318.43	318.4	318.96	319.63	317.4	319.45	318.28	319.37	318.74	317.78	317.76	318.05	318.61	318.93	318.13	317.78	318.91	318.28	319.23	319.07	317.59	318.53	319.29	318.06	318.02	317.94	318.07
304.97	306.37	305.41	305.53	304.83	305.94	305.68	304.82	303.86	305.15	304.42	305.24	305.66	306.04	304.88	304.8	304.91	305.09	304.4	304.84	305.55	306.21	304.83	305.19	305.65	305.56	305.16	305.27	306.69	304.54	305.27	304.72	305.58	304.93	306	305.83	303.99	304.52	303.74	306.18	303.97	305.09	304.54	306.19	305.2	306.16	306.32	306.02	306.42	305.73
328.73	328.08	329.16	329.74	329.43	327.77	328.79	328.22	327.96	327.87	328.66	328.26	328.12	328.01	328.17	328.04	329.23	328.74	328.98	327.51	329.09	329.49	328.99	328.25	328.25	327.93	327.78	329.44	329.46	330.01	329.5	328.44	328.62	330.01	329.48	328.18	328.75	327.87	328.44	328.94	329.18	328.35	328.74	326.81	330.08	328.87	328.19	328.92	327.59	328.36
305.25	306.96	305.45	305.14	305.96	304.82	305.89	304.72	305.69	306.26	305.54	306.08	305.2	304.9	305.18	305.96	305.8	306.17	306.49	304.3	306.51	305.52	305.86	305.8	305.07	306.03	305.84	306.36	305.21	305.23	306.24	305.58	304.01	304.7	305.55	306.98	305.53	305.09	306.24	305.1	304.73	305.63	305.16	305.19	306.3	305.8	306.11	306.2	305.27	306.56
304.09	303.71	302.64	303.4	304.12	304.01	302.95	303.6	303.04	303.39	303.29	302.9	303.45	302.9	303.16	304.99	304.09	304.47	303.13	301.77	302.87	303.6	303.8	302.49	302.89	303.34	303.57	303.21	303.55	303.19	303.38	304.24	301.43	303.5	302.74	302.81	305.04	303.59	303.63	302.53	303.39	303.7	303.26	304.58	302.61	304.83	303.46	303.21	303.56	302.84
318.72	315.93	317.09	317.33	317.39	318.94	316.55	317.19	317.31	317.13	317.58	316.32	317.47	317.59	317.97	315.94	317.95	317.45	316.23	318.18	318.11	318.19	317.18	318.21	316.84	317.66	317.62	318.45	317.99	317.33	316.69	317.58	317.37	317.76	316.74	316.74	317.28	317.24	318.12	319.27	316.77	317.83	317.23	317.64	317.85	317.18	317.71	316.84	316.87	317.37
305.71	304.7	305.26	304.27	305.15	304.63	304.15	304.54	305.05	306.5	304.54	304.74	306.17	304.72	303.59	303.72	304.18	305.07	305.61	305.65	304.78	305.39	305.25	304.13	304.99	305.45	304.83	304.31	304.53	304.52	305.96	304.98	305.34	305.28	304.84	305.34	304.56	304.61	305.12	306.07	304.5	304.88	304.46	304.67	304.25	304.29	305.34	304.93	304.32	303.76
313.65	313.66	312.45	311.95	313.75	311.85	312.19	313.13	313.7	311.72	313.81	313.17	312.02	311.09	312.11	313.52	313.05	312.11	312.34	312.36	313.43	313.03	312.23	312.6	312.81	314.07	313.68	312.49	313.33	314.02	313.53	314.14	312.87	313.37	312.78	312.73	313.22	313.11	313.63	314.08	314.22	312.7	313.17	313.36	312.53	314.17	313.67	314.83	314.09	312.34
318.04	317.76	318.22	318.68	317.89	319.61	317.78	318.51	318.28	319.21	318.71	317.73	319.6	319.65	316.94	318.24	316.99	318.92	318.65	317.1	317.95	317.5	317.5	317.27	318.48	318.61	318.39	317.86	317.64	316.92	317.44	317.69	318.05	317.4	317.87	317.61	320.24	319.19	316.88	318.35	318.89	318.31	318.64	318.38	317.94	318.84	317.52	317.96	317.58	317.17
314.03	314.78	313.84	311.93	313.26	313.1	314.49	313.4	314.72	313.14	313.47	313.85	314.69	313.18	313.49	315.01	313.06	314.55	314.31	314.89	314.05	314.11	314.7	313.55	314.72	313.43	314.76	314.61	313.5	314.38	314.84	312.78	313.98	314.54	313.79	314.53	314.59	312.71	313.04	314.85	314.05	313.5	313.28	312.88	314.1	314	313.3	313.37	313.25	313.28
310.88	310.64	309.98	310.5	310.41	310.35	310.91	310.74	310.5	310.9	309.99	312.2	310.45	311.39	311.08	310.33	310.59	310.69	309.51	310.46	310.61	311.47	309.91	311.04	312.42	311.42	312.4	312.28	311.16	312.69	310.16	310.45	311.08	311.22	311.11	309.74	310.76	311.73	312.52	310.71	310.76	309.58	310.73	311.51	310.44	309.57	310.11	310.98	310.19	309.62
300.66	300.62	299.92	300.47	301.01	301.48	300.2	302.03	300.41	300.88	300.09	300.61	301.31	301.66	300.28	299.72	300.47	301.32	301.36	301	301.56	300.56	301.19	301.05	300.21	299.33	300.18	300.64	301.14	301.26	301.05	300.19	301.64	301.5	300.73	300.22	301.38	301.78	301.27	300.89	300.24	301.96	300.88	300.39	300.88	300.07	300.75	302.48	299.96	300.99
328.48	327.01	328.56	329.49	328.9	328.85	330.31	330.26	329.23	329.18	328.39	328.19	329.6	328.96	328.31	326.85	328.3	328.02	329.35	328.93	327.98	329	327.31	327.59	328.27	327.83	328.75	327.07	328.74	328.64	328.75	330.02	328.71	327.2	329.24	327.9	328.33	327.32	327.99	329.33	328.36	328.03	329.15	329.18	328.62	328.02	327.55	328.64	329.47	329.57
305.92	306.34	306.31	305.75	306	305.67	306.22	306.1	307.27	306.58	306.22	305.46	307.13	306.03	305.61	306.39	305.77	305.55	305.85	306.47	307.24	305.03	306.96	305.83	306.64	306.47	306.18	305.34	306.25	307.17	306.43	305.61	305.4	306.24	306.14	306.16	306.14	305.08	306.63	306.73	305.18	307.93	304.24	305.73	305.27	305.92	305.34	303.75	307.12	305.89
312.27	309.57	312.59	312.33	311.76	311.34	312.02	312.1	310.8	310.76	310.64	310.43	311.65	311.98	311.63	310.28	311.63	312.13	313.05	311.61	310.53	311.15	310.52	311.11	312.04	311.66	311.79	310.79	312.64	311.32	310.75	310.72	311.03	310.62	310.73	311.18	311.94	311.09	312.07	311.54	313.04	312.02	311.17	312.75	312.05	311.73	311.37	310.67	312.32	310.65
319.25	317.49	318.06	318.16	318.42	317.02	318.38	317.56	317.75	316.87	318.46	317.64	317.13	318.82	317.31	318.72	319.39	317.46	318.45	317.94	318.15	318.98	318.1	318.77	318.11	316.99	316.89	318.8	318.33	318.66	319.26	318.22	318.93	317.05	316.74	318.03	318.37	318.75	317.88	318.3	316.97	317.68	318.7	317.8	318.4	318.46	319.14	317.96	318.35	318.21
304.45	304.22	304.59	302.77	304.12	303.68	304.28	304.84	304.07	303.32	304.65	304.1	305.11	303.45	305.05	303.7	304.05	304.09	303.92	304.38	304.71	303.8	304.03	304.21	303.5	304.69	303.48	304.32	303.35	303.89	302.99	303.58	303.46	304.74	305.53	305.02	304.46	304.84	304.33	304.78	303.79	305.08	302.58	303.69	304.64	303.63	304.13	303.86	303.8	303.57
318.7	319.06	317.25	318.52	317.98	319.58	318.59	317.69	320.5	318.02	318.47	319.32	318.49	319.44	319.46	317.61	318.08	319.75	318.42	317.95	320.47	319.01	318.97	317.19	318.47	319.35	319.12	318.54	318.42	318.99	319.06	318.74	318.76	319.32	319.68	318.76	319.07	318.52	318.37	318.6	317.16	319.26	318.54	318.16	317.42	320.01	318.68	318.74	318.22	318.69
316.23	313.93	314.56	314.22	315.37	315.63	313.83	316.13	315.55	316.11	314.99	314.42	315.02	314.92	316.21	314.5	314.26	313.13	314.86	314.06	314.49	315.68	314.41	315.26	315.51	315.2	313.96	315.73	314.16	314.61	314.44	314.7	314.4	315.12	314.55	314.76	314	313.84	314.3	315.04	314.54	314.16	314.34	315.67	315.63	314.86	315.45	315.52	315.96	316.06
302.93	303.07	303.46	303.95	303.79	303.85	304.08	303.34	303.62	304.18	304.59	304.83	303.65	303.28	304.17	305.55	302.52	304.08	303.05	303.97	303.92	302.2	304.11	303.33	304.6	303.93	303.33	303.51	303.23	303.87	303.74	303.86	303.72	303.11	304.35	304.25	304.01	304.14	303.5	303.81	304.09	303.84	303.58	303.41	304.86	303.21	304.19	303.65	303.44	304.18
313.57	313.21	314.26	313.78	313.68	313.7	313.28	313.98	313.55	315.6	314.62	312.87	313.82	314.83	314.09	314.04	314.01	313.74	314.19	313.93	313.18	313.55	314.73	314.7	313.49	314.75	312.88	314.78	313.97	313.51	313.44	312.72	314.13	314.5	313.18	313.35	314.44	314.7	313.82	314.11	315.14	313.28	314.43	313.93	314.32	313.32	313.25	313.92	314.12	313.69
317.27	316.32	315.85	316.73	316.06	315.59	316.56	316.84	317.15	316.32	316.93	315.86	315.97	316.4	316.95	315.95	316.32	315.76	316.29	316.27	316.14	315.16	316.63	316.96	316.96	317.21	316.58	316.78	316.87	316.16	315.62	316.71	316.15	317.65	316.4	315.64	315.87	315.1	315.51	316.5	316.4	317.3	316.54	317.58	316.38	316.34	316.77	316.64	317.21	316.22
313.93	313.9	313.77	313.25	313.39	313.64	312.86	312.15	313.9	312.56	312.8	312.44	312.2	315.05	312.79	312.61	313.87	313.78	313.54	313.88	313.32	314.53	313.32	312.19	314.87	314.7	314.23	312.69	314.41	313.83	313.11	313.21	312.89	313.55	314.05	313.77	313.74	312.81	312.61	312.16	314.65	312.62	313.98	313.88	313.04	312.75	312.78	314.64	313.73	313.58
325.72	324.73	324.13	324.5	326.14	324.58	324.86	325.41	323.73	325.41	326.09	324.45	324.8	325.34	324.64	324.49	325.34	324.34	325.15	324.48	324.17	324.93	324.91	324.48	324.14	323.49	324.31	324.48	323.89	325.25	325.78	324.36	324.27	326.58	323.92	324.86	324.67	323.67	325.13	325.03	324.84	323.88	325.16	325.07	325.23	322.75	323.52	324.49	325.06	324.83
314.75	315.73	315.06	315.87	315.07	314.81	316.16	314.01	313.79	315.65	315.59	315.17	315.2	314.35	312.98	314.35	315.05	315.68	314.21	314.34	315.83	316.76	314.76	315.01	314.04	313.62	315.45	315.77	315.36	313.62	314.76	315.77	314	315.06	315.66	315.11	314.17	315.27	313.83	315.22	315.93	314.34	314.47	315.43	314.56	314.55	315.3	314.88	313.63	314.82
315.3	314.91	316.29	316.44	315.24	316.36	315.88	315.83	316.64	316.06	315.12	315.75	314.97	315.71	316.05	315.71	314.93	314.6	314.72	316.11	315.88	316.81	315.82	317.23	315.35	315.43	314.86	316.09	315.92	314.88	315.85	315.23	314.74	315.38	314.96	316.12	316.72	315.33	316.05	315.77	314.75	317.25	315.36	316.23	316.66	316.75	316.33	314.36	315.63	315.97
317.72	318.66	318.13	319.21	318.92	319.22	317.73	317.33	319.25	317.31	317.99	318.1	317.72	318.7	318.91	318.47	317.2	316.96	318.12	318.11	318.35	316.44	318.78	318.49	317.99	319.21	317.9	317.61	318.44	318.39	318.64	317.54	318.23	318.46	318.99	318.45	318.29	318.53	317.67	318.94	319.41	318.28	317.25	318.54	318.31	317.77	317.6	318.47	319.17	318.18
304.8	302.48	303.43	304.21	303.63	303.15	303.06	303.44	303.23	304	303.09	303.11	302.66	303.12	304.09	303.8	304.72	303.33	304.61	302.73	302.77	302.66	302.84	303.73	303.77	303.49	303.98	302.94	303.4	303.36	303.68	304.21	302.67	304.17	303.62	303.46	302.18	303.5	304.45	302.28	303.44	302.75	302.01	303.64	303.44	303.31	303.59	303.65	303.1	302.76
301.05	301.65	301.18	300.12	301.1	301.37	301.63	300.23	300.02	301.33	301.23	300.81	301.19	300.15	301.05	301.11	301.12	300.91	301.97	301.57	301.41	300.32	301.54	302.04	301.67	301.45	300.36	302.92	299.54	299.8	299.99	301.64	300.31	301.17	302.05	299.92	299.93	301.7	301.01	300.4	300.57	302	302.12	301.26	301.06	301.54	301	301.91	301.09	301.35
313.21	312.6	313.56	311.85	312.66	312.97	312.44	313.9	311.29	312.38	311.11	312.75	312.35	311.51	312.41	312.39	312.31	311.4	310.61	312.23	311.57	312.45	312.3	311	312.02	311.92	312.43	312.5	312.38	311.89	311.96	312.64	311.88	312.05	313.47	311.46	311.55	312.8	313.42	313.77	312.41	312.35	312.77	313.03	312.36	310.41	311.11	312.22	312.04	312.12
311.43	311.51	310.16	311.1	310.65	309.75	309.93	310.76	311.56	310.4	310.32	310	311.41	312.38	310.73	310.33	310.68	311.35	311.23	311.65	311.06	310.17	311.56	311.28	310.88	310.92	309.75	311.02	310.46	310.31	311.79	312.63	310.5	310.32	311.11	310.36	310.58	311.22	310.13	311.66	311.25	309.83	312.14	310.78	311.01	310.94	311.24	311.05	312.4	311.53
311.72	311.93	312.29	311.74	313.05	311.55	311.72	312.08	311.73	312.28	311.96	311.36	311.73	311.15	310.57	311.47	311.05	311.87	312.57	311.49	311.69	311.85	311.18	310.82	311.37	311.15	310.91	310.61	311.31	311.32	311.89	310.55	311.46	312.39	312.54	312.19	311.11	312.28	311.37	310.69	311.07	310.8	311.33	311	311.91	311.87	312.37	311.94	311.1	311.08
314.45	313.16	313.34	313.65	312.3	314.11	313.52	312.95	312.57	312.69	312.51	313.02	313.41	313.11	313.4	311.98	312.94	312.26	312.52	312.66	313.05	313	311.69	313.36	312.69	314.09	311.93	313.56	313.03	313.34	313.28	311.77	312.52	313.4	312.99	313.12	311.33	314.11	312.59	312.54	313.86	313.17	312.91	313.52	313.48	313.57	314.01	312.82	313.8	313.69
296.85	297.71	297.14	296.82	296.72	297.12	296.89	296.17	296.12	297.04	296.38	296.52	296.42	297.28	297.21	296.72	297.56	296.67	297.09	295.26	296.88	296.95	297.16	297.24	296.11	297.92	296.56	296.84	296.49	296.04	297.48	295.95	296.72	296.74	297.19	297.23	296.54	297.29	297.2	295.7	296.91	297.66	296.74	296.47	295.64	296.27	296.23	295.9	296.04	296.46
295.51	296.05	295.33	294.42	294.51	294.73	294.39	295.15	294.82	295.64	296.35	296.31	295.33	294.16	295.18	295.28	293.64	295.28	295.89	295.28	294.77	294.35	295.19	295.03	295.92	294.73	295.17	294.93	295.14	294.7	295.36	294.01	295.42	295.33	296.07	294.96	294.58	295.74	296.47	295.21	296.19	295.91	295.93	294.85	296.14	294.09	294.22	295.61	295.1	295.29
317.08	317.16	316.58	316.62	317.04	317.49	317.48	316.63	316.63	318.18	317.93	317.11	318.09	317.34	317.28	317.76	318.84	317.87	317.82	317.06	317.82	316.94	317.03	317.94	318.3	317.86	316.5	317.73	317.01	317.55	316.75	317.23	317.15	317.11	317.26	316.16	316.18	317.49	317.42	318.11	316.58	316.17	317.49	317.38	318.35	317.68	317.49	317.76	317.81	316.95
325.19	325.15	325.47	324.56	325.74	325.2	323.9	324.43	325.09	324.04	324.29	324.03	324.38	324.51	324.52	324.32	323.84	323.87	324.22	325.73	324.59	324.03	325.27	324.34	325.9	324.2	326.26	326.11	323.5	324.6	326.51	324.87	324.91	325.15	323.95	324.82	324.81	324.72	326.06	323.83	325.55	323.89	324.6	324.61	324.22	325.69	323.65	324.46	323.21	324.44
312.33	313.43	312.76	312.17	314.07	312.93	313.2	312.05	312.87	312.88	312.68	311.91	312.97	312.65	312.26	312.91	312.96	312.81	314	312.5	313.67	312.38	312.93	312.68	313.53	312.7	312.32	314.33	312.74	311.37	313.41	314.57	312.89	312.96	312.52	313.49	314.27	312.51	311.85	312.53	311.72	313.69	312.47	314.5	312.43	312.89	312.47	314.49	313.18	312.04
303.61	302.91	302.15	303.76	303.92	303.85	303.96	302.9	302.9	302.02	302.27	302.42	303.56	302.58	303.99	303.31	302.49	304.22	303.21	304.51	303.86	304.36	303.69	302.19	303.54	303.09	303.96	303.01	302.27	302.21	303.34	303.85	302.5	303.39	303.38	303.78	304.98	303.03	303.44	302.05	302.92	303.53	302.29	302.59	302.99	303.84	302.71	303.05	302.64	302.63
313.94	314.02	314.26	312.24	315.69	314.75	312.68	314.78	314.25	313.59	313.33	314.22	312.9	313.92	313.17	313.68	313.87	314.09	313.54	312.33	313.78	315.42	314.14	314.37	315.03	313.06	314.58	313.9	313.72	312.92	313.54	313.6	312.48	314.37	314.49	314.21	313.84	315.04	312.7	313.4	313.39	314.25	313.13	314.73	314.21	313.94	313.12	314.91	313.65	313.49
312.9	312.86	313.38	313.11	312.6	314.2	313.23	314.43	313.08	313.42	312.97	314.05	313.78	311.35	313.95	313.78	312.67	313.61	314.18	312.16	314.09	312.24	313.49	314.11	312.95	311.41	313.05	313.9	312.93	312.91	314.76	312.98	313.3	312.9	313.74	314.06	313.17	312.89	314.18	313.95	314.38	313.22	313.98	313.87	313	313.24	312.83	312.61	314.21	314.58
324.4	324.84	323.8	324.48	324.47	322.96	323.72	325.17	323.6	323.36	324.18	325.21	324.35	326.39	324.44	324.15	323.58	325.14	325.62	324.1	323.82	324.78	323.97	326.21	324.92	324.14	325.31	324.08	324.11	323.98	324.16	324.5	324.4	324.52	324.33	324.17	323.98	324.68	325.31	324.22	325.55	323.38	324.5	323.16	324.62	322.96	322.76	323.06	324.19	324.93
304.61	304.9	303.34	303.4	303.98	304.97	304.33	304.58	304.18	304.21	304.19	304.43	303.64	304.75	303.9	304.21	304.3	303.84	304.88	305.29	304	305.33	305.37	303.23	304.35	304.38	303.32	303.33	304.44	304.31	305.15	304.35	304.42	305.02	303	304.06	305.8	303.97	304.93	304.42	303.9	304.18	304.45	303.5	304.72	304.98	304.59	304.38	303.33	303.99
327.5	327.36	326.9	326.89	327.4	327.95	328.49	328.79	327.71	327.04	326.94	327.62	327.37	328.68	328.05	328.3	327.67	327.77	327.61	328.68	329.66	327	326.91	327.58	327.25	327.57	327.13	327.13	329.1	327.6	326.5	327.86	326.94	329.87	328.41	327.56	327.85	327.15	327.89	327.85	327.73	327.14	328.08	327.13	327.82	327.61	326.82	327.69	329.48	327.82
316.87	316.27	316	316.49	316.44	317.62	316.53	317.03	316.9	316.96	315.84	318.04	316.75	318.49	317.66	316.49	315.9	316.69	317.48	317.05	317.51	315.62	318.08	316.82	317.15	316.92	318.28	315.79	317.23	316.82	317.72	316.77	317.23	317.95	317.85	316.54	316.45	317.09	315.93	317.06	316.35	316.81	316.48	317.35	317.13	317.11	316.48	317.24	316.79	316.77
294.81	294.56	293.04	293.7	294.52	293.5	294.11	295.24	293.93	293.92	292.34	295.06	293.99	294.08	293.83	294.25	294.15	294.29	294.63	294.14	294.17	294.78	293.1	294.13	293.81	292.99	294.93	294.38	294.18	294.77	294.16	294.2	294.84	293.75	293.75	294.37	294.71	294.48	293.02	293.86	293.5	294.63	293.78	294.02	293.16	294.03	293.52	293.32	294.29	294.5
314.62	314.71	315.67	315.2	315.43	314.39	315.01	317.52	315.87	315	316.23	315.38	315.3	316.09	315.9	315.94	315.78	316.08	316.16	315.89	316.66	315.74	316.66	316.52	315.14	315.78	316.43	314.83	317.78	315.74	316.1	315.28	315.99	316.11	316.66	316.05	315.05	316.11	314.5	316	315.54	315.35	315.54	315.93	316.43	315.37	315.39	316.36	315.82	315.88
310.21	310.12	310.07	309.96	309.45	310.76	310.05	309.9	309.58	310.01	309.8	310.22	310.22	310.63	309.73	309.32	309.67	309.79	310.09	307.76	310.89	310.08	310.26	310.39	309.35	309.43	310.38	309.45	311.45	310.06	309.63	309.38	308.66	309.64	310.96	310.55	310.45	311	310.11	308.37	310.91	309.9	310.68	310.3	308.56	310.4	309.46	308.57	309.78	309.52
326.81	326.9	327.13	327.45	326.6	328.82	327.49	327.13	327.69	328.2	327	326.87	327.75	326.11	327.34	328.38	327.19	326.67	326.72	328.28	327.21	326.56	328.01	326.28	327.04	327.28	325.83	327.54	326.05	327.74	328.16	326.69	327.71	326.33	326.38	327.5	327.17	326.57	328.6	326.98	328.09	325.69	326.92	326.89	325.98	326.64	327.01	326.65	326.74	327.11
328.06	326.42	326.69	327.03	326.91	326.26	326.35	327.21	326.37	326.21	326.67	327.81	326.7	326.48	327.34	327.28	327.54	325.42	327.64	328.23	327.24	326.58	327.6	327.86	327.17	327.48	328.01	327.76	327.34	327.32	327.91	327.51	326.13	327.92	327.41	327.74	327.21	326.94	327.06	328.37	327.58	326.21	328.13	327.98	327.53	328.24	327.15	326.65	326.81	327.1
312.65	311.47	312.29	313.32	313.05	313.69	312.19	313.05	312.45	311.82	312.87	311.36	313.1	312.43	312.57	312.45	314.02	313.23	313.01	313.03	312.12	312.97	312.52	311.45	312.54	313.89	312.61	313.48	312.77	311.42	312.8	312.65	312.9	312	311.83	312.33	312.13	312.7	313.59	313.27	312.85	313.18	311.34	312.63	312.39	312.16	312.55	312.68	312.1	311.95
303.35	304.28	303.79	303.01	302.59	303.33	303.35	303.26	303.06	303.32	304.12	304.8	302.34	303.39	305.15	302.99	303.41	303.84	302.22	303.8	303.28	302.52	302.77	304.38	302.87	303.85	303.48	303.02	302.72	302.76	303.36	302.22	302.37	303.57	304.11	303.63	303.78	303.94	302.74	303.77	303.61	303.88	302.99	303.84	303.55	303.32	302.63	303.53	302.44	304.64
316.54	315.49	314.28	314.77	316.7	316.35	316.54	316.23	315.82	316.7	314.81	315.14	316.88	315.77	316.21	316.23	317.44	317.02	316.42	315.22	315.61	315.8	315.73	315.69	315.9	315.68	316.78	316.45	316.18	315.97	315.65	316.73	314.46	315.02	315.69	315.73	316.8	316.95	316.39	315.95	316.15	315.66	315.99	315.7	315.79	316.82	316.27	315.27	315.55	315.55
315.55	316.15	315.56	316.54	316.48	315.77	316.26	316.49	314.68	315.44	315.45	315.25	316.76	315.86	316.01	313.88	315.72	315.48	315.9	315.91	314.88	315.32	315.11	314.85	313.96	315.24	315.1	317.43	314.93	315.52	315.66	315.38	315.19	315.53	314.92	315.85	315.29	315.48	316.4	315.43	316.44	315.94	315.94	316.48	316.92	315.25	316.25	315.86	316.97	316.78
313.26	312.73	312.67	313.45	311.6	312.71	312.78	312.68	313.16	312.69	313.16	313.15	311.44	311.88	311.53	313.86	312.39	313.17	312.19	312.49	312.14	312.38	312.33	312.46	312.46	312.58	313.24	312.31	313.29	313.47	314.01	312.95	312.91	312.92	313.37	312.77	312.66	313.12	312.78	312.88	313.68	314.26	314.31	313.94	314.08	313.25	313.93	313.83	312.96	312.96
304.94	304.84	304.42	304.29	305.16	304.6	303.97	304.13	304.25	304.79	305.03	304.68	304.59	303.63	303.65	303.75	305.23	304.6	303.58	304.2	304.22	305.56	303.48	304.06	303.5	304.19	304.58	304.4	305.38	303.91	304.27	303.69	304.2	303.4	304.82	303.96	305.46	304.88	304.17	303.97	304.95	304.3	303.72	303.69	305.05	305.76	304.9	304.05	304.73	304.47
306.89	308.21	307.29	307.49	306.9	306.31	306.48	307.74	306.83	306.63	306.98	307.07	308.14	306.71	306.88	306.82	306.83	307.92	307.39	306.25	306.98	307.54	306.7	306.36	307.54	306.46	307.75	307.58	307.28	308.13	307.21	308.9	308.02	307.36	307.65	307.38	306.59	306.58	307.72	307.27	307.31	307.79	306.65	306.94	307.35	307.03	307.79	308.06	306.43	306.6
312.97	313.17	314.11	314.05	312.96	313.18	311.23	312.5	313.93	313.19	312.88	312.08	314.36	312.85	313.5	313.76	313.42	313.21	313.78	312.93	312.96	313.68	312.71	313.32	314.12	314.13	312.74	313.31	314.31	312.57	314.18	313.45	313.63	314.49	312.53	312.72	312.27	313.25	313.85	312.6	313.6	312.48	311.9	312.94	313.05	314.61	314.44	313.2	312.45	313.41
293.39	295.13	295.7	295.73	293.98	295.07	295.25	293.76	294.64	296.05	295.28	294.93	294.79	295.49	295.07	294.84	294.02	296.36	294.63	294.62	295.08	294.91	294.62	294.34	295.12	294.69	294.26	294.57	295.92	295.32	294.8	295.42	294.76	296.41	293.51	294.68	294.1	293.6	295.04	294.28	295.26	295.12	295.81	295.44	295.94	295.9	295.22	294.99	295.47	293.41
328.5	326.92	326.26	326.63	327.05	327.61	328.12	327.06	326.67	326.83	327.08	326.72	327.39	328.85	328.27	327.19	327.87	328.03	328.25	328.22	327.55	327.82	327.5	328.11	326.24	328.32	327.69	326.3	328.21	326.87	327.43	327.37	327.16	327.61	327.94	327.56	327.43	329.27	328.02	327.49	328.33	327.42	328.05	327.26	326.9	327.98	327.5	328.63	327.49	326.59
325.1	325.4	324.54	325.48	325.23	325.99	325.39	326.74	326.12	325.07	324.85	324.6	325.32	325.22	325.41	326.16	325.35	324.15	326.63	324.82	324.77	325.69	326.01	325.93	325.38	325.34	325.13	325.38	325.78	324.63	324.51	325.31	325.03	325.48	325.1	325.21	325.25	326.25	325.06	326.65	325.08	324.92	326.22	324.48	324.95	324.29	324.89	324.52	324.5	324.06
328.53	327.19	328.18	327.88	327.53	326.92	327.09	328.42	326.68	326.48	326.97	326.96	327.95	326.51	327.74	327.68	328.28	326.61	328.15	328.18	328.27	327.02	326.32	327.46	327.22	328.47	327.66	326.95	327.71	327.15	327.1	327.9	328.22	327.2	327.62	327.94	328.59	327.69	327.47	326.7	328.34	326.98	328.16	327.79	327.29	326.81	326.79	327.82	327.64	327.5
315.54	315.29	315.12	315.87	315.86	315.39	316.16	314.97	315.53	315.39	314.31	316.29	314.7	314.92	315.32	315.24	314.95	313.45	313.94	314.15	315.39	314.66	314.99	315.98	315.64	315.66	315.42	315.44	316.55	315.56	314.36	315.36	315.15	314.6	314.36	315.38	314.41	314.62	314.76	315.46	316.56	314.45	314.68	315.63	315.63	314.38	313.94	316.06	314.99	315.51
309.18	308.21	309.62	310.27	309.27	310.16	309.62	310.79	310.06	309.97	310.15	310.24	309.31	310.37	309.71	310.44	309.86	308.92	310.36	310.92	309.96	309.92	310.27	309.95	309.97	308.87	310.34	309.54	309.48	310.42	310.02	311.78	311.03	307.92	310.41	310.37	310.32	310.44	311.09	310.02	309.9	309.13	309.55	309.74	308.62	308.5	310.08	309.56	308.86	309.76
295.49	294.17	295.18	294.78	296.33	294.89	296.31	295.37	295.56	295.04	295.27	295.2	294.77	295.42	295.76	295.22	295.41	295.97	295.27	295.64	294.33	294.14	295.29	294.3	295.07	295.31	295.34	296.18	295.37	295.28	295.5	295.6	295.62	294.84	295.33	294.68	296.53	294.76	294.63	295.42	295.21	294.41	294.77	294.88	294.79	295.03	295.64	295.5	294.99	294.73
311.59	311.11	312.67	312.68	312.11	312.91	312.57	312.55	313.1	313.78	312.74	312.56	312.26	312.32	312.75	311.77	312.58	312.57	312.73	312.84	313.1	313.19	311.96	310.88	312.67	312.47	311.57	311.87	312.06	311.23	311.89	312.41	313.26	312.26	312.06	311.32	311.27	310.02	311.41	312.15	313.28	312.23	312.33	311.76	311.8	312.07	312.06	311.29	311.53	313.08
328.97	329.01	328.86	328.01	327.62	329.33	328.7	329.34	329.02	328.47	328.76	328.62	328.82	328.61	328.71	328.15	328.98	327.57	329.31	329.45	329.23	328.07	328	329.79	327.84	328.14	329.05	329.34	329.07	329.47	328.7	328.45	329.64	330.15	328.79	329.05	329.64	328.64	328.79	328.65	329.27	327.58	328.44	328.7	329.28	328.53	327.29	329.32	328.72	328.27
314.04	313.85	313.63	314.25	313.13	314.62	314.43	313.64	313.27	314.25	312.79	313.66	313.67	312.89	315.12	314.51	313.76	312.59	314.64	315.63	315.2	314.6	313.78	314.01	313.49	313.63	313.41	314.09	314.21	314.63	313.66	313.17	314.25	314.23	315.44	313.51	314.69	314.08	313.21	313.85	314.66	314.46	313.45	314.94	313.49	313.63	313.55	314.47	314.67	314.16
311.55	311.52	310.53	311.38	309.4	311.34	310.52	309.98	310.96	309.72	310.18	311.23	310.1	310.95	311.76	310.24	310.95	310.34	310.78	311.48	310.61	311.62	310	312.01	311.54	309.63	310.16	311.28	311.55	311.54	311.91	310.07	312.04	310.92	310.66	309.61	311.42	310.87	310.54	310.54	311.28	311.09	310.79	309.77	310.48	309.01	310.7	310.52	309.97	309.95
306.14	306.45	306.96	307.44	306	306.11	306.63	306.93	306.18	305.29	304.9	304.46	305.92	305.62	307.77	307.39	307.34	305.72	306.06	306.09	306.61	305.92	305.41	305.76	307.2	306.66	306.13	305.12	306.87	307.16	306.7	305.29	306.35	307.03	306.26	307.01	304.47	305.07	305.99	306.55	306.54	306.15	306.61	305.77	306.12	307.19	305.62	305.02	305.47	305.41
294.87	294.27	294.59	294.95	294.19	295.88	295.14	295.48	294.48	293.41	295.33	294.83	294.53	293.74	294.23	294.35	294.3	295.35	294.64	293.59	294.7	294.09	294.28	294.8	294.81	294.08	295.52	295.94	295.03	296.19	294.46	294.5	296.06	294.37	295.52	294.84	295.73	295.03	295.1	296.77	295.07	294.44	294.85	294.4	294.9	294.46	293.14	295.87	293.97	294.74
314.34	315.83	314.54	314.52	314.96	314.81	313.76	315.7	316.03	315.25	315.05	313.27	314.62	315.22	315.58	315.79	314.33	314.81	315.72	315.44	315.41	315.69	315.66	314.25	314.12	314.19	314.77	314.12	313.92	313.61	314.88	313.75	313.63	315.7	315.04	315.03	313.41	314.54	315.28	314.64	315.24	315.05	316.23	315.59	314.54	314.74	314.85	315.62	316.27	315.5
314.05	314.09	313.55	313.93	313.45	313.83	313.36	314.43	314.09	313.18	313.34	312.56	313.88	313.47	314.26	314.05	314.36	315.21	314.17	313.95	313.45	315.2	313.38	313.44	313.33	313.66	314.96	312.94	313.07	312.83	313.86	313.47	313.89	314.63	314.4	313.95	313.6	314.13	314.1	312.94	314.01	313.66	314.29	315.04	314.46	312.53	314.52	315.23	315.23	313.39
328	325.71	326.91	327.4	325.27	327.02	327.73	327.5	325.99	325.87	326.98	326.46	326.95	326.69	327.51	326.53	326.72	327.88	325.86	326.91	327.24	326.96	327.96	326.7	327.3	327.15	327.93	327.08	327.19	326.13	327.48	326.32	326.68	327.67	325.85	326.7	327.55	326.74	326.08	327.76	326.71	326.24	326.75	328.31	327.63	326.94	327.16	326.95	328.26	326.65
305.39	304.7	303.21	304.35	304.95	304.35	305.26	303.68	304.13	304.9	304.87	303.99	304.12	304.99	305.35	304.81	304.52	304.88	304.21	303.25	303.76	303.54	304.57	304.77	304.15	304.47	304.18	304.23	304.03	303.84	304.96	303.61	305.36	305.16	305.22	303.12	303.55	304.64	305.46	303.79	305.54	304.23	304.45	304.14	304.38	305.07	304.59	303.85	303.1	304.83
325.22	324.79	326.69	324.75	325.37	324.35	324.65	324.54	323.43	324.33	324.3	325.39	325.28	325.34	325.37	324.92	324.99	325.35	325.02	323.57	323.86	326.13	325.58	325.17	324.45	323.99	324.64	325.86	323.95	323.94	323.88	325.72	325.23	324.17	326.15	325.51	324.62	325.61	324.37	323.73	325.33	323.27	325.11	324.57	325.12	323.73	325.58	324.76	325.47	323.95
327.44	327.07	328.37	326.3	327.07	328.19	326.52	326.57	326.7	327.48	327.53	326.24	326.97	328.23	326.9	326.62	327.93	326.89	326.88	327.23	326.2	325.65	325.74	328.82	327.37	326.74	326.77	326.96	327.35	327.34	325.55	327.23	326.46	325.89	327.53	328.45	327.44	326.53	327.09	326.57	327.91	327.42	327.29	326.44	326.58	326.81	326.54	325.74	325.95	326.26
312.99	313.12	314.1	313.64	312.64	314.15	313.37	312.43	313.67	312.13	313.03	314.37	313.73	312.9	312.98	313.6	313.49	314.17	313.51	313.48	313.8	313.11	313.27	313.09	313.22	313.28	312.88	313.86	313.45	313.59	313.59	313.18	312.24	313.01	313.57	314.26	313.12	312.54	314.29	313.76	311.78	312.41	313.72	312.73	312.59	312.52	312.6	314.52	312.98	313.98
326.88	326.01	327.51	327.12	327.78	326.72	327.29	326.58	327.36	327.03	327.04	328	327.52	325.87	326.26	326.78	327.72	327.45	327.05	327.22	326.81	327.53	326.85	326.42	326.8	326.83	327.79	326.55	327.57	326.18	327.8	326.87	327.19	327.41	328.05	328.14	327.61	326.49	326.91	326.83	326.93	326.79	328.62	326.24	326.95	326.48	326.38	326.41	325.93	326.71
302.98	302.69	303.51	303.65	304.08	302.87	304.32	303.45	304.76	303.06	303.1	304.45	304.12	303.76	303.99	303.79	304.03	303.43	303.18	303.03	303.53	303.82	303.61	305.04	302.53	303.12	303.24	303.59	301.79	304.34	304.28	304.17	303.65	303.63	303.98	303.71	302.4	305.12	303.63	304.5	303.7	303.22	303.76	302.88	304.79	303.48	303.29	303.44	303.49	302.98
314.15	313.53	315.11	315.47	314.72	313.8	314.52	315.72	314.44	314.23	314.1	316.06	314.97	315.02	315.24	314.63	314.11	314.34	314.42	315.24	315.3	313.86	314.54	314.82	315.35	313.69	314.83	314.22	314.98	314.19	314.84	313.69	315.73	314.04	315.42	314.24	314.36	315.61	315.16	314.63	314.46	313.96	314.95	314.36	314.2	314.46	315.37	315.25	314.32	314.63
305.43	306.26	305.42	306.58	305.37	307.09	306.22	305.99	305.26	306.43	306.44	305.93	305.79	305.84	305.62	306.11	307.35	305.97	306.59	304.65	305.23	305.51	307.27	305.95	307.9	306.47	305.92	305.62	306.6	305.33	305.94	306.37	305.78	306.07	305.49	307.28	304.82	306.48	305.81	306.37	306.12	306.28	306.59	305.74	306.24	305.75	306.48	306.2	306.22	306.38
[truncated: 700 more rows]
[truncated: 150 more columns]
