# Supplementary material for: Genetic dissection of main and epistatic effects of QTL based on augmented triple test cross design
Source: PLoS One. 2017 Dec 14;12(12):e0189054. doi: 10.1371/journal.pone.0189054 (PMC5730204; doi:10.1371/journal.pone.0189054)
Supplement: S9 Supporting Information — (ZIP) [file pone.0189054.s009.zip › z5_1850_0.8_5.csv]

303.51	302.34	302.07	301.51	304.67	302.61	303.01	301.48	302.49	304.56	302.74	302.94	303.8	301.8	303.16	301.98	300.61	302.74	304.04	303.46	302.68	301.83	300.95	305.03	303.04	303.12	302.98	302.24	300.83	302.37	303.77	302.39	301.99	301.49	303.95	303.79	302.39	302.45	304.19	302.35	303.54	302.63	303.44	302.45	302.88	302.28	303.1	303.9	302.81	302.32
311.29	311.07	310.63	309.38	312.13	310.77	311.66	312.9	310.24	311.88	310.94	310.4	310.41	312.19	311.2	311.41	310.79	310.17	312.83	311.48	313.26	312.38	310.74	310.05	311.01	312.89	311.99	311.82	312.23	309.58	311.26	311.17	310.4	310.81	310.7	311.6	311.43	311.1	309.61	311.33	310.87	312.1	311.73	311.75	311.48	311.32	310.64	311.14	311.48	311.37
312.83	313.12	313.46	311.62	313.22	313.94	312.58	314.08	313.41	312.6	312.64	314.36	313.69	311.11	311.84	312.85	314.2	313.78	312.23	313.73	313.76	312.86	312.7	313.14	315.02	311.89	311.96	313.04	312.38	312.24	313.53	313.55	312.53	315.14	313.6	313.91	312.45	313.58	314.07	314.04	313.19	314.19	312.89	314.41	313.32	312.52	313.16	313.72	312.27	314.14
293.21	293.62	293.77	293.08	293.55	294.09	292.36	292.84	292.9	296.09	293.69	293.63	294.29	292.97	293.2	294.73	294	294.72	295.88	295.37	295.36	294.1	294.46	293.16	293.83	292.84	295.53	294.27	294.18	294.43	294.7	294.81	294.91	293.84	293.84	290.61	292.74	293.31	293.35	294.33	294.83	292.78	294.75	294.25	292.25	294.56	294.42	292.86	293.91	294.22
328.59	327.37	327.13	327.63	327.51	327.78	328	326.93	327.49	325.91	327.04	327.48	325.35	326.34	326.51	326.92	328.21	325.92	326.89	326.49	328.3	327	325.79	325.1	327.66	326.24	326.93	326.77	325.53	326.61	327.24	327.55	327.68	327.82	329.05	326.05	328.02	327.56	325.16	328.9	327.76	327.43	326.43	327.43	328.28	325.89	327.54	325.55	328.71	326.71
306.82	306.47	305.72	305.97	306.74	307.25	305.4	306.42	307.35	307.16	306.4	308.21	307.26	306.58	305.15	306.09	306.01	307.26	308.04	307.64	306.22	305.98	307.49	305.61	306.77	306.75	305.68	306.04	304.7	307.38	306.98	307.91	306.97	306.61	306.43	306.92	306.04	306.68	307.7	307.46	305.92	306.03	308.54	305.64	304.98	306.28	304.68	306.04	305.74	305.89
304.1	303.66	304.66	305.18	303.16	305.75	302.53	304.94	304.07	306.18	304.66	306.79	304.64	304.49	304.7	306.79	306.33	305.28	303.56	303.73	305.83	304.15	306.28	304.35	302.58	304.72	305.33	305.13	305.6	305.37	306.61	303.57	304.97	304.06	303.75	304.02	305.06	304.91	304.5	304.58	304.99	305.46	305.07	304.67	306.35	304.69	305.12	303.97	305.19	306.28
303.19	301.49	304.06	302.85	305.02	302.48	303.33	303.19	300.99	302.26	301.44	303.7	301.59	302.35	301.5	303.25	302.97	302.3	303.6	302.1	302.05	303.8	302.39	300.35	301.84	303.47	301.52	303.61	301.25	302.79	303.09	303.41	303.32	302.57	301.81	303.18	303.64	302.21	301.49	302.64	301.49	302.81	302.12	303.65	300.29	302.29	300.62	304.07	303.05	302.52
310.88	310.25	310.71	312.78	310.27	311.46	311.32	310.17	310.77	310.63	312.14	311.37	309.74	311.91	309.67	311.5	310.79	310.85	312.25	311.67	310.02	311.66	309.88	309.58	310.98	310.17	310.05	310.39	311.07	311.65	311.8	310.73	310.5	309.67	310.36	311.5	311.18	311.68	309.12	311.52	311.19	311.25	309.84	309.64	311.16	311.74	310.49	310.96	311.92	309.98
306.95	306.67	305.73	306.37	307.23	307.45	304.95	305.39	305.87	307.17	305.04	308.5	308.12	306.08	307.26	306.9	305.37	305.01	306.36	305.44	304.69	307.64	307.01	306.99	305.07	306.51	306.18	305.87	305.38	306.74	305.13	305.81	306.94	304.68	307.16	306.25	305.83	305.92	305.72	307.11	306.98	306.7	307.66	305.75	308.04	306.03	307.51	308.33	304.05	305.07
304.18	304.54	305.56	304.51	305.59	306.15	304.36	305.47	304.39	306.15	305.64	304.32	304.45	303.75	306.93	304.62	305.75	304.73	303.83	304.87	305.72	307.89	304.83	304.61	304.41	305.57	304.3	304.72	306.03	307.22	304.95	304.09	304.38	306.76	304.46	306.15	305.64	306.87	304.36	304.81	304.78	304.4	305.57	304.77	305.78	304.95	306.33	305.1	304.83	304.85
317.73	316.96	318.27	316.15	317.02	318.57	314.97	317.42	316.09	317.99	318.65	315.96	315.4	318.32	318.18	315.52	316.89	318.29	316.99	316.64	316.99	317.1	316.95	318.6	317.17	317.67	318.66	315.94	316.06	319.46	317.5	315.61	317.22	316.74	316.62	316.06	315.76	318.89	318.82	316.17	317.79	316	316.53	317.39	317.88	315.49	315.8	314.95	316.37	316.35
318.88	316.05	315.36	317.82	318.26	316.88	316.86	317.04	317.56	315.86	317.41	318.48	317.83	318.07	316.29	316.21	317.72	317	317.65	315.98	320.56	315.87	317.24	317.84	315.29	317.36	315.55	316.97	315.55	315.61	317.65	317.06	318.08	318.6	316.93	317.03	318.32	315.86	318.3	315.51	317.63	317.48	317.52	316.85	318.35	316.06	317.33	318.76	316.85	316.91
318.03	316.9	315.84	317.65	316.37	317.16	316.1	316.44	317.25	316.04	317.88	316.61	315.52	314.52	318.67	316.93	314.83	317.82	316.58	317.58	318.45	315.58	315.79	317.27	316.67	315.15	316.6	317.61	316.6	316.32	318.51	317.95	316.87	316.73	317.47	317.79	317.05	316.92	316.51	317.59	318.33	317.48	317.57	316.8	316.67	317.95	317.72	318.04	316.33	317.47
310.95	308.96	310.39	309.78	308.47	310.79	309.06	308.19	310.31	308.59	309.76	308.48	309.59	308.26	308.58	308.75	309.76	309.79	308.17	308.65	308.56	309.09	311.14	311.18	310.46	310.72	311.77	309.62	309.61	309.39	310.71	310.16	309.85	308.35	309.81	308.84	310.65	308.7	309.1	308.92	310.16	309.75	310.5	308.84	309.56	308.1	310.02	309.45	308.2	309.82
293.82	295.8	295.24	293.77	295.85	294.07	294.6	293.36	295.74	293.94	295.06	293.01	294.1	296.79	295.83	295.84	295.15	294.79	294.33	295.72	293.8	292.73	296.12	293.88	295.37	294.17	296.35	295.01	295.1	294.47	295.85	293.94	292.77	295.51	296.03	295.06	294.13	296.58	295.4	294.74	295.29	294.56	295.44	295.89	296.4	295.94	294.78	296.63	297.04	294.19
300.08	300.42	299.23	300.25	299.95	300.46	297.8	300.02	300.78	300.96	299.62	299.98	299.96	300.47	300.68	300.76	301.45	299.43	302.89	299.93	300.45	301.47	300.98	298.73	300.04	299.82	299.24	299.41	298.08	298.95	298.04	299.77	300.91	300.47	299.56	299.52	297.98	300.46	300.96	299.29	299.65	298.53	300.8	299.9	300.25	299.57	299.6	299.49	299.2	301.16
315.77	314.26	314.92	315.15	316.41	315.57	315.81	314.61	318.32	315.99	314.11	314.67	316.82	316.61	315.97	315.64	316.65	314.66	314.79	315.59	314.17	315.55	313.31	315.58	313.7	314.95	316.67	316.6	314.4	315.71	316.18	316.19	316.36	317.83	315.17	315.09	316.15	313.39	316.58	316.43	313.61	314.75	316.98	315.56	314.25	315.48	315.77	316.31	315.72	315.56
306.41	305.42	306.58	305.37	307.19	305.65	304.47	306.58	306.14	305.71	308.16	306.07	304.36	304.07	308.44	306	305.04	305.43	306.81	305.47	307.47	306.25	304.99	305.96	307.06	305.91	307.18	306.07	307.16	304.28	306.14	304.91	307.56	305.4	305.95	306.87	304.9	304.92	306.22	306.17	305.21	306.74	307.22	304.07	306.8	305.63	307.28	306.44	304.43	307.63
295.33	293.46	294.93	294.16	293.32	294.56	293.26	292.59	294.98	294.3	295.51	294.54	295.15	294.12	293.75	293.27	294.9	294.68	294.26	293.88	294.73	294.16	295.48	294.89	294.69	295.31	292.28	295.63	295.46	294.18	292.91	294.66	293.37	294.1	293.18	293.32	294	292.48	292.86	294.53	293.43	293.76	294.47	294.11	292.97	292.81	294.1	293.47	293.83	294.92
319.06	317.97	319.36	319.48	319.49	317.49	317.58	317.94	319.35	319.98	319.76	316.41	319	318.62	316.29	316.7	318.67	320.01	317.99	318.19	319.14	317.34	318.29	319.14	316.03	317.15	318.19	318.75	318.21	316.61	319.04	317.51	319.51	317.85	317.92	318.3	318.02	318.37	317.6	319.31	318.97	318.03	319.02	318.09	316.5	317.31	316.25	316.89	318.76	317.6
315.59	313.53	314.18	315.23	312.71	314.4	313.17	312.55	312.04	314.5	314.51	313.86	314.73	311.95	313.88	313.61	313.64	314.96	313.72	314.45	314.12	314.39	314.17	312.55	313.55	314.23	315.97	313.88	315.39	313.93	314.52	314.81	312.71	313.44	315.14	312.98	312.3	312.73	315.7	315.14	313.55	313.3	315	314.83	313.86	314.72	314.25	314.66	314.76	313.64
317.81	317.73	318.61	319.92	320.32	318	318.97	319.92	319.5	319.12	319.51	319.27	318.23	319.72	318.14	321.58	317.82	319.11	319.95	318.93	319.82	317.76	318.63	319.09	318.3	319.39	319.4	320.36	317.8	319.49	321	319.39	318.33	321.15	320.26	319.27	317.15	320.07	320.29	320.01	319.01	319.17	320.18	319.72	322.93	319.04	319.19	316.56	319.95	319.31
311.3	311.25	310.97	310.15	311.87	309	310.92	309.78	309.1	310.65	311	312.2	309.75	312.24	308.39	310.64	310.89	310.94	310.78	309.05	310.68	310.67	310.86	309.8	310.27	311.49	308.69	310.38	310.28	310.39	311.2	310.17	310.86	311	310.65	311.13	309.26	309.29	312.43	310.14	310.05	309.05	311.02	310.52	310.07	309.64	311.05	312.05	310.97	310.06
318.21	317.97	315.89	317.32	316.25	317.56	317.05	316.91	315.4	316.82	316.56	314.78	316.07	316.48	315.67	315.48	315.71	315.17	317.2	316.49	317.06	316.58	318.13	315.76	316.26	317.04	317.36	318.05	315.88	316.36	316.23	315	315.35	317.04	317.45	317.38	316.28	318.24	316.21	315.25	314.91	316.95	315.81	317.23	317.16	318.85	317.04	317.34	316.65	317
314	312.91	312.25	313.21	313.64	311.41	312.66	312.06	311.01	313.08	313.35	313.57	311.06	312.92	314.01	313.58	312.45	312.55	313.73	312.03	312.54	312.02	313.78	313.31	313.34	313.22	312.64	313.99	311.2	312.02	312.19	312.82	312.24	311.16	313.23	311.77	312.6	313.76	311.01	313.22	313.79	311.25	312.93	312.87	310.47	313.41	312.26	313.13	312.99	311.58
319.57	317.71	318.66	321.4	319.29	317.44	318.15	318.71	320.08	317.44	319.83	318.87	318.62	319.4	317.5	320.18	317.61	319.34	317.77	319.76	318.01	318.84	318.95	319.15	318.05	319.09	318.2	318.19	318.06	319.5	318.1	318.26	317.5	319.17	317.21	319.76	318.52	319.97	316.85	317.73	319.36	319.94	317.66	319.76	319.85	318.44	317.86	319.14	317.03	321.06
313.99	313.56	313.08	311.56	314.28	312.81	314.56	313.14	312.25	312.47	315.36	313.89	312.48	314.26	312.19	312.7	312.96	314.08	313.61	313.34	312.21	313.21	313.93	314.05	314.98	314.26	313.78	313.68	311.51	313.94	312.49	312.56	310.57	312.95	312.55	311.76	314.37	314	315.05	312.77	313.08	312.36	314.01	313.04	313.03	313.52	313.44	312.47	313.23	312.38
317.64	313.49	315.49	314.41	313.83	316.27	315.22	316.28	314.9	316.97	314.29	314.56	312.52	315.37	316.2	313.86	313.74	314.65	312.29	315.05	313.96	314.77	315.58	315.8	314.22	313.59	314.02	314.82	315.94	316.06	315.11	313.22	315.61	314.79	316.18	315.08	317.35	314.37	316.14	313.97	314.17	313.52	314.66	314.83	315.33	316.65	315.2	314.64	315.7	314.88
300.24	300.73	301.64	300.37	301.45	301.85	300.77	301.59	300.79	301.63	300.81	300.64	301.45	301.8	301.35	301.58	300.19	300.69	301.12	300.94	300.53	299.31	301.88	300.65	299.21	300.91	300.91	299.64	300.89	299.29	300.83	300.53	299.48	300.41	301.91	299.64	301.81	300.9	299.71	300.32	302.66	300.76	301.51	300.81	301.21	302.39	301.4	301.92	301.28	300.49
304.48	302.8	302.22	302.62	304.2	303.27	301.6	304.19	303.99	302.84	304.23	303.75	304.64	303.63	304.51	301.68	302.61	305.12	303.35	304.75	303.76	303.54	303.84	302.77	304.51	303.5	303.5	303.46	303.39	301.4	301.82	304.81	302.65	304.48	305.68	303.71	302.47	302.16	305.04	303.83	302.78	301.56	302.77	303.88	303.71	302.61	303.25	301.89	302.59	303.54
313.3	312.25	312.97	314.5	312.54	312.67	314.25	311.49	311.39	315.43	315.28	313.18	312.11	313.08	314.27	313.07	312.33	314.83	312.93	313.15	313.57	311.84	313.16	315.03	312.33	312.22	312.11	313.29	313.16	311.44	313.72	316.23	311.91	315.92	312.88	312.7	312.03	311.74	312.36	312.33	314.1	313.76	312.71	312.2	312.77	313.38	313.6	314.25	313.66	312.27
303.8	305.33	305.71	304.52	303.96	303.76	305.93	303.02	303.47	304.73	304.43	304.48	305.27	304.79	302.92	305.76	302.96	302.94	306.34	303.94	305.18	304.89	305.18	306.33	303.11	304.33	302.37	303.34	305.68	305.25	303.69	304.42	306.09	302.91	303.09	304.66	303.44	307.19	302.63	303.4	303.97	304.76	305.1	304.07	304.75	303.21	305.51	307.87	303.68	303.32
308.25	308.47	310.96	308.73	308.68	308.05	310.2	309.48	309.08	305.82	308.53	308.95	308.52	309.41	309.13	308.88	309.34	310.34	308.39	309.67	308.75	308.11	307.89	307.22	309.05	309.39	309.3	307.88	310.19	309.62	309.5	309.78	308.68	310.14	308.91	307.74	309.04	308.46	308.39	308.58	307.06	307.35	307.86	307.54	307.08	307.59	307.62	309.63	307.03	308.91
327.74	327.87	328.25	327.48	327.02	327.47	328.13	327.16	328.54	326.56	327.19	326.65	328.93	327.14	328.25	327.01	326.58	327.37	326.92	327.35	327.84	327.75	328.74	327.16	327.14	328.86	327.84	325.97	328.41	326.18	328.2	326.28	327.16	327.86	329.12	328.53	326.63	329.26	328.22	328.22	327.51	327.58	328.88	327.56	327.18	328.01	327.37	328.54	327.46	326.77
309.15	306.85	307.7	307.77	309	309.27	309.17	309.72	310.06	310.71	309.39	309.45	309.84	307.08	308.73	308.05	310.19	308.45	309.98	309.56	309.66	307.88	309.67	309.83	308.75	308.75	309.78	308.27	311.85	307.7	310.35	308.68	308.32	309.01	308.21	310.59	308.84	308.39	309.72	308.58	309.06	308.45	309.25	308.48	309.01	307.82	310.44	309.12	309.87	307.85
319.14	317.24	318.72	319.74	320.05	317.7	317.26	318.6	317.03	317.09	317.62	317.34	318.47	318.01	319.12	319.08	319.02	317.69	318.12	319.34	318.14	316.73	318.35	317.62	318.51	317.03	318.65	318.47	318.84	315.63	319.81	318.4	319.37	318.1	317.11	318.97	318.57	315.8	316.3	318.58	319.14	317.5	317.9	317.92	321.8	317.6	317.7	317.36	319.23	318.38
302.95	303.54	304.93	304.41	306.09	305.86	303.29	306.76	303.04	302.67	302.23	304.18	302.83	304.85	304.38	305.26	304.14	304.37	305.74	305.11	306.52	303.79	303.39	302.37	302.95	303.86	304.04	303.58	304.83	303.13	303.99	304.59	305.29	305.55	302.97	305.26	304.41	304.55	304.71	304.57	304.57	302.76	304.17	304.91	304.52	304.87	304.17	305.3	304.15	304.07
294.57	294.15	294.57	294.83	293.58	295.95	293.92	295.52	296.09	294.47	295.59	294.93	294.17	295.62	293.16	293.67	297.44	293.97	293.64	294.91	293.94	294.64	294.71	292.41	296.07	294.95	295.24	295.74	293.13	296.64	295.25	296.35	295.71	295.63	293.22	295.52	294.97	295.87	296.25	296.23	294.42	296.15	295.47	295.33	295.65	295.18	294.21	295.7	294.7	292.27
302.28	302.51	302.71	302.18	305.04	303.67	303.52	303.4	303.09	303.46	302.94	303.15	302.78	302.66	302.66	302.27	304.99	302.15	305.03	303	302.18	302.15	302.61	303.75	301.71	301.48	302.42	303.67	302.12	302.84	302.27	301.13	303.41	303.12	303.25	301.33	304.45	301.77	304.46	302.1	301.99	303.13	303.64	302.42	303	302.89	303.56	302.06	302.95	303.49
300.03	299.71	302.13	300.44	299.76	299.42	299.47	300.2	299.28	299.06	300.63	299.7	300.09	300.73	300.59	300.49	301.38	299.71	297.88	300.01	301.34	298.35	300.29	301.01	301.22	301.76	301.62	302.69	298.6	298.85	300.89	299.28	298.97	299.96	299.62	300.98	300.58	301.51	299.39	299.58	298.93	300.12	299.97	298.47	299.74	300.76	299.62	300.08	298.73	298.84
303.34	303.06	302.19	300.89	303.86	302.18	302.74	303.21	303.88	302.8	302.91	302	302.64	302.55	302.47	302.16	305.36	303.14	303.58	302.95	304.2	302.69	302.69	302.47	303.81	301.45	302.99	302.51	302.85	303.35	302.65	303.84	303.14	303.08	302.36	302.32	304.05	302.02	303.5	303.77	301.02	303.16	302.3	303.79	303.51	303.79	304.44	303.56	302.66	303.29
297.61	295.46	296.42	295.35	295.53	294.81	295.01	296.85	295.59	294.57	296	295.23	294.16	296.24	293.5	296.17	293.03	293.74	295.85	293.96	295.22	293.42	294.17	294.02	293.63	293.25	294.44	296.81	296.29	295.47	294.18	294.16	295.3	295.21	295.93	294.94	295.52	294.85	295.53	294.63	293.82	295.69	295.32	295.64	295.41	294.43	296.17	296.35	293.77	293.66
316.67	316.45	315.76	316.56	315.51	318.05	317.16	315.7	316.04	315.3	314.32	315.16	315.23	314.81	315.42	316.33	314.79	315.74	314.68	316.37	314.98	316.16	315.69	316.65	315.7	315.91	316.65	317.4	314.48	314.97	314.82	314.9	316.58	314.39	316.15	316.01	314.04	314.94	316.87	315.98	316.24	315.53	313.6	313.17	315.04	317.53	314.8	316.67	316.82	314.44
305.66	304.91	304.1	305.3	306.57	303.8	304.22	307.11	305.73	306.15	303.78	304.75	305.65	304.09	304.29	304.96	305.49	302.55	305.16	307.27	304.38	305.03	306.35	304.08	302.91	304.77	305.2	304.22	303.56	304.83	307.17	302.47	305.07	303.44	305.45	304.13	305.8	303.7	304.87	304.65	304.88	303.62	304.49	304.44	304.87	306.13	305.67	305.56	307.59	306.71
305.24	304.53	305.99	305.14	304.99	305.89	305.41	305.99	306.28	304.57	305.14	305.6	304.33	305.23	307.1	306.58	304.56	305.68	304.7	306.53	306.01	304.25	306.66	303.85	305.98	306.72	306.61	304.56	305.56	305.71	306.77	304.07	304.2	305.5	306.27	305.48	307.62	304.54	305.94	305	304.38	304.85	304.06	307.05	305.27	304.46	304.28	304.47	305.71	305.29
296.12	296.57	295.38	294.52	293.68	294.31	294.91	295.64	295.35	294.85	294.43	295.2	294.55	296.1	294.45	296.44	295.17	296.39	294.91	296.63	295.42	295.38	295.51	295.47	296.43	296.3	295.38	294.84	294.72	294.83	295.58	293.64	296.65	294.74	295.8	294.24	296.42	297.47	296.02	295.02	296.85	295.77	296.3	294.35	294.44	295.65	293.6	294.23	295.86	295.21
303.46	304.34	302.36	303.71	301.17	301.48	301.86	301.92	303.09	301.86	301.36	302.54	303.82	302.31	302.57	301.5	300.64	300.87	301.06	300.84	302.61	300.91	301.77	302.95	302.76	302.92	303.51	302.86	302.87	301.55	303.67	302.16	303.43	303.09	302.96	301.76	303.32	301.74	300.57	301.78	301.69	303.89	302.48	303.57	302.93	302.52	301.65	302.99	302.34	302.32
311.54	310.79	310.59	311.04	311.08	310.1	309.58	311.48	310.84	310.52	311.39	312.15	310.91	310.76	309	310.21	311.68	310.3	310.15	310.89	312.46	311.45	308.33	310.74	310.08	310.37	310.13	310.75	310.23	310.7	311.13	311.58	309.53	310.75	310.48	311.67	312.02	311.6	310.54	310.82	310.15	307.31	311.63	309.51	310.99	311.21	310.93	311.52	310.07	312.31
311.54	313.39	311.94	313.7	312.83	313.11	313.22	312.18	312.36	312.55	312.81	312.73	313	311.33	312.21	313.62	313.59	312.31	314.08	314.4	312.36	312.56	312.21	312.17	313.52	312.73	313.09	313.3	311.53	311.51	313.04	312.49	313.55	313.92	313.72	311.63	312.36	312.06	314.01	312.98	312.17	312.96	312.38	312.59	312.43	311.89	314.27	312.2	313.56	312.47
304.79	304.51	304.06	303.53	304.47	303.6	304.87	305.57	304.26	304.78	303.93	307.17	303.79	304	304.58	303.65	305.13	303.9	304.33	304.58	304.47	304.16	303.99	302.41	304.56	303.34	303.79	305.09	304.43	304.95	306.57	304.75	303.57	305.01	305.35	303.3	304.44	305.56	301.79	302.04	305.2	302.82	305.93	303.47	305.41	303.2	305.49	303.44	303.46	304.92
308.91	310.05	309.02	308.27	308.43	308.09	308.4	308.26	309.02	309.7	308.4	309.83	307.63	307.04	308.88	308.46	309.6	308.77	310.76	309.6	307.93	310.72	309.31	309.63	309.18	310.47	307.82	308.74	306.9	308.47	307.74	307.78	308.62	308.45	308.19	308.92	308.68	310.06	308.92	307.53	307.69	308.36	309.32	310.38	308.79	309.37	309.75	307.57	309.05	309.93
323.9	325.63	325.46	325.14	325.54	323.86	325.03	326.02	325.98	326.62	325.5	324.74	324.7	324.96	325.11	325.89	325.04	326.11	325.74	325.32	324.66	326.91	325.11	323.28	326.74	324.3	326.34	324.5	326.95	324.6	325.81	324.51	323.89	325.55	324.29	324.53	324.02	324.12	325.23	326.24	325.72	325.37	324.7	325.79	325.84	326.58	325.6	327.35	325.34	325.76
310.93	312.33	312.62	310.36	312.24	312.85	313.59	309.96	313.13	312.05	313.18	311.59	312.73	311.81	310.36	310.85	312.36	311.83	313.31	311.09	312.2	313.53	311.14	314.02	311.05	311	313.39	310.76	313.93	314.32	312.4	311.8	311.51	311.87	313.52	312.42	312.5	310.51	311.39	311.88	310.99	312.66	312.78	311.97	310.4	309.96	312.38	312.58	312.64	311.68
325.86	324.68	324.92	323.88	325.72	324.38	324.89	325.38	325.41	324.55	327.05	326.24	325.16	322.46	323.56	325.85	323.81	324.98	325.59	324.89	325.79	326.79	326.1	326.19	323.54	327.48	326.53	324.56	324.76	324.02	325.8	325.71	323.42	325.69	324.62	326.57	323.78	323.71	324.26	323.66	324.55	324.11	325.71	325.42	327.5	326.07	324.13	324.85	325.6	325.53
317.56	316.36	316.62	315.59	316.34	315.99	318.45	316.4	317.45	316	316.42	317.82	316.45	317.85	317.24	318.41	315.4	316.27	316.98	316.6	316.02	317.95	317.77	315.64	317.66	316.85	318.59	316.61	317.66	317.53	316	317.97	316.34	315.59	316.57	316.14	317.77	314.84	317.94	315.86	315.23	317.11	317.44	315.98	316.66	316.12	315.48	316.61	316.98	318.06
307.2	307.56	308.85	306.13	307.75	307.3	307.26	305.54	306.31	308.08	308.13	305.57	306.06	306.14	306.63	306.22	304.98	306.79	305.51	306.99	304.8	306.43	305.49	306.55	305.87	306.74	307.41	307.94	306.35	306.91	305.14	306.35	306.77	304.96	305.13	306.41	307.22	305.93	305.91	306.27	304.22	307.56	306.32	305.98	307.52	305.59	305.13	306.83	307.69	305.87
309.42	308.36	309.45	307.74	309.52	309.28	309.9	307.99	309.51	308.2	309.82	309.68	308.43	307.76	309.49	308.86	308.79	309.18	309.06	309.06	307.89	308.83	309.31	308.2	308.47	309.26	309.74	308.51	309.13	310.05	309.48	310.49	309.19	307.39	309.52	308.97	308.89	308.28	308.55	308.43	308.27	309.43	308.74	308.61	309.52	308.89	310.03	308.39	309.48	308.35
306.37	306.48	307.28	306.88	308.04	305.36	307.41	305.21	306.69	303.82	306.2	307.75	306.54	306.76	307.32	305.68	306.57	306.43	304.38	306.95	306.12	306.91	306.02	307.44	306	306.46	304.61	305.4	307.32	307.94	306.64	306.68	307.32	307.58	305.77	307.01	307.67	307.37	305.77	306.49	305.73	306.93	305.21	305.34	306.75	307.81	306.33	306.67	307.6	306.97
315.16	314.16	312.15	312.33	312.64	313.57	312.05	315.16	310.47	313.09	313.13	313.41	313.15	312.22	313.52	312.88	313.45	312.96	312.69	315.16	313.52	313.21	314.52	315.8	312.61	314.64	313.07	314.43	313.24	313.5	312.72	313.51	313.43	313.66	313.37	311.7	314.19	313.73	312.66	312.7	314.7	313.04	314.39	312.32	312.71	312.82	313.03	313.92	313.11	312.7
294.49	295.83	295.42	294.89	293.08	293.71	292.73	293.02	294.1	292.42	292.97	293.38	294.46	295	294.54	292.91	294.91	294.97	293.87	294.33	294.61	293.63	294.26	293.05	293.56	294.07	293.41	294.59	293.03	294.51	293.35	293.42	294.19	292.94	294.48	295.4	293.35	292.89	293.64	293.95	293.16	295.25	293.4	292.85	294.59	293.54	293.87	293.25	294.76	294.32
304.67	304.56	304.17	303.33	306.06	305.88	305.98	303.42	302.99	304.93	303.95	304.7	304.99	304.5	304.81	304.21	303.91	305.1	304.01	303.88	304.92	306.26	304.6	302.69	302.72	304.83	305.43	305.18	305.79	305.16	306.81	304.82	304.66	304.35	304.64	304.56	303.76	302.65	303.14	304.54	306.66	305.23	304.78	304.02	304.94	304.74	305.21	304.88	305.3	303.53
325.87	328.22	328.03	325.64	327.05	326.94	326.59	328.34	326.8	326.75	326.61	326.9	327.43	326.05	327.81	325.85	326.86	329.43	328.25	327.03	328.65	326.76	325.92	327.74	326.96	325.88	328.21	328.04	326.44	328.43	326.14	328.16	326.93	328.22	327.9	327.47	326.26	326.35	328.37	323.69	327.89	328.49	326.14	326.55	326.86	327.32	327.27	327.95	327.43	328.9
307.03	308.22	307.25	307.64	306.3	307.6	306.08	306.17	308.66	307.04	306.78	307.36	308.67	307.12	308.32	307.46	306.9	306.57	307.05	305.87	308.41	308.2	307.71	307.81	305.93	307.08	307.17	307.05	308.06	307.78	306.11	305.69	308.75	307.47	306.36	307.36	305.06	306.5	306.83	306.35	307.46	306.64	306.78	307.17	308.06	308.75	308.59	306.2	307.24	307.73
303.43	302.65	302.43	300.6	303.23	301.79	303.22	302.38	303.31	304.16	303.92	304.07	301.94	303.09	303.66	303.37	302.66	302.34	301.56	302.46	302.38	303.28	303.04	303	304.4	302.01	302.15	302.6	304.14	301.56	302.62	302.52	301.32	302.68	302.01	302.92	304.02	300.94	305.01	303.1	303.49	301.41	301.65	302.97	302.4	303.09	302.18	302.46	302.82	302.41
314.76	315.73	314.64	316.79	315.01	315.62	314.5	315.57	317.02	314.99	315.06	315.91	314.88	317.17	314.97	315.56	315.38	315.57	315.99	317.1	317.64	316.81	313.98	315.95	316.08	314.89	314.24	315.68	315.17	317.14	316.3	315.78	315.99	317.1	316.44	315.72	316.18	315.01	316.06	314.74	315.71	316.2	315.9	316.28	315.56	315.3	315.13	315.24	315.84	315.39
299.99	299.64	300.18	299.86	301.77	300.59	301.77	300.39	299.8	301.37	299.73	301.27	299.69	301.29	300.84	300.21	301.15	300.12	298.6	302.56	300.53	299.76	301.79	299.92	297.63	300.75	300.46	298.61	299.35	300.56	300	298.8	301.19	300.81	300	301.46	297.53	301.45	299.77	299.23	300.22	300.88	300.08	298.85	299.63	299.59	298.96	300.53	299.92	298.75
309.98	307.9	308.13	308.89	308.01	309.03	308.56	308.54	309.52	309.7	308.18	308.43	308.92	307.06	308.93	308.22	309.57	308.91	310.97	309.34	308.76	308.98	309.46	307.92	309.02	309.09	308.97	309.6	309.84	310.22	310.51	307.56	309.91	308.84	308.59	307.16	309.79	309.39	310.41	310.48	309.37	307.81	310.49	311	309.79	309.02	309.18	308.05	310.39	309.51
327.62	327.94	328.47	326.26	329.2	327.66	327.55	328.01	328.65	328.5	326.46	328.23	328.69	326.98	327.8	326.67	325.48	327.84	327.15	326.95	327.84	328.23	327.23	329.79	328.2	327.36	328.79	328.21	329.87	330.31	327.87	326.84	328.64	327.09	327.23	329.1	327.37	328.25	326.93	325.99	326.97	326.89	326.23	326.3	328.49	327.42	327.41	327.09	327.45	327.94
318.76	318.3	319.25	319.09	320.05	318.55	317.29	317.82	318.76	317.63	318.76	317.62	318.44	318.59	316.63	316.62	318.41	319.38	318.44	319.27	318.65	319.21	318.75	317.8	318.31	318.52	317.57	318.55	318.33	319.22	319.57	317.14	319.96	319.8	318.66	319.86	318.76	318.24	320.02	318.27	319.06	318.74	319.81	320.29	319.29	319.76	318.08	320.51	317.58	317.53
304.34	302.9	302.01	302.38	304.17	302.7	300.38	303.27	303.78	300.7	302.43	303.4	301.69	301.54	302.36	301.49	301.63	303.12	302.69	302.36	304.52	303.43	301.57	302.74	303.53	303.71	303.02	303.13	301.42	302.85	303.49	302.6	303.38	302.1	303.19	302.6	302.34	304.08	302.34	303.3	300.87	299.9	302.63	300.1	301.04	301.77	302.52	301.65	302.03	303.11
304.46	304.89	303.5	304.2	305.82	305.44	303.51	303.31	304	305.78	303.6	304.22	302.99	306.08	304.98	305.06	304.85	304.53	304.11	303.51	305.42	304.91	305.01	304.67	304.78	304.85	305.26	303.92	302.41	303.9	304.05	304.83	304.94	305.1	302.95	304.53	304.01	304.64	304.1	304.06	303.75	304.01	304.56	305.71	304.9	303.21	303.98	305.68	304.01	303.93
302.86	301.63	303.51	302.23	304.43	301.39	304.28	302.43	302.46	301.93	302.81	302.33	304.37	304.08	304.82	302.46	302.44	302.46	302.27	303.5	302	301.88	304.08	302.24	302.97	303.53	303.18	300.77	302.91	301.65	302.85	302.24	303.84	303.34	303.08	304.61	303.63	302.76	303.87	301.7	303.44	303.47	302.99	302.19	303.5	302.87	302.32	303.04	303.65	301.77
329.84	330.06	328.91	328.45	329.78	328.8	327.97	328.7	328.26	326.84	329.41	327.81	326.86	327.23	329.05	329.8	328.67	326.77	329.59	331.31	328.87	330.73	327.97	330.61	328.96	327.93	327.77	330.02	329.83	328.83	330.75	327.4	328.29	328.71	330.14	328.01	328.62	327.67	326.05	327.32	329.11	327.78	329.83	328.92	327.61	328.14	329.04	328.71	327.75	327.97
299.59	300.49	298.6	300.46	299.61	300.6	299.95	299.53	300.41	300.22	299.21	298.68	300.25	300.54	299.2	301.64	300.4	300.7	300.12	301.32	301.52	300.9	300.7	299.61	299.84	300.74	300.4	300.58	300.19	301.9	300.11	300.38	299.34	301.51	299.66	300.92	301.03	298.7	299.6	300.67	299.97	300.91	301.07	300.61	300.91	300.6	299.42	300.17	299.48	300.72
300.11	301.5	300.4	300.24	300.25	303.33	301.81	302.16	300.64	301.12	301.07	300.96	300.16	301.63	300.31	300.9	301.91	300	301.27	302.59	302.49	298.73	300.7	301.57	301.11	301.19	300.83	299.74	301.83	301.22	302.07	301.9	302.74	301.73	301.27	301.82	301.16	298.89	302.4	300.77	298.75	300.11	302.55	301.2	300.48	300.83	301.22	299.95	301.74	301.5
319.24	320.39	318.26	320.11	318.36	319.85	318.51	319	319.28	318.94	318.53	319.97	318.75	319.18	318.69	318.53	319.76	320.35	319.97	320.79	319.03	320.48	319.1	318.81	319.85	320.8	318.95	321.19	320.6	318.69	318.93	318.51	318.7	319.72	320.54	320.49	317.74	319.96	319.65	317.74	318.39	318.15	318.74	318.43	320.67	319.34	319.74	319.73	319.77	317.68
302.67	301.76	302.07	301.1	303.41	303.23	303.11	303.52	302.34	303.42	303.01	301.44	303.83	301.85	303.42	302.32	302.07	301.56	300.7	302.23	301.91	302.32	302.71	303.92	302.37	303.77	304.86	302.46	302.86	303.26	303.82	302.19	302.51	303.69	302.79	301.89	302.36	303.98	303.29	302.59	302.88	303.04	303.5	304.16	303.24	302.93	302.56	303.82	303.92	302.91
313.8	312.09	310.22	308.91	312.05	311.32	310.86	309.89	309.78	311.33	311.45	311.85	310.55	311.58	308.49	311.16	311.85	311.56	311.72	310.72	310.6	311.55	312.75	311.6	311.24	310.27	311.06	311.07	310.22	311.17	310.69	311.03	308.62	310.67	310.95	311.44	310.87	311.07	309.45	310.23	310.93	308.71	312.47	312.21	312.42	312.04	311.38	311.43	311.76	309.01
314.1	315.49	316.07	313.36	315.17	316.6	315.36	313.99	314.83	315.14	314.58	315.18	314.71	315.05	315.08	314.33	314.97	316.42	312.6	314.41	314.34	315.79	315.44	317.07	315.74	313.53	314.28	314.89	316.32	314.99	313.86	313.54	314.58	313.96	314.88	314.39	315.04	314.77	315.28	313.49	315.97	315.54	314.96	316.16	314.63	314.71	316.09	315.68	315.02	315.01
294.1	294.17	294.92	294.51	294.64	293.57	293.52	293.49	293.36	293.77	293.78	293.99	294.05	295.18	294.48	294.18	293.65	293.85	295.16	294.54	293.34	294.14	295.05	294.82	292.42	294.73	293.38	294.57	295.01	296.37	293.2	294.8	295.44	294.65	294.59	296.45	296.36	294.64	294.2	294.09	293.23	293.13	292.99	292.5	295.1	293.07	294.96	294.87	294.71	292.77
318.47	319.16	318.65	317.69	319.43	318.78	318.64	321.58	317.52	319.62	320.39	320.93	319.35	317.85	320.35	317.72	320.11	320.97	319.84	320.03	318.3	319.18	319.81	319.13	320.49	317.92	317.77	319.12	320.58	318.69	317.89	319.42	321.5	319.62	320.15	319.08	318.83	318.25	318.14	318.69	320.13	320.65	318.93	319.98	320.61	320.46	319.08	319.51	318.31	317.53
312.83	313.98	312.77	312.56	314.13	311.45	312.75	312.53	312.96	314.1	313.24	313.03	313.59	314.06	312.63	312.62	313.95	312.17	312.55	314.46	312.82	314.3	312.83	311.82	313.34	311.58	312.26	314.93	314.2	313.03	313.12	312	314.68	313.19	312.11	313.05	311.31	315.73	313.48	311.5	313.14	313.3	313.35	313.57	314.1	312.45	312.23	313.96	312.45	316
294.59	293.86	296.03	295.7	295.85	292.29	292.54	295.37	294.24	295.19	294.9	295.18	296.41	293.26	294.89	296.2	294.73	294.27	296.03	294.61	294.84	295.53	295.8	294.75	294.99	293.76	294.79	294.38	295.28	294.67	295.11	293.92	293.28	295.53	295.85	295.52	294.41	295.09	294.75	296.23	294.61	295.45	295.21	295.88	296.71	295.57	293.85	294.87	296.31	293.99
303.18	302.46	304.11	304.37	304.04	302.9	303.16	302	302.49	303.46	304.99	302.08	303.18	305.92	304.49	302.02	301.61	303.98	303.61	302.36	303.82	301.74	304.28	304.21	303.38	302.11	303.82	303.34	305.14	303.38	303.45	301.74	303.59	303.23	303.64	302.72	304.09	302.84	302.71	304.93	303.36	301.96	302.04	302.64	302.57	301.94	303.73	302.36	303.6	302.62
318.68	319.94	316.4	319.38	319.07	317.85	317.91	319.79	318.33	319.13	320.1	319.21	320.5	319.56	318.16	319.69	318.84	317.8	316.77	320.78	318.24	319.01	318.37	318.26	318.07	319.92	319.85	317.33	318.01	318.37	319.3	318.12	318.72	318.4	318.39	318.65	318.67	317.66	318.19	318.29	317.14	316.53	318.5	319.28	319.09	318.59	318.38	319.69	319.05	317.41
309.88	309.96	309.33	310.65	312.12	311.11	311.87	309.39	312.38	308.59	310.5	310.19	310.51	308.86	312.29	310.68	310.43	310.76	309.88	310.14	311.12	311.44	309.15	309.49	311.81	309.31	309.52	311.36	310.83	310.74	309.47	311.27	310.63	311.33	310.04	313.12	309.45	311.42	310.32	309.97	310.54	310.45	309.52	310.7	310.26	310.25	310.94	308.46	311.07	309.62
305.81	306.5	304.52	305.76	306.34	306	305.74	304.9	305.97	305.76	304.53	303.51	305.33	307.31	305	304.83	305.81	305.88	305.31	303.72	304.79	306.18	306.19	306.88	304.89	304.61	305.14	307.01	306.12	304.84	304.85	304.66	305.66	305.5	305.67	305.27	304.5	305.26	303.02	305.52	303.71	303.66	304.9	305.11	305.75	304.53	307.38	306.22	305.55	305.31
315.98	314.69	315.57	314.08	314.82	315.14	315.55	314.87	316.84	313.94	315.65	316.03	315.01	315.69	316.21	313.97	315.67	313.82	313.79	314.97	313.19	313.04	314.74	314.97	315.21	316.95	314.45	312.74	315.03	313.46	316.19	316.68	314.55	316.38	314.28	313.89	313.35	315.73	316.83	312.96	314.86	314.49	314.75	314.4	314.71	314.42	316	313.91	314.84	313.5
309.35	308.73	307.94	309.19	308.53	308.71	309.15	309.45	308.74	309.11	307.77	310.76	309.1	308.37	307.72	308.09	309.3	308.82	308.6	309.41	308.55	308.9	308.31	308.87	309.46	309.24	308.65	305.28	310.07	310.86	308.07	309.68	309.21	308.25	308.03	307.83	308.12	307.19	309.04	306.17	309.18	306.75	308.61	308.69	307.92	307.03	310.04	308.96	308.66	310.96
308.64	309.67	309.08	307.38	309.26	307.5	307.79	309.56	309.52	308.35	308.51	309.44	309.7	308.97	307.49	308.59	311.18	307.96	308.71	308.51	309.81	308.14	312.02	308.07	308.53	309.31	311.08	309.16	309.72	309.08	309.01	308.88	307.83	309.67	308.31	308.83	308.49	307.79	309.74	308.62	308.26	308.04	309.65	309.3	309.3	308.28	309.89	309.69	308.59	308.94
299.87	301.99	302.79	302.4	302.06	305.16	301.21	303.36	302.67	304.47	302.44	301.53	302.98	303.89	301.78	302.38	304.59	300.92	301.69	303.62	304.34	301.9	303.19	303.16	302.93	303.48	302.54	303.2	302.84	302.38	300.68	303.12	304.71	302.67	301.95	303.25	303.52	302.57	302.68	303.89	303.33	303.08	303.94	303.11	302.3	303.75	301.92	301.83	303.76	300.93
316.48	317.34	316.17	317.91	316.09	316.9	318.66	315.7	317.23	316.15	316.53	315.2	318.91	316.57	316.64	316.48	319.35	319.12	315.81	316.64	317	316.71	318.13	317.71	318.79	318.23	319.15	317.16	317.02	316.96	318.16	317.28	317.83	317.07	318.75	318.32	318.35	316.08	317.52	315.28	316.34	317.73	315.48	317.98	317.97	317.57	316.26	317.12	317.09	318.25
304.39	304.28	306.39	303.04	305.25	306.62	304.15	305.85	304.82	306.87	305.96	303.39	304.66	304.74	305.23	304.69	305.13	304.71	305.11	305.36	305.82	304.24	306.27	304.45	304.68	306.45	306.04	304.01	305.43	305.33	303.64	303.75	306.43	304.35	303.75	304.01	306.49	304.52	304.46	301.94	304.27	305.34	304.18	305.2	304.5	305.96	305.76	305.25	306.05	303.67
299.61	301.61	300.58	298.16	299.76	299.76	300.56	300.19	298.64	299.61	301.13	301.7	301.06	300.35	300.81	300.09	301.33	300.05	299.47	299.81	300.58	299.49	299.19	300.44	299.9	301.73	300.89	300.56	300.76	299.9	301.97	301.26	300.08	299.34	300.73	300.18	300.59	300.61	301.2	299.9	299.99	299.59	298.68	298.33	299.64	300.02	299.31	300.25	300.88	301.27
323.17	324.83	325.11	325.14	325.53	324.23	324.08	324.18	326.04	324.61	324.76	323.52	326.32	323.38	323.52	324.72	324.99	325.01	326.81	324.19	325.04	324.38	324.39	323.59	323.38	324.53	322.77	324.64	324.98	323.42	323.69	324.91	322.98	325.02	325.22	324.8	323.6	324.55	325.87	324.28	325.02	323.61	325.19	324.45	323.53	324	324.84	324.17	324.07	323.72
314.87	315.48	314.11	316.5	315.36	314.8	316.04	314.75	316.47	315.7	315.36	316.14	316.98	317.04	315.05	315.98	316.34	314.35	317.93	315.34	316.44	315.45	316.04	316.58	315.1	314.01	318.15	316.47	315.68	316.29	315.53	313.58	315.98	316.61	317.38	316.05	315.98	315.11	314.44	317.79	316.19	316.03	316.63	316.08	317.33	315.61	316.14	315.98	314.52	315.49
312.79	314.72	313.42	312.79	314.15	314.02	313.93	315.16	314.46	314.88	313.05	312.6	312.97	314.01	312.03	315.48	312.85	314.64	313.92	313.51	314.04	313.56	313.56	313.44	314.67	314.27	313.33	312.24	313.57	313.99	314.06	313.92	313.64	313.77	313.65	312.48	313.77	313.66	314.36	313.31	314.43	313.3	313.16	314.62	316.01	313.67	313.34	313.39	312.99	313.59
295.02	296.15	297.71	297.06	295.64	297.42	297.34	296.23	297.38	297.64	294.96	295.45	297.37	296.84	295.73	297.47	297.25	295.02	297.12	296.58	296.9	298.15	297.66	295.53	296.14	297.57	295.7	296.05	296.65	297.04	297.61	296.28	297.33	297.78	297.36	297.9	296.27	296.9	298.91	296.42	296.85	295.26	296.2	296.9	295.78	296.92	296	295.52	296.7	295.83
316.8	313.06	316.34	314.29	315.76	314.49	315.43	315.84	316.21	315.12	316.03	316.26	315.7	315.51	316.77	315.11	316.37	315.07	315.13	315.75	314.83	316.16	314.27	314.82	317.75	315.95	317.65	314.54	316.18	315.76	316.12	315.35	315.61	314.85	316.67	315.18	316.94	314.62	316.11	317.29	316.35	315.61	314.1	316.25	316.44	315.53	315.91	316.16	316.86	315.35
314.83	313.57	312.78	313.06	313.59	310.87	313.13	311.92	313.72	312.52	313.84	312.13	312.92	312.08	313.55	312.98	313.39	313.1	313.85	313.44	312.33	312	311.93	312.6	313.38	313.85	312.67	312.12	312.72	313.15	313.22	312.92	311.69	314.67	311.9	313.53	312.61	312.79	313.17	313.35	312.68	313.19	315.27	314.62	313.69	311.89	314.16	314.3	312.38	312.41
300.91	300.96	299.86	299.27	299	298.77	300.32	299.78	300.8	298.15	300.12	301.44	299.11	300.19	298.64	300.43	300.63	300.22	300.05	299.46	300.03	300.56	298.97	299.8	300.11	299.34	299.22	299.13	298.92	301.67	300.52	300.96	300.49	300.43	299.01	300.32	301.15	299.97	300.89	299.72	300.27	300.98	300.16	301.4	299.89	301.24	299.2	301.33	301.42	299.9
305.06	305.46	304.22	306.57	305.19	307.26	307.05	307.69	306.76	306.27	305.48	305.51	308.22	307.37	305.82	306.94	304.74	305.93	306.76	305.32	306	306.72	305.76	305.48	305.09	304.81	304.86	304.73	305.21	306.49	305.67	306.33	307.17	306.7	306.42	305.57	306.53	306.96	305.08	306.75	306.16	306.84	307.24	305.54	306.16	307.33	306.98	305.95	307.04	306.65
313.23	313.27	313.12	312.27	313.08	312.53	313.31	311.35	312.64	313.13	313.36	311.77	312.66	314.71	311.69	313.2	313.12	313.7	312.64	311.97	314.03	313.65	312.72	312.75	313.7	313.11	311.85	313.89	311.48	313.49	312.97	312.29	313.49	312.84	312.56	311.27	313.22	313.94	312.5	314.78	311.83	311	312.53	310.45	312.82	312.24	312.33	312.16	312.78	312.28
311.47	309.06	310.5	310.25	312.74	310.19	309.1	309.96	312.3	309.58	309.03	310.94	310	310.94	311.55	309.39	311.81	309.52	310.28	310.35	310.83	310.94	310.47	309.82	307.78	311.04	310.99	310.97	309.59	310.15	309.41	309.27	309.69	310.24	311.4	311.32	311.38	310.45	310.34	310.87	310.32	310.29	310.91	310.61	310.39	309.88	311.79	308.6	311.06	312.29
328.23	328.17	329.88	326.89	326.73	328.31	326.75	327.47	328.48	325.88	327.8	328.38	327.86	326.87	326.48	326.76	326.23	327.89	330.15	329.01	328.6	327.65	328.36	328.68	328.83	328.32	326.42	328.22	328.05	329.24	328.54	327.44	326.93	326.21	326.46	327	327.19	329.52	328.55	328.1	327.07	328.26	327.89	326.68	328.24	327.15	326.6	328.18	328.42	326.87
305.98	304.58	306.1	305.81	304.52	305.86	305.24	306.82	306.26	304.78	303.66	306.48	304.82	304.81	305.1	305.36	306.9	306.7	303.92	306.41	304.7	305.85	306.25	305.58	305.05	304.81	305.99	305.38	304.52	305.51	304.44	305.63	305.77	305.58	305.62	305.39	305.2	305.2	305.26	304.88	305.97	305.68	305.69	305.93	305.44	305.41	305.61	305.71	306.51	306.24
304.26	303.76	303.48	305.49	302.4	302.15	303.13	302.63	303.5	301.97	305.1	304.3	302.87	301.79	304.19	304.12	304.26	302.75	302.31	303.77	301.37	303.72	302.39	304.56	302.87	304.1	303.54	304.24	302.61	304.05	304.52	303.88	303.31	302.65	301.28	304.19	303.04	302.01	302.49	302.67	302.99	303.06	304.2	303.94	303.55	303.23	302.03	301.23	302.58	302.43
327.96	325.71	329.18	328.93	327.46	328.97	327.12	326.59	327.35	326.37	326.76	329.07	328.09	328.64	327.86	326.12	327.15	327.35	327.39	328.08	329.06	326.78	327.95	328.39	327.65	327.95	328.59	329.61	328.1	328	328.28	328.44	328.2	325.73	326.78	328.91	328.31	327.34	327.87	328.06	326.99	326.19	327.83	326.23	327.29	327.33	328.11	327.75	330.28	328.24
315.1	315.26	315.19	313.41	314.05	314.97	313.68	313.14	315.72	315.29	315.77	314.17	316.08	314.63	313.34	315.68	316.13	314.62	314.05	314.7	314.37	314.51	314.52	316.39	313.61	316.53	314.84	314.9	314.95	315.07	314.29	314.81	315.43	315.28	314.9	313.06	315.67	315.5	312.95	313.65	314.89	314.74	314.65	315.43	314.89	314.16	313.77	316.91	315.36	313.57
309.48	308.19	309.82	309.93	308.65	310.58	309.53	310.2	307.39	308.67	309.56	309.55	308.26	309.53	308.79	308.15	307.75	309.81	310.61	309.32	310	309.6	308.85	309.1	308.58	309.83	310.1	309.26	311.33	309.35	308.91	307.44	309.01	309.28	307.84	307.94	308.76	308.72	310.01	307.64	308.24	309.01	307.87	309.27	310.13	308.67	309.03	308.99	308.74	308.49
316.8	319.3	315.06	317.91	317.84	317.3	317.63	316.89	317.35	317.74	317.71	316.25	316.63	315.8	318.58	315.17	317.71	317.23	316.49	316.49	316.93	317.6	317.13	319.46	317.82	316.63	317.14	317.62	318.1	316.94	318.01	318.9	316.43	316.89	317.79	315.93	318.27	316.56	316.92	317.34	316.79	317.84	316.09	319.42	316.81	316.47	316.36	317.82	318.46	317.42
314.2	316.94	315.18	316.35	318.11	315.14	316.66	315.74	315	316	316.62	317.32	316.23	315.82	316.49	317.75	317.96	318.52	315.91	316.31	316.77	316.45	316.62	316.93	316.46	317.34	316.14	316.45	316.52	316.25	315.1	317.26	316.13	316.79	315.16	316.41	317.66	316.57	317.29	315.93	316.22	317.5	316.44	317.52	315.85	316.71	314.77	316.52	316.78	316.07
319.52	317.87	319.62	320.22	319.2	318.43	318.94	319.43	320.26	319.55	320.05	319.54	320.25	319.64	319.15	320.05	319.96	320.66	319.93	319.89	319.58	320.41	319.02	320.79	317.75	317.42	318.64	317.59	318.56	319.47	319.09	318	319.48	320.21	319.72	317.66	319.68	319.48	318.27	319.19	318.87	320.03	319.65	319.83	319.31	318.38	320.26	318.73	320.93	319.76
307.35	306.11	307.87	308.57	307.24	306.5	306.05	306.49	305.98	306.06	305.92	305.61	306.03	306.26	306.13	307.72	308.23	305.05	307.03	307.62	306.07	306.82	308.66	306.33	306.5	307.23	306.08	306.25	306.84	307.41	306.96	308.19	306.62	307.09	305.58	306.7	308.78	307.16	306.43	307.81	305.6	307.12	305.65	306.63	307.96	306.57	306.32	306.44	308.47	306.33
318.85	317.65	318.89	319.45	319.06	317.36	317.99	316.71	319.69	318.84	319.68	318.93	317.77	318.32	318.38	317.43	317.2	318.44	318.16	320.01	319.83	317.42	319.05	317.98	316.7	317.19	318.93	320.25	316.78	318.74	316.76	319.38	316.7	318.29	318.12	316.5	317.97	319.3	317	318.24	318.95	318.14	318.88	318.72	319.9	317.88	318.62	318.23	317.45	319.19
308.02	308.61	310.41	308.08	307.81	306.92	309.01	309.9	307.93	307.55	308.94	307.84	310.5	308.06	306.78	308	308.05	307.17	308.37	311.22	308.85	308.49	308.51	308.76	307.98	308.93	309.75	310.4	310.88	310.77	309.7	306.48	309.28	307.88	308.47	307.27	309.34	308.8	309.51	309.75	308.5	310.16	310.46	307.71	308.39	307.33	309.59	308.33	309.6	308.27
295.31	294.94	296.38	297.03	293.74	295.75	295.39	295.8	294.23	294.29	295.16	295.26	294.78	294.21	295.36	295.58	293.8	295.69	294.88	294.27	294.8	295.5	295.75	295.09	294.66	294.4	295.69	294.32	294.04	294.07	295.07	295.67	295.31	294.14	294.33	293.76	294.82	295.84	294.04	294.42	295.26	296.07	295.3	293.5	293.7	294.63	294.78	295.76	293.79	295.15
318.14	319.32	319.16	319.68	319.11	319.5	319.57	319.56	319.33	318.13	317.75	318.55	319.12	318.63	319.3	318.92	320.17	319.58	318.88	319.99	319.28	318.39	319.16	320.78	317.14	319.94	319.55	319.64	318.03	320.17	320.61	320.43	317.46	318.55	318.43	319.18	319.84	320.78	319.32	319.22	320.11	318.75	320.59	319.72	319.42	320.96	317.06	319.97	317.33	319.18
306.86	307.61	307.93	306.79	305.26	306.56	307.57	306.87	307.7	307.55	308.9	307.87	308.86	307.76	309.19	306.9	307.19	305.86	307.04	308.31	306.62	305.32	305.89	306.27	306.63	306.74	306.78	308.32	308.66	306	307.59	308.2	307.68	306.59	307.95	306.57	307.66	306.86	306.33	308.47	307.75	305.01	308.27	306.75	305.98	306.53	308.07	307.19	307.58	306.14
312.84	311.86	313.56	312.77	313.16	312.28	312.81	310.89	313.56	313.7	313.05	312.88	312.26	313.08	312.51	311.68	311.4	313.84	311.44	314.37	314.51	312.08	313.67	314.01	313.04	312.94	312.23	313.42	313.38	313.75	313.95	313.24	312.1	313.02	313.29	311.8	312.93	311.65	312.99	312.77	314.52	313.54	311.76	314.38	313.85	313.49	311.2	313.17	314.36	313.02
303.16	301.88	303.18	303.21	304.45	303.67	303.87	304.33	302.91	305.21	304.22	305.34	303.6	302.97	303.95	304.64	303.51	304.51	301.88	303.38	302.19	303.17	305.21	302.23	303.81	302.83	305.19	302.85	303.71	303.1	303.61	303.27	304.43	303.07	303.61	303.48	305.06	303.11	305.12	304.93	304.94	303.02	305.02	305.25	302.32	304.36	301.99	303	303.54	302.57
305.58	306.35	304.23	307.24	305.27	305.8	305.13	304.84	305.92	306.57	305.95	305.27	306.35	306.39	305.36	305.14	306.26	305.78	305.47	306.61	305.21	305.74	307.98	304.16	305.66	305.9	306.38	304.93	305.95	306.75	306.31	306.02	306.36	304.61	305.26	304.55	304.6	304.03	306.38	307.76	305.44	306.05	304.52	306.23	304.53	304.21	306.07	306.99	305.84	305.02
301.39	301.27	302.67	301.49	302.22	302.09	302.5	301.03	302.37	302.71	302.46	302.06	301.42	303.89	301.93	302.91	301.19	303.77	304.37	303.34	301.85	302.66	303.81	302.61	303.92	302.72	301.96	302.13	301.12	304.04	303.62	302.77	301.18	302.08	300.98	301.94	301.85	302.89	303.1	301.77	301.79	302.04	300.45	303.28	304.36	301.58	301.74	303.52	302.87	302.26
312.6	313.47	312.96	312.53	312.75	311.59	312.45	313.69	314.05	313.11	313.51	311.1	313.56	312.51	312.52	313.87	312.69	314.17	312.05	311.81	312.05	312.56	312.44	312.91	312.82	314.02	312.12	314.68	313.89	315.01	312.72	311.96	310.86	314	312.76	312.91	314.24	313.33	313.86	312.85	311.59	313.07	313.59	312.55	313.28	313.11	312.88	311.41	313.4	313.9
312.37	312.21	311.03	313.31	313.06	313.61	313.16	311.71	312.24	313.47	313.76	310.68	312.61	313.23	312.9	313.87	312.56	312.33	311.1	313.35	311.68	312.12	312.22	312.24	311.71	312.84	312.73	313.31	311.57	311.56	312.9	312.59	311.69	314.27	311.23	313.07	312.33	312.32	313.66	313.23	310.94	313.87	311.65	311.5	313.6	314.45	311.63	312.55	313.91	313.17
314.44	314.28	314.29	315.5	316.25	317.17	315.14	315.59	315.1	314.58	315.58	316.64	316	314.84	315.4	316.06	316.57	315.79	315	315.81	314.49	315.33	314.92	315.42	314.53	314.09	316.59	315.63	317.22	315.89	315.14	314.14	314.43	316.01	313.47	314.3	314.09	313.99	315.77	315.52	316.36	314.26	314.13	316.93	316.53	314.13	315.22	315.95	315.11	315.27
305.93	304.52	303.76	304.71	304.82	303.41	304.24	304.01	303.78	303.68	303.83	303.68	304.82	305.82	304.05	304.84	304.73	305.2	306.58	304.38	303.28	304.58	303.59	302.61	305.53	304.43	304.62	305.13	303.4	304.17	303.78	304.89	305.29	305.34	304.9	303.74	303.61	305.21	303.35	304.12	304	305.14	303.98	303.84	304.52	304.42	303.74	304.59	304.64	303.79
316.44	316.97	316.23	316.03	315.78	317.04	315.85	315.01	317.73	315	316.76	314.39	318.48	315.77	318.06	316.74	316.76	315.66	316.05	315.79	315.5	317.09	316.03	316.15	316	315.83	313.63	317.08	317.94	314.68	315.18	316.44	316.57	316.77	315.53	315.54	316.04	315.17	314.17	315.01	316.73	315.4	316.68	315.73	318.51	316.42	315.51	314.8	316.93	316.8
309.24	309.58	308.02	308.26	306.52	308.16	311.22	308.66	307.4	309.02	309.31	309.51	309.73	306.21	307.48	308.7	308.66	308.72	308.21	307.55	308.54	309.92	307.24	309.5	310.47	308.01	309.88	309.1	306.89	307.66	309.39	308.69	310	308.38	308.31	308.62	308.8	308.15	307.74	309.45	307.97	307.47	309.63	309.62	309.78	308.76	306.75	309.06	308.58	307.65
318.6	318	316.67	316.97	317.8	319.58	318.88	318.48	318.35	316.62	319.86	317.33	316.97	316.54	319.2	316.99	317.44	317.84	318.87	317.47	318.01	317.61	318.25	318.72	318.49	317.67	318.04	318.63	316.25	319.18	316.63	316.87	319.42	317.36	316.66	317.92	316.94	318.39	317.55	319	318.33	317.89	318.8	316.88	318.34	318.37	317.66	318.42	320.21	319.57
314.44	315.06	314.66	313.3	313.58	314.97	314.4	312.64	313.26	315.58	315.08	315.97	314.45	314.41	313.34	313.99	314.15	314.49	313.31	314.37	312.61	314.09	314.28	315.45	314.15	313.79	314.92	314.15	313.78	316.06	313.28	314.43	314.52	315.15	313.72	312.35	315.42	313.09	315.38	314.76	314.02	315.58	314.43	313.34	314.01	313.07	312.86	313.23	312.69	314.63
308.08	309.4	310.3	308.39	307.31	308.2	310.15	307.43	310.78	308.56	307.75	307.64	309.9	307.9	308.91	309.49	310.87	309.43	309.25	308.22	308.2	308.97	309.21	308.12	309.09	309.72	308.91	308.3	309.08	310.23	309.26	309.81	308.21	308.8	310.49	308.1	309.11	308.64	309.28	309.18	308.25	309.46	307.88	309.09	308.96	309.02	310.2	307.98	307.95	307.99
300.55	300.02	301.68	301.12	300.99	300.36	298.78	299.49	298.48	300.84	301.73	299.03	299.52	298.7	299.38	300.64	298.78	300.09	298.27	301.11	301.04	298.06	299.88	299.16	300.93	300.14	301.04	300.61	299.94	299.89	299.49	300.62	299.33	300.07	299.39	297.68	300.07	300.56	297.71	300.28	299.67	299.65	299.93	299.87	300.91	301.34	300.64	299.04	300.58	299.33
303.93	307.81	305.51	305.01	305.29	305.64	306.11	305.18	306.13	307.05	306.24	304.58	305.87	305	304.33	306.64	305.52	305.68	305.12	305.81	305.15	306.44	305.64	304.14	306.36	304.58	306.18	305.51	303.85	304.73	305.55	304.79	303.91	306.69	304.79	306.89	306.39	303.36	306	304.68	305.95	305.89	305.54	305.14	305.54	305.09	305.05	305.89	307.39	304.66
311.64	309.44	309.11	309.63	309.84	311.55	310.32	311.36	310.16	309.86	308.36	310.07	309.95	310.75	310.48	310.41	309.98	309.53	310	310.47	311.27	311.24	309.94	309.64	310.79	309.18	311.8	312.5	309.38	309.21	309.3	307.63	310.35	309.7	310.91	310.78	308.15	309.78	310.23	310.49	309.86	310.72	310.49	310.27	310.12	311.2	309.14	310.08	309.18	309.6
302.08	302.28	300.91	301.37	300.12	298.52	301.38	302.11	301.66	300.63	300.67	303.46	301.18	300.64	301.73	301.72	302.15	301.55	301.29	301.22	299.41	302.2	301.95	302.44	300.93	301.43	298.67	302.1	300.88	300.43	300.55	299.95	300.84	299.62	301.22	300.99	301.3	300.38	300.61	301.32	300.86	301.31	300.03	301.17	300.54	298.35	299.8	301.84	300.37	301.79
312.78	313.7	314.68	315.89	315.54	314.38	313.76	314.71	314.96	314.28	314.9	313.21	316.15	315.08	314.92	315.97	313.05	312.8	313.26	315.26	314.47	314.41	314.05	314.84	313.39	313.51	313.28	313.62	314.14	314.49	314.89	314.1	312.45	312.73	313.54	315.01	315.19	315.7	313.63	314.17	315.56	313.7	318.05	313.16	315.41	312.61	314.12	314.06	314.46	312.95
294.24	296.01	293.71	294.26	292.45	296.4	292.02	291.24	295.05	293.52	294.43	294.74	293.91	292.92	293.09	296.34	294.19	294.73	294.68	292.45	294.46	292.58	294.88	293.21	295.64	294.7	294.29	293.62	294.57	293.88	294.44	295.91	292.87	295.26	294.1	295.5	294.17	293.66	293.66	295.14	294.59	292.39	293.83	295.44	294.52	295.19	293.8	293.41	290.65	294.3
317.35	315.2	313.46	315.95	316.17	314.62	314.39	313.32	314.7	317.3	313.03	314.66	315.86	314.71	316.65	315.64	315.46	313.78	314.77	314.35	314.65	314.54	315.51	314.65	314.92	314.23	315.83	314.36	316.01	312.64	314.17	314.91	314.84	314.9	314.58	314.26	314.06	316.58	315.03	315.48	315.76	317.01	315.21	315.84	313.43	314.6	315.27	315.66	314.07	314.05
312.11	315.08	315.55	314.3	315.56	314.04	312.1	314.15	314.25	314.71	313.16	314.92	313.61	311.54	313.68	313.01	313.29	313.86	313.91	314.63	314.89	314.95	313.52	314.13	315.51	315.36	312.11	314.5	313.25	314.15	314.83	315.33	314.42	314.45	313.63	313.52	314.22	312.75	316.81	313.94	315.69	314.42	314.76	313.65	313.53	312.52	314.32	314.66	316.09	314.37
302.75	302.06	300.97	302.76	302.22	302.53	304.58	302.36	301.93	303.06	301.52	302.25	301.68	303.54	303.5	302.29	302.74	302.31	303.85	302.38	302.17	303.13	301.64	302.58	301.73	300.87	302.39	302.33	303.51	302.27	302.33	301.25	303.28	301.42	301.16	303.22	302.17	303.04	301.62	301.89	302.46	301.71	302.73	301.73	304.32	303.1	303.23	301.53	303.25	301.62
316.63	317.16	315.8	314.6	315.24	316.68	315.64	316.39	318.24	316.69	316.24	316.95	315.2	316.36	316.1	315.35	316.99	315.94	316.46	315.42	315.01	315.87	314.32	315.44	314.68	314.55	314.91	314.87	315.74	315.42	315.97	315.87	315.37	316.97	316.39	315.85	315.57	314.51	318.07	314.82	316.77	315.44	316.49	316.35	314.64	317.36	313.81	318.77	315.56	314.26
305.34	308.21	306.54	305.95	307.47	307.32	307	304.59	303.31	306.8	306.62	306.19	306	305.8	306.18	305.75	306.25	307.92	306.31	306.14	304.82	306.87	305.78	305.61	307.68	305.18	304.56	306.29	306.03	306.32	307.26	306.09	306.88	304.58	305.95	305.65	306.56	304.84	304.45	306.68	305.3	305.84	305.96	306.53	305.84	304.68	305.53	305.43	306.94	306.52
295.01	292.69	294.46	292.11	291.89	294.79	294.26	295.77	293.86	292.92	293.24	293.29	294.42	294.67	294.6	295.75	292.94	296.69	292.51	296.45	291.87	294.53	293.66	294.12	294.32	294.74	293.45	294.25	294.1	293.71	293.01	293.34	294.34	294.78	293.92	293.7	294.39	293.41	294.5	295.77	294.71	295.01	294.63	294	293.21	294.83	293.89	294.64	295.01	293.51
311.83	312.71	312.27	311.95	315.26	312.4	314.03	314.65	312.62	313.82	310.6	313.41	313.57	313.44	312.99	312.46	314.26	313.95	312.69	313.45	312.72	314.7	310.11	311.28	313.24	314.05	314.75	313.86	313.16	312.98	314.02	312.27	311.4	313.33	313.52	312.61	314.76	313.45	313.53	313.22	314.14	311.07	312.24	313.17	312.79	313.57	312.88	313.66	311.47	311.18
295.14	294.54	295.4	295.04	295.68	293.12	296.07	296.26	294.95	295.48	295.12	295.49	295.61	293.96	294.51	294.32	294.97	296.44	297.1	296.04	294.06	293.28	296.43	293.61	296.24	294.73	293.79	296.64	294.98	297.37	295.01	295.37	294.45	295.84	295.03	294.7	294.78	294.31	294.65	295.51	294.93	295.59	294.52	295.52	296.03	295.81	294.38	294.44	295.58	295.56
318.39	318.93	318.36	319.99	318.52	318.31	321.01	318.04	318.54	319.03	319.43	318.03	318.91	319.77	319.09	319.6	318.51	319.08	317.79	319.4	318.68	318.99	321.08	318.22	318.99	319.15	319.17	317.91	318	317.62	318.01	316.81	319.51	318.66	319.2	316.71	318.77	318.96	319.52	318.36	316.76	317.44	317.86	319.22	317.72	318.71	317.16	318.66	320.87	316.68
295.12	293.55	295.58	296.78	294.95	294.54	295.37	293.28	296.37	296.78	294.36	295.46	294.77	295.62	295	295.22	294.17	294.96	295.56	294.35	294.37	294.55	293.51	296.69	292.56	294.15	293.83	294.71	296.19	293.32	294.72	296.64	295.07	294.37	294.39	295.97	294.71	295.45	294.3	296.32	293.39	295.65	295.89	295	296.37	295.16	293.98	296.19	294.43	294.8
304.13	301.5	304.52	303.54	301.8	304.08	303.57	302.7	303.33	302.92	303.98	303.73	303.79	302.63	302.43	303.83	303.43	303.53	303.57	303.48	302.57	302.32	303.3	303.37	305.03	302.65	303.57	301.94	302.53	302.31	302.51	302.61	302.96	304.15	302.56	304.38	301.56	303.59	303.85	303.91	303.15	301.8	302.79	305.09	303.7	303.12	302.6	303.39	304.47	304.22
294.19	295.97	296.32	295.98	296.72	297	296.26	296.6	295.94	296.51	298.56	295.92	297.81	295.15	296.71	296.45	297.57	296.21	295.47	294.5	296.14	297.68	297.87	298.04	298.22	296.67	298.19	297.9	296.7	296.05	297.8	296.11	294.04	295.98	294.96	295.74	297.04	296.71	297.13	298.29	297.41	295.71	298.47	297.01	296.74	297.36	296.68	295.56	296.29	296.81
295.25	294.37	294.16	295.47	295.52	296.07	296.85	295.34	294.56	294.2	294.95	294.63	294.16	293.44	296.1	296.18	294.09	294.44	294.94	295.06	297.1	294.08	294.88	294.67	295.4	295.02	294.43	294.73	294.61	292.6	296.43	295.06	295.62	295.12	295.06	295.64	293.09	295.7	294.75	295.88	294.68	295.16	296.12	294.91	294.93	294.6	294.47	296.33	295.42	295.4
306.62	305.22	305.64	306.65	306.1	305.55	304.08	306.79	305.8	305.39	306.14	303.72	305.76	305.99	306.35	306.97	307.33	305.36	303.71	306.07	303.95	304.65	305.71	305.9	305.89	303.89	306.96	305.4	304.69	305.96	307.03	304.62	306.95	306.04	304.9	306.3	305.88	306.1	305.89	304.76	306.35	306.56	305.75	304.1	306.31	304.76	306.65	304.66	306.49	305.61
309.25	309.46	309.08	309.63	307.17	310.21	309.51	308.36	309.98	309.57	310.49	307.4	309.55	307.82	309.55	308.59	308.39	308.37	309.49	306.68	307.04	307.94	309.37	308.31	307.91	307.51	310.07	309.68	309.29	309.5	308.36	308.49	309.65	307.67	309.69	308.81	310.11	309.43	308.81	309.32	308.07	307.08	308.63	308.53	309.81	308.62	309.64	308.41	308.26	308.03
318.9	318.48	318.42	317.73	318.17	319.24	317.94	317.25	318.18	318.45	315.76	315.97	318.05	316.76	316.67	318.34	318.29	318.61	317.5	316.52	316.99	316.98	316.02	316.66	316.44	317.65	318.56	318.49	315.93	318.65	317.84	316.68	316.5	316.94	317.69	315.93	316.42	318.25	317.62	316.72	318.97	316.93	321.05	317.22	318.93	316.36	316.26	316.82	318.02	316.63
301.27	299.65	301.42	298.88	301.14	301.13	301.68	298.8	300	300.39	299.68	300.76	299.42	298.23	299.8	301.52	299.8	301.16	300.56	298.16	301.21	299.91	300.78	300.65	300.82	299.98	300	299.31	300.41	298.78	300.47	299.78	297.7	300.2	301.23	299.55	298.18	300.86	298.43	299	298.57	299.78	301.51	300.5	299.09	301.31	298.31	301.17	300.03	299.66
327.64	326.93	326.78	326.84	326.4	328.47	326.91	326.11	326.63	326.89	327.44	326.15	326.25	327.99	327.77	327.32	325.22	327.96	326.55	327.33	327.26	324.85	327.5	327.88	327.5	327.26	325.87	328.54	325.19	327.66	327.64	326.22	327.82	327	326.28	327.7	327.51	327.39	325.64	327.25	327.51	326.77	327.65	327.23	325.83	326.9	326.64	326.29	326.39	326.89
317.08	318.75	316.6	317.94	316.94	317.34	317.1	317.24	316.67	315.51	317.22	317.09	317.66	317.68	317.44	316.58	318.68	317.63	316.85	315.89	318.5	317.81	319.44	317.74	315.94	317.01	318.02	318.07	318.31	318.44	317.56	315.87	316.85	318.29	317.08	315.99	317.35	316.92	316.54	317.7	314.53	316.97	318.21	316.67	317.28	317.35	318.24	318.2	314.91	316.25
310.01	310.79	312.11	310.36	312.33	312.17	310.7	311.11	312.15	310.95	312.13	312.54	310.94	309.93	310.66	310.2	311.84	310.49	312.24	311.86	311.49	309.95	309.97	311.41	313.03	311.82	310.91	311.03	312.19	312.98	310.75	310.56	313.18	311.66	311.56	311.98	312.17	311.02	309.81	310.4	311.28	311.8	310.83	312.36	311.01	309.99	310.99	312.53	308.86	311.89
300.24	300.21	299.22	299.39	297.67	301	301.66	297.96	297.79	299.58	298.97	302.47	298.87	299.77	300.24	300.42	302.3	300.43	299.37	300.47	298.17	299.7	299.9	299.08	300.05	299.7	301.66	301.15	299.63	300.91	300.21	300.84	300.62	300.23	300.95	299.68	299.76	299.12	301.42	300.28	299.53	301.07	299.93	301.2	301.72	299.13	298.66	298.91	300.45	299.59
312.68	312.37	313.8	313.18	314.39	312.75	313.15	314.62	314.06	313.45	313.13	312.62	312.34	310.8	310.6	310.91	313.88	312.04	313.64	313.56	311.9	314.93	313.88	312.89	311.76	313.55	312.82	312.19	314.44	312.25	313.02	313.65	313.65	311.71	312.84	312.81	312.54	311.35	314.23	314.86	313.14	313.76	311.34	311.12	313.17	313.6	314.5	312.17	314.09	311.7
306.43	305.24	307.09	305.9	304.17	305.43	307.43	305.64	307.24	307.76	306.71	306.1	307.24	304.14	305.2	305.94	306.14	306.32	306.98	304.3	307.35	305.69	306.89	306.26	307.14	307.59	307.32	307.48	305.54	306.67	305.25	304.41	305.27	306.24	306.58	307.25	305.68	307.71	305.87	307.85	306.42	305.89	305.52	305.97	307.71	306.11	307.13	306.91	306.44	306.04
303.85	305.7	303.89	304.42	304.09	306.41	304.83	303.69	304.87	305.47	304.75	306.12	304.55	304.6	303.63	305.44	305.18	304.71	305.65	305.61	303.25	303.58	305.4	304.99	305.86	304.7	304.35	304.54	305.21	303.57	304.41	305.27	304.83	304.25	304.24	304.83	303.94	304.78	305.93	304.88	305.07	305.23	303.69	304.69	306.48	304.69	305.57	306.69	304.59	304.41
329.62	327.55	327.37	326.43	328.32	328.56	329.57	327.51	327.68	328.21	328.68	328.26	328.29	329.89	328.89	328.75	328.41	328.41	328.1	328.56	329.03	327.58	328.69	330.05	329.32	328.88	328.57	329.89	327.75	328.86	329	329.08	328.62	327.16	328.63	328.79	328.73	328.4	327.28	326.87	328.93	326.99	329.02	327.63	327.88	328.81	328.45	328.71	329.75	329.04
304.13	303.92	303.42	301.58	304.47	301	302.09	304.33	304.43	303.79	300.9	302.73	302.62	303.56	303.77	302.03	304.1	303.58	305.21	303.1	303.8	303.63	301.6	302.56	302.4	303.16	304.09	300.87	304.07	304.28	303.19	302.51	301.22	303.8	304.07	301.14	304.38	303.07	303.04	303.22	302.87	303.64	302.17	303.68	303.1	303.31	302.95	303.06	303.1	304.24
328.34	325.8	327.08	327.38	327.02	326.13	327.96	328.55	327.8	327.08	325.92	325.88	327.97	327.47	327.36	327.5	326.83	327.85	327.8	324.84	326.03	325.27	326.66	327.99	326.83	325.84	327.02	326.53	326.7	326.85	327.67	328.08	326.78	327.48	329.58	326.08	327.27	325.9	327.35	328.86	327.3	327.05	325.39	327.62	327.35	327.89	327.37	325.81	325.31	327.15
313.35	312.71	312.48	314.66	314.17	313.09	314.8	313.87	313.62	313.46	313.51	313.86	314.28	313.78	312.91	312.06	312.21	312.56	310.35	311.03	312.13	311.49	313.01	313.2	312.39	313.64	311.51	313.45	313.02	311.84	313.28	314.14	312.62	311.96	314.16	313.4	313.2	313.48	311.61	313.87	312.91	312.15	313.17	312.11	312.13	311.88	311.71	312.16	314.76	312.55
306.66	307.37	303.45	305.32	306.08	305.08	306.4	304.91	305.3	306.93	306.5	303.68	305.04	305.87	307.99	306.33	305.67	306.2	306.58	305.26	307.44	308.01	307.2	304.61	304.25	307.77	307.72	308.49	307.46	304.49	305.83	306.9	307.08	305.99	305.64	305.34	306.52	306.45	305.97	307.51	307.16	306.46	306.76	305.21	306.39	305.37	307.32	304.26	304.65	305.15
314.77	316.12	317.42	315.2	315.56	314.6	315.69	316.68	314.47	315.98	315.67	316.47	315.28	316.07	314.48	315.76	316.32	316.11	313.86	315.93	318.26	316.61	314.63	315.08	314.79	317.34	315.67	316.33	315.09	315.63	314.04	316.81	316.74	315.34	316.04	315.06	314.77	315.23	316.96	315.83	315.69	316.54	315.78	315.31	315.53	315.83	315.33	315.01	315.87	314.96
305.62	305.7	305.76	304.88	305.51	307.51	306.36	304.33	306.39	304.12	305.73	304.62	306.17	305.8	306.35	304.93	305.41	303.39	305.06	303.21	306.57	305.61	306.23	305.85	305.25	303.86	304.71	305.63	305.37	306.09	305.3	304.51	305.85	306.32	304.5	304.76	305.43	303.9	306.43	304.81	306.47	304.9	305.33	306.09	305.56	305.23	305.51	304.62	306.38	305.49
313.98	315.3	312.66	312.15	313.58	312.35	313.16	312.53	312.81	314.2	312.31	312.68	312.92	310.67	313.05	314.38	313.46	313.32	313.61	312.83	313.03	312.28	313.2	315.04	313.49	311.49	313.89	312.5	313.1	313.19	313.52	312.28	314.62	312.92	313.22	313.96	313.26	311.24	312.72	312.73	312.92	313.09	312.49	313.36	313.09	314.09	312.99	312.93	313.62	312.96
306.17	306.91	305.62	306.75	305.41	305.62	306.45	307.54	305.81	304.63	306.45	306.02	304.7	306.54	304.52	305.5	305.49	305.3	305.55	306.05	305.25	307.05	305.25	305.12	303.83	306.77	304.82	306.19	304.96	304.29	307.4	304.33	306.58	305.85	305.54	306.18	306.1	305.2	308.03	304.86	304.81	305.27	305.58	305.3	305.65	306.91	304.73	305.64	306.06	306.63
296.45	294.55	295.49	294.7	296.19	294.38	294.29	296.03	295.19	294.61	294.55	295.2	294.33	294.45	297.12	294.51	295.43	294.99	295.79	294.01	294.24	294.16	295.11	294.79	295.25	294.69	293.84	296.07	294.96	295.57	296.33	295.75	296.06	295.39	294.92	295.74	294.84	295.79	295.32	294.92	295.64	293.48	296.23	295.47	295.69	294.93	295.04	294.86	292.89	294.79
315.88	314.7	314.81	312.48	313.7	313.77	314.55	314.33	312.72	312.5	313.91	313.67	314.39	313.12	315.68	313.67	314.22	311.73	314.84	314.88	312.64	314.16	312.73	314.96	314.05	313.24	314.68	313	313.42	313.9	313.9	314.53	312.35	314.09	313.94	311.53	313.7	313.38	314.42	315.82	313.32	313.7	311.74	312.89	313.23	314.67	313.82	312.88	313.76	312.24
314.95	314.99	313.46	314.84	315.31	312.54	313.91	312.62	313.61	312.83	313.68	313.58	311.51	312.73	314.95	314.55	314.55	312.45	313.31	314.52	313.93	314.49	312.97	314.06	313.35	313.39	315.22	312.94	312.73	313.53	314.08	314.52	315.62	314.43	313.44	312.85	313.07	312.71	315.63	312.87	312.39	312.27	312.46	313.62	315.41	315.14	311.53	313.54	314.03	315.34
318.83	316.96	317.55	316.81	318.03	317.51	319.62	317.38	318.12	319.12	318.77	318.8	319.93	317.33	319.28	320.52	317.1	319.58	318.29	317.36	318.84	319.84	317.6	319.39	319.77	317	318.05	320.39	317.85	318.53	318.75	317.42	318.29	318.26	317.49	317.61	318.2	319.12	318.65	317.66	317.42	317.79	319.19	318.73	318.74	318.43	318.45	316.75	320.3	317.67
305.15	305.44	303.61	303.59	304.12	305.07	303.53	304.77	304.37	304.07	305.3	304.88	305.35	304.52	306	304.58	302.7	304.09	305.02	302.64	304.94	304.39	303.22	304.46	303.22	303.95	304.38	305.95	303.84	305.7	303.72	303.32	306.25	305.36	304.23	304.61	305.49	302.82	302.43	303.74	304.91	303.91	305.46	305.05	304.17	303.97	303.8	303.61	304.05	303.38
305.86	301.11	301.3	304.08	303.1	303.12	303.23	302.22	304.62	302.83	303.23	305.01	305.34	303.23	303.71	303.08	304.35	303.32	304.93	305.57	305.12	302.85	302.04	302.55	303.1	302.63	305.01	303.14	303.69	302.49	305.2	303.31	303.6	304.2	305.41	303.08	303.34	303.91	302.02	303.84	302.34	303.4	304.71	303.78	304.26	302.02	303.48	305.14	303.37	303.27
305.57	306.97	305.68	306.23	305.96	305.81	303.48	304.81	304.84	305.97	303.27	305.59	306.4	307.24	305.21	306.71	306.08	306.71	304.65	304.02	304.81	305.55	306.38	305.81	304.28	304.47	305.54	305.24	305.37	306.39	307.11	305.38	306.08	303.44	305.79	304.48	305.75	304.47	304.14	305.82	307.43	305.37	305.26	305.32	302.95	304.89	304.93	305.03	307.26	305.88
293.24	292.64	293.69	291.59	293.99	296.24	294.53	294.29	295.85	294.15	294.54	294.12	293.94	295.54	294.8	294.09	293.79	293.65	294.6	294.08	294.52	293.89	294.38	294.62	293.85	295.24	293.75	293.24	293.17	293.61	295.55	292.44	293.09	293.26	293.69	294.49	293.49	294.08	294.57	294.24	294.54	294.17	294.74	294.84	295.07	293.66	294.72	294.15	293.3	293.76
304.93	305.41	305.8	302.9	303.94	302.83	303.97	304.39	304.21	306.29	303.74	303.47	303.45	304.8	302.52	302.85	304.61	304.72	303.85	304.1	302.7	305.63	305.87	304.86	303.49	304.19	304.28	303.65	304.77	303.96	305.27	304.15	304.17	304.07	302.76	305.57	304.55	304.27	304.72	304.65	303.75	305.28	306.32	303.92	302.86	303.37	304.31	304.94	304.07	304.74
310.22	310.02	310.53	311.36	310.55	310.86	311.54	310.72	309.87	311.99	313.19	311.33	310.02	310.21	310.37	310.11	311.83	311.1	310.34	311.3	311.37	310.33	309.8	310.58	311.82	310.11	310.74	310.55	310.66	310.89	311.32	312.8	312.9	311.34	310.39	310.73	311.13	309.55	311.82	310.46	309.34	312.08	309.94	311.8	312.86	311.93	308.56	311.46	312.55	309.82
304.93	304.98	304.82	304.66	305.21	305.22	304.43	304.69	306.79	302.82	305.47	303.3	304.48	304.43	305.82	304.45	306.12	302.96	305.3	304.39	305.35	305.85	305.86	304.58	305.21	306.38	305.9	305.28	305.76	305.66	305.61	306.3	307.28	305.81	305.9	306.45	306.18	305.95	305.49	306.72	304.35	304.93	305.86	305.02	305.48	307.31	305.38	304.15	305.12	306.55
306.32	304.8	306.57	304.48	305.51	304.34	305.5	303.9	302.47	305.69	305.03	306.17	305.44	306.16	304.91	307.48	304.58	304.58	306.21	304.07	304.05	306.31	304.68	304.56	306.19	304.77	304.69	304.82	303.03	305.63	304.49	304.93	305.67	306.1	304.44	304.55	304.12	307.16	304.62	305.26	305.85	304.78	306.61	305.13	304.4	305.78	305.5	304.17	305.35	304.66
295.15	294.97	293.7	295.16	294.23	295.23	295.91	295.65	293.33	296.02	294.75	294.26	295.48	295.19	295.5	294.24	295.04	294.68	293.62	294.72	294.78	294.3	295.95	296.47	294.17	295.93	295.53	294.52	296.06	297.39	295.86	293.83	296.2	295.03	294.73	295.56	294.51	293.47	295.67	294.73	295.32	294.43	295.27	294.75	295.68	294.78	293.96	293.82	295.49	294.97
317.5	318.52	317.16	317.68	316.63	319.17	317.68	314.8	316.99	318.21	316.42	318.16	316.02	318.36	317.18	317.58	316.84	318.09	318.3	316.79	317.2	316.58	316.88	318.27	317.59	317.62	315.56	318.15	316.91	317.7	317.07	315.81	317.24	317.64	317.29	318.88	315.92	315.85	319.06	318.2	318.59	319.2	318.89	317.51	317.61	318.5	316.73	318.04	317.78	316.47
303.33	303.85	302.81	304.03	303.26	303.9	302.99	303.89	305.19	302.25	303.23	303.29	303.22	303.27	303.96	302.79	302.66	303.74	303.28	303.69	304.68	303.14	304.82	303.84	304.74	304.03	303.17	304.23	303.86	303.05	303.13	303.17	303.17	304.5	302.28	304.44	303.64	302.78	304.2	302.35	303.88	303.63	302.68	303.31	302.76	303.56	303.13	302.39	304.15	304.01
304.29	303.89	302.72	303.62	304.76	303.27	301.36	303.54	304.82	303.55	303.87	303.26	301.53	303.24	303.01	303.83	303.61	304.82	303.11	304.12	302.74	303.37	304.35	303.06	304.27	303.07	302.95	303.66	303.65	303.3	304.67	301.88	303.75	303.34	303.45	302.8	303.59	303.18	303.49	304	302.68	305.26	303.72	302.21	303.54	301.43	302.89	303.64	303.52	304.23
317.51	315.55	317	316.72	316.11	315.52	316.78	317.64	317.42	315.79	316.54	317.59	315.73	315.79	313.75	317.37	314.34	317.92	316.28	315.64	316.88	316.31	317.7	317.34	315.44	316.15	316.32	315.36	315.4	316.93	315.37	317.51	316.14	315.6	316.01	317.73	315.94	317.61	315.9	316.93	316.57	316.98	316.06	315.6	315.13	316.2	315.78	315.98	316.42	316.77
310.53	310.87	309.87	310.04	311.84	311.53	311.82	311.71	310.27	311.5	310.63	310.31	311.76	311.92	311.29	310.94	311.6	311.78	311.12	313.51	311.77	311.97	312.87	310.65	309.81	311.59	311.51	310.35	310.64	311.28	311.42	312.53	313.51	311.89	310.09	311.16	311.6	309.64	310.48	311.07	312.12	311.55	312.61	311.88	310.48	310.62	311.45	311.49	310.97	311.39
303.13	303.78	304.15	302.78	303.04	302.34	303.4	305.09	302.79	303.67	303.3	304.31	304.23	304.6	303.46	303.35	303.84	303.47	303.35	304.88	304.81	302.71	302.01	303.85	304.24	303.12	303.55	304.13	302.14	304.47	303.74	303.05	302.49	302.38	301.86	304.8	303.93	305.31	303.16	303.69	305.72	302.44	304	302.28	303.95	303.73	302.69	302.98	302.58	303.53
326.64	326.69	326.45	326.62	325.22	325.78	325.9	325.78	325.23	326.02	324.27	326.1	325.35	325.3	323.7	325.96	325.7	325.2	324.66	326.1	325.01	325.94	326.56	324.45	325.06	324.94	325.03	325.28	325.38	325.23	324.8	325.93	325.37	326.48	326.88	327.1	326.06	325.75	325.29	325.44	325.04	325.89	325.49	325.16	327.01	326.71	325.66	324.76	325.39	322.57
304.53	304.8	304.48	302.97	303.04	301.51	303.76	302.82	305.07	303.85	302.83	302.29	302.51	303.09	304.04	303.87	301.91	303.92	304.77	303.53	303.19	303.45	305.46	304.21	303.66	303.81	303.94	304.71	303.87	304.74	304	304.84	301.32	303.71	302.09	301.18	304.25	304	302.55	303.29	303.05	305.36	303.25	303.69	302.18	302.53	304.2	303.91	303.3	302.93
314.96	314.67	315.03	313.78	314.74	314.37	312.65	315.96	315.22	315.79	315.5	317.51	314.79	314.51	314.37	313.67	314.13	314.49	314.32	315.43	314.05	313.52	313.98	314.5	314.91	314.42	313.81	315.99	315.04	315.32	315.76	315.51	313.77	314.93	314.14	314.73	315.05	315.28	314.07	316.12	314.57	316.45	315.99	315.34	314.67	315.16	314.6	316.07	314.99	315.15
311.94	309.67	309.45	309.21	309.86	312.47	310.93	311.11	310.77	311.33	309.59	309.48	311.2	311.64	310.69	310.35	310.54	308.71	310.15	310.55	308.77	310.34	309.66	313.27	311.21	310.55	311.44	309.77	311.39	311.57	309.49	309.64	310.5	311.59	308.41	310.13	311.02	309.12	310.49	309.69	309.46	311.48	311.22	309.47	308.89	311.88	309.4	312.31	309.66	309.82
314.82	314.44	315.03	315.98	314.88	312.58	313.48	313.04	313.27	314.65	314.57	315.37	314.76	312.92	313.81	314.83	313.42	314.98	313.6	315.33	314.71	313.41	315.7	313.98	312.98	313.95	314.96	313.42	312.77	312.89	314.49	315.35	313.33	314.36	312.98	313.2	311.96	313.18	313.78	313.8	313.87	313.9	313.56	313.78	315.29	313.54	314.1	311.22	313.94	313.95
310.19	310.9	310.28	310.36	309.87	311.4	310.55	307.96	309.76	310.55	311.62	311.45	310.17	310.61	311.61	310.65	309.16	310.77	310.88	310.17	309.83	309.47	312.32	309.42	308.21	310.15	311.15	311.76	310.06	309.79	310.98	311.21	309.4	310.74	310.75	311.26	310.77	309.42	310.27	309.76	311.41	311.38	311.18	310.47	311.13	311.57	311.81	309.06	309.4	311.41
303.15	302.55	303.05	303.91	303.08	303.79	303.79	304.93	305.33	303.46	302.73	302.58	305.28	304.76	302.92	304.52	304.74	305.22	303.28	303.62	305.14	303.58	304.18	304.37	304.79	303.76	304.22	304.22	303.4	304.36	305.45	303.59	304.7	304.09	303.47	302.98	305.21	303.6	303.19	304.32	303.64	303.82	303	303.25	303.81	304.34	303.83	304.38	303.55	303.5
324.73	325.93	324.88	324.52	323.98	326.02	324.91	325.26	323.67	324.77	323.99	325.23	324.56	324.56	325.44	324	324.24	325.48	325.18	324.58	324.37	323.54	324.88	324.63	323.95	323.79	324.02	324.89	325.86	324.36	324.61	325.4	325.03	325.13	324.33	324.3	325.57	325.43	326.32	324.03	324.75	323.54	325.19	324.21	325.25	325.06	324.83	327.12	323.72	324.65
301.87	301.73	300.91	301.59	299.89	299.65	299.17	300.89	299.55	301.35	298.91	300.25	298.82	300.8	300.57	301.08	300.75	301.54	298.8	299.45	299.57	299.09	299.54	299.58	298.58	300.27	300.04	299.59	299.28	298.66	300.78	300.57	301.46	299.24	297.38	300.55	298.88	298.99	301.01	298.52	300.2	299.72	300.33	300.56	300.97	300.54	302.73	299.7	299.79	300.04
302	304.19	303.82	303.57	303.71	302.97	303.66	304.55	304.78	302.93	304.24	305.3	304.16	304.11	305.8	303.27	304.77	303.11	303.53	306.08	303.9	305.51	304.31	302.5	303.43	304.54	304.06	304.31	303.47	303.43	304.5	305.93	304.08	304.41	304	304.67	303.77	305.3	303.5	303.41	303.03	302.55	301.15	301.84	302.5	303.13	302.4	303.29	302.51	303.78
325.74	324.29	324.54	325.96	325.59	323.89	323.51	321.69	325.28	323.94	323.34	324.8	324.46	324.02	325.05	325.42	324.41	324.11	323.68	324.9	325.03	324.05	325.08	324.96	325.12	325.03	323.98	326.74	324.8	324.35	324.48	323.04	325.25	325.79	324.93	325.08	324.91	324.49	323.99	324.37	323.99	325.15	323.22	322.75	324.04	325.46	324.42	325.47	327.13	324.51
313.92	313.89	314.56	312.68	313.09	313.72	312.98	313.86	314.34	313.11	315.67	313.92	314.18	315.58	312.79	313.16	314.03	312.89	312.84	315.1	315.53	314.14	316.25	316.12	313.91	313.77	313.46	312.96	312.81	314.57	313.84	313.35	313.56	312.66	312.84	314.47	315.58	312.96	312.59	314.55	312.01	313.8	313.84	313.57	313.63	314.71	314.55	312.25	313.17	314.91
327	325.4	325.8	325.11	324.97	326.97	324.3	325.67	325.62	324.43	325.04	323.05	324.53	325.6	326.34	324.97	323.83	324.1	324.96	325.61	323.1	323.79	325.59	325.67	324.66	324.42	324.66	325.7	324.97	326.3	326.74	324.49	326.58	324.53	325.01	325.17	324.1	323.72	325.08	324.98	325.15	323.76	325.45	325.19	325.4	324.93	324.84	325.56	324.95	326.33
294.54	295.47	293.61	294.43	295.01	294.25	293.67	295.68	293.99	295.48	295.23	296.67	295.76	295.01	294.86	295.35	295.72	293.75	294.99	295.74	296.07	296.59	295.63	297.55	295.28	295.13	295.99	294.83	293.01	295.01	294.4	295.47	296.29	292.52	295.81	295.03	296.97	294.85	294.79	293.63	295.24	294.13	294.03	296	294.55	295.93	296.31	294.35	295.46	293.98
311.94	312.61	313.68	313.54	313.3	311.85	313.53	312.68	314.14	312.82	311.83	313.81	313.41	313.1	313.55	314.06	311.76	313.57	313.09	313.42	313.98	311.76	311.96	311.03	311.62	313.39	312.25	312.16	312.6	311.22	312.56	312.17	312.14	314.04	313.14	313.89	311.89	313.4	312.49	313.28	313.09	312.78	314.13	314.06	311.4	313.55	311.58	312.88	312.58	313.06
305.75	304.29	304.55	304.68	305.25	304.68	304.48	304.55	305.83	305.76	303.87	304.48	305.21	303.37	305.07	306.17	305.56	304.69	302.96	305.33	305.16	304.21	304.92	305.27	305.11	304.56	305.4	304.6	304.38	304.91	302.84	303.77	304.02	304.78	305.9	303.66	304.06	305.99	305.64	304.33	306.82	304.73	306.05	305.39	305.67	304.47	305.19	304.53	304.6	303.11
303.11	303.43	303.06	304.43	303.83	302.01	302.6	303.79	300.88	302.47	304.24	302.02	303.21	301.23	301.68	301.84	303.42	302.44	300.32	302.71	304.22	301.55	304	301.71	302.16	302.66	302.88	303.06	303.59	302.35	304.64	301.52	303.27	303.94	302.45	304.27	301.28	301.71	302.07	300.78	301.15	302.53	301.18	303.26	303.51	303.14	302.35	303.6	301.87	301.93
316.09	317.33	316.49	317.44	315.25	318.45	316.98	316.94	317.61	317.09	317.36	316.53	316.45	318.66	318.85	316.15	317.17	315.71	317.33	316.8	316.93	315.67	316.35	317.57	315.41	314.93	315.19	317.64	314.84	316.08	317.81	317.83	318.19	316.43	316.09	317.01	316.42	315.64	316.54	316.51	317.91	318.01	314.74	317.29	317.21	317.01	316.55	316.31	317.13	315.34
297.7	298.97	300.22	298.83	299.1	299.35	300.74	302.43	299.95	300.46	298.99	300.1	298.72	301.54	301.76	300.74	297.73	300.44	300.67	299.79	301.35	299.33	299.51	301.24	298.46	300.04	300.79	300.13	298.72	301.36	301	300.46	300.13	301.08	298.77	300.93	300.88	297.96	299.78	298.89	299.5	300.9	300.76	298.87	301.32	300.43	298.79	301.29	301.15	300.1
304.22	304.43	305.48	304.17	303.51	305.4	305.69	304.54	304.2	304.44	306.01	303.75	305.09	303.89	303.11	303.64	305.51	303.94	304.56	305.37	304.64	305.39	304.93	305.76	304.37	305.19	305.32	304.02	304.87	304.74	304.55	304.36	305.17	303.6	304.34	304.23	303.95	305.33	305.73	303.36	304.86	304.67	303.99	305.23	305.22	303.59	305.89	304.26	303.51	305.44
310.61	309.37	310.55	309.54	309.51	307.9	309.53	308.83	306.76	308.34	310.3	309.71	310.77	309.48	308.88	307.88	307.9	307.71	309.49	309.22	308.66	309.74	309.46	308.64	307.92	309.59	308.59	307.63	309.95	308.98	307.4	308.86	308.49	310.36	308.43	309.29	309.13	308.61	306.51	309.62	307.91	310.19	310.21	308.18	308.64	308.44	310.84	309.58	308.48	307.86
318.24	318.06	320.28	317.49	316.16	318.47	316.13	319.96	317.92	317.64	318.42	317.67	318.58	317.19	317.73	317.1	317.47	316.67	318.75	317.17	317.24	317.31	318.27	317.05	318.86	318.42	317.36	317.97	318.25	318.78	317.08	317.6	317.62	319.18	318.7	316.88	317.73	318.8	317.13	316.84	318.76	318.52	318.18	316.72	319.35	317.05	319.35	318.39	318.74	318.64
313.07	314.46	314.12	315.4	313.02	315.05	312.57	314.97	313.85	313.25	313.49	312.38	312.72	314.58	313.3	314.19	313.52	313.48	312.31	314.23	312.52	313.99	314.5	313.87	312.03	313.66	313.73	312.95	314.17	314.92	312.84	315.31	312.64	313.96	313.2	314.66	313.94	312.9	313.32	313.78	312.58	313.44	312.53	314.42	312.74	313.82	314.88	311.49	314.66	312.15
308.74	307.95	308.76	308.25	307.87	307.95	307.58	308.63	307.13	310.36	309.11	310.03	308.42	308.68	309.23	309.44	308.09	307.41	309.46	310.06	307.95	309.36	309.16	308.62	309.7	309.04	307.12	309.69	310.25	308.73	308.91	308.41	309.33	310	307.67	306.94	306.67	309.45	309.63	308.66	307.9	309.23	309.57	310.77	308.34	309.11	309.01	310.11	309.82	309.2
305.61	303.39	302.66	303.57	303.12	305.04	303.77	303.2	301.87	303.02	302.43	304.16	301.71	303.73	302.52	305.16	303.07	303.64	302.85	303.62	302.54	304.89	302.98	302.96	302.64	305.73	305.02	303.59	302.49	301.94	303.65	303.92	302.6	302.68	304.07	305.01	304.02	304.51	304.74	303.03	302.04	303.72	304.52	302.71	302.56	304.09	303.34	303.22	305.1	302.26
292.65	294.88	295.54	294.79	293.29	294.86	293.34	294.72	296.54	293.7	294.16	296.74	295.35	295.17	293.44	297.15	294.27	295.91	293.85	294.67	294.23	294.09	293.85	294.91	296.42	295.55	295.44	294.75	295.67	296.25	294.83	295.74	295.4	295.71	294.88	293.63	296.99	294.54	292.75	293.91	294.81	294.66	294.31	294.06	296.59	295.43	294.07	294.9	294.25	296.53
319.63	318.63	318.01	318.81	317.92	317.87	319.5	317.51	319.24	318.4	317.8	320.27	320.62	318.13	318.33	318.91	318.27	317.09	317.33	319.56	317.42	318.48	317.97	317.58	319.33	317.96	317.84	319.5	319.27	319.68	318.55	318.38	319.13	318.89	319.4	319.39	319.48	318.06	316.51	316.78	317.97	316.79	318.83	319.1	319.29	317.29	317.74	319.15	317.96	318.17
315.4	314.42	314.48	315.07	316.01	313.95	315.89	315.35	315.13	314.34	314.25	313.87	314.01	314.09	315.13	314.67	315.42	313.34	314.38	315.53	312.69	315.51	315.25	315.94	314.44	316.12	316.48	315.33	314.96	313.91	315.22	314.16	314.19	315.32	312.84	314.62	313.4	313.62	312.91	315.57	314.57	314.21	315.95	314.11	316.16	316.07	314.03	313.84	312.89	314.29
312.65	313.82	310.98	310.52	311.65	312.82	313	313.95	312.63	311.7	313.38	313.7	312.28	314.01	313.78	312.67	311.17	312.17	314.21	313.4	314.54	311.04	312.3	312.25	313.25	313.36	312.68	313.15	313.04	311.93	313.13	311.7	312.54	314.98	312.13	315.04	312.83	312.44	312.19	311.59	312.5	312.45	312.61	313.96	313.2	311.6	311.97	313.38	312.95	312.22
312.19	312.77	312.92	314.12	312.54	312.24	314.1	311.32	313.72	313.93	312.55	312.08	314.49	312.21	313	311.82	313.17	313.41	313.4	312.03	313.03	312.09	312.77	314.17	312.46	311.78	313.03	313.56	313.43	312.85	310.07	312.56	312	313.25	311.88	312.8	312.3	315.41	311.78	312.07	312.74	312.26	311.54	312.67	314.83	314.71	313.26	313.75	313.22	314.33
303.17	301.99	303.81	302.67	300.3	304.2	303.79	301.99	305.07	303.49	302.1	302.54	303.77	304.42	303.67	302.08	302.35	302.02	305.22	304.33	305	303.32	304.53	305.31	302.84	303.54	302.19	303.31	304.7	303.42	304.67	303.5	304.08	302.73	301.92	305.45	303.93	302.45	305.24	302.82	303.75	302.68	302.87	304.01	303.64	303.9	303.98	302.41	303.29	301.63
314.07	313.08	313.63	312.93	313.74	313.19	314.13	313.39	314.52	312.68	313.83	312.54	313.24	312.36	312.17	312.52	311.32	312.73	313.99	311.6	312.73	313.22	314.23	311.88	312.9	311.8	313.53	313.99	311.57	313.08	314.4	313.76	312.84	312.39	312	314.75	312.24	311.88	312.68	313.12	313.49	311.6	312.58	313.75	314.34	313.57	313.41	313.9	314.03	311.5
292.37	293.19	293.11	292.62	295.03	294.36	295.36	294.29	293.77	293.44	293.14	293.47	294.18	295.94	292.97	293.64	294.23	294.01	292.45	295.65	293.71	293.96	293.77	294.92	292.71	294.51	294.3	295.09	293.14	293.86	292.59	293.3	294.35	294.45	295.08	292.85	294.56	293.11	293.73	293.11	293.75	293.53	294.43	295.61	293.75	295.15	295.73	293.5	294.8	293.53
310.92	312.47	311.67	309.8	310.36	311.92	309.99	312.14	310.64	310.33	310.33	310.91	312.7	310.53	311.53	309.39	310.11	309.84	311.69	312.52	311.12	311.77	312.23	310.5	311.51	310.97	311.85	309.49	310	311.64	311	309.78	309.39	310.53	309.97	310.72	312.3	309.35	310.28	312.87	311.08	309.64	310.23	310.8	310.38	310.59	310.15	309.89	309.96	311.28
301.07	303.04	304.16	302.07	302.26	303.41	303.26	302.94	302.3	301.98	302.23	302.08	302.87	303.27	304.9	302.9	303.47	301.38	304.38	302.85	301.83	303.38	302.8	304.02	302.81	302.69	303.21	302.98	302.94	304.11	303.78	303.17	304.6	303.11	303.11	302.27	302.65	301.59	305.01	301.96	302.86	301.94	301.86	304.04	302.49	302.49	302.46	302.05	301.83	300.55
302.47	304.31	302.97	303.35	303.89	303.03	302.68	304.1	302.74	302.71	303.34	303.28	303.1	302.91	302.23	301.82	301.89	304.54	303.17	304.7	302.41	304.48	303.27	303.64	303.74	304.21	303.15	303.31	304	303.5	304.4	302.61	304.54	304.03	304.42	303.47	304.51	303.29	303.58	302.68	304.55	303.71	304.28	303.72	303.86	304.78	300.09	303.29	304.85	305.5
309.82	310.13	308.74	309.57	309.98	310.49	310.55	308.89	310.44	309.13	311.04	308.6	308.88	309.81	309.26	311.28	310.56	308.43	308.97	308.37	309.14	308.83	311.21	310.48	310.35	309.53	309.18	309.36	308.77	308.55	309.03	310.66	309.72	310.04	308.89	309.53	309.5	309.33	310.85	309.23	310.42	308.89	309.54	309.06	308.4	309.92	309.3	311.26	310.09	309.63
303.95	304.33	302.9	303.16	303.7	303.74	305.89	304.45	303.04	303.81	303.52	301.72	303.11	304.38	303.27	305.14	303.09	303.46	304.66	303.82	304.62	304.76	304.14	302.95	304.28	304.53	304.79	303.07	303.54	303.42	302.98	305.07	302.45	303.99	305.38	304.93	302.55	303.77	303.24	304.32	303.42	302.85	304.45	304.65	302.46	304.43	303.9	302.73	303.61	303.13
297.7	296.81	297.69	294.7	296.56	297.62	296.38	297.49	297	296.28	297.34	297.72	296.82	295.08	297.36	298.63	297.9	297.7	297.27	297.87	294.55	296.16	297.51	297.08	297.89	298.03	295.48	295.38	295.72	298.27	297.31	296.37	297.73	296.76	295.59	295.36	297.08	296.11	295.08	294.87	298.79	296.72	296.75	297.26	297.16	297.47	295.93	296.73	294.81	298.9
317.56	319.49	317.25	318.29	317.78	319.53	318.15	318.7	318.75	319.17	318.91	320.27	317.01	320.45	318.84	319.32	318.44	319.5	319.53	319.35	317.84	319.08	319.14	318.04	319.25	318.24	319.82	319.76	318.48	318.45	316.64	319.62	316.61	318.43	320.1	317.15	318.38	319.84	318.48	317.26	317.64	319.19	317.3	319.11	316.85	316.14	319.36	319.01	317.85	317.97
316.84	316.77	315.5	315.56	316.01	316.8	317.36	317.33	316.52	316.2	316.17	316.46	315.78	317.09	317.93	315.64	317.05	316.85	315.57	315.79	315.9	315.88	315.71	317.37	316.07	317.22	316.48	316.09	318.1	317.16	318.17	313.79	317.11	316.58	316.67	317.71	316.39	318.09	316.83	315.9	317.73	316.29	318.35	316.45	317.76	315.47	316.58	314.52	316.22	317.15
312.91	311.01	312.68	311.85	312.41	313.07	312.18	314.59	313.98	313.16	311.73	313.59	313.18	313.72	315.8	312.8	313.77	314	313.83	312.09	313.76	314.63	313.67	313.65	312.84	314.53	314.27	313.04	312.9	312.11	312.15	314.23	313.76	312.66	313.65	313.05	310.81	313.21	311.8	312.24	310.61	313.21	314.74	311.41	313.87	311.13	311.21	312.13	312.97	312.7
300.05	300.15	300.28	299.27	300.17	299.26	298.21	301.62	299.61	299.58	299.52	301.62	300.39	298.98	300.81	299.74	300.83	299.78	301.09	300.63	299.91	299.74	298.23	299.01	300.95	299.12	300.16	300.35	298.66	300.96	301.36	298.45	301.32	301.21	299.9	300.09	300.33	299.71	300.11	298.45	300.23	301.4	300.39	300.09	300.82	301	299	302.61	300.25	299.76
302.3	303.25	302.53	303.63	303.13	302.27	301.43	302.44	301.4	302.7	304.45	302.03	302.68	303.62	301.71	303.34	302.36	302.9	303.02	303.86	300.41	302.94	303.93	302.47	302.92	301.42	300.87	301.85	304.34	303.19	302.63	304.28	300.83	303.7	303.15	300.29	303.92	303.21	303.32	303.17	303.4	303.11	301.86	301.28	303.75	302.37	302.89	303.74	300.85	301.67
314.04	313.54	312.58	314.37	313.59	314.73	314.54	314.03	313.84	312.57	314.28	314.57	313.33	315.37	313.73	314.04	314.74	313.07	313.7	312.41	314.08	314.74	313.7	314.63	313.76	312.32	313.86	314.77	314.81	313.1	312	314.13	313.79	314.67	314.78	315.64	312.97	313.03	313.5	315.01	314.43	313.14	313.08	314.59	311.94	313.39	314.27	314.12	312.71	313.51
327.07	327.2	329.33	330.72	326.06	327.55	329.62	328.06	327.83	329.06	328.25	328.54	329.07	328.94	328.83	330.68	328.31	329.08	327.63	328.98	328.11	328.87	328.96	328.15	328.47	328.72	329.97	328.97	328.91	330.92	326.93	328.62	329.4	329.24	328.81	330.23	328.52	330	329.17	327.88	328.71	329.12	329.04	328.54	329.35	328.33	328.29	327.42	329.94	329.96
301.2	300.58	302.32	302.43	301.45	300.33	301.01	301.46	301.55	301.78	299.63	301.37	301.23	301.59	301.01	302.82	302.52	301.3	301.44	301.49	299.07	300.85	300.89	299.92	301.92	301.38	301.49	300.72	301.14	299.77	300.21	299.79	301.6	299.68	301.11	299.35	301.72	299.29	301.82	301.99	299.84	301.84	299.96	302.41	299.25	300.59	299.5	302.09	301.6	300.55
306.68	307.41	304.31	305.45	305.49	305.85	303.82	304.48	306.37	305.7	307.09	306.35	306.25	305.57	306.52	306.82	305.65	306.65	306.04	306.87	305.7	306.86	306.3	306.57	306.53	303.64	306.15	306.9	302.81	307.2	307	307.83	305.74	306.61	304.87	305.4	306.12	306.51	305.94	307.03	306.25	305.96	305.34	306.44	303.74	306.31	305.34	305.82	306.33	307.04
303.27	303.43	303.94	303.5	304.72	303.45	302.1	302.58	303.11	303.62	303.58	303.71	304.07	304.84	302.52	303.55	302.8	302.58	305.1	304.12	302.34	302.55	303.47	303.58	302.34	302.84	301.94	304.14	302.57	302.3	304.08	304.06	303.66	304.94	303.97	304.35	305.35	304.06	302.54	303.58	304.06	301.4	303.74	302.88	303.29	303.57	302.42	304.21	303.33	303.93
294.34	294.83	296.16	295.46	296.46	296.05	294.44	294.89	295	295.42	293.28	294.58	295.7	296.42	294.57	293.94	294.66	294.59	294.32	295.06	295.47	295.14	295.08	295.78	293.61	295.35	295.06	296.29	294.18	295.73	294.61	294.96	294.71	294.54	293.76	294.01	294.03	295.91	296.37	294.48	294.06	295.41	294	293.67	295.45	295.35	295.39	295.03	295.23	294.44
318.64	318.12	318.26	318.38	317.22	317	317.34	315.98	316.29	317.77	319	318.94	318.02	319.64	318.87	318.72	318.31	316.9	316.63	318	318.85	316.86	319.41	316.98	319.15	318.83	317.57	316.88	319.54	317.6	319.19	317.08	316.39	317.61	317.26	319.73	317.14	319.22	318.56	318.23	317.1	318.93	317.43	317.88	317.23	317.01	316.86	317.77	317.87	316.26
330.39	327.78	326.81	328.42	328.09	328.31	328.56	328.17	328.23	329.76	328.79	328.27	327.36	328.54	328.53	329.96	328.26	330.06	326.17	327.36	329.34	327.25	329.02	328.9	327.32	329.25	329.29	330.49	330.32	327.36	328.98	328.05	327.16	327.69	328.53	328.48	329.73	327.71	328.18	328.5	328.34	329.13	331.1	329.32	329.1	329.41	328.46	329.36	328.4	330.1
319.92	318.94	319.49	316.95	320.17	320.05	319.25	318.01	319.95	317.99	318.44	319.22	316.86	317.58	317.73	318.18	318.45	317.81	319.19	317.57	318.09	319.1	319.92	318.78	317.77	318.05	319.77	318.61	318.22	317.51	320.01	319.9	318.77	318.2	319.59	317.28	316.81	317.63	317.43	318.54	319.76	318.74	318.24	315.22	317.67	319.29	317.11	319.35	316.41	321.18
315.89	315.25	317.09	316	317.17	315.03	316.07	316.43	316.71	316.1	315.23	317.05	317.29	315.53	317.89	316.32	316.9	314.99	317.8	317.35	317.05	313.04	316.52	316.97	315.95	316.54	317.25	317.77	317.88	317.28	316.2	315.7	317.11	316.78	316.2	316.21	316.98	316.41	318.45	317.74	318.56	318.41	318.43	318.58	316.25	316.34	317.16	315.12	318.29	317.34
325.9	325.35	327.72	324.93	324.07	325.73	326.76	325.39	323.6	325.32	326.15	325.44	327.22	324.58	323.55	325.14	323.98	325.01	323.41	325.98	325.75	324.6	325.33	325.24	326.38	325.45	325.93	325.77	325.15	324.94	325.59	326.35	324.33	326.51	325.6	326.79	324.13	325.92	324.24	325.93	325.83	326.07	326.1	325.26	324.67	326.21	323.5	327.1	324.99	325.72
309.54	308.5	310.34	309.28	309.7	308.74	310.12	310.86	310.3	309.33	309.47	309.71	312.16	310.26	309.85	310.43	309.5	311.2	309.23	309.54	309.03	309.06	309.6	310.28	309.52	309.71	309.83	310.39	309.95	309.39	309.84	309.94	308.32	308.81	309.16	309.86	308.07	310.12	311.71	310.7	309.31	309.35	309.69	309.44	310.19	309.64	309.68	310.48	310.39	310.49
317.07	315.59	315.25	316.01	315.36	315.22	315.81	315.24	315.52	315.67	314.13	316.27	315.51	315.16	314.6	316.64	315.96	313.72	315.28	316.09	314.39	314.86	316.06	313.91	315.65	316.1	318.46	316.82	317.53	314.14	315.26	315.35	315.42	312.74	316.57	315.25	316.49	314.47	315.9	317.25	316.94	315.09	316.91	316.14	313.46	316.83	315.84	314.67	316.88	314.88
305.68	305.6	303.51	306.05	303.75	307.12	305.41	304.83	305.11	305.62	305.82	305.42	305.65	304.66	304.65	304.72	306.95	306.15	304.7	306.81	304.19	303.78	304.46	303.7	304.32	306.38	305.7	305.47	305.04	304.35	305.57	306.73	305.63	304.8	304.45	304.49	305.43	306.24	303.62	305.62	305.68	306.3	306.91	304.18	304.74	305.33	303.51	305.19	304.95	305.6
302.59	301.69	303.18	301.17	301.85	303.05	302.91	304.05	302.66	303.35	302.21	302.44	302.62	303.1	302.54	301.73	300.4	304.92	302.47	303.57	303.16	300.69	300.71	301.03	303.24	302.97	301.55	303.66	301.81	301.56	302.72	300.94	302.65	301.98	302.73	303.24	302.13	301.78	304.4	301.15	300.29	303.21	301.61	301.23	302.93	302.62	303.24	303.64	302.04	301.72
312.67	315.65	312.9	313.9	313.83	314.77	315.04	314.74	314.37	314.4	312.52	312.02	314.51	314.37	314.4	315.07	314.75	313.6	313.04	313.85	312.95	314.21	313.56	313.5	313.74	314.38	314.38	315	312.42	313.63	313.24	315.23	314.95	313.91	315.16	313.96	312.44	314.08	314.04	314.1	316.44	314.71	313.42	313.96	314.89	313.79	314.41	314.46	314.02	314.95
327.68	327.34	329.01	330.03	327.39	327.97	328.21	328.88	327.75	329.97	329.45	327.14	329.35	327.05	330.27	329.49	330.34	329.16	329.69	328.19	329.5	328.95	328.04	327.97	325.74	328.11	327.99	328.38	328.36	326.48	328.48	327.21	329.85	328.11	328.44	326.77	328.92	328.86	328.6	329.45	329.28	329.14	328.44	326.47	328.75	329.38	328.68	327.59	329.56	328.52
314.52	314.4	317.52	312.65	314.15	313.36	313.89	313.15	314.46	313.57	312.3	313.82	313.75	315.14	313.63	316.56	314.43	314.69	313.97	313.12	313.74	314.27	313.36	314.07	314.74	313.67	312.45	315.43	314.29	313.53	313.54	311.34	314.44	315.16	313.02	315.12	313.67	314.67	314.67	313.46	313.83	313.34	315.15	313.98	314.1	313.53	314.88	313.11	312.27	315.59
299.03	301.26	300.46	300.89	299.71	300.81	302.64	299.95	300.56	299.21	300.89	300.75	301.36	301.68	300.83	301.66	300.2	301.64	301.4	301.44	300.64	301.62	299.66	300.96	302.74	301.44	301.94	299.58	299.1	301.05	302.6	301.48	300.31	300.33	301.62	299.72	302.15	300.29	302.53	300.58	301.67	302.12	300.25	300.08	299.26	302.57	301.68	300.09	301.33	300.86
305.57	304.63	305.35	306.08	304.66	305.64	306.42	304.23	305.06	304.73	303.51	302.84	305.54	304.55	305.64	305.65	304.76	304.39	305.45	306.08	305.34	306.27	306.12	304.8	306.09	306.2	304.1	306.42	305.36	305.9	305.78	305.96	305.05	305.72	304.07	304.61	305.76	306.08	305.46	304.75	308.16	304.21	305.62	304.02	304.8	304.57	304.71	305.46	304.69	306.23
316.01	315.62	315.84	314.47	314.74	315.77	316.02	315.55	315.58	314.65	317.11	314.66	316.11	316.2	316.14	315.63	315.18	315.39	312.82	315.12	314.41	316.11	316.03	315.63	314	313.3	314.72	315.8	312.25	315.46	314.58	316.71	315.08	311.94	315.96	314.91	313.56	316.99	313.14	315.49	315.52	314.36	315.7	314.78	316.15	313.57	314.97	314.29	315.51	314.33
305.68	306.6	304.89	307.01	306.69	306.29	306.96	304.88	307.33	305.8	306.5	306.32	306.79	305.94	304.63	306.93	305.59	305.75	305.92	305.94	305.06	308.65	306.15	306.56	306.81	307.68	307.22	307.02	305.83	305.96	306.87	304.82	306.87	306.72	305.45	304.83	306.06	306.31	304.13	307.1	308.84	305.42	305.28	305.69	306.42	307.56	307.15	305.69	305.11	306.1
319.66	320.31	319.13	320.9	318.65	320.18	320.69	319.47	318.86	321.66	318.84	319.09	318.67	320.48	320	318.16	319.17	320.32	318.94	319.25	316.99	318.75	319.3	320.47	319.88	319.48	318.68	319.96	319.26	318.27	317.41	319.4	319.68	318.75	318.89	320.25	317.93	320.49	318.47	319.89	318.13	317.31	320.54	317.92	320.17	317.51	318.92	320.44	319.35	320.06
311.95	311.73	312.9	311.62	313.02	312.08	312.27	312.66	312.88	311.4	312.88	312.36	311.01	313.3	312.05	313.53	313.41	312.69	313.34	312.97	313.44	312.94	313.08	310.86	314.65	314.04	312.39	313.19	312.46	313.36	313.08	310.54	312.53	313.09	312.67	312.67	313.57	313.13	311.45	313.95	311.8	312.41	312.41	313.9	314.46	313	311.87	312.75	312.88	312.56
302.96	303.14	301.19	302.61	302.45	302.38	302.58	302.36	302.44	301.5	304.28	304.09	303.08	301.45	303.14	301.63	303.44	302.37	303.56	302.95	302.61	301.78	302.49	300.83	303.74	303.26	301.42	303.48	304.72	302.58	302.23	302.99	302.46	302.51	304.51	303.35	303.65	302.39	301.69	300.12	301.03	302.06	301.75	302.02	301.65	302.51	302.29	302	302.21	302.19
329.3	328.69	329.05	329.1	328.67	329.69	327.23	328.85	328.42	329.23	329.27	328.31	328.02	328.88	330	328.17	329.53	328	329.45	328.46	329.25	328.38	328.9	329.98	326.73	329.41	327.35	329.86	329.47	327.95	327.93	326.34	329.14	329.61	328.27	328.63	327.66	327.22	328.96	330.11	329.41	328.86	327.05	327.72	328.08	328.9	327.95	328.56	329.15	328.9
316.13	317.03	315.86	316.34	316.43	316.43	315.79	316.13	318.64	317.61	316.71	316.34	315.88	317.56	315.56	318.9	317.65	316.46	317.09	315.94	317.3	317.83	317.43	314.95	314.64	315.38	316.18	316.1	316.84	315.82	316.21	318.02	317.35	316.23	317.85	316.02	316.36	316.14	316.9	317.51	316.46	316.77	317.17	316.33	317.7	318.05	316	317.62	317.76	315.58
319.87	318.17	319.06	318.93	318.91	320.62	319.78	319.99	318.97	319.96	319.92	317.73	319.47	319.92	319.48	317.43	320.16	318.52	319.86	317.95	320.47	320.06	320.76	319.28	320.1	319.35	319.64	318.75	319.14	320.7	318.35	318.39	320.43	318.56	319.02	318.48	320.04	318.91	319.35	318.75	317.65	320.63	320.49	320.88	318.26	320.22	319.57	318.08	319.53	318.57
302.71	304.82	304.23	304.71	304.16	302.72	303.96	302.86	302.99	302.56	303.33	303.82	304	302.58	304.81	302.38	301.79	303.83	304.32	303.1	303.16	304.27	303.11	303.9	302.43	302.87	303.3	305.33	303.12	304.94	303.75	302.52	302.05	303.79	303.1	302.91	302.99	302.38	304.02	302.51	300.79	303.38	304.57	303.03	304.47	302.65	303.77	304.42	302.57	302.73
314.66	314.63	314.42	315.16	314.92	313.09	316.16	314.71	314.8	314.07	315.22	313.77	314.55	315.43	313.2	314.46	316.86	316.58	313.72	314.76	316.13	313.91	314.35	313.91	314.38	314.75	313.18	314.99	315.13	315.45	316.4	315.25	314.62	314.58	313.97	313.34	314.01	315.21	314.54	314.56	315.84	313.24	315.67	315.52	315.33	314.4	314.52	313.75	315.74	315.86
318.38	316.13	316.81	317.78	319.03	317.02	317.04	316.04	315.1	314.48	315.99	316.4	315.18	316.8	316.9	316.85	318.12	316.39	316.39	316.27	317.08	316.76	316.77	316.97	318.72	316.52	316.11	316.14	317.07	316.13	316.08	316.17	316.81	317.21	318.32	317.01	317.6	317.56	316.22	316.27	316.64	315.4	317.27	318.1	317.1	316.77	316.54	316.55	314.39	315.77
312.53	312.63	313.68	311.98	312.49	313.24	312	313.48	313.11	313.92	312.97	314.39	312.95	313.24	310.56	312.15	312.71	313.43	314.49	315.23	313.21	310.98	311.21	313.44	312.48	314.08	314.22	311.63	312.63	314.68	311.69	312.01	310.69	310.49	313.06	313.28	310.83	312.31	311.64	313.55	313	311.74	313.18	312.77	312.74	313.58	313.93	313.57	312.14	311.81
325.76	324.39	321.35	323.05	324.82	324.89	325.01	324.23	325.96	324.97	325.93	325.26	323.93	325.51	325.9	324.65	324.93	324.13	323.36	325.75	324.25	325.56	323.04	324.04	324.59	325.95	324.71	324.14	323.57	324.7	324.69	324.96	323.35	324.99	323.68	324.56	323.76	324.26	325.23	325.85	322.84	323.18	324.17	325.51	326.4	324.99	324.41	322.67	323.69	325.77
301.24	300.3	300.76	301.08	297.87	300.66	301.84	300.45	302.24	301.71	302.57	302.37	300.34	301.59	299.31	301.33	302.54	301.09	300.19	300.52	300.9	301.68	299.87	303.03	300.95	301.98	301.25	301.85	299.77	302.92	302.15	302.85	300.38	302.29	300.08	300.26	302.15	300.81	300.37	300.33	301.53	302.02	301.18	299.49	299.44	300.65	301.34	300.77	299.83	300.35
313.52	312.8	315.45	310.83	314.9	312.37	311.89	314.65	313.04	312.18	312.3	311.84	314.6	311.64	314.08	312.04	312.43	311.69	311.6	313.66	313.39	313.62	312.58	312.37	313.23	313.69	313.91	312.53	314.34	312.03	313.6	311.76	313.75	312.35	313.35	313.48	313.22	312.28	312.27	314.06	312.18	313.62	311.65	313.89	312.4	311.85	313.13	313.67	314.68	313.83
295.29	295.89	296.86	294.23	294.48	296.68	293.91	293.79	295.83	296.04	294.58	296.16	295.39	293.09	296.08	294.8	293.71	295.59	294.13	296.66	294.92	293.98	294.13	294.76	296.06	294.34	294.99	297.04	294.84	296.03	295.15	294.05	295.23	293.59	294.68	294.54	297	294.89	295.83	295.05	296.4	295.82	296.14	296.28	295.5	295.57	295.29	296.13	298.28	293.26
319.76	319.85	317.08	319.52	319.6	317.45	318.49	319.48	320.63	318.19	318.51	318.7	318.76	319.48	320.02	319.37	319.04	319.36	319.91	320.5	319.54	317.27	318.74	319.99	318.07	320.61	319.06	320.48	321.11	318.63	321.09	322.58	320.44	319.64	319.85	319.55	319.32	318.44	318.46	317.83	319.23	319.83	317.33	321.09	320.09	319.86	318.98	320.18	319.13	321.34
296.4	295.81	294.95	297.03	295.92	296.59	294.06	293.98	293.08	296.05	294.49	295.83	294.13	294.69	294.66	293.32	296.13	296.4	295.64	296.59	295.73	295.12	294.45	294.93	294.19	296.59	294.44	294.74	295.25	294.83	294.1	295.87	295.12	294.95	294.59	294.99	293.82	294.5	296.32	293.96	295.97	294.08	293.95	294.39	296.02	296.1	296.44	295.33	296.22	295.64
312.51	313.12	312.55	314.96	311.2	313.84	311.38	313.74	314.25	312.66	311.43	314.54	314.23	313.65	313.47	311.21	314.53	313.68	313.36	313.19	314.8	312.49	313.05	312.72	313.15	312.21	311.81	312.61	314.07	312.33	311.73	313.72	313.85	312.88	313.1	312.85	312.53	312.82	313.33	313.28	314.72	311.65	313.9	312.85	313.84	313.17	312.83	314.21	313.99	311.93
314.68	315.11	314.87	314.49	314.8	314.94	316.65	313.43	315.76	314.91	315.34	314.91	314.71	315.09	315.78	316.29	313.64	315.99	314.93	313.79	314.9	314.01	314.69	314.5	316.74	315.78	315.52	312.94	316.01	315.3	314.61	314.99	315.91	314.67	315.85	313.13	315.9	313.27	313.24	316.57	316.3	315.3	314.24	314.49	314.06	313.14	316.23	314.39	316.5	315.7
302.99	301.75	302.57	301.63	302.72	301.85	301.02	302.3	302.72	302.39	303.36	302.47	302.1	303.1	304.09	302.2	301.87	300.1	302.17	301	303.35	301.02	304.44	302.86	301.42	301.98	302.79	303.94	301.84	302.09	300.95	301.21	303.22	302.89	301.31	303.06	302.59	303.43	302.12	302.71	301.4	302.09	302.51	304	302.76	301.75	300.88	301.8	304.56	302.93
294.97	296.12	294.64	294.83	294.79	295.41	294.11	296.01	295.85	296.31	295.12	295.09	293.37	293.67	293.66	295.94	294.81	296.08	293.41	296.72	295.05	295.59	295.07	295.8	292.92	295.03	293.79	296.05	294.45	295.98	293.75	294.98	296.45	293.04	294.43	292.72	294.78	293.22	296.21	296.57	294.51	293.88	294.66	295.86	294.76	294.37	296.51	296.44	295.65	296.27
311.41	310.01	309.39	309.35	310.24	309.02	309.55	310.32	309.24	309.18	310.29	308.91	309.43	308.83	309.86	311.25	309.12	310.59	309.03	311.01	310.92	309.93	310.29	309.91	309.19	310.86	310.65	309.43	309.1	309.84	310.13	310.14	310.29	309.87	307.72	310.36	309.76	307.71	309.91	311.04	310.54	308.58	310.83	310.04	309.05	309.19	308.61	308.81	310.39	309.97
300.86	299.62	301.38	300.83	298.62	299.36	296.85	298.86	299.47	301.13	300.37	299.21	299.8	298.96	301.23	299.72	300.79	299.44	300.05	299.53	299.36	300.38	299.52	299.59	302.95	300.32	299.96	299.59	300.62	300.55	299.01	300.97	300.57	298.79	299.88	300.96	299.09	298.85	301.19	299.86	299.03	299.28	299.95	300.16	298.16	299.23	299.47	299.29	299.97	301.27
313.24	314.07	312.48	313.78	313.27	313.11	314.81	314.42	312.75	312.69	312.85	313.64	312.55	313.96	312.96	314.64	314.23	313.16	313.38	312.39	314.25	312.76	313.51	312.3	312.87	314	314.23	312.63	313.34	314.05	312.81	313.71	315.13	313.22	313.3	313.21	312.91	314.22	313.55	314.77	314.55	311.68	313.99	313.65	313.46	312.91	312.62	312.96	313.95	313.27
294.81	295.78	294.71	293.77	293.79	293.36	293.61	294.98	294.18	292.11	294.07	292.97	294.53	293.04	293.64	292.55	294.53	294.21	293.36	292.82	293.25	293.42	293.53	292.42	294.84	293.29	293.72	294.92	295.02	292.82	293.09	293.64	294.95	292.41	294.19	293.2	294.76	293.48	293.88	294.76	293.04	293.14	293.72	294.67	295.28	293.17	292.73	293.81	292.75	295.23
316.92	315.33	315.53	317.1	317.7	316.24	316.58	313.82	317.03	315.23	317.79	317.43	315.09	315.27	316.93	317.32	317.55	316.85	316.51	316.59	316.16	315.89	315.12	316.49	315.72	315.18	316.3	316.21	317.31	315.59	317.41	317.62	315.95	316.89	315.75	316.95	315.66	317.18	317.52	315.49	316.53	317.66	316.85	315.38	316.58	317.12	316.36	318.59	318.37	317.38
308.33	306.39	307.01	308.08	307.25	307.99	306.28	306.79	308.27	309.03	308.48	306.65	306.77	307.14	307.69	308.11	307.24	307.14	307	309.19	307.41	306.52	307.66	308.2	306.85	307.1	306.4	306.23	306.74	309.91	308.56	308.04	307.13	309.73	306.25	306.78	307.4	305.93	307.83	307.34	307.5	307.67	308.57	307.77	305.82	307.68	307.97	307.79	307.26	307.65
306.07	307.7	303.85	304.96	304.46	307.89	307.87	308.03	305.35	305.83	304.64	308.17	306.86	305.7	307.74	307.65	305.28	306.32	305.38	305.61	305.37	306.01	305.35	307.08	304.63	304.91	306.89	307.39	306.34	305.84	306.16	306.99	306.46	305.83	306.02	305.87	304.83	304.35	307.67	306.18	306.11	305.22	307.02	303.7	307.38	306.28	305.25	306.65	305.15	305.28
327.25	327.57	326.7	326.1	327.18	326.74	325.95	327.97	326.69	327.89	327.7	326.63	327.72	327.84	325.33	325.39	328.23	326.54	326.95	327.65	327.82	325.53	327.73	327.61	326.01	327.44	324.75	327.59	325.21	325.81	327.87	326.09	326.67	325.66	326.2	325.65	324.61	327.9	326.71	327.22	326.96	327.04	327.78	325.51	325.78	325.77	327.31	328.31	328.22	326.98
314.4	313.27	311.79	310.74	313.11	312.61	313.18	312.37	313.24	313.8	312.88	313.74	310.24	313.12	314.42	312.09	313.61	312.75	313.51	312.21	313.47	312.46	314.19	311.89	314.08	313.78	312.5	310.99	311.19	311.49	312.93	312.8	312.91	313.22	312.92	313.04	311.64	313.83	313.1	313.88	311.51	314.93	314.26	314.55	314.71	312.82	315.07	313.99	311.31	313.86
295.09	295.35	293.46	294.52	293.89	295.65	293.43	293.78	293.68	294.11	295.28	294.25	294.15	294.37	294.21	293.77	292.57	293.87	294.47	294.22	295.17	293.57	292.96	293.59	293.97	294.76	296.74	293.89	293.88	294.05	295.16	294.66	294.85	293.35	294.97	293.86	294.88	295.22	292.22	294.56	294.16	294.97	293.82	294.19	292.22	294.86	294.5	294.12	293.3	292.33
301.47	303.72	302.29	301.58	302.63	303	300.99	302.26	302.65	302.54	301.1	301.82	302.85	302.47	304.07	304.3	302.62	302.85	302.03	303.09	301.94	300.66	302.95	302.42	302.28	302.03	304.94	300.73	303.24	301.18	303.45	302.61	305.15	301.23	302.71	300.47	301.56	303.62	302.65	302.28	303.51	303.6	302.15	302.18	302.37	300.24	302.07	303.41	304.06	303.74
313.34	312.18	313.73	312.62	313.4	313.18	313.45	313.94	313.26	311.37	313.68	314.68	314.04	313.3	312.9	313.62	316.6	313.5	313.57	314.33	313.5	313.51	312.78	312.49	311.32	313.5	313.25	310.19	314.53	315.26	314.53	313.4	313.1	313.6	314.96	311.24	314.2	313.72	312.57	314.37	314.51	313.16	310.75	312.72	313.26	313.54	313.2	313.3	314.81	312.52
305.33	304.72	305.83	305.82	306.09	305.02	304.74	303.8	306.98	307.01	303.74	305.28	304.42	306.96	305.09	306.24	305.89	305.49	306.22	304.48	305.5	305.01	305.26	304.32	305.07	305.42	306.3	305.42	304.88	305	306.98	305.12	307.79	305.81	305.17	306.6	305.3	305.39	302.96	304.76	306.34	303.81	305.75	304.51	305.43	303.63	304.18	304.94	304.57	305.71
328.41	329.01	328.27	329.23	327.99	330.03	329.95	326.08	329.37	327.71	328.69	328.76	328.36	328.28	329.92	327.53	327.86	328.47	329.35	328.98	328.82	328.16	329.43	326.54	327.93	328.18	328.84	330.26	327.91	329.45	328.63	328.4	328.31	327.64	329.36	328.96	328.07	328.73	328	329.14	329.87	328.73	327.33	327.99	328.61	327.83	328.74	328.68	328.36	327.11
313.79	316.15	313.66	314.26	316.22	313.98	316.19	314.48	316.4	314.01	315.72	314.2	314.4	316.35	315.27	312.9	315.33	314.85	314.7	314.36	316.62	314.6	313.59	315.81	314.26	314.98	313.6	313.13	314.66	314.95	313.84	313.69	315.52	316.08	315.31	315.18	316.41	316.1	314.29	313.86	313.83	315.59	316.82	313.55	315.18	313.17	315.42	313.97	314.59	314.26
312.67	313.16	314.94	313.6	314.22	314.82	314.57	313.22	314.1	313.27	315.6	313.93	315.16	314.61	313.2	312.61	312.98	313.72	312.43	314.11	314.99	313.73	314.92	315.29	315.19	313.08	312.59	315.75	314.59	313.67	312.1	314.89	314.27	315.39	314.16	313.67	313.5	313.78	313.19	313.91	315.28	313.44	313.86	313.91	314.95	313	312.71	313.57	315.51	314.01
292.4	293.86	296.03	293.15	291.52	293.27	293.94	293.65	293.85	293.98	294.36	293.69	292.25	294.1	294.25	296.24	293.43	293.35	294.61	292.93	294.17	293.58	293.52	294.84	293.81	293.95	292.87	294.99	293.13	294.73	294.38	295.2	293.41	293.43	293.98	293.06	294.2	295.84	293.18	293.03	294.43	294.82	292.93	294.78	291.97	292.96	294.08	293.9	293.86	294.16
314.33	313.46	315	314.33	314.5	314.16	314.91	312.98	315.18	314.64	313.55	313.6	316.95	313.06	314.6	314.39	315.02	314.2	314.11	316.41	314.39	313.22	314.5	313.26	313.87	314.55	314.98	314.7	314.31	313.5	314.68	313.67	316.06	314.47	316.85	317.05	315.34	314.34	314.27	315.8	314.85	313.77	313.79	315.53	314.16	315.82	314.96	315.55	313.91	316.4
294.84	295.75	294.35	296.32	296.59	294.89	295.27	295.67	296.86	296.23	294.26	294.39	296.01	295.17	296.09	294.97	295.13	293.99	294.99	296.24	296.55	294.16	296.23	296.57	296.35	295.59	295.58	295.06	295.67	295.66	294.65	295.79	293.28	293.8	295.07	295.99	295.35	296.22	296.85	294.7	293.11	294.6	295.23	295.33	294.65	296.3	295.12	296.54	296.18	296.23
302.32	302.42	304.64	302.82	304.22	302.12	303.45	303.67	302.61	303.98	303.5	303.41	301.31	304.27	302.51	303.79	303.52	303.18	305.99	302.84	303.41	301.98	302.95	302.26	303.5	303.27	302.34	303.28	305.26	302.48	303.26	303.76	304.17	304.72	302.06	304.24	303.47	304.31	302.43	303.27	303.68	301.91	303.75	303.89	304.4	303.7	305.1	302.27	302.3	304.19
312.12	313.34	311.65	311.64	313.73	311.74	312.29	313.27	311.89	313.18	312.26	312.9	311.8	312.64	312.26	312.19	313.44	312.79	312.72	312.71	313.01	313.81	311.21	312.42	311.13	313.12	311.77	312.37	312.71	312.77	313.52	310.63	312.65	313.36	313.12	313.01	314.26	311.72	310.86	311.81	312.34	314.14	314.88	313.41	311.92	311.39	312.88	311.52	312.47	311.67
300.64	300.57	298.85	302.22	300.76	300.48	302.18	299.82	301.73	299.82	302.01	300.35	301.97	302.46	303.25	300.64	302.59	303.4	301.26	301.24	300.28	301.95	302.09	301.84	301	302.82	300.97	301.24	300.91	302.37	301.19	301.35	302.31	301.04	301.73	300.39	302.43	299.49	301.31	301.21	302.35	300.25	301.3	301.72	302.41	301.6	301.96	301.87	300.04	300.11
328.06	328.52	327.57	326.76	328.16	330.34	328.25	328.22	326.38	328.02	328.53	328.73	327.33	326.82	329.64	327	326.1	327.65	328.83	326.17	328.36	328.37	328.52	327.47	327.45	327.79	328.97	329.17	326.79	328.57	327.82	326.24	328.41	328.35	328.64	327.06	329.21	326.97	328.31	328.78	326.34	326.69	327.97	328.82	327.8	327.61	327.65	327.77	327.3	327.31
314.47	314.54	313.8	313.22	314.02	312.88	314.13	313.66	314.32	313.86	313.59	312.62	314.2	313.77	313.61	312.24	313.25	314.35	313.12	313.8	312.78	313.89	315.09	313.48	313.37	313.49	312.82	313.66	314.88	313.5	314.58	311.24	312.43	315.09	313.14	313.77	312.9	312.94	313.62	315.69	314.99	313.18	311.76	314.11	314.51	313.22	313.65	313.01	313.51	314.33
305.03	304.2	304.53	303.28	305.53	304.69	303.63	304.08	305.84	305.21	304.55	302.91	304.48	305.63	306.15	302.8	303.8	305.44	303.85	302.64	303.9	305.06	303.69	304.09	304.22	304.41	303.61	306.21	304.15	305.44	304.07	304.37	304.08	305.59	305.25	303.65	304.72	305.71	304.55	305.71	304.51	304.04	305.77	303.77	302.54	303.67	305.39	304.1	303.86	304.23
303.49	304.6	303.48	302.56	302.43	303.28	303.14	304.9	303.61	303.88	303.95	302.39	302.23	303.85	304.02	302.65	306.01	304.19	303.2	304.83	304.38	303.12	305.05	304.44	303.99	303.05	302.73	301.96	302.46	302.58	305.13	303.31	304.48	304.11	303.5	304.13	303.24	304.93	304.62	302.76	303.6	304.34	301.88	303.99	304.92	302.94	303.25	303.86	304.58	303.31
314.84	316.68	316.64	316.41	315.44	317.11	316.32	315.76	317.58	314.67	315.74	315.7	314.79	314.17	316.47	317.01	318.22	315.91	315.03	315.71	315.81	316.36	314.89	315.84	316.1	316.3	313.98	316.51	315.65	315.01	317.7	316.23	314.84	316.04	315.23	316.81	316.61	314.14	315.12	314.38	315.05	315.96	315.8	315.63	315.05	315.53	315.5	314.99	314.58	316.34
312.54	312.79	312.25	312.08	312.57	312.78	312.34	312.32	311.97	310.94	313.02	310.76	314.08	312.73	312.96	312.3	310.8	311.13	311.75	311.46	312.47	311.88	313.25	313.77	312.6	314.38	311.89	312.14	312.26	311.98	311.85	311.14	312.98	312.17	312.84	311.69	313.74	311.93	312.39	314.52	312.24	312.23	312.45	313.05	312.02	313.08	310.25	312.27	311.97	311.61
299.31	301.25	301.76	301.34	301.82	302.18	299.99	302.31	302.46	299	301.71	299.14	301.69	300.34	303.9	301.38	302.72	300.93	302.92	301.19	300.66	301.29	300.24	302.18	302.3	299.65	300.3	301	301.8	300.01	301.1	299.09	299.84	300.54	300.77	301	301.72	299.62	301.22	300.15	300.78	300.51	299.64	301.55	300.9	298.65	301.69	300.04	302.69	300.78
313.83	313.14	313.74	311.98	311.69	314.34	312.19	313.28	314.35	313.99	313.45	315.18	313.51	313.56	312.95	311.61	311.8	314.01	314.17	312.72	314.37	313.89	312.77	313.63	311.03	313.22	313.54	314.2	313.01	313.88	312.11	312.05	313.96	313.33	312.93	312.74	310.9	313.77	312.49	312.88	313.7	314.58	314.58	312.67	315.01	313.13	311.64	312.87	313.79	311.96
318.62	317.8	315.62	318.79	319.55	317.72	319.35	318.9	318.62	318.34	316.91	317.22	316.28	317.1	316.35	318.68	317.44	317.55	316.06	317.02	318.96	318.67	318.5	319.44	316.38	317.79	318.09	318.65	320.41	320.15	318.16	320.1	319.87	318.37	318.31	319.74	317.59	318.95	316.71	318.4	317.86	319.36	319.71	318.39	319.27	317.86	318.65	316.78	319.32	318.19
304.2	301.37	302.33	304.17	303.14	302.48	303.18	302.26	301.72	302.71	301.71	303.18	302.75	304.01	305.38	304.4	303	301.99	302.67	302.36	303.29	301.25	303.34	302.47	302.84	303	304.1	301.7	301.75	302.46	303.32	301.44	303.85	303.17	304.34	304.1	303.87	302.75	301.26	302.21	303.94	302.88	302.75	302.27	303.03	302.59	303.73	303.29	302.33	304.12
305.58	304.08	302.88	304.97	305.11	305.67	305.4	304.84	304.97	305.44	305	306.2	306.74	306.18	303.03	305.43	304.95	305.76	307.15	304.99	302.75	306.76	306.2	302.86	304.13	305.41	305.14	307.25	304.63	304.66	304.25	305.85	305.19	304.77	305.98	304.88	306.27	304.7	305.85	305.44	305.72	304.65	303.44	304.99	305.07	305.47	303.78	306.32	305.12	305.86
304.3	304.5	305.57	302.37	302.8	303.73	302.39	303.28	304.8	303.81	305.36	303.88	304.85	303.94	304.35	302.75	303.94	302.06	304.81	305.22	302.67	303.52	304.42	303.39	303.05	301.27	303.75	303.88	304.27	303.8	303.5	303.04	304.47	304.03	304.92	303.06	304.13	302.89	302.94	304.37	304.16	303.14	304.13	303.04	304.56	304.27	305.63	303.15	304.12	304.91
296.45	296.17	299.91	298	295.19	296.82	295.88	298.03	295.51	295.58	296.48	296.14	298.37	295.43	295.48	296.35	295.96	296.33	297.45	295.85	295.43	298.39	297.56	296.36	295.29	296.31	296.81	295.57	297.31	294.1	295.59	295.85	296.51	298.37	297.45	295.21	298.5	298.63	297.22	294.55	295.44	298	297.18	297.77	296.55	297.54	297.41	295.06	298.74	297.43
304.12	303.28	302.7	305.68	300.81	304.76	305.64	303.56	303.16	304.05	303.09	303.76	304.59	302.39	303.7	303.41	305.02	304.03	306.13	304.09	305.29	303.87	303.09	305.33	305.54	303.04	303.97	305.51	305.45	304.8	303.68	304.53	304.9	304.39	304.01	304.54	304.22	305.7	305.32	304.6	304.53	304.43	305.11	305.59	304.89	303.82	303.03	304.92	306.05	304.25
306.19	306.49	306.61	306.54	306.18	304.94	305	304.43	305.41	306.66	306.63	305.93	306.18	306.15	306.43	304.95	305.57	307.56	307.34	305.23	307.3	305.42	306.33	306.69	305.32	305.95	304.76	306.84	305.32	308.71	306.39	306.18	305.56	306.01	306.69	307.35	306.78	306.54	303.19	305.67	307.4	306.76	306.24	307.46	306.21	304.77	305.96	304.58	305.41	306.47
305.98	305.7	305.68	305.13	306.27	307.78	306.97	305.58	305.23	306.4	307.59	306.11	303.22	307.45	305.56	306.86	307.04	305.49	305.97	305.85	306.15	308.18	304.55	307.43	307.77	307.49	306.08	307.19	305.34	305.31	307.56	306.5	305.69	305.51	305.77	307.21	305.51	307.37	305.93	304.92	307.71	306.44	306.79	306.77	306	305.86	305.64	307.31	306.38	305.39
305.84	306.56	306.84	304.59	305.07	306.35	306.79	305.7	305.3	304.99	307.28	306.68	305.79	305.29	305.17	305.51	305.39	306.74	304.56	305.11	302.72	304.66	304.85	305.18	304.86	305.21	306.37	303.76	307.43	305.28	305.84	305.68	305.17	304.02	303.52	306.04	306.38	306.95	304.35	305.41	304.28	305.27	306.44	305.72	306.61	304.74	306.11	303.01	305.31	303.96
305.89	303.88	304.77	306.79	305.13	305.91	305.3	303.58	305.2	304.31	306.41	303.69	306.55	304.83	305.06	306.4	305.86	305.56	306.24	307.72	306.62	304.05	305.83	303.38	305.87	304.88	306.55	308.15	306.96	304.71	305.53	306.02	305.62	305.58	306.16	304.23	304.79	306.12	304.26	306.47	303.61	304.05	306.97	304.65	303.82	306.02	305.66	304.97	306.24	305.81
303.97	302.89	303.72	303.53	305.5	302.96	302.67	304.02	303.09	303.45	303.85	305.31	303.78	303.28	304.04	303.72	303.24	304.95	304.16	302.71	303.32	304.7	303.25	303.25	304.19	303.97	302.73	302.82	303.67	303	302.6	304.65	304.8	303.86	303.35	302.56	303.24	302.6	304.4	303.82	303.07	302.65	303.99	303.02	304.54	305.63	303.27	302.59	303.28	304.03
327.27	326.87	326.88	327.64	327.3	326.35	326.17	327.4	326.14	327.74	325.92	327.55	326.31	327.43	327.98	325.67	325.39	328.05	327.12	328.9	326.8	326.38	325.98	327.51	327.5	327	325.34	327.94	324.95	328.29	327.03	328.22	328.55	326.61	327.11	326.93	326.83	326.96	326.57	325.72	327.98	325.45	325.53	326.23	327.34	325.84	325.35	326.63	325.34	326.34
306.22	307.42	308.02	307.93	307.03	307.31	304.59	307.6	306.34	306.24	304.96	307.07	307.31	308.83	306.12	306.6	304.85	305.41	304.82	305.57	306.08	305.65	307.16	305.89	307.71	306.53	305.82	307.32	306.46	306.31	306.19	305.42	306.75	307.8	306.48	306.75	306.02	306.02	308.01	306.5	306.22	305.59	308.94	306.48	308.26	306.24	305.75	306.71	306.73	305.13
302.54	300.55	303.04	305.66	303.12	302.75	300.31	302.69	301.26	299.79	302.76	302.96	302.93	301.67	303.4	303.79	303.45	302.97	302.09	303.55	304.22	303.11	300.58	302.75	301.13	302.27	301.9	301.81	303.61	304.05	301.53	303.21	301.96	301.63	302.81	304.32	301.51	302.41	301.31	300.89	302.71	302.1	302.98	302.06	302.36	302.43	301.95	303.73	301.44	303.16
302.47	304.74	301.56	302.22	305.64	304.06	302.26	301.99	301.56	302.23	303.34	302.92	301.35	302.53	303.07	304.61	305.29	302.14	301.71	301.75	302.31	303.11	303.72	302.73	302.5	301.37	303.27	302.61	304.47	303.17	303.03	302.83	303.64	303.17	300.03	302.7	304.48	302.83	303.02	301.4	304.42	302.39	302.91	303.47	304.81	303.01	302.55	302.36	303.61	303.23
293.44	293.34	294.12	293.1	293.47	296.25	294.5	293.53	293.85	293.08	294.62	293.11	293.81	293.38	292.78	295.04	295.71	293.81	293.78	294.9	294.92	295.06	294.37	294.47	294.38	294.87	296.4	293.68	294.28	294.38	294.16	295.78	294.4	294.13	293.77	292.53	295.29	294.49	297.23	293.83	292.55	294.14	294.18	293.83	293.73	295.08	294.74	293.89	295.26	293.68
306.42	305.96	306.67	307.81	306.36	305.99	305.91	306.84	305.25	306.78	306.84	306.87	305.58	306.23	307.83	306.62	308.1	305.2	305.99	305.36	306.69	306.02	307.67	306.4	305.4	304.65	306.49	306.46	307.56	306.17	305.5	307.61	305.5	306.82	307.23	305.21	304.04	307.47	307.57	306.52	306.35	305.85	307.59	305.85	307.34	306.47	307.02	305.48	307.68	304.29
307.63	308.03	308.59	309.97	310.64	308.59	309.57	310.3	309.53	310.83	309.31	308.17	308.56	309.25	311.09	308.56	309.4	308.58	309.53	309.62	311	309.89	309.23	310.56	310.52	310.64	309.71	310.77	308.6	309.51	310.95	309.97	310.23	308.7	309.73	310.46	308.73	309.46	311.27	309.8	308.82	310.06	308.82	310.31	309.87	309.29	310.05	307.92	309.8	309.65
312.12	312.75	310.91	312.35	311.65	312.13	312.18	311.44	312.52	313.29	313.14	313.32	313.08	312.18	313.4	312.56	311.37	314.85	312.54	312.46	313.29	313.63	311.57	312.37	311.82	314.19	312.7	312.51	310.94	312.69	312.65	312.78	312.01	313.55	313.16	312.45	311.22	312.3	312.62	314.05	313.05	313.7	311.99	312.04	310.88	314.66	313.09	313.04	312.2	313.12
316.99	318.08	319	316.66	316.78	317.39	316.04	315.3	317.73	316.51	315.64	317.74	317.5	317.81	318.42	316.08	317	317.83	317.11	316.74	316.97	316.4	316.27	314.96	317.91	316.17	317.08	317.4	316.18	315.32	316.12	317.48	318	318.37	318.4	317.65	317.72	316.2	317.18	317.98	315.6	317.58	317.69	317.46	317.33	317.85	316.16	317.47	315.17	316.73
307.06	307.96	306.93	307.79	308.69	305.23	309.44	306.44	306.75	306.45	307.92	305.33	306.34	310.32	307.89	305.44	307.08	307.97	306.66	305.8	307.41	307.17	306.28	306.31	307.92	307.64	308.52	305.64	307.45	307.27	306.55	308.65	307.27	308.59	308.33	308.34	305.35	307.01	306.5	308.16	307.55	306.37	306.32	306.71	306.29	306.31	308.63	305.36	307.07	307.2
306.31	304.7	304.58	304.14	303.8	305.98	302.35	306.74	306.15	302.95	304.32	306.47	304.58	305.85	303.7	303.96	304.35	305.17	304.69	305.07	304.84	305.6	303.69	303.74	304.57	304.83	305.19	305.34	305.61	304.82	303.01	304.66	305.08	303.64	304.71	304.54	305.44	305.52	304.11	304.21	306.32	306.25	304.81	303.92	304.69	304.48	305.93	303.07	305.6	305.41
313.27	312.57	314.4	314.53	314.24	312.17	312.33	313.06	314.91	313.52	314.24	313.17	312.47	314.44	313.05	312.59	313.59	312.77	316.59	313.84	315.21	314.36	315.91	313.2	313.99	314.5	312.82	312.53	314.15	313.67	313.37	314.31	312.74	314.06	314.34	313.06	314.72	314.83	314.16	314.36	313.66	312.36	313.53	314.16	313.46	313.61	313.6	312.05	314.57	312.43
324.96	324.16	324.07	326	325.06	324.4	324.25	324.93	325.08	324.61	325.34	323.95	325.7	326.11	326.2	324.57	323.91	325.7	325.05	325.49	326.29	323.82	323.89	325.98	326.08	324.68	324	325.18	325.64	326.12	325.05	326.26	325.18	326.47	326.97	324.96	325.85	326.41	326.11	325.91	325.28	326.96	325.45	325.56	324.67	326.5	324.07	325.64	325.59	325.92
313.55	315.78	313.16	314.85	314.41	314.93	315.82	313.98	313.4	315.09	313.76	314.45	313.31	315.89	314.87	314.99	315.11	312.55	314.24	314.48	316.06	314.82	313.64	313.39	317.07	313.42	313.64	315.85	314.71	316.03	314.21	315.07	313.51	314.32	313.88	312.82	315.61	314.43	312.66	315.17	315.24	315.9	314.54	313.99	316.53	315.43	315.37	315.8	313.85	313.9
318.2	318.58	317.04	315	317.63	316.13	315.81	316.07	317.18	316.88	318.21	315.57	314.85	317.21	316.6	315.23	316.5	317.41	317.01	318.35	316.97	317.32	315.79	318.86	315.46	315.39	315.16	315.01	316.85	317.57	318.26	317.7	317.09	316.12	315.83	315.56	317.11	316.34	316.45	317.65	318.64	318.2	316.57	317.07	316.48	317.01	316.58	318.91	316.9	314.65
306.73	305.13	307.93	307.48	306.84	306.14	307.05	304.17	307.98	305.17	305.51	307.27	306.94	304.84	306.86	306.07	306.4	305.97	307.86	307.78	307.29	306.94	305.04	308.13	308.16	303.74	305.84	306.8	306.93	306.42	308.06	306.95	305.79	307.3	307.12	305.88	307.39	307.01	304.81	304.53	305.76	305.95	305.77	305.86	306.45	306.59	305.55	306.45	306.8	305.45
304.69	303.49	302.92	304.45	303.58	303.72	304.57	304.29	303.49	304.73	302.84	303.65	305.68	303.35	304.8	302.08	302.86	303.11	303.57	303.61	302.99	302.64	303.96	303.26	304.29	304.33	304.64	305.76	302.85	304.12	303.5	303.55	303.68	304.04	305.23	304.29	304.22	302.89	304.34	304.94	305.92	305.74	306.07	303.65	305.18	304.22	303.27	304.11	303.91	303.97
313.57	312.99	312.59	312.01	314.58	313.15	311.32	312.48	313.73	313.9	311.34	312.06	315	313.99	312.38	312.44	312.86	313.05	313.59	314.43	312.43	313.3	314.22	312.68	313.73	312.54	313.84	313.82	313.36	313.96	312.22	313.8	312.19	312.36	312.26	314.54	313.68	312.85	313	312.68	313.15	312.66	312.89	313.12	314.61	311.31	314.05	313.29	313.08	314.04
323.46	325.6	324.66	325.33	327.19	324.66	323.64	327.05	325.07	324.31	325.04	325.93	326.04	324.71	323.62	325.06	324.48	326.25	325.19	325.08	325.48	325.99	326.31	327.29	325.14	324.41	324.48	323.87	326.2	325.07	325.46	325.09	324.23	324.72	323.96	323.36	324.24	325.94	326.41	323.64	325.33	324.94	325.56	325.15	326.61	324.74	323.83	325.01	324.86	323.61
328.75	329.71	327	327.07	327.6	328.06	328.49	328.49	329.51	329.89	329.04	328.3	329.91	329.65	327.03	327.54	328.89	329.74	328.74	328.3	329.53	327.22	328.65	329.41	330.03	328.69	330.22	327.45	330.16	326.62	328.34	328.73	329.51	326.94	328.18	328.06	329.39	328.74	328.44	328.22	328.81	328.36	329.4	328	328.91	328.11	327.61	329.28	327.76	327.36
295.86	295.01	295.55	294.97	295.34	295.06	294.86	294.93	294.31	294.12	294.37	294.98	296.56	294.21	296.77	294.26	295.69	294.55	294.62	293.35	295.12	295.21	293.92	296.13	295.64	294.1	295.59	295.4	295.25	295.03	296.11	296.06	294.65	293.74	293.78	294.56	296.3	294.27	293.98	294.56	294.64	295.07	294.93	296.26	295.93	294.65	293.91	295.06	293.41	294.93
319.72	319.47	317.94	318.88	318.63	319.41	321.01	319.72	321.09	320.06	318.89	319.17	319.9	322.07	319.27	319.16	319.41	320.09	319.3	318.19	320.13	319.47	319.71	319.17	321.03	320.07	318.72	320.65	318.03	318.81	318.71	320.06	319.24	321.24	319.1	319.89	320.96	318.08	318.09	319.94	318.4	319.64	320.01	319.88	321.16	320.01	319.04	319.47	320.03	320.08
318.27	319.1	318.25	320.29	320.5	316.96	320.15	319.01	318.84	317.98	319.65	319.23	318.19	317.12	318.48	319.03	318.9	318.64	318.32	319.28	316.9	318.67	318.28	318.26	318.68	317.4	317.52	317.57	320.09	318.86	318.78	317.62	317.47	317.32	317.96	316.83	317.89	317.95	318.86	318.86	317.15	318.64	316.94	317.23	316.46	318.99	318.53	316.6	318.99	316.96
300.27	300.95	298.85	300.85	300.67	299.43	299.8	300.88	299.91	300.86	301.01	298.84	300.33	300.48	300.33	299.26	302.14	299.7	298.7	298.29	299.76	298.96	299.76	299.7	298.59	300.59	298.13	300.4	299.33	300.02	301.06	300.2	301.15	300.56	299.35	299.45	299.16	299.63	300.53	301.44	298.94	298.31	300.02	298.81	301.44	298.78	300.34	299.44	298.28	300.31
317.6	317.1	316.83	317.02	318.17	315.75	317.15	317.13	317.7	317.99	317.01	317.4	315.19	318.26	318.01	317.55	315.62	317.74	317.09	317.91	316.75	316.46	315.47	317.98	317.02	318.35	316.36	317.05	318.1	317.78	317.16	315.56	316.64	317.14	316.28	316.21	317.23	316.1	317.87	317.24	317.63	317.78	316.69	317.02	316.88	318.65	317.41	317.23	316.89	318.45
305.28	305.11	304.52	305.05	306.06	305.77	305.96	306.69	305.8	304.23	305.04	304.99	305.57	304.11	305.35	304.98	304.12	304.98	306.72	304.62	305.78	304.36	305.68	306.69	304.58	304.77	305.49	304.87	305.44	306.42	305.62	304.39	303.8	304.8	304.6	305.11	306.17	305.11	306.14	306.38	305.58	306.2	306.6	303.64	305.33	306.01	304.87	305.23	304.36	304.83
307.49	308.09	306.8	306.89	306.84	306.96	307.84	305.85	307.19	307.42	307.43	308.42	307.13	307.2	307.63	307.55	306.76	306.87	306.34	307.38	306.69	305.75	307.79	306.47	306.98	309.89	306.1	306.3	307.61	306.35	306.47	307.47	308.13	306.06	307.84	306.06	309.45	305.77	307.43	306.76	306.51	307.76	307.05	306.82	307.58	306.8	307.05	307.69	307	308.38
303.86	302.29	305.23	303.02	305.84	305.57	304.33	301.42	302.91	303.46	303.26	302.2	304.23	304.87	304.02	303.79	305.62	304.94	303.66	304.62	304.02	304.58	303.71	304.04	303.53	304.47	302.49	303.34	304.11	304.35	306.13	303.3	302.74	304.17	302.84	303.88	303.33	303.69	302.71	304.24	302.38	304.2	304.9	303.05	305.62	303.92	303.33	302.24	304.36	304.18
315.78	315.95	318.58	315.87	318.4	316.98	315.58	317.15	318.63	317.16	317.07	318.21	317.43	317.91	316.96	317.47	317.1	317.15	316.18	319.59	316.07	316.96	316.33	316.99	317.21	318.03	317.41	317.62	318.04	316.4	315.44	317.75	317.19	317.54	317.63	317.23	316.55	320.16	317.39	316.49	316.4	317.26	317.51	316.17	317.5	316.15	318.04	317.72	316.3	316.25
312.59	312.54	312.76	313.03	312.84	312.99	312.03	314.13	313.17	311.74	312.73	312.34	312.82	311.87	312.46	312.99	312.14	311.18	310.21	313.52	312	313.61	312.53	312.43	312.27	311.38	310.94	311.29	311.23	311.73	312.04	311.3	311.09	310.86	310.58	313.71	311.32	313.06	312.33	311.81	312.77	312.47	313.32	312.17	311.54	311.99	311.11	313.69	311.54	312.7
316.86	316.33	316.04	315.79	316.12	315.1	317.06	316.11	317.64	317.16	316.55	315.91	316.75	317.76	317.27	315.94	317.68	316.02	316.6	318.38	316.52	318.15	315.71	316.17	316.92	317.54	319.27	316.72	316.55	316.22	316.07	316.99	315.18	319.41	315.5	316.8	317.34	317.22	317.02	316.07	315.65	316.78	316.32	315.51	315.56	318.09	317.9	316.58	316.77	317.1
318.48	318.87	320.06	320.35	319.6	319.1	317.89	318.33	318.68	320.28	319.81	319.08	315.59	320.12	319.21	317.33	320.73	318.61	319.74	318.93	319.82	319	317.85	317.51	319.54	322.58	319.3	320.51	320.13	317.4	318.91	318.6	318.89	320.78	319.67	319.44	317.92	318.79	319.66	319.07	318.97	318.61	318.78	321.31	320.67	317.82	317.3	318.82	319.64	320.3
326.7	328.47	325.94	328.58	327.55	327.28	327.31	327.83	325.65	327.72	325.78	326.36	327.35	324.97	328.15	327.12	327.75	327.89	326.44	326.56	326.33	326.6	325.73	326.46	325.48	326.25	326.79	326.88	326.43	326.51	329.06	325.56	326.28	326.09	327.11	327.82	327.47	326.98	327.06	326.54	325.75	327.83	328.11	327.75	328.99	326.8	326.55	327.91	327.9	328.78
300.07	300.49	299.73	301.24	300.5	300.65	299.92	299.13	300.87	300.58	299.79	300.68	300.92	299.64	299.56	300.53	300.29	298.61	299.95	298.37	300.66	300.94	300.39	299.34	297.87	298.71	299.55	299.9	300.49	299.3	299.64	300.85	301.71	301.22	299.12	299.11	298.69	300.2	300.47	299.75	299.97	298.87	299.73	298.67	301.83	300.25	300.36	300.39	299.97	300.35
311.56	310.65	310	309.06	310.85	310.18	309.47	309.95	310.17	310.08	310.18	311.19	310.96	310.22	311.31	310.83	310.09	310.66	311.67	310.79	309.33	311.49	310.2	309.67	309.75	307.67	309.07	310.27	308.55	310.49	310.32	310.73	311.2	311.57	311.39	310.26	311.97	310.29	310.68	312.05	309.97	310.37	310.72	309.38	310.93	310.58	309.56	309.43	309.55	310.36
313.84	313.38	313.67	312.96	314.02	314.25	312.69	313.33	314.16	314.14	313.34	312.83	312.26	314.86	314.33	311.8	311.54	311.8	313.51	314.22	312.36	313.83	311.97	313.27	313.94	312.8	313.08	313.9	315.11	313.51	312.75	312.81	313.38	313.34	314.68	315.4	312.38	313.85	314.32	313.54	310.75	313.22	312.29	313.71	313.32	312.25	313.09	314.97	314.68	311.83
312.79	309.55	311.67	311.76	312.66	310.58	314.33	311.22	313.61	310.44	313.22	313.22	313.07	311.46	310.19	313.1	312.69	313.19	312.3	310.46	311.86	312.35	309.91	313.31	312.34	311.03	312.38	312.9	313.22	312.65	311.66	311.57	312.7	312.64	312.64	311.09	311.79	312.08	310.08	312.32	311.52	314.78	314.79	312.16	313.42	311.05	311.49	310.48	311.74	311.6
320.27	317.81	316.23	318.87	317.72	318.37	318.55	317.97	318.09	318	317.71	317.72	317.51	318.02	318.34	317.35	317.59	319.77	320.13	316.76	320.3	318.92	317.93	318.56	318.09	317.67	317.78	317.2	317.76	319.49	318.69	319.73	318.13	317.97	319.24	316.89	318.04	318.85	317.72	316.75	316.08	318.47	319.56	319.68	317.72	318.44	319.82	318.65	317.29	318.9
297.05	295.52	296.46	295.57	299.42	296.2	296.2	297	296.63	296.54	296.27	295.78	293.57	297.56	296.54	298	297.43	295.91	299.15	298.41	295.63	295.67	296.57	298.63	296.39	295.73	297.93	296.16	297.97	296.5	298.94	296.09	297.49	295.51	296.17	296.04	296.01	296.88	296.45	295.93	297.69	295.08	297.48	296.98	296.7	297.37	296.76	297.74	297.73	297.28
304.13	304.05	304.02	305.49	304.58	305.57	306.47	305.83	305.01	305.59	304.27	305.23	304.64	304.76	305.24	304.09	304.34	305.36	304.26	304.3	304.38	305.34	302.44	304.54	303.34	304.09	305.88	303.49	303.97	304.9	306.57	303.7	302.89	303.41	302	302.95	304.67	305.84	305.35	304.07	304.08	305.69	303.06	304.77	303.51	304.92	306.14	305.11	304.1	304.27
317.24	316.86	318	315.62	316.13	316	316.61	315.31	316.4	316.64	316.08	317.15	317.64	316.87	316.31	318.45	318.2	316.45	318.08	316.62	317.24	315.35	315.28	314.11	317.22	316.48	315.31	317.43	317.17	316.45	315.98	316.52	314.59	316.02	317.78	315.35	316.59	315.34	316.92	315.19	318.93	315.29	317.86	318	316.21	315.33	316.54	317.55	317.36	316.31
301.14	303	303.65	302.4	303.75	303.24	302.65	303.85	303.89	302.63	304.72	301.15	302.48	303.52	302.41	305.05	305.61	303.05	303.5	303.43	302.91	303.96	304.39	304.6	302.27	302.11	303.22	303.32	301.91	304.55	301.76	303.57	303.79	302.8	304.26	304.23	303.1	305.11	303.42	303.03	303.62	304.81	302.62	302.52	303.89	303.15	301.75	303.22	303.58	302.1
301.45	303.41	302.76	301.87	303.35	304.02	302.09	302.25	302.27	302.86	303.7	303.38	302.88	300.93	305.03	303.49	304.57	304.39	304.36	303.13	303.02	304.98	302.81	302.59	304	303.75	303.19	303.01	303.66	303.22	304.33	303.18	302.13	302.67	303.48	301.62	304.93	304.34	304.11	303.39	302.89	304.26	302.21	302.37	305.62	303.76	304.07	304.59	304.81	303.17
316.8	317.76	315.28	317.4	315.4	315.26	316.05	315.68	315.84	316.16	316.38	316.76	317	316.38	316.09	316.15	318.46	315.98	317.06	316.46	318.44	316.26	317.46	314.83	317.16	316.97	318.09	316.36	318.09	316.53	317.15	315.49	317.64	317.52	317.54	316.57	316.71	317.77	316.87	315.9	317.35	317.02	317.58	317.44	318.32	316.84	317.59	318.22	317.47	315.58
302.82	302.22	302.31	302.8	302.05	303.23	301.02	303.58	303.06	300.49	304.01	303.33	302.71	303.1	301.85	303	302.57	304.57	303.29	301.83	303.58	303.03	302.98	301.53	302.61	301.42	304.32	301.48	302.24	301.89	302.57	301.75	304.5	301.1	303.77	302.9	301.79	302.02	303.37	303.41	302.74	301.7	302.68	302.85	302.84	302.94	300.87	303.39	302.51	302.89
324.96	327.53	326.03	324.18	326.35	325.76	324.52	324.32	325.74	324.7	325.25	324.64	326.42	324.15	325.15	326.47	326.01	326.05	324.73	324.21	323.36	325.36	325	324.24	325.25	324.73	324.16	327.24	325.56	326.54	324.96	325.93	325.21	325.25	325.57	325.72	325.94	326.4	325.96	326.23	325.17	325.94	325.78	326.15	324.63	325.87	325.32	325.57	326.31	324.69
308.13	309.07	308.14	309.89	307.13	307.22	308.72	309.36	307.24	308.41	309.56	310.39	308.29	308.02	306.96	309.79	308.45	309.94	309.1	309.04	308.97	309.62	310.27	307.84	310.71	310.46	310.65	309.62	309.27	309.72	308.44	309.77	309.11	308.84	309.03	308.8	309.39	309.15	308.35	308.13	309.5	308.47	309.08	309.06	308.84	308.95	309.9	307.99	308.77	308.01
316.09	315.31	314.49	313.62	314.68	313.66	313.88	315.87	314.34	313.83	316.13	316.79	314.7	316.22	313.7	314.57	316.62	314.49	314.31	316.09	315.3	315.91	314.92	314.71	316.23	313.71	314.69	313.36	314.43	313.58	317.22	314.92	316.09	315.45	314.18	312.77	315.18	315.42	314.6	316.74	314.95	315.25	315.88	314.27	315.4	315.32	314.15	313.74	314.17	315.3
315.14	314.11	315.56	315.88	315.93	315.85	315.1	315.08	314.51	315.15	314.75	317.58	314.62	314	317.53	317.29	316.12	314.35	313.89	315.33	315.24	314.43	314.77	314.87	314.35	315.93	315.25	314.81	317.91	315.74	315.53	316.66	316.61	316.1	316.26	315.08	314.72	315.54	315.38	317.27	316.12	314.82	313.47	316.53	315.3	315.2	315.65	316.8	315.21	317.26
324.99	324.17	326.29	325.17	325.65	324.26	326.17	325.68	325.4	326.01	327.08	324.49	326.85	325	325.02	325.34	325.88	324.79	325.61	322.46	325.72	324.52	324.52	326.59	325.68	323.39	325.11	325.37	323.67	324.01	327.22	324.84	325.81	323.94	325.68	325.11	326.65	325.81	325.38	325.76	323.89	325.62	325.13	325.89	324.65	326.05	325.36	324.82	325.65	324.35
313.15	314.16	315.63	313.72	314.43	313.46	310.96	313.78	312.85	313.84	313.56	312.57	314.08	311.87	312.55	314.92	315.33	313.27	312.69	315.4	313.71	313.59	312.88	313.65	314.36	316.3	313.68	313.9	313.39	315	313.24	316.35	312.02	315.43	313.33	314.59	315.47	314.2	315.06	313.97	312.29	314.11	312.5	314.56	316.19	313.28	314.34	313.15	313.71	313.27
314.59	314.91	314.85	314.85	315.05	314.89	313.93	314.29	314.81	314.39	315.54	314.46	314.46	314.18	314.64	314.71	317.41	313.46	313.05	315	315.33	313.72	317.46	314.89	313.91	313.83	315.22	315.82	315.56	315.5	312.8	314.5	315.82	314.88	316.26	317.22	316.47	315.7	314.61	315.04	314.22	314.53	315.34	314.76	313.37	316.42	313.46	314.98	314.6	316.01
318.49	318.03	318.22	319.5	317.22	320.31	321.23	319.27	318.69	317.94	318.04	316.99	319.1	317.71	318.99	319.82	318.62	318.28	318.63	318.06	319.14	318.3	318.44	318.85	317.89	318.59	317.52	319.76	318.68	319.16	318.67	318.56	318.67	319.82	319.2	318.27	318.71	317.86	317.54	319.62	318.31	319.77	320.53	319.11	318.36	319.02	319.15	319.58	319.81	317.5
303.35	302.93	303.45	302.16	303.18	302.47	302.71	302.34	302.27	302.87	302.72	302.56	302.62	302.12	301.93	302.38	303.04	304.02	302.09	302.33	302.51	302.65	304.64	304.32	303.96	302.27	303.1	302.86	303.19	303.23	304.13	301.97	302.74	302.47	303.67	302.79	302.86	303.1	302.04	301.49	301.79	301.6	302.78	301.88	300.79	302.37	302.38	302.02	304.19	301.71
320.66	318.84	317.38	319.81	317.27	320.01	319.74	319.59	319.86	319.04	319.33	318.29	319.31	318.77	320.31	317.38	318.95	318.18	318.56	318.88	319.34	317.78	318.32	317.18	317.22	320.15	317.48	319.69	319.5	318.29	317.91	317.94	319.53	318.16	319.64	319.82	317.5	319.4	318.71	318.52	318.62	319.41	319.89	316.18	319.71	318.31	320.28	318.24	317.8	318.61
303.65	303.97	302.52	303.12	301.75	302.64	303.79	305.16	303.86	303.93	302.18	302.38	304.45	302.91	302.3	301.32	303.63	303.97	302.31	301.51	302.68	303.84	304.14	303.34	303.16	304.41	303.81	303.51	303.2	302.36	302.29	304.67	303.32	303.32	303.93	302.03	303.61	304.41	304.1	303.58	303.4	301.93	303.3	302.18	303.83	304.43	302.73	303.03	303.06	303.43
312.99	312.84	312	314.46	313.34	314.07	312.72	314.69	313.39	313.06	311.84	313.41	312.61	313.3	313.97	311.02	314.29	312.73	313.12	314.56	313.57	313.9	311.89	312.53	314.42	312.8	312.12	314.59	312.28	313.02	312.4	313.89	311.78	314	313.51	313.21	312.46	313.98	313.1	314.14	313.26	312.31	313.22	313.8	313.93	312.04	312	312.59	313.82	314.74
315.08	312.95	315.21	313.17	314.36	314.97	313.51	312.04	314.34	313.12	314.61	314.68	313.29	315.55	311.92	314.67	314.55	314.95	313.39	313.99	315.68	315.6	313.89	313.51	313.61	313.48	312.09	312.6	314.34	315.17	314.2	314.39	314.08	312.3	313.22	313.48	313.51	312.81	312.25	313.5	313.9	313.55	312.64	313.68	312.4	310.74	314.44	312.24	312.65	313.99
305.64	305.43	306.88	306.84	308.27	306.36	307.18	306.77	305.14	306.28	305.92	305.92	306.9	305.22	307.4	304.69	305.3	304.22	308.04	306.02	303.96	305.07	306.32	306.74	307.31	305.92	306.75	305.84	306.06	306.81	305.5	307.07	307.45	306.15	305.69	307.87	307.1	306.23	307.1	306.85	304.88	306.74	306.94	306.24	305.58	305.69	307.47	306.15	306.66	305.59
313.61	312.06	314.39	312.18	315.13	313.95	314.32	312.63	313.44	312.3	313.73	312.83	313.89	313.42	314.93	311.79	313.32	312.67	312.04	313.15	313.79	313.61	312.55	312.89	312.71	312.45	313.98	312.82	314.46	315.09	312.68	312.32	312.38	312.17	314.87	310.88	312.98	312.08	313.05	314.88	313.05	313.77	312.57	312.96	313.04	312.01	313.4	313.52	314.17	314.07
311.47	314.05	312.1	312.85	312.74	312.77	313.54	314.39	312.4	314.93	313.28	313.09	312.64	313.69	312.78	313.93	312.13	313.44	312.52	312.55	311.78	312.34	312.85	312.07	312.22	312.86	312.93	313.55	314.02	313.94	312.3	313.5	313.03	313.55	312.91	315.52	311.65	311.97	314.46	313.2	313.51	312.08	313.67	313.74	313.72	312.47	312.92	312.56	311.24	313.57
294.84	294.55	292.28	295.27	293.33	291.91	293.39	294.55	294.74	292.96	293.89	292.91	293.98	295.91	295.73	294.01	291.45	295.28	293.14	293.37	295.57	293.11	293.57	292.98	295.14	295.08	294.71	295.43	294.94	292.92	295.5	293.79	294.35	294.51	292.47	293.54	292.11	293.42	292.77	294.12	294.1	294.12	293.85	293.57	295.05	293.21	293.88	292.52	292.75	293.08
307.64	307.86	307.66	305.78	307.54	306.36	306.34	306.79	306.25	307.03	306.64	306.8	306.21	307.34	306.32	308.42	306.92	306.49	305.05	308.73	306.86	305.35	307.63	307.92	305.49	308.34	307.63	308.52	306.19	307.18	306.21	306.57	307.45	307.37	307.6	307.42	306.03	306.96	307.73	306.42	306.5	305.6	306.04	307.48	306.48	305.17	306.44	303.14	306.6	307.35
313.29	315.5	313.41	315.85	314.64	313.96	313.54	314.18	314.95	313.34	314.19	315.27	314.73	314.64	313.59	313.39	313.47	313.95	313.31	311.49	313.81	315.74	313.05	314.76	312.93	315.06	315.92	314.12	315.42	313.01	313.78	312.86	314.74	314.42	315.49	313.82	313.91	314.3	312.36	314.56	313.95	315.54	314.6	314.36	313.66	315.07	313.64	312.27	313.69	312.51
306.03	305.24	306.36	304.87	304.49	305.44	304.33	306.09	307.19	305.11	306.34	306.58	304.76	304.56	303.48	304.45	305.27	305.53	305.23	305.9	305.24	306.84	305.99	305.76	306.77	306.23	306.32	304.41	305.58	306.26	305.12	306.49	304.87	304.67	304.65	305.89	305.59	304.59	304.68	302.76	304.59	304.3	304.01	304.36	305.56	305.45	306.56	303.78	304.96	303.82
317.77	315.9	317.52	319.03	318.78	316.7	316.84	317.81	317.58	317.36	316.62	318.39	318.55	318.07	317.89	316.58	316.81	316.43	318.43	316.53	317.98	317.31	317.12	316.35	317.29	315.68	317.98	315.36	316.65	318.72	317.16	316.72	316.84	316.36	317.24	316.31	317.87	315.84	316.05	317.89	317.53	317.5	316.94	317.84	318.43	316.99	316.98	318.1	315.54	316.98
313.49	315.06	313.58	314.63	315.44	315.87	314.53	314.79	315.04	314.91	313.48	311.87	314.41	313.65	314.36	312.45	314.77	313.55	313.59	311.6	313.6	314.51	313.93	313.31	312.94	313.47	313.82	313.16	314.07	314.07	313.28	313.6	316.26	313.92	313.01	315.18	314.04	316.02	313.25	314.33	315.69	316.37	313.65	313.89	315.38	314.36	312.39	315.11	313.6	314.49
295.27	294.42	294.94	294.67	293.73	293.92	293.75	293.48	294	293.95	294.58	294.49	293.43	294.23	293.44	292.57	293.69	293.31	292.29	295.41	292.84	293.68	295.98	295.58	294.14	294.59	294.65	294.63	294.13	292.78	296.16	293.22	294.47	293.97	295.25	293.97	294.49	292.16	295.26	295.34	294.31	293.43	295.13	293.95	294.2	294.66	293.52	293.81	293.35	294.4
295.56	294.98	294.7	294.81	295.07	293.37	292.55	293.44	293.91	293.47	293.55	293.84	291.94	294.19	292.38	293.37	293.46	293.78	292.53	292.81	294.67	292.35	294.03	294.09	296.09	294.65	295.02	294.73	292.83	294.39	294.43	293.29	294.22	293.59	293.14	291.79	292.33	295.14	292.95	291.92	294.35	294.61	293.71	295.8	293.08	294.01	293.77	294.9	294.97	291.92
304.14	304.14	303.28	303.29	302.32	302.12	302.85	302.29	303.69	302.06	302.29	302.99	302.54	304	303.59	304.39	303.78	302.79	303.99	304.7	304.3	303.76	304.92	303.81	304.41	302.82	303.63	301.7	303.57	302.85	304.43	303.9	300.38	303.48	304.12	302.69	303.56	302.47	303.52	304.41	301.72	303.35	301.84	304.17	303.36	302.71	302.99	304.11	302.95	302.56
310.81	313.02	312.55	312.88	312.62	312.51	310.87	312.81	311.44	312.74	308.62	312.14	310.9	312.51	312.73	312.54	312.57	313.86	311.28	312.48	313.37	312.99	312.14	311.27	310.78	312.3	313.09	312.66	311.82	310.76	311.68	313.08	312.7	313.32	313.12	311.52	312.93	312.01	312.56	311.79	311.92	312.2	313.76	313.83	312.71	312.2	311.46	313.57	311.56	312.54
305.16	306.72	305.97	305.16	304.78	304.99	307.27	306.26	306.43	306.4	306.22	306.03	306.91	306.13	305.86	306.57	306.14	306.15	306.2	305.81	306.78	305.81	304.73	306.29	305.32	307.24	306.24	306.58	305.13	306.68	306.82	307.46	305.22	306.96	307.69	306.28	305.07	306.9	307.9	305.29	306.12	306.28	307.28	305.98	305.62	307.25	306.2	303.9	305.71	306.42
304.08	304.22	303.26	305.55	304.52	304.34	302.96	304.58	304.67	303.52	304.43	305.57	304.66	304.22	304.79	306.04	305.31	306.86	305.46	305.18	304.53	303.9	304.25	304.91	303.66	304.68	304.66	305.41	304.59	303.99	305.19	304.56	304.4	302.4	306.28	302.3	306.02	304.72	304.52	304.23	307.18	304.21	304.01	304.71	303.19	304.24	303.22	303.04	304.78	304.14
304.87	304.14	304.73	305.39	306.7	304.84	305.56	303.97	304.53	305.51	303.42	303.84	305.24	304.06	305.36	305.2	304.62	306.88	303.68	303.9	304.78	304.9	305.96	304.31	306.05	304.1	304.84	305.64	304.47	304.99	305.92	305.44	305.02	305.21	305.3	305.16	304.42	303.18	304.36	306.05	305.76	304.91	306.04	304.16	304.87	304.66	304.05	304.76	303.99	303.06
302.41	300.57	300.37	300.23	300.06	301.01	302.03	300.9	300.75	299.54	300.68	302.24	300.87	300.47	301.86	300.41	301.84	302.44	300.2	303.38	300.7	300.39	301.12	300.43	302.15	301.68	300.15	301.38	299.53	301.22	301.17	300.31	298.83	299.65	301.97	300.48	300.86	301.5	299.86	301.29	300.06	300.49	300.32	301.92	302.24	301.86	299.71	298.37	300.57	302.05
317.44	316.77	315.56	313.42	316.21	316.35	315.84	316.64	315.88	314.94	314.46	316.78	316.24	313.29	314.11	316.98	316.75	317.77	315.82	315.53	315.91	315.49	317.65	315.38	315.39	315.88	314.78	315.45	316.31	314.81	316.81	315.29	315.26	317.63	315.28	315.1	315.28	316.29	316.44	316.41	315.22	315.67	316.43	316.74	315.39	315.33	315.08	313.93	317.71	315.36
309.38	307.99	308.11	309.34	308.75	309	309.3	311.47	307.58	309.41	309.19	310.25	308.26	309.71	309.59	308.78	308.8	310.37	307.26	306.04	307.65	308.8	308.63	306.76	306.75	308.14	310.48	309.58	308.49	308.07	307.29	310.62	309.51	308.83	308.39	306.38	307.8	307.64	309.23	307.8	308.67	308.63	308.82	308.55	308.94	309.95	308.59	307.78	309.3	308.65
314.05	316.59	315.46	317.6	315.43	315.05	315.05	315.36	315.64	316.26	314.87	316.13	314.96	316.55	315.22	315.21	315.16	316.79	315.33	317.28	315.66	315.48	315.07	315.35	315.39	315.97	316.35	316.84	317.17	315.5	317.69	315.34	315.46	315.86	317.52	315.06	315.98	316.81	315.27	314.05	314.82	315.69	314.64	317.05	314.7	317.08	314.3	317.08	316.14	316.13
327.57	326.63	329.43	327.14	328.49	327.64	326.61	329.68	328.74	328.52	328.47	327.68	327.6	328.04	328.48	327.79	326.75	327.24	329.51	329.94	328.05	327.39	327.26	328.11	326	326.85	327.87	328.15	328.44	328.25	327.15	327.49	327.56	329.21	328.41	327.36	327.89	327.46	328.05	327.3	327.03	327.65	327.89	326.94	327.63	327.61	327.71	325.18	326.52	328.99
314.67	313.07	314.06	311.14	313.21	313.31	312.37	314.08	312.58	314.11	314.51	312.77	314.42	313	313.73	311.94	314.67	313.44	313.04	311.56	312.74	313.51	314.63	312.85	312.43	315.12	314.77	312.26	314.26	313.58	313.11	312.52	311.97	313.25	312.45	312.9	314.47	312.65	313.69	312.84	312.03	312.64	313.89	312.31	311.34	313.32	312.06	312.51	312.13	312.85
308.25	306.45	305.04	305.56	307.13	303.63	306.6	305.79	306.94	306.88	305.44	306.09	306.64	308.11	307.69	304.39	307.51	304.88	306.55	306.09	305.57	305.5	306.84	304.74	306.94	306.36	305.81	307.69	305.52	305.53	305.97	306.29	305.72	305.31	305.96	306.46	306.24	306.47	306.67	306.35	305.59	305.99	305.67	306.54	303.5	307.5	306.64	306.52	306.15	304.64
311.19	311.85	311.39	310.68	309.26	312.92	311.16	309.93	310.64	311.07	310.03	311.02	310.63	311.62	308.4	311.49	311.76	310.31	309.6	311.37	309.6	311.75	309.33	312.19	312.57	310.35	309.5	309.35	311.14	310.86	310.79	310.65	309.33	310.28	311.11	310.47	312.7	311.68	310	312.5	311.15	312.2	308.88	312.09	308.79	312.08	310.43	311.71	311.16	310.91
305.55	304.81	303.26	305.36	303.16	305.24	303.46	303.26	304.31	304.92	304.72	304.69	303.75	304.72	303.61	304.88	305.16	304.57	304.22	304.05	304.73	303.86	303.79	304.84	304.1	303.92	305.19	303.66	304.86	304.89	303.84	305.09	305.68	304.44	305.72	306.27	304.01	304.99	304.31	302.32	304.98	304.55	305.53	304.19	303.62	305.51	304.48	304.55	303.93	304.42
304.31	305.94	303.56	304.59	305.29	306.89	303.09	304.74	304.5	306.42	306.44	305.23	304.88	307.77	305.84	305.82	303.18	305.84	304.39	305.42	304.43	303.96	304.67	304.99	306.28	304.2	304.87	304.58	306.25	304.69	304.5	304.35	305.07	305.11	305.66	305.23	304.6	305.55	304.68	304.27	304.89	304.61	305.3	305.15	307.25	306.31	305.47	305.24	302.79	304.62
306.56	306.69	305.97	308.01	305.67	304.23	308.19	308.41	305.31	307.1	305.88	306.95	307.13	308.04	306.35	306.6	307.2	305.63	306.39	305.29	307.38	307.29	308.71	309.62	307.64	308.55	307.31	306.29	307.83	308.35	306.93	306.38	306.34	308.28	308.21	307.69	305.71	306.99	309.24	308.35	306.58	305.71	308	305.52	304.72	306.04	306.81	304.81	308.35	307.75
311.36	311.02	309.54	310.14	310.56	309.82	311.64	310.24	310.21	310.15	311.07	311.41	310.22	311.58	309.57	312.57	310.37	312.18	310.85	311.73	311.51	311.85	309.97	310.44	308.52	311.14	310.87	311.1	310.19	308.96	309.66	309.52	309.18	310.59	310.2	311.55	309.93	312.04	310.8	310.67	311.49	311.05	309.16	310.33	311.21	311.42	310.57	310.46	310.49	311.63
303.47	301.87	302.69	302.83	305.35	302.92	304.66	301.82	303.22	301.94	303.29	303.51	301.88	302.69	303.89	302.32	302.89	303.73	303.7	301.76	304.67	303.07	304.32	303.03	304.56	304.52	305.65	303.52	301.75	302.82	302.28	304.1	302.53	302.9	303.1	303.2	304.06	303.74	303.09	304.58	304.24	303.13	303.33	304.05	303.95	302.24	303.92	303.03	304.37	301.81
316.74	315.11	316.47	315.16	317.91	315.24	315.9	314.27	315.76	316.86	314.82	317.51	315.91	314.81	316.58	315.86	317.39	316.56	316.51	315.6	314.75	316.69	316.32	317.67	316.99	316.19	315.27	314.32	315.98	315.48	316.36	317.08	315.09	318.14	316.66	316.85	316.24	314.76	315.43	315.37	315.96	315.7	317	316.04	315.01	316.02	315.88	316.31	314.62	315.36
307.67	306.58	306.64	307.88	306.93	304.96	305.76	307.22	307.34	306.77	307.42	308.98	307.29	304.47	306.94	307.24	307.75	306.38	305.47	305.47	306.24	307.74	305.37	305.9	306.67	306.27	309.25	306.59	306.27	306.82	306.54	306.86	307.16	306.59	304.17	306.78	307.82	305.95	307.58	306.32	305.08	305.25	307.28	306.96	305.71	308.02	305.82	307.68	307.95	305.62
292.3	292.81	293.12	293.22	293.85	294.91	291.79	292.85	294.3	293.73	294.25	294.75	294.29	294.23	292.93	292.98	294.69	292.65	293.47	295.19	292.87	295.37	292.77	294.08	292.74	294.6	294.08	292.73	294.27	295.19	293.03	294.94	295.26	293.51	294.31	293.82	293.78	295.25	295.62	294.73	293.71	294.07	293.66	293.95	295.17	295.31	293.3	293.81	294.68	293.93
295.02	293.3	294.21	295.17	295.36	294.43	295.06	293.06	294.78	295.55	294.16	294.66	296.97	295.97	294.81	296.43	295.51	295.36	294.78	295.53	295.5	294.52	294.94	293.79	293.21	293.64	294.15	296.2	294.58	296.25	296.9	293.7	295.17	292.82	294.53	294.85	296.35	295.15	295.8	295.7	294.41	294.64	293.76	295.18	295.78	296.31	294.28	294.33	295.76	293.51
294.94	293.98	294.53	292.88	293.62	294.47	295.23	296.22	294.71	295.7	295.54	294.56	295.25	295.03	293.83	295.49	295.61	294.86	297.32	293.51	295.1	294.65	294.62	294.6	294.61	294.19	295.36	295.42	292.13	295.42	295.35	294.58	294.87	295.86	295.2	295.61	294.15	293.85	295.65	295.95	295.75	294.3	294	294.63	296.25	296.26	292.75	295.58	295.26	295.25
328.63	328.77	326.81	328.52	328.77	327.94	328.18	327.53	328.6	328.38	328.47	329.83	328.94	328.46	329.02	328.59	326.79	326.86	329.55	328.55	329.3	327.91	329.48	328.68	328.51	328.97	328.26	329.05	327.45	327.33	327.44	328.38	329.03	328.66	327.65	328.37	328.09	329.17	328.72	328.88	327.87	326.46	329.26	328.11	329.78	327.64	327.3	328.51	328	329.33
307.36	305.47	305.39	304.46	304.91	303.98	303.95	304.98	306.3	304.24	306.13	306.48	306.09	305.51	305.56	305.57	302.88	307.1	306.36	306.41	305.83	304.63	306.04	304.81	307.18	305.18	303.62	305.35	305.42	306.8	305.26	305.61	306.95	305.14	304.37	304.54	306.58	306.83	305.29	305.21	307.36	305.05	305.57	306.28	303.16	306.88	306.8	304.63	303.82	303.59
308.62	306.36	305.76	307.4	306.41	307.48	306.81	306.12	306.17	307.31	306.95	304.45	305.05	305.43	305.68	307.28	306.84	306.42	305.01	305.37	307.12	306.07	305.46	307.03	305.21	305.22	306.26	306.16	307.73	306.6	307.96	306.34	307.32	306.57	308	307.65	307.7	307.94	304.78	307.03	306.59	307.69	307.11	305.7	304.35	306.25	305.99	305.37	305.95	306.78
316.85	316.3	317.76	316.72	319.05	319.32	317.36	319.12	317.98	318.08	319.43	316.99	318.22	316.81	318.88	318.04	318.5	319.44	317.84	317.67	317.82	318.56	317.52	319.03	317.62	319.02	318.71	317.98	318.22	319.69	318.8	317.65	319.71	317.01	316.79	319.12	319.06	316.75	317.75	316.2	317.43	319.05	317.7	316.57	317.58	318.12	319.06	320.06	317.85	317.28
314.34	314.88	312.37	313.59	314.47	314.95	315.05	313.45	313.85	313.98	313.44	314.21	314.05	314.42	314.21	313.77	312.83	313.2	315.29	314.66	314.54	313.16	315.5	312.7	312.1	314.1	314.76	315.65	313.34	313.28	313.39	314.05	313.55	312.9	314.04	313.53	314.24	312.11	314.54	313.76	313.81	314.47	314.03	313.41	315.03	314.01	313.43	314.52	315.67	313.86
313.88	312.64	313.47	312.06	311.19	312.49	313.14	313.2	313.18	312.81	312.63	312.67	313.13	313.81	312.7	314.51	313.26	315.78	312.36	311.39	313.13	312.4	315.98	313.4	313.64	313.97	313.44	312.83	313.9	315.44	312.71	313.31	312.99	314.27	314.2	313.71	315.02	313.57	313.82	313.68	313.8	314.6	312.3	312.57	311.75	312.22	313.53	313.44	313.45	312.86
306.72	306.57	306.82	306.59	307.21	307.52	305.37	307.96	307.03	306.45	307.54	307.68	307.83	306.74	306.88	306.15	307.42	305.42	307.67	307.05	307.27	305.09	306.27	306.83	308.25	306.8	307.31	307.61	306.15	306.36	307.26	305.39	305.9	305.65	306.58	305.5	305.99	306.3	306.53	308.23	306.17	306.21	306.16	305.47	307.82	306.07	306.46	306.89	304.71	305.35
302.62	303.77	305.51	303.66	304.4	301.39	302.55	303.26	303.66	304.13	305.3	303.95	301.79	301.87	302.03	304.52	303.09	303.12	303.27	302.62	303.43	303.11	304.22	304.06	302	306.54	304.1	303.04	303.03	301.83	304.33	303.22	303.91	302.42	303.09	303.98	304.7	302.99	303.22	303.69	303.77	302.3	304.75	305.2	304.17	303.66	303.74	303.87	302.54	304.74
311.86	310.46	310.63	310.32	310.53	311.49	312.03	310.46	311.13	311.48	312.21	311.1	310.28	310.53	310.91	310.19	309.61	310.83	310.7	309.89	310.73	310.8	309.4	312.23	309.26	311.39	309.35	311.71	311.12	310.87	310.59	311.03	310.92	312.38	310.5	311.79	311.92	310.66	310.88	308.93	311.35	311.25	311.78	312.38	311.67	310.83	312.41	310.63	310.96	312.08
315.09	314.47	314.38	312.81	312.78	315.25	315.51	315.5	314.68	314.21	314.18	315.6	313.3	314.71	315.31	315.67	314.45	315.1	312.33	313.81	314.36	314.37	313.32	314.64	315.03	315.21	314.77	314.14	314.29	314.05	314.89	314.77	314.37	312.97	315.91	314.73	313.59	316.04	315.94	314.22	312.93	314.32	313.31	314.38	315.83	314.92	316.76	316.66	314.81	313.66
326.18	325.65	327.47	327.22	328.51	325.79	327	327.25	328.14	327.27	327.88	327.14	327.44	325.46	327.33	327.27	328.08	326.97	328.51	326.96	327.04	327.25	327.4	326.98	327.64	325.53	328.04	327.03	326.53	327.79	326.06	326.65	326.02	330.2	326.51	327.74	326.04	325.37	325.72	327.45	327.22	327.74	327.84	327.34	329.79	325.22	326.15	328.13	326.27	327.32
325.44	326.54	324.68	325.9	324.56	326.52	325.12	324.69	324.09	323.99	326.49	327.01	324.8	326.92	325.96	325.23	325.45	324.87	325.58	324.16	325.08	324.55	325.65	324.74	324.47	325.15	324.82	324.59	326.58	325.12	325.6	325.29	324.23	323.76	323.87	324.52	326.38	326.29	326.3	323.64	325.41	326	324.22	323.89	326.04	324.04	325.65	326.32	325.64	325.05
312.9	311.71	312.29	311.95	311.89	313.77	312.27	312.4	312.81	313.61	310.81	309.57	314.03	312.04	313.18	312.25	312.28	311.84	312.71	311.78	312.62	313.5	311.02	310.34	312.52	313.16	313.08	311.47	311.07	313.38	312.16	310.3	311.96	312.16	312.56	312.1	313.04	312.68	312.44	313.09	312.21	312.81	312.3	312.39	310.62	312.41	311.99	312.34	310.88	312.63
303.35	301.37	302.86	303.88	304.89	302.28	303.66	303.45	302.97	302.47	304.27	303.81	303.1	303.23	301.91	303.84	304.16	305.16	303.18	303.57	303.85	302.15	304.2	303.47	301.81	302.71	304.34	301.2	304.17	302.82	301.86	304.31	302.29	300.95	303.36	303.44	302.79	302.3	303.34	302.76	304.78	303.09	303.27	304.09	301.9	303.7	303	302.99	304.35	302.98
326.64	327.95	330.11	330.24	328.42	328.61	327.82	328.98	326.43	328.52	329.49	329.65	328.59	328.84	327.51	330.32	327.18	329.31	329	327.35	329.16	328.44	329.01	326.9	328.54	329.24	329.23	328.04	327.04	327.5	328.27	330.61	327.7	327.12	327.75	328.03	325.99	328.43	327.53	327.81	328.86	329.6	328.45	328.15	328.03	327.72	328.48	329.01	328.35	328.1
303.35	302.64	304.5	303.44	304.82	304.53	304.2	303.43	305.95	303.28	303.08	302.57	305.02	304.39	302.5	303.36	302.01	301.94	304.55	305.49	304.28	302.93	306.1	301.79	306	304.41	303.66	302.8	304.41	305.08	302.36	303.48	303.42	303.15	304.18	304.53	305.29	303.16	306.33	302.85	302.57	303.55	304.24	301.58	303.91	303.62	303.88	305.46	304.11	303.45
313.58	316.12	315.79	313.04	316.12	313.57	313.16	315.05	315.37	315.26	315.61	314.33	316.03	314.43	315.01	313.03	314.61	313.89	315.16	314.98	314.95	314.79	313.68	313.82	313.78	315.41	315.41	313.28	313.49	313.87	314.99	314.98	315.43	316.02	314.52	314.1	313.59	314.7	316.05	315.28	314.77	315.8	314.76	314.86	314.47	313.23	315.47	314.35	314.56	314.19
302.37	303	302.03	301.86	301.82	302.47	303.37	302.56	304.55	303.3	302.65	304.04	301.19	301.85	301.35	303.61	303.48	301.01	304.51	302.47	303.81	303.03	302.32	303.02	302.38	302.03	303.12	301.89	301.85	301.71	302.07	301.68	302.2	303.4	303.13	302.91	302	304.27	300.98	305.81	301.89	303.72	301.84	300.9	302.06	303.49	302.26	302.76	301.08	302.6
309.21	308.34	310.77	307.25	309.03	308.55	310.34	308.37	310.56	310.05	308.55	308.74	310.78	308.63	310.38	309.8	309.08	307.93	309.09	307.73	309.81	307.65	308.01	310.27	309.54	309.32	309.36	309.6	309.61	308.58	308.29	308.73	308.38	309.01	308.86	309.44	309.51	306.89	309.56	309.41	308.63	310.75	308.25	309.27	309.12	309.38	310.33	309.57	308.74	309.67
314.25	313.24	314.81	311.11	313.79	314.31	312.55	312.87	313.15	314.51	312.24	314.43	313.04	313.49	312.47	314.37	313.57	313.66	312.11	313.01	315.3	313.7	312.99	313.87	312.32	311.09	316.32	314.17	315.31	313.86	314.27	313.77	313.24	312.55	314.23	313.55	311.42	314.98	312.88	314.16	315.14	313.44	313.95	314.97	313.95	315.13	313.11	314.38	314.49	312.89
312.64	313.73	313.99	314.92	313.99	314.75	315.51	313.36	312.1	314.44	314.09	312.89	314.44	314.24	313.86	314.34	315.68	314.38	312.77	311.69	312.49	313.95	313.95	312.95	314.8	313.63	315.91	313.13	313.12	312.95	313.46	313.02	314.99	314.76	313.09	314.14	313.98	314.08	315.64	314.95	314.74	314.55	314.56	313.24	314.13	315.33	313.53	315.27	313.35	313.6
305.58	305.41	306.28	307.91	307.51	308.29	303.92	307.16	307	307.23	306.69	307.52	306.49	306.63	306.19	308.29	305.7	306.62	307.51	306.28	306.01	306.33	306.67	307.01	307.38	306.41	307.35	306.44	305.34	305.32	307.68	308.2	306.23	306.26	305.43	307.05	306.08	306.82	307.16	306.22	306.89	308.32	306.29	307.42	306.23	304.41	305.48	306	308.74	304.38
326.24	330.46	328.88	328.75	327.64	326.72	326.53	325.26	327.78	327.95	328.63	328.48	327.6	328.69	326.86	328.07	327.9	326.71	328.78	327.03	327.9	327.58	327.93	328.39	327.5	326.42	327.78	328.87	328.36	329.46	329.01	328.78	329.08	328.52	328.02	326.61	326.65	326.29	330.19	329.64	328.91	327.75	328.23	328.08	327.54	326.72	327.32	328.19	327.13	329.15
310.35	312.45	311.95	312.2	311.01	310.88	311.55	311.82	310.65	312.3	311.39	312.39	310.8	311.04	312.11	312.16	309.66	311.65	310.75	313.01	312.23	311.75	311.96	310.52	313.01	311.65	311.59	312.27	313	310.63	312.3	312.38	310.81	314.92	312.66	311.5	311.37	313.16	311.92	311.97	310.47	311.76	313.44	312.55	311.52	311.56	312.83	312.85	308.32	311.55
307.43	306.43	307.19	308.69	306.58	304.06	305.85	306.6	305.42	306.39	306.01	308.36	307.46	305.41	306.66	306.07	307.19	307.62	307.26	305.5	306.75	306.87	307.38	307.95	306.88	305.15	308.05	308.29	307.23	306.15	306.01	305.16	305.88	305.6	306.65	307.3	305.41	306.12	306	305.94	307.2	305.88	303.68	306.42	306.23	305.31	305.38	306.13	307.03	304.95
311.93	309.56	310.76	312.37	308.7	309	309.83	310.7	309.92	310.43	310.64	311.84	311.11	312.73	310.95	311.06	310.99	312.16	311	310.42	309.88	310.41	311.37	307.67	310.44	310.23	311.99	309.96	309.45	309.31	311.15	310.53	311.42	310.78	309.07	311.47	311.47	310.07	311.53	311.06	312.62	309.4	311.03	310.38	311.18	310.47	311.92	310.86	309.92	309.1
305.02	305.6	306.45	305.25	305.72	303.29	305.25	303.72	304.94	305.79	304.03	306.86	306.24	305.86	306.25	305.55	305.43	305.26	304.18	305.05	306.32	305.75	306.59	305.77	307.11	304.24	303.95	304.45	306.66	305.72	305.77	304.32	306.65	306.59	306.02	306.9	304.44	306.1	303.88	304.83	305.08	305.68	306.24	305.73	306.68	306.55	306.62	305.3	304.89	306.71
313.32	312.79	313.36	312.13	313.2	314.02	312.9	314.71	312.92	313.44	313.1	313.88	313.64	313.61	313.14	313.37	312.44	312.17	313.09	312.62	313.45	312.61	312.98	312.06	312.24	312.87	315.26	312.5	313.85	312.01	313.48	313.89	312.57	313.31	313.45	312.1	314.02	313.63	312.69	312.87	311.96	312.43	313.35	312.6	311.3	312.66	312.53	316.7	313.92	312.52
317.44	316.08	316.93	314.79	316.66	318	317.62	318.81	316.94	318.63	318.88	316.27	316.95	316.11	317.23	317.44	318.65	319.14	315.8	317.51	316.83	318.51	317.08	318.25	317.18	318.35	316.36	317.64	318.24	318.67	315.75	316.65	318.06	317.86	316.94	317.33	318.31	317.74	318.07	316.87	316.48	317.42	318.25	316.81	318.06	317.06	317.68	318.46	317.1	315.74
303.87	304.61	303.22	304.61	304.04	305.92	303.82	304.49	303.03	305.56	303.42	303.21	305.23	304.79	305.78	303.45	303.9	305.11	302.99	303.4	304.89	305.58	303.92	303.68	304.58	303.28	304.29	306.59	304.72	303.18	303.33	305.5	304.18	304.53	303.91	304.04	305.09	304.43	305.2	304.68	303.27	305.77	306.32	302.99	305.02	305.48	302.92	304.28	304.48	303.39
316.7	315.78	315.44	315.27	315.55	314.73	315.05	314.34	316.37	316.46	315.03	314.88	315.67	314.29	315.63	315.42	317.49	314.66	314.15	315.1	312.94	314.33	313.6	315.1	313.4	314.91	315.64	314.55	313.45	315.46	315.06	315.3	316.83	315.14	314.63	316.05	315.95	315.71	314.32	313.42	315.33	315.02	313.68	315.49	315.55	315.2	314.63	317.16	314.92	314.74
317.44	314.77	317.42	316.99	316.29	318.73	318.38	318.59	317.45	319.09	317.86	316.45	316.94	318.44	316.33	317.76	318.01	316.53	316.23	316.69	318.67	315.75	316.47	317.9	315.2	316.28	317.04	316.87	316.82	317.55	317.28	318.53	317.47	318.54	314.99	317.25	317.72	317.74	318.97	317.07	317.03	318.35	317.11	317.94	317.8	317	317.48	315.94	317.09	318.47
315.57	314.21	315.26	314.33	313.32	314.29	316.56	314.72	315.59	313.99	313.85	315.78	313.6	313.81	315.15	314.46	313.13	314.92	314.81	316.91	314.92	314.53	315.08	315.49	314.94	315.66	314.57	314.02	315.92	315.33	313.57	313.73	314.32	314.33	314.98	314.86	315.37	315.68	316.21	313.11	315.76	313.79	315.14	314.9	313.66	316.57	314.6	314.56	316.15	316.43
314.43	313.79	314.49	314.75	314.83	313.08	311.39	313.16	314.03	311.67	312.41	313.03	313.2	313.93	311.68	313.45	313.25	314.38	312.6	313.71	311.42	312.97	313.47	313.23	314.06	312.99	312.84	311.37	313.92	314.52	313.38	313.3	312.39	312.93	312.85	312.46	313.98	313.54	311.4	312.69	313.85	312.22	312.29	313.61	313.31	311.19	312.1	314.31	312.2	313.84
297.97	297.55	296.4	296.94	297.78	295.8	297.27	297.42	298.32	296.28	295.62	296.29	297.63	297.81	296.63	294.96	298.04	296.35	296.91	295.4	296.26	299.45	297.97	295.17	297.55	296.43	299.17	296.87	296.45	297.04	297.4	295.99	297.22	299.22	297.14	296.77	295.84	295.7	297.63	297.23	297.21	297.8	296.42	298.29	295.49	297.48	297.76	298.45	297.01	297.03
303.79	302.62	302.73	303.13	303.38	304.26	303.28	302.7	302.32	303.19	304.34	304.44	304.62	303.12	301.85	303.49	303.31	303.77	302.48	304	304.11	305.1	304.63	303.02	302.64	304.83	303.87	302.9	302.62	303.63	303.64	303.29	303.36	302.82	303.79	304.9	303.27	305.76	304	304.2	303.3	302.87	303.08	303.25	302.54	301.64	303.94	303.13	302.34	304.13
324.77	324.54	324.95	325.12	326.13	324.02	323.42	325.53	325.5	322.36	324.99	323.43	324.43	323	322.71	325.12	324.19	324.23	325.23	324.9	324.59	325.37	324.02	323.18	324.68	323.62	324.7	325.18	322.97	324.77	324.68	322.9	324.53	325.23	324.24	324.23	324.99	325.1	325.8	325.87	325.11	324.5	324.75	323.5	325.33	324.07	324.25	324.4	324.57	323.77
328.27	327.17	327.72	326.38	328.22	328.58	327.27	327.77	326.99	327.41	328.29	325.58	326.64	326.93	325.95	328.51	329.43	328.28	328.72	327.11	329.56	327.68	327.85	329.71	326.61	328.59	326.98	327.31	326.58	328.52	328.07	326.43	328.23	329.07	328.88	328.65	328.18	327.01	329.25	328.12	327.75	328.1	328.24	327.76	327.19	327	325.22	326.88	328.23	326.63
305.76	301.75	303.4	301.65	301.39	304.27	302.71	303.45	305.42	302.73	302.08	304.15	303.89	304.45	303.88	304.92	303.31	303.75	302.95	304.08	303.76	302.89	303.8	304.14	302.77	304.1	303.79	302.78	302.56	303.09	303.88	303.8	304.28	303.15	303.79	303.92	302.95	303.61	304.73	305.78	302.68	302.66	304.06	303.36	302.59	303.88	303.94	304.95	304.32	303.81
305.13	308.13	306.18	305.48	306.29	307.2	305.4	306.29	305.71	306.47	307.79	306.2	307.2	306.23	305.44	304.66	306.26	306.96	306.49	306.24	307.03	305.36	305.87	308.16	305.69	306.77	307.58	306.11	308.13	306.51	306.45	306.71	307.18	307.12	305.54	306.84	306.42	306.13	307.41	308.06	305.88	305.55	304.11	306.43	304.22	304.92	306.9	305.34	306.93	306.97
319.7	319.96	320.32	320.33	322.29	318.42	319.5	319.39	317.98	319.92	319.81	319.02	319.42	318.53	319.15	318.6	318.91	318.54	318.56	320.4	321.72	318.95	319.09	319.21	320.25	319.98	319.67	320.66	319.73	319.29	318.35	319.1	319.19	319.98	319.91	319.69	318.7	318.16	317.85	321.01	318.34	319.85	320.7	318.86	319.28	320.88	318.26	317.71	319.29	320.96
295.69	296.12	295.68	295.98	293.68	295.57	294.49	295.64	296.22	294.54	295.99	295.32	296.94	293.62	296.1	295.28	294.25	295.75	293.8	294.39	294.63	292.94	294.92	294.37	295.81	295.91	293.68	294.37	293.68	295.27	295.28	296.19	294.28	296.13	292.98	294.79	296.41	295.5	293.1	295.24	295.51	293.47	294.31	294.71	297.02	295.78	294.01	295.51	295.13	296.36
310.55	309.1	310.8	311.21	310.5	309.42	311.02	309.4	311.54	309.84	309.84	310.05	310.53	309.36	309.79	309.05	309.69	308.75	309.79	310.23	310.33	311.74	311.11	310.58	310.49	310.7	311.57	311.64	312.39	310.4	310.51	310.68	310.97	309.61	309.92	310.38	311.32	309.34	309.93	310.16	311.54	310.68	310.65	311.24	312.5	308.86	311.46	310.62	310.25	310.9
307.19	305.27	305.64	306.73	307.47	307.55	307.37	308.14	307.08	307.25	307.26	307.89	306.75	307.56	308.18	307.06	305.64	306.34	306.78	306.96	306.92	305.26	307.12	307.54	308.47	306.98	308.56	305.66	306.24	306.81	304.43	307.85	305.71	307.44	306.91	305.78	306.52	308.5	306.1	307.85	307.46	306.08	305.79	306.55	306.19	307.38	306.62	307.02	306.4	307.54
302.82	303.27	304.17	303.18	305.55	303.6	303.82	303.71	303.43	302.14	302.35	303.14	304.08	304.32	302.48	303.37	304.05	303.61	303.23	301.89	304.29	303.94	302.88	304.33	302.96	303.38	302.57	301.25	303.57	304.62	302.25	304.79	303.45	303.66	304.47	303.13	303.15	303.56	301.67	305.1	302.25	303.78	303.71	304.44	301.64	304.35	305.96	303.46	303.15	303.76
304.56	302.62	305.41	304.36	303.59	303.95	305.72	305.13	303.69	303.41	304.43	304.17	303.76	303.19	304.7	303.55	304.6	302.78	303.29	303.81	304.69	304.74	304.65	303.78	305.59	303.48	304.52	304.81	303.83	303.07	304.21	304.53	302.78	303.97	303.83	302.85	303.39	302.71	302.42	303.86	303.32	304.24	303.65	302.96	303.65	302.29	303.68	304.17	304.32	304.49
303.45	303.05	304.61	303.84	302.62	303.17	302.9	302.1	302.52	303.03	303.34	304.12	302.75	302.5	301.91	302.68	304.09	302.24	303.7	301.89	305.39	303.93	302.98	302.67	301.13	304.02	300.92	303.76	301.56	304	302.94	304.3	304.29	302.78	303.54	302.22	303.94	304.43	302.59	302.34	304.13	304.43	304.01	302.64	302.97	303.12	304.52	303.52	303.92	304.31
310.27	309.48	310.26	309.06	309.54	309.6	307.69	308.96	309.39	311.21	309.87	308.92	310.78	309.42	308.2	308.83	310.08	310.06	311.46	309.24	309.04	311.21	309.44	308.11	310.26	309.9	310.25	309.37	310.55	308.86	310.38	308.86	310.65	309.12	310.63	310.35	309.86	311.89	310.28	310.78	308.77	308.72	309.88	312.59	308.54	308.5	309.26	309.54	309.06	310.59
312.83	315.57	315.96	314.26	315.69	315.21	314.28	315.48	314.37	315.08	313.5	314.05	314.62	314.71	315.99	313.1	316.06	315.68	315.64	314.75	315.85	314.76	316.05	314.7	314.75	314.89	315.56	318.34	314.8	315.92	313.66	314.07	313.93	315.31	313.41	314.8	315.29	315.53	314.83	314.05	316.47	316.07	314.02	315.35	314.11	314.36	314.89	314.94	314.42	313.85
314.05	317.72	316.6	318.47	315.76	315.14	317.92	315.87	314.04	314.89	315.88	314.43	315.12	316.59	314.26	315.81	316.63	315.9	315.32	316.89	316.34	314.66	316.25	315.75	317.02	316.44	314.9	314.45	315.7	316.83	315.58	316.28	316.01	315.45	316.2	316.66	315.43	314.09	317.17	314.57	318.01	317.28	315.55	315.39	314.64	315.4	315.49	316.68	314.79	315.85
317.72	317.22	317.9	316.82	315.79	317.62	313.8	317.66	315.78	315.13	315.94	315.51	316.39	315.65	316.13	314.99	314.8	315.79	317.53	314.25	317.12	316.08	315.48	315.85	317.4	317.29	316.6	314.77	316.38	316.75	316.61	317.02	315.75	317.23	317.16	315.93	315.37	314.69	316.31	315.2	317.34	314.29	315.71	316.5	317.35	315.98	314.85	315.97	315.13	315.41
305.81	305.88	305.27	306.27	305.73	306.17	305.35	305.02	305.74	304.34	306.47	306.86	306.88	306.68	306.31	305.77	307.23	306.39	306.47	307.44	306.69	308.02	306.4	305.84	306.05	305.27	306.23	305.82	306.5	307.59	306.45	307.96	304.62	307.09	307.11	304.72	307.09	307.5	306.04	304.76	305.64	306.85	306.66	307.46	305.35	306.53	307.05	306.95	306.38	305.8
304.54	304.33	304	303.63	303.76	305.67	303.27	302.45	303.83	304.57	304.89	303.3	304.91	304.8	302.96	305.13	305.15	304.5	303.67	303.86	303.23	303.19	306	304.67	304.21	304.71	303.98	302.9	302.86	304.43	303.3	305.33	305.35	303.64	303	304.7	304.71	303.06	304.76	303.16	304.74	304.3	305.96	304.9	305.26	303.65	304.49	304.23	303.83	303.86
311.95	311.29	310.92	313.19	312.41	313.52	312.74	312.21	312.22	312.42	312.88	311.42	311.15	312.17	313.08	309.94	312.96	311.6	312.24	311.84	311.14	312.23	312.24	313.32	312.74	311.1	312.97	312.72	312.8	311.59	313.28	312.78	311.71	311.91	311.26	311.29	311.6	313.1	311.71	312.81	311.35	311.91	312.57	313.32	313.58	312.82	312.5	312.04	312.8	313.25
313.47	313.49	314.14	313.56	313.73	314.37	316.87	315.58	315.06	314.54	314.62	315.8	314.5	314.8	316.36	313.83	314.81	315.75	313.62	315.56	315.39	313.69	314.27	315.45	315.4	316.56	314.54	314.41	314.36	316.46	315.42	314.01	316.5	315.22	315.44	316.27	314.87	314.97	315.2	315.97	314.48	315.09	313.88	313.93	315.05	313.79	314.91	316.29	316.13	314.15
318.6	315.86	315.96	316.87	316.95	317.72	314.88	318.11	319.01	317.2	317.24	318.39	319.25	316.37	317.62	317.77	316.75	316.77	317.73	316.76	316.26	316.84	317.51	317.11	315.17	316.44	316.36	315.91	316.68	316.54	317.56	318.48	316.75	318.92	317.1	317.94	319	317.81	316.84	316.5	317.01	318.3	317.62	318.85	316.24	318.86	317.23	318.02	316.58	318.19
303.16	304.24	302.25	301.92	302.36	304.23	304.36	302.37	305.24	301.92	302.62	303.95	303.38	301.66	302.91	305.38	304.69	302.63	303.59	303.04	302.17	302.46	302.04	301.12	303.22	302.73	303.65	301.9	304	303.42	303.1	303.79	302.89	305.35	301.73	304.69	302.79	302.05	302.86	303.65	304.84	303.75	302.72	303.53	303.97	302.52	303.29	301.88	301.4	304.33
302.95	304.7	303.44	304.97	304.86	302.57	303.25	305.23	302.94	304.13	304.39	303.51	302.59	303.11	303.63	304.06	303.47	302.46	304.67	303.91	302.9	303.69	304.13	303.9	302.4	303.92	304.4	304.49	303.54	303.43	304.47	304.77	303.3	302.48	303.26	303.66	303.62	301.46	302.49	304.73	303	302.28	303.17	304.79	303.54	303.76	302.93	304.79	304.45	301.84
328.35	325.59	326.61	326.86	325.99	326.64	327.6	327.54	326.24	326.69	328.05	326.93	326.38	327.15	327.9	326.56	326.32	327.22	327.56	327.32	325.77	326.57	327.23	327.76	325.76	326.94	325.57	326.17	325.64	327.3	327.56	327.13	327.56	328.34	327.83	327.03	327.31	327.67	327.34	328.5	328.14	326.83	326.66	326.2	328.12	327.22	326.81	326.52	327.69	327.37
301.15	300.36	300.98	301.38	300.98	298.85	300.83	298.19	299.05	298.67	299.73	300.9	299.35	298.42	298.84	300.6	299.68	298.81	301.8	299.74	300.24	299.99	301.13	301.83	299.75	299.78	298.36	301.26	300.03	299.85	299.25	299.48	299.39	299.44	301.06	300.97	298.5	296.83	301.25	299.68	298.41	299.21	299.98	298.97	300.77	298.61	300.05	300.43	300.67	299.77
301.73	303.64	301.02	300.78	301.65	302.39	299.82	301.03	301.46	300.07	300.15	301.74	301.68	299.94	303.57	300.67	303.3	299.95	299.48	300.7	302.14	300.44	303.11	300.26	301.12	301.82	299.43	300.81	301.84	301.18	301.36	301.27	299.46	301.01	302.68	301.47	301.09	300.25	299.47	301.54	300.23	301.83	300.65	300.13	302.75	300.47	300.65	301.71	299.87	299.82
293.97	297	296.43	297.09	296.18	296.36	297	295.02	298.68	296.22	297.06	296.24	296.78	295.66	297.51	296.89	296.08	297.98	296	296.77	295.67	296.77	296.54	297.23	296.69	297.23	296.61	296.47	298.47	296.61	297.13	296.03	296.55	296.55	296.68	297.23	297.91	298.1	297.96	298.11	297.03	294.97	295.05	295.89	296.93	296.63	296.71	296.8	297.61	298.15
312.82	312.64	312.78	314.67	311.96	311.99	313.54	313.82	313.13	311.9	313.41	313.59	312.52	314.77	312.11	315	314.4	312.02	314.3	311.63	315.28	314.64	314.24	312.53	313.81	313.25	313.8	312.19	312.09	312.49	314.65	314.69	312.44	315.36	312.54	314.65	313.83	312.85	314.79	312.09	313.08	315.97	313.56	313.14	312.87	312.31	312.94	314.3	311.15	313.83
317.93	319.89	319.29	317.76	320.69	317.64	318.07	318.25	317.58	319.28	320.65	319.32	318.69	319.35	320.29	318.15	318.59	320.26	318.95	321.97	318.6	318.75	320.7	318.99	320.04	319.19	319.36	317.22	318.94	318.3	320.58	320.64	320.07	316.87	318.3	319.41	319.57	318.21	319.02	318.91	319.63	318.27	320.56	318.78	317.89	319.01	319.58	320.61	318.51	319.11
305.65	304.2	303.78	304.49	305.93	305.73	304.81	304.22	304.08	304.04	303.56	302.49	303.5	303.17	305.11	304.22	302.76	303.72	304.4	303.39	304.71	302.83	303.81	305.47	305.9	305.34	303.26	304.62	303.84	304.48	303.18	305.38	303.36	302.83	303.35	304.58	304.71	303.67	305.03	304.99	306.48	303.98	303.18	303.97	305.1	303.27	304.4	303.75	304.21	304
302.93	303.02	301.42	302.3	303.12	303.95	303.75	304.25	303.46	303.52	303.61	303.45	304.23	303.05	303.43	302.74	303.22	304.55	303.47	303.98	303.48	303.03	304.88	304.02	302.82	304.01	302.29	303.04	302.48	301.83	304.3	303.07	301.42	303.51	303.02	303.33	302.08	303.07	300.17	302.45	302.52	303.63	301.99	303.06	302.76	303.63	304	304.58	302.1	302.87
305.95	305.63	304.85	305.22	304.19	305.01	304.47	304.12	306.13	305.53	305.51	305.25	303.56	306.26	305.11	304.29	306.16	304.22	305.06	306.64	305.02	303.95	305.46	306.51	304.13	303.75	303.77	304.34	306.75	305.26	307.12	308.05	306.83	305	305.11	304.62	305.38	304.79	304.93	305.36	305.99	303.59	306.42	303.83	306.14	305.49	306.56	306.37	305.95	305.56
303.67	303.12	303.66	303.57	303.32	304.96	304.78	305.89	304.67	304.38	303.42	303.92	303.59	305.16	304.46	303.06	304.45	303	306.41	303.28	305.77	305.2	303.56	305.11	303.98	303.49	305.84	303.62	303.7	304.23	304.76	304.91	304.84	305.07	305.47	303.78	303.78	304.33	305.23	304	304.5	304.2	305.52	303.95	304.31	304.29	305.46	305.65	302.64	303.17
313.71	313.36	312.82	312.7	312.68	313.02	314.07	313.16	312.99	312.72	313.57	312.93	313.54	313.17	313.88	315.04	312.58	313.29	314.19	312.34	313.85	312.97	311.87	313.88	314.42	315.19	312.53	313.05	313.7	311.87	310.71	313.91	313.64	314.09	312.76	313.22	312.8	312.91	314.29	314.25	315.84	312.66	313.12	314.17	313.81	312.38	314.98	311.71	315.75	315.78
303.73	302.31	302.76	303.65	302.9	305.2	304.34	304.26	302.22	301.53	303.01	302.66	302.95	302.89	302.76	303.75	303.77	305.62	303.97	302.29	303.45	303.19	303.28	303.32	304.24	302.67	301.74	302.09	304.36	303.93	304.49	303.47	302.83	305.23	303.35	302.45	303.42	303.57	301.81	302.45	303.02	303.7	303.65	301.56	304.3	302.72	303.71	303.13	303.63	303.75
304.08	304.09	302.76	304.37	305.38	302.89	305.33	301.88	302.62	303.43	303.93	302.38	304.41	304.15	303.43	302.42	303.33	303.81	303.74	303.59	303.32	303.09	303.22	303.14	303.49	301.4	305.23	303.37	305.13	303.9	302.97	304.22	303.39	304.54	303.25	303.85	302.55	303.09	302.65	301.81	304.56	303.28	302.48	303.35	305.53	303.7	303.96	303.44	304.15	303.92
303.64	305.12	303.94	302.43	303.13	304.43	302.11	301.81	302.56	301.86	306.08	303.08	303.98	305.16	301.95	302.39	303.35	303.76	303.43	302.63	302.92	305.87	302.22	301.69	303.28	304.06	305.76	302.01	303.84	303.04	304.08	304.18	303.7	302.38	302.95	303.33	304.3	304.85	305.23	302.32	304.45	303.21	302.35	303.64	302.25	302.74	304.18	303.7	302.71	302.87
315.15	315.32	314.87	314.36	315.59	316.17	315.96	313.9	315.72	314.7	314.44	316.11	314.03	313.3	314.15	314.47	313.36	316.01	315.19	315.65	315.92	313.64	315.82	314.81	314.28	312.31	315.54	316.62	315.16	314.84	313.71	315.3	314.76	314.89	314.8	314.85	316.12	314.2	313.17	317.15	314.25	314.85	315.67	313.58	314.03	314.21	315.37	314.78	314.9	313.7
313.14	312.76	313.15	313.7	311.96	313.08	311	313.17	315.09	313.47	312.55	311.58	311.8	312.13	312	313.6	310.48	311.24	312.74	312.96	311.43	313.63	311.24	312.84	312.16	313.1	314.27	311.85	312.1	311.81	313.18	312.04	312.77	313.37	313.6	312.11	313.68	312.81	311.74	311.6	313.65	311.34	311.6	311.83	313.77	312.02	313.58	313.37	312.96	312.2
300.28	301.16	298.38	298.82	301.45	298.84	299.8	298.57	301.3	301.15	299.02	300.29	298.68	301.14	298.47	299.01	299.38	300.08	299.41	300.61	300.33	299.15	299.68	299.14	300.05	299.75	297.99	298.76	300.12	299.91	300.3	301.73	299.5	300.02	298.52	299.83	300.16	299.85	300.25	300.08	300.73	301.9	300.46	299.52	299.45	300.13	299.31	300.39	299.64	299.62
322.77	324.38	323.89	324.05	327.59	326.58	324.76	324.61	325.36	324.57	323.13	324.39	323.77	326.11	322.04	323.89	322.61	322.89	323.46	323.98	323.9	326.1	324.29	322.83	324.29	324.14	324.22	322.66	324.77	324.38	325.95	324.45	324.62	324.72	323.33	325.41	324.02	324.94	324.02	326.08	326.1	323.77	324.81	327.08	325.64	324.18	326.5	324.37	325.42	324.73
317.49	319.02	317.83	318.45	318.24	316.82	317.04	318.28	317.05	316.6	319.59	316.38	315.1	316.92	316.53	317.18	316.19	318.59	316.69	317.1	317.52	316.42	317.49	317.14	317.09	318.07	316.24	317.75	316.56	315.05	318.6	318	318.71	318.41	319.04	317.62	316.67	317.34	316.84	316.7	318.46	318.23	316.93	318.07	315.62	319.17	315.33	317.85	316.4	318.65
304.49	304.73	306.19	304.32	305.26	303.6	304.09	303.73	305.33	305.33	302.89	305.08	305.58	304.53	303.89	303.94	306.52	306.76	305.91	303.55	304.88	304.27	304.48	303.42	304.14	305.74	305.51	303.63	304.86	305.29	304.93	304.8	304.84	306.48	304.09	303.74	304.8	303.51	305.03	304.16	303.4	304.05	304.8	304.84	304.26	302.72	303.95	302.44	303.23	304.65
302.89	303.27	302.07	302.46	302.96	304.37	301.66	301.78	303.36	304.5	303.64	301.62	302.54	301.97	303.63	302.67	303.84	303.05	301.05	304.05	304.25	303.2	301.89	303.01	302.62	302.87	301.98	301.97	304.21	303.52	302.68	303.79	302.5	303.02	302.73	302.95	303.23	303.9	303.1	302.5	302.48	302.88	303.38	301.98	303.89	303.9	302.29	304.56	301.08	302.63
314.95	314.91	316.61	314.18	311.49	313.41	313.49	314.77	313.23	312.14	313.42	313.57	314.73	314.19	314.75	313.94	314.62	313.93	314.08	312.77	314.35	312.7	314.74	313.82	314.48	313.57	316.3	314.77	313.87	312.88	314.2	314.09	316.2	313.56	312.71	315.79	312.71	313.96	313.54	313.55	313.53	313.7	314.92	313.21	313.34	312.46	313.92	313.31	313.34	312.5
307.49	305.55	305.87	305.38	305	304.73	305.61	305.19	306.27	305.94	304.4	304.77	306.15	305.58	306.81	305.14	305.05	304.69	307.34	305.83	304.89	305.78	304.83	306.31	305.56	306.14	305.46	307.1	305.12	306.55	306.17	306.48	306.44	306.68	305.91	304.39	305.44	306.12	304.59	306.06	305.34	304.26	305.54	303.68	305.91	304.9	304.57	305.18	304.67	306.15
304.23	302.94	302.57	304.26	304.21	302.88	302.55	303.64	302.99	302.88	304.14	302.56	302.52	303.63	303.3	302.65	303.57	303.05	303.93	301.35	302.53	301.07	301.61	304.71	301.1	302.92	303.2	303.79	301.52	303.87	301.73	302.85	304.69	301.02	300.81	301.78	301.47	304.28	302.89	302.6	302.99	301.5	304.69	302.8	300.7	303.45	301.34	301.56	303.96	302.23
312.56	315.19	313.43	312.59	312.65	313.98	313.54	313.76	312.77	312.86	313.55	312.55	314.61	314.13	312.09	312.3	314.21	313.55	313.28	310.71	313.57	311.93	313.91	313.02	312.67	311.52	312.18	314.26	312.65	312.18	314.39	315.4	313.6	315.7	313.78	312.02	312.43	314.57	313.06	313.2	315.53	315.29	312.3	313.96	312.78	311.71	313.65	313.28	312.33	313.47
299.19	297.82	299.05	298.68	300.66	300.34	301.17	299.8	299.34	299.35	300.66	300.71	298.93	299.65	300.98	300.37	298.71	302.17	300.66	300.27	298.84	297.79	301.93	301.4	301.55	299.79	300.03	298.28	298.17	299.7	300.59	299.6	298.78	299.12	298.61	299.99	301.8	299.05	301.7	300.94	299.58	301.5	299.72	298.54	300.62	299.38	300.23	298.67	300.8	298.84
296.26	295.24	296.85	295.02	295.26	296.55	294.2	294.44	295.16	294.26	295.94	294.53	295.32	294.31	294.39	293.95	295.68	295.52	295.33	295.21	295.51	295.93	294.58	294.17	295.59	293.17	296.7	295.44	296.08	295.76	295.89	293.26	294.75	295.3	295.16	294.28	293.83	295.03	294.39	294.08	294.35	295.35	295.74	293.46	295.21	294.76	295.1	295.25	295.52	295.87
308.9	305.81	307.39	308.66	308.82	307.61	308.73	306.18	305.84	307.85	307.69	307.38	305.37	307.6	306.97	308.2	307.25	308.33	308.92	306.21	307.41	308.42	305.45	307.22	306.3	306.92	307.32	305.88	306.36	307.66	307.38	305.55	307.99	306.72	307.27	307.97	307.22	307.08	306.41	308.18	308.75	306.9	307.73	307.31	305.63	306.27	308.17	308.52	305.73	308.23
304.08	302.62	300.82	302.42	302.75	301.98	301.71	303.63	304.19	302.98	303.68	301.86	302.18	304.05	304.06	303.61	302.47	301.13	304.7	303.92	301.87	301.58	302.9	303.39	302.67	300.38	301.41	303.38	303.87	302.25	304.74	302.85	301.79	302.97	302.82	302.9	303.58	302.79	303.51	300.78	301.07	303.12	299.93	303.39	301.63	302.75	302.15	301.72	304.46	303.74
304.09	304.43	305.33	305.21	304.5	305.51	305.46	305.32	305.19	305.24	304.04	305.48	303.38	304.66	303.71	303.45	305.6	305.12	305.69	304.23	303.76	306.16	303.05	305.01	304.46	305.43	306.21	306.34	304.78	305.92	304.96	305.12	305.61	304.16	303.98	303.34	306.95	304.04	303.88	304.94	304.44	303.3	305.58	305.6	305.57	305.18	304.85	304	305.81	305.78
306.94	305.62	306.23	305.95	308.36	307.07	307.78	305.98	306.89	305.98	305.74	304.59	306.3	306.63	306.13	305.39	305.66	306.96	304.75	306.24	305.46	308.82	304.82	305.32	306.44	305.11	305.87	305.35	306.44	306.04	305.68	306.78	305.27	306.39	306.6	306.11	306.93	306.96	305.34	305.03	304.13	308	307.14	306.2	306.62	306.94	305.34	305.75	306.62	305.73
294.83	295.12	295.38	297.61	294.3	296.88	295.93	295.07	294	294.48	294.68	293.65	294.51	295.65	293.53	294.63	294.7	293.26	294.74	294.28	293.84	295.2	294.6	295.66	294.72	296.53	294.84	294.7	295.54	293.55	296.55	294.33	294.5	295.18	294.97	295.47	295.3	294.31	295.89	295.42	295.25	293.92	295.25	294.67	295.56	295.39	295.26	297.61	293.63	295.17
316.95	316.45	315.45	317.51	318.29	316.42	317.5	317.55	317.65	315.78	317.15	318.29	315.98	316.18	317.73	316.34	317.96	318.81	317.57	317.12	317.12	317.26	316.45	317.13	316.19	316.65	316.81	315.83	317.06	317.8	316.72	316.86	314.94	316.2	316.72	317.58	316.6	317.8	316.41	317.98	318.27	318.37	317.29	317.53	317.34	316.78	319.23	318.39	317.46	319.19
309.21	308.98	308.61	308.4	309.75	310.28	308.83	307.35	309.34	307	307.91	308.27	309.19	307.24	306.98	309.92	309.41	308.89	310.06	309.8	309.21	309.38	309.46	308.7	310.5	308.49	308.44	309.25	308.08	308.63	308.41	308.77	308	308.12	308.21	308.65	309.77	308.14	308.84	309.48	309.04	308.87	310.01	307.93	310.46	309	309.33	308.59	309.94	308.95
302.57	301.69	302.18	302.09	302.6	302.14	304.6	302.9	303.73	302.52	301.41	304.53	300.8	303.76	301.1	303.69	302.96	302.76	303.49	301.98	302.66	302.08	302.82	303.54	301.91	300.64	302.59	304.41	302.66	301.67	302.05	302.43	302.6	302.1	302.6	302.56	302.61	302.64	302.75	304.16	302.49	303.99	301.08	301.91	302.46	303.82	302.88	302.71	302.68	303.63
302	303.58	302.13	304.11	301.8	303.37	303.91	303.22	302.76	304.24	304.54	302.5	303.27	305.28	302.75	302.18	303.52	304.25	303.01	303.63	303.01	302.73	302.74	302.89	303.07	304.73	305.3	302.96	301.93	303.68	305.02	302.37	303.89	303.2	303.08	304.07	304.47	301.58	303.21	302.56	302.46	303.34	303.53	303.83	302.69	305.83	304.54	304.77	303.2	304.55
310.96	311.01	311.03	309.82	311.81	311.56	310.93	311.42	312.32	311.3	310.41	311.41	309.68	311.95	312.89	310.71	312.68	311.09	310.46	311.15	311.86	311.42	312.88	309.4	311.75	310.96	311.26	310.34	311.31	309.42	311.02	311.75	311.43	310.64	310.57	312.08	311.29	310.87	311.03	310.61	311.79	311.29	310.37	308.39	312.2	310.38	311.94	311.18	309.61	310.74
300.29	302.35	302.6	300.08	300.42	302.5	302.04	299.93	300.32	299.63	301.38	299.31	301.68	300.74	301.69	300.69	301	300.7	299.45	300.4	298.96	303.12	299.91	300.37	301.21	300.7	300.35	301.01	298.73	301.53	301.22	301.04	300.11	299.2	300.97	301.33	302.2	301.57	302.27	300.56	301.25	302.31	301.02	298.97	302.56	300.96	302.2	301.19	300.95	300.38
315.58	314.91	313.73	317.07	315.69	315.4	314.63	316.89	312.84	317.03	313.45	316.4	316.71	314.94	316.09	315.77	314.71	314.93	316.25	314.71	313.89	315.46	316.06	315.17	315.3	314.76	313.51	315.06	314.43	315.98	313.83	315.82	314.18	315.34	314.95	315.33	315.93	313.92	314.51	314.83	314.21	315.66	314.11	313.91	314.3	316.88	314.36	315	315.89	314.62
306.29	306.11	304.78	305.16	306.64	306.92	304.02	303.54	304.9	305.91	304.32	305.46	307.19	304.42	305.3	306.47	305.33	305.53	304.07	305.53	306.53	305.46	304.91	303.38	305.37	304.27	306.01	304.04	303.38	306.43	305.94	304.27	305.05	304.01	305.89	306.06	305.9	306.23	304.17	305.44	303.1	304.58	304.31	305.45	304.87	302.73	304.33	305.53	304.93	305.32
304.99	304.75	306.64	306.44	304.92	306.61	305.68	305.83	304.66	304.99	304.95	306.9	304.39	306.32	305.16	305.82	305.69	307.41	304.94	304.29	305.6	306.67	305.78	304.18	304.83	305.45	305.81	305.17	304.43	305.72	306.04	305.44	306.04	307.61	304.65	302.84	305.13	304.21	305.18	304.51	304.28	304.36	305.38	305.78	304.17	306.64	305.28	305.62	305.69	304.95
304.15	303.73	304.13	304.16	303.57	303.57	304.3	304	303.27	303.44	304.52	305.58	303.82	304.11	302.92	304.82	305.47	302.88	303.85	303.85	303.44	302.62	301.17	303.3	304.56	302.6	303.75	303.58	302.29	302.2	303.71	303.73	303.72	303.56	304.07	304.6	303.59	303.12	303.12	301.85	304.67	303.63	303.26	304.11	304.94	304.32	305.16	304.38	303.41	302.91
300.63	300.73	301.98	301.4	300.67	301.42	300.35	301.41	301.63	303.18	301.64	301.3	301.77	302.45	300.9	302.06	299.43	301.24	301.31	301.31	302.27	300.73	301.96	301.76	301.12	301.81	300.29	300.76	300.85	302.09	300.03	300.26	300.98	300.56	301.01	299.8	301.91	302.96	302	300.97	301.24	301.76	299.84	301.04	302.25	299.73	302.33	300.98	303.17	300.88
311.64	311.79	310.95	311.7	312.93	310.04	311.27	311.45	310.24	311.57	310.62	313.01	310.97	311.68	311.67	315.12	311.21	313.29	310.74	308.23	312.01	311.06	310.76	314	309.78	309.8	310.04	308.91	311.84	310.08	312.56	312.89	311.44	311.95	311.2	310.61	309.47	312.01	310.73	311.36	312.03	311.3	311.21	311.04	309.42	312.53	313.99	312.74	310.53	312.79
302.7	304.81	301.94	300.94	302.15	302.21	303.4	304.18	301.33	303.69	301.95	303.38	302.63	300.55	302.76	302.66	303.36	304.07	303.24	303.38	304.03	304.47	302.73	301.81	303.1	302.43	302.2	303.04	304.08	302.07	303.21	303.06	303.89	303.26	303.68	302.78	303.26	303.38	303.99	302.58	304.34	303.41	303.24	303.33	304.05	301.26	303.08	302.96	302.27	302.53
304.31	301.98	302.92	303.27	303.33	302.55	303.19	304.38	302.68	303.12	303.17	303.21	302.38	302.99	303.11	301.39	301.78	304.63	303.56	303.57	303.22	303.04	303.89	302.53	302.69	302.87	302.65	302.16	303.12	302.74	302.38	302.17	300.78	302.54	303.33	301.75	301.97	304.67	303.09	303.27	302.57	300.75	302.02	301.35	302.62	302.06	303.16	304.51	302.9	302.22
311.16	309.7	309.25	311.9	310.16	311.48	309.94	310.87	309.99	309.66	311.23	308.98	311.47	310.24	310.82	308.93	311.26	311.44	308.84	309.2	311.59	308.87	309.26	311.01	309.56	310.81	309.37	310.83	308.69	308.37	309.82	311.74	309.23	311.1	307.78	312.34	311.34	309.55	309.44	311.26	310.51	310.74	309.6	311.7	310.08	309.33	309.4	312.21	310.57	308.79
327.46	326.45	325.62	328.46	327.02	329.65	326.24	327.93	327.34	326.14	327.36	328.73	326.28	326.97	325.92	327.46	326.52	327.95	327.33	326.94	328.8	326.98	328.66	328.08	326.86	328.31	326.98	328.74	328.34	327.85	327.47	328.4	327.37	326.89	328.88	327.27	328.34	326.65	327.25	326.98	327.37	327.41	326.72	326.17	328.39	327.82	327.22	329.17	326.15	329.25
300.35	302.1	299.85	301.73	302.32	301.04	301.96	300.48	299.36	299.74	302.53	300.73	300.77	302.14	301.48	300.92	301.83	300.97	299.52	301.96	300.62	301.16	300.64	300.41	299.57	299.57	301.47	301.53	300.9	301.32	299.4	299.06	300.55	302.01	300.42	300.73	300.31	301.54	300.09	301.47	300.49	301.94	300.89	301.24	301.06	300.94	300.47	301.15	301.74	301.41
313.46	310.58	311.19	310.26	312.63	309.44	310.16	312.57	312.64	311.18	311.77	312.13	313.26	311.56	311.87	311.89	310.24	311.44	311.7	314.27	310.69	312.68	312.1	311.12	311.21	311.23	311.76	311.25	312.06	311.92	310.94	311.6	314.06	310.91	313.04	312.4	310.78	310.89	310.05	310.56	310.49	312.24	310.93	312.05	312.45	311.84	312.75	312.66	312.79	309.67
315.79	316.65	316.17	313.84	316.51	316.53	315.23	316.71	316.66	316.8	316.72	315.38	315.44	315.91	313.6	315.25	317.08	316.4	315.74	315.77	315.59	316.92	316.92	315.73	316.09	315.98	316.83	315.99	318.16	316.15	315.06	316.89	317.36	316.37	314.24	315.48	314.68	315.35	315.19	318.11	314.04	315.54	315.82	315.61	313.8	316.06	315.79	316.48	313.32	315.26
301.16	301.41	303.62	302.09	303.18	301.98	302.66	304.22	303.22	301.45	303.52	300.83	304.57	301.39	303.57	303.02	302.27	301.55	302.78	303.02	303.39	302.73	304.09	304.16	301.97	304.15	302.38	302.7	301.53	304.21	303.43	303.29	303.89	301.86	303	302.86	302.49	302.27	300.87	302.16	303.75	303.79	302.12	303.25	302.78	301.51	302.38	303.37	302.41	303.76
313.38	314.58	313.82	313.05	313.4	314.51	314.09	315.54	313.36	314.74	314.04	313.08	313.23	313.11	315.16	315.9	314.34	315.5	314.92	312.03	313.01	315.01	313.54	313.83	313.51	314.4	313.81	314.16	313.88	314.62	313.42	315.77	314.77	313.21	312.67	312.67	314.84	312.22	313.55	314.07	313.53	312.45	314.45	313.53	315.2	313.36	312.53	314.34	313.19	315.86
299.37	300.38	300.36	300.32	299.85	300.52	300.17	298.24	302.15	300.75	301.81	300.65	298.82	299.09	301.38	301.23	299.04	297.07	300.75	301.44	299.07	301.73	298.53	299.26	300.24	299.36	301.28	298.59	299.63	300.77	300.61	298.36	300.13	299.92	299.55	301.48	301.22	300.43	299.53	300.7	300.65	299.82	300.07	300.86	300.62	300.64	299.52	297.68	300.63	299.78
302.3	300.79	301.37	301.77	302.4	303.28	303.06	302.33	303.35	302.02	303.52	303.6	302.24	301.36	300.49	302.72	302.15	301.15	304.7	302.85	302.67	304.15	303.57	301.8	301.38	303.51	303.58	303.09	303.32	302.33	303.78	304.32	302.41	302.04	304.38	302.33	302.61	302.86	302.96	302.86	303.79	304.39	302.43	303.73	302.69	301.43	301.96	304.64	301.33	303.94
314.06	315.01	314.75	315.65	314.83	314.37	315.92	316.06	314.26	315.62	314.86	314.39	313.7	315.17	316.69	316.03	314.51	313.85	315.81	314.62	314.63	315.28	313.96	313.11	316.63	315.48	315.04	313.78	314.43	313.38	313.57	313.92	315.48	316.58	315.36	315.93	317.2	315.36	314.72	312.67	314.53	314.31	314.42	314.39	314.78	314.8	315.4	315.5	314.82	315.7
314.11	311.22	312.8	313.69	313.25	312.82	312.11	313.34	313.65	313.12	313.27	314.16	313.08	312.65	313.23	313.42	313.36	310.39	314.19	312.33	313.27	312.51	311.67	313.87	311.07	310.82	312.55	313.44	312.76	313.26	312.11	313.48	313.49	311.86	311.24	313.84	312.74	312.69	313.48	312.06	311.77	311.24	311.91	313.22	313.64	312.89	312.25	312.18	313.43	313.64
317.78	317.71	318.47	318.08	319.33	318.12	316.78	318.33	317.43	317.5	314.56	318.99	314.76	316.31	314.86	318.23	317.13	316.55	316.04	318.37	316.05	317.91	317.2	317.22	316.23	317.8	317.1	317.95	316.65	317.21	315.98	317.17	317.19	319.88	317.06	317.52	318.19	319.22	317.45	318.55	318.86	318.27	318.39	318.2	318.69	316.41	319.42	317.87	318.22	317.6
318.14	318.75	319.14	319.45	318.03	318.08	318.46	317.9	318.68	317.81	318.21	318.62	318.2	319.83	319.27	318.41	318.43	319.02	317.03	317.71	317.74	317.53	320.79	319.1	318.87	317.59	316.63	320.34	317.61	319.72	316.95	319.61	318.67	318.43	319.92	320.63	319.23	319.34	318.11	319.56	316.78	318.74	318.99	319.15	318.53	318.91	317.95	316.77	318.9	319.25
307.19	308.22	307.86	306.97	306.13	308.17	308.79	309.58	307.39	306.3	306.11	307.78	307.1	308.29	307.27	309.22	306.98	308.93	306.33	308.69	306.22	307.24	307.8	308.22	307.03	307.63	306.68	307.74	308.04	309.08	308.68	308.04	309.03	308.72	307.55	307.66	307.1	305.44	306.72	309.53	307.92	307.4	307.05	306.83	306.67	305.66	308.02	308.54	307.02	307.9
308.82	307.61	306.54	306.79	305.67	307.91	305.28	308.41	307.83	309.09	306.83	307.61	307.77	307.88	307.29	308.36	308.41	307.18	306.83	307.65	307.24	305.89	310.26	305.5	308.65	307.84	307.3	307.83	307.85	308.38	307.86	305.58	307.54	307.25	306.73	306.39	307.46	308.41	309.18	307.22	307.37	305.54	306.61	306.56	307.42	307.73	308.6	309.48	305.73	308.02
310.81	312.63	309.25	311.79	309.97	311.08	311.05	309.14	308.79	309.74	308.04	310.15	308.18	310.29	311.56	309.84	311.22	310.66	311.7	310.11	312.6	310.87	312.09	309.21	311.39	311.58	311.75	309.76	310.13	311.6	310.9	310.76	311.04	310.1	308.69	311.08	311.44	310.96	309.72	311.34	310.33	312.21	310.45	310.7	310.07	310.82	310.61	309.63	311.08	311.34
302.33	302.87	303.57	304.38	303.74	304.1	302.73	304.09	303.97	302.61	302.27	303.42	301.64	304.01	302.43	303.3	302.56	302.12	302.27	303.18	304.7	304	303.39	302.48	303.07	302.87	302.72	303.1	302.78	303.81	302.83	303.77	302.2	303.45	301.97	303.29	302.52	304.45	304.63	302.93	303.45	303.62	302.05	304.66	302.67	303.06	304.53	304.21	303.07	302.54
314.66	314.09	316.38	315.37	316.36	316.96	315.46	317.01	313.26	315.39	316.87	315.4	315.38	315.43	313.12	314.27	314.33	317.02	314.62	315.99	314.78	314.98	317.44	316.89	316.7	315.86	317.65	315.73	315.53	316.11	317.08	315.89	316.56	315.74	317.92	316.32	315.29	315.65	314.82	314.11	316.14	315.05	315.95	316.14	314.8	316.92	316.86	317.23	316.96	316.13
303.42	305.46	303.57	304.53	303.09	303.24	305.18	302.12	302.78	301.68	301.48	304.31	303.86	304.05	302.57	303.96	304.37	304.93	301.79	304	303.88	304.19	304.12	303.24	303.19	302.94	303.38	303.66	302.79	304.54	304.07	301.8	304.56	303.84	303.65	302.35	304.51	302.87	302.45	302.71	303.21	301.35	304.47	304.11	304.32	304.7	304.56	303.2	302.6	301.81
303.17	304.56	304.83	304.81	304.05	306.53	303.56	304.95	304.43	305.14	304.92	304.93	304.49	303.97	305.27	304.92	304.55	305.84	303.78	303.49	305.49	305.03	304.75	302.51	305.74	305.88	304.81	304.39	304.38	303.4	303.41	304.16	304.98	304.53	302.97	303.91	306.2	303.88	302.9	302.07	303.86	304.93	301.38	306.56	303.58	303.57	305.83	304.3	304.73	305.92
317.12	317.61	320.14	318.06	318.11	317.64	318.53	319.29	317.8	317.2	316.83	317.82	319.14	319.69	319.79	319.78	317.39	317.89	316.67	318.16	316.52	317.01	318.44	318.07	316.4	317.68	318.58	316.07	317.71	318.3	318.93	320.24	318	318.7	317.95	318.48	317.4	319.53	317.77	318.55	317.2	317.33	317.23	318.38	316.42	318.79	318.72	317.7	316.5	317.38
314.65	315.69	317.09	316.84	314.47	315.53	317.32	316.97	315.64	316.46	314.95	315.38	316.94	316.72	316.73	315.26	315.16	315.3	315.01	314.61	316.57	315.12	316.33	314.97	317.47	315.16	314.52	316.22	316.44	316.17	316.55	316.22	314.75	315.48	315.57	315.62	315.75	316.83	313.56	316.04	317.13	317.52	315.38	315.01	317.05	316	316.81	315.25	317.49	315.55
324.65	323.8	323.25	324.67	324.96	324.19	324.47	323.08	326.01	325.43	324.31	323.43	325.59	322.66	325.04	324.93	323.62	324.22	323.9	325.41	325.24	324.72	324.4	324.07	325.68	326.13	324.24	325.36	326.59	324.69	325.32	325.6	326.83	324.79	324.49	324.2	324.17	323.73	324.03	325.72	324.77	323.52	326.12	324.89	324.78	324.39	324.15	325.47	325.5	324.6
293.58	294.6	295.09	295.51	295.96	296.38	295.58	295.4	296.65	294.62	295.22	295.17	293.48	294.99	296.94	295.89	293.13	294.8	294.56	295.09	293.64	293.94	296.08	296.1	295.92	296.06	296.3	296.35	294.51	294.96	294.22	294.03	294.24	293.85	295.26	294.18	296.27	294.32	294.19	294.98	295.78	293.84	296.11	293.69	295.71	294.18	295.12	295.14	293.56	294.78
296.87	296.95	296.39	295.23	296.16	296.98	295.77	295.54	298.47	297.72	296.82	297.79	295.13	295.6	294.82	296.44	296.95	297.6	298.53	295.6	299.22	297.05	297.8	296.84	298.22	297.56	296.83	296.01	297.46	296.22	297.05	296.4	298.36	296.3	296.16	296.27	295.84	297.1	295.31	297.16	297.1	298.08	297.49	296.49	295.42	296.73	296.66	297.5	296.41	298.17
314.99	315.7	315.83	314.67	316.36	314.93	314.05	316.5	316.95	314.92	316.08	316.32	315.48	315.04	314.35	316.46	317.07	314.59	315.14	315.92	316.44	314.61	317.22	315.45	315.67	314.03	316.94	316.61	314.67	315.63	316.76	316.51	314.9	315.82	316.75	316.31	315.66	314.31	313.93	316.83	316.37	315.49	314.78	316.18	316.09	315.91	316.12	315.67	315.63	316.75
317.51	317.4	319.4	319.76	318.03	318.28	318.73	317.85	317.03	317.46	320.01	318.59	318.94	318.05	318.15	319	319.22	317.96	317.68	319	316.4	317.23	315.98	316.56	316.6	319.12	318.23	319.62	317.47	318.77	319.76	318.44	319.01	316.87	317.49	316.97	317.98	318.47	317.99	318.68	319.55	318.71	318.07	318.44	318.77	319.04	316.67	317.91	317.62	317.59
313.67	311.56	313.82	312.65	312.5	314.65	313.6	312.52	313.01	312.71	312.33	315.99	312.49	313.29	312.3	314.48	313.37	312.31	313.7	313.68	313.07	312.91	312.25	315	313.48	314.35	311.39	314.15	314.63	314.74	312.9	313.07	312.37	313.08	311.2	314.04	313.55	311.62	312.47	313.24	313.37	311.59	313.25	313.78	314.41	313.25	314.09	313.18	311.61	312.44
329.38	326.05	325.38	328.16	327.82	328.27	328.09	327.53	327.94	327.83	327.59	327.56	328.85	328.04	327.53	327.88	328.21	329.19	326.26	326.15	328.26	326.97	328.11	327.81	326.78	328.55	327.22	326.96	328.92	327.51	327.6	326.39	327.34	327.91	329.02	327.93	327.12	328.72	328.54	328.08	327.49	329.06	327.81	328.46	329.6	328.07	327.94	328.39	329.26	327.53
316.26	315.76	317.81	315.86	316.21	316.84	316.27	315.78	316.78	316.3	317.56	316.08	314.8	316.09	316.5	315.77	316.8	316.57	317.59	315.57	316.79	316.5	316.73	316	318.74	317.41	315.91	317.68	315.61	316.02	316.66	315.28	317.64	316.51	315.92	316.79	315.78	317.32	314.46	315.35	316.65	318	316.94	317.66	317.43	316.11	316.47	317.34	314.7	317.17
305.67	303.59	306.62	305.54	305.7	304.16	302.73	302.77	303.69	302.82	304.61	305.12	305.43	304.38	303.88	304.77	304	305.33	304.66	304.5	305.11	304.92	302.96	302.99	304.64	303.96	303.69	303.72	304.14	305.25	305.15	304.77	305.37	302.53	304.51	305.98	303.9	304.54	305.94	305.71	304.6	304.82	304.27	304.43	304.65	305.17	304.91	305.06	304.52	304.85
318.44	317.52	318.43	318.6	316.73	318.68	318.24	318.54	317.41	318.2	319.28	318.74	317.37	317.48	316.89	317.74	317.75	317.46	319.06	316.9	318.73	318.31	318.86	318.41	319.06	317.93	318.4	319.65	317.45	318.55	318.63	318.16	318.63	316.98	318	318.46	316.07	317.65	317.12	316.97	317.93	317.99	319.06	317.46	318.85	318.15	317.82	318.15	319.57	315.07
300.82	302.61	302.47	303.37	305.24	305.55	302.01	304.73	304.2	302.46	302.69	300.82	301.08	303.4	301.68	303.95	304.21	305.32	302.96	302.99	302.1	303.55	303.35	301.76	303.11	302.64	302.94	300.68	303.74	302.22	302.3	303.97	301.2	303.3	301.67	303.52	301.89	302.42	302.28	302.76	302.97	302.11	302.32	304.18	303.39	303.94	303.36	305.85	303.17	302.42
313.29	313.38	313.36	315.15	311.97	314.71	314.51	312.67	311.78	312.56	313.49	314.17	313.73	311.75	316	312.97	314.57	314.36	314.13	315.04	313.07	313.52	314.06	312.36	312.07	314.33	313.69	312.47	313.95	313.25	314.45	314.98	313.32	312.15	314.37	314.52	313.25	315.15	313.1	314.38	313.36	314.37	313.8	314.35	313.36	311.41	313.96	315.83	314.99	313.84
313.15	312.1	314.55	312.92	315.54	314.71	315.08	313.89	315.04	314.07	315.7	311.8	313.1	314.73	313.27	314.02	315.41	313.63	312.44	314.45	316.01	312.74	312.49	314.36	313.45	314.66	312.39	314.3	313.62	311.86	314.1	315.18	312.87	313.14	314.35	311.87	313.82	312.56	313.93	312.53	314.7	313.19	313.1	313.01	313.98	313.17	314.6	314.36	314.48	314.55
314.76	314.4	314.67	316.75	314.21	313.99	316.32	316.24	314.84	313.88	315.57	315.93	314.9	314.99	314.24	315.6	314.28	315.2	315.57	316.33	315.75	314.08	315.74	314.22	314.5	312.71	313.78	315.07	312.8	315.35	317.17	314.53	314.39	316.03	313.85	315.51	315.53	317.08	314.33	313.97	314.99	313.83	315.5	314.5	313.98	314.6	313.76	315.01	315.62	315.48
310.22	309.72	313.63	309.25	309.11	309.05	311.58	309.8	310.68	310.29	312.01	309.94	311.32	309.8	310.4	311.97	310.2	310.58	308.31	311.89	310.57	311.61	308.78	312.36	310.5	310.49	310.4	311.21	309.37	307.12	311.16	310.78	310.61	310.64	311.22	311.92	308.85	310.15	309.04	309.18	310.1	311.5	310.34	310.92	311.37	311.75	309.95	308.3	310.26	311.08
306.29	306.1	306.74	306.31	306.73	305.39	305.83	306.68	306.99	305.56	307.63	305.77	306.9	306.24	306.52	306.66	306.1	307.78	305.24	307.3	305.33	305.66	306.81	306.29	307.78	304.73	307.87	305.97	306.45	307.12	305.23	305.54	308.46	307.81	307.42	305.49	306.07	307.69	305.9	307.48	305.29	306.14	306.39	305.58	307.86	306.9	309.06	305.36	306.64	306.18
312.94	311.78	313.72	312.82	313.66	314.97	313.2	313.17	314.16	313.53	313.06	313.8	313.39	313.56	314.6	313.89	314.02	313.08	314.02	313.07	312.19	313.45	312.81	313.32	313.19	313.05	312.33	314.43	314	311.95	311.93	313.41	313.72	313.29	312.36	314.36	314.15	314.56	313.2	313.55	312.98	313.66	311.78	314.4	311.69	311.25	313.26	314	313.76	312.87
304	304.71	304.95	303.82	305.28	302.63	303.16	304.25	303.69	304.87	304.69	304.54	303.42	305.64	302.82	304.21	305.05	302.53	305.22	303.97	303.66	305.22	304.14	303.59	305.59	305.35	304.29	306.07	303.69	305.94	304.6	306.2	303.49	303.48	304.3	302.13	305.54	302.96	304.11	304.35	304.41	305.98	302.39	305.1	304.38	303.9	304.32	304.22	303.11	304.73
295.35	294.14	295.74	296	294.6	294.7	294.72	293.33	294.2	295.31	295.55	295.1	296.28	296.52	293.73	295.13	295.25	295.47	293.72	295.48	294.24	293.99	292.94	294.23	294.75	294.65	293.27	295.11	296.55	294.8	295.73	295.29	294.1	293.9	295.77	294.49	296.8	293.39	294.87	296.54	295.32	295.56	294.64	294.27	296.08	294.35	296.29	294.12	296.81	294.42
305.64	302.87	302.9	303.91	305.03	305.02	303.79	304.43	303.84	303.72	304.45	305.62	305.35	304.35	304.32	306.78	303.24	305.9	304.87	303.81	304.84	304.54	304.98	302.8	304.57	304.14	303.52	304.75	304.22	305.18	304.72	303.1	303.94	303.63	303.13	303.86	304.08	303.29	303.59	304.09	304.51	305.16	304.35	303.89	304.72	304.84	304.7	304.48	303.92	303.84
295.56	294.4	294.55	294.74	295.04	294.91	294.62	294.59	295.29	295.56	295.03	294.84	294.76	294.66	293.54	295.15	294.34	296.26	294.52	295.32	294.56	295.41	295.71	295.02	294.18	296.53	294.61	293.61	294.65	295.94	295.59	296.51	294.86	294.32	295.46	295.42	293.07	294.38	295.84	293.95	294.76	294.9	294.3	294.07	295.82	297.01	294.93	295.32	295.35	294.61
302.68	305.56	302.45	302.46	303.68	301.48	302.93	303.65	302.17	302.59	302.57	303.16	304.05	302.67	304.87	303.53	303.03	302.45	303.38	303.27	303.99	303.08	303.18	305.37	302.54	303.05	303.99	302.57	303.76	303.4	301.56	304.29	304.24	304.73	301.73	303.35	304.29	304.44	302.44	304.11	303.09	304.55	302.95	304.69	304.33	304.72	305.07	301.8	303.95	303.46
310.58	308.5	310.1	310.34	308.91	307.76	308.61	309.39	309.88	307.49	310.12	309.85	311	309.63	309.98	311.57	308.84	306.84	312.6	308.62	310.71	309.74	309.7	310.86	308.65	309.21	309.58	310.74	309.46	309.6	309.79	310.04	310.19	308.72	311.04	309.75	308.83	308.43	309.87	309.14	309.64	309.94	309.75	309.82	310.61	309.74	309.28	309.18	309.4	309.56
306.38	308.84	308.26	307.29	306.79	306.69	307.69	308.14	307.65	307.64	310.04	308.62	308.69	308.15	307.92	308.77	307.77	307.86	306.25	306.63	305.34	307.72	307.6	307	305.84	307.24	307.79	308.16	306.45	307.82	307.37	305.7	307.23	307.64	307.16	308.34	306.02	307.96	306.54	309.15	306.69	309.06	306.86	308.66	307.03	307.19	308.88	306.99	308.21	306.36
306.34	304.4	305.14	304.46	305.59	303.73	305.16	303.97	302.4	303.73	304.75	304.45	305.94	304.93	305.66	304.17	304.24	305.7	303.92	302.21	304.72	305.28	306.6	304.9	304.47	304.12	303.65	304.78	305.64	303.54	304.4	303.78	306.19	304.91	305.77	305.82	303.21	302.69	303.7	305.57	304.51	305.62	304.06	304.73	304.16	304.68	303.48	304.42	304.47	305.48
305.74	304.25	303.53	304.62	303.98	305.38	304.63	304.73	304.47	306.49	303.81	304.14	306.82	304.07	304.79	303.65	303.26	303.18	306.04	304.57	305.3	304.2	304.17	305.05	304.06	304.92	304.31	304.67	303.83	305.1	304.73	305.53	303.02	303.74	302.91	305.5	303.17	302.99	304.96	304.46	303.47	303.8	303.81	305.84	303.95	302.32	303.78	303.4	304.73	304.77
312.47	312.83	313.03	314.14	312.2	312.96	313.25	313	311.53	312.19	313.94	313.09	312.89	312.79	311.25	312.8	313.22	312.12	313.07	313.03	314	312.56	312.74	314.14	311.73	314.41	313.52	313.4	312.27	313.04	313.57	312.07	311.96	314.16	313.44	311.99	313.17	313.26	312.83	313.01	312.6	312.13	314.23	312.38	313.92	313.11	311.59	313.99	315.09	312.31
315.53	314.89	313.92	315.83	314.75	314.23	314.6	315.68	315.5	313.82	315.22	315.02	315.72	314.82	314.64	315.25	315.54	313.11	315.01	315.03	315.91	315.16	314.29	315.34	314.85	315.36	315.82	315.09	315	314.85	315.02	315.01	316.09	314.69	314.46	314.59	313.8	315.23	315.39	315.53	313.62	314.25	315.87	313.42	312.95	313.81	315.46	315.53	315.2	314.29
306.58	306.48	306.92	306.26	305.11	306.97	304.09	308	304.64	306.06	307.65	306.86	304.38	305.95	305.93	306.22	309.32	305.77	304.71	306.64	306.69	305.93	306.39	306.1	305.14	304.92	305.75	306.12	307.38	305.63	305.96	304.89	305.77	307.33	304.49	306.37	305.27	305.72	306.3	304.27	306.05	307.51	306.95	306.25	305.87	305.54	305.69	304.36	307.32	305.3
308.67	306.22	308.82	308.4	309.38	309.05	308.42	308.5	308.37	308.4	307.91	310	308.75	308.89	307.91	310.5	309.84	307.34	309.65	308.54	309.52	309.54	309.51	309.55	308.35	308.71	309.47	306.87	308.82	307.66	309.3	309.26	308.14	311.32	309.33	307.57	308.41	309.07	308.21	309.17	308.81	308.86	308.74	308.94	309.58	309.44	309.78	309.32	309.5	307.17
303.42	303.9	304.31	305.63	304.73	305.67	303.93	304.5	304.62	304.36	305.45	306.89	303.29	302.28	305.03	303.98	303.46	304.45	305.5	305.23	304.82	303.83	304.19	304.87	304.23	303.83	303.88	301.92	304.67	304.06	304.15	303.4	305.05	305.87	304.59	303.31	303.82	303.94	304.63	302.79	305.55	303.72	304.1	306.05	306.17	304.69	302.68	303.7	303.59	306.13
307.54	306.85	306.14	305.47	306.67	306.09	308.56	307.42	309.23	306.32	308.21	309.59	307.41	308.64	307.98	307.4	309.13	308.76	307.23	306.31	305.58	306.79	307.86	307.63	307.5	306.92	308.02	307.94	307.43	306.61	307.38	307.35	307.62	307.38	309.3	306.7	305.7	307.16	306.84	307.65	306.47	308.43	307.52	308.65	308.25	309.32	306	306.83	306.25	305.71
303.88	303.36	302.73	303.84	303.5	301.9	303.29	303.48	301.14	303.35	303.6	302.62	303.22	304.23	301.67	306.32	303.91	303.9	302.91	303.66	302.3	302.84	301.99	304.23	302.07	302.35	302.33	304.2	302.05	304.52	304.88	302.92	302.48	305.14	303.29	302.86	303.03	303.86	304.2	303.11	304.31	302.96	303.62	304.25	303.23	302.48	303.42	302.85	303.52	303.58
305.04	305.55	304.08	306	305.89	306.02	304.15	305.76	306.13	304.92	304.72	306.68	305.39	304.4	305.28	305.62	305.32	305.44	304.82	305.87	305.09	305.03	304.9	304.91	305.85	304.32	304.61	306.19	305.76	303.98	303.26	305.42	304.15	304.85	305.46	304.74	306.76	304.83	305.74	303.85	304.85	305.88	305.12	304.72	305.39	306.63	305.71	306.05	306.59	304.54
330	328.52	328.02	328.31	327.78	328.63	327.81	330.13	328.75	327.38	328.2	328.13	329.84	327.81	328.43	329.48	328.23	330.01	329.22	328.4	328.29	326.29	329.87	328	329.68	328.81	329.14	329.54	328.74	329.54	327.94	328.6	327.49	329.2	327.99	328.2	329.13	327.64	328.38	328.95	330.38	329.57	328.65	327.83	328.34	328.23	329.97	328.45	328.35	328.45
314.21	314.78	314.07	312.78	312.98	313.67	312.51	312.81	312.71	313.63	312.26	314.89	312.54	312.73	313.4	313.77	315.6	313.39	313.09	312.65	314.24	314.87	313.92	314.8	314.31	313.79	312.47	313.33	312.83	314.35	313.06	312.42	313.15	313.98	313.33	312.25	315.56	313.48	312.04	313.78	313.36	314.59	314.47	313.21	313.03	313.44	314.36	313.06	314.91	311.84
316.77	317.43	317.57	316.7	317.35	316.9	317.61	319.92	317.11	317.09	317.05	317.86	316.15	316.47	317.46	315.75	317.66	316.94	315.59	315.79	317.37	315.62	317.91	315.51	317.28	317.15	315.45	315.69	315.63	317.43	318.6	318.34	315.41	316.97	318.33	316.92	317.71	316.33	318.75	317.26	318.04	317.83	317.61	318.03	318.26	317.27	317.01	318.16	317.65	316.14
325.32	325.32	326.38	324.8	325.64	324.86	323.95	325.88	324.35	325.53	325.81	324.31	325.98	325.71	326.38	326.5	324.12	325.93	325.33	324.01	324.05	325.46	325.55	326.24	324.78	325.93	324.57	326	324.03	326.1	325.42	326.07	325.72	325.76	323.69	323.86	325.33	324.56	323.08	326.99	325.22	326.34	325.43	326.16	326.99	322.65	325.21	326.07	325.05	324.89
303.96	307.05	304.17	304.58	305.45	305.9	306.05	305.32	304.02	304.54	305.18	304.58	305.17	304.99	305.39	305	306.12	304.34	304.39	304.94	304.75	304.6	303.41	305.43	305.81	304.14	303.73	304.32	305.17	302.74	305.46	306.04	302.7	304.29	305.08	305.63	305.49	304.15	303.28	304.03	305.22	306.69	302.54	303.93	303.2	304.73	304.42	305.01	304.62	305.03
303.2	300.38	301.74	301.95	301.7	300.53	299.77	300.37	300.84	300.58	300.84	299.76	300.82	302.06	299.54	301.92	299.52	302.28	300.32	303.01	300.94	301.85	300.83	299.72	300.16	299.65	299.22	301.81	300.29	299.8	301.81	300.63	301.41	300.85	301.67	302.13	300.06	301.39	301.97	301.02	299.99	300.4	302.31	301.4	300.59	301.24	302.3	300.65	302.71	300.9
310.82	312.92	313.06	310.11	312.73	312.78	311.76	310.98	313.46	312.76	312.11	310.52	313.29	311.86	310.92	311.88	310.97	312.35	309.1	310.32	312.53	310.53	312.5	311.31	311.34	311.57	312.5	310.27	311.66	311.02	311.49	310.8	312.42	311.06	311.15	312.4	313.88	311.21	310.77	311.21	311.45	313.46	312.67	311.96	311.51	311.56	309.99	311.72	312.8	310.81
315.79	315.8	316.26	314.76	317.07	317.85	316.33	315.67	316.24	314.91	317.42	316.74	316.75	316.97	316.97	315.27	315.79	315.71	316.23	316.42	316.34	317.16	315.89	316.77	318.36	317.18	316.39	316.83	319.11	316.24	315.47	315.95	315.81	316.27	315.35	317.58	315.57	317.71	318.1	316.01	316.36	317.13	317.49	316.78	316.13	316.4	316.33	317.55	316.09	316.81
317.07	315.86	318.27	315.98	315.56	316.48	315.78	318.08	316.23	314.81	315.67	316.23	315.53	313.89	316.55	314.35	315.48	315.16	315.17	314.88	316.8	316.4	315.66	316.13	315.29	316.94	317.57	315.15	315.89	314.71	316.74	316.94	315.34	318.39	315.05	316.27	315.89	314.02	315.16	314.79	315.91	316.13	315.17	316.12	316.39	314.17	315.59	316.63	315.43	315.68
318.05	317.47	317.92	317.91	318.53	318.89	318.2	318.4	318.4	318.21	317.47	317.22	318.53	317.64	317.45	317.82	319	318.44	315.21	319.37	318.9	316.97	318.27	316.89	317.35	317.59	318.06	318.14	318.15	317.96	317.8	317.92	317.82	320.05	317.48	318.82	318.6	315.33	316.06	317.69	318.34	318.38	317.78	319.42	318.97	317.97	316.83	319.81	317.53	319.34
313.42	313.25	313.98	313.44	313.77	313.21	313.95	314.52	312.55	311.95	313.5	312.85	314.61	311.76	313.13	312.22	310.85	313.9	313.23	313.34	312.09	314.44	313.5	313.68	312.46	311.9	313.17	311.73	312.64	313.95	314.35	311.71	312.55	312.09	313.79	312.81	314.2	313.61	311.42	312.25	311.25	312.76	312.36	312.74	313.75	312.04	311.98	312.16	312.96	313.04
311.83	313.08	313.26	312.99	312.12	311.89	312.94	312.17	312.6	312.21	312.16	312.8	312.92	312.13	312.43	310.82	312.01	313.72	310.99	310.84	312.17	314.38	311.41	313.26	313.86	314.08	314.32	312.51	314.59	313.82	312.15	311.53	312.87	313.66	312.02	312.78	311.72	312.87	314.03	312.94	311.76	311.58	309.82	313.94	311.67	313.78	312.52	314.13	313.33	313.64
315.62	317.01	318.55	318.25	314.9	315.81	317.23	316.89	316.95	316.12	317.63	314.86	317.73	315.71	316.67	316.49	315.07	316.06	316.21	317.56	317.25	317.56	317.42	316.43	316.02	316.78	316.41	315.77	316.07	317.78	316.37	316.8	315.73	316.78	316.37	317.08	315.37	316.79	317.63	315.74	316.62	316.23	315.61	316.84	317.45	316.97	314.63	316.84	318.25	317.43
314.82	314.74	312.59	311.75	313.71	312.2	312.96	313.07	313.62	312.62	312.83	313.48	313	312.87	312.41	311.95	313.26	315.32	311.73	314.3	314.39	312.5	312.8	312.65	312.24	312.73	312.85	313.84	311.54	313.76	311.75	313.35	313.4	312.71	314.33	313.51	313.29	313.49	313.16	313.19	315.04	314.51	314.03	313.21	313.19	313.12	314.39	313.45	313.34	312.48
313.47	312.85	312.9	313.16	312.58	313.45	312.58	313.09	312.45	312.54	312.85	312.23	314.27	312.8	312.3	312.04	312.01	311.37	313.13	312.18	310.89	312.15	313.46	312.38	313.45	314.22	313.53	312.46	312.66	312.38	311.32	312.48	313.38	313.52	314.6	313.25	312.12	312	313.86	311.46	312.82	312.9	312.39	311.78	313.1	312.78	313.31	311.88	314.27	313.07
293.08	294.78	294.45	293.21	294.55	292.81	293.73	296.04	294.89	294.88	295.22	295.46	293.26	294.29	293.87	295.89	293.85	292.68	294.12	295.1	291.56	293.84	294.39	292.27	293.46	294.4	292.93	293.33	294.69	293.24	294.22	293.65	293.59	294.85	292.67	294.01	293.78	292.82	293.45	294.69	293.76	293.23	292.61	292.48	294.54	292.3	294.09	294.18	293.55	295.12
324.22	324.02	325.58	323.36	323.67	324.92	324.8	324.69	323.46	325.42	324.96	323.26	323.21	325.47	325.14	324.29	324.55	324.28	325.54	323.53	323.77	324.68	324.94	324.47	325.35	326.3	324.65	325.68	324.33	324.18	323.96	324.91	325.41	324.44	323.71	323.87	325.58	323.9	324.81	325.01	324.08	325.06	323.89	323.83	324.27	326.02	324.88	325.21	324.57	323.95
317.93	317.12	319.85	316.34	319.23	318.3	317.46	320.88	320.1	318.92	319.23	318.57	318.25	318.41	318.11	318.9	319.28	319.84	318.7	317.34	318.3	317.53	318.91	321.41	321.52	318.8	318.59	318.42	318.32	318.01	318.61	316.35	317.95	318.69	318.79	317.67	317.9	319.04	318.11	317.61	319.55	317.79	319.47	318.14	318.81	319.15	316.71	318.37	316.86	318.38
323.5	323.26	325.56	324.23	324.54	324.93	324.26	323.24	324.89	323.43	322.89	325.28	322.4	324.43	324.61	323.99	324.39	326.45	324.73	325.3	322.9	325.6	328.46	324.73	322.75	324.4	323.21	324.46	325.27	325.14	324.2	325.24	324.66	327.2	323.99	323.25	325.74	324.17	323.93	324.3	323.07	324.01	325.24	325.51	323.34	324.62	323.49	323.9	324.7	324.52
304.76	303.83	305.48	305.79	305.4	305.97	304.94	306.75	304.74	304.95	306.31	304.81	305.07	303.48	303.96	306.21	306.03	305.27	304.3	303.08	305.19	304.9	305.5	304.75	304.77	304.85	304.27	305.78	304.97	305.12	303.72	303.54	304.67	305.08	304.69	304.28	305.6	306.04	305.11	302.56	304.26	305.65	305.8	304.65	303.96	304.23	305.93	306.36	303.96	304.68
303.58	303.96	303.41	302.94	303.23	303.71	303.57	303.21	303.17	304.9	305.36	303.3	302.52	303.85	303.01	304.09	302.12	304.51	303.5	303.84	304.51	304.67	302.27	304.6	303.9	302.51	302.89	304.3	304.18	302.67	303.91	302.8	303.97	303.57	303.96	302.45	304.07	302.36	304.51	302.56	302.44	302.49	304.13	304.42	304.54	301.72	304.51	302.98	303.56	304.22
302.77	303.2	302.52	305.86	304.06	303.45	302.93	302.07	304.28	304.44	303.72	303.53	303.38	303.92	304.37	303.06	302.48	304.07	304.49	304.28	303.52	302.76	303.44	303.8	302.74	303.96	303.34	303.34	301.53	303.88	303.51	305.59	303.34	304.27	304.03	303.74	302.97	302.92	304.37	304.65	304.14	302.76	302.46	304.16	302.11	303.59	303.64	303.63	304.3	304.07
303.17	301.33	302.95	301.29	300.39	301.64	302.98	303.43	304.43	302.61	302.13	303.13	302.57	302.61	303.41	302.53	301.7	301.36	301.98	303.91	302.63	302.1	300.64	303.3	302.21	301.75	303.28	302.23	302.83	303.22	302.98	303.35	301.55	301.44	302	302.79	301.51	302.74	301.64	303.4	302.62	302.14	301.37	302.08	300.22	303.09	301.91	303.16	301	301.19
309.6	309.53	309.19	310.09	309.1	310.98	309.22	311.64	309.2	310.44	310.61	308.56	310.01	308.25	309.5	309.39	307.36	310.7	309.92	309.4	309.52	308.34	310.08	311.44	309.41	311.01	309.91	310.39	309.34	309.85	310.21	311.07	310.69	309.47	308.93	309.74	309.78	309.41	307.75	309.95	307.56	310.62	309.19	309.63	309.05	309.58	311.2	309	309.99	308.26
317.68	318.09	319.07	318.21	319.34	318.78	317.21	318.2	320.23	318.34	317.9	317.92	318.05	317.6	316.47	318.92	316.57	317.96	316.9	317.73	319.35	315.9	317.19	318.64	317.57	318.36	318.32	314.96	318.73	315.6	317.77	319	317.92	319.95	318.68	318.98	317.35	316.45	317.13	317.06	318.7	317.95	319.51	317.44	317.95	316.43	318.89	318.66	317.33	318.28
302.72	303.57	304.81	303.86	304.24	301.58	306.21	303.85	303.77	303.29	303.6	304.39	303.45	302.52	303.91	303.72	302.99	301.99	302.83	304.53	303.93	303.77	304.3	304.03	300.7	302.1	303.19	302.05	302.48	304.24	302.15	303.42	304.09	303.15	305.01	303.23	304.05	303.13	303.66	301.53	303.27	304.84	303.17	303.68	303.13	301.9	301.91	304.92	304.52	303.42
303.76	305.37	303.22	303.23	301.83	303.41	303.81	302.83	302.97	303.33	304.77	303.18	302.59	303.52	303.65	302.77	303.82	303.08	303.36	302.14	303.93	302.71	301.54	302.66	302.82	302.43	303.04	303.2	301.09	303.78	302.71	303.92	303.42	302.43	302.97	302.48	304.66	302.35	303	302.54	303.72	304.51	301.91	303.37	302.99	301.9	304.55	302.35	304.42	303.11
309.1	309.75	310.06	309.57	310.56	308.91	310.7	309	309.52	309.49	310.59	310.44	309.48	309.47	309.3	309.62	308.98	308.63	308.46	311.88	311.03	311.36	310.69	311.33	310.18	311.84	309.13	310.27	308.84	310.99	311.58	311.34	311.58	307.78	309.87	310.99	309.82	308.96	310.82	308.31	308.06	311.75	310.01	309.16	310.61	308.85	309.88	310.42	308.68	310.74
304.4	301.8	303.13	303.19	304	302.74	302.7	303.63	302.32	303.59	301.37	301.96	301.37	302.83	304.5	302.08	303.32	301.65	303.45	302.8	301.33	301.95	304.58	302.61	303.53	302.03	304.48	304.92	304.12	303.31	302.32	303.24	302.95	300.04	302.88	302.88	304.23	302.37	303.96	304.29	304.01	304.34	302.9	302.1	303.6	302.78	301.62	302.82	303.05	303.08
303.47	302.27	302.7	303.65	305.23	304.01	304.23	304.21	304.93	304.55	304.18	304.15	303.86	303.88	303.52	304.79	301.98	304.04	304.55	302.85	305.09	304.94	304.26	302.21	303.42	304.63	304.41	302.27	303.68	303.89	304.49	304.35	303.27	302.13	302.1	302.42	307	304.12	303.33	302.95	304.62	304.56	303.6	303.28	304.08	303.81	302.17	302.9	302.63	301.88
316.71	316.3	318.76	315	316.82	318.16	316.91	315.29	318.33	318.11	319.16	316.27	317.07	316.25	317.01	317.73	316.89	316.19	317.05	317.09	316.96	316.66	315.79	317.78	318.63	316.92	317.94	317.82	317.93	316.98	318.06	316.04	316.9	316.12	317.78	317.46	317.4	315.37	317.4	316.4	318.9	316.36	317.51	318.14	317.84	318.51	316.9	318.49	315.91	317.21
314.86	316.24	316.64	314.55	315.91	313.44	316.51	314.32	316.69	313.05	314.59	316.05	314.56	315.14	313.25	314.39	315.54	315.09	314.72	315.33	315.41	313.44	314.92	314.62	314.83	314.04	316.34	316.16	315.4	314.6	314.97	315.79	313.88	315.24	314.56	314.87	313.43	314.89	314.15	313.51	315.55	315	314.76	315.01	314.2	314.45	314.68	313.38	313.98	314.54
304.72	305.3	303.7	303.93	304.12	304.82	304.38	303.68	305.92	304.6	306.48	303.91	305.33	304.11	304.21	302.56	304.93	303.55	303.16	305.26	304.9	304.55	303.14	303.28	304.94	304.49	304.53	305.77	304.84	304.33	303.62	302.99	304.56	305.24	303.83	303.01	304.87	305.01	304.37	304.7	304.04	304.75	304.8	304.63	305.69	304.9	303.88	304.45	304.55	304.5
318	315.57	315.86	315.12	316.43	315.35	317.82	316.73	319.07	317.71	316.47	316.42	317.46	317.4	315.89	316.46	316.94	314.63	314.14	317.9	316.47	316.36	317.27	315.87	316.96	316.7	317.38	316.95	318.41	317.4	316.69	315.61	315.61	316	315.82	315.07	315.6	314.76	315.59	315.67	315.73	316.9	316.89	316.06	316.28	315.81	316.58	315.21	315.94	315.04
318.62	319.4	320.55	318.8	320.1	319.47	318.57	318.84	318.89	320.06	319.86	318.32	318.3	318.35	319.19	318.25	318.4	319.27	318.49	319.27	317.92	319.05	318.66	318.61	318.4	319.88	317.94	315.9	318.49	318.11	319.31	318.48	318.43	316.88	319.79	318.62	316.3	318.7	318.1	318.73	319.08	317.25	319.93	319.48	316.61	317.65	318.32	317.66	318.15	319.1
305.45	303.65	305.68	306.61	306.33	305.71	305.71	307.72	308.59	307.25	306.45	306.33	305.14	306.56	305.54	306.97	306.01	304.82	306.29	306.83	306.76	306.16	306.91	307.47	306.52	305.83	306.44	306.68	305.54	305.75	304.91	306.34	306.07	306.92	307.49	308.02	305.98	306.31	306.57	307.29	306.98	306.09	304.93	305.95	305.53	304.37	306.5	306.89	306.67	305.29
303.9	306.99	304.76	306.64	306.73	306.63	305.06	307.11	305.08	303.7	306.4	304.4	305.46	305.74	304.48	306.74	304.81	305.55	305.79	305.24	304.41	305.88	304.68	305.25	305.84	306.94	303.59	304.28	306.79	305.52	304.73	306.76	306.68	306.42	306.54	304.85	305.72	305.96	305.16	304.88	305.15	305.56	305.58	308.14	305.98	305.28	306.83	306.8	305.09	303.83
307.6	306.84	307.44	306.68	306.46	306.31	307.39	306.34	306.36	307.12	305.37	306.9	307.32	305.88	306.13	307.68	306.56	307.04	305.87	305.54	309.24	305.95	305.27	304.05	305.82	306.84	305.78	304.03	305.36	304.8	305.19	306.23	307.73	306.03	306.84	306.9	307.51	305.11	306.96	306.54	303.67	305.4	306.01	305.97	306.55	308.45	306.68	307.59	305.12	307.3
315.45	314.6	313.83	314.64	313.56	313.77	313.88	313.98	314.37	312.45	313.75	312.99	313.94	315.71	313.8	315.26	314.12	313.37	316.36	314.01	313.8	313.9	313.2	313.86	314.56	315.32	313.37	313.43	313.76	313.99	313.6	313.97	315.38	312.25	312.81	314.54	312.73	313.06	315.65	313.95	315.03	312.35	313.04	314.32	314.53	311.81	313.98	313.07	311.68	314.41
314.84	314.93	314.47	314.22	314.52	315.21	314.96	313.33	314.14	315.4	314.03	313.66	316.09	314.19	315.72	313.11	314.34	314.86	316.05	315.36	314.59	315.76	315.39	312.72	314.54	312.17	314.91	313.94	314.9	314.5	315.26	316.22	314.9	312.64	314.9	312.95	315.31	315.31	314.59	315.14	315.22	313.87	314.99	313.1	315.05	315.41	315.74	315.14	313.8	314.77
301.96	300.6	302.27	301.65	299.5	300.66	303.63	300.81	302.08	301.91	304.76	303.2	303.78	303.8	304.26	301.24	303.22	301.41	303.54	302.18	303.34	302.05	303.67	302.64	302.41	302.85	300.19	302.2	300.38	301.22	302.3	302.22	303.28	303.09	300.99	301.12	302.77	302.68	302.99	301.87	303.25	299.95	302.19	302.9	303.08	302.85	302.83	303.03	301.24	303.59
314.82	314.6	313.78	316.27	314.44	314.15	315.84	316.19	316.74	315.17	314.38	314.99	315.21	314.87	313.99	314.96	315.15	313.07	315.76	315.24	315.59	315.49	317.26	314.14	314.62	315.88	313.53	315.94	314.14	314.01	315.37	316.23	313.56	314.61	315.01	313.31	315.48	314.58	315.87	316.98	315.11	313.95	315.73	313.93	316.39	315.95	315.6	314.27	313.34	314
319.47	319.71	318.25	318.97	317.89	317.83	319.08	318.25	316.45	317.12	317.62	318.99	318.93	317.43	318.2	318.35	319.79	317.55	319.99	317.66	315.66	317.34	318.42	315.64	318.68	319.8	318.34	318.26	316.92	317.51	316.99	317.38	317.48	319.66	317.16	317.81	318.31	318.37	319.51	319.71	319.29	318.3	318.49	318.46	319.57	318.18	316.65	319.77	319.05	316.16
325.86	324.32	324.14	322.7	322.28	323.15	325.44	325.62	323.11	323.5	324.55	324.05	325.71	324.98	324.25	326.47	323.94	324.01	324.79	322.7	323.84	323.71	323.59	325.39	324.2	325.24	325.08	323.72	324.82	324.45	326.29	323.95	325.03	323.29	325.12	325.2	323.5	325.61	324.55	324.77	323.71	324.19	322.48	323.8	323.68	323.42	325.89	325.16	324.53	323.16
302.19	301.9	301.28	303.51	304.79	300.89	304.62	303.72	302.51	301.93	302.42	304.31	302.86	303.66	302.38	302.57	304.55	303.66	301.27	303.66	304.51	302.75	303.52	301.06	303.16	302.05	303.29	303.69	302.78	302.29	303.47	302.45	301.24	303.07	302.75	302.18	302.31	303.9	303.58	304.25	303.98	303.16	303.06	302.5	303.28	303.95	301.56	302.34	302.66	302.8
313.06	313.58	313.67	313.3	314.12	313.84	312.61	313.21	314.45	314.38	314.2	313.8	312.44	312.07	312.95	313.81	313.34	313.63	314.04	312.56	311.66	314.26	313.53	314.06	313.26	311.88	315.46	312.74	312.8	313.54	312.07	313.23	312.09	311.84	312.62	313.13	312.35	313.37	312.31	314.21	312.04	312.82	312.73	312.76	312.21	315.09	313.07	312.94	313.63	312.99
302.25	303.65	302.47	301.59	302.37	304.46	301.55	303.05	302.88	302.97	303.26	303.94	304.27	303.24	302.17	303.43	301.27	305.01	301.29	301.57	303.33	301.43	301.42	303.26	301.44	302.49	300.91	302.61	302.5	303.02	303.22	302.77	301.53	302.79	304.4	303.24	302.03	301.01	303.24	302.31	302.46	301.23	301.09	301.73	303.56	302.09	301.18	303.03	304.06	302.6
304.32	303.05	303.01	304.41	302.54	302.73	303.37	303.9	305.24	303.45	302.21	302.83	303.29	301.96	301.8	301.83	303.91	301.6	303.73	303.15	304.85	304.41	302.65	302.62	303.52	303.74	303.59	304.88	304.31	303.62	302.18	304.09	302.68	304.01	303.73	302.65	302.69	301.74	303.32	303.87	303.95	303.74	304.01	304.97	303.32	304.15	302.41	302.74	301.87	301.06
313.46	313.74	314.55	314.2	313.69	314.66	315.48	314.3	315.43	313.55	314.28	313.31	313.85	314.8	315.26	312.79	314.86	316.22	314.77	313.46	315.34	314.2	313.52	312.77	313.7	316.1	313.09	312.81	313.39	315.27	313.48	315.36	315.8	313.66	313.87	313.76	315.16	314.84	313.5	314.76	315.49	313.73	314.42	314.3	313.9	313.49	314.02	313.17	312.91	315.5
304.82	303.45	304.88	304.13	304.1	305.59	306.66	303.07	305.36	306.57	305.68	304.87	306.23	304.6	306.76	304.73	303.07	304.75	305.42	305.69	304.14	303.45	305.81	305.88	305.26	306.02	303.29	304.94	303.4	304.93	305.28	304.45	303.36	306.01	304.31	304.14	305.2	304.44	304.97	304.69	303.84	306.12	304.19	305.6	302.86	304.03	304.95	303.27	305.75	304.93
316.53	317.17	316.38	316.94	316.81	315.8	316.2	314.14	314.72	314.58	315.71	316.96	315.67	316.08	316.75	315.67	316.63	317.04	316.69	316.47	314.61	316.27	315.09	317.65	317.23	314.66	314.97	316.37	317.13	316.56	315.19	315.87	312.77	316.46	316.54	315.98	315.05	314.73	315.27	314.56	314.87	314.96	317.13	317.37	315.08	317.86	314.52	315.3	315.25	316.1
311.04	311.46	313.41	311.6	312.5	312.4	311.89	311.99	310.47	313.53	311.88	311.46	311.21	311.46	311.63	311.97	312.2	311.88	315.86	314.43	312.38	310.87	311.32	311.63	311.74	311.04	312.29	311.58	311.36	311.69	311.37	312.91	312.72	311.98	314.57	311.81	312.4	314.26	311.94	311.54	311.7	312.76	311.74	311.42	314.13	311.48	312.04	309.32	311.28	312.35
313.38	312.47	313.73	313.52	313.66	313.56	312.06	314.15	312.16	314.24	313.79	312.24	312.61	313.89	313.61	311.52	312.4	313.04	314.59	313.49	312.53	312.16	312.78	312.3	313.08	313.3	312.19	312.25	313.58	312.67	313.91	314.05	314.31	313.13	313.06	312.88	312.81	312.85	313.78	312.69	311.71	313.96	314.6	312.19	311	313.15	312.63	313.51	312.53	313.17
299.14	300.82	299.15	300.92	300.95	301.46	301.94	300.21	299.87	300.93	299.97	299.63	299.88	300.38	300.53	303.63	300.85	300.76	301.19	301.12	300.31	300.53	301.15	300.87	300.65	301.25	300.03	300.8	300.89	302.05	301.81	300.02	300.33	300.11	301.19	301.99	299.44	300.07	300.36	302.12	302.42	301.16	301.26	301.02	300.49	300.54	299.88	302.98	300.78	299.9
294.37	293.97	294.74	295.07	294.68	294.4	293.24	293.25	296.1	295.25	293.32	294.89	294.84	292.18	292.2	292.65	294.02	293.59	294.53	294.05	295.43	294.12	293.93	294.81	293.5	292.78	294.99	295.25	293.5	295.3	294.07	293.88	294.87	293.31	293.01	294.27	293.47	293.57	294.23	292.35	292.22	293.54	294.25	292.92	293.19	293.41	293.85	294.19	292.54	295.13
300.03	301.69	298.52	301.71	300.46	299.42	299.01	297.7	300.43	298.71	298.79	300.64	299.68	299.2	301.47	300.9	300.08	299.87	299.91	299.7	299.83	299.12	298.75	300.59	299.11	300.15	299.43	300.86	300.65	301.88	302.17	299.82	299.34	300.46	301.11	298.52	299.91	298.63	300.9	300.16	300.53	298.28	299.18	301.74	299.39	299.61	300.86	300.05	301.48	300.26
313.65	313.91	312.27	313.08	312.15	313.4	311.66	313.49	313.97	310.2	314.5	311.97	312	313.25	313.55	311.82	312	313.14	312.63	310.79	313.64	312.16	314.89	314.49	312.56	314.52	313.25	312.38	312.68	312.65	312.32	313.34	314.1	313.43	312.46	312.39	310.75	313.82	313.4	314.31	314.21	313.91	313.24	315.49	313.44	313.73	313.76	312.82	313.19	312.68
303.89	303.17	304.9	305.39	303.8	303.82	304.94	302.89	303.79	304.45	304.03	304.9	303.29	305.13	305.64	302.81	303.97	304.68	305.71	303.66	305.04	302.24	302.92	302.54	304.41	304.08	305.05	304.79	304.41	304.95	304.1	303.51	303.7	305.42	303.76	304.27	304.86	303.17	302.99	305.45	304.43	302.9	304.54	304.59	305.37	307.06	304.03	304.85	304.28	303.36
305.52	306.21	307.07	304.78	305.16	305.63	305.61	306.21	304.95	306.05	305.26	303.91	303.69	304.95	303.65	303.49	305.36	304.75	306.24	305.88	304.88	305.82	306.14	304.96	305.19	305.92	304.91	305.27	305.99	305.35	306.75	307.2	304.44	307.35	304.79	307.73	305.98	304.91	304.92	306.36	305.19	305.71	305.25	306.03	305.08	305.84	307.42	306.74	305.61	305.4
310.8	311.79	310.37	311.77	311.06	310.71	311.7	312.25	312.54	310.41	311.67	312.26	310.68	311.48	311.6	312.94	311.94	314.49	312.03	311.15	311.43	310.74	309.49	311.28	310.8	311.24	313.18	310.5	309.92	310.73	309.51	311.06	312.04	312.84	312.09	312.09	313.14	311.83	312.52	310.77	310.75	312.32	311.5	312.42	310.18	312.46	311.68	310.16	311.74	312.86
295.87	295.47	294.08	296.14	293.73	294.7	296.92	294.87	295.99	296.68	296.43	294.84	294.58	294.5	293.65	295.15	294.49	293.11	295.61	295.37	294.97	295.74	296.65	294.19	293.85	295.34	295.62	294.9	293.28	294.07	297.03	294.48	294.31	295.61	295.22	296.24	293.23	294	295.83	294.97	295.23	295.7	294.25	295.48	294.86	295.08	293.73	296.17	295.42	297.28
317.05	314.89	314.87	317.08	316.52	315.94	317.12	316.39	315.62	315.79	315.43	315.9	315.26	315.56	315.7	315.66	316.06	314.82	314.47	315.69	315.56	314.8	317.37	313.91	317.12	316.77	317.46	315.46	316.7	316.93	315.79	314.55	314.82	315.01	315.82	315.09	315.61	317.16	314.92	315.68	314.98	315.31	316.01	316.11	314.19	313.74	314.6	315.8	315.29	316.09
303.85	301.19	304.45	304.19	303.15	302.22	301.28	302.68	301.73	303.11	302.85	303.91	303.23	302.89	305.43	303.33	301.32	303.15	303.71	303.3	303.79	303.71	303.79	304.4	303.96	303.79	302.61	303.26	303.52	304.29	302.15	302.78	304.1	303.93	303.73	302.15	305.01	302.47	302.78	305.22	303.17	304.35	303	302.4	303.1	303.77	303.41	303.47	305.66	302.36
313.88	313.23	313.7	313.1	314.76	314.38	314.08	313.66	314.49	312.4	312.74	313.88	315.12	313.8	314.4	312.7	312.55	312.68	313.14	315.87	313.85	314.28	313.61	314.49	314.99	312.86	313.83	313.27	315.18	315.29	313.82	312.33	313.43	314.63	314	313.91	314.17	313.28	314.6	313.22	314.44	313.61	314.68	313.13	312.93	314.15	313.9	313.57	312.2	313.49
325.5	325.79	326.19	327.23	326.36	327.52	328.88	327.21	327.56	327.15	325.04	326.12	328.12	326.74	326.81	327.01	325.22	326.98	326.21	327.53	326.6	326.88	328.11	327.92	326.35	328.32	326.34	327.05	327.95	325.61	325.85	328.05	326.51	325.81	327.56	327.87	327.6	328.64	326.12	325.81	326.35	328.47	328.43	327.44	326.15	324.94	326.52	327.82	328.09	327.28
303.71	303.27	303.52	303.72	302.97	303.95	303.98	302.18	303.61	302.82	301.21	303	302.61	303.82	300.48	302.51	302.73	304.69	303.14	303.18	303.3	301.24	303.81	301.99	303.95	304.05	303.4	304.31	302.14	303.51	304.39	305.36	304.48	302.35	305.17	304.18	303.13	304.67	303.51	306.12	304.56	303.64	302.97	304.03	302.39	304.16	302.67	304.25	303.41	304.89
306.54	307.07	308.12	308.67	308.28	305.76	306.97	306.58	306.13	307.74	305.03	308.23	305.31	304.82	306.57	307.21	308.29	307.45	308.81	306.61	305.3	304.1	305.29	303.98	304.55	308.03	307.17	306.66	307.56	305.01	306.25	307.3	306.86	306.12	305.94	305.14	306.86	305.46	308.29	306.14	305.53	306.03	306.08	306.44	306.4	306.29	307.93	305.16	306.17	307.1
300.89	296.19	297.14	299.85	299.79	300.61	300.63	299.3	298.98	300.56	300.3	300.49	299	301.86	299.9	299.93	298.85	302.43	301.19	299.26	300.18	301.09	301.33	301.68	299.08	299.91	299.4	299.14	301.42	302.02	299.64	300.45	299.38	299.54	299.46	300.36	300.87	301.36	298.69	299.39	299.77	299.81	299.49	301.05	299.58	300.68	301.13	299.64	300.01	299.69
302.42	303.99	304.59	303.58	304.59	304.25	303.99	303.62	303.23	303	302.2	301.82	303.72	305.02	302.64	301.69	305	303.56	301.69	302.7	302.55	304.5	304.96	303.3	303.37	304.66	304.08	304.33	302.38	302.92	304.02	302.21	302.91	303.73	304.69	304.5	303.27	304.85	302.94	305.34	302.79	304.92	301.69	304.89	304.67	302.8	303.52	304.77	305.52	304.38
312.71	311.67	310.5	311.5	311.14	311.04	312.78	311.7	310.31	311.59	311.3	311.51	312.01	311.25	310.98	310.53	310.45	312.63	310.64	311.95	312.28	311.15	311.51	311.5	312.14	312.34	309.91	311.69	311.48	312.29	312.67	312.64	310.98	313.1	310.77	311.23	310.73	310.69	310.23	310.63	310.76	311.18	312.92	312.07	310.96	311.73	313.46	311.97	311.39	312.24
313.53	313.26	312.95	312.47	314.61	313.01	312.06	313.5	312.24	312.26	312.13	312.34	312.2	313.72	312.03	312.64	311.62	312.33	312.86	313.96	313.09	313.02	312.12	313.37	314.42	313.1	312.34	312.84	311.54	314.17	313.49	313.9	313.01	313.31	315.06	313.1	312.76	311.71	314.17	312.95	314.13	315.59	311.9	312.93	313.32	313.69	310.8	313.6	311.15	311.49
313.74	312.89	313.05	314.27	313.85	313.16	313.47	314.31	315.13	313.9	311.44	314.39	313.16	312.68	313.1	313.86	313.63	312.25	314.08	312.81	314.16	312.5	310.71	311.67	315.9	313.47	312.18	313.26	313.07	312.78	314.47	313.35	314.18	312.32	313.22	314.31	312.46	313.22	314.07	313.6	314.67	313.13	314.03	312	314.4	312.44	313.46	315.16	314.73	314.71
308.95	310.1	308.22	308.67	306.19	308.75	308.14	310.04	308.41	308.05	307.8	309.05	309.25	308.87	308.01	309.52	310.15	307.49	309.34	310.17	308.7	309.3	308.72	309.28	309.26	306.87	308.02	309.14	307.52	309.8	307.81	308.84	310.28	307.56	308.48	310.05	308.08	307.33	308.92	308.09	309.96	309.66	309.08	309.46	306.42	309.12	308.53	308.39	309.03	307.14
310.67	310.94	311.09	311.36	309.46	310.47	311.29	310.17	311.14	311.03	310.31	310.37	310.49	310.29	309.61	312.13	310.28	311.04	311.24	309.95	309.77	311.6	312.23	310.52	310.63	310.06	310.95	310.21	311.64	310.67	310.32	310.55	309.22	310.05	310.17	310.73	308.89	311.43	312.12	311.62	310.4	311.08	312.45	311.17	309.15	311.95	309.92	309.33	310.96	310.94
304.1	306.34	305.75	302.92	305.14	305.41	303.58	303.84	304.65	306.17	304.67	305.64	305.37	304.76	307.28	304.7	305.47	304.52	303.95	304.54	306.32	305.08	305.66	307.08	306.32	305.71	306	304	305.02	304.96	305.02	305.36	305.4	305.01	303.1	307.11	304.77	305.38	303.94	305.77	305.71	305.18	306.46	305.27	305.34	305.1	302.79	305.3	304.43	304.82
309.78	309.25	310.15	309.46	308.91	308.03	307.88	310.6	307.89	308.55	308.07	308.83	309.69	310.49	309.14	309.62	309.98	308.8	307.33	308.76	308.67	309.2	309.07	310.36	310.5	307.21	308.89	309.05	309.6	310.14	308.18	308.64	308.42	306.98	308.79	309.84	308.03	308.45	308.49	308.73	309.4	308.79	307.39	307.68	308.5	307.47	308.31	309.07	307.98	308.3
312.72	312.89	314.38	311.19	313.08	312.58	313.01	313.04	313.74	313.59	314.27	312.16	312.25	312.9	313.15	312.01	315	312.25	313.58	314.66	311.95	314.61	313.4	312.65	312.47	311.6	311.17	313.19	314.27	312.23	314.49	313.08	312.67	313.02	313.61	313.65	314.05	314.88	312.7	312.5	313.1	313.29	313.2	313.78	311.97	314.65	312.88	314.4	311.52	313.98
326.69	326.27	327.68	329.27	326.92	327.59	325.15	326.98	327.14	328.27	327.96	328.49	327.76	328.36	325.92	328.31	326.97	326.87	327.37	327.79	327.46	327	329.6	326.91	326.97	326.16	328.41	327.43	328.76	328	328.9	328.13	329.59	328.15	328.26	327.7	328.36	327.98	326.93	326.86	324.96	328.41	324.83	327.31	328.83	328.64	328.39	327.54	325.22	327.72
309.07	307.42	308.42	307.53	309.47	308.19	308.85	307.32	307.26	309.06	307.64	310.19	307.72	308.89	309.77	308.29	309.56	310	310.29	309.89	309.69	309.25	307.82	309.47	307.07	308.29	309.18	309.36	307.49	308.99	309.85	308.02	308.82	309.32	307.44	309.36	310.11	306.84	307.64	308.93	308.06	307.83	308.46	309.64	308.32	309.58	308.69	309.04	310.96	307.27
320.01	319.06	318.92	319.19	317.68	318.62	318.29	320.21	318.48	319	318.69	318.96	318.63	320.34	319.78	319.17	320.13	320.67	320.56	318.42	318.27	320.06	319.84	319.25	318.26	320.65	318.76	319.8	319.27	319.15	319.43	318.99	319.69	318.21	319.69	319.93	318.68	320.43	319.63	318.65	317.48	319.9	319.59	319.08	319.26	319.96	317.86	319.77	320.24	319.4
310.77	311.61	309.99	309.48	311.04	310.89	310.53	311.27	309.66	310.3	311.53	309.48	311.46	310.26	310.8	310.86	310.33	310.63	310.89	310.9	310.78	308.47	310.74	310.52	310.24	309.85	309.34	311.16	311.93	311.15	311.66	311.65	310.32	310.84	311.09	311.07	309.39	312.66	311.76	309.59	309.53	311.51	309.74	309.86	311.72	311.15	310.14	309.27	311.03	311.36
325.07	324.9	323.64	324.19	325.46	324.18	324.31	325.97	327.07	324.31	323.77	326.06	324.14	326.11	324.09	325.74	324.24	325.44	325.94	324.85	323.73	323.35	325.18	323.47	323.01	326.5	325.44	325.04	325.61	325.27	324.01	324.86	325.23	324.49	324.46	325.67	324.92	326.26	323.25	324.44	323.57	325.69	323.57	323.69	325.21	327.26	325.59	324.97	325.93	324.62
302.83	302.1	303.2	302.36	302.01	303.61	303.92	302.98	302.06	302.84	304.23	304.48	302.83	302.67	301.08	303.89	302.1	304.91	304.16	302.47	305.31	302.91	303.65	303.85	302.67	302.04	302.18	302.93	303.6	304.15	303.23	304.41	301.23	301.7	302.97	302.25	302.76	303.03	303.38	302.99	303.68	302.56	303.4	303.24	303.65	304.45	305.13	303.23	303.38	304.23
314.58	315.66	314.93	311.97	315.01	315.41	315.08	316.08	313.72	314.67	313.75	314.39	315.93	315.2	315.41	313.59	315.8	313.64	315.41	313.56	315	314.38	317.29	314.14	316.94	315.76	316.51	314.33	314.37	315.2	314.6	315.39	315.28	314.95	313.45	314.04	316.69	313.91	316.49	314.69	314.47	313.17	314.47	315.91	315.76	313.99	314.67	312.95	314.19	315.67
314.57	313.46	313.37	315.13	315.03	313.8	314.03	315.16	313.26	314.71	314.65	314.5	313.12	312.51	313.61	313.65	314.14	313.53	314.28	313.56	313.24	312.93	315.02	313.57	314.08	313.21	313.55	314.72	315.62	315.82	314.31	313.21	311.92	314.09	314.12	313.58	313.86	313.99	314.79	313.24	314.34	313.06	312.85	314.17	313.24	313.36	314.5	312.93	314.09	312.33
313.79	311.71	312.62	311.36	313.93	313.21	314.11	311.78	312.9	313.34	311.62	313.73	312.68	311.94	313.93	311.17	312.06	313.83	312.78	312.49	313.48	313.11	313.62	312.45	313.72	311.79	311.19	311.81	310.58	311.62	313.03	313.61	313.16	311.83	313.64	313.5	313.39	312.73	311.12	313.28	312.65	314.23	312.94	313.22	313.5	313	313.17	313.14	311.74	312.5
327.54	327.01	326.46	327.21	327.92	327.25	329.41	327.62	327.82	327.89	327.54	327.05	328.88	327.87	328.7	326.92	327.32	325.95	328.48	326.65	327.51	327.91	327.22	328.57	326.05	326.94	329.82	327.14	329.74	327.4	327.99	326.66	330.05	328.21	328.21	328.54	327.27	329.13	328.18	326.23	327.15	328.18	328.06	328.05	327.49	327.11	325.24	327.24	327.32	328.11
312.76	310.22	313.43	312.61	313.23	313.42	313.92	313.29	313.79	313.55	314.36	309.98	315.76	312.04	312.58	314.11	311.9	313.44	312.5	313.29	312.32	313.73	312.66	313.63	313.68	314.82	314.68	314.21	313.63	313.26	313.4	312.24	310.06	312.71	313.49	312.47	311.67	314.63	314.38	314.4	313.23	313.73	312.36	312.84	315	312.51	314.42	312.49	313.32	314.11
302.61	302.77	304.13	304.92	302.47	305.27	302.01	304.81	302.31	304.93	302.75	302.48	304.36	302.31	303.63	302.46	304.52	303.2	302.33	302.01	302.35	302.58	303.37	303.34	301.17	302.88	303.89	303.75	304.63	303.26	302.94	303.39	305.34	303.13	302.72	304.86	303.19	302.55	301.27	302.93	304.65	303.38	304.43	302.35	302.6	302.86	304.05	304.15	303.33	302.71
317.44	319.28	319.74	317.3	317.89	318.4	318.42	319.15	317.83	318.41	319.68	318.75	318.27	319.05	318.09	319.97	317.2	319.47	319.68	319.15	316.97	318.62	319.13	317.3	318.28	318.43	319.92	319.72	317.86	317.92	317.79	320.43	319.04	317.91	321.18	320.66	320.05	320.51	318.88	316.98	317.57	319.16	318.65	318.3	318.16	317.95	318.57	318.88	319.9	319.27
316.21	314.2	315.07	315.25	314.1	317.77	315.13	317.2	316.36	315.66	316.67	313.71	315.44	314.07	316.51	313.31	313.81	315.19	314.08	314.37	316.77	313.95	316.78	315.16	315.81	314.94	314.02	315.45	316.13	314.2	313.66	315.09	313.81	314.66	313.94	315.19	315.88	313.59	314.02	315.54	315.48	313.98	315.1	313.03	317.41	316.53	315.19	316.04	313.01	314.72
304.53	302.39	301.78	303.83	302.9	304.5	302.43	304.63	305.32	303.57	304.9	303.98	303.39	305.01	304.88	302.84	303.71	304.71	303.37	304.72	303.08	303.95	303.58	303.99	300.76	304.56	303.13	302.68	302.75	303.38	304.96	303.2	303.58	302.52	304.37	303.13	303.59	302.26	304.5	303.83	304.63	303.37	302.48	303.11	303.96	304.22	305.34	302.6	304.21	303.36
296.11	294.42	295.33	294.27	293.92	295.19	294.85	293.39	295.25	294.19	295.18	294.44	295.67	292.21	295.56	295.03	295.27	294.53	296.04	294.34	295.76	294.31	294.72	293.4	293.61	295.23	295.1	294.7	294.69	295.37	294.51	293.81	295.47	294.08	294.64	294	294.75	294.34	295.63	295.8	294.77	292.88	296.48	295.83	294.46	294.01	294.13	294.29	294.17	295.9
308.4	309.52	309.04	309.64	309	309.28	309.46	308.35	308.62	308.27	308.81	308.82	308.23	309.21	308.55	310.07	308.86	310.87	309.37	307.94	307.41	308.82	309.95	308.65	310.05	309.9	307.14	308.44	308.53	309.08	308.6	308.22	307.97	309	307.43	310.98	309.43	308.85	308.77	309.39	310.46	308.94	309.31	310.76	310.21	308.58	308.85	309.06	309.55	308.28
304.76	304.4	303.87	303.89	303.09	304.46	305.14	302.76	302.6	306.23	303.28	304.6	305.27	302.74	304.04	305.06	305.03	305.23	305.68	303.33	303.17	305.15	304.58	305.32	304.22	305.54	303.98	303.49	303.99	303.93	303.95	304.46	305.1	304.4	303.23	305.3	303.48	303.81	303.6	305.11	302.65	304.04	303.32	304.67	302.29	302.99	303.54	305.18	303.03	304.19
294.66	296.53	298.58	295.78	297.42	297.03	296.73	296.44	295.78	297.33	297.63	296.68	297.27	297.63	297.51	295.75	298.63	297.35	294.75	295.18	297	295.07	294.93	297.88	296.67	298.4	296.76	298.54	297.19	297.09	294.9	295.99	297.43	296.52	295.78	296.95	296.99	296.79	295.89	296.04	296.93	296.29	296.44	296.55	296.36	296.15	296.09	297.1	297.93	299.1
295.11	293.78	294.16	293.14	293.36	294.18	292.92	295.04	294.41	292.83	293.53	294.73	294.68	294.38	293.2	294.89	296.01	292.94	293.68	292.56	292.45	293.45	295.31	292.85	294.14	293.07	295.42	292.74	293.96	294.66	293.99	294.5	294.34	295.56	294.75	294.14	294	293.72	295.2	294.3	294.68	293.29	294.04	294.83	294.89	292.3	293.82	294.76	293.04	294.41
319.41	318.42	319.42	321.02	319.82	319.21	319.24	320.33	318.33	318.85	321.8	320.11	320.34	318.33	320.58	318.52	320.22	319.47	319.91	320.59	317.67	321.25	318.18	319.78	317.88	319.41	320.46	321.13	319.24	319.09	317.91	320.99	319.34	320.02	320.37	318.45	319.72	320.2	317.97	320.58	320.96	318.49	319.61	318.28	320.07	319.75	320.17	319.73	320.79	319.57
295.24	294.08	294.81	294.4	293.47	294.35	296.4	296.4	294.7	293.36	294.32	294.09	293.99	295.67	295.11	294.01	295.21	294.96	293.56	294.88	295.23	294.55	294.04	293.24	295.56	295.4	295.26	294.02	295.36	295.33	293.84	295.05	293.82	293.81	293.69	294.97	293.94	294.87	294.06	295.31	295.38	295.34	294.01	293.44	293.32	295.39	294	294.74	293.31	294.6
317.15	318.22	318.56	318.97	317.61	317.6	318.01	320.88	317.83	317.57	319.74	318.57	317.27	317.71	317.1	317.8	317.94	318.04	318.31	317.25	318.02	317.39	317.53	316.97	316.29	318.91	317.09	318.01	319.58	319.49	319.16	317.33	318.33	317.47	316.96	315.74	318.17	318.45	316.91	320.16	316.54	316.96	316.5	319.18	318.16	317.53	318.56	318.6	316.77	317.5
303.42	302.44	301.02	302.98	304.17	301.5	303.22	301.69	302.05	303.55	303.3	300.69	303.33	304.21	303.43	303.37	303.61	301.56	303.42	303.34	302.07	303.66	302.93	302.62	301.33	300.65	301.1	303.58	301.79	301.76	302.28	301.84	301.53	301.98	302.41	304.02	304.9	303.67	302.98	301.42	303.02	302.85	301.45	301.93	302.19	302.72	301.15	301.09	302.7	303.8
317.09	314.07	314.98	314.61	314.47	314.16	313.55	315.49	315.5	312.31	315	314.67	315.83	316.05	314.49	313.64	314.75	316.05	315.09	315.42	315.07	311.87	314.82	315.74	314.7	314.41	313.51	314.19	314.23	314.88	313.81	312.25	314.25	315.99	313.81	314.02	314.05	315.53	315.06	314.83	314.35	315.96	314.01	315.78	312.62	314.62	314.89	315	315.5	315.14
302.13	304.29	303.14	300.32	301.23	301.96	302.32	301.8	302.44	301.75	301.23	303.07	303.22	302.6	302.73	302.46	301.3	301.76	303.39	300.47	302.6	302.99	304.1	303.17	302.39	302.89	303.02	302.71	302.28	300.2	304.19	302.69	302.41	304.11	302.96	303.34	303.72	303.12	301.62	302.31	301.89	301.64	301.37	301.29	302.47	301.38	302.99	302.75	303.66	302.96
318.09	318.63	317	315.57	315.91	316.78	315.43	316.51	316.48	316.75	316.97	318.11	317.64	316.83	317.71	317.81	317.87	317.06	317.37	318.82	316.98	317.72	316.95	317.34	317.98	317.44	316.47	318.13	317.46	317.96	315.52	318.23	317.2	316.17	316.48	318.01	317.7	315.51	316.7	316.62	315.28	317.73	317.93	316.2	316.97	315.81	316.14	317.46	317.97	317.89
313.19	311.72	313.3	312.3	313.1	313.42	312.81	312.89	312.01	312.78	313.3	312.71	312.48	313.45	313.12	312.45	313.35	312.98	314.74	311.02	313.83	312.85	311.95	313.7	313.18	312.92	313.63	312.2	313.39	312.47	315.62	311.92	314.01	313.65	313.89	313.69	313.36	312.92	314.83	312.69	313.93	312.69	314.17	313.17	314.35	312.28	310.93	311.97	312.69	313.14
313.39	312.55	315.1	311.79	312.54	311.91	312.45	312.8	312.82	312.71	314.04	311.96	313.04	314.09	311.76	312.91	312.78	313.88	312.97	311.74	314.05	314.51	312.61	312.59	313.07	313.5	313.81	312.48	312.11	313.18	311.78	313.95	311.99	312.87	313.84	314.83	313.66	311.76	312.56	312.65	312.75	313.03	313.63	310.99	313.57	313.69	312.42	314.63	313.58	311.33
310.38	310.28	310.04	311.46	310.76	310.28	310.45	312.98	310.76	311.58	312.96	310.08	310.51	312.99	310.67	311.89	311.17	312.37	310.58	310.23	311.96	311.41	312.05	311.17	310.26	310.38	309.07	309.17	310.36	311	310.38	312.17	310.57	313.24	309.45	310.5	310.95	310.15	310.06	311.35	310.08	308.92	312.57	310.35	311.16	310.54	310.83	308.97	311.84	311.05
329.37	328.99	328.39	330.17	327.29	330.24	329.9	328.14	327.58	329.13	328.58	329.13	329.74	328.49	329.12	329.53	329.21	326.93	330.11	329.08	329.43	327.53	328.92	329.41	329.8	327.51	328.59	329.58	328.32	328.35	327.52	328.26	328.97	329.29	328.31	328.11	329.6	329.19	330.47	329.05	329.3	329.14	329.24	326.42	329.65	326.31	329.73	326.83	329.71	328.8
305.44	305.03	304.63	304.16	305.13	305.49	303.91	305.87	303.1	304.87	305.54	303.94	304.6	305.31	304.09	305.67	304.03	303.88	304.86	303.97	305.65	304.14	306.52	304.38	303.55	304.28	305.27	304.83	305.52	304.76	304.54	306.31	304.31	303.69	304.1	304.64	304.97	305.85	303.76	305.43	304.44	304.73	302.3	305.11	304.42	305.91	303.53	305.12	305.67	303.19
295.25	293.88	295.41	296.05	296.24	293.96	294.16	294.63	295.26	295.9	294.26	295.06	296.54	294.36	293.63	293.11	294.81	294.56	293.71	296.13	295.97	296.19	295.07	294.09	295.35	295.35	293.93	295.89	294.84	295.86	294.77	294.59	295.96	294.43	297.19	295	296.78	295.07	296.44	295.7	293.52	295.51	295.45	295.08	293.78	295.92	296.31	294.73	294.04	294.78
312.55	312.8	311.98	312.42	313.86	312.02	310.73	312.85	313.07	312.52	311.77	312.03	311.18	311.08	313.7	312.43	311.73	313.78	312.3	312.24	311.68	313.69	312.95	312	313.66	311.65	313.06	311.84	312.81	314.07	311.95	312.47	313.89	312.05	312.88	311.85	313.55	312.12	313.71	313.5	312.73	311.35	312.04	313.1	312.32	313.5	312.27	313.9	314.03	313.58
304.3	301.81	304.26	304.12	303.13	305.34	303.14	302.98	302.14	303.25	301.28	302.73	303.39	302.16	302.98	304.47	302.75	303.99	303.89	302.79	304.85	304.03	304	303.66	303.63	304.5	303.57	301.88	304.97	302.67	304.23	303.39	301.67	302.96	303.75	302.99	302.79	303.32	303.2	302.93	302.68	304.01	302.08	304.6	304.18	303.31	303.03	300.04	303.98	302.99
304.76	304.82	303.52	306.84	305.97	304.04	306.33	305.78	305.53	304.45	303.29	305.45	304.74	304.22	304.46	304.86	304.95	303.11	303.64	304.9	304.02	303.71	303.31	303.48	304.71	301.89	305.19	306.43	304.13	305.36	305.25	304.52	305.25	303.29	305.16	305.37	304.58	305.52	304.69	303.87	305.36	303.48	303.92	305.55	306.01	304.46	305.13	302.47	305.1	305.49
305.4	303.76	305.39	304.02	304.83	303.6	304.56	305.21	304.6	303.33	304.99	305.57	304.6	305.64	304.7	305.54	304.61	305.85	304.28	303.73	304.6	306.33	305.01	304.97	305.31	304.19	305.5	303.91	303.48	303.8	303.34	304.6	305.06	305.75	303.41	303.99	305.77	303.71	304.65	303.71	302.92	304.54	304.64	305.41	304.9	304.1	306.42	302.49	304.72	304.7
313.6	309.9	312.75	311.55	310.75	310.92	313.21	311.98	310.01	311.42	312.23	312.92	311.73	311.44	309.63	311.33	311.36	311.57	310.9	311.15	311.69	310.56	311.76	311.5	312.63	309.97	310.97	313.54	312.28	310.16	313.01	310.82	310.63	311.83	311.5	312.41	312.42	312.31	310.14	310.97	310.13	313.7	310.09	310.17	313.47	310.72	311.93	310.8	310.7	311.75
294.9	296.94	294.98	294.74	294.18	296.01	295.63	293.13	294.66	294.46	294.24	295.85	295.89	295.62	293.56	293.88	295.81	295.15	293.11	295.19	295.33	294.31	295.31	292.32	293.82	294.98	295.57	295.56	297.32	295.39	294.92	294.57	295.67	297.01	295.97	295.91	295.59	294.78	295.71	294.05	295.12	294.46	295.98	295.38	296.76	293.98	295.64	296.72	295.35	294.98
309.55	309.35	309.89	309.7	308.69	309.41	307.81	310.46	309.15	311.26	311.81	311.94	309.36	309.59	311.79	310.49	308.34	310.98	310.95	310.22	311.51	308.75	310.19	308.93	311.39	311.54	310.29	310.67	310.36	309.59	308.21	308.89	308.41	310.41	309.81	310.5	309.17	310.3	309.54	307.94	308.73	309.66	309.25	310.68	311.67	310.5	310.27	308.68	309.07	309.15
306.34	307.35	306.54	304.25	305.15	305.69	307.93	307.29	306.23	306.27	305.66	305.69	304.73	306.3	306.29	305.26	306.64	305.23	305.08	305.51	305.78	306.46	304.94	306.5	305.51	305.73	306.65	305.61	305.88	306.93	306.08	306.03	307.52	307.01	306.14	305.43	306.94	305.91	306.64	304.45	306.23	306.11	305.23	306.03	305.84	307.56	306	306.52	304.48	307.56
305.11	304.38	303.2	305.72	304.9	305.57	303.67	304.66	304.18	303.82	303.24	304.49	305.82	305.55	304.98	303.67	304.38	304.11	305.44	304.58	305.5	304.97	305.25	304.81	303.95	304.36	304.24	306.02	305.23	304.54	305.55	303.11	304.85	304.86	304.44	303.28	303.34	305.43	306.3	304.69	304.58	304.58	304.44	305.32	305.99	304.32	305.13	303.19	304.14	305.88
316.19	315.29	314.42	313.21	315.37	314.21	315.01	314.68	315.55	314.42	315.22	314.24	314.43	315.14	314.95	314.67	314.16	313.56	315.25	314.22	315.45	315.34	314.58	313.88	315.6	315.32	315.15	316.07	315	316.48	314.31	314.4	315.96	315.06	314.95	317.1	314.46	316.61	314.74	314.9	314.31	316.59	315.16	314.45	313.54	315.67	314.73	311.99	314.87	313.96
312.3	312.69	311.75	312.89	312.58	313.51	314.54	312.04	311.96	312.58	312.92	311.54	313.86	312.32	312.65	313.01	315.66	312.67	312.57	313.74	313.94	312.47	312.04	312.22	313.36	313.48	311.85	313.09	312.32	313.47	313.23	313.99	311.39	311.32	313.19	311.83	312.83	313.04	314.91	312.68	312.64	313.33	312.9	312.44	312.69	314.47	312.46	312.59	313.65	313.26
311.46	309.55	313.14	311.38	310.34	312.3	310.83	310.1	309.8	309.46	312.14	310.7	309.59	310.45	311.79	310.95	309.34	309.94	311.56	308.62	311.35	309.26	309.33	312.29	311.01	310.1	310.67	310.32	312.28	310.32	310.79	310.62	309.72	310.99	309.93	308.87	310.28	312.76	308.73	309.29	308.63	311.36	310.44	311.49	308.8	312.42	309.82	313.28	310.42	311.63
326.9	327.92	326.35	328.6	328.77	327.18	326.82	327.35	327	326.86	327.14	326.91	327.16	328.06	328.14	327.63	327.63	327.37	327.22	326.88	327.35	325.74	327.13	325.91	326.32	327.24	328.61	326.76	327	327.72	326.6	324.62	327.41	324.99	326.92	326.28	327.72	328.72	327.39	327.46	327.23	326.5	325.57	325.56	327.9	326.38	326.09	326.27	326.61	327.04
313.96	314.09	312.46	313.35	311.88	314.27	312.49	311.42	312.1	312.96	313.14	313.36	313.58	313.32	314.05	313.24	313.66	313.08	314.67	314.36	313.27	313.61	311.68	313.03	313.07	313.89	313.26	314.71	311.15	312.58	315.13	313.54	314.26	313.14	312.93	313.48	312.17	311.37	312.2	313.47	313.48	313.13	313.93	313.06	313.01	313.79	313.93	311.48	312.12	312.53
314.13	316.92	315.54	314.79	316.51	318.23	317.02	316.29	314.19	315.87	316.05	315.28	315.76	314.47	316.89	315.82	316.88	316.82	316.21	315	313.78	315.39	314.53	316.58	316.78	314.84	315.76	318.87	315.63	316.83	314.32	315.38	315.31	315.16	315.35	316.26	318.03	314.27	316.17	316.84	314.91	315.94	314.38	316.83	317.15	316.41	316.84	315.24	313.61	316.25
302.5	302.55	303.91	304.79	303.15	304.01	302.68	303.9	302.4	304.39	302.2	304.46	303.12	305.12	303.36	303.52	303.18	305.26	302.79	303.36	303.25	305.51	302.57	303.4	303.25	303.82	303.57	302.46	302.68	303.05	301.76	303.25	305.06	303.25	304.03	304.63	301.46	302.08	304.31	302.8	304.14	303.38	302.62	304.3	304.56	303.81	302.72	303.49	303.58	302.75
312.07	314.47	311.37	310.98	312.94	311.75	312.45	312.27	312.31	314.63	312.93	311.57	313.18	312.91	312.32	313.13	313.05	313.64	312.37	313.52	313.27	314.69	311.3	310.67	313.1	312.34	312.26	313.77	312.38	312.21	314.01	313.12	312.69	315.07	311.95	315.32	314.68	311.31	312.9	311.81	312.43	312.98	312.64	311.21	311.88	312.01	311.68	313.88	313.13	311.68
310.3	314.1	312.53	312.07	313.13	312.39	312.92	312.86	310.24	312.29	313.11	312	312.05	312.58	312.42	313.67	313.86	313.63	313	311.77	314.1	314	311.68	311.48	311.5	311.95	311.9	312.96	314.33	312.43	312.76	313.06	311.96	312.58	312.78	312.27	313.12	312.72	313.03	311.29	313.36	312.43	313.22	313.78	312.85	311.05	311.64	313	313.02	312.19
294.36	293.73	294.36	294.41	294	293.96	294.47	292.34	294.14	292.89	294.99	296.04	294.25	293.75	293.26	293.51	294.16	292.41	293.3	295.52	295.51	294.2	294.58	293.61	295.36	294.24	292.75	295.24	295.4	293.87	292.82	292.77	293.98	293.64	294.74	293.4	292	293.78	292.99	294.26	294.42	294.31	294.97	294.07	293.84	293.62	294.98	293.86	293.34	294.81
314.6	316.99	315.47	316.25	316.7	314.77	315.91	314.84	316.99	314.28	315.9	314.14	315.68	316.09	314.35	317.24	317.13	316.5	314.93	316.5	314.59	316.28	314.12	315.75	315.78	315.18	314.3	316.79	316.1	315.28	316.54	316.24	316.82	316.38	316.77	316.7	317.58	315.42	317.19	316.74	315.26	315.58	315.21	314.32	316.54	315.86	315.07	316.1	314.05	316.32
313.82	314.91	314.59	314.42	314.93	315.2	312.6	315.53	315.92	313.84	314.88	314.78	313.52	313.73	314.92	316.68	315.1	316.02	313.53	316.44	316.29	315.24	314.39	312.84	314.02	313.06	315.27	314.8	313.69	314.87	314.25	315.01	315.24	314.11	315.67	315.59	312.71	316.35	314.95	314.63	315.87	313.42	314.25	313.26	313.49	315.36	313.48	315.79	314.1	316.38
307.22	305.85	303.82	307.16	305.92	304.01	304.96	306.2	305.34	306.45	304.9	306.12	305.97	303.67	306.78	303.09	305.78	307.25	306.08	307.4	306.14	305.97	304.6	305.83	304.49	303.96	305.87	305.51	305.54	305.33	305.14	307.01	305.27	305.63	304.73	306.42	304.12	305.48	306.48	304.64	305.75	305.45	305.38	305.68	304.85	306.68	305.86	308.24	304.87	308.2
315.51	312.89	315.93	314.1	313.18	314.09	314.08	313.22	312.91	312.94	314.47	314.01	316.02	315.78	313.88	314.08	313.16	315.35	313.55	313.51	314.98	314.79	312.23	312.36	314.47	314.34	314.28	314.8	313.59	313.41	312.64	314.82	311.56	314.88	312.38	313.73	313.52	315.07	313.69	314.29	312.74	313.94	314.18	314.12	313.98	313.28	312.82	315.13	313.59	314.3
312.32	310.86	313.26	311.71	312.88	311.9	314.15	312.68	313.73	312.58	314.12	313.09	311.13	311.72	312.17	312.34	311.92	313.35	312.87	312.47	312.83	313.33	312.46	312.42	313.66	312.42	311.9	311.61	313.7	312.34	313.21	314.19	311.64	312	312.78	313.26	312.67	311.1	310.27	311.44	311.88	311.99	313.19	312.44	311.29	312.63	312.5	313.51	312.65	314.6
325.62	325.31	323.74	324.22	325.12	324.05	325	323.92	324.89	325.37	324.76	323.76	325.62	325.38	324.24	324.79	324.01	325.14	324.2	323.42	323.92	325.04	324.91	327.06	324.74	323.63	323.69	326.12	326.01	325.29	325.47	325.72	325.81	323.94	323.73	324.34	323.35	325.26	321.98	324.05	324.23	324.35	325.46	323.86	325.42	324.67	323.8	326.1	324.73	324.66
311.87	310.55	311.26	312.66	312.36	313.56	311.45	310.64	311.85	311.88	311.41	311.1	309.72	311.12	312.48	310.82	312.1	311.05	310.98	312.59	312.14	311.78	311.58	311.68	313.14	312.88	311.62	311.34	312.33	311.1	311.53	311.76	312.39	312.13	309.96	312.93	312.61	311.08	312.07	310.8	309.81	312.62	311.35	312.13	311.55	311.75	310	312.06	310.95	311.25
315.07	315.55	315.5	316.5	315.97	316.45	315.95	316.44	317.15	317.51	318.25	315.75	317.11	314.87	316.56	316.47	316.15	314.67	316.54	317.28	316.45	315.58	315.23	314.03	316.35	315.51	316.3	314.23	314.66	317.27	315.52	314.59	314.22	315.3	314.7	315.88	317.12	314.46	316.76	314.28	313.75	316.19	316.65	316.32	314.25	315.46	314.98	315.38	316.09	313.57
298.28	298.9	299.64	301.08	299.69	301.07	299.96	299.26	298.94	299.05	300.24	299.59	298.91	300.37	300.66	299.62	301.08	299.89	298.93	300.04	299.74	301.84	300.79	300.26	300.53	299.87	301.09	300.4	299.04	300.39	300.14	300.75	300.69	299.72	300.89	301.11	300.61	297.63	301.83	302.13	300.98	303.1	299.98	299.05	300.21	300.76	301.81	300.19	300.48	298.2
314.32	314.99	315.74	314.17	313.32	316.53	315.78	312.05	314.41	313	314.61	315.87	313.48	315.5	316.2	313.3	313.68	315.08	314.92	316	314.94	316.11	314.87	314.65	315.93	313.78	315.74	315.68	315.66	315.54	314.95	315.74	315.2	315.92	313.77	315.78	315.89	314.9	315.15	311.73	315.41	315.64	313.97	316.46	315.4	314.67	314.57	314.37	315.73	315.1
313.14	313.44	314.05	313.56	314.67	313.89	314.73	313.11	313.49	313.01	312.77	313.24	313.39	313.24	313.76	312.96	314.25	314.52	313.27	313.07	313.49	311.73	314.55	313.46	313.9	314.09	312.34	313.38	316.23	312.51	314.46	314.07	315.13	314.18	312.64	312.88	314.17	312.5	312.59	313.89	312.86	313.12	311.59	312.6	313.28	313.28	310.92	311.8	313.16	312.99
317.38	319.12	317.14	317.46	317.26	317.83	318.49	318.76	317.43	319.34	318.29	318.3	319.37	317.54	317.35	318.02	319.09	316.98	318.19	318.83	315.98	317.92	317.73	316.66	317.59	317.76	316.58	319.45	317.17	318.47	316.64	319.88	320.24	319.68	317.61	318.11	319.95	319.1	317.7	317.27	316.81	317.7	318.77	318.42	317.81	319.83	319.22	318.86	316.35	317.6
327.69	329.71	328.65	328.51	327.34	329.15	329.42	327.96	327.15	330.36	329.04	328.96	329.75	327.84	329.5	329.07	330.1	326.77	327.43	328.78	329.21	328.97	327.74	327.74	329.42	329.01	329.1	331.17	328.81	325.73	328.87	328.25	328.13	329.67	329.08	327.76	329.92	327.76	327.76	328.32	329.17	330.32	326.84	329.06	328.47	329.23	328.09	329.46	328.41	329.93
306.38	307.73	305.33	304.62	306.95	306.34	306.68	306.42	306.63	307.45	305.71	308.51	307.79	305.65	305.87	304.94	306.03	306.09	306.17	307.15	304.9	307.64	307.43	308.04	306.4	304.56	307.14	308.04	308.19	308.43	305.74	306.31	307.3	306.73	305.45	306.76	306.74	305.34	306.38	306.21	306.86	307.51	307.39	307.04	305.38	306.49	307.92	306.45	306.87	308.47
312.33	312.02	313.2	315.16	313.11	312.44	311.91	311.31	313.19	313.63	312.08	314.26	313.09	313.68	312.89	312.28	311.98	311.68	313.51	313.33	316.19	312.17	312.78	313.56	312.17	314.29	313.45	311.94	312.98	312.71	315.32	315.41	312.08	313.96	311.98	314.75	311.19	313.36	314.58	313.08	314.33	314.28	313.29	312.69	314.12	314.92	313.26	312.94	312.7	313.65
304.61	304.32	305.32	306.33	304.12	304.15	304.96	305.65	306.82	305.84	304.07	302.51	306	306.17	304.03	305.39	304.97	306.15	304.86	303.94	305.34	305.84	305.67	306.2	305.49	304.36	306.58	304.87	306.15	304.56	305.06	304.49	305.26	304.83	302.93	305.94	306.15	305.13	304.41	305.92	304.88	302.82	304.49	304.04	304.3	304.62	304.85	303.6	305.51	305.76
315.14	316.49	314.79	315.49	313.3	316.23	315.04	317.05	317.3	315.08	316.23	315.55	315.85	316.73	317.27	317.08	316.45	317.17	315.14	316.14	317.14	315.21	317.16	315	315.44	315.77	314.8	314.98	315.9	315.51	317.2	315.86	316.76	316.48	317.8	316.47	316.25	315.22	315.37	315.81	316.89	316.48	317.05	316.45	316.01	315.27	315.28	314.89	316.01	314.95
304.4	304.44	303.77	305.14	303.57	304.7	304.11	303.28	303.08	304.7	305.02	302.58	302.69	303.52	301.9	304.22	303.97	305.45	304.48	303.64	302.73	305.36	303.47	304.1	302.3	302.35	303.71	304.09	304.24	302.07	304.72	303.96	304.22	303.19	303.56	302.68	302.61	303.18	302.05	303.65	302.62	302.36	303.59	304.53	303.46	303.46	304.01	304.81	303.85	303.38
305.67	304.17	303.14	303.17	304.93	304.33	304.35	304.14	304.47	303.92	303.57	304.76	304.8	303.3	305.28	303.85	304.25	306.47	304.31	305.15	304.41	304.29	304.37	305.53	302.07	305.77	304.13	303.83	303.97	304.56	305.17	304.26	303.98	304.84	304.37	305.98	304.44	302.89	301.66	303.64	305.1	304.91	306.54	306.21	303.83	304.34	302.91	305.25	302.91	304
312.15	313.42	311.59	311.89	313.23	313.16	313.37	312.5	313.9	313.39	315.12	313.11	315.2	314.6	312.05	312.93	313.08	312.04	313.18	312.52	313.38	313.04	313.54	312.15	313.7	314.51	312.58	312.84	311.89	314.03	313.97	311.95	314.52	312.29	312.86	312.05	312.42	313.07	312	314.75	315.65	313.16	314.21	313.7	313.26	312.79	314.65	311.81	311.49	312.62
311.43	310.15	313.61	312.27	311.91	310.75	311.72	313.02	311.42	313.03	312.35	311.98	312.34	312.28	310.95	313.63	310.97	311.67	312.49	311.98	311.88	313.12	312.73	312.34	312.88	312.83	311.34	313.08	311.95	312.26	312.07	312.12	312.87	312.32	312.29	312.17	310.86	312.71	311.43	310.31	313.13	311.92	312.1	312.39	312.16	311.57	312.45	313.49	313.37	313.71
295.74	295.88	294.91	295.41	294.56	294.29	295.24	294.93	295.98	294.31	296.01	294.56	293.57	293.64	294.41	294.52	295.73	294.62	295.76	294.68	292.7	294.09	295.84	295.24	293.79	297.19	295.14	292.82	295.24	296.78	293.6	293.68	294.67	295.93	295.36	295.78	294.32	293.81	295.63	295.1	295.14	297.65	296.86	296.65	294.69	295.01	295.49	297.19	294.91	295.1
312.5	311.76	312.57	312.69	311.78	312.02	311.77	312.79	311.21	314.06	313.7	312.45	315.11	312.54	313.99	311.67	313.63	313.27	311.75	313.45	313.34	313.73	313.49	313.67	312.52	313.54	313.19	311.44	312.6	314	312.16	313.2	311.38	314.99	312.57	313.45	312.57	312.67	311.04	312.25	313.83	312.89	313.79	312.91	312.65	312.18	311.82	313.57	313.5	311.62
301.62	300.57	299.61	299.09	300.47	299.46	302.25	301.07	301.78	302.46	300.78	300.1	301.2	301.36	300.54	301.24	302.66	300	299.55	302.09	300.39	299.88	299.85	298.83	300.78	301.6	301.63	300.33	301.81	300.43	301.66	301.23	299.13	300.28	301.48	301.44	301.76	301.46	302.48	301.47	299.39	300.93	301.91	301.87	301.79	299.22	299.84	300.94	300.39	301.43
317.56	316.75	318.07	316.45	316.44	317.9	316.43	316.25	317.26	317.42	316.1	314.97	317.43	316.62	315.39	317.99	315.82	317.11	315.81	315.14	314.93	317.75	316.9	316.18	318.12	315.1	316.71	316.82	316.43	317.32	316.17	316.42	317.41	316.44	315.21	315.21	316.87	316.11	317.46	316.29	316.88	316.23	315.88	317.17	315.82	316.79	315.64	317.41	317.1	316.34
296.59	294.45	295.09	296.09	294.67	294.61	294.69	294.47	295.82	294.4	294.47	293.47	295.29	295.25	296.74	293.43	295.99	294.76	294.82	294.06	294.05	294.86	294.66	296.69	294.26	293.82	296.21	294.88	294.79	294.61	295.25	294.77	295.25	293.79	296.4	291.99	294.58	295.08	294.42	297.01	294.42	296.55	294.17	293.81	295.31	295.25	293.11	295.38	294.47	295.52
303.5	302.18	303.86	303.18	302.67	303.42	304.06	302.58	302.79	303.47	303.31	301.55	301.01	303.57	302.86	302.72	302.25	301.14	302.07	302.37	303.52	301.18	302.02	302.19	303.54	304.46	303.04	303.01	303.42	303.61	303.61	299.41	302	303.46	302.48	302.56	303.03	304.5	304.22	302.09	301.53	301.79	301.59	302.24	303.14	301.88	302.45	302.28	304.2	302.05
307.12	307.13	306.87	307.67	308.68	306.61	307.54	307.49	307.26	307.57	307.6	305.71	307.41	306.28	307.47	306.55	308.15	306.18	308.83	307.41	307.33	306.4	305.72	306.62	306.13	306.68	307.6	307.51	307.51	308.03	306.83	307.78	308.48	304.21	309.27	308.13	305.28	307.58	306.38	307.7	307.42	304.68	305.07	308.08	308.2	307.95	306.24	308.85	306.49	306.52
314.02	313.18	315.34	314.52	312.98	313.8	314.51	312.64	312.82	313.62	312.59	314.42	314.6	313.75	314.2	312.58	314.87	313.66	313.29	314.69	314.14	315.31	314.69	316.12	314.55	313.95	312.92	315.28	314.76	315.37	312.74	315.56	313.69	314.82	313.48	314.43	314.59	314.27	312.26	313.43	314.08	313.85	313.55	313.99	315.4	315.35	315.54	314.84	313.85	315.62
302.25	303	303.42	303.1	302.44	302.23	304.02	301.95	302.61	302.56	299.55	300.94	302.49	303.66	303.78	303.8	301.74	301.49	301.86	302.12	303.56	302.02	304.86	303.41	303.79	303.49	303.87	303.99	302.48	304.53	302.3	304.31	303.53	302.05	303.54	303.92	302.48	301.77	305.12	302.61	303.26	302.74	302.89	302.57	303.97	303.22	302.81	302.37	305	303.41
297.14	295.15	295.26	297.78	297.51	297.17	297.28	298.25	297.57	298.65	295.68	296.02	295.56	296.22	297.31	296.14	295.17	296.6	296.16	295.45	294.36	296.62	295.92	296.17	296.72	296.16	295.88	295.92	297.19	298.22	297.34	298.73	296.83	297.38	296.19	296.98	296.85	296.58	296.88	296.08	295.98	297.2	295.79	296.85	294.91	297.44	296.48	296.07	297.2	296.61
305.38	305.35	305.59	304.78	306.01	304.94	305.35	302.61	305.27	306.55	304.88	303.56	302.65	303.74	304.01	305.73	306.02	305.06	305.55	303.56	304.63	305.05	304.26	306.12	303.39	305.4	305.57	305.13	305.31	304	304.89	305.99	302.72	303.82	304.04	303.12	305.12	303.97	305.75	304.73	305.54	306.64	305.66	304.58	304.51	303.98	305.16	304.41	303.96	306.32
313.62	313.67	312.54	313.69	313.88	314.42	313.85	313.26	314.54	313.87	313.66	312.43	312.74	312.89	312.11	313.04	313.09	313.06	313.54	312.2	315.57	314.88	314.62	313.89	314.69	314.97	312.92	311.28	314.43	313.99	314.64	313.06	314.16	313.32	311.61	313.49	313.29	312.7	313.56	312.98	313.49	311.17	312.64	313.94	313.2	311.08	315.08	313.27	315.15	314.71
293.86	294.02	295	293.89	293.28	292.89	294.09	294.38	294.91	293.99	294.11	292.4	293.15	293.51	296.09	292.18	292.84	293.84	295.12	293.16	295.08	295.85	295.66	293.84	295.03	293.4	294.8	293.08	295.35	293.34	294.26	294.92	294.66	294.66	295.18	292.04	293.58	293.24	296.28	294.08	293.47	293.53	295.72	293.5	293.81	293.79	293.97	293.7	293.95	294.71
327.38	328.4	326.41	329.78	326.88	327.29	328.36	328.97	327.96	327.47	326.94	327.63	328.01	327.53	328.6	328.4	327.49	327.68	326.84	325.41	327.4	327.78	326.54	328.97	328.29	327.45	327.11	327.48	328.48	327.47	327.95	328.98	327.86	328.5	328.09	328.37	327.06	327.07	328.43	327.3	328.55	328.4	326.6	327.46	327.13	327.84	326.96	326.36	329.96	327.76
302.57	303.73	302.95	303.83	303.13	304.53	303.37	303.83	302.17	302.84	302.68	303.04	304.71	304.85	302.78	304.24	304.55	303.6	303.62	304.59	304.01	302.19	305.45	303.15	302.93	302.66	303.1	304.1	303.86	301.91	304.8	303.77	304.04	303.43	303.19	304.46	302.94	302.29	303.91	304.08	305.11	303.78	302.81	302.8	305.26	303.55	302.77	302.12	304.05	302.27
293.67	293.68	294.27	295.14	294.47	294.88	293.51	293.2	292.85	294.42	295.37	294.11	292.73	293.07	293.93	293.74	294.02	294.22	293.04	296.1	293.59	295.08	295.75	296.18	293.29	294.4	295.18	295.05	294.72	292.42	293.4	294.33	294.94	293.6	293.58	294.14	295.25	294.34	294.04	295.87	293.52	295.68	293.92	293.27	292.43	293.52	294.41	293.96	292.86	293.25
317.27	316.69	317.45	317.83	318.56	318.28	317.82	317.34	318.7	318.64	317.91	316.59	316.13	317.65	318.53	317.54	316.95	317.18	317.96	316.1	317.84	317.98	317.51	317.74	317.45	317.9	317.68	317.51	318.29	316.86	317.68	316.13	316.98	316.11	317.25	317.82	316.4	316.58	318.15	317.57	315.41	315.94	317.38	317.82	319.8	316.66	317.92	318.15	317.15	316.89
305.89	308.29	308.88	307.52	307.32	307.56	308.13	307.32	305.82	306.62	307.09	308.39	307.4	307.72	309.45	308.57	308.21	306.96	307.86	308.25	305.64	308.77	305.75	305.57	305.22	307.54	307.26	307.11	307.34	308.06	306.27	306.64	306.14	307.41	307.32	306.82	307.38	307.82	306.75	307.59	308.57	308.32	306.37	305.45	307.3	307.54	308.29	306.87	307.3	304.9
307.91	305.53	305.71	305.03	304.47	306.09	306.87	305.41	305.75	305.98	306.99	306.43	306.4	305.82	306.52	306.55	306.72	305.44	303.4	307.84	304.83	307.26	306.49	306.96	306.13	306.5	305.76	306.42	306.67	303.53	306.95	306.19	305.44	306.6	306.45	304.21	306.01	306.99	306.91	306.2	306.04	305.19	305.95	304.75	307.28	307.68	306.58	305.26	307.23	306.62
302.94	302.17	301.08	302.65	304.45	303.41	303.39	302.88	303.9	303.59	304.39	304.79	301.99	304.14	303.65	304.4	303.36	303.74	304.53	303.23	303.29	303.16	303.33	301.53	303.58	302.77	304.88	303.35	302.98	303.83	303.59	303.08	304.3	303.65	302.71	304	302.32	302.93	304.54	305.09	303.32	303.42	303.04	304.33	302.67	303.93	304.16	303.25	301.15	301.86
293.67	294.53	294.3	294.91	294.68	295.07	294.23	295.62	293.81	293.53	296.32	294.96	294.59	294.49	295.33	295.86	294.25	293.95	295.6	294.73	294.82	295.18	294.41	294.78	295.8	294.22	297.2	295.27	296.45	293.79	293.65	294.22	294.24	294.76	295.94	297.17	296.09	293.45	294.88	297.22	295.59	294.98	292.78	294.78	295.47	296.46	295.53	294.49	295.16	295.68
293.91	294.32	295.14	294.74	292.76	292.28	294.12	295.42	295.65	293.3	292.89	294.2	295.16	295.51	294.27	297.17	293.3	295.18	294.5	295.47	292.02	293.63	293.72	294.93	293.49	294.89	293.41	293.33	292.79	294.89	294.05	294.15	293.36	294.37	294.99	293.79	294.82	295.07	293.23	293.48	293.96	293.33	294.09	292.91	293.19	294.7	294.64	292.41	294.84	293.24
304.63	304.98	304.68	305.76	302.52	304.35	303.04	302.05	304.96	305.22	304.53	304.5	306.34	305.12	305.2	305.88	305.26	304.04	303.33	304.41	304.9	303.84	304.2	305.12	303.47	304.46	303.28	305.78	305.59	303.96	305.11	302.24	302.85	302.79	305.2	305.59	303.88	305.96	303.16	305.47	305.52	304.76	304.72	304.38	304.33	305.93	304.94	306.01	302.59	304.05
319.88	319.69	318.65	319.22	318.28	316.83	317.86	317.18	318.51	320.03	318.81	318.91	317.76	317.94	317.64	319.55	318.67	319.38	318.47	320.25	319.77	321.28	320.97	319.31	319.97	319.43	318.1	317.93	317.84	320.43	319.43	317.82	319.36	319.93	318.65	319.89	318.71	320.65	317.74	319.58	318.03	320.27	320.33	319.67	317.51	318.08	319.06	319.52	320.17	319.81
297.35	298.87	295.67	296.48	295.8	297.23	296	296.61	295.92	296.28	295.46	296.54	295.92	298.35	297.02	295.74	296.79	296.66	295.38	296.3	298.99	295.12	296.14	296.57	297.57	298.17	296.32	298.45	297.12	297.42	296.88	297.32	296.9	297.8	297.96	296.19	296.82	298.44	295.35	296.81	297.11	297.23	297.72	298.19	296.56	298.31	297.69	297.03	297.68	295.98
313.58	311.86	313.03	311.54	311.22	313.59	312.19	313.49	313.34	312.94	313.72	313.83	312.24	313.18	311.61	311.59	312.06	311.63	313.41	311.74	311.51	311.62	313.39	310.99	313.21	312.32	312.57	314.24	313.48	311.57	312.43	312.7	311.31	308.48	312.99	311.4	312.27	312.89	311.92	314.24	310.94	312.81	312.84	313.76	309.3	313.88	314.64	312.93	313.75	313.44
326.17	325.61	325.02	325.25	323.64	324.99	326.2	324.29	325.35	324.75	323.81	323.82	324.89	327.78	325.43	324.54	325.98	326.54	326.24	325.53	324.75	323.18	326.97	325.72	325.5	325.1	325.93	325.61	324.53	324.76	325.31	325.04	325.18	324.24	324.85	325.59	325.42	325.62	323.97	325.66	325.7	326.14	324.69	325.21	323.94	324.59	325.91	326.83	325.86	326.56
293.09	292.88	292.87	291.97	293.88	292.44	293.83	293.05	293.17	293.52	292.51	293.46	293.93	295.62	293.86	294.14	292.22	294.51	292.26	292.98	294	294.2	292.73	294.11	295.66	293.7	294.94	295.83	292.12	293.02	292.36	292.25	295.21	293.76	294.17	294.24	295.3	293.85	294.68	292.7	294.11	292.91	295.63	294.3	293.14	295.37	295.12	293.26	294.07	293.85
303.86	302.17	301.63	301.48	302.93	302.56	303	301.43	303.13	303.73	303.66	304.45	303.63	301.93	303.38	302.43	301.49	302.03	305.46	303.44	302.14	303.91	303.13	302.83	303.01	303.17	301.66	304.17	302.54	303.77	304.32	302.47	303.5	304.29	302.88	300.77	301.92	303.25	302.86	303.4	304.32	301.61	302.81	301.55	301.96	301.73	302.31	303.64	302.8	302.15
308.43	308.69	311.1	309.62	309.66	309.39	309.99	309.67	309.64	311.21	310.17	310.37	308.38	310.32	308.6	308.61	309.14	309.21	310.22	307.88	308.33	310.08	310.81	310.03	309.67	310.3	310.04	308.5	309.9	309.69	310.59	309.56	309.76	309.3	309.82	308.46	308.27	309.36	309.77	310.81	308.4	310.18	309.11	309.69	310.58	310.39	308.21	308.14	307.96	309.13
314.37	315.57	315.1	314.74	316.79	316.09	314.93	317.76	316.61	317.24	315.9	315.17	314.31	315.13	315.43	315.49	316.95	315.78	315.23	317.31	313.86	314.46	316.96	315.03	316.03	315.27	315.25	315.87	315.71	315.87	314.63	316.16	316.83	314.76	316.93	315.87	315.54	316.31	315.35	317.39	316.1	315.3	316.18	315.91	315.01	313.76	316.93	315.38	313.62	316.68
314.96	314.64	315.91	315.65	314.48	313.73	314.26	315.51	315.86	313.44	313.35	313.21	313.52	315.1	314.22	315.52	313.34	315.98	313.27	313.5	314.46	314.53	312.72	314.81	314.47	313.86	312.66	313.15	313.82	314.13	313.93	314.67	314.05	313.48	313.06	314.01	313.71	313.48	315.78	315.09	314.59	315.13	315.48	314.29	314.57	315.32	313.09	313.46	311.94	314.66
313.74	312.54	311.76	311.93	313.24	314.39	312.81	311.87	313.36	314.32	312.48	313.88	313.23	313.67	314.49	312.03	313.27	314.36	312.24	313.04	312.47	312.28	310.99	312.59	313.95	311.58	313.09	312.56	312.59	313.38	312.36	312.46	312.72	313.23	313.09	314.37	312.52	311.09	313.85	311.09	311.36	313.06	312.18	314.85	313.2	313.2	310.39	311.12	313.03	311.25
310.82	310.5	311.84	310.91	310.61	310.7	310.43	309.16	310.39	308.46	311.84	312.17	311.27	310.06	312.88	310.39	311.3	310.66	310.58	310.35	311.45	310.59	310.37	308	309.5	310.95	311.44	310.49	310.28	309.59	310.41	309.94	310.88	310.72	309.12	310.47	312.77	311.05	309.81	308.6	310	309.89	311.26	311.86	309.53	309.89	309.88	309.28	310.85	311.07
317.31	317.98	315.37	315.56	315.4	314.21	316.44	317.79	316.1	316.4	316.74	315.23	313.14	314.71	315.46	317.88	316.75	316.08	316.85	317.13	315.64	317.28	316.53	317.4	316.79	314.99	317.9	315.53	315.98	315.59	315.95	315.13	318.14	317.71	317.25	316.02	317.23	315.92	316.81	316.74	316.85	315.69	315.98	315.84	318.87	317.58	316.02	317.21	316.26	314.67
326.36	326.59	326.38	325.5	325.24	326.77	326.66	326.93	326.41	325	325.94	326.79	325.63	327.05	328.11	326.65	327.12	326.12	327.58	327.36	328.76	326.11	328.15	327.52	327.61	326.03	325.55	326.77	326.8	328.29	327.53	328.11	326.13	327.52	327.32	327.73	327.61	325.88	326.47	326.51	326.1	326.53	326.8	328.65	326.63	326.85	328.36	325.94	327.87	326.91
302.49	302.68	301.69	302.36	302.49	303.97	303.15	302.92	303.23	302.69	301.51	303.32	303.13	304.05	302.03	303.22	300.69	303.81	303.51	302.77	302.73	302.93	303.48	303.07	302.55	303.02	302.94	303.03	304.19	301.76	300.77	302.65	302.27	302.16	304.09	302.92	302.24	301.88	303.68	305.64	303.09	300.41	303.69	303.68	304.78	304.47	302.07	304	302.08	302.45
312.92	310.4	311.46	313.1	312.13	314.08	312.4	312.3	312.92	313.21	312.29	312.94	311.97	312.09	313.14	312.74	312.54	312.54	312.44	311.49	311.27	311.49	311.47	311.82	313.3	314.49	312.46	311.79	310.06	313.12	313.64	313.88	312.73	311.28	313.6	312.54	312.85	313.75	312.34	312.57	313.34	312.55	310.01	313.6	313.15	312.37	311.52	312.33	314.11	312.8
315.16	316.35	316.27	315.86	314.85	314.08	314.91	314.99	312.67	315.74	315.43	313.39	314.28	315.03	317.3	314.88	313.47	316.77	314.06	315.84	313.99	316.58	314.85	314.29	314.22	314.95	311.58	315.52	316.46	314.47	316.02	316.21	313.86	315.14	315.27	314.82	313.8	315.31	315.8	312.97	315.55	312.79	314.65	315.37	314.29	315.34	314.36	313.89	313.76	314.7
311.11	313.33	312.96	313.27	313.84	313.42	316.42	314.75	314.5	314.57	313.99	312.55	314.26	312.1	312.71	316.43	314.33	313.51	317.64	313.69	313.74	312.74	314.47	313.53	311.93	315.07	313.66	313.84	315.04	313.67	313.25	311.95	312.58	310.33	315.94	313.1	312.68	312.41	313.92	315.1	314.09	313.92	313.62	313.76	313.5	315.15	313.62	314.93	313.77	314.18
319.71	322.22	318.67	318.99	319.94	318.92	319.06	317.14	318.61	318.79	319.54	319.71	320.06	318.68	319.3	318.42	318.27	320.28	319.47	319.27	319.14	317.51	320.6	318.69	319.43	318.5	319.34	318.11	319.01	319.64	319.15	319.32	319.6	320.06	320.05	319.87	319.88	318.36	321.36	318.69	319.2	320.06	318.4	319.12	318.32	321.73	320.71	320.14	319.12	320.35
312.57	314.51	314.11	314.39	312.82	312.85	311.92	313.37	310.57	313.38	313.2	313.39	315.05	314.09	312.07	313.68	314.03	313.11	312.6	313.95	312.41	312.32	313.44	313.92	313.84	313.67	313.79	313.08	313.76	313.98	311.99	313.99	313.3	312.6	313.02	312.79	310.51	311.22	312.21	313.51	312.96	311.11	314	312.41	312.52	312.6	313.7	313.32	312.6	314.73
305.75	304.99	305.94	304.53	304.17	306.36	306.16	305.15	303.62	305.79	305.24	303.78	306.72	304.53	304.72	304.87	306.01	305.2	305.96	304.54	303.9	302.45	305.42	303.88	305.81	304.59	306.98	303.85	306.38	304.57	305.43	303.62	305.85	306.01	304.12	303.62	305.65	304.46	305.41	304.26	305.43	304.76	305.4	304.94	305.06	305.18	304.22	304.91	305.73	305.07
326.18	329.48	328.11	326.91	326.59	327.09	327.74	326.82	326.64	327.23	326.39	325.54	326.62	327.99	327.99	324.9	327.41	326.37	329.35	325.94	327.12	327.52	327.16	327.61	327.55	325.09	328.76	326.83	327.67	328.09	326.57	326.5	328.03	325.29	325.74	326.57	326.84	326.42	327.12	326.37	326.88	325.8	326.54	327.17	328.09	326.01	326.86	328	327.21	327.12
302.86	300.62	301.58	302.46	301.72	303.31	302.82	303.37	303.46	301.64	301.95	302.41	302.99	303.55	302.87	301.95	301.68	300.96	302.36	303.69	300.5	304.01	302.25	301.61	302.3	302.62	304.57	303.88	300.31	304.38	303.8	303.63	301.65	302.71	302.64	301.93	300.7	303.8	301.68	303.4	300.88	303.77	303.68	303.46	303.03	301.51	302.25	301.91	302.53	303.58
312.87	314.24	313.36	313.45	314.04	313.4	313.34	312.31	311.14	311.8	313.52	313.43	313.01	313.66	312.77	314.36	313.11	314.36	312.4	313.45	313.96	312.24	312.99	312.04	312.23	313.68	313.27	313.37	312.92	311.9	312.78	312.04	313.87	312.51	312.78	313.1	314.39	313.68	312.9	311.63	313.57	313.11	315.29	312.54	314.41	312.85	312.64	312.22	312.15	314.59
319.31	316.29	316.02	317.78	316.48	315.51	316.33	317.06	316.99	316.03	316.22	318.21	317.59	315.32	315.55	316.4	319.15	316.87	316.47	320.05	315.92	318.05	318.39	317.33	317.7	318.03	318.17	316.75	316.47	316.01	317.8	315.84	315.73	317.16	318.42	317.35	316.72	314.96	316.72	316.3	316.45	318.21	316.76	317.65	318.95	317.24	317.38	317.04	318.07	317.06
293.67	294.58	292.89	295.17	295.11	294.36	294.45	294.56	292.48	294.67	294.24	292.84	294.58	292.58	292.84	293.41	295	294.13	292.74	292.27	293.67	294.52	293.65	294.69	293.89	294.89	294.77	294.72	294.59	294.23	291.73	293.17	291.9	294.38	292.67	294.13	293.89	296.76	293.63	294.03	294.9	294.32	295.33	294.33	294.49	294.04	293.83	294.34	294.16	294.07
314.44	314.69	315.81	318.69	314.86	315.28	317.73	314.54	316.18	315.23	315.48	315.68	316.06	316.12	314.82	316.22	317.22	315.68	315.72	316.12	314.59	315.27	316.99	314.66	314.06	314	315.66	316.44	315.42	317.41	316.74	314.92	316.32	313.36	316.09	316.12	315.58	316.59	316.16	314.56	315	315.19	316.18	317.45	315.07	314.88	316.14	315.64	314.89	315.48
318.62	316.68	319.85	318.32	318.87	318.73	318.36	319.51	316.86	318.03	319.43	317.6	317.97	318.71	319.34	318.2	317.7	317.86	316.95	318.65	319.49	317.83	319.23	318.33	318.97	318.09	318.2	318.65	318.82	318.49	318.67	319.26	318.37	318.57	318.68	317.93	318.33	318.9	318.96	317.18	319.46	317.89	317.83	318.36	318.2	318.6	318.5	317.72	316.97	318.4
299.96	300.03	300.19	300.64	302.08	300.53	300.51	300	301.94	301.04	301.45	300.16	302.47	300.27	300.05	302.41	302.3	300.74	300.78	300.52	300.16	302.03	300.37	301.23	301.64	302.27	301.79	301.37	301.93	300.12	301.27	301.98	299.8	299.19	302.68	301.37	299.42	302.24	298.57	300.98	300.37	302.01	300.32	301.69	301.14	300.04	301.24	300.65	301.63	301.98
314.99	314.13	315.78	314.53	316.05	313.51	314.39	315.57	315.47	316.36	314.71	313.51	314.65	314.94	314.21	314.37	313.6	316.48	314.49	314.96	314.67	315.12	312.82	315.02	314.65	315.27	316.13	315.63	314.9	314.2	313.36	313.54	315.17	315.77	312.61	314.73	314.32	314.07	315.27	316.15	315.1	314.69	313.92	313.18	312.61	313.67	313.84	316.75	315.18	314
306.9	306.81	305.92	306.7	305.24	305.97	308.48	307.25	306.49	305.32	305.59	305.46	307.22	307.69	307.88	305.49	305.41	306.28	307.8	306.76	306.79	305.3	306.75	305.66	304.79	304.02	306.83	304.6	303.79	306.47	306.15	305.74	304.52	305.21	306.46	307.58	306.22	306.52	307.04	306.26	305.17	304.58	305.19	305.46	306.21	306.43	305.62	309.26	307.85	307.36
296.77	296.37	294.56	296.41	297.01	295.67	297.3	296.27	297.02	296.29	297.94	296.18	296.33	296.92	295.99	296.18	295.59	296.91	297.09	296.52	296.89	298.54	296.87	296.79	297.14	298.07	296.9	297.14	294.72	295.2	296.35	296.95	296.8	297.12	297.19	295.98	295.94	297.34	296.57	296.66	295.12	297.32	297.92	296.5	296.96	296.42	297.13	298.9	298.31	296.24
305.3	307.05	306.74	305.39	307.28	306.08	307.59	306.32	306.81	305.19	304.68	305.56	305.59	305.79	306.48	305.77	307.23	305.56	305.26	306	306.25	306.25	305.76	305.72	307.11	306.92	305.52	306.6	306.72	307.06	307.3	307.45	305.7	305.19	306.09	308.21	304.4	306.24	305.87	305.51	306.85	305.32	305.91	305.33	304.39	305.43	307.06	305.49	305.6	306.85
303.35	303.9	303.46	303.26	301.44	303.65	303.17	302.82	302.85	303.54	303.19	303.88	301.91	304.23	304.97	303.98	303.23	303.97	302.94	302.91	305.59	304.78	302.73	303.64	302.77	302.05	304.09	304.73	302.37	304.86	303.24	304.36	303.36	304	304	305.29	304.04	301.63	303.25	305.29	302.75	303.02	303.72	302.99	303.6	303.49	303.17	301.82	303.29	304.52
314.44	314.85	315.54	314.66	314.07	316.55	315.93	316.33	314.5	314.58	314.81	314.39	313.84	315.14	315.73	314.43	315.51	315.24	314.97	315.11	314.33	314.97	314.99	313.33	314.23	315.33	315.25	315.77	314.67	315.1	316.22	314.07	314.76	312.39	315	315.38	314.19	315.44	314.48	314.9	315.11	315.2	314.96	313.3	315.19	312.77	314.82	315.83	315.23	313.9
313.65	313.31	312.49	313.65	312.26	312.58	312.69	313.86	311.85	316.35	312.83	312.85	313.01	312.47	311.69	314.04	313.37	313.69	312.59	313.34	312.84	313.41	314.28	314.21	312.26	312.85	312.9	312.24	313.02	314.56	311.55	312.53	313.42	311.72	311.92	312.39	313.18	314.62	313.25	311.68	313.22	310.94	312.88	313.58	313.58	315	316.35	315.6	313.31	314.79
312.41	311.8	312.35	313.38	312.83	312.57	311.96	312.03	311.34	313.25	311.45	311.58	310.67	311.46	312.21	314.93	312.21	309.75	312.38	311.42	311.6	310.95	311.4	312.36	312.62	312.8	313.64	313.26	311.84	312.72	311.62	313	311.08	312.71	313.28	313.7	311.55	314.11	312.19	311.21	310.99	312.49	311.82	312.82	310.84	312.42	312.71	314.1	312.02	312.33
329.89	327.91	329.34	328.18	330.44	328.47	326.97	328.13	329.41	329.26	329.54	328.52	329	328.69	328.41	329.12	328.51	330.13	329.43	329.03	329.15	328.24	327.9	327.34	329.51	329.46	329.34	329.51	329.26	328.8	328.04	327.57	327.35	327.97	328.64	329.52	328.68	329.12	329.06	327.97	329.54	328.27	327.76	327.55	329.5	330.38	329.82	327.97	327.74	327.11
305.08	302.98	304.61	303.04	304.27	304.56	306.6	304.16	306.1	304.31	305.37	305.76	304.99	305.23	303.94	304.46	305.08	304.78	305.41	306.6	304.95	305.7	304.06	304.65	306.6	304.71	305.99	304.45	303.13	303.45	304.69	304.32	304.59	304.12	304.58	303.14	304.48	304.06	305.3	304.73	304.4	305.18	304.89	305.36	303.08	306.38	304.09	304.52	304.43	306.36
329.11	326.12	327.81	327.91	327.05	326.5	330.09	330.51	327.9	328.73	327.28	330.05	328.55	328.25	328.73	328.74	328.74	328.92	328	328.1	329.59	328.12	327.4	330.8	329.72	328.19	329.55	329.73	328.9	329.68	329.59	328.79	329.19	329.82	328.11	327.58	329.56	329.28	329.42	328.17	329.1	328.51	327.97	329.33	327.88	327.72	328.12	329.99	329.02	329.38
318.39	319.89	319.4	318.04	318.41	319.28	319.74	320.03	317.94	318.92	318.27	318.9	316.17	318.53	317.58	316.7	320.53	318.2	317.94	319.84	319.13	319.6	318.29	314.89	318.51	320.85	317.61	319.43	317.12	317.68	319.82	317.82	319.13	319.29	319.44	318.89	318.51	317.71	317.56	318.08	317.85	319.14	319.14	317.26	317.6	319.34	318.31	318.27	317.95	318.41
294.51	293.52	294.97	294.21	296.06	295.6	293.77	296.35	295.36	295.27	295.12	295.67	295.58	294.57	294.37	295.09	295.47	295.64	293.68	295.62	294.88	295.12	294.71	294.46	294.5	294.63	294.32	294.96	295.73	294.78	295.31	296.77	293.97	295.85	292.86	295.27	295.54	294.16	296.77	295.05	295.44	293.01	293.38	295.37	295.63	294.4	295.07	295.62	295.43	294.25
311.24	311.04	310.98	311.55	311.84	311.23	311.26	310.99	310.76	310.34	312.28	311.97	310.87	310.6	309.7	309.41	309.71	310.2	311.96	309.16	311.18	311.06	310.74	311.65	308.84	310.43	311	312.2	309.09	310.08	311.15	309.17	310.2	310.11	310.68	311.93	310.48	311.07	309.57	310.34	310.64	310.35	311.29	310.76	311.88	310.12	310.27	310.55	310.42	310.07
317.31	317.73	316.29	316.38	317.64	317.15	320.27	319.1	316.29	317.34	317.46	317.88	318.38	318.61	317.51	317.98	317.25	317.64	316.38	317.12	317.32	316.77	318.38	316.91	317.68	317.85	316.98	319.09	316.89	317.72	316.33	316.58	319.08	316.5	318.73	319.18	317.34	317.43	318.66	316.82	315.9	317.89	317.3	317.56	316.87	318.19	316.98	314.87	317.08	317.39
300.39	300.28	302.23	301.28	301.2	300.1	301.39	299.97	303	302.93	301.09	301.53	300.13	300.41	300.14	301.62	301.67	301.42	300.56	299.88	301.04	300.04	301.89	300.69	301.02	302.54	300.31	300.3	300.59	302.61	300.52	301.82	300.82	300.03	301.54	302.04	298.95	300.85	301.03	301.96	301.01	301.84	300.02	301.33	299.57	303.3	300.03	299.98	302.46	301.81
299.33	299.13	299.66	300.6	299.43	300.16	298.54	299.68	300.92	299.04	299.61	300	299.88	300.08	299.69	298.76	301.45	300.08	300.66	299.07	300.04	298.95	300.78	300.26	299.61	299.93	300.19	298.7	299.56	299.91	300.16	301.63	299.07	300.52	301.5	298.95	299.3	299.78	298.79	299	301.4	299	300.7	299.82	300.58	298.27	300.48	300.74	300.03	300.91
307.52	307.8	306.96	306.82	306.13	305.69	306.47	306.61	306.09	306.54	303.44	306.37	306.59	306.72	307.57	305.42	305.39	306.08	306.25	305.94	304.97	305.75	305.13	305.96	306.67	304.81	306.19	305.02	305.98	306.61	306.4	305	307.13	304.87	305.46	305.69	306.71	306.82	305.77	307.19	305.89	305.63	305.83	305.53	306.32	307.92	305	306.54	305.27	306.2
309.73	308.31	308.31	307.37	308.6	309.01	308.71	309.74	309.7	308.48	310.87	307.43	308.35	309.45	308.14	308.07	306.23	310.09	308.63	308.1	310.03	308.9	309.66	308.24	309.21	308.71	308.75	309.61	308.66	309.37	310.35	309.11	310.13	311.19	308.36	308.26	308.41	310.63	308.48	310.08	309.44	308.86	308.54	307.73	308.94	308.57	309.82	307.67	307.65	307.59
305.51	301.32	304.09	304.93	304.31	303.53	303.98	303.73	303.93	306.71	304.19	305.21	303.77	305.07	303.13	306.04	304.38	303.24	303.5	302.44	306.11	304.66	304.84	304.4	305.05	305.93	303.69	303.87	303.46	304.82	306.27	303.41	305.99	303.53	304.97	305.3	306.06	302.87	306.66	305.9	304.47	303.76	305.01	305.46	304.46	303.7	304.23	303.88	305.63	303.22
315.21	315.3	314.27	313.83	316.17	315.37	314.87	315.4	314.74	314.25	313.98	313.56	315.96	314.5	314.44	316.76	314.28	316.72	314.63	314.37	315.75	316.42	315.9	314.48	314.79	314.48	316.26	313.87	313.99	315.6	316.46	316.29	315.67	316.94	313.63	315.8	316.39	315.56	315.25	315.67	314.24	315.94	316.3	314.47	314.2	313.77	314.99	314.94	313.64	315.2
309.11	310.88	313.51	311.48	309.81	310.91	310.98	312.24	311.58	311.38	311.62	311.2	311.48	312.07	310.91	310.16	309.57	309.82	311.1	310.19	311.49	310.1	309.58	309.06	311.01	311.49	312.27	311.59	309.71	309.62	309.38	310.87	311.63	310.23	310.1	309.59	311.52	312.11	310.71	311.46	311.44	310.35	310.35	311.99	311.14	310.79	311.13	309.3	312.06	311.21
296.31	294.92	298.29	297.91	298.25	297.12	295.24	296.79	297.18	296.23	297.12	297.56	296.72	297.17	296.15	296.1	298	298.78	296.4	297.3	297.71	296.4	297.04	297.38	295.74	297.18	298.27	298.55	297.67	298.83	298.14	296.8	297.68	297.64	297.23	296.74	297.99	295	297.3	294.64	296.64	297.64	296.95	299.09	296.51	298.99	295.51	297.08	296.8	296.36
302.04	301.96	303.81	302.6	303.3	301.73	303.21	303.59	303.1	302.53	302.29	303.35	301.02	301.68	302.05	302.48	301.61	303.6	303.35	302.86	303.58	303.58	303.58	302.55	303.77	302.07	303.29	302.25	301.54	302.36	303.55	304.05	302.54	303.17	303.09	302.38	302.35	303.44	302.99	303.08	301.29	304.18	304.06	301.94	303.05	304.2	302.39	303.71	302.91	304.77
307.48	308.36	308.38	308.5	308.96	310.04	309.21	309.5	309.57	309.43	310.54	306.93	309.01	308.24	309.09	309.12	306.76	307.81	310.2	306.98	310.11	307.37	308.28	309.41	309.56	309.59	309.52	309.52	307.19	309.49	307.11	309.55	308.98	309.45	307.95	308.76	308.57	308.4	307.47	309.78	308.39	308.44	306.42	310.08	308.55	307.29	309.57	309.9	309.25	307.28
325.49	324.74	324.18	323.08	325.22	326.12	326.13	322.72	324.5	325.49	323.78	323.52	323.89	324.38	324.79	323.23	322.4	325.32	325.54	325.89	324.54	323.91	322.24	325.63	325.07	324.31	324.9	324.6	325.47	324.46	326.38	325.21	324.15	324.43	326.71	323.5	322.52	321.91	326.15	324.56	322.92	325.82	324.12	324.93	325.09	323.27	324.09	323.36	324.6	324.6
312	313.13	312.25	313.43	313.79	312.36	312.23	313.91	312.66	312.67	313.84	313.41	313.94	313.11	313.58	312.63	313.82	312.87	313.61	312.1	313.62	312.89	313.96	312.6	312.37	312.2	312.96	312.92	312.48	314.65	313.42	312.15	312.86	313.01	313.8	314.35	312.71	312.83	313.42	314.46	314.68	312.46	314.17	311.95	312.54	312.77	312.65	313.49	313.84	312.95
314.91	314.66	312.39	315.6	314.69	315.14	313.92	313.22	314.04	314.36	312.81	312.63	312.6	315.79	313.48	314.03	314.82	313.3	314.48	314.28	312.27	313.86	315.05	315.68	312.73	312.56	313.94	315.18	314.97	315.53	312.78	314.04	314.21	314.73	313.47	313.6	312.91	315.08	313.87	316.04	314.72	313.51	313.07	314.96	313.57	314.09	312.18	314.85	313.5	312.54
326.41	325.73	326.38	327.41	328.35	328.03	328.57	329.48	326.5	327.78	328.48	327.9	327.37	326.04	328.38	327.83	327.18	328.61	327.93	325.96	328.3	328.36	328.21	327.14	327.05	326.76	329.35	326.18	329.2	326.51	328.31	326.48	326.79	327.7	327.24	327.29	329.14	329.3	328.26	327.11	324.54	327.69	327.37	325.99	328	328.08	327.33	327.24	326.72	326.99
320.12	319.94	318.5	317.41	318.87	318.71	318.35	316.55	318.22	317.5	318.18	319.56	317.89	319.59	319.22	317.83	318.21	318.35	319.12	319.45	317.2	318.11	317.63	317.97	317.5	319.64	317.91	317.16	317.07	317.16	318.55	316	315.32	319.73	319.12	319.32	318.92	319.72	319.42	316.82	317.89	317.15	318.11	319.06	316.58	319.46	319.34	317.56	319.26	316.74
315.69	313.86	314.71	316.42	312.73	316.06	315.44	314.08	315.26	313.92	313.68	315.25	314.81	315.05	314.87	314.9	315.79	315.17	314.72	315.89	314.5	315.17	313.83	315.28	316.29	314.33	314.43	313.98	313.96	314.12	312.02	315.98	314.24	314.69	314.71	315.15	314.61	315.43	314.71	315.79	315.72	314.98	314.07	315.27	314.83	313.71	314.96	314.61	314.09	315.32
301.31	301.74	300.69	299.24	299.58	301.76	300.26	301.26	300.92	298.98	299.77	299.04	300.76	299.13	300.69	300.08	299	300.34	300.77	300.41	299.81	299.05	299.73	301.02	299.86	300.23	298.11	298.79	300.23	301.76	299.9	301.18	299.94	300.13	299.03	298.74	301.18	299.71	301.01	299.38	299.91	300.61	299.77	298.33	299.63	301.19	300.35	303.17	301.45	298.56
296.92	296.12	297.12	298.45	297.1	297.15	296.28	295.07	297.83	297.59	295.69	298.83	298	297.47	296.67	296.04	298.63	297.54	297.67	295.84	296.97	297.03	295.95	295.81	298.2	297.49	297.33	296.5	296.85	296.73	298.08	296.26	296.74	295.02	296.2	296.65	294.72	298.47	297.29	297.63	296.35	296.75	297.19	297.26	297.08	297.41	295.92	298.18	296.25	296.52
329.54	328.18	327.04	327.21	327.74	327.09	326.2	328.17	326.63	327.89	326.6	326.61	327.19	328.9	327.71	329.56	326.56	326.64	327.79	329.32	327.49	328.8	328.23	327.64	327.02	326.61	329.18	329.15	328.02	329.86	328.76	327.92	328.27	326.43	328.72	328.44	327.63	329.6	327.54	327.82	329.49	327.82	327.93	327.65	326.63	327.73	329.26	327.78	327.61	327.77
316.1	316.11	315.13	316.53	316.45	316.79	314.2	316.58	314.97	316.14	317.11	315.98	316.16	315.9	316.78	313.95	317.53	314.48	316.12	314.9	317.62	315.34	316.82	316.76	316.11	315.32	316.47	315.99	315.94	317.98	316.5	316.39	314.61	316.3	316.86	315.82	317.02	315.4	315.47	315.18	316.06	315.63	315.51	317.01	316.08	315.95	315.69	316.72	315.87	316.46
305.71	306.69	306.37	306.3	304.71	305.12	305.4	306.11	305.15	307.01	305.19	307.04	305.92	305.98	305.52	306.25	306.5	307.01	306.41	306.88	305.4	306.74	304.68	306.44	305.15	305.49	304.78	306.34	305.4	305.98	307.28	304.12	307.84	304.53	305.51	304.22	308.45	305.46	307.21	307.25	307.21	307.83	305.38	306.74	304.34	305.7	306.51	308.11	306.98	306.26
296.34	296.06	293.06	295.54	295.54	294.7	295.63	293.68	293.85	295.48	295.6	296.33	296.07	293.79	294.94	294.64	295.69	295.84	295.38	295.45	295.22	294.03	295.8	294.77	294.5	294.41	294.5	295.81	295.06	295.05	294.95	295.53	293.86	296.28	294.37	295.45	295.24	295.59	296.33	295.4	295.29	295.3	296.57	296.07	295.97	294.87	293.29	294.94	294.5	294.23
300.45	300.84	299.92	300.82	300.86	300.07	300.18	300.33	302.01	299.42	300.83	301.52	301.27	299.35	302.82	303.17	302.13	300.09	301.55	301.46	298.79	301.8	301.87	300.3	300.28	301.74	300.76	302.08	300.99	301.11	299.52	301.35	301.43	300.4	302.08	302.66	301.34	301.1	302.62	299.65	299.74	302.27	300.88	301.54	300.24	299.4	300.38	302.49	299.84	300.7
303.77	305.92	303.92	304.13	304.6	305.21	303.82	304.57	305.89	305.85	305.22	304.76	304.26	305.99	306.01	304.35	303.67	305.67	306	303.79	305.43	305.83	305.56	304.42	305.01	304.6	304.02	303.47	305.23	304.96	305.22	303.29	304.9	305.53	304.12	304.3	305.44	306.58	305.62	306.8	304.39	304.05	303.99	305.56	306.43	304.13	305.71	306.51	304.84	304.58
312.3	311.83	313.11	312.59	313.85	314.8	312.11	313	312.94	312.95	311.72	313.04	312.06	311.89	312.18	312.59	312.01	313.27	314.84	314.68	315.44	313.53	314.39	311.13	314.23	314.13	313.4	313.32	313.9	312.23	311.75	312.82	315.2	313.04	312.11	312.9	312.44	313.81	311.38	311.89	312.47	311.88	313.3	313.89	312.44	312.45	312.11	312.88	312.9	314.35
311.62	312.86	313.36	313.54	313.49	313.03	313.4	312.86	311.97	314.46	312.41	312.11	311.84	313.23	314.26	312.34	312.71	314.11	311.82	312.38	312.77	313.7	312.12	313.9	311.62	313.14	311.73	314.71	313.15	312.51	314.55	311.29	311.18	311.32	312.55	312.31	313.46	311.4	311.79	314.18	311.94	312.9	313.57	312.47	313.76	313.1	314.09	312.39	312.45	311.99
314.55	314.29	315.46	315.89	316.78	313.79	313.95	312.94	312.12	315.64	312.8	315.91	315.45	313.52	314.75	314.62	315.88	315.32	315.6	314.86	315.98	312.39	311.76	315.91	313.74	314.6	312.89	317.24	316.64	315.36	312.99	316.5	315.18	315.26	315.02	312.58	314.74	314.22	315.42	316.36	315.02	316.27	314.81	314.58	316.59	314.25	314.98	315.65	314.9	314
308.42	308.67	306.86	309.82	310.37	310.49	308.51	308.71	309.5	310.25	309.71	309.75	308.03	308.28	309.4	307.57	308.02	308.01	309.02	309.35	310.02	307.78	308.83	309.29	307.99	309.74	309.55	308.13	308.4	309.52	309.36	308.39	309.82	310.2	308.31	308.59	308.1	311.51	311.68	308.63	307.53	308.9	310.56	308.84	307.59	308.69	308.52	308.58	309.56	309.75
310.85	310.91	309.59	311.87	310.87	310.87	310.04	310.49	311.66	311.21	310.16	310.12	310.47	310.09	310.65	312.74	310.48	310.8	311.42	312.74	311.28	310.73	312.77	311.9	312.13	310.74	311.83	309.89	311.97	310.63	310.49	310.82	311.3	312.29	308.9	310.75	311.23	310.04	312.89	310.24	310.08	310.73	311.17	311.91	310.73	311.15	310.26	310.93	309.71	310.67
300.74	300.18	301.21	300.75	301.73	299.21	301.52	301.87	301.79	301.28	300.88	299.65	300.27	300.53	300.05	302.17	300.43	302.39	301.91	301.53	300.36	299.37	301.97	301.15	301.44	301.02	300.09	301.17	300.15	300	301.49	301.03	300.86	301.59	300.19	301.2	301.26	301.09	300.39	300.12	300.44	299.73	301.1	302.07	299.52	300.64	302.31	301.58	302.38	299.56
326.6	326.95	328.81	326.42	329.02	326.18	327.08	326.7	328.36	327.42	325.78	327.22	324.46	328.56	326.66	325.99	328.07	325.3	327.57	326.34	326.91	324.53	327.48	327.04	325.64	327.45	325.95	327.79	326.8	327.58	325.73	328.06	329.07	326.06	326.65	327.29	328.23	327.98	329.05	328.01	328.27	326.16	327.29	327.25	326.49	325.61	328.18	325.53	327.66	325.96
300.61	301.04	301.24	298.77	301.22	301.36	301.85	302.84	301.39	301.15	300.38	300.51	301.95	301.18	300.59	301.01	300.09	300.42	301.19	301.75	301.19	301.05	301.83	300.61	300.96	301.81	300.74	302.69	301.98	301.62	301.87	301.66	301.88	300.11	300.02	301.01	300.79	302.02	300.63	300.71	301.02	300.7	300.02	300.05	302.07	301.31	300.83	300.12	301.03	301.36
306.2	307.25	306.19	306.28	305.44	306.64	305.74	306.15	305.51	306.01	306.43	304.83	307.45	305.32	306.22	305.58	303.82	307.04	306	307.03	307.39	305.39	306.32	307.31	306.36	307.31	306.25	304.95	305.4	305.33	306.88	308.89	305.7	305.09	306.85	305.5	306.49	305.53	305.85	305.88	304.75	305.36	306.15	306.39	306.86	305.05	306.54	305.47	306.25	305.42
318.48	318.5	316.47	317.53	315.81	317.92	316.95	317.75	317.69	316.77	317.03	317.81	315.17	314.88	318.1	316.33	317.42	317.63	316.6	318.64	316.69	316.82	318	317.87	317.08	316.44	316.36	317.94	317.14	317.39	316.98	316.01	317.35	317.17	317.24	315.61	317.9	316.91	317.05	317.68	314.77	316.32	318.71	318.16	316.94	317.2	316.09	316.52	319.36	317.55
318.48	318.89	318.58	319.23	317.61	318.63	319.15	317.5	317.78	317.59	318.47	318.63	319.4	318.33	316.87	319.2	317.8	319.76	318.53	318.88	316.35	317.34	319.02	320.17	319.01	318.51	317.75	318.46	319.07	317.95	318.46	319.81	318.9	318.51	320.34	316.25	319.14	318.01	317.98	317.97	317.92	318.86	318.84	317.33	317.5	320.09	319.28	317.42	316.25	318.75
302.63	304.73	305.29	303.97	304.58	302.8	304.01	303.88	303.37	302.45	304.73	303.49	303.09	303.02	305.02	304.58	303	304.01	304.12	303.62	304.14	304.39	304.15	304.4	302.37	303.28	305.23	303.3	303.21	303.25	304.72	304.32	302.43	303.57	303.92	305.04	304.49	303.79	303.07	304.12	305.52	303.64	304.77	304.11	302.59	303.24	304.71	302.55	302.68	303.11
315.12	314.79	316.22	316.15	313.15	315.94	316.75	314.82	315.24	316.9	315.04	315.5	316.4	315.7	315.01	315.85	316.38	316.16	315.68	316.81	316.46	315.08	314.73	316.35	315.76	315.35	315.78	316.5	315.28	316.22	315.31	316.41	316.32	315.12	315.63	315.39	315.89	317.61	316.99	315.41	313.73	317.14	315.31	315.64	315.56	317.03	316.34	316.15	315.06	316.7
315.88	315.98	315.45	314.38	315.37	316.06	315.83	314.91	315.41	316.66	317.48	316.11	315.44	317.49	314.71	315.48	314.84	316.79	316.01	316.61	316.96	314.26	316.42	315.65	316.38	317.28	316.12	316.3	315.69	313.12	316.38	316.84	315.58	313.54	316.71	314.48	316.72	316.3	316.96	316.62	314.72	316.06	316.74	315.45	315.19	317.09	314.71	314.61	317.51	315.59
303.63	305.68	306.26	306.29	304.31	305.37	305.09	307.21	307	305.92	305.97	304.76	304.18	306.29	305.69	303.71	304.12	304.46	305.72	304.67	305.01	305.35	306.06	308.13	305.34	306.51	305.08	306.01	304.98	303.9	303.79	306.28	306.12	303.63	303.46	306.24	305.1	305.26	305.22	305.86	306.64	305.96	305.04	305.15	306.51	306.48	304.55	306.51	305.64	305.96
318.24	319.44	318.79	318.93	316.84	317.92	318.32	317.82	318.66	317.86	318.13	318.33	317.52	318.1	317.65	317.8	319.22	318.89	317.62	317.97	319.32	320.08	319.81	318.46	316.89	317.63	316.51	319.04	318.99	317.01	317.58	317.96	318.82	318.75	318.49	317.32	317.74	318.44	317.53	317.5	318.5	318.85	317.74	318.82	318.2	317.52	317.6	315.62	318.66	318.09
316.21	314.93	315.6	315.22	314.25	312.77	315.63	315.74	315.36	314.14	315.85	312.49	315.11	314.46	314.96	314.1	316.3	314.15	314.29	314.82	314.95	315.33	312.29	315.09	313.37	315.05	315.67	314.59	315.89	315.06	314.84	315.08	313.59	313.39	315.31	315.53	315.16	314.37	315.08	312.17	313.7	314.14	314.28	314.48	313.01	315.09	313.06	314.92	314.74	314.85
314.57	313.92	311.3	313.46	314.39	314.88	312.67	312.07	313.52	314.51	314.62	314.09	313.01	315.45	313.55	314.7	313.38	314.64	313.01	314.01	314.79	313.91	314.65	312.67	312.68	315.05	314.24	313.46	313.79	315.3	313.91	314.88	315.17	313.29	311.81	314.18	315.41	313.27	310.91	312.82	311.1	314.21	313.54	315.65	314.26	315.07	313.36	312.44	313.47	314.64
318.76	318.04	317.8	317.67	318.35	319.45	317.98	320.57	318.86	318.47	319.75	315.73	317.47	317.48	317.56	317.71	318.85	319.79	318.43	318.15	318.22	318.9	319.4	316.63	318.02	320.23	318.53	318.24	317.38	317.78	319.83	317.65	318.2	317.6	315.75	317.73	317.4	318.05	319.28	318.71	319.39	317.91	318.34	318.56	318.51	318.39	319.64	318.04	318.74	317.03
303.84	300.66	302.79	300.66	301.37	302.7	300.53	301.71	302.83	302.28	301.58	301.98	303.31	302.61	304.2	301.84	302.04	301.64	302.91	302.35	302.83	301.09	302.5	301.91	302.31	303.26	302.71	304.15	302.78	302.62	304.14	301.04	299.95	301.85	302.1	302.41	301.19	301.53	302.3	303.11	302.41	302.06	303.07	303.86	302.83	302.69	302.43	303.2	300.96	303.41
310.16	309.73	311.49	309.23	310.68	308.57	310.65	309.55	309.54	310.74	309.63	309.88	308.26	308.95	312.3	308.89	310.12	308.31	310.42	308.02	310.88	309.88	311.37	309.44	309.96	310.27	309.3	309.79	310.67	309.51	311.2	311.1	310.03	310.59	310.96	308.75	311.31	309.85	309.83	310.5	310.44	311.67	308.16	310.95	311.03	309.82	309.4	310.38	309.46	308.25
304.4	302.85	302.94	302.15	302.1	303.25	303.17	303.88	303.09	301.43	301.98	302.55	302.75	302.63	302.41	303.23	302.78	304.42	304.5	301.67	300.38	301.35	302.63	303.23	303.95	301.5	303.56	304.88	302.42	304.23	303.83	303.61	304.68	302.87	301.99	300.44	303.19	302.72	301.05	302.73	302.58	302.7	301.41	302.34	302.07	304.23	301.36	302.74	303.57	303.17
301.81	303.66	302.34	304.2	305.15	303.21	304.48	304.04	303.17	303.82	303.91	303.37	302.08	301.83	303.75	304.35	304.47	299.52	302.38	302.7	302.5	302.7	304.46	303.09	303.78	303.48	303.55	303.3	305.21	303.43	304.2	302.43	303.51	305.08	301.53	303.21	302.23	302.41	304.52	301.91	302.9	303.35	304.26	303.64	303.14	303.65	301.97	303.95	303.06	303.7
294.73	294.4	293.43	292.38	292.67	294.56	291.13	294.19	293.32	293.53	294.82	293.96	296.09	295.11	293.68	295.34	294.96	294.57	292.77	296.44	293.06	293.89	294.05	293.65	294.19	294.59	294.48	294.26	293.47	293.09	294.99	294.11	293.16	294.53	293.38	293.8	293.85	293.69	294.87	294.8	292.32	295.19	293.76	295.29	292.02	295.8	293.69	293.34	292.44	293.91
311.91	312.63	314.49	314.42	314.7	312.95	314.45	311.58	312.5	313.12	311.95	313.32	313.05	314.22	312.55	313.03	311.71	313.51	313.87	313.4	313.39	314.01	313.39	312.76	314.35	312.52	313.45	312.45	312.63	313.93	312.6	313.66	314.66	313.73	313.29	312.26	312.19	316.39	313.06	314.39	311.7	314.31	313.86	314.22	311.72	314.11	314.52	314.78	313.77	313.08
304.64	303.35	302.69	305.72	301.73	303.4	302.85	301.65	304.38	304.15	304.47	304.57	304.06	304.86	302.97	303.6	303.16	304.01	304.08	302.46	303.87	304.33	301.81	302.83	304.28	302.91	303.73	303	305.48	301.67	302.67	304	304.48	302.37	305.39	302.35	300.84	302.98	301.57	303.43	304.91	304.13	301.86	304.31	302.82	303.07	303.42	304.97	302.43	302.18
316.58	316.84	316.52	319.28	319.35	318.41	317.46	317.74	318.16	318.31	320	318.97	317.29	317.87	317.95	317.4	317.53	317.93	317.79	316.74	318.16	317.36	318.3	318.6	317.68	317.64	319.02	316.96	318	319.33	318.7	318.95	316.78	318.54	316.72	318.73	318.27	320.14	318.04	318.82	319.49	318.16	318.19	317.39	318.34	316.66	318.92	320.58	318.23	316.33
301.18	301.05	300.84	300.7	301.68	301.35	302.39	300.42	300.33	301.68	300.96	301.22	301.16	300.99	299.67	301.73	300.23	301.25	300.96	301.41	300.83	300.67	301.69	301.61	299.91	301.91	302.35	300.42	300.1	300.83	300.35	300.15	299.22	301.99	300.44	300.43	301.32	301.14	302.12	299.76	301.21	299.31	301.02	301.78	301.46	302.35	301.11	300.69	301.43	301.31
294.3	295.17	298.01	294.67	294.28	294.1	295.02	296.26	295.36	294.87	295.51	295.78	295.1	294.24	295.57	294.36	293.98	295.53	292.95	293.36	294.22	294.89	294.93	295.65	295.25	295.13	294.04	295.12	294.52	294.63	295.45	294.94	296.19	295.88	295.9	292.4	293.25	294.67	294.62	295.03	293.11	294.3	293.68	294.52	295.34	294.93	294.16	294.99	293.93	297.17
314.23	313.08	312.34	312.58	314.08	313.31	312.01	312	313.83	312.03	311.68	312.1	312.47	313.13	312.6	312.78	313.22	313.5	311.41	313.35	313.42	314.25	313.69	313.52	313.58	314.18	314.73	313.53	312.38	313.04	312.52	312.37	314.26	312.99	313.02	312.47	311.92	314.4	313.73	313.54	312.04	314.2	311.61	310.44	311.61	312.31	311.81	310.95	311.48	311.2
298.26	296.79	297.11	295.83	296.29	298.2	296.25	295.77	298.44	296.97	296.56	294.77	296.25	295.92	296.64	295.82	298.32	295.89	295.71	294.7	296.68	295.46	297.83	298.28	296.76	295.82	296.68	297.64	296.27	298.78	297.47	296.37	297.77	296.5	296.9	298.82	298.1	297.11	298.49	296.21	296.12	295.75	295.95	295.58	296.65	297.37	296.26	296.14	295.73	297.48
312.32	311.84	312.71	313.12	313.74	313.25	312.48	311.97	313.16	315.62	312.72	312.13	313.37	310.27	313.04	311.32	312.75	312.71	312.34	313.25	312.51	312.34	312.82	311.47	312.01	313.2	312.96	312.16	314.07	315.15	311.84	312.97	312.7	310.77	312.99	313.4	311.46	310.39	312.44	312.15	314.7	312.88	312.58	311.9	312.11	311.7	311.7	313.33	313.68	313.1
318.38	316.63	317.62	315.87	317.89	316.62	317.89	318.38	316.86	318	317.5	316.52	317.86	316.36	317.15	316.38	318.69	317.01	317.85	318.75	317.17	317.62	316.88	316.21	316.84	316.77	319.13	317.66	315.7	319.1	316.98	318.95	318.07	315.65	318.33	317.64	315.94	318.04	317.28	316.78	317.87	317	317.49	317.57	317.61	317.29	317.1	317.39	318.68	316.28
311.33	313.13	309.73	312.33	311.64	312.05	310.27	311.46	312.67	312.81	309.89	312.49	310.67	311.2	312.25	310.69	311.06	311.28	313.53	311.89	312.53	311.97	311.3	310.58	310.89	309.58	313	312.53	312.23	311.64	310.53	312.2	310.82	311.12	311.37	311.68	311.86	311.29	311.39	310.87	310.38	311.37	309.37	311.29	311.86	311.65	311.57	311.01	311.02	310.44
308.84	306.96	307.68	306.22	307.9	309.02	309.9	306.31	307.29	307.95	305.92	307.06	308.05	306.98	308.04	309.18	307.97	306.11	307.67	306.56	306.52	308.39	308.08	309.01	307.32	305.26	307.31	306.23	306.61	307.35	305.52	308.06	307.42	308.4	307.38	307.64	309.42	307.83	307.02	306.83	306.92	306.29	305.47	309.17	308.31	308.15	308.13	308.05	306.72	306.77
308.21	308.76	307.9	309.72	309.78	308.62	307.95	307.49	308.66	309.97	308.87	307.21	309.73	309.92	307.97	307.44	308.41	308.83	307.93	308.1	309.11	309.92	308.66	308.27	309.26	307.69	308.59	310.56	309.65	307.65	310.41	307.63	307.21	309.44	310.05	307.84	308.81	309.02	308.86	309.28	309.28	308.42	308.71	309.53	309.52	307.46	308.63	309.11	309.04	309.82
300.19	300.5	300.2	301.24	303.04	299.56	299.67	301.25	300.25	302.77	302.05	300.35	304.23	299.96	300.17	300.61	302.17	300.94	301.14	302.15	302.75	301.71	300	301.29	300.29	301.51	300.12	302.05	301.18	300.38	302.15	299.1	299.72	301.31	301.95	301.26	299.97	298.67	301.6	300.42	299.91	301.33	300.85	301.55	300.69	300.58	300.13	301.82	301.06	299.77
313.06	313.31	313.47	312.82	312.83	313.55	314.06	312.55	311.99	315.18	312.67	314.49	312.6	314.36	312.1	312.79	313.65	311.74	311.28	313.67	314.9	315.25	313.45	311.78	313.11	314.12	314.75	313.44	313.1	312.72	314.91	312.74	314.72	311.07	313.73	312.74	313.93	313.24	313.63	312.93	312.19	313.51	312.92	312.91	311.73	314.62	312.17	313.35	313.55	313.2
316.71	319.26	318.12	316.99	318.95	318.67	318.6	318.03	318.65	316.88	319.1	318.84	318.03	317.72	317.42	317.49	318.57	318.31	318.66	316.64	317.55	318.8	318.39	318.57	317.46	318.42	320.53	319.37	316.68	318.62	316.89	317.71	317.99	317.22	317.49	318.9	317.25	316.67	318.02	317.78	317.9	318.34	317.77	317.33	316.94	318.32	317.85	317.49	318.29	317.8
319.35	318.47	318.56	318.6	319.74	318.45	319.71	317.83	318.19	317.25	319.29	318.19	317.22	318.43	317.47	318.37	318.72	318.34	317.28	318.27	317.74	318.06	317.18	318.47	319.88	317.98	320.31	318.67	316.77	317.82	318.34	318.36	318.87	319.57	320.52	316.54	318.35	319.12	318.45	318.81	318.45	317.52	318.22	318.7	319.57	320.95	318.69	317.82	320.09	319.16
314.76	315.31	312.74	314.63	312.65	313.39	312.54	312.71	313.02	312.07	314.82	313.19	312.5	314.52	314.11	312.38	315.29	312.02	313.61	313.74	314.78	311.38	314.04	313.38	312.91	313.23	313.39	313.6	310.84	313.19	313.8	312.27	312.29	312.27	311.96	313.94	313.72	314.37	313.78	313.08	314.58	313.66	314.39	315.05	314.07	313.22	312.95	311.54	314.94	313.66
325.04	325.92	325	326.13	322.23	324.59	324.21	325.36	323.22	321.71	323.78	324	322.85	323.31	326.47	325.34	324.05	325.64	325.79	323.61	323.94	323.82	324.98	324.58	324.14	325.23	323.21	323.57	322.94	326.27	322.77	325.12	325.19	324.2	325.36	324.91	324.48	324.53	322.39	323.74	322.99	326.44	325.04	323.66	326.44	326.55	324.14	325.6	325.55	324.52
297.02	297.7	295.11	297.18	297.55	297.51	296.62	296.74	296.44	296.32	296.6	297.47	296.65	298.14	297.53	296.52	296.67	294.65	297	295.99	296.92	296.05	297.53	295.15	297.31	296.31	297.31	297.39	297.97	296.54	296.26	298.67	296.3	296.3	295.98	297.29	296.6	299	297.87	296.77	297.14	298.14	298.05	296.58	295.98	296.87	295.54	296.81	295.02	296.32
304.46	305.09	304.03	304.4	302.18	303.03	302.89	304.69	302.84	303.75	303.1	302.14	303.81	302.51	304.47	304.16	303.41	304.07	303.13	304.01	304.77	303.32	304	304.24	304.83	302.08	303.97	302.83	304.18	302.86	303.38	303.53	304.73	305.03	304.17	304.35	303.51	302.96	304.24	303.52	302.75	304.59	302.96	303.26	302.95	302.96	304.94	302.72	306.04	302.66
306.49	306.34	307.91	307.84	308.04	304.74	307.92	307.36	305.9	306.55	304.56	307.83	307.85	306.15	309.55	307.87	307.04	306.74	307.85	307.05	307.36	306.97	308.03	306.99	307.72	308.14	307.6	308	306.25	306.09	307.55	308.32	306.02	307.69	305.6	307.26	307.04	305.25	307.4	306.95	307.38	307.18	308.31	308.25	308.05	304.75	305.98	306.06	307.68	308.24
294.85	293.32	296.12	292.94	294.48	294.98	296.02	294.12	295.03	296.63	294.57	295.55	297.01	296.23	294.23	294.52	293.9	293.7	296.15	295	295.26	294.3	294.09	294.36	293.59	295.76	295.48	293.36	295.69	294.05	293.88	295.98	293.99	295.33	294.92	295.61	295.67	295.88	295.06	295.1	293.51	294.06	295.32	294.66	296.74	295.01	295.19	294.57	294.25	295.35
314.48	313.29	313.45	313.16	312.55	312.52	313.38	314.77	311.69	313.93	313.9	311.81	314.64	312.82	313.03	313.29	312.83	312.41	313.12	313.04	312.38	313.34	315.21	313.97	313.62	312.67	311.11	312.54	313.92	312.78	312.83	312.57	312.98	311.07	312.34	313.35	314.67	313.2	313.47	312.76	310.52	311.78	312.68	313.22	313.7	312.44	314.66	312.64	313.5	312.14
304.24	304.07	303.93	302.15	303.48	303.7	303.56	301.79	304.68	303.09	302.46	303.05	303.25	303.9	304.69	302.03	303.16	302.6	303.02	304.43	302.84	303.47	303.31	303.35	304.69	304.48	304.17	302.91	302.26	304.63	300.96	302.75	302.85	302.66	302.86	302.98	302.65	304.14	302.8	304.36	303.62	303.46	303.97	302.38	303.51	304.77	302.99	303.19	303.14	302.28
309.24	309.44	308.58	309.99	307.52	309.09	310.06	306.92	308.99	308.42	309.74	309.12	308.29	309.08	308.93	307.26	308.87	308.53	307.5	308.74	308.89	307.95	308.34	306.62	306.76	308.91	309.18	309.75	310.28	306.43	307.64	307.83	310.25	309.04	309.45	309.05	308.82	307.88	310.26	308.1	309.38	309.97	309.84	308.31	308.07	309.11	309.89	309.45	306.61	308.07
303.17	303.76	305.06	304.51	304.9	303.13	302.89	304.55	302.73	303.58	304.21	305.43	303.11	303.26	304.63	302.99	303.9	303.66	302.62	303.13	305.04	304.05	303.89	304.03	302.64	303.82	303.33	303.83	302.46	302.67	303.41	304.1	303.39	302.31	304.74	305.18	305.66	301.26	302.24	302.65	303.98	302.86	302.39	303.84	303.69	303.78	303.24	304.39	303.37	301.55
302.04	304.61	303.31	302.26	301.8	303.05	303.17	301.92	302.95	302.47	302.69	302.62	302.71	302.03	304.46	300.97	301.56	302.76	304.11	302.12	303.17	303.08	301.94	302.21	303.97	301.59	304.03	304.63	303.83	301.11	302.17	302.47	304.6	302.95	303.27	303.88	303.2	301.17	301.78	303.68	303.25	302.92	303.63	303.16	302.62	304.6	302.85	301.25	301.3	302.82
304.87	301.98	303.12	303.89	302.44	304.89	303.49	303.24	304.43	303.52	303.89	304.36	302.75	302.39	303.24	303.5	304.85	300.93	302.48	303.14	303.23	302.44	305.2	303.48	304.76	303.37	301.58	304.48	302.62	302.7	301.85	304.5	303.7	304.23	303.37	302.8	303.44	303.67	303.47	303.26	303.93	303.45	303.85	303.89	305.52	303.32	303.47	302.8	302.64	303.51
314.36	314.42	313.04	313.29	314.19	313.68	311.84	314.06	314.3	313.58	314.62	312.56	315.28	312.89	312.72	313.74	314.84	314.48	314.7	315.59	313.9	315.19	313.28	314.15	314	314.17	312.97	313.83	313.09	313.97	314.58	315.03	314.15	313.69	314.81	313.98	314.68	314.26	314.66	313.12	311.65	313.72	313.92	313.43	313.04	315.94	314.94	312.77	314.35	312.33
293.89	293.33	295.52	295.76	296.26	293.33	294.55	293.38	293.85	295.34	295.5	293.91	291.98	292.68	294.01	294.78	295.68	292.12	293.65	295.18	295.16	293.45	294.21	296.02	293.31	292.53	295.28	295	292.96	293.48	294.74	294.68	293.94	294.65	294.07	293.76	293.2	292.52	294.17	295.47	293.9	294.75	293.21	293.49	292.92	292.61	292.28	291.29	292.66	294.32
307.68	306.55	305.17	306.51	307.8	306.51	306.29	305.91	305.92	306.4	306.92	306.45	304.96	306.69	307.12	306.5	306.9	305.57	305.08	306.28	306.16	305.46	304.28	305.17	307	306.4	306.29	305.3	305.75	307.19	307.31	305.58	305.36	305.77	306.84	305.76	306.58	306.15	306.12	305.1	305.49	305.83	306.61	307.81	307.11	305.18	307.11	306.23	304.27	305.28
324.82	325.27	324.91	326	325.4	324.09	327.33	324.68	326.11	324.55	325.34	326.03	325.6	326.12	326.76	322.22	326.97	324.8	325.76	325.49	325.31	325.8	324.85	325.13	324.12	326.81	326.87	324.77	325.4	326.28	324.94	325.49	324.25	324.58	326.25	325.58	325.7	323.55	323.96	324.09	325.97	326.06	326.6	324.58	325.24	325.11	324.33	325.78	324.61	327.27
316.46	317.42	317.8	318.12	317.65	317.63	317.79	316.92	318.38	317.11	317	318.57	316.29	316.44	318.85	317.83	316.79	318	316.98	315.52	316.91	318.03	317.3	318.72	317.99	316.01	316.58	316.75	318.44	317.11	317.67	320.03	314.97	318.62	317.65	317.89	318.6	317.85	317.92	317.51	318.89	316.59	316.65	316.8	314.19	317.31	317.45	317.51	317.4	316.36
294.44	293.13	294.07	293.66	294.98	293.53	295.39	294.03	293.76	294.29	292.58	293.45	291.8	292.49	291.95	294.68	293.24	294.05	293.23	293.21	294.15	292.23	293.43	294.72	294.43	293.32	293.79	293.67	295.1	294.55	294.73	293.62	295.08	294.55	294.53	293.47	294.22	295.58	293.91	295.2	294.11	293.68	293.32	293.35	294.01	292.77	295.58	293.2	292.03	294.6
312.66	315.84	314.07	313.65	313.29	314.43	314.47	315.14	315.38	313.7	314.33	316	315.59	314.73	312.79	315.33	314.26	315.25	314.15	314.42	314.94	314.79	312.55	315.25	315.09	315.15	313.91	315.74	314.46	315.09	314.91	314.42	315.52	316.07	314.92	316.55	314.01	316.03	314.74	313.27	314.57	314.21	314.86	314.24	314.83	314.56	314.46	314.35	313.87	316.24
303.38	302.7	303.36	302.34	303.34	302.95	304.74	302.63	302.96	301.82	301.59	303.69	302.58	302.14	302.56	303.26	301.68	302.48	304.33	302.5	303.8	302.87	302.28	302.37	302.33	302.72	301.67	303.22	303.39	303.54	303.29	302.71	304.67	301.65	304.46	305.62	303.46	303.5	303.92	302.74	304.06	301.87	300.75	302.38	304.39	303.09	301.69	303.11	302.41	304.36
317.24	314.75	316.76	316.1	314.87	315.97	314.21	316.89	314.87	314.92	316.91	317.3	315.78	316.9	317.73	315.38	316.19	315.46	316.19	316.3	313.83	316.11	314.3	316.36	316	313.78	316.26	316.23	315.89	315.09	318.37	316.22	315.67	316.15	315.51	316.05	315.52	314.78	314.1	315.27	316.89	315.64	315.62	314.45	315.99	316.04	316.91	315.65	316.2	316.46
305.09	305.96	305.49	305.36	305.06	305.65	303.31	304.95	305.83	306.31	305.44	304.68	303.98	302.92	305.04	305.23	303.17	304.8	304.48	306.38	305.8	304.63	304.63	305.51	304.99	304.69	306.05	306.21	304.37	304.09	306.83	305.75	303.79	305.13	304.23	304.05	305.26	305.22	305.12	306.71	305.39	307.62	305.34	306	305.9	304.91	304.74	305.41	305.08	304.74
317.97	320.48	319.07	319.46	316.7	320.77	319.45	320.3	318.48	318.74	319.9	319.15	319.3	318.78	319.12	320.26	319.4	320.04	320.55	318.56	319.08	318.46	317.6	319.35	319.07	320.91	321.65	317.94	319.18	319.54	317.74	319.25	319.12	320.65	318.71	318.85	317.97	320.34	319.3	320.08	319.13	318.7	320.02	319.09	321.05	318.08	319.37	317.25	318.9	319.65
325.55	325.79	325.23	324.49	324.86	325.06	325.95	324.5	324.28	323.93	324.45	324.42	325.6	326.79	324.59	324.18	324.36	324.59	323.99	324.09	326.57	323.64	324.25	322.97	324.63	324.32	324.81	326.18	326.1	326.57	325.47	322.83	325.08	324.65	323.3	323.74	325.09	325.77	326.28	323.5	325.06	325.97	325.33	323.92	325.6	322.96	325.17	324.96	324.13	325.51
309.82	309.57	310.17	311.02	311.65	310.97	311.98	311.9	312.16	309.99	311.43	311.79	310.39	310.95	310.9	310.55	309.31	310.67	308.23	312.41	309.98	309.33	308.91	310.01	310.29	311.09	310.8	310.59	310.19	310.89	312.21	311.88	310.53	310.36	309.4	310.23	310.01	309.97	310.1	309.57	311.13	311.52	309.54	310.54	310.93	312.54	310.35	310.28	310.6	310.38
315.13	316.18	314.19	314.04	315.19	314.49	315.52	314.42	313.84	315.07	313.96	314.07	314.4	315.24	314.67	313.76	314.39	315.39	316.16	313	315.67	314.9	314.84	315.83	314.66	314.37	316.04	317.22	314.54	314.65	316.13	313.78	314.09	314.08	315.5	314.84	315.61	317.3	315.16	313.92	314.96	316.06	313.25	313.66	315.13	313.88	314.27	314.37	316.23	313.61
316.17	316.85	316.05	316.09	315.6	317.52	315.22	316.75	317.09	317.33	317.38	316.13	316.37	318.02	319.39	317.24	316.7	316.57	318.16	317.02	317.78	315.78	318.59	317.87	318.01	317.03	316.42	317.81	318.25	316.41	317.15	315.64	317.75	317.08	316.94	316.49	317.06	317.49	317.36	314.87	316.49	318.46	317.09	317.57	318.78	317.21	318.69	317.89	317.36	318.02
315.21	315.13	314.16	315.9	316.27	314.98	316.22	313.59	314.12	314.46	315.74	315.41	315.82	313.96	316.36	313.03	315.87	313.42	316.14	314.05	314.28	315.22	313.38	315.34	315.04	315.69	315.23	313.49	314.78	315.39	315.4	313.74	314.74	313.36	313.56	313.02	315.58	314.47	315.86	313.73	315.5	315.08	315.65	317.56	316.2	313.52	315.87	313.46	315.19	315.88
328.04	327.17	327.99	327.55	327.61	326.51	328.89	329.54	326.62	327.85	329.49	329.43	327.67	326.71	327.4	327.33	327.91	327.81	327.25	327.68	326.64	328.7	327.91	329.74	328.68	327.73	328.1	327.43	327.01	328.51	327.13	326.77	326.54	328.46	327.96	328.13	326.49	327.38	327.6	327.34	328.13	328.32	327.4	329.17	328.77	326.85	326.01	327.6	326.71	328.02
318.38	320.83	319.34	318.19	319.56	317.37	319.06	318.74	318.09	320.25	319.69	320.27	318.92	320.51	318.67	320.84	318.13	318.02	319.43	318.72	320.2	318.6	319.44	319.74	319.41	320.88	320.66	320.6	320	319.25	318.19	317.71	319.9	319.11	320.15	318.57	319.13	317.58	321.12	318.16	318.54	320.87	319.1	321.05	320.47	319.13	320.05	320.23	318.24	320.52
303.05	301.72	301.98	303.57	305.13	303.75	302.18	306.01	304.28	303.1	303.59	303.52	302.98	304.31	303.47	304.16	303.95	302.85	302.63	304.04	303.74	304.5	303.53	303.29	304.44	304.47	303.77	303.54	304.15	304.57	305.03	303.81	305.08	303.61	303.98	305.09	304.14	307.11	302.38	302.06	303.68	303.61	303.27	304.87	306.33	301.77	303.23	302.79	303.51	303.59
311.08	311.55	311.25	311.66	310.76	310.38	310.46	310.07	311.58	312.65	312.64	314.27	312.31	310.63	311.07	310.59	311.53	308.84	310.93	312.65	309.55	310.65	311.99	309.57	311.08	311.32	313.19	310.62	312.21	310.97	311.13	312.95	311.27	310.54	311.56	310.91	311.56	312.51	312.06	310.65	311.64	310.96	311.85	313.2	312.18	310.39	311.53	310.9	311.98	311.56
302.09	301.69	300.68	303.65	301.67	303.73	300.65	303.55	302.49	302.53	302.26	301.03	303.81	303.32	302.15	303.71	304.52	301.41	302.06	302.17	303.38	301.9	303.53	301.09	303.25	302.01	302.15	301.88	303.09	303.03	303.56	302.65	301.49	302.69	302.38	302.78	301.85	303.53	303	301.55	302.41	301.11	303.54	301.98	304.65	303.12	302.19	303.62	300.92	302.43
318.33	318.26	318.71	317.77	318.38	319.86	315.95	317.63	319.11	318.46	318.63	318.57	318.84	318.24	317.73	316.71	318.75	319.38	318.79	318.52	317.51	318.73	318.02	317.74	317.9	319.69	317.93	318.35	317.88	317.32	318.32	318.18	318.66	318.75	318.4	317.51	319.29	319.74	318.65	318.52	318.96	316.11	318.69	317.64	317.97	317.71	317.64	317.68	317.41	318.38
305.33	305.63	306.48	306.36	304.53	305.32	305.77	306.3	305.72	302.88	305.87	305.22	306.75	305.38	305.16	303.54	305.04	304.94	305.36	304.8	303.95	305.92	304.4	305.33	305.72	304.89	305.98	304.26	306.69	305.13	305.35	305.06	304.84	305.65	304.16	303.41	307.27	305.64	304.41	306.01	303.51	305.4	304.5	307.28	305.41	304.54	304.81	305.55	305.5	304.19
316.02	315.63	315.56	315.71	316.81	314.79	315.43	314.97	312.98	313.9	315.59	315.11	314.3	315.62	315.35	315.07	315.72	314.29	315	314.23	315.76	315.65	313.23	314.54	314.7	313.38	316.34	315.83	314.8	315.81	314.23	314.05	315.63	314.76	315.41	314.12	316.2	313.71	314.77	315.68	314.16	314.86	316.34	316.74	316.8	313.76	314.22	313.82	314.86	315.4
317.53	316.71	317.15	316.17	317.36	318.08	315.07	314.99	316.87	315.62	316.67	315.91	315.39	314.5	316.64	316.73	315.69	314.65	317.09	317.87	315.18	317.29	315.91	315.36	315.07	315.63	315.15	316.48	314.96	316	315.4	317.62	317.4	316.38	315.73	314.79	315.69	314.97	315.82	314.98	316.04	315.66	316.39	316.45	316.34	316.22	315.89	313.86	315.32	316.57
305.61	303.04	303.48	303.69	302.27	304.42	303.94	300.99	303.22	302.2	303.04	303.33	304.16	303.51	303.96	304.32	304.38	303.69	302.08	302.65	302.39	303.55	302.29	303.25	303.22	304.33	303.9	304.14	302.96	303.87	303.97	303.18	302.77	302.7	302.72	303.46	303.55	303.32	304.74	303.33	304.84	302.94	303.68	303.6	304.37	304.87	302.49	303.65	303.97	302.72
297.9	296.33	297.14	295.9	295.81	297.89	297.34	295.85	296.8	295.21	297.96	296.9	297.17	296.06	296.68	296	297.67	297.59	296.81	297.65	295.82	297.1	298.01	296.86	296.66	297.1	296.76	296.3	297.11	297.55	298.14	297.21	297.21	296.19	297.02	298.45	297.47	296.44	297.89	297.14	295.74	297.43	295.86	297.17	298.63	296.25	295.28	296.28	295.72	298.01
326.29	325.08	323.24	323.73	324.54	325.67	324.17	326.4	324.29	323.56	324.6	324.7	324.83	324.25	324.99	323.37	324.89	324.59	324.95	324.15	324.85	324.12	325.29	325.67	325.03	324.51	326.17	326.88	324.37	324.85	326.2	326.01	325.01	323.59	324.64	323.8	327.07	324.54	325.31	324.91	321.18	324.66	325.23	324.16	323.97	324.45	322.65	325.25	325.23	324.77
315.38	318.93	316.79	316.97	316.84	318.01	317.64	317.8	317.26	316.01	316.85	318.49	317.88	317.21	317.75	317.05	317.47	316.79	318.73	317.21	318.03	315.13	316.46	318.4	317.07	317.98	319.42	316.93	318.24	318.53	317.22	318.05	317.88	317.99	315.27	317.99	317.79	318.04	318.17	317.22	316.47	315.95	317.74	318.37	319.48	317.33	317.95	317.4	316.08	318.45
313.19	312.33	312.44	312.69	312.75	313.49	313.61	314.14	314.03	313.21	312.9	313.64	313.7	313.95	313.14	312.44	313.46	314.11	314.1	313.97	312.47	314.6	313.53	314.37	313.55	313.86	314.6	313.45	314.15	312.78	313.32	311.79	313.07	313.37	312.19	314.05	311.69	313.4	314.19	313.43	313.59	313.78	313.07	312.29	312.86	312.69	314.87	313.68	314.73	313.96
317.92	318.48	320.12	317.69	319.95	319.01	317.7	318.43	316.45	316.14	316.15	316.59	318	317.83	319.13	318.12	315.78	319.61	320.53	316.16	319.44	317.46	317.25	317.57	316.99	318.33	317.85	317.47	318.04	319.79	319.48	318.25	318.16	318.69	318.2	318.21	316.89	318.44	317.85	317.46	320.45	318.61	319.79	315.72	317.23	317.41	318	318.92	317.15	317.33
313.16	315.17	315.6	314	314.91	311.81	313.83	313.29	314.97	315.62	313.73	314.53	315.36	313.3	315.55	314.15	314.42	314.45	314.47	315.05	314.81	313.06	314.85	314.45	314.47	312.83	313.25	313.18	314.24	314.37	312.97	312.89	315.42	313.7	312.86	313.79	314.41	314.56	315.15	316.24	313.33	313.89	312.93	313.96	312.96	313.8	313.24	312.5	313.8	314.56
312.81	313.58	312.21	313.99	312.65	312.17	312.34	312.56	312.9	312.08	314.3	311.62	313.09	314.56	312.02	312.77	312.49	312.73	313.72	311.54	313.63	313.19	311.57	313.74	314.2	313.58	313.25	314.67	312.2	312.01	313.01	313.79	314.23	313.97	312.18	314.93	313.75	313.39	312.01	312.79	313.88	312.33	312.49	313.62	314.16	312.61	313.93	313.61	313.66	313.53
304.19	302.93	304.68	305.58	305.74	304.94	304.56	304.55	303.5	303.97	303.3	305.09	306.4	303.51	305.46	303.69	305.01	303.34	304.48	303.09	302.75	300.99	301.59	305.32	304.52	303.44	303.72	304.86	305.31	304.85	305.19	304.26	303.82	304.61	304.88	304.61	303.8	303.26	304.32	303.3	304.89	306.49	304.6	302.15	304.01	303.98	305.19	303.16	305.03	304.36
313.78	313.37	316.31	313.13	313.9	315.01	313.2	313.7	312.98	314.89	313.34	315.44	313.69	312.89	313.38	313.25	314.47	312.62	312.65	315.79	314.27	313.37	314.36	313.91	313.15	314.11	312.65	314.58	314.63	315.19	315.42	314.11	314.48	311.61	312.61	314.91	314.32	311.61	314.66	314.02	313.42	314.39	312.46	313.31	314.19	314.72	312.97	314.17	313.38	312.73
305.16	306.63	306.42	306.99	306.42	307.58	309.24	307.5	308.72	307.61	307.35	309.18	305.77	307.45	307.32	306.99	305.77	307.92	307.44	306.47	307.98	308.23	305.55	307.98	306.94	308.04	306.77	306.02	307.05	308.55	305.86	307.79	306.5	306.74	307.76	307.12	307.48	308.24	306.87	307.51	306.84	307.34	306.99	305.87	307	307.03	307.85	306.04	307.04	308.94
313.19	313.61	311.86	313.59	315.32	313.1	311.87	314.23	312.3	314.81	314.4	315.51	313.92	315.17	315.38	313.89	314.82	312.52	314.76	312.48	312.47	312.12	311.62	312.5	313.52	314.28	313.96	313.38	313.11	313.71	314.05	313.12	312.96	311.99	313.62	314.8	314.6	314.31	315.64	313.86	314.35	314.66	313.33	313.89	314.55	313.06	315.22	313.62	314.39	311.62
294.78	293.82	293.75	295.29	292.68	293.25	294.46	292.9	293.19	295.39	295.89	291.53	294.23	294.47	292.79	294.98	294.33	294.64	294.65	293.22	293.9	295.01	293.37	294.29	295.11	295.77	293.71	292.59	294.77	294.82	293.97	293.94	294.82	292.83	294.25	294.38	294.93	293.12	293	293.2	294.39	295.63	295.05	294	295.19	295	295.08	294.4	292.68	293.75
300.8	299.75	300.97	299.46	301.07	299.35	299.97	300.39	301.69	301.04	299.58	300.97	298.98	299.24	300.62	298.76	301.42	300.92	299.63	300.95	298.89	300.69	300.22	299.1	299.74	299.67	299.47	300.49	299.62	300.45	300.82	299.34	300.29	298.43	298.98	299.6	300.2	300.92	300.23	299.52	299.15	298.63	300.98	299.17	300.6	301.41	298.94	300.8	299.02	300.27
305.86	304.43	304.41	304.16	304.88	305.24	304.26	303.15	306.4	304.51	303.6	305.48	303.08	304.26	305.16	304.85	304.58	303.62	302.34	304.87	305.53	303.95	305.13	305	305.6	302.11	306.95	303.46	306.57	305.05	304.99	304.52	303.63	303.78	305.04	303.96	304.92	303.95	304.08	304.35	304.65	304.32	302.92	303.66	305.16	303.85	305.55	305.44	304.18	306.98
304.37	303.2	303.49	304.66	303.99	303.53	304.44	303.51	303.26	302.59	304.16	303.16	303.35	303.27	301.63	302.27	303.95	303.21	301.92	303.81	303.37	304.2	302.75	303.31	305.3	302.41	302.42	303.31	302.36	303.18	304.45	303.19	302.12	303.26	302.41	305.69	303.78	301.27	304.41	302.94	302.02	301.92	302.55	302.36	303.89	301.92	304.43	302.43	304.06	302.35
314.13	313.1	312.81	315.11	313.92	312.86	313	312.53	312.58	313.53	314.18	312.06	313.43	314.72	311.33	313.37	314.15	312.66	312.75	310.8	312.67	313.89	313.01	313.88	313.76	313.03	313.96	314.57	313.2	312.92	313.94	314.98	314.82	314.24	313.42	313.86	313.68	314.18	312.66	313.15	314.13	313.75	314.15	314.33	312.55	314.52	314.01	314.95	313.23	312.36
305.35	305.37	306.08	305.61	304.37	305.35	304.06	305.74	304.97	304.55	305.15	305.69	305.34	303.99	304.95	303.88	304.92	305.9	304.88	305.88	305.75	304.29	303.2	305.06	305.74	303.6	304.01	305.78	305.93	304.96	303.07	303.94	306.35	303.94	304.36	304.22	304.89	304.07	306.9	305.74	304.28	304.48	305.4	305.26	307.17	304.41	303.87	304.73	306.15	305.39
313.31	315.68	313.24	313.55	314.06	313.74	313.8	314.62	314.26	313.51	315.22	317.32	314.3	314.8	313.89	314.04	314.47	312.43	314.54	313.99	314.72	314.44	311.56	314.51	314.58	313.94	314.76	314.15	313.32	314.97	314.54	313.66	313.93	313.91	312.85	315.46	313.55	312.73	314.19	314.96	313.32	312.52	314.05	314.48	310.88	312.68	314.12	315.99	313.44	312.7
294.74	294.92	293.83	293.68	295.14	294.68	293.92	294.4	296.05	297.21	294.25	292.8	293.26	295.04	294.46	294.04	295.9	294.14	294.06	296.38	295.52	292.75	294.49	295.67	294.31	294.74	294.21	294.86	295.94	294.51	295.37	295.52	294.84	294.74	295.74	296.11	296.08	295.64	294.77	294.69	295.25	293.87	293.15	296.11	295.05	295.23	294.58	295.76	295.16	295.45
312.2	312.84	312.19	314.34	311.62	313.86	313.26	313.78	314.68	312.2	312.15	314.05	313	312.27	313.49	312.97	314.03	313.29	313.36	312.65	313.84	314.37	313.85	313.68	312.31	313.83	315.71	312.4	314.88	312.55	312.89	314.1	312.02	312.92	313.84	314.09	313.63	313.76	314.44	313.7	313.76	314.02	313.25	312.86	313.39	311.69	313.13	312.37	312.17	312.92
315.15	312.83	312.62	314.62	315.01	314.74	314.36	314.16	314.81	313.45	313.41	315.78	315.62	313.83	315.02	313.27	314.06	314.79	314.07	314.74	313.69	314.67	314.42	316.76	315.23	315.86	315.03	313.57	313.49	315.29	313.88	312.84	316.18	313.82	315.88	314.68	314.62	315.08	313.89	316.8	315.12	316.11	314.08	314.94	314.86	315.59	315.18	315.7	313.96	315.33
313.52	314.2	315.16	315.45	314.76	316.51	314.68	315.71	314.33	314.54	311.94	313.92	314.37	315.2	314.36	314.86	314.06	315.97	315.95	312.93	314.57	314.99	315	314.22	314.99	316.8	314.17	314.24	314.57	315.84	314.24	315.84	315.61	314.28	314.26	313.87	315.52	313.79	314.09	315	315.42	312.78	315.76	314.18	315.08	313.73	316.04	313.36	313.18	316.06
302.05	303.08	300.19	301.03	298.18	301.3	301.61	299.77	299.25	300.18	300.51	301.15	299.78	301.32	302.12	302.23	300.12	301.52	300.37	301.82	301.35	299.49	299.64	302.1	302.34	301.19	300.78	303.12	301.14	301.68	301.87	301.52	300.61	300.12	300.97	301.13	302.26	301.41	300.86	301.24	301.92	302.11	302.1	300.84	299.46	302.53	299.94	302.43	300.7	299.42
312.69	312.8	312.97	311.39	313.07	312.81	313.6	313.46	313.22	311.97	314.19	313.11	311.64	312.26	312.06	312.57	313.28	313.06	311.24	312.88	311.48	314.06	311.82	312.93	313.35	313.82	313.36	313.75	312.95	312.66	312.57	313.88	312.96	314.64	313.61	311.82	311.85	313.6	311.85	313.42	313.41	313.31	313.49	313.78	312.69	312.6	313.85	313.28	313.14	313.41
297.88	298.21	297.16	295.68	296.66	297.48	296.44	296.44	298.08	299.27	296.86	298.1	296.14	296.78	295.65	297.28	296.39	297.16	296.29	296.64	297.77	296.89	297.98	299.13	296.87	296.82	295.13	296.4	297.06	296.29	297.29	297.68	297.58	296.11	297.33	295.72	296.35	298.3	297.56	296.95	296.55	298.07	295.23	297.79	296.01	297.75	294.8	298.48	298.39	296.43
315.79	315.32	314.3	316.35	314.43	314.15	314.25	313.46	316.76	314.7	315.74	313.99	315.95	315.52	314.56	315.18	315.8	315.23	314.94	312.54	314.75	314.99	315.56	312.59	315.54	313.6	312.84	314.93	314.87	314.32	314.11	311.79	314.7	314.95	314.43	316.44	315.15	314.94	313.1	315.22	314.31	316.66	316.69	316.69	315.51	315.5	313.87	315.92	315.76	313.64
314.32	315.13	311.53	315.03	314.12	313.77	313.71	314.74	313.15	314.23	314.72	313.12	314.07	313.63	313.68	313.44	314.74	313.13	312.69	312.39	315.73	315.05	312.53	313.59	315.4	312.62	314.02	314.28	314.37	313.22	313.05	312.34	312.75	312.9	313	312.93	313.41	313.38	314.78	313.56	314.08	313.12	313.26	313.58	314.86	313.33	313.79	312.03	314.86	313.68
304.52	303.61	304.09	304.78	303.48	305.4	303.89	304.68	304.02	304.25	303.58	302.43	304.52	303.97	305.53	303.1	304.15	304.1	304.26	304.36	302.25	303.51	304.83	303.48	304.62	304.16	303.09	304.18	301.97	304.46	304.42	302.76	302.82	303.62	301.65	304.74	304.42	304.13	303.36	306.34	304.47	304.83	303.31	302.83	304.53	307.29	303.64	304.11	304.58	303.16
316.03	316.55	316.2	316.46	313.86	315.25	315.42	316.96	316.22	315.32	316.08	315.28	315.6	317.55	316.48	315.87	316.54	316.43	316.84	316.25	315.39	314.8	317.34	315.75	314.21	315.13	315.77	316.42	315.81	316.82	315.79	315.11	315.11	316.3	315.63	315.5	315.91	316.23	316.06	315.41	315.72	316.45	315.9	317.74	316.56	316.35	316.79	314.01	314.62	314.87
314.84	315.87	315.25	314.6	314.75	317.1	315.72	316.64	316.58	317.21	316.37	316.28	315.68	314.9	314.89	315.89	315.57	316.05	317.41	316.17	317.47	314.17	315.94	315.57	314.06	316.53	315.91	316.5	316.75	316.87	315.41	316.52	316.5	315.68	315.49	315.09	315.43	316.81	315.1	315.92	316.13	316.9	316.05	316.21	316.49	315.72	315.75	315.94	316.12	314.98
304.57	301.94	301.65	303.39	301.37	302.91	301.82	300.07	303.17	302.65	302.62	300.67	301.11	303.22	302.96	301.64	300.84	301.37	303.42	301.88	301.66	299.99	303.35	302.42	302.03	304.11	302.33	302.74	301.93	302.99	302.28	303.84	302.36	302.17	303.7	301.79	300.82	302.48	304.01	302.02	303.23	302.63	301.42	300.54	301.68	303.93	304.38	302.62	302.94	302.55
316.88	317.66	319.99	318.77	319.04	317.96	318.39	318.6	318.71	319.59	318.39	318.44	316.73	318.57	318.42	318.47	318.58	317.51	318.31	318.12	316.53	319.33	317.56	318.79	317.7	319.25	317.91	318.74	319.51	318.57	319.8	318.85	317.82	317.53	317.9	317.92	318.48	317.06	318.63	317.7	318.83	316.9	318.62	316.84	317.93	317.45	320.39	318.22	319.01	319.58
308.84	309.3	309.1	309.31	309.97	308.18	309.51	306.82	309.04	309.23	308.86	308.01	309.18	309.01	309.72	308.94	308.99	308.99	308.42	309.21	308.17	308.03	309.53	309.2	309.39	308.77	308.59	310.95	309.54	307.33	308.83	309.88	308.29	309.44	308.27	308.39	308.59	308.74	307.52	310.45	308.7	306.71	310.33	308.84	310.51	307.06	309.12	310.69	308.23	309.79
305.98	305.47	303.6	306.48	304.55	305.72	305.02	305.96	305.16	306.55	303.22	305.18	306.11	306.11	303.95	307.15	305.1	304.77	306.01	305.63	303.62	305.95	305.48	306.64	305.95	305.18	306.41	304.09	306.22	304.24	304.75	307.46	305.47	306.08	306.54	306.09	306.69	306.08	305.36	305.96	304.56	306.33	305.71	304.07	306.58	306.45	305.66	306.55	302.99	305.74
305.06	303.68	303.63	302.08	303.07	302.7	303.54	304.23	303.11	304.08	302.19	303.03	303.44	302.82	302.04	303.57	303.29	305.19	304.89	302.97	302.62	302.21	304.3	302.58	303.42	302.31	304.8	302.72	304.94	305.14	301.8	304.38	304.07	301.81	302.84	304.04	302.78	303.33	303.87	303.09	305.17	303.4	303.31	302.32	303.52	303.47	302.9	303.75	305.5	302.52
306.3	306.17	306.85	304.72	307.74	306.62	306	306.01	307.52	306.35	305.06	304.14	306.34	306.5	305.79	304.83	307.16	304.98	304.53	304.45	305	304.59	305.33	305.26	306.8	306.27	305.83	304.58	305.53	304.32	305.51	306.53	305.96	307.61	304.83	306.1	305.73	307.26	306.19	305.02	305.87	307.42	305.55	305.84	304.94	306.17	305.66	305.7	307.14	305.89
305.36	305.89	305.19	306.18	305.53	306.66	306.18	304.47	306.46	307.89	304.98	306.81	305.86	307.15	305.77	305.21	308.31	307.06	305.45	306.38	306.07	305.47	305.74	306.2	306.21	306.58	305.83	307.34	307.41	304.59	304.81	306.38	305.79	306.26	305.67	305.84	306.1	305.47	306.83	307.83	306.68	306.69	306	304.62	306.25	306.45	305.53	305.5	308.23	307.88
314.52	314.12	314.02	312.22	313.5	312.82	314.53	314.37	313.2	314.6	312.72	313.55	315.11	314.06	313.79	313.38	313.58	313.75	314.37	314.82	315.25	315.53	313.4	314.8	313.18	313.09	312.38	312.57	314.4	312.06	315.6	313	314.02	315.01	315.83	313.37	314.3	316.39	314.61	315.08	315.05	313.43	314.2	314.26	315.09	314.54	314.51	313.14	315.03	314.1
313.01	311.26	313.46	311.89	311.48	311.59	310.44	313.44	310.8	312.34	312.59	311.79	311.91	312.19	312.08	311.42	312.05	312.13	311.69	312.47	311.82	314.04	312.18	313.25	309.73	311.37	312.25	312.59	312.34	312.3	312.08	313.4	310.93	311.14	313.66	311.79	312.02	311.99	312.67	313.52	311.94	311.86	310.62	313.89	311.81	312.44	311.98	311.35	312.49	310.08
293.38	293.26	293.34	295.04	294.86	294.05	293.78	293.98	293.04	294.39	293.56	294.17	293.65	294.57	294.17	293.69	293.09	293	294.85	293.52	292.2	293.15	294.26	294.33	294.25	294.1	293.48	292.32	294.89	294.85	293.98	295.76	296.02	294.44	293.17	293.1	294.18	293.43	293.8	294.81	292.77	295.45	294.87	293.53	293.78	295.24	292.93	293.89	294.78	294.08
317.12	316.86	320.62	319.99	317.87	317.61	317.9	318.97	319.08	317.44	317.89	316.19	317.93	317.27	317.47	320.33	318.16	319	317.67	319.17	318.32	318.6	317.96	317.23	317.3	317.78	318.45	317.8	316.95	317.87	318.28	319.32	317.77	317.25	317.55	318.96	318.93	318.69	319.5	318.21	319.2	320.75	319.91	319.1	317.57	319.41	319.05	318.88	317.38	318.5
326.07	325.14	323.69	324.21	325.67	322.51	323.43	323.86	324.83	324.89	324.59	325.15	323.95	324.65	324.59	324.61	324.22	323.3	325.4	323.61	325.41	323.78	324.15	324.9	324.03	325.08	325.62	324.15	325.86	327.07	323.14	323.55	323.7	326.38	325.1	323.86	324.87	324.11	326.82	325.92	324.48	325.6	323.92	324.64	322.63	325.8	324.17	326.25	324.94	324.76
303.48	302.47	302.62	303.93	305.16	303.03	302.36	303.47	301.89	303.58	302.32	303.36	304.38	303.24	303.42	302.54	301.85	303.52	302.8	304.53	302.81	302.97	302.21	300.95	304.44	303.86	302.35	303.58	302.91	301.43	303.86	303.52	304.09	303.47	302.96	305.27	302.7	302.83	302.41	305.07	303.94	302.87	303.62	303.98	306.29	303.02	303.07	303.71	304.55	304.17
294.71	297.36	296.53	296.87	295.22	295.51	297.74	295.05	295.69	297.97	297.23	296.93	298.18	296.93	299.08	297.86	297.15	297.68	298.52	297.4	296.26	296.85	297.18	295.12	296.15	296.37	296.15	296.76	296.81	295.8	296.62	297.4	295.65	297.36	296.2	296.86	297.91	297.75	298.05	298.05	297.14	297.58	297.45	297.17	296.19	297.87	295.05	296.82	298.98	295.87
303.56	302.36	304.25	303.9	304.35	305.64	303.92	303.39	306.44	304.98	303.21	302.96	302.64	303.72	302.66	306.33	304.27	305.1	304.8	305.83	304.55	303.26	304.82	303.58	304.59	302.7	304.62	302.75	304.05	304.76	304.33	303.28	304.96	303.98	304.35	304.26	304.01	304.56	304.15	304.04	304.04	304.48	303.55	303.67	303.38	305.05	303.66	303.89	303.61	302.56
302.25	301.5	303.43	303.05	304.54	303.06	302.66	301.91	305.17	301.69	303.12	304.27	304.71	304.44	303.36	303.86	303.14	302.63	303.92	303.48	302.86	304.3	302.46	302.12	304.21	303.84	303.54	303.04	304.99	304.04	304.37	301.83	302.54	304.83	304.63	302.37	301.86	304.92	303.21	302.37	302.48	302.11	303.67	303.8	302.58	302.68	304.14	304.28	303.2	302.8
303.77	304.66	305.7	305.1	305.9	304.32	304.43	305.76	304.07	305.24	305.5	305.07	303.26	304.82	304.77	304.99	306.64	304.99	304.42	304.55	304.74	305.53	305.76	305.75	305.01	304.35	305.21	304.97	304.5	305.89	304.72	304.54	303.48	304.53	303.12	305.5	306.52	303.8	305.9	306.51	305.52	303.65	304.86	304.91	305.27	303.49	303.12	304.74	303.53	304.6
316.25	317.4	316.74	315.85	317.44	316.25	316.36	315.11	316.45	315.8	316.23	315.66	317.77	315.34	314.88	315.8	318.11	316.42	315.28	318.04	318.2	315.64	317.1	315.13	317.91	317.02	317.02	315.43	316.85	315.01	316.84	317.25	317.04	317.43	317.67	316.93	316.61	317.09	316.19	316.69	317.4	317.07	317.62	316.29	315.67	317.31	316.47	318.44	313.82	317.53
306.37	308.88	307.71	306.04	306.75	308.6	306.82	305.69	307.45	304.84	306.8	306.74	307.95	307.57	307.75	307.73	305.38	305.16	306.4	307.9	305.52	305.61	307.89	307.74	307.51	306.05	305.64	305.63	305.92	305.13	307.25	307.06	307.09	305.72	307.19	306.47	306.3	306.73	307.3	305.59	307.25	305.97	306.25	306.49	305.83	307.67	306.25	306.49	307.67	306.72
313.54	313.86	313.19	314.35	313.78	312.99	312.78	313.8	313.36	312.04	314.02	313.08	314.78	314.8	312.72	313.15	314.12	313.34	314.74	314.04	313.88	313.58	312.81	313.25	312.05	312.74	315.05	312.48	314.94	313.11	312.65	314.97	313.32	313.53	314.81	313.41	315.04	314.56	314.35	311.74	313.62	314.68	310.76	313.21	314.2	312.65	314.99	314.27	314.21	314.72
305.61	306.48	305.13	305.17	304.52	304.66	306.19	305.75	306.4	307.01	304.68	307.66	306.83	305.43	306.57	306.24	306.23	306.4	306.96	303.81	306.4	306.42	304.81	306.15	305.93	304.83	306.08	306.22	306.39	306.29	306.32	306.31	306.75	304.84	304.67	305.44	308.01	305.11	305.99	305.52	307.03	305.39	304.76	304.37	304.34	305.96	306.59	305.53	305.52	306.94
301.08	300.28	300.4	299.34	300.11	298.86	299.54	300.05	299.41	300.24	298.66	298.88	300.73	300.2	299.42	301.45	298.83	299.7	300.04	301.39	299.97	300.12	300.44	299.76	300.9	300.04	299.74	300.29	301.27	300.67	298.96	299.54	301.49	299.99	301.53	299.89	297.54	301.43	300.71	301.58	299.86	299.96	298.13	299.01	299.9	300.55	298.74	301.49	300.97	300.11
304.79	305.42	303.83	306.21	307.03	304.5	305.51	305.24	304.29	304.47	304.03	304.36	304.9	304.06	305.24	305.69	304.85	304.81	304.93	305.62	303.22	305.38	303.79	304.24	305.97	305.36	304.72	304.47	306.44	305.3	304.48	306.06	307.11	307.01	304.14	306.2	305.08	305.41	306.24	304	306.04	304.36	306.95	303.35	305.72	305.54	306.32	304.29	305.76	305.63
302.81	303.24	302.12	301.62	302.04	303.41	303.28	302.2	302.05	302.95	301.83	301.61	301.53	303.24	303.36	302.02	303.15	302.43	302.9	302.02	301.4	302.75	302.57	301.52	301.28	301.67	302.89	303.01	301.83	303.16	300.89	300.42	301.9	301.8	302.03	301.48	302.32	300.61	305.59	302.58	304.14	302.79	302.09	302.94	303.44	302.2	303.23	302.11	302.43	303.74
305.22	302.71	304.18	304.83	301.8	302.33	304.18	304.22	305.64	303.86	304.8	304.67	305.19	304.19	302.82	302.96	305.15	303.9	305.31	302.76	303.25	304.68	303.81	304.06	304.4	304.48	306.14	302.32	305.18	304.76	305.23	304.82	305.14	305.3	304.47	305.92	304.5	304.68	304.84	304.38	304.85	305.48	303.91	305.48	304.75	306	305.63	305.03	303.69	304.41
315.04	314.22	314.95	313.6	313.48	313.66	313.92	313.54	313.64	315.21	313.03	313.11	312.49	314.83	313.99	314.9	314.35	312.64	313.05	314.01	314.93	314.21	313.44	315.07	313.66	314.87	312.45	313.78	313.72	313.72	314.16	315.3	312.8	313.76	314.77	315.16	313.2	312.47	314.9	314.82	314.86	314.61	315.3	314.55	314.84	313.44	313.76	312.41	314.11	315.13
304.99	305.67	303.72	303.04	303.27	301.84	302.77	302.72	303.7	300.26	303.69	301.91	302.69	303.21	303.59	302.88	304.49	302.56	303.28	301.05	303.33	303.93	303.42	301.94	303.8	304.69	303.73	302.65	301.84	302.34	303.55	304.24	302.41	303.27	303.48	303.12	303.32	303.19	301.55	303.51	302	303.24	302.94	303.56	304.43	302.24	303.79	303.77	303.15	303.75
318.75	319.43	317.12	321.05	318.98	319.54	318.16	317.86	319.87	316.72	317.11	316.68	320.11	318	319.87	318.9	317.38	319.71	319.53	317.67	319	319.46	320.15	318.41	317.22	318.7	317.61	319.08	318.33	318.53	317.3	318.16	319.76	317.83	318.34	317.71	319.3	318.2	320.54	317.44	317.35	318.12	318.55	319.14	318.45	318.25	318.08	318.68	315.02	317.75
311.06	313.69	314.55	312.54	314.26	313.49	314.99	312.68	312.14	314.28	314.58	312.22	313.6	313.94	313.62	312.93	313.97	313.32	313.03	313.83	312.73	314.63	313.23	313.37	314.21	314.25	313.97	313.47	314.31	311.11	313.32	312.53	313.75	313.23	313.07	314.11	312.08	312.96	313.02	313.85	314.64	312.29	312.66	313.99	312.65	313.65	313.69	315.35	312.67	313.51
303.2	302.05	302.99	304.33	300.77	302.7	302.75	304.09	302.25	303.34	301.75	302.61	302.59	300.99	303.71	301.5	303.71	301.48	302.17	303.53	303.36	304.08	301.84	302.92	303.38	303.69	303.95	301.33	304.17	303.72	302.46	302.14	302.98	305.08	305.17	301.35	300.63	303.08	304.96	302.23	303.59	303.15	302.59	303.27	302.72	302.63	303.79	304.34	301.34	303.86
297.48	296.13	296.59	295.52	296.82	296.36	296.19	298.24	295.89	299.13	296.31	298	295.68	296.39	297.42	297.27	297.06	296.63	297.38	297.92	297.36	298.94	296.7	295.68	296.21	296.64	296.47	297.57	296.7	297.38	297.37	295.99	295.29	296.24	295.75	295.3	296.03	296.33	298.07	295.25	296.44	297.12	295.56	297.17	297.33	297.52	296.28	297.99	297.15	295.51
306.11	305.74	305.81	306.03	305.93	306.92	305.31	305.81	304.89	305.2	305.78	305.16	305.06	306.24	306.08	305.31	304.98	306.38	305.02	307.45	304.63	307.1	304.85	305.59	304.71	304.84	306.02	305.72	306.18	305.65	305.32	304.98	304.08	303.49	304.4	304.53	305.95	306.09	306.79	305.94	305.46	306	306.05	306.28	306.24	305.15	307.01	305.82	304.85	306.44
315.49	318.14	318.86	316.17	317.18	316.37	316.3	317.68	316.28	314.93	318.37	314.6	315.96	319.47	317.15	315.6	316.67	315.67	315.98	315.13	316.93	315.58	315.05	316.06	314.83	317.4	316.64	315.36	315.98	317.66	314.72	315.95	318.02	315.68	315.77	316.61	316.41	316.7	317.85	317.3	316.81	317.39	317.27	318.68	317.84	318.21	317.22	318.05	317.39	317.65
303.67	303.25	302.23	302.99	302.53	302.8	303.53	303.24	305.36	302.45	303.22	303.66	302.82	303.36	302.67	303.04	303.91	303.35	302.42	303.41	302.13	302.9	304.09	302.27	303.2	301.83	303.71	302.85	302.47	302.64	303.08	302.52	304.72	303.74	303	302.93	302.59	303.41	304.03	300.06	303.45	302.79	303.97	303.64	303.15	302.21	303.4	304.88	303.47	304.83
317.84	319.24	319.33	318.74	317.46	318	318.81	318.62	319.45	317.94	319.87	318.72	317.58	318.37	320.16	317.02	318.38	319.55	318.69	319.82	317.26	319.38	320.69	319.9	319.42	316.44	318.91	319.15	318.31	318.9	318.51	319.28	318.9	317.98	317.06	317.24	319.24	317.85	316.5	318.02	317.96	320.53	318.53	318.73	317.84	318.09	318.47	320.91	317.86	318.62
316.51	317.37	316.39	315.58	316.89	316.14	317.35	316.47	315.13	316.46	316.99	316.52	316.37	315.89	316.3	316.69	316.64	317.2	316.97	318.41	316.5	316.82	315.27	315.32	315.79	315.57	316.24	316.85	319	317.38	316.53	317.16	318.19	317.55	318.25	315	317.88	316.41	317.44	316.81	318.25	316.14	316.63	317.11	314.44	316.57	314.87	316.49	316.62	316.61
307.69	308.43	308.67	309.66	310.32	309.35	308.29	309.27	309.16	307.89	307.55	307.53	309.51	309.3	309.43	307.47	310.18	308.85	308.09	309.19	309.43	308.44	308.7	309.4	308.3	307.37	307.85	308.33	308.31	309.45	309.39	308.7	308.49	309.5	310.46	309.18	308.45	308.98	311.23	308.78	308.61	309.21	309.61	308.06	309.17	306.86	309.07	307.12	308.28	307.06
318.78	318.83	320.32	318.92	316.99	317.83	319.9	318.52	319.62	319.16	318.53	317.71	318.96	320	318.1	320.77	316.15	317.9	318.68	319.33	318.72	318.79	318.47	318.18	317.78	319.41	316.81	318.56	319.53	319.27	319.27	317.42	319.05	318.78	318.64	319.62	318.8	318.31	317.75	317.22	319.64	317.55	320.6	318.5	318.57	318.09	319.16	318.45	319.16	319.52
309.13	308.3	309.44	310.63	308.08	309.73	308.98	309.88	309.28	308.69	308.18	309.74	309.73	310.01	308.74	310.25	308.72	310.18	308.01	309.7	307.44	309.28	308.63	308.73	308.61	310.02	310.4	309.47	308.95	310.28	307.13	309.02	309.56	306.82	308.87	310.69	307.79	306.93	308.3	309.85	309.82	308.49	309.61	308.52	309.32	309.52	311.02	307.66	308.79	309.05
303.24	302.87	303.18	304.53	303.49	302.49	302.11	302.96	302.58	303.39	303.56	302.17	301.16	301.39	301.26	301.9	302.04	303.51	302.2	302.66	302.15	301.37	301.93	302.34	302.03	301.75	301.36	301.95	301.85	301.76	302.62	301.96	301.73	301.79	301.8	301.43	302.47	303.65	304.01	303.58	303.47	304.2	302.66	301.23	304.74	303.2	302.59	303.58	301.24	302.4
305.04	305.5	303.76	305.12	303.36	304.26	304.38	303.36	304.66	305.2	306.3	304.39	304.5	305.13	304.38	304.84	304.82	305.34	303.13	304.42	304.8	304.54	306.76	302.14	304.78	303.54	304.62	305.06	303.62	304.34	305.56	304.63	303.83	305.55	303.99	304.1	304.69	303.81	303.73	304.52	302.28	303.82	303.84	305.09	304.46	305.85	303.67	303.96	302.75	303.66
304.83	305.04	303.47	305.21	305.44	305.66	305.17	305.15	303.6	305.6	302.67	303.92	304.92	303.04	305.11	304.58	305.02	304.82	305.09	304.5	303.95	304.88	305.78	304.6	304.33	304.9	303.15	303.19	303.13	304.27	304.84	305.33	304.53	303.89	304.35	304.99	303.67	304.89	305.09	304.62	305.02	306.57	304	304.19	305.08	305.12	304.3	305.03	303.79	304.11
312.97	311.87	316.23	313.41	314.53	315.02	313.72	313.27	315.79	315.09	313.54	313.34	313.74	315.15	315.72	314.6	313.34	314.93	315.39	314.58	313.7	315.66	312.91	316.22	313.32	315.53	313.5	313.49	313.39	314.45	315.6	314.56	314.14	314.03	313.66	315.37	315.32	314.72	313.83	313.4	315.41	312.91	313.75	313.64	314.6	313.72	314.01	315.47	314.15	313.93
303.34	303.27	305.72	303.08	304.36	305.51	303.41	305.14	303.6	301.88	304.31	301.67	303.34	302.81	302.46	304.69	303.35	303.11	302.89	303.31	304.43	303.39	303.92	302.67	303.09	302.61	303.49	303.93	304.32	303.98	302.72	302.47	302.72	302.18	302.67	305.72	305.15	302.32	305.36	303.42	304.05	304.98	304.99	302.97	304.86	304.08	302.07	304.59	305.98	303.03
328.1	328.53	327.59	329.54	329.74	330.08	328.8	328.26	326.23	329.36	327.69	328.35	330.46	326.91	330.39	329.24	328.41	329.49	327.46	329.55	328.49	329.42	328.43	329.98	329.07	328.73	329.33	328.81	328.98	328.27	328.49	328.97	328.3	328.33	329.3	327.93	328.17	328	329.17	327.47	328.8	328.32	328.78	327.41	328.85	328.5	330.27	329.69	327.96	329.26
319.62	321.62	319.5	319.26	321.04	319.11	320.31	319.16	317.4	318.86	319.02	319.4	318.96	320.08	321	319.62	319.4	321.78	321.42	319.05	319.05	320.05	318.95	319.58	318.58	319.31	321.23	321.73	317.43	319.24	319.16	319.8	319.5	320.63	320.73	318.21	320.71	317.92	318.01	319.17	317.08	319.37	319.08	318.25	318.63	318.44	320.1	318.93	319.9	319.21
314.1	312.46	312.35	313.88	313.34	313.5	314.09	313.63	313.19	312.99	313.1	312.61	312.4	313.46	312.85	313.47	311.53	312.23	312.48	313.24	313.31	312.81	313.84	312.94	315.28	313.32	312.38	313.99	312.49	313.15	313.61	314.16	313.65	312.53	312.22	314.56	315.07	313.52	312.41	314	314.28	314.29	311.86	313.84	311.87	313.64	313.04	312.78	314	313.44
308.18	307.89	307.33	308.07	308.82	307.48	306.54	307.6	308.27	308.83	306.96	306.92	309.31	306.37	308.05	306.6	307.9	307.79	308.11	307.92	306.4	306.62	306.87	307.98	306.14	307.89	306.75	309.05	307.1	309.75	307.3	305.66	308.71	307.35	307.7	305.54	307.74	309.6	308.66	305.23	306.93	309.27	307.79	306.7	307.5	306.45	306.3	307.14	307.3	308.21
314.79	313.44	314.55	314.74	314.18	313.96	313.28	315.74	315.27	313.21	314.04	313.19	313.57	313.73	313.11	315.04	314.57	314.32	313.76	314.56	314.28	316.13	314.08	315.1	314.22	314.42	315.36	314.44	314.72	313.02	315.4	313.15	313.88	312.92	313.5	314.47	315.81	312.86	315.15	314.48	315.01	313.66	313.41	313.91	313.21	315.73	312.55	313.32	314.64	313.71
326.35	324.79	324.66	323.61	323.89	324.66	325.43	326.83	325.61	324.33	323.57	324.2	324.72	324.31	326.03	324.06	326.57	326.45	326.6	325.88	325.18	325.43	323.02	325.67	324.43	326.06	323.35	324.06	325.71	325.92	325.91	326.37	323.65	326.3	326.91	326.09	325.04	325.23	326.84	324.32	324.51	325.68	326.73	325.96	325.85	325.17	325.52	325.64	324.86	326.43
312.41	313.24	314.35	314.18	313.86	312.68	312.58	312.91	314.49	313.85	311.9	313.31	313.38	313.31	311.36	312.93	314.13	313.07	313.83	313.07	312.62	312.02	312.15	311.57	314.22	312.89	314.54	313.37	312.3	313.94	314.67	311.38	313.85	312.88	313.59	312.3	313.36	313.39	314.14	314.32	313.46	312.35	313.29	315.12	314.13	313.01	313.36	312.83	312.22	313.16
312.85	314.06	312.79	314.4	313.18	314.81	312.3	314.22	312.52	313.17	311.73	313.67	313.29	314.17	313.07	312.95	312.83	312.8	315.46	313.39	311.21	313.46	314.37	312.23	313.66	312.35	313.94	314.16	313.2	313.46	312.97	312.32	311.25	313.39	313.3	313.73	312.65	313.84	313.2	313.74	313.02	313.23	312.31	312.39	314.28	313.43	313.29	313.67	313.62	314.11
313.72	312.04	313.02	313.81	314.68	315.1	312.19	313.77	314.76	313.76	314.05	314.44	313.4	312.36	314.69	313.97	313.72	313.72	314.32	313.21	311.84	313.18	313.97	312.8	315.03	312.39	314.41	312.57	314	311.39	313.13	312.17	313.38	314.92	312.66	311.78	312.29	314.57	313.09	313.69	313.84	311.5	312.21	312.57	311.93	312.49	314.03	312.05	312.24	315.41
328.53	329.3	329.89	326.4	329.26	328.07	327.74	327.2	327.82	328.1	329.36	326.96	328.47	327.56	327.48	327.36	327.96	327.45	329.16	328.6	328.08	328.02	329.81	327.73	326.11	326.34	326.98	327.2	327.98	327.56	328.37	327.19	327.64	328.74	327.34	327.71	326.18	327.22	328.03	327.45	326.52	329.71	327.25	328.76	328.11	328.34	327.55	327.68	326.9	327.65
314.37	315.06	312.02	314.79	313.37	313.59	312.02	315.42	314.15	313.55	313.56	313.01	314.56	314.47	314	313.67	313.02	313.09	313.52	312.54	314.26	312.62	314.03	312.42	312.94	314.82	312.44	313.86	314.95	313.17	313.51	315.7	313.61	312.79	312.67	314.33	313.29	314.25	312.92	312.31	312.94	313.63	315.62	313.47	315.81	315.37	313.06	312.73	314.89	312.13
314.01	315.68	313.72	313.49	315.57	315.32	317.12	313.53	314.75	315.82	316.51	314.44	315.1	315.34	316.44	315.44	315.77	315.87	315.6	315.54	315.38	314.35	315.91	315.67	314.31	315.08	314.45	312.83	315.19	315.23	315.87	315.23	313.95	316.82	313.62	313.33	313.28	313.1	314.6	315.42	315.81	316.07	316.11	314.87	314.46	313.03	316.51	314.48	313.58	314.6
316.33	314.7	314.03	314.89	315.55	313.97	315.16	316.13	312.74	313.51	315.19	313.88	313.3	314.06	314.52	315.16	315.01	316.01	312.91	314.33	312.08	314.3	315.71	314.93	314.68	315.51	312.7	314.15	313.16	313.17	313.52	314.74	314.03	315.14	313.42	314.6	314.34	313.03	316.39	314.02	314.03	315.43	315.2	313.73	314.36	314.11	315.77	313.73	313.22	313.53
308.61	309.06	311.74	309.75	308.63	310.51	310.18	309.98	310.97	310.47	310.59	310.52	310.7	310.81	308.23	310.97	310.43	311.11	309.8	309.97	308.94	310.08	309.08	311.4	309.08	309.09	311.8	311.33	309.54	310.83	309.17	310.46	311.43	308.99	309.3	307.79	309.72	309.88	310.16	308.81	308.11	308.59	308.76	309.1	310.22	310.75	308.36	309.32	309.15	309.32
301.4	300.88	301.09	303.11	300.44	301.15	300.96	300.57	301.02	299.84	300.86	300.83	300.38	301.07	299.94	301.63	301.08	300.67	300.38	301.4	300.31	302.2	303.04	301.35	299.35	301.12	301.88	300.29	301.46	300.76	300.61	301.6	302.59	301.33	300.58	302.45	299.3	300.1	302.44	301.4	301.37	300.63	300.65	300.58	301.72	300.29	301.53	299.64	301.67	299.28
313.08	313.16	314.34	312.65	313.39	313.7	313.42	313.42	312.82	315.85	314.4	314.97	311.98	314.1	312.22	315.3	313.66	313.38	313.37	313.37	312.79	312.88	314.54	313.46	313.98	313.8	312.78	311.71	311.9	314.05	315.02	311.51	312.46	312.83	313.79	311.54	313.31	314.43	314.15	313.24	314.28	313.35	313.42	313.99	312.73	316.12	314.21	314.25	312.56	313.82
317.73	316.7	317.17	316.33	317.15	318.61	317.05	316.34	320.18	318	317.06	315.71	317.53	317.75	316.52	316.27	315.96	317.31	317.81	316.49	318.23	318.96	316.83	318.6	315.04	318.72	317.33	316.59	315.48	317.88	315.37	316.91	319.65	316.58	316.85	317.6	318.65	317.79	314.65	316.38	316	315.27	317.46	317.42	316.44	317.1	316.78	316.89	317.58	317.75
316.46	314.05	315.36	315.88	314.13	314.85	315.24	314.17	314.95	314.86	315.31	314.42	313.36	314.41	315.32	313.65	313.98	312.46	315.83	315.72	315.9	314.03	313.99	315.75	313.82	315.02	314.58	313.98	313.04	313.68	313.7	315.9	316.09	314.04	315.26	314.65	314.88	315.61	313.76	315.35	315.14	314.28	317.37	314.53	313.91	315.32	313.93	316.03	313.61	315.4
303.42	301.68	301.55	302.22	303.17	303.71	301.6	303.07	302.04	303.54	304.42	302.83	304.35	304.54	303.88	304.15	301.83	301.14	302.2	303.12	302.37	303.42	301.81	303.86	301.8	305.02	302.86	303.28	303.01	302.32	303.45	304.66	303.3	302.75	304.36	302.05	302.03	302.96	302.44	303.59	302.94	303.18	301.82	305.09	302.01	301.13	302.64	303.75	301.53	302.28
325.69	325.16	324.86	325.01	325.05	325.3	324.89	324.83	323.86	324.79	323.34	324.05	324.62	324.93	323.34	323.25	325.05	323.75	324.18	326.19	323.85	324.18	323.04	325.63	323.9	323.39	324.93	324.99	324.38	324.63	325.69	325.47	322.54	324.24	323.08	324.56	324.04	323.96	326.08	323.85	325.15	324.83	325	325.02	326.82	325.57	323.51	322.58	326.32	324.74
312.58	315.8	312.22	314.29	314.47	313.46	312.68	313.46	314.51	312.57	314.64	313.01	312.67	312.52	314.84	314.19	312.87	310.16	314.43	314.27	312.64	314.2	311.49	312.91	313.05	312.93	312.9	313.42	313.72	313.16	313.74	312.42	311.51	315.01	314.72	313.59	312.88	312.6	313	314	314.23	311.73	314.12	312.62	314.68	312.45	313.95	311.46	312.98	314.04
326.93	328.3	327.13	328.08	327.76	327.49	328.08	327.81	328.59	328.17	327.89	326.45	328.08	327.52	326.9	328.68	328.26	328.85	327	326.92	326.76	328.67	327.14	328.99	327.28	327.13	326.49	326.89	327.41	328	326.06	329.09	329.7	326.95	325.54	327.5	328.04	326.82	326.96	326.22	327.98	327.07	328.93	328.11	327.6	327.45	327.83	329.6	326.97	328.76
313.05	313.31	312.69	312.12	312.8	313.97	314.26	314.26	313.78	313.45	314.52	313.99	313.18	312	312.9	312.45	312.9	313.4	314.17	311.02	312.76	312.85	312.88	313.76	313.95	313.53	313.17	312.17	313.82	312.96	311.65	311.72	311.37	312.73	313.57	312.48	312.63	311.76	312.45	311.49	313.15	313.13	313.17	314.4	313.64	314.19	312.32	314.27	313.97	313.28
308.7	309.44	308.68	309.53	309.9	308.88	308.42	307.72	308.93	308.29	309.29	307.92	309.26	309.06	309.89	309.76	308.56	309.15	309.05	307.94	308.12	308.04	308.07	308.31	310.93	307.92	307.67	308.52	306.25	307.46	308.88	309.76	310.73	307.5	307.91	307.82	309.12	309.45	306.74	309.04	309.55	309.21	309.04	310.13	308.45	308.1	307.55	309.82	309.25	310.01
294.57	293.2	294.12	293.28	293.35	295.42	292.63	293.16	292.69	294.23	293.07	293.9	295.5	293.12	293.92	294.76	294.02	293.1	294.45	293.09	293.7	293.61	294.28	293.34	294.23	293.33	294.42	294.23	294.05	294.13	292.29	293.09	294.02	292.88	293.76	292.63	292.37	290.94	292.85	293.31	292.19	295.11	295.04	294.73	295.4	294.67	295.46	294.83	292.48	294.93
305.39	305.1	305.85	304.76	304.16	304.86	304.21	305.32	303.13	304.5	305.65	306.84	305.64	304.23	305.7	307.88	304.52	304.81	304.19	305.99	304.63	305.35	304.96	305.84	307.54	306.41	305.5	305	304.33	303.3	303.95	307.3	303.05	306.86	304.56	305.01	305.65	305.56	305.25	305.63	304.17	303.99	304.21	305.45	304.35	304.43	305.47	306.43	305.31	304.55
304.11	302.51	304.11	302.51	303.71	303.21	303.75	302.4	303.15	301.47	302.34	303.02	303.52	303.12	303.17	302.03	304.62	303.28	303.82	302.36	304.2	301.88	303.5	304.22	302.42	303.45	302.95	302.36	303.78	302.76	302.05	301.75	303.27	303.05	302.44	301.82	303.31	302.24	304.22	302.88	304.53	301.25	302.52	303.61	303.67	302.21	301.95	300.74	302.12	302.8
327.52	329.12	326.68	327.53	327.07	326.98	327.6	326.33	327.33	326.67	326.69	327.02	327.57	327.38	327.63	325.84	328.28	327.78	327.1	327.51	326.24	327.28	328.56	326.35	328.79	325.05	328.34	329.07	329.03	325.36	327.25	325.86	327.74	326.52	327.51	325.21	326.93	327.93	327.27	325.8	329.4	327.12	329.07	326.87	326.02	325.54	327.86	327.33	327.22	327.75
301.78	302.16	303.68	304.18	303.3	302.33	303.97	303.6	304.5	302.62	304.01	302.44	304.27	303.84	302.17	303.93	304.67	303.12	301.04	303.13	303.45	302.57	302.2	303.72	302.84	302.59	302.31	303.01	303.29	303.78	304.36	304.24	304.26	304.34	304.72	305.04	303.46	302.34	304.05	304.24	304.26	302.29	305.55	304.08	305.74	304.1	302.18	303.62	303.28	304.81
314.46	313.39	314.6	313.81	313.57	314.69	313.03	313.49	313.04	313.81	314.17	313.34	312.53	315.77	314.89	314.02	312.86	315.46	315.57	313.66	313.56	314.91	313.62	313.32	315.17	313.41	314.37	314.24	311.88	312.76	313.96	312.85	313.53	312.25	312.66	314.24	313.53	314	314.65	313.95	312.37	315.87	314.03	313.93	312.91	314.09	313.37	312.67	313.63	315.72
303.6	303.46	305.3	305.2	303.93	302.76	305.1	304.7	304.58	303.73	305.35	303.05	305.39	303.59	305.03	302.95	305.92	304.97	304.75	304.29	304.98	305.1	304.11	303.57	303.75	305.5	303.46	305.64	303.82	304.7	303.28	303.58	304.16	305.07	302.71	304.09	305.03	304.77	304.32	304.09	304.64	304.49	305.62	304.3	305.3	304.95	303.13	304.47	303.53	303.74
307.55	308.64	309.55	307.94	308.3	308.55	307.75	308.17	308.07	309.14	310.06	308.38	308.66	307.38	310.51	311.73	306.91	309.14	309.01	308.35	307.34	309.68	309.17	308.23	309.24	308.31	307.45	307.89	308.51	308.66	308.96	308.44	310.18	309.54	309.1	306.81	308.3	310.16	309.27	308.85	307.55	308.5	308.9	309.22	308.34	308.32	307.64	309.05	307.64	309.32
299.26	300.45	299.47	301.34	299.68	299.8	300.79	298.48	301.14	300.99	299.24	299.97	299.74	299.56	300.54	301.68	299.72	302.05	300.14	300.61	300.29	301.31	299.4	299.26	301.53	301.31	300	298.75	299.74	301.77	300.49	299.63	298.79	301.65	300.46	299.45	299.4	298.71	302.28	299.89	299.33	300.56	299.59	298.43	298.27	299.14	301.07	299.88	299.49	299.62
305.05	307.38	306.14	305.17	306.91	304.5	305.62	307.9	306.4	306.54	306.7	305.89	305.6	304.63	305.03	305.95	305.65	305.78	305.21	305.29	304.98	305.41	306.32	306.63	305.33	305.45	304.27	305.94	306.11	305.23	304.86	304.3	306.07	303.66	304.21	307.63	305.05	305.05	306.31	305.78	306.99	305.93	303.94	304.6	306	305.89	304.83	305.41	306.97	305.46
305.75	307.32	306.34	305.82	306.71	309.74	307.42	307.08	306.42	307.09	307.22	305.82	308.05	305.61	307.62	307.77	306.32	305.03	308.15	306.64	307.02	306.6	306.75	307.06	305.68	306.55	306.14	307.78	307.88	306.53	303.86	305.96	306.86	305.18	306.61	306.93	308.66	306.69	306.45	306.64	305.36	305.02	305.64	307.22	305.95	305.53	306.55	305.53	306.72	307.12
303.36	301.3	303.35	301.05	302.22	303.46	303.18	302.91	301.87	303.02	301.87	302.45	302.09	300.82	302.69	304.32	303.08	302.2	303.29	303.47	300.34	303.48	301.89	304.2	302.48	301.98	301.84	302.69	301.59	303.08	301.37	303.08	302.1	302.07	301.21	300.77	300.97	303.18	302.93	302.37	301.42	303.15	302.79	301.24	302.12	301.95	303.6	302.28	303.17	302.79
316.08	314.43	312.86	314.58	312.89	314.11	313.55	313.91	313.72	315.35	313.89	315.53	313.36	312.93	312.42	314.49	313.9	313.38	312	314.39	314.98	312.73	312.9	314.38	313.7	313.25	313.36	313.54	313.27	313.97	313.68	314.08	314.02	314.18	314.83	313.85	312.4	315.86	313.31	315.27	314.94	314.13	314.81	314.24	313.94	313.26	313.42	312.4	314.58	313.1
304.02	302.45	302.59	302.98	304.17	300.33	303.52	301.42	302.64	303.79	303.23	304.17	302.77	301.2	300.06	304.24	302.11	301.82	302.45	303.5	301.82	301.77	302.7	302.07	300.98	302.53	304.22	302.68	303.9	304.63	301.1	302.34	303.09	302.87	304.06	302.41	302.64	304.36	303.86	302.4	303.36	301.83	304.05	300.23	301.65	302.32	300.93	303.55	302.3	302.37
310.51	310.46	311.35	309.27	309.48	308.66	311.11	310.01	310.14	308.44	309.62	309.99	310.62	311.95	310.15	310.78	310.98	310.01	310.9	311.22	309.28	310.57	309.66	310.66	311.12	309.62	311.72	311.8	311.26	309.06	309.32	311.47	311.07	309.81	309.89	310.04	310.4	311.99	311.61	310.7	311.23	309.32	310.14	310.89	310.04	309.47	311.97	310.43	310.22	312.32
313.74	312.7	313.29	314.36	312.6	314.95	314.41	313.84	314.92	311.66	315.15	313.92	314.5	314.28	313.6	313.12	313.94	312.79	313.27	312.52	315.31	315.51	315.69	313.82	315.24	313.52	313.8	312.91	313.56	313.66	313.55	314.29	311.48	314.84	314.85	312.59	312.77	314.11	314.5	313.67	314.77	314.26	313	315.22	314.82	313.98	314.67	314.46	313.91	314.76
304.43	303.94	305.37	304.34	304.13	302.09	304.45	305.82	303.94	305.16	304.99	304.36	303.61	304.49	304.23	304.96	304.39	303.34	304.8	304.37	306.08	304.93	302.4	306.52	303.29	303.26	304.37	303.14	304.44	304.71	303.89	303.75	304.64	303.15	302.77	304.55	304.65	305.31	303.58	304.68	303.04	304.27	303.89	304.84	304.25	302.86	304.62	303.38	305.59	303.91
314.8	313.32	314.3	312.7	313.72	314.44	314.7	314.48	315.27	314.89	315.86	312.88	314.72	312.68	313.72	312.76	315.03	313.69	315.36	312.14	313.03	315.55	314.15	314.21	314.33	313.29	314.24	313.33	313.36	313.17	313.96	314.78	314.38	315.13	312.43	314.27	312.02	313.63	314.47	311.56	314.74	314.87	312.83	312.5	315.06	313.13	313.19	314.84	312.57	315.35
309.85	309.64	310.79	310.84	310.04	312.87	311.33	311.16	311.21	310.64	309.43	311.14	311.54	310.92	309.25	310.89	309.83	310.66	309.88	312.29	311.2	311.86	311.27	311.66	310.68	310.75	311.22	308.68	310.7	311.5	310.89	312.1	310.26	312.19	311.69	310.78	310.52	312.32	311.35	310.31	313.16	310.27	311.71	310.66	309.58	311.71	310.72	310.4	311.8	309.11
309.07	306.55	308.5	307.53	308.42	309.7	308.26	308.54	309.63	307.67	308.38	309.99	309.66	309.86	309.25	308.96	309.22	308.73	308.98	308.47	308.72	307.92	307.98	307.64	310.88	309.13	308.34	308.03	310.9	308.73	308.52	307.62	308.51	308.08	308.47	308.88	309.92	309.66	308.97	307.26	307.54	309.52	307.69	309.34	307.23	308.44	309.03	307.64	309.5	308.33
309.71	310.5	311.08	310.69	310.46	311.56	310.97	309.68	310.76	309.9	310.97	310.87	309.53	309.46	310.36	312.01	310.13	310.8	310.75	311.13	308.84	308.87	311.17	310.7	309.67	311.5	311.32	309.3	309.98	309.49	311.04	309.99	311.44	309.93	311.22	310.53	311.4	309.93	309.9	311.78	311.51	308.92	312.06	312.01	311.4	310.76	311.6	311.23	310.33	311.31
314.01	313.46	312.96	315.11	314.8	314.99	314.56	312.93	313.37	312.81	314.83	315.03	313.6	313.62	314.39	315.48	313.77	314.65	312.98	312.14	314.42	313.59	314.26	316.85	314.1	314.36	314.53	312.85	316.15	315.49	313.13	313.43	314.52	315.41	313.68	315.31	314.09	315.45	315.35	314.86	313.85	313.5	314.37	314.83	314.32	315.48	315.5	313.8	311.62	313.45
302.79	302.52	304.19	302.09	304.36	302.64	304.42	303.21	304.1	301.79	303.93	303.24	304.2	303.16	303.99	302.12	304.25	304.23	302.75	302.91	303.94	302.68	303.08	303.1	302.87	302.87	303.53	303.69	303.55	305.77	302.01	302.21	304.96	302.53	301.31	302.22	301.41	304.89	302.29	303.88	302.34	303.66	302.58	303.32	305.36	302.55	304.43	302.38	303.04	303.75
316.32	313.04	316.05	315.14	314.89	314.26	316.79	314.82	315.18	315.1	313.55	315.07	314.5	314.22	314.17	315.61	315.08	315.07	314.03	313.45	314.63	315.94	313.55	314.81	315.75	314.97	316.59	315.18	316.45	315.97	314.97	313.83	313.78	315.23	315.35	314.8	316.99	315.17	315.4	315.7	313.46	314.88	315.83	315.45	313.59	315.21	314.7	315.6	314.72	314.11
305.61	306.41	304.74	305.8	305.67	306.5	306.11	305.61	306.29	306.93	306.32	306.19	305.32	305.86	305.08	307.99	306.65	305.71	306.15	304.41	304.12	304.61	305.39	307.37	306.09	307.01	306.38	306.78	306.21	306.87	305.52	307.34	306.48	307.28	304.64	306.31	307.05	306.2	306.55	308.34	304.7	305.43	306.51	308.51	306.68	306.15	306.54	306.64	304.3	305.87
327.34	327.62	328.82	326.12	328.23	326.46	328.59	329.17	326.47	328.33	328.64	327.36	327.95	328.15	328.54	327.31	326.87	329.27	331.31	328.86	327.53	326.97	328.29	327.61	327.9	327.53	327.65	328.33	330.06	326.94	328.08	328.45	326.87	327.82	327.41	325.94	328.83	328.23	328.29	330.28	327.29	325.81	326.26	327.66	326.74	328.2	327.91	328.69	327.16	325.84
317.72	317.98	316.74	316.86	318.36	317.56	315.63	315.83	315.99	316.59	316.51	316.7	316.63	316.35	317.76	316.71	317.88	316.33	315.55	318.28	317.36	318.98	316.12	317.23	317.96	318.12	317.76	317.42	316.74	317.46	316.6	315.99	318.05	316.63	316.24	316.34	317.33	316.91	317.7	318.77	316.76	314.79	316.58	316.87	319.27	317.66	317.76	317.56	316.36	315.09
325.92	328.42	326.72	327.68	328.66	327.18	326.6	328.31	328.23	327.5	326.79	327.14	326.78	326.36	326.74	326.45	326.13	327.89	326.3	328.69	326.21	326.16	326.07	327.91	326.36	326.03	326.43	325.96	326.06	326.58	326.1	328.21	326.16	328.04	326.59	327.12	325.42	327.21	325.96	327.85	327.01	327.67	327.85	326.63	327.24	326.05	327.01	327.1	328.03	328.52
313.12	313.78	314.07	313.92	312.99	312.28	314.43	311	312.33	313.83	312.9	314.02	314.1	314.31	313.26	312.99	314.15	314.61	313.98	313.72	314.1	314.14	315.88	314.12	315.04	313.13	312.83	314.98	313.78	315.73	312.97	313.47	314.41	313.49	315.47	313.67	314.44	312.05	314.47	315.28	312.63	313.02	314.78	312.96	315.55	313.81	315.05	314.35	313.52	312.88
324.1	324.84	326.18	324.17	326.88	324.6	325.73	325.18	325.57	326.06	326.04	325.72	325.52	324.83	325.67	325	325.62	325.18	325.46	325.16	326.55	323.03	325.01	326.69	325.55	324.31	324.48	328.23	325.43	324.95	327.2	326.34	327.12	326.51	322.68	326.33	324.68	325.64	324.99	325.78	325.28	324.01	324.93	324.77	325.27	324.72	326.37	324.63	327.7	324.78
302.57	303.73	304.07	302.73	304.23	303.52	303.82	301.99	301.94	303.32	302.7	302.3	304.13	303.78	304.17	304.46	304.68	304.16	303.34	303.77	302.34	303.75	303.03	303.99	303.37	301.52	303.3	303.93	303.62	302.6	303.63	302.21	300.98	303.76	303.41	304.58	305.16	303.22	305.02	302.94	303.07	304.61	302.15	302.29	304.34	303.54	303.15	302.7	304.32	302.88
304.79	306.6	305.3	305.39	304.59	306.08	307.57	305.42	305.87	303.4	303.96	306.21	304.5	305.13	306.01	304.88	303.79	306.52	306.69	303.72	304.89	305.54	305.18	304.53	305.68	304.8	304.1	305.46	303.58	304.55	306.72	305.87	304.49	305.92	305.16	306.45	305.6	304.63	303.92	304.24	305.81	305.85	304.23	306.08	305.25	306.06	305.57	303.38	306.7	305.03
314.86	313.82	314.09	313.56	314.52	314.75	315.51	315.64	313.11	315.15	315.55	316.32	315.87	314.29	315.4	315.94	314.11	314.28	314.49	313.76	313.71	315.23	315.41	315.27	315.02	315.81	314.04	313.37	314.42	314.3	314.1	313.7	314.84	314.84	313.65	312.33	315.04	315.18	316.56	314.73	313.81	315.07	314.37	315.18	316.87	315.02	315.77	314.81	313.8	315.78
318.17	315.16	317.02	315.86	315.73	313.55	316.59	314.41	315.67	317.23	316.69	316.4	316.25	316.34	315.22	315.89	316.82	317.98	313.99	315.12	316.61	315.37	313.99	315.19	317.55	316.24	314.97	314.62	317.3	316.56	314.84	316.32	317.06	314.97	314.71	316.55	317	314.32	315.47	315.52	315.98	315.82	316.28	315.9	315.12	315.77	315.12	317.02	314.85	315.27
317.74	315.39	317.19	317.8	318.45	317.89	318.49	317.56	319.3	319.09	318.28	316.63	320.06	317.14	317.83	319	319.63	318.66	317.09	318.42	318.08	316.13	320.28	319.14	316.98	317.35	319.29	318.15	317.74	319.2	316.16	320.19	318.39	318.28	318.85	318.24	318.02	319.11	319.44	318.33	318.46	318.76	316.79	317.99	318.08	317.35	316.22	320.12	319.73	317.16
319.47	318.77	319.38	318.77	318.05	317.89	318.99	318.11	318.97	317.76	319.54	318.53	318.81	320.15	317.58	319.43	318.18	317.05	319.87	319.31	316.71	318.71	319.07	318.75	317.31	319.57	319.25	318.52	318.06	318.15	317.89	317.61	318.53	318.82	316.82	317.46	317.91	317.43	318.66	318.11	316.84	317.48	316.43	317.9	317.85	318.69	317.59	317.68	319.32	319.76
311.22	312.01	311.3	312.25	312.95	311.33	313.23	310.05	311.08	311.91	312.08	312.1	311.58	310.96	310.64	309.74	311.4	312.56	311.55	310.18	312.54	314.27	312.87	310.34	310.58	311.78	310.98	311.11	312.51	309.59	311.82	312.11	312.57	312.31	310.84	310.33	312.59	311.33	310.16	311.84	310.69	309.51	312.75	310.69	311.23	310.89	309.89	311.67	313.4	312.34
318.63	318.63	317.49	317.87	317.7	317.76	317.51	318.03	319.79	319.39	319.41	318.83	318.37	316.65	318.9	318	319.04	318.14	316.9	318.24	318.02	317.98	318.23	317.21	317.9	318.18	317.36	319.08	316.68	318.74	319.64	316.45	319.56	316.04	319.24	317.71	318.33	318.54	318.31	318.53	319.6	317.36	318.08	317.13	318.92	317.42	317.6	318.92	318.81	317.28
310.51	309.24	309.2	309.91	309.91	309.65	309.19	309.64	313.01	309.92	311.81	310.28	309.31	310.56	309.91	309.56	309.91	309.22	311.32	310.43	311.9	311.24	308.98	310.4	309.32	309.52	308.98	308.67	309.74	310.11	311.12	310.94	307.04	311.75	307.61	309.5	310.88	309.17	309.6	309.04	310.52	309.35	310.65	310.41	310.53	310.11	309.48	310.91	309.68	311.13
304.33	307.08	304.35	303.46	303.99	304.63	304.68	303.86	304.42	303.01	304.96	305.07	304.37	303.97	303.46	302.82	304.1	303.98	304.45	303.15	303.14	305.75	303.26	305.15	304.31	303.39	304.04	303.21	304.83	303.72	303.88	301.43	307.08	305.33	303.84	304.11	302.94	304.85	303.33	304.84	304.64	304.87	303.72	306.19	303.79	303.99	304.38	303.74	304.26	304.08
295.4	294.16	295.73	295.42	293.59	291.83	295	294.42	293.55	294.24	292.73	293.08	291.61	294.67	292.96	295.74	292.08	295.74	294.92	293.27	293.24	295.27	293.43	294.32	294.74	294.66	293.68	293.17	293.6	293.94	295.2	294.06	293.71	294.11	294.59	295.17	293.89	292.42	293.27	295.11	295.53	294.16	293.16	293.69	294.18	293.38	295.3	294.22	294.06	294.07
314.33	316.31	314.52	314.92	315.05	315.85	314.69	315.82	315.91	314.77	315.1	315.59	315.56	315.37	316.97	313.85	315.64	315.25	314.65	316.43	313.96	315.19	315.06	316.46	315.34	315.52	314.98	315.62	315.75	314.97	316.17	316.94	315.26	314.73	316.54	315.46	315.41	317.59	315.92	314.39	316.99	315.87	314.87	315.66	317.77	317.77	315.78	316.24	312.61	315.56
314.35	314.68	314.25	316.17	314.83	313.09	316.51	316.52	315.87	314.15	315.61	314	316.54	316.72	315.16	315.29	315.46	314.92	315.34	315.39	315.81	314.67	317.44	316.42	315.32	314.78	314.96	315.39	315.32	316.77	315.11	315.77	315.39	315.68	317.11	317.03	315.48	317.43	315.78	315.57	316.46	316.74	315.26	314.9	315.87	314.61	315.83	316.41	315.43	316.79
317.5	318.12	318.14	317.75	318.96	316.88	316.3	318.15	316.29	317.26	316.81	318.21	316.78	316.59	317.28	315.96	318.17	317.27	317.37	317.4	317.18	317.84	317.9	318.12	318.35	317.5	317.71	316.86	317.39	316.96	317.09	317.61	317.28	316.65	316.84	318.42	317.12	317.04	317.09	319.71	316.96	315.72	316.59	316.95	317.93	317.42	317.25	318.31	317.01	316.86
293.07	294.24	296.17	295	295.34	296.58	295.96	294.2	296.29	297.58	294.42	294.43	295.53	295.27	296.18	295.57	294.05	295.37	295.45	294.55	295.22	293.21	294.71	297.19	295.68	294.82	293.37	294.62	295.32	295.96	294.77	294.83	295.69	294.97	294.68	295.62	296.1	295.74	296.23	293.7	294.45	296.05	293.78	293.9	294.41	295.99	295.08	295.1	295.54	295.41
320.22	316.59	317.42	320.18	316.53	316.62	317.56	316.49	317.18	317.78	318.11	317.1	317.4	317.86	315.65	316.46	317.38	318.14	319.12	318.4	316.81	317.03	317.88	316.6	315.7	317.67	317.53	317	317.79	317.47	317.82	315.15	316.43	318.96	317.95	317.58	316.34	316.96	316.53	319.01	317.39	318.48	317.31	317.15	316.43	318.04	317.2	318.29	314.91	317.23
305.7	306.91	305.5	305.96	304.85	304.99	305.26	306.25	305.93	303.85	307.05	304.49	303.95	306.17	305.26	303.91	305.67	307.01	305.41	302.93	305.73	306.3	305.24	305.2	305.61	305.55	305.51	304.4	306.05	305.45	305.67	305.06	306.96	306.88	304.52	303.47	305.31	307.21	305.02	307.13	305.93	304.73	307.03	306.04	304.96	304.49	305.14	305.69	305.47	306.68
317.56	315.92	317.41	317.55	316.66	319.85	316.67	320.07	317.83	318.83	316.83	317.81	317.57	319.55	318.91	318.42	319.76	318.29	317.05	317.89	318.02	318.85	317.27	318.78	318.8	317.74	317.37	318.52	318.08	317.33	317.84	317.47	317.23	318.53	319.14	317.36	318.34	318.99	318.59	317.8	317.77	318.59	318.72	319.2	317.29	317.58	319.45	318.4	318.68	316.93
295.57	295.59	296.05	294.85	294.77	294.69	294.68	296.16	295.36	296.46	293.28	295.97	295.43	294.95	293.71	295.48	292.62	294.43	294.94	296.62	294.95	296.3	293.4	294.44	294.12	294.86	295.96	295.68	294.81	294.15	295.31	293.94	295.02	295.36	295.63	294.34	294.84	293.6	295.36	292.15	294.28	295.66	295.39	294.76	295.56	296.67	294.84	294.99	295.25	294.74
313.84	314	312.21	311.93	313.61	312.47	313.67	313.15	313.37	313.85	314.05	312.92	313.47	312.4	312.01	313.39	312.87	312.4	314.13	314.2	312.67	312.53	312.4	312.42	313.03	312.48	313.06	313.62	313.36	315.08	312.98	312.9	313.49	312.44	312.59	314.11	312.91	313.3	312.93	313.99	313.53	312.99	313.02	314.12	313.11	314.46	314.48	312.49	313.66	311.68
306.84	305.18	305.04	305.57	307.31	305.39	305.42	305.9	305.94	305.96	305.37	306.53	303.1	307.26	306.13	306	306.15	305.38	304.78	304.29	306.24	306.16	306.37	306.94	306.61	305.55	305.25	306.63	305.32	305.49	306.05	306.42	305.28	306.56	306.15	307.28	306.52	306.15	303.97	304.56	306.45	306.55	306.04	305.63	307.13	306.39	306.7	306.19	305.79	305.39
314.74	315.47	315.22	312.11	313.62	313.75	314.54	314.24	315.66	314.14	314.77	315.51	314.48	315.01	315.32	315.38	315.43	316.4	314.27	314.96	313.91	312.89	313.36	315.43	315.86	316.1	314.56	315.11	314.78	314.66	314.42	314.73	313.97	313.17	316.17	313.94	315.9	314.44	312.97	315.38	315.6	315.21	314.27	316.25	312.21	315.78	314.61	315.13	316.41	314.77
315.05	315.05	315.7	316.17	315.78	315.74	316.56	314.93	312.46	313.54	314.19	312.8	313.89	315.43	316.25	315.11	315.41	315.28	314.35	315.31	315.39	315.64	315.05	315.03	314.84	315.47	312.56	315.96	316	316.89	314.61	314.66	314.87	313.82	315.68	314.05	313.99	314.22	314.83	313.61	314.01	315.42	315.04	313.15	316.12	316.22	315.98	315.05	314.66	315.43
327.75	326.23	326.3	326.95	327.67	326.5	327.46	328.48	328.32	328.12	327.41	327.62	328.53	327.85	327.71	328.72	327.81	328.23	328.08	327.68	326.57	327.77	328.37	326.42	326.97	327.56	326.5	326.85	327.52	327.65	327.2	326.13	327	328.05	327.51	328.01	327.38	329.47	328.26	327.52	326.59	326.61	325.79	328.71	329.5	327.7	327.89	327.82	326.9	327.03
305.09	305.4	305.38	306.68	307.45	305.14	306.17	307.78	305.3	306.21	307.45	306.45	304.98	304.7	305.39	305.51	308.65	306.03	306.25	305.9	306.36	306.04	306.45	306.09	306.12	304.84	305.74	305.64	306.06	306.5	305.61	305.78	306.54	304.23	307.49	304.8	305.64	305.62	306.37	307.11	306.61	306.32	306.63	307.22	306.31	304.66	306.83	305.33	306.9	306.85
302.27	301.36	301.2	304.3	303.33	302.82	300.7	302.21	303.86	303.76	303.97	303.63	302.39	300.72	304.35	301.35	302.39	302.49	302.76	302.48	302.63	303.11	303.62	301.93	301.86	303.62	302.56	302.82	303.04	302.36	303.36	302.5	301.71	303.52	303.78	304.32	302.43	302.37	301.92	303.04	302.62	302.94	303.23	303.76	302.25	302.88	304.32	302.54	302.74	301
294.93	295.81	296.64	295.41	294.37	294.4	293.7	294.52	294.39	295.48	294.51	294.63	295.08	291.97	294.54	296.19	294.35	294.91	294.89	294.48	295.39	294.41	295.13	295.3	294.62	293.38	292.77	295.61	295.57	294.3	294.73	296.1	294.74	292.4	294.78	295.46	296.2	296.6	296.96	294.49	295.69	296.28	296.52	295.79	297.1	294.02	294.99	294.97	296.2	293.53
306.85	304.08	302.59	306.34	305.16	306.49	304.38	305.82	304.64	304.44	304.92	304.05	303.38	303.87	302.7	302.76	305.07	304.43	304.75	303.13	304.1	306.13	306.22	306.7	306.11	305.19	304.7	303.69	304	304.44	306.15	304.6	305.09	306.69	304.08	305.7	306.58	304.36	305.6	303.66	305.07	306.42	303.41	303.25	305.24	303.96	304.83	305.84	302.7	304.92
304.64	302.88	303.75	301.98	301.61	302.73	302.35	302	302.03	302.7	303.93	302.37	302.77	302.01	305.75	304	302.19	304.19	303.79	303.82	302.61	303.84	303.42	303.33	304.43	302.29	302.12	303.99	303.41	302.46	304.74	303.89	301.98	303.72	303.08	304.52	301.04	302.62	304.28	302.93	302.9	302.47	303.62	302.56	303.5	303.15	301.86	303.26	304.92	301.74
305.89	303.78	305.15	306.15	306.57	305.47	306.03	305.49	305.48	306.71	303.9	305.84	306.99	303.96	305.73	305.44	305.26	303.52	306.27	306.1	305.22	305.29	305.28	303.91	306.74	304.48	305.74	306.35	305.28	306.17	303.32	304.33	305.97	306.05	303.79	304.57	306.28	307.12	304.18	306.32	307.49	305.43	306.27	304.24	305.44	304.62	305.36	305.68	306.71	306.26
302.42	302.7	303.68	301.78	304.07	303.85	301.15	301.37	304.34	303.11	302.81	300.94	303.11	300.85	302.32	304.66	301.67	302.59	301.58	303.23	302.08	303.91	302.04	302.03	303.65	304.05	303.31	305.11	302.72	303.85	302.79	301.74	303.21	302.17	303.79	303.42	301.57	301.78	301.53	302.83	304.06	302.32	302.46	303.13	303.11	302.73	303.18	302.89	301.55	301.79
316.41	316.65	317.42	316.62	317.56	316.38	317.42	315.39	318.42	316.29	317.58	316.06	315.25	316.21	316.83	314.44	316.62	315	316.57	315.45	317.49	318.14	316.18	316.16	317.16	316.84	317.95	315.92	315.76	315.67	317.17	317.8	315.34	315.86	316.84	316.08	315.95	316.87	315.94	315.92	315.8	316.96	317.63	317.47	317.83	316.76	316.49	317.21	316.72	316.22
325.32	326.62	327.41	327.57	328.66	326.31	324.9	327.64	327.22	327.36	326.64	326.91	327.13	327.12	325.1	328.89	324.87	325.91	329.7	327.5	324.06	326.88	325.05	329.44	326.9	326.46	326.93	326.94	328.11	327.31	327.97	328.56	328.93	327.07	326.93	326.2	325.84	327.44	325.44	327.35	327.4	328.94	327.89	328.1	325.5	326.53	326.23	326.48	326.29	326.79
328.29	329.76	327.16	327.89	327.26	327.97	327.73	327.49	328.6	329.84	327.74	329.61	331	329.09	327.57	327.31	327.96	329.08	328.57	330.12	330.06	329.27	327.72	328.8	329.2	328.57	328.73	328.68	329.12	328.88	329.77	327.66	328.21	327.98	328.68	329.52	330.29	328.52	329.56	328.91	328.58	327.95	326.91	327.38	328.22	328.8	326.85	329.35	329.98	328.63
303.52	302.96	302.92	303.78	302.14	302.82	303.38	304.05	302.23	301.98	301.52	301.67	300.87	302.27	302.28	302.29	303.47	302.78	303.69	300.97	303.14	303.91	302.27	301.84	304.53	303.2	304.31	302.2	302.85	305.52	304.71	302.12	303.2	303.33	303.85	303.55	303.46	303.11	302.78	302.41	301.8	302.24	302.54	302.67	302.56	303.17	303.49	302.64	302.72	303.44
302.38	304.01	302.93	303.42	301.94	304.31	303.03	304.4	302.97	302.5	303.27	303.24	302.19	302.13	301.93	302.03	304.24	303.54	302.45	301.42	301.41	302.8	303.01	301.84	302.41	303.71	303.64	301.61	303.51	303.16	302.35	301.5	302.65	303.38	302.84	303.63	303.31	301.94	303.59	302.7	302.04	302.08	302.76	303.64	303.64	302.76	302.88	302.49	303.07	302.96
315.47	313.9	316.06	314.89	314.19	314.63	313.47	312.94	314.34	314.63	314.92	316.63	315.79	317.17	316.2	316.73	316.26	315.35	314.92	314.03	315.29	315.44	315.52	314.85	315.09	315.27	315.36	314.47	313.22	314.5	312.96	314.36	312.04	314.15	312.51	314.81	315.79	316.61	314.15	315.92	314.99	315.7	316.26	315.8	315.04	315.15	313.67	315.62	314.8	313.9
312.79	312.2	312.79	313.23	312.36	315.59	311.68	313.21	312.22	313.95	313.51	312.01	312.4	311.53	313.76	312.81	311.78	312.2	314.12	311.87	312.23	312.35	311.88	314	314.12	311.95	313.17	311.1	310.73	312.69	314.05	312.61	312.14	309.89	314.98	313.85	311.4	312.7	313.97	312.61	313.97	310.68	313.09	315.17	311.87	314.42	312	313.05	313.35	313.65
302.13	302.31	301.18	299.25	300.41	300.89	302.04	302.37	301.94	300.69	300.93	301.56	300.06	301.31	302.17	301.19	301.56	300.18	301.16	300.41	301.22	299.63	301.13	301.32	299.25	301.49	300.66	301.21	300.88	301.17	300.68	300.06	300.94	300.69	302.04	303.53	300.7	301.56	300.94	302.77	299.63	301.04	302.95	299.8	302.19	299.92	300.77	302.19	302.43	300.17
307.79	308.44	307.72	309.45	308.84	309.18	307.78	309.26	308.55	307.49	310.16	308.47	308.16	309.65	307.72	309.89	308.33	307.77	309.34	309.99	310.18	310.52	308.61	307.12	306.85	308.65	308.16	308.68	308.57	307.28	310.03	309.16	307.07	309.13	306.65	308.45	310.1	308.94	309.23	307.54	309.89	308.25	307.51	308.35	309.77	308.27	309.61	307.2	309.68	310.03
313.13	313.31	311.03	312.15	313.43	314.47	312.87	312.08	312.12	313.15	313.97	311.53	312.28	312.75	312.64	313.02	311.92	314.06	314.37	311.75	311.92	313.51	313.57	313.17	311.26	312.93	311.91	315.19	312.88	311.06	314.46	313.23	313.09	312.86	312.24	313.07	311.7	313.38	312.25	311.21	312.46	312.36	313.28	312.28	313.59	313.09	311.09	313.45	313.47	312.75
301.98	305.4	304.04	301.65	302.74	302.99	304.17	302.57	303.94	303.75	303.01	303.63	304.63	303.93	302.31	303.67	303.89	303.74	304.3	303.24	305.13	303.25	303.34	302.28	302.39	303.87	305.58	303.89	303.48	303.45	304.2	303.04	302.38	305.38	302.22	303.02	303.8	302.94	303.44	302.37	302.04	304.59	301.88	301.41	303.95	303.9	302.18	304.17	303.79	302.98
300.31	301.77	300.03	299.57	299.58	300.71	299.55	300.2	298.53	301.25	297.9	299.64	301.12	299.02	299.61	301.33	300.54	300.57	299.33	300.5	300.39	300.1	299.86	299.39	300.09	300.79	299.86	300.52	300.2	298.15	300.81	299.27	298.39	300.78	300.93	298.9	301.4	299.12	299.6	300.14	299.53	300.77	299.11	298.93	298.38	301.78	300.62	299.44	299.05	300.9
300.9	301.29	301.94	299.75	297.78	301.61	302.31	301.69	302.15	301.87	302.09	299.82	300.3	300.81	302.41	300.69	300.32	301.31	300.41	302.11	301.25	299.55	298.93	302.05	302.18	302.56	302.27	302.23	302.21	303.28	301.57	303	300.4	303.2	302.79	302.24	297.95	300.56	301.32	301.08	301.36	299.67	300.04	298.29	301.48	300.97	299.59	300.03	301.51	301.35
301.46	304.6	301.96	304.37	302.39	303.47	303.96	305.15	303.39	304.76	303.49	305.01	302.39	303.67	302.78	302.07	302.72	303.58	302.19	304.54	302.88	303.54	304.54	304.12	302.83	301.78	302.35	302.7	302.93	301.93	305.19	303.7	305.01	302.89	303.21	304.21	304.07	301.47	302.67	302.51	302.87	303.76	302.87	302.79	301.66	303.54	303.3	302.11	304.71	303.8
313.42	315.01	313.15	315	312.39	314.06	312.11	314.85	311.19	314.37	312.88	314.04	313.12	314.05	312.74	314.9	314.14	315.29	313.06	312.82	313.12	313.09	313.7	312.99	312.2	312.55	312.11	314.29	312.91	312.37	314.46	314.53	313.46	314.73	312.44	313.07	313.98	313.65	313.97	313.47	312.55	314.56	314.19	314.42	314.52	313.87	312.61	315.38	313.37	313.93
306.27	304.51	303.64	306.25	304	305.1	303.12	302.98	304.03	304.97	305.01	303.56	302.43	302.06	305.98	304.82	303.61	303.7	305.26	304.84	304.66	303.54	304.55	304.85	305.66	304.54	302.53	305.62	305.26	305.02	305.24	304.94	304.15	305.15	305.3	304.45	303.93	304.97	304.84	303.19	304.98	306.61	304.35	303.38	304.19	304.75	303.48	302.46	304.51	303.5
304.96	304.22	303.86	304.44	303.52	304.2	305.96	304.59	303.57	305.34	305.65	303.44	303.68	306.94	304.78	306.09	304.57	305.69	304.5	305.42	304.35	304.4	305.47	305.85	304.07	304.27	304.7	305.5	306.32	302.88	303.51	307.07	305.08	304.02	305.77	305.71	304.07	304.03	305.98	305.17	303.74	304.78	305.42	304.06	306.75	303.78	305.66	306.75	305.73	304.5
300.22	298.71	300.32	299.92	301.33	302.11	300.43	300.78	300.22	301.28	300.59	299.22	300.3	299.4	299.55	299.42	300.01	299.09	299.51	299.76	300.58	301.18	298.41	299.57	301.19	299.09	301.58	300.92	300.7	299.67	299.53	300.37	301.4	298.15	299.91	299.57	299.1	299.47	300.18	298.48	299.02	302.18	300.32	299.89	298.76	298.7	300.67	300.3	298.54	301.08
303.63	302.44	302.75	302.85	304.49	303.9	303.85	304.35	305.12	305.08	304.07	304.92	302.79	304.24	304.85	303.32	306.23	304.65	304.89	306.09	305.94	302.22	302.93	304.83	303.42	304.72	305.31	305.27	304.44	303.39	303.74	303.87	305.32	304.88	303.92	305.64	304.75	305.12	304.31	303.69	303.2	303.38	303.65	304.59	304.01	304.06	305.53	303.95	306.21	305.77
326.88	326.99	328.52	326.76	327.34	326.25	326.2	325.96	326.26	327.16	327.24	326.98	326.89	327.82	327.22	327.69	327.15	328.58	327.33	326.52	327.38	328.98	327	328.36	325.89	326.1	328.09	326.12	329.13	326.75	326.74	327.85	327.61	327.78	328.69	326.27	327.56	327.53	326.24	328.26	328.02	327.14	326.61	324.89	326.82	327.65	326.74	326.7	328.45	328.51
310.07	307.35	309.05	309.47	308.5	307.99	308.76	308.27	307.9	309.83	307.99	308.41	309.86	308.41	307.56	309.04	309.24	308.3	309.64	310.03	307.56	307.74	309.07	308.62	309.41	306.8	308.44	310.1	309.03	307.52	310.62	308.42	307.04	310.2	309.82	309.05	309.03	307.25	309.73	308.49	309.5	307.76	309.12	308.53	309.9	310.36	310.11	308.19	308.35	308.94
314.93	313.76	313.57	314.47	314.71	314.92	313.89	314.3	313.1	314.08	315.07	313.07	312.77	313.19	311.93	315.1	313	315.83	314.21	313.29	312.92	313.49	314.99	312.46	315.99	314.22	312.19	314.52	312.82	312.64	314.93	313.38	314.15	313.22	312.56	312.87	313.34	314.41	313.94	313.83	313.86	314.28	312.41	313.32	313.46	313.57	314.27	314.81	314.39	313.66
302.57	302.89	301.72	301.91	303.72	304.1	303.11	301.94	303.68	301.9	303.22	303.47	301.78	302.71	303.57	302.37	302.63	301.86	301.93	303.12	303.34	300.94	304.13	303.03	303.47	301.78	300.77	302.05	302.84	303.58	303.93	302.86	302.57	302.98	300.93	302.33	303.19	301.69	302.06	302.81	303.94	302.6	302.33	301.48	303.36	303.06	303.58	302.77	301.96	300.6
302.06	301.27	302.49	301.52	300.75	303.1	302.2	302.14	301.79	301.99	302.65	300.52	304.24	301.24	302.15	303.25	301.25	302.72	302.94	301.8	303.81	303.07	302.03	300.35	301.69	301.96	302.63	302.6	304.41	301.74	302.84	302.05	301.85	302.92	301.98	303.24	303.06	302.28	302.49	302.31	300.48	302.74	301.5	301.06	302.34	302.45	302.09	302.71	301.57	300.48
327.85	327.45	327.98	327.69	328.27	327.38	327.58	327.13	326.12	327.1	330.32	328.03	327.32	329.05	328.91	326.91	328.28	327.6	327.97	327.61	326.64	325.84	328.53	329.1	326.21	327.53	327.74	328.39	326.97	327.85	328.6	328.52	328.06	328.49	326.37	328.41	327.41	328.04	328.56	328.28	327.44	325.78	327.15	328.38	326.62	327.05	326.86	328.46	328.32	328.07
312.71	312.35	314.74	315.16	311.44	312.6	312.91	311.11	313.49	311.58	313.76	311.69	312.38	313.57	313.59	311.87	313.23	313.01	311.55	311.9	312.08	313.52	311.18	313.42	312.66	311.5	311.27	313.02	311.32	313.5	312.03	310.49	312.81	313.26	313.21	311.57	312.44	313.94	312.81	311.13	312.66	313.55	313.85	312.35	312.73	311.21	313.17	312.42	310.33	313.71
311.85	311.08	312.95	312.98	313	313.25	313.08	315.57	312.34	314.02	313.19	313.1	313.11	313.44	313.68	312.52	312.69	313.06	312.82	312.46	312.12	311.85	312.44	313.5	311.66	312.12	310.4	312.5	314.44	312.11	314.42	313.02	313.77	311.62	312.78	313.27	312.23	313.11	313.03	311.75	312.34	312.97	312.38	312.01	313.7	313.23	314.17	312.01	311.93	313.94
295.5	294.58	295.31	296.01	295.3	294.71	295.32	294.48	294.82	294.63	292.82	294.6	293.95	296.69	294.41	293.92	294.17	294.96	296.97	293.23	294.88	294.88	295.59	294.19	295.02	296.84	292.64	295.06	295.47	296.77	295.64	295.45	295.38	293.76	297.16	294.32	295.49	295.42	295.09	291.54	295.85	294.36	293.51	294.4	296.18	295.03	294.48	296.17	294.23	294.01
310.99	314.31	313.1	313.19	312.67	313.26	313.5	313.5	313.64	312.27	313.03	313.66	313.39	313.83	312.74	312.86	314.61	311.79	313.3	312.99	312.02	312.46	314.3	314.34	313.52	314.39	312.9	313.66	312.14	314.54	312.97	313.04	314.05	312.75	314.15	313.36	314	311.74	314.08	313.89	312.91	312.87	311.47	313.01	312.3	314.14	313.33	313.25	314.4	311.99
302.53	303.7	302.54	304.12	300.99	302.99	303.88	303.52	303.22	302.25	304.88	301.69	304.59	302.95	301.72	305.3	304.4	302.79	304.27	303.83	300.86	302.45	303.56	305.11	303.27	303.8	301.53	303.56	303.82	302.32	302.23	302.65	303.61	303.41	302.38	302.88	303.36	301.87	303.21	302.9	303.68	302.41	302.81	301.07	303.26	303.51	306.07	301.64	301.16	303.69
313.16	310.6	312.72	313.21	311.71	313.14	311.8	311.85	313.55	314.52	312.6	312.62	312.51	313.41	313.39	312.32	313.71	312.62	314.14	313.8	313.36	313.76	311.29	313.44	311.13	311.64	313.3	312.59	311.2	311.6	313.98	311.91	313.62	314.86	312.13	312.21	313.29	313.23	311.93	314.24	311.83	312.91	313.39	311.8	312.72	312.65	311.71	312.53	310.73	312.58
296.97	295.25	293.13	295.96	293.71	296.19	294.56	295.64	295.32	293.38	295.57	295.65	294.94	294.78	294.5	295	294.98	294.37	295.41	295.61	294.43	293.86	294.8	294.52	294.73	294.99	296.99	296.03	295.72	293.9	294.66	294.18	294.94	295.45	295.3	295.79	294.69	294.21	293.93	296.31	294.66	293.64	295.29	293.97	294.38	294.43	294.99	293.9	293.87	294.26
315.14	315.85	314.56	313.83	312.89	314.68	312.35	314.43	314.37	315	316.02	315.53	315.94	315.64	314.29	314.76	313.8	314.64	315.15	314.11	313.8	315.99	314.86	315.49	314.58	315.7	313.87	313.45	315.44	313.51	314.19	316	314.15	314.99	314.28	313.06	313.8	313.12	314.82	315.64	315.72	314.41	314.19	313.13	313.92	315.06	314.39	314.88	313.82	315.16
315.05	314.47	313.09	314.56	318.04	314.59	314.07	314.35	315.89	315.63	315.76	315.29	316.54	315	314.97	315.62	314.88	315.23	313.97	315.66	314.42	315.38	315.76	314.72	314.77	315.3	313.64	314.07	316.43	315.4	313.54	315.73	315.14	313.68	312.07	315.79	315.64	314.27	313.3	315.65	316.1	315.04	315.35	315.52	315.79	314.79	314.39	314.39	315.22	315.69
329.17	329.03	327.79	326.63	327.62	327.93	327.51	327.65	327.14	328.42	328.61	326.91	328.31	326.74	328.8	327.43	327.75	327.97	328.66	327.54	327.63	326.35	328.78	327.5	328.56	326.64	329	327.28	329.77	328.77	327.1	326.07	327.42	328.66	326.76	327.79	329.32	328.46	330.66	327.16	325.68	326.65	328.69	326.94	326.16	325.73	328.21	327.69	328.87	329.13
302.38	301.85	302.92	303.09	303.57	303.59	301.82	302.95	304.15	302.7	302.98	303.23	302.32	303.36	303.41	303.12	302.56	302.73	302.6	303.87	301.56	303.76	302.95	302.14	301.69	301.05	302.24	302.75	301.18	302.7	303.72	304.91	303.15	301.96	302.95	303.21	301.33	303.82	302.97	301.65	302.41	303.79	301.59	302.63	301.55	304.3	304.51	301.26	301.29	303.49
306.94	305.48	306.12	306.44	307.03	307.36	307.76	305.47	305.99	306.82	307.94	309.01	307.22	306.95	305.62	305.8	306.54	306.08	306.28	306.53	305.81	305.79	306.68	304.88	306.72	306.45	308.22	306.56	306.02	306.66	306.58	307.97	305.8	305.34	304.95	307.93	304.84	306.46	305.71	307.57	307.49	306.59	305.2	306.06	307.51	308.56	307.13	306.94	307.98	307.78
296.12	296.18	295.18	295.07	295.54	293.77	293.76	295.25	294.65	296.52	296.22	294.65	293.66	294.66	294.39	294.36	295.75	296.97	295.51	294.22	296.4	292.91	296.18	296.35	297.36	295.11	294.27	293.46	294.73	295.47	296.74	295.86	294.62	295.52	294.59	295.5	294.17	295.73	294.14	294.44	295.53	295.23	293.48	295.72	295.7	295.07	294.98	295.37	295.7	294.09
328.54	328.29	330.24	327.96	327.81	327.29	329.5	328.76	327.38	328.39	329.41	327.2	328.73	328.14	331.56	328.86	328.78	329.43	328.94	328.85	329.13	328.17	329.69	329.22	328.74	326.23	328.74	329.62	328.78	328.6	330.4	327.63	328.61	327.24	328.26	329.77	327.48	327.89	327.4	327.59	328.53	328.79	328.59	329.81	329.48	328.8	327.47	327.73	328.01	329.17
320.52	321.54	317.4	319.21	321.09	317.7	320.6	318.57	318.26	320.66	318.96	317.99	319.12	319.4	320.08	319.6	319.27	320.54	317.92	320.67	318.44	320.11	318.44	318.56	317.25	317.62	319.4	319.43	318.76	318.85	320.19	320.38	319.46	317.98	319.44	319.54	320.11	318.34	318.1	319.52	318.96	318.74	317.82	318.34	319.02	318.82	319.28	320.75	318.69	317.46
295.1	294.93	294.79	291.91	293.3	294.76	294.83	291.75	295.13	294.76	294.36	292.53	295.46	293.06	294.69	293.6	294.51	293.18	293.38	295.43	294.38	294.04	295.33	293.21	294.43	292.88	294.39	294.03	292.72	293.38	293.53	294.24	293.27	295.66	294.6	292.87	293.01	293.46	292.91	293.13	293.54	295.59	295.78	295.16	294.83	296.28	294.94	293.25	294.45	295.2
313.73	313.62	314.14	313.86	313.05	313.77	314.12	314.58	315.57	313.06	315.08	313.75	310.84	314.03	314.09	313.29	313.2	313.5	312.2	313.71	312.07	314.81	316.14	313.47	313.98	313.24	311.99	313.53	312.52	312.4	313.97	313.99	315.2	314.36	314.39	314.55	313.91	313.31	313.5	314.1	313.58	315.69	313.9	313.17	313.9	311.43	313.3	313.89	313.88	314.25
300.62	300.52	299.82	302.11	300.56	300.89	300.67	302.69	301.11	299.72	301.79	300.66	300.25	302.9	301.08	300.64	301.03	302.66	301.9	300.08	301.09	300.82	301.87	300.22	301.06	301.59	299.84	298.64	303.07	302.26	301.41	299.62	299.83	300.92	300.62	302.2	301.81	300.48	299.24	300.05	299.3	299.96	301.09	299.44	300.97	300	301.7	301.56	301.01	301.33
297.09	294.89	295.7	294.67	295.34	295.22	295.01	296.14	295.76	296.34	294.57	294.06	297.3	295.75	294.21	295.65	295.41	295.18	293.71	294.97	295.57	295.64	294.47	293.51	294.62	294.23	295.41	295.87	296.46	294.29	295.41	294.09	295.84	294.36	295.79	293.7	294.53	293.45	294.8	294.96	295.01	294.42	295.11	295.49	294.68	294.13	296.32	293.28	294.42	294.79
317.98	315.29	318.21	318.49	317.28	315.96	317.25	317.7	315.51	315.74	316.31	315.38	316.27	317.63	314.71	317.88	317.1	317.87	316.64	315.2	316.51	316.19	315.7	315.02	317.35	316.82	315.15	315.21	315.73	318.55	315.77	316.49	315.44	315.73	315.38	316.5	316.91	316.08	315.87	315.97	315.02	315.33	316.38	316.48	315.85	316.92	317.52	318.23	316.55	315.95
291.87	294.11	293.31	293.9	293.8	293.69	294.88	294.25	294.6	294.66	293.14	293.51	291.84	292.98	293.74	294.2	294.11	293.02	292.93	294.3	295.34	296.36	293.85	294.77	294.61	294.48	294.4	295.98	291.91	295.65	293.72	295.79	294.18	294.9	292.32	292.28	293.96	295.95	294.32	295.4	294.7	295.23	291.99	291.94	293.77	294.07	293.76	294.49	294.19	293.91
309.08	307.38	309.7	308.16	310.36	309.27	309.1	310.64	309.85	309.64	308.18	309.22	310.62	309.26	308.96	310.38	309.27	308.37	310.07	309.7	307.98	310.84	311.76	311.14	310.59	310.13	310.66	310.06	307.63	309.89	310.27	310.37	308.87	311.2	309.69	309.85	311.53	309.05	307.36	309.66	310.47	309.13	310.22	308.92	310.76	309.29	309.07	309.73	308.73	307.12
316.29	312.43	315.49	314.26	316.42	313.71	315.02	313.8	315.62	314.66	315.37	316.1	316.41	315.82	313.68	316	315.23	315.78	315.37	312.55	315	317.56	313.02	314.61	312.8	315.34	314.87	315.64	313.94	315.2	313.47	314.4	313.36	315.42	316.93	314.74	315.19	315.06	315.11	315.49	314.58	314.71	313.91	314.19	315.32	314.17	315.22	312.95	315.75	316
304.02	304.03	303.32	304.09	303.74	305.15	304.15	302.39	303.74	304.12	303.3	301.81	301.03	303.63	302.14	302.6	302.75	304.01	302.55	302.69	304.33	303.84	302.31	302.8	303.34	302.78	303.1	303.31	302.64	302.91	301.48	301.67	303.11	304.57	303.45	302.76	303.57	303.07	304.64	303.9	303.51	303.11	302.15	303.32	304.38	302.94	303.64	304.21	303.64	303.72
307.09	307.15	306.17	306.41	304.43	306.35	306.54	304.41	305.7	305.75	305.7	306.64	306.32	305.56	307.19	305.91	307.31	305.6	305.38	307.13	303.97	306.1	305.36	305.47	307.63	306.86	307.17	307.02	306.43	304.27	307.25	308.41	306.93	307.36	306.71	305.76	308.21	306.37	304.15	305.53	306.07	305.92	306.39	305.33	305.81	305.28	305.7	307.92	305.98	303.83
317.15	313.93	315.51	316.41	314.51	316.82	315.78	314.76	314.62	315.92	315.97	316.32	316.39	316.18	316.27	315.71	315.12	315.39	315.67	317.2	315.58	315.84	314.51	314.51	313.47	315.49	316.67	315.22	316.49	316.38	316.97	316.38	313.73	315.41	314.66	314.44	316.23	315.93	315.45	317.04	314.54	315.18	316.35	315.79	313.33	315.58	315.23	315.16	316.84	315.02
316.46	317.24	316.09	318.09	316.15	317.1	316.86	316.84	316.63	317.51	318.6	316.68	315.39	315.29	319.01	316.41	316.18	318.76	316.62	316.72	316.02	313.95	317.69	319.09	315.91	318.32	316.79	317.46	313.88	317.49	315.32	316.5	317.24	317.56	316.76	317.04	317.75	317.25	318.32	317.98	316.78	317.47	318.5	317.88	318.31	318.26	318.58	317.37	316.11	315.62
313.49	312.89	311.39	314.4	314.48	313.34	312.76	312.07	314.21	312.61	312.13	311	312.04	314.18	314.1	312.07	313.54	312.53	312.06	313.54	313.56	313.29	312.04	314.24	314.59	314	312.31	312.63	312.35	312.55	313.64	313.22	312.37	312.44	314.53	314.09	311.83	313.58	313.37	315.16	312.88	313.57	313.12	314.73	313.84	312.42	313.76	313.21	312.85	312.04
305.01	303.98	304.77	304.09	303.82	303.71	305.28	304.57	304.76	306.84	304.15	304.53	304.5	304.81	305.01	306.79	304.09	304.56	304.17	304.4	304.94	305.25	303.24	306.31	305.8	303.88	304.51	305.36	303.97	304.57	303.89	303.53	305.95	304.04	303.87	304.2	305.7	302.95	303.22	303.64	303.14	303.97	305.16	302.12	304.63	303.77	305.11	301.85	303.45	304.48
294.53	296.2	294.15	294.39	294.35	295.24	294.28	292.3	292.88	295.53	293.21	294.05	292.9	294.66	293.77	293.62	292.52	293.72	294.49	292.92	292.69	294.43	295.1	293.73	295.01	292.55	293.64	293.15	294.08	294.28	292.6	294.35	294.5	292.4	294.18	293.7	294.55	294.03	294.18	294.29	295.4	295.12	294.34	295.1	294	292.88	294.15	293.77	292.12	293.7
310.84	310.39	309.27	310.97	312.28	309.69	312.34	309.44	310.16	311.24	309.14	312.33	310.71	311.88	309.3	311.75	310.52	310.06	309.19	310.02	310.28	309.99	312.17	309.88	311.14	310.78	309.41	309.5	309.81	310.48	309.44	311.47	310.32	311.22	311.44	311.4	310.59	310.26	312.37	312.72	310.78	310.75	310.18	310.97	309.43	313.21	309.5	309.25	312	310.5
309.48	309.76	308.13	310.09	309.31	310.92	310.13	309.55	310.07	308.98	309.48	308.06	308.95	308.53	309.1	309.65	308.3	309.84	309.32	310.34	309.1	307.23	308.79	308.52	308.53	307.48	307.76	309.12	308.06	309.61	308.03	307.9	309.58	310.09	308	310.07	307.48	309.82	308.96	309.31	308.81	308.68	307.27	307.85	308.23	306.69	309.01	309.85	308.83	310.7
327.04	327.55	327.2	327.86	328.35	328.06	326.63	326.91	328.45	326.32	328.33	326.76	329.18	328.83	328.49	326.38	328.53	326.83	325.79	329.97	327	327.61	328.94	328.43	328.27	328.05	326.64	327.48	326.01	328.7	327.34	327.95	329.08	328.22	326.7	327.37	328.08	328.48	327.95	329.65	325.46	327.23	327.59	327.3	328.48	330.24	327.65	328.02	326.96	329.2
328.85	330.67	329.25	326.9	327.36	328.62	327.72	328.01	327.52	328.97	328.25	329.7	329.18	328.19	329.06	327.96	329.25	328.36	330.13	327.56	329.03	329.09	327.92	328.64	329.3	329.46	329.68	331.18	329.98	328.78	329.57	328.51	328.96	328.54	328.72	328.12	327.51	328.94	328.37	329.14	328.59	329.66	329.61	329.2	328.24	329.72	328.43	328.38	328.88	329.72
313.12	314.57	315.63	313.32	314.61	314.09	313.72	312.21	315.16	313.59	313.9	311.32	313.39	314.48	312.99	314.87	313.7	312.07	314.14	312.97	314.56	311.81	314.82	314.41	312.95	313.49	314.15	313.18	314.07	311.99	313.41	317.05	312.2	314.93	313.89	312.94	313.68	315.19	314.39	313.81	314.55	315.33	314.25	313.09	314.29	314.95	314.97	313.17	313.08	314.84
295.92	295.58	295.17	293.11	295.44	294.79	295.05	295.45	294.52	295.76	295.33	295.25	297.3	296.38	296.45	293.77	294.41	295.72	295.09	294.45	294.38	296.93	293.97	295.17	294.8	297.12	296.14	296.13	294.18	294.56	296	294.16	295.08	295.09	295.13	295.07	295.79	295.25	294.3	293.28	296.64	294.77	297.32	295.36	295.92	295.03	294.87	297.75	293.68	294.72
315.14	313.6	316.53	314.38	314.84	315.32	315.79	314.64	315.67	315.57	315.23	315.92	313.79	316.55	315.92	313.8	314.22	315.2	313.13	313.91	315.55	313.35	313.79	314.53	314.23	313.38	314.83	315.39	315.47	314.7	314.94	315.05	314.13	314.43	315.27	314.98	315.02	313.84	313.89	316.22	315.24	314.2	313.11	315.58	314.48	314.22	315.9	313.47	314.02	314.03
317.94	317.05	318.34	320.78	317.08	318.06	317	319.28	317.75	319.49	317.55	317.66	318.42	317.52	319.05	317.09	317.27	318.35	318.55	317.03	316.18	319.09	318.48	318.1	319.8	319.45	318.15	318.6	317.09	318.66	317.84	318.5	318.49	317.85	317.22	318.48	318.54	318.89	319.34	318.84	317.39	317.85	317.78	319.35	317.67	318.48	319.3	317.06	317.79	318.91
315.44	315.4	315.78	314.25	314.68	315.28	317.05	316.58	315.75	316.93	314.85	314	317.81	315.2	315.56	314.2	316.69	315.55	317.78	316.91	316.33	314.17	315.5	315.92	317.35	316.59	318.19	314.82	315.3	316.13	314.92	316.27	316.68	315.14	315.28	316.2	314.44	314.82	313.36	316.78	314.33	316.52	315.8	314.39	316.8	314.63	315.72	316	315.77	315.95
301.45	303.85	302.42	303.01	303.45	301.87	303.1	300.41	302.89	301.57	301.93	303.44	302.25	300.91	303.58	300.82	303.27	301.5	304.13	302.63	301.83	302.69	300.75	302.14	302.77	301.84	300.8	303.17	301.72	301.86	304.32	303.04	302.81	302.03	302.07	301.94	303.53	301.13	301.72	303.62	300.91	301.68	301.97	302.11	302.03	302.45	302.52	302.22	301.45	302.82
305.43	304.07	305.14	307.57	305.8	306.24	304.25	305.84	307.62	305.17	306.76	306.05	303.93	305.88	305.87	305.22	304.6	305.1	304.59	305.78	304.3	306.84	305.28	305.1	304.26	305.55	305.05	306.49	306.08	304.96	306.73	305.45	304.28	304.98	305.93	306.69	305.43	306.28	306.36	306.22	305.23	305.23	305.3	305.8	305.42	306.89	306.31	305.58	304.89	307.26
301.51	303.35	303.76	303.59	302.56	301.87	305.16	303.79	303.22	301.87	305.87	303.75	302.17	304.93	303.57	302.17	305.09	303.34	304.61	304.15	303.51	303.79	302.45	303.78	302.81	302.78	303.6	304.63	303.4	304.38	303.5	302.86	304.76	304.03	303.52	303.73	304.77	303.51	303.29	303.31	302.47	304.37	305.23	302.54	303.86	303.01	302.22	304.15	302.46	303.2
314.82	315.41	314.81	316.14	312.42	316.17	315.48	313.9	315.16	315.21	314.17	315.05	315.53	316.47	312.7	314.76	315.22	314.81	314.83	313.04	315.49	315.76	315.76	314.12	316.25	314.32	314.76	313.41	315.12	314.81	315.86	314.5	315.19	314.71	315.92	316.01	315.77	313.34	316.27	314.19	313.74	314.78	315.11	315.51	315.64	314.57	314.24	314.93	314.52	313.27
314.05	313.09	314.06	314.07	313.69	314.31	314.82	312.52	313.5	314.85	313.72	314.51	315.13	315.89	312.75	312.98	314.91	313.6	313.97	313.12	312.14	313.64	313.48	312.45	313.1	313.45	314.02	314.15	313.48	314.12	314.75	312.92	313.56	315.27	313.48	315.53	315.88	315.08	313.15	313.59	314.17	313.5	313.82	315.23	312.29	314.21	311.79	313.31	314.47	315.71
312.15	313.73	312.7	313.81	314.12	312.15	312.57	313.07	314.39	312.64	311.18	312.58	312.81	312.08	314.05	314.03	311.58	311.08	312.72	312.28	313.6	312.94	312.98	312.17	312.1	312.74	313.82	312.75	312.55	312.84	313.91	312.61	312.32	312.15	310.7	314.93	312.64	311.46	313.44	311.8	313.64	314.36	313.43	313.58	314.32	310.48	313.39	311.64	313.54	313.83
296.51	295.14	297.65	297.21	297.06	296.91	296.32	296.18	296.23	295.06	296.76	295.7	297.91	295.6	296.25	298.41	297.82	294.9	298.37	296.82	297.78	296.97	297.56	296.47	296.3	297.05	297.24	297.24	297.13	295.87	295.95	296.63	298.62	299.53	295.84	295.33	295.75	293.97	297.38	297.41	296.11	295.87	297.16	298.17	297.75	298.12	296.91	296.17	296.82	298.53
317.21	316.75	315.87	315.14	317.65	316.21	317.06	318.14	317.52	317.06	318.16	319.58	316.72	317.03	316.06	317.16	318.06	317.06	317.4	316.62	317.44	318.99	318.14	317.52	316.36	317.83	317.69	316.81	317.48	316.24	317.05	317.54	317.57	317.5	319.24	317.07	317.72	317.48	318.22	318.53	317.28	315.78	316.84	319.28	317.34	317.8	316.03	317.61	318.44	318.05
302.98	303.75	303.35	301.44	301.54	301.82	302.37	301.94	301.78	303.38	302.42	301.98	302.18	301.12	303.43	302.02	302.66	302.18	303.16	302.99	303.2	302.12	302.79	301.24	304.5	302.66	302.83	303.62	302.69	303.38	302.48	303.37	301.34	302.4	302.48	301.86	301.22	303.19	301.23	303.5	301.41	303.38	300.74	303.32	304.04	302.58	303.07	301.92	302.84	303.82
294.78	296.38	293.88	295.35	294.79	296.19	293.63	295.31	296.26	296.8	294.78	297.21	296.08	295.14	297.23	294.26	293.83	294.89	295.5	294.69	296.92	294.46	294.02	295.26	296.15	294.95	294.5	294.14	296.15	294.12	295.54	293.73	295.4	295.88	293.63	293.81	293.25	296.05	294.35	294.28	296.25	293.77	295.55	294.88	294.71	296.37	294.86	294.02	296.07	295.22
305.09	303.74	305.43	304.33	304.84	305.01	305.21	303.18	304.86	303.32	304.86	305.61	303.02	304.38	303.89	306.05	304.39	304.43	306.67	305.81	304.03	302.41	303.23	304.14	303.24	304.74	303.34	304.03	303.64	305.49	303.76	304.77	305.79	305.6	305.49	303.48	304.72	302.86	303.81	304.44	303.85	305.21	303.84	305.51	303.15	302.73	304.25	303.97	303.72	303.79
316.64	313.7	315.61	314.17	315.37	313.59	315.06	313.95	313.15	314.23	314.72	313.9	314.58	313.53	314.47	313.58	314.3	317.3	314.98	314.32	314.64	314.04	315.85	316.36	315.55	313.33	314.74	313.42	314.93	314.81	314.24	314.72	315.06	316.53	314.26	313.97	315.16	314.33	316.46	316.1	314.9	315.94	312.81	315.34	315.12	314.26	314.15	314.9	313.91	315.61
310.12	308.55	309.19	308.4	308.83	310.2	309.31	310.13	309.25	310.52	309.4	309.34	309.86	309.76	309.31	310.59	310.5	311.2	311.2	310.71	309.25	308.75	308.7	309.18	309.31	308.54	309.93	310.2	308.88	311.29	308.49	312.58	308.93	309.55	309.48	308.58	309.49	308.71	309.4	310.29	308.85	311.12	309.64	311.39	310.57	308.48	308.79	309.84	309.74	309.13
305.69	304.21	306.31	305.84	305.74	304.86	306.41	304.79	307.43	304.4	302.24	304.17	306.08	304.85	305.98	305.17	304.87	303.77	302.94	305.81	305.12	303.17	303.42	305.23	305.46	304.73	305.68	306.05	305.04	304.14	306.67	304.22	304.88	304.16	303.66	307.57	306.02	305.82	305.09	305.18	304.88	304.28	303.43	305.43	306.04	305.72	305.48	304.7	305.42	304.07
312.14	315.24	311.84	315.65	313.01	312.54	315.04	314.31	314.53	313.43	313.44	313.05	312.02	312.88	314.7	311.86	313.9	314.79	313.49	314.22	312.32	314.23	313.87	314.13	313	313.05	310.94	314.83	313.68	314.38	312.46	313.66	314.73	315.07	312.52	311.96	316.72	313.96	314.49	312.79	312.91	312.64	313.47	314.14	313.67	315.59	313.95	314.65	313.77	314.2
300.8	301.76	299.81	301.76	301.19	302.08	300.79	301.29	301.6	301.58	300.49	300.73	302.06	301.69	299.94	299.23	301.22	300.33	300.98	301.85	301.11	300.85	299.74	303.13	299.83	300.61	299.95	301.52	302.22	300.53	301.17	300	301.09	302.38	301.34	301.23	299.14	299.93	301.43	301.38	300.96	301.61	300.41	301.53	301.21	301.75	299.76	300.2	300.85	301.23
305.46	305	304.35	304.68	306.13	305.09	304.07	304.97	305.06	305.84	303.03	304.01	304.52	303.53	305.67	305.19	304.82	302.91	304.77	305.95	303	305.45	304.25	303.97	303.99	306.57	304.59	305.03	303.66	306.18	304.27	303.24	303.71	303.49	302.44	304.52	304.32	305.1	303.66	304.18	304.34	305.32	304.56	304.49	303.92	305.56	303.61	303.96	303.77	304.53
301.28	305.62	303.75	303.64	305.39	303.32	303.96	305.77	304.62	305.3	305.02	304.67	305.81	303.57	305.32	305.13	303.77	305.24	302.89	306.03	304.11	304.76	304.07	304.61	305.09	304.74	305.4	304.81	303.77	304.46	305.36	303.93	306.25	304.6	304.86	302.98	305.25	304.33	304.6	305.03	303.94	305.89	304.1	305.18	304.91	306.06	304.03	304.11	303.57	302.46
315.62	315.67	314.61	314.64	315.64	315.33	315.73	314.43	314.94	315.3	313.41	314.5	314.7	315.81	314.68	315.74	314.34	315.02	313.87	315.1	314.23	314.81	316.73	313.39	314.85	314.79	316.13	317.2	315.29	315.51	315.82	314.24	317.17	315.68	315.49	314.67	314.29	315	315.33	314.48	315	316.06	315.83	317.19	315	314.81	315.32	317.39	316.25	314.24
316.02	315.53	314.9	315.07	316.43	316.35	314.47	315.92	315.07	316.02	313.98	313.79	314.6	316.23	313.91	315.89	315.89	315.94	315.62	315.27	314.57	315.16	315.87	314.44	313.73	314.09	315.38	313.96	314.8	315.5	315.65	314.99	315.77	315.35	316.18	315.72	314.39	314.65	314.22	315.22	313.82	314.92	315.29	314.9	313.26	314.26	315.4	317.07	316.67	315.24
314.6	313.97	314.88	314.42	315.49	314.65	315.71	314.75	315.36	314.72	314.67	314.44	315.43	315.81	315.01	313.25	314.9	313.34	315.44	315.01	316.09	314.61	313.54	315.34	314.99	316.03	316.7	314.5	315.36	313.5	315.37	314.02	315.69	315.07	313.74	315.07	313.62	314.04	313.29	313.19	313.5	315.7	313.05	315.49	316.73	314.83	315.32	316.84	315.56	315.3
294.91	294.69	293.85	295.96	294.71	296	293.78	293.52	294.33	295.49	292.55	294.67	294.6	293.47	295.11	293.21	294.07	293.99	293.49	293.63	293.24	294.43	293.68	294.87	293.37	294.2	294.76	294.35	293.77	296.29	293.65	294.35	295.05	293.99	293.4	293.27	295.7	295.08	295.45	295.72	292.64	294.4	292.46	295.62	295.25	292.15	292.71	292.44	294.78	295.63
319.73	316.34	319.35	316.94	316.74	317.65	316.9	315.97	318.11	317.92	317.13	316.79	315.26	317.66	317.29	317.65	316.74	317.3	317.27	318.57	316.84	315.76	318.15	317.36	317.38	318.69	316.87	316.21	317.5	317.75	317.26	318.13	316.91	318.19	319.11	315.03	317.59	317.65	318.26	315.89	314.46	317.47	318.21	317.18	317.86	317.76	317.88	318.45	317.05	317.11
326.56	327.45	326.78	328.1	327.58	326.1	325.63	325.85	326.21	325.34	327.09	325.64	326.18	326.39	327.8	329.39	327	328.29	327.17	325.47	324.85	328.02	327.7	326.76	327.2	327.81	326.35	325.75	327.83	326.77	326.55	325.62	326.33	325.79	327.17	324.86	326.05	327.03	327.18	327.37	327.83	327.19	326.28	326.34	325.4	327.44	327.29	327.54	326.86	330.09
308.3	307.46	308.39	307.29	307.58	308.06	305.67	306.76	307.61	307.91	307.97	307.47	306.39	308.19	308.99	307.57	309.01	307.23	306.81	307.07	307.09	306.74	308.39	307.06	307.13	308.41	307.36	306.32	306.65	307.9	308.52	307.05	307.78	306.45	307.05	308.02	306.51	307.24	307.19	309.16	308.39	307.97	305.77	307.06	308.21	309.39	308.06	308.06	307.2	307.27
302.65	302.19	302.18	303.22	301.84	305.16	301.63	302.77	304.65	303.56	305.51	303.86	303.96	301.4	305.02	303.04	301.97	302.35	302.54	302.77	303.82	303	304.61	301.47	302.59	304.54	302.42	304.73	304.55	304.41	302.07	302.93	303.16	301.55	304.02	302.24	302.76	303.4	302.58	305.97	305.22	303.31	303.7	302.81	305.03	303.94	303.49	303.58	302.05	303.52
305.12	299.84	302.61	302.87	302.19	301.28	302.47	301.48	300.42	302.64	302.57	301.51	303.4	301.34	301.44	304.74	303.74	302.87	302.38	301.96	303.83	303.43	301.1	301.54	301.86	301.4	302.43	303.35	302.58	301.29	302.61	302.51	302.64	301.56	303.3	301.25	303.58	302.46	302.27	303.42	303.55	302.91	303.88	302.35	302.49	302.98	301.66	303.53	299.93	302.39
317.26	318.82	317.8	318.18	318	317.78	319.38	318.77	317.55	319.37	318.1	318.36	318.31	319.03	318.49	316.64	318.92	318.56	317.94	319.32	319.36	315.72	318.6	318.61	318.45	319.59	318.34	317.65	317.47	316.16	317.89	317.8	318.68	318.3	319.4	318.55	317.95	317.51	317.59	319.56	318	317.99	318.93	318.48	317.83	318.18	316.25	317.53	318.94	319.03
309.99	309.5	311.54	309.79	310.89	311.53	311.18	308.1	311.16	310.52	309.44	310.66	310.68	313.26	310.92	311.86	311.04	309.54	311	311.95	311.17	310.39	311.49	311.77	310.94	311.75	309.71	310.65	310.36	308.95	310.52	311.81	312.22	312.22	310.63	311.98	309.96	311.25	311.9	311.02	311.89	310.33	310.87	309.15	309.45	311.22	312.63	312.79	311.32	313.03
321.62	320.32	319.84	318.61	319.13	317.62	319.29	317.44	319.87	318.37	320.15	317.91	320.84	318.63	320.15	320.1	320.4	319.84	318.74	318.93	317.05	318.83	318.78	318.7	321.39	319.64	319.87	318.82	319.09	318.44	317.2	319.07	318.74	319.03	321.65	319.13	319.28	319.35	320.37	319.16	318.99	317.44	317.27	319.49	317.53	320.23	320.03	317.38	320.24	318.8
310.9	312.63	311.16	310.08	311.2	312.07	310.12	312.79	311.34	313.09	311.51	311.46	311.39	311.68	312.71	309.98	312.81	311.94	310.23	311.31	311.7	309.74	310.45	312.42	311.24	311.07	313.42	310.55	310.73	312.07	309.65	310.64	310.62	310.77	311.19	309.9	311.67	311.34	310.34	311.03	313.32	312.85	311.02	311.27	310.53	311.04	310.82	311.8	311.11	310.78
306.24	306.91	305.22	307.39	306.5	308.29	307.06	306.16	307.65	304.94	305.89	306.99	306.19	306.34	306.87	307.55	308.44	307.55	306.93	306	307.06	308.16	306.78	306.65	307.44	306.76	308.65	307.33	306.83	306.33	308.19	306.12	306.43	306.52	306.66	307.02	306.73	307.27	308.38	306.46	306.76	308.36	306.71	306.66	307.37	307.84	307.25	305.82	309.17	307.58
315.88	315.46	314.19	316.9	317.2	315.07	314.79	313.94	315.61	315.09	316.03	319.12	315.79	316.54	315.92	316.42	314.83	316.42	315.68	316.64	314.48	316.07	314.99	315.4	313.75	314.61	316.34	316.94	316.17	315.03	313.61	314.37	314.35	315.9	315.11	314.32	316.5	315.17	315.02	316.85	315.64	314.29	316.5	314.47	316.86	317.29	314.78	316.02	317.42	314.99
317.84	317.9	315.44	316.98	317.87	318.62	316.51	318.1	316.52	318.37	315.77	316.67	314.97	316.07	315.94	315.43	316.88	316.53	315.39	318.29	317.87	316.42	316.64	318.2	316.18	317.33	316.36	317.16	315.9	317.1	316.9	315.59	316.25	316.04	317.71	316.33	318.02	316.37	316.12	317.14	314.69	316.9	317.17	315.96	314.77	317.12	318.47	316.76	316.52	316.58
302.36	305	301.19	302.49	303.6	303.86	302.5	302.18	303.76	302.51	303.08	304.86	303.42	301.42	302.37	301.35	301.64	302.16	304.43	303.09	301.97	303.31	303.9	301.81	303.56	303.76	302.34	302.8	303.64	303.76	302.9	303.08	303.25	303.52	303.39	302.9	302.67	304.42	303.07	304.41	303.49	302.46	302.93	303.55	302.51	304.28	303.56	301.64	302.95	304.09
325.28	324.65	326.35	324.27	324.51	323.14	324.02	324.92	325.77	325.34	323.39	326.29	326.06	325.39	323.75	324.78	323.05	324.77	325.05	324.77	325.53	326.43	325.58	324.13	326.3	325.15	326.47	327.98	324.31	326.82	326.62	324.3	324.83	323.79	326.19	324.95	324.2	324.8	325.66	325.09	324.1	324.59	326.25	324.68	326.08	325	325.58	326.61	324.69	325.13
318.78	318.63	317.56	316.27	316.99	316.4	318.77	316.68	318.44	317.38	316.68	315.79	317.46	317.1	316.5	315.7	316.19	319.77	318.66	316.41	316.81	317.32	317.4	316.29	317.88	318.85	317.25	318.98	315.27	317.51	316.11	318.38	316.87	315.45	317.5	317.41	317.6	319.98	318.36	318.32	317.86	317.85	318.95	319.74	316.18	316.61	316.31	316.44	318.91	316.43
316.96	316.74	317.45	317.14	317.28	317.66	316.66	316.83	318.58	315.69	315.82	316.89	316.69	316.86	318.38	318.12	316.3	316.21	318.52	317.19	316.62	315.56	317.25	316.87	316.45	317.35	316.34	317.51	316.97	316.29	315.79	318.53	318.38	317.94	317.88	316.41	316.43	317.88	315.54	317.78	318.29	317.33	318.36	317.99	317.49	316.77	317.4	316.77	314.82	316.46
305.14	304.54	302.74	304.96	304.05	305.37	304.69	302.76	306.15	304.25	304.55	306.02	303.79	304.05	304.37	304.05	303.71	303.79	303.01	304.08	304.3	305.14	302.1	306.29	303.87	304.48	304.89	302.68	303.83	302.35	304.96	303.89	304.64	303.14	303.45	304.87	303.45	302.9	304.13	303.31	304.76	304.66	305.33	305.51	304.66	304.43	303.01	304.43	304.22	305.11
[truncated: 700 more rows]
[truncated: 150 more columns]
