# Supplementary material for: Genetic dissection of main and epistatic effects of QTL based on augmented triple test cross design
Source: PLoS One. 2017 Dec 14;12(12):e0189054. doi: 10.1371/journal.pone.0189054 (PMC5730204; doi:10.1371/journal.pone.0189054)
Supplement: S9 Supporting Information — (ZIP) [file pone.0189054.s009.zip › z5_1900_0.2_10.csv]

316.34	312.39	316.6	313.35	312.45	321.12	314.33	309.27	316.42	312.82	314.52	307.57	311.59	313.28	312.16	314.32	312.63	319.88	314.14	316.16	316.51	314.64	311.73	314.81	313.36	315.85	316.21	311.42	314.9	315.88	317.46	312.07	312.32	310.56	314.81	316.84	312.87	314.95	314.06	316.31	315.03	315.42	317.46	314.62	314.66	313.33	309.75	311.95	313.92	317.36
307.6	306.49	305.25	303.22	304.14	311.5	301.62	306.14	304.67	306.13	305.06	304.87	303.97	313.01	304.31	307.23	306.22	306.08	305.68	305.93	304.71	307.57	306.24	309.64	307.36	310.67	305.69	305.46	304.14	299.18	306.16	305.14	307.04	299.76	307.23	303.42	308.88	305.19	303.99	306.17	304.3	305.32	311.67	304.36	305.77	302.4	307.81	305.8	301.13	301.33
307.67	310.09	310.2	304	306.91	307.33	301.84	314.86	308.49	310.84	305.87	304.93	311.58	304.73	302.48	305.45	305.35	302.91	305.36	303.57	307.41	301.97	306.06	304.52	307.5	308.47	304.75	300.9	303.74	309.42	300.09	308.53	303.4	303.59	304.81	308.26	309.64	306.72	304.89	305.47	304.44	308.67	309.4	306.6	310.41	309.58	305.55	308.49	311.83	308.21
315.77	311.99	312.9	314.24	315.93	311.32	313.48	316.33	311.38	316.83	317.52	307.94	315.86	315.9	312.37	313	314.08	308.12	314.99	314.72	314.31	311.62	316.11	315.47	316.46	310.67	311.55	309.77	309.14	311.86	311.45	316.47	318.04	308.96	317.28	314.16	317.73	314.77	312.08	311.47	307.72	313.19	311.91	309.65	317.77	308.01	311.39	313.7	311.01	311.45
328.61	331.66	326.07	331.56	331.91	322.85	330.4	325.1	331.13	329.3	321.49	333.55	331.44	328.49	332.06	329.55	325.65	331.5	328.92	331.25	323.98	335.98	326.53	331.17	328.66	325.26	326.12	331.71	325.98	329.35	331.84	323.67	325.28	328.32	327.87	331.22	329.17	321.64	330.75	327.18	325.18	326.06	326.5	328.08	333.84	325.24	329.04	330.14	331.86	333.48
302.95	302.36	298.41	301.31	302.37	297.67	299.34	301.84	298.24	297.02	299.03	296.8	299.53	297.84	298.24	298.12	300.38	301.26	297.07	302.04	304.85	298.53	298.65	302.51	299.7	300	295.4	305.84	297.29	302.86	301.65	303.25	300.53	301.1	299.98	301.22	297.74	303.71	298.34	300.21	294.86	299.03	306.03	295.85	295.6	302.32	303.06	301.55	299.34	301.03
304.02	302.11	303.47	303.74	307.13	300.69	306.77	301.31	301.01	297.57	301.12	301.6	302.26	304.59	303.3	294.74	307.45	302.08	304.03	303.83	302.02	305.07	301.04	304.7	304.59	301.13	302.81	302.92	302.9	304.42	299.48	304.28	307.85	299.33	301.69	303.86	307.62	302.31	299.18	303.56	302.88	303.08	298.27	300.67	305.89	307.75	303.09	303.63	302.25	301.82
312.95	305.56	309.2	308.94	312.44	313.92	306.21	312.17	311.54	312.18	312.76	314.94	314.44	313.34	312.46	312.24	313.46	313.72	305.87	307.82	310.67	313.22	306.67	310.71	313.55	310.82	308.55	315.27	316.62	307.07	311.59	309.82	304.6	309.84	308.58	309.32	310.77	310.15	316.6	312.76	312.29	312.55	310.88	311.13	312.9	310.1	310.37	312.05	306.17	306.7
302.15	296.29	303.73	300.2	305.94	303.45	303.29	301.46	300.81	302.16	302.58	303.88	303.09	308.57	301.88	300.02	300.61	303.6	302.76	300.51	305.58	304.57	301.78	306.42	306.41	304.67	304.62	301.08	298.78	302.6	301.12	298.08	301.41	303.21	303.64	305.46	314.2	306.93	301.5	302.22	301.01	304.88	305.12	297.9	300.01	306.74	305.08	305.9	306.32	300.75
312.72	313.17	317.02	314.15	314.13	314.77	312.99	310.16	314.92	312.6	311.96	315.67	314.68	315.3	312.59	313.04	316.37	318.01	314.67	315.33	316.72	313.47	316.26	319.74	312.86	312.01	312.98	316.89	318.29	315.07	311.56	310.87	315.07	317.45	320.59	314.22	310.3	310.68	315.25	321.57	318.16	314.82	315.12	316.12	314.36	313.96	309.42	318.31	312.96	316.45
305.65	304.88	304.62	306.54	307.59	299.05	303.62	306.75	310.01	304.89	301.65	303.58	303.34	308.01	307.26	308.87	302.33	296.26	304.59	304.96	297.35	305.6	303.53	303.41	304.75	300.9	306.64	305.42	302.34	301.31	304.68	303.44	300.34	306.37	303.07	301.22	304.33	303.4	299.71	302.51	305.46	305.19	303.35	304.99	307.52	293.44	304.03	304.28	304.06	303.61
330.91	331.67	325.65	329.83	329.44	321.87	327.07	331.54	326.68	330.29	327.06	327.46	331.02	326.19	332.76	327.33	331.1	334.47	332.12	330.56	332.91	327.19	323	324.07	330.43	327.8	329.68	329.15	324.62	329.81	324.07	329.97	329.34	331.87	331.72	329.82	324.69	328.83	327	328.64	323.16	324.81	326.93	327.44	323.5	324.6	328.13	325.48	331.8	331.3
309.2	300.25	306.9	303.7	299.36	304.56	306.97	306.81	302.4	300.36	302.14	296.91	307.33	304.5	303.21	300.78	303.22	304.85	306.6	301.39	309.99	304.07	310.1	308.96	307.74	301.67	307.42	307.36	305.89	302.62	301.02	302.08	299.53	305.76	305.34	306.58	301.87	303.49	303.49	299.88	302.64	306.01	301.03	299.19	303.85	304.89	304.42	304.09	308.12	301.76
311.03	310.02	314.05	311.84	310.88	314.37	313.61	309.81	314.67	315.49	311.85	312.22	308.69	309.85	313.35	310.05	309.27	316.1	310.85	309.98	312.46	315.82	310.17	313.25	312.11	310.82	312.42	314.63	311.87	312.72	308.36	306.36	315.06	313.56	315.38	307.71	314.43	307.67	305.16	310.88	310.85	314.57	312.67	307.38	310.91	307.97	311.99	306.68	315.75	309.7
310.22	312.31	314.68	315.34	314.07	311.37	314.27	313.68	319.16	313.64	316.36	315.68	311.97	316.36	306.32	314.84	315.84	312.32	311.34	313.99	320.01	312.55	311.89	314.85	314.19	309.39	310.64	314.85	311.78	309.22	311.66	315.82	314.4	310.61	315.08	314.27	314.3	315.71	317.48	317.1	315.77	311.02	314.15	319.6	312.83	313.79	315.71	307.7	315.09	309.6
318.12	316.46	312.45	317.68	320.9	315.21	314.86	309.57	318.05	316.09	316.35	316.35	317	315.99	310.7	316.26	320.51	311.4	319.64	314.96	316.1	316.41	316.5	311.18	310.17	308.11	314.25	312.51	316.25	313.58	312.54	310.12	311.84	312.78	316.02	316.75	316.02	318.2	314.21	312.97	316.04	315.5	317.24	310.16	321.79	314.56	314.39	311.86	310.86	310.54
305.26	302.45	302.49	306.8	305.13	302.11	305.9	296.05	304.03	305.49	309.96	303.32	304.02	301.33	307.07	304.09	299.93	299.32	299.69	310.47	308.45	308.1	304.62	305.68	302.01	305.97	305.84	305.85	304.62	301.91	301.83	304.59	304.5	300.83	303.81	306.47	302.23	302.47	307.37	302.45	303.55	305.36	300.86	303.2	303.25	297.27	302.43	305.82	301.99	301.51
318.6	314.99	316.91	316.47	312.58	319.06	312.86	316.44	313.51	311.56	310.65	316.87	318.99	311.55	313.55	319.72	313.36	317.6	314.92	318.31	314.83	316.56	316.63	314.4	315.23	313.9	313.22	313.89	313.74	318.55	315.76	315.85	318.38	315.66	315.63	316.93	312.88	315.68	318.04	307.62	314.68	312.32	315.02	315.34	312.17	310.21	309.88	319.1	315.8	311.67
315.32	322.64	317.03	319.52	314.99	315.07	317.47	315.11	316.76	318.33	318.21	312.86	317.73	315.8	316.48	316.5	309.79	313.65	318.24	317.61	317.49	317.26	317.57	317.57	319.01	317.61	311.73	320.73	315.32	317.09	321.32	317.16	317.14	320.08	318.9	313.15	319.81	315.78	314.69	310.74	319.73	315.35	319.28	321.99	316.43	314.18	314.85	317.07	321.66	321.88
309.21	305.71	309.49	304.95	307.17	309.23	306.13	307.36	304.14	311.51	307.49	308.14	307.33	309.01	307.01	300.87	311.54	302.31	306.06	308.65	306.02	307.21	304.72	305.39	307.38	309.48	301.87	304	306.93	302.69	307.92	303.96	307.95	302.23	311.22	308.01	304.43	304.98	310.16	304.85	307.88	306.01	303.27	308.19	305.08	305.63	310.15	300.5	312.3	304.58
330.31	331.09	328.52	328.25	330.1	325.75	325.95	327.24	327.05	321.78	328.54	329.31	324.19	327.18	327.51	328.44	329.08	325.19	321.31	326.76	330.55	328.98	325.89	332.8	327.68	327.05	328.65	324.69	325.97	327.5	325.24	325.22	330.85	327.76	329.6	325.59	329.01	327.53	331.34	326.42	328.53	330.73	329.16	328.5	320.54	329.56	328.09	326.33	324.39	326.92
292.53	294.12	292.87	295.92	291.03	297.08	291.09	289.32	301.64	296.27	297.11	294.68	291.29	288.62	290.11	292.42	288.71	292.73	295.07	296.5	293.87	290.91	292.36	296.79	295.84	289.67	293.8	297.26	295.58	292.71	293.21	298.66	295.64	290.33	295.3	295.96	300.22	294.37	293.2	296.55	292.18	292.86	290.72	293.53	298.08	299.66	295.95	294.4	295.87	291.53
300.39	302.38	302.87	303.02	303.39	301.61	302.98	305.23	303.01	309.08	302.13	307.39	305.58	306.39	305.45	304.81	304.44	302.04	304.82	305.93	310.21	305.34	303.97	306.23	304.7	309.27	311.51	305.36	301	305.84	310.35	306.15	302.99	301.86	303.78	306.08	304.83	304.14	302.09	306.97	308.87	303.77	307.16	302.93	306	304.2	302.12	301.79	306.16	301.2
305.57	302.89	306.47	298.34	301.32	303.96	302.27	301.7	306.36	307.52	302.74	299.25	302.58	299.82	300.69	303.26	301.24	304.21	305.53	306.4	303.69	301.55	303.48	303.26	305.05	300.35	302.55	300.86	300.77	303.67	302.09	302.47	307.36	303.48	305.43	294.63	303.02	300.14	303.18	308.77	303.59	302.48	304.33	304.52	305.33	303.52	299.54	305.31	300.7	304.58
301.23	300.35	293.95	303.24	301.78	301.43	298.52	301.98	300.02	300.19	305.26	301.78	302.65	297.84	304.74	304.94	303.22	302.36	300.35	298.6	296.54	301.15	299.76	303.82	301.76	299.05	299.29	297.53	303	300.66	298.76	296.52	300.78	299.15	303.7	296.62	301.67	299.73	301.48	298.74	298.81	301.58	301.68	302.73	294.62	298.69	300.91	297.62	295.18	298.54
318.06	313.51	318.22	321.68	313.85	312.63	314.23	322.73	310.96	319.26	320.14	314.41	319.82	316.32	314.04	315.47	310.26	315.79	317.33	316.68	318.07	314.93	318.57	318.21	314.27	312.34	314.66	316.45	314.1	317.67	318.66	316.69	320.39	321.11	317.92	315.88	313.3	317.01	316.98	312.17	315.13	313.47	315.32	317.82	319.01	315.25	315.07	312.73	317.84	314.81
305.53	307.96	307.72	303.69	301.87	308.2	308.82	306.87	298.08	303.8	309.79	301.05	306.48	298.82	309.72	303.97	303.53	305.46	298.63	305.24	306.68	305.37	302.79	304.84	305.64	308.17	303.76	301.09	301.56	304.73	300.15	304.13	304.96	300.99	304.2	307.8	305.84	303.31	299.87	305.17	308.63	297.71	302.87	306.87	300.87	303.72	304.72	307.22	305.75	299.65
316.15	317.32	316.98	317.16	315.81	320.64	315.53	315.14	324.49	316.54	318.02	317.18	321.16	316.18	317.52	319.2	318.47	320.16	318.29	320.12	318.8	317.08	316.12	316.44	320.98	318.4	318.67	325	318.97	320.33	318.12	320.07	315.04	317.06	316.05	318.28	315.47	322.8	316.91	315.29	319.1	324.81	320.8	316.89	318.78	318.39	311.86	314.65	323.44	321.39
303.47	301.68	307.11	299.42	302.05	301.25	310.35	304.69	298.39	304.02	302.96	300.02	300.43	299.57	306.37	302.77	305.24	308.67	305.23	300.3	308.34	301.05	305.21	307.87	305.51	308.1	303.01	300.28	300.66	303.72	302.94	301.5	304.21	305.37	305.42	305.02	302.47	310.4	310.46	305.59	305.88	308.69	301.91	305.59	302.33	310.19	301.52	304.2	297.43	300.79
315.34	317.57	316.1	313.12	315.47	318.31	314.87	316.12	317.26	315.05	313.95	315.69	317.6	313.82	315.51	316.94	317.27	317.48	314.56	313.22	318.21	314.89	321.16	317.78	310.14	310.52	310.97	311.73	314.12	313.32	315.09	315.64	315.01	311.92	316.23	314.1	317.73	319.96	323.46	315.19	321.71	315.22	316.23	319.09	315.43	314.99	318.99	318.06	317.5	316.05
303.93	306.33	303.1	302.45	301.3	303.92	297.63	300.54	305.1	301.94	300.54	306.48	302.91	303.08	300.14	304.36	304.99	303.57	304.55	297.14	300.54	301.94	310.5	303.19	308.57	303.74	304.12	299.14	302.98	301.88	303.49	300.45	304.41	305.38	302.37	302.15	305.31	306.42	303.08	297.65	301.44	302.31	305.9	303.08	302.44	299.39	300.39	306.55	298.53	297.09
294.31	296.21	293.76	297.65	294.1	291.16	298.13	292	299.63	293.84	298.18	297.73	295.31	296.46	300.45	291.22	294.56	300.4	297.31	298.78	296.75	293.92	297	295.88	291.65	291.29	296.86	291.91	294.79	291.63	299.03	296.73	292.33	295.52	296.32	291.11	298.55	295.13	297.44	293.24	294.29	295.52	293.32	297.44	290.04	291.74	293.72	296.88	299.68	296.24
295.73	294.14	299.43	295.38	290.43	293.93	299.42	300.8	293.54	297	290.98	296.91	296.39	294.63	296.19	299.77	293.94	292.94	300.48	305.15	296.51	298.73	297.1	295.96	297.58	300.89	296.04	297.86	303.46	299.94	298.55	296.48	299.16	293.59	299.27	294.77	293.3	296.26	293.52	298.19	299.73	293.7	296.17	295.82	297.18	296.19	294.24	295.65	299.46	297.87
316.38	313.08	320.23	320.13	319.31	315.2	315.01	311.62	321.45	316.64	319.32	313.75	314.62	319.57	317.27	317.94	316.4	313.17	324.57	316.11	320.52	314.3	318.51	320.34	314.87	316.61	321.35	313.68	317.67	314.11	318.3	322.23	319.86	319.75	315.52	316.96	317.99	316.7	318.92	317.98	316.11	319.95	314.26	316.22	321.75	315.04	317.34	319.24	319.52	316.05
300.24	302.4	300.96	305.76	296.95	303.37	299.05	303.5	296.2	302.33	303.13	299.01	297.98	301.32	298.83	305.09	298.09	302.9	294.65	306.32	301.28	297.55	304.65	304.78	301.21	302.13	296.67	298.49	298.78	301.58	304.36	303.3	306.18	301.3	299.6	301.4	301.78	303.97	298.74	305.66	303.16	300.51	300.55	308.03	298.68	300.29	301.18	303.02	302.1	295.04
305.58	307.65	304.4	300.92	308.55	310.61	307.95	306.35	310.67	305.23	310.65	309.87	309.78	307.65	305.53	304.92	308.4	302.2	308.52	303.78	308.94	306.35	310.16	301.2	308.61	306.41	302.21	307.48	308.59	309.25	309.82	302.69	306.13	307.01	304.22	301.48	304.33	304.5	310.74	304.71	308.14	307.47	304.78	306.89	300.55	305.83	312.2	303.88	306.07	306.88
300.62	305.16	303.82	302.47	299.96	305.6	302.62	302.76	308.75	303.24	300.27	300.55	300.9	299.17	301.72	299.15	301.31	296.88	305.07	302.73	299.28	303.73	301.94	307.8	301.69	300.6	303.31	310.14	302.49	297.63	299.45	299.58	305.58	298.27	303.2	301.28	301.69	304.29	299.2	299.92	305.98	307.43	299.84	308.26	303.2	302.09	300.8	297.29	303.45	299.6
298.99	288.65	295.4	290.7	294.87	294.07	303.17	293.01	290.59	290.79	292.12	290.63	293.84	299.69	293.42	290.23	293.05	296.18	292.24	293.88	293.75	296.82	292.83	293.61	295.6	294.28	290.21	291.43	291.33	291.2	293.56	289.62	291.34	293.26	295.83	296.88	294.72	291.97	299.7	293.66	291.15	293.56	293.95	295.81	291.45	287.48	294.2	298	292.08	292.12
293.24	289.87	297.68	294.69	291.2	295.38	291.05	298.69	292.15	296	293.02	295.43	295.22	294.04	293.55	295.63	293.47	292.98	297.94	295.71	292.51	296.05	291.41	294.73	295.89	292.11	287.71	292.16	295.03	294.9	294.64	299.63	292.95	299.27	297.06	294.49	287.3	288.17	296.63	290.92	291.03	293.78	294.42	298.09	295.96	291.92	297.11	296.44	294.69	296.27
306.9	301.38	302.1	303.09	305.01	300.1	297.24	303.47	303.44	301.57	304.09	297.32	305.54	299.95	302.47	300.74	306.01	299.18	298.44	298.65	306.92	306.1	301.68	298.8	307.72	299.32	299.41	306.13	303.2	303.05	302.24	301.55	299.3	303.88	297.96	301.62	301.54	302.75	303.25	309.51	296.86	304.46	297.76	301.96	305.21	301.37	300.53	303.67	301.04	301.91
309.02	309.52	311.13	313.92	314.18	315.1	313.1	310.4	308.46	310.08	313.71	308.1	311.8	308.31	308.68	311.37	312.43	311.69	313.44	312.9	313.64	311.58	308.53	307.52	311.18	307.74	310.46	313.25	314.4	311.3	311.58	308.19	309.32	311.63	311.97	311.82	312.37	317.03	317.3	311.7	313.99	307.54	313.82	312.93	310.38	308.65	309.23	312.9	305.52	303.36
312.06	310.83	313.79	310.9	312.49	312.66	311.5	308.26	310.23	316.34	314.73	313.25	305.36	311.9	308.18	312.12	305.46	309.87	311.51	308.45	310.01	313.21	314.61	307.21	308.32	304.02	312.74	309.92	306.91	311.95	315.56	313.32	311.79	306.01	312.75	307.92	311.76	318.69	309.75	308.29	316.89	308.87	312.14	309.03	307.95	314.82	312.95	311.15	309.58	307.15
301.7	300.1	303.87	305.34	303.38	301.36	301.73	297.67	308.1	301.34	303.04	301.35	309.81	298.81	299.47	302.77	304.41	308.11	301.59	307.63	303.59	302.09	303.18	302.77	304.3	304.46	303.82	305.05	297.58	306.28	302.88	302.73	306.78	306.6	298.43	304.61	306.55	308.18	307.62	301.24	304.8	304.34	301.56	305.04	304.43	307.32	300.52	302.95	302.16	305.4
315.15	312.7	310.81	312.17	313.14	310.17	311.14	311.55	316.1	318.4	313.16	316.09	313.95	311.98	309.05	312.63	317.58	319.09	316.76	316.94	313.23	310.58	315.03	314.14	316.38	314.7	311.1	311	315.03	313.55	308.51	313.99	318.02	311.22	314.52	312.32	313.05	308.05	315.46	312.86	315.97	310.11	306.63	313.42	316.54	310.59	307.18	307.4	316.82	314.69
309.37	308.93	310.61	310.35	311.97	312.48	306.31	311.7	303.34	313.54	310.96	305.83	310.92	306.98	313.58	305.12	311.43	307.09	309.03	309.99	313.26	311.23	314.66	310.38	311.09	307.82	309.32	306.57	309.19	310.13	305.57	312.96	308.69	304.47	307.57	308.84	307.37	314.16	308.12	305.94	307.41	305.46	310.48	308.33	311.19	305.03	310.15	305.92	306.59	314.23
316.5	306.79	312.48	313.54	310	316.51	309.76	308.77	311.35	315.9	311.38	308.5	312.3	313.46	310.3	309.3	310.77	306.9	311.66	309.76	307.59	305.63	311.11	306.87	317.07	310.12	309.53	309.51	309.81	309.14	307.54	308.56	308.71	310.06	310.28	308.34	312.07	310.22	305.2	311.43	309.3	310.32	311.42	305.67	309.49	308.71	311.22	311.86	308.63	312.84
325.11	323.69	331.91	326.73	328	327.07	322.34	329.87	325.68	322.05	321.74	327.49	326.36	325.97	326.79	327.64	327.21	325.44	326.95	322.74	323.85	324.12	326.9	328.71	324.4	325.86	328.53	325.56	327.88	324.1	326.83	324.27	324.76	322.69	325.02	330.64	326.08	327.14	324.79	323.22	325.23	332.1	330.62	329.32	327.6	325.46	327.28	322.2	322.77	331.81
324.73	327.82	326.77	331.09	328.13	330.62	324.78	325.78	329.32	324.1	324.11	321.95	324.32	327.1	325.61	329	327.63	325.84	329.79	328.3	329.03	328.82	326.78	322.66	321.68	328.75	323.13	324.96	330.82	326.98	330.06	328.35	328.57	326.49	328.44	328.19	327.64	326.14	323.91	326.75	328.66	323.77	325.45	328.07	329.76	324.72	329.55	327.5	328.12	327.9
317.32	315.2	319.01	312.38	317.57	315.4	319.43	316.29	312.17	315.77	310.33	316.09	311.12	319.3	316.28	315.22	315.48	312.21	317.55	315.41	318.2	312.88	314.58	317.52	311.73	320.08	320.73	310.65	310.85	321.43	311.5	313.13	317.48	318.96	313.42	309.75	313.06	317.46	313.21	319.83	316.64	314.06	311.09	316.47	319.36	313.07	313.88	313.64	316.78	316.05
310.44	315.43	312.7	314.06	313.15	314.62	318.82	319.37	310.65	317.12	312.94	315.3	314.95	317.64	315.12	313.77	318.03	315.1	313.56	312.88	316.19	313.87	312.68	314.47	316.2	313.91	310.17	312.72	317.61	314.37	315.32	318.91	313	311.44	310.24	317.14	312.72	313.77	312.94	320.49	316.4	315.71	307.33	314.35	313.6	317.27	315.92	316.04	314.13	316.65
314.71	317.61	320.76	320.68	320.19	314.18	318.6	321.82	320.41	319.37	321.67	315.71	317.66	318.87	313.31	320.05	321.17	318.7	318.77	317.81	320.01	322.85	319.08	316.53	316.44	318.03	316.63	321.72	321.32	314.27	316.99	319.91	319.14	316.54	313.24	315.09	322.41	317.06	317.33	318.74	315.18	321.02	315.33	318.31	314.74	315.89	319.91	319.85	320.77	319.03
304.81	302.47	304.87	305.88	305.03	308.42	309.71	301.81	306.23	309.8	307.4	309.39	309.61	306.05	305.25	312.46	306.28	310.4	305.26	303.72	298.8	304.7	303.34	307.91	306.76	306.25	301.45	310.73	302.08	306.91	311.25	307.86	300.68	300.66	306.24	303.06	310.74	305.27	308.85	307.18	308.49	307.07	307.79	305.63	309.37	310	306.73	311.73	309.16	304.81
331.21	332.24	330.64	327.84	332.24	328.51	333.41	322.57	330.32	328.18	327.61	331.69	327.57	332.72	329.77	332.66	328.31	328.42	332.09	328.29	323.11	329.03	332.15	330.57	326.26	328.53	333.01	329.29	327.8	331.01	335.3	329.43	329.14	329.45	330.86	331.77	327.69	328.03	331.8	332.12	331.42	329.43	324.44	328.65	329.13	331.76	330.43	330.21	327.74	331.98
313.56	317.8	312.47	318.34	317.82	308.97	314.42	316.33	315.49	315.78	317.3	315.21	317.05	310.54	316.3	315.57	316	319.75	313.65	313.61	313.86	315.51	311.42	317.12	316.94	314.47	320.25	312.38	312.18	321.57	316.12	316.21	314.83	310.43	315.2	310.35	314.67	320.6	308.96	318.13	313.98	319.05	311.52	310.05	315.48	311.72	318.69	317.38	315.05	309.93
302.89	299.25	307.97	304.82	301.53	304.72	299.05	301.11	303.69	301.04	303.74	301.17	302.71	301.45	305.25	302.64	305.21	298.8	302.02	300.86	298.63	305.21	303.17	305.54	299.37	301.93	300.43	300.15	302.43	303.37	300.53	303.41	304.18	299.5	302.83	304.23	307.67	299.25	302.31	301.41	297.28	298.86	305.78	300.35	298.95	301.45	304.16	302.96	302.08	303.84
291.46	295.63	295.49	296.57	298.35	297.32	292.49	296.66	295.37	291.47	300.08	294.35	292.63	294.88	294.98	292.27	292.63	297.62	290.95	299.2	293.42	292.25	298.16	298.7	294.74	292.88	297.9	296.62	290.13	290.19	294.44	296.2	301.92	295.62	295.29	294	297.73	295.78	295.98	294.24	297.85	293.85	294.51	292.59	293.5	291.48	297.18	296.22	297.75	295.24
300.57	297.81	297.72	296.59	300.27	298.82	300.53	298.2	297.05	297.88	297.75	302.38	293.91	294.83	296.92	296.98	299	291.29	295.15	295.74	302.46	299.84	295.67	297.11	300.23	295.23	299.62	297.23	300.17	298.84	294.5	294.72	296.33	293.57	297.39	299.94	300.29	294.33	295.17	297.78	294.16	296.15	294.02	298.69	299.88	293.78	296.74	293.03	292.44	293.85
311.65	315.02	310.33	314.2	310.9	311.03	315.17	310.8	313.49	312.74	309.39	311.81	312.13	312.55	310.66	310.59	309.59	311.11	311.58	310.58	317.76	309.37	311.14	307.86	316.95	313.62	313.4	313.46	317.86	313.91	306.17	313.19	314.32	313.77	312.2	314.51	309.5	309.2	312.38	312.02	315.54	309.21	312.7	310.6	312.71	309.88	311.04	310.07	312.41	315.38
295.29	299.43	301.67	297.18	298.47	294.01	300.51	298.57	289.37	299.38	298.9	296.09	294.76	294.23	299.69	298.65	297.19	290.64	296.05	295.98	295.8	295.25	302.2	296.6	296.83	295.05	299	292.92	298.67	298.81	298.31	296.28	297.14	299.6	294.78	300	295.45	299.34	295.4	295.45	296.24	294.81	294.01	295.65	305.86	296.7	293.64	298.93	299.46	296.27
306.48	305.33	305.41	304.21	304.57	304.53	309.26	303.36	305.52	306.25	305.25	299.48	304.44	309.18	304.14	299.37	300.63	299.72	306.2	305.97	303.27	304.16	303.42	302.08	306.4	304.06	302.51	301.29	304.58	302.35	304.69	306.62	301.35	305.96	306.85	301.65	305.6	295.64	308.5	307.21	304.19	301.64	300.74	303.27	305.48	304.66	304.35	302.26	300.47	304.31
311.06	315.33	310.32	310.16	311.34	314.38	311.28	314.28	311.01	312.29	313.59	309.58	312.14	314.75	307.96	313.24	311.02	311.91	310.21	312.1	315	309.2	307.08	309.99	311.49	310.52	308.06	307.56	314.03	311.81	310.57	312.21	311.7	308.13	312.89	312.6	309.35	313.68	308.25	310.24	314.29	312.75	313.84	310.61	309.25	306.83	305.95	309.51	308.12	314.18
322.52	313.3	315.21	320.14	314.65	316.68	319.27	319.1	320.11	318.53	319.1	319.85	317.76	318.22	317.4	317.93	313.15	318.44	316	323.78	320.39	318.65	314.82	316.11	318.04	316.24	319.38	318.24	316.62	318.24	319.79	319.46	323.8	318.7	315.96	315.7	318.17	316.79	323	318.82	320.86	320.51	314.44	320.66	320.13	318.25	320.29	317.93	323.96	318.02
325.28	326.1	322.57	320.55	324.85	328.9	325.58	318.21	322.83	323.3	324.63	322.64	320.71	326.48	326.1	330.07	322.25	325.25	319.62	324.64	324.31	325.66	321.37	320.12	323.96	325.25	326.17	320.13	322.1	324.48	323.51	322.22	327.41	328.4	321.4	327.09	325.55	324.52	325.82	323.96	329.04	317.89	325.09	325.44	328.26	322.03	326.96	320.55	323.44	328.01
304.37	305.07	302.7	302.08	299.4	302.61	299.11	306.9	308.37	303.44	307.66	302.8	303.54	305.52	298.23	304	305.94	305.45	305.58	303	301.43	305.24	306.62	300.89	299.9	299.68	312.58	305.21	301.87	304.02	306.68	305.15	300.72	298.5	302.86	304.82	306.43	297.32	303.95	303.42	299.21	298.16	303.82	301.57	301.59	300.45	300.74	300.58	305.49	307.65
326.85	324.92	326.21	323.24	325.83	330.12	324.51	323.64	324.02	321.47	329.72	322.22	329.25	335.47	324.58	325.87	322.25	323.94	322.6	324.38	326.64	322.14	323.52	326.33	326.64	324.87	323.11	325.31	325.97	321.93	327.83	323.53	322.07	330.14	324.15	328.54	327.47	321.92	323.67	324.61	328	322.7	328.34	323.25	326.75	325.79	324.56	318.38	322.74	324.59
310.37	314	308.77	309.95	312.09	311.23	315.27	312.37	314.1	309.93	313.23	312.73	312.19	314.84	313.19	308.48	311.06	309.19	311.53	314.09	308.53	318.68	311.5	312.78	314.27	312.95	309.17	311.34	312.93	311.77	306.28	313.83	315.83	313.01	313.61	314.04	314.69	312.81	308.97	310.05	311.87	310.62	315.18	309.05	306.71	316.32	309.38	314.07	315.85	316.81
303.03	308	306.8	303.95	305.09	308.63	306.54	307.4	305.74	304.77	302.6	303.93	307.38	304.84	304.63	306.95	306.81	306.2	309.18	308.55	303.96	302.19	304.75	304.84	303.75	307.3	306.33	306.69	306.93	307.89	306.07	302.4	304.26	303.21	305.84	306.52	304.75	304.16	304.2	307.62	304.33	310.11	307.53	302.28	300.79	305.35	303.99	302.8	307.15	305.37
310.17	317.5	313.73	317.27	308.95	314.69	314.22	317.13	312.98	314.2	314.94	314.56	312.63	315.02	311.44	309.3	314.01	314.5	316.04	316.23	314.91	310.8	311.51	314.66	318.73	308.23	313.11	315.67	314.9	312.03	308.69	313.31	315.73	313.45	310.65	309.34	311.99	313.79	314.8	321.85	312.94	312.88	307.43	318.42	312.55	309.98	314.3	312.63	315.2	318.75
311.9	310.58	317.37	310.19	311.23	310.3	313.16	309.55	311.62	313.91	311.51	313.19	314.7	313.76	306.73	309.44	311.86	315.72	311.69	308.73	312.71	309.62	310.62	310.44	316.72	317.69	312.58	310.91	316.51	308.29	313	308.27	315.4	311.48	311.35	307.14	317.51	308.4	310.72	310.32	307.08	313.1	314.31	307.07	313.86	310.42	311.02	315.85	308.89	315.13
317.68	314.39	312.92	315.18	311.92	318.85	315.3	312.48	314.56	317.29	315.96	313.75	319.33	311.73	314.83	314.74	318.24	311.98	314.3	319.75	315.52	306.73	315.82	315.23	310.24	316.6	316.65	315.05	319.43	315.68	308.8	312.1	312.46	313.7	311.98	315.14	316.76	317.96	310.13	320.03	315.22	313.29	312.42	314.2	316.31	315.53	310.09	313.47	314.82	312.85
321.75	317.1	317.84	319.24	321.36	321.18	321.04	316.44	324.69	315.39	320.86	320.77	318.84	313.47	319.64	319.81	316.52	317.58	321.87	318.35	324.22	313.63	321.52	316.91	318.16	318.51	321.38	316.85	318.44	320.54	320.02	325.12	322.6	320.12	321.86	320.3	316.3	314.89	318.67	321.81	317	317.52	321.93	322.52	319.99	312.71	322.01	319.39	326.63	324.16
320.31	325.91	326.15	323.96	327.08	322.4	323.29	324.25	321.69	321.9	321.39	325.46	325.6	324.98	322.66	326.84	327.54	321.32	324.02	317.87	320.35	325.27	317.92	326.88	324.21	329.3	327.25	319.63	321.37	323.5	322.53	326.39	321.04	325.16	326.12	327.69	324.53	324.73	318.23	321.38	326.87	323.51	326.45	324.5	322.47	326.91	327.08	320.32	323.53	326.36
309.64	314.92	304.12	305.7	309.1	311.09	309.95	308.6	307.34	313.12	307.61	310.32	310.98	309.14	313.23	306.85	308.97	305.92	306.72	314.72	312.54	313.78	312.3	311.54	305.12	310.68	308.24	308.38	303.56	315.11	311.77	311.62	308.34	309.52	307.81	308.8	305.41	311.01	313.08	310.7	313.99	307.73	308.38	310.64	302.12	310.46	304.87	311.21	312.2	306
301.15	298.04	301.17	306.19	301.01	301.69	304.5	305	307.78	300.78	303.72	301.88	301.21	302.95	304	306.18	304.8	303.66	304.31	300.01	301.92	307.87	299.93	304.67	305.14	302.99	305.27	301.53	299.22	302.95	303.33	303.29	303.15	301.8	306.3	301.08	301.45	299.48	303.33	304.17	302.4	303.67	300.47	306.81	305.11	299.11	305.12	301.96	309.01	303.69
320.8	317.64	318.61	314.81	320.16	316.93	321.35	315.92	317.58	324.05	320.75	318.82	317.69	320.95	319.4	318.8	316.16	314.87	317.58	315.43	315.5	318.58	316.13	317.05	320.46	319.21	319.82	315.32	317.18	315.63	314.96	316.73	319.77	315.89	320.37	314.11	317.03	319.85	319.34	321.84	318.66	317.05	320.5	318.03	311.29	319.02	318.11	318.97	316.42	315.99
294.85	297.01	293.95	293.79	300.47	293.82	298.21	296.47	294.16	293.64	299.56	300.31	296.82	295.57	295.44	297.93	302.76	296.25	292.51	295.13	295.48	294.45	295.2	298.38	296.22	294.21	300.47	288.59	295.46	295.64	300.26	291.48	299.96	295.19	289.97	293.93	297.42	302.49	297.37	295.78	299.23	296.44	292.89	296.64	295.74	296.89	294.08	300.15	296.34	299.19
302.76	301.41	300.8	296.98	301.35	300.61	305.6	302.24	303.52	297.49	297	300.36	300.35	305.07	298.66	301.11	299.9	302.79	301.79	306.24	299.74	303.18	297.86	301.83	305.24	302.02	302.88	297.88	303.05	301.14	298.21	302.21	301.68	300.99	306.48	300.72	302.06	298.84	304.49	302.65	299.56	300.83	301.44	294.4	302.44	305.35	300.68	304.41	297.57	301.82
317.52	316.35	312.94	317.77	318.66	314.04	314.08	314.97	312.85	315.23	316.89	309.93	312.28	313.34	311.79	318.6	317.49	315.96	316.28	313.06	314.82	316.16	312.36	311.85	314.69	314.7	317.55	315.3	320.48	316.37	315.56	315.36	317.12	316.57	311.76	315.51	309.97	317.9	318.99	314.92	319.44	315.65	315.05	311.28	309.52	318.16	317.53	311.37	314.85	310.89
314.9	312.81	317.75	318.09	319.44	317.39	315.08	314.82	313.34	315.11	311.65	310.41	314.75	315.47	315.45	314.08	309.58	311.15	316.23	313.33	312.93	317.26	315.01	318.26	315.61	309.99	314.03	314.46	315.1	317.22	319.69	316.16	308.61	314.02	316.72	314.62	314.15	315.39	318.36	315.61	312.04	313.64	311.19	313.79	316.13	309.66	317.26	316.7	313.75	320.27
306.36	303.98	302.72	304.32	307.68	300.78	302.58	299.49	309.15	300.99	302.39	303.64	308.67	309.41	301.7	304.37	307.36	304.08	306.96	306.46	302.78	301.9	302.63	300.26	301.13	303.48	303.75	308.37	303.32	305.25	304.15	308.19	300.25	302.33	301.63	297.7	303.95	300.98	302.24	309.36	304.61	302.05	300.66	299.27	309.67	305.9	304.14	309.65	305.26	302.92
296.14	301.82	307.32	303.19	304.41	305.13	301.82	303.89	304.92	307.64	303.81	302.7	299.81	303.16	300.76	297.7	304.42	306.03	305.72	310.37	302	305.31	304.03	303.75	302.12	305.41	303.92	302.97	302.46	306.83	300.66	305.77	306.59	303.65	303.68	305.73	304.78	307.22	305.84	302.28	306.95	303.61	300.87	299.04	305.12	297.77	301.56	304.1	302.43	302.09
305.89	304.59	309.15	301.31	308.95	305.44	302.52	308.13	305.11	304.45	306.77	302.39	307.24	300.99	303.01	305.94	308.38	304.28	300.69	307.79	308.7	307.04	306.87	301.57	307	302.83	302.75	301.14	306.74	303.87	301.19	303.1	302.77	305.05	309.2	302.67	305.24	303.59	307.04	307.8	305.58	306.76	306.04	309.55	302.08	307.26	307.15	300.9	305.33	302.42
297.92	296.24	296.82	294.66	293.19	293.71	297.12	296.04	289.8	296.52	293.09	301.67	294.11	293.75	292.18	292.7	294.32	293.88	292.19	295.27	293.57	300.87	295.07	293.38	295.24	294.38	296.41	295.6	296.33	292.69	294.86	297.8	297.33	289.79	302.77	293.77	292.21	291.56	297.37	293.62	298.83	292.3	296.87	302.02	297.66	296.73	299.25	292.71	294.91	299.23
316.37	315.86	316.11	320.99	317.85	322.65	318.71	323.14	321.35	321.29	318.77	314.55	320.47	316.37	319.7	321.97	318.28	321.23	320.14	322.57	320.51	317.41	315.26	310.48	320.63	318.44	315.96	318.29	318.07	317.65	315.57	320.61	320.54	316.92	315.71	317.54	314.65	318.41	318.65	318.98	320.18	315.16	321.22	319.66	320.7	315.14	321.33	314.66	323.21	320.75
313.78	307.71	309.45	313.95	308.32	314.88	314.15	311.81	311.43	317.14	312.68	314.82	315.79	312.61	314.22	313.88	308.48	311.22	315.78	310.51	311.82	316.1	313.56	314.65	311.05	313.12	314.27	313.39	312.09	315.01	306.37	313.04	312.34	316.08	313.6	312.76	313.69	307.35	311.87	313.36	313.46	310.6	309.63	314.61	313.53	319.74	309.09	314.02	309.98	312.61
320.75	316.6	320.36	316.99	317.19	316.38	318.51	318.38	318.95	316.87	322.24	318.69	320.28	321.25	317.16	316.24	319.12	317.83	319.21	319.6	314.19	315.82	317.25	320.35	320.34	317.37	316.13	314.38	314.62	313.43	317.8	319.21	315.23	321.23	317.52	317.54	320.51	320.52	316.72	322.29	317.29	316.74	320.52	317.17	323.16	316.66	320.85	315.8	316.98	315.16
307.59	306.25	306.39	303.32	304.63	303.45	301.39	308.2	301.8	302.09	301.61	303.22	308.94	301.68	304.9	301.29	306.44	304.76	306.92	305.32	306.42	307.32	304.72	305.67	310.09	303.28	308.22	301.22	304.72	305.27	300.28	305.16	309.57	304	305.31	308.25	307.48	307.98	304.26	299.27	304.81	305.87	303.86	305.43	312.79	300.35	305.67	306.51	310.43	301.83
308.69	301.02	296.66	306.01	299.6	303.11	304.43	296.15	300.91	300.77	301.72	301.8	300.56	302.72	303.28	303.06	302.56	296.61	300.52	295.16	300.39	307.64	298.52	303.89	298.5	304.43	302.97	304.46	298.16	299.23	297.9	305.5	300.95	300.69	296.57	298.49	298.61	301.94	300.95	303.11	296.97	303.49	303.96	300.27	303.3	301.56	302.31	301.49	301.76	300.99
313.23	306.21	317.82	316.47	313.93	313.68	316.55	311.54	312.57	311.99	310.63	313.48	310.6	310.93	311.1	312.46	312.52	312.66	308.5	314.77	311.12	310.07	311.41	311.05	309.39	315.83	317.3	316.7	309.22	308.62	312.29	306.23	314.28	312.34	312.78	315.64	312.31	310.68	307	315.59	310.44	312.98	312.06	318.92	311.51	315.3	313.54	309.19	313.44	310.53
299.48	295.64	295.76	295.48	295.8	296.71	295.06	294.78	303.13	295.21	292.53	290.11	291.45	298.48	298.71	297.39	293.66	298.73	294.96	295.86	296.5	291.01	288.03	296.71	298.73	297.86	296.88	296.1	292.95	292.23	291.26	297.69	299.5	295.91	292.23	293.81	294.31	300.91	293	294.5	298.65	296.88	297.35	292.37	293.67	294.68	299.31	294.09	293.41	297.91
306.3	306.54	302.72	306.49	302.26	307.73	304.23	308.77	303.38	310.88	308.25	307.3	302.71	303.66	309.31	306.28	302.44	308.3	308.02	304.66	302.44	303.93	303.29	303.62	306.01	304.74	299.25	308.68	303.51	308.14	307.75	304.1	304.2	306.21	307.2	305.75	304.17	305.23	304.88	304.44	306.21	307.2	300.32	307.1	304.78	303.49	306.24	298.55	301.12	303.39
299.63	305.09	297.16	301.08	304.4	296.96	301.23	295.36	303.31	306.76	300.75	303.48	297.93	300.09	299.66	301.92	301.51	300.5	299.98	294.52	296.84	303.45	303.22	297.62	298.51	303.19	303.68	301.49	302.07	301.06	300.46	299.89	302.37	302.9	304.67	301.9	303.95	300.01	296.77	303.28	303.79	299.97	296.53	302.43	302.24	303.4	300.93	300.89	302.13	301.59
312.44	316.36	314.83	313.7	315.62	315.38	311.16	307.87	312.06	313.65	313.28	315.94	313.18	311.63	317.1	312.5	308.13	312.57	310.28	313.26	316.71	312.29	315.3	313.74	311.94	313.27	309.72	314.49	312.59	313.11	317.01	312.61	317.65	311.65	313.01	317.66	309.57	316.82	311.99	312.42	314.31	316.48	315.41	311.24	309.39	316.65	312.02	318.11	314.38	309.63
301.05	308.06	308.54	310.03	299.83	302.54	300.89	305.09	303.38	305.59	299.02	304.41	304.14	305.44	303.81	307.64	302.63	305.79	303.87	305.55	306.07	300.25	301.2	304.4	304.99	305.9	303.12	301.78	306.75	303.28	303.09	305.64	301.97	303.65	303.99	302.25	306.26	305.51	303.21	309.93	305.79	304.84	303.24	302.99	305.42	304.1	306.08	300.1	301.53	308.42
309.01	312.87	308.72	310.78	310.51	311.12	311.34	313.18	309.98	307.95	311.44	310.31	310.8	312.49	307.37	310.26	314.59	308.53	307.3	315.63	311.3	310.88	315.51	307.26	308.4	313.35	312.03	312.81	311.23	307.93	307.67	309.61	310.87	312.14	308.91	311.87	313.57	314.43	306.78	310.05	310.67	309.11	307.23	311.56	311.15	310.7	306.39	312.58	311.59	306.29
303.13	305.91	308.74	304.58	301.22	304.33	307.06	306.75	303.12	301.09	302.17	303.17	307.87	305.58	302.95	298.77	304.59	304.15	303.72	302.7	302.4	308.18	302.64	305.05	304.54	304.71	305.9	308.12	310.34	303.73	295.91	303.19	307.97	301.69	306.08	304.81	303.01	304.17	307.39	301.16	306.08	309.06	298.8	306.45	302.27	309.64	297.39	307.31	305.77	300.16
312.96	310.5	311.19	314.17	311.69	308.94	315.12	312.28	309.83	311.6	311.02	307.77	314.89	310.69	309.02	311.75	306.88	309.3	316.34	307.12	313.67	311.53	308.64	309.97	308.34	314.75	310.67	314.58	313.33	312.34	309.78	316.5	310.38	307.21	308.34	312.86	310.61	311.73	307.77	307.06	309.08	309.33	311.36	311.38	312.96	310.71	311.63	309.75	307.87	311.78
316.16	314.91	314.04	318.29	323.31	317.55	317.81	320.6	318.11	319.97	322.1	323.13	322.32	325.02	322.74	318.89	320.37	321.12	319.42	319.77	317.06	319.54	318.95	320.1	317.8	318.1	325.94	319.31	322.24	317.9	317.8	318.23	319.47	316.47	317.91	317.31	315.35	317.24	317.26	319.45	320.47	316.99	319.2	319.13	315.87	321.28	318.48	323.81	320.2	319.78
302.28	302.75	306.36	304.73	303.63	304.3	309.52	309.04	307.88	307.13	307.62	308.55	305.2	305.15	306.41	306.47	307.89	310.68	305.8	304.97	300.84	303.28	304.05	306.33	305.3	304.97	304.08	306.24	301.71	304.28	309.25	301.97	304.56	303.93	307.75	305.5	303.59	306.24	308.09	306.53	308.34	300.4	303.04	309.57	308.26	303.82	302.32	308.83	305.06	300.98
313.53	317.95	314.75	309.5	317.97	316.83	313.56	316.18	315.77	313.78	308.34	311.15	310.12	313.41	312.87	313.88	309.99	315.16	311.71	318.48	309.56	314.71	313.31	310.85	316.58	308.63	312.62	314.78	308.49	313.2	301.01	311.73	311.1	317.15	317.15	314.29	309.96	313.72	312.16	311.1	311.83	310.77	309.28	313.5	316.86	312.77	312.35	314.51	312.53	310.23
298.34	304.62	302.59	302.9	302.95	302.6	296.39	302.21	306.04	299.08	300.58	298.42	297.09	299.67	301.12	304.68	299.92	303.75	300.24	300.11	300.75	297.98	299.71	297.85	300.84	299.96	302.4	300.38	297.77	304.26	301.57	301.68	304.21	297.82	302.86	296.42	298.48	303.47	301.49	301.3	304.29	300.81	303.83	301.16	301.64	300.84	300.38	302.22	298.75	301.99
310.81	309.6	308.34	306.28	308.43	312.47	307.32	311.46	308.67	311.2	313.22	307.14	314.5	307.4	313.96	308.18	311.61	307.76	307.36	307.59	313.9	309.17	309.11	306.48	309.58	306.9	310.62	306.84	310.03	307.81	307.03	312.3	310.19	317.53	305.16	310.11	304.92	307.39	302.07	307.1	311.79	304.72	309.06	310.75	306.22	314.22	311.28	307.14	308.37	304.89
304.12	306.13	299.74	300.47	303.19	301.31	302.65	298.28	303.64	305	304.24	304.02	305.72	300.41	303.39	310.51	300.44	306.36	296.26	306.83	305.23	305.92	307.78	301.53	301.03	299.62	304.69	300.75	303.46	304.8	307.66	300.42	302.32	303.38	306.58	300.28	308.46	300.06	300.54	303.43	304.21	298.66	304.93	304.18	299.6	302.42	306.75	305.56	305.98	305.28
304.89	302.66	299.11	300.59	301.83	301.37	303.95	304.9	302.4	307.03	301.28	302.86	306.7	306.22	303.97	307.6	303.39	297.04	298.48	300.8	306.11	301.49	304.22	305.62	305.94	301.43	302.99	301.5	300.06	304.56	304.6	302.64	298.4	302.88	301.93	304.07	302.15	301.01	303.88	303.19	303.79	300.67	300.23	309.16	299.11	295.72	301.75	302.69	304.99	306.93
314.31	317.35	316.07	315.48	314.18	316.15	314.31	316.83	313.71	314.07	316.02	314.13	319.47	314.1	311.18	316.78	313.88	313.46	316.39	315.38	315.68	316.33	316.94	314.74	313.7	312.44	315.58	311.28	312.79	314.03	316.94	312.9	313.87	315.26	312.58	310.47	312.23	319.31	313.84	313.42	314.2	315.17	314.6	314.25	313.16	317.87	315.73	318.56	318.34	316.76
317.75	311.18	312.23	308.01	309.45	309.16	307.35	311.21	315.56	306.96	312.83	312.71	312.1	312.79	313.37	312.5	315.87	313.46	311.18	310.44	309.94	315.63	313.87	312.95	313.63	311.96	310.58	313.28	314.14	310.54	314.26	313.35	310.93	316.43	310.88	315.43	314.21	319.48	317.16	313.04	313.02	310.87	315.49	306.44	316.67	311.92	311.31	310.52	310.97	317.16
312.18	311.73	308.37	307.98	308.54	305.69	310.93	306.79	306.07	307.2	308.51	311.4	309.1	309.41	309.37	306.93	307.86	307.49	309.88	307.74	310.17	307.31	306.37	308.47	314.29	305.04	309.08	309.46	308.99	312.42	308.21	307.38	312.48	304.09	303.94	311.66	307.87	311.61	301.88	311.73	312.46	306.64	314.73	309.35	307.64	313.79	306.8	313.43	313.68	308.07
306.06	299.87	305.85	301.94	304.47	302.25	301.54	298.56	299.42	301.47	303.11	305.83	307.04	304	303.11	300.78	308.03	309.11	303.32	301.99	305.89	304.75	305.77	307.08	298.54	305.74	302.82	302.72	303.76	303.28	302.91	304.49	299.38	304.25	308.1	305.11	302.48	302.62	308.44	304.7	302.4	305.62	301.32	307.79	307.3	306.23	305.97	300.51	301.08	304.89
308.52	296.88	304.05	303.56	303.25	300.24	300.62	302.32	295.48	304.99	298	296.75	299.6	299.03	302.17	300	296.26	292.51	302.79	297.12	308.2	296.24	306.97	303.46	306.27	304.82	299.81	294.59	305.12	300.24	299.77	305.57	295.82	296.02	296.02	299.95	297.82	301.87	295.96	300.99	301.08	294.79	300.09	304.8	298.93	302.17	296.88	302.68	300.71	301.91
314.93	316.18	310.82	311.21	309.85	308.15	316.04	309.54	310.75	308.81	307.63	310.45	308.46	320.41	312.57	310.79	312.26	316.38	317.22	305.42	318.24	311.41	309.56	310.52	308.04	311.82	310.85	312.87	316.7	313.45	314.67	312.78	311.97	312.46	312.41	313.19	310.93	307.97	315.25	309.25	316.33	313.2	315.69	310.41	314.54	316.66	314.93	312.69	317.28	320.26
296.86	302.66	299.73	298.81	301.87	299.99	298.51	302.05	301.92	299.94	301.24	306.09	296.5	304.38	303.96	303.14	306.06	302.4	300.27	305.43	304.95	305.2	299.2	311.08	295.52	301.53	298.42	303.96	306.47	304.04	303.7	307.77	308.42	300.17	298.12	301.48	302.83	297.85	305.05	302.41	305.13	295.89	306.72	304.35	301.05	297.55	304.35	304.32	303.45	304.79
310.19	320.12	314.32	315.51	316.78	311.14	321.64	311.15	318.61	317.5	316.29	318.24	313.71	315.64	311.92	318.89	314.94	318.87	318.12	320.93	318.02	317.91	323.94	317.39	312.4	315.36	315.48	318.24	315.95	316.4	314.47	310.15	312.72	317.47	316.35	316.51	319.45	311.65	316.19	315.17	313.68	314.98	320.01	315.93	323.53	319.21	319.18	316.1	311.37	321.83
312.15	319.9	309.4	312.44	314.32	311.07	314.95	315.05	308.25	312.46	311.44	313.46	313.76	315.85	313.14	321.72	313.97	315.3	317.49	315.73	311.23	313.18	309.54	312.02	309.91	312.74	315.24	310.24	311.78	314.39	310.51	310.62	314.58	318.26	314.26	308.71	316.3	310.02	313.61	315.27	310.55	309.59	316.84	312.64	311.72	313.13	314.58	311.54	318.04	313.83
313.62	316.85	318.92	322.44	315.53	312.04	314.77	312.52	315.33	319.69	312.6	314.29	314.91	318.89	312.1	318.75	313.48	318.81	317.51	315.55	315.85	318.74	319.12	310.04	312.65	316.28	316.09	314.01	317.65	311.79	319.75	320.67	313.57	312.38	316.9	311.61	315.91	314.04	319.61	316.62	317.02	315.05	315.82	320.28	323.45	314.55	311.08	315.86	318.76	315.39
300.4	302.41	306.25	305.25	299.99	302.03	302.46	303.05	305.45	305.93	298.14	297.86	302.85	301.26	304.13	302.73	300.89	298.07	303.81	302.98	304.12	302.72	304.78	304.58	302.34	297.59	301.14	306.95	301.36	304.51	303.23	303.6	305.18	301.48	301.46	301.31	301.6	303	300.08	304.84	301.23	303.05	307.53	296.39	300.04	300.82	300.89	308.47	302.07	307
295.95	299.51	297.24	301.81	297.44	298.74	301.77	293.9	294.12	299.81	296.17	292.84	296.01	295.01	297.07	300.82	296.39	298.56	298.06	298.76	291.86	300.15	299.71	294.61	292.72	296.17	299.59	298.55	295.66	297.96	301.87	299.09	298.22	294.65	294.14	295.83	299.69	288.39	297.87	299.15	292.78	294.56	296.18	297.42	298.03	297.29	298.92	298.32	294.44	295.27
314.78	318.21	317.81	319.75	317.88	316.74	311.37	314.04	313.83	318.59	318.1	314.74	319.51	316.78	317.75	313.02	314.79	313.6	319.31	311.16	313.55	322.44	318.58	316.24	317.75	317.93	316.75	319.02	315.94	316.22	317.65	319.01	315.35	320.91	316.63	316.52	313.44	315.89	313.56	316.16	319.91	316.62	314.56	317.84	320.52	316.44	315.33	319.99	317.39	317.61
313.74	308.57	312.33	308.97	306.6	308.91	308.65	307.11	310.37	310.7	310.29	311.82	312.39	310.1	314.25	312.33	313.26	307.96	310.41	309.64	308.93	307.3	305.74	309.13	312.21	309.63	314.24	311.62	304.04	310.04	307.75	313.79	312.17	310.86	309.37	311.48	306.53	307.91	308.57	313.45	311.12	306.62	308.9	310.1	311.12	309.66	307.12	307.7	311.3	309.23
293.62	296.23	292.42	294.07	297.9	293.74	292.07	293.28	295.38	294.52	295.23	293.77	298.88	299.36	296.66	295.97	296.64	296.85	290.17	297.63	295.24	296	297.53	297.44	300.92	296.24	293.91	292.15	288.93	301.65	295.22	290.8	290.35	288.87	298.59	292.53	291.99	296.75	298.06	290.74	300.36	293.65	292.44	293.12	293.17	296.95	299.02	291.65	295.19	296.22
299.69	303.2	304.1	303.55	300.21	297.25	302.78	299.21	304.47	305.29	300.24	298.93	304.31	307.27	299.46	297.24	300.31	302.56	304.11	301.63	309.11	300.11	299.66	307.59	301.31	310.13	299.49	300.69	303.94	304.9	299.54	304.02	299.96	307.19	301.88	299.49	305.75	300.98	297.82	303.19	306.53	301.36	304.52	301.1	300.96	305.84	300.76	302.27	302.44	301.59
320.21	309.4	318.52	313.5	314.9	316.76	317.36	314.16	315.08	316.47	320.05	317.08	310.92	313.63	313.84	313.62	311.98	318.82	311.25	317.15	315.69	314.05	320.19	317.64	313.38	316.96	316.42	313.98	315.93	318.47	314.12	309.29	315.22	315.98	313.6	315.17	316.35	309.53	311.47	315.7	317.53	313.92	311.59	318.58	315.37	313.56	312.02	312.71	317.68	313.85
296.74	300.42	296.1	306.04	298.14	301.97	305.73	298.59	299.29	301.66	298.25	298.78	303.43	305.3	301.74	300.47	302.46	304.07	304.55	302.83	298.29	301.66	300.49	299.82	297.58	297.68	299.99	295.96	306.42	298.04	299.44	298.16	302.65	303.01	296.55	300.08	299.98	298.67	299.98	301.17	304.18	301.83	299.76	301.68	299.51	296.85	297.45	300.77	299.82	299.9
326.09	329.69	322.61	329.61	326.34	329.4	327.94	325.98	327.82	330.07	328.66	326.64	325.8	331.65	334.57	331.46	328.68	322.64	321.14	326.36	329.37	326.96	327.19	327.5	323.39	329.62	328.44	324.96	325.05	327.44	333.6	326.18	325.6	325.31	323.8	327.67	328.34	330.14	324.13	327.73	330.41	329.3	326.17	325.27	325.84	327.57	327.36	320.18	325.06	325.67
295.68	300.02	299.45	305.08	299.17	300.72	305.91	303.24	298	302.11	300.49	299.76	294.41	296.07	302.22	301.23	298.47	305.46	303.38	302.38	296.78	298.62	301.6	299.94	301.28	299.85	295.45	304.25	300.68	296.25	300.25	296.95	299.6	300.09	298.04	303.82	304.65	301.03	301.32	300.45	294.89	297.89	301.27	302.92	296.85	302.02	299.3	301.53	303.59	302.21
292.84	293.83	291.8	294.16	296.7	296.28	295.57	294.17	292.78	294.36	296.22	299.66	291.28	294.62	297.53	296.86	293.52	293.02	290.09	292.54	297.29	296.36	290.22	294.83	296.88	292.26	292.53	291.96	295.62	292.89	300.15	293.68	296.89	295.73	291.15	297.33	295.56	296.75	299.13	293.61	292.78	297.66	297.43	300.12	294.09	299.01	291.75	295.01	293.01	294.32
311.52	318.15	306.72	313.21	318.54	313.22	317.98	309.14	311.44	313.66	311.22	317.35	315.52	309.91	320.06	315.48	312.97	318.36	313.58	316.83	311.8	314.79	314	310.44	310.97	314.63	312.53	313.29	314.25	313.01	311.37	310.26	311.02	313.93	313.44	314.38	315.32	313.86	312.33	307.54	314.61	314.24	310.55	315.43	311.7	313.76	313.16	314.1	314.91	316.2
297.64	303.78	305.57	299.75	295.27	302.89	300.93	301.05	302.54	303.31	303.61	299.78	298.51	298.46	300.58	300.04	300.52	299.63	301.66	299.35	305.17	300.8	300.27	298.51	303.83	302.14	300.39	301.32	303.25	298.7	298.77	299.4	301.1	300.33	300.08	307.26	301.59	306.14	298	298.53	302.96	304.32	301.15	305.06	301.45	302.35	301.15	303.17	302.79	303.14
332.02	324.41	327.93	330.71	337.66	331.9	329.85	327.26	323.02	326.37	327.69	332.77	333.15	331.11	330.33	331.03	322.62	324.68	328.87	328.88	330.94	326.91	325.93	330.4	331.86	324.8	328.2	326.56	329.09	326.36	331.14	326.64	328.84	328.57	327.77	326.73	322.04	332.77	328.88	327.11	332.77	330.49	328.5	328.73	325.78	328.56	327.76	335.19	329.63	325.64
303.54	306.02	304.71	301.53	306.09	306.55	306.76	306.73	302.26	304.11	300.47	300.27	301.44	302.49	305.88	301.59	310.66	305.99	304.1	303.53	296.91	306.17	308.24	303.9	305.49	307.11	306.8	300.17	305.92	305.29	306.3	304.38	308.61	307.18	305.33	304.47	306.88	307.55	303.11	304.56	305.38	305.25	302.92	303.96	305.15	305.58	304.87	300.95	307.57	308.09
296.93	302.87	301.23	303.73	296.87	298.46	301.29	302.93	302.37	299.06	301.7	298.41	297.99	297.47	303.43	301.63	300.39	296.65	297.97	299.41	305.18	295.61	306.3	298.13	303.8	294.73	300.45	299	300.51	300.11	297.77	303.59	294	301.92	299.34	302.78	300.71	296.87	297.07	296.48	299.42	299.6	295.43	303.76	297.18	292.33	297.28	296.47	300.54	299.5
308.65	305.23	300.36	303.62	300.13	306.71	304.73	304.48	302.21	301.79	303.36	299.8	298.66	306.42	302.96	301.11	301.45	300.78	304.64	300.35	303.37	299.63	299.75	298.03	302.93	303.47	301.52	303.24	304.28	298.9	302.49	298.74	308.69	303.42	306.78	302.97	302.35	307.34	303.69	300.07	306.36	301.99	301.35	306.11	306.09	304.82	303.9	305.3	307.55	304.01
312.78	309.35	311.04	309.82	314.77	311.02	308.13	312.15	311.21	313.87	314.2	312.11	322.94	311.65	313.81	309.45	313.21	310.07	315.06	312.54	312.29	312.65	312.31	310.4	312.41	313.97	312.49	315.03	310.06	306.06	312.15	315.32	314.9	312.29	307.72	312.42	314.15	315.29	313.24	311.37	312.28	313.66	310.79	313.16	311.33	310.14	309.56	314.12	314.16	316.46
295.45	293.69	295.96	295.24	296.45	292.62	297.91	295.86	288.32	295.67	289.23	298.62	294.97	294.89	295.67	292.06	295.35	296.56	294.38	296.3	299.05	297.89	297.76	296.58	296.09	297.01	289.47	298.2	294.14	294.8	293.9	295.66	298.48	294.07	294.12	290.63	292.69	292.56	293.9	298.12	292.06	296.23	297.47	293.71	298.46	293.49	292.15	298.45	294.39	292.88
317.22	313.77	315.09	315.31	315.63	318.41	312.65	316.39	314.6	312.95	314.42	315.73	313.82	312.26	312.43	316.72	313.46	313.94	314.03	308.08	314.5	309.42	315.16	319.91	314.94	315.41	316.09	319.78	319.52	317.82	315.9	315.72	316.55	314.14	317.44	320.1	314.41	316	314.39	307.3	318.6	313.16	310.06	319.46	313.08	312.94	317.32	312.54	313.35	311.49
309.21	303.11	304.77	305.06	305.34	304.85	306.46	307.49	303.08	304.81	305	305.22	300.11	299.35	302.76	306.46	303.88	302.18	301.64	304.18	305.04	303.41	304.42	304.86	299.91	308.29	303.75	309.97	306.77	301.64	307.54	309.41	307.47	304.53	301.09	299.73	300.85	304.28	308.45	303.65	303.37	308.14	304.95	305.73	305.36	300.34	309.54	308.26	307.14	302.51
304.76	303.32	301.79	303.99	297.64	304.72	301.85	301.44	300.42	297.14	302.56	302.69	302.69	301.65	300.1	303.52	307.69	304.91	295.2	300.2	304.04	307.2	294.91	306.47	304.63	302.64	308.46	305.24	301.21	301.57	305.61	306.59	301.5	297.11	303.08	300.31	305.8	298.25	309.03	301.34	306.45	304.62	298.6	302.81	300.3	302.89	302.82	303.54	300.21	298.42
317.44	318.68	319.34	321.73	315.2	316.78	312.54	319.62	316.43	318.22	312.14	322.92	314.73	315.29	314.97	319.22	316.01	317.38	321.64	317.61	315.72	316.83	316.14	318.44	315.56	319.83	314.67	319.34	321.71	314.78	324.63	318.43	318.74	314.8	320.95	320.98	318.13	317.15	317.57	317.44	316.71	319.28	315.37	317.32	315.17	317.19	316.31	314.2	320.83	322.98
298.63	309.34	300	297.7	307.14	300.97	303.97	303.2	306.91	296.1	301.58	301.71	300.29	299.75	300.31	302.77	301.91	295.98	299.82	304.92	298.78	302.85	301.53	299.94	300.43	295.72	300.85	301.14	298.78	301.11	302.4	301.55	296.77	307.23	304.79	302.02	304.01	299.84	306.82	305.6	303.45	297.99	300.99	299.07	304.41	298.86	301.7	303.31	301.61	302.39
315.76	316.41	316.99	316.14	312.07	315.53	319.41	317.62	314.83	315.59	319.41	317.25	314.99	313.08	312.04	319.47	315.95	316.06	315.8	313.92	313.67	314.62	316.71	311.88	313.75	308.68	321.39	313.79	318.8	317.08	317.29	313.61	317.45	309.39	312.45	315.9	310.52	315.75	314.18	312.8	315.46	316.32	315.06	313.92	314.92	314.72	308.78	316.55	319.1	317.1
305.8	299.43	310.84	303.06	301.07	297.94	297.31	305.39	300.98	304.34	306.42	299.73	300.32	304.99	303.68	302.94	306.61	303.89	301.14	302.99	303.47	305.25	304.39	303.33	301.73	302.11	305.79	296.49	300.37	305.49	297.82	297.42	302.34	307.06	303.61	302.48	301.53	301.26	306.51	308.27	302.4	301.92	303.57	301.68	301.19	304.08	305.02	306.17	305.48	298.92
307.55	303.57	306.32	303.23	302.67	307.1	300.1	301.19	303.4	302.95	302.13	299.18	303.08	300.4	302.61	302.19	305.46	303.14	301.79	302.93	300.91	302.13	303.5	303.12	301.91	297.25	303.87	303.27	301.14	300.93	304.69	303.78	302.25	302.04	303.28	300.96	301.84	306.8	302.02	304.41	300.47	300.15	300.34	302.5	299.21	299.89	306.98	303.08	301.34	297.09
310.45	299.09	306.6	301.19	307.39	305.4	304.03	301.86	308.03	305.48	302.66	306.85	307.21	301.32	306.37	305.79	301.74	296.5	306.84	305.73	305.75	303.19	303.39	304	303.46	304.08	303.1	304.78	308.69	306.02	305.36	302.47	308.18	306.15	302.02	308.7	307.23	305.77	302.15	304.28	305.28	307.05	301.72	308.86	304.39	306.45	306.45	303.85	309.07	306.71
316.12	316.81	316.04	314.62	319.79	317.38	318.68	316.87	311.34	315.25	317.02	318.25	317.4	318.63	316.32	314.08	323.14	316.09	318.66	312.6	318.54	314.08	320.26	314.94	319.94	316.81	316.01	321.64	321.59	317.22	321.8	322.83	317.45	316.54	316.88	319.12	314.14	319.28	317.36	314.87	317.11	313.58	317.91	315.32	316.01	314.13	313.41	320.94	316.8	320.06
308.36	307.46	304.69	303.58	307.15	301.78	297.6	302.42	309.01	306.12	301.95	303.19	304.04	303.6	304.49	294.92	300.41	301.7	301.99	308.33	304.42	299.8	307.95	302.18	305.72	302.78	307.26	303.48	302.54	300.67	305.95	303.39	303.41	299.14	297.59	304.51	303.08	300.3	299.41	299.23	301.57	299.25	308.39	304.5	302.24	301.52	299.48	305.49	297.29	302.25
305.35	308.18	307.37	301.91	309.44	299.65	302.53	304.83	304.39	303.34	306.7	299.67	302.23	306.9	305.22	303.57	300.91	300.8	304.2	309.06	306.03	306.41	306.64	304.41	307.58	306.87	304.24	304.24	309.03	306.71	308.44	309.01	304.83	303.96	304.8	305.45	298.39	306.23	306.41	304.64	301.87	303.98	306.2	307.15	308.43	300.03	305.37	305.05	303.63	305
305.7	301.58	302.08	300.51	302.72	300.51	303.51	304.99	297.5	306.03	305.58	298.05	300.31	294.38	304.46	300.51	299.31	299.3	304.1	305.28	299.83	297.56	301.27	305.5	296.34	297.09	302.3	302.73	303.66	304.63	301.34	294.77	302.59	300.78	299.66	301.56	297.22	295.67	302.08	303.57	300.43	299.27	304.48	300.67	306.15	305.33	300.15	305.19	301.2	300.61
300.89	303.89	298.89	294.37	305.44	303.15	300.37	302.89	303.62	301.82	301.04	297.89	302.26	304.89	302.6	297.99	301.84	306.01	306.39	304.57	302.03	305.48	303.21	304.11	307.54	303.47	300.08	307.03	304.49	305.46	304.83	303.35	304.35	305.21	302.77	302.89	304.43	296.75	300.99	295.23	304.07	306.18	306.06	301.77	299.18	296.53	305.31	300.04	301.65	304.25
301.42	303.71	307.92	306.04	306.4	299.27	306.02	302.73	302.73	299.71	306.85	303.28	304.01	301.94	305.14	311.71	309.18	307.38	303.6	303.37	311.94	303.28	306.51	304.64	308.2	298.85	304.64	299.99	299.73	305.42	309.16	301.74	306.74	303.44	308.57	300.55	299.29	304.68	302.98	302.79	301.39	304.5	303.92	304.95	308.43	308.66	302.33	306.12	306.36	307.03
324.04	323.84	322.01	326.17	326.44	324.67	327.64	320.37	325.15	326.5	327.89	319.15	321.05	327.44	321.56	319.26	326.9	321.59	325.33	325.72	324.43	330.83	326.24	323.22	326.68	322.63	324.14	326.37	328.41	324.01	326.11	324.03	325.62	326.39	324.27	318.64	324.5	326.19	326.93	326.69	323.49	322.16	322.63	328.23	315.1	321.43	319.58	321.29	321.17	327.06
316.32	313.35	321.22	315.7	314.96	312.62	317.65	314.7	317.96	320.17	317.58	315.23	318.04	317.54	314.9	317.52	318.56	317.52	318.63	313	310.36	316.51	319.27	317.87	318.99	319.7	321.62	312.99	315.89	315.96	316.13	315.24	314.48	321.12	318.31	321.44	322.18	315.43	313.25	319.57	317.94	316.88	321.74	313.1	314.23	312.71	317.43	319.38	316.82	320.72
306.6	306.83	308.81	308.48	303.98	308.16	305.75	304.75	301.77	306.51	305.82	310.33	305.29	302.32	310.66	302.92	303.22	307.63	301.26	300.38	307.13	312.22	310.85	310.29	301.16	311.69	310.29	300.88	304.36	306.64	306.66	305.6	302.42	305.09	307.63	306.22	302.29	306.25	306.58	303.67	306.58	304.62	306.25	307.6	304.64	305.5	307.26	305.14	307.11	299.74
308.85	315.33	315.08	314.68	316.03	311.05	312.7	315.6	319.93	313.2	312.68	313.71	313.81	316.02	310.33	312.76	318.1	311.66	317.51	315.12	313.76	313.84	318.95	312.22	316.67	318.4	316.29	319.5	317.53	317.07	312.85	316.36	314.43	315.31	318.36	316.69	314.75	317.73	313.68	309.57	313.55	312.64	318.47	315.9	309.77	315.74	313.03	316.84	316.03	312.42
304.69	307.6	304.41	313.68	302.97	307.12	305.88	305.22	307.95	302.79	307.35	311.21	300.35	302.1	314.31	308.2	301.09	309.46	304.47	304.84	311.32	307.78	308.21	304.87	308.48	305.36	311.42	306.31	306.86	309.47	306.14	305.69	308.16	304.36	305.56	304.62	304.89	306.74	306.46	312.35	309.97	306.04	306.8	307.43	300.93	306.61	310.3	309.52	311.96	306.85
314.9	312.34	316.28	313.1	312.68	318.26	313.19	319.41	312.45	312.9	315.18	315.93	313.91	316.01	313.5	316.69	310.03	310.88	308.83	316.72	313.62	314.89	309.99	313.92	310.29	315.76	313.63	312.81	314.75	315.49	316.55	317.53	309.32	314.2	311.08	313.2	311.32	308.13	316.63	311.56	319.36	311.27	311.69	315.84	311.69	314.56	313.43	316.72	313.81	312.48
313.4	317.18	310.11	319.51	317.44	310.41	310.81	314.91	309.42	313.33	313.92	313.42	312.77	314.35	313.21	315.31	315.11	313.54	310.48	316.66	309.06	317.24	316.7	318.53	314.12	308.24	312.55	315	311.01	314.44	319.51	313.69	315.88	313.44	319.29	318.48	311.85	311.84	312.21	312.78	316.29	313.12	318.11	317.47	320.15	319.89	318.46	315.7	318.42	315.52
304.61	300.43	298.38	303.36	300.6	301.71	300.52	304.33	303.26	303.47	300.84	300.54	303.84	299.98	304.94	299.44	302.3	301.82	306.01	304.32	303.89	304.24	299.98	300.14	303	309.06	303.24	303.35	303.65	302.26	299.69	301.82	308.17	299.06	301.79	300.1	305.19	299.97	303.31	301.48	301.64	305.89	298.96	304.96	299.72	305.28	305.45	304.52	302.54	301.84
313.38	316.22	313.31	315.78	315.7	319.28	319.69	316.9	316.14	316.81	311.63	314.52	310.8	314.68	313.12	320.06	320.87	314.73	315.37	314.23	314.78	315.7	317	316.1	311.31	316.46	316.48	315.67	315.66	317.21	314.07	316.45	313.11	316.58	314.65	314.47	317.51	317.51	315.73	313.98	315.38	317.36	314.35	317.34	317.5	315.8	309.84	316.45	316.95	312
328.5	326.46	328.66	326.36	323.82	319.85	322.15	324.1	324.54	323.44	322.91	325.49	325.14	329.31	325.56	325.8	322.02	325.04	329.99	327.47	322.16	326.2	324.13	323.06	327.84	322.86	322.69	322.26	326.83	323.16	325.48	325.92	324.88	323.86	325.6	324.2	323.73	328.15	329.41	322.1	325.02	320.43	330.27	327.69	327.45	321.87	325.52	321.97	320.86	325.74
328.62	328.33	323.87	326.25	324.72	326.78	323.81	331.72	325.93	324.69	326	329.45	328.29	325.93	323.07	322.79	327.25	328.72	326.32	331.57	329.01	327.73	330.32	323.17	326.05	332.71	332.09	330.47	325.44	326.17	325.56	320.46	330.72	325.42	329.8	324.05	328.12	330.59	329.45	328.62	329.54	330.02	333.16	329.64	330.69	324.49	325.02	327.52	328.5	326.09
304.03	300.96	302.15	301.68	302.82	301.54	299.22	305.61	300.13	304.01	305.22	303.6	302.28	302.65	301.53	297.43	305	301.55	300.99	303.7	306.73	307.69	305.57	302.3	304.31	297.64	300.42	301.69	300.61	304.83	302.64	307.77	307.39	302.24	306.28	301.34	300.1	310.68	303.08	305.13	300.18	304.61	300.41	301.56	309.65	299.49	301.41	299.38	299.84	299.34
314.41	314	319.88	311.92	315.82	312.36	312.41	317.16	313.69	315.97	313.74	314.04	319.94	318.63	316.41	317.04	312.24	312.06	313.32	317.79	312.6	313.72	314.02	317.71	312.61	314.46	316.65	317.21	313.94	315.42	310.17	313.13	313.19	316.72	320.35	314.1	315.87	314.42	317.66	315.35	315.97	317.86	312.44	311.66	314.57	319.81	310.57	318.47	316.47	317.24
328.54	330.07	327.62	320.56	327.6	327.82	328.62	328.08	332.8	328.19	330.78	321.53	328.32	330.33	329.32	326.01	323.51	327.99	320.79	328.17	329.33	329.88	325.96	327.45	331.41	324.51	328.73	325.79	323.64	327.36	328.72	327.16	318.51	320.95	322.57	331.59	326.4	327.72	327.76	327.8	326.95	330.32	327.44	325.55	327.81	324.24	327.14	321.43	327.16	330.49
302.7	304.55	302.91	303.61	303.84	305.44	301.58	303.95	301.26	303.97	303.85	303.56	308.76	307.96	300.21	305.87	303.82	302.65	300.5	303.39	309.44	302.47	304.91	302.33	301.61	301.75	299.89	302.44	309.19	301.5	302.27	302.13	300.17	303.83	305.02	298.38	305	306.83	299.02	306.83	302.69	308.4	299.36	304.8	305.96	302.35	306.32	299.63	303.65	298.94
304.44	304.67	298.6	301.55	302.09	308.61	304.04	301.36	304.49	301.8	300.72	304.34	297.55	303.15	304.38	304.22	302.39	299.35	303.45	306.71	306.3	302.41	304.51	304.13	302.32	303.88	306.46	302.17	305.82	306.94	304.05	304.01	304.11	300.75	305.98	302.91	302.42	306.61	305.7	302.08	305.37	306.49	300.24	303.31	307.63	304.47	304.46	304	302.72	306.14
321.11	319.72	318.65	318.9	320.62	325.32	317.7	319.27	315.7	319.61	320.38	320.31	319.82	316.29	323.88	318.96	319.19	317.71	320	315.67	318.78	315.72	318.85	318.22	318.53	314.79	319.87	309.63	319.98	320.56	314.3	320.26	317.12	312.57	315.97	319.34	317.62	319.63	317.78	319.51	315.42	317	318.57	320.53	318.15	320.05	318.25	318.22	316.37	317.13
329.82	321.18	328.39	328.68	322.25	328.87	333.05	328.88	328.61	327.49	324.81	327.76	330.96	330.91	328.91	328.13	324.5	330.05	328.42	324.43	331.87	329.58	327.6	328.4	333.2	323.21	328.08	321.35	329.78	325.52	330.33	330.74	327.93	327.21	327.88	323.31	328.08	333.49	329.21	332.04	328.36	326.62	331.13	329.5	327.8	329.41	331.08	329.37	334.97	328.95
313.03	306.94	309.15	305.88	306.93	312.61	302.98	300.19	306.81	307.55	310.57	307.66	310.17	306.02	302.66	306.65	314.61	308.88	305.02	303.16	307.81	312.95	309.88	311.64	306.31	315.72	308.25	307.97	311.39	310.57	309.37	307.35	306.65	311.07	309.25	305.53	306.2	311.42	309.37	311.04	311.68	308.86	304.32	304.08	313.26	309.84	306.21	312.77	310.36	315.15
303.6	300.88	300.87	302.66	303.73	303.97	306.16	299.62	302.75	300.85	298.58	306.1	302.05	304.23	304.76	302.21	305.86	300.64	303.52	299.72	310.06	308.6	305.08	304.8	304.17	302.02	302.27	301.56	298.15	307.92	299.53	302.64	300.8	302.7	302.78	297.29	306.38	303.41	305.69	300.74	304.19	306.3	301.71	302.67	305.22	304.38	300.64	305.5	301.71	301.56
327.07	332.17	331.38	329.5	324.93	327.6	324.81	326.05	328.41	324.89	324.54	326.29	330.59	327.1	331.01	328.35	325.95	327.12	332.02	328.74	329.47	326.96	330.02	327.73	326.35	325.16	327.63	331.62	325.56	330.87	328.62	329.55	331.85	326.83	325.34	325.6	327	335.09	329.3	323.46	326.93	325.76	324.64	322.72	328.63	329.3	328.83	328.21	327.42	328.17
305.93	304.5	304.48	310	311.42	302.98	307.09	305.52	303.82	305.08	306.7	304.18	305.2	306.77	302	308.79	306.92	304.42	308.41	304.41	304.26	301.74	304.15	303.29	302.89	306.61	307.41	305.3	302.55	304.62	308.07	308.85	306.36	306.84	303.83	308.95	303.29	303.91	302.26	309.17	305.36	306.32	301.59	300.3	306.38	304.81	302.12	305.08	309.3	307.87
318.91	314.94	314.53	311.02	313.49	313.19	313.98	313.82	313.58	317.38	316.1	314.41	317.47	315.17	312.4	317.73	316.56	313.93	311.61	316.88	313.51	317.01	320.01	315.08	317.21	315.79	311.85	318.74	314.67	318.77	311.95	316.59	314.28	315.11	314.93	315.04	312.93	318.11	313.29	317.7	316.28	316.39	311.75	313.49	317.5	317.24	317.09	310.1	311.54	316.23
307.74	304.44	307.34	306.32	304.52	310.22	306.29	307.15	307.85	313.31	308.6	309.91	306.22	307.18	304.06	312.39	312.43	302.56	308.29	307.86	305.95	306.95	307.98	308.99	313.89	305.12	309.45	305.53	304.58	310.23	312.26	306.38	312.47	304.07	310.19	302.85	309.85	301.41	308.02	310.41	307.37	309.18	308.45	307.54	305.53	304.17	304.1	303.7	309.1	307.36
302.97	301.14	307.72	296.37	306.34	307.65	302.4	302.34	306.25	303.38	304.3	306.5	305.12	299.94	301.65	306.37	306.72	304.91	302.17	302.28	300.36	304	303.31	299.73	307.02	308.74	301.71	303.87	303.63	302.49	302.7	303.7	305.63	303.67	306.46	302.55	303.81	305.76	299.56	304.99	301.27	306.88	301.17	307.71	299.25	308.45	310.12	304.86	301.83	304.17
303.8	304.38	302.56	302.91	301.57	309.04	301.26	304.52	304.27	300.44	305.57	304.79	301.84	300.78	300.52	304.59	301.5	303.12	303.1	303.78	302.23	299.53	302.9	303.06	302.69	301.18	302.71	299.74	301.85	305.11	308.59	302.44	305.93	307.52	301.31	300.57	301.73	302.58	303.65	300.6	307.94	303.44	297.8	301.8	309.49	305.24	303.51	306.61	303.43	304
316.28	317.18	315.23	314.72	318.73	318.3	315.72	310.21	313.47	317.83	312.48	318.7	314.96	316.26	316.98	317.37	314.36	318.36	315.67	320.36	312.33	316.6	317.66	320.76	315.13	317.26	318.06	315.44	316.38	317.73	316.1	316.33	318.07	315.76	310.44	315.95	313.63	318.98	316.91	312.57	311.39	317.55	311.33	315.74	317.08	315.18	316.6	316.87	315.69	316.87
304.91	299.01	301.39	305.39	305.45	297.69	296.77	300.98	301.33	301.65	301.56	298.78	297.46	302.64	299.74	299.98	301.12	300.57	301.52	296.87	303.32	301.08	303.49	304.65	303.47	297.26	302.64	297.27	299.2	297.04	298.13	299.79	297.49	295.4	299.82	298.61	298.65	303.2	300.67	296.79	300.47	301.68	304.55	309.05	299.53	296.27	302.27	303.87	294.24	302.39
315.06	318.01	316.28	315.95	311.49	315.68	314.49	316.13	317.14	314.71	319.33	313.43	314.28	317.31	315.59	313.73	313.72	318.14	313.85	319.02	316.6	313.05	318.46	313.84	309.83	313.79	312.58	316.1	312.58	316.07	313.9	316.41	321.57	309.11	309.8	313.47	315.74	315.52	319.44	313.87	313.34	316.71	317.28	314.42	319.86	312.31	315.59	313.01	313.21	314.26
318.3	312.92	315.38	315.93	313.4	312.18	317.23	314.71	313.96	311.7	317.24	312.98	315.2	310.25	312.54	313.14	307.02	313.65	311.26	313.02	312.69	316.22	314.78	315.49	315.43	313.16	312.35	314.35	317.69	315.23	314.3	309.95	312.97	316.01	312.94	314.42	317.4	311.1	315.9	316.48	315	315.8	315.03	314.05	311	317.48	316.74	313.9	313.98	315.28
303.05	304.51	297.62	302.01	302.6	302.49	299.87	301.18	303.39	302.07	300.6	302.02	305.03	298.12	299.34	299.83	304.72	303.2	300.48	301.42	303.52	305.89	299.45	299.03	298.74	303.32	299.68	301.89	297.45	301.92	295.79	301.97	305	304.17	303.47	298.12	300.45	302.49	298.44	305.07	301.94	299.16	301.03	302.75	298.29	300.07	296.75	307.69	305.44	296.34
298.48	301.87	300.92	302.35	297.5	303.59	301.54	304.4	302.59	304.51	299.87	302.97	308.27	299.39	304.17	297.69	301.35	297.55	302.89	303.84	295.79	301.39	297.55	300.48	305.57	301.71	300.3	302.89	305.32	304.98	300.87	305.59	300.05	299.45	300.81	302.88	299.73	306.95	305.75	301.1	300.65	305.22	297.23	295.53	296.56	301.86	304.55	297.72	303.16	299.42
307.25	307.23	307.74	308.09	306.79	312.06	308.92	306.85	310.2	309.17	312.52	314.13	307.42	313.1	310.36	306.44	309.64	311.3	307.75	311.95	312.01	309.95	309.04	311.49	312.2	304.18	309.88	311.94	309.82	310.39	307.07	308.66	312.07	310.73	308.36	309.54	317	311.16	307.81	313.05	307.7	313.73	311.24	308.44	313.21	311.66	309.67	309.58	313.49	309.46
327.11	326.17	326.85	323.05	327.4	329.28	329.39	328.95	328.83	327.21	325.8	323.9	330.8	331.35	328.55	327.26	329.4	326.19	328.55	331.08	326.33	330.79	332.49	326.75	328.52	327.4	335.53	325	331.83	333.75	325.64	329.76	336.46	331.4	323.36	327.23	326.88	325.45	326.63	332.3	327.13	330.34	330.65	328.9	326.63	328.67	331.69	328.62	330.78	328.42
304.4	301.99	304.44	304.17	309.78	299.17	306.78	302.64	303.68	307.13	303.18	302.51	308.97	306.04	299.83	303.82	307.05	306.08	304	302.69	305.8	298.53	299.83	308.65	298.81	303.99	301.97	303.87	306.23	301.84	302.56	302.43	300.56	303.79	306.06	308	308.18	302.74	304.55	307.7	304.47	307.42	303.77	306.92	305.93	302.74	303.49	305.41	304.95	306.4
312.71	312.56	314.78	319.96	312.95	314.16	314.16	313.52	318.35	315.66	315.98	313.35	313.61	313.42	315.9	309.03	313.74	316.8	319.35	313.55	314.9	311.4	315.8	313.76	316.28	314.22	314.08	310.25	319.71	316.81	320.17	308.96	314.82	317.35	316.08	317.86	314.48	318.73	313.1	317.36	307.98	313.59	319.17	317.32	313.39	314.33	317.05	315.25	314.57	315.69
296.21	296.05	297.1	295.59	298.24	296.03	300.48	296.53	299.59	301.65	293.97	302.35	296.56	301.73	301.05	294.25	296.07	294.95	294.73	295.13	299.46	292.33	293.64	294.18	298.45	294.18	299.45	296.63	299.72	297.99	294.37	296.34	297.58	293.93	298.28	297.88	300.55	296.77	302.86	292.34	296.87	297.64	293.24	299.17	301.06	294.72	297.33	297.03	301.21	293.56
298.6	297.58	302.79	294.1	302.6	302.2	300.13	301.37	300.04	298.29	298.79	301.45	304.47	300.73	304.11	297.98	302.15	301.89	293.89	299.95	296.52	304.89	301.5	298.52	300.52	298.56	299.57	302.09	294.74	296.49	298.62	299.85	298.74	296.63	300.35	298.88	304.33	299.02	298.5	302.04	306.41	303.82	298.61	307.7	300.51	304.75	299.05	302.1	300.08	309.31
303.93	303.51	306.42	304.13	303.71	302.47	301.96	307.49	302.24	307.87	307.47	300.69	306.98	304.97	300.83	304.52	309.03	304.93	309.11	303.14	307.61	303.36	304.41	310.28	308.75	305.26	302.74	309.75	308.76	303.72	309.48	305.7	310.33	304.32	306.51	303.1	309.09	309	299.91	303.67	307.96	306.3	302.72	307.46	307.11	303.95	305.93	306.3	308.86	302.99
302.46	303.73	303.38	305.87	300.79	304.85	304.21	306	302.73	304.72	301.61	304.98	300.04	306.88	301.85	304.37	305.33	304.63	306.21	306.15	300.4	308.8	303.37	303.53	305.82	302.95	300.5	302.41	304.42	305	309.02	309.14	302.55	306.98	300.02	301.24	306.21	306	303.31	307.74	299.37	304.49	300.49	303.75	305.94	307.18	303.52	301.31	304.07	303.62
292.99	293.66	293.99	295.29	293.22	293.57	294.42	299.89	290.75	295.03	297.97	300.17	298.96	295.2	291.36	294.44	295.51	294.75	294.58	295.2	298.92	293.97	298.4	296.57	294.62	290.79	295.94	293.97	297.76	298.53	297.09	293.31	300.95	297.64	297.94	294.19	295.66	293.3	293.25	299.2	294.14	296.31	293.67	298.81	293.64	293.13	295.19	297.01	295.93	293.91
307.74	309.19	299.65	302.83	299.33	306.73	300.81	302.56	303.34	308.19	304.67	303.43	300.92	302.42	304.73	301.49	304.05	303.68	302.19	303.43	304.45	303.28	303.3	305.19	300.34	303.2	303.28	304.67	303.25	307.04	300.71	303.38	303.49	305.03	307.22	309.77	299.99	300.26	302.95	307.05	303.1	305.05	306.11	305.36	306.72	301.78	304.99	302.15	299.8	304.7
305.99	303.26	305.88	301.97	304.46	298.73	301.88	301.14	301.11	304.66	304.51	304.84	303.3	305.25	301.58	302.64	306.74	301.25	307.64	305.92	299.42	301.71	304.57	303.13	300.77	303.59	307.73	306.66	301.81	306.4	304.32	303.74	301.78	304.94	305.16	298.26	303.13	304.98	301.81	303.76	298.94	297.48	305.32	303.77	302.22	298.22	304.71	303.31	307.72	298.95
304.98	312.06	303.94	310.94	315.25	312.43	308.76	309.1	314.5	310.48	307.98	306.22	312.33	312.43	310.29	312.54	310.04	313.54	312.97	310.37	310.72	309.52	314.26	313.54	316.02	312.71	308.64	311.08	315.34	313.67	308.51	312.47	305.96	309.57	307.18	309.88	310.92	310.81	313.42	309.91	311.75	312.09	313.05	309.53	313.58	313.83	311.15	313.35	311.01	314.91
318.09	312.67	312.5	321.42	315.38	315.81	319.24	318.25	318.25	319.67	318.06	319.79	312.76	317.3	317.67	318.37	320.88	314.24	319.88	319.83	314.1	317.02	317.01	318.19	317.37	318.74	317.14	315.37	316.78	320.49	320.61	317.41	321.67	316.19	323.55	317.72	315.4	314.72	317.09	318.86	321.51	325.81	314.9	320.49	318.39	317.32	316.3	317.69	316.75	325.32
303.28	302.69	301.01	304.32	301.97	305.05	303.72	299.31	303.61	305.57	306.32	303.36	306.12	298.37	299.54	300.4	302.33	298.93	300.53	304.51	302.36	303.64	298.64	299.46	308.85	298.99	304.24	300.04	299.69	303.01	298.97	302.31	301.55	300.98	299.86	300.7	303.58	304.01	301.11	300.24	301.68	300.89	299.04	303.66	300.55	302.82	301.98	306.25	300.85	299.1
323.04	325.68	329.97	326.37	326.69	324.32	324.17	326.84	318.83	327.64	323.87	329.16	321.59	321.44	324.42	325.31	328.24	324.45	317.47	325.88	328.35	324.11	321.85	325.93	325	326.7	329.73	324.29	323.07	323.02	327.94	327.92	327.52	326.34	328.95	322.75	326.44	322.05	323.24	325.2	321.56	330.18	326.41	322.84	322.67	330.5	321.5	317.58	329.71	324.77
321.14	315.61	319.54	312.26	315.65	314.66	316.24	320.39	318.48	316.42	319.36	315.86	316.94	320.31	316.26	318.77	315.07	318.52	321.36	314.19	319.03	321.11	319.18	316.21	314.76	315.44	315.1	311.9	323.62	321.07	320.55	316.38	313.66	316.07	316.24	317.76	318.63	319.72	319.93	314.45	318.58	317.35	318.39	320.34	314.55	321.85	314.5	321.08	312.48	316.78
315.39	316.25	308.75	316.46	314.37	316.05	314.69	319.26	317.27	317.97	314.44	320.53	313.44	316.49	311.24	315.18	312.41	314.91	316.43	315.87	311.54	314.53	313.88	313.09	313.56	313.51	318.74	318.17	313.83	313.55	320.6	310.08	315.69	315.05	314.49	316.51	314.05	322.5	317.91	318.62	320.05	312.18	314.67	308.89	321.88	315.79	316.36	317.94	315.68	317.69
294.86	295.72	290.72	294.26	299.94	294.29	294.04	292.39	294.12	295.38	290.8	294.66	294.87	296.91	302.37	294.33	293.21	292.36	295.33	295.39	293.92	294.86	293.4	295.38	293.51	295.88	293.26	301.38	299.08	296.05	292.69	291.71	296.12	285.98	293.04	294.39	294.68	291.7	293.91	298.61	296.52	296.89	291.02	291.57	295.4	290.76	291.5	294.11	293.36	295.9
300.5	301.17	300.54	300.94	300.42	303.66	303.89	304.01	300.32	301.69	297.99	300.14	299.27	302.5	303.14	301.44	303.25	304.25	306.83	301.41	300.47	295.69	304.56	303.01	300.86	300.48	301.77	306.25	299.44	296.08	299.08	296.32	295.88	297.43	299.35	299.85	303.39	302.49	300.79	296.45	300.9	303.55	304.65	299.78	303.42	301.09	297.51	302.53	301.86	302.97
306.46	302.66	302.68	305.82	304.13	303.98	301.53	303.35	304.37	303.68	304.27	305.22	304.83	305.47	302.97	302.91	303.58	304.08	305.19	304.12	304.47	302.6	304.69	304.39	305.68	302.03	308.97	299.74	305.91	302.82	304.16	306.55	308.51	304.17	300.56	306.54	305.37	301.38	305.43	303.01	304.56	307.16	306.62	300.7	301.42	307.37	304.24	304.19	303.56	307.68
326.96	326.73	328.29	324.89	328.42	323.75	324.93	319.68	325.15	324.74	324.46	324.39	323.46	324.7	324.46	324.01	322.52	321.28	327.23	327.68	327.38	327.03	324.99	320.49	324.37	323.45	326.16	326.4	321.12	320.61	326.92	327.49	322.23	322.46	327.15	327.19	323.71	320.78	328.99	324.41	326.75	323.11	324.23	328.67	325.03	325.76	326.45	328.1	330.77	325.11
327.29	330.81	328.83	325.14	322.9	331.75	330.62	326.51	327.83	327.81	328.63	330.68	330.25	331.36	325.95	327.38	330	327.71	329.43	329.44	333.05	325.07	326.65	328.18	329.06	330	326.18	327.9	331.2	327.87	326.43	327.44	322.12	326.03	328.85	332	327.79	326.72	325.65	328.95	329.64	327.73	326.27	325.78	332.95	327.34	327.67	327.58	329.42	326.33
292.13	292.46	289.72	292.27	294.77	290.55	295.37	293.19	299.29	293.99	298.11	293.93	290.33	295.6	299.94	292.16	293.02	294.82	296.6	292.52	294.91	296	298.19	291.29	296.13	292.27	296.39	295.25	290.93	294.13	295.84	295.33	291.03	295.49	292.32	297.11	293.74	294.56	295.15	292.07	295.63	288.43	290.34	292.55	292.65	294.81	294.27	297.1	294.1	291.6
307.26	305.64	299.81	303.22	299.69	305.42	305.62	307.02	302.4	306.78	304.99	305.5	305.9	306.13	304.17	304.43	302.92	300.19	300.34	303.83	300.02	301.82	304.77	303.14	305.88	301.85	305.98	307.77	305.26	303.41	303.68	308.2	307.33	303.68	303.7	307.69	301.5	303.83	309.99	307.1	301.9	303.81	302.18	302.52	303.64	310.25	302.48	310.05	307.18	307.44
303.6	303.16	300.39	305.15	307.67	304.35	303.7	302.71	303.07	304.69	299.48	302.81	305.23	307.93	299.36	306.08	302.15	296.46	302.42	308.76	297.56	307.55	304.02	305.14	303.37	305.77	305.52	302.52	300.69	302.29	302.19	304.49	303.02	302.67	303.6	298.39	306.2	303.43	304.75	305.06	306.76	303.63	299.68	300.99	307.12	301.66	301.94	301.22	306.51	298.91
302.79	302.92	304.25	298.86	300.77	299.22	301.55	299.61	299.42	303.21	298	302.97	300.53	296.03	296.12	297.98	305.97	302.29	296.94	300.96	298.44	298.4	303.99	299.37	305.2	301.31	303.55	300.09	302.52	300.77	299.45	300.27	300.55	305.62	301.61	301.87	303.03	296.49	306.26	296.26	297.96	298.6	301.29	300.27	300.24	301.38	306.12	296.32	302.36	304.46
302.17	305.36	305.27	294.54	301.35	304.2	300.17	302.86	304.88	300.42	303.6	300.61	308.54	299.53	298.86	304.38	303.86	305.79	303.47	303.72	306.32	298.21	303.77	303.22	301.21	304.79	305.05	301.24	305.17	303.84	301.86	302.64	308.05	298.14	300.5	306.95	299.71	298.37	304.39	300.8	301.8	292.2	305.73	305.61	306.47	303.42	309.7	303.55	304.37	299.51
323.2	329.4	327.27	325.07	323.7	321.11	321.27	324.05	321.08	323.7	324.8	323.51	325.64	325.98	326.21	320.43	322.27	319.31	323.53	326.15	324.24	326.44	323.99	324.2	325.89	322.02	325.9	324.69	323.3	321.09	323.71	323.68	328.26	320.44	326.41	328.43	318.94	325.45	326.59	324.56	321	321.14	322.92	327.71	324.6	327.44	320.66	323.18	325.58	321.65
320.71	317.39	321.82	317.1	317.81	319.1	317.95	318.77	321.8	318.9	317.05	316.92	318.01	317.84	319.24	319.42	320.2	319.25	318.24	318.14	325.29	319.43	318.13	321.37	313.19	319.16	320.51	318.74	316.98	321.15	320.04	319.53	324.63	320.71	315.61	317.55	321.12	315.96	321.08	320.34	316.91	320.92	317.84	317.9	318.79	318.99	316.58	316.63	317.63	325.3
305.95	303.95	304	309.15	306.63	307.43	306.05	305.76	311.34	309.65	309.8	299.57	306.83	307.04	309.24	307.94	303.04	309.3	306	305.69	308.8	306.25	305.8	303.59	307.21	306.82	310.98	306.59	304.18	303.38	302.07	303.3	305.65	306.3	307.82	308.91	302.09	303.41	306.05	306.87	307.96	303.86	304.67	311.69	308.32	304.66	304.92	310.32	308	301.32
321.26	316.17	320.93	325.18	321.26	319.1	322.29	313.64	319.89	319.01	316.05	323.45	312.79	320.57	320.35	320.94	319.49	318.95	316.72	316.55	314.63	318.34	319.85	320.25	320.32	321.85	326.54	320.1	318.11	322.66	316.13	320.45	320.19	319.24	318.53	315.26	319.02	320.57	320.83	322.03	316.97	316.91	312.72	321.78	318.65	319.99	317.64	316.34	318.62	320.25
302.8	300.9	305.16	304.31	301.33	300.75	303.59	301.78	295.63	310.51	306.19	302.68	302.7	308.79	304.99	302.61	299.69	301.03	299.76	301.52	306.27	300.01	301.62	302.98	301.2	306.51	305.53	303.18	302.54	299.96	309.69	310.64	301.59	300.43	305.4	305.8	300.98	306.3	305.75	301.64	301.32	306.78	302.18	301.25	297.73	299.15	302.66	303.07	303.82	304.29
287.81	301.47	297.95	293.93	299.9	303.39	299.45	297.37	297.25	294.16	298.4	298.94	298.81	292.5	296.69	295.23	299.3	292.36	296.35	300.3	296.7	298.79	297.65	295.47	301.84	292	298.08	293.37	297.93	295.68	293.09	296.41	292.48	296.29	298.29	295.91	302.29	299.31	296.84	295.64	297.78	301.49	299.32	300.77	297.69	293.12	297.53	299.75	294.29	295.86
310.4	311.56	306.72	306.82	313.66	312.31	311.06	302.81	305.79	305.61	310.1	304.78	307.11	310.08	306.01	313.11	307.56	307.22	306.12	305.31	313.32	308.49	310.48	306.38	305.65	309.1	312.81	310.28	310.29	311.96	308.98	309.98	312.89	304.34	306.1	307.18	307.22	314.96	304.92	301.42	308.91	304.99	308.21	310.76	307.8	307.02	307.12	309.11	311.65	310.81
308.55	301.98	299.79	298.69	307.37	304.08	303.51	301.8	308.32	306.99	301.28	305.16	298.12	304.12	304.77	302.29	307.92	302.64	299.81	300.7	305.48	306.07	302.6	303.19	304.93	300.6	300.52	306.3	306.48	304.83	304.76	304	301.39	312.34	302.32	300.55	302.85	305.08	298.13	306.12	303.52	299.26	300.55	308.24	301.72	308.35	301.91	300.71	304.88	307.14
301.12	299.98	299.86	298.62	302.64	300.56	299.19	301.47	305.93	305.85	302.57	305.47	303.08	304.12	304.42	304.46	301.51	305.45	305.36	304.57	302.26	301.8	308.66	302.69	307.73	305.58	302.16	301.6	301.66	299.42	301.43	306.96	301.64	301.68	300.07	298.1	302.49	307.17	302.32	305.74	302.55	299.32	304.33	299.61	298.32	300.45	308.25	299.58	308.98	302.53
296.23	296.93	299.16	297.23	301.35	296.84	296.67	298.61	302.6	298.81	298.31	294.68	298.14	296.48	296.82	294.66	297.14	299.63	295.42	296.82	296.39	303.6	296.14	295.69	296.57	295.13	292.64	295.66	299.45	296.33	301.21	290.12	291.42	297.47	292.48	297.4	295.98	293.62	298.23	293.93	298.37	293.9	294.34	296.67	298.89	301.03	293.66	295	292.84	298.72
303.29	302.5	301.4	302.05	303.93	300.74	301.5	305.1	303.99	300.52	302.42	302.24	300.02	298.41	305.3	301.26	304.49	302.99	304.04	306.64	300.31	298.84	302.11	304.19	298.92	301.63	298.35	300.14	298.39	302.26	299.89	300.65	299.73	300.46	301.56	303.07	298.18	303.13	303.55	296.1	298.15	305.82	303.97	291.68	299.36	301.97	299.9	301.9	301.61	300.35
307.84	310.12	306.38	307.27	305.24	301.04	307.56	301.78	304.83	307.03	302.86	304.51	306.12	304.84	305.87	307.89	302.79	305.21	308.05	302.05	306.22	304.95	302.7	307.24	303.4	302.16	305.42	305.66	301.81	305.08	299.24	306.14	304.22	303.84	307.06	307.44	306.44	301.85	305.63	303.62	304.31	301.81	302.28	309.05	302.04	308.04	305.55	311.85	304.4	303.69
324.12	320.52	323.39	327.67	324.23	322.13	323.29	321.4	330.29	329.17	327.05	324.08	324.94	330.57	326.88	328.65	325.78	330.58	323.97	326.52	330.56	328.73	326.16	325.33	326.42	323.87	327.7	327.38	326.76	322.71	326.76	333.76	330.57	326.48	321.07	322.55	327.58	325.24	328.53	327.45	330.87	325.84	327.36	326.76	331.56	330.05	327.48	326.06	329.65	325.24
322.86	325.09	326.46	321.39	325.92	325.35	323.3	322.89	326.06	322.24	324.3	321.95	322.51	325.79	327.89	330.04	324.16	326.42	326.43	325.98	318.22	326.13	321.54	323.84	327.12	325.15	322.67	322.85	322.55	323.12	325.21	326.29	323.63	323.42	325.33	321.37	330.8	325.42	324.84	326.91	330.03	326.17	322.1	323.59	323.9	324.85	326.49	328.61	327.38	322.93
297.39	291.46	294.78	296.02	294.97	292.72	289.68	292.47	297.03	290.85	291.99	293.67	292.93	297.53	299.61	295.05	294.79	297.84	291.34	293.19	288.05	293.18	295.79	292.93	291.32	290.75	299.33	291.46	288.37	295.43	293.32	291.6	293.66	296.61	295.98	294.28	292.22	296.25	297.6	299.49	297.22	290.34	291.96	296.92	296.99	290.18	296.59	298.06	291.46	290.99
307.4	305.29	301.5	301.79	301.26	301.56	303.14	298.52	304.41	302.59	305.88	300.92	306.86	302.53	301.89	298.6	302.29	298.72	304.77	305.03	301.8	307.35	306.11	305.48	305.74	304.71	303.41	304.5	303.17	302.86	306.15	303.46	299.1	301	302.45	305.7	305.83	304.97	305.81	300.89	299.62	303.45	304.35	305.54	303.68	302.45	302.34	304.12	304.03	303.45
313.15	313.06	312.41	308.94	313.6	312.33	314.86	313.84	309	312.7	304.82	310.36	313.79	314.59	308.44	310.92	319.1	319.93	316.78	310.62	312.49	314.51	311.31	314.57	311.71	313.85	312.52	311.54	311.8	309.04	304.33	307.85	311.11	316.44	313.75	313.31	311.73	311.66	311.39	316.03	311.6	314.12	307.69	311.62	312.89	311.85	317.13	314.06	312.24	312.35
301.33	302.28	308.79	297.32	301.81	306.29	303.68	308.13	301.81	304.91	304.32	301.5	302.96	306.67	303.67	302.53	303.87	306.07	299.06	302.35	305.44	303.32	304.09	303.21	297.78	305.93	308.96	307.51	301.51	304.26	302.55	305.61	305.58	302.61	311.04	310.33	307.47	303.85	302.94	301.63	305.66	305.03	306.29	306.53	305.82	301.07	304.47	298.18	306.05	301.58
315.46	312.18	309.18	317.36	307.87	313.85	315.89	310.58	315.43	316.01	314.39	316.67	313.56	317.81	312.52	315.38	313.44	317.05	311.18	308.59	311.92	313.93	311.25	316.97	313.44	312.03	317.17	311.77	316.81	309.86	315.8	312.27	309.19	315.43	316.58	315.26	311.49	310.24	315.78	315.09	318.62	317.57	313.89	311.07	313.35	312.34	312.83	311.94	311.09	309.69
293.7	294.63	297.65	295.32	295.49	290.26	292.65	292.88	292.7	291.16	292.81	290.17	294.39	294.97	296.82	296.46	290.4	289	292.91	294.01	293.02	294.3	293.36	294.48	294	288.64	293.86	300.05	292.36	289.73	294.25	290.87	289.79	290.15	292.72	291.06	292.33	292.67	295.56	294.9	290.21	295.98	298.08	292.82	293.64	291.08	294.78	295.43	292.36	294.2
303.26	304.71	298.35	295.37	300.43	295.87	304.7	301.8	304.79	297.03	301.47	299.18	302.2	299.69	299.19	298.44	302.38	299.87	298.86	303.14	302.26	302.67	292.83	293.96	297.77	298.49	301.86	305.67	294.82	303.63	302.39	301.51	303.81	301.18	298.86	307.75	296.98	302.74	306.78	298.74	298.63	300.89	303.45	301.99	299.53	300.58	297.58	295.95	301.34	301.17
327.97	332.22	327.05	328.15	325.82	331.3	326.49	327.7	327.9	328.45	323.03	327.23	328.41	331.28	330.91	329.89	326.02	322.85	325.76	329.43	323.7	328.49	326.63	323.9	327.39	323.15	323.13	326.37	329.68	330.14	323.5	329.58	325.57	324.33	329.68	332.02	326.3	327.75	329.15	320.78	330.19	327.46	324.18	329.56	325.75	327.44	327.66	329.27	322.55	325.87
305.65	307.2	303.4	304.86	302.41	308.73	302.96	304.72	304.01	304.44	307.95	303.39	308.21	310.11	308.61	301.63	300.78	303.72	303.36	306.89	305.09	306.85	308.28	306.02	301.46	303.84	307.48	303	309.94	303.57	309.07	301.1	307.19	302.19	309.56	298.25	307.54	302.72	308.73	303.12	305.32	309.94	306.65	304.72	310.72	302.02	308.56	303.97	300.56	306.9
303.51	305.77	303.7	304.26	303.97	298.91	305.86	309.68	305.3	305.42	304.7	308.17	306.61	305.14	302.91	308.75	304.81	305.43	305.51	304.61	303.87	303.41	303.02	304.58	307.39	304.66	301.17	305.01	311.28	304.68	307.89	305.96	308.02	303.57	303.47	299.75	302.08	302.67	300.48	305.62	301.91	304.97	304.45	305.94	306.81	298.65	303.62	301.13	305.22	304.61
304.42	304.11	301.53	306.57	306.61	303.97	305.43	303.29	304.7	304.86	310.39	305.29	303	300.78	306.59	307.23	306.87	305.71	300.81	305.69	305.35	308.94	301.17	311.78	307.79	305.87	304.45	301.89	304.24	307.8	308.1	311.32	304.78	303.95	307.18	306.36	306.54	307.61	306.3	303.23	307.13	305.98	308.41	305.74	308.46	299.09	302.91	302.5	305.94	303.29
301.83	302.18	301.92	301.17	303	300.89	296.08	306.03	301	299.08	303.15	302.91	306.25	298.73	303.05	296.67	305.21	302.68	299.27	298.2	300.93	303.23	296.77	301.82	298.48	299.81	297.32	298.38	297.74	301.55	299.88	299.92	299.9	296.33	297.06	300.15	298.48	304.23	296.15	300.87	300.2	298.79	299.74	299.62	299.18	306.32	303.1	297.15	301.33	297.58
314.99	313.26	314.93	315.42	309.35	315.45	315.43	319.2	315.24	316.75	311.56	314.98	313.94	312.99	315.98	314.44	318.43	315.65	321.78	310.58	314.03	313.98	316.95	311	314.19	312.36	314.38	314.26	311.67	310.6	316.24	314.13	311.87	315.06	320.59	314.17	317.96	318.14	315.57	314.23	321.28	317.53	313.92	314	314.85	310.67	313.77	316.81	322.51	314.29
316.19	316.6	312.02	320.24	313.05	315.33	314.65	316.06	314.37	319.16	314.21	312.89	316.32	316.63	317.52	316.08	311.24	312.17	313.63	321.27	314.02	311.65	316.68	315.86	316.44	321.22	318.32	310.48	318.13	316.39	312.14	313.42	314.04	319.38	321.48	314.9	314.16	318.9	314.85	308.28	317.79	316.39	316.48	315.26	316.34	316.85	318.44	312.7	315.93	314.03
315.09	316.3	323.1	314.55	317.54	319.39	320.02	316.4	321.5	318.54	319.17	317.82	323.12	320.93	314.92	320.04	317.12	319.45	318.14	316.66	324.19	315.99	314.17	319.14	319.34	324.78	322.89	320.27	319.55	316.59	318.34	313.21	317.94	317.51	318.01	313.75	318.7	317.66	317.27	321.45	315.03	314.95	317.79	320.4	315.74	310.35	315.83	317.43	319.25	323.82
313.76	312.39	309.81	311.02	312.63	311.5	318.22	311.62	316.79	317.11	309.28	317.16	314.34	307.89	316.47	312.24	313.99	314.07	311.46	310.6	313.56	311.41	320.16	312.48	312.9	312.42	310.55	311.65	311.99	311.58	315.16	309.95	317.88	316.01	310.81	309.59	318.81	315.15	307.88	311.11	313.73	313.33	313.95	312.92	313.52	311.54	312.06	315.51	315.23	318.33
306.23	304.14	311.58	310.13	310.07	307.46	310.4	310.48	312.05	308.36	309.03	308.82	310.53	308.78	306.54	311.03	312.86	309.65	311.35	309.87	308.71	317.14	309.21	307.33	306.54	307.89	304.97	311.43	310	302.65	306.94	304.32	312.63	307.44	312.52	308.17	312.78	316.05	310.97	305.77	309.84	309.79	308.53	305.31	305.89	308.61	304.88	303.1	308.38	309.77
310.86	311.41	308.62	302.93	303.23	309.58	301.85	306.28	298.57	302.79	303.28	309.17	310.89	307.58	305.83	307.33	304.86	301.92	303.61	305.84	303.74	301.11	301.25	303.31	305.13	303.02	307.32	306.18	308.16	306.63	302.48	306.53	308.6	301.19	307.04	303.51	304.12	303.9	305.2	298.7	303	307.31	307.44	302.69	306.99	303.29	303.91	301.59	300.25	300.23
310.59	310.22	313.84	311.02	313.29	309.51	313.24	309.16	310.35	308.21	310.83	311	316.46	313.14	305.67	310.16	313.14	310.79	308.67	308.01	309.2	311.15	313.49	311.85	311.04	311.57	309.87	312.35	306.58	311.56	306.58	310.95	316.25	311.36	310.86	308.18	313.82	307.56	311.59	313.03	310.59	315.31	315.18	315.4	309.54	308.14	313.79	313.26	309.23	308.04
302.87	302.55	302.23	304.7	302.63	307.64	301.95	300.46	299.64	304.24	305.08	306.08	304.7	302.61	300.99	305.13	300.42	299.93	304.28	300.11	310.84	308.13	301.61	302.02	306.67	303.89	303.24	306.65	303.43	310.02	304.47	306.38	303.62	304.81	302.28	306.93	312.17	308.89	307.38	302.34	302.38	305.51	308.16	304.4	306.34	303.78	314	301.19	306.72	303.28
320.33	319.79	315.28	319.53	319.6	316.11	321.83	319.82	319.12	320.6	313.96	317.07	317.49	324.06	311.5	320.64	314.7	321.19	314.37	320.16	315.56	321.19	315.46	312.03	321.68	320.17	317.95	317.61	317.97	319.93	317.89	324.86	320.12	316.88	319.58	322.39	315.71	316.17	316.7	318.58	320.33	318.67	323.73	317.53	319.39	316.29	320.61	316.52	318.84	315.76
317.97	313.41	314.12	314.65	317.44	310.1	312.28	313.79	311.25	314.32	315.65	309.27	312.04	313.3	319.33	314.52	312.93	313.33	316.29	315.24	316.02	315.41	312.84	317.95	317.63	307.66	314.79	314.55	310.83	310.5	313.8	312.78	312.56	316.57	316.49	317.73	314.1	310.63	317.79	313.38	316.13	306.34	314.18	314.38	313.37	318.86	312.13	309.66	310.88	316.69
307.57	310.05	306.21	308.58	303.9	306.35	306.39	303.08	302.51	303.84	305.53	306.07	303.41	308.69	306.49	308.02	305.85	308.55	302.97	305.98	306.75	300.79	308.96	307.69	306.45	311.63	305.09	307.92	305.99	307.17	306.32	305.87	308.79	299.45	307.42	309.07	310.54	300.89	304.16	306.71	308	302.63	302.73	308.78	303.07	303.83	304.58	306.86	306.84	302.88
315.56	316.14	318.4	311.88	315.65	317.51	318.73	314.75	321.73	313.47	315.03	316.6	313.46	308.5	316.63	311.93	311.95	314.33	315.4	306.36	312.99	317.41	313.32	307.66	317.42	309.76	315.84	310.18	311.74	317.3	313.84	316.18	309.35	312.02	314.5	313.01	312.58	314.97	318.18	317.37	316.45	314.76	316.52	312.78	314.92	312.44	319.63	319.1	319.28	310.54
299.69	310.35	304.8	305.4	307.93	305.7	305.52	305.61	308.01	305.58	305.69	303.73	310.7	306.86	311.86	301.63	304.6	306.42	307.64	316.56	307.36	305.12	307.66	301.92	305.87	306.53	302.86	304.71	310.78	308.73	303.23	307.8	306.46	302.84	305.01	303.56	313.12	307.9	311.83	298.68	312.15	305.39	305.24	310.81	307.03	307.04	307.68	306.06	305.25	306.82
308.91	310.32	311.52	311.08	317.96	320.06	312.28	313.81	315.76	314.11	316	314.54	310.77	311.11	309.16	310.9	314.8	311.68	314.58	315.24	310.84	312.1	311.94	312.2	312.75	310.81	310.59	314.44	317.38	317.47	309.79	309.64	312.9	311.92	319.76	308.71	316.32	318.74	312.49	308.1	314.35	317.73	313.8	313.65	312.15	312.42	313.88	316.43	315.04	313.63
313.51	316.57	314.13	317.63	314.51	315.34	313.44	313.72	319.26	310.46	318.16	312.51	315.27	316.26	316.39	314.97	319.51	317.36	317.02	315.25	314.34	317.63	318.8	318.67	315.93	312.5	309.69	309.04	312.03	314.39	313.92	306.54	321.71	311.2	318.97	312.07	318.78	311.63	318.29	310.75	310.66	317.6	316.33	308.1	314.9	313.12	316.46	313.48	311.1	313.52
294.71	292.14	296.3	295.77	293.98	295.45	298.62	296.66	297.39	295.9	297.68	298.21	293.87	296.28	294.96	299.15	299.03	300.53	293.78	296.37	299.95	295.04	297.12	296.67	300.5	300	303.04	291.97	295.8	292.6	296.59	297.26	297.3	297.54	298.11	296.87	292.74	298.22	297.6	299.81	298.81	297.33	293.58	296.65	293.3	290.89	298.42	293.73	290.61	298.69
312.2	320.35	308.69	313.97	311.98	314.43	313.71	311.41	317.26	314.76	317.38	317.19	313.16	313.57	315.74	314.56	312.05	313.2	314.84	312.32	317.27	314.24	316.27	319.66	312.98	315.69	308.57	314.97	318.28	313.39	313.79	316.44	313.07	314.14	315.11	312.94	315.59	312.94	315.11	319.39	312.21	312.74	313.23	311.1	312.67	317.66	314.18	318.32	314.36	311.15
296.6	296.69	294.85	294.93	292.32	289.49	292.01	294.75	293.17	294.36	299.04	300.18	293.93	292.11	291.77	297.62	296.18	296.17	292.97	296.6	292.83	296.6	293.96	289.97	298.54	297.14	288.45	289.75	294.6	292.32	298.06	298.86	299.55	291.43	296.97	294.26	296.13	292.63	297.17	293.22	295.51	296.37	299.29	293.06	299.03	295.79	294.47	295	291.91	290.03
315.79	320.68	312.4	320.02	319.63	314.19	317.53	316.39	319.14	317.83	313.14	318.63	320.58	320.9	315.04	320.09	316.61	314.41	318.69	317.48	315.51	317.7	315.32	319.38	318.85	318.02	319.81	316.94	319.47	321.54	315.72	319.23	316.73	316.77	315.89	318.36	320.94	317.08	318.88	316.32	314.73	316.67	316.56	318.85	315.2	319.2	314.04	321.32	318.89	324.17
318.31	314.91	312.09	316.25	315.29	313.72	317.75	317.87	316.41	314.01	315.93	314.77	312.62	314.82	314.82	314.29	316.87	315.18	314.44	312.88	316.62	317.72	313.23	314.41	314.25	318.79	317.39	312.87	314.91	314.63	317.1	315.87	316.75	314	311.29	316.4	318.02	316.8	316.59	313.34	314.43	317.15	315.25	316.71	313.58	318.76	309.77	318.02	315.25	315.97
305.11	309.1	307.7	307.81	305.89	309.59	306.68	306.6	307.18	308.32	308.7	304.3	304.66	306.77	307.47	311.26	312.92	307.83	302.52	308.56	307.16	303.03	308.12	310	305.26	309.12	310.28	311.88	311.08	312.42	307.65	309.34	309.81	311.19	310.48	304.87	308.81	309.09	302.71	309.86	308.66	309.44	306.49	307.57	307.54	309.24	307.89	307.92	307.66	309.05
315.01	315.02	316.3	313.4	319.57	315.07	319.62	321.1	315.87	318.2	311.46	319.55	322.48	320.8	316.65	314.13	323.23	317.61	318.27	318.63	315.5	321.44	319.77	319.9	314.04	320.17	311.22	315.4	319.31	321.74	317.96	312.82	315.77	319.67	316.47	315.37	311.31	321.4	314.9	320.05	317.17	318.43	317.49	316.15	319.75	314.98	317.66	310.89	319.01	320.19
291.6	297.37	292.12	295.75	296.42	293.64	295.7	293.1	293.04	294.94	292.51	297.64	296.55	295.34	296.47	296.93	292.63	293.25	294.62	292.77	296.21	292.38	293.79	292.27	299.24	296.22	292.86	293.5	289.33	293.07	296.25	293.43	295.93	290.76	292.95	298.32	299.14	298.19	292.3	295.68	295.63	297.4	293.9	292.19	296.4	291.85	293.13	297.17	296.66	288.85
303.64	304.46	303.65	308.41	303.48	306.87	304.33	307.83	299.61	303.09	302.26	306.34	301.7	301.66	307.2	305	302.67	307.27	307.62	303.44	306.32	303.97	303.26	306.25	304.19	307.36	305.04	302.26	303.56	298.06	302.69	306.65	307.7	304.52	309.62	307.39	303.79	307.88	304.5	307.96	309.33	307.58	304.99	305.96	303.42	305.89	300.75	306.86	300.95	300.08
312.72	310.42	310.36	305.56	308.69	309.91	304.92	310.18	308.74	311.12	308.21	310.06	309.39	312.22	307.09	307.86	311.31	313.39	305.48	313.94	312.09	309.48	309.89	308.73	307.56	305.64	313.56	304.12	308.17	310.65	314.15	313.77	315.91	308.52	307.44	309.26	311.61	308.17	308.69	308.81	307.48	313.12	308.96	314.85	306.57	306.18	306.51	307.6	308.68	311.33
306.2	302.11	303.91	307.26	307	303.72	304.43	304.63	302.88	308.7	303.62	309.95	304.63	305.14	305.41	307.03	303.13	306.7	307.79	309.26	306.47	303.17	300.99	308.76	308.17	310.79	298.03	308.79	303.34	307.29	307.11	307.45	303.74	305.08	306.07	304.25	303.77	302.84	305.61	308.13	302.9	299.85	301.54	302.73	304.14	304.79	303.33	302.82	307.92	302.41
304.58	303.27	301.16	302.96	310.18	298.59	304.72	298.62	310.3	306.38	306.68	302	302.53	303.28	304.86	304.07	297.57	308.4	302.13	305	302.99	303.36	304.98	300.74	303.4	305.88	309.99	300.1	298.64	307.28	303.43	301.96	302.67	303.49	297.85	305.29	302.22	308.6	300.5	303.26	304.13	308.94	304.37	302.5	303.14	299.42	305.7	306.36	299.41	302.29
305.4	313.09	312.2	310.06	312.63	306.67	309.23	307.42	310.93	305.84	306.36	311.5	304.07	306.51	313.48	309.34	307.91	308.38	307.04	307.93	307.34	308.58	304.41	305.93	311.64	307.3	303.75	304.56	310.16	307	313.11	309.89	309.28	310.05	311.69	308.89	307.09	310.35	308.06	310.48	315.72	310.13	308.09	310.68	307.9	310.82	311.56	307.32	307.61	311.22
311.62	307.82	307.65	305.69	303.82	313.68	309.29	311.35	308.86	306.49	311.65	309.61	309.35	307.38	308.92	308.85	310.55	311.67	309.51	305.42	308.84	307.41	306.86	311.69	310.36	308.79	306.52	311.34	305.94	307.89	309.45	311.09	308.53	310.64	311.35	309.93	308.38	307.95	308.19	304.93	307.79	305.93	305.75	308.08	308.16	308.73	310.16	311.09	311.66	313.39
311.84	318.21	316.94	310.54	312.51	314.99	314.31	312.69	315.98	311.68	316.44	318.96	312.19	318.16	311.39	306.78	313	315.9	314.06	308.75	310.63	308.43	315.13	317.55	319.31	318.76	313.39	315.3	314.25	309.15	315.74	315.24	314.83	314.24	314.25	316.24	316.79	311.31	312.67	313.2	319.02	310.69	310.69	319.5	317.12	313.49	310.73	313.16	308.59	313.74
307.36	307.98	307.39	302.32	306.4	311.55	303.77	308.21	306.83	308.68	301.49	298.84	303.31	302.59	306.72	308.29	305.31	305.68	298.26	304.76	302.73	302.12	303.97	303.44	301.53	305.33	306.99	302.77	308.15	304.45	305.73	305.78	301.62	309.19	302.15	298.29	301.92	300.87	300.21	307.95	300.32	306.12	299.22	308.75	298.13	300.37	304.39	306.45	303.06	303.42
299.73	304.98	304.39	303.49	300.95	304	302.68	307.56	306.15	312.68	302.44	303.61	299.61	307.13	307.12	303.99	305.25	301.36	306.93	303.7	302.37	303.99	303.6	298.12	302.79	297.12	304.77	305.17	305.78	299.72	303.1	302.03	304.16	305.3	305.53	306.68	305.24	299.07	296.4	304.68	310.59	306.65	304.02	303.5	302.51	304.69	305.22	298.75	303.05	302.76
309.55	304.99	303.66	306.96	304.37	305.92	308.24	304.95	302.7	305.39	309.95	308.23	302.76	308.57	303.64	307.23	304.28	309.05	310.86	313.63	305.62	303.26	305.22	304.9	308.56	307.13	304.22	306.07	302.68	305.86	306.38	305.81	307.85	301.68	309.67	302.51	305.77	304.79	304.95	304.9	304.92	306.1	303.88	306.31	305.05	306.88	304.88	305.91	306.86	299.46
318.38	312.43	317.75	318.23	318.92	316.86	318.64	323.83	316.1	320.94	318.57	319.29	316.12	317.09	315.1	318.81	319.08	319.36	315.82	315.84	321.26	319.67	318.77	315.2	321.2	321.56	317.12	313.26	317.14	316.67	313.48	316.6	319.65	315.83	320.6	320.12	320.79	315.46	319.35	312.67	321.44	315.36	323.03	311.39	315.5	321.47	316.61	318.77	316.05	319.62
306.03	299.7	304.24	302.35	303.72	305.38	306.05	308.81	309.54	308.89	308.64	312.42	306.76	302.01	307.87	305	302.95	307.1	303.53	304.1	309.28	306.03	304.79	306.47	306.41	311.11	310.29	304.4	307.34	302.98	301.7	303.21	307.11	309.76	307.84	305.66	303.3	310.64	300.39	305.04	308.4	305.99	304.29	308.17	304.52	304.29	306.55	305.11	308.54	307.16
329.88	326.92	324.33	330.05	330.21	326.93	326.57	328.66	326.59	327.02	325.11	327.83	330.84	327.79	327.57	327.31	330.07	327.27	329.75	321.02	325.78	333.15	332.8	324.16	325.26	325.86	321.66	320.52	328.29	323.15	328.4	322.51	332.53	327.75	328.02	326.84	330.09	329.53	326.06	326.34	330.72	329.83	330.52	323.63	329.47	329.59	321.97	324.46	328.92	320.64
306.24	306.03	307.43	300.42	302.32	299.96	301.12	301.76	304.33	303.72	307.39	300.04	304.6	305.18	300.74	302.46	303.16	305.11	300.68	304.63	301.77	302.43	305.82	303.98	302.27	303.59	305.17	305.54	303.59	303.85	299.72	305.88	302.84	305.08	301.71	305.2	305.99	301.99	304.67	305.83	304.8	299.14	297.32	300.63	302.74	294.94	303.89	302.65	310.12	304.65
303.36	300.64	307.18	305.36	303.79	300.6	303.22	301.18	307.08	307.21	302.72	300.6	307.9	307.97	306.84	308.42	304.55	304.88	306.83	305.59	302.87	303.8	303	307.92	306.12	301.86	301.57	304.74	305.18	305.52	304.53	301.48	305.2	301.08	304.48	305.01	303.29	305.96	306	304.74	304.25	303.51	307.69	306.31	305.43	308.61	301.07	307.24	304.54	304.78
306.19	306.27	307.48	305.54	302.88	304.58	304.32	305.16	307.95	303.36	302.08	308.45	302.64	304.27	302.87	306.02	305.18	309.47	304.47	305.12	303.47	307.93	302.69	308.33	304.12	306.85	304.84	305.03	303.17	306.86	307.45	301.16	298.45	308.32	306.02	305.64	297.47	303.86	299.99	306.72	307.76	303.06	302.01	301.29	303.76	305.21	304.9	313.02	302.99	306.03
304.84	303.65	304.37	302.5	303.64	305.89	303.3	309.65	303.3	303.99	301.87	300.79	298.57	306.25	304.43	298	304.6	304.78	306.31	303.62	306.23	303.7	302.01	301.84	302.53	305.44	309.98	310.72	296.93	302.04	302.8	307.9	302.97	303.86	301.07	301.96	306.21	301.02	303.85	302.3	306.94	301.47	306.77	307.62	305.32	303.85	304.82	309.67	304.24	306.37
313.44	318.56	315.53	317.75	317.75	318.39	313.06	315.75	313.98	317.88	316.94	315.05	318.46	315.87	318.08	309.48	310.3	316.71	315.37	319.03	313.65	319.56	319.35	318.18	313.58	313.52	317.53	315.93	313.54	316.08	314.74	321.1	314.28	315.92	319.88	322.07	316.79	315.34	312.74	322.48	317.27	316.88	318.41	319.16	317.65	316.72	315.92	320.03	315.68	319.01
306.66	307.71	312.05	309.12	306.34	303.79	307.71	303.32	305.47	305.7	314.17	311.86	310.63	305.27	307.23	307.54	302.98	310.15	308.66	308.37	304.98	308.01	308.44	311.42	304.49	308.38	309.58	308.17	302.84	310.34	307.44	306.08	309.57	305.03	302.18	308.94	309.92	307.8	304.34	308.48	307.61	308.3	309.82	302.33	309.89	309.48	312.37	306.81	311.35	306.63
295.93	296.38	297.33	293.78	298.82	299.19	299.37	299.61	295.05	291.33	289.92	292.47	289.99	293.88	294.67	295.57	292.93	293.02	288.5	294.9	290.96	295.42	294.29	294.54	294.04	296.46	297.29	292.81	295.77	295.54	294.31	297.71	294.96	295.09	295.55	292.82	299.52	296.95	294.95	297.92	296.1	293.83	292.72	294.11	299.08	291.46	297.29	291.58	294.84	295.99
313.76	320.12	320.84	319.69	316.23	323.54	314.33	317.76	318.45	316.53	321.28	314.83	317.36	321	314.84	313.75	318.42	318.52	319.08	321.49	315.86	317.46	316.9	323.93	316.35	317.07	318.44	322.16	316.59	313.99	314.62	314.51	314.86	319.78	317.25	319.96	315.56	317.22	316.61	321	319.9	315.95	316.16	317.68	321.42	321.41	316.21	318.95	318.67	320.58
299.5	298.37	292.56	300.58	293.03	297.97	301.26	294.03	294.13	294.91	298.51	301.84	295.57	295.37	296.72	297.84	292.55	294.82	299.2	293.09	300.35	293.61	300.28	289.93	294.92	296.99	301.71	297.97	296.94	299.01	293.1	295.5	297.41	302.2	295.76	298.05	295.18	299.13	291.85	294.02	299.13	296.57	295.52	295.67	294.15	299.12	294.97	299.79	292.95	298.88
311.11	319.04	311.47	312.99	312.7	313.6	309.29	316.81	312.48	310.15	315.43	310.7	317.09	320.62	318.35	314.11	314.82	314.74	314.97	313.97	313.62	312.04	321.36	314.29	316.09	315.79	315.17	308	309.55	315.09	314.26	314.83	314.8	313.94	315.68	315.24	310.52	312.28	314.04	316.24	313.22	314.61	316.83	315.96	313.46	311.46	316.53	315.62	309.93	312.4
303.59	307.64	305.49	304.32	298.07	304.45	303.58	308.65	310.66	300.47	303.99	303.16	305.56	307.36	305.58	305.51	302.04	308.55	304.62	302.62	304.63	300.16	303.09	305.75	304.07	301.44	307.06	303.99	298.87	304.73	304.39	303.43	308.88	304.86	303.66	304.7	303.75	304.04	305.03	302.27	301.72	300.8	304.04	305.52	305.45	305.48	298.86	299.31	308.2	305.72
293.09	291.65	295.31	289.94	297.39	290.87	296.31	294.94	297.37	297.21	292.02	297.41	293.56	296.67	292.39	297.15	296.67	291.02	292.97	289.82	292.49	294.91	293.34	293.83	290.81	299.16	296.89	291.81	294.08	293.26	297.81	294.95	293.92	291.75	290.48	298.74	293.84	291.69	292.72	292.17	291.57	292.55	294.35	294.82	291.01	292.12	298.42	292.11	295.26	289.7
293.37	297.28	294.26	290.68	292.59	292.26	296.21	292.41	299.87	297.3	296.1	295.93	292.2	295.64	295.84	299.15	297.4	293.15	295.2	289.28	294.31	290.42	295.7	299.25	290.66	295.55	296.76	293.89	295.22	294.82	291.8	297.93	299.07	291.96	299.62	296.26	290.83	296.73	296.47	297.16	296.33	296.23	295.2	298.74	297.57	296	296.21	295.53	295	295.73
302.84	304.21	304.79	301.14	303.8	304.66	301.54	303.96	301.97	302.53	301.49	303.7	303.84	305.22	308.85	307.62	305.39	307.52	304.32	302.25	302.84	300.94	307.9	305.13	304.13	303.21	303.26	305.77	302.16	302.46	299.12	300.1	304.32	302.78	303.47	300.47	304.94	295.09	304.83	303.68	300.98	301.71	304.38	309.52	304.09	302.86	303.86	304.92	303.09	305.7
316.77	314.22	313.8	317.17	317.23	314.34	313.39	310.39	314.77	313.8	315.44	317.96	311.73	310.78	312.85	316.4	315.02	314.37	315.5	314.03	316.89	314.76	316.34	314.38	311.06	317.62	312.77	319.66	316.51	316.14	311.77	312.39	317.56	312.68	310.47	311.98	312.91	315.97	314.2	314.57	318.08	311.38	317.15	313.3	311.19	313.9	311.95	319.67	312.34	313.31
305.22	302.02	302.09	305.63	300.53	301.9	304.02	300.57	299.55	305.72	297.58	303.06	302.61	300.94	305.16	301.12	305.06	298.82	300.55	293.5	303.21	300.7	303.37	299.21	298.88	302.54	303.72	298.39	299.59	302.02	304.87	300.25	304.14	303.36	307.15	297.02	300.15	301.59	302.72	300	301.02	310.01	303.09	303.13	303.5	304.87	300.6	302.84	300.14	301
295.31	298.15	293.29	296.61	293.7	290.57	294.05	292.8	295.87	300.25	299.83	296.75	298.42	297.52	298.58	293.64	295.12	292.09	295.83	291.75	298.03	297.98	294.01	298.34	295.73	298.64	294.29	292.9	297.48	296.9	293.94	293.85	292.12	294.8	294.61	293.32	294.89	293.26	299.4	293.78	293.48	298.04	293	298.99	297.38	294.78	293.3	298.67	298.24	298.69
308.25	308.59	307.81	308.66	307.54	308.72	309.71	311.05	304.16	305.77	305.77	307.03	311.27	311	314.5	313.95	307.83	310.15	312.44	309.9	309.83	307.92	309.21	306.69	306.85	307.62	311.03	310.56	305.7	308.96	308.14	306.99	311.53	304.17	310.4	308.73	308.86	309.94	305.46	308.6	308.01	305.69	308.86	309.03	307.19	310.32	306.46	305.44	309.17	309.78
310.44	313.1	310.82	316.66	318.82	320.69	311.7	315.29	319.79	311.81	311.7	314.19	317.59	308.53	312.88	316.58	317.82	312.57	315.91	310.32	317.81	315.45	317.45	312.14	320.03	312.9	315.64	315.33	316.03	318.91	316.55	314.97	316.86	318.93	313.57	314.87	314.64	315.74	318.32	314.65	315.42	318.01	314.89	314.27	317.84	314.01	315.6	315.73	311.91	318.61
293.6	295.33	294.29	292.79	297.96	292.25	291.55	297.01	297.94	293.1	295.78	291.85	293.03	291.05	287.71	291.28	289.64	292.47	292.07	291.77	288.63	294.61	294.69	295.41	293.36	295.32	293.35	298.19	294.23	290.37	293.56	289.69	293.71	298.41	293.59	294.26	293.68	295.45	292.83	295.31	290.26	292.08	292.8	295.86	291.11	291.59	288.71	293.22	295.57	292.35
303.51	301.42	304.38	310.67	304.6	306.81	302.18	298.48	308.38	303.94	308.85	307.02	308.95	302.25	306.4	302.91	301.69	307.76	307.47	303.46	301	305.75	303.34	298.76	309.4	307.84	305.1	299.71	301.79	304.55	298.38	303.68	304.72	306.79	301.87	304.44	302.51	307.54	306.25	309.92	305.53	303.09	309.7	305.22	302.93	303.51	300.41	302.04	303.28	305.74
328.92	327.54	326.2	329.33	323.68	329.85	329.25	325.77	330.67	327.23	329.02	326.9	325.84	329.02	330.63	323.8	331.66	326.91	326.92	322.26	329.99	324.57	330.72	324.81	335.76	324.67	327.56	330.1	328.93	321.08	326.17	322.25	330.15	328.63	321.2	324.63	327.11	330.67	329.07	326.59	325.19	325.7	325.36	331.88	327.45	326.05	326.45	326.77	326.92	326.37
332.96	323.35	326.44	331.06	324.14	325.42	329.62	330.94	325.73	329.59	325.63	324.83	324.17	326.84	327.33	321.16	328.67	327.44	327.2	331.1	326.44	324.25	327.63	325.76	322.83	325.79	322.6	324.82	323.93	323.07	324.08	327.26	323.42	328.58	324.78	325.75	326.21	326.77	327.55	327.54	322.38	331.75	329.09	326.68	328.57	324.58	325.19	327.49	324.18	329.81
302.24	303.34	304.56	307.05	306.83	302.55	305.09	302.34	303.47	298.6	304.77	307.12	303.85	308.39	304.08	303.53	299.38	302.97	303.92	304.92	306.76	305.81	302.27	307.79	311.21	302.13	307.24	306.62	307.46	303.84	302.75	301.36	301.02	305.13	303.64	304.4	306.31	301.66	302.65	302.3	301.94	306.59	303.24	303.54	301.65	300.8	304.95	298.7	304.55	301.7
327	325	331.37	324.84	325.9	325.8	330.89	322.73	332.4	326.91	324.16	319.06	328	332.85	331.3	331.02	328.47	326.62	328.94	324.17	329.36	326.7	326.83	326.61	326.93	329.18	327.34	329.49	326.61	328.4	332.32	328.4	327.51	328.89	328.88	327.9	324.71	327.64	331.11	326.1	326.01	329.69	327.61	328	327.04	332.03	323.76	326.81	329.54	329.39
310.11	314.17	310.38	307.27	315.11	309.03	316.98	315.43	311.86	314.76	316.67	315.69	314.59	310.41	314.48	315.46	316.93	312.2	312.32	309.73	313.77	318.98	314.41	314.93	311.61	308.57	314.16	320.35	313.13	313.29	314.93	314.74	316.81	312.28	319.48	316.42	318.07	315.65	311.48	314.57	314.44	315.11	312.4	313.5	314.21	316.16	317.7	314.32	317.52	310.21
315.11	319.43	316.71	320.09	317.02	320.2	318.08	319.47	314.12	316.44	317.02	321.69	319.12	321.73	312.95	314.7	319.2	315.62	316.26	318.47	315.41	312.19	321.59	318.75	318.87	315.13	320.41	319.08	316.4	322.16	318.62	318.26	315.95	316.64	320.3	319.85	319.7	321.1	320.36	315.84	319.2	317.31	318.74	315.39	319.52	317.58	315.27	318.17	314.18	319.34
306.38	303.19	302.62	304.59	302.03	307.07	299.43	301.53	297.48	299.18	300.15	304.54	302.72	302.6	301.61	303.43	307.99	303.57	304.03	303.13	303.11	300.48	301.84	306.64	304.59	306.74	302.56	302.36	302.77	305.57	301.42	299.83	299.37	301.46	301.52	305.52	309.37	300.03	301.6	304.79	298.97	303.27	305.34	302.05	298.16	306.33	305.77	306.15	303	306.27
308.82	308.05	313.04	311.75	312.3	316.05	312.85	309.91	309.7	305.43	311.82	309.85	309.63	306.28	307.89	303.52	314.19	313.2	309.4	307.06	312.94	310.44	309.66	310.14	308.55	311.76	308.09	309.89	307.8	313.15	308.02	306.43	308.43	316.43	312.53	308.27	309.76	313.17	306.93	307.04	307.5	309.37	308.67	308.04	313.68	306.53	310.34	306.75	307.21	311.95
307.48	305.36	305.57	298.2	306.09	308.54	304.75	311.24	305.95	302.13	304.15	305.78	304.11	304.84	304.92	303.74	303.46	302.75	299.71	299.75	306.1	305.25	307.09	306.37	301.53	305.62	303.03	304.03	308.86	303.73	304.54	300.2	300.3	306.03	303.77	308.76	303.35	304.14	308.74	302.95	301.41	305.49	307.33	304.79	305.54	304.42	304.22	304.47	301.25	302.63
297.05	296.16	293.39	295.79	293.87	291.7	297.25	293.27	291.81	288.3	290.67	293.25	296.42	295.2	292.2	294.65	293.28	293.79	292.52	296.66	294.66	296.51	293.53	296	291.62	294.01	294.57	298.88	294.8	295.12	296.69	297.34	299.74	297.44	295.09	296.76	295.35	298.5	292.39	292.6	296.72	293.26	293.76	292.93	292.49	295.6	293.4	295.33	295.18	297.08
314.01	315.58	315.74	311.36	321.22	313.72	317.1	318.17	316.08	315.27	314.47	316.33	316.44	316.81	316.2	316.31	315.95	315.69	312.81	314.15	321	312.54	321.98	319.69	312.33	315.7	318.77	318.44	315.7	318.67	315.85	313.52	322.9	312.69	316.55	314.76	318.48	315.98	315.71	317.24	313.13	312.42	314.53	318.55	313.55	316.59	317.19	319.83	313.47	317.55
324.87	326.92	330.55	331.05	322.26	332.3	334.28	334.03	330.97	327.36	330.01	331.21	331.02	330.42	331.36	325.8	330.43	327.83	330.43	330.8	328.1	334.03	331.82	328.82	326.6	323.9	325.04	327.44	329.11	322.84	326.62	327.25	329.51	334.31	326.25	329.29	327.93	325.94	326.84	329.9	332.82	330.83	329.93	331.34	329.1	330.33	330.12	325.83	332.93	322.41
314.88	311.53	309.73	309.57	309.08	312.51	316.27	313.67	315.25	307.48	312.82	315.06	316.23	315.99	312.31	311.59	309.88	314.54	311.74	315.47	314.9	312.88	316.76	314.58	310.4	314.09	315.44	311.83	308.91	312.67	308.49	313.72	312.43	311.93	309.43	313.69	312.25	315.27	313.63	315.55	314.66	311.26	311.14	315.7	314.37	307.05	315.11	316.67	312.66	310.4
303.73	308.64	309.01	307.02	305.24	305.96	309.25	307.77	305.91	307.54	308.54	306.47	311.5	300.13	311.68	308.87	307.46	310.41	305.32	310.73	305.54	303.33	308.36	306.04	306.36	311.21	299.04	307.93	306.79	305.82	298.2	306.93	301.28	305.31	299.73	305.2	307.14	303.87	303.7	302.23	305.8	300.19	311.35	304.23	302.95	304.52	311.14	310.01	310.29	307.56
315.33	315.74	325.39	316.16	313.15	315.41	312.78	313.15	315.33	315.05	316.25	317.3	317.49	314.27	316.15	314.81	316.06	316.77	315.48	314.76	314.7	314.38	308.01	312.62	314.86	320.23	310.61	315.64	312.09	316.55	314.73	312.38	313.82	319.4	320.29	314.96	318.23	319.22	313.23	314.61	315.24	317.13	314.41	314.83	314.29	323.24	316.36	312.13	307.34	319.11
313.35	320.47	316.47	318.22	318.65	320.85	319.15	317.76	313.31	318.84	319.01	320.3	315.99	314.8	314.31	312.81	322.01	322.62	316.19	317.25	316.2	314.55	316.09	311.86	321.65	314.79	319.59	313.46	316.92	317.73	316.24	319.32	317.64	317.54	312.34	317.35	318.45	320.68	317	313.57	319.42	314.32	318.71	321.58	320.07	312.28	323.5	324.22	323.75	317.76
316.3	317.73	315.15	316.13	313.13	318.48	316.92	314.61	317.15	314.1	312.04	315.88	316.13	318.33	312.84	310.98	317.04	318.65	319.05	317.43	318.72	310.79	317.12	313.41	317.21	316.69	321.01	309.12	317.41	315.17	308.99	316.31	315.45	311.94	316.98	315.73	314.21	315.86	313.29	318.32	317.63	314.12	316.01	316.93	317.21	319.49	313.62	315.92	313.17	316.07
317.93	314.66	316.81	312.96	317.29	309.49	312.07	312.61	314.84	313.17	313.97	312.44	313.13	309.28	312.28	314.13	313.02	314.75	312.35	313.66	312.37	312.65	316.47	316.99	316.11	315.86	315.69	312.75	313.4	313.69	316.32	310.26	316.72	310.03	314.18	317.12	312.74	315.8	309.69	315.58	313.94	315.84	310.87	315.28	313.5	314.92	313	312.93	319.88	313.96
305.26	299.34	304.08	305.57	308.25	300.18	305.32	306.67	308.7	306.3	299.69	302.8	302.21	304.48	306.76	306.25	304.72	305.04	305.88	301.96	300.52	304.69	301.63	307.92	304.99	302.17	303.8	304.73	299.64	301.73	300.5	306.84	301.39	305.41	302.4	306.52	302.22	302.77	306.37	305.67	301.44	303.79	306.73	301.73	306.26	303.01	304.77	303.15	309.91	306.57
308.28	308.87	305.86	306.28	304.24	306.81	303.53	298.07	305.7	306.08	305.93	299.67	304.9	300.92	303.32	296.76	306.33	303.43	306.97	306.83	305.55	305.86	308.49	301.69	303.57	301.64	304.46	307.13	302.68	310.75	305.05	303.12	304.36	299.65	305.25	310.81	305.92	304.95	304.4	304.81	301	304.09	304.23	304.59	301.82	297.03	306.91	306.21	300.68	305.31
308.51	308.42	314.22	308.19	309.43	308.4	308.46	307.57	307.06	312.65	313.52	311.51	314.03	303.95	309.81	312.48	312.7	307.14	313.9	310.6	316.18	311.47	304.36	311.76	309.55	314.86	310.07	305.34	310.76	308.99	309.47	312	309.47	310.79	309.12	312.07	312.11	307.22	311.43	310.76	311.94	305.55	311.29	305.19	315.28	306.92	310.77	308.42	311.99	316.04
302.08	302.56	303.96	304.85	299.58	306.48	301.87	302.73	303.06	297	299.07	307.47	307.26	305.44	305.64	305.06	304.34	302.52	310.61	305.17	304.06	304.06	304.27	303.81	298.48	306.61	299.57	302.79	304.91	298.23	302.56	301.76	304.01	305.38	305.3	305.14	305.6	304.43	300.89	304.51	303.36	305.53	299.12	308.58	303.19	302.23	300.64	302.05	307.57	305.82
304.22	301.38	300.1	302.3	304.23	301.28	306.53	305.79	303.77	300.68	297.23	302.95	303.45	299.22	300.77	299.64	305.97	302.91	303.88	308.08	306.3	299.38	301.26	301.54	306.08	298.59	302.09	305.42	302.58	302.5	305.2	302.92	300.46	300.8	301.99	302.63	304.42	299.74	299.64	303.14	295.8	306.95	300.32	300.26	302.94	304.62	298.68	304.32	301.95	296.18
312.97	316.06	320.37	317.78	319.03	322.86	319.12	313.13	314.49	318.65	320.24	312.36	311.77	318.69	314.99	319.03	320.39	316.99	319.29	312.14	315.2	322.25	315.56	320.22	317.14	317.92	315.94	319.1	318.16	314.36	311.13	314.17	321.95	322.24	315.93	317.27	317.33	315.5	316.7	317.94	317.69	313.74	317.9	313.43	317.46	323.24	316.92	317.53	315.24	322.11
314.62	319.93	321.16	317.35	317.03	314.82	316.78	320.38	314.96	326.85	315.52	317.16	319.04	319.43	318.27	318.37	319.89	317.93	318.44	314.94	320.03	311.32	315.33	321.99	319.72	316.58	314.3	320.03	315.92	319.36	315.27	317.78	312.89	316.18	319.45	313.9	318.6	317.89	320.39	317.8	318.75	322.48	321.86	313.22	317.58	319.73	317.35	318.74	313.77	318.08
309.43	307.82	308.7	308.17	312.05	310.72	307.47	308.3	311.27	308.22	312.37	311.2	315.84	305.95	307.2	308.96	306.69	314.2	313.62	309.82	314.5	312.53	312.34	313.59	310.24	313.66	309.24	313.43	310.58	310.2	312.88	313.16	309.85	314.99	315.39	313.54	311.49	313.31	307.07	310.99	307.57	309.76	311.87	309.37	311.65	310.66	312.7	310.43	310.65	309.59
331.63	325.53	329.03	331.62	329.08	334.49	322.04	329	326.54	328.8	331.66	330.94	329.7	323.72	329.14	331.05	320.93	329.76	330.72	328.33	329.67	324.42	329.21	323.9	327.22	330.99	326.53	333.2	328.87	330.07	329.37	324.92	329.98	331.63	328.74	329.14	330.87	329.56	330.2	326.74	329.86	326.98	327.71	329.87	333.53	329.68	332.13	326.02	328.78	327.97
308.95	316.87	314	315.97	310.86	311.67	313.59	311.8	312.66	313.59	310.16	309.47	307.25	311.65	308.82	309.86	316.68	316.47	308.15	310.18	314.62	313.47	310.5	308.28	315.47	310.77	307.58	309.86	312.99	312.17	311.07	308.22	313.13	311.37	317.49	318.58	309.01	308.98	309.43	313.92	313.88	314.03	312.79	308.62	311.77	312.16	305.54	306.14	307.84	310.04
309.89	315.3	308.66	307.1	308.88	315.51	313.64	310.8	313.03	308.51	309.93	311.36	312.44	309.91	311.49	314.32	312.84	312.51	307.6	311.93	310.42	306.71	308.2	312.83	314.65	314.42	309.67	314.81	315.25	308.48	315.25	310.38	310.83	313.56	308.51	307.24	311.14	312.52	311.94	317.55	310.3	313.72	315.56	314.33	316.4	317.04	315.1	317.64	312.69	314.96
307.21	311.39	305.49	312.34	309.55	307.53	306.62	305.82	306.79	312.29	312.56	310.78	311.42	311.51	307.71	306.85	310.59	308.21	309.45	305.82	305.67	309.54	308.23	312.47	313.11	309.6	308.79	309.6	310.23	308.68	312.58	308.65	308.26	307.36	309.45	308.91	305.02	304.59	305.38	310.2	309.09	309.85	311.15	308.7	307.96	305.84	307.21	307.84	310.22	309.26
309.6	311.41	313.64	316.25	310.92	309.77	317.76	315.55	309.05	310.71	310.16	309.47	312.8	315.17	310.63	319.03	309.63	315.45	312.83	309.77	315.3	306.13	313.12	311.57	312.49	311.41	310.46	309.82	316.4	308.9	314.91	313.26	313.94	314.18	313.76	316.4	308.89	312.81	313.35	309.18	307.44	307.31	314.42	313.35	310.95	314.79	308.66	312.95	306.94	309.98
315.78	312.69	315.87	319.22	320.63	314.83	315.17	317.83	316.01	321.51	316.86	314.01	317.79	318.97	317.68	317.69	310.23	319.64	321.67	312.65	314.84	314.09	313.84	315.83	320.95	319.81	319.78	314.33	318.71	316.89	312.12	316.17	313.83	314.62	315.04	317.68	319.43	317.94	317.14	318.73	313.51	320.84	320.84	311.62	317.36	319.74	317.19	321.04	310.75	317.27
309.29	314.8	316.51	311	312.45	314.44	313.28	316.56	312.07	315.11	306.06	314.72	313.05	316.69	313.45	314.45	310.59	310.42	314.57	316.55	312.27	311.51	313.87	313.48	314.54	311.76	314.83	307.6	313.3	310.16	314.12	307.9	312.7	308.88	311.83	314.57	312.13	312.82	308.59	309.03	310.99	310.3	306.06	311.7	316.83	313.55	310.08	311	313.3	312.63
312.5	315.39	317.36	315.22	311.62	311.61	313.84	309.7	313.5	313.78	314.97	312.13	316.73	312.81	312.4	314.62	310.9	315.31	311.8	314.24	316.06	315.16	316.53	314.31	315.71	314.04	315.46	310.68	314.9	312.75	315.92	315.48	318.31	315.84	311.66	309.4	310	316.51	313.32	314.91	315.19	316.18	315.01	309.34	312.71	310.44	309.67	309.59	315.82	316.82
296.63	296.65	293.78	294.27	291.08	294.45	291.34	292.31	291.85	291.97	289.77	296.11	294.35	295.02	292.63	295.82	301.49	290.03	294.2	294.42	290.58	294.67	296.96	293.52	295.29	293.06	297.35	292.8	289.18	289.66	294.98	290.89	295.51	290.06	295.2	292.58	291.14	294	293.79	296.77	293.53	298.02	293.52	294.47	297.18	292.06	296.3	294.58	293.31	292.73
297.47	299.57	303.61	303.92	305.37	301.3	304.71	301.76	307.21	299.85	303.08	297.64	300.41	299.89	296.87	300.97	299.06	301.89	305.86	302.21	305.97	300.52	299.46	297.48	304.6	293.22	303.87	305.37	296.17	305.16	301.11	307.41	300.81	300.36	296.43	308.03	300.73	294.35	301.4	305.26	301.49	301.76	301.81	300.7	299.61	304.71	303.39	299.32	301.68	300.73
311.93	304.49	305.17	304.68	302.5	299.15	305.22	304.34	304.99	302.48	304.18	302.87	310.66	305.48	305.76	308.08	302.6	304.29	299.74	302.49	305.95	303.67	308.11	300.89	306.33	307.21	304.96	304.88	307.01	307.3	298.93	305.63	303.11	305.09	303.69	299.16	298.35	305.14	307.15	301.41	304.58	304.63	303.57	305.77	300.64	304.43	300.67	304.66	305.48	306.68
318.41	313.26	314.34	316.33	318.94	319.15	317.57	319.29	319.88	316.83	316.86	312.57	316.94	319.57	318.74	316.64	318.63	312.64	321.69	313.58	318.69	318.61	314.21	315.49	312.39	320.34	311.75	320.34	316.78	318.74	318.12	320.75	317.94	319.16	313.26	319.45	323.76	321.44	318.01	320.07	315.4	321.14	315.2	318.75	323.08	321.83	321.75	319.55	322.19	316.14
314.35	316.25	316.52	317.41	313.89	319.23	317.43	319.53	320.63	312.89	317.94	314.93	314.84	312.73	318.86	318.43	315.47	320.5	316.07	314.95	317.21	313.93	315.45	320.25	310.28	312.6	319.05	315.15	314.33	316.3	315.59	319.4	317.58	319.34	319.69	316.65	312.3	314.22	318.41	318.98	319.03	319.67	318.64	319.83	317.12	315.45	318.81	320.3	314.6	320.26
317.74	322.62	318.31	314.85	315.24	316.67	310.6	315.53	319.26	313.77	317.12	320.04	317.03	316.36	323.28	321.8	316.91	319.39	315.78	320.14	313.65	319.33	317.19	316.04	315.82	313.36	319.28	320.19	318.23	317.71	315.96	321.77	317.75	311.78	313.3	320.13	315.93	318.95	314.95	324.72	314.43	320.6	311.54	319.17	315.85	318.41	317.97	321.6	317.08	316.61
316.7	317.14	316.5	313.23	312.18	312.33	313.46	315.35	318.18	309.12	316.5	311.73	312.62	312	315.26	311	316.16	317.79	314.02	317.95	321.32	317.19	315.03	313.62	317.85	315.08	315.27	313.42	312.46	312.6	321.33	317.35	320.06	317.74	318.54	312.75	311.24	312.11	315.34	317.11	316.55	313.73	316	317.78	317.5	314.19	313.71	314.02	312.27	316.79
302.7	298.85	302.95	303.74	303.37	301.09	304.77	304.58	305.97	296.5	302.63	304.56	303.66	298.06	301.32	300.66	299.57	303.45	299.24	302.35	302.06	305.33	301.92	303.14	301.1	302.82	302.7	301.04	300.26	304.25	298.74	304.16	305.23	302.7	303.61	302.77	305.5	301.52	302.93	302	304.35	300.45	300.33	298.1	303.44	304.27	301.7	302.23	304.59	305.65
313.59	311.91	313.41	316.88	314.08	310.69	311.08	317.46	315.03	312.16	315.59	314.18	314.74	313.49	310.72	310.05	314.05	310.27	312.09	314.47	317.25	314.33	315.51	319.64	315.33	312.4	312.93	311.19	315	318.53	314.66	316.56	313.73	315.08	311.35	313.32	313.81	318.51	313.8	316.91	314.95	317.03	314.74	315.93	317.56	315.95	315.85	313.72	316.19	314.24
313.33	309.97	316.08	314.65	319.91	312.44	307.26	310.79	310.95	319.12	316.61	311.56	311.19	313.7	312.58	309.76	313.7	313.09	315.98	314.24	312.25	311.43	318.34	314.89	314.96	312.18	315.62	311.47	313.34	313.77	309.17	309.52	317.47	310.18	312.59	307.28	311.78	313.25	308.43	312.94	314.52	314.06	311.36	315.12	315.42	313.89	317.15	312.35	316.9	314.67
314.61	313.18	314.59	312.48	309.8	312.7	308.25	320.96	310.64	310.51	314.72	312.79	314.07	313.09	314.84	315.55	325.1	312.72	312.09	316.24	313.49	312.96	315.48	318.66	315.52	313.45	313.82	319.44	316.41	315.7	315.47	311.86	312.18	310.47	311.93	314.43	311.36	313.67	315.96	313.48	317.87	319.21	318.22	316.41	318.55	312.46	311.61	317.1	313.35	312.88
308.16	313.6	310.54	309.12	310.42	312.55	308.96	315.33	306.95	312.95	311.89	310.31	307.16	312.07	313.81	310.62	312.33	315.25	311.6	317.02	313.17	308.66	311.58	312.19	313.28	311.3	311.32	309.42	311.79	316.37	309.41	313.08	312.58	315.51	312.01	314.6	314.79	314.3	314.2	312.75	314.94	311.37	310.57	314.25	310.37	313.6	314.04	310.65	309.41	312.24
319.12	315.49	320	314.1	315.88	313.21	315.64	315.78	315.15	318.12	316.05	319.38	321.23	315.3	314.17	313.12	315.65	324.14	321.53	315.9	320.21	324.36	310.58	315.75	315.75	315.76	324.19	315.88	316.91	319.96	317.43	315.22	316.96	318.49	320.15	320.61	322.48	316.97	319.82	316.6	323.96	316.23	315.53	317.04	315.17	319.75	315.58	321.46	315.63	316.81
307.69	305.4	303.62	306.36	306.11	308.45	312.12	303.39	307.57	305.22	305.23	304.89	307.56	305.99	306.34	306.44	305.07	310.95	308.97	303.8	308.33	301.5	310.1	306.62	307.19	300.52	310.04	305.43	303.98	310.66	308.47	308.03	304.35	307.73	301.76	303.82	310.15	310.47	306.12	309.98	304.62	303.42	303.8	306.44	308.25	307.94	306.78	303.38	303.06	307.99
317.63	320.1	319.85	322.87	317.17	318.24	317.89	319.44	319.47	314.28	320.8	320.64	314.26	324.22	316.66	320.16	319.82	318.3	321.51	320.06	321.12	320.16	319.77	316.86	319.91	319.96	314.49	319.75	322.1	323.2	321.25	315.93	317.74	323.18	318.09	320.27	312.17	318.12	320.2	316.42	322.25	313.27	321.45	316.21	317	314.47	314.05	322	321.09	317.25
309.97	316.05	312.01	311.22	317.64	316.15	309.85	314.31	319.83	313.5	316.46	312.15	317.08	317.14	315.08	312.13	318.54	313.83	317.66	320.91	313.39	314.19	312.19	314.59	314.7	313.58	317.68	318.5	314.99	306.34	312.57	313	321.24	311.76	314.81	317.55	317.85	313.7	318.78	315.39	317.17	315.86	308.44	317.04	309.94	317.63	311.47	308.5	316.59	310.27
298.93	301.17	294.31	305.21	303.22	302.22	302.57	306.04	305.91	298.89	301.88	300.5	303.73	301	304.85	299.3	302.58	299.45	298.55	295.29	301.24	308.75	296.8	303.5	302.02	302.94	298.7	299.24	304.82	302.3	301.29	298.59	302.08	302.67	302.98	298.68	303.82	299.47	298.96	304.48	299.98	302.91	296.07	306.11	305.75	307.31	299.72	302.96	303.92	305.25
306.16	304.16	301.43	304.8	301.86	305.87	299.36	304.79	304.3	302.06	306.07	301.85	300.88	303.15	302.44	304.91	302.24	298.83	302.41	297.78	305.24	303.74	304.49	303.88	309.49	301.64	300.4	303.42	302.9	302.14	301.35	300.71	299.86	304.12	304.52	304.26	302.12	303.65	306.1	306.22	304.46	291.19	307.02	306.88	306.76	301.24	300.72	301.81	305.08	303.77
316.13	314.07	312.35	318.89	312.46	312.39	308.65	313.31	317.6	316.52	316.83	313.01	314.31	312.73	314.26	311.49	312.46	317.1	310.43	315.15	310.29	312.47	316.89	313.74	314.48	310.17	310.97	314.59	312.42	313.23	316.44	316.43	312.63	315.9	317.62	315.49	316.82	313.19	317.55	313.87	320.54	313.78	312.23	315.6	311.85	317.88	308.5	311.29	318.27	319.65
300.55	304.24	305.67	302.33	301.88	304.23	308.47	306.43	305.85	305.13	306.58	299.17	302.65	305.19	304.63	302.68	307	306.91	299.64	304.93	302.31	301.56	302.21	305.64	306.85	304.08	307.13	300.16	300.41	302.1	300.23	300.21	306.42	302.61	304.62	298.79	305.66	302.87	299.96	303.52	301.65	302	307.04	308.5	303.93	300.99	303.66	305.75	304.16	306.1
303.68	303.77	302.83	301.27	302	300.88	301.91	298.89	301.27	301.03	299.86	302.6	307.36	297.21	305.65	298.71	300.13	302.11	303.79	304.67	302.83	306.01	305.52	296.91	302.92	301.76	298.11	298.66	300.2	304.05	303.29	299.81	307.69	298.12	302.33	306.06	304.76	304.29	305.54	301.32	301.5	298.34	304.17	305.25	308.93	306.32	299.03	303.93	302.25	302.88
324.4	315.77	328.28	323.45	322.84	328.6	324.12	325.72	323.35	323.33	323.72	322.85	322.9	323.39	320.55	323.29	318.94	322.23	328.32	325.68	323.82	322.07	324.43	327.08	324.83	322.47	326.44	325.12	324.5	322.94	322.28	327.15	324.19	326.67	325.21	323.98	322.08	324.5	324.69	323.15	321.84	327.46	327.68	324.25	326.34	324.46	321.78	325.61	328.22	325.21
299.67	305.08	308.85	299.34	304.75	308.75	300.04	302.22	301.77	304.43	304.09	306.44	308.78	304.46	308.58	303.39	305.59	303.08	306.5	305.51	308.38	304.81	300.87	304.67	305.23	301.85	303.16	301.09	302.26	303.5	305.94	306.04	300.45	303.85	299.74	306.35	308.45	305.92	308.72	309.89	310.82	303.24	302.46	305.38	302.46	301.85	307.54	303.59	302.68	301.15
304.57	302.9	306.05	311.66	308.13	310.62	305.38	304.17	310.05	307.44	307.82	310.14	302.74	303.53	310.61	309.49	304.52	312.34	305.96	306.4	306.13	300.87	304.34	308.34	307.29	311.52	306.64	307.55	306.34	310.08	308.73	306.79	303.22	309.67	310.88	307.72	302.65	310.76	310.71	314.58	300.78	304.83	311.48	307.87	308.45	311.45	312.11	304.28	305.02	304.44
310.29	317.29	309.26	320.05	312.65	310.12	313.92	318.01	312.17	314.28	309.7	308.57	313.02	311.87	310.14	309.06	314.54	309.38	315.01	312.48	310.07	310.52	313.23	313.99	314.48	313.59	310.82	310.59	311.85	308.31	312.04	311.54	308.85	310.42	311.83	309.59	311.44	310.22	311.85	313.83	315.19	309.46	308.33	313.38	306.7	314.86	314.44	308.47	314.19	313.71
303.6	302.94	306.42	302.91	306.51	302.59	300.72	304.43	304.43	304.08	297.97	299.42	305.93	302.84	305.64	299.51	300.6	300.3	304.64	304.02	303.42	297.14	304.35	308.51	305.53	299.24	301.47	302.78	301.8	299.79	303.9	305.63	305.88	303.6	303.71	300.8	306.19	303.3	303.03	304.1	303.05	306.72	303.55	299.83	300.69	305.84	301.93	303.85	305.43	301.44
307.23	306.13	307.53	303.81	305.58	302.94	298.79	303.17	308.1	307.74	306.17	306.91	309.18	306	305.61	305.5	302.6	302.42	302.59	303.58	303.78	310.23	302.06	301.9	311.29	308.07	309.69	304.48	305.43	302.99	310.51	303.09	304.91	305.87	305.37	305.78	305.83	304.04	305.46	310.46	307.74	304.05	311.32	304.86	304.08	301.05	306.67	310.04	302.28	306.38
325.18	330.38	329.25	329.44	327.33	324.21	326.71	327.15	323.18	327.85	322.9	325.93	328.36	325.19	325.75	331.68	322.96	325	326.04	322.46	326.44	327.07	328.69	322.71	327.2	328.89	326.19	324.65	327.51	332.32	326.88	327.03	326.96	330.33	325.3	319.71	322.27	326.4	323.98	326.92	327.2	326.71	327.34	326.91	328.09	321.07	325.83	330.99	320.15	326.72
304.87	305.37	304.19	307.44	301.62	310	308.05	303.06	304.77	306.44	302.66	309.84	307.73	308.17	308.42	308.69	306.92	307.17	305.9	305.5	308.41	310.23	306.99	303.35	304.98	305.03	307.01	312.23	304.03	308.02	304.51	307.8	305.47	309.73	303.06	305.37	305.26	308.26	306.8	302.23	310.52	303.45	309.68	302.82	308.7	306.45	306.71	307.22	305.79	303.09
304.38	301.07	303.99	307.18	303.75	307.45	304.55	303.4	303.36	305.25	305.66	303.68	304.88	302.85	305.82	308.9	303.94	300.25	304.4	304.77	301.06	305.19	300.92	300.54	307.29	303.82	304.44	299.59	304.43	307.17	304.35	304.12	305.82	302.59	299.75	300.75	308.48	304.68	304.15	306.62	308.62	302.38	304.1	302.32	311.33	299.11	305.69	302.08	305.44	305.23
299.75	302.11	299.79	296.72	304.45	300.22	301.23	303.94	300.74	306.34	299.82	304.51	299.64	298.01	297.5	301.65	299.53	304.4	300.87	300.43	302.24	301.45	299.83	301.99	303.31	307.47	306.32	298.41	304.05	302.5	301.36	299.81	298.92	298.73	304.15	300.67	303.09	305.46	298.96	303.51	301.15	301	299.71	297.57	298.56	300.63	301.08	299.48	302.83	300.48
314.51	319.92	319.44	319.14	321.71	314.92	314.3	316.33	318.36	318.95	321.29	317.54	311.44	316.87	315.04	310.76	318.91	314.81	318.81	313.58	312.87	314.55	310.6	316.17	312.97	311.7	315.49	316.41	318.99	316.48	316.59	316	316.47	311.37	312.83	322.09	315.35	317.56	317.76	315.67	313.78	312.03	313.95	316.65	316.39	314.78	314.64	314.59	314.6	314.38
306.73	303.96	300.38	305.93	306.42	303.56	302.6	306.74	304.67	301.19	301.33	304.69	304.68	303.76	304.89	303.93	309.59	306.21	303.7	303.05	302.15	301.6	300.34	306.01	306.74	307.14	305.73	302.04	301.97	308.48	301.21	304.24	310.74	304.65	306.26	304.98	302.27	306.42	303.85	300.4	306.75	303.15	307.02	307.99	308.96	305.81	304.19	300.75	307.31	306.38
304.43	305.41	304.94	304.38	306.99	308.95	298.09	304.99	306.15	307.59	306.06	309.64	305.96	305.61	299.25	307.34	306.5	308.58	309.03	311.76	306.77	304.63	303.56	305.92	310.88	301.88	301.03	305.44	304.57	305.46	304.15	304.48	305.4	304.63	300.98	304.99	304.52	303.48	306.48	302.16	310.86	302.62	301.63	310.32	306.92	308.07	304.34	307.83	308.04	305.46
315.99	317.99	319.65	315.06	313.83	319.2	317.98	315.42	318.08	316.67	318.17	313.44	320.19	317.48	316.47	312.64	319.79	316.01	317.58	319.13	316.06	315.22	317.74	317.75	312.92	313.72	320.12	314.23	314.72	315.44	320.1	319.51	318.01	317.43	320	312.13	316.96	317.47	314.59	313.69	317.44	316.68	316.64	318.29	314.33	319.69	318.92	319.7	318.71	313.2
320.44	320.28	318.26	317.08	320.56	316.97	322.82	318.82	321.55	316.36	315.33	319.93	320.2	314.44	318.68	315.46	319.03	322.4	314.22	323.71	314.53	319.6	314.89	319.63	322.33	313.59	315.32	318.06	318.9	323.03	319.56	319.57	317.3	316.36	317.71	316.94	317.12	316.37	318.83	316.65	319.04	314.59	319.53	320.25	317.45	317.53	314.7	319.16	320.79	319
301.78	305.04	300.65	306.14	300.97	300	305.97	299.93	301.58	301.79	303.08	300.44	302.55	295.16	297.58	302.71	301.77	301.37	300.71	304.35	300.83	307.48	299.71	303.26	303.73	301.93	307.5	303.82	303.93	300.53	299.28	303.67	304.17	303.42	304.97	300.82	307.22	306.03	300.9	299.55	301.32	302.29	301.05	304.88	306.05	304.65	301.82	304.43	302.21	304.94
313.37	316.77	320.57	316.28	318.23	315.38	318.98	324.38	309.23	318.46	318.23	317.95	310.36	318.6	318.83	318.13	318.93	320.49	318.74	315.5	319.71	322.48	320.25	316.23	320	318.32	314.15	319.84	316.43	320.91	316.05	314.95	319.38	316.88	319.07	316.22	317.47	317.84	316.74	317.39	316.09	314.97	322.52	312.25	316.85	322.36	318.65	316.87	313.89	313.86
306.94	300.76	302.44	297.28	302.16	302.55	301.12	303.39	300.59	300.38	305.63	307.32	302.08	304.51	304.75	306.56	303.23	298.51	299.96	302.07	301.24	297.41	304.36	301.74	306.82	301.14	300.96	305.22	303.52	299.99	302.18	305.55	306.9	304.06	304.64	304.48	302.7	299.56	305.52	303.29	304.08	301.28	298.12	306.3	301.99	304.66	305.06	305.7	304.63	301.48
314.03	310.92	309.19	309.88	311.41	307.9	316.03	316.8	319.08	318.34	309.45	312.99	315.6	308.26	309.44	310.3	311.24	313.46	315.38	314.82	313.34	311	311.1	310.23	311.66	309.22	314.62	317.33	314.01	309.91	315.09	311.78	316.23	316.14	314.08	311.81	312.57	312.73	312.26	312.26	310.44	309.51	312.38	311.73	314.25	315.97	312.08	310.83	314.52	312.75
314.91	314.53	314.87	317.5	311.6	311.15	313.47	317.71	309.31	313.73	315.81	313.38	311.71	314.6	313.53	311.06	313.82	316.83	309.73	312.31	313.24	315.52	309	313.32	308.75	314.12	315.63	315.44	318.73	320.89	312.53	309.1	318.83	310.83	313.28	308.89	316.68	314.62	311.07	315.58	310.02	313.36	316.36	317.03	316.85	315.7	311.85	313.98	313.8	311.25
295.2	296.67	290.66	296.83	295.63	293.33	295.8	291.63	298.08	293.29	299.33	294.48	298.4	291.78	295.25	296.9	297.78	291.04	292.58	297.72	294.76	299.16	295.2	293.44	292.57	294.91	295.14	295.18	292.96	291.74	296.08	294.96	299.45	299.28	294.34	297.27	294.78	293.4	298.29	296.41	295.18	297.36	290.1	294.42	295.92	301.68	293.67	290.36	296.99	294
329.97	332.27	327.38	332.99	328.29	328.8	330.42	325.24	324.71	325.82	330.14	327.97	325.88	328.8	328.69	332.31	329.93	327.06	330.75	325.88	327.79	329.88	334.06	324.33	327.6	330.65	330.6	331.63	328.53	334.48	327.61	333.58	331.28	326.17	329.78	327.6	327.65	328.76	327.95	328	330.68	325.52	326.01	326.6	325.53	332.45	328.28	327.69	334.36	330.82
320.53	311.41	316.64	314.38	315.46	312.31	311.02	318.24	315.66	315.94	314.74	315.62	319.02	314.74	314.16	316.44	316.63	312.38	311.89	315.03	314.56	313.46	311.38	309.69	319.32	315.5	315.87	314.82	314.07	315.06	311.7	316.05	318.45	309.68	322.35	310.19	315.77	311.65	317.57	315.6	312.15	315.48	314.53	318.16	309.99	314.36	317.7	311.21	318.24	311.79
297.24	300.26	302.09	295.66	292.89	298.57	297.21	299.69	296.73	290.43	295.28	294.26	291.8	302.12	293.44	298.2	292.8	295.15	295.24	297.16	296.44	294.75	296.23	292.61	295.47	301.31	298.68	293.4	294.44	296.86	296.15	301.49	296.37	290.39	296.33	299.26	295.47	298.06	296.7	299.22	298.84	295.46	297.49	291.42	297.35	298.12	295.16	296.45	298.5	293.05
308.75	306.64	309.37	313.02	307.97	301.88	316.93	301.39	306.4	303.92	306.1	309.54	306.44	304.35	307.47	303.34	304.81	310.77	307.04	308.61	306.58	306.98	312.38	310.27	311.83	306.09	306.97	311.61	303.37	301.95	306.72	301.26	305.19	306.27	304.24	308.95	306.44	311.65	311.88	303.94	303.36	306.95	309.07	309.81	307.93	306.78	311.03	300.31	307.44	296.98
318.38	323.46	328.71	325.56	327.71	331.21	324.35	329.51	327.68	329.14	327.41	327.96	323.4	328.15	325.52	323.76	326.32	326.31	329.56	326.96	326.75	327.93	329.98	328.45	329.14	327.7	327.23	325.34	327.82	325.41	328.05	322.08	329.83	323.82	328.21	328.2	327.94	327.52	322.49	325.76	324.07	325.85	329.08	328.62	328.77	329.87	329.03	330.26	329.95	322.89
307.07	302.69	310.13	307.16	308.17	309.2	309.72	310.06	304.57	310.91	316.43	313.15	307.92	310.21	308.82	305.59	309.4	309.02	312.26	310.37	307.62	312.63	307.59	306.71	309.62	312.49	308.82	310.39	312.62	312.2	310.51	315.38	311.43	313.61	308.69	310.27	307.42	308.48	310.21	311.33	312.89	308.84	306.36	310.41	309.48	312.97	317.01	304.13	311.76	303.77
301.55	303.16	301.64	304.76	298.57	303.72	301.68	301.33	303.78	310.21	305.78	304.32	297.88	295.62	306.06	303.88	304.9	302.36	298.67	305.16	303.59	306.09	303.35	307.31	306.67	304.56	305.14	302.27	306.08	300.81	303.55	299.28	300.49	302.83	302.39	305.13	304.16	305.56	304.99	307.1	299.74	301.28	304.78	301.04	302.97	304.73	305.46	305.26	299.39	305.48
292.02	297.44	293.59	291.87	298.74	296.97	293.99	290.57	292.8	294.12	290.1	293.64	294.7	289.91	297.91	294.66	292.43	293.03	293.84	291.69	295.54	295.7	293.47	295.27	288.59	294.01	294.18	291.9	295.13	293.88	294.8	288.61	287.7	293.28	291.36	296.68	299.91	294.23	298.16	290.15	295.01	297.75	295.21	295.54	289.16	293.6	292.1	294.99	288.8	300.21
320.73	317.61	320.69	318.48	321.41	318.96	321.96	317.88	320.19	319.24	319.72	315.98	317.63	318.44	318.37	319.15	318.89	320.89	322.78	317.73	320.93	319.9	317.12	319.05	312.63	319.34	320.86	316.25	317.06	311.28	321.4	324.17	322.55	322.06	313.94	317.67	320.9	319.5	322.65	321.91	321.83	321.95	318.07	323.34	320.3	316.08	315.72	313.4	317.44	319.82
313.15	312.51	309.29	311.54	313.37	318.13	314.22	316.37	313.07	311.91	310.61	307.83	309.22	312.72	315.14	313.35	315.54	308.51	310.01	310.47	310.81	313.49	316.06	311.36	314.27	312.62	310.83	306.73	312.92	315.58	312.18	313.32	313.66	318.52	314.4	312.65	307.47	317.51	316.53	311.23	313.13	311.63	307.46	311.41	310.99	315.42	311.36	305.93	310.66	311.46
320.75	317.22	321.14	319.86	319.48	319.81	314.97	317.18	322.43	318.98	322.95	317.49	322.63	313.88	316.62	319.5	323.07	319.08	318.22	315.77	314.32	319.96	318.25	316.68	319.53	316.12	318.16	324.12	319.05	314.82	314.33	312.52	318.32	320.36	321.06	316.55	318.86	321.21	315.4	316.54	315.38	321.19	320.88	318.58	315.43	315.32	317.87	322.71	313.89	320.39
295.34	290.34	298.08	296.18	295.04	293.13	292.34	298.18	289.96	294.36	293.9	288.51	292.75	291.24	294.07	294.46	296.45	295.36	294.47	299.05	296.02	293.74	292.98	291.8	297.81	295.88	291.83	294.49	292.71	293.28	291.49	292.83	293.88	294.25	290.89	294.04	294.32	299.12	293.48	290.53	292.66	287.01	293.15	289.46	294.14	292.68	292.66	292.26	294.08	287.9
304.93	305.54	302.24	305.4	301.31	300.78	295.37	303.96	303.98	302.64	304.69	308.68	308.31	307.19	301.54	305.11	305.98	302.04	299.12	306.28	306.64	306.29	301.02	306.33	303.83	303.44	304.08	302.46	304.8	298.74	303.42	302.61	303.5	303.74	303.95	303.65	306.02	300.48	299.57	301.99	300.35	302.67	303.2	301.03	302.38	303.99	307.88	299.58	300.24	303.21
327	325.69	326.08	327.12	324.06	322.88	329.23	325.72	333.17	324.57	326.28	327.08	328.77	326.34	325.73	324.78	328.76	330.17	326.13	335.47	329.62	323.13	329.12	327.51	334.27	328.51	327.68	325.99	326.08	327.85	326.37	327.51	324.69	325.17	325.37	325.66	332	325.75	324.78	327.74	327.68	326.73	324.51	333.54	329.44	331.2	328.41	332.06	326.87	329
309.02	310.36	314.32	316.05	315.72	315.07	317.81	314.56	310.36	314.47	309.35	321.46	317.46	314.72	313.36	307.14	313.19	312.51	314.77	314.24	312.18	317.07	309.69	316.74	314.26	313.03	311.26	308.31	312.18	313.53	311.1	315.02	307.82	314.13	312.22	307.34	314.36	316.8	310.11	309.13	317.06	310	309.9	312.06	314.1	313.48	314.07	315.21	312.62	311.98
323.46	321.16	324.14	317.7	315.83	319.69	320.59	318.22	320.03	316.71	316.12	317.79	319.85	317.56	320.81	318.5	319.92	317.03	315.68	319.33	318.32	321.06	317.71	320.96	319.65	318.64	319.03	321.07	317.86	318.92	316.72	315.63	322.27	321.4	318.22	322.01	321.63	319.72	326.33	319.23	318.31	321.62	322	317.08	317.27	319.32	318.99	322.17	319.4	318.08
320.08	315.5	319.97	320.76	318.82	315.69	320.87	314.78	317.09	320.23	321.52	314.73	316.53	314.15	315.63	317.48	321.72	319.1	313.28	320.12	317.99	317.38	314.33	318.76	317.42	319.72	316.9	322.03	319.63	316.14	316.75	320.86	316.05	319.1	318.28	319.41	322.14	319.42	322.74	311.32	316.64	318.94	317.63	319.28	313.19	322.4	318.75	317.65	319.8	318.78
313.4	311.19	314.06	312.69	312.59	320.04	314.13	312.11	313.35	314.65	314.97	318.07	316.55	317.07	310.09	312.97	314.66	319.4	310.38	310.92	312.44	317.85	314	315.21	315.46	315.87	319.02	314.66	317.06	319.27	316.2	311.85	313.72	314.87	311.36	316.42	315.35	315.64	314.4	312.14	312.45	311.86	312.03	315.23	313.09	318.6	318.59	316.2	311.93	312
317.81	316.22	313.98	319.59	315.31	317.45	314.96	315.59	309.74	315.27	313.35	315	314.17	316.67	318.14	320.59	311.94	318.69	320.22	317.05	311.87	315.18	313.36	315.06	317.27	319.23	317.14	312.14	317.91	309.23	314.61	314.35	315.66	322.02	321.94	319.9	312.13	315.39	316.56	323.82	318.08	323.44	314.33	317.36	314.09	316.96	325.25	318.75	312.5	319.85
311.38	314.12	317.09	316.05	313.94	309.88	313.39	312.08	315.79	316.19	317.07	312.55	310.08	316.93	313.64	314.89	311.74	313.69	312.64	315.36	315.01	321.48	311.72	315.7	315.05	313.75	312.62	316.1	311.17	315.83	310.84	311.14	321.95	317.46	309.22	316.73	316.38	314.07	316.05	312.24	310.32	316.29	312.55	311.2	318.08	317.59	318.59	317.72	307.43	315.61
326.66	328.21	328.06	330.27	336.84	329.32	327.85	325	326	328.05	325.89	327.35	328.31	329.44	325.49	322.6	327.4	331.4	324.13	318.92	326.77	329.41	329.78	325	325.46	326.98	328.37	330.47	325.61	332.41	328	325.83	326.21	327.86	323.52	328.75	328.83	327.05	323.94	324.13	332.05	324.71	332.48	325.52	323.48	329.45	323.19	324.46	323.19	326.19
310.3	313.09	315.73	309.29	313.37	310.76	311.81	316	312.28	311.51	310.89	310.43	312.48	313.6	315.31	315	309.71	312.45	317.39	315.54	313.91	308.91	308.13	316.56	310.59	312.14	312.45	311.87	310.61	314.73	314.4	315.21	307.15	314.05	313.85	312.77	318.06	310.48	314.07	311.64	316.97	310.85	314.97	312.83	311.43	309.93	311.77	313.89	308.75	313.78
299.11	305.4	299.83	299.81	302.17	305.29	310.36	307.65	298.59	300.46	303.31	305.67	299.75	303.42	302.59	301.78	302.25	302.59	305.37	303.86	301.83	304.88	302.82	304.62	304.04	306.84	304.33	301.31	304.1	302.96	301.33	306.41	305.19	304.24	307.05	305.66	298.45	303.1	308.51	299.26	301.38	300.82	306	302.51	299.45	303.55	305.44	302.52	306.08	302.93
309.33	311.35	310.7	311.19	305.69	306.72	312.95	315.11	306.32	307.4	310.29	311.17	311.13	312.73	315.62	310.47	312.42	305.39	310.2	311	309.67	309.34	312.53	315.12	310	308.88	315.26	309.53	311.13	310.9	308.56	311.25	309.37	310.52	314.17	309.63	308.81	311.89	308.25	306.87	312.29	313.03	310.12	308.53	314.8	311.73	314.67	310.97	313.1	308.46
312.25	312.58	310.33	311.33	312.05	314.19	308.66	314.01	316.29	318	314.9	311.73	316.83	312.61	311.99	314.79	313.3	313.2	314.23	314.02	308.99	309.74	315.64	313.18	312	305.46	313.03	313.34	310.17	315.58	311.85	312.47	313.49	312.41	313.08	312.87	315.28	308.83	305.54	310.59	317.16	307.77	313.9	312.19	316.3	311.39	311.18	314.11	308.39	313.05
318.24	315.14	315.83	321.53	317.49	312.99	313.3	315.86	314.25	317.83	315.08	310.12	314.13	316.82	312.77	313.65	317.06	316.86	310.14	313.07	315.37	313.98	312.31	315.87	311.9	318.96	316.74	313.91	316.69	317.17	317.93	313.82	314.58	314.65	315.55	313.39	322.02	316.07	314.37	311.78	314.23	315.81	319.42	317.47	317.33	313.73	310.33	315.46	312.37	314.88
306.97	313.71	304.19	308.9	304.36	301.66	310.16	306.17	303.56	308.59	311.24	306.52	309.58	305.81	308.48	306.63	302.24	309.85	302.78	301.57	303.49	308.99	306.92	306.66	298.74	306.3	308.62	302.96	301.04	307.08	310.43	307.4	307.91	307.13	302.64	305.39	303	313.29	306.27	309.71	307.93	309.54	309.03	310.32	311.13	302.73	304.48	305.05	307.08	305.9
294.46	291.85	295.75	299.93	295.77	293.13	293.84	300.67	294.66	300.57	299.33	293.72	298.29	293.94	295.98	298.93	292.86	294.18	291.48	292.92	292.59	291.98	295.09	297.46	297.5	300.43	292.72	294.31	290.27	291.17	292.59	298.35	297.79	292.85	298.77	296.15	294	292.84	294.04	294.89	294.5	289.71	292.65	293.63	296.38	292.56	293.58	296.6	296.35	296.15
305.01	298.59	301.47	303.52	306.63	303.97	308.3	299.85	307.45	309.51	308.54	304.41	301.32	304.6	303.91	305.75	304.54	302.76	308.26	308.8	306.93	308.65	305.83	301.41	307.22	300.59	305.19	306.1	301.5	305.5	304.15	305.9	306.28	308.01	303.06	300.5	305.63	303.72	304.89	305.9	305.16	300.88	304.76	304.28	305.09	308.4	299.97	303.5	305.09	300.94
309.96	308.14	304.71	307.08	311.32	312.48	312.67	304.12	311.75	304.41	301.39	310.69	301.1	309.96	306.53	310.77	306	306.73	309.18	305.83	304.32	311.23	305.71	312.49	309.86	303.95	303.23	306.91	304.84	306.17	307.3	308.54	312.27	308.56	307.01	308.63	308.82	308.55	309	306.94	302.07	307.81	307.46	306.18	303.91	304	308.41	304.52	309.36	307.2
305.78	307.85	306.07	306.05	304.88	302.79	302.9	305.85	299.54	303.41	303.69	305.09	308.05	306.75	304.87	304.85	309.66	309.46	308.97	304.75	305.82	306.43	308.38	309.6	311.09	304.54	308.49	306.14	302.12	303.35	301.67	304.83	301.42	308.39	308.2	303.69	307.17	305.2	305.5	310.31	299.8	308.84	306.21	307.94	308.38	305.82	307	305.55	304.95	304.97
309.52	312.16	312.08	313.2	305.51	306.64	309.57	308.01	311.4	311.9	307.59	313.61	308.46	310.94	306.98	309.54	308.71	309.43	311.03	312.16	308.66	308.15	306.13	309.62	308.64	309.35	311.04	310.33	311.25	312.89	310.38	307.73	311.68	313.9	312.5	309.81	313.43	309.29	311.51	307.09	307.45	311.83	312.28	305.36	308.63	310.58	308.92	308.23	309.56	304.45
309.64	308.75	318.94	307.96	308.5	309.3	313.57	309.29	308.66	309.68	315.2	316.61	315.62	309.32	313.7	318.3	315.8	305.79	317.59	315.7	315.57	311.28	313.59	313.22	311.62	310.52	314.39	316.41	309.24	316.2	315.72	312.99	310.45	312.01	312.21	314.79	308.71	314.01	312.12	312.98	313.28	314.82	310.67	312.26	315.95	313.16	311.97	315.5	314.45	313.89
299.36	308.35	299.49	299.08	300.13	293.9	298.66	303.09	305.07	301.92	305.93	303.42	302.64	306.96	306.78	298.05	302.02	299.16	301.04	307.01	304.39	303.19	304.06	302.46	304.05	303.12	304.95	309.3	303.39	297.81	301.49	303.1	300.72	296.3	300.21	299.12	300.96	303.67	306.34	302.97	304.71	301.87	302.59	297.75	302.19	302.11	299.61	303.73	301.69	302.34
315.46	315.97	312.96	312.87	310.98	314.48	318.7	314.42	318.06	317.36	318.2	314.45	315.68	310.54	310.51	315.23	314.4	312.26	317.85	316.65	317.47	314.37	313.5	312.77	315.56	314.4	314.62	315.05	312.65	319.64	314.01	318.08	309.84	311.01	313	315.31	318.67	314.83	313.37	315.51	312.78	315.69	312.37	319.27	315.37	314.19	310.28	313.86	310.27	314.51
304.2	302.62	303.63	302.65	303.09	301.73	302.86	304.71	305.83	304.6	301.32	304.37	302.26	302.39	304.21	300.15	305.91	302.98	304.75	306.72	307.8	309.55	304.92	303.5	302.58	301.83	302.01	305.68	301.68	302.54	305.42	308.15	300.73	302.39	301.08	307.42	302.52	303.75	306.7	308.57	301.92	304.2	302.18	300.86	300.57	298.97	301.41	301.25	300.26	306.91
320.24	316.07	313.83	320.58	316.74	319.41	319.17	322.62	318.87	320.59	323.11	317.07	319.96	319.41	319.22	318.85	316.16	316.23	323.38	316.15	319.8	318.88	318.99	314.87	323.86	310.71	318.02	322.6	321.37	319.72	317.41	320.59	317.36	321.23	317.85	318.14	317.06	319.95	321.86	319.45	321.42	317.19	316.37	315.79	315.8	321.07	318.66	322.72	318.47	322
308.92	310.42	313.5	316.87	314.23	315.44	312.88	314.35	317.49	315.47	314.6	313.31	313.65	310.52	319.08	318.34	317.82	310.6	313.33	310.37	311.99	318.13	312.97	318.78	318.49	320.73	317.2	310.42	315.82	318.05	313.94	321.75	314.67	316.38	313.23	316.47	314.11	311.37	317.99	316.55	316.7	315.94	317.74	310.82	316.13	317.63	321.92	321.76	313.2	314.49
299.08	303.76	294.72	300.36	296.95	303.85	298.45	302.09	305.91	303.3	299.7	293.96	298.99	299.46	302.32	303.14	303.19	299.81	301.71	299.66	296.91	301.82	299.71	303.64	299.32	303.22	295.89	299.2	297.7	301.16	297.57	299.78	298.67	300.27	302.47	299.93	298.36	300.29	298.57	295.35	298.35	297.02	301.54	301.96	300.2	300.98	303.45	299.76	302.09	296.09
291.84	298.03	295.01	294.97	292.49	295.9	294.05	294.01	296.51	296.69	295.29	291.13	300.27	298.74	293.76	292.39	292.23	296.26	288.61	296.61	291.11	298.84	300.72	296.49	294.46	295.3	296.84	299.3	296.7	292.57	291.76	298.32	298.01	288.37	292.63	293.05	292.05	294.49	297.98	291.9	297.34	298.67	293.91	291.22	297.67	290.17	295.13	293.54	296.96	294.38
308.26	306.18	306.58	305.14	305.98	302.51	306.73	304.98	305.42	303.93	304.38	308.21	305.06	304	303.02	304.3	300.66	304.54	303.15	305.21	298.64	302.49	299.91	305.6	305.01	300.78	301.13	308.72	301.88	305.98	301.29	304.24	301.32	300.76	303.1	305.65	307.5	307.14	304.12	300.72	305.89	303.93	308.56	303.11	301.53	305.11	300.53	303.64	299.31	302.81
302.82	300.96	304.72	307.84	300.57	300.33	305.08	304.06	305.21	302.69	304.92	299.16	303.72	304.54	303.22	303.44	305.96	305.68	301.2	300.55	301.78	305.31	306.23	303.83	304.06	306.11	306.42	300.07	300.83	301.81	305.47	302.89	305.71	298.2	308.04	303.22	304.5	302.26	303.81	306.06	304.19	301.15	305.55	305.98	308.34	305.52	304.65	307.48	305.18	303.18
307.41	312.64	308.47	308.12	307.74	309.81	312.35	306.7	306.38	312.33	311.35	311	313.67	309.76	304.07	312.05	307.5	310.89	306.65	309.08	307.82	311.96	308.62	311.75	312.02	310.74	313.23	315.33	312.23	307.92	307.32	317.61	312.43	306.64	312.91	310.66	314.64	312.71	308.12	305.86	311.05	308.3	312.2	309.01	310.7	315.88	309.89	311.77	306.81	310.21
292.72	295.91	295.57	294.15	294.95	295.83	298.81	295.33	297.71	298.03	292.62	293.6	299.06	295.61	297.84	294.24	296.22	288.9	294.84	292.76	294.86	293.8	295.88	295.99	296.82	293.95	296.5	297.01	294.32	296.71	291.2	295.47	296.62	301.32	295.44	291.71	296.25	292.61	295.56	298.62	293.09	289.87	295.1	300.41	292.69	297.11	300.77	293.95	293.97	300.63
295.63	293.16	297.33	288.6	294.1	294.44	298.33	293.33	292.52	289.84	294.93	293.76	297.82	293.74	288.41	292.96	293.86	297.57	294.75	295.45	297.49	294.88	294.71	294.28	289.39	292.76	294.29	289.88	296.04	293.28	290.17	297.31	294.4	294.45	292.08	290.33	287.85	295.34	292.55	295.52	293.95	294.31	291.97	292.15	298.32	292.99	299.66	295.43	294.28	296.65
305.15	300.94	302.88	300.23	298.1	299.56	299.95	303.71	303.06	300.27	298.89	299.65	303.22	297.73	298.56	302.52	301.67	297.16	294.05	298.25	301.92	301.19	297.67	296.87	298.66	301.75	305.24	301.02	299.57	298.8	302.19	303.9	299.08	302.67	302.56	304.84	305.23	301.83	297.3	297.46	301.06	297.9	300.83	302.04	299.6	300.94	298.27	302.84	301.98	303.66
292.63	289.13	294.43	294.01	291.39	295.1	288.75	295.72	294.68	296.35	291.88	297.39	299.6	295.06	294.58	297.23	296.73	298.89	296.02	295.58	298.73	291.8	289.67	292.52	294.58	293.81	297.74	296.59	292.21	294.02	296.55	295.62	291.93	295.03	294.04	295.83	296.33	293.03	296.85	294.69	288.99	296.97	294.31	297.84	290.55	292.34	294.35	291.25	290.31	287.26
304.18	302.03	303.03	301.57	296.82	301.1	299.49	300.13	298.59	300.46	299.37	304.57	300.53	302.87	300.5	304.2	297.88	300.35	299.61	299.27	297.86	301.19	294.19	305.87	298.84	303.63	292.38	300.34	296.93	296	299.5	302.24	299.9	300.64	297.65	301.72	295.92	300.98	297.64	306.7	304.24	299.41	299.65	302.34	299.44	299.93	301	301.69	298.31	305.68
301.26	308.13	305.15	305.69	304.38	302.37	309.21	305.66	304.94	303.36	305.42	304.97	309.03	300.58	304.51	306.51	304.22	301.22	305.79	305.87	311.17	306.05	307.41	305.73	303.37	310.16	306.64	310.31	308.44	300.71	304.42	306.64	308.87	302.3	307.71	306.34	304.39	305.01	302.53	301.88	308.04	307.79	304.7	302.4	303.36	307.71	305.61	303.74	306.03	303.96
298.07	306.7	301.77	309.17	303.52	305.26	304.52	306.97	306.99	311.1	307.68	306.36	309.21	304.94	306.22	308.61	308.6	310.18	312.17	309.04	304.71	302.73	306	307.37	306.29	302	310	304.83	309.65	304.28	308.32	305.96	311.51	308.14	304.85	308.18	306.37	309.95	308.81	306.57	303.76	303.61	311.08	305.04	303.15	310.85	304.7	305.45	305.72	310.65
314.69	320.14	318.1	313.86	319.17	318.5	314.39	319.79	316.13	318.43	316.33	316.78	315.6	321.66	319.88	310.38	317.73	320.19	316.67	316.58	319.66	317.55	319.83	317.08	312.99	314.43	314.61	320.36	318.25	323.42	320.97	318.59	312.26	318.9	319.97	316.18	316.08	321.68	319.42	314.01	309.22	316.01	317.72	309.88	315.36	317.81	319.31	321.52	314.16	312.9
314.6	319.5	320.22	314.37	321.06	316.89	314.35	318.63	318.97	317.63	319.19	322.8	317.76	314.53	315.57	316.07	314.96	317.59	318.64	317.14	318.96	316.71	317.43	317.83	313.19	319	315.75	320.4	316.5	313.53	321.09	316.26	320.06	314.63	314.88	320.14	316.83	320.77	318.93	315.11	318.55	315.52	317.45	313.99	316.52	315.95	317.63	315.58	314.39	316.18
299.01	304.51	308.58	299.52	305.76	303.95	303.04	304.62	304.55	299.45	304.98	303.06	303.74	302.87	302.94	305.19	299.76	299.94	305.19	302.94	303.93	302.25	302.76	307.1	302.4	299.53	304.83	302.24	306.78	302.81	302.02	303.87	306.67	302.04	303.03	303.92	303.77	304.29	301.58	306.95	306.04	299.37	303.56	305.3	308.4	305.64	299.13	300.06	308.24	301.22
325.65	329.65	329.39	328.63	327.9	326.71	327.25	329.08	327.94	327.5	326.25	327.57	325.69	330.65	321.56	321.8	323.69	321.55	325.35	321.54	325.61	330.26	326.41	322.21	325.32	327.8	322.11	324.99	326.88	329.06	326.99	324.79	326.8	328.08	323.58	323.66	326.1	327.5	328.55	332.2	329	330.04	327.97	327.17	326.9	330.12	324.2	327.95	324.14	329.43
317.9	310.3	315.5	311.15	316.61	316.06	309.87	310.74	311.9	311.36	318.11	313.86	311.14	310.13	312.3	314.07	318.65	314.68	316.3	315.59	317.46	316.53	321.73	315.76	309.5	318.9	317.77	313.85	309.17	316.92	316.91	314.6	312.4	317.99	311.91	309.93	318.12	313.52	312.57	315.5	316.97	310.48	318.76	322.5	310.83	313.02	310.79	316.06	314.23	310.71
327.81	326.92	326.89	322.78	327.69	325.25	324.75	320.37	322.22	324.71	322.36	325.16	329.71	326.37	328.51	323.97	324.3	327.08	321.59	320.65	322.15	330.89	322.12	329.73	323.56	324.01	329.15	325.87	323.87	324.42	320.05	327.2	322.5	322.81	323.75	326.22	320.29	321.96	322.83	322.84	320.78	322.66	324.16	328.37	324.22	320.64	323.53	326.63	321.48	323.38
304.95	303.16	304.66	302.71	305.02	295.45	298.22	303.52	302.97	302.63	300.61	301.17	298.85	297.41	302.91	302.13	304.23	306.03	300.63	303.16	302.84	298.41	305.37	302.18	297.64	301.42	307.33	300.11	299.03	300.8	300.82	305.66	302.55	301.63	305.53	303.9	301.9	305.05	308.87	305.29	300.25	304.58	300.54	300.01	303.02	293.26	303.31	301.74	299.42	303.03
303.17	301.64	311.83	305.65	299.05	304.55	309.55	305.77	302.8	304.98	310.01	308.56	308.73	303.91	303.93	305.47	304.75	301.42	306.57	302.06	304.39	302.85	303.3	310.34	300.85	306.49	305.82	306.65	305.11	303.31	305.22	301.58	310.81	300.8	304.82	304.14	302.75	301.12	306.7	303.19	307.25	308.33	303.06	305.09	305.33	304.62	304.11	303.99	303.44	304.17
306.47	302.74	303.4	300.39	304.23	303.28	305.53	308.81	302.35	297.37	301.79	302.62	301.28	303.73	300.1	302.94	298.84	297.59	300.4	299.35	305.07	305.18	301.09	300.34	306.58	305.24	305.8	300.47	301.52	301.79	312.77	302.57	301.86	303.15	299.91	305.87	304.18	301.66	297.62	298.98	303.48	304.44	300.47	304.31	308.22	305.81	302.48	302.58	303.76	298.64
325.32	327.42	324.66	322.8	330.34	328.95	326.93	327	327.27	328.93	329.07	325.54	333.37	327.79	324.37	330.72	327.98	325.7	326.42	329.39	328.91	327.1	326.09	329.05	330.3	329.44	326.84	325.31	327.83	331.95	323.45	325.84	327.33	324.63	331.74	328.78	329.02	334.46	332.81	328.98	327.89	326.32	319.94	328.18	328.43	330.92	330.87	331.44	326.42	326.33
313.08	311.51	312.52	317.39	317.09	310.75	313.55	310.89	321.15	315.37	316.8	313.18	319.78	308.21	314.3	314.96	314.31	310.77	314.47	309.5	310.13	313.83	317.8	315.83	312.97	316.66	313.61	315.94	311.52	319.84	309.45	314.76	314.78	312.37	316.7	311.14	310.63	312.53	317.92	309.44	309.8	313.58	313.89	310.32	309.92	314.27	312.75	315.32	313.66	313.31
305.11	307.34	305.64	310.94	306.3	308.92	308.73	309.32	302.71	309.24	308.12	313.07	310.27	313.15	304.88	310.2	310.16	311.58	310.47	306.9	310.25	307.15	309.1	304.27	314.1	305.01	310.85	310.48	306.33	309.24	309.45	308.48	310.31	306.51	312.08	306.7	312.62	309.79	308.5	308.31	307.56	308.95	312.52	308.15	306.98	311.93	305.7	304.53	309.59	309.22
307.25	304.08	312.61	303.42	308.01	316.66	313.65	310.44	308.21	313.22	308.69	306.04	308.35	314.97	316.13	310.76	316.61	312.32	308.3	309.16	309.45	311.17	313.53	311.44	307.25	313.73	308.35	310.91	306.99	310.75	309.89	311.51	309.49	312.27	304.6	309.02	308.29	307.93	306.87	306.41	311.85	311.37	308.33	314.55	310.56	312.64	306.09	309.26	311.96	309.41
291.09	294.4	295.32	290.46	294.99	298.08	297.59	291.87	297.03	292.01	296.09	289.89	288.92	294.39	293.32	293.87	290.51	292.1	291.44	294.93	294.68	294.1	295.04	293.65	290.37	295.93	294.78	295.62	298.53	293.63	295.03	295.58	292.77	297.24	294.09	294.54	292.98	296.54	295.27	292.04	294.5	290.75	289.48	296.18	292.66	294.12	291.78	290.22	291.67	292.47
314.71	317.82	319.75	319.73	316.56	316.29	317.88	311.71	319.39	312.79	318.77	315.06	317.18	318.28	316.86	317.1	316.21	315.3	314.86	316.4	323.01	317.16	311.54	318.18	314.15	316.07	317.47	320.54	311.26	320.68	319.22	314.37	313.42	313.56	315.82	311.92	319.25	316.67	313.79	319.65	317.97	316.98	312.99	317.62	316.87	311.43	319.19	316.88	314.64	311.96
326.86	331.53	329.5	327.41	332.22	321.31	326.42	325.2	328.76	328	329.18	326.01	334.95	331.7	328.02	335.02	326.67	332.23	329.86	333.28	327.72	334.78	329.91	331.9	329.02	325.62	327.48	327.65	329.17	329.46	330.89	329.15	325.13	325.68	327.04	327.43	327.66	329.13	331.59	330.53	331.64	328.7	329.27	328.78	329.76	329.91	329.64	329.23	329.41	328.44
296.53	298.17	300.88	297.02	297.58	299.45	297.24	296.88	290.39	297.92	302.59	296	299.55	294.22	296.54	294.91	298.29	294.43	296.14	294.49	294.16	298.44	297.55	298.72	292.18	298.13	295.17	295.49	294.52	298.67	296.05	297.22	298.14	299.39	297.89	296.1	299.24	293.72	295.54	295.28	297.4	297.16	294.71	296.84	299.37	293.3	293.06	293.7	296.92	289.78
313.56	322.56	318.66	316.91	320.29	317.41	322.26	316.14	313.51	312.78	317.67	314.84	320.03	316.34	318.03	320.83	314.29	311.31	316.19	318.38	317.05	321.57	323.66	313.82	318.3	319.37	315.98	316.15	314.6	318.64	317.64	318.74	319.78	314.41	315.48	319.4	317.05	320.13	315.52	320.51	319.2	319.8	314.47	318.5	318.89	318.96	320.04	319.49	318.37	319.93
302.8	294.58	297.3	302.35	298.71	302.86	297.97	302.66	301.23	298.43	301.39	302.17	299.1	300.11	301.86	300.93	301.74	305.79	304.28	302.26	301.38	306.76	302.35	299.99	303.46	301.44	302.93	300.76	300.2	300.23	297.43	298.59	298.29	299.02	303.61	300.49	299.82	307	303	303.05	299.56	301.16	299.04	300.06	300.61	302.85	301.95	300.43	298.46	298.25
313.2	312.45	314.24	318.47	317.83	313.56	313.02	314.08	316.53	314.91	319.4	314.35	313.78	309.84	311.51	315.61	309.59	313.33	311.72	315.4	314.8	310.98	312.88	310.87	311.21	312.92	320.33	313.62	315.82	312.21	311.84	313.02	312.34	316.63	314.28	315.13	312.51	317.57	316.59	317.37	316.07	311.67	309.86	315.07	314.91	316.61	314.24	317.84	318.91	315.28
292.54	297.37	295.02	293.89	294.93	293.06	298.25	297.53	292.66	293.34	295.06	297.59	290.01	293.7	295.94	293.58	292.57	296.27	293.82	293.51	290.48	293.69	290.28	292.93	297.21	288.4	295.28	294.98	297.91	296.19	294.38	295.48	294.34	293.7	297.01	295.63	296.72	296.34	293.87	296.44	289.69	296.97	291.49	292.65	292.37	296.57	294.81	295.69	300.84	291.85
310.9	312.6	311.87	309.84	310.58	312.22	313.73	310.79	311.59	307.39	313.14	311.55	310.08	311.44	311.71	315.04	313.44	315.44	313.17	312.5	312.9	308.9	305.51	315.39	311.43	309.44	313.76	315.72	312.44	313.75	313.2	308.88	314.92	308.8	306.02	315.42	307.97	309.97	307.71	310.67	313.39	308.9	314.1	311.95	311.22	308.93	309.47	314.11	312.85	309.56
306.92	298.76	299.05	305.62	304.02	301.27	305.07	302.56	304.44	297.66	301.86	298.51	308.61	294.18	301.9	303.96	302.68	305.31	300.25	301.45	309.51	300.98	302.09	299.15	298.14	303.43	301.42	304.57	306.95	302.51	302.04	308.05	302.33	300.03	304.29	309.23	299.58	302.29	302.02	304.07	304.23	304.99	305.44	300.73	305.84	301.21	301.36	305.57	304.97	299.14
315.04	314.03	314.52	310.58	315.91	310.25	308.9	314.47	313.64	314.46	313.26	309.09	311.69	316.66	317.94	312.52	312.57	308.82	316.09	315.54	304.94	315.6	314.01	313.47	314.71	314.59	313.11	315.04	310.16	315.83	313.27	312.85	314.36	314.54	310	315.68	311.15	308.25	315.25	310.64	318.59	313.14	308.61	315.57	312.13	316.42	313.62	316.68	308.74	318.13
299.71	296.5	301.41	298.45	303.7	302.39	304.44	298.21	301.19	302.4	304.07	306.59	302.57	302.56	301.56	304.36	297.91	303.95	295.29	301.95	296.92	303.58	299.85	298.65	301.34	299.71	302.8	302.82	300.73	299.55	299	298.83	301.19	299.98	301.62	300.49	297.26	301.01	298.74	298.99	298.39	300.74	297.67	302.17	299.98	303.46	302.81	302.41	301.57	302.52
324.75	323.63	321.97	327.89	324.57	321.4	322.59	325.09	321.9	326.63	324	327.05	329.04	325.42	329.02	323.28	323.52	320.08	325.31	322.31	326.77	322.75	323.24	323.23	324.79	326.62	327.97	325.32	322.63	319.94	320.27	324.12	323.9	324.49	322.23	321.38	326.84	326.5	331.73	325.07	322.49	331.43	325.66	327.31	316.99	318.54	323.86	325.55	326.92	325.15
310.88	303.67	308.03	310.08	303.28	305.38	306.57	306.02	309.22	306.81	308.93	301.78	307.95	305.95	303.49	304.94	304.6	301.27	309.48	305.13	305.33	306.6	302.64	305.41	305.2	306.06	302.82	304.13	308.51	305.28	302.58	306.82	305.7	307.88	307.56	305.16	308.32	307.82	309.18	307.1	306.22	308.94	304.46	301.16	307.72	307.52	305.25	306.72	308.82	304.32
294.62	302.12	298.89	303.6	293.36	299.28	303.95	300.86	302.37	295.99	299.29	297.83	300.64	303.05	303.69	300.67	301.79	299.48	299.17	298.12	299.02	300.62	303.29	300.85	298.42	297.97	303.18	297.34	299.13	298.74	303.07	301.28	300.34	300.33	299.22	300	297.85	296.89	298.52	300.23	304.37	301.56	300.95	300.96	299.81	304.6	298.37	294.6	300.71	300.47
294.79	297.41	298.07	291.41	295.33	295.46	296.3	295.86	293.82	290.75	296.17	293.51	294.41	287.75	297.45	295.96	297.21	294.3	295.67	293.39	292.44	295.34	293.37	296.16	294.35	297.99	291.69	292.93	292.21	297.62	293.85	292	297.25	291.01	293.73	293.05	292.97	301.87	298.83	293.28	289.04	292.87	290.89	297.95	294.26	293.21	297.95	296.73	295.82	290.37
302.8	304.72	306.37	304.75	308.12	305.47	309.04	302.67	305.33	303.4	304.67	301.67	307.77	304.57	303.34	304.74	304.29	304.6	303.17	303.43	305.97	304.04	309.38	300.47	311.45	304.14	308.94	310.43	305.12	304.8	304.04	307.43	306.11	302.23	308.61	299.64	305.58	305.14	305.28	308.27	310.04	308.58	306.2	307.23	303.44	300.49	308.71	303.71	306.25	307.3
308.11	295.81	305.51	299.21	302.65	301.85	303.17	298.48	303.89	301.68	302.83	308.54	306.52	302.99	300.69	299.79	308.66	302.59	304.7	301.91	306.53	304.79	295.24	307.22	308.19	306.93	300.71	302.24	299.26	300.24	300.5	300.34	303.46	299.97	298.7	300.36	302.8	304.79	305.51	303.02	306.88	303.05	300.18	299.29	303.41	307.09	304.5	304.03	305.48	304.01
327.74	322.75	323.3	327.84	321.62	322.98	323.56	324.03	323.27	325.73	323.32	325.27	320.01	321.33	327.51	321.52	330.66	323.83	322.25	325.08	324.19	323.31	328.12	325.79	323.53	320.75	328.41	325.5	321.87	326.79	321.27	325.36	327.13	320.57	323.17	325.83	323.51	325.29	328.65	318.86	323.31	325.56	322.45	326.08	325.2	326.96	327.77	323.14	324.44	328.56
303.03	305.98	298.4	309.92	307.17	301.4	306.14	308.81	306.25	305.92	305.71	306.83	302.75	309.19	303.04	308	299.73	305.06	305.65	309.81	306.66	309.6	308.66	301.99	305.44	305.69	302.87	301.45	303.98	302.36	304.6	306.67	302.66	303.6	303.83	309.37	303.02	307.42	308.89	306.43	304.76	306.39	308.29	305.2	303	305.56	305.29	300.62	311.94	307.86
291.62	294	298.15	290.19	288.83	297.1	295.72	296.06	293.72	295.39	291.95	296.81	292.55	291.03	296.44	293.86	289.86	290.47	291.53	293	295.71	292.39	290.54	296.51	289.98	292.27	297.54	297.31	294.63	293.42	293.09	294.4	297.77	296.18	294.43	291.64	298.79	299.63	290.76	297.03	292.06	294.06	287.52	290.44	297.52	295.24	295.32	298.16	291.52	293.24
302.99	299.59	298.96	305.53	303.08	301.33	310.27	301.97	307.05	303.39	299.63	298.78	306.63	303.31	300.67	300.34	306.89	307.1	301.46	299.67	304.76	304.96	304.66	304.25	302.15	301.36	306.09	300.37	303.24	300.64	300.03	303.6	302.1	304.74	301.35	302.4	305.49	303.74	301.03	305.09	305.32	304.7	298.81	301.92	303.3	304.35	298.22	303.33	297.44	300.63
322.9	325.6	321.19	323.14	323.69	323.49	322.4	324.72	322.21	320.07	327.58	323.69	327.98	319.84	324.76	322.94	324.82	326.46	326.85	323.29	326.79	322.13	325.01	329.92	331.25	323.88	325.47	325.01	328.29	329.55	325.73	322.79	326.71	321.16	326.97	322.8	325.19	322.87	322.77	324.08	327.11	328.68	324.79	323.58	319.41	324.94	325.09	325.4	323.63	326.72
309.82	314.1	321.68	320.78	321.59	319.3	316.61	312.11	313.69	314.38	317.14	320.12	314.26	316.94	311.23	312.98	314.82	315.67	314.56	317.25	317.08	321.08	316.53	316.93	316.33	313	320.78	311.98	315.51	317.05	313.5	318.3	319.58	316.83	313.14	317.39	316.94	313.12	314.2	313.91	315	312.94	315.38	314.54	313.63	313.23	316.67	311.58	312.48	313.51
293.82	293.84	295.42	295.57	295.65	293.49	294	294.71	290.2	293.15	295.68	294.92	293.87	291.35	293.88	295.38	294.28	291.77	294.07	291.79	292.3	292.05	293.15	292.65	294.08	299.34	294.25	298.98	293.34	294.25	295.75	292.75	288.72	294.99	293.78	295.82	295.59	297.77	298.19	297.59	291.22	294.47	293	288.79	287.32	299.92	291.41	290.63	298.07	295.49
297.58	303.58	300.27	302.36	302.88	301.29	301.62	297.8	305.47	298.11	295.81	303.59	306.25	304.77	302	301.86	305.59	301.56	304.85	306.43	305.55	303.12	302.79	300.59	304.23	302.49	302.22	300.35	299.02	296.8	302.07	308.69	301.45	305.92	303.02	304.09	303.05	299	304.08	304.16	302.47	304.84	304.8	300.96	304	308.6	301.23	303.58	305.96	311.91
299.85	299.37	297	299.56	295.72	296.21	295.2	293.2	296.87	294.72	299.19	299.17	300.4	296.34	296.78	297.75	293.36	296.21	294.32	296.18	298.28	298.75	304.04	293.04	295.12	296.91	296.09	298.3	297.27	297.3	298.57	296.5	298.14	288.24	293.75	299.22	293.4	293.99	294.37	294.27	293.32	304.87	297.53	299.34	297.37	297.14	291.92	296.95	298.05	291.38
300.64	302.84	305.04	304.32	303.06	305.54	307.7	307.53	304.47	302.09	304.48	301.69	308.1	302.02	307.34	305.79	304.92	306.95	305.79	305.58	304.67	303.67	309.38	301.66	302.85	301.43	309.56	300.18	307.69	306.85	305.69	303.47	307.4	308.53	305.84	300.75	305.92	302.01	305.76	302.63	304.34	303.96	310.9	304.44	308.61	308.42	303.11	303.91	304.95	299.19
300.25	309.35	298.43	303.05	302.47	304.37	307.04	301.56	306.9	305.81	304.04	305.53	303.68	299.14	305.47	302.85	307.08	306.3	300.5	302.94	303.32	306.2	306.54	303.45	305.18	298.33	305.35	308.22	302.32	301.61	307.69	305.32	300.89	303.91	309.86	299.27	298.09	302.02	304.58	300.45	301.94	303.09	305.15	307.2	300.05	306.53	307.36	306.24	301.43	303.72
294.91	298.8	293.99	294.06	296.54	293.59	295.37	298.55	292.5	298.01	293.47	292.59	295.59	290.91	295.6	299.09	297.34	292.9	295.74	292.59	295.33	297.19	299.57	301.69	297.52	299.91	297.52	296.82	297.9	299.33	296.34	300.14	300.95	300.2	298.11	297.1	293.39	299.94	294.84	298.86	296.17	296.18	302.65	297.74	294.27	294.73	297.11	299.31	294.34	299.38
309.17	312.52	309.58	304.79	310.91	306.9	308.03	311.65	307.1	308.22	305.43	306.51	312.31	308.94	314.36	306.79	306.59	308.3	308.18	307.9	311.02	311.34	304.28	307.76	314.77	313.37	312.32	313.53	307.8	307.62	311.72	309.43	313.93	312.19	315.83	316.63	313.75	311.15	306.72	310.49	312.76	310.53	311.68	310.26	310.2	308.79	308.8	312.85	305.82	309.08
316.78	309.38	313	313.32	314.12	318.06	313.52	310.95	313.7	315.31	312.51	314.77	315.65	317.49	313.32	314.88	315.63	312.24	313.57	312.21	312.71	310.24	314.94	310.49	313.61	315.2	312.64	315.43	314.52	313.07	308.67	314.37	310.62	314.81	309.48	314.89	315.88	313.63	315.82	311.68	309.79	320.2	313.18	311.6	311.38	311.86	317.5	315.12	313.35	311.2
312.22	315.18	317.71	314.3	314.94	312.86	316.52	316.46	311.44	308.76	314.12	313.83	314.51	314.18	310.11	315.92	314.35	311.69	314.04	312.5	310.32	313.41	316.97	314.38	312.15	315.42	310.3	316.5	317.07	313.3	315.3	317.88	317.96	309.35	318.15	315.48	312.3	315.58	315.68	314.69	312.67	312.51	319.33	317.65	316.02	314.23	318.7	313.12	313.76	314.66
305.11	301.35	299.43	298.52	305.95	306.32	300.89	302.07	305.25	306.2	300.67	304.36	300	302.28	297.45	304.84	302.16	302.19	302.2	303.74	299.34	304.1	307.8	304.54	307.57	303.65	301.07	307.19	299.54	304.74	304.32	303.68	301.22	305.54	304.08	305.34	305.18	295.74	301.18	313	297.95	297.86	302.07	304.22	300.81	302.1	302.14	299.72	306.22	301.34
310.28	316.09	311.52	314.23	315.01	311.77	316.04	312.19	313.24	308.06	317.69	313.16	311.52	317.08	311.83	311.9	310.22	311.81	313.52	309.16	309.81	319.12	311.85	312.88	317.37	314.89	317.42	313.67	314.89	307.89	312.54	310.44	315.76	315.66	318.54	318.14	310.99	314.73	313.6	315.41	316.33	312.13	309.16	314.08	309.54	305.61	310.58	310.97	311.68	313.31
303.77	300.71	305.33	307.33	302.46	301.45	305.79	296.98	304.99	302.37	304.62	303.75	303.42	303.7	305.08	302.23	300.18	299.88	308.24	305.68	303.04	300.61	300.93	302.45	305.32	304.94	306.54	302.19	306.65	302.75	308.75	300.14	300.21	306.53	299.65	300.82	301.15	303.75	299.72	302.83	302.5	301.83	301.74	303.91	302.02	303.19	304.51	301.57	302.83	305.61
312.96	308.53	311.92	312.5	314.55	314.11	312.9	314.99	309.93	313.42	316.58	312.93	314.85	310.23	307.29	313.81	315.08	313.08	311.01	309.27	310.77	312.84	311.99	311.31	315.24	307.83	309.43	311.3	311.96	317.92	314.43	312.59	311.6	315.04	312.79	316.24	308.57	311.58	316.94	308.91	311.04	308	308.01	313.51	313.49	316.3	310.57	309.03	306.94	310.39
319.41	317.21	317.89	318.83	316.28	317.56	315.85	316.93	313.17	316.33	314.39	316.31	316.94	318.29	318.58	318.4	316.09	317.34	314.51	319.06	315.41	312.29	318.35	323.75	313.76	315.59	311.83	312.73	314.4	317.78	317.3	318.35	318.13	313	315.93	313.69	323.24	326.6	313.75	315.55	320.57	319.69	314.58	318.54	312.01	318.41	313.95	316.97	321.35	317.19
308.56	306.46	308.4	307.76	315.75	308.68	306.49	307.11	309.26	311.11	307.9	308.2	306.9	305.72	304.76	310.73	308.11	313.14	311.21	309.35	313.98	305.11	310.52	305.04	307.18	309.83	305.43	310.99	304.08	310.56	310.67	309.02	310.27	307.66	308.69	307.85	302.26	312.75	310.38	312.03	308.47	307.7	309.07	306.64	305.08	309.35	309.82	305.44	308.03	306.66
307.88	301.98	303.23	305.01	304.94	304.17	303.07	306.7	306.68	305.74	302.06	306.53	312.14	306.06	304.21	308.23	310.42	305.34	306.08	304.84	308.6	304.55	303.7	303.33	305.75	303.51	309.16	306.17	307.71	303.12	301.6	308.52	300.5	303.57	307.33	306.44	308.56	308.82	311.56	303.03	309.2	308.54	307.4	307.03	304.7	307.92	303.85	300.67	304.41	306.02
307.52	318.59	310.55	310.37	313.58	315.33	312.16	314.04	313.78	314.93	315.42	307.25	311.03	310.42	313.39	310.94	312.98	313.62	314.85	311.73	316.23	309.29	315.63	311.09	314.2	317.35	310.31	315.92	314.92	315.55	320.62	314.74	315.61	320.56	309.4	318.34	307.49	316.42	309.67	311.92	309.31	312.47	316.3	315.22	313.5	314.39	314.6	313.85	313.16	313.75
293.11	295.5	296.85	296.17	292.39	298.61	297.22	297.69	295.25	295.21	288.57	295	298.15	288.39	293.98	293.43	296.17	290.29	294.88	295.27	292.86	291.46	297.17	292.37	290.6	294.2	293.02	291.21	298.73	293.25	292.48	293.85	288.21	297.18	291.53	300.23	292.27	288.38	295.64	298.49	296.47	294.13	290.09	292.01	292.75	297.25	298.51	297.28	294.46	296.08
313.7	313.72	313.48	306.72	312.62	314.67	316.89	315.26	312.74	312.51	311.81	317.01	314.46	310.67	314.07	312.5	318.18	313.17	312.74	312.47	314.91	310.39	314.79	315.78	311.57	317.05	314.58	310.68	316.65	312.68	309.95	315.35	311.6	320.34	315.97	317.48	315.86	308.73	318.79	311.3	311.5	310.29	312.61	314.8	314.22	317.34	320.02	315.63	315.6	311.4
308.24	305.37	307.15	308.44	309.95	308.36	306.18	309.48	308.44	310.4	308.95	310.35	301.68	303.69	304.1	308.14	308.77	311.76	300.98	309.98	302.96	308.73	300.84	309.17	309.05	307.26	306.19	306.67	307.5	307.74	310.82	305.95	309.77	312.95	305.97	305.52	306.27	303.95	305.11	307.27	309.73	304.24	304.44	305.8	307.07	308.46	301.9	310.53	312.06	305.43
303.86	305.67	300.57	304.36	304.59	303.99	305.19	303.39	306.25	305.57	303.88	311.27	305.47	305.53	305.49	305.79	304.63	304.29	300.08	307.56	307.58	303.47	301.56	306.03	305.81	309.44	303.6	306.69	303.04	309.37	302.04	309.97	305.2	306.18	305.8	306.98	307.92	307.6	305.08	305.98	302.94	303.26	306.84	305.4	307.79	301.98	303.84	302.23	310.88	303.36
306.47	302.35	302.51	304.76	306.87	305.32	310.42	305.12	302.42	301.47	303.69	303.66	300.04	300.23	305.4	300.32	304.14	304.69	309.59	304.5	305.75	302.56	306.64	313.01	301.95	303.41	305.08	301.2	305.39	307.37	300.26	300.23	306.28	304.47	301	304.92	309.05	300.44	305.8	306.51	298.03	307.46	305.04	303.95	304.73	303.88	300.09	306.74	301.81	305.63
317.83	320.67	319.89	311.18	313.59	317.6	314.94	321.33	316.1	321.24	311.2	317.37	319.67	312.92	316.67	321.55	311.61	314.09	316.55	313.72	314.64	315.12	320.95	316.97	322.01	314.1	317.78	315.54	314.2	316	313.04	317.71	313.37	315.11	320.39	317.22	315.67	316.78	317.84	314.51	318.42	316.41	315.61	318.06	315.48	322	317.57	313.32	315.86	317.93
317.47	308.54	313.94	314.87	310.76	309.55	308.93	317.72	312.63	309.33	311.24	311.52	310.35	316.22	309.84	316.41	314.05	314.6	314.15	317.57	315.25	321.57	310.54	313.3	313.43	315.31	315.09	309.83	315.95	310.52	317.72	312.12	313.01	319.71	316.01	315.35	312.98	311.18	311.19	309.16	315.76	312.57	315.66	314.54	316.68	307.65	310.58	312.78	312.24	316.49
323.45	324.79	333.97	327.9	329.26	327.64	328.35	331.3	328.14	327.49	328.1	325.94	330.86	330.99	325.6	328.53	331.14	324.08	330.56	325.6	329.21	326.89	327.92	322.9	323.76	329.1	329.98	331.28	330.05	324.3	325.98	328.6	323.7	323.04	326.32	329.71	328.34	322.84	325.74	329.33	325.8	330.67	325.62	326.81	331.2	330.9	328.4	328.79	324.09	325.45
292.33	296.12	295.17	294.03	293.88	294.23	298.63	294.34	295.25	294.8	296.96	293.48	296.71	294.43	294.08	296.31	299.7	296.75	294.25	292.15	293.27	293.89	293.77	293.27	293.12	297.91	294.92	292.97	300.11	297.98	291.62	292.94	298.88	293.61	301.09	297.69	293.75	292.53	294.33	294.33	295.06	296.25	292.61	290.98	296.28	296.11	293.57	296.72	295.6	294.45
304.87	301	305.12	303.22	305.8	299.42	300.56	306.16	302.79	303.32	299.2	301.27	302.7	299.86	301.55	304.23	304.06	311.11	308.97	299.68	298.51	306.48	302.56	300.45	302.59	301.9	303.53	301.94	300.95	303.84	301.43	304.33	304.18	303.93	304.93	302.91	300.18	306.69	302.14	302.41	302.33	304.35	303.85	305.5	306.3	301.34	302.84	304.89	300.18	298.6
295.61	296.74	294.53	293.37	301.13	294.17	296.33	294.8	293.81	292.8	298.9	293.68	292.22	292.47	295.05	296.38	296.46	292.01	297.27	297.15	288.8	297.37	292.78	294.5	300.57	294.94	290.5	296.12	293.57	292.37	301.95	294.44	302.53	292.97	295.58	292.02	298.84	294.76	297.54	295.69	292.08	294.84	295.91	296.88	298.43	292.45	295.07	297.46	295.03	298.03
306.86	312.18	314.33	311.17	315.69	311.13	309.38	314.74	316.66	311.28	313.28	312.09	316.3	311.78	311.72	316.2	309.37	311.49	312.36	313.55	307.44	306.15	317.21	307.58	315.03	313.39	310.96	313.54	309.98	307.73	311.92	308.38	316.88	313.81	312.37	318.3	312.93	315.79	312.77	316.27	312.36	310.21	316.21	309.92	314.31	312.24	314.03	305.79	310.58	315.45
308.67	311.11	309.24	306.62	308.6	307.15	301.37	312.88	311.11	311.87	307.5	309.72	310.4	309.31	312.56	310.97	308.96	309.26	308.54	310.08	308.33	309.42	309.74	311.43	313.36	313.77	306.25	310.77	305.57	310.19	308.1	304.02	313.43	306.19	298.84	311.6	309.08	307.29	313.16	313.36	309.27	308.64	306.63	311.36	307.9	306.58	304.92	308.63	305.71	305.88
312.65	315.28	311.92	314.03	312.7	312.77	313.34	325.7	310.94	312.79	311.2	316.18	310.23	314.35	316.26	315.5	316.5	312.59	314.74	313.51	313.93	315.88	315.74	318.24	315.48	319.31	316.82	312.42	312.09	311.74	312.3	313.65	312.32	312.61	315.26	314.85	317.7	313.36	315.63	315.68	314.72	315.05	311.55	314.25	311.86	316.91	314.22	318.11	313.6	314.07
303.21	304.8	303.48	305.81	301.2	303.15	304.04	298.84	305.53	303.51	299.9	302.61	297.75	296.23	303.91	304.48	302.42	303.94	303.14	304.24	300.48	302.48	303.77	296.16	302.5	303.18	300.37	303.97	305.11	299.26	304.39	301.75	301.34	304.31	299.53	304.7	302.33	299.59	300.48	295.7	295.47	301.7	299.54	303.77	300.28	301.56	301.9	306.01	306	297.49
328.15	328.25	325.23	327.64	325.77	321.69	331.06	326.57	328.07	329.6	328.08	321.39	324.78	330.79	325.24	326.5	325.28	326.55	329.42	326.39	330.65	325.45	331.1	326.8	327.23	329.43	326.92	326.18	329.7	328.41	328.01	324.84	329.44	321.95	333.08	325.71	322	333.3	326.93	322.84	326.22	323.62	332.72	326.43	325.22	330.13	324.73	326.7	325.61	324.18
315.44	318.71	315.98	320.74	312.48	316.67	319.77	316.22	317.76	318.29	314.54	316.08	319.3	316.47	317.6	317.68	317.21	313.87	314.42	316.86	319.39	317.3	317.14	320.86	312.08	321.93	316.88	314.96	316.24	317.48	314.04	319.26	316.03	316.52	322.5	314.97	315.69	318.17	319.11	316.74	319.37	313.93	322.52	320.94	316.86	318.38	315.31	317.63	321.2	313.91
293.11	292.8	300.97	293.68	295.64	293.6	294.32	295.54	295.23	293.47	293.09	294.4	293.11	291.69	290.76	293.82	292.01	298.14	294.83	290.8	292.02	293	292.55	292.57	296.61	293.4	293.03	296.24	292.57	294.52	296.57	296.91	295.41	296.3	292.08	296.8	287.8	296.96	293.87	291.59	294.32	296.15	296.95	291.75	295.08	293.92	296.58	294.24	291.54	295.42
313.39	308.33	312.63	309.32	308.79	312.96	309.53	311.5	311.75	307.18	310.08	313.71	307.75	309.68	312.54	313.56	309.39	313.66	312.1	313.96	313.79	311.54	308.16	312.12	310	310.7	309.48	308.55	313.65	311.2	308.65	312.53	311.73	308.27	309.58	304.6	309.01	312.29	314.06	315.53	307.19	304.53	311.33	309.56	311.86	308.92	311.16	311.56	307.9	309.26
305.14	304.86	304	301.96	307.8	311.8	303.78	301.53	305.02	301.78	304.64	302.19	304.63	304.95	304.78	306.69	301.39	305.97	305.67	308.64	306.51	303.68	303.04	304.7	304.4	307.43	304.32	303.75	302.42	303.63	304.86	308.14	303.52	307.36	310.01	306.46	306.69	307.5	307.83	307.15	305.84	312.06	306.31	308.84	309.47	301.08	308.73	307.78	306.86	305.56
314.36	316.4	313.57	312.12	312.73	312.75	310.59	316.75	314.68	310.18	314.49	313.45	314.96	314.06	315.77	311.88	319.14	318.12	316.9	311.76	317.37	315.93	318	311.61	314.32	318.14	311.99	316.47	313.31	313.42	315.61	312.58	314.24	315.14	319.88	314.16	316.57	311.53	316.63	308.57	316.31	308.42	313.67	309.68	315.46	316.27	310.42	313.78	315.21	316.19
301.36	308.99	304.52	308.21	302.85	302.04	309.52	307.28	309.4	306.84	302.26	301.45	309.61	308.23	309.76	306.68	302.57	303.29	306.79	302.67	306.25	302.75	306.46	304.95	304.45	307.97	305.45	307.23	307.37	304.52	310.49	302.05	303.14	310.32	303.46	310.9	304.18	306.05	303.59	305.06	307.16	311.75	307.27	304.25	304.32	305.83	309.99	304.36	306.68	309.17
311.13	309.76	308.68	309.41	308.01	306.86	311.24	311.15	313.18	306.24	308.25	306.71	308.1	305.87	311.94	309.37	317.51	312.39	311.42	313.64	303.4	316.22	311.9	310.71	309.31	309.76	306.74	311.99	310.53	314.96	311.07	308.48	310.71	307.71	308.83	310.73	310.52	308.84	309.85	313.31	308.52	309.23	307.36	305.78	309.05	304.34	307.99	308.16	310.69	311.58
312.86	307.5	313.52	306.79	310.29	314.62	309.93	305.03	303.16	306.06	308.56	304.65	308.54	308.9	310.44	304.2	307.83	306.53	308.71	312.8	312.86	307.59	306.67	309.2	307.49	315.05	306.49	307.03	313.39	310.84	312.46	308.19	312.41	311.61	307.77	309.87	307.13	306.83	307.27	309.1	304.64	308.19	312.66	307.96	313.04	311.09	306.72	310.08	309.78	305.84
319.28	312.01	320.46	317.51	311.44	322.17	319.86	312.06	317.69	315.81	313.64	314.95	316.57	318.44	313.75	316.77	321.25	322.35	321.49	312.74	315.53	314.21	314.15	316.09	314.28	315.68	321.49	314.21	312.71	313.4	317.5	318.6	316.01	318.44	316.66	315.6	310.28	317.53	319.32	320.03	313.15	319.27	314.89	320.8	316	316.38	315.9	317.86	313.31	317.29
304.55	310.77	311.19	313.8	310.84	311.76	308.94	307.11	311.45	311.56	304.79	308.05	308.12	311.98	306.73	312.09	307.24	304.61	311.85	307.79	306.68	311.3	305.03	310.29	315.1	308.68	311.02	310.1	307.12	310.12	305.59	307.74	306.88	311.96	312.36	312.8	307.74	311.44	313.09	308.07	310.06	311.43	311.12	303.2	309.14	307.26	313.28	305.72	309.96	304.61
320.93	316.75	313.58	320.64	317.38	319.66	313.57	315.16	314.78	321.43	318.04	321.58	315.72	317.59	318.54	317.35	318.58	315.68	316.2	320.63	320.69	319.51	320.26	320.15	319.35	323.67	317.05	317.77	316.28	319.56	315.88	320.99	315.18	320.68	317.91	319.14	316.55	318.56	316.44	318.34	319.59	319.12	315.89	312.08	319.37	318.12	318.54	316.57	318.2	319.09
321.24	324.2	328.53	324.54	321.73	327.42	320.08	325.13	326.72	323.64	319.11	322.39	326.73	327.24	323.56	325.67	319.58	321.95	322.24	328.77	324.94	327.16	322.44	325.67	329.72	330.4	318.74	323.6	325.93	328.24	327.71	323.59	322.51	328.98	324.07	326.3	327.43	323.51	322.4	328.1	327.03	325.28	328.93	327.59	324.23	324.77	326.45	325.27	324.48	324.49
311.64	317.05	318.09	318.01	315.85	319.1	317.4	313.72	318.39	314.13	317.34	315.77	319.25	312.14	312.08	315.81	312.75	320.77	319.93	317.55	316.23	313.22	317.01	319.45	322.11	317.02	317.74	316.31	315.58	312.2	312.26	311.19	320.47	322.16	321.43	316.27	315.46	314.92	315.48	322.8	313.07	319.01	319.16	322.24	313.31	316.27	315.2	316.59	319.03	315.43
300.73	304.36	298.06	303.75	305.88	299.8	298.57	301.63	305.27	302.77	301.36	300.95	297.33	303.4	301.93	299.86	305.47	299.22	304.54	304.35	303.04	300.66	304.93	301.47	303.16	305.57	305.85	302.85	305.09	304.01	304.15	296.32	301.17	306.75	300.03	303.76	299.94	305.29	301.19	304.74	307.58	302.54	303.92	302.99	297.86	300.73	299.29	305.03	308.01	298.37
312.36	318.57	307.73	309.78	313.11	314.78	307.1	313.69	316.42	314.32	310.69	313.09	310.57	314.35	315.04	310.24	310.46	310.6	313.66	314.92	312.83	315.1	310.46	316.28	310.98	319.41	305.62	316.54	315.75	315.78	312.97	312.58	314.03	308.3	312.96	319.29	316.83	314.48	311.75	317.66	311	314.5	318.12	311.2	312.47	313.45	311.19	313.98	315.36	319.01
308.91	307.42	311.01	305.27	305.15	304.53	306.45	305.73	310.57	309.04	305.31	305.61	309.45	299.27	308.02	303.22	304.52	304.32	304.79	306.36	302.05	305.73	304.5	310.17	305.69	302.73	306.67	307.62	305.43	307.62	310.55	312.49	308.35	309.56	304.88	304.16	306.28	307.56	306.09	301.16	301.48	307.87	302.59	307.3	305.78	303.11	303.09	303.9	303.39	298.44
310.68	304.48	299.91	300.68	300.52	301.28	305.84	296.47	300.13	303.82	306.16	307.7	303.81	300.25	307.39	301.98	304.39	304.31	302.39	305.25	303.82	300.61	298.88	299.74	303.93	300.36	301.78	306.17	302.57	304.94	303.42	304.87	304.99	307.82	304.43	303.12	305.39	305.8	303.39	303.33	298.22	305.12	303.36	308.06	303.69	307.55	301.77	302.64	303.72	307.04
300.82	304.94	302.7	297.46	306.27	303.01	302.78	299.79	304.42	304.34	307.7	302.35	302.69	301.91	306.98	304.62	308.64	307.95	300.79	303.71	307.48	304.54	306.45	301.87	301.6	307.22	302.41	306.25	303.77	309.61	304.2	307.49	303.53	305.95	304.05	302.5	306.38	303.17	304.8	301.67	300.68	301.27	298.95	303.68	305.07	309.45	305.68	303.39	302.7	302.92
300.03	300.25	299.9	302.16	299.48	301.82	301.96	301.11	297.86	303.99	299.86	299.72	300.49	299.92	303.22	297.89	302.84	301.71	304.21	303.34	297.24	304	300.38	304.75	305.01	300.8	298.77	303.85	304.79	299.97	300.84	303.01	299.88	307.1	298.97	299.04	297.44	301.22	297.48	298.41	298.54	299.75	300.47	303.82	304.82	297.82	303.98	302.99	298.2	304.66
315.41	310.31	310.89	310.99	312.96	313.94	313.06	313.01	314.28	312.79	312.17	315.59	312.83	315.58	316.27	318.29	312	316.93	316.94	319.5	314.04	309.86	312.41	315.22	313.88	315.45	311.73	309.65	315.18	316.38	316.24	314.66	313.24	317.46	314.2	312.86	316.93	310.65	309.37	314.51	316.61	313.28	319.13	313.21	314.13	311.38	316.37	316.17	312.16	316.88
309.29	305.43	303.19	302.8	310.25	306.23	306.31	302.51	303.23	304.86	303.82	301.93	299.71	302.99	308.15	307.54	308.24	305.39	308.73	307.23	307.05	308.07	304.44	304.3	303.75	309.18	304.59	299.4	308.68	307.85	308.74	304.63	307.65	306.45	306.94	307.46	313.08	301.33	306.21	304.94	302.11	306.89	305.23	304.29	309.98	305.94	304.93	304.84	308.39	302.98
301.44	297.19	296.6	299.36	299.11	300.66	299.2	294.27	299.11	302.3	303.38	299.54	299.37	297.69	301.74	306.24	299.95	301.56	298.87	303.01	296.99	300.98	298.03	302.71	304.69	296.71	302.95	298.34	303.71	298.73	300.23	303.08	298.11	306.79	305.18	295.65	298.74	301.29	301.18	302.09	301.08	302.33	299.81	300.25	303.84	304.69	302.91	294.12	300.78	296.85
329.77	321.59	328.47	327.19	325.63	325.41	326.24	326.99	323.92	327.56	322.84	326.32	322.96	324.37	320.06	323.27	326.23	324.99	327.05	323.4	322.09	322.92	323.69	328.58	320.19	326.34	327.84	316.7	323.57	322.83	324.05	322.67	328.2	326.24	324.03	325.83	327.36	323.86	324.45	328.77	323.1	320.22	324.77	323.6	327.92	320.9	326.91	321.97	325.58	329.88
297.01	294.93	295.55	293.92	292.73	298.76	294.86	296.66	289.76	294.57	293.48	291.06	297.55	287.71	293.58	294.48	298.05	290.78	292.98	291.59	288.73	296.3	295.43	298.39	291.49	290.6	295.09	298.18	294.13	291.19	288.84	292.17	295.12	291.25	296.06	298.6	294.73	290.18	289.98	296.33	292.03	293.53	293.24	291.72	292.65	294.33	297.29	293.58	291.4	292.59
295.73	290.46	300.29	295.74	295.72	296.31	298.04	294.65	298.04	295.71	296.37	296.42	299.77	292.47	295.37	287.17	296.07	295.12	293.82	299.4	294.31	290.67	291.58	291.68	296.41	292.38	293.21	293.45	290.43	293.15	294.49	294.95	295.13	294.24	297.92	291.75	300.68	296.65	294.9	292.67	289.6	291.15	294.95	291.75	298.27	299.67	294.81	295.69	292.17	293.68
307.11	302.02	300.28	304.72	303.17	304.62	305.34	301.86	304.4	301.88	303.77	306.92	299.13	296.2	303.38	304.59	302.79	299.64	303.05	302.25	308.07	306.09	303.32	297.78	303.64	298.9	306.29	303.51	302.4	304.93	304.48	304.71	300.71	304.48	302.97	303.91	304.62	301.15	303.19	302.73	301.32	306.38	303.73	301.64	305.64	306.54	302	308.24	303.49	299.01
304.76	299.58	306.07	298.54	303.94	298.62	302.14	305.21	306.94	301.27	301.2	302.05	297.35	303.91	300.12	303.31	297.14	304.73	307.02	303.08	302.96	302.21	297.38	301.49	299.86	294.8	306	301.65	302.3	300.8	297.57	301.8	304.27	302.76	305.16	303.22	302.69	304.26	303.29	307.01	300.3	305.69	303.04	307.84	302.32	301.51	305.38	306.68	303.4	305
291.79	298.29	293.45	298.46	295.43	293.26	299.68	292.9	295.82	295.17	294.36	289.49	290.99	289.5	295.53	298.57	290.13	301.07	289.96	301.52	291.56	297.07	296.94	300.26	296.37	294.35	295.61	292.79	298.3	296.3	297.51	292.82	294.09	294.22	294.9	295.08	295.1	292.97	291.93	295.9	295.87	291.49	298.48	299.19	295.35	298.75	299.17	295.57	296.46	300.55
309.64	311.28	316.5	311.59	316.33	318.6	308.73	309.35	316.12	311.11	315.84	312.92	305.23	313.24	305.3	314.16	310.02	308.08	312.88	310.87	317.58	309.14	315.13	312.82	317.04	317.21	316.38	309.41	311.35	314.9	311.21	313.83	312.96	314.58	311.56	311.69	311.51	313.01	307.64	312.12	312.15	310.56	313.73	312.36	315.59	315.59	308.69	304.29	310.75	313.85
311.15	304.22	309.8	308.86	306.29	309.68	304.26	306.82	309.16	310.82	308.69	306.09	307.54	307.98	308.59	308.37	311.93	306.7	313.55	307.28	309.11	309.9	310.1	306.64	307.06	305.6	309.55	307.11	308.24	304.27	308.89	311.79	307.64	309.75	306.4	306.77	307.55	308.66	309.63	306.37	311.37	306.61	310.65	309.33	310.82	311.31	305.29	310.4	312.88	312.38
321.16	315.77	322.6	316.39	323.56	316.07	315.39	317.22	317.6	320.37	317.11	315.96	321.1	320.63	317.81	315.94	318.7	317.9	321.02	317.47	317.6	315.27	317.24	327.16	317.6	320.48	319.79	316.89	319.32	316.41	317.97	320.83	322.33	320.11	320.63	322.94	319.49	320.49	322.49	318.91	317.38	321.01	325.29	321.59	320.4	316.84	321.25	317.75	313.77	315.37
317.78	322.13	323.39	316.02	316.01	320.61	309.77	318.43	317.72	314.73	318.71	317.5	313.1	316.81	317.07	315.23	321.87	314.16	314.58	317.47	317.49	316.48	317.47	310.51	315.91	315.42	315.51	310.28	320.06	317.91	314.99	313.98	313.28	314.52	315.49	317.54	316.01	316.03	320.42	316.81	320.26	313.52	312.57	319.66	319.33	318.81	313.72	312.58	315.93	314.63
323.06	330.57	329.56	332.9	328.74	329.62	328	326.26	329.73	320.36	326.48	329.11	332.73	331.89	322.77	328.78	327.68	329.05	323.93	329.78	328.41	329.32	330.35	328.55	327.16	333.65	331.62	330.91	332.3	330.55	329.66	328.76	330.82	322.89	332.42	327.16	328.7	327.45	331.22	331.34	332.91	329.57	331.38	324.89	334.77	330.72	330.71	327.15	333.75	331.35
302.58	304.11	305.33	309.94	308.13	302.23	304.18	304.31	303.62	307.47	303.5	306.47	303.71	303.42	301.71	303.72	303.64	303.52	303.28	305.17	303.82	302.06	303.62	306.95	304.89	302.08	303.47	301.64	304	304.44	302.9	302.54	303.38	307.24	309.87	304.77	305.11	301.65	305.55	304.97	309.51	307.63	300.42	303.46	303.45	303.78	305.11	304.05	305.13	307.75
318	322.12	313.58	321.76	318.51	317.27	316.05	321.25	323.57	321.1	320.65	314.29	321.37	316.93	319.17	311.23	321.27	320.77	321.34	321.1	316.96	316.41	321.88	319.72	321.07	321.72	316.4	317.5	317.55	315.43	318.81	318.18	314.09	322.91	315.96	313.29	315.56	321.95	317.8	317.6	318.15	320.06	326.82	319.34	320.73	314.84	318.11	317.26	321.95	321.43
312.63	315.32	312.8	314.3	313.38	309.74	312.29	311.44	313.4	310.84	303.81	310.03	310.6	309.77	309.32	307.55	315.53	308.17	313	311.73	316.16	310.44	310.4	308.88	313.14	315.56	314.39	309.98	314.55	309.08	312.52	309.81	309.14	314.94	311.56	310.55	313.17	314.25	313.07	310.09	315.7	310.6	308.41	314	315.64	318.86	310.27	310.19	315.93	315.1
315.34	311.06	317.25	311.89	311.78	313.58	319.04	315.86	314.69	313.97	315.48	311.59	314.25	315.37	313.16	317.41	322.11	318.62	313.1	313.89	314.02	313.84	312.18	317.33	316.06	315.04	319.28	312.26	317.55	312.99	314.29	316.57	309.52	316.96	315.92	316.32	316.24	315.71	316.23	314.99	316.3	311.91	314.22	314.49	319.01	317.61	321.02	313.02	313.7	316.38
315.03	308.34	310.6	308.25	309.36	314.68	310.32	312.15	311.22	306.55	312.63	312.02	314.94	312.16	313.19	311.77	309.93	311.24	306.54	305.67	314.24	315.74	315.55	309.83	312.6	310.57	310.87	308.91	311.57	311.42	307.92	307.58	313.69	314.29	317.88	309.45	310.25	311.36	314.33	310.99	309.76	315.23	309.32	313.05	308.85	306.43	314.21	312.95	311.14	311.26
317.1	315.53	316.4	309.37	309.46	312.25	313.54	314.05	313.13	311.73	311.26	308.89	314.72	313.24	309.56	311.78	313.41	313.84	312.89	312.24	308.05	313.36	316.14	310.58	311.27	314.73	317.88	316.33	315.6	312.52	311.91	319.32	313.72	311.81	309.82	307.29	315.09	309.47	310.94	314.24	314.43	311.88	314.31	315.03	313.05	310.15	310.61	317.1	315.22	310.93
304.94	304.71	298.82	297.16	300.94	299.47	301.49	296.85	297.4	302.86	300.98	306.32	299.53	298.91	299.83	302.25	302.43	300.54	296.21	303.88	300.32	303.19	306.78	302.42	298.34	307.03	303.24	301.06	299.08	298.19	298.43	305.86	301.76	295.6	301.26	308.28	301.62	299.57	299.23	303.82	301.79	298.07	300.23	297.59	295.55	306.27	302.5	302.31	296.5	298.13
300.73	299.11	299.79	296.24	297.16	295.76	300.81	295.03	297.78	298.96	296.42	298.36	299.39	300.26	304.9	300.16	299.5	299.74	301.69	299.63	298.61	299	299.1	298.28	296.89	299.36	292.41	300.13	298.41	303.64	303.9	302.97	296.19	302.03	293.01	299.93	300.22	296.3	300.44	302.94	297.61	298.34	304.04	299.21	302.73	302.12	302.2	304.37	300.31	301.35
296.21	296.96	293.38	297.69	287.28	293.51	285.61	298.73	290.67	297.39	293.61	294.1	298.35	294.14	299.14	292.55	294.14	290.85	300.61	292.68	292.96	294.11	297.9	289.99	295.36	292.74	292.11	292.2	293.67	295.3	293.57	293.12	293.51	296.86	296.3	291.14	292	297.11	295.34	290.11	295.56	295.79	292.4	290.32	290.93	294.12	293	290.5	296.71	291.17
310.12	313.12	306.52	310.15	313.86	314.65	310.73	314.2	310.43	307.2	310.43	308.66	310.6	313.43	309.01	309.26	310.97	310.23	313.25	309.26	309.47	306.86	315.67	308.85	308.05	313.73	308.6	308.97	314.35	309.97	310.77	310.58	310.39	311.72	309.01	311.67	311.91	306.19	312.24	309.02	312.8	308.22	307.09	310.81	313.54	312.25	309.94	309.35	307.94	312.63
295.16	295.78	303.21	293.41	295.14	297.06	298.56	291.28	298.15	296.11	296.59	296.35	299.43	294.63	292.63	288.84	299.4	297.55	298.43	292.26	299.11	295.95	297.65	293.93	296.76	293.59	293.17	293.74	292.79	297.82	290.75	293.36	289.78	294.93	293.09	292.08	289.95	295.29	297.24	304.04	289.09	293.67	295.94	294.69	296.29	299.23	292.85	294.99	293.4	297.29
318.09	322.65	320.15	311.85	320.02	315.85	321.62	323.36	321.48	313.28	318.29	316.18	316.43	318.64	319.61	321	323.06	318.9	321.47	321.53	319.55	321.14	316.98	318.37	318.47	317.98	314.76	320.08	319.19	320.16	321.24	319.09	316.21	325.69	322.84	321.35	318.14	319.47	322.48	319.82	320.36	317.6	320.2	312.19	319.87	318.47	317.04	321.03	318.86	320.61
301.58	298.66	302.43	300.07	302.02	302.19	305.65	300.22	302.08	302.71	300.48	304.48	301.65	304.85	302.38	303.98	303.88	302.96	304.96	307.09	300.54	304.95	301.2	302.46	303.94	310.2	301.73	303.56	304.78	302.65	299.03	301.47	298.99	303.87	305.21	299.8	302.15	298.63	302.71	302.05	300.23	301	302.03	299.42	302.31	300.54	301.71	308.42	300.22	300.56
320.55	322.04	325.64	324.97	324.51	321.99	319.76	324.72	323.36	328.69	331.27	323.44	328.52	323.35	330.89	323.15	322.61	329.86	329.63	322.63	325.28	326.17	325	322.9	326.34	327.52	319.4	322.88	325.94	328.87	329.48	328.37	327.2	325.09	323.66	330.7	326.35	322.45	322.87	329.96	325.53	325.36	324	327.51	326.26	330.5	323.62	324.95	329.68	328.73
310.9	307.01	304.02	307.9	307.45	304.2	304.28	302.13	305.44	310.57	306.72	301.81	306.43	304.57	305.57	301.59	307.72	307.77	300.35	304.48	306.64	304	308.89	309.17	302.15	305.38	304.3	309.24	304.12	306.68	305.15	305.44	306.03	307.53	303.61	308.9	310.54	308.27	308.13	304.18	305.06	309.47	303.93	304.64	299.94	304.16	303.8	304.19	305.89	303.88
300.79	305.83	304.31	306.08	302.19	302.35	299.97	301.69	301.03	300.97	310.34	300.37	302.44	300.64	304	301.5	303.89	306.51	301.23	303.98	303.04	307.19	304.36	306.15	304.67	299.9	302.4	299.85	304.56	300.56	309.89	299.05	303.06	297.18	304.96	302.02	304.12	301.37	308.33	301.88	305.97	304.81	301.91	304.93	305.28	302.32	301.38	300.27	300.93	303.92
300.11	297.14	300	300.31	302.59	301.1	299.08	302.74	303.11	302.35	298.06	301.76	300.14	301.76	304.68	298.29	308.71	302.6	298.75	299.25	303.8	300.03	306.42	300.67	301.34	300.11	301.22	305.08	302.37	298.1	300.44	298.16	297.39	300.37	303.76	299.43	306.88	302.09	303.23	301.19	302.66	301.53	301.82	302.47	299.67	301.6	300.47	303.03	304.48	302.18
315.15	318.1	318.99	314.6	318.68	318.27	318.71	321.04	318.37	319.06	315.86	317.04	319.57	321.67	321.28	312.28	316.77	322.55	315.95	318.16	317.41	315.04	321.35	318.6	315.91	319.65	317.87	318.05	320.98	322.01	320.09	318.81	319.43	317.25	319.25	318.09	317.09	315.99	319.12	320.78	313.38	316.95	323.61	319.57	315.36	316.93	315.19	312.91	317.2	312.99
302.48	301.92	305.44	302.11	305.57	304.34	297.68	306.42	302.2	301.02	306.3	303.91	303.99	309.79	302.03	303.67	297.15	303.62	301.99	302.55	306.51	301.22	303.69	303.14	301.9	304.81	302.95	300.06	301.57	304.76	307.54	302.86	305.34	300.18	304.96	299.61	303.62	303.54	304.59	308.26	309.07	310.45	300.04	306.4	302.75	306.97	303.17	307.56	296.53	302.07
301.59	301.41	306.39	305.04	305.62	298.71	302.18	308.73	305.84	300.32	308.7	305.24	299.05	305.29	302.72	298.53	306.15	305.9	300.58	302.07	305.06	301.44	302.4	299.77	304.9	306.15	304.05	301.82	305.12	304.02	304.06	302.67	302.31	302.76	302.54	304.56	306.89	302.2	300.27	305.01	299.78	303.12	299.69	305.84	303.11	305.88	300.3	305.76	305.26	303.5
327.58	325.65	328.85	323.37	323.16	329.01	326.6	327.18	332.14	324.46	332.67	321.61	325.74	323.55	323.99	329.88	330.43	323.11	335	326.94	329.8	327.36	328.67	326.5	326.25	322.28	326.04	331.23	325.51	326.33	326.26	324.39	322.12	326.75	329.16	325.49	333.01	327.27	326.45	328.04	324.39	324.42	325.05	328.02	323.28	329.08	327.65	322.86	330.81	330.26
310.17	310.86	313.72	305.08	308.42	314.81	309.19	310.75	310.56	311.57	312.17	308	305.19	312.18	312	313.31	307.2	306.74	308.33	309.81	308.02	310.82	310.01	306.23	310.78	312.02	316.36	309.44	305.67	308.7	312.28	306.14	310.32	312.87	317.02	309.93	311	305.76	308.85	309.12	308.35	313.6	312.45	310.07	309.99	310.82	311.79	313.14	313.3	309.96
308.23	312.19	313.67	313.9	306.5	313.16	309.65	307.28	310.85	311.92	313.43	308.37	308.59	309.82	308.93	305.75	306.82	307.49	309.54	305.58	316.18	310.36	306.52	313.45	312.91	312.92	310.52	309.97	310.37	311.86	306.72	316.09	313.75	316.22	312.42	314.54	309.39	308.87	310.03	311.84	316.3	309.35	313.13	307.98	314.57	312.31	309.9	312.49	312.58	314.5
302.17	306.77	303.45	308.32	304.57	301.33	309.87	304.64	301.49	303.26	307.48	307.82	302.67	305.97	306.38	300.91	307.54	303.06	300.22	306.36	304.85	305.4	303.7	303.97	311.53	305.71	303.29	303.99	306.01	306.34	305.56	304.26	305.52	307.84	310.49	305.95	305.72	307.95	303.55	303.27	303.68	304.33	304.87	304.09	304.79	308.05	305.45	302.22	300.93	300.41
324.51	327.69	320.98	324.8	325.49	321.51	327.42	327.52	322.18	328.76	325.35	323.15	323.73	324.55	329.19	324.36	328.37	331.56	324.06	328.34	328.55	326.16	324.08	327.37	328.94	327.99	323.9	326.26	323.49	326.31	324.81	326.17	318.89	323.58	324.12	327.44	324.96	324.14	325.01	322.79	330.92	322.09	329.65	322.98	321.95	325.46	326.5	326.63	332.41	329.53
305.9	312.34	307.94	312.72	304.86	310.66	305.47	309.91	307.89	310.92	310.94	304.78	305.81	310.72	310.23	307.95	305.48	299.55	315.51	303.84	307.68	308.83	306.76	304.85	306.78	310.32	305.1	302.47	312.95	302.77	310.13	308.29	315.24	314.11	309.41	310.71	306.23	311.89	311.56	307.66	309.1	310.78	307.58	307.78	310.22	305.05	305.88	306.39	312.56	309.02
292.76	289.94	291.08	289.45	293.23	292.82	290.96	293.41	293.83	295.14	294.05	296.13	292.67	293.2	293.19	292.11	296.82	296.64	296.09	290.68	293.48	298.74	294.03	295.01	298.58	288.3	293.56	292.31	295.82	291.45	290.18	292.48	295.31	292.03	296.88	299.1	295.51	289.44	297.12	294.74	295.09	295.08	293.87	297.67	292.63	289.86	296.51	299.49	294.56	296.93
318.65	317.15	317.51	319.12	319.54	318.76	321.89	317.19	318.83	323.13	317.4	314.62	319.85	318.29	323.36	313.22	312.72	321.02	315.59	318.99	318.27	315.96	317.39	320.38	315.17	312.94	316.7	316.86	310.45	317.66	314.57	313.51	321.98	314.92	317.02	313.42	316.48	312.9	314.83	315.98	315.57	319.01	321.78	314.35	314.56	316.07	311.92	318.82	316.53	315.23
304.09	303.92	307.97	305.26	302.08	306.15	303.29	302.39	303.7	306	299.79	304.16	304.33	306.69	303.98	304.6	306.97	304.07	307.3	307.49	311.67	301.36	306.76	306.09	301.65	307.95	309.37	311.08	302.76	297.08	307.17	304.9	306.04	305.7	305.29	305.12	302	305.81	302.7	306.01	304.82	303.67	305.78	307.96	306.38	301.71	307.98	306.21	302.79	309.48
318.12	313.15	314.26	317.72	313.87	312.96	313.08	316.72	318.6	317.02	318.19	317.06	313.97	319.14	317.5	318.74	306.14	315.64	316.83	310.45	316.86	315.34	314.9	314.72	314.4	313.91	315.64	315.35	312.69	318.94	309.87	314.3	313.89	312.84	308.75	313.05	314.07	315.29	315.58	315.96	311.71	315.35	312.65	312.43	315.11	312.91	312.92	323.13	324.42	318.45
313.63	312.16	316.14	316.35	316.67	316.93	314.45	313.47	313.42	312.07	315.55	315.26	315.44	314.45	312.93	315.91	312.53	316.22	313.23	311.73	317.8	316.86	312.53	312.09	315.72	316.21	310.9	313.84	313.11	313.72	314.71	316.25	312.19	315.64	310.02	316.12	316.51	314.89	316.02	314.33	312.86	315.53	317.61	312.25	314.93	316.49	313.72	315.78	317.23	312.8
317.36	317.83	319.66	319.11	319.97	312.79	316.61	311.75	321.19	309.99	318.17	314.97	313.23	312.39	317.13	316.36	309.19	315.19	318.73	321.71	316.14	320.09	315.8	313.8	313.67	315.4	319.59	317.64	318.28	317.86	313.54	318.41	316.55	313.68	318.67	309.79	314.5	317.2	313.43	315.86	322.07	313.82	310.13	318.3	315.63	313.74	322.39	315.91	317.03	314.31
304.11	300.8	309.06	304.04	301.71	306.31	306.29	301.32	308.78	308.24	310.28	308.25	304.48	311	303.71	303.74	305.92	297.51	305.71	307.88	303.22	302.33	304.72	305.37	305.94	303.43	305.2	307.97	305.14	299.87	306.07	307.42	307.83	306.26	304.4	306.19	304.92	307.44	302.39	298.7	310.08	307.08	306.15	303.6	301.16	301.72	304.8	309.35	307.54	304.6
299	303.6	303.31	299.16	302.01	301.34	297.83	296	300.44	294.72	302.35	304.16	300.15	303.61	305.85	299.31	301.23	303.54	301.39	301.37	301.11	303.7	302.14	296.82	299.97	300.46	301.2	296.15	298.4	298.84	304.27	303.26	304	302.16	302.21	300.47	298.11	295.4	300.47	302.47	296.5	297.73	294.76	301.93	299.62	305.67	300.78	300.12	298	299.3
305.17	307.05	308.79	311.93	304.33	303.51	309.7	306.78	309.47	312.15	309.08	302.05	307.84	308.18	309.42	314.33	312.74	312.01	304.78	307.46	304.71	308.52	307.55	307.46	309.82	309.87	312.24	308.55	309.7	305.17	306.89	307.33	309.65	308.34	307.97	309.36	304.85	308.61	309.55	310.02	311.37	311.24	308.92	308.1	307.64	305.95	312.07	304.14	307.32	309.89
302.35	307.72	301.64	299.59	303.4	301.44	305.27	304.48	303.09	302.02	302.19	303.98	306.32	303.26	301.23	304.45	302	303.9	306.38	299	301.92	303.23	303.49	304.55	306.05	301.16	303.1	304.47	305.58	297.2	302.73	298.63	307.23	308.74	305.31	304.18	300.57	302.82	304.64	299.02	301.12	307.05	304.63	300.95	298.71	308.59	301.91	303.49	304.08	299.07
307.33	306.16	303.4	307.76	307.5	304.81	305.11	303.46	305.74	308.68	308.09	303.17	302.41	303.29	303	309.12	305.79	302.81	303.65	301.63	309.76	308.35	306.74	302.65	306.91	303.42	308.2	301.7	301.4	307.71	303.76	311.36	307.04	300.12	303.27	307.53	303.33	304.74	304.86	303.66	304.24	302.87	302.01	306.12	307.62	303.79	306.77	304.23	305.1	303.94
296.98	297.49	290.72	292.34	294.42	293.09	297.49	295	295	299.06	296.19	294.69	293.49	294.46	296.8	286.66	295.64	292.74	299.64	292.99	297.74	295.67	291.47	297.28	295.09	291.89	296.52	291.15	294.31	293.07	290.61	293.8	292.19	295.53	296.24	296.53	299.09	287.87	290.16	293.67	297.5	292.33	295.58	297.19	294.63	291.37	295.78	298.23	294.47	294.54
317.09	314.17	315.91	313.4	316.85	317.33	315.42	314.76	313.92	314.12	307.25	312.22	316.87	312.34	313.63	317.72	316.76	310.18	311.83	308.84	317.9	319.84	310.13	315.86	315.39	314.39	311.97	314.13	315.93	311.11	314.31	315.2	313.24	312.58	312.37	315.69	316.82	319.16	318.96	314.94	314.15	310.32	312.69	312.24	318.87	314.38	313.06	317.5	314.65	313.33
327.9	330.89	327.47	325.09	327.64	326.97	322.31	328.53	325.7	323.92	328.65	326.1	330.33	330.43	329.04	325.67	324.32	328.53	326.38	326.06	334.94	324.99	328.4	328.32	328.24	325.79	321.54	325.59	329.68	323.85	327.28	330.43	326.66	330.49	332.94	330.83	335	328.21	321.64	328.05	326.5	324.69	330.94	327.55	331.78	327.72	322.49	328.99	326.82	332
312.63	307.98	304.55	308.59	309.35	310.5	305.75	311.91	305.9	309.5	303.94	310.46	312.43	307.78	307.92	305.94	313.72	310.39	314.56	309.95	308.97	305.99	306.12	310.35	304.54	310.18	307.21	308.94	307.44	306.97	312.88	309.84	309.71	305.72	312.66	305.86	310.21	307.6	310.47	308.74	304.99	307.36	305.77	308.05	307.43	308.4	308.34	307.38	309.85	308.24
311.33	308.78	317.46	317.05	312.44	313.47	317.4	316.98	314.63	308.82	314.11	308.98	315.76	312.94	315.86	315.21	316.53	312.58	315.5	309.99	311.99	311.94	318.64	317.34	309.68	311.82	315.21	315.54	312.65	313.49	316.83	314.19	311.68	316.54	310.24	309.88	317.46	311.01	316.44	315.42	318.54	308.65	314.19	309.04	313.78	312.27	312.36	312.39	311.28	308.53
304.64	302.45	300.34	303.66	297.46	300.68	300.43	302.46	308.34	302.28	304.19	297.84	293.13	302.44	295.02	301.72	300.94	300.18	301.07	303.58	298.81	300.83	301.58	301.63	302.81	302.26	298.81	304.09	299.74	304.35	295.62	303.83	304.6	303.28	300.26	299.92	296.05	300.51	304.5	300.13	300.52	298.31	294.1	298.45	295.72	296.93	303.31	302.32	301.19	304.01
315.44	310.62	315.81	316.14	312.34	312.93	311.23	312.74	313.87	311.47	314.19	309.27	308.11	313.15	314.56	320.06	316.53	313.55	320.11	313.93	316.22	311.94	309.95	311.89	315.53	315.63	310.57	312.96	310.23	316.78	314.56	308.47	316.99	309.59	321.83	313.81	309.06	313.21	316.85	312.17	312.32	312.89	315.38	313.36	317.26	315.15	314.63	315.23	314.49	311.05
313.95	315.61	314.32	315.21	314.52	314.83	313.51	312.89	316.2	313.6	310.6	315.24	312.08	315.64	314.72	318.97	316.62	314.78	311.7	313.83	316.51	313.68	317.88	313.54	310.92	317.67	316.46	318.81	316.28	316.26	316.33	313.78	323.77	311.47	310.29	312.98	311.03	318.5	316.82	317.78	312.7	316.02	316.15	310.55	317.29	314.01	318.07	313.82	320.4	312.55
299.4	303.97	303.78	303.32	302.67	298.52	302.78	302.05	298.08	301.53	302.49	303.22	301.47	299.38	299.63	303.91	297.59	305.03	297.08	300.79	298.89	297.82	297.01	302.33	298.97	299.56	299.94	299	296.4	300.05	297.93	298.44	302	297.43	303.75	298.74	294.94	299.34	303.46	297.64	295.59	297.31	300.39	298.82	299.04	300.35	297.5	300.18	299.62	297.48
303.14	303.09	303.76	300.51	299.73	305.81	303.87	302.29	306.42	302.54	301.19	312.83	302.64	306.7	307.68	298.65	299.02	300.6	305.33	306.14	305.97	306.38	302.7	297.76	300.39	302.93	305.7	301.37	302.37	303.22	299.49	306.98	305.26	304.16	307.06	300.5	306.01	302.23	305.68	304.72	306.35	303.6	298.68	301.57	301.2	295.75	302.08	303.23	300.14	303.59
309.7	312.34	313.05	312.71	306.57	311.27	307.94	312.46	311.47	311.19	309.15	306.12	313.78	305.69	310.24	309.05	308.22	310.58	306.53	312.96	310.19	310.57	309.87	307.85	314.24	310.25	307.12	306.52	308.39	309.49	310.51	307.88	310.83	306.94	311.96	308.97	311.05	310.23	305.22	309.96	309.78	306.58	317.45	310.04	311.47	311.22	309.72	312.06	312.49	311.91
318.18	318	315.53	311.11	315.69	316.68	313.23	318.81	318.85	316.78	314.64	317.86	313.11	321.41	316.71	320.84	315.71	318.07	311.95	318.74	315.68	317.74	315.81	313.16	317.41	314.25	318.74	316.68	316.61	314.47	315.34	315.27	320.06	313.87	312.78	316.58	317.24	315.32	318.66	318.75	313.89	313.88	316.11	320.63	312.72	313	316.57	314.8	320.63	315.23
295.98	295.36	294.62	295.58	298.16	295.95	297.86	292.59	285.35	293.1	294.09	296.28	294.14	295.97	297.59	298.56	301.33	298.01	294.59	299.29	298.31	296.55	291.47	296.54	295.46	293.62	298.02	298	298.44	300.44	297.3	296.74	298.31	291.85	293.91	301.89	299.92	293.78	296.3	297.42	295.68	296.81	295.42	297.88	298.8	290.01	292.7	294.08	299.23	297.18
302.39	308.75	312.67	308.13	304.39	302.84	307.67	304.97	303.34	305	306.85	305.21	307.03	307.84	304.09	309.81	305.98	301.5	303.28	304.21	306.37	308.63	309.13	306.09	303.07	305.63	307.93	309.71	304.14	305.04	302.41	309.53	310.07	304.33	306.43	305.98	309.45	305.87	307.94	309.28	303.73	299.35	305.14	303.38	302.97	309.88	303.35	303.71	302.79	301.03
308.13	304.04	305.27	303.22	303.36	301.15	302.92	301.26	301.02	303.05	302.34	303.89	308.06	305.39	301.39	303.41	306.6	302.44	305.77	304.56	301.58	305.51	305.7	306.95	301.37	304.71	307.01	301.24	298.33	303.71	306.95	299.23	305.3	300.29	305.64	303.88	303.06	297.21	302.72	302.52	303.9	307.26	310.8	306.12	306.13	307.94	300.17	308.85	300.98	303.66
309.19	314.48	308.6	314.4	313.28	312.08	313.48	307.95	314.02	312.77	310.7	317.41	313.4	315.65	305.96	311.83	309.99	312.09	310.27	314.41	312.05	313.78	312.86	306.8	312.53	308.9	315.12	312.99	310.99	312.62	315.07	311.51	313.13	309.55	308.84	317.12	306.54	312.85	309	309.8	308.27	311.38	312.84	311.75	313.31	313.66	307.7	310.73	311.81	313.9
315.54	316.48	317.29	317.31	316.24	315.43	315.51	317.79	308.59	311.52	316.36	316.01	314.64	314.61	312.34	308.99	315.67	316.1	318.43	314.08	315.89	313.7	309.49	318.78	317.88	310.63	310.93	316.71	309.84	315.39	316.17	322.04	314.86	320.77	318.98	314.86	310.05	316.44	308.24	316.46	316.17	319.52	315.48	311.92	318.57	316.52	314.75	314.41	318.45	310.43
312.99	314.46	312.25	312.83	312.15	316.95	314.14	314.36	313.89	313.53	315.47	313.86	312.15	314.05	309.84	308.9	315.49	313.7	316.13	305.45	315.82	312.48	315.29	315.57	317.34	313.99	317.81	316.47	317.19	314.74	314.24	317.54	317.27	317.13	318.18	311.54	313	312.14	310.71	316.78	314.23	315.47	320.21	315.13	310.17	312.61	314.47	316.05	316.14	310.72
307.81	304.53	308.69	309.78	308.91	308.14	307.69	311.02	304.58	309.3	305.3	305.78	306.69	303.51	307.12	305.22	304.18	304.86	304.95	310.27	308.4	305.21	305.59	305.91	305.84	305.76	305.95	309.67	309.29	304.16	307.1	312.17	304.63	309.84	307.26	309.3	301	309.24	307.09	302.32	306.56	306.53	306.88	305.32	303.8	309.82	311.12	305.24	307.29	307.05
309.68	301.53	303.41	303	312.03	305.5	303.7	304.37	301.45	306.68	308.15	308.68	303.56	307.1	305.66	303.42	302.09	304.93	307.03	302.05	304.21	302.51	300.19	302.54	298.17	306.35	309.56	306.92	306.02	303.21	301.81	306.43	301.83	304.99	307.88	303.95	308.69	305.97	307.31	299.7	303.04	306.11	305.05	309.51	306.92	309.41	306.04	302	307.18	305.24
312.03	313.05	315.14	311.02	310.24	314.72	309.28	305.51	318.85	309.13	315.17	315.56	315.56	318.87	316.76	311.87	312.44	311.02	317.28	317.37	312.84	310.8	314.64	319.61	311.45	311.3	311.82	315.74	313.56	317.01	312.48	315.07	315.67	312.89	318.82	312.8	312.88	313.62	311.9	312.44	312.85	310.95	312.73	312.66	312.35	307.15	311.71	313.07	316.16	312.1
305.98	303.05	305.73	302.46	303.46	300.59	304.28	302	304.29	301.58	300.4	306.74	302.69	303.8	303.76	302.95	304.38	305.92	304.82	305.84	298.41	303.28	302.55	302.95	302.08	303.55	305.07	299.08	308.69	299.68	302.14	298.66	303.77	305.26	305.34	297.14	304.27	304.42	304.58	306.12	304.07	308.12	300.54	308.53	304.96	304.03	303.47	304.81	303.11	308.18
294.69	295.59	295.18	296.78	294.05	294.67	294.3	288.19	290.06	293.82	297.07	297.7	295.97	295.84	290.41	296.57	297.85	289.53	291.82	296.63	291.92	292.75	295.28	293.04	298.35	297.69	297.24	292.26	289.26	295.16	295.7	289.29	293.27	292.69	295	294.49	297.91	291.83	298.51	296.07	292.72	299.32	296.19	292.86	294.8	292.66	296.63	294.77	291.62	294.21
318.57	306.64	314.19	314.17	315.21	308.24	310.46	311.65	315.55	313.76	309.96	313.9	307.63	311.06	312.68	314.71	314.71	313.48	311.1	310.27	311.43	306.98	311.6	311.97	313.21	313.96	311.5	308.75	317.99	313.47	316.96	315.52	314.04	308.36	312.86	308.6	310.82	314.71	311.76	313.89	313.45	309.28	311.98	314.78	308.54	316.28	307.67	314.89	315.41	313.48
315.21	315.59	313.56	320.4	320.63	318.68	317.83	318.07	316.6	319.23	317.2	317.21	319.49	314.56	316.76	321.85	320.11	316.12	320.37	316.92	318.07	317.91	312.25	317.37	318.02	319.03	314.46	318.34	317.34	312.26	317.62	317.21	315.62	324.19	319.21	321.85	319.38	324.44	312.86	312.53	321.17	316.13	314.66	316.96	317.22	317.09	313.44	323.14	320.85	320.8
316.89	318.32	315.28	320.81	312.84	312.9	315.5	314.11	317.79	312.81	321.32	321.75	315.3	319.2	314.74	316.49	318.71	317.24	317.05	316.88	313.14	318.26	314.99	316.89	314.36	315.65	317.01	314.35	311.71	317.76	318	305.77	311.05	318.99	317.1	318.06	311.35	316.5	316.71	316.48	319.26	314.76	310.32	318.73	312.34	313.97	323.15	317.86	314.57	311.87
309.96	302.96	306.87	303.93	303.26	309.06	307.82	304.32	307.05	311.08	305	302.38	305.1	307.92	303.84	308.07	310.61	305.01	310.75	300.73	303.25	303.13	306.98	304.68	305.01	306.09	303.42	306.26	303.42	304.54	307.01	308.34	307.6	307.01	306.21	304.98	301.93	304.47	302.54	306.24	305.11	303.27	305.59	306.66	306.31	304.27	312.01	308.67	302.73	304.13
318.11	323	318.43	321.57	319.67	315.13	317.16	319.6	320.94	325.23	323.53	315.84	323.12	317.41	314.22	321.6	318.48	321.23	315.77	320.02	318.11	316.93	321.49	318.95	316.22	317.11	318.97	321.6	315.94	320.68	317.94	320.31	319.47	316.92	321.1	321.04	318.97	316.79	319.59	319.36	322.65	315.8	313.97	320	323.44	322.17	317.9	319.89	325.13	317.76
313.29	316.58	313.48	313.74	314.7	313.61	313.66	314.26	310.42	311.61	316.25	311.3	315.16	316.76	319.58	315.53	316.45	309.98	318.28	315.48	310.41	317.53	315.95	315.94	317.04	309.53	317.07	314.25	312.16	313.33	316.89	317.77	315.13	314.21	313.26	314.55	314.3	314.03	315.92	312.05	312.62	315.08	313.26	316.04	317.58	313.89	311.24	317.19	315.07	312.88
303.37	304.15	305.97	302.72	306.83	310.56	302.59	300.69	305.59	305.9	303.32	307.39	304.23	303.38	308.18	305.4	304.19	310.73	307.75	308.27	306.59	307.92	302.37	306.82	311.29	305.43	304.63	301.65	307.91	304.12	304.77	308.5	300.08	306.79	302.55	304.63	301.39	306.52	301.46	309.32	307.81	303.3	301.23	308.57	305.25	307.92	306.88	304.23	306.73	303.74
329.27	326.1	324.93	323.91	331.45	328.26	328.5	333.77	326.16	326.69	331.35	324.91	327.14	328.44	325.87	327.68	328.03	331.61	334.93	328.25	328.8	323.57	325.69	325.23	330.97	329.07	331.76	330.74	323.71	328.88	330.6	328.62	329.64	327.4	330.46	329.43	327.74	329.69	328.58	329.27	325.69	325.18	326.3	324.61	326.69	330.71	326.4	331.72	327.39	331.96
307.66	306.77	302.99	304.76	302.13	300.9	303.54	304.82	309.23	307.84	301.63	305.8	301.76	304.02	301.48	303.59	305.1	305.84	305.15	303.9	304.97	309.5	304.56	308.45	307.12	304.43	308.03	303.51	301.06	298.57	309.11	301.14	309.85	303.22	304.65	303.16	302.02	308.34	300.9	304.97	304.27	303.81	304.75	302.72	307.81	304.72	301.29	304.3	303.81	303.5
304.11	300.32	308.72	303.32	309.64	307.42	312.61	306.68	302.84	310.04	304.53	305.66	307.01	303.71	301.49	299.88	304.87	303.64	306.01	302.78	304.37	306.73	302.91	305.16	303.69	299.44	306.93	303.63	310.99	309.09	302.23	304.27	311.71	306.41	303.3	303.86	308.18	305.26	304.89	301.69	301.9	304.41	303.98	304.78	308.28	305.63	310.32	303.87	304.46	304.5
321.28	323.88	325.72	322.82	325.04	324.17	325.1	323.61	327.85	324.35	324.53	320.1	318.87	320.76	328.84	318.09	324.82	321.16	322.52	322.18	321.1	321.93	323.41	324.91	326.16	324.3	322.64	322.65	323.75	322.04	323.09	321.33	322.69	326.51	328.22	322.95	327.82	323.6	319.74	321.87	325.97	322.07	321.36	323.7	322.36	323.69	327.14	322.97	328.18	324.16
314.47	309.41	312.17	312.98	311.59	315.01	315.34	314	317.83	315.36	315.07	312.58	316.51	318.03	316.56	314.9	315.56	318.27	318.23	312.41	312.99	309.26	315	317.72	315.12	315.71	313.38	310.99	316.28	314.02	313.55	314.01	313.41	324.06	319.39	312.28	317.36	313.53	315.26	312.82	318.21	313.99	313.92	314.26	314.52	314.36	314.32	314.58	313.93	314.88
307.6	303.42	302.8	309.18	307.67	303.54	296.74	301.63	304.96	301.26	304.73	301.68	304.38	302.45	301.16	303.78	309.02	295.74	301.71	306.32	303.66	296.01	309.02	299.14	307.65	303.79	303.89	303.28	305.98	308.56	303.03	301.77	305.24	305	309.19	302.35	302.43	302.99	301.98	306.48	303.17	305.17	304.52	297.18	305.33	306.87	307.26	302.94	306.42	304.73
301.99	302.26	302.54	304.79	302.68	301.87	304.19	306.05	301.44	304.79	298.84	306.21	297.4	304.13	304.16	304.84	299.99	303.03	302.15	303.02	298.16	302.59	301.12	301.35	302.17	305.45	300.95	302.05	296.1	301.2	303.62	297.39	309.03	302.94	301.92	303.84	298.78	297.77	295.22	305.31	304.58	298.69	304.91	305.78	299.63	301.9	303.05	303.63	302.46	303.54
316.07	321.94	316.13	322.22	317.86	321.17	319.1	322.55	318.46	318.49	317.43	325.23	317.19	318.66	315.56	313.26	320.71	314.67	315.92	319.09	317.91	323.08	316.1	319.41	321.84	321.72	322.14	321.77	315.71	312.39	316.64	323.27	318.44	319.31	324.08	321.48	322.18	319.82	317.84	321.79	321.36	321.4	321.54	322.37	324.27	318.44	325.47	315.97	321.93	319.79
313.8	307.09	305.85	309.38	304.28	309.36	310.73	311.99	311.97	308.06	308.1	309.42	309.42	311.17	308.29	310.42	313.9	311.19	312.3	311.21	306.14	311.47	309.31	310.32	310.43	310.56	308.05	309.49	310.13	311.92	309.27	311.51	315.91	312.38	310.2	309.97	311.79	308	313.18	313.79	310.74	313.67	309.76	314.91	313.51	310.52	314.27	311.66	311.21	312.25
303.68	305.95	297.4	301.91	301.06	305.09	301.97	298.72	296.29	300.1	301.65	303.04	302.14	305.71	302.29	307.08	308.26	301.39	303.66	300.73	303.66	302.06	303.95	301.44	303.14	303.87	298.07	300.47	301.76	299.05	298.96	301	302.66	300.58	301.21	300.32	302.81	304.81	298.89	304.27	300.45	304.37	304.77	304.94	304.63	303.02	302.15	298.82	304.11	303.42
314.18	314.38	314.55	312.86	315.61	317.1	314.6	315.14	310.4	314.5	317.96	320.16	315.31	317.77	313.83	319.01	316.44	313.56	319.24	311.62	312.92	316.19	312.05	317.14	313.55	316.81	314.43	316.21	318.16	318.82	313.01	315.46	312.44	310.57	315.92	315.26	314.28	314.21	310.73	310.54	312.7	317.36	312.28	317.14	317.09	308.93	315.96	313.64	315.26	318.26
310.02	309.24	315.6	309.01	312.62	312.55	309.03	308.69	312.6	312.61	310.42	311.82	314.7	313.39	317.1	308.73	314.51	315.1	317.87	315.41	314.27	310.64	312.16	308.74	315.83	316.1	314.5	312.12	313.65	315	315.42	316.84	308.75	309.51	311.12	312	314.44	312.11	318.99	311.88	312.62	316.17	314.36	314.48	316.7	311.25	310.55	313.88	313.42	310.59
317.57	313.85	315.02	315.53	315.13	317.67	310.55	310.36	317.02	314.34	310.82	316.57	316.6	309.75	317.1	312.02	316.35	310.89	315.61	314.64	314.87	314.16	311.7	316.61	310.95	309.36	308.43	312.53	314.66	314.54	315.61	309.46	314.11	308.68	311.65	310.8	310.56	314.05	305.28	312.92	312.29	314.68	313.85	311.34	317.11	311.46	312.65	308.05	314.07	316.24
306.75	307.2	301.41	304.62	298.28	302.41	301.4	302.44	302.47	297.73	301.11	295.86	303.95	300.21	300.28	303.37	302.76	297.83	307.83	300.67	303.38	302.45	305.31	307.35	302.86	300.85	301.23	299.77	306.96	302.04	307.55	299.43	301.59	300.54	305.36	303.63	302.14	302.85	304.56	302.26	304.26	302.47	303.08	304.38	302.73	298.29	301.45	300.26	305.04	307.6
304.38	302.85	304.91	306.78	301.5	301.47	300.38	302.28	301.85	306.51	304.4	306.52	306.79	300.89	303.69	298.68	304.37	304.41	304.55	304.63	306.41	309.42	309.24	304.36	300.6	299.51	303.62	299.8	302.27	296.53	299.41	305.9	310.06	298.1	297.05	300.77	303.09	304.33	305.2	302.16	307.63	305.88	299.77	305.29	299.95	299.76	304.59	306.84	299.09	298.84
329.03	325.69	324.99	321.73	327.77	325.56	326.41	332.52	330.56	325.31	322.2	325.88	325.3	325.68	326.07	326.97	326.47	328.75	327.93	327.43	328.7	325.7	331.23	331.55	327.4	328.35	327.77	324.07	323.15	327.84	332.66	326.38	329.33	329.89	325.74	329.19	328.8	326.64	327.6	327.44	329.98	328.19	330.16	329.73	328.84	329.81	329.2	331.13	325.93	328.41
301.34	304.36	303.97	301.21	306.22	301.67	306.33	301.67	304.78	304.77	302.42	299.26	306.65	298.19	300.4	305.37	301.78	302.38	303.26	304.15	304.12	306.48	304.69	305.71	303.4	304.57	300.76	306.12	301.3	305.65	299.27	304.87	301.81	303.06	302.03	304.64	300.85	308.39	302.63	303.54	300.48	297.24	303.37	300.9	299.93	302.04	304.08	304.87	300.11	302.62
311.84	317.43	311.86	315.22	312	318.2	313.94	308.61	311.16	312.71	316.62	311.88	309.63	316.45	315.3	311.31	313.78	311.56	312.99	310.32	313.35	315.71	313.84	305.77	312.52	313.38	314.54	310.59	312.07	313.36	316.48	311.94	314.09	312.49	309.52	316.73	314.1	313.97	312.32	314.75	313.99	310.63	312.43	311.78	313.67	310.88	314.56	310.55	316.25	311.47
322.67	321.05	323.66	330.29	327.86	325.25	325.36	323.34	329.83	321.62	327.7	329.76	322.71	321.06	325.01	324.38	327.55	325.95	328.31	327.93	324.72	319.41	320.63	326.64	327.18	324.58	327.68	324.07	325.85	322.56	321.06	329.97	325.92	326.74	321.69	328.49	322.45	322.49	322.84	324.3	332.84	326.62	325.39	324.21	326.62	324.8	321.54	325.44	327.78	321.83
316.44	314.77	315.88	317.43	317.2	317.77	323.15	315.42	317.91	314.32	315.9	314.17	313.81	313.05	317.36	314.65	313.52	315.68	319.07	315.7	314.34	312.26	316.67	315.22	314.76	314.72	319.04	314.76	317.42	316.13	312.28	315.4	311.59	320.39	309.14	319.07	316.14	318.42	316.71	315.15	314.83	315.79	318.98	314.68	310.83	316.29	313.05	315.31	315.43	316.18
321.55	325.82	322.02	324.58	320.91	323.05	328.42	325.11	323.19	327.11	323.03	323.14	324.09	323.9	321.59	323.68	322.48	327.15	325.55	328	326.95	323.28	324.02	325.31	325.09	327.33	320.28	323.58	321.52	325.23	324.14	320.43	320.32	323	330.75	328.15	328.37	319.5	320.92	323.26	325.41	326.8	328.71	323.87	326.61	328.47	321.21	324.46	325.47	324.85
306.72	305.95	308.22	305.3	305.49	308.09	305.36	301.42	302.2	304.71	304.27	302.2	305.08	303.29	305.28	305.94	307.08	307.21	306.35	300.87	308.81	302.45	303.71	302.59	306.74	304.05	299.03	307.74	301.61	301.85	303.89	305.05	297.67	306.26	302.78	306.03	300.38	299.46	302.62	299.94	308.12	303.06	303.73	305.31	307.21	305.8	308.57	300.13	302.31	305.05
330.65	327.23	327.83	326.81	328.28	328.12	328.25	322.73	324.18	322.04	326.45	326.03	325.18	322.95	329.4	327.36	321.11	326.47	326.88	322.78	327.75	323.43	328.04	324.6	329.59	322.86	318.78	323.19	323.46	323.77	324.44	322.7	323.74	322.52	328.44	319.6	326.64	328.96	327.06	320.89	324.85	326.02	324.89	322.9	325.51	321.19	322.13	323.68	327.65	320.2
311.21	316.19	309.04	309.3	307.79	313.69	316.69	312.74	313.56	313.3	310.35	313.53	310.82	316.35	314.64	312.51	311.56	317.28	312.8	317.33	315.19	317.42	315.04	318.72	312.88	320.34	314.11	314.44	315.2	311.19	313.1	312.41	315.16	315.19	319.24	313.71	314.89	315.11	313.1	318.15	315.95	319.66	318.02	314.14	313.01	316.83	312.98	315.17	314.98	311.68
302.11	305.41	304.4	307	302.53	297.06	298.72	298.24	300.05	301.01	298.63	307.97	303.61	306.8	302.11	303.29	302.52	304.49	304.76	302.64	298.85	299.63	305.84	302.59	297.21	297.53	307.63	301.38	303.64	303.59	302.48	302.82	300.46	305.68	299.39	308.05	308.74	302.6	302.92	306.22	301.64	302.51	300.87	304.29	302.54	303.79	305.24	306.01	305.11	300.32
318.31	319.72	316.32	317.67	319.13	314.49	317.34	320.96	320.06	319.83	314.92	320.93	317.55	322.96	315.21	317.12	318.42	320.78	316.82	317.46	320.06	316.04	314.9	312.33	312.58	315.19	315.47	320.5	315.07	316.9	313.57	315.27	317.44	314.73	321.11	320.93	309.86	319.52	323.69	320.78	318.78	323.93	314.84	315.79	316.31	312.81	317.16	318.88	315.59	311.98
323.39	315.52	317.33	315.19	322.97	321.56	321.83	315.72	313.36	319.66	318.24	313.94	322.57	318.44	323.18	318.62	319.57	322.17	321.01	315.95	323.35	320.35	321.21	320.34	319.6	320.24	318.32	322.23	319.36	318.8	321.27	321.43	320.47	314.42	314.3	322.46	317.87	317.09	319.46	311.35	321.94	325.24	320.8	318.15	323.88	315.8	316.37	319.35	317.09	315.71
318.6	320.49	319.45	323.08	318.15	314.91	318.65	320.25	317.94	321.08	315.79	316.69	320.15	318.88	320.57	319.16	317.77	319.96	318.69	319.08	322.72	320.97	316.89	316.99	321.7	318.43	319.9	321.03	325.59	326.45	321.81	321.7	312.28	317.58	319.65	321.55	322.87	319.85	320.39	319.33	317.92	319.22	316.78	316	315.79	317.48	316.33	314.26	320.32	316.44
326.53	325.93	326.03	320.08	323.02	326.63	321.22	322.07	324.86	323.28	327.57	325.39	324.73	326.86	320.3	320.53	324.14	321.72	325.11	325.41	323.84	320.31	324.17	329.68	323.36	327.88	326.82	323.9	324.22	326.71	320.78	322.27	322.84	328.49	325.24	327.82	326.42	325.19	325.28	328.75	326.29	321.39	322.25	327.39	325.46	323.18	324.6	318.91	329.48	326.04
320.44	315.94	315.87	310.51	310.57	318.28	311.51	315.78	317.57	315.27	316.22	312.86	315.06	317.68	314.71	317.52	317.42	314.26	315.44	316.72	318.22	318.19	316.57	317.99	317.36	317.76	313.16	315.93	318.16	315.97	319.14	310.4	312.92	313.41	315.41	319	317.75	316.54	316.2	316.2	313.02	311.49	317.72	317.29	319.53	317.3	319.11	320.39	315.89	311.25
324.15	318.28	327.7	325.59	323.68	327.4	325.3	324.97	326.22	324.41	325.61	325.07	321.09	321.57	327.53	325.31	326.28	325.36	328.09	324.01	322.16	327.54	322.66	326.27	325.83	327.49	325.27	326.5	326.87	325.2	325.33	322.08	324	324.69	327.81	327.07	320.11	324.93	319.89	323.66	323.74	323.91	329.29	323.83	322.29	324.61	325.21	321.54	324.2	328.65
294.95	296.2	300.99	298.64	295.91	297.07	297.8	295.79	296.32	287.9	291.25	293.56	293.52	294.91	293.66	298.41	298.57	299.19	294.56	295.14	297.46	291.49	291.06	296.07	294.28	298.05	294.65	299.61	293.01	292.69	292.3	298.47	294.61	289.95	295.45	294.26	295.41	294.43	292.55	295.1	294.73	296.65	296.9	295.53	291.73	287.79	291.02	293.57	295.23	300.04
306.62	305.48	302.27	302.5	304.94	303.73	306.86	304.96	302.68	300.5	307.96	305.93	302.27	303.74	296.82	300.92	302.54	305.76	307.33	304.73	301.28	302.31	302.99	299	298.49	305.88	304.89	301.29	302.02	300.91	307.78	303.1	297.7	303.95	304.25	305.01	298.04	299.14	302.1	304.03	303.2	304.89	303.45	304.09	302.66	299.49	298.4	303.57	301.29	304.6
296.92	295.28	293.73	296.76	293.68	298.43	296.82	295.33	293.61	294.4	293.82	300.06	296.3	294.92	299.4	297.97	294.02	298.11	292.1	295.08	295.27	296.67	292.68	296.9	297.66	298.75	296.04	294.65	296.04	295.83	293.78	294.62	295.22	299.65	297.31	289.13	298.63	292.21	296.77	286.47	293.17	299.03	293.77	297.29	293.19	296.68	292.12	291.77	297.49	297.72
300.06	293.64	300.76	296.82	294.61	295.62	292.18	299.65	299.07	295.44	293.61	297.16	291.98	295.82	290.34	294.43	294.59	294.19	295.57	293.98	292.31	292.94	290.03	296.35	292.58	293.74	290.99	291.78	299.37	294.41	294.03	297.19	297.59	296.37	299.76	292.82	294.93	294.84	295.61	289.23	294.81	297.99	294.81	293.11	292.68	291.73	293.32	297.24	294.85	292.1
318.11	319.41	318.43	318.73	315.15	321.12	320.03	318.47	315.14	320.42	318.59	314.42	322.39	317.28	314.18	317.36	316.79	319.15	316.56	318.73	319.96	320.99	319.42	317.2	320.99	316.06	319.83	319.32	320.1	320.16	316.89	317.22	320.27	327.35	319.66	313.87	321.66	319.6	318.16	315.97	321.9	319.91	320.47	315.39	316.97	321.96	321.07	318.14	319.24	317.77
311.32	310.29	311.65	309.51	311.36	307.41	314.97	310.32	311.13	311.63	312.85	312.04	312.7	311.75	308.01	312.11	310.51	314.32	315.11	311.51	314.34	309.86	309.89	310.58	310.3	308.4	312.74	312.86	313.37	311.9	308.95	311.26	311.73	312.14	311.16	311.41	307.96	311.71	307.32	309.14	308.49	312.13	313.13	310.12	310.37	314.21	316.73	310.48	313.24	311.75
309.48	309.05	305.34	305.36	302.53	309.7	308.34	304.54	302.58	305.4	305.05	308.2	302.02	301.57	306.91	304.95	306.09	304.72	305.23	308.64	303.28	299.73	300.82	305.09	304.78	304.38	303.24	301.56	302.34	303.89	304.71	307.25	302.85	305.14	302.23	303.7	308.21	303.02	306.37	306.44	307.07	305.58	306.51	306.24	305.97	305.95	306.97	303.63	305.14	309.5
315.18	319.07	322.12	317.17	319.45	312.67	323.27	320.89	313.01	315.08	314.72	315.03	320.95	314.99	314.87	315.73	314.72	317.7	317.54	311.77	316.12	313.54	322.54	319.3	317.24	317.42	312.47	316.27	315.12	316.51	315.36	316.1	318.5	317.44	310.35	314.44	316.66	315.21	313.93	318.66	312.86	319.03	312.09	317.57	311.65	316.96	316.23	313.9	312.9	317.41
295.99	288.3	297.42	295.49	292.33	288.31	293.3	294.36	294.62	291.4	293.8	292.06	292.86	295.8	294.14	287.42	291.68	290.03	296.34	293.64	292.47	293.92	292.95	293.91	292.82	293.06	287.75	292.82	291.18	295.53	291.18	292.51	293.87	298.46	293.33	287.03	291.23	295.02	289.32	293.18	294.84	297.16	293.46	288.01	291.46	294.23	295.82	293.44	292.65	294.83
297.34	293.47	301.84	299.41	292.71	293.53	298.48	296.66	297.07	291.9	293.68	301.44	297.03	296.21	293.74	294	297.49	289.37	291.46	293.64	295	299.04	296.06	295.1	292.45	296.06	297.2	294.53	293.17	293.84	297.15	294.93	293.92	295.54	298.66	293.6	294.88	295.55	295.68	293.51	288.37	295.45	293.26	291.4	292.9	292.4	298.03	301.38	299.62	298.06
302.09	306.78	302.8	298.65	305.01	300.64	302.75	303.51	304.56	302.4	307.61	305.35	306.85	306.11	304.96	308.25	305.09	304.77	301.17	303.23	303.11	299.28	307.82	307.66	299.96	303.4	304.71	299.38	305.24	305.76	306.56	307.76	299.8	301.07	312.83	306.41	308	304.71	303.83	305.06	299.89	300.9	307.04	303.58	303.64	310.02	306.23	304.27	303.23	302.05
321.44	310.63	316.15	314.75	317.27	310.07	313.73	315.53	313.99	309.12	314.42	314.86	315.57	309.7	306.72	314.95	308.4	316.53	317.12	313.53	312.23	316.07	319.21	311.85	319.15	311.51	311.81	316.98	313.65	312.46	315.18	312.89	310.36	315.7	318.5	317.82	314.9	320.52	312.19	314.43	313.96	307.81	316.04	314.49	320.17	315.24	314.95	314.8	315.58	312.36
308.95	302.44	303.99	307.92	310.61	308.14	302.01	302.98	310.47	308.04	304.22	306.18	308.61	303.12	309.17	308.54	307.14	310.45	306.04	302.76	308.07	306.06	309.79	299.04	308.98	305.19	306.5	303.61	307.76	302.61	301.82	310.6	302.71	305.95	308.62	307.4	306.04	309.04	312.21	306.9	303.45	309.81	305.54	303.49	305.26	309.02	305.8	305.8	304.8	305.72
306.22	302.1	307.8	304.39	305	307.88	301.93	310.58	307.27	304.05	303.71	307.42	303.75	306.74	303.3	305.53	306.26	308.49	307.04	300.72	301.19	301.15	306.44	302.72	305.31	308.63	310.64	303.29	301.64	307.55	309.21	309.42	303.38	308.77	304.84	304.84	307.27	307.15	306.28	309.91	303.01	307.88	308.8	301.69	308.66	301.25	306.22	301.25	310.49	312.06
320.45	317.27	309.62	314.43	310.38	314.1	311.41	317.31	312.06	318.81	309.6	314.37	310.83	320.65	317.75	319.31	314.21	310.69	310.57	319.84	314.35	315.17	318.61	312.71	318.92	316.44	315.57	309.08	315.46	317.12	315.16	314.01	313.79	316.5	316.67	317.85	318.45	319.29	314.06	315.24	315.75	320.54	311.78	316.77	315.73	313.07	319.31	313.3	319.85	317.33
311.8	317.07	318.71	316.77	316.64	323.8	316.93	318.43	317.15	315.02	315.5	319.45	320.92	315.4	316.83	318.6	318.29	319.84	316.09	317.25	316.99	316.78	314.54	313.61	316.72	313.17	317.06	317.41	315.68	320.21	312.66	320.68	318.65	316.41	319.35	315.32	319.93	310.46	313.17	320.86	318.26	316.33	316.34	314.02	312.76	317.01	318.74	318.98	322.72	319.32
315.75	320.69	318.55	316.09	316.69	318.28	319.03	323.11	318.44	319.42	317.3	321.26	321.21	317.58	322.13	319.28	319.71	318	318.75	317.3	313.76	318.17	315.06	324.1	316.6	322.25	323.83	317.36	317.91	321.47	320.37	321.15	318.95	318.05	316.07	319.4	316.84	315.64	326.14	317.37	318.03	317.98	316.26	317.85	317.69	324.85	315.15	322.43	315.05	320.85
306.22	302.19	300.66	308.46	310.85	302.57	308.67	302.85	305.23	306.93	305.17	306.92	306.05	303.54	299.54	305.34	307.04	304.15	306.07	306.83	302.85	309.29	304.33	307.77	304.86	300.61	304.72	307.09	301.04	304.75	305.03	306.01	309	308.66	302.68	309.62	308.23	306.05	308.58	303.05	305.89	304.39	305.02	301.91	306.53	302.89	305.41	306.57	302.41	307.13
312.33	311.71	317.59	314.42	318.64	309.4	306.19	317.4	316.69	315.54	312.98	309.94	314.63	310.63	311.23	318.09	318.04	317.84	314.95	315.77	315.47	316.5	312.85	310.84	315.72	317.36	318.78	310.92	316.88	314.95	308.71	316.9	314.53	318.91	308.49	312.56	317.8	319.86	316.39	310.59	310.24	312.43	311	311.11	311.13	307.62	310.46	315.23	313.97	312.54
315.18	310.29	312.85	316	317.69	313.87	316.68	314.44	309.81	313.28	310.23	308.51	317.74	310.8	317.03	310.22	314.42	315.68	311.12	314.45	312.69	310.62	316.28	315.69	313.4	315.62	309.17	315.03	313.86	313.36	314.18	313.49	315.14	310.93	313.54	322.75	313.07	314.04	312.26	313.89	313.94	314.96	312.49	312.95	314.76	312.44	312.42	311.34	312.09	317.79
305.03	306.14	301.26	299.64	307.59	305.18	304.33	306	308.39	302.61	298.67	301.28	302.48	305.76	303.97	303.1	309.69	302.39	305.57	302.78	304.79	302.77	306.35	303.92	303.72	300.42	310.13	307.99	304.32	306.93	303.09	302.21	298.76	305.49	305.66	301.91	309.2	306.04	299.7	303.96	306.37	298.71	300.24	301.18	303.8	302.4	304.89	304.89	308.48	299.39
305.45	295.83	299.96	300.01	297.31	301.75	301.24	299.49	298.56	298.28	299.92	299.79	298.5	302.69	298.76	297.34	298.32	298.69	301.66	298.23	295.2	300.77	296.78	299.28	303.64	300.56	303.37	299.64	298.42	299.8	294.1	299.14	305.48	302.46	302.46	304.11	299.16	298.77	306.69	302.91	301.53	300.23	302.2	300.27	299.34	297.06	300.37	298.22	299.81	296.64
305.53	304.35	302.57	305.69	300.41	304.86	301.28	296.56	302.31	300.89	301.59	301.9	299.14	303.88	305.57	303.44	304.69	302.02	298.51	304.37	304.93	300.08	298.89	303.51	298.85	304.29	302.54	302.88	309.42	304.87	303.55	305.28	299.79	300.77	301.33	303.13	306.93	309.36	297.82	302.89	305.25	305.37	306.44	300.36	303.8	304.33	301.69	302.4	299.58	303.96
301.12	309.32	304.53	301.62	300.58	304.41	299.49	300.69	298.28	300.68	298.72	300.44	300.31	301.5	299.5	303	298.56	300.85	300.96	298.2	300.11	299.06	304.09	306.69	306.31	302.44	297.85	301.98	298.24	299.9	304	301.02	301.66	297.53	303.8	299.52	310.96	299.99	299.9	297.5	307.35	301.5	302.17	298.25	306.53	302.59	305.87	304.1	301.08	303.61
294.89	294.75	298.42	296.77	295.33	297.67	290.8	292.17	289.93	296.95	292.67	293.58	288.29	292.48	295.26	297.94	301.24	294.72	295.74	293.15	299.17	294.43	294.1	294.4	293.79	291.22	292.86	292.2	299.79	292.21	293.47	293.3	292.18	295.84	295.14	294.37	290.9	299.65	289.42	295.21	298.88	295.21	292.81	294.15	295.15	293.29	288.57	291.38	289.07	297.2
313.76	318.22	318.39	320.98	319.87	320.54	313.86	317.42	319.38	317.79	315.45	321.07	320.05	315.13	321.24	317.4	317.6	318.69	322.53	316.84	313.69	321.36	319.83	312.6	317.5	318.21	315.88	314.51	316	318.12	319.76	318.23	315.56	313.7	317.51	320.89	319.57	317.32	322.37	318.25	317.02	317.46	317.81	321.68	316.2	315.42	321.1	318.99	321.7	321.42
301.06	308.35	303.39	304.47	300.76	307.21	303.14	305.06	305.82	307.63	302.8	306.71	304.77	303.43	304.1	307.25	303.33	306.48	300.23	300.55	305.47	305.19	311.55	305.29	305.57	302.04	307.76	304.02	304.27	303.02	303.16	309.72	306.96	306.46	310.74	304.97	306.89	301.45	308.09	303.61	301.66	308.65	305.35	308.54	302.06	300.42	303.07	302.03	304.47	303.85
305.97	309.31	310.72	310.96	310.43	310.26	308.34	311.61	306.53	311.34	315.69	314.12	306.06	311.6	313.91	316.32	314.11	312.62	307.92	312.34	307.64	308.1	310.12	304.8	306.81	312.06	311.58	312.55	314.6	311.95	307.72	309.8	307.83	312.87	305.16	309.88	310.91	306.85	312.87	302.67	311.96	310.55	310.6	309.7	308.76	309.39	306.44	307.04	310.92	308.32
306.07	302.27	301.71	304.39	306.99	311.04	302.73	302.26	301.95	311.65	304.25	302.81	305.78	307.82	302.66	301.68	310.13	308.57	304.24	304.7	308.98	304.69	303.94	303.96	308.12	308.69	306.8	305.06	303.69	304.45	301.88	307.3	310.89	306.81	307.31	307.69	302.65	301.17	305.03	303.27	301.34	308.79	306.81	308.75	301.16	310.52	304.08	308.24	308.65	302.18
301.48	299.19	305.54	298.87	299.55	297.15	295.73	300.58	295.92	293.91	297.62	302.43	298.63	300.25	303.5	302.32	295.67	300.45	295.93	296.39	298.03	303.93	300.82	298.35	300.47	303.52	300.05	303.69	302.94	302.23	294.94	295.6	297.57	304.52	297.82	299.08	298.34	297.03	301.37	292.08	296.38	298.84	299.03	298.39	305.27	300.92	305.97	297.57	295.83	295.71
298.61	294.77	301.17	300.15	299.14	302.19	303.57	296.21	299.47	300.53	300.07	301.66	304.22	298.93	303.22	301.82	300.46	296.23	300.44	298.46	300.78	299.63	297.44	304.42	297.71	304.22	301.64	300.3	302.82	298.21	302.28	303.02	297.94	302.89	299.58	299.03	299.57	300	302.72	303.81	302.87	298.63	302.16	302.75	302.5	300.75	298.61	298.34	300.89	297.55
305.27	295.46	303.5	303.62	306.16	308.95	304.74	306.92	303.23	304.39	304.16	301.29	302.77	301.55	303.81	303.66	301.28	299.78	298.19	304.04	304.96	305.64	302.01	299.47	303.49	301.59	309.67	301.71	302.24	303.82	298.93	300.14	301.92	298.98	300.22	302.67	301.2	306.18	302.82	304.66	305.25	303.4	302.83	303.93	308.31	302.14	303.12	303.83	303.89	305.62
302.77	306.83	307.53	309.46	302.37	305.31	301.75	307.8	303.06	300.05	308.39	304.65	302.43	309.16	303.25	307.8	306.17	310.37	305.98	307.62	303.83	299.72	299.21	305.07	304.22	309.39	300.84	307.42	303.82	301.92	302.72	307.57	310.88	305.47	306.84	301.24	306.36	306.45	305.72	308.43	301.16	305.42	308.28	303.26	299.21	307.5	302.96	307.96	304.39	302.97
309.83	315.41	310.67	311.41	315.41	319.83	317.97	313.41	314.53	314.88	312.84	321.14	315.04	315.44	319.58	308.72	317.33	313.36	316.37	312.44	316.06	316.42	316.6	318.77	313.67	317.42	313.03	317.75	313.36	314.29	314.06	317.94	312.15	313.75	313.06	316.15	313.06	317.29	314.94	317.27	310.81	316.91	311.59	319.72	317.91	315.78	320.83	316.09	314.24	316.3
312.38	317.33	313.25	316.25	317.74	316.09	318.37	314.11	313.89	317.14	314.06	316.14	318.23	317.87	316.34	314.6	310.66	312.14	313.05	311.01	319.09	313.48	317.87	312.57	313.79	316.36	312.86	313.43	312.81	315.56	319.91	312.03	313.76	311.69	315.67	313.33	314.19	313	318.61	313.46	313.36	310.72	315.74	318.94	314.49	312.93	314.51	312.56	317.91	314.4
326.12	327.79	331.84	329.55	326.52	328.76	328.83	326.97	327.71	325.31	326.06	334.88	324.93	327.37	328.42	324.81	330.01	329.74	328.88	324.48	323.68	326.97	327.35	328.19	329.35	325.05	332.26	323.73	331.28	330.91	325.06	324.87	327.48	318.53	332.03	326.28	322.39	329.96	330.94	330.07	329.1	328	328.29	325.24	328.76	323.99	329.12	330.4	326.65	322.24
306.69	303.55	306.4	305.91	306.25	307.08	300.08	301.52	306.59	307.87	304.13	306.75	309.57	307.37	303.21	301.92	302.88	302.51	304.41	308.74	302.2	303.67	307.71	300.47	310.26	306.46	304.68	299.84	303.89	306.53	305.44	299.27	301.01	296.21	311.66	305.48	302.9	302.7	300.89	297.78	305.25	304.14	299.81	304.4	307.43	307.47	307.87	308.69	306.4	302.88
297.44	293.86	295.01	289.56	298.21	295.4	294.78	294.03	294.48	293.71	291.44	297.29	295.97	300.44	298.13	296.47	295.87	294.63	295.82	295.95	296.07	291.83	295.5	300.67	291.6	291.72	297.09	289.8	296.99	291.54	293.12	292.77	292.69	296.37	294.51	291.43	293.56	292.1	298.85	295.2	290.27	292.52	295.11	297.08	295.2	297.66	295.28	295.81	291.57	291.67
306.23	307.81	302.45	306.55	303.58	310	305.66	305.52	304.67	305.55	302.6	305.79	308.46	306.8	309.81	305.85	308.07	307.38	303.08	305.05	311.65	311.14	308.88	305.45	304.09	305.72	304.74	307.67	302.38	303.89	306.01	305.15	305.25	301.04	303.55	305.56	309.9	310.06	304.84	305.65	305.45	307.34	304.78	307.74	306.37	306.72	307.44	301.15	304.82	309.55
306.2	303.41	303.86	312.88	301.88	300.87	305.2	305.12	311.2	302.07	307.73	306.87	306.52	307.58	312.49	306.37	305.37	304.68	308.13	305.07	300.98	301.84	307.9	302.9	304.22	304.95	309.71	304.21	307.92	306.42	306.98	305.77	307.07	304.61	307.81	305.91	303.39	306.57	303.4	304.1	305	302.44	301.06	308.15	301.98	305.85	307.37	308.3	310.68	306.9
302.08	308.94	304.19	303.68	301.82	302.98	303.35	308.51	307.23	305.15	309.59	304.11	298.61	304.29	312.22	299.15	308.5	303.31	310.66	304.91	304.78	303.1	309.7	309.53	309.32	305.67	296.92	303.91	312.2	306.6	304.07	306.85	305.39	303.17	303.89	307.04	308.38	300.95	301.1	302.8	308.07	305.42	307.28	311.41	305.1	304.51	309.86	308.51	306.11	300.84
295.72	294.54	290.35	291.05	294.91	291.03	293.81	298.41	293.72	295.14	289.38	292.14	289.55	287.15	296.48	292.52	294.79	292.85	295.37	292.76	296.13	293.29	292.03	294.36	293.71	290.88	291.33	292.29	296.37	297.5	296.82	290.47	297.41	295.78	294.95	295.47	295.16	297.04	297.45	294.81	297.1	294.42	294.85	291.16	295.31	294.76	289.23	296.59	296.45	293.36
320.5	316.39	314.58	319.18	312.28	320.42	317.18	320.17	319.55	316.77	313.32	326.1	317.07	322.17	319.93	314.43	318.16	322.53	312.98	313.84	315.63	320.19	316.14	319.97	320.45	320.54	318.86	318.14	313.97	317.15	322.24	319.81	316.73	315.54	321.97	319.42	320.64	318.77	317.94	316.67	321.31	317.47	316.08	317.67	320.23	320.9	314.81	319.7	323.81	318.54
313.71	314.42	315.23	315.98	316.41	319.02	318.25	319.05	315.8	313.62	317.34	316.7	314.38	316.77	315.1	318.54	316.93	318.96	316.27	315.79	315.37	320	320.59	315.68	315.28	317.99	320.92	319.27	318.94	316.5	318.94	316.61	319.15	314.61	316.66	315.41	316.79	318.3	321.04	320.1	319.31	319.95	315.66	320.18	315.61	317.47	316.71	319.33	317.03	324.04
312.65	318.72	320.15	310.93	311.86	316.9	317.82	315.85	315.94	318.72	313.57	313.74	313.44	314.3	320.18	316.65	317.12	312.93	312.79	314.32	319.73	318.6	317.6	314.09	315.68	316.71	320.64	319.23	316.9	318.05	315.8	315.23	310.76	319.22	311.67	319.34	312.07	314.7	314.94	316.86	318.72	316.9	316.49	312.04	319.73	317.77	316.23	319.22	315.08	318.95
324.75	328.86	329.18	328.55	324.87	328.88	332.69	326.62	327.76	327.77	327.81	327.8	329.35	325.61	328.34	330.76	327.47	327.97	328.31	329.55	331.14	327.11	325.67	328.88	324.92	331.8	330.44	328.75	324.58	326	330.93	326.07	324.62	325.62	326.19	322.02	324.78	326.99	329.46	327.02	332.8	327.13	324.42	327.91	332.96	323.63	325.08	326.87	327.86	328.57
314.91	315.21	309.19	320.35	315.5	313.5	313.41	314.68	310.34	314.39	317.22	315.83	311.38	314.9	317.78	320.25	311.73	313.95	316.12	315.61	319.74	318.68	317	316.88	312.81	315.67	313.31	313.5	310.72	312.78	315.19	312.7	315.63	312.8	311.64	317.14	315.19	314.92	316.11	314.55	321.25	317.6	316.99	314.9	306.19	311.98	314.8	320.5	311.45	309.83
313.25	311.95	319.61	316.52	320.81	316.23	319.78	320.18	318.67	315.17	314.05	314.75	314.39	318.17	320.48	321.63	316.57	317.14	307.54	312.09	318.22	316.45	313.64	315.78	318.74	315.7	315.41	316.65	318.43	313.45	315.4	319.14	316.45	318.73	314.62	316.22	310.44	318.71	320.05	319.26	316.94	317.1	319.56	315.53	315.17	316.68	314.15	317.92	315.67	318.31
318.26	312.02	313.22	306.58	314.62	312.28	310.38	314.2	315.92	311.46	314.82	313.19	314.8	311.97	314.68	317.18	315.69	319.39	317.76	315.47	310.61	314.85	311.86	312.58	315.14	311.36	317.38	310.71	316.59	313.51	312.5	313.7	311.87	315.6	311.84	315.22	312.56	315.88	310.38	313.51	311.02	312.26	306.49	308.41	316.41	312.88	313.99	309.52	312.77	318.77
325.71	324.05	324.33	325.43	324.21	321.99	321.58	321.85	325.99	323.15	323.63	323.96	324.48	327.65	327.11	323.86	320.23	325.19	326.49	325.4	324.32	324.01	323.65	320.73	325.4	326.38	324.99	323.12	323.14	326.12	327.94	328.09	322.33	323.35	325.87	329.37	327.33	325.76	326.94	321.23	324.81	322.56	323.98	327.83	328.97	326.3	326.77	329.55	328.34	324.08
318.7	318.44	320.05	313.16	319.22	324.48	317.63	322.12	316.78	320.2	321.93	319.78	321.12	315.84	317.32	318.93	316.54	319.74	316.18	320.03	319.83	324.58	319.04	316.4	319.34	318.52	320.58	312.8	318.03	324.33	316.85	321.78	320.13	319.28	320.65	321.2	318.42	319.62	316.59	317.01	319.46	320.27	317.67	315.94	323.19	318.07	312.51	318.79	317.5	317.35
308.82	305.42	306.87	303.56	305.32	300.59	301.02	302.85	303.93	303.41	299.35	299.98	303.85	305.65	307.74	298.45	303.16	300.48	310.15	300.11	301.52	303.29	305.62	301.62	307.8	307.76	302.42	300.01	299.83	298.52	309.82	298.09	303.7	300.8	305.63	304.05	302.06	300.27	304.02	307.79	308.26	306.81	304.54	304.99	300.46	299.7	302.87	297.17	301.81	302.29
301.74	302.95	297.48	300.59	304.12	299.07	297.33	292.25	304.65	304.55	301.1	300.44	298.61	305.69	300.25	300.6	300.46	300.73	300.75	301.07	300.44	303.25	304.03	304.01	304	297.61	302.6	296.86	299.42	303.12	302.91	299.95	304.36	302.49	301.83	301.05	301.14	299.25	295.8	304.94	300.04	294.57	301.64	299.92	303.42	302.85	300.52	305.13	303.01	298.54
330.82	326.31	325.14	328.62	329.36	327.01	328.39	325.23	334.38	327.09	324.26	327.46	325.35	329.36	333.33	332.32	332.75	332.22	331.22	331.11	328.32	329.72	330.13	322.21	332.93	331.9	326.42	332.65	327.03	324	325.55	327.11	326.48	321.71	328.91	331.24	331.27	328.37	326.97	335.72	326.67	324.53	334.33	330.86	323.39	327.69	331.51	328.5	323.29	327.91
332.49	328.18	329.13	326.95	332.46	331.37	330.68	330.17	324.83	328.3	329.45	327.09	332.12	325.54	329	332.3	333.07	332.09	331.01	325.24	331.56	326.18	335.1	328.44	333.54	323.9	331.32	326.71	331.39	323.15	329.89	330.46	323.49	326.99	322.31	328.82	327.58	323.44	323.89	325.37	328.49	325.66	326.16	327.81	329.19	333.12	329.22	330.48	334.76	332.61
315.94	314.66	315.32	318.59	316.29	315.26	313.64	319.64	321.28	321.46	315.51	316.31	318.09	314.84	319.52	320.58	321.47	311.86	317.2	310.74	318.9	317.96	316.42	316.99	317.14	319.87	317.58	316.51	315.87	316.5	316.65	314.73	313.81	317.82	317.08	315.06	317.53	318.95	314.16	319.51	313.02	316.79	315.4	309.53	316.44	319.49	312.49	317.46	315.1	314.64
303.59	302.49	303.51	300.45	302.8	298.73	302.21	299.37	303.54	299.95	299.88	298.52	303.97	302.5	305.84	299.45	302.2	302.54	299.17	300.97	297.21	296.74	301.48	301.01	300.3	293.66	302.21	300.43	303.13	302.19	302.49	301.31	297.55	301.51	299.94	297.46	304.24	298.73	300.14	295.72	301.04	301.89	299.65	302.03	303.62	305.27	295.61	304.17	298.56	298.75
325.23	327.35	325.05	330.21	323.18	321.49	322.58	331.74	324.12	324.55	326.19	327.53	326.82	327.28	323.14	321.56	328.75	322.33	330.85	321.31	325.36	326.84	324.2	327.75	324.19	326.56	323.9	325.48	325.33	323.97	327.79	326.14	323.1	324	325.03	321.8	322.14	323.81	328.32	327.88	325.75	325.53	326.99	326.34	327.01	322.9	326.99	327.02	326.82	328.1
302.93	304.89	307.43	303.27	302.24	302.51	305.43	303.21	299.11	301.79	298.94	302.97	302.95	304.47	304.96	302	304.09	305.07	299.32	306.69	297.33	305.38	302.22	304.65	306.67	306.8	306.22	303.65	303.76	307.79	299.35	307.37	298.51	306.17	306.95	305.6	302.94	299.29	305.3	303.35	301.67	307.71	300.86	300.52	304.64	305.79	304.08	305.88	305.39	306.91
306.18	304.37	305.13	302.46	303.24	305.74	306.31	304.99	302.29	306.25	309.08	307.44	305.96	304.48	302.84	303.3	303.93	305	305.12	301.24	300.46	301.81	303.57	308.04	300.69	304.2	306.31	297.54	301.37	308.63	306.11	305.77	309.1	305.54	302.33	304.32	303.56	302.93	303.06	308.19	301.78	302.77	304.56	307.57	303.52	303.46	302.72	300.18	308.09	306.02
310.88	314.96	316.59	314.75	315.81	313.14	313.36	310.46	309.33	315.55	312.9	307.01	307.11	315.99	316.68	311.64	312.89	313.95	315.25	312.65	308.08	312.34	318.93	313.68	312.14	312.4	316.41	309.57	313.32	309.43	310.5	311.81	313.08	310.04	311.99	310.75	311.83	320.78	308.8	312.2	313.42	312.78	311.53	311.25	311.94	311.87	308.1	319.81	311.74	317.47
299.54	308.56	304.32	305.3	301.72	308.24	308.51	303.29	300.08	308.45	300.8	301.89	304.43	301.04	303.46	306.44	308.86	304.39	310.81	306.27	306.94	301.86	307.67	303.74	305.19	301.75	304.21	303.5	307.19	304.61	303.19	302.18	306.17	308.33	305.01	303.13	309.63	302.94	304.78	306.31	305.56	302.29	307.03	305.93	308.82	302.19	303.77	300.48	303.49	303.72
304.21	301.68	301.79	302.17	300.23	294.41	298.96	298.45	297.05	299.28	302.35	297.91	302.21	301.52	300.87	293.57	305.17	299.48	300.23	298.5	299.08	303.32	299.61	300.81	298.58	300.35	305.7	300.58	300.08	297.52	295.34	298.89	299.96	296.36	300.35	295.57	300.79	295.94	299.52	295.95	301.39	297.45	299.05	300.46	299.34	300.13	299.97	298.07	303.49	296.95
305.01	306.59	303.77	305.75	306.1	303.19	305.26	305.47	308.15	302.24	306.1	307.99	302.73	310.61	309.89	308.8	305.91	307.7	307.43	309.72	305.43	307.22	305.64	307.24	308.28	303.92	305.85	301.96	301.83	310.23	304.27	312.94	309.11	310.13	303.35	309.88	307.08	310.42	301.06	306.13	302.42	310.16	304.3	303.33	303.79	308.31	301.14	300.7	304.13	308
309.41	306.87	312.26	314.63	315.05	310.87	311.7	310.19	313.94	309.14	310.19	313.64	312.24	314.64	310.8	312.53	316.03	317.97	313.43	309.68	313.98	312.16	307.33	306.71	311.73	313.57	307.56	309.46	312.54	309.24	313.84	311.16	308.26	315.02	313.69	308.06	309.07	306.82	307.77	317.32	307.24	307.41	309.74	313.98	311.49	303.98	312.76	311.34	314.02	308.37
313.1	319.35	315.14	311.97	318.79	317.1	320.05	313.74	316.69	315.64	313.88	314.97	313.32	315.14	318.59	317.04	320.21	317.19	316.71	312.14	315.78	316.65	316.68	315.52	313.97	315.38	319.52	314.55	313.19	319.45	313.59	316.87	313.1	321.26	319.6	313	314.93	321.18	317.48	311.05	315.04	318.68	314.09	324.6	320.52	308.52	311.77	315.14	318.8	313.92
297.47	296.4	298.23	291.79	292.55	293.53	296.65	299.5	296.62	296.79	295.16	290.36	293.28	295.09	290.69	299.21	290.59	292.83	296.27	296.84	294.93	289.87	295.36	297.73	295.49	292.98	298.92	295.94	298.37	292.26	295.14	298.09	298.1	294	299.77	294.81	289.88	296.43	290.97	293.65	295.13	293.75	298.08	295.55	296.71	293.56	296.01	300.06	296.17	292.76
305.03	305.06	303.2	306.36	307.44	304.12	306.48	307.14	301.15	304.32	307.42	304.3	303.4	301.76	307.72	302.54	306.11	304.31	304.71	300.72	302.99	307.42	301.37	306.35	304.32	308.09	302.68	304.97	303.95	307.18	304.23	306.45	305.03	309.76	302.5	306.02	303.87	308.7	305.09	297.63	305.4	306.4	301.22	308.4	304.11	309.03	302.94	303.54	303.41	303.67
302.39	311.7	302.54	308.39	303.91	305.71	309.22	303.39	306.77	302.65	308.52	305.2	305.01	305.94	305.42	308.7	302.31	303.08	305.23	303.19	304.88	304.92	306.99	299.27	300.86	305.97	303.08	306.48	302.93	303.67	309.69	303.49	304.12	304.8	305.97	304.13	303.69	303.68	309.23	308.45	309.84	303.18	305.1	307.04	305.47	303	308	302.09	308.36	305.28
313.27	312.9	317.42	313.45	316.99	315.09	317.34	313.85	311.53	312.5	315.61	318.52	315.4	319.04	310.48	314.89	311.93	318.5	316.38	317.72	309.55	312.85	313.95	315.72	315.11	304.63	315.49	319.75	315.4	314.92	311.85	311.36	312.27	313.77	315.02	309.57	317.59	317	312.66	314.55	311.75	311.94	311	314.5	312.24	314.69	313.27	312.31	310.81	312.72
304.29	308.42	308.63	304	304.19	309.64	304.02	304.37	307.39	305.41	302.48	309.58	306.15	307	309.99	307.9	309.46	308.85	301.79	309.17	310.04	305.88	308.06	305.54	299.49	309.05	303	308.97	306.25	307.22	309.29	313.65	304.07	308.94	306.14	304.85	307.94	309.7	305.14	303.16	307.28	308.04	305.17	307.27	304.67	305.36	309.7	311.46	302.06	304.8
309.86	312.92	308.62	309.88	306.46	318.2	313.73	312.14	313.54	309.31	317.45	314.13	314.39	313.14	307.8	309.66	313.55	314.07	311.73	310.37	314.05	311.07	313.21	309.02	312.72	309.16	314.6	315.35	311.23	306.9	309.77	310.01	305.69	306.13	310.72	313.03	307.47	312.57	315.76	313.6	314.26	310.34	308.48	311.95	311.05	312.34	309.88	308.1	308.62	312.08
301.29	302.37	301.3	299.66	302.48	305.22	302.54	305.71	306.13	303.08	306.78	304.46	300.47	299.53	302.79	301.61	304.39	302.54	302.08	301.84	300.82	309.02	301.95	304.36	302.41	302.31	301.55	296.98	300.42	300.09	303.04	301.28	301.21	302.16	297.86	302.07	302.86	297.25	307.36	308.72	302.95	306.98	298.34	304.44	304.17	299.88	305.72	307.78	303.44	301.26
295.9	299.04	299.27	296.61	299.53	298.08	294.73	294.61	297.81	298.54	296.34	299.28	294.17	297.87	295.51	293.82	298.47	296.19	297.45	294.2	290.84	300.23	301.34	293.16	299.06	298.77	293.33	296.8	298.02	297.97	295.91	292.04	300.22	297	291.79	302.02	300.21	299.45	297.42	294.68	300.79	293.22	294.22	297.69	299.04	300.6	300.15	297.97	300.46	296.93
305.06	310.14	309.55	306.09	316.02	312.15	309.35	308.1	309.17	311.24	307.99	310.05	311.96	307.79	307.82	315.11	310.24	315.47	314.33	308.84	310.47	310.76	312.63	304.85	307	312.33	308.83	313.73	312.77	310.2	314.35	308.18	309.11	315	306.18	307.32	308.19	309.6	308.84	312.9	315.26	312.23	313.59	308.93	310.03	309.46	310.13	312.82	310.66	311.76
305.56	301.22	301.03	300.73	306.11	301.7	304.85	304.83	305.87	305.97	307.25	301.23	304.28	303.44	305.45	306.84	301.08	304.69	306.21	308.4	305.39	307	305	304.05	305.26	308.9	305.86	306.23	303.4	306.51	307.77	301.11	301.12	301.88	300.88	307.16	306.43	303.18	304.64	306.29	297.18	304.14	305.2	308.86	309.25	306.77	307.93	305.82	312.26	302.28
320.35	320.14	327.95	325.48	326.06	320.86	323.84	321.07	325.01	324.46	325.98	323.9	327.46	330.6	324.45	322.23	327.18	325.1	325.68	326.32	327.76	331.2	324.75	329	324.46	328.49	324.98	326.9	323.25	322.94	320.28	322.24	321.96	323.85	325.34	325.7	325.62	327.98	329.1	323.4	325.22	331.09	328.27	324.25	325.08	324.42	322.41	326.41	325.17	325.59
309.12	311.69	309.63	309.16	308.48	310.91	309.25	313.03	310.68	312.08	312.4	309.76	311.01	309.86	312	311.75	313.8	309.09	311.01	313.11	314.58	310.71	311.37	314.53	315.37	309.83	311.48	307.91	312.7	309.02	309.14	313.96	313.3	317.48	314.6	316.67	313.39	312.59	308.86	310.54	311.63	308.25	309.64	312.33	307.91	307.12	311.36	311.6	307.25	308.73
312.2	315.32	317.13	313.78	312.25	314.05	311.84	316.02	313.71	321.79	316.39	309.46	316.65	312.57	310.79	311.94	317.44	318.54	318.78	313.15	313.25	313.48	311.44	314.77	313.97	314.76	313.86	313.94	315.8	313.01	314.71	313.47	309.6	320.74	311.85	312.36	318.63	316.65	318.8	317.26	313.3	320.26	312.09	310.73	319.91	316.96	312.08	312.03	315.97	314.1
308.29	312.63	307.31	310.96	311.2	312.31	316.58	311.57	310.16	311.69	311.47	312.2	306.28	304.48	311.72	309.62	307.66	311.09	311.69	311.31	312.57	305.08	313.42	314.66	313.54	310.55	310.8	315.91	312.36	309.62	309.4	312.78	310.54	313.16	310.19	311.45	315.9	308.75	316.28	312.78	309.59	313.26	307.61	312.04	306.97	310.58	310.87	311.11	313.13	310.42
304.44	306.15	304.7	299.63	303.88	303.52	298.74	303.77	294.29	302.97	303.38	303.47	300.23	306.39	308.69	305.56	301.62	301.44	302.13	303.63	294.42	302.81	302.74	298.97	302.47	306.11	301.79	304.62	302.45	301.97	302.02	305.08	304.53	301.65	306.94	304.56	304.45	299.77	307.87	301.86	300.39	300.69	306.29	307.88	304.15	298.88	300.65	305.49	301.84	301.66
302.75	307.06	306.8	303.05	309.98	302.72	305.28	304.9	307.35	301.65	307.94	301.95	303.84	301.07	306.05	302.2	302.8	302.29	302.12	306.83	303.28	301.9	300.92	303.64	302.4	301.24	300.71	300.99	301.35	304.83	300.9	307.16	298.32	306.19	305.3	301.49	303.99	304.28	303.41	306.71	300.82	300.78	303.37	309.45	302.34	302.82	303.27	308.72	305.12	301.77
319.14	317.11	318.44	318.42	318.88	314.97	316.82	317.05	314.74	314.76	312.42	314.07	320.85	313.67	316.3	316.73	319.44	314.1	317.6	318.59	318.42	315.36	320.69	312.42	324.3	312.24	321.72	323.38	316.17	315.62	317.79	314.2	323.5	317.5	318.2	316.24	317.23	316.86	316.75	319.32	315.62	319.84	313.98	314.78	316.65	319.43	310.1	315.05	319.94	316.86
311.41	302.96	306.76	312.68	302.68	306.54	313.48	310.27	305.69	305.36	308.69	304.89	311.61	303.96	304.44	307.86	304.7	305.73	304.48	306.92	303.55	301.63	300.22	302.13	307.46	310.87	307.58	308.46	303.6	304.4	311.02	305.25	307.35	307.65	301.11	306.98	310.99	307.11	309.08	302.24	307.17	303.58	312.6	306.21	306.21	301.08	307.37	307.42	305.37	305.04
313.54	312.9	314.02	311.85	313.68	308.48	311.48	312.65	313.67	314.97	304.88	311.79	314.19	311.48	312.79	313.53	314.84	307.99	315.75	312.71	309.63	312.71	317.45	315.22	312.09	314	313.58	313.79	313.41	316	316.63	318.28	310.06	312.33	309.26	314.8	310.82	310.94	312.63	314.11	316.6	313.06	316.33	311.45	318.44	310.23	312.35	310.86	314.88	316.42
301.22	298.08	303.33	299.78	300.51	298.01	300.48	301.55	302.43	298.06	302.53	300.12	301.8	297.66	301.13	294	298.66	298.42	300.48	301.41	302.84	304.38	299.75	301.05	300.22	301.14	300.29	300.4	302.88	299.7	299.41	300.09	297.77	302.26	300.84	305.21	302.41	301.33	299.12	298.15	295.84	298.7	303.57	299.49	299.12	301.09	297.49	296.64	296.93	298.98
301.61	304.03	305.5	307.54	307.38	304.96	304.19	306.08	301.78	302.05	302.79	305.41	304.66	302.03	305.19	303.6	304.82	300.71	309.4	307.78	303.86	304.09	304.16	309.09	309.93	305.31	309.31	302.86	305.25	305.26	306.59	301.77	309.02	308.52	305.9	302.42	304.58	304.84	305.86	305.99	309.34	304.79	306.13	303.28	306.87	305.17	306.23	306.74	305.63	304.77
307.39	304.72	301.35	299.7	305.41	305.44	307.36	303.58	301.85	296.6	307.01	301.71	312.05	299.95	308.69	305.69	304.94	307.91	307.05	306.74	305.82	298.15	308.69	306.52	304.26	303.19	301.64	305.91	306.04	304.91	302.93	306.58	306.02	306.71	301.37	300.5	310.82	306.27	308.55	301.56	303.85	303.91	305.4	303.84	306.88	305.24	302.56	305.04	299.35	302.12
304.92	305.49	305.34	301.34	303.05	305.46	304.35	307.72	302.17	304.51	296.33	306.35	306.33	304.44	302.88	299.09	304.73	303.07	304.53	306.13	308.6	300.61	305.96	304.55	307.93	303.09	300.41	305.85	303.14	301.23	301.3	303.48	300.41	306.38	301.07	306.37	299.38	303.24	302.25	303.62	305.65	308.7	307.3	303.3	299.58	304.7	304.85	302.26	306.3	303.13
317.66	318.56	315.98	315.67	313.98	319.53	315.6	317.61	315.04	318.89	314.75	314.31	314.91	320.45	321.16	317.73	317.19	315.32	317.96	309.66	315.93	313.78	317.57	314.22	316.02	311.65	315.02	314.03	311.04	315.45	318.36	316.12	316.56	320.27	320.89	316.14	318.28	318.48	317.52	315.14	312.96	316	317.06	313.2	316.86	314.41	311.36	316.98	313.89	314.08
308.57	315.01	315.36	306.64	310.16	308.48	310.99	309.76	310.19	309.16	316.14	313.34	314.16	308.09	308.83	311.34	309.33	312.35	311.12	309.83	307.42	311.07	310.39	310.85	313.22	311.25	305.44	312.96	310.24	311.4	311.12	313.47	313.1	308.27	310.48	305.84	308.17	309.64	312.39	308.66	313.97	313.17	308.15	316.42	311.09	309.13	310.2	306.79	309.68	309.62
304.24	301.49	301.25	301.46	310.33	303.54	303.61	304.1	308.01	305.98	306.02	304.27	305.48	301.98	301.92	301.93	306.62	306.13	300.98	309.33	302.51	297.75	298.03	303.45	304.19	306.15	302.5	299.41	303.06	304.94	300.93	303.85	302.43	299.8	299.48	303.82	302.1	302.26	296.7	306.23	305.33	300.55	306.13	302.81	303.11	302.73	305.14	304.12	302.29	302.59
312.91	309.87	313.68	311.39	315.45	308.95	311.24	315.35	309.77	316.29	313.8	307.31	312.29	314.93	318.19	311.49	308.64	312.14	317.67	307.87	307.99	309.17	311.12	317.4	312.45	315.24	313.28	311.44	307.37	317.21	311.43	315.04	308.03	313.64	313.53	314.54	313.68	309.82	312.05	315.53	309.74	317.32	307.46	310.94	310.85	309.85	315.63	312.7	313.38	310.37
317.32	312.22	313.65	308.46	316.6	314.78	313.24	307.65	316.01	317.8	310.09	318.1	312	312.86	309.43	308.65	310.89	308.53	310.79	312.45	308.86	311.74	311.18	313.13	315.12	311.06	313.82	314.8	310.79	316.99	307.76	315.42	314.74	315.04	313.6	311.88	312.98	307.31	312.22	309.45	314.06	315.65	312.45	308.17	311.7	311.55	309.86	317.36	318.41	311.48
302.83	306.21	304.59	305.89	305.21	304.83	305.8	306.65	302.49	306.11	301.74	306.01	298.89	301.3	304.26	308.1	305.15	303.48	301.9	306.34	302.62	307.75	305.84	310.01	303.36	303.31	306.11	302.91	303.55	303.95	298.89	315.36	310.16	299.9	309.1	307	306.75	302.73	303.46	305.51	306.23	298.06	306.44	304.74	301.22	306.91	306.12	301.37	300.89	298.07
303.88	304.1	304.85	306.71	305.75	304.25	300.71	305.85	299.85	302.19	306.18	310.96	307.79	309.22	308.46	306.88	306.31	305.35	308.73	300.3	302.34	306.88	309.15	304.2	308.26	304.94	305.98	309.98	304.37	308.81	303.55	304.49	307.81	304.74	304.68	303.7	304.34	307.65	300.95	301.35	302.57	310.42	305.94	309.31	308.53	309.07	305.3	307.32	304.2	302.41
311.85	311.15	310.71	310.1	313.92	316.38	308.45	311.65	311.65	314.16	316.86	315.27	311.99	309.62	315.83	310.99	309.14	312.06	313.64	313.77	308.38	310.02	309.31	313.96	313.9	315.87	309.98	314.47	312.84	307.59	305.38	312.99	311.56	312.86	317.71	310.27	313.25	315.25	312.95	312.94	314.7	314.84	310.59	313.29	314.52	310.82	315.86	310.7	311.4	312.24
318.17	316.32	314.34	311.22	315.24	314.6	317.61	311.43	315.21	319.31	313.05	315.62	313.94	313.6	316.9	321.93	316.55	315.5	318.77	313.49	316.33	317.89	317.75	313.99	317.29	315.19	315.54	323.18	314.68	311.67	313.91	311.5	314.74	311.26	312.58	317.35	314.77	315.45	315.58	317.53	314.2	316.66	318.67	319.14	317.38	317.96	319.96	313.68	309.16	314.79
300.52	304.73	306.48	305.93	304.45	301.35	306.95	302.55	306.4	305.36	303.47	301.93	302.75	299.23	306.66	303.99	300.12	306.5	298.61	300.22	304.72	308.14	301.18	306.03	304.17	308.83	306.62	301.55	300.25	305.24	305.94	308.57	310.16	304.42	307.94	303.49	308.48	302.71	301.23	305.53	303.84	299.43	300.39	306.25	303.71	302.74	301.16	303.38	300.36	304.25
303.31	303.03	304.12	297.09	303.12	294.79	299.59	296.89	304.22	301.27	297.39	297.79	297.45	306.44	298.56	299.99	301.07	296.25	300.14	300.38	297.26	302.49	300.2	300.97	290.87	303.19	301.49	302.18	296.31	299.98	302.76	301.36	299.4	296.19	295.04	300.79	305.09	298.66	304.19	300.2	298.74	295.1	301.88	297.03	299.17	302.28	297.7	300.43	300.99	300.58
310.58	304.6	315.32	310.31	306.56	309.09	308.08	310.29	310.19	310.28	309.92	311.94	310.45	305.65	309.19	312.52	309.83	308.34	308.95	305.3	308.11	311.65	313.11	313.1	312.29	311.67	311.13	309.93	310.46	306.99	314.73	307.73	307.7	312.6	306.85	311.56	312.29	308.01	313.56	314.89	311.75	303.8	307.62	313.28	311.91	307.33	313.51	311.37	310.82	312.92
296.63	298.46	298.99	297.94	298.22	288.5	294.39	295.49	289.75	292.99	294.09	304.91	301.03	293.51	293.32	296.58	294.53	294.36	298.16	291.73	294.78	292.8	293.45	296.15	297.44	295.98	294.52	292.38	292.52	296.02	291.59	293.55	292.34	294.4	292.55	297.66	294.66	295.45	300.75	293.86	292.04	294.55	298.65	295.03	297.03	297.04	298.47	298.59	300.49	293.75
303.93	314.17	312.15	309.45	307.46	310.63	311.54	308.96	310.32	311.88	313.04	311.84	311.85	312.47	311.3	316.22	310.29	308.84	304.82	305.49	308.44	308.51	308.48	307.01	307.23	312.3	307.28	302.51	311.35	310.46	309.65	306.05	309.59	313.37	312.14	308.74	309.6	306.51	305.42	311.94	312.32	311.94	314.58	308.35	308.4	305.27	311.02	309.98	304.34	310.03
318.91	312.7	319.85	310.04	314.43	313.75	315.51	312.52	315.32	313.58	313.24	315.12	317.77	312.7	319.69	315.66	316.69	310.6	317.29	321.35	316.27	320.81	320.07	312.47	311.94	312.05	315.22	317.69	312.53	312.47	315.32	314.82	315.13	313.64	316.37	311.15	320.71	314.93	316.89	312.49	317.98	320.28	317.36	315.97	319.32	315.48	317.67	314.64	314.38	315.01
293.29	295.05	295.01	296.69	293.92	297.22	295.9	301.16	298.61	292.32	292.21	296.16	295.02	298.92	297.34	294.57	296.29	297.68	301.89	296.58	296	301.66	299.91	297.08	297.08	296.84	292.3	290.24	298.2	294.72	297.08	295.28	296.1	294.28	306.17	300.04	297.74	299.78	299.52	298.64	298.22	299.18	298.11	297.82	299.14	293.27	292.4	295.84	295.56	295.26
296.66	291.62	292.13	293.83	298.39	297.19	294.92	294.89	297.57	289.91	292.46	294.27	293.17	298.89	288.67	293.07	289.83	291.43	293.77	289.99	289.5	297.55	293.27	290.93	291.14	291.77	289.92	292.8	288.14	295.47	295.58	291.92	297.17	291.84	287.34	299.35	296.34	291.72	295.99	293.29	301.11	302.52	295.07	297.93	291.47	293.74	292.33	295.51	295.52	294.82
313.16	312.1	312.75	304.23	311.26	309.73	311.78	314.8	311.11	314.3	313.55	307.05	306.35	311.42	308.3	311.08	313.08	307.04	311.46	311.93	309.06	309.08	310.36	306.79	310.6	309.06	307.09	309.74	309.26	310.82	311.63	309.32	307.12	313.78	308.4	310.02	307.39	310.3	311.07	309.96	312.22	309.1	312.86	310.55	313.71	307.68	313.09	311.18	310.1	312.72
309.81	311.37	312.17	309.13	313.3	305.09	309.89	313.82	309.13	313.42	311.56	316.02	306.38	305.97	308.47	308.15	307.64	312.73	309.16	310.55	306.46	310.94	305.36	308.76	311.58	310	312.06	309	309.16	315.25	315.28	312.1	311.38	313.15	311.77	311.19	306.27	307.85	313.07	310.43	311.9	315.37	314.09	312.5	306.13	313.74	310.53	310.96	310.25	312.73
305.37	302.75	304.82	305.65	304.67	306.4	307.1	303.32	310.42	301.26	303.71	304.25	309.34	299.56	305.76	303.14	305.3	303.73	299.44	306.58	304.09	303.77	304.51	307.41	301.84	307.53	303.04	304.63	308.36	300.7	302.45	303.16	297.78	303.7	306.34	304.32	307.3	307.02	307.22	304.82	307.14	301.43	301.78	305.15	307.68	304.19	310.18	304.53	303.55	305.71
309.25	305.85	310.14	307.55	307.61	309.54	314.05	310.7	308.91	311.47	309.77	306.16	306.38	308.8	307.83	309.09	306.2	310.08	309.63	310.39	308.29	312.84	315.34	304.44	309.22	308.46	303.73	312.58	312.24	311.84	307.98	309.07	303.13	310.24	304.89	313.88	306.85	310.13	310.6	305.79	309.38	310.61	309.25	311.87	305.68	310.19	305.82	307.73	308.12	303.69
301.71	301.68	304.13	302.97	300.42	304.12	304.34	302.62	303.76	301.18	302.19	302.29	299.35	303.93	305.52	303.06	303.43	298.68	301.54	305.2	303.11	299.65	300.85	297.69	301.9	302.18	299.87	304.58	304.96	301.59	299.92	299.85	306.74	303.77	303.94	302.4	304.5	301.76	302.83	309.6	302.51	301.47	303.51	304.56	300.56	303.21	301.1	302.71	299.66	302.13
311.98	313.41	312.28	314.26	315.05	311.61	309.59	313.3	313.98	308.48	313.21	314.13	313.01	315.84	315.41	313.95	314.35	314.51	308.62	310.26	311.92	312.23	318.25	309.41	313.48	315.24	315.62	311.59	311.28	315.73	313.21	312.56	309.51	315.49	311.46	316.83	313.66	312.65	309.01	315.82	314.21	306.49	309.19	313.78	314.94	315.45	313.22	314.06	313.29	315.14
314.78	312.88	312.19	307.51	313.82	317.67	313.41	316.39	310.75	313.62	315.61	313.72	316.84	318.25	315.15	315.57	312.8	315.56	312.44	313.33	313.76	318.35	315.86	320.14	315.55	310.81	316.13	317.43	315.02	312.2	317.49	313.13	311.48	315.95	320.12	314.33	318.55	317.56	315.63	314.09	319.36	313.64	316.09	317.02	312.82	315.05	315.52	311.45	314.53	318.43
310.32	311.24	310.23	318.77	316.06	306.4	314.77	313.3	312.28	314.46	316.86	308.15	315.71	310.99	317.33	317.17	314.8	321.13	309.79	315.42	314.91	312.4	312.54	314.91	312.31	318.71	310.76	313.56	312.15	315.4	311.18	318.48	318.8	316.32	313.66	306.88	312.57	314.25	309.51	321.54	311.15	316.93	318.31	316.28	316.17	318.62	317.81	311.74	313.14	311
319.89	318.64	315.36	316.43	315.05	317.25	320.85	314.48	316.16	315.21	320.7	315.73	311.09	317.68	312.32	315.01	321.79	315.41	317.03	320.28	317.03	313.66	321.01	319.23	317.84	318.84	313.14	320.72	317.56	315.26	313.96	313.18	316.14	314.29	312.95	318.14	311.98	316.75	319.31	316.89	316.34	316.95	316.91	313.9	317.43	316.85	314.85	318.22	320.8	322.21
323.09	320.31	320.44	319.22	318.39	315.1	318.96	320.57	318.58	325.78	318.6	319.77	320.1	321.37	321.6	318.78	320.75	322.36	318.8	316.77	319.19	319.8	317.57	322.02	318.65	316.57	320.27	318.36	322.79	321.06	315.29	320.24	320.36	318.78	322.16	317.98	320.21	317.13	320.44	318.76	317.16	317.61	318.95	317.49	320.11	320.96	318.09	319.17	319.64	319.95
307.44	303.83	302.56	298.95	304.29	301.4	302.06	306.61	305.06	302.66	303.81	302.83	302.63	303.06	303.56	304.68	306.43	308.22	298.65	302.91	303	301.35	303.39	303.9	302.3	300.92	303.16	304.46	304.42	303.48	309.1	301.18	306.03	299.88	298.17	305.65	303.51	305.73	302.96	304.04	302.5	307.19	302.99	305.95	302.32	304.55	301.26	306.95	301.46	300.3
305.36	302.02	309.33	309.13	308.94	308.98	308.55	304.69	307.31	306.56	311.07	302.27	308.27	305.4	306.21	304.94	307.02	304.27	302.93	310.89	305.33	305.51	309.58	305.21	308.9	304.22	301.43	306.29	306.63	308.66	306.41	305.94	308.39	306.75	307.14	308.49	305.9	306.16	308.97	308.23	306.74	303.97	304.6	310.57	309.03	312.05	305.02	303.11	309.72	306.41
313.73	312.29	311.11	311.11	311.4	314.74	312.26	316.92	313.67	312.04	309.88	315.9	312.17	311.28	312.86	308.48	313.45	310.8	311.2	312.43	311.45	311	311.64	310.18	316.66	313.06	309.42	310.08	315.47	309.74	312.54	309.47	311.38	311.68	311.94	314.96	310.51	311.44	312.16	313.64	310.97	313.59	307.82	309.57	315.53	308.45	312.66	310.45	313.14	313.65
328.15	319.34	321.83	325.45	320.48	330.97	322.42	321	327.99	325.36	325.38	322.67	323.54	320.16	324.88	327.52	325.65	322.48	325.84	323.34	320.51	327.18	323.89	324.16	324.66	322.25	324.83	325.86	325.92	323.98	324.23	324.5	323.7	320.06	324.85	321.22	327.3	322.82	325.91	323.89	321.65	320.02	323.53	326.6	325.12	332.71	318.83	324.97	323.71	322.67
303.93	300.03	297.75	299.21	300.04	296.17	295.59	297.52	294.62	297.68	297.13	301.13	295.44	296.19	295.4	298.72	291.34	297.14	295.41	297.45	297.45	295.18	297.09	296.19	297.21	300.55	296.44	295.42	294.99	291.77	298.08	297.76	298.99	294.42	299.51	295.26	298.78	295.88	300.85	292.85	296.41	299.25	296.51	294.82	293.87	293.85	296.58	295.24	296.14	291.36
302.43	302.42	301.09	304.81	300.63	304.24	311.31	303.77	299.81	308.94	308.29	306.89	305.89	307.33	301.74	307.11	301.93	307.37	301.87	301.32	302.97	303.49	307.89	304.48	304.05	306.94	300.17	298.94	301.8	300.67	302.14	304.74	305.01	303.43	307.14	306.66	301.34	308.86	304.47	301.56	309.46	301.81	302.11	304.05	304.1	303.52	303.09	303.19	302.56	300.07
300.46	298.35	303.4	301.43	303.66	299.45	305.36	302.51	302.82	305.46	304.15	307.99	291.24	301.95	300.16	305.2	299.19	300.93	304.89	299.75	303.48	304.32	303.73	299.93	302.18	304.99	301.28	306.57	306.23	298.53	302.45	298.3	299.44	307.59	305.74	300.87	298.25	300.24	299.55	302.46	300.29	297.08	300.99	302.32	300.75	304.22	308.42	297.62	304.48	307.63
304.96	302.06	303.29	298.2	306.76	304.87	305.85	304.96	310.21	305.69	301.09	306.97	298.24	304.27	305.27	311.09	304.07	304.58	308.46	306.57	307.06	306.6	307.66	305.87	307.6	305.75	306.86	303.32	307.27	301.83	304.21	306.8	304.63	305.01	303.78	305.82	306.95	301.91	308.91	308.66	302.6	306.69	306.54	302.38	305.25	306	305.52	302.33	310.29	305.38
313.75	320.06	316.61	313.51	320.25	319.35	315.42	314.32	316.43	314.96	315.96	316.92	317.45	308.67	313.5	316.19	318.45	315.25	319.21	312.9	314.5	311.39	313.42	313.48	315.04	314.38	318.41	317.57	311.94	316.07	313.63	312.38	309.12	310.55	313.46	314.08	315.46	313.62	310.38	316.75	320.59	313.44	311.04	311.2	317.35	314.59	316.72	314.69	314.28	314.07
311.47	307.99	312.82	311.66	312.49	313.1	313.23	311.29	311.19	315.85	308.89	316.77	314.04	313.46	315.55	310.02	307.01	313.49	313.59	313.1	316.27	312.12	310.78	317.46	311.22	312.5	309.44	313.21	317.5	310.36	315.67	311.09	315.32	313.99	308.46	312.04	310.16	310.31	309.03	305.86	309.19	314.6	306.23	315.79	311.87	311.64	314.59	312.7	313.76	306.56
312.83	312.39	312.11	310.29	316.7	319.98	316.11	312.83	314.52	315.5	319.14	312.38	314.81	310.97	311.78	311.96	311.44	312.91	309.41	315.55	312.23	315.09	313.73	311.72	314.76	317.79	319.85	312.51	314.28	315.28	313.58	315.47	315.95	313.85	318.67	316.56	315.38	318.26	315.78	313.56	312.85	316.9	311.37	310.56	312.86	319.85	316.51	315.35	313.71	322.39
307.2	315.05	314.9	310.94	315.37	310.49	313.29	307.25	309.36	311.86	312.18	310.25	314.81	314.93	315.22	313.81	311.62	315.16	316.17	313.98	311.58	314.81	308.45	310.89	316.23	311.59	305.9	310.39	314.03	309.73	309.81	313.46	311.52	313.49	308.31	313.3	314.86	310.89	317.19	315.58	310.03	310.95	308.16	311.53	313.28	313.79	314.69	319.46	315.26	313.18
325.07	323.86	325.1	329.63	332.82	328.58	324.59	325.07	322.82	322.96	326.02	322.57	332.98	326.16	321.6	323.71	322.4	323.55	323.48	327.19	330.06	326.64	326.16	327.93	328.27	327.07	329.7	326.99	324.3	325.09	321.63	322.65	319.58	327.55	323.6	324.63	326.4	323.23	327.95	322.88	325.69	325.17	323.96	324.92	331.03	329.24	319.35	324.16	331.33	323.48
313.75	311.32	313.66	311.68	313.69	312.71	307.37	311.22	314.54	311	316.47	312.65	317.56	309.53	315.21	309.56	313.7	311.33	314.14	313.24	308.26	314.93	312.13	316.75	310.95	311.71	307.72	317.33	313.55	316.08	312.57	313.03	313.27	316.31	311.98	309.48	313.97	314.8	311.75	315.4	319.67	317.91	314.94	318.42	321.88	312.22	312.61	311.67	310.69	307.18
315	320.36	316.01	319.49	318.31	312.26	317.62	310.94	310.64	314.56	316.97	315.88	316.06	317.44	313.21	316.71	319.16	320.58	319.17	323.31	315.62	315.96	317.68	320.84	316.85	319.94	314.82	314.34	315.59	317.06	315.88	317.03	318.85	321.63	313.98	319.03	323.53	313.64	315.04	313.56	313.6	318.16	317.08	322.38	318.98	316.19	313.03	316.59	317.14	316.63
313.3	317.37	318.56	310.99	316.57	315.39	316.04	318.49	316.4	314.76	318.16	313.89	314.87	317.77	321.47	310.42	319.22	319.13	319.45	318.33	315.96	317.91	319.62	313.94	316.54	316.15	314.09	320.45	315.78	317.64	320.57	323.19	316.77	320.06	316.56	313.01	315.31	318.88	312.34	315.97	317.12	316.62	311.31	318.51	315.69	316.89	314.46	316.4	316.94	314.83
301.6	307.29	309.8	307.63	306.52	308.82	301.78	305.34	303.81	302.5	308.33	304.73	304.22	305.32	305.02	302.84	302.05	306.55	306.89	299.42	303.23	302.17	308.28	304.46	299.79	306.09	303.83	306.1	299.67	302.39	305	303.09	301.65	303.66	300.57	308.24	299.79	305.73	306.93	303.21	309.8	299.98	305.07	304.2	304.41	301.37	301.9	305.53	302.94	306.07
304.24	304.24	303.95	304.45	301.35	303.37	303.59	302.74	302.53	300.7	303.83	303.2	302.54	305.54	304.55	300.17	294.17	301.92	304.15	298.89	303.08	307.48	304.85	302.6	301.39	305.15	304.14	306.24	301.43	302.37	302.12	300.52	299.86	304.91	302.3	308.56	301.92	304.08	301.38	304.2	303.2	301.49	304.66	299.03	303.95	301.55	302.89	299.6	303.35	305.58
298.61	302.02	301.68	303.17	304.38	302.09	303.44	304.35	297.71	303.68	304.24	310.26	302.41	305.32	303.84	305.73	300.13	301.99	307.1	300.91	306.01	301.38	302.81	306.86	303.71	305.84	301.15	305.72	301.15	305.06	303.06	299.43	297.55	305.81	299.02	303.68	299.58	302.47	299.19	299.63	302.54	304.87	303.76	304.1	299.89	305.67	300.03	300.55	301.99	301.58
304.34	298.92	302.88	306.49	300.5	303.15	301.49	302	306.98	305.61	306.2	305.78	306.98	304.04	302.52	299.52	295.82	303.13	302.93	303.42	306.19	302.5	301.13	304.58	302.67	303.94	302.73	299.72	305.04	304.25	305.12	301.72	307.28	306.6	301.83	309.12	299.33	303.06	303.77	302.17	302.34	306.41	303.92	302.13	304.45	300.87	302.09	302.26	303.06	304.95
303.28	306.67	307.95	304.38	299.56	309.92	301.59	303.57	300.24	305.53	300.24	305.39	301.5	297.24	302.6	300.1	307.58	310.49	306.78	302.5	305.67	303.16	306.02	303.76	300.96	306.81	305.38	304.07	305.01	312.96	306.55	299.63	308.46	301.84	304.7	305.59	300.83	303.57	305.35	301.82	306.09	303.87	303.05	303.72	303.63	304.57	302.94	302.67	303.2	303.86
332.51	329.88	322.78	327.6	327.43	325.3	325.43	330.59	329.91	330.79	324.68	328.27	323.86	334.34	320.25	330.2	329.4	325.55	329.49	327.71	325.58	326.96	329.1	326.07	328.64	327.32	324.85	326.45	329.6	327.31	326.08	326.04	327.87	328.51	331.11	327.5	328.89	330.31	324.4	330.65	328.35	327.56	329.81	325.75	329.01	327.62	323.88	325.74	326.68	327.8
306.75	312.15	308.08	307.03	314.36	306.13	311.29	311.72	307.1	311.05	309.03	313.62	311.35	309.98	309.24	315.69	309.79	313.42	305.49	309.15	308.38	308.7	309.07	309.59	314.39	308.7	312.94	317.44	309.97	308.26	309.92	309.2	308.07	308.55	310.07	311.89	310.04	313.53	307.92	313.28	311.66	306.85	307.27	306.28	301.33	312.69	309.87	310.96	309.21	311.14
312.98	309.63	311.43	309.23	307.1	313.25	312.11	311.67	315.1	312.77	310.85	308.36	313.37	312.54	314.61	308.86	311.36	307.99	313.01	311.45	313.19	315.77	309.92	316.74	314.38	311.12	315.69	316.21	310.28	316.46	318.98	311.99	311.91	310.83	311.36	315.12	315.69	312.51	315.01	315.14	315.15	313.81	311.04	309.14	312.44	314.25	313.5	309.95	311.44	312.29
315.91	313.85	311.23	312.23	311.64	313.53	316.2	309.52	318.89	312.64	312.35	312.95	313.67	317.08	315.21	313.95	310.88	312.59	315.49	313.07	315.24	317.36	316.1	310.08	319.38	314.4	312.42	311.97	316.27	310.18	310.84	314.73	313.95	315.99	308.94	309.1	313.43	315.16	309.45	314.66	313.48	316.36	313.72	316.08	310.34	312.03	311.73	314.58	315.94	315.59
302.47	295.69	301.13	296.16	297.96	298.55	302.12	298.05	301.09	305.21	303.37	300.44	296.43	298.52	298.24	299.61	300.1	298.97	302.8	299.02	301.93	298.86	293.72	295.18	300.64	298.01	301.31	300.01	302.93	304.06	301.54	294.59	299.46	299.19	299.02	296.31	300.02	297.1	300.43	303.85	299.09	300.9	297.67	302.52	298.99	297.73	298.32	291.37	300.32	300.14
307.01	312.01	314.45	308	316.41	314.25	309.34	313.19	308.72	316.44	316.81	318.06	312.45	313.04	312.16	314.18	310.93	317.54	313.98	310.01	308.51	314.54	312.13	312.21	312.27	314.63	312.74	316.2	317.18	314.68	315.02	314.06	314.44	314.82	312.73	313.42	312.22	313.51	309.15	311.19	315.75	316.45	314.61	315.65	313.64	311.22	309.9	312.77	315.43	311.59
319.29	317.94	318.32	323.82	319.15	315.1	319.88	313.46	318	315.69	319.4	318.79	316.74	316.59	321.33	320.03	311.04	316.91	321.86	318.6	318.51	315.8	317.88	315.19	319.09	322.22	319.53	317.74	320.16	315.33	317.45	318.73	317.36	315.47	317.76	316.8	319.92	318.79	315.13	316.89	321.59	317.27	314.79	320.61	316.87	317.48	313.59	314.94	317.42	318.24
313.56	313.45	312.8	316.77	311.72	314.8	310.79	313.42	319.05	315.41	310.43	313.34	312.52	311.58	314.46	316.12	318.68	311.93	314.4	315.39	314.75	314.03	317.29	317.54	313.27	310.03	313.57	312.21	319.06	309.04	311.53	312.04	310.17	311.63	315.72	312.01	309.59	316.43	309.72	319.7	316.37	313.79	322.83	316.64	321.39	316.6	316.39	315.45	313.77	317.15
304.34	303.66	311.49	308.45	309.23	309.66	300.84	306.93	308.86	305.92	305.42	306.75	309.38	306.6	305.68	306.86	306	308.92	306.94	311.57	309.07	305.17	310.35	304.43	307.22	310.46	309.99	311.96	310.46	309.87	308.44	309.73	304.7	302.14	307.14	309.42	303.6	305	310.96	303.84	309.24	303.53	309.36	301.87	308.64	306.06	306.79	308	307.7	309.03
318.3	317.97	314.4	316.18	315.14	318.76	317.59	319.09	315.95	319.44	319.28	314.33	315.73	314.69	317.39	314.23	317.82	313.75	315.9	320.5	314.6	317.09	316.33	315.97	313.81	315.09	311.02	318.69	320.58	318.04	315.9	315.15	321.35	314.39	315.84	311.01	320.58	316.62	314.35	319.86	322.23	319.73	313.2	319.54	312.64	319.63	318.48	319.62	311.86	316.86
305.32	307.56	307.8	311.37	308.54	306.8	300.68	308.16	306.05	304.11	307.38	307.11	305.86	307.4	308.39	303.64	304.47	308.47	305.47	309.1	306.61	302.09	302.91	311.79	299.97	304.83	310.79	303.13	301.94	307.89	305.59	312.15	304.36	298.62	310.12	304.84	308.64	308.92	306.52	307.15	307.87	309.05	305.39	309.88	306.77	310.91	300.33	304.55	300.95	309.22
318.28	313.64	315.5	314.43	313.18	317.03	309.84	312.21	309.41	314.37	317.08	313.58	317.05	313.24	311.77	316.21	317.36	308.58	311.84	309.91	315.28	319.68	317.41	311.25	319.09	307.33	314.85	318.17	308.98	314.07	310.6	315.83	309.85	314.34	315.6	315.4	316.76	311.41	313.48	317.38	308.39	317.67	315.23	314.91	312.99	307.51	317.28	320.05	312.8	319.88
306.2	307.72	304.07	310.98	309.62	305.41	308.72	301.15	311.33	306.38	308.3	314.16	309.93	308.66	303.97	308.41	309.28	308.36	308.81	309.45	304.93	307.76	308.28	306.88	308.32	308.54	309.67	309.04	308.1	304.39	302.54	305.41	306.87	306.03	307.97	301.68	307.69	302.94	307.6	311.29	307.99	308.95	305.94	311.49	308.7	304.74	305.66	306.05	311.22	301.51
295.82	293.1	295.18	293.75	291.48	298.66	297.29	293.81	298.69	296.59	291.82	294.38	290.92	298.61	292.03	293.82	294.34	294.99	290.85	293.71	293.88	291.35	293.73	297.22	293.52	292.27	292.92	293.42	291.47	299.15	287.89	294.66	292.09	292.34	290.89	292.7	290.1	293.97	292.81	295.76	291.25	294.43	291.4	289.27	298.06	295.01	293.47	290.13	291.56	293.18
311.92	310.88	313.55	313.63	315.38	313.08	312.3	311.92	309.78	307.26	309.42	310.96	315.95	312.82	310.95	311.05	308.24	313.39	314.45	312.52	313.22	308.27	310.7	311.44	312.49	311.18	312.82	316.76	310.55	313.52	310.44	308.85	311.95	314.76	313.52	310.81	311.18	312.16	316.11	313.25	312.54	310.96	316.65	308.26	306.15	312.24	311.96	312.57	314.03	312.38
319.73	314.87	320.51	318.65	318.18	315.12	314.13	311.49	316.66	322.82	317.99	315.69	318.41	320.17	316.54	319.53	320.48	315.56	315.85	318.27	316.72	320.77	320.27	318.72	317	315	317.65	315.19	316.85	319.97	314.91	315.18	317.45	317.76	316.88	314.34	319.9	320.57	321.06	320.03	317.45	314.33	314.84	317.5	315.18	319.31	317.11	319.2	316.93	318.51
310.45	308.95	305.09	313.06	310.13	311.04	308.09	312.79	311.51	307.56	313.77	306.99	308.15	311.39	312.04	316.85	308.94	310.84	313.22	311.45	307.83	314.68	313.07	310.79	311.81	309.32	308.61	315.12	307.7	311.36	308.23	310.37	310.25	307.44	309.6	311.94	309.94	306.98	311.43	302.78	307.6	307.26	310.44	308.33	307.1	314.98	309.19	307.71	305.43	308.74
313.79	311.35	315.43	313.71	317.63	317.3	315.94	319.06	316.7	318.12	315.56	318.08	316.38	316.6	317.37	312.74	320.51	317.43	312.39	320.72	316.18	314.44	316.07	308.49	315.23	319.65	319.65	313.4	314.91	313.5	316.98	318.85	311.44	309.71	315.5	312.06	311.42	316.53	309.34	315.63	324.45	315.2	318.59	316.39	315	316.63	316.23	318.96	314.63	314.52
303.02	303.35	300.09	302.11	304.65	302.32	303.27	311.69	302.56	304.83	305.92	298.54	299.74	303.24	306.26	300.83	301.21	303.27	305.59	304.6	301.21	303.12	300.06	304.85	302.76	296.83	302.02	307.68	298.42	302.13	305.37	302.82	297.11	304.56	303.45	299.78	306.33	302.79	301.83	297.88	302.59	303.84	301.07	302.29	299.31	302.84	303.71	300.16	301.39	300.62
314.8	314.99	315.85	322.21	315.98	313.58	315.24	317.79	321.4	320.37	319.36	315.11	317.6	321.12	314.7	318.36	317.61	318.03	317.51	321.24	320.21	315.71	315.3	317.3	313.29	320.61	317.72	314.42	314.6	320.66	317.68	321.51	315.02	323.08	317.66	314.9	318.8	318.04	316.18	315.97	317.68	318.69	314.48	315.82	314.57	316.59	315	319.44	319.19	318.62
318.23	312.72	318.82	320.4	317.29	315.03	312.17	317.95	317.44	316.11	315.3	315.73	314.7	320.43	317.62	318.69	318.02	316.72	313.11	316.81	316.33	317.77	313.05	310.41	315.42	315.75	314.79	316.9	314.97	308.09	318.49	317.5	312.22	317.31	315.68	311.61	314.62	315.66	318.8	313.98	313.58	317.73	314.56	313.41	316.71	315.5	312.13	310.76	317.75	318.72
328.13	320.82	319.05	326.52	324.4	329.91	327.71	323.35	325.38	324.92	327.66	329	324.84	326.97	327.75	329.84	325.31	320.27	321.78	329.72	325.27	324.1	323.6	326.45	328.5	327.87	328.77	330.14	325.48	316.74	325.8	322.69	326.75	324.5	327.16	322.94	324.92	328.33	324.73	326.89	323.41	330.59	324.06	326.54	329.37	327.79	325.03	327.58	327.42	320.45
308.37	314.77	309.45	313.52	316.26	317.67	316.44	313.37	312.38	309.24	315.98	311.62	315.74	314.87	317.03	310.39	311.81	316.14	318.21	313.9	313.75	313.62	315.99	313.85	312.03	311.24	313.45	317.77	316.96	315.44	309.32	313.52	316.9	311.36	314.09	316.93	317.23	315.48	316.56	313.13	314.22	309.91	311.32	312.95	307.75	314.07	316.52	312.45	310.37	310.95
303.43	309.26	309.19	306.23	309.19	312.07	303.49	305.67	304.34	304.28	308.3	309.65	309.21	307.65	308.99	306.01	309.56	307.78	302.88	311.75	303.49	302.97	307.65	303.6	303.78	308.27	304.86	309.16	305.63	304.4	308.02	300.28	308.82	306.36	306.14	307.37	306.87	304.45	306.02	301.42	301.84	306.09	305.27	310.78	308.81	304.51	304.79	305.25	309.04	305.61
307.87	312.08	318.54	311.49	313.55	308.91	312.21	316.59	309.38	309.37	311.92	313.06	310.1	314.44	315.18	310.44	312.55	307.79	314.44	315.42	310	315.01	310.76	313.5	311.65	312.64	313.06	316.22	314.75	309.96	310.44	309.79	314.05	316.66	313.92	310.34	310.28	315.59	312.58	313.91	311.23	309.8	315.98	308.28	317	309.56	313.87	310	316.34	315.45
306.43	310.24	306.54	306.42	308.99	309.69	303.86	302.85	308.76	306.32	310.11	307.11	308.94	306.97	307.23	301.7	302.12	301.45	308.4	306.09	302.42	305.85	309.9	306.6	308.46	310.19	306.82	305.28	310.11	304.01	312.48	303.41	312.19	301.86	303.28	298.08	309.06	309.77	310.37	306.62	308.47	305.91	306.21	305.67	308.33	307.46	301.62	306.34	305.97	304.04
303.15	309.31	306.83	306.07	304.97	305.38	304.14	308.07	306.2	306.09	309.17	303.62	303.96	310.02	299.93	303.54	307.42	309.55	304.81	309.71	307.98	305.74	307.01	300.97	305.64	300.03	300.93	300.04	303.79	299.26	305.56	302.05	303.23	307.92	305.04	304.96	306.34	304.82	305.26	306.44	308.4	299.66	306.06	304.81	304.82	305.8	303.32	302.18	302.92	305.36
307.79	308.09	309.75	308.83	304.51	310.63	305.31	306.78	304.97	301.25	307.64	305.61	310.02	307.4	302.58	306.79	308.8	305.33	307.79	305.43	306.9	305.07	302.93	308.59	309.56	306.84	304.91	312.67	304.83	309.7	305.03	307.3	306.72	305.4	304.58	300.13	308.8	303.65	305.38	308.35	308.67	305.61	302.57	308.08	308.64	300.44	305.91	303.7	312.06	310.5
301.22	302.89	298.77	299.31	300.02	298.35	300.93	298.83	299.08	299.75	299.18	300.33	302.17	296.51	296.94	299.49	304.81	301.23	304.44	300.03	299.3	296.56	299.88	302.31	297.72	296.79	299.55	300.58	301.31	298.47	302.08	299.06	302.12	302.89	305.7	299.71	298.73	298.1	299.32	301.89	296.87	300.93	302.85	299.23	300.95	296.7	304	300.79	296.24	303.07
306.32	308.71	308.57	305.18	305.05	302.95	299.33	306.08	304.61	304.63	303.48	304.58	305.62	305.97	303.14	302.18	303.79	306.88	298.93	305.4	309.28	303.47	304.1	310.93	301.15	305.25	305.58	304.27	306.09	307.14	303.49	297.43	303.85	298.06	305.06	310.48	305.38	303.51	304.21	306.55	305.42	300.79	306.61	304.82	299.45	306.13	305	304.17	305.89	306.45
305.61	307.6	302.05	300.78	300.26	306.58	303.42	302.01	306.48	302.18	307.49	309.29	304.13	302.14	305.23	301.66	300.2	306.48	303.27	298.47	304.67	309.13	301.06	306.1	304.72	306.94	303	308.61	305.22	303.83	304.53	304.81	300.73	300.16	302.64	299.76	304.63	305.58	306.7	304.62	303.95	300.76	300.83	304.6	303.14	304.95	303.97	304.48	303.71	303.3
315.69	312.72	318.21	312.68	315.59	312.13	315.24	315.13	316.06	313.44	313.51	317.29	316.19	313.93	311.87	314.84	318.98	318.87	311.73	318.12	311.87	310.34	313.54	314.69	310.8	312.19	314.07	316.14	319.42	311.79	312.44	314.38	312.53	313.03	316.35	316.47	314.23	315.45	313.31	318.03	312.48	317.17	307.97	314.29	310.18	315.31	317.43	316.15	323.55	319.54
296.55	301.54	302.03	302.36	302.05	303.48	305.96	304	300.21	305.6	301.77	304.2	301.89	305.52	305.26	304.59	303.11	306.92	306.87	300.86	304.28	306.84	309.05	298.29	306.22	297.23	303.68	307.34	305.61	303.37	306.16	307.96	304.9	302.46	306.97	300.93	301.43	308.56	300.75	300	304.89	304.35	309.46	305.34	305.79	301.69	306.04	306.24	306.68	303.51
303.63	300.8	306.04	305.48	306.01	302.68	300.82	297.93	310.06	303.46	305.73	303.91	305.45	307.88	300.02	300.59	308.08	305.74	297.06	303.9	304.04	301.34	304.24	303.33	307.73	305.34	302.09	302.67	303.06	305.81	301.69	305.35	307.3	299.52	305.23	303.09	302.84	299.78	302.38	301.05	309.47	301.45	302.37	303.74	301.8	305.05	302.66	298.15	304.36	302.52
301.63	304.06	300.02	303.65	304.83	300.81	303.06	297.53	301.11	302.6	300.27	304.44	306.85	304.68	305.89	302.96	300.83	306.93	305.69	306.9	299.61	305.07	298.23	302.25	304.42	304.45	301.31	303.42	300.59	305.32	304.57	305.38	304.62	301.97	303.22	299.75	301.99	303.79	298.88	306.32	302.2	300.23	303.95	299.71	303.9	300.15	299.63	304.82	304.32	306.22
308.13	309.85	314.12	313.77	316.18	309.7	316.76	315.31	319.07	313.48	318.6	315.65	313.39	316.22	313.17	317.89	318.9	316.63	315.7	314.24	311.57	316.07	311.79	311.79	316.42	310.76	315.34	313.17	315.29	313.66	313.14	312.86	316.68	315.09	316.43	316.74	310.98	310.91	316.37	310.59	310.89	314.95	315.49	312.36	316.22	318.23	318.17	318.2	312.9	319.43
292.4	293.13	293.24	299.1	295.16	293.89	291.37	291.94	292.16	293.24	296.06	292.38	296.11	295.13	287.8	295.01	295.29	291.1	297.02	288.72	294.57	294.82	290.66	297.55	299.11	288.23	292.37	293.19	287.91	289.56	290.56	298.34	296.7	294.52	295.44	291.66	294.02	293.77	298.43	300.15	291.29	299.64	288.58	292.45	284.94	293.28	300.91	293.48	292.66	289.76
306.92	306.52	303.39	304.84	305.8	300.86	306.62	305.66	308.69	303.37	308.7	304.49	307.63	306.74	305.96	306.87	309.06	308.55	305.85	306.84	301.68	302.28	305.48	301.93	308.3	308.12	309.34	309.54	308.26	307.72	306.53	305.35	312.33	308.38	307.92	309.34	307.06	304.56	306.77	306.94	304.18	303.4	307.32	304.91	308.39	304.37	308.59	306.67	305.27	310.09
317.29	318.75	314.5	317.82	316.97	312.93	321.9	317.62	317.85	324.99	318.45	313.36	321.7	320.25	318.44	314.26	317.76	319.8	312.54	314.64	315.03	321.8	315.17	321.11	320.91	316.3	319.17	315.39	321.29	318.98	315.77	318.6	313.09	316.11	312.79	318.52	315.89	323.93	316.52	315.51	319.33	317.15	312.11	321.2	317.81	323.28	315.19	317.22	316.27	317.04
303.76	298.45	308.96	303.36	300.45	307.43	302.23	300.96	296.14	301.9	300.48	302.82	301.24	297.5	295.59	299.66	305.58	302.34	301.35	301.65	301.52	296.21	296.37	299.13	298.18	299.18	299.29	298.45	303.2	302	301.05	299.41	298.61	295.18	302.41	301.81	298.78	302.3	297.55	303.44	303.61	296.73	302.21	297.99	299.32	300.26	300.9	302.74	302.47	302.84
313.41	311.98	309.23	307.11	308.41	309.55	305.88	309.35	297.68	309.17	309.07	304.61	306.49	311.92	312.82	307.58	308.32	310.58	313.71	308.26	313.33	307.93	309.95	312.49	310.2	310.62	310.57	306.55	306.2	311.68	313.73	308.82	303.27	309.21	310.72	307.96	304.41	316.3	307.59	308.73	312.52	308.28	308.39	307.55	308.89	306.36	311.5	308.49	305.59	306.13
303.5	306.85	302.65	304.98	306.01	307.51	300.71	303.04	307.42	302.62	303.52	308.26	301.7	301.54	304.23	302.18	305.17	303.66	302.58	305.8	305.13	300.68	300.92	303.46	300.25	296.6	305	303.38	297.42	306.28	304.44	300.92	302.83	299.59	297.99	304.12	306.27	300.83	303.88	305	303.14	307.93	302.7	304.27	306.85	299.61	307.75	302.68	302.74	301.28
314.61	315.09	314.22	312.12	312.81	318.83	312.2	307.96	312.98	314.6	314.37	314.73	312.14	314.99	318.46	310.9	314.14	318.51	314.29	311.41	316.82	313.64	311.22	315.72	314.56	318.23	323.72	317.62	317.87	314.7	318.82	317.49	314	313.13	319.08	311.68	318.96	314.86	316.86	319.45	313.66	312.02	311.06	311.2	320.9	312.78	311.81	311.14	315.87	317.87
294.89	290.12	296.53	289.86	296.86	292.59	291.78	298.41	299.51	295.42	290.1	293.84	294.51	299.23	292.28	300.29	290	294.38	294.72	292.97	295.65	292.76	289.76	295.58	288.52	294.93	293.13	295	293.89	293.47	290.81	296.22	299.09	289.55	296.8	292.47	294.13	294.34	292.43	292.51	298.6	294.49	296.47	295.19	292.06	288.97	291.51	293.32	296.56	296.75
306.2	306.92	311.27	301.65	306.76	304.31	303.09	307.25	299.89	304.82	309.09	303.72	297.95	301.68	308.24	302.72	306.49	303.14	308.49	311.92	306.17	306.01	302.12	306.8	300.18	308.01	305.13	303.14	305.44	307.92	304.06	304.48	302.34	301.17	310.94	304.69	303.61	306.03	305.01	302.9	308.17	303.08	303.68	307.91	299.46	303.42	303.86	304.35	305.06	302.39
291.8	293.02	294.88	293.54	291.67	297.59	299.05	295.11	293.93	294.68	295.35	293.86	292.84	294.32	290.14	298.86	295.7	295.42	300.8	292.34	289.41	295.82	289.38	294.02	293.01	294.32	295.03	293.26	295.02	293.08	296.13	296.48	294.05	294.24	298.38	297.03	298.3	295.38	296.34	293.51	293.89	296.62	293.77	294.22	292.82	292.89	289.95	291.64	295.36	289.05
301.22	305.5	300.86	309.77	303.76	300.06	304.75	295.36	301.85	301.92	302.14	302.97	306.13	304.36	302.48	303.78	304.47	308.09	303.24	302.77	305.93	303.98	298.52	302.24	296.62	304.87	309.01	302.23	305.51	299.35	308.15	298.72	301.95	302.96	306.34	302.45	305.76	304.13	307.54	309.11	304.43	302.88	303.38	306.38	307.21	302.3	299.77	302.11	304.46	301.53
306.48	306.34	308	302.09	309.72	307.37	302.54	305.98	310.95	307.97	301.55	309.57	305.99	309.25	304.45	301.7	301.03	307.38	301.48	307.67	306.67	309.3	304	305.13	307.1	307.51	310.93	309.24	302.32	303.1	310.33	309.49	306.79	308.29	310.87	307	309.08	306.46	306.72	308.58	309.03	304.08	302.14	301.36	303.43	308.62	306.58	311.09	304.75	301.6
306.42	308.68	305.35	303.85	303.89	310.45	300.91	306.45	304.75	309.64	310.88	305.69	305.5	303.42	307.58	302.26	308.01	307.78	308.19	308.52	307.5	307	307.38	305.23	312.93	305.32	308.96	307.29	309.91	303.72	301.12	306.7	308.58	304.56	305.9	309.29	302.76	305.53	303.52	309.76	307.6	301.03	306.01	309.04	303.51	305.46	306.33	305.58	310.83	305.74
319.56	320.26	323.66	318.46	318.66	317.04	319.13	322.3	324.14	323.2	320.45	316.83	316.66	319.76	313.09	316.42	320.92	320.82	316.63	311.21	321.77	317.18	320.91	319.41	321.79	321.75	321.3	320.41	319.58	321.46	314.69	321.56	313.59	318.72	326.9	322.64	315.13	320.13	321.8	319.47	319.22	323.12	320.84	323.91	311.46	322.52	317.95	315.94	316.92	323.19
295.29	294.54	299.85	295.32	299.06	296.9	296.84	292.92	294.37	297.79	296.73	296.02	300.08	293.09	293.68	294.97	301.94	300.25	297.69	298.26	297.6	295.11	295.9	295.77	297.8	298.65	299.07	297.5	301.25	295.44	293.57	295.05	296.82	299.15	295.04	298.18	300.82	299.08	296.4	294.52	292.62	299.62	294.6	294.32	297.5	297.33	295.4	296.61	294.19	296.55
314.3	315.78	313.59	315.39	315.12	312.52	307.32	313.84	308.5	312.13	313.68	317.85	310.45	318.62	317.88	313.12	314.77	317.28	315.49	310.89	313.22	316.78	313.16	311.91	314.54	315.4	311.42	319.46	313.91	316.66	315.13	318.53	315.38	312.4	316.02	322.61	317.79	318.28	313.7	314.59	314.26	315.28	310.36	314.26	309.98	312.92	315.8	318.2	313.97	318.72
316	309.38	311.61	314.91	311.03	313.34	315.26	315.34	307.85	311.05	315.59	314.37	313.81	314.59	314.93	309.92	310.84	307.09	313.11	314.85	313.96	314.57	313.26	310.26	309.39	316.9	310.65	311.52	315.68	317.1	310.29	312.78	315.59	314.94	310.6	313.53	314.8	315.17	313.81	311.93	313.43	315.5	315.23	315.05	315.25	312.2	316.34	313.88	313.36	313.46
327.96	326.87	326.41	329.11	327.53	328.83	325.72	328.58	330.55	322.32	326.68	332.04	329.31	322.11	328.93	329.09	327.24	331.58	325.97	326.09	329.25	331.86	321.35	326.65	328.08	327.07	326.52	325.96	329.8	327.06	331.26	323.56	326.5	328.53	326.98	330.6	325.65	328.73	328.34	327.38	328.04	330.17	330.22	327.55	327.47	327.92	327.72	326.04	326.64	326.84
291.84	299.29	303.28	300.41	298.63	298.17	295.72	295.39	297.66	296.31	297.21	295.14	294.7	292.01	298.27	298.3	295.85	297.87	298.26	295.17	296.64	291.78	296.85	296.13	298.35	297.98	296.36	292.86	295.76	295.73	291.22	298.94	297.48	296.38	299.01	302.04	297.49	293.58	297.98	295.34	300.18	295.35	293.19	291.29	295.41	296.94	296.9	299.59	296.04	297.21
314.84	313.66	312.61	317.61	309.85	317.98	318.58	316.67	316.46	313.58	317.48	317.34	313.62	311.72	320.3	311.94	313.35	317.59	312.4	316.71	314.28	313.56	316.37	316.78	314.79	315.77	316.42	316.3	312.49	314.87	314.47	314.69	312.1	317.09	316.55	314.96	310.41	312.33	318.4	312.19	315.39	317.94	314.94	320.4	314.65	314.8	317.23	314.6	315.52	314.8
309.17	307.04	307.43	306.09	311.18	309.24	308.38	308.78	311.04	309.01	307.9	310.59	308.13	306.27	308.4	308.28	303.1	310.66	310.04	304.57	303.79	310.42	309.91	309.8	306.98	310.5	305.28	310.95	304.6	303.09	313.06	311.14	310.27	309.87	308.78	310.37	306.09	309.17	308.66	305.83	309.92	309.7	314.96	308.93	306.6	306.95	308.83	313.05	307.02	308.47
309.71	310.64	315.6	314.64	310.9	315.71	318.4	321.01	317.75	313.47	319.76	310.56	314.89	311.4	316.68	317.13	315.46	309.81	315.73	315.43	312.3	316.45	316.57	315.45	314.31	312.23	320.13	310.03	318.65	313.41	313.74	313.03	313.3	315.62	314.88	315.93	318.06	315.88	317.66	314.16	315.06	315.27	313.2	318.68	316.83	320.01	313.66	317.38	317.98	312.94
298.63	298.95	301.85	299.72	301.82	299.2	305.5	300.3	302.58	301.71	295.36	304.45	301.55	299.07	296.71	300.51	300.98	300.81	303.67	301.79	303.17	300.5	299.43	298.36	301.13	301.85	299.33	295.88	297.79	298.01	298.96	301.23	302.06	302.95	301.16	299.77	296.24	300.1	298.2	300.11	301.83	302.07	302.05	296.45	302.11	302.42	303.62	305.25	301.65	298.24
312.29	318.91	322.47	319.38	317.01	316.47	321.31	319.7	317.56	322.49	319.43	320.3	322.27	314.56	318.65	320.86	319.62	317.34	322.28	317.71	315.83	317.01	318.16	315.18	318.85	312.64	316.88	315.69	321.31	317.43	320.38	320.5	321.68	317.11	316.3	318.3	317.42	322.38	318.28	318.88	315.14	319.31	318.83	315.2	313.01	320.77	321.04	318.9	316	318.57
307.43	309.15	306.82	302.49	308.45	306.5	302.91	308.05	309.97	308.36	311.38	309.2	304.79	311.64	306.22	306.99	304.59	305.75	306.9	304.17	305.39	306.67	301.04	304.69	307.37	306.31	305.94	302.58	307.41	305.59	302.48	308.64	304.4	305.96	307.13	307.81	309.64	307.32	304.93	303.12	304.28	307.63	304.03	302.84	305.8	305.32	305.55	306.27	303.38	305.07
305.27	303.67	300.03	302.61	299.77	305.02	304.95	304.02	302.22	301.29	302.05	304.25	302.51	300.48	303.69	302.73	306.85	305.06	303.18	303.65	307.55	301.2	301.95	301.7	302.27	307.93	307.05	300.52	305.04	309.75	305.51	300.44	305.05	309.77	302.49	300.31	298.41	305.22	308.1	302.46	303.16	301.44	303.13	308.19	302.95	304.28	298.52	299.52	304.05	301.39
320.13	321.1	317.4	320.83	320.08	315.65	319.98	320.45	315.33	323.14	315.99	322.59	320.62	317.75	318.94	319.77	319.16	320.41	317.53	320.07	321.56	313.41	319.23	318.05	318.55	317.88	320.98	321.3	321.32	322.42	315.46	317.51	312.77	318.89	319.6	323.09	322.78	318.8	320.54	317.26	319.81	318.56	318.1	323.13	320.38	313.38	312.02	312.03	319.72	321.53
323.47	311.69	321.45	316.63	320.5	321.01	317.96	314.34	319.16	320.66	319.64	317.21	314.39	319.82	317.4	317.08	317.2	315.63	316.05	316.46	316.96	315.79	319.55	317.25	316.16	307.48	316.04	317.14	314.18	312.81	320.24	325.02	314.65	323.13	318.02	316.46	323.14	316.96	321.47	319.35	313.13	321.85	322.41	320.19	325.59	315.72	316.85	321.92	317.91	313.39
307.36	304.34	301.29	302.48	304.28	302.02	306.48	297.81	306.19	299.45	301.38	301.25	302.27	302.1	301.29	300.53	296.29	302.35	301.11	304.39	301.59	308.14	299.65	298.53	306.72	303.09	299.6	303.75	298.5	301.18	306.58	298	303.19	300.96	299.27	305.26	296.39	302.85	303.24	298.19	307.02	301.91	302.05	301.33	304.35	298.8	298.54	307.18	306.38	297.43
301.37	302.75	304.23	307.42	304.11	302.4	300.83	305.34	305.76	302.51	308.68	300.41	305.08	303.61	307.25	305.42	306.1	308.94	299.79	307.01	303.67	307.67	305.04	299.85	303.29	306.31	302.55	303.17	306.61	307.29	304.82	301.02	302.15	303.02	306.67	303.34	309.4	305.21	302.18	303.86	300.99	298.14	309.08	306.98	303.13	305.68	301.93	308.6	300.44	305.83
306.23	306.52	307.89	304.53	306.74	306.04	307.4	310.56	304.2	309.35	303.88	307.92	307.72	307.38	301.89	306.05	307.62	300.99	304.25	307.46	303.88	304.79	304.96	300.47	305.3	302.51	304.26	301.79	308.18	302.82	302.16	305.95	305.9	302.69	300.7	299.64	302.84	303.62	305.05	307.22	303.09	306.42	301.68	301.31	307.39	304.92	302.42	306.47	307.72	301.27
317.15	314.11	321.53	318	318.03	315.6	316.61	326.55	313.56	319.24	311.25	311.62	317.17	315.87	317.71	314.83	317.43	318.53	315.61	312.52	321.86	315.86	319.76	321.59	323.86	315.36	315.56	316.85	318.1	314	316.11	316.81	317.87	319.28	320.1	315.86	312.19	318.41	311.79	316.71	316.49	321.47	312.73	322.13	317.48	318.66	316.94	318.98	321.09	318.68
327.67	331.69	328.77	326.56	327.24	325.58	329.47	326.21	327.67	324.88	330.58	328.69	332.35	327.73	334.96	328.06	330.23	326.25	331.01	329.48	323.55	321.07	322.39	327.3	323.57	327.16	332.75	329.29	327.95	325.73	327.54	329.22	328.84	328.21	331.71	326.54	329.25	327.84	329.96	323.9	326.34	325.85	328.07	328.33	326.46	325.32	325.23	334.64	328.49	321.37
309.01	311.47	309.82	311.84	308.91	311.41	304.78	312.88	312.41	311.08	308.88	306.08	308.41	310.53	308.69	308.09	304.7	308.96	307.34	310.35	312.81	310.74	306.9	309.08	307.97	310.29	306.79	306.38	309.2	306.57	306.19	305.7	307.66	310.75	308.54	311.51	310.86	308.7	312.38	308.63	310.27	307.72	308.25	310.89	307.46	309.88	307.18	306.81	311.38	313.04
301.25	303.37	295.98	300.36	300.87	302.61	298.02	303.48	304.04	299.68	302.19	302.74	304.93	299.4	305.07	301.46	304.57	300.88	302.97	303.64	299.89	305.2	302.26	305.27	301.15	298.74	304.85	300.59	298.34	303.12	302.19	299.45	298.14	296.22	305.85	305.23	297.92	303.9	298.94	302.61	302.92	303.42	302.9	300.96	295.87	304.3	305.04	299.88	305.74	306.29
303.61	307.32	302.42	307.16	304.29	307.92	306.14	303.31	302.66	307.45	305.6	304.14	304.83	303.98	301.83	306.24	309.27	306.52	306.75	305.18	303.13	302.61	300.33	302.54	304.28	305.06	306.72	307.55	306.87	307.71	300.1	303.33	303.79	305.46	307.06	307.44	308.47	305.75	303.94	305.85	307.26	306.06	304.43	306.46	304.45	300.2	303.27	307.1	302.95	301.26
311.82	308.53	312.41	314.62	314.29	314.1	307.58	315.75	309.34	311.87	312.53	313.17	318.33	313.07	309.18	311.92	313.56	312.2	313.07	314.34	310.21	312.17	315.11	309.67	311.45	310.25	316.03	318.02	318.16	310.31	312.99	309.08	311.24	307.94	311.79	310.96	312.66	313.38	310.72	312.44	309.91	313.19	308.74	307.54	310.49	308.97	313.54	313.32	312.03	315.53
315.41	309.27	313.44	310.7	309.97	307.89	310.31	309.75	310.94	313.09	310.84	309.31	308.58	312.52	310.27	308.45	305.95	309.81	312.18	315.49	310.38	312.76	308.02	307.14	312.69	309.32	316.28	307.1	308.88	306.34	314.21	313.29	305.84	308.09	310.62	308.04	304.91	313.68	305.57	316.99	309.08	312.58	304.42	316.26	310.86	311.54	312.53	309.53	310.17	307.6
301.02	299.56	302.6	296.91	301.03	301.57	298.5	301.44	303.47	294.72	297.09	299.63	301.03	297.36	301.14	300.8	299.83	301.69	297.04	301.31	301.91	301.99	297.7	298.6	304.07	299.43	296.33	296.39	303.18	301.43	299.35	297.53	301.66	297.58	296.44	302.98	304.01	299.61	294.68	296.36	298.53	297.62	306.09	301.01	295.26	300.89	295.97	299.77	302.31	297.52
307.37	309.25	303.1	309.41	307.87	304.84	307.91	306.19	311.72	302.02	308.55	309.42	305.5	304.56	309.21	309.44	304.43	309.61	307.18	310.68	302.19	311.85	306.42	308.06	309.8	305.04	307.95	305.84	308.68	303.69	313.63	308.86	301.82	305.93	305.07	316.88	309.98	308.2	301.24	309.01	302.53	306.67	308.07	316.35	311.53	306.81	303.86	311.44	309.35	307.81
304.97	302.48	299.97	305.08	303.34	303.25	302.6	309.82	304.17	305.93	307.86	300.93	304.17	303.55	304.99	303.61	305.33	301.67	308.95	305.98	306.09	300.98	304.75	300.13	307.85	302.09	301.47	307.89	301.17	302.22	305.49	305.26	306.4	303.16	299.92	302.73	306.8	308.59	302.67	305.63	308.77	304.38	303.79	306.34	306.47	300.12	304.36	301.13	302.94	307.5
309.35	307.42	302.67	304.03	305.85	303.64	307.27	303.51	303.21	309.15	304.81	304.82	308.45	306.54	309.51	308.56	301.08	308.91	305.7	306.54	309.13	308.12	307.58	303.68	309.83	305.16	298.98	302.15	302.47	304.14	304.05	299.96	305.37	301.76	303.34	306.27	302.58	304	306.16	306.5	308.11	299.66	303.22	304.44	300.64	306.69	299.4	305.88	309.02	301.91
327.39	326.31	331.06	322.98	320.67	325.02	326.84	323.47	330.33	322.11	326.49	330.15	328.9	329.84	326.85	329.09	323.84	322.91	329.18	328.44	325.26	323.03	323.81	329.52	332.08	332.17	325.93	326.18	322.94	330.81	327.29	326.28	329.08	328.07	328.17	326.37	326.05	322.76	330.82	326.99	327.12	326.57	325.02	326.69	324.22	326.26	324.77	327.25	326.93	329.72
299.98	300.04	302.61	304.05	301.37	308.86	298.92	305.04	301.65	305.41	300.38	301.2	304.26	298.53	304.19	304.89	301.9	304.36	303.17	298.25	303.12	306.61	299.19	301.43	302.33	301.56	306.44	300.85	304.68	307.82	303.67	303.52	303.37	301.43	303.94	300.99	300.15	303.56	302.36	303.79	301.64	306.03	297.36	297.28	302.09	301.18	303.43	301.15	301.63	304.36
310.14	307.45	306.28	309	310.26	310.77	312.18	312.5	306.08	313.53	309.16	310.17	311.79	310.11	306.88	306.94	309.76	312.22	313.91	306.2	310.68	302.82	302.9	312.67	313.15	310.47	306.07	311.42	310.36	309.5	304.87	305.16	308.72	304.16	313.08	305.51	307.99	304.22	312.35	304.04	308.49	310.69	313.84	306.78	314.88	308.76	308.2	308.12	309.79	305.7
302.84	307.41	310.22	308.68	309.14	313	306.64	307.98	308.11	316.89	309.71	306.69	308.05	308.66	307.37	310.01	310.68	304.75	308.1	307.23	314.48	306.09	309.53	307.66	302.98	305.74	310.93	314.87	313.44	311.28	306.07	310.18	309.43	311.24	312.53	309.63	304.6	308.73	307.04	307.4	314.24	309.85	312.05	313.28	306.52	312.61	306.06	314.73	310.92	309.63
313.63	317.01	313.2	308.77	310.56	308.1	315.29	314.85	317.91	318.64	312.45	315.41	316.93	312.53	315.4	316.02	315.47	311.88	313.14	315.13	317.09	318.63	316.5	317.08	315.21	314.65	314.92	312.5	320.63	313.88	311.89	313.66	316.29	313.97	315.73	316.29	322.45	311.98	317.5	316.15	319.56	311.69	313.88	309.75	311.92	311.25	320.14	320.05	313.41	315.03
295.48	294.41	294.82	289.56	296.68	293.94	291.9	297.07	291.98	295.82	296.74	292.98	292.81	298.76	290.05	293.21	294.75	292.48	296.98	299.59	294.04	299.39	293.16	289.87	298.4	292.96	295.63	297.32	291.7	292.93	293.94	289.12	294.59	294.44	298.05	295.16	294.68	297.49	298.07	288.4	292.13	289.8	292.77	296.99	296.51	293.8	295.97	290.74	297.98	300.34
298.19	301.32	298.79	297.89	299.95	295.97	301.87	298	294.96	296.25	297.79	300.65	297.22	296.75	299.67	294.92	301.3	297.36	300.57	302.18	302.28	302.67	305.12	300.31	297.25	298.98	296.98	297.58	299.42	300.29	303.09	295.25	299.55	300.01	301.91	300.3	297.18	299.26	296.47	297.74	304.62	303.09	297.86	298.32	297.96	300.32	300.32	304.4	302.77	300.27
320.31	308.73	314.96	316.62	313.45	313.59	313.14	314.74	313.11	316.49	317.52	312.02	314.47	309.91	309.26	312.57	314.39	316.12	303.13	315.09	310.53	311.91	312.01	312.02	315.72	313.46	315.16	313.85	312.1	312.98	309.08	314.98	310.96	313.08	315.53	316.47	309.37	316.89	312.21	312.84	316.14	314.43	312.05	315.79	315.81	316.17	313.49	318.74	313.12	309.44
316.59	315.67	307.69	306.97	311.28	306.88	314.62	317.87	314.55	313.63	312.89	312.94	312.6	310.14	314.27	312.8	310.62	313.98	312.12	313.71	310.37	312.67	312.79	313.33	309.84	319.02	315.37	309.44	313.18	314.25	311.41	308.85	315.72	310.73	309.01	309.94	312.54	313.37	315.56	311.65	311.98	310.61	314.43	310.7	310.69	309.52	311.51	315	309.61	313.33
309.92	310.27	312.48	308.51	314.25	305.12	305.49	311.7	310.53	313.23	312.11	310.43	310.75	307.52	309.26	311.85	313.7	304.65	313.35	306.45	311.85	308.71	310.94	310.35	303.88	309.92	310.47	305.92	305.49	306.94	304.28	308.19	313.9	310.43	311.74	314.32	310.44	308.19	309.23	308.54	309.55	308.66	309.18	312.72	306.58	311.21	308.21	310.59	311.98	307.31
320.35	311.41	315.23	316.4	317.07	313.64	317.29	314.42	313.79	321.03	317.52	316.01	308.12	317.97	314.78	314.4	320.76	317.47	313.06	316.84	314.07	317.76	317.72	315.49	311.71	315.44	314.42	315.15	316.87	317.66	318.78	318.45	314.63	317.12	314.22	319.22	316.02	318.18	315.34	316.34	315.95	317.3	320.81	316.45	312.79	315.08	313.76	313.76	314.71	319.88
315.66	315.6	320.4	319.88	317.85	311.31	314.15	317.63	317.03	319.2	320.66	317.82	314.4	316.5	319.57	316.34	315.75	313.9	322.78	313.83	317.4	314.18	313.34	318.37	319.7	317.17	318.43	320.52	321.81	315.8	319.88	313.59	319.14	317.54	319.5	315.28	315.82	320.87	316.16	312.76	320.05	318.51	313.19	314.2	314.71	317.01	318.48	315.36	314.53	318.41
319.4	316.36	316.22	315.04	318.71	317.11	314.14	305.89	314.95	315.77	314.8	311.81	311.25	316.33	310.79	315.4	313.25	312.91	313.15	318.89	317.38	315.47	315.94	316.07	315.07	308.47	314.65	313.47	315.03	319.34	313.51	315.19	317.01	315.76	314.59	316.86	313.05	317.64	315.19	311.92	312.49	316.96	317.76	311.94	314.8	314.3	315.5	313.74	320.88	309.51
318.47	315.87	309.73	309.75	314.54	313.18	310.59	311.66	317.6	317.34	309.86	313.52	313.7	311.59	312.55	315.26	306.69	313.44	315.62	309.92	313.1	313.69	312.65	316.53	313.59	310.05	313.44	313.26	311.58	315.12	314.42	313.98	315.11	310.33	315.27	313.55	318.23	309.41	318.28	316.7	313.01	315.85	310.6	313.97	318.66	315.1	310.15	311.16	311.35	314.01
303.13	294.73	292.94	302.01	300.35	299.67	296.78	299	297.15	294.38	295.89	298.82	300.07	295.47	301.43	301.22	304.89	299.63	301.56	296.35	300.73	301.36	299.63	299.2	299.95	299.41	302.34	302.15	300.04	304.56	298.68	302.35	301.26	300.98	298.14	296.85	300.54	301.91	296.04	306.24	291.37	295.86	299.02	299.31	299.25	299.72	298.28	301.1	303.34	299.39
307.01	299.86	304.81	303.94	309.11	307.23	307.91	303.87	302.93	302.35	300.93	299.05	298.5	305.86	304.33	308.36	304.54	302.43	299.99	301.87	303.31	303.57	301.95	304.43	304.68	301.78	308.71	303.62	306.21	299.84	303.22	303	306.9	307.17	304.69	300.51	306.21	302.79	303.37	305.71	305.23	302.65	304.52	302.56	304	305.28	300.87	304.09	304.96	305.29
298.87	300.45	299.7	302.29	302.91	295.86	301.27	298.14	304.83	305.69	299.41	302.96	302.36	304.97	297.48	298.41	303.66	303.52	305.34	305.79	300.59	302.69	306.48	298.81	297.47	303.75	302.11	299.36	297.78	297.65	300.62	300.97	298.44	305.14	300.96	299.88	306.51	304.64	297.08	307.55	299.67	299.75	300.51	303.15	298.71	303.75	300.39	304.36	303.79	299.33
294.57	298.15	297.58	301.52	297.73	301.12	299.91	292.2	299.04	298.38	303.34	301.09	302.08	295.36	293.94	299.51	294.44	299.97	296.72	300.46	292.49	295.67	299.62	292.13	295.66	295.76	293.66	300.35	293.55	295.79	301.54	297.81	294.65	293.29	297.59	303.39	302.24	298.12	291.68	299.53	293.9	299.56	299.39	294.19	301.73	294.46	297.62	296.32	292.01	298.98
290.88	297.53	293.42	293.81	295.73	295.59	292.37	298.15	292.55	293.69	297.97	297.38	292.9	296.48	295.23	298.35	294.52	294.65	294.58	290.95	299.77	296.36	298.89	297.04	303.78	293.02	291.42	291.16	296.44	292.63	293.31	292.35	294.93	302.8	297.73	296.73	294.14	292.1	298.2	295.27	297.48	297.2	293.16	289.9	293.33	295.74	293.11	295.18	296.15	292.87
319.23	314.68	316.89	318.42	318.85	314.12	318.6	316.56	316.99	316.03	311.69	313.45	313.38	312.73	314.77	316.51	313.67	315.83	308.21	309.78	314.38	315.19	315.83	315.89	311.56	320.73	314.76	314.32	316.52	310.64	318	317.74	313.53	314.74	313.88	317.12	317.11	314.35	317.83	311.29	314.45	314.13	316.74	315.34	316.28	312.47	316.51	314.31	317.77	322.77
321.91	320.69	319.47	321.03	316.18	321.1	320.47	323.83	321.72	318.17	323.89	319.6	316.72	317.47	320.61	317.98	315.75	320.65	317.65	319.46	316.94	319.75	315.55	321.76	320.52	317.93	322.04	319.45	322.32	318.43	327.31	316.1	319.72	324.86	321.9	319.01	320.84	314.46	317.57	311.51	320.1	317.52	318.1	317.34	324.06	318.43	323.39	325.82	320.08	320.93
315.73	312.63	314.17	311.56	316.41	319.14	310.53	312.64	316.08	315.86	317.26	312.42	311.56	306.86	315.25	313.2	314.33	317.81	314.62	312.12	321.88	314.27	315	317.55	315.1	313.94	317.64	312.56	317.5	316.08	318.08	315.23	314.44	314.58	313.76	313.1	311.58	313.46	310.18	314.98	314.28	313.6	314.69	311.68	318.34	311.42	312	316.02	313.95	318
299.1	308.78	303.53	308	307.05	300.19	298.53	303.49	298.62	301.22	300.11	305.9	301.34	301.65	296.23	301.43	297.81	304.45	303.85	304.04	306.39	302.77	302.65	300.38	303.54	302.05	300.9	301.35	300.47	300.73	306.66	300.27	299.73	302.54	304.6	304.4	299.92	306.14	300.17	304.68	300.76	307.84	301.2	305.18	302.53	302	300.31	302.7	304.22	301.33
303.33	308.54	303.24	304.47	302.58	303.01	301.67	305.26	303.28	306.85	309.74	303.71	304.6	303	302.48	296.47	301.9	306.26	301.54	307.18	307.58	305.28	303.86	305.17	303.47	301.63	301.55	302.47	302.88	298.06	304.76	302.36	316.14	308.29	306.39	305.47	304.44	301.98	304.41	309.19	308.15	305.22	300.5	300.89	308.12	303.51	306.87	307	305.15	305.95
298.46	295.87	294.08	294.53	286.14	294.11	292.06	294.46	288.46	290.5	297.44	295.28	291.49	297.93	294.84	298.89	295.88	297.94	294.55	295.13	296.09	297.54	296.65	295.74	291.08	293.85	295.04	292.21	296.35	290.12	291.42	288.59	291.45	292.03	294.21	296.95	296.31	297.85	299.37	292.66	304	298.93	291.09	297.79	294.27	291.87	290.91	291.63	298.75	296.04
309.42	313.05	312.95	309.57	318.02	312.88	311.23	313.1	312.19	316.94	313	316.45	312.85	309.82	309.86	317.09	307.56	314.45	304.69	315.07	316.05	310.84	310.04	310.02	308.96	311.46	312.1	313.67	311.81	313.5	312.4	317.86	316.32	312.79	318.78	314.11	310.63	315.47	307.99	308.28	314.17	311.71	316.1	315.97	310.3	308.61	311.12	314.69	316.87	313.79
303.02	303.57	302.95	304.43	306.46	304.79	300.07	306	300.2	305.21	304.49	304.93	299.83	308.41	306.68	307.78	306.35	298.78	299.79	300.58	299.52	299.48	305.27	303.57	307.32	302.88	303.46	303.79	309.81	302.5	295.37	308.41	302.17	302.52	300.96	305.37	301.66	305.21	306.12	295.9	301.18	305.69	300.19	307.07	301.26	306.81	306.15	303.44	299.01	301.54
312.88	313.49	314.32	319.3	318.04	310	316.29	313.59	309.16	312.79	317	313.23	318.87	319.29	315.37	311.99	313.93	321.31	314.92	312.01	314.02	313.67	313.49	315.67	317.83	317.68	316.21	312.52	315.73	319.86	317.08	317.12	311.48	313.06	313.4	312.79	316.45	314.76	313.53	312.81	313.23	311.09	313.53	311.27	313.96	311.44	317.64	314.65	316.18	313.15
315.52	312.78	313.69	312.22	313.34	315	316.5	313.45	318.29	312.93	314.69	320.81	313.32	316.05	313.41	314.24	312.18	312	310.65	312.4	310.97	317.04	309.35	318.31	315.4	313.15	313.35	313.75	309.84	316.87	314.91	316.84	319.19	317.71	308.18	313.84	316.01	315.41	313.72	314.67	314.38	312.84	315.96	314.87	312.03	313.45	311.29	311.62	313.08	311.86
312.96	318.06	314.65	308.62	316.43	313.39	313.92	316.63	314.96	311.55	312.89	316.54	315.07	312.05	314.37	309.97	310.64	309.98	313.85	306.63	316.89	311.22	311.89	316.23	312.06	316.48	317.04	312.87	313.39	313.9	316.08	317.63	318.62	314.06	315.28	313.7	315.37	315.93	313.84	313.98	312.33	311.22	316.89	308.73	315.38	315.28	313.07	311.76	312.99	316.59
306.96	313.9	308.8	308.19	306.64	307.73	306.46	309.89	307.42	307.46	302.16	310.36	303.68	308.42	309.24	304.72	308.64	311.99	312.03	305.64	309.82	305.76	310.91	306.59	309.82	303.65	309.2	313.18	309.18	310.3	308.23	307.15	306.5	306.62	304.17	310.07	306.28	313.07	304.87	300.71	306.1	309.92	308.31	306.49	310.89	306.04	305.21	307.75	309.98	308.74
302.92	302.97	308.28	301.2	302.22	307.18	306.67	303.78	305.98	305.58	304.9	302.78	302.24	305.76	303.14	309.69	301.35	301.15	302.54	302.29	304.26	301.64	307.59	307.41	303.98	304.02	304.33	303.78	304.79	302.38	301.43	307.05	307.7	307.27	302.02	304.71	299.14	302.66	301.1	305.23	302.97	311.5	301.18	301.21	304.04	305.19	302.62	303.95	307.35	303.94
304.08	299.75	298.78	301.52	304.26	307.26	304.6	300.41	299.66	298.84	305	304.04	305.6	301.9	300.61	298.68	299.36	303.81	300.29	303.7	301.13	301.72	300.4	300.25	298.52	302.49	302.43	297.63	301.1	298.79	302.33	305.89	299.64	300.25	302.16	298.95	302.61	309.19	298.08	303.34	297.77	300.47	295.99	299.98	297.32	297.79	301.78	303.39	298.37	303.6
295.57	298.65	300.52	304.55	299.27	301.91	303.25	298.98	301.31	299.7	302.92	297.47	303.12	296.47	302.39	307.99	300.46	305.58	302.39	300.87	298.84	298.98	299.31	304.5	304.6	296.49	296.33	303.98	299.61	302.43	299.58	296.97	300.19	300.78	298.18	299.01	300.42	302.82	298.69	302.91	300.63	304.73	308.25	296.77	305.75	304.18	300.85	304.87	298	302.68
295.77	298.18	291.36	299.45	299.9	296.46	296.83	295.1	292.42	303.34	290.71	296.66	297.21	300.49	293.72	297.09	294.68	293.22	294.19	294	292.02	290.66	294.65	299.47	298.17	305.52	295.48	298.51	295.26	304.72	299.41	294.04	292.19	298.88	293.42	301.33	295.96	297.79	289.98	303.78	296.82	294.81	295.28	293.38	298.44	295.45	300.6	300.21	294.51	295.69
309.4	309.3	316.02	312.53	310.92	312.37	310.44	314.21	312.44	312.1	314.08	311.62	315.95	312.94	316.6	315.59	310.9	312.76	312.04	315.73	312.01	318.43	314.54	314.59	313.42	315.96	315.94	315.49	311.48	315.03	316.04	312.65	312.47	310.55	315.19	316.45	315.85	312.41	315.95	314.36	308.05	311.94	309.75	311.55	312.92	315.93	312.63	309.12	311.98	313.21
323.17	323.34	322.5	326.54	317.96	322.77	325.93	324.24	319.4	326.64	327.41	322.39	328.93	326.05	329.12	321.18	325.59	322.87	324.83	324.85	324.49	325.56	321.47	324.59	323.88	326.67	319.59	319.97	320.13	326.47	322.86	324.84	326.17	320.42	328.21	324.08	322.01	322.63	331.89	323.92	325.21	324.77	321.7	324.35	324.92	326.66	322.26	327.72	324.52	318.76
303.24	301.42	303.27	306.52	297.6	305.13	303.93	305.4	305.95	304.65	307.5	300.75	304.83	300.54	305.94	301.88	306.06	310.32	300.93	298.03	304.07	300.7	303.46	302.49	303.78	302.35	303.73	303.09	306.61	305.97	307.21	300.6	306.07	303.55	302.13	301.55	305.09	304.61	307.5	302.46	301.22	308.14	303.03	304.74	302.37	302.28	306.4	299.83	306.36	307.19
308.26	306.11	311.41	313.51	307.97	304.03	304.59	305.07	308	309.7	304	308.15	309.11	305.95	309.87	305.56	307.31	304.89	303.77	307.42	307.9	310.09	302.75	308.35	309.97	300.61	312.35	305.62	305.36	310.97	308.96	309.31	310.09	309.15	311.1	308.96	308.01	303.4	304.75	308.05	307.35	307.58	308.79	301.06	307.64	309.34	308.82	312.18	303.64	302.7
316.83	317.71	318.4	316.09	311.28	307.93	319.36	316.63	313.06	318.01	319.3	321.79	315.52	315.34	315.05	318.54	314.83	322.2	313.27	312.46	316.35	320.72	318.85	315.37	318	313.32	316.03	317.36	306.28	313.36	314.75	312.31	315.52	313.86	309.71	315.62	316.01	322.07	316.07	313.54	309.8	313.83	318.7	318.79	313.16	318.68	312.72	313.54	317.22	315.02
302.14	307.94	310.48	312.17	312.61	307.66	308.63	305.91	311.4	307.77	303.97	308.5	311.98	308.98	304.82	303.13	311.03	311.98	307.98	306.9	308.98	314.95	309.4	304.66	310.42	306.96	308.65	313.79	304.2	309.9	304.7	307.14	307.84	309.19	309.1	309.71	311.93	313.9	307.58	312.2	313.35	311.58	305.59	308.01	302.66	310.39	306.3	304.71	312.76	305.53
307.36	310.47	305.79	310.43	310.42	306.17	311.7	314.59	312.63	311.68	308.87	314.08	306.01	307.48	305.97	311.58	312.15	308.69	309.64	315.56	305.6	308.91	309.39	311.08	310.93	307.91	311.73	305.68	307.98	308.98	312.32	311.39	310.96	311.44	311.79	309.94	304.97	311.97	306.09	309.58	310.52	310.36	305.86	310.18	309.53	309.84	310.13	312.57	309.91	309.41
306.51	304.16	308.34	305.83	307.43	301.22	311.5	302.46	304.19	305.14	306.87	306.98	305.71	303.03	304.01	301.16	302.73	306.71	303.16	302.66	302.8	307.28	304.81	301.26	303.61	308.35	305.9	299.5	302.23	305.24	306.87	307.24	306.12	301.76	308.04	302.57	305.71	307.83	310.32	299.27	301.39	307.59	300.08	302.51	307.25	304.61	301.83	303.81	307.34	303.49
317.08	314.77	317.97	313.55	314.66	317.14	316.69	313.98	308.73	314.21	314.12	319.28	314.21	310.29	314.42	311.99	316.02	310.74	317.8	308.21	313.77	318.19	313.88	315.4	314.27	313.47	314.39	312.86	314.45	317.32	312.31	316.08	319.24	312.75	314.72	317.73	313.36	317.63	314.49	310.94	314.49	316.52	313.17	312.71	311.76	314.19	317.28	318.74	314.04	312.85
322.43	311.42	311.38	316.79	316.42	317.97	316.97	315.15	315.08	314.14	312.9	318.07	315.26	316.62	313.54	318.93	318.78	317.32	314.22	318.07	315.97	316.14	315.52	310.56	314.16	316.31	315.95	317.38	316.58	313.04	313.97	317.41	316.18	317.85	317.71	314.55	310.18	317.93	316.95	317.38	321.05	312.88	315.63	312.75	315.68	314.09	317.64	313.51	317.68	316.37
323.58	320.03	325.25	322.69	318.82	316.42	317.82	315.65	311.16	315.13	315.01	316.89	317.09	314.51	322.27	320.82	320.16	319.45	314.83	318.19	314.58	315.77	316.29	318.67	324.38	316.71	317.16	315.66	317.99	317.73	316.58	321.89	320.16	321.49	318.67	316.85	315.23	318.28	322.87	311.99	314.46	318.33	318.72	321.48	324.06	322.28	316.06	320.58	320.73	317.7
303.05	307.41	304.6	305.34	307.31	302.55	300.21	311.62	304.6	305.09	307.04	308.11	308.2	306.72	302.24	307.2	303.01	306.89	309.18	301.33	305.44	302.84	309.6	305.45	302.48	303.32	304.97	303.85	305.33	306.83	307.32	296.59	306.93	304.23	306.6	300.36	300.32	304.52	304.55	306.83	309.61	302.1	305.43	302.88	304.36	303.28	306.5	303.96	305.06	308.01
323.68	315.58	317.85	315.51	313.38	320.96	318.47	309.42	316.8	317.48	315.76	317.33	319.35	314.02	318.15	315.11	312.41	315.85	316.49	319.08	313.68	317.93	317.44	318.85	316.64	311.66	311.92	313.83	315.65	317.03	313.31	320.02	313.64	318.72	313.9	316.15	316.57	317.13	315.42	313.41	313.26	317.17	315.92	311.85	314.11	314.07	317.88	312.96	314.78	312.4
316.4	314.17	316.96	314.63	315.1	315.96	314.84	310.96	317.57	321.44	312.46	309.93	313.65	315.85	320.28	313.9	320.76	315.77	316.73	312.29	313.92	317.62	315.36	316.18	319.57	313.02	317.48	311.74	317.73	318.39	313.32	314.54	315.78	311.82	315.25	316.68	316.01	312.01	316.23	317.06	312.66	319.18	317.2	316.04	315.38	314.31	308.86	314.1	318.46	312.12
310.48	307.73	312.43	304.56	309.01	306.71	312.36	304.45	308.38	301.02	306.44	302.1	307.72	300.35	303.05	305.89	308.75	312.95	305.44	308.06	307.13	306.37	307.04	303.03	308.44	306.97	309.05	303.59	307.75	305.93	306.06	301.38	306.11	304.58	307.08	304.42	302.12	310.33	303.39	305.39	302.4	303.07	303.8	310.5	304.95	304.46	309.97	310.09	305.12	312.68
298.3	301.73	298.41	296.58	295.44	297.8	303.9	303.15	302.48	299.17	301.12	304.71	303.36	296.14	299.81	301.73	304.4	299.46	298.19	297.08	297.89	300.07	298.53	302.2	295.94	293.21	303.55	305.54	305.67	301.85	296.29	305.71	302.79	303.71	305.62	306.39	303.49	305.01	298.56	303.12	302.6	301.21	297.61	297.67	303.2	300.42	300.29	305.11	300.33	303.29
316.47	309.65	311.98	312.53	307.5	307.77	309.99	311.13	311.01	308.77	311.34	311.1	312.1	305.63	307.07	310.13	313.59	315.92	314.95	313.51	311.92	320.21	310.08	313.05	315.49	313.58	314.52	309.03	313.25	312.67	309.39	304.97	313.88	309.69	309.22	313.38	309.87	310.16	316.39	313.39	310.99	311.54	309.39	317.04	310.15	316.72	307.18	317.88	310.62	312.37
306.47	302.85	305.44	301.49	298.2	300.17	297.85	301.7	303.37	301.66	306.31	304.32	300.06	304	299.87	307.32	301.63	299.29	304.26	306.36	301.64	302.73	305.49	302.95	296.7	302.75	299.38	300.23	299.14	300.07	306	304.7	301.88	303.28	300.86	307.08	297.45	300.07	298.72	302.97	303.45	305.63	299.87	301.96	306.62	300.74	305.07	300.19	300.98	302.07
301.56	302.97	306.57	304.14	309.98	304.68	302.79	300.39	302.49	306.27	306.49	301.32	308.38	301.73	308.62	305.8	306.47	304.3	300.19	306.03	304.29	302.14	307.62	307.29	305.07	311.12	306.19	305.49	305.45	311.37	305.17	307.74	309.06	305.91	307.79	305.33	308.26	301.99	304.7	307.6	304.17	305.98	305.15	304.93	308.36	309.89	307.78	305.18	307.2	300.95
327.23	331.43	327.67	323.89	327.28	324.27	326.01	330.15	326.89	326.83	329.17	333.88	326.82	330.94	327.04	327.74	331.19	324.03	326.84	329.44	327.42	329.58	329.12	326.46	330.89	328.85	329.24	328.78	331.62	331.08	326.01	324.32	331.47	327.57	330.56	334.63	333.75	328.11	327.17	326.93	329.48	329.2	326.18	328.02	328.71	329.93	326.71	328.62	326.74	329.57
318.75	316.73	317.93	320.73	318.47	317.4	320.08	311.58	318.18	315.99	322.16	319.81	320.3	316.19	320.47	323.03	319.89	322.39	318.41	318.19	317	323	321.3	319.52	318.04	317.72	316.94	316.13	320.99	319.55	321.07	324.23	320.08	321.86	324.67	319.16	319.58	314.86	318.92	319.25	319.6	317.88	312.02	319.81	318.99	318.17	321.96	320.52	316.39	321.36
316.72	321.54	316.61	317.47	323.19	316.28	316.33	314.45	316.13	320.98	316.98	314.3	315.63	317.64	322.04	320.93	318.28	319.75	320.56	319.45	319.78	321.93	317.9	319.69	320.41	313.51	321.66	322.23	319.13	319.02	316.83	314.24	322.43	320.27	320.38	312.95	320.09	315.69	313.01	322.3	321.55	316.56	320.41	315.93	319.03	318.2	321.07	312.37	315.42	321.9
306.27	305.84	300.32	301.97	300.76	302.21	309	302.21	307.44	300.85	305.23	305.57	296.49	303.46	302.61	309.64	303.64	304.64	305.1	305.09	305.82	303.55	304.01	306.41	312.35	303.83	306.03	309.08	305.97	306.76	302	301.93	303.59	305.62	303.76	305.93	302.52	305.09	306.79	303.49	304.96	302.91	303.83	306.36	303.37	310.79	308.83	307.32	304.25	307.92
321.86	317.05	319.41	317.36	315.2	315.5	317.88	322.91	318.09	313.93	320.06	319.34	312.07	319.23	320.65	322.48	318.97	321.51	313.31	319.43	317.81	322.46	319.81	315.61	317.5	321.39	314.9	317.88	322.53	312.91	320.03	318.76	317.86	318.41	317	322.34	320.66	312.71	319.89	317.99	323.19	318.27	322.6	315.16	320.48	315.98	314.78	316.26	317.2	314.49
299.08	292.94	298.81	298.92	295.61	299.43	295.86	297.96	296.56	298.87	291.26	299.35	299.04	294.29	296.91	295.55	294.08	295.55	295.95	298.76	293.98	293.96	293.84	295.96	296.31	294.42	301.35	299.96	296.88	292.54	298.28	298.92	301.26	299.51	292.61	297.27	295.35	293.6	296.65	296.61	296.1	297.48	297.4	294.9	297.3	298	297.4	301.87	299	299.17
309.74	308.51	315.14	307.23	312.55	317.12	307.41	314.12	309.97	313.07	313.68	318.22	311.25	318.03	318.82	313.48	312.52	314.11	312.18	314.96	320.24	315.86	314.87	312.25	313.71	309.11	313.05	310.32	318.85	310.48	314.22	306.88	313.47	315.23	312.9	314.19	315.02	314.91	311.48	314.01	315.6	313.51	313.71	312.47	315.11	314.94	311.79	315.23	316.09	309.3
321.48	318.45	315.04	321.26	314.24	317.39	318.97	320.63	314.03	323.67	314.93	321.03	319.21	315.87	317.93	318.08	320.71	317.9	317.66	321.21	319.94	316.87	313.95	312.98	319.51	318.43	316.32	314.69	320.19	319.44	316.09	321.12	319.79	317.08	313.86	314.43	319.72	323.39	320.34	319.98	318.72	321.57	320.82	319.84	321.89	320.59	317.76	319.32	320.99	316.26
293.49	297	295.33	292.89	299.61	292.34	299.28	296.88	296.84	294.49	297.71	295.41	292.41	296.38	291.32	293.4	296.09	298.16	294.4	293.04	292.14	297.35	295.94	293.48	293.01	293.89	294.16	290.08	288.82	291.07	293.78	293.91	286.84	291.28	298.35	293.67	293.55	294.83	293.95	293.58	295.05	295.43	291.19	293.78	294.02	295.52	294.79	293.98	292.48	295.32
317.98	323.57	324.3	326.76	322.09	316.88	317.53	318.02	317.46	317.09	322.73	322.53	321.7	321.63	322.68	326.25	315.53	320.84	323.41	319.44	316.32	321.81	317.4	323.13	313.85	324.27	318.53	318.25	322.74	321.54	318.73	313.6	316.44	317.8	320.38	319.2	320.03	320.93	319.01	321.14	319.42	320.26	319.67	322.77	313.17	313.27	316.66	318.95	321.48	319.22
312.12	310.81	313.16	316.12	318.18	314.63	319.54	317.05	309.33	314.04	312.05	313.36	316.46	314.96	305.99	310.66	318.86	312.16	310.87	315.04	308.61	314.22	310.58	313.4	311.22	314.23	316.73	314.88	312.91	311.17	310.37	309.5	312.68	308.03	311.84	307.09	312.06	314.8	309.97	309.8	312.11	308.17	315.04	316.04	309.09	315.5	309.92	311.89	314.48	314.01
302.36	305.69	308.44	312.01	307.74	309.83	309.69	309.39	306.49	309.68	312.64	310.34	307.02	306.48	303.27	309.64	306.6	306.52	308.75	308.04	306.04	303.47	302.2	306.8	308.28	306.6	306.3	304.86	303.78	309.73	311.03	309.71	309.24	304.82	308.82	304.52	308.54	309.88	305.99	308.99	309.12	304.96	304.96	305.69	308.8	307.77	311.52	308.97	304.8	307.64
310.88	313.11	316.15	314.15	319.67	314.56	312.98	315.01	320.21	315.03	315.8	311.72	313.38	310.09	318.38	313.49	314.04	311.12	310.55	314.61	316.04	308.24	312.42	309.18	317.94	314.17	316.61	317.21	316.7	311.13	316.14	315.09	318.9	315.02	315.91	311.23	312.63	311.84	314.74	318.26	314.07	310.95	319.36	315.03	307.57	316.56	313.2	312.96	311.21	313.36
302.19	301.97	297.01	297.87	299.83	304.6	294.03	299.22	301.5	301.37	297.53	298.74	300.31	298.04	301.83	302.29	294.44	297.86	297.4	299.43	304.07	299.09	301.14	302.12	300.83	302.34	297.7	297.99	295.78	299.7	299.08	297.14	300.81	296.16	301.48	297.52	304.85	294.55	303.08	296.21	302.95	292.57	300.8	303.88	300.8	303.85	301.28	302.76	300.46	301.6
316.41	320.06	318.05	312.6	319.21	317.91	320.85	316.98	319.37	317	319.28	319.05	313.49	318.79	314.77	322.74	319.31	313.93	316.99	321.08	314.22	319.66	311.56	317.67	321.76	316.44	321.42	316.07	316.03	317.94	315.58	317.53	320.16	316.61	318.19	318.93	314.73	319.84	313.86	315.2	316.28	319.35	320.02	319.73	317.05	316.8	316.55	317.34	315.73	314.09
314.92	313.25	313.75	317.69	317.06	312.32	321.19	311.48	315.38	316.29	312.99	309.09	313.53	311.99	314.72	316.72	319.59	317.49	318.27	317.22	308.8	315.19	314.78	317.1	314.73	309.01	312.89	312.99	312.56	316.31	316	312.28	315.23	316.77	313.13	312.1	314.81	313.66	311.3	311.43	316.3	316.17	315.48	319.44	312.81	314.66	316.78	316.16	314.03	317.21
326.41	326.41	331.01	330.01	327.08	330.45	328.52	327.05	336.43	325.2	331.29	325.41	324.5	327.48	328.3	334.05	329.42	328.6	327.71	329.83	329.73	325.03	331.07	324.93	329.53	329.89	327.06	326.74	329.48	325.21	323.8	328.02	328.88	330.97	329.8	322.17	330.26	332.68	330.03	327.44	327.71	324.81	329.73	329.18	324.82	328.32	328.8	329.06	327.66	327.99
302.95	296.08	305.05	301.15	304.44	298.7	307.06	303.93	301.83	304	301.53	302.12	303.82	303.29	303.33	301.71	303.33	301.72	308.1	306.6	300.95	302.45	304.45	298.88	302.06	296.76	302.43	303.88	303.38	305.66	298.04	302.53	304.31	302.2	304.16	303.42	304.12	301.95	303.26	303.17	303.57	307.27	300.41	302.8	302.57	302.67	306.28	301.48	306.16	304.46
300.58	303.2	297.63	306.86	300.66	301.52	303.34	298.97	295.44	301.51	300.54	304.32	303.12	302.44	303.08	305.53	302.37	301.6	300.94	300.62	302.21	301.2	298.69	299.24	299.2	295.94	299.12	302.21	301.36	304.84	299.54	302.28	299.65	308.79	299.96	298.45	300.56	301.15	298.51	305.95	302.46	302.61	300.92	302.3	304.26	303.22	308.71	301.65	300.39	298.44
315.32	315.92	311.59	317.32	319.55	311.31	314.39	313.19	313.71	318.19	312.71	318.21	311.38	314.25	313.18	314.91	311.5	317.3	312.65	314.6	311.9	316.98	318.18	311.4	319.01	312.55	314.05	318.16	314.86	313	313.85	314.26	319.78	316.9	313.04	317.52	310.26	312.04	313.82	314.11	317.24	319.97	316.29	316.83	320.39	312.76	313.42	313.7	312.64	311.95
311.28	310.8	318.68	316.11	312.23	312.61	319.49	314.43	310.1	313.14	315.2	314.01	318.21	317.69	320.17	314.25	314.4	313.34	313.63	313.98	317.29	318.84	317.48	316.11	309.57	315.57	316.27	318.89	314.8	313.19	305.23	311.69	311.63	315.31	314.1	314.42	313.09	312.72	313.13	320.92	313.36	312.23	318.08	319.01	314.3	316.05	314.46	312.84	313.77	313.72
296.21	292.01	295.65	294.03	292.96	288.98	296.68	294.99	295.94	297.22	295.65	292.05	295.81	298.68	293.17	291.81	297.33	300.26	293.28	296.2	292.4	291.13	294.35	292.34	291.46	290.71	290.79	294.48	294.06	290.16	294.7	295.31	289.22	290.78	290.9	292.49	291.52	295.27	292.58	291.21	292.44	297.6	294.58	294.8	293.33	294.38	294.81	300.38	295.97	291.38
314.99	315.05	316.2	314.73	318.37	318.95	313.86	317.9	316.05	320	316.05	322.49	316.93	312.9	316.09	318.1	316.3	318.04	314.04	315.48	320.42	320.03	321.46	322.41	317	315.58	321.8	316.71	317.55	312.36	318.66	316.11	317.74	319.28	315.97	315.97	317.42	318	322.03	318.99	318.76	319.77	318.86	311.72	317.73	314.81	319.97	322.11	315.75	319.76
313.19	310.47	312.36	311.29	312.99	308.99	316.77	313.09	312.36	316.57	312.12	311.54	312.36	314.52	315.53	320.88	314.17	312.6	319.11	318.38	315.65	314.51	316.59	319.92	311.97	309.37	311.07	315.3	312.93	311.11	313.11	314.78	313.43	311.36	316.53	313.24	317.1	317.04	313.04	313.86	310.92	311.53	312.28	312.94	314.85	314.55	318.25	313.3	312.17	318.15
292.43	294.16	292.51	302.49	298.08	297.12	293.63	295.39	291.02	292.38	301.41	295.01	293.41	295.42	296.25	294.08	292.97	298.78	298.22	297.71	295.11	293.37	291.9	294.96	293.7	292.35	295.85	293.2	293.57	296.98	290.07	291.05	296.75	297.87	295.78	296.16	294.36	297.52	296.91	294.07	299.84	297.45	296.87	292.72	295.09	294.97	294.19	293.14	292.74	295.99
303	302.25	304.1	305.6	301.52	303.3	301.51	310.52	306.9	305.61	308.3	305.57	301	298.79	307.91	301.69	305.21	303.96	305.89	305.53	302.79	305.96	305.79	307.3	306.78	301.81	307.5	306.96	303.65	309.83	306.31	303.72	307.4	304.6	304.34	304.76	304.4	307.83	303.6	296.72	304.56	305.01	309.37	303.07	300.1	301.27	299.08	304.24	305.11	304.45
326.79	325.54	321.46	325.73	324.83	324.48	330.06	328.14	324.74	324.94	325.96	326.59	326.73	330.49	326.37	328.75	324.72	324.46	324.43	325.97	328.23	328.06	330.13	327.78	326.25	335.48	332.78	328.91	327.21	322.22	325.52	327.42	332.14	326.82	333.07	320.9	324.98	324.66	325.08	327.18	330.34	322.72	329.3	326.45	325.61	329.96	325.3	331.43	329.05	325.36
326.96	326.73	328.85	323.35	323.43	327.62	325.86	327.69	325	323.57	321.35	323.23	325.8	322.89	323.17	322.54	324.89	322.17	327.76	326.01	325.22	326.16	326.76	327.46	329.03	323.64	328.25	325.64	327.2	323.43	325.13	327.97	322	322.52	318.53	327.65	324.23	327.13	321.91	325.79	321.5	325.52	324.35	318.69	324.49	328.89	328.7	320.74	320.42	324.68
293.29	296.98	292.65	294.71	292.54	295.09	294.94	296.81	298.36	293.6	292.47	293.62	296.27	295.62	295.9	298.37	291.64	288.95	296.22	295.12	291.64	294.93	292.28	292.29	294.76	294.01	296.77	299.36	296.29	296.21	294.86	294.85	293.91	291.36	295.78	292.37	293.5	298.24	294.96	297.04	294.35	294.5	297.88	292.04	299.67	295.98	293.76	294.27	291.1	291.96
322.78	326.25	323.04	324.93	320.88	326.22	325.28	322.81	321.9	326.93	324.65	322.81	319.32	327.36	330.43	328.23	325.32	325.99	322.58	322.91	328.02	322.41	327.72	326.46	327.07	325.35	328.16	325.2	328.13	326.25	324.09	322.64	328.58	324.05	319.3	329.15	328.34	322.66	322.77	321.14	323.01	324.89	327.07	321.99	320.62	327.43	328.41	328.56	323.87	321.19
319.11	320.88	318.14	317.74	315.91	317.16	322.2	317.24	319.33	318.86	316.66	317.77	315.45	319.53	314.72	317.41	317.69	322.94	316.7	319.34	320.22	312.38	319.21	318.09	323.48	318.64	317.93	320.78	323.8	322.71	315.53	317.34	317.82	312.39	316.12	317.63	318.24	317.22	319.87	319.92	319.32	321.39	316.15	314.44	324.81	321.77	314.63	321.13	317.88	313.73
309.69	307.41	311.8	315.88	314.62	311.76	312.12	311.69	310.66	312.58	309.36	309.29	311.59	313.75	314.54	314.72	308.93	311.06	310.99	309.1	315.06	314.13	314.2	312.77	313.55	310.68	307.84	309.69	306.69	312.32	309.11	314.94	311.64	316.23	310.26	310.5	309.93	308.51	313.09	310.46	318.26	308.3	311.1	305.16	315.18	314.19	308.4	310.4	310.61	311.83
301.84	302.2	300.12	305.2	301.62	296.99	300.45	307.03	304.47	306.86	303.23	298.67	303	294.5	299.89	300.61	305.36	304.99	297.23	299.9	300.43	299.9	300.17	302.7	299.45	300.74	297.93	297.99	300.17	300.42	299.78	303.84	297.77	296.8	298.1	301.8	301.63	297.52	294.38	299.17	303.44	306.24	300.45	303.25	301.03	305.33	301.13	300.82	304.68	299.77
314.36	308.05	315.89	310.27	314.87	312.24	319.51	309.53	309.75	316.26	312.17	311.02	314.53	310.53	314.84	317.83	315.46	310.11	314.93	315.31	315.18	320.94	316.71	309.6	313.1	316.06	317.12	311.79	306.42	314.82	317.79	312.22	314.74	312.18	310.74	313.67	310.38	313.19	314.91	313.09	316.04	313.51	317.64	312.75	316.55	309.82	311.21	313.68	316.34	312.33
314.65	320.42	320.01	315.19	320.87	318.11	317.52	311.07	314.8	320.25	318.89	317.83	317.29	322.32	317.13	315.3	321.93	324.18	312.25	318.14	323.45	316.9	319.2	316.26	324.61	317.82	317.6	317.99	314.24	317.43	318.29	321.05	315.46	315.55	315.72	319.79	319.1	317.25	314.19	317.31	317.72	316.24	319.08	315.67	319.75	314.02	319.58	315.37	316.14	316.56
317.14	317.02	321.04	312.31	322.16	319.51	314.96	318.71	318.54	311.73	312.09	318.67	318.58	315.88	316.41	317.7	317.97	314.72	315.58	321.87	320.99	321.93	318.19	322.15	320.65	318.29	318.59	319.45	321.12	319.94	313.55	317.91	317.06	318.37	312.94	320.93	317.58	317.88	318.81	321.4	316.7	318.21	322.73	321.23	320.41	317.27	321.22	313.34	319.36	319.24
303.72	306.48	302.34	296.44	304.82	301.48	305.55	302.95	302.09	297.67	301.72	304.4	304.85	305.12	305.13	303.97	305.23	301.4	303.55	302.92	301.11	302.11	304.16	307.45	303.26	301.78	300.61	305.98	307.07	308.75	299.57	300.86	305.82	303.56	302.05	309.11	303.44	309.61	299.75	307.46	303.15	299.99	303.6	307.81	303.4	312.95	303.96	309.84	306.91	304.58
318.44	313.61	313.58	316.93	315.39	319.75	318.13	319.12	322.68	317.26	316.63	316.85	320.04	312.1	318.27	317.63	315.32	316.47	317.77	317.38	316.13	318.96	316.62	324.21	317.55	314.24	309.28	315.67	318.08	320.21	319.53	314.23	317.2	319.12	319.87	319.67	313.78	318.13	319.32	318	322.5	319.05	319.05	314.58	312.94	314.61	316.99	319.57	317.84	322.01
301.03	302.57	301.41	297.89	299.07	304.3	298.16	304.45	296.97	304.38	302.4	308.41	303.26	304.77	305.21	303.56	302.04	305.95	302.61	299.8	303.25	308.49	300.11	304.53	302.31	296.57	304.21	305.86	307.64	307.76	302.5	303.17	305.25	306.87	302.37	300.4	296.37	299.09	303.77	306.72	300.64	305.83	302.01	304.06	303.79	300.14	303.1	306.43	302.64	300.37
295.4	298.44	296.02	297.47	296.78	293.13	296.83	291.75	291.96	292.95	291.23	294.32	294.54	294.93	290.53	296.78	294.02	294.75	294.6	294.25	298	290.02	295.5	289.83	297.12	295.08	292.69	296.87	294.21	291.25	297.82	293.12	294.75	299.71	292.37	294.99	294.42	294.73	295.18	291.29	292.96	290.47	295.94	289.32	290.73	293.71	302.36	292.32	294.38	295.94
314.29	317.07	316.11	311.85	309.34	317.58	317.87	313.13	310.46	313.68	312.22	313.2	309.17	317.31	314.67	316.6	320.62	316.88	316.13	316.32	315.74	312.64	315.13	313.29	312.4	311.61	311.18	316.51	311.3	319.01	314.85	314.85	314.65	319.26	311.73	314.75	311.53	310.95	312.66	313.21	311.18	317.86	316.39	312.82	312.21	312.9	315.59	316.23	311.34	312.01
311.07	310.13	311.82	312.92	312.62	306.11	310.98	308.25	306.72	311.95	304.97	306.71	305.54	307.26	310.86	314.47	309.06	304.77	310.78	307.22	310.82	307.87	306.25	303.75	307.67	311.57	311.36	312.37	311.85	312.3	310.91	309.09	307.55	304.23	306.27	306.64	309.06	303.35	312.5	312.12	301.05	309.4	308.12	306.2	310	310.43	311.31	310.63	309.71	305.14
298.39	296.78	305.26	299.33	306.29	301.48	304.49	300.87	305.4	300.22	300.39	299.31	302.39	300.91	305.24	297.38	300.94	299.94	304.73	304.04	302.61	300.3	300.33	301.06	301.93	300.66	304.15	305.08	305.55	300.6	300.63	295.55	301.27	297.93	303.11	300.16	300.07	298.58	304.83	299.01	306.29	302.61	303.57	298.25	300.76	298.64	304.47	300.85	308.18	305.34
313.64	318.73	323.07	320.38	316.26	317.75	317.06	319.76	319.36	318.51	320.41	320.69	324.56	321.06	318.44	318.23	316.57	318.73	319.77	312.15	313.19	318.26	321.63	318.15	320.85	312.91	318.83	317.95	323.11	317.76	318.54	319.84	320.22	322.73	317.33	318.02	321.72	318.41	324.22	319.56	317.33	319.97	319.64	321.58	324.98	317.8	319.41	322.37	317.21	318.49
311.31	314.5	312.1	320.33	314.04	309.37	312.05	311.38	315.28	317.71	314.67	312.14	313.51	306.38	309.7	310.81	309.03	314.8	310.51	304.74	311.44	311.1	310.5	315.7	312.06	312.57	315.21	316.78	318.52	316.14	314.7	313.63	315.11	313.8	313.19	313.7	315.98	307.22	314.37	312.2	317.04	312.6	315.24	311.6	315.96	313.19	313.25	314.15	312.24	318.72
320.22	320.28	316.93	317.54	318.69	320.77	319.29	322.42	317.11	318.8	326.08	317.82	318.43	316.46	319.42	316.44	316.86	319.22	321.32	318.97	321.28	322.72	319.78	320.26	318.32	314.66	317.9	313.23	323.55	313.02	319.6	317.51	319.75	317.57	322.26	311.58	321.03	323.39	320.39	318.93	319.89	318.73	315.06	319.26	314.82	315.13	314.58	321.39	318.6	319.59
299.88	306.68	299.51	309.35	303.84	303.56	304.81	298.8	299.8	304.16	302.59	304.65	307.33	302.85	297.39	301.97	304.11	302.55	306.01	302.85	307.06	302.05	295.81	299.35	304.48	294.48	305.2	300.23	309.68	302.35	309.09	304.44	301.01	304.83	308.14	307.9	300.78	302.94	299.81	301.92	304.33	308.51	303.41	300.47	309.33	300.55	301.39	297.66	301.32	303.16
305.55	306.2	300.72	302.33	304.69	308.67	308.17	302.83	304.19	307.75	309.75	302.68	307.29	305.8	313.66	307.8	302.78	309.52	310.89	301.04	308.93	305.05	307.81	303.03	301.61	306.09	307.42	304.37	307.78	304.29	303.8	304.72	312.55	304.91	303.64	303.42	310.37	305.35	308.45	309.1	307.95	305.37	306.51	304.49	304.61	303.41	302.65	300.47	305.29	310.21
301.39	298.63	305.25	300.92	302.74	307.41	301.73	300.52	301.56	299.73	299.77	305.15	309.77	307.04	305.75	301.65	304.56	300.16	302.47	307.98	305.65	302.63	298.54	300.53	305.05	311.38	307.11	300.83	303.81	302.31	303.59	299.78	303.63	300.78	305.41	303.9	301.23	300.65	304.74	303.2	305.42	301.81	308.59	306.55	304.59	302.74	306.58	304.75	301.11	300.88
325.41	321.48	325.43	326.67	326.82	327.36	325.65	331.14	326.84	333.47	326.78	330.12	329.47	325.06	324.33	321.85	326.33	323	324.68	325.95	328.76	326.12	330.11	327.02	330.13	325.73	326.86	329.15	325.8	325.35	326.22	328.61	330.09	330.59	325.19	324.94	323.58	325.64	327.21	325.27	329.86	322.02	323.64	321.61	328.93	329.87	330.99	326.95	326.61	328.39
314.05	313.55	311.67	310.96	309.21	311.97	315.03	312.29	316.46	310.03	315.84	316.85	312.57	308.42	308.66	315.12	312.47	317.27	311.5	312.49	314.15	311.91	315.99	312.92	313.35	314	319.12	314.82	312.4	309.17	308.02	313.69	315.54	317.25	310.29	316.72	315.34	315.29	310.08	314.52	316.2	308.8	315.1	314.98	313.23	311.4	317.32	316.85	312.72	311.65
315.39	311.79	314.22	311.19	316.87	320.68	312.67	317.08	317.62	312.54	314.26	315.24	314.62	311.45	323.19	317.04	318.41	312.32	314.46	316.03	318.51	317.2	312.44	310.98	316.12	316.16	312.08	313.43	313.6	316.3	309.46	312.55	315.85	308.52	312.1	318.24	312.35	319.64	312.77	317.11	317.45	313.81	317.95	318.43	314	313.61	316.83	312.9	318.6	315.28
303.35	300.25	299.19	308.33	305.7	307.49	306.96	303.97	300.09	303.86	306.79	304.76	298.82	299.08	303.34	301.55	302.97	307.34	307.14	299.05	307.65	304.61	301.51	306.61	309.45	303.83	298.25	301.51	297.67	304.63	297.77	305.38	299.31	298.73	298.46	308.44	311.35	301.27	305.01	299.45	302.39	303.31	305.26	300.53	303.32	301.47	305.08	300.22	299.53	300.74
310.82	305.68	305	306.28	305.14	308.59	309.58	302.94	305.28	306.9	305.92	307.33	298.04	300.07	302.37	304.23	305.44	304.95	307.44	305.08	311.05	302.56	307.58	306.58	304.2	302.07	304.75	308.69	306.05	305.52	308.62	307.87	305.98	306.52	310.79	311.83	309.51	310.18	305.71	307	307.19	304.39	306.28	304.44	312.33	301.67	300.01	309.69	307.75	306.26
309.91	304.87	304.51	315.82	310.5	311.5	314.71	312.75	311.74	314.2	311.17	313.22	310.02	309.15	313.97	314.29	308.87	312.01	313.71	311.99	308.94	315.59	314.99	307.12	312.39	311.94	318.08	309.85	308.68	310.17	315.92	308.37	314.32	313.73	312.61	309.68	309.3	311.44	310.84	319.66	316.16	314.11	309.68	315.86	315.23	307.81	313.68	307.32	311.31	314.82
317.38	315.07	320.75	314.49	313.77	314.18	319.53	318.43	312.06	317.48	319.33	318.34	316.56	315.31	316.75	317.28	314.85	318.2	319.27	315.31	319.14	317.7	313.78	317.9	319.16	320.59	318.33	316.74	321.67	320.68	322.83	321.58	315.52	312.52	318.3	319.15	320.86	319.41	311.02	321.06	318.73	315.43	317.58	316.9	313.1	315.2	316.29	317.58	315.24	317.74
315.01	316.15	318.04	316.25	319.79	317.17	311.09	312.59	316.43	316.52	316.41	317.11	318.34	315.6	316.53	314.21	309.91	317.15	311.99	314.97	316.24	315.65	314.82	319.37	314.84	310.35	314.96	317.43	312.3	315.18	311.03	317.19	311.54	316.61	316.5	315.04	314.05	315.97	315.16	317.13	315.31	313.93	315.7	312.94	310.55	313.28	314.32	312.51	316.82	309.18
334.45	331.22	326.32	329.23	332.35	331.83	326.46	327.09	330.32	330.8	330.02	328.69	325.77	328.23	322.58	334.08	335.11	329.85	323.27	325.54	328.92	326.16	331.75	335.35	331.56	327.31	327.7	331.04	329.86	329.07	331.87	333.93	331.7	323.62	326.84	328.51	325.92	330	321.08	328.06	329.89	327.54	331.28	320.89	328.43	327.69	330.79	326.71	328.57	328.85
303.72	305.76	306.31	307.17	304.12	307.27	302.43	303.35	305.5	301.98	308.91	306.89	298.43	306.02	307.03	302.31	302.58	308.25	300.27	305.43	305.76	300.12	300.33	304.78	303.77	304.43	310.9	305.04	303.32	308.21	306.92	304.92	306.37	305.96	303.39	308.08	301.55	303.38	302.4	298.52	304.4	301.76	302.62	306.11	308.83	303.83	307.13	305.02	304.06	307.64
292.74	299.95	292.49	295.24	294.47	294.99	294.88	294.57	298.3	290.57	289.29	293.7	296.85	295.62	293.93	288.81	296.18	295.08	295.35	290.98	296.29	293.82	288.89	292.57	288.55	298.3	294.5	291.15	295.37	292.9	292.14	299.58	291.47	292.18	298.35	289.34	293.75	293.59	291.16	289.12	290.24	293.86	293.34	294.32	295.08	290.15	293.95	296.72	292.04	292.56
301.59	302.32	303.69	308.5	308.19	301.12	305.16	297.21	304.25	303.71	300.7	303.53	302.15	300.31	303.93	297.06	306.8	301.63	302.98	305.56	298.33	301.83	303.14	297.11	304.54	304.25	303.77	302.9	298.59	302.51	306.45	301.35	302.15	301.66	299.56	304.1	300.19	302.47	302.63	303.2	300.95	296.11	303.05	304.72	304.45	304.46	307.93	303.33	305.48	296.64
305.87	307.28	309.32	304.37	305.36	302.2	306.7	310.49	306.1	305.14	305.77	306.51	310.65	308.09	305.81	305.61	306.13	308.23	308.48	305.89	312.17	302.83	312.92	304.36	306.05	309.64	306.03	305.91	301.86	304.63	310.14	305.74	307.5	308	310.36	307.13	302.02	308.15	306.33	302.42	308.97	306.28	307.77	306.99	308.55	310.86	310.31	307.31	305.88	309.35
317.98	320.09	320.43	320.14	320.87	314.68	322.92	320.28	318.43	320.91	316.13	317.94	313.85	323.12	315.02	316.68	314.77	323.13	315.83	319.83	317.17	317.19	318.59	322.97	315.86	319.85	319.89	314.26	320.93	312.98	316.4	317.84	318.63	317.03	314.35	317.51	317.74	316.21	318.14	312.09	315.11	324.32	317.89	319.81	319.38	317.93	321.52	325.92	317.6	315.79
301.92	306.66	302.87	305.19	304.97	301.85	309.17	308	302.68	310.28	301.91	305.02	301.8	306.15	306.52	306.31	304.61	310.18	304.4	310	303.71	306.27	305.34	306.35	302.65	302.19	311.79	306.31	298.87	308.21	305.6	308.66	307.68	308.65	302.52	304.95	305.27	305.92	306.69	306.92	304.94	307.4	307.94	304.09	302.16	307.98	306.44	301.99	306.16	302.83
302.18	297.8	297.05	305.31	302.21	295.27	305.56	298.73	299.52	300.77	301.73	298.5	300.1	299.08	295.46	297.35	298.64	300.27	296.12	306.21	293.4	301.2	300.12	301	298.57	298.97	295.79	303.43	301.28	303.71	298.54	303.25	299.4	300.95	299.18	301.24	299.09	297.46	300.34	301.93	304.98	301.52	294.78	298.92	301.1	300.42	302.58	296.97	297.45	298.64
307.56	304.87	305.81	305.78	306.56	306.77	301.45	308.34	304.41	308.25	303.81	299.12	306.6	307.95	305.13	302.97	306.87	303.32	302.58	307.3	305.99	308	305.26	306.11	303.77	307.92	303.9	304.57	303.22	303.05	301.39	303.51	303.17	301.35	303.44	306.97	311.49	305.46	301.25	302.95	307.21	308.29	298.8	305.73	303	300.15	302.63	304.64	303.97	306.49
294.57	297.84	298.65	289.3	299.92	295.66	292.78	295.93	288.04	292.14	291.52	295.86	290.79	298.16	297.35	295.95	294.67	291.43	295.64	297.34	296.69	293.96	287.4	294.77	296.07	294.7	299.77	296.92	296.32	295.26	290.05	290.45	293.97	294.93	296.7	299.29	290.95	291.09	297.65	292.6	291.86	295.96	296.65	297.32	295.81	292.43	294.36	294.25	298.9	293.39
318.96	313.5	311.94	316.44	314.98	311.52	311.71	317.94	315.87	317.8	313.76	316.06	317.3	317.54	312.05	311.2	312.97	317.37	313.86	311.2	314.1	313.43	316.24	316.51	315.67	315.23	316.48	315.26	317.29	316.2	311.24	318.4	312.79	311.67	316.37	315.22	318.48	312.31	316.13	314.86	312.41	315.76	318.59	318.05	316.48	318.94	314.07	310.11	313.1	308.48
319.52	321.31	316.54	318.4	312.16	314.62	319.54	315.41	314.66	315.49	314.2	315.8	318.38	315.03	318.82	318.11	315.55	317.19	320.18	314.67	319.93	316.7	315.24	314.66	316.26	315.67	315.87	314.96	311.7	315.66	317.91	316.17	313.5	309.58	318.83	312.83	318.52	320.75	312.73	320.68	312.35	317.22	312.92	314.52	311.52	317.62	317.59	320.63	314.4	316.82
302.75	300.14	305.79	307.75	303.96	297.28	304.6	298.07	305.05	305.1	303.48	305.27	308.52	309.76	309.42	306.25	304.24	303.62	302.01	307.55	309.15	305.6	305.86	304.59	303.23	306.7	307.99	305.91	302.65	307.31	305.32	304.68	303.67	302.63	306.69	306.65	305.59	302.34	308.36	305.24	302.3	304.02	307.05	301.4	304.69	310.24	305.54	308.14	304.28	307.46
301.91	304.7	302.38	307.17	300.77	298	304.29	301.34	300.28	300.91	302.44	299.04	300.19	309.12	304.05	302.11	297.21	300.82	303.96	301.67	299.13	299.63	299.47	301.06	301.05	304.47	303.62	308.71	299.58	301.27	303.68	299.02	302.33	304.44	304.39	296.41	306.1	303.13	301.01	304.5	300.3	300.68	303.62	298.99	302.13	299.27	302.75	300.36	303.03	302.68
294.94	302.61	304.22	301.72	300	303.88	294.56	305.25	299.91	305.4	294.66	297.57	301.13	295.42	302.17	303.57	296.94	303.75	301.18	299.15	304.17	299.39	296.22	304.16	297.36	301.03	298.44	292.64	305.28	303.31	297.91	301.17	301.38	300.38	303.87	298.55	300.45	300.64	305.21	297.4	301.73	300.49	307.22	303.98	299.78	305.24	304.19	303.39	298.16	304.86
303.79	300.76	305	305.13	305.58	306.77	305.02	301.17	300.93	297.43	302.19	298.25	304.51	302.26	305.69	304	298.5	300.16	310.04	299.59	298.71	306.63	303.56	303.8	301.48	300.47	301.79	301.21	296.24	301.81	304.07	299.31	299.04	301.77	305.94	302.76	303.01	302.44	299.89	299.78	302.09	308.97	302.49	302.45	304.13	300.62	298.61	302.2	304.89	295.05
308.81	301.32	301.48	303.53	307.14	307.95	307.24	309.47	312.46	306.43	311.46	313.25	312.03	305.62	305.37	305.74	304.91	301.97	305.47	306.37	308.58	302.49	307.42	306.7	301.78	310.98	309.76	307.14	302.84	306.07	303.86	305.96	306.83	307.21	304.02	307.07	302.3	306.15	305.85	308.78	302.93	305.38	305.72	307.84	303.18	305.63	304.3	308.15	305.1	309.54
304.65	308.52	307.79	307.17	308.24	309.03	301.86	304.29	298.64	309.64	311.07	303.39	307.64	304.39	308.59	307.84	315.32	312.05	308.42	307.48	304.81	307.22	307.38	311.77	309.85	302.67	307.6	311.67	307.7	309.1	307.78	308.63	308.21	308.8	306.13	306.81	309.75	310.43	305.75	309.19	308.98	309.39	304.78	308.89	308.86	310.76	306.72	310.2	309.27	306.78
313.84	317.44	311.23	317.23	311.65	311.65	311.9	310.59	314.9	312.71	314.13	319.42	319.88	314.42	312.65	310.7	317.81	315.2	314.95	315.33	317.1	317.37	314.17	316.78	312.8	313.48	308.39	314.42	310.81	312.78	313.48	316.49	318.83	317.28	317.95	319.46	311.75	311.96	313.98	313.69	314.97	315.01	315.93	318.29	316.12	315.79	317.8	310.43	320.99	313.25
307.62	306.01	304.52	301.39	305.22	304.62	302.46	304.75	304.26	306.12	308.14	303.78	304.75	304.45	302.31	308.19	305.18	304.81	301.26	299.24	305.47	306.24	306.57	305.83	302.2	306.36	302.88	307.17	303.51	308.42	306.73	306.85	308.47	307.5	307.02	301.37	304.22	304.69	304.23	305.43	303.62	308.67	308.81	309.12	300.56	308.43	302.26	306.41	306.5	308.65
300.08	304.8	303.42	307.47	301.92	306.57	307.76	303.62	302.62	302.06	304.54	302.1	295.19	301.24	305.48	306.15	304.6	303.3	300.71	304.59	302.61	306.63	306.44	305.76	298.36	301.7	302.87	299.77	302.58	302.57	299.16	303.53	302.53	303.11	302.62	304.27	300.88	304.12	305.29	300.44	302.24	304.6	304.49	306.41	299.33	300.06	304.37	305.26	305.08	305.32
314.47	311.49	316.97	313.03	317.62	318.6	311.4	313.72	318.98	312.39	318.98	321.22	317.51	317.01	317.15	322.15	317.61	321.85	314.22	322.95	317.97	320.86	315.9	316.84	313.74	317.12	320.56	317.92	319.8	315.73	312.65	314.4	317.84	312.39	314.79	319.31	324.21	319.68	318.63	316.18	315.6	315.72	314.22	322.34	317.52	319.36	312.34	316.6	318.86	312.26
297.19	301.88	304.01	302.06	305.94	306.32	298.41	298.55	302.83	305.49	301.31	304.51	299.28	303.85	299.37	302.7	307.31	304.4	309.18	302.68	303.75	302.82	306.52	299.58	304.46	298.26	304.08	298.64	299.34	303.04	303.9	300.43	305.99	302.32	302.4	303.84	306.1	307.51	300.26	303.17	304.52	304.59	300.62	303.57	309.78	300.21	300.11	302.1	308.79	299.26
309.38	309.77	318.57	314.48	309.73	308.24	310.76	312.3	310.62	314.68	314.97	310.67	312.44	307.03	312.08	312.94	309.65	313.09	310.7	316.02	312.97	308.55	312.16	311.18	310.37	314.61	305.06	314.92	308.85	307.86	311.14	310.66	312.06	315.68	307.26	314.92	311.24	316.11	306.97	309.53	304.93	307.23	311.62	312.69	311.51	311.69	314.78	305.47	312.3	315.73
289.73	293.55	296.99	300.16	299.13	293.17	289.48	295.33	294.42	298.56	295.32	294.68	295.12	289.49	293.2	296.57	297.62	295.7	293.21	295.15	294.7	300.66	291.25	295.68	292.67	292.49	292.4	289.09	290.57	295.07	296.74	295.9	294.09	295.33	293.78	297.53	298.17	297.63	287.09	291.45	294.56	293.28	293.69	295.29	290.71	298.31	294.79	293.25	290.69	299.95
303.43	312.01	308.77	311.18	312.69	307.34	310.36	307.3	309.93	307.96	311.26	308.18	314.48	309.79	310.08	310.4	312.09	306.57	306.12	314.59	311.06	306.74	310.83	313.32	314.96	313.82	309.8	313.33	308.95	309.16	306.49	309.1	314.89	304.71	308.24	303.97	314.13	311.32	310.56	312.94	308.95	315.3	308.34	311.09	309.33	306.86	306.99	309.3	306.46	309.75
305.84	303.45	305.03	306.07	308.79	299.84	305.64	297.69	304.76	304.45	301.81	306.03	308.94	303.27	306.75	303.63	298.7	300.84	304.62	302.15	304.76	303.5	308.74	304.39	305.94	306.52	303.79	304.68	303.66	307.01	302.1	303.02	306.51	296.9	303.44	303.83	307.83	302.24	309.22	303.48	305.72	307.31	304.98	301.93	299.78	300.71	304.88	306.25	305.87	310.19
304.59	305.05	304.98	299.71	300.5	305.24	309.01	303.4	302.34	304.64	303.14	298.68	300.46	304.53	305.16	301.9	301.42	303.85	303.04	305.46	305.46	305.41	302.13	303.79	299.24	307.31	304.04	303.55	305.49	306.33	301.28	304.71	305.53	305.92	302.84	305.73	306.44	300.74	302.59	298.69	307.5	304.26	303.36	303.27	303.73	296.14	299.42	298.85	302.9	301.23
305.44	307.2	309.65	309.34	306.36	310.52	303.97	309.34	307.48	305.35	306.99	305.9	306.29	307.59	308.68	309.88	308.08	308.76	309.02	309.74	312.2	299.27	303.11	303.52	306.4	307.5	304.28	309.31	309.77	304.98	307.75	304.9	306.47	303.6	308.81	307.59	308.8	305.42	310.05	307.27	310.28	305.73	307.57	304.02	309.26	307.52	303.97	308.99	310.24	310.43
303.82	306.09	305.95	299.23	304.25	300.26	300.68	301.81	299.33	296.85	307.2	299.73	301.82	299.86	298.82	296.1	306.8	308.02	302	296.86	303.04	302.08	300.96	303.09	299.26	304.81	300.02	297.72	298.37	305.37	300.23	303.68	299.17	298.03	300.38	302.24	298.14	306.45	301.06	300.97	301.87	303.5	301.36	299.97	300.11	301.89	297.13	301.78	298.29	303.87
304.29	301.06	303.06	298.42	305.29	311.97	311.63	301.46	301.75	301.45	306.65	301.2	301.46	302.23	309.6	302.44	297.85	303.76	298.56	300.94	304.62	301.91	301.34	306.64	305.08	298.79	304.26	299.7	310.44	299.47	303.78	305.75	300.39	307.73	303.62	306.46	309.3	305.11	304.22	304.07	303.06	303.37	301.26	303.86	306.24	304.9	310.44	304.6	306.67	303.2
316.77	315.94	313.01	315.81	318.54	313.63	313.08	317.14	315.01	317.05	319.32	318.12	317.05	311.25	317.45	316.08	317.07	313.6	314.99	312.49	318.86	314.93	318.08	311.47	318.75	318.71	309.97	318.52	316.18	315.55	317.89	317.91	314.19	314.06	317.95	313.36	317.53	310.1	317.55	317.03	319.16	308.64	314.12	317.78	317.79	315.64	317.39	312.95	314.85	314.85
294	297.81	295.95	294.85	299.74	297.03	295.6	296.95	294.67	297.05	296.28	291.35	298.54	295.66	300.3	295.68	292.91	291.73	299.03	293.91	294.12	298.02	298.64	295.27	292.33	293.08	298.87	292.17	299.38	297.28	301.87	298.04	294.01	295.55	303.44	293	300.76	299.66	297.8	296.09	292.13	297.38	296.29	293.84	296.44	293.22	297.09	301.49	298.36	296.31
310.26	311.57	310.33	312.11	311.35	313.47	314.34	312.8	309.16	316.19	312.52	313.14	307.15	318.43	310.17	314.86	314.18	312.09	310.57	305.92	308.52	313.78	313.43	314.3	304.4	308.6	307.56	311.24	319.45	310.64	308.96	310.2	315.13	313.54	312.21	310.7	309.79	311.59	312.3	312.71	310.45	316.06	313.44	315.83	309.06	313.1	310.55	312.04	311.15	310.94
305.14	302.45	301.36	306.89	303.19	306.34	301.17	302.83	307.64	302.26	310.56	308.54	303.73	298.7	299.34	310.51	301.36	306.91	304.22	306.96	302.89	304.39	309.08	306.73	305.91	301.86	301.98	306.03	301.09	306.16	304.39	305.8	303.66	304.73	306.57	302.69	308.79	302.02	306.96	308.85	304.13	304.86	304.5	301.17	303.23	308.28	312.31	302.83	301.55	305.82
311.65	315.44	316.9	313.96	314.54	309.71	312.67	307.57	309.01	314.8	315.12	318.15	315.24	314.16	309.88	310.76	314.59	316.56	313.94	314.86	313.95	307.06	311.88	316.61	308.9	308.01	307.26	314.78	313.63	315.29	311.14	308.14	316.44	313.21	313.36	311.9	316.07	309.47	313.48	308.94	313.05	310.94	309.67	310.68	312.82	316.19	311.93	315.44	314.84	310.59
301.19	288.7	298.22	295.71	289.82	292.91	294.71	292.59	296.75	292.29	294.01	295.26	294.85	293.15	295.74	289.24	297.06	298.1	296.85	296.68	296.38	293.89	293.84	288.84	293.91	295.88	300	296.09	294.21	296.39	297.42	292.35	295.33	288.94	294.9	287.82	287.64	295.26	295.97	294.09	297.42	299.45	296.5	292.4	296.06	294.29	296.11	291.45	295.37	291.15
313.56	316.71	317.19	315.18	313.51	316.44	317.2	315.21	318.43	317.71	316.5	319.53	315.43	313.73	312.22	319.55	313.79	316.47	315.72	315.68	318.36	323.58	312.74	315.26	318.37	324.13	311.52	313.15	318.33	313.68	315.17	313.18	317.43	313.28	318.03	320.11	316.7	312.27	316.25	313.15	314.93	310.18	317.72	313.77	319.04	315.98	319.72	315.41	315.8	312.83
303.87	308.55	304.77	300.76	299.55	307.7	301.88	302.41	303.14	301.26	303.77	305.04	300.4	303.85	305.82	296.81	301.32	305.04	306.28	304.96	306.84	303.38	306.67	303.47	298.4	303.09	300.52	296.35	304.14	301.48	302.6	300.58	301.05	300.89	306.19	300.19	297.89	302.41	303.35	303.24	302.52	302.63	298.49	305.01	300.41	302.49	303.53	301.29	300.68	303.46
306.56	301.44	300.88	305.93	303.27	303.63	304.88	305.26	305.49	302.06	306.43	305.57	303.17	306.77	302.69	300.44	306.95	306.35	307.93	305.83	310.48	303.6	308.66	309.81	304.89	305.94	303.92	304.67	303.29	304.18	311.37	308.92	302.01	310.8	306.44	305.99	307.25	311.06	306.98	307.87	306.26	304.36	304.12	307.64	307.8	304.43	307.9	305.34	305.12	309.07
317.7	316.51	319.64	317.99	316.68	317.41	319.19	316.34	312.44	319.58	320.63	314.25	316.38	322.27	317.8	318.97	313.77	321.06	318.08	319.09	316.15	314.39	315.87	318.46	319.2	320.43	309.92	320.92	315.22	316.58	310.73	320.68	321.37	319.47	317.24	327.67	316.81	313.27	316.24	323.88	321.35	309.19	318.52	318.21	321.65	321.71	319.54	320.37	323.72	314.64
312.29	310.44	310.7	312.84	310.43	312.4	310.84	311.71	308.02	308.83	308.05	308.73	313.16	311.98	311.79	312.57	307.16	313.64	307.04	312.12	311.38	304.75	309.77	305.7	310.95	309.73	317.18	302.95	308.38	311.72	312.08	311.91	309.99	311.98	310.34	310.99	313.92	313.18	310.64	307.98	311.35	307.67	311.79	312.32	312.38	312.35	309.21	312.83	307.08	313.6
301.58	307.25	306.97	306.99	301.71	305.09	300.99	307.12	302.47	305.79	305.46	301.06	303.22	306.18	304.75	312.01	302.82	306.06	306.8	299.61	303.6	307.48	304.86	311.09	307.71	299.86	308.76	307.11	303.99	302.42	310.44	298.56	302.43	309.63	303.8	304.44	303.17	302.91	310.09	304.69	302.68	314.17	305.73	308.41	308.74	309.03	304.59	303.84	309.21	308.59
330.77	329.2	325.26	326.4	326.75	326.79	331.67	323.04	326.38	329.54	326.9	328.38	326.56	331.84	329.73	333.76	334.57	328.89	327.92	329.18	331.92	324.53	329.13	327.43	328.8	326.5	331.53	329.54	329.21	323.01	328.09	325.2	330.64	330.2	330.43	325.98	334.14	330.83	328.63	328.22	328.65	330.5	333.02	328.56	328.42	327.47	334.17	326.95	329.03	329.11
305.68	304.15	305.18	304.33	300.05	305.19	303.9	300.47	305.52	308.85	305.42	302.69	303.92	300.61	296.41	305.54	306.15	303.31	301.05	298.64	307.94	301.59	305.34	301.8	303.53	304.35	305.07	301.18	301.91	299.71	307.82	304.97	307.58	303.64	301.06	302.33	302.91	302.8	300.88	301.54	297.9	307.29	298.72	300.05	306.74	304.64	297.77	305.46	298.38	307.34
295.04	294.28	293.93	292.51	297.51	295.21	296.78	297	298	296.93	298.69	295.11	293.74	294.39	297.19	298.25	296.16	302.1	296.29	295.38	292.87	294.54	291.49	290.81	296.06	293.98	294.58	289.68	294.42	294.7	292.43	298.38	295.2	297.34	297.69	292.72	298.29	295.86	291.41	296.55	298.72	300.02	296.15	299.85	291.6	295.36	292.72	292.67	295.99	295.18
309.66	304.01	294.77	307.29	308.15	306.15	306.57	304.6	305.88	305.59	307.68	306.88	306.94	301.93	307.85	308.95	302.55	296.77	305.44	306.23	306.1	307.16	304.89	302.65	304.03	302.95	308.55	301.99	302.91	301.34	309.74	307.34	308.05	307.87	305.66	307.4	300.82	300.44	296.94	303.58	298.71	304.41	302.49	302.35	306.32	306.32	304.66	300.5	303.26	303.58
305.47	305.44	308.28	307.27	303.42	303.86	300.05	302.22	301.52	302.57	307.97	301.55	304.66	308.4	304.5	303.1	300.9	309.61	305.93	303.38	304.69	301.8	311.37	297.01	304.25	300.89	306.4	307.67	307.76	307.05	306.75	301.63	301.39	299.67	303.52	305.43	301.07	309.75	306.89	306.37	302.88	300.82	304.47	309.28	307.07	302.38	303.91	307.31	303.54	309.02
320.92	323.81	317.36	323.56	326.32	322.03	331.29	326.56	326.75	327.89	324.44	321.89	324.44	325.31	327.08	324	320.31	324.59	322.73	327.44	327.75	323.1	328.06	331.11	327.98	325.76	320.58	324.39	327.63	330.34	319.83	326.48	325.31	325.05	321.65	332.26	325.94	322.39	326.83	327.32	324.09	325.18	322.45	325.28	325.09	327.29	325.74	323.13	328.94	326.14
318.42	317.63	316.28	316.5	319.5	317.67	314.34	310.35	316.46	321.83	322.32	314.29	322.8	318.72	315.88	318	320.7	317.44	321.7	321.66	317.91	313.12	318.87	321.85	322.3	315.74	317.91	317.79	314.08	317.87	321.77	313.5	314.6	315.77	313.06	313.06	314.12	316.18	323.17	318.5	315.53	319.92	318.27	321.19	319.01	319.96	317.66	319.04	313.03	317.95
296.88	293.69	299.03	295.24	295.79	295.23	295.84	298.39	297.11	294.88	294.87	302.14	292.11	296.67	292.38	292.52	297.41	293.31	294.86	293.16	295.95	295.88	296.16	293.61	291.01	297.57	294.35	293.23	297.43	292.25	298.26	293.34	297.22	295.84	300.32	295.37	295.07	293.47	292.98	292.81	292.53	294.1	299.16	295.01	290.47	296.97	295.42	298.14	292.16	298.61
295.73	298.63	300.99	289.76	295.56	298.21	291.08	291.69	298.31	299.19	296.1	293.41	297.31	298.47	292.34	302.25	298.26	297	298.08	296.92	299.73	292.99	300.45	297.95	295.36	298.61	299.96	293.16	297.45	304.17	295.01	294.79	298.53	301.3	297.77	295.42	301.06	295.27	298.67	299.19	292.6	295.66	296.46	302.06	299.32	295.4	291.62	295.49	302.07	296.57
308.72	309.12	310.02	302.66	309.63	307.2	307.87	307.99	305.82	303.98	304.23	305.44	308.23	303.86	308.62	311.89	303.97	308.13	304.28	311.73	308.29	307.67	305.14	303.7	313.52	307.78	304.62	304.64	308.86	306.77	307.68	304.22	302.78	309.85	306.67	308.45	305.46	309.88	308.81	312.34	309.57	306.2	305.35	309.18	307.2	306.73	308.99	314.45	309.85	309.03
314.42	313.28	315.23	316.91	317.21	314.05	315.38	312.36	312.73	314.7	317.35	313.03	315.7	320.37	315.44	314.49	311.79	314.31	310.89	316.35	315.56	313.05	314.31	316.61	316.49	314.49	311.96	311.41	315.28	317.3	315.42	312.67	313.58	313.7	309.26	316.41	315.88	313.2	314.98	310.23	313.39	318.47	315.34	318.39	314.32	319.27	311.8	318.35	315.89	314.49
301.76	304.01	298.01	301.37	297.06	298.57	301.94	304.03	301.42	303.83	303.63	305.05	303.9	300.53	301.13	299.79	307.26	302.48	298.72	299.38	304.16	301.76	305.2	299.04	299.71	304.49	304.59	302.51	301.23	298.95	303.68	305.18	299.74	302.55	301.26	301.22	304.5	303.4	300.55	297.02	303.82	300.88	304.32	301.95	303.63	298.18	303.69	300.25	304.14	301.15
328.61	326.65	327.24	333.23	328.41	325.35	325.47	326.35	326.94	328.42	330.98	328.37	328.11	326.05	328.89	326.57	327.65	324.24	323.37	323.8	330.39	329.92	329.79	327.28	333.79	331.85	323.96	330.56	322.2	327.8	333.88	330.53	328.32	326.21	329.63	323.66	326.96	323.51	326.24	327.38	323.98	329.19	331.62	330.42	325.37	330.62	329.38	333.1	326.76	328.47
309.69	311.69	318.73	309.52	308	313.98	311.43	312.71	311.23	311.74	309.5	316.74	312.57	310.01	305.68	307.71	311.28	307.1	308.17	309.03	311.64	312.5	309.91	310.17	312.83	314.02	308.59	313.31	313.29	312.53	316.05	314.06	312.09	309.93	309.59	310.69	308.05	311.18	312.59	310.57	314.06	308.81	310.07	312.47	311.3	311.14	313.01	311.69	313.97	312.4
307.64	310.49	315.92	310.25	308.34	309.14	312.25	311.64	313.57	312.95	313.2	312.82	311.05	312.54	309.4	314.36	310.96	312.94	309.91	313.51	309.13	317.04	309.18	308.87	311.4	313.26	315.34	313.98	308.67	311.87	317.27	312.41	309.08	311.96	312.06	315.93	314.74	312.86	314.98	312.62	313.76	313.3	311.64	311.43	313.33	312.74	309.94	306.53	318.1	312.96
310.43	310.88	313.78	310.5	309.48	307.2	306.81	305.19	315.79	312.53	312.49	309.91	314.14	312.31	307.21	309.09	305.94	307.97	314.08	308.13	313.41	306.86	314.11	310.54	310.56	308.52	306.18	309.43	308.69	307.11	311.73	307.98	307.15	313.23	306.6	309.32	310.08	312.05	307.36	316.92	309.97	312.73	308.99	314.27	306.17	311.45	306	309.49	307.04	310.88
305.57	308.92	304.26	301.15	308.76	307.62	300.79	305.45	308.35	306.85	296.23	306.28	311.15	309.1	303.74	303.29	303.17	308.28	302.61	302.53	305.38	304.87	304.91	304.36	308.55	307.06	307.86	306.05	306.89	299.72	303.29	300.52	302.61	305.86	303.45	304.98	308.63	303.89	303.44	306.48	303.43	306.94	304.79	302.65	303.06	302.34	306.05	299.5	302.12	304.38
306.93	302.65	302.5	305.26	303.47	303.7	305.51	303.89	306.96	304.74	306.9	305.79	304.23	304.01	300.82	308.1	305.64	305	303.74	306.6	300.44	303.78	301.81	307.19	305.19	301.46	306.33	304.95	306.06	307.51	300.93	308.23	307.08	308.78	311.05	302.52	305.36	301.61	309.2	304.12	300.85	306.83	299.54	301.55	309.49	305.08	302.47	303.91	306.9	304.48
297.97	302.98	304.4	307.01	306.25	303.74	311.09	305.63	306.07	306.06	306.1	307.6	305.96	305.42	302.87	304.26	305.48	309.36	303.1	301.63	307.54	300.89	300.17	308.85	302.31	310.7	304.56	305.12	308.43	309.19	302.61	303.46	306.99	304.08	300.83	302.53	303.19	303.2	308.48	309.85	306.15	301.06	306.52	303.12	303.78	310.92	300.5	300.63	303.88	301.1
303.61	300.11	308.15	307.48	308.29	304.13	306.86	304.61	303.36	302.36	303.63	306.1	303.57	302.19	306.06	303	307.33	309.58	305.37	310.26	304.4	303.05	297.5	303.31	307.07	305.32	303.99	301.7	309.12	304.65	304.32	300.21	303.28	310.21	307.29	306.5	308.7	308.68	304.52	305.26	306.88	297.99	308.9	309.14	309.28	306.12	306.07	303.81	310.94	304.15
291.5	298.19	295.7	297.56	300.69	298.63	296.5	294.03	290.78	301.3	292.97	294.31	293.56	297.42	292.37	295.31	300.13	293.57	295.95	294.21	298.19	290.22	297.16	300.58	301.38	296.04	291.77	296.47	299.46	295.53	298.19	293.27	293.34	297.54	294.94	296.02	293.98	296.78	292.6	297.41	298.79	292.42	297.02	293.11	291.39	291.69	293.12	291.88	295.78	292.11
314.6	313.76	318.75	321.5	315.73	313.28	324.3	320.91	318.44	310.14	313.24	318.48	320.2	312.92	317.66	317.98	316.28	314.84	320.42	316.27	319.14	319.35	314.31	315.72	310.33	321.01	318.41	320	320.35	319.31	320.51	316.71	316.54	316.41	317.53	314.82	314.16	318.82	319.05	319.98	314.56	314.05	315.84	320.47	319.12	319.63	313.9	313.32	317.14	313.42
300.32	309.76	309.35	311.03	307.57	309.6	316.16	303.19	314.06	311.62	305.27	308.96	313.19	308.51	310.02	305.87	309.1	304.15	310.08	309.37	306.16	311.26	314.06	309.53	307.17	308.98	307.01	311.38	311.93	306.55	310.18	307.57	305.5	312.03	305.76	310.27	309.21	311.14	313.54	306.44	310.44	310.81	313.45	310.18	312.83	308.53	313.65	305.74	311.68	307.43
300.39	300.61	304.11	304.47	303.44	305.44	309.52	303.33	300.69	304.12	303.21	308.44	300.04	306	304.33	305.09	306.43	300.28	302.64	303.11	305.77	305.6	298.64	299.44	304.97	306.07	303.42	304.67	306	302.15	303.5	307.45	304.22	303.75	308.98	306.45	299.03	301.88	299.06	301.9	298.36	302.84	303.95	302.14	303.64	301.07	303.91	306.04	303.93	303.71
301.88	304.33	312.31	306.73	306.66	312.43	308.43	312.64	308.15	311.12	308.21	310.68	307.16	305.04	309.04	309.3	310.55	311.46	309.62	308.41	313.17	309.55	309.75	307.97	308.12	307.34	305.38	308.76	311.99	310.2	312.28	306.52	306.59	305.12	310.98	305.56	308.76	307.8	309.53	308.84	306.92	305.92	307.8	309.34	311.09	309.92	306.2	310.42	308.3	311.23
304.85	304.57	301.07	299.34	303.21	305.77	304.29	305.31	305.17	304.77	305.4	302.81	308.31	309.32	293.11	299	300.81	300.9	305.99	301.53	302.37	308.24	301.04	296.07	307.51	303.2	307.24	306.98	305.06	303.96	305.36	305.81	304.79	310.98	306.01	305.94	303.36	302.72	299.77	302.91	299.51	298.48	309.37	302.88	303.04	306.66	305.87	301.15	298.78	307.64
325.05	321.56	328.34	324.73	328.83	329.3	329.38	329.65	327.08	328.95	329.41	326.2	326.4	326.39	326.72	330.52	332.03	324.57	323.53	321.16	321.66	325.34	323.78	322.88	319.83	330.42	326.23	327.62	325.94	327.21	330.52	327.22	324.57	329.04	326.91	329.88	333.89	322.1	326.74	328.59	322.79	323.79	327.34	326.21	330.95	330.09	330.29	323	326.93	325.1
305.45	314.21	312.18	307.3	310.68	310.27	307.1	306.27	308.9	310.36	309.18	309.61	314.63	313.42	313.83	307.43	314.37	307.98	310.92	311.18	312.93	309.91	317.3	307.35	316.5	308.18	315.96	309.28	312.3	314.51	309.04	309.22	311.34	312.69	312.92	313.45	314.72	313.7	307.79	308.92	308.84	313.8	308.2	309.64	309.75	308.45	312.79	313.98	315.07	314.27
301.72	304.94	303.84	303.98	305.67	301.78	305.47	304.95	308.72	305.5	305.3	301.91	304.74	311.72	308.2	301.35	304.19	307.93	304.7	303.54	310.85	303.26	309.18	304.3	309.34	298.7	302.33	312.73	304.68	309.11	304.69	301.34	305.8	305.27	301.23	303.09	305.13	305.14	305.25	301.88	302.77	303.98	309.02	300.02	304.3	301.02	304.47	307.95	308.72	305.33
323.28	325.66	327.34	326.58	332	327.32	333.02	324.39	324.91	326.29	329.63	327.75	329.25	325.19	328.31	330.9	328.49	329.47	329.57	325.7	325.61	325.02	323	326.9	330.26	329.71	333.54	332.41	322.27	327.39	324.6	331.44	328.06	326.84	330.71	330.61	326.64	328.68	334.34	329.16	326.6	323.52	325.38	323.89	332.64	326.67	323.57	328.07	327.51	326.49
306.2	305.07	305.19	305.87	305.66	306.68	304.11	306.62	301.14	297.94	306.02	303.48	301.95	307.33	301.7	302.93	301.99	306.67	299.79	305.14	307.27	303.76	302.99	302.64	306.05	306.95	301.99	304.63	299.58	304.55	312.74	305.62	304.46	303.75	306.29	302.92	305.23	304.2	303.12	302.71	306.7	303.3	297.91	307.02	307.27	306.13	305.21	305.96	298.03	303.28
325.45	328.06	326.52	326.98	328.63	324.27	329.93	326.87	333.05	324.75	327.21	330.67	324.37	328.64	327.76	332.95	321.21	325.36	332.28	327.18	325.92	326.65	329.85	324.78	325.26	326.28	328.78	328.37	326.72	330.5	325.11	330.85	329.2	325.33	329.38	322.52	327.43	324.88	325.41	323.15	325.38	326.19	328.12	327.52	321.02	322.99	330.87	322.65	323.95	328.72
312.84	313.26	310.79	317.84	308.7	309.48	317.57	310.02	310.99	318.29	313.06	312.9	310.91	310.82	313.93	313.53	313.85	315.81	312.48	314.09	312.2	315.97	316.4	309.96	311.59	319.05	316.78	313.56	309.02	312.36	310.31	316	317.87	314.33	307.08	310.8	309.98	312.37	316.83	307.94	315.41	313.82	316.57	314	315.58	307.29	313.58	310.97	313.24	312.07
323.05	330.32	325.07	328.63	326.9	331.12	326.63	331.65	324.31	327.15	328.8	322.55	326.34	321.98	326.92	325.85	330.45	326.89	332.42	329.16	326.92	331.15	327.04	333.87	329.28	322.68	326.41	330.24	325.34	331.43	328.72	324.04	326.32	324.8	317.69	323.8	330.49	328.32	329.44	326.86	324.17	330.64	323	328.89	324.73	334.19	339.36	334.06	327.84	330.65
311.61	312.66	320.09	314.46	318.24	315.51	319.5	314.77	314.81	320.35	314.2	312.6	319.68	320.51	314.81	319.87	314.56	322.1	314.46	312.27	308.34	314.55	320.11	317.85	315.93	314.99	315.74	311.78	314.56	318.24	313.68	314.79	313.37	312.52	313.99	313.44	316.45	315.4	318.05	313.81	313.46	318.31	310.92	314.04	317.31	313.41	312.13	318.31	315.6	314.15
290.83	296.85	298.43	294.83	291.95	296.5	295.67	290.11	296.69	295.27	295.14	292	289.15	297.24	294.53	291.9	290.57	294.06	294.42	293.16	295.03	296.24	292.47	289.21	291.33	295.96	293.43	292.42	294.98	293.03	296.03	294.62	298.02	295.67	294.65	288.81	297.53	295.2	296.54	293.7	295.5	293.68	292.11	291.37	291.58	294.07	296.04	291.3	292.29	294.66
302.33	307.68	304.23	307.09	304.56	306.31	315.03	312.99	305.94	304.49	304.13	311.49	309.56	305.77	301.79	303.24	304.85	303.05	307.69	309.01	302.84	305.04	299.91	301.67	311.2	308.23	305.77	309	307.33	302.74	301.84	306.43	303.83	300.89	300.67	304.88	308.25	309.28	304.1	303.59	307.11	306.11	304.4	305.56	307.08	306.37	307.04	304.26	305.21	308.35
312.09	312.44	311.91	320.72	314.21	315.12	310.46	316.39	311.17	314.97	313.17	316.88	312.51	316.36	318.12	317.88	314.72	311.4	314.63	310.86	315.07	316.63	317.84	313.64	316.31	314.53	316.39	312.6	313.34	316.36	308.57	316.06	313.79	313.6	315.39	314.75	315.23	320.55	323.2	314.66	316.21	318.08	316.56	315.93	313.03	315.32	317.13	312.85	311.64	310.71
303.49	306.67	302.29	303.65	295.36	304.41	302.16	301.22	303.91	298.3	299.05	299.7	303.06	301.98	303.71	307.37	302.62	303.41	304.32	306.07	306.97	299.01	299.84	303.19	301.42	299.96	302.35	298.56	305.28	301.72	300.54	298.52	306.53	300.66	304.37	301.9	300.1	300.7	303.42	296.73	298.39	305.22	298.28	306.84	304.62	300.81	299.22	305.11	304.01	304.06
301.32	296.34	291.71	293.52	295.33	294.34	293.45	293.01	299.55	296.01	297.33	294.84	292.51	295.94	296.13	296.11	303.11	298.7	298.56	293.26	294.06	299.44	299.03	296.33	293.39	299.52	296.75	296.72	297.2	297.69	294.71	298.05	294.42	296.54	292.88	291.72	299.83	297.53	296.31	297.06	298.66	296.57	297.69	299.94	293.02	299.89	296.88	295.91	298.66	296.53
302.98	310.87	308.38	311.36	308.37	303.56	305.62	308.04	309.59	301.96	304.85	310.66	304.04	307.83	307.67	308.3	310.97	302.56	308.53	305.13	310.17	308.38	309.48	310.07	307.26	306.31	304.03	303.81	310.03	303.96	305.51	304.79	304.59	305.29	305.7	304.45	305.16	310.12	310.07	305.35	308.68	306.41	305.83	308.01	309.98	307.09	307.64	301.74	303	301.52
324.63	327.12	330.57	322.66	320.9	329.19	330.61	325.51	324.39	325.65	329.11	329.83	324.03	333.75	320.53	326.75	329.89	326	330.65	330.12	329.33	327.14	326.75	326.51	329.01	324.94	328.2	320.18	321.74	328.74	329.76	331.72	331.96	323.65	330.61	326.67	325.33	329.27	327.03	331.17	333.49	328.86	327.03	324.59	327.47	327.76	325.24	326.61	323.07	326.57
296.09	293.91	298.67	295.59	303.04	300.32	300.08	296.13	296.62	299.19	296.6	298.15	294.32	296.62	300.03	298.4	293.46	295.39	297.67	300.42	299.94	296.13	302.32	298.27	297.98	292.63	301.6	299.09	296.58	292.93	296.93	298.06	298.4	294.51	292.71	293.17	295.67	298.4	299.22	300.22	298.51	297.22	298.55	300.12	294.42	296.74	296.2	297.12	295.41	295.19
311.08	316.65	310.71	311.39	310.48	309.63	308.31	308.78	310.32	312.18	309.61	310.03	311.77	310.68	313.25	311.73	309.17	312.44	307.19	307.34	310.56	311.87	315.52	312.03	311.17	313.3	312.72	309.16	305.82	311.64	313.95	309.02	308.22	312.25	310.61	315.32	317.17	308.28	312.7	305.97	309.57	309.85	311.55	311.98	310.92	310.37	307.65	306.12	310.3	309.65
333.21	324.84	326.35	329.91	328.62	325.72	329.3	326.83	325.52	324.55	327.6	330.14	328.66	326.16	329.89	329.82	327.82	325.42	328.5	331.96	327.23	328.77	329.15	328.46	329.29	331.72	330.31	327.07	328.42	322.7	331.74	326.4	327.12	327.4	324.4	328	331.54	331.06	327.82	324.66	330.75	329.25	326.3	328.29	328.21	332.72	328.41	328.25	325.87	333.38
304.01	308.23	300.19	305.96	301.62	299.43	304.67	299.68	304.52	305.33	299.85	303.9	300.72	305.17	295.5	300.01	305.94	303.36	300.73	303.8	306.53	301.02	305.11	304.85	299.36	301	303.68	298.96	303.28	301.55	297.61	306.44	303.07	306.13	296.33	300.53	299.73	305.61	301.28	305.49	302.98	302.34	298.66	299.74	302.29	304.61	302.37	301.34	303.18	304.1
295.32	293.69	297.42	295.35	299.51	297.68	291.8	295	293.24	294.07	294.35	296.76	298.82	295.22	294.25	289.81	292.72	294.79	295.33	291.87	293.07	299.16	291.83	296.83	291.56	289.36	296.22	294.74	295.12	295.18	289	295.82	293.05	296.26	294.26	296.46	291.18	293.47	294.7	296.81	292.23	294.74	294.42	297.37	291.89	296.5	294	295.99	294.91	294.83
303.21	298.51	303.66	299.35	302.34	305.24	310.81	305.13	302.62	303.34	309.05	298.81	302.07	301.83	307.04	303.45	303.24	304.21	305.01	298.1	303.16	304.29	302.7	306.01	303.62	308.11	308.08	305.41	305.94	304.59	304.63	305.31	304.03	306.85	304.73	304.24	305	303.13	305.33	299.32	304.67	304.95	299.64	302.74	302.99	305.88	305.49	304.3	307.92	304.6
305.17	302.12	306.73	300.55	304.07	310.14	304.48	305.72	305.99	304.5	304.27	305.27	301.83	306.39	305.45	308.06	307.96	306.59	299.98	302.32	305.26	300.27	305.39	306.46	307.71	301.05	303.72	307.82	310.2	304.45	301.89	303.35	303.64	308.25	304.68	304.95	302.73	302.44	304.11	303.08	299.45	302.25	306.8	303.47	306.73	302.31	301.2	303.18	304.57	300.78
329.75	330.31	326.91	326.86	329.44	330.52	330.97	329.94	326.87	327.19	321.44	330.12	327.96	328.61	331.08	332.91	323.96	326.17	330.84	330.61	326.37	332.78	327.71	329.37	332.53	325.51	328.02	326.46	324.14	328.82	330.37	327.39	331.79	333.28	329.31	324.92	331.54	327.15	329.23	327.9	331.79	328.02	332.46	326.72	330.17	330.03	325.86	328.12	330.63	325.38
305.43	296.58	300.2	299.78	300.73	299.47	303.65	295.39	301.02	303.44	302.86	304.15	304.77	302.58	303.69	297.53	297.57	299.39	295.61	301.09	303.84	297.99	300.35	299.57	301.1	295.92	303.16	301.38	304.55	299.16	302.85	297.82	303.17	299.94	304.84	300.46	298.02	298.37	302.03	298.03	297.34	303.35	299.75	300.78	301.64	301.79	298.6	299.64	302.12	296.23
313.62	311.91	309.32	318.76	320.34	317.01	310.1	313.71	321.79	312.78	316.03	315.97	318.74	313.86	312.69	315.03	318.37	316.9	325.5	316.36	315.43	316.03	315.81	315.86	321.91	313.36	316.65	315.48	318.95	313.23	316.73	319.58	315.49	313.7	315.12	313.11	315.5	314.37	308.06	308.47	318.33	315.76	314.09	314.01	312.87	313.33	311.98	311.65	310.49	313.57
303.65	302.94	302.4	303.63	303.71	310.43	304.56	306.55	306.31	304.62	303.59	302.94	307.21	308.62	302.99	303.94	302.36	303.91	301.58	304.67	305.81	296.88	302.98	302.21	304.86	302.57	299.5	304.7	302.39	301.82	308.8	305.71	302.76	302.44	300.72	303.67	303.25	307.81	305.86	303.8	303.86	305.33	304.05	308.42	307.06	301.72	301.81	305.3	304.5	304.35
314.63	309.34	311.14	310.52	309.38	304.3	310.5	307.46	309.6	316.24	313.18	313.53	309.95	309.43	312.63	306.86	311.45	308.1	306.71	312.45	314.84	305.45	306.9	311.07	308.36	310.81	313.97	310.36	312.51	314.95	311.65	316.06	315.58	314.21	312.67	309.76	310.36	308.15	311.99	313.25	305.69	304.91	306.07	310.24	313.23	314.85	311.59	307.73	314.85	310.5
328.07	330.39	328.81	332.96	326.83	327	326.77	324.87	327.69	330.22	326.84	326.42	324.05	331.03	329.69	327.17	327.04	322.58	324.36	327.8	327.56	330.95	328.01	327.31	326.31	324.86	323.22	325.27	326.37	328.14	325.62	328.95	326.5	331.69	332.92	329.65	335.92	329.01	327.63	325.48	322.45	330.23	328.53	328.49	325.39	321.25	323.45	323.5	327.8	329.25
313.11	312.33	311.13	315.27	307.61	312.69	310.48	309.91	313.66	314.7	310.23	311.83	314.75	317.14	313.58	314.37	310.76	316.7	311.62	314.2	310.07	313.27	316.32	312.11	309.37	312.19	309.68	304.96	316.14	310.9	313.93	310.23	312	318.46	310.34	315.37	313.56	312.69	315.71	312.09	315.59	309.03	314.21	311.81	309.52	311.13	309.14	309.91	316.38	306.78
314.57	314.48	315.73	314.04	312.18	316.02	312.86	310.04	311.04	312.43	312.68	311.04	314.36	315.03	310.23	311.38	316.16	315.46	309.27	315.85	307.77	312.35	310.7	310.05	314.88	316.61	312.58	317.44	313.44	314.75	309.41	313.68	313.97	318.01	313.73	315.01	315.07	312.53	313.88	311.3	309.6	316.19	315.06	313.42	310.11	313	312.11	312.32	312.67	312.16
313.46	309.21	314.89	319.03	311.9	315.65	317.41	318.29	317.25	311.32	316.58	317.6	312.41	313.14	313.09	307.28	311.92	312.32	313.77	307.13	317.48	318.18	313.57	309.27	315.32	310.32	314.88	315.04	310.49	315.32	312.24	313.4	312.52	310.21	314.71	317.02	313.38	314.77	312.52	314.42	317.2	316.19	313.34	317.18	318.49	314.11	312.65	316.78	311.88	309.34
314.52	306.29	311.35	314.9	311.45	311.95	308.74	312.46	312.21	312.86	313.2	309.57	316.22	310.49	312.89	313.5	309.43	308.46	315.81	310.02	307.69	310.17	305.88	314.64	311.25	314.25	312.04	311.19	313.65	317.57	314.05	312.08	313.16	311.05	311.22	315.06	308.56	310.14	310.58	310.01	310.9	315.79	310.94	313.09	308.86	314.28	312.66	315.84	308.87	312.13
312.75	306.11	304.4	306.17	305.64	310.06	305.41	310.02	310.29	307.97	303.85	306.59	307.59	311.08	307.36	308.06	303.98	306.17	308.67	306.46	307.74	310.86	307.46	304.58	304.93	308.58	308.85	308.2	308.72	304	304.53	309.72	311.26	306.51	308.49	308.01	304.17	307.55	310.02	312.35	306.28	305.79	303.43	311.82	308.95	308.38	308.36	309.56	303.44	309.84
291.09	293.55	298.44	301.19	295.11	296.33	294.96	292.38	300.04	295.48	294.22	296.94	293.26	291.85	296.11	294.74	292.44	296.75	299.34	294.16	294.13	295.76	297.83	296.75	296.86	297.01	296.45	290.35	295.36	290.66	292.11	291.06	294.1	290.36	292.24	296.39	292.37	293.49	295.44	294.45	298.44	295.2	293.7	293.78	295.35	296.7	300.59	290.31	292.34	295.56
307.48	305.54	307.32	301.12	305.65	303.21	307.38	302.43	307.77	308.25	304.99	309.37	308.76	309.23	307.78	305.1	308.67	304.41	306.89	306.8	304.15	304.8	306.21	303.12	306.6	305.31	310.36	308.21	309.29	305.82	311.72	309.1	304.74	301.83	301.03	308.74	303.42	302.05	305.36	305.61	302.97	305.53	306.11	305.87	308.05	303.24	307.43	300.09	305.04	306.52
318.8	318.55	314.4	318.96	317.51	315.41	321.39	318.66	316.18	317.86	320.99	319.59	311.72	322.27	318.03	316.54	317.56	317.13	314.91	316.43	317.78	313.93	319.24	321.39	319.06	321.97	314.87	318.27	317.11	316.36	318.85	310.7	318.71	314.87	317.28	318.84	312.51	312.18	317.96	319.59	316.63	317.7	312.65	323.28	320.76	322.39	317.85	316.49	316.01	319.62
316.43	316.55	312.52	311.47	307.47	311.16	312.8	311.92	312.05	311.85	311.92	314.25	318.67	314.45	314.15	309.77	311.19	311.68	310.5	311.99	314.2	317.69	313.79	312.74	315.84	315.82	319.5	313.7	315.25	313.12	317.83	313.7	315.57	318.36	315.77	311.26	311.77	315.11	318.1	314.53	311.66	319	316.86	311.68	312.21	320.48	311.92	317.22	312.46	315.26
302.95	305.42	303.71	299.9	303.5	299.66	300.98	304.21	301.26	298.74	298.68	300.78	304.06	299.44	298.19	300.64	294.25	301.64	304.09	299.02	303.67	299.52	298.14	303.07	303.72	303.89	306.39	299.46	297.99	296.84	300.39	302.04	298.66	294.88	297.35	300.39	299.68	306.54	301.26	298.17	299.99	305.16	306.88	301.42	305.03	305.74	299.75	300.86	298.86	298.55
295.59	298.46	301.17	301.19	302.56	303.19	302.76	301.87	302.12	300.63	303.24	305.03	307.54	303.87	307.88	304.75	295.95	298.48	305.08	302.19	301.61	299.93	299.64	304.64	301.6	300.84	299.33	305.7	304.28	299.72	306.19	300.84	300	305.93	306.47	307.32	306.13	299.04	303.53	303.19	301.19	305.77	303.22	301.75	299.56	304.11	302.42	302.3	305.03	308.2
299.79	298.31	298.79	297.72	303.56	298.73	299.48	304.72	302.2	298.73	300.45	304.32	306.84	297.02	297.5	299.24	298.64	295.68	297.24	302.69	297.86	297	297.98	301.05	301.74	300.62	304.02	301.26	294.91	299.6	301.65	301.27	302.85	298.04	300.5	298.85	304.16	302.18	302.86	301.91	300.1	303.68	303.09	299.04	301.82	299.53	294.14	297.92	299.4	298.04
313.79	309.92	312.33	312.13	309.65	312.36	310.51	308.07	312.37	311.76	308.68	308.22	304.82	307.72	311.04	312.75	309.58	311.33	313.08	313.16	312.15	309.54	314.08	311.99	310.72	307.73	310.98	311.24	316.11	302.77	317.72	312.38	314.09	313.1	308.12	308.86	309.99	313.75	306.74	310.98	310.1	308.65	305.95	311.19	311.27	308.74	309.03	315.61	310.99	311.4
328.27	325.82	323.31	330.76	326.36	327.32	324.12	327.82	328.02	333.89	330.72	328.13	325.32	329.79	326.76	324.44	326.88	332.28	326.06	328.88	319.79	328.22	331.84	327.4	329.27	325.98	331.26	326.03	329.42	325.29	330.15	330.61	331.09	327.8	328.72	321.54	327.93	330.3	326.95	326.34	325.32	324.85	326.51	326.47	330.12	327.27	331.66	328.26	320.57	326.05
314.03	320	320.94	318.92	317.09	312.43	316.21	311.2	312.28	312.97	316.26	313.8	316.76	315.65	311.74	315.55	311.35	315.01	317.87	314.26	314.69	310.41	313.38	318.09	314.87	320.21	310.72	316.12	316.1	318.63	313.51	312.24	314.88	313.22	315.24	313.12	314.84	315.38	318.78	318.06	313.02	313.22	316.23	312.04	316.22	313.18	313.36	313.65	312.02	317.18
303.22	296.7	306.01	307.24	304.36	304.77	303.69	303.14	302.43	301.81	299.34	301.24	306.82	303.81	306.92	303.08	298.37	303.47	307.72	304.3	301.13	302.57	301.6	298.99	308.36	302.48	301.44	301.43	307.42	301.05	301.25	304.69	308.53	304.58	303.49	304.29	303.18	303.96	303.48	306.34	306.28	306.88	298.1	303.84	302.91	306.68	303	305.89	304.11	300.76
311.22	319.1	318.52	310.46	312.91	318.54	315.85	310.4	309.79	313.74	309.68	314.99	313.64	313.62	313.75	313.28	315.49	317.51	315.5	311.29	315.02	312.79	316.44	317.17	316.3	310.85	320.08	313.15	312.35	316.94	316.88	310.91	316.87	309.67	312.59	311.51	312.88	309.51	311.63	309.86	308.44	313.73	313.68	317.53	310.24	313.92	315.77	311.09	315.48	308.47
310.97	312.31	309.07	313.53	311.86	314.54	313.9	315.33	311.86	317.99	309.56	317.73	313.69	316.91	310.43	314.71	313.85	314.05	313.69	316.82	314.87	310.45	312.38	316.97	314.76	312.77	313.75	316.03	313.27	314	308.84	314.99	312.25	312.3	315.54	310.04	311.94	311.06	310.83	314.65	314.61	307.53	312.39	308.74	312.03	315.31	310.2	313.76	313.17	309.06
301.04	301.98	299.01	303.22	303.84	299.25	305.27	308.45	303.55	300.1	300.65	306.65	299.81	297.48	306.1	307.41	303.98	301.33	304.92	304.28	303.69	306.24	302.65	299.26	302.65	299.58	307.5	303.42	304.86	301	294.52	300.68	301.32	303.63	299.44	304.8	300.69	306.69	299.72	308.45	300.4	304.54	303.77	302.32	305.13	302.78	300.1	304.86	300.49	304.76
301.99	308.52	300.88	303.15	304.11	304.57	303.33	307.73	304.94	300.17	306.98	301.99	308.25	308.5	305.19	304.96	306.51	300.66	301.6	304.32	306.45	302.94	300.59	300.42	303.52	297.52	302.1	305.61	302.58	304.6	310.97	305.13	302.05	297.36	302.94	303.7	304.18	304.28	300.65	307.59	302.98	307.11	304.39	301.92	308.6	299.28	303.64	305.66	300.23	304.63
303.72	298.13	303.23	298.93	306.23	307.36	305.25	303.75	305.62	301.79	304.82	305.84	304.71	299.5	310.13	304.21	305.79	299.23	308.74	307.2	300.58	307.23	301.97	302	306.75	299.47	302.07	305.9	305.28	301.3	301.42	303	301.08	304.21	299.66	304.14	303.57	298.99	302.79	304.05	306.39	302.21	299.81	301.89	304.93	302.68	304.7	300.9	301.85	300.34
308.8	299.96	306.73	304.6	304.79	302.86	311.72	303.56	304.27	312.82	306.76	309.71	310.73	307.98	303.24	305.55	304.36	303.01	304.69	308.83	306.57	307.74	305.4	305.75	306.92	305.05	309.61	301.71	308.71	311.86	304.39	305.91	304.76	308.79	306.05	304.87	307.77	306.54	307.29	301.02	307.26	306.45	303.97	310.07	309.1	307.49	308.15	310.11	307.03	306.52
324.33	322.22	332.07	324.13	330.98	332.65	328.53	330.35	330.85	325.04	325.5	332.27	328.43	328.69	329.08	329.82	330.1	335.19	329.74	330.54	325.17	329.25	330.56	330.55	322.8	327.1	329.31	333.95	326.31	329.77	325.84	328.12	328.55	329.06	333.94	329.89	326.27	331.64	327.7	332.22	329.56	326.05	329.13	329.8	326.08	329.51	331.59	330.7	328.68	331.25
301.51	302.65	301.61	296.27	301.73	300.75	298.93	298.9	300.75	301.49	304.29	300.85	301.16	295.73	303.35	299.31	298.58	300.66	298.48	299.39	296.67	300.71	305.6	300.65	301.65	298.46	296.03	303.6	297.65	297.3	300.85	298.45	298.23	302.02	296.9	297.7	298.99	301.45	300.59	302.05	301.25	298.97	297.74	306.18	305.4	301.1	298.71	302.75	294.96	299.79
312.18	311.7	315.34	312.21	312.61	314.68	309.97	315.26	315.44	313.41	307.73	317.41	310.92	319.57	311.14	311.43	310.8	317.98	310.48	313.65	314.76	318.26	314.2	311.34	314.3	312.7	313.24	319.27	314.36	314.42	313.72	311.6	316.26	312.87	313.66	310.57	316.29	316.8	315.25	313.23	314.13	319.27	316.81	315.2	315.88	317.31	315.69	316.56	316.02	314.18
316.92	313.69	316.2	320.56	321.96	320.86	313.75	319.1	313.13	318.31	317.53	316.48	313.96	317.92	316.76	320.99	321.19	315.23	314.13	317.21	314.75	316.65	317.63	317.85	319.5	319.22	320.05	312.85	314.25	316.38	316.86	320.18	318.56	315.12	317.58	311.63	316.93	315.94	314.35	318.49	318.44	317.76	320.36	316.55	315.34	319.19	315.41	319.66	322.6	319.06
312.74	311.31	308.43	309	306.77	316.64	310.55	314.53	316.04	312.7	312.55	314.93	310.19	316.89	309.65	314.12	319.66	316.1	308.71	312.4	307.78	309.8	313.65	313.68	314.22	313.67	312.05	309.69	311.64	311.82	315.31	308	313.64	312.48	308.73	310.09	314.29	308.14	305.7	310.62	309.2	314.84	313.69	312.49	314.64	312.71	312.58	315	315.67	307.01
330.52	326.21	328.23	328.91	329.23	326.79	329.63	328.91	331.7	325.25	325.7	321.15	325.96	325.09	325.45	327.47	323.86	325.39	322.77	324.26	329.58	331.9	321.62	328.05	327.54	327.8	322.11	327.22	326.77	325.42	325.89	329.21	325.36	325.32	328.35	327.07	332.11	327.22	325.57	331.11	326.66	332.11	332.95	329.43	323.18	327.93	332.25	327.43	331.59	322.9
323.95	323.52	325.39	323.9	323.14	324.96	328.75	324.33	326.68	324.68	324.2	326.04	323.44	327.01	322.56	327.25	323.81	326.95	324.12	327.4	325.44	330.99	318.72	325.01	325.36	329.75	327.23	324.69	325.77	329.24	323.02	320.17	322.77	324.46	327.88	327.62	325.34	326.47	326.7	329.22	323.6	327.09	327.68	330.3	327.44	322.79	328.01	326.41	321.55	324.31
312.46	311.73	317.08	313.55	317.65	313.35	313.72	314.48	316.28	313.4	311.78	313.69	320.13	316.41	315.66	313.12	320.06	319.21	315.3	315.36	317.77	312.89	312.9	313.91	313.93	313.65	311.67	316.54	317.19	316.09	314.89	316.13	317.99	312.67	315.4	311.98	317.76	314.76	321.23	315.12	318.8	315.94	312.7	314.11	318.01	313.64	316.77	319.41	315.67	316.51
300.13	302.62	303.69	306.43	307.2	303.14	306.54	310.35	301.62	298.96	306.83	307.75	307.95	307.22	302.85	309.66	308.62	307.84	308.57	300.58	306.82	307.81	303.75	306.88	304.54	305.51	302.9	306.43	308.76	303.7	308.33	304.88	303.71	306.08	307.1	297.5	304.67	305.69	305.51	308.86	302.61	303.26	308.7	307.93	310.18	299.2	306.05	304.3	307.35	307.08
304.62	307.06	300.41	305.81	302.78	297.6	300.69	298.92	300.94	298.83	305.89	302.75	302.96	305.5	301.65	296.05	302.16	302	302.99	304.25	305.01	302.04	303.11	304.77	299.13	301.38	306.31	299.81	300.96	305.08	308.29	304.1	300.94	302.74	302.31	303.31	304.64	301.56	303.97	299.13	301.78	306.4	298.48	301.99	308.46	300.88	301.47	301.11	298.67	303.79
294.93	298.98	296.78	293.35	298.87	292.41	295.62	297.4	294.85	293.29	296.51	294.54	298.26	295.74	296.85	291.2	298.15	297.41	292.77	290.39	296.5	296.34	286.12	294.44	293.79	291.1	295.47	293.56	297.06	297.82	296.97	288.88	297.97	295.38	292.78	292.11	294.36	297.24	291.26	289.15	298.74	299.24	299.06	288.31	293.29	294.66	291.52	299.83	292.18	297.44
301.24	301.16	299.1	298.72	298.81	301.07	299.45	301.09	298.29	300.86	296.59	300.94	296.34	304.55	298.42	309.34	296.84	301.7	300.57	297.93	302.29	299.59	300.32	303.29	301.13	300.32	296.76	300.82	301.29	302.96	301.92	301.6	298.37	301.04	300.57	297.41	296.66	301.82	299.05	303.75	299.11	302.31	299	303.46	298.67	302.39	299.07	300.84	300.31	301.94
329.09	322.88	327.57	326.87	327.72	325.86	327.61	328.24	329.51	325.34	329.73	324.17	328.55	325.06	325.19	329.97	329.64	327.18	324.33	326.1	328.37	334.06	328.17	326.34	326.55	325.08	326.34	329.6	324.99	326.82	322.94	325.82	329.91	324.1	323	324.41	329.58	326.92	323.94	329.96	326.95	331.81	325.58	323.35	330.34	328.57	323.68	326.66	322.32	324.95
314.47	316.12	312.88	309.16	309	310.46	312.28	314.66	306.68	309.78	312.57	308.17	309.1	311.29	308.65	311.35	313.62	313.59	309.8	307.68	310.65	311.27	312.33	316.65	308.69	308.71	311.01	312.84	307.31	312.62	310.19	305.85	310.2	308.58	315.95	311.16	314.25	309.31	305.55	315.3	316.98	307.55	311.33	310.35	314.72	312.73	309.72	309.55	309.34	310.11
310.29	308.65	315.51	307.74	307.85	309.18	306.26	309.81	305.41	310.24	308.81	309.64	314.64	311.46	310.84	306.51	310.22	305.89	309.45	310.81	311.76	309.83	311.46	309.74	306.74	307.94	307.05	310.96	311.27	312.69	310.19	305.19	312.19	312.07	310.48	311.04	310.29	310.46	309.94	303.97	306.26	313.41	306.86	306.57	310.46	307.79	310.08	308.36	305.9	309.81
299.95	307.49	308.4	304.54	303.64	303.05	306.04	303.25	308.61	305.92	307.12	305.22	301.93	304.86	305.42	301.22	307.89	305.63	308.44	302.97	307.62	306.82	306.49	300.03	301.12	306.22	299.66	301.54	305.55	301.35	304.12	306.76	304.23	307.59	305.04	304.05	306.17	307.2	310.56	307.73	304.93	306.96	304.65	307.77	304.62	298.04	304.9	305.91	303.06	306.27
301.73	306.41	303.52	309.39	305.47	305.59	305.7	305.69	306.89	302.36	302.15	305.89	301.09	303.01	308.52	303.76	303.51	303.9	303.34	302.89	304.79	301.85	304.39	304.15	301.94	303.64	305.15	302.01	300.74	304.34	305.41	298.16	299.14	304.8	299.84	305.35	304.2	302.55	303.92	307.71	306.79	301.71	304.66	305.9	309.61	297.79	302.35	306.02	300.63	304.03
288.64	290.79	295.15	293.63	289.55	290.65	292.17	296.04	296.09	292.18	292.27	291.04	293.15	291.9	292.4	291.6	289.98	295.69	293.55	292.62	297.46	296.19	295.81	293.79	296.44	290.63	297.6	294.71	296.56	299.12	294.99	293.78	291.69	289.17	295.41	291.86	294.33	293.81	294.15	295.44	293.65	296.98	296.69	296.28	293.65	290.74	298.88	295.69	291.53	298.14
324.01	321.2	325.19	325.76	330.8	329.01	324.65	326.56	324.32	326.4	326.71	323.96	328.71	325.94	325.23	327.24	326.22	323.79	325.8	330.54	328.96	327.74	330.34	317.05	331.63	324	326.79	327.17	327.13	319.63	329.41	323.39	324.81	327.66	328.85	325.74	330.99	323.71	328.74	325	324.95	324.56	326.54	329.14	327.31	326.74	328.71	326.76	327.84	329.35
317.18	312.19	313.42	309.84	310.82	314.59	311.69	317.27	317.01	313.07	317.65	317.36	314.33	311.46	315.31	315.22	309.11	313.07	312.07	313.62	316.41	313.44	312.52	314.84	315.62	312.65	314.93	312.66	313.95	309.8	314.87	315.77	310.62	318.44	311.13	318.19	318.52	317	318.26	313.02	315.02	309.76	315.88	314	311.44	312.89	310.54	314.78	315.31	315.54
321.48	318.4	319.03	313.81	317.74	316.67	317.29	313.92	319.7	317.64	316.98	316.86	317.6	315.78	317.03	319.31	319.48	318.55	313.8	316.04	316.43	316.67	314.1	316.04	313.98	316.17	314.93	317.12	318.42	314.3	314.31	316.18	314.51	315.64	313.04	316.46	319.79	318.57	313.22	312.85	311.21	322.89	315.26	316.1	321.93	320.57	314.55	312.09	321.57	317.77
309.06	308.85	309.33	307.1	310.89	313.5	313	311.8	308.64	311.13	312.51	303.66	312.37	308.19	308.41	313.19	312.4	312.82	314.19	311.82	305.72	310.55	308.2	309.17	306.49	310.85	310.14	312.2	308.65	308.56	309.88	305	305.33	306.15	306.48	310.45	303.22	305.97	307.69	306.22	306.61	308.5	305.52	309.16	307.69	312.01	310.33	305.69	311.39	306.89
300.92	301.02	305.63	302.19	301.91	301.65	303.11	304.38	297.83	298.2	301.33	296.7	302.35	299	299.23	296.9	302.01	297.64	301.07	301.54	300.86	301.73	300.71	297.14	301.87	297.74	298.98	299.2	300.15	301.13	303.34	298.41	301.65	303.6	300.98	302.42	299.93	305.88	299.43	298	305.41	305.38	300.01	303.81	298.16	304.47	298.48	299.58	305.08	303.39
314.55	316.55	320.34	319.39	310.5	313.89	317.12	319.16	320.83	320.22	315.89	313.03	316.01	317.66	315.48	318.16	313.18	316.91	314.62	313.62	316.26	314.17	312.31	316.37	312.77	314.36	314.89	312.73	315.48	316.76	316.13	316.9	313.36	314.93	316.46	315.65	317.88	313.18	312.29	315.19	316.68	317.01	315.6	313.08	323.66	316.16	316.43	315.33	317.09	316.65
314.31	312.28	316.81	313.69	313.65	311.9	314.65	310.74	316.11	319.23	314.15	305.43	314.47	309.29	312.1	314.06	312.43	316.24	314.57	319.64	312.08	311.43	316.96	312.92	316.37	313.23	311.27	314.45	316.43	311.22	317.06	317.28	315.8	314.38	314.4	311.96	315.3	318.19	318.11	315.69	312.92	315.38	313.86	319.89	316.68	318.01	319.99	314.05	310.17	309.14
305.53	299.05	302.81	297.18	302.91	301.54	297.72	302.08	298.26	301.96	303.85	304.26	300.11	295.21	303.34	300.66	303.3	302.31	302.91	301.83	302.38	302.44	298.77	305.11	306.2	303.68	297.34	296.25	301.82	298.67	302.1	301.59	302.76	300.19	302.43	300.98	298.34	298.51	300.69	297.55	302.86	301.36	301.33	298.81	299.54	303.38	295.94	302.12	302.04	301.86
309.46	309.09	314.72	312.57	312.29	312	313.63	313.66	311.1	314.39	314.25	316.45	312	313.83	312.09	308.77	312.13	312.1	315.06	318.63	311.94	309.53	313.71	315.58	315.89	313.05	312.7	316	311.13	319.11	311.07	316.11	312.24	309.81	316.51	312.8	309.54	317.4	315.9	311.17	318.61	309.26	313.72	314.86	317.48	314.39	311.88	312.95	315.74	311.91
307.94	308.35	308.88	306.36	308.03	307.47	309.91	307.25	304.8	311.04	309.1	302.97	311.03	308.23	305.83	307.65	305.49	308.52	305.44	309.72	306.12	305.35	307.79	306.61	301.83	303.27	310.12	310.57	306.22	308.27	311.3	305.42	306.41	310.62	309.18	307.27	307.17	302.94	309.6	312.5	310.75	310.35	306.03	312.23	311.01	308.21	310.17	305.16	305.91	308.39
295.98	296.84	298.32	297.79	294.63	298.75	299.08	301.6	292.95	294.94	294.77	303.62	299.92	301.78	291.23	298.67	296.01	292.11	296.49	302.68	299.85	295.74	300.87	297.61	293.98	297.11	296.29	296.69	293.22	292.62	297.35	295.05	295.81	293.38	292.26	298.7	291.32	300.18	298.69	296.17	296.65	297.85	298.79	297	299.77	293.74	298.28	295.53	297.11	299
327.75	325.47	326.58	324.17	325.3	323.85	328.84	329.62	326.63	326.41	331.06	327.13	328.46	328.8	327.69	329.34	326.37	325.06	328.27	323.85	325.46	325.04	329.3	326.84	329	333.91	325.12	326.91	325.94	326.63	327.33	331.56	325.14	328.32	329.87	327.33	324.96	326.6	328.75	328.08	323.78	327.06	323.95	322.92	327.54	325.59	324.8	326.11	326.37	326.82
298.23	296.63	301.48	297.54	297.23	296.04	298.89	296.46	298.37	296.4	292.98	298.27	294.8	294.31	299.3	295.6	296.64	296.13	294.99	293.97	298.06	297.93	297.64	297.6	299.51	298.78	293.21	295.39	299.91	292.41	297.85	295.73	294.49	303.03	298.26	299.88	297.63	299.38	293.87	301.02	298.96	292.45	298.02	299.28	297.45	296.01	298.1	298.62	294.46	295.38
315.61	316.89	312.86	317.52	319.37	314.69	320.79	311.94	314.57	317.58	316.1	318.49	320.81	314.15	312.3	312.31	318.53	311.97	315.51	313.4	312.34	318.58	320.53	317.13	314.69	313.1	319.2	312.15	320.98	318.93	309.59	317.3	313.26	313.32	321.19	316.46	322.8	320.52	322.15	317.54	315.11	316.01	317.63	315.68	316.3	314.12	316.74	320.76	319.19	313.06
310.62	311.54	315.7	314.28	314.81	313.34	313.29	313.11	317.34	316.16	315.86	312.44	313.25	315.73	313.04	315.81	317.91	316.47	314.55	312.71	315.15	314.04	316.24	315.09	311.91	314.34	312.17	308.83	311.82	312.2	315.83	319.97	315.35	310.2	314.51	316.54	316.68	314.82	313.35	315.3	319.06	316.54	315.41	315.78	314.61	313.94	314.16	313.86	313.61	315.34
313.19	318.15	316.8	323.97	319.38	317.15	317.33	319.63	319.33	319.85	316.61	317.44	320.28	319.47	318.33	319.94	318.49	311.76	319.1	317.36	314.93	317.3	315.42	319.82	319.77	315	311.91	316.38	315.22	319.93	312.19	314.45	320.27	321.78	313.91	325.3	319.84	317.07	319.14	310.25	316.92	318.87	314.08	321.1	313.19	319.51	317.9	318.24	313.52	320.52
327.16	329.08	327.08	328.84	326.34	332.65	321.72	326.79	325.63	325.33	324.75	331.63	329.14	333.47	336.61	327.22	326.56	330.4	324.53	329.89	324.91	319.98	328.42	327.18	330.47	328.82	325.88	326.61	333.06	328.89	326.68	327.76	325.54	332.98	323.66	321.12	329.04	328.22	324.42	326.76	328.19	330.28	330.8	327.45	328.35	325.89	332.63	326.53	328.41	324.96
311.57	312.77	316.18	312.03	312.46	312.81	309.19	311.32	312.64	309.96	314.07	310.82	314.28	314.8	309.56	308.23	316.8	312.98	310.6	312.75	311.32	307.33	317.1	312.34	308.84	307.92	316.88	312.08	313.02	310.99	312.26	314.44	314.42	312.4	313.9	311.64	308.3	318.27	313.02	316.28	314.11	312.06	314.77	311.86	311.47	316.82	309.35	309.52	310.83	316.9
302.86	305.04	303.48	305.93	303.5	300.38	303.38	300.88	304.42	303.74	308.35	301.63	304.17	304.09	305.75	302.88	301.4	305.74	305.97	305.44	299.99	310.74	300.97	304.34	303.62	308.42	308.82	303.8	304.03	303.64	307.29	304.22	306.55	308.63	307.21	300.03	305.25	302.68	301.89	301.16	304.73	305.35	305.74	307.29	306.85	302.42	305.47	305.94	304.87	302.64
309.33	315.25	310.83	315.6	312.38	309.34	314.6	306.07	315.84	312.09	316.21	313.48	312.25	311.96	316.97	309.1	314.32	306.21	308.32	312.8	309.54	312.34	312.6	313.73	311.85	309.16	313.47	309.44	316.79	311.65	312.03	316.18	317.66	314.45	312.42	317.83	318.9	317.58	310.63	309.84	311.81	306.88	315.6	309.33	309.73	312.33	310.2	310.65	311.33	311.71
315.86	318.08	312.96	314.02	312.57	317.41	316.94	322.71	319.86	324.28	319.96	314	318.42	319.13	318.18	317.84	317.94	317.08	308.51	316.91	314.29	323.14	317.12	319.13	320.56	315.76	317.01	319.76	316.21	321.61	314.59	317.78	318.91	315.79	318.9	316.49	320.41	311.58	317.78	317.4	320.01	320.61	316.92	314.49	318.64	317.7	316.25	316.17	315.36	316.11
299.91	300.89	306.46	300.94	305.6	303.84	307.19	308.47	302.31	305.02	302.45	305.52	298.53	300.5	303.73	304.63	298.36	310.15	304.23	308.93	303.02	308.09	306.06	302.27	303.04	301.11	308.07	306.6	304.17	304.88	304.55	304.7	309.02	305.03	304.45	301.94	306.13	307.1	301.55	305.8	305.59	304.36	303.15	302.18	302.56	305.82	301.31	303.98	301.96	302.11
313.6	317.3	311.3	313.3	312.86	316.83	314.91	318.97	313.45	315.59	313.11	318.8	316.79	315.96	317	314.59	314.24	314.56	312.43	315.6	312.65	320.05	317.74	319.51	314.25	314.26	316.68	314.57	310.46	312.18	317.2	315.06	312.3	312.83	317.35	314.62	318.03	317.04	313.11	317.38	312.21	315.73	313.39	317.76	315.31	314.04	315.04	313.38	313.45	310.85
314.04	311.63	316.35	311.21	319.36	316.64	315.31	313.14	317.78	317.99	317.18	316.73	320.71	313.49	315.89	321.41	314.99	314.68	315.78	315.33	308.68	313.68	316.81	321.7	315.57	318.45	315.5	313.48	316.38	314.57	319.95	310.04	313.2	314.16	310.86	312.47	315.34	318.02	316.89	316.74	317.99	316.92	315.69	310.58	312.13	311.53	315.59	313.04	311.11	311.14
326.7	325.74	325.65	324.35	326.86	323.24	330.97	320.99	322.29	328.51	324.42	325.45	316.68	328.23	322.46	326.82	323.7	329.01	319.75	324.62	323.3	322.04	325.55	326.66	323.84	327.13	320.8	321.05	323.61	324.99	327.23	328.87	323.51	324.82	322.59	321.04	320.52	322.67	326.07	328.73	323.49	320.07	334.43	320.98	317.82	324.81	324.82	328.37	323.96	324.14
309.24	308.89	305.75	308.72	308.19	308.86	310.35	311.01	303.66	306.15	308.55	305.89	312.04	301.68	303.77	304.19	302.7	305.39	310.04	306.62	305.63	304	305.14	309.27	298.5	307.63	308.36	311.9	307.4	309.88	309.48	309.96	306.48	308.28	308.93	305.32	308.35	306.59	307.65	308.95	304.33	308.39	307.96	303.11	305.44	302.48	314.91	304.44	305.26	304.15
300.31	302.55	302.71	299.17	303.24	302.04	299.82	303.51	300.13	302.85	303.62	303.68	304.69	300.12	306.39	300.65	303.97	301.8	304.19	306.11	304.92	299.66	302.01	302.27	304.8	304.11	301.16	304.35	299.84	303.21	301.72	300.36	298.3	300.67	297.49	299.31	303.87	300.06	304.82	301.64	299.61	301.74	300.87	303.46	302.51	304.37	303.56	304.89	302.9	301.35
319.04	314.76	318	315.83	320.85	314.9	313.97	315.21	317.66	317	315.46	318.63	316.29	312.66	317.65	313.64	317.53	313.1	315.61	317.78	310.03	319.23	311.26	311.67	309.91	311.62	314.54	314.13	312.3	316.93	319.01	316.05	318.64	313.72	312.5	313.66	317.08	312.36	311.87	308.85	315.88	321.83	313.08	313.31	312.69	316.44	309.01	316.33	311.13	312.26
318.12	315.91	314.47	317.77	317.35	315.26	311.48	315.39	314.09	319.46	314.99	315.31	311.15	315.69	313.11	311.45	317.34	316.67	316.52	317.89	318.17	318.02	315.86	311.28	318.52	310	317.37	314.76	314.84	316.21	315.07	316.15	312.59	315.16	312	310.24	318.49	317.25	314.53	315.47	310.19	313.68	316.26	319.93	316.89	321.12	319.08	317.35	321.49	316.85
316.93	316.1	313.96	319.72	315.43	322.59	324.38	321.78	318.72	319.39	317.94	323.75	317.65	318.23	319.49	314.95	318.49	320	325.77	318.56	318.45	320.12	318.58	324.84	315.59	317.2	312.89	317.81	315.6	316.7	324.06	323.86	317.8	316.66	324.87	320.2	317.54	321.43	315.15	319.33	321.98	314.88	315.49	320.18	315.55	318.48	322.03	317.05	321.5	319.59
311.84	311.72	314.19	313.93	310.03	308.27	311.51	316.02	310.59	311.41	307.6	314.6	313.95	313.72	313.89	312.33	309.91	311.02	311.26	311.91	316.36	319.27	312.4	312.08	315.15	311.72	307.96	309.74	318.77	310.05	313.19	310.88	312.45	315.01	314.58	310.84	312.42	309.35	308.67	307.23	311.71	316.08	311.65	315.46	314.16	310.42	314.86	311.49	307.5	314.42
310.24	310.27	311.49	312.5	311.47	309.85	313.6	313.47	311.19	309.79	311.44	310.39	315.16	310.93	310.52	308.28	313.17	310.28	307.87	306.96	313.19	306.84	311.08	311.04	315.06	314.1	303.88	311.44	312.92	309.92	302.69	312.39	306.42	307.7	308.36	306.58	307.34	308.8	311.69	312.18	308.27	308.66	307.34	310.06	312.1	314.26	314.43	311.31	308.63	310.06
303.36	309.39	310.42	311.02	307.24	310.63	309.18	308.16	312.34	307.54	306.81	305.63	310.97	303.73	306.7	305.46	307.13	307.44	311.37	309.5	308.52	309.52	301.53	305.46	308.75	305.76	310.39	312.66	305.88	307.51	303.18	308.33	307.96	305.4	313.16	302.8	308.47	307.56	306.93	302.62	307.29	304.72	306.17	309.24	305.64	305.69	305.64	302.25	306.98	309.27
304.5	305.51	310.5	306.53	309.18	310	308.02	303.46	308.11	306.16	308.15	306.45	305.35	300.41	306.96	311.07	300.43	305	304.32	303.85	307.47	307.44	308.52	306.26	306.4	305.2	308.09	308.61	306.73	303.6	308.49	306.45	305.55	304.64	302.18	313.53	301.17	310.86	308.32	304.96	303.82	307.77	305.03	304.18	306.13	306.95	307.25	306.7	306.38	307.91
310.77	316.09	314.8	315.2	310.67	306.85	311.86	310.15	316.19	310.93	310.7	315.01	313.06	311.96	310.99	307.53	306.9	313.47	315.6	307.93	312.86	314.23	309.35	308.09	313.97	311.04	310.25	310.07	313.22	309.12	314.27	309.06	311.53	308.72	310.7	312.94	309.16	311.56	317.8	310.52	313.08	310.91	315.53	307.52	307.3	313.45	311.51	312.42	309.18	310.53
318.48	312.92	309.37	305.55	316.3	316.16	312.24	314.02	315.46	316.8	306.01	311.93	314.61	313	312.55	309.72	310.76	315.07	312.2	306.98	315.14	312.19	314.95	311.25	313.06	313.6	310.21	314.77	308.68	310.17	315.38	309.59	314.97	311.61	310.24	312.47	316.19	315.08	313.29	313.71	312.57	310.12	315.06	312.18	313.18	316.04	316.72	312.2	312.39	311.14
324.98	323.27	331.08	324.55	326.39	323.31	328.16	326.6	332.32	319.89	328.11	332.57	325.43	328.82	327.52	329.05	324.82	326.52	325.82	328.62	326.97	333.23	325	326.8	324.88	324.03	328.98	329.86	327.11	327.47	322.84	329.33	326.85	326.57	326.61	330.16	328.46	330.85	332.71	330.42	323.34	325.73	326.45	326.77	321.51	324.24	333.88	333.12	326.41	321.19
317.48	316.85	315.34	313.45	311.6	312.32	315.19	315.24	316	312.45	317.22	319.82	315.82	314.86	314.16	320.39	310.08	316.12	317.65	313.61	317.42	312.79	314.04	311.89	316.07	308.77	320.34	315.86	314.74	315.67	314.43	315.57	312.24	312.94	312.06	311.99	315.31	313.47	314.1	310.9	314.9	316.81	316.18	316.43	313.92	312.79	317.23	311.41	312.91	310.83
313.86	309.42	309.16	313.73	311.88	309.82	311.98	309.27	314.53	311.44	312.63	315.07	312.72	307.77	312.45	307.2	311.15	309.99	309.08	311.83	309.79	315.3	312.35	317.23	314.91	317.77	310.59	315	309.1	311.91	311.98	310.16	311.01	308.99	307.28	309.66	313.03	313.93	310.69	312.65	311.77	309.62	312.93	314.68	310.63	311.28	307.31	309.05	312.46	310.32
312.36	313.82	314.67	317.67	310.69	314.12	318.91	319.36	319.35	312.65	317.59	315.78	316.33	316.44	313.45	310.32	313.89	314.02	313.57	316	314.75	319.07	314.68	315.44	317.41	320.14	315.91	310.89	315.25	312.94	313.5	318.14	316.97	312.38	318.81	313.02	310.05	315.98	310.13	310.39	312.1	314.03	319.94	310.68	313.02	313.19	316.27	315.18	315.8	311.97
313.98	319.47	318.68	316.2	321.24	316.25	311.71	315.2	316.25	316.14	315.28	314.67	315.54	317.07	317.7	312.36	320.32	318.62	313.49	313.2	318.62	319.77	317.62	316.26	319.84	316.3	322.67	318.6	320.43	317.54	318.49	317.49	310.91	321.03	311.44	315.38	316.01	316.4	321.74	316.45	317.53	318.77	316.43	315.57	318.77	313.65	316.31	318.41	317.62	317.7
289.66	298.1	296.12	294.02	293.59	293.06	293.08	293.42	293.05	294.3	296.75	293.47	290.21	285.19	288.61	298.54	290.61	296.97	293.74	293.84	292.11	290.9	295.82	297.08	293.31	293.23	294.1	292.25	293.66	300.15	296.49	293.15	296.38	292.67	293.83	296.42	295.39	290.65	293.88	289.22	301.71	290.77	294.05	293.86	293.18	295	294.65	296.91	293.68	294.22
315.18	313.75	316.89	310.64	317.87	310.3	318.06	311.91	313.91	308.35	316.57	313.23	308.13	318.31	317.49	313.69	313.68	308.53	314.79	315.64	311.51	312.18	315.26	313.73	316.48	314.36	313.84	315.73	317.2	321.9	316.92	308.1	316.7	315.64	311.65	314.03	311.09	316.6	318.8	318.87	313.76	321.08	316.1	317.85	315.59	312.43	314.24	318.98	313.73	313
315.88	309.19	319.53	318.88	314.75	314.72	319.85	318.19	315.06	318.59	321.45	315.89	316.82	320.96	317.81	313.68	314.25	319.45	320.11	318.33	321.12	321.38	325.37	316.38	316.12	322.67	318.43	319.51	318.4	317.38	317.28	312.95	318.53	316.02	318.35	315.52	313.41	317.5	316.35	309.93	313.56	316.88	319.97	314.1	318.71	315.72	314.91	319.05	312.83	322.81
316.18	308.73	314.56	313.99	315.48	313.96	315.25	315.2	316.62	317.41	312.61	310.22	311.78	314.72	317.34	311.42	316.36	314.98	314.51	313.26	313.76	314.33	319.81	311.87	315.12	310.54	313.08	318.73	310.82	306.85	313.99	316.98	316.71	316.63	317.68	314.09	310.25	319.27	311.27	315.13	312.62	317.91	315.61	316.32	312.41	315.48	312.61	314.91	313.02	317.59
307.69	312.35	312.5	312.89	311.29	313.06	309.47	314.6	310.43	312.53	311.4	310.8	315.55	311.09	307.94	309.09	309.85	314.53	312.43	313.28	308.15	312.58	311.82	313.87	320.96	316.83	314.87	305.64	310.35	309.65	308.18	314.57	313.58	310.68	308.84	306.19	309.47	312.51	312.27	313.43	306.74	315.27	312.4	312.27	316.24	315.99	311.27	316.23	312.35	315.27
313.72	320.45	321	318.34	321.29	322.41	319.5	318.42	320.41	315.32	320.55	318.43	316.28	319.98	319.75	319.1	320.15	321.22	315.66	315.24	321.14	317.23	318.07	316.47	324.12	322.27	320.74	317.97	320.21	320.72	316.44	314.32	319.28	312.84	319.97	317.22	321.22	318.73	318.12	324.84	317.4	309.15	314.2	318.41	324.26	323.14	318.98	317.4	317.46	317.21
312	309.9	308.89	311.09	311.09	315.1	310.63	312.92	312.28	317.47	310.99	316.46	314.31	317.86	310.79	313.46	311.76	306.58	310.69	316.06	316.36	309.74	310.48	310.1	313.17	311.88	315.65	315.16	313.3	313.24	311.48	311.86	314.28	310.43	317.28	312.46	309.05	312.15	313.11	312.13	309.66	312.31	312.36	317.01	308.45	316	313.54	308.98	304.8	311.14
318.05	316.7	314.85	315.36	316.92	316.07	320.19	313.92	316.42	319.25	313.29	314.69	315.14	313.23	313.96	314.73	317.33	316.13	315.82	314.9	316.88	321.75	314.32	319.69	317.99	311.82	315.11	313.32	318.36	311.91	313.75	314.85	319.22	316.22	312.48	318.99	317.52	313.39	315.03	317.53	314.14	312.49	318.3	319.97	314.31	317.67	318.8	314.58	316.42	316.08
300.16	303.6	306.98	301.64	306.58	305.11	305.57	302	302.03	305.69	301.8	302.16	302.51	308.69	300.52	307.98	300.75	303.63	299.75	301.15	305.74	308.13	306.77	303.34	304.89	306.78	310.45	304.05	303.3	303.96	304.96	303.72	305.11	300.43	300.81	304.04	303.38	309.62	311.7	308.74	307	302.82	302.28	303.78	306.54	305.08	303.99	300.31	311.92	305.5
313.21	310.41	311.66	313.32	313.42	315.11	313.95	314.64	309.29	312.64	315.52	313.62	317.3	316.72	313.61	312.17	314.4	311.93	316.08	307.24	315.51	312.31	308.1	312.55	311.88	313.21	307.83	311.85	309.47	314.99	313.85	316.87	310.05	313.6	308.76	313.95	320.57	320.16	312.93	314.81	315.66	314.06	316.54	314.7	313.4	310.34	310.86	317.38	311.8	311.22
314.85	312.81	312.21	314.9	312.16	312.54	308.9	309.5	315.39	309.26	312.44	317.57	312.99	312.31	317.91	312.51	311.68	308.68	315.01	312.45	308.85	311.77	312.1	312.99	312.21	311.09	312.09	313.99	312.06	309.66	312.22	314.75	316.29	316.8	308.74	308.48	312.65	309.91	317.61	310.17	318.11	313.1	312.51	312.32	316.97	311.58	308.61	305.52	310.51	317.89
310.28	307.66	308	309.46	310.35	310.16	309.41	308.82	307.82	311.7	312.19	307.5	309.68	308.95	309.84	313.91	315.82	311.72	311.39	314.82	314.88	312.42	313.29	310.1	310.76	310.5	310.23	308.81	306.2	309.71	306.88	309.3	310.48	306.11	308.1	315.54	311.64	309.83	315.45	308.53	312.7	310.64	315.95	313.19	307.21	309.11	303.5	311.42	310.3	312.3
305.46	301.5	302.54	303.83	304.25	302.26	301.71	304	308.62	306.24	302.42	302.58	305.94	307.34	302	304.95	300.84	300.8	305.1	301.3	307.7	300.86	302.69	306.43	309.61	304.86	303.76	304.1	301.73	301.8	309.45	310.33	303.24	304.76	304.19	307.12	298.1	301.87	304.04	307.25	305.06	303.19	302.45	307.52	304.74	303.27	310	305.18	305.14	303.93
319.88	321.39	317.61	312.3	314.73	318.68	317.58	319.95	319.29	318.13	322.31	318.98	318.9	319.78	317.82	319.08	319.03	321.01	320.56	319.93	321.34	317.04	323.99	324.68	316.23	314.89	312.98	315.56	315.65	312.94	316.46	321.21	318.7	317.18	321.61	317.06	317.94	319.59	317.92	316.3	322.08	321.84	320.24	317.94	318.95	315.96	317.64	320.23	316.41	315.72
324.03	323.61	324.07	322.13	323.18	325.87	321.79	323.04	326.84	328.38	323.78	326.82	317.1	327.26	324.05	325.58	323.13	330.24	324.69	326.12	327.98	321.2	327.5	324.79	324.08	324.65	326.26	329.38	323.73	326.09	325.61	326.16	323.61	328.71	326.97	324.82	322.17	323.55	326.49	326.57	324.73	329.24	329.26	322.65	322.6	324.56	321.56	325.15	325.5	325.4
322.33	317.43	318.96	318.46	315.43	315.8	317.89	317.15	323.18	312.9	319.38	318.83	316.26	315.2	316.95	319.56	320.98	321.14	322.61	319.34	315.22	318.72	317.49	318.84	315.61	320.77	319.18	317.26	318.57	319.93	317.14	318.18	322.18	320.63	315.72	316.76	313.85	314.75	320.08	318.9	319.96	318.48	319.71	318.54	320.53	317.69	319.34	315.69	319.09	321.25
304.75	306.81	301.53	303.54	307.79	305.43	308.25	307.46	303.05	304.98	306.53	308.71	309.19	300.48	308.81	310.32	305.75	307.16	309.72	308.24	307.39	307.28	303.93	303.77	305.6	307.75	306.69	308.69	309.97	301.37	309.02	309.02	309.71	308.32	307.82	312.7	308.88	310.48	305.38	309.13	305.36	307.12	305.68	305.17	307.64	306.68	304.39	308.68	307.04	308.5
311.76	310.45	305.8	299.01	304.9	306.68	306.92	304.06	308.08	305.06	302.35	303.18	304.59	301.53	303.36	305.98	304.7	301.51	309.33	305.99	304.68	299.73	304.37	307.47	304.62	304.23	308.16	302.83	310.03	307.59	306.33	302.43	302.35	308.83	304.06	310.69	305.19	308.98	309.6	304.86	309.78	308.5	307.77	304.83	309.89	306.13	303.67	306.35	305.78	311.93
311	309.87	311.67	313.29	311.46	311.01	315.53	308.32	313.65	317.34	311.85	316.12	309.84	315.57	312.17	309.3	311.15	310.03	312.1	314.02	310.77	311.69	305.69	308.69	313.36	313.57	318.15	309.43	305.98	314.46	312.81	314.48	314.11	316.46	315.1	309.34	311.94	319.13	311.22	314.97	310.55	310.5	308.22	309.98	311.4	309.99	319.38	307.6	313.17	310.98
299.91	300.28	304.18	304.01	302.05	300.38	303.52	302.98	303.45	307.72	309.99	304.98	308.02	303.06	302.06	304.42	305.14	307.49	306.25	303.4	299.58	302.95	298.55	302.4	296.3	305.26	303.56	303.95	302.18	303.51	304.71	311.99	302.77	303.37	303.65	306.42	299.66	303.89	305.21	305.36	303.2	306.31	303.03	301.99	303.71	303.59	303.56	302.3	304.48	303.25
313.54	314.22	312.06	309.22	313.27	312.77	310.85	316.38	313.53	313.92	315.1	314.44	311.34	306.58	312.43	314.73	310.12	314.43	313.22	316.47	311.01	316.53	310.86	311.85	311.05	309.13	314.73	317.89	310.3	317.53	312.82	310.86	313.07	316.08	317.95	313.18	312.29	310.63	313.57	315.01	310.2	311.56	310.14	314.74	312.25	314.22	313.94	314.67	308.45	307.51
303.41	307.73	304.61	301.2	302.22	302.43	304.61	306.31	309.44	305.06	308.49	303.86	300.09	308.15	305.4	301.48	299.95	304.8	303.98	303.77	301.94	305.8	302.73	298.7	309.54	304.56	306.21	303.26	306.44	306.15	305.68	305.92	302.2	304.47	304.93	310.13	304.61	308.49	302.02	304.46	302.87	304.52	304.12	303.8	310.94	308.39	302.24	304.5	303.85	303.26
308.08	310.83	313.99	312.05	313.27	311.93	312.06	313.09	312.83	318.32	315.83	319.35	311.22	315.22	312.53	314.75	313.17	312.71	311.77	314.16	315.13	314.31	308.87	318.1	317.11	314.35	311.96	310.48	311.64	311.69	320.86	308.11	307.16	314.68	313.76	312.24	310.1	312.15	315.88	311.46	314.76	311.62	318.05	312.79	310.28	306.32	309.44	309.01	315.28	316.09
315.3	312.22	306.6	317.31	310.51	309.26	314.82	314.36	314.7	312.97	317.78	315.56	310.91	315.86	311.63	309.53	317.05	312.75	312.85	315.41	312.66	315.64	313.27	317.86	315.73	314.2	314.54	312.39	312.74	315.34	316.41	314.8	314.24	316	316.87	310.77	312.5	313.12	312.87	310.82	317.04	318.29	312.44	312.62	312.82	310.78	313.14	307.94	309.29	309.71
310.8	313.76	311.87	311.73	314.7	307.84	318.49	308.77	314.73	314.04	314.58	316.06	306.95	314.21	314.82	313.81	306.8	311.6	315.44	318.86	310.01	316.43	311.97	311	312.52	311.64	314.38	312.71	314.05	313.48	310.07	310.71	310.35	313.97	314.65	313.72	310.61	317.65	314.49	316.31	317.33	314.85	315.59	312.03	311.18	312.18	315.9	313.99	310.73	314.27
301.36	307.57	306.1	299.14	299.74	303.9	298.06	305.24	304.54	300.52	303.39	303.26	297.48	303.15	303.16	305.82	303.46	301.28	302.65	306.01	305.86	306.12	302.44	304.97	303.96	304.9	302.21	303.89	301.72	302.56	303.86	307.75	303.14	307.67	297.86	296.57	302.97	302.8	303.46	304.21	303.3	304.02	303.35	307.56	303.5	301.52	304.17	307.86	303.33	302.2
298.39	293.03	292.98	296.82	299.01	291.57	295.16	297.5	298.03	295.77	294.97	295.81	294.65	290.2	289.01	289.14	294.42	297.3	289.89	288.19	295.99	290.43	292.1	291.93	292.52	288.11	288.56	290.82	296.82	292.46	296.92	292.31	297.2	292.36	297.46	292.23	294.55	295.32	290.91	296.8	294.24	294.87	296.47	295.37	289.66	291.55	292.08	296.9	296.99	290.78
301.64	308.45	305.88	307.02	306.26	305.07	306.05	307.88	304.23	309.51	308.26	304.52	304.72	310.01	300.15	307.66	307.01	304.06	307.94	309.99	307.15	308.1	305.01	312.76	310.98	306.33	307.87	308.56	304.96	301.21	302.89	309.95	303.43	309.15	308.96	306.21	305.39	305.35	306.37	305.5	309.09	308.29	303.66	304.66	308.86	305.88	308.8	304.49	305.93	306.79
298.5	299.81	300.4	305.06	301.84	303.67	300.34	299.54	308.17	297.81	298.97	302.77	304.59	305.09	304.96	303.61	304.18	299.26	306.21	305.75	303.4	301.8	303.97	299.33	301.68	302.47	298.21	305.18	303.69	301.09	305.51	298.57	299.79	304.12	299.67	306.71	303.34	304.4	299.66	302.93	303.77	304.65	302.52	305.12	299.62	302.27	307.05	299.3	307.11	300.85
[truncated: 749 more rows]
[truncated: 150 more columns]
