# Supplementary material for: Genetic dissection of main and epistatic effects of QTL based on augmented triple test cross design
Source: PLoS One. 2017 Dec 14;12(12):e0189054. doi: 10.1371/journal.pone.0189054 (PMC5730204; doi:10.1371/journal.pone.0189054)
Supplement: S9 Supporting Information — (ZIP) [file pone.0189054.s009.zip › z5_1900_0.2_5.csv]

319.38	324.5	318.66	321.38	318.65	311.34	316.67	318.96	323.89	312.58	317.33	314.91	318.54	312.87	319.51	325.16	317.4	320.2	325.86	318.57	323.17	321.23	324.67	325.25	314.62	313.55	320.27	315.96	318.1	313.23	313.55	317.65	315.5	317.16	319.6	312.52	318.82	318.73	323.46	315.13	312.7	316.42	320.66	317.24	317.95	313.84	316.61	308.98	322.41	327.16
295.44	293.54	297.2	304.34	297.79	297.96	299.78	301.95	294.09	296.81	295.04	306.2	301.74	290.38	297	301.93	300.45	302.79	294.68	303.51	290.42	298.27	294.18	295.63	298.35	296.21	296.72	290.05	293.26	293.12	302.11	291.85	298.17	299.86	296.54	292.88	303.87	304.63	295.84	301.1	303.56	297.66	299.92	294.6	300.75	295.26	294.33	290.9	294.21	304.9
300.43	297.92	306.46	303.67	297.24	299.95	301.74	303.98	302.13	298	303.18	295.54	302.13	300.7	294.7	297.34	299.6	305.5	296.95	298.08	299.99	290.55	305.73	303.69	299.31	303.78	300.89	299.24	296.65	308.44	300.27	297.4	297.07	305.85	298.1	298.4	302.58	297.91	300.85	298.9	294.41	289.37	295.59	296.9	293.85	298.1	293.48	305.37	293.94	294.71
313.87	314.85	308.35	310.3	310.79	313.11	313.59	314.94	314.08	316.59	315.62	312.57	317.43	310.29	317.11	312.56	309.76	307.03	306.02	311.6	311.17	309.84	312.53	308.03	315.91	301.73	314.88	315.7	316.86	309.74	311.05	315.43	307.67	301.93	316.06	317.05	311.34	315.06	305.63	314.8	316.63	310.96	304.07	310.74	313.66	311.23	307.83	313.97	306.7	307.46
297.06	295.9	300.03	299	294.41	301.37	299.2	293.74	299.9	296.16	293.86	297.88	304.82	298.11	301.02	300.83	295.21	296.58	295.64	291.49	294.4	293.53	296.11	293.96	301.31	289.78	302.61	289.31	297.55	291.62	297.71	300.41	296.45	295.7	296.46	295.11	296.93	299.48	298.89	298.02	302.41	295.62	296.56	295.37	296.19	304.17	296.25	288.94	296.17	297.66
308.9	312.39	312.08	318.39	315.93	311.01	318.13	317.16	316.43	312.23	315.02	309.58	312	308.86	307.3	314.98	308.85	310.5	308.99	316.52	310.16	307.56	314.69	304.71	308.1	309.41	314.4	313.34	319.39	311.65	318.59	319.36	316.3	306.1	315.52	312.67	306.96	312.04	313.62	318.79	314.85	313.61	317.83	322.93	311.99	313.9	307.79	312.87	316.82	318.03
304.31	305.38	304.11	310.1	305.29	305.2	300.55	303.48	302.2	309.62	300.6	302.99	306.41	310.45	305.64	307.94	301.77	303.89	305.69	300.25	308.71	308.91	303.88	304.46	301.95	310.3	306.87	304.63	312.29	299.87	300.89	314.89	304.52	301.41	308.31	302.15	304.78	311.62	299.71	311.37	302.51	298.64	306.91	300.5	301.93	301.4	294.45	300.22	305.36	297.91
315.47	318.21	313.15	310.98	311.26	311.55	318.38	312.61	315.33	318.22	321.31	321.52	314.67	316.25	319.27	320.63	315.07	318.25	306.91	323.24	313.75	319.09	320.04	313.51	319.04	314.81	311.39	327.46	317.19	312.94	318.59	326.04	316.53	318.63	313.29	316.46	309.51	319.22	308.13	313.11	315.52	311.91	319.11	318.51	316.09	316.3	309.84	311.71	320.57	313.65
314.1	309.61	317.66	324.57	317.74	314.58	316.33	312.59	308.05	311.13	320.26	317.11	316.95	316.6	315.73	314.49	315.79	313.67	311.42	315.62	307.84	313.48	318.41	315.04	316.63	316.48	315.86	316.99	308.45	318.21	312.84	317.51	319.22	319.42	317.89	315.86	315.96	313.06	303.29	316.83	316	312.65	315.89	308.58	314.76	314.36	314.12	314.94	318.32	313.52
326.63	333.25	323.24	328.57	327.45	320.39	330.97	321.68	324.45	330.3	334.71	330.46	323.29	324.58	326.17	318.39	324.73	331.72	330.04	333.88	332.09	330.97	326.05	335.13	323.77	325.32	326.49	330.54	329.38	325.67	324.99	324.28	328.21	324.64	323.44	328.85	328.81	330.01	328.12	320.66	334.09	328.67	328.37	326.35	331.37	323.67	326.67	326.9	327.19	331.45
300.8	303.57	303	298.24	302.01	298.78	304.25	300.08	307.4	303.18	300.86	302.24	304.66	299.93	304.89	303.89	304.74	298.14	303.58	304.04	307.17	302.2	294.4	300.87	306.49	304.12	305.7	306.22	302.73	302.94	300.17	305.42	306.02	302.17	299.65	306.56	298.7	303.48	299.75	309.31	305.57	295.92	305.53	300.38	301	298.5	298.56	298	303.07	302.66
305	303.68	304.31	302.33	301.55	297.94	309.66	296.16	296.23	310.59	306.18	302.8	297.75	296.95	305.47	306.65	302	308.59	302.15	308.07	305.26	296.98	295.37	299.77	301.11	298.21	303.42	306.37	303.65	305.6	297.85	304.81	306.86	302.54	304.2	308.86	306.42	301.9	309.5	301.45	302.99	305.42	298.15	302.5	298.13	299.23	302.53	295.25	295.1	304.05
308.6	304.23	307.74	306.4	296.71	303.06	298.66	290.73	298.73	302.38	307.84	305.53	308.63	312.01	299.17	304.69	301.39	302.18	296.22	301.02	303.95	305.35	299.33	305.02	305.87	304.86	295.66	309.21	304.69	305.87	301.26	302.53	305.64	307.13	299.54	301.81	303.17	302.92	299.5	305.03	303.71	307.12	298.42	303.37	303.87	304.93	308.1	301.21	306.07	304.89
305.61	299.74	301.26	300.39	301.17	298.52	301.11	306.7	298.85	300.57	298.16	304.2	302.95	296.98	301.86	300.57	290.92	299.1	298.6	307.88	300.25	298.87	300.85	294.56	299.83	298.06	295.22	298.14	300.23	303.31	304.61	299.3	307.67	300.15	295.43	299.69	303.06	291.82	303.82	295.46	301.25	296.83	302.72	301.18	294.29	294.39	300.43	304.27	299.26	293.98
320.9	319.26	316.1	319.39	328.15	322.86	312.72	319.11	311.43	318.58	308.6	316.73	320.74	310.07	316.12	312.98	313.16	314.84	318.09	313.22	308.91	320	311.04	311.89	316.57	313.34	314.76	315.12	312.94	313.47	317.97	314.94	314.92	313.95	312.94	316.14	310.53	308.84	316.96	316.74	313.56	316.08	319.07	311.71	316.99	321.28	313.9	312.56	312.05	321.07
326.23	327.87	322.12	328.13	319.48	327.91	326.6	322.7	323.4	329.44	321.32	331.86	324.84	328.17	322.25	324.3	325.02	327.83	323.11	322.88	321.66	335.09	326.21	318.8	326.63	321.62	323.23	326.62	326.43	326.64	327.39	325.61	327.63	324.71	320.78	323.49	323.4	328.68	328.21	326.09	325.69	325.53	325.14	330.96	323.52	325.49	325.96	325.54	323.55	325.74
307.16	307.49	298.94	300.19	308.49	305.06	305.04	309.41	309.48	302.76	299.29	294.18	295.64	302.75	302.96	295.13	307.45	311.65	305.39	294.95	302.33	303.31	299.24	302.67	297.96	307.35	306.25	302.6	308.73	301.36	309.75	301.18	301.85	299.59	308.71	307.08	301.11	301.35	304.77	304.23	308.72	302.88	304.83	299.19	308.73	295.99	305.55	301.43	300.34	299.8
311.51	322.04	317.72	316.19	310.64	318.27	309.77	313.12	318.09	317.03	313.49	321.62	313.97	318.83	306.93	319.66	317.8	319.78	317.09	318.3	317.75	311.88	318.78	309.49	309.96	317.86	318.37	313.47	309.48	312.42	317.98	313.02	311.04	323.09	317.07	315.56	314.36	321.01	316.28	319.85	306.17	322.32	318.77	312.82	316.6	312.21	313.46	316.29	323.89	314.01
326.71	320.99	325.45	326.62	325.29	321.59	325.13	331.56	320.96	318.39	327.21	325.27	328.06	321.1	319.23	326.46	326.3	325.12	321.14	322.81	323.04	322.5	321.68	330.42	326.7	322.29	325.2	322.42	323.94	318.22	330.7	321.87	325.62	329.64	330.1	323.23	332.02	323.62	322.22	327.08	326.07	323.01	324.43	326.65	327.62	321.79	324.04	322.57	318.62	326.56
314.59	316.69	310.47	312.17	308.05	309.4	310.83	313.05	318.44	308.73	307.47	314.52	308.11	307.17	313.7	312.36	312.56	315.95	309.06	318.56	312.74	306.69	308.99	304.47	316.45	311.6	316.53	310.34	313.18	308.44	309.78	310.94	308.46	309.02	310.16	313.51	315.03	315.52	305.59	305.26	308.72	307.62	311.61	311.51	300.68	310.38	316.02	309.26	314.53	308.88
316.04	303.93	315.98	308.99	306.13	309.3	303.32	306.18	305.89	306.98	312.89	313.61	309.03	303.15	304.13	303.15	303.8	308.09	313.55	315.03	305.35	313.15	303.61	308.38	299.67	300.63	300.28	305.15	308.74	307.63	301.68	304.55	308.39	298.24	307.76	309.64	308.81	301.69	307.6	320.96	316.35	311.6	308.75	311.64	302.72	304.3	305.1	313.41	308.67	302.22
314.79	303.51	302.32	315.13	314.77	308.94	309.62	303.45	312.69	307.2	302.86	308.41	312.37	309.05	310.78	311.75	310.9	310.86	312.31	307.28	312.69	309.71	316.41	312.02	310.87	313.7	309.41	320.12	316.66	312.26	316.15	313.79	301.98	310.82	314.13	319.16	311.73	314.69	303.07	322.18	314.87	310.81	318.38	316.6	310.4	314.75	308.13	304.64	317	313.47
308.03	308.7	306.4	313.36	305.36	304.93	308.49	309.34	304.89	306.77	303.61	306.12	302.79	303.78	306.22	306.9	302.19	301.48	307.7	310.45	308.18	298.25	304.22	309.02	307.96	304.44	305.39	311	299.1	303.84	299.86	310.33	300.37	308.02	301.77	305.15	302.93	312.15	301.94	309.34	311.09	301.41	313.77	315.33	319.51	305.38	307.12	301.57	298.23	305.3
305.63	303.35	302.86	300.27	303.81	306.06	305.16	306.38	307.33	310.79	311.98	309.67	301.73	306.76	303.64	305.85	306.77	305.19	302.44	308.84	307.66	303.91	299.41	301.36	307.47	297.58	299.25	310.78	310.62	303.42	308.87	302.68	305.46	304.63	307.04	306.1	299.26	301.85	299.08	296.59	298.25	298.41	303.69	298.1	301.83	299.27	303.43	303.01	299.08	308.95
300.45	299.79	298.38	298.12	301.74	296.28	296.43	298.49	294.01	298.98	292.25	296.52	287.25	288.94	293.75	297.03	293.33	298.78	290.47	297.71	298.74	302.88	294.25	289.19	295.61	285.32	298.11	295.97	291.05	292.42	292.96	294.16	290.13	297.37	298.11	302.57	300.01	293.85	296.72	302.28	301.37	289.01	290.06	301.28	296.65	292.07	302.01	295.95	293.26	290.84
302.88	306.15	307.52	308.66	306.22	310.64	304.72	309.01	308.74	310.06	305.86	303.45	303.31	311.43	305.73	303.74	306.19	303.78	307.46	305.5	303.83	312.35	306.01	303.66	299.27	299.47	301.21	315.64	299.78	305.83	302.9	300.95	310.05	310.52	307.25	302.57	308.45	292.92	307.22	305.08	300.21	304.43	303	305.63	307.73	307.99	311.71	304.24	307.05	302.7
301.46	315.95	305.89	299.14	304.32	311.84	303.65	307.37	309.26	308.34	307.43	309.4	299.12	303.79	303.16	312.21	311.21	294.16	300.52	305.01	310.63	303.45	304.74	305.16	300.11	311.48	309.26	301.47	308.48	303.6	307.17	305.84	306.16	304.93	305.03	303.67	307.35	307.35	300.84	299.34	305.63	297.72	307.6	303.44	302.03	306.71	309.52	308.38	306.38	308.66
324.11	326.42	329.73	323.76	327.73	328.76	335.98	330.73	327.09	325.88	326.76	324.72	322.46	323.85	328.01	332.46	330.78	327.64	325.02	329.17	329.27	337.96	327.66	326.04	322.78	329.2	331.22	329.56	325.98	331.21	331.88	318.7	330.56	334.55	330.89	334.41	333.68	328.34	325.91	331.32	333.11	325.23	334.09	331.19	324.33	326.19	329.02	326.59	326.34	331.1
294.64	298.62	285.57	304.63	293.13	295.76	288.87	289.92	292.53	288.81	294.31	292.68	285.4	297.34	303.28	296.21	293.53	290.35	290.4	295.83	298.28	288.46	296.33	292.74	285.59	289.42	297.24	290.69	299.22	295.52	302.65	292.1	287.64	289.6	294.45	291.32	292.29	303.68	286.32	297.67	295.43	296.87	292.36	293.15	288.86	293.49	297.31	301.96	296.92	285.57
304.44	301.43	297.31	302.79	306.59	308	303.04	303.43	308.13	304.81	310.82	301.75	304.8	302.36	302.51	308.6	303.02	303.89	302.81	312.16	310.88	304.99	302.48	302.19	304.7	301.06	302.3	297.57	304.75	305.73	309.27	304.24	298.93	298.41	307.59	303.06	308.8	305.38	312.36	296.93	302.47	298.54	305.85	299.62	304.48	307.39	303.33	300.87	309.08	304.31
305.81	303.11	303.81	301.41	300.92	307.8	306.22	297.15	306.86	299.21	310.56	307.8	297.79	301.95	304.78	305.67	298.36	306.45	302.31	302.98	303.32	303.2	300.37	301.37	298.07	303.55	299.39	309.14	301.89	307.87	306.03	295.27	301.07	306.07	298.28	309.38	305.15	303.61	303.74	304.21	297.99	301.94	307.85	302.09	310.04	299.46	306.68	298.37	296.99	306
315.63	314.25	320.07	310.75	313.97	312.04	311.24	314.57	320.64	313.31	317.94	317.51	316.32	304.79	304.59	307.06	308.71	319.55	309.57	319.04	307.74	311.47	311.6	315.67	306.99	311.44	305.34	310.19	311.39	307.63	309.85	308.51	305.75	310.54	310.61	319.66	307.42	314.34	305.19	309.09	311.54	318.27	314.42	320.19	308.49	309.62	313.02	314.48	321.95	308.97
314.17	303.77	305.25	308.12	304.59	304.78	302.95	303.01	300.81	309.87	311.63	306.13	309.37	303.51	311.98	313.69	299.08	305.9	312.84	304.73	303.04	301.41	302.98	305.92	311.3	301.36	305.85	307.8	307.98	303.23	303.45	306.05	303.8	302.61	304.55	308.63	307.84	304.67	310.15	309.88	306.84	307.57	309.96	304.8	309.31	306.74	313.52	308.81	305.81	314.85
309.73	308.8	308.71	310.79	305.05	302.07	300.25	301.04	304.84	305.09	303.99	303.63	303.44	312.53	307.64	304.99	303.62	305.73	308.85	307.33	309.17	309.73	311.49	304.77	315.08	305.43	306.66	306.37	311.61	310.13	303.46	303.44	309.25	308.8	302.91	306.06	307.87	304.04	299.93	313.82	303.76	303.51	299.9	309.75	317.28	302.09	307.78	305.21	307.82	300.64
319.72	324.49	317.54	323.61	323.08	315.9	315.98	310.24	319.9	322.91	321.44	322.19	317.86	318.6	315.56	319.29	321.14	319.14	323.22	316.27	324.01	313.09	311.42	322.17	318.44	311.63	320.52	314.52	319.85	323.35	318.41	314	319.03	328.89	325.93	311.77	310.12	318.37	315.35	319.46	318.23	317.38	322.43	321.99	319.95	320.17	323.89	317.94	322.36	319.34
331.89	327.87	324.36	331.88	328.2	327.4	327.73	317.07	319.91	330.79	322.27	326.17	323.66	324.73	329.68	324.56	330.35	323.97	324.37	332.92	328.53	333.04	328.77	317.86	326.15	324.04	321.92	322.54	320.07	323.72	330.69	326.72	325.44	325.89	321.15	326.35	318.56	324.84	332.55	324.75	327.19	322.81	323.71	325.79	324.02	330.86	326.56	331.87	325.09	323.58
303.39	300.29	297.46	306.46	303.2	312.14	299.29	303.38	298.43	298.56	302.45	302.87	299.27	301.99	304.67	301.48	306.39	302.81	304.93	301.43	301.46	301.16	302.64	301.39	302.17	297.34	304.98	299.79	303.05	302.64	298.88	299.62	302.63	295.7	305.24	302.89	304.03	301.73	301.73	299.85	302.98	303.63	297.08	302.83	296.12	303.08	302.75	292.03	294.15	305.71
319.41	317.64	315.44	314.49	315.65	320.57	313.05	312.4	312.72	315.38	306.39	309.49	320.68	316.31	315.36	322.88	315.9	311.61	310.72	314.07	310.83	315.71	316.31	307.46	319.7	319.65	319.87	310.74	323.61	314.86	308.59	311.91	311.88	312.64	314.87	316.78	310.03	327.43	312.9	325.39	312.89	315.26	317.74	317.43	306.46	310.04	314.01	312.02	314.56	319.87
299.09	298.46	304.55	302.78	304.11	310.17	300.93	299.7	307.54	303.98	299.95	301.96	302.72	304.42	311.23	302.77	306.55	305.6	309.33	306.56	308.44	300.65	306.69	300.06	303.04	301.5	305.33	300.64	304	301.17	305.94	303.92	306.98	310.99	295.95	311.5	309.92	305.99	312.02	308.92	301.38	308.82	302.87	302.67	313.89	298.63	303.79	305.72	302.64	305.7
301.83	307.46	297.17	303.56	309.42	299.79	306.57	310.12	297.35	307.62	307.35	301.51	304.37	306.9	306.41	312.42	306.41	309.69	306.78	306.05	299.68	305.39	307.88	307.08	302.51	307.63	301.01	306.79	310.53	310.33	305.36	312.2	299.98	300.94	307.08	305.79	305.06	309.17	298.14	307.05	305.62	303.77	302.99	307.47	305.11	299.29	310.21	304.3	305.69	306.68
310.6	316.86	308.85	310.09	308.22	316.82	320.37	304.44	315.57	311.74	311.31	316.14	311.88	312.79	314.07	309.03	312.9	312.77	311.96	309.45	317.42	316.21	311.45	313.58	306.79	317.16	317.97	313.37	310.23	313.43	313.28	318.07	318.4	314.67	311.23	307.05	309.7	310.36	311.38	309.58	314.85	313.67	317.11	310.01	309.41	310.36	316.99	309.33	317.85	317.97
312.5	312.52	313.2	319.76	310.84	315.04	315.13	310.81	321.25	309.72	315.56	312.26	316.11	313.93	314.49	316.68	311.23	311.5	315.01	316.52	308.77	309.91	312.58	311.15	322.94	314.39	314.43	312.46	317	310.95	308.5	304.31	313.26	313.95	316.07	315.47	313.85	320.52	306.36	309.44	320.62	318.64	313.47	310.43	313.07	309.36	311.68	310.89	316.68	312.3
304.25	307.14	302.25	296.3	309.3	298.44	308.13	306.56	305.37	313.85	300.25	303.61	307.99	301.78	304.77	302.32	301.3	300.38	301.59	310.36	298.3	298.01	311.3	303.4	307	307.36	300.65	297.15	304.58	306.06	304.47	300.85	303.88	302.95	303.27	302.25	309.81	308.88	305.38	299.38	302.66	303.49	301.5	304.68	304.42	299.31	302.35	300.28	301.55	303.44
304.64	299.16	303.2	300.72	303.35	306.47	303.44	304.26	301.79	302.46	305.14	302.61	302.56	298.06	307.06	302.9	303.5	302.67	301.75	297.95	302.41	300.5	307.47	302.17	306.97	296.12	303.46	305.09	300.33	302.23	306.76	300.14	303.36	297.15	313.2	303.51	305.39	300.74	305.51	302.53	309.35	304.38	305.01	304.46	306.87	298.98	297.73	305.79	297.59	300.61
301.07	308.3	307.4	303.77	315.44	312.67	302.42	302.78	304.96	299.05	304.46	307.24	304.81	310.43	302.3	303.61	305.16	306.93	308.56	314.25	303.88	308.48	299.73	305.03	301.08	306.06	306.09	313.39	304.65	308.45	305.37	315.22	308.95	308.59	304.31	306.31	309.76	300.22	312.62	303.82	304.5	309.62	300.24	314.86	312.6	303.94	312.54	306.53	312.22	303.39
299.87	301.26	309.93	307.2	301.01	305.02	300.83	300.89	302.39	307.97	304.81	301.56	298.2	298.72	299.16	306.42	308.13	305.02	303.99	302.89	304.97	307.39	310.37	301.32	298.8	309.08	307.19	301.96	312.11	305.41	300.7	297.68	306.54	298.1	305.55	305	301.98	303.13	300.5	302.37	305.31	306.45	306.02	302.96	299.87	301.54	304.26	303.67	297.68	302.37
316.56	322.41	307.61	311.78	318.5	313.43	314.7	329.39	316.08	315.73	317	312.41	317.33	318.07	318.56	320.16	316.42	315.83	318.5	317.54	311.5	318.42	316.6	321.9	316.77	320.78	322.93	316.3	317.6	318.72	320.28	316.6	316.89	325.23	308.46	317.95	310.9	322.12	317.44	320.89	322.3	312.62	315.97	308.72	320.53	321.24	317.53	314.16	316.56	319.95
304.94	299.83	299.63	302.16	297.02	299.41	305.04	305.49	302.2	299.56	306.7	306.12	305.95	299.46	311.88	299.61	297.93	302.6	302.2	300.84	303.57	299.64	300.43	301.18	304.04	306.18	302.62	309.41	305.26	303.14	298.63	309.15	304.24	308.39	300.71	300.25	303.02	305.69	302.44	306.08	307.03	307.26	294.68	303.39	306.44	294.44	296.65	308.44	298.35	306.73
305.27	309.84	306.14	307.72	318.08	312.48	317.62	309.87	312.84	312.88	312.85	314.83	317.46	315.95	313.92	312.6	309.18	317.54	310.54	308.24	313.54	315.51	308.53	316.64	314.42	308.87	315.11	313.97	315.85	308.05	313.86	315.11	314.74	311.59	303.56	318.25	311.9	310.75	306.44	305.75	314.44	313.42	307.14	314.36	311.12	309.01	316.16	316.03	317.26	311.24
319.05	317.91	320.26	323.15	323.94	316.42	325.77	319.79	321.03	316.57	317.23	322.06	315.2	321.51	320.73	319.5	319.55	315.33	320.29	316.14	320.37	315.52	319.91	316.24	319.42	323.94	317.74	320.42	321.82	323.69	319.71	315.5	321.65	317.11	314.89	316.02	316.27	317.01	324.6	320.67	324.47	320.29	315.5	316.79	320.28	317.8	318.83	313.09	317.73	319.26
322.53	313.95	323.07	315.53	321.4	317.32	323.32	317.68	324.38	318.55	323.52	320.85	316.47	317.33	320.01	322.04	322.25	315.45	320.06	314.66	316.55	322.87	311.53	320.52	317.8	315.99	326.03	318.36	319.93	319.32	317.39	314.8	313.98	318.71	316.08	318.28	313.74	315.48	314.79	311.02	319.65	317.66	321.11	310.52	320.78	321.14	315.85	319.51	317.87	322.12
304.05	299.66	306.95	307.02	306.76	311.71	312.25	309.41	305.41	304.76	299.59	311.34	311.49	303.33	303.93	302.72	307.7	304.14	306.41	304.96	301.15	299.83	305.12	315.76	304.66	309.22	311.27	308.87	304.94	311.21	301.69	312.42	303.89	303.8	306.62	310.71	312.17	306.15	303.62	299.12	303.43	313.37	305.56	309.1	303.51	304.56	313.06	302.46	308.61	312.56
291.05	300.19	303.04	299.53	308.85	299.34	299.54	300.64	300.04	299.46	305.82	291.01	299.32	309.23	296.61	310.15	303.09	300.29	307.07	302.25	302.58	300.76	307.45	306.27	308.41	304.56	297.84	299.38	302.86	307.06	295.4	304.02	298	302.57	302.7	301.07	302.28	301.64	302.82	299.52	301.71	303.98	299.74	300.42	307.51	305.11	299.94	301.63	303.01	299.99
298.69	305.53	294.9	295.98	288.48	290.94	297.01	293.39	289.6	293.88	292.97	289.24	298.93	296.82	301.66	305.22	294.26	292.9	304.61	295.43	294.63	297.78	297.19	299.13	300.4	294.2	296.76	297.43	290.24	300.13	294.02	297.58	295.62	296.63	299.78	296.65	288.71	291.73	286.65	298.02	291.95	293.13	299.27	291.9	296.8	295.35	295.15	295.02	291.72	291.31
305.48	305.4	300.68	300.81	297.92	309.21	301.87	300.59	299.51	303.46	297.69	307.05	297.73	303.62	301.96	303.76	307.68	303.14	303.38	303.67	307.78	308.97	299.63	303.23	307.38	300.18	308.49	299.11	296.48	311.56	302.19	302.24	298.02	311.18	308	306.69	309.51	303.34	302.22	306.58	306.23	302.03	305.25	297.91	306.63	313.86	303.15	309.57	307.77	300.35
302.2	297.62	302.81	294.35	306.05	301.21	304.16	300.84	300.61	300.85	304.46	301.99	304.01	303.55	303.46	299.94	300.94	303.1	309.78	306.93	301.04	299.83	295.52	303.86	297.59	306.36	303.59	297	307.61	304.01	303.62	302.55	302.82	305.19	307.44	306.44	296.17	305.8	299.59	303.81	300.89	305.89	303.05	301.68	300.49	307.68	302.45	299.31	304.01	299.08
319.75	315.11	311.44	313.03	318.92	313.13	315.6	311.18	312.88	312.48	318.82	311.51	316.6	326.32	316.67	319.78	311.25	317.26	310.78	315.37	315.21	320.88	317.4	315.18	317.9	312.88	320.48	313.5	306.19	311.31	316.01	320.37	319.02	313.04	316.07	317.89	316.79	320.7	319.69	316.07	313.99	322.44	315.79	312.11	314.03	321.53	323.13	316.62	324.3	318.84
311.01	309.97	317.22	309.78	309.46	305.26	307.27	308.73	309.28	315.47	302.28	312.8	310.22	311.41	310.64	315.04	309.26	304.34	303.77	312.61	312.11	312.71	310.32	311.29	304.48	308.85	316.63	311.02	303.96	306.04	313.49	309.68	310.24	305.32	308.51	306.66	306.95	308.03	309.33	307.39	308.57	303.51	305.09	312.13	316.79	307.28	306.91	312.35	304.25	315.86
305.56	299.96	302.73	304.37	294.29	299.9	302.17	300.8	294.42	306.93	302.37	307.57	304.82	304.76	302.37	301.12	306.96	302.44	298.22	303.45	295.95	296.04	305.11	302.19	303.53	307.6	309.91	303.75	306.81	304.38	307.4	302.76	306.8	302.79	301.37	302.46	301.82	300.92	302.9	307.99	301.6	309.05	304.79	304.75	301.44	301.35	305.75	300.8	296.36	306.39
302.89	301.27	297.77	301.79	304.38	307.4	294.04	308.42	299.48	298.56	299.62	296.61	297.98	304.98	306.53	304.71	303.04	302.65	304.48	309.9	298.51	299.26	298.86	301.89	309.63	300.4	305.6	295.01	303.37	301.9	297.29	299.16	303.67	301.99	297.05	298.18	292.6	294.4	293.42	298.88	301.96	299.51	302.5	299.93	296.3	303.46	300.6	301.9	307.2	296.01
303.37	304.72	304.71	313.79	303.75	309.63	302.39	298.85	302.62	301.12	305.23	306.96	300.52	302.48	296.11	303.26	304.34	310.33	303.6	303.6	300.9	307.38	308.07	301.89	300.79	303.79	309.51	303.54	305.39	300.57	305.11	302.16	310.12	309.23	298.7	300.67	302.19	302.49	306.13	305.08	302.68	304.91	306.13	309.98	305.33	304.3	309.61	304.99	310.12	299.38
306.89	299.38	308.33	313.39	309.22	303.04	315.7	304.89	295.92	303.57	303.56	306.2	309.29	299.74	304.61	307.01	302.55	309.09	310.04	302.99	306.74	303.64	300.11	306.36	302.7	309.74	304.2	302.24	304.43	307.22	310.19	302.17	303.57	305.08	306.61	302.88	311.91	306.53	303.54	303.96	302.31	299.56	314.22	300.17	302.59	306.43	307.54	311.57	303.03	309.29
312.91	306.55	314.82	307.72	308.3	311.68	312.68	312.13	311.24	316.82	303.89	302.31	311.15	311.23	308.69	307.6	308.62	312.15	310.5	307.89	307.65	308.13	306.91	312.52	315.2	311.64	307.72	310.14	306.88	313.38	314.88	304.48	306.05	308.03	305.87	310.2	307.05	305.52	317.5	312.59	323.01	309.1	307.3	308.47	301.34	313.56	301.59	307.91	305.31	310.07
313.3	310.51	304.85	319.72	313.07	311.6	313	306.91	314.94	308.95	310.33	315.97	316.81	311.33	313.09	311.31	317.99	312.57	320.17	316.03	304.17	322.03	308.71	311.31	313.29	314.63	311	308.58	309.04	308.46	311.27	310.4	310.63	312.88	315	310.82	308.56	309.12	312.38	309.62	308.75	313.76	317.64	318.07	313.65	311.41	315.02	313.73	314.6	307.44
312.23	310.83	312.14	317.34	317.58	316.28	321.41	313.48	311.7	319.49	315.71	317.3	321.42	322.64	312.52	318.85	317.33	316.65	314.99	317.32	317.34	320.94	322.6	311.14	312.88	308.58	318.1	323.49	322.19	314.08	313.15	314.46	321.3	312.51	314.8	315.26	322.66	317.75	319.24	319.2	314.04	313.34	313.58	320.29	309.31	317.82	316.35	312.06	318.18	321.73
312.38	315.67	315.5	312.69	313.79	318.43	315.2	311.54	313.4	308.71	314.68	308.52	314.73	308.68	316.88	309.74	314.03	306.62	316.51	314.63	308.07	317.35	318.72	315.58	313.4	310.82	313.26	315.5	317.79	315.06	320.17	312.23	313.08	312.69	313.1	313.25	312.9	312.9	320.22	308.52	307.25	314.67	321.22	315.1	311.53	302.52	311.31	312.67	312.09	305.64
311.17	311.9	315.45	316.16	313.73	310.46	307.16	307.09	309.25	314.55	310.43	315.96	308.46	315.84	308.72	316.38	313.04	314.68	306.16	307.88	312.16	303.68	308.35	309.25	306.09	311.42	312.75	317.13	315.48	305.88	306.85	314.8	302.62	308.77	307.52	310.27	304.57	312.04	301.75	311.45	308.01	310.8	311.56	308.82	308.97	314.21	311.61	314.49	304.33	314.81
312.09	311	308.17	307.98	311.4	317.12	307.7	310.05	311.21	314.5	311.91	307.07	316.53	311.38	309.66	316.35	311.31	314.52	306.38	317.17	311.65	311.97	320.57	315.31	314.31	306.71	316.49	309.9	309.64	309.35	314.84	308.11	307.2	310.51	304.6	311.94	305.68	311.4	305.53	309.31	306.64	307.7	306.84	310.55	317.66	306.13	309.05	307.01	312.66	313.08
307.98	307.64	307.7	299.66	309.24	305.82	305.71	298.82	309.92	300.5	302.68	302.15	309.05	310.87	300.2	300.04	306.23	310.34	303.11	303.94	304.89	296.07	299.71	305.64	302.83	302.27	306.93	299.42	308.58	299.3	303.82	304.04	310.32	305.08	301.92	301.89	311.53	306.53	304.28	300.54	300.4	294.12	303.86	302.21	305.74	306.32	311.29	307.63	307.11	303.78
306.45	315.73	314.7	318.44	313.3	315.03	307.1	309.41	316.94	323.73	319.07	319.25	311.96	315.79	306.04	310.95	314.14	319.35	311.5	315.97	315.71	317.64	314.14	313.17	316.66	324.54	321.73	316.11	306.81	313.33	319.12	312.53	314.14	314.85	317.94	314.93	318.07	317.2	314.96	308.43	309.11	310.85	314.67	310.67	310.06	309.12	307.75	314.61	320.39	313.75
312.83	317.44	317.01	316.51	309.97	314.58	313.35	308.94	316.4	308.16	313.25	317.63	320.82	312.7	312.46	311.95	311.47	310.34	314.55	311.53	315.77	310.12	320.95	317.79	307.43	313.78	315.49	312.31	314.71	312.32	312.09	314.13	312.6	310.15	321.01	312.79	312.89	317.65	308.3	316.81	314.17	310.43	316.22	317.08	316.82	312.47	319.01	314.29	319.96	313.28
303.32	304.38	306.66	307.37	303.85	308.63	306.72	306.84	301.24	307.07	303.84	313.22	303.76	309.35	301.85	301.53	303.55	309.84	305.56	303.52	302.8	310.12	303.58	305.95	300.53	305.3	311.15	306.53	301.49	310.35	310.58	308.3	304.9	301.89	302.86	307.55	303.79	303.6	306.95	306.49	303.91	310.35	301.77	304.37	304.99	304.56	307.69	311.14	308.22	305.01
309.32	310.33	313.09	307.12	306.61	318.76	310.77	312.04	311.18	321.14	316.65	306.35	318.11	310.05	324.12	319.4	315	316.87	320.02	315.35	302.71	314.85	302.79	308.11	309.77	316.89	307.41	319.34	320.38	320.58	315.02	317.4	319.02	309.3	314.71	314.91	313.71	317.42	319.74	321.97	311.93	299.54	311.33	315.36	311.84	312.81	312.04	318.05	313.12	313.16
302.34	311.17	303.27	307.92	300.85	307.55	303.39	301.01	310.91	303.18	306.19	302.03	306.17	309.72	302.44	307.72	307.05	300.64	303.9	305.93	302.67	300.97	311.38	310.91	304.13	305.12	307.55	311.11	310.37	308.27	302.68	303.71	312.25	302.96	300.11	299.26	302.02	304.14	304.67	308.2	299.93	300.54	303.8	303.84	305.37	311.59	305.9	302.51	307.52	304.22
303.71	304.51	306.03	305.82	304.48	306.99	310.91	303.53	303.05	308.74	302.26	301.33	297.98	304.44	306.43	300.55	309.21	306.92	312.88	296.72	302.76	304.5	300.25	302.3	308.04	308.73	298.66	304.53	302.94	301.24	304.38	301.8	308.76	306.47	305.04	301.68	310.59	299.02	302.57	305.8	297.24	306.71	294.65	305.5	297.9	304.27	311.14	306.92	303.49	309.44
292.28	300.75	297.96	306.04	298.89	298.32	301.33	295.87	299.21	307.32	304.81	301.88	311.79	302.95	292.79	305.67	296.66	300.35	304.84	299.49	299.54	303	295.71	301.46	300.36	298.48	302.39	296.14	298.3	298.11	302.32	303.9	299.41	299.05	302.58	298.76	302.62	303.62	303.54	295.91	299.32	295.51	302.04	302.65	295.41	292.46	301.13	299.55	295.18	301.31
293.36	293.39	295.01	297.54	295.52	297.64	291.77	289.19	293.35	297.47	293.08	291.79	293.21	287.65	297.02	297.17	300.07	293.45	291.45	287.75	294.57	293.65	294.84	291.91	292.24	294.83	294.22	291.36	291.87	293.48	299	295.63	286.54	295.61	292.62	293.95	290.5	294.14	294.03	296.86	291.89	298.4	294.79	289.47	297.89	289.66	292.03	285.99	300.17	289.57
301.08	298.36	300.28	304.18	303.91	300.33	303.61	299.34	294.3	296.81	302.82	298.5	302.35	305.25	303.23	295.86	300.99	294.74	303.58	305.05	302.69	304.76	297.97	305.7	295.48	297.11	302.2	301.04	301.11	300.47	297.98	307.61	299.97	307.42	295.47	299.62	296.6	295.62	306.28	300.19	302.08	302.17	302.13	295.81	299.74	295.3	296.03	297.4	301.27	296.6
306.46	302.61	306.92	307.53	304.56	300.48	301.82	299.48	305.74	309.37	309.14	302.64	306.53	300.53	302.82	306.31	308.45	304.16	306.64	303.77	311.53	306.61	308.81	303.36	305.43	303.91	306.65	304.4	295.55	307.04	296.17	300	309.74	308.9	309.91	304.83	316.16	307.53	304.19	309.19	305.62	301.72	307.5	306.71	303.52	302.64	305.69	310.76	308.84	308.08
302.98	310.66	308.62	312.34	306.29	310.38	314.23	317.74	307.48	315.99	313.17	323.18	315.64	307.67	308.06	309.7	310.66	310.7	313.52	318.24	312.14	318.6	308.15	307.17	305.4	307.28	312.79	312.89	312.42	311.37	310.25	310.74	313.98	310.18	312.32	315.42	311.11	317.75	313.74	314.22	313.9	311.38	309.74	317.11	312.48	314.99	308.54	305.8	309.28	308.93
327.54	327.03	324.58	331.89	322.72	321.43	326.44	324.51	329.6	335.61	324.53	330.92	323.09	327.89	329.74	332.41	324.75	327.38	328.12	326.95	332.5	319.76	329.76	331.01	327.1	330.63	324.11	327.67	328.5	323.06	332.06	325.4	324.63	324.24	331.19	329.91	331.96	324.2	335.56	334.85	336.57	325.26	325.77	327.82	328.1	326.22	325.54	332.26	328.89	322.72
303.43	307.7	300.49	306.87	308.38	307.92	301.62	307.83	305.93	310.64	306.78	309.89	306.27	309.53	308.02	301.55	308.44	308.97	309.65	304.82	302.1	299.97	308.01	313.79	304.55	303.47	314.62	299.48	306.15	306.39	302.5	311.34	309.04	298.73	304.23	305.51	306.67	302.83	302.75	306.18	309.08	303.3	307.61	307.99	309.03	307.51	309.67	308.56	308.1	310.47
306.64	297.12	305.44	294.93	310.28	305.87	306.05	304	310.54	299.88	309.88	300.21	304.07	305.49	297.74	304.16	302.6	306.65	300.15	301.16	297.18	301.23	304.5	297.14	299.78	301.6	299.67	306.81	296.15	303.46	296.11	302.26	299.46	293.88	297.33	294.53	303.54	308.14	300.43	309.74	305.25	300.88	299.68	303.35	302.33	299.49	302.85	305.31	293.88	298.76
302.43	302.61	305.47	305.17	304.32	307.33	306.05	309.75	305.22	304.49	300.4	300.54	307.74	306.82	300.42	300.54	300.91	298.01	304.36	302.17	303.37	308.03	300.63	307.85	309.21	307.87	298.26	309.9	305.68	307.98	302.38	300.54	300.76	303.05	294.78	304.82	298.58	310.43	300.54	302.65	298.53	305.77	301.2	294.02	301.15	299.37	302.64	304.85	302.55	301.58
299.43	302.7	307.09	308.36	302.8	304.86	301.41	303.11	304.48	299.62	306.06	305.44	301.77	306.53	307.95	307.45	307.15	309.4	304.93	302.68	305.46	299.04	303.17	304.51	300.72	305.5	300.75	300.99	304.19	301.72	299.87	301.08	297.53	301.53	304.47	304.19	306.16	311.34	307.52	311.79	303.49	303.37	301.92	307.36	311.25	305.61	301.32	307.53	302.81	305.32
300.68	311.53	297.65	295.15	299.64	300.27	302.98	305.82	305.6	307.28	304.46	298.13	299.13	307.01	299.22	303.13	292.38	303.35	300.16	294.22	299.37	301.47	297.11	294.9	301.25	301.13	299.08	297.77	304.33	302.23	305.66	302.43	304.87	301.85	295.73	297.33	299.15	307.66	295.44	299.21	301.26	302.14	301.57	299.31	310.45	296.84	303.16	303.11	302.34	305
308.08	306.4	307.18	307.86	305.96	307.61	309.42	308.71	311.65	304.07	310.52	308.3	300.15	300.84	307.85	308.9	297.89	307.04	305.98	307.01	301.36	311.25	306.01	306.62	306.28	306.68	304.4	302.15	313.19	307.23	304.56	311.24	305.25	310.67	294.73	303.4	305.34	306.24	304.76	309.87	307.88	312.87	303.31	305.48	304.19	305.13	308.06	302.01	309.05	304.67
304.86	290.14	310.91	299.39	292.73	303.45	303.14	300.23	302.12	296.77	300.24	300.08	305.93	302.9	301.51	298.32	301.45	301.95	302.91	296.84	302.41	301.67	300.68	299.7	299.06	305.5	302.16	305.59	302.09	298.74	301.32	306.11	301.43	299.65	304.25	297.72	305.43	301.35	304.07	295.19	298.56	306.01	302.02	301.28	298.93	310.95	299.03	306.06	307.71	300.45
320.04	318.48	318.85	319.29	319.89	316.02	320.55	320.29	317.5	320.66	319.25	316.98	311.82	323.71	319.39	314.21	318.71	310.03	322.24	313.4	309.22	308.99	320.38	320.43	320.33	315.68	315.62	317.62	317.4	312.14	317.28	318.62	312.44	307.98	321.59	314.21	312.53	315.76	319.85	322.8	316.19	309.27	312.92	313.71	322.73	319.74	324.8	317.98	316.32	319.05
315.26	314.6	310.28	320.95	316.39	317.87	309.47	310.99	317.24	313.73	316.36	304.45	319.96	311.56	312.41	317.62	310.74	314.18	312.66	312.17	311.76	316.55	312.22	320.97	316.25	307.14	317.4	312.89	313.34	310.29	306.27	315.71	320.03	316.53	311	307.28	311.26	318.16	317.19	312.14	316.57	314.53	312.04	306.17	319.36	317.05	313.85	314.79	310.02	307.58
325.57	318.87	324.72	316.57	311.04	320.07	317.44	318.16	321.25	314.82	315.88	317.27	323.66	310.08	313.56	315.97	318.83	322.43	319.96	325.78	313.82	320.64	316.97	318.97	315.33	323.59	317.49	324	316.9	317.73	310.83	319.24	323.58	317.77	315.36	317.85	324.72	317.68	313.97	313.88	319.69	315.54	314.85	317.65	323.25	323.55	322.53	317.69	316.63	316.23
321.66	318.92	313.09	310.6	308.43	323.09	314.93	318.85	312.03	303.4	312.16	317.82	311.77	309.69	316.54	308.3	317.23	311.5	311.99	318.02	316.35	310.7	318.27	311.28	315.71	310.76	316.89	324.58	311.34	315.15	310.13	315	305.62	307.61	312.75	305.74	310.35	318.12	315.37	308.76	318.38	318.56	307.57	318.08	312.02	313.58	315.67	313.58	309.91	313.47
314.7	310.55	320.8	316.85	311.39	310.32	317.66	316.14	316.22	313.39	315.54	313.42	316.27	313.39	311.12	313.6	311.09	318.22	310.62	315.65	315.56	311.23	309.3	311.51	316.62	308.45	314.75	313.39	317.42	314.45	313.53	312.62	311.89	314.27	306.35	311.82	317.04	311.81	314.56	313.79	311.82	309.72	312.57	317.08	314.91	315.85	324.34	315.53	311.26	320.2
321.47	325.69	316.4	317.28	323.55	317.71	315.95	316.22	319.03	327.78	325.85	318.66	323.76	322.27	316.45	318.75	314.14	321.07	310.78	317.04	321.17	313.33	321.83	321.8	311.26	320.96	319.79	315.8	317.62	315.29	312.98	314.01	313.13	313.04	314.44	320.93	318.2	317.33	320.49	316.08	317.85	324.64	322.23	320.03	312.75	318.12	317.88	325.53	324.59	315.27
319.43	314.37	323.12	318.46	317.6	321.47	311.42	321.1	317.16	315.12	318.84	314.21	310.48	312.3	318.81	320.31	316.37	314.72	323.69	318.79	319.98	316.76	322.81	318.57	321.87	324.97	318.69	318.03	321.84	318.79	320.69	321.23	316.4	314.04	319.11	311.45	319.05	309.71	318.67	320.88	311.7	314.13	312.53	315.16	326.82	310.33	316.77	315.5	321.11	313.37
332.35	333.24	329.5	320.77	326.07	335.89	328.44	329.91	332.28	329.98	328.72	327.46	325.52	328.66	333.31	326.5	332.97	326.27	325.19	326.94	321.75	330.76	331.85	336.82	336.86	331.6	327.81	335.5	328.1	323.21	332.87	329.7	328.9	329.26	331.66	324.45	325.62	334.16	328.51	335.71	324	319.85	326.2	327.38	333.84	334.05	331.45	333.43	331.64	325
329.62	330.69	332.33	319.95	328.54	327.34	330.18	321.5	326.77	326.65	325.54	329.73	333.26	328.85	331.06	331.93	333.35	326.4	325.45	331.7	326.1	335.4	332.41	324.64	325.16	329.21	324.17	330.21	331.65	329.95	325.19	331.09	325.31	328.4	333.01	322.58	326.13	325.09	329.79	325.46	329.48	326.86	327.74	325.89	328.82	331.05	329.27	324.38	325.31	329.41
300.08	303.39	307.37	310.19	306.52	308.04	303.03	313.83	307.85	304.16	300.37	303.13	301.95	303.1	300.07	304.74	308.34	302.29	309.65	298.52	301.44	307.76	308.65	300.35	303.08	300.81	303.53	308.98	299.94	305.67	299.23	301.57	301.1	305.81	304.16	306.11	293.45	306.87	316.34	300.35	300.37	305.79	309.3	301.82	305.46	308.54	300.82	308.38	311.6	310.52
304.47	300.1	306.87	308.98	302.95	302.81	302.01	297.7	306.76	306.09	303.11	307.07	310.42	298.71	298.61	305.39	294.42	306.12	305.33	304.72	303.64	302.73	306.49	302.41	306.77	304.01	311.05	305.41	303.93	298.87	296.73	298.25	304.03	301.99	300.41	298.83	306.67	308.03	303.11	297.69	304.28	304	309.6	308.87	298.44	299.72	304.26	297.03	307.9	306.75
322.32	312.93	318.39	324.5	311.6	324.15	317.48	320.04	325.24	319.43	327.25	317.28	322.06	319.42	318.11	324.44	314.4	320.32	310.39	314.49	315.52	318.64	317.9	322.78	319.75	320.48	321.86	323.1	323.85	322.52	318.75	314.46	318.12	318.92	317.87	315.37	322.1	313.4	318.28	314.49	317.69	320.34	319.52	321.88	322.41	322.99	319.81	321.22	309.84	324.15
314.72	313.5	315.25	307.18	316.67	318.33	303.36	316.11	311.77	308.95	315.42	318.06	310.47	315.75	313.38	315.1	308.69	311.78	306.51	313.83	304.47	313.23	309.46	314.62	311.44	310.77	312.63	311.03	301.89	310.98	311.06	313.31	311.24	308.7	315.55	316.78	319.74	318.18	310.68	310.85	306.99	305.55	317.11	309.83	313.32	310.32	314.1	312.02	308.58	310.27
306.17	312.54	308.85	303.99	304.81	300.93	311.22	308.1	308.25	306.25	308.57	306.49	306.74	309.33	307.71	313.07	307.92	314.04	302.73	309.58	305.32	308.36	305.31	304.49	305.93	305.37	306.12	307.88	301.13	304.57	310.41	305.21	300.66	306.81	310.54	312.06	303.54	303.27	309.52	312.92	309.79	307	301.8	304.33	310.28	305.42	315.06	303.38	308.75	302.51
310.47	310.13	313.83	312.62	314.31	305.98	306.53	309.62	318.58	306.97	313.12	316.45	312.23	309.24	313.15	302.68	307.36	320.03	306.89	311.51	318.04	311.45	310.06	312.87	313.74	311.82	306.08	313.69	311.4	304.66	312.02	308.69	312.2	307.34	317.45	307.14	316.7	311.76	312.46	309.3	306.55	312.61	308.05	312.24	316.47	308.44	311.59	310.57	315.29	306.63
314.55	312.27	315.48	317.42	315.15	320.3	311.37	307.64	310.8	312.55	316.22	319.02	312.99	317.31	309.74	312.12	314.26	317.12	315.09	316.35	318.44	312.65	306.99	312.19	315.9	310.29	311.67	315.87	312.98	310.22	318.18	318.4	310.06	310.4	310.56	311.38	310.5	319.87	317.76	314.45	303.65	322.82	314.27	314.52	315.1	316.13	311.38	316.64	318.06	312.9
318.01	318.84	317.37	321.86	323.61	312.94	322.13	314.88	321.24	314.71	311.29	317.13	306.98	320.86	317.11	318.6	317.7	318.84	318.56	310.88	316.1	317.44	315.46	314.43	315.33	320.67	319.28	316.82	313.31	310.45	318.84	322.84	319.84	311.83	314.64	323.52	312.78	318.23	318.1	314.01	313.55	310.58	315.35	321.95	314.55	320.63	314.17	313.55	321.62	318.22
320.73	335.68	332.06	327.36	322.1	331.06	332.98	330.34	332.94	325.07	326.08	329.33	331.53	327.57	324.62	327.93	328.45	323.33	333.76	329.24	325.32	325.59	331.15	327.81	327.2	332.64	334.2	330.87	332.46	323.9	331.28	328.57	336.01	333.79	337.4	328.43	325.48	324.23	322.79	320.43	325.74	328.73	329.71	326.32	327.85	326.12	335.57	321.58	323.44	328.37
308.02	318.03	310.45	320.55	312.25	310.03	317.09	307.27	310.69	311.82	317.18	320.56	308.14	310.58	307.61	317.42	310.25	311.46	314.09	312.63	303.8	315.14	313.39	314.14	314.81	307.56	318.23	308.73	314.06	311.51	322.3	319.37	313.32	309.93	312.24	314.41	308.75	314.26	320.67	320.99	311.14	309.59	314.15	316.28	315.52	321.67	310.13	318.55	313.24	308.76
321.68	326.67	330.26	329.48	325.25	330.85	329.07	330.89	330.1	328.93	332.83	323.69	329.01	328.26	326.03	323.96	327.93	334.58	333.72	327.97	321	329.21	328.29	329.16	319.93	333.33	327.53	324.77	329.27	325.6	331.61	332.64	326.92	329.58	326.65	327.59	331.85	327.58	326.51	332.96	324.1	322.92	322.12	333.2	325.02	324.84	316.69	326.73	327.9	323.5
317.33	317.95	312.31	319.48	308.81	311.32	313.62	310.67	317.71	319.83	315.23	320.56	315.32	312.72	311.07	318.68	314.32	316.66	315.63	311.01	315.3	312.47	313.22	318.1	320	321.29	320.98	316.4	319.05	318.96	320.22	318.83	311.62	314.77	311.33	315.82	317.27	316.23	313.93	314.87	316.85	313.93	312.51	314.95	316.43	319.99	312.64	310.07	320.87	315.24
308.39	313.91	309.3	315.09	313.44	315.83	317.94	306.95	311.45	311.72	309.01	308.42	317.04	315.9	314.26	309.52	312.27	311.08	318.71	315.87	318.91	316.1	322.43	312.03	315.44	316.89	307.73	312.48	316.97	310.35	313.4	309.7	319.2	310.2	315.89	313.55	317.37	308.41	309.06	315.68	311.49	315	315.5	316.2	310.3	307.68	311.52	306.99	318.8	313.79
299.87	301.5	302.95	304.96	295.15	307.34	304.09	302.1	307.15	313.28	306.43	307.45	307.39	299.14	306.46	303.38	303.35	305.2	302.81	307.5	299.64	303.8	307.59	305.23	302.02	306.44	303.83	305.47	310.65	310.64	298.79	302.58	307.77	310.57	311.95	311.09	308.4	303.55	304.99	304.29	304.4	299.6	305.24	309.51	307.22	302.28	306.6	310.85	306.17	298.35
308.75	303.41	302.86	307.56	304.2	307.49	307.25	296.1	309	308.11	303.03	306.73	301.31	308.37	299.1	304.83	303.85	296.67	300.85	308.15	302.16	305.55	303.77	304	305.32	308.99	308.13	300.87	306.56	301.01	298.57	305.02	299.65	305.24	308.6	304.91	300.86	298.85	311.44	304.68	302.83	305.53	306.7	305.75	301.92	306.61	299.26	307.08	304.2	307.85
310.82	313.56	310.33	313.15	322.07	303.59	311.28	316.24	318.9	307.65	313.03	323.27	309.02	318.48	309.46	315.47	315.19	314.12	316.46	309.63	309.3	316.22	310.82	319.08	321.77	310.41	313.86	312.72	318.69	308.49	318.57	313.34	315.12	313.61	315.27	310.39	307.87	310.75	315.38	319.87	311.32	317.1	322.07	315.75	316.37	321.21	313.59	306.66	309.66	312.88
313.24	317.2	314.84	313.67	317.31	310.12	322.78	316.05	314.12	311.44	312.52	313.11	316.57	321.58	316.87	321.74	314.92	315.97	317.26	315.11	309.25	314.32	313.09	313.24	310.88	309.97	314.85	314.15	319.14	314.37	316.31	319.12	315.71	315.77	315.94	309.17	309.45	322.99	317.57	315.32	316.05	321.46	316.42	314.64	316.78	321.12	316.15	304.44	320.13	314.98
311.04	305.66	318.68	309.96	311.96	316.91	312.12	308.34	313.07	306.73	313.05	320.13	311.69	312.26	313.4	313.71	309.25	311.57	310.76	317.21	310.23	318.09	313.1	312.64	309.5	311.39	318.55	308.17	318.47	307.57	308.46	315.99	310.1	311.39	314.95	306.13	305.06	310.56	314.19	307.98	309.6	306.56	306.49	312.2	299.86	317.36	305.77	314.4	303.47	314.07
314.25	313.33	312.55	308.91	311.54	313.51	316.19	308.88	316.09	314.74	312.99	310.79	309.77	314.85	316.15	302.06	309.61	318.07	315.91	317.58	314.69	315.2	313.37	315.99	313.92	322.13	312.74	317.78	322.11	317.77	311.95	317.87	313.84	317.01	312.62	313.63	315.12	308.36	308.62	316.18	316.35	312.7	319	313.93	312.6	317.18	316.28	320.92	316.71	314.65
301.71	309.76	294.99	302.76	306.12	300.64	302.39	304.92	301.5	306.45	298.18	309.36	302.96	302.21	306.96	304.42	306.51	303.6	303.79	309.12	298.15	299.92	304.04	306.29	297.84	305	295.37	300.58	311.66	309.64	302.88	305.6	307.27	310.32	309.5	305.53	297.36	306.3	308.82	301.06	296.08	302.53	306.18	304.94	301.41	305.81	304.71	304.97	303.85	305.86
307.37	303.84	299.11	301.16	303.55	297.21	307.43	303.43	310.26	308.12	298.32	302.06	303.46	307.19	306.35	299.66	301.75	305.26	302.27	304.28	314.41	313.16	304.46	300.93	299.41	293.27	309.68	302.83	306.96	308.39	306.9	304.67	302.22	309.84	302.08	309.86	301	302.78	300.57	299.53	299.6	297.57	296.13	301.29	303.11	306.25	297.58	297.45	300.48	304.9
328.31	331.37	327.18	332.49	330.5	329.07	322.4	328.27	327.11	327.98	323.99	329.36	332.4	332.48	318.36	326.32	328.04	330.46	324.49	327.15	334.51	328.92	325.53	327.73	328.47	321.17	324.82	328.1	319.46	332.2	334.11	323.19	326.93	325.09	331.61	328.39	326.39	323.92	328.97	321.53	323.96	325.06	323.53	336.18	329.8	324.21	324.01	329.5	333.43	329.81
305.81	298.16	303.73	302.7	303.77	300.91	298.14	300.93	309.39	303.31	300.86	305.2	298.35	303.58	301.46	299.12	303.17	298.08	306.28	297.35	301.9	303.65	306.25	301.88	306.44	300.78	300.56	296.46	299.25	299.46	308.63	306.59	309.4	305.9	305.57	302.89	309.62	301.04	295.09	310.21	303.67	305.34	305.56	299.59	297.55	300.61	297.98	307.44	303.02	302.15
310.41	316.67	308.74	309.12	311.39	313.89	311.56	311.94	308.56	321.02	316.7	318.47	309.39	309.98	311.5	315.08	315.11	315.97	308.21	318.08	307.66	317.37	310.5	309.09	309.32	311.34	311.71	313.81	311.28	318.4	312.17	315.57	314.57	315.92	317.99	308.22	305.3	313.3	313.08	320.5	319.82	314.17	313.63	312.98	312.95	310.73	321.6	322.28	313.81	306.74
303.32	308.16	318.12	298.62	312.63	312.14	304.43	305.75	313.65	306.02	308.31	311.44	311.24	308.83	307.35	312.12	308.78	310.88	307.75	305.62	315.4	314.66	309	309.49	310.4	311.51	306.62	306.07	306.87	313.02	315.01	307.31	308.02	308.76	308.12	299.79	305.76	310.98	307.86	305.13	300.06	306.32	311.9	307.94	302.69	313.19	304.84	312.59	313.36	309.59
292.81	290.7	297.53	290.62	288.71	295.41	298.3	304.97	297.74	301.63	293.64	295.05	292.42	295.06	295.26	299.46	294.27	291.24	306.6	301.15	296.64	292.9	301.56	298.6	291.44	301.25	291.84	293.34	292.05	301.03	298.28	292.9	296.26	302.16	287.38	294.83	297.63	295.15	300.21	293.59	302.37	303.19	300.44	292.17	297.47	293.19	299.91	294.74	295.66	295.08
318.7	308.1	311.38	304.74	301.01	312.11	309.96	308.52	315.62	308.51	310.88	308.32	309.87	315.77	312.9	307.77	306.93	309.66	310.96	313.38	309.23	314.02	317.5	311.89	307.16	315.47	321.06	315.71	313.45	308.5	309.32	311.18	315.72	304.32	305.48	311.46	313.26	311.01	319.25	303.64	311.74	305.41	312.27	314.99	312.87	311.12	312.3	319.91	304.93	306.55
306.01	298.99	308.48	298.88	302.79	296.31	303.79	306.28	303.09	305.16	299.04	298.79	304.06	299.52	299.42	304.4	299.67	306.31	303.43	303.8	301.49	299.51	292.6	298.25	298.78	303.91	304.46	293.66	308.07	303.66	309.79	300.48	303.58	303.72	295.55	305.15	313.37	301.35	309.24	297.57	301.68	301.66	302.68	301.88	306.04	305	307.1	300.32	305.55	307.18
318.17	312.87	312.24	319.23	314.53	319.26	313.86	309.93	314.41	314.22	312.64	312.35	312.96	316.42	314.19	312.96	316.05	314.15	311.83	309.83	318.52	316.4	314.06	313.43	316.05	314.06	312.22	314.42	312.47	316.73	320.81	314.49	313.99	311.03	317.55	312.62	313.16	315.49	321.04	317.38	313.46	318.12	308.89	314.16	319.58	315.06	311.77	316.27	315.23	314.74
306.76	303.71	304.99	305.19	302.39	309.01	305.16	307.65	307.09	307.38	304.01	307.77	305	306.97	305.94	302.46	308.39	303.89	304.55	301.68	299.02	304.07	302.11	307.32	307.8	301.2	314.91	309.96	307.87	306.88	303.89	311.26	310.96	307.28	302.22	309.74	306.83	306.16	305.32	303.87	303.77	301.8	305.6	311.58	312.74	310.13	301.45	306.42	307.34	309.02
310.17	306.88	320.28	307.75	313.04	310.83	313.78	299.91	309.03	302.67	301.28	307.96	312.66	321.63	307.71	311.79	310.85	307.37	311.24	307.29	309.74	313.66	309.2	314.17	307.41	308.24	315.31	305.44	306.9	312.12	305.29	311.36	311.54	306.12	307.84	309.03	302.58	303.62	309.5	307.84	301.22	305.72	314.82	309.18	303.88	309.49	310.97	311.52	306.49	311.56
328.61	327.76	329.11	330.13	329.38	331.41	323.65	325.76	328.81	334.02	331.68	324.57	331.31	337.31	333.13	324.3	325.29	331.76	321.08	324.61	330.33	328.07	332.58	327.04	327.02	326.64	332.96	324.61	328.39	327.5	323.54	328.86	330.71	325.46	330.87	331.14	328.66	321.84	329.63	332.41	337.87	327.28	321.19	331.55	327.99	329.43	331.94	330.95	327.15	328.49
319.17	321.85	318.06	315.32	315.03	320.61	313.19	309.75	321.82	315.42	317.45	320.51	321.24	310.11	310.44	324.38	324.97	312.97	318.38	312.78	311.28	309.43	321.9	313.79	314.49	312.29	312.41	321.67	317.63	319.53	316.65	319.34	318.23	318.79	317.29	310.83	314.72	319.93	311.2	315.41	318.73	306.58	317.67	319.88	315.89	317.14	311.14	316.07	310.28	320.26
300.77	305.78	301.63	299.94	309.52	305.42	305.64	298.42	298.76	309.32	299.47	304.28	296.35	295.95	301.52	299.44	309.38	307.48	304.87	303.63	308.92	312.59	311.74	309.67	300.24	304.26	305.76	309.16	303.92	305.64	303.29	300.71	306.76	309.52	303.28	305.02	307.01	306.67	303.07	305.44	304.29	302.41	309.63	298.79	311.9	306.22	297.67	301.29	307.07	304.07
310.13	318.81	307.68	316.12	313.01	310.98	303.72	316.03	320.32	312.91	320.58	308.46	311.68	318.26	311.74	315.78	313.55	318	311.76	317.1	313.21	309.62	310.66	313.44	317.76	317.15	311.85	309.3	313.9	312.65	317.23	312.97	316.86	313.42	319.31	312.48	313.76	309.56	316.1	316.84	314.76	313.96	313.45	316.96	310.29	304.43	311.44	313.82	315.58	316.48
301.46	303.93	309.37	307.81	309.74	305.1	309.09	313.34	309.72	302.81	311.72	311.9	302.47	306.53	306.38	307.09	307.57	312.52	303.1	305.18	302.97	310.48	311.19	304.48	308.19	306.18	308.49	301.63	308.41	306.42	303.38	305.54	309.67	304.86	307.1	304.33	310.66	302.73	303.99	309.69	308.53	307	309.29	301.22	307	305.61	306.92	299.79	305.59	310.1
295.79	295.25	295.08	300.73	293.61	296.13	294.08	299.68	296.26	297.33	297	306.83	291.42	293.48	294.38	302.02	294.59	297.93	294.25	299.34	294.14	298.37	288.45	297.37	293.42	295.41	293.77	300.02	295	303.91	301.75	296.2	291.65	297.86	298.84	302.8	300.01	295.44	298	291.72	297.55	290.31	298.67	291.86	292.63	296.28	291.99	301.23	301.46	306.95
314.38	308.15	321.98	313.66	312	313.52	315.64	314.73	313.55	314.06	317.93	309.51	319.51	311.19	317.28	313.13	312.16	316.97	308.48	314.96	314.08	312.55	313.47	313.48	318.54	321.74	315.47	313.61	317.64	314.52	319.56	316.52	315.11	321.34	317.56	317.51	321.25	311.38	323.51	310.43	315.84	314.91	311.65	311.06	314.72	309.08	315.14	312.39	314.12	317.03
309.3	302.57	306.6	302.1	304.65	306.48	298.1	300.06	298.14	295.71	302.97	298.88	301.28	301.38	303.82	300.73	308.8	301.84	308.87	304.88	307.75	299.25	299.89	299.23	305.05	301.42	311.12	302.03	307.43	299.27	307.27	308.47	303.29	299.23	304.72	308.11	302.79	307.42	307.1	306.95	298.29	301.08	305.98	308.45	304.18	299.98	302.82	298.2	306.49	304.44
326.48	326.93	318.33	318.5	315.14	320.51	323.84	314.24	320.83	321.05	315.91	312.8	321.74	315.16	318.62	315.01	316.91	313.6	321.65	318.37	313.16	320.81	315.17	328.49	314.42	318.4	313.1	308.26	318.69	324.49	321.14	320.33	322.09	312.5	318.64	315.34	309.97	318.77	319.57	318.52	317.9	322.65	315.29	319.98	312.67	314.91	311.79	323	313.11	317.33
312.08	318.63	315.56	314.62	315.03	317.62	312.03	313.55	316.5	313.93	314.56	313.98	315.4	311.47	312.28	316.36	316.94	316.08	308.85	309.19	315.98	310.21	312.3	315.77	317.02	308.59	305.52	306.92	313.61	309.58	314.54	309.35	313.56	311.51	314.55	317.18	311.23	313.14	317.12	313.92	311.8	313.31	310.03	321.12	308.35	317.34	314.1	315.29	320.68	317.35
315.6	317.32	312.54	310.27	316.21	310.46	313.96	318.57	314.26	325.36	319.87	319.92	314.8	315.18	317.25	316.85	320.08	309.5	316.59	313.34	315.06	323.94	313.88	314.28	321.69	314.32	323.87	314.76	315.79	313.89	316.21	318.91	316.64	315.52	310.65	316.67	312.72	316.33	317.92	305.39	321.92	310.8	318.24	311.95	322.59	320.42	318.8	314.96	321.09	308.14
299.32	307.97	297.96	305.03	299.16	301.87	306.8	306.85	305.73	305.96	300.64	303.25	311.23	303.58	302.19	312.3	306.98	296.89	303.37	298.96	302.04	301.78	300.62	305.79	309.55	303.04	302.31	311.13	303.21	303.69	315.58	306.98	302.02	306.07	299.68	306.16	310.15	303.24	301.62	297.76	300.56	302.76	307.58	303.13	309.18	304.72	297.26	306.44	303.75	306.21
302.74	303.38	296.5	312.48	305.82	299.91	305.19	305.42	312.29	306.82	296.69	299.11	302.42	294.64	299.54	302.64	304.43	298.98	301.71	302.7	304.66	302.74	301.9	303.74	305.9	301.78	305.57	302.38	301.2	292.21	297.82	299.48	304.21	297.11	308.6	305.16	305.92	297.57	301.97	304.13	296.41	301.81	300.53	309.68	295.08	310.23	299.72	300.3	304.07	310.9
297.6	307.88	301.37	296.76	304.7	301.82	300.96	300.28	303.56	302.65	306.78	296.48	302.99	300.44	295.82	300.49	303.49	315.75	304	301.68	300.12	303.39	303.28	299.6	301.7	301.47	307.59	306.26	308.82	308.8	293.89	303.3	303.63	303.43	303.53	295.36	303.1	303.65	299.02	302.07	295.57	298.57	307.01	302.05	307.78	301.51	304.06	308.19	301.55	298.17
295.22	292.31	294.85	299.93	297.07	294.12	298.42	299.97	291.73	292.96	296.77	292.7	296.51	293	295.86	292.11	298.66	294.23	297.88	298.72	292.73	296.4	296.6	293.05	288.42	298	293.69	299.37	296.07	298.57	302.21	295.06	294.86	293.15	295.29	290.94	298.63	295.65	287.5	297.21	289.72	292.79	300.56	294.58	294.28	296.46	295.28	290.96	292.87	293.18
302.78	292.62	299.31	297.75	297.16	294.72	296.39	295.47	302.68	294.84	303.46	297.73	292.39	293.94	296.26	295.87	297.64	297.95	298.56	303.57	303.17	296.75	299.19	295.96	286.09	296.31	292.92	291.65	304.68	303.11	290.73	300.85	293.91	296.55	303.96	292.67	301.27	297.97	299.53	298.87	297.91	292.31	296.05	300.1	291.31	295.24	295.36	298.14	295.91	301.64
322.03	330	329.13	321.27	326.22	321.47	327.49	323.53	332.52	326.23	324.49	322.94	323.18	326.18	322.63	321.15	322.98	324.92	320.21	317.37	320.5	320.42	327.56	310.14	327.15	328.23	324.04	326.69	318.12	321.12	324.01	322.03	316.79	323.81	319.47	326.83	323.41	326.35	320.12	324.52	318.78	323.52	328.5	320.3	331.5	322.82	321.93	323.89	337.49	327.66
315.66	311.37	316.27	313.93	317.1	314.9	318.42	312.41	314.41	310.98	318.08	315.22	316.03	308.35	310.32	311.47	312.22	319.48	305.92	318.05	320.89	317.55	314.21	310.19	315.45	314.04	309.21	315.87	311.28	311.46	321.65	315.31	319	314.66	319.15	317.19	310.67	313.21	317.7	316.22	308.68	310.12	324	314.28	317.98	315.04	321.9	321.88	311.31	315.52
296.36	302.03	289.97	301.93	288.43	294.48	299.53	295.3	294.9	293.81	292.85	297.98	296.69	286.22	290.15	292.04	299.31	295.99	286.42	288.81	297.28	296.45	296.17	297.23	299.73	288.31	294.2	295.72	296.11	296.5	292.65	294.32	292.3	297.74	296.05	278.5	295.21	301.29	287.08	297.25	287.4	299.91	294.62	286.66	296.49	290.66	290.1	296.69	301.38	299.5
299.15	298.81	302.15	308.07	298.78	308.56	299.15	303.64	303.94	308.47	297.69	302.73	302.3	297.96	295.1	306.63	302.84	301.91	303.29	300.85	302.41	304.96	298.07	306.81	307.52	299.37	302.87	305.41	306.35	303.61	305.87	304.12	309.74	295.05	304	303.77	303.25	303.69	299.07	299.44	300.99	304.66	299.18	303.91	300.67	307.98	307.9	300.62	304.67	301.63
307.34	303.75	299.97	300.57	301.76	304.46	301.87	300.47	299.09	309.04	303.09	302.32	297.66	302.12	304.48	302.91	304.7	301.94	302.46	304.14	298.06	309.08	303.72	314.7	303.76	304.98	309.09	305.03	306.72	304.67	304.67	301.41	311.54	302.13	300.31	302.68	299.69	300.3	296.78	309.44	306.75	303.98	297.78	300.81	304.98	305.14	310.34	304.83	304.04	310.27
303.93	291.67	298.44	299.08	294.47	298.15	295.91	296.99	300.08	292.76	297.4	297.67	295.52	296.12	301.29	288.72	293.84	297.14	297.58	293.31	300.25	294.63	295.38	291.91	298.15	295.09	297.5	296.05	290.24	288.3	294.86	292.62	296	290.95	291.64	293.7	300.9	298.08	294.38	289.06	293.38	295.86	297.57	295.63	294.21	292.69	293.48	301.75	292.11	302.3
297.53	289.4	297.93	292.38	295.27	297.1	291.93	292.69	295.14	296.6	295.52	294.25	294.11	291.51	290.73	289.11	292.39	292.76	294.04	295.17	291.36	292.74	288.92	295.36	292.59	299.32	301.31	294.13	296.97	293.45	295.03	302.86	291.75	300.63	291.86	295.38	293.2	290.45	292.35	294.38	296.51	294.98	294.3	293.52	300.73	290.77	297.68	296.72	299.05	294.33
304.25	307.2	308.62	311.48	303.85	298.1	295.72	298.8	304.99	302.07	298.12	303.39	300.39	301.16	299.15	304.71	302.68	310.26	300.93	297.95	300.13	295.93	301.8	300.29	302.57	297.14	291.75	300.56	307.54	309.54	299.25	305.99	301.83	302.88	306.24	300.92	304.27	299.59	298.02	304.33	310.7	303.14	302.13	300.92	300.51	294.56	305.68	303.37	306.1	297.8
320.75	313.28	311.17	313.68	318.69	321.01	312.59	324.46	311.42	314.01	319.29	311.94	313.2	320.59	317.16	320.27	316.46	314.26	312.96	320.33	314.78	310.93	323.13	316.75	318.11	320.81	315.3	323.61	325.85	322.12	320.82	325.31	314.73	316.98	315.9	319.32	314.24	315.83	314.13	314.45	326.86	320.71	319.06	318.52	319.51	319.43	317.29	316.75	325.25	316.75
290.8	293.77	301.48	286.27	296.11	292.11	294.1	294.13	292.84	299.71	298.07	292.9	300.4	296.15	299.41	295.41	292.41	291.09	292.55	301.13	297.92	298.33	298.77	290.8	295.7	291.4	290.09	301.36	305.33	298.06	290.67	293.52	293.5	297.32	296.37	288.11	293.42	295.16	294.34	295.49	293.92	292.92	288.59	302.1	297.72	294.79	294.18	289.24	295.23	298.01
322.27	321.03	320.13	316.72	320.4	315.29	315.03	318.04	321.74	319.93	311.57	322.46	317.55	313.56	321.28	317.4	324.27	321.65	323.09	313.08	318.35	325	318.44	315.12	319.94	312.63	322.89	321.56	316.99	315.51	312.18	316.19	316.66	317.16	319.42	316.16	326.52	318.25	317.52	320.6	318.45	315.49	314.9	320.71	319.01	311.4	322.47	312.87	318.55	313.74
315.71	307.48	308.1	308.63	310.85	314.61	314.79	308.79	310.2	312.41	308.92	311.75	311.7	317.31	311.14	308.91	313.8	312.6	308.11	313.01	309.68	311.74	306.98	312.88	318.59	314.89	304.46	313.57	320.51	310.06	311.57	310.51	313.24	311.3	315.2	314.26	319.74	306	310.17	315.06	305.67	304.88	310.88	309.34	309.1	312.19	309.96	309.86	301.01	314.72
309.45	312.6	315.75	315.07	307.91	314.53	307.79	312.89	305.15	315.65	312.15	310.97	309.56	309.01	315.62	308.16	304.12	313.68	310.18	310.39	313.5	318.85	306.4	313.61	311.72	314.15	317.6	312.53	316.42	310.71	309.98	311.44	310.3	314.29	307.37	310.67	315.6	313.16	315.89	303.58	312.5	315.33	305.07	303.81	311.89	305.66	314.04	306.74	311.86	310.06
328	331.93	324.83	318.35	327.12	328.81	326.35	330.85	326.36	328.65	328.92	330.27	331.68	327.53	324.23	335.48	328.16	323	330.34	329.78	329.91	331.9	334.18	326.38	328.34	321.5	329.85	329.46	324.57	330.96	327.11	330.2	330.91	329.92	328.55	329.08	329.56	325.29	327.17	326.79	326.4	331.33	317.29	332.36	324.89	341.77	330.64	322.25	327.01	330.77
311.61	308.57	311.33	308.47	322.04	315.19	307.7	313.37	316.28	312.75	318.86	316.85	310.48	311.87	321.13	316.99	315.77	314.72	316.9	322.04	320.6	310.2	316.36	317.59	311.2	313.39	310.27	312.67	305.93	313.41	320.83	310.17	318.81	317.35	313.44	310.56	313.43	315.69	312.6	319.99	320.04	313.51	316.1	310.45	314.91	310.79	314.56	309.56	316.25	318.13
313.5	304.77	312.22	310.52	305.75	311.6	306.35	313.68	319.67	314.67	310.19	316.05	306.39	316.69	314.04	311.73	314.93	304.52	313.5	316.15	307.83	311.43	312.5	311.94	316.6	312.93	320.31	315.64	309.35	315.22	310.8	311.07	317.08	315.66	315.92	310.17	314.55	316.67	314.74	307.28	314.82	314.82	313.43	303.74	318.31	307.71	316.67	312.64	311.29	315.86
304.33	297.25	292.67	297.82	298.67	304.69	296.55	298.53	305.17	294.8	300.91	293.25	298.67	307.05	304.68	297.97	296.95	299.68	304.25	299.72	298.77	300.58	293.14	294.88	306.35	295.39	301.53	294.36	299.18	296.9	301.41	304.48	302.4	290.76	299.08	303.12	305.63	307.45	293.7	300.49	298.21	299.34	300.83	298.32	305.61	295.39	305.07	298.67	301.82	298.36
303.76	305.72	294.96	300.52	298.05	299.37	294.65	301.71	300.12	307.2	301.71	297.74	301.16	305.67	299.02	292.63	306.55	302.82	297.98	309.53	300.09	298.1	302.9	301.6	301.94	312.67	300.24	296.8	305.63	299.56	305.3	300.32	301.3	305.55	301.33	298.37	309.15	299.32	306.08	303.26	293.1	300.29	306.63	303.21	306.46	302.78	301.01	300	308.18	303.73
320.82	324.39	319.59	313.4	315.63	316.2	311.39	323.17	320.53	316.12	318.07	324.74	316.84	311.68	312.96	318.64	319.44	317.62	317.12	316.52	318.61	324.8	314.53	310.44	318.92	317.9	317.11	322.1	315.86	312.44	323.89	318.09	320.82	326.25	317.87	318.1	318.12	316.34	315.61	316.74	314.81	317.65	312.69	315.53	315.03	319.99	319.46	320.63	320.97	316.86
300.68	300.4	301.68	303.22	306.8	299.83	306.56	306.93	307.75	308.15	308.62	301.4	310.29	298.69	302.73	302.04	299.22	302.6	303.77	306.17	304	302.91	303.76	300.79	293.2	303.02	303.43	305.8	296.01	301.8	300.31	305.44	300.53	299.15	301.34	305.41	307	304.52	300.94	305.93	300.28	308.13	299.18	306.17	293.9	296.08	300.7	304.78	304.11	303.8
301.33	309.47	298.59	300.23	303.8	302.86	299.94	309.33	306.82	304.96	306.52	299.98	300.19	306.52	304.1	305.25	301.4	302.58	299.82	304.41	297.28	302.29	300.6	301.03	308.02	299.42	297.34	299.72	311.45	309.92	307.83	298.25	306.44	301.81	306.37	297.49	307.7	290.56	303.38	305.09	296.76	299.78	302.43	292.03	305.28	294.83	306.82	298.94	303.56	300.22
308.21	308.54	304.33	307.92	303.56	304.07	309.35	295.41	300.01	309.8	303.27	299.82	298.63	303	301.81	301.46	303.4	298.47	302.54	305.89	297.63	306.15	306.1	309.27	304.8	308.3	300.61	304.72	304.31	302.31	304.35	309.41	300.97	301.94	302.15	307.84	304.41	299.86	305.42	308	303.04	297.92	306.13	302.11	302.76	298.9	295.45	300.08	302.1	301.38
307.93	312.35	305.34	312.13	311.34	312.4	310.95	319.45	319.8	308.98	304.97	313.94	303.91	315.23	310.42	313.66	314.14	311.49	308.26	307.84	315.43	305.38	313.03	312.51	309.94	312.28	314.86	310.78	319	309.95	306.34	311.89	305.42	308.89	316.76	313.55	308.79	314.05	314.4	311.86	313.26	311.55	308.13	313.6	312.25	314.16	309.65	310.32	314.62	308.94
310.31	308.3	312.11	309.83	305.82	313.13	313.28	308.59	307.43	315.82	310.61	305.78	302.26	308.65	312.05	312.04	312.06	308.69	310.94	307.25	314.86	311	310.01	304.61	307.69	305.12	308.76	309.9	306.47	317.16	315.81	314.08	304.71	308.32	300.18	307.12	313.19	302.82	306.47	308.01	311.71	312.98	308.81	306.48	306.83	312.32	309.33	305.89	310.42	310.39
304.62	301.71	300.38	303.95	303.5	298.48	299.23	304.74	299.39	302.89	305.17	302.58	309.36	305.28	306.36	297.1	304.96	300.55	305.05	303.27	307.18	297.89	299.88	306.88	297.12	304.44	296.57	303.59	302.96	301.32	307.02	300.49	301.82	303.57	299.18	304.78	302.68	300.73	300.72	306.33	298.04	306.88	310.47	309.73	302.97	299.27	297.22	300.41	300.26	301.25
327.98	326.76	330.56	330.71	333.36	330.45	332.28	316.27	325.78	331.14	328.29	325.06	331.32	331.04	325	323.48	328.77	328.61	328.73	325.15	326.79	326.13	327.23	329.25	340	332.87	328.39	334.57	325.41	331.66	329.1	325.26	332.02	333.97	323.44	325.86	329.34	322.99	331.96	335.37	327	329.76	321.34	329.48	323.97	332.53	323.85	329.69	325.43	332.03
306.5	305.85	300.18	299.9	301.2	303.05	297.01	299.45	303.23	301.24	303.19	306.06	312.99	301.48	301.57	302.29	307.51	297	302.54	303.08	294.4	304.82	302.22	300.8	307.42	301.95	300.74	309.99	304.1	309.33	304.78	298.23	302.9	307.64	308.39	305.68	307.15	299.04	303.01	303.6	298.23	305.94	303.53	304.55	298.88	300.51	305.31	299.8	299.56	297.1
322.18	325.74	318.21	326.25	327.59	325.49	314.46	316.31	318.58	323.17	322.42	311.24	317.2	320.93	316.28	322.99	318.75	315.61	319.38	316.38	318.37	315.92	314.44	319.53	322.91	315.99	321.11	320.97	319.72	319.81	317.52	319.49	315.9	315.47	319.22	311.1	314.35	317.62	321.87	317.41	322.58	320.65	320.67	321.52	320.05	319	320.82	314.29	317.69	317.74
318.89	314.24	324.62	310.14	317.83	320.35	319.78	315.62	318.65	321.95	314.2	319.84	321.99	319.36	323.18	320.54	316.88	321.28	314.05	313.2	322.99	319.59	314.8	320.41	324.57	325.94	322.03	316.72	316.47	315.68	328.63	314.64	320.36	314.47	323.55	321.03	314.71	316.37	320.81	316.99	323.26	321.75	328.87	319.02	320.27	318.38	313.88	325.89	321.28	320.7
293.04	288.95	295.68	289.59	294.21	286.99	297.82	288.21	294.42	294.36	294.86	294.22	291.03	297.94	291.12	296.63	298.48	295.25	293.55	295.9	292.51	295.79	302.6	292.67	297.11	290.84	292.49	285.47	294.68	301.47	295.67	289.56	295.38	299.75	289.73	297.96	296.1	302.42	288.59	299.85	299.53	286.45	298.06	286.43	294.19	298.5	288.14	293.83	296.05	288.35
313.76	317.1	311.22	314.5	308.87	317.39	325.53	312.58	310.82	314.68	315.59	313.93	314.26	315.48	309.68	315.9	315.73	307.69	312.75	313.89	313.78	311.73	316.31	320.12	317.61	311.73	319.33	311.43	313.18	310.02	320.84	318	310.46	310.67	312.69	315.51	308.75	322.13	314.05	314.16	316.48	318.28	313.48	312.82	316.22	314.32	313.55	307.34	316.29	316.02
311.79	309.37	314.99	309.32	311.51	311.77	314.31	311.21	313.98	311.3	322.21	313.34	312.67	314.12	312.84	305.31	302.27	318.11	313.26	310.64	311.54	309.43	310.38	309.16	313.16	314.1	303.69	314.38	308.34	311.54	303.05	309.15	309.34	310.25	310.5	311.71	312.16	311.36	309.95	306.38	313.12	310.07	307.19	317.07	313.25	313.66	316.01	317.81	306.97	306.98
334.58	321.29	326.27	328.82	331.67	325.57	335.75	328.84	323.97	322.69	323.03	325.55	334.46	330.03	327.92	323.42	325.65	331.35	329.97	326.49	324.04	331.81	321.54	328.94	323.88	331.81	325.04	331.46	326.58	323.44	334.53	331.13	330.87	328.99	331.91	328.8	328.94	320.84	324.8	320.91	327.66	318.95	329.53	326.97	328.57	329.96	325.85	327.31	329.22	330.44
316.81	313.12	312.68	307.14	309.51	308.26	310.62	310.6	308.65	314.69	310.52	313.24	304.54	308.64	309.26	311.97	319.36	302.52	307.74	311.45	310.94	315.08	312.75	303.06	308.04	306.31	315.52	315.45	315.48	316.49	312.21	310.93	311.05	314.83	310.43	311.71	307.41	309.65	309.34	317.79	314.94	308.3	316.61	305.5	308.13	309.03	310.55	309.26	312.51	312.18
308.8	310.33	305.99	308.6	309.9	307.04	303.83	308.45	311.82	306.78	305.23	311.3	307.42	309.69	312.68	314.7	314.96	307.68	306.81	309.58	310.98	309.73	306.24	307.16	305.99	312.77	304.98	303.41	304.5	309.42	316.88	306.17	310.93	311.16	312.98	310.67	308.87	312.41	305.26	306.19	309.4	311.04	310.86	314.26	311.06	307.63	311.58	307.06	305.88	304.54
305.38	308.19	306.44	301.47	303.67	307.07	307.66	308.22	302.71	304.51	310.46	300.42	308.29	303.78	297.09	309.77	308.16	304.98	309.31	301.19	310.86	305.02	306.81	309.61	303.05	310.42	312.22	309.63	308.45	305.85	304.21	296.63	307.53	304.49	296.14	302.76	302.61	306.67	309.24	311.85	309.43	310.32	305.07	310.04	300.57	298.48	304.03	312.54	308.51	304.45
319.1	326.74	331.83	325.6	321.16	327.48	319.47	328.35	322.28	331.09	322.59	328.61	318.65	323.32	328	321.59	323.06	325.65	325.47	328.37	329.24	320.09	324.33	321.31	321.33	324.74	330.44	319.32	315.55	322.49	331.85	327.8	328.05	329.73	322.05	324.54	324.02	323.82	324.75	320.94	327.93	333.93	328.41	324.39	329.79	326.18	321.18	322.32	324.59	320.89
301.92	295.19	290.26	291.39	292.4	290.61	296.15	297.15	302.08	296.94	295.13	302.37	294.24	295.93	291.9	305.2	294.36	297.59	293.87	291.45	294.62	294.76	293.14	290.12	298.86	294.09	300.98	286.85	294.15	295.14	294.67	296.68	300.35	298.18	295.03	296.81	299.85	305.63	297.01	296.64	294.85	292.09	290.99	284.55	296.2	290.55	294.8	285.96	298.24	292.57
325.99	328.41	320.85	324.97	330.26	327.42	332.15	324.49	321	324.71	325.4	326.64	323.71	333.56	325.93	333.4	326.75	326.03	327.05	332.84	324.22	328.54	328.48	330.24	326.32	336.52	323.38	331.41	334.48	325.02	325.98	323.87	328.75	322.69	326.73	328.7	332.02	326.31	323.54	319.77	329.48	327.53	329.06	327.3	325.53	329.27	333.87	325.99	328.18	326.07
296.38	292.41	299.77	291.67	292.02	289.02	298.47	295.66	292.04	298.17	298.55	292.55	293.53	294.81	300.01	294.83	291.65	295.59	299.14	291.69	302.84	299.08	292.7	300.59	296.4	296	289.79	300.33	288.48	290.58	299.97	289.75	286.8	296.6	289.01	298.69	292.59	291.5	293.16	301.14	291.9	296.49	287.99	300.05	291.75	305.94	295.84	293.48	291.62	299.8
308.52	306.46	306.75	295.66	303.84	296.96	295.87	303.59	306.33	305.06	308.41	300.77	305.69	304.12	306.33	302.03	304.71	304.21	303.28	316.21	305.31	313.72	303.71	300.06	302.12	306.57	305.43	301.45	309.99	310.01	305.93	300.17	307.19	307.67	308.96	304.58	303.23	307.45	307.33	304.55	308.07	304.7	312	306.71	300.99	309.08	300.37	301.3	304.91	308.59
305.9	308.16	313.22	309.96	305.11	305.53	310.54	308.27	313.45	304.99	309.08	311.47	304.32	309.12	316.17	312	312.01	305.3	306.73	303.78	309.22	309.21	306.06	308.49	314.09	307.27	308.2	312.73	312.88	307.15	312.38	309.41	308.17	313.71	308.22	298.63	309.19	309.65	303.88	313.71	308.31	313.03	302.17	310.79	312.4	308.92	310.04	311.46	305.13	311.77
321.86	332.45	324.53	329.79	324.92	329.58	327.15	318.2	330.96	322.52	327.59	332.83	327.26	333.78	329.14	331.11	334.72	330.61	323.32	328.15	330.17	327.13	321.76	330.08	328.94	321.16	328.95	320.75	336.37	329.31	327.71	322.91	329.29	325.89	321.66	322.88	327.74	326.73	333.39	329.93	323.58	332.8	321.94	318.69	327.65	333.44	326.01	325.44	328.7	333.57
297.7	301.66	300.07	302.54	303.81	297.9	296.69	300.28	300.45	293.85	311	300.33	305.82	297.42	303.71	305.49	305.89	299.35	306.3	304.33	305.64	298.6	307.2	305.44	299.3	305.91	300.52	305.65	300.94	302.91	307.3	305.23	301.02	301.48	301.94	305.57	302.69	303.39	304.93	297.97	292.57	305.32	299.71	305.43	301.42	308.07	302.21	307.9	307.43	310.15
312.21	317.35	307.56	312.98	318.64	308.29	311.26	314.34	303.33	305.71	309.62	315.86	310.74	309.42	313.45	317.63	309.34	307.86	313.21	317.19	311.75	313.09	313.21	314.58	313.42	311.52	320.29	306.99	311.65	313.77	316.47	307.84	316.49	316.93	304.62	314	315.31	317.57	316.86	311.71	302.71	314.64	315.76	316.45	313.05	312.45	308.74	317.19	315.26	311.29
295.67	299.5	295.06	296.51	293.99	295.12	292.13	297.27	295.33	298.51	301.69	295.34	295.64	294.95	300.07	292.9	291.4	291.48	291.85	298.72	296.12	297.16	294.21	292.96	303.94	296.02	291.95	294.54	296.43	291.73	294.04	298.75	293.67	290.61	296.05	298.89	290.74	291.87	300.7	288	292.39	294.68	293.01	289.75	297.96	291.84	297.66	292.65	293.57	290.3
307.79	304.23	305.27	305.43	309.12	304.72	302.66	300.02	307.63	302.06	309.6	301.79	306.89	314.64	299.12	297.64	307.82	305.44	300.03	305.7	299.84	304.67	304.28	308.15	299.03	297.7	301.51	306.68	302.92	297.13	305.88	308.31	302.17	308.84	306.98	304.04	303.99	299.8	301.73	302.62	309.34	304.96	306.28	300.9	309.19	309	302.89	297.88	302.16	302.46
305.1	301.25	300.38	302.28	303.56	302.89	303.97	302.51	301.69	304.72	299.85	308.92	302.89	299.43	297.46	299.44	303.66	299.09	309.14	304.36	299.82	301.17	300.46	307.85	300.24	305.8	306.6	301.97	309.87	295.73	310.31	296.72	299.63	310.55	305.78	297.59	304.06	303.9	305.34	307.78	301.58	300.12	301.6	300.82	304.94	301.77	299.1	304.35	296.29	310.39
305.37	299.56	303.46	305.28	306.84	307.31	305.78	316.35	306.25	306.89	304.77	301.75	309.97	298.43	307.88	301.45	310.97	308.43	308.22	307.01	305.59	311.15	307.56	306.11	295.4	304.58	300.34	304.8	301.85	309.12	303.53	303.59	297.86	300.33	302.1	303.25	297.23	307.68	306.73	308.44	306.86	301.75	308.24	308.88	306.73	311.54	304.17	314.13	302.75	301.3
298.37	292.9	299.16	302.4	309.91	307.43	302.4	301.36	309.62	307.15	303.9	302.63	297.4	299.13	301.31	303.94	299.1	305.37	298.49	301.83	300.25	298.55	299.85	309.83	302.87	306.85	304.25	307.8	304.75	306.74	308.64	305.85	297.63	306.48	301.09	301.42	307.64	300.94	303.76	303.25	299.76	300.59	298.73	305.92	308.94	312.34	305.09	299.16	301.86	298.58
310.54	308.84	302.77	305.86	304.73	300.49	308.48	314.42	307.48	306.08	305.72	303.61	307.02	306.83	308.04	303.97	305.51	305.9	308.65	306.85	302.25	312.87	302.49	307.89	308.42	305.72	307.85	305.91	304.79	305.73	319.83	301.17	305.23	304.99	310.95	305.42	310.71	309.21	309.34	308.35	301.62	301.95	307.12	307.69	314.99	308.49	304.74	313.79	307.13	305.29
305.8	311.77	303.6	310.5	303.26	309.36	311.24	304.59	299.9	302.7	304.76	310.49	308.95	309.13	314.13	305.4	303.37	302.62	304.46	310.26	311.68	306.78	306.17	306.17	308.21	310.77	307.95	310.88	306.04	305.55	307.44	303.3	303.64	311.75	306.46	307.55	314.03	313.05	301.35	301.18	309.16	299.61	304.79	306.54	308.8	305.49	307.94	302.62	308.18	307.94
307.77	311.36	301.58	298.41	310.27	307.17	303.71	300.63	313.08	308.73	300.91	314.37	299.15	303.93	305.41	304.11	294.76	310.43	305.76	305.3	305.39	295.59	308.17	302.04	303.86	309.91	310.52	306.01	303.88	307.06	305.49	308.25	301.68	297.78	305.1	298.15	304.52	304.4	303.67	312.14	310.56	302.66	307.25	304.11	302.7	303.54	303.08	307.84	300.06	308.14
303.17	307.22	306.15	303.56	309.84	298.82	301.54	304.32	302.7	309.92	314.39	301.21	297.87	302.49	305.28	292.46	300.34	307.17	309.14	298.76	302.7	302.73	300.25	305.59	299.67	305.31	302.78	297.66	293.43	310.79	299.69	301.5	302.85	309.35	308.59	301.11	297.56	301.52	306.1	299.61	305.15	303.76	300.48	306.76	306.17	303.55	303.46	300.21	302.47	302.04
316.31	308.47	312.03	317.4	316.79	313.25	312.08	310.32	312.18	306.86	309.64	311.47	313.83	308.71	309.17	314.11	315.96	306.82	309.73	313.72	321.75	306.98	317.6	305.64	313.48	311.79	306.76	319.21	310.33	306.3	312.47	313.63	303.67	308.44	317.11	312.82	315.44	311.87	316.13	311.7	312.68	307.9	305.61	311.72	314.83	317.7	314.88	309.74	317.12	311.01
311.12	311.88	305.63	314.28	309.26	308.49	311.44	311.63	314.27	310.45	308.83	314.23	312.95	312.41	305.34	311.02	311.12	313.55	306.84	320.34	314.18	311.53	305.82	315.53	317.13	310.27	305.36	310.73	304.69	309.08	306.09	313.72	312.69	312.29	306.58	310.3	305.18	309.21	307.4	307.71	311.24	310.76	313.27	314.21	308.24	309.6	311.69	315.96	307.05	304.86
309.97	307.38	311	311.78	320.56	304.39	313.19	309.65	311.85	312.81	311.41	306.51	308.56	309.05	311.94	305.72	316.03	305.7	312.96	307.39	313.07	309.64	309.24	309.22	311.62	306.13	310.27	311.83	314.45	308.67	314.14	309.42	304.83	317.04	308.44	317.61	309.86	309.33	305.55	306.88	309.03	311.07	313.65	307.68	309.08	309.73	304.75	309.97	309.39	307.21
325.54	329.07	321.64	321.28	325.2	332.16	323.55	323.72	317.74	318.8	326.36	330.99	329.78	326.17	328.12	321.7	331.4	323.06	328.77	327.99	326.59	326.33	328.17	324.97	320.37	321.47	318.24	324.93	317.7	323.97	328.79	328.42	326.24	326.35	326.47	322.31	329.93	325.69	327.05	326.53	325.74	322.38	321.58	318.95	325.44	326.6	321.65	328.57	318.26	325.29
293.12	295.04	292.86	293.08	294.12	289.97	288.78	297.57	293.33	296.59	297.75	295.66	297.47	301.1	293.89	292.41	291.96	294.59	294.41	294.33	291.83	294.66	295.56	294.67	296.15	306.12	297.69	287.74	296.77	301.26	291.49	294.47	298.72	296.13	294.45	294.7	295.24	300.03	293.77	294.46	301.98	295.42	298.23	295.49	287.43	292.71	288.66	293.1	295.44	298.98
316.86	312.38	305.8	316.17	320.42	315.73	309.96	309.76	320.17	314.37	314.31	315.29	310.72	319.88	313.11	309.31	311.44	317.22	322.78	312.62	314.93	316.72	310.08	312.1	313.65	317.58	309.57	313.18	312.79	311.45	309.05	309.33	321.08	317.62	308.35	302.98	315.46	316.45	311.53	315.59	319.73	315.74	313.53	317.23	313.83	317.11	317.1	322.98	317.36	308.72
316.06	313.83	316.68	317.03	317.16	320.54	315.69	312.02	312.63	310.91	313.34	311.79	311.83	319.48	317.28	310.76	308.83	312.06	314.04	311.37	309.9	307.4	316.75	321.29	316.56	310.73	320.17	315.76	310.89	314.69	310.69	320.71	313.22	317.96	313.24	314.36	317.83	315.51	315.07	315.67	314.5	315.57	315.87	313.85	313.22	315.64	319.08	315.5	319.71	318.2
307.02	302.46	302.46	302.41	296.53	311.08	301.37	308.88	303.85	299.62	302.64	303.02	304	300.28	308.54	309.07	305.84	307.12	302.29	304.5	304.51	306.75	304.22	295.87	308.77	311.43	311.14	309.19	307.9	311.01	307.55	306.79	308.57	309.9	311.13	307.85	310.39	304.01	306.83	310.39	300.37	307.47	303.68	304.72	296.59	301.59	304.2	301.83	305.63	313.45
322.3	316.23	312.4	321	321.41	315.82	318.14	316.43	317.27	316.27	321.99	314.86	320.61	314.67	319.11	308.01	315.02	321.84	314.87	311.83	318.39	326.63	312.07	317.95	309.96	309.47	317.84	311.29	314.07	314.92	317.36	311.71	313.52	318.03	316.23	310.23	316.83	310.18	316.89	309.27	310.84	323.84	310.54	309.66	310.31	314.2	321.24	316.96	309.96	316.8
300.15	309.24	309.03	310.94	317.73	309.48	307.09	303	300.35	304.29	300.14	314.99	308.66	305.04	304.48	307.44	307.8	304.55	303.19	300.74	303.26	308.26	304.95	302.49	305.46	301.56	303.84	301.83	301.21	308.49	299.75	309.86	297.93	305.48	304.51	306.3	300	301.35	304.7	303.86	302.6	308.04	301.54	306.14	302.6	296.45	302.66	303.82	306.67	305.07
313.26	304.6	303.03	315.69	304.46	309.43	305.85	304.59	307.81	302.19	306.93	308.48	303.73	303.81	305.5	308.5	308.28	303.11	306.48	304.46	300.58	298.79	307.65	302.44	308.38	309.02	309.04	312.76	304.21	306.17	305.36	306.53	303.21	305.41	307.95	293.82	305.45	307.86	311.32	301.76	311.49	308.46	301.41	300.51	298.72	305.36	306.32	305.65	313.19	306.1
310.31	306.42	318.85	314.86	314.32	311.9	314.02	306.76	319.35	315.17	311.88	309.01	320.44	317.42	310.04	313.29	302.84	311.83	316.68	309.85	313.31	318.67	317.71	317.19	317.59	313.65	314.14	315.07	317.12	306.72	318.38	312.5	314.35	311.26	313.42	316.12	319.14	308	310.58	317.07	308.91	321.02	310.39	305.38	316.32	317.52	314.5	315.16	315.29	316.53
311.07	314.61	311.86	307.06	311.22	314.09	322.17	319.71	306.72	316.91	313.28	310.68	311.67	310.73	313.6	310.09	311.93	314.21	308.7	314.31	314.82	309.6	312.29	310.19	311.44	311.98	320.54	317.35	309.89	311.32	312.49	311.76	314.13	315.58	307.52	315.71	304.29	314.4	314.56	310.08	320.04	320.29	312.26	315.6	311.91	313.77	313.8	302.71	302.85	313.88
289.15	289.73	295.48	300.08	293.64	290.09	295.89	291.63	296.53	295.75	300.5	296.06	296.01	294	298	297.16	294.1	292.54	299.42	295.11	297.1	290.01	298.72	289.82	299.97	291.1	289.42	289.86	296.3	299.47	297.67	296.9	295.61	293.43	294.7	293.08	292.34	290.43	292.83	289.09	303.47	295.79	287.98	296.38	291.53	297.87	295.94	292.52	292.7	291.51
291.2	292.96	300.08	298.47	301.94	291.21	298.84	303.19	292.52	294.7	299.36	293.97	289.98	294.66	298.27	290.74	292.94	296.11	296.59	293.19	290.52	292.84	293.6	295.05	292.97	294.91	291.39	293.47	293.75	293.26	296.17	284.45	294.3	290.83	299.01	296.27	297.34	294.93	298.38	298.16	289.16	293.7	296.13	296.18	292.79	296.52	295.98	296.72	295.73	293.62
300.12	298	286.56	302.6	292.57	301.05	301.81	287.68	298.26	301.13	301.07	296.57	299.41	301.05	301.22	301.56	295.5	303.98	293.02	297.93	294.04	294.26	291.89	297.7	298.32	291.27	300.57	295.17	301.62	288.82	304.66	299.25	297.92	301.99	294.08	307.38	299.31	293.65	294.8	294.09	295.54	294.85	307.99	296.74	295.7	287.42	295.2	294.35	299.5	295.23
308.49	312.19	315.93	316.75	322.49	321.15	320.49	324.79	317.28	314.43	318.77	323.03	326.31	314.24	309.62	316.14	318.83	322.82	321.61	315.25	319.82	315.65	312.05	316.24	317.6	316.69	315	316.47	317.43	314.97	319.94	321.09	314.96	315.12	319.72	320.47	317.05	321.93	318.59	319.33	312.67	308.37	319.94	321.7	315.2	321.17	314.96	325.26	323.16	313.35
299.89	297.86	303.97	299.82	296.12	302.64	301.45	295.24	293.56	291.67	302.87	294.64	300.86	304.06	303.21	297.4	304.73	303.84	291.86	297.37	304.2	303.13	303.51	294.48	303.2	300.14	304.78	304.5	306.49	307.95	302.24	299.94	301.52	305.99	301.01	298.13	299.33	294.47	299.36	304.87	295.51	309.14	304.71	294.2	295.48	302.52	299.25	300.72	310.83	295.67
315.95	320.34	314.38	315.56	311.76	316.03	314.6	317.1	312.34	315.54	313.27	315.79	308.31	314.23	313.43	306.56	313.45	315.66	317.95	316.18	313.8	310.81	317.76	309.71	319.3	308.88	311.71	323.06	316.67	304.78	306.97	307.32	315.26	317.81	317.47	313.05	321.25	316.67	308.39	312.75	311.76	316.9	314.9	309.15	316.08	316.15	311.92	316	316.68	318.42
313.62	310.36	314.94	308.09	308.74	311.04	318.96	307.71	304.65	309.4	305.21	307.81	309.25	315.27	312.98	305.97	310.27	311.52	309.95	310.45	301.86	313.54	301.86	304.1	310.13	310.53	306.4	306.18	308.37	312.38	312.63	306.97	315.03	312.77	305.64	305.13	308.49	306.4	310.45	308.11	304.52	310.41	305.94	315.22	314.12	311.18	310.66	309.99	314.93	309.58
329.22	333.52	330.68	321.05	327.93	326.54	319.34	326.26	325.26	326.14	325.59	323.62	324.8	328.32	324.42	325.73	328.97	323.09	326.74	331.92	325.36	335.23	329.36	325.78	330.71	324.99	324.18	324.58	329.56	331.04	326.37	326.74	332.79	328.38	329.34	331.82	331.99	327.37	327.82	330.36	332.39	328.68	320.07	327.08	321.69	333.96	325.98	328.2	328.75	338.99
314.67	317.41	321.64	320.28	313.22	312.11	313.67	311.89	315.48	319.58	316.88	318.96	322.35	315.94	320.48	314.41	315.71	312.19	312.71	320.2	316.68	311.23	318.53	316.9	309.85	323.87	316.79	316.4	317.32	316.01	316.36	318	314.94	316.6	316.93	316.81	320.65	309.28	312.84	322.37	312.13	319.64	322.31	307.7	313.3	318.72	314.86	314.22	319.52	316.4
310.5	319.45	309.86	309.72	307.72	309.97	311.46	317.69	314.2	309.65	307.38	306.88	312.19	312.64	318.78	313.31	311.16	318.91	312.46	321.42	313.48	317.19	307.65	315.41	314.36	319.61	308.51	309.62	306.61	319.5	308.34	322.77	310.32	310.47	313.4	314.52	310.08	311.36	323.08	312.59	314.18	311.45	319.28	318.66	310.9	315.32	312.54	314.54	316	310.41
299.63	291.97	293.99	303.68	298.57	300.03	301.44	300.6	295.8	300.84	296.46	303.29	294.4	301.07	299.08	293.8	295.4	306.48	299.51	298.39	298.66	310.52	298.53	306.6	299.84	292.76	298.87	303.88	301.93	297.05	298.74	303.27	300.44	297.82	302.85	296.65	291.66	298.5	293.58	304.18	300.57	292.83	300.41	305.47	300.42	303.7	295.41	298.7	301.82	300.06
297.66	308.89	296.51	302.08	298.35	306.85	302.25	294.72	307.33	296.91	299	303.25	301.82	297.13	309.43	304.24	292.99	301.52	297.87	303.94	298.24	298.95	306.54	304.55	301.41	305.09	298.65	296.75	302.53	301.29	299.23	301.96	299.88	296.93	303.71	301.87	308.13	297.84	294.87	294.89	304.17	301.79	303.76	293.91	297.24	297.24	303.54	300.71	296.55	294.77
298.42	297.32	299.05	306.18	299.02	301.42	300.01	301.67	305.23	296.73	301.9	302.49	298.63	301.47	308.03	308.09	301.43	305.86	304.54	305.84	306.69	296.41	292.07	304.63	299.93	304.31	308.47	301.68	305.44	301.16	299.99	302.55	306.55	303.66	302.29	307.04	304.06	302.39	296.74	303.58	306.16	303	302.46	298.16	300.14	307.97	302.89	304.53	309.78	305.79
301.67	293.38	303.28	305.25	305.33	311.73	304.09	304.71	300.99	301.68	306.63	303.31	303.42	298.5	304.76	303.1	299.91	304.4	301.03	301.94	308.11	300.11	304.65	297.33	295.62	303.06	302.92	306.7	298.42	302.61	296.69	306.78	293.6	301.75	305.22	301.78	312.68	305.01	305.49	306.31	302.75	297.16	296.03	305.92	304.26	305.68	303.32	305.32	306.11	308.93
314.76	314.37	321.21	315.64	316.7	310.9	308.08	316	316.71	314.07	309.96	309.29	304.73	320.01	319.78	311.76	320.72	316.11	311.42	320.45	312.68	314.07	317.83	315.39	317.37	309.95	321.34	319.52	316.62	320.85	315.47	315.49	317.8	320.73	323.08	308.86	311.68	316.84	314.64	323.42	317.84	318.07	314.88	314.54	310.2	313.42	314.27	316.85	315.73	311.29
310.09	312.69	323.82	313.82	320.69	316.36	314.15	312.64	320.72	312.66	319.26	312.58	314.74	315.57	321.07	316.31	313.82	318.74	317.78	319.25	314.34	317.87	309.15	323.35	312.76	309.37	316.67	322.29	316.95	312.18	320.78	320.69	324.84	316.43	314.24	314.28	314.66	312.52	313.73	318.22	319.57	312.64	315.65	316.54	311.82	315.72	316.66	321.37	320.57	320.04
311.1	309.4	312.65	310.63	317.52	306.83	309.41	309.28	311.47	308.29	309.77	309.21	307.07	310.98	310.16	305.69	312.25	315.62	307.37	314.71	308.4	310.02	308.86	308.85	313.31	314.08	310.95	304.29	313.63	317.88	311.7	313.35	301.26	311.29	309.51	316.83	316.23	312.11	315.02	305.91	304.88	308.81	308.76	311.83	305.54	308.65	306.55	313.78	308.54	312.9
295.32	301.1	303.15	300.42	297.28	301.71	301.47	305.68	300.24	310.08	301.89	299.64	301.86	296.69	305.87	298.7	305.21	301.82	304.23	295.74	299.16	297.68	303.99	305.9	308.97	306.41	309.1	305.37	306.42	299.79	302.83	305.16	299.32	301.97	305.98	303.59	305.15	305	309.02	307.91	306.48	304.98	300.33	305.9	302.43	299.13	307.87	301.71	303.53	305.08
318.25	323.73	328.14	312.49	322.88	305.34	312.63	317.26	311.93	323.13	317.23	310.57	312.4	311.67	316.35	321.22	321.1	321.89	316.55	307.57	309.71	314.39	316.75	324.69	313.78	315.9	315	309.79	311.16	316.35	312.28	311.89	315.9	313.29	314.7	322.89	322.8	312.34	314.4	318.88	319.37	308.78	318.01	309.42	315.63	312.96	313.89	311.48	319.5	319.33
314.89	309.76	319.01	315.14	313.96	316.54	311.84	312.5	321.07	318.36	320.36	310	313.21	318.26	314.13	320.2	312.37	314.97	314.66	318.18	315.47	316.56	316.38	319.11	315.39	319.19	318.1	313.01	317.66	315.66	313.78	318.79	311.94	315.64	316.38	315.98	315.42	318.41	320.19	319.49	320.45	317.83	315.45	315.18	319.53	316.33	318.07	310.57	312.67	308.69
312.99	314.02	312.14	306.44	309.4	316.61	313.64	318.23	309.95	312.36	311.46	323.2	319.4	314.69	317.54	315.86	311.38	314.05	316.09	313.5	311.92	316.82	315.61	305.55	313.14	317.53	319.61	321.76	314.83	311.57	318.45	316.66	316.41	312.85	317.06	311.86	312.77	306.98	316.61	311.61	322.54	311.01	313.42	312.29	316.49	315.98	313.69	310.42	313.14	314.02
302.35	302.85	307.97	298.91	297.52	303.76	303	294.96	298.44	301.74	297.74	300.34	300.33	301.81	297.37	297.37	297.57	307.86	296.45	300.05	295.29	302.54	305.99	302.57	296.45	289.37	299	299.31	306.51	304.21	307.9	300.88	306.09	308.59	304.9	301.92	300.32	293.69	297.73	294.74	307.22	304.86	296.45	295.81	299.11	302.79	298.9	297.58	302.03	301.07
316.64	316.83	320.5	315.73	311.75	306.81	315.92	318.24	310.99	316.76	316.14	311.35	315.52	318.94	317.54	313.01	314.6	313.08	306.59	319.46	312.34	315.33	317.09	315.62	318.87	316.01	320.2	313.72	305.15	316.93	319.62	314.85	320.54	315.25	314.17	315.45	312.23	320.24	313.79	312.71	310.54	316.18	316.24	313.78	309.51	314.71	315.29	313.11	315.1	317.48
317.24	317.08	314.31	320.7	316.17	323.32	317.82	319.38	319.66	315.9	316.44	317.21	320.86	323.66	320.78	316.58	325.22	315.01	313.45	319.61	318.73	321.25	320.82	316.27	317.48	324.4	320.57	313.92	315.23	312.85	324.15	315.84	315.58	327.84	309.6	325.37	318.45	314.38	328.66	324.96	321.89	318.31	321.9	320.75	323.27	323.73	319.34	319.55	318.67	314.09
305.32	304.73	297.02	296.61	300.78	305.89	302.25	301.42	294.94	304	298.81	304.94	301.29	298.79	296.31	310.6	299.04	313.58	304.84	303.76	296.67	301.7	303.46	307.26	310.26	303.81	300.71	298.27	296.46	300	302.08	302.62	297.05	305.75	304.4	302.93	300.79	304.23	298.8	298.23	312.52	302.33	304.48	305.58	306.84	299.26	300.81	298.61	303.01	298.96
312.27	310.35	309.63	302.16	316.37	306.93	310.47	308.21	312.05	308.63	308.43	314.7	311.31	300.6	308.44	311.31	305.5	302.78	312.49	310.32	307.31	301.86	306.44	309.11	308.72	308.5	303.12	303.77	305	301.59	308.79	307.29	313.56	306	305.71	304.1	306.59	316.14	307.5	310.02	304.37	315.11	308.96	310.56	308.83	310.13	314.76	313.58	303.14	306.72
309.72	305.17	302.72	310.09	304.9	294.05	302.6	303.28	304.14	306.51	303.45	299.97	311.93	294.5	310.1	308.49	302.56	303.23	297.14	307.37	308.97	306.12	304.27	307.93	314.09	301.77	300.85	304.2	307.87	305.09	309.3	302.82	298.79	305.47	309.48	304.33	299.34	302.51	301.61	300.58	306.25	304.61	301.07	304.82	311.46	308.48	300.89	297.9	301.99	305.47
305.52	310.3	300.6	301.94	306.73	306.67	311.78	313.87	300.74	300.29	308.04	305.12	312.08	307.35	304.29	301.36	304.25	296.7	308.7	301.3	304.63	303.77	300.68	303.52	301.59	303.72	301.63	301.93	302.47	298.63	305.16	302.6	302.06	306.88	300.74	303.56	310.59	300.92	299.45	306.41	298.16	304.56	309.77	290.04	308.33	310.88	311.58	306.18	303.98	304.14
309.63	312.22	311.07	299.08	312	303.54	310.62	308.81	312.91	307.67	308.36	310.06	305.1	311.4	312.19	309.09	306.51	308.39	312.58	303.16	312.89	309.96	302.51	306.7	300.25	310.98	312.77	309.42	303.6	309.13	307.81	301.88	300.28	303.94	306.05	311.07	307.41	307.17	307.49	307.23	308.94	310.85	306.71	310.73	304.62	301.63	311.95	313.52	307.95	308.88
320.98	334.45	321.45	333.8	325.16	333.65	324.45	322	328.23	327.36	333.03	319.3	328.49	321.5	323.97	325.81	327.44	322.79	325.82	323.07	329.43	328.54	324.43	324.88	329.69	324.74	325.79	324.08	334.04	326.52	329.57	321.08	324.98	321.97	321.86	330.7	328.79	327.37	331.61	330.06	332.65	325.64	324	325.15	330.88	325.48	326.4	327.22	324.12	326.58
310.71	309.4	308.29	306.99	311.28	299.21	307.05	305.94	297.73	304.49	310.77	302.85	309.42	303.68	307.04	308.69	304.97	304.74	309.67	307	304.56	303.43	307.65	306.68	307.66	308.81	308.23	306.65	302.91	308.47	301.99	308.62	307.69	298.65	307.07	312.17	309.82	311.73	313.56	305.69	296.97	302.78	310.75	303.55	309.94	303.66	308	304.27	297.23	304.17
310.51	313.31	312.9	313.2	314.37	312.42	318.86	324.33	316.96	317.49	316.81	318.04	310.55	319.18	312.3	313.64	317.89	315.07	315.36	317.98	316.9	315.25	323.74	320.64	313.83	314.09	316.29	319.31	318.72	316.78	318.41	320.12	316.38	314.14	310.9	315.14	311.01	322.13	312.05	320.47	311.43	315.27	318.74	314.51	311.71	321.83	320.79	311.42	330.1	316.92
314.66	316.61	307.15	313.38	310.88	314.58	321.61	307.68	316.86	311.04	313.7	309.76	311.33	313.19	308.39	312.67	318.88	307.05	313.99	309.03	310.82	304.75	310.64	311.06	307.44	321.04	317.46	317.16	320.21	318.44	319.49	319.99	313.61	309.16	308.58	313.53	314.77	310.74	315.03	306.13	311.92	310.81	307.49	316.45	312.76	316.95	311.52	308.4	313.15	310.72
301.66	317.58	314.35	312.37	306.98	307.02	315.9	317.18	308.23	312.7	300.74	319.48	310.05	302.41	305.29	312.64	312.12	305.94	313.46	313.14	302.82	306.12	306.58	304.74	312.11	309.52	305.58	310.27	305.39	309.25	310.05	308.94	310.06	322.74	306.18	301.74	306.49	307.19	307.85	312.08	310.43	306.48	310.24	308.09	309.07	308.26	307.86	307.23	303.96	304.99
313.76	312.73	316.66	315.31	316.66	313.8	312.22	319.91	313.86	311.09	311.1	313.11	313.9	314.79	314.25	310.05	304.81	317.71	313.22	308.42	313.66	312.58	311.49	312.52	317.86	313.21	312.9	312	314.72	313.79	320.42	314.59	312.44	310.85	315.12	309.52	317.84	317.73	309.08	314.2	314.31	310.49	311.99	313.45	314.86	316.63	316.36	319.33	317.56	314.32
311.94	318.38	310.13	304.78	310.49	313.94	315.71	321.54	317.17	311.46	312.48	314.09	323.89	309.16	315.13	317.15	309.12	319.09	316.23	313.19	314.25	310.89	315.69	313.91	313.52	305.53	313.33	312.84	314.11	311.57	321.75	311.15	313.25	317.12	312.46	316.35	316.05	312.22	313.44	309.08	308.69	318.08	311.17	314.19	310.14	315.35	317.68	313.65	320.21	315.66
313.42	309.91	314.25	318.63	306.42	318.11	308.07	312.26	317.53	310.96	311.01	315.18	308.15	309.59	309.92	314.58	309.31	311.09	310.98	314.9	309.14	319.91	309.11	311.69	320.37	317.75	302.21	317.1	308.79	310.33	307.88	308.8	313.26	315.63	316.27	304.27	318.98	318.73	310.16	303.76	305.82	313.1	309.58	315.09	308.88	311.08	319.39	319.1	315.96	312.29
320.04	320.71	319.7	308.69	321.82	317.73	323.06	307.78	315.2	319.92	319.49	318.42	320.01	319.29	312.55	318.42	321.55	318.38	317.68	320.32	324.08	313.36	315.64	315.51	315.44	316.17	312.85	318.15	314.28	312.78	314.64	315	324.48	319.17	311.81	320	313.05	314.62	322.42	319.86	316.47	315.2	318.14	311.27	308.42	312.96	321.48	322.25	317.35	313.09
292.76	304.39	305.2	299.18	302.9	299.73	295.25	295.68	304.52	297.61	307.09	300.94	297.56	304.05	300.76	305.41	302.01	290.65	298.03	300.85	300.17	299.17	293.38	293.42	299.82	297.18	294.12	306.73	305.01	296.25	296.29	304.55	303.22	301.82	293.59	301.04	295.44	302.29	294.64	299.4	298.53	299.13	301.17	297.29	305.32	301.2	300.81	297.29	296.23	307.57
296.46	298.63	296.76	298.67	300.05	299.02	293.99	294.02	293.09	285.81	297.42	292.7	291.78	292.21	290.39	295.53	292.03	288.03	297.49	302.52	286.23	294.21	290.32	294.98	294.73	295.64	295.21	287.1	297.12	299.83	295.61	295.77	292.11	296.36	297.21	291.9	286.88	294.99	292.2	295.84	301.26	296.44	293.89	287.03	298.83	296.05	298.45	296.99	296.2	299.91
330.27	331.85	336.24	332.06	326.56	321.28	326.35	319.5	334.15	330.49	323.11	327.61	328.31	329.64	333.37	333.26	330.52	325.63	323.76	328.61	328.63	324.22	325.12	318.11	331.3	327.05	320.27	328.08	325.8	336.96	320.24	331.55	331.69	322.78	323.2	324.45	333.51	335.54	329.18	319.71	327.09	325.09	332.17	331.6	331.75	329.29	334.03	335.63	328.43	324.97
300.54	306.83	305.28	298.03	301.56	305.99	302.98	303.91	309.76	304.23	309.96	306.55	306.16	304.36	299.18	302.55	301.47	299.22	299.82	304.04	297.19	299.35	292.16	305.32	298.49	300.94	306.82	305.29	301.71	302.45	300.08	308.16	302.75	311.01	295.95	307.91	306.04	295.41	303.96	302.3	295.07	311.63	308.14	304.95	303.44	299.48	301.5	294.73	297.15	304.16
296.66	308.51	304.23	296.11	301.9	300.54	304.89	303.98	295.23	302.42	299.67	305.99	300.35	300.79	304.1	299.43	303.53	299.91	306.78	295.51	297.52	297.05	301.68	301.75	301.56	303.07	297.85	297.3	292.9	296	302.82	297.21	301.42	299.83	306	300.58	302.76	301.47	301.27	302.31	306.42	301.15	303.7	297.16	300.7	304.41	298.32	304.48	308.58	298.31
303.51	301.37	297.38	303.07	300.88	298.53	299.68	305.13	303.47	298.15	297.38	304.2	304.39	302.27	305.92	303.2	293.9	296.76	300.46	309.23	301.81	308.89	311.08	306.71	306.89	302.71	296.42	301.5	301.84	300.34	303	295.44	299.38	301.67	300.94	301.65	302.26	299.15	297.49	296.67	299.06	304.06	307.64	309.32	305.75	305.29	302.88	300.08	300.36	303.1
320.18	318.97	318.71	317.1	318.27	318.64	317	314.52	311.34	313.96	310.43	310.83	322.14	312.93	320.19	316.84	319.71	313.3	312.2	317.28	316.58	320.58	320.41	315.07	314.47	313.84	313.77	313.31	312.64	319.5	316.15	319.44	321.06	317.01	318.79	313.46	311.92	312.93	316.53	317.43	316.57	315.96	320.18	315.62	319.31	318.69	315.56	315.97	325.06	312.36
312.18	307.72	296.76	309.37	305.67	310.07	309.13	306.69	312.21	300.95	303.02	310.43	300.93	307.48	309.53	309.73	309.26	306	299.76	303.62	306.23	314.29	307.03	308.11	303.62	307.85	306.05	300.73	308.21	307.41	303.46	307.75	303.28	306.85	300.96	313.15	307.12	307.9	296.8	306.68	306.36	300.31	308.68	303.78	301.16	311.72	310.08	305.85	314.84	306.57
314.82	313.66	311.96	314.45	308.7	310.48	308.08	309.88	312.09	319.3	312.81	312.53	311.43	307.55	320	310.06	312.03	314.07	305.13	314.96	312.74	308.53	315.08	311.18	309.09	313.04	313.83	311.03	317.02	300.82	314.11	313.67	309.9	315.37	317.51	319.55	307.54	314.71	312.94	307.72	315.33	315.41	312.75	311.34	315.24	316.47	313.03	307.05	314.3	307.95
305.53	312.2	306.58	307.36	315.57	305.45	307.06	312.97	314.43	311.57	309.68	312.05	307.73	305.25	310.71	309.33	312.48	311.16	304.13	314.57	317.75	310.9	309.48	312.1	312.42	320.78	308.58	307.42	311	310.35	311.51	307.38	315.37	315.08	312.24	313.03	303.91	310.95	310.15	308.21	315.12	310.59	312.87	311.22	306.56	302.5	301.65	304.67	313.28	314.65
309.87	314.35	308.28	307.59	315.36	318.51	315.28	308.58	313.59	312.25	313.66	318.56	310.59	320.09	313.18	315.11	309.77	311.75	313.85	314.3	309.54	317.06	317.47	311.94	311.98	314.67	310.89	315.25	317.43	310.06	306.56	310	316.76	312.53	317.3	310.63	312.24	315.56	307.44	315.17	310.78	317.97	317.45	311.56	319.3	317.03	312.59	315.99	303.23	311.52
291.47	294.27	293.34	298.66	295.66	291.51	300.15	292.25	290.42	288.61	298.99	295.75	296.65	297.65	298.36	297.6	298.64	294.33	295.3	300.42	298.55	296.38	296.98	294.76	295.32	295.09	299.24	294.69	295.33	302.6	293.42	292.78	287.28	297.33	289.35	298.27	298.01	284.95	291.94	295.41	295.79	299.53	288.86	298.22	298.76	291.18	291.66	303.61	296.11	289.11
318.63	314.91	315.53	315.18	321.19	315.91	317.83	323.25	318.35	313.58	322.63	316.1	311.53	310.01	311.86	316.14	318.47	308.53	314.89	313.16	317.89	326.09	313.2	312.4	316.32	313.64	322.55	319.76	318.01	316.8	320.41	317.86	322.5	311.67	315.84	318.02	327.54	315.54	317.19	320.08	313.46	316.33	319.38	326.22	316.74	317.2	319	314.69	314.75	318.4
308.34	303.19	303.27	301.17	306.14	307.5	306.73	300.92	306.08	307.62	308.52	305.21	304.2	306.19	307.5	304.1	306.86	307.99	305.81	306.21	306.52	310.98	302.51	306.42	307.66	308.79	309.79	299.52	307.94	306.46	309.94	302.15	304.82	306.68	305.28	304.13	306.29	307.77	309.56	307.02	302.16	303.6	300.26	307.98	302.13	303.77	300.74	306.81	307.79	307.9
305.01	296.3	305.82	304.09	307.73	305.02	293.84	305.42	303.18	306.65	310.36	304.96	304.44	298.5	298.7	305.69	304.05	298.59	306.83	306.61	304.28	301.76	307.93	299.65	304.09	301.97	302.11	304.94	294.38	305.14	305	303.73	299.85	305.29	300.35	302.84	303.11	317.42	297.51	305.74	301.2	301.49	309.74	296.54	304.25	297.72	309.43	297.96	306.84	303.69
297.1	309.55	302.05	300.49	299.49	308.55	298.43	312.26	308.98	309.34	298.23	302.44	302.16	304.13	306.3	308.34	305.64	310.66	301.66	299.89	307.68	302.95	301.06	302.37	307.82	302.8	305	303.86	308.05	304.67	304.34	312.44	309.65	308.98	302.58	306.74	304.81	305.56	305.5	305.51	307.17	301.48	297.88	298.79	310.45	300.35	302.33	306.84	306.64	302.42
300.19	301.34	298.6	301.23	297.85	297.08	303.14	297.21	299.43	305.29	305.45	303.47	301.96	303.69	303.29	303.66	299.87	299.94	295.44	299.94	295.77	298.7	310.65	294.66	297.49	308.05	304.16	299.8	296.96	301.29	298.73	305.65	301.38	295.46	300.34	299.1	305.14	308.22	306.87	295.86	302.71	302.15	302.81	302.04	298.73	299.12	306.54	301.86	304	304.77
303.44	287.23	290.13	298.51	286.2	296.88	291.91	296.53	296.1	291.15	303.08	296.08	296.6	297.48	289.39	296.73	292.56	297.59	301.45	294.82	295.35	297.17	291.22	295.3	296.94	298.48	290.29	302.55	302.19	297.75	295.77	302.78	299.52	294.64	292.73	298.8	295.23	296.53	308.04	292.32	294.77	294.8	293.83	300.38	289.6	302.61	291.18	300.68	285.84	304.76
313.19	314.94	308.38	321.2	310.84	310.98	315.39	306.07	308.08	315.89	307.83	313.28	317.33	319.95	309.51	312.73	315.09	319.97	310.96	308.34	318.48	311.58	311.51	313.83	311.69	323.84	312.91	311.62	308.05	310.3	316.34	314.08	314.84	308.21	310.98	315.3	307.53	309.27	319.72	310.04	313.11	308.23	316.65	313.72	315.44	317.05	304.52	316.3	309.56	310.55
312.15	316.31	312.22	308.58	305.73	303.3	313.31	313.82	311.78	314.8	318.49	320.35	310.64	308.72	312.78	305.7	312.41	314.63	306.65	311.71	308.83	318.31	318.82	311.36	306.93	312.39	306.32	315.28	311.9	313.18	314.22	314.39	310.31	313.64	310.67	306.22	312.5	314.3	313.43	319.45	310.67	318.38	319.61	311.19	315.55	308.67	313.95	308.22	308.04	315.15
307.72	305.35	296.84	304.77	307.54	296.6	302.56	307.83	298.29	306.68	302.87	302.83	308.95	303.05	305.77	304.88	312.5	305.67	303.47	304.87	303.42	310.77	298.84	305.97	315.66	310.31	307.01	308.22	302.87	300.88	304.25	307.82	304.53	301.57	302.61	312.38	310.99	303.71	298.66	308.1	309.23	304.36	299.13	305.71	303.6	303.32	307.95	304.06	303.35	308.87
305.49	305.46	306.85	298.36	312.25	306.22	310.12	303.16	299.3	303.59	306.21	299.92	305.46	303.07	311.19	306.33	308.75	310.35	304.32	304.41	311.83	311.22	302.95	304.2	302.8	311.38	312.53	297.76	303.19	304.98	302.11	300.34	306.61	303.3	301.52	304.51	308.51	300.44	305.2	307.09	302.69	304.95	305.8	308.85	303.34	310.72	309.49	307.34	301.05	305.48
291.21	305.13	295.82	298.14	290.65	288.88	300.16	292.18	292.78	293.28	299.96	299.28	296.56	299.27	299.04	295.1	297.54	292.29	299.26	296.69	295.68	296.1	290.18	299.38	294.35	296.56	297.86	298.12	300.05	298.8	297.59	295.14	299.78	294.52	302.3	303.98	295.33	289.09	296.31	300.21	287.96	294.55	290.39	306.95	293.38	305.55	296.89	301.41	300.31	302.79
313.9	316.25	315.71	317.62	307.71	310.97	317.57	315.78	317.77	321.72	312.78	311.68	315.83	317.15	309.7	321.76	318.01	309.43	316.32	310.94	315.37	314.68	309.13	311.73	311.57	310.11	317.84	312.99	320.22	316.45	312.24	316.88	314.72	312.43	309.7	312.39	314.89	310.9	312.54	321.86	312.93	310.52	315.25	315.4	312.04	314.14	321.49	314.56	320.65	317
305.66	308.98	305.63	305.57	296.98	303	300.81	297.71	299.6	302.96	307.25	299.36	304.49	305.81	304.7	295.43	306.56	306.91	302.1	306.01	305.43	303.77	306.15	303.19	307.47	309.08	301.24	301.12	304.44	299.12	304.01	306.99	307.36	306.09	300.92	312.31	303.85	303.62	302.66	303.7	309.82	302.03	304.49	301.25	298.06	297.16	306.28	306.47	303.12	300.34
294.17	293.53	305.08	291.55	297.47	292.17	298.34	303.49	292.73	292.13	288.09	295.1	299.22	299.39	294.08	292.82	294.14	297.1	294.21	290.79	293.39	291.47	290.2	290.36	291.29	296.62	292.52	285.65	297.44	299.32	296.38	301.71	292.86	293.5	298.27	299.16	298.7	295.78	295.14	298.93	295.37	291.62	293.82	292.41	288.64	292.42	293.97	300.1	289.58	297.24
295.4	294.91	301.5	291.54	295.96	291.53	287.73	302.39	295.82	289.9	293.52	291.29	291.73	293.72	294.62	291.88	289.36	291.48	294.01	299.33	297.36	292.26	301.81	291.04	295.66	296.06	292.16	302.74	289.33	296.34	289.36	301.95	292.85	282.62	292.81	294.79	297.33	292.54	300.85	298.36	288.23	298.53	302.11	296.47	291.22	295.98	301.82	295.94	293.71	297.08
324.22	318.95	315.41	317.56	319.48	314.42	321.71	322.56	314.3	317.41	317.76	312.93	323.21	309.31	318.44	326.86	318.51	325.15	314.87	320.08	322.49	319.49	313.34	315.14	316.48	314.92	314.47	317.03	321.98	318.9	320.14	314.84	316.09	317.11	321.56	322.98	316.27	323.3	322.79	313.95	314.38	318.75	320.1	314.29	322.56	319.48	314.84	323.27	319.79	311.89
295.21	296.96	294.56	291.84	293.58	295.75	296.11	288.86	291.23	297.1	298.38	294.92	295.65	294.32	295.55	286.19	289.54	295.58	290.62	297.9	293.84	296.11	291.71	296.72	294.59	298.47	291.38	298.87	298.47	286.06	287.88	290.79	294.19	294.97	298.86	289.69	298.24	293.41	295.3	289.56	296.86	301.75	292.98	299.17	293.71	296.71	292.91	292.11	294.93	300.83
297.33	307.09	301.36	299.93	301.06	303.66	305.82	299.25	303.71	306.63	300.64	307.41	310.36	295.39	301.36	301.75	308.97	297.52	307.38	298.37	309.56	309.97	300.82	303.44	308.23	308.51	301.53	305.96	304.11	305.21	303.52	296.55	304.97	302.21	299.64	306.68	305.75	303.15	306.96	303.67	302.4	302.52	303.24	304.33	304.45	307.01	300.84	302.92	305.86	302.77
331.25	324.98	327.89	330.16	335.39	323.27	322.81	323.86	330.47	331.11	323.85	324.83	328.88	322.19	325.68	321.55	331.07	322.41	329.53	330.65	325.56	337.26	318.76	320.54	329.63	331.69	323.68	329.99	328.08	324.25	325.08	334.03	326.32	326.62	331.08	328.26	326.86	329.97	327.86	326.64	327.1	328.84	320.63	331.62	327.89	325.58	329.74	337.87	330.15	322.39
308.53	307.01	308.42	310.16	302.49	316.04	315.39	311.36	309.91	307.95	309.38	310.54	308.16	311.96	311.08	305.17	310.14	312.42	317.88	305.27	309.28	312.9	310.93	302.4	314.63	304.64	315.46	314.4	314.21	314.12	311.14	309.94	314	314.47	308.76	307.55	312.99	315.25	308.37	307.02	305.76	307.46	312.31	309.32	315.07	313.98	310.81	312.55	307.67	307.59
319.39	325.5	316.62	311.67	316.58	316.34	321.01	323.02	308.04	316.97	317.95	318.68	318.57	312.03	322.02	321.78	306.46	318.66	315.49	319.38	313.65	321.59	311.57	318.75	315.38	319.06	317.1	315.95	315.13	319.54	315.32	310.33	315.58	319.61	320.82	318.98	312.74	309.97	321.21	316.7	320.77	319.15	308.21	317.98	319.57	319.56	318.68	322.29	313.72	317.24
308.16	299.25	297.42	309.28	303.01	307.81	304.85	304.94	313.17	304.25	306.55	307.46	309.09	304.2	309.66	301.77	305.88	302.87	306.39	309.22	301.68	301.59	306.65	304.31	297.41	310.51	305.4	306	305.95	313.37	311.25	307.93	304.66	300.52	307.33	302.83	309.55	301.33	305.57	303.21	308.33	301.82	310.09	310.18	312.58	316.05	305.07	303.1	302.67	310.25
300.87	304.31	303.17	302.25	304.69	300.86	311.39	302.29	299.35	308.09	298.99	301.27	300.75	303.86	299.37	303.42	301.42	297.78	302.6	302.68	300.67	299.15	298.04	306.16	296.33	303.66	303.14	302.84	301.23	304.06	301.3	306.07	308.75	302.33	302.47	297.34	298.96	303.24	302.66	299.24	301	301.14	300.5	310.53	300.19	303.43	295.35	308.26	300.16	295.93
313.36	315.34	320.29	317.74	317.58	318.31	316.27	323.99	318.89	317.2	316.2	321.86	313.94	314.85	313.16	317	313.53	319.66	314.94	323.21	322.7	321.52	313.61	318.88	319.41	316.21	317.19	319.87	315.68	318.8	320.77	321.63	312.12	313.8	323.06	317.43	315.25	318.09	318.1	313.79	320.74	321.08	322.39	308.93	312.76	323.42	319.82	312.17	324.57	315.06
311.9	306.6	311.1	307.77	311.6	312.77	302.66	307.98	305.7	307.56	315.96	306.18	311.84	311.49	310.93	313.88	307.01	312.87	310.22	313.91	307.16	316.74	312.72	308.78	315.14	308.57	304.06	305.03	309.35	312.01	309.55	305.04	312.07	309.74	307.54	312.76	313.17	310.86	308.88	314.45	314.72	298.25	313.09	308.15	313.45	309.84	307.86	304.35	302.24	304.73
326.4	327.56	329.35	328.63	330	327.49	328.73	325.16	329.82	328.53	326.43	330.42	325.29	330.52	326.49	326.22	329.58	335.35	335.93	330.73	327.57	324.38	329.29	332.8	331.26	328.13	330.21	329.85	318.76	326.68	328.59	323.42	320.98	330.16	327.58	328.57	328.54	322.23	330.01	326.13	334.3	330.14	326.56	329.57	322.91	326.26	321.9	328.82	323.07	331.21
289.83	295.84	294.9	291.97	298.54	291.64	294.73	302.45	288.23	284.95	293.94	293.87	297.61	294.11	292.65	290.98	300.49	298.59	288.15	294.5	292.84	297.02	295.57	291.05	298.27	298.19	294.37	287.66	292.35	294.88	289.33	298.24	297.51	290.3	294.16	291.93	296.66	286.32	295.2	281.66	296.39	290.55	296.26	294.14	294.13	297.8	296.2	289.46	291.29	290.13
320.09	320.01	315.36	317.78	320.96	325.39	316.32	315.34	315.04	316.23	319.19	318.71	322.67	321.72	319.05	320.48	320.17	313.04	316.95	318.32	318.9	316.11	314.05	315.78	316.59	316.16	312.14	319.66	317.44	312.29	316.53	312.18	323.17	321.31	318.89	312.15	316.52	312.62	318.07	316.36	320	314.69	318.09	320.28	311.73	318.78	322.91	323.86	316.35	310.56
303.46	309.2	307.8	303.68	295.07	309.19	304.06	302.12	302.88	297.1	307.15	303.96	305.7	303.19	300.25	293.28	309.62	307.18	301.23	303.44	308.25	302.9	297.87	310.64	303.53	297.91	308.25	310.15	301.09	300.46	301.3	304.73	307.32	297.7	310.42	309.68	300.35	306.05	302.99	302.04	309.45	303.39	298.5	306.34	291.19	301.15	298.16	306.29	307.76	302.56
311.82	302.87	306.92	301	308.85	303.22	301.09	306.67	315.11	308.08	305.74	293.33	309.66	299.29	300.76	308.43	299.96	303.35	299.6	300.86	296.73	304.03	302.02	306.91	311.97	307.76	304.2	300.24	305.06	300.73	297.58	303.45	303.18	303.4	303.18	305.54	305.3	302.43	302.05	306.72	300.82	309.97	304.47	303.18	301.4	301.56	301.02	304.27	300.27	310.42
310.56	321.28	313.03	315.27	320.75	313.98	318.69	314.5	321.33	314.52	314.51	316.27	322.98	315.78	313.42	315.14	316.89	318.86	314.9	316.38	321.21	317.27	313.53	320.95	321.26	317.16	314.52	311.96	315.36	313.86	315.71	320.8	314.47	316.99	321.3	315.65	316.2	317.23	309.18	322.23	325.63	321.75	315.99	311.12	316.26	320.29	310.48	317.64	306.53	313.91
312.73	304.14	308.89	315.09	302.91	304.48	313.33	308.09	309.03	305.75	302.58	312.06	310.89	311.63	309.35	307.77	314.69	308.39	308.47	303.8	308.35	308.79	308.23	308.79	305.55	305.32	303.7	315.67	312.11	304.4	310.32	305.68	307.92	311.15	313.08	306.55	302.72	308.31	307.89	313.87	316.46	319.01	309.1	311.51	311.26	308.74	305.58	309.48	317.11	312.18
312.11	316.27	311.23	308.07	312.68	317.58	311	314.62	312.75	311.79	313.56	311.63	309.55	314.99	312.85	309.99	312.38	319.41	316.59	307.51	308	305.57	311.01	308.94	314.71	313.85	314.57	315.51	310.61	308.46	320.6	313.31	313.86	311	313.62	312.37	301.98	314.44	312.95	312.23	314.38	309.62	319.3	319.64	311.85	318.78	310.22	314.61	316.84	311
296.03	294.88	301.1	300.81	297.84	289.63	293.6	299.07	294.91	299.93	291.84	291.15	292.56	293.31	290.72	297.44	292.97	289.24	300.4	294.24	296.83	296.61	302.75	304.75	294.67	295.35	297.87	293.44	293.74	292.17	292.78	304.53	296.68	297.62	296.67	294.69	295.32	291.75	292.62	299.09	307.98	297.14	294.01	288.48	289.28	293.07	296.66	296.08	298.7	301.22
320.79	312.05	320.97	315.05	316.2	311.98	318.38	313.23	322.43	311.98	313.64	308.84	313.89	317.63	319	316.14	315.54	307.49	317.52	316.59	307.96	309.76	315.27	318.3	316.14	318.88	315.69	316.96	320.48	316.8	311.83	320.54	307.42	315.02	315.63	312.51	314.94	312.17	321.99	310.54	313.95	320.51	318.95	313.28	319.56	315.86	316.88	316.21	318.66	320.35
325.78	323.34	319.88	331.59	322.84	321.08	324.55	326.03	331.44	327.73	322.95	321.38	322.8	324	327.68	324.8	328.34	325.17	323.91	330.15	321.44	318.59	323.49	320.78	318.28	325.12	331.32	319.56	330.86	324.12	320.84	330.02	322.11	322.88	328.88	323.44	329.8	312.97	323.87	329.51	333.93	323.84	318.42	325.7	315.61	327.58	325.31	325.49	325.74	326.99
302.33	303.74	312.22	306.62	307.03	303.7	306.76	307.91	305.4	301.28	307.16	315.47	305.19	304.05	302.51	302.24	303.36	295.88	308.55	300	308.03	302.25	307.92	302.14	308	303.92	305.67	302.99	304.7	301.98	303.21	305.73	303.79	308.42	297.91	303.34	304.48	311.11	305.76	304.31	305.96	302.57	301.6	307.67	309.52	301.02	296.46	311.23	305.33	305.41
294.26	293.95	290.35	298.25	296.33	291.73	299.06	294.8	304.11	298.17	297.53	301.06	295.76	294.5	291.06	292.37	291.43	296.92	294.8	294.1	297.99	296.97	290.1	299.81	298.67	291.66	297.4	296.37	291.25	299.24	305.91	297.72	294	294.37	294.65	298.32	289.69	298.58	294.19	294.22	293.97	293.81	290.65	289.26	290.78	294.23	293.68	296.18	294.05	289.76
331.7	325.79	324.26	323.4	322.22	324.05	326.7	318.63	323.56	330.66	322.9	330.41	328.3	329	329.01	327.4	331.92	323.23	321.22	332.99	321.66	323.06	321.42	326.42	323.05	327.91	324.97	329.96	321.95	321.26	320.11	328.63	327.88	320.33	323.91	328.7	327.68	317.37	324.62	326.95	322.48	327.3	319.29	322.01	325.96	321.94	328.53	327.33	327.43	319.73
316.14	314.59	317.95	310.68	313.31	311.34	310.66	313.52	306.31	319.6	312.21	320.86	309.53	321.13	313.66	318.96	314.97	306.88	316.81	317.8	314.95	313.19	315.99	306.67	313.68	312.76	319.99	310.47	317.87	306.73	312.48	310.13	313.99	312.2	317.35	315.37	313.58	317.22	315.42	313.63	308.13	315.26	313.37	311.4	319.25	309.71	313.33	313.23	310.39	313.6
302.82	310.01	303.93	309.41	308.03	303.14	306.84	301.01	308.56	303.56	307.55	304.21	304.59	306.52	312.86	303.83	307.04	301.31	309.07	308.16	304.29	313.93	315.45	313.34	305.46	309.7	309.5	308.08	306.51	304.88	312.58	304.91	310.57	299.16	303.03	307.27	307.33	309.25	306.55	313	306.36	308.51	305.06	309.3	306.21	306.68	313.16	308.26	310.31	298.09
314.19	310.22	314.86	308.69	309.84	307.99	309.13	306.39	305.49	312.58	309.93	315.46	319.32	308.07	310.14	309.59	315.42	316.68	320.52	308.3	307.61	313.93	314.32	314.01	306.16	314.6	311.23	314.1	309.82	314.04	308.99	316.31	310.2	312.6	313.49	317.57	314.3	311.96	306.81	309.79	311.88	320	312.56	305.18	315.33	308.35	313.19	309.26	308.55	308.79
317.03	323.39	314.57	312.02	312.29	313.46	311.98	311.31	313.17	313.6	313.87	318.77	319.1	311.67	313.02	321.75	314.78	317.05	312.01	308.1	312.35	314.66	310.86	312.32	310.63	310.75	308.56	312.75	314.68	312.65	314.33	313.65	313.09	312.28	313.54	305.58	307.83	315.72	306.72	308.76	309.27	312.35	319.63	315.32	313.2	313.37	313.51	316	309.37	312.04
300.76	295.72	291.7	292.5	294.96	295.35	295.3	297.16	292.43	292.44	298.69	296.82	296.93	294.89	299.1	291.01	294.65	293.12	295.57	287.39	291.57	292.28	295.59	300.28	295.22	292.01	287.91	291.85	294.26	295.34	296.75	296.02	286.83	294.29	303.7	297.47	299.83	299.65	295.9	292.3	288.11	294.68	293.16	298.31	291.89	294.71	292.78	299.92	294.71	295.99
306.15	309.98	311.07	298.93	304.99	302.23	302.85	307.27	315.73	307.33	306.8	311.11	307.35	302.08	304.04	315.69	308.48	295.12	303.88	307.17	307.1	309.01	302.23	307.24	308.66	297.1	301.79	307.24	302.2	300.82	311.03	309.97	309.5	305.1	317.33	301	306.99	306.36	303.02	304.69	299.86	315.88	300.39	308.46	309.04	312.81	308.85	303.63	304.78	304.17
301.26	307.46	301.67	307.22	301.67	308.46	301.57	305.73	307	301.07	307.03	309.81	303.18	300.63	303.13	304.14	301.9	307.16	306.34	312.41	299.92	303.37	305.24	302.56	310.24	299.7	306.48	306.93	303.83	303.39	299.84	302.59	311.39	298.75	309.96	307.7	307.67	307.71	307.36	301.44	305.44	303.36	307.25	309.79	303.66	302.75	304.88	304.85	301.86	305.33
314.3	317.62	313.89	315.32	318.26	325.16	318.79	320.73	318.38	320.6	322.03	321.6	319.71	314.15	322.36	316.62	308.33	317.62	318.14	323.21	320.92	317.5	322.72	317.12	321.86	319.67	318.25	323.45	315.94	312.28	320.96	315.25	319.64	321.56	318.99	319.25	316.41	316.96	320.66	318	317.49	313.76	318.67	318.76	318.17	316.5	314.03	320.43	311.49	323.03
311.23	317.21	312.38	314.43	318.6	314.31	312.97	306.86	322.35	309.82	311.15	306.96	313.53	311.29	310.47	310.46	316.02	310.95	310.46	317.55	314.13	316.53	314.42	316.73	312.5	313.26	317.62	314.27	311.6	311.86	315.53	315.49	315.89	311.38	311.36	312.5	314.01	308.03	310.22	308.32	310.01	313.82	316.03	313.22	308.54	308.87	317.48	305.4	310.6	314.53
330.13	327.09	338.95	324.54	326	332.6	330.94	327.56	323.61	325.93	325.27	331.09	330.11	321.3	320.33	329.49	328.17	329.64	325.1	326.27	324.26	322.64	322.16	333.77	325.66	327.24	325.27	322.92	331.6	323.02	330.92	332.73	320.71	323	322.5	337.35	325.56	330.7	326.16	326.67	322.06	321.25	315.55	331.89	323.66	325.32	327.56	335.14	331.86	329.76
323.52	317.5	316.12	310.95	311.77	315.67	313.34	319.25	305.83	319.31	309.13	315.24	313.34	316.47	319	318.45	315.92	313.75	316.34	315.92	317.96	316.71	320.62	308.5	325.22	315.13	314.42	309.09	314.32	312.5	310.37	315.47	317.67	314.44	312.08	305.79	310.23	316.81	315.97	314.21	318.16	314.9	317.67	312.89	321.42	316.21	312.67	323.56	311.56	312.23
322.45	312.11	315.74	312.99	310.44	315.7	317.67	317.85	320.13	317.58	315.39	321.69	315.02	314.15	315.73	314.94	312.74	319.39	313.55	313.16	316.17	318.21	316.48	319.03	316.5	313.22	314.3	315.41	315.33	312.95	316.18	321.23	316.17	318.16	317.4	321.82	319.92	311.95	312.56	318.32	323.53	314.79	323.87	322.89	316.66	318.14	313.07	319.7	314.76	315.82
294.94	296.68	293.95	299.58	299.62	286.6	298.36	291.05	291.18	293.22	293.2	287.18	294.58	296.92	293.22	297.94	292.73	295.68	293.59	294.73	293.27	297.09	292.84	295.87	296.97	297	292.52	289.55	293.24	295.05	299.02	296.11	294.85	293.76	288.93	291.06	290.49	291.39	296.21	300.98	294.97	293.37	293.91	297.46	297.97	293.2	292.91	296.35	289.71	293.53
309.09	305.8	301.94	308.11	307.75	309.94	306.04	311.48	305.03	311.59	307.13	304.72	311.1	313.4	307.6	320.03	311.79	306.96	300.92	303.01	309.76	311.47	307.8	311.61	308.29	308.91	308.6	315	304.69	308.33	306.85	312.61	299.51	311.01	312.01	305.96	305.8	307.92	313.08	310.39	313.51	297.91	309.79	308.92	310.44	314.42	302.54	305.58	313.06	306.93
302.14	299.92	308.05	300.74	294.47	296.2	303.03	299.67	306.86	306.59	294.97	308.12	306.3	301.14	306.13	295.19	300.94	309.32	296.17	299.1	306.79	297.7	306.39	305.47	302.28	294.15	296.49	296.18	300.99	304.32	297.41	305.41	304.54	302.29	300.66	298.47	302.87	302.11	305.65	296.84	303.28	295.66	298.41	297.22	299.95	299.95	304.65	297.44	298.72	302.55
302.53	299.83	307.06	306.17	307.61	304.74	305.28	302.64	301.91	309.82	309.75	303	305.04	311.86	297.16	309.36	310.91	305.83	306.19	308.78	303.78	302.44	311.95	306.31	307.68	305.21	308.04	305.21	303.46	297.97	307.22	305.24	304.1	304.01	307.62	302.91	309.63	302.28	308.67	311.06	306.89	303.45	309.3	307.85	308.53	306.06	308.78	312.33	312.26	303.66
314.43	314.94	304.97	303.69	305.08	305.44	304.68	302.36	304.1	301.86	302.22	299.46	301.21	305.06	309.73	305.34	305.23	303.54	309.23	313.95	304.88	297.81	306.25	311.71	303.36	302.61	307.69	305.03	304.87	300.46	310.51	303.44	310.26	307.95	301.97	299.96	305.31	309.92	303.92	302.39	302.08	312.14	300.16	303.71	301.79	311.03	304.79	303.9	309.75	301.24
314.81	315.7	307.57	316.71	315.34	313.25	311.18	317.55	319.07	309.6	313.04	306.6	305.97	310.81	309.36	310.6	310.04	312	310.12	312.14	308.18	308.95	312.94	317.72	316.99	316.24	317.27	317.03	316.87	316.79	297.06	320.07	309.06	307.19	312.06	317.49	309.16	309.65	312.98	314.82	311.41	312.95	312.7	315.81	319.95	306.02	314.68	308.26	312.6	314.93
312.9	310.65	314.91	310.17	308.01	316.48	311.53	318.31	308.23	312.55	309.46	314.28	310.96	313.77	309.86	315.06	305.05	310.59	312.88	312.71	317.89	309	312.67	314.4	304.6	307.33	312.07	316.4	311.35	314.14	306.84	310.67	309.68	315.51	319.47	311.5	321.32	306.27	317.18	311.6	318.89	321.38	310.11	310.18	314.09	308.21	316.48	318.71	320.03	325.48
306.03	300.74	298.87	301.59	296.8	304.78	302.37	297.97	298.64	298.21	296	301.3	299.91	297.58	293.95	293.54	299.29	299.58	300.87	298.18	303.21	292.32	307.73	300.21	297.26	295.38	294.05	302.97	302.28	302.31	297.55	291.54	302.38	296.5	300.83	295.71	301.82	294.58	299.06	299.24	293.03	303.22	290.77	295.47	307.58	303.26	297.49	303.43	298.98	298.74
299.56	297.55	296.09	302.22	298.33	297.74	302.23	301.27	305.92	302.69	303.48	305.85	304.2	300.88	299.78	300.29	299.68	298.42	302.39	301.43	297.48	304.6	300.62	301.21	306.09	296.57	303.98	303.22	303.14	303.24	304.31	299.59	295.01	306.88	307.86	302.23	311.57	309.23	309.24	304.68	296.51	303.12	306.95	296.73	308.86	302.76	295.93	305.92	300.1	299.17
314.39	315.59	306.78	310.7	316.52	314.66	319.21	315.71	307.29	309.32	313.86	319.38	310.22	309.33	314.39	309.47	307.79	309.24	313.27	307.31	321.48	306.8	315.59	311.85	310.51	321.12	313.65	319.8	311.23	314.52	317.74	309.76	309.06	313.99	316.14	315.98	315.84	314.73	313.83	307.59	323.13	311.98	315.09	313.02	315.95	317.92	314.34	316.57	315.23	311.41
327.22	329.17	324.03	322.69	325.7	328.91	328.98	324.15	330.72	322.19	324.89	324.49	331.12	328.32	326.13	330.84	322.94	324.25	321.75	331.46	327.37	322.89	323.5	330.52	322.35	323.76	321.86	323.98	330.96	328.28	335.28	326.2	322.83	321.33	326.53	323.7	327.31	325.13	325.07	318.73	323.91	320.65	320.73	322	325.84	330.58	322.58	329.09	324.88	325.51
311.02	320.59	313.44	306.3	312.55	310.26	309.08	313.22	315.16	308.11	307.47	311.23	310.35	308.46	316.13	304.95	306.67	311.66	311.83	312.73	310.04	311.33	315.85	305.9	316.98	316.7	313.02	315.68	307.42	312.47	308.03	311.23	301.02	310.22	316.5	304.34	311.12	308	310.48	310.25	307.16	313.73	307.1	310.28	312.77	316.54	306.96	309.6	315.39	311.72
312.53	315.2	319.56	315.38	304	310.36	305.98	300.26	315.07	311.78	312.52	309.13	316.87	311.16	305.32	306.32	318.52	303.59	305.68	316.31	311.83	309.98	305.63	306.2	301.53	304.89	303.15	301.55	310.94	312.8	309.86	316.81	309.75	306.04	309.36	310.05	312.08	309.23	307	313.55	309.28	310.01	314.28	316.79	306.65	316.89	305.79	306.7	307.24	311.49
323.37	317.69	333.94	328.56	325.95	325.83	322.25	320.03	330.28	320.38	317.48	321.23	326.23	327.8	332.9	324.55	328.38	321.33	322	324.16	328.52	316.58	322.5	320.97	324.28	318.59	330.22	326.45	324.12	324.76	330.01	323.8	327.17	319.29	333.84	324.82	331.96	328.61	328.66	324.03	324.43	321.53	325.46	327.43	322.39	324.27	322.04	325.93	329.82	331.69
313.79	310.93	296.7	308.43	310.72	303.05	306.76	307.97	304.78	305.21	309.42	304.3	315.51	309.02	301.26	306.86	311.33	307.47	311.61	307.92	307.06	308.82	305.25	307.21	302.14	304.26	303.25	309.52	313.28	305.51	305.9	306.2	307.18	304.62	302.9	305.14	306.91	302.51	303.33	305.24	308.24	306.36	305.32	304.69	310.79	314.06	310.93	300.38	305.41	313.45
304.17	306.32	309.04	309.66	306.69	303.68	312.46	303.82	305.78	296.33	302.5	309.66	297.39	306.46	303.8	312.21	309.29	309.86	304.53	308.85	303.84	303.39	297.66	315.31	304.99	310.2	304.51	305.63	308.03	301.92	309.33	310.03	307.55	299.19	311.46	305.04	308.52	311.72	308.76	307.12	303.52	307.63	304.23	300.6	300.28	296.88	308.62	306.69	308.79	300.8
309.72	301.9	308.83	302.93	302.66	303.67	299.89	305.87	312.49	308.86	301.09	305.77	305.81	300.81	311.89	303.3	296.7	305.67	297.88	303.53	303.45	305	305.07	304.28	307.9	305.3	305.97	299.2	308.77	303.63	305.97	305.55	310.04	298.39	303.3	301.27	300.85	305.35	311.14	302.57	294.82	301.56	306.9	303.49	302.4	307.24	301.21	310.13	304.59	302.56
306.46	306.25	310.64	313.55	302.52	306.16	308.03	305.89	307.79	304.97	309.68	309.67	313.08	310.19	311.84	310.15	313.66	312.56	305.77	311.5	311.55	307.55	312.31	308.4	312.09	309.55	312.63	317.09	304.64	315.75	306.15	311.17	307.03	307.11	314.91	311.7	315.79	305.05	311.38	312.2	312.01	306.79	304.29	311.13	312.37	310.09	308.38	310.1	302.94	300.55
300.62	297.54	303	302.57	295.87	291.39	300.92	295.74	295.18	299.04	303.62	301.18	291.28	291.29	296.12	296.99	305.07	297.85	304.3	298.54	299.43	289.7	301.43	295.66	298.49	294.97	297.28	296.04	296.39	302.33	297.72	287.23	302.79	295.66	297.03	290.27	299.44	300.95	298.29	295.3	291.11	302.22	303.03	302.78	289.05	287.78	302.5	300.7	295.49	297.86
301.57	305.64	304.61	309.42	308.7	300.8	304.42	302.04	308.23	306.05	306.65	297.34	307.74	308.22	309.54	301.27	302.95	308.71	307.84	308.01	304.42	302.39	303.31	305.93	301.09	312.77	303.54	304.03	304.93	306.12	307.64	304.13	304.87	300.1	304.76	307.02	305.96	307.56	304.16	305.48	309.1	302.23	305.84	308.64	301.38	306.02	301.99	308.95	302.94	305.63
325.91	319.62	329.81	329.51	323.81	327.72	326.98	318.17	321.07	323.74	326.66	320.14	317.75	326.93	323.03	323.48	332.93	327.12	320.75	323.37	328.62	325.83	319.97	331.87	332.19	317.46	321.22	320.97	327.14	324.21	321.91	324.93	323.51	324.64	324.14	331.32	319.77	323	328.42	330.96	325.82	325.49	324.13	325.61	322.01	319.91	326.56	329.36	333.28	331.94
313.8	311.57	316.42	317.34	318.62	308.49	310.08	314.6	310.8	316.12	319.94	314.28	315.71	316.68	314.49	308.48	310.94	317.31	318.92	320.66	316.32	316.82	313.11	314.16	319.37	316.64	310.04	317.88	311.65	308.73	323.43	318.02	323.12	310.74	319.86	320.61	315.69	320.32	310.64	310.3	314.02	315.56	311.72	321.01	315.11	312.64	316.18	313.55	316.64	311.52
321.57	311.27	313.92	320.9	311.61	315.52	316.97	317.87	316.44	312.61	315.17	319.44	317.99	321.01	318.83	321.06	318.1	315.38	317.11	317.58	310.3	316.75	317	312.16	319.41	308.34	311.41	316.44	314.22	309.79	319.24	319.76	309.89	310.86	318.56	317.96	314.55	317.26	322.53	308.92	317.52	317.55	316.52	316.42	316.72	312.93	315.28	313.87	317	309.61
320.13	317.98	319.77	308.51	318.22	317.25	312.08	314.1	312.11	321.98	318.86	320.6	317.52	313.87	308.52	318.17	318.83	312.98	311.04	321.05	312.12	312.65	312.74	316.81	316.32	313.01	314.67	315.56	316.17	312.04	313.09	309.96	319.79	313.2	313.02	317.14	315.38	310	313.67	311.55	321.28	323.34	315.68	313.59	310.11	315.19	307.36	313.99	314.54	314.59
304.06	304.66	303.2	297.44	296.35	304.63	297.71	294.47	297.99	295.36	294.89	306.01	303.59	296.03	298.29	302.47	295.21	295.53	297.21	293.35	301.39	296.62	300.61	300.08	298.05	300.86	298.01	303.62	306.3	297.22	304.21	301.91	294.17	299.53	304.88	303.45	298.09	304.74	297.42	298.92	300.58	295.04	292.95	298.26	286.81	302.42	296.51	309.71	298.81	295.07
312.33	317.43	308.01	310.86	325.06	314.27	312.47	314.27	308.92	316.45	314.99	322.43	311.76	317.98	310.94	323.05	311.63	318.27	314.89	319.34	311.95	314.59	312.23	309.23	313.33	315.87	317.68	317.64	313.55	316.95	317.54	317.24	308.06	304.86	317.04	310.26	305.93	306.17	312.89	319.4	314.9	312.22	309.26	307.65	320.76	311.8	314.52	309.64	311.52	317.4
310.85	301.05	304.49	302.26	305.32	305.45	302.56	297.86	314.39	311.49	301.66	305.62	305.64	303.93	305.11	301.73	301.03	299.54	300.4	302.96	306.62	309.18	304.69	306.02	303.68	304.01	311.41	301.25	297.17	299.68	300.02	302.57	291.96	302.13	306.97	302.33	297.36	301	302.03	299.5	309.08	295.4	300.94	303.52	304.36	298.76	303.27	308.34	312.83	309.83
326.1	326.11	326.82	326.8	326.99	334.91	322.78	325.02	323.29	326.65	328.05	319.13	325.25	332.74	329.79	327.76	324.65	325.52	338.46	324.46	324.57	330.04	329.46	328.84	322.93	327.81	334.92	324.47	326.67	335.66	326.79	325.33	327.76	335.19	323.27	328.11	331.32	323.71	325.52	322.17	333.69	323	317.35	333.18	330.89	325.14	323.81	325.29	318.17	327.02
319.28	320.65	317.84	316.75	315.04	320.54	322.39	322.27	319.28	317.19	316.9	323.76	320.36	313.3	320.7	320.26	315.51	316.75	324.41	321.07	317.4	318.48	314.19	317.29	317.6	315.59	315.3	314.93	319	325.83	314.63	317.06	316.61	312.91	316.1	320.88	321.24	317.61	316.79	322.64	313.13	316.47	320.42	310.33	322.82	319.7	319.54	324.32	321.46	322.66
310.05	309.22	309.81	304.36	303.3	306.48	310.49	312.15	305.05	305.64	306.43	307.1	304.93	308.39	316.63	308.48	309.54	306.69	308.73	312.43	317.01	300.57	304.47	307.13	306.87	307.34	303.35	304.08	306.92	314.35	318.39	303.67	306.69	317.95	311.86	309.99	301.09	307.46	312.7	309.33	308.94	302.99	310.29	318.36	309.27	303.92	308.92	308.68	304.55	308.66
300.57	309.46	302.88	302.54	306.78	299.85	301.27	301.5	307.2	302.39	306.27	299.28	300.5	305.66	306.21	313.7	299.75	305.82	306.64	297.01	304.68	302.88	305.39	303.6	306.36	303.17	307.45	300.92	305.97	311.61	300.4	308.81	309.19	301.42	304.45	307.65	306.81	304.82	308.79	306.92	301.54	298.01	301.25	305.73	290.64	304.07	307.72	300.19	311.19	302.67
289.89	299.17	290.75	292.46	298.46	294.63	293.36	288.47	291.43	295.7	290.69	290.84	290.69	298.92	296.81	296.94	291.31	287.9	294.69	287.07	294.03	296.88	295.63	288.54	293.85	293.08	293.48	298.75	289.01	297.91	295.24	287.32	293.55	289.77	295.12	292.81	290.3	289.46	291.98	294.85	298.41	300.37	294.24	289.93	303.29	297.36	295.33	290.58	296.77	299.3
327.01	329.45	313.83	328.69	325.53	326.8	324.92	327.05	324.67	324.64	327.94	320.73	330.21	333.13	326.19	323.57	327.69	321.9	323.17	333.53	326.88	318.17	329.89	324.11	319.39	322.15	323.2	325.33	325.56	318.15	322.27	325.56	333.28	323.47	329.74	323.15	324.22	322.06	331.68	331.45	325.15	318.54	331.57	329.44	325.84	331.32	331.08	315.12	324.49	333.29
304.33	307.71	307.86	304.36	305.2	300.37	308.44	306.53	307.15	310.03	300.97	307.65	307.54	309.17	307.32	306.17	301.28	311.92	309.26	302.49	305.07	304.73	312.32	304.36	302.1	305.16	308.66	308.12	307.24	306.35	307.55	311.9	307.2	301.21	306.8	306.81	304.44	305.49	309.59	308.72	310.82	306.41	301.96	304.57	306.28	306	300.25	304.87	303.42	304.66
304.68	307.22	302.68	304.02	308.82	310.3	312.32	303.33	304.02	299.57	302.07	312.42	294.51	306.26	301.46	315.7	306.03	304.84	301.44	309.06	305.31	309.88	303.12	305.01	312.48	302.72	310.03	304.49	313.01	308.19	304.64	302.25	307.38	300.55	300.52	306.21	307.25	311.73	310.71	308.42	314.74	300.03	307.8	303.4	300.13	309.86	309.31	302.88	307.58	304.25
307.33	293.48	301.41	299.86	304.53	301.28	304.83	299.35	310.75	301.86	304.38	299.89	306.36	308.14	302.69	301.57	303.77	299.46	291.08	303.06	306.93	305.21	295.39	300.72	295.69	307.47	302.17	308.2	303.66	305.96	298.49	304.75	302.34	300.89	307.63	301.99	298.53	309.51	297.98	304.45	298.27	303.83	302.06	299.42	301.93	303.03	298.83	301	305.49	305.96
326.77	324.63	334.15	332.32	330.46	321.65	329.65	331.53	326.12	325.94	323.82	318.24	329.59	325.23	327.8	325.86	329.07	326.37	325.37	318.83	327.96	330.6	320.44	331.72	319.42	326.59	322.53	325.78	323.8	323.88	329.11	320.57	323.54	323.54	319.66	327.46	320.13	332.18	325.58	327.78	322.31	328.96	320.01	316.49	328.25	329.15	327.44	321.5	322.52	324.34
311.34	307.95	307.9	309.63	307.22	308.78	309.62	296.4	305.84	299.7	304.24	301.61	300.69	305.06	301.04	300.52	306.87	304.26	306.38	308.96	307.63	302.56	298.63	302.8	311.35	301.64	301.71	306.66	297.49	302.56	306.35	308.43	305.82	304.7	302.76	302.32	294.35	304.9	296.74	304.68	303.5	298.56	302.58	300.45	311.57	305.11	303.11	303.16	300.28	298.8
314.75	315.27	311.32	319.17	320.56	318.23	307.88	317.75	313.45	311.18	321.24	315.14	312.73	320.41	314.62	317.83	317.38	318.63	315.68	310.91	318.57	313.67	322.14	314.65	308.94	314.7	321.28	313.58	314.51	312.11	311.77	318.28	323.89	311.44	315.58	316.85	310.66	317.52	316.69	321.64	317.57	320.22	315.98	317.37	315.15	313.43	308.33	314.87	313.71	316.93
306.93	310.58	311.42	306.78	308.46	316.25	318.08	307.13	314.13	308.72	311.4	311.69	306.39	302.21	314.13	314.67	307.49	310.2	313.39	312.3	317.06	321.28	314.31	309.28	313.83	312.19	312.8	308.45	313.15	318.47	310.38	323.54	310.98	311.9	303.64	307.09	316.03	314.38	317.26	317.54	310.04	317.4	310.2	309.09	308.42	310.92	311.66	316.67	307.99	318.85
311.54	318.27	310.77	308.24	316.79	319.5	310.47	308.5	316.13	315.15	314.72	310.17	308.52	316.23	310.71	309.2	316.34	307.25	310.4	313.73	317.28	314.53	310.92	318.85	311.02	312.7	316.57	316.84	310.11	324.73	303.46	315.36	311.2	309.55	309.99	311.2	309.54	315.93	306.77	313.76	309.12	313.14	312.51	312.41	317.73	318.83	316.87	318.34	313.39	321.1
302.68	301.39	300.04	302.75	306.08	300.75	306.54	301.8	305.16	298.84	304.82	298.66	301.82	302.1	303.47	305.15	298.04	313.67	301.79	302.65	300.62	307.58	306.72	308.65	299.91	301.24	303.06	297.81	307.32	304.77	306.86	301.37	304.99	292.9	304.79	307.8	305.63	305.92	300.52	304.41	304.75	298.64	310.07	301.61	302.86	305.87	297.68	299.56	305.43	304.82
312.08	316.45	313.12	313.34	311.48	320.52	312.33	317	313.09	308.51	318.01	310.32	318.02	319.39	315.44	319.43	308.72	312.94	312.04	317.19	320.18	318.51	316.76	320.07	316.2	310	305.86	316.98	309.12	325.33	312.45	314.93	313.34	316.72	308.02	324.8	309.43	319.69	305.72	307	313.37	317.1	317.03	320.65	312.33	312.77	316.86	311.98	315.96	318.17
313.87	312.79	316.7	313.53	311.18	317.61	312.1	309.45	311.14	313.91	315.21	312.73	305.21	320.76	320.78	310.06	314.45	316.82	315	318.95	319.24	318.57	311.15	313.88	318.75	309.14	313.95	315.46	319.1	309.61	316.56	315.39	315.18	313.09	305.74	317.12	318.73	314.02	314.93	319.44	313.31	316.9	313.88	313.59	316.51	313.08	320.3	310.13	320.49	314.33
318.77	318.26	320.59	316.73	315.07	314.75	317.09	313.31	316.59	318.82	316.01	310.14	313.79	320.07	323.41	320.73	326.66	322.49	320.66	320.79	318.76	313.49	310.86	320.13	321.6	319.4	315.78	315.26	319.16	317.64	312.13	322.24	315.72	319.64	319.02	315.65	317.87	314.03	311.8	315.83	320.4	322.48	312.15	321.97	319.75	324.41	324.85	314.19	318.97	311.35
326.68	330.16	332.25	323.15	329.98	328.07	318.58	316.81	321.64	326.55	324.21	323.71	325.06	323.94	323.02	323	333.67	331.55	327.33	323.37	321.97	319.51	321.85	320.61	321.04	324.65	323.45	326.05	321.37	327.89	323.21	322.38	322.97	325.86	316.72	327.28	323.22	316.08	328.51	326.67	320.88	324.5	322.28	320.24	323.4	316.39	322.17	317.51	324.09	324.17
305.42	311.31	308.31	313.12	310.59	313.61	307.56	311.99	310.28	311.91	307.88	298.82	311.82	309.31	306.93	307.5	313.77	309.47	311.64	311.7	310.62	311.08	308.8	306.65	313.11	309.12	310.36	307.82	315.33	311.07	316.06	313.26	313.78	311.47	309.82	309.12	314.45	316.66	306.11	308.52	310.6	303.47	307.84	309.51	311.56	307.85	310.15	311.66	309.39	314.4
304.94	304.79	310.18	306.8	305.92	304.98	300.72	309.53	300.61	309.89	309.68	311.13	303.86	308.87	304.37	307.28	308.01	302.3	302.79	301.38	301.27	311.32	305.44	302.56	310.07	304.38	306.43	311.66	299.42	306.37	308.72	305.98	307.09	304.28	305.66	304.47	304.29	312.84	314.96	303.68	308.62	304.51	312.05	303.22	304.02	303.32	302.36	304.52	302.63	303.24
303.68	302.14	306.82	296.6	299.68	303.56	303.32	308.44	305.21	302.78	311.04	307.27	304.25	306.95	309.06	305.69	308.86	308.75	300.87	311.45	305.94	299.37	306.85	301.89	303.36	305.49	301.74	304.5	310.34	305.85	301.38	302.13	306.98	306.58	309.3	299.03	303.87	303.83	304.49	296.44	309.09	304.2	307.16	300.47	306.91	302.84	304.51	304.63	306.77	303.44
301.87	311.17	310.67	313.01	322.32	311.59	321.3	311.93	306.22	304.66	309.33	317.5	310.67	321.72	315.71	313.39	311.9	321.46	311.33	310.64	319.38	318.8	310.7	314.54	316.94	313.61	314.2	319.8	317.02	314.65	318.32	310.12	313.04	311.19	314.49	321.25	318.91	316.47	316.61	315.43	313.46	314.97	308.71	309.55	312	317.93	312.74	313.52	319.82	312.65
300.16	298.4	307.07	303.48	307.61	309.25	300.43	298.82	295.11	301.09	303.25	303.4	298.81	300.47	305.34	300.91	300.38	305.21	307.3	307.94	298.62	305.16	306.28	302.63	306.4	302.98	299.27	304.1	298.39	300.17	300.64	305.19	305.27	305.4	301.66	305.36	298.92	303.99	304.42	305.78	302.61	304.95	303.95	307.05	296.08	297.77	301.39	305.61	302.7	301.67
293.66	290.14	299.44	291.85	291.02	288.73	293.42	288.12	288.35	291.12	291.01	298.85	289.38	292.46	290.94	299.95	292.41	293.16	292.68	296.22	288.42	291.39	294.36	293.68	293.68	287.31	287.38	290.61	290.81	296.57	297.35	296.34	293.38	293.78	298.67	297.28	289.55	297.05	288.03	293.3	296.47	297.65	294.93	293.04	294.29	296.11	293.63	292.48	291.72	297.1
305.18	300.19	298.18	299.85	303.02	309.27	303.73	300.29	303.67	301.9	298.03	303.92	301.77	304.57	300.37	295.01	301.25	305.13	302.79	298.89	309.04	293.02	299.05	299.62	299.47	294.95	309.73	300.1	303.7	304.81	306.61	302.3	299.36	308.03	300.4	304.9	301.87	298.13	308.41	297.97	295.32	303.07	298.98	300.29	300.98	291.03	304.15	304.12	300.84	300.73
320.34	326.14	331.32	329.57	318.08	330.21	329.61	326.26	323.58	333.12	327.01	323.78	327.87	330.79	323.94	322.1	332.59	317.16	321.73	326.54	330.12	322.62	328.88	328.31	331.82	324.07	326.58	331.91	333.5	329.26	326.96	327.07	329.32	331.56	324.33	331.14	323.55	322.3	331.67	323.39	329.99	324.05	329.73	331.01	319.06	327.41	324.65	326.03	331.25	333.26
302.14	304.48	304.67	303.47	307.31	304.39	309.43	309.23	301.05	309.82	302.23	297.69	302.67	302.26	305.37	301.34	304.49	315.92	309.28	302.81	299.2	308.48	302.04	308.8	307.01	308.11	305.46	305.52	303.52	303.37	312.46	307.84	309.32	303.27	307.88	304.46	309.82	304.79	307.24	302.02	309.81	302.37	300.15	305.91	300.91	303.35	307.86	306.28	309.32	306.82
295.15	289.68	298.59	292.61	296.92	291.32	293.43	293.72	306.09	303.16	295.72	295.51	296.34	301.67	285.35	291.87	305.29	298.03	295.01	294.26	293.52	296.71	300.54	297.69	298.83	291.02	289.06	295.75	295.07	296.62	290.49	288.7	296.27	294.18	287.67	294.97	292.14	291.9	294.83	289.73	297.33	285.37	297.84	295.98	297.39	300.55	296.78	294.03	296.86	303.43
305.23	316.48	311.83	307.96	308.18	304.37	305.11	314.59	309.2	315.12	313.39	313.23	312.6	304.85	318.7	307.69	308	307.44	317.17	307.02	310.81	303.38	308.33	306.68	308.52	314.83	315.64	312.51	311.74	311.66	310.03	310.12	310.72	303.09	311.54	313.31	310.82	304.99	310.52	304.2	306.5	307.17	300.85	305.32	311.4	311.49	310.78	308.81	305.15	309.98
333.55	329.82	329.15	333.91	324.62	321.32	329.75	330.92	328.87	327.98	321.61	328.03	325.8	325.58	324.28	323.79	324.41	328.3	335.39	326.93	328.25	333.55	326.82	327.52	322.76	325.6	323.91	326.04	327.19	318.78	325.38	324.38	327.27	326.66	333.48	330.43	325.41	322.64	325.97	339.51	334.39	337.48	329.74	325.36	328.24	330.79	323.35	329.34	326.85	321.78
303.6	296.72	296.54	304.28	310.34	303.3	301.69	298.64	311.29	311.72	310.95	311.55	300.79	309.35	299.6	305.39	301.01	296.75	310.51	297.38	301.82	300.57	304.21	309.32	304.79	307.45	303.98	304.08	298.44	309.61	306.88	310.72	303.72	301.66	306.15	303.11	302.69	306.29	298.28	303.43	305.38	301.28	305.79	294.34	301.76	308.39	296.58	305.56	305.1	306.11
299.79	304.14	294.52	293.55	295.89	301.17	297.02	301.92	296.87	296.14	299.93	293.16	300.21	286.28	302.51	301.41	297.43	303.11	296.71	299.38	292.36	291.92	292.19	295.45	301.83	296.62	300.06	289.11	299.87	294.27	297.23	290.79	298.53	295.49	293.13	299.86	297.46	298.18	296.07	297.26	299.89	300.91	299.59	295.79	300.59	299.89	298.01	298.9	289.39	296.57
312.47	311.44	313.7	316.9	312.35	314.6	308.46	314.94	311.21	315.41	309.61	313.69	307.02	312.45	318.01	312.31	312.93	314.9	315.5	308.71	308.16	307.73	316.33	316.95	308.72	305.77	318.04	318.2	312.88	316.3	320.94	307.15	308.53	318.88	311.72	307.13	309.44	315.87	309.78	312.68	314.51	313.39	312.34	310.65	315.54	312.15	316.86	312.06	305.06	312.3
309.59	319.95	311.7	312.67	316.09	317.24	317.63	309.3	311.82	315.71	321.29	312.06	313.09	309.42	320.15	310.75	316.06	318.34	310.02	304.52	310.94	312.84	311.72	312.75	314.61	314.75	313.6	320.65	319.26	314.9	320.87	310.59	319.43	309.83	312.23	317.7	310.11	314.36	314.89	312.6	307.89	320.13	313.46	317.38	314.68	310.33	319.58	313.21	321.5	307.5
314.96	312.55	318.19	311.94	319.03	314.27	311.44	317.28	321.79	317.8	310.33	309.17	320.37	319.63	316.57	310.78	313.6	314.83	314.96	319.29	318.26	324.02	313.42	314.36	318.46	321.24	313.86	322.96	312.96	319.76	315.11	316.57	313.09	314.69	319.54	313.64	312.29	315.25	310.25	321.01	311.08	307.13	309.28	311.3	319.75	314.85	315.61	316.49	311.59	309.3
327.47	332.24	326.69	326.48	333.02	325.43	333.04	331.4	333.7	333.66	321.89	323.68	326.47	324.51	333.23	325.17	323.93	328.37	329.91	325.13	327.69	329.51	329.21	330.34	328.08	332.47	331.42	327.44	325.82	330.33	325.95	327.57	329.63	326.11	327.62	328.22	332.46	325.43	333.14	323.54	330.83	327.83	327.66	327.83	327.63	330.45	327.55	330.09	333.36	329.45
303.69	297.12	305	296.09	302.01	304.13	304.42	301.29	299.51	302.94	301.47	297.94	301.2	303.45	297.79	303.83	301.4	305.58	296.07	305.27	299.12	302.38	302.95	299.47	292.14	304.68	297.84	310.28	303.11	298.6	299.78	301.97	300.83	290.23	299.4	303.05	301.2	301.02	299.7	296.55	301.76	297.25	306.46	303.7	298.81	297.47	300.02	303.31	296.77	298.25
318.96	330.37	325.13	315.73	327.76	325.45	339.84	320.04	319.47	325.7	324.77	321.68	324.73	326.89	321.74	330.77	323.84	321.42	325.86	326.16	321.65	327.88	329.94	323.16	323.29	322.18	325.65	332.64	322.28	328.43	325.94	329.75	324.32	321.06	326.27	319.76	325.01	322.35	325.69	320.31	323.66	323.12	319.11	329.84	325.35	321.46	325.19	327.56	321.56	325.28
295.88	298.68	306.48	303.2	300.67	309.87	301.57	296.63	303.73	304.76	303.58	304.06	301.76	303.82	300.57	310.98	301.63	307.06	302.22	296.13	304.32	301.95	303.83	304.43	303.76	299.06	300.47	307.46	302.18	300.54	304.39	304.19	303.88	301.14	306.17	305.44	304.85	303.42	302.54	304.59	302.13	299.16	298.4	303.43	307.07	297.69	297.97	301.29	300.53	308.7
300.18	303	300.94	304.39	303.59	298.31	304.06	301.15	301.18	297.69	298.19	305.26	299.46	302.25	303.8	303.26	303.58	310.89	307.85	302.73	310.68	304.83	299.34	299.67	306.45	298.07	304.37	310.46	301.21	302.29	305.09	297.89	303.52	301.4	305.9	306.74	303.17	304.49	307.64	301.13	305.86	309.83	303.18	306.81	300.75	303.17	301.1	304.9	301.23	304.13
318.16	304.6	309.45	310.91	307.09	312.64	305.97	309.25	305.41	319.71	313.16	318.4	312.26	308.44	312.83	317.11	311.58	314.43	309.51	298.04	316.42	311.44	306.52	312.83	308.05	307.88	306.7	315.44	313.51	306.75	307.65	311.95	317.89	314.12	316.97	313.45	312.68	308.07	314.1	306.09	306.35	309.38	310.37	306.22	307.78	308.56	315.49	311.9	309.52	304.93
319.75	313.34	308.93	309.65	309.28	309.78	305.62	308.72	309.72	304.48	307.83	316.98	315.72	309.4	303.96	312.92	310.67	307.16	317.56	313.09	311.5	311.81	309.91	318.11	310.34	306.71	315.86	313.04	306.56	307.28	305.73	314.34	309.4	309.31	315.64	309.64	308.78	319.84	314.79	316.71	318.28	308.1	316.28	320.43	310.44	319.56	312.27	311.17	310.99	311.03
318.27	312.85	314.61	308.36	314.1	322.1	317.61	320.9	316.21	311.58	308.54	319.24	316.71	316.02	314.88	316.38	311.36	314.78	314.26	322.88	317.81	313.66	316.02	313.16	322.67	318.21	313.84	320.2	312.91	311.63	313.22	318.22	316.89	319.76	319.46	311.63	308.97	310.83	313.78	320.31	315.43	311.88	311.37	316.43	318.45	307.89	319.93	318.77	313.96	317.11
308.35	316.22	306.48	309.17	315.78	309.9	311.06	308.26	315.11	318.67	305.66	315.34	315.04	320.53	314.35	314.37	320.91	315.37	312.63	308.2	313.26	314.61	311.28	316.18	313.94	311.36	313.02	317.82	316.14	312.48	318.91	311.95	308.43	304.72	311.94	309.92	312.79	309.86	318.21	320.27	316.7	314.9	306.48	311.82	313.66	316.72	307.69	311.2	309.55	317.4
317.2	316.17	315.61	314.91	312.09	312.4	317.02	314.91	318.15	314.56	313.76	320.52	311.43	317.78	318.26	313.04	316.61	312.12	314.6	322.13	317.28	318.77	313.49	320.38	314.72	308.36	313.74	309.67	309.67	319.54	313.43	315.28	316.14	319.17	320.72	321.07	309.38	315.39	311.7	322.56	317.07	320.25	316.85	317.49	313.33	314.18	319.16	314.82	313.87	315.65
303.52	308.88	302.62	299.77	307.49	306.25	304.99	298.5	304.52	300.13	311.32	307.83	298.67	309.37	309.52	298.1	303.74	305.15	302.38	298.64	310.04	301.63	302.14	300.92	302.89	298.44	305.51	305.8	304.81	302.92	308.96	305.28	305.09	305.12	306.98	305.27	302.77	307.56	307.19	313.28	301.29	317.26	304.75	303.6	300.19	305.62	315.89	303.12	298.3	306.42
300.64	304.43	302.84	294.79	302.87	299.96	300.73	293.66	299.92	303.94	301.4	302.31	299.01	307.14	302.75	302.62	300.02	300.89	292.64	300.48	302.83	303.16	307.07	300.76	302.86	305.52	302.41	298.29	304.81	302.24	306.35	298.18	297.77	312.97	291.95	306.45	306.17	309.03	306.13	305.93	303.95	303.21	299.03	308.82	305.33	300.15	304.04	307.37	303.12	306.47
310.87	313.99	313.8	308.73	308.55	311.58	321.72	315.98	316.05	314.82	308.03	303.64	315.11	311.14	307.08	311.99	308.63	309.61	310.97	309.72	316.09	305.28	316.02	308.5	312.29	313.95	306.42	312.42	308.03	313.39	311.81	311.61	312.48	312.46	312.13	312.72	309.76	306.44	314.51	315.25	305.38	315.68	309.98	311.22	311.61	314.67	307.19	306.04	309.15	312.84
306.94	308.08	303.21	313.72	306.12	307	305.48	309.73	300.7	307.88	300.78	307.81	303.4	301.22	305.94	302.23	305.1	296.62	307.72	302.25	308.53	311.28	305.09	304.7	297.4	300.42	310.27	299.24	306.76	304.74	305.96	300.11	306.78	305.25	302.22	307.28	300.93	315.34	311.73	314.26	302.7	308.44	306.13	305.3	304.38	303.03	301.97	302.07	310.47	296.23
311.84	313.63	315.39	309.27	317.42	315.3	309.03	310.12	317.09	309.34	307.24	310.73	315.64	307.69	315.06	306.54	319.07	311.94	309.69	306.91	312.22	322.03	315.46	314.22	318.65	317.08	301.42	315.71	308.91	309.11	307.34	310.54	321.21	306.46	312.44	310.9	312.42	312.66	315.18	317.89	316.64	311.33	303.26	312.87	312.77	315.33	317.1	311.04	310.14	311.29
313.77	308.5	315.59	323.98	310.17	311.2	311.85	304.87	310.33	312.07	317.71	311.08	314.28	313.1	308.17	311.93	318.49	318.36	319.71	317.44	317.23	311.53	311.03	315.49	312.19	309.01	309.61	320.46	319.22	310.17	311.93	310.97	308.26	313.42	319.58	313.78	315.95	319.71	313.6	311.16	319.34	310.03	310.32	312.98	311.9	309.58	313.5	314.28	312.4	314.02
303.1	305.02	309.1	311.82	298.15	307.67	307.4	299.87	311.31	309.12	306.22	297.26	310.11	301.73	312.2	308.93	306.02	305.69	305.44	300.31	308.16	301.19	301.1	305.89	310.2	307.34	313.98	299.35	303.6	305.77	307.43	306.15	310.44	300	308.22	320.99	306.47	308.26	301.63	305.56	310.12	311.28	310.22	304.02	305.62	302.17	311.35	311.34	307.86	306.73
304.17	306.58	311.09	305.06	303.86	302.33	301.14	303.4	302.12	301.33	298.8	307.08	300.57	304.65	307.66	297.74	306.7	303.76	303.84	301.36	306.19	306.23	309.19	310.7	302.21	309.34	303.94	309.79	306.28	313.36	304.08	302.96	302.2	301.24	300.03	308.13	308.9	300.46	298.64	308.03	300.99	302.27	303.37	303.08	309.34	301.73	307.7	312.16	306.32	304.69
331.03	322.79	320.01	320.37	323.97	330.47	320.8	332.24	319.22	316.49	322.97	323.67	323.88	320.03	322.68	324.96	330.73	323.3	325.47	328.61	323.05	325.32	323.41	329.56	324.78	324.93	329.38	323.09	323.28	326.92	324.76	325.7	326.4	325.92	326.18	328.9	324.31	316.3	321.36	325.71	325.7	323.2	316.11	318.72	323.11	327.55	322.55	330.81	324.23	322.28
317.9	311	299.43	307.73	304.79	304.36	301.14	310.8	302.29	298.21	300.89	300.97	300.3	309.92	306.98	306.91	302.25	301.47	308.85	312.01	303.83	312.46	308.78	310.1	311.53	305.69	303.86	308.79	312.93	309.46	311.34	311.86	304.71	305.76	309.84	300.91	308.43	310.5	310.73	300.52	310.67	314.7	314.49	308.25	308.25	306.7	307.25	305.95	314.7	305.76
295.31	312.07	297.33	301.84	308.55	310.27	300.38	301.31	302.19	302.25	293.16	295.2	298.3	303.43	305.92	303.52	301.89	303.1	304.77	307.86	305.97	305.79	298.36	304.82	307.84	302.8	308.48	302.43	309.99	302.7	304.92	301.85	307.52	300	305.18	307.13	308.62	303.61	301.64	305.17	301.45	300.74	300.03	299.68	302.28	304.4	304.36	299.6	304.4	306.04
302.37	302.86	308.38	301.83	306.26	302.83	300.42	293.79	302.89	299.85	311.45	307.15	297.43	302.91	300.63	304.71	302.55	305.33	304.88	296.37	311.24	296.67	299.54	301.26	300.03	306.73	303.34	306.72	297.68	298.41	301.01	308.24	302.71	305.95	300.24	305.46	305.04	295.48	302.89	299.68	304.76	299.53	304.94	302.54	291.37	304.06	296.57	304.74	300.25	308.14
327.23	316.84	318.27	322.85	319.67	325.39	326.63	325.64	324.38	320.74	325.78	323.97	326.95	321.66	326.64	324.07	316.22	327.92	327.17	325.16	329.56	324.2	328.4	324.72	318.38	326.43	322.53	326.76	322.86	327.57	332.76	319.69	320.71	323.69	321.78	329.94	323.9	331.09	321.57	313.46	315.89	329.75	325.27	321.19	325.26	329.24	324.04	313.27	328.33	320.78
298.2	298.58	295.25	307.27	298.55	293.79	294.64	303.53	302.09	300.68	298.95	299.5	301.59	298.25	305.07	291.23	302.48	303.86	298.08	300.43	296.82	298.98	300.38	301.3	300.89	307.98	303.11	304.99	302.67	298.63	295.67	292.63	303.37	302.08	300.55	297.32	297.24	296.74	300.77	303.34	303.35	294.86	296.58	296.8	298.88	299.63	305.73	294.58	299.44	301.56
313.81	304.41	311.22	313.45	312.94	314.24	311.62	311.14	313.66	308.06	310.31	308.8	311.78	316.25	309.93	317.45	304.83	314.3	307.43	314.87	318.31	311.64	303.84	308.22	310.96	310.11	313.01	308.98	308.56	306.37	307.42	312.44	304.68	305.38	308.89	308.87	310.07	311.18	312.25	311.31	302.61	313.25	308.47	308.24	312.38	314.29	307.63	302.74	310.26	308.89
312.64	301.81	306	304.89	314.97	314.74	309.03	311.07	312.92	320.54	312.55	311.88	310.54	311.02	318.1	311.37	311.72	311.7	309.9	310.85	312.89	311.65	308.06	310.38	311.88	313.24	306.92	309.21	306.62	311.45	316.55	309.27	313.23	315.38	316.18	313.06	310.66	304.63	308.07	309.16	309.39	312.86	312.89	314.14	311.28	310.63	311.91	319.55	315.49	310.89
310.62	312.08	313.15	311.45	310.73	310.24	313.75	317.66	317.47	313.61	313.32	316.64	314	318.27	315.49	316.54	311.9	309.18	318.96	316.53	317.24	310.42	312.67	314.8	317.37	319.19	316.21	313.1	315.66	313.62	321.09	315.13	317.24	311.16	307.01	308.49	321.39	316.34	312.94	311.54	318.48	308.02	309.94	307.21	309.87	317.13	313.4	313.23	318.24	314.86
315.6	315.88	312.11	309.32	317.82	312.69	317.05	313.1	313.31	318.7	312.23	316.8	318.46	309.21	316.75	311.91	316.55	317.77	314.41	311.56	313.44	311.84	308.5	318.15	310.16	314.24	311.95	311.77	311.41	312.4	318.28	313.8	314.38	312.23	311.67	316.5	315.25	315.72	315.33	311.37	312.12	310.96	311.82	311.21	314.1	307.66	321.96	316.52	310.71	314.05
315.54	314.16	310	316.47	311.5	316.98	316.82	316.47	314.17	314.81	314.19	316.3	320.47	316.26	305.12	321.64	312.66	314.21	318.44	315.36	319.83	316.4	318.94	317.19	310.22	314.13	314.33	313.45	310.81	316.95	313.8	316.97	319.25	319.67	316.8	320.68	316.22	312.16	317.38	314.61	314.64	320.08	312.73	316.37	324.26	318.16	317.69	315.36	318.42	317.1
312.64	314.45	317.31	323.6	313.61	323.1	308.61	312.16	320.47	319.15	318.81	306.61	317.96	313.32	311.67	319.29	316.22	317.65	313.87	324.45	317.85	319.52	317.14	322.1	317.03	313.55	315.95	311.16	315.16	316.48	313.03	310.7	321.08	316.88	314.76	322.03	326.43	319.95	322.25	317.22	316.43	323.45	311.21	321.92	318.27	318.16	323.9	314.09	318.23	319.15
309.28	301.71	303.11	303.29	304.62	306.39	305.32	303.71	304.85	303.11	306.35	303.62	312.24	302.7	306.75	305.42	303.53	303.92	298.51	297.26	306.83	300.24	312.13	304.95	311.67	298.41	299.09	304.42	298.23	299.52	308.62	304.4	301.55	309.67	306.83	308.87	308.5	307.9	302.26	310.95	301.79	303.61	310.29	303.58	299.61	299.32	305.86	305.44	306.83	306.82
295.48	303.3	297.86	305.78	297.99	294.95	301.16	300.77	302.33	299.19	298.06	294.2	300.58	300.9	293.72	301.54	298.62	298.95	301.86	301.76	296.78	302.32	296.1	310.94	302.08	303.39	305.67	304.97	306.12	298.75	303.24	302.72	299.04	308.08	298.5	307.99	301.36	307.43	299.35	300.28	295.73	305.58	301.13	298.05	302.62	298.8	306.59	308.4	303.13	301.16
308.52	318.12	312.47	319.7	322.67	311.22	318.7	316.44	314.73	315.87	313.8	318.97	310.64	314.27	322.44	316.33	322.66	309.13	317.81	314.9	317.71	317.15	321.56	315.06	314.02	316.46	319.2	314.6	315.35	313.14	315.6	309.33	317.38	315.14	320.97	313.91	313.4	321.91	315	311.65	321.77	318.91	315.56	316.57	312.94	309.16	308.58	317.04	317.13	312.64
307.02	302.49	307.03	305.04	304.57	306.45	305.88	301.69	306.75	306.12	306.03	302.96	301.44	306.73	302.23	304.06	307.51	307.6	307.69	304.54	299.48	305.64	313.12	300.44	309.92	310.55	308.27	298.77	304.37	300.1	308.29	301.61	299.28	303.99	310.19	306.13	306.94	308.38	299.41	309.65	302.35	303.23	303.97	306.56	297.4	307.39	307.64	300.36	303.86	301.41
301.05	300.36	300.98	304.15	302.14	293.71	305.17	297.4	296.44	297.71	295.63	298.11	302.77	306.14	296.17	302.99	297.96	300.18	294.86	299.99	295.19	305.3	298.36	293.98	293.44	296.75	296.95	304.26	300.3	300.09	303.02	298.92	291.33	303.32	304.53	298.03	295.92	297.31	303.93	296.7	307.98	305.63	300.55	291	291.26	297.82	297.31	299.53	300.79	306.28
306.57	297.97	302.13	310.68	299.84	301.79	297.29	301.77	305.51	309.31	308.6	305.58	301.31	303.09	295.69	301.39	308.4	303.87	309.72	300.97	309.33	306.39	300.06	308.89	308.56	301.71	305.42	302.61	308.13	303.66	304.28	304.19	304.52	302.04	313.42	304.98	309.32	299.75	301.39	305.11	309.13	302.95	302.97	300.75	305.74	303.19	301.94	308.61	303.77	305.5
307.97	308.21	300.91	306.21	300.83	305.54	298.33	297.18	307.06	304.49	301.86	306.13	304.14	314.67	294.16	306.99	303.55	296.4	299	303.08	309.93	306.54	304.35	309.44	297.77	301.39	305.63	306.73	303.65	298.35	305.98	307.26	296.77	308.82	304.7	298.33	300.44	307.01	304.94	305.25	311.5	305.73	304.81	300.04	313.79	303.81	301.49	309.49	301.49	308
292.74	290.92	283.94	285.38	289.2	292.18	295.52	287.64	295.25	296.41	296.03	294.19	290.86	288.31	303.11	282.95	291.31	297.06	288.57	294.79	297.19	304.95	295.46	299.61	294.19	293.95	293.69	295.64	282.25	292.81	291.91	294.49	294.14	289.43	291.07	296.43	290.4	290.43	295.13	290.7	285.55	296.3	295.81	295.96	302.36	300.95	291.92	292.1	290.79	296.51
305.04	296.12	307.31	298.4	304.25	299.74	308.39	310.1	299.3	302.94	307.22	300.77	306.39	304.07	306.48	308.27	297.41	307.72	297.94	299.99	307.15	302.49	303.88	298.64	305.27	305.28	298.6	303.59	305.47	303.21	301.42	292.56	301.36	304.54	310.77	295.5	306.3	308.26	302.45	304.67	299.91	309.6	305.62	304.58	305.73	305.23	300.95	302.46	305.36	304.24
329.24	332.18	337.88	324.12	326.01	326.26	330.63	330.27	328.63	329.55	331.49	325.04	330.32	328.77	330.81	323.9	335.29	333.16	320.8	327.12	328.32	332.99	327.17	326.37	328.14	333.63	326.41	329.12	328.58	328.39	329.27	326.26	329.78	331.59	327.48	327.36	330.05	328.93	328.12	334.63	330.47	324.58	324.15	327.61	323.47	325.66	330.41	325.76	329.62	330.84
313.2	313.54	317.04	321.34	317.67	311.65	317.89	314.28	315.37	312.55	307.52	311.21	319.77	315.55	314.81	315.1	317.8	320.06	310.97	317.08	312.61	312.41	312.32	316.26	315.26	312.84	315.63	312.57	312.44	313.25	317.3	311.06	316.73	311.22	314.29	316.45	316.04	310.43	313.77	314.53	317.92	320.77	311.44	311.62	316.76	307.38	319.13	318.23	309.98	315.66
320.51	319.01	316.42	315.01	317.42	321.99	312.81	318.62	322.61	322.72	319.8	318.52	321.66	323.03	314.04	312.51	320.23	318.97	322.16	318.69	325.25	321.32	312.49	323.9	317.49	323.11	325.2	323.07	315.15	317.19	313.76	315.41	318.51	322.39	316.47	320.68	321.76	320.88	313.56	319.2	317.05	322.81	318.67	318.61	313.71	321.48	314.32	323.03	317.41	315.86
310.8	307.05	306.52	303.39	311.31	309.42	310.46	307.14	299.01	302.58	309.04	304.56	303.91	301.42	308.44	300.04	307.36	307.06	303.45	305.55	310.02	305.29	303.3	310.68	304.58	305.25	304.83	308.85	306.54	311.62	311.57	309.04	300.57	299.71	307.6	302.39	302.59	303.78	299.61	308.28	308.69	304.85	301.02	316.06	304.53	307.16	313.86	305.4	306.07	311.76
327.55	330.46	325.42	328.82	325.94	326.97	328.46	321.93	326.64	328.97	328.15	331.01	329.67	325.85	329.89	328.65	326.31	328	329.72	331.39	320.24	326.45	327.67	327.99	332.26	328.46	329.86	317.95	332.76	323.56	326.37	326.09	327.9	326.96	332.25	329.22	328.96	324.83	330.91	329.48	324.46	327.95	323.13	324.7	325.58	331.13	328.55	327.92	329.95	328.74
306.92	306.17	301.81	309.26	299.08	306.82	303.44	305.26	308.71	309.59	311.38	308.64	299.95	305.7	305.01	305.8	306.52	308.56	299.77	300.9	309	307.58	311.69	307.19	311.78	305.06	301.58	304.61	309.1	310.69	297.11	302.67	312.67	306.96	304.4	301.01	311.04	302.91	307.41	310.33	307.76	296.72	303.66	308.35	302.87	299.17	305.67	311.24	302.03	307.24
303.99	305.13	309.59	308.25	297.19	305.61	307.86	303.55	307.33	308.54	309.33	306.29	304.29	305.07	307.14	314.65	309.41	304.49	301.4	298.55	299.94	304.99	311.89	305.32	304.4	305.37	303.58	303.28	304.99	304.79	303.81	309.98	304.98	309.43	310.28	304.55	308.53	306.82	300.55	304.61	309.64	306.71	303.14	305.73	304.7	305.43	305.22	307.11	309.67	308.42
319.29	327.03	325.88	322.13	326.75	326.07	326.96	331.71	324.37	326.94	319.28	318.19	328.24	319.83	335.22	332.36	328.58	321.4	317.96	323.74	327.76	330.25	322.81	328.13	328.74	319.36	327.24	323.78	326.96	324.64	329.75	320.54	331.81	327.97	329.33	332.05	329.95	325.62	324.15	325.33	323.63	326.4	324.46	331.22	329.83	321.3	319.34	323.54	326.09	322.74
316.09	312.52	313.29	322.61	309.22	305.51	308.99	311.85	317.98	316.38	313.55	311.55	312.66	313.08	322.53	320.69	321.74	312.59	312.63	309.14	314.58	315.4	308.71	322.46	313.8	315.25	318.24	316.95	310.44	319.01	309.29	311.91	318.27	308.61	313.17	319.68	312.45	313.16	312.43	314.44	314.52	322.48	312.53	312.74	318.05	313.91	322.46	313.17	310.08	309.18
316.57	323.16	316.52	320.94	315.15	320.1	319.03	316.8	320.4	313.47	325.05	321.82	322.06	325.86	317.1	315.95	322.93	313.7	318.36	317.99	319.92	315.25	315.77	315.08	324.62	317.35	316.73	324.81	315.56	322.49	326.45	324.09	323.67	320.99	321.62	321.26	311.14	319.25	315.99	316.87	315.92	317.34	313.56	315.59	325.39	312.79	320.41	320.75	317.9	319.63
317.76	317.89	314.86	313.46	319	313.09	321.43	320.58	324.68	320.15	319.63	312.94	322.26	317.45	308.34	320.38	321.12	316.78	318.3	322.72	315.85	312.66	312.94	312.14	316.28	321.05	317.62	313.98	312.9	319.16	321.41	322.31	319.51	317.28	317.09	325.37	312.4	318.27	315.9	318.81	316.17	315.65	310.71	310.12	314.2	312.13	314.83	314.88	324.22	323.16
306.81	309.85	307.62	317.33	317.84	313.06	307.75	307.18	306.28	316.64	311.28	309.47	317.72	311.13	311.68	309.23	313.52	317.94	309.74	318.99	312.54	313.01	310.87	307.15	308.27	312.21	319.18	313.64	312.38	314.96	315.39	312.95	316.84	314.99	309.21	309	314.31	319.84	314.9	311.65	311.93	308.61	320.97	316.24	316.15	311.94	316.78	314.75	314.9	312.96
300.39	303.63	295.64	306.06	296.71	303.05	302.96	302.74	304.39	298.57	302.81	297.52	301.6	297.95	308.64	300	303.24	304.25	303.07	298.09	295.7	297.7	298.85	304.48	302.1	306.67	300.24	306.49	300.4	297.48	297.93	300.52	304.95	310.21	293.95	300.43	300.47	296.05	303.95	299.13	304.23	299.2	292.2	303.05	299.84	302.61	299.1	303.84	297.08	303.45
303.12	299.41	300.37	310.03	304.43	300.13	305.14	302.99	299.33	301.54	305.49	304.53	301.96	301.87	297.64	298.46	302.96	303.7	300.65	305.76	302.28	299.83	310.36	305.76	303.96	296.92	307.85	305.41	303.68	305.11	305.53	304.57	301.73	301.01	297.83	308.3	301.79	297.34	300.71	308.31	294.82	310.2	301.89	307.06	310.01	298.42	297.7	302.35	299.57	306.43
316.14	310.01	311.78	307.22	313.88	306.4	311.23	308.85	310.24	307.25	313.73	306.48	312.28	309.34	304.65	306.4	321.39	306.9	314.87	311.94	311.84	314.5	304.53	306.55	303.31	310.47	314.48	310.38	302.96	310.48	303.98	304.06	315.37	308.42	307.05	313.81	309.78	313.7	309.39	310.11	307.07	312.92	312.72	307.05	318.12	305.34	313.93	307.27	303.95	311.01
313.12	321.89	316.46	303.13	310.25	315	313.25	314.97	310.22	314.92	314.45	308.88	314.14	317.51	316.95	319.09	315.64	319.88	314.73	318.71	314.38	317.7	313.02	315.69	314.18	305.31	314.62	312.13	310.1	310.52	308.76	312.61	313.72	311.72	312.84	313.44	314.55	310.75	311.92	318.93	317.88	316.49	310.94	311.7	314.59	313.56	318.39	314.75	319.93	322.3
307.47	311.81	311.99	313.16	307.37	307.6	306.04	313.95	306.67	309.77	312.49	303.29	305.98	313.26	308.44	313.3	310.85	305.7	313.58	303.99	305.93	308.92	301.02	307.88	305.09	315.96	312.14	309.58	313.65	303.19	309.39	308.55	309.52	307.36	308.15	313.95	308.51	308.08	310.47	313.61	306.52	306.17	308.76	308.27	312.15	307.14	303.78	305.67	314.65	307.8
316.73	307.1	310.27	309.06	314.82	295.33	312.35	305.83	309.14	307.95	310.46	302.15	304.98	313.4	305.39	308.54	313.07	312.32	309.57	315.32	304.66	309.74	302.12	303.02	305.19	307.52	312.38	303.62	306.65	305.26	310.96	312.71	305.18	303.88	304.07	315.47	304.78	306.61	310.3	300.78	306.73	308	311.27	300.75	310.09	310.83	314.17	303.67	308.67	310.7
312.68	308.5	309.24	311.63	301.52	301.07	307.92	307.5	307.95	300.87	306.82	299.52	309.57	308.59	303.69	301.6	302.47	298.79	300.07	302.29	311.86	305.75	309.06	307.16	312.12	304.49	304	304.86	301.37	307.12	307.56	302.22	306.64	304.99	303.22	307.99	312.88	303.82	301.55	307.44	316.72	304.54	302.51	305.59	294.49	305.9	311.46	300.32	298.5	308.29
305.79	303.57	302.12	305.94	299.55	298.14	297.8	302.61	301.71	307.34	295.73	303.61	302.34	306.92	302.86	300.57	310.95	305.58	298.81	305.7	303.32	308.44	309.23	304.11	308.17	304.17	309.52	298.39	300.87	299.32	306.2	307.23	300.21	300.97	301.81	300.86	306.06	301.01	299.68	296.52	302.11	302.33	304.64	304.08	302.92	304.65	305.8	306.84	299.25	304.63
294.63	290.77	298.01	296.78	293.42	294.66	295.03	289.57	284.81	297.02	291.69	294.4	297.18	291.61	293.94	299.02	294.28	297.77	292.08	293.03	296.67	298.16	297.24	301.2	292.88	290.76	293	298.11	302.2	299.44	296.21	284.14	296.55	296.23	296.07	299.09	285.73	298.97	292.92	289.07	297.2	294.15	294.64	297.79	290.92	300.09	293.28	295.42	299	293.63
304.08	302.68	313.76	305.7	312	314.52	302.3	306.5	318.68	306.36	307.45	303.93	301.35	308.14	308.48	305.53	310.3	307.83	298.75	307.9	304.51	307.3	309.05	298.68	303.27	300.74	302.67	309.69	302.36	314.93	306.75	306.96	301.41	308.13	309.92	312.57	300.11	300.41	310.85	301.1	304.76	305.73	304.86	311.61	310.07	312.38	304.06	299.58	307.03	301.51
319.27	306.12	311.5	306.49	311.1	318.83	316.54	314.51	316.54	310.53	313.18	314.81	319.37	312.96	317.38	313.18	315.43	312.2	309.47	321.06	320.77	308.98	319.54	323	313.77	323.42	312.78	320.1	312.35	313.92	315.38	318.31	315.96	307.95	316.21	322.36	318.8	309.13	313.75	312.5	309.66	313.01	317.08	312.58	307.92	309.37	313.73	312.36	317.1	315.6
325	330.9	326	321.57	324.42	325.94	329.09	332.48	331.38	332.7	328.48	328.85	330.09	329.1	333.61	331.02	328.6	323.92	320.89	333.49	330.33	327.38	331.57	331.07	325.74	327.39	329.16	334.02	318.81	324.96	326.12	329.31	322.31	331.21	329.84	324.13	321.76	322.43	336.35	322.57	331.3	334.77	328.63	330.5	332.08	332.18	327.41	324.8	319.9	326.92
333.63	325.4	326.68	325.35	315.07	325.86	325.9	313.86	321.37	330.64	327.77	325.04	324.06	317.1	322.95	325.33	329.14	319.86	325.64	322.38	317.45	319.81	326.45	320.73	324.72	322.6	326.59	324.72	324.92	318.97	325.73	326.08	328.17	328.1	330.09	329.36	329.43	325.01	321.07	328.99	333.83	330.48	324.45	324.23	317.94	332.39	332.56	330.79	326.06	330.23
285.46	294.01	292.49	295.43	302.31	294.33	295.67	299.34	300.45	296.42	293.84	292.44	297.87	299.52	297.43	293.66	301.14	294.13	296.33	300.52	294.65	296.53	301.79	291.11	295.68	301.04	300.37	288.11	298.05	288.98	297.73	301.12	304.82	299.65	296.71	293.96	297.69	301.95	298.03	295.45	291.79	289.16	299.58	287.37	294.28	292.36	293.96	291.56	295.63	302.32
312.39	319.14	310.93	317.94	316.36	317.73	312.63	318.96	308.6	313.07	317.12	310.38	314.85	313.28	308.38	313.06	310.58	314.79	313.44	317.56	324.36	314.11	311.79	313.45	307.37	324.29	310.3	316.01	324.38	315.22	317.16	317.71	312.56	320.52	308.89	312.52	312.19	316.35	312.14	314.9	313.98	312.7	319.84	308.87	313.85	317.99	313	316.23	312.1	312.26
301.44	306.58	312.15	304.48	301.06	304.62	298.24	299.57	303.35	309.12	301.65	301.82	302.83	304.86	305.44	306.18	313.46	300.85	299.18	297.88	301.5	299.96	303.82	309.2	301.81	299.09	301.38	304.96	298.54	304.65	296.26	305.49	303.29	301.21	293.51	308.21	307.69	305.5	303.51	308.65	299.51	301.02	305.95	306.52	307.52	305.06	305.53	308.68	298.37	297.56
305.81	301.72	306.58	307.33	306.66	303.24	299.95	300.73	294.12	305.44	308.52	305.22	307.05	294.3	293.13	300.03	310.07	301.15	309.63	302.95	306.62	304.09	303.12	299.61	305.63	305.83	305.01	312.28	306.78	301.93	306.12	303.58	308.51	293.96	303.04	308.57	303.28	299.58	305.65	300.3	297.36	306.92	302.02	301.38	304.53	307.8	304.54	296.09	305	308.79
303.65	300.82	305.15	304.22	298.87	303.97	302.93	304.67	300.84	302.98	291.77	307.34	297.79	298.46	306.06	298.01	302.98	297.51	303.49	307.43	304.66	310.03	311	302.84	303.16	299.86	306.98	303.67	301.94	306.99	303.85	298.42	301.82	302.85	306.68	307.56	303.85	300.94	299.75	296.95	304.06	300.69	302.5	302.29	291.62	307.75	296.25	303.92	300.17	299.4
322.3	316.97	315.38	318.67	322.68	319.56	312.36	320.6	319.33	321.39	308.94	319.28	314.79	320.33	322.98	314.05	316.05	315.25	313.45	312.28	313.3	321.85	321.43	323.39	315.73	318.4	317.77	317.65	322.68	309.36	315.92	327.89	314.86	314.09	318.38	320.8	318.06	316.73	322.97	321.41	318.91	313.83	314.33	327.11	321.92	316.31	316.76	317.34	321.2	319.81
322.01	306.18	318.98	314.25	309.23	317.37	310.39	321.08	309.95	313.95	316.14	317.36	314.8	320.46	319.81	319.17	315.34	317.37	307.15	314.72	315.7	317.06	313.21	311.93	312.35	311.73	318.46	316.51	319.61	315.41	309.11	318.56	317.93	317.9	317.94	319.29	324.25	308.96	310.25	317.14	313.77	316.21	309.77	312.38	309.83	319.7	315.66	313.69	316.91	313.42
307.32	293.84	293.7	293.42	296.74	307.08	302.1	302.52	305.35	303.86	297.74	302.35	304.37	296.49	308.77	309.35	302.48	304.12	305.3	301.67	299.86	306.7	292.39	297.98	292.57	302.99	306.2	296.99	298.93	294.7	301.87	307.43	294.7	304.44	302.48	292.54	297.89	307.76	296.41	299.61	304.28	298.89	306.14	303.7	301.15	304.06	295.89	290.16	300.57	298.63
314.61	313.88	320.56	320.44	312.42	310.22	313.88	312.58	319.71	311.12	306.01	317.47	317.25	306.66	315.44	306.92	316.89	310.09	317.21	316.54	306.05	315.58	321.86	315.14	314.84	316.73	302.97	313.63	312.74	310.35	312.53	319.13	320.92	314.36	318.4	318.64	312.76	318.81	312.38	317.53	313.83	313.96	310.87	311.85	310.53	310.96	311.67	320.53	311.89	314.23
295.28	297.36	306.32	300.62	304.55	299.79	301.85	301.52	296.33	303.57	293.85	291.37	309.24	300.07	307.25	304.51	302.56	305.89	307.74	299.25	297.97	295.96	299.14	300.33	304.22	302.17	307.21	298.73	297.18	299.2	304.15	305.73	303.9	299.32	301.05	303.28	308.72	306.87	305.42	302.04	303.32	304.86	301.8	300.8	290.63	302.61	308.2	302.8	304.68	294.98
311.35	312.1	316.61	312.74	315.34	307.27	316.28	309.25	306.27	312.38	318.23	322.27	314.3	312.56	317.72	305.49	311.22	308.8	308.46	316.07	305.44	315.97	311.09	309.84	314.06	309.57	317.53	316.8	318.86	312.45	318.44	310.23	316.34	316.55	312.44	316.03	318.66	313.05	306.39	315.14	315.13	314.52	312.51	311.59	309.28	324.58	314.67	312.92	319.96	311.95
301.26	302.76	296.24	300.13	309.58	301.84	301.93	304.13	305.52	297.65	306.86	308.19	303.06	305.91	303.62	309.72	299.1	299.41	309.57	299.02	302.58	302.43	311.65	311.22	303.45	310.99	302.54	301.61	303.5	303.32	303.29	303.45	297.5	306.2	300.5	305.83	304.08	312.86	306.93	302.19	297.44	299.2	298.39	305.12	304.38	303.14	292.14	306.92	302.52	296.38
303.51	299.3	306.78	300.73	307.94	301.95	306.48	303.05	297.53	307.04	311.63	310.63	304.18	308.42	311.45	305.96	306.18	305.53	304.03	306.71	301.84	312.29	300.28	305.19	300.87	309.06	306.7	302.35	308.26	306.64	303.99	305.67	304.02	303.77	303.78	298.32	310.08	303.21	307.23	302.03	297	308.9	306.59	306.68	299.65	306.04	304	304.04	306.77	307.84
328.28	329.1	328.25	328.69	327.87	328.81	334.89	331.97	323.83	330.7	325.17	331.33	328.66	333.33	329.53	329.5	333.52	336.1	329.91	334.3	328.68	324.38	332.57	326.6	338.94	337.89	319.8	326.83	332.42	326.49	329.66	332.92	322.71	326.8	329.73	328.23	328.12	326.27	334.13	329.26	325.17	329.92	331.65	328.36	322.43	328.38	326.82	333.9	322.9	323.83
303.02	306.5	303.16	300.86	303.12	310.66	300.73	302.54	303.82	298.92	298.99	304.47	298.31	305.78	296.59	290.49	301.15	306.56	302.11	305.23	303.66	309.12	300.6	293.46	302.92	297.6	310.31	305.16	312.77	294.85	308.42	300.24	305.78	308.1	304.35	299.02	308.4	299.14	313.2	312.07	307.1	301.05	302.04	304.71	305.79	301.78	311.63	306.27	307.69	308.33
312.43	317.37	312.33	318.62	312.51	317.88	325.05	310.08	314.67	319.64	315.8	307.48	322.1	320.82	320.23	314.75	314.15	314.43	317.41	319.88	317.49	320.77	320.18	318.42	319.44	312.19	318.56	310.97	311.63	321.3	314.35	314.22	308.33	313.14	324.93	323.12	313.47	315.53	320.11	313.09	323.21	314.71	312.56	322.21	303.59	315.3	318.21	318.11	319.36	320.45
309.22	303.16	308.49	300.06	304.36	309.54	309.3	310.45	301.68	309.24	309.99	310.41	306.65	301.57	303.75	307.46	302.94	303.62	312.13	316.55	312.39	308.36	305.95	306.08	306.86	307.66	302.37	304.36	300.74	311.77	308.53	301.88	301.83	296.38	306.1	307.86	309.34	302.96	310.15	299.86	309.53	307.12	300.59	304.02	300.84	300.22	309.62	303.1	313.58	310.19
313.46	313.49	315.27	315.02	320.29	320.54	319.07	320.78	313.67	320.16	321.57	312.03	308.59	318.45	315.34	310.17	312.3	312.78	316.07	312.91	319.82	317.91	317.55	317.89	316.17	319.72	313.17	317.44	311.05	311.24	318.71	319.61	318.2	316.9	319.48	320.11	315.31	309.86	310.84	314.58	312.13	314.15	321.94	315.34	312.82	306.43	314.91	312.4	312.39	312.49
295.97	293.72	302.53	296.01	292.64	285.87	296.52	285.81	302.24	286.03	293.92	293.84	298.13	293.82	296.54	291.06	292.65	294.31	293.78	286.86	296.29	300.06	292.58	298.48	300.14	289.85	288.21	285.7	294.32	291.39	292.28	293.61	289	292.91	297.08	297.82	286	292.61	297.43	295.63	289.77	296.64	298.98	293.39	297.2	290.92	293.19	297.18	298.22	291.29
289.05	296.33	295.66	300.41	298.57	289.19	297.49	293.42	294.21	294.44	292.84	292.06	299.94	292.33	299.97	292	291.7	292.23	294.69	289.27	298.7	291.12	295.02	290.47	299.55	295.42	295.4	289.68	290.55	291.01	299.31	296.11	293.54	288.62	302.21	296.53	292.96	294.3	296.62	297.67	299.19	301.5	291.6	296.48	294.02	296.59	293.95	289.09	297.43	292.33
317.81	299.61	322.84	317.26	308.33	312.96	319.05	312.35	314.16	311.56	314	315.85	313.02	316.58	313.06	311.21	313.24	314.66	314.23	316.03	306.99	316.3	311.65	311.62	312.31	312.72	309.21	309.75	314.82	317.37	308.98	311.33	311.85	316.04	310.87	313.06	312.94	315.13	319.03	310.87	310.56	317.16	318.4	314.03	315.32	312.41	316.68	314.89	315.74	311.93
319.74	319.31	314.26	312.72	312.45	314.15	316.5	317.77	314.88	312.7	319.53	316.88	320.56	313.36	317.22	317.87	327.69	320.95	319.41	318.16	322.14	313.02	318.93	311.01	312.33	315.06	320.34	315.56	314.48	317.43	319.08	319.77	319.71	321.14	322.86	310.7	319.42	317.75	318.81	313.29	325.42	313.65	315.88	318.75	322.56	317.37	317.33	316.05	315.71	319.22
319.54	297.65	298.9	314.67	308.03	307.5	312.81	311.49	301.75	307.08	310.23	307.99	307.83	310.08	311.15	311.2	303.09	312.54	308.34	315.62	307.46	314.61	314.71	311.46	305.63	312.86	309.95	306.98	307.37	306.43	309.49	311.19	311.33	313.83	306.12	318.62	306.81	308.06	305.41	309.68	308.07	304.82	309.74	315.84	312.32	306.84	314.07	307.85	302.68	306.17
322.66	309.9	315.36	321.2	317.85	311.77	307.55	312.75	308.16	310.55	304.89	309.69	314.93	316.12	315.54	314.46	319.14	312.91	313.31	315.04	317.61	308.76	317.91	312.91	312.36	308.03	305.62	315.36	312.32	309.03	307.87	316.55	314.79	308.77	309.01	318.45	311.16	312.41	308.74	308.12	313.6	309.41	317.83	313.75	319.56	310.49	317.01	311.39	303.91	306.75
306.37	300.75	301.87	302.81	304.75	301.88	306.48	298.84	306.27	303.78	310.8	305.73	305.88	305.31	304.55	297.71	306.86	308.36	307.07	303.2	296.28	308.55	305.26	295.77	310.26	301.4	306.12	309.25	308.22	307.17	304.62	300.04	305.69	305.41	301.51	304.23	303.96	302.68	301.36	306.53	300.5	305.45	308.5	304.69	305.88	302.75	299.84	299.25	298.47	301.34
310.94	318.28	328.94	327.25	323.5	319.15	323.54	319.6	325.65	313.65	320.44	319.08	314.6	321.47	315.51	321.03	323.81	318.13	320.19	315.92	317.21	314.47	317.28	318.78	320.21	323.76	323.82	317.87	309.78	312.57	316.52	317.33	318.29	321.6	320.4	319.47	320.04	321.72	318.2	320.72	316.96	314.02	320.76	317.31	315.74	321.52	320.12	320.61	317.44	316.76
308.63	309.85	309.96	307.76	312.24	301.52	313.13	307.48	302.84	307.15	313.33	309.52	311.08	303.62	308.86	301.38	308.33	312.64	310.8	306.96	302.7	306.65	310.75	313.94	301.73	309.16	314.34	308.98	302.48	310.93	311.97	313.58	310.92	310.97	308.87	313.08	312.92	309.3	315.14	309.14	315.74	306.87	309.59	311.82	306.36	310.36	311.26	309.29	312.26	310.12
302.86	294.83	299.22	301.41	300.39	306.18	302.63	304.56	302.15	300.47	304.17	299.8	297.13	305.07	301.32	302.72	301.23	295.74	301.09	297.49	299.62	296.21	299.45	299.77	297.98	294.92	297.81	303.74	303.61	298.33	302.25	303.29	306.86	294.24	301.51	301.49	304.39	298.6	302.61	295.7	294.84	294.35	306.85	302.73	291.65	304.45	300.7	302.25	306.88	295.21
309.83	308.47	311.57	310.52	314.58	312.8	315.5	311.56	306.38	308.81	310.41	314.51	306.38	312.29	306.92	313.8	310.78	315.88	304.77	310.69	315.49	308.87	306.63	313.97	313.99	311.51	311.98	310.05	306.33	312.89	315.07	316.44	315.94	309.97	306.37	312.84	310.21	313.76	309.02	311.07	313.75	308.99	308.81	308.17	311.71	312.94	309.77	316.05	312.1	307.76
291.96	295.42	295.39	293.26	291	300.07	297.46	294.13	293.36	291	297.46	289.05	293.08	297.52	291.45	294.28	294.5	297.66	293.88	293.87	298.4	297.21	300.25	295.74	292.71	293.41	290.85	289.51	297.25	295.07	296.42	295.23	289.53	294.06	291.54	284.56	297.95	299.85	295.48	295.25	293.98	296.1	300.05	297.09	287.33	285.79	292.56	294.79	290.55	297.87
309.99	308.5	311.66	313.5	309.09	313.68	310.76	312.08	308	312.79	314.27	312.05	315.26	312.85	312.05	306.83	315.01	311.23	309.66	309.82	312.91	303.25	304.96	303.73	309.88	302.44	308.64	310.87	307.03	317.91	307.9	319.41	304.05	303.35	316.48	311	303.94	309.53	315.76	306.41	302.24	312.08	316.43	309.22	312.94	308.98	309.77	308.16	304.88	309.44
297.36	303.45	303.76	302.37	307.87	304.38	296.76	300.66	308.07	301.52	305.83	304.24	300.88	301.56	302.91	308.42	301.7	299.27	307.6	309.93	301.91	310.84	300.77	300.95	304.35	300.94	311.01	311.07	300.69	308.35	300.1	305.6	307.12	300.84	300.68	305.18	306.82	296.3	299.41	307.27	309.07	297.37	301.52	300.76	299.59	303.98	301.49	300.07	304.63	298.87
310.36	311.09	309.81	309.62	314.46	315.87	316.11	314.48	315.91	307.39	310.76	305.87	311.2	310.48	309.08	309.88	310.78	312.44	315.07	314.7	313.18	320.17	317.7	317.14	313.42	321.9	311.37	308.76	305.64	319.52	310.46	311.4	311.24	307.8	316.51	314.43	314.52	315.96	319	319.38	313.7	312.42	309.47	316.49	311.45	307.85	312.04	315.33	312.97	317.67
318.58	321.23	313.75	310.87	312.83	316.31	305.24	313.13	311.5	308.11	312.2	318.05	314.96	315.73	315.36	309.26	320.95	309.31	317.55	312.36	311.66	316.16	324.61	308.08	306.03	311.73	311.31	316.42	315.15	316.23	310.58	308.24	315.98	309.97	309.35	309.4	317.13	312.2	312.53	305.86	316.05	314.81	311.11	303.04	311.88	311.22	309.42	311.87	315.05	307.83
303.35	316.93	311.64	311.36	315.71	311.18	313.14	310.62	308.98	308.62	313.09	310.81	310.08	318.49	308.21	305.36	309.73	310.67	313.97	316.96	311.66	312.2	313.76	314.06	304.72	310.14	316.35	312.44	312.96	308.89	319.4	316.53	319.33	309.8	309.2	312.96	317.55	317.38	312.07	313.09	314.48	309.35	309.86	310.16	314.42	307.25	306.35	309.17	300.01	311.27
307.17	314.12	306.54	310	307.93	317.46	313.95	313.45	313.03	307.13	316.65	311.08	310.03	313.26	309.68	317.24	321.68	311.12	302.39	310.96	316.24	314.38	313.79	316.7	310.16	317.21	312.34	311.93	312.84	315.57	320.32	312.12	314.24	302.67	310.18	313.16	311.09	321.47	313.67	317.76	313.99	304.85	314.5	310.16	312	312.83	309.87	307.71	308.01	306.06
313.9	309.81	318.55	310.47	313.77	316.01	321.55	316.04	310.77	316.48	308.04	313.51	313.86	307.97	312.81	316.04	315.93	312.21	316	309.52	316.61	311.54	317.4	312.09	314.73	316.66	308.62	316.69	323.54	316.32	308.58	319.96	311.68	319.07	317.15	312.22	313.19	318.43	312.12	312.87	310.67	317.65	317.58	317.44	320.07	315.64	306.95	310.54	312.37	316.98
300.34	307.44	300.08	309.34	299.42	303.09	301.79	301.67	301.67	312.14	300.63	301.58	299.85	301.7	303.51	303.37	306.68	296.56	300.59	302.9	302.51	300.02	298.05	303.6	304.56	300.98	302.38	287.58	310.63	300.89	296.88	300.77	299.47	306.67	309.08	308.56	302.63	304.94	302.57	309.84	302.66	305.96	307.9	300.66	305.63	299.52	309.09	305.42	303.53	304.5
307.37	304.86	303.75	308.38	306.62	310.96	316.58	313.67	311.48	315.69	311.25	307.36	307.78	307.74	311.62	307.75	307.17	310.86	303.95	311.02	303.53	306.52	309.31	302.69	302.26	307.08	307.05	302.65	311.51	307.18	308.1	312.03	304.25	316.12	311.23	315.89	309.83	311.05	303.62	313.1	306.47	310.95	308.83	310.48	311.48	308.54	310.98	305.43	305.8	309.4
325.94	324.93	333.48	333.89	320.88	333.27	324.25	326.26	331.08	324.9	325.78	321.35	333.83	327.21	330.68	324.27	323.75	331.69	328.82	326.94	332.86	323.5	329.88	329.35	325.41	331.64	329.51	324.29	328.81	326.8	319.27	334.18	325.58	324.95	324.94	328.43	326.63	332.89	327.15	332.54	332.73	333.13	325.35	326.47	326.1	325.14	327.49	329.58	327.94	325.59
297.34	300.64	296.87	294.94	291.77	292.57	295.02	284.99	297.24	291.99	299.89	302.28	296.17	293.59	297.06	294.31	301.73	294.24	299.93	298.19	295.44	294.4	295.91	298.28	298.53	290.89	294.13	294.79	291.48	304.25	296.79	295.78	292.57	293.39	294.49	297.54	305.02	294.11	294.99	299.44	295.4	295.11	293.85	291.43	290.49	294.07	298.03	299.44	291.24	294.01
297.97	299.41	297.21	304.75	297.41	297.3	305.57	302.13	302.79	301.82	301.41	305.5	298.58	298.19	298.26	299.46	297.67	309.07	305.29	299.39	301.03	300.01	296.1	297.73	307.02	302.6	308.27	301.06	301.28	297.91	300.43	298.81	297.68	299.9	301.8	292.46	295.24	299.14	296.72	296.78	299.23	293.67	306.01	298.57	298.76	289.64	306.57	303.82	302.44	300.53
305.75	306.02	302.81	297.83	299.74	302.28	302.53	305.56	302.41	304.72	306.79	303.29	306.45	304.12	308.53	300.35	303.46	307.76	302.97	300.91	306.6	306.67	306.55	301.2	306.15	304.08	301.55	306.53	300.13	307.16	298.48	304.41	302.43	305.45	296.21	303.44	306.46	304.54	304.98	306.45	303.9	303.93	304.72	299.36	304.91	301.32	311.06	298.06	307.7	304.74
321.18	316.43	315.83	318.29	318.5	317.67	320.11	319.83	323.49	321.98	322.1	319.49	322.06	325.36	317.88	320.07	316.8	313.7	331.47	313.3	319.53	317.07	323.38	321.9	318.11	321.82	322.4	310.81	319.22	325.37	322.43	319.47	319.18	314.15	324	313.24	317.38	317.12	318.4	316.89	317.13	319.25	316.57	324.53	322.89	312.51	319.78	319.86	319.34	315.85
300.94	293.12	303.35	295.8	288.66	303.72	304.35	298.55	298.03	295.45	298.81	303.42	305.16	297.98	302.34	298.15	296.12	296.95	300.25	295.56	305.15	300.14	297.23	294.09	298.65	302.17	298.88	302.24	305.06	302.14	305.12	302	295.79	291.59	305.26	304.58	304.49	305.24	297.66	301.37	305.71	303.44	297.47	303.89	300.25	290.02	294.84	297.59	300.27	294.71
329.13	329.4	327.03	325.76	328.5	327.32	324.14	321.82	322.84	329.47	322.82	334.82	327.23	319.62	326.22	330.12	326.45	324.91	324.16	334.53	333.11	331.77	331.9	324.38	323.44	326.26	322	319.56	324.02	335.02	323.84	329.41	331.52	326.68	328.47	335.37	330.18	334.67	321.37	322.93	324.83	318.86	325.75	327.4	317.56	332.85	326.99	323.22	330.01	329.95
313.58	302.11	305.05	298.08	305.54	299.77	308.77	309.48	310.83	313.82	306.53	304.92	305.12	307.12	301.33	304.69	302.83	306.32	307.36	308.3	308.55	310.48	306.95	305.78	311.25	300.98	313.68	304.94	312.76	301.86	308.18	310.39	311.24	308.56	302.23	305.96	309.38	308.37	308.48	309.37	310.5	307.44	310.78	310.16	310.87	306.37	302.49	300.15	307.05	304.24
323.23	327.47	326.49	326	325.55	328.97	322.95	337.38	319.53	318.3	325.92	330.84	323.22	323.15	325.67	327.69	324.83	319.81	330.41	319.09	334.79	325.69	321.4	328.74	318.2	323.41	330.7	332.8	324.22	326.96	322.06	329.25	319.67	323.47	323.95	324.78	328.75	322.15	326.56	324.22	328.11	325.22	331.14	329.59	328.71	329.42	321.65	335.16	327.4	320.97
301.76	301.57	302.58	306.8	302.93	309.55	296.17	304.93	303.37	310.65	298.76	309.35	304.54	304.98	299.87	300.91	295.87	305.63	302.29	304.5	307.86	304.42	302.26	292.76	304.67	298.3	303.39	299.82	300.38	309.72	303.54	294.04	300.46	311.19	308.29	305.85	301.15	307.7	304.48	301.84	306.49	312.75	302.95	301.29	302.69	299.63	308.45	300.37	301.13	298.21
310.11	306.36	305.59	305.12	314.17	309.9	314.98	307.75	311.58	311.29	309.57	307.46	304.38	309.37	309.61	309.22	313.31	314.44	313.59	304.76	306.78	313.63	305.3	311.07	308.42	313.5	311.24	305.59	311.61	313.25	309.58	311.04	313.06	314.73	323.31	308.71	309.64	303.67	309.39	317.47	316.56	302.72	310.55	311.98	300.15	317.16	313.58	313.73	314.69	312.53
313.74	299.33	308.59	311.38	314.78	314.49	306.94	307.14	309.71	305.52	307.66	313.17	303.81	306.76	310.83	312.07	310.42	309.2	311.06	311.62	312.4	307.88	310.75	311.5	312.25	316.64	314.24	312.21	309.34	301.89	312.09	306.08	312.14	309.65	310.94	312.46	299.49	307.58	305.78	315.49	307.5	300.51	307.34	300.99	308.9	310.15	307.43	310.8	312.99	312.21
311.4	313.14	313.1	308.63	308.8	305.3	308.6	313.37	306.43	309.51	313.05	313.38	315.31	314.6	319.38	309.71	306.71	314.49	309.07	310.68	315.27	311.45	306.61	304.13	310.95	310.61	307.52	312.77	313.11	310.23	308.17	315.18	310.2	308.97	318.86	309.16	314.75	313.9	314.16	311.63	302.14	308.76	315.52	319.14	319.47	310.38	317.82	316.52	312.86	311.16
313.5	315.35	313.15	308.75	306.86	312.99	313.35	310.13	300.45	309.77	319.21	312.02	314.71	315.3	310	307.25	311.04	305.73	305.33	315.44	317.92	310.44	310.72	317.4	316.2	313.31	313.86	315.49	313.98	313.19	318.55	309.1	316.69	313.42	312.02	318.27	312.85	317.43	313.16	315.39	313.18	313	312.72	308.19	307.56	314.72	310.01	313.28	315.07	311.47
320.17	317.32	311.8	314.85	315.38	310.87	317.27	315.67	312.81	312.4	312.38	308.8	319.76	314.01	316.39	315.34	316.27	317.42	315.89	318.3	309.73	310.24	312.8	325.58	311.89	314.65	317.34	315.9	317.47	314.93	315.23	311.13	312.99	312.52	306.41	312.67	316.83	313.66	320.17	314.07	312.81	314.56	313.52	306.74	320.36	308.1	312.43	322.94	313.08	310.21
303.98	303.42	303.63	297.19	306.39	301.39	294.49	297.62	298	297.8	299.39	306.05	302.98	294.1	301.7	308.23	297.12	302.41	303.63	301.75	302.97	297.17	303.26	301.79	300.36	302.4	292.66	300.29	298.24	301.97	303.81	301.02	295.39	301.94	299.24	295.05	310.72	306.33	305.68	299.2	301.74	298.46	302.86	297.55	301.79	299.2	297.16	309.87	301.19	302.7
325.81	324.67	327.46	326.48	325.42	328.5	328.94	325.09	332.43	322.39	326.96	324.07	327.32	328.57	319.61	326.28	324.98	327.63	329.03	330.1	331.54	332.95	323.64	323.33	332.85	326.21	327.28	329.99	324.95	329.49	327.9	325.99	328.25	326.2	329.61	328.26	324.62	332.16	325.24	327.05	328.22	335.67	329.16	325.81	332.39	328.16	326.78	326.82	329.19	330.02
312.49	322.64	319.09	315.85	318.51	309.22	318.78	312.08	313.59	317.45	322.54	318.01	316.42	317.41	315.63	311.68	315.29	313.84	314.07	310.76	314.91	314.29	319.53	313.25	318.45	317.25	320.25	323.64	320.08	319.36	314.95	320.12	315.54	322.74	314.99	308.74	314.46	318.45	315.68	313.66	314.63	320.12	315.87	313.39	313.01	311.48	316.09	312.24	322.68	316.89
309.45	303.03	311.16	300.6	308.64	306.33	299.81	307.43	311.06	306.53	311.96	310.83	310.13	307.64	303.89	315.41	306.77	306.39	307.99	303.77	307.09	312.6	304.95	308.65	310.82	310.33	310.77	310.04	304.6	301.94	302.06	301.41	307.9	304.6	297.91	311.99	306.49	305.7	303.31	313.46	304.39	306.84	306.36	303.53	303.21	304.15	305.94	299.53	310.64	307.74
319.15	316.22	318.11	320.28	317.78	316.33	324.09	313.52	313.59	313.18	313.92	322	317.77	316.46	307.36	314.32	319.66	318.09	321.49	318.13	306.1	312.07	311.24	312.8	317.9	308.01	318.66	315.35	315.04	315.15	310.26	319.96	317.04	318.43	314.22	314.19	309.75	314.8	315.43	313.41	316.31	314.09	319.04	317.14	311.98	314.8	314.48	314.09	317.11	315.59
303.72	309.61	305.3	301.87	295.93	302.34	308.53	303.43	308.18	306.78	304.76	299.17	305.26	304.42	305.6	299.18	310.69	308.9	307.6	307.81	312.29	307.29	299.16	309.7	311.96	304.72	300.66	309.59	308.22	303.51	302.64	306.27	308.86	302.18	309.49	307.01	307.41	300.54	308.93	305.61	306.72	312.2	308.38	300.39	304.55	299.54	307.14	302.26	303.58	300.13
307.27	310.54	301.79	316.86	310.37	306.26	315.68	310.66	308.43	307.73	314.41	310.19	314.85	313.34	310.09	307.3	308.07	313.93	308.59	309.34	308.04	313.85	313.24	309.03	311.65	307.4	313.27	302.93	315.5	307.99	315.98	313.52	311.09	305.04	314.35	314.09	312.18	310.83	315.56	311.23	311.47	310.09	313.81	309.8	309.01	313.1	306.11	314.4	309.68	309.59
306.94	300.71	308.4	304.39	299.92	304.42	309.24	308.28	300.93	306.06	299.59	300.92	302.96	301.95	303.72	311.53	306.46	305.87	303.82	305.06	311.58	303.56	311.55	302.9	304.99	304.66	306.36	302.27	309.43	305.72	308.71	308.03	299.06	299.79	304.36	301.43	304.49	305.01	311.58	304.83	304.83	303.07	305.74	312.82	301.22	305.48	314.94	305.41	305.38	304.74
298.33	295.5	297.54	298.04	296.68	305.35	295.11	290.45	296.31	297.22	298.57	299.37	301.72	301.77	302.33	294.02	291.59	301.39	301.13	293.54	298.96	292.9	299.77	292.63	294.59	296.52	298.49	288.13	297.02	289.4	304.55	293.36	294.5	297.63	297.32	295.6	292.87	299.37	299.53	295.91	296.82	299.89	297.8	295.43	297.01	301.41	298.53	304.78	293.6	301.78
307.78	323.83	321.41	311.82	313.81	320.57	308.8	314.84	315.45	325.44	313.85	324.05	313.03	311.25	307.23	319.04	322.64	318.12	316.13	320.4	314.25	315.32	315.44	311.89	310.76	319.08	313.29	320.84	315	320.44	316.51	316.13	314.27	315.6	319.31	317.52	315.29	319.07	318.14	319.56	322.8	318.53	321.19	314.01	316.17	316.11	316.33	310.75	312.09	312.11
317.76	313.18	317.35	314.68	318.57	312.52	315.93	308.77	314.31	312.04	308.73	310.7	310.05	317.85	307.24	316.93	313.53	314.63	308.96	314.37	308.62	316.83	311.39	311.57	311.14	321.83	317.37	313.35	318.92	318.91	315.66	315.39	319.49	306.52	314.54	313.63	313.97	316.88	310.47	308.93	320.11	315.91	310.99	308.07	312.47	308.4	313.23	318.33	311.39	322.7
298.64	299.2	297.73	296.01	299.88	304.94	303.76	294.56	297.35	298.69	304.4	302.48	301.36	303.18	303.84	301.65	304.06	297.41	309.89	301.9	308.25	299.97	311.99	295.18	301.19	301.33	295.37	296.59	295.23	303.81	296.63	300.61	296.09	307.53	299.24	304.16	295.69	300.17	297.91	306.38	305.77	293.7	296.22	298.57	298.94	296.38	302.38	300.57	292.66	300.94
299.26	304.01	298.49	301.42	307.14	302.95	306.53	298.37	309.42	302.5	302.99	303.68	304.84	307.51	303.45	301.24	300.5	310.42	300.85	303.91	301.32	301	304.78	296.08	303.48	299.51	309.47	307.36	304.09	302.8	303.1	296.67	301.94	301.44	298.67	301.38	302.98	299.66	304.66	302.04	297.86	305.31	302.43	308.44	300.8	306.61	313.26	306.43	305.6	307.12
302.82	307.83	307.62	299.31	302.36	301.77	298.28	307.9	307.11	300.23	302.65	303.08	300.53	298.62	303.75	301.84	300.73	296.54	306.69	303.79	298.41	306.05	299.13	298.2	298.63	302.56	304.12	302.61	303.76	300.21	306.4	310.28	300.67	297.8	297.68	298.17	301.7	298.44	304.04	302.51	298.9	306.44	299.43	301.22	305.35	302.17	307.73	308.58	302.28	301.88
295.88	293.48	299.1	300.92	296.26	297.92	299.92	294.12	300.98	298.21	296.1	298.16	301.28	299.8	295.4	298.96	293.08	297.68	301.75	293.12	293.52	299.81	295.63	297.31	296.77	300.48	301.06	299.02	296.33	297.7	296.61	297.08	295.17	297.04	298.53	290.73	303.04	291.91	298.13	296.29	291.07	296.96	294.99	300.04	303.76	299.93	297.45	295.2	291.04	291.13
301.43	301.18	307.51	305.48	294.97	297.58	298.87	306.21	300.1	306.09	301.11	299.76	299.09	295.13	296.21	296.69	296.72	306.09	295.6	303.45	295.88	311.05	300.96	299.77	289.89	297.83	300.89	292.73	306.96	301.51	303.96	301.08	302.12	307.28	298.78	297.08	299.86	304.72	305.66	301.36	301.99	301.26	303.98	302.44	297.54	299.34	307.29	296.6	301.31	300.36
319.98	313.86	315.66	312.1	310.66	311.99	318.23	329.38	316.19	308.86	317.93	315.86	318.49	312.88	318.51	309.72	308.46	309.39	318.38	315.71	314.57	321.25	314.69	308.52	305.34	316.38	320.61	313.64	319.57	313.27	317.24	314.69	314.34	313.2	309.4	312.32	317.98	314.38	313.46	310.98	310.58	320.13	309.95	312.76	315.84	310.89	308.51	315.23	322.58	314.73
297.32	302.09	296.54	300.37	289.38	295.22	289.6	294.17	292.09	298.75	298.79	288.48	294.61	295.41	299.98	296.34	282.05	299.14	297.12	300.34	301.17	295.2	299.92	296	295.24	292.78	296.98	303.61	293.88	296.15	297.05	292.3	294.25	296.95	304.05	293.01	301.62	298	296.55	297.38	299.43	297.89	289.67	300.08	302.95	290.25	292.03	299.38	291.53	295.78
308.85	294.25	304.91	304.44	301.11	301.62	301.83	298.21	299.26	296.26	298.06	303.71	306.25	306.03	302.16	304	309.22	304.31	312.29	305.78	295.78	294.22	300.05	303.52	297.72	306.12	302.75	310.03	303.41	307.4	301.22	298.9	306.27	306.23	305.81	304.91	302.99	307.97	306.94	305.39	305.16	302.62	299.47	298.58	308.76	299.95	305.56	305.54	306.51	301.26
319.15	315.47	318.28	322.95	322.24	314.3	322.76	325.45	325.21	317.93	323.89	315.62	325.43	317.53	310.52	317.14	318.76	326.45	314.23	322.9	318.08	318.46	325.44	320.79	322.21	318.79	318.84	318.96	320.17	317.37	326.42	312.66	322.01	319.82	318.68	317.83	323.24	312.28	312.92	317.19	325.19	317.36	320.18	318.5	322.97	317.29	318.65	316.71	322.52	320.6
308.01	295.98	304.21	299.81	302.18	304.67	294.69	299.85	292.57	307.95	304.84	297.19	296.2	298.58	308.43	291.46	306.2	305.84	306.12	300.51	303.56	304.53	297.51	301.41	302.57	306.43	302.53	300.23	301.98	292.08	305.82	302.4	298.78	310.1	304.48	301.32	299.87	303.03	303.13	304.52	292.56	297.95	306.9	307.98	300	300.68	298.72	298.25	292.9	305.14
319.63	317.32	312.55	319.12	314.83	314.12	315.19	315.02	317.6	312.86	312.07	317.59	316.02	320.79	313	322.43	315.78	319.63	318.81	321.15	315.95	318.62	325.85	317.03	322.46	318	319.68	315.34	315.64	315.61	313.22	313.96	308.54	308.5	318.35	320.65	316.36	318.54	320.92	314.22	315.78	318.75	317.03	312.32	315.84	318.52	320.49	321	317.89	321.28
306.67	309.61	305.64	307.79	309.18	306.58	306.55	310.83	304.66	303.8	305.12	307.91	308.7	309.76	308.24	308.35	306.33	309.1	304.21	306.71	298.7	308.21	300.91	310.02	302.3	304.86	304.95	302.2	303.54	301.82	309.25	306	306.83	305.73	303.5	296.73	313.44	302.32	309.34	308.91	305.02	307.73	309.22	302.54	306.65	304.1	300.1	301.83	310.14	308.7
320.8	319.28	325.39	324.94	322.35	327.55	327.21	327.67	321.97	327.25	324.47	327.11	322.85	328.37	327.52	324.84	327.14	328.18	328.9	329.51	322.83	329.76	328.07	322.41	325.64	332.42	322.29	326.33	322.87	325.82	320.9	324.6	323.62	324.19	328.57	328.28	324.42	321.65	328.48	324.16	322.15	323.88	333.61	326.74	323.61	330.88	333.86	332.08	326.56	316.42
310.94	319.99	313.63	314.12	317.79	318.66	315.3	313.31	310.64	314.87	318.97	308.14	318.58	317.88	316.97	309.71	311.46	308.62	317.87	304.69	312.1	314.19	314.37	311.4	308.09	312.46	306.04	313.74	310.45	314.36	314.2	312.4	305.62	315.87	314.64	312.45	311.34	313.19	314.15	313.46	308.03	310.19	314.27	313.02	306.7	322.6	304.75	318.03	308.23	306.86
319.37	309.1	316.98	311.13	318.66	318.61	313.65	310.8	309.75	315.14	315.74	314.12	310.69	312.85	308.37	311.12	320.41	316.96	318.43	310.43	308.63	317.5	315.77	318.16	310.13	315.2	312	311.5	314.74	318.14	320.09	307	314.53	314.88	314.42	310.7	315.09	318.54	314.46	318.58	313.19	314.66	308.54	320.86	319.87	317.61	317.98	322.37	310.21	315.12
309.14	306.59	305.4	310.59	302.48	309.21	308.45	305.4	306.46	306.82	309.57	303.6	304.82	310.18	307.92	309.09	306.51	308.75	310.04	301.16	309.58	300.42	305.96	308.48	306.84	308.6	307.11	304.26	294.13	302.43	302.6	303.08	302.14	303.21	299.2	306.19	311.4	307.56	304.43	301.81	296.32	300.44	304.55	303.98	303.89	303.71	305.6	298.44	307.56	305.97
314.5	323.74	314.03	314.05	318.55	318.54	312.25	315.75	320.03	315.15	320.84	308.93	318.71	306.61	309.75	318.58	314.77	317.75	312.83	306.13	314.74	320.41	306	315.22	315.44	311.67	311.52	319.37	315.06	311.63	320.01	314.53	310.75	313.72	313.58	318.34	309.93	319.99	315.99	314.61	318.04	312.77	309.27	312.97	311.92	310.8	316.57	317.06	310.1	315.49
305.55	315.11	311.8	312.38	309.94	312.76	313.2	315.51	306.87	308.64	317.95	305.01	307.89	315.75	312.52	310.07	309.01	313.9	315.59	316.74	311.82	316.08	313.02	312.97	307.39	312.83	313.67	313.26	310	318.56	312.17	313.37	311.46	319.49	306.33	311.34	315.73	312.52	318.67	314.48	318.44	318.64	318.28	311.34	311.72	312.76	318.49	315.99	316.12	312.54
289.94	297.66	295.52	297.7	294.31	294.97	294.64	293.84	293.24	296.55	298.89	297.1	305.54	287.49	292.39	290.31	295.47	293.37	303.13	294.35	296.44	290.87	292.76	289.39	297.78	291.7	293.3	299.11	294.43	292.18	297.02	294.95	296.25	297.82	292.21	298.25	287.47	301.83	294.25	293.83	293.12	301.92	292.31	294.57	293.06	292.27	297.92	294.52	295.87	296.54
306.84	300.31	302.94	310.72	302.94	307.46	303.96	300.64	303.46	300.5	303.34	306.05	300.2	306.94	305.2	304.22	304.18	304.84	311.47	304.76	308.58	311.09	297.1	304.92	307.49	309.16	306.14	309.52	301.45	307.57	306.55	309.4	309.3	307.76	301.88	300.49	299.43	298.41	304.5	302.52	306.48	303.73	305.17	312.39	307.05	305.26	310.58	306.93	303.25	303.64
304.75	309.02	307.5	308.17	302.28	306.65	304.3	311.84	313.61	303.31	302.21	307.44	305	313.06	303.88	310.46	304.89	314.17	301.49	315.02	303.16	301.73	303.77	302.64	311.73	297.39	306.47	305.57	303.93	306.36	317.49	303.91	302.18	306.04	303.91	302.16	305.99	305.19	309.68	305.19	299.25	309.88	307.44	308.58	307.22	306.02	303.11	298.3	301.47	298.32
307.72	306.27	306.06	314.34	306.04	318.57	308.44	317.45	315.39	310.47	315.23	308.8	307.77	304.59	309.24	307.49	316.66	313.37	311.1	303.92	310.06	310.04	307.66	307.71	313.67	302.87	304.94	307.88	304.54	307.11	311.6	309.85	304.21	307.91	306.99	306.87	309.59	300.64	305.09	318.36	307.85	303.55	308.38	307.15	315.82	307.82	310.7	321.17	312.92	310.58
311.22	316.43	313.65	314.97	304.03	312.01	312.61	312.06	315.47	310.26	305.76	311.02	310.16	306.97	311.74	302.58	319.37	311.03	313.88	314	311.54	317.67	317.2	306.15	312.46	310.79	315.74	308.74	305.53	312.33	302.2	314.51	314.97	306.43	310.86	309.24	315.76	308.76	308.49	310.86	321.21	304.5	313.75	318.25	314.07	305.14	316	311.34	314.13	314.89
302.93	307.32	301.04	304.87	296.18	302.07	296.65	304.5	296.98	301.74	303.34	306.84	301.52	306.31	296.09	306.71	298.49	298.67	312.31	307.1	299.93	301.14	301.75	303.89	302.17	303.63	303.13	298.3	302	302.19	309.68	297.28	297.59	299.62	300.26	297.14	304.94	302.69	296.27	307.26	299.41	303.08	299.23	299.4	306.06	303.81	307.07	302.28	308.36	303.25
315.36	309.41	313.06	312.73	311.78	309.82	315.35	316.84	317.96	306.96	311.1	307.8	318.23	311.07	311.22	312.16	312.59	310.92	314.64	318.84	317.44	314.71	311.24	303.48	312.62	305.63	315.45	311.98	311.22	311.03	310.08	318.49	315.4	311.5	315.31	315.47	307.94	314.49	309.93	319.29	312.02	303.47	320.02	315.69	312.88	315.02	314.8	307.53	313.24	311.01
309.79	310.04	308.25	314.32	313.74	305.65	317.64	306.85	308.13	312.23	310.91	308.26	311.5	306.43	308.44	317.05	314.65	306.03	318.01	301.98	307.54	309.04	308.34	305.05	307.28	308.01	316.9	302.8	309.55	306.89	308.86	310.7	309.43	310.75	310.84	308.51	309.67	309.98	303.59	313.22	316.82	307.06	305.26	306.27	315.89	313.12	309.7	315.28	315.81	313.85
301.02	302.4	302.26	296.55	305.97	298.83	301.33	302.89	300.77	303.23	297.61	299.73	298.33	296.69	305.55	298.89	299.82	303.48	295.72	304.31	304.96	293.27	300.45	296.19	310.73	301.51	295.14	304.81	302.17	296.42	300.62	305.17	308.41	305.45	306.39	300.11	305.26	304.71	300.16	306.77	295.99	307.64	299.76	302.16	297.52	301.84	307.37	303.56	305.1	304.13
318.88	318.61	309.77	313.96	315.31	306.36	315.05	313.26	316.59	310.64	315.01	317.63	316.59	317.54	306.59	321.34	314.89	313.63	316.75	312.16	311.58	314.35	317.46	316.86	314.68	321.11	315.87	305.52	312.23	310.97	316.47	313.84	312.2	317.02	316.01	307.86	317.56	308.99	307.12	317.21	323.82	315.2	304.93	315.38	309.46	314.13	316.8	312.27	319.41	311.2
300.58	308.69	301.83	304.63	307.28	306.35	303.55	299.54	301.37	302.26	303.72	303.55	308.18	312.35	310.95	311.84	302.34	305.86	296.52	302.92	298.53	303.72	301.1	309.63	308.24	301.35	302.82	305.88	300.8	311.24	304.95	309.14	305.25	317.16	308.93	301.23	298.2	305.2	304.74	305.58	311.68	301.91	302.05	303.99	304.77	304.9	318.15	300.47	302.99	304.66
306.99	300.69	306.63	305.87	300.79	301.49	304.85	303.18	309.88	301.93	305.27	301.26	312.45	296.58	304.68	298.19	307.01	311.38	307	307.79	304.4	303.17	301.08	309.43	302.86	304.8	297.66	305.85	301.63	305.66	307.13	306.94	309.63	298.44	297.88	302.72	304.71	304.65	303.75	308.11	303.7	304.87	310.83	300.62	300.02	307.77	305.83	305.62	304.46	299.86
314.1	314.54	309.39	308.71	316.44	311.51	309.54	313.09	314.08	313.11	317.58	313.14	317.73	314.29	310.02	317.91	308.88	313.18	317.8	313.27	307.69	305.03	312.79	313.91	311.59	314.68	317.88	316.55	319.84	315.5	311.51	307.35	315.28	318.54	314.59	306.99	309.81	316.17	310.51	311.49	308.14	311.07	310.5	309.38	315.1	317.84	318.56	314.35	309.87	325.53
323.21	325.99	318.38	324.78	313.9	310.27	321.49	324.36	318.98	318.09	318.73	320.07	316.68	318.18	310.47	318.46	320.63	325.33	321.43	320.88	326.87	323.72	315.33	325.52	322.21	316.32	325.35	323.97	319.85	323.64	321.67	324.67	322.92	325.53	324.06	322.64	323.3	318.75	322.13	310.88	318.89	322.21	313.64	314.54	319.07	313.49	316.97	314.71	312.74	317.21
312.77	311.97	320.71	317.06	313.36	313.79	304.45	314.64	309.48	317.1	314.45	312.53	312.55	314.16	306.82	318.29	305.62	303.51	313.1	309.75	314.87	314.5	300.01	305.69	310.16	310.3	316.02	315.83	316.28	315.91	311.57	310.39	316.37	308.62	324.07	312.35	308.71	311.51	318.36	310.59	317.67	313.38	316.07	309.59	310.31	316.4	308.5	310.49	314.11	312.35
302.67	302.16	295.41	304.23	307.51	301.32	299.88	303.16	304.18	288.4	298.73	298.12	302.73	297.74	297.39	302.4	302.87	297.68	302.44	297.33	304.1	303.3	302.7	300.49	297.3	293.74	300.88	302.34	299.46	297.6	306.97	296.42	303.78	302.66	297.92	296.63	300.87	306.59	298.59	300.2	299.25	295.24	303.83	299.51	306	304.1	294.75	300.14	299.2	296.13
296.1	296.78	297.81	305.27	307.76	299.53	300.95	305.37	306.57	304.48	293.42	301.75	302.8	297.71	302.56	300.29	300.88	307.3	306.66	308.21	305.27	297.69	301.82	304.11	298.56	297.76	301.72	303.4	306.46	302.89	306.4	308.25	302.31	301.2	305.4	305.29	302.6	297.44	297.97	298.21	306.58	306.86	306.18	305.92	296.62	304.66	298.83	298.36	301.87	303.99
312.97	320.59	317.1	312.66	314.19	315.42	312.36	313.03	323.34	314.05	312.7	314.43	320.56	317.93	320.38	321.28	313.84	314.18	312.34	326.94	321.99	318.9	310.64	317.58	312.53	323.54	322.63	313.71	311.31	311.16	316.08	314.29	326.3	307.01	312.51	313.68	312.94	314.21	315.18	315.45	309.46	315.28	317.16	323.71	316.84	314.65	318.83	316.43	311.82	308.87
306.44	304.77	300.18	307.49	305.37	308.94	315.03	303.88	304.99	301.77	311.91	311.2	301.35	307.94	302.74	305.17	308.07	306.27	305.42	302.94	320.08	299.73	306.88	308.8	300.8	304.34	306.17	304.12	310.63	312.41	304.43	304.68	305.87	305.43	303.74	303.97	306.66	307.46	309.81	304.47	299.92	302.1	312.95	305.52	308.64	309.76	305.61	302.57	308.11	311.69
315.1	309.15	317.68	316.96	308.46	316.09	314.82	313.62	318.42	317.47	319.15	317.95	318.15	315.85	311.47	313.7	316.08	314.23	303.86	317.75	323.2	313.95	307.08	310.79	308.67	314.11	299.82	318.47	311.69	315.66	314.74	319.77	317.33	319.66	313.83	317.15	317.68	312.65	318.68	318.34	313.24	316.14	318.9	310.5	316.84	313.07	317.3	316.14	320.1	317.76
304.32	307.5	301.96	304.79	301.86	307.29	308.37	308.87	296.89	307.79	303.71	302.71	302.81	307.8	303.99	295.37	300.21	301.23	301.82	299.36	294.36	303.44	308.53	310.49	298.11	305.04	305.77	306.62	303.46	303.12	308.02	307.97	296.27	302.44	298.52	302.44	294.51	302.4	308.84	309.53	299.46	309.55	304.57	301.21	307.91	308.6	300.61	300.98	305.05	302.19
303.87	301.51	307.25	304.96	295.94	305.24	304.92	302.49	300.24	305.35	307.72	305.73	310.35	302.17	306.18	310.87	304.15	300.26	302.06	309.26	309.52	308.02	306.94	305.66	303.74	300.09	305.64	303.33	303.16	301.95	302.91	298.93	304.54	306.05	304.37	299.31	302.23	297.24	299.99	308.71	304.28	296.74	304.53	309.18	310.76	301.91	302.72	298.95	303.81	301.47
316.41	312.91	309.61	310.27	314.22	311.19	315.14	312.63	309.48	306.11	307.72	321.36	316.13	307.48	311.47	314.24	316.83	311.75	310.94	305.75	314.98	310.65	300.46	313.9	313.56	313.21	308.7	311.64	311.21	309.65	314.33	323.55	306.69	308.69	313.94	312.68	314.89	308.77	313.09	311.34	313.89	307.94	311.79	316.97	308.86	308.58	307.68	306.57	306.05	311.46
293.69	297	292.93	291.55	298.66	294.29	298.89	292.51	289.57	298.93	294.17	298.2	288.11	298.89	288.56	298.28	289.78	295.57	299.5	288.87	284.99	296.36	293.54	296.63	295.09	291.14	300.55	290.64	296.56	297.47	300.79	293.78	294.69	291.32	302.75	296.82	297.92	296.37	287.48	297.59	295.76	283.91	297.27	296.73	286.34	289.16	292.14	294.49	302.19	300.88
309.79	318.91	318.74	315.3	314.77	316.2	317.04	319.97	321.93	318.63	315.54	322.14	315.12	314.11	319.94	318.5	320.36	324.02	316.36	319.04	312.33	313.23	313.5	316.12	319.8	321.16	320.33	317.98	308.1	318.76	319.6	316.22	320.45	315.8	317.19	319.43	319.15	322.82	319.29	320.55	318.79	319.13	318.68	314.18	320.84	321.25	316.14	312.34	325.13	321.77
307.87	308.17	308.24	308.94	311.75	305.72	311.57	311.08	305.04	314.53	309.95	305.9	317.51	310.74	310.89	313.24	310.21	311.98	311.82	311.44	310.81	310.31	301.75	307.54	308.67	310.71	315.45	300.14	308.56	307.47	306.38	300.12	305.4	297.85	311.73	311.13	315.78	310.16	308.62	308.31	309.36	304.76	304.78	311.37	305.96	308.62	315.99	314.54	312.37	318.58
301.68	300.05	313.24	307.65	302.32	307.19	305.12	303.07	305.2	301.78	302.28	307.55	294.29	311.54	303.25	304.5	305.24	301.21	305.41	306.98	302.12	308.26	296.46	304.28	308.37	306.09	299.8	304.73	302.99	299.95	306.45	300.03	298.37	307.03	308.27	304.46	306.1	303.49	304.23	299.34	303.02	313.01	305.53	300.47	305.05	303.3	303.14	304.19	306.07	298.25
307.53	309.86	307.84	304.04	305.14	302.43	306.65	304.55	303.3	305.15	301.84	306.83	308.81	303.03	307.56	303.86	310.34	301.23	306.31	307.61	307.34	303.73	310.99	305.08	303.07	310.42	304.78	300.6	308.25	308.05	306.51	308.05	306.89	302.47	300.82	308.62	296.63	305.33	313.49	303.17	304.05	306.46	307.43	305.61	307.56	302.38	308.23	303.45	301.8	300.39
297.46	297.66	301.52	296.12	296.87	298.99	297.19	296.15	298.34	295.62	293.15	295.92	295.25	295.93	302.8	299.49	293.25	293.66	296.54	291.78	289.73	299.89	298.59	292.62	290.55	297.48	294	293.4	297.62	299.2	297.62	300.93	297.3	298.13	302.93	291.06	297.8	300.21	290.48	299.49	306.4	298.56	295.73	295.6	298.76	303.36	297.29	303.42	293.33	298.71
315.22	314.44	312.22	312.06	309.57	316.25	315.12	306.11	320.26	306.77	324.92	318.36	317.32	319.02	319.4	318.39	314.77	323.2	314.12	313.73	317.77	317.62	308.44	315.79	323.15	321.69	313.72	304.69	318.17	321.29	311.41	315.1	315.68	317.86	311.96	311.25	309.07	309.04	318.54	316.04	312.65	316.38	309.74	311.45	320.97	319.96	314.32	322.35	319.02	316.68
294.21	292.88	301.98	288.27	294.02	300.58	297.12	297.53	295.65	299.51	304.21	305.11	296.47	292.49	293.3	299.6	293.14	293.01	294.41	297.04	300.71	302.52	298.77	298.81	296.77	293.79	295.63	301.48	294.59	298.8	293.99	293.85	287.3	302.9	297.94	301.21	299.11	296.25	292.73	293.6	300.21	297.8	303.33	295.9	297.23	302.44	300.6	295.57	299.22	292.91
316.88	318.34	315.2	311.91	321.66	314.6	311.25	312.48	312.8	313.99	315.2	317.41	312.85	314.06	308.28	315.19	302.51	315.21	317.03	316.62	319.79	311.06	313.19	318.64	314.67	314.25	319.94	323.81	316.52	318.02	315.03	308.36	315.02	317.13	323.45	312.9	312.28	317.57	314.42	325.07	316.7	309.53	313.55	316.06	312.65	315.81	320.48	315.54	314.77	311.93
332.82	325.57	325.81	320.91	326.79	321	323.94	336.41	325.5	322.62	324.9	321.43	327.66	324.7	328.34	322	319.19	323.28	330.27	325.59	329.05	322.41	317.35	331.06	332.71	327.62	326.78	331.35	324.29	333.25	318.2	323.03	326.28	322.97	327.29	332.41	324.52	320.57	321.28	328.02	324.01	324.62	324.18	317.8	320.6	327.1	326.44	324.9	328.93	326.56
328.54	325.35	338.06	325.53	327.68	328.89	320.32	320.22	330.42	325.69	326.99	330.7	326.46	326.48	328.12	335.15	331.18	333.71	325.2	330.37	327.59	333.82	324.23	324.83	324.21	324.37	331.15	322.43	322.76	322.47	326.19	328.01	336.28	325.1	328.36	325.5	321.44	328.47	323.8	326.94	325.91	325.78	331.64	328.21	334.2	334.43	328.17	321.11	322.59	327.72
322.95	326.19	321.19	331.67	322.59	324.17	317.51	312.12	326.96	331.6	324.39	316.79	322.31	323.5	318.53	326.74	318.92	322.06	327.69	322.13	326.25	334.11	323.77	325.71	331.62	326.62	328.34	328.25	325.1	331.99	319.3	317.32	323.52	322.78	325.71	323.76	329.1	323.86	329.81	332.05	326.87	324.04	324.75	326.85	321.35	328.43	334.21	327.87	323.16	331.06
313.03	320.72	317.11	319.07	316.23	320.15	316.79	323.49	321.74	310.9	315.15	317.39	312.76	314.43	311.52	316.25	318.09	313.55	319.81	317.63	318.22	319.65	320.63	318.11	316.94	314.24	318.4	320.08	326.6	317.32	317.96	322.14	313.41	318.24	319.11	315.97	319.73	320.89	316.01	319.7	319.94	323.93	319.46	314.36	316.72	312.89	320.71	321.35	321.64	316.55
301.61	309.9	303.06	305.89	302.15	307.85	303.85	307.47	310.5	304.79	307.05	304.94	308.69	302.47	305.41	301.66	307.78	302.39	305.54	308.13	307.24	303.39	304.58	299.92	302.95	301.3	308.18	303.55	302.46	313.31	301.26	309.94	305.25	299.16	298.44	303.72	311.51	311.56	303.25	304.36	309.79	306.72	298.14	303.09	306.51	307.88	301.76	304.28	304.48	301.53
311.78	312.88	309.19	307.37	309.99	306.8	303.09	313.78	313.89	308.57	309.81	312.46	311.75	304.58	311.68	303.71	299.44	310.65	313.29	305.27	303.42	314.9	312.17	308.19	309.9	313.38	309.79	304.68	305.85	307.18	307.09	303.52	309.84	302.21	312.38	308.39	306.68	315.91	302.47	304.78	306.96	311.78	314.16	303.12	304.54	309.9	304.55	307.36	310.23	309.4
312.14	310.01	310.37	313.38	314.87	317.75	310.52	324.52	311.62	301.12	311.52	306.51	312.17	308.98	310.24	315.06	316.78	313.58	306.04	314.96	314.28	317.71	308.03	306.91	317.74	311.4	317.35	310.33	308.6	317.18	310.45	309.65	313.08	306.33	321.01	312.8	309.88	314.48	320.19	310.31	313.36	316.04	311.1	311.45	313.1	315.94	311.26	305.6	317.83	318.33
301.46	294.72	291.52	299.63	291.05	304.5	295.78	290.49	294.8	295.16	295.62	297.88	301.45	291.9	302.45	297.46	295.33	295.67	299.62	301.7	293.7	291.01	296.34	300.2	295.01	298	295.05	294.21	294.18	295.69	293	296.5	296.89	301.9	293.97	295.97	298.43	303.02	301.89	296.31	302.7	293.54	293.68	302.14	290.85	296.14	300.63	293.27	302.41	291.44
299.96	293.55	295.97	298.35	289.32	293.04	297.96	289.83	302.01	302.23	294.1	292.14	294.18	294.26	295.93	296.04	296.22	295.61	290.77	290.41	286.76	291.92	299.47	294.57	292.63	292.89	295.76	294.06	295.92	302.47	287.72	292.62	291.15	297.78	295.33	296.93	288.13	299.86	294.41	293.01	295.04	295.55	294.52	298.8	291.91	293.43	303.15	290.68	302.7	293.69
331.06	326.57	314.55	327.24	324.58	318.97	321.16	326.72	323.45	325.42	322.38	325.34	327.28	327.87	328.06	324.33	328.61	328.18	326.91	330.04	327.99	327.15	327.23	323.19	321.45	335.2	324.22	326.37	323.29	326.13	328.16	331.43	328.76	320.54	327.72	322.02	323.08	322.43	320.4	322.27	327.74	320.03	324.24	323.69	321.47	324.61	330.21	327.49	322.96	326.1
313.5	310.13	321.58	320.87	318.96	311.5	313.85	310.53	315.91	314.53	309.01	313.41	311.6	311.58	314.34	317.47	318.17	311.48	309.85	312.81	317.4	310.68	314.93	313.87	321.49	316.28	308.82	318.16	318.09	317.79	315.1	311.34	321.81	318.23	310.88	316.88	319.15	313.72	309.55	315.38	314.79	318.28	312.33	310.49	313	306.55	311.46	313.95	315.2	316.34
304.97	300.42	295.59	307.63	299.39	296.72	297.02	310.15	305.08	301.4	299.28	304.91	300.73	301.69	305.46	306.12	296.74	302.19	304.02	302.61	309.86	301.03	300.07	304.74	303.46	306.98	303.09	307.54	309.41	304.42	305.52	302.1	303.03	304.56	299.7	299.73	305.19	300.98	310.68	308.81	305.76	308.42	303.19	305.61	306.55	308.91	307.56	300.34	306.68	305.11
312.36	318.39	312.34	308.09	313.31	312.64	318.71	306.27	314.07	308.69	316.55	309.36	309.37	315.24	314.45	311.09	310.73	312.9	308.71	306.74	315.64	311.87	312.02	310.21	311.37	309.6	313.45	315.64	315.38	313.75	315.64	311.27	309.47	312.26	310.4	313.58	317.23	318.58	313.89	317.57	317.84	316.2	315.27	319.52	317.86	316.51	310.23	303.84	311.42	314.02
305.67	304.05	300.4	310.23	305.37	305.04	304.5	310.46	308.66	303.55	307.4	304.7	305.46	300.63	303.15	306.27	300.82	311.88	307.42	304.19	303.22	306.72	302.88	304.25	302.24	300.21	306.38	299.79	306.21	310.11	303.56	303.61	303.36	308.11	306.21	311.56	304.31	298.53	306.25	304.91	305.33	299.61	309.28	303.89	305.21	302.67	302.59	300.96	301.03	302.26
318.52	316.04	305.46	312.34	314.96	314.62	311.83	311.65	315.57	315.79	314.07	311.39	307.08	314.34	318.58	305	314.32	310.14	318.1	314.56	310.47	311.73	312.9	309.73	312.65	316.08	317.1	313.56	314.62	320.07	308.94	311.43	309.72	313.18	311.25	311.49	313.89	311.64	315.58	317.64	311.21	310.41	311.82	308.87	321.5	307.51	311.7	315.84	319.22	312.17
311.86	313.33	311.63	319.74	311.95	315.78	314.43	314.97	313.1	320.86	306.67	318.4	312.02	307.82	314.23	318.55	317	313.98	309.31	312.16	317.22	321.1	314.07	319.77	313.86	315.32	309.61	312.03	314.94	315.71	312.89	306.79	317.11	325.22	320.94	314.01	312.65	320.48	326.93	321.11	314.43	314.6	315.24	318.21	311.89	319.37	312.02	315.03	321.9	319.44
296.35	293.6	286.69	300.17	295.5	296.27	293.02	297.36	291.71	294.62	294.71	290.36	294.63	298.3	295.05	300.39	296.3	295.65	296.82	296.96	294.76	293.68	289.04	288.16	295.36	299.89	293.8	290.87	297.02	286.22	293.12	292.33	293.22	292.72	293.75	302.41	294.23	284.13	287.32	294.66	294.43	295.88	287.23	285.67	291.81	291.08	295.73	296.7	294.7	302.41
311.68	306.55	301.72	308.98	306.37	299.75	303.74	294.27	297.94	300.02	303.51	310.7	301.51	304.45	309.15	308.96	299.22	301.6	301.39	300.77	305.26	310.15	312.05	302.77	303.68	311.1	304.92	303.12	302.93	304.04	302.16	301.74	301.25	296.81	310.62	306.04	305.56	304.07	301.55	304.13	302.62	311.81	304.08	307.51	301.49	312.91	304.5	303.53	309.81	302.39
304.85	303.75	307.69	296.2	301.55	303.17	297.46	305.66	303.99	305.24	309.41	308.99	307.47	307.56	304.86	311.06	304.83	304.77	303.61	300.42	312.85	304.19	303.5	307.65	306.25	311.52	303.85	312.85	299.93	310.06	309.97	303.2	305.13	301.33	301.76	304.82	301.04	300.79	303.52	301.04	305.74	301.6	308.92	303.79	305.2	293.68	308.76	298.95	307.55	301.76
317.48	325.83	323.29	326.04	324.82	318.53	315.27	323.77	317.45	320.07	322.23	314.94	316.77	321.49	312.52	317.74	315.58	317.38	318.07	321.2	317.61	323.31	327.62	321.44	317.4	321.53	315.16	322.69	319.19	317.37	313.33	316.1	319.04	320.23	321.57	317.81	330.32	322.18	325.08	319.62	318.93	322.12	318.25	313.69	322.52	319.89	320.5	321.07	320.9	317.76
311.27	305.48	311.27	315.83	319.02	315.86	304.59	312.06	313.92	316.23	317.74	319.04	314.35	310.85	310.4	309.59	315.27	318.63	309.07	319.69	312.1	313.19	317.03	314.15	318.55	314.66	318.76	312.87	314.18	312.92	304.18	317.04	319.21	321.4	314.37	324.32	312.67	320.38	314.57	322.21	309.59	317.51	315.84	316.47	311.08	312.52	317.71	316.95	313.23	318.48
311.99	298.02	303.74	309.92	306.27	305.92	302.45	302.01	302.78	305.38	304.64	307.7	306.85	309.83	304.49	307.31	311.5	307.3	308.41	296.45	305.53	299.65	302.13	305.9	306.72	304.9	305.09	309.66	305.06	303.43	308.2	303.12	298.09	309.07	307.88	307.79	299.77	311.68	302.2	301.99	306.36	304.46	304.13	312.14	303.3	311.41	310.2	305.73	303.54	307.78
295.41	298.46	295.14	301.21	303.1	307.66	295.42	302	300.77	301.32	297.49	295.26	301.77	297.68	290.85	304.26	302.7	299.7	298.62	301.63	297.36	297.21	297.67	307.68	296.82	301.94	303.62	309.23	303.01	293.51	302.76	304.8	305.66	301.64	299.64	298.23	295.64	298.02	297.09	300.53	299.16	301.82	300.63	297.87	300.54	311.26	296.92	298.13	299.11	301.9
316.02	320.12	318.01	319.41	310.59	309.82	318.44	317.42	309.26	311.77	311.76	314.97	311.06	315.35	321.73	311.34	315.02	315.14	315.81	315.89	317.57	319.36	321.92	321.99	320.25	321.28	312.18	314.77	312.93	316.57	322.79	313.4	310.98	315.13	317.64	316.72	316.62	321.23	318.95	309.55	311.72	319.63	323.84	315.19	308.73	316.06	320.21	318.26	321.6	321.52
312.03	315.61	320.65	307.08	320.5	310.38	318.29	313.47	307.86	313.15	310.67	311.27	310.92	314.92	310.92	318.1	306.83	307.87	314.42	316.9	315.09	318.47	314.82	306.73	312.09	308.91	314.44	317.85	309.98	306.78	311.7	314.08	305.88	310.04	314.43	312.38	309.57	317.37	313.24	320.16	314.36	318.72	305.01	316.4	310.37	315.18	310.16	311.04	311.7	309.66
310.89	307.25	304.3	306.81	314.59	300.84	311.31	307.85	307.07	304.27	310.54	309.78	313.74	311.74	309.31	305.98	311.9	314.67	305.09	304.04	313.32	305.9	310.02	308.44	311.02	312.68	303.91	308.46	317.7	308.7	310.17	306.16	305.37	310.71	306.47	308.2	308.77	312.39	314.54	309.36	307.81	310.94	307.76	315.03	315.47	302.6	307.72	307.06	306.1	308.68
314.95	313.13	314.09	310.02	315.08	317.09	322.17	311.67	315.87	318.16	320.22	304.84	305.11	316.91	317.43	310.05	316.02	312.44	317.1	317.39	316.48	312.72	318.01	317.73	313.23	313.36	313.24	314	323.34	310.65	309.25	318.77	311.65	319.13	314.92	308.67	311.65	317.02	314.34	317.02	320.75	318.08	312.9	317.32	313.8	320.2	316.29	318.1	316.85	315.4
301.69	305.46	306.14	303.26	302.75	308.28	304.11	310.36	294.05	312.7	306.07	304.56	307.61	303.26	303.07	306.94	295.41	311.57	298.23	301.79	306.38	299.82	301.93	307.38	301.75	300.72	302.93	297.25	302.38	306.28	300.34	305.48	304.44	309.27	308.3	301.33	303.77	301.87	304.92	306.13	306.63	308.5	302.52	310.52	306.5	303.55	311.33	307.65	305.77	311.01
307.52	313.44	309.72	309.28	299.77	297.8	310.27	312.79	305.44	310.24	308.9	310.51	306.35	302.36	307.86	306.39	309.66	303.77	305.94	310.95	306.94	308.34	311.06	308.83	312.96	308.68	308.29	309.77	307.07	307.68	309.08	300.81	306.61	303.78	308.31	300.05	301.3	309.9	308.51	306.95	307.55	305.78	306.69	306.2	311.45	308.22	301.32	302.42	307.33	307.09
316.88	316.63	313.07	311.6	322.84	318.5	310.31	310.82	317.29	318.48	315.12	319.7	319.06	317.42	313.03	312.3	309.1	312.17	315.76	312.36	313.65	310.6	313.59	311.27	309.25	316.45	312.05	311.55	314.75	314.54	314.82	323.24	312.55	311.95	312.01	321.89	309.76	324.2	322	311.86	307.91	310.83	313.54	316.25	317.96	316.88	323.04	314.63	312.6	314.11
299.64	306.21	300.92	304.85	302.8	304.24	310.05	311.27	307.65	300.28	297.89	298.59	301.67	303.8	300.19	296.23	308.95	302.01	305.21	298.07	301.73	304.43	306.38	299.89	306.71	306.4	297.83	302.39	300.17	301.59	306.13	300.74	304.35	296.89	310.64	298.39	303.51	305.85	299.17	290.44	307.89	299.93	302.4	300.94	303.14	298.75	300.59	302.3	300.84	304.48
320.96	313.58	318.94	316.59	310.36	306.6	313.5	318.47	316.59	317.36	318.47	308.69	315.56	317.12	318.43	312.43	318.14	313.87	314.42	316.3	312.15	317.27	314.94	316.8	313.27	309.94	314.09	316.32	309.81	308.92	317.37	322.14	312.32	319.59	319.81	310.41	313.22	316.05	314.58	321.77	319.52	313.15	305.61	313.2	314.01	313.95	315.67	315.23	313.18	318.82
312.9	307.73	307.04	308.55	311.16	307.42	310.98	317.89	309.86	310.2	313.82	309.27	309.75	305.31	313.97	311.79	311.44	307.95	311.54	312.37	317.28	311.89	305.14	311.36	313.92	311.16	302.24	308.66	315.16	308.95	306.74	314.41	311.27	303.76	304.76	297.73	313.96	305.5	306.24	308.09	312.2	313.56	305.56	308.82	307.98	310.99	305.25	302.18	310.29	312.49
305.5	307.7	301.48	297.99	308.28	305.44	303	301.46	307.13	301.47	305.44	300.01	299.02	299.82	300.57	302.89	305.8	303.17	303.19	309.75	310.36	303.76	304.07	312.57	311.96	303.13	301.12	299.49	300.15	297.86	297.86	306.87	302.42	306.15	304	300.49	304.08	301.58	301.16	304.19	301.78	308.99	303.63	305.84	304.84	311.07	305.75	298.35	307.7	298.9
310.84	313.8	319.56	315.95	314.87	313.81	313.85	316.42	317.01	317.84	312.45	314.17	313.75	307.51	317.28	312.01	314.15	313.55	319.78	318.48	313.03	312.22	316.52	313.93	323.39	318.8	308.02	318.25	317.09	312.65	310.98	313.18	319.38	310.35	316.54	313.26	313.57	310.98	312.29	316.13	314.63	314.99	319.53	313.73	313.96	311.45	320.53	309.99	317.04	315.88
306.43	302.63	303.46	305.48	309.06	304.1	308.11	308.74	302.31	303.98	304.17	302.71	310.59	300.7	307.23	304.64	305.18	303.36	303.27	301.77	302.99	295.7	296.07	306.67	300.1	299.84	302.56	308.72	312.96	307.2	302.28	310	294.42	305.91	302.52	309.45	310.47	310.99	308.04	305.85	311.56	304.05	306.26	295.91	308.83	311.16	301.53	309.59	305.9	298.92
304.73	306.44	303.41	305.08	311.11	302.91	301.53	303.71	304.38	300.41	303.05	300.58	303.45	301.7	299.18	294.37	304.86	303.26	305.63	301.57	302.36	296.4	293.29	302.5	308.18	304.27	308.97	307.07	306.1	298.1	301.9	302.69	300.97	305.96	302.23	302.1	296.25	306.08	304.34	308.22	301	310.45	298.89	305.05	300.33	301.89	307.05	309.85	301.67	299.6
318.43	318.09	313.21	311.74	315.15	309.37	311.21	312.05	307.76	318.36	310.73	317.79	314.63	314.89	317.62	309.72	315.74	309.22	311.91	311.28	313.99	317.75	311.49	311.86	309.19	321.8	313.85	314.41	318.86	314.42	310.65	309.65	310.72	306.7	310.92	314.34	314.44	313.74	318.13	309.12	317.01	305.65	313.18	311.81	310.35	309.32	319.19	314.06	310.97	307.67
298.19	297.39	301.96	291.14	294.49	292.99	292.47	294.87	287.29	290.34	296.28	282.75	291.86	293.87	289.79	293.84	295.81	301.31	292.95	300.79	291.86	296.24	294.61	284.16	296.68	291.28	295.3	301.07	293.83	291.99	293.57	298.88	296.75	293.98	297.15	297.22	297.44	293.35	298.62	292.73	293.82	292.28	297.09	299.89	286.19	298.64	295.6	291.34	294.73	296.61
314.97	310.49	312.01	310.23	313.88	315.8	312.04	313.15	312.29	318.94	311.95	310.56	314.65	317.63	312.55	316.48	314.31	311.22	310.27	317.98	314.27	311.08	308.75	310.25	306.83	309.83	316.52	311.64	313.35	305.57	313.04	314.66	314.26	315.87	313.85	319.81	308.85	311.85	315.87	308.49	312.54	311.8	310.46	312.1	317.65	310.88	313.78	314.63	309.87	317.24
301.27	303.55	304.4	305.29	305.04	305.6	302.06	302.67	302.43	302.6	305.62	303.75	308.1	303.88	306.33	307.64	299.43	306.56	302.89	302.19	304.78	303.43	304.55	302.3	296.64	296.64	309.02	304.33	297.83	297.7	303.69	304.11	297.07	294.68	301.98	298.61	304.4	302.51	296.62	297.36	303.5	300.99	301.38	297.02	302.63	304.7	303.69	302.23	308.67	306.04
297.6	295.18	291.11	297.13	294.62	299.78	297.4	291.56	292.31	302.17	300	294.73	292.99	295.31	296.39	296.08	297.87	291.14	293.05	291.33	306.37	291.26	295.14	293.15	295.24	298.69	294.8	292.41	293.86	289.03	296.7	295.31	303.85	300.53	294.57	297.09	288.13	303.52	291.57	302.46	310.21	296.14	294.81	295.26	298.99	306.14	295.27	296.54	300.52	305.32
305.42	318.25	310.81	314.46	313.69	320.63	308.16	317.24	304.3	316.1	315.79	316.35	308.95	309.13	316.79	309.01	310.06	310.84	314.27	322.71	315.06	308.75	313.12	307.35	316.68	309.39	309.17	312.74	312.39	316.62	321.51	314.11	313.6	320.06	314.43	319.41	310.04	309.63	309.01	315.51	316.3	326.91	317.61	319.43	314.57	316.8	317.43	307.31	303.73	314.28
322.16	318.54	317.62	321.59	324.75	318.51	318.35	320.95	321.94	326.8	315.92	318.17	313.61	317.8	323.33	326.31	315.6	322.83	326.72	316.09	320.64	318.78	319.5	319	325.94	320.96	315.05	318.43	318.35	319.36	317.65	317.98	318.75	322.84	316.4	324.63	319.54	317.02	323.51	318.56	329.89	322.12	315.98	321.85	324.75	315.02	319.16	315.33	319.85	314.11
334.83	329.56	327.1	329.27	327.41	325.44	340.45	329.35	325.42	321.95	321.91	327.62	331.29	319.88	320.81	330.21	324.87	330.88	328.89	323.22	331.79	326.99	325.74	323.69	330.53	329.51	330.01	331.35	329.7	322.55	327.22	323.35	327.85	330.88	326.11	328.82	321.41	321.12	329.88	329.44	332.34	330.44	328.44	324.58	332.61	326.85	334.89	337.03	332.43	327.77
319.51	314.01	313.2	319.53	314.33	322.08	313.98	316.19	308.59	313.94	315.31	315.87	322.29	315.57	316.4	321.59	315.49	311.43	310.54	316.17	315.68	316.97	314.2	311.09	328.34	318.2	314.53	313.27	312.38	316.3	314.1	312.45	315.56	307.03	317.14	315.89	311.63	315.3	315.3	314.62	315.28	311.08	317.12	310.8	311.94	314.52	318.32	308.06	315.65	323.85
302.38	305.78	306.01	298.76	305.3	311.3	306.05	299.65	309.34	305.25	303.97	311.81	305.78	302.37	305.33	306.61	307.1	298.3	311.33	305.82	304.7	302.44	296.82	308.24	305.74	305.98	300.46	313.95	310.54	304.22	305.15	302.87	305.81	309.62	307.21	307.67	303.48	303.88	308.81	305.64	301.45	304.63	307.78	303.21	303.71	300.26	299.26	299.62	311.31	297.61
325.56	313.6	313.95	315.04	312.67	312.88	309.26	321.75	319.84	317.23	312.28	314.82	320.94	319.13	318.44	309.48	313.16	317.57	315.81	313.91	312.99	317.3	322.93	316.48	312.53	314.15	320.05	314.66	321.32	316.84	322.72	310.57	310.22	321.34	307.51	317.93	307.91	317.21	316.34	318.04	318.58	314.43	319	321.69	313.67	311.18	314.54	320.56	317.87	313.03
303.56	306.56	300.69	307.47	310.44	314.67	312.36	309.93	307.07	305.3	307.13	307.59	308.25	306.12	302.43	306.08	309.87	309.19	312.44	312.7	308.96	310.26	303.64	309.1	309.37	309.14	317.61	307.84	311.34	306.4	309.91	301.93	311.77	306.91	302.82	315.28	308.41	311.86	311.78	317.27	313.97	312.53	302.84	308.41	303.86	318.67	305.69	309.93	317.76	312.79
307.03	309.91	303.32	312.74	304.28	305.02	311.29	309.03	308.18	315.84	310.35	308.42	300.87	307.53	303.92	310.26	312.28	311.33	311.23	308.44	305.09	303.63	309.47	308.77	308.33	310.56	310.03	299.92	313.99	314.36	301.58	305.71	305.55	296.04	309.35	303.9	306.38	309.34	310.31	300.65	307.02	302.11	310.89	300.68	308.75	304.79	311.56	305.13	301.28	307.28
317.71	317.84	327.23	318.77	316.44	323.28	313.17	321.37	318.47	327.18	312.87	319.42	320.92	315.08	326.16	320.26	315.82	319.42	319.9	317.68	317.7	318.04	318.32	319.97	319.83	319.08	319.09	319.42	320.29	309.14	314.87	317.3	318.87	316.99	317.49	319.14	325.67	317.37	317.81	315.54	312.3	308.43	320.75	316.64	314.07	313.58	315.35	318.21	319.51	316.15
309.05	306.54	304.2	301.86	306.84	297.39	307.48	307.35	307.64	306.85	303.1	307.07	302.78	302.89	310.05	306.16	305.14	312.54	303.96	308.89	310.56	307.41	301.99	304.29	307.8	301.14	295.88	303.33	304.6	315.63	305.51	304.38	314.99	299.83	305.64	306.32	302.6	296.75	304.22	308.88	302.51	305.3	297.34	305.05	310.94	303.46	305.15	302.22	307.14	304.3
316.61	312.36	315.34	314.88	306.54	306.5	304.57	310.85	301.48	315.56	311.62	313.95	307.53	303.78	313.62	313.11	310.01	314.68	307.15	308.75	304.59	309.6	311.68	310.08	314.97	303.94	307.98	314.86	307.4	305.29	311.94	311.52	312.35	311.87	305.23	304.45	310.63	314.09	311.59	302.48	311.02	309.74	306.64	309.82	309.13	310.83	310.43	314.49	311.32	311.48
313.56	313.19	313.28	315.61	317.44	306.74	310.73	312.74	311.91	316.51	319.57	315.47	312.1	313.73	319.89	317.21	307.7	319.44	315.79	320.79	321.57	309.93	315.82	314.34	313.12	324.43	316.93	314.56	307.69	317.43	311.81	317.77	318.49	313.63	315.71	315.54	311.08	311.09	318.02	316.62	316.35	315.34	324.41	320.82	310.85	308.24	311.96	312.96	326.42	317.59
315.07	320.76	312.02	315.13	312.26	313.11	320.79	316.41	315.52	315.67	319.37	315.77	313.63	315.9	314.23	312.09	321.36	316.74	319.74	318.03	317.68	311.49	316.19	321.55	318.84	321.57	317.31	317.92	316.98	312.03	310.51	309.05	313.17	310.91	313.99	318.59	312.19	310.21	307.45	312.52	312.12	312.75	315.98	312.55	307.81	315.94	308.08	314.74	308.28	316.51
311.18	304.71	308.4	308.63	304.51	306.61	306.1	307.11	309.83	310.2	308.81	309.39	313.46	310.64	307.26	306.83	319.23	310.75	310.73	311.89	309.88	304.08	310.37	314.21	305.35	307.93	304.93	310.25	307.93	311.56	313.66	313.04	309.23	307.33	308.27	307.67	309.82	312.64	318.04	302.06	305.5	305.21	305.37	316.28	312.84	310.58	309.19	312.34	313.96	313.57
299.77	300.7	294.38	308.84	304.05	304.45	303.94	300.49	302	299.57	296.58	303.82	304.78	304.23	299.36	296.34	301.12	299.04	299.88	295.38	305.66	300.63	303.64	292	302.69	301.86	302.44	294.4	300.95	301.27	303.62	299.1	296.2	295.36	305.6	304.08	303.28	302.65	307.89	302.58	298.61	307.36	303.41	300.34	301.79	298.27	301.27	292.39	301.47	293.61
295.65	300	299.59	297.31	303.33	301.36	305.1	304.55	302.35	295.74	305.66	302.58	305.69	298.87	295.5	299.2	302.85	298.16	304.57	307.48	304.75	308.15	292.24	297.66	300.05	301.53	299.11	303.33	301.93	304.01	299.02	303	299.04	300.53	302.53	299.45	305.22	307.55	301.96	301.78	308.06	302.75	302.74	297.33	299.94	305.79	301.47	299.32	302.89	301.5
322.88	331.48	324.6	325.4	330.55	321.28	326.67	328.12	331.63	326.92	327.27	324.13	326.76	326.13	325.48	326.78	328.83	313.65	329.09	332.59	329.9	332.63	327.32	322.29	327.71	327.71	330.65	329.03	331.15	324.31	329.85	329.14	333.41	328.94	327.88	327.06	324.05	325.47	329.28	333.37	325.3	324.33	331.56	327.62	332.11	326.45	328.4	330.16	331.68	324.39
303.67	306.35	312.75	305.54	301.28	307.3	300.66	303.45	310.48	301.83	313.14	302.58	308.67	305.56	308.57	314.02	311.12	299.93	309.04	306.51	308.62	306.52	299.9	300.8	309.97	302.71	310.15	308.24	299.05	306.51	307.67	298.92	311.34	303.27	302.73	306.22	301.98	310.12	303.85	304.32	303.63	302.72	310.99	308.73	310.2	299.45	296.49	303.31	308.78	306.68
301.03	306.44	304.29	300.59	304.87	300.87	302.17	305.28	301.83	300.54	308.26	308.26	300.64	309.34	306.38	305.03	306.55	309.09	301.26	308.44	301.04	305.6	306.11	301.93	309.62	310.47	296.8	309.32	306.04	305.6	303.33	298.99	302.71	302.18	304.66	302.64	302.42	311.51	301.63	299.92	302.85	300.18	297.19	303.31	304.18	305.17	296.75	308.11	308.97	309.03
321.24	326.55	327.12	329.51	326.58	324.48	321.23	329.11	318.6	331.72	324.33	319.37	328.87	322.71	316.84	320.75	325.73	325.68	326.23	323.27	320.13	330.64	328.33	318.28	325.11	325.22	329.85	326.19	326.53	319.99	324.61	322.11	324.23	316.27	320.55	328.86	323.96	324.22	334.34	323.26	326.35	326.7	314.78	318.17	318.84	322.55	325.74	326.23	323.7	327.46
316.01	314.9	316.01	325.12	315.42	317.48	320.69	314.89	312.76	315.81	326.23	316.41	321.86	317.02	319.57	323.34	323.14	319.74	327.12	315.92	319.49	315.81	312.04	314.24	324.69	316.69	315.58	322.52	318.72	315.66	320.49	321.15	316.35	311.6	316.65	317.89	316.75	312.48	317.65	312.85	318.96	322.76	314.52	313.83	311.74	317.89	320.13	316.36	319.5	320.24
312.01	317.32	316.35	321.36	313.35	304.78	316.89	314.54	320.08	314.46	312.59	319.08	318.52	316.85	312.09	316.44	314.74	313.63	321.26	317.09	315.34	309.24	325.32	317.47	320.29	319.78	322.44	313.12	315.85	309.39	317.24	302.66	319.95	315.02	323.89	315.7	320.66	311.96	309.5	317.43	317.26	319.35	310.15	314.96	313.66	320.13	314.12	325.11	312.8	313.81
308.99	312.83	310.2	313.36	309.34	304.31	310.86	308.01	313.93	308.74	310.25	312.63	309.93	312.25	299.7	310.93	307.02	308.61	308.16	304.48	306.64	314.86	307.99	313.35	305.79	305.28	300.62	314.22	303.95	303.79	306.97	310.3	309.67	310.56	308.75	308.41	310.55	312.23	310.64	312.58	301.32	310.22	305.6	312.82	306.22	313	311.68	309.33	307.57	304.98
312.81	311.94	317.01	314.75	311.36	307.99	306.52	309.09	311.13	310.69	312.66	312.54	307.12	314.23	308.54	312.84	306.99	309.47	314.69	311.08	314.95	312.5	318.59	311.52	302.03	312.06	316.25	311.89	310.06	310	313.85	315.88	319.73	310.55	316.49	319.94	315.7	306.88	320.71	314.41	315.63	309.87	321.22	309.18	315.59	318.64	319.65	310.77	314.37	314.78
301.92	296.97	301.35	306.62	299.48	293.07	303.65	301.61	299.02	298.6	297.52	297.54	298.29	300.64	294.24	298.27	299.72	298.03	296.19	298.38	298.67	297.51	294.78	297.79	302.16	302.19	302.56	298.25	305.47	300.52	301.98	299.73	293.69	298.52	300.53	297.67	305.38	296.93	302.45	302.46	295.69	295.1	307.28	296.59	296.05	303.82	298.34	296.42	300.98	295.88
326.5	330.19	330.04	328.33	325.44	338.78	330.77	326	322.4	326.84	329.48	331.17	332.65	327.95	323.81	323.94	329.5	329.66	331.34	329.79	325.76	339.13	330.94	331.11	329.57	327.11	332.81	330.11	334.59	323.54	321.22	328.13	328.06	332.81	328.84	332.49	331.68	324.7	324.33	323.8	333.01	324.84	331.9	331.79	329.19	330.91	326.04	323.54	327.87	327.77
310.76	305.84	294.87	303.22	304.42	303.99	304.24	304.31	302.03	300.93	299.6	293.58	308.12	295.77	297.32	296.53	301.45	300.24	298.6	302.29	302.41	300.64	298.59	303.12	302.15	296.93	297.66	299.85	298.58	306.03	301.4	299.91	297.23	304.52	301.94	301.21	298.52	303.26	306.18	307.19	303.82	303.13	302.3	297.43	304.53	299.88	296.31	298.92	297.95	305.47
310.18	311.52	309.3	310.13	307.83	312.56	312.67	318.87	309.74	305.58	306.44	310.82	315.47	308.02	317.78	311.26	311.94	302.49	313.86	303.54	307.97	309.29	309.56	305.79	313.95	312.26	305.07	310.68	311.56	311.38	313.12	307.38	307.74	316.65	310.75	315.03	302.92	318.3	308.32	316.29	307.07	312.72	311.15	310.81	313.97	307.07	318.75	306	318.11	313.11
318.66	309.12	309.96	322.73	308.09	318.9	314.18	318.87	303.41	314.22	314.36	314.04	307.68	315.77	308.63	312.02	311.51	308.57	311.3	312.62	316.28	316.88	316.56	308.27	308.89	314.81	310.62	312.21	311.71	312.93	306.3	310.75	318.04	315.18	312.04	310.16	310.69	319.63	311.78	312.35	309.54	312.19	309.21	311.47	313.63	314.64	317.12	311.41	314.85	320.48
317.43	318.63	323.08	319.87	320.73	314.84	315.66	321.26	319.65	313.3	323.89	319.18	316.88	321.3	320.05	321.52	319.79	311.34	317.25	316.85	316.23	322.46	319.28	318.02	317.57	321.04	318.19	323.22	315.12	314.71	324.44	314.98	315.83	320.83	310.53	322.74	319.57	323.68	315.83	316.51	314.11	319.85	315.67	319.59	311.65	320.81	320.17	318.17	316.9	322.89
302.7	304.06	308.05	308.74	303.79	307.43	299.05	298.44	306.39	309.77	300.9	309.35	311.76	305.67	297.38	304.34	304.57	305.43	309.66	311.67	299.33	303.25	302.95	298.45	308.72	302.5	301.77	307.72	305.99	304.36	302.78	300.39	302.58	304.6	304.74	306.13	307.83	304.48	299.74	305.58	300.4	304.29	302	301.04	302.6	297.88	299.61	306.91	306.73	303.54
320.5	310.9	309.72	304.82	319.72	308.58	319.78	310.77	310.29	316.32	309.38	309.9	313.92	314.31	305.22	313.29	304.54	310.06	312.78	310.35	315.18	311.89	314.17	319.94	311.21	308.05	318.48	310.97	311.44	314.37	312.69	315.13	305.35	315.7	317.08	312.83	313.65	313.12	319.34	313.05	315.64	308.02	312.91	313.57	316.58	318.64	324.71	319	309.73	309.59
303.4	304.98	302.21	307.74	304.59	307.17	305.4	303.25	310.56	305.91	307.63	303.34	306.49	302.68	300.04	303.24	305.25	313.21	308.49	300.27	314.4	309.99	303.34	307.02	300.38	304.14	293.29	305.55	311.06	305.25	300.39	302.52	302.25	310.76	306.61	301.16	306.64	303.57	298.16	296.82	303.28	307.74	305.86	307.37	311.48	300.77	304.01	302.54	300.39	306.97
296.39	299.78	295.04	306.01	305.23	307.93	305.11	306.3	310.89	300.96	303.5	305.1	306.07	297.92	305.49	306.05	303.95	305.11	305.74	297.21	297.66	309.46	298.28	303.94	298	308.08	302.14	305.15	298.18	299.41	308.58	306.26	305.05	299.11	302.37	300.53	299	302.89	309.26	304.78	303.21	303.82	305.07	301.83	302.92	299.64	309.65	303.07	301.7	298.18
308.29	301.81	317.05	302.41	304.79	302.18	308.62	308.98	301.04	307	299.13	302.49	299.93	304.9	297.75	305.27	307.55	302.23	307.2	304.72	296.37	301.6	302.27	310.47	302.15	309.37	316.03	300.2	305.3	304.29	297.33	310.52	308.68	309.51	310.07	311.05	298.12	303.67	307.58	305.79	303.01	303.34	302.17	297.51	302.73	310.03	306.37	305.55	304.59	304.73
305.9	306.02	305.62	310.93	308.55	300.03	307.08	302.97	308.47	304.85	301.68	302.92	299.91	297.7	303.06	303.43	303.68	303.18	307.78	303.41	304.49	301.77	298.27	300.66	300.74	307.03	307.6	303.26	308.07	315.15	306.09	308.37	298.61	301.24	307.7	301.04	306.27	303.17	305.08	308.59	303.19	311.04	306.24	304.63	304.02	304.52	303.2	309.95	311.51	300.91
307.59	306.75	308.2	300.5	305.45	302.38	303.71	304.15	299.44	293.03	302.69	307.58	304.94	310.19	303.92	302.85	305.48	307.79	306.59	297.5	305.15	303.68	312.13	301.48	300.93	307.32	307.1	301.66	309.11	307.4	304.35	302.82	300.3	300.03	309.87	303.17	307.82	309.76	301.97	303.75	309.09	304.12	308.46	312.88	308.22	309.94	297.66	306.81	304.68	309.27
308.02	308.06	303.07	303.5	305.83	299.03	308.9	311.02	307.17	307.59	300.47	293.94	299.57	305.47	303.01	306.31	299.75	297.26	309.6	308.54	302.24	300.99	304.19	297.87	303.97	309.67	298.39	305.51	306.66	305.68	308.62	304.32	306.42	300	309.06	297.97	302	304.85	299.76	312.5	302.44	305.74	305.32	304.38	302.91	307.51	302.02	306.24	304.48	304.25
304.71	305.05	297.55	305.78	307.04	306.22	299.43	311.61	302.64	303.89	309.94	306.02	308.7	310.24	304.67	305.72	298.32	307.08	304.49	305.58	304.38	307.75	309.52	308.05	307.97	312.08	308.64	306.46	306.97	307.5	302.46	311.18	305.33	307.75	302.83	300.12	306.1	305.74	304.76	307.29	310.91	303.89	305.44	305.96	309.31	307.53	306.82	310.14	309.63	306.78
321.47	314.15	317.73	317.84	323.87	322.36	314.66	313.16	318.48	317.3	318.52	319.07	318.31	324.26	316.03	315.34	314.07	318.42	315.56	325.77	313.67	324.33	317.42	316.44	317.44	321.02	319.8	312.09	317.75	316.28	320.21	316.94	320.05	318.33	323.46	318.63	321.18	321.03	322.32	317.44	326.6	319.63	313.38	317.28	317.31	322.82	320.16	319.17	325.69	310.45
304.53	313.52	307.65	309.37	311.03	303.89	308.76	303.05	302.36	307.79	303.44	304.29	303.61	314.48	300.7	305.72	304.6	307.23	306.92	312.03	308.97	306.71	301.03	306.89	311.94	305.56	309.61	304.03	306.72	306.45	311.36	310.35	312.73	306.53	307.33	306.71	305.14	302.32	313.04	301.14	306.65	309.13	305.93	308.29	306.77	307.9	310.03	306.39	308.19	304.83
327.58	319.59	325.3	323.42	321.41	328.77	318.84	322.23	316.66	322.99	319.55	313.87	319.23	328.11	321.54	323.51	322.75	330.28	328.93	327.58	321.11	328.74	322.79	329.02	324.51	324.91	323.14	320.95	329.94	328.15	322.36	325.02	320.63	324.56	325.77	321.81	320.93	321	325.8	319.9	322.21	329.98	324.21	323.16	319.76	326.83	323.79	319.92	325.32	323.97
312.91	304.94	312.59	311.25	313.19	318.71	312.86	308.98	306.92	316.35	316.69	313.72	306.73	311.94	318.21	317.73	315.84	313.78	311.88	310.71	315.37	309.04	310.63	313.09	313.07	309.42	316.44	306.3	312.24	313.53	315.69	313.33	308.94	314.94	312.94	314.13	317.27	316.59	311.83	317.27	312.48	311.5	319.21	311.81	316.99	312.14	318.23	311.38	316.28	312.51
302.8	301.95	295.05	296.12	295.63	299.03	300.48	300.2	300.58	300.7	295.44	295.6	301	297.84	291.49	294.33	292.53	300.39	304.2	300.55	299.08	293.91	299.77	307.03	300.46	299.21	295.23	296.76	303.62	305.94	300.25	305.21	301.35	305.11	299.13	297.87	303.61	300.94	297.2	298.56	299.03	299.64	308.67	304.95	307.32	309.14	301.04	300.28	296.95	304.98
314.99	315.8	326.18	311	308.01	310.77	313	315.36	311.08	315.67	311.59	314.49	312.57	318.08	307.6	309.85	317.23	313.93	312.02	308.57	314.54	316.91	318.91	322.08	314.84	316.78	320.62	306.27	311.87	312.45	317.46	316.83	315.45	313.46	315.47	310.74	314.96	319.43	312.96	311.71	313.61	312.98	310.99	319.88	311.79	320.59	316.92	307.22	312	318.86
304.25	299.85	306.88	305.73	306.15	305.91	306.75	302.83	305.02	301.54	308.07	309.15	305.27	307.39	302.56	301.78	308.94	303.8	300.41	306.56	302.65	295.31	301.27	303.56	298.1	297.21	302.08	304.02	304.04	302.42	303.37	296.98	304.34	300.28	303.6	304.59	303.81	309.96	303.02	303.05	300.15	297.18	302.84	302.42	300.61	299.45	306.09	305.16	309.95	304.88
303.27	313.71	303.01	308.23	304.21	308.26	311.33	311.93	305.35	305.68	308.11	309.95	311.6	308.4	309.9	307.68	309.63	304.85	314.97	312.17	304.42	314.91	309.73	308.76	312.15	309	307.93	301.91	303.88	309.11	310.94	310.67	309.48	308.56	306.51	310.24	303.04	311.87	307.7	315.22	315.16	308.24	304.99	313.64	307.27	307.01	304.18	310.03	319.87	302.94
288.12	295.11	293.19	290.17	289.95	291.51	290.63	294.87	294.32	288.01	299.02	288.23	293.24	293.82	301.2	297.08	294.59	301.1	302.3	289.53	296.23	296.52	290.23	304.58	294.06	296.58	289.7	293.04	294.66	293.81	297.07	288.52	291.66	293.84	298.1	291.14	291.46	290.37	288.57	296.42	302.49	302.28	295.78	295.21	288.58	295.07	296.24	292.79	296.66	291.6
303.96	296.23	298.95	293.06	300.89	297.04	297.92	291.84	293.29	302	290.66	296.13	306.23	296.65	296.13	297.27	295.56	302.96	300.76	294.82	296.13	308.18	301.84	297.76	297.05	298.93	296.08	307.25	303.05	299.25	292.48	297.76	294.11	303.93	304.82	303.06	301.67	298.34	294.8	302.87	302.69	301.48	310.01	296.66	297.21	303.33	299.77	304.55	301.16	298.38
303.75	304.73	303.36	304.61	301.62	295.51	307.94	310.13	300.88	304.8	298.59	302	305.05	305.16	304.83	302.47	300.31	301.54	300.65	309.83	312.41	300.71	306.92	299.21	308.09	307.07	308.35	301.42	302.55	308.49	308.19	298.02	303.1	309.57	300.15	299.07	300.53	306.3	304.55	307.66	301.77	305.05	300.73	299.37	304.49	301.1	306.42	299.44	307.94	305.29
331.7	332.73	328.6	325.7	329.46	325.1	330.61	337.23	335.26	328.77	327.12	328.89	328.48	328.26	325.86	329.73	320.35	325.3	330.33	330.08	331.06	324.6	324.92	328.74	328.25	334.6	324.78	328.17	326.86	328.06	332.42	327.7	336.92	325.32	327.77	326.57	331.78	326.52	327.65	326.98	328.66	328.5	322.84	319.14	329.58	323.84	324.49	326.48	322.63	324.5
318.92	320.98	315.1	316.99	320	320.45	316.15	317.71	317.12	318.79	323.46	314.68	320.5	320.24	324.65	319.8	319.49	324.55	324.62	322.29	316.86	320.03	321.52	322.65	313.17	316.98	316.81	315.73	314.61	323.76	320.11	322.86	322.39	315.52	318.49	313.52	331.04	313.82	314.2	322.91	327.15	320.53	319.89	320.28	317.01	318.33	321.47	316.53	322.61	320.93
296.08	292.27	295.1	290.92	296.11	297.95	291.05	290.88	290.82	297.69	287.56	294.08	295.38	304.06	296.63	299.05	292.21	295.03	292.05	300.7	293.43	288.81	298.68	297.52	294.47	294.78	294.09	291.98	297.9	295.06	286.96	293.91	297.35	294.75	291.16	303.89	303.8	292.31	293.8	293.56	297.67	297.56	297.54	293.65	290.08	290.81	295.94	297.24	292.26	290.16
308.95	305.66	312.72	303.3	318.18	316.61	323.72	314.55	316.8	314.35	315.24	317.95	308.96	315.23	304.89	309.95	310.54	308.93	316.22	303.36	310.67	317.81	306.57	314.65	319.1	309.74	311.94	314.28	314.81	310.06	311.51	305.42	312.15	310.85	317.19	313.07	307.56	315.65	312.98	310.43	305.58	312.95	314.77	316.96	315.12	310.44	313.28	313.62	311.71	312.73
311.53	313.46	308.54	309.22	319.18	319.47	310.49	314.82	308.04	313.78	313.43	311.07	306.07	306.18	316.92	306.61	313.38	307.11	310.81	305.66	307.85	308.26	304.55	308.34	307.33	308.2	313.92	313.29	309.05	318.55	304.48	316.23	304.98	312.85	314	311.16	298.8	310.77	319.25	313.11	310.29	317.09	311.08	315.31	307.92	309.52	301.06	304.53	303.49	304.98
294.69	300.2	293.24	297.01	297.53	302.36	293.52	290.52	291.73	295.92	297.66	296.9	293.1	297.85	295.45	285.27	298.51	289.38	297.96	298.71	293.53	296.02	291.99	293.78	297.18	296.02	294.4	299.87	302.26	299.32	294.11	295.28	298.16	295.08	290.72	301.12	294.6	290.05	291.38	288.86	294.32	286.89	290.11	296.87	293.94	300.4	290.8	294.01	294.41	291.95
317.61	320.46	313.29	310.97	316.26	315.07	311.86	321.73	314.98	318.01	316.72	321.98	318.82	316.58	310.32	326.84	319.23	319.57	313.5	312.14	314.46	321.14	311.52	318.74	308.91	316.21	317.88	313.16	319.99	317.06	314.43	315.88	325.35	318.62	320.33	322.56	321.9	314.07	317.83	322.06	316.15	314.4	313.94	314.58	314.31	313.72	317.34	315.19	317.48	319.29
301.96	288.85	293.88	307.83	294.6	303.41	295.13	291.38	296.59	304.86	294.69	299.34	294.77	295.6	298.31	303.71	295.78	298.55	302.34	303.56	295.24	301.39	301.75	296.59	298.2	296.03	297.41	299.34	297.87	302.25	292.49	296.75	304.31	297.07	290.2	297.08	293.42	295.12	305.86	296.88	297.4	302.67	297.58	296.18	295.53	293.91	298.76	301.73	296.82	295.87
306.81	303.8	306.23	303.1	297.51	310.71	306.42	308.02	304.18	303.72	301.78	302.7	304.05	305.52	303.57	297.23	311.45	300.72	300.08	307.42	305.39	305.81	302	315.94	300.81	306.6	298.69	302.71	305	301.31	304.36	304.39	303.35	294.2	301.42	308.12	304.05	304.44	302.8	312.79	303.77	304.24	298.07	298.55	308.95	303.76	302.83	304.29	300.47	305.94
317.45	313.87	308.75	310.63	319.94	318.52	313.4	317.41	319.78	317.12	321.34	317.05	316.25	311.18	321.08	311.24	310.12	309.12	316.42	315.16	316.88	312.94	314.72	319.51	317.89	313.68	322.68	315.83	318.77	310.72	311.71	316.48	313.42	312.06	318.14	316.92	310.94	318.8	320.96	311.57	319.8	318.57	310	326.05	314.34	314.64	321.89	319.44	319.37	321.84
312.09	317.27	317.5	317.92	309.57	314.15	321.85	319.77	315.46	321.48	316.21	310.63	310.85	309.59	316.89	315.75	317.41	317.22	316.55	311.18	316.56	314.85	314.21	314.2	312.3	321.13	314.29	321.71	312.91	313.12	312.42	316.33	315.26	318.93	315.13	314.11	313.07	315.57	313.08	314.43	317.15	321.36	310.05	313.33	313.8	318.06	314.94	319.6	319.85	312.73
315.94	312.15	313.3	314.99	313.88	314.39	314.56	323.27	309.39	318.9	318.56	313.3	317.75	312.11	315.76	315.08	321.16	309.3	314.58	314.06	311.45	314.54	312.84	312.42	316.77	313.34	310.12	309.54	308.89	317.83	319.7	320.27	312.12	321.61	310.9	311.88	314.17	319.42	322.19	311.82	313.51	320.99	314.48	314.48	315.24	316.67	312.61	311.82	318.05	320.2
304.41	305.06	305.39	304.01	301.13	304.22	304.72	307.07	306.59	300.76	302.73	303.95	300.03	305.44	305.72	307.76	308.47	298.12	303.59	308.45	302.87	296.83	305.54	300.02	308	310.1	303.89	298.27	309.52	301.97	301.89	308.54	305.54	307.98	306.21	297.98	307.07	305.31	308.49	301.36	306.52	307.36	303.08	307.88	306.72	300.39	302.13	306.41	298.99	310.38
299	307.62	305.9	306.46	301.04	309.84	305.04	300.55	295.71	303.33	310.65	307.54	298.22	307.88	305.14	304.76	302.78	301.35	307.66	298.8	302.75	298.73	301.71	298.27	303.55	302.44	294.32	303.44	304.21	304.01	295.78	296.74	301.56	303.59	308.92	298.1	301.71	302.33	301.32	313.38	296.89	306.33	300.96	305.79	308.25	301.27	306.14	301.85	306.29	308.14
306.23	308.53	300.3	305.9	317.02	308.04	300.44	307.86	306.67	309.39	299.99	298.25	298.12	308.84	306.45	307.91	308.21	306.34	309.87	306.13	303.25	308.5	304.21	298.58	303.36	308.87	305.32	305.04	304.38	307.05	308.74	304.22	303.5	301.18	302.6	304.28	304.31	305.76	312.54	304.49	304.79	299.48	305.56	302.37	314	311.92	313.83	306.67	303.86	310.62
312.31	311.45	317.31	312.81	305.23	315.64	316.33	315.06	319.6	310.55	318.95	314.98	315.99	322.64	318.47	313.41	312.51	308.28	315.83	320.78	312.72	318.16	313.25	314.44	312.95	325.4	321.39	313.68	309.81	324.47	315.17	316.3	315.04	315.38	313.23	316.53	310.34	312.81	312.1	316.62	312.82	320.24	318.78	313.26	313.97	312.86	315.4	315.05	311.84	317.61
306.73	310.63	306.16	309.58	307.64	318.37	312.83	313.3	311.85	306.41	314.69	310.26	307.71	312.93	312.43	314.79	309.93	310.2	303.96	310.79	318.93	315.8	313.87	305.51	317.23	308.36	309.83	301.89	312.59	310.5	305.34	312.31	306.28	306.54	307.94	311.54	314.24	312.06	307.95	306.33	310.46	308.42	313.84	307.92	313.69	313.69	316.94	306.8	302.35	313.59
309.4	309.63	311.05	305.7	308.63	312.87	309.02	301.08	300.07	301.97	303.95	303.42	308.56	307.73	307.69	307.46	301.62	303.26	304.9	303.87	304.98	305.08	314.22	303.69	304.16	306.54	308.36	309.64	312.58	298.95	303.37	304.66	308.95	305.07	309.58	299.58	305.66	304.89	298.74	308.81	306.02	302	306.43	302.56	302.35	309.38	306.43	305.51	313.1	302.07
305.5	300.64	297.08	298.22	309.02	301.68	296.66	298.94	302.26	303.2	304.72	300.97	298.51	303.59	298.71	301.94	306.63	299.25	301.19	303.04	301.01	299.68	299.06	297.96	302.94	304.68	303.76	300.64	295.36	301.13	304.91	304.84	299.56	306.93	301.73	305.91	302.93	304.52	302.37	306.63	299.93	311.15	305.31	300.01	305.9	303.9	299.64	301.89	302.05	299.28
303.36	294.26	302.79	297.43	307.07	303.02	302.48	301.96	300.06	295.15	300.61	306.7	299.83	303.56	310.27	307.21	308.76	300.95	302.99	308.25	295.4	298.86	298.27	301.12	303.81	297.45	298.45	305.13	304.72	298.3	306.05	308.79	305.76	306.42	302.43	307.54	299.05	299.56	304.07	297.19	300.87	308.37	302.85	302.17	311.28	300.37	301.16	303.46	299.12	304.74
303.51	307.97	305.12	305.04	303.61	309.88	305.15	307.05	301.26	306.25	294.04	310.77	315.29	299.96	304.06	304.71	311.24	304.07	310.69	306.68	303.18	301.81	304.62	302.46	306.86	308.23	305.51	313.02	307.03	311.73	310.37	304.7	297.96	304.08	302.09	306.88	304.41	304.18	304.14	304.91	299.63	303.34	298.52	307.48	302.92	302.23	305.07	308.2	304.88	303.29
298.65	295.6	295.1	293.78	296.25	293.77	294.23	299.02	298.89	288.88	289.81	293.59	296.75	300.94	285.94	294.69	297.33	297.76	292.25	295.71	294.18	297.93	298.55	299.42	301.35	293.67	293.17	304.58	293.85	292.01	297.24	291.19	291.26	284.3	291.72	292.64	292.39	294.62	290.66	290.59	298.09	298.76	294.79	291.84	300.22	289.39	290.33	290.52	295.09	296.07
296.82	298.51	301.06	300.88	302.01	309.79	306.19	308.03	308.41	300.64	304.97	308.56	300.68	297.82	300.02	302.87	306.68	295.44	297.66	304.31	308.72	299.7	304.33	300.85	301.61	304.26	297.36	300.54	312.9	310.48	297.93	303.93	315.13	303.55	307.37	302.83	304.15	302.89	308.21	306.39	301.07	307.53	305.91	306.8	309.78	298.62	303.16	303.87	299.46	303.61
306.08	302.31	302.9	298.4	300.33	301.64	305.29	301.27	306.58	300.25	296.71	299.49	303.4	302.57	307.42	303.15	299.41	295.13	304.9	304.5	306.11	300.15	299.25	307.58	291.76	307.75	302.44	298.98	303.09	309.09	301.07	297.06	300.12	302.51	307.34	300.09	302.72	304.71	301.66	303.43	298.72	303.28	299.82	297.67	305.67	303.75	306.76	299.65	302.75	301.29
292.43	291.91	287.83	299.86	296.97	298.7	293.63	300.76	290.91	301.45	293.73	295.09	292.65	295.72	297.32	295.47	293.49	292.87	292.38	300.33	294.74	300.29	300.49	290.58	295.1	297.79	297.37	297.42	293.69	296.6	293.89	289.77	291.02	297.63	298.78	297.85	292.44	296.41	296.77	298.18	300.92	298.02	290.54	299.17	292.08	290.68	290.71	295.38	292.36	296.97
300.71	296.87	302.62	294.8	304.92	296.08	300.26	302.88	302.91	304.46	299.23	298.14	296.59	300.49	308.07	306.67	297.13	300.73	301.67	312.01	301.73	301.61	300.58	310.49	307.86	299.44	302.54	303.15	300.1	305.65	293.11	295.55	309.09	309.66	298.45	310.8	301.15	297.23	300.74	297.32	298.23	303.52	302.09	298.37	297.03	298.39	303.34	302.7	299.7	308.54
298.5	293.62	298.96	293.65	298.34	301.98	297.38	296.29	288.96	298.82	300.9	296.2	296.14	300.81	292.01	295.01	297.77	304.71	296.15	294.93	294.46	295.24	294.05	297.73	296.14	296.18	298.32	301.73	297.89	293.56	301.39	294.25	296.59	296.49	299.89	299.01	298.11	298.51	292.58	299.25	296.48	291.12	300.62	295.9	294.93	296.95	299.43	289.68	301.18	294.72
309.72	320.89	311.54	315.1	314.15	315.07	311.54	319.8	315.75	306.87	318.4	310.63	311.23	314.15	311.1	319.48	306.93	316.04	310.4	317.29	316.94	317.62	313.43	317.93	313.28	315.15	307.4	309.31	310.91	315.24	318.96	314.43	324.21	314.05	313.75	315.13	315.52	313.95	316.93	303.38	311.89	316.6	317	312.88	312.58	313.24	307.98	318.33	318.18	308.7
308.79	309.37	308.49	307.77	305.41	307.12	299.92	301.62	303.9	305.77	300.35	310.02	305.7	305.36	303.66	305.42	305.36	303.79	304.05	309.08	304.8	311.06	304.57	307.07	305.08	293.95	308.4	307.83	307.3	308.34	311.16	304.74	306.54	300.13	300.98	302.39	305.19	310.2	300.39	306.88	301.81	310.96	310.19	305.45	306.37	305.6	310.19	308.37	305.03	302.89
311.53	315.05	317.13	314.83	316.68	316.33	323.41	317.03	310.89	319.58	316.62	322.56	318.21	316.1	318.15	314.05	318.08	315.06	313.38	316.25	314.92	315.69	314.31	319.05	314.27	318	318.68	319.02	309.93	309.84	316.31	313.79	318.51	319.79	306.84	314.61	315.27	316.44	313.63	317.5	315.77	321.47	317.28	319.94	318.04	313.79	321.76	309.96	316.34	312.22
307.39	307.82	300.94	311.64	301.9	304.72	307.59	302.36	310.38	305.5	305.41	306.07	301.05	307.79	305.37	308.12	307.74	302.55	313.7	304.25	311.13	309.79	307.88	313.34	306.01	314.36	308.35	306.87	299.77	308.08	305.17	304.44	307.75	304.19	307.83	311.23	301.9	308.85	308.73	303.02	306.05	302.82	300.98	307.99	306.72	310.41	305.33	301.84	303.82	309.97
303.96	303.1	297.62	306.58	299.46	304.6	306.1	305.07	293.55	302.1	302.52	300.48	309.44	304.38	303.93	300.03	301.79	301.11	305.22	306.56	308.86	301.66	304.82	302.05	304.18	301.11	306.42	303.32	307.7	301.5	302.83	296.78	302.98	297.44	296.95	307.2	298.11	304.49	299.2	296.09	306.24	307.74	303.5	308.22	307.69	299.64	300.29	315.67	306.04	306.02
317.39	309.21	312.04	307.18	309.27	312.78	317.71	308.41	311.02	315.47	316.55	309.85	312.4	310.26	316.55	317.67	310.56	306.72	305.79	309.02	316.63	316.32	314.98	315.13	308.46	314.98	312.64	305.26	314.86	311.37	309.56	308.07	316.35	305.7	315.72	315.06	317.62	312.72	314.12	307.3	309.33	307.35	308.06	306.12	312.35	313.24	312.47	319.44	313.02	313.14
317.04	319	318.22	317.66	325.04	314.86	323.46	324.28	313.48	318.64	318.7	321.03	315.32	318.84	325.6	320.7	320.31	320.82	311.19	322.75	318.89	321.73	316.53	316.17	320.88	318.2	325.37	319.92	319.6	325.55	316.92	316.78	315.28	314.47	314.75	320.71	317.49	312.74	316.83	319.41	319.75	316.12	319.5	319.69	323.87	321.89	313.94	322.02	322.91	309.47
303.98	302.81	306.36	299.35	307.13	312.97	303.04	307.4	301.09	305.24	307.26	298.8	312.01	308.02	299.35	302.35	300.47	304.34	301.09	298.29	303.74	302.52	303.15	300.56	301.85	304.11	298.47	295.19	305.53	303.71	297.69	298.61	308.6	309.43	307.86	306.24	297.95	300.35	299.34	304.16	303.83	299.44	305.22	302.07	301.98	304.78	298.6	308.31	302.07	308.26
317.11	317.82	310.96	318.88	320.59	310.4	311.58	304.99	327.13	310	321.41	322.6	318.11	318.39	309.89	324.63	319.79	317.48	320.53	313.38	318.5	313.29	308.97	318.69	318.21	315.26	317.5	314.23	313.07	319.96	320.58	315.98	319.12	315.61	316.61	317.51	316.54	322.91	325	319.89	319.67	316.87	310.22	312.71	315.58	319.29	314.63	320.36	307.84	320.8
310.87	314.45	316.41	312.95	316.25	316.75	313.15	312.26	311.97	318.64	308.82	317.54	311.85	313.77	313.59	318.72	306.63	317.97	311.55	318.24	309.96	317.95	314.32	316.01	324.32	322.97	320.43	310.22	306.8	311.61	311.7	311.71	312.33	316.71	324.04	313.78	309.28	317.54	307.16	303.59	311.31	308.68	313.37	310.78	317.88	313	313.25	315.27	316.1	311.74
314.71	318.02	318.63	308.93	313.4	313.9	313.14	317.34	315.64	320.21	312.65	316.58	311.62	314.03	314.52	316.9	313.72	315.24	317.84	315.26	314.67	323.32	316.38	309.63	317.66	314.39	317.2	309.51	312.91	320.82	319.82	310.04	319.24	320.65	309.77	324.75	311.28	320.13	314.48	317.31	314.13	310.56	319.36	311.57	313.22	315.4	309.65	316.52	308.64	311.88
311.8	318.83	317.21	319.25	311.6	320.77	322	322.14	323.16	316.23	319.85	315.07	312.97	324.4	314.22	317.67	313.93	319.44	318.24	323.42	323.79	314.03	313.47	319.39	307.34	312.42	317.5	315.38	322.19	312.38	322.91	319.3	319.54	319.13	315.76	320.01	313.78	316.93	304.55	311.82	319.37	321.29	322.47	318.76	313.2	313.97	321.09	318.25	313.98	322.35
297.88	300.69	310.51	305.03	297.85	306.05	300.55	300.29	296.54	305.11	303.49	305.26	300.8	305.32	300.79	303.59	304.58	295.51	303.65	301.64	296.91	305.41	303.16	295.78	309.8	299.77	307.01	302.75	308.74	304.71	309.04	305.81	308.79	297.5	297.4	305.42	302.5	302.88	314.6	304.77	301.85	295.49	313.28	307.89	304.55	303.86	300.99	297.26	302.24	299.55
308.12	302.68	309.4	305.81	307.79	305.39	306.69	301.62	309.61	299.33	300.2	304.08	309.34	306.09	305.82	304.89	312.87	305.59	302.83	307.31	306.46	306.46	307.31	303.64	307.02	307.52	301.47	303.43	310.33	305.2	299.95	306.95	310.39	296.85	299.09	303.05	302.47	310.53	308.6	304	305.51	305.25	305.28	305.85	311.6	303.7	299.51	298.96	306.3	305.52
320.12	317.98	313.62	314.16	316.85	316.31	316.25	315.02	318.42	323.5	320.28	322.41	320.21	313.68	318.21	316.98	318.76	318.66	318.71	321.37	314.93	324.06	318.9	320.43	311.51	316.1	311.48	317.88	321.58	316.69	313.18	321.05	312.78	321.96	306.46	322.47	318.36	317.58	317.3	319.83	318.25	313.18	318.42	319.49	318.73	323.13	317.89	323.1	315.05	314.7
303.82	302.54	302.56	303.97	301.51	306.9	303.16	302.59	306.16	308.6	310.25	312.43	299.24	299.55	303.34	297.27	309.55	306.98	308.12	308.69	304.01	302.93	309.44	303.33	303.49	310.2	303.3	304.01	307.72	310.13	301.62	307.24	305.21	300.68	310.14	309.04	303.69	301.55	305.45	309.28	299.58	309.35	305.47	302.73	299.32	309.61	303.2	302.19	304.78	304.47
297.36	289	299.31	293.07	304.14	288.56	296.65	291.33	295.8	296.52	289.74	291.16	302.19	295.02	292.42	294.46	297.74	295.43	301.06	302.65	300.31	294.83	295.21	298.17	300.73	294.98	295.54	302.54	295.62	299.74	299.38	297.46	292.25	298.36	295.05	294.96	303.11	300.74	284.39	295.98	297.53	296.9	294	297.72	293.16	289.4	289.08	296.42	289.35	288.86
312.34	314.99	315.54	315.7	314.3	316.27	311.96	314.85	315.1	309.85	316.05	315.99	313.42	308.32	315.29	317.06	308.25	319.76	315.04	316.88	316.65	310.08	314.35	305.7	312.85	311.7	310.07	315.17	314.93	317.04	310.55	314.02	309.81	309.33	313.1	313.63	316.88	318.45	317.05	305.02	317.3	315.65	312.25	321.44	309.51	314.74	315.92	309.61	309.87	314.7
304.53	304.82	304.68	311.07	312.58	297.71	305	302.47	303.84	299.39	301.93	301.46	306.7	297.33	309.34	295.98	294.25	294.54	299.95	306.59	301.58	308.21	305.91	305.86	309.01	310.12	302.82	294.41	306.56	305.15	302.48	299.3	303.63	310.14	294.31	309.45	306.71	305.97	299.42	304.03	296.56	306.03	309.75	306.08	310.31	307.88	302.4	302.37	302.35	303.24
298.21	306.62	299.75	305.36	300	306.12	306.21	307.7	305.87	298.5	298.85	300.19	303.98	305.71	299.43	304.06	298.28	304.51	294.94	299.59	305.23	305.39	302.37	306.39	305.16	302.68	301.49	300.8	302.9	303.88	298.91	305.96	299.86	303.99	307.57	294.64	301.26	298.8	301.85	302.59	305.22	299.66	302.37	303.17	304.62	300.05	303.23	306	307.8	306.91
302.52	306.45	311.34	304.29	300.83	306.24	305.69	301.74	306.57	296.81	296.21	300.15	306.4	306.45	298.09	309.83	307.87	304.92	300.64	299.79	308.29	301.81	302.47	305.89	299.37	305.78	301.79	302.13	300.49	309.06	301.8	304.63	303.36	300.43	303.44	308.99	307.12	306.42	312.37	301.55	302.84	304.19	308.63	305.5	303.15	300.29	295.81	303.02	301.12	305.29
320.97	324.18	327.41	332.23	321.82	319.56	323.77	324.75	327.88	324.85	326.67	322.21	317.79	320.69	321.22	326.65	326.99	326.35	325.78	323.9	319.37	324.82	320.53	315.71	329.34	317.89	331.38	324.72	316.28	331.24	327.42	323.37	327.62	322.53	330.17	328.39	326.77	329.76	328.06	321.02	328.27	325.89	319.67	323.34	315.14	319.47	327.82	326.3	322.27	329.04
318.55	314.59	321.19	313.99	317.31	314.93	325.39	318.16	321.07	309.76	313.91	312.26	311.74	326.35	318.79	314.91	316.46	313.29	316.3	306.79	316.52	311.03	314.02	321.46	316.27	316.74	316.31	301.9	312.01	315.81	320.52	317.82	319.24	311.14	318.98	319.41	318.44	317.61	309.46	317.77	312.7	312.15	312.59	312.23	315.44	316.69	318.91	319.89	310.47	316.57
295.17	289.22	302.12	293.18	295.48	301.17	296.34	298.24	293	296.02	301.76	299.98	300.95	290.2	299.73	297.86	297.01	303.45	293.03	296.35	295.75	304.83	293.01	296.36	291.59	297.02	302.23	294.71	288.06	301.5	290.1	304.58	305.3	292.75	296.41	301.9	289.02	298.47	298.35	299.85	295.87	298.92	299.13	302.14	296.88	292.67	295.29	299.94	295.92	294.88
308.71	308.78	304.84	314.53	314.87	313.12	310.79	311.04	316.12	311.6	310.73	314.18	310.61	315.38	313.48	312.35	316.89	314.63	303.63	310.13	313.05	315.75	304.57	316.53	314.77	309.5	309.4	311.54	319.65	313.55	316.25	313.22	307.35	318.56	303.97	309.15	313.43	309.34	309.84	308.97	308.24	305	314.38	310.58	313.53	316	307.86	310.96	314.53	314.74
322.58	325.92	319.64	326.65	326.18	323.61	325.83	327.04	320.48	329.9	319.36	316.85	321.37	322.87	332.08	330.11	327.89	312.68	321.7	325.05	334.83	321.34	323.43	328.42	323.37	329.32	320.94	327.09	325.95	328.47	324.35	327.03	325.1	319.99	331.07	323.87	328.47	320.09	326.4	320.55	323.86	326.3	324.13	324.87	317.97	328.52	320.46	327.23	325.37	326.3
318.73	311.82	312.57	314.07	315.81	309.03	314.36	313.05	317.42	310.87	313.6	313.29	310.84	316.63	311.09	313.32	312.45	314.58	307.27	308.86	315.82	311.55	318.4	310.84	307.89	309.91	316.79	313.26	312.81	316.4	321.48	307.3	312.6	317.08	316.51	316.72	311.13	314.05	314.9	309.68	313.82	318.76	310.51	313.34	309.37	316.2	312.46	313.11	310.9	305.95
331.76	331.01	323.96	323.62	321.41	331.08	328.31	326.69	329.35	333.1	320.87	316.23	328.16	328.4	322.79	324.91	326.97	330.89	333.59	325.6	334.29	324.63	323.86	332.25	331.43	332.28	323.75	327.09	328.59	321.32	323.33	322.64	325.53	331.22	334.48	324.89	331.04	329.12	333.67	332.24	324.67	331.01	329.96	330.11	329.86	320.28	323.31	325.08	328.67	333.79
325.05	327.89	324.93	331.01	330.71	333.62	326.57	326.4	329.48	328.91	332.39	332.34	334.36	327.32	329.97	329.31	326.26	327.52	330.57	331.46	325.38	329.57	327.74	332.59	331.06	335.43	326.78	329.67	327.21	330.06	325.05	326.06	331.17	324.35	328.1	326.99	334.42	328.85	327.97	329.99	326.9	332.37	330.73	329.76	328.13	333.22	327.87	322.35	326.93	332.47
320.5	318.82	311.58	320.41	314.87	317.82	318.91	311.09	313.18	314.82	314.13	316.15	317.64	307.89	314.7	314.26	313.46	313.57	318.45	314.08	315.15	314.75	320.5	317.81	311.83	311.13	311.96	313.2	311.89	312.88	317.46	328.12	314.74	319.27	311.75	319.06	310.5	312.31	311.62	314.05	311.66	314.01	319.75	315.29	315.16	316.45	316.54	313.51	313.6	313.61
298.47	306.04	304.98	305.18	301.97	299.02	307.48	311.55	302.57	306.28	304.51	311.03	310.69	307.39	305.58	304.93	298.03	308.14	306.86	317.95	306.24	306.11	305.62	306.82	308.51	307.41	303.65	311.27	305.42	304.09	309.08	316	313.4	302.89	302.63	303.51	301.79	308.87	312.36	302.64	308.35	309.27	299.36	306.58	309.94	311.64	313.25	300.38	302.51	315.79
298.93	296.78	297.59	300.67	294.79	288.9	299.56	293.56	299.04	306.57	294.96	297.17	292.19	296.56	297.66	293.61	300.93	293.46	296.57	296.87	292.42	299.09	294.31	293.55	299.97	300.07	295.41	300.62	291.49	299.75	297.94	302.08	292.5	294.01	291.03	300.51	296.67	290.15	297.19	300.22	288.8	291.15	296.18	293.66	290.96	289.74	297.42	300.12	299.64	303.15
319.41	318.75	310.03	309.96	318.98	316.93	313.38	309.76	315.56	315.12	310.82	317.67	311.53	323.02	308.81	315.92	307.83	312.54	314.96	317.15	315.4	313.69	314	313.19	317.59	315.61	312.45	311.37	319.55	318.04	310.96	322.8	314.43	310.76	312.48	319.88	321.45	318.4	315.29	319.68	316.39	318.33	314.82	314.77	322.46	317.08	316.77	319.01	317.68	315.16
308.33	303.76	308.82	305.74	308.38	302.9	298.03	306.61	301.68	304.2	307.05	302.33	302.43	308.11	308.17	308.55	305.53	309.97	310.8	304.17	310.69	310.3	304.33	304.73	305.43	307.23	305.68	312.21	306.46	312.49	308.11	304.12	305.58	307.25	311.13	298.73	312.68	302.11	309.2	304.67	310.22	302.58	302.66	304.01	307.78	313.82	309.85	306.77	308.67	304.91
314.74	312.11	315.62	315.95	312.03	308.09	314.17	309.74	313.45	319.03	312.55	317.16	315.58	314.44	314.01	313.46	306.83	313.71	317.88	311.37	314.88	310.6	317.95	305.91	309.28	312.78	316.6	318.73	306.23	322.07	310.73	311.62	311.36	318.71	311.02	313.19	316.72	307.52	317.82	309.27	316.7	305.56	311.83	319.38	312.48	310.27	306.65	311.23	309.25	314.18
303.99	308.99	308.11	300.73	299.28	304.67	309.19	300.88	302.39	308.72	302.99	301.55	310.78	310.73	303.84	303.74	303.61	299.72	302.8	304.57	305.14	307.59	303.9	303.57	311.25	311.72	306.07	308.64	307.2	312.65	306.62	302.68	304.07	307.2	298.67	301.24	303.32	305.26	303.12	304.06	307.15	306.75	299.64	304.25	306.11	303.64	302.77	305.12	306.63	299.48
295.12	297.41	300.55	299.67	300.55	298.68	303.4	302.64	303.17	309.01	304.62	300.09	302.83	314.85	304.6	303.21	303.71	301.15	300.82	307.4	306.14	301.16	300.33	304.35	307.67	298.84	303.51	301.48	297.72	306.5	293.58	299.7	304.4	298.1	305.82	305.4	306.26	304.25	301.75	292.41	308.15	299.52	297.58	309.28	300.01	302.39	298.07	306.79	296.5	301.82
290.21	295.26	293.01	289.54	293.39	293.92	291.66	296.04	285.85	289.76	292.83	292.83	293.06	295.12	294.77	295.13	297.88	291.66	291.64	297.04	297.42	294.93	302.5	290.12	290.11	297.38	295.28	305.71	291.98	287.7	298.76	295.31	290.52	288.09	291.71	291.59	292.86	291.47	288.34	289.04	297.45	290.3	290.76	286.16	295.26	303.09	296.05	302.78	290.92	298.1
313.74	311.27	309.75	312.4	309.09	305.2	308.45	306.34	310.53	305.72	317.34	313.64	304.87	295.9	309.47	306.75	311.29	313.36	308.54	313.18	306.69	311.05	307.24	309.8	315.01	311.05	308.8	305.65	308.15	308.97	303.53	300.4	305.3	313.14	310.99	312.06	305.81	311.51	319.09	311.37	306.08	308.29	309.29	308.85	307.63	309.08	312.28	305.65	302.27	313.18
311.57	320.12	315.07	312.54	315.45	318.16	319.27	322.2	315.81	315.87	318.33	317.5	316.05	316.86	311.4	317.35	323.49	320.54	310.32	314.99	315.82	313.88	310.26	314.57	310.35	318.66	325.14	310.51	305.77	311.58	312.16	313.29	311.06	319.68	314.54	308.62	313.31	311.67	309.26	314.92	318.66	315.78	318.09	317.61	311.85	315.64	312.47	315.33	310.4	312.82
306.42	318.25	318.22	302.04	311.91	309.32	306.19	317.67	322.95	307.99	308.72	311.78	315.46	305.36	314.55	312.06	304.33	313.61	308.88	310.68	310.48	307.59	307.31	313.04	308.62	313	308.18	313.59	313.47	312.55	318.06	308.56	312.1	317.5	311.59	312.92	312.22	314.41	309.38	309.96	314.22	309.28	306.14	309.69	309.9	310.65	310.7	318.21	313.04	312.98
304.69	307.92	305.77	294.97	305.97	305.71	299.45	303.87	309.28	301.15	304.2	297.76	308.55	307.07	301.69	303.73	297.78	305.12	308.5	309.68	294.76	300.86	307.86	301.93	295.21	298.72	302.74	295.85	310.22	309.77	310.41	306.72	298.07	305	308.47	295.12	303.18	306.38	299.13	304.84	311.19	303.57	306.81	298.42	303.84	301.31	297.71	305.85	306.7	304.97
309.58	313.06	312.38	315.92	315.34	315.71	316.79	313.51	317.89	315.88	314.5	312.85	312.81	310.52	316.26	319.24	309.26	312.99	315.06	311.58	310.89	308.38	310.8	316.7	322.17	310.64	317.55	313.4	306.48	309.66	306.68	312.63	314.13	310.38	316.12	313.78	316.06	316.43	307.16	308.32	307.72	314.64	310.75	307.15	309.1	303.15	304.45	314.22	312.95	315.32
308.55	310.63	311.93	321.29	312.67	317.39	318.51	308.12	310.23	302.29	315.74	313.5	309.82	309.75	312.2	316.46	311.41	309.46	312.72	313.05	311.33	310.24	321.33	315.31	308.03	317.2	305.33	304.48	313.67	311.92	313.72	313.98	318.86	312.29	312.12	313.3	323.69	312.04	312.92	317.55	320.68	327.39	311.75	311.69	308.17	311.58	314.84	313.25	311.88	312.18
290.67	293.45	291.17	301	293.31	295.26	302.64	300.8	296.28	296.1	287.49	295.29	292.83	297.84	296.09	294.18	287.41	288.97	296.49	293.11	292.5	298.43	295.45	299.78	303.15	295.46	298.2	291.88	296.31	291.22	295.58	297.67	291.22	295.69	289.11	298.25	295.68	288.7	303.31	298.45	297.12	294.12	297.16	295.76	292.41	290.76	294.89	292.04	293.77	295.94
322.44	331.22	331.31	330.9	322.78	322.35	328.24	333.14	321.9	324.49	330.51	334.03	328.92	322.46	326.51	322.42	329.96	332.03	329.98	328.63	325.47	326.75	325.23	323.87	325.79	331.56	327.3	328.28	323.59	324.8	329.18	325.2	331.98	326.11	326.75	330.54	333.83	322.12	318.22	323.63	327.23	317.57	326.03	325.19	333.56	323.94	330.07	326.52	320.29	322.96
293.25	295.41	301.22	299.98	294.4	315.45	300.59	295.48	303.7	299.89	298.79	304.03	298.42	301.87	298.33	301.6	303.18	295.15	302.32	297.21	293.98	301.84	302.4	299.38	297.6	304.7	294.94	300.71	295.91	302.1	301.47	301.09	294.29	303.88	301.1	296.19	297.9	300.03	304.87	298.86	295.68	295.85	292.97	297.84	301	299.67	296.55	294.43	302.26	299.29
313.27	312.07	319.28	313.34	309.65	309.5	310.27	314.71	316.59	307.47	314.45	319.39	309.07	312.9	312.24	311.42	307.97	310.62	309.28	311.78	310.43	314.27	310.58	314.22	311.31	311.78	313.84	312.04	310.82	307.75	321.08	318.31	307.8	316.63	303.62	317.56	319.71	314.14	314.03	317.94	313.23	319.82	311.95	317.14	322.85	314.22	317.67	307.54	312.96	308.79
310.19	304.59	304.5	318.05	318.66	313.85	310.66	315.93	304.66	305.68	318.35	313.69	314.26	311.64	314.54	312.13	315.29	306.21	300.62	319.7	314.12	311.58	310.97	314.63	310.58	312.89	314.58	316.38	310.1	309.93	302.91	321.21	318.42	307.08	308.41	313.64	318.78	314.2	313.61	316.62	315.89	309.71	313.96	314.16	313.52	307.73	305.93	309.97	310.57	319.74
299.74	302.08	304.28	302.03	301.92	300.94	306.56	306.79	300.84	305.86	301.34	308.47	305.94	307.6	302	304.43	304.14	302.83	301.2	304.48	307.88	301.71	303.7	306.81	306.82	298.74	305.64	297.87	299.86	307.57	295.24	305.88	302.63	304.15	295.95	299.58	305.46	302.98	305.55	302.53	301.19	299.45	307.03	307.2	298.76	304.55	303.41	305.74	297.51	303.72
312.17	301.51	314.21	307.36	310.24	311.51	312.73	316.15	316.31	312.61	310.56	310.21	307.74	312.32	313.1	315.17	310.64	308.4	313.6	314.75	312.01	313.98	317.72	310.47	310.86	314.6	306.28	313.45	312.2	309.99	309.73	311.5	312.72	316.12	310.72	315.07	306.37	308.81	308.85	315.18	312.17	313.52	316.06	308.89	304.55	311.45	307.7	312.81	310.46	307.75
296.65	300.01	301.9	304.65	306.16	303.86	311.43	311.02	315.15	305.09	306.75	301.75	301.93	312.64	304.74	302.59	304.16	308.58	301.59	314.41	305.77	304.24	305.18	304.88	306.09	303.12	301.27	309.17	307.19	295.63	302.68	308.39	311.36	305.1	303.24	305.35	305.09	297.55	304.14	305.94	307.98	309.92	304.03	303.24	305.27	304.93	309.68	297.22	305.13	303.14
292.64	292.71	291.22	292.82	293.86	296.99	304.27	294.87	291.02	295.46	293.24	295.34	288.76	293.45	301.87	293.84	293.06	291.01	291.02	286.48	294.57	297.72	292.41	296.88	301.75	299.14	291.77	296.38	291.73	297.42	295.16	291.4	301.04	292.23	296.46	297.71	300.83	288.73	281.07	295.66	289.22	297.09	293.1	292.79	292.53	294.78	296.28	286.61	294.19	291.2
314.78	312.7	307.98	312.7	312.81	299.23	308.7	304.93	310.58	313.36	308.15	314.94	309.8	306.26	308.4	308.83	307.41	308.49	303.42	312.05	310.6	308.61	301.24	309.02	305.54	310.74	314.18	307.58	312.74	306.9	305.36	305.55	311.24	312.9	312.36	312.74	308.96	309.63	310.7	302.25	302.6	309.16	314.31	307.29	316.24	307.92	303.76	309.94	308.61	310.62
317.82	313.21	311.86	314.85	311.02	319.47	312.53	309.95	312.38	319.6	311.21	317.55	317.22	320.52	316.91	312.4	318.54	319.73	314.22	318.42	317.14	324.44	311.03	321.55	308.25	311.77	314.62	311.08	317.25	317.32	318.76	321.11	309.31	322.2	310.51	312.66	318.72	314.31	320.17	318.73	317.7	320.72	316.35	316.08	318.19	316.54	313.57	313.55	313.24	317.83
320.66	313.87	312.63	313.41	315.16	318.25	316.94	304.92	306.14	315.4	318.18	315.95	314.6	311.9	309.49	313.13	311.84	310.43	313.02	307.19	309.55	314	314.49	307.13	315.97	315.27	314.27	314.16	313.48	313.29	317.22	315.67	313.36	309.16	316.38	309.17	319.31	310.92	309.87	309.2	320.34	312.74	317.63	319.58	306.73	316	310.68	309.67	318.72	315.37
312.58	312.48	315.39	312.54	315.43	315.28	310.6	315.71	315.15	311.54	316.37	314.43	319.14	320.8	313.76	312.73	313.2	311.74	319.76	316.67	319.81	315.02	312.69	308.85	314.97	310.44	313.15	315.11	309.27	317.31	316.95	317.06	322.34	310.06	319.96	318.63	312.74	316.64	317.08	315.07	318.36	318.97	315.73	310.4	321.84	317.09	312.51	317.81	311.93	313.46
322.8	320.14	319.38	330.23	331.04	331.9	324.26	322.58	327.57	329.56	323.03	329.3	317.43	327.01	322.65	324.89	320.3	319.82	330.06	314.17	328.22	325.72	325.36	316.2	328.52	325.09	318.88	324.34	315.3	319.82	326.53	316.53	328.75	321.35	321.34	323.03	326.32	320.38	322.68	325.82	326.44	324.85	324.43	326.65	331.24	324.4	322.56	329.64	326.03	322.14
307.2	297.91	301.63	298.35	308.41	308.78	302.83	303.02	299.45	302.49	303.96	302.69	305.42	306.67	305.14	307.04	301.17	304.03	302.94	302.36	301.34	306.83	299.14	306.07	305.61	304.3	297.08	302.81	312.48	307.44	306.63	304.14	307.07	297.77	300.94	308.82	312.75	300.87	300.79	305.12	302.88	299.36	294.67	305.85	308.35	304.45	306.86	300.99	301.43	299.1
307.75	301.87	296.08	304.18	303.48	302.61	299.84	308.56	304.65	300.74	299.84	299.41	307.57	294.72	304.62	306.27	312.63	307.46	298.03	304.03	299.27	301.29	302.49	302.32	295.1	298.1	311.05	300	314.54	303.71	302.59	302.68	299.12	309.44	305.25	304.57	309.76	303.89	302.4	301.09	301.86	309.32	304.95	297.43	299.54	303.66	304.92	301.22	307.28	299.17
304.4	308.3	308.66	297.85	303.79	306.83	307.18	304.48	312.61	306.59	304.9	308.39	297.99	306.82	302.37	312.35	311.42	307.93	308.97	302.9	308.03	309.48	302.79	304.51	308.96	307.59	309	301.91	308.05	294.62	305.81	308.11	304.92	303.51	308.07	309.03	301.97	305.76	307.99	304.82	302.31	311.04	309.19	311.15	305.66	315.11	306.64	304.2	305.87	304.04
320.03	317.01	315.49	315.36	315.05	318.54	323.99	313.68	317.55	315.14	317.18	317.5	318.02	319.94	311.72	313.55	313.85	318.34	314.55	323.59	320.02	318.01	317.4	316.52	315.15	315.87	329.57	315.6	322.57	311.04	321.36	321.27	318.09	314.45	312.34	314.55	318.3	312.14	312.61	313.22	314.98	322.39	323.61	319.5	313.82	321.11	310.71	318.53	316.73	316.8
303.45	298.42	309.99	303.32	303.33	293.69	300.01	304.56	305.5	302.15	308.48	305.21	307.81	302.6	303.1	307.26	309.19	301.72	302.07	306.05	305.29	305.81	304.01	297.57	298.33	303.37	305.89	303.37	300.75	301.36	307.93	302.98	307.15	304.95	303.43	304.1	303.8	306.09	300.51	301.88	300.47	304.42	302.24	305.23	302.22	301.38	295.71	297.85	305.54	306.65
309.72	311	315.73	312.36	312.85	305.93	312.98	314.84	319.71	316.92	312.32	317.58	311.24	306.7	323.57	316.51	313.4	313.94	316.64	321.53	312.73	310.04	319.42	311.67	315.65	320.18	311.13	319.01	314.44	310.36	316.01	307.68	311.28	315.7	312.9	314.71	313.32	325.81	316.4	311.98	313.79	314.79	312.05	315.49	315.93	316.07	308.95	308.39	310.25	318.67
313.75	316.74	322.23	320.93	319.02	316.81	313.76	318.13	321.49	312.99	317.23	307.15	315.49	314.29	314.68	324.52	319.06	322.47	312.31	314.91	311.47	323.2	314.09	312.4	318.18	310.71	328.91	324.97	319.7	315.52	320.69	322.39	316.57	314.1	319.94	320.88	314.5	321.91	316.33	317.81	324.76	315.59	316.4	317.37	313.04	316.08	312.74	323.48	309.78	317.08
313.55	319.52	311.85	315.75	308.06	313.27	314.75	310.09	317.26	318.87	313.9	314.65	316.74	318.48	311.54	310.77	309.13	314.59	320.51	311.72	315.56	311.88	314.68	309.19	310.97	306.18	311.73	317	311.75	312.85	320.71	313.12	313.95	321.61	319.93	313.75	318.55	321.26	317.52	312.84	316.86	320.98	309.71	318.99	311.15	316.65	310.16	312.69	315.81	318.97
309.53	302.1	300.12	306.55	300.86	306.02	305.03	303.54	298.66	304.99	302.72	301.84	293.23	302.02	299.22	301.59	300.89	298.47	306.34	293.51	310.98	313.16	306.48	298.81	298.31	299.12	312.84	307.31	304.34	303.24	296.32	306.03	303.05	301.38	307.99	303.98	302.58	309.39	301.18	304.27	302.84	300.46	297.98	299.78	312.72	307.12	303.83	304.38	297.53	308.31
311.71	311.58	317.01	314.16	311.73	312.48	305.57	314.43	314.97	315.43	305.81	313.02	307.25	305.62	313.31	308.32	303.6	307.67	311.74	314.25	320.54	309.24	314.23	313.23	307.79	318.04	308.72	318.05	316.14	313.91	314.21	311.18	309.11	313.81	317.59	314.03	306.17	318.59	310.29	308.85	310.19	317.64	310.88	308.92	305.33	309.5	316.61	319.97	311.54	310.32
300.67	301.8	308.74	305.73	303.17	300.71	298.66	302.4	299.46	303.33	300.82	301.73	307.55	302.11	303.74	304.42	303.65	297.33	307.61	305.47	298.43	305	301.47	299.74	295.68	300.84	294.66	307.4	304.78	302.07	304.7	305.26	308.14	307.96	306.84	300.45	308.93	300.91	312.26	304.51	303.5	299.86	301.29	310.21	300.9	302.57	302.84	294.03	306.44	299.8
308.43	300.62	303.56	308.85	297.62	302.92	296.64	299.33	303.99	295.65	301.7	298.69	305.6	299.29	301.56	299.5	297.69	302.08	305.45	296.87	301.81	302.48	297.14	304.45	305.04	304.17	306.02	302.18	310.54	301.89	301.5	299.79	301.6	309.1	302.1	305.15	306.65	308.78	296.74	303.62	304.62	306.82	304.46	299.43	300	306.61	299.74	311.16	300.65	300.78
302.03	311.48	306.62	303.77	307.84	307.31	308.65	304.9	306.52	300.71	304.9	303.92	299.67	300.97	304.94	309.38	306.14	304.34	302.97	300.7	302.53	308.6	306.93	302.68	303.37	300.5	306.65	304.07	300.68	305.35	307.9	310.93	309.35	298.97	300.78	301.11	300.97	305.14	302.68	302.38	305.87	299.98	306.16	305.6	302.79	304.69	303.59	302.38	301.87	299.8
311.56	312.22	313.33	305.77	312.18	312.52	304.41	313.92	314.6	309.18	318.69	312.83	318.99	315.41	308.56	310.78	315.11	317.48	316.41	320.16	318.56	311.46	318.7	312.77	312.07	323.7	311.26	307.66	311.17	314.94	310.96	312.19	311.78	316.3	314.35	309.77	312.8	324.6	311.85	316.87	315.82	318.95	310.67	309.98	324.48	309.76	316.01	309.76	311.39	309.45
312.16	310.94	314.23	312.52	315.66	303.34	316.38	305.24	311.71	314.39	311.69	310.06	304.68	306.3	313.05	306.46	307.73	311.15	305.74	296.35	312.76	305.62	312.63	312.38	307.71	313.57	308.14	306.99	310.07	308.75	307.25	316.07	310.37	304.66	306.98	310.4	314.5	318.03	311.46	309.54	310.21	313.21	311.57	299.68	314.87	312.33	313.14	307.58	316.13	315.45
311.67	311.78	311.33	310.18	319.33	315.62	313.59	320.08	311.64	317.33	312.5	312.33	312.89	317.27	312.63	312.09	314.76	311.41	309.71	314.8	318.14	317.15	317.52	311.13	309.4	306.82	309.81	314.71	307.75	313.86	307.09	312.54	314.87	321.78	313.39	318.33	308.67	312.44	311.85	313.19	315.8	316.7	317.18	314.12	310.04	307.64	316.05	309.36	307.23	309.16
299.9	303.88	306.87	305.14	301.98	310.11	299.53	298.38	301.73	308.13	305.14	302.23	299.63	302.38	306.61	301.52	297.21	302.27	301.54	301.76	302.81	303.82	305.55	299.91	303.1	298.8	302.14	308.84	301.69	301.39	302.31	303.09	300.88	299.98	304.71	308.61	300.03	303.71	308.09	301.77	300.95	311.08	301.03	299.69	303.51	305.91	303.86	304.86	301.42	300.42
304.86	306.5	307.94	306.96	308.7	308.06	308.43	304.49	301.3	309.72	303.13	303.6	310.03	301.81	305.26	310.13	303.95	307.78	306.17	299.62	304.4	306.63	310.42	301.88	300.96	304.53	301.19	309.88	301.74	305.04	307.42	303.73	310.98	306.9	304.57	304.3	307.21	307.93	306.61	307.28	304.86	309.12	307.19	307.28	304.97	309.22	305.53	303.01	304.36	306.33
293.77	306.28	298.23	302.43	304.52	293.25	298.58	298.93	294.73	303.41	301.13	299.34	301.82	300.92	302.02	304.42	293.88	303.02	302.93	291.22	303.69	301.12	306.12	292.08	303.4	293.81	291.64	301.93	294.79	300.29	299.21	297.07	298.66	293.13	301.63	293.72	286.96	304.93	294.8	298.79	302	306.58	305.47	307.53	302.06	295.35	297.07	296.86	297.98	302.68
305.44	315.3	319.69	306.35	312.08	310.83	312.92	309.68	310.73	311.24	318.4	303.56	311.22	314.28	310.95	316.41	312.09	308.94	316.93	313.45	311.72	319.91	308.64	312.53	314.12	318.41	308.52	312.71	313.04	305.39	316.68	305.92	306.13	307.21	317.47	312.85	313.71	314.37	315.48	312.01	306.12	312.94	314.43	307.95	314.92	314.73	310.01	314.87	313.45	315.86
308.26	304.95	306.43	315.9	304.55	306.48	303.07	305.35	309.07	296.22	302.53	308.18	302.08	306.77	307.7	309.25	300.73	310.34	310.87	309.38	306.94	306.11	304.01	305.21	301.84	307.07	312.93	305.63	307.15	310.63	302.8	307.7	310.74	301.09	304.04	308	304.1	307.84	305.09	296.78	308.77	301.38	302.73	307.5	305.12	300.02	309.49	303.82	315.07	304.63
307.6	302.1	295.79	305.82	299.93	297.85	303.46	303.58	296.94	309.04	299.31	298.24	296.96	299.37	304.83	305.15	299.1	306.52	310.16	299.83	304.75	300.37	300.89	308.35	301.16	302.74	303.39	301.67	305.15	299.51	295.58	298.7	305.17	305.72	302.02	305.17	305.56	301.59	304.58	308.18	303.18	303.56	301.43	301.03	302.94	313.07	297.19	298.19	297.95	302.87
325.18	318.25	308.79	311.75	321.56	315.49	321.62	323.83	317.75	319.66	317.26	318.14	312.52	322.82	322.9	319.61	321.72	316.02	327.64	324.79	312.98	331.11	318.18	321.87	322.32	319.25	322.35	320	319.39	318.44	317.67	315.58	323.71	321.29	317.22	315.46	316.34	312.54	311.61	320.93	318.63	322.53	320.44	316.22	307.76	311.61	317.49	320.47	315.04	317.39
301.9	299.11	306.18	306.63	302.77	306.77	303.62	306.09	304.27	304.61	304.6	308.18	304.1	306.26	300.66	302.7	299.13	302.4	306.94	301.29	305.05	301.44	306.21	311.08	307.2	304.84	304.43	307.5	298.86	303.44	296.21	301.9	299.66	303.54	300.32	305.42	306.43	304.32	298	310.74	310.27	300.65	301.74	307.85	299	305.44	302.81	312.06	308.98	302.41
316.88	314.94	318.46	316.4	315.33	318.99	320.28	319.52	325.86	321.86	317.9	322.33	321.11	315.63	320.98	321.96	322.54	318.23	311.65	320.5	318.92	320.31	313.43	313.99	321.16	323.29	321.29	318.66	320.23	323.37	323.61	318.9	318.74	317.73	320.3	318.78	321.09	319.12	317.07	322.73	318.19	318.29	314.66	318.8	323.55	317.26	323.08	321.06	315.63	316.01
317.96	319.54	316.03	318.56	312.17	319	314.93	320.64	321.5	317.51	321.11	319.37	314.92	313.82	315.35	321.39	317.75	312.04	319.67	319.29	312.87	318.62	319.21	313.01	320.53	313.4	310.98	310.41	314.23	326.32	313.94	319.92	318.82	314.69	309.09	320.6	310.84	311.63	311.85	317.34	310.07	321.8	310.91	315.5	319.47	315.2	322.75	319.4	316.72	315.29
314.79	315.6	311.3	314.6	312.89	307.97	313.25	312.55	312.13	319.17	313.48	313.69	321.45	315.54	319.84	317.3	316.36	310.97	309.62	310.41	316.54	313.04	320.84	313.34	312.42	311.8	316	317.18	318.21	318.05	317.32	315.07	312.59	313.34	318.78	315.7	316.65	313.07	314.55	321.33	316.59	312.08	306.13	314.4	316.76	313.11	307.68	318.63	318.22	308.28
295.26	287.23	295.43	286.91	295.83	295.02	298.39	299	298.96	300.08	300.4	299.8	297.55	288.49	294.63	296.06	299.67	304.43	300.98	292.01	298.9	301.46	292.79	294.29	294.12	303.76	293.08	299.43	301.96	302.33	291.72	294.39	292.74	295.51	293.8	298.81	294.78	302.82	295.89	303.89	297.91	298.83	295.89	292.25	300.38	294.27	296.21	301.07	297.75	296.7
304.09	305.2	310.91	301.77	310.3	301.1	309.86	305.43	303.66	297.91	304.45	306.24	310.41	307.05	300.8	310.6	308.52	299.71	307.03	306.14	310.95	307.81	305.15	302.42	297.94	304.48	307.68	307.31	308.84	302.4	300.21	312.1	302.71	300.56	298.05	310.32	311.89	308.44	312.64	307.35	305.49	314	309.75	310.38	303.24	302.74	304.86	310.21	313.28	303.52
308.24	304.56	309.23	307.34	306.91	299.9	307.96	306.16	298.38	303.83	304.91	308.49	313.46	300.53	302.59	309.87	304.88	309.83	300.5	305.7	312.67	301.58	304.19	313.73	310.52	301.35	307.14	300.87	302.16	305.29	300.81	305.16	303.79	305.36	300.58	302.54	306.47	312.67	300.18	306.53	309.08	310.13	312.75	307.37	307.63	295.33	312.69	303.08	306.65	297.07
305.88	301.45	312.96	306.97	302.69	305.67	306.75	300.37	305.12	301.86	315.76	304.33	308.16	309.18	308.22	312.05	306.96	305.97	302.27	307.6	295.85	301.11	297.95	296.45	303.09	303.38	305.27	306.82	308.08	303.91	307.95	305.58	306.31	301	310.13	310.27	300.76	306.9	307.91	303.5	303.87	314.69	306.29	301.81	300.57	302.61	319.41	309.56	299.04	310.34
328.29	333.69	325.23	322.31	326.32	324.95	327.15	328.01	320.96	326	334.74	322.38	327.08	319.89	326.08	320.57	328.05	326.42	332.64	318.51	327.38	330.32	331.85	331.24	327.83	322.35	333.18	332.9	325.65	323	323.86	329.82	330.47	333.14	327.16	330.13	331.21	326.01	330.98	331.09	332.45	326.34	328.54	323.55	323.57	327.85	329.86	331.88	320.35	320.24
298.12	304.58	308.29	294.39	306.75	306.69	306.07	299.7	305.19	314.04	308.23	304.33	296.39	308.14	306.31	300.79	300.39	306.29	305.46	309.32	303.69	301.14	309.52	299.92	304.5	301.02	299.67	309.26	305.23	293.81	300.19	312.5	311.95	304.99	307.33	306.79	308.23	303.17	301.84	301.17	305.1	307.77	306.54	300.83	303.53	306.96	305.56	305.59	298.37	299.71
300.75	307.03	301.2	311.17	312	301.82	298.5	302.28	309.29	309.24	307.68	303.29	303.66	299.73	299.31	302.23	304.58	316.25	307.16	305.25	304.65	301.59	298.58	299.32	299.3	304.79	312.54	295.44	306.26	298.25	300.33	301.24	296.15	301.7	305.79	309.08	307.31	299.57	300.44	303.33	300.23	301.65	299.67	302.03	300.47	297.17	309.05	302.02	300.82	302.77
300.25	296.84	305.12	300.46	303.51	310.85	308.48	302.48	302.09	309.77	299.23	307.58	305.03	304.47	304.29	306.47	303.34	295.17	305.31	307.46	310.48	300.45	305.07	300.67	308.51	305.15	307.61	298.83	310.38	302.92	301.66	298.32	305.69	309.58	305.02	299.59	305.47	300.11	302.77	303.91	301.65	297.14	305.66	302.37	301.81	305.94	303.71	300.61	303.49	304.95
316.46	320.89	324.06	319.88	316.63	316.77	317.57	313.92	317.04	322.44	315.93	325.74	325.35	318.57	319.36	320.24	320.33	316.31	324.09	323.81	326.05	323.16	313.65	325.58	328.3	313.13	315.73	316.71	325.43	316.78	317.82	320.64	306.85	318.12	312.23	319.75	318.84	320.86	311.28	322.14	317.19	318.24	317.9	320.51	309.55	322.49	324.38	317.62	318.3	320.91
311.57	307.06	308.12	296.98	306.85	301.31	312.19	304.63	307.03	309.76	311.66	308.1	306.7	303.73	304.37	300.63	307.17	311.15	305.88	305.68	301.25	305.38	307.52	299.9	300.38	311.89	307.26	305.9	305.85	308.66	308.36	307.29	308.27	302.97	302.98	316.11	304.35	313.25	303.05	312.25	298.54	311.95	311.66	308.87	306.02	310.45	307.36	309.09	301.65	302.67
323.01	330.82	329.99	331.8	328.64	328.61	331.85	332.48	331.14	332.83	325.41	323.29	330.66	326.94	330.93	323.42	329.45	333.03	330.03	330.8	330.1	332.86	330.24	322.49	329.48	333.87	328.27	327.91	332.14	331.2	326.73	333.78	334.47	323.54	328.09	330.34	323.25	326.94	327.29	324.62	326.38	320.85	330.75	332.62	332.46	328.52	328.46	326.59	321.28	327.26
320.33	312.88	316.45	314.89	304.09	319.91	316.31	322.17	319.93	323.95	320.18	317.97	310.87	316.82	317.57	321.9	315.49	311.82	315.55	313.89	313.32	313.88	311.91	314.4	322.84	308.43	318.16	318.33	317.63	315.76	318.25	320.28	316.85	312.66	322.55	317.65	315.77	315.56	316.9	306.01	321.59	315.56	318.05	314.07	315.01	315.08	323.38	314.34	304.78	309.15
317.87	314.82	316.47	310.13	313.08	312.93	313.35	309.91	315.01	310.32	317.5	322.3	311.3	309.61	314.38	312.23	314.64	316.57	311.32	314.61	319.1	306.91	313.59	319.85	317.63	312.9	316.11	311.27	311.68	309.58	311.1	312.47	313.37	310.58	310.92	311.45	315.02	316.46	315.15	310.12	313.45	316.21	315.71	312.39	310.51	310.97	312.74	316.42	311.43	313.95
304.69	309.04	311.84	315.92	315.83	306.3	302.92	309.6	310.39	304.15	311.96	309.02	306.23	310.99	308.09	308.5	306.66	309.64	305.66	313.88	312.78	306.99	311.9	313.64	310.81	309.27	304.79	308.28	305.83	303.51	312.32	306.88	307.04	311.96	309.15	307.02	306.56	313.06	308.79	314.42	315.32	312.57	314.76	305.55	311.51	304.54	303.94	307.09	306.33	308.15
305.94	309.72	299.95	307.13	305.36	311.1	311.62	308.47	304.27	298.8	307.41	306.79	301.87	297.86	298.29	303.73	297.44	305.08	304.01	309.85	297.29	300.66	304.37	298.73	309.2	304.19	293.65	306.28	307.25	297.33	310.82	306.85	305.16	306	303.24	303.2	306.26	307.84	302.71	301.19	304.98	303	296.33	304.23	309.27	298.85	305.43	300.11	301.26	311.56
317.47	309.05	312.9	316.75	318.68	311.37	314.83	309.58	315.29	316.16	314.6	313.13	314.49	313.89	317.01	315.36	319.35	313.13	322.74	307.16	313.45	312.96	311.6	319.34	312.13	305.58	315.07	322.19	319.69	316.68	322.1	313.71	312.57	321.12	309.3	312.26	314.54	307.95	310.31	314.44	317.1	316.8	309.27	319.86	313.48	318.26	311.6	316.22	307.79	314.11
318.08	316.09	317.46	313.02	311.1	309.84	317.64	305.72	311.43	314.64	307.8	309.68	309.6	314.07	313.62	316.92	309.19	314.64	313.87	317.81	303.61	314.44	311.26	315.33	311.83	308.37	312.15	309.68	316.9	312.76	314.6	316.69	311.13	307.24	311.92	313.69	315.54	307.15	316.47	317	305.21	313.55	315.28	318.79	310.21	318.04	317.26	312.61	311.18	313.57
322.96	316.83	315.29	312.04	317.25	310.41	314.59	322.09	311.54	313.84	314.72	316.48	322.05	314.96	315.94	320.82	315.21	316.89	319.69	314.81	315.07	311.06	316.97	322.05	321.97	319.55	316.54	318.15	319.26	319.57	320.04	310.56	319.75	319.72	321.6	313.02	321.71	317.18	315.82	317.48	315.38	319.77	320.04	318.43	325.93	307.86	319.7	311.25	315.82	316.9
319.28	322.2	319.19	311.64	313.86	314.62	320.06	316.51	314.12	320.25	312.51	314.55	319.23	315.79	314.37	311.86	315.69	321.76	319.98	309.36	310.57	318.4	312.44	315.21	319.8	319.56	320.64	315.63	324.52	316.05	310.76	320.24	322.67	316.33	317.29	320.24	314.11	317.4	314.67	313.43	316.65	316.05	316.59	313.31	321.22	317.61	307.63	319.88	313	318.19
309.5	302.02	309.88	309.72	303.29	301.88	305.47	306.52	298.94	302.83	312.32	302.36	311.88	302.22	305.8	302.87	299.34	303.75	309.5	303.22	306.88	307.47	300.25	300.15	301.73	306.03	303.17	303.41	309.56	300.52	306.08	306.68	299.46	303.06	309.91	305.16	305.09	300.28	299.78	312.54	308.42	306.35	303.96	301.58	304.61	300.31	307.93	308.09	300.9	297.77
309.8	317.37	313.14	326.36	321.34	313.06	317.61	322.06	313.26	323.42	318.76	317.61	318.99	319.38	317.77	319.66	315.89	316.4	318.68	312.91	318.57	322.46	318.8	315.03	322.44	320.05	324.48	316.74	313.42	314.73	319.95	317.51	310.8	315	315.32	318.03	316.2	316.57	319.99	318.26	315.15	313.87	321.23	315.67	316	312.72	316.88	309.42	319.53	320.03
308.2	303.51	302.92	295.09	299.55	307.81	299.26	306.86	309.74	303.49	305.81	299.24	304.29	303.66	300.69	300.37	302.53	308.74	306.2	308.43	305.7	305.17	301.57	300.48	303.16	304.8	298.72	307.68	306.47	301.26	305.48	306.7	306.39	310.07	304.35	302.45	305.64	305.42	307.65	304.88	302.39	302.03	304.25	304.77	300.22	305.03	300.28	299.34	303.67	300.91
300.57	311.81	306.1	302.23	301.07	302.49	306.7	303.01	304.95	310.47	305.89	310.67	298.08	304.61	301.81	304.74	303.45	305.08	303.97	309.14	310.65	304.96	303.54	311.12	304.13	303.24	311.21	303.88	303.17	307.13	304.08	303.44	306.31	298.66	302.09	304.95	301.66	302.51	303.82	313.69	303.44	310.65	309.37	306.94	306.97	300.76	307.2	307.22	303.04	302.03
309.87	312.15	308.75	308.44	318.23	310.04	303.08	317.58	310.61	316.16	315.25	311.4	304.29	312.78	315.18	307.56	311.27	318.33	313.36	316.23	309.79	315.15	306.46	310.32	314.45	312.69	308.46	311.87	314.62	312.42	316.67	311.94	307.13	313.61	310.73	308.63	312.48	307.44	312.74	309.35	314.34	315.79	310.49	312.78	306.97	315.76	309.5	309.91	309.44	307.64
319.41	310.19	311.17	320.6	315.15	319.5	322.58	316.65	317.25	316.37	312.34	316.22	315.38	314.76	316.3	317.48	307.29	315.29	313.5	309.35	315.72	316.9	322.45	325.05	322.58	312.9	317.42	319.56	326.34	324.11	309.19	308.9	322.18	313.67	316.04	313.11	311.99	321.6	318.96	320.08	318.37	324.3	316.01	314.63	316.2	317.86	318.96	320.83	313.22	315.04
303.95	305.87	300.99	307.67	295.56	296.23	300.3	301.93	301.14	303.56	306.33	303.13	305.67	297.23	298.9	305.19	306.09	310.87	298.23	308.88	304.43	311.25	299.82	306.7	308.88	310.83	307.64	308.68	302.13	303.76	303.19	307.31	300.67	299.42	306.81	305.32	299.27	301.41	304.48	292.55	304.28	303.79	299.49	304.38	298.18	299.19	303.82	302.98	297.22	311
295.94	293.09	293.48	292.51	300.04	299.18	300.47	298.11	295.57	299.9	305.73	298.15	297.88	296.32	296.54	302.35	299.78	299.91	298.64	302.67	294.48	306.4	308.49	295.65	293.48	296.85	298.89	298.35	297.59	303.34	294.8	294.59	292.71	294.29	300.57	298.54	294.09	302.66	302.62	301.72	296.43	301.26	294.52	292.49	296.35	300.49	298.27	290.5	296.85	302.32
309.15	309.57	302.8	305.26	299.35	308.84	299.51	300.19	300.76	306.75	307.35	311.35	308.46	308.11	303.14	303.23	306.9	299.74	296.79	311.89	301.55	305.58	296.07	308.79	302.49	307.8	299.62	310.25	306.42	308.97	297.94	305.34	304.46	310.54	301.2	300.89	308.28	305.71	308.37	303.11	309.36	310.64	305.79	309.78	305.39	304.97	304.9	312.68	305.96	302.52
316.94	319.08	317.23	315.28	321.89	320.49	319.37	317.25	312.67	315.13	319.57	319.63	315.11	317.67	308.11	313.24	320.06	317.7	316.32	316.4	312.54	314.04	316.73	319.56	318.82	316.35	316.08	317.12	313.1	319.07	316.77	321.78	311.27	310.78	317.8	320.17	314.77	315.03	318.35	305.99	311.45	308.17	320.33	322.12	314.29	320.2	326.38	321.1	314.22	315.14
325.51	320.19	329.33	333.82	323.42	327.59	329.2	321.26	333.34	325.46	334.39	323.27	328.5	327.84	332.65	331.13	331.65	326.99	324.61	326.27	332.82	330.24	327.17	327.7	329.28	333.3	335.5	331.51	333.31	321.23	323.76	334.35	325.12	325.3	328.85	328.82	332.2	324.16	326.82	332.79	331.29	326.23	330.54	325.47	322.26	320.54	325.92	334.99	326.19	335.75
298.37	303.03	300.34	301.84	301.02	304.53	299.94	300.57	299.43	302.91	302.71	300.15	303.77	310.18	299.82	304.98	306.96	301.35	308.05	298.94	304.32	304.32	305.11	305.3	304.28	304.84	299.03	307.93	303.58	304.48	297.48	299.96	302.39	305.53	309.11	302.15	305.64	300.58	294.39	296.5	300.23	302.17	300.93	310.87	298.37	303	309.09	307.1	298.52	308.6
317.23	309	313.03	313.46	308.83	315.53	312.67	319.33	318.7	308.13	306.52	309.3	313.5	305.97	310.06	314.16	309.24	314.48	316.54	306.98	313.01	307.1	312.45	316.28	311.24	313.97	310.67	310.57	310.72	316.19	305.3	306.82	316.9	304.16	315.83	318.03	307.5	315.06	309.25	311.34	316.74	311.35	312.98	316.2	309.45	314.86	313.31	318.3	311.03	306.45
304.04	298.82	303.43	295.51	307.74	302.61	304.73	309.81	301.94	302.55	305.79	306.56	312.71	303.88	309.19	303.77	304.82	305.72	303.34	307.49	309.45	304.21	301.21	301.16	308.21	306.28	298.24	303.07	306.83	308.35	299.16	303.22	305.61	298.02	308.92	310.75	302.13	304.33	300.85	308.89	298.48	307.66	307.17	307.88	300.07	307.01	299.69	309.24	307.47	307.59
315.3	323.44	316.58	313.62	315.9	319.77	313.48	315.97	318.67	317.68	323.99	317.66	311.09	317.34	314.18	314.55	315.77	317.81	326.04	323.11	316.74	323.47	312.99	312.48	317.98	319.63	316.89	317.71	326.18	319.8	321.34	317.89	317.3	314.98	321.83	319.61	315.54	314.86	312.08	318.59	314.03	317.6	320.26	315.94	314.49	322.4	321.19	319.03	320.02	314.65
297.76	301.44	296.5	292.71	295.47	293.87	301.26	302.23	299.67	303.4	293.75	297.64	292.12	299.11	298.55	299.06	293.68	296.33	296.39	300.62	296.03	300.33	298.65	294.39	301.42	291.72	291.92	299.94	299.07	291.69	291.44	298.43	301.97	291.96	294.63	293.08	292.58	298.3	295.33	297.22	293.7	291.82	300.29	297.11	290.46	300.29	297.22	296.23	301.12	294.58
287.84	288.48	297.1	292.33	291.53	295.23	296.74	296.44	288.61	298.2	291.31	291.96	300.93	292.4	291.99	284.29	288.35	303.11	297.17	299.53	299.11	288.63	291.52	291.59	299.92	291.34	289.87	298.86	295.92	287.59	294.66	290.44	293.47	293.55	292.46	295.5	297.21	298.26	299.97	296.89	294.16	289.65	289.42	292.38	287	290.6	296.95	298.48	289.05	297.39
290.09	309.14	300.63	299.77	301.17	307.53	303.76	299.14	296.26	300.6	298.85	304.13	304.45	302.92	293.4	301.5	296.86	300.4	304.28	302.69	306.25	294.89	306.51	298.93	301.77	294.39	301.12	301.35	298.95	305.5	299.81	303.63	302.67	308.19	296.64	302.47	302.38	304.33	303.14	306.85	305.35	298.12	302.59	302.13	300.65	304.95	302.98	303.6	299.15	303.41
300.88	296.99	289.56	302.16	298.66	300.88	299.5	291.07	297.72	294.79	296.68	297.64	301.47	304.18	297.41	299.9	298.35	302.84	303.07	300.08	305.09	301.42	304.83	301.43	307.93	293.6	292.46	304.55	304.5	297.59	302.91	301.43	298.63	300.98	306.76	301.45	298.09	300.82	296.02	295.77	301.32	301.55	300.84	300.28	309.9	302.25	299.65	296.8	304.89	298.75
305.48	307.9	298.4	306.57	297.37	305.62	298.31	297.92	300.31	302.25	299.93	301.38	305.19	296.28	305.07	298.97	301.46	292.43	295.47	297.82	307.43	301.38	302.07	299.3	298.42	304.67	300.64	297.22	298.65	304.05	299.26	300.25	303.74	295.78	300.03	301.12	300.86	306.94	303.1	303.79	300.44	298.85	303.13	304.11	298.93	302.08	295.73	299.28	303.8	302.52
305.45	312.11	302.8	301.57	302.38	303.3	299.53	304.36	307.3	304.63	303.57	307.08	303.8	304.57	302.31	316.88	302.83	298.89	301.68	307.27	300.84	301.33	301.48	310.69	309.37	302.46	307.25	310.3	308.7	306.96	300.03	304.34	305.61	306.98	313.26	304.82	301.88	300.69	298.21	302.71	296.96	313.69	308.61	311.42	309.36	300.14	296.71	304.24	304.3	301.27
307.68	298.51	300.46	303.45	304.43	302.27	289.89	303.17	296.06	295.94	295.18	301.18	293.9	296.78	299.37	303.73	306.02	300.03	299.67	303.87	298	295.24	296.43	294.14	290.55	303.43	301.51	305.55	302.18	300.44	302.89	302.8	303.33	300.59	309.78	300.64	304.36	303.43	305.89	296.51	303.11	297.39	302.95	301.16	297.71	308.05	302.66	306.52	301.05	304.82
297.81	303.34	306.8	299.94	302.39	312.25	309.09	296.72	304.95	305.05	301.44	295.02	304.77	305.24	297.81	299.24	306.72	310.81	302.98	300.23	302.04	309.69	308.94	304.22	309.17	305.45	311.22	300.02	298.26	303.33	297.14	312.26	302.5	302.09	305.03	303.55	307.61	310.16	304.56	306.05	304.66	309.11	303.05	307.65	302.01	300.96	299.08	305.37	305.64	308.97
288.21	298.44	293.74	300.64	297.34	295.03	297.1	286.49	298.27	297.02	292.36	297.9	294.91	298.39	293.55	298.18	301.5	302.22	294.28	301.2	297.41	296.15	299.08	297.89	295.41	300.04	305.19	296.72	299.17	295.83	294	300.56	292.88	289.54	297.48	293.7	300.7	299.16	298.18	298.89	295.06	295.85	305.81	298.85	302.64	297.65	303.74	299.54	296.51	303.08
315.57	313.66	310.92	314.69	314.12	313.03	305.77	310.28	311.16	309.4	315.03	310.31	312.98	317.15	313.63	311.36	310.16	311.36	316.12	311.21	305.23	301.73	322.66	314.8	314.25	317.07	312.98	315.35	313.74	310.53	306.7	308.78	308.61	310.56	303.56	315.51	315.78	308.86	317.76	319.3	309.63	317.12	314.76	307.46	316.72	313.47	312.32	314.54	317.71	317.26
323.82	333.14	326.88	328.45	325.7	330.88	329.87	326.16	332.13	321.8	321.64	319.8	332.91	326.36	320.4	324.21	330.44	323.63	323.65	320.79	330.53	329.11	329.9	330.05	321.51	320.94	321.14	323.36	329.27	326.86	330.5	318.47	322.54	326.06	319.18	333.83	329.25	322.64	317.09	330.34	322.13	327.41	325.32	325.21	323.35	325.02	329.43	325.1	327.25	329.7
309.6	315.69	312.88	310.12	319.13	316.33	315.97	316.26	326.72	314.02	311.83	319.83	319.62	322.11	319.48	320.03	318.59	316.51	317.67	320.36	312.42	323.02	315.99	316.26	314.84	316.05	317.25	315.78	316.29	317.95	321.73	321.73	319.43	310.8	320	321.47	315.12	314.77	320.7	316.9	316.28	326.87	308.2	320.97	313.44	315.19	319.56	325.92	322.74	320.46
304.71	308.65	307.92	303.06	300.01	300.71	299.75	306.43	298.09	308.93	294.96	306.55	301.78	302.93	308.32	302	310.39	295.35	306.36	300.95	303.57	296.58	297.47	315.18	299.61	307.13	303.71	307.48	302.04	303.97	306.56	298.6	307.91	300.46	300.06	304.14	301.54	309.65	305.24	298.75	303.05	302.06	301.67	310.45	301.3	303.66	305.03	307.02	300.4	308.62
302.75	302.49	315.23	312.52	313.6	307.49	309.68	305.78	306.42	308.33	313.04	307.4	309.23	303.4	307.44	308.95	313.34	312.57	305.94	308.07	309.62	313.42	308.1	310.34	311.64	306.31	312.64	305.75	311.81	311.03	312.73	317.85	312.26	315.06	313.07	311.62	307.23	307.05	311.82	306.54	306.33	307.42	309.76	312.21	312.39	311.66	313.45	307.5	306.18	312.32
316.28	321.74	317.17	314.35	318.26	313.53	310.66	316.83	316.04	314.51	316.71	313.4	314.96	319.77	320.58	317.8	313.03	311.47	316.92	322.8	312.82	312.55	307.56	316.76	317.88	315.03	313.73	311.79	321.96	316.36	316.59	311.79	317.4	317.25	313.8	313.15	309.4	320.06	314.46	312.13	315.84	316.27	315.46	318.87	315.91	319.27	317.56	317.16	314.53	312.61
304.7	301.26	306.81	297.71	297.11	300.25	301.11	300.31	298.6	301.14	300.8	299.3	292	299.62	301.71	299.15	299.47	304.46	302.28	306.8	298.21	298.53	302.25	309.31	293.57	299.34	302.14	297.93	302.4	300.87	299.3	300.48	306.07	296.79	299.22	303.99	304.33	301.11	304.71	297.02	301	294.46	307.87	300.8	296.39	304.98	304.6	303.69	293.93	297.97
315.76	322.22	322.97	317.3	318.87	319.67	318.38	322.14	308.94	317.91	317.68	323.89	327.33	322.04	316.96	313.93	315.67	316.47	316.66	326.56	324.67	319.67	323.74	323.02	319.66	312.23	312.2	323.59	319.57	316.17	318.1	313.98	316.49	314.55	318.9	320.05	322.95	322.56	320.47	315.7	320.7	317.57	311.01	325.28	316.72	320.52	315.7	319.8	309.31	311.03
292.18	292.23	288.12	294.89	299.83	291.7	301.05	292.81	295.42	294.35	292.54	300.15	296.35	290.94	297.03	298.54	289.33	295.22	298.29	299.18	294.4	294.59	297.7	295.06	291.79	289.95	302.92	297.22	292.6	293.71	293.6	298.19	293.59	292.79	287.8	294.16	296.27	296.02	291.79	299.1	297.92	294.59	297.49	297.09	295.44	296.85	297.12	291.35	298.57	292.52
306.83	310.36	302.75	311.53	307.06	306.48	304.09	305.62	303.25	303.71	298.54	310.57	312.27	307.4	305.14	308.64	304.81	303.89	302.79	303.14	303.71	309.24	302.77	316.93	300.43	306.42	302.72	297.78	300.34	301.65	303.71	301.52	306.09	307.14	309.89	311.96	300.37	307.86	311.08	302.64	303.06	305.36	308.08	301.14	304.83	307.06	302.27	305.9	302.58	304.68
310.31	309.92	309.42	317.31	309.25	311.86	313.42	311.74	313.45	320.06	324.36	310.6	310.15	311	311.75	310.83	315.69	318.02	312.42	313.93	312.37	314.91	312.02	316.87	312.33	320.06	314.67	309.54	317.34	309.27	319.98	312.01	314.94	314.93	312.96	313.88	316.06	314.76	315.23	316.85	310.58	307.29	317.88	316.76	311.41	313.25	309.09	314.98	317.47	313.31
323.55	329.75	326.32	326.55	331.61	325.9	327.43	320.84	331.69	329.94	328.23	325.33	323.3	328.64	324.21	331.21	324.5	330.49	325.13	326.11	332.07	325.98	326.63	329.49	334.39	337.1	325.65	325.77	321.67	322.19	327.95	327.74	328.27	330.71	334.75	326.42	328.1	319.47	325.33	318.06	328.52	330.87	323.86	320.83	329.15	331.02	328.93	323.01	327.76	321.77
296.25	294.56	295.52	298.21	294.21	293.19	289.59	296.03	293.65	295.51	293.61	291.5	288.88	294.36	291.58	296.98	289.48	292.95	296.29	288.94	291.63	290.5	294.19	296.45	289.79	292.03	298.36	301.15	291.76	292.76	293.05	291.93	294.45	293.93	296.2	291.91	298.01	288.14	297.88	290.14	301.49	303.86	288.31	295.65	295.57	296.95	298.37	297.48	292.71	297.56
314.22	308.16	316.98	313.93	311.74	311.61	314.31	311.04	315.25	317.31	308.89	318.48	319.97	312.53	315.79	311.55	307.06	311.39	313.97	313.39	317.67	310.62	319.01	304.96	306.96	315.75	311.92	313.9	307.82	316.13	310.4	310.47	310.6	317.07	313.02	323.25	314.45	313.08	309.78	309.92	315.2	315.86	311.52	316.79	306	312.44	311.36	308.29	310.6	307.24
297.69	303.48	292.42	291.41	295.01	290.89	288.95	297.47	291.03	289.4	290.27	301.09	297.34	296.79	292.02	298.78	297.05	298.73	286.22	298.17	285.81	286.58	295.76	299.07	291.89	300.19	294.9	292.79	296.75	287.25	292.44	294.92	292.46	293.97	296.64	297.03	293.96	293.62	298.3	299.61	289.9	292.22	292.32	296.39	294.16	291.86	296.21	295.71	296.6	299.42
314.53	314.81	316.53	314.89	313.75	314.6	320.09	317.95	307.26	318.34	313.91	309.17	316.8	308.14	313.89	311.1	309.99	313.14	312.52	311.68	310.57	309	311.83	319.56	314.84	314.44	319.36	318.15	312.48	310.5	313.14	310.5	318.28	310	312.19	310.54	311.42	316.3	324.08	317.55	311.98	309.49	317.15	316.59	319.93	313.93	316.68	311.32	315.4	315.49
302.1	299.65	301	302.44	299.9	293.65	298.42	300.23	299.77	298.64	295.39	303.21	302.2	297.52	297.24	298.09	298.55	291.11	295.98	304.46	294.7	306.36	297.69	301.95	297.3	300.4	296.46	300.11	300.16	293.82	303.95	298.18	290.47	301.19	300.13	295.23	296.49	296.67	289.55	297.74	295.11	301.33	301.28	292.78	298.3	299.57	308.1	300.88	300.91	302.2
293.06	295.57	295.08	298.2	307	291.56	296.65	298.14	299.58	297.23	307.07	297.11	298.13	302.34	304.8	291.84	299.97	290.67	295.95	304.44	294.37	299.81	303.28	304.02	298.45	293.61	296.6	295.6	290.66	291.16	288.57	294.39	296.95	300.01	298.66	290.75	294.86	300.48	295.06	297.46	294.88	295.36	298.5	300.6	298.71	293.4	296.21	304.84	298.11	292.28
304.31	303.38	306.8	305.94	313.87	294.97	300.55	298.38	302.58	301.19	303.28	300.56	310.84	297.14	299.66	310.73	301.09	305.08	302.17	304.75	307.69	309.85	315.1	308.07	313.84	311	302.53	302.78	302.47	305.47	306.55	298.03	302.16	300.83	307.22	296.53	305.97	301.78	301.22	306.58	307.67	299.27	303.27	303.1	302.24	304.24	301.18	304.31	303.6	303.92
303.8	315.83	309.75	312.32	313.58	313.1	326.82	308.49	315.7	313.71	313.46	315.43	307.84	316.77	316.83	319.44	313.05	311.52	314.34	306.52	310.89	307.19	315.85	315.39	312.05	313.44	311.26	309.89	314	316.94	312.45	313.31	313.47	311.36	312.33	317	312.81	317.52	313.6	318.75	308.37	315.26	307.28	308.75	308.37	308.97	308.01	316.61	302	311.31
307.3	304.22	309.97	311.15	303.08	312.62	306.76	314.94	313.25	307.84	307.5	308.96	306.18	316.9	310.93	310.53	305.46	312.32	314.88	307.49	310.2	307.13	311.46	310.82	314.66	312.1	306.04	304.34	311.33	312.28	305.57	306.74	311.94	313.98	315.3	305.99	306.5	306.52	309.68	315.42	307.32	308.64	313.37	314.53	307.51	303.31	308.77	307.22	304.48	313.32
317.02	318.98	316.47	317.33	318.55	317.23	317.68	320.42	312.61	311.18	310.49	315.99	316.15	310.7	312.04	306.4	318.19	318.52	317.82	318.77	310.09	314.41	314.72	308.69	317.11	309.82	319.69	314.73	317.5	309.89	315.29	314.06	307.68	313.35	305.66	311.87	307.51	313.63	316.81	319	307.11	303.56	317.6	315.19	306.44	304.84	312.25	316.16	318.45	317.49
328.88	330.06	330.36	332.92	333.15	323.88	323.75	327.43	329.35	328.18	325.74	329.85	313.61	336.6	330.42	325.85	331.35	330.12	329.66	322.87	332.29	322.81	325.09	329.21	326.01	326.82	329.55	323.67	319.63	329.29	328.36	334.39	321.43	320.9	326.94	324.14	331.72	328.12	323.38	325.77	334.67	327.09	322.87	326.3	327.05	332.26	321.69	332.53	327.06	330.85
305.81	309.15	305.66	301.07	300.26	300.84	298.82	299.28	299.17	298.19	308.02	300.29	302.4	302.51	304.21	302.54	304.67	300.71	300.83	296.7	304.39	302.45	305.74	303.41	299.54	303.13	301.31	305.94	305.72	302.05	298.97	312.02	304.73	296.91	301.99	307.02	310.47	300.03	308.51	301.14	301.02	300.01	302.47	304.96	295.68	307.88	300.33	307.52	302.47	307.71
297.52	305.63	297.39	295.78	304.87	299.89	303.72	307.57	313.31	305.28	301.94	307.31	305.23	303.67	300.42	300.75	303.02	303.72	296.83	303.93	295.61	299.51	297.94	299.66	295.9	305.58	306.53	300.24	303.77	303.16	301.66	303.28	303.94	305.04	294.2	303.18	301.88	302.01	306.95	302.51	298.49	305.62	305.65	298.27	304.2	306.51	303.53	301.95	301.57	304.88
317.44	325.78	318.82	323.38	320.1	318.49	310.06	316.56	319.45	321.58	314.1	321.16	315.87	319.17	317.96	326.81	315.67	315.96	322.68	315.7	319.84	320.44	328.05	319.52	327.06	325.65	319.71	318.97	319.44	325.95	321.49	325.86	321.6	321.73	323.77	321.72	309.38	318.95	325.9	318.45	315.83	313.95	320.55	309.76	321.58	319.91	313.88	317.14	320.61	319.46
317.58	315.24	322.76	320.7	310.36	317.12	317.36	306.14	308.94	315.26	313.8	315.5	313.32	311.86	309.81	315.51	316.61	325.64	321.2	317.87	315.27	318.82	315.3	311.9	310.07	317.1	313.51	314.26	314.16	315.76	319.01	311.63	318.63	316.34	314.78	322.35	311.39	313.99	318.24	317.66	318.13	313.51	314.58	310.51	315.26	322.17	312.32	317.9	317.64	311.48
305.05	306.13	313.84	305.21	299.89	311.16	309.18	306	299.06	307.63	300.21	308.9	305.77	304.29	306.01	303.01	305.71	303.33	305.43	311.18	299.12	310.39	303.59	299.14	301.54	305.76	303.02	302.76	304.44	303.67	304.93	310.21	309.43	307.87	303.76	296.31	306.97	304.45	301.62	305.78	303.64	307.29	305.26	311.51	303.7	306.04	294.57	305.68	301.59	302.38
300.74	311.2	296.46	310.71	306.03	307.82	303.08	306.35	313.74	304.43	304.32	304.16	307.15	312.16	314.54	304.85	302.9	300.45	308.51	302.92	309.47	310.39	303.99	306.65	313.36	313.04	306.08	300.3	304.19	304.39	309.49	303.93	307.04	306.98	304.81	308.85	307.69	310.57	303.37	302.48	296.92	306.4	299.78	299.48	312.44	303.23	306.03	307.84	312.84	305.9
307.96	312.49	310.86	309.13	310.88	315.34	308.34	303.29	313.7	314.74	306.87	316.95	312.14	322.14	309.55	307.64	310.54	311.3	308.21	313.05	310.72	315.88	307.43	312.86	318.81	313.5	316.83	308.73	306.31	310.08	308.32	312.73	314.87	312.79	308.86	316.42	311.18	313.99	316.79	313.17	310.63	305.26	307.67	315.93	313.26	309.03	311.07	307.76	313.19	310.96
312.99	312.05	318.1	310.38	318.64	307.13	313.98	316.57	314.48	316.59	317.47	305.74	307.51	313.76	314.01	310.82	308.77	309.88	303.98	305.89	310.83	316.72	318.27	313.21	318.63	312.49	309.6	311.43	311.04	316.25	315.43	306.13	305.96	313.57	312.64	307.02	307.14	312.36	312.34	312.24	318.35	310.2	311.5	315.28	316.85	305.79	321.37	315.28	309.43	313.98
316.14	307.53	312.22	304.59	313.38	310.35	316.98	319.85	310.77	310.84	312.67	310.98	307.08	315.98	314.46	312.51	315.54	310.51	313.8	314.14	310.6	311.9	318.95	316.58	314.56	319.49	313.99	313.45	311.8	309.96	312.68	320.41	307.83	313.7	313.04	319.57	309.86	310.41	310.1	306.71	312.63	313.87	308.11	310.04	315.99	314.07	308.48	304.04	315.39	308.53
317.44	321.28	312.81	316.93	322.08	321.93	320.14	322.18	329	315.14	319.55	319	322.47	314.95	321.49	316.06	320.21	317.96	320.63	325.84	317.35	320.42	317.83	313.72	318.22	315	318.41	313.46	326.01	320.12	319.64	316.73	319.1	317.89	323.54	317.3	322.25	319.95	317.08	315.32	315.62	323.02	318.7	320.08	313.24	317.79	316.94	314.12	315.7	321.49
310.27	307.31	307.3	302.05	299.5	301.95	304.83	305.51	305.01	308.84	303.69	301.62	307.39	301.89	306.47	305.36	300.51	304.91	305.75	308.03	298.75	310.46	308.11	304.46	305.85	312.18	305.78	310.28	308.37	305.25	300.95	309.63	299.81	312.61	309.06	308.48	300.67	301.33	299.7	305.09	300.19	294.1	315.65	304.64	303.19	303.94	308.43	309.92	300.72	310.18
305.96	307.43	313.75	308.76	308.6	303.52	313.18	313.65	316.39	314.3	311.13	306.74	312.47	303.7	304.77	303.5	303.03	311.79	314.87	309.43	308.74	309.49	315.42	315.91	300.16	311.19	308.22	307.16	309.15	310.85	310.34	315.32	303.88	312.04	312.93	310.8	308.08	318.08	307.16	314.38	314.88	312.68	306.34	310.98	303.98	303.75	309.82	311.16	308.17	309.9
300.86	308.36	299.44	308.48	314.19	297.5	299	308.79	303.23	309.42	301.1	306.1	305.21	301.98	306.29	307.99	303.26	303.4	302.02	304.5	300.02	299.88	303	308.69	301.1	309.39	303.92	304.33	301.9	300.3	306.37	304.59	307.32	309.37	306.53	304.73	305.83	295.83	301.6	304.07	306.21	307.58	299.23	304.44	294.09	299.16	307.64	301.29	300.91	306.42
298.33	305.24	301.86	301.63	301.54	302.98	300.24	295.04	295.36	295.16	298.8	306.64	299.68	299.29	304.54	297.55	298.47	299.62	303.94	305.2	299.15	302.56	300.96	304.1	305.7	295.77	307.77	298.72	298.35	304.59	300.43	293.24	302.32	308.79	298.55	304.36	300.03	305.31	304.66	298.84	302.42	299.9	298.16	301.38	298.45	298.14	299.05	305.8	300.39	300.18
316.2	315.76	313.08	309.6	318.47	314.73	309.69	307.66	316.62	312.89	309.11	311.43	308.11	308.62	317.28	315.82	311.06	316.46	316.75	308.91	313.21	312.37	315.48	308.2	313.57	319.6	318.52	312.35	314.84	313.51	312.47	310.1	308.88	314.24	310.27	315.42	315.8	305.94	311.48	310.95	314.24	311.27	312.44	312.7	314.16	316.27	315.96	305.6	315.23	319.19
313.59	315.82	312.92	312.72	315.95	316.83	311.73	315.67	313.67	312.03	310.19	305.14	329.67	312.8	307.59	315	308.82	311.57	313.52	311.83	311.39	316.17	314.73	314.66	317.01	318.35	308.81	310.08	307.47	323.19	313.73	305.16	311.86	309.76	310	313.18	306.66	308.28	315.61	314.4	318.75	314.9	319.6	321.66	318.64	309.36	322.09	312.16	314.56	309.85
320.4	329.39	327.53	331.52	333.14	325.71	326.8	328.27	330.51	323.13	325.45	320.95	331.66	327.99	319.88	327.83	325.29	331.8	329.36	330.49	326.2	325.74	330.85	326.15	325.52	324.94	329.3	325.4	328.99	331.51	336.71	327.89	327.07	333.56	322.33	331.54	329.55	330.28	324.68	328.05	323.62	325.89	333.96	325.78	326.36	329.63	327.7	337.04	331.37	331.08
300.59	296.78	299.4	302.37	296.56	302.36	304.91	304.4	295.47	295.54	303.56	300.45	304.68	295	297.56	301.28	301.04	301.84	297.45	304.1	300.24	305.54	298.43	300.88	298.58	303.71	296.72	299.2	302.45	300.71	295.62	299.84	300.28	300.48	304.03	303.21	303.71	298.04	304.12	304.93	304.11	302.71	304.69	304.22	304.04	302.3	297.63	293.03	295.18	302.9
308.29	305.21	303.04	301.13	301.99	305.27	302.94	300.5	307.46	307.99	306.31	300.95	309.34	304.47	301.77	298.71	303.76	300.39	301	304.14	303.56	301.36	304.93	303.75	301.11	295.67	298.51	306.56	312.12	303.32	308.51	305.07	300.29	299.48	305.81	305.98	305.23	301.52	303.25	306.86	299.23	300.65	302.24	301.9	300.33	293.64	301.62	302.92	305.26	305.44
310.49	306.1	312.41	310.58	308.72	320.42	313.61	306.06	309.95	312.13	317.72	308.14	304.76	308.1	301.61	310.94	311.52	308.1	308.72	306.75	312.15	307.08	305.69	310.09	319.16	310.79	312.86	309.57	305.66	307.61	306.33	312.49	317.48	307.86	309.17	314.14	308.34	311.14	305.4	305.16	315.05	317.12	310.01	310.93	319.5	311.34	308.37	312.21	306.38	308.35
305.99	306.66	301.94	309.36	301.61	305.29	310.35	298.87	309.4	303.73	305.98	310.19	301.18	303.26	306.23	294.87	302.07	299.96	304.37	303.54	302.69	302.76	304.34	303.03	304.21	303.98	311.81	296.84	303.78	302.75	306.8	300.46	308.75	302.04	306.09	293.82	305.12	307.39	305.66	302.7	303.58	303.39	302.34	307.04	305.21	304.23	311.17	297.77	302.94	307.31
303.2	315.8	305.47	301.77	308.04	301.91	298.47	307.36	303.54	306.03	305.76	304.57	306	299.81	293.27	301.03	306.02	297.59	308.86	307.85	297.13	308.75	306.81	307.16	304.92	302.35	305.46	303.93	301.4	308.84	301.78	300.23	311.9	305.06	300.5	308.13	309.17	314.92	307.1	301.16	296.44	309.08	297.36	307.92	305.26	305.58	298.14	302.15	303.35	304.77
314.39	318.84	314.89	314.28	320.17	305.87	311.06	317.37	309.18	312.81	316.92	311.82	314.63	313.46	319.38	313.57	304.62	315.99	317.86	316.77	318.67	317.72	315.17	311.84	316.75	316.16	314.88	310.91	312.15	305.19	313.09	312.71	312.44	313.13	317.67	305.76	314.03	317.03	317.46	312.04	320.39	305.42	319.22	312.67	317.68	313.6	310.69	317.45	316.28	319.97
312.86	310.23	316.01	316.32	315.11	313.01	318.03	323.01	319.17	314.14	310.92	321.88	315.92	314.22	320.77	312.49	315.99	308.92	314.41	312.42	313.85	317.36	311	316.05	311.92	311.14	309.22	317.43	314.08	309.78	312.47	314.41	313.39	319.56	313.88	314.18	313.62	308.43	319.42	312.58	311.08	315.85	311.9	309.77	308.42	313.27	321.51	312.68	305.82	322.72
299.83	302.08	296.21	307.25	299.63	307.25	301.42	300.4	301.21	306.79	294.01	303.94	304.53	300.63	301.65	299.73	304.31	295.66	302.49	303.35	298.38	307.13	304.96	303.02	304.62	299.45	307.62	298.5	299.35	306.1	306.86	298.59	296.27	305.68	299.42	302.51	299.7	300.78	304.31	299.46	304.51	310.77	296.46	294.52	309.98	302.86	305.62	308.99	293.19	304.33
305.31	308.14	306.7	316.53	310.6	303.63	310.22	306.91	304.17	308.82	306.03	304.94	306.74	308.3	307.92	310.18	306.64	308.86	302.92	312.06	312.65	314.02	310.67	303.68	302.77	312.12	309.8	313.19	311.13	309.2	310.7	308.6	309.18	314.09	310.43	312.69	309.27	308.68	301.03	311.89	306.73	312.42	311.29	301.57	309.74	307.15	307.17	310.29	307.24	306.59
301.7	299.85	291.22	301.1	298.35	309.14	301.3	298.33	294.22	303.49	296.27	292.88	303.51	292.71	301.38	299.39	301.28	305.19	297.97	298.29	292.15	305.13	299.74	299.69	291.81	299.86	301.89	301.84	295.01	298.65	298.43	305.45	301.52	295.47	299.59	298.71	301.23	300.58	295.21	302.2	297.77	295.2	300.75	301.09	299.65	303.98	303.16	295.25	296.05	289.93
296.84	308.69	296.2	305.92	303.66	301.95	299.01	301.17	298.2	299.3	301.48	308.57	307.59	307.71	304.2	306.17	304.77	291.85	307.34	305.09	310.08	301.87	303.86	303.08	296.1	303.05	294.35	298.81	302.63	299.08	297.37	306.27	306.09	307.13	296.99	303.33	304.14	298.73	302.66	304.72	307.93	304.02	298.55	295.5	300.49	291.76	298.63	296.47	303.42	299.21
311.61	304.16	304.45	305.99	300.22	298.71	300.03	302.47	301.92	305.97	292.07	307.02	307.05	303.13	299.64	295.78	304.12	298.79	300.31	300.7	297.49	301.56	298.66	307.26	309.27	302.71	306.9	298.94	310.13	298.62	301.71	301.34	308.78	305.63	301.53	305.88	301.62	301.69	300.28	302.8	305.13	306.55	303.82	298.38	302.01	309.97	304.21	303.58	303.27	302.13
299.84	293.92	306.9	295.29	297.57	301.7	301.37	301.78	299.67	305.41	294.29	297.31	301.13	301.61	302.16	295.87	298.94	302.25	298.61	297.95	300.71	297.57	301.64	294.25	302.63	302.64	296.53	297.42	301.68	299.36	303.35	303.43	297.52	302.21	306.88	308.64	296.38	302.44	299.42	299.85	303.18	307.87	297.4	295.76	299.76	301.53	305.56	297.21	301.3	294.75
318.96	320.51	324.87	332.04	324.81	320.96	321.36	325.66	320.11	336.3	325.85	325.29	329.02	321.92	330.72	326.89	320.08	322.54	328.24	327.96	327.81	325.05	316.74	325.61	319.17	330.49	322.23	326.26	324.72	326.53	326.45	322.4	320.25	323.7	321.27	329.59	319.71	324.8	318.17	318.22	330.17	328.24	315.88	320.66	322	322.43	332.43	322.34	325.68	321.24
300.56	309.06	298.92	299.81	296.54	308.92	302.97	307.12	304.84	308.01	300.46	309.8	299.42	307.51	313.91	310.98	304.48	299.41	300.5	305.48	300.75	311.29	303.94	304.12	304.11	294.8	296.05	307	303.75	307.47	307.22	298.48	301.24	304.73	309.91	301.32	304.94	307	301.44	306.87	307.27	309.34	307.52	310.15	304	297.93	304.45	306.11	310.79	303.7
310.46	310.76	310.62	307.66	309.91	311.96	307.05	305.61	307.74	308.31	307.89	304.89	301.43	315.8	305.46	316.5	308.61	308.49	307.97	305.15	307.94	305.97	308.23	307.82	318.85	314.6	299.78	304.04	303.2	310.28	304.47	308.81	303.41	307	309.05	305.14	305.18	312.62	313.82	310.27	313.59	305	313.34	304.88	304.18	305.46	301.67	308.22	312.52	309.69
297.87	307.04	303.26	304.37	304.09	301.28	306.74	301.83	304.35	308.87	306.34	309.65	300.91	309.28	306.22	306.4	298.82	296.11	305.92	306.23	307.71	305.41	304.23	300.67	304.91	303.45	301.67	307.07	302.54	300.33	304.9	301.19	305.83	296.35	304.02	302.16	309.51	301.41	308.67	303.7	305.14	304.34	303.56	298.81	306.28	310.15	300.65	303.76	305.06	307.8
313.07	315.84	303.71	309.09	314.92	317.68	315.67	311.62	310.6	315.56	316.33	316.36	311.96	307.87	315.65	313.72	311.61	309.72	313.65	310.19	311.64	305.77	314.67	310.29	317.83	311.23	322.8	310.73	308.97	309.77	313.86	312.55	314.06	312.14	310.19	314.76	315.74	308.26	309.5	315.22	314.67	316.1	313.81	319.3	308.91	312.57	312.07	316.5	316.71	316.93
322.31	317.96	320.07	320.16	310.54	315.02	313.23	310.66	314.35	317.52	312.52	315.99	315.58	313.68	305.34	312.28	310.95	318.2	310.53	322.28	315.36	309.23	309.3	313.36	313.38	322.56	318.18	311.27	314.38	310.32	313.28	311.47	314.92	315.36	319.05	312.32	316.37	324.37	313	318.54	312.97	312.74	311.48	320.66	314.44	318.28	309.55	317.38	313.9	309.45
314.46	304.7	312.75	314.94	311.57	315.04	319.21	314.12	311.15	313.6	313.89	316.3	313.93	314.44	313.44	326.28	311.21	317.75	318.04	314.34	310.34	311.99	311	315.67	318.61	320.04	320.8	317.97	315.96	312.85	319.08	318.59	319.18	319.9	320.5	320.93	317.47	320.32	313.56	319.44	320.7	318.65	316.2	317.07	315.65	319.53	323.51	318.14	312.63	318.25
310.47	305	307.86	309.21	310.21	309.22	309.22	313.34	310.81	315.22	316.29	309.74	313.31	313.55	309.92	310.74	317.97	310.81	313.61	304.12	311.58	310.19	313.63	317.36	305.83	313.88	311.27	311.46	315.9	313.57	312.76	310.48	307.82	310.16	311	312.47	308.24	303.33	313.09	314.7	313.42	317.92	308.18	312.29	308.75	314.01	312.27	309.58	315.88	314.23
296.37	303.03	301.47	303.23	294.91	305.16	305.49	299.54	306.82	304.98	301.99	307.87	298.8	307.23	304.48	299.57	299.44	300.36	304.74	301.3	303.48	296.42	305.74	303.06	303.53	311.07	300.2	300.01	299.51	307.5	301.19	304.48	303.83	298.04	306.86	303	300.08	307.03	299.57	293.15	307.31	305.76	300.87	300.69	305.97	304.44	307.4	306.27	303.45	302.44
312.69	316.88	313.97	314.69	322.84	314.6	314.36	320.47	325.98	319.76	311.95	316.58	326.58	323.03	313.95	322.73	316.16	320.7	320.77	315.55	319.66	325.41	317.76	316.2	311.95	317.38	318.25	329.19	315.32	316.33	320.67	318.48	318.42	314.72	315.63	313.3	315.91	314.68	318.16	317.09	322.62	316.71	314.02	317.31	315.72	305.5	313.08	312.84	314.69	316.47
314.85	312.11	320.65	316.01	316.34	312.55	310.03	310.33	316.96	319.81	324.04	311.89	306.35	311	312.54	314.84	310.49	315.75	309.81	318.36	312.05	312.15	311.73	313.93	320.1	312.45	312.87	321.62	309.7	315.19	307.06	306.45	310.18	316.1	318.43	316.12	309.15	304.04	316.5	317.29	311.42	313.27	316.54	306.59	312.36	316.71	309.14	310.64	313.34	315.79
303.94	310	313.71	312.43	310.69	314.95	308.01	309.85	315.38	315.21	307.45	309.1	308.3	307.28	314.72	319.11	312.54	312.98	309.29	304.85	304.1	310.13	310.31	305.04	317.11	307.72	304.74	304.29	307.09	311.49	308.51	308.75	306.97	304.05	312.16	309.5	310.78	310.01	318.82	307.42	309.07	308.96	308.07	306.48	314.89	306.6	309.67	314	306.53	307.7
312.77	300.59	306.71	304.65	296.6	309.55	300.66	299.67	304.4	306.93	304.91	301.32	299.36	301.31	305.38	304.31	300.24	299.7	298.56	304.83	303.47	305.13	306.57	299.31	300.63	309.81	302	298.11	302.16	306.82	301.98	305.8	307.53	296.11	299.93	299.99	306.59	304.33	305.89	295.79	301.68	302.91	305.57	299.16	298.69	298.75	302.92	300.3	297	302.59
328.5	323.87	330.08	329.88	326.31	329.74	322.68	322.77	323.19	329.78	339.85	326.74	322.69	324.06	329.45	323.47	328.61	328.66	327.91	324.68	333.97	329.5	326.02	327.78	332.44	324.53	327.62	338.3	332.89	329.61	333.11	328.23	333.53	327.68	332.04	332.72	321.44	325.3	331.73	328.18	326.98	327.35	323.1	331.3	333.34	323.42	329.02	334.42	327.82	328.22
317.86	309.94	314.19	315.35	319.69	317.37	317.37	313.67	315.54	314.56	319.76	311.81	316.54	312.37	314.24	314.58	320.13	311.98	314.22	321.64	310.17	312.55	314.53	316.92	321.81	317.59	316.57	317.75	311.88	315.96	315.54	310.07	317.94	317.86	318.09	317.04	310.98	321.4	314.8	320.24	313.19	312.65	317.57	310.16	313.12	309.87	314.18	322.24	307.75	316.02
308.79	307.52	304.41	308.05	304.48	307.66	306.22	315.87	305.19	300.23	295.99	302.22	310.11	299.86	302.73	305.62	308.63	306.63	298.95	301.62	304.47	309.47	305.8	306.82	313.46	303	306.36	299.46	300.66	305.73	298.98	302.9	300.84	305.44	302.28	305.36	310.02	303.76	309.03	301.32	308.1	300.7	304.51	313.86	301.72	303.89	306.09	310.01	309.11	308.07
312.28	317.14	308.89	299.3	309.34	309.74	312.5	304.87	317.77	312.5	311.97	312.66	313.13	313.58	314.97	308.36	307.02	303.63	313.3	307.33	311.7	304.49	308.1	308.64	309.72	307.9	312.27	312.37	308.19	310.74	308.64	314	308.09	310.26	310.26	320.97	315.07	308.51	311.16	297.88	314.45	314.96	311.9	302.94	307.48	307.45	311.39	303.29	309.22	306.84
306.41	301.14	299.99	302.94	311.66	304.92	305.1	302.65	305.57	307.29	312.47	306.24	305.58	307.83	306.96	305.76	308.72	297.28	300.97	299.85	310.49	310.56	312.86	306.08	305.91	306.19	309.74	307.48	295.58	312.3	311.07	307.22	307.95	298.84	301.7	300.61	303.67	308.75	311.36	306.87	304.79	303.89	305.38	304.81	299.21	303.68	310.09	304.75	305.25	308.54
310.11	313.56	315.58	306.2	308.05	307.81	307.83	308.54	307.83	312.24	312.18	307.97	307.92	309.85	310.17	307.98	316.98	313.07	316.02	312.88	308.32	301.77	311.57	307.15	307.12	311.08	311.35	312.54	311.15	313.26	306.65	311.63	314.22	308.95	304.31	308.14	306.37	314.47	309.09	311.04	306.54	309.93	312.01	306.52	309.2	306.29	305.82	307.23	303.92	315.25
301.88	303	297.94	296.72	297.81	308.02	313.93	295.61	301.19	298.23	302.18	301.46	306.42	303.85	308.61	297.18	304.09	303.69	304.3	302.27	305.96	305.64	304.39	310.05	307.27	301.75	297.83	308.73	293.76	295.1	299.09	297.67	302.18	310.49	306.23	305.78	303.91	299.31	304.56	305.8	302.66	301.43	303.01	293.39	302.1	300.47	307.96	305.54	295.95	301.8
291.88	295.09	285.06	305.12	299.25	297.81	293.88	291.66	290.51	301.93	295.07	294.47	289.52	300.49	297.23	295.36	297.41	288.35	300.8	294.04	296.04	294.63	295.72	296.9	289.21	295.91	297.02	293.98	298.27	294.08	287.37	299.11	291.14	301.51	293.22	296.31	293.8	290.11	292.86	287.04	293.17	286.18	299.69	297.27	292.21	297.4	299.79	296.94	291.92	291.66
310.75	308.62	309.64	321.02	314.34	310.73	311.05	319.72	308.94	320.37	304.82	314.44	312.55	314.67	315.56	310	311.48	311.48	314.61	307.9	321.68	311.29	308.31	302.86	315.96	319.53	310.44	310.33	319.83	321.92	309.8	313.55	311.5	311.34	308.74	311.13	320.13	311.91	310.53	309.09	313.6	308.22	317.65	314.2	319.46	310.75	309.59	309	307.34	316.48
320.95	326.13	327.62	326.13	322.02	326.13	320.3	329.74	317.2	324.63	325.24	328.93	320.42	315.05	319.89	321.09	329.03	322.94	324.6	324.18	324.47	326.6	324.07	327.55	326.16	322.43	316.53	330.22	323.82	327.21	324.47	322.1	322.35	327.51	323.2	328.97	328.31	321.13	324.53	328.76	326.56	323.91	320.69	323.7	325.15	328.22	324.09	316.77	325.32	324.21
316.31	311.78	314.02	305.08	311.85	309.17	316.2	317.03	307.87	308.8	309.01	312.72	308.76	310.58	315.17	305.56	306.37	311.33	313.95	312.92	314.19	317.13	319.67	316.22	310.23	308.2	308.21	308.37	302.78	310.16	309.71	312.38	312.16	310.01	308.89	314.84	316.01	310.68	312.29	312.17	312.04	309.92	305.99	305.36	317.74	314.74	303.34	304.25	312.04	312.75
315.4	310.89	307.01	308.62	305.43	312.13	312.23	305.95	308.94	305.65	308.21	313.8	306.15	302.58	309.43	313.46	315.01	313.02	303.12	312.98	307.33	307.85	314.58	300.86	313.41	306.66	314.06	304.53	312.22	305.98	309.11	306.11	312.68	314.86	312.69	308.68	309.57	300.64	305.7	301.64	314.83	317.26	306.85	303.99	309.09	311.84	309.97	306.84	309.69	317.57
295.13	297.83	290.98	292.4	296.29	295.76	291.9	290.42	292.61	299.84	299.01	295.66	293.79	285.87	288.59	293.56	296.53	293.11	301.35	299.66	289.51	300.09	297.83	290.35	295.61	289.16	299.69	302.71	300.35	291.77	293.64	289.53	308.78	298.5	290.31	291.39	291.31	289.86	296.48	296.32	288.08	292.95	294.9	298.15	298.85	295.98	295.41	296.15	292.85	297.15
311.46	314.9	313.55	313.7	314.45	310.73	314.61	315.8	312.54	309.96	312.71	311.84	311.05	311.18	318.45	310.03	322.12	307.25	313.75	318.81	316.15	303.12	312.3	313.44	315.72	314.98	312.24	315.49	318.15	306.92	311.26	320.48	313.39	315.72	305.29	319.93	311.68	314.45	318.26	316.12	313.31	310.34	305.78	313.25	319.57	310.2	312.44	307.14	310.97	308.43
293.34	291.72	294.74	289.46	288.39	300.07	301.09	289.2	293.22	293.91	291.11	293.67	298.39	300.05	294.59	296.82	295.66	290.91	297.8	297.28	288.67	294.11	296.64	291.27	300.3	292.82	300.73	297	289.32	289.93	292.46	292.15	292.23	296.18	293.71	292.47	296.67	283.58	296.54	297.16	294.6	295.8	301.1	289.23	295.35	297.12	293.44	301.41	293.79	295.64
317.04	318.44	318.3	307.42	307.83	318.24	313.89	310.23	313.05	314.03	315.84	307.91	321.56	309.89	314.65	310.39	313.29	321.42	311.43	314.62	321.27	320.91	311.96	308.89	320.1	319.43	314.95	320.88	317.64	314.74	318.68	318.28	314.27	319.78	316.59	313.83	318	311.54	314.23	310.06	310.05	309.66	317.45	316.99	314.86	315.55	309.8	311.73	319.01	313.34
309.67	312.4	314.26	310.05	314.32	311.49	309.11	319.09	310.83	311.36	316.07	312.75	317.62	317.88	305.64	313.77	319.27	317.9	317.75	319	308.42	305.59	308.72	319.53	313.79	313.4	314.78	312.99	315.38	314.93	317.49	315.75	320.12	310.86	316.11	315.81	320.6	312.67	313.84	310.43	309.77	311.35	318.66	311.11	308.07	308.43	311.7	315.82	313.32	317.97
301.76	308.6	303.39	302.85	303.36	299.96	306.47	311.1	306.39	304.53	297.95	300.06	303.39	294.19	310.12	310.24	301.84	303.84	303.07	295.65	301.59	296.42	305.14	308.91	309.43	307.66	303.87	305.77	304.74	304.17	303.92	300.09	311.91	306.18	305.43	307.46	298.49	309.57	309.62	305.2	301.34	305.33	299.97	307.11	302.17	305.76	294.51	302.6	301.79	299.61
296.65	310.47	299.82	298.61	304.22	300.37	293.48	301.06	309.41	298.33	300.6	296.15	301.94	288.49	304.62	302.79	296.66	298.18	295.64	299.29	302.83	289.31	306.44	293.28	303.75	294.83	296.45	297.35	293.25	302.22	297.22	303.67	302.37	301.76	298.25	304.79	304.25	305.08	299.91	301.63	297.86	301.21	297.49	303.47	300.57	296.52	302.48	300.8	303.18	301.82
316.1	314.45	310.69	310.11	310.71	310.56	311.24	303.1	310.58	314.14	314.84	312.55	311.34	314.87	315.57	312.79	309.25	301.9	311.94	315.04	314.86	316.72	309.76	315.98	309.24	305.9	312.72	316.45	313.39	316.72	311.85	310.46	314.66	319.33	313.34	316.54	313.31	315.33	312.71	311.97	310.82	309.98	306.97	318.29	310.87	316.15	313.23	309.62	312.29	310.67
300.33	304.44	294.67	299.32	291.74	299.43	302.29	295.96	302.67	302.04	294.85	302.79	301	303.39	303.25	300	294.66	301.41	305.07	299.17	301.25	298.48	301.38	299.65	297.86	309.99	297.74	296.13	298.82	297.61	296.86	291.91	301.83	300.5	301.53	295.72	300.69	307.42	298.77	303.41	310.17	303.48	302.86	297.97	294.94	302.11	301.65	300.05	301.11	297.7
305.18	306.35	299.56	302.75	303.73	303.28	307.23	310.06	303.12	301.68	304.61	300.4	302.99	301.04	306.52	304.58	300.57	308.85	307.72	301.71	308.61	302.67	298.95	313.13	299.75	307.93	306.83	304.97	308.7	306.03	303.29	307.36	307.53	314.4	303.21	304.87	300.68	297.49	299.52	302.81	309.11	305.09	303.15	299.7	308.85	303.12	306.94	299	301.83	295.48
309.64	319.35	312.22	315.77	315.77	319.02	322.28	320.49	315.03	319.53	312.93	319.92	316.32	316.24	309.75	320.21	319.62	318.32	321.72	316.46	313.46	315.91	321.7	317.19	322.83	313.68	315.61	314.19	312.82	318.22	317.3	320.68	314.91	320.27	317.08	322.48	316.55	315.29	313.97	313.25	318.25	316.1	312.13	311.24	314.48	315.2	309.65	315.86	313.57	319.52
307.24	315.53	309.71	306.98	312.59	312.43	313.97	315.44	307.88	319.75	317.08	313.86	303.03	307.91	322.63	316.62	310.89	313.4	310.04	317.68	305.78	311.69	308.69	313.04	321.42	310.33	309.71	310.61	309.48	313.9	314.08	313.57	311.94	316.38	311.95	317.27	320.31	308.35	312.67	311.2	318.89	315.43	315.31	318.43	312.24	314.92	313.14	318.27	313.04	320.21
312.05	308.14	308	318.17	305.78	314.13	307.77	308.44	304.1	307.17	305.14	304.22	315.07	306.88	314.4	309.84	314.01	305.41	321.88	304.4	306.9	304.44	315.88	301.03	311.45	305.19	311.47	309.32	312.04	313.66	311.25	312.24	305.93	306.56	317.12	305.58	301.93	311.66	309.25	312.34	313.79	310.04	312.37	310.32	306.9	311.49	302.25	310.33	313.41	310.15
329.92	333.56	323.67	330.28	327.59	336.44	321.96	325	328.92	329.17	319.47	327.15	326.64	326.3	328.71	330.13	326.45	332.04	327.33	324.61	332.48	325.07	324.69	321.41	338.8	327.91	322.99	325.73	322.23	328.56	330.09	320.16	329.33	327.57	329.17	321.73	331.38	327.8	329.97	327.74	329.09	326.52	328.98	321.27	329.5	325.1	328.82	321.49	322.89	321.6
308.96	307.79	312.82	306.42	319.74	312.6	319.18	309.56	314.14	316.56	314.2	313.99	320.61	313.8	316.5	311.56	309.04	306.24	309.17	307.68	306.42	312.78	315.01	316.17	314.13	314.29	305.75	313.06	313.62	313.11	317	319.35	310.71	316.23	309.37	312.67	318.73	314.48	310.86	319.05	316.3	318.81	320.36	313.9	314.57	315.47	310.27	320.7	319.77	315.87
307.57	306.06	309.2	314.27	314.43	309.98	302.37	303.32	317.48	303.39	306.56	315.6	309.79	309.88	308.97	306.41	305.54	314.32	314.74	306.33	307.28	305.22	311.48	307.22	311.94	309.14	309.85	307.62	305.14	313.3	312.25	314.48	307.79	304.11	309.74	307.94	311.96	314.4	309.91	303.25	311.97	312.68	304.7	303.22	318.83	308	307.97	306.43	306.55	313.48
320.82	314.03	320.51	316.09	320.6	318.52	315.03	311.4	318.89	322.12	314.61	318.08	311.46	318.95	314.61	320.05	321.1	312.47	319.99	316.87	325.61	321.86	317.83	314.75	321.21	304.36	320.34	313.13	320.26	313.03	321.14	316.93	318.3	311.67	319.52	314.83	312.39	318.37	313.33	312.59	310.66	320.88	317.06	321.43	320.7	320.19	308.64	318.79	317.39	319.72
317.84	316.61	306.03	304.69	316.38	299.05	313.92	309.17	307.59	307.41	310.7	312.62	305.59	315.48	302.05	308.35	305.06	311.33	309.81	311.71	306.87	312.72	310.94	313.1	311.34	304.59	311.19	313.64	315.09	311.09	317.28	316.59	308.47	310.47	311.76	305.52	310.36	310.75	313.68	309.65	312.47	310.97	307.84	307.14	311.67	313.03	307.5	307.89	312.93	309.85
309.23	311.27	308.42	313.04	317.4	314.76	318.5	320.86	320.57	319.32	309.39	311.68	318.78	322.18	307.14	311.74	317.1	319.22	314.24	321.58	319.7	315.34	321.7	317.36	318.89	314.09	316.62	314.32	318.69	313.59	319.49	315.26	314.59	313.98	315.39	315.77	319.59	318.28	312.09	320.03	312.77	315.66	310.97	317.23	315.23	315.02	317.5	320.24	316.99	320.71
327.44	330.44	328.27	329.03	323.18	330.98	327.07	330.14	334.5	328.75	324.22	330.69	324.18	332.66	331.39	325.2	325.93	330.21	322.83	328.42	329.21	326.64	325.2	332.81	324.31	326.37	323.62	323.03	329.1	327.18	336.21	326.63	333.72	335.66	331.3	320.92	333.22	334.08	333.83	327.93	329.8	333.02	330.7	328.43	327.99	325.69	332.16	326.89	332.4	328.78
308.09	302.93	305.32	311.63	307.1	305.98	309.09	302.85	307.08	310.19	311.04	303.63	310.23	308.54	303.91	302.43	302.1	304.2	309.32	310.95	304.48	303.65	305.88	307.33	308.52	301.77	305.07	309.71	305.1	303.04	303.41	306.65	310.11	302.93	308.87	311.49	305.29	298.76	309.51	308.83	301.44	301.77	310.48	306.73	311.92	310.83	306.69	306.03	305.74	308.38
295.97	302.28	299.6	298.86	303.01	302.57	300.96	297.55	298.16	297.35	300.65	302.11	304.9	302.02	299.57	298.01	299.67	299.9	307.18	296.62	302.45	307.31	300.19	302.4	301.8	299.02	297.04	300.18	299.5	300.97	301.12	298.44	298.72	308.41	301.19	303.97	300.87	295.74	302.48	298.73	300.64	297.12	303.41	300.91	304.26	298.12	293.03	300.89	299.02	294.41
301.33	305.18	304.46	302.31	302.08	312.52	305.38	305.37	305.44	309.2	306.62	289.32	306.92	300.65	302.36	305.87	298.85	306.54	306.07	304.43	308.84	305.79	299.65	300.18	308.56	305.98	304.54	302.18	312.29	310.11	307.48	307.78	309.38	308.02	313.39	302.62	308.19	307.47	303.72	311.91	310.64	300.55	301.24	307.42	300.6	304.69	304.78	307.34	305.42	306.16
308.97	307.17	302.9	304.44	304.82	303.24	300.79	307.63	310.1	304.63	301.96	306.97	307.72	294.26	299.71	305.68	300.74	308.01	297.56	299.77	309.02	307.88	303.06	302.09	298.74	305.94	301.64	304.58	302.44	304.3	304.33	299.84	305.9	301.41	304.82	304.86	305.65	305.55	294.82	310.39	307.39	308.95	302.37	302.65	296.74	297.61	303.22	305.41	300.28	296.04
301.57	304	309.66	304.74	309.6	301.63	308.88	308.66	303.04	307.97	302.14	300.52	305.34	296.02	293.09	298.71	303.41	310.07	304.71	299.28	303.57	297.35	311.7	303.26	306.62	305.28	304.83	301.05	304.32	313.44	297.35	305.3	303.66	302.84	313.32	307.7	299.94	302.88	301.72	307.27	305.29	303.44	308.02	299.96	304.84	303.97	301.54	298.65	301.08	310.13
315.16	309.52	319.05	322.11	318.72	314.74	314.17	319.67	320.94	303.11	314.28	305.41	314.34	312.43	312.4	314.9	314	307.41	314.58	311.72	320.9	310.93	313.1	304.05	311.66	305.37	303.8	313.39	309.15	320.16	305.58	313.54	311.22	312.46	315.82	308.34	308.29	312.13	310.73	314.25	319.4	315.8	309.09	311.08	314.94	308.22	310.93	308.87	308.21	316.88
292.85	292.27	293.2	292.21	293.06	292.89	295.54	293.07	293	296.6	287.11	289.6	300.54	291.78	299.09	298.34	292.56	299.34	294.37	296.7	290.73	298.27	293.15	298.45	297.29	291.05	301.43	298.05	294.78	294.32	294.91	295.16	296.34	290.57	287.62	297.44	294.9	297.45	294	298.17	292.52	288.56	288.54	297.39	295.19	306.21	281.72	293.98	293.16	290.96
317.96	320.23	325.53	313.43	316.38	314.28	310.71	311.61	318.14	311.39	319.63	313.08	308.3	321.15	318.32	318.75	317.49	314.53	311.68	312.18	310.26	315.68	310.65	310.94	305.11	311.8	314.24	310.45	313.73	317.54	312.32	313.68	315.31	312.92	321.69	313.15	315.64	319.57	316.63	310.81	307.48	314.13	316.27	321.86	317.23	314.62	320.66	309.19	315.99	322.12
310.43	318.88	312.85	316.68	315.48	315.17	314.73	319.03	311.35	322.92	315.45	317.29	316.1	314.29	321.85	313.21	315.72	317.21	306.84	315.59	318.35	316.74	313.38	319.51	314.36	313.33	317.09	311.65	309.1	311.03	311.81	322.59	314.91	312.63	314.28	315.1	313.34	314.95	313.52	323.3	318.4	313.12	318.81	311.48	312.66	317.04	313.78	315.37	321.12	306.66
322.85	309.19	306.98	306.53	313.59	308.78	309.82	316.78	316.92	319.1	311.87	312.04	322.61	313.41	317.75	313.86	316.88	318.49	311.21	313.05	318.47	316.42	316.46	319.4	323.79	317.79	314.32	316.84	313.51	316.51	314.03	314.17	317.38	312.11	321.75	316.66	317.11	313.08	317.65	314.44	316.19	322.38	313.14	317.54	317.68	321.74	314.64	314.87	310.06	316.05
308.05	303.48	301.9	317.3	320.17	309.49	304.47	303.32	306.54	311.37	309.4	310.04	306.14	307.25	313.47	300.88	309.32	301.07	310.95	302.08	301.52	305.79	309.49	304.49	306.73	299.02	309.75	303.54	308.08	308.69	308.43	303.19	305.64	309.9	310.93	309.19	306.28	305.91	306.9	306.41	303.15	304.45	313.08	303.44	307.65	316.58	309.19	307.18	315.23	305.06
324.77	325.86	324.85	332.63	329.68	324.03	317.4	318.6	320.84	314.81	326.4	328.53	325.42	324.28	327.08	331.37	327.18	319.75	326.71	323.3	318.34	329.52	326.16	325.61	321.01	326.51	324.21	329.66	323.65	322.75	328.16	324.45	327.27	326.86	322.11	327.72	325.33	323.57	323.38	324.98	324.17	323.35	326.12	327	327.63	326.76	327.21	322.92	326.35	323.9
303.62	308.87	304.89	308.97	299.94	306.22	309.56	304.19	300.33	305.21	309.22	301.87	301.43	304.13	306.98	304.13	314.91	299.3	308.18	299.69	296.87	304.09	301.57	301.13	307.47	310.51	302.39	304.66	321.5	304.57	310.06	305.29	305.39	303.37	305.09	300.71	299.75	306.19	310.37	309.35	301.89	296.15	306.57	302.94	308.4	309.15	305.98	299.87	307.6	303.26
300.7	301.11	311.49	311.13	301.76	307.31	306.12	308.4	304.39	299.36	303.83	300.14	306.29	301.46	306.36	310.83	311.49	305.02	310.78	298.69	306.14	308.52	304.17	306.65	305.12	309.3	304.48	299.34	307.57	306.46	309.06	307.15	302.64	305.55	302.15	304.66	310.82	301.4	310.99	308.64	304.54	306.65	312.13	312.9	312.83	300.86	303.47	310.12	304.59	306.9
304.7	300.47	304.3	310.63	305	309.61	303.03	308.84	295.97	302.04	304.75	307.9	311.3	298.62	306.74	307.76	306.27	308.71	305.46	305.78	303.29	309.72	302.35	307.6	306.24	307.77	304.05	305.06	302.33	307.86	302.63	310.85	305.4	312	307.23	313.37	307.68	306.1	302.23	307.04	302.27	311.15	303.8	305.19	302.19	307	309	309.95	300.41	307.57
319.23	319.07	319.73	316.62	316.39	316.1	320.24	315.89	325.24	319.31	313.98	319.38	321.64	317.13	321.35	328.12	321.58	316.7	322.55	318.21	321.67	308.86	325.15	313.63	315.14	320.68	317.37	322.55	318.15	317.21	326.43	312.13	326.17	317.66	315.76	322.68	329.26	311.69	308.1	311.36	322.98	321.5	317.93	319.02	318.33	312.56	312.55	316.84	311.93	322.53
309.78	306.52	303.21	309.31	306.97	309.63	306.59	311.55	306.79	308.63	310.83	310.85	312.97	307.99	302.56	312.28	310.12	302.71	313.16	306.76	313.3	312.36	312.74	312.34	317.38	309.03	313.08	309.06	308.77	309.86	310.38	308.73	306.92	302.98	313.08	313.61	313.17	317.34	308.73	306.47	308.68	310.61	310.58	306.01	307.77	311.47	314.78	314.33	310.97	309.13
326.22	329.59	324.76	328.41	328.5	318.68	317.37	324.38	331.15	320.99	329.85	323.13	324.51	319.7	325.11	327.69	322.42	327.35	324.47	324.8	321.88	323.07	325.6	323.29	317.57	324.85	328.41	326.63	327.43	328.39	328.05	322.18	321.35	322.66	318.56	328.53	322.58	322.67	326.13	327.56	333.18	325	327.16	327.65	323.39	316.27	330.39	325.9	321.07	321.19
314.37	315.99	314.74	308.33	311.62	309.59	308.03	314.4	312.83	318.07	313.68	316.78	314.72	318.28	310.05	316.06	312.31	317.76	316.52	318.41	312.48	316.27	312.73	311.27	315.02	313.89	309.26	312.09	316.85	314.42	321.77	325.72	314.52	320.62	319.72	315.36	319.94	321.23	317.19	319.08	318.52	320.23	322.88	311.42	320.4	314.62	311.49	316.18	314.55	321.49
327.33	330.17	325.92	331.44	328.77	324.43	332.69	318.85	328.92	328.54	324.71	326.04	325.02	332.51	321.94	328.4	324.72	321.48	327.97	324.24	323.47	323.69	334.5	325.05	324.64	327.02	328.16	319.41	327.07	325.97	320.93	322.83	324.22	329.44	325.07	328.67	335.84	321.6	326.97	329	323.1	326.24	324.69	326.85	321.53	329.43	328.53	322.45	322.77	332.38
314.77	317.45	316.76	313.7	313.46	319.92	316.29	315.03	316.88	318.95	310.51	316.44	320.04	309.97	309.4	318.07	312.26	314.13	312.78	317.3	315.91	317.46	327.75	314.46	319.69	319.19	317.09	314.91	321.43	317.5	314.15	315.79	310.01	322.54	311.62	328.93	316.28	321.09	313.12	319.22	314	326.49	320.5	315.77	314.93	319.83	322.97	310.06	317.01	313.39
325.69	317.01	312.32	316.28	316.44	317.56	317.1	319.39	316.79	317.85	320.97	318.4	320.4	316.83	311.64	322.46	312.78	316.48	317.46	318.11	318.17	325.62	317.73	320.26	319.37	323.1	318.4	322.46	322.84	319.15	321	321.43	321.6	318.64	314.16	315.58	319.28	321.09	320.35	312.56	319.71	324.97	322.97	318.85	318.43	321.66	318.25	321.79	316.06	325.65
304.02	309.97	309.85	312.76	300.64	305.83	298.79	301.8	310.03	308.48	307.11	309.57	310.55	310.49	305.83	302.15	304.27	304.1	311.53	308.74	301.28	304.71	307.35	305.23	308.06	304.72	317.29	304.37	301.09	310.53	304.72	302.25	311.74	309.03	299.68	307.43	296.05	303.09	309.41	309.89	305.39	303.45	312.64	310.1	310.93	303.56	310.29	306.53	303.51	306.95
317.22	312.84	316.16	311.03	317.42	309.72	317.71	315.19	318.48	312.6	316.19	319.63	319.88	313.98	317.9	313.78	314.9	314.34	312.58	313.5	319.59	315.72	316.7	313.45	316.08	318.01	320.56	313.38	308.79	311.62	315.57	318.15	313.04	317.5	313.28	308.69	321.5	317.48	314.53	316.22	309.91	310.22	318.36	312.95	322.81	314.72	309.48	321.85	314.98	316.76
313.13	306.86	316.53	311.76	313.91	313.97	309.98	309.56	312.37	317.96	313.36	314.11	315.26	313.92	314.61	312.64	309.78	315.31	310.91	312.28	315.48	309.43	313.79	312.61	312.3	317.07	307.03	308.82	312.77	316.86	316.72	314.3	308.95	314.29	313.64	316.4	311.44	321.88	305.96	315.88	312.76	311.04	309.18	320.73	313.14	316.19	307.7	311.64	309.98	313.11
290.59	290.35	297.13	296.67	297.26	290.43	297.21	293.18	305.51	296.6	291.8	300.31	300.74	301.85	292.17	295.09	293.19	295.89	300.26	299.38	298.67	288.39	293.48	292.39	291.59	290.8	293.34	288.86	289.53	299.82	299.63	293.79	298.36	301.37	295.75	289.01	294.5	287.59	294.83	291.4	289.93	292.59	293.69	288.43	292.82	287.93	290.81	298.45	287.82	294.72
302.64	305.03	302.91	303.21	300.69	308.4	304.81	297.93	309.42	302.12	306.28	305.84	303.08	299.96	305.78	303.46	305.62	304.48	297.77	301.16	307.55	304.31	303.86	291	310.85	309.51	300.63	317.34	301.54	306.87	300.03	313.43	311.52	301.47	308.12	305.65	306.78	300.29	302.79	301.62	301.44	303.09	302.99	302.02	307.28	301.36	307.58	300.66	303.2	307.08
308.2	307.85	304.53	312.11	312.44	303.14	304.83	304.86	298.79	309.99	307.13	305.56	315.02	305.96	304.61	303.58	299.05	318.29	307.46	307.93	303.86	305.05	309.51	312.15	301.29	295.9	307.17	310.87	307.84	302.55	305.98	304.42	299.67	301.96	307.82	306.99	310.45	308.89	306.42	304.8	307.46	305.88	302.25	307.2	304.22	303.92	309.19	306.13	305.29	312.04
309.23	312.77	311.61	309.22	309.94	307.08	312.98	312.42	302.53	304.76	312.35	312.95	308.27	310.68	306.48	305.08	312.75	307.33	304.13	306.84	308.51	309.27	304.43	307.42	310.3	314.23	302.12	306.46	305.18	307.79	303.83	312.57	305.6	311.3	306.76	308.42	306.2	313.8	302.35	313.21	311.63	310.64	311.26	313.59	307.38	310.96	302.43	309.06	304.39	308.03
313.58	305.77	301.57	309.5	305.06	316.66	310.25	308.77	305.7	308.02	307.8	310.37	312.15	317.81	309.4	315.14	309.35	302.93	310.44	309.14	311.51	313.15	313.25	302.53	318.76	313.74	302.4	303.53	309.06	304.85	317.11	307.62	309.63	306.52	307.79	311.29	312.24	304.69	308	309.03	316.99	312.98	317.51	306.2	308.7	310.73	313.98	307.15	312.55	313.47
310.87	306.66	314.03	308.79	309.42	314.51	309.19	312.55	312.4	309.78	306.68	314.68	311.34	311.36	315.15	306.27	306.54	314.28	308.3	317.48	311.23	312.29	310.25	313.28	307.15	313.99	306.88	313.92	315	314.44	306.39	313.45	310.49	304.22	306.72	315.31	317.18	304.2	306.16	317.08	315.15	312.81	308.94	313.06	303.67	310.97	307.67	302.1	312.98	312.94
321.51	320.9	311.22	316.77	316.67	317.1	314.46	313.7	308.08	309.37	316.32	309.26	316.21	310.6	314.17	317.75	310.35	316.61	311.26	312.82	319.25	310.47	326.84	313.63	313.45	319.37	310.36	313.97	312.71	318.03	310.79	319.86	315.86	321.27	316.28	314.68	321.27	322.33	315.11	315.49	316.59	326.47	312.96	313.38	320.91	316.55	309.25	313.4	313.8	313.21
300.06	306.83	301.69	308.49	299.11	303.84	309.71	314.57	309.64	296.81	309.77	300.28	303.61	302.2	304.38	310.16	295.28	307.43	308.56	300.81	303.86	311.08	307.05	310.95	305.57	307.26	305.47	304.16	306.92	303.1	306.28	306.73	307.16	303.93	302.73	309.72	303.02	302.25	303.7	312.41	299.92	305.05	310.59	300.16	300.82	303.49	304.7	305.24	303.9	301.37
301.26	306.12	299.54	300.65	302.62	302.64	309.23	298.34	309.79	307.79	300.99	300.06	310.26	305.43	307.57	310.37	305.7	300.43	299.18	302.92	304.96	303.15	302.61	309.36	306.3	299.65	308.51	305.67	308.17	303.99	308.08	304.12	304.36	302.05	306.5	305	302.91	303.29	298.94	301.51	303.67	308.9	299.13	313.11	303.4	302.61	310.04	303.57	307.01	302.36
313.61	311.76	315.08	318.76	311.71	315.69	314.53	317.59	315.9	315.3	316.09	316.23	319.74	316.95	311.96	315.92	322.97	304.34	317.14	317.15	311.48	314.15	318.08	313.21	314.3	314.68	307.12	322.71	307.19	316.43	314.48	311.31	309.16	314.94	317.94	317.65	310.37	312.15	320.18	318.85	315.79	324.5	316.44	312.69	312.28	311.62	316.47	314.32	312.42	320.38
327.14	327.26	324.8	333.21	329.7	332.44	325.76	329.09	331.96	328.87	328.58	319.61	323.2	326.25	328.77	323.12	334.95	329.29	331.65	331.73	331.54	324.36	333.39	337.65	331.84	326.59	333.23	328.45	326.74	331.52	327.69	326.56	329.68	326.11	327.8	327.53	336.23	326.61	325.1	327.82	322.51	328.45	318.19	320.3	331.64	324.81	332.69	332.02	322.53	327.9
319.23	318.24	316.92	328.42	316.41	312.51	310.69	312.35	319.01	318.98	319.53	316.87	316.01	314.12	316.8	314.04	315.79	318.25	313.36	318.04	323.67	315.14	309.47	317.06	315.7	313.81	314.48	321.25	315.24	311.6	310.17	313.19	311.47	325.77	312.22	310.18	307.82	311.93	318.7	317.74	314.12	311.95	317.55	317.5	314.49	316.29	310.53	314.25	308.84	308.72
317.32	319.84	322.28	324.84	328.1	318	320.46	317.46	307.66	321.36	318.58	315.57	315.19	324.5	315.87	316.19	320.6	312.5	313.52	312.62	311.84	316.4	320.39	321.86	315.33	320.34	318.26	316.99	318.23	320.47	317.17	317.8	321.29	320.89	315.65	322.71	314.88	319.82	320.63	317.55	315.54	313.56	318.41	314.81	316.79	312.77	318.87	319.21	311.53	321.46
318.68	315.58	317.52	312.05	324.45	318.71	318.02	316.69	312.58	311.58	315.89	311.58	308.06	320.04	316.9	312.54	312.36	318.56	314.95	321.83	320.45	311.84	309.3	316.68	315.63	315.61	310.71	317.01	318.22	312.97	322.98	322.21	311.21	320.39	317.84	318.98	314.92	311.66	313.52	319.98	316.99	320.25	317.85	309.18	317.98	319.79	317.68	316.91	316.45	311.52
299.74	302.74	307.84	300.98	300.78	305.89	309.42	300.03	297.22	304.33	299.9	301.18	298.08	303.95	299.46	308.04	303.1	302.37	300.63	306.95	304.65	297.51	299.11	307.56	300.04	301.97	307.33	297.04	302.12	305.54	304.5	307.92	298.72	298.36	305.43	303.87	302.48	303.91	300.65	304.1	301.43	298.66	302.43	300.94	302.71	300.06	305.44	303.09	301.9	306.1
316.25	315.12	310.83	308.64	314.12	319.93	322.32	312.17	317.74	313.68	308.83	314.96	312.86	317.45	317.78	314.1	319.88	307.96	311.48	313.9	301.07	314.08	317.46	319.33	310.22	313.09	313.14	310.59	312.7	312.28	314.95	315.7	316.54	315.18	316.62	303.82	309.57	313.39	313.52	311.11	313.49	307.46	318.57	316.48	316.48	309.35	318.43	316.32	319.31	308.65
313.93	314.17	319.2	316.94	320.03	311.9	312.33	319.28	316.35	321.63	317.19	316.96	311.84	319.18	320.3	318.57	312.72	318.54	314.52	320.17	316.47	317.75	325.27	310.76	319.99	312.59	312.47	314.53	317	319.11	321.87	320.06	318.86	318.9	315.85	316.49	318.03	310.75	311.26	312.34	314.78	311.89	320.66	318.86	320.38	315.2	312.95	314.55	315.91	311.51
315.24	318.87	322.32	320.63	320.13	319.37	318.36	322.76	324.18	321.74	317.01	315.64	323.43	314.35	315.17	314.69	327.04	326.65	319.14	324.06	314.08	315.74	322.14	317.58	319.96	314.17	319.67	319.19	325.04	323.59	326.44	323.33	321.75	322.27	317.23	320.48	324.58	318.9	317.91	317.28	326.82	326.46	329.63	323.26	312.81	316.53	324.84	318.41	320.3	317.1
306.35	306.19	303.92	306.11	302.38	310.08	307.36	307.78	307.54	312.93	302.49	309.35	307.2	310.06	310.86	296.18	306.02	302.95	306.58	312.82	303.7	305.95	307.39	307.84	302.92	307.2	308.08	303.33	305.36	315.36	309.37	301.75	307.26	306.25	308.04	306.59	297.44	311.85	298.55	303.68	312.05	310.96	310.65	307.94	310.06	314.56	296.61	307.53	309.26	302.19
313.08	307.11	310.98	311.29	311.32	318.22	307.72	314.14	311.61	315.21	310.55	309.26	310.11	315.72	313.77	317.63	309.51	310.53	309.19	307.47	301.21	308.87	322.24	311.17	316.36	313.57	300.23	318.32	313.03	312.7	313.01	316.63	307.55	309.25	309.93	310.9	311.64	312.84	306.81	305.68	309.8	304.21	309	312.46	309.58	303.26	313.84	310.78	313.18	307.71
323.03	309.59	311.44	318.11	309.68	315.08	316.25	322.9	308.9	320.45	319.33	322.33	323.87	315.35	314.32	307.19	314.31	314.2	319.94	311.41	317.12	310.97	316.66	317.11	314.29	319.54	316.31	317.1	314.23	314.23	312.57	310.52	311.59	317.95	316.68	316.32	320.17	313.04	308.8	312.86	321.23	317.16	314.52	314.81	315.87	316.94	314.45	312.66	311.38	313.18
324.41	314.2	317.63	323.33	310.22	312.84	317.73	317.63	318.43	313.61	312.51	311.78	311.15	313.72	312.73	316.21	315.17	313.54	311.46	316.04	315.53	315.15	307.23	314.27	319.58	316.4	316.38	315.13	315.1	312.02	315.84	311.36	319.14	312.37	315.78	311.27	311.14	308.16	315.54	313.9	318.24	316.51	317.48	312.32	311.05	320.67	312.19	313.86	310.37	316.3
311.56	314.05	314.94	309.86	319.52	311.88	313.71	320.86	312.42	319.85	311.46	311.97	314.51	314.94	315.36	323.34	316.35	312.29	318.42	314.56	311.46	316.77	316.7	307.19	312.86	321.52	308.78	317.53	315.4	314.3	318.67	315.75	318.55	315.14	320.1	315.59	308.48	317.81	314.77	310.78	310.36	314.91	315.32	313.38	313.3	316.63	310.67	315.94	316.93	322.6
325.39	311.84	321.8	311.77	326.77	319.37	316.29	314.61	315.86	316.56	321.03	321.92	315.46	323.08	318.62	315.14	315.99	327.84	320.1	319.86	311.46	320.81	313.27	316.53	318	317.71	315.89	322.03	312.09	315.71	326.43	320.86	315.37	319.44	318.69	314.76	312.97	321.1	319.19	322.52	322.46	319.32	320.98	320.25	319.85	310.04	314.73	323.85	314.24	327.76
321.86	318.2	322.55	319.16	315.05	319.88	326.38	320.56	316.03	315.45	316.89	316.97	323.85	319.33	318.27	317.01	318.02	319.74	319.65	321.54	317.05	318.26	317.65	325.29	312.01	314.48	317.91	319.59	319.32	314.51	325.97	317.1	312.35	317.16	322.63	321.25	319.54	314.43	322.11	317.73	324.23	319.39	324.62	323.17	320.67	313.99	317.34	318.23	316.71	314.05
299.7	291.75	296.71	290.59	294.57	303.44	296.72	299.66	297.69	290.87	298.99	291.79	294.63	295.35	292.25	295.68	294.19	295.05	295.93	297.39	291.71	301.51	297.75	289.92	290.46	291.34	297.22	298.69	289.63	294.02	301.19	292.44	290.8	292.32	293.55	291.46	291.33	298.13	294.31	298.15	293.41	288.7	302.63	292.68	293.3	292.67	298.79	302.25	293.67	297.27
311.16	305.87	300.44	311.33	301.58	300.85	303.67	303.81	309.18	298.84	306.8	306.84	309.61	308.21	306.88	308.87	302.9	304.93	300.81	305.7	307.26	306.11	297.88	303	302.31	308.55	304.68	305.47	305.25	306.63	305.57	307.26	306.84	301.27	308.64	308.81	298.99	299.42	309.38	308.71	307.77	310.28	303.63	306.08	297.37	301.02	305.38	305.95	302.52	302.83
307.51	314.36	309.22	311.68	309.31	307.3	313.13	316.91	310.47	307.03	309.58	310.66	310.44	309.95	305.74	307.92	313.51	312.82	310.22	316.72	310.99	313.37	310.83	308.19	318.43	311.13	310.28	315.6	311.87	307.79	307.57	309.85	313.69	311.47	310.42	301.77	308.78	313.64	307.38	306.1	311.03	310.58	306.56	307.01	309.22	305.39	301.32	317.98	310.94	304.74
304.51	309.87	307.24	300.4	300.81	299.74	302.21	306.98	311.18	304.97	308.75	300.65	304.59	299.25	303.71	306	302.41	304.11	306.21	303.64	306.09	298.82	302.96	300.84	309.04	310.71	304.07	301.98	304.24	307.2	300.61	311.62	309.27	305.39	303.31	303.54	310.77	308.67	304.94	305.61	302.06	303.96	307.64	308.3	309.07	300.63	303.77	306.32	297.64	303.15
305.83	299.37	305.57	309.57	300.39	307.28	304.27	302.01	305.87	301.45	307.53	302.98	301.21	298.59	306.69	304.56	302.04	299.14	305.16	296.12	304.2	299.18	301.52	306.61	304.96	305.65	300.97	302.39	306.37	304.27	303.44	314.01	302.65	306.67	301.18	303.41	299.8	305.89	300.56	299.27	300.23	306.67	312.71	303.92	305.22	306.8	295.89	304.9	302.68	304.79
314.26	304.65	320.02	306.46	308.99	308.58	312.97	308.25	306.76	315.87	310.94	307.63	308.73	306.31	304.99	309.8	306.58	311.13	311.57	313.88	310.65	307.12	308.6	308.23	313.34	308	304.4	304.74	313.67	314.98	313.1	317.65	308.04	312.38	310.59	305.79	308.92	310.7	302.81	317.84	301.25	303.3	304.67	306.72	311.46	311.15	305.65	313.96	304.77	309.18
317.38	323.53	317.14	317.31	316.52	321.28	317.79	318.36	323.9	316.78	318.19	326.83	325.61	320.46	318.75	314.45	320.41	325.74	317.55	320.91	313.63	324.05	319.41	316.3	325.21	327.24	316.61	314.1	311.46	312.27	318.81	326.49	315.04	310.27	313.05	320.89	314.46	315.2	322.33	322.9	325.71	325.85	317.16	320.59	316.14	311.2	313.41	317.93	315.31	319.33
311.4	314.49	317.23	316.31	308.41	310.38	315.74	317.95	308.76	305.44	314.1	314.13	320.25	313.7	318.27	314.23	315.11	310.65	320.27	311	305.94	314.03	313.42	309.8	309.55	314.66	313.34	315.98	316.82	313.46	314.02	315.59	317.49	312.55	315.08	308.61	317.85	315.37	311.22	307.15	317.7	307.21	317.21	307.49	318.36	315.95	314.38	318.27	314.6	312.04
306.58	312.01	307.9	308.72	310.29	310.66	296.93	311.27	305.54	306.57	307.5	302.62	305.32	310.54	307.33	312.92	311.68	305.95	311.46	299.5	302.08	312.37	306.96	309.66	312.4	309.79	307.27	311.93	308.48	305.39	311.45	300.81	309.68	302.28	305.86	306.68	313.66	298.81	304.65	309.79	304.67	301.82	309.2	311.42	307.02	305.49	315.29	304.38	307.49	313.27
323.55	327.29	325.42	328.09	323.92	319.79	327.53	325.98	322.76	326.26	324.98	322.65	326.87	326.11	326.24	326.16	326.18	323.29	328.96	327.63	322.68	327.54	328.84	324.76	328.43	328.3	325.16	318.12	318.88	324.44	327.55	321.88	335.32	322.88	321.66	330.66	325.99	320.61	323.82	328.79	322.89	309.75	320.59	323.66	331.93	328.08	322.41	317.13	329.47	322.97
309.8	306.77	307.03	310.93	300.99	313.62	317.77	303.53	304.56	303.12	304.76	299.82	310.51	306.74	300.29	310.74	312.43	298.79	300.91	306.27	309.34	306.05	308.34	302.87	304.22	301.29	305.93	307.19	298.49	303.73	303.38	300.81	304.71	303.12	305.99	304.35	307.87	300.1	309.75	312.92	307.71	303.36	310.37	304.83	301.41	307.51	307.13	308.55	307.74	306.67
297.37	298.52	304.18	302.71	306.02	300.71	302.7	305.39	302.01	306.76	301.1	305.37	298.72	305.46	311.01	308.82	304.14	301.54	307.33	311.14	302.4	299.2	299.43	309.54	305.32	302.91	312.47	306.51	303.12	303.34	299.99	305.87	308.67	300.06	311.27	304.25	300.7	307.82	300.94	307.39	306.85	303.92	295.12	307.08	305.03	298.45	304	300.77	303.88	304.22
323.56	320.94	312.78	314.75	314.54	314.55	307.92	306.47	313.49	318.29	315.91	319.56	309.88	314.89	319.41	315.76	309.45	313.74	316.09	310.92	316.74	305.26	315.42	313.21	314.44	310	313.72	315.7	318.53	320.53	321.62	316.11	317.29	316.24	311	319.44	313.15	318.9	313.02	313.96	314.9	311.77	322.11	318.13	320.83	311.46	312.29	319.04	316.26	312.15
299.69	296.75	303.61	295.59	301.66	297.87	303.97	297.82	302.93	296.11	297.22	291.58	299.91	300.74	295.28	297.21	300.95	291.18	301.24	296.73	304.15	298.58	298.55	294.51	299.3	298.68	303.76	299.94	300.17	301.4	300.09	299.91	292.64	309.5	301.71	306.14	302.34	303.21	293.91	302.04	306.99	296.4	299.7	294.18	298.24	307.96	297.07	295.02	304.7	308
306.8	306.65	309.63	303.18	297.93	305.43	304.04	312.29	301.56	306.48	309.82	298.7	304.62	309.08	303.36	307.26	300.28	305.08	309.12	302.07	296.66	311.09	305.72	296	301.11	310.36	304.63	304.47	304.81	310.09	308.18	308.82	301.31	298.98	306.41	303	303.54	305.74	305.72	309.48	302.57	298.38	308.6	308.85	299.44	301.94	297.99	299.93	300.66	308.04
302.55	300.51	306.19	293.45	303.87	300.87	305.97	296.72	305.37	310.69	302.81	305.22	304.37	304.84	303.31	311.16	304.37	300.67	306.02	305.57	300.18	308.27	301.97	302.52	289.33	303.87	309.26	298.4	302.42	295.52	300.19	308.26	302.17	300.68	303.68	304.11	307.94	303.74	299.75	299.58	311.02	311.51	300.88	306.74	301.13	298.54	299.09	299.48	303.4	306.32
304.75	302.12	306	302.8	306.5	304.25	308.28	305.21	301.21	302.85	301.98	299.75	307.07	302.95	303.67	308.89	295.91	298.02	300.12	303.68	306.12	303.1	299.86	300.84	303.93	305.67	302.32	299.91	302.25	306.71	303.8	310.32	293.91	308.59	303.94	302.83	304.98	301.84	299.67	303.74	303	295.89	308.58	303.85	306.28	302.93	303.05	310.3	299.34	300.51
307.85	301.84	309.86	315.03	310.33	310.01	312.7	303.88	309.46	308	316.06	307.23	309.16	313.55	305.82	312.76	312.74	302.85	302.83	309.37	312.8	310.89	311.59	312.24	305.03	315.65	309.09	303.71	303.73	302.14	308.73	309.54	308.2	308.89	308.25	302.01	303.38	308.99	306.29	310.82	309.54	306.82	310.66	307.38	307.03	304.12	304.85	308.26	309.18	300.18
303.44	302.82	297.75	305.06	301.01	302.28	303.69	302.77	302.79	301.97	303.15	295.35	311.45	298.21	306.43	311.08	301.88	304.24	292.84	300.54	306.9	301.54	294.19	302.99	298.34	302.98	305.53	302.38	304.87	304.86	308.19	302.93	297.63	306.77	309.11	295.83	309.84	305.62	313.48	299.46	306.23	301.05	301	296.87	298.01	305	303.58	301.83	304.13	300.92
305.32	320.26	317.86	315.23	320.47	317.17	316.21	315.79	312.57	312.61	316.93	313.14	314.59	313.26	313.74	312.46	319.33	322.13	316.32	321.71	306.59	306.87	315.5	320.36	308.37	312.83	311.14	316.24	315.42	317.52	314.84	312.34	317.57	322.12	318.51	317.01	315.27	315.06	310.91	311.96	306.18	311.37	313.54	316	313.9	308.08	317.71	314.56	314.77	319.62
314.14	322.09	311.92	318.25	314.66	310.8	310.02	308.54	315.96	312.42	317.75	314.71	319.38	321.59	312.99	313.31	319.34	314.8	308.94	314.3	307.86	309.06	320.14	313.7	310.15	310.9	307.63	317.21	316.75	315.9	313.48	316.17	313.32	315.71	305.73	316.51	320.55	312.66	316.81	315.22	312.52	310.2	321.99	316.45	303.07	311.02	316.37	313.79	308.68	311.73
298.63	305.21	304.98	307.43	304.15	307.56	306.05	298.91	300.12	302.56	304.83	298.21	302.28	303.12	304.74	299.65	300.74	297.58	293.09	297.26	295.13	300.01	301.52	298.69	299.45	299.97	305.13	301.84	305.09	306.54	305.44	299.16	299.6	305.25	313.8	304.42	306.36	310.47	299.44	305.7	300.6	306.24	298.75	299.09	293.78	295.81	295.52	300.07	309.39	301.06
327.06	320.75	317.11	319.38	319.84	323.29	317.43	316.83	313.74	327.77	321.52	326.54	320.13	322.04	320.09	311.64	310.3	315.43	318.52	315.82	323.31	312.23	314.37	312.84	316.71	319.32	322.65	325.42	315.22	317.4	316.74	321.76	320.92	309.67	309.85	314.22	317.38	316.55	324.23	319.96	321.22	317.71	319.16	317.96	317.03	315.67	322.81	321.57	324.04	309.5
319.84	313.59	305.9	322.47	315.89	311.68	317.57	320.25	312.99	311.81	309.36	319.12	312.99	313.56	315.64	322.36	315.53	317.44	311.88	311.47	325.58	315.76	314.93	315.78	318.13	319.54	320.53	308.92	314.76	318.88	315.41	318.46	320.57	309.98	313.93	318.88	314.71	317.37	315.34	317.21	320.13	311.54	315.13	315.92	319.96	314.3	308.44	317.81	313.5	310.31
307.32	307.73	309.73	305.14	303.69	310.07	306.47	304.64	315.83	305.2	310.08	306.44	303.62	308.76	301.15	305.89	294.42	300.72	306.69	297.61	295.93	301.77	304.95	300.85	305.91	307.04	310.65	311.05	308.47	304.51	307.48	302.15	306.97	302.56	309.94	297.19	300.47	305.98	310.36	303.41	310.4	305.67	300.9	305.62	309.43	304.89	304.98	305.38	308.92	311.77
310.42	301.78	309.04	302.33	304.23	302.63	299.26	301.72	304.32	305.21	300.03	305.73	305.19	304.51	300.5	304.05	300.74	303.67	311.31	299.72	301.83	302.04	305.45	303.88	298.2	300.97	303.29	303.7	301.14	301.92	298.14	305.8	303.49	293.14	300.32	300.47	299.11	301.22	305.04	297.36	305.51	304.95	307.6	302.15	307.73	309.49	303.82	301.4	303.1	300.47
304.1	298.69	299.04	292.01	291.44	294.57	283.71	295.97	293.75	291.32	298.9	287.91	296.68	290.43	298.11	293.04	294.29	292.63	300.85	301.49	296.66	296.27	290.32	291.88	295.64	289.16	301.19	287.15	297.31	294.43	300.95	293.27	287.99	299.37	288.52	289.36	288.13	303.44	287.71	295.77	289.84	289.61	291.4	294.22	298.22	294.48	290.28	297.18	300.89	292.15
328.96	329.78	329.42	331.77	331.51	332.01	333.94	327.28	328.87	323.79	330.61	328.77	325.21	326.11	327.13	325.75	328.26	331.32	324.16	323.95	325.91	323.83	330.75	333.11	329.95	327.15	329.15	327.76	330.82	321.38	332.49	332.06	330.33	334.88	326.19	334.03	322.65	324.06	327.26	332.91	326.54	323.42	325.85	332.29	330.28	327.91	326.23	325.82	324.06	328.61
333.8	326.17	328.2	329.3	329.7	331.89	329.7	328.56	328.82	330.05	331.92	329.04	321.07	322.86	325.16	325.66	322.01	327.7	330.66	328.5	322.12	326.11	330.37	328.58	331.16	326.05	330.14	335.78	332.6	331.43	324.92	318.26	327.08	330.9	325.9	324.28	327.07	329.22	330.84	331.03	332.88	324.74	337.17	329.32	321.41	324.43	332.65	329.9	324.25	331.35
299.83	305.14	290.11	304.6	304.56	303.39	310.21	304.25	304.93	293.94	304.94	299.52	305.05	306.25	306.04	304.42	301.55	292.59	307.01	305.38	307.73	305.2	305.66	306.64	296.69	303.62	295.36	300.16	306.07	302.36	305.19	306.71	305.18	306.14	309.17	296.73	302.3	298.3	304.89	308.35	302.72	298.74	300.37	300.3	299.59	300.32	304.95	299.08	299.42	301.24
305.55	300.33	298.36	305.98	304.41	303.81	308.22	296.45	307.08	300.17	304.22	304.03	295.97	305.65	300.5	303	296.55	301.18	308.8	293.63	302	306.97	302.02	305.07	297.97	308.93	301.58	301.53	305.45	304.28	300.68	309.09	305.58	303.34	308.36	307.09	297.85	304.54	305.1	306.17	300.56	305.05	303.58	304.12	305.32	304.82	303.25	305.21	301.02	296.25
304.9	310.73	305.71	305.77	305.42	306.35	309.68	309.91	307.56	314.77	313.61	304.88	310.39	308.53	307.89	309.18	312.5	317.15	304.97	307.67	311.95	303.06	309.26	313.71	310.53	308.94	312.6	304.22	307.57	304.89	313.35	315.57	310.6	304.95	304.59	304.98	313.68	312.81	307.7	306.56	304.31	308.19	314.63	313.16	314.39	308.44	305.85	309.26	313.8	307.18
304.07	304.81	301.58	308.19	305.37	302.94	299.41	304.59	298.35	300.32	301.4	305.19	300.43	300.83	299.91	299.77	301.78	304.56	304.09	306.24	303.79	307.81	309.81	299.51	309.02	297.33	310.44	303.91	306.54	301.48	303.46	306.89	302.2	310.6	297.14	307.79	306.63	303.54	307.36	302.76	303.01	307.4	298.54	297.69	305.47	312.35	302.4	304.2	300.44	308.18
322.6	319	319.28	326.25	332.15	321.04	323.76	325.35	321.38	317.41	333.93	325.65	321.6	325.15	324.9	328.27	324.74	330.22	326.04	318.68	328.81	325.19	330.68	324.15	328.51	324.34	323.29	320.91	320.77	328.6	322.01	321.56	318.11	331.1	325.71	324.06	317.9	320.06	331.33	315.24	327.43	327.12	320.66	323.58	318.14	334.02	327.33	333.26	326.27	325.63
307.42	312.15	317.91	303.5	304.41	304.94	308.59	310.53	311.62	300.32	304.9	305.55	299.8	317.51	302.67	301.48	309.49	307.67	307.15	306.3	307.17	310.28	304.96	302.15	309.59	303.82	305.39	308.38	310.03	304.54	304.76	302.24	305.86	304.73	310.13	303.23	309.05	297.55	305.19	309.84	300.79	306.75	307.14	304.73	307.43	311.52	312.38	304.05	304.66	304.64
314.15	312.6	309.68	320.15	319.66	316.78	318.78	309.94	306.67	313.68	317.58	319.99	316.16	308.18	314.81	317.55	310.03	320.44	313.1	316.3	322.88	315.63	315.49	317.09	314.34	314.76	310.51	326.02	313.2	320.8	310.34	320.22	318.71	315.91	311.42	310.92	320.63	315.71	321.29	316.85	314.84	307.83	325.91	306.95	314.05	311.21	315.34	312.18	306.68	309.88
304.73	305.88	307.02	306.81	301.62	305.49	308.83	303.23	302.54	297.61	308.6	302.47	305.18	302.29	312.16	304.16	307.25	300.29	311.02	311.61	307.13	306	309.63	303.82	308.88	306.41	306.22	301.52	305.16	306.95	301.67	307.47	309.07	304.3	307.95	306.79	297.3	309.03	307.37	299.49	306.77	309.19	311.1	299.35	302.68	304.88	300.83	307.66	296.94	305.86
310.4	302.32	310.09	304.77	303.74	300.56	308.34	306.8	307.83	304.92	311.4	302.3	299.93	301.88	304.8	309.12	307.15	301.49	306.67	307.61	304.6	308.06	308.6	303.77	301.76	305.04	307.38	310.96	307.32	302.27	297.89	304.41	304.03	304.07	307.67	303.6	306.87	300.93	303.81	303.93	299.59	298.23	297.3	298.23	302.35	303.37	296.9	302.96	304.98	302.95
306.7	301.35	310.42	309.06	300.4	307.71	302.48	302.15	307.83	295.94	298.24	310.35	298.08	304.14	302.02	305.38	307.19	304.85	309.78	296.89	295.52	299.96	298.36	300.83	305.1	299.78	301.88	304.13	295.69	298.2	306.3	303.62	308.85	301.79	302.69	304.75	300.47	303.38	304.59	309.69	303.91	307.37	305.73	307.5	310.05	303.21	305.55	305.43	302.04	308.49
307.41	304.28	313.48	307.89	317.76	312.01	318.66	308.9	313.73	310.86	314.73	314.5	318.45	313.4	318.72	311.33	313.41	304.83	310.19	311.3	315.23	317.34	314.57	308.09	306.78	309.63	308.2	309.36	311.55	307.17	311.38	310.69	313.57	315.13	312.98	311.92	308.89	309.7	311.8	311.58	314.11	309.9	304.99	310.61	305.32	312.8	315.04	313.74	317.08	305.66
312.82	315.11	318.61	316.32	321.44	318.06	313.69	316.55	316.12	319.62	320.4	318.06	316.94	312.41	318.13	322.34	314.83	315.24	325.77	314.52	320.73	320.54	318.99	322.62	310.85	316.11	319.94	317.04	318.72	315.46	313.04	321.92	321.92	312.09	317.22	313.12	320.86	317.14	316.67	313.31	312.01	316.52	312.25	311.35	308.32	315.51	316.17	319.31	318.95	313.21
316.38	322.09	313.75	306.7	317.5	312.36	312.13	311.09	318.01	316.15	314.51	319.51	313.45	311.59	316.32	318.16	313.8	317.17	303.77	315.17	308.94	308.62	306.92	318.95	310.34	322.51	311.96	315.98	316.04	306.09	306.4	318.6	317.78	313.84	316.43	310.21	309.08	315.06	310.12	311.6	307.88	314.7	308.45	316.14	309.45	309.62	314.82	315.08	318.28	314.93
311.59	303.12	308.33	302.07	311.58	313.94	303.38	303.38	308.04	306.29	311.64	300.61	305.79	300.82	300.88	303.62	301.11	311.32	303.24	301.21	299.73	301.46	302.41	308.03	312.71	297.12	311.05	304.05	303.74	301.43	303.19	299.3	304.89	303.24	301.53	307.8	302.23	299.89	308.05	304.65	308.55	301.44	306.55	305.59	306.15	304.19	304.83	302.02	309.08	306.62
305.77	301.5	304.27	308.47	308.96	312.06	305.26	306.56	311.82	305.47	310.47	305.57	311.26	301.23	308.7	308.11	308.9	305.24	299.87	306.45	301.38	301.55	304.55	306.31	305.4	315.34	298.66	306.19	313.58	307.14	307.66	301.72	309.9	317.49	301.66	301.05	302.9	312.16	299.61	306.91	306.45	312.08	311.07	305.35	302.42	306.35	303.65	306.29	308.2	310.16
327.19	327.24	323.23	322.43	326.07	323.29	330.65	324.07	328.45	323.5	321.85	331.03	326.07	318.93	329.7	322.17	328	326.36	321.18	325.35	325.92	328.05	326.62	322.76	326.18	326.33	323.05	327.73	319.22	318.23	321.68	320.03	324.05	331.22	324.27	329.38	328.28	323.48	325.33	319.19	324.2	323.61	332.27	322.37	316.56	323.07	322.49	320.79	326.73	325.09
325.12	324.11	317.23	318.01	312.88	322.17	320.87	323.45	316.73	322.05	313.52	328.5	322.33	326.1	309.51	317.63	310.87	315.95	319.16	321.06	308.86	319.67	319.09	326.56	320.72	322.98	315.75	316.73	321.35	311.57	315.53	311.63	312.46	319.07	318.57	314.65	320.77	321.47	318.25	315.52	317.33	320.63	315.92	311.53	314.99	320.57	310.89	321.62	319.94	313.52
306.54	306.51	305.06	307.58	313.28	311.11	320.75	309.47	315.8	305	302.9	312.39	313.2	309.75	312.26	304.74	311.86	310.05	307.9	308.88	306.53	316.64	311.49	311.58	310.37	310.95	304.62	306.8	302.68	305	309.99	307.73	311.75	311.53	312.51	311.67	310.82	305.54	314.2	304.47	316.4	303.14	313.58	301.87	303.79	308.93	301.93	310.5	316.34	316.68
312.18	311.8	320.83	306.62	314.53	324.77	315.33	318.44	312.55	313.12	312	314.78	319.9	311.64	317.42	315.89	311.13	316.96	322.97	325.75	315.92	312.76	307.77	313.66	318.81	316.97	315.14	312.19	311.12	319	309.8	319.44	312.56	311.9	308.01	310.77	315.61	322.54	315.13	316.91	321.2	315.81	315.81	310.87	318.65	312.38	320.1	311.55	316.93	317.05
300.57	304.36	302.19	305.33	307	308.96	308.9	299.29	301.01	301.99	302.02	301.58	305.26	293.96	298.86	305.83	299.8	306.47	298.64	298.82	299.22	299.64	307.1	305.29	298.3	307.4	306.27	296.55	301.2	305.92	305.75	295.7	307.39	304.53	303.23	303.46	294.7	305.23	301.6	306.51	301.73	297.4	299.11	297.65	304.79	297.31	303.8	306.47	301.28	309.18
291.18	297.47	299.63	295.32	296.32	289.95	295.31	301.59	302.51	297.35	294.88	294.13	296.01	298	299.45	293.27	294.6	297.8	301.65	300.43	298.79	294.42	294.54	300.36	306.9	297.13	291.52	297.98	304.28	302.22	297.64	300.11	303	295.98	296.22	292.48	298.22	298.37	299.34	298.77	292.86	296.17	296.62	303.16	295.57	294.34	300.08	297.34	289.73	288.86
313.22	320.47	316.25	307.08	309.37	313.27	307.96	312.44	316.53	315.49	318.97	315.09	312.88	312.74	308.93	313.25	308.73	310.59	308.67	315.92	311.76	305.43	315.82	309.89	313.42	316.59	311.82	318.99	313.16	317.31	312.62	314.49	318.2	316.7	317.47	311.7	312.64	309.72	313.81	310.99	313.62	314.53	317.85	316.88	312.61	313.4	312.39	315.81	320.24	316.87
315.71	317.24	304.88	313.02	315.83	320.21	312.14	314.5	324.06	319.97	312.93	316.06	310.44	314.46	312.94	313.23	317.88	318.93	313.51	314.51	313.17	310.8	317.6	314.61	321.07	311.71	314.22	312.83	317.54	311.23	312.62	312.84	305.59	317.08	310.78	313.79	315.4	315.17	318.37	313.59	314.26	318.89	317.27	317.42	318.45	319.7	316.87	316.5	319.59	313.1
299.06	308.13	305.02	305.16	305.47	303.89	294.41	303.23	302.34	308.21	302.67	308.25	302.81	301.46	302.58	301.32	296.59	302.82	300.28	300.7	303.75	299.74	301.1	301.48	301.47	300.85	303.79	306.36	303.67	300.13	307.08	310.33	307.21	300.08	306.38	303.1	297.38	301.05	301.75	302.43	296.02	306.06	296.82	304.38	307.84	295.67	300.48	303.94	302.78	307.94
336.94	328.13	328.96	328.05	331.14	326.7	322.81	330.62	324.09	330.15	326.17	328.1	336.3	330.6	322.84	330.47	325.22	324.55	325.19	322.27	330.01	321.33	327.2	321.34	329.13	324.8	331	325.23	324.12	327.14	333.68	328.64	328.73	327.79	326.47	329.77	334.87	326.77	334.39	328.82	335.81	329.3	329.19	326.53	327.47	326.94	324.17	324.37	333.36	331.5
330.98	325.92	331.35	322.18	329.84	326.08	330.62	320.59	327.31	328.35	324.38	330.67	326.93	331.71	336.23	322.14	327.08	324.64	330.14	330.2	322.11	325.72	330.05	329.35	319.48	327.97	323.22	327.46	327.49	324.71	326.6	332.16	323.94	323.8	330.16	322.92	326.3	327.15	323.22	332.31	331.01	323.85	321.39	332.21	331.87	323.46	324.93	330.9	333.71	323.08
295.37	298.31	299.01	298.84	295.77	298.54	292.64	287.53	295.52	291.42	298.06	295.74	292.06	296.98	301.12	288.33	298.45	294.43	301.55	294.65	300.35	293.36	292.94	301.63	293.07	301.31	296.51	296.92	295.86	305.45	300.57	300.65	297.41	293.42	298.01	297.82	301.71	296.93	301.84	297.7	295.92	294.99	296.86	298.75	294.26	299.3	296.92	292.19	302.29	294.39
310.83	307.57	310.14	308.16	308.05	309.79	308.71	314.07	311.36	305.5	311.19	306.37	309.53	313.05	304.92	311.53	311.78	305.66	315.22	309.07	310.76	313.26	313.76	314.01	304.79	314.13	302.44	304.62	307.45	309.32	308.31	313.57	298.02	310.71	306.92	309.77	313.4	308.55	310.46	315.16	307	310.56	306.14	305.67	309.12	310.77	311.61	305.6	306.01	310.57
300.75	304.21	299.44	304.35	304.48	308.05	310.01	307.27	307.45	297.41	302.29	300.56	302.27	300.62	302.31	308.37	307.82	307.45	303.5	306.01	305.85	302.27	304.26	296.12	306.19	305.18	313.16	309.29	300.88	299.77	305.76	309.09	307.44	303.4	299.9	309.55	304.45	300.32	301.6	304.81	305.53	301.67	303.2	313.08	303.74	301.59	311.25	304.43	305.2	306.88
336.26	326.47	329.64	331.91	322.82	334.45	323.98	323.74	326.3	323.4	330.56	322.28	331.27	324.45	325.55	330.07	332.37	334.85	329.23	329.55	335.87	331.18	329.31	321.3	321	330.68	318.05	324.95	333.73	331.47	325.2	328.87	326.19	331.08	321.21	329.39	333.78	330.13	333.54	321.75	331.47	328.23	327.64	328.27	326.83	322.29	330.01	326.41	327.83	325.55
309.55	312.75	314.54	308.13	303.85	314.04	311.79	317.18	310.42	311.1	316.32	315.01	310.1	311.22	314.69	311.2	319.37	312.14	312.01	306.05	306.3	314.69	310.13	310.62	307.19	311.1	305.67	313.29	317.31	313.6	316.27	306.29	309.14	305.92	308.81	305.96	313.67	308.1	315.87	315.08	306.77	318.75	304.66	310.05	310.61	314.1	308.96	312.4	303.27	317.15
325.66	319.62	327.18	318.76	325.91	320.14	325.09	323.82	323.86	319.19	324.86	330.08	319.66	321.04	324.67	332.12	325.73	325.17	317.25	322.1	327.86	327.81	317.75	321.17	323.55	325.98	328.04	324.92	315.5	329.16	324.32	324.9	323.41	324.07	324.7	327.45	329.92	328.05	317.13	324.21	333.48	316.41	326.86	319.08	329.83	323.57	320.11	326.04	321.58	328.39
300	303.36	303.98	296.09	299.05	309.82	300.59	311.02	306.84	305.11	303.89	305.02	307.71	307.37	303.47	304.85	302.85	297.75	308.06	303.96	304.04	302.66	304.77	302.93	302.6	300.37	311	297.33	296.89	304.98	297.49	305.69	307.42	298.23	306.55	296.26	299.41	300.92	303.39	304.46	294.14	296.91	308.35	304.89	301.7	301.33	309.27	302.97	295.27	304.18
296.14	303.12	304.82	309.53	295.32	294.32	296.54	297.26	299.92	301.09	300.57	307.58	296.39	298.37	306	306.94	301.47	305.54	303.74	301.57	301.61	297.73	300.76	305.37	295.1	296.19	298.86	307.44	299.13	302.21	306.85	299.09	304.83	303.11	299.4	301.69	301.82	301.29	300.64	299.25	307.19	298.58	291.59	301.77	297.07	301.4	302.64	300.1	300.45	302.17
308.59	308.84	303.48	303.64	303.99	304.72	311.27	307.77	308.88	300.39	310.61	311.52	307.86	310.87	305.5	307.01	304.9	307.06	309.12	301.52	301.57	308.24	309.35	303.79	308.12	306.89	311.37	300.23	296.41	304.18	300.22	304.78	300.6	307.4	308.47	305.68	310.49	309.4	306.03	310.5	304.38	313.99	304.01	308.14	307.5	304.71	310.15	307.78	308.58	305.86
289.44	297.52	295.17	299.53	299.35	292.53	298.92	295.25	301.47	293.76	303.15	291.3	286.51	301.86	296.58	295.05	296.01	296.92	298.14	292.98	297	291.1	292.67	294.24	293.59	289.4	296.86	300.36	305.16	295.17	291.87	301.73	298.07	294.77	292	290.23	293.83	289.51	298.31	291.8	298.7	290.73	296.53	296.41	301.82	288.5	292.07	294.56	300.15	296.89
303.68	308.58	300.39	298.76	297.81	310.33	303.54	311.18	308.47	301.03	302.75	310.69	308.95	310.3	307.13	306.28	303.67	304.06	305.33	306.57	313.64	301.28	304.03	304.11	306.63	304	307.1	303.58	313.05	307.85	311.31	303.35	302.08	304.36	304.47	305.42	304.39	306.45	304.83	309.13	308.21	305.71	305.67	307.15	313.4	305.16	301.46	300.27	306.96	308.91
296.33	308.06	301.25	305.06	303.1	302.63	301.39	296.39	304.22	301.41	301.04	302.28	302.85	302.34	307.02	302.46	303.8	304.93	299.87	300.68	304.29	305.38	299	306.12	296.96	295.59	298.55	309.7	306.86	304.39	303.78	302.82	303.97	298.31	296.9	301.1	300.27	307.05	302.75	302.08	303.39	300.99	304.96	312.17	300.13	306.74	300.47	294.36	303.22	300.09
300.95	304.4	308.57	307.39	308.43	310.63	302.28	303.49	305.03	303.83	301.36	307.52	301.21	308.09	302	301.63	307.62	303.17	297.09	305.95	305.25	304.49	302.9	300.66	299.98	302.6	303.68	302.42	302.12	290.86	297.85	304.42	300.8	307.85	306.19	307.75	302.35	308.01	304.14	302.96	304.56	299.7	304.49	303.33	302.06	299.63	301.67	306.32	310.5	305.51
304.73	313.6	316.55	313.57	322.74	312.54	314.13	312.48	308.21	309.62	312.76	317.9	312.67	309.85	316.37	317.79	318.37	312.92	309.11	318.17	312.1	312.72	317.21	319.27	311.42	315.74	310.7	311.27	311.4	310.65	322.44	313.26	311.11	311.98	314.45	311.41	316.77	315.45	319.38	316.56	315.98	317.58	321.55	314.37	322.17	317.31	317.54	318.6	307.24	317.66
302.16	303.7	303.69	306.44	303.06	310.19	301.87	304.4	304.19	303.61	304.45	304.31	304.38	306.02	302.79	302.63	300.73	300.44	299.12	306.53	309	303.48	303.89	305.37	306.1	304.87	297.99	303.17	305.55	299.05	308.91	300.1	296.64	299.73	295.97	307.63	302.11	305.69	305.21	306.9	299.07	300	299.38	300.31	305.31	305.73	302.89	301.81	303.61	302.03
297.35	299.74	292.3	288.9	290.89	295.82	288.93	296.79	300.01	300.48	296.76	291.04	288.13	296.91	290.51	293.46	295.58	289.92	297.11	287.63	295.44	291.24	292.25	295.81	298.33	294.38	299.97	289.45	304.4	283.71	299.76	288.77	298.87	294.39	291.83	292.99	294.96	300.55	297.64	295.95	291.64	296.21	293.35	293.81	295.22	289.73	301.06	298.87	292.65	291.64
312.65	308.35	316.47	311.1	315.99	312.29	316.72	320.91	305.88	313.33	312.47	317.45	313.97	311.66	318.2	316.34	307.98	318.89	319.04	302.83	312.23	317	314.52	318.55	310.38	318.27	316.68	312.89	318.91	317.76	315.55	314.33	311.4	315.61	316.18	314.17	318.17	315.95	310.74	320.34	307.63	313.61	316.67	312.76	318.76	317.37	314.09	311.72	310.92	313.43
314.77	300.48	299.27	308.51	302.35	303.08	303.89	301.35	303.04	304.91	303.23	302.34	310.29	297.53	306.94	304.06	305.01	302.1	308.14	305.64	311.46	306.29	303.66	313.35	302.51	307.4	304.86	305.78	310.91	294.97	302.65	310.78	302.84	306.64	304.62	309.53	306.42	304.97	311.96	308.47	302.84	310.1	299.84	304.16	310.9	305.89	297.78	303.42	293.86	311.33
313.29	310.27	310.13	316.49	311.43	309.44	311.58	314.81	310.39	310.29	313.74	317.33	312.42	315.88	313.53	313.86	315.09	309.4	311.13	317.98	310.18	312.59	316.71	309.16	312.04	311.33	310.33	319.35	311.91	317.46	309.29	309.23	309.99	317.46	319.26	309.33	313.45	316.3	313.58	312.49	311.14	316.27	306.89	314.94	315.09	312.7	315.03	315.7	312.22	314.63
309.22	307.71	306.4	305.72	292.31	301.89	302.65	311.55	298.57	301.94	295.81	297.01	306.29	296.2	306.75	303.87	302.88	302.57	297.21	306.39	302.95	296.95	291.59	300.66	294.76	298.34	310.26	299.86	301.58	295.26	297.14	299.08	300.73	298.41	301.29	302.77	301.68	300.87	303.22	301.41	300.62	299.87	309.25	304.79	298.37	295.49	299.96	307.42	302.15	304.32
297.64	299.96	314.1	299.16	304.58	299.84	303.32	299.53	299.33	304.29	299.39	307.26	298.38	303.05	306.85	306.2	301.26	303.85	300.95	299.06	307.66	302.14	304.37	299	312.32	301.52	295.13	306.64	306.08	301.65	302.3	301.23	298.09	305.68	302.36	299.32	299.69	311.28	302.08	301.99	299.92	307.57	306.29	302.74	301.05	312.21	300.4	306.44	303.17	300.07
302.35	305.16	306.21	306.94	297.87	301.97	300.8	308.82	299.93	307.92	302.49	310.27	305.28	308.4	316.86	307.76	303.84	299.15	303.18	301.05	299.84	304.8	301.83	302.59	306.73	307.8	304.88	307.59	306.01	300.79	309.75	305.28	310.02	307.24	304.07	311.81	301.29	308.06	304.43	306.9	302.45	303.64	307.26	303.01	306.29	307.53	301.84	301.24	308.83	311.5
328.39	329.22	329.8	328.29	328.51	328.49	330.06	328.49	324.64	326.48	334.99	331.5	327.84	331.46	324.55	331.13	325.03	325.82	322.93	331.44	324.39	332.84	330.23	323.49	327.44	328.17	337.48	328.46	329.89	324.83	330.59	326.41	334.13	329.18	327.43	330.02	327.26	329.43	332.36	314.85	325.46	316.48	332.4	323.4	330.16	331.98	327.87	323.26	333.57	326.4
315.36	308.71	310.25	301.43	306.31	310.69	312.17	311.31	312.83	306.46	307.18	300.57	308.69	305.35	305.35	312.19	294.82	306.73	309.81	308.62	303.68	301.87	304.12	313.41	309.67	308.15	303.56	301.54	316.25	304.35	308.54	312.29	299.92	306.8	310.61	312.05	306.02	303.79	310.87	310.44	303.2	310.62	299.55	301.16	307.63	310.61	312.14	304.99	310.24	304.92
315.8	314.5	312.47	322.09	312.47	309.49	319.07	310.36	316.24	316.05	311.81	312.5	315.09	310.51	310.85	310.55	311.92	312.17	311.24	314.19	319.97	311.5	315.46	310.81	314.17	315.57	311.82	315.02	313.74	317.38	309.52	321.94	321.47	308.33	311.73	313.68	308.91	316.39	312.84	310.07	311.65	312.69	314.03	307.68	310.7	311.24	307.29	319.76	315.88	312.13
311.66	316.58	307.24	314.47	315.46	315.54	325.82	314.74	315.09	320.33	312.27	316.49	313.78	324.81	314.74	319.67	317.08	321.3	322.21	313.71	318.84	321.43	313.25	313.76	321.37	318.32	321.43	321.18	316.12	319.61	320.35	320.11	318.15	308.59	314.79	319.67	309.41	318.41	323.9	309.54	316.5	314.45	310.76	316.44	313.86	317.72	319	317.37	318.14	317.75
309.16	316.8	304.06	310.4	312.84	313.62	315.29	310.75	310.53	297.66	316.21	312.14	308.84	316.35	304.9	314.51	312.24	308.3	308.19	299.84	307.89	314.84	312.94	307.46	312.6	312.53	307.6	314.98	309.3	312.61	309.83	314.78	312.35	313.09	314.49	312.29	305.41	303.83	310.2	310.11	314.97	308.96	303.93	306.33	308.95	308.4	309.24	309.22	313.89	307.37
313.81	306.09	323.12	312.58	317.56	315.67	313.31	318.62	315.49	315.68	310.7	314.19	313.08	320.57	310.57	309.51	317.06	311.89	320.03	315.82	317.85	319.2	310.46	316.11	316.82	312.14	324.03	319.42	311.99	313.08	318.79	309.46	324.32	316.11	312.48	312.49	316.01	312.73	310.98	315.53	312.75	319.47	314.08	313.25	307.66	311.77	318.35	320.04	309.57	313.42
314.02	315.11	317.04	315.54	319.33	316.12	308.52	310.11	309.97	313.21	312.86	317.06	308.96	316.8	309.47	311.12	309.19	311.87	317.74	314.98	312.76	316.6	318.43	314.24	320.15	315.08	310.55	308.88	315.44	314.62	311.94	314.05	317.31	318.83	315.58	320.02	319.22	314.23	313.63	319.96	314.41	321.85	314.77	313.47	306.01	317.4	305.7	316.24	317.15	314.01
314.09	307.56	314.58	314.22	318.36	313.33	313.55	316.39	313.95	318.3	311.5	316.94	316.59	316.77	313.98	311.16	312.77	313.74	312.57	313.12	318.49	318.08	317.09	313.46	319.02	313.69	312.31	315.49	318.15	320.45	320.32	314.77	317.94	312.75	319.78	319.48	315.52	308.04	313.41	308.83	314.91	319.41	316.68	318.24	319.74	319.97	311.14	315.64	312.97	319.95
316.39	313.12	311.49	308.79	317.59	313.16	312.69	314.7	308.8	307.24	315.21	308.44	318.02	313.23	314.88	314.99	310.33	307	310.2	312.28	316.28	307.94	316.41	321.12	306.51	317.5	317.16	314.57	313.79	312.87	310.6	313.09	315.24	313.83	316.06	317.67	317.2	309.61	308.53	318.11	309.69	315.42	310.75	315.05	308.38	309.47	312.83	316.17	306.53	313.85
319.03	310.81	320.26	307.38	315.92	318.95	315.4	314.28	322.79	316.28	312.28	316.53	312.5	309.93	317.68	309.82	311.63	315.4	313.7	312.74	317	310.84	308.8	307.52	312.01	314.08	310.65	323.2	309.89	319.99	316.23	318.86	321.83	308.74	320.1	312.37	313.74	311.28	317.02	321.52	313.48	317.85	314.55	315.78	310.78	322.25	317.56	316.31	317.73	318.74
314.5	317.79	315.07	321.73	313.61	315.78	315.75	320.02	311.51	318.37	313.96	321.59	319.21	316.81	313.44	312.11	317.66	318.89	320.54	316.87	313.8	318.47	313.84	315.64	317.64	320.2	310.13	317.72	322.64	316.48	324.12	316.38	315.32	318.72	322.39	318.21	314.37	317.1	318.14	318.54	324.71	314.07	314.08	321.59	314.64	317.28	317.19	315.96	320.04	327.65
304.55	308.12	295.84	307.59	308.15	305.6	302.06	317.79	309.05	305.75	308.7	305.17	301.34	309.6	305.12	302.39	305.23	307.9	311.54	304.78	301.63	304.26	298.54	305.99	306.07	309.82	309.08	296.89	306.79	304.07	300.96	304.22	297.64	306.13	299.88	310.59	306.59	300	308.53	310.34	307.69	306.18	295.78	306.6	297.99	302.15	307.99	309.98	310.09	308.11
318.55	318.41	324.47	315.48	321.92	325.73	313.65	314.87	314.77	309.97	317.12	324.67	317.78	328.6	310.77	318.52	316.64	312.94	319.98	314.95	320.18	318.69	322.98	322.29	328.5	321.55	316.48	315.15	319.41	311.3	316.48	326.68	318.15	319.58	314.61	315.03	322.64	318.22	320.74	313.04	318.2	312.92	322.34	325.89	316.54	319.55	315.82	318.94	318.2	314.75
321.72	319.97	312.67	321.25	322.54	316.76	317.68	318.9	312.77	321.39	323.89	322.45	317.02	314.45	322.81	318.5	316.5	314.28	312.77	324.15	322.36	315.67	316.59	318.59	319.22	314.63	314.11	317.62	321.79	317.71	317.01	326.73	315.63	323.31	321.11	314.28	321.89	323.29	320.81	320.27	318.04	318.6	320	324.2	320.18	314.38	316.02	318.78	326.77	322.05
331.42	330.56	322.96	322.08	328	327.79	327.11	324.22	320.68	326.57	329.69	328.49	327.98	321.6	324.09	324.42	323.02	324.18	319.11	324.05	326.39	315.65	320.69	333.49	324.06	324.61	326.82	325.54	331.29	326.28	325.42	323.66	323.54	323.09	327.18	322.45	323.74	325.62	324.78	325.99	321.25	322.2	323.9	327.72	320.9	324.62	324.42	326.45	325.38	318.34
318.14	317.47	315.56	312.1	310.61	312.79	314.25	311.19	315.2	323.2	319.22	315.33	319.71	311.78	317.27	314.45	315.9	308.02	313.57	314.41	318.32	322.31	308.77	314.09	317.75	304.89	316.72	314.5	314.79	311.62	316.94	315.14	310.71	320.59	309.01	311.5	311.75	307.64	311.33	315.25	316.17	313.38	313.95	316.81	309.29	308.41	315.37	319.89	315.54	311.49
312.84	304.82	305.65	305.52	300.3	299.93	300.67	299.99	310.03	311.87	306.91	304.01	311.24	307.92	300.42	306.53	308.97	304.83	303.78	300.11	307.3	297.76	304.02	305.98	307.86	305.61	302.75	306.92	306.23	304.38	297.56	308.71	307.89	309.68	305.23	311.47	301.25	306.49	305.73	314.53	309.75	301.71	311	307.13	312.71	305.69	310.12	301.01	307.1	304.27
306.6	301.82	299.62	309.02	301.74	300.98	298.15	302.49	308.68	303.97	304.09	296.51	301.83	301.84	299.89	303.64	299.03	300.72	298.75	302.95	298.58	303.3	301.35	294.47	305.41	303.74	304.64	302.85	305.64	306.85	302.97	301.51	302.74	304.34	297.31	300.74	296.15	308.37	299.62	301.18	302.69	305.08	302.99	308.18	296.47	300.85	307.57	293.69	300.3	305.22
324.19	326.84	326.72	329.13	327.25	324.31	325.84	327.76	326.96	329.11	328.99	325.22	334.29	329.6	325.72	330.44	321.19	329.82	332.71	333.85	327.45	325.83	330.21	338	329.98	324.3	329.07	330.42	330.57	331.41	326.7	326.49	321.7	334.69	326.97	328.88	325.89	319.55	330.39	325.75	332.28	324.73	319.62	322.11	323.52	326.01	328.44	328.77	325.76	334.2
314.54	321.5	315.22	322.94	315.12	318.46	313.84	314.44	316.04	316.82	321.81	315.68	309.55	317.6	317.28	322.59	316.44	310.56	309.77	317.68	317.04	327.24	314.87	314.22	318.02	323.04	313.66	317.38	314.23	315.76	314.38	324.38	320.02	320.93	327.3	311.26	315.47	309.11	320.38	312	317.64	320.54	316.04	314.4	313.81	318.18	318.02	327.13	305.13	312.64
309.99	318.49	315.75	321.31	314.36	316.96	314.77	318.55	315.37	311.09	315.33	315.76	317.23	321.17	314.67	325.9	311.89	317.76	319.31	312.47	309.52	317.76	317.26	314.69	310.05	315.77	312.85	315	312.67	315.87	307.66	314.57	315.99	318.83	317.26	320.69	312.57	313.56	318.24	316.59	316.14	313.05	322.47	310.79	312.77	312.06	308.78	313.56	318.28	316.08
302.47	302.67	307.78	304.36	314.35	308.81	309.69	312.63	310.33	301.99	308.98	312.1	304.9	308.84	303.3	309.51	309.3	311.44	301.09	310.56	305.08	314.29	306.72	305.91	311.04	312.59	314.73	306.28	311.33	306.55	318.88	306.02	313.93	313.4	310.53	316.63	307.24	314.26	312.32	304.9	311.22	308.62	309.54	312.02	311.16	310.94	304.21	310.77	306.89	305.57
303.09	302.62	303.3	299.21	301.64	300.26	297.98	301.26	298.39	306.81	301.28	304.52	304.1	306.09	309.53	301.88	304.68	303.12	302.51	302.42	306	303.48	296.08	307.32	300.97	302.85	307.76	297.26	297.38	301.95	300.91	302.33	307.94	297.65	294.5	303.98	299.4	303.08	307.82	299.76	300.08	304.61	301.55	298.96	301.23	303.13	299.9	294.05	302.75	296.57
312.65	315.63	316.09	312.63	314.68	316.3	309.89	312.18	312.29	311.86	309.65	312	320.72	317.53	315.99	320.39	310.49	315.13	323.43	316.13	322.04	311.15	323.82	313.77	317.57	310.79	310.9	320.11	319.54	316.48	310.83	305.12	310.58	315.78	315.33	313.74	315.49	323.43	313.05	321.35	309.67	314.78	316.37	309.94	309.65	318.89	309.03	316.61	309.73	318.55
311.13	316.37	314.32	318.68	310.52	313.57	316.62	309.77	312.6	319.63	314.71	311.4	317.21	316.98	312.14	318.16	312.31	307.91	318.71	311.4	319.63	324.02	307.87	310.21	310.44	313.7	316.13	312.79	309.26	311.39	313.44	319.27	312.48	315.87	310.53	320.13	313.93	315.29	321.4	316.57	318.15	311.87	313.44	313.2	313.93	316.14	321.28	311.3	313.25	316.4
311.31	320.74	315.6	312.35	313.99	318.35	312.7	317.76	309.38	321.62	316.4	312.71	314.34	321.88	311.31	313.49	316.73	317.09	314.34	324.8	306.95	309.23	322.5	313.83	312.09	315.2	315.86	315.88	323.58	308.26	312.67	308.93	319.73	309.96	316.79	316.49	314.09	314.11	323.59	320.26	314.89	311.47	318.09	307.53	316.07	315.19	314.4	316.36	318.08	310.12
314.53	310.1	311.95	318.85	317.45	317.18	316.97	315.62	311	311.47	310.22	309.41	308.98	315.84	317.65	306.9	318	315.4	310.08	315.26	316.07	312.68	318.38	313.81	315.24	319.93	318.12	309.71	314.98	310.63	308.67	308.68	310.48	303.43	315.23	317.47	320.27	315	320.78	310.92	312.62	313.81	310.25	310.09	310.55	316.48	312.22	312.62	318.53	310.22
313.11	303.84	296.2	308.79	305.01	306.75	300.24	300.69	304.61	308.81	305.84	301.93	308.03	300.02	302.93	307.43	309.4	306.45	311.71	303.28	304.57	309.89	307.98	310.15	303.92	302.45	312.86	307.49	305.99	311.8	308.68	307.13	308.64	298.58	300.48	307.06	301.23	306.39	303.25	304.5	308.35	306.08	311.34	308.48	310.96	308.38	306.46	303.53	310.08	310.42
318.2	316.91	312.41	311.44	308.79	317.43	308.73	319.76	312.64	318.5	309.47	310.8	313.34	314.09	315.04	311.71	309.17	305.5	312.4	308.93	311.11	315.43	311.4	315.85	316.07	309.13	315.03	313.75	310.48	313.09	315.04	309.53	314.91	312.78	309.46	309.93	308.9	309.48	309.07	312.44	308.38	317.31	306.47	308.04	312.97	313.47	310.18	310.22	313.59	303.63
310	312.58	306.15	312.25	307.07	307.19	308.57	310.3	300.55	300.11	309.66	307.76	307.71	305.46	307.56	307.25	293.76	314.98	303.67	301.9	305.7	303.41	301.89	313.64	303.49	310.52	314.02	309.07	304.73	308.7	305.48	302.7	299.48	313.71	312.86	298.85	304.94	304.01	308.82	306.09	303.02	309.64	309.15	309.44	311.36	313.88	305.44	306.3	310.85	309.18
308.99	299.51	306.79	300.97	304.28	295.51	304.33	304.27	301.41	308.24	298.78	303.87	297.84	305.84	304.01	305.64	305.55	297.23	304.48	302.35	302.93	300.95	306.7	305.87	298.55	303.86	305.51	304.94	309.59	309.78	300.69	316.77	297.64	312.72	301.37	304.51	306.51	306.55	311.15	300.09	305.57	299.33	306.85	308.46	303.48	302.95	308.24	301.08	306.32	301.69
302.58	306.54	303.12	305.04	302.5	303.35	292.43	298.11	297.16	305.41	308.65	301.43	303.61	307.51	302.97	303.69	298.66	302.69	301.77	308.11	293.1	299	301.32	304.37	295.94	305.93	301.4	303.89	303.68	302.96	305.86	304.59	300.56	308.65	305.6	301.2	307.57	300.55	304.99	302.45	305.46	309.25	302.09	298.12	301.99	303.86	303.14	303.55	305.75	306.53
315.98	303.65	317.93	314.59	313.21	309.8	312.98	313.51	311	311.9	319.92	315.78	311.27	310.19	308.05	315.84	307.98	316.49	311.18	311.1	309.72	317.65	310.13	307.14	300.61	318.01	314.84	310.35	314.56	309.27	318.28	315.9	314.84	315.88	317.38	306.76	309.68	313.72	312.95	314.8	313.76	310.86	309.21	312.5	309.17	314.51	314.42	305.08	309.71	324.35
315.18	306.08	307.9	308.33	312.01	312.78	308.27	313.64	314.04	313.89	305.14	314.46	309.8	310.13	309.1	306.04	314.79	306.55	310.95	309.8	308.86	311.05	311.89	315.87	310.51	309.3	314.91	311.47	310.86	313.66	317.27	314.79	312.07	310.33	312.78	306.56	305.9	307.73	312.23	308.75	313.44	311.74	317.02	305.5	313.89	302.01	306.15	310.14	314.42	308.21
315.27	306.37	304.1	303.47	301.57	303.94	311.99	306.46	309.36	303	311.37	311.91	306.78	308.85	318.93	307.82	313.54	304.05	310.16	308.8	305.86	309.5	317.82	308.83	311.11	306.81	306.54	309.76	305.52	300.03	311.17	307.81	311.75	309.76	305.66	312.15	305.68	306.81	306.15	311.99	312.55	308.3	310.83	315.6	308.36	309.95	301.82	314.35	309.12	307.67
312.73	312.65	309.48	305.95	300.25	302.4	311.47	306.26	304.77	318.55	309.07	304.88	306.1	310.53	315.8	312.69	305.31	302.6	312.5	304.57	313.69	315.44	312.57	315.89	313.27	297.69	307.33	312.77	305.9	311.37	305.24	308.66	313.69	305.92	314.77	308.83	304.36	303.26	318.21	304.3	299.05	310.3	306.82	311.01	309.63	312.65	315.52	310.39	314.18	316.89
311.31	316.27	316.05	310.31	313.91	311.59	312.26	306.85	312.47	309.92	309.58	311.3	314.69	318.69	307.38	309.77	311.42	306.99	309.08	314.86	318.01	317.1	315.13	312.74	314.75	308.24	310.8	313.69	312.93	316.72	317.2	307.94	306.19	315.67	316.7	311.5	314.08	316.68	317.16	312.75	323.99	315.17	311.59	310.79	314.96	309.92	310.01	315.25	311.55	302.88
310.25	304.85	300.21	312.86	300.97	306.95	310.93	307.97	303.3	306.68	307.87	297.79	311.53	305.46	304.13	314.03	305.55	304.7	303.32	315.68	307.32	309.13	304.7	313.59	310.12	303.14	310.1	306.03	305.5	299.11	307.72	298.49	306.05	303.9	305.41	300.42	304.98	305.65	301.34	301.67	311.37	304.39	316.02	306.51	306.41	306.23	307.8	312.42	302.42	308.98
301.78	296.94	301.89	299.36	302.48	302.26	309.48	309.72	305.64	303.67	298.65	303.46	303.13	304.68	303.12	303.68	303.28	306.61	306.39	305.96	307.86	304.32	298.88	299.79	308.95	303.77	306.27	310.45	300.69	305.37	298.63	299.71	300.99	309.65	306.18	297.31	301.46	300.46	306.12	298.52	308.64	303.41	306.59	303.04	305.84	303.56	304.94	302.52	304.54	309.19
319.16	323.07	309.81	315.27	312.3	316.38	308.65	311.06	310.85	313.8	319.4	318.28	315.45	321.01	312.72	315.85	311.24	310.66	317.92	311.91	310.66	315.52	313.58	305.71	313.43	310.72	315.56	314.93	310.24	311.04	311.25	313.89	311.6	315.65	313.51	318.21	305.48	313	316.09	314.9	319.5	317.4	318.67	320.84	310.57	309.27	313.22	308.75	317.43	310.14
315.32	313.43	312.75	314.89	313.32	314.25	319.32	309.17	309.2	313.02	315.22	315.91	310.93	312.28	314.82	310.37	318.79	314.29	314.34	326.35	312.16	312.03	318.9	309.09	315.52	318.67	307.76	317.5	314.6	325.29	313.37	316.3	311.4	315.3	317.76	313.8	313.29	317.44	318.26	305.83	319.22	309.34	318.41	302.6	313.41	317.81	315.78	315.97	308.4	312.31
304.16	294.65	294.51	296.23	294.59	294.69	302.97	299.72	299.07	300.39	296.5	286.79	293.75	294.69	298.65	303.21	295.94	298.52	293.74	294.44	293.47	300	294.05	295.43	294.31	294.05	298.81	294.35	294.88	294.38	297.98	299.4	295.53	289.91	300.08	293.8	293.99	289.66	301.08	299.85	289.26	293.36	296.07	300.82	301.5	296.71	299.79	297.08	296.02	291.76
296.56	300.01	310.87	305.79	302.11	302.39	290.4	300.31	304.66	303.98	305.19	303.08	296.07	302.47	299.39	299.67	299.88	294.5	296.84	302.96	300.24	302.06	302.6	304.22	306.45	299.82	297.41	302.12	302.31	303.95	305.27	307.61	293.94	304.83	308.94	301.13	299.7	301.34	301.07	297.22	302.47	304.92	300.33	300.15	295.76	298.76	300.14	297.36	295.36	299
308.5	303.98	304.28	310.17	307.83	312.1	314.77	313.23	311.02	313.02	308.02	305.73	301.2	307.69	303.63	311.69	308.51	307.43	313.29	309.9	303.32	303.05	309.7	308.16	310.99	310.16	305.93	307.97	316.73	310.56	307.46	309.72	308.81	304.01	308.67	309.7	304.75	308.89	309.04	315.24	307.03	298.59	313.36	315.42	318.65	310.97	309.67	311.78	306.18	308.93
301.41	311.27	303.38	302.58	304.23	295.38	303.65	303.84	300.23	303.48	299.22	306.49	303.19	299.94	306.6	301.2	297.4	305.18	308.76	304.62	302.94	306.34	299.32	300.94	304.39	308.86	309.24	313.1	301.83	302.17	300.42	309.47	303.43	304.92	306.34	296.19	302.86	307.31	306.83	298.22	310.01	295.79	298.6	306.47	295.76	299.74	296.64	303.25	301.92	305.09
311.4	305.31	303.62	310.68	301.14	305.47	304.82	310.94	307.95	306.46	310.13	310.31	310.74	304.21	308.51	305.7	306.29	303.68	308.85	300.26	309.47	315.16	304.37	298.91	307.59	304.52	305.44	308.2	307.17	304.02	311.58	312.9	308.63	294.17	306.94	303.97	304.94	299.9	307.32	301.6	306.82	304.67	304.38	304.89	309.86	308.41	305.97	301.51	301.21	303.16
304.76	311.36	313.25	314.26	316.59	307.72	315.8	306.74	317.86	308.6	305.35	315.23	313.6	311.22	310.83	312.07	319.5	313.08	311.82	311.33	316.95	308.66	313.02	305.59	309.71	309.6	318.57	309.87	309.46	312.18	314.47	318.73	303.92	308.43	306.65	311.13	312.04	312.3	309.93	309.97	310.92	314.1	308.24	304.99	320.62	317.41	313.83	314.24	315.55	311.52
289.89	290.18	293.09	294.12	299.46	293.91	296.93	288.78	289.04	293.95	297.47	296.25	292.32	299.4	295.81	300.44	292.47	291.48	291.47	292.65	292.08	294.94	294.64	296.25	291.11	296.21	297.85	291.5	296.86	297.91	294.2	298.78	298.81	293.51	283.88	299.13	289.06	296.82	295.15	294.76	289.71	294.88	296.94	296.7	293.05	292.42	296.49	285.59	297.15	298.02
310.67	314	309.98	301.98	310.94	313.29	305.52	307.08	304.69	304.11	312.12	311.59	303.47	311.08	302.69	315.43	302.84	307.49	314.82	308.97	312.74	305.33	306.46	313.73	309.81	308.77	304.86	303.84	314.33	309.57	312.6	316.53	302.67	308.35	311.09	302.47	310.36	313.08	312.16	304.68	306.03	305.24	312.52	307	307.21	310.63	312.4	315.08	303.34	309.59
314.34	315.14	317.71	309.5	307.03	316.55	319.95	312.48	318.12	318.19	311.06	317.82	315.18	316.73	317.06	315.42	312.03	310.6	310.78	312.16	305.62	312.33	312.15	307.69	309.12	322.47	313.51	316.41	312.55	313.94	318.09	310.37	314.37	316.36	314.26	311.78	316.99	312.39	309.61	310.17	318.4	310.6	309.64	317.92	316.15	318.69	316.36	309.64	317.33	312.4
311.35	318.68	311.59	317.71	318.88	314.27	319	312.76	315.68	318.42	321.82	314.76	312.97	322.91	317.8	315.36	327.94	316.32	322.09	318.33	321.94	315.46	319.41	314.89	313.98	317.51	322.85	314.53	326.11	317.08	318.03	318.86	321.96	314.73	311.85	317.83	322.25	325.4	321.18	316.19	320.44	317.83	320.19	317.02	324.66	316.85	316.61	314.86	314.81	313.18
291.96	293	303.79	301.86	297.15	283.55	301.79	288.29	295.17	290.02	291.57	291.6	292.96	293.45	289.03	296.66	292.37	293.05	294.83	296.26	294.35	296.63	299.87	292.05	299.67	296.06	289.02	288.86	287.87	288.97	292.78	298.9	296.53	300.11	295.38	292.72	295.69	293.04	295.08	290.54	296.39	295.03	296.26	297.63	291.49	286.85	293.57	298.45	292.38	298.13
320.13	314.28	311.41	315.28	315.48	316.89	316.26	316.48	317.39	320.46	317.2	309.82	311.97	311.85	318.14	317.1	321.23	312.24	311.15	322.38	311.7	316.46	314.68	311.85	313.73	316.97	316.81	318.57	315.8	315.06	310.89	312.52	313.25	319.75	318.75	313.35	308.57	306.23	316.04	317.33	321.12	323.88	314.52	319.41	308.06	306.4	316.9	310.66	313.38	306.58
309.53	304.58	310.43	302.55	311.5	303.08	302	306	302.19	301.78	308.03	307.63	306.68	310.16	314.3	311.5	297.51	301.94	309.23	309.39	305.48	305.4	305.99	301.4	311.12	306.42	298.35	310.69	305.81	307.27	306.68	297.59	304.14	315.92	301.88	299.84	307.23	310.55	305.93	309.36	309.29	309.1	306.51	302.51	311.85	299.91	303.81	302.66	304.64	305.28
309.73	309.2	306.22	308.12	301.97	309.07	306.12	304.83	303.99	306.27	306.23	308.43	302.4	305.44	307.28	308.3	307.33	310.25	303.97	309.15	305.25	300.54	301.96	305.98	306.85	305.33	307.95	307.02	298.75	310.38	305.42	310	298.94	304.68	308.58	299.09	310.04	308.78	308.18	309.85	301.63	309.42	298.93	306.8	305.83	306.5	301.25	309.52	308.11	299.09
313.56	318.15	318.06	321.5	318.88	323.03	319.67	322.74	317.12	318.38	324.85	315.92	321.22	316.54	314.67	317.46	323.34	326.53	322.97	315.49	322.72	321.41	319.32	323.42	319.48	318.46	320.6	320.72	319.71	314.69	317.81	323.04	322.06	324.2	316.55	324.82	318.1	320.24	318.32	320.09	311.77	321.34	318.15	323.83	313.43	316.61	318.91	319.69	309.85	318.42
309.06	300.51	309.94	312.37	310.93	303.53	314.6	309.2	313.28	307.03	305.97	309.8	312.36	306.43	313.69	317.34	308.53	314.09	309.27	305.6	306.02	308.46	309.35	309.22	303.51	313.89	314.16	309.18	305.24	309.16	307.28	306.61	305.02	306.76	308.39	311.57	315.01	304.94	312	306.66	306.73	314.31	303.64	305.57	314.04	305.4	299.86	308.37	313.74	305.61
308.74	307.79	313.62	318.57	309.59	316.76	312.86	323.84	310.02	315.04	310.66	317.77	308.69	312.1	317.34	317.93	312.15	310.36	320.19	319.81	312.07	312.13	309.24	313.73	313.23	312.27	305.19	303.75	310.26	318.26	312.58	307.11	316.15	312.57	301.55	308.96	319.98	312.42	309.37	318.37	322.29	307.95	316.42	317.84	313.28	312.96	315.42	320.39	316.55	318.66
300.73	293.64	306.89	301.71	308.15	303.45	302.2	306.04	301.6	303.91	302.47	299.59	300.25	300.83	305.14	302.69	304.17	307.2	304.36	299.91	305.68	298.85	309.76	309.18	308.6	301.5	306.09	313.95	294.43	298.4	305.21	309.2	308.95	309.04	299.82	298.49	308.13	304.14	298.25	304.41	307.17	302.63	297.16	298.13	304.92	307.62	302.32	312.4	294.66	306.47
299.5	302.74	299.19	301.01	304.28	302.48	301.05	304.24	302.05	297.84	302.89	305.44	307.71	305.85	299.23	305.27	306.36	308.85	309.62	305.45	300.94	305.34	307.72	305.79	301.73	304.06	298.84	311.84	297.52	302.8	306.57	306.45	303.49	303.4	299.08	308.64	304.34	309.86	301.47	302.65	305.61	304.73	297.35	307.36	310.96	300.55	299.87	302.05	306.46	315.46
294.06	289.51	299.41	290.59	295.86	295.77	286.48	292.86	295.82	298.46	291.02	294.11	294.9	297.37	298.1	299.83	292.06	286.72	289.26	292.4	297.73	301.6	297.62	299.14	299.09	287.97	297.72	299.45	299.57	297.41	300.81	294.78	299.65	300.61	295.45	295.35	296.61	305.79	299.05	292.62	299.02	298.04	293.34	291.68	297.74	286.78	292.55	295.64	295.82	292.26
305.71	303.62	302.82	301.29	306.39	305.57	308.01	308.74	302.5	296.86	295.83	307.24	305.8	298.97	300.11	296.41	305.42	306.01	307.26	300.85	309.07	297.24	305.15	298.09	304.64	304.77	304.16	297.68	299.91	296.16	302.38	301.28	298.78	303.69	307.09	305.54	302.85	305.46	302.65	303.02	309.18	314.67	305.17	303.79	311.95	299.21	301.37	304.79	306.84	292.07
309.1	302.27	300.77	312.76	301.52	302.98	311.18	308.64	304.95	296.13	305.71	305.27	299.17	306.75	307.06	309.04	301.37	307.57	308.22	303.96	301.42	310.5	307.56	303.52	302.49	301.01	303.41	308.44	303.18	299.25	306.8	305.63	306.75	298.67	302.89	303.92	305.48	309.45	306.97	296.16	317.05	306.15	309.45	304.99	306.23	306.33	306.53	300.92	306.96	308.05
304.17	303.44	310.52	309.16	303.51	300.13	306.22	295.52	303.53	299.13	303.99	302.53	298.06	295.47	301.57	302.51	297.93	299.84	305.59	301.01	310.03	293.27	303.01	297.87	304.12	300	302.22	300.96	302.49	307.61	305.96	300.34	303.03	301.34	299.56	308.07	302.36	303.25	307.28	312.76	304.5	304.79	302.73	302.69	300.72	299.15	308.6	305.74	309.28	300.65
297.6	301.57	299.83	306	298.27	294.41	299.56	296.15	304.41	301.04	310.12	296.28	301.2	301.6	300.38	299.47	301.09	302.48	306.31	305.34	303.67	301.28	300.28	308.05	301.85	307.32	301.16	304.18	303.69	309.15	301.78	303.09	302.72	309.59	303.74	298.07	302.96	302.25	299.54	302.88	304.41	295.72	301.12	305.7	309.93	304.39	300.54	300.83	300.94	298.72
299.91	303.56	296.5	296.02	309.03	303.85	305.58	305.06	295.55	308.12	302.81	303.24	294.84	293.24	300.23	298.66	309.43	312.08	300.43	304.56	301.5	302.54	308.89	293.28	304.62	302.45	308.52	304.83	311.57	300.17	307.25	306.16	310.43	300.43	298.23	306.06	305.88	304.48	301.83	297.88	305.12	306.35	305.19	298.9	307.94	303.49	302.18	310.57	312.8	300.51
329.45	331.01	327.14	327.92	325.14	326.6	329.67	329.46	329.36	323.76	327.41	329.48	318.72	331.27	333.48	318.47	321.94	333.78	327.76	324.25	333.34	321.41	328.17	328.17	325.47	325.62	326	333.56	328.1	325.73	332.41	320.49	323.5	328.08	332.55	329.25	333.96	327.2	326.66	328.76	328.32	327.23	316.87	333.61	317.81	326.98	332.54	325.05	332.11	321.64
314.44	323.03	315.21	315.95	318.61	312.95	322.43	316.85	325.44	320.71	308.44	316.72	317.68	317.21	319.38	321.93	319.76	316.45	321.29	320.33	320.26	320.44	317.36	310.7	323.11	316.87	316.64	317.61	312.32	319.88	320.98	317.81	320.45	316.29	317.6	320.45	314.41	318.07	323.5	311.58	315.89	314.06	314.94	322.87	321.27	324.49	309.52	323.58	314.63	312.12
311.07	306.34	310.3	308.84	311.1	313.62	302.63	314.1	316.28	310.16	314.13	312.41	309.93	313.42	313.12	301.05	313.2	305.56	309.38	312.81	311.3	315.96	315.28	305.9	310.74	309.55	308.86	314.08	311.64	307.05	311.49	317.16	307.08	313.31	308	313.09	310.71	309.67	316.93	312.7	306.85	311.44	308.54	302.71	313.79	308.74	313.96	315.66	321.9	311.29
314.97	320.61	324.77	320.37	319.51	317.37	326.41	321.51	316.38	317.52	316.35	314.91	314.34	318.99	316.78	318.26	317.24	317.84	315.71	320.85	314.33	324.76	317.35	315.95	311.83	320.41	315.89	312.61	322.84	325.04	316.34	315.27	318.72	318.21	323.55	319.83	325.1	318.63	314.01	319.61	319.45	319.41	317.31	321.85	315.64	317.01	316.87	320.75	320.31	321.6
304.95	309.12	307.79	312.93	305.03	312.86	303.71	306.97	315.16	307.28	310.18	311.1	308.28	308.14	306.9	310.21	299.63	300.12	306.5	309.26	310.74	309.89	304.91	299.92	311.09	308.9	313.66	309.47	310.73	311.65	308.61	305.82	310.3	312.7	314.09	309.94	306.33	303.35	310.94	309.07	311.21	304.5	307.13	309.35	306.38	315.08	308.6	309.46	311.37	324.38
318.96	317.11	313.08	308.97	318.65	317.53	311.5	320.82	316.59	319.55	319.96	309.71	317.55	322.43	312.71	312.54	317.33	313.13	315.3	315.88	314.14	320.44	315.12	312.74	317.4	323.74	311.89	314.98	318.16	318.38	317.11	310.59	310.96	315.53	312.33	311.55	311.97	311.9	317.73	314.96	307.27	319.34	320.46	316.43	313.18	315.69	319.77	320.37	315.61	316.55
303.49	300.09	304.58	301.24	307.01	302.57	311.25	315.85	302.35	301.33	296.92	304.32	296.56	303.87	302.17	302.68	305.77	300.62	306.6	309.16	309.56	312.41	309.03	305.45	301.39	303.86	302.22	306.4	300.62	301.95	304.22	310.59	309.11	299.73	303.44	307.12	294.27	309.41	305.42	301.23	301.56	299.85	307.02	307.17	307.2	306.41	300.76	305.45	304.4	302.23
323.56	314.28	314.24	323.04	315.31	323.6	320.5	316.78	316.85	314	321.43	313.81	318.08	323.73	313.35	317.72	322.64	320.21	315.06	315.56	318.58	307.33	321.67	314.62	317.97	305.17	311.52	310.48	319.12	314.09	314.29	313.27	311.66	320.99	314.33	315.36	317.63	321.25	317.08	315.78	315.29	317.75	311.73	325.68	312.41	315.71	318.71	318.06	315.55	317.53
299.64	300.1	296.82	303.88	301.87	297.77	305.55	298.89	311.03	298.63	303.55	302.93	300.52	307.9	299.11	294.33	299.75	307.29	300.92	297.52	300.69	299.68	298.44	302.14	300.85	300.47	298.92	307.68	296.08	296.8	297.08	295.61	301.79	308.02	300.26	300.03	296.39	302.4	301.16	298.4	296.58	297.47	304.22	294.78	300.37	306.55	298.7	302.59	300.55	298.93
319.93	323.92	319.59	316.86	321.01	328.5	320.18	318.83	318.5	323.4	328.84	324.58	329.75	327.7	325.05	320.59	328.22	325.98	328.24	325.03	323.82	330.82	331.13	326.26	322.94	325.09	328.27	323.3	328.91	322.87	316.39	327.31	326.7	324.55	323.52	331.37	324.63	326.52	333.63	325.62	331.53	322.36	321.95	325.01	320.92	329.26	321.9	325.12	316.26	318.89
301.74	305.71	307.92	306.77	300.83	298.95	297.91	299.38	306.9	297.66	300.37	304.53	307.08	301.32	301.88	305	307.32	303.72	304.6	299.88	301.45	301.09	302.03	308.52	304.06	300.39	306.05	298.59	298.28	305.76	309.93	305.61	299	305.37	309.3	299.04	300.1	307.41	303.81	302.18	306.32	302.4	302.87	305.71	310	300.46	311.61	300.33	304.08	306.57
299.27	305.75	308.55	304.85	298.99	301.5	304.02	299.02	301.38	301.05	304.52	304.09	302.86	307.14	300.4	296.18	301.17	304.65	305.09	299.52	299.2	310.83	304.76	304.28	312.75	299.25	311	301.71	300.91	308.43	304.03	307.91	303.01	302.66	297.32	305.01	294.55	305.15	318.01	302.68	303.14	298	299.67	303.59	297.54	297.37	305.49	301.68	315.56	304.33
314.77	315.71	313.23	314.64	310.98	321.08	319.06	312.37	323.85	319.78	318.06	318.09	315.04	313.01	319.6	314.32	324.33	318.32	310.27	316.77	319.41	316.19	320.63	316.88	318.97	311.07	320.64	314.95	316.58	304.79	314.48	315.26	318.75	315.71	318.26	306.16	312.91	314.63	318.21	312.81	311.45	316.2	312.67	315.37	322.67	311.42	317.71	313.95	316.92	316.19
316.24	308.36	320.12	313.47	300.8	316.82	310.17	318.56	316.26	314.24	313.42	311.75	318.44	315.33	309.23	309.44	309.99	319.36	318.54	314.56	316.7	314.63	314.2	317.7	310.7	306.92	314.27	312.13	314.98	318.85	315.44	314.14	314.98	316.74	304.69	314.11	314.99	311.77	318.2	307.02	314.03	312.29	311.09	321.53	313.71	318.96	318.06	318.65	313.09	313.22
324.48	327.89	325.16	330.16	327.1	326.6	331.58	327.51	329.3	326.43	327.97	325.18	322.88	331.2	339.17	324.51	332.48	325.63	325.65	330.22	325.88	327.22	320.12	324.16	323.86	333.21	332.68	332.34	331.41	329.23	323.28	324.57	323.29	325.66	326.45	329.3	329.05	323.83	324.17	326.92	330.95	329.56	324.3	323.47	327.73	316.11	331.32	327.42	327.13	321.34
312.74	309.97	312.12	305.93	309.81	299.79	308.62	312	317.38	305.43	314.08	310.71	309.14	302.46	308.04	311.11	306.83	305	313.86	307.13	313.8	308.53	305.98	314.76	314.18	313.82	309.49	304.75	306.77	307.24	315.95	315.36	309.76	308.88	306.66	312.29	309.93	312	309.57	306.3	305.47	307.89	309.89	313.78	308.63	314.66	311.1	309.63	310.96	310.7
304.57	300.27	308.68	305.71	303.41	305.39	311.17	308.99	307.95	307.81	305.53	302.47	303.52	300.43	299.09	305.09	300.35	312.91	304.49	302.25	313.19	315.92	307	310.68	307.21	303.11	297.09	301.19	308.97	306.76	301.96	304.43	311.01	306.33	301.37	309.61	302.52	304.29	308.22	304.96	309.04	303.93	304.7	304.23	309.93	305	305.12	312.4	302.46	310.02
304.6	305.19	301.96	302.55	306.9	301.19	303.17	306.78	304.95	308.26	302.62	306.8	307.11	303.02	298.55	306.07	300.98	310.07	310.73	303.96	305.22	305.21	300.3	296.03	298.17	305.76	300.17	301.59	295.01	304.72	305.2	303.79	308.44	305.53	305.6	307.34	296.42	304.2	306.95	300.17	304.67	303.02	308.13	300.61	301.49	299.96	302.46	304.37	300.63	299.9
295.81	295.32	293.44	293.62	306.47	294.55	296.83	297.57	302.1	297.83	289.88	296.23	297.12	311.02	296.69	298.93	305.01	300.46	306.06	290.6	300.56	303.7	292.14	303.68	304.7	295.6	306.07	304.12	305.94	298.77	300.22	305.54	303.34	299.53	292.24	300.37	305.81	298.16	301.55	298.06	301.55	300.92	300.8	304.65	302.03	299.1	305.27	302.15	305.02	292.68
307.3	308.7	313.83	313.25	313.41	315.67	310.95	314.62	308.84	313.44	305.6	313.88	312.15	304.1	302.41	312.54	310.66	307.1	306.18	311.7	306.36	307.71	318.42	311.16	308.02	310.34	306.99	317.62	311.63	310.58	305.07	308.83	309.52	305.54	306.43	301.34	313.48	308.26	305.95	313.78	310.09	305.62	307.24	309.75	307.77	304.56	310.3	320.48	308.12	314.08
312.36	310.32	314.13	314.9	315.91	321.12	313.05	321.62	318.46	316.58	316.13	319.77	316.36	312.19	318.82	315.77	315.55	316.09	302.98	318.65	311.2	311.49	315.48	313.31	310.57	321.79	316.06	309.23	314.81	320.02	313.21	312.7	315.6	320.23	313.36	314.65	310.98	317.15	314.57	320.95	319.46	319.41	322.86	309.01	318	312.07	316.93	314.61	315.97	319
312.4	321.18	311.75	319.28	307.83	312.27	313.51	312.41	312.96	319.37	309.5	311.01	312.37	312.97	316.61	313.3	312.19	315.03	317.4	319.81	314.16	313.74	316.44	308.7	315.44	315.64	315.05	318.16	311.01	316.5	315.65	317.3	319.99	310.05	307.71	307	315.51	312.45	317.27	310.89	315.27	310.78	314.53	303.67	314.55	317.56	320.83	316.59	302.42	313.27
296.76	302.12	296.91	291.46	297.08	298.23	290.01	296.56	301.47	294.42	293.87	293.85	296.05	296.79	300.75	296.87	304.19	290.82	303.72	294.78	295.22	296.16	296.37	293.14	300.39	297.16	301.23	297.9	302.36	298.79	292.86	299.49	303.68	299.61	295.42	303.7	294.71	301.52	296.65	294.15	295.49	299.66	301.78	302.29	288.61	292.64	295.98	293.71	291.37	293.11
307.32	300.37	308.89	306.23	303.95	306.28	305.02	313.2	300.8	307.85	310.22	316.83	313.87	303.98	306.88	314.66	317.86	305.86	311.22	304.76	307.89	306.25	306.4	308.71	309.12	313.38	306.02	307.89	310.77	308.64	301.48	313.66	315.06	304.62	306.7	309.45	310.2	308.91	305.72	312.21	307.69	317.66	314.24	309.67	306.25	307.33	310.74	311.92	308.79	306.41
319.58	324.77	311.2	316.8	322.09	321.14	313.22	317.84	320.34	317.39	315.5	317.95	323	318.27	318.83	320.49	313.53	320.31	319.01	317	310.94	319.51	314.14	316.08	325.08	320.71	323.63	315.83	319.01	310.41	316.91	315.62	316.75	318.13	317.45	319.38	319.74	322.6	316.85	320.5	318.59	317.42	318.41	322.09	317.31	315.42	313.59	323.41	317.78	312.81
312.22	292.74	300	308.07	311.68	309.11	312.99	305.48	306.08	299.05	300.94	301.6	306.3	304.05	304.48	306.49	297.53	307.73	298.35	302.9	310.71	305.14	297.86	304.6	306.37	308.55	302.76	311.46	299.76	299.77	306.87	303.55	302.15	305.07	306.18	298.73	303.84	308.74	308.8	305.09	301.28	304.67	304.89	307.48	300.51	299.53	304.68	309.79	303.91	303.75
311.03	318.21	314.6	314.87	314.66	315.51	314.85	312.87	315.58	308.35	313.14	311.71	321.36	315.7	311.58	312.57	317.75	309.26	312.59	312.44	315.95	312.53	314.95	314.4	309.42	311.17	313.57	316.89	320.47	315.44	314.2	312.09	316.85	316.03	322.15	314.42	319.52	312.82	311.78	313.7	314.82	315.63	313.85	317.2	317.79	312.29	318.74	314.96	313.89	313.45
319.26	310.76	314.41	310.6	320.73	314.31	317.33	319.86	313.3	306.6	312.03	313.87	322.85	316.5	315.84	309.1	317.51	309.3	311.42	321.17	309.96	312.51	310.62	312.51	318.64	311.75	317.42	310.53	312.15	306.61	314.19	315.96	314.77	313.49	312.38	311.59	317.14	321.34	311.44	308.43	311.78	314.04	314.48	314.63	311.19	318.17	318.61	311.41	314.88	309.17
312	311.36	313.32	318.71	315.58	315.7	312.67	319.95	322.09	315.1	312.78	318.73	319.49	312.96	318.64	312.36	316.75	315.67	316.87	311.94	315.28	315.43	311.3	321.34	314.51	314.4	316.82	316.48	317.5	309.04	311.03	319.39	319.76	312.52	318.95	323.87	320.99	316.55	314.2	316.97	315.42	314.35	318.99	315.13	315.93	310.63	313.58	318.58	313.09	310.68
304.36	301.52	307.18	301.01	302.31	306.89	306.59	304.94	308.75	301.74	304.83	302.38	301.62	308.56	299.54	301.92	306.06	305.79	304.95	306.34	300.66	301.49	304.82	301.01	299.4	309.08	309.81	307.3	300.91	311.34	303.31	310.34	307.08	308.01	296.91	299.35	301.94	305.53	302.74	298.14	300.55	303.38	298.26	307.14	306.53	306.41	305.52	305.78	298.53	311.93
304.67	311.53	302.04	302.23	306.55	311.52	300.28	303.46	304.39	298.25	304.4	299.97	303.41	298.71	302.42	307.08	303.92	312.23	301.75	305.93	295.48	302.01	302.71	302.11	304.8	304.83	301.72	293.94	302.6	303.11	302.05	303.98	304.6	306.42	301.48	307.17	300.03	306.81	309.88	305.69	309.86	302.76	303.35	303.85	300.69	305.81	301.85	299.78	308.4	304.05
304.09	304.99	307.37	306.76	307.61	308.75	305.19	308.79	301.42	299.71	299.76	305.94	301.68	307.41	302.94	303.01	300.41	299.76	292.89	312.98	299.29	301.23	306.07	295.48	302.86	305.75	303.03	300.82	305.89	309.85	307.9	306.68	305.24	308.82	304.06	300.53	305.84	306.11	301.72	298.74	305.15	304.95	302.82	308.87	302.08	299.51	303.78	303.62	305.38	302.03
321.56	325.08	332.71	325.74	328.88	328.73	330.7	326.65	328.26	329.21	326.17	324.73	329.05	332.98	323.88	329.08	318.87	329.94	324.82	327.11	331.73	322.75	321.49	332	324.65	323.28	330.66	329.02	320.41	324.68	326.06	325.12	330.19	329.14	323.02	330.27	325.16	326.67	325.1	320.53	328.81	325.63	323	321.2	329.27	325.38	323.81	327.25	312.85	322.1
326.55	336.25	320.93	330.05	329.6	333.61	334.65	327.54	323.84	328.61	326.24	329.63	324.02	325.44	326.88	327.61	324.44	326.6	334.11	324.64	322.29	329.34	333.31	321.03	327.43	331.4	323.16	322.11	332.32	330.72	335.66	324.01	329.23	327.25	332.23	325.23	320.38	335.87	326.2	337.29	331.05	328.9	327.13	331.73	327.73	329.92	333.38	325.05	331.06	338.64
297.11	299.98	304.25	296.29	300.81	305.34	300.99	302.08	297.99	295.54	299.07	300.54	305.05	302.83	287.31	305.7	301.72	298.28	297.4	294.84	304.67	303.49	305.26	294.97	296.84	295.36	298.54	302.72	301.08	305.79	295.52	306.06	297.28	305.44	301.36	297.74	293.94	307.94	299.84	303.4	302.56	303.19	302.51	301.78	302.17	301.52	296.93	299.95	299.38	300.06
303.88	302.47	301.82	308.29	304.33	303.28	294.66	301.16	300.71	299.02	295.35	308.44	308.7	304.91	300.04	301.33	305.36	308.47	305.62	305.57	295.83	299.96	308.44	311.14	299.39	304.49	301.71	299.18	304.68	304.71	308.33	303.95	303.72	301.42	300.95	308.66	305.04	301.19	298.59	297.7	301.45	301.79	304.38	308.49	303.73	309.02	308.95	303.76	307.91	304.39
317.25	316.29	311.03	313.53	313.7	311.43	316.47	314.01	309.04	317.44	307.38	315.94	317.77	310.56	318.29	315.57	309.26	305.91	313.73	307.04	318.35	314.76	316.27	319.6	313.58	317.16	314.66	312.35	314.51	316.5	312.99	314.09	314.06	308.78	310.96	314.68	309.52	314.69	310.04	306.89	308.53	310.75	313.36	309.36	313.47	312.04	316.31	307.79	318.13	309.05
296.33	300.29	304.09	299.55	303.88	298.88	300.1	301.84	298.1	301.91	298.03	300.95	303.54	305.06	295.04	302.72	299.67	305.02	297.75	298.77	304.21	298.07	300.37	296.75	301.93	305.17	301.6	301.17	298.74	304.28	301.65	298.1	296.46	300.41	303.64	292	302.94	287.33	303.42	297.95	295.42	292.83	302.67	298.15	298.06	297.22	295.68	301.19	293.18	299.18
301.13	292.48	297.91	301.27	296.84	291.41	297.92	293.95	297.29	299.1	297.62	294.44	297.33	292.83	301.78	295.8	299.39	302.11	296.33	296.97	292.47	299.72	295.13	296.9	297.4	296.72	296.05	297.01	301.98	292.95	298.21	294.18	297.1	292.21	295.32	294.47	291.52	297.28	298.1	298.98	299.92	296.5	300.12	303.44	297.67	295.21	298.84	300.37	294.72	291.73
308.58	306.51	304.61	300.06	307.94	308.27	305.62	309.07	297.53	304.35	300.81	295.13	303.2	310.91	296.69	304.34	299.13	309.45	307.36	300.22	307.95	303.93	308.52	304.63	304.36	307.3	312.29	298.56	303.76	302.35	301.27	305.31	300.1	308.7	308.55	311.04	305.76	305.89	298.34	301.1	305.01	313	301	307.74	309.91	311.84	300.49	296.93	307.9	298.58
299.77	302.48	302.88	303.8	306.16	300.66	299.05	308.03	301.94	299.47	302.5	301.24	301.26	300.07	298.61	300.69	300.02	304.96	298.75	306.8	303.17	304.9	301.86	303.89	309.07	310.05	305.33	296.25	300.28	307.47	302.57	298.22	299.87	306.67	299.06	297.4	298.8	296.87	303.37	298.68	300.21	306.7	304.65	303.61	301.13	302.74	303.8	299.26	304.15	301.58
302.94	303.28	299.99	305.22	294.71	300.15	306.59	305.48	304.9	308.25	302.16	299.53	292.6	301.95	307.77	304.14	299.46	304.84	301.26	304.28	303.24	295.58	305.48	303.91	308.15	295.18	309.12	303.1	303.84	296.58	311.12	300.1	301.37	305.34	305.3	302.75	301.03	300.62	304.96	300.37	307.12	299.38	300.92	304.79	304.26	309.43	301.15	309.76	305.15	297.47
324.15	316.37	317.53	312.9	309.68	322.03	313.44	318.24	316.23	313.16	320.34	313.08	312.1	318.26	319.71	319.51	315.25	314.19	317.92	312.57	313.91	315.42	316.9	319.01	311.97	314	317.56	316	310.13	316.27	313.7	310.5	314.29	324.55	319.44	322.31	321.66	322.9	318.59	321.86	321.11	311.86	308.22	315.09	319.33	322.53	310.89	309.33	312.16	317.1
297.97	301.79	304.28	295.5	300.28	303.67	300.22	299.65	306.24	301.98	304.13	307.09	296.84	296.64	305.27	300.87	299.3	307.29	297.81	306.43	305.29	303.02	306.78	306.22	296.19	294.39	309.46	303.9	300.32	297.54	301.84	304.01	299.47	302.97	300.61	301.79	301.16	297.67	296.91	305.86	300	299.87	299.4	304.06	303.01	302.66	296.86	294.47	296.96	306.83
311.24	311.64	311.1	313.19	312.93	315.84	316.17	315.18	307.99	306.71	305.8	308.89	312.04	319.43	317.16	311.18	313.44	310.12	305.17	307.9	314.97	311.3	316.06	306.79	315.36	306.95	316.46	317.57	304.86	312.45	315.27	313.01	315.01	307.77	315.56	317.95	311.25	315.07	307.68	311.57	320.56	310.2	313.26	319.34	306.92	314.87	323.1	307.52	312.78	314.7
290.54	297.64	299.24	295.59	292.41	292.63	299.77	294.94	294.85	295.83	289.12	297.42	299	297.57	291.81	292.54	290.98	295.58	288.97	299.77	292.7	287.33	292.03	290.22	293.19	299.11	283.1	289.11	295.69	293	297.83	302.11	289.67	298.47	293	288.41	286.29	292.12	295.13	295.59	293.78	293.37	280.48	300.39	293.43	297.26	286.58	293.2	299.72	298.11
298.31	303.67	306.22	300.25	294.29	301.74	302.6	295.88	304.63	295.94	304.82	295.11	301.94	304.63	308.32	297.95	307.97	297.74	294.14	299.06	303.93	300.74	300.77	306.7	299.41	303.93	306.67	302.56	299.12	301.14	302.32	302.97	297.89	304.21	302.44	304.55	309.19	307.04	305.33	296.4	309.44	298.99	300.47	304.47	302.78	301.1	296.8	302.37	298.43	304.85
299.53	286.98	298.2	294.09	293.73	292.86	297.19	299.17	295.57	293.84	291.29	298.63	293.43	296.84	288.97	292.25	299.13	291.46	294.21	289.8	290.98	294.14	301.14	291.76	296.82	293.9	297.75	287.29	294.34	293.81	288.94	305.38	288.47	302.04	296.11	295.18	295.76	290.88	292.28	295.19	293.44	301.56	289.72	292.59	294.99	297.08	298.52	291.98	298.35	300.58
315.28	309.89	305.89	313.36	309.6	314.68	309.45	311.87	312.58	308.14	309.51	312.11	316.17	312.21	309.32	308.01	304.79	309.93	306.05	306.45	313.49	309.8	310.48	306.32	312.16	304.08	309.34	309.67	307.01	317.35	311.43	309.67	308.85	305.28	308.98	307.99	309.88	316.28	311.24	308.51	309.21	309.21	309.62	308.05	304.27	307.82	311.49	316.18	302.67	316.56
312	317.61	317.49	315.86	324.33	314.45	317.67	321.45	318.04	312.06	324.89	319.24	320.23	317.57	313.21	320.81	324.04	318.6	319.12	321.84	317.15	314.34	314.99	318.84	314.19	318.45	313.3	319.42	322.95	319.84	320.4	316.83	318.87	303.77	315.01	322.33	320.81	317.23	313.9	314.05	320.01	314.17	315.25	319.58	315.35	316.79	325.29	314.84	314.13	325.56
326.34	329.73	331.26	330.85	333.14	333.26	330.08	330.64	331.04	328.56	328.82	331.04	329.81	329.26	332.01	326.72	331.66	327.53	329.21	334.69	327.05	328.13	339.33	323.14	326.17	327.88	331.37	327.57	326.02	336.42	331.92	322.11	330.87	331.89	337.07	327.9	330.34	328.15	332.69	334.21	339.08	329.45	327.14	333.96	321.11	331.77	331.47	332.02	323.06	327.57
308.41	302.65	304.89	309.25	302.29	309.03	306.86	297.48	307.48	303.36	303.9	304.09	306.54	301.57	298.73	307.71	306.14	302.73	293.39	299.12	306.06	303.83	301.61	306.95	301.45	307.88	296.69	293.92	295.92	306.99	305.19	304.09	300	305.48	305.19	305.74	297.31	301.53	309.87	305.04	306.12	297.71	301.2	298.15	301.85	302.68	303.27	303.48	304.33	309.88
310.76	319.73	315.36	313.58	311.46	313.79	320.18	318.44	315.52	313.48	323.8	313.58	332.79	314.68	313.8	316.46	311.79	310.3	325.45	320.32	314.17	312.52	315.48	317.19	317.13	312.16	314.67	305.04	320.11	312.95	314.5	313.21	319.16	315.97	310.94	317.08	314.35	310.3	306.74	319.88	307.43	312.89	317.63	312.07	314.36	318.28	312.05	313.89	315.78	310.36
299.81	303.9	301.44	301.41	297.39	296.26	304.37	299.71	301.9	302.55	302.38	306.82	294.32	305.87	299.45	310.16	300.99	304.01	309.33	300.44	301.12	297.41	306.77	301.24	301.72	298.09	299.31	301.05	311.32	303.18	303.3	304.88	300.49	305.5	301.67	298.13	300.51	301.77	306.29	306.63	302.54	300.27	309.07	300.1	306.01	298.01	300.79	297.91	307.16	296.64
320.95	317.77	328.36	333.81	335.58	328.44	317.19	323.96	325.88	323.9	330.41	325	329.14	321.68	333.87	325.02	323.17	325.78	324.26	319.73	328.88	327.38	326.56	328.07	329.72	326.07	325.68	330.86	330.96	328.72	330.5	321.06	327.01	323.64	330.81	323.4	324.71	326.38	330.3	331.72	324.36	325.4	322.71	326.66	328.79	320.65	321.08	332.39	326	324.32
324.24	324.93	330.69	323.7	332.21	332.06	320.02	328.99	331.07	328.66	333.01	326.66	328.59	321.05	329.32	322.25	322.48	329.65	327.02	330.97	320.46	327.38	331.25	323.06	327.67	327.88	326.15	326.79	330.38	327.28	328	324.55	324.13	321.74	322.65	328.59	327.66	326.35	322.36	335.34	332.37	322.7	325.2	337.31	326.33	332.53	330.05	329.18	328.01	333.57
303.04	305.78	302.63	304.3	307.08	293.22	299.73	312.01	303.54	302.47	298.59	306.75	298.29	304.86	307.6	302.49	308.9	301.61	297.42	314.75	307.7	299.9	304.19	302.91	301.93	304.49	304.28	302.23	303.73	304.35	299.22	305.93	302.73	295.15	300.81	300.6	302.67	307.65	301.65	297.38	304.94	300.18	301.41	307.83	303.66	300.72	298.66	307.75	298.13	299.32
305.79	300.73	305.64	297.37	303.76	303.11	300.22	304.46	299.15	304.49	307.02	303.11	306.42	308.13	308.64	303.91	300.82	297.33	299.7	307.7	302.86	303.76	300.23	298.94	300.64	306.48	304.65	305.45	302.49	295.02	301.89	306.09	299.33	297.62	307.95	302.73	309.66	308.37	307.94	295.18	305.78	305.46	301.31	301.58	304.31	298.78	306.22	299.17	297.2	304.95
[truncated: 750 more rows]
[truncated: 150 more columns]
