# Supplementary material for: Genetic dissection of main and epistatic effects of QTL based on augmented triple test cross design
Source: PLoS One. 2017 Dec 14;12(12):e0189054. doi: 10.1371/journal.pone.0189054 (PMC5730204; doi:10.1371/journal.pone.0189054)
Supplement: S9 Supporting Information — (ZIP) [file pone.0189054.s009.zip › z5_1900_0.5_10.csv]

308.92	309.4	311.32	310.07	311.39	307.86	309.5	311.64	311.22	310.44	310.17	310.12	307.7	307.96	307.68	311.34	309.84	307.77	309.38	311.83	309.69	309.85	310.19	311.74	313.62	310.81	309.88	310.48	310.63	308.53	309.57	309.94	308.5	307.62	309.62	311.22	310.01	314.38	308.6	311.57	307.83	308.77	310.28	311.43	309.41	312.12	310.83	312.36	309.59	308.04
316.91	321.35	318.57	319.78	316.44	318.59	318.17	317.94	319.66	319.2	316.73	319.07	321.73	316.77	318.09	319.6	316.48	316.94	317.6	318.98	318.76	318.66	318.05	318.81	317	318.82	318.22	319.98	315.75	318.88	317.17	315.98	316.31	318.77	318.7	320.76	318.95	317.17	318.15	318.41	320.14	319.1	317.61	320.6	315.91	316.62	318.47	316.72	317.37	320.26
302.18	304.06	300.23	303.99	304.32	301.1	300.5	303.77	303.53	303.83	301.11	300.88	302.7	301.94	303.49	299.79	303.09	302.45	302.62	299.61	302.11	302.22	300.67	301.03	303.25	304.49	304.2	300.29	303.32	301.53	302.21	302.21	303.72	302.37	302.03	302.48	304.94	301.55	302.83	301.76	301.6	303.61	303.38	302.68	303.26	302.83	303.49	304.5	302.6	301.83
327.84	327.46	328.94	329.44	328.63	328.53	329.09	328.87	327.77	328.66	325.2	328.79	328.58	325.64	325.66	329.14	326.41	326.62	326.82	326.68	327.93	327.05	327.27	328.16	328.51	327.82	327.82	325.68	327.23	328.17	327.15	328.96	329.2	327.04	328.05	326.98	328.5	327.6	328.06	326.52	327.51	325.78	329.63	329.36	323.5	327.47	329.73	328.06	326.32	328.73
301.59	301.72	301.62	300.72	300.59	301.76	301.58	299.02	303.16	303.01	302.3	298.51	302.17	301.07	302.71	301.8	299.24	301.27	301.23	303.74	303.99	301.81	303.46	303.76	300.56	301.32	300.88	301.38	301.51	302.44	303.26	302.38	299.46	300.03	301.84	300.98	300.96	301.76	303.69	300.21	300.13	300.48	301.59	301.83	301.71	304.43	300.64	298.67	299.87	301.63
304.08	308.35	308.61	304.46	304.48	307.45	306.24	305.94	305.28	307.38	303.63	306.74	305.98	305.42	305.41	306.1	303.91	304.77	305.69	307.85	304.34	303.24	306.34	305.58	306.05	307.18	305.04	305.21	306.52	307.13	306.4	307.07	306.56	307.41	306.92	306.09	307.94	306.48	306.87	306.03	305.45	305.8	304.67	305.39	308.62	306.31	306.57	306.82	306.99	307.13
314.9	313.12	312.49	312.2	312.84	314.85	311.98	314.11	313.21	313.59	312.45	313.85	315.36	314.04	314.91	313	313.38	316.03	312.67	314.28	311.84	314.04	313.55	313.04	315.2	313.92	312.72	310.35	312.32	309.77	315.51	312.94	311.85	314.69	315.92	315.51	315.82	312.87	313.38	314.49	314.02	313.91	314.03	316.29	314.7	315.07	311.83	315.55	314.64	315.35
308.29	307.76	310.12	310.26	308.4	307.74	309.13	310.76	306.94	310.39	308.37	307.92	307.57	310.16	306.82	310.59	308.8	308.09	308.15	308.9	308.4	307.09	307.62	309.99	308.47	307.14	308.52	309.29	310	308.19	306.36	309.58	310.2	309.04	310.2	306.39	308.01	307.8	309.7	307.07	310.17	309.1	310.26	307.57	308.62	307.68	311.02	309.29	307.19	309.67
323.29	322.93	323.76	323.09	326.66	326.4	325.63	323.42	321.57	324.41	323.26	325.51	325.9	325.59	324.54	324.48	323.57	323.67	325.2	323.71	323.65	323.97	327.07	324.94	324.76	324.74	325.12	325.03	321.8	324.76	325.24	326.03	324.74	324.41	324.41	323.29	324.66	324.81	323.77	325.85	325.57	323.01	326.74	326.67	326.09	324.19	324.97	322.04	320.87	325.84
313.5	313.47	312.78	314.72	312.7	311.38	315.36	312.14	315.82	316.13	313.78	314.21	314.15	312.52	314.04	312.62	313	312.52	312.4	311.25	310.69	312.71	314.77	312.84	312.52	313.37	314.61	312.32	313.52	313.78	312.94	312.5	312.61	312.33	312.39	311.19	315.96	313.28	312.9	312.94	313.64	313.98	315.46	312.77	314.02	314.61	313.43	314.54	313.74	312.54
304.66	306.95	302.79	306.52	304.87	306.37	305.77	306.67	306.4	305.24	308.7	306.05	304.58	306.17	306.8	305.96	306.92	304.53	308.37	306.96	305.65	305.92	304.42	305.93	305.62	308.47	306.72	305.71	308.74	304.53	304.83	305.88	307.26	307.86	304.06	307.16	308.29	307.8	306.48	306.61	307.55	308.05	307.35	306.68	306.61	304.75	308.85	305.27	306.08	306.37
314.65	311.94	316.21	313.74	315.27	315.15	314.6	314.94	313.89	313.04	314.96	313.5	315.32	314.27	314.71	315.48	314.44	309.76	313.2	315.1	314.36	316.23	312.52	313.32	314.68	314.24	314.97	311.75	314.2	315.18	313.74	313.13	315.03	310.6	313.7	313.18	316.11	312.19	314.89	315.3	313.95	314.68	313.52	311.76	314.41	313.16	312.89	315.41	310.83	314.29
296.29	294.92	295.85	293.56	292.91	294.77	296.46	296.43	296.34	293.84	297.12	294.69	295.1	295.9	294.77	295.1	296.05	297.65	297.11	296.49	298.61	294.91	295.13	292.83	292.93	297.31	293.01	294.59	295.61	295.01	295.9	295.73	294.02	296.77	293.41	293.63	293.96	294.04	293.86	293.49	293.8	294.92	296.8	295.83	295.3	294.29	298.15	297.47	296.83	294.29
318.98	317.38	318.62	313.85	317.19	315.59	317	318.05	318.66	316.68	316.54	318.37	317.76	317.9	317.53	317.26	320	316.72	318.83	317.33	316.9	315.22	318.68	313.92	315.84	319.03	319.3	315.23	318.94	315.92	318.71	317.12	318.92	316.74	318.6	316.95	316.35	317.61	318.38	316.31	316.53	316.16	317.86	317	317.82	316.75	317.74	317.57	316.8	315.92
304.35	304.17	301.85	304.49	305.42	306.6	305	306.75	305.88	304.18	303.63	304.5	303.52	304.52	302.58	306.82	303.81	306.3	306.41	305.88	304.34	306.67	302.56	302.34	306.01	305.87	304.83	303.78	304.11	304.09	306.05	307.59	304.26	303.42	302.93	303.2	304.25	302.91	306.31	302.29	304.39	304.5	306.88	302.55	305.23	305.16	305.16	302.96	304.48	302.26
312.7	313.4	312.4	315.21	312.96	314.84	312.66	311.22	309.94	314.01	312.2	314.21	314.12	313.8	313.07	310.39	310.53	312.7	312.37	313.27	314.28	314.5	312.97	311.58	314.65	311.53	312.49	313.76	313.73	310.82	315.56	312.46	314.02	314.75	313.45	313.67	311.37	315.72	313.56	314.39	312.65	314.78	311.51	312.77	314.23	314.86	312.87	311.73	313.16	317.82
330.56	328.84	329.14	326.97	328.17	325.25	327.22	329.46	327.07	327.56	327.42	327.41	326.85	327.07	326.09	326.61	325.34	325.87	324.97	326.25	328.76	325.94	326.77	324.8	328.02	327.16	326.36	327.68	325.65	325.68	326.35	328.06	329.15	326.93	327.23	325.9	327.1	326.94	326.37	329.28	327.52	325.89	325.62	325.63	325.43	328.76	328.68	327.62	326.62	326.93
313.8	313.49	314.83	312.14	315.08	313.45	316.82	314.37	313.6	313.04	312.97	315.1	313.07	314.41	311.94	310.45	312.07	313.03	315.63	313.09	311.88	314.36	314.6	313	313.37	312.97	313.76	314.39	312.97	312.57	314.39	314.72	314.65	313.26	311.94	310.82	313.49	314.08	311.83	317.05	312.72	312.7	311.81	310.88	313.34	312.82	312.3	313.62	311.95	314.27
294.88	296.01	295.08	295.31	294.39	293.74	294.66	294.65	296.55	291.18	295.98	293.75	294.34	294.13	296.35	295.91	293.79	293.02	295.87	295.96	294.11	292.41	294.44	293.73	294.29	296.39	294.48	294.85	295.58	293.83	294.84	295.4	296	295.46	295.12	295.38	296.08	294.35	294.69	294.45	293.99	297.82	296.88	296.83	294.53	294.78	291.52	296.34	295.4	295.34
327.89	329.61	328.37	329.82	325.67	330.18	328.98	326.72	328.81	326.64	325.09	327.17	325.2	328.92	331.18	329.59	328.53	329.55	329.82	330.01	329.5	328.88	329.5	328.39	327.06	330.61	329.58	328.01	327.88	327.41	328	327.13	327.78	328.28	328.98	328.94	328.62	326.71	328.99	329.13	330.64	327.29	328.82	328.33	327.91	328.59	329.65	326.94	327.39	330
309.93	312.14	310.67	311.27	310.97	309.85	309.79	310.22	310.72	311.9	310.09	311.22	310.78	309.4	311.12	311.56	310.55	309.76	310.33	311.11	310.27	310.6	313.16	313.01	309.03	309.89	312.11	311.73	310.39	311.53	310.19	312.54	310.79	310.72	310.7	308.4	312.71	310.61	311.57	311.29	309.58	311.82	311.69	309.58	309.84	310.83	309.03	312.43	310.95	313.45
292.99	294.95	294.1	292.34	293.66	295.88	296.51	293.93	293.03	296.86	293.98	293.76	295.36	294.56	294.65	294.24	296.66	294.99	296.02	297.48	295.14	296.99	294.33	294.11	294.4	294.46	296.47	295.47	296.36	293.97	295.06	295.2	293.65	296.04	296.2	296.25	292.47	293.16	295.1	297.58	293.51	295.61	295.93	294.43	294.1	294.65	292.89	295.1	293.73	293.35
299.83	300.85	297.75	298.98	299.28	296.55	300.19	300.81	298.92	300.45	300.75	300.42	297.78	298.86	298.35	298.16	303.64	298.96	300.24	300.11	298.34	301.17	298.24	302.13	301.61	300.32	298.97	303.26	299.68	300.72	301.86	297.68	299.89	298.66	301.56	298.72	298.07	299.04	300.39	299.4	300.32	300.8	301.16	301.89	299.11	301.29	297.85	299.8	298.64	301.46
314.88	313.35	314.27	315.52	314.98	314.21	314.54	313.49	312.17	313.52	315.18	314.88	314.33	313.2	316.92	316.18	314.59	312.91	314.49	312.56	313.58	317.62	313.87	313.68	314.03	314.06	314.84	311.54	315.15	314.81	311.93	311.72	316.4	314.67	315.56	315.75	313.3	312.9	313.84	313.86	312.8	313.7	314.2	313.36	314.3	312.79	314.24	314.16	314.24	316.34
303.33	304.46	305.62	302.69	306.79	302.16	302.3	304.53	304.69	302.8	304.45	301.51	304.36	305.37	303.01	301.56	303.05	303.33	301.67	302.8	302.14	303.73	305.03	304	303.2	304.69	304.6	304.86	306.16	301.1	299.31	304.48	302	302.86	304.96	302.59	303.66	303.13	303.7	304.88	305.37	304.76	305	305.92	301.79	302.72	305.38	304.96	303.2	306.25
303.91	302.14	302.7	301.02	303.02	298.76	299.63	302.5	301.72	300.96	300.69	301.32	300.59	301.67	299.38	300.28	299.97	299.03	302.55	298.65	298.81	302.12	300.54	301.1	302.27	302.42	297.48	300.67	300.84	304.28	301.3	302.43	302.55	301.12	300.13	301.1	301.67	303.5	300.57	301.34	301.55	300.95	301.47	300.28	299.08	298.95	298.26	299.51	300.53	302.88
300.26	297.91	300.89	299.06	300.19	302.7	299.88	298.61	299.22	299.06	300.04	300.29	299.95	300.07	300.77	302.38	300.76	301.64	301.43	298.74	300.81	303.49	299.35	302.64	297.35	299.68	300.13	299.66	298.73	299.39	302.02	299.61	300.57	300.39	301.01	300.88	298.87	299.23	301.31	298.15	301.38	299.98	299.98	299.52	301.16	298.81	297.93	298.51	302.21	302.89
325.89	325.85	324.69	326.36	325.28	325.9	324.86	325.3	324.9	324.94	327.5	326.26	322.49	325.76	327.25	327.37	327.48	324.86	325.54	324.74	326.61	323.36	325.05	324.75	326.23	324.22	325.6	325.51	324.67	326.83	324.78	325.94	324.55	325.01	325.89	325.24	327.38	328.39	325.01	325.45	326.92	325.68	325.38	322.61	324.87	324.32	324.61	324.61	323.33	328.37
296.69	298.55	294.7	295.25	297.58	296.24	296.48	296.3	296.06	295.33	297.78	297.04	297.21	296.96	296.55	295.77	298.65	294.55	297.85	296.34	296.63	296.1	299.37	294.76	298.48	296.57	294.5	298.25	297.56	297.64	295.36	295.61	294.79	295.42	295.26	297.19	296.7	297.65	297.14	299.25	295.82	296.53	296.23	297.55	296.24	295.92	295.87	298.29	298.18	297.56
304.66	303.56	304.2	301.99	303.76	303.58	303.55	302.12	301.37	303.46	302.48	302.57	301.61	303	302.97	303.02	303.25	301.19	302.83	303.61	302.74	306.48	306.25	301.87	300.59	304.93	304.64	302.66	306.16	302.67	303.5	305.01	300.87	305.49	304.67	304.08	302.77	303.62	304.3	303.45	301.65	301.53	304.35	303.45	303.87	303.37	303.48	303.44	303.5	303.19
329.23	328.67	326.34	328.79	327.82	329.48	328.59	329.57	329.67	327.67	331.02	328.3	329.85	329.73	326.98	328.38	327.42	328.53	329.17	329.78	329.62	326.47	327.24	328.94	328.55	329.58	327.72	327.16	329.84	327.27	327.5	330.84	330.1	329.61	329.9	329.76	327.22	327.74	328.91	330.87	331.37	329.78	329.14	328.28	329.65	329.57	330.66	328.31	330.26	325.22
300.54	300.18	299.51	299.86	299.54	297.89	299.22	301.45	300.07	302.45	299.82	299.29	298.74	299.49	299.8	299.92	299.6	299.39	298.95	299.92	301.83	300.25	299.29	299.59	299.7	300.19	298.52	296.3	299.35	297.61	300.13	299.66	299.76	300.97	299.08	299.35	298.6	297.82	302.38	298.01	299.3	297.64	299.83	299.54	299.74	300.83	298.42	299.79	297.79	299.9
306.13	307.73	304.62	307.57	307.94	306.34	306.38	308.49	306.02	306.3	305.35	305.98	306.47	308.84	306.75	307.6	309.62	308.52	308.31	307.8	306.94	304.69	307.24	307.05	308.92	306.42	306.68	307.8	307.65	307.05	306.12	308.9	307.32	306.28	304.01	309.05	308.68	307.61	308.05	310.46	307.04	309.15	306.85	307.62	307.24	305.6	306.98	308.41	306.65	306.12
313.91	313.48	311.14	314.99	314.02	315.1	313.05	315.94	312.05	314.97	313.77	317.46	311.81	313.94	314.21	315.29	316.77	313.57	316.5	314.32	315.67	316.38	312.3	315.58	316.33	314.14	317.72	313.22	314.1	313.6	316.67	313.46	315.07	314.86	316.57	313.06	313.46	316.49	314.15	314.53	315.4	314.37	315.43	315.32	318	314.53	316.43	314.21	315.38	315.72
317.2	315.32	317.75	316.3	318.01	317.26	317.72	315.3	314.84	318.23	315.54	314.35	317.42	317.91	317.12	314.3	317.3	316.91	314.75	317	316.79	313.34	319.39	315.22	317.09	316.69	316.72	315.23	315.53	316.93	314.49	318.12	314.51	316	314.98	317.43	314.37	315.9	319.49	315.91	314.73	314.62	318.31	316.03	316.21	316.19	317.57	316.14	314.65	315.82
304.02	301.27	298.74	302.19	303.17	302.54	301.69	301.98	299.04	302.33	302.73	302.47	302.94	304.08	304.99	300.94	303.44	304.49	303.33	303.46	302.41	302.55	300.91	303.23	304.5	300.3	302.18	303.99	302.27	301.45	301.39	302.37	299.91	303.24	301.01	306.2	301.62	301.8	302.81	303.03	301.24	302.2	303.92	303.92	302.03	303.58	301.21	301.62	301.94	302.65
306.38	304.9	307.58	308.39	306.19	305.23	305.19	302.38	304.29	305.28	306.89	306.38	305.1	307.04	305.75	307.42	305.96	307.85	306.09	303.75	306.75	308.25	305.41	306.38	304.32	306.66	308.02	305.54	306.75	308.68	305.34	308.35	305.53	302.6	310.4	307.04	307.33	303.79	307.87	305.66	306.08	304.58	307.85	305.84	306.16	306.45	305.61	307.25	305.5	305.29
307.39	308.4	307.95	306.67	306.92	307.51	306.12	305.23	306.78	308.21	305.16	306.57	305.95	306.21	308.88	307.67	306.28	309.37	307.06	305.08	307.56	308.87	307.71	307.25	309.49	308.3	309.55	305.07	306.92	302.81	310.42	307.77	308	304.68	309.42	307	304.95	308.83	305.43	307.61	306.01	307.17	309.69	307.77	307.98	308.62	309.73	307.25	307.33	309.87
303.05	305.18	303.22	304.83	307.73	304.57	307.04	303.33	304.53	301.82	303.02	301.39	302.64	305.41	304.51	305.98	303.05	306.94	304.65	304.38	306.29	304.18	303.62	303.25	300.8	304.13	303.66	304.76	303.15	305.6	304.38	302.22	305.65	306.14	304.13	303.47	303.74	304	302.09	305.05	304.75	304.02	304.87	303.93	305.32	306.97	304.17	303.55	305.65	304.17
307.22	306.41	305.78	304.4	305.35	304.86	309.43	304.71	304.98	306.63	306.49	309.75	303.42	306.44	306.75	306.96	308.43	304.92	306.08	307.59	306.25	305.58	306.98	308.32	305.93	308.27	305.19	306.2	304.6	309.47	307.08	306.9	306.15	305.74	305.7	309.58	306.3	306.94	305.25	307.25	304.38	308.96	306.38	307.12	307.35	308.32	306.01	304.72	307.18	306.2
300.28	300.59	299.48	298.44	303.82	301.44	300.31	301.44	301.39	301.46	299.55	301.09	301.9	301.77	298.48	301.63	303.67	302.04	301.23	302.43	302.57	300.42	300.6	303.23	300.05	299.18	300.3	299.08	300.41	303.12	299.14	303.75	299.88	302.41	302.57	300.27	300.35	298.66	300.3	300.62	300.49	300.2	303.54	301.77	303.51	304.02	299.46	299.61	300.3	299.8
307.33	307.24	307.71	305.23	307.31	306.88	305.04	306.4	305.77	305.97	305.77	303.95	305.3	303.53	305.17	307.08	306.63	304.84	303.92	305.57	307.99	304.63	305.23	304.4	304.95	305.94	305.1	304.63	306.83	305.21	305.09	306.19	305.47	303.47	303.83	306.22	306.67	305.74	305.02	306.11	304.41	304.49	306.87	306.28	305.77	306.15	305.17	307.51	305.02	306.32
295.69	291.89	294.92	292.87	294.82	297.24	297.74	293.72	294.89	296.16	293.01	294.85	296	294.67	293.74	296.01	295.81	296.08	293.38	294.03	291.4	294.05	294.34	295.07	295.64	296.48	295.59	295.04	295.83	294.17	296.07	292	294.61	296.94	294.9	292.86	293.51	295.46	296.69	295.68	295.36	294.6	295.07	297.58	295.19	294.08	296.28	295.56	295.55	294.07
312.03	312.29	313.99	314.01	314.34	314.4	313.12	314.59	313.5	312.56	312.3	312.51	314.69	311.34	314.47	312.72	314.44	312.92	313.07	315.04	316.19	316.1	314.21	314.86	312.98	316.51	315.91	315.83	316.03	313.4	314.94	312.94	314.89	312.86	313.99	314.68	313.36	313.8	313.97	313.21	311.3	313.41	310.19	313.95	315.69	314.41	314.42	311.78	316.93	312.98
304.99	304.83	305.95	306.31	307.05	305.97	307.01	303.62	307.69	306.3	305.18	307.74	306.11	304.38	306.86	307.76	305.22	305.91	307.01	306.48	304.5	307.86	304.88	306.09	305.64	307.15	308.23	307.63	304.22	304.5	306.06	306.58	305.53	307.66	308.05	305.87	303.77	306.66	307.74	305.39	306.94	307.33	306.79	305.38	306.24	306.54	307.15	305.69	308	304.04
327.13	331.86	328.93	329.61	329.07	329.07	326.4	325.68	327.46	325.84	328.6	330.59	328.01	327.81	328.7	328.32	324.99	329.41	329.84	329.87	328.32	328.18	328.9	329.8	327.4	328.34	328.57	325.46	328.31	328.94	328.69	330.4	328.19	330.12	328.21	328	326.64	326.84	329.91	329.85	329.43	327.29	328.72	328.43	328.99	327.87	328.48	330.03	326.62	332.77
303.21	305.02	306.29	304.96	308.25	307.17	305.98	305.23	306.23	308.41	308.45	306.9	303.52	306.22	308.76	305.08	305.59	307.26	306.19	304.91	304.29	304.18	305.3	307.07	305.45	306.42	306.65	305.39	306.09	305.68	305.62	305.72	309.99	306.43	306.41	308.01	304.69	306.93	305.82	308.33	306.12	303.68	306.8	306.25	308.03	305.75	307.07	304.67	304.08	306.29
304.43	303.26	301.8	304.14	304.37	302.93	303.37	301.82	301.23	302.74	304.93	305.29	301.98	301.48	302.74	304	301.58	301.2	304.04	301.81	304.79	302.57	304.04	303.8	305.55	301.2	302.78	301.47	302.67	303.68	303.81	304.55	305.65	302.83	303.42	301.95	302.44	305.37	303.79	302.89	304.19	301.37	304.62	303.84	303.96	303.97	302.19	305.44	303.92	304.17
313.87	315.85	312.93	316.18	310.85	313.83	316.77	311.95	313.98	312.74	312.81	312.23	314.1	312.97	316.45	314.47	312.86	315.17	311.27	313.16	313.93	314.76	315.82	313.31	314.21	314.68	316.04	313.33	315.09	312.53	314.06	313.62	312.73	313.68	313.61	313.34	312.95	313.4	316.53	315.05	314.06	315.11	314.84	313.08	313.3	312.08	313.22	313.92	314.26	315.03
315.01	315.54	317.02	312.37	317.03	314.82	317.06	311.66	316.06	317.34	315.89	315.42	316.85	317.1	317.93	315.22	315.48	316.36	315.38	316.08	317.52	317.47	317.57	317.08	312.62	314.17	315.68	317.29	318.66	316.76	315.88	316.62	317	318.86	316.9	315.57	316.62	316	317	314.82	314.27	314.56	317.79	318.99	316.09	315.89	316.87	315.38	317.91	313.53
305.91	305.83	305.08	305.51	307.51	307.69	303.98	306.69	306	304.88	304.45	306.45	306.78	305.49	306.14	305.52	306.64	306.13	304.66	306.42	306.28	306.18	307.15	304.35	305.52	306.08	303.4	306.72	305.9	308.73	307.38	302.07	306.82	305.49	307.22	308.64	304.9	305.63	305.14	304.07	309.22	304.01	307.69	305.15	306.18	302.95	306.34	305.49	305.66	304.51
319.12	319.44	318.29	316.23	318.45	318.12	319.35	320.17	317.52	316.75	318.37	318.2	318.05	319.79	317.7	320.1	318.08	316.42	317.76	317.51	319.03	315.77	320.22	319.25	319.36	319.8	320.45	317	318.77	318.05	318.19	317.21	318.18	319.84	320.75	317.71	317.29	321.03	318.89	321.5	319.06	318.9	322.22	321.53	318.4	317.12	316.63	318.24	317.08	318.21
303.57	303.7	301.6	304	303.33	305.86	307.63	301.94	301.85	303.39	306.05	305.41	303.08	305.53	305.13	304.2	302.7	304.2	302.78	304.47	306.01	302.89	303.73	304.34	304.53	300.76	302.86	304.44	304.45	304.58	305.33	304.2	304.05	304.43	303.8	303.14	303	305.37	304.38	305.22	303.38	304.8	306.54	305.37	301.24	303.38	304.88	305.88	304.57	303.35
310.33	311.23	311.31	310.11	307.53	309.79	310.59	312.81	307.79	310.69	308.73	311.6	309.81	307.96	308.95	309.19	310.59	309.41	308.72	312.24	307.59	310.36	308.69	308.44	309.16	309.75	309.69	309.58	311.85	309.93	311.69	311.41	313.45	309.75	309.55	311.18	309.02	309.45	309.82	310.89	309.38	310.07	309.54	309.63	309.55	311.31	308.09	311.35	311.49	310.41
305.55	306.99	303.29	304.47	306.19	302.47	306.3	304.1	307.3	304.46	304.23	304.65	306.5	303.21	305.5	303.78	304.78	305.06	303.3	305.99	304.51	304.25	304.02	303.84	304.65	305.46	303.7	305.93	303.15	305.25	303.54	304.03	303.48	306.49	305.03	304.32	305.59	307.34	304.41	304.02	307.57	305.93	305.53	303.52	306.1	305.42	307.11	303.52	306.9	303.47
300.12	299.34	301.68	300.01	300.54	298.57	297.59	301.35	301.9	299.22	301.87	300.78	298.89	299.31	297.34	298.66	299.28	301.75	301.29	299.8	300.36	300.84	298.26	298.15	297.43	299.51	300.13	302.32	301	300.45	302.81	300.53	301.97	301.84	301.99	299.57	301.46	298.29	301.92	300.15	298.02	301.73	300.72	300.97	302.17	299.86	301.3	300.35	301.4	299.67
296.24	296.46	295.75	299.28	297.1	295.29	295.38	295.26	296.42	295.79	297.33	296.27	299.74	296.93	295.53	295.97	298.13	296.68	297.77	294.82	297.46	295.08	297.52	295.1	298.98	295.62	296.84	299.2	298.18	296.71	296.5	295.97	296.38	298.99	296.52	299.55	298.66	298.03	297.16	297.39	295.43	297.98	298.19	296.38	298.02	295.92	294.87	298.21	296.78	299.22
320.84	318.83	318.06	318.48	319.36	317	319.24	320.16	318.61	318.24	319.44	321.47	320.42	319.51	319.72	316.03	320.26	320.93	320.51	322.48	319.08	317.19	320.65	319.72	319.33	320.41	319.05	319.77	320.36	321.51	318.09	317.31	322.05	318.67	318.92	319.55	319.24	320.03	321.81	318.98	320.15	320.19	320.64	318.88	317.11	320.5	318.06	319.83	317.12	319.58
315.13	311.68	312.84	314.4	311.66	315.46	311.39	313.06	312.63	314.75	316.69	316.53	313.85	313.39	316.49	312.7	314.44	314.51	312.24	314.23	313.31	315	315.55	313.22	315.58	314.44	311.26	315.04	313.7	313.72	315.17	314.17	312.31	312.25	314.33	315	316.89	314.07	314.31	315.49	312.31	312.32	315.29	314.96	313.17	314.47	315.55	311.65	314.01	312.38
303.61	303.44	303.85	304.38	304.44	304.52	300.38	303.09	304.18	304.85	306.38	301.81	305.82	302.33	306.65	303.32	304.09	304.81	303.63	301.52	301.94	304.27	301.79	303.06	304.3	305.46	305.34	302.2	303.94	303.81	302.23	303.65	305.47	302.93	303.08	303.99	304.72	301.8	303.59	304.5	305.72	305.25	304.38	304.49	303.52	301.46	306.5	302.11	305.74	304.51
315.57	319.07	319.06	316.86	316.7	316.73	320.26	320.08	320.1	320	318.44	320.17	317.63	320.54	317.68	319.38	318.8	319.8	318.96	318.14	315.66	317.43	320.34	318.6	317.6	320.07	319.63	320.77	320.74	319.18	321.07	317.57	321.14	319.39	319.73	317.62	317.98	317.99	319.77	320.44	320.1	320.25	316.96	316.99	320.9	316.47	319.14	320.87	318.12	319.06
310.47	315.75	309.58	312.53	310.83	314.32	310.75	312.23	314.2	314.43	313.28	315.59	313.64	314.54	314.63	312.12	312.31	314.63	311.81	316.2	312.79	312.26	313.68	311.43	311.3	311.92	311.53	315.03	313.94	312.55	312.17	314.45	311.43	313.9	314.21	312.61	312.69	315.86	312.82	312.36	312.28	312.11	312.55	310.97	312.73	313.12	314.04	313.8	311.86	313.51
327.61	330.27	328.46	328.77	328.79	328.04	328.85	328.44	328.16	327.45	326.88	325.96	328.41	329.08	327.93	326.84	327.68	328.57	328.3	328.3	326.98	327.24	327.47	328.03	327.89	328.27	327.29	327.95	327.23	327.02	326.22	326.45	330.86	328.34	327.53	326	326.73	328.68	327.95	327.86	326.57	326.26	325.12	325.82	327.5	329.31	325.11	327.32	328.19	330.02
312.52	313.41	310.76	313.38	312.4	314.12	313.54	313.18	312.28	313.53	312.04	310.5	313.65	313.11	312.58	310.94	313.87	311.83	313.98	312.99	315.17	311.21	313.16	311.9	313.63	312.29	312.74	313.04	314.76	313.91	314.01	312.36	311.77	314.01	310.7	312.2	315.16	310.67	312.06	312.29	310.2	313.18	314.56	311.12	311.79	313.76	312.01	313.77	313.75	310.93
326.23	325.63	327.27	327.63	329.74	326.16	325.12	328.42	326.33	327.76	330.5	329.4	331.55	327.38	325.93	325.13	326.25	328.08	328.43	326.4	327.48	327.53	327.76	328.22	328.85	326.83	327.16	327.45	328.96	324.96	327.83	328.67	327.46	328.22	328.21	328.8	330.79	327.68	324.97	328.73	327.89	325.4	327.67	327.88	327.71	330.75	326.12	329.16	327.21	329.01
311.53	312.68	315.12	314.85	313	314.36	313.15	314.44	311.64	312.02	311.02	313.82	314.49	311.9	311.26	313.72	310.76	312.97	313.6	311.89	314	315.94	313.72	310.43	313.56	314.6	310.12	314.43	312.64	313.05	313.08	312.97	312.34	310.57	312	313.79	315.45	313.89	312.69	310.77	312.79	312.35	313.1	313.76	312.87	311.64	311.48	311.96	312.81	313.2
303.78	304.43	303.43	304.06	306.23	306.67	301.76	302.77	305.03	303.27	305.28	304.56	305.7	301.47	304.04	304.6	302.76	302.72	305.8	303.41	304.48	305.66	304.99	304.81	302.95	304.91	302.64	304.38	303.66	303.84	306.18	304.09	303.31	304.91	305.91	302.13	305.83	304.8	305.34	303.83	303.04	305.76	302.6	304.3	304.94	302.53	305.87	303.42	304.3	304.76
307.06	307.47	306.05	304.11	309.18	305.54	307.24	301.87	305.05	304.48	306.85	305.89	305.43	307.81	307.12	307.46	305.81	307.07	304.81	307.21	305.33	305.29	309.78	304.63	307.24	305.16	307.9	305.49	308.26	308	307.6	306.89	308.41	305.2	305.88	304.5	303.67	306.05	305.23	305.98	304.33	305.18	306.29	304.75	303.97	304.5	304.63	306.79	307.27	308.97
308.74	312.63	308.22	309.94	311.99	311.39	309.56	309.75	310.18	309.79	310.97	311.64	311.83	312.26	312.08	311.35	311.22	310.75	309.81	309.57	310.58	310.81	310.87	310.73	309.46	312.54	312.65	309.84	311.48	308.44	310.11	310.49	309.75	309.83	312.15	310.61	312.24	310.89	310.53	311.56	310.14	312.21	312.46	311.93	307.43	310.56	308.87	308.16	310.46	310.96
312.33	308.19	309.78	308.55	309.44	310.15	308.77	310.23	307.45	311.18	310.44	309.18	307.21	309.61	310.41	308.84	310.63	310.9	310.01	311.16	309.55	308.74	310.44	308.54	306.59	309.34	311.71	310.01	308.8	309.29	309.76	312.62	307.55	310.08	309.75	308	308.52	309.23	310.82	310.99	308.31	309.12	308.92	311.94	309.99	309.39	309.14	308.39	308.88	308.83
329.02	327.22	328.09	327.44	326.75	330.06	329.23	327.43	327.23	329.09	327.24	327.68	327.41	326.17	329.49	327.3	326.9	329.08	327.82	327.97	327.44	326.75	327.79	327.62	326.51	329.1	328.74	328.99	324.6	329.66	329.43	328.96	328.17	327.02	327	328.83	327.26	327.06	326.11	328.46	326.43	329.51	328.68	327.32	328.36	326.86	328.2	325.71	329.44	326.42
303.31	301.64	303.6	306.38	303.78	301.06	302.59	304.58	303.39	303.45	305.58	300.5	305.29	306.09	304.01	305.35	304.39	302.82	303.75	305.78	302.61	302.96	301.34	303.18	302.32	303.98	304.62	303.55	304.26	304.15	306.41	305.24	303.07	302.19	304.55	305.11	304.37	302.79	304.18	305.98	304.37	302.89	305.03	304.01	302.77	300.37	302.55	304.98	304.31	304.03
316.37	316.14	313.71	312.51	316.27	311.98	315.18	314.42	312.92	313	314.98	313.74	314.9	313.75	310.85	312.74	314.7	311.74	313.2	313.83	313.63	312.99	314.32	313.77	316.81	312.61	314.17	314.9	313.07	313.61	312.87	312.67	316.07	314.33	315.12	315.92	314.8	314.94	314.14	312.84	314.48	313.4	314.05	315.61	315.46	313.33	315.53	313.69	314.22	313.5
318.67	318	317.01	316.51	317.58	315.65	316.77	315.74	318.76	316.31	320.32	316.86	320.24	319.55	315.3	316.46	316.01	318.1	318.98	318.2	319.7	320.05	318.72	317.46	318.59	317.57	318.72	318.11	319.17	316.01	318.05	316.55	317.67	317.84	318.76	318.8	319.79	319.06	317.03	317.17	321.75	317.16	318.62	317.23	318.22	317.38	318.28	320.26	316.67	318.79
314.58	312.66	309.38	311.57	314.5	309.66	315.46	311.28	310.65	313.31	314.97	311.44	315.13	314.08	311.38	311.37	313.18	312.28	313.91	313.02	310.88	314.77	310.02	314.38	313.79	311.43	313.68	310.88	312.71	311.77	313.32	311.77	312.45	312.34	312.18	310.38	312.27	313.93	313.19	311.76	313.18	315.68	313.12	316.64	312.41	310.83	311.3	313.87	310.87	313.9
315.9	316.17	316.08	315.3	313.6	315.16	314.84	314.34	314.95	311.51	313.07	313.83	314.58	314.56	313.78	315.08	313.86	314.95	315.11	314.64	313.26	315.18	316.31	314.38	311.81	311.67	315.95	315.45	314.37	316.25	314.47	317.1	316.4	313.48	315.03	314.59	315.14	313.01	314.52	314.64	316.86	316.24	313.1	314.15	315.36	316.27	315.66	314.22	313.58	315.26
297.78	296.64	296.21	296.18	295.73	296.95	295.66	296.55	299.28	297.91	295.01	295.69	294.94	296.97	297.34	297.34	295.97	298.77	296.4	296.26	295.55	298.66	298.5	297.17	295.08	298.06	296.89	298.3	294.55	297.57	297.83	295.9	298.34	295.63	297.97	298.72	296.8	296.89	296.72	296.89	297.24	295.82	295.22	297.72	298.24	296.33	298.58	299.76	293.39	295.07
317.42	317.93	316.56	319.46	318.16	319.42	318.5	315.7	314.19	316.54	317.08	318.02	316.74	318.47	314.52	316.09	315.7	317.6	313.63	318.02	313.47	316.35	316.78	318.26	316.34	316.52	315.47	316.56	316.92	317.43	317.21	319.31	318.21	318.48	318.88	318.11	316.72	318.78	317.82	318.34	316.97	314.44	319.67	316.85	316.86	316.08	318.62	319.06	316.7	316.63
313.47	315.39	311.46	312.63	316.73	310.56	312.49	312.98	314.03	315.26	314.1	314.55	315.13	312.82	314.41	314.66	314.17	315.65	314.47	314.63	315.9	313.74	312.82	312.38	312.57	312.74	312.64	312.78	315.04	312.81	313.71	315.15	311.86	312.63	314.86	313.7	315.93	312.52	315.28	313.72	313.04	314.61	314.45	313.36	312.57	310.05	313.37	313.34	314.4	311.75
309.72	308.97	308.82	307.72	310.41	308.78	308.98	311.46	310.3	308.94	309.74	311.09	310.35	311.76	312.85	310.94	308.88	312.28	308.79	311.01	310.09	310.61	306.35	311.27	307.67	310.32	309	311.76	311.09	309.17	307.6	308.98	309.13	313.19	311.22	309.64	311.62	306.28	310.53	310.75	308.66	309.02	306.04	310.94	309.89	308.1	311.31	310.35	310.73	310.93
297.3	297.05	296.66	295.94	298.62	295.32	298.9	297.78	299.57	298.6	297.82	295.74	296.02	295.28	294.58	295.99	299.02	297.12	298	297.87	295.91	296.57	297.67	294.5	299.63	295.76	298.41	294.55	296.08	295.44	297.23	297.27	297.6	297.7	296.97	296.25	295.68	298.04	296	294.09	296.23	294.6	296.35	296.26	295.75	300.12	296.33	296.75	297.61	298.32
314.58	311.17	311.3	311.21	312.98	312.11	310.53	313.69	310.73	309.16	315.15	311.56	311.12	313.88	312.09	312.85	312.62	311.58	310.95	313.08	312.06	309.85	314.6	313.84	314.58	313.08	314.94	311.53	312.46	310.07	309.74	311.59	310.53	313.39	315.5	310.57	313.46	311.08	311.7	314.09	313.72	311.42	312.39	310.51	312.48	312.92	311.74	312.79	312.6	311.72
305.65	306.69	307.94	304.37	307.75	307.13	307.76	308.94	305.69	306.98	304.4	305.51	305.59	306.79	306.47	307.56	305.74	306.33	305.83	304.88	305.98	304.97	306.86	305.05	305.7	305	307.48	307.63	305.41	306.46	306.21	308.05	307.95	307.46	307.62	306.13	305.18	308.43	308.12	306.51	305.92	306.09	305.08	305.62	306.09	306.79	304.55	308.58	308.12	306.6
304.74	302.1	306.41	304.57	305.32	305.68	306.3	303.67	306.65	306.08	305.34	303.16	305.5	303.93	304.59	302.84	301.59	305.28	303.32	304.46	303.81	307.13	304.36	303.81	305.52	303.75	304.03	307.03	306.6	304.19	306.19	306.33	306.35	304.83	303.84	303.87	306.19	305.86	306.31	305.6	304.56	305.5	306.49	305.22	305.71	305.8	304.31	305.9	305.04	304.37
301.35	304.39	302.5	303.23	301.55	304.22	303.98	301.28	303.29	302.96	301.59	301.52	304.52	301.43	302.59	303.53	302.31	303.44	304.55	303.7	303.28	304.73	302.77	304.32	302.78	303.11	301.68	302.37	303.83	304.22	301.15	303.42	301.79	303.72	304	300.95	303.32	303.97	301.21	302.81	301.23	302.04	302.79	301.45	302.78	304.78	301.52	302.34	304.53	300.98
311.73	313.45	312.52	311.36	314.83	312.16	314	314.61	316.37	311.57	312.21	314.15	313.39	315.5	311.17	314.03	313.44	312.86	310.99	313.31	314.83	314.78	312.65	315.44	312.32	313.2	314.08	312.67	314.02	312.23	313.56	312.79	314.82	313.02	313.1	312	313.59	313.19	308.84	312.87	314.71	312.67	313.43	310.66	313.82	312.72	312.95	313.37	312.45	313.28
304.15	302.71	305.43	302.89	304.44	304.34	301.42	303.53	303.66	302.71	305.43	303.25	302.28	303.2	302.33	304.78	303.75	306.02	302.61	300.77	305.47	304.87	301.75	302.29	305.66	304.49	301.59	299.75	303.32	304	302.21	302.43	301.79	303.99	305.22	305.77	303.95	304.04	302.24	303.04	301.96	304.34	303.25	303.63	303.22	302.19	302.53	301.99	302.31	302.86
311.42	311.02	312.54	311.04	312.74	313.73	311.83	313.31	309.19	312.42	311.62	309.97	312.5	310.43	314.29	309.76	312.44	313.72	311.2	311.28	316.29	311.57	312.11	310.65	309.91	309.86	312.27	313.06	313.85	313.7	314.2	313.11	310.42	310.81	311.5	311.24	314.42	311.84	312.58	313.34	311.03	312.47	312.26	312.31	312.84	313.65	311.75	311.59	312.42	310.98
326.14	327.53	325.85	330.06	324.84	325.45	329.49	325.88	327.55	330.21	328.71	324.98	327.27	328.75	325.11	325.39	324.36	328.89	328.71	328.6	327.86	327.49	327.2	327.99	328.67	328.72	327.18	329.84	328.73	325.48	327.95	325.75	327.11	326.55	328.35	326.6	328.16	329.29	327.63	326.56	326.99	327.8	326.45	327.46	328.53	327.01	328	327.8	328.88	327.22
302.09	303.09	298.85	302.23	301.4	302.47	302.31	304.49	300.2	301.84	303.53	300.05	302.32	303.66	301.03	301.07	301.31	300.56	301.18	301.91	304.39	300.92	299.64	304.12	302.17	303.39	304.59	301.55	301.96	301.38	302.48	303.6	302.66	303.38	300.89	302.4	302.69	301.83	303.98	301.2	299.68	305.02	303.66	304.46	303.62	299.81	303.67	302.44	303.2	302.07
306.19	304.52	304.4	305.5	302.8	304.17	304.44	304.49	301.91	304.82	306.14	307.71	301.3	305.25	304.44	305.17	304.59	306.52	303.02	303.58	304.83	304.68	305.12	303.91	305.81	304.4	303.86	303.95	303.87	302.85	305.32	303.61	305.54	304.09	306.12	304.61	305.5	306.3	307.45	304.95	303.55	303.87	303.19	302.64	305.68	305.37	308.85	304.49	303.62	302.47
308.73	307.4	307.3	309.56	307.06	307.54	310.98	307.97	308.2	308.14	307.82	311.94	308.54	309.93	307.84	308.91	308.82	308.05	306.89	311.3	309.3	306.46	309.64	307.65	309.81	307.29	308.15	308.18	309.12	312.17	309.39	308.92	307.36	309.84	308.18	310.22	309.85	307.51	308.56	311.07	309.92	309.69	310.52	310.2	306.37	309.8	310.59	307.94	309.74	307.76
303.66	302.77	301.69	304.02	303.05	303.54	302.55	306.09	304.91	302.71	304.03	302.27	302.33	303.01	303.69	302.91	305.3	303.99	302.45	305.7	302.91	303.72	304.29	301.09	302.93	304.63	303.82	305.06	304.23	303.59	303.33	302.99	301.59	305.44	302.22	303.68	304.14	299.79	304.99	303.89	304.28	302.15	307.17	303.91	302.09	304.82	302.84	303.86	305.16	302.98
307.04	304.54	306.11	303.38	306.54	304.1	306.18	306.53	304.28	304.7	305.86	306.46	304.44	306.27	302.93	307.39	304.17	308.47	303.78	304.73	306.1	305.79	306.6	306.62	303.99	306.55	307.17	305.28	304.26	306.75	306.75	306.24	305.39	305.54	305.78	304.58	305.3	305.06	305	305.02	306.67	306.54	302.42	306.93	304.39	303.33	305.6	307.19	307.79	304.11
301.25	298.11	302.16	300.19	300.99	298.98	301.48	301.71	301.54	298.73	299.89	298.43	301.73	300.86	300.59	300.38	300.16	301.54	301.4	299.75	300.66	299.8	299.81	300.4	299.41	300.74	299.9	302.04	299.33	300.64	300.42	301.04	300.56	299.93	301.99	299.94	302.64	302.97	300.59	301.06	299.66	300.93	300.88	299.05	298.02	302	299.94	301.05	300.8	298.35
306.69	304.63	303.67	303.74	306.12	304.64	302.9	304.53	303.26	303.65	303.04	302.47	303.84	303.83	302.3	303.4	301.61	302.31	301.71	301.81	300.92	301.78	305.18	303.05	304.32	302.01	305.32	303.3	303.6	304.75	304.47	303.6	303.79	303.58	303.11	304.62	303.44	304.15	302.5	302.21	305.48	302.08	302.65	303.62	302.8	301.62	303.99	305.28	303.47	304.14
302.85	301.45	304.6	303.78	304.34	302.54	301.1	302.24	301.64	304.71	302.26	301.71	304.35	303.51	301.36	303.61	302.43	306.5	302.09	304.17	301.36	304.14	300.27	303.54	305.51	303.03	305.55	302.51	303.58	303.95	301.09	303.05	301.01	303.67	305.58	302.82	305.4	303.49	304.44	303.94	303.86	301.97	303.06	302.45	301	304.41	301.93	303.86	303.71	301.79
315.48	316.47	315.14	314.03	316.02	317.37	316.94	313.82	314.4	314.89	316.05	315.64	312.72	315.44	313.39	315.13	315.08	314.99	316.87	315.27	316.18	314.28	314.99	314.27	316.75	314.5	317.66	314	316.31	318.47	316.53	316.16	314.79	314.44	317.24	314.8	313.25	315.1	315.57	314.49	317.13	315.05	318.3	313.83	314.72	316.05	315.27	315.61	316.49	314.18
302.76	304.7	304.41	303	302.92	304.78	305.29	303.59	302.83	304.78	300.23	304.35	304.78	305.05	303.95	303.8	304.23	304.63	301.73	305.62	301.77	304.58	302.5	304.65	299.67	301.79	303.64	304.05	303.46	302.76	303.3	303.39	305.31	303.49	306.35	304.58	307.37	303.4	304.95	304.99	302.34	304.01	306.32	304.05	303.59	302.49	304.65	305.29	303.27	303.39
295.91	297.68	296.63	296.28	299.73	299.46	295.89	293.54	296.03	295.66	298.93	296.73	296.93	298.53	296.15	296.02	297.57	296.18	297.91	297.08	295.12	299.68	298.97	299.03	294.73	295.83	298.19	295.97	298.54	295.28	296.44	298.17	296.66	294.81	295.79	298.75	295.2	297.58	296.78	297.92	297.6	295.47	295.22	295.14	296.97	295.91	295.56	296.87	297.42	297.33
296.75	294.54	297.65	295.77	294.84	295.82	293.83	296.12	296.85	294.18	296.17	294.74	294.35	295.3	293.49	295.88	295.85	295.52	295.47	292.18	293.21	294.89	294.88	292.86	295.65	298.01	293.97	296.07	296.86	297.19	294.09	292.18	295.19	296.13	297.09	293.97	294.9	294.54	295.87	294.72	294.88	294.99	295.14	294.49	296.83	295.64	296.58	293.47	292.06	297.5
319.76	316.76	315.83	318.76	319.7	317.47	318.44	319.39	319.11	316.03	316.42	317.5	317.57	319.17	317.27	320.21	316.44	317.05	316.93	316.94	317.93	320.97	319.31	317.28	317.18	319.41	317.47	319.89	316.9	316.31	318.53	320.8	319.86	318.48	319.76	320.08	318.95	318.99	318.28	316.48	316.09	318.51	317.26	317.56	319.17	317.96	318.34	320.69	318.86	317.39
311.95	311.26	310.54	308.57	310	310.52	310.7	310.89	311.89	310.3	311.61	309.85	310.44	309.29	311.17	308.45	309.28	312.61	311.31	307.64	312.32	311.27	310.31	313.44	311.87	311.34	310.92	310.37	311.78	309.49	311.21	310.08	311.11	310.98	309.46	310.9	309.95	312.14	309.92	310.33	310.94	309.34	312.44	309.63	311.49	312.62	310.01	312.84	309.63	310.63
298.18	301.05	299.83	301.67	302.64	297.78	299.55	299.65	300.22	300.4	298.02	300.99	298.02	298.83	300.05	299.37	300.25	298.96	299.13	299.26	298.58	303.36	298.57	301.8	299.81	301.13	302.9	300.02	299.43	301.07	298.8	300.21	299.83	300.08	300.33	299.26	298.98	300.33	301.85	300.64	299.4	301.3	297.62	298.68	300.57	303.25	302.3	299.15	298.76	301.82
314.56	315.29	313.02	311.43	313.97	311.51	312.41	311.05	312.01	314.75	313.37	312.21	316.37	313.08	313.2	312.73	309.67	313.66	313.77	311.5	311.4	312.26	313.06	312.14	311	312.77	314.24	312.57	311.07	314.34	314.17	312.4	310.95	314.27	313.6	314.12	311.31	314.37	312.7	311.01	311.79	316.87	314.64	310.54	312.38	312.61	314.24	313.51	315.86	314.95
296.98	294.5	296.64	295.25	297.14	294.57	296.25	297.36	295.45	294.99	296.96	295.21	297.74	294.87	296.36	296.04	295.72	292.98	293.91	296.6	293.94	295.85	295.14	294.94	295.32	295.62	295.14	296.04	294.84	293.6	297.33	295.76	296.69	294.69	295.26	296.29	295	295.5	291.04	293.87	293.05	292.2	292.8	293.24	294.64	293.89	296.59	293.75	296.33	294.19
315.61	314.65	315.78	313.44	311.85	313.76	313.56	314.45	312.86	316.22	313.23	311.51	314.82	313.35	314.01	311.47	316.81	313.94	312.17	311.82	313.4	312.97	313.26	312.47	312.65	313.77	315.77	313.64	314.8	312.85	313.72	314.58	314.52	313.65	314.71	313.03	314.86	313.07	313.8	316.45	313.36	314.47	314.68	313.8	315.79	313.29	312.51	312.09	313.88	314.45
302.87	308.33	303.44	306.03	305.91	305.71	308.15	305.8	306.95	308.87	308.44	305.37	306.57	308.14	308.95	306.19	306.8	306.84	305.34	305.88	307.74	309.64	306.49	301.54	307.84	306.98	303.61	306.99	307.79	306.13	305.1	304.45	307.06	303.7	306.06	306	306.16	308.29	308.32	304.9	305.82	308.3	304.21	305.74	305.68	305.42	304.36	307.61	304.72	305.69
326.07	323.65	326.67	326.72	325.95	322.3	320.92	326.21	324.91	324.21	327.88	327.23	324.82	324.73	324.78	326.97	323.86	324.87	324.68	326.68	325.15	326.31	325.13	327.2	325.78	324.07	327.37	327.74	325.38	324.06	326.4	323.88	326.21	325.37	324.13	326.29	324.89	326.51	323.48	324.93	325.7	325.36	324.93	325.05	323.6	324.63	324.08	324.14	325.33	323.03
306.43	308.91	308.5	308.43	303.74	304.97	306.92	307.7	304.64	308.3	306.04	306.53	304.1	306.58	307.99	306.76	304.28	307.77	305.41	305.92	306.85	306.11	308.8	304.75	307.32	306.59	305.39	306.88	305.78	306.12	309.4	306.6	304.67	304.7	306.12	309.18	307.31	305.49	306.6	304.11	305.34	305.33	307.35	306.64	306.72	305.41	306.99	305.18	305.54	305.27
305.95	303.29	305.23	303.51	303.88	303.06	303.43	305.29	304.72	303.66	304.01	302.9	301.88	302.92	305.13	304.81	306.29	304.16	303.02	305.21	304.59	304.5	304.89	303.05	302.05	302.96	300.81	301.48	304.8	304.73	303.85	303.64	303.65	304.87	302.05	301.94	306.29	303.52	304.64	301.37	304.58	302.37	302	302.41	305.28	300.9	302.95	302.67	302.49	302.74
304.73	304.51	303.91	303.74	303.86	306.25	306.04	303.88	304.3	304.75	304.68	304.59	304.44	306.3	304.92	303.69	302.96	304.69	304.81	304.42	303.98	305.62	304.27	306.36	304.29	303.76	304.38	303.64	304.27	305.81	306.86	307.08	304.56	304.79	305.69	306.73	302.94	304.69	305.65	305.22	304.09	306.57	306.17	304.49	304.81	305.54	303.26	305.12	305.27	305.08
327.55	328.24	331.59	328.89	328.41	329.63	327.9	330.6	327.6	327.78	329.2	326.27	327.58	329.42	329.66	325.85	330.2	329.59	327.86	328.97	327.12	327.99	328.83	327.55	328.83	328.7	326.41	330.15	326.35	329.57	331.11	329.11	329.21	329.15	327.22	330.07	329.8	328.01	326.58	327.85	329.74	330.64	330.92	329.55	329.41	325.6	328.41	326.1	326.72	329.61
304.57	303.55	300.84	303.34	300.72	305.17	304.62	304.15	302.55	302.59	303.25	301.14	301.82	302.62	303.26	302.93	305.96	303.43	306.12	303.65	305.23	301.19	305.39	305.28	302.88	304.64	305.86	302.95	304.6	305.16	302.81	303.97	299.26	303.8	302.33	301.95	302.19	302.8	303.2	303.78	305.56	303.07	303.26	304.49	302.23	305.25	304.34	302.71	303.51	302.33
305.34	306.16	308.31	305.31	304.18	301.36	306.16	303.94	306.09	305.4	303.77	308	304.03	304.57	306.88	308.41	306.81	303.53	304.54	303.97	309.06	303.44	303.54	303.57	304.7	306.23	308.03	305.15	304.99	303.22	305.68	306.11	306.71	303.27	306.3	305.53	303.57	303.71	307.2	303.79	303.81	303.89	305.23	305.65	305.99	303.77	305.4	305.02	305.56	305.6
313.69	312	310.83	313.78	311.02	314.75	312.64	314.25	313.51	312.96	310.68	312.03	313.66	312.73	310.23	310.45	312.96	313.48	316.85	314.52	311.69	314.74	312.8	312.22	314.22	314.1	311.55	310.75	311.55	311.94	313.29	312.02	315.22	314.29	309.84	313.84	312.6	311.96	312.02	314.06	314.12	311.28	313.52	309.8	310.45	314.09	313.97	312.4	311.39	311.3
302.38	299.49	301.38	300.83	301.46	301.98	300.67	301.27	302.08	302.27	301.2	299.53	300.86	300.18	299.59	300.74	301.36	302.16	300.43	302.65	300.94	300.31	301.69	301.01	300.35	301.23	301.73	300.36	297.75	301.93	300.13	302.64	301.01	300.91	298.62	302.76	300.44	301.86	303.73	301.29	301.28	300.54	299.89	300.71	301.64	299.47	299.08	298.88	300.98	300.66
317.46	319.71	316.13	319.77	317.09	319.51	319.62	317.66	319.42	319.93	320.68	318.01	316.48	317.53	317.76	320.84	319.03	318.9	319.08	321.64	317.99	316.41	320	318.46	318.83	319.83	320.05	315.83	317.44	319.51	317.98	318.36	319.62	322.25	319.23	317.4	319.75	318.37	321.02	320.48	319.19	318.88	318.01	317.59	318.42	315.08	317.52	318.58	317.61	318.95
311.74	311.08	313.37	309.35	313.49	310.82	309.77	310.25	310.78	311.21	307.67	313.1	311.57	306.8	310.21	308.81	309.55	311.63	310.73	309.67	311.09	309.29	309.96	311.12	310.09	309.08	311.28	309.88	309.85	311.36	311.18	308.53	310.31	310.97	310.37	309.27	309.45	311.05	308.14	312.16	310.26	309.88	310.45	309.13	312.82	309.71	311.59	311.24	309.81	312.12
299.73	298.18	299.52	299.98	302.02	301.95	299.26	301.1	302.02	299.54	300.35	300.24	301.61	300.32	296.3	298.38	300.14	300.29	299	300	299.39	299.92	298.92	297.78	299.77	297.09	301.15	297.93	297.03	299.6	299.87	300.05	299.57	300.12	300.79	301.34	301.01	300.78	299.62	297.86	299.17	298.03	301.32	300.65	301.12	303.47	299.03	300.39	296.83	299.54
305.89	304.89	305.81	304.73	305.13	304.14	306.92	306.96	305.23	305.95	308.9	305.08	306.08	306.29	304.79	308.54	304.98	305.24	307.55	306.72	307.42	305.62	306.79	305.84	307.4	308.57	304.29	307.56	307.06	307.35	306.35	304.71	305.46	306.19	306.81	305.74	305.21	305.29	304.14	306.16	306.72	306.93	306.37	306.9	305.39	305.54	304.54	304.33	306.31	307.98
306.65	305.03	305.43	307.31	305.92	305.95	307.02	306.49	303.53	307.32	306.43	305.99	305.97	305.66	306.35	303.6	305.46	307.5	305.17	307.45	303.91	305.82	307.54	307.75	309.58	304.69	303.27	304.92	305.51	307.09	310.01	304.38	306.54	304.54	305.23	305.51	305.3	304.89	306.38	306.7	308.3	306.31	306.73	305.09	304.75	308.18	305.54	307.31	304.94	304.81
308.54	308.34	310.68	309.07	307.54	310.79	312.23	309.9	310.24	311.45	310.76	310.83	311.07	312.38	311.56	307.41	310	310.03	312.65	309.49	313.38	311.75	310.1	312.78	309.28	311.33	309.63	312.04	308.35	311.27	311.33	309.82	312.54	309.57	308.06	313.63	311.1	306.59	307.7	310.2	313.37	310.97	311.13	308.5	312.32	310.24	309.43	310.77	309.93	311.37
312.47	315.31	313.58	314.15	316.69	311.64	314.19	312.78	314.37	311.81	313.01	312.71	312.98	312.84	313.81	312.53	314.01	313.61	314.72	313.46	312.56	315.33	311.87	316.39	314.28	316.79	315.49	313.73	315.46	311.92	312.75	312.79	317.2	310.8	314.34	313.77	314.73	315.07	314.05	314.3	313.38	314.06	314.65	313.8	315.33	313.22	312.58	313.71	312.41	313.61
319.95	318.07	319.57	321.15	321.04	320.25	318.06	321.09	320.72	319.19	319.43	319.51	318.9	319.75	317.42	316.9	320.26	319.95	319.03	318.28	319.05	319.65	320.22	318.81	317.7	320.7	319.27	319.41	320.03	320.2	318.18	318.89	320.59	319.63	319.84	319.38	319.64	319.93	316.15	321.74	321.23	318.51	319.75	320.8	320.85	318.69	320.18	319.54	318.96	319.72
314.01	315.85	312.99	312.28	313.31	312.45	315.15	314.13	314.69	316.04	314.06	310.55	313.6	311.17	312.39	313.7	312.21	312.14	314.25	313.19	312.96	311.59	313.13	316.42	311.65	313.89	312.15	311.54	314.14	309.75	312.83	314.29	314.41	313.14	314.22	313.67	311.9	314.32	312.77	312.87	311.77	313.74	314.45	313.15	313.87	310.44	313.62	314.09	312.09	312.26
302.34	303.66	302.95	302.67	301.81	303.39	303.88	302.23	305.09	304.4	301.28	302.45	304.03	303.85	304.44	299.5	300.17	301.75	303.67	302.94	301.58	303.32	303.07	301.15	302.41	301.6	304.69	303.32	301.45	303.99	304.01	303.14	303.41	304.13	302.55	301.06	301.84	301.97	304.94	304.17	304.19	300.65	302.42	302.98	306.34	304.96	305.15	300.74	302.08	302.32
318.61	316.89	320.94	318.6	320.57	318.5	317.36	318.06	319.96	318.84	320.75	318.36	317.66	317.39	316.93	316.45	318.5	318.5	318.82	314.59	318.73	319.06	319.14	316.85	319.5	320.84	315.51	316.84	317.69	319.48	318.51	319.43	317.29	317.63	316.93	317.63	318.2	317.82	318.25	317.02	320.91	318.24	317.02	319.1	318.89	316.24	317.17	318.45	318.51	319.75
325.99	325.37	323.93	326.15	322.47	324.35	323.91	328.78	325.12	322.94	324.88	322.91	324.66	327.48	325.09	323.51	326.28	325.42	323.46	324.12	324.15	323.71	325.24	326.19	326.01	324.04	322.39	325.29	325.72	324.46	325.15	325.32	326.04	325.1	323.58	323.74	323.42	327.09	322.39	325.4	323.97	325.47	325.64	326.59	323.38	326.84	325.99	324.08	322.11	324.81
316.6	318.89	315.91	316.37	317.2	312.9	317.42	318.11	316.97	316.22	316.78	317.89	316.21	315.68	315.19	314.25	316.35	317.13	314.21	317.9	316.09	315.72	315.81	314.14	315.08	314.2	314.35	316.75	315.72	314.91	315.46	316.01	316.31	315.85	314.98	316.09	317.64	316.32	314.37	315.53	317.37	317.55	316.74	314.78	315.78	314.55	312.86	317.62	315.57	316.06
311.75	311.78	313.55	313.65	312.63	314.27	313.46	312.73	313.4	312.71	312.28	313.26	316.55	316.42	314.84	312.05	313.08	312.42	314.09	315.73	313.36	314.01	312.12	311.07	313.67	310.03	314.14	313.38	311.53	313.06	312.81	311.09	311.26	312.01	311.96	312.34	314.79	311.95	312.57	313.25	314.31	313.23	312.86	313.4	313.98	311.74	313.71	312.74	310.88	312.56
303.16	304.42	301.67	301.74	302.84	303.07	300.89	302.76	304.6	304.75	302.34	303.32	303.25	304.31	299.7	303.52	303	304.88	302.1	304.79	302.57	300.49	302.52	301.37	302.41	301.6	299.13	300.96	301.97	305.12	303.2	303.2	303.85	303.69	300.54	299.82	302.02	304.24	300.07	301.42	304.38	299.32	304.73	303.44	301.98	307.75	300.93	301.83	301.24	302.49
300.4	298.61	299.03	300.6	301.63	298.33	298.19	299.34	300.93	298	299.86	300.99	302.38	303.76	302.46	299.36	300.16	299.15	302.46	299.82	300.14	301.4	299.91	297.81	300.31	302.14	300.85	298.97	299.4	300.26	297.73	300.54	302.27	299.17	301.85	300.19	298.28	302.8	300.89	298.83	298.75	298.01	301.65	297.91	299.78	300.71	301.31	298.89	300.81	299.22
310.1	310.22	310.16	312.29	308.16	308.09	307.35	311.29	310.08	308.83	308.05	309.88	311.42	308.62	309.84	311.51	308.92	310.73	310.72	309.87	308.1	308.42	311.27	308.89	311.93	308.54	309.66	310.26	310.74	313.56	310.09	311.19	307.43	308.04	306.48	310.46	310.12	309.95	311.95	311.07	310.5	309.66	308.39	309.98	308.43	311.54	308.77	309.7	310.96	310.66
300.71	302.77	303.13	304.59	304.81	301.32	303.37	302.38	303.75	302.15	301.21	303.52	305.01	306.37	304.7	302.86	303.7	302.83	302.82	305.12	304.09	302.18	302.88	302.65	300.96	303.69	303.25	304.19	299.9	302.79	304.25	303.79	301.34	301.85	302.04	303.84	302.07	304.69	300.37	301.71	303.82	303.06	303.51	303.79	302.16	301.95	305.52	301.58	305.09	301.74
302.63	305.85	302.53	302.86	299.8	302.28	299.62	301.52	300.8	303.51	300.01	302.17	304.39	302.85	302.01	301.56	300.59	301.97	302.72	302.98	303.89	302.28	303.96	300.49	302.68	301.54	304.13	302.36	302.7	301.53	302.85	302.2	300.36	300.61	300.14	302.14	303.57	300.42	300.94	302.72	301.25	301.45	300.63	301.95	302	301.62	305.57	304.1	301.93	302.77
315.9	315.52	315.64	314.94	316.27	314.23	315.03	314.4	313.37	316.39	314.57	313.65	317.59	315.69	316.99	317.16	317.1	314.81	315.37	315.77	317	316.21	315.77	314.5	315.11	315.85	314.82	316.91	315.16	315.88	314.98	314.81	314.86	317.32	315.75	316.14	314.31	317.13	315.04	315.58	314.97	314.29	314.55	313.95	312.99	313.92	315.33	312.35	317.37	312.71
308.62	305.64	307.88	306.07	303.46	307.34	306.02	308.26	307.33	305.75	304.52	306.86	306.43	308.92	305.27	306.12	305.94	308.79	308.03	307.22	304.75	304.54	302.72	306.4	305.9	306.91	306.03	305.99	306.31	305.96	307.32	305.47	307.72	303.2	305.07	307.34	302.97	307.18	305.3	306.1	307.86	306.72	304.95	308.73	306.7	305.92	307.94	306.17	307.72	305.18
312.13	316.37	314.26	314.86	311.63	311.73	312.9	314.88	312.63	314.77	314.32	313.2	312.05	311.44	313.54	315.77	312.75	315.92	314.5	313.54	313.16	316.25	313.64	311.36	315.43	313.34	313.61	311.67	311.21	313.83	311.85	311.83	314.69	314.82	313.69	315.18	312.21	314.91	312.54	314.79	314.37	313.13	313.22	312.8	312.2	310.53	313.41	311.85	313.52	313.15
312.13	312.15	313.3	312.98	312.15	311.94	313.39	310.71	310.52	312.74	311.88	310.19	313.91	313.88	314.8	312.82	312.17	312.49	310.76	313.2	310.42	311.75	311.99	312.44	312.41	312.18	309.94	312.32	313.63	314.45	311.99	313.85	312.44	313.61	311.65	312.52	310.31	313.08	309.66	310.92	313.68	311.8	311.95	314.06	311.09	310.88	312.64	314.69	312.28	314.52
304.26	304.07	303.49	303.76	305.71	304	302.21	303.06	305.12	304.76	307.53	302.33	305.05	301.86	305.46	305.47	302.49	303.71	302.03	302.5	304.87	301.67	302.83	303.09	305.31	302.86	302.89	303.3	302.6	305.86	302.99	304.9	302.76	301.15	302.56	302.43	303.13	302.41	305.28	305.05	305.79	304.67	303.19	300.22	303.95	301.87	301.5	304.22	303.72	304.6
315.52	312.34	313.55	313.64	312.79	317.69	315.96	312.76	314.82	315.45	313.94	314.82	315.86	314.74	313.97	313.24	314.86	315.4	314.59	314.5	316.28	314.02	314.3	314.89	315.36	317.86	314.17	314.2	316.49	315.71	315.78	314.65	313.34	312.03	314.01	314.74	316.12	317.46	316.37	312.4	314.14	317.17	315.75	314.4	315.38	312.28	315.1	317.66	313.69	314.41
316.37	316.91	317.41	315.78	315.69	314.3	317.93	316.71	315.87	314.28	314.39	316.07	313.34	317.08	315.05	317.03	316.78	314.98	314.09	316.02	315.7	315.46	315.24	313.85	318.49	316.62	315.9	314.66	314.77	316.26	317.68	318.26	317.54	317.2	313.93	315.98	315.48	316.36	317.2	316.31	315.46	317.14	317.73	313.22	312.47	314.65	315.28	313.51	314.41	318.64
312.11	309.6	313.85	313.76	313.6	313.77	314.65	313.15	313.36	312.12	314.17	315.54	311	310.56	313.07	314.68	311.51	310.42	314.43	311.67	313.64	312.46	313.25	313.11	313.7	314	311.7	313.14	314.07	313.59	313.97	313.91	313.69	313.91	311.04	310.82	312.94	314.47	310.29	312.57	312.5	313.08	311.55	314.08	311.34	311.71	312.36	315.18	311.42	310.69
309.86	308.81	309.97	311.57	309.92	310.21	307.97	312.37	312.33	310.53	312.9	311.1	311.04	311.37	310.17	310.93	309.61	312	310.58	308.2	311.2	309.16	312.1	311.8	309.24	311.24	309.87	310.05	311.16	310.91	306.4	309.46	309.9	309.66	309.94	309.8	311.73	310.01	312.41	309.51	310.73	310.6	311.48	311.73	308.63	310.26	312.23	310.76	309.16	312.02
304.9	303.36	306.46	305.59	307	302.23	303.16	302.93	304.14	303.76	303.74	304.68	302.67	305.4	304.64	304.44	305.65	304.58	304	304.53	305.29	301.48	301.39	302.58	304.91	302.31	304.07	304.35	305.11	303.07	304.13	305.2	303.47	301.64	303.48	303.55	305.13	303.26	304.78	302	303	303.7	305.61	306.2	306.21	304.32	301.83	305.15	304.02	304.93
319.39	314	319.55	317.27	318.7	318.08	318.85	318.01	319.4	318.19	318.74	318.53	320.85	318.23	318.7	318.67	319.94	319.3	317.97	315.54	318.66	317.48	317.13	317.22	319.89	317.85	317.77	316.11	316.72	319.47	318.95	316.49	316.78	319.93	317.08	318.61	316.89	318.51	317.86	319.44	317.64	318.27	315.98	317.22	317.03	316.32	316.01	319.88	320.35	316.99
296.1	295.3	294.98	295.66	292.67	294.76	294.17	294.85	294.57	293.02	292.86	295.51	293.34	293.59	295.6	293.15	296.07	295.24	297.66	296.71	296.39	293.45	297.08	294.9	295.89	294.97	294.04	293	294.91	296.4	296.2	295.49	295.22	295.95	297.82	296.91	298.59	295.58	293.46	294.58	295.47	296.26	294.01	296.17	293.54	295.6	294.28	293.87	297.01	293.79
329.04	329.14	325.52	327.98	327.09	327.53	327.25	325.91	327.01	329.11	329.11	324.89	329.97	329.28	325.63	328.04	325.07	325.81	331.7	328.58	326.48	324	325.47	327.27	328.42	327.58	330.79	329.01	326.28	329.99	329.82	329.76	326.72	327.97	326.78	326.92	327.66	329.37	328.82	326.11	327.42	327.58	331.15	328.18	329.48	329.52	326.61	329.41	326.97	325.38
306.22	306.53	304.17	306.59	307.26	307.62	310.04	308.27	308.3	307.33	308.11	306.43	307.38	306.6	304.38	309.3	304.16	307	307.05	309.08	305.57	304.98	307.05	305.66	306.39	308.63	308.55	306.48	306.29	306.95	306.73	307.87	307.59	305.05	308.77	305.2	305.97	305.19	307.53	306.64	304.25	307.04	309.9	308.05	308.24	308.06	305.46	306.35	303.87	305.78
312.54	308.91	308.52	313.95	312.03	311.64	311.87	311.22	310.14	308.58	311.41	309.66	311.07	313.8	311.43	309.99	309.7	311	311.86	312.14	312.67	310.57	312.28	309.01	311.27	310.62	313.78	314.76	311.77	311.63	312.71	309.81	311.27	309.82	311.69	311.67	309.71	311.05	311.62	312.61	310.72	311.57	311.72	313.75	310.34	311.6	311.51	313.41	310.75	312.01
312.38	312.31	313.95	313.29	312.5	315.63	314.35	313.72	312.94	313.2	312.18	311.16	314.01	315.75	311.36	310.98	312.27	314.37	312.34	315.51	314.57	311.23	312.18	311.74	312.04	309.89	313.37	314.22	312.68	313.68	313.3	312.31	312.83	313.48	312.79	314.34	312.26	313.5	311.43	310.42	313.02	311.97	311.27	309.94	314.1	314.15	313.48	314.8	315.91	311.91
313.61	314.08	315.81	315.11	316.25	317.88	312.87	316.03	314.29	314.07	315.69	314.13	313.94	312.68	315.25	316.95	312.39	315.46	313.65	312.8	313.05	315.05	317.34	318.2	315.73	313.73	315.32	317.58	317.3	316.84	314.43	311.93	312.68	315.1	315.29	315.77	315.37	315.54	310.82	316.2	313.78	313.87	314.83	318.02	313.18	316.81	314.13	312.88	314.45	315.59
295.35	295.72	294.34	294.96	294.68	294.54	295.97	298.02	297.04	297.13	294.37	297.25	293.83	296.85	293.73	294.99	293.66	292.38	291.81	298.1	295.35	294.26	295.47	296.72	296.45	293.97	296.25	294.99	293.23	296.57	296.65	296.98	296.25	295.17	293.23	295.15	292.67	297.84	295.62	296.62	297.41	295.8	297.75	296.61	295.68	297.18	295.99	294.88	295.33	296.27
316.1	319.16	318.9	317.17	318.95	315.54	318.27	316.22	318.36	317.2	318.08	317.95	317.22	316.59	316.87	320.31	317.24	316.07	318.63	317.82	316.49	317.67	317.21	319.19	318.66	316.95	318.02	318.55	317.25	316.52	314.68	316.24	319.07	316.52	316.3	316.49	320.03	315.46	319.84	316	317.11	317.52	320.16	317.01	315.3	317.27	316.69	315.86	318.34	314.5
309.63	309.04	307.44	309.26	310.65	308.33	306.79	308.5	309.02	308.59	309.71	308.36	309.24	307.29	311.43	308.25	308.09	307.9	309.87	308.15	307.56	306.55	305.31	310.97	307.63	308.99	311.42	308.08	306.59	307.6	308.88	306.86	307.99	310.79	307.99	309.58	310.48	311.1	308.17	309	305.81	309.4	310.58	306.3	310.03	309.25	306.84	310.53	308.44	309.43
294.16	294.61	294.7	293.39	293.81	294.54	292.72	292.07	291.91	293.92	296.22	293.21	294.53	296.25	297.08	295.35	294.11	294.84	293.55	293.29	297.09	293.46	293.86	295.25	292.86	295.97	293.27	291.42	292.56	294.24	291.13	292.49	294.13	296.58	294.53	295.43	294.61	293.3	293.82	292.01	292.49	294.36	293.08	293.69	295.84	292.66	293.76	293.65	294.16	293.71
303.86	306.08	306.55	302.46	305.61	305.7	305.78	307.18	305.25	305.42	304.05	304.15	306.77	305.43	305.54	308.17	303.75	305.85	305.49	306.84	303	305.59	305.6	304.54	303.57	305.15	304.79	304.45	304.22	304.71	306.18	302.75	304.09	304.06	303.95	307.24	305.48	304.62	304.88	305.27	303.4	309.57	304.41	304.67	305.27	304.77	304.36	304.37	305.26	302.83
302.53	305.68	307.56	303.45	303.59	304.72	303.42	302.25	304.76	303.97	303.49	304.17	305.22	305.04	304.28	305.89	304.86	302.25	305.91	306.03	307.1	303.1	308.42	307.81	306.47	306.77	306.48	304.14	305.12	304.05	302.96	304.57	305.26	306.6	302.49	305.18	304.62	303.69	306.56	305.07	304.33	304.44	306.22	305.32	305.16	302.39	305.67	305.93	308.31	306.7
325.46	324.21	325.64	323.14	325.11	320.09	328.71	324.97	324.19	323.54	324.55	325.68	328.16	325.2	323.34	324.92	324.9	326.25	323.95	325.46	326.82	323.18	323.6	325.96	323.43	325.52	325.28	322.65	325.74	325.46	325.63	323.02	324.32	325.91	323.55	325.44	324.72	325.92	325.56	324.15	323.68	324.85	328.44	326.54	319.78	324.19	323.46	323.46	323.94	325.06
302.81	304.7	300.72	303.67	301.45	302.6	301.32	299.74	303.45	304.1	301.5	305.98	303.86	301.84	302.5	301.21	301.34	304.32	304.47	303.45	303.75	303.71	304.76	302.47	301.82	301.62	302.62	299.97	302.72	302.14	302.85	303.62	302.21	301.95	301.66	303.85	302.67	301.53	300.66	301.4	303.24	302.64	303.15	304.07	300.38	302.49	304.77	303.85	301.82	300.02
320.72	320.23	317.55	319.93	317.24	317.04	319.49	319.91	319.2	318.43	319.41	320.22	319.43	320.13	319.82	318.74	318.8	317.76	320.48	323.3	319.81	320.14	317.63	316.79	318.66	319.43	320.47	318.33	319.68	319.46	319.49	319.87	319.49	318.83	321.51	320.65	319.48	319.99	319.67	320.27	321.71	320.27	319.25	320.33	316.63	318.07	319.7	319.98	320.85	320.41
314.95	316.63	317.23	314.34	316.53	314.72	316.31	316.27	316.54	318.63	313.97	316.38	316.74	315.72	315.04	315.85	315.75	318.26	315.1	314.33	315.25	317.23	315.27	315.4	317.59	316.79	317.16	317.85	319.28	313.52	316.26	313.89	316.43	319.1	318.55	316.77	316.56	314.58	315.17	317.55	316.47	314.34	314.6	315.36	312.76	316.15	315.02	314.59	313.96	313.58
313.8	316.91	316.41	314.33	318.64	315.03	314.73	313.67	317.28	316.2	317.13	316.25	314.28	313.7	315.97	315.33	316.77	316.2	317.05	314.79	316.01	314.65	315.39	314.73	316.61	315.73	317.01	316.44	314.62	313.47	311.1	313.24	317.92	316.24	315.72	315.35	316.45	314.99	314.63	314.89	316.39	315.52	315.15	316.44	317.67	317	315.59	316.7	317.91	316.04
326.06	327.25	325.27	323.95	326.2	324.18	322.87	324.51	322.57	322.96	322.43	326.95	323.23	324.56	323.43	321.66	324.86	322.42	323.13	325.29	324.26	324.45	326.27	326.07	325.93	324.01	322.69	325.39	325.82	324.01	324.24	324.52	323.63	322.98	325.17	327.96	323.45	324.33	326.5	323.64	322.3	324.85	327.67	323.96	326.19	325.61	326.33	325.45	325.64	324.25
315.25	315.08	313.37	316.3	313.07	316.87	315.96	314.75	315.37	315.35	316.11	316.42	315.99	313.71	315.4	311.72	316.62	312.86	316.47	314.96	313.45	316.63	314.24	314.24	316.5	314.39	316.9	315.29	312.88	314.75	315.74	313.35	314.52	314.06	313.96	313.72	315.27	315.07	316.08	315.11	313.29	315.96	315.58	315.05	315.27	314.06	316.27	316.76	316.33	316.72
317.89	316.67	314.95	320.9	316.19	317.67	318.5	318.48	317.73	313.45	317.24	316.01	318.53	317.08	316.71	316.23	316.52	317.31	317.76	317.45	316.63	317.51	317.72	314.49	316.14	315.92	319.61	317.64	317.72	315.88	317.11	318.04	317.15	315.71	317.45	317.65	315.72	316.34	317.54	317.55	317.69	316.64	320.09	320.1	317.02	318.02	315.18	316.77	317.69	319.04
299.59	302.7	298.74	301.85	301.19	298.45	298.15	298.03	303.81	301.91	301.61	298.57	301.42	299.08	301.94	301.14	301.03	298.9	299.48	300.68	300.38	301.18	297.62	298.44	299.8	300.07	298.91	298.59	300.52	302.8	298.74	298.51	298.03	302.1	302.19	299.56	300.73	300.93	300.75	302.19	299.65	300.4	298.91	302.5	300.69	299.78	302.18	296.54	301.34	301.44
314.86	314.29	312.79	312.37	313.36	314.81	314.33	312.82	312.44	313.14	313.15	314.08	313.87	314.25	313.34	315.42	314.67	312.6	317.24	313.4	310.27	312.8	315.53	316.35	316.16	312.64	311.79	312.14	313.4	316.8	312.8	314.52	314.78	317.91	312.96	313.68	312.32	311.64	313.82	312.11	315.03	313.62	316.05	311.52	313.82	314.41	316.17	315.08	314.22	314.26
302.87	301.75	303.21	303.19	303.96	302.52	301.49	303.13	302.87	302.93	302.63	303.38	302.37	304.47	303.03	302.72	302.96	300.69	303.03	302.22	302.76	302.82	305.74	301.98	302.46	301.36	304.2	305.17	301.22	300.57	302.03	303.89	304.8	300.62	299.97	305.23	302.31	302.49	301.17	303.01	301.73	303.66	303.21	306.26	304.3	303.36	305.48	303.73	302.33	302.53
314.59	315.38	314.23	313.67	316.05	316.31	315.35	315.03	316.11	316.81	312.86	312.31	313.73	312.91	314.85	316.57	316.1	314.56	316.47	316.15	316.34	313.46	313.23	316.74	312.53	316.12	313.99	315.88	314.7	316.13	317.38	315.48	311.07	314.08	315.41	316.72	314.64	316.52	315.38	314.33	314.71	313.17	314.25	318.06	312.91	312.45	315.6	315.34	315.28	315.78
303.03	303.42	302.9	302.65	303.17	303.71	303.35	303.23	302.7	302.17	304.56	302.82	303.55	302.04	302.73	302.21	302.02	302.67	303.27	302.19	302.89	302.76	302.93	303.3	304.11	301.21	301.31	304.14	300.28	302.76	305.55	304.63	302.52	300.48	302.68	302.96	300.56	301.09	302.78	301.05	300.1	303.29	303.06	303.11	303.9	302.33	305.46	302.84	304.98	304.73
311.93	313.57	311.87	315.19	313.29	313.46	311.73	314.53	314.29	314.34	314.68	313.7	312.88	314.17	313.29	312.37	313.11	312.58	314.8	314.66	313.84	313.04	311.77	312.8	315.3	313.12	312.45	311.78	312.15	312.56	313.41	311.76	312.95	314.04	314.25	313.61	312.62	311.52	312.79	313.96	316.09	313.68	312.75	313.27	311.08	313.9	311.53	313.66	313.18	310.48
300.18	299.87	300.53	300.93	300.4	299.69	300.94	299.49	297.43	300.62	299.58	301.11	298.99	299.28	301.41	298.65	301.04	301.13	303.72	298.35	300.31	299.42	298.56	300.32	299.53	299.07	300.3	299.66	298.38	298.9	299.84	298	301.04	300.18	299.88	300.59	299.79	301.97	297.58	298.85	301.88	301.16	299.43	298.66	297.92	302.57	301.1	300.23	298.89	303.14
306.24	304.59	304.4	304.71	305.65	304.6	305.75	303.52	306.17	304.85	306.6	303.91	307.18	308.4	305.61	304.17	303.66	305.7	306.56	302.98	304.35	304.12	307.29	305.94	305.62	305.08	304.45	303.96	302.93	307.41	304.93	302.45	302.88	305.5	305.2	304.38	304.49	304.28	306.65	303.19	305.23	303.05	306.89	302.7	305.65	306.74	306.63	305.16	307.35	305.62
302.74	301.26	302.51	301.88	302.12	302.33	300.63	301.73	302.13	302.12	301.2	302.35	303.57	302.39	299.44	300.48	302.76	301.87	300.66	301.15	301.31	301.2	302.85	302.75	303.29	302.43	303.6	305.51	301.44	301.36	301.88	301.28	302.35	302.68	302.68	302.9	302.86	304.89	299.64	303.3	302.43	301.22	302.75	302.08	301.45	302.86	304.68	301.93	301.38	304.34
318.6	318.98	318.02	316.32	318.59	317.77	318.44	317.44	318.8	319.8	319.86	319.69	319.53	317.86	322.44	317.81	317.18	320.02	319.75	320.07	316.03	319.36	318.16	317.64	318.67	319.28	318.43	314.32	319.68	319.71	318.58	316.86	319.46	318.28	315.6	319.26	319.02	316.85	315.84	319.52	317.18	320.08	318.24	318.24	318.29	319.2	317.14	316.88	317.43	316.15
312.71	312.62	313.05	313.11	312.96	313.23	314.57	313.82	313.71	315.13	312.46	314.04	313.66	314.12	310.91	312.21	313.46	312.61	313.31	314.18	312.53	313.65	314.51	313.63	309.94	311.67	313.74	312.46	312.45	312.88	315.1	311.81	314.13	312.01	314.1	315.86	312.7	314.69	314.84	312.54	313.61	310.66	314.73	315.36	311.69	312.61	311.11	315.18	316.16	313.38
304.65	302.39	301.98	301.9	304.27	302.92	302.11	305.04	304	302.51	304.71	300.95	303.35	300.42	304.16	306.06	301.05	303.42	304.76	303.57	303.87	304.74	306.3	305	305.49	304.19	303.39	304	304.86	301.23	303.77	304.05	303.48	301.86	302.04	302.1	302.07	304.95	303.51	302.78	301.6	302.6	304.28	303.28	303.71	300.53	301	303.96	301.65	301.87
318.11	315.5	314.67	313.95	315.54	313.22	315.88	316.47	315.03	316.82	313.47	316.04	315.39	315.89	316.14	314.78	317.61	315.49	317.48	317.02	317.93	318.16	317.14	315.07	315.28	315.61	319.47	316.81	315.74	313.87	313.35	315.4	313.97	314.75	316.04	315.39	315.01	313.59	314.64	316.64	315.73	315.06	315.21	315.5	317.65	313.35	314.88	316.34	313.7	315.85
306.71	304.55	304.35	305.08	307.21	305.51	302.7	304.65	305.62	306.12	300.63	305.08	303.32	304.09	303.86	304.88	304.71	303.98	303.75	303.43	304.81	306.13	303.05	304.71	304.37	306.22	303.04	304.79	304.09	305.77	305.27	303.24	303.33	305.84	303.72	304.57	303.92	305.71	306.22	302.54	305.49	305.69	304.75	304.2	307.29	305.22	304.68	302.84	305.47	305.01
313.53	316.59	313.29	314.13	315.17	313.94	315.18	314.94	314.34	314.38	312.5	314.94	316.38	313.9	314.1	315.16	313.44	314	315.05	314.42	315.45	313.21	313.55	313.44	314.43	313.14	314.97	313.15	316.13	316.24	314.24	312.85	313.42	314.89	314.63	314.03	315.77	317.37	315.64	312.57	315.46	315.61	313.83	313.33	316.09	312.85	317.06	312.55	316.87	315.08
314.09	312.11	313.17	312.77	311.84	308.13	313.07	312.69	310.55	312.45	311.02	311.26	312.98	311.23	312.68	311.15	311.15	309.84	307.67	313.88	312.13	312.04	309.11	313.4	312.45	313.62	313.54	314.06	309.86	312.08	310.26	312.42	311.22	310.99	312.32	311.21	311.46	313.16	311.89	312.02	313.11	312.28	311.11	309.48	313.13	310.27	311.31	314.11	311.7	313.99
305.02	305.6	305.78	305.91	307.06	305.05	304.98	303.68	305.79	307.06	304.37	304.71	307.85	302.5	303.39	306.81	304.92	304.16	306.26	305.48	304.49	306.68	306.75	305.83	303.23	303.56	305.18	307.18	305.84	302.47	303.61	303.09	303.05	304.45	307.89	306.33	302.62	307.36	303.72	306.85	305.04	305.2	306.81	304.56	303.35	305.97	306.57	304.43	305.17	303.49
318.62	317.79	319.12	321.4	318.88	318.99	316.47	318.73	320.23	317.7	318.46	320.82	320.36	322.91	320.65	318.96	321.14	318.05	320.04	318.26	320.37	318.2	319.46	320.67	318.32	317.8	318.31	319.48	318.53	322.65	320	320.81	319.24	319.12	321.39	318.88	320.23	318.17	317.7	321	319.6	318.53	319.72	320.69	319.66	319.01	318.69	319.66	318.4	319.05
326.51	327.97	327.02	328.29	327.33	325.93	325.91	328.04	327.44	329.53	325.45	328.76	327.13	326.28	327.21	329.01	327.92	325.48	327.75	326.38	327.35	328.11	326.2	324.37	326.85	326.98	326.76	325.67	328.18	326.65	326.93	325.23	325.94	324.02	326.04	328.24	325.82	330.99	325.49	325.64	331.72	327.67	328.16	328.14	328.38	325.89	327.9	327.25	325.07	326.43
303.68	301.49	301.61	303.96	301.57	300.68	302.45	299.83	303.63	303.52	302.29	302.07	302.52	302.52	304.05	298.99	303.34	300.77	301.91	301.94	301.02	301.77	304.96	299.84	304.64	301.52	303.79	300.24	299.65	301.59	305.12	303.31	302.66	300.73	301.38	304.65	304.72	303.2	302	301.61	303.75	302.38	302.83	305.48	301.72	302.43	304.51	301.94	302.2	304.23
294.74	294.29	294.98	294.86	294.47	296.09	295.29	293.39	293.46	292.9	292.08	293.78	293.88	294.09	293.77	294.51	294.29	293.43	294.04	293.85	295.41	293.13	294.93	293.25	292.13	295.34	294.48	293.8	294.11	293.88	291.6	294.43	293.74	294.54	295.28	293.06	294.17	293.03	293.59	290.91	291.91	293.93	294.07	295.87	293.69	295.21	297.46	293.86	294.13	293.19
315.56	315.02	314.4	316.81	313.81	314.19	314.32	314.79	312.73	317.67	314.46	314.07	314.7	316.21	316.69	315.08	314.87	313.09	314.39	314.74	314.62	314.39	317.25	316.55	315.9	315.87	316.71	314.07	317.82	314.36	316.9	317.41	315.63	313.17	315.73	314	312.65	314.09	315.1	313.57	314.6	317.12	314.2	314.64	313.7	315.5	314.77	314.45	315.67	313.17
303.89	306.02	304.54	306.17	306.74	303.98	304.64	304.66	303.51	302.85	305.33	306.63	307.25	307.18	305.42	303.03	305.74	305.17	304.88	303	303.9	304.85	304.57	304.83	303.5	305.58	304.55	303.72	304.95	305.97	305.46	305.45	304.7	305.41	305.2	304.79	304.38	304.08	305.47	304.59	308.26	304.33	306.59	307.6	305.57	304.82	307.05	306.36	305.59	305.64
315.59	315.05	316.33	312.72	312.92	313.68	314.45	316.83	315.22	314.47	313.89	314.81	315.24	314.88	312.82	314.11	314.67	312.26	315.76	313.7	312.74	314.16	314.15	314.43	312.49	310.4	314.97	312.79	311.06	313.38	316.69	314.41	312.75	313.9	310.78	315.34	313.8	315.51	315.31	313.4	314.32	313.26	316.6	314.49	313.8	316.18	312.81	316.01	315.2	312.11
328.67	326.92	329.15	326.93	328.48	329.94	327.74	327.49	328.5	329.82	328.81	330.38	328.78	328.98	330.08	327.94	329.19	329.82	327.55	328.7	327.72	328.8	329.35	327.42	329.87	330.39	329.15	329.97	330.28	329.17	328.9	328.23	327.71	328.88	328.35	328.01	327.96	327.87	328.35	326.18	327.79	328.36	329.46	331.81	329.44	330.31	329.49	327.29	329.66	327.72
316.59	314.48	314.28	316.55	315.32	316.17	314.33	315.23	315.35	313.14	316.16	316.81	315.44	314.63	314.78	314.19	316.27	312.11	311.3	313.67	316.1	312.34	313.97	313.36	315.37	316.25	314.36	314.03	313	315.22	313.6	317.02	314.31	315.69	317.57	314.57	317.5	315.15	316.52	313.11	314.58	316.53	315.14	313.67	314.28	313.66	314	318.37	315.18	315.17
303.42	303.88	302.26	304.24	305.13	304.99	304.32	302.82	302.87	306.29	303.2	305	305.32	305.65	303.96	303.65	303.47	305.48	306.88	304.45	302.77	306.84	306.11	304.95	305.69	303.8	306.38	304.55	303.16	302.28	303.54	306.54	304.35	302.76	305.38	308.31	306.53	302.01	302.63	304.26	306.47	308.11	301.32	306.6	304.46	304.19	303.6	302.34	305.53	306.56
305.55	307.19	305.28	306.77	307.08	308.55	307.22	305.09	307.67	304.71	308.33	307.21	303.79	307.61	305.46	310.56	304.5	305.92	306.71	303.95	305.25	306.37	308.14	305.13	310.59	305.64	303.65	305.63	306.24	306.51	307.45	306.41	307.39	304.77	305.2	304.13	305.61	306.76	305.16	305.16	305.15	306.54	305.4	305.57	306.04	306.51	307.93	304.7	306.4	305.66
305.31	306.61	302.62	304.75	303.42	306.61	304.12	305.27	303.41	303.24	305.35	306.49	306.06	306.48	304.05	304.96	305.95	303.33	305.88	305.03	301.63	301.6	303.44	305.63	304.61	307.75	302.56	304.99	304.92	306.66	305.78	305.1	302.35	305.41	301.81	306.58	304.55	302.58	304.15	302.29	305.33	305.9	305.08	305.71	304.29	302.19	303.99	304.12	305.34	303.1
301.5	298.13	300.67	301.33	304.88	300.19	301.42	303.04	301.47	300.16	301.77	300.32	302.57	300.65	300.16	299.98	298.47	300.09	302.6	302.92	301.44	298.78	302.09	299.53	298.37	303.04	299.86	300.75	303.43	302.68	302.12	301.96	302.37	299.32	300.89	302.03	304.4	299.52	301.33	301.64	301.93	301.64	298.47	301.64	299.77	300.65	303.48	300.79	301.36	301.03
300.81	298.98	301.56	299.19	298.75	298	300.3	299.98	299.15	299.91	300.8	299.1	299.91	298.82	300.03	298.56	299.51	302.44	299.78	300.82	300.31	300.95	302.13	301.77	298.45	301.3	301.93	298.45	302.71	300.8	298.99	301.81	297.95	297.99	301.4	300.49	300.25	299.86	302.1	299.97	302.17	297.22	299.78	300.23	300.43	302.81	299.27	299.31	300.84	299.18
307.45	308.2	310.42	310.42	307.14	308.96	311.1	308.08	309.75	308.89	307.39	310.27	308.9	309.86	308.39	309.02	309.97	309.48	309.23	309.21	308.61	308.57	310.35	309.41	307.33	308.91	308.31	309.67	307.08	309.96	307.77	310.34	307.14	310.36	307.19	308.48	306.94	309.24	309.24	306.7	309.26	309.13	306.71	309.22	309.67	311.44	307.23	307.77	307.02	309.32
302.52	305.17	306.94	307.9	306.89	306.28	304.14	305.17	306.66	304.29	306.79	306.56	305.6	305.27	306.78	306.04	307.92	305.99	305.51	304.71	305.35	306.03	307.76	306.08	304.17	307.29	306.48	307.8	303.04	306.29	306.34	304.04	305.13	306.32	309.21	307.59	305.75	307.5	306.85	305.93	307.06	306.03	306.56	305.79	307.41	305.35	308.39	308.94	306.4	305.89
326.38	325.52	326.94	325.86	325.76	327.34	326.82	325.76	327.87	326.05	327.95	325.69	323.37	324.22	324.75	324.02	323.21	325.31	323.44	325.54	323.88	323.94	327.07	324.55	326.1	324.39	322.32	325.57	327.2	324.44	324.68	326.55	324.86	324.14	323.65	328.72	326.43	326.23	327.48	327.33	325.84	324.64	324.11	326.26	326.44	324.72	328.19	324.89	326.36	326.84
326.78	326.65	327.59	327.28	326.27	325.22	325.92	329.14	327.87	325.06	326.91	328.66	328.64	329.66	328.29	328.79	326.61	326.91	330.06	328.45	330.06	328.23	328.81	325.51	330.23	328.96	326.25	327.93	326.65	328.04	329.56	328.13	329.38	330.66	327.34	329.34	329.15	327.08	327.21	328.58	328.67	326.11	328.56	326.11	329.05	327.81	329.46	327.6	327.11	327.91
326.06	328.47	326.84	326.54	329.75	326.4	326.93	326.21	327.47	327.07	330.19	326.37	329.17	326.93	327.62	326.68	324.85	326.36	325.16	324.12	328.83	326.55	326.01	328.47	326.15	323.6	325.36	326.48	325.92	322.66	329.79	326.11	325.17	328.1	323.87	327.25	327.48	326.34	326.99	327.06	326.35	325.98	328.09	328.45	327.05	326.01	327.96	326.89	327.76	327.14
308.82	310.46	308.11	309.46	310.11	308.75	308.98	309.87	311.8	310.57	310.59	309.67	308.85	309.07	312.72	310.76	311.37	311.75	309.78	309.85	309.19	311.32	310.11	309.29	309.31	310.29	311.12	309.15	307.76	306.89	310.18	308.77	306.61	311.48	309.57	310.92	307.17	309.15	310.1	312.14	309.39	310.79	308.69	307.98	307.82	310.63	308.62	310.82	310.4	309.99
300.64	299.95	300.82	299.3	298.33	300.79	301.06	301.89	301.19	297.42	299.38	302.03	298.75	298.61	298.37	300.24	300.78	298.79	298.87	301.26	299.17	303.3	298.89	298.85	298.88	299.24	299.03	301.77	297.88	298.95	300.99	298.14	302.6	299.32	299.99	300.91	299.89	299.24	299.22	299.79	300.69	301.23	300.22	300.39	299.33	299.21	298.26	300.4	301.64	298.38
312.72	312.35	313.69	314.47	313.68	310.7	311.87	314.63	310.36	311.18	311.8	315.03	308.82	310.95	313.78	313.09	312.82	312.35	312.65	312.73	314.31	311.93	311.56	313.13	312.26	311.99	311.95	313.55	314.12	310.37	312.2	309.83	312.31	314.04	311	312.14	312.15	312.59	312.29	314.43	314.43	312.82	310.23	313.88	311.1	312.05	312.26	310.72	311.56	313.8
301.76	301.71	301.61	303.1	301.64	300.72	302.93	301.98	303.94	301.96	304.39	302.22	304.07	303.19	306.24	302.65	300.54	302.97	301.58	304.71	302.62	303.08	302.25	301.35	303.75	302.61	301.02	304.24	304.29	301.4	302.81	302.03	302.71	303.23	300.95	301.58	301.3	301.29	300.13	301.56	300.67	300.24	304.63	304.42	302.46	304.44	303.14	303.35	300.48	303.94
303.94	304.99	303.95	303.97	304.34	306.49	304.09	305.1	304.19	307.03	304.37	302.22	307.45	306.21	304.96	301.72	306.26	304.01	305.83	303.95	304.94	306.84	304.73	306.8	304.04	307.71	307.52	303.13	305.8	304.88	307.42	306.94	304.68	307.84	305.48	305.32	305.86	303.16	305.39	306.1	304.06	305.85	305.61	304.76	306.91	304.06	305.88	305.54	304.9	302.75
311.9	312.85	310.84	310.63	314.25	315.67	315.4	312.22	311.81	312.04	313.19	314.88	315.59	315.13	313.72	312.87	315.47	313.38	309.66	312.65	313.11	313.15	314.03	312.47	314.07	313.1	313.92	313.83	314.14	313.42	313.74	312.1	313.79	311.98	314.39	313.49	313.43	313.66	312.61	312.17	315.06	314.95	314.03	310.98	313.99	311.72	313.74	313.97	311.05	312.68
318.47	319.25	319.74	317.4	318.39	318.46	318.19	315.43	317.63	319.77	319.82	318.32	319.73	317.14	316.55	320.82	317.84	319.54	318.76	316.58	320.46	319.02	320.01	317.53	318.93	320.8	320.27	320.46	317.65	316.91	319.43	318.45	318.57	318.88	316.96	320.02	316.95	318.86	316.08	319.12	316.69	319.32	319.33	318.63	319.17	319.4	318.37	318.77	319.64	317.92
306.1	306.8	305.5	305.63	304.13	306.1	307.25	305.55	307.2	307.18	305.61	304.61	301.45	306.49	306.65	304.56	306.12	306.72	304.36	306.53	308.36	306.25	302.74	303.5	306.68	305.43	305.21	305.48	305.68	303.43	305.03	303.24	303.53	304.17	306.47	305.94	305.9	306.49	303.31	306.65	305.64	304.11	305.04	303.49	304.2	304.9	304.19	305.2	303.76	305.74
319.31	319.16	319.11	317.67	317.07	318.91	318.25	318.89	320.27	317.32	318.94	319.18	321.29	317.73	320.78	316.93	318.86	319.93	320.4	319.85	322.3	317.43	319.73	319.36	321.03	320.93	320.59	318.64	318.47	320.89	320.12	319.94	319.75	320.51	317.65	319.76	318.25	320.3	317.3	317.4	321.14	319.29	319.27	318.62	318.25	317.97	318.93	318.33	321.56	318.45
314.28	313.22	311.67	312.9	313.48	311.8	310.48	312.66	312.01	313.66	309.24	312.97	315.07	311.74	313.76	313.95	313.29	312.54	311.18	309.97	311.21	314.41	313.11	312.41	309.11	314.65	313.8	312.07	312.38	312.42	312.53	312.04	313.43	312.22	314.52	313.83	312.82	310.9	311.64	310.15	311.77	311.11	312.56	312.82	313.91	311.02	309.41	312.37	313.29	310.64
310.17	312.44	310.44	313.64	312.52	311.21	312.48	310.8	312.21	313.41	310.7	312.07	311.72	312.12	309.87	314.13	311.79	315.02	311.78	312	313.51	312.95	310.57	312.13	314.73	310.27	313.06	310.41	313.73	313.44	308.56	311.24	313.36	310.96	313.01	312.27	313.3	311.82	312.12	310.75	312.16	312.7	311.52	310.17	309.79	312.98	313.29	309.5	311.17	312.9
316.18	316.19	316.74	315.45	314.97	316.51	315.04	315.14	316.87	316.93	313.42	316	314.03	315.23	313.65	316.04	315.64	316.69	316.16	313.18	318.72	316.01	318.15	317.47	316.61	315.4	313.77	313.18	314.98	315.38	315.44	314.17	314.69	314.94	313.56	316.04	317.59	314.64	314.92	315.62	314.87	314.99	316.22	314.18	314.74	315.43	313.9	313.78	315.78	317.17
316.69	316.04	319.94	315.5	317.83	317.56	316.17	316.36	319.58	317	319.62	317.59	318.34	317.46	317.44	318.96	315.3	316	317.46	315.72	318.29	316.08	317.97	316.21	315.62	316.67	320.44	318.27	316.75	318.55	316.77	317.68	318.92	316.48	316.4	320.2	315.28	316.17	317.49	318.08	315.76	317.59	316.69	318.21	315.78	317.12	316.68	315.87	315.92	315.89
314.22	313.87	315.31	315.54	313.45	313.85	314.08	316.54	315.64	315.87	312.86	314.9	315.65	318.43	314.69	314.13	313.8	314.45	313.82	315.95	314.21	314.75	312.82	316.38	314.88	312.7	314.76	313.81	313.87	314.75	315.74	312.67	315.11	313.35	314.99	316.96	314.02	313.29	315.75	313.77	313.44	316.36	317.09	313.01	315.93	315.07	312.24	314.36	313.21	314.82
313.73	313.96	315.03	315.28	316.02	315.53	315.24	313.27	316.11	314.28	313.76	313.56	314.87	316.84	315.96	315.52	313.19	317.01	312.71	315.47	314.62	313.39	315.31	314.11	312.19	314.93	314.79	316.82	314.97	315.95	314.87	316.59	313.88	317.25	315.35	313.59	313.92	315.18	314.99	314.56	316.77	314.02	314.5	314.27	313.5	313.05	315.36	312.86	313.93	313.67
327.48	325.65	325.01	327.84	327.29	326.94	326.72	328.03	324.96	326.62	327.84	327.46	325.77	328.38	327.84	326.37	327.13	326.59	328.02	329.06	326.86	329.26	328.54	329.02	325.88	327.13	325.54	328.94	326.58	328.22	326.49	325.77	326.15	326.17	325.39	326.04	324.39	327.11	326.33	329.94	328.91	326.9	329.57	325.64	325.91	326.46	326.61	326.07	325.44	328.8
307.97	308.34	309.64	308.62	308.29	307.03	309.7	309.05	310.26	313.43	309.01	309.27	310	308.53	310.62	311	309.69	308.86	308.5	311.87	308.84	306.31	309.9	311.04	309.5	310.12	307.28	307.45	308.66	306.48	307.63	309.04	308.82	308.73	310.42	308.4	309.55	307.2	308.23	309.92	307.18	309.85	307.49	307.4	309.85	307.32	309.96	308.77	310.03	307.52
311.08	307.94	309.6	311.87	309.19	311.33	309.95	309.65	309.12	307.89	310	308.79	311.33	308.92	307.9	310.58	312.79	310.79	310.01	310.33	311.36	308.49	310.79	306.65	309.91	309.23	311.61	310.8	308.4	310.02	310.33	310.76	308.58	309.03	311.09	307.36	309.04	309.82	310.09	305.19	308.32	310.99	309.55	308.8	312.4	308.71	308.52	311.01	307.67	308.61
314.95	316.97	319.33	317.85	317.81	318.78	315.69	317.78	317.72	318.27	317.01	317.49	318.03	318.35	315.77	320.64	318.76	318.73	319.82	315.34	316.16	317.73	316.98	320.62	317.12	318.68	315.23	321.15	318.26	317.04	316.77	319.23	316.37	316.07	317.13	317.17	319.13	317.22	317.23	317.51	318.42	318.9	317.69	318.48	317.89	315.86	315.33	316.44	316.38	316.67
302.33	303.48	307.49	305.48	302.52	303.74	303.36	301.85	303.03	304.09	304.64	302.58	300.18	304.57	302.3	304.92	303.38	302.63	304.77	302.98	302.75	303.15	304.87	301.16	303.25	302.58	303.57	301.81	303.28	301.87	304.95	304.69	303.08	304.01	307.29	301.98	305.62	302.74	303.27	302.43	303.6	298.18	302.72	302.38	305.02	303.24	306.7	303.09	303.62	301.93
295.54	295.47	295.44	295.2	297.77	296.53	296.2	295.35	295.93	295.38	294	291.41	293.27	293.61	294.69	296.29	295.68	293.34	293.28	296.56	296.38	292.59	295.96	297.12	293.29	296.46	295.81	295.84	295.41	292.66	295.46	295.04	294.48	293.92	293.59	295.72	291.9	295.73	296.1	291.07	294.79	296.54	296.42	295.11	295.13	292.76	295.19	295.21	297.23	296.08
314.81	311.91	311.53	312.49	312.28	313.57	310.78	310.94	312.39	311.2	312.93	314.84	313.51	312.9	312.01	313.42	310.39	310.32	313.76	314.78	313.49	311.19	312.83	314.15	312.13	313.41	310.11	312.07	312.14	313.26	311.87	313.1	310.92	314.9	311.53	309.75	309.98	310.17	310.86	312.9	313.9	312.25	312.72	315.48	312.02	313.04	310.37	308.01	310.47	312.31
317.15	315.82	317.29	315.6	315.32	315.88	316.75	315.28	316.95	315.23	315.49	314.62	317.31	318.22	319.72	315.99	314.6	316.45	317.63	318.13	313.52	315.21	315.03	315.47	313.5	317.02	315.51	316.88	317.94	314.29	314.98	315.35	315.36	317.16	317.25	314.91	314.62	315.47	317.7	315.23	318.17	316.88	316.72	316.44	316.55	314.9	313.83	314.89	317.21	316.92
308.88	308.26	306.38	306.91	310.73	309.24	308.82	311.59	309.6	310.38	307.26	308	308.85	307.95	307.17	309.75	308.46	308.79	309.06	310.17	307.61	307.64	308.38	311.04	308.89	309.9	308.57	307.35	307.45	307.94	306.82	309.68	310.76	310.37	309.82	307.07	307.21	308.27	307.87	307.85	310.04	308.11	310.52	308.07	310.79	308.12	309.23	308.58	309.4	307.3
302.26	306.47	303.69	304.08	302.74	304.87	308.12	302.38	304.85	303.1	304.22	305.44	305.75	300.57	306.19	307.85	301.86	307.24	304.41	303.08	305.25	303.45	304.48	304.03	304.91	303.69	303.94	303.39	304.27	303.01	305.22	304.01	303.66	304.19	304.71	303.05	304.84	302.83	304.23	305.43	302.05	304.57	303.8	303.77	303.13	305.67	303.43	301.08	304.11	301.64
318.2	319.48	315.52	317.17	318.07	314.87	318.83	317.45	316.13	319.24	316.21	316.55	317.5	316.16	316.07	316.35	319.13	316.16	316.84	315.07	315.43	317.27	319.08	315.95	317.33	314.78	316.75	314.78	315.91	317.03	315.53	314.28	315.9	315.91	315.14	315.54	318.93	316.11	316.02	317.97	314.04	315.03	317.93	318.22	317.65	315.39	315.91	319.87	315.11	318
302.61	301.7	304.15	302.25	302.58	303.78	305.61	305.41	302.58	304.22	302.16	303.58	303.38	303.13	305.15	302.8	302.12	302.16	305.39	304	302.59	305.07	304.6	304.38	299.94	305.18	302.99	305.85	303.84	302.61	304.43	303.32	306.13	301.74	304.19	304.5	302.1	301.62	303.24	303.01	303	302.94	303.21	303.64	303.17	305.26	305.06	304.22	300.72	302.34
308.81	305.96	307.25	307.97	305.13	304.99	306.39	306.54	308.09	306.59	304.6	308.39	306.21	307.64	307.65	307.37	305.07	308.45	308.56	308.59	307.86	307.45	306.59	308.6	307.05	303.69	307.02	306.84	305.71	309.06	307.42	308.09	307.03	306.42	309.32	307.47	308.1	307.62	307.26	306.66	305.74	307.01	305.77	305.4	307.79	306.49	306.66	307.83	306.9	304.54
307.06	310.45	308.1	306.65	306.98	307.11	308.85	306.12	309.62	305.49	304.64	306.81	304.4	309.3	306.57	306.39	309.11	307.48	306.04	306.39	306.96	310.31	307.87	307.63	308.17	305.42	308	304.41	306.21	307.01	305.09	308.04	304	308.13	306.75	307.31	307.21	303.61	307.18	306.08	306.43	309.98	308.12	307.64	306.64	307.29	306.24	306.53	307.41	307.46
323.87	323.98	325.36	322.98	325.34	325.62	324.54	323.53	325.28	329.2	322.94	327.66	323.5	324.05	326.43	325.03	324.21	325.18	325.65	325.06	325.26	327.18	326.8	324.64	323.85	325.03	326.86	324.52	324.54	326.59	325.93	325.44	324.55	324.54	324.16	326.18	324.97	324.05	324	324.09	324.65	325.57	326.79	326.1	324.86	326.88	326.25	326.06	325.59	325.52
315	312.12	311.68	311.88	313.73	315.12	313.59	312.75	313.74	314.05	313.14	312.73	312.88	312.77	313.86	313.95	312.29	313.48	315.32	312.83	311.39	313.62	314.59	312.34	313.64	311.89	312.92	310.83	315.33	314.45	313.4	310.82	312.07	312.61	313.61	315.18	313.95	313.25	310.87	314.72	312.92	313.77	312	314.28	312.53	313.91	312.17	310.33	311.51	312.64
304.82	306.84	307.25	306.75	304.81	304.29	305.38	304.98	304.62	305.39	303.87	307.39	302.74	306.9	303.78	305.98	307.22	305.4	305.33	303.6	304.98	304.28	304.71	305.15	306.63	304.72	305.74	303.61	304.39	305.12	304.2	303.37	305.92	303.14	304.2	305.63	304.36	306.2	305.49	304.82	304.11	306.55	307.92	306.03	305.89	304.13	305.63	303.39	303.24	304.7
318.56	315.99	320.73	320.19	318.63	317.5	318.74	319.23	318.53	316.25	319.11	317.66	316.65	317.2	316.17	319.33	314.39	317.98	317.7	318.82	316.19	317.17	317.97	319.34	317.49	318.28	320.78	319.66	317.51	319.01	317.52	316.32	318.18	317.32	317.73	317.83	318.11	319.82	317.82	316.77	319.46	315.81	317.96	316.99	319.91	317.36	320.22	317.26	317.96	318.28
316.56	317.76	316.81	315.99	319.91	316.4	318.11	316.9	318	317.52	316.29	315.13	313.61	314.97	318.73	316.31	316.55	316.11	315.94	315.03	318.14	315.18	318.28	318.82	316.91	315.64	316.66	315.98	315.22	313.38	315.95	316.66	317.61	314.85	314.37	314.67	316.6	317.37	314.99	314.93	317.1	311.95	315.61	317.07	315.38	316.58	316.1	318.32	318.54	317.77
312.01	314.94	315.49	314.37	312.1	312.21	313.13	310.3	311.47	311.72	313.75	313.92	309.43	311.71	315.2	313.29	311.87	313.29	312.14	313.25	314.22	312.04	314.44	311.97	313.08	314.4	313.37	311.79	313.17	312.3	312.93	312.39	313.38	314.05	313.33	312.97	311.29	315.51	314.76	312.87	313.04	314.31	313.31	311.32	313.21	312.9	313.85	310.94	313.64	311.69
329.23	327.26	327.67	328.52	328.08	328.79	328.32	327.77	327.95	327.7	325.89	328.46	329.21	326.91	328.15	328.22	326.92	326.18	327.63	328.61	330.52	327.12	328.66	327.06	327.94	330.57	327.55	327.77	326.69	331.55	327.71	324.59	330.24	325.67	327.89	327.56	329.29	328.01	329.52	330.18	328.88	327.1	326.42	328.68	327.94	328.43	327.37	330.03	328.66	325.94
310.67	313.13	312.51	312.36	313.68	311.72	313.32	313.74	313.22	313.38	313.62	313.5	315.14	314.75	313.52	312.89	313.66	312.66	312.49	311.5	313.3	312.31	315.3	311.17	313.6	312.75	312.32	311.8	311.27	312.8	312.26	314.74	313.05	310.75	312.53	313.12	312.14	311.8	311.88	312.72	314.17	316.47	313.42	314.05	312.4	312.03	312.92	312.03	312.49	311.23
301.58	300.49	300.67	301.33	303.11	299.52	302.87	300.37	302.95	298.28	301.76	301.61	299.27	300.46	300.85	300.6	300.61	301.2	302.08	299.09	302.24	297.25	297.97	302.08	299.94	302.43	302.56	300.67	298.73	299.92	302.35	300.18	302.9	299.73	299.43	300.82	301.64	301.98	300.78	302.06	300.71	300.01	300.28	299.98	300.02	301.74	302.38	296.72	300.89	303.15
304.75	300.63	301.78	304.42	304.42	301.81	305.36	302.82	298.13	303.07	300.21	305.09	304	301.26	300.05	302.97	303.44	303.74	301.24	303.27	300.63	302.4	302.54	303.84	303.53	300.24	302.54	302.7	303.26	302.4	304.51	300.51	302.34	304.41	300.21	304.3	301.07	301.52	302.77	303.33	301.37	305.45	301.12	298.42	302.58	300.92	301.78	300.47	302.38	301.52
305.74	301.47	305.07	301.53	303.59	304.74	304.12	303	304.53	304.68	304.86	302.19	300.71	303.19	301.81	304.11	302.76	302.49	302.84	304.85	305.38	303.94	302.49	301.27	304.81	302.85	303.35	302.27	303.7	300.84	303.99	304.42	306.31	306.4	306.33	305.19	303.24	305.08	302.54	301.82	301.53	304.06	300.64	302.37	301.9	303.86	304.11	303.28	302.82	304.04
303.64	302.64	301.48	303.43	303.19	301.57	303.39	302.29	304.31	298.99	303.65	299.81	302.18	304.16	301.02	303.19	302.91	304.08	306.31	299.62	302.35	302.36	304.43	300.86	303.32	303.06	303.3	302.34	303.54	301.28	302.8	303.57	302.69	301.26	303.93	305.82	301.74	302.68	303.43	301.78	302.1	301.36	300.29	301.97	300.51	303.47	302.39	299.53	304.68	302.04
302.79	302.05	305.02	301.01	304.75	303.72	302.2	300.94	304.68	304.55	303.35	305.08	302.87	305.17	303.33	305.48	304.19	304.21	306.96	302.09	305.04	305.55	302.11	303.24	302.47	304.2	303.18	303.37	301.37	301.54	302.48	306.21	305.29	303.79	304.54	305.21	305.21	303.59	302.16	301.99	302.22	305.6	301.49	301.14	303.27	302.41	300.58	299.2	303.31	302.94
311.62	310.1	310.15	308.58	307.8	307.52	307.8	311.6	309.54	308.95	308.91	309.94	306.77	309.27	309.01	308.5	306.89	310.71	306.67	311.14	308.92	309.51	309.05	308.12	308.9	308.76	308.05	310.14	310.01	308.57	309.69	311.12	308.93	309.97	307.49	310.35	307.62	308.15	311.62	307.95	307.6	309.93	306.86	309.87	308.1	307.87	311.04	307.08	306.54	307.79
325.8	325.87	325.73	323.46	325.58	324.06	323.68	326.37	325.53	324.5	324.26	325.04	326.13	323.99	328.4	325.24	324.88	322.18	323.84	326.03	324.64	326.35	322.33	325.58	325.42	324.36	323.92	324.76	322.54	321.86	326.2	324.5	326.21	324.28	323.03	322.74	324.39	326.06	325.44	326.39	325.07	325.68	323.93	324.14	323.49	325.31	325.68	322.64	321.42	324.07
309.83	307.56	307.02	308.53	310.37	310.15	309.81	308.13	309.98	309.21	310.66	308.64	309.17	309.01	306.59	310.42	307.26	312.17	310.13	311.63	308.58	311.53	310.19	307.92	308.65	308.51	310.09	307.83	309.2	309.22	309.97	309.5	310.82	307.74	308.15	310.58	306.71	307.66	308.76	311.41	309.5	308.4	311.43	309.32	308.6	309.78	307.62	307.44	307.98	310.35
293.97	295.51	293.4	295.64	294.22	292.57	297.61	295.56	295.68	296.48	294.55	291.54	294.58	295.92	294.82	295.53	295.56	295.3	297.48	294.77	296.57	295.32	293.32	295.39	295.69	293.79	292.98	296.42	295.86	294.08	295.61	296.74	295.44	294.69	294.87	294.48	293.98	296.09	292.9	294.51	294.27	294.4	297.71	296.68	295.99	294.1	293.31	294.34	294.71	295.44
300.69	301.63	299.49	301.33	299.41	299.98	299.02	303.11	298.99	299.04	299.91	300.45	302.12	299.88	299.46	299.05	298.02	300.68	300.81	299.19	301.95	299.23	302.24	300.32	300.08	303.81	300.85	299.74	301.82	300.57	300.78	299.1	300.98	301.38	300.15	297.46	301.46	300.3	298.55	299.68	300.1	302.11	299.41	299.6	298.16	297.02	297.76	301.41	299.24	299.37
308.44	307.22	307.08	310.4	307.07	309.89	307.72	309.78	306.65	308.85	308.61	309.6	309.92	309.44	309.91	309.24	309.52	304.73	310.19	307.74	308.39	309.87	310.09	310.05	312.39	310.7	307.74	309.31	308.74	311.83	310.88	306.08	308.52	309.24	310.23	308.58	308.96	308.19	308.96	310.24	309.22	309.12	310.36	307.87	309.99	309.86	310.48	306.56	306.15	308.71
315.78	314.87	313.44	316.76	312.44	312.77	314.95	316.06	313.12	314.47	313.86	314.28	315.3	314.81	313.29	313.52	316.66	313.75	314.44	315.93	314.13	314.02	314.1	311.5	312.25	310.51	315.28	314.45	311.85	312.13	314.37	313.36	310.93	313.38	313.08	314.14	316.57	315.82	314.56	314.54	313.9	312.82	312.61	313.67	314.88	315.81	313.03	314.55	312.84	317.13
313.33	316.31	314.53	314.41	311.43	313.01	313.81	313.37	315.9	312.9	312.82	313.31	314.26	310.63	313.59	314.53	315.5	313.33	312.1	313.15	316.66	310.61	311.75	315.01	315.14	309.83	310.47	315.49	315.77	313.5	312.92	310.11	313.28	312.42	313.3	311.68	315.22	312.95	313.05	313.8	316.6	315.7	313.84	313.67	315.45	314.72	313.16	311.75	316.34	314.26
308.31	306.22	307.33	308.85	309.05	307.26	309.23	307.5	310.36	307.4	310.3	309.34	307.71	308.41	307	307.67	307.18	309.37	307.99	309.37	307.74	308.76	309.09	314.3	309.19	309.42	306.18	309.23	307.64	307.45	310.38	309.57	308.01	309.42	308.38	308.28	311.15	307.09	307.99	308.71	307.34	310.44	310.21	304.69	308.28	308.45	307.78	310.41	310.64	308.82
315.88	315.26	313.24	315.89	312.11	314.71	314.39	315.56	314.48	312.07	315.88	316.35	314.56	313.24	315.1	314.21	312.17	312.67	314.66	315.15	315.68	314.58	316.72	312.48	315.64	315.51	312.67	315.86	314.77	318.03	315.51	315.72	316.27	313.67	314.77	316.04	313.7	316.87	314.47	315.14	315.34	314.79	315	313.08	315.3	312.99	316.48	312.72	314.07	314.83
312.78	311.2	315.04	312.86	310.33	312.3	314.35	311.96	312.27	312.22	311.82	312.51	315.2	312.67	312.19	313.04	313.33	310.68	313.7	311.12	312.4	311.91	313.93	312.09	312.94	312.2	310.48	312.39	314.83	312.68	312.45	315.17	314.01	314.03	314.1	314.04	311.37	314.91	314.35	311.11	309.86	311.85	313.72	312.25	311.17	312.05	310.95	312.57	311.91	311.1
323.71	325.56	326.02	323.17	325.34	323.03	326.45	324.8	323	325.96	324.6	324.12	327.55	325.69	323.54	324.9	325.06	325.87	326.27	325.87	324.43	326.91	325.55	325.56	327.57	326.52	324.09	322.62	325.05	326.03	323.06	324.45	325.85	325.32	325.26	324.78	325.35	323.25	328.72	324.61	326.98	324.88	323.38	325.65	326.28	324.91	325.95	327.27	322.7	326.18
308.19	307.15	308.75	308.61	308.69	308.42	307.27	308.05	307.76	307.7	308.24	310.17	307.61	308.87	308.62	308.9	307.3	310.44	305.13	309.41	311.15	308.97	308.36	309.5	307.07	308.54	309.61	309.4	306.83	309.08	308.9	308.21	310.81	307.33	311.44	308.55	307.32	309.92	308.95	310.66	309.24	309.37	309.3	307	309.04	306.05	308.51	308.09	309.01	309.12
299.47	301.92	303.08	298.24	298.51	301.41	299.8	300.72	300.12	299	300.53	300.64	299.78	302.27	300.49	298.42	300.09	299.26	301.02	300.96	303.73	300.68	301.71	299.78	301.7	300.43	299.67	301.52	299.52	301.02	298.86	297.17	302.8	299.93	300.7	299.28	299.2	299.09	298.77	299.62	300.03	298.97	300.32	299.37	300.53	301.03	300.88	299.85	300.32	299.72
301.69	302.97	304.49	299.62	302.49	303.75	301.83	299.91	303.47	302.96	301.17	303.11	301.19	301.61	302.3	302.47	300.34	301.54	301.04	302.61	302.42	302.16	302.89	302.29	304.06	301.75	301.37	303.77	302	303.47	300.96	302.98	301.59	303.99	302.13	302.51	300.44	302.51	301.5	302.47	303.15	300.4	303	304.97	302.51	301.49	301.56	301.31	305.06	303.36
312.26	313.98	315.5	316.56	313.03	312.76	314.31	313.43	313.49	313	314	314.44	311.74	314.51	316.05	314.54	314.38	315.29	312.83	315.84	312.93	314.56	313.27	314.6	313.1	313.47	311.99	314.32	314.92	314.09	314.92	314.25	313.83	317.04	314.78	312.12	314.37	312.91	313.38	313.38	312.34	312.58	315.28	315.27	309.97	312.99	315.59	313.99	311.14	316.8
319.66	319.74	318.55	317.02	317.7	318.37	319.47	320.49	322.49	318.85	317.27	318.5	318.5	318.56	316.82	319.5	316.24	315.68	321.1	319.69	319.64	321.37	320.41	318.59	319.64	318.02	320.23	318.01	319.82	317.42	320.33	317.8	318.4	319.23	319.34	318.44	318.24	318.51	319.01	320.5	321.9	316.66	316.5	320.93	316.94	319.27	320.3	318.99	319.93	318.45
312.99	312.64	313.27	313.85	315.14	314.51	313.91	313.79	313.25	313.8	314.6	312.53	313.57	315.7	311.87	314.25	315.61	315.82	311.23	316.03	314.76	313.74	313.9	315.04	314.57	312.48	314.78	310.97	315.48	314.72	312.77	315.76	315.4	311.79	315.67	315.24	312.54	313.17	314.6	311.78	314.78	315.15	315.11	313.73	312.91	313.18	314.7	309.62	313.8	314.17
297	297.16	298.54	295.88	295.95	298.1	296.56	295.51	295.22	295.85	297.04	295.54	295.96	300.46	296.01	299.35	299.08	297.93	294.18	295.97	296.63	296.15	295.1	297.42	295.52	297.52	294.96	298.71	297.03	297.99	295.4	294.4	296.71	295.51	297.65	298.42	295.92	294.63	297.37	297.06	294.73	296.83	295.73	295.6	295.51	298.34	293.78	296.54	297.57	296.82
327	323.7	326.78	323.56	325.25	324.22	326.78	324.27	323.44	324.22	324.33	326.45	326.08	327.44	325.48	324.73	323.61	326.87	324.83	324.58	322.66	325.7	324.1	325.82	324.68	324.71	325.85	326.31	327	327.95	326.46	325.91	325.84	322.9	326.14	324.76	325.89	326.47	322.22	324.45	324.94	325.7	323.27	326.61	324.64	323.99	324.21	326.26	325.51	324
307.18	304.95	305.41	305.61	307.04	302.31	305.43	306.32	304.88	306.42	305.34	303.22	305.99	304.99	308.43	306.24	304.34	307.21	303.92	304.8	307.43	303.51	303.33	305.65	304.76	305.01	305.23	306.11	303.8	306.82	304.22	304.09	306.05	307.74	304.85	305.77	304.94	303.62	306.09	309.58	306.01	307.1	303.27	305.57	305.81	303.92	307.38	305.1	306.28	308.53
299.98	304.29	300.45	301.75	303.7	304.88	302.09	303.5	305.11	304.27	302.61	303.68	302.52	304.34	303.5	302.8	301.68	300.5	304.7	303.17	304.54	302.36	304.26	304.81	304.43	304.02	306.61	302.59	303.37	303.4	303.22	303.07	301.98	303.96	307.51	303.76	305.71	304.02	303.33	303.1	302.96	301.01	302.87	304.55	304.73	303.39	303.65	302.09	304.07	302.52
316.77	314.86	315.47	315.7	314.79	316.83	312.54	315.41	314.91	313.07	316.84	313.78	314.97	314.4	314.21	315.75	315.68	315.53	316.17	316.88	317.03	314.38	316.65	316.49	313	315.25	314.99	314.74	314.73	313.2	315.87	316.91	316.37	314.53	314.71	314.46	314.61	316.17	317.41	313.4	314.88	314.38	314.91	314.57	316.29	317.16	313.97	313.56	314.81	313.96
305.2	304.72	301.2	301.65	302.72	299.04	302.87	306.08	306.79	303.33	302.76	303.44	302.86	299.67	303.36	305.14	300.61	304.07	305.39	300.69	303.7	302.97	303.64	303.72	301.13	305.51	302.12	301.62	301.7	302	302.72	305.31	303.25	302.68	299.92	302.13	302.89	300.8	301.89	302.98	304.03	305.05	303.55	304.32	305.68	300.63	302.74	302.09	300.68	304.39
320.08	317.42	318.3	319.32	318.9	319.05	318.51	317.38	318.88	316.15	319.76	319.72	318.44	316.89	320.3	317.56	319.26	317.84	316.79	319.16	318.01	317.88	320.55	319.58	317.56	317.12	319.83	316.98	316.61	317.06	319.05	315.95	319.65	318.02	317.61	318.82	319.34	315.24	314.85	319.01	320.04	319.93	319.01	316.42	320.44	318.25	318.89	318.31	317.93	319.27
305.36	304.44	304.29	302.93	303.89	303.02	305.5	304.86	306.75	304.16	305.11	305.52	305.35	305.07	305.98	306.35	306.32	302.91	304.4	306.85	304.68	303.09	305.52	305.41	304.4	302.11	304.13	303.78	304.03	304.62	305.51	304.53	305.8	302.92	304.59	306.08	303.68	304.21	304.02	305.7	303.79	303.93	305	305.1	304.73	303.03	303.58	301.65	303.59	302.21
295.64	293.66	292.45	294.72	295.11	292.6	294.37	295.57	292.78	293.67	293.82	295.52	295.71	295.51	294.82	293.89	294.54	291.9	296.74	296.61	296.08	296.04	297.96	296.29	294.64	293.76	294.66	295.23	297.64	293.21	293.08	297.16	293.93	294.73	294.41	296.78	296.29	296.23	294.27	293.12	293.38	293.5	295.65	292.34	295.61	297.41	294.51	296.18	294.61	293.76
305.75	302.02	301.88	302.98	306.8	305.02	304.89	303.79	305.4	304.2	302.38	304.05	304.95	305.71	305.6	306.21	303.2	306.2	302.59	305.27	305.16	304.08	305.39	305.6	305.26	304.77	305.89	305.18	304.34	305.56	303.83	305.26	303.39	305.15	305.53	303.82	303.79	304.6	303.3	305.62	304.22	305.18	304.6	302.99	305.13	304.27	304.55	307.2	303.78	303.92
304.25	304.94	303.55	303.11	303.01	302.98	305.91	303.92	301.97	306.22	304.41	306.14	305.44	306.19	304.82	301.8	303.77	302.74	306.71	303.27	302.56	303.43	303.76	306.38	304.47	304.8	301.38	305.29	302.38	306.54	305.38	302.52	304.18	303.84	306.35	304.37	305.01	305.3	303.06	303.64	306.53	303.49	306.54	301.94	303.64	303	302.77	303.09	305.82	303.21
317.23	314.64	316.4	315.8	314.18	316.83	315.18	315.29	315.35	315.01	313.98	316.17	315.9	315.18	317.19	316.9	314.69	316.7	315.6	316.25	316.87	316.38	316.24	318.3	313.88	315.94	316.19	315.88	317.43	315.96	315.95	316.36	315.07	318.16	314.48	315.3	315.59	314.59	315.51	315.36	315.39	314.35	314.19	314.82	315.7	318.11	316.24	314.93	315.73	316.43
305.5	303.34	307.95	304.84	306.26	302.8	305.21	304.88	304.99	305.27	303.99	304.32	304.53	305.38	304.5	304.38	308.55	307.48	307.1	304.79	304.87	306.32	307.13	305.38	305.53	304.64	305.59	306.75	306.48	304.16	304.85	303.35	302.77	304.56	306.91	306.22	305.77	305.29	306.7	306.28	305.94	303.21	304.66	304.68	307.51	304.64	304.32	304.87	305.69	305.25
311.04	311.15	313.9	312.36	311.71	312.05	312.09	311.2	311.55	311.81	311.29	309.65	312.08	311.87	311.69	312.37	312.57	310.37	312.85	313.67	311.91	312.17	310.65	310.83	312.56	315.27	311.07	309.29	311.84	314.89	312.64	313.05	313.33	313.32	313.28	312.5	313.33	310.95	314.22	309.47	313.46	312.49	313.8	312.78	314.07	313.49	310.64	310.64	312.36	312.07
317.17	313.95	315.2	313.35	314.89	315.21	315.97	315.59	314.73	315.75	313.75	313.13	314.94	315.46	314.28	314.57	314.92	314.12	316.28	313.92	316.65	315.22	311.73	312.91	312.52	315.67	314.99	313.19	315.57	315.08	315.98	313.88	315	314.2	315.53	314.94	315.63	315.59	314.86	314.48	312.31	315.2	314.23	313.3	316.29	314.75	317.24	317.81	316.53	316.11
301.35	303.6	302.95	301.25	301.58	302.19	304.43	301.47	303.07	300.94	303.63	304	302.45	302.22	302.76	301.17	303.18	301.84	301.88	301.93	301.12	302.01	300.19	303.53	300.68	303.71	302.35	302	303.93	300.23	304.1	304.43	304.31	305.02	302.25	302.24	301.48	302.09	300.72	304.32	302.27	302.11	304.64	301.35	303.23	303.65	303.04	301.92	301.17	302.24
326.38	328.24	327.63	331.64	327.53	326.69	326.44	325.54	330.77	328.3	327.12	328.34	327.32	328.04	327.64	327.06	326.53	326.9	325.05	329.14	328.54	328.81	325.82	328	325.55	329.51	328.25	328.84	328.41	326.68	327.66	326.37	327.48	328.1	330.01	328.48	327.95	325.42	329.03	327.2	327.46	330.97	328.83	326.6	327.13	329.43	329.45	327.13	329.9	327.49
315.92	317.86	316.93	318.75	318.2	315.04	317.71	316.25	315.53	316.71	315.71	317	316.76	316.25	317.38	315.78	319.57	318.28	320.14	317.25	317.52	314.79	316.6	317.74	315.85	318.39	317.87	317.88	317.24	318.9	314.48	316.34	315.48	318.31	317.78	318.91	315.87	316.38	316.51	318.59	316.48	316.56	316.64	319.59	316.59	317.76	318.27	319.27	318.47	318.78
295.7	295.49	295.54	294.86	293.86	293.21	297.16	296.09	295.59	296.28	296.23	296.63	293.68	295.29	294.9	295.4	294.68	295.28	293.86	292.99	295.67	296.91	296.73	295.43	294.24	295.04	294.11	295.41	293.33	293.26	295.67	293.64	296.43	295.83	295.75	293.83	294.56	294.68	296.23	293.97	294.25	295.55	295.94	291.41	296.16	297.15	293.15	294.44	297.32	294.19
300.25	300.96	300.76	299.21	300.97	301.03	302.47	300.22	299.13	299.37	303.08	298.59	301.69	303.24	303.51	302.1	302.69	299.81	299.77	300.76	296.52	299.34	297.76	301.47	298.16	300.53	301.07	301.19	302.59	299.6	302.04	300.11	300.69	302.41	301.78	299	300	301.75	300.1	301.49	300.2	302.15	303.48	301.77	299.19	299.47	300.51	301.03	299.72	300.23
319.97	318.96	321.98	318.65	319.72	320.56	318.72	320.24	318.2	320.64	320.14	319.97	319.25	320.79	319.07	319.57	319.77	319.03	316.7	317.68	320.29	320.63	320.17	319.12	317.9	318.43	319.26	319.15	316.22	318.85	320.56	318.82	319.13	317.78	317.77	319.21	319.19	319.34	320.47	320.98	319.53	319.44	321.09	321.18	322.33	318.77	318.53	318.86	321.77	317.78
301.46	302.04	300.74	304.05	305.03	300.5	303.63	302.85	305.87	302.61	302.14	300.92	304.9	303.39	304.82	302.7	302.99	301.82	303.58	302.59	304.23	303.84	303.37	301.25	306.35	303.7	305.06	302.52	301.43	301.41	301.66	303.48	303.48	302.22	301.88	301.92	302.28	304.75	302.73	304.2	303.3	305.28	302.36	302.58	303.02	303.35	302	303.88	302.8	303.33
324.42	324.27	323.7	321.31	322.42	324.45	322.29	325.97	324.91	323.28	323.8	323.82	321.85	326.21	323.93	325.46	323.38	326.6	326.55	323.97	326.62	327.57	322.85	324.38	323.46	324.91	324.17	325.86	325.75	323.76	326.18	326.18	323.3	327.04	323.89	325.8	324.56	325.53	323.01	326.55	323.39	326.04	327.72	325.5	324.47	322.82	323.93	323.01	325.83	325.89
302.79	302.69	302.8	301.08	299.48	301.83	302.66	303.67	303.26	304.06	304.07	304.37	302.17	304.8	303.02	305.24	302.17	303.24	299.1	302.75	302.19	301.86	299.72	302.73	302.98	303.15	301.95	301.38	302.93	300.22	302.16	300.59	301.02	308.32	300.35	305.71	300.65	303.71	304.74	302.05	302.39	301.78	303.86	301.96	303.04	303.44	304.43	301.87	302.1	301.26
303.8	303.29	300.82	304.72	304.88	305.62	302.98	305.6	300.81	303.64	301.91	305.29	305.94	302.43	303.01	301.91	300.82	304.14	302.22	305.24	303.75	302.56	304.95	304.53	303.54	303.49	302.32	302.36	302.86	302.75	302.37	303.92	305.39	303.77	305.18	300.69	304.64	302.37	302.23	303.5	305.96	303.21	303.27	301.16	302.91	304.84	302.8	305.16	304.39	303.38
310.03	311.16	311.01	312.02	310.13	310.4	310.58	311.14	311.52	309.67	311.05	308.98	309.28	309.35	310.09	310.95	310.06	311.48	311.66	309.99	310.01	309.92	311.17	308.18	312.97	312.14	311.81	312.47	312.44	310.43	308.13	311.67	311.62	311.53	310.02	310.48	313.37	309.09	309.67	310.43	309.39	310.5	309.82	309.12	313.63	310.09	309.1	308.18	309.59	309.57
307.21	308.11	308.71	307.64	306.84	308.24	307.83	308.38	307.04	308.06	306.19	307.66	308.45	306.5	305.88	309.04	305.62	309.19	305.46	306.83	307.37	307.3	306.74	305.88	308.79	307.3	310.99	303.98	307.29	304.29	308.16	306.28	308.57	306.07	307.07	306.12	308.62	307.55	305.53	306.42	307.53	308.26	308.88	307.6	307.71	307.32	308.08	307.98	305.7	307.84
302.73	303.16	304.35	300.91	302.17	301.78	302.79	302.36	303.59	303.38	304.48	303.29	303.3	301.89	302.29	303.99	301.63	301.53	304.1	301.95	303.46	302.4	303.28	302	303.33	302.09	303.08	301.92	302.86	304.72	304.77	302.62	301.98	303.64	304.8	301.44	305.02	303.37	303.72	301.18	303.45	301.15	302.58	303.57	304.01	303	300.5	301.8	301.64	302.7
315.95	318.03	316.88	318.67	316.53	314.01	316.25	318.3	317.25	318.12	319.51	318.24	317.83	316.67	315.76	316.62	314.5	317.22	318.07	318.49	316.25	317.98	314.77	315.64	315.79	317.49	318.62	318.38	314.71	318.58	316.8	316.82	315.82	316.55	315.48	318.49	315.7	318.55	317.47	316.65	313.87	317.88	316.46	314.78	316.35	316.64	316.32	316.44	318.25	316.63
319.17	320.85	318.26	316.79	317.69	320.29	319.11	318.63	319.3	319.19	322.66	319.08	320.08	318.19	319.36	319.6	321.66	319.39	320.63	319.87	319.31	319.02	317.7	319.55	319.42	318.63	321.12	317.8	321.14	322.23	321.02	318.42	317.55	320.16	319.93	321.03	320.14	321.16	319.37	320.07	319.69	319.04	317.74	317.49	318.68	320.29	317.55	321.14	318.31	320.62
307.9	310.18	306.15	308.57	306.75	304.27	307.42	306.27	307.17	305.14	306.44	307.11	307.52	308.93	306.79	307.44	306.94	308.06	307.5	305.92	307.18	308.17	304.65	308.16	305.04	306.06	306.37	307.25	306.05	307.21	307.73	307.06	306.92	306.74	308.36	306.54	303.54	307.35	307.54	303.38	307.49	306.22	305.09	307.05	304.85	306.28	304.48	305.54	307.53	305.09
306.63	304.88	306.4	305.92	306.62	308.24	303.79	305.55	307.58	304.39	305.43	306.44	301.72	303.12	304.94	307.49	304.83	302.01	308.31	302.77	304.2	302.7	306.69	305.85	306.12	303.44	306.51	306.58	303.65	303.29	303.54	306.28	304.56	304.85	304.21	302.85	306.13	303.28	305.89	307.05	303.44	304.52	305.29	303.29	302.47	304.51	306.11	304.71	304.11	306.91
319.52	319.99	316.94	321.51	319.21	323.35	319.49	321.58	321.19	320.07	319.66	321.16	319.66	318.35	319.43	318.37	318.23	320.66	319.85	319.76	318.26	316.91	318.02	316.13	320.05	320.33	317.67	319.53	319.93	319.88	320.02	316.4	319.62	318.93	317.87	319.37	319.13	320.14	320.85	318.88	318.41	321.28	317.49	318.82	319.76	317.7	318.74	317.74	319.94	319.27
292.61	295.6	295.28	295.3	292.42	295.3	294.88	296.24	295.77	295.53	296.09	294.15	295.74	296.99	298.07	295.95	294.81	294.14	294.86	296.15	294.99	294.57	295.64	294.84	297.32	293.67	295.62	294.62	294.02	296.22	295.14	296.51	294.36	293.68	294.3	294.33	295.95	297.04	295.55	294.66	293.92	297.14	294.89	295.38	295.01	296.94	293.4	294.57	294.47	293.84
316.36	318.63	319.44	315.5	319.73	316.02	320.35	319.72	317.8	317.93	318.07	317.23	318.05	318.34	319.98	317.93	317.86	316.86	319.64	317.27	318.07	318.51	319.97	319.15	318.82	318.69	318.26	319.99	316.17	317.32	316.82	318.35	319.45	317.28	320	320.17	317.11	321.34	320.94	318.55	316.11	318.98	314.95	317.06	317.54	320.84	318.99	316.55	318.89	317.01
311.14	315.22	315.58	313.07	314.61	317.11	311.45	312.96	313.65	316.5	315.18	311.07	314.06	314.09	312.21	314.69	310.37	313.74	310.64	314.48	313.26	312.65	313.61	313.2	312.09	314.05	311.73	313.41	314.57	317.52	313.92	311.1	313.31	317.31	312.14	313.52	312.85	313.07	313.97	312	310.55	315.8	311.69	313.47	315.98	313.98	314.16	310.96	310.7	311.21
306.35	304.53	306.07	305.54	304.62	304.59	304.89	303.17	303.8	306.49	307.05	305.39	306.66	305.01	305.57	305.17	303.95	306.38	305.72	304.06	305.26	305.93	308.6	304.04	305.08	306.2	306.09	305.29	305.32	304.81	306.26	305.48	307.4	306.15	306.05	306.36	305.84	305.53	304.33	302.89	305.5	303.18	305.36	307.07	303.42	306.21	304.7	306.01	303.91	305.4
293.99	292.16	293.49	291.88	291.52	291.51	293.61	295.76	291.82	292.05	291.75	293.06	292.76	293.2	295.4	296.39	295.56	292.96	297.29	294.22	296.31	294.82	294.39	295.45	293.99	294.88	296.34	296.16	294.28	293.96	292.13	292.58	294.7	290.78	294.09	295.39	295.69	295.99	296.28	294.08	295.44	295.84	294.51	294.24	295.48	295.08	294.69	295.24	291.83	294.38
317.25	318.47	318.37	315.35	319.61	319.17	316.63	318.82	316.48	319.66	319.52	320.39	319.18	316.97	318.64	316.47	318.08	319.07	315.96	319.07	316.69	314.37	316.38	318.18	319.37	317.15	320.74	319.64	315.2	317.88	315.84	318.11	321.54	318.51	320.83	314.91	318.2	317.36	318.04	319.45	317.14	319.51	318.09	317.59	314.72	317.43	316.06	316.65	317.7	317.77
317.04	315.83	315.29	314.54	315.67	317.93	315.81	316.34	316.02	317.77	317.95	318.25	315.32	316.22	316.62	316.69	317.29	315.83	314.86	319.25	316.7	317.31	317.33	318.69	316.84	315.47	316.46	315.04	316.05	315.76	316.79	316.97	316.54	316.74	317.58	316.72	317.39	316.32	317.98	317	318.5	316.65	315.76	314.95	317.57	314.57	316.91	315.03	313.82	316.54
312.94	312.16	315.76	311.94	313.13	315.75	314.15	313.99	313.82	314.5	312.89	314.61	313.65	314.36	313.64	313.49	313.66	313.83	314.75	311.32	315.87	313.01	313.85	312.98	315.3	311.49	311.38	314.08	314.07	312.71	312.55	313.08	314.41	314.54	313.76	311.18	312.51	312.08	310.92	315.82	314.68	312.38	311.35	313.73	315.25	314.29	314.12	314.36	315.5	312.06
291.94	294.85	294.69	293.31	292.25	294.19	295.71	292.88	294.8	295.31	293.35	292.66	293.07	292.59	294.34	295.3	290.58	293.4	296.16	292.58	297.28	295.09	294.84	292.56	293.01	291.89	296.07	296.8	294.83	293.21	292.1	294.26	296.25	295.12	294.71	293.82	293.4	293.86	292.54	295.51	295.53	293.22	291.96	292.61	293.35	296.34	292.67	292.34	294.78	293.11
310.19	307.88	314.6	314.22	312.19	311.98	310.7	311.25	311.24	310.67	316.11	312.86	313.45	312.3	315.44	311.37	312.33	314.2	310.46	314.43	313.87	310.61	311.91	311.02	311.4	309.44	312.34	313.39	312.37	311.09	315.28	310.91	314.65	312.92	312.17	312.79	312.12	312.14	314.2	310.49	312.48	311.98	311.06	311.4	310.17	310.11	312.02	310.87	311.4	313.95
304.54	308.68	307.94	304.78	304.84	307.56	303.93	309.24	305.24	305.54	305.64	306.77	304.17	306.29	303.64	305.74	305.21	305.97	304.83	304.7	307.2	308	306.43	308.39	306.4	307.74	307.23	303.59	303.45	305.57	306.61	304.79	307.07	304.27	305.83	307.08	304.95	301.81	305.01	304.61	305.94	303.78	305.36	304.15	306.05	304.5	306.61	302.94	306.23	307.81
302.7	304.68	303.57	301.56	301.21	301.9	302.03	300.92	300.69	302.28	303.98	303.21	302.43	302.24	301.32	305.13	303.39	303.38	302.01	303.65	304.98	300.83	303.51	301.66	302.73	302.97	303.31	300.7	303.78	302.7	303.31	303	303.93	302.25	300.03	302.94	301	302.88	302.31	298.32	300.79	300.94	304.13	301.5	302.18	303.53	302.51	300.7	303.19	300.5
301.98	300.63	301.49	300.38	300.12	300.99	302.01	302.62	302.85	301.05	301.9	301.7	302.25	302.88	303.19	303.44	305.04	300.01	302.12	300.4	301.39	303.08	303.72	299.27	301.97	302.87	304.46	303.12	304.14	305.06	303.52	300.64	304.02	302.35	302.06	301.42	300.54	300.36	302.42	303.31	304.03	303.48	304.46	302.44	302.39	303.35	302.35	302.77	302.06	302.63
315.45	318.38	316.63	316.22	318.89	315.27	316.46	317.81	316.78	316.15	317.31	315.83	315.74	314.59	317.85	317.17	316.85	316.53	316.67	317.1	317.04	317.83	315.62	315.57	315.89	318.4	314.93	316.14	317.02	317.03	319.08	317.26	315.4	317.38	318.3	316.37	317.69	318.07	316.47	316.16	319.58	315.55	316.27	315.88	317.31	318.69	315.62	316.84	318.09	317.8
304.44	306.95	303.87	307.08	307.42	304.14	307.37	307.17	310.05	306.29	305.65	307.93	308.33	307.6	305.96	308.31	305.95	306.29	307.9	306.62	306.28	307.65	306.56	307.88	304.3	306.88	307.98	308.89	305.97	306.23	308.68	306.74	305.88	306.78	305.5	303.53	304.16	308.4	305.69	306.44	305.52	308.45	308.13	306.21	305.83	305.48	306.98	303.83	308.3	306.93
315.44	316.86	315.96	316.57	315.88	314.12	316.64	315.06	316.49	315.64	315.21	316.13	315.67	313.84	315.51	313.99	315.45	315.57	315.21	316.36	315.39	318.75	315.71	316.85	316.72	316.42	314.86	317.26	317.39	316.58	316.65	317.8	316.45	317.31	314.58	316.41	316.23	318.61	315.37	317.4	316.83	315.01	315.46	317.19	316.06	315.97	315.56	316.28	317.12	316.07
307.94	307.63	308.05	307.74	306.85	308.41	308.63	311.19	308.93	308.43	306.46	307	310.87	311.88	308.08	306.84	307.91	309.96	306.5	307.16	308.6	311.39	310.43	308	308.27	306.71	307.32	307.55	306.89	310.98	308.76	306.42	310.94	308.58	305.82	311.05	309	307.29	306.83	305.72	309.66	311.77	308.04	306.41	309.13	308.05	306.69	310.37	310.19	308.59
300.93	300.54	300.62	297.28	300.49	300.47	299.38	299.73	299.48	299.41	300.94	299.4	299.93	301.11	301.33	301.93	298.97	301.37	300.58	303.36	301.33	301.8	299.94	298.07	298.82	298.69	300.74	301.71	299.01	299.13	299.79	299.38	297.45	302.83	301.56	300.22	298.37	300.86	300.69	298.44	302.93	301.4	300.78	301.71	297.98	302.22	302.69	298.94	299.76	302.37
307.95	305.37	306.71	306.35	303.03	302.73	302.34	304.27	306.98	306.25	304.94	306.79	307.68	301.22	304.71	304.73	304.9	304.36	304.73	302.1	304.73	304.57	303.32	303.95	304.06	302.24	306.21	304.31	302.96	307.22	303.77	303.78	307.45	302.63	302.81	306.61	306.58	304.36	302.71	306.72	305.55	306.96	304.02	304.08	307.71	305.49	304.98	305.64	302.22	303.93
316.18	316.32	316.24	317.48	315.47	314.35	316.79	316.95	315.86	316.66	316.22	317.91	315.51	318.57	315.2	316.92	317.42	316.61	315.16	317.44	317.49	318.48	317.59	319.39	317.42	316.33	314.89	317.96	315.48	315.06	314.36	317.94	320.03	316.54	316.36	315.82	316.52	316.69	318.58	315.23	318.98	315.67	316.02	315.86	315.88	318.96	316.95	316.44	317.01	315.4
304.28	306.35	304.12	304.37	303.4	304.66	306.57	303.78	304.19	305.85	306.64	308.08	304.69	305.85	303.24	303.74	303.67	301.72	305.46	303.6	302.99	306.65	305.68	302.59	305.84	304.19	304.44	304.92	303.14	302.63	305.32	304.81	305.52	302.02	305.49	306.22	303.81	306.23	304.95	306.38	303.32	303.5	300.97	304.24	306.13	304	306.53	304.62	305.8	302.51
300.98	302.7	297.48	300.97	302.59	303.96	300.93	302.28	301.61	302.57	298.86	299.15	302.06	300	302.02	303.03	303.24	301.37	302.78	301.54	300.52	300.27	302.06	299.9	302.07	301.83	302.44	297.31	302.27	299.19	301.07	300.19	297.38	301.25	300.36	301.19	299.8	304.15	302.43	299.09	298.82	300.76	304.14	300.94	299.99	300.67	302.14	300.42	300.79	303.03
293.26	295.5	292.73	292.58	294.99	296.56	295.55	292.3	293.58	292.38	295.2	293.68	290.82	296.71	293.41	294.99	294.98	292.06	292.94	292.19	295.3	293.91	293.38	295.02	292.17	294.48	291.31	294.25	294.1	292.82	294.14	291.58	294.45	296.79	296.74	296.86	294.37	293.39	295.43	292.64	292.51	295.14	294.46	292.5	292.93	289.47	294.8	296.01	292.71	294.21
306.07	304.17	303.28	301.46	306.68	305.43	304.82	302.59	306.56	305.27	303.1	304.01	305.58	303.89	302.01	301.89	306.46	301.34	302.89	304.01	301.2	303.87	303.21	304.3	302.92	303.79	304.3	303.33	302.29	304.27	306	302.23	305.46	304.29	302.21	304.03	303.47	305.5	304.5	301.99	303.89	303.67	303.21	305.02	303.18	304.64	305.78	301.69	302.76	303.11
326.89	325.8	326.77	325.02	326.48	326.49	327.04	327.07	326.95	328.6	324.85	324.97	326.93	327.07	325.22	326.38	328.67	328.16	326.33	325.95	327.43	326.34	327.53	327.71	327.64	326.36	326.23	325.72	327.21	328.16	329.25	325.22	325.47	326.11	325.57	325.53	326.34	327.4	326.82	326.66	327.01	324.19	326.64	326.31	327.49	326.82	328.79	326.83	325.17	327.07
294.55	296.68	296.05	295.67	295.07	294.03	294.84	295.31	294.3	294.44	294.24	294.63	293.5	296.96	292.7	295.6	295.5	294.37	294.57	294.85	296.8	296.16	294.3	296.27	294.54	294.19	296.62	294.64	295.65	295.5	295.77	293.38	296.71	293.76	294.8	294.5	294.06	294.98	292.86	293.78	297.63	296.02	293.21	298.09	295.02	294.69	298.14	293.97	294.19	295.99
316.23	312.51	312.69	312.27	311.81	315.39	313.84	311.96	313.31	313.29	314.72	312.55	311.95	312.06	315.84	312.48	311.16	313.03	311.37	312.09	314.16	311.71	312.59	312.74	311.2	313.85	310.59	314.62	311.34	311.07	313.4	312.62	313.24	311.15	314.48	314.49	312.9	313.1	314.63	313.87	313.25	312.75	312.21	314.45	312.83	314.08	314.55	312.52	312.74	313.67
314.67	310.17	316.52	313.99	313.64	315.12	316.12	313.32	315.8	317.72	313.19	315.02	315.43	316.61	316.27	314.88	316.56	314.77	313.28	316.44	315.86	311.62	312.57	314.65	315.75	315.72	315.59	313.57	314.79	312.32	313.78	315.1	314.81	316.52	314.33	313.15	312.95	314.42	314.51	314.88	316.09	315.36	315.46	316.69	315.57	314.21	316.68	316.9	317.93	315.54
304.68	306.59	305.85	304.22	304.66	304.42	306.18	305.19	304.46	303.25	302.1	303.46	302.93	303.64	303.16	305.43	303.99	303.19	304.92	302.93	306.86	305.51	304.29	303.67	305.52	305.78	307.22	305.33	302.87	305.15	303.42	306.02	303.6	306.81	304.34	305.17	305.72	299.74	304.87	305.58	304.56	303.5	305.63	304.71	302.62	303.17	302.97	306.96	307.23	306.09
311.74	310.24	306.14	307.44	308.71	308.96	308.87	310.27	308.3	309.7	307.62	309.11	309.89	311.75	309.08	308.88	308.55	309.74	307.09	309.19	310.73	306.85	311.17	308.69	311.07	311.4	310.23	310.48	310.13	308.85	308.42	311.03	309.75	309.05	308.57	308.11	308.19	308.3	305.61	308.4	309.74	310.78	307.04	309.43	308.68	308.75	307.13	307.59	309.76	305.6
328.19	325.71	330.97	327.13	328.76	327.71	330.15	327.26	329.72	327.7	331.07	329.65	330.91	328.02	326.55	328.27	328.78	330.24	332.46	327.71	326.71	330.83	330.54	328.21	327.63	329.65	329.37	328.87	331.87	324.74	328.37	328.38	327.95	327.92	328.23	329.24	330.82	326.97	327.68	328.77	329.04	331.09	329.14	329.6	330.06	329.08	329.64	329.3	328.52	325.14
320.01	318.22	319.97	319.07	316.94	318.45	316.31	319.83	316.04	320.81	317.85	318.37	319.27	319	321.1	319.68	318.17	319.32	319.24	319.82	317.58	319.13	317.87	318.9	317.64	318.92	316.57	319.33	318.47	317.26	318.72	319.11	319.1	321.04	320.75	317.34	316.53	320.36	320.39	319.84	319.63	319.05	318.53	319.87	318.46	321.5	319.6	318.77	316.95	318.08
319.56	317.56	315.82	316.22	316.65	315.76	314.84	317.4	317.57	318.14	315.75	317.86	316.47	316.28	317.89	315.24	316.96	318.52	319.2	317.81	318.38	317.72	315.4	317.7	318.76	315.76	320.13	317.65	318.82	314.92	318.27	315.04	319.4	315.82	319.4	319.53	319.92	315.8	316.15	316.53	316.17	317.04	319.54	317.89	318.51	319.37	316.6	318.24	316.3	316.79
306.72	308.6	308.31	309.6	311.04	307.58	306.61	306.51	312.42	308.7	309.8	309.19	308.65	309.74	309.03	310.6	309.29	307	310.04	310.09	310.1	308.45	310.51	309.12	309.95	309.01	310.51	310.42	306.47	307.86	308.78	308.27	307.15	306.95	306.19	307.98	309.98	308.4	308.98	308.47	310.42	308.28	307.61	307.42	309.75	310.1	308.29	310.92	307.86	307.45
290.2	291.55	296.35	294.14	294.23	295.41	295.16	292.94	296.92	292.52	294.78	294.18	293.53	293.33	295.38	293.4	292.72	296.3	295.64	293.83	295.12	295.6	295.52	292.63	293.87	294.42	295.42	292.71	292.27	295.42	295.3	294.49	295.52	292.16	293.45	295.53	296.73	294.03	296.43	294.63	292.35	294.12	290.84	291.88	293.21	293.14	295.5	295.91	296.87	291.65
311.15	309.13	305.82	310.24	308.44	307.45	310.71	308.06	310.57	307.87	311.24	307.22	309.75	309.63	309.9	309.8	308.63	310.82	308.44	307.97	308.68	307.57	309.51	307.74	309.53	309.85	308	308.69	311.04	308.49	309.26	307.74	310.52	308.7	309.09	308.76	307.98	305.7	308.08	307.84	307.7	310.09	310.53	307.61	308.67	310.45	309.73	309.71	309.48	311.04
304.54	306.23	307.46	306.84	305.77	306.45	304.61	308.84	306.75	303.16	306.29	303.11	306.35	306.73	304.24	305.3	305.21	307.45	308.32	305.72	305.54	307.41	305.28	305.78	305.06	306.03	306.71	306.43	305.55	306.72	305.82	305.48	306.57	306.48	304.39	304.24	306.15	306.57	304.74	306.74	304.86	306.11	306.02	305.88	305.79	304.03	304.26	305.8	305.08	305.18
316.65	314.71	316.27	313.19	311.4	314.6	313.32	316.96	315.18	312.46	313.96	316.46	316.77	314.67	313.93	314.35	316.49	315.32	313.42	316.7	315.32	313.71	315.32	318.27	313.38	315.6	314.24	314.72	311.81	318.27	313.52	316.37	315.28	316.18	313.39	316.53	316.1	313.44	316.18	315.74	314.11	315.9	313.75	314.22	317.08	315.95	314.76	314.56	313.74	316
306.09	305.59	301.79	302.31	302.96	306.7	305.56	304.54	302.7	303.05	303.11	302.76	304.3	305.05	302.46	304.82	303.05	305.6	303.23	303.44	304.79	303.88	301.35	302.67	304.92	302.47	304.77	303.44	305.19	303.97	304.99	299.62	304.21	304.91	303.06	303.79	305.66	302.65	307.24	301.73	302.12	302.28	302.88	301.79	301.04	301.4	303.05	302	304.34	304.02
293.46	296.1	295.03	294.06	294.06	297.25	294.52	294.51	296.9	294.59	294.8	294.47	297.92	297.78	295.25	293.15	291.15	296.28	296.62	293.97	295.18	293.43	292.96	292.79	297.87	294.39	295.9	296.22	296.87	294.5	296.23	296.25	294.09	294.8	295.75	294.8	296.01	294.01	293.97	294.78	293.91	296	295.76	296.21	293.06	297.35	295.62	296.5	296.48	294.91
312.61	313.89	315.28	314.56	311.22	316.35	312.56	312.13	315.46	311.79	311.52	312.82	312.91	313.72	315.86	312.5	313.45	312.33	312.26	312.98	315.07	315.58	313.02	312.82	314.59	314.11	314.19	311.55	313.85	312.74	312.23	312.94	314.52	314.47	314.08	314.94	314.52	316.36	312.14	311.95	310.68	313.55	316.41	314.76	313	313.54	314.83	314.7	313.81	313.03
329.64	329.25	330.12	327.37	329.17	330.49	326.55	327.36	329.8	329.15	328.87	328.66	328.35	329.93	328.78	329.54	329.99	327.61	327.22	327.15	330.74	329.03	328.45	325.52	325.48	330.59	330.39	330.44	328.85	325.8	328.28	328.49	327.88	329.37	327.15	328.92	329.61	329.65	327.52	327.41	329.17	326.39	329.7	329.72	328.86	327.59	328.06	329.08	329.52	328.09
299.92	301.06	300.62	300.51	297.96	300.35	298.97	299.36	299.71	300.05	299.74	299.63	302.61	300.67	298.15	300.04	298.15	298.77	297.73	302.27	302.49	301.55	301.45	298.18	301.77	299.85	299.52	302.02	298.65	300.03	300.41	300.07	301.24	301.69	300.8	301.82	300.82	297.44	300.91	299.02	298.84	300.26	296.8	298.23	302.56	301.39	301	300.76	301.04	298.97
306.35	306.83	307.14	304.13	307.46	305.08	304.22	304.45	307.25	304.5	306.13	303.95	306.25	306.2	305.96	304.51	305.66	304.46	306.16	306.68	302.89	307.32	304.63	304.24	307.65	306.17	306.54	304.86	305.3	308.08	305.33	305	305.43	305.05	305.8	304.99	306.87	304.74	304.24	305.65	306.08	306.29	305.71	306.25	303.74	305.83	306.8	305.65	304.73	305.66
302.18	302.47	306.16	305.63	301.71	304.72	305.32	302.94	301.77	306.63	303.18	303	304.05	303.05	304.03	304.45	304.01	304	303.01	305.11	302.99	303.34	303.83	303.45	306.42	304.59	303.04	301.82	302.74	304.76	304.4	304.07	305.1	303.96	304.1	303.23	305.11	301.94	303.47	306.71	306.09	303.27	304.5	302.63	304.29	302.07	305.65	304.8	303.26	305.14
305.07	306.42	303.42	307.49	307.5	305.45	306.92	302.35	307.1	306.94	307.93	304.59	307.24	305.08	305.89	304.93	303.54	305.51	306.45	305.22	305.68	306.62	306.49	306.42	305.65	305.78	307.72	305.77	304.1	308.32	308.03	306.23	308.95	306.18	305.94	305.12	307.69	306.74	305.62	308.18	305.94	303.48	304.05	303.68	305.43	307.6	307.34	306.61	305.4	303.75
308.08	306.53	305.92	307.52	305.14	305.76	305.79	305.1	305.34	307.55	307.78	306.09	308.24	302.44	306.14	306.14	306.25	306.26	306.84	304.71	303.74	307.88	304.47	304.78	306.15	305.73	306.48	304.46	304.94	305.24	306.38	304.88	304.49	306.74	305.75	305.72	305	306.95	306.53	307.11	304.62	305.62	307.02	308.16	306.21	306.94	308.16	307.8	305.73	307.87
310.01	315.82	312.63	310.54	311.82	313.97	311.48	315.32	313.14	313.16	312.15	311.78	312.71	315.07	315.23	312.13	311.68	311.84	314.62	314.46	316.44	314.65	312.82	311.52	312.35	315.3	314.44	311.68	312.81	313.34	313.26	314.14	312.43	312.37	313.82	313.71	311.71	313.93	314.6	313.11	315.66	311.52	315.23	313.65	315.63	312.18	313.86	312.01	315.54	314.02
302.27	303.91	303.61	305.14	304.52	301.21	303.5	303.48	302.13	301.21	300.17	305.07	301.09	303.54	303.94	304.57	303.35	302.86	303.09	304.39	303.89	300.36	304.3	300.71	304.01	304.86	305.41	300.74	304.16	302.41	303.16	303.88	304.41	306.75	302.06	302.5	302.31	305.72	304.89	303.1	305.14	304.89	304.43	303.54	304.04	303.09	302.34	301.8	301.82	301.85
313.09	316.51	316.45	314.75	317.53	315.76	315.52	315.22	315.44	315.68	316.21	316.88	312.14	315.62	313.85	312.51	315.66	316.2	315.84	316.59	313.42	314.71	309.95	317.02	314.16	314.7	314.1	312.1	312.63	315.56	313.33	315.18	314.53	315.62	314.08	316.2	314.3	315.52	314.75	316.67	312.98	314.46	315.88	314.83	315.64	313.16	314.37	316.69	317.1	315.37
306.15	302.82	304.94	303.12	304.59	306.18	307.38	303.64	306.32	304.74	306.79	304.9	304.26	304.32	308.2	304.51	305.62	301.69	306.28	303.64	306.85	303.61	304.67	308.3	308.56	304.1	303.45	306.14	304.67	304.56	305.88	304.87	306.28	304.19	306.34	305.69	303.46	307.11	305.43	307.77	307.6	304.04	301.87	303.77	303.99	306.55	304.55	303.31	303.44	302.44
313.4	309.46	311.85	308.92	313.8	312.85	311.64	309.82	312.83	311.28	312.57	311.49	313.74	310.09	311.36	312.62	309.62	310.56	313.45	307.56	311.48	309.34	312.91	310.01	311.92	313.59	310.23	315.32	312.09	309.27	310.96	309.47	308.9	312.13	309.6	311.92	313.69	311.76	313.16	311.19	309.42	311.04	311.85	308	310	311.73	312.22	311.34	309.37	310.75
308.45	310.37	308.56	310	309.43	307.74	308.2	309.95	307.05	306.65	304.53	310.18	308.72	309.05	308.93	309.4	307.31	312.18	308.19	308.19	307.42	307.51	307.3	307.99	307.01	310.08	306.76	308.52	307.36	306.49	309.02	306.82	308.62	310.29	307.97	306.79	309.07	310.01	308.58	309.07	309.73	306.82	306.62	310.35	308.34	309.12	307.82	309.08	309.17	308.3
312.56	315.73	315.06	316.62	314.38	316.14	317.91	314.26	315.58	317.46	315.47	318.45	316.15	314.48	317.86	314.53	317.07	318.73	317.75	313.56	315.82	314.54	314.98	315.19	316.31	317.8	316.66	316.84	316.71	315.16	317.77	314.14	316.58	316.42	314.37	315.24	315.85	313.94	314.79	315.91	315.19	315.67	312.59	317.82	313.05	315.93	317.32	317.47	313.97	317.1
309.79	310.15	308.49	306.36	306.93	308.06	311.51	308.54	309.07	312.98	308.96	307.86	310.68	309.25	309.81	309.48	309.61	310.04	307.94	310.59	307.48	310.28	309.77	310.7	309.05	311.54	309.73	308.35	310.76	309.87	310.17	309.68	312.37	307.69	312.22	308.24	310.27	309.54	315.08	310.45	309.22	308.84	310.15	311.52	311.74	309.02	311.38	310.56	309.34	311.29
293.73	292.62	293.23	295.8	292.83	294.74	297.89	294.55	294.93	292.68	296.74	293.8	295.04	294.62	292.5	293.65	294.95	291.82	293.14	293.9	292.19	295.05	295.2	294.39	292.84	291.16	295.12	295.89	292.31	293.9	295.35	293.71	292.45	295.34	293.69	294.54	294.38	294.44	293.3	293.54	292.46	297.44	292.85	293.39	293.73	291.82	291.66	295.04	293.14	293.12
307.5	306.75	306.97	305.99	307.41	307.98	306.4	307.17	306.75	307.59	307.01	306.39	307.71	308.87	306.25	308.35	308.24	306.44	309.46	308.53	306.28	305.61	306.42	308.97	307.08	308.87	308.58	307.94	306.7	307.18	306.8	305.88	305.18	307.13	304.06	306.24	304.96	306.02	305.92	308.91	306.15	309.01	307.98	308.27	307.39	307.08	306.98	309.87	307.18	307.61
318.98	320.94	316.64	318.45	319.4	317.91	318.74	318.37	318.84	320.78	317.96	316.87	316.73	318.85	318.03	319.33	317.61	317.42	319.07	320.71	320.42	318.18	318.58	318.17	320.9	319.5	316.06	317.77	318.95	319.72	321.27	319.64	317.26	317.34	319.81	317.59	317.65	317.38	318.52	317.47	319.2	319.46	318.5	318.98	318.51	317.26	319.56	316.67	318.32	318.06
303.02	300.75	303.22	300.86	303.49	304.92	303.88	302.08	304.3	301.72	299.95	302.65	304.68	304.73	301.65	306.74	304.95	303.28	302.21	300.65	305.59	301.18	302.65	301.4	305.78	303.86	301.52	303.82	301.84	301.96	303.05	302.3	302.54	303.81	302.23	303.47	304.01	304.29	303.96	302.86	304.61	299.53	304.36	305.82	303.95	303.19	305.7	302.69	302.53	302.34
294.48	296.72	293.34	294.56	294.75	293.88	294.49	295.44	294.9	294.38	295.57	295.15	293.5	291.96	294.38	293.69	294.78	294.81	292.11	294.33	295.02	294.86	292.44	295.77	295.74	293.69	292.87	293.03	294.42	292.51	292.49	294.93	295.36	293.95	295.24	294.09	293.14	296.02	294.7	293.7	294.34	295.41	293.23	292.77	296.05	296.21	296.6	292.93	292.73	293.8
298.69	297.97	297.6	301.23	300.15	300.59	303.12	303.37	304.06	299.72	302.94	300.02	298.27	299.78	303.29	300.72	303.01	302.26	303.48	299.09	303.52	301.9	301.72	299.84	302.62	301.5	300.55	299	297.08	300.52	300.98	301.85	300.27	300.6	301.1	299.6	301.66	298.44	301.48	302.16	299.81	302.77	303.29	301.68	301.84	299.83	301.23	300.53	302.72	298.92
321.92	316.43	315.81	318.56	320.21	317.68	318.61	318.38	319.69	317.85	317.58	320.6	319.29	320.21	316.25	320.6	316.66	317.93	317.43	319.88	317.76	315.16	316.45	317.62	318.07	319.39	318.3	317.31	316.33	317.59	317.09	315.79	317.63	317.74	319.68	318.01	318.76	318.32	317.58	317.07	318.16	316.22	319.45	318.76	318.7	321.81	318.87	317.11	318.15	319.08
314.98	312.53	315.21	311.95	315.5	312.64	313.86	316.52	315.14	313.73	313.61	316.52	312.56	315.69	313.6	314.66	314.66	314.23	314.68	316.56	312.27	313.85	313.04	312.54	313.79	313.47	315.07	313.11	314.28	316.74	314.66	313.49	313.06	313.48	315.22	314.14	312.08	312.54	314.61	314.06	310.9	314.28	313.96	314.05	314.54	312.85	312.33	313.5	312.21	311.93
302.6	305.66	303.69	304.91	303.5	301.12	306.11	301.35	302.91	302.72	303.49	303.6	302.64	302.67	301.72	303.66	305.63	304.13	305.06	301.55	302.8	304.15	302.79	302.24	303.41	301.46	303.25	304.8	301.8	300.71	301.48	304.01	303.29	304.29	303.9	303.44	300.61	302.06	304.83	301.67	301.97	303.85	300.16	302.95	302.05	301.6	306.21	302.8	303.34	303.01
328.19	327.17	325.8	327.37	327.58	322.93	326.11	324.76	324.21	323.7	323.88	325.04	324.37	324.15	325.64	326.34	324.2	326.93	324.49	326.08	323.08	327.02	326.54	326.48	322.61	326.88	327.41	322.73	325.03	325.89	325.59	325.77	327.33	322.91	325.51	324.94	327.68	324.48	322.71	325.49	325.85	326.09	324.4	325.03	326.26	325.84	327.14	325.34	325.59	324.92
300.91	299.73	298.73	301.73	301.87	301.07	298.67	302.82	299.81	300.41	300.12	299.59	300.01	299.24	298.25	298.81	299.27	300.37	299.11	296.18	299.9	298.08	302.26	298.23	301.04	301.46	301.57	299.09	303.37	299.07	299.6	301	301.57	300.01	298.04	300.19	303.05	297.38	300.31	297.43	301.84	302.6	299.81	299.85	301.92	298.88	302.41	299.4	301.5	299.58
294.96	294.3	294.25	296.61	294.05	298.19	293.66	295.06	296.16	294.63	293.35	295.86	295.36	292.69	293.2	293.14	294.9	293.36	294.11	296.05	294.25	295.89	295.13	294.19	294.95	297.31	293.64	292.9	295	294.6	296.04	295.77	295.25	297.4	295.05	296.16	293.8	293.78	295.6	293.29	294.11	294.75	295.39	294.73	294.23	298.07	295.42	293.29	295.71	296.4
326.08	327.06	324.27	327.78	325.16	325.51	326.31	326.47	325.65	324.88	326.08	324.98	326.5	323.6	324.41	327.38	325.71	325.04	323.64	326.74	325.92	323.3	324.82	326.81	322.98	325.14	324.04	325.88	325.97	324.2	323.98	327.41	326.32	322.32	324.79	324.81	322.43	323.38	324.79	325.32	322.5	324.34	322.66	325.88	327.94	327.52	325.77	326.36	324.92	322.55
305.12	303.8	303.59	302.9	303.45	305.9	303.97	306.18	302.47	304.37	304.26	305.35	306.1	304.77	303.11	303.61	305.33	303.22	303.66	303.03	305.39	305.09	303.92	305.06	302.51	305.58	302.71	304.87	304.99	303.28	302.98	305.64	304.43	303.87	304.77	303.86	301.34	307.7	304.96	304.47	302.29	302.48	302.53	304.95	302.38	303.11	305.89	304.64	303.33	306.19
301.98	301.4	302.32	303.65	301.6	302.69	302.46	303.18	302.67	301.9	301.97	300.86	302.39	302.83	301.16	302.31	302.56	302.59	303.56	302.73	302.57	302.43	302.27	304.12	301.18	302.5	300.2	301.08	300.66	302.27	301.97	302.17	300.94	301.48	299.99	301.93	303.04	302.25	302.05	300.87	303.27	302.42	302.1	303.84	302.03	301.24	302.08	302.59	304.16	302.91
302.86	303.69	304.2	303.98	303.09	304.17	302.74	301.85	302.51	303.71	303.24	302.41	304.52	302.47	303.81	303.25	303.52	299.32	302.2	303.53	301.69	303.53	303.52	302.1	304.17	302.37	304.66	302.9	303.83	305.37	304.68	306.21	301.19	303.97	302.05	301.78	304.91	300.35	303.08	302.51	304.91	303.39	301.94	302.27	303.19	301.65	304.04	302.19	305.07	305.13
313.64	312.93	313.2	314.58	315.44	312.1	316.06	313.51	314.72	312.17	316.22	313.95	312.72	315.96	316	312.27	310.81	310.36	312.2	312.94	313.15	313.19	315.33	313.8	314.83	312.59	312.08	313.93	311.1	312.45	311.44	313.72	311.91	313.9	310.56	314.04	314.55	314.01	314.02	314.7	313.81	314.3	309.66	312.9	313.25	309.3	315.46	312.75	313.35	313.23
315.68	315.61	314.02	313.21	312.79	317.38	310.94	314.4	313.32	314.72	314.78	316.68	313.76	312.99	315.35	314.77	315.62	315.42	317.03	315.56	314.52	313.9	312.91	317.2	315.14	315	315.55	315.87	315.68	313.88	312.89	314.12	313.85	315.38	315.75	315.29	313.18	312.79	313.16	315.08	314.68	317.08	313.37	316.42	315.92	315.83	316.11	313.44	313.2	314.52
298.53	294.18	296.08	295.83	293.67	293.98	293.74	296.26	294.81	296.3	292.85	294.41	293.76	293.01	295.58	296.37	295.64	293.89	293.74	297.04	293.75	296.7	294.95	296.44	297.18	295.68	295.86	295.59	296.17	294.65	293.72	294.93	296.05	294.64	292.69	295.43	295.45	296.26	294.09	292.94	296.92	293.64	296.48	294.62	295.13	295.83	294.4	295.04	295.67	297.32
308.01	309.05	305.3	307.55	306.03	305.62	304.97	305.73	308.09	307.69	309.13	308.77	308.37	307.46	307.48	305.68	305.72	310.73	306.73	305.32	306.01	306.4	307.12	305.35	308.02	307.03	306.65	308.48	307.24	303.59	307.43	307.29	306.88	304.25	305.65	305.79	307.34	307.47	306.84	308.41	306.88	306.3	304.54	306.01	303.72	308.86	306.29	306.08	309.78	303.89
299.97	298.81	300.21	300.96	299.77	299.18	298.15	298.85	298.76	301.6	302.04	296.22	298.94	301.11	299.56	300.04	300	301.9	300.36	300.65	300.76	301.25	301.59	298.27	300.6	299.86	301.09	300.77	300	300.38	300.4	297.72	296.95	300.68	299.11	298.51	300.22	301.64	299.3	299.19	301.35	297.15	300.44	298.51	301.89	299.09	300.1	298.36	299.11	301.94
319.45	316.59	316.9	315.66	317.86	316.09	319.79	316.6	315.68	317.5	318.56	317.88	316.92	316.51	319.52	317.33	318.17	317.39	317.92	318.65	317.61	316.88	314.08	316.66	317.82	316.3	316.2	316.67	316.34	315.91	318.15	318.25	319.93	319.03	315.31	315.96	320.42	316.28	317.43	317.9	320.41	318.63	315.27	318.37	316.66	318.63	319.17	318.44	318.16	318.66
305.85	301.69	302.51	303.99	304.01	305.42	301.75	302.36	302.17	301.24	303.56	301.72	301.79	303.98	303.34	303.16	305.52	305.4	303.02	304.76	301.25	302.56	301.69	303.34	301.42	302.06	303.04	301.3	302.95	302.37	299.83	302.35	303.39	303.52	303.04	300.73	302.73	301.49	299.95	301.16	304.39	304.05	301.48	306.69	304.48	303.31	302.1	303.29	305.37	301.71
299.12	301.09	298.29	298.68	302.17	299.6	301.22	301.08	297.24	298.91	297.75	298.36	297.8	297.2	297.95	300.74	301.52	301.25	300.61	298.02	298.8	299.62	302.66	300.83	301.17	299.96	301.26	300.57	301.43	302.22	300.35	301.2	298.15	302.05	299.03	299.33	298.86	299.47	297.41	300.55	301.13	298.88	299.09	295.79	300.29	299.63	300.53	304	302.97	300.14
307.67	305.4	306.34	305.99	308.92	306.22	307.76	307.07	303.37	305.94	306.25	307.54	306.65	306.53	306.78	308.58	306.56	304.1	304.1	305.64	307.84	304.6	304.72	307.42	305.66	303.18	305.44	305.96	305.87	304.93	305.52	307.58	306.25	304.36	306.04	309.01	305.35	305.96	306.88	306.76	306.38	306.67	305.28	306.55	305.73	304.66	305.59	306.58	307.1	306.47
313.25	311.73	312.33	311.14	314.73	311.86	313.4	313.48	310.42	311.97	310.78	311.36	311.05	314.44	313.14	313.86	314.21	311.68	311.97	312.66	314.61	312.63	311.79	313.9	311.69	312.37	312.78	312.25	310.61	313.85	310.51	315.05	313.46	310.17	314.1	315.93	311.08	313.25	311.84	313.81	310.5	312	310.56	311.93	312.35	314.24	312.68	311.92	312.46	313.19
312.78	311.9	312.9	312.87	313.02	314.82	314.29	311.98	313.38	312.96	313.54	308.84	310.17	312.66	313.81	311.52	312.27	313.06	310.24	313.6	310.88	314	311.23	314.71	311.27	311.14	312.48	313.72	312.66	314.35	314.24	312.25	309.75	311.33	310.26	309.59	312.86	311.12	314.5	313.41	314.19	312.81	313.18	313.53	313.29	311.27	313.59	315.52	314.08	313.98
307.08	309.77	306.68	307.53	308.11	307.08	308.14	307.64	310.56	306.01	306.57	310.95	308.39	308.97	306.39	307.25	308.84	307.29	308.69	308.05	307.05	309.43	307.43	310.36	308.73	308.46	307.35	306.43	304.06	305.59	307.91	308.51	309.61	309.78	306.16	306.25	307.02	308.22	305.55	305.36	308.4	305.18	306.34	306.39	305.32	307.63	307.99	310.05	308.12	310.49
298.27	299.5	299.42	300.17	299.72	300.54	299.75	300.64	299.26	301.14	301.47	299.21	300.26	302.12	302.91	300.97	299.55	301.03	297.85	298.73	299.07	297.43	299.45	300.06	300.9	301.82	299.91	300.44	299.92	298.47	301.56	300.67	300.63	302.17	301.1	301.6	303.34	302.92	301.05	299.62	303.28	298.71	301.17	301.49	298.97	299.58	300.25	300.96	302.08	300.34
319.81	320.14	317.99	317.54	316.79	316.42	315.64	315.73	317.33	316.05	314.17	316.99	318.8	316.1	318.24	319.23	315.25	316.54	316.56	317.65	317.87	315.41	318.18	317.55	319.6	319.72	315.23	317.28	319.73	317.86	314.42	318.05	319.24	315.44	316.74	315.05	318.13	317.49	318.68	318.72	316.99	317.03	318.08	318.07	317.66	317.33	316.33	315.85	314.7	318.84
309.23	305.95	306.62	306.75	306.41	307.5	306.76	307.44	308.52	305.7	306.82	308.02	306.12	306.03	305.64	306.08	303.46	305.34	305.56	305.01	306.06	307.79	307.36	307.08	308.02	305.54	308.27	304.4	308.12	305.57	309.44	306.94	306.64	306.89	306.74	307.17	307.1	308.43	308.55	305.04	304.79	304.64	304.64	306.31	307.07	306.77	305.99	305.76	306.76	306.09
316.83	315.02	315.78	314.44	316.33	315.1	314.84	312.8	316.41	313.08	315.89	315.29	317.45	312.88	314.81	315.64	314.92	315.19	315.98	314.32	315.71	313.34	313.86	314.27	314.7	312.86	312.88	313.85	316.56	315.81	316.22	314.66	314.17	314.28	314.49	314.5	314.47	313.9	313.33	317.86	314.4	314.12	316.29	314.77	316.54	316.07	315.34	312.99	314.93	315.33
317.96	318.03	317.36	316.78	316.84	316.65	320.74	318.24	318.34	317.07	317.28	315.27	319.65	316.63	320.29	316.76	315.38	318.85	319.15	317.01	320.13	320.44	314.82	319.25	320.95	317.91	317.01	317.62	317.43	316.61	316.91	317.28	317.55	318.45	317.13	318.7	320.13	318.79	318.43	317.45	317.2	317.46	318.17	317.16	318.16	317.84	318.85	316.43	317.13	316.54
315.86	313.51	316.68	312.97	314.97	316.94	316.99	316.88	315.26	315.76	313.55	315.13	314.48	315.26	316.21	316.06	315.02	316.67	315.32	314.43	314.1	313.43	315.08	313.74	316.08	314.31	317.52	313.19	315.92	315.81	317.03	315.71	314.29	314.24	315.31	315.08	313.93	313.31	316.31	317.25	314.12	315.83	313.94	313.57	314.49	317.29	313.2	315.03	314.03	314.09
300.13	300.46	301.07	297.95	302.09	302.02	299.03	303.86	301.48	301.48	298.88	298.07	298.71	298.36	300.93	301.08	299.93	298.93	300.22	302.09	300	302.82	302.33	299.57	300.38	298.72	298.38	301.13	296.07	298.61	300.48	300.41	295.64	299.82	303.61	298.84	302.1	300.15	299.03	299.67	299.76	300.83	298.37	298.64	296.2	299.2	302.13	300.86	298.65	302.7
326.25	328.67	328.87	326.81	328.18	327.65	327.87	327.9	326.41	327.66	327.41	329.6	326.93	327.83	327.39	330.54	328.81	326.18	325.48	325.48	326.91	328.22	328.26	328.56	328.32	328.53	329.98	328.72	326.87	330.29	326.65	331.12	327.79	327.32	329.07	327.9	327.71	327.43	328.13	327.22	325.1	328.8	325.87	327.51	327.65	328.3	327.75	329.38	329.06	328.85
306.42	308.22	306.95	306.14	309.64	305.92	308.05	309.74	305.59	308.57	305.5	306.45	305.75	306.31	304.9	305.48	308.08	306.28	307.44	306.92	310.22	307.37	308.58	306.74	306.56	306.69	306.81	308.93	305.81	305.42	307.05	307.73	309.12	307.49	306.64	307.5	306.96	307.11	307.23	307.94	308.37	307.65	307.51	305.82	310.35	308.58	306.9	308.3	307.77	306.7
303.72	304.04	303.29	304.8	302.66	303.13	304.54	305.03	305.11	303.13	304.99	303.99	305.36	304.72	305.41	305.36	305.02	304.52	304.51	306.51	306.39	303.27	305.46	307.62	304.26	305.96	302.82	303.48	302.16	302.21	304.11	304.33	305.86	304.66	305.78	306.37	305.01	302.16	305.87	305.63	302.94	304.41	305.08	306.38	305.41	304.31	304.33	302.83	304.88	301.83
314.65	313	315.02	314.49	311.21	314.08	312.61	313.89	314.86	314.43	314.94	315	313.66	315.28	313.76	315	313.63	313.87	313.3	315.51	312.56	314.24	314.32	313.5	314.18	312.44	315.1	312.4	314.73	313.12	315	316.48	316.41	312.45	313.52	314.31	313.57	312.88	314.43	311.45	314.82	312.89	313.43	313.65	314.57	312.65	313.52	314.38	311.85	313.04
318.01	316.28	320.07	318.2	320.93	319.04	320.78	319.07	320.99	318.31	316.91	318.62	319.48	319.15	317.17	319.58	318.98	318.96	318.95	320.21	318.42	320.57	317.14	317.94	317.76	320.87	316.83	315.06	320.39	319.91	320.45	321.21	318.36	318.54	319.4	318.9	317.18	318.95	319.4	319.33	319.5	320.04	318.73	320.78	320.12	319.98	320.84	319.18	320.76	317.75
325.9	326.21	326.94	327.15	326.24	327.87	329.93	327.25	327.03	325.81	327.44	325.94	327.95	327.38	328.14	328.69	328.42	327.48	326.58	329.28	328.73	325.55	328.95	326.07	326.96	327.86	329.05	329.68	325.84	325.8	328.63	329.62	328.13	329.16	325.35	326.54	327.44	328.59	326.79	327.86	327.81	327.61	328.5	328.62	325.86	329.62	327.26	327.52	329.32	329.12
328.87	326.49	327.33	325.37	327.13	327.6	328.66	326.68	328.54	326.75	327.65	325.81	323.92	326.12	327.82	327.72	329.5	325.32	326.38	325.57	328.08	322.93	326.99	326.73	325.9	325.67	328.98	325.77	326.38	327.83	328.13	329.92	328.46	325.19	326.62	327.96	324.22	325.23	328.7	325.29	325.91	326.11	326.23	323.94	326.62	329.14	326.15	326.89	328.64	326.88
326.39	326.91	328.52	328.79	329.84	327.65	330.16	327.65	326.45	326.11	326.16	328.14	326.84	330.34	323.96	327.62	326.88	328.44	327.48	328	327.15	325.75	326.85	327.88	329.14	325.62	326.88	326.95	326.99	329.57	329.91	330.14	324.48	323.84	327.44	328.44	326.81	329.57	327.27	327.58	328.45	327.51	327.78	329.38	325.94	329.02	327.93	330.41	327.44	330.31
305.06	303.84	306.82	303.89	304.23	305.9	302.89	306.51	306.57	305.56	304.37	303.85	306.5	305.78	306.14	302.55	304.02	305.26	305.23	305.27	305.21	305.28	306.67	305.24	304.22	305.12	304.63	302.97	304.92	307.35	304.98	303.86	306.56	304.17	302.55	304.64	304.27	306.37	307.11	305.39	305.28	304.06	305.38	303.68	304.73	305.64	305.39	304.92	306.09	304.6
312.25	310.8	307.22	311.29	310.35	310.05	310.33	310.04	308.64	312.56	309.81	309.57	307.8	309.35	308.12	310.12	311.02	310.67	310.49	310.15	310.57	308.58	308.22	313.8	310.34	310.3	308.94	310.52	309.94	309.55	311.05	306.15	311.57	308.1	309.99	311.92	309.41	309.67	312.88	311.51	308.77	309.33	306.54	308.44	309.17	308.07	309.65	309	309.73	310.99
302.66	304.8	305.35	306.19	302.98	304.2	304.13	304.09	304.49	303.8	303.33	302.92	303.51	305.44	303.05	302.82	303.19	305.21	303.89	303.47	304.11	304.66	306.23	305.1	303.6	304.56	302.04	304.34	305.59	303.64	304.12	303.82	302.96	303.17	304.08	304.35	306.76	304.3	304.64	305.56	303.99	305.51	302.84	303.9	304.74	304.96	304.12	303.26	302.19	304.19
316.09	312.24	315.72	315.29	310.92	314.06	316.35	316.27	317.12	314.97	315.81	311.46	314.49	315.37	316.54	315.11	313.45	314.02	315.98	313.29	313.44	312.46	316.21	311.89	312.72	315.53	314.76	314.97	313.89	314.62	315.55	313.24	316.62	318.15	313.15	312.5	316.53	314.62	312.86	316.32	313.45	314.79	314.76	314.63	316.37	316.78	314.55	314.54	315.2	313.89
310.04	309.03	309.91	308.21	309.81	307.91	308.59	308.5	307.82	308.89	310.29	307.15	306.72	308.47	307.17	308.56	310.07	309.61	309.9	308.71	309.51	309.83	309.64	308.95	308.79	307.44	307.53	307.87	308.18	307.42	309.23	309.48	307.62	309.69	310.18	309.2	307.3	309.8	308.11	307.42	308.77	307.57	307.46	308.36	306.97	308.34	310.93	308.86	309.43	306.97
303.03	303.21	301.33	304.34	303.62	302.88	303.06	303.8	300.33	302.28	304.74	304.71	301.13	301.67	303.67	302.39	302.03	301.28	304.22	304.75	303.15	303.83	301.74	304.92	304.66	304.34	303.73	305.16	303.21	305.99	302.84	304.74	302.17	303.87	302.85	302.89	304.8	303.8	303.17	304.19	302.92	301.01	303.35	302.05	302.41	304.3	301.24	304.66	306.06	301.27
312.1	309.54	306.61	307.58	306.83	310.5	310.21	311.7	307.37	307.56	309.56	308.28	308.96	309.21	309.02	307.5	308.46	309.16	308.3	308.86	310.03	309.28	310.81	310.1	308.95	308.59	310.99	309.09	308.17	305.85	310.79	309.19	307.84	309.13	309.07	308.26	309.3	309.23	310.92	308.26	309.62	310.35	310.44	308.63	306.68	308.05	308.96	307.96	305.62	308.43
297.39	295.68	295.37	296.11	297.36	296.68	296.18	300.22	298.27	296.52	297.88	295.26	296.56	295	296.71	293.8	295.76	297.77	297.63	297.64	296.45	297.16	297.85	295.31	295.66	295.91	295.01	295.92	296.8	297.68	297.96	296.57	295.84	296.68	295.13	297.06	299.09	296.7	297.16	296.5	296.8	299.44	296.84	298.14	297.11	295.87	296.16	299	297.42	298.88
329.88	328.51	328.04	328.15	329.61	329.64	329.89	326.41	328.85	327.34	327.01	329.24	329.2	327.96	326.79	329.85	330.82	329.68	329.75	328.27	327.61	327.8	328.96	328.66	330.25	328.84	326.83	327.92	328.68	328.94	326.74	329.04	325.39	328.85	330.38	329.73	327.44	327.56	330.36	325.17	328.61	327.35	326.75	330.33	327.84	329.09	328.06	327.56	327.76	328.93
296.41	292.29	294.92	295.71	295.46	295.24	292.79	295.44	292.88	294.92	296.3	295.68	293.89	294.98	294.73	296.62	296.03	292.43	294.2	295.92	296.7	296.14	294.38	292.3	293.78	296.84	294.97	290.93	295.64	298.15	294.38	295.34	293.07	292.39	294.2	295.29	294.87	295.14	295.71	295.16	295.43	295.44	292.43	294.82	295.04	295.22	292.72	293.73	293.8	294.45
304.71	303.66	303.45	305.17	304.62	308	305.48	304.94	308.21	304.83	306.05	304.11	303.69	304.97	305.05	304.12	304.08	304.74	302.81	304.16	305.79	306.39	306.92	303.14	304.18	303.7	305.33	302.15	301.99	305.06	304.67	304.66	306.51	307.07	304.66	304.93	304.7	305.53	303.97	305.15	303.32	305.71	306.59	306.74	304.3	304.73	304.45	302.7	304.02	306.49
306.37	307.98	306.4	306.47	305.9	307.43	307.82	306.69	307.81	306.33	305.39	307.6	306.34	306.34	307.35	308.07	307.13	306.83	308.35	308.96	308.58	307.55	306.37	306.15	309.36	308.61	306.95	308.89	306.99	307.16	308.29	304.72	308.76	307.6	308.72	308.73	309.2	307.95	307.94	307.48	307.98	307.9	307.64	307.56	308.36	306.09	307.36	307.67	307.31	304.97
316.53	318.03	314.4	315.45	313.36	314.46	312.63	315.99	312.59	312.93	312.66	312.42	315.92	314.79	313.88	313.83	315.37	314.08	314.89	311.18	315.4	314.09	313.55	314.13	314.34	314.06	314.35	313.1	316.33	313.68	312.51	314.66	312.11	315.73	312.13	314.94	314.91	313.07	315.57	314.84	310.42	313.97	312.87	311.35	313.99	315.46	313.47	312.47	313.4	313.17
300.38	300.89	303.81	302.37	301.82	303	300.49	303.11	301.68	299.86	298.01	300.66	300.38	300.27	301.68	300.56	302.36	298.74	302.22	300.61	302.46	302.21	303.59	300.87	300.48	301.88	302.02	301.06	298.37	305.05	303.98	299.85	301.62	301.44	298.51	302.77	302.57	300.68	300.05	298.4	301.39	301.22	301.65	301.48	301.39	299.25	301	299.91	302.53	299.52
306.23	303.6	305.03	304.2	304.51	305.48	301.3	303.1	304.64	303.18	304.82	305.43	305.18	303.67	305.21	303.43	301.84	300.48	305.33	302.86	302.99	302.9	304.32	301.8	303.38	303.86	304.08	303.27	302.58	304.04	305.27	303.75	301.51	303.78	303.14	305.47	304.26	303.43	304.48	302.46	304.7	302.43	306.51	302.9	302.75	303.59	304.01	303.5	305.14	306.6
313.86	313.98	314.57	315.18	314.97	313.49	313.79	312.27	312.25	313.87	312.09	315.11	313.98	312.77	315.07	314.79	313.59	314.61	315.25	312.07	311.58	315.14	312.72	315.24	314.4	314.38	310.75	316.66	311.28	312.97	316.56	313.72	314.48	313.86	312.92	313.54	315.73	315.32	314.9	314.96	312.52	314.9	314.79	314.68	313.35	313.13	314.39	314.29	313.84	313.4
302.74	301.68	300.26	304.38	303.06	304.23	302.46	301.88	303.19	300.48	302.5	304.45	300.53	303.57	304.43	303.17	301.15	304.48	301.18	301.91	301.25	300.5	303.2	299.91	302.37	301.14	302.28	301.71	301.94	300.8	302.96	303.46	301.97	303.08	304.53	305.19	304.03	301.95	302.76	303.31	304.06	303.98	302.21	302.92	305.51	302.21	303.74	303.14	303.6	302.84
326.19	326.01	325.05	324.71	327.69	325.18	324.63	322.82	324.78	325.04	326.24	323.06	326.1	325.87	324.92	324.85	323.54	324.85	326.29	322.74	323.58	324.88	324.48	324.89	324.77	328.06	326.22	324.47	326.58	328.66	326.81	324.67	323.99	326.4	326.56	321.31	325.02	323.84	325.21	325.6	324.73	323.76	325.9	324.78	323.49	324.43	325.62	322.37	325.94	324.84
302.14	301.03	303.45	302.12	304.97	302.5	303.92	302.66	302.13	303.64	302.46	302.86	303.41	303.28	304.73	305.22	304.04	305.18	304.52	302.45	303.3	302.76	301.47	303.08	303.91	304.45	303.85	302.69	303.56	301.43	303.18	302.88	303.48	303.1	302.97	304	300.66	302.16	303.76	304.55	303.11	304.02	304.3	303.83	303	301.63	302.89	301.42	304.85	304.96
317.1	316.23	317.78	317.71	319.08	317.04	319.28	317.86	313.64	318.88	319.34	317.46	317.07	321.08	321.75	316.07	319.88	319.79	317.49	317.81	320.21	319.47	317.23	318.21	319.06	320.14	318.21	315.78	317.18	317.67	317.73	318.09	319.48	315.76	318.21	316.92	320.11	318.36	317.17	317.82	316.26	319.69	319.53	317.13	316.9	316.15	319.05	320.16	316.42	318.19
316.31	319.17	317.86	318.1	314.88	316.85	319.54	317.98	318.3	317.9	315.87	320.55	317.44	319.63	319.43	319.05	320.95	317.51	320.3	318.06	318.47	316.3	317.08	319.2	318.03	316.73	317.49	315.85	318.16	319.19	319.93	318.94	317.51	318.22	316.87	318.36	316.96	320.37	317.44	319.01	317.76	316.77	318.43	319.8	319.08	316.97	317.65	316.64	317.49	318.19
309.55	308.37	308.27	308.94	310.3	309.33	305.51	308.58	306.95	309.99	309.98	308.83	307.08	307.57	308.85	305.92	307.84	307.17	309.24	305.82	310.24	307.86	309.71	307.28	310.19	309.5	309.34	308.77	308.45	310.42	307.35	307.58	308.79	307.95	311.79	306.31	309.08	308.51	308.35	308.94	306.41	308.01	307.75	308.92	306.73	304.48	306.1	307.99	309.47	307.5
327.55	327.33	327.04	325.8	328.15	328.36	326.88	329.31	328.15	328.53	327.06	324.68	326.43	329.58	329.56	325.56	329.67	325.83	327.78	327.09	328.47	328.39	326.98	327.69	328.13	327.25	327.51	327.75	327.17	328.4	328.99	326.79	327.43	326.53	327.66	328.63	328.91	327.76	327.27	328.69	328.22	328.68	326.15	326.73	328.66	329.8	324.24	325.76	328.49	326.75
311.42	311.22	312.76	311.32	313.43	313.01	312.71	311.13	308.44	310.44	312.16	311.25	309.5	308.93	312.69	311.56	310.35	310.81	310.47	310.62	311.51	309.34	311.49	309.03	313.34	313.59	311.47	312.14	308.95	311.06	309.54	314.86	309.1	312.88	310.86	308.62	309.3	312.9	310.96	310.64	310.57	309.77	315.02	309.33	309.73	312.08	309.26	309.48	311.5	310.26
294.66	294.18	294.91	293.98	291.67	293.39	291.91	296.61	292.59	294.06	293.17	294.31	293.89	293.8	291.08	292.13	293.44	293.49	294.21	291.55	295.45	295.7	296.19	294.31	296.31	294.17	294.78	295.67	293.84	293.45	295.4	293.61	293.05	294.49	295.31	294.32	292.53	291.52	296.24	295.29	293.45	297.34	295.8	293.11	295.3	296.94	294.5	293.47	294.88	292.16
318.08	312.63	315.26	314.56	314.55	313.52	312.87	314.08	312.52	316.05	313.57	315.3	314.26	316.92	313.65	313.38	315.4	312.32	314.81	314.2	312.72	315.81	314.84	312.74	314.65	314.5	315.25	315.98	313.19	311.94	314.34	314.67	316.25	314.05	314.26	313.69	314.7	312.94	313.1	314.51	313.81	312.79	314.4	314.99	314.5	314.42	316.04	313.4	314.92	316.1
304.21	304.38	301.35	303.58	304.59	302.75	303.25	303.25	304.05	304.37	303.89	305.99	303.97	302.97	303.74	302.57	303.96	302.26	301.65	301.9	306.38	305.39	301.63	302.26	303.25	302.59	305.3	306.36	302.53	303.84	302.5	305.5	305.72	305.28	305.42	306.04	305.32	302.48	302.7	304.83	302.47	303.02	303.22	301.43	303.84	305.34	303.2	305.62	304.27	300.34
326.49	324.18	322.75	324.81	324.35	325.29	325.97	325.73	323.24	324.06	326.52	326.67	325.25	324.84	327.11	324.24	326.74	325.24	321.79	325.36	324.21	326.68	328.61	326.28	324.76	328.24	323.96	326.43	322.69	324.09	325.31	323.63	323.22	325.57	325.69	325.34	325.93	324.05	326.68	326.19	325.84	326.04	328.68	324.08	325.18	324.21	323.64	325.8	324.03	325.35
315.48	315.28	316.67	315.07	314.93	316.11	317.55	314.29	313.91	316.12	313.78	313.91	316.6	314.77	314.77	315.01	312.98	315.39	316.47	315.39	315.23	317.88	314.2	315.47	313.35	314.24	312.81	314.03	314.73	315.76	316.44	314.97	313.19	315.9	314.32	314.05	315.28	313.38	314.11	316.83	313.48	317.98	314.88	312.67	314.1	311.24	312.91	315.03	314.52	314.61
301.03	297.86	300.85	299.59	298.67	297.64	299.13	300.46	299.05	299.68	299.37	302.26	298.93	302.16	300.6	300.72	298.35	297.72	300.1	298.37	297.88	298.91	302.38	299.58	296.81	299.41	298.97	300.46	299.75	299.2	297.37	301.03	299.85	300.96	300.54	298.51	299.38	299.68	299.85	298.7	301.23	300.99	301.81	303.2	301.64	301.33	301.04	300.08	301.4	298.49
316.34	314.25	313.44	314.97	314.19	315.77	312.16	315.06	313.45	313.49	313.04	314.28	313.96	315.02	312.45	316.99	314.82	315.1	314.18	314.05	311.91	314.1	315.48	315.2	311.81	312.84	313.26	313.71	313.56	314.46	312.32	314.05	312.79	312.33	311.84	316.68	311.44	313.54	314.76	313.17	315.2	312.93	313.72	311.97	315.6	312.53	315.9	315.5	311.37	316.56
302.91	302.99	303.94	300.74	301.36	305.89	300.77	304.37	302.2	302.49	301.52	302.18	305.63	302.38	301.39	300.25	302.47	302.21	301.66	304.57	304.07	303.85	301.42	301.24	301.96	299.72	303.07	301.66	302.78	302.02	304.3	303.46	302.15	302.4	303.8	301.04	304.88	303.34	301.64	303.96	302.99	303.43	302.35	303.86	300.51	301.54	304.51	305.15	302.56	302.31
314.48	315.69	315.08	313.91	314.9	311.22	315.23	311.96	314.18	313.95	314.59	314.04	313.97	312.91	314.55	311.86	313.29	315.92	315.93	312.96	315.32	315.7	313.24	314.79	313.89	313.29	311.93	314.7	313.23	314.5	315.04	313.49	313.33	314.11	313.91	313.44	313.56	312.77	314.28	313.29	314.87	309.03	314.46	313.23	312.66	311.15	314.32	313.63	314.94	313.25
294.22	295.27	293.98	294.2	296.1	292.96	292.29	294.31	292.14	295.04	294.94	294.08	294.17	295.76	294.48	295.68	296.11	296.09	293.62	291.81	294.86	295.47	292.45	294.91	293.17	292.59	293.05	291.87	292.62	292.86	294.35	295.53	295.35	292.77	295.25	292.02	294.62	293.94	293.07	294.1	294.43	293.32	294.38	294.71	293.89	291.51	293.02	297.17	293.46	294.35
314.91	316.82	316.29	313.02	315.84	313.63	317.16	315.6	314.07	314.43	316.23	316.21	317.13	315.12	313.22	313.99	315.66	313.79	315.79	315.85	311.36	315.02	317.07	314.97	312.73	316.7	315.59	315.9	314.49	317.24	315.08	316.06	313.59	314.85	317.61	316.39	314.97	316.39	314.63	311.02	313.78	313.48	314.83	315.69	312.97	316.42	314.31	315.69	315.02	315.93
301.59	299.81	300.03	302.18	300.71	303.49	303.68	303.76	301.74	302.73	301.8	302.6	301.18	300.83	297.8	302.24	300.68	300.19	300.35	299.05	302.84	301.59	303.79	300.98	300.51	297.04	301.92	301.24	300.92	299	300.48	301.47	299.69	301.73	299.93	303.33	299.88	301.28	300.98	301.02	300.92	302.48	299.41	301.86	302.43	303.05	298.21	301.38	301.36	301.25
311.38	313.36	312.56	311.91	312.08	312.38	315.03	312.56	309.96	313.82	312.85	312.69	311.03	312.73	311.43	311.9	313.93	312.39	313.36	313.63	312.34	312.65	311.82	313.06	311.58	314.21	311.42	312.81	313.15	313.04	311.31	313.47	311.62	314.54	311.26	313.44	314.03	313.58	311.29	313.39	311.27	311.06	310.46	316.57	313.14	311.64	313.63	312.17	313.3	311.73
300.68	300.27	299.53	300.95	299.3	300.68	300.08	299.57	300.07	301.36	298.79	299.83	299.59	300.81	300.84	300.08	298.66	303.9	297.05	300.02	301.12	302.1	299.42	300.35	298.01	301.75	300.03	300.88	299.45	299	299.62	299.64	298.93	300.8	300.2	298.38	300.78	298.84	297.07	299.67	299.56	301.56	300.6	302.15	300.97	299.61	298.95	301.28	304.02	299.99
300.34	299.75	300.95	298.82	299.76	302.88	301.32	301.93	299.7	299.56	299.82	301.85	300.43	300.34	299.65	302.1	299.63	299.55	298.38	304.19	298	300.65	297.06	299.2	301.52	302.22	298.84	299.6	298.77	301.77	301.77	300.77	299.83	299.92	299.16	301.58	302.02	302.95	300.74	301.6	299.54	299.29	302.21	298.1	300.35	299.27	300.57	300.18	297.38	300.33
304.63	305.42	304.13	303.25	302.14	306.84	304.45	304.01	304.57	304.25	304.03	302.95	305.57	304.81	303.55	303.51	304.42	305.17	303.16	304.96	304.29	303.77	305.22	303.77	304.6	306.22	305.66	305.49	303.03	305.76	302.05	305.59	304.34	306.66	305.24	302.66	304.21	302.08	305.38	301.06	305.29	305.46	302.29	304.46	302.44	304.89	302.89	306.09	304.21	306.13
315.1	314.26	316.09	314.88	317.84	315.45	312.3	314.19	315.46	313.28	316.63	316.25	315.84	315.99	316.11	316.19	315.94	317.01	315.45	315.95	313.42	314.35	312.81	316.33	314.05	313.71	312.69	316.32	315.91	314.44	313.05	315.74	314.91	314.81	315.05	313.79	313.48	315.13	315.09	315.59	312.79	315.26	315.83	315.47	316.28	314.5	316.28	314.74	312.99	316.04
306.88	308.47	305.95	306.11	305.27	305.9	305.69	304.85	306.77	306.7	303.84	306.51	307.36	304.63	304.12	307.21	307.04	308	304.99	306.89	306.21	305.42	304.97	307.62	307.18	306.48	306.56	306.73	305.67	306.34	305.74	306.2	308.02	308.33	308.72	305.87	306.02	305.4	308.76	307.88	306.75	306.94	305.89	305.69	306.87	305.76	306.52	306.67	305.09	303.91
308.43	306.3	304.37	305.43	307.82	305.06	305.07	304.86	304.49	305.34	304.27	302.88	306.61	303.43	307.27	303.4	304.6	305.11	307.06	305.43	304.02	306.93	304	304.08	304.37	303.29	305.63	305.03	306.57	303.67	304.73	303.21	305.08	306.29	303.26	305.94	303.25	304.96	305.39	304.54	305.85	305.99	303.77	303.05	305.66	303.82	304.85	306.12	304.82	306.48
314.22	314.46	316.14	314.99	311.05	314.42	315.68	314.49	315.97	314.96	313.12	315.22	316.42	315.96	315.37	317.47	313.02	315.11	313.21	314.74	316.23	315.28	314.67	312.81	315.36	318.78	311.06	312.75	314.1	316.43	314.79	316.17	312.99	313.08	314.81	315.15	315.5	314.76	316.79	315.85	314.51	315.73	314.97	317.8	316.9	313.75	313.58	314.55	316.25	313.69
300.86	300.82	300.17	299.16	297.97	301.35	300.06	300.81	300.54	300.12	301.56	299.54	298.17	301.33	299.91	298.5	299.56	302.68	300.3	301.01	299.73	299.08	298.05	302.99	301.1	299.35	299.2	298.67	299.92	300.25	299.85	300.19	299.39	299.03	300.05	300.93	298.33	299.48	299.73	299.28	299.16	300.49	298.76	300.49	300.92	299.52	300.61	300.54	300.32	301.81
313.83	316.45	315.14	314.67	314.39	313.69	315.13	315.27	316.01	313.31	315.28	315.18	312.56	315.96	316.96	313.25	315.6	314.26	315.8	316.29	316.45	316.11	314.81	316.03	315.29	315.07	316.99	314.73	314.34	315.49	315.13	314.39	315.39	315.2	314.25	315.66	313.86	314.03	313.99	316.35	315.07	313.14	314.07	313.72	315.28	314.09	312.95	314.13	315.19	312.73
327.24	326.28	325.44	326.88	325.97	326.49	328.53	326.04	328.47	327.86	330.07	325.7	328.05	326.93	328.27	325.7	327.95	326.76	325.63	325.74	327.79	327.44	327.82	326.22	328.21	326.89	330.75	329.54	325.65	326.3	327.6	324.75	327.73	327.25	326.77	328.15	326.62	326.13	326.81	327.74	328.06	327.61	326.62	326.02	323.32	329.07	325.87	326.15	329.56	326.08
325.78	327.6	325.94	327.82	329.27	329.25	327.63	330.08	328.51	329.97	326.28	326.21	327.17	330.9	325.31	328.5	325.41	326.51	327.43	328.46	328.49	326.34	327.81	325.4	327.72	329.59	328.56	326.68	326.69	322.21	327.94	327.6	328.1	330.33	327.13	328.32	323.93	327.6	324.91	326.55	326.91	327.46	326.02	328.04	328.46	327.35	325.84	326.38	326.41	328.32
301.79	302.05	300.6	301.8	301.19	301.23	299.88	302.83	301.57	302.12	299.63	301.65	302.25	299.54	300.66	301.15	300.91	299.04	300.62	301.06	300.44	300.46	300.54	301.11	299.85	303.67	302.42	301.69	300.73	299.58	301.45	300.02	297.34	299.37	298.92	300.78	300.91	300.89	300.21	300.94	301.23	299.57	302.42	300.93	301.64	300.22	298.66	298.63	301.95	299.3
305.69	303.82	302.84	304.3	303.41	305.61	305.22	305.58	302.45	300.32	302.55	305.69	305.1	301.61	305.18	303.15	301.49	300.68	302.17	304.12	303.4	304.26	303.35	302.18	305.14	304.59	303.16	302.13	303.98	303.23	303.99	304.18	304.66	302.79	302.8	304.06	304.85	306.52	302.13	303.13	302.76	304.11	304.57	303.78	302.45	304.29	304.95	302.4	303.84	305.16
303.56	303.73	301.21	303.74	303.34	301.64	300.93	303.19	301.56	303.15	303.72	302.29	301.25	299.18	301.98	301.91	304.74	303.65	303.55	301.38	301.72	304.16	301.17	303.22	303.09	305.7	302.36	303.8	302.03	306.24	302.82	301.14	303.89	306.17	303.36	301.66	304.42	302.76	301.62	300.71	303.28	301.4	303.5	301.9	302.35	304.08	303.32	300.86	302.76	303.17
325.28	323.42	327.03	325.94	325.92	327.99	327.3	327.47	324.86	326.8	326.86	327.87	326.05	326.73	325.8	326.21	325.27	326.05	327.24	326.87	327.98	324.36	325	324.01	325.75	323.54	326.15	326.58	327.45	325.97	325.77	324.53	324.37	327.16	327.58	325.87	329.32	324.66	328.05	328.86	325.69	327.96	327.8	324.45	326.21	328.36	327.13	328.39	326.81	326.94
313.79	313.22	313.45	314.37	311.4	310.29	315.96	311.11	315.48	311.63	315.5	311.7	311.46	313.82	311.17	313.2	314.77	315.38	314.71	312.6	315.11	312.97	315.82	314.86	312.08	316.36	314.63	314.87	313.96	313.61	314.39	311.48	314.49	312.25	316.41	314.93	312.87	315.17	312.72	312.22	312.33	314.7	315.1	315.5	314.49	311.81	312.42	314.39	315.64	314.14
316.22	316.29	319.33	316.66	317.46	318.14	314.12	316.87	315.66	315.99	315.97	314.88	318.05	316.6	317.3	318.03	318	317.59	313.28	315.9	315.76	315.66	315.5	316.32	316.74	317.87	318.89	315.39	315.62	317.21	319.32	314.7	316.27	315.97	314.28	314.72	315.19	318.6	318.92	315.92	316.07	316.78	318.03	318.04	316.44	316.28	316.42	315.13	317.38	320.05
304.96	303.29	305.06	305.52	304.74	303.96	303.79	305.6	302.09	303.82	305.62	302.03	304.78	302.76	303.94	304.52	302.74	304.81	304.85	304.17	303.9	306.01	302.82	302.66	303.65	305	304.59	306.77	306	308.06	303.93	304.19	306.14	302.94	303.74	308.77	305.31	304.04	305.72	303.3	304.66	306.46	304.39	306.02	304.97	305.54	303.19	303.27	303.91	303.12
317.99	316.59	317.81	316.63	318.42	317.81	316.9	316.43	316.45	317.61	319.25	316.6	318.98	319.63	316.34	318	317.14	317.88	318.48	315.13	317.23	315.6	318.15	319.75	317.71	317.94	316.1	316.49	316.39	317.96	318.29	318.4	318.19	318.58	317.81	317.99	317.04	317.19	317.09	315.21	315.76	316.41	317.92	317.71	317.84	318.73	315.28	316.43	317.92	318.96
313.48	314.75	314.99	313.96	311.31	312.92	314.9	312.76	312.56	313.88	314.07	313.87	313.34	314.6	312.89	313.07	315.65	315.33	313.7	312.28	312.14	311.43	313.51	314.43	312.46	311.3	313.07	314.01	313.2	309.75	312.33	313.67	311.52	313.64	315	314.09	311.67	313.27	312.93	313.1	314.31	313.77	314.56	311.24	311.92	311.73	312.55	313.29	314.79	312.85
308.08	310.42	306.17	309.27	307.63	310.67	305.17	307.67	306.5	308.49	307.5	308.15	307.11	307.61	306.49	307.94	307.44	308.34	309.83	307.81	309.7	306.72	309.33	306.83	307.8	308.03	308.2	308.63	309.89	308.54	308.39	308.15	310	311.62	311.06	308.06	309.57	307.94	309.24	305.54	307.65	306.24	308.25	309.88	309.77	310.37	308.47	307.43	308.84	306.26
307.06	307.91	304.44	305.82	307.67	304.7	308.31	304.59	304.36	304.42	305.99	308.09	306.61	307.05	307.45	305.35	305.87	305.37	306.08	304.45	306.69	304.7	306.26	307.98	303.62	306.16	306.71	308.2	306.24	305.77	305.18	306.43	305.78	304.84	305.92	302.62	307.51	306.16	305.63	307.9	305.99	305.41	306.33	306.66	305.06	305.82	307.26	307.06	307.65	305.65
315.79	312.15	315.79	314.71	315.86	312.71	314.79	313.26	313.39	313.93	311.27	314.94	315.49	313.72	314.3	314.99	317.68	314.92	315.31	314.24	314.68	314.64	312.77	314.35	314.28	314.15	316.51	315.98	313.16	314.9	311.73	314.61	314.22	310.54	314.51	314.46	315.17	315.72	312.01	314.62	313.75	316.16	315.4	313.75	315.18	314.14	313.64	315.17	316.52	317
317.04	315.8	314.55	318.12	318.44	318.63	317.53	316.34	318.77	316.49	318.48	318.48	317.49	317.97	318.97	318.25	321.88	319.02	321.3	316.83	318.26	316.94	316.26	319.12	317.59	318.2	317.77	317.1	319.83	319.53	318.58	318.78	318.5	319.16	318.3	318.19	321.05	320.01	317.16	317.65	320.65	320.52	316.65	317.62	320.49	318.33	315.43	319.43	318.48	317.65
297.23	293.43	296.97	292.82	294.66	294.04	295.51	296.4	295.36	295.52	293.47	297.29	296.18	295.63	295.06	293.77	298.3	296.12	295.59	294.9	296.07	295.88	294.21	299.43	294.75	297.29	291.88	295.39	295.66	293.21	291.36	295.33	295.56	294.27	295.5	295.49	295.32	294.66	297.24	294.18	295.65	297.81	294.59	294.4	295.94	296.24	295.19	293.75	296.99	293.87
317.53	319.46	316.76	318.94	319.54	320.75	317.19	319.32	316.77	318.88	318.91	316.76	314.34	319.88	316.42	318.64	317.33	317.4	320.24	318.11	317.9	315.13	316.85	319.83	319.56	318.05	317.69	318.25	319.76	318.35	320.51	318.93	320.05	317.13	317.37	316.73	317.77	321.24	319.7	318.21	317.59	317.81	319.01	317.78	319.32	319.31	317.5	317.69	320.33	318.91
314.92	313.52	313.4	313.28	314.76	316.64	314.22	316.03	314.12	312.46	314.64	311.51	313.25	311.65	313.84	312.75	313.3	313.22	312.86	315.37	314.46	312.99	313.83	312	314.09	315.09	313.19	315.25	310.32	313.6	316.19	313.01	313.87	314.09	315.84	313.99	312.72	313.51	313.02	313.48	313.89	315.47	315.55	314.12	313.39	314.89	314.24	312.89	311.48	313.98
301.05	301.42	299.08	299.34	299.15	299.6	300.63	298.32	300.67	299.52	303.41	299.13	300.21	303.71	300.45	299.4	298.4	299.99	298.28	300.01	300.7	299.73	300.06	301.79	299.96	297.54	301.74	297.65	300.52	302.49	301.04	296.77	300.22	301.93	297.69	299.37	300.62	298.32	298.84	299.06	299.5	303	300.73	299.26	297.86	302.32	297.86	299.13	299.58	300.08
299.94	298.69	298.66	302.23	300.71	300.16	300.48	299.82	300.46	302.49	301.6	302.09	300.19	298.59	299.83	300.03	300.77	301.32	302.79	299.85	299.44	301.25	299.54	299.24	301.18	299.46	299.29	298.69	300.27	302.05	299.82	300.92	301.37	299.5	301.78	299.63	299.04	300.24	302.09	298.76	299.67	300.63	302.7	302.35	298.97	301.12	296.96	301.12	299.27	299.47
315.6	312.15	311.41	313.4	310.73	313.69	312.03	310.99	311.56	313.91	310.03	312.27	310.49	309.21	314.53	311.5	310.8	312.19	311.34	313.49	312.64	313.13	310.59	311.96	312.51	311.95	313.08	313.28	310.88	314.03	313.26	308.83	309.65	312.34	311.42	311.8	314.56	312.12	312.51	309.83	311	312.93	312.55	310.58	311.3	311.63	310.98	314.38	312.43	313.37
314.17	314.21	313.79	312.93	315.86	314.66	315.37	313.98	315.71	316.14	312.99	315.3	314.34	312.84	314.67	315.78	316.58	316	315.51	312.09	315.71	314.33	312.1	316.71	313.92	313.88	317.25	313.95	315.99	313.89	314.67	316.15	313.91	315.86	313.39	315.39	313.19	314.49	314.33	316.04	316.22	314.62	315.05	314.2	314.94	314.74	314.73	314.13	316.25	314.15
312.57	313.14	313.77	315.15	312.37	312.17	312.99	315.56	314.42	316.8	313.64	313.1	314.17	312.28	313.14	313.45	312.55	314.14	312.16	313.16	312.69	313.31	313.84	314.2	311.67	313.34	314.94	313.92	312.21	311.88	313.94	313.37	313.19	310.56	312.76	312.39	309.16	312.05	311.79	313.92	313.75	313.52	311.77	313.47	314.22	312.94	311.84	311.28	311.78	314.29
311.3	307.65	310.93	309.93	307.38	311.16	310.44	309.01	310.07	311.89	310.43	312.11	307.95	309.87	311.66	310.64	309.14	312.19	311.27	309.51	309.85	311.94	311.06	309.65	309.08	309.68	312.72	312.73	308.4	311.49	309.62	310.12	309.67	309.47	307.91	310.79	309.53	310.24	311.33	311.66	312.55	310.85	309.26	311.43	311.22	308.97	311.04	309.8	311.85	312.19
311.22	315.32	313.69	311.54	316.9	315.73	313.75	315.51	315.69	316.04	316.61	316.15	315.89	317.53	315.26	313.15	314.66	315.97	315.45	315.98	315.43	318.13	316.24	317.02	314.2	316.29	316.98	312.64	314.34	315.52	315.09	314.15	315.5	314.18	315.99	312.91	315.92	314.52	315.78	313.92	315.74	312.59	315.41	311.66	314.6	314.22	314.94	315.86	315.7	315.79
303.25	305.11	305.71	306.07	307.48	307.72	307.76	304.58	306.29	307.09	307.42	304.43	305.05	308.57	306.18	305.27	305.2	307.68	308.48	305.43	307.21	306.92	306.74	305.37	308.01	305.86	308.26	303.36	307.89	308.68	305.17	306.07	303.1	304.98	305	307.29	306.9	306.42	303.32	305.39	305.49	308.47	308.67	306.01	307.01	305.8	305.9	305.76	305.97	305.75
314.12	314.21	315.2	313.14	313.15	313.72	312.07	312.16	313.44	314.65	315.1	314.65	312.66	313.39	312.49	312.89	316.98	315.84	313.99	314.21	313.35	314.98	312.45	314.74	315.2	313.75	312.8	315	313.15	314.23	312.07	314.12	312.76	314.29	315.36	314.08	313.55	314.21	312.9	313.49	315.25	315.85	310.72	314.55	315.56	312.89	314.18	314.47	312.82	315.45
302.3	302.65	301.31	304.88	304.95	301.46	302.35	301.4	303.36	302.54	304.61	300.91	302.69	304.61	303.57	302.18	304.56	302.55	303.59	303.93	305.11	303.04	303.11	301.12	303.11	302.43	302.32	299.23	301.32	303.33	302.48	300.6	301.55	302.87	303.23	303.53	304.05	301.65	301.65	303.68	300.77	304.73	304	302.9	302.82	300.05	302.77	303.82	303.95	301.96
303.24	305.36	304.52	303.44	306.68	308.61	302.39	305.25	304.52	305.29	306.9	307.28	306.13	305.93	306.22	306.48	304.31	306.23	304.35	303.49	304.17	306.64	304.45	305.81	305.46	303.28	304.41	303.05	304.79	306.98	306.8	306.7	304.55	305.23	303.43	306.5	304.95	303.15	304.21	307.66	304.01	305.79	306.4	304.1	304.13	304.47	307.4	306.15	303.07	306.77
301	298.96	299.58	298.33	301.17	300.27	299.11	300.17	301.39	299.51	300.87	301.63	300.35	299.49	301.05	300.32	302.7	301.83	301.61	298.37	300.33	299.99	298.52	301.88	299.22	299.61	301.57	301.88	298.48	299.7	302.62	301.35	300.18	300.03	302.38	302.11	300.71	301.52	301.79	298.88	298.17	297.4	301.14	305.43	301.19	298.4	298.76	299.24	297.14	300.43
315.05	314.28	315.91	314.33	314.1	317.28	316.78	313.45	313.33	312.96	314.37	314.09	314.11	315.49	315.98	315.35	309.84	316.07	315.5	315.82	315.24	313.97	312.29	316.5	312.17	316.92	313.3	313.76	313.86	316.74	314.63	316.94	313.02	316.82	315.08	316.66	315.05	315.55	312.65	314.02	313.24	313.99	317.49	313.76	313.26	314.29	314.46	315.55	313.92	318.35
314.83	312.17	314.72	313.32	313.45	315.5	312.03	315.04	315.15	313.53	311.62	311.85	311.29	312.6	313.21	313.21	313.58	315.95	314.52	314	314.55	314.2	314.57	311.94	310.63	311.58	310.64	313.57	314.55	311.01	312.26	314.88	314.99	313.03	312.65	313.8	312.65	312.22	314.97	314.5	314.85	312.5	311.18	313.88	313.57	313.62	315.02	311.07	312.28	312.12
302.71	303.52	304.16	303.46	302.43	302.22	300.63	302.66	303.86	302.49	303.76	303.47	302.76	304.42	302.5	303.27	305.14	302.65	302.27	303.14	301.62	301.66	304.3	299.77	303.58	299.11	301.68	300.49	300.21	302.25	302.11	302.19	301.93	304.09	299.17	301.6	304.16	300.93	300.69	303.48	304.45	302.34	305.39	303.4	301.14	303.87	302.07	301.76	303.35	301.87
304.54	303.42	303.08	304.23	304.37	303.05	304.17	304.23	304.17	305	304.58	305.35	302.61	305.4	303.81	304.52	303.2	305.24	304.33	303.67	306.16	307.59	304.9	303.52	304.34	303.81	305.17	304.93	308.75	304.72	305.35	305.16	304.2	303.21	303.97	302.91	304.81	305.56	305.38	306.28	305.35	306.94	305.83	308.46	304.63	304.42	305.68	305.52	305.68	305.77
292.97	294.03	295.85	294.23	293.58	294.32	292.51	293.19	293.91	295.61	292.92	294.06	292.71	294.32	292.67	295.31	292.25	294.27	295.31	293.96	294.86	296.51	294.37	293.08	297.01	293.29	294.77	294.46	294.13	294.47	293.67	294.51	295.12	295.73	295.79	293.15	294.04	293.09	293.71	293.25	295.25	294.68	293.18	294.51	294.27	295.26	297.21	294.27	292.58	296.5
327.97	327.61	328.31	329.98	328.93	327.94	328.35	328.1	329.53	329.81	327.47	328.46	328.14	330.73	329.49	328.03	329.84	329.24	330.03	331.26	327.16	329.08	329.53	327.81	327.35	329.17	330.45	328.98	329.96	331.05	330.92	326.71	329.07	329.01	328.98	329.41	329.77	328.19	328.86	327.55	329.41	326.51	330.66	328.72	330.6	331.41	328.04	327.07	328.37	329.25
313.22	313.39	311.61	313.15	310.8	311.78	311.61	314.18	312.08	313.13	314.84	311.18	314.46	310.33	314.37	314.23	314.27	313.75	313.24	313.97	315.95	311.44	313.68	315	313.85	310.75	315.43	314.74	312.98	314.59	313.44	311.94	314.74	314.03	315.18	312.68	314.1	314.43	314.62	313.81	314.85	313.16	314.3	313.47	315.32	315.07	315.33	314.51	311.33	313.26
314.66	314.87	313.26	313.14	316.54	315.97	315.31	315.16	313.86	315.64	314.37	314.51	312.99	314.85	314.81	316.94	316.41	314.86	315.17	316.82	314.07	315.16	317.22	316.45	315.09	314.33	314.42	312.76	314.05	312.67	315.19	316.28	313.03	313.99	313.67	314.75	315.14	316.27	316.71	315.05	315.62	316.34	315.03	315.04	314.7	314.84	315.11	314.54	312.91	317.29
303.16	303.46	304.62	303.72	301.03	303.02	303.05	301.39	303.78	305.41	303.74	302.62	302.69	304.73	303.11	302.6	304.94	301.94	304.01	305.33	304.47	304.96	303.73	304.41	303.53	305.35	304.43	305.45	305.53	303.3	302.8	306.24	306.33	303.58	305.93	300.75	306	303.66	303.41	305.53	301.47	302.23	305.85	303.44	303.97	303.71	302.55	301.45	303.93	303.17
297.29	298.14	296.14	294.78	296.86	299.33	297.07	297	295.84	296.91	296.08	294.56	296.74	294.57	296.06	299.58	295.18	298.08	298.38	296.4	297.24	298.79	293.88	297.2	295.94	295.53	298.8	297.57	297.03	297.68	300.91	298.26	294.97	293.16	298.78	296.5	299.77	299.39	296.05	296.59	296.8	294.79	295.6	294.83	296.31	299.73	297.16	296.18	299.16	299.36
302.17	301.57	304.39	306.21	303.81	304.42	303.94	303.87	304.18	304.09	302.33	302.95	302.69	304.97	301.86	302.15	304.99	303.94	302.73	305.42	303.42	305.09	302.59	302.49	302.65	303.42	302.64	305.21	302.43	302.22	306.88	300.53	302.98	303.78	305.4	304.04	301.88	301.86	303.08	305.15	303.65	305.54	302.64	301.57	304	302.25	304.66	301	305.23	300.31
303.44	307.85	307.53	306.41	305.74	305.3	306.34	306.86	305.73	308.26	307.44	307.48	304.34	303.65	306.58	304.68	305.2	307.62	304.95	307.04	305.47	305.92	305.89	306.03	306.93	308.2	306.1	308.47	305.34	306.06	306.76	305.32	306.67	306.09	301.95	307.08	302.63	306.51	306.12	307.92	306	307.38	305.93	305.79	308.07	304.49	306.61	303.65	305.04	306.93
314.2	316.53	315.1	314.95	317.3	314.36	314.81	315.24	315.73	316.67	313.57	316.96	316.24	313.51	315.52	312.13	313.77	314.97	313.55	315.99	316.92	314.07	313.81	312.82	313.06	314.55	316.02	316.38	315.43	313.96	315.12	314.96	313.85	313.68	314.72	315.77	313.38	315.13	315.52	314.7	315.21	315.14	314.55	316.5	315.15	313.75	315.8	314.39	315.43	314.28
305.23	306.01	304.27	304.11	302.93	307	303.58	306.25	303.5	303.07	304.88	305.67	305.3	304.14	306.85	305.18	304.84	304.01	302.86	305.04	306.07	302.92	304.87	305.79	304.7	303.02	302.52	303.17	305.3	302.17	303.48	304.19	304.06	305.73	302.54	303.4	302.44	304.97	303.35	303.98	303.87	307.32	305.05	306.16	305.82	303.09	303.33	304.08	304.1	305.04
317.68	320.6	318.35	317.15	317.01	318.8	317.88	315.36	317.31	319.82	319.98	316.31	314.21	318.24	319.41	318.5	318.59	318.45	317.81	316.24	317.79	315.42	316.06	317.62	316.72	316.26	318.79	318.76	316.15	316.32	318.58	313.63	315.9	313.61	318.89	318.84	318.89	318.3	317.33	316.95	315.28	319.17	318.86	316.35	319.1	318.47	317.71	315.35	316.64	315.07
315.04	315.11	316.56	315.48	315.28	314.72	314.46	315.63	316.12	317.33	314.81	314.28	315.87	318.67	316.45	315.21	312.67	316.92	315.73	316.49	316.87	315.44	314.93	315.89	314.72	314.07	318.33	314.5	315.34	316.18	314.62	315.63	317.36	315.25	315.97	314.32	314.3	314.82	315	313.35	315.05	317.06	316.4	316.26	314.42	317.21	317.46	315.09	316.4	317.38
304.23	306.2	302.19	301.24	301.25	304.9	298.52	301.62	303.96	305.78	303.15	302.18	303.42	305.48	301.26	304.42	300.83	305.5	302.16	304.31	304.17	302.64	302.82	303.86	301.85	301.62	302.75	302.18	302.42	302.16	303.14	303.66	298.43	303.3	302.77	304.12	302.99	300.7	301.94	303	305.27	300.26	301.72	300.31	301.7	304.44	302.88	302.63	298.74	304.58
306.13	306.78	303.58	305.45	303.64	302.9	305.73	303.91	306.02	306.23	306.15	304.9	304.53	307.35	303.2	306.44	305.23	306.55	304.94	305.41	308.59	303.33	305.63	305.29	305.55	304.66	303.98	305.35	304.83	305.86	307.56	305.24	305.91	305.76	305.79	306.28	305.47	305.42	304.84	303.8	302.98	305.71	304.55	303.33	303.32	306.39	307.83	305.98	307.35	306.65
292.82	294.78	297.34	291.75	292.54	295.1	292.88	294	293.15	294.43	291.34	296.98	295.06	296.2	294.87	293.34	293.16	295.34	294.04	294.73	294.08	292.92	293.31	293.96	294.69	294.93	293.45	291.73	295.1	292.2	292.65	293.87	291.46	295.23	294.36	293.53	293	291.98	292.33	291.89	296.59	292.37	295.32	295.1	293.92	295.62	294.51	295.26	292.8	296.07
312.64	311.46	312.79	311.64	311.55	308.05	312.31	312.93	310.58	312.59	312.38	311.77	311.93	312.68	312.63	310.49	308.98	308.63	311.17	310.61	308.65	310.78	311.03	310.34	311.22	310.86	312.21	310.02	312	311.02	308.26	310.62	311.36	310.37	310.56	307.87	309.76	311.25	312.63	312.03	313.29	310.05	310.53	313.25	310.77	310.25	311.1	308.43	311.31	312.1
303.34	304.02	304.12	305.1	306.71	302.04	304.75	305.59	303.03	303.67	305.07	306.04	304.95	304.22	303.44	301.95	304.67	304.72	306.07	304.49	302.37	306.78	304.44	306.44	303.9	304.86	305.79	306.94	304.21	305.45	305.42	303.81	307.4	302.67	304.87	304.57	305.47	306.69	305.33	303.52	307.25	305.39	303.77	303.19	302.48	305.25	302.38	304.58	304.72	304.06
299.35	300.97	303.27	302.61	298.04	302.18	301.13	300.99	300.81	302.25	301.61	301.32	300.77	300.42	299.34	301.69	300.99	301.02	300.91	301.83	300.6	297.52	300.62	300.58	299.71	303.38	301.28	300.79	302.32	300.45	299.93	301.99	300.52	299.94	300.53	302.52	300.39	300.79	303.68	300.77	301.53	300.97	299.31	301.77	299.63	300.89	300.51	302.49	299.52	300.43
294.3	295.25	294.12	294.6	294.18	294.31	293.39	296.98	292.18	296.03	296.95	294.24	295.73	295.43	294.42	294.86	296.08	293.95	295.42	294.37	297.44	293.62	296.1	294.31	296.25	293.83	295.24	295.83	296.3	295.46	293.08	293.9	295.38	294.32	296.77	292.51	295.14	295.91	293.21	297.83	294.79	292.93	294.2	295.34	294.7	294.27	296.27	294.87	295.31	293.28
296.89	298.56	299.31	297.69	298.94	298.78	297.22	296.38	295.5	296.89	295.89	297.65	297.93	297.6	295.74	298.12	297.25	294.98	297.14	297.13	295.01	299.39	296.55	297.36	295.7	297.13	295.63	294.39	296.65	298.14	298.43	299.12	296.27	297.03	297.25	296.62	296.95	297.31	295.08	297.32	295.68	294.71	295.31	297.02	297.99	299.97	296.66	298.98	295.83	293.88
302.75	304.71	305.15	302.72	303.65	304.33	307.68	305.24	302.69	301.37	303.9	305.17	301.65	304.04	303.47	302.86	303.77	302.48	302.35	304.32	300.33	304.57	302.75	305.13	302.98	303.4	304.08	303.46	304.11	303.67	304.89	300.56	303.93	300.8	299.28	304.67	301.32	301.28	304.05	303.01	302.47	302.79	303.68	304.48	303.71	304.08	304.06	303.92	302.11	302.56
305.44	307.64	305.6	307.58	304.97	305.71	306.04	306.06	306.91	306.44	306.65	306.61	306.02	305.57	306.19	309.56	304.56	304.26	306.85	306.12	306.79	305.52	307.4	308.98	307.88	306.5	305.95	305.67	305.54	306.29	305.71	306.49	306.65	306.28	305.69	306.66	305.52	305.03	306.55	308.15	307.84	307.79	306.4	305.18	306.21	304.49	306.91	304.85	307.81	307
310.3	307.84	311.3	311.95	312.89	310.4	311.5	309.72	312.81	310.71	312.5	310.29	309.98	309.5	310.98	310.24	309.42	311.87	309.14	311.51	308.7	309.51	309.89	311.09	312.98	311.18	308.6	310.27	309.04	313.44	309.64	311.94	311.3	308.91	311.02	311.91	309.75	310.27	310.8	310.32	310.61	307.57	309.72	311.17	308.3	309.35	310.82	310.72	313.3	309.92
315.9	313.53	317.9	314.39	313.73	315.73	314.55	317.57	315.44	315.66	314.19	314.64	313.47	315.14	314.91	315.23	313.78	313.96	311.7	314.18	313.8	314.39	313.87	312.68	317.04	317.1	313.2	315.55	315.86	315.62	316.85	314.23	312.44	316.21	314.41	316.24	312.98	313.68	316.2	317.35	313.41	316.17	314.65	315.87	312.57	315.23	315.3	316.35	313.51	315.91
315.69	314.39	313.7	312.23	312.67	314.12	315.91	313.91	314.88	311.55	312.77	314.49	313.11	316.17	311.96	312.1	316.62	313.36	313.97	314.1	313.54	313.87	316.4	314.99	314.56	312.13	313.74	314.54	311.32	313.09	312.75	315.25	316.21	314.33	314.72	312.68	317.34	315.45	315.02	314.09	314.66	316.11	310.99	313.29	310.95	314.5	313.42	314.24	314.59	315.78
313.93	316.46	313.77	311.87	310.62	312.17	312.14	313.96	311.87	311.09	312.33	311.84	312.58	311.89	314.72	314.08	311.1	315.13	314.57	315.94	313.03	312.58	310.25	312.9	315.05	311.97	313.58	314.87	314.03	312.04	312.35	311.04	309.76	313.92	312.41	313.7	311.19	313.23	313.72	313.36	314.67	311.37	310.16	312.6	311.56	311.5	312.66	313.46	314.39	311.96
315.91	316.1	314.99	316.34	315.5	315.49	315.21	318.21	317.31	317.62	317.96	317.89	315.37	315.72	316.91	314.55	315.13	317.47	313.38	315.65	318.53	314.96	314.45	317.78	316.92	313.6	315.27	317.81	316.95	316.61	317.2	314.42	316.72	315.38	316.26	315.31	317.6	319.44	318.12	317.49	318.94	318.74	315.19	313.59	318.46	316.8	317.14	314.62	316.54	318.06
314.11	315.56	313.45	313.26	312.76	313.92	315.7	314.19	316.38	314.4	315.95	314.62	313.46	314.13	313.84	312.49	315.16	315	313.33	313.52	314.32	312.81	311.65	313.06	312.59	315.27	315.16	314.97	312.56	313.38	314.13	317.83	315.29	312.93	314.33	315.41	315.33	316.3	316.65	316.28	317.04	315.21	314.47	313.42	313.76	313.62	315.48	310.27	315.09	314.51
303.55	305.34	301.39	304.32	305.75	303.26	302.12	302.22	306.56	302.25	303.52	302.77	306.43	303.9	304.56	302.73	305.07	305.05	303.82	305.31	303.69	303.92	302.68	303.69	305.73	302.7	302.27	306.5	305.98	303.66	305.17	304.56	304.07	301.32	305.1	305.27	301.04	305.04	304.77	303.97	302.92	304.11	305.06	300.63	304.37	304.16	303.46	305.8	302.28	301.1
300.59	298.55	300.63	302.31	299.59	298.39	301.58	299.75	298.76	299.45	302.03	301.62	298.9	300.12	299.9	300.43	297.27	297.3	301.49	298.85	298.44	300	301.21	299.69	299.69	300.05	300.84	301.58	301.28	300.82	301.23	298.79	299.73	299.61	301.62	299.56	299.25	299.43	301.91	300.28	299.18	299.01	301.21	301.63	298.45	300.71	299.84	301.66	300.83	300.7
315.21	316.12	317.01	316.38	314.4	316.33	315.55	315.47	317.34	315.15	315.38	318.04	317.07	315.5	314.12	315.37	314.63	318.34	318.15	312.99	316.82	314.92	317.28	311.9	314.01	317.55	318.87	315.97	315.7	314.11	316.45	316.39	317.11	316.03	314.57	316.5	315.24	315.24	316.66	317.89	315.45	316.3	316.54	315.22	314.58	316.07	317.89	316.63	316.87	315.48
309.91	310.98	311.57	312.9	309.78	311.67	308.96	309.64	307.45	309.35	311.62	309.29	312.13	310.34	311.68	310.51	310.5	312.58	312.15	311.68	311.26	309.22	308.81	310.33	311.09	310.52	310.61	308.12	312.48	310.82	312.12	310.08	310.25	309.42	311.41	308.87	311.21	311.56	311.42	313.68	311.56	311.47	311.91	311.44	307.56	310.15	311.22	308.61	308.48	308.43
315.82	315.73	314.8	314.98	313.76	315.5	315.97	316.5	317.23	317.4	318.03	314.71	316.67	316.28	316.3	315.35	312.3	315.03	313.45	314.98	315.97	315.72	316.68	315.93	312.93	316.04	316.56	313.74	315.52	313.3	313.64	314.75	314.84	315.37	314.33	316.42	315.97	316.62	316.89	313.45	316.78	314.46	315.95	314.52	316.29	318.53	317.37	314.28	314.32	313.28
306.82	303.3	306.25	302.22	305.97	306.21	305.65	307.73	306.09	306.81	307.61	304.52	305.65	306.28	305.79	306	302.23	307.6	304.09	304.12	304.89	303.37	306.19	306.01	304.76	304.98	304.12	305.27	308.3	303.34	305.22	305.67	303.67	305.03	302.98	306.75	303.15	305.51	303.95	305	305.92	305.04	304.89	306.61	306.36	307	307.46	304.71	304.33	305.08
316.79	315.64	317.46	317.9	317.24	317.35	317.48	318.24	317.75	317.94	317.82	317.11	316.42	316.09	317.48	316.48	316.61	316.14	317.24	317.64	319.01	316.36	317.63	317.88	319.06	317.1	317.93	319.83	316.96	315.36	316.02	316.95	317.19	313.69	317.86	317.53	319.63	318.79	315.63	315.01	319.38	315.82	319.93	319.43	315.18	317.6	316.02	315.87	318.06	317.24
305.64	305.64	306.09	304	305.31	306.09	304.48	304.54	304.2	304.66	304.76	305.7	305.4	304.98	306.16	305.12	305.49	306.07	306.42	304.06	305.89	303.68	306.36	305.44	304.63	308.27	306.44	303.7	306.4	306.88	305.4	302.79	305.53	306.19	304.42	305.49	302.27	305.5	306.34	306.87	305.38	307.79	306.29	305.4	305.12	305.73	307.71	303.09	304.72	304.78
294.13	296.27	295.35	295.15	294.48	295.69	295.76	296.48	294.39	294.62	292.76	294.39	295.49	296.08	294.31	295.85	295.97	296.28	295.01	294.22	295.02	296.45	296.75	296.01	294.6	293.71	294.1	296.65	294.77	298.07	294.76	296.1	296.53	296.05	296.39	295.25	294.64	293.21	298.33	293.51	296.03	294.99	292.5	295.39	294.57	296.37	293.7	296.16	294.02	294.55
304.08	301.06	302.2	303.66	304.02	304.19	302.98	302.69	304.15	302.83	303.44	306.57	304.55	303.45	301.26	300.22	304.2	304.85	303.58	303	300.81	303.83	304.48	303.14	302.55	301.6	303.97	300.67	303.37	303.9	304.35	301.44	302.9	301.85	304.14	301.16	302.37	302.97	304.63	303.8	300.7	300.83	300.8	303.22	303.55	301.15	302.26	306.12	304.76	300.64
309.25	308.36	312.31	311.53	310.26	311.45	311.75	311.01	313.38	311.15	311.09	310.62	311.55	312.03	314.34	312.97	310.65	311.51	310.54	312.15	313.5	309.24	312.6	313.29	311.44	313.52	311.89	310.08	310.67	311.11	311.39	310.51	310.89	311.82	311.3	310.84	313.52	308.44	310.9	309.73	311.16	311.34	312.15	311.51	311.08	311.77	311.82	311.54	310.99	310.67
314.85	313.68	313.11	313.7	316.04	315.5	317.35	314.9	317.55	315.82	312.85	311.72	312.72	316.45	314.78	314.63	314.18	314.46	313.29	313.82	313.66	312.64	312.52	315.1	314.34	315.44	312.86	315.76	314.43	314.68	316.08	313.75	314.91	313.42	316.56	315.75	315.53	312.46	313.62	315.49	314.34	315.42	312.4	316.04	316.07	315.51	315.01	313.28	314.58	314.49
330.48	328.5	327.97	325.2	328.06	327.2	327.49	328.28	327.94	329.59	325.08	324.66	326.66	326.75	326.53	326.33	329.72	327.13	325.76	328.52	328.26	324.97	326.94	328.39	327.6	326.64	327.06	327.29	329.27	327.33	328.3	326.85	327.72	326.17	327.37	325.68	326.94	325.43	327.35	328.67	326.18	328.14	327.9	326.9	327.68	327.85	329.11	328.61	326.56	328.99
304.18	305.53	303.89	303.54	307.01	302.57	304.41	304.8	301.35	303.75	302.15	304.8	304.78	304.9	302.42	303.43	301.51	301.73	302.79	304.65	304.48	306.11	304.09	303.13	304.11	301.89	303.44	304.02	303.84	304.7	304.51	303.14	305.13	304.04	304.31	302.83	302.96	304.39	306.43	306.45	302.48	303.49	304.16	303.08	304.22	303.83	302.86	304.91	304.71	304.18
294.21	294.56	295.75	295.2	292.42	297.16	295.15	293.46	290.56	294.56	293.28	295.51	293.69	295.31	295.16	295.39	294.28	293.2	294.53	293.63	293.91	295.31	295.43	293.58	293.94	294.64	293.86	291.6	292.09	293	293.89	294.26	292.69	294.09	291.88	294.66	292.54	294.66	294.45	296.22	294.25	293.69	294.23	295.15	294.7	290.99	293.75	293.05	297.29	295.14
304.64	301.24	305.04	303.23	304.95	303.49	301.92	304.45	302.41	305.22	304.28	305.4	302.68	302.06	303.39	305.26	304.22	306.33	302.34	302.55	301.93	302.7	303.56	303.65	302.66	303.02	302.99	301.76	303.93	302.83	306.82	302.4	303.08	301.72	303.46	304.76	302.37	303.08	301.89	300.41	305.72	303.44	302.47	306.61	305.02	300.86	299.63	305.07	301.86	303.44
328.71	327.65	324.02	325.17	323.67	327.17	327.89	327.32	327.1	329.58	329.53	327.87	329.83	327.87	329.21	327.84	327.7	326.81	326.99	327.81	324.41	327.03	328.12	326.89	327.33	325.4	326	327.47	326.41	327.29	327.77	326.5	327.1	327.91	325.1	328.23	327.35	328.41	327.34	326.01	330.85	327.64	325.85	326.52	327.67	329.78	327.64	329.21	326.62	328.38
310.95	311.16	312.93	309.81	310.23	312.92	310.21	311.67	311.43	308.95	311.41	312.42	310.42	312.09	309.23	310.75	311.76	310.67	309.29	311.39	308.68	310.94	310.58	312.23	309.01	309.25	309.86	312.56	310.63	309.68	312.81	311.34	310.08	313.06	310.22	310.25	309.02	312.39	310.59	312.34	311.7	312.79	310.71	311	311.02	310.28	310.07	308.93	308.8	309.7
316.61	313.08	315.18	314.6	316.44	316.26	314.25	313.21	312.63	316.5	316.12	314.71	315.2	318.06	315.62	317.46	315.71	316.59	316.28	317.23	318.74	316.37	315.78	317.84	315.86	315.28	315.94	315.22	316.4	316.56	316.57	316.05	316.91	314.14	315.27	316.67	317.25	316.13	314.93	314.83	313.86	316.52	315.99	316.49	314.57	315.98	318.51	317.84	315.19	316.72
306.21	305.39	304.28	307.14	303.95	305.04	306.1	307.44	304.23	303.57	305.72	304.03	302.54	306.3	304.39	305.17	306.68	304.82	303.53	305.05	306.22	303.65	307.16	306.93	304.61	305.16	303.98	306.8	308	304.29	304.73	307.42	306.86	306.39	305.34	306.21	305.8	304.82	305.22	304.63	305.08	305.22	306.18	305.48	305.11	305.27	305.04	305.68	306.01	304.72
315.33	315.03	317.2	315.6	318.36	319.57	316.47	315.85	313.28	313.76	313.96	317.76	311.57	314.59	314.89	316.4	319.02	314.67	315.95	317.56	318.07	318.94	317.04	315.97	316	315.67	315.84	314.73	315.01	315.53	316.81	315.98	315.82	313.63	316.63	315.74	312.58	317.97	315.16	316.15	317.52	315.21	314.86	316.78	315.18	317.48	317.68	319.27	317.56	316.4
303.8	300.18	304.07	304.35	303.5	302.82	302.52	303.13	305.05	304.24	306.16	301.71	305.06	303.49	303.09	303.53	303.03	302.3	304.09	303.52	304.23	301	302.61	302.55	303.62	303.44	304.97	303.92	304.38	305.09	303.22	304.59	301.78	303.89	305.8	302.19	303.44	303.15	302.65	304.07	304.57	302.92	302.14	303.98	302.41	302.44	301.77	303.77	304.15	305.17
328.03	328.02	328.12	326.74	326.89	327.79	326.74	330.29	328.26	328.81	329.17	328.58	327.68	326.83	329.11	328.93	328.54	328.19	327.86	326.24	328.53	325.83	329.01	327.54	329.17	328.89	328.94	328.07	328.71	328.38	323.89	330.05	325.7	327.19	326.76	329.09	326.17	326.79	329.84	328.94	327.09	328.6	327.35	327.07	329.59	327.42	325.75	327.63	328.05	328.58
313.55	313.97	311.57	315.71	314.18	312.72	312.06	311.7	315.11	314.9	316.01	313.94	314.28	315.06	316.29	315.36	312.28	312.42	314.28	313.09	315.6	314.86	313.74	311.37	314.55	313.14	312.58	313.33	312.41	316.2	316.53	316.17	313.33	313.4	313.46	313.29	314.76	313.52	313.58	313.32	315.03	313.88	314.01	314.33	314.24	315.6	313.62	312.47	312.38	312.68
308.44	310.72	309.44	312.56	310.83	312.07	312.17	311.43	310.81	310.64	310.06	312.25	309.7	311.08	309.41	310.55	311.78	310.65	310.28	312.56	310.15	309.57	311.94	309.29	311.07	309.23	310.88	311.45	312.75	311.78	309.4	309.12	309.75	311.51	311.62	312.19	310.84	311.19	310.12	312.19	310.8	312.07	309.02	311.01	311.23	311.51	312.24	313.15	313.22	310.8
313.69	315.06	312.87	311.62	313.99	315.88	312.04	311.04	312.88	312.82	311.72	313.27	314.39	312.21	315.56	311.28	312.56	312.23	312.3	311.97	312.91	313.91	314.77	314.16	313.82	314.91	315.14	312.37	314.58	311.06	315.79	314.62	313.86	314.2	313.04	315.61	314.24	315.7	313.11	314.55	314.49	310.47	312.76	314.21	314.17	315	315.09	311.47	314.42	311.88
314.27	314.43	312.89	313.34	313.18	315.07	313.9	311.83	310.78	312.13	311.46	312.95	311.56	311.31	316.85	310.64	314.54	315.02	313.31	313.26	313.36	314.41	314.14	310.84	312.04	315.04	315.55	311.46	313.07	313.24	313.91	313.64	313.5	314.01	313.72	314.06	314.29	311.08	313.8	313.67	315.05	312.88	312.25	313.61	315.56	313.05	314.1	314.97	314.44	313.82
310.07	315.5	313.95	313.21	312.29	311.25	313.25	315.27	313.26	312.48	312.71	311.08	310.14	310.93	313.5	312.99	312.58	313.47	312.77	311.85	312.18	311.76	313.08	313.65	311.66	312.3	313.77	313.06	313.48	308.44	313.03	316.49	312.69	314.56	313.09	314.04	311.71	312.64	313.47	313.16	313.4	312.58	312.75	311.54	312.51	313.34	313.19	315.12	311.2	311.5
312.64	311.96	312.1	310.56	310.87	309.16	311.52	312.23	310.95	312.71	312.52	309.68	312.41	312.75	311.58	314.69	309.42	311.15	309.71	312.96	309.31	310.08	309.88	310.17	315.2	311.5	313.11	312.47	311.33	311.71	311.74	312.77	311.42	309.91	310.13	312.45	309.92	310.02	309.49	312.51	309.88	311.09	312.17	311.91	311.56	310.21	312.07	310.95	310.44	310.6
302	302.09	302.04	303.36	301.39	303.15	304.15	305.29	303.79	303.73	305.15	304.26	305.57	304.11	306.4	304.47	303.63	305.46	306.27	302.73	303.32	304.29	305.66	303.95	305.83	306.12	303.96	302.35	306.09	301.96	303.16	302.74	303.62	304.76	303.01	305.6	301.42	303.14	303.69	304.22	302.6	302.81	302.59	302.74	304.8	305.49	303.89	301.22	302.82	305.97
304.18	301.93	300.98	303.54	301.53	303.44	303.48	305.01	302.8	304.18	300.65	303.55	304.22	303.96	304.11	301.88	304.75	303.46	304.83	303.22	302.79	302.91	302.18	305.63	302.2	303.22	301.63	303.89	302.94	304.1	300.46	304.96	301.9	302.88	302.52	304.01	306.33	305.21	307.06	305.87	302.61	303.57	305	302.72	303.66	302.32	302.72	303.24	302.39	303.8
315.77	317.06	317.61	318.94	316.89	317.16	320.07	317.85	314.89	317.18	319.49	318.85	316.93	318.5	316.65	316.33	319.16	316.84	318.2	317.33	316.27	317.91	318.3	319.59	319.74	317.9	318.54	317.3	317.56	315.08	314.46	320.98	316.75	317.96	319.45	316.26	317.22	315.1	314.9	319.38	315.34	318.74	317.61	315.6	315.72	316.35	317.18	317.02	317.43	316.35
326.21	325.49	326.67	322.26	323.6	325.31	321.16	324.53	325.55	323.07	323.21	325.42	323.64	326.68	323.4	324.92	323.44	325.07	325.46	326.89	325.43	323.64	325.89	324.97	323.26	325.74	324.86	324.08	324.33	323.31	325.29	324.77	325.18	321.94	322.85	326.1	324.35	324.32	323.58	325.55	323.78	321.79	322.7	323.56	326.93	325.41	324.21	325.15	323.26	324.86
312.79	316.12	313.15	312.02	312.88	312.92	311.82	311.65	311.22	311.73	314.84	317	312.61	314.54	313.75	311.37	312.2	313.94	311.43	311.94	313.22	312.59	311.58	312.05	313.21	313.84	315.31	310.89	313.56	312.88	311.59	312.11	313.61	312.37	312.28	312.18	313.69	311.73	312.28	315.53	311.61	310.68	314.15	312.49	313.81	316.76	310.08	311.8	312.5	312.28
314.88	317	312.89	314.31	312.22	311.67	311.62	311.86	313.91	314.41	311	311.92	311.97	314.88	314.24	311.76	314.22	313.02	313.73	313.91	312.93	315.17	312.53	313.97	312.05	312.35	316.12	312.02	314.92	315.35	312.61	310.81	314.07	315.32	311.35	313.51	314.45	314.24	314.01	314.9	313.3	312.2	313.15	315.3	314.18	312.18	312.65	313.52	313.11	312.44
315.03	313.46	314.48	313.48	312.73	312.9	313.34	312.18	311.35	311.59	312.82	311.94	314.29	313.16	314.77	313.43	313.89	311.81	309.85	312.26	311.84	311.97	314.24	311.52	312.43	313.28	314.25	312.13	314.7	313.31	314.25	313.78	312.14	313.14	313.3	314.77	310.36	312.96	311.6	313.49	315.71	314.04	312.44	315.11	310.51	314.55	315.07	311.76	312.29	312.12
304.37	303.63	306.19	307.12	303.86	303.53	304.3	303.55	305.82	303.36	303.26	304.35	305.93	304.53	304.61	304.01	304.54	306.15	304.71	307.77	304.68	305.82	303.21	303.58	302.51	304.79	306.68	304.09	303.6	303.74	302.5	304.44	305.8	304.6	303.5	306.09	303.57	307.8	307.31	305.33	306.8	305.3	306.33	308.05	305.44	302.51	303.56	305.31	302.04	306.43
318.19	317.95	317.61	317.18	317.44	318.64	319.69	316.1	320.11	314.96	321.77	316.55	319.89	319.69	317.11	317.58	322.19	315.9	318.61	319.19	318.07	317.35	320.13	318.2	317.79	320.14	319.44	316.52	318.13	316.88	315.64	316.96	316.47	317.58	316.7	319.07	318.96	318.3	319.62	320.33	319.34	317.59	319.13	319.22	319.76	316.07	315.92	318.78	318.78	319.63
325.2	327.23	326.86	326.8	326.97	327.16	327.11	328.02	325.53	328.93	327.81	327.47	327.14	327.84	326.08	327.26	328.73	326.48	327.38	322.88	327.82	328.53	326.89	326.03	326.19	327.01	326.8	328.22	327.22	325.54	327.63	326.56	326.54	326.6	327.72	328.47	326.34	325.97	327.2	326.35	327.14	325.9	326.54	330.18	327.9	328.06	327.21	327.7	326.15	325
301.43	301.63	302.09	299.77	300.88	302.21	304	298.27	304.14	302.02	301.37	301.02	301.32	300.42	302.63	300.42	298.09	301.92	302.49	299.55	299.56	300.11	299.39	301.61	299.3	299.19	301.46	301.47	298.58	298.17	300.58	301.75	297.69	302.12	302.38	303.6	298.45	297.54	302.34	300.24	300.95	300.24	299.13	303.45	302.38	300.27	299.17	303.2	299.32	300.81
314.53	315.58	317.13	315.53	316.7	316.33	316.44	314.66	313.99	315.14	315.02	315.23	316.35	315.75	315.04	315.02	317.1	318.43	315.99	315.98	316.96	315.61	315.67	315.04	316.79	314.99	317.43	317.81	315.6	317.36	314.29	316.04	316.15	315.35	317.12	316.73	316.28	317.7	317.82	315.73	316.84	315.82	318.28	315.17	314.79	315.29	318.61	315.51	316.21	315.39
300.7	301.8	302.65	302.3	298.64	300.04	297.97	299.64	298.01	299.3	298.56	300.14	301.99	299.73	299.85	300.79	298.07	299.14	298.47	301.97	300.16	298.49	300.5	299.82	300.32	299.81	297.35	299.47	298.2	301.14	302.87	302.2	299.61	297.1	300.8	298.27	300.89	295.88	302.47	298.62	301.24	300.26	296.99	300.01	298.24	300.71	300.15	300.38	299.68	301.16
311.06	313.5	312.48	313.14	314.86	311.21	315.62	312.94	312.74	314.34	311.8	312.11	313.7	313.93	315.1	312.76	314.16	311.1	313.8	313.69	315.11	314.4	313.11	313.99	310.88	313.07	314.22	314.03	313.28	311.96	312.48	310.77	314.27	312.82	310.87	312.45	312.13	311.8	313.08	310.96	311.31	313.63	311.11	313.7	314.58	310.78	312.37	315.07	312.3	310.73
315.92	319.07	319.9	319.38	318.05	315.81	318.87	320.35	317.14	321.27	316.97	318.88	316.98	317.27	317.4	319.05	316.72	318.88	316.92	317.5	318.45	319.33	317.02	318.57	319.73	320.21	318.33	320.01	318.68	317.17	319.78	318.66	319.1	316.03	318.88	321.78	319.08	319.43	320.05	316.33	319.42	320.71	320.1	320.44	318.87	320.09	321.1	319.48	320.85	317.84
315.8	314.32	314.38	313.16	312.52	316.12	314.71	315.93	315.17	315.39	314.83	314.42	314.09	315.75	314.22	315.89	315.02	315.11	314.49	314.93	316.88	315.31	315.89	315.79	314.81	316.42	315.25	314.4	314.38	314.7	315.42	314.15	315.7	314.43	312.6	313.18	313.85	315.29	317.69	315.04	314.77	314.98	314.58	314.43	315.89	314.09	314.53	314.92	316.53	314.13
303.96	301.52	302.56	304.38	304.35	303.32	303.05	302.56	301.26	305.84	303.09	303.13	301.87	306.87	304.8	304.78	304.71	304.55	304.2	302.52	304.19	302.74	304.12	302.42	305.74	306.17	303.23	302.48	301.97	301.74	304.82	305.06	301.56	302.45	303.5	298.92	304.99	303.17	301.07	301.98	303.61	304.84	302.94	301.92	306.31	302.06	303.41	304.48	303.53	300.68
302.49	303.38	302.43	304.1	300.43	304.19	303.2	304.39	303.12	300.4	304.57	300.23	303.55	303.02	303.75	304.13	301.67	302.34	302.15	300.73	305.33	302.41	304.5	301.87	302.12	301.55	304.49	301.97	301.57	302.45	302.77	303.43	302.83	302.52	302.04	303.18	302.51	304.03	303.11	302.37	300.86	303.06	303.47	303.91	302.94	302.91	302.83	302.58	300.79	304.05
309.16	309.36	310.65	309.14	309.62	307.78	310.89	309.08	309.08	308.46	308.4	307.75	309.17	308.32	308.14	310.4	309.33	309.19	308.69	308.65	307.12	309.18	310.64	309.55	310.8	307.08	307.9	311.12	311.31	307.36	308.71	308.55	305.91	310.77	309.28	310.1	309.2	307.45	307.09	308.19	309.69	309.8	306.45	309.64	310.85	308.1	309.05	306.42	310.16	310.73
328.76	329.79	328.61	328.06	326.84	326.83	329.83	330.47	328.6	329.01	328.37	327.38	327.22	326.99	328.39	327.87	328.23	327.84	325.73	326.39	327.68	327.94	327.98	327.48	326.22	326.12	331.15	326.35	328.07	328.85	325.57	327.6	329.16	327.9	328.79	325.64	326.76	327.12	328.09	329.29	326.65	328.39	324.95	327.83	326.53	324.85	326.96	329.3	327.37	326.96
312.12	311.28	310.07	311.14	314.88	312.55	309.37	310.83	310.81	312.54	310.83	309.46	309.58	308.76	313.35	312.28	310.73	310.07	312.19	310.58	311.84	312.29	310.78	311.42	312.06	310.9	309.28	311.02	310.65	309.84	309.42	310.94	311.39	311.95	309.11	311.06	310.52	311.78	314.9	308.72	310.69	310.63	310.26	310.27	312.76	311.38	313.59	312.05	311.7	311.71
300.39	303.07	304.04	307.28	302.91	302.89	303.88	305.61	302.65	303.03	302.67	304.44	303.24	303.23	303.48	303.48	307.73	302.42	302.6	304.09	303.43	303.98	302.67	301.83	303.54	302.67	304.33	304.23	303.98	303.51	304.29	301.9	304.86	302.13	302.03	301.52	301.53	301.49	303.31	302.34	303.76	306.16	303.41	302.28	304.6	304.93	304.71	303.03	303.98	305.45
315.22	314.15	312.94	314.97	313.24	312.62	314.07	313.54	312.01	313.96	314.57	315.26	312.34	315.07	312.75	315.88	315.44	312.88	313.27	311.77	313.71	315.23	315.63	314.01	313.93	312.84	315.25	315.18	312.61	315.3	315.25	312.96	313.3	311.4	312.91	314.2	314.75	314.5	311.78	315.3	315.85	314.54	314.49	316.52	314.56	314.97	314.35	314.07	315.69	314.75
313.44	312.85	311.33	312.58	310.92	313.79	315.65	310.89	313.75	313.68	313.01	311.09	313.73	315.26	309.57	310.06	312.56	313.73	315.73	312.19	314.08	313.2	309.1	312.12	312.94	313.34	310.23	311.71	312.14	313.29	313.21	311.26	313.32	314.14	311.93	311.71	315.5	312.52	309.91	312.72	312.32	311.59	312.97	311.96	311.84	312.59	312.67	311.68	313.38	313.7
313.87	312.17	311.59	310.72	312.67	312.29	313.7	315.8	313.06	311.28	314.97	312.76	313.12	314.58	316.28	312.3	311.03	313.23	312.27	312.75	312.24	315.96	312.68	312.72	311.57	312.44	311.23	313.83	313.91	312.48	314.79	313.8	313.56	311.3	315.22	312.8	312.82	312.32	311.36	312.63	311.68	312.21	314.66	314.18	314.57	314.15	313.01	316.1	314	316.35
310.77	310.95	309.67	310.39	311.16	308.68	310.47	309.38	309.81	309.13	312.7	308.41	310.95	308.21	312.49	310.01	310.19	310.15	308.68	308.05	309.53	311.6	306.25	308.08	310.33	309.11	310.41	310.12	309.87	312.42	310.83	309.45	309.82	308.28	308.55	309.3	308.42	308.26	310.59	309.29	308.75	310.76	310.69	309.87	309.44	309.31	309.65	310.44	309.55	309.85
312.3	314.81	313.2	313.49	313.35	312.87	309.94	314.05	316.67	316.49	315.14	312.71	314.05	314.58	314.35	311.85	312.92	314.18	316.18	311.93	315.57	313.51	317.52	313.91	314.36	312.27	314.39	315.16	313.94	312.48	316.56	313.62	313.22	313.62	311.03	314.51	315.29	313.06	311.27	312.43	313.13	316.64	314.94	313.53	316.15	316.52	311.57	311.59	315.82	314.39
303.17	302.24	303.83	304.98	300.51	304.21	303.05	300.56	304.27	300.61	300.16	300.64	304.32	302.73	304.15	305.85	304.83	303.28	302.82	300.54	303.2	304.22	302.26	302.82	303.45	300.56	302.11	298.94	301.72	303.55	304.04	302.66	303.6	304.88	302.15	306.62	302.45	304.18	303.05	304.01	301.06	302.2	303.76	301.83	301.33	305.5	302.57	301.75	301.81	301.44
306.61	307.06	304.88	307.54	308.03	307.61	309.93	307.2	308.39	307.9	310.67	308.16	308.26	306.63	307.51	306.07	307.07	308.37	306.49	306.39	307.96	307.85	307.43	304.84	308.42	309.93	308.71	307.88	308.07	306.94	307.24	307.56	305.99	307.38	307.69	309.2	306.56	307.4	304	307.3	308.01	304.92	309.08	307.33	308.38	308.97	309.39	306.17	309.69	305.03
314.69	311.73	310.82	313.95	314.12	313.58	312.59	314.23	312.49	313.23	311.84	311.11	311.12	312.91	313.18	313.28	313.42	313.2	312.88	311.88	313.63	314.19	312.13	311.23	315.93	313.36	313.93	312.22	314.61	313.59	311.13	314.68	311	313.17	314.72	310.08	314.19	313.16	314.69	311.77	309.95	310.87	314.2	315.75	314.71	312.21	310.06	312.36	314.89	314.03
317.17	311.4	312.81	314.39	316.25	313.29	314.59	316.08	315.29	312.36	315.72	314.69	313.81	313.28	314.37	313.43	313.61	312.99	313.86	314.56	314.3	314.55	312.18	315.98	314.11	312.94	313.59	316.33	314.86	312.44	315.95	314.9	312.78	314.45	313.31	314.64	310.38	314.13	313.46	314.02	312.37	313.93	313.09	312.62	314.3	310.58	313.03	313.03	314.01	314.15
326.78	326.82	329.64	328.88	327.82	325.48	325.43	328.69	326.09	327.23	329.33	328.36	326.5	328.41	327.37	326.88	327.58	328.63	326.77	326.4	325.73	326.13	328.7	325.38	328.6	329.02	327.05	326.77	327.71	327.49	325.31	328.22	328.6	324.76	327.84	327.78	326.84	326.88	327.96	323.6	323.99	326.08	328.99	327.49	329.22	326.15	326.11	326.26	327.59	328.03
309.88	309.41	309.75	309.08	309.54	309.49	307.47	309.01	310.32	309.65	307.43	308.7	310.24	311.61	309.86	310.33	309.68	310.41	311.48	308.64	308.87	308.29	304.49	308.76	308.76	311.29	310.7	309.56	308.51	308.9	307.85	309.5	304.61	308.1	305.9	309.2	309.46	309.8	309.16	309.16	308.83	309.27	309.15	308.87	308.12	309.65	307.81	308.36	307.57	310.32
314.01	316.73	314.84	313.33	313.68	315.86	315.04	315.39	312.63	315.11	317.53	314.34	315.89	313.32	311.61	313.01	316.41	315.05	315.89	315.25	313.41	314.59	312.78	315.92	313.47	314.36	316.04	316.08	316.68	315.16	314.36	314.78	314.2	313.2	313.71	314.51	314.64	315.14	315.12	316.18	315.41	314.3	313.94	316.4	316.58	315.65	315.41	315.99	316.55	315.55
298.76	297.63	294.03	295.77	296.1	299.19	295.61	297.12	295.94	297.35	297.96	297.04	298.63	297.44	296.46	296.23	297.85	298.17	295.93	298.65	296.83	295.63	296.6	297.92	295.94	298.69	296.49	298.18	296.8	298.69	296.5	297.85	296.15	296.25	296.52	298.68	296.6	297.48	296.58	295.37	298.28	298.78	297.82	297.18	296.66	295.5	297.55	296.98	297.01	296.83
316.49	314.82	316.56	311.11	312.46	314.54	317.65	313.99	316.79	316.06	314.27	315.82	316.05	314.97	314.39	313.99	316.17	317	315.45	315.42	317.05	316.58	315.99	313.38	311.88	315.1	314.82	315.42	313.28	314.12	318.18	315.95	313.84	313.86	315.79	315.24	314.13	314.4	315.51	315.03	314.04	313.68	316.5	311.04	314	315.45	312.62	312.79	313.38	315.57
311.57	311.04	310.96	311.19	313.52	312.84	310.36	311.44	310.46	311.05	310.86	312.26	310.73	311.26	312.03	309.96	309.97	310.94	310.18	307.31	312.71	309.08	311.7	310.58	312.35	310.82	311.17	312.09	314.24	310.3	309.37	308.97	310.1	308.9	310.55	310.38	311.35	312.89	309.9	312.52	310.95	309.72	309.78	311.31	309.25	311.42	311.47	309.99	313.37	309.38
309.82	310.79	311.3	311.87	310.69	309.37	315.81	310.6	309.93	310.34	310.66	311.97	310.07	310.71	311.2	310.07	310.16	309.08	313.78	310.29	310.9	309.09	310.46	311.41	311.68	312.91	312.75	310.47	310.53	311.28	313.53	310.26	312.39	308.68	311.4	309.15	310.63	309.91	310.24	313.05	310.55	310.99	310.42	307.76	312.35	310.49	310.69	310.44	313.1	312.93
313.97	312.56	310.36	312.18	314	315.61	315.61	311.86	313.92	311.84	311.74	311.77	313.08	311.6	311.6	313.87	311.02	310.37	311.17	312.79	312.82	311.25	314.5	313.98	313.76	313.59	312.73	311.45	313.55	312.73	312.34	314.88	311.6	311.1	313.31	313.38	311.89	312.79	312.9	311.06	312.44	312.54	311.19	311.71	313.64	312.49	312.77	312.01	314.47	311.33
312.12	313.7	314.35	311.99	313.83	312.49	311.21	314.59	314.87	311.4	313.67	313.25	316.02	312.7	313.85	313.68	314.07	312.75	314.17	313.24	315.05	313.53	315.26	312.11	314.73	315.22	314.51	314.61	313.49	314.52	313.44	314.1	312.98	314.16	315.77	314.88	311.67	314.14	315.46	313.06	313.88	314.48	311.31	310.86	315.28	313.82	313.82	311.9	312.66	310.41
315.55	311.66	310.78	313.33	310.51	311.77	312.43	312.22	312.12	312.1	313.87	310.37	314.25	314.67	311.24	312.92	312.42	312.01	312.18	313.77	312.56	311.9	310.87	312.45	312.46	313.63	313.74	308.16	311.71	314.69	312.92	308.19	309.61	311.82	313.61	311.36	314.67	312.35	312.36	311.32	311.65	313.6	313.04	312.42	311.09	312.88	310.73	312.65	313.42	312.44
329.23	324.55	331.1	328.18	328.75	329.45	328.62	328.44	330.1	328.05	326.41	328.58	327.56	328.23	327.68	327.17	329.29	327.45	327.98	324.29	326.91	329.43	325.35	325.13	328.11	326.53	327.4	328.72	331.24	328.17	328.92	328.06	328.01	327.48	329.56	330.96	328.61	323.79	327.38	329.76	328.71	326.71	330.01	326.71	326.89	328.14	328.88	326.38	328.88	327.43
310.9	308.38	310.95	308.96	307.22	309.06	306.84	310.17	309.77	308.52	309.14	309.3	309.76	309.54	309.3	307.8	308.32	309.02	308.73	309.3	307.77	307.18	309.17	306.27	308.15	308.25	307.39	311.78	308.41	308.5	309.19	309.18	306.64	310.12	308.54	310.44	308.82	309.77	307.67	309.7	310.52	308.57	309.09	308.92	309.21	308.62	309.66	307.14	309.97	309.18
302.8	304.33	301.21	304.64	302.53	302.48	302.1	305.25	304.1	303.66	303.63	302.93	307.71	304.14	304.6	302.71	304.04	303.89	303.57	301.89	303.46	303.68	304.5	305.07	304.26	303.44	304.26	302.28	302.07	303.53	302.74	303.12	305.25	306.88	301.44	302.32	303.83	305.65	300.91	303.52	304.4	304.6	304.57	303.6	302.65	304.66	302.54	301.77	304.3	304.34
320.51	316.49	317.69	317.79	316.85	318.14	316.9	318.02	318.56	317.58	319.29	319.47	318.67	314.11	316.9	317.63	319.19	319.06	318.9	317.24	317.6	319.15	318.37	319.62	319.01	318.56	317.57	317.76	318.01	319.09	317.2	319.3	320.46	319.26	317.75	319.95	319.74	317.87	318.8	319.96	318.01	317.38	319.27	317.92	318.87	317.08	317.81	318.56	316.11	318.7
326.75	326.61	324.76	325.44	326.87	327.62	323.96	324.96	324.75	324.85	322.63	324.52	323.99	324.87	327.69	322.88	327.88	324.02	323.26	325.77	323.61	325.34	326.92	323.06	326.39	325.78	323.25	323.59	326.15	325.4	323.62	322.02	325.01	326.63	325.18	326.81	322.73	323.53	323.41	329.1	326.45	324.85	326	325.27	325.41	323.66	324.51	323.8	322.72	327.16
310.67	311.87	310.99	313.9	312.6	312.37	312.8	311.79	313.47	309.48	310.19	310.4	314.36	307.17	314.41	311.34	311.23	312.03	311.02	311.7	311.62	311.62	312.74	309.76	313.12	312.43	311.93	312.43	309.73	308.09	310.52	311.19	312.55	309.8	309.04	312.39	311.74	313.94	310.33	312.9	313.03	313.94	310.81	313.32	311.13	310.65	312.42	311.3	310.98	310.57
316.81	316.14	314.52	316.76	314.09	315.76	316.05	314.77	315.52	315.41	317.05	312.52	314.5	316.09	317.12	314.2	313.44	314.17	316.15	317.82	314.59	314.78	314.54	312.38	312.28	316.48	314.89	315.25	315.89	314.29	315.31	314.81	313.01	312.74	317.04	319.04	313.04	317.35	314.75	315.59	315.96	314.93	315.68	315.17	314.29	316.04	314.15	313.11	315.82	312.85
328.14	328.06	326.55	330.05	327.51	325.96	331.04	330.14	328.63	328.71	327.91	329.72	328.72	328.25	326.41	329.85	327.67	326.13	327.59	327.01	328.22	327.51	328.34	326.9	326.77	327.84	328.12	327.76	328.81	327.9	328.78	329.16	325.92	328.11	329.12	328	327.09	329.12	325.06	327.16	328.18	326.05	326.73	326.31	329.95	326.15	327.05	325.2	327.37	324.7
313.35	315.56	312.91	314.6	314.62	314.8	313.99	315.06	309.02	316.36	313.77	312.66	314.33	313.05	314.52	313.27	314.73	314.17	314.72	312.19	314.01	312.11	313.85	314.63	312.43	314.57	315.62	312.43	313.49	312.52	314.97	314.1	314.52	313.36	315.19	311.85	313.79	314.86	315	313.11	313.57	315.63	314.82	314.04	312.76	311.72	313.72	315.54	314.18	313.4
307.91	304.7	305.6	306.09	307.43	303.89	302.94	305.56	306.2	303.09	303.23	305.4	305.81	302.97	304.11	303.91	304	304.34	304.21	303.09	304.92	305.95	307	305.02	306.37	305.16	303.84	305	304.52	303.61	305.16	305.58	304.55	302.42	304.89	305.69	305.38	303.49	305.39	300.78	305.64	306.89	302.96	305.25	306.93	304.94	304.81	303.56	304.08	304.94
305.04	303.94	303.49	306.25	305.39	302.76	306.51	305.13	304.36	306.44	303.63	303.84	305.55	305.73	305.97	301.34	303.29	305.67	304.63	304.46	305.7	304.17	305.2	305.71	302.18	303.64	302.9	302.56	303.81	304.48	303.08	304.1	305.06	303.29	303.46	304.15	302.69	305.99	305.83	305.64	304.62	301.94	303.92	305.12	305.73	304.48	302.21	307.69	303.34	302.35
318.33	315.11	313.08	316.97	315.53	316.88	315.08	312.67	313.65	315.6	316.21	316.09	316.3	313.97	313.79	316.52	317.21	312.95	315.43	314.88	314.64	314.56	314.19	315.89	316.2	313.24	315.07	315.07	316.8	316.78	316.39	316.21	317.24	315.08	314.86	314.8	315.57	315.02	315.38	318.48	315.15	316.07	316.14	315.21	315.72	317.21	317.39	314.86	315.58	316.73
328.08	331.17	328.63	325.79	325.67	327.28	326.61	327.84	327.92	325.73	328.63	327.71	328.43	329.6	328.51	327.17	327.59	326.05	328.27	327.51	327.35	327.99	328.13	328.68	328.59	328.81	328.44	328.73	325.26	330.13	328.02	327.87	326.79	327.17	326.94	327.32	327.13	324.55	328.12	328.76	326.45	326.67	327.2	328.47	327.26	330.5	327.61	325.34	328.37	327.27
296.92	297.18	295.6	300.14	295.3	297.48	298.58	296.7	296.99	296.44	299.31	296.89	296.57	295.45	297.75	295.38	293.08	298.49	300.58	296.74	295.45	295.16	294.8	297.62	296.01	299.93	295.86	298.1	296.38	297.25	297.14	298.87	297.53	295.09	297.54	296.2	296.62	296.29	297.11	295.53	295.64	297.3	295.7	296.15	296.16	296.72	294.74	298.18	295.79	296.36
307.92	304.54	306.57	305.32	303.99	304.32	303.76	307.24	304.21	307.11	307.1	303.69	304.06	303.99	305.92	305.42	303.81	303.59	305.99	304.11	305.12	305.54	304.09	303.55	304.23	306.02	303.67	304.19	304.61	303.82	307.12	304.81	304.42	305.01	307.66	301.86	304.83	304.85	303.51	304.62	303.96	304.3	304.7	303.66	303.56	303.94	306.73	305.31	303.3	304.15
326.41	323.97	324.67	326.01	328.21	325.09	323.15	324.61	326.54	324.77	325.39	323.41	325.67	324.27	327	323.4	325.4	323.92	325.62	327.69	323.56	325.61	323.92	326.38	325.03	325.54	324.3	324.25	326.99	324.33	326.93	326.78	324.64	326.94	324.15	321.66	325.82	324.92	324.38	325.44	322.33	324.52	326.17	325.99	326.13	323.25	326.17	326.97	325.21	325.79
315.76	311.38	311.51	317.59	313.38	316.13	316.66	314.05	312.8	314.6	313.66	311.77	312.68	315.08	311.39	315.63	315	314.37	315.7	315.02	313.4	313.86	316.41	315.27	314.66	312.4	313.95	316.11	310.97	314.29	314.56	313.67	316.13	315.04	313.48	313.36	312.36	313.67	312.78	315.07	317.1	315	316.12	312.48	313.56	310.85	316.23	315.59	317.57	313.39
305.53	303.41	307.13	304.05	305.2	303.62	303.72	306.06	305.15	304.78	302.92	303.16	303.23	306.18	302.75	304.84	302.6	304.94	304.57	304.97	303.72	303.39	306.57	304.08	304.04	306.12	304.7	303.92	302.98	305.29	305.95	303.37	306.15	305.47	307.12	305.09	305.19	303.2	303.74	305.82	304.02	305.07	306.11	305.93	304.3	305.37	304.15	302.65	306.6	302.73
313.1	311.62	314.87	311.42	312.57	311.12	312.39	314.19	312.99	310.95	309.01	312.96	312.09	310.93	312.3	310.23	311.47	310.4	309.23	315.12	311.51	310.67	309.37	313.12	309.19	311.15	311.28	312.52	310.65	310.56	311.03	311.87	311.93	313.73	309.89	310.62	310.37	314.16	311.02	309.87	310.76	312.16	310.85	311.5	311.71	313.35	312.83	310.98	313.91	310.78
304.96	300.95	307.07	303.44	304.47	306.18	306.04	305.42	302.46	304.49	305.29	303.81	307.17	304.69	306.08	305.7	301.66	305.74	302.87	302.98	302.24	305.71	305.71	305.32	305.06	304.5	307.39	304.64	306	303.87	303.64	304.25	306.55	306.03	305.11	303.52	303.89	304.92	304.47	307.62	304.96	306.17	304.39	305.2	304.18	304.48	306.1	302.93	303.64	306.1
303.62	302.94	305.05	304.04	303.91	303.09	304.43	307.57	302.8	304.46	304.32	302.62	304.33	303.85	301.86	302.91	303.87	304.32	304.02	305.15	303.99	305.96	305.81	305.8	304.74	304.66	303.03	303.15	306.13	304.87	302.51	304.28	303.02	302.5	306.26	304.26	304.19	304.49	304.22	303.62	304.69	304.51	306.28	303.99	304.69	305.61	307.21	304.71	303.86	303.79
302.9	301.92	301.51	301.33	301.41	302.86	303.06	305.17	303.37	301.91	302.95	306.17	304.36	304.12	305.1	300.05	301.54	304.15	301.44	301.37	303.38	302.16	303.39	303.63	300.63	300.04	302.28	300.25	303.22	302	302.3	298.74	303.46	304.63	303.31	301.81	301.33	300.55	305.41	303.73	304.99	302.08	301.8	301.03	303.22	302.23	301.73	302.71	300.22	302.02
303.92	303.66	302.72	302.21	304.24	303.21	303.91	304.14	304.57	303.08	301.46	303.83	303.7	306.33	301.26	302.6	303.77	304.08	305.22	304.02	304.1	302.13	303.79	304.19	304.71	304.61	304.52	304.39	305.89	303.65	305.75	305.36	305.9	304.22	304.14	303.59	302.89	307.43	306.13	305.99	302.09	305.63	304.57	304.64	302.88	304.46	299.84	304.01	304.71	305.18
315.13	316.42	315.77	315.25	317	314.08	315.9	312.94	316.29	316.72	315.53	317.65	315.3	314.96	318.61	316.2	317.35	315.93	315.96	316.31	317.44	315.56	314.95	318.04	314.72	317.1	316.76	316.16	315.49	316.3	312.97	316.67	316.37	312.99	316.38	315.11	315.16	315.84	312.24	315.52	315.18	315.32	314.58	316.53	315.96	315.91	316.45	315.87	317.99	317.05
301.83	301.71	301.72	301.39	301.32	301.43	300.11	302.64	300.75	302.36	303.03	301.48	301.3	303.03	303.11	304.75	300.91	303.05	302.61	302.74	301.02	301.43	302.75	303.13	301.63	302.22	303.24	300.78	303.06	304.76	301.64	299.88	305.44	302.15	305.8	303.67	304.53	304.69	302.59	306.32	302.6	304.42	301.13	302.46	303.94	302.99	303.6	301.41	304.16	303.11
312	310.91	310.07	312.69	312.21	315.39	311.72	312.11	310.76	313.49	308.28	311.97	310.07	311.71	312.52	313.03	311.97	310.97	315.07	311.18	311.47	310.65	310.95	311.77	312.39	310.15	309.28	311.23	310.29	309.6	310.36	311.73	311.26	313.97	310.07	312.07	309.71	311.87	313.53	314.81	312.9	309.96	312.61	312.34	314.34	313.91	310.47	315.3	309.97	313.96
307.73	308.78	310.3	309.13	309.59	310.48	307.81	305.43	311.06	308.22	310.05	310.28	309.06	310.9	309.23	308.87	307.43	307.82	309.2	309.39	309.48	307.86	306.55	308.84	308.54	309.4	309.6	308.31	309.11	307.83	310.32	307.86	310.3	306.46	307.71	309.43	308.14	309.7	306.99	308.56	307.17	308.05	308.14	308.43	306.84	307.97	309.29	307.17	310.95	306.86
301.15	300.18	299.49	303.69	300.23	300.6	301.63	301.35	303.73	299.81	301.37	301.1	301.21	298.89	299.45	299.7	300.31	302.75	300.34	300.92	300.28	298.88	300.94	301.89	302.46	302.07	299.62	299.15	301.04	299.86	302.97	300.94	299.02	302.42	301.86	301.25	297.39	300.5	301.53	301.01	301.18	299.41	301.4	302.89	303.01	300.96	298.05	299.34	302.53	303.79
313.5	314.83	317.36	316.72	316.81	315.68	317.1	315.45	315.94	317.62	314.67	313.51	315.43	316.26	318.19	315.36	316.62	317.1	313.88	318	315.43	313.38	317.15	314.78	316.5	314.07	318.73	314.76	315.16	315.36	315.9	315.83	313.97	313	316.09	313.44	315.27	316.86	313.97	315.32	317.22	314.71	315.59	314.92	313.01	317.29	315.75	316.47	315.11	315.09
328.03	327.55	328.15	326.65	329.03	326	327.9	326.52	326.61	327.34	326.88	328.87	327.79	328.45	326.05	326.75	329.1	325.81	328.09	327.93	327.7	328.06	328.94	326.84	328.68	330.5	329.91	327.7	329.94	327.57	326.01	326.49	327.92	328.43	326.56	328.43	328.18	328.03	327.86	327.7	327.85	325.48	327.56	327.58	325.8	328.39	328.22	328.54	329.07	327.96
306.69	307.7	307.84	306.9	307.1	305.39	306.32	308.39	303.97	304.08	306.46	306.45	305.88	307.49	305.96	307.83	306.06	305.6	307.57	303.89	306.54	308.59	305.79	305.22	305.82	306.45	308.21	308.15	305.8	306.08	307.11	305.95	308.39	308.36	306.52	308.34	305.04	305.55	306.64	306.68	305.41	305.54	305.91	307.15	304.62	307.35	302.47	303.83	306.69	304.21
302.64	300.05	302.05	299.17	301.42	303.2	301.35	301.59	299.5	300.68	302.26	301.98	299.88	297.02	301.6	300.56	301.76	302.34	299.69	301.2	300.65	300.56	299.17	300.18	301.15	300.87	300.42	302.01	301.96	301.3	301.72	301.72	303.07	300.74	302.47	300.07	298.8	302.22	302.33	300.71	300.17	302.51	300.78	300.79	299.49	302.16	302.43	299.45	300.54	299.53
318.58	320.59	318.79	320.26	318.21	318.64	318.92	318.47	318.32	321.06	318.64	321.89	319.04	319.46	319.74	317.73	318.48	318.62	319.18	320.2	321.75	318.76	319.82	319.32	316.25	318.12	318.55	317.62	319.83	319.5	318.15	318.31	319.81	320.21	318.88	318.87	320.75	318.8	320.64	317.77	318.48	318.54	319.4	319.04	316.97	317.89	319.39	316.99	320.81	320.3
310.05	310.22	312	310.73	312.89	315.46	310.99	310.01	312.7	310.07	313.24	312.32	310.27	313.02	310.09	312.67	311.29	308.84	310.65	311.65	309.55	310.83	310.95	311.06	314.46	311.6	314.65	311	310.08	312.84	310.9	312.09	312.91	312.71	310.23	312.32	310.5	315.1	311.68	312.62	312.03	310.32	308.04	311.94	310.94	312.23	311.58	312.58	313.94	310.69
324.46	325.53	322.85	324.37	320.08	323.67	324.79	325.06	324.41	323.2	325.57	324.94	323.78	324.04	324.93	324.01	325.75	325.45	325.31	325.11	324.38	325.37	323.55	322.26	322.92	324.14	323.4	326.55	322.98	325.83	324.07	325.94	321.89	323.69	323.03	325.24	328.18	324.52	324.89	325.03	323.02	326.7	323.08	322.68	325.21	324.23	324.63	325.02	324.6	324.79
307.06	304.93	305.62	306.05	305.9	307.74	306.87	308.14	307.92	307.15	306.23	305.12	304.81	305.06	305.59	307.2	307.32	304.07	302.2	305.33	306.64	305.54	307.53	307.26	307.03	306.2	304.39	306.98	305.87	308.97	304.88	308.11	305.54	303.77	307.03	304.78	302.94	304.59	305.42	304.42	307.21	307.48	307.18	306.22	307.21	305.57	305.83	306.63	305.8	308.93
308.08	307.6	308.68	305.34	306.84	309.59	308.53	306.41	306.31	309.78	307.89	308.64	310.02	307.64	308.14	306.67	307.99	304.4	307.55	308.39	306.81	309.03	308.36	308.64	308.51	308.11	308.11	308.23	308.31	307.98	305.24	308.31	307.8	305.06	306.62	307.95	305.42	308.47	307.76	307.2	311.26	309.14	305.62	307.56	307.76	307.93	306.85	307.29	307.47	307.85
311.86	309.41	312.87	311.89	316.3	311.74	312.97	313.08	312.55	314.17	313.62	314.22	314.31	314.34	312.67	312.94	315.65	311.06	311.38	311.92	315.2	311.49	312.6	313.5	313.51	312.22	312.59	314.24	311.36	311.18	312.82	313.1	313.35	310.61	313.23	312.31	314.53	311.09	311.99	316.02	311.74	312.2	312.2	311.4	310.65	314.47	312.36	313.48	314.05	311.54
300.24	303.14	302.2	301.65	302.62	302.61	304.1	302.52	300.27	302.05	304.18	302.17	302.35	304.34	300.46	302.42	301.56	304.37	301.25	302.1	303.92	304.3	300.94	302.71	301.61	302.71	302.75	302.28	300.28	301.96	302.13	302.42	300.43	303.37	303.72	304.85	302.99	302.9	299.83	304.77	302.26	304.58	300.23	300.54	302.58	303.17	301.64	299.1	303.18	303.87
315.48	312.54	314.29	315.97	313.41	314.75	314.78	314.75	312.86	310.59	310.3	313.35	313.31	314.78	314.26	312.54	313.32	313.82	313.33	312.44	315.75	316.29	312.89	315.78	313.01	314.4	314.49	312.81	314.16	313.6	316.01	313.95	314.62	314.3	315.47	313.51	316.98	313.29	317.08	314.44	314.35	314.77	310.96	315.6	313.28	313.16	315.12	312.71	314.63	313.87
300.09	301.93	303.96	301.98	301.48	300.78	302.11	301.04	302.26	303.3	300.14	300.7	298.68	299.91	299.89	301.79	296.77	300.77	300.95	301	299.4	299.19	300.71	303.38	301.9	303.21	302.33	302.19	300.57	301.71	303.66	301.88	299.57	302.7	299.82	301.29	299.79	301.76	300.89	301.35	297.89	298.73	303.97	300.64	301.94	300.28	302.35	300.18	302.23	299.86
314.32	316.08	312.2	313.03	314.07	313.4	312.44	310.61	313.71	314.53	312.15	312.43	315.33	314.02	311.03	312.38	311.28	311.23	314.9	312.23	312.65	313.9	313.06	314.09	314.01	313.57	315.12	312.42	313.99	311.67	314.92	312.28	313.27	311.8	314.42	312.88	309.19	315.18	312.98	311.09	313.62	312.18	313.42	312.01	314.35	312.89	313.39	313.38	311.9	312.25
327.6	327.75	326.96	327.43	326.9	330.06	329.87	329.3	328.54	327.1	326.96	328.69	326.42	328.83	328.22	328.21	324.48	326.22	327.18	328.33	326.61	329.14	327.64	325.74	329.6	329.77	329.09	326.57	326.07	324.32	328.54	328.46	327.97	328.78	329.22	328.89	328.62	327.61	327.14	326.26	329.31	327.59	327.35	328.36	326.45	327.8	327.49	326.89	328.17	328.25
309.96	313.01	314.27	310.7	313.8	310.89	312.28	312.41	311.98	312.01	311.53	313.66	312.67	312.39	310.3	311.58	310.92	309.43	312.25	308.95	309.71	312.52	311.28	311.88	312.7	312.07	313.49	309.68	309.64	312.07	313.38	312.92	313.44	310.46	312.49	311.47	310.96	311.88	310.68	309.63	313.07	312.15	313.68	312.45	312.49	310.83	312.78	313.47	312.98	313.28
315.08	313.67	313.44	313.37	315.48	313.28	316.99	314.86	317.43	318.52	314.45	313.07	314.22	315.52	313.13	315.09	315.87	313.87	314.38	313.81	314.48	315.89	314.65	314.53	315.15	316.04	314.96	317.2	311.78	314.05	314.74	315.89	313.75	315.03	316.53	315.8	314.87	313.29	314.44	316.23	315.03	314.26	317.4	314.94	314.46	314.86	315.5	316.73	316.75	315.64
319.09	316.43	319.31	314.32	313.02	316.55	314.88	315.85	314.68	315.56	315.71	316.85	316.05	316.91	314.57	317.33	316.66	314.72	317.09	312.99	316.14	317.19	315.34	317.01	313.88	316.16	317.04	314.98	315.88	314.57	316.05	317.51	315.59	315.85	313.41	319.09	317.09	316.66	315.82	316.01	314.52	316.78	318.57	317.85	315.28	315.57	315.35	317.42	315.87	314.21
305.75	307.48	307.55	307	306.13	303.85	308.14	305.53	305.39	306.45	306.31	304.67	307.49	307	304.97	305.53	304.76	309.11	305.92	305.91	305	307.69	304.43	305.32	310.69	305.32	307.06	307.69	304.9	307.71	306.86	306.21	304.42	303.71	308.48	307.9	309.12	306.48	306.46	306.81	306.62	305.98	307.11	307.67	307.26	308.05	307.27	306.89	308.06	306.19
316.68	318.32	313.83	314.07	315.1	315.6	315.32	312.54	316.54	315.09	316.15	315.89	312.9	317.09	314.76	314.09	316	315.02	312.26	316.26	314.23	312.95	310.99	311.16	315.66	315.42	313.74	315.51	317.46	316.92	314.74	313.91	316.62	312.7	315.7	317.48	316.48	317.15	315.87	315.76	316.74	314.35	314.41	315.31	314.05	315.6	316.92	314.82	314.51	313.66
303.58	303.59	302.9	300.65	301.88	304.79	304.35	301.63	305.49	303.48	303.54	302.88	302.53	302.59	302.61	304.84	301.52	303.52	302.29	301.97	305.39	305.64	300.17	304.23	303.18	304.15	302.66	302.59	306.05	303.81	301.72	303.6	304.48	302.94	304.06	303.7	303.01	301.66	300.75	304.5	302.04	302.39	302.48	304.59	305.02	302.87	305.34	302.93	302.45	300.82
316.73	316.43	318.3	315.46	317.61	318.52	319.08	317.67	319.14	318.55	318.76	317.66	317.74	318.38	319.56	319.44	321.8	317.82	318.71	317.16	318.54	316.78	319.68	320.02	317.57	321.56	320.47	317.61	317.93	318.32	317.73	315.61	318.69	316.44	319.25	316.54	319.54	318.28	318.67	319.34	319.23	316.9	321.1	318.68	314.25	319.49	316.81	321.41	319.68	318.2
308.67	305.34	302.77	307.62	304.69	304.95	307.49	308.1	305.89	305.25	305.36	303.06	304.78	306	304.37	305.48	306.44	306.38	303.3	304.08	305.26	304.58	303.17	305.77	303.64	305.32	307.81	303.36	306.47	305.72	305.31	305.61	308.55	306.42	307.42	307.28	304.96	304.58	304.81	307.25	306.17	301.98	305.63	304.04	305.8	306.21	303.4	303.97	306.32	303.64
302.85	300.89	302.8	304.62	301.22	306.26	304.14	304.51	303.26	305.3	302.33	303.27	304.07	304.02	303.65	306.16	302.6	304.43	303.42	301.99	303.74	301.73	303.82	305.51	301.85	301.65	306.4	304.57	300.66	305.95	301.7	305.28	304.2	302.94	303.32	304.07	303.36	304.43	303.35	302.7	302.61	304.72	301.86	304.61	303.88	301.19	301.73	305.71	303.17	301.52
306.73	306.89	307.9	305.87	304.75	304.91	306.73	308.04	306.69	306.52	306.78	306.73	309.11	306.55	305.95	307.99	307.53	310.03	307.71	303.76	303.29	307.72	306.33	306.38	306.36	307.24	306.81	304.52	306.8	307.12	304.9	305.24	308.46	306.09	307.32	304.54	303.85	304.1	305.8	306.31	308.65	306.45	307.6	307.06	307.07	307.27	305.39	306.52	305.63	304.91
326.99	325.94	323.21	325.89	323.72	325.54	324.05	324.15	325.55	327.04	326.1	325.9	324.63	326.8	324.1	322.05	323.95	325.73	326.58	327.71	323.91	325.33	325.48	325.24	326.77	323.68	323.74	324.19	324.81	328.46	328.84	323.94	325.39	323.41	322.81	325.27	324.23	326.37	327.09	326.25	326.52	324	323.18	327.52	325.67	322.8	326.62	326.68	327.08	324.85
298.85	300.79	299.6	300.42	301.38	300.55	300.7	301.78	298.77	301.53	297.9	300.15	301.57	297.16	303.2	300.8	299.56	297.61	300.64	301.21	301.5	301.01	299.67	301.25	297.82	300.67	300.42	299.36	300.08	299.75	297.62	297.86	299.94	302.51	300.64	299.13	303.95	302.35	300.31	301.14	302.63	299.91	300.57	303.56	302.68	300.15	299.07	297.95	301.16	299.18
315.6	315.67	317.31	316.32	315.23	314.69	315.71	319.63	317.47	320.92	319.54	316.32	314.61	318.81	316.94	317.27	318.97	318.59	317.3	314.84	315.37	316.42	316.64	318.67	317.89	317.58	317.02	318.85	317.75	318.49	316.66	317.15	314.5	318.3	319.34	316.32	317.41	315.87	319.09	319.04	315.74	315.98	317.78	318.4	315.08	316.22	317.3	316.7	318.43	315.98
304.41	303.62	303.26	304.68	307.28	301.88	304.48	301.52	303.6	303.91	303.36	302.9	303.01	303.8	302.03	302.09	302.6	305.08	302.59	303.96	304.08	303.35	304.68	303.95	301.97	304.34	304.8	302.75	304.7	304.7	304.71	304.23	302.63	302.93	304.24	301.39	302.98	304.26	301.55	300.58	306.84	302.41	305.08	302.52	301.58	303	302.81	304.3	301.03	303.56
311.83	311.73	312.72	313.99	313.4	316.53	313.71	316.11	312.35	313.42	313.5	314.95	312	311.79	315.88	313.07	314.93	313.53	314.54	312.09	311.69	313.1	313.09	314.65	312.41	313.82	315.26	311.05	313.13	314.14	313.15	312.53	314.49	315.18	312.47	313.99	314.37	314.65	313.32	313.75	315.93	314.32	316	312.78	315.29	313.35	314.58	315.95	314.63	311.04
305.14	303.51	305.34	303.66	302.76	304.41	303.36	304.01	305.66	305.5	305.87	306.58	301.87	304.76	304.36	303.26	302.69	303.9	306.13	304.28	305.37	302.32	304.49	305.04	303.35	305.17	304.67	305.53	305.77	303.29	304.85	304.34	304.11	306.64	302.5	304.26	305.78	302.83	304.88	303.97	302.86	305.28	303.99	303.16	306.04	303.12	303.22	301.35	303.64	305.59
318.73	317.74	316.19	321.33	318.98	317.83	316.12	319.98	316.65	320.52	317.03	316.68	317.05	317.38	318.95	319.17	317.04	317	320.04	317.41	319.4	318.62	319.21	318.35	317.06	319.24	316.19	318.19	317.37	318.6	318.69	320.92	318.29	319.83	318.55	318.04	320.25	316.36	317.46	322.65	315.32	316.87	316.27	320.28	319.01	318.91	317.22	320.34	318.91	315.83
322.46	324.83	323.68	323.83	323.94	323.5	322.78	324.39	322.73	325.15	323.85	322.87	325.87	324.86	325.81	325.5	325.93	324.4	324.23	325.16	323.97	324.54	324.27	323.77	323.28	323.31	324.88	324.07	323.05	324.06	324.66	326.87	322.48	325.04	324.44	325.59	322.94	327.09	324.96	325.39	323.97	325.88	324.52	325.33	324.56	324.68	324.42	326.1	325.54	323.75
309.94	306.31	308.16	306.91	307.48	306.14	306.21	306.82	308.28	307.92	308.05	307.3	308.16	305.91	308.83	306.97	309.15	309.3	305.3	304.86	307.05	306.25	307.85	305.86	307.43	304.07	308.27	304.25	308.33	307.71	308.45	306.85	310.08	306.79	309.38	306.15	309.17	306.5	306.02	307.98	309.43	306.96	305.99	308.82	306.46	307.26	308.23	303.97	306.36	307.04
301.12	302.24	303.43	301.67	301.36	301.26	303.36	302.01	300.25	302.45	300.5	298.92	301	299.97	299.94	301.69	301.92	300.57	299.31	303.28	302.46	302.1	300.06	300.84	302.75	301.79	300.94	299.28	298.51	301.38	303.87	299	302.37	298.95	303.09	300.92	300.05	303.38	301.03	301.74	301.49	301.64	299.81	302	298.15	301.18	300.97	302.1	300.69	299.51
316.02	318.39	315.49	316.3	315.41	316.02	314.84	315.61	314.98	314.95	315.98	317.19	315.11	317.24	316.83	315.64	315.02	313.82	315.68	317.51	317.32	313.98	316.02	315.2	314.92	314.55	317.23	315.6	317.04	314.66	316.37	319.5	318.38	315.7	317.16	318.35	317.07	319.18	316.63	315.98	314.38	315.42	315.63	316.1	316.71	315.51	316	313.66	313.81	315.69
309.82	309.97	308.67	310.07	314.28	311.56	310.51	311.02	311.13	310.5	310.15	308.89	310.59	310.83	312.22	309.75	309.95	314.09	313.51	312.17	310.68	312.34	312.47	310.63	313.36	312.17	312.02	310.92	311.08	312.81	310.07	312.49	310.51	311.53	309.6	308.08	309.66	310.91	311.88	311.76	312.03	311.13	312.3	310.43	308.91	310.09	312.5	313.7	310.16	311.45
329.52	326.48	328.53	329.08	326.15	331.85	327.69	327.55	328.93	330.86	327.9	329.02	328.1	328.41	330.69	329.15	326.36	327.42	327.45	328.36	330.27	329.35	327.39	331.01	329.32	329.1	328.29	328.14	330.73	329.08	330.55	327.2	328.1	329.2	329.33	327.3	328.53	329.52	329.99	325.83	329.02	329.02	328.31	329.45	326.58	328.05	327.22	330.04	330.11	331.32
306.48	308.14	306.99	306.04	310.28	307.95	307.97	304.85	307.53	308.72	307.13	307.31	309.16	305.71	307.66	308.54	306.31	305.53	305.81	303.42	305.93	308.81	304.78	306.67	305.79	308.06	307.06	306.3	306.72	307.97	306.75	305.91	306.87	307.83	307.78	308.37	308.45	308.14	307.26	307.18	305.43	305.95	306.57	308.66	306.78	306.48	308.57	307.05	307.93	307.51
307.22	308.13	304.8	303.22	305.8	306.39	302.79	307.94	307.13	309.82	304.87	308.86	304.67	307.5	307.12	306.82	305.88	308.19	305.77	307.67	305.42	306.82	304.35	307.7	309.49	308.54	303.72	308.54	308.62	305.54	307.16	307.81	307.4	305.6	305.23	307.92	307.06	307.71	306.67	306.68	307.74	306.85	305.51	306.94	306.66	308.39	306.54	305.82	306.91	307.52
313.5	315.02	312.53	316.85	316.9	316.53	314.98	313.2	311.06	315.67	315.26	315.25	313.14	314.1	312.65	315.05	314.23	316.33	313.53	316.76	311.88	315.77	314.18	315.2	314.96	315.58	313.59	315.23	316.14	315.04	316.26	316.82	316.61	315.69	315.5	317.64	313.17	315.65	313.34	316.28	314.69	314.3	315.94	317.05	315.37	316.51	314.57	312.17	315.23	313.84
304.35	302.58	307.66	306.05	310.07	304.19	303.46	305.6	306.26	306.6	302.83	303.23	305.58	304.36	304.28	302.82	305.01	305.31	303.22	301.82	307.02	305.46	304.91	307.6	304.73	306.43	305.2	306.31	305.42	303.87	302.31	302.44	306.41	303.27	304.17	306.95	304.49	304.63	303.53	303.71	302.93	306.26	304	304.67	306.22	304.35	306.04	303.52	303.04	306.05
315.05	316.36	317.08	317.65	315.45	315.26	317.6	313.67	318.05	316.78	314.57	318.77	316.39	314.45	315.15	317.24	312.49	317.73	315.76	314.87	314.93	312.16	313.69	317.25	316	315.96	317.17	315.08	318.18	316.77	316.94	315.57	316.2	317.59	316.17	317.98	319.34	315.51	316.39	317.13	314.31	317.61	315.86	317.83	314.07	316.58	318.47	316.01	316.87	315.78
299.49	300.06	297.57	301.49	300.9	302.65	298.92	296.8	299.4	300.11	301.67	299.49	301.25	300.25	299.45	301.19	299.67	303.18	299.22	300.55	303.34	299.76	299.39	299.71	298.24	297.95	297.88	303.95	300.79	298.37	297.83	302.03	302.02	300.72	301.06	297.1	300.53	300.86	300.11	299.54	300.49	300.56	300.52	298.81	298.9	299.79	298.1	300.22	301.17	299.41
315.14	316.84	314.28	317.2	317.03	315.61	315.54	314.67	313.67	315.34	315.73	313.62	315.69	317.94	316.06	315.54	315.87	315.8	315.42	314.3	317.04	315.54	315.59	314.59	317.15	315.72	321.63	317.96	315.32	316.44	314.71	315.65	314.68	314.87	314.07	317.3	313.48	316.5	316.83	318.3	316.19	316.39	313.15	315.14	316.34	315.77	315.36	315.33	316.78	315.44
309.29	311.38	309.65	309.6	308.65	308.62	308.71	310.65	308.22	310.52	308.62	309.66	312.29	308.94	311.57	309.65	310.71	305.23	309.63	310.87	310.73	310.07	309.66	309.11	309.51	308.12	308.69	310.59	311.86	309.06	308.55	311.72	309.54	309.49	308.09	308.81	310.51	310.58	309.58	309.27	310.29	311.57	308.81	309.31	310.64	311.4	307.8	310.41	308.97	311.14
313.51	309.31	311.7	309.77	309.94	308.25	309.19	309.9	309.03	309	310.35	310.48	309.12	310.43	310.45	310.4	308.84	310.48	305.87	307.97	311.04	308.49	309.14	310.21	308.95	309.22	309.61	309.04	308.77	311.99	308.09	310.13	311.07	307.71	308.63	310.1	309.12	310.53	312.2	309.09	310.83	310.29	311.94	306.83	308.97	310.07	310.2	308	307.74	310.54
328.75	328.83	328.45	327.71	327.9	329.16	328.4	328.63	328.86	330.4	325.79	329.42	326.86	330.78	330.16	330.42	329.73	329.94	331.06	327.26	328.58	329.73	328.75	329.03	331.49	328.66	328.92	329.96	326.53	328.56	329.94	329.38	328.44	329.74	329.21	330.58	330.15	328.66	326.8	328.82	328.98	330.09	328.63	328.72	325.82	330.53	327.68	329.39	329.19	329.68
319.51	319.62	321.41	321.02	322	319.44	319.85	318.79	321.1	317.3	320.93	319.16	321.81	319.25	319.89	319.81	317.07	319.11	320.66	319.37	317.68	320.17	319.38	321.93	320.17	317.64	320.03	320.61	317.92	320.93	320.48	317.84	319.91	320.26	319.28	318.88	318.83	321.18	321.25	319.74	319.08	319.66	319.98	319.43	319.83	317.75	322.52	320.66	319.59	318.9
314.74	313.46	313.7	315.71	313.97	316.33	315.55	317.11	313.57	313.51	314.51	314.5	315.3	313.11	316.59	316.18	314.83	315.32	316.22	314.63	314.9	315.3	313.38	313.1	312.21	314.25	314.23	315	315.56	313.87	318.28	315.06	314.97	312	315.35	314.15	314.86	313.92	314.21	315.4	314.62	312.26	314.75	313.19	314.57	315.17	316.17	313.81	315.77	315.39
315.72	318.66	317.44	319.87	318.26	318.12	317.32	319.83	319.91	315.86	320.07	318.47	315.39	318.86	319.96	316.75	317.92	316.01	317.2	317.8	320.76	319.42	316.91	318.34	317.7	319.48	319.54	317.69	318.11	318.59	317.29	321.36	316.95	314.17	317.79	319.18	319.15	320.66	318.94	320.9	320.81	318.2	318.31	317.72	316.41	315.18	320.72	318.5	317.94	318.14
326.81	330.25	328.65	329.07	329.64	328.21	328.15	326.87	329.58	329.55	329.06	327.87	329.39	329.83	328.57	329.95	328.79	328.7	326.28	326.05	328.31	328.91	329.83	327.59	329.7	327.69	326.67	326.49	328.36	326.76	326.39	327.6	330.02	328.26	327.94	327.71	327.84	327.4	326.45	328.97	327.85	326.65	327.16	330.33	330.86	330.68	327.47	330.72	330.08	328.84
326	323.22	325.81	325.17	325.45	326.71	325.92	326.31	323.98	328.59	325.07	326.9	324.61	326.15	326.37	328	323.56	326.73	323.19	324.68	323.18	328.01	326.38	323.76	323.62	323.78	326.95	324.92	326.05	325.61	327.34	325.82	325.16	325.03	324.53	325.56	323.03	326.45	325.27	326.67	327.15	325.63	325.79	328.77	327.34	326.15	323.91	326.05	325.62	324.76
318.72	319.24	317.71	317.76	317.71	318.93	316.77	318.6	315.27	317.78	318.1	318.92	316.82	314.78	317.37	315.28	316.78	319.67	315.75	316.13	318.13	317.53	318.38	318.06	319.06	319.78	319.39	317.67	317.37	318.33	317.35	316.62	315.94	316.36	317.18	315.49	315.71	316.61	315.94	316.43	317.24	317.19	315.07	318.31	316.87	320.03	314.33	317.39	321.4	317.84
315.24	318.64	317.21	316.49	317.01	316.75	319.85	316.84	317.77	317.21	317.41	316.77	319.67	318.16	317.65	318.7	321.46	315.13	317.2	318.04	319.49	317.87	315.32	318.77	319.17	316.51	317.65	318.89	319.6	318.53	318.71	318	318.66	316.84	320.15	319.48	319.78	318.5	317.05	315.76	315.27	319.75	316.93	316.79	316.88	316.98	318.13	319.12	319.54	318.65
312.78	316.13	313.77	315.23	315.24	310.99	316.36	315.73	314.29	313.12	313.86	314.68	314.69	312.85	314.06	317.28	314.44	312.75	316.51	316.64	317.8	314.25	316.65	316.98	312.82	315.66	317.98	315.82	314.56	314.66	315.41	314.62	312.91	315.27	317.48	315.76	317.25	316.72	316.28	316.21	312.74	317.01	316.13	314.79	315.63	315.54	314.35	317.53	315.01	310.72
313.5	311.12	314.44	310.69	314.92	312.68	312.33	313.83	312.65	314.41	312.28	311.75	312.04	311.52	314.2	314.47	313.89	311.93	314.7	313.8	311.16	313.29	312.8	313.53	312.57	312.15	312.33	313.02	314.34	312.9	313.37	311.97	312.62	315.75	311.3	315.08	313.27	316.12	312.57	313.08	313.2	312.19	312.57	313.98	313.61	314.07	312.48	313.55	311.4	314.66
306.54	309.8	307.76	306.28	310.08	307.4	307.22	311.97	307.73	310.02	308.82	307.77	308.98	311.38	308.01	308.34	307.49	310.17	308.69	309.51	310.2	310.31	307.07	310.31	306.89	311.27	308.57	306.6	307.91	311.11	306.31	310.28	307.61	307.42	307.32	308.06	308.38	308.93	311.64	306.5	309.54	309.62	310.3	312.45	309.99	308.71	310	307.76	310.37	308.54
311.64	311.84	313.63	311.84	313.81	311.9	313.95	312.67	313.69	309.89	312.42	313.75	314.01	312.67	314.13	312.37	312.06	313.84	311.19	313.88	312.76	312.1	316.51	314.16	313.26	312.9	316.06	313.72	316.77	312.71	309.56	313.37	312.01	311.93	313.4	312.36	312.96	310.86	313.38	311.01	315.35	314.17	310.83	313.27	314.21	313.79	313.04	312.84	314.69	314.01
304.7	306.85	304.51	304.35	304.82	302.7	306.64	302.5	303.99	304.55	305.24	305.87	304.88	307.09	306.44	306.18	302.59	306.96	305.87	303.73	306.11	305.44	307.21	306.23	305.65	304.42	305.1	305.03	305.09	305.23	304.94	306.05	304.61	307.53	304.05	305.65	306.14	306.35	305.21	305.48	306.89	306.43	304.63	307.71	304.13	304.46	304.59	304.08	302.11	303.23
325.28	325.5	326.09	325.38	327.03	325.11	328.4	321.79	325.24	324.35	324.12	325.14	324.28	326.21	325.61	327.32	325.39	326.58	327.32	327.16	326.69	322.52	325.44	324.14	326.74	327.49	324.7	327.13	327.47	326.33	324.03	326.4	324.96	326.98	323.93	325.81	327.45	323.47	323.21	325.29	325.2	324.1	325.57	324.75	325.51	326.71	327.57	324.87	324.61	325.32
329.08	326.97	328.88	327.74	327.76	330.42	327.98	325.16	329.03	326.85	328.7	326.7	329.7	328.17	325.75	328.84	326.15	328.05	330.13	327.99	328.51	329.89	328.03	328.87	327.3	330	330.25	326.85	330.48	329.06	326.36	330.03	327.36	329.35	327.29	327.28	330.76	327.89	328.88	327.07	328.75	329.22	330.65	328.88	329.86	331.22	329.79	325.56	326.09	329.96
300.84	302.27	303.37	302.8	301.34	300.7	304.26	302.18	304.44	305.18	300.32	304.22	304.27	302.03	301.33	306.86	304.64	301.97	306.42	303.45	305.2	302.71	300.95	300.7	305.34	305.07	302.36	302.59	302.03	305.67	302.74	301.89	305.17	301.46	303.58	304.51	299.75	303.06	302.57	302.47	301.49	302.96	301.82	305.94	304.44	302.98	303.09	304.85	302.53	304.21
315.08	313.61	313.59	314.05	315.86	312.5	313.42	312.23	313.14	316.4	312.61	312.28	312.75	313.03	312.69	311.27	316.45	313.22	314.59	311.86	312.88	311.52	313.64	312.95	312.58	311.31	313.21	313.56	315.51	315	312.02	314.05	313.79	312.72	314.21	313.85	314.37	314.14	313.97	311.86	313.39	313.21	311.67	313.32	312.58	314.32	314.83	312.6	312.42	313.66
307.24	306.64	305.04	308.96	306.37	308.17	307.24	310.39	306.33	307.34	308.77	307.91	309.55	308.76	307.28	306.76	309.17	307.9	306.67	306.86	306.76	307.16	306.8	306.42	307.31	308.17	304.82	307.91	307.97	306.87	308.24	305.18	307.66	305.91	305.25	307.25	307.2	304.99	305.38	306.3	308.38	303.38	307.45	305.73	308.11	307.82	306.63	309.03	308.59	306.84
301.51	303.92	301.92	302.58	303.31	302.91	302.51	302.66	302.41	306.63	303.77	303.79	303.33	303.17	305.73	307.89	303.98	303.34	304.82	302.3	304.15	305.8	301.43	302.09	303.11	302.39	302.19	305.02	304.12	304.3	302.7	301.01	304.17	303.19	304.17	302.3	302.09	303.4	303.66	303.45	306.93	302.03	303.81	301.44	301.81	303.37	302.13	301.82	302.27	301.49
315.38	313.27	312.81	313.18	308.55	312.09	312.47	311.25	311.75	314.27	312.55	309.02	309.09	311.51	312.64	311.11	312.13	309.16	310.92	314.76	313.35	313.65	312.75	312.92	312.01	312.36	312.3	311.95	312.95	313.12	312.65	313.84	311.73	311.25	310.45	312.29	313.1	312.71	310.85	312.74	311.73	312.21	313.31	311.97	312.77	314.41	312.05	312.37	311.98	313.67
305.57	306.38	306.47	306.68	305.58	308.49	304.2	307.19	304.92	309.33	307.57	304.88	304.62	303.95	304.26	304.45	308.83	302.89	308.28	305.87	306.02	306.02	306.06	308.69	304.93	310.25	309.75	306.41	306.97	308.23	307.61	305.84	305.17	304.88	305.35	306.25	304.93	308	304.74	306.47	305.31	305.66	308.12	305.59	305.78	307.87	305.56	306.1	306.02	304.51
301.42	303.69	303.19	304.73	305.58	304.68	303.17	305.59	306.84	303.28	306.47	306.47	304.09	303.41	303.72	302.22	305.21	302.97	303.48	305.12	305.19	304.06	305.71	306.22	305.65	303.36	306.44	304.33	305.1	304.1	304.09	305.54	305.8	304.25	305.13	304.9	303.7	304.33	302.06	305.36	305.02	305.03	302.79	304.43	304.25	306.58	302.22	307.83	304.24	304.9
312.99	315.17	312.23	314.44	317.96	314.54	313.95	316.02	314.11	313.19	315.42	313.98	313.52	314.3	313.7	313.47	315.32	313.71	314.13	314.86	316.98	314.39	313.52	317.42	315.25	314.81	314.97	313.41	317.3	315	314.3	314.75	315.1	314.1	315.17	314.65	317.04	313.55	314.32	314.61	316.34	315.78	318.26	316.06	313.86	313.23	313.34	316.21	313.84	313.33
306.64	308.07	307.77	304.37	305.77	305.99	304.45	302.97	304.33	305.64	305.8	308.04	304.5	306.59	306.24	304.88	305.29	305.31	306.75	305.28	305.69	307.49	304.69	304.53	304.8	305.53	306.87	306.24	305.4	304.9	304.16	305.73	306.62	305.59	304.25	304.95	304.97	306.25	305.55	306.3	307.71	306.67	305.22	306.06	306.78	306.26	307.86	305.74	304.56	303.66
300.61	298.85	301.44	298.43	301.2	301.81	303.54	302.47	300.79	300.35	301.31	301.37	301.46	301.79	302.36	303.45	300.24	301.38	300.82	301.01	302.43	300.38	300.36	301.3	299.62	299.91	303.06	299.98	299.9	300.28	302.84	301.01	301.51	302.87	302.58	299.21	301.94	300.11	301.93	300.55	301.29	301.5	301.82	299.3	301.14	301.03	301.73	301.2	300	301.32
304.65	302.45	305.6	304.34	305.74	305.87	301.98	306.27	303.74	302.76	303.12	303.37	305.26	306.01	306.29	305.76	301.11	301.5	305.04	303.75	305.89	303.77	305.55	302.15	306.1	303.81	303.87	302.2	304.92	306.04	305.01	304	305.71	303.15	303.45	301.48	306.05	303.54	304.97	303.02	302.58	306.43	304.07	305.33	302.14	303.26	303.45	304.09	306.57	303.7
327.94	326.68	328.1	328.22	328.28	327.38	326.48	327.32	327.67	325.03	328.27	328.14	328.3	327.94	329.84	328.52	327.2	329.25	327.02	325.76	326.53	328.27	328.6	327.96	327.97	329.19	327.49	326.44	328.13	328.04	329.25	330.24	327.36	328.02	327.74	327.22	328.74	326.9	328.26	327.4	328.46	327.4	327.62	325.92	324.14	331.3	327.84	329.09	329.57	326.65
304.15	303.06	305.59	306.02	306.62	303.01	306.25	305.05	303.95	305.69	305.11	304.07	305.48	305.93	307.8	303.21	305.94	303.84	304.52	304.4	303.5	304.81	301.87	306.16	303.06	305.83	307.2	305.64	304.63	305.09	305.63	302.39	302.14	305.75	305.35	304.63	306.24	306.06	304.1	304.26	302.2	305.38	304.09	307.15	305.21	301.94	304.23	303.26	304.56	305.47
303.03	302.77	300.11	303.54	302.29	303.11	301.5	300.03	303.94	302.3	303.17	303.66	303.88	301.42	301.62	300.82	303.79	300.71	301.58	302.01	302.26	301.56	302.4	302.91	303.35	300.56	302.44	302.93	300.73	304.12	302.41	301.96	302.2	302.93	304.52	303.56	300	304.2	300.91	303.59	302.64	304.9	302.36	302.99	301.96	303.04	306.04	302.02	303.12	302.91
318.25	314.87	316.1	313.35	317.22	316.8	315.44	317.53	314.11	313.9	316.87	318.34	314.17	316.21	315.63	316.95	316.82	316.94	313.81	313.49	316.03	316.79	317.25	317.59	315.33	315.8	316.04	312.87	316.61	315.11	315.53	317.07	315.01	315.54	313.64	318	314.96	314.33	315.28	316.94	316.26	316.3	316.76	314.04	315.2	312.59	316.96	316.84	315.76	315.85
327.62	329.18	328.03	326.09	326	328.03	326.12	329.42	329.44	326.79	330.02	328.3	326.39	327.06	326.29	329.51	326.94	328.47	325.63	330.42	327.91	326.81	329.26	323.51	327.98	327.44	324.53	327.58	325.7	330.53	328.26	328.02	328.01	328.69	328.68	327.66	328.38	327.41	327.67	325.9	329.47	327.41	326.43	327.6	327.61	329.79	328.66	327.29	325.97	328.02
302.94	301.22	301.63	302.84	304.36	305.53	306.65	304.52	303.39	302.19	305.83	304.28	305.16	304.03	304.28	304.28	303.59	302.05	302.75	303.9	302.82	305.78	304.04	305.65	302.5	303.52	303.28	306.56	304.83	303.63	303.91	305.66	302.94	303.97	303.83	303.12	303.33	306.48	304.8	303.6	304.19	306.04	304.65	302.95	303.76	307.25	304.5	304.34	304.15	303.1
329.36	325.92	326.37	328.54	327.36	329.12	329.02	327.5	328.83	328.08	329.31	326.08	329.57	326.66	328.85	327.06	328.79	328.6	326.68	327.7	327.01	328.1	330.26	329.85	327.18	326.5	328.94	328.29	324.25	327.04	328.45	327.68	328.4	330.14	323.4	331.79	330.12	328.13	325.6	325.95	327.31	329.44	324.98	328.03	327.17	327.18	328.01	327.18	328.23	328.18
313.8	312.98	312.98	311.72	312.44	314.51	314.04	312.54	311.87	311.94	314.37	312.78	312.96	313.03	315.28	312.15	314.56	314.91	312.07	312.29	311.15	314.63	314.82	311.26	312.77	312.28	316.07	314.42	311.41	313.59	314.23	312.33	312.8	315.42	312.5	314.06	312.03	311.63	313.93	316.07	313.43	313.19	314.07	311.58	309.19	314.58	314.23	313.23	311.81	313.74
316.21	316.77	314.38	316.01	314.41	315.49	314.13	316.93	314.84	316.29	314.41	314.02	314.58	315.51	315.67	315.53	316.19	315.69	319.17	313.16	315.77	317.59	315.53	316	314.8	314.22	315.02	311.9	314.65	314.09	316.07	315.45	316.84	318.07	317.29	315.97	315.39	313.91	314.66	315.41	315.88	315.98	314.52	316.09	314.21	311.46	314.89	314.36	316.92	316.08
303.36	301.16	304.39	301.7	302.42	304.51	302.31	304.45	306.38	303.81	302.67	301.99	301.57	305.04	304.81	301.87	301.41	302.32	302.59	302.25	302.95	302.48	302.63	303.1	301.18	304.78	302.09	304.21	301.89	303.38	301.54	301.4	302.79	306.81	302.19	305.08	304.61	303.33	302.35	303.9	304.51	302.48	304.17	305.22	301.8	305.37	300.6	301.65	303.19	303.94
314.09	310.48	311	314.93	313.28	311.91	312.44	314.92	313.88	313.1	313.6	311.86	312.71	312.94	312.34	314.73	310.89	312.99	312.54	311.75	313.16	312.13	312.73	314.35	311.82	312.79	313.68	312.18	313.42	314.11	314.02	312.75	312.85	313.7	313.42	311.56	313.94	315.67	311.3	313.7	315.35	312.86	315.06	313.19	314.69	315.16	313.05	314.48	312.59	314.06
293.27	295.3	294.23	292.1	298.31	295.44	294.59	293.65	296.07	295.44	296.3	292.43	297.52	294.85	296.58	293.14	295.34	294.58	292.05	293.94	294.09	297.2	293.05	292.28	294.34	295.4	293.96	298	294.38	295.49	295.3	292.36	294.56	296.58	294.19	295.49	294.98	294.03	294.95	296.75	295.7	296.23	295.52	295.24	293.3	294.19	293.52	291.8	298.15	296.14
314.81	315.22	312.76	314.13	311.66	316.95	312.09	311.74	313.75	314.95	313.18	312.71	315.48	312.46	314.89	313	316.44	313.52	312.55	313.08	314.63	312.02	313.09	313.85	311.91	313.93	313.97	314.28	314.31	311.58	311.52	313.93	314.47	314.15	315.98	311.14	313.33	313.46	315.43	314.43	312.04	314.52	313.71	313.7	312.78	313.94	313.29	314.95	315.16	312.68
317.13	317.07	318.79	318.23	318.55	320.06	319.36	316.82	318.54	319.86	319.46	316.44	317.34	318.63	317.74	317.55	317	318.04	319.6	316.07	320.36	317.91	318.44	317.34	318.55	316.08	316.93	318.03	319.53	319.24	318.85	318.15	320.26	317.94	319.99	318.72	317.38	318.18	317.85	318.06	317.09	317.11	319.27	316.37	319.73	316.22	319.82	318.67	316.93	319.52
326.2	326.32	326.42	326.49	325.05	327.38	327.38	326.34	325.49	327.63	327.73	326.95	328.56	326.78	325.88	329.11	326.32	327.14	328.1	326.19	322.45	328.51	329.35	326.6	326.13	327.88	329.47	324.26	330.95	327.14	328.45	326.11	325.55	327.26	326.75	324.38	329.39	325.54	327.9	326.71	327.24	325.55	326.71	326.33	327.5	328.01	327.45	326.08	327.95	325.53
319.91	316.13	319.62	319.24	316.76	317.66	314.82	319.61	316.93	316.58	318.43	316.89	317.25	318.74	318.71	320.27	317.2	318.1	317.15	318.52	316.87	317.08	317.8	320.78	320.54	318.07	317.75	317.43	316.39	319.77	318.65	318.33	318.53	318.85	317.52	317.49	317.39	320.01	319.08	319.4	315.46	317.79	317.63	319.83	320.6	318.51	318.27	319.92	318.75	316.54
307.73	308.24	308.7	306.22	307.22	307.81	308.13	310.48	307.06	307.83	307.51	309.95	310.07	310.36	306.83	309.72	310.29	308.8	308.27	308.78	309.88	308.44	309.59	309.9	309.17	308.67	309.87	308.58	306.67	307.08	308.52	306.54	306.54	311.29	308.88	310.43	309.55	306.86	309.2	309.34	309.21	308.38	306	306.51	308.68	307.31	310.65	308.3	306.71	307.17
293.51	292.18	293.67	293.61	295.33	293.92	294	295.64	293.21	294.33	295.81	293.29	295.93	293.16	294.72	294.64	295.53	293.94	292.81	295.88	293.33	291.27	294.39	293.73	295.31	294.97	293.35	294.97	293.5	294.09	294.08	294.47	293.06	294.85	293.3	295.35	292.76	293.9	294.75	293.23	293.38	292.14	292.91	294.13	294.11	294.92	295.11	291.77	293	294.01
316.12	314.51	314.7	313.47	317.53	314.43	314.82	316.38	314.67	315.89	314.52	315.82	314.89	315.31	314.51	315.69	315.14	313.3	314.18	313.19	313.78	314.43	313.65	314.82	315.15	314.55	318.28	314.25	311.1	314.36	313.7	315.05	315.91	314.33	313.4	315.89	314.57	312.23	313.55	315.85	313.31	317.87	315.82	314	313.53	317.94	314.97	315.22	312.37	315.64
312.14	311.03	314.56	312.9	314.23	312.93	314.91	312.08	314.53	314.17	313.79	314.97	311.13	313.42	311.54	313.4	311.8	313	315.79	315.51	314.39	315.29	312.11	313.25	315.77	315.42	314.71	315.68	313.6	313.58	313.97	313.73	315.16	312.33	312.9	316.46	311.6	312.21	312.46	315.75	315.01	313.24	312.3	316.84	315.63	312.21	314.88	310.77	314.8	316.31
304.2	305.54	304.97	301.53	303.78	306.17	305.26	306.88	303.59	303.93	304.7	304.06	304.55	304.48	307.08	303.78	304.85	304.63	305.1	305.35	304.75	306.65	301.64	303.64	300.61	303.4	304.6	303.98	304.13	305.39	303.53	304.84	303.83	307.17	303.67	303.69	304.52	306.52	303.06	303.21	303.33	303.22	304.74	306.03	302.56	305.98	302.96	303.88	305.47	303.16
293.83	295.31	293.75	293.93	295.2	293.93	294.51	295.57	294.73	294.2	294.54	295.59	295.05	294.92	292.85	295.66	296.36	297.8	293.96	295.3	296.05	297.18	294.07	296.14	294.37	293.78	293.99	297.34	293.09	294.8	295.32	295.39	296.27	293.77	294.45	294.76	293.75	292.34	293.95	295.15	296.55	294.86	297.61	297.68	295.72	294.69	295.3	295.11	294.01	296.23
303.87	305.13	303.21	307.17	304.56	303.88	305.03	303.9	304.61	303.54	303.76	304.12	305.2	306.04	305.55	305.14	303.33	306.36	305.59	305.92	305.58	302.75	302.69	304.36	304.07	306.75	304.84	305.64	304.65	303.76	304.87	305.18	303.77	303.64	302.49	305.95	306.51	303.12	303.63	302.67	304.53	305.33	305.6	301.74	303.28	304.21	302.6	304.59	303.47	304.96
306.22	307.54	306.75	309.79	306.73	305.78	307.55	305.61	305.18	308.4	306.29	305.78	306.94	304.33	306.59	309.13	306.97	304.11	307.79	304.08	308.02	304.89	306.33	306.48	304	307.18	305.6	305.78	304.52	306.86	308.26	306.06	307.99	306.57	308.29	306.64	305.52	304.58	306.13	305.98	306.05	306.24	306.65	304.18	307.55	307.61	305.47	307.46	306.08	305.79
318.7	317.81	317.59	317.86	318.08	316.52	316.91	318.08	317.82	320.25	314.13	318.38	317.2	317.45	317.83	318.83	316.26	317.96	314.43	319.02	317.25	314.99	316.6	319.13	316.24	316.89	316.21	317.4	314.63	315.68	318.47	317.24	314.07	318.55	316.99	320.9	315.28	320.38	315.89	317.79	317.48	316.53	313.97	317.73	318.29	317.86	318.23	315.46	313.81	316.24
302.97	300.67	303.47	304.33	304.67	300.82	304.41	305.31	304.11	304.33	303.67	303.05	302.08	303.39	302.32	304.27	297.38	300.66	301.19	302.83	302.94	303.67	302.12	302.11	305.39	305.39	305.53	301.06	302.23	303.85	303.38	302.53	303.57	300.58	301.42	304.03	300.87	304.62	302.96	303.09	302.33	306.15	300.59	300.84	302.24	304.98	304.09	301.68	303.62	304.22
314.32	314.82	315.4	316.5	315.26	314.33	315.16	313.94	311.83	314.92	313.68	315.57	314.75	316.84	314.37	314.43	313.64	315.5	315.99	314.5	315.03	314.29	314.74	315.34	316.46	314.51	314.94	315.29	315.58	317.07	315.53	317.4	314.58	314.2	311.84	314.82	315.15	314.04	315.46	312.67	315.49	312.99	314.29	315.12	316.16	315.27	316.11	313.54	314.98	314.9
316.65	315.54	316.33	316.06	314.24	315.02	314.09	313.27	312.28	315.2	314.75	314.61	313.44	314.92	316.28	311.64	316.82	315.17	315.94	315.04	316.14	314	315.43	313.31	314.39	316.25	312.9	316.16	312.56	315.16	314.4	315.62	314.98	315.66	317.81	315.07	314.22	313.43	314.61	317.08	316.06	316.22	314.33	312.95	317.03	316.22	313.52	315.88	314.45	317.25
295.26	294.47	294.66	294.67	293.41	296.86	293.94	293.26	294.51	293.81	293.3	291.55	294.14	295.55	294.51	296.31	295.04	297.22	295.69	294.54	295.09	291.95	295.71	294.31	294.32	296.07	294.15	295.83	295.58	294.52	291.6	294.6	297.4	294.85	295.59	295.59	294.12	296.73	296.24	295.41	295.16	294.57	295.73	294.66	296.51	296.33	295.72	296.48	294.66	296.06
306.07	303.97	302.32	303.4	300.06	300.88	303.13	302.51	303.92	304.71	301.74	301.71	303.76	303.07	302.52	304.39	304.43	302.82	304.34	302.71	304.44	305.2	303.92	304.08	304.94	301.47	303.15	303.06	303.47	304.62	300.73	303.27	304.63	304.49	302.9	301.18	303.4	302.83	301.82	301.86	303.1	303.51	303.27	303.37	304.26	307.46	303.55	302.22	303.68	302.33
294.08	296.42	295.4	297.26	297.68	294.62	296.79	293.37	295.79	293.96	293.75	293.34	297.1	294.09	293.37	295.77	294.51	295.3	295.66	293.48	295.79	293.68	294	293.65	295.3	294.77	294.23	293.93	295.04	294.05	296.74	294.56	295.79	291.93	293.97	295.94	296.07	295.67	294.65	294.35	294.86	294.03	296.94	294.56	294.7	296.5	295.18	293.1	293.87	296.24
325.3	326.01	327.95	327.74	323.96	324.84	324.3	325.06	322.42	324.06	329.04	323.49	327.93	323.75	326.28	324.46	326.32	325.54	326.11	323.41	325.79	327.28	325.82	324.5	323.42	322.83	322.63	325.57	324.74	327.59	323.69	325.99	324.82	326.33	325.05	326.34	329.53	325.18	324.93	323.31	324.4	323.21	325.39	324.81	325.47	325.47	326.14	326.38	324	322.79
325.26	324.46	326.34	325.6	323.78	325.68	328.17	324.27	324.94	323.62	325.96	324.05	325	324.41	324.04	326.11	324.21	324.8	323.98	324.78	325.44	327.67	324.17	325.79	325.18	325.3	326.19	326.51	324.95	324.88	325.42	325.54	326.78	324.41	327.12	326.94	324.58	325.32	327.17	329.37	323.97	323.07	325.08	324.57	324.55	327.03	323.02	324.45	324.85	324.57
311.62	313.46	310.77	312.53	313.74	313.37	314.66	312.85	312.99	314.69	313.23	313.27	312.91	311.44	309.89	311.68	313.31	312.94	314.07	312.45	312.44	312.23	313.51	315.72	314.45	312.51	314.65	314.21	311.16	311.51	312.31	312.71	312.75	313.96	312.04	312.98	313.18	314.7	313.27	312.83	315.05	313.83	311.28	314.58	313.75	311.83	313.75	313.07	311.64	312.51
305.59	305.68	303.85	303.07	304.14	304.37	304.84	305.18	304.24	305.58	307.92	305.26	307.98	304.69	306.07	305.11	304	305.88	306.08	304.92	307.74	306.76	305.73	304.03	304.99	305.01	305.47	305.82	305.63	306.51	304.93	303.81	305.13	303.25	306.25	304.47	303.77	305.28	304.45	303.6	306.66	302.28	305.46	306.54	305.5	306.18	305.77	304.59	306.52	304.03
303.86	304.11	304.43	307.78	305.89	305.24	307.62	304.77	306.75	306.12	302.34	301.89	304.16	302.05	306.49	304.75	306.67	306.39	303.62	303.43	305.31	305.53	303.55	305.29	307.32	303.21	303.67	306.68	306.64	307.43	306.24	304.06	304.09	302.61	306.95	306.63	302.03	306.27	305.41	304.43	306.56	303.9	304.88	306.06	304.85	305.46	304.78	305.59	303.03	303.62
315.53	313.8	314.95	316.46	315.79	316.89	315.7	316.17	314.21	315.34	316.39	315.01	316.11	317.74	317.15	316.49	315.61	315.52	314.45	317.82	316.55	313.45	314.13	315.57	315.02	315.93	314.98	319.54	316.96	315.24	316.25	315.46	313.04	315.42	318.39	318.88	313.64	315.82	317.48	316.16	314.55	314.01	314.68	318.24	314.26	316.9	316.47	315.9	315.6	317.45
312.28	315.84	315.12	315.35	313.53	316.18	312.93	314.9	313.44	313.89	314.87	315.04	312.95	314.76	312.81	315.06	315.19	312.03	313.04	315.67	316.97	316.4	313.63	314.51	317.73	314.12	314.03	313.19	315.2	315.32	315.84	314.98	313.3	317.15	315.49	314.57	313.57	312.34	315.33	315.68	314.87	315.36	315.78	315.14	314.02	314.7	314.9	313.68	312.44	316.5
306.63	304.4	305.46	305.9	306.84	304.88	304.5	305.25	305.95	305.54	303.92	303.49	303.78	305.58	306.43	303.05	305.6	303.93	304.56	305.01	308.35	307.24	305.07	307.57	306.08	303.63	304.23	306.59	305.38	306.65	305.97	304.06	304.88	306.43	307.64	304.9	304.11	303.09	305.59	306.4	306.07	305.52	304.67	305.07	306.68	305.49	304.46	308.21	305.62	304.99
298.41	299.83	298.94	301.04	300.09	298.87	299.53	300.36	299.65	299.22	300.95	301.49	299.55	297.24	301.37	301.35	299.7	299.75	301.54	300.02	301.13	300.09	302.23	301.18	298.97	298.33	299.85	300.88	298.97	301.08	299.9	298.63	300.11	301.31	302.05	298.93	299.94	301.9	300.67	299.84	299.21	300.91	296.39	299.81	297.6	303.54	301.97	298.61	297.53	300.9
304.37	301.16	302.52	301.07	300.28	301.71	299.02	302.01	302.4	302.15	300.69	300.88	301.57	300.08	302.08	301.54	300.87	301.47	299.49	300.41	304.02	301.34	300.61	301.27	302.51	298.9	300.15	301.73	300.32	299.94	298.41	300.49	299.5	300.76	301.96	300.82	300.12	302.5	300.66	300.9	299.8	299.69	300.86	300.12	299.84	301.17	301.36	299.92	300.49	299.63
297.23	297.61	296.91	294.87	296.01	298.24	297.69	293.53	298.79	298.19	298.72	296.13	297.51	294	295.45	295.49	298.06	297.68	295.69	296.1	298.8	296.09	296.18	296.53	294.75	296.58	294.83	295.54	297.35	297.58	298.88	297.45	297.36	296.5	297.54	297.2	295.9	297.14	295.36	298.31	297.23	297.71	297.45	296.1	295.34	299.01	296.19	293.61	298.88	294.96
317.26	318.56	316.85	316.03	317.61	320	317.89	318.22	317.39	317.19	316.66	318.67	318.04	319.33	317.55	318.94	318.22	317.12	317.05	317.34	318.13	316.23	318.19	319.07	319.24	316.25	315.16	320.02	318.57	318.54	317.98	318.04	317.55	318.85	316.63	318.19	316.49	319.32	316.85	319.37	315.66	318.5	316.21	321.15	323.04	320.91	316.49	318.54	318.22	315.87
317.45	317.65	315.57	316.79	315.72	318.58	312.81	318.55	317.8	316.71	316.55	316.23	316.73	316.42	315.03	316.18	317.72	315.35	317.88	318.1	315.03	317.07	318.42	314.7	317.73	317.1	314.74	316.56	318.51	318.67	318.43	318.62	318.14	317.72	318.62	314.48	318.08	317.39	316.75	316.16	314.83	318.21	317.53	316.87	315.73	317.96	315.31	315.41	315.24	316.74
313.14	311.97	310.68	311.77	313.44	312.2	311.92	310.79	309.68	313.83	313.97	313.22	313.28	311.43	312.14	312.72	310.64	310.68	312.29	308.69	316.1	309.02	310.72	312.86	314.5	313.99	312.26	311.13	311.59	313.11	312.84	311.31	310.41	313.61	312.91	312.38	313.38	311.94	311.02	313.63	312.4	312.67	312.84	312.56	310.58	310.26	313.61	313.84	312.61	314.03
310.89	310.26	312.04	312.71	312.24	310.58	309.12	310.67	312.35	311.49	310.42	311.47	312.6	311.26	309.15	310.86	309.42	310.28	311.19	310.58	314.11	312.53	311.67	309.98	311.9	310.61	309.84	310.25	311.66	310.43	312.83	311.05	311.68	311.15	310.45	312.02	312.28	311.65	311.08	310.09	311.01	311.72	314.58	310.8	311.29	308.67	311.42	311.76	310.59	311.15
299.7	301.19	303.67	303.8	305.01	304.67	304.62	300.24	302.04	303.85	302.68	302.98	300.75	305.61	303.75	301.26	303.64	302.49	302.62	302.46	301.8	304.82	303.55	301.26	303.41	301.37	304.78	304.12	302.22	300.69	304.12	302.85	301.8	301.4	304.03	301.66	302.38	303	299.27	305.77	303.77	304.02	304.05	302.38	300.5	304.21	301.35	305.41	302.63	301.73
297.82	295.27	295.44	296.27	296.75	294.64	296.7	297.09	298.14	297.62	297.93	296.79	298.43	296.77	296.21	297.77	297.07	296.41	296.79	297.26	297.73	295.64	294.11	295.16	294.91	295.76	295.52	296.15	298.87	296.44	296.24	296.78	297.93	295.67	297.27	295.68	297.55	296.02	297.97	299.35	297.09	294.28	295.74	293.97	294.75	297.37	296.06	297.27	298.15	298.64
313.21	310.41	313.75	311.01	311.51	311.12	312.57	309.65	311.14	312.79	311.36	312	314.87	311.6	311.8	314.4	312.89	312.8	311.99	310.75	314.5	311.38	312.56	312.39	313.27	311.33	309.23	312.94	314.17	309.55	310.43	314.11	310.13	312.51	313.06	313.17	313.37	313.38	309.61	311.87	312.52	311.03	314.07	311.51	312.15	312.49	313.08	313.98	312.06	315.35
312.17	313.07	314.28	314.38	314.94	313.97	313.9	316.01	315.35	313.92	314.08	313.01	315.06	314.96	314.86	315.32	313.69	314.98	314.04	312.5	312.8	311.63	312.73	315.12	316.04	314.31	314.47	317.7	315.62	316.56	315.04	315.37	314.76	313.56	317.46	314.97	311.19	314	314.96	313.34	312.41	312.29	313.91	313.32	313.88	311.59	314.27	311.23	313.05	313.31
299.59	301.89	298.68	302.85	302.63	300.6	299.67	299.3	299.58	300.27	297.01	299.42	300.97	300.1	301.39	297.81	299.53	299.18	303.27	298.8	299.58	300.77	299.13	297.79	302.26	300.32	302.36	299.34	297.83	300.64	303.7	300.76	303.05	300.62	301.4	301.19	300.13	300.06	298.33	298.27	300.58	299.7	300.73	298.38	303.03	301.24	300.06	299.57	301.41	301.56
310.91	309.11	310.01	308.95	306.82	307.01	307.27	311.02	310.29	307.92	311.63	307.67	309.96	308.6	310.28	309.69	308.94	310.81	308.28	309.46	308.56	308.37	310	311.24	311.04	307.91	313.03	310.87	308.28	307.8	310.52	310.01	308.16	308.45	309.09	308.12	309.63	311.32	310.49	308.71	308.94	308.51	308.31	307.89	309.41	310.24	312.42	310.64	312.35	308.54
312.08	308.68	308.68	312.66	311.11	311.18	309.94	309.58	308.19	311.05	309.79	312.32	311.79	312.08	309.66	308.74	310.8	310.76	310.68	313.83	309.54	312.71	311.22	310	312.64	311.09	307.63	313.09	313.77	311.84	311.47	314.14	310.72	309.3	310.66	307.85	309.28	310.33	309.79	309.2	313.39	310.24	310.06	314.66	309.74	309.83	312.42	310.55	312.74	309.09
326.73	328.62	326.79	325.44	330.51	326.41	327.95	324.34	326.74	325.02	327.21	327.87	326.8	326.12	327.5	325.21	327.34	329.35	325.76	327.61	327.13	325.28	328.12	327.21	328.02	327.94	328.74	328.69	325.79	327.64	328	327.78	326.96	328	327.17	328.26	330.2	327.89	324.99	327.07	327.42	326.69	326.66	328.02	322.98	326.49	330.21	327.7	325.96	327.01
320.88	316.27	320.08	318.75	318.47	320.79	318.18	320.68	317.9	318.61	318.92	322.74	322.63	319.16	318.6	319.92	321.21	323.62	320.17	319.24	317.13	319.31	320.59	320.17	318.24	318.02	320.44	318.21	318.67	318.29	318.77	318.83	321.74	318.72	320.38	320.24	319.13	318.85	317.72	319.91	319.65	320.11	321.72	317.44	317.57	317.89	321.49	318.51	320.14	320.86
304.01	304.11	301.63	302.32	302.79	303.3	303.42	302.2	305.03	304.09	303.93	303.8	304.67	303.67	304.6	304.03	304.64	302.84	304.45	302.85	303.41	303.69	306.38	305.11	306.09	304.29	303.27	303.44	305.34	306.79	303.79	306.36	302.9	303.46	304.68	304.11	302.7	303.7	302.96	304.74	303.33	301.98	304.54	306.48	301.02	302.17	303.84	304.27	303.02	303.57
306.17	302.84	305.16	305.96	305.63	304.39	304.91	303.78	308.27	306.57	306.19	305.37	305.44	306.16	304.87	302.47	303.66	302.05	308.76	306.74	305.29	306.53	305.07	306.51	304.79	305.95	305.4	306.45	307.41	304.94	305.31	306.24	303.75	305.15	308.11	304.85	305.13	303.79	307.47	305.42	305.1	304.53	305.84	309.48	306.53	305.3	303.91	305.69	304.43	304.22
330.71	325.02	328.51	328.44	327.3	326.86	327.2	330.78	328.06	329.85	327.77	327.74	328.26	328.14	326.85	328.69	327.97	326.41	328.46	327.21	329.04	326.88	326.7	328.72	326.39	327.87	328.97	329.21	329.16	329.92	327.21	328.94	327.22	329.6	326.62	326.53	328.69	327.22	327.23	327.17	328.67	328.56	329.4	328.48	326.18	328.04	326.6	326.01	324.26	328
294.38	296.78	298.41	293.54	297.12	295.24	295.55	297.93	296.36	299	296.52	296.59	296.98	297.72	295.17	297.36	296.41	298.01	296.23	297.24	295.68	296.86	295.61	295.5	298.08	295.48	294.5	295.66	298.73	296.95	298.64	296.7	296.2	294.4	298.75	295.63	299.67	295.57	297.03	296.18	298.22	294.31	297.91	296.03	296.11	297.7	296.19	296.69	295.14	296.56
319.37	318.43	318.63	318.27	319.7	316.96	321.39	320.81	317.87	314.63	319.74	316.74	319.42	318.55	318.13	316.87	318.28	318.71	320.35	318.71	318.14	320.96	318.36	321.89	319.58	318.83	317.64	317.73	316.67	318.8	317.69	316.1	318.5	317.86	321.2	320.43	318.18	316.45	319.94	318.18	319.12	318.39	318.7	320.33	318.93	319.22	317.8	321.17	319.45	315.08
317.34	316.32	315.53	314.24	316.62	314.78	313.85	313.81	313.62	316.78	314.15	317.4	318	313.46	316.45	315.8	317.84	318.13	316.58	315.07	313.96	314.11	315.58	315.3	314.21	317.24	313.98	315.28	315.95	315.24	318.23	316.28	314.72	315.34	314.05	314.89	315.66	314.39	317.42	314.9	314.32	316.23	314.91	316.32	314.28	315.36	314.7	315.08	318.07	317.26
329.13	326.12	328.28	326.73	327.38	330.5	327.56	328.88	325.94	328.01	327.99	328.43	327.53	328.54	331.35	329.28	329.11	329.71	331.42	328.34	326.32	328.41	327.53	331.9	328.45	327.67	326.78	324.75	330.31	327.94	329.66	329.4	329.47	327.79	327.79	328.15	327.93	329.39	327.07	330.32	329.15	327.71	327.97	328.81	330.56	329.97	328.64	328.15	329.81	328.06
302.2	303.84	304.38	303.57	302.51	300.08	301.21	302.73	303.37	303.41	302.85	306.69	304.47	303.12	300.68	302.91	301.55	303	303.07	304.32	303.51	305.84	302.96	300.8	303.77	301.93	302.94	303.11	302.59	302.49	302.57	302.35	304.6	302.39	304.04	303.95	302.76	305.16	301.51	303.68	303.5	302.49	300.19	303.32	302.39	301.34	301.96	300.79	301.14	301.21
293.57	296.02	296.24	293.54	294.83	296.5	293.05	294.49	295.38	296.71	295.94	297.18	292.94	296.44	294.52	294.65	295.41	294.61	292.76	297.71	294.74	293.3	293.47	293.96	294.5	295.76	295.34	295.56	292.88	293.28	295.52	295.08	293.03	293.05	292.44	295.58	292.78	292.7	293.83	292.4	296.22	295.41	295.05	293.29	296.63	296.79	296.3	295.96	295.64	294.31
317.87	319.61	319.05	319.71	318.7	319.19	319.7	318.91	316.62	317.22	319.18	318.28	317.37	319.89	316.03	316.12	317.45	319.03	319.26	318.01	317.54	316.65	316.54	319.99	321.01	319.28	318.66	319.12	318.17	317.52	318.09	319.88	319.22	318.74	317.56	321	318.49	320	315.96	318.55	319.71	318.87	317.02	316.89	317.65	316.56	320.08	317.87	318.84	320.6
314.43	312.4	312.65	310.04	312.54	312.5	312.12	312.78	311.5	311.19	312.98	311.64	311.23	312.78	310.93	311.79	312.13	310.88	310.09	311.89	314.38	312.59	311.51	311.67	315.06	310.41	312.15	309.9	310.41	310.8	313.9	311.68	310.77	310.98	310.71	310.71	312.3	311.96	312.32	311.11	313.68	310.56	313.11	312.62	311.24	313.49	313	311.79	310.77	309.85
316.48	317.18	314.15	317.44	316.99	317.73	318.16	314.71	319.19	317.14	315.69	317.12	317.3	317.1	317.13	315.53	317.91	315.9	318.1	317.88	317.7	317.74	316.83	317.94	318.7	316.73	318.51	319.02	318.5	316.29	316.54	320.73	317.36	313.57	315.59	320.33	315.86	316.91	315.59	318.39	315.28	317.27	318.23	316.26	316.16	318.81	316.9	316.16	316.25	318.32
298.36	297.23	297.93	295.74	295.36	295.38	296.86	294.72	295.44	296.89	298.85	295.08	297.07	296.34	297.1	296.05	294.67	296.1	295.94	296.69	296.25	295.8	298.83	298.15	298.25	296.79	298.12	295.81	295.9	299.02	296.06	298.48	296.63	296.08	298.28	296.78	294.15	296.37	298.18	295.68	296.71	294.01	296.52	296.96	296.35	297.02	296.33	298.92	297.25	298.42
310.62	309.14	309.54	309.64	310.11	311.67	310.15	310.05	309.23	311.61	310.42	308.64	309.81	310.38	310.21	310.27	310.14	310.36	310.87	311.15	308.45	311.72	312.37	310.9	307.8	309.62	311.53	310.48	310.43	310.97	311.28	308.95	310.23	311.65	311.12	313.3	312.19	309.63	311.05	312.58	310.68	311.19	310.44	312.51	311.48	311.76	310.67	312.4	309.54	310.34
295.37	295.13	296.36	294.2	296.94	295.91	298.12	295.9	293.8	296.25	296.43	295.48	297.17	295.25	297.66	296.42	299.96	295.61	298.46	291.88	295.78	296.49	296.47	298.29	295.89	296.38	296.93	295.09	296.45	296.54	298.04	297.4	297	295.72	299.16	296.04	297.71	296.01	295.17	295.39	297.36	297.47	296.14	297.6	296.35	296.6	296.99	294.87	296.15	298.8
297.15	296.7	298.84	297.98	296.28	298.36	295.92	297.34	297.04	298.81	297.82	296.58	296.36	295.95	296.37	297.2	296.67	297.5	294.99	295.36	295.92	296.1	296.78	294.15	297.73	297.5	297.66	299.1	297.2	296.91	295.81	297.28	300.11	298.05	297.32	297.3	295.83	295.72	297.61	297.54	294.83	297.53	296.05	298.38	299.32	297	298.4	297.86	295.41	297.39
304.31	303.47	304.08	303.86	307.9	304.6	305.13	307.64	305.25	305.78	303.5	304.2	303.03	304.87	305.12	302.02	304.23	302.88	304.33	302.41	303.04	305.58	302.81	301.86	305.59	302.76	305.48	304.31	304.32	304.3	303.99	306.18	303.2	303.68	303.92	304.13	305.24	304.46	303.55	306.98	302.83	306.02	304.87	304.76	303.96	305.98	303.94	304.77	303.29	303.65
306.71	307.15	305.86	307.36	306.37	307.13	306.04	307.56	305.37	304.61	307.59	305.14	305.82	308.15	308.19	303.52	307.11	306	306.18	306.09	306.91	305.4	305.12	306.78	306.54	306.59	308.6	306.15	306.32	304.86	306.14	307.17	305.55	306.63	307.55	305.88	307.85	306.2	306.15	305.43	307.23	306.4	306.67	306.32	307.17	304.67	307.16	306.2	308.68	305.71
324.75	320.79	325.1	325.68	326.22	324.95	322.18	324.29	323.87	324.43	326.43	322.51	324.61	323.61	326	326.35	323.89	325.03	323.85	323.77	325.52	324.88	325.55	325.75	323.27	325.82	326.77	324.72	324.11	323.92	324.58	325.93	325.73	324.26	324.54	324.93	323.82	324.52	326.25	323.9	323.16	323.55	326.4	321.81	324.06	323.25	323.05	324.91	326.43	325.17
314.28	310.2	313.7	314.87	310.82	309.45	312.98	313.29	313.4	313.3	314.75	313.92	315.58	313.52	311.45	311.32	312.86	312.83	316.5	312.36	311.95	309.41	313.7	312.55	313.95	314.1	310.2	314.86	312.31	314.53	313.33	313.06	312.99	314.64	314.01	313.59	312.59	310.61	312.61	310.99	312.85	310.63	311.73	311.84	309.74	311.48	312.09	313.5	313.95	312
303.17	300.24	298.01	300.7	301.56	300.66	300.98	298.54	304.77	298.6	300.01	302.79	299.04	300.28	299	301.9	302.05	300.56	298.92	302.25	302.45	297.79	301.03	302.28	298.47	302.19	301.23	300.36	304.4	300.1	301.88	299.49	301.81	300.83	300.11	299.03	302.27	300.37	302.72	301.25	302.25	298.67	300.43	301.1	302.16	298.32	301.64	299.33	303.58	301.86
311.43	310.6	312.35	311.73	312.45	312.99	310.08	312.72	313.52	311.77	311.61	313.28	312.34	311.89	312.24	314.11	312.12	312.98	312.75	314.17	313.67	312.09	313.68	308.69	312.71	312.84	312.6	309.9	309.87	310.63	310.7	310.44	311.84	309.27	311.99	310.59	310.09	315.16	312.44	311.6	311.74	311.6	311.17	312.18	313.85	310.6	313.9	309.12	310.65	311.09
301.52	302.52	304.76	302.78	305.92	304.04	301.77	303.67	299.36	301.57	302.9	300.23	302.73	303.04	305.35	302.99	301.88	304.65	303.35	303.72	300.4	302.6	302.72	303.5	302.23	303.97	299.09	305.1	301.83	300.73	300.62	302.86	302.05	304.28	302.89	302.63	302.21	306.7	299.95	304.32	303.63	303.74	302.56	304.42	303.94	303.33	305.58	304.62	300.93	301.65
309.58	310.59	308.31	309.92	308.41	307.04	310.09	306.33	311.43	308.61	307.27	307.73	309.38	310.36	309.1	309.83	310.35	307.61	309.47	307.88	306.24	309.85	310.23	308.4	309.04	309	309.15	310.72	308.16	309.34	308.17	308.86	307.27	309.11	309.33	311.43	310.3	309.01	310.57	305.79	312.22	307.68	307.36	309.05	308.81	307.38	307.97	308.74	307.32	307.67
307.76	311.47	309.86	311.32	310.82	309.57	308.23	311.17	307.32	309.48	309.57	311.18	310.2	308.85	309.67	309.93	308.68	306.31	311.55	309.87	310.5	309.85	308.1	309.63	309.49	310.26	311.39	309.82	310.92	309.79	310.02	309.55	309.62	311	309.9	309.56	308.82	308.94	309.83	308.57	309.49	306.89	310.97	308.35	311.27	308.17	307.6	309.39	311.15	310.7
297.66	297.2	297.81	299.85	299.61	301.14	300.46	298.62	297.91	300.25	298.91	299.73	298.4	299.37	300.28	300.29	300.25	300.79	298.55	299.41	299.26	302.2	298.44	300.48	301.57	299.66	302.58	300.49	299.57	299.5	301.15	300.09	297.82	299.15	299.65	300.82	300.31	300.67	300.95	299.45	300.38	302.54	300.81	299.73	300.17	299.88	300.67	300.59	303.13	298.48
303.2	300.49	302.97	302.78	301.9	303.8	305.21	302.33	302.61	303.38	303.24	303.67	301.42	299.64	298.97	303.36	302.64	302.59	302.07	302.48	301.4	302.71	304.25	304.17	302.13	302.86	300.93	304.53	303.81	302.75	301.75	302.22	303.66	302.79	307	301.17	303.73	306.05	304.58	303.01	302.53	305.58	305.42	300.31	304.75	302.23	302.91	302.83	301.73	302.61
304.63	303.36	304.25	304.58	305.23	305.41	307.28	306.54	305.46	305.79	305.97	301.91	305.65	302.92	307.4	304.26	305.01	306.42	306.64	305.51	302.75	304.77	303.53	305.79	304.38	306.15	302.08	305.98	302.24	301.73	304.37	303.95	304.92	303.41	306.41	304.06	303.72	303.84	302.93	302.86	301.58	305.83	303.73	305.03	306.45	305.5	308.55	301.9	304.53	301.82
316.73	316.28	315.01	316.73	318.43	318.09	315.58	318.31	318.68	315.61	318.63	315.98	316.72	317.98	317.06	313.81	315.35	318.4	317.15	316.36	316.03	318.73	317.25	317.16	317.5	317.4	318.39	318.16	316.43	316.92	318.35	317.63	317.22	315.23	317.22	318.76	320.48	319.02	317.81	317.62	317.66	318.16	316.74	317.02	318.15	313.34	317	318.15	320.55	316.49
310.67	309.3	311.38	311.38	309.63	309.1	309.87	310.63	312.77	314.2	308.98	309.68	312.32	309.09	309.96	311.67	310.05	311.27	310.3	310.56	310.99	309.88	308.01	309.05	309.7	311.09	311.75	310.67	310.27	313.81	310.31	310.21	311.03	311.02	309.12	310.06	308.82	309.84	308.62	311.05	312.61	311.44	310.31	307.62	311.63	309.66	311.85	309.64	310.12	311.4
314.27	314.49	311.22	313.94	313.76	312.53	313.33	313.75	313.71	314.82	313.42	312.81	313.72	314.92	315.87	314.64	314.14	311.07	311.89	312.01	313.2	312.97	313.4	314.67	316.08	315.97	313.14	316.51	312.49	314.78	313.72	315.7	314.37	313.5	316.89	313.37	314.7	314.28	312.46	311.52	314.63	314.21	314.72	315.22	315.46	313.4	315.12	312.42	312.96	314.62
309.66	307.46	306.6	310.93	307.08	309.4	309.86	306.83	308.38	310.95	308.76	310.7	306.57	309.98	308.25	310.15	309.97	308.16	311.04	307.4	309.08	307.33	308.24	308.4	306.53	307.47	310.15	307.9	305.44	309.06	310.63	306.69	309.1	308.8	309.56	308.97	308.98	307.62	306.42	309.44	308.63	308.78	308.13	311.03	305.28	306.92	309.61	311.87	309.23	308.13
316.65	317.51	316.58	317.58	320.27	315.82	317.18	315.72	320.81	315.4	322.52	316.95	317.55	315.52	316.2	316.61	319.29	317.95	315.59	314.78	315.57	318.63	318.99	320.54	316.49	315.49	317.89	321.37	316.74	314.66	318.87	316.36	317.76	318.45	317.08	318.97	318.53	316.42	316.8	319.02	317.29	316.37	318.03	321.47	321.44	316.23	320	318.41	317.79	316.43
306.83	304.64	306.44	304.79	308.55	302.92	306.55	304.5	303.96	305.54	307.18	307.24	305.76	305.19	306.39	303.6	303.73	303.82	303.96	305.58	307.72	304.41	304.89	306.43	307.45	305.34	303.38	305.24	307.3	306.2	306.41	306.1	305.43	304.12	309.41	305.04	303.5	304.26	305.76	306.28	303.49	308.2	304.37	305.55	306.28	309.41	301.93	304.29	304.09	301.55
301.85	303.28	300.4	303.27	301.9	302.44	303.08	300.43	303.6	301.77	303.58	303.59	302.01	301.39	304.18	303.98	302.61	300.14	301.73	302.16	301.39	303.89	303.83	301.54	301.61	304.64	305.34	303.25	303.58	305.05	305.47	301.53	303.59	304.97	305.2	303.65	303.96	303.2	303.59	304.3	303.93	302.64	304.31	302.79	302.61	304.38	301.58	300.44	302.8	303.69
297.63	301.26	298.73	304.61	299.89	300.06	297.77	301.28	300.35	302.27	299.71	301.61	301.3	299.19	299.95	301.24	300.49	299.5	300.3	302.65	300.22	302.3	298.15	300.15	301.58	298.31	299.8	300.14	300.61	300.37	299.25	300.32	299.22	299.1	301.73	299.28	298.59	299.63	302.84	300.15	302.25	298.57	300.08	299	299.35	299.51	299.13	299.21	299.13	299.47
302.83	300.62	303.61	301.88	304.75	303.76	302.13	303.47	301.52	304.66	301.9	301.54	302.7	306.53	302.6	306.37	301.66	301.7	303.8	303.89	305.68	303.96	304.22	304.91	305.33	302.71	302.43	304.65	305.31	302.48	302.85	301.67	305.13	302.73	303.62	303.11	304.59	303.91	303.81	303.36	303.46	303.43	303.49	303.22	304.53	302.64	301.8	306.04	302.92	304.67
304.42	305.37	303.48	302.61	304.48	303.84	302.73	306.03	303.41	305.31	301.23	306.75	305.58	304.27	306.72	304.79	303.11	302.62	305.71	304.45	305.77	302.54	306.65	303.44	304.26	302.41	304.94	304.66	304.6	304.8	302.89	303.67	302.97	304.94	304.21	305.33	307.24	304.53	302.28	308.65	305.87	303.66	305.82	306.59	306.69	305.5	304.98	305.16	305.69	304.12
307.43	306.22	305.02	305.14	306.39	303.59	305.44	306.81	305.2	305.07	304.18	305.13	304.75	306.29	307.23	305.27	306.26	304.61	305.66	305.01	306.32	305.05	305.69	308.03	304.89	307.48	307.01	305.25	305.96	305.24	304.09	304.2	308.01	305.97	304.83	306.43	307	308.74	308.72	305.8	305.31	304.82	307.65	305.2	303.72	308.1	308.34	307.65	304.46	305.49
307.28	305.4	307.7	304.29	306.59	305.66	307	308.37	306.02	307.03	307.7	305.29	304.15	307.18	306.59	305.86	305.43	306.01	306.24	304.37	305.31	308.86	307.2	304.24	305.08	305.24	305.8	308.13	305.69	306.44	306.85	306.06	305.72	305.33	308.38	305.09	305.36	305.75	305.49	306.22	304.82	305.35	308.32	305.87	306.4	304.94	305.8	305.47	307.93	305.77
302.36	304.24	301.72	301.19	299.74	299.89	301.07	300.19	303.06	301.08	299.41	303.13	302.19	301.76	300.25	299.66	301.85	299.97	301.93	301.11	301.84	302.72	300.48	299.36	302.11	302	299.65	299.17	302.34	301.8	301.1	300.86	300.53	300.16	301.62	301.32	301.94	298.46	299.69	301.76	299.85	300.39	300.69	301.96	298.43	299.34	302.87	299.83	303.02	301.17
312.63	312.87	314.44	316.39	316.17	315.12	315.85	310.66	312.24	313.67	311.79	314.39	312.02	313.74	313.52	312.91	312.36	311.99	313.23	313.93	313.74	314.46	310.88	314.27	312.45	315.03	313.39	313.48	313.19	311.33	313.72	314.81	314.89	311.99	314.14	311.26	313.18	314.24	311.35	313.54	314.7	315.59	311.6	313.17	313.84	312.7	315.44	314.47	313.72	314.92
327.85	328.26	329.82	327.46	328	326.99	327.55	329.46	326.03	329.31	328.83	327.42	325.29	327.85	327.56	327.48	325.2	328.61	327.18	329.7	326.93	330.28	327.63	327.86	326.08	328.19	324.52	327.49	327.79	329.35	326.51	327.82	329.4	328.04	328.49	327.6	326.81	328.1	329.2	327.31	328.35	329.43	329.05	326.9	327.44	329.2	327.4	329.09	328.35	328.55
305.89	302.92	304.93	303.71	304.22	303.74	304.17	304.24	305.64	303.43	305.21	303.54	305.73	306.08	302.84	305.63	307.45	305	305.45	304.86	304.31	306.09	303.26	304.17	303.61	306.76	303.83	306.1	305.32	304.36	305.48	303.58	303.29	304.18	303.65	308.14	305.03	302.23	303.14	306.68	306.48	304.41	304.51	305.85	303.42	302.81	304.83	307.07	304.97	304.82
300.32	301.53	302.87	301.84	304.54	302.42	300.95	300.05	302.62	300.61	302.26	302.33	301.41	303.68	302.73	301.87	300.96	301.98	300.48	303.2	301.11	302.09	302.81	302.33	302.66	302.08	303.95	301.58	303.72	304.04	302.01	304.39	304.94	304.23	301.63	303.33	302.71	304.52	300.7	303.82	300.45	300.59	302.99	302.64	301.58	301.88	298.86	302.99	303.38	303.07
311.37	311.1	311.04	312.46	312.34	313.57	311.59	311.93	311.81	310.58	311.14	311.58	309.68	314.18	311.16	311.06	309.77	313.52	313.05	312.69	311.86	308.62	312.52	312.06	310.57	311.19	310.74	310.24	312.78	310.14	311.3	310.64	309.78	311.64	312.13	311.44	310.44	313.52	313.17	310.56	310.76	311.57	312.25	312.65	313.46	311.58	313.23	312.07	310.08	311.91
304.86	305.51	305.91	304.37	307.74	308.67	306.32	307.49	303.9	304.87	306.12	304.35	305.3	309.05	303.74	305.95	306.68	307.58	303.55	308.74	304.23	305.71	306.62	306.43	304.94	305.03	305.62	305.66	304.95	304.37	306.08	306.05	303.48	306.79	304.49	307.52	306.1	305.57	306.47	306.16	306.74	305.74	306.35	305.73	304.96	305.19	305.23	304.86	302.52	307.67
314.15	312.25	312.29	313.74	314.7	311.67	311.55	312.37	313.66	314.03	315.39	313.76	314.03	311.33	313.11	312.79	313.28	312.32	311.05	312.23	311.11	314.38	313.8	313.3	314.02	313.13	315.04	312.72	313.38	315.3	312.37	310.96	313.37	315.11	311.89	313.85	313.88	312.94	312.89	312.1	313.71	312.51	311.31	311.97	314.12	312.11	312.28	314.02	314.04	315.28
312.2	311.33	311.3	312.65	312.46	311.09	315.84	312.56	312.31	313.73	311.48	311.88	313.34	313.09	313.1	311.89	312.24	311.88	313.21	314.87	310.19	312.64	311.99	310.98	313.31	313.83	314.26	311.56	313.3	312.25	311.23	313.85	313.88	310.25	309.95	311.47	311.24	313.3	314.3	312.12	312.45	311.58	312.6	314.49	312.6	312.77	312.92	310.9	314.46	313.03
300.45	303.11	301.52	302.07	300.43	301.35	301.67	302.27	300.6	297.77	302.3	300.1	299.76	301.1	300.36	300.57	301.44	299.96	302.66	301.67	303.02	301.88	302.5	302.53	302.48	300.56	300.22	303.09	301.39	299.76	302.25	301.78	300.69	301.48	299.5	299.61	300.75	298.85	301.03	302.25	303.65	299.53	299.17	299.74	302.58	303.05	298.99	301.13	302.05	300.55
317.15	316.63	317.39	316.58	317.87	316.8	317.13	317.16	316.1	319.43	317.71	318.15	318.09	317.57	319.85	319.25	316.04	317.65	316.8	317.12	319.48	319.4	318.36	316.55	317.16	318.4	318.66	318.39	318.51	320.92	317.39	317.48	315.66	318.58	317.94	317.78	316.99	317.96	319.07	317.27	319.44	315.78	317.62	317.08	318.24	319.26	319.57	318.31	319.25	316.17
306.83	305.35	304.65	302.36	304.17	303.04	305.5	306.09	303.55	302.63	305.08	304.84	303.6	304.35	304.18	302.38	305.4	302.38	303.04	303.62	304.86	303.56	304.46	302.14	305.84	303.16	304.19	306.34	302.41	304.29	304.45	302.91	304.91	305.68	303.63	305.23	304	304.19	303.37	303.52	304.21	303.32	304.61	302.75	304.5	303.23	305.85	303.04	305.25	302.94
294.38	289.98	295.13	292.1	292.42	292.21	293.36	295.26	293.93	294.06	296.99	294.4	294.7	294.8	296.24	295.94	294.2	292.7	295.76	295.25	293.45	290.99	293.06	293.95	295.55	292.43	294.08	292.16	293.11	293.11	294.2	290.67	293.46	296.47	294.59	293.67	293.6	292.28	293.33	294.06	291.63	291.78	294.8	295.19	296.53	294.61	295.53	294.14	293.74	293.87
300.79	298.54	298.34	300.33	297.49	299.43	299.59	299.99	299.45	298.64	299.08	299.34	301.56	301	298.39	301.61	300.81	300.17	299.23	299.9	300.71	298.89	298.91	300.83	299.12	299.36	298.52	300.06	300.55	298.17	299.37	300.62	302.56	300.45	300.69	299.92	299.33	302.37	301.19	301.53	297.58	300.58	300.1	300.1	299.99	302.45	299.11	298.93	302.29	298.06
294.73	290.23	295.45	294.79	293.57	293.79	293.05	293.38	296.39	293.28	293.25	295.23	292.23	294.88	292.32	293.3	293.6	293.37	293.13	291.81	295.39	294.26	295.19	295.09	294.31	293.77	291.52	292.46	294.78	294.94	293.81	294.25	296.05	295.88	292.7	292.7	293.92	295.16	293.75	294.95	292.86	292.35	293.42	297.34	291.9	293.26	296.48	294.87	292.87	295.37
310.76	309.85	311.31	311.2	309.55	310.22	309.72	311.24	312.06	311.41	309.85	309.66	309.35	310.97	308.97	310.08	312.06	311.33	309.27	310.06	310.68	307.81	310.07	307.94	311.1	310.22	310.07	312.35	311.68	310.45	311.31	308.33	309.51	312.15	312.41	312.96	312.32	310.35	309.44	309.93	312.05	310.87	308.78	309.74	309.26	315.62	310.71	311.95	311.06	309.64
311.37	308.34	307.33	308.61	308.19	310.17	311.49	308.04	307.08	307.57	310.24	308.72	309.28	312.37	309.5	307.44	308.97	309.97	309.16	310.56	308.11	310.08	306.75	308.14	310.24	310.35	305.59	308.21	309.13	310.52	310.56	305.32	308.14	306.98	308.68	310.07	308.5	308.55	308.62	306.54	309.24	312	310.3	306.92	310.42	305.27	310.46	309.1	310.7	308.26
305.05	304.83	303.53	302.04	304.09	303.65	301.99	303.67	303.73	303.71	303.79	303.54	302	304.05	303.24	303.53	303.35	301.57	306.65	306.43	302.11	303.12	300.51	302.38	300.65	305.12	304.97	301.85	303.9	305.04	305.06	304.34	304.34	300.34	304.55	302.75	302	301.85	305.32	302.94	301.11	304.43	303.57	301.86	302.1	303.93	305.2	302.41	301.5	303.84
312.67	316.75	316.12	316.83	313.01	316.32	310.73	314.25	315.92	313.94	313.35	315.26	314.14	314.23	315.51	315.17	315.83	314.22	315.13	314.14	315.15	316.25	313.74	316.2	314.75	314.45	315.35	314.03	313.91	314.11	312.78	314.04	314.46	317.31	316.09	315.3	313.09	316.04	311.37	316.69	313.68	316.75	316.16	316.84	311.67	316.45	315.08	314.69	313.08	312.53
318.29	314.18	315.56	314.47	316.24	318.46	315.5	318.02	314	316.16	313.79	315.49	314.65	315.29	314.6	312.67	315.94	314.53	314.93	316.85	314.7	316.07	313.89	316.92	313.7	313.55	313.86	312.58	315.93	315.55	316.39	312.55	313.45	313.49	315.76	315.59	314.98	315.3	314.21	315.5	314.86	314.45	315.53	316.07	313.35	314.37	315.73	312.81	315.22	314.98
304.72	307.02	306.58	307.12	307.02	306.74	305.41	304.88	303.91	305.21	306.05	305.13	305.35	307.49	306.25	305.51	307.16	302.36	307.18	305.85	304.11	304.32	305.66	306.12	304.17	305.66	306.69	303.76	304.54	304.17	305.25	304.96	304.83	304.6	305.17	306.72	304.02	305.58	305.3	305.13	304.94	305.29	305.44	305.78	304.07	304.64	303.44	306.24	306.57	304.02
311.28	313.78	311.81	310.86	310.28	309.72	309.68	307.96	310.76	310.59	309.74	312.33	310.59	309.73	310.1	309.82	309.37	309.77	308.58	311.65	309.95	310.55	314.07	313.05	308.78	312.66	311.94	310.55	309.61	309.08	309.61	311.25	311.02	311.27	310.42	310.23	310.7	310.01	312.58	310.27	310.59	308.73	312.01	311.52	308.79	310.81	311.33	310.82	309.64	307.64
305.23	305.68	302.54	304.55	303.93	304.73	305.49	308.61	303.58	303.81	303.93	304.89	303.54	304.08	303.25	305.3	306.72	303.71	302.82	303.91	305.93	306.09	306.24	304.06	301.43	305.71	304.05	305.18	304.85	303.77	304.74	306.7	306.08	304.61	302.69	305.64	303.86	303.81	304.4	304.28	303.39	305.31	303.2	305.07	305.44	303.37	304.99	306.05	306.1	304.4
311.38	306.74	307.9	309.14	309.39	306.75	309.65	309.02	313.03	309.16	307.67	308.17	308.14	309	307.36	307.45	310.62	310.39	309.63	309.53	306.18	310.3	308.52	312.14	308.99	311.66	310.14	309.55	309.19	309	309.3	309.3	311.46	309.49	310.72	309.09	309.06	306.97	309.74	309.14	307.41	305.98	307.39	307.85	305.97	310.09	308	311.3	308.23	310.86
310.39	311.88	311.55	311.2	308.7	308.03	307.79	314.02	311.42	311.28	308.84	309.95	312.23	310.73	310.86	312.44	309.75	307.85	308.54	308.94	309.92	309.32	306.53	313.08	308.51	312.07	309.77	311.71	309.2	309.45	307.03	311.51	309.88	309.84	311.74	306.28	308.95	308.72	307.4	308.74	311.38	309.66	308.52	308.8	307.42	309.48	310.73	310.12	309.68	311.86
304.47	302.87	301.92	302	304.86	304.11	304.49	302.8	302.9	303.12	302.47	302.28	303.36	304.05	301.64	303.49	302.4	302.4	302.62	302.44	303.04	300.47	300.6	304.78	300.3	301.94	303.13	302.63	300.62	302.04	300.73	303.84	301.44	302.13	303.09	301.54	301.6	301.55	302.82	303.68	305.05	303.88	302.88	302.68	303.55	303.9	302.24	302.37	303.28	303.5
307.12	311.54	307.15	308.25	308.04	309.74	308.22	309.59	309.59	308.68	307.13	306.54	309.09	309.49	309.81	308.53	310.7	309.28	308.67	309.23	308.86	308.45	307.76	308.67	306.6	308.44	307.43	307.87	308.37	308.51	309.29	306.03	308	308.65	310.09	309.63	311.09	308.93	307.94	308.83	308.69	308.88	307.29	308.82	310.33	307.43	309.9	307.35	309.08	309.41
296.96	298.16	298.33	299.41	295.69	295.49	296.12	298.97	295.73	295.99	297.95	296.68	296.8	295.36	298.08	296.23	298.87	297.85	297.18	298.15	296.88	296.65	297.81	294.09	297.72	295.72	298.76	298	296.89	296.09	296.39	295.68	295.92	297.37	297.04	299.53	295.04	294.68	297.51	297.35	298.73	298.1	297.87	295.41	297.17	298.86	297.37	297.87	297.06	293.89
310.74	313.76	309.89	311.73	314.04	310.86	311.39	311.14	310.27	313.54	311.71	313.51	311.88	311.73	310.47	310.6	311.64	313.45	314.69	309.79	311.21	311.56	314.89	310.48	312.6	311.19	312.52	314.04	312.64	308.95	310.77	311.59	313.9	312.16	309.17	312.05	313.29	311.5	310.48	311.01	308.62	310.46	313.15	312.85	310.9	310.72	309.62	311.94	310.98	311.7
318.32	313.85	314.56	314.53	313.61	312.93	315.68	316.56	313.96	312.14	314.09	315.64	315.91	312.08	313.68	313.66	315.57	313.97	314.54	315.27	313.08	314.48	315.07	314.5	314.63	313.56	312.79	312.31	317.09	314.67	315.08	315.87	316.42	313.51	315.46	314.46	314.89	311.86	314.88	315.34	314.76	314.84	311.74	311.56	314.06	317.61	312.66	316.34	315.03	313.36
312.37	311.73	309.49	311.55	312.12	316.73	314.06	314.66	313.39	313.11	313.13	313.82	311.63	314.22	313.7	315.76	312.03	311.71	311.87	312.76	315.01	310.95	313.11	313.07	313.51	313.2	313	312.65	313.85	313.48	313.8	312.88	310.58	313.57	313.65	311.66	312.67	311.63	314.03	313.94	313.53	312.58	310.92	313.1	312.48	313.71	312.84	312.74	313.24	313
313.02	315.76	315.61	314.83	314.8	316.96	315.32	316.28	317.82	315.31	312.72	315.69	315.15	313.81	314.64	318.55	315.46	315.05	316.12	314.17	313.98	315	315.34	315.36	314.9	314.47	317.97	314.76	316.23	314.21	313.39	315.48	316.66	313.35	314.38	315.75	316.05	316.71	317.68	313.28	313.64	312.18	314.38	315.77	314.82	315.26	314.1	318.05	316.85	313.27
310	313.22	312.62	310.4	310.48	311.84	312.55	313.65	314.42	311.27	312.08	309.91	311.92	311.12	314.21	313.31	311.12	310.06	314.02	314.01	315.31	311.63	315.99	313.65	311.24	310.44	311.18	310.95	313.81	314.13	312.77	314.89	310.09	310.74	312.03	312.32	314.67	312.86	310.69	311.39	312.87	313.01	314.87	314.18	313.82	312.47	312.61	308.04	310.03	312.69
306.95	305.56	307.13	305.17	305.51	304.41	306.99	306.11	305.81	308.7	305.15	306.91	305.72	308.02	306.62	308.14	305.82	307	304.07	305.99	306.87	306.13	305.27	304.52	306.66	307.33	307.25	303.09	306.35	306.51	305.53	305.55	307.19	305.11	306	305.56	305.31	307.39	307.75	306.87	307.75	307.24	304.64	307.99	307.83	304.87	307.82	307.56	303.4	306.15
304.59	305.42	304.03	305.66	307.54	304.98	305.19	305.83	305.23	306.88	307.64	305.94	302.08	304.03	307.54	306.82	305.29	304.09	304	304.75	304	304.31	304.36	305.8	302.58	305.84	305.1	305.59	306.04	302.79	304.26	306.19	304.54	303.71	305.33	306.11	305.53	305.7	303.75	306.01	305.82	304.33	309.82	304.88	303.74	306.22	303.33	305.08	304.78	304.53
323.79	324.17	323.57	324.42	324.99	323.53	325.04	324.5	323.39	323.94	325.01	325.45	323.04	325.03	324.52	327.03	325.42	324.04	325.23	327.35	321.25	323.9	325.63	323.67	326	323.52	324.95	326.67	325.96	325.77	327.57	323.6	325.02	322.77	325.64	323.88	327.03	326.11	325.9	325.38	323.8	322.07	323.86	323.72	324.39	322.68	322.69	325.59	325.21	324.73
295.63	293.01	293.34	293.86	295.76	296.93	293.96	295.56	294.49	290.99	293.14	294.09	296.98	294.5	295.82	294.64	293.97	291.68	294.7	293.94	294.19	296.11	293.26	294.66	296.64	291.13	293.73	293.61	294.87	293.7	291.72	292.66	295.2	293.97	293.89	293.98	290.82	294.17	294.24	294.02	295.8	293.43	297.7	294.24	295.28	294.3	296.45	295.89	291.88	295.96
315.25	316.6	318.31	318.04	317.7	318.99	315.77	318.47	319.22	315.05	316.36	317.69	320.05	316.52	315.77	318.82	315.72	315.67	317.84	318.32	317.02	319.12	318.63	317.6	318.7	319.28	317.76	317.39	315.75	318.84	316.47	319.63	318.06	315.87	317.41	320.04	317.96	317.23	317.18	313.96	317.86	317.3	318.34	317	316.36	319.4	317.06	314.95	317.53	316.38
317.45	318.45	318.52	319.25	315.45	316.6	318.75	315.88	319.09	317.14	322.11	317.65	318.8	318.89	319.64	318.12	319.18	319.1	316.83	318.87	316.62	317.85	319.63	319.34	319.84	320.48	319.9	317.22	319.9	319.72	315.76	319.49	318.53	320.15	318.08	318.56	317.59	319.31	317.33	318.56	317.72	316.84	317.02	315.17	317.15	320.55	316.87	317.92	317.32	319.68
314.22	311.54	312.75	313.78	313.34	312.18	314.36	314.05	313.98	313.05	314.92	313.26	313.71	312.38	316.23	312.89	313.79	314.14	312.59	313.1	314.99	313.92	314.03	313.4	311.29	314.63	312.88	314.43	310.11	313.24	312.4	312.31	310.68	310.49	313.56	313.26	313.24	312.61	314.28	311.88	314.41	314.78	311.94	313.47	312.3	312.35	313.16	312.63	312.42	313.1
307.19	314.54	310.44	312.01	309.65	311.43	310.15	309.97	309.85	310.52	309.62	309.92	312.42	312.39	308.54	310.68	310.68	310.43	308.01	310.28	309.68	310.66	308.3	311.92	309.82	311.15	310.71	308.29	310.73	310.06	310.27	309.13	310.44	309.12	310.46	313.14	308.81	311.99	311.01	313.59	310.54	311.84	310.69	309.89	308.67	310.39	308.64	312.37	311.37	308.95
327.04	327.14	324.88	325.81	328	327.71	328.61	327.44	328.9	327.73	327.72	325.72	326.01	328.93	328.36	325.03	326.88	327.09	326.34	325.46	325.21	329.07	326.97	324.03	328	327	328.42	326.18	325.76	327.52	324.96	326.33	327.02	324.58	330.25	326.41	327.34	325.26	326.82	327.45	325.5	327.3	326.96	326.56	328.37	327.75	325.62	327.83	326.47	326.14
311.12	309.79	311.41	311.16	311.98	311.08	312.2	312.61	312.73	313.75	309.5	311.29	311.77	312.46	314.14	311.64	310.3	308.63	312.79	315.11	311.11	312.38	311.05	310.81	312.43	312.34	311.23	311.66	313.9	310.84	314.18	313.75	312.33	312.08	311.63	313.03	313.17	310.88	311.99	313.03	309.94	312.9	312.42	312.6	313.31	313.46	311.36	310.24	312.12	311.07
309.78	308.13	310.47	311.2	313.13	310.62	311.19	311.47	310.63	311.81	310.74	312.17	312.24	312.69	311.57	311.37	312.1	310.88	311.16	308.72	310.77	312.04	312.16	311.64	314.14	309.85	310.59	312.27	311.73	310.71	312.64	310.41	313.53	308.62	314.36	314.11	312.64	311.79	308.42	313.58	312.18	309.48	310.9	313.17	312.78	312.23	311.49	313.89	311.26	309.07
315.87	314.21	315.38	315.41	315.85	315.57	316.38	314.72	314.3	315.16	315.93	315.59	314.02	312.53	318.21	316.09	316.9	316.38	314.63	314.47	315.53	315.03	316.5	315.89	315.34	315.25	318.12	315.3	315.36	315.32	315.41	318.35	317.47	315.07	316.75	316.34	316.37	317.01	314.85	315	315.41	315.94	314.03	316.98	316.76	316.21	313.4	316.43	315.24	315.23
304.12	303.51	304.43	301.99	301.1	302.38	303.4	303.79	303	300.01	304.66	307.22	303.19	304.91	302.26	302.14	303.34	305.22	303.07	301.99	302.83	303.56	304.21	304.8	304.83	303.19	306.31	301.86	302.89	306.13	304.43	302.87	302.81	303.68	302.96	302.42	303.31	306.55	304.03	305.03	306.19	304.13	300.99	303.11	304.49	305.03	305.03	302.74	304.46	304.89
318.67	315.68	318.77	316.55	315.06	317.79	316.04	318.08	314.63	318.48	316.3	318.31	315	316.95	317.8	316.21	315.31	317.19	319.62	315.73	314.9	315.11	316.57	317.7	316.96	317.1	318.38	318.54	317.57	316.09	319.07	315.61	316.62	317.76	316.44	317.06	318.12	317.91	317.16	316.56	318.74	315.61	317.13	318.05	315.35	317.64	316.41	318.63	316.82	315.71
314.35	314.21	317.54	315.14	312.68	314.26	316.55	313.37	315.99	316.31	315.39	314.71	317.33	312.21	314.16	313.96	316.59	316.09	316.43	315.53	315.18	317.46	316.11	316.03	316.43	316.52	316.04	315.75	315.8	314.8	314.56	315.09	314.47	313.19	317.04	311.49	314.31	317.4	316.07	314.05	317.79	313.97	315	316.79	315.49	316.54	315.66	314.98	315.88	319.45
302.74	303.86	304.28	302.01	304.11	301.4	301.92	304.18	302.19	302.55	303.43	302.28	301.45	305.38	303.8	301.91	302.99	303.87	303.77	303.42	301.08	305.71	302.62	302	304.64	302.98	304.52	304	303.76	302.2	301.34	303.89	302.87	304.24	304.77	305.8	301.02	303.27	304.04	301.99	302.37	305.99	305.18	305.21	304.04	304.02	302.83	303.23	304.89	302.47
300.68	304.67	302.45	302.07	306.12	304.16	303.02	304.2	305.01	301.16	302.05	302.29	301.37	301.86	303.76	303.6	302.43	303.44	301.98	302.54	302.76	302.3	301.22	302.6	304.37	302.52	302.42	303.47	304.5	304.21	299.09	305.2	300.4	305.16	307.73	304.18	301.01	303.12	303.42	303.09	302.54	303.06	302.29	304.2	300.08	303.44	301.14	304.73	303.14	301.17
323.39	323.43	325.3	326.72	325.71	328.06	324.16	323.08	327.34	325.1	325.22	323.43	324.4	325.2	326.43	322.93	324.15	325.29	325.65	324.89	326.8	326.5	324.31	326.22	326.01	326.99	324.27	324.57	324.18	326.59	325.2	325.54	325.32	326.19	325.03	325.67	324.32	324.85	325.03	324.97	327.27	326.78	324.73	325.82	326.2	323.34	324.12	327.49	322.51	326.09
304.39	305.97	305.46	304.83	303.48	308.54	304.36	308.75	305.94	307.36	304.6	306.82	308.9	304.47	306.33	304.5	303.27	306.41	304.43	305.96	304.04	305.47	306.35	303.05	307.35	305.02	303.43	304.39	304.72	306.58	303.09	306.86	303.49	305.75	301.86	305.59	304.17	303.3	305.65	305.61	305.28	303.02	305.62	306.08	304.68	304.73	305.14	303.93	307	302.43
326.57	328.46	326.77	326.63	328.06	327.18	327.74	329.43	326.6	328.04	326.32	326.65	326.89	329.71	330.31	329.67	325.85	329.82	328.51	326.26	329.78	327.88	325.7	327.09	327.09	329.54	327.73	327.82	329.62	327.89	327.28	323.97	324.73	327.28	327.21	328.56	327.52	327.16	328.58	324.41	327.58	326.35	328.99	326.48	326.38	329.04	328.13	326.6	327.28	328.4
306.25	303.51	306.14	303.26	305.27	303.5	304.37	305.63	302.84	305.05	303.93	303.82	304.46	304.18	302.45	302.45	302.27	301.65	301.98	304.88	301.91	303.25	304.46	300.65	305.18	304.6	304.22	303.05	304.31	303.89	305.89	303.28	306.8	302.87	302.37	300.35	302.89	303.93	305.78	299.91	303.03	305.13	304.63	306	303.42	304.57	305.61	305.75	304.14	304.44
325.32	325.94	325.39	324.82	324.32	326.54	324.61	324.65	324.89	324.89	325.74	327.71	324.05	325.83	326.99	324.66	323.43	326	325.15	324.78	328.36	327.53	322.84	325.14	328.09	327.51	325.14	325.65	325.34	323.99	326.55	326.95	324.26	326.94	326.73	324.9	325.56	325.77	324.11	325.55	325.8	325.23	325.93	326.07	328.43	325.42	326.54	324.54	325.14	327.18
307.59	306.15	306.91	304.42	307.67	303.58	301.92	306.04	305.62	308.57	307.66	303.06	306.81	304.36	305.02	305.35	306.01	307.16	306.42	306.04	306.93	307.11	305.64	307.32	305.48	306.66	306.85	305.44	306.43	307.47	308.88	306.31	306.13	305.01	305.27	307.35	304.04	306.12	305.28	302	306.14	305.23	305.66	303.64	307.52	308.18	307.09	304.55	307.62	304.58
313.21	313.31	314.26	312.75	314.75	314.08	314.43	314.55	314.93	312.07	310.62	314.04	313.12	314.06	315.03	316.49	315.9	315.18	314.41	313.89	311.65	314.37	314.67	314.35	316.5	313.06	313.99	317.2	315	312.47	314.58	312.32	314.62	315.92	313.54	313.78	315.01	312.07	317.3	314.42	312.92	315.28	316.05	315.12	311.68	313.5	314.86	312.01	313.71	314.87
318.52	313.4	314.76	316.22	311.47	317.29	311.52	316.33	316.9	315.07	314.39	315.42	315.29	313.88	313.99	315.95	314.89	313.12	314.55	314.79	316.28	313.7	317.44	316.78	315.99	312.89	313.2	313.22	315.47	317.93	315.17	311.92	314.1	314.86	315.31	314.04	314.18	314.59	315.97	316.61	314.99	313.3	316.26	315.66	314.1	317.38	314.34	316.87	314.44	315.4
306.26	304.13	304.7	305.94	306.61	303.07	304.04	303.97	305.38	306.2	304.25	304.57	306.48	305.6	304.35	303.02	303.86	305.3	308.92	304.84	304.46	304.99	304.1	305.34	306.8	303.72	303.31	304.78	305.27	303.91	303.44	302.83	300.83	303.86	304.22	305.17	305.25	305.18	303.95	304.33	302.45	304.63	303.35	303.8	302.79	303.51	303.48	304.67	304.88	304.38
307.21	305.31	304.68	305.41	303.4	303.68	306.87	303.71	303.73	304.56	303.33	305.82	308.23	304.12	306.12	305.65	303.57	304.03	305.8	305.51	304.73	302.91	304.58	304.56	303.99	308.88	304.97	305.2	305.27	302.76	306.05	305.78	306.41	304.57	303.17	304.96	305.74	304.63	306.91	303.46	305.01	305.68	304.02	303.9	302.89	306.54	303.96	304.86	303.04	306.26
303.58	302.18	302.97	302.19	303.05	303.96	305.18	303.12	303.21	301.37	303.64	302.96	302.79	303.19	304.1	302.51	303.64	303.49	303.12	302.06	305.05	304.3	304.65	304.66	304.47	303.23	304.44	303.82	305.32	304.07	303.34	304.97	303.19	303.29	302.86	303.38	302.94	303.17	305.56	303.93	305.1	304.65	301.83	303.59	303.59	306	305.49	303.5	305.05	302.98
305.58	303.75	304.8	303.64	304.42	305.09	304.59	306.39	304.68	304.03	304.26	304.21	302.53	303.74	304.51	302.62	304.91	304.62	303.3	304.51	304.37	302.79	305.54	303.95	301.97	306.78	303.63	303.56	304.16	301.66	302.42	303.93	303.94	305.89	303.17	305.96	304.99	304.8	302.97	303.8	304.51	305.29	303.68	304.21	303.99	301.41	303.62	302.76	302.27	304.18
310.57	313.62	313.11	313.93	313.39	312.04	313.68	314.26	313.8	314.76	317.17	314.23	313.11	314.21	313.51	315.39	311.83	310.19	313.76	312.37	313.83	310.32	312.85	317.61	312.25	312.28	313.83	314.88	312.46	312.46	312.47	314.03	314.12	313.84	311.49	313.32	315	316.29	314.85	312.96	315.18	310.43	315.93	315.38	312.6	312.08	313.02	312.76	315.2	313.76
293.24	295.37	296.42	293.9	295.8	294.06	292.13	294.49	293.57	292.98	296.98	296.05	294.53	293.19	293.47	293.82	296	294.48	295.61	292.9	295.32	293.37	294.15	296.29	293.61	295.21	295.16	293.4	292.38	297.1	293.78	295.23	294.71	294.14	293.1	292.57	292.95	291.68	296.23	295.84	295.11	293.31	293.01	294.02	294.36	293.02	294.46	295.66	293.73	294.15
316.03	314.24	313.18	313.87	313.89	314.35	315.85	316.75	315.75	314.35	312.69	313.79	310.46	316.25	313.01	312.33	312.76	313.98	312.83	315.03	315.56	313.36	314.98	312.23	313.57	313.02	315.49	312.82	313.35	313	315.12	314.69	312.1	316.38	310.25	315.04	313.82	312.24	312.61	312.88	314.54	311.22	314.41	312.15	313.9	315.98	310.85	314.62	312.93	317.14
311.62	309.12	307.26	309.84	307.73	308.3	308.67	311.12	310.7	312.92	309.96	311.71	309.47	312.32	308.99	309.72	312.8	310.27	311.47	309.19	309.98	311.51	311.13	309.21	308.65	311.21	309.33	308.68	310.72	307.96	308.75	309.36	312.45	309.38	308.51	310.91	309.84	308.27	311.37	311.32	310.7	309.69	309.65	310.87	308.91	309.05	309.83	307.3	309.75	308.55
306.78	309.15	310.81	306.76	307.57	309.78	308.71	308.84	310.39	310.93	307.36	307.65	311.24	312.58	309.6	310.54	306.59	308.41	308.31	309.46	308.1	309.7	308.44	309.22	309.06	308.59	310.66	309.36	308.53	310.95	307.31	310.55	308.17	309.69	308.79	308.35	306.83	308.49	307.49	308.75	308.75	308.23	305.94	310.44	309.19	307.72	307.39	306.33	307.84	309.08
316.69	316.62	315.73	315.24	317.04	320.74	318.02	314.78	316.78	316.03	316.67	317.45	316.59	315.44	319.05	317.79	316.58	317.51	316.97	316.97	318.91	315.89	316.53	314.79	317.88	319.31	319.72	317.6	314.83	316.12	318.37	315.8	318.38	317.7	316.77	316.53	315.44	317.2	317.55	319.35	317.13	316.51	317.02	315.04	318.15	314.57	317.98	316.6	315.07	320.16
294.03	293.45	295.3	294.6	293.99	295.92	295.62	296.54	294.77	293.72	297.03	295.12	294.49	293.72	296.85	294.48	294.39	292.33	295.3	295.16	294.43	297.64	293.83	294.75	296.79	293.87	292.9	293.11	293.7	295.93	294.15	296.5	293.03	294.38	293.17	294.19	296.94	295.56	291.86	295.88	294.55	295.41	294.68	293.51	294.39	296.59	297.41	295.69	294.9	295.28
311.67	313.94	312.7	308.57	315.94	314.86	311.12	313.2	311.64	313.93	314.71	313.82	312.59	312.04	312.52	313.09	312.62	311.16	314.34	312.98	312.75	316.34	311.1	313.34	313.01	311.89	313.22	313.35	312.99	310.96	314.56	314.65	313.24	313.83	311.99	314.43	312.6	314.29	313.52	312.63	314.98	313.56	312.79	312.31	311.45	310.04	310.79	312.47	311.88	316.56
301.65	298.87	301.06	299.91	301.22	301.27	298.99	300.91	301.08	299.59	299.53	299.41	301.01	303.45	299.6	301.21	298.68	301.54	299.64	300.21	299.82	301.47	301.23	301.3	301.22	300.38	301.59	302.43	303.34	298.64	300.98	300.66	299.52	302.32	300.54	302.23	303.06	299.83	300.93	300.51	300.07	299.26	300.43	298.67	302.15	298.56	301.97	301.35	300.94	299.3
306.68	306.1	307.46	307.9	307.31	306.86	307.67	307.67	306.03	305.11	304.03	305.45	308.23	306.37	306.07	304.1	303.59	306.15	308.95	306.33	306.76	305.25	305.18	305.64	305.66	306.79	305.72	303.46	306.82	305.99	308.16	305.39	306.15	308.02	305.9	305.78	304.5	304.93	305.77	304.88	304.03	307.76	305.28	304.43	305.01	307.13	306.4	303.25	304.24	306.6
317.82	317.61	316.79	318.52	317.07	318.67	317.61	318.22	316.95	317.6	319.2	318.26	317.64	319.84	317.99	318.62	317.41	317.94	318.79	319.81	316.24	316.92	318.14	318.94	315.37	321.07	318.33	320.49	317.58	316.97	316.71	316.86	317.36	322.33	318.27	318.54	320.18	316.9	319.91	319.19	316.94	317.53	320.95	318.33	319.51	319.54	319.08	318.64	317.27	318.06
314.98	312.43	313.51	313.97	316.35	313.58	311.12	314.44	314.69	311.38	315.14	314.47	313.71	315.95	315	314.71	313.39	314.35	315.49	313.86	311.93	311.72	315.38	312.32	316.56	310.23	312.92	312.49	314.6	315.92	315.89	313.63	314.51	315.34	315.38	314.05	312.46	313.09	316.49	313.63	313.05	315.19	311.51	314.38	315.35	314.49	310.52	314.26	314.82	313.25
315.38	315.89	317.93	315.15	316.68	315.51	315.16	315.64	314.4	316.07	315.75	314.07	316.36	318.93	317.02	315.82	318.03	315.9	314.27	316.26	318.07	317.28	315.43	314.35	318.11	312.87	314.76	316.38	315.48	314.76	317.43	316.34	314.22	315.53	316.34	315.25	316.73	316.39	315.58	313.03	315.44	315.48	315.83	313.25	317.16	316.93	317.62	316.34	314.57	316.42
308.75	309.07	308.72	308.47	307.01	310.73	308.72	308.93	310.03	309.38	308.16	305.92	309.74	305.95	310.7	308.65	308.16	307.46	305.6	308.68	309.3	309.76	308.1	308.77	308.72	309.44	308.62	307.98	307.42	308.76	307.88	307.7	307.66	308.04	308.72	309.18	308.68	308.5	309.63	311.05	308.58	307.03	307.66	308.5	308.87	309.68	308.44	308.03	308.64	306.6
298.92	300.37	300.58	298.1	301.49	299.22	302.08	299.63	300.97	299.28	298.16	302.17	300.17	300.53	300.38	302.76	299.85	298.25	298.43	299.68	299.31	297.94	300.16	299.92	299.22	299.76	300.74	298.97	299.97	298.75	300.96	300.04	301.78	298.93	299.51	299.83	300.72	300.98	301.55	300.04	301.84	301.57	300.14	298.17	301.51	301.38	301.83	300.25	301.03	298.55
314.83	314.58	314.69	312.68	315	315.28	314.2	315.56	312.65	314.64	314.27	312.26	312.84	314.1	311.25	312.79	313.39	314.11	314.51	315.27	316.77	313.48	314.89	314.65	314.14	315.75	315.82	311.84	317.88	313.7	315.48	313.72	311.93	315.49	314.42	313.54	311.25	314.03	314.85	315.78	315.61	314.39	312	312.02	314.22	313.45	314.53	317.18	314.54	313.83
304.37	308.26	304.83	306.53	304.54	305.86	305.61	304.8	304.21	306.33	306.67	306.76	305.27	305.35	307.47	306.74	307.81	306.02	304.52	307.42	309.1	305.6	308.66	306.43	307.31	307.61	308.59	307.65	304.77	308.56	305.3	306.81	307.19	308.69	306.16	306.44	306.17	306.87	308	305.29	305.66	308.69	308.28	307.51	304.72	305.89	307.04	307.23	307.42	307.69
304.26	304.59	303.26	304.33	304.27	301.28	303.88	301.93	302.27	303.3	301.59	305.48	303.87	303.3	303.46	305.92	304.74	302.32	302.74	304.52	302.22	303.75	303.6	304.45	301.58	302.45	305.76	303.99	302.56	300.17	303.97	304.03	302.66	300.05	302.24	302.39	303.49	302.28	303.49	303.77	303.91	302.36	306.71	306.26	303.16	303.74	303.25	303.23	303.82	303.41
294.05	293.23	295.02	296.37	293.56	293.15	293	296.05	294.87	293.94	293.76	295.55	292.48	295.28	292.08	295.46	295.22	294.72	292.73	294.71	293.74	291.41	296.47	292.86	291.26	292.8	294.32	293.36	292.68	292.26	294.04	294.33	293.66	293.75	291.79	291.65	293.53	292.54	294.71	292.76	295.9	293.71	293.94	294.7	295.51	294.16	293.58	294.93	294.09	295.51
305.66	304.45	305.08	305.17	304.77	305.92	304.01	303.48	304.29	306.08	304.18	304.75	305.16	307.76	304.79	306.17	303.75	304.85	304.71	307.74	304.95	302.62	306.7	306.28	303.99	306.44	305	307.42	304.09	305.77	307.64	305.63	302.57	305.91	305.94	305.93	306.15	304.5	303.98	305.74	304.89	307.69	305.05	305.09	305.13	304.83	305.74	304.8	303.06	307.87
313	312.26	316.69	314.59	313.24	311.32	313.07	313.56	314.87	313.82	313.93	312.29	310.7	313.12	313.27	316.31	313.36	312.71	314.24	313.9	311.98	315.4	313.33	317.41	311.85	313.06	311.45	311.04	315.61	311.86	314.46	314.49	310.99	313.71	310.19	312.99	312.92	315.47	315.93	315.7	315.21	314.05	313.17	313.36	312.02	312.59	314.13	314.77	313.09	310.93
324.36	325.24	324.17	324.76	327.46	324.92	322.98	322.3	325.13	324.52	321.87	326.98	323.09	323.83	325.29	326.25	324.9	325.71	324.9	324	324.62	323.7	325.99	324.6	326.58	325.02	323.08	324.15	322.59	322.61	322.23	326.2	325.22	325.59	325.01	322.84	323.99	324.29	323.68	327.6	322.75	325.15	323.79	323.98	324.29	327.92	322.51	324.83	324.88	324.07
312.39	311.19	310.59	311.56	312.96	311.12	311.96	313.32	310.59	311.66	310.84	312.25	312.97	310.24	312.31	310.57	311.55	312.08	315.67	312.92	313.46	309.35	310.36	314.04	310.37	309.83	310.21	310.48	309.57	311.59	312.12	311.42	312.34	309.07	312.32	313.17	315.4	312.9	312.73	309.2	311.25	311.16	311.49	315	313.29	311.58	315.02	311.05	310.12	310.19
306.94	307.33	307.7	310.8	306.32	305.86	309.83	305.13	308.82	307.48	306.67	307.05	305.37	307.73	309.73	307.72	307.97	307.11	306.87	306.86	308.02	306.82	307.79	308.88	306.97	306.81	309.12	309.16	307.85	308.73	306.99	305.31	305.46	309.87	307.64	305.87	308.18	306.68	309.83	307.86	308.87	306.65	305.64	305.53	308.71	309.83	308.53	309.75	307.75	306.23
300.49	301.42	303.8	302.88	300.8	302.28	303.25	301.91	304.01	304.49	302.89	304.25	301.03	301.25	301.27	303.74	303.16	301.38	303.29	301.68	303.32	302.41	304.63	304	303.2	304.24	303.66	307.79	305.37	303.88	301.32	301.68	301.52	304.08	305.03	300.09	300.6	302.69	302.88	303.87	305.78	302.88	304.67	301.46	304.39	303.98	303.57	304.58	302.49	303.99
301.75	302.68	302.74	302.5	302.93	303.57	304.84	303.24	303.03	304.69	306.42	302.6	303.54	303.35	300.85	302.99	301.47	302.9	303.78	300.21	304.2	302.49	305.15	303.16	303.99	301.82	302.5	302.96	303.37	304.05	305.4	302.29	304.62	305.01	301.75	303.39	304.82	303.78	300.73	303.8	304.52	303.08	300.99	304.97	302.36	303.74	306.81	304.93	302.6	302.44
310.69	311.26	309.4	309.18	309.58	310.44	305.93	309.57	307.02	311.54	308.89	309.37	309.42	309.19	310.24	307.79	310.39	307.59	308.25	306.92	308.93	307.67	309.04	309.4	308.79	310.58	305.34	310.8	311.49	308.9	309.56	306.47	308.8	309.26	309.56	307.46	309.56	308.86	308.47	307.81	309.29	306.32	308.1	308.06	311.9	310.2	308.1	309.44	307.42	308.67
324.22	320.19	325.49	325.28	325.2	325.63	326.68	324.31	326	321.13	324.09	324.22	328.22	324.4	322.44	324.49	323.87	327.18	323.25	326.3	325.02	320.63	324.74	324.82	324.36	324.1	326.36	323.25	326.59	326.19	323.94	325.37	324.39	325.5	326.08	326.17	326.7	324.52	324	325.46	322.84	325.76	324.98	325.48	324.18	324.56	324.93	324.37	322.59	321.25
295.77	293.74	295.57	294.75	295.69	295.32	296.03	294.62	295.46	295.9	298.44	295.73	293.97	295.26	294.58	297.24	294.3	294.18	292.67	294.35	294.67	294.23	294.12	294.54	294.52	294.94	294.84	295.73	295.92	295.38	297.08	291.83	292.75	294.88	294.2	293.76	295.29	292.31	294.83	294.92	294.16	295.7	294.54	294.85	294.39	294.91	294.4	295.69	294.15	297.63
315.09	314.59	316.58	314.27	312.01	315.25	315.29	315.83	314.19	313.73	314.52	314.01	313.87	313.76	316.29	315.97	317.48	314.56	315.14	312.73	314.74	316.4	312.59	315.38	314.32	318.64	314.87	315.23	315.24	315.6	315.24	313.88	313.69	315.33	315.28	313.47	315.19	313.29	313.9	316.44	318.63	315.72	317.33	314.71	312.6	314.01	314.35	312.97	313.64	313.48
309.81	310.43	308.45	309.3	311.12	309.26	309.79	309.63	307.85	309.24	307.62	309.53	310.51	308.61	308.92	307.31	307.5	308.51	310.43	308.84	307.31	308.78	311.13	307.62	309.57	308.79	309.59	309.98	308.5	310.02	309.08	308.66	309.67	308.25	309.26	309.96	309.76	308.59	309.74	308.46	308.37	308.96	307.41	308.33	309.53	306.13	308.49	307.88	309.5	309.89
296.09	295.97	295	292.26	294.54	296.79	294.66	294.83	296.23	293.52	296.08	295.75	293.63	295.5	293.47	293.57	295.32	296.33	295.5	295.74	296.22	292.68	295.36	295.52	297.22	296.9	294.32	297.02	295.75	295.82	293.22	295.63	296.99	295.44	296.67	293.68	296.79	296.11	295.97	293.19	296.8	295.71	293.9	294.11	294.81	296.7	295.45	293.77	296.57	295.03
304.18	303.17	304.87	304.86	305.58	301.46	304.4	305.06	302.3	304.89	305.16	306.5	305.9	304.14	304.52	304.07	302.01	302.95	305.43	304.06	304.8	304.97	304.1	306.06	306.22	300.9	303.02	305.73	304.33	305.75	306.7	303.69	302.77	304.38	306.98	303.64	303.18	306.92	305.37	303.64	304.04	304.5	304.33	302.67	304.35	306.36	303.91	305.62	302.87	305.47
317.96	318.33	318.59	322.52	320.77	319.35	319.23	317.75	318.69	319.69	318.43	318.17	320.36	319.46	320.56	318.85	316.39	319.18	318.15	318.57	318.82	321.94	317.04	316.49	318.07	317.87	316.61	317.4	319.43	320.01	318.33	320.46	319.76	318.2	320.6	321.63	318.13	320.18	320.76	319.26	320.06	318.38	319.4	318.89	319.37	320.71	319.23	318.84	319.59	317.69
316.82	318.81	314.23	317.14	316.72	315.6	314.95	317.9	317.91	316.77	314.78	316.21	314.91	317.52	318.81	316.77	316.21	319.77	316.44	316.46	313.48	318.01	317.73	317.59	317.32	314.58	317.79	316.27	318.95	317.54	316.32	319.9	316.35	316.91	316.49	318.82	317.2	317.26	316.01	317.22	319.74	316.8	318.98	314.79	316.58	316.34	317.91	316.7	317.41	317.67
326.53	326.34	329.34	325.8	328.78	328.54	329.23	328.95	327.03	326.83	328.82	327.99	330.7	328.35	327.25	327.23	329.1	328.52	329.2	327.68	326.33	327.47	329.63	327.31	328.29	329	331.19	326.45	325.05	328.46	327.38	328.71	328.13	328.35	329.86	328	327.35	329.08	326.75	326.41	327.7	327.8	328.95	327.19	331.43	328.88	327.08	328.94	329.1	329.11
316.11	315.39	315.62	313.93	315.41	316.79	314.12	314.72	314.97	312.76	312.55	313.63	313.48	314.38	313.37	313.6	317.2	312.7	312.36	313.87	310.57	313.02	314.53	313.68	314.88	311.84	315.85	314.87	313.55	313.01	313.67	313.81	312.7	314.23	315.07	312.86	313.8	314.29	314.24	311.19	312.61	315.13	313.13	314.02	314.59	315.65	311.91	316.5	310.44	314.59
307.12	309.7	307.85	310.26	308.17	308.27	308.31	310.73	308	312.08	306.81	308.67	308.11	307.85	310.61	309.23	309.8	313.24	310.42	309.66	308.96	310.01	309.41	310.71	309.71	310.63	308.41	309.73	310.6	307.31	308.28	310.81	308.99	308.18	311.12	308.75	308.03	308.22	309.54	310.61	308.4	307.75	308.7	308.56	311.23	311.25	310.42	311.98	309.13	310.94
307.99	308.64	307.18	307.45	305.97	306.56	307.63	306.89	308.37	304.92	307.52	305.56	308.13	307.61	305.22	306.42	306.39	306.86	308.58	306.24	306.53	309.58	308.31	304.09	304.26	305.88	306.96	305.94	307.39	303.05	304.5	305.86	305.8	307.91	306.74	305.71	305.47	305.04	304.81	309.4	305.91	306.98	307.88	307.49	307.15	304.61	308.4	307.92	308.09	306.43
329.56	329.78	325.94	330.19	327.47	325.5	327.14	328.3	330.7	328.56	326.26	329.57	327.95	326.68	329.87	325.55	328.49	329.51	326.88	327.42	327.87	327.71	327.46	326.34	329.4	329.07	327.16	325.79	329.8	328.17	328.36	326.97	327.62	326.82	328.78	328.07	327.82	328.29	327.69	328.95	326.58	325.27	331.6	328.42	328	327.85	327.36	328.48	328.48	329.31
294.01	292.86	293.71	292.28	294.6	296.16	293.05	294.97	295.54	293.96	294.62	295.08	296.09	293.6	290.3	293.14	294.48	292.41	293.13	292.69	294.45	294.22	296.43	296.55	293.84	293.24	293.49	293.88	293.38	296.18	292.34	294.48	293.14	293.73	293.18	291.99	294.26	293.18	296.41	293.29	293.4	295.61	294.79	291.47	293.24	294.87	294.79	291.86	294.98	294.53
328.32	325.73	326.81	327.92	328.53	328.71	329.32	327.23	329.24	331.25	327.35	328.17	327.49	326.7	328.77	326.27	332.17	328.92	327.46	327.32	328.54	328.73	326.96	328.46	327.21	329.1	328.14	329.36	327.32	328.63	328.58	327.24	327.62	328.42	325.48	328.69	328.57	326.88	329.36	330.15	330.55	326.5	326.63	330.19	329.01	326.1	329.76	327.68	328.84	329.63
313.11	316.42	312.72	313.62	312.46	312.96	315.48	310.81	311.48	311.68	312.6	311.76	310.7	311.42	313.26	313.69	308.51	313.15	313.54	311.32	313.39	310.86	309.67	316.08	312.26	308.87	312.65	312.7	312.98	311.93	312.55	313.65	312.17	312.61	314.14	310.27	312.85	310.93	311.51	310.05	310.88	311.58	311.5	311.83	313.7	312.3	314.23	310.04	313.78	313.08
327.95	328.04	324.86	328.78	325.74	329.78	326.57	328.72	326.65	328.6	326.22	325.48	327.18	325.96	326.12	326.52	328.61	328.7	324.6	325.59	325.08	326.62	328.12	327.76	328.73	327.98	325.19	329.43	326.9	328.36	330.41	326.45	329.2	326.72	326.38	326.9	326.71	326.38	323.55	326.23	328.22	327.56	324.66	326.19	327.04	328.55	327.23	328.99	328.03	325.84
317.67	317.06	320.16	316.06	316.37	316.41	318.19	317.74	318.92	321.58	320.22	320.17	317.75	318.69	316.49	315.48	319.98	318.28	317.63	317.93	318.72	318.84	316.69	318.09	316.85	316.33	320.91	318.61	318.44	317.95	316.31	319.29	316.36	317.71	316.83	318.97	321.46	318.64	318.45	317.12	320.81	317.99	319.76	316.67	318.57	317.34	317.32	315.21	320.17	320.87
295.76	296.66	294.24	296.22	296.52	299.33	294.11	297.26	297.42	299.01	296.75	298.81	295.64	298.85	293.65	295.76	295.56	295.03	297.19	295.42	295.72	293.62	294.26	297.69	295.05	296.49	294.55	296.29	299.61	296.8	294.49	295.19	298.5	294.36	296.42	296.78	296.43	295.83	295.73	292.58	297.65	298.01	297.95	297.98	299.17	296.92	297.39	296.85	295.73	295.28
314.91	318.03	314.36	317.21	315.93	316.46	316.8	317.74	316.84	316.78	316.43	316.41	316.49	314.2	316.83	315.47	316.15	317.83	313.89	317.63	317.33	316.69	314.59	317.9	316.24	315.6	314.69	313.85	316.83	318.42	317.43	316.84	314.33	317.03	317.01	314.99	314.68	315.52	315.53	316.08	316.48	315.52	314.2	315.16	315.27	315.08	314.93	315.2	317.99	317.03
303.22	303.86	302.78	303.49	302.33	304.1	300.53	303.04	304.16	303.1	303.81	302.58	302.92	303.21	304.7	300.88	300.28	302.21	302.83	305.59	302.78	302.67	302.62	303.99	303.66	299.2	303.74	303.12	304.2	301.91	305.98	303.76	304.51	307.68	304.3	304.55	304.38	304.92	303.51	302.73	305.48	303.75	302.1	302.97	302.61	304.36	304.03	302.99	301.67	303.14
313.02	312.16	313.79	313.87	313.2	313.6	314.3	314.6	315.01	312.67	310.71	314.98	312.14	309.18	312.1	311.84	313.27	314.11	313.26	312.57	315.86	312.7	314.45	315.22	313.75	312.42	314.07	312.36	312.62	313.64	316.39	312.96	310.06	313.56	314.14	312.46	313.48	316.74	312.43	314.38	313.23	312.71	312.98	313.19	314.66	313.11	312.97	312.7	313.03	314.03
306.6	308.17	307.62	312.33	308.73	307.72	309.05	308.89	307.73	309.14	305.62	308.98	309.89	307.08	310.12	308.68	304.67	308.48	308	306.21	307.77	307.23	308.08	310.92	307.52	310.57	307.53	309.56	308.09	310.56	309.46	308.05	309.68	309.67	309.65	310.96	308.09	307.76	307.96	310.55	309.5	308.95	306.32	309.5	308.15	308.05	309.49	309.45	308.73	308.51
310.42	311.13	308.87	308.85	308.44	310.51	309.68	310.45	311.85	309.36	310.01	306.33	312.43	310.65	308.2	309.23	311.32	310.08	312.26	312.34	312.72	311.47	312.79	310.24	310.39	310.3	307.49	309.27	307.12	310.77	310.34	312.81	311.39	311.57	309.01	311.96	312.59	313.33	309.52	311.65	309.97	314	308.89	311.59	311.28	308.94	312.49	309.99	312.79	313.03
312.62	313.47	313.26	312.45	315.12	313.53	314.66	312.64	313.2	311.13	311.51	312.13	311.87	311.59	311.57	313.97	313.21	313.22	311.81	313.9	314.18	312.52	313.3	312.37	309.98	311.95	310.62	313.07	314.85	314.16	314.89	313.98	313.92	312.11	312.52	313.48	310.22	312.14	312.25	314.3	313.67	313.13	311.53	313.27	311.86	314.06	312.72	312.12	314.52	314.54
303.06	305.11	303.41	306.53	303.94	306.17	306.74	304.97	304.1	307.56	304.91	305.38	304.77	304.99	304.67	305.8	304.69	306.11	304.51	302.62	302.08	303.96	305.51	303.25	304.19	304.14	303.72	302.36	303.48	304.82	302.18	302.77	303.63	306.36	305.53	305.68	306.77	305.14	306.7	304.92	301.56	301.2	304.91	301.14	303.36	304.13	305.32	302.15	303.46	303.12
316.35	318.91	316.78	317.54	315.99	317.25	315.59	315.74	313.94	314.75	314.43	316.89	315.75	315.81	318.59	313.99	316.61	314.81	316.35	316.72	314.15	318.39	320.8	317.78	317	314.21	314.98	315.69	314.63	315.57	315.26	317.7	316.74	315.41	316.75	316.08	315.83	317.39	318.46	315.58	315.56	313.73	314.1	313.15	316.47	314.54	315.92	317.31	313.4	317.27
319.93	319.03	318.46	319.21	318.3	318.54	318.06	318.59	318.94	316.73	318.31	318.71	317.21	320.71	320.11	318.25	317.79	318.54	318.73	317.29	318.2	317.8	317.69	320.54	319.8	320.69	316.3	317.65	317.49	318.48	316.99	318.3	317.25	318.81	318.93	319.21	320.55	319.59	320.46	317.7	317.88	317.75	315.95	319.86	318.73	318.85	317.54	317.74	319.56	317.74
307.24	307.03	304.95	304.07	305.7	304.59	306.18	305.63	307.12	303.42	305.76	308.6	307.39	306.41	307.14	306.17	307.14	307.04	305.42	306.97	304.99	304.86	307.39	307.49	307.37	303.38	306.04	306.15	305.24	304.9	307.02	305.47	304.88	306.12	304.42	304.17	307.35	306.59	305.73	309.98	305.27	303.36	303.92	308.01	305.08	305.69	306.54	305.37	304.66	307.41
295.11	296.31	292.99	294.06	296.39	294.3	292.22	293.53	293.32	293.35	297.49	292.77	291.71	293.43	293.58	293.05	294.72	292.78	293.63	291.66	296.05	293.55	294.38	296.42	294.18	294.46	293.36	292.67	294.78	296.12	293.98	293.47	294.04	294.73	294.24	293.14	292.96	294.97	293.17	293.74	291.89	294.92	294.07	294	294.21	294.24	294.55	295.69	296.24	294.65
317.69	316.19	317.09	319.77	318.93	315.91	319.44	318.84	317.21	314.18	314.13	316.72	316.57	315.41	315.35	316.09	317.27	316.04	315.3	314.01	318.1	317.02	318.73	314.47	316.44	316.54	315.49	314.53	314.41	316.25	318.36	316.75	319.13	315.92	316.97	316.38	316.1	315.69	317.58	315.36	314.61	314.76	318.58	317.23	316.5	316.35	316.67	317.71	315.36	316.77
297.81	296.62	296.83	296.01	294.64	299.45	299.1	298.85	297.35	293.73	298.25	298.23	298.48	298.66	296.03	297.29	298.35	297.76	298.56	297.9	298.94	294.89	297.59	297.71	297.04	295.39	296.95	295.3	295.2	297.71	295.38	294.1	296.74	298.45	296.97	297.32	297.15	298.35	298.13	299.02	297.61	297.51	296.86	294.37	295.78	294.47	298.31	295.69	296.7	294.57
315.2	316.18	315.45	314.99	317.05	313.57	315.68	316.89	316.42	315.76	317.7	314.76	317.26	314.05	317.87	315.8	317.58	316.59	315.52	312.54	316.43	313.08	315.24	315.27	314.38	314.55	315.33	313.66	318.68	315.77	315.81	314.95	316	318.25	314.9	315.53	317.65	316.27	314.93	316.97	317.76	316.9	315.96	316.77	314.23	316.52	314.8	317.57	314.79	316.83
315.96	314	313.34	311.3	313.83	313.85	313.59	314.16	314.67	312.78	314.83	314.01	315.91	314.59	315.4	312.94	315.64	313.85	315.56	312.06	314.33	313.13	313.28	315.76	313.64	314.27	316.5	313.47	313.27	313.37	312.39	315.47	313.98	314.35	313.02	311.43	312.24	314.92	313.46	316.69	316	315.02	313.12	312.98	314.04	315.41	312.18	314.95	314.29	312.6
313.13	313.3	313.34	315.45	314.24	314.27	315.77	316.22	313.7	314.7	314.87	313.66	313.11	312.62	316.35	313.89	312.11	314.59	313.99	317.89	312.69	315.8	314.34	316.31	315.39	313.78	314.56	314.91	313.5	313.61	314.57	312.29	315.44	313.22	312.59	315.07	312.61	316.53	317.15	314.77	314.75	313.68	314.15	313.1	314.08	314.03	313.15	313.19	315.52	313.71
320.25	320.29	321.48	320.26	317.94	319.31	318.94	317.54	318.69	319.7	319.42	321.42	318.9	320.05	319.64	317.09	317.77	319.72	320.63	320.13	321.56	318.66	323.07	321.19	318.94	320.07	321.64	317.97	319.66	319.7	320.42	319.6	322.25	318.24	318.24	319.99	319.9	321.31	320.48	318.11	319.19	319.68	319.93	320.21	319.31	321.01	316.32	321.15	319.51	318.82
313.66	310.66	312.12	313.35	310.77	312.49	309.97	311.78	312.28	311.03	311	309.14	309.87	311.97	313.62	311.29	309.5	311.55	312.51	311.76	311.15	312.33	311.82	310.35	311.08	308.4	307.79	308.99	310.43	310.71	311.16	310.66	309.16	310.61	311.35	310.64	313.59	311.93	311.53	308.75	311.81	311.05	310.35	310.2	311.94	309.63	310.47	309.49	309.62	309.84
314.36	316.34	314.73	314.49	316.92	313.66	314.02	316.24	315.68	314.53	314.48	314.05	313.11	313.58	315.55	312.28	315.89	314.59	312.98	314.14	314.66	316.1	313.71	315.99	315.75	316.79	315.47	314.57	314.71	315.48	315.29	315.99	314.28	313.97	316.42	316.05	315.3	314.39	314.29	315.07	313.95	315.68	315.86	316.89	315.32	313.39	313.38	315.66	314.24	313.66
304.9	304.74	304.45	306.07	302.22	305.28	304.67	304.75	301.92	306.18	304.4	305.76	306.64	303.7	304.24	305.09	303.37	304.4	302.86	303.57	305.21	304.3	303.28	302.56	302.67	304.8	305.03	304.5	304.72	304.25	304.7	305.34	304.25	305.09	303.88	303.43	304.11	304.2	301.54	304.57	304	303.52	302.67	303.71	303.17	303.32	301.9	303.55	306.63	303.03
316.63	316.52	320.31	318.6	318.06	315.68	316.73	321.01	317.79	316.27	316.01	317.63	319.51	320.72	316.74	316.44	317	315.13	318.14	315.33	317.86	318.98	318.49	315.32	319.02	319.3	317.65	319.32	318.93	318.21	319.3	319.87	318.82	317.4	318.25	317.56	320.58	318.48	317.21	320.09	317.93	320.73	316.6	318.38	319.75	318.9	319.68	320.68	317.37	317.6
310.42	309.77	313.85	311.18	310.25	310.01	308.55	310.98	309.52	310.3	309.38	309.89	309.71	309.79	312.61	308.66	309.71	311.37	311.38	310.07	309.56	308.58	312.4	307.3	311.82	311.76	313.34	307.79	309.04	308.53	311.37	310.68	308.96	311.61	309.73	310.85	308.08	312.12	309.71	312.04	310.05	309.63	308.18	311.41	310.88	311.59	311.09	309.83	308.43	311.36
295.36	299.1	293.83	298.28	295.3	294.59	295.26	298	297.68	295.9	298.97	296.63	296.37	297.91	296.2	297.56	295.04	299.25	298.26	297.13	294	295.57	295.68	294.86	297.49	296.29	297.67	295.16	294.07	297.4	296.33	298.76	296.22	295.21	295.57	296.48	299.28	296.48	298.44	297.85	296.38	294.12	295.73	295.82	295.25	296.76	296.5	296.54	295.71	294.45
316.87	319.67	317.64	319.94	319.73	320.18	317.76	318.86	316.46	318.82	317.64	317.24	319.74	321.62	319.05	318.49	317.67	319.62	318.39	320.71	319.67	318.67	316.85	321.08	318.58	317.12	316.66	317.84	317.38	319.08	317.13	318.39	317.84	318.31	321.38	321.06	316.29	319.64	319.71	319.08	318.36	318.14	320.53	319.59	317.85	318.36	319.26	319.04	319.91	318.19
306.36	308.76	310.12	308.05	307.48	305.89	303.93	309.62	308.43	305	308.88	307.48	309.35	307.16	309.37	306.49	305.26	306.78	307.35	308.1	308.55	307.32	306.05	305.51	307.3	307.3	305.98	307.42	307.24	307.21	305.95	310.66	307.64	307.33	305.6	305.84	305.66	308.14	306.54	305.21	307.3	307.03	306.78	308.56	305.85	304.02	308.11	305.76	306.9	308.74
308.51	310.18	309.74	307.05	308.22	309.79	308.35	310.91	308.73	308.72	308.67	309.31	311.28	309.15	310.6	310.76	309.5	308.58	310.89	310.34	309.58	311.22	306.85	310.61	311.01	309.62	310.03	309.37	310.17	311.13	309.79	312.01	312.81	306.57	309.5	308.6	307.7	310.68	307.58	309.91	307.82	309.81	310.31	311.24	308.33	309.13	310.1	309.9	309.05	308.24
311.37	312.7	311.59	311.05	313.14	311.54	308.68	312.02	310.16	310.35	311	310.19	309.54	310.67	308.19	312.73	310.53	309.6	308.99	312.07	310.62	311.86	312.06	312.32	311.88	310.8	311.52	311.3	310.74	310.92	309.46	309.65	308.7	313.21	310.79	312.96	310.76	311.56	312.3	309.81	308.47	308.86	311.97	310.53	311.4	308.98	312.47	309.39	311.7	310.52
301.5	303.04	303.02	302.64	303.16	304.98	304.25	306.44	302.53	301.65	304.4	302.36	301.42	303.65	303.33	304.11	304.27	304.18	300.54	304.83	304.39	301.74	303.64	304.81	302.93	303.72	303.28	301.67	303.11	304.51	303.46	305.01	303.05	305.78	304.6	302.94	303.59	303.13	303.28	302.23	300.72	304.46	304.93	302.57	302.97	304.08	303.19	305.32	302.03	304.03
296.93	295.14	298.22	298.88	297.01	296.34	299.59	297.08	298.38	296.11	295.37	296.95	298.46	299.3	296.74	295.36	298.43	298.08	294.47	297.64	296.42	298.74	296.48	295.26	298.14	296.96	297.6	297.05	297.91	297.78	295.84	297.28	297.55	298.23	296.65	296.94	297.15	297.27	296.68	298.98	296.65	296.31	294.72	295.74	296.62	297.83	297.96	297.32	296.74	297.54
295.63	296.55	297.96	294.86	296.76	294.9	299.97	297.75	296.35	296.49	297.58	299.75	296.8	298.1	296.75	297.69	298.01	298.37	295.13	297.63	294.99	295.27	299.09	295.66	294.81	295.87	294.35	298.96	296.27	296.59	296.39	299.34	297.73	295.08	297.66	297.39	297.94	295.09	296.34	295.25	296.91	297.27	296.77	297.9	297.2	297.35	297.14	295.67	297.3	300.57
311.96	311.99	311.49	310.89	313.08	312.71	313.28	311.41	311.13	314.41	314.88	314.08	312.66	313.06	313.39	311.33	311.96	310.66	315.28	312.33	314.05	314.42	313.69	314.23	313.29	313.68	315.52	314.17	316.33	311.65	315.73	312.93	311.79	311.95	312.91	313.97	313.02	313.08	314.12	311.44	314.63	312.76	312.19	314.95	312.63	314.94	313.11	310.51	313.15	311
303.5	302.14	305.77	303.41	303.92	304.77	302.94	306.78	305.27	304.08	304.05	304.48	305.95	305.96	304.22	304.55	305.91	304.29	304.5	304.72	306.08	303.34	305.93	305.06	306.26	303.9	306.2	304.6	304.55	302.35	305.37	302.09	304.68	306.15	305.42	304.75	305.24	304.8	305.77	304.95	304.73	305.59	306.42	302.52	306.98	306.19	303.62	304.39	305.1	303.19
306.92	306.13	306.62	306.94	304.88	306.38	305.88	305.68	304.78	304.88	303.6	304.64	307.04	305.05	303.11	305.04	305.6	303.28	303.14	305.79	303.96	302.14	304.34	307.65	305	307.96	304.83	303.99	307.61	304.86	304.7	303.02	303.54	304.62	303.47	308.14	303.81	306.63	306.51	306.57	306.77	303	306.35	304.54	305.61	306.6	304.77	304.53	305.85	304.13
303.5	304.16	301.45	305.69	305.85	305.46	304.58	304.18	302.88	302.97	305.3	305.51	303.69	302.96	301.56	302.74	305.52	304.03	306.15	303.97	304.9	302.5	302.16	304.66	302.31	304.5	303.37	301.39	305.4	304.13	304.52	304.29	302.33	303.7	303.61	303.41	305.65	306.86	307.3	301.8	304.87	303.65	304.62	303.95	304.11	303.5	305.62	305.57	302.76	304.66
312.15	313.26	313.3	314.5	313.08	314.43	315.14	316.4	315.2	315.32	314.26	313.97	314.46	312.38	315.75	313.84	315.48	311.8	315.21	313.81	314.2	313.33	312.52	316.98	313.79	312.94	314.74	313.97	314.33	315.25	313.64	314.69	315.26	314.1	313.16	313.94	312.52	313.67	316.22	316.17	313.23	314.06	314.37	312.91	312.01	312.34	314.42	316.11	312.68	312.41
310.12	309.82	313.18	310.5	311.15	311.98	312.06	311.31	313.08	312.58	308.02	312.02	310.42	310.48	311.47	311.58	311.05	311.06	311.37	312.74	311.81	311.34	311.63	309.8	310.4	311.76	309.57	310.39	311.12	311.56	311.87	311.26	312.44	310.51	309.22	310.97	311.05	312.67	310.69	314.56	310.1	311.52	309.09	310.57	312.11	313.17	311.81	311.86	312.54	312.07
313.68	314.03	315.48	311.8	314.64	314.05	313.77	312.37	314.24	312.51	310.83	313.79	310.3	311.93	314.66	313.78	313.6	313.7	313.38	311.81	314.32	313.48	314.21	312.28	312.79	314.15	314.82	313.38	313.85	313.53	312.74	309.74	312.44	310.72	313.81	311.75	312.8	314.04	312.92	313.28	312.56	314.04	313.59	315.39	314.61	312	313.7	312.06	312.55	311.81
316.96	316.31	318.28	317.04	320.32	318.18	316.87	318.44	316.41	315.37	316.24	318.27	317.06	317.67	317.84	318.04	317.02	318.77	317.78	317.29	317.86	316.67	319.08	316.58	317.95	317.08	318.59	318.62	316.7	315.64	316.36	316.74	314.19	316.82	315.58	314.81	318.24	317.53	315.61	317.59	316.77	316.4	317.59	316.92	318.29	316.75	316.13	317.68	316.13	320.18
317.01	320.54	319.47	314.81	319.12	318.58	317.88	316.66	319.77	317.53	318.8	317.91	316.9	318.85	318.3	319.9	315.94	319.76	318.44	319.01	321	317.18	318.24	316.78	316.97	316.92	316.49	318.02	316.75	315.96	315.79	316.67	316.97	316.01	320.38	317.2	319.64	316.02	317.31	318.1	317.68	315.64	321.54	317.27	316.23	316.33	315.71	320.05	318.37	319.6
301.39	303.78	301.92	302.93	305.99	303.37	303.6	303.58	304.84	303.61	306.51	305.15	304.44	304.87	302.7	304.08	302.46	302.51	304.38	304.05	301.82	304.39	303.37	302.34	302.12	302.46	304.58	304.44	300.5	300.6	304.65	302.29	305.52	302.2	303.05	302.6	302.26	303.77	305.04	305.18	305.04	303.45	304.06	303.04	304.95	303.13	302.09	302.76	304.22	303.05
313.22	313.35	314.47	312.41	311.67	312.05	310.89	313.55	312.6	314.09	315.15	313.28	310.89	314.58	313.97	313.59	312.84	311.56	311.53	311.15	311.93	312.83	314.06	314.34	311.29	311.52	312.71	310.34	312.88	313.33	314.8	314.97	311.7	311.54	314.69	311.53	313.29	312.39	314.05	312.64	312.62	313.56	314.62	315.91	312.9	311.41	313.37	309.96	311.55	310.85
304.64	303.99	302.05	302.25	301.49	303.51	303.66	301.73	304.49	303.01	305.38	303.33	302.68	303.89	301.56	303.54	303.47	303.64	307.55	304.75	301.5	302.11	304.57	303.07	303.16	302.61	304.18	302.08	305.21	300.81	303.68	304.11	303.82	302.75	302.02	302.24	302.19	300.57	303.5	300.78	303.98	303.75	303.42	303	301.4	305.23	302.44	301.8	303.28	304.17
318.61	318.51	320.51	319.24	320	318.71	318.23	317.98	316.18	317.02	319.77	318.72	318.57	316.83	318.17	318.87	318.05	317.81	318.44	318.8	318.79	318.66	319.17	319.26	317.65	317.96	317.78	318.29	317.71	319.84	317.06	318.6	317.19	315.57	318.49	316.95	316.76	315.61	320.62	317.93	318.55	317.7	319.12	319.06	319.3	317.29	320.96	318.34	317.91	318.73
294.66	294.84	294.04	297.05	296.13	294.35	295.56	296.61	294.72	294.81	295.43	295.58	298.38	295.39	293.44	293.35	297.32	292.61	296.11	295.38	295.23	292.1	291.93	295.31	297.96	293.66	295.16	294.23	294.21	298.14	294.97	292.43	293.68	295.78	295.08	295.26	293.84	295.22	294.02	295.68	297.59	295.82	296.67	294.86	294.11	296.75	294.81	294.89	295.43	295.51
305.79	306.05	304.51	309.53	305.39	304.97	307.66	306.83	305.37	303.96	304.69	302.99	306.34	305.13	305.05	305.85	304.61	306.17	304.22	307.63	306.49	304.56	304.15	304.56	307.28	304.5	306.48	307.04	305.92	308.62	307.4	301.99	306.61	307.32	305.16	307.26	305.86	306.32	305.74	307.21	304.76	306.69	303.57	305.84	306.95	305.55	305.4	305.29	307.83	306.47
310.09	315.81	310.6	314.35	312.9	312.74	315.86	310.53	312.42	312.55	313.29	312.95	314.05	314.26	313.57	313.74	310.83	311.04	312.18	313.49	315.68	313.34	311.99	308.61	312.02	311.28	312.61	312.01	311.62	312.86	310.64	313.56	310.87	311.18	312.57	314.39	313.95	314.68	312.51	310.28	312.21	315.27	312.58	313.57	311.98	313.2	312.88	312.99	312.64	315.19
314.58	315.73	314.53	314.16	315.56	316.82	315.79	317.83	314.72	313.14	313.97	311.91	313.23	314.79	313.6	315.96	314.01	315.48	313.69	315.12	315.78	318.6	317.91	313.49	312.89	315.17	315.67	314.98	315.09	313.91	315.99	315.48	313.61	313.76	316.18	316.75	313.49	314.27	315.34	316.17	316.95	314.83	315.39	315.15	314.47	315.05	316.88	315.72	315.59	317.48
315.59	318.68	318.83	317.72	317.32	317.43	317.51	318.05	315.84	319.16	320.19	317.22	319.21	319.64	320.18	314.33	317.61	316.96	317.09	315.57	317.24	318.9	318.57	320.03	321.37	319.52	320.16	318.69	316.77	318.72	319.47	319	316.84	318.21	318.29	318.45	317.03	318.16	318.44	319.58	317.8	317.42	317.15	319.93	318.24	317.59	317	317.97	319.81	317.12
321.45	320.38	316.7	318.57	320.16	319.54	319.81	316.92	321.69	316.25	319.79	318.77	317.48	317.82	318.35	318.41	316.43	318.09	318.31	318.87	317.02	320.03	315.51	318.69	318.66	319.25	316.9	318.71	319.86	318.39	318.88	317.21	318.15	318.41	318.34	319.34	321.36	320.08	319.57	317.46	318.96	321.04	317.68	320	315.43	320.39	317.54	318.13	318.96	317.26
312	313.69	313.89	312.13	314.03	310.61	312.7	311.68	310.98	310.89	313.23	314.27	312.89	311.84	315.03	313.77	312.33	312.22	313.32	314.67	311.33	312.26	312.89	313.41	313.22	313.59	316.73	311.62	316.26	312.87	311.71	312.76	312.07	310.42	313.8	313.21	312.89	312.06	313.95	314.65	313.55	314.13	312.25	314.21	314.47	311.95	313.93	314.82	311.08	313.48
312.07	312.74	311.46	312.34	313.96	311.04	311.35	312.28	314.06	310.84	310.36	313.24	311.28	311.75	310.16	312.19	312.57	312.89	311.01	311.31	311.67	310.34	309.96	311.48	311.46	310.11	314.2	310.43	311.9	310.62	312.68	310.98	311.07	312.68	308.87	310.68	312.66	312.4	313.17	310.79	311.95	313	312.59	311.36	311.12	309.93	312.97	310.6	310.62	309.21
327.27	325.05	326.98	328.83	326.66	328.54	329.24	328.52	328.99	328.83	328.01	331.49	330.05	328.91	329.54	329.08	327.84	327.24	327.37	326.86	327.62	327.91	325.99	327.25	327.36	327.21	328.01	327.69	326.28	330.39	328.69	328.91	327.15	328.4	327.69	326.38	327.96	327.72	328.54	328.45	328.29	329.64	328.36	328.05	326.52	330.71	331.24	329.08	326.91	325.98
293.48	296.66	293.87	292.71	297.43	291.97	292.25	293.3	294.97	296.09	292.86	292.76	292.5	293.6	293.77	292.93	295.35	294.37	292.2	294.51	294.58	293.54	293.38	295.78	295.4	292.33	294.48	294.49	291.75	294.14	292.01	295.26	293.22	295.09	291	295.29	294.44	294.58	293.73	292.31	292.44	294.32	293.61	294.67	291.46	293.46	295.94	295.01	293.62	294.4
326.61	324.55	324.73	324.51	323.87	324.86	326.27	324.16	323.36	325.5	325.53	322.92	322.46	323.44	325.41	324.56	324.06	324.69	325.1	323.54	325.15	326	325.09	326.28	323.84	326.29	325.57	325.28	325.79	324.35	327.15	324.89	326.76	325.31	325.86	322.7	326.13	327.76	324.55	326.28	325.39	323.09	324.03	324.93	325.04	322.9	323.2	329.54	324.75	326
314.11	313.31	312.02	313.29	314.24	314.22	314.39	313.58	314.28	314.54	314.02	316.26	312.77	314.29	312.92	312.38	314.83	313.92	313.9	314.4	312.76	312.02	312.47	310.97	312.77	311.05	311.01	313.71	314.44	312.49	310.96	313.46	312.13	314.06	312.87	313.21	318.43	314.33	312.62	314.7	314.96	313.82	309.58	313.82	310.94	310.8	312.98	314.91	314.51	315.01
319.95	316.97	312.53	316.28	317.48	315.05	312.57	311.42	313.96	314.3	314.97	313.81	316.36	313.66	315.27	314.24	315	313.18	313.23	314.94	314.54	314.64	315.26	315.65	315.78	315.77	315.56	312.02	316.64	315.01	313.7	312.47	315.22	316.35	314.4	314.72	316.15	316.59	313.88	315.59	313.12	313.46	316.2	316.66	314.28	314.94	315.08	315.33	316.52	315.81
310.96	310.29	310.03	310.31	309.87	311.87	311.63	309.54	309.63	311.13	312.19	310	310.5	309.97	309.3	311.96	307.92	308.95	309.36	310.64	312.07	311.56	311.17	310	310.13	309.36	311.84	309.58	309.51	310.94	310.18	311	308.18	312.96	311.37	309.56	311.55	310.64	310	312	310.3	310.91	312.06	310.69	311.84	309.36	311.77	310.95	308.69	311.72
293.85	292.69	294.4	297.32	297.33	295.58	290.43	293.65	295.01	294.04	295.53	294.9	292.02	293.54	292.64	292.5	296.88	293.38	295.48	293.97	293.11	297.46	292.64	294.92	292.74	292.48	291.35	294.29	293.91	294.62	293.44	295.12	291.83	295.22	293.39	294.69	293.08	293.66	292.68	294.2	293.93	293.06	293.83	295.24	294.74	293.76	294.47	292.35	295.68	294.28
316.81	315.78	315.89	317.08	316.07	318.72	314.58	313.94	314.17	316.79	318.83	316.7	316.4	317.89	317.66	318.56	315.1	314.46	314.36	314.81	317.48	316.44	314.71	315.86	318.26	313.18	316.2	314.88	314.39	316.46	317.11	317.03	315.54	316.62	317.09	316.27	313.29	312.78	315.21	316.46	315.76	315.89	316.88	314.22	317.82	314.19	316.71	314.72	315.5	315.69
309.15	310.41	308.72	307.34	306.42	307.59	306.56	306.77	308.45	309.7	307.07	309.94	309.71	308.77	308.04	308.81	310.05	310.31	311.61	307.67	308.6	309.47	310.62	308.49	307.99	308.36	309.6	309.35	307.62	307.59	307.57	311.2	309.74	308.53	312.48	310.01	307.82	309.79	308.68	308.01	310.41	307.7	308.74	309.18	308.57	307	306.8	307.49	305.93	306.04
300.96	301.63	300.46	300.75	302.26	301.16	301.51	301.19	301.86	301.24	300.88	298.72	298.87	298.48	301.59	296.71	301.77	302.28	300.86	300.2	303.26	300.73	300.48	301.28	300.68	302.33	300.75	301.5	301.43	302.14	297.38	303.12	301.27	298	302.6	300.69	301.72	301.22	301.71	302.19	301	299.94	300.41	302.45	300.11	301.65	304.87	300.61	299.6	299.86
310.97	310.75	313.71	317.61	317.51	312.74	313.48	315.47	314.91	314.59	313.33	312.99	312.34	314.49	314.51	313.95	315.86	317.03	314.99	313.19	314.85	312.74	314.57	316.88	311.53	313.35	311.47	313.75	313.33	312.85	314.55	314.46	314.19	314.55	313.71	312.12	314.29	315.07	312.64	312.98	314.96	313.82	315.48	315.89	313.05	312.66	312.25	315.41	312.07	312.88
305.53	303	306.57	304.36	305.75	306.16	303.31	307.59	305.21	304.11	306.1	306.18	304.23	305.22	303.49	303.25	306.64	304.85	303.81	305.94	303.82	305.56	305.14	303.71	306.38	305.41	306.55	304.75	306.07	303.27	307.01	303.6	304.99	306.05	305.91	307.9	305.11	305.83	305.94	303.91	305.94	308.14	305.7	305.12	306.7	304.76	303.99	304.81	306.75	304.9
306.86	306.45	306.64	306.95	305.07	309.21	306.68	306.93	307.45	303.26	308.58	306.32	306.18	307.32	308.2	306.36	307.96	305.93	302.78	306.87	306.51	308.24	307.03	306.32	306.99	306.23	304.8	305.94	306.88	305.51	305.61	306.36	308.02	305.03	308.11	304.16	306.06	304.16	308.11	304.54	307.15	306.62	306.73	305.32	304.6	307.59	303.44	306.4	307.06	307.47
301.95	305.62	304.13	299.72	299.69	305.55	303.18	305.57	303.38	301.76	304.6	302.38	303.57	306.4	302.09	302.22	305.64	303.36	301.63	303.3	300.91	298.58	305.02	305.44	303.39	303.66	304.49	304.43	300.62	304.75	304.28	301.89	304.43	302.99	302.29	302.64	304.36	303.4	302.85	302.43	301.89	302.74	304.07	302.38	304.04	300.9	302.08	303.99	303.63	305.53
313.96	311.62	315.06	313.81	313.98	311.72	312.21	313.27	311.62	313.47	313.43	313.76	313.98	313.64	312.06	310.03	313.6	311.39	311.37	312.96	315.38	310.91	313.06	311.76	310.18	310.7	313.02	315.47	313.9	312.9	312.78	313.53	311.25	315.03	311.43	311.88	311.73	314.52	313.76	313.21	314.16	312.13	312.11	309.48	312.36	312.68	311.93	314.45	314.63	311.19
326.83	324.84	323.72	325.88	328.36	324.13	325.23	325.95	325.85	326.26	322.6	325.12	324.52	325.1	324.61	323.12	322.73	325.47	324.03	323.3	324.42	325.63	324.67	326.03	326.12	326.82	324.03	327.39	326.09	324.08	322.77	323.44	324.43	325.13	325.93	327.41	324.34	325.02	325.36	326.94	323.09	326.55	325.27	323.57	326.05	325.49	325.72	323.41	323.11	324.49
306.57	309.71	303.8	307.11	309.64	305.98	309.38	308.02	306.27	305.36	307.09	307.22	307.47	307.43	306.03	306.54	306.6	306.27	307	309	307.09	304.92	306.63	304.93	306.48	306.66	308.36	308.22	306.26	305.41	307.99	305.78	305.47	306.25	304.98	306.64	305.88	307.28	308.06	305.86	306.75	307.72	307.05	309.49	306.05	307.08	307.23	306.05	306.89	304.26
311.73	312	314.36	309.08	311.32	311.32	313.24	312.76	311.58	313.54	311.61	313.97	312.11	310.22	313.72	310.34	314.33	310.96	314.45	314.03	311.9	312.69	311.36	309.72	313.84	314.13	313.31	311.28	310.98	312.06	313.97	313.41	313.06	311.99	312.21	313.6	310.93	311.84	312.39	310.65	310.47	314.51	312.84	314.12	311.49	311.05	311.39	309.41	311.68	311.35
317.59	316.46	315.41	315.63	318.91	312.33	314.37	315.57	313.05	314.34	316.76	315.45	314.98	315.81	314.89	317.43	318.77	316.73	316.91	317.06	313.49	316.78	315.17	317.35	315.78	316.22	313.97	316.56	315.06	314.56	315.13	315.96	315.85	314.56	316.83	316.4	316.64	316.98	314.73	317.36	316.14	315.7	315.24	314.71	313.35	316.18	318.57	315.78	315.25	314.03
300.66	296.94	299.99	297.39	299.65	301.76	301.38	303.56	297.65	298.36	300.8	300.42	299.02	297.64	298.32	299.87	298.2	299.32	299.71	299.95	299.96	297.8	300.59	299.62	301.53	297.25	299.73	300.48	300.34	299.11	299.22	299.42	302.64	301.1	300.24	298.43	300.15	300.49	301.23	302.59	298.5	299.14	300.05	301.36	298.55	302.85	300.62	300.41	300.57	302.73
326.8	328.87	324.65	328.95	328.08	326.48	328.09	328.21	327.69	330.42	329.35	327.3	326.72	329.26	327.09	327.62	327.41	325.71	329.33	331.11	329.39	325.37	327.15	327.97	326.01	325.36	329.52	328.49	328.45	328.97	326.4	327.27	329.41	326.63	325.95	330.29	329.4	327.36	326.07	329.69	327.63	327.47	328.27	328	326.93	327.58	327.36	327.7	328.8	327.2
302.25	301.94	305.13	301.36	303.91	303.07	302.04	303.8	304.57	303.09	303.75	304.37	303.63	301.87	301.32	302.61	302.25	302.44	304.29	303.2	303.32	304.42	304.83	304.1	304.05	303.13	304.59	302.73	305.2	303.25	302.95	303.47	303.84	304.37	302.6	302.45	302.44	303.83	303.63	302.84	304.72	304.9	303.96	302.88	299.54	302.6	303.77	302.85	301.56	303.61
303.69	302.72	304.07	301.02	302.44	302.79	304.52	301.66	301.47	301.65	302.66	304.96	303.7	303.88	300.14	301.23	303.95	303.59	303.95	303.51	302.42	305.13	303.77	303.04	303.11	303.59	303.26	301.94	304.69	300.21	301.18	302.6	301.91	300.14	302.88	306.46	303.23	303.84	305.16	305.06	301.64	304.17	303.11	305.65	304.44	301.07	303.86	301.53	302.61	304.55
312.81	311.45	312.91	309.46	312.85	317.06	311.84	313.14	313.06	311.87	313.95	313.19	313.9	314.4	314.23	313.58	312.48	312.81	313.41	311.68	313.25	312.19	312.86	312.85	310.75	313.07	311.12	314.2	314.01	313.4	314.64	308.45	311.96	312.16	311.61	311.2	313.38	313.33	312.81	311.98	310.22	311.73	311.44	314.38	312.95	311.4	312.56	312.92	310.6	313.85
331.6	327.9	329.48	328.39	329.53	326.85	330.38	326.98	326.44	327.37	327.08	329.51	328.46	327.45	326.96	327.35	325.59	330.04	327.6	327.19	327.67	327.75	328.17	324.44	329.52	327.27	329.36	327.34	327.01	327.27	327.77	328.06	326.33	328.14	327.02	325.86	325.19	328.9	327.33	326.22	326.42	328.79	325.45	330.11	328.62	329.47	326.86	324.96	329.57	328.8
294.48	294.19	296.84	294.59	293.65	294.26	294.85	295.36	294.71	290.35	292.49	295.46	295.53	293.86	295.03	291.95	295.66	295.36	292.73	295.51	294.74	296.1	294.89	294.06	294.85	294	293.49	291.35	294.51	294.58	296.07	294.62	294.26	295.15	293.32	292.51	292.63	294.84	293.1	293.15	296.73	294.34	294.74	292.92	295.3	293.13	293.73	290.93	296.15	295.36
300.68	303.34	303.9	301.14	300.82	303.37	303.05	304.6	302.56	300.88	302.92	303.7	301.84	301.27	302.09	305.98	304.15	304.51	301.33	299.26	303.74	301.83	302.39	304.02	301.07	301.28	303.75	302.09	303.16	299.3	301.57	303.61	302.1	303.17	300.96	301.26	301.87	302.12	302.11	303.8	303.71	302.82	303.52	303.83	302.93	303.25	303.33	302.26	303.33	300.29
304.49	305.05	304.67	306.2	306.69	304.05	306.06	303.52	304.45	305.09	305.44	307.57	306.98	303.89	306.3	306.39	305.67	305.08	303.7	304.58	303.47	304.82	303.29	304.11	303.77	303.7	304.84	307.25	303.24	305.26	305.01	308.02	304.89	303.35	307.26	304.98	304.5	305.9	305.67	306.81	305.34	304.72	302.4	304.21	306.81	307.46	305.47	305.42	305.59	304.87
301.49	298.38	301.76	304.23	304.01	302.62	301.77	302.79	304.6	301.79	302.11	303.03	301.62	301.71	302.7	303.29	303.31	301.52	301.63	300.81	301.71	303.29	302.43	303.26	300.68	302.77	303.06	299.12	303.82	304.76	301.98	302.87	300.92	300.78	302.55	302.76	302.77	304.35	303.11	300.28	301.46	300.39	303.55	299.45	302.61	300.98	303.68	302.15	305.88	302.02
295.36	293.42	294.41	297.19	292.46	295.03	294.1	290.82	293.38	292.3	291.93	295.18	293.83	291.37	292.98	292.88	292.56	293.69	292.63	294.82	293.93	293.57	294.82	295.73	293.19	294.24	291.95	294.15	292.49	292.34	292.86	291.8	293.67	294.21	296.14	296.58	291.8	292.83	291.83	294.04	294	295.42	293.3	295.68	292.64	292.27	292.62	290.37	293.62	296.14
294.1	295.05	294.52	294.6	293.35	294.39	296.78	293.11	295.75	296.69	293.64	294.08	292.95	296.27	292.89	295.26	296.98	295.59	295.35	295.29	295.38	296.45	293.46	294.13	295.66	295.75	295.61	297.77	294.03	293.02	296.97	296.46	294.95	295.24	298.69	295.84	295.39	296.42	293.26	295.34	295.16	295.26	294.54	293.87	293.57	296.83	294.94	294.21	298.09	295.84
305.83	307.63	306.33	305.86	306.43	302.95	306.89	306.5	306.75	308.6	305.26	305.44	307.51	304.25	307.41	306.22	306.08	308.2	306.74	307.65	307.26	305.06	304.98	308.41	305.36	304.48	307.21	306.16	307.91	307.3	304.54	305.68	305.39	305.52	308.03	306.41	306.32	308.05	305.82	307.06	305.85	308.53	308.93	304.83	307.17	307.86	305.42	305.64	307.22	304.34
302.01	305.09	303.02	302.94	301.95	302.19	302.08	303.22	301.3	304.53	304.24	303.24	303.7	300.39	303.47	303.24	303.73	302.96	304.29	301.3	304.37	302.5	305.82	302.95	303.13	304.17	302.43	303.76	303.07	301.65	302.21	299.83	305.41	301.63	303.97	302.5	303.26	303.14	302.71	301.25	301.74	304.54	302.83	304.1	302.4	304.36	301.94	303.94	305.17	301.3
300.91	300.85	303.04	303.09	304.6	302.95	301.55	304.76	304.37	300.73	303.64	304.83	302.42	303.87	304.61	301.52	303.13	303.17	300.48	302.79	302.93	302.39	305.19	303.99	302.04	302.11	302.51	303.73	303.62	302.25	302.13	304.97	302.03	305.11	304.16	303.58	301.8	305.56	305.26	305.33	302.69	301.68	304.38	304.91	302.76	303.45	301.19	304.19	303.2	299.72
308.97	309.85	312.71	308.79	309.69	309.17	311.91	308.75	309.75	309.23	309.6	307.86	311.06	309.57	309.69	309.05	308.88	307.88	307.67	309.88	309.01	308.21	309.29	307.06	309.68	308.83	311.23	308.89	306.82	307.45	308.53	309.73	305.89	309.78	310.75	311.85	305.45	309.35	309.11	309.47	308.92	308.45	308.27	308.15	311.53	309.37	307.87	310.19	307.9	311.21
312.8	309.97	309.7	312.1	312.42	313.08	310.81	312.86	310.61	311.2	312.23	314.76	309.37	310.86	312.39	310.36	309.69	311.71	311.75	312.62	313.6	312.22	311.15	311.79	311.83	311.04	311.2	310.53	310.19	314.15	312.1	313.94	314.01	313.68	310.67	310.84	308.95	312.08	312.48	311.65	312.69	311.12	314.96	309.18	310.08	312.26	310.82	314.69	312.34	312.73
318.75	316.08	315.45	312.07	315.95	316.18	320.11	315.9	318.12	317.31	318.44	318.01	317.98	313.93	314.6	316.78	314.84	318.04	318.19	317.18	315.88	316.82	315.36	317.89	315.97	317.07	316.53	317.58	314.81	317.01	315.77	318.04	315.72	313.22	315.74	316.66	317.56	315.85	316.96	316.63	314.41	316.85	318.72	318.45	316.36	315.8	316.53	318.88	315.71	317.87
301.27	299.39	301.42	299.98	300.07	300.38	300.28	300.46	302.23	298.83	300.24	298.92	299.52	300.27	300.66	297.87	302.21	303.46	301.78	300.03	300.16	298.41	297.92	300.18	300.25	302.42	302.79	302.3	300.94	300.29	302.35	300.44	300.22	299.54	299.26	302.16	299.44	303.47	300	301.61	299.66	299.32	300.64	302.1	301.49	300.96	300.33	301.44	301.1	301.9
302.21	306.38	302.34	305.69	304.31	302.11	305.68	302.38	304.22	305.67	305.35	304.14	304.35	299.69	303.99	302.94	303.2	299.96	300.92	306.22	300.35	303.73	301.91	302.82	301.5	302.96	301.99	306.01	302.28	301.28	302.95	304.75	300.22	301.67	301.89	304.99	304.36	300.71	302	302.24	302.19	305.26	303.41	307.2	304.06	304.71	303.87	302.86	301.56	303.69
305.41	305.73	306.48	304.05	305.65	306.61	306.3	304.64	303.41	303.72	304.88	307.14	305.75	305.61	303.71	305.54	304.23	307.86	304.62	303.95	306.6	304.85	307.43	307.11	306.92	304.4	307.54	305.94	304.55	304.07	307.59	306.76	307.61	307.47	301.98	306.98	304.31	305.1	303.06	307.56	306.2	304.49	305.69	306.73	304.7	306.06	305.43	303.89	304.33	306.88
315.07	317.77	316.35	316.08	316.38	317.44	317.08	317.66	314.29	317.03	315.56	316.07	315.34	315.16	319.13	316.38	315.91	317.49	317.73	317.57	316.75	313.75	318.99	315.15	315.35	315.44	315.63	315.65	317.79	317.97	315.65	318.95	317.39	316.21	314.67	317.84	314.53	316.63	317.98	316.61	317.33	316.27	316.31	315.68	315.45	317.57	317.98	317.56	320.52	313.45
318.44	319.27	318.96	318.17	319.66	318.96	318.55	318.58	317.45	318.88	317.51	320.48	317.54	317.82	316.78	319.33	320.11	316.81	318.32	320.12	317.55	316.47	317.77	317.46	318.67	319.4	317.91	317.83	320.02	315.57	317.19	319.42	316.84	317.45	320.27	318.63	318.4	318.29	318.46	320.34	319.21	319.66	318.43	318.77	316.66	319.19	318.69	318.47	319.05	318.99
315.36	312.29	315.11	314.63	314.94	311.99	311.06	312.02	310.14	312.39	314.81	314.36	313.24	312.87	312.9	312.9	313.23	312.47	311.24	312.15	314.97	314.38	312.42	310.32	312.53	314.01	312.1	314.14	313.49	312.85	312.57	314.13	312.46	311.55	312.65	311.96	313.02	312.34	313.68	312.82	313.63	311.93	310.79	311.49	313.03	312.02	315.19	313.73	312.18	312.57
330.42	329.91	327.62	326.64	329.77	327.03	330.02	328.87	329.22	329.53	328.08	330.18	328.09	327.25	328.05	329.17	327.13	331.94	328.6	328.83	330.13	329.58	330.43	328.19	327.66	330.08	327.72	328.95	326.66	327.09	328.66	326.54	330.81	328.83	327.1	331.59	326.64	329.26	328.05	328.68	328.98	328.06	329.76	327.49	326.84	327.25	328.62	330.27	326.77	330.39
313.3	312.29	313.05	312.67	315.1	311.17	314.4	314.27	311.73	313.91	310.69	309.31	312.83	312.57	313.13	312.02	314.73	313.45	313.59	312.74	315.73	312.93	312.44	312.65	312.16	313.01	315.27	311.64	313.51	314.53	312.55	312.9	310.7	312.13	310.92	312.77	314.74	311.05	311.21	314.36	313.18	313.42	313.97	313.83	309.96	309.99	311.09	312.27	313.25	314.77
298.65	300.46	299.55	300.87	302.74	299.98	300	299.06	300.19	302.41	299.35	301.48	298.62	301.29	298.97	300.17	301.75	300.11	298.65	299.75	300.32	297.78	298.95	301.26	299.96	299.01	299.63	300.04	301.12	303.74	299.77	302.1	300.04	299.76	300.19	299.93	302.29	301.34	300.48	300.53	304.48	299.29	297.77	303.76	303.66	301.76	301.27	300.37	299.1	299.8
307.85	304.35	306	305.14	306.52	305.32	307.37	306.44	307.16	305.4	306.3	304.23	307.89	305.88	308.78	304.25	307.33	306.97	305.25	305.4	306.62	303.92	305.39	307.82	306.59	307.69	306.89	305.53	305.63	304.47	306.26	307.73	306.51	302.97	305.18	308.1	303.7	308.66	304.09	305.74	307.61	306.11	306.9	309.47	306.9	305.42	307.15	307.9	305.84	306.15
326.84	328.73	327.08	329.22	330.61	330.59	328.1	325.88	330.65	325.19	328.99	325.69	327.18	324.67	327.4	328.55	326.55	325.82	328.65	330.15	329.06	327.19	326.5	328.55	327.25	328.24	327.1	330.14	328.79	327.88	329.55	326.75	327.27	329.74	328.56	327.61	326	329	326.89	327.68	327.59	329.58	326.9	327.75	328.21	327.39	325.35	329.52	328.18	327.73
308.08	306.68	306.68	304.71	307.32	305.35	306.86	303.7	302.01	305.65	306.2	303.38	304.36	305.29	305.8	307.55	307.14	304.41	305.22	300.97	303.67	305.23	304.24	304.55	307.7	305.21	303.69	306.58	307.49	305.5	303.86	303.63	305.73	306.58	303.86	305.22	305.15	303.45	303.28	305.58	305.31	304.98	306.2	305.81	306.29	305.8	305.97	303.24	306.55	300.9
328.82	331.33	328.71	328.03	327.09	327.26	328.65	328.24	328.19	326.83	328.11	326.88	326.49	326.7	326.86	328.28	324.71	326.04	329.02	326.15	327.56	326.76	327.55	329.03	328.98	327.42	327.97	325.94	328.7	325.28	327.56	326.82	325.99	327.67	327.6	327.68	330.6	331.11	327.3	329.33	327.03	328.24	326.91	327.23	327.71	327.06	328.52	328.27	327.89	326.42
312.45	312.83	309.36	313.12	312.7	314.16	311.82	312.9	313.33	311.69	312.97	314.39	312.7	313.9	313.84	311.66	312.58	314	313.92	312.96	313.1	311.27	312.76	314	312.69	313.86	314.35	311.06	311.72	311.48	312.91	313.56	314.71	313.98	315.31	315.73	312.63	312.06	312.4	313.17	313.37	315.54	315.15	314.1	315.18	313.66	311.6	313.72	314.22	314.05
322.95	325.75	324.49	325.23	324.31	324.29	323.65	326.21	325.15	324.13	325.02	324.4	327.37	324.26	326.31	324.59	326.86	325.09	323.42	323.7	323.93	322.9	323.19	322.6	327.8	324.86	326.42	319.63	326.3	322.91	324.47	324.91	322.27	325.65	324.47	325.72	324.37	326.35	324.79	325.38	325.89	326.12	326.62	325.89	324.17	326.24	327.94	325.92	325.63	324.81
307.58	305.54	307.77	305.14	306.07	306.45	305.41	305.83	307.96	304.55	306.74	305.99	306.6	304.36	306.96	305.06	306.43	304.84	306.45	305.58	307.94	306.64	304.56	304	308.78	307.8	309.63	305.58	307.57	304.27	306.08	307.97	305.34	308.02	307.83	304.37	305.36	303.82	307.73	305.23	301.74	306.58	308.08	306.72	305.52	306.52	306.87	306.25	304.86	307.3
296.07	293.12	293.75	294.5	294.38	293.02	293.38	292.51	296.02	295	291.2	296.38	294.28	293.1	293.93	293.23	292.72	295.07	293.49	294.87	294.84	292.28	293.59	292.54	293.05	294.13	296.01	295.39	295.34	297.04	294.87	295.3	294.82	294.22	295.82	293.03	296.19	294.52	293.9	293.59	294.48	293.59	294.08	293.03	293.21	293.97	294.98	293.13	292.98	294.37
310.7	313.05	312.2	312.64	312.56	310.56	312.14	310.8	310.11	312.64	312.71	309.37	311.44	309.91	313.72	312.86	313.4	312.82	312.52	313.87	310.94	312.1	314.71	311.17	313.45	312.91	312.52	312	313.72	314.16	313.27	314.05	313.15	311.67	310.99	309.45	312.47	310.65	312.14	312.06	312.01	310.93	310.34	312.2	311.62	313.87	310.82	315.17	311.21	310.54
312.44	314.34	312.16	312.19	311.81	313.65	312.98	313.95	312.06	313.85	312.44	313.44	313.26	311.67	314.24	312.69	313.85	311.47	313.31	313.29	316.48	313.4	310.38	315.19	313.2	312.1	313.87	311.82	312.1	311.42	312.01	312.5	314.89	314.59	313.1	310.17	313.21	311.4	312.65	313.97	311.99	312.95	315.02	310.64	312.29	314.91	311.45	311.64	314.12	312.04
315.1	314.73	315.16	315.15	313.94	313.54	315.59	313.48	313.28	315.18	313.36	314.98	314.7	316.15	312.71	315.7	311.68	312.24	313.89	316.2	314.37	313.46	314.99	313.33	312.43	312.24	313.82	316.25	314.21	314.22	316.18	312.4	311.08	313.23	314.66	316.54	313.25	312.84	311.68	311.47	312.78	314.05	313.65	315.25	315.67	313.4	313.22	314.42	312.09	313.03
306.93	306.95	305.64	305.95	307.6	306.46	307.52	308.05	305.58	306.6	307.09	306.63	305.18	307.59	306.01	305.31	305.11	304.14	305.5	305.71	308.68	306.85	307.42	309.27	307.11	307.03	303.38	305.89	306.96	306.12	307.32	305.22	308.15	306.9	308.06	304.4	307.92	306.94	305.5	307.76	305.84	306.71	305.23	304.27	306.95	306.54	306.04	307.67	303.63	305.16
319.91	317.43	319.7	320.02	318.62	318.61	318.27	319.72	320.75	319.48	319.02	319.79	318.92	319.24	319.3	316.7	320.48	318.93	319.34	316.41	321.43	318	318.76	320.39	319.31	319.15	319.41	317.66	317.94	321.52	319.25	320.13	318.1	320.45	317.94	320.99	318.12	318.93	317.29	321.01	318.84	320.38	319.63	320.79	320.09	317.31	317.78	319.47	320.66	318.39
309.48	305.14	304.82	302.35	305.99	306.47	306.03	308.17	306.89	302.91	304.36	305.71	306.72	304.1	306.01	305.05	306.41	307.63	308.01	305.79	304.72	305.91	305.84	307.5	303.3	304.92	304.84	304.5	305.5	304.71	305.09	304.33	306	305.62	304.64	305.37	306.58	306.45	307.71	305.55	304.05	302.1	305.34	304.39	306.42	307.92	305.86	307.09	304.42	306.17
305.34	306.51	305.54	307.15	307.71	307.5	304.69	308.53	308.53	307.86	306.34	308.62	306.59	307.73	304.79	305.23	307.59	307.93	306.8	307.93	307.06	306.63	306.25	305.61	307.83	303.49	304.68	306.73	307.96	308.08	308.32	305.39	306.94	305.88	306.33	305.75	306.3	306.94	308.28	307.38	306	310.53	303.78	304.48	308.4	304.75	306.24	306.67	306.45	305.62
304.59	301.37	301.86	303.57	305.35	303.7	300.48	304.33	301.74	302.8	301.84	302.5	302.12	304.75	302.6	302.29	303.51	303.75	302.06	302.5	305.16	299.56	302.39	301.06	302.95	301.27	302.75	302.94	301.05	302.2	302.61	302.4	303.41	304.37	304.11	303.31	301.58	303.25	301.77	301.6	302.85	302.44	302.09	301.53	302.67	300.88	303.47	304.1	304.47	301.41
313.33	312.4	311.98	312.9	312.15	312.42	310.54	313.47	313.02	310.35	313.19	313.96	311	313.19	313.46	313.19	310.47	312.56	312.18	309.23	311.06	309.61	311.4	313.95	310.97	314.52	312.17	311.05	310.99	311.67	314.44	311.94	310.06	311.42	311.41	309.78	312.97	312.76	312.56	313.83	312.65	312.98	314.59	312.96	311.86	311.12	310.88	312.71	313.17	310.61
316.49	315.25	318.3	316.07	316.61	317.88	314.89	314.91	315.08	316.12	316.49	315.76	315.1	314.2	316.26	315.57	315.17	315.69	316.33	315.64	315.68	315.85	319.12	315.57	315.69	316.61	315.99	317.53	315.91	314.42	315.58	315.43	316.67	316.7	316.59	316.45	317.14	316.33	315.92	316.64	315.23	315.81	316.64	313.98	316.53	314.9	318.57	318.38	317.12	316.07
319.63	318.56	318.64	318.48	317.96	319.04	319.95	315.59	317.76	320.59	318.35	320.34	318.01	316.71	320.49	317.71	319.35	318.96	318.8	319.5	318.09	317.5	318.47	316.41	318.18	317.6	317.46	321.31	318.21	320.94	319.86	317.15	318.69	316.37	318.36	316.75	318.56	318.31	321.22	317.87	319.13	317.95	319.56	315.64	319.37	317.52	317.99	318.35	318.35	315.76
295.02	296.24	294.8	292.75	293.29	294.36	294.49	292.51	290.68	294.62	293	293.82	294.05	294.41	292.27	293.59	293.37	291.5	295.3	295.39	291.56	295.71	293.4	296.32	294.32	296.21	294.19	294.9	291.41	292.79	293.14	294.44	293.11	295.11	294.69	293.75	293.15	295.29	293.46	294.92	295.86	290.76	295.37	293.27	291.93	294.18	296.58	295.7	291.84	294.52
295.88	296.98	295.61	294.29	294.04	294.17	296.1	296.67	295.43	295.83	295.33	291.29	294.05	293.54	295.57	296.85	294.45	296.62	296.43	295.39	293.97	294.85	294.96	295.18	295.31	295.35	294.38	294.2	293.47	297.92	293.98	296.04	294.96	296.24	294.54	293.48	293.36	296.23	294.84	293.42	294.65	294.19	296.26	294.85	293.29	294.13	293.89	293.3	296.72	295.54
297.11	296.12	297.16	298	298.47	296.92	296.61	298.43	296.11	298.44	296.98	296.38	297.65	295.66	296.23	297.46	296.41	296.69	296.39	296.59	297.76	295.38	297.62	298.27	294.94	295.88	297.63	298.46	297.7	293.81	296.31	297.46	296.78	297.86	298.77	298.13	293.81	296.08	295.1	295.82	297.11	298.88	295.59	296.24	295.46	297.25	296.65	295.47	297.49	298.61
298.42	297.08	295.6	293.84	296.78	294.77	298.35	296.73	297.5	296.94	296.15	296.36	296.42	293.98	296.66	296.33	296.85	296.15	293.88	296.97	296.93	295.95	297.93	294.73	295.14	296.4	299.71	297.29	300.01	295.67	295.81	297.73	297.66	296.82	297.37	297.13	297.08	296.04	295.31	294.98	295.02	295.09	295.78	297.38	296.59	297.11	295.38	296.07	299.46	297.63
323.54	323.6	325.79	324.03	324.69	324.08	322.2	326.28	323.89	324.16	323.4	323.86	322.79	326.15	325.87	326.21	326.52	326.5	323.17	324.93	322.87	327.14	323.38	323.65	326.97	325.42	323.44	324.08	323.84	325.23	325.24	325.1	323.62	326.76	325.5	325.86	326.51	321.41	325.81	323.07	325.75	324.25	326.09	323.9	321.28	323.46	323.13	324.22	325.86	325.81
301.46	301.69	302.25	301.31	301.62	300.08	302.54	300.73	301.24	303.19	303.61	300.24	298.97	303.32	299.07	302.41	302.31	301.85	301	301.21	301.13	300.13	300.44	301.01	302.59	302.51	299.39	299.61	300.51	299.89	303.31	300.75	300.39	303.37	300.89	302.69	301.49	301.95	304.65	301.39	299.66	298.74	300.73	300.61	301.26	300.18	299.98	299.21	302.27	301.72
312.54	312.97	313.54	316.58	315.9	316.97	315.03	314.55	311.24	313.32	313.72	315.6	312.02	313.37	313.94	312.89	314.33	314.51	314.02	312.93	313.92	315.14	314.42	315.99	314.48	312.97	311.71	314.77	314.82	312.82	312.53	315.52	312.44	314.25	314.83	313.17	312.47	313.32	312.39	312.45	316.25	315.39	310.02	312.64	313.92	313.99	317.17	316.04	310.57	315.34
308.16	309.28	307.41	304.52	306.4	307.49	307.87	307.33	305.27	309.08	308.38	305.21	304.87	309.13	306.22	310.79	306.5	306.07	307.22	307.6	307.51	304.64	307.97	307.68	306.35	307.28	309.87	307.17	308.27	309.17	306.84	306.71	308.09	306.15	305.83	307.09	308.68	307.61	305.75	305.8	305.08	307.71	309.66	304.14	307.91	307	308.98	308.86	309.23	306.92
304.78	304.06	302.26	304.85	306.43	305.75	302.88	307.33	306.5	305.87	304.72	304.28	306.71	306.21	304.35	303.92	305.09	307.85	305	305.16	308.49	304.9	306.19	306.26	302.84	306.31	305.4	306.25	303.9	305.98	305.86	303.69	301.89	306.75	302.93	304.51	305.37	303.27	303.9	305.45	304.95	303.8	305.57	304.33	305.06	304.22	303.79	304.16	303.15	306.18
315.64	313.12	313.54	315.9	313.05	313.57	316.21	315.19	316.03	314.78	314.4	314.53	317.29	313.46	313.09	314.81	313.88	314.81	313.74	315.75	314.51	314.15	311.47	314.91	317.33	314.12	310.23	314.73	314.06	312.1	314.19	314.38	312.5	314.49	313.74	314.63	315.99	316.05	316.55	315.1	313.54	313.94	316.21	316.48	314.56	314.59	315.93	316.18	314.2	314.36
308.58	306.52	306.46	303.69	306.83	303.57	301.87	304.91	304.38	304.3	304.8	305.51	306.22	306.86	303.89	305.84	305.07	303.99	307.13	303.34	306.16	307.49	306.43	304.55	306.12	306.62	304.13	305.78	302.55	305.75	304.93	304.39	306.47	304.05	303.77	304.81	304.8	305.78	304.8	306.05	305.28	306.26	304.97	303.73	304.67	302.47	305.87	304.55	306.22	306.8
303.99	303.72	301.14	304	302.56	302.59	304.09	303.21	302.36	299.76	302.04	301.71	302.57	301.81	301.66	303.14	302.75	301.31	302.8	302.32	301.31	301.47	304.38	301.5	302.09	302.81	303.61	303.17	304.14	303.11	306.59	301.78	305.51	304.97	303.55	303.81	305.9	302.27	301.4	304.57	303.59	303.32	304.37	301.65	304.02	303.61	305.5	306.13	304.01	302.85
318.36	319.03	319.44	314.69	314.64	314.37	319.78	312.89	317.48	316.44	318.82	314.87	319.5	315.71	317.02	315.23	319.33	316.33	315.88	314.68	315.46	315.55	318.44	315.94	314.91	316.86	315.15	317.02	314.63	315.25	317.85	316.65	319.69	316.79	315.28	314.51	317.7	317.88	315.17	316.09	317.17	314.86	315.12	315.78	318.84	316.66	317.45	316.85	316.22	316.56
309.27	308.06	306.54	307.99	307.15	309.13	306.71	307.87	307.81	307.89	309.04	307.19	306.76	308.08	304.31	307.26	306.74	305.82	309.96	306.83	306.46	308.55	306.67	309.96	308.32	307.21	307.26	309.48	308.72	305.14	306.52	307.22	307.65	308.45	306.26	308.36	305.78	308.03	311.2	308.81	306.86	306.54	309.88	307.93	310.56	305.41	308.47	308.79	310.63	306.73
324.37	323.38	327.81	325.16	326.35	329.81	325.83	327.19	327.46	325.41	327.11	324.95	325.21	324.57	324.28	326.84	325.02	323.35	326.53	326.54	324.6	325.32	327.68	324.77	323.81	325.15	323.06	325.76	326.93	323.99	324.41	322.83	326.48	326.45	325.83	324.63	325.9	326.67	325.52	326.87	323.59	324.55	328.55	327.53	325.7	324.77	323.49	325.13	325.64	325.38
312.9	313.09	313.79	315.21	313.94	315.55	311.98	316.48	315.33	311.61	312.45	311.1	313.86	313.9	315.56	314.28	315.19	315.13	310.63	314.67	311.86	312.83	314.88	313.12	314.85	312.57	313.71	316.03	313.07	314.64	314.32	312.68	314.04	316.09	315.48	313.44	314.51	313.07	314.29	316.15	315.86	314.83	313.33	314.72	313.98	315.16	314.65	313.61	317.31	313.28
315.42	318.04	316.07	315.07	315.75	314.66	315.72	315.73	315.09	316.22	314.24	313.19	316.84	315.3	315.31	317.9	319.92	314.38	317.21	317.74	315.08	319.21	315.13	313.87	314.69	314.81	316.83	319.3	315.99	314.08	315.92	316.8	316.18	315.58	317.48	317.31	313.38	315.4	316.54	317.41	316.61	315.83	315.92	311.42	317.08	315.43	315.7	318.69	315.71	315.13
299.24	299.34	299.8	299.95	300.22	299.87	299.96	298.88	299.07	299.32	299.32	298.14	298.25	296.92	300.46	297.48	297.96	301.94	300.26	300.86	301.25	299.73	299.7	299.77	300.46	301.66	301.49	301.15	298.36	300.1	299.84	300.89	299.62	300.8	298.69	298.87	299.14	302.84	303.4	300.59	300.56	298.75	301.92	300.19	299.45	301.52	300.51	300.33	300.81	301.4
301.04	301.19	301.46	303.55	299.28	298.67	298.59	299.78	301.39	299.74	301.47	300.41	300.44	300.81	300.89	300.68	301.24	303.74	301.48	300.83	302.06	300	301.72	302.68	300.91	299.89	299.29	301.74	302.16	299.04	299.86	302.09	298.76	301.36	300.95	303.4	301	301.51	303.26	302.7	299.59	300.73	300.66	302.4	300.32	300.2	302.56	300.71	302.31	303.07
308.95	310	309.03	308.55	308.57	307.19	309.09	310.76	309.14	310.47	309.91	307.72	306.81	309.41	311.87	308.48	308.84	308.44	308.29	308.01	306.92	307.41	306.93	309.96	310.41	310.61	306.55	309.91	308.49	307.41	308.33	308.71	308.42	309.8	311.15	306.54	306.98	310.65	311.98	308.48	310.28	310.52	309.53	306.29	309.14	308.93	309.83	308.61	309.09	310.11
316.15	312.96	311.99	312.03	315.03	311.38	313.78	313.08	315.38	311.53	314.88	312.79	314.8	316.43	312.51	314.24	314.68	312.44	312.22	316.51	315.68	310.73	317.36	315.78	313.82	313.19	314.14	314.99	312.62	311.06	314.84	315.49	312.19	312.44	315.13	311.76	314.66	313.3	315.62	313.65	312.84	313.42	313.02	315.51	312.69	311.73	313.31	312.05	312.31	314.62
316.14	314.12	314.73	314.03	313.56	314.67	311.44	315.95	314.69	313.92	316.51	316.68	313.15	315.91	316.85	315.17	314.34	318.58	313.2	317.55	314.87	312.88	316.7	315.46	316.24	315.11	314.45	313.8	315.37	316.18	315.87	316.04	314.13	314.88	312.67	314.76	315.13	316.73	317.5	311.91	315.26	312.95	314.29	314.71	315.09	315.05	314.37	317.25	314.77	315.96
311.2	311.09	310.06	307	311.47	311.19	313.27	312.1	308.9	311.08	314.04	309.27	309.83	310.32	310.88	311.66	312.81	312.02	311.32	309.34	310.07	315.05	313.83	310.14	313.43	313.21	311.39	309.11	312.55	313.72	310.81	310.37	311.14	310.43	310.3	312.38	311.1	310.49	311.03	312.51	314.22	311.72	312.51	309.22	311.38	311.52	310.7	313.33	309.03	311.96
313.55	311.27	311.95	311.91	312.33	311.24	314.08	313.39	312.72	311.45	313.99	314.55	313.6	311.31	313.1	311.44	313.69	311.97	312.68	314.22	315.17	314.6	311.3	313.28	312.71	313.71	314.66	312.16	314.62	314.75	313.34	313.42	313.16	311.58	311.38	311.41	312.29	315.3	312.51	313.83	312.94	312.57	311.7	314.6	312.91	314.8	314.55	314.01	313.05	312.94
321.26	319.69	317.81	318.55	320.63	319.94	319.59	316.61	317.29	317.66	318.48	319.49	316.51	318.42	319.23	318.73	317.94	317.84	320.9	318.22	314.66	317.6	317.05	315.94	317.38	316.91	319.04	318.74	317.91	316.91	316.32	318.28	314.77	317.86	317.12	320.1	315.95	319.72	316.72	317.87	317.92	321.06	316.59	317.29	319.34	315.78	318.91	316.27	318.66	317.86
305.66	307.84	308.03	306.4	304.43	304.3	305.32	307.14	304.67	304.21	304.71	305.74	305.79	307.05	306.26	306.48	306.93	308.05	302.8	304.53	304.55	303.54	305.72	309.06	305.78	306.88	305.52	305.56	305.1	304.35	306.96	305.09	307.15	305.25	306.73	305.33	304.96	305.04	306.86	304.9	306.17	305.19	303.43	304.14	305.14	305.96	308.12	307.87	306.8	304.84
313.77	315.04	316.39	314.96	317.02	317.95	313.83	317.73	316.52	317.39	317.92	314.01	316.63	316.93	319.08	314.49	317.03	319.43	316.28	316.69	316.18	316.23	316.81	315.51	317.22	315.37	314.85	315.69	316.35	316.53	315.74	318.58	315.76	317.1	318.58	316.02	314.84	316.91	316.55	316.01	316.97	316.97	318.35	318	316.95	314.97	314.52	313.5	312.32	317.05
309.82	311.07	310.21	309.97	310.41	310.49	308.52	311.74	309.55	311.66	313.86	311.95	311.78	310.47	309.96	312.27	312.38	311.04	309.73	309.54	312.56	309.95	310.77	311.99	311.6	311.14	309.35	310.29	312.78	313.26	309.69	310.74	309.95	308.93	309.64	310.96	310.64	311.83	311.75	308.34	311.06	311.62	308.61	311.24	310.64	312.64	311.64	309.5	311	311.2
319.08	318.72	317.09	318.5	319.13	316.68	315.46	318.15	316.55	316.9	319.1	318.9	318.98	318.91	318.14	319.07	316.78	319.65	316.94	317.04	318.47	319.42	315.23	318.6	319.67	314.92	318.64	319.23	317.07	314.72	317.73	318.42	317.24	318.42	316.35	316.58	319.51	319.47	317.8	317.18	319.88	319.43	315.55	315.02	319.64	317.24	320.97	319.06	319.35	318.99
328.48	327.89	329.34	326.85	329.06	328.76	329.18	330.16	330.33	329.85	327.95	326.46	330.31	326.68	327.03	329.82	327.49	327.52	328.99	330.64	328.8	329.2	327.02	330.13	330.14	327.59	329.03	327.42	329.97	327.69	329.36	328.18	329.53	327.73	328.93	329.33	329.63	329.45	329.67	330.51	326.08	328.14	330.51	328.78	328.56	330.1	327.06	326.33	328.68	327.76
313.73	315.03	314.02	314.34	314.89	315.51	314.77	316.42	314.02	315.77	314.84	315.71	312.63	314.95	315.13	314.93	316.46	313.66	312.93	316.1	312.34	314.83	315.38	313.53	315.7	315.35	315.26	316.79	312.81	312.95	312.14	316.16	316.64	314.68	315.19	315.96	313.61	315.26	316.22	317.42	315.9	312.86	315.46	314.44	314.06	316.48	315.52	313.53	316	316.58
312.45	314.71	312.31	311.83	313.29	313.26	311.61	314.42	312.41	314.29	315.12	314.71	313.21	313.85	315.17	314.37	311.14	314.54	315.25	316.57	310.56	312.95	313.53	314.28	310.91	309.99	314.67	314.47	316.28	313.22	314.28	311.75	314.84	313.08	313.41	313.77	311.54	313.84	314.62	310.03	314.15	310.07	312.12	314.45	313.72	313.21	317.58	313.47	314.01	313.05
301.72	299.64	300.69	301.72	301.87	301.03	298.86	300.34	301.11	302.45	301.27	302.44	300.01	301.66	303.26	301.1	299.12	298.69	303.08	301.58	300.33	301.54	301.05	301.65	302.44	301.63	299.42	302.86	301.75	300.85	302.96	300.35	302.49	302.33	300.66	300.76	300.06	301.2	301.17	302.38	300.17	299.99	300.9	301.33	302.15	299.18	301.75	300.12	301.96	301.45
312.8	308.94	312.21	311.4	311.13	310.76	310.92	311.23	310.74	309.51	312.5	310.46	310.14	311.23	312.12	311.2	312.16	308.73	315.88	312.07	312.01	310.69	310.61	311.8	310	312.23	312.36	315.81	310.84	309.29	312.68	310.6	313.76	313.39	310.32	311.37	310.06	311.48	311.8	311.07	311.04	310.68	312.73	310.84	311.84	310.94	308.89	312.98	309.87	312.47
297.68	298.52	297.27	298.05	296.02	296.55	298.42	298.13	295.54	295.8	295.71	296.91	299	295.99	295.71	296.46	297.25	294.96	297.41	296.95	296.06	296.51	296.45	296.95	295.95	296.09	296.77	295.65	295.79	297.66	299.62	297.78	297.18	296.14	296.81	297.18	297.57	295.96	300.31	296.54	297.81	296.52	296.67	295.23	296.28	296.27	295.85	297.35	296.9	294.09
307.02	306.27	305.38	307.25	306.32	308.97	309.2	307.66	307.43	305	308	307.83	307.95	308.29	304.61	307.15	306.5	306.11	308.7	305.92	305.63	310.2	308.44	305.82	308.73	309.23	308.61	310.11	307.14	307.57	304.78	308.79	307.79	307.35	307.24	307.66	308.68	306.57	309.59	307.07	305.17	308.6	309.89	308.45	304.97	309.12	306.52	306.47	304.85	307.48
302.08	300.87	298.56	302.75	299.91	299.64	303.17	304.3	300.7	300.84	301.39	299.93	301.7	301.09	299.9	302.3	301.28	299.12	299.85	300.28	301.88	300.7	298.72	301.07	301.2	298.86	300.62	300.42	299.75	300.39	300.89	302.14	302.38	302.45	302.31	301.24	301.27	301.69	301.78	301.29	302.08	301.14	301.99	300.61	300.95	300.92	302.58	302.55	301.54	300.92
305.53	306.26	305.32	305.04	304.74	305.72	304.18	303.77	305.6	308.07	304.96	303.75	304.17	307.93	303.28	308.84	305.17	305.41	305.99	304.48	306.44	304.22	306.73	303.02	303.42	305.97	301.81	303.93	304.61	305.05	304.11	306.35	303.13	304.3	305.56	307.48	309.62	304.67	305.44	304.36	307.23	305.65	303.16	306.11	304.63	305.54	303.45	304.5	304.46	305.74
302.58	304.04	301.74	300.52	305.8	302.13	305.01	302.76	303.05	305.54	304.03	304.79	304.75	303.45	303.16	303.07	305.39	305.09	303.21	303.7	302.17	302.71	303.78	305.28	303.91	305.53	305.66	300.35	301.32	303.55	301.89	302.81	301.91	303.64	302.25	303.45	303.57	303.91	304.25	305.56	305.01	302.27	304.98	303.72	303.04	302.17	302.92	304.49	304.93	301.87
317.48	318.47	319.85	318.41	316.4	318.87	318.1	318.75	319.37	317.34	316.95	317.22	318.61	318.45	317.67	319.62	315.18	317.25	318.76	319.59	318.39	318.77	318.36	318.45	320.23	317.64	319.85	319.21	319.61	317.65	317.15	316.99	318.61	318.04	318.14	319.08	319.41	318.53	317.41	318.82	318.07	319.62	318.28	317.32	318.72	319.12	320.37	318.03	320.29	317.6
314.86	314.53	313.91	315.45	316.13	314.9	316.1	312.64	313.5	313.48	312.25	313.68	316.78	314.34	313.99	313.89	313.64	313.49	313.58	313.86	317.25	315.76	312.37	313.56	313.36	312.19	315.53	316.12	318.13	315.53	313.95	316	313.55	313.66	315.67	312.94	313.79	313.88	314.13	317.2	310.02	312.87	313.42	315.68	316.51	313.36	312.95	314.8	313.33	313.61
310.33	309.99	311.03	309.27	308.78	310.43	311.23	311.4	310.38	312.32	313.32	308.33	308.46	310.04	312.4	311.36	310.69	309.86	310.71	313.19	313.2	311.91	310.46	313.49	314.08	309.88	310.91	311.33	308.36	311.89	310.04	310.84	311.45	310.01	309.87	310.94	313.1	309.78	312.04	312.45	308.75	308.85	311.57	311.37	312.52	310.42	309.72	311.88	308.2	309.98
318.75	317.88	320	318.35	319.56	319.9	317.43	317.25	320.02	318.16	318.62	319.26	316.83	320.14	318.04	318.81	318.77	319.12	319.07	319.21	319.82	316.1	318.44	316.77	317.77	320.11	317.96	319.11	315.52	315.99	317.41	320.63	318.46	320.42	319.65	319.63	318.39	319.09	318.27	320.17	316.82	319.52	319.58	318.95	319.19	317.78	317.6	318.85	320.82	317.88
302.76	303.73	304.45	306.21	303.84	305.26	304.82	305.94	305.26	304.49	303.69	304.45	305.99	302.2	305.41	303.3	302.74	301.12	305.86	305.89	303.68	305.92	305.65	304.06	303.47	303.75	305.84	304.36	303.23	304.42	305.41	305.34	305.11	303.46	302.55	304.86	305.52	304.31	303.7	303.26	304.17	304.2	304.58	303.43	305.69	302.31	303.86	304.84	303.5	304.2
314.65	313.08	308.59	313.45	311.6	314.11	315.27	312.57	311.08	312.78	313.13	315.66	312.7	312.37	312.48	315.22	310.21	310.71	315.39	310.16	312.97	311.54	313.93	310.63	312.66	314.46	312.09	310.32	311.07	310.83	311.94	310.4	311.2	315.14	311.89	311.26	313.84	310.87	312.84	311.05	314.97	313.24	313.3	310.57	312.45	311.81	311.69	312.46	314.44	312.88
295.39	296.97	294.26	293.7	293.97	295.19	298.04	294.45	294.08	293.59	295.67	296.97	294.08	294.42	293.21	295.17	296.19	294.76	296.23	298.15	296.43	295.56	298.63	296.39	293.98	293.41	295.08	294.33	295.76	294.98	296.16	294.9	295.13	294.26	294.58	297.81	293.23	296.25	295.4	293.39	295.17	292.79	297.92	294.73	295.73	294.4	297.52	295.97	295.64	295.33
303.52	303.25	302.96	303.85	304.01	302.61	303.91	303.59	301.81	303.98	301.81	302.81	304.35	300.9	300.84	298.57	302.69	305.4	300.88	303.78	303.18	302.67	302.58	300.82	301.79	303.83	302.31	302.12	302.62	303.6	303.04	302.59	302.9	302.64	302.83	302.83	301.51	304.57	303.04	302.84	301.82	302.38	303.82	303.4	301.57	303.47	300.34	301.92	302.76	302.47
302.63	302.86	304.44	300.93	303.5	302.66	303.27	302.63	301.84	301.37	301.38	302.73	301.84	300.5	303.55	302.83	301.21	301.3	301.67	302.97	300.44	300.96	303.57	304.54	304.81	302.83	300.97	305.27	302.48	301.7	301.85	303.34	304.43	302.48	301.69	303.78	305.66	302.52	301.52	301.41	303.58	303.53	303.06	304.32	302.88	300.82	301.34	301.66	302.16	301.79
301.82	304.73	302.66	302.13	301.93	305.21	301.86	304.75	304.11	302.1	301.92	303.05	303.55	302.58	304.25	305.56	301.63	302.04	303.59	301.14	301.68	304.7	303.27	300.55	303.77	303.74	301.27	301.67	302.27	302.38	302.62	298.94	300.52	301.88	302.62	302.42	303.68	302.49	302.68	304.04	301.21	302.27	303.63	301.98	301.53	301.27	302.95	303.28	302.8	303.23
306.21	303.95	301.1	304.97	301.95	305.76	303.42	303.38	305.93	303.31	302.35	302.2	306.72	305.37	301.99	304.95	303.41	302.77	304.45	304.78	301.12	304.94	303.96	304.54	304.45	302.8	300.32	303.26	303.34	303.91	305.19	303.68	303.87	304.09	303.25	304.09	303.38	303.04	302.51	304.07	304.95	304.2	302.99	304.7	304.5	302.56	303.2	304.94	301.4	303.05
308.91	309.7	310.77	308.21	308.11	310.37	311.87	311.23	308.94	309.09	307.55	311.13	312.44	309.46	313.96	312.81	309.35	309.21	309.53	309.78	310.21	310.51	308.04	311.31	311.01	309.96	310.4	308.72	309.63	307.9	309.71	308.52	310.6	310.65	309.89	307.49	312.05	311.1	310.66	311.95	307.99	311.33	307.37	308.56	311.87	311.45	309.85	309.38	310.31	307.74
316.73	317.7	320.12	319.52	318.62	316.42	318.1	319.17	317.81	318.84	316.89	317.18	319.34	318.37	316.45	318.04	319.32	316.63	316.63	317.87	319	318.57	319.7	318.02	315.77	316.38	318.47	316.28	316.82	319.34	321	316.16	317.69	316.6	319.45	318.3	320.11	319.19	318.6	317.65	319.6	316.45	320.78	318.93	315.6	317.38	320.21	318.71	318.9	317.25
312.9	313.88	310.93	312.86	310.25	313.6	311.86	314.1	312.99	312.07	312.06	313.19	313.89	311.89	311.19	311.8	312.65	312.01	312.1	313.89	313.07	313.21	311.45	313.33	313.9	314.32	313.59	312.66	313.4	315.06	311.22	312.71	314.09	313.68	313.37	314.5	314.34	310.98	310.92	313.27	310.76	312.86	312.16	314	314.47	312.42	312.76	312.3	312.63	310.47
302.06	303.26	301.88	303.78	303.14	301.65	301.69	301.59	302.6	304.42	302.64	304.33	303.45	303.57	303.59	303.13	303.12	301.64	302.1	300.22	302.03	303.13	299.69	300.42	304.02	301.57	301.18	300.95	305.19	302.57	302.78	303.51	300.8	300.45	303.09	302.2	303.47	300.37	298.85	302.21	301.34	301.05	303.51	301.5	304.23	303.07	304.45	303.35	303.97	303.77
315.43	317.15	315.41	316.03	316.09	317.37	319.59	316.21	320.85	318.5	316.76	317.62	316.76	314.71	316.44	315.21	315.59	317.52	316.97	317.38	318.24	316	315.86	317.31	317.7	317.69	314.53	316.44	317.47	314.83	318.05	316.14	312.99	317.54	316.62	315.65	318.17	315.33	318.05	318.03	314.94	318.75	317.72	317	317.88	318.67	318.46	319.09	314.98	316.01
309.18	305.04	299.39	302.04	305.77	303.74	306.8	304.03	303.33	303.99	304.14	302.67	304.07	303.53	305.13	304.08	304.19	303.63	302.17	305.15	306.33	304.1	302.82	304.96	301.45	303.17	303.46	300.93	305.6	304	303.55	303.85	306.08	303.98	305.66	305.03	303.93	304.8	305.77	303.88	305.03	303.93	304.2	305.96	304.48	303.93	306.16	304.62	302.15	302.86
298.36	294.98	293.27	295.38	293.87	294.54	293.91	293.63	294.11	296.28	294.75	294.95	294.32	295.34	297.83	295.56	295.29	293.31	295.68	295.03	294.88	295.58	293.69	297.46	295.21	294.61	295.57	293.3	294.9	295.29	295.46	294.79	296.15	293.64	295.15	293.88	294.02	294.7	294.26	297.8	295.61	293.57	292.96	296.04	294.45	293.05	294.61	294.55	296.67	295.3
309.61	313.48	312.02	315.16	314.23	312.97	315.46	312.13	313.09	313.72	312.3	312.17	314.52	312.68	309.38	313.71	311.6	313.04	313.65	312.13	310.77	312.39	312.24	313.6	313.91	312.21	310.75	313.76	313.3	312	312.37	314.76	312.44	312.4	311.1	311.15	310.95	311.17	313.59	314.96	312.91	310.84	312.54	311.68	313.97	312.24	313.57	312.06	313.55	312.16
316.76	320.54	317.32	320.97	318.09	317.64	317.1	320.11	317.7	316.3	318.99	320.89	321.17	319.54	318.61	317.3	318.86	321.91	316.62	317.83	316.85	320.39	317.96	318.7	320.87	318.12	317.69	320.01	317.81	317.05	317.97	318.67	317.81	317.67	319.63	318.45	318.33	316.25	320.11	319.45	318.86	319.27	318.79	317.58	318.09	322.1	318.86	318.98	318.48	317.36
326.11	328.09	326.31	326.67	327.18	326.22	328.69	328	327.6	326.47	327.81	324.94	326.89	326.14	326.85	326.36	326.92	323.12	327.96	329.11	327.73	325.35	328.04	325.33	328.73	328.37	328.88	326.18	328.03	327.95	325.95	323.76	325.23	325.93	328.71	328.19	326.39	327.2	325.49	326.71	325.58	327.04	329.09	326.21	327.72	324.47	327	329.35	327.6	324.91
327.46	326.28	326.78	330.22	327.3	325.66	327.57	327.27	325.55	326.1	330.33	327.08	328.39	328.92	328.11	328.18	328.12	331.21	327.05	327.17	329.34	326.54	328.76	327.44	328.67	327.73	327.03	326.53	327.72	326.91	327.37	328.02	327.09	329.36	327.21	326.49	327.53	329.52	330.62	327.59	328.72	328.06	327.88	329.76	324.02	329.43	323.94	329.31	327.15	330.38
310.56	312.34	310.68	311.21	310.89	310.7	312.24	307.77	312.53	314.76	313.96	309.32	312.22	313.07	310.81	309.85	311.97	309.46	309.95	311.19	309.94	309.85	310.89	309.76	311.86	310.17	311.64	308.84	309.9	310.22	311.99	309.77	310.45	310.87	311.24	309.96	310.02	309.94	310.12	310.43	312.66	311.72	309.52	308.55	310.69	309.45	311.15	309.35	310.97	310.73
314.82	315.22	315.47	317.4	314.23	314.17	313.56	313.35	317.2	314.07	314.23	315.85	313	313.93	317.63	315.47	316.09	315.06	315.14	315.22	316.36	313.03	313.22	315.44	315.58	317.23	314.17	314.43	314.52	313.41	316.69	314.93	312.67	312.59	313.61	315.38	315.6	314.41	314.66	314.61	313.82	315.64	312.97	312.83	316.43	315.25	314.47	314.7	316.28	316
313.2	313.89	313.92	316.01	315.6	315.01	315.73	315.03	315.3	311.83	315.1	315.43	314.56	313.39	313.82	314.55	313.97	313.66	315.68	314.6	315.77	313.58	313.66	313.19	315.03	315.4	312.99	318.5	316.4	316.29	312.41	315.58	313.46	315.15	317.01	315.71	315.73	314.69	313.26	313.46	313.62	315.14	315.61	313.31	312.82	314.24	314.44	314.78	315.02	315.2
314.8	312.02	313.34	312.31	312.48	311.29	313.57	312.78	313.63	312.61	313.34	314.06	313.54	313.63	310.11	315.16	311.2	310.75	314.93	310.98	311.62	310.57	312.14	309.92	314.4	312.88	312.56	311.9	314.94	313.47	311.54	311.95	313.75	313.72	312.65	313.47	316.36	312.96	312.21	314.13	312.23	314.94	312.58	312.47	312.01	312.46	313.33	313.86	313.77	312.47
305	307.65	308.92	306.85	307.18	306.5	308.81	306.9	308.76	307.84	306.33	307.05	308.35	307.64	306.65	306.94	308.15	308.36	305.27	305.33	306.56	308.05	306.14	305.99	306.61	307.65	308.57	305.25	308.64	307.4	309.98	307.88	309.08	308.86	303.96	307.18	303.53	310.15	308.16	307.65	306.12	306.81	308.79	307.24	307.37	307	307.83	307.56	306.26	307.31
307.37	305.84	305.52	306.73	306.99	304	307.52	307.58	306.44	305.58	306.53	306.23	308.02	307.64	305.72	307.72	308.62	306.14	308.16	306.72	305.29	306.02	305.04	307.71	304.82	308.08	307.91	308.09	308.1	304.3	307.67	305.54	308.99	307.1	305.19	306.67	309.34	306.17	308.69	305.91	305.86	305.08	305.46	308.39	307.01	306.85	309.19	305.9	307.44	306.81
325.07	324.59	323.92	321.53	322.95	323.31	326.69	325.04	324.22	324.91	324.52	324.69	324.31	326.34	325.81	327.11	326.07	325.95	323.81	325.83	325.15	323.27	325.13	324.77	324.82	327.91	324.9	324.87	324.21	322.35	324.12	324.86	327.05	327.63	323.7	325.69	325.97	322.92	323.77	324.69	324.55	325.71	323.18	326	324.85	327.08	323.96	325.12	328.11	325.41
313.58	314.59	311.01	313.52	313.16	312.45	312.95	312.71	313.22	313.12	313.28	315.35	315.91	313.22	315.59	310.31	311.56	311.99	312.43	311.67	313.05	313.69	312.68	315.42	311.67	313.37	314.02	311.5	313.39	312.26	311.21	313.14	314.93	312.52	312.41	313.65	312.71	310.86	313.21	314.07	313.29	314.65	314.2	314.67	314.35	313.78	310.71	313.97	312.51	311.83
303.92	305.36	304.79	304.53	301.32	307.17	302.29	300.69	303.53	304.35	301.35	303.62	303.78	301.28	305.08	300.44	305.33	303	304.13	303.28	303.44	304.09	301.34	304.47	303.84	303.97	305.45	303.41	301.65	303.56	301.59	304.15	302.42	303.72	303.09	306.56	301.19	302.27	305.31	303.6	304.02	304.03	301.93	305.38	302.52	302.38	303.57	306.74	302.44	304.76
308.92	308.4	308.69	308.78	312.03	309.58	309.68	311.24	307.84	309.08	309.8	312.17	309.86	306.41	311.35	310.23	310.42	309.26	310.26	310.46	310.53	312.21	311.14	308.39	309.16	307.56	307.52	309.37	308.27	311.17	308.92	309.46	310.99	308.11	308.76	309.61	308.76	312.11	307.03	308.56	308.04	309.59	310.63	312.03	308.8	308.58	308.75	309.11	313.17	307.98
314	313.1	312.74	314.39	315.14	314.28	312.39	312.22	314.64	314.17	315	312.9	312.8	314.27	313.15	314.87	314.69	313.66	313.92	316.06	314.84	312.62	313.31	316.9	313.75	314.97	310.85	313.29	313.1	311.97	314.28	315.22	314.6	315.48	313.99	312.42	312.97	316.03	312.4	313.75	315.31	312.19	312.78	315.52	312.77	313.14	312.11	311.33	312.87	311.33
319.2	319.8	319.47	318.57	318.36	316.56	318.54	321.22	317.83	318.39	318.06	319.52	316.52	319.5	318.97	318.37	320.34	317.27	319.03	318.96	317.35	318.57	317.71	318.1	321.76	318.16	318.9	321.23	319.52	318.23	319.64	316.56	317.35	317.9	319.92	318.53	320.66	315.92	318.88	316.38	319.77	317.54	317.95	317.74	319.54	317.08	321.86	318.05	319.37	320.33
309.73	309.7	312.01	310.41	311.48	312.93	309.34	311.4	311.4	309.27	310.84	308.86	311.23	309.76	311.32	308.52	311.25	311.53	311.91	310.07	308.48	309.72	310.91	309.96	309.93	309.49	310.38	312.09	310.5	310.63	310.03	311.12	307.21	312.26	310.57	310.86	308.66	310.57	310.53	310.11	308.84	309.83	311.76	310.01	310.17	309.44	309.41	313.02	309.56	305.78
314.94	317.35	314.15	315.02	316.39	316.37	314.35	312.84	315.85	317.38	317.11	313.1	315.25	317.56	315.96	315.28	317.25	316.06	317.91	316.04	314.41	315.01	316.05	315.04	316.51	317.31	315.06	318.08	316.47	315.89	315.65	313.9	313.91	314.3	316.06	313.9	315.01	316.33	313	316.93	317.93	314.57	313.39	315.85	315.48	314.44	315.13	315.16	316.03	317.28
319.06	317.68	317.13	317.68	317.15	314.79	316.2	318.09	317.34	315.54	317.91	315.92	317.03	316.3	315.07	318.81	316	317.13	318.18	315.97	316.72	316.85	317.06	318.94	317.85	319.71	315.01	321.32	315.52	318.01	318.72	318.97	319.49	317.08	316.58	317.18	316.96	318.99	315.97	316.48	319.39	317.1	318.66	316.74	318.75	319.87	315.23	317.09	316.35	317.15
311.1	311.33	307.35	310.08	309	308.37	307.86	311.86	311.23	308.66	310.4	310.83	311.68	308.63	309.78	310.84	307.5	308.98	309.58	312.01	309.66	311.42	308.98	308.65	306.09	311.69	310.06	310.72	309.84	309.77	309.47	309	308.15	308.37	312.36	309.12	309.22	307.81	309.13	312.45	309.47	305.39	312.14	309.24	308.52	310.02	308.91	308.66	311.15	308.67
313.92	312.57	313.74	313.71	314.4	313.33	311.65	315.13	315.5	313.73	310.59	313.64	314.57	314.2	314.91	314.1	311.76	313.27	312.9	312.93	312.96	315.86	313.73	313.87	312.06	314.08	311.17	312.37	312.97	312.24	315.59	312.27	314.31	311.34	309.9	312.93	312.76	314.96	312.81	315.22	311.87	313.16	311.29	313.11	312.85	312.32	313.14	313.87	312.66	313.74
324.85	325.48	330.79	329.43	325.66	327.74	326.91	327.11	326.52	328.92	327.69	328.44	327.66	328.3	326.78	328.79	325.48	329.46	325.93	328.45	328.73	328.16	327.84	323.32	327.06	327.44	327.59	328.09	327.15	329	326.75	326.85	326.3	325.08	327.41	326	327.68	326.61	328.52	328.04	327.04	325.66	327.67	328.95	326.07	326.97	327.98	326.7	325.77	326.55
299.64	296.73	298.83	293.43	297.24	297.13	297.87	297.25	296.79	298.19	296.78	296.3	296.88	294.2	295.64	296.09	298.99	296.2	297.18	298.69	298.34	296.98	296.32	297.99	295.36	295.8	296.69	297.37	295.75	296.49	296.87	296.54	297.25	295.98	295.47	296.42	298.74	296.57	295.13	297.63	298.42	295.34	300.07	296.37	298.46	296.93	297.49	296.38	297.62	297.3
304.74	302.11	305.81	303.11	304.28	304.01	303.18	305.77	303.17	303.8	303.45	302.93	303.67	305.05	301.58	303.27	301.57	302.91	300.48	305.33	304.89	303.64	303.44	304.32	302.72	302.71	301.22	302.36	302.26	305.14	302.96	304.3	303.8	302.24	303.02	302.75	304.05	303.81	305.2	304.05	303.51	303.58	305.88	304.62	303.43	303.52	301.64	304.04	302.61	302.27
293.57	295.52	294.33	293.09	294.45	292.72	297.92	294.62	294.25	295.09	293.45	294.69	293.57	294.49	296.41	292.69	293	295.64	296.82	294.47	293.51	293.98	291.73	292.7	294.66	293.69	289.9	296.52	290.77	294.6	294.25	293.66	297.07	292	295.79	294.03	293.85	293.52	292.47	295.11	294.83	293.81	294.22	295.29	296.43	293.97	293.54	293.26	295.03	293
309.05	307.94	308.61	310.88	309.02	310.81	308.5	310.54	310.57	309.13	309.83	310.81	308.82	311.32	308.83	310.32	310.03	311.36	310.78	308.84	311.68	310.05	310.19	310.03	308.58	309.98	310.87	307.8	307.52	310.07	312.1	310.89	310.96	309.11	308.1	310.98	311.43	310.4	313.34	310.48	312.42	311.9	307.04	309.59	309.85	310.93	311.76	312.12	309.91	310.74
319.15	314.01	318.78	317.14	319.04	318.23	317.59	318.91	316.95	318.43	317.53	317.88	316.35	319.11	315.62	317.61	315.6	318.45	315.23	318.1	317.13	316.72	317.24	319.17	315.48	318.83	316.24	318.22	320.12	319.32	316.37	316.75	318.35	317.08	318.82	316.04	313.63	318.79	317.09	315.62	318.42	316.48	315.31	318.26	320.41	318.59	317.28	313.16	317.27	317.73
296.56	297.38	295.37	294.14	296	295.96	294.39	293.02	293	293.5	294.95	292.77	294.91	295.67	294.72	293.95	294.2	293.9	295.81	295.01	294.46	294.29	295.03	294.57	294.92	295.47	296.63	293.39	294.43	295.14	294.09	295.73	296.34	294.22	297.25	296.92	293.35	294.85	293.74	293.41	293.42	298.09	294.6	295.6	294.43	294.59	296.02	292.45	294.68	291.53
306.49	305.77	304.19	307.97	305.38	305.52	306.23	306.87	306.17	304.39	303.49	304.71	306.61	307.1	308.34	305.52	309.11	306.6	306.34	307.86	307.24	306.71	307.47	308.2	305.23	305.14	304.94	307.31	308.14	305.72	306.3	307.77	306.09	305.72	306.73	305.4	304.33	306.9	307.01	305.36	305.27	305.96	305.59	304.73	305.14	306.28	306.82	309.34	305.24	306.18
325.12	323.4	322.9	324.95	325.52	322.94	324.58	326.08	326.22	325.55	324.72	325.07	327.34	321.92	323.91	322.4	325.2	324.64	325.25	325.84	324.74	323.86	325.22	323.9	324.61	324.84	323.77	325.21	325.17	323.29	323.93	326.19	325.98	320.43	324.18	323.62	323.1	323.69	324.18	323.7	326.8	327.65	323.99	324.1	324.92	324.46	321.82	323.99	328.48	324.97
303.52	306.07	303.56	303.36	302.39	301.7	302.8	303.95	305.13	301.92	302.01	305.77	303.72	303.02	303.66	300.8	303.48	305.7	301.72	301.93	303.54	301.87	302.77	303.18	304.23	303.98	307.55	301.17	304.15	302.16	306.06	301.74	302.69	301.28	302.83	300.57	305.44	304.27	302.99	306.36	303.38	302.77	303.07	302.8	303.81	303.4	302.76	302.29	301.99	302.36
327.05	323.69	326.3	327.55	330.33	324.58	329.4	328.14	326.24	327.64	328.88	325.14	326.37	327.93	326.4	328.46	326.84	327.62	327.07	329.33	326.31	328.82	327.19	325.56	328.64	329.31	326.74	327.38	327.75	326.89	328.27	327.95	327.01	327.96	326.02	325.37	327.28	326.91	325.93	330	326.98	327.55	325.92	326.62	327.61	326.11	326.78	329.5	329.53	327.68
307.5	307.03	307.45	303.54	306.86	306.14	307.42	306.43	305.67	306.29	307.47	305.93	307.17	306.78	306.14	307.48	305.97	304.95	307.53	307	307.44	304.51	306.59	304.51	305.11	307.75	307	304.9	306.79	307.89	306.4	304.18	306.28	304.88	306.78	306.91	305.37	306.65	304.73	304.61	306.52	305.42	305.22	309.26	308.11	303.05	303.61	308.05	307.51	305.23
303.88	301.45	301.83	303.79	300.85	301.85	301.68	300.91	299.49	302.09	299.52	300.96	301.91	301.35	299.39	300.43	298.69	302.4	300.9	299.95	302.41	303.99	299.44	301.01	298.95	301.72	303.04	301.16	302.91	302.96	300.98	303.36	301.15	301.49	302.15	302.47	303.33	301.16	303.53	301.24	299.79	302.29	300.91	303.25	299.04	300.44	300.48	300.16	299.8	300.78
322.06	318.39	318.07	319.87	319.57	319.66	320.94	318.09	318	318.5	318.4	321.43	318.09	319.52	318.74	319.91	316.55	318.45	318.79	318.82	317.96	316.98	317.89	317.42	314.16	320.42	320.88	321.27	317.75	319.33	318.31	315.25	318.47	317.55	317.51	318.84	317.39	319.55	319.02	316.72	318.34	318.77	319.29	320.69	317.97	319.26	318.47	314.8	316.46	318.9
327.19	325.43	328.53	326.57	328.51	327.39	328.41	330.01	326.47	328.32	327.09	324.63	323.68	326.91	326.11	330.61	328.1	326.35	328.72	327.75	327.74	328.08	329.18	328.22	328.05	329.35	327.45	330.3	328.16	327.46	328.18	329.24	326.07	326.31	326.62	329.45	328.73	325.43	326.24	329.63	327.29	330.43	325.01	328.03	329.44	328.36	326.82	328.35	327.76	326.94
303.51	303.47	303.6	303.99	305.37	304.48	301.75	305.85	305.24	302.61	300.63	305.08	306.7	304.25	304.44	305.07	305.31	304.23	304.82	304.2	304.86	306.49	304.32	306.53	306.22	304.67	306.91	305.04	303.67	303.31	301.08	306.72	304.61	305.62	306.42	306.68	304.07	305.87	304.98	305.4	304.52	304.95	303.28	305.02	306.01	303.16	303.54	303.97	306.52	306.78
305.06	303.71	305.95	306.67	305.87	306.54	305.47	305.3	308.3	303.09	308.02	305.2	304.73	306.57	305.35	305.92	304.03	305.9	308.31	302.39	307.21	306.86	305.87	305.52	306.67	306.92	308.31	307.68	306.42	304.81	303.99	306.96	305.45	307.12	306.95	306.56	305.26	306	305.84	305.37	309.1	305.73	306.78	307.13	303.91	307.25	305.13	304.7	304.23	308.5
327.77	328.79	323.93	329.42	328.16	327.8	329.45	329.34	330.17	328.67	327.49	328.81	329.68	327.77	326.54	330.77	330.82	327.54	329.07	328.41	327.84	327.6	326.96	327.53	329.24	326.7	327.97	327.36	330.48	328.56	326.85	327.45	327.57	328.06	329.76	329.92	325.27	330.69	327.06	330.99	327.79	327.88	327.24	327.53	329.31	330.73	329.27	327.68	325.87	327.31
300.55	302.26	305.3	304.31	302.7	302.58	303.6	302.81	302.16	304.15	302.22	303.41	305.55	301.84	302.06	302.69	302.29	300.59	302.44	304.76	302.38	302.95	303.71	305.21	301.95	303.12	302.71	300.28	302.28	303.32	302.63	303.04	304.56	300.49	300.8	301.96	301.61	302.47	301.94	302.37	303.55	303.46	301.74	303.82	300.91	302.32	304.71	301.84	302.23	304.09
317.18	315.24	318.66	315.51	314.19	317.04	314.8	315.72	313.41	314.04	315.18	316.09	314.68	315.45	314.96	316.64	314.8	313.57	317.27	314.59	316.41	314.07	314	313.6	311.58	313.82	313.2	315.69	315.16	314.11	315.6	314.9	314.37	315.2	313.72	315.52	314.38	312.07	315.42	316.08	312.27	315.22	315.16	311.8	315.44	314.62	312.92	312.37	316.05	315.37
301.83	303.41	303.84	302.81	300.11	300.35	303.42	303.34	300.95	302.3	301.29	304.44	301.19	302.91	305.61	303.88	303.22	300.41	302.19	301.17	300.69	303.23	302.5	302.97	300.52	302.38	304.17	301.1	302.95	301.88	303.31	304.46	304.78	301.07	302.67	303.16	302.78	301.49	304.63	303.9	302.39	304.94	302.19	303.65	301.96	302.17	302.74	300.15	299.75	301.76
301.95	303.23	300.12	301.13	304.15	303.78	300.6	302.08	303.37	299.56	301.23	301.7	300.77	302.39	302.92	305.04	303.38	300.5	300.96	302.94	302.46	301.75	302.41	302.09	301.74	303.32	302.45	302.74	301.6	304.13	299.07	301.26	302.9	302.04	303.07	302.29	302.01	304.86	302.05	300.91	303.26	303.81	302.06	301.83	300.44	302.37	300.02	302.13	301.83	303.96
302.08	302.97	299.33	304.19	300.5	299.22	301.31	303.24	299.74	299.85	301.79	302.05	300.31	301.88	301.96	301.67	302.2	300.33	299.24	298.67	299.05	300.62	303.62	297.91	302.58	301.73	300.35	301.56	301.74	302.16	298.72	303.54	300.9	302.08	301.75	301.22	304.86	300.83	301.93	301.97	301.42	302.54	301.72	302.96	301.25	299.78	302.05	301.86	299.51	301.8
315.14	317.61	315.87	313.57	314.23	314.81	314.77	315.39	314.39	311.91	315.41	314.09	313.9	312.47	316.74	314.55	315.85	314.57	311.66	312.2	315.96	314.7	316.82	314.51	314.18	314.69	315.99	314.84	313.24	313.32	314.56	315.07	312.85	314.21	314.91	314.76	313.76	314.7	314.28	313.28	310.91	313.59	313.27	313.25	314.75	313.08	313.58	313.38	314.6	312.37
305.18	307.92	306.03	304.86	305.29	306.42	306.39	304.81	307.07	306.55	308.07	304.62	308.17	306.92	305.88	308.33	308.26	306.4	305.47	307.29	308.55	308.2	306.83	306.96	306.58	306.6	306.83	306.57	305.1	307.94	305.12	307.05	306.85	308.06	308.42	307.41	304.72	307.31	306.39	308.63	305	306.43	306.47	305.6	305.36	307.01	306.11	310.18	308.08	308.93
300.74	297.91	299.87	301.43	299.69	299.47	301.63	299.06	300.43	301.07	301.5	299.18	300.27	299.07	298.87	298.75	300.98	301.9	300.42	298.55	299.74	299.37	299.06	296.7	301.25	301.12	299.76	300.99	301.55	300.07	301	298.17	299.96	300.99	300.42	300.77	301.43	301.37	300.04	300.59	301.25	299.56	299.96	298.09	300.3	299.21	295.51	299.01	300.25	296.5
318.55	320.03	318.35	318.48	319.35	317.71	318.79	319.57	317.29	317.37	318.67	319.71	319.38	317.3	316.74	319.9	315.26	317.67	320.05	318.4	319.67	319.75	317.48	321.24	318.66	318.37	317.42	319.59	316.51	317.93	318.96	317.73	315.16	319.05	318.95	317.13	317.34	318.74	320.11	321.67	318.21	316.61	317.91	318.4	317.45	320.99	318.58	317.64	319.2	318.54
304.45	305.56	301.65	303.9	304.14	302.42	302.92	301.92	304.54	303.54	306.22	305.33	302.27	303.38	305.69	301.87	305.05	304.86	304.09	304.58	304.37	304.74	303.08	303.84	303.2	306.41	306.13	304.42	303.85	303.04	304.81	304.05	303.13	302.61	303.35	305.17	304.74	304.77	304.33	303.7	303.44	303.61	303.9	305.42	302.76	302.3	300.22	304.83	300.95	305.65
302.73	302.86	303.26	302.4	302.81	301.21	303.47	302.35	304.05	302.07	302.85	304.16	303.96	301.67	302.53	302.82	304.85	305.78	304.35	302.42	303.03	301.46	304.72	302.31	304.15	305.38	303.93	302.29	306.64	303.95	301.5	302.62	301.13	301.85	304.14	303.81	302.68	302.75	302.53	303.09	304.91	303.51	307.33	303.73	304.06	302.61	303.12	301.93	304.63	303.57
312.82	313.34	315.29	312.4	313.21	313.26	312.26	315.44	310.21	313.18	314.63	312.38	311.79	313.06	311.71	316.16	312.95	313.73	313.84	313.16	314.18	314.48	313.24	313.36	312.17	313.77	313.89	312.22	315.72	313.91	313.69	313.39	315.83	311.67	313.31	313.05	313.38	314.59	313.29	312.8	312.77	312.25	314.96	314.45	311.77	313.99	314.29	313.95	315.02	314.29
311.37	309.33	306	311.61	311.42	309.81	310.75	309.74	309.67	307.36	308.33	310.95	310.15	312.47	310.61	313.18	311.97	309.48	310.91	310.84	308.35	314.89	312.05	309.7	310.73	313.01	310.16	309.98	309.25	308.66	311.87	311.72	311.07	309.48	311.57	309.25	312.11	312.31	309.52	310.54	311.39	309.58	308.41	309.04	310.36	311.27	311.76	312.12	311.31	309.12
294.31	294.3	296.71	292.13	294.56	295.67	295.98	293.99	293.62	292.91	294.85	295.7	296.45	294.96	294.48	296.56	294.74	294.33	293.84	295.85	294.27	293.2	296.41	296.19	295.08	296.29	293.14	292.42	292.69	296.22	294.28	294.67	294.03	294.77	295.13	296.58	297.03	292.93	294.85	293.44	296.07	297.33	295.96	293.58	295.53	291.92	295.19	295.47	295.38	294.88
300.72	305.53	305.53	303.22	303.33	303.86	303.35	301.9	304.23	305.01	304.7	303.94	305.49	304.33	304.48	306.54	305.68	305.46	301.37	303.78	306.34	305.16	303.81	302.96	302.28	304.02	304.1	303.78	305.39	303.93	307.2	305.96	302.63	305.13	303.48	306.62	305.09	303.52	304.33	305.21	302.69	301.17	304.47	303.21	304.82	304.83	304.37	304.23	304.45	301.4
306.6	305.97	303.81	306.47	308.45	305.67	306.69	308.53	307.58	307.58	305.13	307	306.67	306.02	304.89	304.48	304.54	305.1	305.79	308.07	304.73	305.32	305.28	307.64	305.95	305.61	305.2	304.52	306.33	306.97	305.67	305.18	304.11	305.67	304.55	304.82	307.45	305.78	305.46	307.49	308.87	306.32	303.74	306.14	308.57	305.27	306.08	306.86	307.49	307.45
313.35	312.72	312.74	312.92	312.48	312.01	312.26	311.93	313.32	311.65	314.73	313.57	311.85	311.12	313.52	309.33	310.84	311.36	312.48	314.13	311.57	311.43	314.51	314.36	310.96	312.48	313.2	313.17	313.34	313.82	311.81	315.28	310.86	311.69	315.09	313.43	312.8	311.67	308.79	313.85	310.62	312.24	311.85	312.46	315.56	313.45	311.26	311.33	313.81	310.26
317.44	319.13	317.78	317.58	316.48	316.6	319.77	319.84	317.53	318.46	320.69	318.74	316.88	319.23	318.05	317.91	319.14	320.51	317.41	314.74	321.6	319.73	318.26	317.18	317.41	319.28	318.38	319.32	317.13	316.09	319.44	318.75	314.79	318.59	319.11	321.23	319.92	317.61	316.14	316.98	319.4	318.09	318.66	316.04	317.42	318.68	319.06	319.62	316.92	317.76
313.13	312.44	311.32	313.85	311.48	312.68	311.99	312.52	314.41	312.04	313.86	313.24	313.65	311.66	312.51	309.95	313.1	314.83	314.09	313.37	313.91	313.27	312.21	311.91	311.8	314.72	312.75	314.19	315.24	312.15	313.32	312.07	312.12	312.51	312.92	311.11	310.34	315.16	310.27	312.81	311.87	313.51	311.57	309.29	312.16	312.31	312.75	312.74	312.66	314.24
309.98	310.3	309.54	311.01	308.72	310.71	310.92	310.35	310.36	309.21	309.85	313.55	311.52	313.08	311.2	310.64	312.5	311.68	311.53	309.78	310.18	311.36	309.01	310.67	311.92	312.18	312.28	309.48	308.91	310.28	310.23	309.52	308.64	310.71	310.12	308.31	309.51	308.34	312.15	311.35	312	312.95	310.42	313.74	313.44	309.5	311.73	312.85	311.08	309.82
305.14	308.83	305.99	306.35	306.62	304.63	306.25	305.1	307.85	307.5	306.49	306.84	308.47	306.29	307.93	308.29	305.93	307.71	309.15	308.52	303.14	307.51	306.38	308.88	309.67	309.01	306.56	307.05	308.2	308.41	306.85	308.55	308.05	306.32	307.33	303.21	307.04	309.53	307.96	307.15	304.55	309.31	308.1	305.04	307.82	307.44	308.24	307.92	307.99	306.09
316.41	316.38	317.13	316.01	318.04	318.78	318.57	318.32	315.96	315.48	317.87	316.94	317.37	317.77	316.23	315.76	316.33	316.25	314.98	317.91	319.78	317.35	318.02	316.93	317.64	317.5	316.17	318.71	317.53	318.72	316.01	316.47	315.53	316.28	315.77	317.4	318.23	316.39	319.04	317.4	317.25	320.18	317.51	316.67	320.59	318.72	315.32	316.63	316.89	319.14
302.65	305.01	305.33	301.39	302.6	300.79	303.34	301.02	302.37	302.65	303.16	301.84	302.26	303.71	304.15	302.9	303.95	300.25	302.77	301.74	302.69	303.09	301.45	301.8	302.11	302.49	301.26	302.75	302.06	303.08	302.94	301.7	300.06	300.44	304.37	300.79	303.35	302.38	299.55	302.76	302.49	302.15	303.87	303.63	303.37	299.97	302.66	300.99	299.54	303.44
315.67	315.53	316.25	317.3	318.26	316.98	316.86	315.59	316.4	316.09	316.7	314.25	318.3	317.71	315.86	316.81	316.7	316.22	317.38	315.74	316.88	317.84	317.85	316.89	314.55	318.79	318.03	317.73	317.33	317.32	316.62	318.97	315.6	317.01	316.22	315.52	316.88	316.04	317.93	317.92	316.72	316.19	315.65	317.98	316.74	318.4	317.11	316.99	316.9	317.9
296.09	297.16	294.86	293.52	294.13	293.51	293.16	293.46	291.63	294.52	293.56	296.99	292.69	295.78	295.09	293.09	294.57	294.45	297.09	294.43	294.9	294.26	294.13	295.19	294.33	293.66	295.68	292.3	292.84	294.39	293.17	294.8	295.49	294.09	295.45	296.31	294.74	294.16	292.78	293.91	291.16	294.57	289.31	294.48	294.79	295.49	291.09	296.72	293.41	295.05
294.53	295.12	298.86	298.12	297.95	296.68	298.96	297.18	299.29	296.15	298.04	296.91	295.76	296.93	295.18	293.74	292.86	298	300	296.23	296.3	295.91	297.94	298.78	296.51	298.27	297.13	298.76	295.42	297.23	296.72	297.24	296.17	297.83	298.3	299.3	293.74	298.28	297.36	297.82	298.79	294.37	295.82	295.36	296.84	297	298.48	296.64	296.61	293.78
312.28	314.39	309.11	314.15	310.61	310.77	313.83	313.03	313.16	311.65	313.73	311.92	315.64	314.79	312.41	310.04	312.73	310.72	312	311.84	312.96	308.87	312.22	311.96	311.72	312.38	312.34	313.96	310.76	312.1	312.83	312.35	312.14	311.85	313.38	311.75	310.41	309.13	312.25	312.5	312.72	312.31	312.05	313.79	313.81	312.61	308.19	314.52	311.91	310.41
310.06	312.61	309.58	310.28	308.75	309	313.13	311.33	312.97	312.33	310.21	312.14	310.28	309.07	313.48	309.39	310.35	310.09	309.83	312.18	312.32	311.21	312.08	309.67	312.28	310.4	309.64	311.51	312.6	310.76	311.98	311.46	311.7	311.35	311.71	309.79	311.58	309.05	311.15	309.66	312.47	311.21	309.3	310.45	311.85	311.27	310.82	310.9	312.35	310.78
304.44	302.87	302.7	303.8	302.22	300.12	301.35	301.43	302.84	303.92	303.4	302.86	302.77	304.98	300.29	303.06	301.51	303.14	303.02	303.25	300.36	301.87	303.28	303.75	303.08	303.77	303.08	302.22	303.06	300.75	303.71	302.02	304.21	302.33	303.37	304.63	307.32	304.04	304.76	302.6	303.49	302.43	304.58	302.1	303.52	304.21	302.29	299.29	300.98	302.22
312.47	312.98	314.81	313.63	312.95	312.69	312.24	311.58	312.56	311.8	314.16	313.81	313.05	313.84	311.61	309.89	311.86	310.68	314.62	312.61	312.01	311.97	313.12	309.8	314.67	312.2	315.55	310.94	314.55	315.81	312.16	312.15	314.37	311.78	311.56	311.36	310.49	312.68	312.39	312.92	311.94	312.46	311.21	313.06	314.39	313.54	311.55	313.64	309.78	314.24
317.23	319.04	320.67	320.11	318.9	318.34	319.36	318.85	320.06	317.59	318.74	318.28	318.79	318.43	318.96	318.15	318.42	320.16	318.7	319.33	318.7	318.06	319.89	318.76	318.54	319.68	318.81	317.92	320.23	318.89	318.82	320.34	320.83	319.51	319.07	321.46	320.22	319.04	318.76	318.95	320.3	319.92	318.1	317.7	319.47	318.92	321.61	319.82	318.45	319.93
304.84	302.66	305.14	305.91	300.58	304.37	305.55	304.1	304.36	303.87	301.95	303.81	305.09	304.6	303.36	306.27	304.76	301.08	304.28	303.45	303.92	303.84	302.69	302.96	300.09	304.88	300.78	306.6	302.06	303.7	304.16	303.88	303.35	302.55	305.04	305.88	304.78	303.34	304.58	304	303.64	303.04	303.43	305.14	302.33	303.37	308.77	303.8	303.3	305.3
294.81	295.89	297.64	294.31	295.91	297.17	298.06	296.01	295.41	295	295.7	297.3	295.08	296.6	296.88	296.67	297.07	297.52	298.27	297.91	296.23	296.16	298.17	298.27	296.06	296.29	298.87	297.7	294.88	296.91	296.47	296.91	298.37	301.02	294.41	297.95	297.58	294.63	295.11	294.96	297.51	298.8	297.98	295.39	298.44	297.52	297.24	299.33	295.1	296.17
314.96	317.12	315.7	317.98	316.02	314.12	317.04	316.73	315.36	315.42	317.43	314.47	315.8	315.05	315.14	317.95	313.54	317.24	315.4	317.67	318.27	316.54	313.5	313.46	316.42	315.55	313.07	318.45	316.21	314.14	315.46	315.2	315.61	313.6	314.05	318.6	315.93	315.87	313.16	315.6	317.42	316.41	316.22	317.93	315.18	316.49	317.78	314.61	317.23	316.03
304.04	304.42	303.3	303.05	305.14	305.92	300.62	301.2	304.08	305.07	302.27	303.8	302.85	303.99	301.39	303.44	301.14	304.35	300.42	304.36	303.15	301.47	304.24	302.61	304.96	302.88	304.59	303	303.56	302.09	301.2	304.86	305.58	304.23	305.08	302.27	304.2	304.06	301.24	301.04	301.86	304.22	304.34	304.4	302.97	302.83	303.91	301.67	302.68	301.99
303.04	306.24	304.91	306.28	302.77	304.62	302.31	303.74	302.76	307.73	304.87	304.3	305.25	305.46	308.73	306.33	304.88	304.91	305.95	307.41	303.92	303.44	306.59	306.44	305.96	303.85	307.88	303.53	306.22	303.64	303.77	303.76	308.18	305.21	306.45	305.49	305.82	306.65	305.69	305.18	304.52	303.03	306.52	303.77	304.6	305.81	302.36	304.74	304.5	304.4
306.11	305.57	305.41	306.82	305.93	306.58	308	304.11	303.58	303.35	305.71	302.94	306.79	304.23	305.19	306.21	306.14	307.26	305.21	302.79	305.12	303	304.68	305.99	305.14	302.29	305.53	305.52	307.72	307.33	307.57	305	303.52	305.63	306	305.03	306.84	305.73	307.5	307.75	304.54	303.48	303.16	305.01	307.34	302.99	305.14	306.43	307.17	305.85
316.85	316.97	318.31	317.14	316.95	314.52	319.08	317.19	314.45	316.02	313.85	317.63	317.63	316.19	316.3	317.56	318.49	316.02	319.6	313.71	316.07	316.07	317.83	317.69	318.01	316.9	316.49	315.76	314.71	317.69	318.61	316	316.15	316.32	318.44	315	316.92	317.06	315.52	316.6	317.84	317.21	318.33	316.51	315.72	315.19	315.21	318.35	316.43	318.45
314.36	313.72	310.93	310.69	313.52	314.95	311.27	314.45	313.67	313.03	312.72	311.85	314.41	313.37	313.83	311.9	314.04	314.2	311.36	313.15	315.08	312.24	314.33	312.67	311.84	314.96	310.8	311.82	315	311.28	313.12	314.32	314.15	310.82	311.08	312.17	314.69	310.84	315.14	313.14	309.86	312.77	312.59	313.31	312.23	313.61	311.72	313.15	313.53	315.74
291.29	292.43	293.94	294.46	295.46	292.67	293.38	296.71	297.49	296.28	295.52	296.21	294.11	295.75	296.21	290.83	293.29	296.21	296.67	293.79	296.5	297.08	297.73	297.6	295.95	294.83	295.01	294.59	295.96	295	295.86	294.64	294.3	295.96	296.6	296.09	296.08	294.85	294.47	297.74	294.44	295.03	294.22	294.31	295.75	295.19	295.74	295.75	293.95	295.52
305.77	306.8	306.88	306.82	306.59	306.24	306.37	307.4	305.69	307.96	306.08	305.4	306.91	308.89	306.95	307.46	306.84	306.22	306.18	309.8	306.09	308.47	305.98	310.81	306.15	306.19	305.41	308.23	306.63	308.63	306.89	306.65	307.26	308.61	307.44	305.65	309.01	307.49	306.76	311.05	307.06	307.41	307.72	305.27	306.95	309.34	304.85	307.17	308.58	312.32
312.69	315.29	310.88	314.5	314.71	314.85	313.99	314.08	309.66	314.34	314.39	315.16	313.49	315.42	313.03	311.45	313.74	313.55	311.77	312.82	314.58	316.61	312.04	312.23	312.86	313.7	313.53	315.04	313.37	314.06	312.57	312.58	316.09	311.62	312.28	312.78	313.65	310.01	312.78	315.29	313.65	313.3	311.66	313.42	313.6	311.53	313.57	314.6	310.45	311.2
315.22	319.14	320.5	317.25	318.24	317.63	316.74	323.13	315.04	320.95	317.74	318.26	319.51	319.36	318.69	317.64	318.6	318	317.6	316.77	317.06	319.44	317.65	317.27	320.21	320.07	317.68	315.84	316.89	317.32	319.06	319.4	316.41	316.02	319.31	317.1	317.76	317.92	319.02	316.68	318.29	317.45	318.54	317.28	319.66	318.31	317.42	317.39	317.38	317.66
324.57	326.3	327.46	321.96	323.72	323.11	324.66	323.25	323.28	323.6	325.44	323.94	323.34	325.64	321.44	325.53	323.76	328.19	323.55	324.97	320.31	327.73	326.87	322.74	324.74	323.11	322.91	327.41	323.14	324.2	323.89	327.18	323.82	325.9	323.28	324.91	324.39	324.17	319.89	325.99	326.62	323.35	326.75	325.29	322.85	324.94	324	326.7	324.54	325.74
295.34	294.17	294.61	297.29	295.56	298.31	295.4	293.52	295.53	293.56	295.78	291.69	292.56	295.51	295.83	295.86	293.94	294.42	297.76	291.93	293.78	296.17	296.64	294.66	294.12	294.48	294.76	294.18	295.8	298.46	294.73	293.9	296.52	295.59	293.31	296.53	295.66	299.25	294.11	296.13	293.49	294.13	294.45	293.79	293.4	296.81	293.48	293.59	294.14	294.7
329.02	326.3	324.95	325.03	324.44	325.94	327.22	326.31	325.26	327.26	324.99	325.31	325.54	324.78	326.75	326.42	327.61	324.45	323.09	323.84	326.68	327.82	325.13	327.05	325.6	323.7	324.35	325.53	322.05	327.41	324.68	325.71	326.64	323.49	326.3	324.75	326.19	324.14	324.75	324.42	327.95	325.41	326.16	322.83	325.82	324.03	324.76	325.32	326.86	326.5
301.68	304.58	302.52	303.84	301.94	306.05	300.77	302.1	304.44	304.72	301.93	304.99	305.04	301.42	301.06	301.53	301.8	304.18	300.41	305.54	301.47	304.32	304.62	304.11	302.55	303.78	302.59	307.33	305	304.07	301.65	303.39	301.52	302.02	305.13	302.88	307.6	302.46	301.35	302.26	299.63	302.92	304.66	302.08	300.26	301.32	303.38	303.71	301.85	303.35
305.16	307.16	304.27	305.48	305.26	305.25	302.95	304.51	304.62	303.91	304.24	305.72	305.55	304.1	304.52	305.14	304.33	307.01	305.08	302.94	302.82	305.85	305.57	304.67	304.31	305.68	304.79	305.47	304.3	306.44	304.41	306.6	304.18	307.39	303.53	303.39	305.76	305.67	305.42	305.41	306.59	307.06	304.7	305.81	304.76	305.78	305.95	302.67	306.4	304.81
304.89	305.01	304.6	304.97	305.7	303.74	305.91	304.29	303.74	302.78	304.24	301.57	303.24	302.9	306.19	302.72	301.25	304.93	304.25	305.26	302.16	303.49	302.66	304.66	304.48	300.47	303.06	306.82	301.68	302.52	303.24	303.2	304.42	303.72	302.51	304.51	302.27	305.45	303	304.32	303.27	304.68	302.5	303.39	304.26	304.05	304.97	303.74	304.22	304.23
302.94	305.19	303.02	303.67	303.5	305.75	304.41	301.19	301.46	303.21	303.74	304.5	303.55	304.94	301.52	303.34	305.2	302.53	303.4	304.57	302.18	303.7	304.3	304.34	301.34	303.33	302.35	302.11	302.39	303.4	302.93	305.6	301.18	302.92	302.48	304.23	302.83	304.55	303.07	305.57	302.94	302.84	303.64	305.36	304.11	305.47	300.86	302.69	302.16	305.48
296.97	295.03	298.91	298.18	298.37	295.49	294.91	296.14	298.52	297.09	294.19	297.02	297.78	300.38	295.96	296.48	296	299.35	298.3	296.91	298.53	297.2	293.31	298.48	296.29	297.79	294.74	297.22	296.12	296.81	294.37	297.26	297.57	298.54	298.01	295.59	299.48	297.6	296.31	299.15	296.3	296.9	298.25	296.67	296.47	295.72	298.21	296.39	296.44	296.67
303.59	302.71	302.41	302.22	302.72	302.37	300.69	305.08	300.86	304.31	302.93	302.81	300.6	301.52	302.09	301.86	303.48	303.49	302.88	301.5	301.8	304.06	305.42	300.02	302.84	302.19	303.1	301.56	303.07	303.35	300.79	301.8	298.38	305.09	303.58	305.38	304.99	303.19	301.98	301.15	302	304.58	303.73	300.91	302.67	303.1	303.57	300.53	303.89	302.19
314.49	314.9	314.82	312.24	314.45	313.68	313.14	317.77	318.12	314.08	313.44	316.36	319.26	314.34	315.24	313.85	316.42	316.11	313.49	312.69	314.26	314.8	315.23	314.98	314.63	315.71	316.26	315.32	316.13	314.63	313.7	315.54	316.99	315.72	313.37	313.52	315.42	312.71	316.23	314.83	314.08	314.26	314.68	315.04	314.65	311.93	314.96	317.23	312.89	318.2
302.85	303.11	302.02	303.39	301.71	304.47	304.86	301.04	306.01	302.87	303.87	302.57	304.21	304.56	301.8	301.87	302.48	300.21	302.3	305.31	303.9	302.81	303.97	301.74	303.22	301.71	302.59	304.01	304.12	305.45	304.62	307.6	303.5	304.84	304.69	304.12	303.44	304.05	303.94	303.15	305.43	305.24	301.68	302.76	305.2	303.47	302.62	301.98	302.95	303.68
318.18	318.26	317.93	316.38	317.55	316.96	316.25	317.05	318.19	315.55	316.04	318.52	316.14	316.59	317.7	320.84	318.06	315.57	317.74	316.8	316.55	317.84	317.13	316.06	314.78	315.87	317.63	314.58	316.4	315.66	317.99	319.59	317.58	316.21	318.12	317.02	314.08	318.52	316.84	318.61	315.69	317.49	315.83	317.72	318.32	316.87	315.6	314.33	317.29	316.59
314.7	314.63	315.49	312.38	312.02	315.32	316.15	314.52	313.49	312.95	316.65	314.79	311.54	314.68	312.17	313.15	318.54	316.75	315.88	313.59	315.34	316.52	313.09	314.41	314.6	312.83	313.9	313.28	313.48	315.47	313.37	317.4	312.65	314.82	314.99	314.92	312.88	314.09	313.57	313.13	314.27	314.52	315.3	315.77	312.97	316.35	316.82	313.63	313.92	313.87
318.41	318.59	318.04	317.06	318.25	313.98	316.89	317.17	316.63	317.25	318.82	320.28	314.98	316.88	320.01	316.68	317.63	318.74	318.43	318.33	315.42	318.55	318.85	317.68	315.81	316.74	317.06	315.22	318.8	320.77	319.86	317.95	318.7	318.05	317.75	316.79	316.35	316.38	320.5	317.17	315.73	315.76	315.04	317.99	318.26	316.14	317.7	313.92	317.75	317.85
304.11	303.45	300.17	303.46	302.02	301.59	301.2	303.68	302.89	299.21	302.48	305.38	300.79	302.5	302.02	302.95	303.74	303.66	302.66	304.33	303.67	305.42	303.86	302.81	299.66	300.69	300.9	300.85	302.09	304.63	300.3	302.64	301	305.29	304.6	300.34	302.58	301.48	302.35	302.6	302.84	302.51	301.25	301.62	303.14	302.97	300.36	304.04	302.4	304.11
314.63	311.17	312.67	315.62	312.95	313.61	313.38	312.58	313.93	313.2	313.81	314.05	313.41	312.43	311.2	311.02	312.52	314.35	311.84	315.13	314.33	310.94	313.79	310.89	309.86	313.57	314.67	313.11	311.43	311.9	316.75	311.21	314.36	316.03	314.4	312.68	312.36	312.91	315.95	311.56	313.77	313.26	308.61	314.52	311.62	313.74	313.85	313.04	312.06	309.9
305.62	303.64	301.29	305.01	303.73	303.08	303.54	301.9	305	301.84	304.19	305.68	305.3	301.58	301.89	303.57	301.79	302.95	306.13	302.74	302.57	301.4	303.53	303.33	304.01	305.19	303.48	304.61	301.69	303.6	302.81	302.82	302.91	304.28	303.81	303.5	304.26	303.11	303.24	303.99	304.63	302.3	303.03	303.76	302.41	307.23	303.85	303.12	302.88	304.98
328.87	327.62	325.7	326.99	328.26	328.4	327.69	328.08	327.8	328.94	327.21	327.23	327.71	325.77	327.96	329.53	326.87	326.9	328.82	327.41	327.4	328.97	328.62	323.67	329.51	328.87	328.49	326.79	327.02	329.56	328.22	328.11	329.07	330.44	327.27	324.29	327.7	326.45	328.61	329.06	329.5	328.68	327.1	327.21	330.73	328.49	322.17	328.94	327.69	327.26
291.95	293.73	294.79	294.98	294.71	294.31	295.2	294.21	293.9	293.94	294.59	292.51	293.99	293.08	297.14	296.26	292.54	294.97	297.8	295.84	294.18	292.22	295.13	293.82	294.15	294.32	293.72	295.27	296.06	292.86	294.71	296.31	297.31	293.13	293.45	294.25	293.26	297.24	293.68	295.41	295.06	293.17	294.8	291.8	294.79	294.61	295.58	293.52	294.77	293.32
314.77	314.34	315.14	315.06	315.01	315.69	316.11	315.76	318.8	315.89	314.42	317.93	314.19	317.07	314.59	312.96	314.89	315.16	316.44	319.07	315.54	315.33	314.6	316.64	315.46	316.65	316.74	316.41	315.32	313.79	314.38	314.07	317.94	314.76	317.36	319.11	315.55	315.53	315.22	315.65	318.88	317.03	313.31	314.44	317.01	314.47	318.41	315.83	315.14	317.76
[truncated: 749 more rows]
[truncated: 150 more columns]
