# Supplementary material for: Genetic dissection of main and epistatic effects of QTL based on augmented triple test cross design
Source: PLoS One. 2017 Dec 14;12(12):e0189054. doi: 10.1371/journal.pone.0189054 (PMC5730204; doi:10.1371/journal.pone.0189054)
Supplement: S9 Supporting Information — (ZIP) [file pone.0189054.s009.zip › z5_1900_0.5_5.csv]

314.2	313.24	313.55	311.88	315.06	314.12	313.27	315.58	312.94	312.15	313.42	310.32	314.43	311.7	317.26	313.81	310.32	313.87	311.9	313.59	313.8	316.67	312.76	310.64	311.86	313.34	310.08	313.43	317.54	314.99	313.79	315.33	310.49	311.16	310.22	312.83	315.5	314.76	313.16	313.41	312.61	311.3	312.64	313.97	314.46	309.86	313.39	309.72	313.15	312.32
314.26	314.99	315.5	312.42	314.02	316.43	308.39	315.54	311.2	314.17	314.47	312.79	316.9	312.02	315.29	314.58	311.65	313.35	311.56	315.63	315.88	315.54	310.25	313.27	313.63	320.2	314.7	315.25	310.53	315.61	312.29	314.24	314.49	318.81	316.15	313.83	311.63	308.7	316.55	317.49	311.28	314.92	313.93	315.86	311.42	314.15	316.49	313.76	312.98	314.11
314.44	314.52	310.88	316.3	315.95	317.21	313.44	314.61	311.51	315.37	317.1	317.62	313.33	310.69	313.44	311.71	313.11	313.1	310.58	314.64	312.75	315.62	315.39	316.71	312.62	314.33	314.02	314.09	314.76	313.88	315.37	314.51	315	315.81	313.92	312.47	314.43	314.6	317.88	316.75	313.53	316.54	313.58	314.2	311.94	313.75	313.13	317.85	312.18	312.84
301.37	302.91	306.3	302.74	304.74	303.49	306.29	307.21	305.57	304.13	300.95	306.82	304.13	305.16	307.01	301.43	304.73	303.27	303.65	307.36	303.27	305.54	302.62	306.65	306.86	301.7	304.05	305	303.61	303.93	306.22	301.16	303.08	301.72	304.42	307.14	303.26	303.26	302.66	302.65	305.11	303.03	303.32	299.88	305.22	304.37	304.65	305.48	303.13	301.64
311.9	309.23	311.18	310.68	311.33	308.34	311.39	305.39	309.69	308.74	311.19	309.68	306.64	311.37	312.24	308.06	308.24	312.04	310.72	312.39	310.64	310.93	313.89	308.71	311.32	311.02	310.82	310.04	312.57	312.9	310.75	309.67	311.86	313.84	308.15	311.36	311.36	309.91	308.39	314.29	307.54	310.23	305.81	310.85	311.74	313.14	311.61	311.5	314.75	308.8
312.45	313.31	312.12	313.01	313.78	312.95	314.22	313.32	309.86	312.36	308.33	308.06	312.71	315.37	314.37	310.59	311.87	312.43	310.45	314.9	315.87	314.61	309.23	311.71	311.02	312.77	314.66	308.25	313.1	310.96	314.58	310.46	312.21	308.52	310.98	310.13	314.42	310.16	311.97	311.4	314.23	315.42	310.8	313.74	312.34	315.36	312.61	314.19	312.65	312.05
300.21	304.06	300.64	301.32	303.15	301.48	303.55	301.83	302.43	302.06	301.03	299.87	302.62	301.34	300.76	302.33	301.88	303.43	304.48	303.45	302.05	301.59	299.29	304.37	304.53	304.38	303.36	301.91	300.66	303.38	302.9	301.89	302.46	301.77	302.29	301.72	304.72	301	303.94	303.07	301.18	302.03	303.27	300.04	303.62	302.43	302.04	302.98	302.59	302.16
311.32	315.91	320.53	311.27	313.87	317.68	316.09	313.88	316.86	311.08	312.16	315.5	312.55	312.76	316.43	313.69	314.7	316.94	314.72	314.27	312.7	315.29	313.24	317.87	311.92	317.96	313.78	313.34	310.99	314.36	315.96	314.84	318.01	313.18	316.59	316.6	314.34	315.32	314.74	313.03	312.61	315.55	317.59	314.94	315.86	313.6	311.73	312.84	313.71	313.3
307.01	307.92	307.45	310.62	314.98	307.32	307.2	312.73	312.46	310.44	309.2	309.5	311.55	309.96	309.94	307.46	309.69	309.52	310.24	308.43	304.93	308.43	310.17	309.77	310.06	309.36	308.41	308.37	309.53	312.22	311.07	308.61	311.61	310.25	306.87	314.39	309.23	309.72	308.83	311.02	311.73	309.71	307.88	311.35	310.34	312.21	309.67	309.91	308.58	311.92
313.78	314.39	317.93	314.06	317.68	316.55	317.65	316.65	316.9	314.59	316.8	317.41	314.77	316.33	312.84	317.62	313.84	315.72	314.16	316.78	315.27	318.32	315.52	316.09	320.06	315.24	317.04	316.93	313.73	315.8	317.65	318.99	311.91	311.47	316.16	311.64	315.22	315.14	318.4	312.64	313.3	318.67	315.28	317.76	312.81	316.26	314.96	313.33	316.64	316.93
315.63	314.13	310.61	313.16	311.64	312.32	310.6	314.68	312.07	310.01	314.44	311.76	314.29	315.44	311.59	310.44	311.42	308.66	309.58	314.53	316.9	315.08	312.32	309.72	314.9	315.73	315.09	310.9	314.92	311.36	311.97	313.6	310.77	314.9	311.3	312.79	312.18	314.19	310.5	313.35	315.08	314.31	310.87	315.2	310.19	311.61	312.19	314.07	315.31	310.9
300.49	300.27	298.53	299.23	300.28	300.32	300.3	302.28	298.92	299.31	298.83	301.45	298.48	300.33	300.6	298.24	298.41	299.75	300.4	301.2	299.4	301.47	300.41	298.06	299.19	302.28	303.01	300.15	300.07	299.89	300.12	299.1	299.17	295.88	299.44	298.99	302.21	299.36	298.19	298.83	301.78	300.75	299.33	298.99	296.25	301.68	300.78	302.1	299.65	298.24
302.72	301.52	305.2	305.33	303.9	305.61	304.56	302.05	305.93	304.26	303.67	300.17	303.12	304.32	303.18	303.41	302.02	305.13	305.9	304.35	302.48	305.48	304.16	304.42	302.89	302.38	303.22	301.59	303.92	306.41	303.39	301.94	303.17	304.32	304.19	305.87	304.31	303.39	301.79	306.19	299.49	302.25	301.31	300.05	305.54	302.19	303.64	302.01	305.12	303.69
325.78	325.53	325.98	325.47	327.66	329.25	323.9	325.6	331.82	327.71	330.52	327.48	331.37	326.63	326.3	326.62	327	326.56	327.74	329.27	329.15	326.78	325.25	327.68	321.9	327.87	326.9	323.36	324.84	327.57	326.41	327.87	329.17	325.05	326.34	325.38	329.5	323.69	326.6	328.79	327.72	326.24	328.72	333.54	329.99	325.19	330.93	327.35	327.36	323.13
316.65	315.51	316.78	316.59	316.19	316.16	315.98	317.51	314.18	314.81	319.5	318.35	318.17	313.35	315.72	318.1	311.89	318.66	313.56	318.46	318.87	315.34	316.91	315.67	315.83	314.22	315.73	314.61	316.8	315.56	318.51	316.44	314.35	314.63	322.86	316.5	315.43	316.47	316.28	317.82	317.24	313.48	314.82	317.13	317.2	316.66	315.38	318.45	314.72	316.12
316.38	312.58	316.41	317.23	314.9	315.53	312.84	310.12	309.29	317.57	313.65	314.5	317.02	314.3	315.32	316.99	317.14	312.19	317.53	313.54	310.41	310.38	312.44	308.67	315.99	313.09	313.1	314.74	314.7	311.69	316.01	315.06	313.95	313.44	312.65	316.37	315.24	317.22	313.05	315.09	318.43	314.2	316.24	312.1	313.76	314.87	316.97	315.01	315.36	316.05
294.22	292	295.54	299.02	292.66	293.03	293.91	293.51	292.86	293.36	294.02	293.59	293.39	294.11	294.21	294.25	294.1	291.61	296.4	291.83	293.49	295.21	295.2	294.1	294	293.68	292.86	292.96	290.34	295.28	297.89	293.62	292.7	292.95	292.21	294.78	294.17	295.48	292.88	294.68	293.6	294.27	294.91	292.2	293.53	294.22	292.8	296.13	292.42	292.18
302.13	304	303.81	303.78	304.27	304.39	298.58	302.25	305.85	299.06	303.66	303.16	300.45	305.65	304.67	304.53	304.05	300.94	298.06	301.98	304.15	300.94	302.54	305.37	301.77	301.78	304.55	301.31	301.72	302.77	303.81	302.63	300.21	303.32	301.86	308.45	301.87	300	302.55	303.54	302.18	299.8	304.14	304.2	301.06	300	302.66	302.51	302.5	300.99
305.62	303.56	306.81	305.81	305.35	303.67	308.24	305.5	303.87	307.31	304.51	305.14	307.02	302.77	306.61	302.19	305.78	308.43	304.02	309.82	304.21	308.14	306.13	306.45	310.93	303.8	305.08	308.29	306.11	305.07	305.99	306.74	305.88	306.03	300.62	305.09	307.02	307.1	303.73	302.27	303.81	303.73	305.61	303.32	304.18	303.92	308.31	304.09	307.52	303.89
318.78	312.52	313.13	314.92	313.3	311.21	311.79	312.16	314.54	313.67	312.97	314.53	311.25	312.15	314.03	313.81	311.29	310.75	312.84	309.47	311.96	309.03	311.78	316.34	314.97	310.69	313.38	312.14	314.62	310.39	310.64	313.04	311.64	313.77	312.18	309.31	314.15	312.81	311.56	313.75	313.77	312.1	311.87	313.84	312.94	314.75	314.81	314.19	306.96	316.69
323.14	329.86	326.38	323.27	325.03	326.94	324.65	328.3	328.59	324.57	328.93	326.87	326.74	325.07	328.23	323.81	324.25	327.88	325.25	323.1	324.66	324.96	323.05	326.16	325.63	329.95	325.86	327.7	326.66	325.56	323.83	326.74	321.83	322.55	325.39	323.39	325.35	326.45	325.25	328.88	323.85	324.55	327.16	326.03	322.75	327.67	327.45	326.11	323.1	325.48
299.01	303.44	301.85	306.64	300.92	303.32	301.67	305.38	299.7	302.7	301.91	305	302.4	302.98	302.89	300.28	302.28	302.91	302.73	301.22	300.95	306.3	304.35	303.71	303.48	305.62	302.67	303.8	304.3	302.35	309.72	303.01	302.95	300.98	302.3	303.15	304.87	301.79	301.17	306	304.53	304.88	303.46	306.45	303.21	305.38	305.91	304.04	303.09	303.04
304.24	305.46	303.59	304.46	307.32	305.59	308.29	307.09	303.66	305.15	306.2	299.09	303.16	302.9	304.93	305.79	304.16	303.9	304.86	307.29	303.59	302.88	301.26	304.42	303.84	308.56	304.23	305.52	305.9	305.13	306.69	300.62	302.98	305.95	308.3	305.24	305.27	300.24	304.08	304.19	304.38	300.1	305.32	304.07	304.86	305.27	302.69	305.5	303.54	301.17
304.67	306.19	307.95	307.31	301.68	305.67	304.69	303.52	311.32	304.4	302.75	303.3	306.53	301.4	304.37	303.49	306.43	304.7	304.26	303.64	310.5	307.76	306.11	306.6	306.42	309.7	305.55	305.44	305.04	302	303.64	306.75	303.72	306.88	311.39	305.15	301.8	304.93	305.46	306.63	304.1	303.51	302.95	305.5	307.43	300.64	301.68	306.94	301.46	306.46
318.25	315.69	313.84	314.26	313.88	313.96	315.4	309.7	314.71	311.55	312.06	312.96	312.5	318.52	314.3	314.88	315.37	311.29	311.68	314	316.34	315.9	313.26	312.5	311.68	310.64	313.64	312.56	310.12	311.73	313.52	314.2	314.73	312.04	314.37	311.33	314.66	312.04	313.04	313.03	313.83	317.03	310.54	312.85	311.41	312.31	310.5	315.79	312.05	314.42
326.99	328.16	330.34	326.6	330.74	330.57	329.01	329.68	326.84	327.26	330.37	330.41	329.6	328.47	329.57	327.28	328.88	327.44	328.19	329.91	322.89	329.42	325.9	327.17	326.49	325.04	325.51	328.23	325.82	327.5	327.77	331.34	327.67	331.38	324.14	328.52	325.61	325.32	330.69	330.2	327.35	328.48	327.4	326.93	330.72	327.32	332.32	326.52	329.72	328.61
318.09	313.98	313.85	311.87	316.46	316.03	316.73	314.39	313.44	311.59	315.2	315.39	316.35	311.65	312.01	316.17	316.95	318.27	311.94	312.67	315.74	312.73	310.76	313.08	315.03	313.09	315.65	312	312.52	314.18	311.78	315.31	310.26	313.79	309.47	313.56	316.61	312.06	314.49	315.35	313.75	311.17	313.71	316.35	314.62	313.79	310.48	315.17	312.62	313.95
305	305.59	301.97	304.55	302.73	300.64	305.13	306.14	306.37	302.68	306.73	302.39	304.04	300.18	301.58	302.45	303.48	306.66	302.03	302.58	301.55	305.78	303.16	302.97	302.17	307.1	304.88	304.85	304.1	298.86	305.5	303.1	303.24	304.26	303.1	300.03	305.57	301	303.31	305.83	305.06	304.15	308.22	304	302.3	302.54	303.94	303.92	305.77	304.65
313.23	315.4	312.71	312.88	311.17	316.33	314.76	315.33	315.53	315.11	315.48	317.29	315.64	313.59	310.67	314	315.57	312.25	317.19	317.73	313.54	315.75	315.53	316.16	315.87	315.39	319.28	314.24	316.78	316.04	317.66	314.66	316.66	313.47	315.83	311.5	311.91	315.58	314.52	318.08	312.22	316.52	314.06	313.62	314.34	311.56	317.91	311.26	314.33	313.87
317.19	318.64	316.62	320.94	317.55	320.26	319.77	318.9	313.21	317.38	317.99	318.51	318.42	315.69	319.75	319.22	319.81	316.91	319.2	318.42	315.97	321.02	321.36	322	320.79	313.97	320.67	322.08	318.58	315.84	318.07	320.97	315.74	317.81	317.34	316.59	318.3	319.89	316.84	317.18	317.23	319.46	317.07	319.94	315.3	317.65	315.59	319.33	319.83	317.98
308.94	307.94	310.22	307.25	310.13	312.86	310.85	313.02	310.57	312.31	309.91	310.01	310.98	310.16	310.76	308.92	310.23	308.33	310.26	311.99	308.68	309.45	308.99	306.22	307.85	310.62	311.17	311.56	311.01	309.63	307.45	308.14	305.31	316.26	310.36	314.08	309.21	309.74	305.35	312.98	312.59	310.73	307.41	308.95	311.7	308.68	310.04	312.49	311.32	307.24
303.21	306.86	304.82	305.2	307.88	309.46	308.43	308.88	306.07	307.36	306.38	305.62	307.78	305.59	306.3	305.39	309.49	305.14	304.08	307.14	309.08	304.28	307.75	307.9	306.51	309.44	308.87	308.7	304.97	303.36	306.07	306.45	305.77	304.68	306.9	302.46	302.23	309.23	308.96	305.41	308.5	301.84	305.93	308.66	307.77	305.66	301.51	307	304.42	305.79
305.94	298.63	303.08	304.07	299.61	301.79	301.83	303.49	304.96	303.63	305.73	305.03	303.22	302.37	305.16	303.3	308.2	303.1	304.95	304.84	303.53	305.28	300.9	301.16	304.39	302.46	302.96	303.54	305.29	304.55	299.92	301.03	307.84	303.05	301.28	301.56	302.69	302.2	304.16	303.41	304.54	303.87	303.23	299.83	302.74	305.53	303.94	305.28	301.12	303.5
317.63	312.35	313.9	314.04	310.97	315.02	313.28	315.61	317.15	316.28	313.56	309.94	318.16	316.87	317.11	313.11	312.85	313.68	313.27	312.96	313.74	314.19	312.3	312.58	310.59	314.17	310.95	316.34	311.56	314.74	312.92	314.5	312.7	311.61	314.72	313.07	312.38	314.75	315.81	312.57	317.09	314.93	314.42	314.48	314.68	313.18	312.1	314.59	316.31	313.24
298.71	296.02	296.09	295.53	291.71	297.69	293.76	295.71	293.68	297.72	294.58	295.62	294.84	293.8	294.08	298.63	296.3	296.53	296.97	297.73	293.33	293.45	293.62	293.24	293.56	295.01	294.84	293.36	296.35	293.33	295.48	291.68	297.27	297.65	290.88	297.32	295.19	293.82	296.65	297.19	294.22	294.27	294.9	295.67	292.93	299.1	297.28	297.69	294.29	296.57
309.02	302.77	303.45	303.04	307.77	308	302.92	305.23	306.66	304.61	304.9	303.72	304.64	309.18	305.79	305.66	304.4	305.69	305.18	307.17	301.76	308.23	305.42	305.87	303.89	306.17	303.11	301.28	307.34	308.64	306.22	305.29	304.75	304.83	305.67	303.06	305.17	305.13	305.38	307.23	302.35	306.21	305.41	307.75	306.71	301.82	304.86	306.21	304.63	308.03
315.59	314.32	316.71	318.85	318.11	316.95	317.31	315.86	316.59	313.46	316.35	313.98	313.63	319	318.06	316.2	317.05	316.68	310.83	315.51	316.59	314.31	317.22	315	314.6	315.95	317.72	314.8	314.79	316.12	313.67	316.97	315.82	317.76	312.69	319.43	319.62	316.36	315.76	313.51	318.08	319.4	313.22	316.33	312.68	315.58	316.36	315.07	314.86	317.09
331.14	330.53	327.92	328.3	329.42	327.54	331.52	329.54	327.18	330.7	327.4	327.08	329.81	326.33	327.83	328.03	326.52	326.58	330.23	328.55	326.09	326.08	327.79	325.99	329.1	327.36	325.95	330.57	328.92	329.87	326.54	323.69	326.22	331.59	325.76	329.94	328.78	329.76	330.71	329.74	330.51	328.66	328.27	326.55	328.33	329.44	329.12	329.32	330.64	329.15
311.33	311.17	309.81	311.65	314.75	314.7	311.77	310.35	310.96	308.22	315.39	314.66	311.02	310.21	313.59	309.95	311.26	312.89	309.64	311.02	308.98	311.35	313.49	310.92	313.44	311.33	313.68	310.54	308.9	313.33	316.18	312.27	311.06	314.33	312.99	311.22	310.84	311.95	308.33	311.56	312.09	310.97	307.32	311.44	312.66	313.79	311.14	313.98	310.14	312.15
307.36	305.69	306.3	307.68	307.84	303.13	306.28	301.41	310.18	309.52	307.89	308.68	305.59	306.11	306.46	305.85	303.96	306.71	308.1	304.96	311.81	303.09	310.62	308.57	308.52	305.79	306.44	303.96	305.1	309.54	305.68	306.37	302.27	309.77	309.49	309.82	306.7	306.4	304.08	310.18	304.06	309.97	303.97	308.04	305.84	308.17	305.43	304.39	308.88	307.26
302.04	300.59	299.15	300.2	299.25	302.45	299.95	304.5	300.47	303.8	298.93	300.15	302.47	300.8	301.73	302.93	301.99	303.67	299.61	302.87	302.81	300.63	302.48	300.03	300.01	303.61	300.54	296.53	303.23	296.52	301.18	303.78	301.64	297.96	301.03	301.66	300.29	301.26	298.58	303.58	297.91	298.21	301.26	301.77	299.81	303.59	302.12	300.75	300.69	295.13
297.44	294.24	293.44	293	297.78	294.53	297.73	294.52	296.02	294.43	298.29	294.81	297.38	297.19	294.95	295.13	297.14	293.75	295.7	293.2	296.53	294.45	292.06	297.13	292.28	296.71	296.15	291.75	295.08	295.82	294.88	296.24	294.24	291.5	296.84	292.2	294.85	296.19	295.74	296.6	293.97	295.32	294.06	295.7	294.82	290.64	296.91	296.86	294.47	295.78
301.88	305.75	303.71	306.55	301.2	299.6	300.4	300.74	302.92	301.56	302.75	307.63	302.22	301.66	302.45	303.54	302.74	306.93	305.59	305.74	301.94	300.93	299.08	301.94	299.73	304.2	300.47	303.06	301.84	303.73	303.09	303.19	302.27	302.89	302.17	302.9	303.88	297.16	300.06	300.71	303.29	302.36	301.73	299.32	301.22	300.92	304.72	305.88	301.3	304.55
316.45	313.74	315.77	312.31	310.83	311.87	314	313.34	311.1	312.63	311.57	310.41	314.74	312.76	312.88	309.83	311.63	313.97	308.86	314.06	315.35	311.07	313.33	314.76	315.49	317.11	313.84	309.99	307.59	310.95	312.58	311.1	312.46	309.64	314.25	311.98	311.33	314.86	310.5	314.4	313.07	313.84	312.69	313	311.81	310.98	311.39	310.43	309.44	313.66
302.59	304.18	302.21	303.31	301.2	304.04	302.09	302.41	305.6	300.37	303.04	304.61	298.9	305.31	306.07	302.78	301.79	300.85	303.07	304.79	300.88	305.52	301.49	302.93	301.82	303.17	305.59	304	300.09	304.17	301.62	304.49	305.13	301.72	300.38	302.69	301.11	303.95	302.16	302.34	300.57	303.18	302.56	304.91	301.69	300.89	302.66	309.51	305.79	302.83
313.71	312.78	313.08	312.38	309.44	316.74	313.93	311.8	311.61	311.1	310.27	313.62	313.36	307.25	312.79	312.64	313.02	313.71	313.31	310.31	315.51	313.89	310.31	315.15	313.31	311.71	317.54	309.2	318.56	312.45	310.88	310.38	314.17	313.97	312.92	312.06	312.7	316.81	312.88	310.34	310.8	313.19	310.7	316.73	314.67	313.26	315.98	315.42	315.18	315.53
299.09	301.87	299.1	306.53	303.44	301.62	301.1	299.03	299.03	303.18	303.37	306.01	303.08	301.08	303.57	299.65	299.28	298.85	300.39	302.8	302.66	299.78	301.02	300.18	300.5	302.58	302.62	301.08	302.65	300.26	300.43	300.59	298.71	301.2	302.42	303.57	301.19	300.59	301.63	298.07	303.96	300.66	299.94	301.4	297.59	303.04	303.36	300.38	303.56	301.44
314.2	310.09	314.24	313.03	313.75	315.02	310.41	313.93	313.82	309.4	314.1	311.8	316.54	310.99	311.92	313.43	315.63	316.17	309.53	308.96	312.1	312.72	313.95	315.09	317.25	310.49	317.53	313.94	316.1	310.56	314	316.28	310.49	310.58	314.33	315	316.84	313.36	315.46	312.34	313.66	312.45	310.22	311.18	313.98	310.7	311.55	311.19	314.85	315.08
299.92	303.63	305.11	303.43	302.17	301.25	300.94	305.4	304.4	307.39	304.83	303.1	304.67	304.65	304.47	302.11	304.35	300.96	300.67	305.93	304.25	306.31	302.95	303.27	305.05	303.5	300.18	304.05	299.72	303.42	303.29	304.69	304.44	301.43	303.56	303.43	305.89	301.36	302.99	301.9	300.6	304.99	303.33	304.07	302.44	301.46	302.21	302.07	303.75	303.6
309.5	307.17	310.53	311.32	306.03	310.24	310.61	307.35	306.24	312.46	310.74	308.44	308.91	304.53	307.72	309.12	310.29	309.18	310.55	311.55	310.66	308.72	309.73	308.84	313.41	312.46	306.65	307.51	312.2	309.2	311.18	306.44	309.02	310.62	309.62	312.93	311.46	311.31	307.07	310.63	307.39	308.63	309.15	307.95	307.28	311.42	312.33	308.29	310.74	310.91
315.92	314.41	313.23	315.55	316.66	313.42	313.54	311.74	312.95	316.03	315.83	313.04	312.98	312.14	316.55	319.18	317.26	311.47	315.37	314.01	312.47	315.96	315.09	317.01	314.11	312.26	314.7	310.06	316.67	312.46	314.05	314.09	314.29	313.58	311.97	313.99	311.69	317.81	316.68	314.09	315.91	313.48	316.39	312.38	316.48	315.42	315.54	315.15	316.29	313.37
301.12	301.76	297.59	303.56	304.93	301.68	299.94	298.96	296.69	304.31	301.11	302.45	300.05	301.64	300.68	300.5	304.2	304.02	301.34	299.33	298.87	300.88	299.71	301.23	302.69	302.4	301.49	298.89	301.47	297.58	301.19	300.61	302.18	302.98	300.02	301.4	304.81	299.26	298.52	301.72	301.1	302.09	299.9	302.68	303.02	303.84	299.89	301.2	303.26	300.77
303.37	299.7	305.78	302.14	304.67	300.95	307	303.48	307.68	304.31	302.04	304.33	301.63	308.73	305.91	303.32	304.73	303.92	300.84	303.33	303.95	300.36	308.49	303.26	305.96	306.33	304.45	303.74	304.66	304.15	302.58	305.08	300.7	305.6	303.86	301.26	304.15	306.69	303.93	303.15	301.03	300.32	302.32	303.55	305.15	302.77	306.09	303.51	303.77	304.22
317.42	316.37	315.44	314.21	313.56	311.95	317.7	314.99	315.55	315.1	314.42	313.55	314.92	315.26	314.82	314.76	312.67	313.53	319.15	317.47	316.55	313.94	313.51	314.04	314.61	313.11	312.62	317.42	313.68	312.09	315.81	314.78	314.78	316.52	312.78	315.13	317.57	316.29	313.12	314.63	313.08	313.5	315.28	314.74	317.18	315.63	316.94	316.12	313.14	313.62
313.97	313.24	313.96	312.18	308.13	313.79	313.47	314.78	309.9	314.61	313.67	314.46	313.7	314.5	316.87	315	314.31	315.28	313.68	309.75	311.39	315	312.71	314.06	313.64	314.15	314.04	310.19	314.91	315.85	315.1	312.59	316.66	312.19	307.2	312.1	312.42	314.76	313.25	312.15	310.94	314.74	313.94	311.93	312.02	313.49	311.99	315.56	312.07	313.76
315.21	314.36	317.46	314.22	313.39	315.43	314.02	316.78	314.45	314.71	310.97	314.1	312.14	313.38	315.31	313.47	314.54	313.81	314.62	316.52	314.43	312.17	313.71	315.07	315.39	313.59	312.35	313.87	313.73	314.32	314.15	313.89	312.89	311.62	313.35	318.78	313.53	314.29	312.44	313.58	314.71	312.12	315.57	316.23	310.67	317.71	315.45	313.03	314.07	319
325.96	329.17	329.4	327.77	327.13	328.16	328.56	328.18	329.71	329.63	327.71	329.63	326.26	329.39	328.04	327.66	330.98	328.98	326.3	328.18	327.15	330.85	330.92	325.63	326.56	328.53	329.21	330.36	326.53	329.37	324.5	332.04	327.43	331	330.71	330.58	328.24	328.13	326.78	326.27	329.27	329.23	329.45	330.27	331.07	330.91	327.11	324.48	328.29	329.69
298.11	296.24	295.06	293.86	293.52	292.1	295.94	295.39	296.37	296.92	295.9	293.72	291.29	294.81	296.98	294.32	291.97	292.42	295.54	297.41	294.66	296.7	292.82	289.58	294.17	295.48	299.37	294.15	293.64	295.14	294.46	293.29	294.38	296.26	296.63	295.15	290.89	293.6	294.37	295.74	293.04	292.27	295.33	291.57	294.6	295.43	296.2	290.94	294.57	291.17
302.4	299.8	300.65	304.7	303.28	302.38	302.17	305.73	304.61	298.11	305.32	300.22	303.3	303.09	300.77	300.89	302.21	305.13	303.91	305.63	301.48	302.7	305.46	302.05	302.27	305.48	303.84	304.51	302.28	301.03	303.49	304.09	296.42	303.03	303.78	304.49	301.85	299.83	303.29	303.72	304.31	306.97	305.88	306.01	305.47	302.95	301.38	303.03	303.75	307.27
312.94	314.86	317.34	313.75	316.71	314.75	316.21	314.76	315.46	316.58	315.46	311.62	313.81	311.63	315.1	318.18	315.56	316.52	314.61	316.36	315.51	315.07	313.67	313.14	317.19	314.89	310.32	318.23	315.88	314.31	315.19	312.29	315.51	311.45	317.16	310.45	317.04	315.81	316.99	312.67	312.68	314.12	315.29	315.63	313.89	314.05	316.21	309.68	314.45	314.29
310.46	309.72	314	311.56	312.21	316.66	310.27	312.99	312	311.35	312.58	313.19	311.47	310.15	316.02	307.65	314.9	309	313.97	310.47	314.86	314.17	313.53	316.61	311.26	313.13	312.33	313.63	311.85	312.29	309.47	314.31	311.19	313.49	312.6	308.7	312.35	313.24	314.25	311.13	314.23	312.43	310.34	313.39	310.74	313.26	312.95	315.25	313.25	314.68
303.31	300.75	300.17	305.01	302.97	302.77	306.28	301.43	301.53	302.13	299.9	304.51	302.27	301.83	302.71	301.55	303.26	303.24	304.61	305.02	302.64	302.57	303.89	303.08	299.89	299.64	299.58	299.64	303.42	301.7	299.31	299.89	299.82	300.95	305.01	299.79	301.47	304.35	302.2	302.2	301.75	302.27	303.13	305.21	300.21	302.45	302.64	308.25	302.5	299.93
299.07	300.18	302.15	298.53	300.22	301.51	300.49	301.26	301.75	300.96	302.37	306.6	301.2	298.7	302.83	301.09	302.61	296.7	301.81	299.56	300.96	304.99	299.8	300.2	303.37	303.48	301.45	301.6	299.29	300.14	302.4	302.81	297.95	300.53	302.25	303.74	301.88	301.26	302.29	301.49	303.63	302.38	299.07	301.49	300.05	301.91	300.52	297.7	302.66	304.23
303.41	301.01	302.46	303.51	303.29	300.53	303.64	302.26	302.85	304.17	301.73	301.78	303.94	298.01	302.76	305.79	301.26	296.5	303.77	305.47	300.97	302.31	299.35	300.31	301	302.24	300.25	302.1	301.27	305.58	303.07	305.56	302.64	300.6	305.6	298.57	303.87	303.09	302.79	301.24	299.56	306.81	303.31	303.79	301.09	299.1	303.56	299.5	303.72	299.97
316.88	316.44	319.26	317	317.99	316.16	317.17	313.64	313.89	317.47	315.37	320.48	314.99	320.46	313.66	314.71	316.2	315.55	319.12	316.23	316.84	313.93	314.67	314.26	314.38	315.91	319.49	312.83	315.01	316.39	315.16	319.86	316.59	317.98	317.24	315.79	316.4	316.02	319.69	317.57	317.28	320.35	316.4	319.75	318.64	312.52	316.91	320.56	315.45	317.42
313.93	316.55	315.85	315.48	314.81	314.47	312.89	311.96	315.28	316.5	315.31	311.55	314.33	315.2	316.93	311.92	313.13	315.79	314.06	312.72	318.14	314.05	316.25	315.89	312.22	312.32	312.6	313.94	316.3	309.3	311.89	313.3	313.14	314.18	314.3	312.44	314.03	312.4	311.44	314.44	318.08	315.19	316.03	317.66	311.1	313.78	313.09	313.95	310.01	315.22
306.86	304.42	304.96	305.66	303.34	305.22	306.98	303.97	308.6	305.38	304.78	305.63	308.85	304.33	306.03	304.57	302.28	303.19	308.91	306.05	308.1	303.57	306.22	306.5	308.06	307.55	302.8	306.78	306.22	305.97	304.83	301.5	306.34	305.29	305.97	305.87	306.3	303.77	302.99	304.74	306.06	303.43	304.99	303.52	307.04	303.93	307.83	304.4	303.5	304.31
304.08	299.35	303.42	305.29	302.82	307.3	299.9	303.34	302.97	301.54	304.46	304.36	306.2	304.79	302.67	304.08	302.06	305.6	305.84	300.77	301.85	305.21	305.02	303.23	301.89	303.2	302.31	299.78	304.06	307.7	308.21	301.9	299.46	304.86	303.63	301.68	301.09	305.78	306.57	303.11	303.11	306.31	305.13	306.09	302.75	300.29	302.28	304.91	300.84	303.54
329.14	325.39	329.04	328.98	325.5	326.93	324.93	333.55	328.45	327.7	330.35	327.87	327.94	329.63	328.3	325.67	328.79	327.35	332.13	331.07	332.99	329.96	327.99	329.57	330.1	327.85	329.09	328.46	329.07	328.09	328.92	328.17	328.87	329.39	330.23	327.89	330.06	330.89	331.58	329.07	326.03	330.5	329.25	329.62	325.65	324.08	328.51	327.56	329.58	328.36
305.29	305.01	307.05	302.93	302.21	305.63	305.04	304.81	304.13	303.17	303.19	304.07	304.28	301.53	305.39	302.33	303.16	301.68	303.32	304.2	303.17	302.53	304.29	302.78	307.19	305.67	302.31	306.54	305.23	302.46	302.24	302.74	302.84	302.06	303.39	305.7	302.17	306.52	304.5	302.57	302.56	306.81	306	300.88	302.8	302.89	303.47	302.91	303.04	302.78
317.03	311.13	314.04	315.75	311.37	316.27	313.03	318.4	315.93	315.82	317.02	313.85	314.64	313.81	312.21	315.85	314.98	315.24	315.27	315.37	312.78	313.4	312.88	312.36	314.24	318.86	319.65	313.82	314.66	314.36	319.02	315.96	313.39	315.24	310.7	312.82	315.33	315.64	316.66	315.99	314.62	315.15	315.32	313.02	314	317.37	312.02	315.23	313.33	316.11
315.43	316.8	314.92	314.26	317.96	312.71	314.05	313.41	314.26	316.27	317.39	315.64	317.39	317.27	314.04	313.8	316.52	316.28	315.38	316.18	312.03	312.96	316.02	314.13	316.37	313.68	317.2	314.61	313.82	316.81	312.11	312.38	314.21	315.08	312.94	313.44	313.91	315.27	316	312.75	315.13	314.67	314.54	314.84	316.23	314.84	315.34	313.99	312.99	314.67
317.53	320.94	320.95	317.5	321.29	316.32	318.42	319.7	318.28	321.22	323.41	314.16	318.7	318.36	317.8	318.76	319.27	318.37	317.55	320.71	319.71	319.83	317.34	315.06	319.52	319.27	317.5	316.1	317.15	317.93	320.95	319.22	316.24	319.63	320.79	321.38	314.89	318.04	316.86	319.25	316.94	316.33	317.52	318.03	315.49	316.19	319.13	314.34	320.26	318.65
296.32	292.73	291.13	297.36	292.22	291.18	299.01	295.89	290.24	296.47	294.47	293.53	294.72	292.41	296.81	295.53	295.71	293.47	295.94	293.66	295.58	294.56	291.16	294.25	295.38	294.83	292.96	291.5	293.81	292.58	299.75	295.97	293.64	294.03	292.77	296.93	294.86	296.27	292.21	293.9	291.95	294.56	293.05	294.73	292.19	294.6	295.85	296.92	293.48	293.96
317.04	319.46	315.56	318.13	313.17	316.32	315.52	314.64	317.18	313.16	315.09	314.83	313.99	313.67	315.25	314.99	315.37	311.9	310.86	312.72	314.09	315.32	317.24	313.96	312.76	314.14	315.87	318.78	315.01	317.84	314.73	317.19	314.74	315.54	317.5	315.87	315.66	316.18	315.16	316.11	316.83	320.47	315.11	314.33	312.11	316.91	316.1	314.95	313.67	314.77
310.24	309.94	309.49	307.21	306.88	307.87	306.47	310.5	311.3	310.39	312.31	308.69	307.14	308.57	307.06	307.84	309.84	312.56	307.45	305.35	312.09	309.84	307.27	308.09	308.97	309.75	310.81	309.16	309.72	306.33	309.14	312.28	310.62	306.56	309.03	310.66	308.16	305.63	304.14	310.43	307.74	306.86	309.69	310.87	309.52	308.9	306.35	309.35	303.59	310.09
301.59	301.57	302.72	301.39	302.73	297.34	298.87	301.16	302.97	299.9	300.98	302.31	301.53	297.27	301.29	301.64	302.19	304.03	300.86	303.43	302.13	302.64	303.25	300.11	297.62	299.79	302.89	301.69	300.5	298.55	300.71	302.81	299.62	297.92	304.81	299.22	302.25	300.98	297.13	296.74	302.35	299.16	299.76	297.14	301.13	295.87	299.6	295.4	297.4	297.94
314.2	312.64	316.9	313.99	315.7	315.33	315.25	311.66	315.78	317.25	312.8	316.56	316.72	314.05	314.38	318.41	316.16	313.18	313.78	317.65	314.47	312.73	314.04	313.02	312.16	314.83	313.42	314.6	318.17	315.67	315.72	312.98	314.69	314.3	316.35	314.7	310.65	312.25	313.35	315.34	314.52	314.99	318.48	313.29	316.39	312.06	313.79	313.23	312.31	314.43
320.56	313.06	318.48	316.87	314.43	314.66	319.6	316.18	314.94	315.84	317.18	319.73	316.47	317.93	317.97	311.51	316.22	313.68	315.92	318.94	317.42	317.03	315.75	315.91	318.28	315.51	312.52	316.36	314.94	315.57	318.33	313.79	314.83	316.62	315.76	317.09	314.87	316.57	317.54	312.73	316.75	315.44	312.33	314.24	318.8	316.46	317.16	313.1	314.25	315.3
312.72	315.21	312.92	313.7	312.49	312.57	315.72	316.14	315.12	312.08	316.85	315.94	312.96	314.76	312.9	316.69	315.15	317.84	312.11	314.07	314.3	313.95	317.82	312.96	317.57	316.12	316.57	315.05	314.3	313.94	315.7	316.38	313.32	313.07	316.72	314.71	315.68	316.73	314.65	312	316.17	313.91	312.29	315.22	315.74	312.48	318.03	312.88	317.29	313.82
304.94	302.98	304.29	304.06	303.28	305.35	304.18	303.59	302.83	305.62	305.54	302.87	302.16	300.82	306.68	301.93	302.89	303.67	303.85	303.75	303.63	305.41	304.09	305.98	297.53	304.2	302.63	301.53	305.22	302.17	302.11	302.62	302.84	296.44	302.1	301.12	299.98	297.38	300.25	301.11	303.29	302.04	300.43	304.27	302.36	305.4	305.72	302.99	298.43	300.72
311.1	312.19	311.47	310.42	312.77	315.15	309.98	311.73	313.78	307.75	311.67	311.22	314.96	307.96	309.71	309.25	309.82	316.47	315.6	311.02	311.07	312.09	315.06	315.68	311	311.43	308.65	311.52	314.2	311.25	312.29	312.67	312.76	309.34	311.24	309.22	312.35	314.61	310.08	313.18	310.82	313.82	307.99	310.54	312.09	308.26	307.82	310.19	312.39	312
304.13	302.55	303.93	307.42	301.31	302.63	307.66	302.43	308.2	306.49	304.12	300.97	304.82	302.68	299.95	305.7	309.19	308.3	305.81	304.42	306.88	304.92	305.7	305.43	306.97	309.41	303.81	305.22	303.15	310.96	304.38	303.71	305.03	301.86	306.85	303.81	308.57	304.7	302.35	305.66	304.01	308.24	303.74	305.68	305.02	306.49	303.52	306.79	299.09	305.28
316.94	319.7	321.82	318.05	318.33	317.15	317.21	320.03	314.08	315.07	319.33	321.24	317.02	316.54	316.98	316.66	316.95	318.5	317.19	318.56	317.51	319.31	317.64	320.48	319.71	321	322.18	319.15	317.09	316.24	318.59	314.33	315.77	319.23	317.29	316.56	319.83	316.96	317.83	316.56	317.91	318.56	317.48	317.45	317.82	321.66	314.76	317.04	315.74	318.58
297.94	298.87	299.58	299.96	298.98	301.66	300.8	298.62	294.47	297.94	298.29	299.89	298.71	297.38	302.67	299.43	301.58	301.17	298.86	301.93	299.17	298.91	297.11	302.59	299.79	296.98	302.39	300.37	299.32	300.65	300.8	299.36	301.24	301.16	297.07	299.96	300.17	299.62	300.33	299.44	301.42	300.5	300.2	300.52	299.24	299.69	301.69	303.48	299.86	300.15
318.72	318.28	318.77	318.61	319.99	318.28	315.41	314.1	315	318.15	319.75	316.09	316.96	313.41	315.84	314.95	313.76	312.71	315.66	319.12	316.04	318.9	317.64	319.38	316.39	314.85	317.18	317.03	315.66	316.46	317.06	317.24	318.57	315.42	314.46	317.26	316.92	320.52	315.17	317.34	316.29	316.49	314.66	315.23	315.71	320.16	319.4	316.07	318.14	315.45
299.6	301.41	300.6	305.46	300.86	303.63	296.47	301.74	303.99	301.63	303.32	304.03	302.47	304.32	303.43	301.7	301.61	305.9	299.85	299.49	299.83	305.42	302.69	303.7	302.07	303.37	302.64	303.32	302.59	301.01	303.62	301.42	300.05	299.3	302.62	300.95	305.09	302.04	304.55	302.84	299.74	304.11	297.95	303.23	304.53	302.69	300.96	302.42	304.02	303.1
295.48	291.31	297.01	297.56	295.76	296.65	293.8	292.94	296.51	293.93	296.01	296.7	294.55	292.43	294.18	293.16	293.15	293.27	294.44	290.32	292.29	295.31	294.62	296.02	294.25	294.77	296.31	294.68	298.62	297.92	296.18	293.13	297.04	293.34	299.65	294.52	296.45	292.46	293.52	291.21	298.3	295.19	295.4	294.59	292.35	295.07	295.92	297.11	296.6	294.15
312.03	314.58	312.82	311.85	313.76	311.62	314.95	310.69	315.93	315.08	312.1	313.97	310.83	314.84	310.99	314.68	316.28	311.01	314.01	312.88	312.83	311.09	311.9	314.09	313.22	312.9	313.58	315	314.3	316.24	316.58	313.03	315.93	311.14	314.06	314.72	316.85	315.9	314.53	314.35	311.32	310.04	315.54	313.58	313.53	310.73	311.22	311.39	312.76	315.45
305.5	300.53	304.1	302.65	299.76	303.36	302.61	303.94	306.69	301.43	301.79	303.56	301.22	300.91	304.02	307.62	304.83	298.77	306.49	305.94	302.29	301.55	303.36	300.23	304.89	302.05	304.46	309.69	303.5	305.82	304.53	304.12	301.94	306.15	304.93	302.23	302.59	303.03	302.6	303.73	304.16	304.29	305.52	303.86	304.36	303.35	306.15	305.32	299.79	303.07
316.32	315.95	319.45	318.1	315.58	316.26	315.37	315.46	320.48	317.32	318.03	317.99	315.44	315.46	319.35	318.62	318.42	316.88	315.31	316.27	316.54	315.03	314.72	314.31	318.53	314.76	315.78	316.65	316.66	316.79	314.5	318.51	317.91	315.44	315.79	316.6	318.4	315.71	314.99	320.59	318.01	318.38	313.88	315.47	315.24	314.33	316.12	314.66	317.24	316.31
319.53	319.84	317.67	318.5	320.86	321.02	320.28	320.32	317.3	318.24	316.98	319.9	317.86	318.08	320.87	321.39	318.42	318.06	319.56	321.95	319.08	318.61	321.03	318.75	319.84	318.15	318.79	317.03	317.26	318.14	319.72	320.54	319.76	318.92	317.67	315.31	321.61	319.38	320.2	320.15	318.56	319.81	320.59	317.02	317.54	318.3	322.57	317.46	318.08	320.83
313.4	314.9	313.94	310.68	314.31	311.58	313.28	313.04	312.42	311.51	313.39	310.92	313.44	311	312.66	311.96	309.39	314.01	312.76	313.97	312.95	310.55	316.8	311.26	309.95	310.58	317.23	309.28	311.19	310.34	318.05	314.12	314.15	312.3	314.44	316.07	311.74	315.43	315.34	314.48	309.67	311.54	311.65	311.99	311.07	313.92	314.48	313.15	310.53	310.18
303.57	305.6	303.49	307.28	306.14	306.13	303.97	307.51	307.03	306.57	305.79	308.71	305.74	306.07	306.55	307.61	306.51	310.31	305.74	308.19	307.83	306.39	307.63	306.45	307.84	306.51	305.85	306.48	304.17	304.7	301.79	308.72	310.27	310.12	307.75	305.35	309.15	303.72	309.43	307.06	306.09	304.55	302.35	304.17	307.17	305.88	307.17	307.5	306.84	306.38
318.33	319.06	317.99	315.69	317.59	319.75	322.76	320.08	319.99	318.76	314.8	321.13	316.31	318.43	317.77	317.74	318.9	318.56	321.58	317.86	317.39	321.62	317.07	315.95	317.83	319.96	316.19	318.26	318.1	319.2	315.2	318.4	315.98	317.07	317.9	317.51	317.25	316.75	316.06	321.67	320.01	316.35	317.45	321.9	318.97	320.35	319.31	318.43	318.18	317.5
304.63	306.55	303.44	305.86	306.16	303.2	307.16	304.34	302.22	305.01	306.84	302.93	305	302.75	303.16	308.32	302.25	304.09	302.97	303.57	303.42	303.52	305.33	301.26	307.07	300.65	305.13	301.07	306.9	303.29	307.58	305.65	302.91	305.09	304.63	303.77	303.57	305.19	305.08	306.44	305.69	305.55	307.91	304.4	306.48	306.28	305.27	305.76	304.27	302.07
315.94	316.93	311.88	317.33	315.38	315.07	316.06	314.31	315.29	313.3	312.56	314.9	308.84	313.67	313.17	311.21	313.34	317.51	312.86	315.56	315.51	312.1	315.33	317.54	313.75	314.97	315.09	314.37	315.54	313.53	314.16	316.02	315.47	313.94	319.82	315.55	315.69	318.13	314.62	315.75	316.01	312.27	316.84	314.41	311.28	312.89	314.03	311.6	312.91	313.66
301.47	304.78	303.11	305.35	301.09	301.92	301.47	301.89	308.56	302.72	304.4	302.66	300.96	304.24	300.33	304.29	305	303.73	300.17	304.84	307.14	302.95	300.44	304.69	301.31	303.68	302.01	303.54	307.28	302.64	304.65	303.24	299.72	300.97	302.19	303.11	300.7	305.87	303.74	305.43	305.08	304.26	304.14	304.86	303.96	302.63	303.78	301.23	302.9	303.69
324.34	325.8	326.37	329.42	325.16	327.71	327.32	325.92	328.7	326.92	329.35	325.55	327.02	327.23	327.55	327.04	329.41	328.12	325.91	325.39	326.97	325.55	325.15	329.93	328.81	324.91	328.88	326.96	324.77	328.36	325.37	326.98	324.24	329.79	326.23	329.79	327.19	330.5	327.66	329.62	329	329.8	326.18	326.62	325.41	327.28	326.66	327.55	324.39	327.52
313.35	312.03	313.04	313.58	313.77	314.94	314.51	309.41	314.15	313.46	312.99	317.86	311.46	315.62	313.08	314.7	315.09	310.93	314.49	311.38	313.12	312.86	312.84	313.66	316.12	310.72	314.72	312.93	316.57	311.13	311.47	313.78	311.67	312.84	314.26	314.95	312.95	315.97	310.15	310.23	312.59	314.71	312.93	312.02	310.75	310.1	307.77	312.56	315.49	314.83
313.8	316.16	315.42	316.59	317.76	316.32	317.72	318.22	315	316.1	315.07	314.47	315.8	315.62	317.08	312.97	314.78	314.97	313.23	312.27	315.57	311.29	313.44	313.19	313.03	317.36	315.44	313.67	316.61	316.53	313.92	314.08	312.88	312.39	314.76	311.33	316.83	315.43	315.5	313.13	320.08	315.81	316.09	315.2	313.68	313.94	315.32	314.18	313.64	315.52
303.43	304.49	302.92	305.21	300.09	310.36	304.91	305.87	303.4	303.31	302.46	306.83	305.61	304.65	304.17	305.93	306.61	301.82	305.42	302.88	305.84	299.93	303.88	304.28	304.34	307.75	305.92	303.1	306.19	303.09	302.94	306.3	303.46	304.28	305.48	304.55	306.38	302.87	305.22	306.73	307.6	304.79	306.69	302.08	306.31	305.45	305.22	304.27	305.45	306.01
311.28	310.23	310.27	312.89	312.76	313.96	312.66	311.56	316.03	315.43	314.67	312.42	309.16	311.51	314.64	314.8	311.48	308.9	311.25	311.13	312.29	314.51	314.96	314.58	316.66	315.06	316.65	311.9	313.86	310.45	312.49	313.97	310.29	312.14	312.42	315.09	314.73	312.06	312.48	312.41	313.33	313.91	316.52	311.87	314.88	313.69	308.67	314.56	312.84	308.72
314.52	315.71	313.32	318.93	316.75	314.09	313.23	316.92	319.32	313.83	314.45	315.37	313.65	314.94	313.56	313.96	316.59	314.61	313.89	314.13	315.92	313.28	313.7	314.95	316.1	314.26	315.92	316.57	310.61	317.72	315.79	311.53	310.74	318.92	314.69	315.95	312.22	310.76	313.83	313.88	312.42	309.21	315.07	316.78	311.39	314.8	311.29	318.09	316.07	319.07
307.24	306.97	309.24	306.09	304.89	310.32	305.52	305.99	306.42	304.59	305.69	308.05	307.87	308.56	304.84	306.67	307.1	306.77	307.48	308.24	308.11	303.7	306.49	305.94	312.06	305.38	305.18	307.51	307.36	308.28	308.2	305.5	308.04	306.63	307.6	303.31	311.83	308.08	307.25	305.56	307.77	308.58	309.33	307.2	305.92	307.98	307.24	306.92	304.56	307.7
315.09	315.07	313.76	314.31	317.96	316.23	313.69	315	314.61	312.79	312.72	316.55	315.73	312.58	313.3	315.48	315.92	318.32	315.28	314.93	313.71	316.29	313.85	311.93	309.28	312.78	315.56	313.14	316.29	312.3	312.57	312.79	313.89	312.38	317.32	314.46	315.99	312.38	312.88	316.25	316.15	312.24	317.27	311.22	315.05	317.16	313.67	313.84	317.85	315.52
321.61	325.46	322.84	323.45	325.57	328.48	324.59	324.66	323.53	326.48	325.11	322.65	322.76	326.02	323.16	325.59	324.87	325.73	322.38	325.36	325.54	325.02	324.21	322.12	320.53	327.88	326.99	325.67	325.24	325.21	325.08	324.29	326.57	324.06	328.18	322.73	324.18	323.08	323.97	327.18	324.98	325.13	325.58	323.65	323.64	323.75	325.36	322.98	326.03	324.64
302.21	305.3	304.16	306.43	305.51	304.32	302.51	302.82	304.22	303.68	304.42	303.7	301.77	301.6	302.13	300.72	302.84	305.08	301	302.36	307.3	300.65	304.69	304.4	304.99	301.99	304.72	304.58	301.69	302.99	302.27	305.98	309.33	303.72	304.89	304.19	307.17	303.8	305.31	304.02	304.4	302.93	301.98	304.71	303.8	302.76	307.7	301.93	303.94	305.26
316.21	312.33	313.12	312.9	314.3	311.9	314.11	315.39	313.78	310.31	313.98	310.83	310.33	312.31	311.84	311.21	309.56	316.97	313.78	313	313.51	317.53	311.08	310.86	313.54	311.25	311.86	315.35	311.25	314.69	310.13	311.41	310.79	314.06	311.62	314.51	313.82	313.46	313.08	311.19	312.86	312.38	313.86	314.2	314.63	312.68	313.23	314.23	313.09	310.96
302.66	304.63	304.39	301.07	305.14	302.77	302.43	303.23	301.92	302.9	300.05	303.71	302.37	301.86	304.57	305.44	301.15	299.47	304.25	305.64	302.13	305.58	302.34	302.66	299.95	302.36	304.71	305.57	302.58	302.92	302.47	304.5	305.17	302.81	302.13	303.37	302.98	307.81	302.1	302.22	302.78	304.05	304.39	303.72	306.15	303.52	301.36	304.65	300.86	301.9
302.59	303.48	304.07	303.52	301.87	300.9	302.91	303.45	305.78	303.65	303.41	303.05	303.62	303.9	304.07	306.21	302.06	299.98	305.53	305.36	301.89	300.4	303.77	303.12	305.63	302.27	301.95	304.33	302.4	306.82	306.37	301.97	306.47	303.23	300.96	303.05	305.45	303.7	304.85	300.91	303.23	298.3	304.8	300.73	303.9	302.47	300.15	304.8	307.8	302.6
300.12	300.08	302.16	302.42	301.38	302.34	297.49	302.15	301.3	301.02	304.36	300.3	302.43	300.97	302.39	298.91	303.69	305.29	304.39	300.63	303.33	302.68	299.81	303.67	300.71	300.89	303.39	302.2	302.98	303.05	305.13	303.91	304.19	299.06	302.98	301.92	302.39	303.25	300.13	303.58	300.71	304.09	302.8	300.14	303.96	298.85	300.47	300.03	301.54	301.14
302.93	308.45	305.95	306.16	305.42	308.07	306.38	303.76	305	302.8	302.88	301.53	304	306.79	305.78	303.86	306.12	307.6	308.35	308.9	302.62	306.67	308.19	306.75	307.18	305.71	304.22	307.31	306.06	305.6	304.18	307.81	305.61	305.35	304.62	305.8	302.39	305.1	303.68	308.03	304.06	305.02	302.9	303.4	307.36	308.67	304.73	307.69	305.02	303.52
306.81	307.75	308.68	307.63	305.02	306.64	307.57	304.8	308.11	306.42	307.73	307.33	305.12	305.92	308.11	303.64	304.69	304.35	308.62	305.75	305.57	305.59	306.57	306.22	304.93	304.91	309.81	306.19	307.75	303.84	308.69	306.82	306.95	304.05	306.97	306.8	305.13	303.08	302.99	309.28	306.41	308.36	308.57	303.24	306.9	307.11	308.46	309.43	304.67	300.85
315.66	313	318.8	313.89	316.8	318.42	313.12	315.01	315.07	314.61	318.63	311.01	313.58	311.75	314.73	314.62	313.2	316.83	317.03	315.46	317.28	311.43	314.97	318.13	316.49	314.23	314.28	315.38	310.59	317.34	312.85	315.69	311.69	313.66	313.49	313.94	314.86	313.68	313.22	317.87	316.99	315.01	315.11	315.81	315	316	314.65	314.97	311.88	313.7
297.55	294.69	300.94	294.32	296.29	298.82	299.69	301	298.14	298.45	293.84	297.61	298.37	296.81	293.92	298.93	296.26	296.19	294.95	299.78	299.87	297.32	298.14	295.81	296.18	296.35	297.74	298.74	293.45	294.6	297.53	299.49	298.59	299.68	297.11	298.76	298.51	296.81	296.8	297.32	296.59	294.68	300.29	298.41	296.75	293.75	293.1	295.74	300.7	293.57
303.23	304.12	303.88	301.53	302.54	304.28	301.77	301.37	302.09	303.41	304.83	300.21	302.02	303.12	296.77	302.11	305.97	300.32	303.68	301.43	304.09	299.96	298.6	299.75	303.63	300.48	299.98	302.3	304.48	301.83	300.18	306.3	299.94	299.68	305.9	305.51	299.03	301.45	302.54	304.05	300.97	301.23	301.09	300.77	303.88	300.16	303.97	304.58	302.36	299.84
317.05	312.37	315.58	319.18	314.26	315.38	316.18	319.09	315.85	317.63	317.08	316.06	316.41	316.63	314.72	317.98	318.34	316.62	316.57	316.24	316.6	317.72	317.06	317.47	312.74	316.61	312.37	318.25	319.45	315.99	316.43	313.98	319.73	316.71	318.18	313.95	317.21	315.9	313.69	316.36	314.82	316.46	313.87	317.31	317.87	318.72	313.9	318.97	313.05	311.79
317.64	319.67	319.38	320.96	316.17	318.19	320.57	317.49	318.18	318.02	318.62	322.6	320.07	320.45	316.19	317.65	315.85	314.98	319.77	316.76	316.85	320.37	316.85	319.33	318.78	318.51	319.99	318.05	318.67	316.22	321.87	316.06	317.12	319.23	317.03	318.25	315.4	321.7	315.53	319.49	318.17	319.74	320.76	319	318.75	315.74	319.97	312.18	316.86	319.82
315.91	314.75	316.12	314.04	316.83	315.37	317.4	314.72	315.23	313.59	317.93	313.37	319.58	315.66	315.59	314.43	316.43	316.61	316.65	313.67	312.59	317.49	314.52	314.64	313.05	315.24	315.14	317.48	313.65	315.19	316.86	316.56	317.99	317.27	315.07	313.85	315.8	314.93	315.92	312.76	313.15	316.04	313	318.42	313.86	316.61	320.15	317.86	318.5	316.6
329.68	326.62	326.88	324.46	326.91	328.07	329.2	327.45	328.47	329.39	329.62	330.65	327.69	327.44	324.15	327.56	332.19	329.11	328.89	328.67	328.79	326.72	326.85	329.6	324.07	329.26	329.55	330.13	331.19	326.52	328.36	331.14	326.05	330.58	329.29	327.08	326.14	327.4	330.03	328.39	329.92	326.39	327.98	324.43	326.93	326.53	329.09	330.59	328.93	329.3
311.69	310.9	313.02	316.55	314.43	314.9	309.07	312.46	311.23	314.1	315.2	309.52	315.89	311.65	312.6	316.14	312.64	311.63	311.85	312.94	308.53	311.07	314.29	315.23	315.71	316.91	309.9	313.89	315.92	316.31	318.42	310.95	312.75	314.33	314.71	308.86	309.99	312.84	316.05	314.48	313.6	314.65	311.8	313.18	314.08	310.14	314.67	312.89	313.63	315.39
303.72	302.9	302.99	300.95	302.66	303	308.15	302.07	304.56	302.47	302.67	305.41	303.87	305.25	305	303.89	304.53	301.28	303.32	300.9	302.25	303.04	302.82	303.75	302.69	301.05	303.68	306.43	303.47	302.43	300.84	304.94	301.54	304.29	302.73	302.99	302.99	301.03	297.55	301.67	299.96	303.65	303.71	301.46	301.01	303.62	305.04	299.7	306.03	306.08
302.36	308.4	305.91	301.64	301.08	303.81	303.45	303.97	301.88	302.71	306.17	301.58	304.76	306.09	303.11	303.32	303.63	303.71	300.34	304.84	303.54	302.5	304.53	300.84	303.64	299.19	303.3	305.01	302.8	306.69	303.23	302.8	303.17	303.15	303.14	302.98	304.37	303.21	304.57	304.86	299.87	301.5	302.22	304.83	305.16	299.97	306.04	302.65	303.47	303.25
303.65	304.99	304.05	300.62	304.16	302.44	306.05	303.81	302.84	303.57	302.03	302.57	299.58	302.57	303.63	303.96	299.11	303.18	307.02	301	306.06	305.99	301.06	303.4	303.14	302.04	303.42	301.92	302.34	305.4	301.34	306.19	303.26	305.62	303.77	303.63	302.88	306.96	305.72	301.49	301.64	302.89	302.62	300.59	302.47	303.52	302.75	299.57	303.12	302.66
314.69	313.74	311.34	314.29	314.2	316.57	312.33	313.51	314.52	311.36	313.81	313.56	310.68	314	314.83	315.76	314.58	311.41	310.01	316.79	311.85	312.17	312.27	312.66	313.8	312.62	315.82	311.5	311.6	311.48	310.43	313.62	316.56	314.98	311.74	316.39	314.46	309.44	314.06	313.78	312.75	312.59	313.05	314.96	313.12	312.3	309.97	312.54	311.95	316.51
308.51	305.73	308.59	307.56	310.09	308.25	305.71	309.42	306.46	310.86	310.19	306.97	307.28	305.52	307.81	308.21	307.58	307.97	309.68	311.8	304.38	311.1	306.9	305.97	308.7	308.11	310.25	305.61	306.79	309.17	305.85	308.61	309.27	304.9	312.31	310.73	307.35	309.93	306.45	310.17	311.98	307.31	309.25	308.71	304.88	308.82	307.58	306.63	307.64	306.59
323.94	322.44	324.59	322.49	323.86	324.41	326.13	327.23	326.71	325.51	323.42	322.76	322.83	321.3	325.96	325.38	325.66	323.7	321.76	323.01	324	320.56	322.36	324.08	324.79	326.68	326.17	321.62	322.18	324.21	323.86	325.63	322.7	322.68	325.54	325.88	323.75	323.09	322.06	328.25	323.93	327.57	322.69	325.87	324.09	319.38	327.48	323.69	322.26	329.04
316.26	315.43	318.16	319.52	314.8	315.73	316.33	316.8	318.24	317.09	315.41	318.12	318.89	319.74	318.9	312.91	318.22	318.23	315.93	318.96	317.25	316.37	316.64	317.69	318.88	314.9	318.08	319.88	314.52	314.56	316.12	313.91	317.27	316.5	318.56	317.96	314.5	314.75	315.48	320.31	315.63	318.9	313.66	316.62	313.57	316.56	315.99	314.73	316.99	318.44
306.89	302.74	303.38	305.3	307.06	307.35	304.59	304.27	308.97	302.09	304.16	305.21	304.62	301.29	305.91	307.44	307.48	303.39	308.97	305.11	305.73	308.97	303.79	305.02	302.8	308.37	308.07	304.53	302.7	309.05	307.91	304.88	306.18	305.46	305.54	304.5	303.24	307.46	304.59	305.25	302.37	307.01	306.84	304.76	306.03	311.06	305.9	307.84	306.84	306.65
327.96	329.21	328.27	326.38	328.21	328.53	328.79	325.92	328.81	327.01	328.44	331.86	330.64	325.74	326.87	327.21	326.74	332.51	328.6	328.45	329.92	326.66	331.71	325.33	329.51	328.51	325.73	326.64	330	327.66	329.79	330.68	327.38	328.01	326.8	328.08	328.33	329.54	327.14	327.6	329.15	327.77	326.7	331.57	329.51	330.34	327.49	330.23	326.13	328.07
295.77	297.89	296.38	296.98	300.82	297.71	297.17	298.42	294.99	298.63	296.83	293.7	295.6	298.05	294.69	296.97	298.01	295.22	295.9	297.13	298.71	298.56	297.6	301.07	297.66	295.72	297.03	295.88	296.87	296.67	296.05	295.06	297.72	297.14	299.07	297.45	293.95	297.57	297.25	298.6	298.26	295.09	296.1	295.74	292.63	295.46	296.26	298.2	298.93	294.02
298.68	299.09	299.03	302.82	303.76	297.25	298.29	302.25	303.01	300.32	301.3	300.2	301.55	298.29	302.67	301.91	299.22	300.35	300.97	300.7	301.62	298.22	301.05	303.38	300.49	298.13	304.63	298.47	302.87	303.12	297.17	301.05	301.05	301.83	300.85	300.44	297.5	301.09	302.49	300.12	300.75	301.8	301.46	299.55	303.12	302.9	300.62	300.43	303.47	301.92
294.39	298.99	293.1	296.53	290.49	294.98	293.69	295.33	295.65	293.07	298.31	288.87	296.39	295.11	293.16	292.34	291.86	295.73	293.77	294.75	294.05	295.16	291.94	292.06	292.28	292.12	292.06	295.99	295.65	294.48	295.41	293.05	293.44	289.95	294.02	294.83	298.58	294.15	293.74	297.75	293.4	290.85	297.15	294.96	298.89	294.42	292.84	291.4	293.95	291.74
291.45	294.83	292.1	293.92	292.17	296.37	297.26	292.89	293.13	293.66	292.55	297.35	293.62	292.47	293.89	292.8	291.94	291.64	293.82	295.66	293.29	292.61	289.47	294.87	297.27	295.97	291.01	295.31	296.62	295.18	298.44	291.67	295.32	291.4	296.99	293.2	296.91	290.93	294.34	293.75	295.19	295.29	295.21	294.77	298.02	291.77	293.12	288.92	295.12	293.85
292.95	292.98	294.86	294.6	293.77	295.12	297.92	292.96	295.01	295.39	295.31	293.65	294.34	293	297.48	296.17	297.05	296.57	293.54	293.59	296.22	297.58	297.26	298.63	295.21	294.43	296.78	292.37	295.66	296.34	295.61	292.47	295.32	294.73	296.64	291.72	295.27	291.51	293.59	293.26	294.86	298.29	296.43	297.14	295.99	296.93	297.38	297.94	298.67	294.12
318.87	317.05	318.75	318.01	318	320.05	315.48	320.44	319.43	317.66	320.33	322.46	318.72	319.68	319.59	317.75	321.01	317.26	315.96	317.07	317.55	316.04	320.04	318.23	319.87	318.64	316.52	316.51	318.96	316.11	320.34	318.36	318.36	318.15	319.71	320.27	316.66	317.29	319.76	319.53	319.43	318.61	321.04	318.44	318.02	320.37	313.7	316.87	318.2	322.91
314.58	314.78	314.51	316.57	315.15	314.99	314.3	316.07	315.37	318.84	316.84	314.24	310.64	316.38	316.18	316.47	315.9	315.5	314.04	317.07	314.62	312.52	316.65	314.48	314.64	315.96	315.95	316.14	312.84	315.28	315.77	313.74	317.13	315.01	314.52	315.47	315.87	317.21	313.54	313.56	318.7	315.53	318.01	317.29	313.83	314.47	313.62	318.37	313.37	315.49
320.49	316.4	314.31	317.01	316.38	315.31	316.03	319.22	320.12	318.74	318.36	316.54	315.97	320.03	317.14	318.88	314.61	315.24	318.52	316.43	315.88	319.12	317.47	313.89	318.96	319.41	315.84	321.18	317.57	317.41	318.71	317.52	314.69	318.32	317.81	311.7	317.71	318.3	321.4	316.32	316.34	314.66	315.41	318.69	319.9	314.64	314.07	318.83	315.48	316.21
318.35	316.94	320.35	321.56	315.42	317.71	314.45	317.5	317.95	317.96	319	318.57	320.91	317.4	319.71	314.03	313.47	314.68	317.7	317.98	317.45	317.93	315.12	319.6	320.71	316.72	319.58	317.81	319.62	316.22	314.12	314.68	316.25	317.59	315.64	319.69	317.94	319.63	319.53	318.36	317.99	317.88	319.24	315.85	319.33	315.48	313.99	317.01	315.56	319.17
297.94	296.28	302.02	302.84	299.38	299.15	299.12	300.42	299.44	297.01	299.21	299.7	296.86	302.73	301.27	300.88	294.49	300.32	298.19	297.68	298.66	299.43	296.3	299.55	297.91	300.31	296.12	298.61	297.04	301.16	298.15	301.55	300.52	300.23	301.36	298.58	300.64	299.95	300	299.42	297.57	300.99	299.22	301.12	298.92	304.02	301.17	299.67	299.53	297.91
305.88	306.01	302.53	306.33	305.04	304.21	305.31	305.04	306.15	303.89	307.61	305.34	302.44	306.83	305.13	302.53	299.82	302.17	305.88	303.74	303.75	302.18	308.07	305.27	304.97	302.1	302.93	307.11	305.94	305.65	305.15	304.57	307.55	303.37	301.51	305.3	303.44	304.07	304.9	304.47	302.79	304.49	306	302.56	304.79	303.8	305.56	302.41	305.22	302.99
290.31	295.96	298.05	296.56	292.92	294.73	298.38	297.55	293.84	298.06	294.79	292.98	293.35	294.69	296.45	295.61	296.52	297.14	293.34	294.9	296.33	294.04	294.86	294.92	296.14	293.51	296.07	296.74	293.12	292.97	296.64	293.83	295.51	296.77	291.49	297.81	294.43	295.32	298.52	295.04	293.96	296.27	297.04	294.79	293.64	293.86	291.87	292.1	294.05	295.52
299.28	300.84	301.28	299.87	299.12	302.31	298.95	301.16	299	301.36	296.63	299.44	299.89	301.31	301.72	299.3	302.22	299.65	297.84	301.46	300.12	298.48	298.75	299.53	298	297.87	297.06	299.9	300.36	298.73	300.25	301.12	298.02	302.85	301.81	299.89	301.57	299.22	298.73	297.19	298.78	296.84	297.83	297.62	296.93	301.23	299.82	296.46	305.64	301.68
327.64	327.59	325.23	330.87	327.75	329.89	328.34	329.54	331.14	325.72	331.51	326.45	324.43	329.12	327.26	324.09	327.48	326.52	328.93	330.17	328.96	327.38	323.56	329.54	326.23	325.54	327.6	329.41	328.69	331.16	327.75	330.23	326.58	329.33	330.12	323.59	326.95	328.72	327.47	325.81	329.54	325.43	326.81	327.81	328.96	327.13	325.85	328.57	325.24	327.47
302.24	302.94	301.03	300.55	301.88	304.43	299.79	302.46	302.36	300.46	302.41	296.38	301.3	301.5	301.65	301.06	300.29	301.96	304.19	306.73	301.63	305.96	300.53	302.13	303.13	303.15	303.85	306.62	298.72	301.9	298.09	301.05	304.48	302.19	303.37	300.02	304.24	305.63	301.54	303.96	297.47	304.83	304.21	301.15	307.21	301.77	297.82	301.38	301.25	303.87
314.9	314.36	314.29	313.34	318.92	317.43	313.81	320.13	318.02	315.44	316.14	316.89	314.76	316.3	319.33	316.18	317.01	318.09	316.66	321.67	318.13	314.43	314.2	316.49	319.95	317.2	317.59	317.77	319.07	317.63	317	317.34	317.39	315.75	319.34	315.91	317.34	318.63	314.29	316.15	315.39	317.94	316.15	315.37	319.86	315.88	314.71	315.65	317.17	316.07
309.95	310.57	309.4	308.48	306.18	305.37	308.05	307.25	308.4	307.28	309.92	306.71	307.68	304.03	308.78	304.75	306.55	307.66	305	304.65	306.88	306.48	307.86	304.13	305.81	310.17	302.17	308.08	310.61	307.87	305.79	311.02	305.05	312.14	307.49	306.53	306.14	306.84	308.44	308.82	311.7	305.62	307.93	307.5	305.19	308.16	305.81	303.88	306.8	307.64
305.32	302.45	306.91	302.75	300.74	304.47	301.56	305.61	301.35	304.64	304.14	306.68	299.74	299.18	304.95	304.58	301.82	305.1	305.01	302.91	303.6	300.22	301.16	303.53	300.51	303.66	306.53	303.86	301.17	304.26	306.46	306.1	305.44	304.04	302.21	304.86	305.01	305.76	304.26	306.2	301.28	303.72	301.92	300.35	307.63	303.23	303.46	305.8	301.67	306.5
314.23	311.07	315.04	311.78	313	315.58	315.78	317.67	312.1	309.85	312.2	310.97	311.22	311.47	317.02	312.83	313.48	314.74	310.62	310.44	316.32	311.92	313.61	312.4	315.21	317.64	311.34	313.33	314.91	313.41	311.14	309.64	313.4	313.88	311.44	312.26	311	311.19	312.91	318.15	312.08	312.28	316.2	311.85	310.07	311.99	312.33	312.37	311.2	309.74
304.65	308.36	309.79	303.71	306.66	306.1	309.85	310.06	306.37	308.87	308.53	309.87	307.22	306.82	308.21	311.62	309.54	310.47	305.54	309.81	306.92	311.23	306.96	306.24	311.35	309.6	307.4	311.48	309.64	307.93	306.81	308.73	307.25	310.38	307.65	308.19	307.43	307.77	308.71	311.79	308.13	309.74	309.59	309.48	307.28	307.94	308.5	311.97	309.13	311.24
312.95	310.22	313.2	311.9	312.07	315.15	316.01	312.25	315.2	314.83	315.4	310.5	314.8	313.91	317.27	313.98	310.33	312.6	312.65	313.56	311.96	315.01	313.47	312.06	311.03	309.01	313.39	312.82	310.77	308.28	310.7	314.26	309.64	312.56	310.27	311.08	309.82	313.87	313.11	314.57	315.71	314.32	312.34	313.44	311.5	316.28	314.46	313.95	316.71	312.58
325.39	327.07	326.56	330.72	327.66	325.93	328.39	328.71	324.66	328.9	328.56	324.46	325.87	327.54	324.72	325.11	328.15	327.52	327.74	324.95	325.99	324.06	327.8	324.29	329.42	325.21	328.35	326.61	328.02	327.51	327.29	323.87	325.9	326.44	329.31	329.6	327.89	324.11	326.06	329.49	329.98	327.41	329.44	327.99	326.16	325.85	325.75	326.67	326.5	325.1
326.67	330.26	325.3	326.13	328.81	322.91	327.38	327.04	325.34	325.17	327.76	326.48	326.89	328.12	329.47	331.18	326.71	326.47	326.69	328.3	322.02	326.83	326.52	325.2	325.84	327.02	327.36	323.97	328.59	328.85	331.08	331.1	329.51	326.59	325.8	327.68	324.41	324.64	326.73	325.37	330.92	324.89	328.08	326.45	326.34	327.36	328.02	325.88	328.95	327.93
311.8	313.08	316.68	314.22	318.21	314.72	317.21	315.71	313.62	317.1	315.6	317.2	316.23	318.67	318	314.83	318.2	313.82	316.89	316.49	316.47	316.84	312.4	315.61	313.17	316.56	314.66	316.72	313.18	315.67	315.35	315.97	316.62	314.4	316.3	313.11	319.19	315.03	314.61	316.35	315.36	313.96	314.47	317.65	316.45	316.21	314.38	320.86	315.75	314.24
307.13	309.29	311.79	309.32	307.31	311.38	315.49	309.18	310.21	311.12	311.16	312.81	313.78	311.55	311.68	308.37	311.03	307.77	308.09	310.01	312.58	312.42	309.83	311.39	311.94	309.94	309.55	312.57	311.88	310.61	311.6	310.98	310.1	312.22	309.8	307.6	310.74	307.72	309.76	306.16	312.04	310.87	311.91	313.17	310.4	309.14	310.04	311.97	311.62	311.2
314.47	313.32	310.98	314.6	313.58	309.44	315.93	313.78	312.83	316.4	314.89	313.92	311.26	313.24	312.88	311.82	312.46	310.53	313.43	312.92	313.04	311.77	312.38	312.55	311.72	309.5	313.05	315.65	315.76	315.53	317.81	310.6	311.46	314.48	312.31	314.06	313.2	315.48	315.22	314.22	311.32	309.69	314.3	314.65	315.97	313.62	311.37	317.07	315.15	315.39
311.46	313.29	311.74	309.15	310.74	314.51	312.1	313.43	311.41	312.18	313.13	308.66	312.84	311.37	313.87	313.06	311.71	313.5	316.38	316.01	311.43	312.06	312.43	310.85	312.75	308.13	314.88	312.78	312.75	316.48	309.2	313.29	314.34	310.59	311.15	312.75	312.53	313.12	317.59	314.22	310.25	310.61	316.37	315.28	311.9	315.42	311.07	313.56	313.6	312.63
332.17	329.3	330.78	327.05	327.43	331.2	328.02	328.96	329.51	326.44	332.02	325.27	329.05	330.36	331.45	332.38	327.86	328.16	327.77	329.39	329.77	328.51	326.96	329.33	327.89	330.02	326.48	328.34	327.86	329.35	330.26	325.65	329.86	330.75	329.85	323.59	332.66	329.86	327.01	327.89	331.3	329.6	329.83	332.38	329.68	329.09	329.05	326.86	330.18	327.9
317.13	317.54	311.09	312.64	316.2	313.28	316.68	316.32	317.75	316.06	318.21	316	314.37	310.53	314.78	313.65	319.04	315.43	315.85	314.38	312.35	314.56	311.01	311.59	315.22	316.12	314.02	313.85	315.46	316.99	315.43	314.93	314.61	311.18	314.94	316.06	314.35	313.07	314.1	310.56	314.96	313.32	314.75	317.85	313.85	317.64	313.68	319.4	315.48	314.37
311.65	318.15	315.58	314.76	317.9	315.06	312.95	318.05	312.6	314.61	316.57	314.2	315.99	313.47	316.61	316.38	318.05	315.25	320.08	312.68	316.1	313.41	319.02	316.08	314.28	318.81	316.77	316.9	316.27	315.76	317.19	314.58	318.24	318.51	314.64	317.19	314.24	314.71	318.99	315.42	315.82	319.6	315.04	317.12	315.09	316.77	314.84	314.38	317.33	317.53
316.16	311.82	310.61	315.02	310.49	314.9	314.18	310.32	311.93	313.98	312.22	311.12	311.79	313.58	314.23	312.59	310.3	312.54	312.58	310.24	313.6	311.57	312.72	310.86	313.51	310.01	312.73	310.49	318.38	314.58	314.33	311.6	312.97	314.72	312.1	309.67	313.65	312.36	307.84	316.04	313.19	312.2	311.24	312.18	312.46	305.79	306.54	312.27	307.44	312.62
301.59	306.16	305.65	307.22	305.24	304.65	307.66	303.95	300.16	306.96	304.44	308.07	306.98	303.87	303.83	303.9	300.52	301.84	303.87	306.9	304.18	304.03	306.12	301.42	304.61	306.29	303.58	303.62	302.53	302.4	304.38	302.89	302.39	301.82	301.23	301.73	303.22	303.93	305.95	304.91	304	302.61	302.65	304.38	304.4	300.02	302.58	305.92	303.43	301.51
293.64	292.02	294.86	295.69	296.24	294.21	294.9	297.18	295.3	296.82	294.41	295.11	301.11	297.67	295.11	295.44	292.42	294.9	296.01	292.14	297.4	295.14	297.42	293.79	295.3	294.36	292.47	296.27	295.71	292.82	294.07	294.19	293.16	293.3	295.36	298.04	295.34	298.78	293.59	293.36	294.35	294.74	296.92	294.25	291.19	300.29	294.94	295.06	291.68	295.76
306.81	309.22	307.87	308.58	306.49	309.83	307.43	308.28	308.04	309.57	306.68	302.76	307.2	308.24	304.72	308.97	307.11	306.6	307.09	306.91	307.26	306.7	307.94	304.04	306.18	307.88	306.84	305.63	309.51	307.69	307.36	305.02	309.55	309.33	307.91	309.43	306.65	308.59	306.54	306.69	306.86	305.17	306.8	307.26	304.01	302.85	308.01	307.63	304.05	309.96
299.53	297.36	295.31	296.66	294.27	294.39	295.4	297.63	297.75	294.65	298.96	295.06	295.72	294.16	295.19	294.14	295.05	295.02	299.79	298.15	297.96	297.23	295.25	292.85	294.81	297.61	298.27	296.15	295.96	297.85	295.47	295.82	296.38	297.48	295.92	297.23	294.18	299.98	293.14	297.28	298.24	296.32	294.13	295.6	297.47	298.57	295.63	296.3	296.7	298.08
315.79	317.04	316.44	320.2	318.73	318.45	318.73	319.07	317.65	317.26	318.26	315.6	322.91	322.38	317.56	317.81	315.64	319.61	317.21	314.81	315.87	317.23	320.05	321.05	318.51	319.42	321.78	315.17	315.06	319.29	317.5	320.6	318.34	318.8	317.48	319.99	316.7	318.77	316.37	319.34	319.84	317.73	315.54	320.93	320.4	318.73	318.57	316.3	319.68	319.99
293.27	296.36	293.38	293.4	294.37	291.56	291.58	295.58	296.13	292.68	295.43	295.72	293.36	295.44	296.97	299.02	298.32	295.37	293.47	291.94	294.49	295.82	292.91	292.54	296.15	295.93	296.64	294.63	295.02	293.3	298.31	291.81	294.14	295.65	297.26	295.66	296.42	295.22	294	295.1	292.86	293.44	297.68	297.97	291.71	292.4	293.46	293.26	294.43	300.56
302.46	301.08	300.56	299.12	303.53	308.07	303.09	303.25	306.83	304.65	305.1	300.48	302.84	302.22	302.54	303.54	300.05	308.01	300.59	303.1	304.09	304.13	308.43	303.11	307.54	301.79	302.46	300.28	306.47	303.72	304.7	302.16	304	305.3	303.58	304.68	305.11	304.77	304.09	303.4	302.99	303.19	302.78	305.18	302.51	302.53	303.76	306.33	304.93	303.56
310.5	307.33	307.69	309.7	311.46	311.35	307.97	312.61	307.01	312.48	313	310.42	308.96	311.53	310.98	306.36	309.47	309.46	310.1	311.18	312.29	310.81	309.87	309.44	308.29	306.98	309.31	310.56	312.74	308.67	308.71	312.96	314.09	311.28	308.45	305.59	310.32	306.99	309.03	310.61	307.91	307.36	308.3	310.28	309.07	305.79	308.47	307.83	308.36	310.01
314.43	314.62	313.43	313.61	308.88	314.67	312.27	315.99	313.4	316.51	316.95	314.56	316.71	314.18	314.6	316.27	314.63	314.51	315.5	314.28	311.43	314.04	317.36	315.85	315.7	313.81	313.57	315.17	313.5	314.62	314.7	314.82	313.49	310.35	312.78	315.23	311.56	314.98	316.01	315.9	315.17	315.39	312.18	314.51	314.61	314.01	315.06	309.59	313.14	312.77
300.72	301.7	303.82	302.32	304.91	300.52	302.94	302.41	305.51	303.27	300.67	301.17	302.91	303.17	300.96	302.84	304.74	301.53	300.33	304.21	302.79	302.35	302.86	305.05	303.01	303.67	300.87	302.06	301.33	301.33	308.17	302.38	303.5	303.73	304.73	301.28	300.97	302.07	304.12	299.54	301.19	304.07	306.34	302.9	301.75	303.59	304.23	304.51	304.63	304.28
298.96	303.26	303.2	302.55	303.42	302.55	305.42	300.54	303.04	304.49	301.4	299.75	303.3	302.63	303.43	303.82	303.34	301.34	303.54	302.79	303.47	304.41	301.89	301.48	302.07	303.32	299.44	304.36	301.1	302.65	305.46	300.25	302.63	303.08	306.2	304.66	301.92	301.74	303.87	303.53	306.45	302.12	304.02	304.96	302.15	304.85	309.17	302.54	303.98	308.34
310.34	311.04	310.17	308.3	312.47	309.94	310.85	311.67	314.83	309.01	308.04	309.75	309.82	309.17	311.01	309.2	312.17	308.58	305.97	309.54	310.67	310.41	310.02	310.31	309.88	310.5	310.76	310.94	310.35	312.37	310.51	311.53	306.69	308.83	312.78	309.86	306.59	308.69	313.46	308.61	312.55	308.01	311.3	308.06	312.45	311.76	310.86	309.43	308.01	311.91
309.24	310.84	310.12	311.88	309.78	312.39	309.24	310.23	312.16	308.31	308.6	307.17	306.5	310.67	310.98	309.12	314.58	309.79	309.95	312.06	314.04	311	308.52	307.74	311.87	309.55	311.54	311.48	314.13	310.86	310.79	308.1	313.93	310.77	311.21	308.87	311.04	309.23	312.99	310.06	310.67	312.41	310.74	309.05	307.77	310.31	313.86	312.21	306.96	307.05
316.12	317.75	316.26	318.46	317.96	316.68	316.2	316.2	316.26	315.03	314.04	313.95	317.74	316.93	316.09	319.97	317.63	314.54	319.53	318.28	314.75	314.13	312.29	315.33	313.23	318.37	315.88	319.33	314.07	315.55	315.31	316.17	314.79	317.79	316.9	316.59	313.52	314.68	317.06	315.2	316.98	313.09	318.66	316.14	314.31	319.33	315.9	320.07	313.72	315.12
316.19	317.56	316.36	317.7	315.57	318.5	319.72	315.4	320.9	316.31	320.73	320	318.54	313.22	319.03	317.54	314.75	320.92	317.05	321.75	317.53	317.17	319.26	315.9	316.74	321.42	319.4	316.93	319.79	318.56	319.45	316.74	317.36	321.29	319.32	316.42	317.99	316.92	320.59	319.45	316.14	318.47	321.52	318.19	318.99	315.88	317.87	319.35	318.3	316.85
294.97	293.86	293.02	294.04	294.14	294.73	295.8	295.3	295.23	290.03	294.53	290.96	296.01	297.68	291.27	293.43	293.12	292.72	299.08	291.3	294.92	292.89	296.11	294.22	293.18	293.08	293.68	293.29	295.12	296.19	296.22	293.41	295.1	294.69	295.35	292.96	293.63	298.99	293.68	289.42	295.33	294.96	294.36	295.27	296.16	294.58	293.76	292.55	293.33	291.17
302.7	305	301.32	304.35	301.23	304.57	302.22	304.01	305.43	305.42	305.26	302.78	304.73	301.35	304.03	303.1	303.08	301.54	304.29	303.15	304.39	304.29	301.45	305.41	304.07	301.81	302.17	306.02	304.01	306.53	305.13	307.09	304.14	301.96	305.39	306.67	307.51	302.88	303.83	303.68	301.82	307.81	306.29	301.64	304.09	305.75	304.73	298.48	305.34	304.69
313.77	309.75	314.17	313.22	309.84	310.3	312.06	311.03	316.04	313.35	312.46	312.86	311.67	311.58	315.01	314.6	312.74	310.75	312.13	312.45	313.77	310.73	309.86	314.84	311.53	312.84	311.86	314.56	313.83	313.66	310.4	311.41	311.24	308.9	309.52	314.7	314.46	311.01	315.29	311.8	311.14	317.41	313.86	314.54	312.15	312.98	311.15	312.52	313.36	309.02
301.3	303.39	301.17	299.89	302.13	297.72	300.7	299.7	300.39	300.56	302.26	298.32	297.22	300.78	303.86	301.97	301.04	303.84	299.53	300.45	302.93	302.63	298.35	298.51	301.47	298.81	297.98	301.25	299.44	300.68	296.97	300.45	301.46	298.58	299.27	300.32	300.45	304.83	299.5	304	301.73	302.53	299.56	297.21	299.44	298.56	299.73	301.16	299.22	301.36
313.82	315.25	311.07	314.6	313.31	312.82	312.94	313.37	311.95	311.04	310.03	310.36	316.69	310.55	309.47	313.13	314.8	310.98	312.45	313.02	313.41	311.93	311.64	310.79	314.84	311.7	313.88	315.14	313.21	312.71	311.91	313.28	307.78	312.34	313.87	314.46	312.66	311.21	313.41	316.37	315.46	311.65	309.08	315.18	311.93	309.14	311.48	311.67	313.8	313.43
304.25	304.53	300.61	302.7	301.37	303.04	303.42	303.57	304.91	302.35	304.24	304.99	300.56	305.82	306.23	301.76	302.88	303.75	301.72	302.28	304.89	304.15	302.37	310.02	303.53	301.61	302.22	305.97	305.03	304.19	305.42	304.2	302.87	302.79	307.38	303.9	303.73	300.99	304.96	301.42	303.1	304.26	301.39	304.16	302.48	304.46	304.68	303.79	303.84	301.34
302.75	298.71	303.6	304.6	306.04	305.83	305.3	303.13	305.02	304.46	301.8	302.37	300.54	300	307.27	304.66	298.38	301.15	305.32	306.87	303.11	305.49	306.61	301.67	304.55	302.72	303.23	299.37	303.29	303.83	305.12	301.75	305.35	304.98	300.7	299.53	301.44	302.15	303.93	302.54	302.48	302.72	305.95	305.94	298.78	304.62	304.92	302.47	301.23	307.23
322.07	318.92	320.02	316.62	317.99	315.57	321.03	316.03	318.4	317.58	315.03	316.81	321.6	316.61	318.44	319.21	317.58	319.13	324.92	317.73	317.04	318.63	318.35	319.09	320.46	319.05	318.85	320.44	317.79	313.81	318.24	318.19	317.78	317.04	318.39	317.48	317.23	315.35	317.3	316.7	318.78	319.19	320.74	315.14	314.05	322.41	316.7	320.78	321.93	317.22
316.58	318.29	313.97	316.69	313.06	313.81	316.88	314.97	313.44	311.68	314.46	316.25	310.55	316.67	312.77	317.42	314.31	312.77	312.9	316.42	312.97	316.1	311.38	316.32	315.99	316.87	317.46	315.27	315.04	313.57	311.72	314.61	315.02	314.93	311.92	320.45	314.39	312.99	318.88	313.13	315.5	314.74	315.86	316.27	317.45	311.59	314.27	315.78	317.13	312.51
294.88	295.93	294.9	294.29	293.73	297.32	295.76	293.52	291.27	297.55	296.55	293.47	293.53	295.04	292.84	292.56	295.1	294.54	293.35	294.86	292.47	292.64	295.28	296.7	292.76	291.16	296.53	292.99	295.15	293.49	296.65	293.89	296	291.63	293.21	295.78	296.44	293.38	297.77	297.34	298.69	293.23	294.53	296.65	294.03	295.89	288.72	294.65	295.28	297.75
294.65	296.54	296.68	298.18	297.46	295.77	296.98	298.24	297.44	297.11	296.03	292.12	294.98	296.94	297.11	295.25	294.18	291.81	296.76	295.9	296.13	296.63	294.33	298.01	294.77	294.68	297.02	296.86	292.77	297.46	295.71	298.48	295.21	294.41	297.38	294.49	296.85	296.87	293.08	296.62	292.07	298.03	297.75	294.98	294.06	296.85	295.33	296.99	296.5	297.83
304.19	302.19	299.74	299.02	302.97	301.44	298.69	303	300.77	301.17	304.27	296.67	300.8	301.54	302.44	304.21	303.83	298.56	300.6	299.06	302.67	301.49	300.42	297.98	298.15	300.02	301	299.75	301.97	301.53	301.66	304.61	302.28	300.67	300.35	299.95	304.98	301.93	302.58	298.37	303.38	302.24	301.8	301.01	296.78	301.85	302.34	301.35	299.92	304.54
297.31	294.11	293.34	296.24	294.31	298.18	298.5	297.42	298.42	295.29	299.53	297.65	294.54	295.37	300.29	296.45	295.68	298.16	297.21	293.84	295.53	297.59	297.46	296.88	297.48	299.84	301.18	296.94	296.94	298.57	296.69	292.56	297.07	295.68	297.38	296.76	296.25	295.39	299.82	297.25	294.7	296.88	299.22	297.85	296.65	299.65	292.11	301.28	297.83	298.44
297.34	301.74	299.32	299.52	304.29	300.01	300.9	300.21	301.92	303.49	298.27	304.47	300.61	300.48	304.6	300.26	301.65	303.4	303.19	300.96	301.4	302.75	302.54	297.29	301.46	297.85	300.69	300.84	299.59	299.96	305.16	301.07	299.81	303.15	302.77	297.22	300.9	301.86	300.42	301.12	301.89	302.78	298.99	297.99	302.63	301.31	301.87	301.58	296.22	299.28
296.97	297.18	297.41	297.54	293.62	294.93	292.31	294.51	294.29	294.78	294.94	293.99	297.75	296.29	294.43	295.08	292.16	292.74	292.07	293.7	295.07	292.32	292.99	295.66	293.53	300.87	297.88	295.45	292.7	296.12	294.97	298.83	295.76	295.87	294.74	295.89	292.06	296.72	295.39	294.66	295.76	296.35	292.55	293.61	294.89	295.01	294.52	295.53	295.59	293.67
330.72	326.31	329.53	328.23	327.38	329.7	329.76	326.02	328.73	330.33	329.34	331.96	326.34	328.93	329.96	329.09	329.07	332.16	331.09	328.69	330.59	329.91	327.98	327.19	330.9	330.94	327.12	328.91	327.58	332.16	329.11	326.84	329.4	331.58	327.62	327.23	329.23	326.7	326.18	328.98	327.58	327.37	328.95	331.1	328.56	327.27	331.99	329.25	331.73	331.57
317.6	317.24	318.25	321.34	320.29	315.28	317.88	319.71	319.09	315.33	319.47	315.21	318.23	315.65	314.44	317.48	316.52	316.94	316.31	317.03	317.96	316.85	315.55	319.57	317.35	320.2	319.55	315.37	317.74	320.83	319.37	320.15	317.39	314.82	318.79	322.43	318.97	313.19	315.87	315.51	313.6	316.91	316.99	317.19	318.8	316.63	318.72	315.18	321.83	313.53
298.43	302.61	297.46	296.65	297.72	298.03	299.02	299.69	298.33	301.25	301.13	299.63	299.07	298.31	302.83	304.06	301.04	299.36	298.18	301.33	298.8	300.77	302.64	301.68	299.07	299.96	299.13	298.75	300.82	296.19	297.93	300.95	300.91	297.46	301.17	300.45	300.45	299.97	300	299.99	301.74	298.29	299.78	295.1	300.3	299.35	298.74	298.15	301.28	300.47
290.3	297.02	291.81	297.02	296.39	293.72	293.12	297.15	292.24	295.51	295.55	294.85	295.44	294.91	293.04	298.73	293.5	295.57	295.29	296.01	296.1	296.22	295.32	292.31	292.82	292.32	292.1	297.44	295.17	296.44	295.83	296.7	295.39	294.92	292.68	299.46	292.08	296.23	296.95	292.06	295.45	297.32	294.19	293.47	295.47	293.91	293.88	294.16	294.47	298.42
293.28	300.7	298.87	296.15	296.79	296.24	297.01	300.02	298.02	295.63	294.45	298.39	297.51	294.71	294.9	296.45	294.22	297.97	294.12	296	299.33	299.33	294.87	297.98	296.98	298.47	294.27	296.65	295.79	299.03	298.09	298.44	294.77	295.97	297.6	294.49	295.93	299.2	294.21	297.01	296.05	298.95	295.03	298.98	300.91	296.78	297.9	294.04	296.87	298.26
306.19	303.07	300.53	304.89	304.14	302.38	300.81	303.76	307.2	308.83	305.02	304.41	309.38	303.99	302.49	302.74	305.16	299.89	303	302.7	305.99	301.81	305.66	302.64	302.86	303.68	303.98	304.95	302.48	304.3	303.59	304.83	301.79	305.85	303.35	305.32	302.61	299.75	301.45	304.92	304	302.61	302.57	304.07	306.06	303.39	302.64	303.11	304.5	302.75
310.33	316.27	311.34	313.32	314.92	310.05	313.1	308.45	314.33	313.46	313.67	313.57	316.34	314.43	313.07	315.04	314.46	313.12	311.42	310.46	309.23	313.92	312.13	312.3	311.42	313.21	314.81	312.4	313.06	313.38	312.97	313.03	308.26	313.44	314.35	310.87	311.5	309.86	311.04	310.19	312.32	314.9	309.6	313.87	309.29	309.86	314.05	314.79	316.79	315.76
311.86	314.38	315.06	313.58	313.43	312.12	315.74	318.27	319.07	313.39	315.2	316.4	316.32	310.15	315.43	314.9	312.59	312.15	317.54	309.43	317.85	313.03	314.73	315.48	312.17	316.23	314.77	310.41	314.86	314.08	309.9	314.96	313.88	315.41	314.36	313.66	314.18	314.71	313.02	312.53	317.79	313.16	310.99	312.86	312.44	312.99	313.06	313.47	315.18	312.58
316.65	318.26	315.3	320.28	319.95	312.77	316.85	318.5	318.6	317.18	319.46	312.59	316.18	318.7	315.28	319.09	322.03	318.09	314.42	318.88	318.1	318.62	318.7	318.63	317.87	318.49	319.21	317.42	317.49	319.51	318.1	315.18	316.68	317.55	315.87	318.41	318.8	317.93	317.16	318.1	319.4	318.85	314.85	318.41	320.49	318.15	318.44	317.41	316.58	319.97
298.15	293.57	300.46	296.38	295.4	298.31	297.35	296.62	300.86	294.02	297.01	299.36	291.16	295.93	298.37	298.55	297.19	299.57	298.09	297.7	299.37	296.06	298.81	297	298.25	294.77	295.98	299.63	296.37	296.73	298.12	295.2	295.18	293.81	298.28	299.43	296.75	298.02	298.61	301.04	298.44	294.63	299.59	293.88	297.8	297.97	295.94	293.89	297.13	296.54
317.2	316.52	318.41	318.64	315.96	321.87	316.64	320.31	318.37	315.72	320.3	318.31	321.07	319.85	320.25	320.95	318.03	324.14	315.39	317.39	315.5	316.89	317.21	317.56	315.29	317.15	317.36	317.98	315.49	314.97	317.83	318.14	318.57	314.9	318.03	317.59	314.57	317.73	319.61	316.23	318.38	321.21	314.11	316.23	316.58	315.83	319.62	320.67	315.74	319.22
304.15	307.1	308.17	305.47	305.31	305.57	308.66	307.71	305.26	303.6	305.76	303.89	309.33	306.03	306.65	304.54	309.62	308.51	308.18	305.05	305.32	305.3	302.98	308.62	307.89	307.15	305.63	306.12	306.59	306.02	305.93	305.23	305.81	309.05	306.98	306.72	308.28	308.04	302.85	303.74	304.81	307.45	306.58	310.12	304.54	308.33	305.4	306	308.04	305.29
297.49	300.21	296.93	300.37	298.28	300.81	295.73	299.08	304.38	298.27	297.4	298.3	302.24	301.28	299.14	297.46	304.57	299.99	303.59	301.27	299.36	303.75	300.71	301.56	299.88	302.54	299.96	301.45	302.04	300.72	299.35	300.81	301.29	304.44	297.9	300.28	299.09	299.37	298.82	304.06	302.65	301.03	301.09	300.08	300.19	298.65	299.85	297.51	299.35	300.22
324.99	328.52	325.78	327.23	324.36	329.11	327.5	329.23	329.02	329.86	322.47	326.75	330.03	328.1	330.16	324.93	326.01	328.32	328.11	329.14	328.22	327.03	328.93	327.35	326.86	326.4	326.57	330.68	328.61	329.45	329.06	328.16	330.53	328.9	329.13	326.01	326.22	327.21	323.68	331.02	327.38	327.6	327.03	329.91	328.01	324.54	326.41	328.13	327.96	326.31
305.94	305.76	304	307.46	299.55	308.66	305.09	304.69	303.62	301.79	306.94	304.52	301.54	301.95	304.6	308.54	304.06	303.26	304.36	307.65	301.64	305.21	305.59	305.88	303.55	302.67	308.66	305.69	305.36	303.44	303.45	305.17	305.1	304.13	301.03	304.67	307.17	302.74	301.93	306.39	306.71	305.66	304.38	301.26	302.74	302.79	305.72	306.79	303.64	307.89
306.88	304.46	303.48	304.83	306.65	304.02	307.8	305.68	304.62	304.46	308.23	307.88	306.75	310.07	304.47	306.1	305.24	306.2	309.38	305.76	303.25	307.36	306.33	306.52	306.41	305.28	306.92	306.26	305.02	305.11	306.89	308.09	307.95	308.62	306.73	303.95	306.41	307.23	304.07	301.41	308.67	306.6	308.76	301.97	306.43	306.91	308.47	304.26	305.91	306.44
304	305.12	305.04	303.35	303.42	303.85	305.89	305.75	308.98	306.11	305.88	303.07	301.24	306.79	303.35	304.14	305.68	304.57	303.71	305.25	302.12	307.19	304.47	304.74	304.96	306.47	305.52	304.11	304.51	301.83	305.74	307.27	301.25	305.51	303.48	304.04	307.22	303.27	306.41	305.2	306.66	305.57	307.9	304.69	306.19	302.33	307.09	303.8	307.09	305.34
306.8	310.69	310.82	302.67	310.39	313.87	307.76	307.72	313	309.16	307.25	311.9	310.39	308.72	311.27	308.04	308.59	310.56	306.6	304.54	312.1	308.14	303.2	312.82	308.78	306.99	310.03	308.1	311.41	310.67	310.15	311.15	309.23	306.58	305.36	309.08	307.55	308.08	309.5	309.02	310.79	307.43	310.12	308.13	307.93	308.03	310.81	304.88	305.72	305.81
302.92	301.24	299	300.73	303.16	301.38	300.91	301.12	299.06	302.94	297.99	299.28	301.46	298.76	303.09	302.87	301.21	301.05	303.74	302.1	301.89	301.1	299.27	299.51	298.71	303.29	302.76	300.93	300.3	304.57	302.29	303.36	302.86	301.42	301.71	300.7	306.13	305.16	299.96	303.56	296.22	300.38	298.88	300.27	299.37	298.71	298.76	296.39	303.12	296.7
309.39	307.59	309.33	305.47	312.61	310.06	312.24	310.24	308.36	309.13	312.56	307.14	308.5	311.99	310.42	311.84	309.96	308.15	307.59	308.74	310.27	308.28	312.56	311.58	312.5	305.65	308.59	309.31	310.23	308.1	309.32	311.78	308.77	307.53	310.48	312.23	310.28	310.16	305.93	310.5	307.96	308.5	310.52	308.81	305.58	308.91	310.66	312.25	311.77	306.96
291.1	297.96	295.32	290.79	293.32	294.19	289.57	292.84	291.85	294.19	290.56	290.24	295.82	291.58	295.27	293.56	294.34	297.38	290.64	293.28	293.55	297.82	293.56	292.42	290.05	293.97	296.41	293.91	294.43	296.75	292.74	292.37	293.29	293.15	294.1	295.25	292.66	293.75	294.15	293.36	293.95	294.52	292.98	292.36	291.75	294.57	293.46	294.37	290.46	290.83
331.58	326.84	326.91	328.04	325.92	328.27	329.13	327.77	327.36	323.79	327.92	329.1	325.51	327.43	329.6	328.22	329.99	326.34	325.2	329.59	330.9	327.22	325.25	327.02	330.18	326.61	329.04	327.77	322.56	327.65	330.18	330	326.74	327.54	327.36	328.03	328.67	329.26	325.53	328.81	329.89	329.27	327.2	331.01	325.71	327.21	328.78	328.35	327.4	326.7
313.34	309.58	307.69	307.2	308.68	309.95	310.78	308.06	312.47	308.35	306.97	309.15	312.41	312.63	313.82	314.23	311.56	310.88	310.72	312.53	312.06	309.16	310.12	309.64	309.74	309.15	308.91	306.7	311.01	311.55	309.03	310.09	314.09	310.76	311.1	310.19	311.92	312.4	311.36	310.59	311.62	311.77	310.77	308.14	308.91	310.66	308.61	310.29	310.35	310.45
316.3	321.12	317.09	318.38	316.8	319.49	319.31	321.14	320.32	318.22	320.43	320.04	316.54	319.31	318.31	320.92	318.29	319.65	317.96	321.67	317.3	320.1	314.75	316.66	318.24	319.09	320.47	318.25	318.09	321.35	320.28	320.46	320.12	321.19	319.58	323.07	318.16	317.92	321.53	319.42	317.94	316.01	318.09	316.8	321.85	320.98	317.25	318.23	318.12	319.34
317.62	316.03	317.54	312.78	318.01	315.21	317.8	317.15	318.07	317.69	317.75	320.72	317.37	315.32	317.36	316.94	318.57	319.25	315.06	317.54	319.9	316.07	317.54	321.03	319.43	320.65	316.01	316.05	320.71	321	321.65	316.03	317.37	314.49	319.72	317.96	318.15	318.8	315.99	319.6	323.29	319.69	320.44	317.91	319.64	319.97	317.03	319.99	317.86	317.11
318.91	321.25	320.35	318.87	320.48	316.79	320.52	319.61	319.57	316.49	318.19	318.69	318.44	317.29	320.71	317.88	319.68	318.13	316.08	317.9	320.44	319.16	314.32	326.51	320.35	317.42	318.92	318.21	314.53	318.97	319.49	314.2	320.02	317.93	317.5	321.58	318.51	318.09	317.55	320.65	316.27	316.77	316.53	316.91	319.53	318.85	318.42	319.62	317.91	320.83
302.09	302.61	302.22	300.17	303.42	303.14	304.19	304.38	303.19	302.78	305.77	302.91	302.36	303.95	307.79	303.07	303.18	302.22	303.15	303.36	304.11	300.92	304.14	303.15	304.94	303.57	302.58	303.9	301.07	301.43	307.18	304.58	304.44	300.64	300.7	302.02	302.12	300.27	305.86	303.1	305.6	302.75	303.81	304.24	301.49	303.98	306.53	302.86	304.22	300.66
314.13	315.43	315.62	314.77	312.02	309.92	317.62	315.11	316.38	314.24	315.47	315.25	314.85	314.94	312.48	312.35	315.37	314.93	313.99	312.1	313.83	314.49	316.88	317.21	315.61	311.52	316.12	315.16	314.53	315.37	310.72	310.3	312.45	315.54	313.03	315.59	313.9	313.87	314.39	314.06	315.08	318.68	315.31	315.64	310.49	311.06	314.86	310.57	315.77	314.59
330.3	328.15	329.54	327.1	328.24	330.25	326.55	327.45	327.26	326.47	328.65	328.35	328.64	327.87	328.27	326.57	328.04	328.76	321.94	325.67	331.44	328.93	325.58	328.53	329.69	329.26	328.94	330.57	330.11	331.92	327.65	326.13	323.61	329.7	327.4	327.14	326.78	324.95	325.39	325.81	325.06	326.05	327.8	327.73	327.43	328.63	327.52	323.7	324.63	333.56
304.6	302.89	299.17	304.49	304.24	304.97	303.28	303.3	300.19	305.12	306.21	303.4	302.43	303.05	303.63	301.03	298.72	303.01	305.93	300.86	303.22	302.75	304.27	302.53	303.19	302.18	299.08	303.04	300.84	300.07	306.22	302.48	303.89	301.15	305.89	302.06	304.15	301.54	303.38	305.8	307.6	302	300.85	301.08	304.6	303.58	302.07	303.5	298.92	303.38
314.73	312.82	319	316.82	312	315.59	314.2	316.08	313.76	316.32	317.58	319.75	314.97	317.35	314.26	314.88	316.72	315.07	317.66	313.36	314.87	312.28	313.72	312.17	316.3	315.58	309.58	315.59	318.06	314.47	314.54	314.11	314.41	310.73	310.82	316.09	313.52	317.77	313.6	318.71	314.6	314.12	321.08	314.82	316.72	316.1	314.19	319.54	319.91	311.65
304.56	302.72	302.34	303.68	304.68	304.78	301.52	302.24	303.88	304.09	300.29	303.5	307.69	303.8	301.42	299.15	306.15	304.91	306.38	305.33	304.07	303.08	305.79	301.97	303.84	303.8	304.91	301.77	300.66	303.61	300.45	303.5	302.59	302.27	302.92	306.31	303	305.6	303.91	303.06	300.67	304.39	303.98	303.46	302.76	304.29	301.78	302.44	305.34	299.97
307.16	305.86	310.53	306.44	302.14	307.3	308.49	307.97	307.92	304.48	303.09	307.21	303.68	303.61	307.95	305.59	306.51	306.67	305.77	307.37	304.89	307	304.94	303.74	298.39	308.03	308.02	306.11	300.78	305.39	304.04	304.26	304.3	306.73	301.76	307.14	309.5	303.78	306.69	307.15	307.28	301.57	305.94	304.33	303.84	304.74	304.11	307.69	306.05	306.91
294.52	296.76	295.72	296.53	292.78	291.69	297.01	292.32	295.17	294.54	295.34	295.28	290.58	290.55	294.39	294.79	292.67	294.69	294.48	294.65	294.21	292.17	296.29	295.07	296.3	292.49	289.73	294.69	296.45	294.94	295.59	293.37	295.04	292.65	294.08	292.1	294.14	294.21	294.12	292.19	295.49	296.12	297.82	295.7	289.8	295.8	294.21	290.38	294.98	293.55
307.49	305.08	304.7	302.81	304.09	305.05	306.83	303.91	304.76	303.6	304.45	307.09	305.96	304.77	305.18	307.38	301.52	307.11	303.47	302.55	305.29	307.52	305.54	308.81	303.55	305.62	306.13	307.97	306.5	306.35	303.86	308.6	305.04	303.42	304.68	307.2	307.09	304.88	301.87	304.77	306.89	304.11	307.7	306.11	304.59	306.07	304.12	307.89	303.78	304.82
303.79	305.3	303.3	303.31	302.3	303.78	301.89	307.35	297.19	303	303.45	303.92	304.94	302.42	300.14	299.05	305.31	307.19	305.25	302.91	302.09	303.87	308.73	299.6	302.19	303.69	301.09	302.37	300.22	302.56	305.19	304.21	306.39	303.27	302.32	302.67	305.31	300.83	303.53	302.52	301.62	305.17	305.8	303.18	301.97	302.75	299.17	306.56	302.43	301.74
310.87	307.71	311.42	312.41	312.47	309.55	310.53	308.71	308.61	308.78	310.15	308.17	310.71	311.19	309.86	312.13	310.72	313.1	311.4	311.79	312.06	313.04	314.36	313.28	313.81	310.98	309.42	311.97	310.59	312.24	308.58	313.04	311.74	313.45	312.85	311.72	311.39	311.49	315.35	315.4	311.72	313.7	313.03	313.75	311.84	312.16	312.2	312	310.97	312.82
311.43	315.44	308.87	313.54	315.38	312.1	317.45	312.57	315.13	312.84	315.67	315.34	314.05	316.1	314.02	312.78	311.35	316.67	314.81	315.09	315.19	314.67	314.89	310.11	310.81	315.15	311.81	316.88	314.25	312.64	318.68	313.83	316.03	315.05	315.39	313.35	315.87	317.51	315.03	312.71	315.29	311.24	313.69	310.54	311.8	317.16	313.13	316.73	316.43	314.6
314.52	313.48	317.27	317.19	319.71	318.58	314.3	316.8	315.38	318.2	316.85	321.23	319.53	314.04	316.31	316.07	316.32	318.31	321.22	313.88	316.72	317.2	314.62	320.17	316.85	316.18	317.67	318.54	316.55	318.27	319.78	318.54	317.3	318.87	319.06	316.87	318.26	316.32	319.36	315.72	318.86	316.67	317.34	316.15	319.8	319.55	316.62	316.78	317.78	319.05
316.98	316.71	318	317.55	319.93	319.56	318.77	321.44	314.24	314.48	320.31	316.35	316.88	316.22	316.89	316.59	315.68	317.55	313.75	317.54	314.24	318.17	315.09	319.21	314.1	317.3	314.87	318.06	317.56	318.15	316.3	314.54	313.89	316.81	321.56	316.77	319.79	318.99	319.67	318.55	313.62	316.61	317.88	315.46	319.16	314.98	312.68	317.91	318.09	319.68
330.05	325.61	326.14	330.35	329.53	324.8	327.7	326.65	324.72	326.24	328.3	326.07	329.48	326.93	325.55	329.66	328.81	328.41	326.76	326.16	327.01	325.9	323.8	328.25	326.15	329.55	327.19	325.26	328.26	327.94	326.83	324.56	326.34	324.59	327.67	327.7	325.66	329.12	329.06	326.22	328.35	324.93	324.24	331.38	324.64	328.46	324.55	328.26	323.44	326.73
310.96	312.46	308.3	311.64	310.75	307.36	310.57	309.69	307.31	311.19	311.32	314.53	312.34	307.76	314.52	308.93	310.29	309.73	309.78	315.16	312.56	312.36	312.62	311.03	310.9	309.81	306.89	312.31	311.38	310.51	312.09	308.11	314.88	311.46	309.92	310.66	311.05	313.26	311.6	309.31	311.87	309.1	312.25	311.32	310.74	311.46	310.82	308.83	311.28	308.49
303.89	304.18	304.66	304.23	303.05	304.8	300.38	303.35	302.94	303.75	302.64	305.03	304.43	303.15	304.35	303.71	301.46	303.44	302.71	305.9	301.01	304.6	302.86	305.12	302.23	301.37	301.22	301.47	302.49	305.75	303.24	302.63	299.12	303.39	303.77	303.65	302.93	301.23	305.34	302.98	301.6	304.6	300.32	307.72	305.36	301.7	303.26	303.76	305.25	298.38
314.77	312.88	311.71	309.75	316.14	312.06	313.18	314.62	313.31	312.11	312.61	309.45	313.97	311.37	314.44	314.17	313.45	313.8	311.66	310.97	311.95	310.19	312.16	311.95	310.74	313.31	309.57	311.9	314.62	316.14	311.48	316.19	312.33	311.52	313.98	312.65	312.17	316.03	312.93	312.57	309.94	314.28	318.04	314.63	312.71	312.67	310.88	310.93	315.03	314.23
302.1	306.44	300.35	303.49	305.92	301.29	304.87	303.06	303.26	305.63	302.81	303.87	302.58	304.43	302.45	303.35	307.08	302.04	302.76	302.66	301.63	302.12	303.72	303.34	304.47	302.01	306.95	303.58	299.59	304.58	302.52	301.48	302.37	299.91	303.92	302.52	305.11	304.54	300.31	304.53	301.54	304.77	304.57	303.18	304.28	303.97	304.4	304.73	305.48	306.1
293.94	292.96	297.01	298.13	294.14	294.75	298.36	293.84	291.04	299.43	294.41	294.23	295.72	298.58	297.42	292.86	293.78	294.87	295.27	297.86	294.22	295.37	293.45	297.25	293.13	293.33	294.82	293.93	293.33	295.71	297.21	295.37	297.22	295.35	296.15	293.37	296.9	295.92	296.4	294.47	297.65	297.93	293.23	291.28	291.19	296.13	291.55	297.95	293.11	296.01
303.48	303.91	304.8	304.34	307.22	303.58	301.11	304.29	304.57	304.76	299.38	302.7	304.21	305.42	301.73	301.72	306.35	306.89	302.17	304.01	302.71	304.66	305.64	304.75	302.93	302.59	303.7	304.09	302.29	305.51	301.85	303.97	307.43	302.37	301.89	302.23	305.5	304.68	302.7	303.3	304	303.12	302.36	302.7	306.9	300.66	303.51	303.41	306.56	305.25
327.08	325.45	327.38	321.81	325.86	323.33	328.22	328.91	323.94	323.23	329	321.98	323.54	323.17	321.91	325.03	323.73	325.34	327.24	326.31	325.78	324.1	324.81	326.2	327.51	324.13	325.62	321.89	323.94	322.91	319.58	326.31	325.91	323.82	324.62	321.59	325.48	331.15	325.91	324.36	321.68	327.79	324.49	323.24	324.26	325.93	323.27	323.33	325.12	327.83
313.74	313.19	311.49	313.08	317.13	311.56	314.41	314.11	315.93	316.12	313.44	316.35	316.93	313.96	316.25	316.18	316.04	315.37	316.04	316.77	310.51	316.2	315.24	313.2	312.05	318.38	313.99	311.84	312.19	317.61	314.97	315.98	310.64	316.7	316.65	318	314.91	314.06	316.04	311.99	314.62	309.52	315.96	313.7	315.11	312.5	311.68	317.87	315.24	315.56
318.9	319.74	321.34	321.22	318.84	322.44	317.92	317.68	322.52	319.32	319.43	321.88	317.69	321.57	319.44	319.47	318.97	319.97	320.91	318	315.29	318.03	319.5	320.89	318.57	316.96	320.51	319.77	315.62	322.75	321.28	318.61	320.06	319.15	321.43	317.5	317.37	317.43	319.99	318.04	320.61	318.79	320.44	320.85	320.78	316.15	318.86	318.57	319.94	319.98
316.21	313.24	315.89	315.51	316.24	314.11	316.28	312.94	316.22	316.7	315	315.4	316.04	315.3	312.48	313.77	315.84	311.83	315.92	314.57	313.15	313	310.99	312.25	312.79	318.1	314.58	316.91	316.99	309.93	316.06	313.9	316.31	312.44	314.27	314.64	313.94	317.05	313.8	315.01	310.85	312.82	316.41	311.59	315.98	317.29	313.04	311	314.42	312.66
316.74	314.37	317.14	313.55	314.68	314.3	316.07	316.11	315.16	314.4	313.27	312.97	313.79	315.37	312.93	314.96	313.8	313.06	310.91	317.85	313.9	316.49	310.29	315.99	314.79	315.4	311.75	311.61	315	315.39	315.21	315.32	314.25	315.92	314.61	314.41	313.14	317.93	312.38	315.16	316.02	315.82	313.93	314	315.09	311.97	317	316.02	314.06	314.31
312.97	317.53	316.59	316.39	317.12	319.2	318.08	320.96	316.41	318.54	320.26	318.9	316.45	318.1	319.74	320.11	319.91	315.61	317.58	314.13	320.14	316.65	316.82	317.68	319.33	318.55	319.24	315.69	320.77	319.86	319.43	319.34	315.79	317.4	317.98	322	317.17	318.94	318.12	315.35	317.32	317.45	314.94	318.82	318.24	319.05	317.78	318.36	318.45	322.36
313.63	314.35	314.95	314.1	316.3	316.55	309.3	314.34	316.94	315.55	317.33	316.78	317.47	316.82	313.7	314.58	319.58	311.8	315.58	310.57	315.67	314.92	311.59	317.08	315.76	316.95	319.76	312.6	316.88	312.61	314.01	314.87	313.72	312.74	315.07	315.67	313.13	313.73	314.34	315.42	313.85	314.91	313.83	311.83	311.78	318.1	314.81	314.26	315.16	314.94
315.42	314.44	313.15	312.58	315.5	313.58	312.91	316.2	312.72	312.09	315.41	314.75	314.79	316.93	315.01	316.02	314.29	316.55	315.28	314.46	313.46	315.15	314.08	312.08	313.87	315.04	315.8	312.55	312.56	316.03	313.63	316.11	312.85	314.38	313.14	312.23	311.46	312.22	309.39	313.25	315.77	313.74	315.24	310.83	311.42	311.85	315.44	316.11	314.36	314.24
303.16	299.8	301.07	305.3	305.42	301.91	306.37	303.06	307.58	306.37	305.3	305.1	305.47	302.13	303.14	304.97	307.87	304.85	305.6	303.13	303.85	302.86	303.86	303.76	301.73	308.37	304.37	303.66	303.99	304.82	302.15	304.49	303.44	301.89	305.95	307.61	303.71	300.93	303.06	300.1	304.57	307.15	300.76	300.03	302.28	304.01	303.59	302.17	306.88	302.6
302.14	306.74	303.19	304.24	306.57	305.74	303.89	309.55	306.83	304.99	303.74	304.15	303.25	304.6	306.12	305.05	307.59	302.1	304.61	302.91	305.13	305.24	304.57	306.85	303.11	306.84	305.86	303.76	305.45	301.59	301.84	307.69	301.64	301.72	308.82	302.74	304.06	306.7	306.75	306.27	303.86	305.29	307.23	305.79	303.63	303.82	302.97	304.63	303.3	306.23
315.25	314.69	311.97	312.68	312	315.07	314.98	316.69	314.92	314.15	320.28	311.5	311.71	313.32	316.04	314.63	312.36	314.4	310.87	317.05	316.71	315.17	314.53	319.78	314.91	313.11	315.58	313.51	317.02	312.26	314.36	312.84	313.84	318.15	310.9	314.97	314.67	314.07	318.38	315.65	312.88	312.32	312.13	310.69	314.1	314.46	313.15	313.28	310.22	308.9
311.71	314.89	312.63	312.14	313.88	311.37	314.82	315.71	312.91	316.04	313.01	315	308.35	314.18	312.9	312.51	313.15	307.93	312.72	313.96	310.29	312.57	310.22	311.92	312.43	312.96	311.08	308.2	311.27	316.57	311.53	312.13	310.88	309.25	315.15	316	311.03	312.59	312.22	311.13	312.86	314.92	310.38	308.16	314.54	308.97	309.22	308.5	309.09	311.13
314.26	315.25	315.71	316.5	314.28	315.08	311.51	314.5	314.06	316.56	315.59	314.33	313.77	313.03	317.23	317.8	315.64	314.95	317.25	313.49	316.65	317.84	311.13	310.57	314.95	314.1	313.53	317.53	313.33	315.01	311.01	315.96	318.69	313.47	318.18	314.1	313.06	319.56	316.37	312.06	314.38	317.22	317.07	319.05	312.65	315.73	312.23	312.78	316.76	311.27
314.44	315.87	312.94	317.29	317.8	316.33	312.42	313.2	316.29	318.38	311.73	317.71	312.83	310.3	312.53	311.26	313.02	316.79	313.58	318.19	315.06	314.99	316.37	317.14	315.13	316.37	317.32	315.58	314.8	315.45	318.61	315.94	311.27	315.28	312.04	315.11	314.15	317.5	311.26	315.83	314.82	312.48	313.58	315.29	312.36	314.96	314.15	314.64	315.66	315.96
302.27	301.49	303.74	304.52	303.02	302.73	303.1	303.14	301.92	304.94	301.83	303.9	302.29	299.58	302.4	300.28	298.26	304.72	302.53	301.1	302.63	304.74	299.16	303.17	305.38	303.16	303.47	302.77	300.06	305.11	302.99	305	304.13	299.44	302.97	305.33	299.05	306.74	303.37	303.29	303.98	302.58	299.05	300.42	304.94	303.77	301.34	303.1	300.15	305.54
303.59	301.89	305.5	303.94	304.88	304.61	303.12	304.46	304.22	298.34	300.61	305.35	300.62	302.73	304.22	301.61	305.65	303.57	304.3	304.04	302.73	301.26	305.28	303.24	304.53	303.32	305.58	305	305.24	300.63	301.67	299.47	302.39	303.26	303.73	303.77	304.27	301.58	304.42	301.41	304.02	299.63	304.22	306.19	302.13	304.05	304.69	301.71	305.97	301.73
328.33	329.61	328.9	325.21	328.4	330	328.39	329.27	330.35	328.08	327.81	329.45	326.78	328.81	327.85	328.05	328.03	329.6	329.38	329.78	324.55	328.31	328.82	328.19	325.18	329.77	330.28	327.46	327.55	328.94	330.24	331.27	327.98	326.38	329.39	329.25	329.24	330.86	328.31	328.18	327.31	324.32	328.88	328.82	330.54	330.63	326.43	332.75	324.9	330.76
305.09	307.88	307.21	303.4	304.12	305.38	306.93	305.71	307.28	307.87	306.32	307.27	308.26	310.11	305.17	304.85	304.47	305.04	306.84	309.88	308.33	305.67	309.75	304.04	305.8	307.88	305.54	303.89	303.86	304.91	306.74	305.53	306.26	307.55	305.37	303.05	303.68	306.88	305.59	303.06	306.71	304.04	306.26	306.99	301.44	306.71	304.26	307.59	308.07	307.08
315.14	314.57	313.06	315.56	312.68	313.84	309.59	313.92	313.16	313.75	313.05	313.72	312.25	312.52	308.61	311.63	313.78	312.75	309.49	308.84	312.29	310.51	314.36	312.86	313.55	317.36	310.63	311.73	314.82	311.91	311.53	311.66	315.47	314.42	317.27	314.87	315.45	314.05	312.33	312.15	313.22	312.82	310.64	318.95	311.29	310.85	311.81	307.27	312.98	312.27
307.96	305.57	305.55	304.85	302.14	307.54	305.23	301.48	307.6	305.71	303.68	306.38	305.6	307.05	306.86	310.33	306.45	307.07	307.43	305.69	306.08	306.28	310.41	306.57	305.33	306.21	306.99	306.28	306.95	305.97	309.65	303.55	305.52	303.65	301.58	308.28	304.94	302.85	305.26	306.27	301.81	307.01	304.54	308.05	309.58	304.97	300.32	301.22	301.57	305.11
317.99	316.54	318.18	320.32	317.39	318.91	318.99	313.48	316.77	318.85	315.52	320.91	320.71	315.18	317.32	320.72	317.9	316.92	318.07	321.37	317.8	316.59	318.1	317.35	319.77	318.38	317.95	317.46	318.24	322.2	315.85	315.83	318.78	317.22	318.99	318.73	319.55	316.99	315.62	318.21	315.41	320.46	319.43	318.78	319.92	320.14	320.75	317.37	317.39	319.19
315.71	318.46	314.52	317.06	319.45	317.03	317.9	319.39	315.53	316.15	319.09	317.86	317.88	315.48	317.81	317.52	316.13	318.83	316.06	317.65	318.39	318.09	319.35	318.85	316.9	317.73	314.13	318.06	317.59	316.41	320.78	321.78	314.92	320.23	323.09	320.82	313.74	316.67	315.2	319.82	318.89	317.09	320.31	317.75	317.36	311.37	315.41	316.54	317.96	315.62
314.01	316.22	317.75	316.88	313.39	311.56	314.73	317.03	314.5	312.9	314.21	316.89	313.82	314.88	317.35	312.43	316.3	314.46	316.33	312.51	315.24	312.03	314.91	314.79	317.25	312.79	313.02	313.67	315.03	314.96	313.87	316.27	315.42	316.5	314.28	312.97	313.47	317.72	314.1	313.03	314.44	317.29	314.34	313.99	317.66	314.18	316.27	314.24	315.43	316.47
305.38	308.23	305.97	306	304.11	304.52	309.61	306.28	304.67	306.37	308.46	305.34	306.41	306.48	308.29	306.02	309.07	307.44	302.59	305.09	306.52	306.56	304.03	306.44	309.7	306.78	305.98	305.5	306.67	308.75	305.12	308.76	303.21	308.48	308	307.65	303.63	303.39	306.1	305.54	304.42	307.57	308.65	305.1	309.05	307.65	306.55	308.62	307.6	302.41
304.71	306.6	304.88	303.39	305.01	307.63	303.45	303.94	304.08	304.2	303.54	303.71	301.62	307.19	301.43	303.49	303.32	302.64	303.37	306.03	301.82	303.98	302.69	300.97	304.16	301.76	300.94	301.67	304.13	304.2	304.54	305.41	302.21	302.49	301.99	301.92	301.2	306.06	305.49	306.38	304.46	302.51	304.23	302.56	303.44	304.61	304.25	302.9	305.11	303.57
306.56	305.27	306.61	306.46	303.35	302.86	305.65	310.55	304.7	308.29	304.74	306.17	307.08	305.05	309.22	305.55	304.35	304.68	305.05	302.05	307.88	305.85	308.06	306.99	306.72	307.18	305.98	304.49	305.92	305.16	305.49	309.33	303.93	307.38	305.02	305.63	303.3	300.52	307.69	305.29	308.19	307.83	308.94	312	305.21	306.73	308.76	305.25	308.28	304.07
305.62	303.66	301.83	303.58	301.84	302.2	306.67	307.31	304.26	308.36	305.09	305.9	303.81	305.05	305.81	303.6	302.95	304.15	303.76	306.68	303.36	303.59	304.06	307.82	303.8	305.39	304.82	304.75	306.83	308.66	305.46	303.23	309.38	303.93	301.36	305.77	304.14	301.38	302.12	305.74	307.39	305.33	301.15	304.66	306.97	303.16	303.65	306.69	303.23	305.83
309.42	317.89	314.04	312.91	313.1	315.17	313.35	312.45	317.95	316.69	311.15	311.27	308.04	313.64	312	311.12	311.56	311.14	312.13	313.95	311.9	315.66	311.43	316.93	310.55	315.36	314.72	315.04	315.67	313.96	316.81	317.06	311.59	312.03	311.55	314.46	315.78	315.2	314.45	315.77	311.19	312.79	314.45	314.55	312.91	313.44	309.82	311.71	315.03	314.67
325.88	326.3	327.26	326.7	329.73	326.8	327.12	323.48	327.31	325.39	330.27	328.33	325.24	325.97	327.42	329.73	329.51	328.89	328.71	327.14	330.48	326.58	326.05	327.45	325.75	329.29	328.32	327.16	328.96	325.85	328.25	326.16	327.84	323.51	326.03	321.51	323.98	322.63	325.56	328.29	329.73	324.67	326.1	325.95	326.51	325.36	331.27	327.06	327.92	327.02
328.48	328.8	325.26	328.78	327.97	327.95	325.45	326.12	328.78	330.04	330.26	323.25	329.48	326.97	326.46	325.03	326.01	327.46	327.33	327	330.25	327.35	326.69	324.03	323.71	323.7	329.45	326.1	329.3	325.93	324.41	329.7	325.06	332.66	332.04	326.2	330.06	327.6	322.59	329.27	327.44	326.19	326.31	326.38	327.31	324.17	327.82	325.6	327.22	329.01
316.12	317.91	314.06	316	317.81	315.33	320	316.92	320.28	319.7	317.4	314.92	317.48	316.03	316.94	317.91	316.3	314.95	317	312.3	315.7	316.16	315.65	315.19	315.87	316.61	317.31	316.13	314.99	317.14	316.19	310.85	318.65	315.93	312.85	319.88	315.14	318.69	315.87	314.47	319.37	315.17	317.36	318.24	316.98	319.2	314.97	316.68	316.11	317.89
327.29	326.64	326.76	328.07	327.71	324.59	329.16	328.76	325.89	328.08	329.6	326.18	326.22	327.5	326.42	329.85	330.07	327.51	327.96	326.25	325	326.24	322.78	327.71	325.02	329.48	328.37	327.72	326.84	329.17	328.8	326.08	331.66	330.59	328.32	327.84	325.94	329.7	330.52	325.06	329.89	329.31	328.16	330.12	327.41	328.89	329.03	328.16	328.16	327.44
313.23	313.61	311.91	313.3	312.26	313.21	315.02	309.16	312.76	313.98	314.02	313.31	311.03	309.93	313.97	313.49	313.93	310.27	314.46	310.91	313.31	316.03	311.81	316.19	313.49	312.92	313.25	313.02	313.96	313.84	316.89	313.06	314.3	312.27	313.7	316.55	314.82	313.26	314.03	313.8	312.61	314.21	314.23	312.39	314.64	313.42	313.6	314.67	312.25	312.69
298.19	303.4	301.25	299.58	301.36	302.13	300.25	299.33	302.6	298.99	302.75	302.8	303.15	300.64	302.29	302.34	300.82	298.47	302.93	300.31	301.07	302.42	299.16	297.71	299.31	299	306.15	300.82	300.63	300.69	300.04	301.77	301.45	301.27	305.16	301.02	298.66	300.28	299.42	301.26	301.4	299.48	299.33	302.78	302.51	300.6	305.75	302.67	299.89	299.97
316.42	314.43	316.49	315.14	312.16	315.18	312.58	313.18	312.9	315.16	314.63	316.77	315.13	318.96	314.81	317.37	310.24	312.52	316.06	312.94	312.61	317.13	312.58	312.66	315.95	313.93	316.8	314.46	311.81	316.89	313.58	314.82	311.81	316.16	312.1	313.95	313.76	315.6	313.56	315.68	313.33	311.29	312.88	313.33	315.63	312.54	312.62	314.16	316.55	315.02
308.51	304.49	307.56	304.59	306.64	302.72	304.12	306.46	305.4	305.17	302.09	302.06	304.65	305.35	308.21	305.17	300.35	304.54	308.07	305.21	304.13	304.09	302.26	303.59	304.99	306.79	304.76	302.28	304.95	305.02	305.3	306.32	303.13	305.96	303.83	305.57	305.2	304.3	304.76	302.81	308.8	304.38	307	304.72	304.11	306.44	304.39	308.26	305.92	303.51
294.03	298.08	296.65	293.34	297.57	296.76	300.3	299.87	295.34	299.01	300.28	303.14	295.76	295.98	297.99	298.25	300.84	294.46	295.35	296.4	296.33	300.71	296.38	298.47	296.94	297.56	298.19	296.85	297.76	294.38	295.22	295.34	299.43	297.57	297.12	301.88	296.71	297.99	298.5	295.58	297.72	295.81	299.86	300.1	297.2	297.89	298.17	300.93	296.49	296.97
320.46	317.58	310.61	312.08	313.65	314.82	316.13	313.72	315.2	316.66	314.14	317.69	316.49	314.05	312.55	314.88	316.54	317	313.36	316.69	314.73	312.2	315.46	314.92	312.02	312.45	319.12	314.69	317.66	312.53	311.81	315.88	312.94	313.83	315.35	318.35	312.33	314.91	313.63	312.5	317	316	314.85	315.25	314.95	316.18	314.2	318.38	316.12	311.39
302.88	302.4	301.82	300.42	304.46	302.23	305.75	300.14	302.78	301.56	305.24	302.83	304.36	303.55	304.47	301.92	304.53	302.15	303.82	303.22	303.94	301.64	306.57	304.34	302.8	303.76	302.67	303.82	304.41	301.78	299.69	306.32	303.09	302.53	307.33	303.37	301.06	302.92	303.11	302.91	303.79	302.21	302.78	304.47	303.59	301.99	302.23	303.38	300.59	301.06
295.76	294.26	293.79	292.59	291.86	294.04	296.87	297.13	296.95	294.13	297.7	293.24	294.61	296.16	295.55	289.28	292.96	295.24	297.57	295.78	294.13	296.12	292.12	297.86	296.91	295.45	295.11	294.83	297.4	294.86	295.86	293.76	295.55	296.5	293.4	294.21	295.05	296.03	293.79	296.31	291.78	295.41	295.7	294.38	295.85	295.19	292.43	293.13	293.43	294.64
303.38	305.06	304.6	304.6	305.45	305.89	302.38	306.3	304.59	303.4	302.67	312.02	306.85	300.27	303.6	301.64	304.89	304.6	308.64	306.65	303.21	304.98	304.37	304.17	304.28	305.53	305.83	305.15	300.93	300.46	305.65	305.67	302.25	303.08	306.56	302.31	303.17	305.11	304.15	302.26	301.21	305.37	303.65	304.12	303.31	302.82	306.99	304.56	304.46	306.53
312.83	315.94	314.8	314.74	311.44	314.84	310.49	313.75	314.07	316.2	312.38	312.49	315.66	313.93	312.1	316.06	313.2	317.57	317.37	317.6	315.96	315.25	314.75	317.48	314.66	306.68	316.36	311.59	312.08	312.29	312.5	317.7	312.87	312.63	315.62	313.75	319.81	314.49	314.67	312.14	309.61	312.45	315.49	315.64	312.55	316.75	313.29	312.25	314.91	316.79
303.58	298.94	302.81	300.43	298.81	300.44	298.77	302.85	299.79	298.57	299.28	300.64	299.52	299.37	296.64	301.07	297.47	299.6	298.54	301.26	300.16	300.94	303.27	301.83	295.14	302.45	300.46	298.13	301.07	300.42	301.8	300.59	302.05	302.61	300.95	299.13	297.49	303.65	300.15	299.84	298.97	299.98	300.94	296.16	300.83	300.94	296.72	301.04	300.9	303.35
325.41	323.31	324.68	326.77	324.83	324.22	323.74	324.89	325.53	326.3	323.32	322.93	323	326.07	322.5	325.68	326.42	328.72	324.63	324.73	325.77	325.62	323.53	326.75	327.75	326.84	323.81	324.59	325.06	324.83	322.81	326.81	321.33	324.84	322.7	324	324.03	323.29	323.97	322.66	325.35	323.17	323.14	325.96	325.79	326.07	325.43	325.96	327.23	324.71
314.1	309.73	314.04	312.1	312.04	311.04	315.14	311.61	309.61	312.13	314.78	314.68	314.84	315.69	310.24	314.07	313.28	316	311.51	310.49	313.96	311.81	317.06	316.02	308.52	310.4	311.2	316.62	315.62	309.98	314.04	311.83	314.6	314.77	312.14	310.84	313.22	314.38	313.71	313.92	313.91	312.76	315.26	310.29	315.49	311.3	312.52	313.07	316.53	312.83
310.49	313.68	316.12	313.98	307.18	310.86	313.27	314.22	308.81	313.95	312.1	316.17	312.98	311.58	312	313.59	313.54	314.62	312.98	313.34	316.64	313.4	315.68	314.68	312.93	310.56	313.9	312.64	312.52	314.67	313.36	312.11	312.28	309.59	313.28	313.36	309.84	316.01	312.82	312.64	315.09	311.17	316.26	314.09	312.99	312.74	312.27	313.32	314.09	314.31
330.17	325.98	324.85	329.58	327.81	327.17	329.14	326.25	326.14	327.92	326.38	324.57	326	328.67	329.24	329.42	322.31	330.6	328.48	331.55	324.82	328.87	329.74	326.41	330.41	327.66	326.81	330.12	327.39	324.89	330.07	326.12	323.81	325.47	329.76	328.2	326.61	326.73	329.81	328.81	330.9	321.69	328.77	331.18	328.28	326.9	326.55	330.9	326.04	324.76
303.16	303.05	304.55	305.42	306.69	306.43	303.45	300.91	307.24	306.99	301.77	309.55	306.9	305.71	302.78	303.97	305.39	307.61	302.3	300.76	303.86	306.24	304.17	303.77	303.38	302.35	304.27	306.54	305.86	300.55	305.05	303.97	303.42	303.31	303.71	301.98	305.07	304.46	305.74	302.56	304.28	301.92	304	304.93	301.45	303.77	305.62	303.78	300	303.26
315.94	311.08	317.77	318.62	313.26	315.11	312.26	312.86	317.31	314.44	315.14	316.58	314.84	316.75	312.69	318.79	309.76	313.63	316.56	317.32	310.46	315.37	311.48	315.6	313.45	311.85	312.59	315.66	313.34	315.28	315.13	312	310.11	316.34	314.92	313.44	311.97	317.45	316.5	311	313.88	316.81	315.36	316.12	314.02	317.24	314.27	315.14	315.78	311.11
296.56	295.32	293.74	296.24	295.63	297.86	298.44	296.84	296.42	292.77	295.37	295.66	295.11	295.42	295.24	295.45	294.05	294.42	293.52	296.37	294.16	294.01	297.19	293.64	292.19	292.16	291.72	297.06	292.97	297.56	297.37	296.25	296.8	294.22	293.91	294.2	296.55	295.79	292.88	293.67	293.42	294.91	295.58	297.62	295.77	294.19	298.01	295.19	297.73	295.25
294.58	295.39	300	295	295.19	296.88	296.76	296.41	299.66	294.38	296.33	296.7	295.37	298.17	296.53	291.77	298.2	299.66	295.77	295.76	294.12	297.21	298.12	295.41	296.26	294.74	298.41	295.28	300.18	299.69	299.19	296.13	298.12	293.7	298.64	296.95	295.91	294.9	296.25	294.42	296.12	297.35	298.91	293.94	296.16	294.95	299.51	298	296.88	298.87
318.29	322.33	314.76	321	318.58	318.63	319.42	320.62	318.22	318.04	317.64	319.31	322.15	318.96	316.48	321.37	313.6	318.21	314.23	319.21	318.4	318.75	320.04	319.95	317.65	318.36	320.06	316.38	315.88	318.15	318.6	318.69	316.88	317.12	319.52	318.75	322.29	321.72	317.68	316.72	320.43	315.56	318.6	317.37	315.69	317.58	319.17	316.23	321.83	316.31
319.33	316.94	318.76	318.78	315.64	320.48	319.31	320.27	318.55	317.58	315.74	313.6	318.02	317.56	318.66	320.59	319.04	319.03	313.8	318.2	318.1	319.52	318.6	315.9	318.02	319.8	317.99	316.2	317.64	320.2	317.19	320.63	317.57	317.04	319.1	317.02	316.42	316.23	318.78	319.87	318.49	319.6	316.61	317.39	318.29	318.78	320.53	319.06	320.32	316.98
313.55	313.99	314.45	314.94	316.35	315.54	311.73	318	316.17	313.19	316.57	311.67	316.33	314.91	314.91	315.57	314.61	315.02	316.93	317.4	315.86	311.75	310.34	315.91	312.22	314.28	314.3	318.01	316.81	317.19	316.08	313.56	317.05	313.94	313.79	315.6	314.1	318.77	314.21	311.71	314.58	314.93	315.19	312.65	313.9	316.65	313.19	316.07	313.96	312.95
319.81	316.16	316.01	319.64	318.41	321.29	315.35	321.96	320.62	315.92	321.51	315.97	317.62	318.88	316.59	319.44	320.46	316.23	322.73	320.93	319.81	316.71	319.26	317	317.22	322.3	315.72	319.1	319.82	322.87	317.11	316.82	316.66	314.58	317.61	319.07	318.22	316.88	315.2	320.52	318.08	317.41	317.8	315.55	322.33	318.97	318.19	313.92	317.09	315.29
313.33	317.44	316.16	318.05	316.13	314.52	319.12	316.7	314.11	316.21	315.3	316.31	314.99	317.33	312.86	313.15	313.13	313.99	314.46	316.54	315.18	316.31	312.56	314.22	315.67	316.85	316.37	316.5	317.37	313.76	315.45	317.21	315.33	314.89	317.37	312.8	315.9	312.58	315.15	311.49	313.65	315.84	317.57	318.65	313.83	317.22	314.04	315.17	316.16	312.92
300.77	301.72	301.36	304.44	301.79	303.5	304.3	302.87	305.52	299.01	304.82	300.86	302.16	301.47	304.15	299.97	303.2	302.33	303.83	306.51	307.58	302.5	303.48	301.6	299.2	301.65	303.78	302.02	304.31	306.45	300.57	302.25	302.13	298.92	305.73	302.8	305.25	301.11	305.9	302.46	304.08	300.75	300.75	303.57	302.86	300.9	300.03	302.62	304.99	304.74
314.62	317.08	320.32	316.51	316.62	317.87	317.99	317.12	319.13	316.01	313.74	317.23	312.61	315.3	316.84	315.77	318.87	321.41	314.3	316.75	314.62	317.05	317.2	319.11	316.32	315.34	315.49	313.94	318.94	318.71	318.44	317.22	321.26	319.26	318.14	317.23	316.04	314.89	317.99	318.29	316.18	317.91	317.34	317.85	318.94	318.79	319.27	316.18	318.12	316.4
305.27	302.33	301.93	305.22	302.93	303.82	305.93	307.41	307.51	306.84	304.51	307.24	302.93	305.5	301.59	303.9	304.76	305.97	306.55	307.3	304.97	302.71	305.16	303.18	304.3	306.03	306.48	305.96	305.03	310.9	305.02	306.1	304.35	303.6	309.14	307.3	304.87	307.04	304.85	303.61	308.61	303.44	302.09	303.09	302.18	305.89	303.52	306.55	305.36	306.76
318.34	321.82	316.8	318.2	318.81	318.54	313.52	313.07	315.37	313.89	320.36	317.79	317.22	316.85	316.98	320.45	317.49	313.97	317.11	315.78	315.77	316.79	317.06	315.79	316.64	314.64	316.34	318.17	318.84	315.35	315.82	317.37	321.84	317.7	316.9	319.99	316.19	316.51	319.39	320.31	315.74	318.27	316.88	317.14	315.75	315.7	317.28	321.18	317.99	318.28
301.45	306.76	306.55	304.3	301.26	306.1	306.26	300.49	304.49	304.74	302.1	306.29	299.71	302.53	302.69	305.13	301.38	304.86	306.22	301.89	304	302.31	300.84	304.71	306.77	304.71	305.55	303.44	305.73	302.75	298.71	299.71	303.8	307.24	304.08	306.57	301	304.64	303.62	305.16	306.27	302.07	305.29	303.18	304.73	303.01	307.06	305.86	304.24	304.1
330.09	329.2	329.15	331.16	326.45	326.61	330.12	327.58	329.07	331.13	328.71	327.65	328.73	328.89	329.48	329.12	329.31	326.96	328.79	325.1	329.07	330.64	327.51	329.2	328.77	329.85	326.67	328.84	328.71	327.61	328.1	331.2	328.08	326.77	330.38	328.51	330.42	326.34	329.66	329.05	329.76	329.56	330.11	329.36	328.46	331.5	329.02	328.79	327.25	326.53
314.08	318.54	312.47	314.36	313.23	315.33	318.15	313.48	316.79	315.88	314.15	312.17	314.24	312.86	313.08	315.36	312.92	317.52	315.17	313.45	313.19	311.83	315.27	318.24	317.1	312.09	318.52	315.81	316.04	315.19	316.08	317.44	312.94	315.07	313.9	313.77	315.4	315.09	313	319.25	318.75	313.49	314.58	317.15	314.16	315.65	316.37	313.95	312.42	314.46
317.93	315.89	318.41	318.07	318.58	319.41	320.91	316.71	320.24	320.44	317.66	320.76	318.24	320.16	316.95	321.09	320.74	322.37	320.46	318.95	318.49	319.85	319.27	316.36	320.17	316.62	319.56	319.85	315.85	317.4	315.77	317	321.77	318.21	318.16	313.7	318.76	317.69	318.55	317.11	318.5	319.05	314.66	315.74	318.67	316.59	319.12	319.2	319.47	318.84
313.41	310.21	314.8	311.26	312.91	310.49	312.57	312.69	313.41	311.89	314.54	314.4	309.32	314.09	312.23	313.65	313.85	311.83	310.15	315.2	314.75	312.67	312.67	316.08	314.01	315.19	310.32	315.48	312.85	314.13	315.3	312.31	314.22	314.57	312.3	313.77	314.28	315.67	311.11	315.21	311.76	309.23	312.34	314.97	313.02	311.84	313.34	310.75	317.34	312.8
303.21	304.5	303.07	303.98	304.12	304.96	305.56	304.99	307.12	307.79	306.4	306.11	303.79	306.09	306.06	305.76	302.32	304.5	304.52	303.37	305.7	305.13	303.45	305.05	306.33	301.49	306.06	303.15	303.37	305.21	304.16	301.88	306.86	307.25	304.32	306.64	308.83	303.82	304.2	302.75	306.34	308.81	307.01	302.86	303.6	306.14	304.99	306.63	306.24	304.47
302.75	302.44	305.6	302.47	302.22	299.27	302.11	302.58	301.88	305.63	302.85	303.84	301.75	300.65	304.29	301.31	304.29	302.51	301.65	300.43	298.06	301.15	302.14	304.95	303.5	301.54	301.27	303.99	303.49	307.24	302.85	302.07	302.8	303.23	303.77	305.06	301.91	303.17	306.49	301.01	304.11	305.59	307.85	298.56	303.97	298.77	302.01	303.34	301.26	304.26
305.2	307.51	307.26	308.17	309.06	308.43	303.91	310.44	305.28	306.18	307.26	306.88	309.15	308.72	305.76	304.05	308.89	309.3	306.62	306.95	308.58	308.24	306.93	302.86	305.8	307.45	307.94	307.02	306.32	305.93	306.81	304.67	309.15	310.26	305.37	309.3	310.54	308.17	309.19	303.37	306.77	303.46	308.63	308.71	309.68	307.74	306.84	307.59	309.34	309.27
305.05	303.75	304.49	301.5	305.49	302.81	303.08	303.58	307.74	302.05	303.68	301.13	304.39	302.93	304.24	301.62	303.69	304.91	302.75	301.16	304.81	304.09	304.57	307.27	300.07	303.61	304.03	303.57	303.66	299.87	302.3	300.23	302.85	302.98	302.6	299.16	298.95	303.99	303.69	302.79	306.46	302.22	300.38	302.83	301.24	304.23	304.86	304.57	303.78	299.07
307.21	306.89	305.57	308.97	309.57	309.19	307.1	309	307.14	308.3	304.04	307.9	308.5	306.29	309.47	308.64	303.68	307.63	304.42	307.96	304.4	306.59	306.19	304.32	307.67	309.64	309.37	309.5	307.02	308.27	308.33	309.32	307.26	309.44	305.25	308.29	311.28	307.16	307.66	302.28	309.17	309.8	306.5	310.27	307.48	309.02	303.27	307.63	309.04	307.76
305.41	306.87	307.17	305.55	304.65	306.17	306.7	305.56	306.06	300.08	308.91	307.58	305.26	308.45	307	306.61	307.83	308.21	303.43	309.41	310.14	305.39	304.92	304.27	305.85	308.26	307.37	304.16	305.67	305.5	310.88	306.49	305.45	307.97	305.16	304.06	303.15	305.03	308.24	309	306.01	305.89	306.49	307.16	303.96	308.74	308.85	306.67	308.19	306.27
304.81	301.58	304.94	304.27	302.6	305.98	302.68	301.94	302.81	304.88	303.21	304.96	302.42	304.48	300.53	302.92	304.64	306.09	306.63	301.53	301.21	306.92	301.06	303.32	304.01	303.24	304.05	300.21	303.7	303.48	300.83	303.3	304.08	304.26	303.79	300.96	303.66	302.51	305.01	302.49	304.42	303.73	301.58	303.01	303.88	302.94	302.13	305.14	300.79	301.77
318.16	316.02	315.51	315.08	314.55	314.04	314.86	314.25	311.83	312.62	315.55	314.07	315.09	318.47	314.46	313.5	314.82	312.37	313.42	315.03	314.53	319.29	316.96	312.8	313.74	314.9	316.96	313.11	316.65	314.31	315.29	310.29	315.62	317.88	313.78	316.99	316.67	315.17	316.59	317.47	318.04	313.86	316.67	316.62	315.26	314.46	314.72	312.36	314.62	311.84
304.05	303.41	301.3	305.02	304.27	301.35	301.55	303.74	302.07	305.64	303.57	304.8	300.73	302.01	301.43	302.02	301.65	302.14	303.65	301.52	303.96	302.33	304.41	302.18	301.41	302.84	298.27	303.85	301.03	307.64	301.27	303.47	303.33	302.93	304.18	305.58	301.21	301.08	303.14	305.37	300.51	303.46	302.35	302.95	304.67	299.88	305.3	302.57	300.73	304.26
324.59	329.19	324.47	324.73	322.46	324.58	327.86	324.52	320.9	325.32	320.4	325.28	321.84	326.24	324.2	324.33	326.38	326.3	323.14	326.45	327.72	327.23	325.9	325.82	327.38	325.37	324.72	324.95	321.23	325.2	328.16	326.15	325.5	323.36	324.54	324.15	326.01	322.8	322.49	326.41	327.35	324.32	322.83	327.93	325.11	325.1	324.25	326.52	327.59	324.5
299.34	300	301.42	300.2	302.21	302.37	300.43	300.48	301.86	297.56	296.69	299.83	298.43	299.67	300.86	301.13	298.89	299.45	299.41	299.4	301.04	299.55	300.84	299.43	302.28	299.2	303.44	302.63	301.77	299.17	300.27	301.99	304.04	298.11	296.62	302.7	303.56	299.41	300.16	301.07	302.03	300.51	300.83	302.37	298.39	300.29	295.24	301.81	298.17	304.52
314.63	315.95	321.05	318.86	315.76	315.19	319.29	316.34	318.01	323.98	321.12	321.2	317.47	318.21	319.66	321.38	321.37	321.39	315.78	315.53	312.91	321.05	317.09	319.91	319.92	316.09	317.93	318.75	322.39	317.72	321.57	320.47	316.63	321.37	316.63	318.69	314.89	320.31	321.01	317.04	319.68	318.35	321.49	320.29	317.2	319.15	319.65	321.49	319.64	315.47
315.24	311.68	316.2	316.35	316.55	318.39	313.63	316.48	311.27	315.56	315.54	315.69	315.37	313.23	316.26	318.44	314.38	310.32	315.08	313.75	317.13	312.72	316.91	317.07	311.75	313.35	313.66	318.37	313.65	313.66	312.08	312.87	317.26	314.01	319.11	314.8	312.68	316.89	314.21	315.91	318.8	313.76	314.59	312.44	312.81	314.51	316.58	315.42	313.56	316.37
302.06	308.62	299.8	300.3	305.69	302.82	309.5	300.49	303.38	303.56	307.03	303.27	300.4	302.12	305.55	302.04	303.23	305.77	304.87	301.72	303.76	302.36	307.26	302.97	301.58	303.79	306.22	299.45	303.49	305.73	303.17	303.87	300.68	301.6	302.14	301.27	303.29	302.38	301.66	303.48	304.4	303.98	303.8	305.62	305.31	302.74	302.61	303.82	301.96	308.01
293.75	296.33	296.23	295.26	298.54	297.5	300.97	298.17	296.95	295.51	296.99	295.44	297.85	294.48	295.61	295.95	294.76	294.94	295.35	294.9	299.81	296.52	293.27	297.03	298.63	296.5	295.89	300.38	298.49	296.13	294.82	294.54	296.08	296.81	294.78	294.73	297.97	296.37	299.17	299.25	297.32	293.24	295.49	294.28	294.12	295.52	297.65	294.34	296.22	295.95
305.03	306.47	309.25	308.3	307.28	305.67	305.45	308.92	309.55	307.6	309.78	306.57	309.26	304.78	308.93	306.11	306.26	306.35	305.89	309.77	308.42	305.81	306.63	303.28	308.25	306.66	310.56	308.09	308.26	307.43	307.07	306.53	305.88	307.89	307.05	301.91	306.8	301.18	308.05	305.46	307.51	308.11	309.55	304.06	305.36	307.01	306.09	305.65	308.79	307.48
318.64	318.99	318.05	317.6	319.08	315.92	318.19	316.84	319.33	320.74	318.01	318.34	318.16	319.76	315.25	317.12	318.22	320.14	319.31	320.68	319.78	315.9	314.6	322.67	317.61	320.02	314.9	319.49	322.02	317.91	320.64	317.89	319.02	321.22	318.56	316.75	316.01	320.99	318.84	319.89	316.51	317.97	318.9	324.44	316.52	314.68	320.04	318.95	316.44	317.54
310.23	310.61	306.76	306.94	309.74	309.09	308.84	311.58	314.36	306.6	310.25	308.84	311.42	310.02	309.08	309.39	312.16	310.79	306.2	311.7	308.29	310.22	311.54	305.91	311.29	307.82	310.65	312.85	306.65	309.6	310.97	309.2	307.07	305.16	308.15	309.29	309.25	307	312.13	306.78	308.46	308.31	309.56	310.4	306.81	308.51	308.52	308.8	314.28	309.55
313.77	312.36	310.85	307.56	310.73	310.86	315.58	311.54	310.23	313.08	315.41	316.86	310.93	313.35	314.38	309.66	313.34	312.79	315.39	313.84	311.93	313.17	313.92	315.57	315	314.45	312.06	311.75	313.32	312.04	308.46	313.09	309.36	313.8	310.16	312.82	312.05	313.19	312.31	308.41	313.54	312.7	311.79	314.11	314.3	312.54	313.6	312.14	311.08	315.79
308.38	303.38	303.62	304.98	305.55	308.61	308.35	304.39	304.36	306.9	303.7	302.66	306.31	307.47	305.57	304.55	307.37	303.64	307.08	310.37	308.11	301.96	306.13	304.98	306.49	305.9	304.95	305.47	302.36	301.6	307.31	309.56	306.67	303.83	307.81	306.31	304.43	306.75	304.68	309.09	311.3	305.43	309.78	307.46	305.99	304.65	305.89	306.26	306.62	310.13
313.5	312.14	313.46	310.63	310.83	309.27	309.31	307.85	312.6	314.73	309.42	310.46	309.37	310.93	311.26	311.31	314.68	307.26	312.13	308.16	313.7	311.6	311.82	313.66	312.01	311.13	310.07	313.35	311.83	310.58	311.11	313.74	310.26	312.57	311.21	313.61	313.2	311.04	310.75	306.87	311.89	312.25	310.09	313.09	312.32	312.11	310.22	311.3	312.22	310.67
316.37	317.09	315.62	312.27	312.83	310.21	312.57	312.05	311.85	310.58	316.57	314.83	313.21	312.03	315.32	312.79	315.22	313.57	312.48	311.94	311.33	314.59	313.61	313.57	312.25	312.01	312.6	312.08	314.74	311.2	316.38	308.03	310.8	314.51	314.57	311.79	312.12	314.02	314.53	311.6	313.78	311.79	312.88	314.18	314.49	311.18	310.6	310.47	312.14	313.76
305.55	304.04	304.58	304.38	301.2	301.58	303.58	303.07	303.78	305.59	302.08	303.32	302.76	302.06	302.91	302.42	301.08	304.29	300.69	304.78	305.17	307.2	303.99	303.08	301.21	307.39	303.46	305.77	303.45	304.2	303.17	301.46	307.21	304.5	304.85	302.01	300.34	302.25	303.05	301.77	305.09	306.51	304.07	307.19	304.74	304.52	305.26	301.87	306.13	303.09
301.52	303.21	300.64	307.46	301.09	306.56	303.95	299.75	304.69	303.52	300.31	305.26	302.76	305.31	302.63	304.04	302.96	303.29	305.55	306.41	301.19	302.02	305.39	302.01	301.66	304.86	304.33	302.16	305.2	303.33	304.28	304.67	303.09	305.38	304.38	304.27	302.09	301.34	302.76	303.74	304.8	305.71	304.83	304.42	306.59	304.67	304.81	305.29	307.95	300.04
305.77	303.05	301.19	303.77	301.63	303	303.45	304.93	303.03	304.29	302.77	305.31	303.49	302.3	303.4	302.87	301.74	303.88	306.26	306.74	302.36	301.66	303.22	304.15	305.95	307.2	304.78	304.27	307.11	306.38	306.41	303.21	300.84	304.66	304.82	304.78	304.45	305.78	305.84	303.03	303.9	306.18	302.43	307.29	303.72	305.76	305.18	301.82	304.96	302.19
292.54	298.11	293.41	291.8	294.67	293.28	291.26	293.96	295.09	291.79	295.16	290.99	292.08	293.81	292.06	291.29	291.73	295.47	293.72	294.72	294.84	292.83	295.99	293.7	293.07	296.11	293.22	296.08	293.26	296.28	294.74	292.59	295.83	294.75	291.53	293.85	295.96	293.39	291.97	292.78	290.62	293.32	291.08	289.62	292.83	297.83	293.79	296.19	292.52	292.96
312.04	313.84	311.93	309.27	313.03	306.12	312.24	309.95	314.87	310.24	308.33	312.86	307.85	311.85	313.9	311.01	307.96	310.51	307.33	308.78	309.23	312.47	314.37	307.02	310.59	309.73	312.98	309.56	311.73	306.9	311.6	310.58	309.93	310.64	308	312.4	310.48	306.42	313.72	311.04	312.27	308.99	308.86	307.73	311.45	306.54	312.52	313.13	312.39	309.52
302.38	301.95	302.51	302.94	302.69	305.91	303.35	305.12	301.46	300.99	306.55	303.45	302.55	303.3	304.13	304.81	303.62	302.06	301.16	307.16	299.41	304.25	304.34	303.8	303.48	306.23	303.76	304.55	305.73	304.44	304.07	299.19	307.1	301.73	304.03	300.17	303.58	304.68	302.04	308.18	303.29	302.59	303.32	304.3	305.18	301.06	303.2	302.19	303.95	305.04
313.93	312.87	314.91	314.07	315.86	310.35	313.16	314.15	311.88	311.8	313.8	311.11	316.95	313.65	315.06	312.9	314.1	315.01	311.79	313.35	310	313.92	312.68	311.82	315.68	311.47	318.48	309	312.1	314.11	312.21	314.05	319.7	311.8	314.28	313.57	313.71	312.57	308.88	309.81	310.13	312.07	312.53	314.45	314.44	317.38	313.16	312.61	314.48	310.22
299.27	298.26	298.82	301.33	299.3	302.29	300.41	295.15	300.28	298.8	299.31	302.4	306.06	297.74	301.27	304.07	302.43	302.9	302.3	300.57	302.68	298.71	304.56	297.49	301.86	297.49	302.47	303.92	302.61	301.44	299.12	302.44	300.65	301.78	299.48	298.82	299.77	300.57	302.9	301.9	298.12	300.87	299.69	300.96	298.82	303.04	300.75	298.93	300.01	298.39
316.75	318.24	319.18	316.49	317.59	321.6	317.7	318.36	319.01	318.93	318.69	319.47	316.92	315.58	319.72	315.67	314.72	318.27	314.07	317.42	316.34	318.91	316.5	317.19	318.63	317.82	317.34	319.06	317.14	319.4	318.37	316.89	318.37	318.96	313.55	315.89	317.59	315.83	317.15	318.3	316.67	316.83	318.61	313.73	318.25	316.47	318.14	316.09	317.32	315.6
313.1	316.69	314.15	314.25	313.3	313.69	313.65	315.03	313.79	314.24	315.31	313.7	318.16	313.17	313.84	315.35	315.85	313.27	313.12	311.56	317.06	314.13	316.24	311.27	315.37	317.23	313.16	312.65	316.37	310.73	313.69	316.51	315.5	315.55	315.45	318.82	316.8	315.24	316.98	315.94	314.35	315.44	313.76	312.93	312.19	317.67	315.07	311.57	315.17	315.23
300.18	300.47	302.01	301.05	302.36	303.22	304.96	305.6	299.64	300.43	304.13	301.84	300.22	307.59	303.69	301.67	303.32	304.94	302.61	302.22	301.95	301.8	302.22	303.9	306.45	299.98	301.36	304.66	302.85	300.08	297.66	303.58	305.9	303.37	300.14	304.11	299.34	299.49	303.57	298.65	300.55	303.7	300.25	300.05	304.87	300.05	303.05	301.94	300.66	302.69
320.14	318.79	319.75	319.67	317.63	321.64	316.55	315.67	321.37	322.01	319.07	318.82	317.08	316.57	319.22	320.14	317.43	322.85	319.32	318.16	317.84	320.47	316.83	321.43	321.78	317.25	320.49	322.64	319.64	319.44	318.39	319.24	319.66	320.95	320.04	317.71	321.47	321.21	318.67	321.47	321.41	318.06	319.7	319.76	319.37	314.67	318.62	321.97	318.93	319.71
301.96	308.79	301.33	304.5	305.11	304.31	306.27	303.42	305.54	300.74	305.02	305.27	306.92	302.95	301.73	303.57	302.52	308.51	306.01	307.81	304.97	305.87	307.03	299.91	310.91	307.05	304.79	302.81	303.72	301.73	306.41	305	306.95	306.8	306.59	305.56	305.42	304.96	306.28	302.35	305.64	309.02	305.86	302.44	305.35	305.03	304.95	301.74	303.14	305.08
324.34	324.95	326.22	324.63	326.88	325.38	321.38	322.77	325.5	325.85	327.96	325	327.07	321.69	322.7	330.15	327.11	323.93	325.03	328.15	326.12	327.1	326.13	325.61	323.86	326.42	326.03	323.02	324.75	323.17	324.54	325.29	321.2	326.43	324.74	327.08	325.07	327.61	327.07	324.84	326.84	321.79	327.34	325.63	323.08	324.02	323.95	327.37	325.54	325.14
307.32	305.21	304.15	302.96	301.82	307.27	305.21	302.7	310.11	304.07	307.17	301.25	304.24	305.78	304.26	304.77	304.26	298.97	300.25	304.47	305.43	307.2	307.7	307.38	303.78	299.95	306.97	304.21	306.34	305.64	305.62	306.23	305.6	305.9	304.04	304.41	307.07	303.71	302.34	305.34	307.16	303.51	307.17	307.77	304.48	305.02	303.88	304.8	300.6	309.55
303.3	304.01	306.38	304.33	306.23	305.89	311.06	306.13	304.52	305.16	308.12	307.3	307.92	306.83	306.36	305.63	306.27	303.98	306.24	305.11	305.25	306.82	302.41	309.21	310.52	305.68	301.32	305.94	305	302.7	305.9	304.87	305.44	304.82	304.93	302.28	304.25	303.04	306.6	301.81	305.15	306.28	308.07	306.82	303.28	307.5	308.16	302.7	307.39	303.03
304.85	300.83	301.64	302.45	305.91	301.34	304.84	304.27	304.79	305.17	304.92	302.83	301.34	305.57	302.93	304.34	307.45	299.51	303.7	298.83	304.67	303.52	305.08	302.32	305.94	303.72	303	305.33	305.47	298.88	306.34	303.76	305.32	301.48	305.4	305.01	304.31	303.53	299.6	303.62	305.32	304.89	304.57	303.24	304.93	306.81	302.47	303.49	302.38	305.72
306.97	304.11	304.29	304.92	304.82	303.67	301.12	303.82	304.58	308.01	301.77	302.98	301.37	302.66	301.99	305.07	301.25	303.55	301.87	301.96	302.34	306.56	296.7	305.81	303.03	304.15	307.48	305.43	299	302.32	307.55	300.09	301.42	303.79	307.32	303.64	306.72	299.49	302.64	304.57	303.01	301	304.01	303.85	304.58	303.6	299.49	300.61	303.18	302.93
299.36	297.82	296.88	291.3	296.21	296.38	291.23	294.71	295.35	296.19	295.91	295.17	296.81	296.85	298.59	299.25	292.52	295.52	295.82	296.4	292.25	294.1	296.26	294.15	293.01	296.58	296.63	295.96	297.47	295.84	295.17	294.6	292.86	298.59	295.64	293.3	293.74	295.7	293.46	296.67	292.1	294.07	294.49	292.63	294.47	295.02	299.88	295.57	293.54	295.78
311.13	313.9	316.19	312.39	312.23	314.54	313.65	316.44	318.09	313.49	309.64	315.92	313.23	314.81	317.63	313.21	315.22	314.43	312.71	315.54	313.08	310.74	311.43	311.37	314.19	314.78	315.57	311.9	311.88	313.07	314.46	313	312.99	309.37	314.02	310.04	315.01	311.23	313.59	312.2	313.02	313.78	309.91	311.82	311.79	312.82	314.21	311.88	311.93	311.58
296.58	293.85	293.66	292.74	293.93	295.33	290.96	296.63	295.41	294.46	295.54	292.75	296.09	292.44	294.14	293.48	291.57	295.55	290.71	296.83	295.23	294.18	295.01	297.83	293.35	294.88	300.12	293.02	297.27	294.09	294.38	295.78	295.1	293.22	292.29	294.18	292.86	291.54	290.11	294.59	295.4	294.8	294.12	296.09	292.93	295.48	294.99	296.46	298.89	292.82
315.49	317.64	313.85	317.05	318.27	316.61	316.11	315.52	320.2	317.9	316.53	317.87	317.46	317.54	315.69	319.66	316.81	319.82	317	315.91	317.62	313.01	318.43	318.13	321.03	318.02	318.06	319.44	319.89	317.38	318.41	320.22	319.12	316.68	321.52	317.52	317.69	318.3	317.65	316.07	321.02	319.51	317.43	316.19	316.04	319.22	319.48	318.99	314.9	317.66
304.26	301.85	306.26	299.68	300.94	304.16	301.7	302.58	301.77	303.17	305.13	303.47	302.76	306.31	303.67	302.76	305.57	304.96	301.32	301.98	302.41	302.66	305.8	299.43	302.57	305.38	301.68	305.86	303.53	303.51	302.28	303.21	302.08	303.49	299.77	304.35	301.36	303.81	298.97	301.88	301.63	301.66	300.18	301.75	304.12	303.53	304.65	304.73	305.88	304.62
320.58	313.96	318.3	317.98	314.01	318.07	314.33	316.04	321.25	318.41	315.29	314.93	316.14	311.76	313.52	316.26	319.85	321.05	314.79	314.91	314.37	315.91	315.38	319.17	314.79	317.27	316.62	318.03	317.99	320.16	312.29	315.8	321.89	314.3	320.07	320.7	316.27	315.2	321.77	315.2	316.59	314.43	317.34	316.44	316.95	317.44	314.01	313.91	319.75	317.73
312.76	315.02	310.01	311.7	312.13	314.04	314.83	314.57	314.35	313.74	315.33	309.45	310.01	308.82	313.39	316.83	314.52	310.43	314.35	309.56	312.01	315.5	312.78	314.47	315.07	312.76	315.92	313.53	313.85	315.74	312.38	315.46	313.65	310.4	313.11	313.52	314.78	310.3	312.98	315.42	312.86	314.91	312.76	310.95	312.76	312.34	310.91	310.33	314.81	311.97
317.84	314.43	317.07	314.95	316.78	314.06	311.59	311.98	310.51	314.23	312.91	316.81	315.99	316.01	315.06	312.47	316.64	317.24	310.87	314.3	315.85	317.32	313.77	315.74	315.32	311.98	313.72	317.64	318.82	313.43	314.61	313.62	316.45	311.73	316.3	317.39	316.9	316.94	313.32	313.88	312.63	316.94	314.08	310.35	313.1	312.46	313.93	314.67	314.27	313.56
313.2	310.77	309.47	312.23	312.57	310.52	313.24	309.93	310.4	311.05	315.93	312.26	313.17	309.86	310.86	309.24	310.1	311.27	310.8	309.79	310.23	309.35	309.6	310.33	309.52	308.12	311.8	311.8	312.86	308.41	311.81	310.68	309.18	311.99	308.73	311.28	310.91	309.93	308.35	310.1	308.58	309.16	310.19	310.2	311.33	310.8	309.84	307.43	310.57	313.11
307.84	305.93	304.69	304.2	305.42	307.17	307.24	304.7	305.45	305.09	307.65	307.92	306	305.77	304.97	306.05	304.45	308.02	308.36	308.16	306.4	309.65	306.93	304.41	305.84	306.1	308.39	306.38	308.64	300.32	306.83	307.79	304.55	308.38	303.95	308.34	309.73	306.51	306.83	303.72	306	305.33	307.59	301.74	307.04	302.38	304.35	304.83	303.19	305.87
316.58	316.15	321.12	312.87	316.67	318.18	318.92	319.27	316.13	316.46	315.77	316.79	312.73	316.11	316.5	314.65	320.4	317.55	317.04	315.81	314.24	315.61	316.13	316.77	319.49	314.85	313.48	318.31	314.1	321.13	318.17	313.38	315.01	320.22	317.26	319.06	320.88	316.29	318.4	313.94	312.85	315.01	323.34	315.57	315.14	317.72	314.49	315.51	315.05	315.7
316.68	316.18	316.5	313.18	320.81	314.16	315.48	316.03	313.62	317.83	316.38	317.06	317.25	314.96	317.74	321.56	317.1	315.38	317.16	319.47	317.09	320.84	315.12	312.88	317.79	316.77	315.29	318.86	317.53	315.55	316.23	317.55	317.81	320.67	315.74	317.22	317.47	315.43	315.59	316.06	317.31	316.25	320.41	315.26	319.36	320.39	314.86	316.55	318.29	313.78
320.35	318.52	318.81	320.39	317.91	315.2	315.91	319.61	321.06	315	316.78	318.17	316.51	317.67	320.39	316.93	314.87	317.2	317.79	316.73	317.01	317.27	318.3	315.31	321.18	316.89	316.27	320.62	316.78	317.35	312.56	320.31	319.03	320.44	319.19	315.93	316.49	318.78	319.03	315.76	321.57	315.21	316.21	317.08	314.52	316.98	316.75	315.19	319.09	316.57
324.87	327.22	325.58	322.61	328.3	323.73	327.9	324.92	322.19	328.55	324.9	325.37	328.18	323.33	323.33	322.01	324.57	323.68	321.97	325.07	325.19	327.93	321.8	323.69	327.51	324.21	325.69	324.18	325.57	323.51	329.56	324.99	325.3	322.77	326.82	324.77	325.22	327	323.99	327.67	325.66	323.49	322.26	325.53	323.33	326.26	324.67	327.73	320.51	324.03
323.03	319.94	318.13	318.9	323.87	317.59	319.62	317.47	317.95	319.54	319.11	316.93	318.28	320.62	320.48	318.61	317.36	318.86	317.49	315.77	321.07	320.03	321.48	315	318.94	318.74	316.05	316.61	320.58	313.57	319.55	315.72	316.2	316.59	322.51	318.28	315.78	321.59	318.91	315.22	316.73	317.62	319.58	315.75	316.48	319.22	318.54	318.89	319.89	319.6
327.65	327.47	324.57	329.22	329.04	323.51	326.58	330.48	330.27	328.79	326.96	324.85	324.92	332.55	326.36	327.19	326.31	327.41	326.33	327.42	326.7	326.48	333.12	326.72	327.8	327.2	326.22	328.28	331.33	325.15	328.85	328.27	327.04	327.97	324.35	326.87	329.7	327.28	329.23	326.97	328.32	324.46	327.77	325.66	326.59	328.12	328.57	325.75	327.95	326.07
312.94	310.78	313.82	313.21	311.88	314.41	312.48	313.33	313.27	317.28	312.08	311.78	311.47	308.34	319.16	310.71	312.86	312.9	316.95	315.22	316.13	309.11	313.66	311.94	315.24	314.31	311.3	313.76	314.34	314.37	315.39	315.86	312.43	314.1	315.25	316.51	312.73	313.17	309.32	313.68	312.19	312.07	312.17	316.71	315.49	312.04	314.18	316.27	310.89	314.97
306.36	300.05	306.34	307.37	305.8	304.64	302.55	304.4	307.38	306.27	306.11	303.49	302.54	305.76	306.25	303.52	303.87	303.82	305.82	305.34	302.28	305.27	307.47	306.41	305.3	304.89	305.77	303.01	306.57	303.98	306.07	308.11	304.75	307.46	304.32	304.98	303.76	308.06	302.45	306.58	305.61	302.56	306.23	302.45	302.7	303.4	301.26	303.82	302.08	302.22
309.52	313.14	309.31	309.91	310.52	310.47	313.05	312.4	309.03	309.06	311.99	313.07	309.21	312.2	309.8	307.92	309.04	307.29	312.38	310.82	305.97	312.37	311.17	309.38	312.28	313.99	308.32	309.88	311.09	310.63	313.52	312.78	306.44	311.83	308.74	311.03	309.25	308.72	309.7	307.4	312.12	310.33	313.06	309.68	313.21	310.81	311.7	309.84	308.32	308.5
315.47	306.26	308.89	311.71	306.63	310.12	313.77	313.46	309.99	311.55	309.67	311.92	310.02	310.95	310.87	312.56	309.82	309.82	311.29	309.28	313.84	311.37	309.95	311.1	308.72	306.66	312.67	307.26	310.87	313.91	308.72	309.43	308.15	309.49	308.88	312	309.84	309.37	309.32	311.32	311.54	312.72	311.48	309.49	309.72	311.23	309.01	311.35	312.37	308.35
311.88	310.68	309.83	310.05	307.69	306.03	310.6	305.77	304.85	308.27	310.52	309.39	310.76	310.7	306.52	310.36	308.97	306.06	309.34	307.59	313.57	307.52	305.04	310.17	311.2	312.14	305.63	309.93	310.54	310.15	310.54	305.31	306.74	312.37	310.2	309.81	312.42	308.24	309.51	306.93	308.44	307.53	307.2	312.27	308.73	312.37	306.35	312.16	310.82	309.33
314.51	312.32	314.47	314.91	314.95	312.6	312.56	315.82	309.97	314.97	314.49	313.22	312.97	315.01	314.6	312.61	313.79	316.28	312.34	316.55	316.09	310.57	313.5	314.09	316.84	316.84	314.1	313.03	314.02	312.4	311.27	312.2	313.29	313.12	315.4	313.49	315.37	314.52	313.12	313.35	315.11	312.2	311.68	314.96	312.59	313.17	313.59	312.75	313.94	314.61
317.01	313.29	312.64	313.03	313.42	309.82	313.01	314.65	312.24	313.41	315.37	312.67	315.44	313.55	312.31	312.83	314.25	313.61	311.93	314.25	310.48	312.18	315.94	308.47	313.53	315.97	313.81	311.14	315.77	312.42	315.83	317.75	311.58	312.64	313.25	314.49	315	310.17	317.19	312.36	313.83	315.05	312.99	313.74	314.77	315.97	319.62	313.64	310.95	316.33
300.48	302.43	305.67	302.2	304.35	301.86	303.19	301.05	303.09	299.88	302.37	303.31	300.49	303.2	301.21	301.2	305.41	305.56	302.08	304.99	305.53	304.65	302.63	301.38	299.16	302.35	303.07	305.35	303.98	303.78	302.68	307.43	301.41	303.78	303.13	303.67	302.63	303.66	306.79	305.65	298.78	302.73	301.98	305.21	301.53	302.82	303.66	304.32	300.6	307.71
314.08	314.18	315.18	312.85	311.17	315.99	312.05	312.44	310.64	312.15	312.23	313.71	314.06	311.75	309.95	312.62	313.34	310.9	314.42	312.61	314.56	314.43	310.44	312.93	313.01	313.41	314.35	312.42	312.87	312.58	313.03	313.12	312.85	312.72	313.25	315.23	309.22	312.76	314.87	312.53	313.56	313.69	309.01	311.51	312.62	313.06	316.25	311.45	313.88	309.06
313.95	314.41	314.34	317.05	315.9	312.03	314.54	313.33	315.7	314.58	313.31	311.35	313.92	314.5	317.81	313.39	313.95	315.13	311.99	314.88	314.47	310.65	312.88	317.77	313.94	316.25	310.23	312.83	313.73	315.14	312.38	312.74	312.16	314.34	312.35	314.47	314.91	315.24	318.23	312.78	311.28	311.48	311.67	315.04	316.52	311.1	317.39	314.9	311.34	315.47
305.97	307.46	304.77	310.44	306.96	308.22	307.44	308.47	307.66	312.71	310.39	308.07	311.09	310.01	307.69	307	306.79	308.3	310.64	306.88	308.59	305.56	313.09	308.31	310.68	308.41	309.57	306.19	310.01	308.64	305.52	309.34	309.62	307.36	311.3	309.3	307.88	307.19	309.35	306.08	307.91	309.57	307.21	309.46	311.2	309.86	303.14	313.57	307.02	308.05
306.88	305.82	305.32	306.59	306.65	305.37	302.1	306.94	302.23	306.24	304.9	303.69	306.25	303.16	305.28	306.65	305.96	304.6	306.23	307.1	304.1	304.67	306.71	303.66	304.13	305.95	305.42	303.59	306.33	304.38	305.71	303.92	303.61	304.12	301.71	301.77	306.16	306.45	304.61	305.14	305.05	306.04	300.02	306.61	308.34	304.49	303.54	303.17	306.02	307.48
326.7	328.01	326.49	325.61	325	328.08	327.93	323.75	326.98	323.57	329.48	328.53	329.88	326.48	327.1	328.21	326.9	327.37	326.36	328.11	324.69	325.78	326.54	330.78	329.31	328.1	327.08	327.76	327.72	331.04	327.41	330.52	327.41	326.55	328.17	328.9	325.36	326.65	325.53	327.54	328.93	325.09	328.25	325.95	330.99	326.39	328.01	328.31	324.87	327.39
318.15	314.05	314.36	315.76	311.41	314.32	308.92	313.74	313.58	314.08	308.81	316.62	310.99	314.62	315.12	313.16	314.5	316.27	315.55	314.42	314.73	312.21	318.59	315.42	313.85	311.55	311.04	309.73	314.75	311.54	312.49	312.63	315.93	314.53	314.53	311.82	314.71	316.72	313.46	312.93	315.53	315.07	313.4	316.54	314.32	311.82	313.68	313.46	311.96	312.46
306.78	307.95	302.76	305.13	306.76	305.78	305.82	302.59	302.16	305.71	307.81	307.96	308.21	305.12	306.06	305.86	306.91	304.08	304.88	306.21	309.26	304.89	304.34	307.26	305.36	309.09	307.18	306.6	307.96	307.31	308.23	304.55	305.69	307.04	308.85	306.19	304.28	305.28	306.58	306.26	304.15	302.76	306.7	303.74	304.15	306.44	303.91	308.48	306.52	301.67
312.58	314.75	313.84	307.31	312.34	310.88	314.59	311.12	314.29	313.49	313.36	311.65	308.67	310.88	309.67	310.86	311.62	311.63	311.63	309.35	313.34	313.27	314.48	314.6	315.24	313.5	309.43	310.06	312.62	313.28	309.79	310.44	314.39	311.82	313.04	312.66	314.71	309.94	315.36	310.71	315.69	312.89	310.91	313.63	310.61	311.97	311.21	311.71	314.31	313.07
307.9	308.01	310.4	308.17	307.55	307.8	307.15	314.24	310.12	308.07	308.18	311.76	308.57	309.68	308.75	310.41	307.58	306.36	308.81	309.93	307.48	307.34	310.87	309.38	307.11	308.66	307.69	306.59	312.79	308.23	308.47	308.9	311.6	306.13	312.15	309.16	307.1	310.93	308.88	307.84	308.89	310.04	307.24	311.89	311.59	306.49	307.9	307.76	312.11	312.32
307.54	305.01	302	302.58	305.76	305.85	308.2	307.17	307.16	302.5	302.21	306.44	305.83	305.74	307.99	306.87	306.23	304.7	307.43	301.69	304.72	303.86	307.01	302.84	299.01	308.21	301.34	303.41	306.59	306.23	307.54	307.77	305.78	302.6	308.67	299.72	307.67	307.95	305.34	307.86	303.74	306.62	307.14	306.99	303.38	303.57	305.44	303.79	303.68	305.15
304.42	304.77	307.3	307.66	306.02	302.99	304.79	308.7	302.09	305.24	305.17	303.67	303.56	305.36	303.91	307.28	304.83	301.69	304.39	305.54	305.06	305.13	305.52	301.55	307.14	301.71	302.39	305.67	306.55	304.49	297.48	304.8	305.02	304.93	301.84	301.85	304.38	302.06	305.6	300.61	301.97	305.77	304.31	305.61	302.26	307.13	305.37	304.26	303.33	305.64
307.35	306.47	306.56	306.79	301.02	303.99	305.45	308.3	305.81	302.89	303.18	305.93	305.92	304.5	305.88	305.33	305	306.13	300.62	302.84	304.36	305.5	302.86	302.28	303.74	304.75	302.76	304.42	309.03	307.34	309.37	305.11	304.07	306.61	303.11	302.92	306.5	304.63	303.13	304.95	305.59	303.83	309.71	306.97	304.94	304.81	303.35	306.01	305.13	302.49
310.61	313.55	311.43	314.57	316.6	315.97	312.64	312.56	311.7	314.08	312.09	309.92	307.07	311.57	312.51	313.42	311.3	313.53	312.89	312.73	312.84	310	312.96	311.38	314.91	313.21	313.27	312.61	311.76	312.89	312.05	313.44	311.87	312.93	310.48	312.24	311.51	311.76	309.83	310	311.71	312.59	312.54	314.2	312.66	310.39	311.27	312.67	308.56	312.62
322.52	328.05	323.33	320.82	330.55	322.77	324.97	323.92	323.98	327.75	326.16	321.34	324.16	326.69	325.31	325.52	325.06	322.47	320.53	325.82	323.64	323.82	323.53	322.41	321.8	327.43	324.5	320.74	325.62	324.22	324.82	324.09	327	321.87	324.79	327.18	322.1	325	323.45	324	324.07	321.83	324.68	325.78	324.03	325.8	324.11	326.82	325.95	327.33
298.69	300.61	300.35	302.22	301.3	297.59	299.86	298.24	301.04	302.06	302.45	305.21	303.31	303.37	302.85	299.5	303.41	302.96	300.02	301.05	299.8	303.73	300.43	301.39	299.93	298.79	300.67	300.15	298.23	300.75	301.04	298.91	302.06	300.64	301.51	303.16	298.4	300.22	297.44	300.71	299.55	304.17	299.69	300.41	300.15	302.53	302.62	304.13	303.55	301.63
315.85	318.64	317.12	318.85	316.77	317.84	319.23	324.53	318.33	317.69	314.45	318.48	319.22	317.26	319.38	319.57	317.06	318.82	319.04	318.74	321.87	320.72	316.81	316.02	316.47	315.4	317.89	316.01	319.56	315.38	320.94	320.63	320.14	316.23	317.59	319.93	317.38	319.32	319.17	320.96	318.88	318.63	318.34	317.68	316.67	316.24	319.43	316.65	317.77	317.85
314.01	316.65	313.01	318.07	316.57	313.06	311.91	313.54	316.87	314.71	317.41	318.18	314.91	315.72	309.71	312.64	315.52	315.77	316.33	313.8	312.86	314.08	312.23	314.23	312.35	314.69	311.71	316.74	315.07	313.9	313.16	315.53	315.6	318.23	319.09	313.17	314.19	313.57	317.5	317.04	316.59	314.7	315.67	316.35	312.49	313.27	313.17	314.26	313.78	316.44
304.96	301.3	306	305.92	305.36	304.34	303.02	302.84	302.67	307.3	306.08	303.53	303.99	309.23	306.92	305.21	307.2	306.73	306.16	301.7	303.29	305.29	307.6	312.04	305.8	304.61	305.25	302.71	304.26	305.61	304.28	305	304.03	305.84	306.94	305.06	304.23	306.62	303.95	299.73	305.57	307.92	303.44	305.06	304.64	308.91	308.86	302.48	305.35	305.61
305.15	305.59	307.95	305.75	306.87	306.89	306.02	303.12	304.67	305.13	305.86	302.45	306.97	306.94	302.15	307	304.73	307.64	301.9	304.29	307.84	303.94	306.31	306.67	309.72	307.87	303.11	305.67	304.03	303.56	309.18	304.75	306.11	305.19	307.53	303.66	302.42	304.8	305.65	306.11	301.89	303.2	303.48	308.19	305.15	306.23	307.02	306.07	304.19	307.26
330.08	326.07	330.56	326.86	326.65	328.98	328.15	326.65	327.93	328	327.73	328.63	323.74	327.88	331.27	327.87	327.08	328.66	323.76	326.73	325.16	326.77	326.92	327.99	327.52	329.79	328.06	324.07	328.44	329.43	326.14	328.81	327.81	329.87	328.35	325.77	324.11	331.08	323.68	324.24	324.82	329.25	326.05	328.55	324.47	328.2	327.65	328.87	326.26	328.24
324.93	326.53	323.58	325.92	324.97	327.09	322.7	328.18	322.53	320.8	324.01	324.88	326.77	324.73	324.93	327.67	325.41	324.89	325.11	325.58	325.53	319.5	327.07	323.45	324.64	324.14	326.43	325.73	328.27	326.3	322.66	323.8	321.9	321.38	325.56	324.63	326.05	325.03	326.19	323.93	326.02	327.82	324.89	322.76	323.41	326.85	323.8	323.83	326.01	324.24
296	296.62	294.39	296.24	294.67	298.93	296.35	296.29	294.57	295.75	294.29	298.29	294.55	294.95	296.38	293.93	293.52	294.89	297.1	296.34	293.41	295.47	294.6	292.94	297.21	296.52	293.89	293.04	295.42	295.05	295.55	294.2	296	295.82	293.78	296.19	295.79	299.03	293.86	295.01	295.37	293.45	295.03	302	293.02	297.7	293.65	292.37	294.15	293.33
325.9	326.78	325.82	327.98	323.27	329.03	323.18	324.37	325.92	324.24	326.82	328.08	329.04	330.6	325.18	321.79	324.91	327.25	326.62	329.5	326.29	325.59	326.94	327.78	327.28	329.15	328.69	325.25	324.82	330.81	325.55	322.85	325.33	325.44	324.79	327.18	326.79	329.28	327.35	324.67	327.5	328.56	325.85	328.26	329.02	326.31	328.24	328.6	327.46	326.97
296.78	292.48	296.25	292.74	295.97	292.83	293.85	297.25	295.71	292.67	294.98	297.11	294.76	298.01	297.76	295.29	293.07	292.88	293.75	295.65	294.75	296.64	295.82	290.25	295.37	298.99	294.64	295.86	297.91	296.73	295.87	295.43	293.32	295.27	296.2	296.12	297.93	293.11	296.55	295.53	293.93	293.85	295.61	292.83	294.33	294.3	296.58	294.48	298.2	294.67
317.69	319.41	317.88	319.24	315.75	319.18	316.16	317.3	316.47	317.54	319.28	321.36	315.93	319.1	321.77	316.74	313.77	315.59	317.05	316.95	317.07	317.12	317.55	319.3	317.8	317.49	313.57	317.61	318.62	320.63	320.22	319.86	314.94	318.03	311.62	317.02	320.12	319.01	315.67	318.8	324.55	320.1	317.5	317.59	320.01	320.79	319.77	322.17	316.4	317.42
314	316.14	311.44	311.45	315.39	311.82	317.27	311.03	317.35	314.54	312.19	315.52	315	313.9	317.89	313.55	316.55	314.69	316.65	317.1	316.34	313.65	313.1	314.12	315.51	314.3	314.33	315.41	312.92	317.63	315.52	313.71	316.75	315.9	317.14	314	314.5	314.43	313.95	314.2	315.11	316.76	311.38	313.16	314.85	313.29	313.82	312.16	313.97	312.6
299.63	297.54	300.26	302.14	301.68	303.25	300.98	301.86	302.4	301.85	303.63	303.74	303.66	300.95	302.21	300.27	302.37	301.89	300.96	301.04	294.86	303.93	300.33	300.92	299.81	297.82	301.33	301.73	300.73	298.75	301.12	301.46	296.84	300.1	300.56	297.33	302.07	303.26	301.12	300.89	299.5	301.81	301.81	300.73	299.39	302.74	301.32	301.23	299.2	300.77
292.97	292.28	294.19	290.8	292.17	296.33	294.52	293.59	292.6	295.32	294.82	294.6	291.06	292.75	297.68	294.26	292.87	293.51	290.57	294.97	290.96	292.89	291.85	295.98	294.67	297.52	294.78	289.88	295.96	295.97	295.78	295.44	295.24	292.9	292.27	297.33	295.81	295.33	295.02	292.02	292.35	292.17	294.44	296.2	288.71	290.83	295.87	292.85	293.22	291.94
327.78	327.99	325.94	329.62	327.11	325.86	325.1	321.52	324.92	326.12	324.69	328.42	329	327.43	327.42	328.24	328.42	327.69	328.52	325.77	328.14	326.9	326.32	326.68	330.03	330.86	326.66	325	328.75	324.47	328.69	325.71	325.81	327.41	326.01	330.6	324.3	330.07	325.78	325.71	328.6	326.48	328.45	327.2	325.63	323.45	328.93	330.82	324.21	324.63
303.58	303.4	301.17	304.57	302.77	298.85	298.36	302.77	300.11	304.41	301.57	301.43	303.13	303.91	303.67	306.09	307.06	305.49	300.58	301.35	301.88	303.82	301.94	301.53	303.54	301.79	299.29	299.8	309	305.32	304.66	304.88	301.26	301.57	303.51	303.07	304.3	303.49	306.5	304.08	309.24	304.06	304.38	303.87	302.61	302.85	301.6	305.24	303.32	303.48
316.66	316.92	318.94	319.57	321.44	317.14	315.08	321.36	321.34	320.33	315.2	317.72	321.9	320.23	320.26	318.93	325.24	320.94	316.33	317.44	317.46	319.94	319.32	317.7	319.95	317.04	320.5	321.04	321.74	316.11	320.22	322.59	320.65	317.72	319.85	322.92	319.02	320.02	322.08	322.01	318.38	319.13	317.75	318.78	317.29	320.38	320.06	320.72	319.19	321.57
320.54	320.67	323.21	315.3	322.24	322.25	321.07	317.57	316.17	319.97	317.24	318.62	318.56	321.17	321.04	324.13	318.7	319.29	321.99	318.08	318.68	318.85	317.05	317.1	319.59	321.85	321.05	322.08	321.4	318.51	321.61	320.58	321.66	317.15	319.67	319.96	319.38	319.5	317.99	320.65	320.78	317.16	321.27	319.77	322.58	319.27	320.24	317.12	322.43	319.19
308.01	303.71	307.45	304.78	305.23	305.67	305.22	305.2	305.51	303.85	303.66	303.29	306.81	303.69	306.17	307.8	308.33	305.24	301.12	304.51	305.07	305.49	307.49	305.22	302.7	308.03	303.32	302.31	302.03	306.58	304.58	305.22	306.05	305.67	300.7	307.24	302.11	305.73	307.53	307.94	307.01	304.51	307.51	306.85	307.68	304.18	306.46	305.64	306.35	301.16
312.28	312.56	311.64	313.53	311.75	307.75	308.18	310.35	315.19	311.91	310.67	315.09	308.25	312.38	313.16	306.41	309.5	309.51	310.87	312.63	310.58	309.7	308.42	309.29	312.38	309.03	310.54	310.16	312.07	310.07	311.91	312.34	310.59	311.01	309.73	309.86	309.77	311.97	314.39	312.49	310.35	311.46	308.85	311.66	309.72	312.11	310.59	310.62	310.5	308.51
313.65	313.04	311.89	314.08	313.38	313.11	313.36	313.48	313.74	313.59	311.52	315.66	312.52	312.79	314.91	310.92	311.47	311.4	312.46	313.82	317.03	312.84	311.84	314.93	313.08	313.53	312.53	312.58	317.17	313.84	310.49	314.17	316.72	312.48	315.47	311.18	316.59	314.67	313.72	315.21	314.51	315.16	310.89	316.81	309.62	313.63	315	312.71	313.69	310.15
307.3	306.44	304.69	305.34	304.66	303.54	303.53	303.21	306.31	306.74	306.34	302.89	302.69	303.47	305.01	304.16	304.33	304.94	303.91	302.55	303.61	301.98	307.4	305.09	302.65	305.01	301.94	303.74	306.4	305.73	303.24	300.85	306.08	304.37	305.19	305.86	303.63	303.28	303.55	303.92	306.51	305.49	305.75	304.62	305.74	300.55	304.05	304.62	309.99	302.08
303.74	301.44	303.03	302.5	303.07	300.27	303.38	306.8	303.87	303.52	302.69	301.88	303.37	305.49	304.52	303.72	304.06	303.41	303.17	304.47	305.65	306.67	309.16	301.82	304.84	303.61	305.87	301.53	308.13	303.15	304.46	305.84	302.01	300.47	304.96	300.09	300.17	302.6	302.89	303.3	303.25	304.67	304.94	302.07	303.31	304.47	302.91	305.09	304.95	302.88
314.35	314.74	315.02	314.79	312.58	311.57	314.81	314.28	313.42	313.72	310.72	313.79	310.41	313.12	311.75	312.17	314.5	313.79	313.56	315.83	313.28	312.1	311.73	312.67	315.6	315.65	314.43	312.84	314.15	310.09	310.35	313.15	317.22	314.28	311.5	314.46	313.49	314.34	314.07	314.09	317.8	311.88	312.02	311.3	311.77	315.02	313.61	315.22	315.87	310.43
297.63	299.09	297.18	294.75	297.34	297.37	292.54	296.05	297.66	300.14	295.79	296.04	293.87	297.53	294.64	296.33	298.88	296.69	303.12	299.31	295.73	295.08	297.02	295.57	295.94	296.77	295.97	295.68	297.35	297.67	296.22	292.27	299.52	297.98	298.31	296.95	297.45	296.99	295.32	297.17	294.24	295.25	297.39	300.21	296.26	296.86	299.27	293.76	293.84	296.03
306.39	304.73	306.27	304.59	302.67	303.71	300.31	301.39	301.86	303.8	300.93	302.3	301.7	304.91	304.9	302.48	301.48	303.26	302.43	302.92	301.61	303.57	304.45	304.9	303.11	305.85	302.04	303.97	304.93	301.24	305.05	304.85	305.68	303.3	306.44	300.99	299.59	304.24	301.23	305.18	303.29	302.73	303.72	307.44	304.75	299.23	299.32	300.57	302.01	303.16
312.72	315.68	313.17	315.24	313.93	314.44	315.98	314.66	313.67	312.26	314.8	316.45	312.95	313.5	316.56	310.38	312.43	313.23	311.25	310.37	311.63	314.87	311.97	312.65	316.74	315.21	317	312.62	314.45	317.31	310.75	316.55	312.75	311.61	317.12	313.06	316.09	316.74	313.69	313.45	315.99	311.29	310.8	311.98	309.93	309.67	317.52	311.11	313.5	313.47
301.29	294.42	293.79	297.19	296.76	292.73	298.18	293.92	296.13	297.27	294.52	297.33	297.79	299.16	294.68	294.69	295.61	297.63	296.13	300.57	293.81	295.53	295.22	298.04	296.37	294.56	295.66	294.97	294.66	294.53	291.29	296.06	293.96	295.42	293.93	296.01	296.65	297.93	294.11	294.32	296.58	296.14	295.94	293.53	297.74	297.56	294.9	294.25	294.85	294.35
306.72	304.12	301.75	302.05	303.36	304.2	303.74	299.6	304.85	303.34	304.81	300.69	307.06	304.92	305.22	304.22	302.26	303.71	302.94	302.61	305.54	306.07	306.33	304.87	303.03	305.47	305.03	305.28	303.85	305.79	308.16	306.13	301.68	303.68	302.85	300.62	303.04	303.67	302.53	301.85	307.41	306.47	306.17	302.93	297.89	301.37	305.72	304.27	300.83	302
300.62	302.53	303.11	301.52	301.68	302.58	305.03	305.2	304.4	302.23	302.36	301.11	300.56	302.08	301.51	300.28	303.22	302.63	301.46	305.88	302.96	300.87	304.07	301.81	300.43	304	305.2	300.24	298.67	304.49	303.2	303.46	301.7	304.99	306.88	301.7	303.5	301.35	302.15	302.51	298.14	300.42	302.55	302.51	300.93	302.87	302.98	301.21	305.14	302.33
299.54	300.22	302.49	298.54	300.96	303.41	302.58	299.6	299.11	294.64	301.18	298.25	301.44	300.97	300.93	300.44	299.5	298.99	301.83	299.16	302.91	299.93	301.78	301.4	300.33	297.28	300.71	304.67	301.53	299.82	300.71	301.83	299.28	302.49	299.06	301.72	301.14	296.99	297.67	299.48	296.69	299.57	298.84	299.19	299.18	296.16	299.31	302.87	300.45	301.36
317.44	314.08	315.41	314.81	316.01	315.56	311.66	316.43	315.39	315.42	312.44	316.91	314.83	313.7	313.44	309.07	315.02	316.33	319.45	317.63	313.07	311.92	313.49	314.16	316.46	311.71	313.79	318.15	313.86	316.06	313.05	314.76	315.87	317.43	315.48	313.63	313.48	309.99	313.35	312.83	312.61	314.57	312.75	315.65	315.68	314.07	312.63	314.79	312.83	317.54
322.63	324.61	327.45	326.53	323.29	326.97	325.61	322.04	325.11	323.28	324.66	325.02	326.39	327.09	326.59	328.81	328.37	324.55	325.49	325.21	322.07	325.92	325.74	324.05	322.46	323.78	322.37	323.94	327.76	324.03	325.89	324.73	327.53	328.62	326.34	322.96	325.2	327.74	326.02	322.87	324.36	329	325.74	325.42	327.99	325.72	324.74	324.84	323.88	323.83
302.47	302.02	304.99	304.49	307.94	302.8	302.87	302.37	304.9	301.53	302.9	301.86	304.76	301.84	301.46	301.26	307.45	303.9	304.2	301.35	305.01	302.66	303.27	302.93	304.76	300.28	302.99	302.94	301.82	304.62	304.52	300.49	300.84	304.82	301.68	299.19	300.13	303.96	305.06	300.59	301.4	300.67	302.54	301.37	305.1	304.84	302.19	301.39	300.91	303.31
330.56	327.63	323.25	325.33	327.75	328.09	329.05	328.15	330.64	328.33	326.14	322.86	326.03	329.11	324.63	327.7	326.83	326.86	328.4	326.88	328.5	326.62	328.15	325.34	332.27	325.88	326.31	328.28	325.11	325.66	330.11	327.45	331.76	326.57	330.21	327.41	326.18	328.54	326.97	330.28	327.06	327.59	328.25	328.14	327.15	327.23	326.16	327.54	327.56	329.14
305.42	307.19	304.33	303.85	304.03	307.74	308.15	306.18	308.52	304.15	306.92	302.72	305.13	302.51	306.12	308.51	305.47	307.15	308.35	305.67	305.43	310.15	304.92	306.69	305.63	308.33	306.37	302.69	307.13	307.85	305.4	306.82	303.63	308.06	305.32	307.08	311.6	308.7	309	308.64	302.98	305.84	308.73	304.72	307.43	304.38	304.2	306.41	305.2	304.1
316.12	311.12	313.22	317.62	313.34	316.75	313.88	312.63	314.04	315.52	316.52	313.69	312.69	314.64	315.42	314.85	317.85	315.47	313.84	313.37	313.4	318.39	313.89	313.36	312.67	312.36	313.23	312.07	316.08	315.71	314.77	316.4	315.08	312.66	313.63	311.23	315.12	315.86	316.3	313.23	315.75	314.16	315.61	315.77	314.97	317.56	315	318.1	310.96	313.31
307.35	312.67	308.46	310.26	310.18	309.58	309.41	309.65	311.06	308.98	305.46	312.16	305.77	312.04	310.59	311.89	308.98	309.69	313.34	308.12	310.46	309.97	309.65	313.28	313.04	311.58	311.47	312.94	315.49	307.56	312.24	308.05	310.04	312.92	312.07	311.53	310.17	310.44	309.72	311.16	308.68	309.96	309.59	310.87	307.48	310.36	313.45	311.23	310.09	309.04
321.57	319.79	318.53	316.16	317.68	320.94	315.03	315.36	319.91	318.19	316.56	314.51	319.67	320.91	314.16	317.47	318.89	317.4	319.16	317.99	319.61	320.11	318.43	319.24	319.31	317.89	318.03	318.75	319.68	321.49	318.56	319.06	317.71	318.99	318.98	318.51	316.93	317.41	317.21	319.17	316.95	319.44	317.64	319.71	318.91	318.75	316.47	317.27	322.26	318.42
311.55	312.99	310.92	309.62	314.07	312.22	313.37	313.83	309.61	309.67	309.5	307.5	312.22	307.83	310.94	307.48	309.87	312.6	311.73	310.35	309.64	315.55	313.38	312.84	313.55	310.33	309.82	313.31	308.71	312.06	312.35	314.84	307.73	313.26	307.55	311.48	307.91	310.96	311.37	313.78	311.17	313.1	310.04	313.5	310.07	313.02	310.01	311.76	313.99	311.44
303.87	301.67	304.6	305.61	307.14	305.14	304.73	302.97	301.88	304.28	304.42	305.03	304.5	301.65	304.41	304.83	306.67	305.28	303.77	303.31	304.04	302.98	304.24	304.44	303.41	306.17	301.08	301.08	305.45	305.75	301.18	301.78	305.4	305.48	301.89	304.8	303.71	300.74	304.92	304.3	304.35	301.84	305.62	298.92	301.52	304.86	299.92	302.27	301.13	304.97
323.67	325.94	327.43	330.77	326.19	326.04	329.06	328.55	331.88	328.88	328.91	328.63	326.95	330.39	329.78	328.71	327.21	327.04	326.1	328.38	330.46	327.12	329.05	329.32	324.36	326.55	327.89	326.59	326.17	329.34	325.14	326.46	326.35	324.62	329	324.9	326.66	329.8	327.69	326.11	326.2	330.61	327.36	325.64	328.83	326.95	327.91	325.99	327.21	327
308.05	306.44	307.82	307.39	305.01	308.42	305.42	304.16	304.55	309.79	305.55	306.09	307.86	307.39	305.23	307	306.12	304.51	307.45	304.69	304.9	308.47	304.43	305.61	305.47	306.52	307.18	304.81	303.51	307.2	301.88	303.99	304.47	307.85	308.21	305.56	305.07	305.89	308.55	307.79	304.81	307.88	305.26	301.62	306.37	305.44	309.49	303.01	308.69	304.65
303.46	304.53	306.57	301.14	301.03	305.71	301.38	305.63	304.09	305.31	304.02	305.32	303.97	305.29	308.71	306.58	304.86	303.53	303.1	303.65	309.83	305.93	305.4	304.5	305.35	302.58	303.66	300.87	306.14	305.55	298.89	301.45	302.03	308.18	303.27	306.3	302.1	302.98	305.37	304.22	308.08	304.23	300.59	303.72	303.16	305.96	303.94	303.38	304.36	305.84
306.62	305.41	306.03	310.53	307.82	305.79	307.2	305.04	308.44	305.19	304.11	305.42	307.39	301.94	312.1	305.69	307.67	306.12	308.33	303.63	304.32	307.06	307.82	308.95	308.16	306.82	307.39	303.6	309.37	304.24	306.17	308.11	307.06	306.93	305.83	307.82	304.57	306.79	310.05	306.33	305.83	305.58	306.34	307.36	310.43	308.82	309.38	303.86	307.09	305.69
305	299.05	299.84	304.06	302.01	304.86	301.94	300.38	300.79	305.07	303.41	301.63	303.8	303.3	301.18	304.55	300.92	302.06	304.07	302.27	300.88	305.99	304.53	301.92	300.77	300.79	300.08	299.08	303.44	303.47	302.5	303.26	303.37	302.18	304.02	301.67	303.96	299.98	301.82	300.68	302.5	300.72	303.44	304.09	303.17	301.23	304.32	307.53	300.54	301.14
316.11	319.51	318.08	321.8	315.82	318.99	315.04	316.59	318.59	317.89	316.96	321.65	319.34	313.59	318.13	314.68	319.44	319.07	318.37	316.99	318.65	316.23	318	317	320.67	315.69	321.56	318.5	316.52	317.43	317.17	317.24	315.3	318.8	314.76	318.79	319.12	320.11	319.97	317.31	317.89	317.72	319.17	317.79	319.06	318.4	315.77	316.18	315.91	319.3
316.44	312.07	311.56	312.49	314.36	312.51	313.86	314.49	315.42	313.32	313.05	312.93	313.52	316.47	317.04	316.77	313.01	316.58	314.44	315.1	312.53	316.41	314.6	313.37	317.15	314.22	312.29	313.81	313.02	312.93	314.01	316.82	313.14	313.59	316.51	315.02	314.67	313.98	313.35	315.83	314.84	311.75	313.96	318.35	316.52	313.36	313.73	312.95	314.36	314.54
309.07	310.73	311.08	308.53	306.42	306.1	309.39	308.42	309.78	306.74	310.72	310.52	309.18	310	308.28	309.68	310.64	311.9	308.87	305.64	306.57	308.08	310.75	310.89	310.57	308.42	306.78	310.14	310.85	307.96	309.37	306.96	308.59	308.92	314.43	309.3	309.75	309.54	309.11	310.31	309.07	307.71	310.86	305.56	309.38	306.57	307.77	304.38	307.98	310
329.79	326.88	324.96	332.12	327.33	329.99	326.89	326.89	329.23	330.22	329.66	326.59	328.94	329.67	328.76	328.29	326.34	325.95	324.65	325.69	328.62	329.91	326.19	331	332.23	331.36	329.83	330.31	327.08	329.35	326.54	327.98	327.15	329.96	328.46	330.07	329.15	328.58	328.63	331	327.12	331.19	327.71	329.52	325.73	329.21	331.35	328.96	326.36	328.72
300.27	304.34	304.96	302.54	300.8	300.51	305.12	299.5	302.93	300.67	299.79	300.29	300.88	304.59	306.99	298.83	301.04	301.96	303.45	303.59	301.42	302.3	306.11	302.6	300.61	303.78	303.76	302.64	300.16	301.61	304.09	304.11	303.97	301.12	302.51	303.43	299.93	302.25	301.91	301.92	301.22	304.59	300.81	304.02	305.3	301.39	304.03	301.82	305.56	303.16
315.63	314.06	314.96	314.4	314.84	319.83	313.05	313.77	312.54	314.17	313.78	318.71	311.33	317.09	317.13	316.66	311.16	316.7	313.73	314.82	311.74	316.6	312.54	315.85	314.91	313.72	315.03	311.67	314.3	313.97	313.56	315.13	312.32	313.25	314.95	316.01	312.33	316.18	316.2	315.67	311.07	317.14	315.8	315.09	314.62	313.63	316.83	314.7	313.1	313.3
314.95	314.02	311.07	312.66	313.09	310.57	315.14	316.71	313.95	313.85	312.96	313.26	313.65	314.92	309.21	312.77	316.3	313.13	311.06	313.62	317.73	315.11	314.09	314.4	315.4	312.05	313.64	315.11	315.32	315.71	318.21	313.43	315.1	315.12	313.93	313.31	313.11	314.61	317.48	315.26	316.47	311.98	313.88	319.79	315.04	315.26	315.44	311.66	315.16	316.01
302.88	305.8	305.39	304.17	301.98	305.84	304.28	301.85	303.01	304.85	302.74	299.78	304.33	302.38	301.8	302.64	302.27	304.36	302.69	300.8	303.27	303.46	300.08	302.9	303.49	304.35	303.82	303.55	304.76	301.08	302.43	298.95	300.17	302.06	302.83	302.86	299.95	302.38	301.55	302.65	301.04	303.07	303.77	302.4	300.82	304.14	303.46	304.28	299.12	301.31
308.89	306.09	305.82	305.44	306.42	305.32	307.51	306.7	308.76	304.86	305.95	308.53	302.82	304.73	305.43	306.63	306.66	305.44	306.35	304.48	309.15	308.05	309.02	302.71	301.84	308.15	306.38	307.28	303.94	306	308.16	308.79	305.69	303.45	305.15	307.47	302.82	309.87	307.11	306.22	308.91	307	307.58	304.22	305.53	305.3	306.53	305.05	307.95	308.78
326.01	325.59	323.79	323.28	323.89	324.43	326.25	324.85	329.72	323.33	326.7	326.87	325.22	321.05	324.36	326.14	325.98	323.98	327.09	325.43	325.3	321.6	325.81	329.47	328.96	325.68	327.52	325.96	327.84	326.24	325.56	324.21	325.42	327.29	324.8	323.13	320.35	324.1	324.49	326.5	325.51	324.83	324.19	329.63	323.39	324.53	325.02	325.56	329.13	324.38
308.65	307.33	310.88	310.73	311.06	311.69	307.14	310.01	307.77	305.98	310.96	308.28	312.63	313.13	309.57	308.3	310.34	308.48	309.64	311.21	310.22	311.49	313.04	306.37	310.98	311.32	310.93	307.57	308.56	309.73	310.34	309.9	310.2	308.02	310.37	310.03	311.11	309.16	307.53	312.52	307.64	312.11	308.68	306.99	312.04	310.2	313	311.5	306.71	309.67
312.01	312.39	315	312.97	314.01	315.87	312.14	315.11	313.02	313.38	314.9	312.64	314.09	313.4	312.77	311.86	311.87	314.37	314.25	315.83	316.98	311.17	308.96	311.44	314.9	310.58	314.49	312.47	312.5	311.77	314.53	314.79	315.51	313.57	311.98	315.79	311.96	312.46	311.47	312.87	313.21	312.05	311.02	313.33	313.28	312.41	313.94	312.38	312.17	312.42
301.35	300.65	305.98	304.35	301.88	303.18	304.4	305.03	301.64	298.7	302.11	302.53	300.83	303.29	302.5	305.08	303.63	301.04	304.85	304.29	303.73	301.93	302.41	303.77	301.51	300.95	304.7	302.88	303.26	304.24	304.8	302.28	300.88	303.45	302.96	303.39	303.81	300.9	300.24	301.35	302.24	301	302.05	302.76	301.97	303.53	302.21	301.41	302.18	301.5
330.56	327.2	325.64	332.59	329.6	327.61	323.35	326.95	327.18	331.08	333.18	331.28	325.04	329.13	326.79	326.21	326.61	325.43	331.34	332.4	331.28	328.73	328.46	328.11	326.89	324.71	328.16	328.36	328.57	328.8	324.26	328.94	328	326.43	328.55	331.93	325.27	327.08	327.47	328.82	331.25	327.63	329.52	326.71	330.2	330.09	326.57	328.39	327.92	326.66
312.08	316.64	314.46	313.51	315.14	314.25	314.47	316.2	310.44	313.94	312.21	312.51	315.22	312.13	314.36	315.67	310.29	315.3	313.79	312.63	311.45	313.43	317.86	315.94	316.44	312.15	317.22	313.02	315.12	311.9	316.27	311.48	315.04	314.55	310.63	315.3	313.44	316.29	315.56	315.35	314.85	317.88	313.89	314.36	317.93	312.75	313.75	313.2	315.99	316.41
305.4	304.64	300.06	303.72	305.47	306.28	303.44	302.96	306.99	300.36	301.34	307.8	307.37	302.91	304.82	305.18	304.32	303.67	304.94	305.67	304.52	304.85	301.88	302.22	305.12	301.47	302.94	301.89	304.87	301.84	303.04	305.87	305.72	300.27	303.37	303.33	302.77	301.64	306.78	302.92	303.37	306.28	302.97	306.31	306.02	305.35	303.85	300.03	301.47	303.69
317.76	313	319.39	315.98	314.97	318.73	314.99	311.04	316.46	316.49	314.44	317.92	313.4	316.47	313.29	311.57	317.05	315.22	316.66	312.26	315.3	315.01	310.57	314.18	312.73	314.56	317.18	313.8	318.05	316.51	314.51	313.77	313.1	318.52	317.48	315.64	313.49	315.28	314.15	313.49	310.16	314.1	315.67	313.24	316.35	315.6	317.07	312.71	315.47	314.5
303.89	305.77	307.46	304.47	307.09	308.26	306.54	307.43	312.09	306.72	303.56	306.77	304.38	305.94	308.94	304.34	306.96	306	305.82	307.08	304	303.88	309.04	307.63	309.6	307.13	306.76	306.21	309.13	303.97	306.6	307.12	308.67	306.78	306.92	307.25	309.23	308.1	306.8	308.36	307.17	305.86	306	307.22	306.03	308.12	306.82	306.56	306	308.56
316.63	320.09	318.08	315.83	319.79	319.74	317.67	315.81	319.41	318.05	315.66	322.54	317.91	320.71	320.04	315.51	317.62	318.85	321.81	319	316.82	321.08	317.01	319.58	316.72	312.28	315.39	320.5	315.44	315.75	319.57	314.38	315.97	321.26	314.88	318.07	319.86	320.3	321.05	316.95	319.37	319.89	315.94	321.29	319.87	319.13	316.88	315.81	318.93	320.52
310.63	311.25	315.55	309.37	315.96	313.44	316.9	308.95	315.52	311.28	312.57	312.73	318.84	313.82	313.91	313.99	313.53	314.95	311.88	309.67	311.62	313.47	311.93	314.23	312.34	313.23	311.88	311.65	311.25	314.5	310.67	314.04	314.32	314.87	308.57	309.86	315.06	313.53	314.62	310.67	315.75	311.67	313.55	313.72	311.47	316.47	311.51	312.1	311.53	311
310.72	310.47	314.19	311.67	315.16	312.51	311.22	308	307.17	315.14	312.12	307.39	308.68	311.74	310.25	311.39	309.14	309.25	309.44	314.5	313	312.3	312.16	313.48	311.54	313.09	313.5	310.71	312.68	314.11	312.43	306.9	311.19	311.82	312.58	312.56	310.01	314.89	312.11	311.69	312.54	313.47	310.04	311.82	314.26	312.1	309.66	312.14	316.15	313.25
316.58	317.99	313.22	312.52	317.36	314.57	317.26	314.47	317.92	316.06	315.03	313.57	314.96	314.99	313.4	313.18	312.28	314.79	310.52	311.61	315.42	313.02	315.55	308.71	311.61	317.5	313.37	311.01	313.92	316.98	316.74	314.89	314.66	311.25	311.9	314.82	318.02	312.07	312.41	313.06	315.24	314.61	313.99	316.34	313.15	313.96	311.48	313.35	312.99	317
321.26	317.69	317.2	317.06	318.05	318.68	317.2	313.94	317.26	319.72	319.24	321.41	317.5	318.73	317.62	314.51	314.96	317.69	317.53	317.15	317.42	317.1	316.32	314.56	320.26	318.95	318.6	317.91	316.88	318.47	316.34	319.44	314.94	313.33	316.64	317.46	314.07	315.08	318.51	315.86	317.79	316.12	317.58	316.43	319.4	313.72	316.93	318.17	318.68	315.91
295.28	297.83	290.7	294.08	297.31	293.71	292.91	297.13	294.21	293.43	296.58	297.63	294.69	295.57	296.01	291.7	298.94	294.55	293.15	295.89	297.51	294.85	295.47	293.59	295.44	295.8	297.62	297.71	295.66	292.91	290.43	292.36	295.52	295.82	294.62	295.42	296.43	295.28	296.44	292.45	293.49	292.12	290.63	291.66	296.45	297.66	295.64	296.22	293.51	296.31
295.17	295.01	296.4	294.69	296.6	298.34	297.08	297.88	295.56	294.58	296.55	298.29	298.53	294.89	296.39	295.75	296.35	291.69	297.39	294.52	296.09	298.99	297.55	294.56	296.95	296.27	297.31	299.48	296.44	296.51	296.74	300.42	297.9	298.9	298.6	297.11	296.73	299.7	295.37	294.27	297.78	296.27	294.62	295.77	298.83	298.84	294.62	295.57	294.61	299.65
312.48	311.47	315.76	319.44	314.56	315.65	313.98	313.15	313.51	314.34	312.94	315.29	314.8	318.12	311.94	314.16	315.17	313.11	310.62	314.54	315.32	313.53	314.83	316.31	312.58	315.66	315.1	311.43	312.73	316.22	316.37	311.72	314.56	315.24	313.23	314.41	313.11	316.23	312.3	312.86	314.79	316.07	314.7	315.44	312.9	315.27	312.65	314.64	317.08	311.1
304.92	302.4	302.77	301.17	301.66	304.8	304.07	302.93	304.22	305.66	306.33	303.15	305.81	304.59	305.45	305.88	303.89	305.13	303.62	305.68	305.25	304.49	305.43	303.07	306.26	304.5	304.14	307.26	303.22	302.58	300.2	304.56	305.05	303.36	303	304.19	302.29	303.01	302.31	304.43	303.82	307.31	302.65	302.5	303.88	303.64	303.45	303.27	306.32	304.23
294.57	298.14	294.15	296.28	293.37	296.85	293.2	296.65	293.11	296.92	291.48	294.69	297	294.03	295.23	296.13	294.86	294.57	293.28	294.52	296.71	300.88	297.14	294.37	292.87	294.16	297.18	294.38	296.53	297.6	290.02	296.72	296.74	292.47	295.11	293.68	296.22	293.67	292.65	296.06	292.1	291.31	295.87	294.75	296.3	294.95	293.36	297.75	295.77	298.69
330.75	328.32	327.23	326.73	327.1	327.36	329	328.48	324.33	332.38	327.45	327.8	327.36	328.14	326.7	329.34	328.99	329.16	329.78	330.12	326.95	324.85	324.83	327.89	328.88	325.28	326.55	328.35	328.28	329.42	325.97	325.28	331.19	330.61	329.97	327.41	327.36	326.6	323.76	327.02	327.95	326.73	325.07	327.9	326.77	328.72	327.18	327.76	326.31	327.9
305.37	301.02	303.09	302.3	300.82	300.21	299.51	301.59	300.53	299.25	301.8	302.36	299.46	304.59	300.29	303.09	299.63	301.26	299.62	301.86	299.45	301.23	300.77	301.91	303.62	298.02	301.79	300.71	301.59	303.93	302.06	297.62	304.7	299.8	302.95	298.34	301.66	301.69	299.56	304.2	297.79	303.98	301.56	300.51	299.55	302.62	299.28	303.21	299.78	301.49
306.93	307.29	305.73	305.25	306.23	305.38	305.81	302.66	303.42	303.61	301.03	303.89	309.18	304.45	304.71	300.91	302.74	304.26	307.37	308.57	306.74	302.11	300.97	306.68	306.21	304.28	306.79	308.49	306.04	304.99	300.8	309.15	304.97	302.02	307.2	303.12	297.08	304.55	303.5	304.17	307.03	305.6	302.92	305	306.7	305.85	308.87	305.54	303.3	305.2
300.54	305.35	301.06	300.78	302.26	299.87	302.13	305.37	304.68	304.64	303.39	301.47	299.15	303.26	304.92	303.41	301.69	306.27	304.63	305.36	301.7	303.51	302.35	301.18	303.37	303.3	302.69	307.21	299.76	300.57	302.46	301.05	304.45	302.55	305.26	304.06	299.9	304.95	299.4	303.57	299.34	302.57	303.5	303.25	302.13	299.16	300.6	299.73	301.23	302.72
308.45	307.65	308.07	306.69	305.6	306.48	310.11	306.82	306.55	304.47	307.91	306.7	305.42	308.42	307.41	307.44	306.47	303.51	305.8	304.7	305.53	308.62	309.95	306.8	302.55	309.46	306.14	309.47	306.54	306.98	308.2	305.55	308.77	305.76	306.6	304.86	306.26	309	306.58	305.52	306.4	307.38	304.42	307.63	308.34	306.27	308.02	306.29	304.33	306.51
328.78	329.65	325.23	323.03	324.11	328.25	322.27	329.98	330.34	325.73	327.65	330.75	327.97	328.36	326.11	325.24	330.49	329.49	326.68	330.98	327.76	328.42	328	329.49	327.36	326.49	327.1	326.95	332.62	325.12	327.88	331.21	328.17	326.09	328.83	327.86	328.57	330.18	326.35	328.53	330.18	328.27	326.18	329.24	328.66	327.02	331.02	326.83	328.9	328.48
319.93	314.75	317.58	316.15	318.15	317.54	320.5	318	318.12	318.16	317.66	317.89	317.47	314.89	324.28	317.63	317.27	316.63	321.83	321.91	319.86	318.44	317.99	321.55	318.48	316.53	315.96	315.66	317.91	318.42	319.01	317.31	316.81	315.75	319.68	316.29	321.96	319.87	316.7	319.45	318.83	321.27	318.13	316.4	316.53	315.08	314.73	315.33	319.38	317.65
304.66	301.24	305.51	304.59	302.74	300.26	303.7	304.08	306.39	300.08	302.27	299.05	305.59	303.07	304.98	303.77	304.32	302.15	305.32	303.79	303.07	303.31	306.17	304.51	302.43	302.9	302.79	302.19	300.1	300.43	305.17	299.49	305.22	304	304.21	304.72	307.14	301.41	304.33	303.23	301.68	305.02	304.7	300.75	301.92	303.98	301.44	303.75	304.7	302.49
319.66	320.54	317.46	316.75	317.95	318.49	319.46	315.22	317.67	317.51	320.25	321.8	315.99	321.07	317.24	317.99	318.39	321.58	317.78	319.51	317.39	318.58	320.01	316.89	320.84	319.21	317.74	318.23	320.11	316.48	320.43	320.13	315.98	316.51	321.02	317.3	318.47	319.33	317.8	318.72	314.12	318.91	317.79	318.45	315.6	321.69	317.2	319.57	320.25	317.93
309.08	303.02	307.02	305.26	303.71	304.34	302.12	304.48	301.4	303.9	302.1	303.95	303.5	301.98	302.25	303.91	303.71	303.95	306.23	302.91	305.6	304.43	303.26	306.32	308.01	304.58	302.39	302.51	303.5	300.81	307.07	306.45	304.75	303.99	304.72	301.06	304.96	300.38	305.66	302.94	299.06	304.92	304.49	302.49	306.04	302.53	302.82	303.69	304.87	305.17
299.77	300.94	303.4	304.95	306.94	301.16	299.95	299.36	303.42	303.14	302.55	299.18	303.97	300.09	298.87	305.14	300.45	304.96	300.29	300.55	301.47	298.98	304.5	299.62	300.56	303.88	301.61	302.05	307.35	301.7	304.96	304.02	301.92	299.54	300.36	301.15	300.19	300.08	302.43	302.85	300.89	305.56	300.69	306.01	301.71	303.25	296.54	306.13	298.42	305.56
308.33	311.3	306.1	311.21	308.28	307.56	312.96	313.35	305.41	310.62	305.44	309.02	306.83	308.29	306.64	305.05	307.86	304.98	310.06	306.85	309.76	308.99	308.47	311.19	309.97	311.54	306.1	309.14	307.44	310.89	311.22	310.86	308.74	307.53	312.44	312.02	307.69	310.1	309.57	305.28	308.43	307.08	308.8	305.08	307.91	306.38	307.28	311.06	307.91	310.17
305.09	306.67	306.77	303.84	306.82	302.38	302.96	305.25	304.99	303.6	300.65	303.37	306.12	303.06	304.07	300.99	302.17	305.1	304.7	304.9	307.28	303.37	305.76	304.21	302.91	306.3	306.46	307.76	302.63	306.77	300.91	302.49	301.26	304.67	306.03	300.84	307.93	306.78	304.5	304.99	304.12	305.59	301.41	305.11	305.71	305.25	304.54	305.96	304.46	305.59
312.24	314.62	317.52	312.66	312.45	314.91	314.83	316.33	313.2	312.74	310.85	313.38	312.56	312.96	313.27	309.91	311.5	314.39	311.83	314.59	312.14	313.25	310.99	314.25	314.13	315.32	314.37	312.97	312.8	315.1	312.06	313.06	310.97	314.78	313.7	314.96	313.86	315.15	315.68	314.03	313.85	312.46	312.26	311.69	310.08	316.67	314.97	312.19	314.52	313.44
328.88	326.07	327.09	328.18	328.08	324.42	329.96	330.12	329.65	327.89	330.18	329.08	327.41	329.61	328.71	325.54	330.16	328.56	330.38	327.2	331.97	326.33	328.74	326.07	331.43	328.78	326.67	325.18	329.38	325.49	327.12	329.08	330.36	330.65	328.18	327.83	330.58	329.01	327.86	326.04	328.83	329.64	327.51	330.65	328.55	326.36	326.45	328.53	331.08	328.96
316.83	314.6	316.5	321.26	313.55	320.15	319.65	316.05	318.36	319.26	316.94	316.93	321.45	315.62	314.33	316.61	317.77	319.17	316.43	320.79	320.84	317.72	318.32	313.68	312.58	313.28	319.24	317.35	317.39	318.05	315.43	312.97	317.87	316.84	318.61	318.3	317.94	315.9	315.66	318.95	322.67	317.94	318.44	317	315.2	317.86	316.8	314.14	317.16	317.59
307.46	308.75	310.33	309.65	307.84	311.7	309.07	313.32	311.46	314.16	311.68	311.36	314.31	312.36	312.43	309.55	309.96	310.17	309.08	311.92	310.98	311.99	315.21	312.17	314.04	314.17	313.32	312.74	311	312.68	315.91	311.01	310.69	313.56	311.59	312.82	309.43	310.21	308.88	313.76	305.99	312.12	310.74	313	312.37	312.26	311.22	312.32	314.06	311.51
304.37	306.66	304.98	301.8	308.3	304.75	304.46	303.64	303.6	303.68	300.24	302.96	302.88	303.49	304.28	301.91	303.48	305.85	305.81	304.01	302.86	302.62	305.88	306.37	299.56	303.12	305.7	301.1	301.91	306.63	300.14	303.51	303.58	304.65	305.39	301.48	306.24	304.05	299.16	304.61	305.69	301.54	302.13	305.62	299.33	302.87	303.33	305.11	302.67	301.11
293.38	293.18	291.33	292.85	291.62	297.05	292.32	294.5	292.5	297.59	292.52	295.19	290.16	293.82	296.48	295.93	295.38	297.3	290.02	293.96	295.49	294.65	294.46	295.47	292.62	293.56	292.16	293.06	293.65	293.1	291.95	293.41	287.78	293.88	295.51	290.47	292.59	295.92	295.16	293.88	293.87	297.63	293.24	294.91	289.76	292.89	293.64	296.9	291.06	295.1
305.88	302.29	308.46	306.92	304.32	304.44	304.38	307.34	305.03	304.5	305.68	305.31	305.95	304.89	302.94	305.17	306.18	304.66	307.61	303.07	301.61	306.83	305.66	308.57	306.06	302.38	304.89	301.53	305.93	307.84	307.41	305.79	305.46	304.8	305.82	303.14	305.22	305.65	303.02	307.74	302.94	305.49	304.21	305.97	306.32	306.13	306.74	302.69	306.14	308.5
310.91	313.9	313.35	309.57	315.25	308.87	317.68	315.19	311.69	310.18	313.23	308.72	311.31	314.95	312.66	313.48	311.45	314.13	310.75	314.09	312.41	311.37	311.28	310.08	311.68	311.34	313.65	310.72	314.26	311.14	310.07	312.09	312.47	314.24	311.04	312.94	313.77	311.21	310.37	313.21	314.83	311.67	309.18	310.37	308.39	313.2	311.07	314.9	309.93	312.99
313.92	316.87	313.17	311.49	313.07	313.17	311.8	315.09	308.35	316.17	313.94	312.68	314.88	314.54	310.47	313.39	315.57	310.86	313.29	310.28	309.89	314.52	312.85	311.75	314.32	312.69	313.22	313.37	313.8	314.31	313.01	310.4	314.82	315.23	314.32	312.92	310.92	316.52	314.88	310.97	313.33	316.82	312.26	311.77	308.5	312.34	313.08	312.86	313.7	313.88
303.84	301.26	307.58	302.1	304.95	299.89	299.65	302.57	301.91	303.88	306.65	298.71	300.78	305.63	302.6	302.81	303.8	300.9	303.59	302.25	301.41	302.24	304.36	302.47	305.19	300.33	301.48	302.72	304.28	305.22	299.46	302.52	302.51	305.05	305.89	303.69	304.39	308.01	304.13	304.42	306.72	302.36	306.89	304.25	300.64	304.86	303.01	304.76	303.07	304.37
316.8	315.12	318.5	315.52	313.09	315.4	314.69	314.16	313.56	311.1	315.83	314.55	312.96	316.92	313.49	312.85	316.86	312.74	317.25	315.85	318.52	317.02	316.34	309.91	316.7	315.96	320.07	317.16	313.07	314.92	314.13	316.69	317.5	314.67	316.7	314.91	317.18	314.36	314.45	315.91	314.12	315.52	311.76	317.53	314.9	315.66	317.5	317.36	314.45	313.16
306.89	312.46	306.25	312.14	310.26	309.21	308.39	310.97	306.08	308.75	308.13	309.61	306.33	308.13	310.39	309.4	307.19	311.04	308.67	307.3	307.1	307.51	309.22	309.15	310.12	311.81	304.38	308.91	310.85	311.17	309.69	310.8	307.29	309.27	304.28	307.93	307.96	310.38	306.55	308.83	307.31	312.74	307.88	310.14	311.67	308.1	309.99	309.61	310.41	309.02
291.91	293.23	295.8	294.39	294.92	291.15	294.55	294.44	293.54	292.67	296.86	293.87	293.87	293.2	293.82	289.63	292.69	292.83	289.08	292.43	292.49	295.82	289.11	294.26	292.87	294.94	294.67	295.27	291.85	291.29	289.81	295.46	291.11	291.1	293.47	291.19	296.78	294.5	294.6	295.28	292.01	292.9	292.32	295.55	293.25	296.51	292.44	293.34	294.8	295.17
301.04	300.63	304.58	304.12	302.15	304.03	300.75	306.7	303.77	305.7	303.18	302.09	303.43	303.51	303.68	302.37	303.52	303.12	300.13	301.94	304.22	305.91	300.37	306.08	304.26	303.32	302.9	304.95	301.5	304.98	306.96	302.25	300.07	302.4	305	302.9	307.05	301.73	303.99	303.67	305.53	303.31	303.29	302.85	300.66	305.36	304.45	300.44	303.92	303.93
301.82	306.74	308.27	305.38	301.55	304.56	305.96	307.56	307.1	302.7	308	307.95	304.69	305.77	306.04	304.09	303.88	305.51	303.16	302.48	306.22	303.79	307.74	307.97	304.56	304.13	306.19	304.06	304.98	303.48	301.4	309.47	303.89	304.74	306.15	303.14	302.56	306.69	305.04	301.4	302.81	304.34	303.85	304.78	302.08	304.07	304.61	308.23	304.8	304.17
305.41	305.52	307.92	305.67	305.49	302.6	305.82	306.38	308.5	300.17	305.8	306.98	307.13	309.27	304.83	307.21	306.34	304.72	306.04	307.88	304.23	308.79	308.29	305.39	304.42	305.83	304.66	307.78	305.59	304.72	303.39	302.86	308.35	304.9	305.91	306.03	304.42	308.35	301.53	308.5	305.87	304.18	305.78	307.49	303.01	306.87	304.26	306.12	304.73	304.62
314.52	313.66	313.68	313.7	316.44	314.53	315.42	314.1	312.08	314.8	316.26	315.87	313.54	317.97	313.91	316.45	312.37	316.55	311.42	317.13	312.46	317.45	314.37	313.6	312.71	314.17	318.05	313.35	314.22	314.87	318.45	317.52	314.13	316.57	314.91	313.84	315.49	314.48	316.11	313.92	312.5	317.32	311.92	315.8	314.49	314.12	317.32	316.45	315.76	311.04
309.8	306.52	305.85	309.65	312.56	306.05	309.02	309.72	306.8	309.82	309.9	306.24	311.39	307.82	306.45	311.55	305.39	306.79	309.58	307.74	307.88	311.48	312.13	309.19	311.18	307.86	308.59	313.45	308.56	310.63	308.11	309.89	312.48	311.19	305.99	310.56	308.56	306.03	307.9	305.61	308.39	306.76	306.57	308.93	307.15	308.9	309.58	306.06	311.15	307.11
311.98	312.12	310.59	307.57	313.16	309.3	313.52	314.41	308.34	312.42	309.56	312.26	314.88	310.97	308.64	310.12	313.99	311.52	312.54	310.46	308.27	309.24	311.83	309.55	308.3	313.45	308.6	310.21	310.05	312.27	311.07	309.17	307.69	310.95	308.53	311.76	308.76	309.82	309.09	307.59	311.04	311.64	310.23	307.68	309.98	310.92	308.77	313.23	310.42	313.05
313.57	315.26	311.84	312.56	315.41	316.76	313.13	312.69	315.06	314.53	310.32	312.43	317.23	314.48	313.33	315.23	312.45	315.97	310.84	307.91	314.1	311.19	315.66	316.52	310.43	316.11	313.43	312.06	312.35	312.89	311.68	313.54	314.16	312.4	318.82	314.34	312.62	315.78	312.9	314.81	315.31	310.81	312.72	311.57	314.5	313.71	312.51	314.98	313.67	308.68
313.55	318.15	316.71	314.37	316.95	317.17	319.22	315.57	319.02	316.16	317.66	319.97	321.06	318.9	322.66	319.07	317.92	320.11	319.84	318.1	320.53	319.23	312.5	319.22	318.01	322.45	314.15	315.69	320.01	318.49	315.37	315.83	322.81	316.1	321.48	319.53	320.48	315.89	315.13	319.05	314.96	318.12	316.27	318.2	316.19	321.08	317.02	319.44	316.63	318.43
327.59	328.13	325.13	327.65	327.57	329.57	327.79	324.8	326.63	326.12	325.54	327.48	330.32	326.89	327.77	327.62	328.33	328.15	327.84	330.1	327.22	329.5	328.91	330.1	324.61	327.31	328.7	327.13	327.87	328.04	325.23	328.83	326.04	328.87	322.97	327.81	326.99	326.37	326.84	326.96	330.27	331.6	328.2	331.5	329.2	326.92	323.51	326.26	327.02	327.92
306.4	303.73	305.44	302.88	300.83	302.45	302.28	301.6	302.61	303.07	304.03	300.84	303.72	303.12	307.45	301.37	304	303.53	303.56	305.89	301.84	304.28	305.14	300.04	302.08	302.73	301.66	303.42	300.13	302.33	300.9	301.9	302.71	303.04	302.61	306.89	306.68	300.77	303.73	301.29	302.02	306.96	305.29	300.79	303.43	299.7	304.81	305.88	305.12	302.69
294.11	297.57	292.9	294.8	292.45	296.18	294.95	290.39	292.68	295.14	295.32	294.53	293.53	295.93	298.49	296.61	297.19	298	294.2	292.73	293.04	289.55	295.86	293.04	297.16	292.45	292.15	293.7	296.52	298.37	295.09	290.9	295.08	296.67	295.55	292.27	293.03	294.22	297.81	295.1	296.29	295.99	296.5	294.88	294.28	296.11	295	296.7	292.8	293.51
318.13	318.57	318.6	317.95	322.52	318.44	318.64	315.69	315.87	321.73	316.62	318.43	321.85	320.14	316.47	318.68	327.04	319.81	313.94	318.94	319.3	319.46	314.73	317.09	317.9	317.48	318.47	318.46	316.62	317.9	319.05	317.53	318.44	315.39	319.13	319.22	315.9	318.86	320.3	315.68	318.27	317.78	319.22	316.05	320.53	321.32	318.27	316.74	319.67	317.56
296.94	297.38	301.98	298.36	298.25	298.04	294.68	297.04	296.29	299.88	299.35	300.21	296.48	295.58	298.1	297.42	298.14	297.75	295.81	294.54	296.61	295.65	300.52	297.5	291.8	298.05	298.46	298.38	295.95	293.86	295.02	296.32	300.5	301.06	298.02	301.08	298.12	294.94	298.28	295.37	295.43	296.37	296.68	296.82	299.65	295.46	295.09	296.57	294.69	296.09
321.71	316.77	317.08	317.04	318.52	320.06	317.42	317.52	321.15	322.83	321.77	321.25	321.94	321.3	321.75	321.36	316.84	317.88	318.26	319.33	321.33	316.61	318.24	316.83	318.55	317.92	320.51	320.13	319.18	316.07	318.85	316.87	316.76	319.36	317.61	320.35	322.3	316.71	319.5	318.96	315.29	317.42	317.5	322.21	322.19	321.25	318.33	316.5	318.71	316.43
302.87	299.6	301.3	303.5	303.36	298.78	301.37	303.78	301.93	302.91	303.98	302.1	303.68	301.69	301.3	300.34	301.58	303.05	302.95	304.21	299.41	302.44	301.76	302.15	302.38	302.51	303.96	306.45	307.63	301.39	304.37	304.06	303.44	300.22	302.42	302.66	299.73	303.57	303.82	302.16	302.96	302.49	306.04	301.34	301.06	298.58	302.16	299.21	304.99	302.6
306.45	303.3	306.3	309.81	306.72	306.94	304.82	306.19	305.86	310.72	308.87	302.96	308.19	307.5	307.94	308.3	306.62	308.13	308.89	305.53	306.69	306.12	300.27	305.84	307.51	306.12	306.31	306.92	305.27	307.95	305.81	304.66	305.87	306.92	305.28	307.57	307.56	304.19	304.92	306.81	305.64	307.22	307.92	307.76	305.85	302.39	302.7	308.1	307.75	307.6
304.56	305.4	299.63	306.5	304.85	303.5	301.26	303.98	305.85	303.93	304.33	302.33	306.35	303.4	302.7	304.25	304.3	303.26	306.65	305.84	302.99	303.79	302.29	306.29	304.61	302.65	303.23	303.47	301.97	302.92	305.52	304.89	306.57	302.7	307.68	303.62	303.44	302.69	303.7	307.92	304.94	304.6	305.21	303.8	305.61	304.43	300.05	303.54	301.35	302.49
304.71	307.51	302.82	302.63	304.08	301.22	302.9	303.4	303.85	301.85	300.15	302.49	302.11	307.1	306.64	304.67	304.89	303.32	302	304.7	303.41	304.45	303.02	305.21	303.8	300.76	304.18	300.78	303.79	304.68	304.03	301.7	302.35	303.07	303.59	303.16	301.54	296.7	305.74	301.28	301.38	308.33	302.9	303.92	303.8	302.87	304.02	302.01	303.36	302.49
329.47	327.7	327.83	328.54	324.94	329.39	330.8	326.15	330.55	328.96	326.51	327.12	329.28	327.1	331.83	327.57	332.28	328.25	329.62	326.4	328.56	329.65	326.34	324.02	325.09	328.68	328.66	328.45	324.55	331.24	327.82	330.04	331.47	325.4	329.96	326.13	326.99	327.08	330.25	330.46	325.84	328.01	327.26	327.55	325.16	327.57	327.32	326.11	327.39	326.09
303.99	306.34	306.31	304.37	306.5	303.23	307.08	306.74	305.37	304.95	303.45	304.6	309.12	306.45	305.82	304.38	305.67	302.99	305.15	305.96	304.05	304.62	303.91	302.87	306.73	306.99	302.28	305.83	301.76	308.73	307.32	307.24	305.88	307.43	305.97	302.72	305.44	304.9	306.04	306.16	302	307.42	308.98	307.32	300.49	302.07	304.54	307.92	305.77	308.06
295.6	293.09	295.79	296.63	293.75	295.16	295.05	299.48	292.83	294.59	294.91	294.88	291.69	298.66	295.95	293.64	296.11	295.77	294.1	294.33	294.16	290.87	293.53	295.3	293.14	296.21	295.45	294.21	290.76	296.82	294.46	298.32	295.01	297.95	295.26	293.88	292.69	296.5	296.16	297.84	293.34	292.07	295.57	294.3	294.14	298.48	291.91	296.28	296.62	294
305.13	305.04	302.97	304.56	305.07	306.65	306.72	306.51	304.77	306.92	309.44	300.03	306.83	305.45	306.55	302.68	306.63	303.31	306.31	309.24	305.44	308.13	303.32	304.67	305.28	306.64	309.82	304.31	309.52	307.35	303.09	307.43	307.92	308.18	302.42	307.23	305.22	304.02	308.17	310.51	308.26	306.74	305.23	304.4	305.43	307.08	306.76	304.08	304.15	303.52
323.93	322.85	324.95	322.68	325.23	323.92	329.21	326.8	320.05	327.03	325.18	321.29	323.9	328.79	321.63	323.24	324.97	328.41	323.84	323.87	322.59	328.2	325.8	323.44	326.96	324.07	326.6	324.96	325.18	326.86	325.55	326.88	321.53	324.13	325.67	320.64	328.2	326.53	325.54	324.24	322.49	325.35	324.34	321.27	325.61	325.35	322.82	322.84	321.73	326.32
306.82	308.18	304.06	307.96	306.36	306.71	307.51	302.07	307.93	307.37	303.75	309.08	303.78	306.11	307.88	306.52	304.9	302.6	306.89	308.03	305.07	305.56	304.22	304.82	307.43	307.83	302.38	308.27	305.24	306.12	303.74	304.7	305.02	305.76	306.15	304.99	305.06	306.01	304.51	307.34	307.89	308.08	306.49	305.57	303.6	306.72	312.48	301.25	306.98	305.76
321.26	321.94	316.95	316.43	318.48	316.09	318.38	320.58	317.54	317.63	317.32	318.6	316.88	317.33	317.97	322.64	317.83	321.31	320.86	314.41	315.16	316.2	318.59	318.15	317.61	319.68	319.53	315.73	316.27	315.03	316.6	321.99	318.03	318.14	318.31	319.58	320.82	319.73	318.35	313.18	317.64	318.81	317.49	316.09	319.06	316.42	319.58	320.06	319.04	318.06
311.6	314.58	310.79	311.31	313.48	314.11	314.3	314.15	310.9	315.02	315.86	315.98	313.78	314.15	315.95	311.06	313	313.92	316.96	315.72	313.73	315.02	312.33	309.46	311.55	313.83	314.62	315.42	310.66	310.45	313.13	314.41	316.48	313.26	314.89	316.39	308.78	311.84	316.65	312.83	311.74	312.57	311.72	314.41	314.82	313.28	310.72	314.74	311.65	312.08
300.68	301.19	300.85	298.87	301.5	299.26	299.26	299.28	297.52	300.22	301.44	302.02	297.43	298.2	300.81	300.61	301.38	302.93	301.03	299.27	298.64	299.09	300.23	301.38	300.8	302.67	302.44	298.74	298.45	298.24	299.06	296.01	302.17	299.12	299.11	301.37	296.41	298.82	303.16	301.97	300.65	301.7	300.37	297.54	301.53	301.57	299.19	301.03	299.09	302.65
300.42	296.65	293.53	295.02	290.65	297.8	295.81	297.05	294.4	293.56	293.37	297.47	296.33	297.12	294.43	296.3	295.63	292.09	295.21	294.97	295.71	293.23	293.81	295.26	296.91	294.91	295.21	298.27	296.1	297.47	295.25	297.55	294.72	293.97	290.05	295.44	296.72	293.7	295.76	298.69	292.88	295.76	294.6	296.96	296.68	292.94	294.76	297.48	291.82	293.35
316.92	317.47	319.51	316.19	318.19	318.97	316.79	317.02	316.86	316.94	318.86	316.91	317.01	319.29	321.05	318.33	318.18	317.28	318.13	315.14	319.99	314.12	320.54	320	318.82	317.59	313.93	318.84	314.73	319.68	317.33	318.03	319.15	315.57	319.11	319.91	318.87	323.45	319.88	314.85	317.83	317.71	319.01	316.58	319.47	317.04	315.08	319.41	318.67	318.53
315.77	311.1	312.63	315.76	315.99	317.68	317.09	313.32	313.99	319.02	316.76	316.2	318.45	315.03	318.33	317.97	317.3	314.66	316.91	313.41	318.85	318.66	313.69	318.27	316	317.15	316.9	313.75	314.42	316.23	316.03	319.63	319.2	314.51	316.48	318.83	315.66	315.22	318.37	316.21	314.34	315.76	316.44	315.48	317.26	315.62	312.2	314.88	317.35	318.57
312.97	315.23	309.09	315.89	315.85	316.06	315.91	315.06	313.77	309.44	314.39	309.55	312.44	308.44	312.01	309.37	312.79	314.51	310.97	309.6	310.96	313.33	314.34	311.03	310.14	315.3	312.56	315.77	313.67	314.52	316.93	312.02	311.51	311.88	315.19	310.28	312.76	311.36	314.4	312.35	315.25	311.25	312.28	309.94	311.16	311.55	310.9	314.38	315.63	310.56
300.67	303.44	302.6	300.43	303.98	303.64	303.84	302.39	303.26	299.93	304.89	302.33	301.73	301.33	302.84	303.18	301.79	304.67	305.56	301.87	300.76	304.39	304.15	301.08	301.49	299.62	304.58	301.6	302.56	302.66	304.92	301.45	303.95	302.61	300.14	306.86	300.05	302.65	302.53	303.49	302.25	302.88	302.5	299.95	302.31	306.92	300.13	303.77	300.15	301.99
299.71	300.49	298.57	302.73	299.58	301.09	301.37	301.14	298.08	299.91	300.09	300.17	300.95	304.9	300.53	301.38	300.81	300.36	302.12	300.2	296.79	296.72	298.25	301.42	300.07	297.41	302.55	302.34	297.74	303.81	301.43	299.62	301.58	300.44	299.52	300.15	298.65	301.86	300.84	299.62	300.63	296.9	299.29	301.15	300.64	299.61	298.46	301.14	299.44	301.08
296.33	296.07	292.76	297.82	293.82	291.66	294.99	296.81	295.57	295.79	294.98	295.89	297.87	292.62	295.32	297.29	291.55	295.3	293.34	292.89	297.45	296.87	298.94	296.35	293.03	293.72	297.87	295.61	292.55	294.49	297.92	295.21	294.54	298.4	292.36	296.92	298.66	296.35	294.78	296.23	295.78	292.95	292.78	293.6	292.04	295.39	295.67	294.97	294.78	289.56
302.77	306.09	304.77	305.54	301.96	303.88	307.82	306.13	303.65	302.61	302.36	305.85	303.45	308.68	305.95	308.25	303.78	302.63	303.48	304.7	303.69	303.85	305.75	302.22	305.75	303.64	304.23	303.14	301.65	305.52	302.04	303.88	303.53	304.9	304.89	305.27	302.83	301.93	305.48	308.14	303.3	303.28	306.35	301.91	302.62	306.17	300.89	306.97	305.79	306.43
317.74	319.75	317.65	315.02	316.9	319.67	313.45	317.97	317.91	317.56	315.65	316.78	315.17	316.06	316.09	317.1	314.82	317.23	316.48	317.66	317.25	319.65	312.98	311.83	313.87	318.32	316.92	317.15	314.3	310.41	314.55	318.39	311.92	311.95	314.12	318.57	316.63	316.43	311.09	318.62	317.47	316.76	317.89	318.74	318.89	314.67	318.35	319.27	318.76	315.7
304.09	301.13	300.78	305.94	300.6	302.67	301.63	302.29	304.15	302.49	300.45	302.27	300.34	302.8	301.58	302.27	303.6	301.91	305.42	301.66	302.72	301.32	303.22	298.93	299.63	304.66	300.05	304.09	303.13	302.33	302.94	304.37	299.67	299.89	302.38	302.59	297.74	304.59	303.01	302.95	302.82	302.75	301.37	300.79	305.99	303.09	305.46	299.56	301.58	302.54
301.48	304.05	300.91	305.04	305.44	304.72	303.32	299.83	302.43	302.69	305.95	305.78	302.4	301.24	304.72	304.29	302.09	302.16	306.91	303.56	303.9	303.39	302.6	300.01	301.77	302.34	302.02	304.12	303.32	305.91	303.95	304.38	304.77	304.34	304.52	308.64	303.47	305.7	301.24	300.18	305.55	303.13	302.22	308.53	305.36	297.59	301.72	304.33	304.32	301.66
294.56	297.12	294.51	292.94	296.01	295.15	298.08	293.61	296.36	294.01	291.64	297.44	297.01	294.61	292.81	295.64	291.57	295.19	296.11	295.26	295.07	292.95	290.67	293.31	294.65	292.51	291.7	293.83	292.65	296.23	291.54	298.69	291.23	293.49	293.57	295.57	293.74	297.9	293.46	289.75	295.9	290.46	292.99	292.93	294.99	295.83	294.43	295.44	293.36	291.58
307.65	308.65	302.33	302.66	307.26	308.54	308.91	307.67	305.62	306.8	305.57	304.68	305.8	306.32	304.75	303.81	306.59	304.14	304	306.61	304.67	309.58	309.31	306.27	306.15	307.95	307.96	305.94	305.98	303.68	306.47	310.98	304.16	307.19	307.98	305.24	307.03	305.59	305.69	306.37	301.59	307.34	303.13	306.21	303.07	308.44	307.22	304.48	306.46	305.75
305.3	302.76	301.73	303.82	304.52	301.85	302.54	304.1	302.05	305.47	304.97	304.7	303	303.81	302.42	303.85	303.17	304.05	302.9	303.44	301.02	304.57	305.07	297.6	302.5	300.77	303	304.03	301.84	304.65	303.42	302.56	297.78	302.9	300.08	302.93	301.13	303.65	304.33	300.37	303.22	305.02	307.37	302.13	300.91	307	303.16	305.31	301.6	304.5
317.27	314.57	314.75	317.32	319.04	315.34	315.4	315.53	316.61	313.01	314.73	314.63	315.92	317.5	312.94	316.52	318.12	318.13	319.45	312.64	316.23	314.8	314.36	313.66	312.53	315.3	314.54	315.02	318.84	315.06	315	314.12	315.23	317.55	315.91	315.94	315.49	313.72	313.83	315.55	319.01	312.13	316.82	313	314.08	316.64	315.33	318.48	317.86	316.86
309.22	308.07	304.78	305.3	305.62	305.5	304.28	306.86	307.4	303.93	305.27	303.7	309.05	302.92	303.93	306.27	308.07	309.04	306.59	301.37	302.21	301.95	306.46	305.53	302.25	308	303.05	304.81	307.64	306.75	303.23	308.19	302.37	306.13	301.38	304.01	306.43	301.36	307.82	304.76	306.72	306.54	306.75	306.28	307.08	305.21	302.34	304.41	304.44	304.27
309.6	307.74	306.94	310.9	309.94	306.33	309.88	308.22	310.67	311.15	310.35	309.5	310.33	308.14	309.61	308.13	311.39	308.09	307.34	312.66	308.23	309.08	306.46	308.01	309.73	311.21	307.16	309.38	307.87	307.33	310.57	308.56	312.07	307.51	309.32	308.66	311.51	308.88	309.29	309.92	309.74	312.47	305.58	309.57	308.33	309.74	309.52	306.87	313.28	306.16
305.96	304.21	303.97	303.56	307.57	303.63	303.44	303.71	306.08	307.59	306.65	304.32	305.35	305.05	306.81	305.05	304.87	304.76	305.51	306.24	305.17	303.43	306.31	304.61	305.84	308.19	304.59	304.82	307.55	304.82	303.24	308.25	305.44	302.7	301.64	307.84	306.61	304.4	300.8	303.04	305.88	303.07	303.52	305.83	303.32	305.84	304.21	306.45	309.94	302.03
307.33	307.38	308.1	304.5	307.02	309.4	306.08	305.99	303.42	308.39	305.85	304.6	303.57	305.68	308.33	307.61	306.86	306.06	305.97	305.37	303.55	309.24	307.71	304.93	311.2	304.47	307.6	304.63	307.12	304.17	305.88	306.38	307.79	303.43	306.48	307.77	305.79	309.73	305.15	309.48	308.58	307.02	306.34	306.79	305.52	306.42	305.69	307.47	308.13	306.02
323.71	323.94	325.25	322.46	321.73	322.45	323.74	326.99	320.95	321.5	324.78	321.72	321.83	323.52	323.87	325.1	323.72	326.36	324.97	323.76	321.76	325.31	324.98	322.27	323.98	321.36	324.55	323.65	325.26	326.95	325.19	323.85	323.47	327.23	324.68	323.4	324.67	324.85	323.43	325.41	322.36	324.29	323.63	326.95	324.31	324.29	322.02	325.91	327.93	325.93
310.89	309.77	313.58	315.55	315.82	314.84	314.05	314.2	317.07	316.91	309.08	313.78	313.84	315.94	315.55	314.62	310.43	311.71	314.58	313.37	317.35	315.84	316.84	312.98	312.76	313.97	314.66	316.72	313.63	314.19	310.93	312.09	311.14	312.9	313.1	312.21	317.57	313.71	313.44	314.88	316.26	312.19	314.54	316.52	312.67	310.47	314.44	310.24	311.28	308.97
301.65	303.66	304.32	303.23	305.6	304.03	305.69	305.9	307.63	308.04	307.05	306.61	304.56	303.05	302.18	304.97	306.03	307.34	307.24	306.87	303.33	303.11	307.77	305.14	307.05	307.22	304.85	309.43	304.78	304.27	303.51	304.29	307.02	307.05	304.96	305.59	304.89	306.53	302.27	304.37	306.49	306.46	306.52	304.19	304.71	304.76	304.52	303.68	306.77	303.72
311.97	309.14	310.29	312.85	309.5	314.93	307.48	312.9	313.91	312.02	308.93	312.32	310.53	312.32	308.72	313.48	311.27	309.55	310.58	311.97	308.92	309.54	311.27	310.05	310.44	310.58	309.13	314.6	310.16	310.09	313.49	307.82	308.33	309.79	308.06	307.57	310.68	308.93	309.91	309.66	312.41	306.87	308.24	310.85	310.47	308.84	312.04	314.04	307.62	306.74
302.08	303.53	303.68	303.13	305.58	301.76	305.14	301.66	304.41	301.66	298.85	300.81	303.53	304.66	303.93	299.51	301.76	303.41	304.83	302.35	300.82	303.43	303.26	300.82	305.91	305.55	303.29	298.66	300.67	300.57	301.41	307.43	302.08	305.59	303.31	300.17	303.65	301.14	301.72	303.05	303.21	302.94	305.11	301.58	305.37	300.02	300.34	300.33	301.35	302.45
306.85	305.67	306.46	301.14	309.49	306.73	307.28	307.96	307.4	308.68	304.38	304.64	306.81	309.81	310.4	309.31	305.77	307.13	307.19	304.89	307.82	305.14	305.75	304.72	306.01	305.88	306.24	305.03	307.87	310.32	309.04	303.85	307.34	304.65	303.43	308.37	304.35	305.55	308.6	308.41	307.46	302.45	304.43	307.83	307.71	308.86	305.65	306.87	309.02	306.57
304.91	303.91	303.28	302.59	307.11	305.66	305.47	304.24	305.38	307.27	302.67	303.57	304.86	304.48	303.17	304.23	301.72	307.74	305.7	302.02	302.18	306.24	303.36	306.66	304.36	307	304.02	301.72	303.17	305.28	305.85	302.67	300.23	304.79	306.19	299.74	307.99	306.28	305.3	302.92	303.76	302.88	303.4	305.69	306.8	303.86	306.27	307.96	303.45	303.22
310.2	315.44	313.77	314.48	311.12	314.96	312.9	312.2	313.23	312.58	313.08	315.62	314.44	312.71	314.04	312.51	318.23	316.93	313.33	310.58	314.41	309.75	313.86	316.87	309.99	313.29	318.1	312.46	312.2	313.53	311.96	313.22	310.81	314.32	315.38	315.05	315.84	318.32	318.7	314.82	310.89	314.81	313.08	315.62	314.11	311.54	313.81	315.08	315.08	312.56
304.44	302.43	302.31	301.09	300.34	301	298.79	300.77	298.72	298.25	303.27	300.58	298.76	302.72	298.94	300.23	299.21	302.51	300.35	299.38	301.43	301.25	300.27	300.99	302.5	295.96	297.39	301.79	298.42	301.21	301.46	300.15	299.72	298.47	300.42	301.63	298.52	297.91	298.89	298.12	299.12	300.91	300.48	305.64	300.27	300.78	301.51	299.72	298.05	298.77
313.72	314.06	314.95	320.04	314.88	314.89	314.68	315.29	314.97	316.97	318.2	313.94	316.56	314.1	317.61	313.97	313.97	316.63	316.66	316.18	319.25	313.48	316.62	312.95	317.47	317.11	314.21	316.14	318.1	316.03	314.82	315.93	316.63	316.17	313.79	320.09	315.55	316.48	315.86	315.47	315.21	314.04	316.4	315.12	313.73	313.61	315.82	315.81	316.22	315.77
313.92	317.67	314.43	317.21	314.92	314.66	312.55	314.11	315.55	314.95	314.03	317.04	313.55	314.32	318.44	317.42	311.47	314.63	315.3	315.51	316.82	317.1	313.72	314.4	315.53	315.44	315.66	313.09	315.86	318.8	315.37	318.61	312.91	315.08	313.57	313.2	316.21	317.55	316.13	313.17	315.07	315.89	314.93	315.31	315.04	315.36	315.08	318.92	314.64	316.47
316.45	317.53	317.51	316.37	318.1	314.45	313.62	319.18	319.98	316.02	317.97	316.44	315.63	317.14	316.72	317.31	319.49	314.72	317.47	316.21	316.92	322.37	319.51	312.67	316.18	317.55	318.25	316.68	314.81	317.37	317.8	318.59	317.16	316.82	312.96	320.25	316.74	315.2	315.57	319.91	318.89	319.52	316.26	318.03	315.69	315.49	322.39	314.68	316	319.61
304.8	308.26	308.23	305.46	309.36	308.5	305.68	302.98	303.91	308.94	306.67	307.26	304.16	305.09	306.4	308.97	305.86	305.69	303.94	308.55	305.59	307.39	305.72	307.01	304.66	306.73	304.62	303.07	307.12	303.29	306.19	302.55	304.21	303.8	308.56	304.3	306.33	305.85	312.62	305.96	305.12	305.33	309.03	305.08	305.71	303.39	306.21	306.8	307.13	311.14
311.09	310.4	308.05	311.2	310.27	310.31	309.51	310.29	309.14	312.62	311.11	311.1	313.28	311.8	310.41	309.02	311.99	316.06	313.51	315.09	310.38	311.96	312.15	311.52	312.6	313.79	311.01	308.79	311.54	312.9	313.78	315.82	311.97	308.74	310.53	311.48	313.54	312.93	309.75	312.94	310.53	311.64	313.07	313.43	309.19	307.98	311.29	312.21	309.29	313.26
300.86	301.8	302.72	305.09	300.82	304.36	304.67	302.94	304.67	304.61	305.12	302.77	302.23	303.51	305.21	301.83	302.02	306.9	304	307.44	303.21	303.62	303.44	304.94	301.64	301.36	308.96	302.69	304.59	304.88	303.23	306.81	306.95	301.49	304.21	298.71	303.61	302.83	303.93	305.01	303.96	305.33	304.5	303.79	307.15	305.28	301.71	302.17	302.55	304.12
317.02	316.01	316.99	318.35	320.57	314.45	319.4	314.93	318.8	320.15	317.18	319.33	318.2	322.65	320.53	317.84	319.03	319.7	318.3	318.2	315.47	319.97	318.44	320.47	318.73	316.43	319.79	321.43	317.71	318.78	318.97	317.37	321.21	319.96	317.17	317.56	319.93	317.9	316.71	321.36	317.54	316.68	319.06	318.86	317.25	318.19	318.92	313.35	317.66	316.95
314.78	312.26	312.81	310.39	312.83	315.28	310.57	312.49	316.39	314.44	314.67	311.97	319.23	310.92	312.79	312.01	313.68	313.61	316.09	315.16	316.69	315.64	312.91	312.48	312.9	314.83	311.78	312.16	314.23	314.25	312.83	312.74	313.68	313.44	316.81	314.31	311.94	316.83	314.88	312.05	317.23	319.35	312.28	315.11	311.99	312.92	313.76	314.34	313.08	313.44
314.05	312.65	313.24	313.7	314.52	314.48	307.46	312.96	313.96	310.91	311.52	314.21	307.39	314.02	313.07	315.06	314.22	312.32	314.2	314.35	312.77	313.93	314.69	313.45	312.82	313.81	311.05	316.71	313.86	310.23	312.95	310.55	312.9	313.56	312.32	314.31	313.58	311.9	310.98	312.98	315.33	311.46	311	313.49	315.8	316.08	314.94	314.91	310.89	311.85
304.59	304.54	303.4	298.03	302.88	303	301.45	301.86	303.01	305.68	299.75	301	301.99	302.17	302.48	300.31	304.55	300.33	307.05	304.18	302.8	305.26	300.2	301.4	302.97	299.65	300.37	300.62	306.26	304.9	302.88	303.85	304.68	305.68	303.78	304.07	298.58	304.89	306.18	300.96	303.49	303.14	300.33	300.68	302.83	301.75	302.14	302.08	302.37	300.11
303.36	300.74	303.47	304.69	299.72	302.45	306.89	304.43	304.08	306.17	301.76	300.35	306.06	304.52	302.17	307	301	301.36	304.47	305.56	302.38	303.88	301.8	301.06	302.63	299.88	301.98	302.25	304.22	303.08	301.37	304.23	304.77	300.46	302.67	305.8	306.26	304.46	302.23	306.71	302.87	299.33	302.74	300.67	307.87	302.23	302.35	303.55	303.43	306.53
297.92	299.52	299.7	298.72	297.63	294.04	297.1	296.47	298.12	297.7	297.59	298.78	294.17	295.93	295.63	295.56	294.84	295.31	296.89	297.61	297.67	299.12	297.59	293.77	297.38	295.85	298.06	297.67	297.74	298.51	301.34	299.08	295.74	295.5	295.56	297.99	297.52	295.98	297.78	296.66	297.84	298.76	293.63	297.75	295.43	294.59	295.04	295.42	295.67	296.18
304.25	304.7	304.81	300.2	306.94	305.76	301.13	304.01	303.97	305.13	303.47	302.62	301.54	302.35	302.42	308.38	303.31	307.1	306.56	303.95	303.59	300.91	307.12	304.98	304.93	305.56	302.99	303.74	303.88	300.54	302.44	303.76	300.94	298.64	301.51	303.26	302.2	304.01	299.04	304.3	303.13	300.44	303.19	300.01	303.74	301.48	303.31	303.25	303.22	301.78
296.67	297.7	297.7	298.58	298.91	298.87	301.91	300.61	298.44	299.43	303.07	298.92	301.29	300.93	301.31	300.01	299.96	301.5	305.61	297.69	304.64	299.57	300.19	300.09	300.41	299.18	301.42	302.18	300.65	300.4	299.13	301.25	297.72	299.27	301.01	295.84	300.95	303.03	303.85	300.74	297.52	304.18	298.32	299.92	298.56	300.58	302.42	302.68	299.84	299.33
301.12	304.68	302.15	301.35	302.54	301.77	303.11	302.82	299.67	300.18	303.43	299.5	299.55	303.82	301.19	300.81	300.15	303.65	300.65	304.94	304.15	304.77	299.21	302.36	302.74	303.52	305.21	301.64	303.21	297.68	297.91	306.39	302.41	301.94	302.07	300.05	298.79	300.94	301.96	302.83	300.3	301.85	302.4	305.09	302.39	307.26	303.48	299.25	298.77	296.12
301.47	299.6	301.4	303.11	299.15	298.39	298.34	302.47	302.09	302.89	303.75	303.18	303.76	302.47	302.68	303.77	306.31	305.15	297.93	303.95	302.88	300.21	303.29	304.3	305.98	301.53	303.36	304.52	307.04	305.92	301.57	301.83	302.27	304.93	302.1	301.62	300.69	300.93	304.36	301.88	303.41	304.37	301.62	303.24	301.5	304.48	301.36	304.79	306.46	301.65
309.43	308.87	307.3	304.44	310.89	307.57	302.93	303.17	305.33	303.97	303.99	305.73	305.2	306.13	306.43	304.99	305.71	306.67	306.27	306.18	306.02	307.6	308.94	307.44	306.02	307.61	308.7	305.77	306.5	306.33	307.72	308.53	307.81	306.2	307.23	309.53	304.56	304.96	306.53	305.07	307.29	306.69	306.49	305	307.99	307.57	303.64	306.63	303.47	306.08
309.06	308.51	308.37	309.2	311.37	309.85	308.03	314.21	312.23	311.94	311.95	309.55	312.66	311.73	314.04	313.23	310.43	309.65	309.05	312.54	313.13	307.04	309.66	310.94	314.54	307.19	313.33	309.68	310.13	310.59	310.41	310.57	312.08	306.34	309.29	311.24	307.53	310.91	311.91	310.92	310.69	311.33	310.62	310.09	306.12	310.67	309.51	307.69	312.44	311.88
309.02	304.96	302.35	308.66	304.52	302.26	305.35	304.38	306.71	304.48	305.82	309.4	306.08	304.06	304.18	307.93	309.42	306.56	308.15	304.75	306.79	302.18	307.64	308.08	307.21	305.87	306	306.52	304.64	309.8	307.91	303.92	303.5	307.05	303.55	304.75	303.7	307.67	305.77	308.86	306.8	304.46	306.46	309.44	305.8	303.95	304.18	307.72	309.5	306.02
314.64	314.24	314.59	316.24	310.36	312.62	314.43	314.87	310.73	317.08	315.42	314.49	314.94	315.92	312.91	318.44	312.25	314.07	312.62	312.19	313.82	311.42	317.5	311.46	313.7	315.44	313.34	314.22	312.74	314.2	314.17	315.18	314.25	310.17	315.47	315.74	317.2	312.31	311.71	315.24	316.05	315.69	314.89	312.5	315.32	314.18	311.2	310.47	312.02	315.53
298.02	293.57	292.65	294.07	295.81	294.19	295.5	292.66	295.24	297.5	294.94	298.81	296.44	294.66	297.15	297.28	294.54	295.81	297.12	291.96	297.73	296.73	295.97	297.15	292	294.24	294.83	295.67	295.76	296.29	294.45	295.01	294.7	294.61	294.73	295.68	295.38	297.55	296.25	294.07	292.57	295.56	295.05	295.23	293.67	292.01	294.47	292.67	292.72	294.68
313.65	310.3	312.11	315.13	315.13	314.42	313.33	313.55	312.86	314.13	314.09	313.73	313.34	310.61	309.68	309.18	314.59	317.01	315.96	314.36	315.32	313.12	314.2	316.1	312.16	310.59	313.65	314.97	315.95	314.78	314.13	310.84	313.41	313.22	312.41	315.31	317.16	311.03	314.3	312.67	314.06	312.75	313.77	314.33	312.72	313.41	315.62	311.15	313.49	311.15
326.72	329.83	327.9	326.85	325.27	327.61	328.83	326.96	325.54	329.61	324.81	326.36	327.61	330.71	324.09	329.05	324.41	330.87	330.43	327.13	328.82	328.72	328.44	327.43	324	326	327.22	328.88	325.17	328.38	329.3	329.8	329.75	328.72	324.29	329.41	328.44	332.72	324.46	326.9	329.45	328.2	326.35	328.85	329.15	326.2	328.66	326.25	328.4	327.69
291.62	292.63	292.43	296.99	294.69	295	294.95	292.27	292.7	295.56	291.82	297.99	292.5	292.86	295.14	294.6	294.5	294.33	292.36	298.69	295.27	292.7	296.33	291.34	293.07	291.31	296.18	289.83	294.17	296.12	293.76	296.42	298.24	291.96	295.36	294.46	295.66	292.86	293.82	292.94	291.88	291.74	291.81	295.21	288.59	292.52	294.94	294.23	294.52	294.24
305.58	304.74	303.28	299.73	305.62	299.94	302.11	303.32	304.95	304.44	305.04	303.49	302.59	306.11	304.54	304.74	306.37	304.35	299.83	302.73	302.62	302.56	303.46	304.36	307.42	302.61	305.33	302.03	303.92	303.72	303.48	301.02	305.61	303.64	305.8	304.52	302.54	305.07	303.67	302.87	307.06	302.91	305.67	303.33	305.86	300.5	304.81	300.18	303.84	304.52
301.63	302.6	304	305.14	304.22	305.22	306.31	306.55	305.28	304.9	305.42	303.26	305.56	305.59	304.88	306.38	302.49	304.28	303.83	306.53	305	305.37	302.44	305.39	304.1	307.42	305.19	307.43	304.05	302.09	302.51	304.06	304.08	301.96	305.22	306.57	300.92	306.22	304.69	304.11	305.28	301.73	306.39	304.04	300.19	306.51	303.59	304.57	303.94	304.26
313.29	315.76	312.45	311	313.61	312.76	312.71	312.72	314.74	312.95	312.69	308.91	313.47	311.26	314.99	311.78	310.02	313.59	315.53	312.37	312.66	316.44	313.53	311.39	314.72	315.52	311.06	315.41	310.91	312.34	312.84	311.59	312.64	312.19	316.3	313.81	312.38	313.35	313.45	309.77	316.77	310.87	311.79	313.67	312.43	314.24	314.95	317.83	311.36	312.31
294.26	296.92	299.46	299.15	297.53	295.64	290.89	296.74	296.07	295.33	293.37	296.49	296.31	298.09	297.47	295	292.84	298.79	295.71	300.19	296.18	298	297.83	296.23	297.89	297.47	300.33	297.97	292.27	298.03	295.57	295.09	301.55	301.66	299.13	296.62	299.96	295.12	300.65	296.28	298.63	298.34	297.32	298.72	296.12	296.75	296.01	294.59	298.71	297.35
301.61	300.85	304.99	304.4	304.62	302.68	300.17	300.24	310.6	301.68	304.87	301.81	303.23	304.42	295.8	304.64	301.03	305.49	301.42	302.54	302.96	302.38	305.92	303.52	300	301.21	304.23	301.96	301.96	305.12	302.94	304.26	302.63	303.7	301.71	307.07	302.6	303.14	302.55	301.17	303.01	303.51	301.98	300.32	305.97	307.57	301.05	302.86	303.59	303.65
314.46	310.28	308.21	311.22	311.35	311.25	311.57	309.84	310.83	311.46	308.98	312.01	314.27	310.65	312.64	314.5	307.57	307.45	309.36	311.52	309.84	308.99	310.07	308.65	313.48	310.94	309.46	308.53	310.39	311.72	313.23	310.99	312.22	310.68	310.08	312.18	308.3	310.85	312.08	312.98	311.18	313.27	310.5	304.16	311.1	308.89	309.22	310.36	309.8	313.38
301.5	299.08	298.05	301.95	297.97	300.09	301.01	299	299.78	300.04	301.23	298.85	300.51	302.06	301.47	296.83	300.91	302.1	303.75	299.33	299.53	304.15	302.86	302.29	302.3	298.27	297.78	305.39	298.14	299.22	299.21	301.88	302.45	298.18	297.15	301.1	301.75	300.07	302.42	297.62	300.21	299.95	299.05	300.92	297.48	298.57	301.43	301.66	300.84	297.99
305.08	302.17	304.33	303.41	303.17	302.84	303.26	302.35	305.7	303.95	302.87	302.14	301.01	303.87	303.5	302.04	306.49	301.23	303.54	305.86	302.29	302.35	306.26	303.12	306.14	305.43	306.38	306.93	303.91	304.52	306.17	304.07	303.12	301.19	303.16	307.14	302.56	306.71	303.36	300.97	307	304.12	301.8	304.79	305.03	305.14	305.29	305.13	306.5	305.22
302.18	301.81	304.35	301.44	304.18	302.02	303.65	304.96	304.03	304.02	305.16	305.22	304.62	301.02	306.32	302.81	304.74	306.87	301.74	300.6	305.41	302.03	303.55	305.66	303.79	304.55	304.45	304.88	303.73	300.75	302.03	302.35	304.17	301.65	301.95	305.09	301.24	303.01	302.01	303.61	302.5	302.01	307.74	301.31	306.33	302.99	303.24	303.21	301.86	301.5
308.89	310.58	310.27	312.93	312.59	310.25	315.49	309.64	309.66	308.91	312.57	308.63	311.03	311.02	311.12	308.95	309.41	308.33	310.59	311.16	310.76	312.33	311.61	314.75	312.02	306.57	309.11	315.88	311.93	309.76	309.54	310.01	309.22	313.08	315.09	311.53	312.95	307.45	312.03	312.02	309.49	311.78	311.27	311.23	311.53	309.79	312.23	309.36	313.71	308.48
307.08	305.82	306.06	306.59	306.03	306.21	305.92	307.83	301.17	301.29	303.49	307.04	303.73	301.38	304.25	304.84	303.43	304.64	305.61	306.21	303.29	306.82	306.08	303.2	304.93	304.26	302.67	307.27	298.97	302.75	302.76	306.6	303.83	306.14	306.72	303.7	308.38	305.42	304.47	302.87	305.57	304.43	306.76	307.46	304.91	301.99	303.08	304.84	303.72	303.85
315.03	316.62	315.19	313.76	313.88	312.91	312.19	316.23	315.7	312.89	312.75	312.57	315.83	313.41	313.03	314.97	315.75	310.8	314.63	314.51	308.94	318.35	316.57	312.5	313.82	312.93	316.94	313.14	314.97	316.07	314.38	312.27	315.55	310.19	315.04	313.87	313.99	312.7	317.97	310.3	317.34	315.43	316.9	312.96	312.56	313.49	310.77	313.53	312.83	312.73
310.57	310.72	310.46	316.18	311.24	310.23	310.73	314.28	313.51	313.42	313.45	312.72	307.07	315.32	312.95	315.07	311.95	310.38	313.13	313.73	312.77	308.83	312.87	308.45	312.96	311.96	310.08	316.53	314	314.84	311.36	318.68	312.53	313.73	312.7	310.38	314.44	313.93	315.78	308.23	314.11	313.81	312.7	310.42	306.58	313.56	308.32	312.88	314.46	311.92
321.23	317.52	316.28	313.1	315.69	317.3	312.94	321.24	318.1	317.59	314.1	317.88	317.82	314.21	320.57	312.73	316.89	317.8	314.42	317.35	318.53	316.4	318.95	318.25	317.08	312.7	314.95	316.92	317.43	314.25	315.47	317.79	320.07	313.23	316.29	315.15	312.61	319.16	316.9	315.19	317.82	314.61	317.7	314.24	316.29	314.89	317.23	314.27	316.2	315.52
326.26	329.29	327.58	331.94	328.53	331.92	329.8	329.47	331.43	328.43	325.61	327.85	327.51	326.96	329.58	330.94	331.57	331.85	327.67	327.34	331.32	325.54	330.68	327.39	331.24	325.44	325.9	326.32	330.54	328.42	330.37	328.55	327.84	330.4	328.78	330.12	328.58	329.62	334.46	327.3	328.38	326.05	329.49	325.08	325.7	325.57	329.21	332.15	329.88	332.37
314.46	315.12	317.75	311.39	315.28	317.79	312.39	312.19	314.08	311.64	313.99	313.79	313.6	313.58	313.98	314.72	313.37	313.25	316.3	315.96	314.17	315.56	314.95	316.17	313.71	318.25	311.67	311.77	315.23	314.83	318.14	314.68	315.91	315.13	314.46	316.76	314.63	316.15	319.8	313.96	313.04	311.46	315.6	315.39	317.61	312.23	314.92	313.27	316.21	314.37
311.03	313.2	312.08	316.83	311.56	312.91	314.44	312.15	313.73	316.9	312.09	315.5	309.62	314.42	312.31	312.73	312.61	315.09	312.49	311.28	314.56	315.43	314.92	314.77	312.11	312.18	315.23	313.84	311.12	314.98	311.85	316.75	317.67	312.04	313.22	311.13	312.18	312.11	313.45	312.59	314.47	312.78	313.04	312.31	310.8	313.42	314.45	312.84	316.04	314.62
303.98	302.55	299.05	302.4	299.2	297.17	299.06	301.31	301.4	300.35	301.61	304.17	305.71	304.62	302.06	302.26	302.49	301.81	306.37	300.65	303.12	301.27	297.96	304.8	302.63	304.52	298.16	304.88	303.26	300.35	301.52	304.21	300.76	305.1	301.56	305.97	304.92	303.73	303.81	304.47	300.91	301.79	299.41	300.64	302.12	304.06	301.16	302.4	303.03	303.22
299.21	300.29	297.85	300	302.76	299.01	302.53	304.09	298.65	298.12	301.47	300.65	302.65	301.51	300.99	298.91	300.67	303.33	299.54	299.73	299.56	300.92	303.09	300.64	302.84	298.83	299.68	298.51	301.03	297.38	300.16	295.8	300.85	301.34	301.35	302	299.06	301.26	299.68	300.09	299.26	295.54	304.24	300.01	300.49	302.36	295.96	299	297.2	298.76
301.03	301.65	300.68	303.44	303.26	303.11	302.89	304.88	299.53	300.23	302	299.8	299.78	302.57	303.96	302.51	303.87	305.37	304.01	307.1	303.06	303.98	307.72	304.09	303.05	307.4	305.57	302.19	303.51	305.82	305.39	302.5	306.42	302.46	302.84	301.12	303.8	305.41	303.07	303.74	302.93	302.94	301.72	304.67	302.08	305.31	304.55	306.75	302.77	300.96
320.51	318.87	322.97	316.49	314.71	318.15	321.04	319.63	320.01	313.19	318.3	318.82	320.57	320.44	318.24	321.6	317.82	323.3	318.44	316.98	323.44	318.68	315.4	318.17	318.97	319.37	317.45	322.62	319.33	319.25	319.96	316.19	317.19	319.79	319.42	318.18	318.08	320.76	316.83	319.62	322.88	318.29	319.84	317.24	320.41	318.4	318.88	317.15	316.67	316.34
296.98	292.68	298.01	295.35	297.5	294.01	297.3	299.06	298.54	295.65	297.64	295.56	296.1	293.41	300.28	300.84	295.58	299.46	293.35	297.69	292.52	299.82	300.02	295.58	294.08	296.95	296.09	299.84	298.48	294.23	296.43	295.39	296.09	296.56	294.25	296.07	294.58	296.17	296.28	294.78	296.68	293.41	297.46	299.85	299.86	296.19	298.67	296.61	296.67	298.48
304.66	308.16	305.05	306.09	309.09	306.88	303.68	307.06	306.35	308.77	305.7	305.94	306.13	309.71	305.7	306.57	308.14	304.94	307.07	310.33	307.93	308.66	303.92	303.66	306.33	310.62	309.96	300.55	302.32	307.21	305.29	305.41	304.48	306.81	307.56	308.8	305.54	307.75	306.99	308.04	308.59	306.61	306.35	305.54	305.36	305.76	309.52	302.83	308.75	305.68
303.46	304.82	306.18	302.14	306.05	305.82	304.92	304.42	306.82	306.4	304.21	306.81	304.05	304.46	306.5	309.3	300.98	304.34	310.15	308.03	309.23	309.2	305.38	303.97	304.56	306.32	301.23	307.46	308.19	303.87	303.11	305.71	301.94	305.82	303.04	306.66	305.72	305.58	305.43	302.38	307.31	302.47	304.62	307.85	307.27	304.06	305.04	304.18	303.91	307.79
311.51	310.22	308.62	307.47	310.57	310.85	308.64	310.59	307.94	307.94	309.39	308.38	310.08	309.85	309.19	309.69	307.41	310.63	310.51	309.66	311.95	310.34	306.43	310.45	309.95	310.16	310.53	309.41	302.91	311.15	309.88	308.2	308.77	308.75	311.5	308.71	309.22	310.07	311.78	308.47	309.87	308.87	309.29	307.63	306.61	311.14	309.93	314.15	311.04	310.48
308.06	309.9	308.43	308.64	310.75	311.18	308.47	306.63	308.07	312.96	310.05	310.84	309.28	307.02	311.09	309.28	309.57	309.8	310.24	311.77	309.06	310.37	308.27	309.8	312.57	308.79	312.66	308.53	308.41	310.05	310.72	307.14	307.26	310.61	310.5	306.06	307.55	304.36	309.14	311.91	308.33	309.43	309.25	306.63	309.29	310.48	306.48	309.8	312.79	306.64
308.62	307.8	308.62	306.52	304.63	311.11	307.96	306.61	307.83	305.2	306.43	305.42	309.38	308.09	303.81	306.79	309.01	307.98	307.46	306.93	303.8	308.36	309	308.32	305.87	308.46	308.46	306.74	304.93	303.75	307.25	309.79	308.89	309.52	307.64	307.62	308.42	308.65	310.29	304.92	304.89	306.65	308.27	309.02	304.42	306.63	306.74	307	307.29	308.5
316	311.19	316.74	315.04	317.13	318.64	316.13	316	316.87	313.97	314.09	314	319.24	316.9	312.92	313.49	315.83	312.56	318.65	314.88	314.39	315.44	314.4	311.83	314.72	317.22	315.36	313.77	319.44	317.95	319.17	313.19	317.36	314.07	317.21	315.89	314.23	313.04	316.66	313.23	312	316.57	314.3	314.24	317.55	311.54	313.95	314.96	312	316
315.81	316.95	316.29	318.99	316.9	317.74	315.01	316.84	317.35	320.67	320.87	318.72	317.72	321.97	320.31	318.92	316.06	316.41	319.14	320.28	320.77	316.56	319.57	319.27	316.19	316.85	315.25	318.32	320.64	318.47	319.21	320.56	319.6	318.32	319.97	319.25	318.28	317.67	320.03	319.26	316.53	318.2	319.68	321.36	321.39	318.17	321.29	319.94	317.89	321.36
314.95	315.22	315.37	313.81	310.48	314.25	314.99	314.73	315.15	312.22	316.72	313.83	317.04	315.04	318.06	317.62	316.22	311.44	311.22	315.71	316.23	316.45	316.6	315.41	313.88	316.45	312.46	316.25	314.43	317.01	315.76	313.06	315.15	315.08	315.46	314.95	312.41	310.31	311.59	315.53	313.19	313.01	313.8	315.64	318.27	315.16	314.76	314.88	313.88	313.77
323.02	318.23	315.25	319.84	319.51	323	320.3	319.08	316.48	321.62	318.46	318.3	314.62	321.37	319.1	318.1	319.9	322.2	321.42	322.43	321.66	318.64	318.32	314.69	318.72	319.93	323	318.35	321.11	321.46	320.02	318.64	320.99	320.89	321.1	316.68	319.96	317.25	318.09	317.85	320.96	316.39	317.33	318.86	319.74	318.91	318.45	317.02	323.73	318.18
328.35	326.11	327.55	328.43	326.7	326.91	331.01	327.87	325.96	325.81	325.39	327.78	327.37	324.18	330.67	329.25	327.2	324.95	328.86	323.43	328.62	327.07	329.53	325.11	326.63	322.16	327.58	326.27	324.02	328.53	321.98	328	326.42	327.64	327.39	326.09	325.4	327	325.03	325.2	327.9	323.98	324.97	331.25	324.5	325.52	326.09	324.56	328	325.68
317.8	319.33	316.8	314.89	317.29	314.94	319.21	316.91	317.05	318.85	312.85	318.11	317.83	317.11	318.18	317.15	315.76	317.57	314.8	312.08	320.84	314.68	315.59	318.38	315.78	315.08	317.63	314.1	315.19	316.12	316.87	318.8	319.7	316.17	313.5	316.43	316.91	316.43	317.4	317.03	317.08	317.18	320.95	315.26	318.62	317.2	317.09	316.41	316.29	316.97
316.99	317.06	317.19	315.48	316.13	318.03	318.36	316.83	317.68	314.93	314.93	316.26	312.18	316.28	314.83	315.2	314.86	315.46	318.54	315.74	314.27	317.05	314.51	316.58	317.45	317.1	313.27	319.66	315.24	314.62	317.23	317.38	313.9	316.45	319.19	315.31	314.26	316.61	315.72	315.99	316.8	315.05	314.08	311.89	318.05	315.63	314.02	314.91	315.25	313.75
318.31	312.49	316.92	316.35	312.63	319.06	316.04	315.05	315.56	320.47	320.73	311.74	316.44	315.86	313.02	317.13	317.82	316.26	315.14	315.66	317.49	314.24	316.11	311.67	316.85	316.32	317.75	315.71	318.49	315.94	315.6	314.14	316.95	317.76	317.64	313.4	316.92	314.61	318.99	316.71	317.78	317.54	315.48	315.98	317.22	316.78	314.85	318.84	315.43	313.7
317.81	314.2	316.92	319.16	319.83	317.08	314.42	315.35	314.89	316.03	315.09	317.35	316.95	316.44	316.31	315.17	316.55	316.62	316.66	313.66	317.03	318.09	314.86	313.35	315.17	316.5	316.8	315.65	317.47	316.96	315.57	317.28	313.37	312.37	314.89	318.5	312.78	317.5	316.47	313.1	316.59	315.02	314.99	314.93	314.98	313.91	316.52	316.6	315.37	313.22
314.69	313.98	314.79	319.16	316.58	316.2	316.55	318.79	313.72	316.61	311.86	319.79	312.13	315.51	318.18	317.33	314.23	312.87	315.9	313.13	315.45	317.99	317.28	317.91	316.31	315.87	314.48	313.94	317.38	312.79	315.74	313.29	315.71	316.8	317.65	315.87	314.67	315.65	322.48	316.79	314.35	315.98	316.83	312.94	313.36	317.09	317.58	313.77	317.84	315.5
297.73	297.65	297.83	292.64	293.26	297.16	293.31	298.6	293.29	294.33	296.33	297.93	296.53	297.11	295.56	295.66	295.66	294.71	294.47	294.86	292.55	294	296.32	294.69	292.76	295.16	296.16	293.35	292.67	294.05	295.58	294.84	294.86	294.85	293.45	295.68	295.42	295.23	297.22	293.87	297.05	297.66	297.29	294.85	294.04	297.37	293.63	291.54	292.18	293.15
297.38	301.21	303.11	300.88	299.2	300.79	303.29	298.27	303.32	300.92	301.31	300.84	303.33	300.6	300.08	298.32	299.24	300.15	299.61	300.48	302.85	298.67	299.72	302.11	299.86	300.35	300.93	300.88	302.35	303	304.28	301.06	296.92	298.7	299.93	301.42	301.25	301.27	301.14	299.75	295.7	297.53	299	303.48	302.68	302.8	302.31	302.11	300.19	299.06
301.88	300.14	300.45	299.74	303.26	301.39	301.06	303.99	299.77	296.88	300.85	295.52	301.09	301.8	301.89	300	302.34	297.97	298.75	301.08	296.19	298.02	301.87	297.45	299.28	299.81	298.44	295.96	299.27	300.83	300.2	298.73	298.85	299.45	297.94	300.38	300.65	303.99	299.03	300.6	301.64	300.59	302.22	300.8	299.13	301.95	298.99	298.48	293.92	301.08
304.64	304.79	301.07	303.19	302.66	301.47	305.2	304.7	302.13	302.42	303.55	303.41	300.93	301.19	304.5	302.37	302.78	302.14	303.26	300	301.32	301.92	301.77	304.19	300.77	301.37	304.19	302.65	299.83	304.84	303.11	300.63	300.63	299.34	299.29	302	301.32	300.92	304.16	302.83	300.62	304.65	303.21	302.34	303.15	304.7	304.89	301.47	301.43	303.43
314.35	313.93	312.07	316.28	316.28	312.33	311.26	313.18	310.16	315.32	312.66	311.08	313.57	313.74	310.31	308.58	313.41	312.76	310.32	312.11	311.95	309.16	313.05	312.81	311.26	313.32	310.57	311.23	313.67	313.66	314.09	315.65	311.08	312.23	314.84	313.9	312.91	313.24	311.14	313.3	312.12	312.79	312.91	312.73	313.92	312.36	310.33	313.48	311.92	310.63
293.5	295.23	295.84	296.42	296.69	298.82	292.73	290.88	295.85	292.87	297.57	291.4	297.18	293.22	295.35	297.77	294.7	292.21	294.57	294.1	296.97	294.12	293.54	292.68	291.22	298.35	297.23	294.41	295.54	295.16	293.45	293.64	297.69	294.59	294.76	294.97	295.11	294.99	293.57	296.54	293.72	296.68	293.81	293.07	296.58	294.28	294.16	293.11	297.56	295.78
301.47	302.71	303.46	304.46	304.9	306.82	304	298.57	300.6	306.16	304.94	303.78	306.64	303.03	303.1	303.12	306.49	302.46	304.77	298.74	301.07	305.88	304.76	299.84	303.8	299.97	300.75	306.16	301.77	301.55	303.9	302.51	302.39	301.05	301.16	305.36	306.26	302.68	304.2	305.55	302.88	299.58	305.16	304.41	304.05	300.79	303.3	309.59	304.62	302.4
301.28	304.17	301.34	301.06	298.54	305.25	299.42	301.35	302.25	304.18	302.8	301.95	300.08	304.9	304.75	300.71	301.29	301.29	301.53	302.43	302.25	300.6	304.09	304.59	301.73	300.25	303.95	305.14	301.37	302.36	298.3	304.82	300.87	301.24	306.44	303.27	304.69	305.43	300.63	301.13	302.29	300.57	300.5	303.74	302.7	300.27	301.01	305.68	303.51	298.9
303.18	302.79	301.87	299.89	301.47	302.34	306.93	305.63	302.29	305.39	302.18	305.43	301.69	303.09	302.47	306.97	304.77	305.06	303.73	300.79	305.83	307.24	303.64	302.2	303.91	301.77	306.36	305.49	302.96	302.61	300.86	299.48	303.35	305.06	305.79	300.92	302.86	304.52	305.75	303.24	302.86	306.44	300.87	303.66	303.25	305.94	303.73	303.75	302.25	301.27
318.98	320.19	318.49	316.24	320.94	319.71	320.12	317.91	319.57	317.5	316.28	317.69	317.88	316.39	319.81	322.91	317.55	321.43	321.39	324.52	321.03	321.25	317.87	318.87	317.51	318.87	317.82	321.16	319.9	316.57	319.61	322.29	320.65	322.75	321.21	321.2	321.76	319.98	320.53	321.34	321.03	318.56	321.18	314.05	318.63	319.99	317.57	320.83	317.24	320.9
301.45	307.39	303.39	303.53	303.79	300.04	304.17	303.17	303.85	303	303.58	304.87	304.35	303.41	306.76	302.91	301.71	305.92	303.25	300.38	299.89	306.71	302.58	299.4	304.15	302.6	305.34	303.95	306.08	303.82	302.98	306.89	303.9	306.69	307.58	303	306.42	303.08	304.71	307.02	302.49	303.62	304.58	305.05	303.7	307.5	301.27	306.21	303.65	306.47
308.08	306.77	305.68	308.16	304.68	305.68	304.62	308.67	304.24	305.24	305.45	305.52	305.47	306.83	306.96	306.04	306.59	308.16	304.27	305.59	307.33	306.96	307.43	303.59	307.24	305.81	303.61	306.52	303.78	303.54	306.03	309.13	307.98	307.47	305.1	304.97	303.1	307.81	305.37	303.76	303.91	303.63	311.4	307.56	303.29	306.15	308.7	303.02	305.39	307.37
317.27	310.03	314.15	311.93	311.72	313.82	313.6	314.49	319.42	315.96	315.77	317.98	314.58	314.41	317.06	316.04	317.43	316.49	314.52	313.96	313.4	316.3	315.69	313.59	312.41	316.3	315.87	312.79	312.58	311.74	313.25	316.25	316.76	312.8	312.12	317.2	315.84	311.05	312.08	313.27	317.03	316.74	315.29	315.36	316.52	315.57	309.74	315.27	315.33	318.33
326.31	328.83	328.28	326.33	327.3	331.03	330.77	327.84	329.38	325.9	324.79	330.14	326.49	325.59	328.59	328.37	325.88	326.36	327.23	326.67	328.18	327.6	328.43	328.81	326.02	323.6	328.81	323.62	324.09	327.89	327.23	326.09	329.69	325.48	326.55	331.38	327.83	324.94	326.07	329.11	329.73	328.14	330.11	325.78	324.76	326.86	325.84	329.54	325.66	328.38
305.27	301.94	302.43	302.31	296.73	301.88	305.47	304.42	302.34	303.35	302.98	304.7	300.66	301.49	303.14	305.84	303.3	300.69	302.42	303.68	302.88	301.54	301.64	297.27	302.6	299.87	301.62	303.74	308.9	305.42	302.61	303.33	299.91	300.48	306.55	303.12	303.34	300.36	303.65	301.75	303.96	303.14	301.35	304.64	303.4	305.33	304.01	303.99	301.92	301.36
314.72	320.38	317.07	320.22	318.74	319.22	319.71	319.94	317.44	319.37	318.47	316.55	320.6	318.28	317.05	318.31	315.99	321.42	317.75	317.08	321.51	316.38	318.1	316.72	319.96	313.26	317.83	320.4	316.97	320.29	319.45	317.02	319.62	320.27	321.04	318.96	318.4	320.72	322.9	321.65	320.65	319.23	315.95	320.06	318.06	316.17	319.23	318.35	316.65	317.29
317.74	317.34	317.91	318.09	317.12	315.52	313.9	318.33	322.54	320.96	318.88	316.05	321.4	314.76	320.13	321.17	321.46	321.02	318.15	314.98	318.06	319.47	318.8	322.14	319.35	321.85	318.38	319.77	321.16	318.24	320.31	320.87	316.97	319.13	315.29	320.96	318.72	320.04	319.94	316.3	319.7	317.03	318.98	321.9	321.93	319.05	322.34	324.21	316.69	318.64
293.84	297.36	293.38	293.68	295.26	296.82	295.34	292.91	293.14	294.98	294.63	294.94	294.09	295.52	295.29	297.05	295.86	295.24	293.9	292.16	290.3	296.42	299	297.52	294.59	295.53	294.99	293.44	292.28	295.77	295.53	299.47	294.01	296.75	291.73	293.77	293.32	294.72	294.38	294.19	294.12	296.12	296.84	297.38	294.88	299.04	295.12	294.08	295.93	294.07
313.01	317.15	317.68	313.39	314.19	312.53	314.28	314.57	319.1	314.34	315.87	314.79	314.56	314.03	316.11	314.67	312.4	313.53	313.87	313.82	317.17	317.59	313.35	318.01	314.05	318.38	313.56	316.81	312.21	314.37	315.75	314.44	314.81	316.32	314.47	315.56	311.86	315.46	312.71	317.44	314.95	313.14	315.24	315.55	313.07	313.55	318.14	313.71	317.2	311.79
301.56	303.76	301.97	304.02	303.75	302.63	305.79	301.81	300.25	299.77	300.06	298.4	299.99	303.12	302.85	305.03	301.31	302.79	303.86	302.73	303.9	302.96	301.05	303.31	303.04	298.68	299.59	302.64	304.31	303.8	300.38	300.83	298.75	301.55	305.62	302.8	299.82	301.91	307.53	303.01	301.51	302.73	303.14	302.39	302.1	302.77	306.47	301.7	306.51	300.25
325.69	325.41	325.55	324.27	326.48	328.59	328.64	328.3	328.73	327.93	326.4	328.32	325.55	326.76	330.55	325.12	331.45	326.01	327.36	327.28	329.46	327.82	329.13	325.5	331.18	327.45	328.06	328.46	328.8	330.78	326.93	332.08	328.49	328.3	327.59	328.14	329.07	329.27	325.7	324.91	330.69	325.54	328.17	326.91	326.06	328.96	325.51	325.89	326.87	325.25
297.06	297.73	299.23	297.24	297.08	296.13	295.91	298.78	294.31	298.26	296.71	299.4	296.17	295.14	295.24	293.36	299.85	299.42	294	297.2	295.97	293.94	298.71	297.43	296.35	296.99	292.71	295.96	300.18	299.4	294.61	296.22	296.46	295.68	297.02	296.94	295.6	298.01	295.48	298.65	295.66	297.78	297.59	297.82	299.1	294.76	293.57	292.17	298.68	296.26
304.36	303.28	304.74	303.15	302.81	305.92	300.77	303.52	303.49	305.12	307.89	303.43	304.84	302.76	305.35	301.3	307.95	302.13	304.2	302.86	308.01	306.16	302.62	305.36	303.57	302.37	306.19	302.2	304.45	302.55	307.67	303.86	306.32	298.78	304.21	300.39	305.49	306.96	305.42	303.91	305.69	303.26	304.94	302.95	304.41	303.66	301.46	306.56	305.14	304.41
308.57	303.53	308.14	309.4	307.84	307.73	310.31	307.71	308.8	304.58	307.96	305.95	305.23	309.02	307.86	312.76	307.88	303.13	312.57	306.94	308.56	306.44	309.63	308.21	306.32	311.09	305.51	307.11	303.52	305.69	306.26	306.51	307.19	308.15	308.21	310.28	306.92	306.9	303.26	304.99	305.41	306.56	308.3	304.9	307.94	307.09	305.95	305.06	308.91	309.7
310.11	313.2	314.03	314.1	311.81	315.59	316.16	313.31	313.71	313.94	316.53	313.5	314.81	315.21	311.74	315.06	315.16	312.22	313.27	315.22	314	312.95	312.14	312.99	313.68	312.8	318.02	313.54	315.9	313.75	314.11	313.92	311.69	314.01	314.82	316.3	313.4	315.63	314.06	311.92	312.81	315.98	313.33	315.75	313.38	316.77	317.77	311.57	314.5	314.67
300.54	304.01	305.64	303.16	304.6	303.48	302.16	305.05	302.04	305.73	305.33	306.78	306.74	300.14	305.71	304.04	306.03	307.47	304.03	302.72	307.25	304.37	306.28	307.73	305.37	299.66	300.58	300.33	302.49	305.7	303.85	305.69	304.43	302.17	302.17	304.33	306.09	303.18	304.97	303.89	307.93	303.77	306.61	304.67	302.97	302.75	298.71	302.28	305.98	301.81
290.96	290.58	296.31	293.56	297.62	295.38	296.24	293.92	294.07	293.48	293.93	291.51	292.78	291.74	293.44	295.97	291.21	294.16	296.45	294.17	292.21	294.55	294.97	292.83	294.89	294.12	291.25	294.08	292.9	296.81	297.53	292.96	292.98	295.79	293.03	293.04	291.47	296.01	294.46	294.11	292.96	294.88	295.31	290.08	290.77	293.05	295.99	294.78	293.94	296.21
302.67	304.14	305.61	306.74	302.1	303.64	301.36	301.29	303.88	304.29	302.45	300.25	302.36	300.51	303.66	302.36	302.5	304.58	308.71	301.64	301.44	303.83	302.73	297.66	303.52	304.52	301.09	304.91	304.1	302.79	306.34	306.31	302.57	306.27	307.58	302.71	306.56	303.82	304.51	302.04	300.87	304.35	302.22	305.66	302.79	304.36	305.88	303.26	300.9	303.91
323.99	322.22	319.34	321.26	319.93	322.2	318.13	320.68	320.19	320.58	321.77	315.51	320.08	317.93	319.15	324.61	319.47	317.88	318.63	323.23	317.87	320.14	322.05	317.57	313.45	319.18	318.14	316.56	319.33	321.4	323.25	318.36	320.66	318.81	316.05	316.76	319.13	319.73	318.14	322.06	319.65	321.45	319.25	318.85	317.13	319.64	319.14	320.27	315.12	321.09
313.77	314.66	311.89	312.12	319.38	311.55	312.59	317.37	313.1	317.13	310.9	318.21	312.32	313.52	313.99	312.76	315.47	314.24	314.19	315.06	311.75	315.74	313.65	313.33	314.76	311.62	312.8	314.83	312.06	310.38	314.27	314.16	316.26	312.38	314.81	316.86	313.6	315.93	311.21	312.63	311.88	311.21	313.1	312.12	315.34	312.6	317.26	312.99	312.23	314.24
307.16	306.44	310.3	310.64	307.73	307.39	311.39	307.76	307.59	305.76	311.99	305.91	306.01	309.22	308.64	308.77	309.95	308.7	307.6	311.43	305.78	309.94	310.14	305.58	309.87	309.49	311.71	307.56	310.03	309.12	307.88	312.23	310.28	307.68	308.13	313.42	311.62	306.54	312.55	306.08	308.85	310.66	311.59	305.78	305.63	310.41	309.04	306.94	310.7	309.77
311.75	312.97	310.25	310.2	312.87	311.9	312.5	313.76	312.04	312.18	311.46	313.69	310.71	310.32	312.4	313.59	316.08	313.91	309.88	311.23	312.28	314.83	312.88	313.7	311.98	313.33	310.49	313.77	309.31	313.52	308.39	313.41	310.99	314.68	307.85	311.05	310.28	314.75	315.05	313.43	311.99	311.35	311.59	312.34	310.3	310.7	310.81	313.67	310.36	313.38
312.03	317.57	312.16	312.26	313.53	315.36	311.33	312.58	316.13	313.73	317.55	315.55	312.25	315.7	312.54	313.21	312.07	313.33	315.68	312.5	314.21	311.9	314.38	311.56	311.86	313.83	314.05	310.78	312.45	314.98	310.21	312.1	312.61	316.53	311.38	312.06	312.16	312.92	310.62	311.38	315.5	314.22	310.79	311.77	311.5	311.11	310.93	311.33	315.44	311.34
304.72	305.15	303.68	304.51	305.12	304.35	302.57	304.65	303.78	306.5	304.73	302.33	305.06	303.54	304.82	300.74	304.34	306.29	305.96	305.62	301.33	304.25	306.84	307.07	302.73	303.48	303.18	306.55	305.47	303.27	300.76	303.2	301.64	304.56	307.28	305.05	306.68	304.39	301.71	303.17	303.52	303.11	302.13	302.25	303.86	304.69	304.27	303.3	303.5	301.62
317.49	316.57	318.55	317.43	314.85	317.49	315.1	319.5	315.55	317.15	319.54	316.56	317.85	315.33	315.24	315.35	316.53	316.61	312.42	315.33	315.8	314.25	318.82	317.7	315.92	314.78	316.57	317.35	318.98	315.09	314.46	319.99	314.25	314.4	315.68	314.9	317.01	318.5	314.79	316.51	315.81	321.98	319.09	317.44	315.02	317.14	317.99	313.28	316.03	316.26
301.62	304.09	307.82	303.39	303.73	305.08	303.43	303.31	305.76	299.89	304.58	304.83	302.72	306.33	302.83	302.99	301.83	301.62	301.33	302.57	306.14	306.31	304.38	305.79	303.12	303.99	304.9	304.36	306.15	304.98	303.22	303.58	302.57	302.23	298.65	302.89	308.15	303.53	303.92	307.04	305.08	298.73	305.21	306.08	303.02	305.38	303.25	305	300.18	306.49
314.75	315.33	314.84	315.33	316.23	311.35	310.38	313	314.99	314.2	314.58	314.76	316.93	318.79	315.47	317.54	313.34	317.98	316.24	316.01	315.84	314.11	316.79	314.62	314.72	315.2	317.28	310.46	317.04	315.89	316.06	317.4	317.81	318.7	314.56	313.99	317.23	315.38	315.35	314.94	313.36	309.97	315.7	314.26	318.43	316.34	316.1	313.73	313.26	312.69
296.85	296.5	291.16	295.08	293.74	297.67	297.04	291.67	296.68	294.93	290.74	294.83	297.21	291.72	294.4	295.94	291.86	293.41	296.12	293.19	292.72	294.16	293.28	291.17	292.5	292.14	292.93	294.1	291.91	295.8	289.59	293.87	292.79	296.24	294.01	295.96	292.27	291.67	293.66	291.21	293.31	295.85	294.58	292.44	294.17	294.64	290.89	295.21	292.5	295.86
329.71	324.96	327.54	324.69	326.04	323.35	328.42	327.68	325.79	326.17	323.01	321.32	323.84	327.18	324.24	322.1	327.27	325.04	322.51	325.76	325.44	323.55	324.92	325.63	324.62	326.95	326.73	325.14	325.94	328.34	324.17	324.91	325.29	324.82	326.72	321.89	327.14	326.58	324.75	325.77	326.45	324.21	323.62	324.06	324.4	323.37	322.61	324.89	324.4	323.62
317.98	309.59	317.9	313.57	314.21	313.99	317.81	312.65	312.48	312.86	310.89	311.29	315.97	314.76	316.58	312.79	312.19	312.92	312.8	311.85	311.65	311.68	311.37	313.81	317.78	315.76	311.36	313.72	314.06	315.66	315.59	313.97	313.37	311.24	314.54	311.85	312.73	310.45	312.89	313.5	310.85	312.2	313.08	316.79	310.73	315.66	310.55	315.79	315.4	312.98
305.78	307.31	303.94	302.78	304.87	304.38	305.32	303.19	305.44	304.69	302.59	302.9	305.47	304.34	307.19	306.15	307.24	304.18	307.79	305.66	305.09	301	303.63	301.15	303.23	301.93	304.43	305.98	305.59	304.02	308.45	306.89	303.98	303.43	302.79	303.52	304.14	304.5	308.11	302.69	305.23	304.49	303.57	303.57	307.14	306.21	303.96	301.64	304.94	306.56
294.63	293.28	293.61	296.37	290.08	296.02	290.17	298.84	294.85	294.85	290.48	291.4	290.4	292.19	294.97	292.8	293.88	295	293.43	292.83	292.53	298.08	297.06	290.89	293.89	294.05	295.25	291.51	295.28	294.16	293.77	292.66	293.94	296.45	294.63	292.58	293.7	293.61	296.08	293.28	292.9	292.5	294.27	290.91	294.37	293.65	292.86	292.89	288.06	292.69
306.02	303.57	303.38	301.49	300.84	307.66	305.39	303.27	302.93	307.07	300.82	300.12	302.26	303.53	302.77	300.97	300.88	305.92	302.32	300.54	304.42	304.46	304.14	304.87	305.59	301.95	301.86	305.41	304.47	304.82	305.3	303.66	305.58	303.88	305.2	303.73	304.54	303.61	304.18	299.95	302.95	302.23	305.51	307.03	300.16	302.23	302.45	302.14	306.52	304.63
305.51	305.39	304.87	307.25	308.89	311.71	301.85	306.93	308.5	303.99	306.32	307.59	308.5	305.79	308.35	307.47	306.21	305.71	306.81	305.38	306.12	307.12	306.95	305.44	306.9	306.85	306.39	303.72	306.19	305.38	305.16	308.79	308.24	304.6	308.03	306.49	305.55	305.52	303.2	309	305	306.77	304.52	304.23	304.26	307.55	308.28	307.14	305.38	306.46
305.88	303.8	309.72	308.7	309.1	308.51	307.78	306.79	307.74	306.67	306.62	306.05	306.04	307.84	306.84	307.22	303.07	305.87	312.12	309.03	307.19	305.94	305.51	306.31	307.23	305.17	305.71	304.02	310.76	304.47	307.92	309.71	310.62	306.38	310.91	307.78	310.47	305.67	305.97	305.41	307.34	305.33	308.69	304.94	309.98	307.21	304.88	309.17	307.5	305.63
309.59	311.94	306.74	308.54	311.36	312.02	311.91	307.37	308.37	309.71	305.24	305.08	311.81	308.62	309.81	305.82	311.72	308.87	306.89	309.49	310.49	308.84	307.65	308.94	310.72	311.71	309.48	307	311.16	311.59	307.76	304.05	312.25	306.09	308.07	310.52	309.82	308.55	307.44	305.13	309.45	310.63	309	310.79	310.29	307.82	309.44	306.22	305.11	306.05
311.94	310.96	312.19	314.76	313.03	311.36	312.72	311.91	310.23	311.94	312.86	314.07	312.15	317.02	313.53	313.49	312.58	310.7	311.13	314.14	315.76	310.84	310.77	312	312.04	314.49	313.36	314.42	312.24	309.88	312.27	310.48	309.86	315.66	315.12	312.98	315.41	310.61	315	309.69	308.6	315.24	313.96	312.6	311.67	315.29	312.35	313.54	310.44	313.12
317.15	315.36	316.88	316.75	312.85	317.39	319.98	315.69	317.82	317.21	316.7	315.76	318.05	317.92	317.89	319.11	315.65	316.46	319.59	315.87	319	317.97	314.89	317.33	316.11	321.44	315.01	314.42	318.48	319.63	318.84	317.7	316.72	316.43	317.17	319.04	318.83	314.94	315.68	315.73	314.92	317.01	314.75	317.75	319.11	319.11	320.97	318.59	317.69	319.88
294.82	296.54	296.26	300.47	295.27	295.22	301.95	296.65	297.27	297.51	299.85	296.31	296.75	292.77	296.5	299.78	297.11	290.94	294.11	295.8	295.11	298.22	298.33	296.88	296.82	293.47	292	297.15	296.63	298.35	299.32	297.92	297.02	298.65	297.62	298.9	295.51	298.29	297.29	294.06	296.62	296.92	295.35	296.88	299.99	297.69	297.13	296.41	294.52	296.07
299.25	300.12	301.88	305.83	301.21	302.91	300.77	304.16	301.25	303.76	304.17	301.93	300.83	303.15	302.98	300.43	303.36	304.46	305.74	309.1	305.74	298.65	301.99	299.43	305.34	302.81	301.48	303.86	300.99	306.53	300.78	304	306.33	303.46	303.13	307.01	304.7	306.66	304.98	300.84	305.53	304.07	304.02	302.57	301.79	304.34	299.5	302.55	304.35	304.49
301.59	306.53	303.36	303.03	303.26	302.18	303.29	306.04	299.66	303.6	301.67	305.11	303.76	303.6	303.13	303.61	305.7	298.28	301.32	306.18	301.6	303.79	300.15	303.6	305.17	300.51	302.03	302.82	300.68	307.9	304.5	304.06	298.87	301.8	303.79	301.94	300.58	303.83	301.56	308.83	302.09	303.53	305.38	301.56	302.47	301.3	302.54	301.27	304.44	301.6
299.41	304.37	304.74	305.23	302.89	302.95	303.64	299.01	300.62	301.78	306.11	306.28	299.21	303.52	303.94	303.13	302.74	304.52	305.17	303.71	304.48	302.28	303.91	302.41	300.62	301.01	303.11	302.85	301.16	299.57	303.54	304.78	301.18	306.64	299.99	303.64	300.88	302.23	302.65	302.21	303.94	302.42	305.23	301.03	302.99	307.06	301.87	305.15	300.69	304.46
301.22	300.18	298.76	301.57	296.45	300.41	303.71	301.6	304.06	301.01	299.46	299.78	302.51	303.17	298.53	300.93	300.55	299.08	299.1	301.02	300.02	301.17	300.61	299.86	303.15	300.13	301.6	301.01	300.57	300.58	301.35	304.93	302.65	303.13	300.05	299.49	300.28	299.08	301.33	300.31	300.97	298.92	297.14	301.71	300.95	301.63	299.21	299.02	303.6	304.14
308.5	306.06	311.48	311.34	310.35	309.88	308.18	309.82	311.82	313.5	308.75	310.49	312.32	311.65	309.83	309.28	309.93	308.7	310.23	309.24	313.18	309.27	307.68	312.06	307.31	309.17	309.36	309.4	308.8	310.59	306.99	308.48	309.32	310.24	311.13	313.35	307.21	310.74	311.44	313.16	311.77	311.36	310.93	309.08	311.09	309.44	310.31	311.79	312.23	310.97
315.14	315.24	312.76	319.73	313.41	319.14	317.26	316.38	311.62	313.63	316.25	312.44	315.57	314.26	317.51	317.99	313.38	311.97	315.77	319.59	315.35	311.41	317.09	313.83	315.99	318.49	312.01	315.78	316.22	316.21	311.81	314.11	314.68	313.5	312.7	313.81	316.06	314.2	314.97	317.32	316.31	316.24	314.5	312.5	313.62	314.68	313.66	314.28	318.82	317.58
328.43	330.91	327.44	329.59	330.07	329.36	331.9	325.9	327.11	326.02	329.68	328.29	332.42	331.2	331.46	328.41	329.64	331.24	331.14	331.29	326.44	329.54	328.04	328.15	326.11	330.78	327.13	325.41	328.33	327.12	325.62	328.44	328.99	329.49	329	327.7	329.74	329.46	328.49	327.23	330.97	330.64	330.09	332.59	327.63	328.39	327.03	327.72	328.16	328.69
319.78	317.44	313.49	318.21	320.71	316.61	318.12	312.92	317.04	318.34	313.89	314.59	320.17	315.58	313.99	315.11	317.05	311.85	313.66	314.34	318.11	314.69	316.04	316.25	316.54	316.52	316.68	317.44	320.16	319.18	315.07	316.22	316.36	316.41	319.41	317.54	316.84	315.79	315.75	315.66	315.97	313.57	316.99	314.42	317.11	316.35	317.21	318.73	315.03	316.15
311.72	312.4	314.71	310.93	310.98	309.59	309.03	307.99	306.81	307.6	311.1	308.46	310.1	311.79	310.19	314.76	305	306.25	311.1	311.93	311.14	312.5	312.77	313.51	310.65	311.25	308.91	312.38	313.19	307.48	306.63	312.36	312.42	315.36	313.05	309.94	311.68	311.04	310.65	310.18	312.74	310.02	307.79	308.77	309	309.2	314.09	313.92	311.16	309.56
327.17	325.62	325.29	320.44	326.03	324.25	326.62	328.4	326.9	325.32	326.61	324.95	323.24	321.62	326.16	326.58	326.31	328.58	324.34	323.59	327.01	325.09	328.94	322.67	321.07	324.49	327.46	325.04	326.67	325.85	327.2	328.15	327.09	328.26	326.21	323.2	325.93	323.66	323.07	323.22	327.89	325.35	326.03	326.51	321.28	327.19	325.53	325.5	323.68	323.2
314.1	315.32	308.7	313.34	311.27	312.34	315.85	315.65	308.31	311.24	314.57	311.69	312.78	310.61	312.48	314.55	312.02	314.78	311.77	313.8	314.48	314.9	310.93	313.91	310.16	313.51	311.95	311.72	316.47	315.99	311.22	312.3	315.01	312.65	312.2	317.23	312.08	317.22	315.14	312.41	311.86	310.73	311.51	311.41	314.8	315.99	313.69	314.92	313.51	314.94
321.88	317.61	315.85	318.86	318.64	320.06	318.84	318.46	318.15	320.26	320.58	320.35	318.39	319.83	321.17	319.44	319.52	313.47	318.17	319.58	316.93	317.09	318.02	320.66	319.34	319.41	320.07	318.71	321.77	319.8	320.45	318.37	317.6	317.71	316.57	319.26	320.86	319.55	321.7	315.79	317.16	322.67	317.32	315.64	317.95	317.18	320.99	319.31	320.44	318.36
316.43	317.38	318.07	320.97	316.35	317.79	317.93	319.79	315.58	316.68	317.08	316.24	316.35	317.37	320.55	314.7	318	314.78	318.85	322.06	319.37	316.71	316.07	318.53	317.82	315.43	316.44	316.29	317.38	319.22	318.46	321.19	317.24	322.55	319.59	319.48	320.89	316.03	316.86	317.02	317.47	318.23	317.2	319.39	320.56	317.46	319.58	319.44	316.27	317.15
302.39	296.82	301.54	298.34	296.71	301.25	302.42	302.9	304.51	303.3	300.8	301.05	298.24	304.62	300.69	302.55	303.37	303.42	301.69	300.61	297.51	304.74	304.76	304.14	303.63	299.86	301.03	299.77	302.21	301.59	303.25	298.65	303.22	300.43	302.17	302.75	303.58	303.85	301.43	298.51	299.02	301.82	298.66	296.95	300.53	303.35	303.13	302.74	301.24	297.05
295.82	293.76	295.66	296.76	290.64	294.28	296.59	297.93	294.96	295.13	294.75	297.66	293.39	293.91	295.56	291.93	294.03	294.97	295.57	296.06	294.62	296.7	296.21	293.97	295.22	292.89	292.69	296.94	293.73	293.57	296.67	292.41	293.64	295.31	296.97	291.35	296.14	293.02	293.8	293.88	295.38	293.36	294.05	296.82	291.53	297.78	292.94	293.97	296.54	296.27
319.99	319.06	317.87	320.6	316.2	319.52	314.96	320.61	315.59	315.61	319.65	315.77	316.88	317.44	316.01	318.5	319.91	319.76	316.27	321.24	316.5	317.82	314.33	319.65	318.13	317.11	321.55	320.17	317.92	323.67	316.72	316.77	318.59	320.99	318.52	316.42	316.45	318.35	316.99	321.35	319.68	322.34	315.09	320.93	315.44	319.17	317.21	317.78	316.79	314.29
305.65	304.67	303.43	305.12	307.86	303.9	304.55	301.64	301.99	302.42	301.35	306.56	305.42	306.93	309.29	303.46	300.07	304.33	300.94	301.29	302.24	299.26	304.56	304.82	303.04	302.37	303.44	302.5	301.91	304.05	301.99	302.25	301.44	304.23	303.6	303.32	307.04	304.42	301.3	303.52	304.05	303.88	303.51	302.32	304.56	303.43	305.61	306.99	301.28	304.15
304.43	301.12	299.06	303.04	302.16	300.6	300.64	298.84	298.61	302.65	297.86	300.54	301.98	299.14	303.38	298.81	300.09	301.8	301.82	301.66	301.94	302.99	299.79	301.85	306.68	303.53	302.54	300.95	298.3	299.2	301.23	301.68	303.23	302.45	301.52	301.72	300.01	301.46	302.76	300.79	304.14	300.96	302.19	302.04	298.58	302.31	301.54	303.43	300.02	301.71
307	309.21	309.18	310.18	310.51	309.5	305.51	310.47	311.11	309.9	308.19	313.4	309.4	313.14	312.36	311.01	311.89	310.55	310.88	313.52	309.61	308.3	313.49	308.76	311.65	312.85	309.46	307.59	312.65	313.99	308.02	308.58	310.56	311.67	309.53	313.18	307.63	308.01	311.38	313.55	309.18	312.79	309.2	312.86	307.55	311.79	309.75	309.3	313.14	310.22
304.25	307.91	307.72	303.69	307.29	304.67	303.1	302.37	304.99	306.66	306.55	303.79	304.1	303.65	305.57	308.84	302.98	303.56	306.34	303.63	302.15	304.9	304.15	306.36	308.73	303.19	301.75	306.5	304.09	302.82	304.91	306.3	304.6	305.31	305.63	304.77	301.97	303.8	303.48	303.17	303.33	306.09	302.8	301.91	305.63	306.22	306.49	302.78	308.36	300.91
309.82	312.63	309.11	311.7	310.12	313.73	307.78	311.9	309.94	310.34	312.66	309.31	311.78	306.39	308.59	311.82	308.79	312	310.37	311.43	313.89	313.31	313.8	310.66	310.93	312.82	312.15	308.88	311.29	311.08	308.89	315.07	312.57	309.43	312.94	308.89	309.57	308.55	315.12	315.86	313.04	309.32	314.14	308.58	311.39	311.88	310.32	310.24	314.08	313.32
306.49	307.99	304.75	305.9	304.52	302.1	304.75	305.09	302.57	303.1	305.41	304.61	308.44	306.31	303.51	307.93	305.47	306.26	305.03	307.34	304.93	306.81	304.03	305.23	301.39	308.22	304.05	303.45	304.55	306.94	303.01	304.27	303.73	304.54	305.03	305.65	304.43	302.58	305.83	304.14	304.74	307.81	307.37	302.1	305.03	306.18	306.54	304.06	306.25	305.03
312.96	316.63	316.09	314.18	314.07	316.23	314.58	313.07	311.82	314.85	314.69	314.63	316.72	315.87	316.65	315.34	317.54	314.49	315.77	316.51	318.18	318.98	315.28	311.51	315.28	314.95	318.24	314.15	317.15	317.58	316.26	314.89	315.14	315.36	311.89	316.33	314.8	317.42	315.76	314.82	314.91	314.55	315.56	313.18	315.32	314.01	314.24	311.97	314.77	316.39
309.27	307.89	309.85	311.41	308.21	308.74	310.27	309.64	309.44	310.27	307.86	305.64	307.37	310.38	309.17	307.37	309.49	309.54	305.62	307.09	308.57	311.83	309.82	306.31	304.02	310.86	310.01	306.68	307.55	311.44	311.92	309.77	305.65	310.7	307.42	307.67	307.73	309.59	310.08	305.53	308.08	311.4	310.23	305.96	312.35	305.93	306.93	308.06	310	308.12
316.28	317.39	312.06	313.82	316.25	313.12	313.74	314.7	312.86	314.83	311.88	314.53	314.87	311.58	316.7	313.05	315.46	315.07	311.2	317.1	311.61	314.9	314.97	313.38	312.72	313.21	317.03	312.35	313.94	313.57	313.1	315.01	313.6	315.45	310.52	312.83	314.31	312.1	310.26	314.87	315.15	313.99	313.54	313.67	312.44	317.51	315.45	313.49	315.1	316.22
306.81	302.8	303.27	303.88	302.06	298.35	302.7	303.44	305.14	307.18	304.12	304.09	305.91	305.83	302.87	304.39	302.2	300.84	301.12	303.92	306.14	304.65	304.7	299.95	301.45	303.84	306.2	302.74	307.99	300.94	297.57	304.82	302.91	304.65	303.77	299.6	306.42	302.5	305.66	303.75	303.38	304.64	305.56	303.62	303.71	299.46	306.67	301.96	305.26	301.44
318.52	315.93	314.95	315.69	316.52	315.05	314.27	318	316.95	316.04	317.94	318.3	315.78	319.48	312.61	315.05	315.81	314.6	319.8	316.08	314.75	317.34	316.02	314.93	315.23	316.96	318.35	319.12	314.5	316.98	314.61	312.4	316.23	316.91	317.87	311.81	315.24	315.85	313.67	317.42	320.66	313.57	317.81	317.07	313.98	315.36	315.31	317.15	318.72	318.43
304.85	301.42	301.9	302.34	301.45	302.74	301.07	304.81	306.29	307.13	304.57	304.89	303.16	301.8	299.92	299.61	302.56	303.69	303.88	302.9	303.8	304.01	300.13	301.6	301.7	306.17	303.24	301.14	301.54	306.87	306.2	300.26	300.19	302.36	302.39	301.86	298.74	302.18	304.63	300.71	301.81	302.92	303.94	307.87	301.22	301.82	302.36	299.82	301.74	301.47
303.37	310.63	310.19	310.07	306.62	304.81	306.56	307.96	306.59	308.93	309.62	304.67	306.66	311.72	309.66	309.43	304.03	307.4	304.93	308.37	308.54	310.18	310.39	309.01	309.64	305.74	310.53	305.07	303.28	306.97	308.28	306.2	306.72	306	306.77	309.84	308.92	308.83	306.18	307.58	307.53	306.28	309.91	308.98	307.56	306.44	305.47	307.94	302.58	303.41
304.28	305.37	306.52	307.23	306.42	307.42	303.73	306.1	309.47	302.85	305.85	308.4	307.3	307.41	306.83	310.79	305.88	307.39	306.08	308.08	307.15	311.88	306.81	307.25	306.36	308.95	306.03	304.37	306.15	301.66	302.85	309.63	307.26	307.1	304.28	306.98	307.9	306.96	305.4	305.47	307.7	307.05	312.39	304.3	307.64	303.01	302.95	306.6	305.94	304.51
304.48	304.18	300.75	306.77	305.68	299.87	306.56	305.19	303.35	304.04	302.05	303.4	304.67	300.01	305.13	301.99	302.74	307.35	304.08	304.33	299.07	298.69	303.9	302.37	302.42	304	305.75	303.8	303.18	299.77	305.74	300.81	298.8	300.32	305.03	301.64	305.07	304.31	301.77	305.74	301.27	305.91	302.52	303.19	300.37	304.83	301.34	304.39	302.44	302.74
327.46	331.45	330.19	327.42	326.55	327.33	327.09	326.48	325.52	329.78	325.45	328.77	326.43	329.2	327.08	330.18	325.33	328.78	328.05	329.51	326.65	328.59	328.52	326.75	327.24	328.76	328.81	330.9	328.42	326.4	327.07	329.17	325.91	326.89	329.92	324.2	322.68	324.42	327.99	329.51	327.64	328.11	327.92	328.46	326.88	330.64	331.2	327.08	325.54	330.97
304.38	307.36	305.47	306.64	305.25	304.27	308.29	307.98	305.48	306.55	306.19	308.25	301.91	310.71	305.19	309.18	303.25	306.73	305.53	308.5	305.48	307.25	306.34	307.54	307.14	304.75	308.77	306.98	307.4	306.26	307.32	305.38	303.26	308.14	306.84	308.66	306.77	308.22	305.88	304.03	306.88	307.22	303.12	308.32	307.78	307.05	303.52	304.88	306.07	304.21
314.17	311.55	313.24	313.16	309.75	316.76	315.36	316.52	315.21	311.96	311.44	316.08	312.03	312.4	312.38	308.69	310.64	312.38	312.57	309.38	315.2	312.29	312.88	311.02	316.26	314.77	314.18	307.83	310.82	316.51	310.72	311.77	311.4	312.24	314.16	313.12	314.09	312.79	313.17	313.51	311.51	311.98	312.26	311.82	309.05	314.02	313.02	312.05	313.71	313.85
317.02	315.41	316.95	315.41	318.74	319.26	315.39	316.58	317.04	317.6	319.55	317.08	319.7	316.72	319.23	317.35	317.8	317.94	317.82	315.22	319.95	314.04	317.57	316.27	318.28	322.93	318.65	318.85	318.51	317.71	315.58	315.03	316.42	319.33	317.76	318.16	317.08	319.69	316.61	313.51	316.04	315.24	320.75	314.74	317.93	317.6	316.98	322.56	315.65	315.84
295.86	295.42	294.63	291.39	293.54	293.29	291.72	294.55	292.32	297.44	293.92	295.96	293.43	293.14	295.89	294.37	292.96	292.13	296.52	294.6	295.3	293.68	296.85	298.24	295.48	292.13	294.58	296.8	294.14	292.53	296.29	293.29	294.03	291.06	295.88	293.61	293.58	294.58	295.64	297.03	294.74	292.22	292.2	295.59	296.75	295.01	294.64	295.4	298.66	297.59
310.28	310.5	310.35	310.47	309.1	308.68	312.85	312.53	310.25	311.64	308.65	307.74	312.96	310.04	309.23	307.97	310.47	308.87	314.45	310.99	310.02	311.94	309.03	312.54	309.02	312.27	311.27	309.68	309.91	310.49	310.15	309.53	309.57	309.97	306.01	312.19	311.74	308.61	311.02	311.45	312.74	313.99	309.83	304.99	313.48	312.3	313.7	310.6	310.43	310.14
314.36	313.17	315.05	317.48	317.1	316.37	315.25	313.58	320.03	312.16	315.98	310.16	315.24	318.18	315.73	314.88	317.02	309.78	316	316.79	313.11	312.77	317.46	318.1	315.68	316.05	316.85	314.49	314.8	314.29	316.59	313.59	315.8	316.35	318.92	314.61	319.79	314.26	314.64	315.51	315.69	314.92	315.05	316.13	315	313.77	311.67	317.32	316.33	316.06
326.49	327.37	325.02	325.89	331.28	327.5	329.48	328.52	329.87	326.26	328.92	330.97	329.92	329.74	324.96	330.64	329.01	327.16	327.98	329.69	325.92	327.39	330.61	326.15	326.23	328.39	327.19	331.58	328.37	333.95	329.03	326.33	327.36	328.51	329.09	330.75	327.55	330.11	330.39	324.89	332.45	327.95	327.19	328.82	330.48	325.43	329.91	330.93	331.5	331.99
310.32	306.09	305.67	307.82	305.19	305.63	303.16	305.22	305.34	301.87	304.16	306.71	304.49	307.09	304.04	306.28	306.89	302.56	304.04	301.85	309.17	305.3	306.54	305.55	304.37	305.5	303.41	303.34	303.21	310.35	305.17	307.92	305.2	306.11	308.86	303.01	302.84	307.27	307.23	306.62	303.42	306.4	304.06	305.53	304.38	308.13	306.63	308.75	303.17	305.4
296.14	298.4	297.61	298.78	297.01	303.12	301.72	302.07	301.58	299.52	301.05	299.03	299.37	296.71	299.57	302.12	299.14	302.26	297.67	304.06	301.31	299.55	302.18	298.19	297.51	299.56	300.37	298.54	304.3	301.02	302.75	301.12	300.19	303.96	302.99	303.1	297.24	299.06	295.69	300.03	297.76	299.37	301.71	301.1	301.17	300.88	300.71	301.45	298.06	300.2
315.57	313.61	314.55	314.93	315.71	318.1	314.14	311.92	318.89	315.49	315.07	314.65	312.04	317.93	314.39	317.97	311.53	315.05	314.11	315.26	311.75	312.66	313.42	310.27	313.22	315.49	312.08	311.84	314.07	311.64	312.43	313.42	314.18	311.96	311.95	315.27	311.43	312.73	308.9	313.44	313.97	316.01	311.19	317.77	312.7	313.76	315.19	314.8	316.47	308.52
305.74	306.59	305.83	306	308.92	306.7	303.28	307.97	306.55	304.78	303.27	309.17	307.86	303.5	303.13	306.02	310.94	308.09	310.62	305.92	307.09	306.56	308.79	305.22	310.03	305.51	307.38	306.09	311.04	305.88	306.85	308.26	304.78	307.06	304.58	307.32	306.68	305.23	305.7	305.61	309.31	308.29	309	308.85	307.54	305.72	306.76	305.88	307.68	306.46
322.21	317.87	320.44	322.42	317.46	324.1	323.68	317.44	322.36	322.2	317.56	317.42	319.93	317.52	321.62	315.57	318.47	317.32	315.86	320.08	318.87	318.58	323.12	318.6	318.8	321.13	318.39	321.08	319.16	321.57	316.02	316.85	318.03	318	319.66	319.98	320.58	319	319.07	321.81	321.51	318.69	319.29	321.95	316.56	323.97	319.42	320.04	322.34	321.27
325.23	322.58	325.8	328.12	330.27	327.35	323.42	323.97	326.29	324.9	325.83	325.23	327.04	325.21	328.85	326.5	322.91	324.53	325.33	325.66	325.85	321.76	323.09	326.89	328.62	324.08	324.93	326.52	326	325.35	328	324.96	321.92	328.61	325.47	324.22	326.13	323.19	324.7	325.22	325.15	326.29	322.87	326.66	325.41	326.97	328.94	326.36	321.06	326.62
312.66	318.04	316.09	314.15	314.31	320.14	318.75	314.76	314.39	319.37	312.22	315.28	316.65	312.98	315.63	315.58	315.23	315.92	313.57	317.75	316.28	318.35	314.78	313.38	317.34	311.39	316.51	317.4	315.26	315.96	317.84	317.74	312.41	312.61	314.36	314.71	316	317.43	313.82	311.67	312.76	317.37	316.51	315.65	316.85	317.55	314.3	319.76	319.27	318.45
313.1	313.72	311.85	310.53	313.46	315.81	313.49	315.4	311.15	313.62	311.94	311.27	313.31	314.51	317.35	315.68	312.2	317.89	318.03	310.95	311.88	315.68	313.92	315.41	318	314.13	315.8	315	315.1	315.73	315.55	315.61	313.58	317.23	315.65	314.31	316.28	314.52	314.39	312.96	313.47	314.57	314.09	315.08	315.32	315.73	316.71	313.69	314.08	316.22
293.22	296.77	299.51	295.26	295.94	296.35	294.64	294.42	294.28	295.64	293.26	295.77	294.92	296.25	293.85	295.88	294.37	292.8	293.45	296.02	301.87	294.46	292.17	298.28	296.9	294.08	294.6	293.65	296.06	293.7	294.68	295.04	295.2	291.18	293.55	298.8	297.53	296.47	292.83	294.8	297.34	294.48	295.92	293.25	292.99	294.4	296.13	293.67	293.79	296.1
303.86	303.43	300.47	303.14	306.49	302.79	302.76	302.19	305.71	302.05	304.74	302.2	306.18	301.84	303.21	305.76	299.73	303.62	303.67	302.47	305.63	303.97	301.97	303.03	304.5	303.46	301.55	303.68	303	304.03	304.33	304.31	302.05	304.54	304.43	301.15	303.19	307.65	305.16	303.09	304.04	303.64	300.49	302.37	304.88	301.69	302.65	305.84	302.53	305.99
325.51	324.71	323.13	325.71	325.64	326.51	325.86	321.17	324.69	324.99	327.4	326.17	323.59	323.21	323.94	324.23	327.91	326.06	324.95	324.87	323.49	326.94	324.67	324.55	323.65	326.98	323.99	324.99	323.22	327.06	327.04	325.83	325.91	325.1	327.86	326.63	325.82	326.45	327.07	322.83	324.94	330.29	325.98	326.21	323.27	324.19	324.46	325.62	328.04	324.05
326.31	322.51	325.55	328.61	327.88	323.11	323.51	324.21	324.47	326.14	323.86	324.65	326.38	327.85	322.38	325.54	324.64	323.34	323.21	325	324.71	325.85	323.4	321.82	327	325.35	323.34	324.99	324.67	325.21	324.82	321.47	324	323.39	321.18	325.92	328.24	325.26	325.63	325.95	324.05	325.34	322.54	326.86	324.49	327.41	324.75	325.98	324.31	328.13
316.62	319.52	316.48	315.58	316.72	315.73	315.62	314.7	314.57	317.53	315.16	318.24	314.32	315.03	317.01	315.48	317.62	318.23	312.32	317.65	318	320.33	315.13	317.24	314.08	322.42	317.17	318.78	314.32	317.85	317.33	317.96	316.24	315.76	313.86	316.74	317.71	315.96	314.33	320.42	317.06	316.55	317.26	318.1	317.74	319.84	318.63	312.39	317.75	319.23
306.89	304.31	307.91	302.55	298.37	302.05	303.69	305.55	300.66	301.42	302.61	301.64	301.72	303.45	305.43	303.46	301.93	301.73	307.16	303.93	302.22	303.87	304.04	305.94	303.33	305.78	305.83	305.09	300.86	304.4	304.36	303.37	306.65	303.46	305.24	302.52	302.43	304.21	302.04	303.29	301.42	301.71	301.95	306.03	302.7	303.56	304.38	304.98	302.27	303.54
304.78	304.45	300.24	306.71	305.27	307.32	305.79	304.89	304.18	307.43	303.76	305.41	302.41	306.36	303.54	301.84	305.66	301.29	304.59	305.03	307.71	303.89	307.85	306.6	300.45	301.25	305.17	302.43	305.15	305.29	305.32	303.46	304.5	305.31	302.38	305.89	306.07	305.43	304.17	308.47	303.77	304.02	306.94	305.03	307.32	305.44	304.7	304.94	303.3	304.6
306.01	308.22	308.92	305.98	308.32	307.07	307.92	309.01	310.44	309.31	309.15	305.93	310.32	309.19	308.55	310.71	307.46	306.66	308.35	311.47	310.88	309.03	310.06	312.24	307.87	307.12	311.81	312.97	307.64	309.57	306.11	307.56	308.03	311.41	310.93	307.48	308.32	306.46	308.25	306.33	310.35	308.3	310.29	307.77	307.94	311.72	308.69	309.19	309.57	311.2
306.66	305.13	303.32	305.88	305.15	308.34	306.65	305.82	300.93	305.4	303.3	304.4	305.74	306.9	306.57	304.46	306.19	307.51	305.82	304.79	307.83	304.23	302.56	304.07	303.78	304.57	304.6	306.21	307.76	306	303.2	304.83	308.28	304.92	305.42	306.7	305.7	304.86	306	309.82	303.81	303.99	306.49	306.22	305.24	306.34	305.03	302.76	307.53	308.93
326.25	325.68	323.47	325.8	324.08	323.59	323.6	325.33	324.6	325	326.09	325.78	325.8	323.68	326.2	325.32	324.43	322.45	326.03	325.33	326.86	325.92	325.06	321.52	323.66	322.99	326.69	325.95	324.45	323.5	325.39	323.14	325.22	323.44	324.02	324.15	324.32	324.57	324.84	323.63	326.03	326.08	323.5	322.52	329.74	326.37	324.66	326.57	326.14	326.67
303.14	303.85	306.4	303.6	304.44	306.77	302.51	305.8	304.31	303.98	303.83	302.2	304.5	304.85	305.07	301.57	305.74	306.29	302.54	301.28	306.87	302.06	303.15	305.78	302.65	306.44	304.47	305.37	308.89	300.83	304.17	305.35	302.76	303.78	299	304.97	304.12	306.88	305.94	304.84	303.61	306.08	301.27	308.53	307.03	306.48	303.76	302.01	304.44	301.53
313.67	314.06	312.02	314.63	314.37	314.32	317.14	317.17	315.99	317.03	317.53	315.6	315.88	317.5	317.16	315.74	316.53	318.45	314.75	315.93	314.5	314.34	317.4	317.94	313.87	311.59	317.81	316.62	313.51	312.37	315.44	316.45	316.64	312.49	316.87	314.77	314.66	313.7	315.59	313.45	317.11	316.08	315.01	315.61	320.5	313.89	317.84	313.61	318.27	315.15
304.32	305.76	307.91	306.39	305.98	304.99	308.5	304.32	306.34	305.44	305.66	303.48	307.93	301.56	308.15	306.71	307.13	304.15	310.03	307.44	305.35	305.36	307.5	305.82	304.35	301.14	307.72	304.05	302.17	305.64	304.56	306.64	306.04	307.12	305.46	307.18	307.47	307.86	308.41	307.15	305.16	305.39	307.68	303.56	304.32	307.47	305.95	305.27	307.74	305
312.46	316.91	316.83	314.26	315.07	314.29	313.74	313.95	312.99	316.8	315.83	319.69	316.96	318.23	316.87	315.44	317.98	314.05	317.1	313.82	314.58	317.86	314.16	313.45	315.24	316.85	313.36	313.18	313.42	317.12	316.98	316.89	315.96	314.25	314.53	314.01	314.72	314.91	316.16	317.3	314.61	314.91	315.22	314.81	316.66	315.85	316.72	315.39	315.03	315.8
314.3	310.75	316.17	315.4	312.37	314.39	314.51	309.56	312.83	314.35	309.59	310.97	313.23	312.88	311.06	310.96	310.9	312.11	316.43	311.95	315.85	314.49	313.54	310.93	308.24	311.6	315.38	313.95	313.38	309.81	315.18	313.38	311.84	313.64	310.27	314.34	314.66	312.96	314.52	312.07	311.04	311.46	315.91	309.84	313.07	312.87	311.92	311.23	315.14	314.88
327.89	327.23	325.52	326.03	327.89	324.72	327.45	326.49	324.55	332.26	327.29	329.38	327.76	333.04	327.18	330.54	327.06	327.86	329.83	328.4	327.93	328.92	327.59	331.85	328.94	326.5	329.06	329.33	325.11	332.11	328.63	325.54	328.6	326.36	328.6	328.6	322.81	326.47	325.43	328.26	326.59	329.31	330.08	327.33	327.3	329.89	329.73	324.88	329.94	328.33
312.57	314.29	316.16	315.13	318.82	316.36	313.63	314.05	308.71	312.85	312.77	311.91	316.83	313.34	310.37	317.08	315.83	312.4	314.11	313.04	316.13	316.09	311.95	313.69	317.15	313.24	316.38	309.73	311.07	312.25	312.64	312.71	316.01	318.01	310.59	315.04	318.78	313.53	316.18	315.42	314.53	314.97	311.98	314.74	313.1	317.19	312.02	312.61	312.21	314.79
325.8	326.79	326.34	327.41	327.2	331.4	328.8	327.4	328.92	329.59	323.79	326.6	329.89	330.05	327.22	325.79	328.75	331.58	328.98	326.68	327.68	331.82	323.21	327.58	329.64	328.67	328.98	330.73	327.53	330.03	327.08	326.56	326.59	326.36	326.52	328.53	330.21	329.1	326.38	327.86	326.92	327.92	326.58	328.76	328.53	326.98	328.16	326.1	327.8	325.19
317.84	316.85	318.11	317.39	318.31	317.03	317.59	315.72	317.89	319.08	319.18	317.69	317.39	318.18	315.32	318.07	318.26	317	315.39	317.01	320.39	316.95	319.8	319.16	316.59	314.34	319.75	317.63	317.57	314.95	318.89	317.51	315.24	316.31	315.79	317.05	315.46	314.48	315.88	315.85	316.69	319.78	314.15	319.36	315.62	317.01	314.82	315.34	320.09	316.8
312.87	315.26	314.38	317.92	314.8	318.04	315.35	313.91	315.74	315.18	318.22	315.14	315.45	319.58	317.23	315.26	312.32	312.82	319.16	317.16	313.66	316.81	314.47	315.39	314.66	315.25	317.87	319.81	316.26	316.92	314.88	317.34	316.35	315.38	321.42	319.28	318.33	315.99	317.21	319.43	319.05	318.06	317.51	314.41	316.17	314.03	317.13	319.3	317.29	319.94
315.92	309.09	316.27	314.77	315	312.15	309.23	311.97	308.88	315.04	313.29	316.02	311.44	313.49	312.1	315.6	312.08	311.79	316.75	313.72	314.38	310.53	314.36	313.23	311.71	312.89	308.73	314.26	311.74	314.04	313.71	313.44	312.12	313.29	315.89	311.15	314.42	314.65	314.72	314.46	309.88	310.78	313.03	311.95	310.47	310.93	311.66	315.86	315.33	314.55
305.44	306.71	306.2	303.5	305.84	303.7	302.98	308.36	301.59	306.35	305.47	304.61	303.85	303.81	306.11	302.69	307.27	303.27	302.16	308.85	306.87	309.15	306.53	304.74	309.11	304.87	301.65	305.05	302.83	303.36	302.68	307.4	306.29	305.18	303.2	306.81	303.94	303.64	308.85	305.93	307.73	306.66	303.69	303.08	303	304.52	300.22	303.81	306.7	306.55
301.62	303.16	307.78	306.24	304.01	305.67	305.93	307.11	303.81	302.18	307.28	304.95	303.3	305.4	304.1	307.5	304.67	306.26	305.38	308.01	304.7	306.98	305.37	307.14	302.63	305.38	308.82	304.62	303.79	303.41	305.76	307.34	301.92	305	306.48	307.25	306.09	303.41	304.5	307.15	306.14	310.26	303.62	303.2	304.95	305.47	304.42	306.58	305.01	304.42
327.31	329.8	329.51	329.15	327.01	329.64	330.44	322.67	327.37	325.47	329.53	326.52	326.76	328.35	325.76	325.71	327.01	327.62	330.61	328.47	325.25	328.34	328.3	325.89	325.11	327.47	327.95	328.11	327.61	328.65	327.18	329.03	326.98	331.51	327.48	325.74	328.62	328.93	328.07	330.65	327.26	325.49	325.5	328.83	330.09	327.59	326.19	326.63	329.66	330.94
318.9	322	319.7	317.37	316.19	318.64	318.31	319.6	319.32	319.16	318.9	319.15	318.88	320.84	320.31	314.94	318.73	320.67	316.03	313.85	317.98	316.22	319.84	318.15	319.09	322.64	317.74	318.69	318.77	318.56	316.19	316.84	320.08	318.98	319.23	318.51	320.25	319.31	318.16	314.95	316.33	318.8	316.44	316.57	317.19	322.51	318.24	318.18	317.41	321.07
326.43	328.47	327.19	330.13	328.6	325.92	329.72	325.92	332.46	329.59	326.48	329.3	326.94	332.01	329.87	331.74	329.83	327.25	325.25	324.08	326.2	328.7	329.73	329.74	329.51	327.59	326.14	325.17	326.74	327.1	330.27	332.06	329.22	328.04	328.52	325.87	327.43	328.41	325.02	329.58	328.6	324.29	330.26	329.03	327.78	331.2	329.26	330.27	329.75	328.51
295.81	294.4	295.19	297.93	296.59	295.75	293.72	294.38	296.76	292.06	294.67	295.89	296.84	296.39	295.96	296.05	294.76	294.02	296.5	295.13	295.75	297.24	294.82	298.15	293.49	296.39	295.29	295.03	295.7	298.43	294.27	291.76	294.29	298.82	295.58	294.32	294.81	291.55	298.22	297.83	296	291.86	297.97	296.1	295.49	294.12	291.05	294.74	297.53	295.39
315.23	318.57	316.24	313.32	315.25	315.13	312.4	318.29	313.31	316.73	314.57	314.04	316.83	314.6	317.9	316.39	317.53	315.61	314.93	313.1	314.53	317.25	315.52	318.95	310.91	316.68	320.58	315.32	316.71	317.03	315.45	313.52	317.12	314.19	310.02	314.91	316.73	312.82	319.81	317.37	315.13	315.41	317.34	319.78	315.59	313.99	315.55	314.55	318.48	312.84
313.24	313.54	315.43	313.51	317.4	313.38	315.94	317.04	313.13	316.27	316.59	315.2	314.2	312.21	313.01	315.57	316.38	314.55	312.46	314.04	314.8	314.67	314.52	315.7	316.71	311.47	313.25	315.3	317.51	314.75	317.02	314	313.78	315.08	313.05	319.03	314.71	317.17	315.68	310.59	316.46	314.43	316.56	312.79	318.17	315.59	313.28	314.57	318.73	314.14
314.64	315.52	313.91	312.79	313.93	314.44	318.73	314.88	317.08	314.43	316.85	317.88	314.99	315.42	315.53	316.31	315.58	317.75	316.65	316.52	316.34	316.16	315.02	313.14	317.06	315.9	316.17	314.34	317.26	317.05	316.12	316.58	319.47	317.4	313.76	316.55	318.91	314.13	315.7	316.73	313.36	315.56	317.3	317.02	314.55	317.63	313.12	315.9	314.38	314.74
302.95	301.22	303.49	301.99	303.64	303.95	304.76	302.62	301.91	303.27	303.83	301.14	305.23	302.06	303.36	302.21	303.13	300.77	303.09	304.78	304.81	304.82	302.89	302.81	304.91	304.14	304.38	305.69	304.6	303.78	301.37	301.51	305.3	300.49	299.83	304.13	304.67	305.52	304.86	303.63	305.09	303.7	299.93	301.85	303.1	303.62	303.4	302.8	303.71	301.06
308.2	309.95	306.53	311.58	313.01	310.44	312.6	312.84	312.42	308.2	309.12	310.14	310.81	311.39	306.83	308.74	310.34	307.33	309.91	312.29	310.75	306.57	309.98	310.06	309.71	310.99	309.33	315.72	309.07	308.42	314.04	311.14	311.98	311.17	310.25	308.76	311.7	311.9	307.75	309.69	311.6	312.37	309.5	312.38	311.03	310.67	310.44	311.4	308.56	313.29
316.59	311.37	312.44	310.24	314.84	317.8	311.65	314.45	313.75	313.18	314.43	314.74	313.55	311.62	314.33	313.39	313.53	310.25	309.35	315.2	312.71	314.57	308.95	315.15	314.19	312.35	312.37	309.92	314.43	312.19	312.33	315.43	312.12	311.38	311.39	310.02	313.95	312.7	310.89	317.29	314.2	311.97	314.91	311.57	314.05	313.59	311.02	313.12	310.62	314.78
325.27	327.1	327.31	325.68	323.94	324.04	330.17	328.38	330.61	327.05	327.63	326.94	327.1	326.63	328.14	324.98	325.51	323.36	326.75	326.45	327.27	324.92	326.79	328.71	323.76	327.09	326.27	328.14	325.93	329.73	324.65	329.16	321.48	327.45	325.41	326.72	330.12	325.65	326.95	324.52	326.55	324.65	329.53	328.41	328.44	323.1	325.73	327.06	324.32	324.93
324.81	323.08	325.96	327.42	325.52	324.95	324.47	325.31	323.65	323.98	324.02	322.79	324.26	323.14	324.46	325.02	324.56	325.09	326.34	327.94	321.93	321.37	322.83	322.04	325.91	322.62	326.78	325.13	322.91	327.25	320.81	326.62	324.33	323.43	325.98	321.48	325.61	321.26	326.36	321.92	325.51	322.71	330.44	326.18	323.96	326.07	325.17	324.23	325.12	323.17
305.79	307.56	306.61	308.89	302.4	307.77	307.54	310.77	308.52	306.23	309.49	308.98	307.04	310.14	311.82	309	307.66	306.49	307.32	306.24	306.51	307.13	308.39	305.08	308.61	309.11	308.6	307.08	308.78	306.15	307.64	307.37	309.54	307.53	307.94	307.71	308.13	307.52	304.75	308.41	308.64	308.17	307.94	309.55	310.07	308.55	306.04	307.77	309.56	308.17
299.97	298.51	299.15	292.41	295.67	292.67	294.62	293.64	296.5	294.88	296.83	294.95	295.86	297.16	297.89	299.47	295.45	297.09	297.24	296.42	297.41	295.05	300.24	297.6	294.06	295.27	298.02	299.76	297.12	297.56	295.3	294.02	293.28	297.04	295.96	294.35	297.89	293	296.39	299.31	295.37	297.52	301.44	297.92	296.51	297.44	294.83	295.79	295.71	295.64
315.62	313.9	318.92	317.74	316.19	316.1	316.59	318.7	317.06	316.38	317.79	316.21	316.62	314.26	318.68	317.46	314.99	320.42	314.69	318.66	312.65	312.71	313.61	318.45	311.41	314.77	315.21	314.54	311.49	313.26	311.25	317.96	314.36	313.89	313.02	316.67	315.25	315.72	312.56	316.78	318.27	317.39	318.91	315.82	317.32	314.55	316.16	311.23	314.04	314.25
299.61	303.69	303.16	299.16	302.63	305.89	303.4	301.6	303.65	303.47	299.79	301.63	306.07	302.39	304.39	302.09	303.8	302.23	302.67	302.83	301.81	301.65	301.17	301.94	304.06	301.6	305.87	302.53	301.98	302.01	301.81	306.11	303.34	305.05	301.52	300.28	302.74	302.33	300.28	307.74	300.19	303.39	303.84	302.55	301.93	302.68	300.49	306.08	303.44	304.04
305.58	300.19	304.43	305.29	306.51	305.96	305.7	305.52	304.45	302.73	304.89	305.36	306.72	303.48	301.48	306.83	305.62	304.36	306.52	307.62	307.16	304.17	305.77	303.97	305.46	305.06	305.95	308.09	307.42	304.41	305.67	305.03	301.09	302	300.69	302.48	304.52	302.83	303.86	305.48	304.42	303.88	302.98	306.37	305.74	306.07	305.17	303.75	305.91	302.04
303.31	304.21	307	302.51	300.76	305.31	301.89	304.46	304.7	301.32	301.58	303.79	300.55	302.21	303.64	301.97	306.79	303.27	304.15	303.18	305.28	306.8	305.7	302.51	301.3	301.9	300.74	303.94	303.26	305.29	306.46	304.15	303.22	300.67	301.55	303.15	306.83	303.85	300.31	303.85	305.68	309.05	299.68	304.84	306.19	307.12	303.34	307.15	301.75	302.97
316.58	315.25	313.6	315.36	310.2	311.87	312.81	314.53	312.42	316.06	313.77	312.65	315.72	311.31	314.57	315.78	315.78	313.58	314.39	313.55	313.13	314.97	316.27	317.84	317.64	319.21	315.35	316.38	314.71	313.17	314.78	312.88	312.31	317.91	315.42	316.56	314.77	317.17	313.86	312.85	315.82	317.98	317.75	313.04	312.51	316.12	315.32	313.57	313.79	311.76
295.03	299.43	297.4	296.22	292.95	296.6	297.08	298.2	295.07	296.52	296.4	297.45	293.23	294.63	294.01	299.55	298.51	295.67	292.88	299.02	300.19	298.19	297.52	294.44	299.77	296.91	297.05	298.65	298.59	297.82	295.38	294.42	295.76	298.37	296.47	298.23	299.11	295.59	298.1	294.59	298.14	297.6	294.21	295.68	297.21	297.83	296.69	297.1	295.81	295.73
301.74	304.84	306.91	304.81	306.53	304.52	306.16	305.46	304.68	304.05	305.48	303.48	304.42	302.4	303.5	303.55	305.6	306.99	300.95	303.82	302	307.07	306.69	301.71	303.5	304.64	303.88	302.56	302.06	305.26	308.16	306.5	306.09	304.75	305.48	306.02	304.35	302.56	302.54	301.2	301.91	302.78	306.61	303.09	305.28	304.96	306.37	308.06	301.35	302.7
309.3	311.66	312.51	312.99	308.64	311.89	311.85	311.4	310.54	312.76	312.29	313.34	309.56	310.97	313.81	309.13	307.66	311.73	311.59	311.67	308.67	312.12	308.96	311.21	310.01	312.52	312.55	315.03	307.67	312.22	312.59	312.92	311.58	313.11	307.87	310.37	310.11	312.77	313.24	311.12	309.96	311.28	311.53	307.78	312.67	308.71	309.69	312.08	310.81	311.26
304.21	300.9	303.98	301.66	303.88	301.27	304.52	302.37	302	302.37	304.51	302.63	300.34	306.71	302.97	299.71	305.15	304.01	304.26	303.69	305.55	301.05	301.77	304.09	305.89	301.92	303.29	304.03	304.95	303.69	303.3	302.04	303.26	302.64	300.04	304.83	302.59	302.15	303.98	300.65	302.16	305.98	302.58	303.21	303.09	308.25	302.73	304.2	299.28	301.39
298.8	300.14	297	298.87	300.27	297.91	302.91	299.5	300.97	297.46	301.96	299.46	301.79	302.21	304.4	303.81	302.88	302.45	303.41	299.52	302	304.13	299.98	302.4	302.05	300.36	299.12	301.96	296.75	299.53	303.79	305.42	296.9	300.64	301.57	303.75	301.15	302.71	297.69	299.94	302.47	299.08	296.38	301.64	299.82	300.4	299.52	304.01	298.97	300.04
312.19	315.09	314.46	314.82	314.05	315.58	315.12	310.01	312.07	315.22	313.19	311.25	313.55	314.32	308.64	311.76	317.37	314.5	312.99	313.83	314	310.95	310.31	313.71	311.57	312.7	315.59	315.67	313	313.19	316.13	310.67	315.86	314.49	314.39	313.95	309.16	308.66	311.3	315.15	313.53	314.26	314.04	313.51	315.18	312.08	312.78	312.49	311.42	311.06
305.21	300.61	304.18	304.57	303.11	302.2	302.96	306.82	305.62	303.52	303.45	302.96	302.9	299.97	301.32	302.13	304.68	304.84	301.88	304.08	301.24	300.19	302.5	302.02	300.99	304.89	301.51	301.02	302.84	302.19	300.68	299.65	305.11	303.54	299.13	300.83	301.79	303.77	303.82	304.05	303.72	299.79	305.97	304.16	301.78	301.23	299.27	304.23	304.1	299.68
312.88	317.48	320.55	319.78	316.86	318.89	315.71	319.38	318.74	318.25	313.92	320.03	317.84	317.08	315.81	312.88	317.29	320.47	317.75	318.81	320.12	316.05	316.64	319.26	315.02	315.59	318.31	320.44	314.71	314.59	316.61	315.77	316.67	318.56	314.21	318.41	318.82	315.74	316.87	316.54	318.32	314.97	314.43	315.41	317.02	318.12	318.68	317.24	318.5	317.28
316.29	317.43	314.37	317.09	321.68	319.5	317.34	317.17	317.88	312.3	315.06	314.73	319.96	318.07	319.67	318.54	318.19	318.7	317.41	317.14	316.94	319.16	321.05	318.59	321.78	318.99	316.25	318.79	316.29	319.99	314.8	320.36	317.49	318.69	318.35	317.35	317.72	316.38	317.1	319.92	319.84	319.93	321.94	318.46	316.33	316.81	320.4	317.17	320.37	316.93
302.76	304.9	306.2	308.33	304.71	304.09	303.51	306.02	303.51	305.51	304.24	303.78	304.21	305.78	305.09	307.42	304.19	305.09	305.58	305.81	305.09	305.53	304.04	304.21	305.08	303.86	298.6	305.75	305.96	305.51	304.42	303.92	301.71	303.19	304.27	304.98	306.02	307.84	304.09	305.11	301.21	304.35	304.55	303.04	306.42	302.98	304.64	305.89	306.71	301.39
306.32	303.9	307.05	303.32	302.13	303.45	305.15	304.58	306.3	307.05	311.6	306.66	304.17	302.23	304.26	306.41	306.19	303.22	303.45	307.61	305.3	301.69	304.24	304.86	306.2	307.11	304.86	305.87	305.19	307.08	302.03	302.65	302.14	304.91	304.41	302.68	303.52	303.61	300.64	302.01	304.73	300.87	301.37	304.45	302.79	306.59	306.12	305.41	302.06	303.83
327.35	323.78	328.77	328.98	327.85	329.72	327.58	324.63	326.15	329.01	328.94	325.74	326.73	326.24	326.42	328.14	328.61	326.27	324.99	329.38	328.64	327.9	325.83	327.75	331.48	331.73	327.28	328.49	327.56	325.91	328.14	328.61	325.53	329.48	327.47	326.93	327.13	327.33	326.91	322.85	327.61	324.86	327.97	328.33	324.12	325.45	328.63	326.24	328.92	323.29
294.3	293.95	294.53	291.96	291.07	296.23	291.57	295.94	293.24	295.16	291.63	293.87	295.27	295.18	293.08	296.07	293.01	295.35	296.61	292.8	296.85	291.83	295.03	293.6	297.65	294.63	291.6	292.92	292.75	296.7	295.44	295.97	294.7	291.8	294.21	292.55	295.91	292.55	294.28	297.73	296.04	295.41	294.31	297.31	292.8	292.44	296.84	296.35	295.35	289.86
326.75	330.41	324.79	324.76	328.64	328.15	329.09	326.4	328.22	329.06	324.36	329.09	325.86	327.47	328.54	324.99	328.23	328.21	329.66	329.39	325.1	326.13	328.11	326.93	324.96	327.84	325.78	330.71	324.65	328.59	328.67	330.49	329.73	324.65	327.24	331.12	324.33	329.28	326.49	328.02	330.69	328.38	329.46	328.99	328.88	327.72	329.8	329.33	329.38	328.07
303.55	304.28	302.24	306.33	302.08	300.42	301.73	305.46	302.01	301.74	301.09	302.04	307.34	303.89	302.51	303.88	302.59	304.33	300.34	301.17	305.55	307.92	300.49	303.17	304.02	301.42	302.4	300.56	302.9	301.75	302.75	301.44	302.21	304.09	300.87	302.64	302.99	302.99	302	304.92	307.4	302.86	302.75	303.49	305.37	302.26	302.08	301.92	302.67	303.44
299.67	298.9	298.48	296.39	300.67	302.92	301.92	300.12	299.35	303.41	300.31	296.72	299.6	300.54	296.96	300.77	296.03	304.7	300.03	300.37	297.85	297.82	297.6	301.79	301.36	300.88	297.46	298.15	297.73	298.35	296.46	298.71	297.96	298.09	298.04	303.84	302.93	300.6	300.91	302.65	298.82	300.18	293.86	298.17	300.25	301.97	297.52	303.77	301.68	299.88
321.56	319.31	320.15	318.77	321.6	320.37	319.53	318.19	317.89	316.74	320.24	319.32	321.37	315.74	317.78	318.4	319.83	318.2	318.03	321.38	321.09	319.13	321.43	321.69	316.02	315.82	318.16	319.06	320.74	319.49	320.47	321.07	321.46	320.67	315.64	320.29	316.78	317.86	317.72	319.65	320.96	323.26	316.92	322.55	319.58	317.58	318.46	318.92	319.29	318.21
313.63	310.35	312.91	315.87	316.54	315.98	313.01	307.3	313.23	312.56	311.49	312.78	315.86	315.29	314.27	312.73	313.93	312.29	313.81	312.36	309.24	313.99	312.81	316.58	312.23	314	314.92	310.06	315.65	313.7	310.63	315.09	315.72	311.64	311.88	311.38	312.89	313.01	310.84	311.83	316.03	315.72	313.84	317.43	312.82	312.06	312.59	316.14	311.24	314.51
323.85	326.5	323.83	326.09	326.25	325.97	322.17	329.17	328.4	326.49	326.6	329.1	326	324.78	327.21	324.71	323.61	326.53	325.84	323.7	325.16	322.99	327.54	328.18	325.76	327.66	322.03	322.92	327.93	324.42	327.64	323.5	324.94	325.27	321.18	325.59	323.36	325.02	327.74	325.74	322.85	321.84	325.12	324.05	326.39	325.77	325.05	322.58	324.17	326.78
314.45	315.72	313.47	313.01	315.91	315.09	317.03	315.97	316.41	311.4	314.91	313.54	314.86	313.8	314.42	314.61	311.25	312.07	314.06	311.75	312.56	316.6	312.43	313.19	308.13	313.91	312.75	314.98	316.28	314.58	310.68	315.66	314.53	314.95	314.2	315.58	310.35	312.45	315.82	316.28	316.63	315.37	314.08	313.96	311.62	310.73	311.97	314.69	311.55	313.2
329.75	325.9	325.03	330.67	325.46	328.72	331.19	327.16	325.38	327.84	328.61	328.62	328.55	332.04	329.92	329.55	329.8	323.41	326.92	326.04	329.39	327.43	329.42	327.47	330.9	328.45	326.26	330.62	329.5	327.65	325.89	331.96	326.27	321.58	329.32	324.97	328.29	326.82	327.38	323.07	326.18	329.38	326.59	325.67	331.36	326.85	329.89	325.27	329.16	331.15
313.14	311.1	314.31	312.33	311.25	311.93	313.01	310.1	312.24	307.91	311.07	312.92	312.29	313.07	312.18	309.04	314.34	312.13	312.59	310.53	310.98	310.16	310.14	313.04	311.06	311.73	309.69	310.33	307.32	309.54	310.86	313.03	314.17	311.36	312.52	312.3	310.94	310.52	311.64	313.82	311.11	311.11	315.74	310.72	309.25	311.79	312.1	310.47	313.49	308.17
303.89	303.49	304.25	305.39	301.3	305.31	303.48	302.74	302.54	304.93	302.9	304.41	303.14	304.48	304.17	303.95	304.45	304.12	301.95	306.5	301.44	301.11	302.34	304.6	303.31	299.59	302.26	303.72	305.27	298.53	304.08	304.06	302.68	304.86	302.81	303.19	305.68	298.75	304.88	304.62	302.88	311.1	303.45	305.82	298.68	304.27	305.49	300.58	310.7	302.61
329.7	327.57	331.54	326.7	325.35	325.58	326.84	328.36	326.9	328.44	325.39	333.25	327.48	331.09	326.4	326.85	326.73	328.01	325.22	330.57	329.66	328.55	326.12	328.39	326.01	328.73	327.93	326.57	326.97	331.29	327.37	329.46	327.06	327.32	332.66	327.5	329.21	330.61	329.08	326.49	327.43	327.61	329.87	329.44	328.58	326.52	330.97	329.16	325.71	326.86
315.15	315.05	313.96	317.4	315.89	313.78	318.87	314.51	313.71	313.85	314.79	317.64	314.32	318.7	315.83	314.38	315.6	313.97	316.5	314.36	311.35	317.71	312.03	314.76	312.09	316.94	314.57	315.55	317.31	317.34	316.67	315.27	317.09	312.85	311.28	314.11	314.79	315.11	314.9	312.2	317.63	315.98	313.25	316.23	314.41	315.11	312.76	317.33	317.25	315.1
318.73	317.39	319.24	322.29	314.09	318.67	319.89	316.47	322.28	319.08	317.83	318.75	316.79	317.76	317.66	322.1	320.21	318.64	317.72	316.52	319.05	318.36	316.8	316.76	323.26	318.46	319.02	322.18	314.9	318.03	315.75	318.73	318.31	317.21	319.46	319.36	319.32	319.8	319.96	321.49	320.66	317.65	318.01	316.78	318.6	316.97	317.11	315.02	317.8	318.77
311.3	311.85	315.58	314.42	311.02	312.01	313.01	314.12	317.3	313.68	314.3	313.83	311.96	310.27	311.67	313.85	313.9	313.35	315.5	314.27	314.35	314.89	311.19	315.68	311.09	312.11	311.46	313.34	313.63	313.95	313.84	317.13	312.73	308.04	312.29	313.26	314.01	315.36	312.87	317.2	314.67	313.87	312.21	314.89	312.46	310.44	312.32	313.3	312.64	315.52
314.22	317.6	316.33	319.98	315.21	314.95	318.47	315.72	313.15	315.47	316.66	313.34	318.1	317.51	313.45	316.26	316.82	316.51	317.98	317.97	320.1	315.91	317.88	315.75	315.73	315.78	316.24	311.13	317.06	315.95	320.2	321.38	317.7	314.87	315.49	321.04	316.55	319.91	319.13	319.3	316.72	313.23	318.89	316.13	318.08	316.43	316.72	311.43	318.37	319.34
323.34	324.5	327.5	322.77	326.23	328.03	327.68	327.99	325.11	324.72	325.29	324.26	325.29	326.58	322.13	324.31	324.83	322.83	323.53	327.82	324.2	325.92	322.76	326.39	324.35	321.57	326.12	325.36	322.83	325.54	326.79	322.72	327.68	321.52	326.06	327.42	327	323.7	326.99	323.73	325.14	326.79	326.24	323.24	326.5	326.26	323.1	326.14	325.69	323.81
298.94	299.55	302.49	297.17	300.54	297.48	302.2	300.66	298.59	299.17	299.9	301.58	299.65	298.76	297.25	300.43	304.86	298.42	302.98	298.74	298.65	300.35	302.92	299.7	299.61	296.89	297	301.64	298.49	302.39	302.98	297.24	302.41	304.04	301.5	301.95	303.25	301.88	303.04	301.76	299.74	301.42	302.87	296.84	300.15	303.39	305.19	300.34	298.45	300.55
305.14	308.02	302.49	306.56	306.08	304.4	304.96	305.86	309.06	307.24	307.57	306.26	310.13	307.31	304.84	302.66	311.14	306.75	307.01	310.75	304.43	310.01	301.8	303.04	307	308.46	308.11	305.63	303.43	306.19	309.55	306.61	304.32	306.38	304.96	307.1	308.47	305.2	308.98	307.59	309.79	303.5	307.61	308.04	306.92	309.4	307.81	304.26	307.48	307.53
323.1	328.09	325.87	324.64	322.59	322.9	323.59	325.16	324.21	328.5	324.55	325.71	322.39	327.49	324.89	323.72	321.52	325.68	323.19	326.17	324.65	323.22	324.63	322.78	328.26	325.14	327.62	325.35	324.15	323	322.84	322.57	327.59	326.24	329.33	327.44	325.33	325.43	324.81	323.55	329.27	323.76	322.23	324.7	324.03	325.37	327.12	323.16	326.58	322.47
313.86	314.56	315.78	311.88	312.7	314.67	311.72	315.89	313.37	310.66	310.79	311.31	314.53	311.36	315.03	312.43	317.17	312.25	314.58	312.7	312.62	312	314.48	313.06	313.7	315.07	311.67	309.43	311.27	311.64	313.03	312.55	312.77	309.84	309.42	312.46	310.3	313.58	312.78	313.25	315.94	310.51	315.18	315.01	313.8	312.54	313.8	315.5	311.42	316.86
319.93	318.79	313.88	316.09	317.88	318.06	318.24	316.39	322.82	321.17	317.36	318.97	316.12	316.58	319.16	318.83	318.46	321.66	319.24	320.65	318.72	315.92	318.87	320.07	316.56	319.32	318.53	318.05	320.05	314.68	321.94	320.1	316.12	317.93	318.37	322.74	317.71	316.97	319.84	316.67	319.78	321.26	317.82	316.23	315.29	317.84	318.5	320.51	316.42	317.77
317.81	316.56	312.29	314.55	312.63	310.5	316.58	316.96	312.76	315.29	313.12	315.9	314.57	315	313.03	314.06	314.5	315.77	316.1	316.09	313.78	314.15	318.33	315.33	311.42	319.25	316.9	318.15	317.98	314.83	313.84	316.58	313.13	315.24	317.9	316.29	315.61	316.08	311.71	315.71	312.7	317.55	315.09	313.27	314.16	316.8	314.32	317.64	314.55	312.54
312.33	319.7	316.78	311.34	315.92	316.67	310.97	317.73	318.27	312.4	315.42	315.53	314.25	312.4	315.19	316.24	314.2	317.02	317.82	316.58	314.33	317.5	313.42	313.74	317.16	316.71	316.21	310.28	314.91	313.59	313.08	312.69	314.86	314.83	315.83	315	317.13	316.13	315.13	316.75	317.14	315.47	316.41	314.91	315.17	312.89	313.51	315.41	314.21	313.79
307.09	302.15	304.8	306.67	307.2	302.56	306.96	301.28	306.54	306.43	307.15	303.63	306.08	305.66	305.6	302.72	304.2	301.14	304.18	309.64	307.12	305.3	306.72	303.58	307.66	304.03	303.49	302.12	305.61	304.7	304.69	305.83	303.96	306.71	306.58	307.76	303.62	302.81	304.43	303.47	309.79	308.08	304.2	304.61	307.16	302.46	302.32	306.27	303.29	301.55
303.62	298.59	305.39	300.39	305.33	306.35	305.43	299.95	303.46	302.73	303.48	301.73	303.47	303.57	301.39	305.82	303.5	305.23	302.14	303.41	299.93	303.62	303.32	302.35	305.74	302.43	301.85	302.69	307.38	302.02	305.45	301.04	308.51	300.95	303.98	302.82	301.77	300.55	304.3	305.57	303.88	305.21	303.7	303.33	302.52	306.11	301.56	306.07	301.79	300.39
306.24	303.11	307.09	305.59	306.62	303.85	306.5	300.64	306.42	305.98	304.02	303.04	303.2	304.69	302.55	306.47	307.39	303.6	307.49	305.68	302.19	304.26	302.97	302.34	305.54	307.92	306.84	303.88	304.04	307.8	303.16	308.06	301.79	308.2	306.77	308.33	308.49	307.96	305.2	301.49	304.07	304.51	305.64	303.54	302.62	305.43	304.22	302.85	303.2	306.39
309.08	306.55	302.47	302.88	305.1	304.97	304.23	307.09	305	302.48	303.03	304.87	304.15	307.58	308.3	306.45	306.02	304.46	303.93	304.03	305.89	304.63	306.59	303.55	301.69	303.86	300.8	303.54	306.2	301.83	307.43	305.04	304.21	303.21	302.45	307.42	301.05	304.18	308.07	305.51	302.71	303.07	304.68	306.7	301.37	302.53	304.58	303.97	303.97	303.96
316.77	315.36	318.48	315.84	314.59	317.18	313.94	313.6	314.84	315.2	318.11	314.25	313.38	316.82	314.75	315.67	315.38	314.21	315.27	311.83	312.62	319.95	316.39	318.22	314.45	316.09	313.79	314.14	316.39	316.56	314.38	311.09	315.09	315.13	315.56	311.65	318.68	312.42	313.17	313.93	313.49	316.82	316.2	316.38	314.16	315.98	319.06	314.65	311.42	315.6
328.62	329.47	325.24	326.95	329.39	328.96	323.65	329.42	326.87	330.29	329.73	328.79	326.55	331.12	328.28	324.98	328.33	328.22	329.74	327.12	330.07	326.09	328.99	327.45	328.4	328.43	329.92	326.58	329.07	328.83	328.28	327.11	330.09	324.26	331.43	327.03	326.16	324	326.33	330.84	329.75	326.59	327.98	329.21	328.58	324.44	326.86	328.82	327.51	329.31
295.57	291.52	294.84	296.56	292.6	293.16	294.77	293.67	294.98	290.9	290.64	293.17	292.51	293.5	290.23	292.36	293.8	294.18	292.74	293.56	292	296.95	295.95	294.96	293.31	293.62	295.1	295.66	290.8	297.22	295.39	293.65	295.83	294	295.16	293.18	292.12	295.48	296.79	294.79	293.25	293.3	297.92	295.27	297.48	296.97	295.71	296.6	294.22	293.54
304.62	305.34	305.32	302.74	304.53	302.47	305.85	304.35	301.71	304.79	300.58	304.95	299.85	304.28	307.45	302.05	304.37	306.46	304.3	306.65	302.21	303.79	301.87	304.98	307.23	305.13	305.77	303.41	304.74	304.43	300.03	303.91	306.6	303.16	305.38	303.3	307.29	305.14	302.17	304.99	303.51	302.92	303.51	304.03	305.38	301.52	305.62	306.53	306.15	301.38
319.51	321.64	319.65	315.07	317.73	316.94	319.44	316.97	318.77	316.25	318.22	319.03	317.4	314.74	317.96	320.03	316.61	318.9	318.83	320.06	318	320.09	318.7	315.66	314.27	318.73	320.89	319.51	317.9	317.98	314.32	316.33	319.6	321.23	317.49	315.56	317.59	313.7	317.68	319.09	318.43	318.03	318.99	319.69	315.2	318.76	318.34	317.48	317.09	314.52
317.9	316.16	320.33	316.34	316.92	317.62	319.02	317.58	319.24	317.11	318.08	317.44	318.18	316.14	320.11	319.1	318.62	318.7	321.45	319.4	321.42	318.69	320.01	316.92	320.72	318.27	314.09	317.03	314.6	315.13	317.96	318.8	320.89	314.74	319.46	318.54	314.66	318.76	316.44	316.05	314.96	317.02	317.99	317.62	316.45	316.56	316.92	320.68	320.93	319.84
329.03	327.15	327.18	325.09	328.69	332.29	327.27	327.92	326.64	328.3	326.16	329.77	331	332.1	330.88	326.76	330.26	327.86	331.57	330.2	327.06	327.79	327.25	327.57	324.89	326.35	326.36	326.77	327.59	333.49	331.03	326.45	325.04	323.66	330.86	324.38	331.85	328.33	330.62	330.13	329.1	330.73	328.72	329.29	326.13	328.53	328.1	328.21	327.33	328.33
308.2	312.52	311.15	308.4	307.03	307.78	310.74	312.61	311.99	309.2	311.24	312.52	311.4	315.12	311.43	312.13	305.83	307.91	312.54	309.74	310.29	308.88	312.76	315.82	307.53	312.29	315.01	314.44	310.18	310.21	312.05	309.22	311.79	309.06	310.31	309.4	310.78	309.63	312.15	314.38	311.21	312.85	312.55	306.02	310.08	309.8	312.17	308.99	307.25	309.74
313.26	312.33	314.05	308.75	311.81	317.29	313.3	311.62	313.26	316.49	308.62	316.43	313.98	312.16	317.17	312.29	317.92	316.3	317.06	311.14	311.45	311.98	316.09	313.34	315.42	315.06	311.04	314.4	312.37	309.68	316.01	316.05	311.6	309.53	314.11	313.86	311.85	315.79	309.38	314.43	310.61	312.23	313.07	312.49	316.38	312.35	313.48	316.98	314.73	311.42
317.66	315.65	317.6	318.82	319.66	318.73	318.62	316.12	317.01	318.06	320.16	317.25	318.46	320.11	315.74	319.65	316.24	315.92	317.76	315.77	320.44	316.85	315.19	312.2	319.77	319.14	316.15	319.69	320.67	320.74	315.54	316.33	318.58	319.95	316.6	316.6	316.04	316.58	317.16	317.45	320.56	316.01	316.06	320.14	319.76	315.5	319.12	316.89	313.88	319.84
314.93	314.58	314.86	316.24	316.41	316.05	316.1	316.96	314.76	314.26	315.44	315.59	314.54	317.21	316.21	313.41	316.82	318.14	315.25	316.9	316.73	316.77	312.69	313.86	314.52	313.92	313.72	314.86	315.38	319.15	313.35	315.42	316.56	315.43	310.32	316.03	314.52	316.6	316.91	316.45	314.02	315.25	316.23	312.12	309.98	317.08	314.67	316.11	315.64	311.87
305.43	309.36	305.45	303.22	305	304.4	308.7	308.13	308.36	305.51	306.13	305.18	306.53	308.88	307.19	309.7	305.82	304.53	306.15	306.06	307.2	305.62	305.44	306.82	308.34	309.12	308.76	305.77	306.38	304.61	305.32	311.69	303.92	307.97	305.86	305.35	303.74	304.55	305.45	304.5	307.48	307.4	302.01	307.12	307.73	303.5	300.88	308.62	308.19	308.6
302.54	305.09	300.93	305.27	301.09	299.36	301.85	300.59	299.82	301.45	305.34	303.49	302.39	303.37	302.1	300.44	299.75	298.91	302.83	298.67	302.91	301.49	305.04	302.74	302.81	305.86	300.23	305.36	299.86	302.14	304.22	302.77	303.18	304.95	305.7	300.56	302.45	300.22	299.66	302.43	301.13	301.98	302.24	301.97	307.34	304.53	301.87	300.92	302.66	304.09
302.96	301.63	303.61	301.14	304.32	304.56	303.46	301.06	301	308.11	305.02	303.08	303.84	302.29	303.44	303.32	304.79	302.85	300.32	301.33	308.59	305.47	303.05	304.69	301.83	305.52	301.98	306.26	303.39	303.74	302.14	303.43	303.94	302.7	307.44	301.64	303.89	303.56	304.02	306.36	301.72	303.83	310.67	302.47	303.84	303.07	300.62	302.71	303.31	305.4
315.79	316.07	311.03	314.43	315.6	313.75	311.75	317	314.17	314.52	314.94	312.45	315.95	314.04	313.9	318.44	315.62	314.64	315.48	314.65	313.9	312.66	315.97	314.77	314.01	315.13	317.09	314.74	310.24	312.66	317.97	319.16	316.16	316.2	318.13	314.22	314.52	313.49	317.35	315.72	317.1	319.62	319.32	314.81	310.95	316.25	313.78	315.11	314.92	317.23
305.13	299.63	301.48	301.6	304.3	301.95	300.42	299.31	302.41	303.34	302.68	298.95	302.64	302.44	304.23	298.79	301.7	298.77	297.79	300.34	300.14	302.91	296.52	301.4	297.21	300.73	302.72	297.15	301.79	299.55	303	303.5	297.52	300.93	300.64	300.26	302.71	303.46	299.84	300.02	297.39	301.28	304.08	299.66	298.58	305	298.25	299.97	299.75	303.24
320.9	317.94	317.69	320.21	318.34	317.04	318.96	318.87	318.8	318.03	317.6	319.64	317.08	316.58	317.97	317.01	319.71	316.07	318.35	320.47	315.01	319.8	318.19	318.74	315.39	318.05	317.69	316.29	318.18	314.54	317.1	315.86	318.19	320.77	313.98	317.7	313.73	315.23	320.23	317.5	315.83	314.02	320.47	317.71	318.28	313.86	313.88	316.72	316.66	319.88
311.8	315.41	311.17	313.22	314.35	313.51	311.07	313.76	313.11	312.28	311.74	313.16	314.23	313.67	311.18	315.28	313.04	314.05	313.07	311.14	314.26	315.44	310.5	315.47	313.87	314.47	313.91	313	315.99	313.68	313.11	316.42	315.13	316.91	313.97	314.58	312.43	313.4	310.73	314.29	315.92	313.71	312.99	313.13	314.13	315.7	312.77	312.99	310.82	313.28
310.01	311.22	308.7	309.42	311.97	310.29	305.55	306.34	308.24	308.27	313.93	305.41	305.98	306.85	306.25	307.2	311.05	306.48	308.52	308.97	305.18	306.48	308.23	312	310.5	309.68	308.06	308.52	311.22	306.33	306.91	306.83	309.47	305.09	308.69	310.64	306.89	308.36	311.76	308.01	311.36	308.47	306.91	308.94	308.16	310.6	308.4	306.8	313.39	308.05
327.57	327.93	323.45	326.4	322.47	328.57	326.4	323.83	322.88	323.83	324.29	325.85	327.46	325.8	326.2	326.09	326.07	326.54	323.07	325.95	326.03	324.78	322.31	323.34	325.22	328.4	324.37	326.11	319.8	326.79	327.5	323.92	326.35	325.45	324.24	326.28	325.74	324.48	324.17	324.92	321.57	329.33	324.85	323.2	326.23	326.26	325.52	325.55	323.77	325.23
303.77	303.52	300.34	303.4	304.65	307.61	302.73	303.41	307.85	301.33	307.8	299.7	306.14	300.82	307.37	301.11	303.55	302.97	305.38	304.68	304.87	302.61	301.71	304.97	302.34	308.01	303.61	301.95	301.55	301.59	305.03	305.06	302.93	301.43	304.43	302.09	303.05	306.43	305.36	305.47	304.92	302.07	303.6	300.32	303.1	302.07	302.29	302.71	302.31	302.52
329.73	327.19	327.98	327.8	325.24	327.33	323.82	326.4	327.23	323.93	325.39	328.04	323.24	329.45	329.29	326.54	323.77	325.88	326.91	325.49	329.85	326.48	332.36	328.04	326.48	327.45	328.01	326.33	323.83	324.25	325.86	325.9	325.23	324.85	327.51	324.13	323.96	327.01	328.35	328.11	327.35	326.4	327.54	328.21	326.49	327.78	327.95	325.35	326.86	324.56
322.64	325.25	328.91	329.44	324.45	325.55	325.6	325.66	323.68	324.02	327.41	325.58	327.27	327.44	324.66	326.25	324.97	324.65	325.89	323.57	323.83	323.45	324.63	322.53	326.24	327.77	322.54	324.07	322.62	328.34	325.56	326.88	328.71	322.39	324	326.67	327.41	323.99	328.42	325.24	323.97	325.12	323.93	325.79	319.68	330.26	321.67	325.57	324.67	322.76
314.05	316.94	313.95	312.36	314.5	316.28	317.09	317.97	313.69	317.12	315.18	313.29	316.4	312.59	310.63	319.6	313.13	312.51	314.97	311.38	311.55	316.52	315.23	314.76	318.58	315.57	318	313.43	317.54	316.82	313.05	315.67	315.1	314.83	314.57	314.74	318.88	316.45	312.71	313.1	311.76	313.57	314.04	313.23	313.74	311.18	312.72	312.75	312.03	312.44
327.86	324.82	325.06	325.82	326.79	328.63	325.09	324.98	330.94	327.12	327.93	323.78	324.24	322.46	330.63	327.14	328.07	327.4	323.51	324.55	323.63	330.55	326.22	328.68	327.99	326.11	329.03	327.17	326.43	325.85	328.37	323.8	322.01	324.53	326.68	328.39	323.81	324.69	326.85	325.6	329.29	328.69	330.73	327.99	326.33	330.08	326.23	322.1	329.47	326.85
315.62	312.31	314.64	313.54	311.66	311.03	314.01	312.06	314.91	314.39	314.77	312.06	313.99	313.49	307.72	313.36	315.72	316.41	312.42	309.3	311.87	311.16	312.84	311.65	315.2	311.59	313.11	310.14	312.28	316.21	311.57	308.21	309.78	311.49	315.04	317.55	309.59	307.81	313.45	316.05	310.46	311.66	312.35	310.98	314.03	311.89	310.54	314.57	316.54	313.35
303.91	302.52	305.56	305.52	303.23	303.03	304.67	303.5	307.23	300.62	302.55	304.62	301.79	304.85	302.09	305.2	305.54	302.01	305.65	305.43	305.78	300.07	304.18	303.87	297.49	302.91	303.6	303.24	301.6	304.62	302.89	304.22	306.2	304.23	304.29	304.55	304.95	302.64	302.81	299.07	305.92	303.14	303.52	304.22	304.2	303.83	306.98	300.92	300.45	302.75
312.69	315.09	315.2	310.83	315.44	314.94	312.47	314.2	316.7	312.56	317.53	313.55	317.59	313.77	318.01	313.49	313.9	313.22	316.2	315.63	315.57	312.99	316.89	314.82	317.12	315.44	318.49	311.39	314.57	319.46	314.27	316.2	315.92	315.12	314.65	320.72	310.75	315.91	315.31	312.81	313.09	312.57	314.7	316.87	316.46	315.66	316.22	318.06	316.94	312.78
304.96	311.55	305.4	305.69	308.18	306.58	306.28	306.03	302.99	305.87	302.5	307.44	306.53	309.49	306.5	305.25	307.43	306.12	307.75	308.21	303.53	304.72	305.95	302.83	307.38	306.3	307.5	307.59	308.25	304.63	308.67	307.77	306.88	309.51	305.46	305.27	305.25	306.76	304.63	306.69	306.98	306.06	305.67	305.79	307.16	306.39	306.14	305.92	307.1	305.13
303.53	305.68	306.19	307.13	305.99	303.4	305.37	308.32	305.66	305.62	304.89	305.71	303.64	305.3	307.78	304.66	304.79	303.13	305.48	306.62	305.36	306.78	302.68	304.62	305.98	303.75	305.58	306.6	306.85	303.65	301.57	306.05	301.82	306.81	304.28	304.33	304.46	301.42	301.87	305.28	305.83	303.11	305.15	300.31	302.87	302.14	302.87	305.6	302.6	305.65
330	329.04	327.4	328.63	330.45	325.26	328.18	325.96	326.67	327.78	328.16	328.38	324.69	323.77	329.46	326.67	327.15	329.33	326.21	327.71	331.5	327.11	326.66	327.71	327.64	323.91	331.62	324.58	328.4	329.6	328.21	327.74	329.05	326.23	328.51	326.67	329.84	326.43	328.06	328.49	328.2	329.14	328.26	330.96	328.31	326.78	328.59	326.86	328.69	326.9
305.28	306.78	304.55	308.23	305.3	302.67	307.55	308.22	306.34	307.09	306.35	306.72	304.43	306.13	302.71	308.24	305.5	305.87	308.34	306.28	306.14	305.13	303.44	306.18	306.73	306.76	309.5	309.6	304.84	308.1	306.51	306.93	305.56	306.12	306.07	305.21	310.5	306.05	306.62	306.51	308.39	305.78	308.05	305.44	305.88	308.94	305.95	306.41	306.29	307.05
294.51	293.67	291.61	293.54	293.47	297.55	292.88	295.22	292.55	293.15	293.49	296.29	298.75	293.66	293.38	295.06	290.86	293.08	294.95	295.46	291.98	292.94	292.7	296.96	293.83	296.27	291.13	295.04	293.2	295.37	293.44	295	296.88	294.42	295.79	298.12	291.62	293.95	293.67	292.84	291.6	291.76	292.98	292.06	293.69	294.69	295.7	293.51	292.82	297.82
299.23	302.96	298.44	302.5	299.87	304.24	301.38	299.59	304.17	304.18	302.28	298.75	299.23	303.71	302.03	303.79	299.72	298.5	301.18	302.46	302.56	301.22	302.15	302.92	303.96	303.63	299.81	299.93	299.57	293.71	300.93	303.08	303.33	304.06	299.79	300.63	303.03	302.12	303.68	306.46	298.88	302.22	302.92	304.25	303.11	300	302.33	302.77	301.48	303.61
305.44	304.7	307.06	305.77	305.59	307.08	308.02	308.9	303.22	308.9	305.88	305.83	307.62	309.43	305.45	304.92	307.09	308.74	308.74	308.2	304.89	306.48	304.65	307.57	309.75	308.13	306.99	308.99	308.5	308.81	306.92	308.94	308.87	305.51	304.35	305.44	305.36	306.92	309.19	307.63	304.8	307.66	307.9	310.23	312.14	306.36	309.98	306.72	309.13	305.17
307.24	305.26	307.7	310.12	306.49	304.49	306.53	307.72	305	306.11	311.63	307	307.89	305.83	303.61	305.5	305.92	307.98	307.06	303.73	305.4	303.08	305.29	307.62	303.68	309.6	306.94	310.26	306.58	303.73	307.86	307.02	308.45	306.41	303.06	308.04	309.57	305.63	307.14	301.94	303.85	305.45	303.54	305.1	308.14	307.99	309.51	309.09	306.56	306.4
303.4	302.75	302.06	304	301.66	303.13	299.7	300.94	304.19	302.01	304.39	300.1	294.4	298.6	302.56	300.79	299.27	301.02	302.99	300.55	306.06	300.1	302.69	300.21	302.43	304.08	303.01	300.39	302.65	303.13	302.23	302.83	301.08	300.96	299.87	305.75	304.75	302.66	303.02	304.14	299.91	303.39	304.65	300.66	302.9	303.71	300.62	300.73	306.12	301.85
303.94	304.05	304.1	301.71	303.21	303.56	303.11	302.94	300.6	300.63	303.13	304.63	301.97	304.59	300.61	301.84	302.44	301.78	301.43	300.9	301.84	302	302.05	306.53	301.95	302.86	299.54	300.47	301.23	300.98	301.34	302.55	303.46	299.14	305.48	302.3	304.83	298.55	300.72	298.76	301.72	301.97	305.56	300.89	304.26	301.7	302.36	302.69	305.45	304.05
312.54	315.31	313.31	313.06	312.79	315.98	311.2	316.94	314.69	314.97	314.88	312.8	314.8	316.57	312.86	312.57	315.42	313.52	313.36	315.89	311.22	312.74	315.27	312.2	313.49	312.49	312.6	315.52	313.15	309.81	314.82	313.6	313.96	313.19	314.39	316.73	308.84	314.88	314	311.17	314.9	312.39	316.16	311.03	317.43	314.95	313.53	316.25	313.31	317.41
318.78	313.74	316.18	312.91	315.77	314.15	314.85	315.81	313.83	313.69	317.05	315.92	316.42	318.18	320.02	318.13	317.24	318.01	316.28	317.41	313.04	315.62	317.3	314.08	314.56	317.85	315.81	316.75	315.22	312.83	314.85	315.59	315.34	317.08	316.49	318.45	316.72	317.01	314.39	314.64	316.76	312.49	314.92	315.19	316.77	316.13	315.95	316.74	313.37	314.28
300.08	303.49	302.25	306.09	301.85	302.82	306.08	305.95	301.17	302.97	302.4	299.64	305.23	303.57	300.81	301.81	300.29	302.95	304.29	302.68	301.73	301.59	305	301.16	300.34	304.51	303.25	302.55	301.26	300.82	301.28	304.6	302.46	302.53	304.49	303.12	301.62	304.27	298.09	305.1	301.11	302.83	305.66	300.15	303.09	302.3	301.33	299.2	301.09	303.95
304.49	305.48	305.37	305.32	301.94	302.59	303.41	302.77	304.91	307.55	305.12	305.99	303.85	306.11	303.76	309.39	308.13	306.61	301.27	304.99	307.34	305.33	304.49	307.43	306.48	304.83	303.1	308.48	307.04	306.73	305.22	305.49	303.37	304.58	300.68	303.8	305.28	307.96	302.88	305.65	303.15	304.49	306.49	307.26	307.84	306.04	304.11	303.27	303.49	300.7
318.28	319.42	319.69	319.23	320.35	320.71	320.52	315.9	318.79	321.08	319.69	319.25	320.41	316.11	320.57	318.92	320.12	317.4	318.18	319.07	321.5	321.87	319.48	317.75	316.01	319.4	315.39	317.69	321.07	319.64	318.25	320.27	320.56	321.26	317.88	315.35	318.74	318.07	316.66	320.57	319.23	316.78	318.56	315.86	320.24	320.01	319.38	316.52	315.53	317.23
293.98	292.86	295.82	296.92	295.14	295.92	291.8	295.93	294.83	294.38	291.34	294.1	291.43	293.3	297.57	296.34	295.96	294	298.71	297.4	292.02	291.37	295.11	299.02	290.58	290.33	294.55	294.5	294.15	292.62	294.86	295.23	294.82	292.72	294.1	293.38	296.94	294.3	295.7	299.2	290.65	293.62	294.53	295.55	292.45	292.09	294.5	290.56	292.21	293.98
299.64	302.93	301.86	303.26	302.97	303.34	303.82	305.77	299.83	304.59	306.12	300.63	306.06	305.03	304.73	302.84	301.39	301.53	302.1	304.76	303.25	305.12	303.53	304.59	299.97	303.99	307.35	301.04	304.41	301.58	299.23	302.14	299.4	304.15	306.63	303.98	304.12	303.19	301.74	303.98	305.16	306.34	299.54	303.08	300.61	306.12	306.73	305.64	307.99	297.43
302.04	306.52	306.44	304.73	304.15	304.77	303.54	302.44	303.07	304.49	302.38	300.54	303.59	301.82	304.26	304.04	303.42	300.69	300.6	302.97	304.15	305.09	302.84	304.43	307.33	302.47	304.85	305.76	300.9	305.02	301.05	306.59	305.23	305.43	305.12	305.93	304.9	305.81	302.45	300.61	304.77	302.98	306.41	307.94	303.55	304.54	302.61	301.87	300.98	304.03
325.23	325.39	324.41	328.17	328.49	327.81	322.29	324.27	327.12	329.76	323.94	326.08	327.07	322.61	326.11	327.08	328.12	323.23	327.09	325.56	329.09	326.07	329.08	324.64	325.31	326.82	324.1	326.18	322.84	322.5	326.44	324.4	324.49	324.3	323.64	322.66	321.27	326.4	323.85	327.98	325.29	325.33	322.93	324.37	326.89	324.63	325.36	325.49	324.5	326.21
308.27	305.93	308.25	306.19	307.95	307.37	308.73	306.43	308.19	307.34	306.04	305.81	308.64	310.13	307.73	310.76	308.67	306.95	304.93	307.95	307.12	306.5	311.03	309.45	307.37	312.05	306.66	308.99	309.9	309.52	306.33	307.27	304.89	307.22	306.99	309.16	310.2	306.62	305.83	307.06	309.77	313.63	308.42	309.14	307.92	307.97	305.69	307.33	309.87	301.08
324.57	329.28	323.77	323.86	323.75	325.66	325.89	325.68	327.67	326.12	325.27	326.3	323.59	324.52	325.66	322.07	326.07	327.7	325.71	325.01	327.77	325.24	323.49	329.39	325.97	324.69	329.58	324.74	322.9	327.46	325.62	323.2	324.39	325.09	323.34	323.12	324.51	324.69	326.92	324.06	328.01	326.85	325.25	325.73	321.12	327.2	323.15	327.51	323.14	326.72
308.32	307.06	306.98	302.34	304.28	300.24	306.72	305.21	310.27	306.53	303.16	306.1	302.51	302.78	305.67	306.31	302.91	305.46	304.77	305.32	306.25	304.54	305.23	303	301.51	306.42	304.7	305.16	305.69	307.86	303.78	307.32	304.65	305.25	303.96	306.69	308.13	307.09	307.37	307.08	303.8	306.19	307.9	304.64	305.11	306	302.13	306.02	305.61	301.11
310.37	309.27	307.58	311.13	309.5	311.27	311.64	311.55	310.89	309.83	316.1	314.15	308.54	310.05	309.03	310.1	310.05	310.73	312.6	312.28	312.12	308.92	305.36	312.67	308.62	309.31	307.92	309.98	308.93	308.32	311.46	311.51	309.69	309.63	310.16	308.81	307.92	312.1	309.5	307.72	312.64	310.4	309.73	311.88	310.57	310.55	310.5	308.14	306.51	309.64
303.4	305.73	300.66	303.04	302.53	302.4	302.47	300.76	302.74	301.71	300.31	303.16	306.67	298.71	301.2	300.56	301.97	301.83	303.44	302.38	306.12	304.78	302.5	303.01	306.62	303.29	302.81	301.26	298.63	302.89	303.95	303.57	301.8	304.9	303.97	305.52	305.18	301.86	301.32	303.09	297.84	304.26	305.15	300.97	302.81	303	303.64	303.99	300.96	302.18
297.85	297.56	296.02	294.84	298.58	297.07	297.54	296.98	297.32	296.49	297.42	295.12	297.47	297.86	298.69	296.45	296.34	300.25	297.39	298.02	295.12	299.08	294.4	295.79	296.44	295.15	293.77	297.9	299.81	295.95	297.06	297	296.1	299.49	295.09	300.43	295.83	298.8	294.41	296.62	296.78	299.9	296.87	295.4	295.61	297.87	298.1	295.35	294.68	294.62
297.59	293.38	294.88	295.03	295.49	294.08	297.9	294.84	295.13	293.75	296.84	292.43	296.16	296.41	295.17	292.69	295.89	293.74	296.24	295	294.55	296.1	296.2	295.25	292.75	294.95	295.01	294.7	294.44	296.38	296.96	299.29	296.83	292.87	296.65	293.1	295.82	295.37	295.76	292.84	298.31	294.24	292.69	290.69	295.48	293.16	292.66	296.29	295.4	295.06
324.45	323.28	326.22	323.68	323.86	321.3	324.19	325.41	326.94	330	327.99	326.63	325.47	330.36	322.97	323.02	325.5	324.72	325.53	327.07	326.06	324.21	322.58	321.26	321.09	321.61	324.74	325.48	323.58	329.66	326.5	326.95	326.51	326.91	322.67	327.29	324	324.45	325.67	320.41	325.36	324.39	323.01	325.04	326.31	321.7	321.68	323.46	323.12	325.62
314.48	315.86	316.58	315.18	318.16	317.09	315.95	315.54	316.95	313.72	314.05	315.55	312.61	312.87	318.19	316.35	315.79	315.21	314.21	314.08	311.96	315.46	314.33	318.53	319.35	316.23	316.61	314.9	311.71	315.32	313.59	318.21	320.77	316.49	318.46	312.06	315.3	316.18	315.98	316.87	315.39	319.05	313.54	316.58	316.89	316.98	318.36	314.64	313.31	315.59
318.31	319.06	317.7	316.8	317.79	320.16	320.1	317.12	317.96	320.15	319.26	319.53	319.92	320.23	319	317.88	316.76	318.12	320.54	316.39	317.87	318.03	319.63	319.28	316.75	317.82	318.71	317.19	319.7	318.29	321.44	317.05	318.84	319.21	315.89	322.53	318.09	319.97	320.55	320.79	322.07	320.74	320.22	319.58	319.53	318.81	319.4	320.21	318.52	316.78
292.79	295.91	293.37	294.57	293.74	290.68	295.75	294.75	296.02	293	296.1	294.76	296.31	290.69	294.91	296.57	292.73	292.86	293.6	293.49	292.61	297.21	294.44	293.8	294.82	291.96	294.82	295.84	290.22	296.97	295.66	295.74	294.82	293.24	295.91	296.98	293.75	298.36	294.93	292.13	292.96	291.54	291.57	290.71	292.27	293.2	293.98	296.19	295.99	295.8
296.54	293.82	295.37	291.23	293.44	297.39	296.5	295.25	294.15	294.65	293.76	293.34	296.81	296.5	295.27	292.81	294.31	295.62	294.78	292.13	295.43	294.66	294.25	294.79	296.6	298.54	294.2	297.83	294.16	298.08	296.21	296.04	298.22	293.75	294.26	297.95	297.06	297	297.54	297	299.45	299.96	297.66	294.89	298.84	297.12	292.23	295.85	294.93	293.13
295.48	296.15	292.49	291.15	296.41	290.73	294.83	294.23	297.22	293.95	295.32	298.1	295.83	296.78	292.2	294.49	293.2	292.83	294.95	295.04	295.67	294.9	296.35	293.83	294.99	291.91	292.43	292.8	292.53	293.51	297.06	293.13	292.78	295.74	292.28	293.66	293.53	291.35	291.03	296.25	292.24	295.58	296.68	292.69	293.98	293.12	292.35	296.3	295.61	291.11
311.3	312.03	315.69	313.33	313.38	311.18	309.73	314.92	314.78	318.05	313.23	312.51	311.59	314.1	306.57	309.36	310.21	312.14	315.05	312.44	313.73	311.11	310.57	307.98	314.64	306.07	310.28	311.26	309.6	312.57	312.27	313.02	315.27	313.59	312.66	308.25	313.86	310.33	313.27	314.96	307.16	316.66	311.68	311.66	309.95	315.46	313.12	313.94	313.89	313.34
303.85	303.98	305.44	305.3	304.37	302.4	301.77	304.8	304.82	306.82	303.36	302.44	307.94	304.31	306.59	305	306.52	303.97	307.75	307.15	302.83	308.69	303.91	306.86	304.82	303.91	303.75	306.47	305.21	304.59	302.38	307.58	303.06	305.89	304.29	306.22	305.17	304.86	305.62	303.81	304.17	305.18	308.55	300.84	306.03	304.51	302.92	304.47	302.85	302.9
315.01	308.71	316.48	316.2	314.11	315.4	314.21	315.29	320.25	312.84	314.28	315.64	316.56	310.51	314.61	315.24	314.12	313.29	313.66	314.51	318.32	312.16	313.79	315.11	312.91	311.76	314.83	318.41	315.18	314.71	314.92	318.3	311.87	317.52	313.02	314.75	312.66	313.79	313.29	311.01	313.61	313.82	311.84	315.79	313.81	316.2	317.69	313.08	313.08	314.46
304.26	309.11	302.71	305.09	309.68	307.92	304.42	307.17	306.87	306.91	303.64	306.29	305.42	308.25	303.08	304.41	306.06	304.47	306.08	307.82	306.12	306.71	307.05	306.34	304.44	308.65	304.52	307.15	305.33	304.51	308.16	303.37	310.46	306.29	308.62	304.53	306.64	303.93	301.11	306.15	303.78	310.36	308.1	303.49	308.62	310.74	303.05	309.79	306.28	307.24
309.78	305.17	308.82	308.12	308.7	307.23	307.49	308.18	306.62	312.22	309.57	311.92	305.78	311.85	308.84	305.57	306.69	309.75	305.7	308.87	309.84	305.86	307.9	307.66	309.03	309.49	312.49	308.4	309.12	308.88	310.48	308.57	307.42	309.18	307.41	308.37	309.18	309.13	310.97	308.22	311.33	306.48	310.84	310.59	308.05	309.53	309.1	309.44	309.45	306.99
320.06	313.51	317.36	318.78	317.96	316.41	315.64	313.35	317.43	315.53	319.07	317.46	315.68	318.66	317.61	317.42	316.97	315.51	319.78	314.02	317.86	318.94	316.07	315.17	317.82	315.93	315.56	315.36	313.41	314.81	318.26	318.58	315.95	317.35	315.27	317.56	316.04	316.41	318.01	316.62	318.06	320.29	316.23	319.82	313.55	318.96	318.14	321.08	316.26	316.44
297.79	299.17	298.45	295.48	295.11	299.82	297.67	295.58	297.57	297.25	297.29	295.74	296.24	298.13	298.89	296.93	299.43	297.38	296.02	296.74	298.98	298.65	300.97	296.84	294.46	296.51	295.23	297.89	297.34	300.05	295.59	301.19	298.58	299.75	294.87	299.11	297.99	296.11	296.76	297.21	295.58	296.38	297.81	299.22	295.11	294.96	292.87	295.53	294.04	292.42
314.58	309.07	312.7	315.64	312.05	311.99	310.71	315.53	310.53	310.14	315.39	314.81	312.47	310.02	309.9	310.89	312.28	312.61	315.24	314.78	312.41	315.65	312.91	313.95	314.16	313.54	311.51	311.41	312.53	312.97	310	310.83	315.75	310.84	312.93	312.81	308.45	311.3	311.33	313.33	311.48	314.52	312.52	313.4	310.63	309.93	312.41	312.57	312.33	316.21
294.98	297.12	292.82	291.19	295.36	296.71	294.64	294.7	293.04	294.73	290.16	294.48	292.91	295.36	297.48	296.12	295.73	296.91	294.76	292.89	294.73	292.35	296.11	293.41	297.62	298.03	291.01	294.07	300.25	294.17	296.11	296.04	294.87	296.54	296.66	293.68	292.76	297.83	294.46	293.16	294.75	295.82	294.06	293.94	295.36	292.55	297.33	293.31	294.4	293.37
302.6	298.85	303.57	303.37	302.38	302.23	303.56	305.43	298.92	300.25	301.86	300.5	299.29	308.07	303.9	304.39	300.46	302.54	303.45	306.7	302.98	302.46	303.24	301.84	299.96	303.92	302.39	299.94	300.94	301.58	305.9	301.45	304.87	310.93	301.05	304	302.07	303.04	303.3	305.59	302.75	304.5	301.19	304.64	305.95	302.05	305.82	299.34	308.36	303.13
312.73	312.82	314.3	311	314.12	312.15	309.29	315.53	312.34	317.1	312.14	311.48	313.76	313	315.93	314.47	312.91	316.21	313.61	311.36	310.25	310.3	315.5	311.9	313.37	311.48	313.61	312.38	315.28	314.69	313.14	309.93	309.54	312.98	310.73	311.96	311.74	312.31	313.93	313.09	313.6	311.67	313.06	310.05	313.07	311.23	313.64	311.83	312.71	312.3
318.92	315.11	318.49	316.52	320.69	318.58	323.5	319.07	318.53	319.69	316.47	319.39	323.27	317.28	316.16	315.53	320.71	320.15	317.54	317.19	318.88	316.66	317.5	321.76	318.92	318.59	317.58	322.14	317.79	316.34	316.32	321.2	318.41	318.71	320.09	318.23	317.69	317.78	320.18	319.79	316.44	317.92	315.76	319.57	317.46	319.99	320.95	317.97	316.45	318.79
307.32	307.85	306.1	305	306.33	309.68	306.47	305.77	308.01	308.98	306.81	302.79	303.35	302.28	305.68	306	305.47	307.38	305.24	307.33	305.01	308.5	306.13	307.97	310.64	307.01	308.34	308.68	304.91	306.56	309.37	311.78	308.75	305.42	305.52	304.18	304.13	305.33	304.93	311.51	305.02	308.55	306.12	306.2	306.17	303.22	304.36	308.5	308.19	307.37
313.53	313.91	310.07	318.73	316.78	311.77	314.07	313.7	315.39	318.94	316.49	316.31	312.96	314.9	312.84	315.45	313.39	315.48	312.18	316.56	314.04	310.84	313.71	315.86	314.57	314.16	312.26	316.29	312.28	315.2	310.84	316.44	310.89	311.13	315.38	314.4	313.34	314.2	309.19	311.76	314.47	316.46	316.55	310.01	314.28	314.43	311.09	316.12	315.1	314.42
304.64	302.65	298.6	301.12	304.74	302.28	305.32	307.06	306.7	302.71	303.06	297.87	303.64	299.04	305.31	303.84	309.89	302.77	301.17	303.38	301.02	303.96	300.02	303.96	305.14	303.88	301.71	306.38	304.11	306.02	305.34	304.45	304.43	300.27	306.13	300.85	298.81	303.74	301.24	305.19	299.46	301.92	304.68	307.22	302.01	303.09	304.25	303.05	301.42	304.11
313.93	313.6	312.47	313.02	311.01	313.93	316.95	316.67	312.51	314.42	314.05	315.37	312.93	318.45	315.9	314.36	317.46	313.34	317.19	313.96	311.3	316.31	313.64	311.58	312.1	312.24	311.51	316.59	313.01	314.88	313.93	312.5	314.01	312.25	313.93	314.1	317.33	315.62	311.84	312.5	312.2	312.73	315.05	316.42	315.91	313.72	310.39	315.22	313.11	312.54
313.16	311.63	312.38	309.96	312.67	316.71	312.43	309.15	312.81	310.17	314.57	312.84	310.39	311.75	311.24	308.26	311.49	309.28	314.55	311.84	315.6	311.62	309.48	311.33	310.5	311.45	310.62	314.01	314.07	311.61	310.28	313.5	311.34	313.72	311.94	312.34	315.32	312.69	312.72	311.02	308.95	311.99	310.87	313.43	312.28	311.44	310.66	309.85	311.16	313.51
315.09	314.59	313.26	316.62	311.45	313.45	316.59	315.84	313.81	314.36	311.09	316.77	315.91	313.15	311.45	315.12	315.14	315.99	314.77	316.21	311.76	311.25	312.88	312.14	313.31	316.72	312.21	313.87	314.65	314.67	315.3	311.95	312.87	314.45	312.86	310.13	314.06	314.58	315.45	315.6	312.77	316.68	313.81	311.62	315	316.83	318.39	315.35	314.11	315.12
305.38	312.21	302.92	306.15	307.73	308.97	303.68	306.21	305.03	305.08	304.88	306.27	305.23	310.07	307.11	306.09	306.56	306.44	307.7	307.32	302.65	304.22	307.48	306.02	307.04	301.7	305.22	307.31	301.52	306.47	305.47	305.89	302.5	304.64	308.9	309.15	305.23	305.54	304.74	308.79	304	306.65	306.11	305.21	308.43	308.64	307.7	304.01	304.52	307.45
303.27	309.42	307.08	305.06	307.54	305.84	310.01	307.49	305.08	305.81	304.6	307	309.93	303.54	308.04	307.65	304.12	303.94	308.82	307.02	303.74	306.5	304.13	309.49	306.65	308.04	306.53	310.23	306.61	306.68	305.17	305.37	308.03	302.89	307.37	309.62	307.04	304.01	306.46	308	309.14	308.37	308.69	307.64	311.05	309.63	304.7	306.36	307.72	306.7
311.44	314.97	312.21	317.06	314.28	314.08	315.74	312.97	312.8	315.84	311.4	312.51	312.3	314.9	315.14	316.48	312.13	314.97	312.8	312.24	310.08	310.7	312.85	314.95	314.04	312.77	315.37	314.1	312.03	314.99	313.48	313.09	314.66	314.79	314.11	311.59	313.38	313.4	313.66	316.16	315.45	312.17	308.9	317.01	317.73	311.94	313.51	315.29	314.27	315.85
317.29	319.69	318.91	316.96	316.12	318.47	320.4	320.06	319.8	319.7	321.03	315.63	318.74	319.43	315.99	319.13	317.59	320.08	317	316.68	319.51	318.65	321.21	319.3	320.67	316.83	322.44	318.99	318.68	317.82	315.81	318.49	317.37	314.95	320.05	316.28	320.11	321.26	319.74	313.68	318.9	318.66	319.28	319.79	318.32	319.09	317.09	317.5	319.27	322.41
312.52	315.86	310.86	309.39	307.45	310.76	308.83	310.68	308.54	312.23	312.21	312.19	309.12	310.79	309.95	310.94	310.32	309.27	310.5	312.51	308.49	311.24	312.86	311.44	313.04	313.61	311.28	311.02	309.55	308.79	309.03	308.36	310.77	314.94	316.27	311.37	308.99	311.26	312.24	311.76	309.22	313.41	310.83	311.95	311.38	309.87	313.31	312.76	307.21	308.53
306.9	303.44	308.54	305.64	304.74	306.79	308.26	306.92	303.98	305.44	304.56	306.14	306.49	308.03	306.32	305.38	306.78	303.34	305.83	309.65	308.74	306.4	308.35	305.54	306.38	307.07	303.78	306.63	303.81	304.2	307.59	307.47	307.73	305.89	308.64	307.81	305.16	306.5	305.42	307.14	305.64	307.6	305.91	305.08	306.13	305.73	308.93	307.85	303.83	307.63
314.14	318.8	319.86	318.88	316.59	318.92	315.91	316.74	321.25	320.08	316.4	316.23	316.08	315.79	317.51	318.27	318.94	318.25	317.13	312.97	318.35	318.58	317.09	317.84	321.02	316.38	320.33	318.78	320.8	317.84	315.93	316.39	317.68	316.99	320	314.68	318.47	316.59	321.28	317.68	317.27	317.69	316.25	319.55	318.3	317.79	320.39	316.51	317.27	318.2
316.13	315.24	315.78	315.71	315.58	313.75	317.74	319.27	315.14	319.37	319.59	318.9	312.49	314.74	316.15	316.71	316.15	313.34	314.43	314.48	315.78	315.58	315.41	315.57	313.16	316.74	318.13	313.93	310.71	317.68	314.54	314.27	315.89	310.44	315.71	315.41	312.86	317	318.84	317.38	311.24	315.94	317.01	313.16	314.99	318.33	314.32	314.32	316.52	316.36
312.23	317.46	312.1	313.93	312.02	316.41	312.5	316.77	312.78	317.99	310.48	317.3	316.13	318.16	316.01	314.33	316.99	317	317.38	315.6	315.47	314	317.01	313.17	317.39	315.06	312.91	313.57	314.79	316.44	311.22	312.54	317.66	315.16	317.74	315.47	313.39	314.53	313.8	315.05	313.87	317.18	311.26	314.49	317.37	317.74	315.58	314.02	317.14	313.58
312.57	313.15	313.33	313.76	313.93	312.44	311.32	316.61	315.21	319.34	315.82	315.22	316.1	312.91	312.86	313.41	316.61	312.81	314.53	313.89	315.21	315.76	315.41	314.6	315.97	316.05	312.33	315.68	316.47	316.33	315.9	316.09	311.54	313.15	312.77	312.2	313.9	317.51	315.41	313.76	314.7	312.66	317.31	315.41	316.7	315.87	314.72	314.06	316.42	316.91
299.26	302.53	297.89	300.42	301.95	301.69	306.34	301.09	302.39	296.22	302.97	300.49	304.56	300.21	299.94	304.76	302.75	304.02	306.01	305.29	303.88	303.49	302.74	301.97	302.32	303.95	305.49	303.32	301.05	300.3	303.42	300.29	301.82	299.43	300.38	304.4	299.82	303.25	304.95	299.29	298.3	303.09	303.81	305	302.5	298.97	303.23	300.68	299.26	303.86
316.56	311.72	316.92	315.88	312.91	317.61	314.13	314.49	314.55	315.63	315.44	312.14	313.48	315.56	315.11	313.85	315.48	314.54	312.23	317.12	313.13	312.68	316.43	314.93	315.17	313.62	315.88	314.14	316.46	312.31	309.85	319.29	314.36	314.31	316.64	312.38	314.26	315.35	313.92	313.19	313.6	316.31	315.39	315.28	315.04	313.55	314.64	314.3	316.28	317.13
305.46	307.46	308.33	305.92	307.81	306.23	303.99	306.74	306.17	307.72	307.54	305.39	303.9	308.62	304.29	303.17	305.23	306.23	304.11	307.78	306.57	300.33	309.19	308.05	307.01	306.99	308.51	307.07	304.75	305.69	309.31	307.24	306.83	304.97	308.74	307.18	305.22	306.24	307.51	306.59	305.66	304.16	305.56	307.78	305.88	302.37	305.87	303.35	304.03	305.26
301.41	302.95	304.15	298.56	301.32	304.6	305.23	301.04	306.44	306.64	306.19	305.11	303.73	304.96	303.91	301.56	304.07	300.8	301.57	307.5	301.53	305.02	299.86	305.22	304.96	302.92	305.09	302.33	301.55	303.11	302.2	305.95	302.81	303.79	303.32	301.75	302.21	303.57	304.66	304.29	303.3	303.23	299.87	303.53	302.38	302.69	302.73	300.54	300.51	304.71
306.39	304.52	306.45	303.49	307.91	305.78	302.17	306.12	305.79	304.18	310.29	304.3	308.02	302.38	305.88	305.67	311.67	308.72	306.24	305.49	307.16	308.22	305.86	302.06	310.28	307.49	308.07	304.99	305.8	305.69	305.77	304.8	300.89	305.45	306.29	303.82	306.12	305.96	302.39	309.69	307.02	306.44	305.39	304.33	309.37	308.37	305.95	305.06	303.37	307.19
305.54	303	305.71	307.69	310.4	309.6	307.35	307.24	306.5	304.72	303.48	308.18	306.53	305.27	305	305.82	303.46	306.83	306.28	303.81	302.83	303.38	304.05	312.09	303.19	299.93	303.84	305.18	305.85	306.37	305.02	305.07	303.15	302.25	308.76	304.84	302.5	304.01	303.85	303.68	306.45	308.11	301.83	306.02	307.12	305.62	306	305.57	303.17	305.93
316.67	317.55	322.61	319.13	318.5	316.51	321.27	318.7	315.06	317.81	319.93	317.66	318.55	320.24	317.43	317.58	315.82	317.59	318.66	318.61	316.69	316.74	315.28	319.33	321.02	320.67	317.61	319.34	319.35	316.03	321.3	322.13	313.65	319.43	315.87	319.45	316.63	318.46	315.02	319.15	317.73	320.04	315.15	318.62	317.62	317.54	317.02	319.2	319.15	321.84
317.57	314.24	319.32	313.19	317.45	317.54	319.09	315.31	315.52	313.44	315.89	315.35	317.79	317.37	316.91	307.62	317.43	315.7	313.15	316.53	317.92	317.34	316.76	316.48	318.43	316.02	315.47	316.07	318.27	314.3	317.77	315.66	319.44	315.4	314.08	316.22	319.09	315.65	316.76	317.63	314.57	315.41	316.05	315.63	315.7	316.58	316.39	316.68	314.14	317.26
312.79	315.66	313.08	311.84	310.39	312.2	313.34	311.48	310.69	312.04	312.99	315.43	314.27	310.25	311.61	311.19	314.68	312.95	311.07	313.87	314.62	311.89	314.75	311.33	313.58	309.2	310.42	310.85	313.81	314.8	311.98	313.79	310.31	312.05	315.85	312.04	308.98	314.43	309.28	312.92	315.24	309.4	313.24	311.32	310.43	311.82	310.82	312.92	314.07	311.2
310.91	309.54	313.87	308.5	312.33	309.53	310.45	313.25	311.86	313.89	307.44	311.52	310.76	312.7	312.97	309.58	308.81	311.62	309.66	312.46	311.99	311.05	312.43	312.36	311.56	310.9	309.73	308.15	312	313	312.11	311.95	309.62	312.87	309.86	310.56	313.11	309.5	312.21	310.38	312.73	306.61	312.22	312.45	313.41	312.19	310.15	310	309.83	309.79
299.29	303.93	305.51	302.77	304.92	304.82	304.53	302.56	299.68	306.18	305.26	302.79	303.21	301.66	306.42	307.37	300.37	302.43	303.25	300.57	304.2	304.14	303.94	303.82	303.38	302.37	304.23	303.69	303.94	302.89	303.23	303.03	306.39	304.54	299.82	307.24	303.28	306.65	299.98	301.9	300.11	305.17	303.19	303.68	303.99	304.04	301.95	303.06	302.77	302.6
317.08	321.14	313.79	319.47	315.04	319.37	317.15	318.8	315.85	314.53	322.78	319.09	315.48	320.02	319.18	320.56	321.61	317.75	318.06	321.42	318.16	316.25	317.46	320.45	322.22	313.74	318.18	315.49	320.38	317.35	319.96	321.54	322.06	317.1	314.82	317.03	315.29	317.39	320.64	315.15	315.5	320.23	318.12	317.66	318.41	317.73	321.26	318.13	315.67	318.36
302.98	304.94	306.83	303.59	305.44	306.24	305.15	305.2	303.87	307.5	302.08	304.02	303.51	303.41	305.65	303.01	304.98	306.92	306.54	306.99	309.06	304.97	303.49	305.67	304.26	304.62	302.86	307.38	302.34	303.97	304.15	308.35	300.98	302.21	304.53	306.16	304.76	302.27	306.51	299.22	306.43	305.57	305.67	301.87	305.15	303.56	303.41	304.09	304.1	302.93
305.88	302.8	302.24	303.83	303.4	306.29	304.5	302.14	304.7	303.62	305.11	303.97	303.8	302.66	304.02	301.72	303.71	302.29	302.59	301.31	305.58	302.11	302.36	304.06	302.95	301.03	298.94	303.45	304.05	304.79	308.13	303.78	303.24	301.39	305.56	303.28	304.27	302.26	305.9	303.43	304.96	304.24	305.3	302.77	305.25	304.41	298.12	299.89	305.75	300.32
302.49	300.82	303.78	302.75	302.07	301.54	299.09	301.1	303.75	304.8	304.41	306.35	303.3	301.85	303.45	306.47	298.73	303.13	300.4	304.08	302.58	305.4	300.67	297.52	303.89	299.91	303.07	301.66	303.62	299.73	303.02	302.73	303.48	304.6	301.85	303.33	304.2	303.98	304.37	302.18	302.38	303.96	307.1	298.44	302.66	303.13	301.73	302.3	302.38	302.54
316.28	310.78	313.97	313.79	310.69	314	314.92	314.23	314.46	311.72	315.3	315.1	313.95	314.73	312.54	313.82	312.08	310.59	310.61	314.53	314.01	311.02	313.56	316.92	312.42	312.46	315.67	314.23	313.32	312.76	312.79	308.23	318.95	312.77	314.78	312.32	313.51	315.06	314.22	314.3	318.74	312.58	314.71	313.33	317.16	314.86	314.03	314.92	314.21	312.6
320.86	321.27	317.7	314.82	317.27	315.96	317.03	317.61	321.19	321.56	320.92	318.64	321.1	320.69	315.29	318.85	319.3	318.63	319.13	315.88	317.6	317.87	317.95	317.64	320.74	320.27	317.48	315.25	322.87	320.69	321.1	321.48	322.04	319.88	317.03	319.74	316.16	321.44	316.42	318.48	318.4	318.49	318.96	318.71	316.38	319.43	321.85	315.14	318.77	318.2
298.56	301.89	304.43	302.96	300.15	300.6	302.7	303.97	303.48	306.85	300.99	303.4	303.3	301.11	303.21	303.46	304.13	305.52	301.84	300.66	301.65	300.67	300.89	300.29	301.55	299.44	301.35	303.42	302.91	306.74	301.35	303.1	301.28	300.52	304.29	304.93	301.33	302.82	303.52	304.02	299.96	302.06	305.04	299.65	302.95	301.45	303.4	304.56	301.82	304.78
303.48	301.19	305.66	303.49	303.71	305.49	305.8	297.95	304.67	300.94	305.42	304.38	304.54	304.7	305.54	306.75	303.68	301.86	303.77	303.19	304.07	303.84	303.65	299.71	303.2	301.53	306.38	304.19	304.61	302.44	306.3	304.89	303.67	302.22	302.96	303.5	304.02	305.36	306.58	302.67	308.75	298.34	302.92	304.49	303.23	303.3	302.34	305.21	302.68	304.63
314.92	317.76	322	320.51	319.91	317.7	315.07	320.16	319.22	316.59	317.14	319.95	314.65	317.64	315.68	317.06	318.11	316.98	316.04	316.58	322.18	316.84	318.3	316.38	322.75	316.92	315.23	315.67	319.52	319.7	319.85	317.96	316.91	316.78	316.37	317.8	320.09	318.13	317.4	315.65	320.56	318.89	319.55	321.56	317.24	316.24	314.51	319.14	318.76	317.66
312.48	312.97	314.86	312.85	312.73	312.43	310.51	313.48	313.66	315.58	311.91	314.62	312.4	316.6	313.86	315.74	313.82	314.07	311.49	315.66	315.36	311.32	314.45	313.32	316.58	310.2	312.78	313.97	311.57	311.05	311.88	313.16	309.34	313.26	311.51	313.22	314.79	315.35	317.6	312.98	317.24	310.71	315.74	314.74	311.21	310.14	314.13	311.91	312.19	314.88
316.96	321.01	320.48	320.93	318.08	321.89	319.83	317.14	315.64	320.02	317.36	319.51	320.44	318.62	321.21	318.15	322.49	319.36	315.52	318.72	318.63	315.56	321.4	320.32	319.1	315.7	319.39	318.59	318.38	315.14	318.58	320.83	318.28	319.11	316.21	318.25	323.08	319.6	319.84	318.3	318.26	321.17	322.38	320.89	317.92	316.88	317.94	318.73	321.58	319.12
302.38	304.04	304.39	302.62	302.52	303.24	300.05	302.17	304.39	298.96	301.75	302.05	303.46	301.4	300.9	304.88	301.53	302.4	304.95	303.12	302.44	305.18	301.31	302.23	306.83	302.6	302	302.54	302.42	305.06	305.45	300.57	305.61	303.35	304.8	306.55	299.93	302.07	304.08	308.8	304.43	304.97	303.71	306.37	302.59	302.65	303.08	303.37	302.56	301.22
315.52	317.13	316.77	314.97	317.24	318.65	317.37	315.67	318.88	312.69	319.6	317.65	314.56	315.4	317.54	315.2	313.49	313.88	318.12	315.08	315.86	314.48	315.55	314.76	316.01	316.07	317.11	317.05	320.26	316.73	313.37	313.85	315.41	317.93	316.87	316.87	317.05	315.27	318.38	313.52	314.81	316.02	314.05	317.66	318.78	316.66	316.1	313.77	316.47	318.46
311.63	309.77	313.74	315.59	311.29	313.84	311.43	310.74	309.76	311.1	313.56	315.39	313.75	312.26	311.21	312.11	313.64	315.07	312.74	310.87	310.59	311.29	313.73	310.96	312.43	312.08	316.23	318.81	313.06	311.22	312.13	313.62	316.75	310.62	315.32	313.12	317.15	311.08	310.41	310.91	314.35	313.98	315.82	311.41	313.64	312.5	312.9	307.98	311.14	312.7
302.67	307.78	307.72	304.3	302.07	301.92	301.91	303.91	307.17	298.77	306.76	302.05	304.56	301.66	303.72	305.13	305.54	307.24	304.16	306.45	304.97	300.59	304.33	306.46	307.05	306.41	303.52	304.12	304.29	306.7	302.23	305.28	303.88	302.48	307.14	305.9	305	302.88	303.62	302.25	305.16	304.06	305.08	304.16	305.49	305.88	304.58	302.35	304.65	300.46
317.91	318.02	317	322.12	319.87	315.48	316.74	320.09	315.76	317.68	321.1	318.38	320.1	316.71	318.03	316.19	321.32	321.41	319.95	319.54	317.28	321.67	318.15	316.28	314.23	317.75	320.39	316.46	320.43	320.37	319.81	316.54	316.54	318.83	320.73	319.36	318.84	317.38	320.08	318.52	316.58	314.96	317.76	318.29	319.94	317.31	320.29	316.94	317.57	317.95
332.98	325.53	326.6	327.54	326.31	328.23	329.69	328.78	328.95	326.76	327.35	330.22	327.97	325.45	332.54	328.91	325.31	326.81	329.32	327.85	329.58	327.75	328.64	330.5	327.41	330.2	329.48	327.76	328.36	323.98	329.26	326.34	326.3	330.17	330.53	331.83	328.41	327.33	332.46	329.98	328.34	326.43	326.48	329.77	328.98	326.42	329.5	328.13	328.45	331.32
313.05	316.42	317.58	318.87	314.36	313.45	315.26	318.82	317.01	317.19	313.93	316.25	316.93	318.66	316.08	314.89	318	315.79	318.36	312.91	316.86	316.39	317.66	318.38	314.8	316.18	318.62	318.32	312.39	317.9	316.41	318.21	318.32	317.72	316.31	317.3	317.82	317.17	319	318.72	319.71	318.81	319.33	315.14	313.57	316.73	318.72	321.45	317.38	317.29
315.98	315.71	313.42	314.26	312.36	318.21	317.01	314.52	317.78	315.44	310.87	318.54	316.44	311.99	316.79	315.11	315.18	314.55	318.67	313.47	316.13	312.48	314.17	314.24	319.14	315.68	315.29	314.34	317.53	315.35	317.49	319.35	315.17	313.58	318.05	316.11	315.36	314.54	319.95	314.86	314.22	315.64	317.77	313.68	314.11	315.97	314.39	314.54	313.21	311.84
303.66	301.84	303.68	301.85	304.52	302.89	305.72	302.86	305.33	304.06	303.87	303.05	303.59	304.25	306.99	302.17	303.23	303.6	308.26	304.35	303.54	302.77	305.34	304.17	302.9	304.18	304.62	303.41	305.17	306.26	307.81	306.93	302.01	305.05	305.02	302.91	302.29	302.83	304.02	302.84	302.89	304.19	302.96	306.69	301.76	301.65	304.15	299.56	306.21	306.41
312.35	306.93	306.89	307.77	304.49	308.3	308.96	309.66	310.09	307.12	308.19	310.67	306.97	306.19	310.78	312.07	307.34	312.83	306.25	305.52	308.24	307.14	307.85	308.98	310.47	310.75	309.84	309.41	313.07	308.9	308.73	308.51	311.05	309.83	306.6	308.77	311.74	309.4	304.96	310.18	311.27	309.46	310.09	311.23	307.39	307.67	311.29	307.05	308.52	307.11
324.73	325.39	323.69	329.79	326.77	327.89	322.72	325.53	326.18	321.59	324.92	326.66	323.65	325.47	326.56	325.31	326.72	321.92	321.09	327.34	322.5	327.55	322.09	325.83	325.8	326.27	327.44	323.75	324.91	322.88	324.49	320.78	325.96	325.76	321.94	325.18	323.04	327.39	323.53	323.76	324.43	326.8	326.87	329.17	323.06	327.88	323.04	324.72	325.64	325.03
313.77	315.49	319.26	316.69	317.1	316.99	315.17	317.33	313.37	311.34	311.95	313.51	315.99	315.55	314.73	315.64	317.25	314.19	312.28	315.79	314.86	318.97	315.79	315.31	314.2	313.86	319.07	315.87	316.39	315.14	315.73	312.9	318.01	317.39	318.06	315.33	315.14	314.62	318.86	317.36	313.3	316.46	315	312.15	316.33	311.89	316	317.5	319.42	315.46
327.36	327.12	330.68	328.16	325.66	327.99	329.32	325.68	327.03	324.68	330.1	326.7	327.61	324.83	325.84	328.24	331.16	330.44	327.3	329.39	328.91	324.27	330	331.67	327.95	332.28	328.28	328.49	330.13	325.79	328.13	328.58	332.32	327.31	329.27	324.47	328.61	327.23	330.05	329.5	326.5	328.21	329.96	328.03	329.57	329.42	328.49	326.6	328.04	330.13
302.95	297.82	299.64	303.53	299.9	298.43	297.94	297.78	300	299.47	302.74	301.28	298.85	303.66	299.65	301.31	299.05	300.43	301.67	303.16	303.47	305.27	301.13	300.09	303.46	299.52	301.78	300.14	301.66	298.21	300.38	302.98	301.16	298.68	303.46	300.63	300.41	300.29	300.6	301.25	299.88	302.49	297.05	299.09	301.85	298.79	301.83	297.19	302.89	302.15
305.31	306.36	303.14	302.97	305.25	305	304.16	300.98	305.85	305.96	302.2	305.53	303.06	302.37	302.54	302.56	306.73	304.71	304.35	303.99	301.65	304.77	301.79	302.88	301.57	306.7	303.79	308.73	300.5	305.31	302.25	305.39	299.07	306.66	306.64	302.14	303.14	302.52	303.9	305.73	302.4	301.91	306.11	302.35	304.17	305.13	302.09	300.76	304.6	305.85
302.96	306.71	304.93	304.77	306.16	299.24	303.44	300.58	306.16	304	304.65	305.5	304.23	305.67	303.19	303.53	306.09	305.21	305.04	304.97	302.16	305.5	305.99	305.7	302.04	304.32	305.87	304.33	305.27	305.78	304.68	301.79	302.45	302.03	301.93	304.01	305.38	305.16	304.63	303.16	303.4	306.4	305.92	303.3	303.36	302.9	302.91	302.57	301.4	304.97
304.83	305.33	303.98	304.42	302.85	305.56	303.38	302.32	304.79	301.56	302.35	304.49	299.26	304.98	306.69	302.62	305.73	302.81	308.3	304.23	306.26	302.12	305.97	303.14	304.99	305.94	305.91	302.92	302.21	305.74	306.43	305.13	301.69	304.34	302.57	303.94	306.05	302.87	303.5	302.81	300.77	303.97	304.16	302.1	299.84	301.88	305.15	302.39	304.06	304.11
310.74	313.07	309.42	309.32	317.89	313.17	313.22	310.11	313.26	312.81	311.57	312.27	311.5	313.4	310.67	311.8	310.4	312.48	311.01	311.15	312.37	309.23	313.03	316.17	309.05	313.26	308.5	309.07	313.85	313.65	308.64	306.07	309.73	310.94	310.88	312.19	312.41	312.86	311.53	310.78	313.45	309.57	313.57	312.23	310.46	310.15	312.43	314.07	312.59	312.58
304.77	302.77	301.82	302.56	303.02	299.45	303.9	302.18	304.15	306.08	304.12	301.27	304.22	300.67	302.87	300.25	299.41	303.65	300.37	304.93	299.45	300.98	300.77	302.36	304.06	302.28	301.41	299.21	305.49	306.61	304.97	301.58	301.77	305.73	305.88	300.4	303.04	303.52	305.71	302.47	303.24	301.07	301.77	303.51	301.52	305.03	305.01	306.28	305.24	299.42
302.49	308.49	304.01	300.93	301.99	302.48	301.67	303.51	303.89	303.91	300.9	300.55	306.48	299.76	306.38	303.48	305.03	303.77	302.01	303.38	302.05	301.51	304.53	302.33	303.76	300.87	299.78	304.86	303.13	304.23	302.5	305.42	301.47	304.21	302.19	298.49	305.95	302.52	306.01	301.7	303.2	303.63	303.02	303.18	305.87	300.68	303.97	305.47	302.19	300.73
303.25	304.9	302.5	304.23	303.68	301.02	301.36	304.3	304.32	304.43	301.25	304.81	304.77	306.36	306.44	303.03	304.85	303.81	303.29	306.67	304.58	309.61	302.66	303.9	302.2	306.43	305.95	304.2	303.22	302.91	304.35	306.17	304.74	305.99	307.83	299.8	299.98	301.66	302.15	305.18	303.3	302.28	301.94	299.44	305.42	305.48	302.35	301.51	304.57	305.04
303.23	301.34	304.76	299.79	306.17	302.59	302.19	303.94	299.85	302.96	303.43	303.59	301.78	299	299.61	301.74	304.51	304.78	301.61	304.9	303.88	302.64	301.21	300.54	299.3	300.13	297.55	301.86	301.96	298.9	305.36	298.5	302.16	302.67	304.31	305	304.2	299.3	301.83	298.5	302.67	302.52	301.24	304.3	301.91	305.01	304.41	302.78	303.97	303.05
312.82	314.77	313.33	313.38	314.81	314.67	313.46	315.15	311.56	310.57	310.78	315.97	312.21	318.39	314.05	312.67	310.85	314.1	310.81	312.59	314.77	316.29	310.21	313.97	314.15	313.56	314.51	311.76	314.69	314.89	310.23	314.41	314.2	313.91	314.66	316.91	317.43	316.15	310.92	313.17	314.22	316.85	312.31	311.61	314.19	310.69	313.72	314.16	310.83	315.87
309.27	309.8	313.04	309.3	313.97	310.23	305.93	308.52	308.51	308.13	310.17	308.46	310.52	311.33	309.89	309.12	314.54	309.58	309.38	311.67	310.38	307.93	312.14	310.48	311.5	310.56	309.08	312.05	307.08	310.28	309.58	311.39	307.19	308.88	310.65	312.13	308.66	312.24	307.56	312.35	312.03	308.07	308.26	309.49	310.6	310.51	311.95	312.8	309.42	309.31
303.99	302.72	301.53	307.98	302.01	301.88	305.95	304.72	304.96	305.27	307.97	302.82	308.23	302.53	301.79	306.22	309.32	301.66	299.02	306.16	302.12	302.89	304.49	302.74	305.32	301.54	301.2	303.16	302.65	303.83	303.09	304.05	301.89	303.5	305.76	304.09	304.3	302.96	302.2	302.08	305.56	302.16	303.73	306.66	302.62	303.34	306.32	301.88	296.51	304.48
313.91	309.34	311.34	314.53	314.06	314.22	315.57	312.22	313.44	312.02	311.65	313.44	311.92	312.58	310.42	310.38	312.8	311.89	314.54	314.31	311.75	315.83	314.16	316.55	315.02	312.16	318.61	313.12	311.83	314.22	311.47	311.51	309.36	314.83	309.89	315.11	311.07	310.56	315.48	310.93	311.31	315.08	313.61	310.8	312.72	316.83	312.91	315.08	316.68	313.39
313.69	317.38	315.61	313.78	317.68	318.24	318.2	319.5	316.87	318.05	314.12	318.07	316.55	317.39	319.12	324.14	315.44	317.64	320.24	316.73	316.27	317	317.27	318.86	320.3	319.96	316.63	318.35	318.34	316.3	324.01	320.15	319.46	315.49	321.69	320.1	318.91	318.02	318.58	316.74	318.77	318.1	318.71	318.09	317.04	319.01	316.24	316.52	318.72	318.24
301.53	300.87	303.19	303.02	301.28	302.59	303.81	304.98	305.22	302.64	300.26	305.15	301.52	305.47	304.97	307.61	303.98	305.29	303	301.07	304.72	305.28	303.99	303.07	306.85	300.6	305.91	301.46	300.01	303.69	305.64	301.57	298.72	302.54	299.71	301.87	301.47	302.92	302.64	301.47	306.5	304.1	301.45	299.52	305.77	303.83	304.24	300.89	303.35	303.18
311.45	315.27	314.35	315.49	313.23	311.22	318.03	317.08	319.75	314.01	315.79	316.49	313.45	313.08	316.34	314.55	315.99	311.25	315.96	312.56	314.75	316.56	311.72	316.89	315.41	316.29	310.12	313.14	315.46	316.08	310.68	315.42	317.6	314.7	311.7	317.35	316.34	311.38	315.57	313.39	316.75	315.44	313.56	313.96	313.57	314.8	318.14	315.58	316.74	317.76
312.93	312.18	310.24	314.9	311.46	310.39	309.63	308.68	310.79	310.98	311.8	309.13	311.87	312.47	313.8	306.79	311.96	310.97	312.15	309.28	315.14	309.51	309.83	317.78	309.47	310.02	309.97	312.25	309.35	312.45	311.43	313.36	308.48	310.97	309.38	314.76	311.82	311.1	308.81	310.78	311.93	308.94	310.04	310.47	310.87	311.34	309.32	311.86	311.45	313.47
307.01	306.12	305.88	300.54	305.33	307.88	303.73	305.3	305.3	302.97	307.22	306.13	303.49	305.42	306.55	303.05	304.99	301.13	304.11	304.92	306.97	302.94	306.07	303.16	308.14	303.87	307.43	305.02	299.99	304.47	306.21	306.53	304.54	306.25	305.91	304.5	303.21	304.57	306.47	306.04	304.71	304.32	303.08	304.68	303.52	303.03	305.56	307.55	302.66	302.01
327.15	324.65	329.53	328.25	327.46	325.21	329.04	327.78	323.96	328.14	327.18	326.11	326.35	331.51	328.13	323.63	326.56	329.18	325.46	328.96	325.66	327.47	325.11	325.03	327.71	328.93	326.88	326.54	328.4	325.45	325.75	327.19	331.44	327.9	330.29	326.03	328.16	321.96	324.35	325.52	323.3	326.76	328.38	327.64	327.95	325.55	325.82	324.76	324.17	326.84
327.59	327.63	327.59	327.96	330.59	327.4	330.55	326.52	327.34	329.52	329.33	326.95	329.32	327.6	326.93	333.06	326.83	327.39	328.5	332.51	326.5	326.15	330.39	330.97	325.24	330.34	326.59	324.74	327.69	328.68	329.47	330.39	328.25	330.23	331.5	329.45	333.51	330.72	329.65	328.16	327.26	331.94	327.21	329.56	328.61	328.74	330.56	326.1	330.34	325.34
317.59	317.28	316	311.68	316.5	318.43	320.06	315.44	318.86	317.31	315.2	317.76	319.08	314.37	319.16	314.56	316.33	314.89	316.6	315.36	316.26	315.27	316.47	317.07	313.76	317.08	316.3	313.07	318.38	316.94	313.83	315.63	313.54	313.49	314.66	311.82	313.38	314.17	317.64	315.6	317.41	315.13	318.56	315.16	317.74	316.85	313.25	315.36	316.14	314.37
311.96	312.34	314.45	311.47	315.77	313.93	316.36	313.52	315.04	310.13	313.1	311.4	310.15	311.58	313.66	310.05	315.91	315.05	309.68	312.61	313.85	310.93	310.69	312.51	314.59	309.95	313.64	311.79	313.1	314.49	314.36	310.58	312.52	314.1	310.53	310.48	312.31	312.21	313.42	309.92	309.53	313.41	311.03	310.82	312.76	310.54	313.48	313.01	308.05	312.79
311.07	310.47	310.12	313.74	315.95	313.32	311.61	309.12	314.77	311.52	313.2	312.53	317.22	314.44	311.54	313.38	316.99	307.86	311.15	315.54	312.72	316	311	311.72	313.63	310.76	313.41	316.96	312.78	316.39	315.38	314.66	312.25	310.67	314.49	313.8	315.46	312.75	314.54	315.1	313.19	310.57	313.8	310.46	309.15	310.66	312.26	312.63	311.26	312.32
316.31	315.25	314.71	318.62	315.63	316.36	317.66	314.45	315.7	316.43	317.49	312.13	315.76	317.43	314.2	317.39	316.54	315.06	316.86	317.29	321.12	318.95	316.65	317.93	314.98	315.68	319.89	315.45	318.87	316.63	314.93	316.77	317.47	315.95	317.78	316.83	314.11	314.03	315.4	317.21	313.85	316.85	317.22	318.3	315.78	314.43	315.4	317.89	317.54	311.57
319.55	315.28	316.03	315.62	319.79	317.93	314.25	318.8	320.84	315.17	318.47	317.66	319.78	318.24	318.76	316.7	315.35	317.41	315.8	316.26	314.69	321.48	316.74	314.22	317.4	318.12	316.47	317.66	318.35	316.82	316.92	317.73	317.18	316.46	317.29	316.75	319.22	316.44	316.92	317.99	317.51	315.9	317.38	317.9	317.17	318.06	319.26	316.38	319.39	315
316.91	316.41	319.56	319.47	323.13	319.7	320.46	315.87	320.98	320.75	319.71	318.65	319.81	317.5	320.75	320.06	317.49	320.13	313.79	314.2	318.67	317.97	315.96	320.32	319.32	320.84	319.56	319.83	316.76	315.18	318.08	320.59	320.45	318.77	318.16	318.72	317.91	316.94	321.99	321.3	318.09	320.47	317.85	313.39	320.31	315.96	321.56	320.54	317.68	318.2
312.56	311.33	312.33	311.38	311.08	310.9	303.06	312.94	312.69	312.92	308	309.87	309.99	310.84	310.28	310.44	313.12	311.22	308.5	309.94	309.77	311.02	307.85	310.21	312.15	307.83	310.58	308.16	311.83	306.41	312.22	311.94	313.74	312.64	308.56	313.17	312.55	309.08	311.02	305.13	308.14	309.26	306.07	307.63	310.56	311.19	312.73	313.17	308.17	309.49
297.69	296.55	296.44	299.99	301.94	298.24	297.17	303.66	299.78	301.33	298.88	299.67	298.62	301.32	296.9	299.42	301.37	300.43	306.71	299.59	303.04	302.57	301.88	297.61	299.34	300.9	297.57	301.92	298.41	298.67	298.45	296.81	298.58	299.5	302.94	298.53	297.47	300.99	300.26	296.62	302.65	300.41	301.25	295.81	300.65	297.92	300.26	298.27	301.51	297.69
315.73	315.76	311.34	313.69	314.82	317.38	317.77	310.42	316.71	312.09	315.28	315.04	317.01	315.76	317.52	317.31	310.89	309.93	308.82	309.56	315.75	316.95	314.48	313.27	314.22	315.37	313.63	317.47	316.13	316.49	314.61	314.94	316.96	316.46	314.7	314.24	311.91	316.55	314.24	313.75	316.54	314.59	315.22	315.79	315.87	314.87	316.59	310.9	315	319.49
302.02	302.96	306.78	301.01	301.1	300.98	304.04	305.73	302.92	302.87	308.37	304.57	302.49	300.75	304.72	302.47	305.17	301.7	303.04	302.03	298.97	302.36	305.36	299.43	303.68	301.57	303.78	301.82	304.75	301.76	302.01	301.02	301.38	302.6	298.4	302.45	304.31	300.64	303	306.18	303.42	306.93	303.53	304.28	303.17	304.25	301.73	300.81	304.79	304.93
309.53	308.74	310.89	305.83	305.26	305.02	308.29	307.94	307.83	306.53	307.27	305.39	309.15	306.1	307.1	306.99	305.88	310.95	306.47	307.71	306.57	306.49	309	307.46	305.46	306.03	306.74	307.08	304.75	309.08	310.71	311.42	307.98	308.32	307.03	307.61	306.34	306.59	310.65	306.68	308.75	303.81	303.7	306.28	306.77	307.81	302.25	308.18	305.44	308.49
314.23	313.78	310.14	314.34	313.79	315.44	309.2	315.24	312.19	311.89	314.64	315.79	310.25	313.12	311.74	315.7	312.19	312.91	313.59	312.16	317.32	314.37	314.91	313.23	311.26	313.3	314.94	314.83	311.2	314.2	314.13	313.97	314.18	312.47	312.63	312.26	312.92	312.95	314.35	313.26	313.22	312.7	311.96	311.48	309.2	311.19	311.99	311.18	312.46	312.23
294.61	295.71	293.31	296.5	295.81	294.33	294.81	294.85	298.67	294.07	296.29	291.9	294.96	296.96	293.76	295.65	297.23	294.14	296.86	294.49	294.46	295.37	294.05	295.1	295.85	300.85	296.63	294.76	291.35	296.38	294.15	296.68	294.09	295.89	299.1	294.06	293.22	295.83	293.33	294.38	296.79	294.58	294.47	291.1	297.57	293.65	292.79	295.22	296.85	296.56
314.62	311.26	312.9	311.26	312.08	311.89	311.38	310.54	312.84	311.98	310.08	312.3	312.48	308.03	315	310.05	309.67	314.61	311.77	314.36	316.43	311.01	311.69	312.74	309.67	310.29	314.3	310.89	311.24	312.47	312.62	308.62	312.85	313.3	311.13	311.52	309.95	314.59	308.12	309.61	310.68	312.81	311.05	312.63	310.62	309.33	311.98	309.38	310.61	313.29
304.05	305.56	307.17	305.86	307.71	304.69	303.57	303.3	300.83	305.54	303.54	302.34	306.33	306.79	310.3	308.21	306.72	304.57	307.93	305.17	305.09	304.68	304.52	307.72	306.83	307.11	308.01	310.52	305.59	304.36	305.73	310.4	304.36	310.01	308.3	306.55	305.33	303.91	305.79	308.87	305.99	308.11	305.42	307.03	305.84	306.49	304.05	304.33	305.96	305.98
317.33	311.42	313.03	313.4	316.52	317.26	311.27	315.98	314.34	315.11	314.84	312.04	314.85	312.71	311	312.63	313.38	315.06	313.26	313.45	318.99	317.38	316.4	312.02	313.08	315.14	315.01	318.88	314.82	312.61	315.57	314.86	320.52	315.27	316.15	313.87	315.57	316.34	311.82	314.75	314.63	317.59	313.2	310.45	315.16	314.04	315.88	314.07	314.7	314.9
320.04	319.71	317.97	319.3	321.2	317.54	319.78	316.72	316.14	318.13	320.68	318.4	314.41	312.06	316.86	317.28	316.72	317.77	318.69	317.29	321.03	317.93	319.85	318.22	316.03	319.06	316.67	318.36	319.58	319.62	318.93	314.79	319.61	318.36	318.89	315.07	318.27	317.54	319.48	319.16	317.57	317.09	322	318.17	318.49	318.29	315.43	315.43	317.59	320.1
315.28	318.29	317.66	314.37	319.45	317.85	317.99	314.79	318.77	316.37	317.14	314.17	312.45	317.55	317.78	318.89	313.99	318.54	319.19	314.89	318.08	318.14	317.33	316.92	316.17	317.42	320.26	318.73	317.79	320.42	315.41	313.52	316.48	316.72	318.03	316.77	317.76	321.48	315.48	312.61	318.46	317.88	319.7	319.22	315.22	314.97	316.06	317.42	319.14	317.53
331.71	326.48	326.54	328.66	328.39	328.67	329.64	326.25	328.15	327.37	328.33	326.57	329.93	328.52	332.72	326.34	330.26	331.3	332.08	327.1	329.89	329.51	330.66	330.48	332.1	329.3	327.92	326.52	332	329.68	328.55	329.56	330.24	327.62	329.84	327.2	332.89	329.72	332.42	329.49	325.6	327.81	328.15	328.77	328.87	327.89	325.64	330.71	330.34	330.01
327.98	329.44	329.64	323.37	326.91	326.44	328.66	330.07	326.58	328.27	330.48	331.22	328.08	329.98	326.8	327.11	326.87	328.31	328.91	325.89	325.79	329.45	327.44	326.75	330.73	326.54	329.8	325.3	330.6	329.99	329.41	328.11	328.03	327.36	329.6	325.54	324.79	326.45	328.49	328.63	325.82	329	327.43	328.54	328.32	324.28	327.23	329.34	326.2	328.35
307.41	303.76	304.92	307.14	305.27	305.87	305.48	308.97	306.13	305.87	307.03	304.88	304.93	307.47	306.51	307.41	307.97	308.89	307.57	308.81	305.82	305.7	301.83	304	305.91	302.02	302.96	305.46	303.83	304.13	305.47	306.1	304.71	305.06	306.05	303.19	306.19	309.75	305.61	307.16	305.52	309.48	304.46	305.42	305.41	308.05	302.92	306.36	304.74	305.99
303.96	302.39	302.42	305.4	303.56	305.01	308.55	303.51	304.53	301.49	300.86	304.53	302.52	304.79	299.19	304.52	306.21	305.27	302.89	302.11	299.99	301.84	306.79	301.78	304.02	304.93	301.73	302.73	304	301.89	302.45	299.76	302.9	304.13	304.29	307.26	304.28	303.94	306.89	300.55	306.51	304.65	305.67	301.06	300.32	304.24	301.65	307.6	304.17	306.91
293.97	293.82	293.94	294.95	297.89	292.26	298.47	298.03	294.83	294.5	294.31	296.09	295.58	293.86	297	293.13	295.98	293.53	295.68	297.92	293.69	297.15	295.4	299.93	294.1	295.39	294.45	296	299.1	295.44	292.93	296.66	296.02	292.44	295.63	297.19	297.5	294.71	294.58	292.8	298.65	293.8	292.79	295.86	297.94	290.58	292.98	297.73	298.46	294.72
308.65	308.55	311.86	305.73	306.28	309.19	309.54	308.81	304.32	305.74	308.35	308.65	307.78	310.7	308.46	308.73	308.47	309.72	312.13	309.34	309.96	308.88	306.37	309.97	311.24	308.57	311.06	310.47	311.95	309.42	306.99	308.4	306.9	310.97	309.99	307.13	310.49	311.27	305.4	311.29	310.83	307.83	308.44	313.09	306.29	305.66	309.14	308.9	308.8	308.72
299.17	297.61	299.29	302.14	298.09	299.88	299.31	294.34	301.47	300.03	299.66	297.72	304.71	305.4	296.82	300.6	297.42	299.56	299.42	299.42	301.54	301.75	302.83	297.7	297.58	301.28	297.34	300.05	301.56	302.2	296.75	301.01	301.01	299.18	298.77	302.37	301.7	297.89	298.8	299.46	299.24	302.12	299.27	301.54	301.06	300.26	301.02	300.24	302.34	300.93
315.15	314.83	314.14	314.69	315.53	315.76	314.23	314.29	316.59	315.94	316.71	313.59	313.1	313.09	316.33	315.89	319.27	314.25	312.7	312.67	313.95	311.84	316.1	315.48	314.89	314.6	311.37	315.09	315.24	314.97	314.34	311.61	315.38	316.96	313.89	317.01	310.7	316.89	316.9	317.58	311.94	313.53	318.5	312.92	316.09	316.44	315.76	313.38	316.87	315.14
304.82	308.2	306.65	305.82	309.77	308.03	305.77	302.74	304.26	304.6	308.21	304.95	303.85	308.16	310.42	303.76	304.59	306.18	309.28	305.65	301.63	307.41	306.85	304.92	304.35	305.37	305.99	305.92	307.12	303.62	305.23	306.71	303.83	310.63	305.96	306.04	308.49	302.91	306.33	308.21	305.65	305.56	305.99	307.28	307.86	309.79	303.85	305.88	304.91	309.76
295.54	297.88	299.01	298.55	298.51	301.54	299.47	301.52	296.98	298.91	301.6	299.88	299.39	301.41	300.9	298.84	296.75	299.58	299.13	297.47	301.92	297.9	300.05	300.74	301.31	300.44	299.45	300.58	300.5	303.58	299.78	298.71	300.87	302.17	299.45	301.69	301.7	299.14	301.03	303.48	300.02	304.09	301.52	300.62	300.03	300.54	300.89	300.06	306.51	302.32
314.01	313.31	314.55	312.58	313.62	314.01	316.59	315.54	315.49	313.28	317.08	314.07	314.52	313.61	314.87	316.26	316.34	312.26	312.89	314.75	317.36	316.16	315.05	316.74	314.35	317.46	312.44	314.03	312.84	316.49	314.46	314.85	316.53	314.39	315.68	313.91	314.66	310.3	315.63	315.42	312.05	313.06	314.57	317.95	314.49	314.48	315.02	313.99	318.27	316.92
296.54	297.79	297.82	295.76	295.84	293.56	294.91	296.58	298.54	293.99	295.2	297.95	295.78	298.88	296	299.85	297.08	298.39	298.27	294.72	299.37	296.65	294.97	296.89	295.1	300.28	301.21	298.29	297.72	293.86	298.64	295.91	296.96	298.28	298.07	300.12	296.99	297.97	295.61	295.83	298.14	296.88	298.16	296.11	300.52	296.3	297.05	295.31	297.9	296.94
315.61	313.64	314	316.37	314.78	314.61	309.97	314.08	313.48	316.7	312.68	315.55	315.12	312.95	315.37	312.55	314.61	315.75	316.46	316.15	313.05	310.66	315.89	314.22	315.22	313.42	315.98	315.86	314.72	313.69	315.52	319.38	315.46	316.5	317.39	315.32	313.87	316.22	314.4	314.37	316.61	315.26	312.74	317.27	311.72	311.45	313.74	314.83	313.69	318.08
302.22	300.33	302.95	302.64	296.31	298.86	297.28	302.09	300.19	301.2	297.6	301.01	302.83	298.48	302.14	298.41	300.21	300.7	302.81	300.19	298.82	296.56	302.67	300.71	298.68	300.95	301.33	300.63	301.46	298.33	297.5	299.8	298.97	300.74	300.52	300.33	295.31	300.13	301.84	299.31	299.96	298.84	303.04	300.69	298.8	302.44	301.38	298.25	300.31	300.33
327.3	325.58	328.92	329.39	328.5	326.69	330.77	326.55	325.52	327.1	328.91	326.79	326.05	328.14	327.33	328.57	328.32	325.74	327.09	326.23	328.83	325.39	328	326.44	329.19	325.65	325.07	327.71	330.9	327.62	330.19	328.43	325.19	323.11	327.6	325.57	324.13	329.05	329.99	322.53	325.81	327.36	327.39	328.37	330.42	329.87	330.43	327.3	328.87	330.36
304.26	300.18	303.33	301.3	300.5	303.96	300.78	302.72	300.01	301.63	300.04	301.53	300.63	301.05	302.5	299.31	304.12	304.79	302.26	298.33	301.29	298.59	300.11	296.61	299.25	300.49	303.43	305	300.3	301.11	304.2	300.94	304.99	300.64	300.26	299.39	300.93	304.6	301.3	303.57	300.31	300.73	298.11	300.51	299.51	297.05	301.53	300.29	303.59	302.92
302.53	299.24	301.74	300.91	299.96	297.69	298.52	301.96	298.51	299.37	301.32	299.63	304	302.64	299.99	301.39	301.53	298.47	299.05	302.14	301.66	303.05	300.12	299.08	301.19	300.77	301.73	300.84	301.13	300.58	303.34	300.02	303.07	301.99	300.34	301.72	300.11	299.82	301.9	301.62	300.58	299.31	305.69	301.63	300.38	303.2	300.8	299.82	302.68	303.76
314.32	315.07	317.23	317.34	317.21	316.57	313.49	317.98	317.14	315.33	317.33	314.73	315.07	315.39	313.62	315.26	319.76	315.17	314.64	320.11	318.7	316.33	318.54	314.7	314.47	315.68	317.31	317.85	316.22	319.92	315.68	315.13	315.89	313.51	314.72	315.11	319.55	316.18	316.83	314.96	318.42	319.42	316.37	316.55	316.57	313.39	317.6	316.04	316.33	315.92
321.4	324.1	318.68	317.84	317.17	319.63	318.71	320.47	321.32	320.61	324.1	319.57	316.98	319.74	320.28	319.42	318.66	317.88	317.55	320.07	319.5	324.05	317.07	318.13	319.26	320.19	320.92	318.64	321.22	320.57	318.6	317.09	319.16	318.22	315.67	321.06	322.35	320.24	320.46	322.32	324.28	321.27	325.31	316.3	318.39	321.22	321.63	318.35	321.02	319.94
300.95	300.44	299.82	303.57	299.88	303.07	301.8	299.52	303.47	302.28	295.17	301.43	303.75	297.44	300.78	302.93	300.74	298.66	300.19	301.73	303.55	299.33	301.09	299.53	299.6	300.45	300.99	299.75	300.89	301.11	299.12	301.28	300.63	304.03	301.99	303.04	301.55	296.32	301.27	303.56	300.83	303.62	298.58	303.61	297.94	303.52	299.13	298.29	298.13	298.61
317.01	320.18	320.05	315.8	317.78	312.67	316.12	316.85	318.51	314.37	319.85	316.47	314.79	317.43	317.3	314.51	322.43	317.91	313.75	314.87	318.17	318.63	320.69	317.52	320.19	319.86	317.84	321.71	320.6	317	316.06	320.8	318.01	318.73	317.28	316.63	317.59	318.66	314.94	315.98	319.4	320.63	313.78	320.57	319.38	318.85	319.92	319.26	317.13	315.58
308	306.03	305.16	302.19	306.17	306.39	302.63	298.48	307.87	307.85	304.37	302.51	302.65	303.73	305.43	304.87	305.89	304.63	306.15	306.92	305.19	308.52	305.74	311.15	301.84	301.32	310.06	305.27	307.86	304.85	307.46	304.94	303.96	305.95	306.87	305.18	307.16	304.09	303.97	310.36	302.42	307.93	307.51	303.74	307.5	302.34	310.1	308.33	303.97	304.86
303.91	300.56	296.24	301.7	302.06	298.41	300.54	304.06	299.44	300.13	300.4	300.06	301.02	299.71	302.08	302.77	301.18	297.45	301.62	298.75	300.55	301.08	299.31	298.16	299.93	300.11	297.7	302.18	301.14	297.03	297.82	298.45	298.79	297.82	300.76	301.43	299.96	297.48	297.82	300.49	298.86	302.75	298.44	300.65	301.87	297.42	303.36	299.98	298.03	299.94
304.63	301.48	300.2	304.48	305.29	306.64	303.68	301.1	305.33	302.4	303.18	306.26	302.96	305.8	303.4	303.02	305.72	302.03	306.91	300.34	301.87	303.56	305.15	301.45	301.47	304.27	302.03	305.02	304.92	300.39	306.07	303.12	304.53	306.46	302.01	302.57	302.41	302.83	300.19	301.71	305.64	299.76	301.5	303.58	302.31	299.73	304.47	305.53	302.42	304.64
319.18	317.41	319.78	314.14	319.55	317.62	321.2	318.01	319.24	318.18	319.26	316.47	316.12	318.24	316.34	318.26	319.66	317.89	316.35	317.46	318.89	313.02	316.82	315.14	318.28	315.75	315.7	314.43	316.5	316.37	321.61	316.03	317.25	312.61	319.79	312.77	317.88	316.52	318.42	314.57	315.02	311.66	318.21	318.3	312.84	317.29	316.27	317.89	318.01	318.65
308.92	308.94	311.01	306.77	310.4	310.98	311.02	312	308.98	311.92	309.35	310.94	312.66	304.45	308.19	311.58	311.16	308.58	313.45	311.31	311	311.21	312.27	308.16	311.53	309.37	310.78	309.63	311.13	310.67	312.27	309.87	311.25	310.06	307.48	312.52	312.43	315.31	307.74	308.64	308.51	310.03	316.8	310.82	313.35	309.27	310.08	309.41	308.84	315.53
297.83	298.38	299.77	302.85	297.36	299.06	299.49	299.4	301.63	301.71	299.73	303.5	299.02	302.64	300.68	300.47	301.98	299.83	300.76	301.24	300.71	299.04	300.93	299.51	300.95	299.49	296.31	300.66	300.37	303.01	299	300.26	298.11	302.24	297.98	299.69	299.98	302.05	298.41	302.38	300.5	294.63	299.64	300.89	299.06	300.54	296.67	301.21	297.93	299.37
322.89	323.83	325.24	323.78	325.8	322.69	324.94	325.49	323.1	323.26	324.46	327.09	324.22	324.04	323.57	322.08	322	327.51	327	324.61	325.27	321.54	323.28	324.29	321.85	325.64	320.68	328.3	326.03	324.9	321.75	328.75	324.9	324.09	323.65	324.71	324.57	323.31	324.03	324.23	323.22	324.36	323.44	320.77	326.74	327.28	325.32	325.38	324.16	323.96
299.09	299.27	305	299.73	304.28	302.45	301.95	298.2	299.98	300.56	306.53	298.38	307.77	301.77	299.37	299.77	301.1	304	307.01	300.83	302.07	303.52	304.57	302.9	304.44	302.59	303.21	304.54	304.23	306.16	299.27	302.6	300.62	303.11	301.8	301.39	300.65	304.38	302.37	299.74	300.44	306.4	302.61	301.37	303.89	300.82	301.69	303.88	300.7	301.68
315.73	317.04	317.12	319.09	316.72	316.91	316.14	317.65	317.88	315.56	318.83	317.13	316.01	312.91	317.33	317.85	318	316.25	315.03	317.29	315.16	319.09	317.24	318.21	318.28	319.45	316.01	317.07	317.35	315.67	319.09	315.34	313.35	319.52	314.55	318.56	317.55	317.07	319.27	317.4	315.09	315.16	313.37	314.96	319.56	313.5	318.83	314.31	313.33	319.97
297.44	299.78	296.56	299.51	301.34	299.74	298.86	300.86	300.32	295.79	302.08	298.46	298.8	301.04	304.73	299.71	302.66	303.04	298.95	301.28	299.6	300.15	299.09	299.54	299.58	298.46	300.19	300.06	300.72	299.86	304.47	298.53	300.67	299.72	300.81	296.18	306.03	296.52	304.11	302.39	299.33	298.43	296.88	299.55	298.29	300.29	298.84	302.24	296.46	304.52
314.83	319.33	314.7	316.7	317.21	317.4	317.63	317.53	316.22	318.01	312.16	315.81	318.2	314.38	313.81	318.69	318.63	317.59	319.46	317.12	317.27	320.54	317.86	316.7	314.96	314.27	320.76	316.46	318.55	318.24	317.99	315.41	318.28	317.95	317.18	316.62	317.73	316.78	318.24	316.16	318.51	315.57	316.22	314.57	317.54	316.16	315.77	318.62	320.08	316.34
324.46	322.72	320.73	324.56	328.94	322.52	323.77	322.69	324.08	326.65	323	321.47	326.29	327.57	324.93	326.43	326.27	326.35	323.69	323.17	322.78	322.84	328.68	327.47	327.94	326.9	326.18	325.07	326.19	325.32	323.17	327.01	327.21	323.64	327.22	327.92	327.18	323.45	326.69	326.73	324.35	325.4	323	325.67	320.96	326.61	325.65	326	326.61	324.25
295.87	293.94	295.87	295.17	292.32	295.72	297.1	293.76	291.9	295.23	295.5	293.64	295.25	292.66	297.65	291.38	295.11	293.76	291.75	295.2	291.3	297.38	298.09	293.43	294.57	294.64	293.54	295.29	296.37	296.41	296.24	294.74	296.71	295.22	290.67	295.27	294.98	293.73	296.16	291.39	294.66	293.74	295.19	293.43	292.58	296.25	292.51	295.38	292.92	294.41
300.18	298.79	300.39	301	301.45	302.2	300.75	304.19	300.7	298.64	299.44	299.08	298.29	299.28	298.6	301.92	300.86	304.98	297.66	300.96	302.18	304.18	301.62	298.48	300.78	297.3	300.82	303.94	299.42	298.26	304.11	299.54	303.95	301.34	301.04	301.44	298.22	302.73	300.29	302.1	300.43	301.64	299.7	302.3	299.56	302.55	300.29	300.91	300.67	297.93
322.64	323.39	323.28	324.84	325.01	329.8	322.87	328.05	324.31	323.89	322.33	323.02	324.54	327	325.99	324.4	323.61	322.63	322.33	323.15	322.44	326.47	325.15	322.88	325.58	322.12	321.42	320.76	324.57	327.99	326.67	322.98	322.9	323.59	327.5	323	325.26	328.75	322.79	325.18	324.69	325.31	322.82	324.85	326.37	325.94	324.42	319.27	324.1	321.81
301.82	304.97	302.99	308.92	303.82	306.11	301.92	305.77	305.03	301.58	304.02	301.98	303.71	303.89	303.82	304.07	300.32	306.8	306.91	302.51	306.7	307.43	308.11	304.51	304.9	306.72	303.93	301.72	305.83	303.23	303.09	302.95	305.51	301.57	303.88	307.69	305.25	300.91	305.7	303.9	306.18	300.47	302.24	302.24	303.92	304.26	304.93	301.56	306.3	304.29
320.36	318.36	317.86	314.74	315.17	318.78	317.33	317.74	318.23	317.53	317.9	317.99	319.97	317.82	320.39	318	315.26	320.43	320.2	317.51	314.9	315.89	318.36	321.52	315.8	322.49	320.7	317.64	317.93	320.24	318.98	314.33	321.84	319.9	321.2	317.97	319.03	321.81	316.44	317.36	318.62	315.87	316.7	321.16	313.12	321.95	320.67	322.45	321.63	322.09
301.85	298.4	299.12	299.82	299.07	299.19	301.42	303.17	300.27	302.13	301.58	300.17	304.46	300.65	304.85	300.75	300.43	300.68	297.64	301.15	301.32	301.8	303.25	301.06	302.25	299.76	300.01	299.46	301.68	303.11	302.85	301.71	303.99	299.62	302.8	300.65	301.43	303.31	297.87	301.35	300.11	300.04	299.02	297.85	302.29	302.24	301.97	300.8	304.5	301.15
312.58	311.13	309.66	313.15	311.55	315.21	313.76	313.42	312.8	315.33	314.73	311.93	311.45	311.15	313.64	311.11	312.8	315.1	316.12	312.68	315.62	312.38	314.79	314.95	313.18	313.19	312.23	313.61	309.36	315.07	310.8	314.28	310.83	310.21	313.58	315.51	314.12	312.01	310.78	312.53	314.79	310.66	314.26	309.34	317.66	311.17	312.96	313.15	312.24	316.27
314.27	310.86	307.96	310.5	309.25	310.12	309.41	310.6	312.52	311.97	312.17	306.8	314.76	308.62	309.92	309.14	307.9	310.24	310.88	310.5	310.86	309.75	310.13	312.36	310.15	312.94	314.12	314.08	315.34	309.75	311.65	312.3	310.92	308.42	310.81	311.1	310.52	309.64	311.87	310.7	311.21	311.5	310.49	314.35	312.8	311.9	311.71	314.42	310.06	313.28
327.37	328.35	326.42	329.07	329.87	326.57	329.39	328.47	328.16	329.35	323.16	327.58	327.46	331.35	326.37	325.72	327.82	330.66	324.55	328.53	328.64	325.73	328.76	332.18	327.9	327.27	325.85	327.02	326.73	329.64	327.13	328.02	328.94	326.49	327.42	323.62	325.77	327.77	330.3	326.45	330.81	328.65	329.93	330.95	332.45	325.25	329.26	324.76	329.85	332.05
303.24	302.35	301.82	302.53	301.97	302.56	303.77	302.65	301.55	300.65	302.91	300.32	303.17	300.07	304.57	299.32	301.98	300.47	305.89	304.62	303.82	304.18	301.13	301.95	301.11	300.79	303.86	301.68	303.43	298.07	304.61	300.57	304.01	303.11	305.18	303.79	302.28	303.66	301	301.93	300.75	301.32	303.91	301.4	305.44	301.17	301.44	303.2	304.47	303.57
302.83	303.18	304.78	305.8	302.69	302.98	305.54	302.43	300.65	304.9	305.62	303.72	303.89	303.64	304.6	304.09	303.62	301.62	302.95	302.94	303.15	303.67	301.11	305.28	301.18	300.22	304.55	303.02	305.98	303.72	304.73	302.34	304.9	300.8	303.7	300.9	299.16	303.03	301.15	300.78	306.58	306.82	306.16	305.77	306.83	301.8	304.68	300.97	304.46	302.57
303.94	303.14	304.9	302.49	304.84	306.18	307.07	302.54	304.02	302.35	301.95	306.08	305.79	303.54	306.93	306.16	304.98	304.04	300.42	301.69	306.12	306.3	306.37	306.52	304.42	308	309.54	304.01	306.35	306.23	304.96	304.28	304.44	307.36	303.84	303.39	303.98	302.6	303.05	302.58	303.18	305.45	305.63	307.65	299.76	304.99	303.18	303.65	306.24	304.81
305.03	302.98	302.4	304.5	301.69	304.58	301.06	307.55	305.37	302.41	301.36	303.56	304.39	302.32	301.36	304.2	302.78	303.37	306.46	301.02	301.89	302.67	301.9	301.17	303.13	300.76	302.61	301.22	302.93	304.04	302.16	302.66	302.83	301.91	303.32	305.04	299.62	300.62	300.77	301.7	306.73	302.86	301.56	308.14	303.08	300.3	302.32	301.56	305.1	304.97
304.64	304.31	303.84	306.95	308.32	309.84	307.07	307.45	309.35	304.5	310.22	307.13	302.74	309.73	309.91	307.89	310.59	308.57	306.26	306.05	310.1	309.85	303.82	308.22	306.42	305.26	306.16	305.53	304.2	307.14	306.68	308.75	305.83	307.47	305.66	305.34	305.17	307.25	306.75	311.01	306.15	308.08	305.41	306.66	308.17	307.95	312.13	304.63	305.12	306.3
303.85	303.83	303.55	301.59	301.53	300.97	302.05	301.44	305.8	302.35	300.57	302.96	302.63	302.24	299.54	302.44	303.59	303.41	306.63	303.2	301.42	302.8	306.04	303.64	304.06	301.08	306.42	304.04	301.73	301.94	304.54	302.31	304.53	302.69	305.64	300.32	299.95	305.06	303.12	302.16	302.74	299.52	302.51	303.32	304.13	304.54	301.37	303.82	301.86	298.55
321.26	320.26	321.78	319.07	317.39	321.53	319.52	319.9	320.59	317.6	318.94	321.3	318.97	321.36	317.3	318.6	323.38	315.82	318.36	319.67	320.89	318.16	318.02	317.69	320.58	319.34	318.83	317.86	318.67	320.23	321.27	317.8	319.47	318.96	314.29	318.27	320.61	317.93	320.97	319.67	316.26	318.4	319.81	320.03	317.17	320.05	320.07	317.03	320.17	315.74
313.55	313.38	313.2	313.98	314.69	312.78	314.25	314.11	316.11	315.92	313.5	315.35	316.29	313.82	317.98	313.71	315.42	317.96	314.48	317.32	313.5	316.05	314.7	317.89	317.68	319.17	314.96	315.22	316.72	314.18	315.78	314.75	315.59	316.96	316.35	316.34	315.85	317.11	315.84	315.94	314.52	313.77	316.4	314.52	312.46	310.71	314.27	313.36	314.69	313.98
308.26	311.59	308.63	312.75	310.04	310.14	309.91	309.6	313.19	309.38	311.04	306.29	309.99	310.22	310.95	311.49	309.07	304.95	312.43	308.95	308.98	312.34	310.94	312.98	308.22	308.69	307.68	309.75	307.05	311.13	310.32	310.23	308.4	310.24	311.69	311.61	310.75	309.17	311.22	307.47	309.58	308.47	305.73	308.69	312.22	309.29	306.1	307.57	311.32	311.23
305.36	304.24	303.46	302.71	303.85	303.44	302.77	304.9	306.04	308.04	304.72	303.66	307.17	305.83	308.03	304.2	303.12	303.39	304.78	303.43	304.62	305.73	303.71	308.48	304.03	305.84	307.34	309	301.57	305.53	306.02	304.84	307.36	304.84	307.09	301.58	304.52	306.41	302.82	304.1	305.98	301.84	307.26	305.11	306.79	304.74	307.55	302.27	302.29	307.37
312.91	313.72	314.88	316.22	314.39	312.53	314.49	316.51	315.35	314.92	314.18	315.26	316.38	316.81	316.88	312.69	312.91	315.39	313.62	311.61	316.11	315.55	311.39	313.66	313.86	315.98	312.19	312.47	314.97	318.05	315.81	314.41	315.16	313.01	313.84	315.48	313.76	313.66	313.82	319.15	317.84	316.43	312.98	313.83	315.2	316.08	311.34	313.94	316.32	311.2
295.76	292.96	295.72	293.75	294.48	293.31	290.62	292.72	296.8	294.28	296.8	292.26	293.53	293.72	296.17	295.8	293.21	294.64	296.78	296.28	295.91	292.99	291.2	296.5	294.99	295.54	296.63	292.79	295.96	298.32	290.22	292.67	298.45	295.69	293.19	291.69	295.37	295.75	297.51	296.74	294.6	293.98	292.35	295.86	295.41	294.92	295.02	293.13	293.28	293.02
302.58	306.97	299.84	307.15	302.81	303.42	306.64	301.37	304.31	307.94	304.89	305.5	307.71	306.06	305.27	307.24	303.73	303.19	304.36	305.25	305.29	304.41	306.97	306.37	306.88	306.16	303.15	305.45	304.56	304.59	305.4	304.46	306.73	302.49	306.42	307.97	303.93	305.91	302.45	305.23	305.42	306.12	306.8	310.78	301.79	305.93	305.02	302.47	304.56	303.19
306.99	306.42	305.17	304.28	305.49	302.13	305.99	301.92	305.1	304.62	303.84	302.84	306.58	306.29	306.29	306.07	300.77	304.72	301.18	304.35	307.05	308.16	304.4	304.27	302.74	301.8	302.83	303.02	305.22	308.75	304.15	306.65	305.55	307.42	305.89	306	304.82	307.13	306.63	303.21	307.46	312.97	306.96	303.29	306.63	307.5	306.64	300	303	302.09
304.15	305.17	306.15	308.59	305.19	305.86	308.16	302.77	304.61	304.78	305.55	303.55	308.7	305.63	303.29	305.04	308.24	306.29	302.01	302.14	303.78	304.75	307.67	304.61	304.72	303.41	304.25	303.95	300.93	303.97	303.92	305.7	302.86	304.32	300.8	302.68	305.16	303.17	303.28	306.16	304.74	303.05	304.66	302.94	302.99	302.6	304.25	303.88	306.81	305.22
301.59	304.18	300.74	300.65	301.49	303.18	301.08	301.03	299.19	301.62	301.01	301.94	307.28	300.56	299.67	301.77	307.08	302.23	303.31	300.95	302.22	302.47	304.55	303.6	303.7	302.51	304.7	303.76	302.92	303.07	302.51	302.2	298.86	303.19	303.24	303.46	302	305.13	303.39	301.63	301.05	305.31	303.54	303.1	302.7	302.03	301.97	303.56	303.16	304.95
310.52	311.48	309.78	314.92	312.71	313.17	314.47	310.49	313.08	313.55	313.96	310.43	312.72	313.86	312.34	313.25	316.76	310.79	313.51	309.02	312.16	312.67	311.61	313.92	313.12	315.17	314.82	317.06	317.76	317.08	313.59	316.02	313.46	313.66	312.82	315.55	313.93	313.98	310.75	312.23	314.88	313.81	312.17	314.75	314.08	312.82	312.41	315.84	312.86	312.22
307.79	309.7	308.96	309.79	308.65	308.61	313.63	309.37	310.39	307.57	313.49	311.53	311.47	311.68	309.72	314.56	311.01	309.52	310.12	308.97	311.28	308.3	308.12	309.78	312.3	308.17	309.2	306.5	308.06	308.93	309.81	308.58	311.05	307.63	308.95	313.36	309.99	309.26	310.71	307.88	309.64	309.64	309.65	308.67	310.4	309.38	309.85	309.68	308.26	310.07
309.78	315.04	310.75	317.34	316.94	315.42	313.71	314.96	312.51	314.49	315.72	311.59	316.65	316.69	316.41	314.26	312.92	314.75	314.86	314.53	311.65	313.2	315.97	313.35	314.73	317.29	314.54	315.01	312.1	315.1	313.39	315.15	316.31	315.56	313.79	314.53	314.72	309.64	309.79	313.5	312.89	309.34	312.7	309.67	312.97	317.23	315.31	311.5	319.37	317.54
315.54	314.1	316.93	319.82	319.65	318.62	318.72	319.35	319.98	317.88	317.43	319.26	318.45	317.99	320.27	319.36	318.02	323.19	316.75	316.95	316.22	319.02	316.7	313.66	317.79	317.3	318.3	316.71	317.96	323.59	319.44	316.27	312.33	314.25	315.19	314.42	320.02	320.04	317.86	317.73	317.51	317.37	319.71	320.5	317.74	321.26	320.03	317.44	317.9	317.74
304.48	306.29	308.46	305.63	303.91	302.45	304.97	306.27	301.7	303.7	307.64	302.58	305.17	302.9	306.52	303.38	310.72	304.37	305.64	306.24	303.39	305.8	301	306.6	306.61	305.76	303.99	308.59	306.86	304.47	306.13	304.6	305.6	308.85	300.86	305.21	307.13	306.03	301.03	309	304.57	308.68	307.41	306.72	304.68	307.46	303.47	304.66	303.96	305
298.3	300.12	302.41	304.35	298.15	298.19	299.14	301.36	303.13	299.13	301.05	301.34	302.97	304.47	301.19	299.76	304.31	303.36	302.56	302.81	299.16	299.79	299.86	298.34	301.85	301.36	301.42	302.73	303.82	299.48	300.95	304.09	300.42	298.24	304.97	300.72	300.03	301.02	301.5	302.14	302.97	302.06	302.06	301.78	303.36	303.34	301	302.39	303.34	301.61
317.48	318.81	319.74	318.31	315.97	316.1	319.06	319.22	321.46	319.3	314.5	320.54	318.21	317.68	318.71	315.3	318.73	316.02	314.19	316.44	316.94	316.31	314.39	318.33	315.3	318.57	318.48	315.88	318.26	316.83	318.14	314.96	315.54	313.96	316.99	318.31	316.42	313.17	321.44	316.19	320.33	317.95	316.01	314.51	315.53	318.91	314.21	317.39	322.73	315.62
299.97	302.42	303.96	304.55	306.85	301.07	304.58	298.78	304.02	300.46	299.42	302.24	306.53	303.86	304.77	302.81	301.98	302.74	302.8	302.31	301.95	308.7	304.59	303.43	303.57	303.83	304.13	303.33	300.45	303.63	307.29	301.62	302.28	303.87	306.5	304.55	302.75	304.23	302.9	302.47	305.97	302.12	300.61	302.28	304.95	306.31	302.74	304.36	305.47	303.52
314.77	314.22	313.96	312.42	314.05	313.49	317.2	316.7	314.66	311.31	314.86	316.12	313.92	315.34	313.57	313.44	313.12	316.96	313.72	314.38	316.61	313.77	314.83	318.31	312.72	313.81	315.25	311.3	312.47	310.91	311.92	314.71	310.95	313.21	315.22	315.81	317.61	313.08	313.02	319.15	311.84	313.31	317.72	311.71	314.22	311.58	311	311.79	310.07	314.19
299.62	299.81	300.97	302.36	302.52	299.26	299.55	298.58	299.91	302.02	301.13	299.77	300.92	301.17	296.88	298.97	303.18	300.69	299.44	303.32	300.75	301.88	300.3	298.65	299.96	299.07	300.42	298.25	302.31	301.1	296.19	298.93	303.47	298.92	302.31	299.24	296.87	297.98	302.2	296.08	300.47	297.43	297.56	298.98	299.74	300.98	300.44	299.32	300.67	302.22
316.36	312.32	315.49	317.02	311.99	315.75	314.95	312.47	309.42	311.95	314.52	311.97	316.52	314.41	314.23	311.21	316.2	312.58	310.6	315.89	313.73	311.8	315.71	315.75	312.64	310.08	315.82	310.91	311.6	312.22	317.13	317.95	314.44	312.59	314.8	313.82	313.93	312.74	315.19	311.34	312.15	314.06	310.81	314.21	315.87	311.55	316.11	315.51	312.12	311.08
326.05	330.75	324.12	328.14	323.12	328.12	327.87	324.61	328.19	324.59	327.25	324.27	329.09	331.92	327.3	328.55	327.37	325.59	326.75	324.98	328.32	326.77	323.9	324.69	328.86	325.55	326.94	327.52	325.82	328.91	330.32	328.42	325.55	326.62	327.08	327.89	324.28	326.67	325.17	328.86	327.27	331.92	324.94	326.45	326.49	327.13	326.43	327.23	323.42	323.14
316.07	321.76	319.53	319.46	319.49	316.88	319.25	317.91	320.89	316.79	319.26	318.63	321.09	317.57	315.26	318.68	318.04	317.22	320.73	315.25	322.37	317.22	317.45	314.89	318.21	319.46	319.68	321.47	324.98	317.62	316.76	316.15	317.26	320.24	318.79	319.69	319.77	317.88	318.83	320.83	315.57	319.63	321.26	320.9	319.53	319.61	317.78	320.37	318.31	316.54
319.97	318.23	315.34	314.04	316.59	313.56	319.26	317.52	316.93	321.03	318.67	319.16	315.15	313.85	316.41	321.68	316.88	320.29	316.69	318.29	318.61	318.32	319.22	321.14	322.49	314.32	315.16	317.86	317.22	319.31	314.22	317.4	317.87	318.72	316.56	318.53	318.16	317.98	316.63	320.13	317.73	316.22	316.66	318.3	317.69	319.18	317.09	316.41	317.3	316.77
307.25	311.51	309.76	310.08	309.49	308.26	308.76	309.53	308.22	309.79	310.73	307.57	307.02	307.3	309.68	308.35	310.8	306.6	309.33	309.4	308.63	306.03	306.66	309.39	307.55	312.01	309	305.74	308.15	310.23	307.09	305.64	307.08	306.9	307.84	306.44	309.98	309.15	304.64	307.82	308.68	310.06	305.44	307.35	308.95	308.99	307.73	308.74	304.8	308.55
317.21	320.85	317.52	319.59	316.49	320.93	320.37	319.43	319.5	318.15	316.98	322.63	320.39	320.76	319.53	318.4	317.75	320.51	316.17	316.23	316.43	319.63	320.38	319.49	318.97	322.39	317.56	318.49	316.97	319.15	319.43	321.85	314.15	318.19	318.41	321.78	317.55	317.68	320.38	318.4	320.04	317.56	319	316.94	318.51	320.25	322.7	319.83	320.57	319.55
303.37	300.64	304.08	303.53	303.63	304.57	301.58	301.12	303.39	304.74	302.61	300.83	303.16	304.86	303.5	306.64	302.12	303.45	303.37	304.13	301.6	304.49	303.04	304	302.54	302.65	302.16	304	303.16	302.72	304.41	303.63	302.82	305.7	302.15	301.65	301.95	300.3	302.65	301.22	304.66	300.59	304.33	302.04	301.61	306.01	300.28	302.63	303.58	303.3
318.13	316.5	316.09	316.38	318.19	315.16	318.81	315.01	318.58	320.08	316.39	315.2	317.34	320.13	316.06	316.41	317.46	316.77	320.79	314.43	315.49	320.77	316.26	315.81	319.83	316.05	318.77	316.36	317.16	315.56	317.03	318.77	318.28	318.59	318.26	315.73	317.3	319.81	315.93	317.11	315.34	318.52	316.04	319.35	316.34	312.47	314.57	318.29	318.03	314.86
304.25	301.21	304.98	302.41	303.04	304.86	299.7	303.42	306.9	302.74	299.93	305.15	303.34	305.24	303.09	304.35	301.86	301.89	303.94	303.82	303.16	305.47	299.54	300.15	304.09	302.79	302.53	303.59	302.8	296.13	303.34	304.44	304.68	302.37	303.74	304.68	304.36	302.99	303.18	302.4	304.37	302.11	301.47	305.11	305.27	299.97	300.97	302.67	301.21	303.21
329.82	330.62	331.04	328.65	328.68	327.57	330.24	329	328.32	328.26	330.16	328.53	329.69	329.59	327	327.54	328.3	332.34	328.22	328.48	328.72	327.84	328.99	330.54	327.05	326.02	327.78	327.37	330.32	326.3	330.45	330.14	331.93	330.64	330.17	328.86	329.67	330.93	329.34	331.27	327.89	329.18	329.63	330.1	325.46	330.63	330.32	332.04	328.26	329.93
326.71	330.48	326.66	326.68	329.23	325.24	325.8	324.84	324.66	325.24	325.78	320.89	326.95	328.43	329.84	327.91	325.44	325.12	327.65	325.25	329.42	327.46	328.73	326.7	326.48	329.78	327.47	327.32	324.63	325.41	324.9	328.61	327.76	329.98	328.28	327.13	325.72	327.96	328.26	329.84	328.05	327.59	326.09	327.79	322.85	326.66	331.18	326.84	328.79	325.41
317.2	315.73	315.75	314.66	314.21	310.49	310.69	310.56	311.09	313.02	315.88	318.05	312.47	313.82	310.39	315.83	313.15	313.54	309.82	314.39	314.41	313.4	312.77	311.77	310.73	312.07	313.58	311.82	313.09	309.52	314.79	315.33	310.79	310.43	312.19	310.65	306.19	315.39	309.18	314.75	309.29	311.85	312.97	312.54	312.3	313.42	311.98	308.98	314.62	315.44
299.92	298.74	304.28	303.15	301.95	302.74	299.43	301.36	299.6	301.69	302.1	301.64	300.97	300.33	303.08	301.81	305.98	307.14	305.36	302.86	301.7	306.22	305.69	304.46	301.12	303.49	304.9	306.23	303.35	302.01	299.83	303.4	303.56	301.94	298.69	303.77	304.26	302.97	302.02	302.41	302.96	302.23	304.34	299.68	301.95	304.66	303.06	303.29	302.98	304.99
301.41	308.31	305.64	307.26	304.66	309.36	306.57	307.54	308.16	302.57	305.76	307.97	306.33	304.95	304.11	303.27	303.36	302.54	305.97	306.68	306.9	307.54	303.16	304.87	303.07	305.02	307.03	304.58	307.37	307.58	305.96	303.69	305.17	302.96	303.72	310.43	302.41	303.24	303.6	307.23	305.71	303.47	306	302.88	305.89	303.9	306.49	307.46	305.29	305.06
308.13	303.42	304.27	303.81	306.75	305.53	308.17	308.84	304.04	306.88	308.5	306.61	309.23	308.71	307.41	308.12	308.84	306.3	307.76	310.7	307.97	306.56	309.61	306.64	308.02	308.01	304.83	306.22	306.3	305.16	303.83	310.05	306.27	305.05	305.02	305.18	309.11	308.31	308.22	311.22	309.23	309.98	305.81	304.27	308.31	302.22	307.13	308.1	307.58	308.62
316.04	314.17	316.92	318.85	316.49	313.8	313.77	317.99	316.91	314.31	315.86	315.57	314.2	316.78	315.67	318.01	315.79	316.37	316.91	316.27	313.75	315.92	316.75	313.4	316.9	314.44	315.57	313.4	317.06	318.79	315.72	316.87	320.72	317.15	314.37	313.68	317.42	316.67	315.21	314.71	318.59	315.24	317.01	312.58	315.88	314.85	316.19	314.43	313.71	313.25
315.44	320.91	322.42	320.33	318.25	321.5	321.13	318.56	317.57	320.85	316.55	315.69	320.03	318.6	320.47	321.08	319.16	316.27	318.59	321.2	322.83	321.3	321.84	318.86	319.21	316.8	321.77	319.35	320.75	316.93	323.23	316.11	319.43	319.88	319.4	318.92	317.99	318.88	318.23	317.49	319.2	319.25	316.59	320.18	320.5	318.29	320.57	323.57	319.2	314.92
326.03	329.89	328.31	324.46	328.54	332.5	326.15	330.47	328.21	327.79	328.3	329.21	330.64	329.04	328.96	329.06	327.11	324.5	327.48	327.27	327.82	326.62	327.14	328.06	326.66	324.24	332.23	327.26	323.39	330.49	327.21	330.25	326.89	328.57	327.19	327.99	325.98	330.97	327.43	325.9	327.3	327.92	326.85	327.32	327.71	326.94	329.5	328.89	329.74	327.07
328.32	327.4	327.41	326.98	327.76	326.52	328.26	328.03	331.14	326.92	328.49	327.63	325.87	331	328.72	330.49	325.11	329.11	326.44	325.75	329.17	326.23	329.44	324.45	330.23	325.78	329.06	327.26	328.64	326.43	323.95	327.66	327.94	325.01	326.16	328.67	326.83	324.49	326.88	326.44	328.74	326.05	326.31	330.47	323.6	327.71	329.6	326.84	327.51	324.49
302.28	301.45	300.27	300.84	300.14	298.81	300.95	298.26	302.6	300.44	302.17	301.38	296.16	300.44	302.15	304.38	301.58	299.7	298.01	300.41	301.07	300.84	297.34	300.53	298.46	301.38	299.76	296.2	301.53	297.07	299.91	303.4	302.94	298.49	297.26	303.52	301.47	300.53	300.92	303.13	299.05	300.59	301.65	301.84	301.4	298.17	301.96	299.24	299.23	296.74
317.89	317.39	321.57	320.83	319.33	318.44	317.84	319.38	322.18	319.06	316.28	320.16	317.29	315.23	317.11	317.4	321.39	318.64	322.49	321.16	321.76	320.99	319.65	319.72	316.35	318.53	316.43	318.87	315.21	319.14	317.65	320.07	319.43	316.32	318.73	317.37	319.06	319.75	320.78	317.89	319.59	321.01	319.76	316.93	320.25	321.72	324.3	318.89	315.56	316.43
303	301.5	301.77	301.39	303.59	298.48	302.08	299.91	299.85	300.79	299.98	303.6	301.58	297.78	298.99	301.53	301.22	301.5	303.91	300.86	302.22	300.24	301.08	301.25	301.38	300.97	298.68	303.87	300.8	302.67	304.29	301.58	299.28	299.12	300.27	301.35	299.18	300.99	297.97	298.54	300.98	301.33	301.82	300.19	299.81	303.58	302.54	302.09	302.02	304.23
314.43	315	314.36	314.87	315.09	314.9	313.32	318.12	316.43	314.35	317.82	312.26	313.05	316.16	313.88	314.97	311.35	315.82	314.04	315.75	315.14	313.18	314.24	312.53	316.64	312.53	311.82	315.87	315.66	316.3	310.83	318.19	311.8	312.16	316.65	316.37	315.85	314.53	314.83	312.68	314.2	313.41	313.91	314.85	315.76	314.46	312.7	317.65	314.63	315.89
318.1	315.55	317.58	317.37	314.31	315.21	314.16	317.68	316.41	318.28	316.63	316.01	313.63	315.96	317.13	317.54	315.06	316.89	315.72	319.2	316.2	315.87	312.75	322.82	316.77	313.57	315.85	312.58	316.93	315.14	316.04	314.83	312.6	313.77	316.71	314.39	314.08	316.09	314.95	314.88	315.59	315.84	314.21	314.33	319.17	317.43	313.15	317.5	316.12	318.14
310.77	310.79	313.67	311.4	313.5	315.3	311.41	311.15	309.76	313.08	308.58	309.5	309.79	313.82	315.23	313.4	314.88	313	311.21	315.21	312.2	310.54	313.55	312.2	315.5	313.19	309.01	310.63	313.89	312.5	314.55	313.52	314.27	313.07	312.48	313.5	313.82	313.54	314.52	310.38	312.32	314.35	313.4	316.97	310.69	309.91	311.39	313.26	310.93	312.18
329.77	328.36	327.32	328.93	324.55	323.85	327.19	326.13	328.6	330.22	325.9	326.9	326.04	324.34	326.5	329.37	331.76	327.46	324.31	330.05	325.54	326.84	327.93	330.94	325.82	328.77	327.24	327.43	326.48	330.44	328.14	326.12	326.86	330.73	328.35	322.93	325.27	328.72	331.38	327.78	331.63	326.61	325.48	326.41	329.88	326.88	334.48	330.94	326.29	328.01
317.96	321.27	315.35	317.75	316.43	321.24	319.64	316.61	320.06	317.23	321.46	318.74	314.24	319.49	320.54	320.88	320.37	317.84	322.32	317.02	316.36	320.12	316.17	319.13	317.63	317.93	316.19	315.39	316.47	318.63	318.26	316.66	320.52	323.61	318.11	316.93	317.93	317.87	321.5	319.17	318.56	315.19	318.21	318.3	319.36	315.36	320.82	316.13	321.79	318.66
315.78	315.67	313.86	313.31	313.13	316.43	316.41	314.73	315.34	312.92	317.83	314.64	313.88	316.56	321.91	310.93	316.79	316.79	314.18	315.53	313.38	313.62	315.08	312.4	312.6	315.97	312.35	316.55	314.39	316.54	312.62	317.66	311.82	316.13	314.37	316.79	313.99	314.15	313.73	314.4	315.29	309.79	314.5	319.2	314.18	315.15	319.55	314.44	314.75	312.7
319.49	323.45	320.9	321.35	317.9	315.47	320.57	319.08	318.56	322.08	317.5	319.39	319.04	317.24	319.74	320.31	320.42	319.19	318.17	318.71	325.29	320.06	321.36	316.77	319.37	317.76	321.7	319.83	325.15	322.63	319.35	318.87	324.14	320.87	320.08	317.99	319.34	317.62	319.55	316.25	320.74	320.11	319.59	320.14	316	320.33	317.94	321.03	319.61	317.53
293.67	297.9	295.17	294.17	295.57	294.12	294.25	293.25	295.42	293.8	297.03	294.68	289.02	291.95	294.8	295.83	298.21	298.25	297.81	291.26	295.31	293.6	296.26	295.53	296.7	295.03	296.2	294.35	293.35	296.85	295.57	296.71	294.61	296.35	296.94	296.44	295.71	295.04	295.57	295.93	293.93	296.5	293.45	292.45	293.83	297.43	294.9	297.99	294.29	295.01
320.88	319.45	318.24	318.79	322.64	317.16	317.48	318.69	319.04	319.87	314.96	320.31	319.26	317.02	318.12	317.55	321.94	315.32	317.13	319.65	319.28	317.27	315.19	317.78	318.71	322.57	317.98	319.5	318.39	320	318.29	318.07	320.02	320.87	322.5	322.09	316.78	323.31	320.18	319.61	319.75	318.42	319.93	317.7	317.4	320.44	320.35	322.88	322.59	321.05
313.32	313.31	318.64	314.28	317.81	314.3	313.5	316.29	312.56	317.19	317.75	316.98	316.17	316.09	314.91	316.13	313.2	314.56	318.43	312.95	314.52	316.88	313.79	317.29	315.64	318.09	311.47	316.58	314.63	311.5	313.21	316.09	315.33	318.16	315.79	315.51	313.6	318.56	314.79	314.51	312.27	315.79	316.18	311.07	315.82	313.98	314.91	312.96	317.2	311.32
311.58	313.74	315.77	314.28	312.84	313.31	316.18	315.78	313.43	313.24	316.09	315.32	315.14	314.23	310.45	312.83	319.15	313.3	316.69	313.45	311.97	313.39	313.76	311.82	313.49	314.31	316.36	313.71	315.58	315.06	315.01	316.23	313.47	313.12	312.26	313.28	313.7	317.54	312.29	312.2	314.64	315.39	314.79	313.02	316.04	315.04	312.78	315.2	315.09	314.38
317.54	319.53	315.55	320.87	319.67	318.08	316.57	317.81	315.7	316.65	319.9	316.11	315.06	315.21	320.39	315.68	314.92	320.67	313.46	317.18	316.17	318.66	315.51	317.84	318.26	319.01	318.07	318.39	317.53	321.38	321.08	316	314.37	318.48	322.29	316.58	319.76	315.78	316.02	315.33	314.3	316.75	314.95	316.66	318.8	316.65	315.62	314.49	313.31	317.69
302.03	302.62	305.19	303.97	303.73	304.17	299.79	303.55	303.95	304.62	305.64	305.31	301.31	304.16	304.09	307.31	301.99	308.17	305.99	302.36	304.67	302.11	301.28	302.36	303.15	301.94	302.18	306.84	305.84	303.47	304.73	306.99	307.98	306.49	303.32	302.53	301.91	302.41	303.91	301.48	308.64	301.42	301.97	303.35	302.41	304.08	300.7	302	305.3	301.31
307.48	308.17	306.14	303.72	304.83	304.02	303.09	303.45	304.4	305.67	305.37	305.91	306.64	306.8	306.09	303.76	303.98	300.66	303.72	305.24	304.63	304.99	303.16	303.68	307.87	307.06	304.38	302	305.18	303.98	307.69	303.2	304.58	303.13	303.1	304.45	303.88	304.84	305.08	304.5	305.08	304.65	306.64	305.07	304.89	305.84	302.08	304.52	304.89	304.35
310.01	309.96	309.03	313.91	311	309.82	312.84	309.42	311.02	310.96	312.35	312.38	312.69	312.97	312.58	308.63	312.33	311.98	310.14	316.86	314.96	311.15	311.35	314.21	313.12	312.93	308.59	312.24	310.27	311.66	314	310.74	309.05	315.44	312.44	314.98	313.99	309.56	313.48	311.84	313.89	312.69	308.75	313.74	312.94	311.48	312.7	313.46	313.91	310.49
317.79	315.79	315.69	312.76	316.76	312.94	314.37	313.36	313.3	315.64	313.92	312.51	316	317.09	314.89	311.38	312.58	312.91	311.99	316.05	315.98	316.56	315.39	316.43	314.54	315.88	315.7	315.52	313.39	313.32	312.37	314.73	315.2	313.97	317.32	314.91	314.33	312.93	316.87	316.96	316.18	315.88	315.46	317.03	312.39	314.18	317.16	315.97	313.6	316.75
328.16	329.28	328.56	328.87	330.16	327.42	327.03	327.82	324.57	324.48	329.16	329.55	326.45	331.27	326.19	326.44	328.28	326.62	328.25	327.17	326.52	331.45	324.19	323.89	328.83	325.91	326.56	329.29	328.53	326.44	329.85	327.6	327.23	324.24	327.46	327.39	328.06	327.49	326.74	325.04	329	327.61	324.56	328.29	326.18	329.24	326	327.71	327.27	326.14
306.34	307.62	307.66	307.76	309.82	309.42	307.25	307.16	308.75	310.13	307.93	309.05	301.19	309.31	310.03	306.2	307.78	306.48	309.77	308.51	308.72	306.81	306.09	309.94	308.54	307.66	308.51	304.88	308.56	305.32	308.96	311.31	303.83	305.58	305.47	307.89	305.95	309.88	307.08	306.11	306.03	309.95	310.72	310.55	305.15	308.93	311.77	306.8	305.2	310.54
305.13	301.19	301.89	302.59	303.4	304.24	301.99	299.41	303.98	302.73	303.94	305.53	302.58	301.42	302.93	301.74	302.43	304.42	304.55	304.22	299.33	298.33	301.39	309.02	300.59	304.16	301.88	303.66	298.8	302.83	302.79	300.44	300.18	305.56	299.39	298.7	304.26	304.05	300.03	301.11	305.22	302.85	300.55	304.57	303.91	303.65	301.14	300.68	302.64	302.67
312.7	311.79	315.39	315.78	315.11	316.05	317.44	313.97	314.92	314.96	312.55	311.18	314.23	315.51	312.52	313.92	315.01	315	313.27	315.75	316.1	314.85	313.65	314.71	313.65	319.81	313.81	314.41	314.34	315.52	316.6	315.32	312.01	315.45	315.52	310.28	316.09	318.05	314.61	313.39	318.41	316.84	315.52	313.2	312.87	315.37	314.27	314.4	316.06	315.13
306.02	301.99	307.51	306.66	302.96	301.58	303.68	301.43	301.24	304.11	307.58	303.51	310.04	305.21	298.92	301.96	302.68	299.14	301.7	304.92	303.21	304.75	301.57	304.83	305.98	303.15	300.4	302.99	305.28	304.96	305.07	301.11	302.14	303.59	305.78	301.52	305.35	306.79	302.47	303.26	302.88	306.48	302.35	301.73	300.54	303.34	304.88	303.41	303.29	300.09
312.76	314.16	315.08	311.46	314.36	313.16	312.85	312.38	315.51	312.58	311.86	315.43	314.27	315.63	310.65	317.15	314.31	315.19	314.51	316	314.3	315.82	316.73	313.31	315.15	313.8	317.24	311.98	314.32	311.56	314.83	317.02	314.04	313.98	314.84	315.35	315.8	316.18	314.53	314.31	314.44	318.52	314.9	315.2	316.77	316.27	319.36	318.64	314.48	315.89
318.65	311.89	314.94	317.88	319.26	308.46	312.65	314.48	314.28	315.71	316.09	315.66	317.35	313.06	314.62	316.59	312.14	318.1	315.63	313.49	315.35	317.65	320.61	314.54	315.99	314.45	314.41	315.8	318.35	315.81	315.64	315.91	314.58	321.4	313.23	317.37	313.71	315.98	315.16	314.32	314	319.69	315.38	317.13	316.08	316.52	316.21	315.5	315.72	316.03
307.22	302.24	303.85	301.85	301.25	300.61	299.7	302.8	304.46	303.69	303.29	302.69	302.92	302.56	305.21	299.37	302.04	304.81	301.88	302.59	304.13	305.34	303.2	302.21	304.8	298.17	304.58	301.22	303.39	300.14	301.6	301.98	300.57	303.13	301	297.84	300.14	301.43	303.33	307.24	299.8	303.67	303.82	302.49	301.29	300.97	303.22	300.64	302.27	300.28
290.01	297.89	296.03	293.1	292.37	294.43	293.95	295.19	295.7	294.76	295.27	293.29	296.1	296.39	293.85	292.15	293.47	293.24	293	291.9	296.81	291.52	295.76	294.99	294.55	291.77	297.7	293.73	294.48	295.7	293.88	294.06	294.37	293.87	293.23	293.7	293.89	292.71	296.44	292.94	296.29	296.36	294.5	294.46	293.12	296.09	294.97	294.32	296.05	291.71
313.33	311.43	311.93	311.4	312.63	310.17	311.64	308.29	311.97	313.49	313.36	311.7	316.14	309.81	309.41	312.71	311.27	313.83	312.59	313.01	313.66	313.82	312.04	312.95	307.77	313.38	312.58	312.97	313.37	312.07	315.83	315.45	311.7	313.49	314.72	307.72	312.82	311.57	314.36	313.04	310.21	311.43	312.31	312.77	310.17	311.48	313.64	309.31	311.44	308.16
298.96	300.39	298.14	301.55	300.75	301.75	301.25	300.92	300.37	300.58	299.72	303.59	299.6	302.57	305.34	301.07	298.9	301.18	299.43	299.58	296.58	303	299.66	298.94	305.12	300.94	299.67	298.11	302.53	302.24	298.28	300.4	300.54	299.86	298.4	301.68	300.73	300.12	298.45	300.2	302.22	303.4	304.78	302.59	296.52	297.03	302.71	301.69	297.65	299.82
314.34	313.52	316.11	313.52	310.7	312.44	317.74	314.97	316.79	316.11	315.24	316.76	315.68	314.08	313.38	313.68	314.94	315.24	315.16	314.93	312.14	315.47	314.42	313.75	311.86	315.29	318.01	314.87	313.18	318.51	313.01	312.64	316.21	314.41	315.65	314.41	316.88	312.56	313.18	316.99	315.47	315.97	315.55	316.68	316.45	315.76	318.36	315.92	315.88	313.81
298.45	294.43	293.57	295.61	294.15	296.54	290.68	295.17	295.1	296.45	290.18	292.86	292.66	293.33	294.68	294.73	298.39	296.97	295.52	294.99	292.47	294.49	293.2	292.22	293.85	294.76	299.23	295.63	297.95	293.13	291.93	296.34	292.77	297	296.47	295.17	298.79	293.67	294.82	294.1	295.06	291.23	297.32	296.68	292.46	294.3	294.09	292.51	296.19	294.68
297	295.91	295.15	295.28	300.55	296.35	297.74	299.26	299.03	294.98	294.38	297.44	296.57	292.87	294.97	294.37	297.27	294.81	297.97	298.2	297.47	294.43	299.85	297.5	296.97	294.88	295.38	299.25	296.63	297.39	293.57	297.72	295.82	298.54	298.09	300.53	295.38	295.65	295.78	298.68	294.25	294.63	296.48	296.68	296.64	296.73	296.1	298.23	297.05	295.51
313.74	313.06	315.41	315.64	311.15	315.02	316.15	313.69	314.1	312	312.92	314.31	314.48	311.16	315.94	315.6	313.83	312.85	312.12	308.35	310.07	315.74	316.1	315.94	313.99	313.09	314.39	315.71	310.74	313.01	315.19	310.64	316.38	312.91	313.56	311.62	311.65	313.49	313.42	317.27	315.58	314.06	311.08	313.39	312.73	317.22	312.2	313.64	314.43	317.76
294.16	295.76	297.02	292.05	293.71	297.63	290.2	295.19	294.15	290.13	294.23	293.24	290.92	297.27	293.46	295.2	293.86	293.56	296.58	292.03	292.78	292.76	294.83	296.15	293.95	293.92	293.72	292.04	292.85	294.13	290	291.76	294.2	293.63	293.75	295.42	294.89	294.4	290.21	293.5	293.27	296.1	296.33	292.76	293.39	296.21	295.13	290.43	290.8	291.38
312.66	312.59	311.51	306.13	313.77	311.71	312.4	310.29	308.66	312	313.42	312.94	311.88	314.28	310.83	312.1	310.35	313.51	314.88	313.07	310.83	308.87	311.76	312.4	314.67	315.36	313.56	314.1	311.85	312.72	312.19	313.45	310.96	313.43	314.92	315.14	313.78	314.59	313.59	313.69	317.32	315.12	314.53	313.53	315.42	312.88	315.27	307.97	311.8	313.19
314.9	314.99	316.34	313.11	311.54	316.26	308.76	316.27	315.29	312.51	309.98	313.19	313.17	314.99	314.2	312.94	314.55	315.13	309.25	314.21	310.1	312.62	316.97	312.12	311.45	310.28	313.59	311.46	316.57	312.06	312.42	314.25	313.77	311.98	317.38	314.94	311.58	313.96	313.27	310.75	313.36	312.99	309.94	315.51	309.95	312.34	311.55	314.4	313.02	314.67
318.38	319.14	319.6	318.65	319.78	316.28	318.17	318.95	321.55	319.7	320.16	320.12	318.11	320.78	319.66	320.57	320.79	320.07	318.15	316.7	321.53	316.33	321.01	320.18	318.23	318.38	318.63	320.56	320.24	320.13	318.36	318.09	316.56	316.82	317.98	319.16	318.93	321.08	317.71	317.01	319.5	322.68	317.35	321.08	318.18	318.47	321.5	318.11	318.15	321.27
308.41	306.32	304.85	306.31	305.12	305.35	304.79	300.87	306.57	303.47	304.43	305.95	305.29	302.68	301.73	305.8	306.49	303.65	303.79	308.88	304.46	305.63	304.49	304.86	307.78	306.71	305.58	305.39	306.14	303.96	303.95	307.5	303.67	304.94	301.88	303.88	303.98	306.21	304.04	300.68	302.33	309.42	303.99	308.88	306.79	306.63	307.47	303.36	305.33	304.21
298.61	295.68	292.36	293.89	296.53	293.97	297.35	294.59	294.72	295.62	292.26	291.88	295.76	291.44	295.83	295.23	294.78	295.06	293.36	294.42	296.34	297.46	292.76	292.86	294.58	300.97	296.93	295.66	295.17	295.54	293.32	295.88	295.31	294.7	296.37	291.88	294.32	293.57	293.92	292.92	296.82	296.1	297	292.3	295.85	295.91	295.72	294.93	293.47	294.25
316.16	315.48	316.09	316.01	318.1	314.03	310.59	314.99	316.98	313.71	315.27	316.65	316.4	319.35	316.64	317.41	311.65	315.27	317.04	318.23	314.28	315.45	313.46	318.36	313.83	316.05	312.8	317.12	316.65	314.72	315.83	316.23	312.71	316.22	316.49	316.09	315.57	314.74	312.84	314.64	314.39	316.67	317.75	316.6	317.76	313.94	316.26	314.78	317.08	312.11
314.45	313.52	314.82	318.69	312.77	312	313.32	314.48	314.08	315.44	311.68	317.41	314.17	314.08	314.98	313.06	315.59	311.95	313.71	313.34	315.81	311.39	312.43	314.69	312.58	314.89	312.16	317.21	311.25	314.01	314.84	316.61	313.4	310.88	314.47	312.34	315.36	313.43	314.15	317.62	311.13	312.66	314.53	315.39	316.09	311.61	313.3	311.99	313.48	316.24
318.5	319.13	318.55	319.29	320.78	320.67	320.35	320.3	322.56	321.18	320.61	317.83	320.74	317.68	321.55	320.45	319.37	320.95	319.98	321.32	322.94	318.17	316.86	317.95	314.72	323.52	318.92	322.02	321.27	318.99	318.94	319.33	317.3	315.59	320.2	318.65	318.12	321.37	319.19	319.01	319.69	321.38	321.79	313.33	320.16	319.8	321.23	320.94	315.91	320.55
314.08	311.35	310.58	311.92	313.03	312.55	309.34	313.55	311.7	311.99	308.85	310.37	312.39	313.99	311.89	313.63	314.96	310.73	310.23	309.25	312.65	315.34	315.31	313.1	312.12	315.2	313.65	316.04	310.01	310.07	309.46	311.26	311.7	313.13	312.75	313.03	315.29	313.03	311.53	313.03	312.56	311.04	310.8	311.03	312.92	317.77	311.9	310.03	314.7	311.67
307.7	305.52	306.04	310.22	307.79	309.48	306.92	310.15	307.98	307.53	306.42	310.5	306.86	308.68	308.07	309.8	311.14	308.73	306.5	310.03	304.15	308.37	306.59	304.97	311.58	308.24	307.47	309.06	306.29	309.92	308.63	308.87	311.85	309.14	308.29	307.01	309.08	309.19	306.53	308.53	310.22	309.61	308.55	311.36	309.7	309.5	307.96	309.1	308.06	309.24
316.37	314.49	312.76	313.84	311.03	313.82	313.34	313.5	312.7	313.71	313.46	313.65	311.44	311.98	314.08	311.03	310.5	313.06	312.6	311.27	313.31	313.78	310.24	309.05	316.31	313.37	314	313.49	313.57	305.04	311.24	314.93	312.91	314.07	314.62	311.26	312.44	315.25	314.74	312.42	316.1	312.07	312.14	313.28	311.62	314.84	311.34	315.18	315.23	314.63
302.3	300.21	299.72	302.24	302.4	301.55	302.67	299.33	298.18	296.12	300.61	301.25	300.47	301.58	303.03	300.79	300.7	298.66	300.98	302.07	299.86	300.3	299.2	300.1	298.93	301.31	300.91	297.11	301.69	302.48	302.39	298.6	297.71	297.02	300.25	298.82	299.64	298.57	303.56	304.91	299.4	304.11	300.33	297.56	301.68	299.44	295.35	299.59	301.58	299.74
302.4	304.47	301.12	300.49	303.29	300.33	303.1	302.7	299.58	301.39	305	304.25	301.7	300.78	300.15	304.05	302.06	299.76	300.58	299.45	302.03	301.31	301.29	301.11	296.5	302.84	301.07	302.35	299.61	305.87	304.9	298.64	304.16	301.49	302.64	305.91	304.58	302.66	300.93	303.17	305.32	301.24	304.01	305.92	302.41	298.57	303.12	302.46	303.04	301.72
300.37	300.38	298.23	298.93	299.8	301.05	302.25	298.7	301.4	301.56	299.84	300.17	302.05	302.32	298.63	302.08	300.23	298.58	296.97	296.72	299.57	297.62	300.94	299.7	300.5	300.39	301.07	297.83	300.81	302.44	303.54	299.48	297.89	299.56	300.88	299.38	298.35	301.19	301.17	297.8	302.02	299.1	301.3	302.04	300.25	298.89	300.59	300.54	301.29	296.15
298.2	297.67	296.11	296.87	293.42	293.61	295.69	297.3	294.68	297.35	298.31	296.08	298.09	296.72	297.87	294.98	298.61	296.78	295.65	296.95	294.52	296.08	295.76	295.18	295.32	293.56	299.39	295.45	297.41	299.63	295.28	299.6	297.53	298.92	296.76	297.51	295.74	296.61	296.67	297.35	295.8	297.96	299.68	298.5	294.67	295.95	301.06	293.49	296	297.08
296.82	292.25	291	296.37	296.56	292.24	293.43	293.42	295.48	293.5	292.36	290.19	298.11	291.53	294.9	298.12	294.38	298.32	293.44	290.77	293.6	288.79	294.53	295.17	296.03	295.76	295.69	294.13	294.48	292.89	293.19	292.31	296.43	297.38	295.61	292.46	293.33	296.22	294.88	294.82	296.52	294.22	294.5	291.09	294.57	296.05	293.41	294.73	295.49	294.1
318.01	315.82	317.32	319.29	318.25	319.34	320.25	313.47	318.8	321.41	318.46	314.8	322	317.12	318.53	316.18	316.65	318.58	314.52	319.06	318.04	317.86	315.87	317.53	319.73	317.91	317.7	316.81	318.42	315.08	314.93	317.45	315.39	316.55	319.11	318.2	316.62	318.65	319.03	315.48	318.68	319.56	319.86	316.28	316.63	318.05	314.95	319.18	320.82	316.51
311.3	315.05	316.88	316.51	314.7	313.88	311.99	312.53	315.87	313.03	311.89	313.45	314.02	315.2	316.33	312.74	314.03	313.86	312.25	310.51	312.16	312.27	314.77	311.84	314.43	316.08	312.68	316.4	312.65	311.67	310.02	314.17	310.85	312.5	310.71	318.34	317.11	312.68	315.24	310.46	310.04	310.94	309	314.75	314.2	314.71	316.29	311.94	313.46	314.04
311.24	308.34	309.42	307.45	310.48	309.15	307.92	309.35	309.31	305.31	309.48	307.24	309.64	308.17	308.8	308.68	308.09	309.72	310.63	305.57	305.49	307.43	309.22	310.11	308.35	309.96	311	309.69	309.73	310.18	307.07	308.77	306.95	304.96	309.08	306.65	305.21	307.78	308.6	309.41	307.61	308.91	308.39	309.81	310.14	310.32	310.37	310.52	308.71	310.77
310.21	306.19	310.49	308.72	310	306.01	308.61	308.04	306.08	309.76	306.44	312.63	311.27	308.26	309.15	308.97	310.67	308.41	310	308.79	308.95	308.21	307.69	307.36	311.67	310.67	308.94	309.09	308.32	306.53	308.1	309.12	306.6	308.57	308.81	308.17	311.16	311.26	306.39	312.93	313.43	308.54	308.92	310.14	311.26	308.76	306.59	307.42	308.55	309.13
315.58	316.6	314.13	318.53	317.5	320.11	317.96	320.01	318.95	319.61	316.87	316.97	316.73	318.67	321.12	315.01	318.25	317.33	318.73	315.9	315.37	315.17	320.09	317.31	317.8	314.01	318.49	316.31	319.14	314.83	319.35	315.37	320.89	322.81	317.44	315.92	318.79	313.45	317.9	316.15	317.22	319.23	316.95	315.75	316.82	318.46	319.21	317.83	314.14	316.95
304.66	305.74	304.32	304.71	300.85	300.22	302.55	303.52	303.78	302.27	301.4	305.88	302.09	304.92	302.07	302.39	304.46	300.96	302	302.58	304.06	303.86	304.5	300.92	305.52	305.36	303.85	305.15	301.39	305.63	301.5	302.66	305.2	301.48	304.57	302.67	300.76	303.41	300.33	303.29	303.94	300.75	299.85	303.4	302.44	302.72	304.03	301.87	302.49	304.04
298.71	303.27	300.31	297.5	300.14	295.01	298.43	303.55	299.55	299.1	300	298.85	302.98	301.55	296.7	303.2	301.73	298.16	301.17	299.4	298.01	300.57	296.26	299.2	299.58	301.15	298.33	298.38	299.96	300.05	300.55	303.22	299.02	300.99	299.6	300.48	301.3	300.77	296.43	298.78	300.8	302.23	301.53	301.91	299.72	301.32	301.6	296.66	300.11	296.71
302.75	304.91	302.15	307.16	303.5	302.11	304.59	302.51	301.9	302.39	304.29	303.71	304.02	306.83	306.97	302.16	307.51	307.73	304.29	304.22	305.96	303.06	305.06	304.65	302.45	305.14	304.53	307	305.45	303.75	308.52	303.55	304.91	305.88	304.87	304.51	302.2	303.31	301.17	300.35	307.04	301.28	306.24	302.88	305.21	301.76	308.43	307.07	305.55	310.1
301.29	306.39	306.88	306.17	304.95	306.58	302.3	303.55	303.27	306.42	304.94	304.78	304.48	304.73	304.69	307.84	305.95	305.72	301.43	304.14	302.8	303.19	301.82	302.4	304.86	306.54	306.84	305.57	305.12	302.26	307.26	307.26	300.74	308.87	305.56	306.19	305.46	304.33	304.77	306.02	302	303.91	308.49	301.76	302.58	302.57	304.81	303.31	304.11	304.21
301.31	303.25	305.06	303.42	303.45	299.55	302.83	302.02	302.11	305.16	304.51	304.16	304.03	304.83	301.13	305.31	303.02	300.85	297.88	304.47	306.76	306.73	304.59	304.12	304.22	300.69	302.34	300.77	301.19	303.76	303.76	303.61	300.81	301.06	299.48	303.76	303.01	306.48	302.51	301.86	302.48	303.34	304.64	302.82	300.91	303.37	306.67	300.57	303.41	303.09
317.86	315.66	316.91	318.04	315.88	320.01	316.96	316.53	314.44	318.27	318.46	319.95	317.32	318.63	318.84	319.1	320.68	319.11	316.43	318.55	316.26	321.94	319.58	320.54	317.89	315.45	317.2	319.01	317.82	318.31	319.11	318.18	318.14	317.25	319.22	320.63	321.35	318.6	316.57	318.6	318.08	317.53	320.23	314.44	315.57	318.39	317.02	315.73	317.35	316.82
313.77	315.5	313.17	309.55	312.09	312.1	314.8	314.71	313.12	314.91	311.93	315.82	311.02	312.7	312.92	313.87	313.23	312.94	315.03	311.38	311.1	313.73	315.59	312.46	313.59	314.84	313.42	311.21	315.38	310.38	313.16	309.44	315.52	311.49	310.67	311.85	312.9	312.08	312.6	313.29	310.13	312.31	311.59	311.7	314.2	313.6	316.26	311.7	313.44	312.58
302.43	304.6	302.79	301.29	302.64	303.71	301.33	303.74	300.68	302.04	304	299.07	303.28	302.5	302.03	302.83	302.72	299.7	300.11	301.65	308.9	301.47	301.66	304.84	302.05	301.89	300.07	302.56	302.08	301.06	303.34	306.35	302.83	303.63	302.93	299.76	302.38	301.64	304.98	302.75	302.55	300.3	302.11	303.11	300.56	302.06	300.66	300.64	299.04	301.31
303.41	305.21	303.76	304.95	302.71	301.53	300.58	300.61	300.94	303.76	301.4	301.05	301.57	305.88	302.52	303.41	304.53	300.51	305.68	304.8	304.92	307.53	301.93	301.67	301.09	303.73	303.14	305.04	303.9	298.92	301.38	305.15	307.38	303.09	305.14	302.91	306.24	300.37	301.28	307.12	303.95	299.38	306.19	306	304.1	301.54	302.61	306.94	302.68	303.46
306.06	304.94	304.78	303.12	304.59	309.45	304.7	304.14	304.39	301.83	304.57	304.24	308.95	302.46	302.68	303.75	306.41	304.33	306.22	304.26	301.35	304.92	307.1	304.85	303.17	306.47	303.68	305.96	303.48	304.05	305.84	303.1	304.44	306.51	305.68	306.37	306.01	302.79	304.79	305.07	304.94	308.71	305.41	305.23	308.1	305.2	304.76	303.56	304.13	306.29
311.91	314.8	311.09	313.2	310.66	314.38	310.71	310.8	314.63	311.04	312.18	311.51	313.54	312.66	313.82	315.26	311.78	315.05	312.2	311.42	316.53	312.03	312.94	314.21	313.18	312.75	315.14	312.71	310.5	311.49	314.29	309.61	314.86	313.25	313.64	315.23	312.88	313.42	315.97	311.02	314.6	313.2	310.75	314.16	310.93	314.88	316.07	318.07	313.56	314
311.01	311.59	311.03	310.59	312.09	309.3	306.14	308.51	309.26	312.22	312.2	313.21	310.55	313.4	312.97	308.6	316.1	308.27	313.44	313.02	311.32	311.44	309.5	310.59	313.93	310.05	312.91	311.22	310.4	310.92	312.05	310.2	309.03	311.4	310.49	309.25	311.61	311.85	311.3	309.12	308.85	311.89	312.56	315.23	313.59	310.74	312.2	308.96	313.31	310.88
305.44	302.76	305.37	303.06	308.81	306.56	303.66	304.13	303.2	305.72	305.71	304.87	304.84	303.64	304.06	307.2	304.19	303.95	307.84	304.31	303.99	304.92	304.83	302.99	303.84	301.7	306.76	304.75	304.62	304.76	305.39	302.95	305.1	302.25	302.61	304.98	305.64	305.17	305.18	304.33	305.49	305.19	307.1	301.99	305.72	305.07	305.98	303.91	306.1	304.08
318.37	315.57	316.16	314.14	313.81	316.4	313.94	315.37	313.57	315.03	318.13	314.66	315.96	314.9	317.08	311.64	315.77	311.71	312.91	316.15	313.86	315.57	311.96	315.9	313.73	314.57	315.34	311.78	316.28	312.12	313.95	312.13	317.07	316.73	313.78	312.65	315.98	313.37	318.2	313.61	312.98	315.67	315.63	316.59	314.59	312.71	316.62	313.21	316.38	317.16
314.16	316.1	315.36	316.83	317.47	314.47	316.01	315.8	316.39	314.12	315.92	316.86	316.7	317.27	315.55	312.56	317.73	316.35	314.73	318.01	317.43	311.31	313.68	316.86	318.61	310.82	315.88	314.05	312.73	315.75	315.47	311.59	316.32	314.71	317.08	314.24	315.79	311.9	313.76	316.47	314.72	314.49	314.39	314.47	315.26	311.33	316.83	315.5	314.13	312.93
300.65	299.43	297.47	292.52	293.49	297.38	296.44	295.53	298.66	298.08	297.74	298.06	297.16	298.2	297.77	293.83	299.78	296.54	296.88	298.14	295.85	295.26	297.95	298.45	292.07	295.06	296.71	294.8	297.72	297.77	297.02	298.23	297	294.06	296.81	297.45	296.45	294.45	296.87	298.06	295.27	295.59	297.8	295.21	296.1	298.98	296.98	294.21	295.9	293.88
306.2	304.88	306.6	306.42	305.28	304.04	304.5	302.62	306.16	305.12	304.77	305.75	304.38	301.89	301.96	302.64	304.54	303.74	303.12	305.82	302.08	304.98	301.45	304.81	303.76	306.96	302.47	305.81	303.58	302.59	305.66	302.13	300.42	302.15	302.34	305.54	305.72	304.46	302.37	307.21	298.65	304.24	304.97	302.68	305.72	302.98	302.6	303.28	303.95	305.17
305.39	308.04	305.59	304.99	302.89	301.14	304.82	305.81	305.66	304.03	306.49	303.18	301.05	306.86	306.2	302.5	305.13	302.52	303.14	301.85	306.17	304.27	304.32	299.96	301.65	304.73	304.44	307.73	304.59	303.61	300.98	303.33	303.78	306.43	306.31	302.42	308.34	308.29	307.71	303.95	304.04	303.74	305.67	306.74	305.72	303.57	304.16	302.66	298.69	303.92
304.01	304.35	305.76	304.13	308.13	307.87	307.11	305.76	306.15	305.76	306.35	304.74	305.26	303.41	307.5	305.61	304.75	308.15	308.11	303.07	305.39	301.7	307.53	304.89	304.18	306.49	303.07	304.54	305.11	300.94	307.15	306.45	304.75	305.87	306.02	307.94	302.68	304.5	305.37	306.1	304.89	305.67	305.43	306.75	303.76	305.81	304.32	305.25	302.79	307.68
305.01	301.16	302.97	302.43	302.34	303.13	304.88	307.81	306.55	307.9	301.59	302.94	303.34	305.19	307.19	302.22	304.13	303.22	304	305.15	305.46	305.56	304.95	302.36	306.36	308.3	302.14	305.4	305.47	303.46	300.28	301.46	305.05	302.76	305.49	305.73	305.28	301.56	307.19	305.28	303.48	302.97	306.81	305.53	304.38	303.53	301.1	303.71	301.99	307.59
316.07	311.43	315.37	314.22	314.15	314.69	317.93	313.66	315.08	311.49	312.79	314.93	319.35	316.22	317.11	316	316.53	313.48	313.85	314.02	315.27	315.35	314.71	314.32	310.12	316.78	314.61	315.95	317.61	313.87	318.66	313.75	315.41	315.61	313.6	314.61	318.52	314	315.13	311.24	315.71	316.6	315.63	312.9	314.77	314.17	314.88	314.4	314.29	315.63
316.49	313.07	313.95	313.29	314.88	312.63	313.56	311.42	318.29	317.41	308.36	311.87	312	314.75	315.94	316.49	311.39	314.01	311.2	309.95	313.82	313.91	315.58	318.14	315.28	314.21	314.01	312.55	314.4	310.75	315.54	315.43	313.75	313.51	314.18	312.29	315.06	312.53	309.43	314.95	313.96	308.25	313.4	314.8	316.61	313.33	314.17	310.59	313.21	315.73
324.07	326.03	326.14	326.13	328.32	326.77	324.48	324.24	326.2	327.39	327.4	326.95	323.59	326.45	324.94	330.09	327.71	325.8	322.72	323.95	328.58	322.98	323.17	327.44	325.11	324.39	328.01	327.19	326.43	326.53	326.67	326.26	325.32	327.25	322.85	324.77	326.21	326.21	326.87	327.19	325.11	325.92	325.87	326.04	325.67	322	325.17	325.73	329.2	327.07
302.92	305.9	305.11	301.51	299.69	301.6	303.4	303.81	302.56	303.72	302.46	302.7	302.14	305.71	303.79	303.41	301.34	306.02	305.15	303.96	303.61	305.96	303.9	306.16	302.82	301.82	305.34	301.65	304.1	304.63	301.43	303.92	301.08	301.93	306.76	302.33	303.25	307.52	303.76	303.15	302.82	305.01	302.84	303.96	303.91	302.51	304.48	309.66	302.47	305.72
328.54	330.27	331.88	329.82	329.3	328.87	326.24	329.29	325.29	327.98	329.19	328.99	331.59	329.68	330.96	328.55	328.61	329.26	328.69	328.07	328.6	329.33	328.12	328.69	328.35	332.76	329.21	333.01	327.77	329.94	329.39	327.41	327.98	327.15	330.1	329.37	328.86	328.6	328.47	333.8	330.15	327.48	328.94	331.42	329.84	329.06	329.47	330.32	330.06	328.51
305.15	305.83	305.74	305.3	304.7	306.44	306.6	309.77	310.68	302.02	307.02	308.99	304.93	308.12	306.06	305.88	308.63	303.79	306.09	307.95	304.9	307.32	305.2	303.37	305.65	303.31	306.13	301.9	305.26	308.91	304.62	305.62	305.18	308.41	304.43	304.65	308.52	305.85	310.94	305.13	306.56	308.66	305.32	305.48	307.23	303.56	307.74	307.14	306.81	308.43
319.05	318.75	316.86	319.93	319.61	319.64	316.64	317.9	316.97	315.44	315.63	319.84	319.19	319.82	313.12	313.73	316.85	317.8	318.03	315.02	319.1	318.23	315.14	316.81	315.64	317.2	317.45	314.12	312.35	314.66	316.96	316.97	313.84	319.93	314.87	314.64	314.36	317.14	318.84	316.97	314.69	313.4	317.35	317.83	314.27	319.12	316.56	320.14	316.35	317.11
301.6	301.15	298.4	300.56	302.12	298.21	298.7	301.76	300.03	301.38	302.27	302.72	299.64	302.27	299.85	303.37	300.66	298.61	300.41	302.36	302.26	303.15	298.41	299.59	299.55	301.13	301.87	299.55	300.09	296.71	299.88	300.35	300.56	297.23	300.88	298.39	301.38	299.9	299.93	298.78	302.14	300.89	299.77	300.35	298.82	300.24	299.09	300.79	296.92	299.01
304.44	304.07	304.8	300.65	304.78	303.31	303.03	302.13	307.94	306.76	305.62	305.92	306.22	303.64	307.81	301.86	306.69	302.26	303.6	300.33	303.46	303.16	303.57	305.32	305.82	305.03	306.7	304.28	302.9	304.78	304.21	303.15	305.04	303.03	301.85	304.33	301.39	307.58	302.73	304.88	300.53	302.24	305.38	304.68	304.42	302.98	304.76	304.01	305.19	304.41
326.3	327.17	320.93	325.58	332.25	327.62	327.24	327.91	326.94	327.87	325.82	326.85	325.18	326.03	327.38	324.98	325.7	325.77	329.38	325.87	327.59	328.5	324.82	325.72	325.9	325.11	324.95	325.61	328.56	324.93	327.69	325.87	326.99	329.58	323.47	326.49	325.87	325.81	329.56	326.57	324.45	329.75	327.01	326.39	327.83	325.69	330.3	327.3	327	328.64
307.64	308.41	306.88	304.59	306.41	308.22	307.15	306.76	306.49	304.37	306.73	304.73	306.35	306.33	304.12	306.83	301.85	305.96	303.19	305.19	303.19	305.7	304.96	304.09	304.08	303.78	306.18	303.38	303.74	307.56	305.53	305.35	305.59	300.68	302.77	307.6	309.44	306.64	304.47	304.75	305.62	306.79	304.38	307.27	304.11	305.61	305.94	304.15	302.99	303.72
312.19	310.23	315.11	313.46	314.72	313.64	312.93	312.94	311.85	313.53	310.71	315.55	314.76	312.89	314.49	315.89	314.86	315.61	311.93	313.46	316.17	315.25	314.17	314.73	313.39	316.79	311.26	315.1	312.28	314.32	310.89	312.71	315.25	313.3	314.06	314.51	314.12	315.28	314.45	314.47	313.37	310.34	314.95	312.31	310.96	313.79	310.21	311.84	313.9	313.08
304.07	308.39	303.96	307.58	305.26	305.82	304.68	307.45	306.98	304.78	304.63	304.99	307.5	306.23	303.98	306.44	307.5	309.54	306.82	306.09	304.6	304.59	306.42	305.45	305.46	302.32	303.74	304.76	304.97	306.38	311	306.87	305.3	307.6	304.54	305.75	306.81	305.76	304.34	307.7	302.98	306.13	303.21	306.38	306.09	304.56	306.11	305.5	302.74	308.78
319.26	314.88	318.07	318.93	316.86	318.25	318.19	320.44	318.79	315.83	318.5	314.46	316.13	322.43	315.6	319.86	318.15	317.8	317.3	315	320.24	315.86	317.93	316.72	319.56	319.59	315.03	315.97	318.31	319.41	316.42	318.73	315.6	317.36	318.75	316.72	317.91	316.23	318.55	316.59	320.96	322.69	317.32	320.46	320.02	318.96	317.67	318.44	318.09	317.61
326.86	324.05	327.67	328.47	325.93	327.47	329.2	326.43	326.25	328.64	329.3	327.95	326.17	325.16	325.43	326.3	327.96	325.58	328.66	330.82	325.82	328.01	326.32	327.81	327.23	327.03	327.59	326.29	324.96	328.95	325.87	322.82	327.7	327.46	326.64	329.44	324.47	324.35	329.42	326.9	325.75	324.97	322.29	327.28	325.8	329.1	328.92	326.39	327.14	324.89
306.28	304.04	309.96	307.86	305.79	307.41	306	308.62	307.15	306.98	303.02	307.29	306.13	306.12	307.52	303.11	310.84	305.3	306.19	303.39	303.18	307	302.37	304.41	305.84	308.28	306.31	303.26	302.84	302.96	308.98	304.74	303.28	302.96	309.51	307.57	306.26	308.75	305.34	305.6	304.83	305.1	304.32	308.35	304.75	307.75	306.16	303.02	309.66	305.95
301.04	300.72	300.29	301.72	302.34	302.61	300.83	299.09	300.55	300.15	300.49	300.94	302.21	301.42	300.01	301.65	304.26	301.66	299.23	300.92	299.87	298.01	297.76	299.23	298.35	300.73	300.45	301.15	299.98	298.21	300.87	301.55	300.41	302.22	301.36	301.36	301.54	302.96	297.62	302.62	301.07	301.34	302.02	302.12	299.71	303.13	301.58	301.89	296.96	302.86
306.84	305.68	306.17	301.21	307.77	304.21	305.37	305.2	306.63	308.22	304.07	304.21	304.24	305.46	306.1	307.58	306.95	302.99	303.73	305.71	304.35	302.92	306.51	306.52	305.07	303.83	306.42	305.98	302.65	304.84	301.78	307.58	303.65	305.52	304.91	301.13	306.08	302.36	300.42	302.1	307.06	301.91	306.68	306.01	302.87	305.96	302.69	305.06	304.07	302.05
292.72	291.79	294.82	288.44	297.67	295	295.94	292.43	293.43	297.81	294.49	293.27	295.41	291.07	292.37	297.16	296.33	293.15	292.2	296.36	293.32	292.99	296.33	294.67	293.88	295.49	290.11	293.66	290.94	293.82	296.32	293.08	292.21	292.45	295.28	290.98	294.48	292.44	295.05	295.8	295.91	293.23	294.37	289.89	298.06	293.78	293.84	296.97	295.12	297.98
302.2	306.76	302.67	310.49	306.04	303.41	305.01	301.49	307.57	305.43	304.59	304.56	303.64	304.36	304.73	304.3	305.8	305.05	303.14	306.59	304.37	305.22	305.59	304.87	303.94	304.6	300.55	303.06	306.23	306.77	305.61	301.83	305.31	305.1	301.31	301.87	302.88	302.04	303.85	304.37	304.39	304.7	302.87	300.75	303.48	304.01	304.23	305.3	308.31	306.09
318.39	317.46	320	317.15	318.24	319.12	321.2	317.97	316.96	318.62	319.27	318.01	317.4	318.7	318.3	317.51	320.71	319.83	315.11	318.63	316.53	319.45	317.58	318.77	319.35	313.78	315.68	317.98	315.65	318.77	319.39	319.52	317.15	316.9	317.49	319.8	313.74	320.32	317.28	322.92	318.92	317.62	315.25	315.59	319.2	315.76	320.11	317.09	319.91	317.82
297.51	296.52	295.08	294.56	294.19	294.1	291.41	295.59	292.96	291.06	294.98	292.36	293.89	293.65	289.93	292.7	294.28	299.06	294.33	291.17	290.81	292.2	297.66	294.67	293.44	293.98	296.65	294.8	293.26	296.84	296.05	294.18	294.05	294.3	293.23	292.85	290.98	297.46	292.17	296.14	296.51	294.27	294.81	296.53	295.03	293.71	294.87	293.39	294.22	297.2
308.36	306.88	308.32	307.7	307.81	308.62	305.15	305.66	306.89	306.86	308.48	307.23	305.97	307.14	309.48	310.02	309.72	309.51	306.64	307.48	305.84	305.83	305.91	307.2	308.95	308.37	305.49	302.57	304.01	305.96	308.53	307.39	305.79	308.37	308.57	309.73	307.12	307.82	306.28	305.75	306.56	308.75	307.22	304.73	303.79	308.17	310.12	309.47	305.63	306.68
319.02	314.92	315.52	317.95	316.62	319.03	311.71	314.62	318.44	317.14	314.86	314.3	312.43	316.18	318.32	315.98	317.48	319.32	315.64	315.78	317.34	316.31	316.97	314.69	319.26	319.05	316.36	317.29	321.41	314.52	321.19	318.96	319.05	320.46	316.79	314.33	318.76	317.84	318.4	318.17	318.83	314.99	317.27	314.43	319.81	314.31	319.22	317.64	315.22	315.8
302.49	305.77	301.1	303.49	302.16	305.53	304.05	303.77	305.32	302.05	302.35	300.79	302.41	303.44	305.14	302.13	303.44	304.82	306.53	302.05	300.49	301.76	305.5	306.88	303.65	299.08	303.47	305.4	300.56	304.03	301.88	302.74	300.17	301.6	300.39	302.81	300.16	299.89	302.69	303.2	299.1	301.1	306.5	304.24	305.03	301.1	304.54	301.48	300.28	302.18
312.14	312.24	314.69	311.93	312.74	312.56	310.12	313.43	314.73	311.29	310.8	316.48	310.52	313.45	314.15	310.89	311.78	313.64	312.91	313.41	313.28	311.72	312.6	316.67	316.25	313.97	314.47	312.62	310.25	310.49	311.72	312.07	311.38	312.37	312.82	314.74	314.29	311.65	312.61	313.38	314.22	311.69	314.41	318.92	313.45	313.36	313.98	313.35	311.29	310.78
298.64	302.78	303.22	300.83	300.29	300.29	300.26	299.3	301.05	300.75	301.44	299.02	297.63	299.93	297.25	299.41	299.35	299.63	300.9	301.96	300.96	303.74	298.47	299.14	300.91	300.81	297.51	300.18	300.48	301.61	298.24	297.54	303	300.3	302.16	296.67	301.9	297.65	301.81	300.67	299.08	302.97	302.21	299.32	301.71	300.29	300.48	300.32	300.68	299.99
302.89	302.76	302.33	305.52	305.27	305.72	299.44	303.3	306.34	305.89	303.63	307.34	304.84	304.38	306.96	301.97	304.8	303.7	304.97	304.22	302.16	305.84	305.55	304.84	306.52	300.96	304.17	303.11	304.77	304.81	302.83	305.65	302.07	305.02	303.63	306.88	301.84	305.43	301.7	305.02	304.34	301.88	300.36	302.96	305.56	300.32	306.41	304.12	304.67	305.16
297.8	301.07	301.24	296.43	300.14	297.8	296.95	302.39	294.43	299.77	301.52	301.16	298.29	299.94	297.61	296.79	300.52	300.65	300.76	302.14	300.55	298.63	298.37	297.06	299.23	297.16	298.17	300.49	300.47	301.48	301.49	301.8	301.62	298.64	303.02	299.6	298.72	300.45	304.54	300.83	303.99	302.63	302.01	301.65	296.18	297.77	301.36	297.89	301.37	300.22
312.28	316.56	316.66	317.47	312.22	316.35	311.28	314.75	313.33	316.83	315.5	315.82	314.62	313.03	316.22	315.78	312.6	314.22	312.54	313.98	312.08	313.75	315.21	310.01	312.31	312.71	313.94	315.42	311.38	311.5	315.04	314.95	312.15	314.96	314.32	313.12	314.05	314.68	314.73	315.49	318.55	316.69	311.46	312.57	314.65	314.72	314.59	317.34	316.68	315.78
301.1	301.18	304.63	303.61	307.04	306.17	305.47	302.38	303.77	301.87	305.34	305.07	303.47	301.98	301.1	299.87	302.24	306.02	303.86	301.13	305.8	301.37	302.39	302.1	304.24	301.92	300.93	306.88	301.65	303	303.38	303.31	301.49	302.27	301.8	304.64	304.12	305.11	303.73	301.12	305.39	303.41	303.71	301.12	300.55	305.87	306.69	301.65	304.61	304.38
311.44	314.96	313.02	312.16	313.84	310.69	313.3	313.54	311.12	313.6	313.61	314.48	312.33	314.65	315.37	314.44	315.77	316.11	313.66	311.13	313.98	314.62	312.02	309.46	312.4	315.03	313.77	315.98	314.5	312.29	311.79	315.22	314.94	311.24	314.29	312.99	312.32	314.95	314.67	316.02	313.71	314.34	313.48	314.54	314.26	311.51	312.94	313.46	310.34	312.99
299.62	299.11	301.77	301.81	304.42	302.66	301.87	300.05	297.15	299.41	302.29	298.48	300.36	300.39	305.89	302.44	302.11	300.76	301.98	297.91	301.16	301.57	303.28	299.57	302.79	303.06	298.79	303.21	299.3	298.4	303.89	303.45	299.32	299.64	304.15	301.24	300.04	302.11	302.21	298.34	300.15	302.64	300.15	298.95	302.96	301.5	301.65	300.24	302.35	302.2
313.73	315.29	312.42	311.01	314.71	311.82	312.67	312.04	308.26	312.19	311.44	308.69	315.84	315.63	313.14	311.57	315.78	313.15	316.43	310.09	312.06	313.25	312.35	310.13	314.78	311.14	316.5	310.99	310.66	314.43	314.01	311.36	310.41	313.93	308.91	314.19	311.01	310.65	310.83	314.95	317.54	313.49	316.23	313.71	312.5	312.23	315.15	313.35	317.74	314.44
298.33	298.75	297.91	294.77	297.68	295.05	296.1	297.11	300.18	295.71	298.03	297.71	298.53	297.77	297.08	294.96	294.3	295.84	298	299.04	295.75	292.87	297.75	296	294.1	296.58	293.25	297.04	297.27	296.85	297.41	299.55	297.3	293.34	295.07	294.82	299.87	298.15	296.99	297.01	297.86	295.08	297.55	298.7	295.55	295.69	295.79	297.25	296.04	295.82
331.63	327.47	330.84	330.03	330.82	332.09	329.6	329.24	324.25	331.38	327.61	325.26	326.39	329.89	330.18	328.97	328.98	327.95	324.37	328.14	329.06	328.67	329.88	326.61	327.26	327.12	323.64	327.04	328.38	328.25	328.85	326.65	327.65	328.51	327.11	331.68	328.22	326.66	326.71	327.34	327.5	330.14	324.46	328.41	329.12	330.57	327.52	325.96	325.48	329.97
321.58	315.42	316.87	321.94	317.83	317.46	317.62	317.81	321.11	316.27	320.7	322.34	319.29	319.2	316.95	319.43	320.97	315.15	317.64	322.35	317.06	320.06	318.21	316.41	322.43	316.36	322.68	318.89	318.96	315.3	316.39	319.02	320.06	321.39	316.45	320.54	320.18	317.3	320.75	321.66	317.09	314.38	320	319.23	321.45	320.7	314.77	318.85	321.4	317.2
296.73	302.33	295.42	297.09	298.69	295.1	296.9	295.82	297.13	295.72	296.06	296.75	299.07	299.29	297.07	296.31	295.22	294.51	295.87	298.89	299.85	295.51	296.06	294.46	297.81	295.33	300.37	296.74	296.82	296.87	295.85	296.41	295.14	298.81	300.05	296.28	296.07	295.11	298.22	295.5	298.2	294.86	298.89	296.64	293.36	296.49	300.99	299.53	296.83	298.9
315.07	313.73	312.58	311.13	313.98	311.3	310.69	309.75	314.02	313.25	313.58	312.3	313.64	314.94	311.38	308.01	314.52	312.75	311.89	310	313.29	313.45	314.12	308.81	311.56	316.85	313.51	312.03	310.5	315.39	310.76	316.76	311.52	312.17	314.63	311.54	314.5	312.03	312.3	309.75	312.6	311.77	309.76	313.29	313.32	310.73	309.7	316.82	313.42	311.02
295.22	296.58	292.84	294.39	291.88	290.16	293.74	291.15	295.68	294.85	292.32	291.87	294.59	294.17	294.73	291.62	292.99	298.42	295.35	295.59	292.72	293.44	294.29	291.43	293.84	291.75	293.71	296.83	293.82	293.92	291.37	294.18	291.38	296.65	297.48	293	292.5	290.03	295.67	293.9	293.34	295.56	292.17	292.21	290.56	295.07	294.73	292.48	292.15	293.3
314.33	313.21	312.11	316.61	315.78	317.67	313.36	315.03	315.89	316.99	316.8	316.19	316.34	317.94	315.36	316.22	311.05	317.95	315.31	312.91	315.01	314.61	314.62	315.43	310.99	315.55	316.94	314.7	317.89	312.42	313.13	314.14	314.48	313.25	317.48	317.05	316.66	312.08	312.38	316.78	315.79	316.53	315.97	317.32	314.32	315.76	313.17	317.43	316.05	312.32
319.71	316.44	317.2	318.19	316.73	314.3	318.06	317.77	315.7	318.99	318.03	313.64	318.35	316.28	315.83	319.8	321.68	315.77	319.28	316.06	316.51	317.54	318.1	317.09	315.12	318.63	318.95	319.66	316.66	319.06	310.72	313.84	319.15	320.42	314.68	320.55	318.85	314.55	314.21	316.44	314.43	318.11	316.06	316.49	316.55	315.8	316.94	315.87	314.55	320.58
304.24	299.57	303.79	303.53	305.23	301.4	301.65	305.19	303.82	300.82	303.61	301.52	302.6	305.25	303.38	302.63	303.85	304.23	306.98	306.64	299.42	306.5	302.39	302.93	306.52	300.65	305.16	302.64	302.69	301.37	305.25	304.2	300.17	301.28	302.31	299.94	301.53	303.88	304.12	300.8	305.14	301.96	305.81	302.11	299.19	301.86	301.45	301.44	305.52	303.55
304.39	301.79	302.9	306.54	305.24	303.87	303.47	307.88	302.45	302.42	303.74	304.08	303.53	305.38	300.78	304.69	307.72	300.63	305.74	300.42	302.84	303.77	302.76	309.34	306.7	304.96	306.24	306.25	306.73	304.09	303.55	304.12	307.2	304.76	303.74	303.97	303.05	305.34	305.09	305.14	306.85	306.52	306.05	304.25	301.23	305.1	305.15	303.34	305.97	301.62
301.9	298.15	304.92	302.75	304.44	305.85	299.13	304.14	305.7	304.05	301.55	301.31	303.91	301.15	301.19	301.87	303.02	303.93	302.62	303.71	301.92	302.28	302.98	301.13	300.67	302.52	304.89	303.01	302.83	301.15	303.24	302.65	304.69	302.61	302.99	297.94	301.72	300.08	304.16	302.5	301.54	301.65	299.36	303.1	301.59	303.14	302.16	302.92	303.53	307.69
317.22	318.89	322.74	319.15	319.05	318.04	320.78	317.75	317.26	318.07	316.92	318.55	319.45	318.55	319.75	319.29	319.74	320.49	321.6	315.67	318.54	315.19	313.69	316.28	317.73	320.56	318.25	320.3	319.87	321.52	321.52	317.69	316.8	313.79	318.62	313.12	317.99	315.95	320.11	318.65	316.76	316.9	316.53	316.6	317.05	319.1	317.34	321.01	319.09	319.18
299.99	298.98	299.04	300.38	297.92	297.82	301.15	301.82	297.26	299.08	300.86	302.13	299	296.42	297.37	299.37	298.09	297.82	297.64	300.66	299.9	299.56	301.3	304.91	298.78	299.1	300.9	298.88	302.76	296.36	303.1	300.3	301.46	302.24	299.89	296.84	300.73	298.81	303.78	298.14	295.74	301.18	298.09	298.43	301.7	300.37	300.92	297.12	299.85	304.07
293.89	293.46	293.4	296.04	296.19	294.55	295.52	291.81	293.39	289.8	294.26	294.69	293	292.96	292.85	293.64	296.32	296.46	294.29	294.15	292.64	289.77	293.87	290.02	290.34	294.08	296.41	297.61	296.45	295.9	295.68	292.11	292.76	292.63	291.94	294.78	294.47	290.65	293.04	293.69	294.44	297.58	295.63	297.8	294.75	293.37	292.12	297.05	298.04	294.91
306.29	305.38	308.41	303.89	302.17	304.6	305.68	305.45	307.52	304.66	302.48	305.76	305.96	305.01	304.89	303.74	306.57	307.42	303.31	304.25	301.79	307.57	306.62	304.59	301.45	302.79	307.24	304.53	305.97	303.13	303.28	305.4	303.77	306.33	306.06	307.42	303.99	302.26	305.69	300.76	304.06	305.85	305.17	303.7	304.59	302.18	306.15	303.9	304.77	303.43
314.31	313.42	311.47	310.79	314.99	314.86	315.86	311.29	311.13	314.58	310.1	315.15	313.4	311.18	312.4	314.97	311.53	311.18	313.61	314.19	310.38	315.1	314.28	312.9	317.69	312.13	314.48	315	316.37	312.05	310.23	310.19	309.5	311.48	312.08	311.3	313.7	312.11	313.4	310.68	310.63	315.75	314.69	310.09	314.19	313.03	310.62	314.68	312.6	311.32
[truncated: 750 more rows]
[truncated: 150 more columns]
