# Supplementary material for: Genetic dissection of main and epistatic effects of QTL based on augmented triple test cross design
Source: PLoS One. 2017 Dec 14;12(12):e0189054. doi: 10.1371/journal.pone.0189054 (PMC5730204; doi:10.1371/journal.pone.0189054)
Supplement: S9 Supporting Information — (ZIP) [file pone.0189054.s009.zip › z5_1900_0.8_10.csv]

303.36	304.16	304.64	304.75	304.64	305.31	302.95	302.89	304.48	302.55	301.39	304.2	303.72	302.77	304.44	303.79	304.16	303.77	304.06	303.8	303.51	304.58	304.55	304.7	304.85	303.28	304.36	303.89	303.76	302.61	304.45	303.14	303.44	304.41	304.29	303.59	304.08	304.27	304.64	304.4	303.59	303.58	304.06	302.78	305.33	303.29	303.02	304.05	303.32	303.61
303.43	304.37	301.28	304.19	303.42	304.21	303.35	302.42	304.67	305.1	303.4	302.23	303	305.46	304.64	303.79	304.2	302.68	303.88	302.21	304.36	304.32	304.29	303.89	303.26	303.14	303.13	304.2	304.22	304.05	302.67	303.87	303.31	302.37	303.43	303.12	303.27	303.39	304.65	304.51	303.9	303.06	302.5	303.63	302.75	302.78	304.38	303.75	302.83	303.5
324.73	325	325.21	325.24	324.78	324.66	324.66	324.94	325.1	323.76	325.27	325.89	324.07	324.35	325.34	324.07	326.1	324.75	325.16	325.19	325.78	326.28	326.12	323.99	326.22	326.61	326.29	325.1	326.36	325.48	325.42	325.71	325.14	325.45	324.44	323.99	325.95	324.78	326.35	324.89	325.38	325.87	324.66	325.29	324.58	325.59	324.86	325.21	326.91	325.33
305.71	305.26	305.06	304.78	305.36	305.1	305.56	304.5	304.58	303.59	305.57	305.86	305.42	305.63	305.04	306.27	304.65	304.64	305.79	305.62	305.6	303.49	305.37	304.94	305.4	304.37	305.74	305.24	305.02	305.4	305.82	304.96	305.36	305.09	305.39	305.6	303.19	305.7	306.45	304.25	304.54	305.54	304.75	305.54	304.65	305.21	306.33	303.77	305.71	304.22
314.83	314.91	315.93	313.71	313.58	313.54	315.03	315.62	313.07	315.02	313.68	315.77	316.48	315.14	314.47	316.1	314.62	314.44	314.9	315.29	315.17	314.63	315.94	314.32	314.19	316.29	314.46	315.69	314.2	315.57	315.44	314.96	315.01	313.64	313.72	315.46	314.13	314.21	315.03	315.23	314.37	315.12	316.33	314.73	314.7	315.42	314.88	314.6	315.82	314.41
297.05	296.41	296.41	296.72	298.05	297.22	296.44	298.35	296.63	295.72	296.33	297.02	295.67	297.71	297.7	297.52	296.72	296.46	296.8	297.81	297.29	297.01	296.72	296.11	296.88	296.71	297.91	296.84	297.13	297.36	296.8	297.8	297.6	296.9	297.61	297.72	296.53	298.04	297.14	296.65	297.67	297.65	296.22	296.39	296.11	296.95	297.04	296.38	297.58	295.93
302.63	303.87	302.08	303.14	304.26	303.43	304.14	302.88	302.56	303.97	303.76	303.77	304.03	303.25	302.55	302.62	303.74	303.38	304.08	302.14	302.98	303.36	304.02	304.12	303.5	303.81	303.57	304	303.39	303.65	303.46	303.53	303.03	302.95	303.37	304.18	302.97	303.04	302.82	303.3	303.84	303.84	302.91	303.74	303.34	303.28	303.58	302.93	305.11	304.63
300.6	299.78	299.55	300.82	300.55	299.34	300.1	299.92	300.44	299.21	299.32	300.59	299.89	302.28	299.53	300.56	300.02	301.04	299.72	299.81	300.27	298.71	300.43	300.11	300.95	300.33	299.42	299.2	300.43	299.87	299.68	300.92	300.78	300.73	300.99	299.32	300.39	299.8	300.57	300.92	299.27	299.52	299.74	299.22	300.7	300.88	299.97	300.6	299.86	300.51
313.81	313.18	310.97	311.92	314.12	312.85	313.22	312.98	312.32	312.76	311.7	314.19	313.52	312.81	312.09	313.5	312.47	311.77	313.99	313.67	312.8	314.15	313.45	313.27	312.48	313.31	311.81	313.25	312.8	313.53	313.54	313.33	313.18	312.65	313.7	311.91	312.42	312.8	312.57	313.79	312.55	312.32	313.58	313.91	312.95	313	313.78	312.75	312.45	311.35
328.06	327.65	327.98	328.57	328.08	327.39	328.31	328.71	326.98	328.23	327.09	327.07	328.45	328.57	327.11	327.95	328.56	328	329.1	328.42	328.06	327.96	329.21	328.59	329.07	327.4	328.01	326.15	328.96	328.43	327.65	328.65	327.62	327.58	328.39	327.41	326.28	327.68	327.94	328.73	327.8	328.06	326.97	327.34	327.65	327.66	328.41	327.79	328.17	328.45
315.59	314.03	316.04	315.09	315.47	314.32	315	316.5	315.56	315.02	316.26	315.88	314.35	314.45	315.29	313.86	315.29	313.88	314.56	315.01	314.74	315.65	314.7	313.59	315.78	315.13	314.77	315.09	315.72	315.36	314.46	314.03	315.1	313.82	314.13	313.23	315.2	315.71	315.25	315.58	313.95	314.59	315.91	314.56	315	314.19	315.85	314.72	315.12	314.15
318.2	315.91	317.15	318.18	317.15	318.29	316.32	317.63	316.36	316.41	316.84	316.44	317.24	316.87	317.39	316.81	317.79	316.59	317.43	317.54	316.78	317.74	317.26	317.28	316.65	319.75	317.29	318.16	317.49	316.55	316.78	316.98	315.7	318.29	317.7	316.47	318.76	317.16	316.69	318.2	318.38	317.3	318.05	316.95	318.23	316.62	318.51	318.13	317.48	318.83
302.33	302.79	300.49	302.38	302.82	303.02	303.1	300.24	302.63	302.39	302.93	302.9	302.77	302.22	301.31	302.25	302.27	301.84	302.7	302.5	302.15	303.29	302.22	302.81	301.17	302.1	302.24	302.34	301.91	301.82	302.16	302.22	303.28	304.09	303.21	302.37	302.29	302.33	302.26	303.57	302.59	302.92	303.56	303.41	302.17	302.1	302.63	301.59	303.09	301.41
316.51	316.37	317.42	317.93	316.93	317.48	319.05	317.03	317.85	317.22	317.62	316.61	317.75	315.54	316.98	318.61	318.35	316.88	316.81	318.07	317.84	317.04	315.4	316.98	316.92	317.47	317.75	318.01	317.31	316.54	318.57	317.54	316.64	316.94	317.19	316.74	318.59	317.01	315.71	316.77	317.47	317.29	316.7	317.03	317.28	317.35	316.53	317.61	317.16	316.52
305.38	304.41	303.65	305.12	303.87	304.37	303.83	305.57	304.67	305.07	304.98	305.82	304.27	305.63	304.96	305.09	305	303.8	304.08	303.21	305.99	305.23	304.85	304.66	304.97	305.32	304.05	304.04	303.98	306.31	304.12	303.73	305.2	304.03	303.12	305.21	305.2	304.24	304.81	304.74	304.41	304.89	303.82	303.04	304.81	303.74	303.62	303.73	305.26	303.24
317.66	315.14	316.08	316.96	317.22	317.85	317.1	316.89	318.36	316.42	316.33	316.41	316.23	315.44	317	317.02	317.54	317.41	316.34	317.51	316.46	317.33	316.51	315.66	315.86	316.45	317.49	316.88	316.14	315.5	316.38	316.45	316.97	316.55	315.01	316.24	318.37	316.61	315.24	316.34	316.62	315.4	316.37	316.72	317.4	316.85	316.44	316.61	316.71	315.08
314.57	313.83	312.55	314.22	313.58	313.15	313.51	314.06	313.65	314.09	314.96	314.76	314.01	314.53	314.05	314.67	314.32	314.7	314.46	313.57	313.96	314.67	313.4	313.27	313.06	314.73	315.22	314.07	313.74	313.47	314.18	314.87	314.98	314.94	313.43	313.64	313.53	313.96	316.05	313.4	314.38	312.81	313.51	313.27	313.41	314.45	314.63	313.83	313.91	313.49
318.32	317.09	318.34	316.91	318.07	316.93	317.71	317.72	318.03	318.51	318.61	318.08	318.25	317.76	319.47	319.33	317.52	318.09	319.07	317.82	319.03	317.96	317.58	317.62	317.37	317.9	317.52	318.47	318.37	317.97	317.78	318.01	317.97	317.44	317.05	317.38	318.15	318.03	318.34	317.22	317.58	319	317.61	319.21	318.89	317.49	318.79	318.16	318.07	318.15
303.26	302.02	303.4	303.15	303.06	302.56	303.1	302.92	302.25	303.04	301.41	302.93	302.41	302.49	301.91	302.58	302.62	302.53	303.18	302.33	302.55	302.68	301.69	302.77	302.27	303.37	302.41	302.69	302.79	302.67	303.72	302.44	302.64	303.39	303.35	303.08	303.44	303.84	303.22	303.26	302.06	303.79	302.86	301.81	303.91	303.28	302.12	303.18	302.47	302.58
314.88	314.27	312.08	314.27	313.45	315.09	313.31	313.73	313.92	313.16	314.5	313.95	314.08	313.86	314.65	315.51	313.34	314.1	314.66	314.6	313.43	314.01	314.63	314.2	314.07	313.69	313.1	314.02	313.45	314.11	315.02	314.51	314.13	315.19	315.13	314.25	313.76	314.65	314.45	314.03	313.94	314.79	314.75	313.73	314.39	313.36	313.04	313.53	314.06	313.67
324.65	324.63	324.71	325.13	325.45	325.22	324.96	325.01	324.65	325.24	325.68	325.08	325.27	324.68	324.5	324.83	325.77	324.22	325.03	324.85	323.77	324.8	325	325.2	324.5	324.34	323.8	325.24	324.57	324.27	323.93	324.48	324.93	323.58	322.18	325.27	324.38	325.76	323.98	324.14	324.17	326.05	325.12	324.38	325.61	323.62	323.2	323.9	324.3	323.72
303.19	302.21	301.31	303.37	302.43	302.62	303.16	303.13	302.98	302.74	302.83	303.35	302.52	300.67	302.15	304.12	302.95	303.02	303.19	302.87	302.55	303.54	302.76	302.78	302.57	302.88	302.53	303.21	303.38	301.63	302.25	301.99	302.62	303	303.44	302.19	303.21	302.11	303.55	302.96	302.57	302.61	304.52	302.4	302.32	303.91	302.1	303.71	302.22	302.49
313.61	313.28	313.84	315.02	313.59	312.78	313.41	313.92	314.63	315.01	314.29	313.96	313.8	313.85	312.82	313.5	313.81	314.21	313.46	314.45	313.76	314.26	312.35	312.65	314.33	314.39	313.99	314.15	314.11	315.57	315.01	313.78	314.69	314.84	313.69	314.54	313.93	313.81	313.95	314.53	313.07	313.65	314.77	314.19	312.02	313.52	313.46	314.31	314.36	313.88
308.78	308.99	307.83	309.67	308.83	309.28	308.98	309.1	309.96	310.14	310.24	308.26	309.04	308.46	307.55	309.04	307.57	309.29	308.63	309.26	308.86	306.6	309.71	308.75	308.76	308.51	309.52	308.24	308.99	309.59	308.71	308.03	307.49	308.9	309.22	309.27	309.87	307.92	310.54	307.93	308.96	307.23	309.19	308.73	308.44	309.21	309.45	307.19	309.64	309.73
303.69	304.24	305.31	305.68	304.81	303.77	304.21	303.66	305.82	305.21	304.83	305.04	304.02	305.67	303.93	304.24	303.75	304.3	305.52	303.27	305.63	303.37	304.87	304.51	303.98	304.87	304.09	305.01	305.1	304.64	303.92	305.23	303.75	304.82	303.71	305.33	305.61	303.67	304.83	304.43	305.16	305.2	305.54	305.5	303.4	304.6	303.45	303.3	304.9	303.26
294.17	293.87	293.54	294.8	294.81	293.53	294.74	295.25	292.97	293.8	294.4	293.88	293.26	295.22	294.34	293.94	294.12	294.25	295.19	293.49	294.65	294.3	292.55	294.76	292.54	293.95	294.27	294.02	292.9	293.08	293.24	292.7	293.41	293.39	295.01	295.33	293.81	293.09	293.9	293.95	294.55	294.02	293.58	293.84	294.38	293.99	293.03	293.64	293.87	293.4
302.09	304.18	303.37	303.85	303.47	304.16	303.69	302.92	302.76	302.46	303.91	304.21	303.88	303.27	302.93	302.75	302.78	304.21	302.46	304.48	301.79	302.37	305.2	303.92	303.48	303.56	303.3	304.41	304.05	302.37	304.84	304.17	304.72	305.47	303.23	304.74	303.31	303.75	303.31	304.38	302.81	302.95	303.38	302.99	304.67	303.65	303.61	303.18	303.15	304.12
309.38	309.3	308.18	308.87	309.87	309.42	309.05	308.56	307.61	308.33	309.54	308.73	309.23	308.36	307.94	309.29	307.58	308.29	309.5	308.74	307.97	309.4	308.9	308.08	309.04	308.28	308.26	309.44	308.56	309.46	308.92	307.83	309.66	309.96	309.39	309.36	309.59	308.06	308.67	309.08	308.81	307.68	308.31	308.58	308.76	308.07	309.64	307.72	308.06	309.17
325.88	324.61	325.85	325.42	325.46	326.25	325.12	324.86	325.65	325.72	325.11	325.39	325.79	325.47	325.95	326.01	324.5	323.87	325.22	326.1	325.28	324.67	324.61	325.49	326.42	325.21	325.53	325.29	325.78	325.67	325.32	324.25	327.28	326.88	326.54	324.8	325.51	324.7	324.96	326.26	324.63	324.32	325.78	325.52	325.11	325.62	326.31	324.85	325.14	325.73
296.45	297.07	296.72	295.49	295.76	296.11	297.07	297.44	296.63	298.24	296.63	296.97	297.61	297.38	296.81	297.23	296.25	296.06	296.63	297.89	296.04	296.74	298.47	297.02	295.35	297.13	296.13	295.82	297.17	296.82	296.36	295.99	295.72	297.66	296.53	296.92	296.8	298.19	298	297.25	297.02	296.55	298.45	297.29	295.85	297.07	296.11	297.58	298.05	297.84
293.67	294.48	294.49	294.66	292.18	293.76	294.45	295.09	293.85	294.21	293.66	293.98	294.32	294.13	294.08	293.82	295.02	294.33	293.44	295.32	294.08	295.25	294.34	294.29	293.75	293.5	293.9	293.8	294.98	294.34	293.02	294.87	294.76	293.33	294.46	293.72	293.91	292.66	293.85	294.19	294.34	293.35	293.14	292.36	293.32	293.21	295.17	293.55	293.28	293.83
304.36	304.01	303.7	303.69	304.04	303.55	303.91	305.47	306.87	305.7	304.79	303.69	304.45	304.54	304.58	304.24	303.71	304.64	303.5	303.65	303.92	304	306.31	302.67	304.38	304.32	304.06	304.05	304.81	304.76	303.72	304.37	304.54	305.21	304.35	305.05	304.53	303.7	304.4	304.77	305.03	303.52	303.19	302.6	303.5	303.91	304.95	304.69	303.08	303.97
307.85	309.56	307.87	309.97	308.05	309.37	309.9	308.97	308.32	309.36	309.48	308.35	309.01	308.33	308.08	309.71	307.87	309.63	310.09	307.95	309.42	307.62	309.29	309.54	309.02	309.7	307.82	308.57	308.68	308.72	308.61	309.3	307.95	309.29	308.7	308.56	308.01	308.16	309.55	308.77	308.43	309.36	308.78	309.56	308.71	309.12	309.47	308.58	308.86	308.43
302.18	302.72	303.78	302.69	303.94	303	303.63	303.17	303.25	303.15	302.18	303.8	302.31	301.55	303.77	302.68	303.06	302.12	301.85	302.01	303.22	302.49	303.73	302.33	303.59	302.83	302.17	302.79	303.33	302.29	302.82	302.88	301.79	303.22	302.84	303.79	303.01	303.18	302.01	302.63	304.17	302.7	303.17	304.14	301.91	303.29	301.8	302.04	303.75	302.26
303.57	302.17	302.62	302.61	302.99	302.69	303.25	302.82	302.73	303.61	303.19	302.45	301.89	302.5	302.5	301.23	302.97	305.06	303.04	300.86	302.99	303.4	303.26	303.2	303.87	301.93	302.75	303.96	302.31	301.49	302.1	302.61	302.5	302.07	302.14	302.88	302.66	302.4	303.32	302.5	302.83	303.36	303.27	303.4	301.91	303.15	302.23	303.51	303.76	301.28
307.09	307.21	306.76	307.52	308.43	306.67	308.78	306.5	308.31	307.51	306.53	307.32	306.95	307.93	307.13	306	306.57	307.5	307.99	307.27	306.53	308.16	307.81	308.19	307.23	306.98	306.54	306.3	306.07	307.16	307.6	307.76	307.2	306.87	307.46	307.71	307.02	307.77	307.6	307.18	306.67	306.99	307.89	308.42	307.74	306.68	307.69	307.22	307.84	308.83
305.54	305.28	306.27	305.12	305.39	305.91	305.64	305.28	305.28	305.87	305.53	305.77	306.29	306.14	305.07	304.81	305.12	306.56	304.79	306.19	305.44	306.98	304.8	304.66	305.47	307.3	305.65	305.57	305.62	305.5	305.56	305.82	306.36	305.13	305.75	304.34	305.2	304.7	306.61	306.48	305.55	305.76	306.7	306.59	305.7	304.55	305.47	305.29	306.25	305.37
327.01	327.77	326.78	327.04	327.35	327.36	326.45	326.65	327.71	327.37	326.32	325.55	328.33	327.76	327.35	326.74	326.03	326.54	326.94	327.91	326.57	326.12	326.87	327.76	326.87	328.04	326.27	326.5	329.52	326.75	327.16	325.56	327.85	327.26	326.4	326.7	326.68	327.27	327.56	326.23	326.13	327.32	326.64	326.13	327.58	328.08	327.09	325.97	327.9	326.17
303.3	303.98	302.84	302.23	304.12	302.42	304.71	302.57	302.63	304.71	303.22	303.33	303.63	304.27	303.45	302.16	302.83	301.76	303.97	302.5	304.13	303.75	303.69	304.89	303.72	303.33	303.27	303.26	303.95	305.17	302.8	303.08	302.47	303.17	303.57	302.68	302.49	303.17	303.89	303.53	302.34	303.44	304.12	303.37	303.33	303.21	303.67	304.2	302.73	302.46
314.98	314.15	313.8	314.64	314.61	315.59	313.2	314.81	315.62	315.03	314.78	315.32	315.06	313.45	315.54	315.75	314.5	315.65	315.17	314.41	313.76	315.09	314.55	314.15	315.63	314.97	314.91	314.53	314.78	314.71	314.06	313.3	314.23	316.51	315.32	315.62	315.1	313.75	314.19	313.98	314.77	315.24	314.19	315.14	315.15	317.1	314.82	315.71	314.07	314.54
301.32	301.14	302.74	300.24	300.71	300.95	300.05	301.29	299.56	301.09	300.43	301.31	301.01	299.89	301.05	301.09	300.69	301.55	300.84	301.56	301.59	301.79	301.04	301.35	301.09	300.87	301.44	299.44	300.38	301.46	302.05	301.05	301.1	300.71	300.73	301.59	300.13	300.24	301.21	301.28	301.02	300.51	301.19	300.23	301.39	300.71	301.84	300.61	300.68	301.39
328.56	326.42	327.82	327.74	327.96	328.24	327.92	327.37	327.75	328.15	327.63	327.54	328.28	325.95	326.8	327.62	327.82	327.96	326.42	327.41	328.38	327.05	326.63	327.76	328.08	326.81	327.09	328.5	327.64	327.16	327.57	328.25	327.51	327.05	327.12	328.5	327.83	327.53	327.54	326.61	327.33	329.07	327.62	327.38	327.54	327.64	327.58	328.16	327.72	327.22
312.77	313.23	312.56	313	312.17	312.5	312.08	314.04	312.27	311.76	312.7	313.47	312.2	311.77	311.36	312.61	312.36	312.19	312.63	313.09	313.39	313.86	312.71	312.96	312.67	312.68	311.77	311.65	312.24	313.07	311.28	311.67	311.27	311.88	312.05	311.41	313.53	313.97	311.29	313.26	312.44	314.28	311.7	311.28	312.72	311.97	312.23	313.82	311.58	312.99
318.57	318.34	318.73	317.5	318.33	318.36	318.56	318.47	317.7	318.83	317.7	318.06	319.45	316.75	318.42	317.57	319.86	317.85	315.92	319	319.18	320.04	317.18	320.25	317.27	318.22	317.62	318.39	317.59	317.14	318.54	316.66	318.12	318.45	318.21	317.93	319.3	317.62	318.63	317.57	318.99	318.94	318.28	319.88	318.77	319.48	318.02	317.62	318.84	318.03
319.55	319.3	319.96	317.75	319.96	320.42	319.12	318.73	316.99	319.95	317.47	319.94	318.47	318.27	319.22	318.26	318.56	318.84	317.39	318.89	319.92	320.13	319.31	319.61	319.61	319.73	319.3	319.35	320.48	320.3	319.18	319.71	318.72	319.48	319.4	319.17	320.34	320.14	319.44	320.14	318.46	319.21	318.38	318.46	318.91	319.72	319.44	319.42	319.11	318.25
324.65	325.49	324.64	324.53	324.53	324.37	325.31	323.73	326.16	324.28	323.61	324.62	324.11	325.37	325.29	324.6	322.83	323.9	323.87	324.3	325.02	324.98	325.54	324.8	323.18	324.82	324.25	323.95	324.69	325.27	324.43	324.84	324.06	324.97	322.93	324.68	324.74	326.93	324.35	325.05	323.59	325.46	325.12	325.18	323.72	325.09	324.96	325.61	325.18	325.77
314.23	315.34	314.9	314.76	315.68	314.51	315.76	315.13	315.84	315.84	314.39	313.97	314.32	313.08	314.18	315.34	314.49	315.45	315.91	314.13	314.11	314.92	315.43	314.44	314.62	314.46	315.08	315.07	315.06	315.33	314.68	314.25	315.16	314.14	314.42	316.86	313.29	315.33	314.76	315.59	315.2	315.87	314.72	314.54	314.1	315.12	314.71	314.76	314.06	315.38
318.09	317.85	318.35	317.1	319.12	319.07	318.61	317.66	318.42	319.51	318.56	318.91	318.1	318.53	318.35	316.7	318.04	317.04	317.78	318.11	316.2	318.06	318.27	317.94	319.05	318.37	318.22	317.23	318.38	319.34	317.31	318.07	318.04	318.78	318.57	318.02	319.25	317.44	317.97	317.81	319.45	317.71	318.72	317.83	318.89	318.87	317.8	318.28	318.98	318.05
314.81	316.3	315.04	314.9	315.83	315	313.31	315.3	313.83	315.03	314.63	314.62	314.75	315.13	314.2	313.94	314.99	315.52	314.9	314.98	315.91	314.57	314.9	315.29	314.47	314.55	315.51	314.1	315.64	314.34	316.93	314.99	314.86	315.84	314.92	314.87	314.67	315.19	315.14	315.3	314.74	313.6	314.51	314.57	314.77	314.71	315.2	315.32	313.29	314.05
326.05	325.32	324.27	323.44	324.7	324.99	324.88	324.41	324.84	325.83	324.89	325.43	323.77	324.31	325.6	325.24	324.93	324.85	323.79	324.61	325.63	324.65	325.12	323.78	324.84	324.91	326.5	324.74	324.65	325.21	325.58	324.98	324.56	324.09	324.72	324.43	325.33	323.72	325.39	323.53	324.02	324.04	325.09	324.58	323.58	325.49	324.4	324.93	324.05	325.02
297.5	297.25	296.95	295.29	298.83	296.91	297.42	296.43	296.04	297.01	296.51	297.12	296.61	297.46	295.42	297.4	297.36	296.67	297.43	295.24	296.55	296.47	295.99	296.3	296.78	296.76	294.86	296.99	297.12	297.63	295.72	296.15	296.31	296.89	296.78	296.89	296.49	296.62	296.89	296.57	297.2	297.81	298.09	295.69	296.88	296.4	296.47	297.46	297.74	296.11
309.6	310.87	311.18	309.78	311.1	310.09	310.84	311.36	310.39	310.34	311.77	309.19	310.61	310.83	310.22	311.24	311.03	310.63	310.19	310.1	311.67	311.53	312.55	310.61	310.44	310.88	311.88	310.96	310.55	311.07	310.57	311.63	310.82	310.31	311.44	311.22	312.09	310.73	311.8	310.94	310.42	311.18	311.42	311.09	311.54	310.47	310.2	311.19	310.45	311.07
294.01	294.29	293.71	293.47	293.06	294.87	294.89	293.71	294.29	295.25	293.09	295.34	294.21	293.78	294.56	292.67	293.53	294.34	293.27	293.41	293.87	292.49	294.49	294.33	294.88	293.53	293.27	294.04	294.11	294.06	293.34	293.35	294.68	293.77	293.71	293.07	293.36	293.74	294.8	294.42	293.3	295.05	294.53	294.03	293.81	295.83	293.36	294.97	294.42	295.02
297.45	295.87	296.51	296.43	296.8	297.08	296.7	296.67	296.88	298.05	297.4	296.97	295.97	296.77	296.59	297.14	296.74	296.41	296.79	296.47	296.58	297.19	296.02	296.75	296.63	297.24	297.64	296.86	297.94	296.85	296.2	297.04	298.46	297.61	297.97	297.56	296.22	297.03	295.38	296.76	298.05	295.78	296.47	296.49	296.46	296.96	297.75	295.83	296.91	296.64
315	312.91	313.86	313.51	313.76	313.96	313.84	314.97	314.31	314.56	314.79	313.34	314.09	314.84	313.26	313.46	314.72	313	314.34	312.33	313.86	313.52	313.91	314.56	313.39	313.96	313.13	314.35	313.4	312.43	313.51	313.19	313.46	313.55	314.58	313.82	313.44	313.54	312.74	313.62	314.9	313.94	314.02	314	313.45	312.56	313.8	312.68	312.81	313.66
313.19	311.96	313.41	313.55	313.35	314.32	312.45	312.47	313.47	312.33	312.06	314.96	313.53	312.93	314.16	312.84	313.28	313.96	312.63	313.88	313.81	311.84	312.37	314.06	312.52	312.99	312.23	312.95	311.5	312.57	313.49	313.45	313.05	313.23	313.96	313.8	312.91	314.23	312.44	313.05	314.74	313.44	312.42	313.04	313.57	313.79	312.93	312.74	312.22	312.02
316.03	315.03	316.95	315.83	315.09	316.44	315.81	317.17	316.62	315.8	316.57	315.45	316.12	315.46	315.16	315.67	315.84	316.69	316.09	316.41	315.84	315.59	315.79	316.54	316.27	315.66	316.81	316.77	316.16	316.66	316.17	316.02	316.52	314.97	315.8	316.56	315.72	317.09	315.58	316.74	316.11	316.55	315.94	315.16	315.25	315.9	316.16	315.95	315.4	316.17
327.15	328.01	328.1	328.36	328.52	327.34	327.13	328.01	328.54	327.65	328.3	327.9	326.89	328.18	328.31	326.47	328.06	328.41	327.91	327.54	327.85	328.23	327.32	328.01	327.39	328.44	327.14	327.57	328.42	327.74	328.25	327.67	328.09	328.66	328.56	327.15	328.74	327.77	328.82	329.69	328.02	326.58	327.38	327.22	328.48	327.42	327.87	328.5	328.46	327.73
314.04	315.55	314.61	316.09	313.3	315.48	314.24	316.14	314.12	314.38	313.95	315.82	315.27	314.2	314.07	314.63	315.29	314.87	314.33	314.4	314.39	314.34	315.21	314.52	314.64	315.7	313.78	314.77	315.69	316.27	315.87	314.5	315.09	314.71	314.15	315.21	315.26	314.57	315.04	315.64	315.3	314.56	313.2	314.17	315.27	315.05	315.66	314.79	314.51	314.51
301.66	301.56	303.22	301.65	301.84	302.94	302.3	303.04	303.17	302.77	302.13	302.91	301.95	302.89	302.46	303.45	302.79	302.54	302.49	302.89	302.06	302.51	301.6	302.69	302.83	302.94	302.99	303.37	302.8	301.01	303.18	303.14	302.92	303.68	302.96	302.86	302.53	303.17	303.03	303.21	303.45	304.1	303.65	303.15	302.45	302.73	303.32	302.07	304.24	301.7
308.33	307.67	308.39	309.84	308.01	309.01	310.36	309.47	308.89	308.59	308.41	308.17	309.42	309.66	308.17	308.66	308.93	309.31	308.08	308.73	309.14	308.98	307.91	309.44	307.94	308.75	308.54	309.63	308.96	308.68	307.79	308.02	307.84	308.09	309.77	307.46	308.56	308.7	308.61	308.69	307.68	308.72	309.08	308.21	308.35	309.12	308.45	309.26	309.51	309.73
326.48	328.3	327.09	329.31	327.95	327.61	327.76	328.31	328.37	328.37	328.17	327.92	327.58	329.58	328.33	327.36	328.82	328.3	326.05	328.68	328.48	327.94	327.51	328.18	328.17	325.89	327.21	327.98	327.54	328.75	327.81	326.66	329.06	327.61	327.93	328.36	328.84	327.19	328.37	328.48	327.35	328.24	327.11	327.69	328.53	327.56	329	328.42	327.74	328.93
317.53	317.47	317.85	318.43	317.75	317.13	317.96	316.63	315.91	318.42	316.59	316.31	317.88	317.72	316.59	317.22	317.59	316.34	316.82	318.07	318.27	316.95	316.59	316.31	315.91	316.88	316.95	316.34	317.43	318.22	317.51	317.72	317.98	317.57	317.53	318.25	318.8	318.64	317.09	316.94	317.97	317.3	317.45	315.83	318.19	317.53	317.6	316.24	317.16	317.45
313.61	314.62	313.06	312.81	313.64	313.41	313.92	313.89	313.81	315.05	314.56	314.35	313.48	313.97	312.26	313.62	313.92	313.77	313.49	313.62	314.72	313.62	313.12	314.99	314.35	313.59	313.72	314.25	313.19	313.27	312	314.57	312.67	313.47	313.63	314.87	313.65	313.83	313.63	313.47	314.25	313.93	313.22	314.47	312.7	312.22	314.08	313.46	312.88	313.35
312.53	314.08	313.08	313.45	312.91	314.38	314.33	315.28	313.69	315.14	313.72	313.08	312.93	313.9	313.68	314.22	313.41	313.88	314.55	313.43	313.16	313.29	313.97	314.25	315.13	314.15	313.87	314.37	313.23	314.83	314.75	313.52	312.98	313.95	313.52	313.94	314.06	315.21	313.61	313.58	313.19	315.1	312.64	313.12	313.44	314.45	315	313.64	313.65	313.79
305.22	304.33	304.43	305.57	304.12	303.21	306.06	304.18	305.35	303.82	303.76	304.99	303.45	305.22	304.51	305.79	303.38	304.46	304.13	304.86	302.92	303.84	304.12	305.58	303.65	304.34	304.41	305.24	304.6	304.68	305.61	304.07	305.79	305.27	303.42	304.68	304.92	304.9	304.74	304.46	303.87	304.44	305.47	304.24	304.24	304.72	304	303.95	305.31	304.84
314.42	313.72	312.34	312.77	314.04	314.02	313.02	314.28	313.81	312.69	313.08	312.7	313.33	311.91	313.61	313.9	313.23	313.83	313.09	313.43	313.58	312.11	313.21	313.84	313.52	313.26	313.87	311.43	313.77	312.15	312.61	313	314.64	313.37	313.3	313.04	314.37	312.94	314.28	313.97	312.91	313.8	311.83	313.67	312.86	312.64	312.87	312.87	312.46	311.92
304.34	302.98	303.29	302.82	301.99	303.38	303.31	302.99	304.36	302.31	304.23	302.13	303.92	303.41	303.94	303.32	304.37	303.67	303.09	302.43	302.85	302.84	302.44	303.9	303.39	300.89	303.5	304.03	303.13	305.04	303.18	303.49	303.25	304.27	303.61	303.14	304.18	304.37	303.69	303.69	302.36	302.96	303.89	303.54	303.93	302.89	304.08	303.01	303.03	302.43
303.49	303.93	304.32	303.74	303.77	303.61	303.15	304.64	303.65	303.74	303.16	304.14	303.6	303.83	303.47	303.33	304.28	304.27	303.96	303.39	304.43	303.07	303.59	303.21	303.56	303.71	303.64	303.1	302.54	303.44	304.33	303.45	304.2	303.05	302.88	303.1	303.78	304.22	302.84	304.31	302.65	304.68	302.82	303.01	303.48	303.04	304.75	303.46	302.46	303.63
313.85	314.57	313.78	313.7	314.09	312.59	313.22	314.55	314.32	312.17	313.06	313.34	312.81	313.86	313.65	313.68	312.97	314.6	315.32	313.78	312.94	313.14	313.89	313.01	313.79	312.98	313.07	313.67	314.2	315.09	313.77	313.04	313.59	314.17	315.23	312.02	313.21	312.31	313.39	314.39	314.05	312.49	313.68	313.48	314.11	313.26	313.05	314.58	313.27	313.99
313.05	313.94	312.83	311.84	312.4	313.82	312.74	312.85	311.9	312.06	312.32	312.46	312.93	313.59	313.93	314.19	313.29	311.46	312.9	312.32	312.4	312.54	312.78	311.87	312.17	313.76	313.97	313.72	313.03	313.25	314.63	312.63	313.91	312.82	311.97	313.81	312.35	313.31	312.64	312.33	313.33	313.5	313.38	313.12	313.21	312.94	313.1	312.32	312.41	314.02
295.81	295.65	293.97	294.92	294.07	294.74	294.51	295.43	294.9	295	295.02	295.44	295.58	295.22	295.34	295.19	294.21	296.18	294.99	294.74	295.28	295.08	295.64	295.23	294.18	294.42	295.48	295.13	294.12	295.1	294.94	295.79	294.1	294.4	294.53	295.97	294.74	295.41	295.02	295.94	295.8	294.79	294.81	295	295.61	295.65	295.56	295.01	296.1	294.32
305.11	305.55	303.81	304.69	303.26	305.72	303.66	304.26	304.05	304.34	304.86	304.5	305.12	303.32	303.73	305.17	304.07	304.88	305.68	304.27	304.41	304.85	305.06	304.1	304.79	305.28	303.57	304.36	304.34	304.17	306.01	305	303.9	304.32	303.95	304.08	304.49	304.57	303.56	305.16	305.09	305.76	304.03	304.82	303.85	302.84	304.55	303.64	304.71	304.6
304.76	304.74	305.04	305.42	304.61	305.02	304.61	305.03	305.22	303.71	305.83	303.84	305.53	304.61	304.65	304.18	305	304.44	304.08	304.96	303.19	305.57	304.41	303.97	304.6	305.97	305.77	303.43	304.96	303.9	303.84	304.46	305.66	303.96	305.66	305.7	304.9	305.42	303.44	305.62	305.9	304.84	305.47	304.01	304.66	304.26	304.98	304.42	304.94	304.55
315.86	314.58	315.87	315.11	314.87	314.38	314.01	314.86	315.07	314.74	314.1	315.06	316.29	315.65	315.59	313.29	314.79	315.63	315	314.8	314.61	314.52	315.15	315.31	314.45	315.85	314.39	315.07	314.35	314.86	313.5	314.26	314.55	315.42	314.44	314.5	314.12	313.87	315.13	314.18	314.21	315.85	315.57	315.16	314.35	315	315.53	313.14	314.15	313.48
327.72	327.67	327.79	327.97	328.19	328.14	327.54	328.61	327.23	327.45	328.84	327.71	327.62	327.86	328.48	328.19	327.84	328.51	327.56	326.79	328.05	328.09	327.14	327.26	327.36	328.64	327.99	328.14	328.06	326.15	328.61	328.49	326.54	327.43	327.26	328.46	327.29	328.19	328.26	328.86	327.82	328.32	327.76	328.93	329.76	328.66	328.98	326.34	328.1	326.7
307.82	307.32	308.1	306.73	306.34	307.16	306.56	306.19	307.62	306.82	308.41	307.19	306.87	307.7	308.38	306.09	308.17	307.25	307.87	308.83	306.63	306.71	307.93	307.27	306.94	306.65	306.62	307.9	306.53	307.04	307.54	309.99	307.61	307.26	307.59	307.67	308.42	306.71	308.52	307.58	306.89	308.23	306.69	307.07	308.56	306.97	307.1	308.76	307.31	307
309.23	310.41	311.28	309.8	311.04	311.31	312.05	309.29	309.12	309.49	311.66	311.8	311.13	311.39	311.6	310.91	309.57	309.98	310.21	310.58	311.64	310.35	311.47	310.59	310.2	312.18	310.84	310.07	310.5	310.78	309.54	311.17	309.87	311.02	312.15	310.1	310.52	311.52	310.53	309.55	309.89	310.04	309.53	310.44	310.72	311.16	311.27	311.6	310.68	310.86
313.3	313.9	315.19	314.71	314.51	313.88	313.72	314.43	314.27	314.07	315.36	314.87	314.74	314.22	315.84	313.78	315.33	315.11	315.75	314.32	313.69	314.3	314.56	314.12	313.95	314.38	315.02	314.46	315.05	315.05	314.75	315.34	314.77	315.01	314.52	314.14	314.66	314.32	314.84	315.29	313.66	313.92	314.96	314.33	314.63	314.23	314.97	314.9	314.87	314.44
318.45	318.53	318.93	318.5	318.74	319.17	318.11	318.28	318.57	318.38	318.51	318.39	319.24	319.06	318.38	318.17	319.06	319.21	319.31	318.6	318.35	318.85	318.37	318.77	318.06	317.5	319.51	318.58	318.48	319.52	318.15	319.81	317.55	318.41	319.01	319.47	317.53	318.96	317.8	318.62	317.93	318.69	319.72	318.14	319.08	318.66	318.16	318.61	318.63	318.08
309.32	308.8	307.83	309.63	310.34	310.69	310.29	310.58	309.71	309.58	309.22	309.64	309.56	309.34	310.08	308.65	310.21	309.53	308.89	309.37	310.59	308.13	309.03	309.98	308.57	309.49	309.92	309.87	309.19	310.72	309.32	310.58	309.77	311.44	309.22	310.47	309.94	310.28	310.16	308.97	310.37	310.75	310.04	309.66	309	309.65	311.19	307.77	308.76	310.36
309.2	309.13	310.67	310.71	309.17	310.38	308.9	310.04	310.68	310.04	309.16	309.16	309	309.79	309.99	310.21	309.47	309.15	309.7	308.59	310.56	310.21	310.07	311.01	309.45	311.28	310.98	309.52	309.21	310.19	309.32	310.03	309.21	309.92	310.04	309.97	310.1	310.19	310.38	310.24	309.85	309.94	309.27	309.87	310.48	311.04	309.4	309.6	310.51	309.62
297.56	295.91	296.65	297.8	296.45	297.5	297.62	297.44	296	296.29	296.82	297.49	296.64	296.43	296.46	296.5	297	296.35	297.47	297.99	296.86	295.31	296.15	297.76	296.75	295.71	297.95	297.07	298.33	298.2	298	297.39	297.25	297.06	296.54	297.57	295.87	296.51	298.04	297.44	297.3	296.57	296.87	297.19	296.31	296.86	297.13	296.09	297.91	296.67
315.08	315.01	315.14	316.02	314.49	315.07	314.71	315.44	313.87	314.44	314.63	315.12	314.95	314.84	316.43	314.78	314.54	314.7	315.83	313.56	314.55	315.19	314.43	314.85	314.09	315	314.96	314.93	314.52	314.46	315.12	313.75	314.83	313.63	314.83	315.35	314.86	315.55	314.36	314.67	316.05	313.1	315.36	315.39	314.09	314.12	314.96	314.84	315.71	314.29
326.21	327.62	325.71	326.72	326.94	328.91	326.52	327.46	326.8	327.71	327.94	327.2	326.22	328.54	327.9	326.31	325.3	327.02	326.49	327.39	326.99	326.15	327.82	327.53	327.98	326.28	327.9	326.25	326.15	327.82	327.31	326.24	325.84	327.92	327.25	326.91	328.05	326.11	326.79	326.63	326.57	328.73	326.61	326.25	326.54	327.53	326.27	327.8	327.19	327.46
319.73	317.45	318.45	318.4	318.21	318.37	319.51	318.6	318.46	317.75	319.42	318.93	319.07	318.65	318.96	317.98	318.97	319.61	317.88	317.94	318.26	317.6	318.79	317.76	319.79	317.41	318.62	318.44	317.63	318.05	318.85	317.57	319.45	317.65	317.81	319.05	319.27	318.29	318.41	318.31	317.37	319.11	317.46	318.87	318.23	319.03	318.18	319.38	318.44	318.45
303.27	303.63	303.95	304.09	302.7	301.06	303.61	303.46	303.91	303.87	303.23	303.45	303.13	302.2	303.55	304.17	304.13	303.86	302.28	302.45	303.36	302.37	303.42	303.17	303.96	304.24	303.71	303.98	302.99	301.63	303.46	303.44	304.61	304.4	303.55	302.72	302.69	304.03	305.24	304.15	302.99	303.06	303.74	304.01	303.89	302.9	303.79	303.28	303.09	303.92
296.41	298	297.14	296.95	296.31	296.79	297.49	297.57	296.12	296.06	296.54	296.72	296.91	297.94	296.74	296.6	297.82	297.36	296.96	296.41	296.18	295.4	297.49	297.08	296.12	296.6	295.04	297.41	296.6	297.97	295.9	295.41	297.2	296.46	296.51	296.15	296.76	296.22	297.04	296.89	296.56	296.61	296.28	296.7	297.12	295.91	297.19	297.37	295.99	297.87
317.1	317.48	318.46	318	316.35	316.55	317.11	317.33	316.26	318.05	316.15	317.66	316.75	317.91	318	316.79	318.09	316.56	318.13	317.51	318.28	318.02	317.05	317.27	316.68	317.46	317.78	318.64	317.02	317.59	318.44	315.83	316.24	318.84	317.58	316.61	317.53	317.32	316.76	317.52	317.74	318.81	317.19	316.61	317.13	316.8	316.87	317.4	317.68	316.57
315.93	315.61	316.24	316.32	316.25	315.65	316.27	316.02	316.05	315.63	315.46	315.65	317.24	317.06	315.62	316.17	316.19	315.04	316.27	316.07	314.99	314.5	315.87	314.9	316.29	317.1	316.46	315.29	315.08	316.11	316.17	315.87	315.05	316.41	315.71	314.41	314.29	316.31	316.7	316.79	316.35	314.89	315.58	316.81	315.33	315.69	315.75	316.1	315.22	316.3
294.47	295.06	296.13	294.32	295.17	294.78	294.01	295.02	294.46	294.08	293.84	295.97	294.36	296.11	295.12	294.6	296.27	293.96	295.51	295.62	295.98	293.9	295.99	294.98	295.6	294.68	294.72	294.16	295.13	294.51	294.3	294.3	293.64	294.41	295.79	294.67	295.47	295.81	295.01	295.26	295.17	295.23	295.72	294.81	294.58	294.4	295.54	294.01	295.46	294.59
305.81	305.93	306.16	305.98	305.57	305.49	305.64	305.98	307.2	304.65	305.79	306.52	305.79	307	307.44	306.69	306.1	307.89	304.84	306.55	306.96	306.14	306.48	305.75	305.85	305.55	306.23	304.72	306.47	306.28	305.25	306.97	305.19	306.85	307.07	306.09	305.53	306.33	305.59	306	305.48	304.86	306.33	306.02	306.87	305.83	306.7	306.12	306.09	305.11
314.8	314.72	315.86	317.72	315.73	316.79	316.7	316.14	316.57	315.85	315.16	315.3	315.84	315.12	316.1	316.19	315.75	315.05	315.85	316.83	315.85	314.31	315.69	315.66	314.53	315.18	316.7	315.7	315.97	315.23	316.76	316.46	315.43	315.35	314.96	315.39	315.88	315.12	315.65	316.07	314.98	315.19	316.52	316.71	317.13	315.72	315.17	315.76	315.99	314.97
310.44	310.56	311.02	310.65	310.28	308.39	311.34	309.57	309.97	310.45	309.83	310.64	308.9	309.88	309.42	310.23	311.58	309.54	309.53	309.63	310.67	310.17	311.11	310.45	310.58	310.18	310.28	310.74	310.09	309.3	311.09	309.97	309.42	310.31	310.56	310.55	311.78	310.73	311.68	308.98	311.52	310.09	310.36	310.28	309.83	311.24	310.84	311.82	311.32	310.42
297.44	297.63	296.2	296.32	296.4	297.01	296.66	296.75	297.71	296.59	297.2	297.06	298.8	296.26	297.35	297.03	295.57	297.01	296.6	296.71	297.26	296.61	295.65	297.49	296.65	296.84	296.83	297.62	297.29	296.04	296.5	297.53	297.42	296.62	296.73	295.96	297.79	296.89	297.04	296.51	298.09	296.61	297.42	296.05	296.09	297.09	296.25	297.62	297.24	296.4
329.35	328.96	328.97	329.36	328.64	329.5	329.09	329.63	328.66	328.51	328.35	328.88	329.12	328.88	328.06	328.46	329.68	327.44	327.7	329.37	327.56	328.89	328.61	327.63	328.19	328.52	329.32	328.8	328.28	328.42	328.57	328.88	328.49	328.43	328.91	329.41	329.5	327.65	327.5	327.94	328.7	328.38	328.35	328.28	327.73	329.85	328.23	328.97	328.01	329.44
301.38	301.05	300.91	300.24	301.52	301.7	301.63	302.86	301.01	301.46	301.69	301.38	300.68	301.13	299.91	300.48	301.15	300.62	301.53	299.54	301.07	300.77	301.89	300.44	301.38	302.59	301.53	300.6	301.69	300.42	301.07	299.72	300.51	300.7	300.45	301.21	299.42	301.68	301.41	300.67	300.54	301.95	302.13	301.83	302.27	302.03	301.34	302.06	301.73	298.56
300.78	300.13	299.33	301.54	299.09	301.73	299.96	299.76	299.99	300.62	301.02	299.39	299.65	300.18	299.53	299.81	301.42	299.9	299.9	299.82	298.98	300.19	298.77	300.07	300.43	299.44	299.55	300.3	300.39	300.61	299.09	299.93	300.55	299.13	300.48	299.89	300.15	299.72	299.65	300.68	300.46	300.37	301.02	298.56	300.71	301.29	299.78	299.94	299.87	300.16
323.7	325.47	325.5	326.06	325.41	324.27	324.91	325.38	324.07	325.13	324.38	326.16	325.16	325.45	324.18	324.56	326.06	325.71	324.55	325.63	325.88	326.22	326.43	325.74	325.19	324.36	325.66	325.95	324.87	325.02	325.08	324.56	325.14	324.92	326.51	324.12	323.2	324.43	324.83	325.9	325.66	323.47	324.32	325	324.81	325.82	326.1	324.81	325.16	325.48
297.05	296.55	297.75	297.42	296.78	295.49	297.7	295.76	298.19	296.72	296.82	296.76	295.92	296.83	296.36	297.28	295.96	295.64	296.34	297.18	295.99	297.17	297.34	296.02	296.23	295.43	296.88	296.86	296.83	297.06	296.81	296.26	296.93	297.06	297.93	297.39	296.88	296.73	296.63	296.09	296.82	295.73	295.43	296.95	296.12	296.96	297.63	297.4	297.93	296.9
306.39	305.92	306.02	306.73	306.28	306.2	307.44	306.37	307.49	305.87	305.95	305.7	305.99	307.53	306.99	306.89	307.7	307.14	305.62	306.37	307.15	305.91	307.31	306.39	306.68	307.78	306.44	305.6	307.82	306.28	307.92	306.12	305.36	305.94	305.94	305.69	305.88	306.41	305.77	307.33	307.37	305.92	307.85	307.03	307.67	306.96	306.49	305.74	306.8	307.38
317.31	318.49	317.28	317.6	317.19	319.96	318.27	318.44	318.28	318.52	317.16	318.58	319.33	319.33	316.78	317.49	317.95	318.35	317.79	319.14	317.59	317.58	317.64	317.91	318.78	319.59	318.92	318.96	317.66	319.39	317.56	318.06	318.27	318.78	318.08	317.52	318.74	318.05	317.97	318.63	318.39	319.27	317.11	317.72	318.55	317.69	317.46	317.96	318.25	317.86
313.92	312.1	313.27	312.26	312.74	313.72	311.92	312.94	312.61	314.66	311.84	312.35	313.76	312.85	312.87	312.61	312.33	313.47	312.62	313.41	312.46	312.39	314.15	311.66	312.58	312.88	314.87	312.76	313.62	313.45	313.49	313.29	312.57	314.09	312.7	314.02	312.05	313.06	313.12	314	311.63	313.6	313.15	312.63	313.31	314.7	313.1	313.74	313.71	313.56
315.55	316.32	316.9	316.38	316.67	316.64	318.13	316.6	318.36	316.5	317.52	316.14	316.73	316.52	318.16	317.03	317.26	318.04	316.94	316.27	317.95	318.82	316.25	316.32	316.16	317.24	317.03	317.38	317.18	317.78	316.34	317.38	316.48	317.86	317.73	317.62	316.72	316.58	316.92	317.57	316.89	317.12	317.51	316.83	316.57	317.79	318.46	317.35	315.89	318.84
314.63	314.72	315.29	315.37	315.65	314.97	314.66	314.05	315.28	314.83	314.84	315.16	314.49	315.69	315.3	314.94	314.99	314.54	314.8	312.99	314.85	315.55	314.72	314.84	314.63	316.37	314.51	315.6	315.23	313.67	314.8	315.46	315.28	314.99	314.12	314.07	314.6	317.22	314.69	315.09	315.66	316.1	314.59	314.3	314.1	316.52	314.46	314.55	314.27	314.45
294.25	294.29	294.4	295.01	293.72	294.43	294.5	294.24	294.06	293.42	294.5	294.81	294.27	292.42	292.84	293.98	293.15	293.92	294.88	294.23	294.15	293.57	292.44	294.33	293.16	293.42	293.15	293.95	294.28	293.56	293.42	293.98	293.73	293.75	293.91	294.32	293.82	292.93	294.55	293.36	294.14	294.89	293.53	294.24	293.29	293.9	294.91	293.6	295.03	294.29
305.28	305.87	305.32	305.51	304.38	306.26	305.5	303.37	304.14	304.96	304.97	303.48	307.05	306.66	304.49	304.81	306.14	304.82	304.8	305.19	305.45	305.17	305.36	304.99	304.97	305.74	305.9	305.48	304.12	304.92	304.58	304.73	305.84	303.98	305.31	305.65	305.19	305.91	305.13	304.86	304.85	304.91	303.63	305.21	304.79	305.27	305.08	305.21	304.23	304.73
305	305.16	304.97	305.82	305.45	305.55	304.41	304.29	306.51	305.35	304.74	305.41	305.65	305.42	305.09	306.2	305.28	304.52	305.46	305.28	305.58	306.32	305.55	304.78	304.69	305.22	306.21	305.64	306.07	302.98	305.45	306.2	304.09	305.33	305.18	304.84	306.4	306.01	305.44	304.93	305.08	306	305.58	305.67	304.95	304.84	305.68	306.32	306.66	305.65
294.57	294.31	294.37	293	294.52	294.32	292.35	293.87	292.62	295.09	293.85	293.52	294.22	293.98	294.25	294.18	293.91	293.12	293.05	294.23	293.23	293.28	293.03	294.93	291.36	294.6	294.72	295.07	294.65	294.78	294.29	294.38	292.66	294.76	294.08	296.4	295.07	293.68	293.98	294.29	294.38	294.37	293.54	294.65	293.8	295.15	295.11	294.63	293.97	293.18
315.43	315.53	316.49	315.24	315.07	317.11	315.79	314.72	315.87	315.45	315.88	316.35	316.25	317	315.35	316.31	315.56	313.79	316.26	316.39	314.58	316.45	316.19	315.31	315.91	316.89	315.05	315.78	315.18	316.62	315.46	316.98	316.49	316.38	316.99	317.51	314.6	314.85	314.31	315.16	315.81	316.24	315.89	315.05	317.26	315.44	316.59	315.63	316.21	314.98
311.9	314.42	315.61	314.74	313.45	312.12	313.85	313.08	313.42	312.65	313.43	313.41	313.36	313.83	313.69	313.27	313.96	313.47	313.51	313.8	313.43	314.58	314.91	313.45	314.17	314.55	314.07	315.06	312.37	313.58	314.09	312.44	314.07	314.44	313.24	314.13	314.22	312.97	313.94	313.98	313.64	312.91	312.86	313.32	314.93	314.15	313.72	313.69	314.18	315.07
309.92	309.32	310.02	308.41	309.26	310.21	310.08	308.74	310.15	309.01	308.78	310.43	310.34	312.16	310.25	310.04	308.98	309.16	309.78	310.81	309.48	309.59	310.75	309.95	310.98	309.41	310.23	310.39	309.76	310.25	308.39	311.06	309.66	309.92	310.63	309.76	309.25	309.39	309.25	309.48	310.57	310.91	309.31	310.09	309.88	310.52	309.58	310.72	309.47	309.92
302.69	301.81	303.84	301.81	302.63	303.13	303.32	302.71	302.92	302.19	302.73	303.33	304.33	301.86	303.92	302.43	302.82	301.75	304.37	303.3	303.45	302.68	302.58	303.43	301.99	301.85	303.77	303.3	302.61	302.97	303.31	303.2	303.42	303.28	300.81	303.62	302.39	303.34	303.61	303.1	303.79	302.93	303.04	303.73	302.37	303.02	302.53	303.13	302.18	303.17
314.71	314.74	314.32	313.47	313.83	313.68	313.61	313.4	314.13	315	313.8	313.62	314.37	314.38	313.99	314.31	312.37	314.72	313.41	314.38	313.54	312.91	313.01	314.82	314.43	313.33	313.22	313.71	313.42	312.51	314.38	314.93	314.71	314.1	314.84	313.34	314.11	312.91	313.43	313.35	315.18	314.22	314.81	313.9	314.07	314.48	314.35	312.54	314.75	313.43
328.55	328.46	327	328.09	329.67	328.08	329.37	328.14	328.7	329.14	328.51	327.29	328.68	328.85	328.29	329.82	328.15	328.88	328.68	329.48	327.85	329.56	326.7	328.04	329.64	328.14	328.95	328.26	328.57	327.86	329	328.2	329.31	328.89	329.25	327.87	328.74	327.98	327.63	328.48	328.04	328.2	328.51	328.06	328.04	328.84	328.01	328.41	329.62	328.39
306.82	306.41	306.67	306.54	307.07	306.76	305.15	306.68	307.28	305.96	307.76	306.94	306.28	306.37	306.05	307.21	307.17	305.88	305.73	306.87	306.07	306.99	306.49	306.47	306.25	307.93	307.25	306.72	305.85	306.83	306.3	306.45	306.33	307	304.8	307.27	307.22	307.01	306.63	305.92	306.06	306.03	307.47	307.51	307.96	306.77	307.81	306.04	306.31	306.83
306.58	306.85	307.27	307.77	306.51	305.55	307.58	307	306.93	308.61	307.25	307.63	307.8	307.5	307.04	307.27	306.93	308.64	307.52	307.34	306.83	309.28	307.28	307.06	307.67	307.94	307.69	307.18	307.94	307.6	307.28	306.6	306.31	305.95	306.79	307.17	307.14	307.96	306.41	307.4	307.79	306.65	308.25	305.92	307.5	306.4	307.6	306.21	306.46	307.51
319.02	318.76	317.61	319.95	317.78	318.38	318.5	319.4	318.09	317.84	317.66	317.95	318.7	317.6	318.35	318.18	318.09	318.42	319.16	317.11	318.96	317.71	318.48	317.76	317.3	318.06	317.94	318.37	318.29	319.7	317.46	318.57	317.68	318.12	319.16	317.79	318.02	319.41	318.36	318.12	318.13	319.6	319.6	318.59	317.62	317.64	319.08	318.67	318.62	318
314.05	311.78	312.52	312.84	313.1	313.17	314.61	312.77	311.62	313.43	311.7	312.21	312.43	313.63	313.21	312.94	312.14	313.07	313.77	312.79	311.69	312.86	312.61	311.26	312.72	314.25	313.27	312.1	312.78	313.82	311.72	311.91	311.51	313.32	312.43	312.39	313.77	312.28	312.8	313.39	311.9	313.54	312.98	313.32	313.78	313.31	312.1	312.64	312.79	313.73
296.9	297.46	296.72	296.9	296.71	295.36	296.56	298.8	296.08	297.14	296.14	295.53	296.52	297.19	296.57	298.16	296.1	297.21	296.92	297.12	295.84	295.9	296.37	294.95	295.85	296.51	296.83	295.89	297.69	297.1	297.19	296.83	296.12	296.93	296.47	297.33	297.17	297.84	296.48	297.27	297.28	296.09	296.3	297.01	296.65	296.05	296.2	297	296.28	297.45
302.56	303.41	304.38	303.83	303.45	302.78	305.47	302.63	304.05	303.99	304.38	302	302.31	302.79	304.37	302.71	304.13	303.29	303.17	303.47	303.82	303.5	301.91	303.06	303.75	304.65	304.17	303.03	302.96	304.07	303.24	302.9	303.48	303.89	304.53	302.46	302.89	304.87	303.85	304.35	302.69	303.09	303.18	302.95	304.42	304.93	303.54	303.34	303.2	302.25
303.63	304.63	306.8	306.62	305.25	305.12	305.15	306.02	307.07	304.78	306.39	305.28	304.82	304.73	305.02	306.38	305.97	306.31	305.44	305.5	305.14	304.53	305.93	305.35	303.24	304.28	304.98	306.9	305.43	306.17	305.88	305.73	304.75	305.15	305.12	305.09	305.01	303.92	304.25	304.8	306.33	305.92	303.62	306.05	305.89	304.87	304.98	303.66	305.27	305.43
294.87	294.81	295.75	296.53	293.77	295.1	295.18	296.45	294	295.3	295.27	294.01	295.26	295.66	295.3	294.23	294.94	295.06	293.78	294.48	294.92	294.85	294.19	294.56	295.79	295.44	295.75	294.53	295.96	293.54	294.14	296.08	295.14	295.31	295.7	295.76	294.72	295.23	295.02	296.02	294.58	295.34	296.91	295.43	295.45	295.26	294.97	294.95	294.01	293.99
302.64	303.38	303.49	302.64	302.69	304.1	301.99	303.05	302.98	302.44	303.25	303.17	302.74	302.41	303.98	302.57	301.7	302.43	303.19	303.18	303.38	304.24	302.9	303.73	302.64	301.24	302.38	302.75	301.2	303.26	302.81	302.87	302.9	303.22	301.76	301.09	302.39	302.54	303.12	302.85	302.65	303.03	303.52	302.67	302.54	302.94	303	302.51	302.81	303.21
302.86	303.68	304.48	303.87	303.93	303.43	302.82	303.58	303.15	304.71	304.07	305.06	302.68	302.67	302.36	302.75	302.14	302.82	303.93	303.24	302.58	303.76	302.48	302.92	301.84	302.21	302.91	304.94	302.97	303.42	304.03	302.93	301.05	303.39	303.27	302.5	303.11	303.44	302.74	304.09	302.76	303.09	302.9	303.15	302.83	303.49	303.09	301.82	303.19	303
303.57	303.95	303.67	304.04	304.69	303.61	304.5	302.86	303.6	302.41	302.96	304.31	303.93	303.51	303.97	304.5	304.54	304.56	303.43	304.34	303.54	304.3	303.42	303.29	303.24	301.62	302.76	302.58	304.43	304.64	303.75	302.37	302.66	304.76	303.18	304.02	302.57	303.72	304.39	303.68	303.85	303.05	302.85	302.06	303.19	303.68	303.9	303.42	303.95	303.16
328.48	327.43	329.21	328.74	328.17	327.58	328.12	327.95	327.56	328.05	328.63	329.38	329.86	328.68	330.11	327.76	328.11	327.49	328.54	329.25	329.58	329.17	327.02	329	326.38	328.98	327.42	329.74	329.05	327.65	328.62	329.06	328.24	328.99	329.82	329.96	328.08	327.93	329.34	329.34	328.54	328.91	328.9	329.53	329.26	327.95	328.44	329.27	328.95	327.95
317.58	317.32	316.03	315.85	317.71	317.31	317.76	317.45	317.51	318.91	317.23	316.58	316.62	317.4	316.78	317.52	316.8	317.82	317.24	316.42	318.11	318.29	319.65	317.27	317.08	317.28	317.67	316.54	317.01	316.92	315.81	315.76	318.11	317.42	317.85	317.24	316.08	316.31	316.26	316.48	317.31	316.2	317.05	317.82	317.57	317.58	316.74	317.12	318.48	317.21
300.39	300.5	299.94	301.04	300.79	299.16	301.22	299.28	299.98	299.74	298.97	300.74	299.54	301.23	299.45	299.67	299.87	299.32	300.36	299.95	300.07	301.08	300.27	300.98	300.51	300.56	299.14	300.29	298.48	299.62	299.55	301.12	299.12	300.46	300.41	300.95	299.3	300.11	300.55	300.02	300.78	300.39	300.56	301.37	300.68	300.31	299.75	301.01	300.87	299.48
304.85	304.3	304.37	304.82	304.67	304.91	304.43	304.66	304.49	305.59	304.36	304.74	303.37	305.51	305.29	304.05	303.83	304.6	306.05	304.7	304.61	303.45	304.95	304.12	304.66	304.4	304.11	304.75	305.29	304.82	305.21	304.23	304.24	305.84	304.27	305.2	303.51	305.96	305.3	304.73	303.48	303.74	304.97	305.72	305.42	304.89	303.78	304.69	304.34	305.12
304.2	305.89	305.71	307.04	307.43	306.17	305.7	306.15	306.91	305.13	305.3	304.54	305.91	306.52	305.96	306.03	305.7	304.1	306.36	305.57	305.65	305.84	307.12	305.89	307.33	306.32	306.81	306.24	305.69	306.53	306.94	305.79	305.97	306.53	306.02	306.24	306.49	306.1	305.42	307.12	305.66	306.47	305.86	305.4	305.64	305.99	305.8	305.12	306.86	306.74
328.9	329.05	328.53	327.17	328.35	328.86	328.8	328.22	328.05	327.93	328.57	328.51	329.15	328.55	328.14	329.21	329.77	328.91	327.98	328.54	329.65	329.21	329.64	329.51	328.82	328.75	329.15	328.1	327.24	327.59	329.26	327.2	328.88	328.27	329	327.95	328.33	327.93	328.2	328.94	328.73	328.1	328.17	329.72	328.52	327.72	327.45	328.69	329.08	328.6
304.23	303	302.68	304.94	303.55	302.61	302.92	302.67	302.79	303.82	303.43	304.37	303.38	303.86	303.89	302.88	303.73	303.15	302.52	302.66	302.5	302.01	302.77	302.96	304.42	302.96	303.29	303.71	304.42	303.86	302.64	302.08	303.93	304.05	304.32	304.8	303.95	303.25	303.25	302.55	302.75	303.43	302.95	303.21	302.31	303.85	302.8	303.27	303.44	304.26
303.42	304.06	304.48	303.1	304.42	304.5	304.23	302.95	303.66	302.83	304.5	303.29	303.8	303.75	305.32	303.38	302.77	303.53	303.54	303.31	303.65	304.54	304.03	304.68	304.88	305.01	304.12	303.17	304.81	304.12	302.8	304.1	303.02	304.96	303.74	302.29	303.68	304.71	304.3	303.5	304.4	302.19	304.04	304.45	304.16	303.6	303.48	302.75	304.83	303.08
303.8	304.56	303.57	305.07	303.97	305.58	303.79	305.02	306.17	303.77	305	305.03	304.8	305.81	304.29	303.62	306.06	303.78	305.05	304.28	303.58	303.42	304.25	305.68	304.13	303.86	303.98	303.77	306.4	304.21	304.26	305.64	304.02	303.86	303.75	304.52	304.36	304.85	303.9	303.9	305.53	305.07	304.57	305.27	304.83	305.17	305.41	303.68	305.24	304.93
314.8	314.75	315.25	314.92	313.89	313.52	313.5	313.15	313.94	313.81	312.89	314.19	313.28	313.91	314.07	312.54	314.17	313.88	314.24	315.39	313.14	313.41	315.87	313.68	313.02	314.16	313.77	314.13	313.7	313.92	313.57	313.35	313.55	314.28	313.66	315.49	313.34	314.03	313.24	313.71	312.9	313.91	314.24	314.59	313.94	313.75	314.4	312.04	312.76	313.75
303.49	304.08	306.09	303.83	303.91	304.12	304.22	304.12	305.09	304.98	305.53	303.87	305.14	304.51	305.38	303.2	304.78	304.85	304.66	304.64	305.26	304.4	304.16	304.21	305.25	305.45	303.91	304.32	304.34	304.47	304.35	304.49	304.4	303.89	306.2	303.85	303.88	305.06	305.29	303.42	303.91	304.26	304.79	305.24	304.63	305.73	304.33	304.42	303.73	305.25
315.44	317.09	316.62	317.1	315.01	316.15	316.27	317.31	317.29	317.47	316.06	316.94	317.09	316.58	316.58	315.07	317.04	317.22	316.01	317.4	316.38	315.1	316.09	316.47	315.64	316.45	316.31	316.22	317.32	317.01	316.43	316.54	317.45	317.96	316.48	316.47	316.38	315.97	315.69	316.13	315.74	316.8	315.5	314.91	317.62	316.75	316.86	316.52	317.17	316.13
314.27	314.88	315.02	315.92	314.3	315.43	315.11	314.06	314.82	314.57	313.5	314.51	314.95	315.54	314.03	314.46	314.25	314.36	314.28	314.69	315.57	314	315.85	314.4	314.02	314.08	315.32	314.57	314.94	314.17	315.42	314.57	314.82	314.92	314.11	314.22	314.41	314.63	314.63	316.03	314.13	315.86	314.24	316.35	314.05	314.22	314.8	314.95	315.83	315
305.76	306.8	306.24	307.01	306.27	304.21	305.14	304.37	305.55	305.71	306.15	305.67	305.61	305.89	305.09	304.83	305.79	306.42	305.67	306.22	305.5	305.14	306.79	305.19	304.66	304.39	304.66	307.09	305.39	305.19	304.81	304.94	306.58	305.04	306.21	305.72	305.14	307.1	305.28	306.89	305.94	303.45	305.92	305.57	305.62	304.65	305.64	304.59	306.13	304.9
301.29	303.05	303.94	303.2	302.57	303.93	303.4	302.57	302.64	303.28	302.38	302.98	302.71	303.06	303.35	302.64	303.44	302.13	303.07	302.84	303.13	303.4	302.29	302.94	302.57	303.9	302.31	302.07	303.31	303.72	302.41	303.34	303.75	302.9	302.24	302.12	301.89	302.87	302.5	302.31	302.57	303.45	304.02	303.2	303.53	302.04	301.68	303.02	303.21	303.44
294.16	294.31	294.2	293.95	295.01	294.45	294.62	294.01	293.63	295.1	293.61	295.06	294.15	293.77	293.94	293.22	294.17	294.28	294.9	293.26	294.37	293.39	295.88	296.16	295.16	295.24	295.57	293.14	294.25	293.53	293.83	295.22	294.78	294.92	293.63	293.93	292.72	294.56	293.96	293.91	294.2	294.71	293.54	293.41	294.76	294.56	294	293.79	293.81	295.05
311.87	312.2	313.89	313.58	313.65	312.12	312.72	312.21	312.22	312.97	313.65	312.85	312.33	313.19	312.75	311.73	312.29	313.03	312.72	313.4	312.5	312.88	312.42	313.09	310.92	314.19	312.56	311.95	313.15	312.76	312.18	312.52	312.33	312.66	313.3	312.49	311.77	314.33	313.63	314.46	312.19	312.91	312.53	313.25	313.86	312.38	312.56	312.57	312.81	313.12
303.16	302.72	302.03	303.27	304.58	303.21	303.8	304.35	303.06	303.72	303.63	303.34	303.49	303.11	302.87	303.36	303.74	303.5	303.88	303.65	303.17	303.25	301.52	303.71	304.02	303.24	304.33	302.31	302.84	301.8	303.88	303.81	303.89	304.62	303.95	303.25	304.36	303.3	304.02	304.13	304.19	303.68	303.89	301.9	303.59	302.29	302.93	303.68	303.18	303.45
318.87	317.78	317.72	319.12	318.37	317.18	319.04	319.11	317.2	318.91	317.68	319.13	318.19	317.88	316.7	319.02	318.33	318.39	318.7	318.44	318.31	317.19	316.4	318.23	318.28	318.52	317.27	318.63	318.36	318.05	318.13	318.8	316.89	318.76	317.98	317.35	317.91	317.61	318.17	318.43	318.61	319.31	317.96	318.84	318.23	320.22	318.01	317.99	317.6	318.69
318.89	318.1	317.54	317.38	319.7	317.73	317.89	318.51	318.63	318.76	318.92	318.3	317.06	318.89	318.21	319.29	317.66	317.47	318.12	317.59	318.06	320.12	318.56	317.89	316.42	318.83	318.25	318.03	319.25	318.9	318.51	318.45	318	317.55	318.42	317.8	318.26	317.6	318.33	318.44	316.97	319.12	318.43	317.07	318.82	318.35	316.95	319.16	318.79	317.6
304.05	303.59	304.88	304.76	305.01	303.55	303.79	304.48	303.22	304	302.81	302.92	304.08	304.71	304.86	304.21	303.5	303.96	305.14	302.96	304.51	304.4	303.65	304.72	302.73	304.45	304.65	304.47	303.56	304.21	304.76	305.44	302.92	303.21	303.84	303.29	302.87	303.45	304.74	303.97	303.52	303.64	304.05	305	303.36	303.29	303.27	303.11	303.8	303.05
330.22	329.78	327.87	328.62	329.42	329.17	328.62	328.09	328.2	326.73	327.86	329.14	328.22	329.08	328.07	328.72	328.45	328.75	328.99	329.55	328.62	328.48	328.38	329.64	328.21	328.24	328.39	329.28	328.52	328.5	328.62	329.4	328.15	329.11	327.22	329.56	328.2	330.07	328.69	328.46	327.7	328.1	328.58	329.56	328.65	329.13	328.2	327.11	326.74	328.42
318.72	319.02	319.8	318.66	318.97	319.48	318.78	320.33	319.47	319.19	318.88	318.77	319.89	319.01	318.21	319.9	319.52	320.03	317.6	320.78	317.9	319.47	319.07	319.01	317.75	319.41	319.04	319.38	317.98	318.93	320.08	320.23	320.55	318.04	319.38	320.14	319.53	319.32	319.6	319.75	319.35	319.53	318.38	319.94	320.11	319.48	320.23	319.71	318.32	318.3
303.84	303.58	303.71	302.6	304	304.63	302.37	303.81	303.67	303.14	302.83	303.81	303.26	304.08	304.16	303.31	303.38	303.18	303.52	302.16	303.87	304.33	302.64	304.5	304.84	304.56	303.81	303.59	304.62	303.72	303.32	303.88	303.73	303.14	302.7	302.97	302.75	302.78	303.62	303.53	304.05	302.87	302.82	302.36	303.99	304.17	302.21	302.89	304.12	303.21
301.43	301.62	302.08	301.51	302.2	300.63	301.41	301.28	300.37	300.97	300.67	301.34	301.13	301.43	300.71	301.59	300.46	301.32	300.71	301.86	300.47	302.31	299.71	300.95	300.98	301.59	300.77	300.51	301.64	300.89	301.12	300.53	301.09	301.4	300.62	300.63	301.17	301.55	302.34	301.24	300.35	300.57	301.06	301.21	300.43	301.21	301.99	301.11	300.92	301.32
294.39	294.52	294.17	294.75	293.64	293.75	294.9	294.01	294.19	293.51	292.94	295.06	295.15	294.73	295.05	295.06	293.86	294.34	293.18	293.73	292.65	293.14	293.84	293.11	293.26	293.13	295.48	293.95	295.13	292.87	294.45	294.59	295.03	295.44	295.15	293.47	294.98	293.29	293.57	294.29	294.65	294.2	295.16	294.77	294.01	294.15	293.98	296.3	294.49	294.07
304.77	305.28	307.08	306.47	304.64	305.74	304.79	305.71	305.47	304.07	305.59	304.63	305.19	305.82	305.67	304.87	305.47	306.27	305.72	307.24	305.75	305.25	306.68	306.04	305.62	304.57	304.99	305.16	304.97	305.68	306.25	306.31	305.29	306.17	305.99	306.21	305.18	305.97	305.57	306.67	305.84	305.82	305.24	306.51	305.63	305.45	305.08	304.68	304.22	305.8
317.79	317.78	317.77	316.89	317.2	318.08	317.07	318.03	316.04	317.45	316.96	316.88	316.84	318.61	316.4	316.89	318.18	316.97	317.06	318.02	316.57	316.85	315.44	318.05	317.38	317.5	317.11	317.37	315.8	317.92	317.86	318.51	317.26	316.76	317.64	317.3	317.49	318.44	318.2	317.31	317.98	316.9	317.2	317.24	316.9	316.97	318.23	317.19	316.81	316.97
306.24	303.43	304.49	305.15	304.75	304.25	305.84	305.35	305.67	305.56	304.93	305.23	305.72	305.67	304.81	306.05	306.77	304.17	304.81	306.93	305.88	306.36	305.52	305.68	305.71	306.27	305.81	305.45	304.92	305.63	304.33	306.88	305.83	305.03	305.62	304.49	306.78	304.21	305.65	305.02	306.29	305.05	304.77	305.09	305.59	305.99	305.25	304.85	304.6	305.86
313.24	314.54	314.16	314.15	314.25	313.15	313.14	315.11	312.27	313.64	312.42	313.37	311.83	312.86	313.55	313.41	313.29	312.93	312.87	312.31	312.95	312.53	314.21	311.36	313.51	313.18	312.36	312.73	313.73	313.5	313.39	313.38	312.19	313	313.99	313.54	313.11	314.03	313.46	314.01	314.3	313.7	312.85	312.98	314	312.67	313.66	313.28	312.79	313.17
303.42	303.81	302.13	303.85	301.89	303.35	303.85	303.95	303.29	304.89	303.29	302.72	303.28	302.39	302.96	303.08	303.84	301.79	304.11	303.08	301.43	304.22	303.79	303.99	302.37	302.57	301.89	303.54	302.82	304.33	304.71	302.4	303.25	302.9	303.12	303.69	304.13	303.14	303.96	303.28	304.06	303.37	304.63	303.78	302.19	302.75	303.86	304.79	303.88	303.57
325.67	325.64	325.37	325.49	324.94	325.66	326.2	326.25	326.25	325.94	325.08	325.33	324.43	326.01	324.73	326.42	325.61	324.83	324.78	324.65	325.77	324.4	324.92	325.27	322.86	325.56	324.59	324.35	325.78	324.09	324.49	327	325	326.13	325.79	325.57	324.81	325.42	324.02	324.82	325.08	325.07	325.56	325.37	325.15	325.16	324.46	326.63	325.23	325.44
300.17	299.34	300.38	299.86	299.37	300.62	299.24	299.68	300.02	298.92	299.73	299.52	298.97	299.03	299.57	300.5	300.2	299.46	300.42	299.03	301.17	299.88	299.73	299.21	300.38	300.39	300.58	300.46	299.83	299.65	300.7	299.87	300.73	300.28	299.96	298.96	299.2	299.68	299.37	302.26	300.03	300.93	301.04	299.75	299.75	299.27	299.11	301.18	300.66	300.39
296.42	297.5	297.23	296.63	296.94	296.92	296.68	296.3	295.94	297.24	296.83	297.05	296.82	296.37	297.48	297.52	297.17	297.74	296.81	296.51	297.75	296.45	296.47	296.95	296.26	296.14	297.72	296.76	295.74	296.17	296.54	298.16	296.16	296.18	296.59	295.82	296.74	295.8	296	296.14	296.83	296.12	297.45	297.35	296.57	296.47	298.46	297.2	297.43	298.04
319.12	318.14	319.73	318.72	317.98	318.54	317.74	317.53	318.41	317.85	317.4	317.37	317.72	317.46	317.67	319.65	318.45	318.33	317.28	318.37	317.94	318.81	318.99	317.11	318.58	317.78	319.4	317	318.9	317.64	317.28	318.01	318.51	318.42	317.44	320.22	317.3	317.58	318.01	317.53	317.57	318.49	317.93	317.37	319.02	318.1	317.99	316.93	318.08	318.28
305.55	306.39	306.29	307.01	306.46	307.15	306.01	306.47	306.36	306.38	305.24	306.62	305.51	306.98	306.29	307.05	306.35	305.99	306.08	308.55	305.24	304.98	306.17	306.67	305.99	306.99	307.07	305.89	306.11	307.55	305.8	306.11	305.76	307.05	305.88	306.53	306.19	305.57	306.02	307.64	305.98	305.66	304.84	305.17	305.87	307.31	306.73	305.8	305.77	306
303.37	303.71	302.74	305.09	303.65	303.69	303.7	301.33	301.85	304.08	303.34	303.7	303.52	304.85	303.91	302.94	302.72	303.5	303.1	303.78	304.34	303.87	302.1	302.66	302.52	303.16	302.82	303.99	302.74	304.59	303.73	303.21	303.48	303.17	303.04	303.57	301.51	303.28	303.6	305.09	303.27	304.59	302.82	302.97	302.46	303.42	304.28	303.5	303.41	303.54
326.54	326.95	327.73	325.89	325.86	325.41	328.32	327.3	327.98	326.9	326.67	326.05	327.34	327.07	327.94	326.67	328.1	328.09	327.49	326.5	327.94	327.39	327.87	325.66	327	328.45	327.67	326.21	327.42	327.46	326.46	328.36	328.07	327.79	326.96	327.41	326.51	326.16	327.1	327.62	327.65	327.63	326.98	327.02	326.98	326.98	326.76	326.1	326.58	326.84
303.54	303.5	304.34	302.12	303.79	303.66	302.82	303.39	301.88	303.82	303.68	303.08	302.73	302.75	304.29	303.22	303.38	303.92	303.27	303.41	303.44	302.57	303.01	302.78	303.36	305.3	304.31	304.2	303.5	302.39	303.76	303.62	304.44	304.11	303.57	303.44	303.43	304.09	303.77	304.98	302.71	303.35	302.7	303.35	303.1	302.62	303.35	302.93	304.61	303.54
317.29	316.7	317.26	316.2	317.16	317.4	317.03	317.34	315.75	315.32	316.56	316.62	317.11	317.03	315.75	316.12	317.13	316.84	317.45	316.48	315.56	317.11	316.68	317.34	316.1	316.89	315.91	316.68	317.55	316.48	315.43	315.35	316.09	316.96	315.9	316.12	316.17	316.95	316.92	316.33	317.86	316.31	317.57	317.72	318.47	316.14	316.35	318.06	317.01	316.48
307.36	306.55	308.24	306.91	307.62	305.37	306.24	306.89	306.76	305.74	306.68	307.18	306.92	306.1	306.5	306.9	307.18	305.6	308.39	306.81	305.95	306.08	306.71	305.79	306.69	305.85	306.08	307.21	307.42	307.07	306.69	305.87	306.2	305.52	306.66	305.85	307	306.87	307.69	306.11	306.27	307.01	306.8	307.59	307.23	307.1	306.56	306.8	306.49	307.77
295.75	294.51	293.8	292.89	293.06	295.14	293.74	294.27	294.31	294.19	293.19	292.23	293.58	295.11	292.81	292.91	295.44	294.2	294.03	293.96	294.3	293.98	295.17	293.12	293.06	294.38	292.93	295.36	294.99	294.32	292.96	294.13	295.14	293.13	294.09	294.58	294.16	293.82	293.03	294.18	293.74	292.7	293.45	294.4	293.35	292.93	294.15	294.46	294.64	293.64
302.19	303.21	303.69	303.47	303.88	304.27	304.47	303.06	302.78	302.41	302.61	302.72	302.75	304.19	303.3	303.46	303.29	302.55	303.52	303.05	304.37	303.64	302.82	303.56	303.6	303.33	303.71	303.11	303.03	303.92	303.48	303.41	304.13	303.86	304.12	303.19	303.34	303.63	303.83	302.48	304.49	303.21	303.61	303.15	304.02	301.57	304.48	302.52	302.7	304.45
314.51	315.22	313.82	313.97	315.09	314.7	314.9	314.26	315.27	314.95	313.31	315.42	314.11	314.33	314.26	316.08	315.57	314.29	314.76	314.67	314.13	313.6	313.51	313.71	314.78	314.16	315.17	314.74	313.58	314.05	314.43	313.7	315.3	315.33	314.41	313.74	314.7	313.65	314.09	313.78	313.74	315.2	314.93	314.47	314.74	314.59	315.34	315.09	315.72	314.67
314.59	314.43	312.83	312.81	314.07	313.87	314.18	314.68	313.24	312.55	313.31	313.24	312.62	313.48	312.79	313.44	312.35	310.98	313.58	312.82	313.89	314.05	313.6	314.54	313.65	312.08	313.11	313	313.15	312.05	312.27	313.43	312.74	311.82	313.09	313.67	313.31	312.33	315.01	314.07	313.9	312.63	313.19	312.77	313.15	312.64	313.64	313.64	314.25	313.52
314.44	314.33	313.48	313.95	315.32	312.82	312.46	315.21	313.74	314.43	314.51	314.13	314.02	313.59	315.25	313.43	313.61	312.24	314.36	314.25	314.5	313.28	315.68	315.7	314.14	313.74	314.22	313.83	312.59	314	313.45	312.74	313.89	313.29	312.93	313.91	314.62	314.44	313.53	314.67	313.82	313.61	313.5	313.62	313.33	313.68	313.57	314.04	314.84	314.67
312.72	314.43	313.72	315.13	314.16	314.92	314.02	316.42	313.61	315.22	314.11	315.51	314.55	315.4	314.63	315.72	315.07	314.77	313.69	314.63	314.32	314.9	314.64	315.66	313.65	314.74	314.66	314.56	315.79	315.18	314.18	313.79	314.23	314.7	314.51	316.23	315.75	315.02	313.78	313.99	314.41	314.14	314.57	315.42	314.96	314.93	314.74	315.57	314.14	313.39
312.7	312.42	312.69	312.97	312.12	312.9	312.47	312.95	313.31	314.42	312.91	313.84	312.41	313.89	312.86	313.09	313.79	313.11	312.88	312.14	313.72	312.79	311.7	312.71	313.03	312.99	313.07	312.37	313.61	313.22	312.05	312.81	312.52	313.14	312.05	313.47	312.68	312.89	312.84	312.99	313.77	314.46	312.58	312.24	311.98	314.59	312.34	312.27	312.36	312.55
295.25	294.78	295.13	295.01	294.81	295.74	295.19	294.71	294.52	296.11	294.83	295.18	294.96	294.33	295.91	293.65	295.36	295.43	294.36	295.12	295.5	295.42	294.21	294.48	294.59	295.37	295.86	294.67	294.98	294.84	295.54	295.64	294.93	295.95	295.62	294.12	293.5	294.03	294.73	294.37	294.82	294.67	294.15	294.76	295.18	294.51	295.34	294.49	294.16	294
315.59	315.07	316.34	314.99	314.48	314.81	313.74	315.88	315.01	314.93	315.21	314.56	314.83	314.9	314.87	315.34	314.38	315.42	315.52	315.65	314.55	314.2	315.12	314.33	316.56	314.8	314.07	315.17	313.94	314.97	313.92	315.56	314.12	314.05	315.5	314.79	314.08	315.37	315.03	315.09	313.87	315	314.31	315.59	312.94	314.14	315.29	315.36	314.42	314.98
296.89	294.34	295.43	295.91	294.87	295.45	294.9	294.58	293.06	294.52	294.44	294.79	293.73	294.21	295.1	294.98	295.71	294.87	294.94	295.5	294.99	295.94	294.31	294.27	294.3	296.05	294.97	294.15	295.27	294.87	296.03	294.99	294.6	295.35	295.95	295.29	296.48	293.87	294.84	295.64	294.86	295.14	294.66	296.18	295.44	294.76	295.79	295.3	294.8	295.02
304.07	304.92	304.62	304.53	304.73	304.12	305.18	305.67	304.52	304.62	304.83	303.55	303.88	303.32	304.18	304.48	303.84	304.04	304.27	305.77	303.93	305.42	304.65	303.65	304.26	304.56	305.03	303.85	304.95	304.37	303.07	305	304.88	304.3	305.23	305.16	303.63	304.67	304.79	304.74	304.2	304.38	305.29	303.69	304.81	303.04	305.55	302.96	304.35	305.26
307.58	307.47	306.86	307.4	307.5	305.83	307.92	305.9	306.58	307.89	307.33	306.63	307.82	308.27	308.17	307.51	307.66	306.45	307.99	308.17	307.42	307.14	308.21	308.45	307.49	308.14	306.53	305.8	307.21	307.88	307.78	307.81	307.45	308.1	308.4	306.78	307.18	307.27	307.44	307.66	308.08	307.32	307.68	307.18	309.12	308.47	306.79	307.06	306.22	306.24
296.32	296.08	296.9	296.08	295.91	296.43	296.6	298.04	296.28	295.9	297.38	297.15	296.46	296.49	295.62	296.76	296.42	297.22	298.01	296.75	296.35	296.53	295.51	296.58	297.27	297.4	296.65	297.07	296.97	297.09	297.52	294.84	297.06	297.23	296.12	297.08	296.89	297.39	297.79	296.76	296.42	295.55	296.3	297.04	296.77	295.52	296.72	297.81	296.74	297.5
316.87	319.01	319.67	317.91	318.17	317.84	316.98	318.63	317.71	318.3	319.07	317.97	317.73	319.83	317.83	318.15	317.65	316.8	318.58	319.35	317.62	317.47	317.54	318.04	318.82	318.36	318.76	318.55	317.24	317.46	318.83	318.35	317.67	317.81	317.94	317.23	316.42	318.68	318.08	317.16	319.79	318	318.75	318.02	317.99	320.85	317.95	317.79	318.45	318.64
318.46	318.4	320.3	319.01	319.94	319.72	319.87	319.68	319.83	320.02	320.06	319.48	318.98	320.22	319.69	319.24	319.38	319.02	318.36	319.74	319.4	319	318.9	319.35	320.72	320.02	320.23	317.61	318.71	319.02	318.57	318.28	318.81	318.4	319.48	318.9	320.55	319.45	320.1	319.5	320.23	319.86	319.57	318.24	318.77	318.76	318.4	319.86	319.08	319.36
306.26	307.17	305.59	306.73	307.09	307.39	306.34	305.66	306.51	305.38	305.98	305.7	305.4	306.38	305.88	306.23	306.89	306.97	305.53	305.6	306.76	304.82	306.8	306.42	304.97	306.14	306.95	306.35	307.84	306.61	306.87	305.47	305.79	305.45	305.9	304.75	306.12	305.47	304.49	305.81	306.04	306.42	307.96	307.29	306.65	306.25	305.89	306.86	306.24	305.97
315.36	315.36	314.75	314.55	315.88	314.04	315.48	314.74	315.03	314.85	315.27	314.55	314.81	316.17	316.21	315.54	315.52	315.82	314.8	315.84	316.22	316.53	315.44	316.29	315.91	316.28	316.88	316.29	315.29	315.24	316.51	315.06	316.6	315.97	316.06	315.53	315.96	316.25	315.79	315.93	316.49	314.54	315.53	315.34	316.31	316.05	315.35	316.21	316.48	315.93
311.81	312.43	312.68	313.57	312.37	311.19	313.42	314.53	312.15	313.62	312.25	313.85	312.54	313.2	312.06	312.43	312.05	312.71	313.11	313.77	310.71	313.3	312.67	313.01	311.67	312.63	312.49	312.18	312.99	313.13	311.86	312.02	312.28	311.52	313.03	311.39	312.4	311.78	311.97	312.9	312.67	313.19	313.43	312.25	313.72	313.81	312.49	312.64	312.82	313.57
300.94	300.68	300.85	299.9	300.65	301.33	301.46	301.63	300.28	301.72	301.47	300.51	299.78	301.36	301.56	301.85	301.12	302.12	300.3	300.94	302.51	300.11	300.61	301.11	301.08	300.79	302.8	301.93	300.72	301.54	300.87	300.48	302.11	301.17	299.92	300.51	300.3	300.99	300.99	301.82	300.42	301.58	302.84	299.92	300.47	301.94	299.12	301.08	300.8	301.62
304.32	305.91	304.82	304.15	303.19	305.03	304.57	304.14	304.88	304.76	304.81	303.87	306.06	304.5	305.15	305.3	305.49	303.78	304.41	304.47	303.9	304.08	304.8	304.05	303.56	304.66	304.35	305.12	304.85	304.65	304.45	304.24	304.95	304.73	305.51	304.9	304.86	304.32	304.98	304.79	304.59	306.02	304.63	304.33	303.91	304.7	305.12	303.82	305.96	304.43
319.68	317.33	318.14	318.24	319.01	319.12	318.45	318.48	318.81	318.78	318.7	317.59	316.84	317.85	317.84	320.32	319.02	318.4	319.28	318.8	318.17	317.77	319.58	319.72	316.9	318.2	317.55	319.15	319.18	318.91	319.17	318.32	318.52	318.41	318.76	318.59	318.24	317.96	318.8	317.85	318.11	319.39	318.49	317.85	320.26	318.56	318.15	319.2	317.94	319.17
295.76	297.82	296.55	296.87	297.4	296.43	296.73	296.76	294.72	296.62	296.34	296.72	296.86	297.03	297.45	297.67	295.59	296.51	297.13	296.3	298.43	296.61	296.59	296.39	296.2	297.44	297.54	296.52	295.62	297.11	295.9	298.01	296.75	297.12	296.69	296.57	297.71	297	297.5	296.24	296.5	297.96	297.02	297.38	295.8	296.36	297.28	296.56	297.11	297.46
325.61	326.39	327.42	327.43	326.11	326.66	328	326.65	327.44	327.61	327.37	326.37	328.17	327.14	326.8	327.36	327.13	326.58	326.37	325.95	326.21	327.72	327.62	327.1	327.18	326.99	326.08	326.81	328.19	326.77	327.25	325.3	325.37	327.15	325.25	327.73	325.89	327.32	327.72	326.85	327.85	326.56	327.16	328.43	326.74	326.29	327.44	327.43	327.17	326.67
313.22	313.55	312.94	314.31	312.35	313.3	313.68	312.15	311.96	314.06	314.4	312.72	313.33	312.78	313.25	313.37	312.95	313.82	313.5	313	312.72	313.95	313.46	313.26	312.7	314.19	312.58	313.95	312.96	313.69	313.4	313.78	313.52	313.55	314.01	312.99	312.79	313.33	312.6	314.01	312.84	313.52	312.81	312.49	313.83	312.93	314.47	312.32	311.89	313.91
304.06	302.9	304.15	302.91	302.5	301.67	303.63	303.36	301.93	303.07	303.09	302.89	303.04	304.11	303.52	303.13	302.76	303.43	303.01	303.68	302.75	302.79	303.77	302.25	303.31	303.05	302.44	303.76	303.39	302.98	303.93	302.49	302.67	302.7	303.24	302.93	302.75	301.16	302.64	302.7	302.76	302.6	301.72	303.2	302.85	303.16	303.01	303.47	302.15	302.17
316.82	317.55	316.25	317.98	317.29	317.95	315.8	319.13	317.78	316.8	316.49	317.88	317.71	316	317.21	317.12	316.98	316.42	317.43	317.27	316.06	317.25	317.84	317.42	318.26	318.27	317.85	316.39	317.43	316.67	316.97	317.6	319.11	317.37	316.31	316.94	316.64	316.81	316.75	317.42	318.05	317.68	318.01	318.57	317.1	317.55	316.97	318.08	315.6	316.53
300.61	301.5	301.31	302.06	301.19	302.29	300.14	301.13	302.57	300.76	300.8	300.8	301.05	300.86	301.08	301.45	300.88	301.48	300.04	300.8	301.58	300.57	301.35	301.68	301.12	301.25	300.66	299.92	301	301.89	301.08	300.53	301.69	300.85	302.45	302.29	301.55	301.49	302.65	300.9	300.49	300.35	300.96	299.44	302	301.29	299.13	301.13	301.2	301.42
300.73	300.26	301.78	300.19	301.41	301.22	301.23	300.43	300.62	300.68	301.42	299.5	301.44	301.57	301.21	300.43	300.99	302.9	301.69	301.09	300.71	301.22	301.25	300.83	302.96	300.63	299.99	300.13	300.58	302.02	301.54	300.75	300.69	300.76	300.04	300.65	300.37	302.05	301.2	300.4	300.89	301.47	300.51	301.8	301.56	301.41	301.2	300.14	301.25	301.66
303.31	303.97	304.11	303.58	303.92	304.02	305.02	305.09	303.7	303.62	303.33	305.31	304.46	305.06	304.58	304.78	304.82	303.51	304.47	304.08	304.65	303.85	304.38	303.99	303.37	303.93	304.42	305.51	304.11	304.96	303.57	304.33	304.43	304.57	303.75	305.53	305.55	304.4	303.98	305.05	304.63	304.76	302.69	303.44	305.04	304.55	305.3	303.97	304.39	304.93
325.2	324.52	325.01	326.45	324.65	324.73	324.74	325.02	324.92	325.38	325.66	324.9	326.54	325.28	326.51	325.28	325.17	324.99	324.68	325.42	325.98	326.06	324.65	324.12	324.78	326.14	325.28	324.09	325.57	325.57	325.3	325	324.11	326.01	325.35	326.35	324.3	325.21	325.77	324.43	325.82	326.6	325.36	325.14	325.13	326.06	325.33	326.02	325.92	325.54
306.77	307.35	307.08	307.29	307.36	307.14	306.72	306.82	308.33	307.33	306.26	309.02	306.73	306.98	307.79	307.23	306.47	307.08	307.02	307.68	308.17	307.81	306.96	306.99	306.78	307.84	307.52	307.88	307.36	306.46	306.56	307.43	306.77	308.3	307.19	306.41	307.35	306.61	306.91	307.65	306.27	306.77	307.23	307.12	307.78	306.84	308.26	307.12	308.3	308.52
300.42	300.54	300.36	300.2	300.8	300.7	300.43	301.35	300.9	299.93	298.81	299.58	298.87	300.36	300.52	299.84	299.79	299.96	300.52	298.57	299.87	300.7	300.17	300	300.21	299.9	300.6	299	299.19	299.74	300.01	300.07	300.49	299.66	298.93	300.73	300.6	299.97	301.01	300.13	300.17	299.97	298.8	301.35	300.25	300.93	298.91	301.03	302.72	300.25
326.79	327.41	327.28	328.26	326.98	328.12	326.64	327.08	326.63	326.72	328.16	326.06	326.33	326.09	327.28	327.26	326.69	328.17	327.74	326.67	326.71	327	328.15	326.76	327.79	326.55	327.2	327.01	326.46	328.13	328.43	326.88	327.08	326	327.7	326.51	326.64	327.56	326.3	328.35	327.89	326.66	327.5	326.91	327.58	326.61	327.5	327.11	327.59	327.14
326.57	328	327.87	328.37	327.87	328.61	328.45	326.83	326.47	326.07	327.91	328.63	327.64	327.12	326.22	327.77	329.15	326.85	327.67	328.19	327.07	327.46	327.96	326.94	328.52	328.08	328.64	327.05	328.87	327.8	328.88	327.72	328.56	327.96	327.46	326.75	326.73	329.36	327.38	328.14	327.88	326.9	327.44	327.7	327.48	327.99	327.37	327.84	328.41	327.97
307.75	308.37	307.74	306.81	307.25	308.03	307.95	307.94	306.68	306.36	306	306.25	307.29	306.06	306.76	307.83	306.94	307.18	306.89	307.06	305.82	306.81	308.76	306.8	307.99	307.99	308.73	307.12	307.21	307.44	307.37	307.24	307.32	308.44	306.32	305.94	306.83	308.58	306.12	306.6	307.77	307.62	307.26	308.52	306.87	306.96	307.96	308.12	306.65	306.64
294.05	292.98	293.63	293.77	294.87	293.62	293.9	293.32	295.17	294.55	293.84	295.75	292.92	294.92	294.17	293.89	294.07	295.39	294.67	294.35	294.88	293.93	294.7	292.52	294.66	294.64	293.69	293.97	292.59	293.39	295.15	293.3	293.59	293.28	293.57	295.23	293.87	293.91	293.79	293.77	294.45	295.81	292.85	294.18	294.93	294.35	293.54	294.55	293.62	293.02
294.17	294.39	294.62	294.06	293.68	294.07	294.24	294.38	295.09	294	294.06	294.56	294.23	294.33	294	294.36	293.36	294.76	294.5	293.15	294.27	293.46	293.83	294.3	295.41	293.63	294.06	295.5	293.35	294.56	293.31	294.67	293.48	293.33	293.19	293.59	294	294.7	295.33	294.35	294.81	294.23	294.45	295.99	294.69	293.44	294.14	293.89	294.44	294.15
299.46	299.65	301.98	299.4	299.8	300.34	298.99	299.84	300.56	298.51	300.46	299.48	300.23	300.14	300.59	299.98	301	299.84	299.66	299.2	299.64	299.17	299.62	299.64	299.63	299.89	299.95	299.83	301.12	299.25	300.56	299.84	299.95	299.75	300.83	300.95	299.61	300.13	300.62	298.94	301.65	300.68	300.27	299.29	300.2	299.91	301	299.7	300.96	300.13
303	303.83	303.54	303.81	305.02	302.61	303.38	305.03	303.78	303.21	303.63	302.62	304.55	303.14	303.58	303.36	302.63	303.84	303.51	304.01	303.42	304.26	301.88	302.95	304.64	303.95	303.8	303.51	303.42	303.65	302.25	303.22	302.16	303.19	303.55	302.85	301.41	302.3	303.55	303.97	304.59	302.75	304.43	303.3	303.8	303.49	303.47	302.67	302.73	303.75
307.86	309.95	308.85	309.15	309.46	308.7	309.04	309.42	309.19	308.89	309.04	308.86	308.46	307.88	308.41	308.91	309.36	307.86	309.47	309.7	310.05	308.87	308.77	308.31	309.03	308.21	308.94	308.65	308.28	308.36	308.91	308.27	309.53	309.1	309.22	309.95	308.77	309.24	308.38	308.97	310.24	309.47	308.48	309.51	308.73	310.56	308.46	308.56	309.32	309.31
313.21	314.57	313.82	313.23	313.96	313.04	314.54	311.11	312.27	312.64	312.37	312.73	313.27	313.07	312.93	312.2	313.57	313.84	313.49	313.58	313.91	314.12	312.82	313.8	313.83	314.43	313.69	311.66	314.92	312.44	312.47	313.23	311.79	311.08	312.62	313.91	312.59	312.07	312.99	313.57	311.79	313.14	314.57	313.95	311.91	313.71	312.65	314.29	312.03	312.31
305.2	303.87	305.24	305.42	306.01	304.01	305	305.41	305.17	304.78	305.37	305.04	306.38	304.78	305.39	305.64	305.91	305.26	305.47	305.75	304.89	304.78	303.98	305.43	304.78	306.12	304.76	305.08	305.74	304.71	305.87	305.73	306.09	305.4	305.67	304.92	304.99	305.17	305.01	304.45	304.83	304.57	304.95	305.83	304.1	305.67	304.85	306.19	304.52	305.5
313.94	312.47	314.45	313.69	313.81	313.73	315.12	314.99	313.86	314.15	314.14	314.65	314.31	315.54	314.5	313.43	314.01	314.06	313.69	314.25	316.01	313.49	313.46	313.43	313.78	314.42	312.86	314.18	313.43	314.53	313.88	314.17	313.33	314.66	314.66	315.22	314.29	312.7	312.7	313.17	314.26	314.45	314.84	313.6	313.4	314.46	314.66	315.12	315.14	313.17
314.91	312.78	314.55	313.72	314.07	312.8	313.04	313.23	313.64	313.37	314.39	313.62	314	312.92	314	312.46	314.94	313.07	312.74	313.16	314.72	312.81	314.34	313.8	312.22	314.5	313.26	314.28	313.96	313.75	315.27	312.54	313.45	314.71	314.11	314.06	313.77	313.82	313.05	313.42	313.61	314.07	314.27	314.33	312.89	313.75	312.77	314.92	313.87	313.89
296.64	297.94	296.04	296.78	297.81	297.38	295.8	297.32	297	297.59	296.64	297.56	296.57	297.44	296.74	296.3	298.41	297.1	297.62	296.53	296.97	297.38	297.39	295.33	297.38	296.46	296.87	297.77	295.77	297.75	297.38	296.65	296.21	297.35	296.62	296.56	296.24	296.04	295.54	297.62	297.76	296.94	297.15	296.69	296.99	296.58	296.41	296.13	296.69	296.31
299.28	299.81	301.07	299.31	298.97	300.6	299.52	299.61	300.82	300.29	299.87	300.84	299.42	299.99	299.62	299.64	300.36	299.96	300.15	299.04	300.03	301.09	298.52	299.27	299.45	299.5	299.42	300.17	300.42	300.39	300.92	299.03	300.55	300.31	301.21	300.11	300.06	299.13	299.42	300.16	300.47	299.58	300.19	299.76	300.39	300.86	300.98	300.44	300.49	300.63
315.04	316.97	316.11	316.64	315.02	315.34	315.31	314.84	315.36	316.03	315.45	315.61	314.92	316.66	316.81	316.26	315.68	315.54	315.97	315.17	315.66	316.27	316.38	316.88	316.23	315.64	315.71	315.92	316.91	315.16	315.6	315.95	315.19	316.37	316.24	315.54	315.19	315.72	315.61	316.04	315.05	314.6	316.14	316.59	317.51	315.08	316.77	316.67	315.69	317.16
316.05	317.58	316.44	317.32	317.12	318.72	316.48	317.31	316.39	317.02	316.32	316.95	318.39	316.68	317.16	316.69	316.86	318.04	317.32	317.23	317.76	316.31	317.81	318.3	316.28	316.07	317.05	317.29	317.36	317.16	316.88	317.12	315.35	318.08	317.32	316.82	317.74	317.97	317.73	317.08	317.52	318.34	317.15	318.26	318.37	318.75	317.38	317	317.12	317.42
313.73	311.94	313.83	314.57	313.16	313.18	312.62	313.27	313.63	312.83	313.7	313.12	312.89	313.13	313.36	313.42	313.55	312.94	313.06	313.96	313.21	313.13	313.02	313.05	313.74	311.95	312.87	314.98	312.18	312.83	313.36	313.38	313.91	313.41	314.38	313.14	312.69	312.32	313.53	312.99	312.44	313.21	311.59	312.07	312.93	313.74	313.59	312.36	313.01	313.38
303.43	303.73	302.54	304.18	302.95	303.51	303.47	303.14	304.01	301.53	302.93	301.77	303.45	303.54	303.09	303.15	303.2	301.56	302.01	302.95	302.93	302.16	303.33	303.01	301.97	303.27	302.59	302.65	303.33	302.49	301.74	302.63	301.71	303.73	303	303.92	302.48	302.35	302.49	303.43	302.86	302.11	302.55	302.35	302.56	302.27	303.62	301.82	303.53	303.59
315.06	315.4	314.76	314.94	315.49	314.89	315.32	316.06	314.79	314.4	315.63	315.8	314.99	313.2	314.56	313.89	315.45	315	315.35	314.32	314.49	315.42	313.82	313.76	314.09	315.56	314.08	315.16	315.04	314.81	314.25	314.46	314.9	314.77	315.29	314.71	314.67	313.21	315.5	313.86	314.43	314.62	314.45	315.11	314.14	313.87	314.72	313.94	315.32	315.94
297.64	296.44	294.68	295.45	295.08	294.54	294.82	296.26	294.6	293.68	294.89	293.96	295.58	293.56	295.27	295.95	294.88	295.54	295.02	293.88	293.8	293.81	294.74	295.06	294.23	295.17	295.01	296.24	295.18	296.42	295.32	294.56	295.94	295.52	294.53	294.93	295.55	295.08	294.39	295.73	295.11	294.05	294.82	296.17	295.21	295.57	294.98	294.64	296.34	294.39
295.87	297.13	297.19	296.85	295.94	298.58	296.65	296.42	297.02	297.17	297.76	298.09	295.92	295.79	296.85	296.85	296.66	297.33	295.95	296.29	296.2	295.49	297.71	298.29	296.24	297.35	297.32	297.11	296.31	297.5	296.39	296.58	297.03	296.48	297.86	296.97	296.73	296.11	296.89	296.18	296.17	295.11	298.16	297.49	298.12	297.58	296.95	296.13	298.16	296.56
305.33	305.67	306.3	305.29	305.62	304.82	305.5	304.92	304.45	304.59	305.05	305.71	304.47	305.75	306.36	304.94	303.86	305.45	305.61	304.41	306.25	304.85	305.85	305.41	305	305.69	305.66	305.21	305.15	304.45	304.78	304.64	303.92	305.58	305.47	305.65	306.79	304.49	304.85	304.75	305.07	305.04	306.53	304.46	306.18	306	305.69	304.55	305.72	305.74
304.14	304.42	303.55	303.32	304.55	303.37	304.33	303.23	303.59	303.37	303.56	305.17	303.68	303.11	303.62	303.85	303.86	301.8	303.89	303.17	303.86	303.15	302.27	302.66	304.65	303.66	303.84	303.03	303.68	303.1	303.62	304.69	303.39	303.03	302.37	303.29	302.99	303.33	304.39	303.95	303.85	303.23	303.27	303.88	303.43	303.59	303.84	303.21	303.51	303.39
312.4	312.27	312.57	311.46	311.83	311.92	312.28	312.21	313.4	312.18	311.2	312.73	312.14	313.8	313.03	311.94	311.99	312.96	311.31	310.93	311.66	312.31	312.44	312.64	311.9	311.5	312.73	310.11	312.43	311.55	311.79	310.53	310.75	311.14	311.98	312.08	312.62	312.64	312.32	312.52	311.74	312.41	312.82	311.82	312.24	312.23	312.6	312.2	312.54	313.62
303.53	303.85	302.9	303.14	303.89	302.96	303.29	302.73	303.08	303.88	303.81	303.43	303.51	303.29	303.74	303.77	303.55	302.69	303.06	302.72	303.19	302.36	303.95	302.9	303.63	303.16	303.6	302.32	303.26	303.97	303.02	303.29	302.86	304.13	304.23	302.95	303.22	302.87	303.7	302.97	303.02	303.16	302.99	302.17	302.62	304.71	303.16	303	302.94	303.44
314.33	314.02	314.41	312.84	313.17	314.5	313.33	312.82	314.49	314.88	314.04	313.93	313.13	313.93	313.24	314.55	313.49	314.71	313.1	313.04	313.48	314.07	313.5	313.85	313.55	314.79	314.95	315.5	313.92	315.19	313.54	313.79	313.42	314.49	314.01	313.77	313.25	314.24	313.53	313.67	313.74	313.58	314.14	313.76	313.9	314.4	313.3	314.68	313.82	314.92
303.23	303.36	303.3	303.82	302.23	301.75	303.41	302.69	302.93	303.6	303.29	303.91	303.62	303.17	302.75	303	302.84	303.5	303.68	301.89	302.25	303.54	303.93	304.29	303.35	303.08	303.99	302.91	303.58	304.39	302.9	304.77	302.19	303.42	303.69	303.55	304.15	304.56	303.77	304.24	303.55	303.86	303.39	303.33	303.15	302.75	304.11	303.79	304.81	303.38
314.94	312.14	313.7	313.67	313.66	312.23	313.85	314.29	312.99	314.18	312.82	312.54	313.84	313.58	313.43	312.18	314.17	312.56	314.47	313.73	312.72	313.94	313.71	312.82	313.04	313.17	312.48	313.92	313.16	313.73	313.48	313.54	313.08	314.62	313	314.67	313.02	312.95	313.84	313.5	313.19	312.91	312.18	312.92	313.71	313.1	314.61	313.88	313.7	313.02
305.96	306.1	307.43	306.63	304.94	305.58	305.84	307.57	308.05	305.06	306.64	305.91	307.24	306.84	306.24	305.18	306.07	305.3	305.94	306.24	306.26	307	306.04	305.34	306.93	307.07	305.17	305.74	306.07	306.46	305.26	306.99	306.28	306.92	305.46	306.38	306.54	306.74	306.62	305.37	305.92	304.72	306.02	305.94	306.11	305.93	306.58	306.49	305.2	305.75
309.46	308.6	308.83	308.59	309.23	308.57	308.3	309.07	308.06	308.57	309.77	308.88	308.6	308.71	309.38	308.22	307.48	308.77	309.22	309.78	309.71	308.41	310.26	311.09	309	307.62	307.96	309.58	308.84	309.77	307.95	308.51	308.62	307.95	309.25	309.08	308.69	308.64	309.87	309.2	308.41	307.89	309.13	308.92	308.53	309.25	308.67	308.69	308.55	308.29
314.4	315.25	314.96	314.22	316.97	315.5	315.36	313.75	314.08	315.57	314.49	315.38	314.78	314.87	314.05	315.05	314.81	315.62	315.51	314.71	315.45	314.51	314.86	315.11	314.58	315.44	315.41	314.89	315.91	314.6	314.65	315.97	315.86	315.51	315.28	315.52	314.77	315.08	313.83	313.85	315.05	315	316.78	314.44	316.01	316.2	315.62	315.65	315.45	315.25
303.62	303.96	302.94	303.84	303.59	302.79	303.45	302.74	303.94	304.13	303.63	302.32	304.28	302.44	303.4	303.61	303.34	304.19	302.56	301.69	303.44	303.15	303.56	302.75	304.5	301.45	303.7	302.94	303.7	303.84	303.43	303.96	303.16	304.39	303.19	303.24	304.37	303.59	303.85	302.74	302.65	302.63	303.53	304.3	303.82	303.62	303.45	303.54	303.81	303.69
316.71	316.21	316.43	316.39	316.69	316.64	317.05	316.62	316.05	316.18	316.44	317.33	316.48	316.9	316.68	316.7	316.98	316.16	316.05	316.76	316.52	315.89	315.94	316.49	317.34	316.6	316.7	316.55	317.01	316.27	315.72	315.91	318.24	316.6	315.97	316.19	316.16	315.95	316.19	317.57	315.97	315.83	317.15	315.53	316.15	317.35	316.68	317.73	318.5	317.48
295.33	294.58	294.77	294.99	294.61	292.74	294.43	293.42	292.16	294.17	295.64	293.57	293.23	293.63	295.89	294.75	294.53	293.28	294.81	293.87	294.19	294.92	294.64	293	294.04	294.33	295.04	294.25	294.4	294.18	293.77	293.05	293.6	294.28	293.15	294.27	294.56	292.83	294.9	294.1	292.88	294.89	294.54	293.52	293.57	294.02	294.11	294.4	294.5	293.84
313.38	313.08	313.51	314.06	313.01	314.66	313.24	314.33	313.35	313.65	313.01	313.85	314.53	314.06	314.49	313.41	313.97	313.32	313.85	313.12	312.11	313.71	313.17	314.85	314.19	314.55	312.7	312.95	313.25	312.99	313.75	313.48	313.89	314.08	313.63	314.67	313.27	313.41	313.3	312.84	315.27	312.06	313.11	314.21	312.78	313.06	313.21	313.86	314.73	313.23
327.73	326.92	326.5	325.74	326.45	327.22	326.6	328.27	328.15	327.38	327.64	326.97	327.06	326.62	326.66	327.74	327	328.15	326.4	327.06	326.69	325.91	326.23	325.83	327.9	327.17	327.38	326.83	325.95	327.37	328.16	327.19	327.62	326.33	327.22	326.9	326.24	326.74	327.4	327.57	327.16	326.28	326.7	327.34	326.74	325.62	328.5	325.94	327.73	327.16
324.45	325.32	326.44	325.58	325.78	325.77	325.24	325.16	325.49	325	324.12	323.46	326.06	323.59	325.61	325.41	325.71	325.5	325.82	326.08	325.52	325.22	325.47	325.43	325.66	326.14	326.3	325.03	325.85	324.16	324.78	325.02	326.25	325.09	326.06	327.07	325.4	325.56	325.98	325.1	325.05	326.06	325.25	324.89	324.61	324.39	324.98	325.49	326.07	324.9
319.1	317.51	318.63	318.89	318.59	319.46	318.85	319.63	318.31	319.58	318.77	318.91	319	318.33	317.49	319.74	319.27	319.43	320.18	319.03	318.27	320.84	317.79	319.52	318.69	319.52	316.68	318.76	317.67	318.18	318.52	319.06	319.03	318.81	318.7	318.17	318.37	318.29	317.93	320.19	318.12	318.81	317.79	319.85	319.05	318.45	318.13	317.77	318.34	318.21
319.61	319.61	319.56	320.66	318.83	318.34	320.05	319.31	318.64	320.31	318.58	319.38	320.02	318.82	318.84	318.08	320.74	319.56	319.04	320.39	320.39	319.19	318.19	318.76	319.96	319.02	319.26	320.09	318.91	319.17	318.35	318.46	319.57	319.21	320.44	319.48	319.18	320.02	319.36	320.03	320.13	318.19	318.22	320.39	317.79	319.46	318.77	318.54	318.68	318.55
296.89	297.78	297.16	297.75	295.93	297.19	295.63	297.63	296.77	296.71	297.23	296.8	297.11	297.23	297.42	296.57	297.58	297.33	297.24	297.05	297.46	298.2	297.42	296.91	296.47	297.16	296.14	297.28	297.75	296.13	295.78	295.89	296.31	296.75	296.98	297.74	295.74	296.29	297.73	297.44	297.55	298.1	295.72	298.75	296.1	297.41	297.05	296.44	298.04	296.98
315.04	315.28	314.92	314.69	315.3	315.63	315.79	314.41	315.28	314.83	313.92	314.83	314.45	314.19	314.52	315.52	314.28	315.01	315.05	315.55	314.87	314.65	314.67	314.63	315.62	314.13	314.76	316.09	315.89	314.54	314.97	315.17	315.3	315.08	314.69	313.21	314.81	313.49	314.68	316.41	315.91	314.99	314.98	314.38	314.47	314.77	315.4	314.13	314.54	315.71
308.18	309.3	310.39	309.54	308.65	309.56	308.31	308.46	308.1	310.08	309.23	307.39	310.13	309.6	309.41	308.64	308.82	309.49	308.43	307.56	308.51	309.08	306.71	308.18	308.37	308.87	308.25	308.57	309.63	309.22	308.24	310.06	309.91	307.7	309.41	309.35	309.01	308.14	309.17	308.73	308.08	308.61	308.91	309.35	308.48	309.35	309.73	308.9	308.52	308.93
317.09	315.76	315.07	315.42	316.2	316.71	315.11	316.25	314.63	315.02	314.58	315.69	315.82	314.65	315.85	315.21	316.52	314.76	316.38	315.24	315.81	316.17	315.74	314.46	316.3	315.4	316.19	315.95	314.5	316.21	315.33	316.07	315.85	315.91	315.48	315.05	315.18	315.82	316.85	315.25	315.79	315.82	316.67	315.82	315.46	316.06	315.7	315.36	316.53	316.49
325.38	325.5	325.24	325.45	325.39	324.85	327.19	325.53	324.63	325.3	326.14	325.85	324.7	325.66	325.2	324.05	325.47	326.36	326.65	324.99	325.77	325.29	325.39	324.93	325.28	325.42	324.67	326.09	325.07	325.22	325.68	323.95	324.69	324.63	325.8	325.4	325.18	325.51	325.78	324.57	325.53	324.91	325.17	325.12	325.87	324.08	325.67	325.96	325.78	325.61
302.66	302.08	303.49	302.08	302.69	302.53	303.71	303.25	302.98	302.53	302.05	303.36	302.4	303.16	303.31	301.92	302.4	302.17	302.11	303.15	302.11	302.42	302.19	303.99	301.8	303.64	303.03	303.05	303.88	303.34	302.52	301.58	303.04	302.23	302.45	303.09	302.92	301.78	302.22	302.71	303.64	303.49	302.52	301.83	301.89	303.32	303.33	303	303.44	302.31
308.77	310.05	309.86	311.14	309.26	310.4	310.39	310.68	309.46	310.41	309.93	310.94	311.46	310.9	311.68	309.87	310.64	311.67	310.16	310.3	310.16	310.59	310.35	310.73	310.3	311.06	310.52	310.16	309.89	310.41	311.02	310.95	310.94	310.34	309.47	310.71	309.55	311.06	310.19	310.2	310.69	310.06	310.86	310.52	309.98	310.56	309.76	310.98	310.09	310.95
311.05	310.6	311.53	310.9	312.93	311.43	311.17	310.7	311.5	310.13	311.5	309.88	311.31	312.09	312.35	310.99	312.36	311.76	312.28	311.5	311.23	310.46	311.75	312.65	311.52	311.1	311.56	312.17	311.72	311.29	310.59	310.63	311.94	311	311.52	311.07	312.22	311.6	312.14	310.2	311.4	311.26	312.55	310.01	312.69	311.02	312.29	311.8	312.31	310.5
310.69	311.56	310.99	310.21	311.14	311.19	311.71	311.31	311.31	311.44	310.72	311.2	311.46	311.08	311.38	309.56	311.55	311.77	311.2	311.92	311.58	310.83	311.35	312.12	310.76	310.12	310.28	310.97	310.82	311.53	311.45	309.84	311.43	310.28	310.99	310.04	311.16	309.87	310.69	309.81	310.55	310.14	309.7	310.47	310.89	310.82	310.4	310.54	310.89	311.68
302.52	302.82	303.82	302.86	302.78	304.67	303.7	303.88	304.53	303.56	304.56	302.57	304.22	304.61	304.49	304.35	304.05	302.84	303.59	302.98	303.69	302.95	302.49	302.79	303.73	303.47	303.11	303.47	304.03	303.65	303.65	302.95	302.58	302.88	304.38	302.89	304.54	302.86	302.95	302.87	304.27	303.01	303.27	301.61	303.44	303.65	304.31	304.49	303.29	303.69
313.28	313.63	313.34	312.53	313.38	313.21	312.73	313.56	312.52	313.62	313.76	313.51	313.87	312.42	312.87	312.95	313.26	313.2	312.94	313.67	314.08	313.52	312.95	313.63	314	312.53	313.24	311.63	312.21	313.5	313.23	312.59	313.16	313.47	314.07	313.28	312.61	314.75	312.69	314.35	312.4	313.64	313.99	313.91	313.45	311.98	313.86	313.88	312.83	311.7
316.2	317.37	316.7	317.44	315.86	316.86	317.21	316.16	317.02	316.08	316.61	317.29	317.2	317.14	316.05	317.86	316.69	316.23	317.22	315.75	316.79	316.56	316.5	316.28	316.98	316.34	315.75	316.58	316.86	315.67	316.37	317.89	316.6	315.13	316.72	317.19	317.25	314.35	317.16	315.84	316.04	315.84	315.69	315.72	316.68	316.4	316.67	316.55	316.68	316.62
304.13	303.48	304.52	304.04	304.56	305.82	304.64	304.18	303.28	304.35	304.27	304.29	303.88	303.36	303.59	304.51	303.1	304.7	305.52	305.5	304.39	304.68	304.27	304.4	303.48	303.91	304.69	303.41	302.04	305.28	303	303.25	303.44	305.79	304.04	304.33	303.65	304.7	303.68	304.7	304.62	303.68	305.13	305.38	303.65	304.08	304.88	304.4	304.26	303.67
313.38	313.29	313.8	312.47	313.17	313.71	313.46	313.21	313.53	313.7	314.52	313.34	313.8	313.24	313.23	313.74	314.62	314.27	313.45	313.34	314.81	314	313.55	313.48	314.8	313.35	314.3	313.78	314.76	312.56	312.98	315.82	313.39	313.43	315.53	314.25	314.05	313.57	313.95	313.4	313.82	313.52	312.88	314.54	314.46	313.73	314.38	314.11	313.91	313.01
296.52	297.1	296.82	297.08	297.17	297.36	296.13	296.13	297	297.42	296.12	296.38	296	296.54	296.44	296.38	297	296.64	296.52	297.62	296.86	297.95	296.52	296.84	296.06	295.85	297.11	296.52	296.03	297.4	296.54	296.93	295.98	297.86	296.87	296.85	296.93	297.19	296.85	297.35	297.39	297.05	295.14	295.79	295.78	297.47	297.34	298	297.61	297.05
304.79	305.02	302.96	305.32	303.43	304.83	305.21	304.32	304.14	304.94	303.27	304.54	304.2	304.84	304.15	304.73	304.14	304.86	305.65	304.37	303.88	303.83	304.49	302.41	304.55	303.52	304.79	304.64	303.87	305.65	304.55	304.93	305.67	302.96	305	306.71	304.18	304.55	304.86	303.77	304.99	304.56	304.96	304.44	304.34	304.11	303.95	304.9	305.25	303.27
310.68	310.59	310.85	309.16	309.63	311.15	309.31	310.74	308.68	309.84	308.85	309.78	309.62	309.13	309.62	308.66	309.28	309.9	309.84	310.16	308.96	310.03	309.27	309.43	309.67	310.2	310.67	310.51	310.67	310.27	310.14	308.9	309.22	310.01	309.04	309.92	309.42	311.33	309.95	310.96	309.06	309.36	309.98	310.75	310.53	309.53	309.08	310.23	309.86	309.74
303.34	304.85	302.85	303.51	303.01	303.01	302.67	303.85	303.13	303.39	302.92	304.19	303.41	302.86	302.66	303.53	304.51	303.73	303.51	304.02	303.28	303.8	303.78	302.4	303.5	303.78	304.69	304.19	303.7	303.38	302.06	304.3	302.7	303.11	303.79	304.03	303.27	303.12	302.98	303.24	303.18	304.6	304.04	303.48	303.46	302.81	302.34	303.81	302.73	303.65
305.71	305.67	305.19	304.92	306.38	303.39	304.94	305.03	306.39	304.39	305.5	305.16	305.55	303.57	305.5	305.98	305.75	305.42	306.17	305.69	305.22	304.86	305.5	304.91	305.88	303.73	305.57	306.44	303.96	305.64	305.63	305.29	305.19	305.16	305.44	306.35	306.32	307.46	305.39	305.46	304.89	304.58	305.16	306.39	305.22	305.08	306.29	305.06	305.33	305.87
312.73	314.73	314.62	316.12	314.91	314.46	314.86	315.96	314.54	315.17	314.79	315.62	315.74	315.71	315.9	314.01	316.14	314.8	315.59	316.16	316.01	314.02	314.61	314.09	315.35	315.15	315.13	314.6	316.68	314.27	314.7	315.7	315.29	313.62	315.05	315.39	314.36	315.77	314.48	314.37	314.94	316.22	315.6	316.08	314.15	313.64	315.43	314.89	315.29	315.62
302.5	302.1	302.88	302.86	302.73	302.14	302.04	302.9	300.76	302.52	302.43	300.85	302.28	303.59	300.61	301.99	302.38	302.7	302.68	302.55	301.86	302.06	301.84	303.66	302.72	302.55	303.06	303.52	301.53	303.1	302.54	301.55	302.34	302.06	303.07	302.74	302.88	301.81	302.05	300.81	301.34	302.31	301.68	302.46	301.67	302.78	303.35	301.61	302.23	302.62
314.89	314.68	314.27	314.44	314.95	316.67	315.09	315.48	314.74	314.95	314.94	315.36	315.5	314.42	314.61	316.14	314.56	314.72	314.28	315	314.18	314.75	315.12	315.26	315.54	315.93	315.37	315.34	315.76	313.97	316.22	315.71	315.13	314.75	315.83	314.49	315.06	315.42	314.88	314.11	314.56	315.14	315.07	315.6	315.41	315.92	315.13	314.82	314.01	314.32
311.88	314.3	312.64	312.75	313.29	314.06	313.44	313.56	314.1	313.78	313.14	313.75	312.9	313.2	314.1	312.53	314.82	313.02	313.53	313.49	314.55	312.84	312.97	313.66	314.19	312.65	314.29	312.55	313.51	314.12	312.7	313.61	314.65	313.85	313.3	313.98	311.56	312.18	313.82	313.25	314.19	313.49	313.25	313.12	313.3	312.62	312.53	313.16	313.87	312.46
312.47	314.11	314.1	313.1	313.21	313.05	314.33	313.64	313.92	313.6	312.18	313.33	312.25	313.24	313.11	312.47	313.36	312.71	314	313.79	313.38	315.68	313.65	314.14	312.11	313.58	313.14	312.72	313.64	312.72	313.81	311.94	313.63	313.6	313.76	314.34	313.74	313.65	314.42	313.09	313.3	312.11	313.01	313.35	312.59	313.59	313.41	313.45	313.62	312.92
312.84	312.53	312.6	312.54	311.76	312.27	311.65	311.4	312.77	313.47	311.5	310.52	311.91	310.27	312.49	311.87	311.96	311.4	313.25	311.64	312.82	311.2	312.27	312.19	313.05	311.82	310.45	312.22	311.5	311.32	312.66	313.06	312.03	312.5	312.16	312.7	312.78	312.83	312.65	313.04	311.53	313.6	312.38	311.79	312.65	312.65	312.27	311.24	311.49	311.98
312.83	312.32	312.68	314.09	313.66	314.05	312.41	312.75	313.06	313.08	313.97	312.83	313.47	313.25	313.68	313.56	313.63	313.22	311.92	313.25	312.21	312.88	312.8	312.88	312.52	313.07	313.05	313.62	312.95	315.23	313.77	314.03	312.77	312.69	313.17	313.11	311.3	313.49	312.75	312.35	313.65	313.07	312.53	314	313.63	312.33	313.59	312.88	313.35	313.96
314.07	314.36	313.91	314.05	314	315.72	314.42	314.63	314.93	314.7	313.87	316.07	314.13	314	314.99	314.01	314.32	315.07	317.09	314.65	313.96	316.06	315.94	314.86	314.21	315.53	314.36	313.99	315.83	313.77	315.42	315.01	314.84	315.76	314.64	315.28	315.47	314.04	314.71	314.16	315.88	314.1	315.24	314.2	315.28	314.38	315.08	313.61	315.18	315.7
316.56	315.85	314.87	316.74	314.66	315.85	316.11	315.46	315.24	315.54	314.47	315.78	314.36	316.08	315.79	315.39	315.35	316.66	316.74	315.43	315.41	315.76	316.11	315.2	316.38	316.47	313.8	315.22	315.3	315.43	314.88	315.28	314.42	315.54	315.88	316.96	316.09	315.93	315.06	315.2	316.13	316.35	314.82	316.19	315.47	315.92	315.65	314.12	315.75	315.74
309.3	309.21	308.42	309.24	309.4	308.49	309.85	308.8	307.76	310	308.77	309	308.65	309.7	307.88	308.7	308.83	307.58	308.68	308.74	308.81	309.14	308.53	310.86	307.23	308.02	308.71	309.37	308.13	309.59	308.59	308.68	309.51	309.08	309.34	308.22	309.04	308.94	308.39	308.98	309.52	309.11	308.66	308.54	309.56	309.06	308.93	308.78	308.79	309.18
309.18	308.89	310	308.4	309.22	309.75	309.31	309.35	310.1	310.28	309.22	309.59	308.21	309.58	308.4	307.88	308.79	308.32	308.45	309.28	307.67	309.3	308.63	308.09	309.85	307.72	310.07	309.04	308.89	309.32	309.59	307.64	308.68	310.03	308.93	310.53	308.63	309.35	308.75	309.01	309.15	308.1	308.54	310.15	309.29	308.68	308.36	308.8	307.76	310.04
306.57	307.17	306.92	306.93	306.45	308.49	306.29	307.29	306.91	308.56	306.78	307.16	307.32	308.24	307.07	307.9	306.13	307.37	306.51	306.68	306.87	307.18	308.48	307.63	306.58	308.4	307.93	307.02	308.79	307.33	307.78	307.89	307.81	306.63	307.85	306.05	307.59	307.77	306.72	308.73	308.89	306.9	307.32	307.32	308.25	305.89	307.56	308.52	307.64	307.12
311.58	310.46	309.32	311.3	312.04	309.89	312.02	311.09	312.16	311.4	309.94	310.01	310.13	310.15	310.82	310.92	311.43	311.25	310.3	310.2	309.5	310.26	311.68	310.79	310.11	311.82	309.84	309.92	311.16	310.3	311.42	310.7	311.34	310.13	309.78	310.14	310.02	309.98	311	311.54	310.67	311.32	311.37	311.14	311.69	311.63	309.62	310.76	311.32	310.95
305.54	305.2	305.13	305.18	306.56	304.78	305.14	305.53	304.55	305.74	305.2	304.73	306.12	305.51	304.12	305	305.1	303.93	303.73	304.3	305	304.79	305.41	304.84	305.73	305.05	305.57	305.6	305.39	303.74	304.69	304.37	304.58	305.93	306.43	303.46	304.4	303.82	305.13	304.49	305.08	303.64	304.61	305.32	305.25	304.61	305.83	305.45	304.11	305.67
299.44	301.25	300.9	300.99	300	302.62	300.91	301.42	300.8	301.12	301.45	302.69	301.1	300.57	300.31	301.45	301.04	301.2	301.41	300.86	300.87	300.35	301.84	302.08	301.2	302.3	301	301.47	300.6	302.12	301.85	301.26	300.47	299.46	301.74	302.29	301.88	299.87	300.25	299.99	300.8	302.08	300.25	300.94	301.06	300.94	300.56	300.68	301.88	303.74
302.81	302.73	303.38	302.57	303.03	302.54	303.12	302.18	303.21	304.16	303.22	303.52	302.06	303.05	302.46	304.76	302.13	303.75	303.16	303.04	304.13	304.79	302.42	303.34	303.67	304.71	303.44	304.06	304.08	305.23	302.37	304.42	303.93	303.48	303.36	304.48	303.25	304.34	302.57	303.95	303.14	303.27	302.31	303.26	303.73	301.14	303.77	304.05	304.36	302.62
320.11	320.47	320.07	319.55	320.43	318.7	318.78	319.09	318.79	319.98	318.45	319.13	319.42	318.64	319.14	318.66	318.92	319.05	320.2	319.27	320.42	318.42	319.1	318.35	319.45	318.1	319.49	320.26	319.22	318.79	318.38	318.34	319.1	318.66	319.16	317.91	318.96	319.19	320.28	317.93	318.98	319	318.25	318.83	319.85	319.16	319.74	319.77	318.15	319.48
295.49	294.27	294.73	292.46	294.95	293.95	293.16	293.2	294.21	293.38	294.55	294.7	292.97	294.15	294.44	294.02	295.12	294.93	294.49	294.04	294.27	294.08	294.9	294.12	294.14	293.72	294.63	293.63	293.97	293.8	292.89	294.33	294.07	292.6	295.31	293.52	293.83	294.89	293.92	294	293.05	295.46	294.06	294.08	293.77	293.93	293.45	294.54	293.66	293.41
307.58	307.82	307.09	306.92	306.27	306.46	306.46	307.16	307.57	306.51	306.26	306.71	306.32	305.38	306.31	307.39	306.1	306.65	306.3	306.86	305.65	306.32	306.9	306.89	306.84	306.7	306.11	307.76	306.46	307.2	306.83	307.32	305.97	306.56	306.21	307.62	306.54	306.42	305.63	306.04	305.51	305.94	306.15	306.92	305.34	307.1	307.09	307.24	307.07	305.82
314.89	314.24	314.94	313.79	315.28	314.51	315.4	316.43	313.75	314.11	315.58	315.55	314.43	314.22	315.62	313.83	314.14	314.75	314.28	314.71	314.29	315.25	314.41	315.15	314.07	315.98	314.05	314.96	314.56	314.96	313.73	315.75	315.35	315.64	315.01	314.78	316.51	313.99	314.38	315.5	314.8	314.8	315.79	315.01	314.08	314.39	315.63	314.1	314.55	315.97
324.63	325.24	325.55	326.49	325.4	324.36	326.25	324.84	327.09	324.98	324.51	325.22	327.16	325.47	324.7	324.23	325.17	325.9	326.03	324.58	325.03	326.47	325.64	324.3	325.06	325.18	325.45	327.02	325.46	326.12	326.24	324.13	325.31	325.65	324.52	325.25	324.83	324.14	325.24	325.35	325.58	324.47	325.7	325.04	325.11	326.4	326.73	323.69	325.39	325.95
327.22	327.51	328.06	328.88	328.9	327.68	327.35	327.81	328.21	327.73	326.97	327.76	327.19	327.7	327.04	326.52	326.42	327.32	328.3	326.39	328.72	327.34	328.63	329.14	327.2	328.86	328.88	327.66	327.45	328.94	327.98	328.01	328.87	327.76	328.15	328.91	327.37	327.43	328.26	328.37	328.06	327.28	328.2	327.87	327.44	328.02	327.62	327.95	329.03	327.72
304.32	302.97	303.65	304.58	303.67	303.79	304.36	304.5	303.91	305.68	303.71	303.64	302.51	303.48	304.96	304.09	304.22	303.73	304.05	302.85	304.6	304.09	304.9	304.61	303.63	303.36	303.82	303.77	303.67	302.95	302.62	302.83	303.56	303.88	303.02	303.06	304.1	303.82	304.72	304.04	303.8	304.35	304.31	302.23	302.66	305.09	303.17	303.55	303.92	304.2
314.98	313.23	314	313.18	312.9	312.91	314.67	313.63	315.09	315.32	314.94	314.77	314.88	313.88	313.87	314.9	315.23	314.34	314.18	313.9	313.7	314.72	313.33	314.46	313.06	314.07	314.05	313.56	314.25	313.4	314.81	313.72	313.69	314.82	314.93	314.07	315.37	314.72	314.1	314.99	312.59	313.54	313.95	313.54	314	313.27	314.88	313.73	313.45	315.26
295.53	294.48	294.67	294.12	294.07	295.63	295.37	294.17	294.15	295.7	295.4	294.12	296.09	295.34	295.26	294.22	294.85	294.71	293.25	295.27	296.02	295.44	293.48	295.06	295.46	294.84	295.14	295.78	294.79	295.69	295.33	294.74	293.91	294.75	295.71	295.66	294.68	295.47	295.26	295.52	293.95	295.97	294.76	294.38	293.69	295.33	295.07	294.55	295.32	294.54
309.49	308.19	309.64	309.81	308.42	308.3	308.39	308.59	309.18	307.94	309.13	309.51	308.12	309.18	308.65	308.9	308.99	309.05	308.53	309.23	308.14	310.7	309.08	308.07	308.11	308.16	309.53	308.79	309.99	310.27	309.51	309.1	309.21	309.07	307.8	308.83	308.78	307.55	308.2	309.54	309.56	308.8	308.67	308.88	308.62	309.18	308.83	307.97	309.07	308.2
318.86	320.25	320.16	318.43	317.89	318.64	318.38	319.73	320.51	320.69	319.32	319.16	319.32	319.15	319.34	318.7	318.77	317.96	318.67	318.74	320.14	318.06	319.38	319.57	317.84	319.35	318.49	319.28	320.12	318.63	320.42	317.86	319.46	319.68	321.54	319.93	320.23	319.95	320.15	319.69	320.12	319.51	318.99	318.56	318.25	318.31	320.08	320.97	319.55	318.64
315.33	316.18	315.7	314.88	315.79	315.99	316.53	315.46	316.65	316.41	316.4	316.19	315.51	315.63	316.06	316.38	315.75	315.41	315.62	315.92	315.67	315.52	317.08	315.75	315.73	315.72	316.04	316.97	314.79	317.35	317.09	315.62	314.29	316.18	316.12	315.76	315.19	316.32	314.59	315.97	317.27	314.77	316.72	317.06	315.87	315.35	316.24	315.27	317.19	317.04
310.24	309.84	310.03	309.21	310.54	309.9	309.54	309.69	309.24	310.8	309.91	310.35	309.39	308.66	309.64	309.07	311.1	309.91	309.41	311.35	310.34	309.83	310.05	310.94	310.41	309.84	310.18	310.27	310.28	309.31	308.37	310.45	310.37	310.55	311.53	308.86	309.5	310.94	310.35	309.84	309.13	311.29	310.79	308.55	309.9	311.15	310.33	310.19	310.51	310.18
308.13	307.29	307.06	307.5	308.02	307.06	307.04	307.35	307.75	308.37	306.31	307.16	306.62	308.2	307.22	307.29	307.61	308.2	307.83	307.45	307.4	307.69	309.05	308.01	306.35	307.38	307.92	308.43	308.09	307.37	308.2	306.18	306.63	306.66	307.55	307.47	307.75	307.45	307.05	308.07	307.78	307.58	306.35	306.33	307.12	308.5	307.9	308.09	307.61	307.9
307.34	307.03	306.24	306.26	305.51	306.93	306.23	306.58	306.56	307.03	305.81	304.52	306.37	306.26	306.74	305.65	306.42	306	307.02	305.88	305.55	305.89	306.55	304.37	306.64	306.16	305.43	306.7	306.94	306.61	306.42	305.67	306.21	306.54	306.34	306.57	307.72	306.13	305.91	306.87	306.7	307.15	306.78	306.49	307.9	305.51	305.96	306.3	305.57	306.11
316.24	315.86	313.04	314.93	314.83	315.25	315.8	314.06	315.33	314.52	313.64	315.26	312.97	314.34	314.2	316.13	314.91	314.82	315.35	314.09	314.46	314.71	315.36	314.32	315.11	314.9	314.33	315.19	313.75	314.79	315.4	315.08	314.94	314	314.35	313.76	315.12	315.77	314.88	314.02	313.73	315.5	315.09	313.57	315.22	315.79	315.67	314.89	315.31	314.46
307.23	306.27	306.8	305.65	306.48	307.06	306.1	306.56	305.72	306.47	307.24	304.79	306.62	304.46	306.05	305.04	304.49	306.27	305.76	305.34	306.53	305.64	305.25	305.76	306.2	307.38	307.24	306.95	305.1	306.12	306.02	306.76	306.62	305.57	305.04	306.55	305.9	306.74	306.55	307.14	304.6	304.87	306.25	305.94	306.19	305.14	305.3	306.91	306.32	305.76
295.87	295.99	295.25	294.91	295.43	296.02	293.69	295.56	294.57	296.69	294.89	293.87	295.7	294.62	294.26	296.14	295.48	294.65	294.36	295.35	294.41	294.78	295.69	295.59	295.39	294.76	295.14	293.15	295.01	293.72	294.77	294.42	296.02	295.7	296.69	294.73	295.4	296.47	295.38	296.3	294.54	294.89	294.58	295	295.41	294.24	295.73	294.3	294.98	293.47
315.73	315.2	316.04	314.66	315.94	315.67	317.42	315.09	314.81	315.12	316.26	316.38	315.08	316.91	315.78	316.42	314.14	315.04	315.46	315.03	315.24	315.6	315.32	316.12	315.44	314.87	317.04	315.3	315.65	316.47	315.99	314.11	316.05	317	315.51	316.62	316.19	316.69	315.15	315.71	315.78	316.26	315.52	316.47	317.22	315.47	314.86	315.3	316.08	314.82
303.8	303.9	304.4	304.69	304.24	304.98	304.71	304.16	303.91	305.39	303.82	304.73	305.2	305.67	304.11	305.4	304.39	304.11	304.2	304.18	304.26	304.16	303.74	305.6	304.4	305.21	304.27	303.4	305.8	305.52	304.71	305.24	303.56	303.9	304.79	304.5	304.4	304.71	304.09	304.41	302.73	304.73	305.04	304.6	303.94	304.17	303.4	303.91	303.24	304.06
314.53	314.82	314.92	315.33	314.39	314.58	314.33	315.31	313.71	314.16	315.1	315.47	314.56	315.1	314.64	314.77	314.51	315.35	315.51	316.23	315.07	314.72	316.48	314.72	314.52	315.65	315.61	314.27	314.84	314.81	314.36	315.54	315.8	314.58	315.32	316.04	313.95	314.94	316.73	315.62	315.15	315.83	315.68	315.02	315.02	314.99	315.04	315.42	314.15	316.39
304.98	303.84	304.46	304.8	304.69	305.49	305.12	305.29	304.88	304.85	305.97	305.02	305.23	305.57	305.63	306.25	305.08	306.32	304.89	304.87	304.01	305.26	306.13	304.84	304.25	305.39	305.55	305.41	304.5	305.9	304.97	304.81	305.49	305.86	305.74	306.82	305.59	306.22	304.66	305.85	305.22	306.06	303.89	305.09	304.99	305.91	306.44	305.28	305.74	303.82
304.85	305.82	304.88	306.36	304.97	306.16	305.41	305.62	305.24	305.55	305.08	305.24	305.88	305.86	305.38	304.8	307.3	306.15	304.45	306.31	306.28	305.5	306.22	306.28	305.18	304.92	305.54	305.43	305.49	306.35	306.13	307.31	305.11	306.3	304.74	305.68	305.48	305.12	306.28	305.46	305.04	306.07	306.27	305.62	305.81	305.72	306.26	306.09	305.76	304.34
302.05	302.01	300.97	302.09	302.1	301.15	301.68	302.25	299.94	300.58	300.98	302.03	300.49	301.13	300.73	301.62	301.29	300.73	299.91	300.65	301.34	300.21	300.77	300.22	301.36	299.88	301.39	302.14	300.55	300.48	301.55	301.74	302.4	300.84	301.47	300.47	300.98	300.26	300.07	301.37	301.12	300.5	301.35	301.4	300.92	301.01	300.93	301.03	301.33	301.34
314.4	313.2	313.02	314.73	314.79	314.57	314.52	313.74	313.57	313.7	313.23	313.57	314.75	312.47	314.41	313.34	314.77	314.27	315.69	312.98	314.01	315.03	314.72	313.92	312.84	312.55	314.08	313.83	313.18	315.06	313.42	313.71	313.73	313.6	313.76	315.6	313.83	312.23	314.08	313.55	313.97	314.83	314.06	313.69	315.6	314.69	313.56	314.6	314.79	313.95
305.62	306.11	304.37	304.89	304.44	305.46	304.25	305.86	305.84	306.4	306.19	306.27	305.21	304.82	304.64	305.17	306.36	304.2	305.92	306.27	304.98	306.22	307.63	306.23	304.71	305.27	305.06	306.08	304.05	306.25	306.16	305.87	304.43	305.77	305.91	304.53	305.59	305.15	305.89	304.49	305.48	306.59	306.19	305.24	306.16	306.15	305.89	305.84	305.19	306.51
327.54	328.15	327.37	327.71	329.74	327.96	327.29	328.02	327.24	327.69	327.5	327.73	328.03	327.44	328.34	327.8	327.27	327.02	328.48	327.88	327.75	329.53	328.19	326.92	327.33	328.46	327.93	327.51	327.84	327.94	328.5	327.73	327.79	327.76	327.42	327.2	328.02	327.95	327.39	328.18	327.74	328.8	328.06	327.58	328.84	327.24	327.24	327.97	327.06	327.87
315.31	317.15	315.13	314.89	315.2	315.4	316.53	315.45	316.01	316.07	315.51	315.17	316.44	313.95	315.24	316.18	314.1	316.27	316.84	315.6	315.91	315.66	315.53	315.28	316.94	316.69	316.17	315.71	316.1	316.14	315.98	315.03	315.17	315.62	316.8	316.33	315.56	314.53	317.03	314.96	316.11	315.94	316.35	315.69	315.09	317.62	315.1	315.22	315.33	314.52
313.74	313.21	312.9	313.44	311.28	311.86	313.17	312.85	310.76	312.11	311.82	313.03	311.5	312.15	311.63	314.35	310.44	312.04	312.46	312.58	312.55	311.02	312.1	311.58	312.77	312.22	311.74	312.29	312.11	311.54	313.27	311.57	311.68	312.71	312.67	312.88	313.15	313.96	312.21	311.94	312.1	312.66	312.81	312.59	312.78	312.6	313.95	312.46	311.75	312.49
303.27	303.59	302.82	302.42	302.63	301.38	302.3	302.66	302.48	303.48	303.3	303.14	301.86	301.77	301.91	302.08	303.88	302.48	301.91	302.85	302.72	300.47	302.21	302.49	302.79	302.67	302.34	303.11	303.44	301.93	300.82	301.15	303.69	303.49	303.62	304.96	302.43	302.9	303.23	302.02	302.48	301.92	303.02	302.69	302.41	302.93	303.33	302.35	301.33	302.97
325.75	324.5	324.4	325.16	323.96	325.06	324.11	324.9	324.7	324.69	324.5	324.08	324.8	324.59	322.8	325.06	324.34	325.57	324.16	324.79	324.57	324.76	324.89	324.54	324.61	323.54	325.24	324.95	324.43	325.18	325.68	324.8	323.64	324.13	324.69	325.04	324.26	325.72	323.39	324.37	324.43	323.34	325.2	323.69	323.83	323.95	323.58	325.52	324.03	324.82
304.23	304.44	304.35	304.4	305.45	305.46	303.95	304.99	304.43	303.2	303.69	304.53	304.47	303.24	303.63	304.01	305.23	303.48	305.45	304.64	305.39	303.19	304.16	304.6	303.75	303.92	304.24	306.29	303.72	304.77	304.85	305.34	305.99	304.78	305.15	304.02	304	303.01	304.12	305.42	305.43	304.23	303.85	305.48	304.42	304.04	304.43	304.79	305.6	305.27
311.03	310.7	312.02	311.25	311.9	309.99	311.32	310.32	311.75	310.88	311.75	312.23	311.86	311.67	310.01	310.71	312.16	310.49	311.7	309.98	311.2	311.65	312.1	312.15	311.75	311.04	311.21	311.41	311.34	310.59	312.49	312.72	313.41	311.31	311.68	313.06	312.33	312.75	309.96	311.26	310.24	311.58	312.19	311.24	311.74	309.81	311.1	310.19	311.41	311.15
310.9	310.59	310.35	310.92	311.13	311.27	312.21	310.7	310.74	310.25	310.18	310.54	309.88	312.09	310.68	312.01	309.86	309.6	312.05	310.88	310.18	312.2	310.77	310.11	310.7	311.26	310.09	309.77	311.88	310.24	309.48	311.15	311.05	310.71	310.25	311.67	310.42	310.73	310.74	311.07	311.19	310.9	309.97	310.6	312.02	310.39	311.87	310.21	311.17	310.61
294.66	292.91	293.97	294	293.23	294.63	293.7	294.29	293.99	292.79	293.84	292.73	293.77	293.86	294.23	294.25	294	294.25	294.83	294.95	294.57	293.97	293.11	294.62	294.94	293.69	293.31	293.42	294.66	294.24	294.57	294.47	293.81	294.61	294.4	293.73	294.96	293.61	293.58	294.33	294	293.21	292.97	293.82	293.86	294.72	294.97	293.16	293.43	294.39
314.76	315.74	314.38	314.54	316.53	315.04	315.52	315.39	313.76	315.27	315.44	315.82	314.38	314.87	314.96	314.64	315.21	314.47	315.41	314.46	314.39	316.64	314.67	315.36	315	314.53	314.05	316.4	314.86	314.04	314.66	314.77	315.23	313.4	314.29	315.04	315.05	316.2	314.32	313.76	316.33	315.03	315.48	315.24	313.62	315.5	312.98	313.95	314.29	314.63
313.96	313.76	313.17	312.84	314.78	313.87	313.82	313.71	315.55	314.15	313.89	314.21	313.12	314.77	313.42	313.92	314.83	313.07	314.31	314.56	316.28	313.77	313.42	313.38	313.93	314.05	313.39	314.21	313.63	313.69	314.37	314.86	315.31	313.39	314.04	312.62	314.26	313.97	314.17	315.07	314.36	314.43	313.84	313.69	315.11	312.9	313.14	313.92	313.62	314.03
316.68	316.11	317.12	317.48	316.6	317.78	317.54	317.28	316.9	316.6	315.87	316.41	315.5	317.46	316.11	317.44	317.93	316.05	316.98	317.98	316.19	317.48	316.86	317.74	316.64	318.57	317.17	317.41	318.14	318.92	316.97	318.1	316.92	317.99	316.05	318.32	317.48	317.51	318.53	317.33	317.75	316.89	318.13	316.27	316.71	317.92	317.41	316.9	317	317.93
306.44	306.51	305.89	304.83	306.2	304.93	305.92	304.57	305.65	307.78	304.52	305.77	306.36	304.22	306.2	306.99	306.06	306.89	305.59	305.8	306.24	305.66	306.88	306.19	305.32	306.38	306.4	305.21	306.51	306.35	305.24	306.61	305.19	305.31	305.85	305.94	306.72	306.3	307.51	305.15	306.11	306.72	305.5	307.21	306.93	306.15	307.2	304.62	305.5	306.93
315.22	314.78	315.64	314.27	314.42	314.52	314.51	314.85	313.53	314.07	316.21	314.22	314.9	314.48	315.13	313.86	314.84	314.53	313.71	315.88	315.55	314.83	313.41	314.68	314.43	315.59	315	315.34	314.72	313.84	313.75	315.35	314.93	315.16	314.72	314.39	314.57	315.09	314.98	313.75	315.13	315.66	315.11	314.95	315.19	315.6	314.03	314.39	316.67	315.66
326.55	327.07	328	328.46	327.45	327.19	327.07	326.67	327.68	327.92	327.81	328.44	327.11	328.32	327.53	327.56	327.62	327.11	328.06	327.16	328.05	328.66	328.42	328.28	329.28	329.01	328.89	327.78	328.57	327.99	328.79	328.09	328.99	327.35	328.08	328.22	328.52	327.84	328.41	326.66	328.06	328.46	327.59	326.74	326.94	327.77	326.68	328.27	328.77	327.37
303.2	302.26	302.95	303.13	302.75	303.1	302.62	302.46	303.06	301.68	303.06	301.87	304.33	301.87	303.71	302.79	302.28	302.28	302.95	303.7	301.84	302.61	303.15	301.32	303.39	301.3	302.48	303.02	303.53	301.48	301.7	301.65	303.28	302.14	303.52	302.18	303.56	302.11	303.43	302.56	301.94	301.96	303.22	301.12	302.97	301.57	303.02	303.53	302.73	302.2
292.72	294.83	293.38	293.11	293.98	294.46	294.47	294.11	293.14	294.74	294.75	294.6	293.21	294.05	293.64	294.02	293.3	293.21	293.28	294.15	294.08	294.25	293.08	294.35	295.83	292.75	294.43	292.29	295.03	293.8	293.27	293.5	293.48	293.7	294.86	292.83	293.34	294.97	294.96	294.17	294.54	294.02	293.81	293.67	294.34	293.46	294.43	293.89	293.62	293.57
314.99	313.69	314.76	315	314.91	314.57	313.04	313.75	314.49	314.56	313.76	314.93	314.21	314.31	314.73	315.18	314.19	314.55	314.54	314.46	314.69	313.79	313.37	314.16	315.49	313.12	313.7	313.94	313.47	313.96	313.27	313.66	314.59	313.1	313.23	313.84	313.28	314.25	313.4	313.79	313.91	314.03	314.03	314.79	312.79	314.87	314.65	314.59	313.88	313.68
299.27	301	300.71	301.21	301.4	300.57	300.08	301.13	300.18	299.79	302.36	301.26	301.45	300.61	301.91	300.61	300.97	300.06	300.31	302.01	300.85	301.45	300.24	300.98	301.27	301.49	299.24	302.28	302	301.97	301.71	302.08	301.64	300.6	301.55	300.2	302.21	301.76	302.48	300.99	300.13	299.4	301.87	301.7	300.98	301.37	300.86	300.59	300.26	301.25
313.75	314.26	313.21	313.21	314.59	314.54	313.63	313.65	313.78	314.7	313.79	314.81	313.98	313.4	313.9	313.98	314.36	314.23	313.4	314.67	313.28	314.81	314.09	315.02	313.22	314.45	314.09	313.36	313.6	313.36	313.5	312.56	313.63	313.49	312.94	313.61	314.15	313.78	314.5	312.47	314.11	313.51	313.64	314.3	314.11	313	314.17	314.75	313.9	313.17
312.53	312.22	311.38	311.66	311.97	312.21	311.19	312.04	312.95	312.21	312.42	312.09	314.28	312.05	313.28	311.53	312.44	311.84	312.15	312.69	313.01	312.61	311.77	313.02	312.11	313.9	311.43	312.77	312.29	310.97	313.69	311.38	310.97	313.84	312.46	312.74	312.65	312.72	312.07	312.46	312.59	312.6	311.98	311.92	312.24	313.11	312.73	314.09	313.02	313.87
315.7	316.97	316.83	316.54	318.37	317.5	317.81	316.31	316.42	317.36	316.33	317.25	316.73	315.92	315.33	315.66	316.04	316.18	316.13	317.17	316.15	316.8	317.43	316.07	316.41	316.36	317.23	314.84	317.05	315.19	316.12	316.86	317.26	317.69	316.55	317.22	317.74	316.04	316.22	316.1	316.61	316.7	316.18	315.99	316.73	316.74	315.59	317.41	317.11	315.37
312.85	313.38	312.23	313.39	314.42	314.22	314	314.35	313.05	314.84	314.13	315.86	314.3	313.86	313.61	314.23	314.75	313.59	313.96	312.65	313.28	314.19	313.8	312.85	312.54	315.07	312.22	313.22	315.06	313.25	314.29	313.44	314.49	313.94	313.76	312.84	313.38	313.36	314.14	315.25	314.86	314.54	314.06	312.5	313.64	315.46	313.75	312.47	313.91	315.25
294.12	294.72	293.98	294.65	296.31	294.66	295	295.53	295.25	295.98	294.41	295.28	295.25	295.37	294.2	295.8	293.57	294.21	294.9	295.39	295.42	294.89	294.41	294.64	294.34	293.96	294.1	295.16	295.54	295.62	295.99	294.18	295.02	294.6	294.12	294.49	293.83	295.03	294.62	295.61	295.27	294.36	295.33	293.13	294.88	293.87	295.34	296.24	294.97	295.33
316.24	317.72	316.95	316.89	317.27	316.37	317.46	317.05	317.29	317.74	317.67	316.06	317.3	317.38	317.38	317.91	315.95	317.46	316.7	317.55	317.42	316.72	317.14	317.16	317.57	318.61	317.49	316.71	318.24	316.97	316.58	316.95	316.87	317.11	317.52	317.86	317.34	317.31	315.92	316.91	316.58	317.7	317.53	317.36	317.53	317.5	317.04	315.74	317.52	317.51
303.82	304.83	305.34	306.06	306.24	306.15	306.15	306.83	305.58	306.74	305.69	305.94	307.05	306.54	305.27	307.62	305.55	306.52	305.64	306.87	306.4	306.59	306.53	305.88	305.72	306.78	307.26	306.38	306.2	307.48	305.53	307.65	306.87	305.06	306.84	306.65	306.53	305.76	306.24	305.72	306.03	305.57	307.55	305.17	306.58	306.78	305.6	306.23	306.75	306.93
310.44	310.97	310.62	310.78	311.81	310.37	310.63	311.04	310.2	310	310.25	310.61	311.35	310.17	311.24	310.48	310.32	310.88	309.99	309.3	310.24	310.95	311.41	311.02	309.91	309.84	311.58	310.82	311.85	311.12	311.43	311.66	310.72	310.17	310.47	310.6	311.2	310.38	310.27	310.76	311.32	312.46	311.01	311.34	311.3	310.02	311.15	310.71	309.49	309.69
311.41	311.45	311.74	311.53	311.63	309.68	310.78	312.02	311.85	312.9	311.03	313.25	312.78	311.29	312.16	311.48	310.56	310.8	312.25	311.3	311.26	312.22	311.01	311.77	311.55	311.45	310.9	310.92	311.7	309.81	311.44	310.25	310.88	311.3	312.39	312.18	311.82	312.35	312.2	310.83	310.71	310.34	310.75	312.65	312.15	311.9	311.66	311.81	311.15	313
325.17	325.36	325.13	326.22	325.83	326.02	325.39	324.85	324.78	325.68	324.99	325.36	325.04	325.7	323.81	325.96	325.45	324.8	323.27	325.78	326.29	324.89	325.02	325.2	324.53	326.33	325.09	325.05	325.32	325.16	325.18	325.9	323.9	325.52	326.91	324.83	326.28	326.03	324.99	325.51	325.74	325.33	325.07	326.07	324.17	324.35	324.75	323.51	325.31	326.15
305.77	304.76	305.16	305.51	307.18	305.91	305.24	306.83	305.24	306.23	304.58	305.25	305.57	304.58	306.27	304.69	305.44	305.62	305.02	304.98	305.82	305.49	306.1	305.82	306.38	305.31	304.34	305.74	305.11	305.41	305.49	305.19	305.64	304.98	304.45	306.5	303.41	304.3	305.24	306.07	306.15	304.68	306.69	304.91	305.25	305.09	306.22	305.89	305.87	304.71
315.44	315.58	315.19	315.69	314.35	315.43	314.1	316.35	315.19	314.43	314.16	314.51	315.16	314.75	313.43	314.97	315.36	313.29	314.67	315.08	315.69	314.24	314.14	313.73	313.76	314.48	315.12	314.73	315.48	315.52	315.23	314.21	314.29	315	313.87	315.27	314.33	316.21	315.35	315.49	315.38	315.72	315.14	314.84	315.27	314.32	315.44	313.78	315.21	315.56
309.8	310.48	309.81	309.64	310.37	309.22	310.35	311.04	311.71	310.1	309.74	310.74	310.4	311.69	310.5	311.76	310.85	309.29	309.97	310.45	310.46	311.68	310.61	310.59	311.89	309.76	310.7	309.57	309.58	310.66	310.39	310.83	312.25	310.25	309.48	310.64	310.19	309.52	310.96	311.65	310.13	309.42	309.85	310.92	310.81	309.72	310.21	311.43	311.49	310.93
303.58	304.32	303.32	304.6	302.8	303.12	303.6	304.25	303.51	302.22	304.03	303.85	304.9	303.93	303.53	303.75	304.47	304.01	304.57	302.88	302.8	304.33	303.64	302.87	303.64	303.6	303.98	303.74	304.71	304.71	304.37	303.42	304.16	303.9	304.1	303.58	303.56	303.91	304.95	303.99	303.58	304.15	303.6	303.91	304.63	303.49	303.86	303.66	304.35	304.63
300.51	300.86	300.61	301.12	301.16	301.62	301.06	301.23	301.04	300.15	300.72	300.77	301.66	300.44	301.06	302.39	302.51	300.67	300.78	301.12	302.63	301.75	302.11	301.62	301.07	301.37	301.46	300.97	300.17	301.3	300.53	301.58	301.86	301.95	300.59	301.89	300.81	301.99	300.37	300.17	300.8	299.86	302.1	300.08	300.59	301.03	301.23	300.79	302.35	300.65
312.19	311.92	311.43	311.31	311.71	311.27	313.82	311.42	310.68	310.21	311.42	312.28	310.69	310.94	310.63	311.15	310.77	310.55	310.42	311.13	312.04	313.18	310.78	311.24	311.4	310.31	310.76	311.13	312.09	313.01	311.19	311.67	311.4	312.31	311.72	310.17	312.05	311.74	310.66	312.03	310.8	311.58	311.82	311.95	311.69	311.66	311.47	311.24	311.18	311.15
306.51	307.13	306.34	308.22	307.18	307.69	306.16	308.54	307.26	307.13	307.6	307.2	307.17	308.5	307.59	307.78	307.51	307.04	308.96	307.92	306.96	306.72	307.18	307.93	307.07	306.49	306.97	308.59	308.64	308.02	308.22	307.14	307.6	306.29	307.59	306.84	306.62	308.29	307.14	308.39	307.49	307.37	307.55	307.25	307.07	307.14	307.12	306.18	307.35	306.82
314.41	315.47	314.38	314.06	315.5	315.42	314.5	314.6	315.19	313.72	315	314.13	315.32	316.24	314.44	314.66	315.17	314.44	314.46	315.11	315.31	314.28	315.64	314.5	315.3	314.74	315.1	314.69	315.55	315.23	314.51	314.39	314.96	313.81	315.17	314.71	315.38	315.26	314.1	315.81	313.97	314.28	314.91	314.72	313.86	314.47	316.15	315.87	315.12	315.22
326.99	326.79	325.84	328.06	327.85	327.19	328.29	327.98	326.61	326.94	326.66	325.47	326.27	327.63	325.48	327.56	326.9	326.93	327.45	326.82	326.36	326.78	326.74	327.16	326.91	326.45	327.6	326.69	327.09	327.16	326.97	327.25	325.2	327.96	326.64	328.04	327.25	326.09	325.97	326.65	326.78	326.88	326.15	327.76	325.3	327.37	327.44	326.68	327.1	326.98
313.42	313.89	313.26	313.4	313.1	312.23	311.89	313.19	311.64	313.01	313.88	312.54	312.91	312.29	312.85	313.85	313.23	313.83	312.27	312.46	312.67	313.12	312.19	314.06	313.14	314.41	312.59	313.51	311.65	312.26	312.53	312.93	314.15	312.21	312.16	312.72	313.92	312.23	313.7	313.38	313.3	312.53	312.83	313.14	313.71	313.98	313.56	313.16	313.39	312.62
309.62	308.3	309.42	309.09	309.31	308.75	308.42	307.91	308.22	310.12	309.16	308.13	309.79	308.42	309.68	309.86	309.97	308.92	308.68	309.29	308.52	308.12	308.36	309.35	309.65	309.03	308.62	309.06	308.22	309.12	309.22	307.91	309.67	309	308.15	308.7	309.27	309.83	309.36	308.71	309.34	308.91	309.18	309.05	310.64	309.2	308.99	308.73	309.07	309.19
311.37	310.5	309.31	310.72	310.96	310.71	311.31	311.9	310.17	310.06	311.43	310.33	310.82	311.18	309.59	310.67	310.56	311.29	310.62	312.18	310.06	310.13	310.37	310.13	311.39	311.53	310.76	309.9	309.87	310.74	311.67	310.51	310.55	310.64	311.76	310.96	308.8	311.49	311.32	311.32	310.87	311.98	310.36	310.72	310.19	312.56	309.87	309.08	311.78	309.36
316.76	316.31	317.8	316.29	316.96	315.92	315.22	316.16	316.98	316.47	316.78	316.45	318.16	315.05	316.56	317.36	314.65	317.43	316.43	317.86	316.96	317.18	316.49	317.56	318.45	316.17	316.28	315.13	317.05	316.06	317.57	317.18	316.29	316.83	317.32	316.98	316.36	316.32	316.7	314.68	316.53	315.12	315.63	316.94	316.48	318.05	316.22	316.27	318.02	318.91
318.79	318.47	318.06	318.78	318.65	320.19	318.29	317.62	317.06	317.07	319.06	317.45	317.31	317.5	317.26	318.73	319.02	318.44	317.61	317.79	318.28	317.3	318.99	316.63	318.71	317.41	318.07	318.66	318.68	318.33	317.51	317.61	317.55	317.89	316.73	318.71	319.63	317.29	318.06	317.81	317.85	318.17	318.55	316.32	316.26	317.93	318.44	319.1	316.94	317.52
320.07	317.91	319.12	319	318.7	318.94	319.94	318.94	318.8	318.44	318.17	318.95	320.04	317.92	318.37	318.37	318.67	318.42	318.57	319.49	318.74	318.2	318.28	318.06	319.03	319.66	320	318.17	318.94	319.04	319.68	318.09	318.46	318.86	318.04	318.76	319.42	318.19	317.54	318.96	317.65	317.8	317.54	317.95	318.4	318.36	318.86	317.58	319.04	319.19
310.53	310.73	309.17	309.07	310.3	310.75	310.81	310.46	310.14	310.06	310.3	311.03	310.86	310.4	310.11	311.28	310.51	311.66	309.94	310.64	310.25	310.09	309.99	310.76	310.8	310.48	308.62	311.35	310.57	311.47	311.32	311.6	310.66	311.91	310.21	311.01	309.18	311.07	312.1	309.86	310.93	310.02	311.49	311.93	309.82	310.66	310.92	310.5	310.98	310.16
317.4	317.19	317.39	316.75	317.81	317.12	317.29	316.23	318.32	316.71	316.43	316.68	318.27	316.64	318.09	318.72	316.51	317.15	316.96	316.93	316.82	316.75	317.53	317.5	317.28	317.71	316.95	318.51	316.65	317.6	316.95	316.88	318.29	317.49	317.37	316.79	317.81	318.14	317.44	317.76	316.89	317.16	317.94	316.31	316.07	316.69	316.28	316.62	317.38	316.88
304.35	304.71	302.06	301.86	303.31	302.95	301.42	303.45	304.07	303.19	303.49	304.07	303.33	303.47	303.68	303.48	303.68	302.93	302.95	304.32	301.87	304.52	303.6	303.28	304.83	302.36	303.93	303.99	304.47	303.67	303.55	303.59	301.93	302.79	302.79	303.74	303.08	302.78	302.21	303.82	303.82	303.35	304.42	302.18	303.69	303.07	302.34	303.33	304.32	303.4
305.56	305.39	305.55	305.82	306.34	306.71	305.51	305.43	305.58	305.91	307.06	305.64	306.35	306.55	307.29	305.13	305.29	306.22	305.28	307.54	305.97	305.76	306.37	306.68	306.08	306.49	304.82	305.66	305.59	306.3	306.01	305.5	305.9	306.12	306.34	305.69	305.21	305.19	306.97	306.01	305.51	305.74	305.18	306.04	306.65	305.57	306.16	306.48	305.48	305.48
314.44	313.91	314.93	315.2	316.01	314.96	315.52	315.89	313.74	315.07	314.99	315.31	314.87	314.87	314.43	314.95	314.14	314.27	315.81	315.71	314.06	313.99	313.46	313.94	314.63	314.08	314.4	313.69	316.03	315.57	314.93	315.09	315.55	316.12	314.55	315.31	315.39	315.28	314.88	315.83	315.4	314.08	315.63	316.05	315.47	314.78	314.89	315.44	316.2	315.77
295.27	294.62	293.54	293.78	294.76	294.21	294.78	293.66	294.74	293.76	293.23	294.45	294.33	293.5	293.94	293.71	294.54	294.34	293.51	294.58	292.92	293.2	293.38	293.27	294.89	293.42	294.29	293.82	294.32	293.83	294.75	294.04	293.97	293.84	294.95	294.98	293.84	294.84	294.27	293.34	293.63	294.31	294.28	293.94	294.34	293.49	293.57	293.73	294.06	294.13
310.46	311.71	312.23	310.15	311.15	310.64	311.29	310.67	312.88	311.32	311.35	312.55	311.57	310.4	311.22	311.91	313.35	311.75	311.68	312.44	311.78	310.93	310.44	310.97	310.55	312.57	311.03	311.45	311.62	311.66	312	309.98	312.07	312.27	311.96	311.05	311.59	310.86	310.68	311.84	311.57	311.35	310.81	310.94	311.99	310.85	312.02	312.15	311.31	311.98
306.16	307.39	307.16	307.01	305.47	307.51	306.17	305.91	307.1	307.17	305.14	306.55	305.51	307.15	306.39	305.59	306.48	306.08	305.73	307.17	306.76	306.88	307.58	306.92	306.64	307.35	306.41	305.21	306.73	307.52	307.51	305.93	306.59	305.66	306.46	305.33	307.18	308.52	306.28	305.96	307.07	306.69	307.32	305.87	307.06	306.51	307.05	305.86	306.96	305.37
306.04	305.04	305.61	306.16	305.99	306.45	303.81	304.26	305.63	306.3	306.29	304.4	305.39	306.55	306.55	306.21	304.13	306.45	305.1	305.53	305.24	305.91	305.1	304.84	305.01	304.99	305.24	306.36	305.01	305.32	306.24	305.15	305.36	304.88	305.66	305.58	306.2	305.52	305.28	304.06	305.34	305.16	305.02	304.45	304.81	304.85	305.64	305.01	306.21	305.76
300.93	299.34	299.88	298.78	299.44	298.61	300.5	300.75	298.7	298.9	300.78	300.47	301.31	301.27	299.73	301.03	300.66	299.77	299.94	299.26	299.26	301.26	300.71	300.33	299.06	298.75	299.39	299.35	300.55	299.71	300.73	301.03	300.53	300.25	300.55	300.71	299.34	300.7	299.65	300.32	300.53	299.83	299.17	299.57	299.13	300.16	301.08	300.45	299.81	299.87
308.78	308.84	309.19	309.24	309.6	309.71	309	308.53	309.09	308.84	309.87	308.58	310.71	309.02	307.84	308.91	309.14	307.74	308.09	309.35	308.52	307.61	308.94	308.89	309.81	309.67	308.86	308.07	309.09	307.99	307.75	308.82	309.77	308.57	309.58	308.16	307.37	308.91	308.45	308.78	309.79	307.96	307.55	308.82	309.15	309.18	308.27	309.19	311.21	310.22
303.97	304.06	304.89	303.1	304.08	302.31	302.06	305.02	304.43	303.15	303.76	303.63	304.9	303.21	302.69	304.3	303.46	303.35	302.63	302.81	303.22	303.32	303.24	302.67	303.52	302.85	303.55	303.44	302.62	302.02	304.32	302.81	304.45	302.31	302.93	304.07	303.16	303.14	302.61	302.09	303.22	303.33	303.7	303.91	304.32	302.8	303.23	302.6	304.01	303.56
294.1	293.95	293.88	295.4	293.85	294.12	293.5	294.38	294.06	293.36	294.32	293.24	295.08	294.36	293.51	294.51	294.37	293.74	294.39	293.16	292.96	294.26	294.47	295.34	293.72	294.05	293.83	294.08	294.58	294.9	294.08	293.04	292.87	294.27	294	293.78	293.69	292.82	293.91	294.65	294.69	295.22	294.45	294.32	292.97	293.14	293.5	293.61	293.38	295.6
317.5	319.89	317.6	317.83	318.75	318.41	317.89	318.5	317.49	317.06	316.68	318.53	318.11	317.56	317.96	318.79	317.4	318.97	318.12	318.96	317.9	317	318.14	317.52	318.2	317.98	318.67	317.73	317.15	318.18	319.25	318.39	318.47	318.52	317.96	318.36	317.96	317.76	318.49	317.39	318.2	318.09	318.86	318.01	318.31	319.13	319.11	319.03	317.53	318.19
302.37	301.58	302.22	302.17	304.05	303.51	301.08	303.89	302.6	302.36	304.17	301.93	303.44	304.15	302.74	303.94	303.19	301.81	303.04	303.64	300.8	304.11	304.34	302.79	302.68	302.9	301.96	303.14	303.38	303.6	302.82	302.44	303.17	302.46	302.07	301.65	302.62	303.59	304.05	301.49	302.53	301.93	303.03	304.53	303.24	303.29	303.56	301.98	302.54	301.98
304.43	304.71	305.37	302.59	304.57	304.71	304.72	304.61	304.08	305.71	302.9	303.56	305.08	304.5	303.9	303.61	305.62	305.48	305	304.27	304.65	304.81	304.77	304.93	304.22	304.88	304.27	303.71	303.12	303.77	303.51	303.51	305.33	305.03	304.33	303.68	305.14	303.92	305.67	303.56	304.7	304.79	304.32	304.39	303.56	303.33	305.37	303.56	304.43	305.3
312.85	311.95	312.21	310.59	310.54	312.31	312.03	310.7	311.72	312.72	313.48	311.14	311.1	310.42	310.87	310.79	311.37	310.62	312.06	311.94	311.99	312.27	311.06	312.85	311.8	311.64	311.24	310.55	310.98	310.99	310.39	310.94	309.81	310.9	311.06	311.5	311.54	312.03	311.01	311.04	312.18	311.99	312.19	312.42	310.81	310.71	312.06	311.31	312	311.86
324.55	324.11	324.67	324.96	323.48	324.54	325.5	324.92	324.53	324.72	324.25	324.87	323.42	324.25	325.29	323.85	324.82	324.62	324.54	325.29	325.29	324.15	324.76	324.05	324.61	325.06	325.37	325.45	324.37	325.09	324.27	324.06	324.36	325.2	324.9	323.77	324.54	324.12	323.61	323.65	324.7	323.81	323.78	324.6	325.59	324.38	324.06	324.82	324.28	324.17
304.43	303.92	304.95	306.8	306.06	305.94	305.71	305.41	305.86	305.03	304.16	304.28	304.98	305.18	306.59	305.36	305.75	305.01	305.11	306.04	305.19	305.84	304.76	305.63	306.83	304.42	306.24	306.12	304.27	305.36	304.58	303.62	304.71	305.33	305.71	305.94	305.41	305.7	306.04	304.54	305.29	304.46	305.11	305.02	306.29	305.2	306.16	305.52	304.72	304.65
292.85	294.61	294.2	293.89	294.64	294.42	295.06	293.1	292.51	293.73	294.43	294.66	293.58	293.2	294.88	294.07	294.25	295.3	294.5	294.64	293.62	294.63	293.13	293.34	294.21	292.17	293.46	294.64	293.15	292.75	295.08	294.47	292.78	294.73	293.31	293.57	293.97	294.07	294.17	294.12	294.91	293.32	293.87	294.74	293.62	294.59	294.37	293.97	294.33	293.84
305.67	305.02	303.99	305.85	304.92	304.7	304.12	304.64	305.48	304.87	304.82	304.63	305.12	306.13	307.35	304.38	304.93	305.77	304.23	305.54	305.19	306.64	306.77	306.73	305.73	304.92	306.18	305.39	305.01	306.34	305.16	305.81	306.78	304.72	305.58	305.96	304.87	304.3	304.64	304.43	304.34	305.33	305.63	306.36	306.47	304.78	305.64	305.06	303.84	305.14
309.09	308.94	309.27	308.66	309.05	308.63	309.06	309.67	309.38	307.91	309.59	309.42	309.74	309.23	308.96	309.25	308.98	309.19	308.68	309.83	309.48	308.69	309.04	310.12	310.65	308.41	309.61	307.94	309.1	310.23	308.58	308.71	307.4	309.11	308.86	310.24	308.84	309.37	309.07	307.7	309.06	310.22	307.84	308.99	310.06	308.39	308.35	308.64	307.9	308.97
304.08	304.73	303.09	303.79	303.42	302.99	303.75	303.55	303.94	303.68	301.93	302.7	303.92	303.29	303.67	303.06	303.55	303.37	303.18	301.88	302.63	303.87	304.17	303.31	303.03	303.44	302.85	305.22	303.45	304.95	303.65	304.21	304.09	302.8	304.9	304.07	303.43	303.41	303.23	302.76	303.46	302.88	304.5	302.4	302.92	304.58	303.59	303.97	303.8	302.41
316.91	317.9	316.88	318.78	317.78	319.74	318.51	319.17	317.7	318.67	318.35	318.02	318.56	318.35	317.65	317.13	318.16	317.76	317.28	318.92	317.92	317.53	317.8	318.94	317.77	316.59	317.13	317.21	317.47	318.22	318.13	317.63	317.58	318.32	318.5	318.33	318.47	317.71	317.65	317.77	318.59	316.76	318.23	318.6	317.75	317.35	318.3	317.52	318.03	318.33
314.35	316.32	316.59	316.15	314.34	315.7	315.8	315.13	317.07	316.34	316.23	317.96	316.05	314.49	314.94	315.6	315.6	316.23	316.65	315.11	317.13	314.9	314.87	314.95	315.52	316.95	316.34	316.59	317.81	316.09	317.12	315.8	315.7	316.98	315.56	316.42	316.49	315.78	316.29	315.71	316.02	315.42	315.78	314.38	314.26	316.31	315.22	315.56	315.26	316.14
310.38	310.75	310.27	310.17	310.83	310.23	309.21	310.57	309.55	311.32	311.03	311.48	309.66	311.21	311.92	311.09	309.84	310.05	310.92	310.83	312.05	310.76	311.45	311.58	311.25	310.54	311.17	310.79	311.12	310.09	311.96	310.12	310.74	311.58	310.49	310.6	310.3	311.32	310.28	310.25	311.5	309.63	310.51	309.75	310.68	310.01	311.45	310.74	311.48	312.09
307.56	305.12	307.01	306.41	306.24	305.56	306.2	305.73	306.27	306.6	305.58	306.9	305.83	304.68	305.43	305.8	306.58	305.82	306.16	307.38	305.78	305.4	305.49	305.84	305.23	305.69	305.62	306.94	306.83	305.88	305.42	305.77	306.12	307.5	306.55	306.17	305.99	306.38	306.14	306.88	307.54	307.55	307.04	307.36	306.08	306.16	305.95	306.05	307.13	305.17
306.23	307.28	306.26	306.63	306.52	304.56	306.98	306.02	306.18	307.19	308.36	306.4	305.33	307.24	305.23	306.25	305.64	305.48	307.84	306.25	305.61	306.38	306.33	306.41	306.32	306.88	306.01	305.94	307.16	306.57	306.51	305.87	306.23	306.3	305.8	305.73	306.59	306.45	305.41	306.11	306.17	306.6	307.53	305.85	307.13	307.52	306.23	306.61	305.42	304.86
324.33	324.73	324.39	326.43	325.71	323.82	326.2	324.25	324.74	325.69	324.13	325.22	324.84	324.34	323.9	324.34	324.78	324.18	324.89	325.22	324.92	324.02	323.87	325.18	323.68	326.06	324.38	325.22	324.19	325.52	325.4	322.52	325.23	324.81	324.14	324.92	324.49	323.53	325.79	324.23	324.47	324.36	323.77	324.84	325.79	323.86	324.67	324.18	324.23	324.67
313.35	312.04	313.69	312.9	311.84	312.05	313.65	312.88	313.45	312.76	312.04	313.42	314.06	313.49	312.06	313.37	313.33	312.84	313.39	312.88	311.92	314.28	312.91	314.45	312.99	313.36	312.79	313.51	312.72	312.6	313.64	312.77	312.62	313.48	313.16	312.6	312.22	312.66	313.9	312.18	313.22	313.69	313.36	312.24	312.59	312.98	313.26	313.46	312.74	313.35
327.83	328.11	328.04	329.18	327.09	327.55	327.91	327.63	327.21	328.51	326.86	327.84	328.56	326.81	328.01	328.05	327.23	327.68	328.4	329.2	328.67	326.92	327.89	327.93	326.96	328.58	328	327.95	327.56	327.72	327.73	326.78	327.25	328.49	327.8	328.62	327.83	327.12	327.48	327.94	326.04	326.98	327.21	328.34	327.08	327.36	327.39	327.71	327.91	329.03
313.95	314	315.66	314.6	315.73	315.03	315.82	315.34	314.94	315.42	314.44	315.52	315.66	314.63	314.37	315.61	314.26	315.9	315.51	314.66	314.24	315.79	316.23	313.47	315.64	315.12	314.64	314.53	314.45	313.78	315.36	313.62	314.9	314.77	314.71	315.75	314.59	315.63	314.69	314.05	314.48	315.68	315.22	315.55	315.79	315.93	315.26	313.41	315.8	314.84
309.44	309.82	309.28	309.86	309.34	311.03	308.63	309.98	309.86	310.62	307.6	310.22	307.93	308.78	310.36	310.23	309.33	310.1	309.55	309.37	310.36	309.9	309.99	309.53	309.75	309.86	310.02	308.23	309.75	309.43	310.52	308.32	308.93	309.45	308.5	309	309.63	309.92	310.53	308.65	308.9	308.97	309.66	309.96	311.18	309.75	309.13	308.01	310.64	309.71
313.42	314.68	314.49	313.03	312.93	312.2	314.16	312.61	312.17	313.35	312.7	313.09	313.63	313.63	313.18	313.14	313.32	312.68	313.89	312.99	313	312.81	313.55	313.13	313.17	312.63	313.84	313.06	313.58	313.2	313.06	312.67	313.28	313.3	312.69	314.5	313.52	313.43	311.83	312.77	312.47	313.92	312.35	313.95	313.35	313.78	313.46	313.48	313.92	313.51
316.57	317.32	317.75	317.08	317.95	316.49	316.44	317.19	316.97	317.01	316.4	318.9	316.28	318.17	317.04	317.34	316.77	318	317.26	317.85	316.91	317.5	316.76	316.8	317.16	317.73	318.58	317.6	316.71	318.14	316.72	317.73	317.05	316.79	317.55	317.69	317.29	316.76	316.76	317.51	318.75	317.36	316.6	317.68	316.18	317.71	317.04	317.18	317.21	316.45
309.26	309.1	308.65	307.95	309.05	308.58	309.34	308.6	308.69	308.33	308.46	308.57	309.65	307.82	308.74	307.92	309.49	308.33	310.03	309.01	309.91	309.69	308.72	309.37	308.2	308.2	309.8	308.62	308.43	308.04	308.1	309.45	308.9	308.15	309.34	308.21	308.71	309.32	307.52	308.24	309.49	308.44	309.41	308.83	308.92	308.76	309.57	307.92	309.05	308.56
301.71	300.37	302.19	300.49	300.6	300.71	299.85	301.09	300.86	301.69	301.34	301.99	301.58	300.84	301.43	300.52	300.67	301.64	300.82	301.33	300.93	301.96	300.56	302.4	300.11	302.35	301.04	301.8	300.3	301.31	300.69	300.92	301.46	300.48	300.71	301.75	301.87	301.07	300.16	302.02	299.29	301.28	301.68	301.98	302.58	301.75	302.13	300.32	300.71	300.78
302.26	301.57	303.62	303.46	301.44	302.28	301.49	302.78	302.86	300.87	302.44	302.73	302.6	302.93	301.4	302.55	301.06	302.88	301.95	302.25	302.71	302.67	302.7	302.48	303.25	303.33	302.14	302.22	301.94	302.34	304.02	301.49	302.14	303.24	301.69	302.79	302.54	303.91	302.89	303.26	302.03	302.4	303.66	302	304.44	302.89	302.84	301.96	301.91	301.81
302.95	303.5	301.71	302.59	303.31	302.11	302.11	301.51	302.49	302.62	301.65	302.46	301.13	301.81	302.91	303.02	301.58	302.32	302.48	303.21	302.26	302.05	302.77	301.42	302.77	302.61	303.31	303.19	302.68	302.54	301.95	302.97	302.55	302.92	302.05	302.52	302.64	301.62	302.26	302.09	302.55	303.55	303.23	302.44	300.7	302.96	303.7	303.07	302.41	302.79
294.47	295.25	294.27	293.2	294.79	294.87	295.12	294.25	292.64	293.9	294.65	294.23	293.56	294.17	293.46	295.39	294.69	293.85	294.28	294.63	294.88	295.45	294.52	294.48	292.74	295.51	294.11	293.16	293.81	295.88	293.64	293.65	294.32	293.15	293.82	292.81	294.13	294.59	295.08	293.62	294.8	294.78	292.93	293.15	294.72	294.47	294	293.33	294.33	294.59
309.58	309.93	310.33	309.25	309.08	308.47	307.65	308.12	309.46	308	307.62	309.4	309.87	307.68	309.08	308.42	309	309.4	308.66	309.36	308.11	307.64	308.02	308.73	309.55	308.67	309.49	309.28	308.05	308.23	308.94	309.25	309.11	308.41	308.95	309.4	308.59	308.13	308.52	308.61	309.38	309.25	308.98	308.71	308.34	308.87	309.26	309.09	308.66	307.86
325.06	324.61	323.59	325.07	325.01	322.88	324.1	325.33	323.96	325.4	323.63	323.31	324.18	325.01	322.98	323.82	323.54	325.35	324.06	324.44	324.12	325.03	324.47	324.65	324.2	324.46	324.05	324.56	325.49	325.29	325.29	325.47	324.78	324.4	324	323.28	324.69	324.84	323.96	324.81	324.8	324.26	323.5	325.12	324.26	325.93	323.52	324.54	324.08	322.73
301.08	298.73	300.97	299.57	301.14	299.67	299.66	300.48	299.51	298.9	300.67	300.33	300.57	300.59	301.01	299.92	299.55	299.63	300.06	300.24	300.43	299.91	299.16	299.52	300.57	299.97	301.26	300.11	299.89	299.41	301.22	299.28	300.28	300.86	299.46	299.33	299.79	300.88	299.95	300.73	299.83	299.25	298.61	299.51	299.15	299.45	298.98	299.89	298.77	301.06
305.38	305.68	304.75	305.93	305.75	306.37	304.83	305.23	305.4	304.92	304.06	306.25	305.24	306.79	305.96	304.21	305.79	306.04	305.22	305.04	305.07	304.45	305.18	304.55	304.75	304.58	307.11	304.07	306.58	304.94	306.09	305.3	304.35	305.29	305.38	305.67	305.22	305.23	305.58	305.11	306.56	304.67	305.67	306.02	304.63	305.63	304.67	306.08	305.32	305.19
310.25	309.34	309.35	310.38	309.64	311.01	308.91	309.68	309.91	310.1	309.53	310.32	310.07	309.99	308.74	308.18	308.92	309.88	308.87	310.6	310.54	310.22	310.2	308.97	310.14	310.04	308.72	309.37	309.45	310.9	309.91	309.92	310.71	309.98	309.94	310.79	309.19	309.98	309.88	310.66	309.91	309.39	309.47	308.7	310.75	308.18	310.35	309.1	309.51	309.66
301	300.01	300.58	299.37	299.01	299.91	300.25	300.38	299.04	299.83	300.72	299.95	300.26	300.68	300.35	300.42	299.52	301.46	300.52	300.53	300.83	300.09	299.56	300.3	300.05	299.87	299.56	299.71	299.97	299.69	299.95	299.63	299.48	300.38	300.1	300.73	300.33	300.41	301.15	301.13	300.22	301.34	299.26	298.36	299.44	300.31	300.31	299.93	300.72	300.54
303.35	302.05	303.61	304.24	302.45	303.86	303.78	302.49	303.14	303.74	302.39	302.9	304.73	304.02	303.96	302.48	303.15	301.98	304.87	303.39	303	303.5	302.4	303.08	304.91	304.37	302.78	304.12	303.51	302.48	303.85	302.93	304.04	302.92	303.09	303.66	304.21	303.3	303.58	303.58	303.74	302.71	303.49	302.27	302.97	304.02	304.04	302.5	304.7	304.2
328.79	327.21	327.62	327.87	328.85	328.69	328.78	327.47	329.4	328.29	328.43	329.69	328.42	328.21	328.37	328.19	328.65	328.3	328.91	328.06	327.77	328.11	328.77	327.25	328.22	329.4	327.99	329.12	328.51	327.26	329.55	328.54	327.83	329.1	328.52	328	328.3	328.03	329.94	330.14	327.88	329.08	329.42	329.75	328.76	328.11	328.55	327.61	328.47	327.63
317.31	317.23	318.17	316.96	316.67	316.02	318.36	318.11	316.3	316.58	317.42	315.56	318.5	316.98	316.95	317.92	317.55	317.43	317.29	317.54	317.11	318.63	317.54	316.8	316.42	317.22	316.95	317.52	317.19	317.6	316.53	316.85	318.08	317.57	316.72	316.68	318.12	316.97	317.02	318.06	317.91	316.16	317.15	317.51	317.45	317.75	317.42	316.48	317.17	317.12
303.64	303.63	304.32	303.23	302.61	303.86	303.62	304.33	302.37	303.59	304.1	304.1	303.06	303.9	303.13	302.9	304.03	303.29	303.71	302.26	303.94	302.97	303.71	303.88	302.62	304.15	303.12	303.22	303.27	303.23	304.08	304.02	302.49	301.85	303.6	303.8	303.13	303.85	303.21	304.44	303.95	303.29	302.18	304.23	303.3	302.46	303.52	303.57	303.98	301.79
294.94	295.38	295.03	293.45	295.49	294.32	295.2	294.82	294.97	294.88	295.28	297.08	295.51	295.25	294.3	296.13	296.03	293.94	295.62	295.3	293.49	296.19	295.47	295.54	295.59	293.66	295.76	295.16	295.23	294.67	295.06	295.38	295.16	294.4	294.36	296.86	295.73	294.77	294.41	294.98	295.07	294.87	295.27	295.69	295.07	295.37	296.33	296.04	294.49	295.13
305.03	305.74	306.86	306.08	306.08	306.24	306.06	306.74	307.37	306.17	307.65	305	307.07	307.29	305.45	305.66	305.38	307.18	305.75	305.87	306.62	306.9	306.71	306.74	305	305.65	306.89	306.67	306.72	306.98	306.86	305.79	307.42	305.87	307.43	306.81	305.62	306.68	306.28	307.1	306.18	307.64	306.47	307.99	306.17	306.84	307.37	306.14	306.42	306.94
302.99	302.33	302.39	304.63	303.68	302.95	305.13	303.32	303.79	303.58	303.2	303.24	303.93	302.58	304.7	302.47	302.11	304.5	303.45	304.14	302.35	303.7	304.59	302.7	305.53	303.18	304.42	302.62	303.11	304.18	303.32	303.35	303.93	302.71	304.69	303.05	303.28	304.97	303.38	302.05	304.82	303.47	303.42	303.51	303.83	303.45	303.89	303.11	302.85	303.99
302.59	302.61	303.54	300.5	301.4	303.5	302.75	302.33	302.88	302.84	302.77	300.76	303.1	302.68	302.86	302.19	302.18	301.29	302.75	302.28	302.67	302.73	303.94	303.29	303.25	301.47	301.62	303.14	301.01	301.87	302.31	301.45	301.91	301.69	302.04	301.83	301.86	301.4	302.14	302.7	302.79	301.74	302.13	302	301.69	301.49	302.13	302.79	302.39	301.64
316.98	318.5	319.43	318.86	317.67	319.23	318.58	318.6	317.01	317.41	318.45	317.66	318.7	317.62	317.48	318.29	317.9	318.81	318.98	318.3	318.47	318.01	318.38	319.24	317.91	317.95	319.62	317.57	318.31	317.25	318.15	316.77	318.21	319.45	318.22	318.62	318.12	318.44	317.39	317.91	318.52	317.78	316.97	317.94	317.58	316.97	318.64	316.81	317.54	319.39
316.46	315.45	315.62	314.53	315.52	314.89	313.36	314.75	315.08	314.45	314.48	314.98	315.9	314.15	315.16	315.13	314.48	314.21	316.16	315.6	314.71	314.44	315.23	313.77	315.27	315.79	315.31	316.41	313.96	314.55	315.94	315.25	314.78	315.33	314.64	314.07	314.98	314.75	314.04	316.67	314.41	314.34	315.57	315.43	314.95	314.7	315.89	313.99	316.46	315.12
297.9	297.55	297.28	296.91	297.48	296.76	296.6	296.23	295.36	297.04	296.3	296.42	297.04	296.73	296.73	296.1	295.3	297.02	296.68	296.86	296.14	295.74	296.93	297.39	296.3	296.87	295.93	296.72	297.04	296.37	296.11	296.07	297.83	298.38	296.68	297.04	296.66	296.18	297.52	298.05	297.92	296.71	296.57	296.94	297.42	296.49	296.66	296.95	296.45	296.01
318.7	317.75	319.43	320.07	317.54	318.2	318.18	319.33	317.98	318.24	317.29	317.32	320.09	319.22	318.38	319.19	319.59	317.98	318.66	318.85	319.34	319.22	317.55	317.11	318.66	317.89	319.22	318.6	318.43	317.76	318.9	318.34	319.68	318.29	318.55	317.91	318.21	318.29	318.81	319.47	318.86	319.02	318.86	319.46	318.69	318.16	318.63	319.13	316.13	317.94
312.05	313.04	312.75	313.43	314.1	313.53	312.82	312.24	312.66	312.39	311.48	313	313.37	311.86	313.62	314.05	312.09	314.44	313.01	312.64	313.31	313.3	312.44	312.89	312.06	313.78	312.71	313.31	312.33	312.81	312.55	312.47	312.45	314.71	312.07	314.56	313.22	312.17	313.97	313.19	313.26	313.04	312.8	312.6	313.83	313.6	313.36	314.52	313.04	312.29
310.72	309.66	311.2	311.2	310.3	312.56	310.82	312.06	310.26	312.15	311.49	310.86	310.57	310.91	311.52	311.33	310.71	310.25	310.64	311.42	311.32	310.25	310.68	310.11	310.32	310.74	310.38	310.82	310.71	309.42	311.5	311.85	310.37	310.14	311.2	310.62	311.01	309.91	310.95	311.38	310.15	309.59	309.08	310.87	310.93	311.5	310.57	310.7	311.43	310.41
311.76	312.17	310.66	312.01	312.83	311.75	312.44	311.27	313.31	312.13	311.47	312.14	313.01	311.88	312.79	312.25	312.03	312.41	312.1	312.6	313.15	313.6	312.7	310.97	312.35	311.81	311.6	312.34	313.69	310.84	312.88	311.36	311.41	311.54	312.58	311.91	312.15	312.04	312.95	312.41	312.06	311.96	311.49	311.43	312.97	312.84	312.73	312.1	311.12	312.46
319.59	320.14	318.65	318.57	318.88	319	319.7	319.9	319.21	319.5	319.95	320.36	318.15	319.05	319.3	318.77	318.94	319	318.21	318.82	319.97	318.42	320.06	318.77	320.58	319.43	318.72	318.36	319.44	320.06	318.71	319.76	320.66	319.8	319.61	318.84	319.27	318.91	319.4	318.72	318.82	319.53	319.68	319.18	319.7	319.77	319.11	319.13	319.15	319.18
312.26	312.84	313.77	311.92	313.14	312.98	312.08	312.53	312.39	313.34	311.81	312.75	311.95	312.98	313.34	312.35	311.92	312.19	314.2	311.72	312.39	313.63	312.93	312.14	312.49	312.57	312.82	312.81	311.83	312.39	312.66	313	311.59	312.66	313.18	312.12	310.47	312.8	312.14	312.81	312.45	311.46	312.46	312.33	313.19	311.85	313.84	312.26	313.24	312.95
312.89	313.04	314.16	313.1	312.87	312.28	312.61	311.11	313.73	312.31	312.47	312.33	311.64	313.32	312.22	312.05	313.6	313.01	313.07	313.19	312.01	312.61	312.31	312.53	312.92	311.89	313.37	313.3	313.17	312.61	312.9	312.89	312.55	312.71	313.97	312.59	313.42	313.35	312.59	312.82	311.67	313.11	312.24	312.77	314.11	312.08	312.17	313.54	312.32	312.79
294.4	295.21	294.09	294.06	294.34	294.46	295.4	295.37	295.22	294.6	294.71	294.96	296.03	295.27	296.17	294.75	294.39	295.36	295.32	294.8	294.71	294.69	295.64	295.25	294.27	295.08	297.05	295.23	294.25	294.65	294.71	294.17	294.9	293.97	294.87	293.75	294.4	296.33	294.68	294.87	295.26	295.17	295.13	294.35	295.15	294.57	294.61	295.29	294.89	294.9
303.01	303	305.74	304.89	303.7	304.31	305.19	304.55	304.54	303.09	304.06	303.9	304.1	304.75	304.74	304.36	304.9	304.67	304.4	305.1	304.01	304.45	304.35	303.97	304.17	304.22	304.44	304.09	304.6	304.45	303.67	304.36	304.44	303.87	304.55	303.55	304.98	303.95	304.83	304.69	302.85	303.38	304.09	304.96	304.49	304.1	305.21	304.03	305.47	304.91
294.87	293.84	295.8	296.02	294.55	295.52	294.91	295.2	295.95	294.99	294.1	294.74	294.35	294.29	295.16	293.43	295.3	295	294.22	294.48	293.81	296.41	294.82	295.82	294.56	294.44	294.56	295.33	295.53	295.56	294.95	294.21	295.32	296.57	293.95	295.47	294.97	295.02	295.59	295.03	294.85	295.88	294.84	294.64	294.11	295.17	293.45	295.7	294.31	294.48
312.69	313.17	313.28	311.78	313.63	313.59	313.06	312.53	313.3	311.87	313.62	313.71	312.93	313.7	312.5	312.42	312.63	313.24	311.53	311.7	312.78	312.86	312.85	312.43	312.11	313.85	312.9	312.34	312.44	313.1	313.51	313.92	311.77	313.08	313.86	313.45	312.87	312.59	313.39	312.84	312.48	311.66	313.66	311.99	311.67	313	312.69	312.16	313.32	313.07
316.87	317.15	316.94	317.82	315.8	316.64	316.08	316.74	317.02	315.39	317.52	316.88	315.31	317.26	317.76	316.81	316.64	316.74	315.41	316.67	315.46	316.94	315.8	315.79	315.67	316.32	316.67	316.77	315.38	317.11	316.69	316.28	315.09	317.39	317.57	317.58	318.38	315.73	316.9	317.14	315.69	317.2	315.99	316.81	317.71	317.15	316.92	316.87	316.33	316.33
306.26	304.37	304.37	305.52	304.81	305.44	304.64	304.98	304.8	305.87	304.7	305.63	305.02	304.42	304.99	303.81	305.15	306.02	305.57	304.55	306.22	306.72	305.22	306.04	306.92	307.08	304.79	306.29	304.92	305.08	304	304.52	305.24	303.43	306.11	304.97	304.45	304.69	305.98	304.53	305.35	304.74	305.78	305.53	304.94	307.13	304.07	305.1	305	305.12
307.77	305.79	305.89	305.68	306.34	306.22	307.77	308.08	306.43	307.06	304.54	307.11	306.67	304.88	307.32	306.44	306.73	306.25	307.24	305.26	307.15	308.57	306.94	304.95	307.08	306.48	305.46	307.21	305.45	306.12	307.58	305.28	306.71	307.1	307.35	306.75	305.93	307.44	307.06	306.1	306.8	306.88	306.11	305.63	306.18	308.14	305.98	306.42	307.15	307.17
319.7	317.56	320.19	318.31	318.66	318.99	318.72	318.36	319.17	319.24	319.67	319.33	318.56	318.11	319.57	318.81	317.8	319.23	319.41	319.67	319.89	319.62	319.18	318.9	319.04	318.75	319.69	319.51	318.42	319.68	318.38	320.21	320.37	319.04	319.92	319.29	320.24	317.4	318.08	320.58	319.66	319.91	319.77	319.9	319.48	318.87	319.13	319.01	319.76	320.16
310.35	310.26	310.06	310.43	311.4	310.96	310.69	310.34	311.96	310.94	310.45	311.77	311.88	312.07	311.22	309.68	311.15	310.68	309.67	310.56	310.43	310.25	311.43	310.06	310.14	311.11	310.17	310.92	309.46	309.15	309.67	309.42	310.09	309.93	310.03	310.91	310.31	309.91	308.27	310.76	309.65	311.65	310.19	309.68	311.47	310.27	310.56	310.84	311.25	311.63
295.27	295.17	294.44	294.19	295.3	295.23	295.51	294.24	295.26	294.26	295.77	295.19	295.74	294.44	294.42	294.6	294.55	295.5	294.73	295.25	294.71	296.11	294.77	296.02	294.38	296.58	295.59	295.76	295.09	294.68	295.32	294.92	295.19	294.67	293.95	295.37	294.19	294.23	294.99	295.4	295.28	295.72	296.31	296.67	295.75	294.18	295.42	295.92	294	295.69
315.35	314.33	315.84	314.73	315.16	314.95	314.96	314.05	314.49	314.81	314.93	315.18	314.79	314	313.71	314.91	313.59	316.12	314.71	314.68	314.86	315.45	315.95	314.77	315.92	315.37	314.55	314.24	314.01	315.94	314.02	314.52	315.19	315.29	314.39	315.08	314.54	315.18	315.43	314	315.26	313.74	315.17	314.76	314.13	314.7	315.72	315.8	315.56	314.76
328.49	328.75	327.8	328.43	328.96	328.69	328.25	329.81	327.49	328.88	327.96	328.73	329.22	330.13	329.3	328.51	328.59	327.92	330.02	328.77	328.64	328.32	328.93	328.39	328.62	328.13	330.35	327.99	329.34	327.88	329.3	327.41	329.59	328.61	328.95	329.31	328.78	328.51	327.9	328.2	327.36	328.58	328.93	327.86	327.88	328.54	328.69	327.88	328.95	328.82
326.77	328.39	328.24	328.08	327.59	327.37	328.65	328.08	327.8	327.67	326.58	328.31	327.37	328.85	328.46	328.12	328.64	327.22	327.77	327.21	327.48	328.31	328.01	327.29	327.49	327.31	328.25	328.26	327.11	328.35	326.9	329	328.56	327.33	327.3	328.75	328.13	326.95	327.68	328.07	326.84	329.91	327.64	328.45	326.65	327.35	327.91	327.89	327.8	327.69
297.07	296.81	296.54	297.38	296.05	296.86	295.74	297.11	295.12	296.33	298.01	297.19	296.16	297.06	296.27	296.01	296.83	297.6	295.66	297	296.19	296.51	296.82	296.03	296.88	298.25	297.18	296.27	296.17	296.91	295.76	295.98	295.92	295.64	297.36	296.68	296.62	297.01	296.02	297.43	297.64	296.74	296.46	295.81	296.36	296.49	296.49	296.8	296.17	295.58
315.19	312.99	314.85	313.37	314.14	312.74	313.27	314.64	313.72	314.27	314.7	313.94	312.87	313.86	313.25	314.74	315.63	314.22	313.82	313.69	314.74	314.29	314.42	313.39	312.67	313.97	314.53	313.95	315.08	314.99	312.82	313.33	313.51	314.31	314	313.19	314.44	314.54	313.98	313.09	313.69	311.57	313.1	314.21	313.62	314.43	312.99	313.1	313.99	312.93
313.64	314.74	312.89	312.92	314.49	314.02	313.89	315.1	313.58	312.95	313.62	314.42	314.14	314.14	313.91	314.11	314.32	313.41	312.89	312.78	313.77	311.75	314.15	312.44	314.32	313.51	313.77	313.97	314.52	312.79	312.97	314.41	313.23	313.81	312.87	314.31	313.67	314.31	314.46	314.75	313.89	313.59	313.73	313.3	314.37	314.03	314.56	314.05	314.27	314.02
304.63	304.47	304.08	303.22	306.01	303.7	304.46	305.38	304	305.05	305.84	305.69	304.46	304.76	304.23	304.1	303.63	304.19	304.58	305.27	304.01	302.75	304.24	305.05	305.77	303.43	304.29	304.87	304.72	304.95	304.27	304.19	306.1	304.01	304.36	304.36	305.72	304	304.94	304.05	304.96	304.08	305	303.96	304.11	303.91	304.71	303.64	304.59	304.6
306.97	305.29	306.01	306.47	306.58	306.52	305.91	306.74	306.06	306.34	305.67	306.52	307.26	305.73	305.46	306.1	305.35	305.01	305.08	304.85	306.4	305.33	305.23	307.6	305.5	305.73	305.33	305.03	306.65	305.61	305.77	305.68	306.53	305.51	305.5	306.62	307.07	306.49	306.66	305.9	307.26	305.27	306.53	304.92	305.98	306.22	305.59	305.77	304.67	306.66
315.88	315.04	312.79	315.79	315.83	314.03	314.77	315.15	314.75	314.86	315.45	314.04	315.16	314.18	314.68	314.7	314.43	313.32	314	314.26	316.53	315.59	314.16	314.92	314.71	315.72	315.29	315.04	314.67	315.65	315.76	314.59	314.74	314.33	314.69	315.72	314.41	314.85	315.87	314.83	315.28	314.62	314.77	315.01	316.26	314.53	314.35	314.36	314.39	315.17
301.86	302.31	301.72	302.35	301.09	302.64	301.08	302.56	301.8	301.48	303.05	302.09	302.15	301.73	301.99	301.66	301.65	302.6	302.39	301.85	302.51	301.73	301.09	302.18	302.01	301.62	302.84	301.14	302.41	301.68	304.52	300.8	302	302.89	301.79	303.29	302.52	302.69	302.35	302.03	301.73	302.83	301.1	302.94	301.86	303.29	301.88	302.84	301.71	302.19
316.74	317.66	317.52	318.06	316.16	317.33	317.21	317.52	316.67	317.65	317.15	317.84	317.19	316.27	316.38	316.99	316.86	317.42	317.02	317.4	317.83	317.47	316.12	316.77	315.52	318.19	318	317.54	316.68	317.64	317.22	316.6	317.87	316.59	317.79	316.53	318.41	317.5	317.16	317.46	318.46	316.87	317.29	317.19	317.85	318.05	316.61	317.14	316.29	315.85
317.23	318.46	318.49	317.19	318.9	317.98	318.68	319.05	319.77	317.48	317.8	319.03	318.06	319.26	318.16	317.73	316.96	317.01	318.14	317.56	317.15	318.99	317.98	317.19	318.85	316.39	318.06	318.39	317.28	317.64	318.82	318.91	318.33	318.16	317.83	319.38	317.38	318.01	318	317.64	317.36	317.37	318.6	317.51	319.17	319.44	319.81	319.52	318.95	319.03
326.99	327.49	328.8	326.99	327.57	327.86	327.72	327.73	328.12	329.26	327.96	327.46	329.13	328.54	328.8	327.84	328.79	327.49	328.6	328.43	328.83	327.96	328.1	328.54	328.19	328.26	329.03	327.99	327.38	326.44	326.74	326.74	329.19	326.63	326.16	327.4	329.35	327.12	327.1	327.64	326.42	327.32	327.42	327.67	326.16	328.57	327.79	327.47	328.78	328.7
313.92	313.6	314	313.77	315.31	313.59	315.12	313.76	315.69	314.17	314.6	313.64	315.01	313.09	313.87	315.21	314.42	314.28	313.23	312.79	314.96	313.49	313.76	313.22	312.69	313.7	313.14	314.46	313.67	314.33	313.67	313.56	314.75	313.94	313.82	313.82	313.18	314.57	312.99	314.63	314.16	313.14	313.47	313.23	314.85	315.44	314.23	314.27	314.4	314.53
319.16	318.82	319.05	318.42	318.08	318.77	318.8	317.86	318.12	318.21	319.45	318.44	318.55	318.23	319.17	317.51	319.27	319	317.41	317.42	319.41	318.13	318.44	320.22	318.33	318.29	318.98	318.4	318.42	317.88	318.55	320.09	319	318.09	318.9	319.14	318.65	318.72	318.39	318.69	318.56	318.84	319.23	317.76	318.64	317.61	320.62	318.27	319.01	317.66
295.29	294.79	293.03	294.23	294.14	294.16	294.54	293.88	294.63	294.6	294.38	293.52	294.05	293.8	294.02	293.7	292.07	294.03	294.77	294.99	292.56	294.55	293.36	294.52	293.3	294.11	294.16	294.87	293.39	294.73	294.24	292.58	294.4	293.74	294.88	293.43	294.88	293.95	294.76	294.59	294.47	293.32	295.19	294.08	293.27	293.5	294.03	294.36	293.64	295.02
299.96	299.31	302.06	300.14	300.41	300.44	298.71	299.26	300.1	299.26	300.14	300.17	299.37	299.85	300.06	298.26	300.12	299.64	299.98	300.29	300.09	299.43	299.66	299.3	300.15	300.07	299.53	299.03	298.86	300.35	300.4	298.02	300.25	301.46	300.4	299.64	300.48	299.36	299.28	300.29	300.16	299.8	300.62	300.12	299.62	300.05	300.65	299.24	300.2	299.57
302.72	304.05	303.34	303.61	303.03	303.29	302.12	302.94	304.45	302.49	303.86	302.68	303.43	304.16	304.09	302.44	303.89	303.36	303.17	303.44	303.48	304.75	303.47	301.99	303.97	303.02	302.19	304.37	303.65	303.13	303.56	303.71	303.97	303.78	303.34	303.77	303.94	304.8	303.81	303.4	303.66	302.9	303.86	303.02	302.8	304.43	303.51	304.45	303.28	303.73
312.61	313.64	312.39	312.61	313.54	312.19	311.83	312.74	312.2	313.1	312.42	311.21	313.36	313.32	313.59	313.06	311.12	313.4	312.54	312.96	311.54	312.81	312.45	313.08	313.08	313.06	313.38	312.56	313.63	312.28	312.64	314.21	312.85	311.43	313.45	312.04	311.55	312.52	313.22	312.96	311.5	312.39	314.31	312.02	313.2	313.72	312.16	313.25	313.55	312.71
312.66	313.65	311.96	314.3	313.68	313.93	313.3	313.01	313.69	312.43	311.03	313.23	313.21	313.39	312.88	312.46	313.14	312.87	312.08	313.37	313.09	313.51	312.92	313.48	313.59	313.06	313.73	312.97	313.44	314.74	312.31	314.23	313	313.97	312.4	313.88	312.05	313.22	313.28	312.22	314.25	313.33	312.77	313.34	313.06	313.13	315.04	312.86	314.87	313.44
328.67	328.65	329.08	328.49	328.36	328.71	330.08	329.25	328.06	328.76	328.81	329.21	329.57	329.12	327.67	328.26	329	329.72	328.58	328.45	327.36	328.16	328.08	329.25	329.1	327.73	328.12	328.79	328.02	328.86	328.33	328.85	328.94	328.65	327.8	328.07	328.5	328.21	328.73	329.03	329.57	328.87	328.2	329.22	328.04	328.08	328.42	329.09	328.14	327.29
294.35	294.19	293.9	294.73	293.46	295.23	293.93	294.48	294.19	292.93	293.85	294.1	293.89	294.3	293.41	292.93	293.55	293.48	295	293.35	294.72	293.59	294.22	295.1	293.46	294.9	293.37	293.99	293.68	295.02	293.15	294.14	293.86	293.51	295.13	292.71	293.98	293.66	294.16	294.69	292.99	295.23	294.86	295.53	293.09	295.88	293.37	293.15	295.11	292.92
293.58	294.73	295.45	294.38	293.67	293.81	294.62	294.93	294.59	293.34	295.05	294.05	294.57	294.63	293.62	294.48	294.34	293.82	294.14	294.23	292.85	294.76	294.5	292.38	294.01	293.79	294.33	294.36	294.66	292.77	293.25	294.24	293.62	294.39	294.11	294.19	293.66	293.7	293.55	292.96	293.57	293.84	293.5	294.35	295	294.84	294.68	292.54	294.34	293.74
301.85	302.18	303.23	302.44	301.93	302.23	300.98	302.51	302.45	302.33	303.34	303.2	302.91	303.23	302.06	301.8	302.91	301.62	301.77	302.32	303.2	302.66	301.83	301.61	302.57	302.05	301.49	302.89	303.3	302.23	302.15	301.36	302.32	300.78	301.84	303.15	301.38	303.05	303.66	303.51	303.06	302.72	302.22	301.07	302.04	303.62	302.51	301.3	302.04	303.18
313.15	312.98	312.85	311.49	313.5	313.02	312.93	312.89	313.14	313.19	313.38	313.61	312.71	314.55	312.74	313.22	313.5	312.61	312.91	311.92	313.74	313.36	313.42	312.99	312.83	312.77	312.63	312.5	312.72	313.73	312.7	312.35	313.81	313.85	312.96	313.27	313.18	314.25	313.24	312.87	312.53	312.35	313.43	314.3	312.09	312.51	313.68	313.93	313.57	313.37
309.74	308.79	309.72	307.94	310.3	310.29	309.29	309.31	309.96	310.61	311.22	309.09	310.64	310.25	308.21	310.64	309.65	310.19	310.1	310.43	309.72	308.75	309.85	309.74	309.74	308.65	309.95	310	310.02	310.12	309.77	310.18	308.84	309.19	309.59	309.67	310.53	308.64	311.47	309.92	309.4	308.83	309.76	308.1	309.98	310.11	309.77	309.25	310.11	310.26
303.98	304.23	303.77	305.06	304.68	305.12	305.43	303.62	303.39	304.03	304.83	304.75	304.43	305.02	304.3	304.94	303.17	304.02	303.63	304.49	303.24	304.32	305.11	303.58	304.25	303.86	304.53	304.24	304.06	304.93	304.92	303.83	304.71	304.63	304.68	304.46	305.03	304.92	305.27	304.56	304.68	302.97	304.57	304.4	302.74	303.21	304.66	302.88	304.97	305.57
312.22	312.72	312.52	312.79	311.48	312.06	312.26	312.52	312.26	311.27	312.74	313.44	312.73	312.94	312.21	313.35	312.42	312.91	312.72	311.99	312.23	313.32	312.29	312.15	313.24	313.2	311.73	313.02	312.53	312.87	312.91	312.73	312.21	311.72	312.33	312.24	313.42	312.51	311.44	313.37	312.2	311.23	312.22	313.79	311.79	312.97	313.52	312.84	312.56	313.35
299.04	300.53	300.5	300.26	299.83	300.29	300.72	300.3	300.09	299.4	298.37	298.68	299.88	301.25	300.41	301.16	298.82	300.13	300.8	299.8	299.98	300.02	301.14	300.53	301.48	301.29	300.09	300.05	301.22	298.33	300.25	301.67	300.68	300.13	300.87	300.79	300.08	299.82	299.07	301.04	299.54	299.87	300.15	301.24	300.79	300.34	300.34	299.99	300.35	300.12
312.97	313.17	314.31	313.85	313.28	313.69	314.64	311.96	314.91	315.07	314.26	313.28	313.08	314.17	314.07	313.13	314.04	315.59	314.2	314.69	313.1	313.32	314.2	314.25	314.18	313.75	312.9	313	313.46	313.55	314.66	313.79	315.01	313.91	313.91	314.41	314.43	314.21	314.23	313.83	316	313.52	314.2	312.61	314.53	314.79	314.29	314.96	313.25	314.86
310.84	309.45	309.46	311.39	310.26	310.36	309.82	309.94	309.91	309.84	309.78	311.06	310.76	310.32	311.23	311.64	309.82	311.08	311.04	309.86	310.26	310.68	309.25	309.11	310.07	310.42	308.93	311.09	310.08	310.23	311.07	308.7	311.13	310.65	309.57	311.14	311.04	310.35	310.59	309.93	312.15	309.95	310.81	310.05	311.77	309.7	310.16	310.76	309.88	310.14
303.92	303.62	304.15	305.04	304.74	304.13	304.8	303.58	304.33	303.81	303.81	304.12	305	303.53	304.71	303.95	304.26	304.52	304.6	303.87	304.82	304.65	304.64	304.11	305.23	304.61	304.07	304.49	305.2	305.34	305.31	305.17	304.64	304.89	303.65	304.91	304.72	305.16	303.92	304	304.6	305.84	304.33	303.9	303.27	303.95	305.07	304.32	303.68	305.11
316.71	317.04	317.05	317.86	315.42	316.97	317.72	316.97	317.58	316.03	316.36	317.77	317.35	317.86	317.15	317.68	317.78	318.38	316.47	318.17	318.52	317.12	318.15	317.67	317.15	316.7	316.98	317.02	318.23	317.64	316.35	317.77	317.62	318.03	317.45	316.78	316.28	318.55	316.46	316.48	316.79	317.67	317.82	316.93	318.8	316.68	317.52	317.76	316.73	317.54
313.13	312.17	314.75	314.27	313.83	313.57	313.07	312.73	312.37	313.84	313.96	314.04	313.72	315.23	313.94	313.88	314.01	313.2	313.07	312.83	314.13	313.86	314.77	313.96	313.54	315.12	314.36	314.06	312.4	314.08	314.99	313.79	314.74	314.09	313.93	312.66	313.61	313.6	315.01	314.77	313.14	312.85	312.95	313.08	312.85	313.75	313.25	314.43	314.97	313.92
299.37	301.01	300.95	299.9	299.57	300.34	301.66	302.15	300.26	300.63	298.72	300.89	300.71	299.92	298.67	300.86	300.16	300.68	298.18	299.64	300.43	300.1	301.17	300.84	299.38	300.43	300.63	299.86	301.07	299.91	300.02	300.41	300.04	300.55	300.26	299.24	300.35	300.94	299.71	300.75	300.65	300.88	300.64	300.1	300.33	298.79	300.17	299.65	298.81	300.65
310.93	310.41	310.63	310.23	310.5	312.05	311.01	310.1	310.08	310.56	309	310.45	310.32	310.95	311.88	310.52	310.23	309.87	310.03	311.04	309.95	309.3	310.36	310.96	310.64	311.25	310.48	309.98	309.85	310.81	310.86	310.09	311.38	309.76	310.8	311.74	310.71	310.62	310.77	311.12	312.21	310.53	310.38	309.78	311.04	311.25	309.14	310.38	309.86	310.67
306.46	305.97	306.03	306.53	304.96	305.3	305.96	305.49	305.65	304.67	305.21	305.64	305.88	305.71	304.76	306.03	304.67	306.9	305.35	306.26	305.23	304.61	304.42	305.21	304.91	305.58	304.26	306.34	306.14	305.61	304.76	304.71	304.58	305.06	306.29	304.95	304.98	304.02	305.78	305.88	304.86	305.62	306.34	305.23	304.56	304.02	303.74	304.79	304.53	305.03
314.69	315.99	315.09	315.82	314.91	315.85	315.61	315.28	314.99	314.85	314.54	316.1	315.04	315	314.05	316.11	313.53	314.92	314.07	315.25	315.1	313.92	313.86	314.13	315.17	315.03	314.57	313.48	315.37	317.1	315.17	314.28	314.64	314.91	315.45	315.34	313.74	315.32	315.68	315.26	315.28	314.54	315.63	314.91	315.79	314.54	315.83	314.46	315.35	314.93
301.58	301.85	302.08	301.98	301.93	302.92	302.23	302.75	303.28	301.88	302.74	302.73	303.97	301.7	303.31	302.65	302.45	301.37	302.74	302.16	303.62	303.38	301.68	303.53	303.15	302.3	302.28	301.56	302.65	303.29	303.29	302.1	302.88	301.94	301.85	303.04	302.38	301.43	303.56	303.63	301.85	302.88	302.06	301.56	302.08	303.41	302.42	302.66	302.23	302.94
318.61	318.94	317.85	319.95	318.9	320.05	318.57	318.24	319.58	318.05	318.34	318.63	317.47	319.71	319.4	318.14	319.13	318.38	318.67	319.21	318.79	318.74	318.94	317.9	317.96	319.35	319.23	319.09	317.75	318.27	319.49	317.58	319.29	319.48	317.94	318.41	316.62	319.27	318.46	318.27	317.88	318.48	317.65	319.19	319.61	319.9	318.79	318.48	319.45	317.52
308.3	308.69	308.36	307.93	308.38	307.26	308.78	308.96	307.94	308.36	307.69	308.27	310.22	310.03	310.04	309.6	307.87	309.9	309.07	308.56	308.93	307.97	308.53	310.05	309.59	308.41	308.11	308.36	308.54	308.21	309.49	309.24	307.87	310.14	308.86	308.89	309.13	309.39	308.88	309.26	308.18	309.18	309.01	308.51	309.68	307.92	308.07	309.92	308.48	308.99
314.1	313.49	311.86	312.93	312.97	313.61	313.23	314.08	313.37	314.28	313.72	313.62	313.26	314.5	314.62	312.87	314.82	314.64	313.74	314.21	314.54	313.56	314.21	313.79	313.15	314.39	313.93	314.47	313.6	314.06	314.21	314.14	313.89	313.87	315.17	313.72	313.79	313.39	312.88	313.38	315.84	314.24	314.75	313.8	314.28	313.09	313.8	314.11	313.66	314.05
302.51	302.79	302.84	303.21	302.71	303.19	302.55	303.64	303.87	303.36	302.19	302.24	301.2	301.09	303.15	302.7	302.55	303.64	301.81	302.47	303.42	303.34	303.89	303	301.88	301.96	304.3	302.64	301.7	302.04	302.6	303.59	302.19	302.17	302.26	303.35	302.14	303.12	302.3	302.33	302.33	303.38	301.93	302.16	302.39	303.51	303.41	302.29	302.4	302.89
310.32	310.8	310.31	310.5	310.61	310.7	310.83	310.01	310.51	310.64	310.32	309.83	310.92	311.57	309.19	310.37	310.77	310.68	310.38	309.63	311.07	309.56	310.58	310.49	310.91	311.06	309.55	310.78	310.78	312.04	310.15	311.17	309.95	310.04	310.31	311.8	310.86	310.11	309.46	309.77	310.34	310.84	310.48	310.99	310.36	311.35	311.6	308.84	309.67	310.31
304.34	304	305.22	304.77	304.37	305.48	305.32	304.77	304.45	303.16	304.46	303.89	304.94	305.29	306.53	303.48	305.1	305.7	305.8	305.7	304.21	305.36	304.68	304.8	305.48	305.27	305.02	303.62	304.3	304.9	304.52	305.51	304.44	304.13	304.91	305.54	303.98	303.4	304.31	303.49	304.79	304.83	304.89	304.98	305.11	304.13	302.95	306.05	304.69	304.81
303.12	304.18	304.87	305.59	303.77	304.51	305.34	305.12	304.84	303.78	306	304.4	304.09	305.64	305.43	306.41	305.41	305.14	304.71	305.17	303.87	304.7	304.56	305.06	304.73	305.45	304.26	305.23	304.5	303.97	304.44	303.96	304.8	304.99	305.7	304.98	304.56	305.53	305.8	304.5	304.29	304.28	305.39	302.99	303.51	304.65	304.62	305.51	304.26	304.39
325.52	326.3	326.1	328.05	328.32	327.07	326.61	326.49	327.07	326.63	327	327.43	327.19	328.06	328.12	327.49	326.9	327.04	327.56	326.65	327.56	326.78	327.87	326.17	327.07	326.94	327.87	327.61	326.83	327.76	326.77	326.38	327.07	326.8	326.92	327.21	326.65	326.65	326.96	327.42	326.69	327.12	327.44	326.89	326.13	326.22	327.68	327.34	327.77	327.39
313.6	313.31	314.41	314.22	314.08	313.53	314.67	314.29	314.99	315.09	314.71	313.68	314.56	313.85	313.06	313.89	314.41	314.37	314.28	313.92	315.39	313.49	314.72	313.67	313.46	313.83	314.42	313.16	314.43	314.31	314.73	314.73	313.46	312.93	314.32	314.85	315.68	314.13	313.41	313.65	315.12	314.38	314.84	314.56	314.79	314.24	314.18	313.61	314.26	314.56
295.12	293.58	295.53	293.79	294.96	294.67	295.79	295.93	294.59	294.81	294.21	295.36	294.06	294.73	295.06	293.89	295.02	295.32	294.57	295.99	295.2	295.47	294.26	294.66	294.76	295.21	294.33	295.62	294.52	294.68	294.69	295.21	294.86	295.33	294.01	294.09	294.42	294.49	295.34	293.98	294.92	294.89	295.93	295.52	295.52	294.85	295.08	295.82	294.32	295.04
316.38	316.42	315.99	317.49	317.25	317.59	318	317.04	317.28	318.53	317.69	316.92	317.75	317.66	317.4	317.85	317.29	317.69	317.55	318.56	317.16	317.61	317.66	316.97	317.9	316.37	316.81	316.57	317.41	316.99	316.3	316.88	316.59	317.21	317.57	317.42	317.39	317.31	316.7	316.86	318.03	317.06	317.27	315.62	318.16	317.35	316.67	317.37	317.49	317.48
307.61	305.3	306.43	305.88	305.05	305.97	304.14	307	305.45	306.26	305.5	305.73	305.52	305.58	306.86	306	305.97	305.76	306.66	305.56	306.37	306.78	306.6	305.63	307.09	305.53	307.21	305.13	306.86	307.01	306.28	304.79	305.44	305.87	306.84	306.17	305.73	305.71	307.35	305.81	306.78	304.79	306.17	305.9	306.54	306.98	306.13	306.11	305.77	306.19
302.68	303.34	302.51	302.75	302.46	302.03	302.35	303.15	303.5	301.74	303.81	302.02	302.43	303.05	302.1	302.34	302.58	302.34	303.08	301.89	301.89	304.53	303	302.88	302.84	303.4	302.88	303.39	302.38	302.82	302.39	302.49	303.16	302.9	302.08	303.06	302.8	302.21	302.32	302	303.4	302.04	302.21	303.13	301.78	303.22	301.48	301.39	303.49	303.45
299.41	300.44	299.54	300.65	299.47	298.23	300.04	298.84	300.39	300.79	301.36	299.76	299.93	301.76	299.68	299.71	299.94	299.82	299.54	299.4	300.59	300.44	300.57	300.72	299.85	299.44	301.23	300.69	299.25	300.38	300.25	299.12	300.32	299.74	301.39	300.73	301.03	300.32	300.13	300.28	299.82	299.96	300.06	300.02	300.33	300.04	300.43	300.62	300.95	299.56
295.67	294.29	295.44	295.99	295.35	295.71	295.9	294.71	295.67	294.94	295.44	295.35	294.26	294.34	295.79	294.53	294.96	294.63	295.88	295.04	294.58	295.57	295.53	294.89	295.59	295.64	294.22	295.95	294.93	295.09	293.93	294.45	294.46	294.31	296.82	295.7	295.69	295.54	294.93	296.76	294.36	295.03	294.35	295.24	294.94	293.1	295.11	296.02	295.46	295.69
305.95	304.64	305.19	306.16	304.28	305.48	305.27	304.67	305.38	303.74	306.13	306	305.4	305.16	305.69	304.65	305.02	304.19	303.91	306.35	306.15	305.02	304.65	304.63	305.2	304.7	304.64	305.15	304.94	306.61	304.87	306.47	306.52	305.9	304.43	305.09	304.44	305.91	306.22	306.51	304.94	305.42	304.93	305.54	305.5	305.64	305.43	305.18	304.4	305.11
318.69	318.33	317.41	318.25	318.22	319.24	318.95	317.88	317.66	318.8	318.41	318.43	318.68	316.78	318.22	318.65	317.82	319.18	318.66	317.31	317.95	319.68	317.41	318.37	319.04	318.99	318.39	318.05	317.89	318.18	319.15	318.62	318.13	318.15	318.16	318.51	317.61	318.74	318.23	318.86	318.11	319.18	318.28	317.35	317.59	318.64	318.8	318.06	318.01	317.03
310.65	310.16	310.13	309.65	310.25	309.91	310.8	310.06	309.98	308.54	309.28	309.64	309.38	310.16	310.04	310.39	309	309.77	308.68	309.09	309.26	309.82	310.19	309.67	310.2	310	310.14	310.09	310.3	310.38	307.45	309.26	311.73	310.4	311.09	309.41	309.15	310.49	309.46	309.41	310.29	309.25	310.13	310.38	308.96	311.14	309.21	309.15	310.18	310.37
304.14	304.44	304.89	305.37	304.68	303.81	304.8	304.4	304.31	305.31	304.57	304.31	304.7	305.24	303.49	304.22	304.99	304.21	304.56	305.03	304.43	305.24	302.79	304.49	306.12	302.53	303.31	303.94	304.92	303.4	305.44	304.21	305.2	303.33	303.71	304.59	304.98	304.19	303.37	305.24	305.9	304.03	304.18	304.31	304.98	305.02	305.46	304.73	304.75	304.2
294.6	294.98	293.83	294.01	294.1	294.66	294.47	295.17	295.08	293.84	294.78	292.76	293.46	294.21	293.72	294.57	293.5	293.09	293.35	295.14	293.82	293.16	294.2	293.56	294.52	293.32	293.64	295.21	293.88	294.09	293.28	293.79	295.33	294.06	292.75	294.42	293.75	294.28	293.88	293.47	293.87	294.19	294.32	293.17	294.37	294.37	294.05	293.83	294.03	294.25
314.57	314.83	314.85	315.33	314.74	315.46	315.1	315.39	315.63	313.89	313.85	315.21	315.24	314.72	314.71	314.59	315.19	315.69	314.21	313.98	315.6	315.01	314.58	315.27	314.51	314.34	313.66	313.86	313.82	314.21	315.68	314.79	313.64	315.34	315.86	313.96	314.46	314.68	314.83	315	313.61	314.48	314.76	314.4	316.41	314.87	314.73	315.97	315.26	313.51
303.03	304.21	304.44	302.99	303.16	303.04	303.88	303.15	304.01	303.04	304.51	305.74	302.99	303.54	304.32	302.52	304.7	303.27	302.66	302.6	304.13	303.98	305.48	303.5	303.93	304.01	302.24	303.13	303.14	303.74	304.14	304.14	302.49	303.99	303.12	304.26	304.17	304.09	302.7	302.44	302.46	303	303.84	304.31	303.82	302.83	302.51	304.22	303.46	303.76
317.82	317	317.15	317.29	317.68	318.81	316.94	316.77	317.68	317.93	317.41	316.97	317.05	317.13	316.81	316.46	318.53	318.15	317.47	315.61	317.31	317.46	316.81	316.4	316.63	316.84	316	316.51	317.5	317.91	317.55	316.66	317.17	318.06	318.26	317.37	316.99	317.27	317.92	317.82	316.97	317.14	316.54	316.03	317.77	317.51	316.46	317.46	316.86	316.16
318.09	318.67	320.3	319.24	318.21	318.59	317.44	318.8	318.99	318.28	318.92	318.65	318.78	318.13	319.02	318.21	319.36	318.9	318.31	317.68	319.69	318.36	317.96	319.09	318.38	319.5	318.44	318.69	318.88	318.06	317.1	318.36	318.5	318.34	319.15	319.57	319.81	317.85	319.25	317.23	318.75	317.56	319.44	318.56	318.37	319.58	318.99	318.13	318.77	318.77
317.49	319.06	318.51	317.66	318.43	318.62	316.19	318.09	318.11	318.89	318.28	318.35	317.85	317.59	318.52	318.73	318.88	318.75	318.21	317.6	318.73	317.8	318.09	317.82	318.31	318.35	317.54	317.72	317.55	318.89	317.26	318.21	319.33	317.19	318.16	317.8	317.69	318.16	319.52	318.6	318.52	318.69	318.09	317.32	317.71	318.76	317.91	318.03	318.71	318.34
305.12	304.45	305.85	304.06	304.92	303.96	304.38	303.55	305.26	305.02	304.56	304.44	303.17	304.26	304.42	304.31	304.16	303.68	304.68	305.3	305.23	304.52	305.51	304.03	303.92	305.24	305.85	304.58	304.51	305.32	304.09	304.61	304.26	305.34	305.12	302.37	304.24	304.74	304.56	304.07	303.21	304.32	305.22	303.16	304.59	305.21	303.6	304.13	304.53	305.23
301.72	301.48	301.19	301.17	300.58	300.9	300.9	301.22	300.98	300.12	301.73	300.56	301.28	300.48	302.08	300.75	300.73	302.06	302.28	301.1	301.55	300.84	300.75	301.26	300.72	301.57	301.22	300.1	301.78	301.07	300.52	300.59	300.88	300.16	300.86	301.74	301.17	300.36	303.5	300.79	301.08	300.96	302.04	300.32	300.32	302.12	300.41	300.81	300.46	301.46
319.27	317.99	319.31	318.04	319.47	318.95	319.57	319.26	319.76	320.4	318.21	318.59	318.97	318.56	319.32	320.01	319.08	318.63	319.06	320.96	319.95	320.35	319.28	319.49	318.89	320.15	319.07	319.61	320.84	319.71	321.44	320.4	318.58	319.64	319.49	318.52	319.67	320.91	318.22	320.61	320.14	318.5	319.47	319.65	319.39	319.27	318.96	319.88	319.76	318.98
324.74	325.05	326.4	325.33	324.26	325.79	324.77	325.06	324.6	325.15	326.43	323.97	326.58	324.47	325.3	325.09	325.35	326.86	324.39	325.41	325.54	324.39	324.93	324.98	324.42	324.98	325.36	326.75	325.3	324.39	324.88	324.73	325.13	324.26	326.01	325.01	325.44	325.22	324.1	324.64	324.73	324.33	326.5	323.43	324.84	325.66	325.73	324.4	325.18	326
307.81	306.73	307.96	306.8	307.22	307.92	307.24	306.12	307.57	307.64	308.18	306.9	309.44	306.79	307.32	306.87	307.8	306.76	307.36	307.42	308.69	308.91	308.48	306.87	307.86	306.49	306.35	306.39	306.52	307.44	306.82	307.17	306.15	307.16	307.46	308.89	307.51	307.55	305.25	306.95	306.67	307.14	308.05	308.73	307.17	308.23	308.65	308.16	307.97	308.67
317.84	319.46	319.25	318.76	318.49	317.77	319.33	317.58	319.32	317.55	317.92	319.72	317.42	317	317.81	317.9	318.57	316.97	318.37	317.92	319.25	319.73	318.46	319.22	319.47	318.15	319.69	319.43	318.86	319.08	319.22	317.86	318.29	318.15	318.03	318.32	318.53	317.46	318.91	317.93	318.7	319.51	318.77	317.8	318.96	317.9	319.21	318.48	318.99	318.76
311.75	312.35	312.75	311.66	312.4	312.08	310.63	311.33	310.98	310.56	310.58	310.66	311.85	312.03	312.12	310.84	312.33	311.53	310.51	311.99	313.13	312.09	310.68	311.93	312.06	312.13	311.66	311.88	311.15	311.3	311.55	310.04	312.21	310.66	312.71	310.6	310.68	310.57	310.61	312.56	311.26	311.22	311.2	312.09	312.64	312.51	310.65	312.52	311.66	311.91
305.47	306.36	303.95	306.25	305.9	305.91	305.32	305.91	305.96	305.18	305.49	305.84	306.77	306.96	307.3	306.95	306.59	306.11	306.05	305.74	307.37	305.79	305.99	306.03	306.41	307.21	306.1	307.1	306.35	306.82	306.01	305.15	305.7	306.31	306.97	307.18	305.83	305.81	306.67	307.17	305.66	306.85	306.92	306.76	306.39	305.96	305.6	307.26	306.34	305.85
315.99	315.22	315.73	317.1	315.65	316.02	317.45	315.64	315.93	315.73	315.12	314.73	314.6	316.25	314.98	315.97	315.12	315.66	316.01	315.85	317.53	315.97	316.59	315.61	315.79	316.32	315.28	315.74	316.86	316.24	315.74	315.47	315.44	315.74	316.03	316.93	315.6	315.46	315.88	315.59	317.37	315.98	316.78	315.95	315.36	315.53	316.17	316.13	316.45	315.87
303.73	303.43	304.32	303.95	303.51	303.77	305.02	303.04	303.64	304.29	304.08	303.9	303.34	303.14	303.44	303.79	304.5	303.95	303.91	304.4	302.83	303.95	303.27	303.79	303.39	302.88	302.92	303.41	302.98	302.8	303.18	303.49	305.04	303.67	303.19	303.25	304.48	303.51	303.01	304.78	304.42	304.86	302.44	304.84	304.31	303.92	304.71	303.14	304.29	304.02
314.36	315.48	314.51	314.38	314.41	316.4	314.12	314.5	315.89	315.19	314.57	314.65	314.39	316.43	315.9	315.87	314.03	315.04	314.37	314.97	314.24	313.68	315.94	314.84	315.47	313.76	315.92	314.54	315.22	314.68	314.97	314.76	314.57	313.96	313.93	314.7	314.86	313.39	314.79	314.91	314.65	314.03	315.05	315.83	315.62	315.27	315.25	314.41	314.35	314.03
294.51	294.17	294.62	294.26	295.56	294.76	295.56	294.19	296.3	295.28	295.07	295.73	294.89	295.6	294.59	296.2	294.21	295.69	295.66	294.77	295.48	294.55	293.87	294.8	294.2	295	294.84	295.61	296	294.75	295.36	295.32	294.56	294.63	294.38	294.93	296.57	294.72	294.36	295.16	293.65	294.52	295.19	294.94	295.03	294.64	294.56	295.37	294.38	296.33
314.48	315.57	316.02	315.77	315.94	316.07	316.48	314.35	315.76	316.45	315.71	316.06	315.56	315.09	317.6	316.53	316.1	316.94	315.62	314.95	315.69	316.06	317.18	316.03	316.45	315.66	315.22	315.48	314.51	315.19	314.3	315.02	316.35	316.67	315.3	317.18	317.54	317.19	315.81	315.33	316.23	314.8	316.72	315.8	316.13	316.18	316.09	316.28	316.12	314.87
303.67	304.28	304.3	303.37	305.03	304.56	304.4	305.03	304.63	304.26	304.46	304.83	304.03	303.96	304.04	303.51	303.99	304.3	303.81	304.3	305.47	304.51	303.38	303.63	304.61	304.81	305.04	304.16	303.87	304.4	304.89	304.73	305.02	303.84	303.55	303.03	303.8	305.12	304.32	304.43	304.15	304.17	304.6	305.1	304.13	304.79	304.08	304.5	304.67	304.77
316.57	317.95	316.43	317.75	317.05	316.06	316.84	316.96	316.82	318.1	316.41	317.16	316.99	316.77	316.49	316.68	317.13	317.9	317.15	318.91	317.95	318.56	316.77	315.44	317.59	318.46	317.69	317.68	316.94	317.23	317.27	318.16	317.5	317.5	316.34	316.48	316.82	317.45	317.52	317.44	316.92	317.76	317.65	317.86	315.82	317.39	318.11	317.12	318.24	317.76
314.6	314.55	315.05	315.52	315.29	315.38	314.58	315.19	315.56	314.45	314.73	314.48	313.78	315.05	315.15	314.33	315.3	315.17	315.6	314.03	314.15	314.63	315.16	314.66	314.99	314.58	315.55	314.8	315.51	315.33	312.7	314.38	314.22	313.99	314.67	313.51	314.25	314.17	313.87	313.48	314.13	315.17	314.94	313.71	315.43	314.36	313.34	316.4	315.82	314.53
323.72	326.33	324.47	325.05	324.2	324.47	324.42	325.15	325.07	325.36	325.19	324.71	324.99	323.91	325.32	324.38	324.55	325.25	324.06	323.81	325.54	324.83	324.9	325.44	325.32	323.74	324.82	324.53	325.13	324.43	325.2	324.99	323.11	323.84	325.02	324.4	324.71	326.26	324.8	325.41	324.42	324.8	324.42	325.71	324.57	325.19	324.53	323.93	325.11	324.35
303.91	303.97	302.89	302.45	304.54	303.55	303.79	304.39	303.33	304.64	303.41	301.99	303.36	303.67	304.71	303.78	305.22	304.4	303.1	303.09	303.39	302.8	303.16	302.26	303.64	303.76	302.98	303.75	303.75	303.84	302.97	302.26	303.36	303.14	303.29	304.38	302.88	302.65	302.71	302.83	303.63	302.56	303.59	302.35	304.01	304.43	303.54	302.89	304.14	303.82
305.37	305.23	306.26	306.37	307.28	307	306.11	304.71	306.68	306.5	305.09	305.15	306.98	306.13	307.02	307.38	305.75	306.11	305.45	306.36	305.19	306.35	305.71	306.16	305.74	305.59	305.63	307.12	305.82	306.44	305.42	305.09	306.09	305.53	304.95	306.62	306.44	305.66	305.75	306.36	305.68	306.03	306.55	306.79	305.86	305.64	306.27	306.11	306.46	305.61
313.26	315.27	314.64	314.44	313.84	314.65	314.59	315.34	314.41	313.89	314.22	315.4	314.66	314.84	314.38	313.58	312.88	314.23	315.35	315.39	314.79	313.45	313.05	314.52	315.24	315.43	315.06	315.35	313.78	314.38	313.29	314.52	313.85	313.14	313.64	313.94	313.9	314.84	314.26	312.2	314.38	314.19	313.14	313.76	313.93	313.66	314.75	314.1	314.18	312.74
310.92	311.25	311.21	311.11	310.98	311.55	310.9	310	310.85	310.12	311.46	309.43	311.75	311.57	311.36	308.83	308.78	311.12	309.79	311.39	310.57	310.75	311.33	310.07	311.28	311.8	310.73	312.17	310.44	311.63	310.44	310.74	310.4	311.35	309.39	311.01	311.35	311.82	310.05	310.68	310.54	311.24	311.16	309.31	312.99	310.96	310.16	311.07	311.03	312.8
295.74	295.55	294.9	295.27	294.68	294.77	294.73	294.84	294.12	295.42	295.18	294.94	295.1	295.04	294.68	294.15	294.28	295.26	293.49	295.25	294.04	294.9	296.02	295.41	295.79	296.53	294.73	294.41	295.69	295.95	294.08	294.12	294.6	295.63	295.87	296.13	295.68	295.83	295.78	294.58	294.75	295.2	295.02	294.48	295.46	296.31	294.33	294.89	294.87	294.44
293.95	293.18	292.61	292.86	294.28	294.72	292.1	294.12	295.4	294.42	293.34	293.68	293.61	294.27	294.56	294.91	293.6	293.79	294.16	295.77	294.27	293.8	293.84	293.51	293.71	294	294.56	293.44	293.45	295.09	294.32	293.04	292.99	293.55	293.5	293.59	294.03	294.36	292.12	294.52	293.86	293.02	294.5	294.06	292.85	293.14	293.35	294.2	295.39	295.17
316.54	316.52	317.67	316.44	316.52	316.54	316.69	315.61	316.49	317.64	317.4	315.71	316.21	315.87	315.65	316.62	314.55	315.89	316.22	316.2	316.85	315.65	317	316.92	317.31	316.92	315.17	316.49	317.74	317.44	316.13	315.01	315.23	315.91	317.65	315.75	316.1	316.44	316.16	317.42	316.08	315.93	316.09	317.15	317.47	317.28	317.07	316.32	317.67	316.09
297.24	297.21	296.99	296.74	297.89	296.97	298.37	296.97	296.83	296.94	296.72	297.44	296.67	296.96	297.03	295.99	295.6	296.84	296.48	296.73	296.17	297.36	297.56	296.57	296.92	296.37	296.89	296.87	297.28	297.19	296.6	297.67	298.59	295.86	297.33	296.91	296.55	297.3	297.7	296.02	297.21	298.76	296.97	296.43	296.55	297.72	297.59	297.12	296.69	296.59
294.48	294	294.4	292.84	294.22	294.17	293.26	294.81	295.32	294.06	295.36	293.03	294.19	293.4	294.46	293.62	294.02	293.58	295.57	295.37	295.46	294.41	293.7	294.13	294.66	293.42	293.19	294.94	293.48	294.65	294.79	294.23	294.5	294.4	293.87	293.54	294.33	294.23	293.66	293.6	294.98	294.77	294.58	294.26	293.38	293.75	294.38	294.5	294.34	293.58
318.29	318.5	317.35	318.75	318.25	318.97	318.17	317.49	317.71	318.4	318.43	318.87	317.61	319.18	318.35	318.62	319.21	318.12	318.01	318.23	318.67	317.21	317.98	317.06	318.05	317.41	318.62	318.46	318	318.06	317.94	317.67	318.61	316.96	317.45	317.59	318.22	317.61	316.16	317.68	317.52	318.03	318.17	318.53	318.05	317.68	318.64	317.97	317.74	317.93
313.39	312.58	312.31	315.02	313.75	313.92	313.81	314.26	314.21	313.12	313.94	313.69	313.09	313.73	313.44	313.13	313.45	313.6	314	314.83	313.79	314.38	312.85	313.03	313.72	315.34	313.86	315.3	314.34	313.73	313.64	312.83	314.04	314.4	314.07	313.95	314.46	314.7	313.48	313.43	313.59	313.84	314.37	313.17	312.26	312.62	312.72	312.42	314.01	314.77
295.27	292.6	295.38	295.2	294.55	293.15	294.8	294.03	294.21	294.89	293.7	294.62	294.2	294	294.69	295.24	294.35	293.5	294.63	294.94	294.7	294.03	293.55	293.8	295.15	293.54	294.02	293.95	294.3	294.97	292.59	294.64	294.6	293.53	294.78	294.15	294.59	292.66	294.21	292.82	293.6	293.25	294.05	294.89	294.98	294.6	292.46	293.2	293.71	294.59
304.44	303.67	302.7	303.97	305.38	305.39	305.68	306.06	305.24	304.47	303.91	304.5	303.88	303.1	304.56	303.83	305.23	304.88	303.79	303.77	305.27	304.94	304.7	303.7	304.26	303.82	305.07	304.5	305.05	303.44	305.81	304.04	304.49	304.92	304.87	304.34	304.74	303.71	303.61	305.44	305.04	304.24	303.87	303.5	304.62	304.19	305.99	303.48	304.01	304.72
303.81	302.8	303.69	303.77	304.42	302.5	304.65	302.82	303.53	303.23	303.88	302.86	302.53	302.15	303.99	302.3	303.35	304.06	302.73	303.83	304.12	303.63	301.9	303.22	303.73	303.77	303.13	302.83	303.46	303.15	303.36	303.09	304.1	303.68	303.53	303.09	302.71	304.17	302.54	303.49	303.14	303.15	304.17	303.77	303.34	302.81	303.33	302.64	303.38	303.51
314.44	314.32	315.27	314.96	313.8	315.77	315.05	313.87	314.04	314.43	313.54	313.89	314.09	314.3	313.58	314.9	314.09	314.48	314.91	314.25	315	315.17	313.18	314.01	314.51	313.69	314.38	315.6	314.33	313.29	313.67	314.03	314	314.63	314.42	314.62	313.97	314.11	315	314.19	313.23	312.87	314.48	313.49	313.75	314.18	313.95	314.1	314.32	313.17
315.86	315.91	315.46	315.5	315.13	315.74	314.23	315.63	315.56	316.37	315.3	314.34	316.52	316.26	315.7	315.16	316.49	316.06	315.01	314.5	315.93	316.34	315.77	315.25	316.22	316.39	316.15	315.85	317.24	313.42	315.81	316.32	316.02	313.92	315.27	315.77	314.33	316.61	315.3	315.25	315.41	316.02	316.43	315.42	315.99	315.45	314.5	315.04	315.97	315.04
309.37	310.15	309.18	308.61	310.19	310.92	309.03	310.64	309.39	309.49	308.95	310.41	310.08	310.54	309.32	310.21	309.81	308.83	309.27	309.86	309.54	310.21	309.54	310.13	309.3	309.35	310.25	310.86	309.13	308.91	310.04	309.2	310.8	310.3	310.53	310.79	309.73	309.51	309.89	308.78	310.99	309.66	310.21	309.72	309.81	309.61	311.51	310.22	309.53	310.5
328.41	328.12	326.42	327.5	327.48	328	327.08	328.95	327.85	328.17	326.72	327.54	328.19	327.76	327.79	325.78	328.12	326.59	328.12	328.3	326.47	327.88	327.6	329.58	328.57	327.69	327.73	328.66	328.92	326.78	326.96	328.97	328.51	327.1	328.21	328.99	328.28	329.02	326.67	327.73	328.91	328.58	327.69	327.8	327.26	327.57	327.47	326.95	326.63	328.74
303.07	304.24	303.91	302.81	303.77	303.27	304.13	303.8	304.37	303.48	303.53	303.7	304.42	304.34	304.16	304.36	303.36	303.54	303.79	304.62	303.27	303.37	304.3	304.03	302.72	303.1	303.91	303.56	304.09	303.49	304.18	304.4	303.05	304.54	304.6	303.65	303.43	303.54	303.64	304.35	303.77	303.43	303.94	303.2	303.54	304.3	304.17	303.78	303.28	303.36
307.59	309.41	308.95	308.96	309.44	309.32	308.53	307.64	307.58	308.66	310.14	307.5	308.86	309.08	309.2	308.69	308.7	307.44	308.26	309.02	308.63	308.32	309.1	309.51	308.44	309.25	308.77	309.44	308.36	308.27	309.52	308.61	307.9	308.94	309.78	307.66	310	310	308.72	308.76	307.17	308.89	308.96	308.06	308.35	308.82	307.87	309.34	309.8	308.44
305.02	305.7	306.37	305.92	305.64	308.52	305.21	303.45	306.98	304.94	306.63	306.56	306.16	306.55	305.68	305.05	306.08	306.1	306.64	305.78	305.35	306.2	306.15	305.56	304.56	306.53	306.4	306.59	305.84	306	305.93	305.67	305.14	304.96	306.55	306.07	304.84	304.87	305.42	305.75	304.52	306.6	306.13	305.61	305.71	307.27	304.89	305.06	306.55	306.03
314.35	312.62	312.79	312.91	314.35	314.15	312.11	313.51	312.48	313.48	314.03	313.87	313.21	312.76	313.44	313.94	313.43	312.87	313.41	313.04	313.03	313.26	314.05	313.89	312.32	312.76	315.61	313.1	313.26	313.08	313.4	313.11	312.84	312.52	313.89	313.21	312.7	313.63	313.71	312.94	313.28	312.68	313.26	313.27	312.53	313.6	313.17	313.41	313.24	312.67
304.67	303.25	303.97	305.15	305.21	306.24	303.65	303.27	305.04	304.41	303.85	305	304.63	304.28	305.3	304.9	304.28	304.31	304.83	304.72	305.5	305.44	304.29	304.29	304.25	304.53	304.3	304.83	304.51	305.65	304.05	303.73	303.91	304.01	303.92	304.49	305.15	304.44	304.62	304.03	304.02	304.25	304.54	304.81	304.23	304.57	303.71	304.09	305.13	304.37
305.15	304.93	305.54	305.44	304.87	304.58	304.77	305.63	306.83	305.74	304.87	305	305.15	305.68	305	303.84	306.63	305.5	306.37	306.04	305.88	304.99	305.1	305.65	305.16	305.8	305	306.45	304.83	304.17	305.85	305.6	305.25	305.94	307.51	306.56	305.82	305.71	305.27	305.2	305.86	304.4	305.79	304.54	304.86	305.85	306.26	304.96	306.47	305.93
314.13	315.78	314.68	314.36	314.34	315.28	314.19	314.88	314.2	314.32	315.09	315.67	315.05	314.89	315.18	315.24	315.77	315.89	315.96	316.3	314.9	315.15	315.63	314.7	314.34	316.14	315.64	314.92	316.2	314.9	313.85	315.95	314.51	314.51	314.66	315.36	314.52	315.73	314.81	315.47	315.46	314.77	316.14	315.3	314.69	315.61	315	315.5	316.3	314.37
314.08	312.55	311.67	313.71	314.06	312.76	313.61	312.27	312.75	313.89	313.39	313.03	314.18	313.33	313.76	314.33	312.97	311.98	313.02	314.17	314.2	312.97	313.57	311.91	312.35	312.07	312.75	313.26	313.73	314.68	312.59	312.54	312.53	311.61	313.35	314.36	313.39	312.92	313.39	313.35	313.44	312.81	313.88	313.15	313.05	313.54	315.07	313.94	311.92	313.65
304.58	304.24	302.54	303.58	303.38	304.52	304.32	303.51	303.65	304.1	304.01	303	305.17	302.93	304.92	302.55	304.93	303.31	304.02	303.36	303.84	304.2	303.15	303.51	304.38	302.34	302.71	303.69	302.98	303.95	303.76	302.73	302.19	304.39	304	302.58	302.16	303.44	302.86	304.04	301.84	303.01	303.47	302.45	304.42	303.72	304.15	303.23	302.11	303.78
329.23	328.29	328.67	328.8	328.26	328.89	328.83	328.04	328.85	328.95	329.02	329.58	328.68	327.83	329.35	329.37	328.5	328.84	327.64	328.52	328.15	328.38	326.99	329.97	329.2	328.74	327.47	328.47	328.65	327.57	329.17	329.71	328.33	328.45	328.34	327.63	329.27	328.06	328.62	328.42	328.8	328.7	327.95	328.75	328.03	328.64	328.88	329.65	328.31	328.48
310.28	310.61	309.54	310.55	311.08	311.56	309.94	310.1	309.73	310.7	310.57	309.88	311.09	309.97	310.09	310.18	310.82	310.51	310.65	311.1	310.62	309.81	309.91	310.69	310.78	311.27	310.15	311.23	309.7	310.36	311.31	310.45	310.15	309.79	310.97	311.01	310.08	310.13	309.13	309.99	310.96	309.37	309.22	310.03	310.99	310.57	310.45	310.38	310.24	309.77
305.77	305.89	305.92	305.61	304.24	305.03	305.12	305.37	305.08	305.97	305.22	305.77	306.79	304.91	304.95	305.37	304.85	304.21	304.72	305.84	304.6	304.13	305.38	304.93	305.21	303.63	306.07	306.01	304.7	306.2	305.57	304.65	304.48	305.37	306.05	305.95	304	305.03	305.18	305.97	305.38	304.58	306.36	304.38	304	305.64	305.25	304.54	305.48	303.84
317.09	318.58	319.74	318.02	317.97	318.12	319.31	319.32	318.49	317.98	318.9	317.97	318.26	318.06	318.34	318.41	318.83	318	318.68	318.29	319.04	315.99	318.62	317.28	317.09	317.89	317.72	317.47	317.17	318.44	316.6	318.27	317.23	318.16	319.05	317.1	317.74	318.85	318.63	317.25	318.19	317.64	319.45	317.33	318.45	318.52	319.5	318.03	318.82	318.55
297.1	297.78	295.55	296.42	297.4	297.71	296.81	296.98	296.47	297.07	295.29	297.83	297.19	297.31	297.08	296.57	296.45	296.94	297.93	295.65	296.28	296.21	297.96	296.45	296.5	298.28	296.37	296.56	296.77	297.11	297.31	298.08	297.22	298.42	296.03	298.52	297.08	297.48	296.6	297.22	296.6	297.83	296.56	297.69	297.72	297.3	297.56	298.44	296.48	296.76
326.94	327.84	326.75	326.74	328.17	327.17	326.36	327.4	326.93	326.79	326.82	326.97	327.22	326.95	325.56	325.95	326.88	327.23	327.46	327.41	327.84	326.57	326.51	328.16	327.34	326.88	326.64	326.82	326.85	326.24	326.95	327.44	327.44	328.9	328.5	326.7	326.05	326.27	328.51	327.53	326.59	326.09	328.27	325.64	326.51	327.09	326.54	326.07	326.54	325.94
317.96	316.1	317.62	317.4	317.13	318.24	317	317.62	317.97	316.3	317.51	317.55	315.95	318.2	317.93	316.28	317.92	317.56	317.42	317	317.6	317.28	317.51	318.03	316.18	317.79	317.05	318.5	317.13	316.93	318.01	317.51	315.92	316.99	316.97	318.45	317.39	317.37	317.44	316.83	317.62	316.57	316.56	316.97	317.58	317.13	317.1	315.99	316.82	316.4
312.19	311.55	311.3	312.89	312.48	312.4	313.29	312.33	313.38	312.17	312.49	311.04	311.86	312.43	313.29	313.43	312.89	312.16	311.75	313.82	313.23	313.38	312.77	313.79	314.46	312.5	313.1	312.13	311.93	313.06	312.18	312.18	310.8	312.7	313.65	312.9	311.14	312.74	311.78	312.26	312.68	311.79	312.91	312.55	312.86	311.25	313.12	313.13	312.28	313.19
325.29	326.25	324.64	324.62	324.54	325.45	324.38	324.85	325.12	323.8	324.22	324.74	325.27	324.55	324.73	324.17	325.66	324.15	325.54	324.17	324.28	324.93	323.68	324.24	323.7	324.19	324.89	325.03	324.72	323.8	323.9	324.34	324.77	324.68	325.48	324.69	323.65	324.2	324.07	324.66	325.04	325.11	325.52	324.45	323.83	324.27	323.88	324.5	324.72	323.94
312.69	312.72	312.87	313.05	312.62	311.91	313.45	311.29	312.48	313.37	312.6	311.65	311.9	312.53	313.5	313.03	311.09	313.22	311.82	313.76	311.61	312.45	312.12	312.3	311.66	311.94	312.6	311.78	312.32	311.06	312.43	312.14	312.27	313.9	312.08	313.98	311.71	313.65	312.28	311.45	312.24	313.02	312.42	312.75	312.89	312.6	312.56	311.96	311.83	312.51
302.21	302.58	302.75	302.77	303.84	302.4	301.11	302.18	301.65	301.55	301.99	302.06	302.79	301.55	302.76	303.47	303.37	301.96	303.09	302.96	303.05	304.03	301.25	300.99	302.79	302.1	302.83	302.62	302.08	302.7	301.67	303.42	302.16	302.75	302.28	302.13	300.73	301.46	302.18	300.87	301.91	301.69	304.2	302	302.31	302.32	303.39	302.79	301.63	303.11
315.09	314.77	314.71	315.12	314.49	315.26	314.51	314.43	315.05	314.09	314.73	314.87	315.97	314.59	314.75	315.09	315.76	316.15	315.43	315.8	314.6	314.53	315.16	315.34	315.32	315.94	314.34	313.61	314.31	313.73	314.95	313.9	314.79	314.22	315.45	313.98	314.57	315.13	314.86	314.25	314.85	315.51	314.35	315.3	313.94	313.83	315.46	314.76	316.19	315.62
307.85	307.68	308.7	306.93	306.87	308.52	306.77	308.3	307.18	306.59	308.31	307.64	308.02	307.26	307.57	307.56	308.56	307.43	307.87	306.44	307.08	309.39	306.63	307.77	307.52	306.51	306.75	307.02	307.05	306.23	307.01	307.51	307.66	306.19	307.85	307.96	308.05	306.59	308.02	307.01	308.64	307.3	307.84	307.31	308.33	306.59	307.35	307	307.19	308.61
311.23	311.71	311.24	311.42	310.99	311.18	311.61	312.73	311.37	311.71	311.94	312.24	310.67	311.19	311.58	310.9	311.55	311.26	311	311.53	311.67	312.31	311.39	313.37	312.29	310.27	312.93	311.19	311.27	311.75	313.02	311.35	311.83	311.17	310.8	311.65	312	311.43	312.1	310.99	311.99	312.95	311.62	310.9	311.46	311.44	310.42	312.25	312.21	311.35
311.65	309.72	310.8	310.48	310.65	310.58	311.5	310.14	310.11	309.4	310.81	311.5	309.82	310.6	310.16	310.58	310.23	310.88	310.74	312.26	309.57	310.68	311.47	310.45	310.66	311.86	310.22	311.39	311.36	310.03	310.26	310.73	310.3	310.12	311.26	310.64	310.6	310.9	309.14	311.26	309.3	310.93	310.87	310.27	311.69	311.15	309.86	311.07	311.51	311.08
307.22	306.43	304.91	306.13	305.96	306.11	305.7	306.12	308.23	305.68	305.15	305.53	307.32	306.49	306.2	305.01	306.37	304.21	306.65	306.56	305.54	305.9	306.59	306.25	306.21	305.64	307.81	305.89	307	306.77	305.45	307.03	306.67	306.44	305.04	307.57	305.64	305.71	306.19	305.59	305.91	306.44	306.53	306.94	306.14	305.36	306.53	305.24	306.49	304.65
300.75	299.3	299.86	300.53	299.37	299.84	299.11	300.7	300.28	301.05	300.46	299.1	299.2	300.72	300.16	301.66	300.75	299.99	300.76	300.39	300.33	300.03	300.62	300.17	299.84	299.4	299.61	300.36	301.2	299.56	299.71	300.02	298.33	299.4	299.56	300.02	299.7	299.7	300.24	300.42	301.01	299.74	301.62	298.37	298.82	301.07	299.72	300.6	300.5	299.89
293.6	294.53	294.9	295.16	294.54	293.57	294.23	295.27	294.81	293.39	292.49	295.24	295.37	294.06	293.38	293.82	294.73	293.99	293.65	293.61	294.08	293.52	293.54	293.61	293.15	293.62	294.77	295.55	294.02	295.3	292.79	293.17	294.28	295.17	293.84	292.8	294.03	294.28	295.25	293.71	294.1	293.58	294.26	292.69	295.21	294.54	294.69	293.28	294.49	295.68
305.59	304.01	306.24	305.8	305.7	305.85	305.94	305.66	306.47	306.5	307.52	306.52	305.98	306.42	304.86	305.72	306.64	306.3	306.55	305.81	306.16	305.62	305.32	304.49	306	305.51	307.56	306.71	306.48	306.12	305.43	306.62	305.54	305.75	305.44	304.98	304.46	306.31	305.85	306.27	306.72	306.33	306.47	307.69	306.11	307.1	305.73	306.46	305.71	306.31
326.45	326.97	327.12	326.27	326.77	325.64	325.9	327.38	326.54	325.91	326.7	327.6	327.29	326.14	327.5	327.13	326.28	326.44	328.28	327.32	326.56	326.29	326.75	327.51	326.49	327.6	326.28	326.07	327.54	326.62	326.43	327.53	327.26	325.65	327.47	326.89	326.4	325.79	327.17	326.83	325.59	327.38	326.92	327.69	326.86	326.54	328.23	327.6	327.19	326.19
304.58	303.98	303.04	302.91	303.78	304.02	302.5	302.97	304.17	302.27	302.94	303.12	304.58	303.32	302.6	304.21	302.71	303.13	303.57	302.93	302.43	303.26	303.81	303.88	303.6	303.39	302.81	304.06	303.36	303.25	303.28	303.7	302.97	302.77	303.28	302.77	304.39	304.2	302.88	302.87	302.95	303.89	302.11	303.55	303.22	302.88	303.2	302.46	303.92	302.91
308.61	308.54	308.26	309.14	308.64	308.1	307.49	307.33	308.24	309.84	307.76	307.86	308.13	307.96	308.62	308.58	309.8	309.74	307.88	309.47	308.16	309.96	307.93	308.13	308.76	307.29	309.08	308.53	308.08	309.14	309.09	309.49	308.16	309.14	308.11	309.39	308.7	309.43	307.22	308.31	308.76	307.5	308.87	308.5	309.2	308.81	307.67	307.62	309.86	310.12
305.67	306.25	305.59	306.16	306.72	306.1	306.48	306.05	307.03	306.67	305.91	306.13	305.58	305.79	305.6	306.79	305.5	306.93	306.45	307.75	304.95	306.37	306.97	307.08	306.63	305.4	306.03	305.65	306.67	305.43	306.56	306.15	305.11	307.01	306.3	306.48	307.53	306.62	306.15	305.12	306.68	306.23	307.45	306.59	306.98	305.63	306.83	306.2	308.44	305.87
302.34	302.82	302.27	302.88	302.05	304.59	302.08	303.04	303.29	303.47	302.66	302.33	303.35	303.67	302.32	303.35	303.83	303.04	302.06	303.67	303.68	303.48	303.83	303.74	302.64	302.84	303.25	302.59	302.64	302.57	303.52	303.3	303.95	302.14	303.57	303.44	302.93	302.87	303.71	303.2	302.4	304.04	303.62	305.18	302.85	303.17	303.18	302.47	303.34	303.06
314.91	313.85	314.35	317	314.39	314.99	314.54	314.72	315.09	314.8	316.29	316.22	314.95	316.08	314.92	313.55	314.8	313.89	315.02	313.83	315.02	315.17	314.48	316.4	314.72	316.29	315.81	315.45	315.2	314.59	314.95	315.11	314.59	314.46	314.64	314.59	316.13	315.02	313.65	315.39	315.32	315.65	315.97	313.85	314.86	314.9	314.34	314.82	314.74	315.23
313.32	312.71	311.5	312.98	312.7	313.52	313.01	313.97	311.32	310.72	312.02	312.28	312.37	311.48	312.24	313.31	311.45	313.6	312.5	312.55	312.76	312.71	312.66	312.9	312.86	313.17	313.58	312.7	312.28	311.56	312.05	313.03	312.92	312.18	313.56	313.62	312.45	313.07	312.66	312.4	311.71	312.78	311.53	311.21	313.03	312.85	312.21	313.1	311.63	312.74
326.86	326.81	327.04	326.45	327.03	326.88	327.31	327.67	327	326.75	327.24	325.97	326.68	327.76	326.93	327.56	326.66	326.88	328.02	327.93	328.14	326.56	327.55	326.58	326.43	327.09	327.24	327.08	327.32	327.22	327.58	326.4	326.87	327.7	326.55	326.8	326.58	326.37	327.55	327.86	325.94	325.91	325.92	327.07	326.94	325.94	327.36	326.93	326.42	326.59
293.59	293.46	294.78	292.64	294.32	293.1	294.1	293.57	294.75	294.38	294.18	294.91	295.33	293.89	295.03	294.15	291.78	294.75	294.34	293.32	294.32	292.62	293.34	294.72	294.24	294.35	293.75	295.08	295.2	293.66	293.29	293.4	293.06	293.96	293.84	294.26	294.36	292.73	293.02	294.54	294.23	295.39	293.3	294.63	295.33	293.7	294.57	294.38	294.05	293.99
326.94	326.1	327.96	327.05	327.6	326.21	327.34	326.79	327.44	327.64	326.21	327.24	326.22	325.55	327.98	327.28	326.38	325.91	327.05	325.45	327.35	326.74	327.28	326.72	327.7	327.52	327.12	327.51	327.58	327.98	328.27	326.87	327.61	326.24	325.04	325.8	326.44	327.36	327.41	326.52	327.63	326.33	326.72	327.12	327.31	327.49	328.25	326.12	326.99	327.35
297.59	297.27	297.13	297.05	295.66	297.71	298.22	296.61	296.88	296.91	297.5	295.92	297.81	295.99	296.41	296.22	297.02	295.4	297.88	298.04	297.77	298.18	296.9	296.75	296.36	295.93	297.43	296.31	296.58	296.7	296.96	297.28	297.45	296.39	297.31	296.65	296.79	295.97	297.72	296.42	296.93	297.5	296.71	297.41	296.15	296.57	298.68	296.4	297.61	296.71
304.44	303.35	303.79	304.35	303.3	303.22	303.13	304.1	303.25	304.01	302.88	302.38	303.83	303.89	304.2	303.81	302.07	303.66	304.1	303.58	305.02	303.19	303.67	304.44	304.29	303.44	303.22	304.42	303.9	304.06	303.75	303.87	303.24	302.79	303.58	303.37	304.35	303.22	303.29	303.23	304.42	305.13	303.65	303.22	304.2	302.94	303.04	302.55	303.15	304.17
307.5	307.66	308.5	307.21	307.02	307.61	308.03	308.06	308.39	307.34	307.23	307.81	306.23	306.56	306.02	307.1	307.45	306.84	306.69	306.39	308.08	307.43	308.22	307.64	306.89	307.17	307.36	306.58	307.77	307.29	307.32	307.38	307.7	307.23	307.99	306.87	308.34	308.26	307.35	308.83	307.09	307.62	306.22	307.07	307.61	306.85	307.03	308.25	307.75	308.88
294.55	295.36	292.93	294.32	294.15	293.04	293.3	294.54	293.18	294.31	294.13	293.78	294.84	294.31	294.51	294.19	294.14	293.95	293.98	294.29	294.89	295.83	294.44	294.01	293.53	293.98	293.74	293.02	293.46	293.92	294.72	292.04	295.11	293.12	293.73	293.16	294.43	293.13	295.48	292.97	293.76	293.66	294.22	294.38	295	293.43	294.12	293.03	293.37	294.19
327.71	327.21	327.07	327.47	326.74	326.35	327.33	327.14	326.58	326.41	327.48	327.68	325.58	326.73	327.6	325.93	326.89	327.52	327.2	328.25	326.68	326.89	327.36	326.96	329.45	326.94	326.41	326.39	326.21	327.02	327.61	326.78	326.61	328.21	327.58	329.08	328.48	327.63	326.66	327.62	327.96	326.94	327.06	326.57	327.36	326.98	328.68	327.31	327.16	326.78
306.14	305.02	306.18	307.05	306	305.03	305.17	306.21	304.21	306.83	304.64	305.34	305.49	304.16	306.46	305.41	305.26	305.66	305.31	306.54	305.95	305.48	305.38	305.65	305.32	304.75	305.58	305.67	305.02	305.75	305.09	306.54	306	306.36	306.07	305.85	304.73	304.02	306.45	304.71	304.96	306.04	305.63	305.43	306.19	305.19	306.89	304.57	306.27	304.82
309.02	308.95	309.02	309.35	308.86	311.23	310.24	308.66	310.54	309.22	309.85	311.2	310.43	311.01	309.89	309.67	309.3	311.24	309.02	310.6	309.59	309.76	310.42	309.91	309.3	310.64	309.65	309.53	309.81	310.34	308.88	309.02	310.1	309.95	310.04	310.27	308.23	309.12	310.29	308.22	310.87	308.25	309.92	309.83	310.41	309.09	311.12	310.96	309.64	309.75
305.52	305.23	307.75	305.83	305.61	305.59	306.7	306.56	307.7	305.54	305.28	307.07	307.68	306.55	306.14	306.69	306.48	306.41	306.28	307.41	306.96	305.83	305.83	306.16	305.79	305.48	304.9	306.59	307.06	305.44	307.07	306.42	306.13	306.38	305.67	306.2	305.68	305.86	305.73	306.42	304.75	307.18	304.66	305.16	305.77	306.32	304.32	306.71	305.8	307.21
323.1	325.29	324.14	326.34	324.21	322.99	323.65	324.33	324.47	323.16	325.14	324.09	323.43	324.98	325.34	324.98	323.97	324.56	324.52	324.54	323.65	326.17	324.76	324.01	324.24	325.3	324.49	325.12	325.75	324.87	324.42	326.09	325.43	325.22	324.23	323.58	325.9	323.93	325.81	324.07	323.82	324.62	324.53	323.62	325.47	325.53	323.79	324.54	324.86	324.2
303.11	303.03	303.21	303.72	303.11	302.69	302.99	303.69	303.92	303.44	303.39	303.27	303.45	302.56	302.39	303.61	303.28	302.26	302.65	302.99	303.46	303.97	303.32	303.72	304.63	302.67	302.43	303.47	303.15	303.8	304.49	303.7	304.14	304.48	304.15	304.39	301.96	303.73	302.59	303.9	304.06	303.97	303.46	301.99	304.64	303.77	302.25	302.04	305.12	302.52
326.57	327.21	326.97	326.75	327.24	326.87	326.55	327.13	326.74	327.83	326.13	326.62	326.46	327.88	326.69	326.25	327.24	327.41	327.6	327.05	327.23	326.73	326.81	326.72	327.96	327.87	327.44	327.76	326.53	327.28	327.63	327.27	326.23	328.43	326.3	328.32	327.66	327.36	327.67	325.67	327.5	327.14	326.44	326.53	327.82	325.68	327.64	326.16	326.84	326.72
303.64	303.11	302.07	301.55	302.77	301.56	304.15	302.77	302.54	303.03	302.24	303.98	301.76	302.82	301.53	302.33	304.4	302.44	302.33	302.36	302.03	302.71	302.82	303.1	303.13	302.42	301.12	302.53	302.42	301.46	302.12	303.04	303.22	301.94	301.59	302.03	302.27	303.86	302.14	302.28	303.32	302.03	303.11	303.13	302.61	303	303.18	302.65	303.37	300.79
325.34	325.24	325.1	325.02	325.75	324.95	325.02	325.46	325.61	325.38	325.38	324.48	324.32	325.53	325.58	325.35	324.67	324.98	325.14	325.54	324.22	323.98	324.84	325.92	325.53	324.68	324.83	325.28	326.47	326.23	324.55	325	325.25	324.93	325.52	325.55	325.92	324.28	324.88	324.35	325.45	325.64	323.77	324.79	325.54	324.71	324.7	323.44	325.05	324.85
304.59	305.06	305.47	304.1	304.87	306.13	305.17	304.66	305.62	305.18	306.39	306.05	304.85	304.95	304.34	304.55	305.2	304.96	305.02	303.99	305.69	305.72	304.24	304.91	305.72	305.09	306.57	304.92	304.86	305.83	304.05	305.04	304.5	305.25	304.23	304.78	305.28	304.98	307.1	304.85	305.54	304.9	303.7	306.02	304.2	305.05	305.73	305.32	305.27	305.07
304	302.48	302.5	302.88	303.43	303.34	303.7	302.98	303.24	302.5	303.46	303.96	304.65	303.48	303.11	303.55	303.25	302.95	303.37	303.08	303.02	304.71	302.19	303.37	303.94	303.05	303.88	303.73	303.61	302.9	304.21	304.14	303.12	304.38	303.65	303.44	303.58	303.14	304.77	303.32	303.27	304.11	303.44	303.35	303.43	303.44	303.62	303.49	302.84	303.53
307.21	305.54	305.43	306.69	306.16	305.72	306.42	306.18	306.77	306.24	306.38	304.88	305.63	306.02	305.11	305.3	306.93	306.27	306.23	305.73	305.65	306.81	306.64	307.43	305.35	307.28	306.27	305.3	307.15	306.4	304.81	306.38	306.31	305.21	305.54	306.1	305.3	305.42	306.05	305.74	308.09	307.92	305.47	306.83	304.95	306.64	305.95	306.35	306.39	306.14
313.76	312.25	312.14	313.87	313.53	313.2	312.42	313.53	312.07	313.64	312.47	313.59	311.96	313.13	313.4	313.43	313.17	312.82	312.67	313.08	313.14	313.98	311.82	312.88	312.89	310.28	311.81	312.36	313.55	312.74	313.76	312.49	312.27	313.67	312.09	312.76	312.84	313.86	313.48	314.36	312.8	313.44	313.68	311.97	312.25	314.38	311.89	312.36	311.99	313.06
304.46	304.2	304.14	304.27	304.99	304.95	304.53	304.82	305.07	305.34	303.92	305.12	304.54	303.92	304.49	305.22	305.31	305.52	305.38	305.34	304.6	303.54	303.98	304.07	303.67	304.36	303.86	304.23	303.95	303.81	304.54	304.89	304.91	304.38	304.54	304.65	304.51	304.02	306.13	304.42	303.86	304.13	304.86	304.31	304.73	304.68	304.64	304.03	304.84	305.72
305.46	303.3	303.98	304.23	303.64	303.89	304.52	304.11	304.23	304.7	305.71	304.48	304.86	305.65	305.06	303.65	303.62	303.71	305.12	303.87	304.53	305.76	304.71	304.41	304.14	305.25	303.49	304.91	304.98	304.02	304.32	304	304.1	305.69	304.38	304.84	304.46	304.21	304.62	304.9	304.02	304.22	304.45	304.71	304.02	304.32	305.66	304.42	304.85	304.7
294.16	293.72	294.54	293.55	293.97	294.25	293.22	294.16	294.79	293.69	294.35	294.35	293.63	293.64	292.68	294.35	293.17	295.66	294	294.35	292.56	294.21	294.79	293.85	293.82	294	293.27	295.12	294.26	294.43	294.56	293.58	294.18	294.19	293.79	293.33	294.04	294.34	293.21	292.22	294.39	293.33	294.01	294.59	294.75	293.49	292.94	294.86	294.53	293.4
303.61	304.23	302.94	304	304.53	305.12	302.92	303.44	302.51	303.29	304.24	302.71	303.48	304.42	302.71	304.09	303.84	303.25	303.31	302.57	303.57	303.46	303.77	303.43	303.72	304.37	303.34	304.04	303.59	304.02	303.55	302.82	303.41	303.02	302.36	303.16	303.6	303.35	303.1	302.87	303.11	302.68	302.28	302.44	303.23	303.92	303.66	303.98	304.18	302.4
303.87	304.27	304.88	304.8	306.36	305.82	304.76	304.85	305.03	304.11	305.31	305.31	305.26	305.74	305.8	305.94	305.11	305.37	305.75	304.53	305.04	304.5	304.66	304.02	304.09	305.03	304.67	304.43	305.7	304.94	306.78	305.58	305.92	304.98	304.1	306.32	305.58	305.71	306.16	304.53	305.31	306.56	304.44	304.88	303.7	304.74	305.72	304.66	304.81	305.67
313.67	312.17	313.42	312.88	314.3	312.42	312.91	313.27	313.7	312.87	313.93	312.73	312.87	314.12	313.15	312.75	313.06	313.4	312.84	312.52	312.9	312.73	312.67	312.87	313.73	313.7	312.71	312.93	312.94	312.29	313.09	312.57	314.13	313.07	312.55	312.65	312.34	312.92	313.99	312.52	313.14	313.93	313.67	311.49	313.87	313.29	312.04	311.25	311.6	312.12
318.75	318.8	318.61	319.54	321.33	318.61	319.96	319.41	318.05	318.51	318.91	318.4	319.82	321.39	321.6	317.59	318.25	318.69	318.88	319.92	320.12	319.49	320.71	319.37	318.29	319.62	318.61	320.35	318.5	318.7	319.06	319.86	320.13	319.24	319.71	321.6	320.32	318.87	320.38	319.41	319.62	320.26	319.86	319.75	320.12	319.64	319.86	318.56	319.99	320.18
317.49	317.41	317.11	318.29	317.97	317.35	315.02	317.8	318	318.24	316.6	318.87	317.51	317.98	317.62	318.6	318	318.27	317.58	317.25	316.51	318.59	317.86	317.32	316.44	317.31	318.14	317.03	317.13	317.24	317.65	317.54	317.74	317.94	315.81	316.28	316.22	318.4	318.64	318.25	316.77	316.63	316.66	317.34	317.09	317.88	318.59	318.53	317.23	317.51
296.65	296.18	297	296.51	296.26	296.22	298	297.51	297.05	296.97	296.64	297.07	295.94	297.66	297.57	297.29	296.74	296.73	296.78	297.11	297.17	297.74	296.01	298.25	295.92	297.25	296.94	297.65	296.23	297.25	295.78	296.97	297.65	296.63	296.26	297.83	297.54	296.21	297.93	295.82	297.19	297.27	296	296.16	297.95	295.21	297.77	297.38	297.82	297.56
296.68	296.3	296.54	297.62	295.95	296.81	296.73	296.7	297.05	297.18	297.37	296.24	296.7	295.29	296.62	296.2	296.26	296.87	296.96	298.03	295.86	296.91	297.57	297.21	297.86	296.61	296.28	296.05	297.55	297.17	296.36	295.95	295.89	296.87	296.63	297.33	297.6	296.23	296.48	297.08	296.28	296.49	297.26	296.26	297.48	296.89	297.25	296.11	297.49	297.42
300.96	301.45	300.41	300.11	300	300.16	301.23	300.72	301.7	300.56	301.97	301.98	300.58	300.58	301.22	301.2	301.44	300.89	300.27	300.69	301.22	301.22	300.76	302	301.04	301.43	301.61	301.68	300.58	300.32	300.8	302.18	300.75	301.88	301.22	299.6	301.47	299.67	300.76	300.6	301.03	300.7	302.35	301.16	299.56	302.3	300.86	300.93	300.88	301.15
328.48	327.38	329.13	327.3	328.12	327.68	327.56	328.11	328.87	327.31	328.2	327.86	327.81	328.2	326.77	327.75	327.13	329.63	327.79	329.56	328.99	328.64	328.97	328.22	327.28	327.64	328.81	328.25	327.98	327.33	327.45	327.18	327.11	327.47	327.47	327.69	329.28	328.12	327.51	326.77	328	326.81	326.73	327.68	327.58	326.95	326.94	328.85	327.49	328.04
303.84	301.75	304.54	303.31	304.26	304.19	303.24	301.74	303.68	303.85	303.05	302.8	304.27	302.65	303.39	304.14	303.35	302.77	302.99	303.32	303.43	302.45	303.46	303.14	303.06	303.78	302.91	304.62	303.77	302.84	304.03	302.54	303.36	303.55	303.48	303.08	303.06	302.71	303.86	303.63	302.81	304.1	302.97	302.87	303.31	303.46	302.97	303.6	304.06	302.48
307.69	309.14	309.18	308.18	309.36	308.77	309.22	309.07	310.43	308.85	309.21	309.62	309.59	308.91	307.86	309.91	309.45	309.27	309.65	308.58	308.94	307.91	309.35	308.54	310.42	308.82	308.94	309.58	308.17	308.69	309.14	309.11	308.85	310.27	309.49	309.51	308.96	310.27	307.99	307.56	308.45	308.75	309.39	307.89	309.28	308.55	308.36	308.64	308.47	308.61
303.25	304.93	304.59	304.07	303.69	304.73	303.03	304.41	304.29	305.37	304.83	305.1	303.61	304.71	303.56	304.11	304.55	304.2	303.77	303.87	305.09	304.69	305.62	304.46	303.69	305.35	304.68	305.78	303.51	304.07	304.97	304.76	304.02	305.42	304.2	305.11	305.06	304.71	304.24	303.64	303.6	304.6	304.8	304.03	304.08	304.33	305.61	304.44	305.01	303.94
318.07	318.61	319.57	319.6	319.08	319.26	318.49	317.68	317.4	318.42	318.22	318.03	319.79	319.54	318.87	318.55	317.95	318.12	317.88	317.32	318.59	318.48	319.25	317.68	319.29	319.12	318.89	316.97	319.2	319.55	318.59	319.32	318.06	318.13	317.65	318.68	318.37	318.61	318.15	319.13	318.01	319.15	318.18	317.48	319.16	319.74	318.98	319.32	320.31	319.01
314.96	314.92	313.89	314.83	315.56	314.43	314.77	314.97	314.71	316.24	315.37	315.31	315.02	313.93	314.46	314.83	313.92	314.99	313.47	314.72	315.07	314.25	315.57	314.13	315.55	314.17	314.81	316.17	314.68	315.01	314.12	315.95	315.32	314.99	315.19	314.06	314.5	315.6	315.83	315.29	313.86	314.84	314.07	314.49	316.02	315.39	315.37	315.37	315.54	313.68
312.23	311.67	314.48	313.76	312.93	312.71	312.64	313.08	313.3	313.48	313.05	312.65	312.05	312.36	312.03	312.78	313.29	312.13	311.92	312.56	311.63	313.33	311.9	313.4	312	312.67	313.13	311.96	312.71	311.3	311.47	312.93	313.23	314.15	312.25	312.77	312.99	313.03	312.59	312.99	311.86	311.61	313.51	311.88	312.35	311.88	311.77	312.46	312.4	312.26
305.94	305.88	306.25	306.47	305.61	305.51	305.77	306.96	305.24	306.61	306.09	306.25	306.03	306.45	305.06	305.7	305.54	304.14	305.63	305.6	305.62	304.31	305.31	305.46	305.38	306.57	306.01	304.57	305.25	305.79	304.44	305.58	306.59	305.67	305.06	305.82	305.62	305.1	304.87	306.21	305.35	305.05	305.71	306.3	305.32	305.4	306.39	306.63	305.57	304.9
312.21	311.59	311.41	310.75	310.94	310.72	312.73	311.03	311.57	312.34	311.02	312.21	311.3	311.48	310.41	311.41	311.91	310.64	311.82	312.91	311.58	312.26	311.31	311.54	311.52	311.37	312.39	312.82	310.86	311.89	312.55	311.82	311.17	311.77	312.4	311.58	311.89	310.65	310.91	312.18	311.36	310.62	311.21	312.43	310.24	311.92	311.32	310.46	311.26	312.03
325.04	327.38	327.34	326.57	327.76	327.53	326.74	328.11	325.76	327.31	326.69	327.59	326.31	326.95	327.6	327.35	326.4	326.66	328.09	328.09	327.08	325.85	327.84	326.15	326.28	328.54	327.65	326.86	326.34	327.94	325.69	326.74	327.02	327.92	327.69	327.91	326.61	327.89	328.21	325.87	327.53	326.06	327.29	327.32	327.43	327.11	327.31	326.9	326.38	327.42
312.57	312.49	311.7	311.66	311.03	311.56	312.06	313.09	312.37	311.24	311.49	312.25	311.34	312.74	311.82	313.04	312.93	311.52	312.05	312.36	311.25	312.21	312.9	312.99	310.46	312.32	312.52	312.32	311.9	311.12	312.68	311.46	312.51	312.71	311.01	312.02	311.29	311.92	313.07	310.85	312.54	311.56	311.86	311.33	311.67	312.4	312.4	311.46	311.96	310.81
296.56	296.35	296.18	296.84	295.4	297.46	295.47	296.44	296.12	297.37	296.63	295.68	296.8	297.62	297.03	295.53	297.6	296.99	297.93	296.75	297.63	296.45	296.86	296.76	296.62	296.48	297.58	295.64	296.87	296.43	297.25	296.92	297.31	296.48	297.65	297.25	298.18	296.23	296.71	296.27	296.88	298.45	296.74	297.44	296.14	296.56	296.74	296.61	295.54	295.15
316.51	317.47	316.68	317.79	316.57	317.68	316.73	317.17	317.88	317.02	316.96	316.43	317.23	317.88	315.65	316.94	317.48	316.41	317.69	316.8	316.58	316.57	317.64	317.57	316.94	317.81	317.59	317.75	315.43	317.08	317.18	317.23	316.95	317.27	316.77	318.14	316.82	316.33	316.2	315.86	318.27	315.93	317.44	317.12	317.67	316.41	317.36	317.14	317.16	318.2
325.14	325.33	324.56	325.36	325.05	325.81	325.48	326.13	324.99	325.02	325.13	325.56	324.62	324.62	323.77	325.23	325.99	325.72	324.83	325.48	325.11	325.96	323.84	324.31	325.69	325.83	326.64	325.6	326.24	325.73	324.4	325.75	325.15	324.33	325.23	325.54	323.98	325.37	325.98	325.54	325.39	325.03	326.71	324.91	325.24	324.69	325.66	325.33	324.89	324.22
313.33	313.82	312.55	314.47	312.85	313.79	313.1	312.91	313.08	314.21	314.01	312.74	313.32	313.32	313.83	313.66	313.5	313.7	312.96	313.67	311.43	312.08	314.23	314.04	313.11	312.66	311.52	313.37	312.83	312.92	314.9	313.99	312.94	311.28	314.31	313.12	313.32	313.13	313.51	312.66	312.84	313.82	313.37	312.12	311.79	312.09	314.11	312.5	314.13	313.93
303.9	305.02	304.41	305.12	305.54	304.57	304.71	305.32	304.88	305	302.83	305.02	304.51	304.83	305.54	305.71	303.98	304.31	304.74	304.96	304.55	305.37	305.53	304.05	304.07	304.42	305.58	305.31	303.94	304.64	305.15	304.08	305.18	303.64	305.34	305.12	304.34	304.67	304.83	305.3	304.53	304.96	305.66	303.56	306.14	306.47	304.89	304.83	305.35	305.17
300.57	301.98	300.65	301.73	300.52	300.19	300.65	300.42	300.1	300.76	300.82	299.71	301.09	300.65	301.04	302.16	302	300.38	301.98	301.85	301.9	300.13	300.05	300.56	301.23	300.66	301.87	300.54	300.93	300.94	301.94	301.24	301.12	301.37	300.52	300.92	300.26	299.64	300.6	300.28	302.06	300.86	301.61	301.98	300.76	301.46	301.04	301.52	301.16	300.7
303.7	301.9	302.98	303.54	301.78	302.73	303.99	302.53	301.76	302.9	301.64	302.43	301.97	302.86	302.26	302.65	302.01	302.62	300.86	302.79	303.34	302.11	301.73	303.32	301.94	304.76	303.04	302.91	301.14	302.79	301.33	301.55	301.54	302.24	301.45	302.92	301.58	301.13	304.61	303.05	301.74	303.14	301.4	303.25	301.54	302.94	302.53	302.9	302.5	302.02
306.25	306.01	307.97	307.39	306.37	307.54	305.37	306.66	306.46	306.09	307.12	305.86	305.5	306.52	307.82	307.39	306.35	306.33	306.18	305.83	307.64	306.28	306.68	306.64	306.87	307.42	306.25	307.71	306.35	305.57	306.38	308.07	306.3	306.45	306.14	306.89	307.17	307.34	306.59	306.99	307.46	306.82	306.52	306.39	306.1	306.97	306.66	306.11	307.43	305.68
310.94	311.85	311.71	312.14	310.93	311.95	311.44	312.29	311.87	312.5	312.5	312.41	310.8	310.34	310.24	311.26	311.7	311.48	311.82	312.01	311.29	310.75	311.07	310.66	311.8	310.9	311.16	311.41	312.14	311.71	311.23	310.09	312.77	312.48	312.19	310.89	311.28	312.73	310.75	311.1	313.12	311.41	311.43	312.06	311.79	311.81	310.64	312.02	312.2	312.03
302.87	303.33	302.84	302.35	303.03	301.76	302.75	302.21	302.41	301.96	302.1	302.69	302.77	301.56	301.83	302.15	301.72	302.25	302.39	302.87	302.26	304.35	301.4	302.31	304.38	303.4	302.86	301.5	301.24	302.9	304.16	302.09	302.21	300.52	302.42	302.24	302.79	302.51	303.07	303.11	301.43	301.84	302.74	300.72	303.34	302.36	301.37	303.38	303.21	302.12
315.42	315.06	315.38	314.8	315.3	314.78	314.96	314.71	315.9	315.4	315.49	313.82	314.34	314.61	314.48	314.77	314.99	315.45	314.94	316.58	314.13	314.48	315.17	315.25	315.04	314.23	314.74	314.06	314.65	314.38	314.19	315.67	314.36	315.41	314.57	315.03	314.65	315.42	315.39	315.17	315.66	315.2	315.4	314.59	315.08	314.77	316.22	316.21	314.47	315.56
317.53	317.12	317.5	318.34	319.26	318.24	318.5	317.9	317.83	317.5	319.52	318	318.49	318.48	318.59	317.89	318.9	318.06	317.32	318.56	317.83	317.46	319.3	317.37	318.06	318.27	318.44	317.69	317.65	318.08	318.67	317.01	318.11	316.91	318.11	318.03	318.6	318.87	319.01	317.29	318.69	318.42	317.3	319	316.88	318.71	318.6	317.86	318.63	318.69
299.4	301.47	300.79	299.58	299.78	300.54	300.45	298.64	300.85	300.03	301.76	299.69	300.57	299.55	300.52	300.57	299.18	299.53	300.16	298.04	298.74	301.61	300.82	300.9	299.46	299.67	300.35	300.2	301.1	300.97	300.14	300.24	298.8	298.85	299.46	299.85	300.64	300.24	299.65	300.93	300.36	300.17	300.47	301.18	300.96	301.12	299.58	299.37	299.71	299.59
300.31	300.43	300.07	299.13	299.04	299.52	299.69	300.07	299.26	299.24	299.34	300.42	300.81	300.47	300.29	299.61	299.61	299.94	300.17	298.99	300.07	299.9	300.31	300.37	299.5	299.94	299.78	300.67	297.58	300.32	299.74	300.22	299.61	300.2	300.26	301.21	299.97	299.3	299.77	300.76	299.95	299.67	300	300.34	298.62	300.64	300.56	300.74	299.63	299.62
302.93	304.16	302.18	302.4	302.54	301.16	302.22	303.46	301.34	301.73	305.14	302.4	302.63	302.58	303.11	301.96	304.54	303.41	301.96	303.26	302.55	303.13	303.86	302.57	304.08	303.37	301.96	301.74	304.06	304.15	302.89	303.12	302.19	302.44	302.13	302.73	303.43	303.32	304.42	302.04	302.41	302.76	304.83	302.51	301.4	302.75	302.49	302.93	301.54	303.67
326.89	327.11	326.92	326.49	327.48	326.86	326.62	326.55	326.13	326.6	326.65	327.99	326.5	326.78	326.54	326.51	326.5	329.35	327.53	326	327.2	327.29	328.81	327.5	326.27	327.65	327.18	326.51	325.87	327.6	326.26	327.32	325.95	327.54	326.8	327.04	327.53	326.82	326.23	327.94	327	326.31	326.24	327.36	327.53	326.5	327.16	327.83	325.56	327.2
314.35	314.85	316.05	316.48	314.92	314.85	314.61	313.7	314.11	314.78	313.84	314.43	315.23	314.54	315.46	314.37	315.69	314.16	315.4	314.63	314.71	314.75	314.32	313.69	315.8	314.82	314.16	315.57	315.03	314.61	314.07	315.04	316.25	315.19	315.5	313.91	315.22	313.81	314.47	314.29	315.12	314.08	314.26	316.03	314.65	314.17	313.77	315.36	313.64	315.5
302.5	302.17	301.39	303.23	301.83	302.59	302.46	303.4	303.23	302.48	302.62	301.74	301.35	302.15	301.46	303.2	301.65	302.45	301.15	302.47	302.29	302.99	302.44	302.45	301.68	302.71	303.83	302.5	303.1	301.73	302.54	302.44	302.32	301.66	302.59	301.93	301.17	302.58	302.31	303.85	302.5	301.28	304.16	301.98	302.13	301.75	303.6	302.55	301.93	302.29
314.34	312.66	312.15	312.67	312.49	313.35	312.49	312.21	312.54	313.91	313.91	313.81	312.59	313.33	311.88	312.5	312.76	313.23	312.44	313.42	312.38	312.91	312.69	313.17	313	312.44	313.75	312.47	313.28	312.83	312.25	313.01	312.29	313.98	312.5	313	312.51	313.14	313.01	312.71	312.58	313.92	312.73	313.59	313.95	313.85	312.66	312.49	313.31	312.28
328.15	327.84	327.68	327.77	327.67	328.96	327.74	327.58	328.04	328.19	329.25	327.92	328.3	327.76	327.08	327.99	328.27	326.63	327.85	328.34	326.29	328.39	328.22	328.04	329.1	328.55	328.44	328.39	327.75	326.53	328.19	327.94	327.63	327.46	326.45	327.64	326.89	327.98	329.6	328.46	326.8	326.94	328.06	328.45	328.29	327.12	327.69	328.67	328.34	328.16
300.33	299.07	300.01	299.94	300.14	299.79	299.93	300.13	299.98	301.41	299.72	299.11	298.45	299.83	298.92	300.29	299.88	300.24	300.46	300.37	300.03	300.85	298.65	300.38	301.15	300.48	299.65	301.01	299.55	299.8	300.7	299.76	300.38	300.77	301.11	300.45	300.73	300.6	299.28	298.24	298.26	300.29	300.39	300.6	299.68	299.44	299.1	299.65	299.65	299.01
313.49	314.4	313.89	314.49	313.72	313.46	314.13	313.34	313.02	314.09	313.37	313.68	313.32	313.62	315.04	313.36	313.78	314.79	313.25	313.33	315.24	313.4	314.48	313.18	312.41	314.57	312.96	312.59	313.51	314.12	315.11	313.63	313.63	314.17	314.29	314.53	313.19	314.16	314.09	313.71	314.17	312.31	313.99	314.47	312.49	314.27	316.22	314.43	314.48	313.89
317.82	317.89	319.42	317.72	318.62	318	318.39	317.58	319.02	318.58	320.08	318.67	318.36	319.29	318.64	318.77	316.77	319.19	319.13	318.12	317.85	318.98	317.94	318.93	318.05	317.6	318.06	318.85	318.99	318.59	318.27	317.15	318.2	318.03	318.01	319.03	318.43	319.1	318.98	318.24	318.77	317.78	317.44	317.64	320.32	317.38	318.63	317.53	317.79	318.5
312.92	313.56	313.66	311.75	313.32	312.55	312.96	314.11	313.37	312.79	313.6	312.96	313.52	312.68	313.94	313.09	313.13	315.78	311.85	314.57	313.83	313.23	312.29	313.42	314.2	312.34	313.09	312.38	313.66	313.99	312.41	312.8	313.67	314.54	314.27	312.42	312.83	313.37	314.49	314.29	312.38	313.41	313.9	314.54	313.68	313.93	313.45	313.75	313.71	314.64
325.68	324.2	325.18	324.72	324.78	324.79	325.03	327.06	325.8	323.41	324.1	324.57	324.05	323.86	323.49	324.09	324.25	326.72	324.04	324.1	324.93	324.41	325.15	324.14	323.35	326.59	325.45	324.86	324.02	324.72	324.51	324.93	325.05	325.22	325.34	325.36	324.9	324.59	324.88	325.07	325.52	324.75	326.42	325.37	324.33	324.33	324.24	324.22	325.91	324.76
305.23	305.93	305.6	306.21	305.82	305.73	304.98	304.6	304.5	304.82	305.79	305.8	304.01	306.23	306.18	305.35	304.24	304.94	304.28	304.59	305.34	305.62	305.41	305.17	305.39	304.81	304.84	304.88	307.25	304.79	305.87	304.88	305.3	305.92	305.43	304.72	304.04	305.3	305.91	304.09	306.18	304.12	306.77	304.91	305.28	304.76	306.5	305.63	304.53	305.92
301.42	302.11	302.34	302.69	302.76	302.78	301.31	302.44	303.32	301.77	301.98	302.01	301.37	302.91	302.61	301.65	303.38	302.9	303.76	303.12	303.58	303.11	303.18	302.66	303.03	303.17	303.29	302.92	303.51	303.94	302.18	304.01	302.98	302.71	303.1	302.2	303.45	301.87	302.95	302.32	303	302.43	301.53	303.33	302.26	302.59	301.65	302.4	302.45	303.07
305.37	306.49	306.92	307.21	307.21	305.72	308.23	305.65	306.57	305.94	307.55	306.93	307.05	305.57	307.44	307.05	306.09	307.58	307.57	307.24	306.6	306.59	307.06	307.46	307.16	306.64	306.55	307.46	306.53	307.18	306.52	306.13	306.91	305.46	307.27	306.37	306.01	305.93	305.65	307.82	306.19	306.54	306.56	306.47	306.53	307.16	306.2	305.49	306.06	306.61
302.27	303.04	303.6	303.91	302.52	302.59	303.42	302.27	304.69	302.91	304.03	303.68	303.92	304.11	303.04	303.92	301.97	303.32	303.53	304.3	302.22	301.81	303.91	304	302.85	303.01	302.95	301.29	303.64	303.02	302.52	304.49	303.17	303.71	301.93	303.65	303.14	302.88	303.66	301.05	303.64	302.22	304.67	303.05	303.55	302.72	304.36	304.04	303.11	303.13
315.9	315.47	316.21	316.28	315.32	316.93	316.7	316.11	316.47	315.57	316.02	315.93	315.74	316.46	316.54	316.04	316.3	315.2	315.52	315.77	315.72	314.55	316.73	315.93	316.71	315.32	316.49	316.01	316.08	314.33	316.43	316.52	315.98	315.33	315.92	315.96	315.55	316.19	317.07	316.18	314.63	316.7	315.51	315.89	315.92	315.24	315.85	314.96	315.53	317.08
301.71	303.1	301.91	302.04	301.39	302	302.37	301.84	302.54	302.79	303.11	301.46	302.83	302.19	302.05	301.56	303.18	302.3	303.16	301.84	303.63	303	303.7	301.87	303.19	302.01	301.88	303.43	302.71	302.66	303.84	301.56	303.6	302.56	302.05	302.55	301.32	301.53	301.88	302.2	303.53	302.17	303.09	303.01	302.72	302.84	303.6	300.74	302.01	303.42
317.78	317.27	315.91	317.8	318.05	317.15	316.29	317.66	317.53	317.11	317.05	315.93	318.59	317.26	317.4	317.66	314.21	315.83	317.09	316.62	317.36	316.97	318.63	316.73	316.21	317.95	316.82	317.73	318.63	317.38	317.5	316.82	317.35	318.13	317.83	316.6	316.67	317.7	318.01	319.06	316.95	316.9	317.68	315.89	316.55	317.59	317.95	317.78	315.6	317.9
313.49	313.37	312.54	313.01	312.98	311.76	313.34	311.53	311.09	312.9	313.58	312.48	312.48	312.43	312.65	313.33	313.25	313.41	312.73	313.38	312.51	313.75	313.3	312.8	314.27	311.83	312.91	313.41	311.86	313.87	312.59	312.64	312.89	312.15	312.78	312.83	313.39	312.38	312.82	311.73	313.56	312.54	312.14	314.08	313.78	311.84	312.79	311.08	313.51	312.67
293.85	293.4	293.79	292.97	295.28	293.88	294.47	295.56	293.43	293.77	294.47	294.47	294.02	294.93	295.35	294.06	294.39	293.98	293.53	294.33	294.13	293.76	294.38	293.55	294.55	294.44	293.68	293.65	294.82	294.09	293	294.67	293.96	295.09	294.68	294.6	295.08	294.97	295.05	294.58	295.42	293.85	293.95	294.21	293.54	292.84	294.47	294.74	295.37	294.31
327.17	328.11	328.4	328.28	326.74	328.4	328.41	328.31	328.19	326.01	327.76	327.94	329.19	328.03	327.27	328.28	326.75	329.1	327.71	327.05	327.94	327.71	328.43	327.66	327.82	327.27	326.57	328.26	328.21	326.96	328.46	327.52	327.71	326.63	327.41	326.34	327.87	328.17	328.92	327.57	327.14	326.7	328.27	328.82	327.61	326.91	328.94	326.95	326.54	326.98
296.85	297.77	295.62	295.63	296.88	298.09	297.5	297.37	297.08	296.82	296.96	297.55	296.44	296.06	295.72	297.16	297.47	297.15	296.85	295.56	296.12	295.57	296.98	296.96	296.49	298.59	296.02	297.19	295.23	297.44	297.11	296.81	296.79	296.91	295.92	297.17	296.2	296.91	296.32	295.85	297.17	296.56	296.47	295.98	297.77	297.79	296.26	296.04	296.26	297.6
295.5	295.53	294.31	295.07	295.24	294.32	295.71	295.79	295.3	293.84	294.82	294.84	294.02	295.83	294.03	295.59	294.85	295.3	295.44	295.84	295.25	295.91	295.13	295.82	295.34	294.76	296.33	294.25	295.92	295.91	295.84	295.22	296.1	295.55	294.2	295.34	295.68	294.98	294.22	295.22	294.74	295.69	295.64	294.23	294.3	294.01	294.11	295.14	293.73	294.46
303.25	304.98	305.39	304.39	304.29	303.45	303.37	303.88	303.68	305.05	304.74	303.66	303.9	304.12	304.3	302.6	304.22	303.51	304.73	304.44	304.33	303.29	303.6	304.99	304.47	304.42	303.11	305.19	302.3	303.24	304.13	304.24	304.55	304.12	303.3	303.23	303.2	304.8	303.37	304.26	303.01	304.82	304.18	303.89	305.05	303.11	303.78	302.89	304.56	302.99
319.32	317.61	318.47	319.08	318.62	316.89	319.37	317.18	318.23	318.66	319.61	318.99	317.79	319.01	318.31	317.88	317.32	318.28	317.59	318.12	317.54	317.51	318.66	318.08	317.64	318.58	317.8	318.41	316.72	319.22	317.21	315.95	318.72	318.49	317.79	317.17	318.11	316.47	318.56	317.75	317.25	318	317.89	317.51	317.64	317.25	317.66	317.32	319.07	318.59
302.9	303.67	304.59	303.57	304.77	304.93	304.98	303.17	303.17	303.96	305.74	302.81	304.45	304.02	305.05	304.84	305.48	304.55	304.59	304.14	303.19	304.62	304.52	304.71	304.14	304.57	304.81	304.47	304.91	303.52	303.89	305.39	304.26	303.79	304.73	304.51	304.92	305.04	304.27	305.54	305.74	305.3	303.69	304.62	303.67	304.24	304.89	305.05	304.32	303.77
293.81	292.73	293.72	294.54	293.5	294.44	293.9	294.33	293.76	294.36	294.42	293.64	292.95	294.83	295.17	293.83	294.21	294.99	293.93	293.94	294.69	293.79	293.65	294.38	294.04	293.03	294.88	294.19	292.81	292.96	293.86	295.41	294.57	293.7	295.37	294.01	292.56	293.55	294.79	294.01	292.86	294.81	293.89	293.14	293.59	293.82	293.33	293.19	293.04	293.97
304.09	303.62	304.39	304.84	303.9	304.35	304.14	303.34	303.96	304.62	304.46	304.76	305.12	304.5	304.16	303.95	303.85	303.7	303.73	303.5	304.29	304.85	304.36	304.15	303.71	303.88	305.42	304.98	304.22	304.23	303.81	303.92	303.68	304.11	304.25	304.63	304.12	305.07	305.2	304.84	304.8	304.14	305.18	303.76	305.25	303.89	304.54	305.52	304.52	303.79
300.58	299.58	300.4	300.45	299.44	299.2	300.47	299.41	300.52	298.91	299.51	298.78	299.92	300.98	301.55	300.42	302.28	299.55	299.26	300.39	299.79	300.83	300.13	299.87	300.04	300.2	301.42	300.5	299.8	300.29	299.08	301.85	299.7	298.9	300.28	299.93	299.38	299.84	301.32	299.28	300.74	298.28	300.09	299.91	300.78	300.31	300.47	300.65	299.74	301.73
305.84	306.21	305.22	304.44	306.78	306.02	305.44	306.85	306.48	304.63	306	306.37	306.19	305.37	306.56	306.01	305.59	304.18	305.46	304.67	305.54	303.37	305.45	305.9	305.69	305.62	306.13	305.59	304.89	306.11	305.67	305.44	305.51	306.77	304.87	305.78	305.76	304.44	305.45	305.08	305.64	305.65	305.22	305.59	304.95	306.38	304.19	304.78	303.7	305.12
304.31	304.34	302.86	303.4	303.97	304.4	303.05	302.97	302.66	303.15	303.86	303.93	303.85	303.67	303.35	303.37	303.26	304.03	303.61	304.32	303.38	303.05	305.73	303.69	303.39	303.18	303.14	303.79	304.64	303.34	303.28	303.16	303.15	302.88	303.48	302.11	303.08	303.5	303.75	304.06	304.3	303.13	303.18	304.1	302.44	303.84	302.86	303.7	303.18	304.28
315.07	314.69	316	316.09	315.34	313.69	316.74	314.94	314.58	315.38	314.54	315.84	314.88	314.76	315.97	314.28	315.32	314.65	314.04	314.62	313.95	314.17	314.27	315.2	315.02	315.72	314.72	315.03	314.94	316.12	316.05	314.18	315.49	313.95	315.65	314.94	314.15	315.09	314.83	314.88	314.7	314.74	314.81	314.37	314.39	314.48	314.97	314.87	315.69	314.59
311.11	309.72	309.81	309.18	308.89	309.97	308.52	308.74	308.72	310.14	309.44	310.14	309.1	310.48	309.78	308.74	308.52	310.7	309.17	309.28	309.58	310.59	308.58	309.09	309.01	309.93	310.94	309.96	309.38	309.55	309.51	309.68	310.24	308.98	310.18	308.13	309.79	309.38	309.33	309.05	308.43	310.49	309.2	309.63	310.2	310	309.02	310.46	309.41	311.2
304.91	304.95	304.44	305.02	304.28	303.93	304.47	303.8	302.88	304.71	304.83	304.05	302.87	303.63	304.15	302.9	302.85	303.83	303.67	304.45	304.21	302.78	304.53	302.96	303.4	302.98	305.12	303.33	304.5	303.88	304.09	304.09	304.02	304.55	303.2	303.27	303.93	304.6	304.53	305.02	303.53	305.43	302.93	304.01	303.22	304.32	304.53	302.97	303.78	302.95
317.86	317.83	317.82	317.05	317.63	316.82	317.49	315.41	316.99	317	316.62	316.82	316.26	316.63	317.69	317.33	318.03	316.72	316.63	318.69	318.46	316.94	317.55	316.93	317.08	317.01	317.69	316.01	316.15	317.28	318.25	316.71	317.44	317.8	317.44	317.1	317.36	318.06	318.33	317.31	316.33	316.46	317.22	316.83	318.73	317	318.36	316.11	316.64	317.24
294.66	293.61	293.76	294.82	291.92	293.32	294.35	294.89	293.91	294.05	294.06	294.24	293.96	294.28	294.33	294.64	293.96	294.74	294.16	294.27	293.14	295.48	294.38	294.08	294.83	293.87	294.67	293.45	294.14	294.03	294.95	294.5	294	293.49	292.54	293.82	293.78	294.11	294.1	293.76	294.03	293.36	293.04	293.92	294.31	294.91	295.29	294.37	292.9	293.44
300.55	302.94	299.94	301.02	301.58	300.55	302.08	299.46	301.36	300.86	300.82	301.32	300.54	301.76	300.57	300.8	301.31	301.71	300.77	300.66	300.79	301.52	301.17	300.71	300.57	300.45	301.22	301.13	302.27	301.89	299.73	301.51	300.96	300.37	301.05	300.72	300.44	300.77	300.44	301.32	301.6	300.09	301.17	302.62	301.33	301.12	300.61	300.53	300.82	301.08
302.21	302.88	302.17	302.92	302.38	302.38	303.3	302.43	301.54	302.84	301.75	302.95	302.7	301.96	303.23	302.46	301.53	301.94	301.44	301.48	303.16	303.25	302.71	303.39	303.2	302.41	302.45	301.5	303.76	301.7	302.11	302.1	302.98	301.64	302.55	302.7	302.68	302.58	301.75	302.35	303.31	303.01	303.61	301.66	302.81	302.86	303.24	303.88	302.83	303.31
301.15	303.27	302.32	302.49	301.68	302.07	303.14	302.9	303.84	302.42	302.03	302.62	301.84	303.33	300.86	301.97	302.56	302.51	301.84	302.82	303.01	302.22	302.14	301.49	302.87	303.44	302.81	302.89	303.18	302.26	302.68	301.41	301.98	302.7	302.31	303.15	302.05	302.73	302.84	303.87	303.04	301.63	302.13	301.84	301.77	302.77	302.39	302.78	301.41	303.68
302.12	303.65	303.15	302.23	302.51	302.41	303	302.39	302.91	303.07	302.3	302.6	302.47	302.65	302.09	302.05	303.71	303.12	303.04	302.77	303.05	303.46	303.45	301.98	303.79	303.14	304	303.55	302.72	302.68	302.94	302.21	303.02	301.54	302.86	302.88	303.5	302.82	304.24	301.5	300.23	302.57	303.02	302.01	302.27	303.38	301.52	303.04	302.29	304.44
313.63	314.7	312.52	313.89	312.71	313.86	312.93	313.65	313.54	312.66	312.76	313.34	313.19	313.22	312.76	313.49	312.62	313.62	312.55	313.94	312.95	313.66	313.09	313.25	312.66	312.99	313.25	312.72	312.71	311.13	313.07	312.64	313.3	313.87	313.07	311.6	313.63	313.1	313.13	312.54	314.16	313.3	313.37	314.17	313.85	311.52	313.31	313.46	312.62	313.21
296.72	296.58	297.17	297.75	297.92	297.01	297.26	297.3	296.93	296.82	296.47	297.04	296.84	297.12	297.19	297.33	297.79	296.1	297.18	296.94	297.92	298.78	298.17	296.85	297.4	295.78	296.26	297.31	298.47	298.32	297.6	296.41	297.62	295.65	297.48	296.28	297.08	295.76	297.91	296.45	296.12	297.73	296.46	295.02	297.59	296.12	297.57	296.47	297.01	297.88
305.86	306.01	306.15	305.95	306.22	306.34	306.5	307.59	305.13	306.84	305.26	306.7	306.61	306.83	306.09	306.4	305.67	307.54	306.45	306.57	306.48	306.19	305.97	305.98	304.63	307.15	305.09	306.44	305.14	306.46	304.72	306.51	305.73	305.98	306.64	305.19	305.66	306.15	305.98	305.61	305.89	306.07	307.14	306.78	305.75	306.62	304.61	306.11	307	308.25
312.99	314.7	313.73	313.88	314.82	313.29	313.6	314.58	313.13	313.46	314.09	312.95	312.85	313.7	314.13	313.75	313.15	313.39	313.85	313.65	313.78	314.5	314.03	315.11	314.93	314.32	313.69	312.68	314.16	314.04	314.22	313.86	313.26	314.29	314.03	313.06	313.27	313.55	314.56	314.56	313.68	314.03	313.13	314.29	312.92	312.82	314.83	312.5	314.41	313.74
314.73	315.84	315.83	315.22	314.34	315.84	315.1	314.68	315.24	314.76	315.07	314.76	314.17	315.47	315.63	314.92	315.02	314.89	314.73	315.1	314.61	315.51	315.31	314.65	315.63	315.36	315.15	314.39	314.46	315.85	315.38	315.09	316.12	315.93	314.85	314.92	314.46	314.34	316.51	315.57	314.42	314.7	315.43	316.27	315.24	315.68	314.15	314.95	315.92	314.21
304.43	304.62	304.2	305.15	303.84	304.02	305.28	305	305.39	304.34	303.79	304.35	304.6	304.94	305.02	304.98	305.71	304.95	303.52	303.89	305.31	304.72	303.76	304.14	304.67	303.95	304.27	305.12	304.73	304.93	303.28	304.64	304.18	304.01	304.02	303.88	303.53	305.88	303.79	303.97	303.61	305.16	304.29	304.78	305.32	304.98	304.77	305.53	304.38	303.9
299.98	300.47	301.29	301.28	300.66	299.54	301.08	300.94	300.63	300.79	299.96	300.35	302.42	301.4	301.57	300.73	300.9	300.79	300.24	302.07	301.72	300.58	301.49	301.36	300.18	301.7	301.38	301.12	301.17	302.04	301.16	301.09	300.63	301.09	301.98	302.4	299.24	301.08	300.97	300.46	299.31	301.4	300.6	301.66	301.89	300.97	300.54	300.23	299.78	300.57
302.74	303.02	303.01	304.02	303.94	303.18	302.03	301.74	303.56	302.34	302.49	301.92	302.81	303.41	302.61	302.79	303.02	302.28	301.44	302.24	303.35	302.46	303.49	302.62	302.88	304.45	302.75	303.13	303.52	303.01	303.5	302.68	302.69	303.68	303.6	303.84	303.13	302.98	302.55	302.01	303.22	304.71	302.46	302.93	304.01	302.31	302.46	302.49	303.48	301.04
304.68	303.93	304.76	303.9	304.65	304.78	303.57	305.31	303.98	304.12	303.22	304.85	306.29	304.64	304.25	304.54	305.88	303.53	304.07	304.02	304.84	304.48	304.7	303.63	304.56	304.74	304.21	303.06	303.71	304.67	302.72	304.37	304.15	303.47	304.37	303.98	305.21	303.79	303.98	304.73	304.67	303.17	304.23	302.62	304.06	303.95	303.34	303.89	303.6	304.02
312.92	313.56	313.23	312.3	313.89	313.19	313.86	313.73	312.85	312.21	312.83	313.46	313.09	313.6	314.23	312.24	312.37	312.09	312.29	311.74	313.65	311.98	313.78	311.62	313.06	311.72	313	312.64	312.53	313.55	312.95	311.42	313.09	312.1	311.79	313.29	313.48	310.76	313.41	313.08	313.73	312.39	312.31	313.05	312.85	312.19	312.41	310.99	312.43	312.87
313.82	315.14	314.22	314.94	313.71	313.43	315.18	314.44	313.37	313.77	314.74	312.58	314.22	315.45	313.79	314.7	312.57	313.8	313.71	314.15	312.59	314.24	314.44	313.38	313.39	313.89	312.8	313.44	314.45	313.57	311.57	313.91	313.59	314.1	312.23	315.03	314.68	312.86	314.47	315.37	313.62	313.67	314.43	314.15	314.61	312.91	314.5	312.69	313.67	312.64
313.69	314.25	313.27	312.72	312.64	313.5	312.96	313.47	314.21	314.43	313.27	312.84	313.23	312.26	312.73	312.2	313.12	312.92	314.27	313.36	312.74	313.1	312.41	311.94	312.23	312.22	312.8	313.39	314.22	312.02	314.28	313.41	312.21	313.27	313.27	312.45	313.74	314.34	312.71	312.31	312.93	314.09	312.97	311.6	313.37	312.76	313.09	313.14	313.6	312.2
297.36	295.59	297.57	296.03	296.68	296.35	297.76	296.11	298.04	295.23	296.73	296.97	298.74	296.69	296.16	296.72	298.09	297.21	296.44	296.95	295.83	297.47	297.16	296.84	297.81	297.02	297.44	296.5	296.29	295.98	296.04	297.86	296.1	296.38	297.9	296.86	297.09	296.52	297.77	296.12	298.22	296.44	297.01	296.41	297.98	298.15	297.62	296.59	296.16	295.53
317.16	316.96	319.37	318.47	318.2	318.27	318.4	318.2	318.02	318.29	318.14	318.73	316.61	318.41	316.94	318.55	317.83	316.63	318.33	317.32	318.83	318.89	318.18	319.47	317.89	318.66	318.17	316.41	318.49	317.36	318.49	318.52	317.29	317.42	318.34	317.91	317.89	317.16	318.5	319.08	317.41	318.34	318.88	317.14	317.79	318.28	317.6	318.36	318.52	318.53
314.81	314.61	313.86	314.87	314.99	314.91	314.85	314.92	314.19	314.95	315.33	314.54	315.98	314.12	314.23	314.89	315.3	314.7	313.43	315.24	314.9	314.76	314.12	315.02	314.42	317.09	313.59	315.01	315.04	314.28	314.97	315.8	315.3	313.69	314.14	314.4	316.33	314.49	314.94	314.54	315.73	314.65	316.4	315.06	315.44	314.16	315.55	315.66	313.78	314.59
305.36	304.92	304.27	305.31	304.94	304.11	305.15	305.47	305.51	305.51	305.29	304.12	304.49	304.65	305.55	304.77	305.68	305.94	304.98	304.36	304.04	306.24	305.75	305.67	305.6	306.55	304.3	306.45	304.95	305.73	304.38	304.48	304.35	304.98	304.98	305.32	306.78	305.86	305.3	305.39	305.04	304.52	305.25	305.98	305.59	304.79	305.57	305.07	305.78	305.12
313.02	313.78	312.92	312.71	314	311.94	313.21	313.62	312.53	312.62	313.03	312.35	312.79	312.35	313.03	312	314.78	314.39	313.54	312.86	312.84	313.58	313.3	313.92	312.43	314.6	311.79	313.52	314.23	312.51	313.69	313.86	313.01	313.1	312.67	314.62	313.24	313.42	312.16	313.01	312.89	313.07	314.47	313.09	312.27	313.92	312.98	312.41	312.91	312.77
306.1	306.15	305.97	307.73	306.54	306.78	306.99	305.55	306.6	306.37	304.84	305.65	306.08	305.91	305.94	307.98	306.41	305.73	306.38	307.16	305.83	306.06	305.98	305.79	307.02	305.68	305.76	305.74	303.89	305.92	306.54	306.09	306.07	305.63	306.53	306.16	306.18	304.79	305.19	306.07	305.76	306.49	305.52	306.64	305.86	307.03	305.91	304.85	305.13	305.9
314.83	314.84	315.03	314.96	313.46	314.43	314.23	314.85	314.25	314.12	314.99	316.95	314.42	313.17	313.97	315.72	315.63	314.51	314.97	314.41	315.04	314.45	315.45	315.27	314.94	315.4	314.97	315.56	314.18	314.7	314.77	316.18	316.27	314.89	315.37	315.18	314.85	315.44	314.5	314.82	315.65	315.73	315.08	315.22	314.02	314.97	314.69	314.09	314.38	314.45
312.87	312.07	312.85	312.03	312.53	312.81	312.58	313.08	312.17	311.77	312.35	312.15	312.65	312.78	312.37	312.46	312.96	312.03	313.19	312.69	312.05	312.02	312.24	312	313.11	311.5	312.5	312.86	311.65	312.37	312.57	312.7	312.61	312.07	313.88	313.18	312.85	312.63	312.3	312.08	312.01	312.97	313.01	313.13	312.65	312.39	313.73	313.38	311.94	311.04
315.71	315.16	314.63	313.76	314.6	314.84	316.18	315.07	315.91	314.26	315.91	313.82	314.87	314.43	314.34	315.25	314.52	314.92	315.38	315.18	316.04	314.71	314.67	315.07	315.34	315.07	314.55	314.38	313.77	314.67	314.82	314.52	314.28	314.69	315.39	315.52	315.23	314.43	314.15	313.96	315.34	314.66	313.79	314.44	315.45	315.42	314.29	314.57	315.78	314.67
318.12	317.62	317.86	317.61	319.49	317.65	319.17	319.25	316.42	318.96	317.18	317.58	318.93	317.41	319.29	318.33	317.87	318.64	317.9	317.92	318.82	319.74	318.37	317.99	317.12	317.96	318.32	317.86	318.39	317.37	318.14	317.95	318.83	318.55	318.57	318.49	318.41	318.18	318.16	318.52	317.85	317.65	317.66	318.85	318.24	317.84	318.51	317.08	318.01	317.55
317.55	319	319.42	318.44	320.44	317.93	320.48	319.13	319.42	319.39	318.83	318.56	319.5	318.14	318.23	318.34	318.53	318.62	318.68	319.25	318.01	319.45	318.62	320.47	317.62	318.95	318.33	318.67	318.29	318.14	318.13	317.48	319.33	318.37	317.4	318.83	318.71	317.48	318.63	317.58	318.36	318.21	318.84	319.28	319.23	318.31	318.47	318.83	319.39	319.06
303.41	302.49	302.49	302.74	304.14	303.18	304.84	303.63	303.75	303.82	303.91	303.48	303.16	303.93	302.45	304.03	302.27	303.2	302.28	303.01	302.98	302.48	303.78	303.36	303.01	301.61	303.95	303.29	303.94	302.41	304.68	303.13	301.96	303.58	302.98	303.38	303.76	303.32	303.39	302.98	302.75	303.67	304.02	302.1	303.76	303.21	303.7	303.04	302.18	303.73
318.69	317.39	317.61	317.78	318.27	317.84	318.5	318.49	318.86	318.28	319.18	318.37	318.53	317.88	318.49	318.16	319.93	317.99	318.43	316.67	318.68	318.12	318.69	317	316.9	318.71	318.23	317.37	317.95	318.09	318.66	316.99	317.9	318.22	317.98	319.8	318.46	318.63	317.7	318.86	319.6	316.85	318.6	318.4	318.06	317.91	318.89	318.46	317.15	318.7
312.35	312.46	312.27	312.07	312.73	312.89	312.08	312.42	313.5	313.58	312.05	313.59	314.7	313.79	312.28	311.84	313	312.37	313.2	312.23	312.42	314.16	311.24	311.82	312.63	311.66	313.37	313.02	311.78	314	312.73	311.66	312.15	312.54	313.99	313.56	313.41	312.01	313.62	313.56	313.14	312.26	312.4	312.7	311.84	312.29	312.4	312.93	312.83	313.23
302.71	304.02	303.48	302.47	302.16	302.95	303.21	304.3	303.45	302.02	303.9	302.89	303.84	303.44	303.86	302.79	302.98	302.66	303.73	304.13	303.13	303.18	303.49	303.23	301.82	303.51	301.78	303.24	304.73	302.97	304.14	303.65	302.81	303.12	302.59	302.95	302.06	303.57	303.54	303.59	304.2	303.34	302.83	302.4	303.11	304.38	304.04	303.43	302.95	302.47
315.16	316.09	315.24	317.53	315.17	315.72	315.88	316.57	316.63	316.58	315.33	315.43	314.98	316.21	315.48	314.84	317.14	316.01	314.73	315.15	317.06	316.66	315.59	315.58	315.5	316.48	316.69	316.18	317.1	315.86	315.91	315.43	314.3	315.53	315.59	316.12	315.43	316.25	315.98	315.32	316.02	315.63	315.68	315.25	316.26	315.44	315.9	315.86	315.44	315.3
304.69	306.41	305.63	304.52	304.95	304.13	305.65	303.85	305.13	305.88	304.73	305.58	304.81	304.04	305.7	305.04	305.37	305.32	306.55	304.05	306.03	305.73	305.71	305.83	306.15	305.54	305.78	305.61	304.76	304.86	304.85	305.49	305.24	305.52	304.82	304.65	304.6	305.84	306.72	305.24	305.47	306.26	305.47	304.82	306.29	306.13	306.17	306.02	305.62	304.5
319.19	320.01	319.54	317.99	319.06	320.14	319.35	318.99	319.82	318.66	318.74	318.56	319.61	318.92	318.33	319.54	318.9	318.82	320.51	319.02	319	319.54	318.88	320.2	318.43	318.99	318.49	317.7	318.56	318.34	319.8	319.19	319.36	319.31	318.48	319.61	318.06	319.4	319.39	319.88	318.6	318.89	318.74	319.94	319.24	319.82	319.79	319.65	319.77	318.48
318.45	316.79	318.81	318.21	319.28	318.55	319.47	317.9	319.62	319.58	319.57	319.42	317.56	319.73	317.75	317.93	319.14	319.48	318.04	319.31	316.87	319.77	317.75	318.87	319.14	319.49	318.62	318.27	318.72	318.72	318	318.82	319.52	318.41	317.81	319.3	318.78	317.55	319.76	318.86	319.48	318.98	317.92	319.09	318.81	319.19	317.6	318.84	318.47	318.29
304.11	303.91	304.61	302.79	302.63	305.08	303.53	303.63	304.79	302.99	304.87	304.25	305.35	303.67	302.7	303.37	304.53	304.07	306.47	304.12	305.64	304.09	305.21	304.51	304.2	304.56	304.56	303.4	304.01	305.9	304.72	303.98	303.95	303.63	304.77	303.6	304.74	303.65	304.52	305.46	303.43	304.3	302.94	303.65	303.51	303.5	304.43	304.51	304.35	304.84
305.33	306.09	305.91	305.6	305.66	305.17	304.38	303.99	305.76	306.29	305.28	305.78	304.97	305.63	306.5	304.89	304.45	305.39	305.34	306.42	305.26	306.06	304.7	306.85	305.72	303.32	304.88	305.08	305.87	306.2	305.53	304.35	305.42	305.02	304.83	304.54	303.95	305.31	305.52	306.27	306.58	306.14	305.35	306.04	305.04	304.83	304.59	306.98	305.2	305.02
316.88	316.33	315.28	316.41	317.34	316.24	316.08	316.08	315.62	315.95	316.03	317.19	316.66	317.04	317.33	316.29	316.53	317.17	317.2	317.18	316.78	315.52	316.72	316.76	315.74	316.54	316.24	316.36	317.31	317.51	315.92	315.45	317.07	315.57	316.2	316.81	316.41	317.46	317.1	315.97	316.5	316.14	316.71	315.81	316.92	316.43	317.38	316.16	315.75	317.02
293.74	294.86	294.18	295.24	295.44	294.56	294.32	293.64	296.27	294.28	295.05	294.64	296.33	295.57	295.58	295.83	295.89	295.84	295.11	294.42	295.35	294.07	294.05	294.12	293.83	294.94	294.79	295.92	293.7	295.43	295.69	295.57	295.43	294.44	295.12	294.24	294.79	295.19	295.22	294.94	295.01	295.32	295.18	295.64	295.1	294.24	294.23	296.44	295	293.91
299.59	299.68	300.63	302.2	300.23	300.26	299.71	300.92	300.33	300.93	300.32	298.94	299.44	299.9	298.58	300.08	301.37	299.42	300.71	300.86	299.46	299.93	300.12	299.78	299.98	299.08	299.06	299.93	299.25	300.58	299.84	299.58	300.09	300.77	299.6	300.1	300.39	300.57	301.72	299.01	299.8	299.34	299.85	300.11	298.49	299.24	300.63	300.12	299.73	299.55
306.83	306.33	307	306.97	306.94	306.38	306.94	307.08	307.88	307.5	307.29	308.1	307.6	307.12	308.42	305.59	306.17	306.97	306.5	307.67	306.87	308.03	306.81	306.87	306.23	306.11	306.02	306.54	307.05	308.03	306.99	307.18	307.96	307.69	307.35	307.52	307.33	307.12	308.04	305.54	308.05	308.02	306.57	308.01	308.64	307.58	306.33	307.32	307.75	306.86
317.59	316.76	317.31	317.38	317.6	318.15	317.04	317.25	316.12	316.7	317.22	317.39	317.15	316.02	317.51	317.43	317.07	317.47	317.24	317.47	317.75	317.46	317.74	316.62	316.46	317	316.34	317.6	316.06	316.95	318.03	316.56	315.96	315.87	318.04	316.14	317.67	316.71	317.4	318.88	317.85	316.14	316.92	316.36	316.83	315.12	317	316.9	317.38	316.32
304.54	304.61	304.43	303.93	303.64	304.26	305	304.57	305.71	305.54	303.55	302.99	305.23	304.97	304.3	304.88	304.81	305.19	304.79	305.21	304.67	303.96	303.05	304.36	303.44	305.19	303.99	303.21	304.5	303.64	304.69	304.94	304.34	304.78	303.65	303.75	304.07	304.93	304.25	304.49	304.35	303.68	304.63	303.43	304.86	305.54	304.93	305.53	304.09	303.62
311.2	313.39	311.43	312.74	311.75	310.92	312.73	310.87	313.35	312.83	313.62	312.1	312.06	314.34	311.53	313.15	312.94	313.12	311.89	313.18	311.54	313.1	312.76	311.3	312.72	313.44	311.94	312.47	313.49	312.11	312.9	311.97	313.21	312.88	313.01	313.44	311.8	312.55	313.33	313.06	312.99	312.13	312.68	311.45	312.23	313.38	313.11	311.92	311.99	311.85
309.37	310.19	312.86	310.43	312.39	310.81	311.94	310.37	311.42	310.54	311.79	311.11	312.95	311.41	311.17	311.69	311.57	310.97	311.42	310.97	311.19	311.8	310.58	309.7	311.81	311.49	311.94	311.44	309.85	311.72	311.37	311.56	311.91	311.23	310.98	313.06	311.28	311.43	311.25	310.71	311.03	311.6	312.07	311.56	312.12	311.91	311.67	311.05	311.78	311.13
317.85	318.53	317.94	317.35	319.1	319.23	317.71	319.13	318.25	319.26	318.83	318.69	318.38	319.7	317.4	320.14	319.49	318.68	318.09	319.05	318.37	318.9	318.5	318.55	320.15	320.09	318.48	319.36	319.73	317.18	318.03	317.61	319.18	317.93	319.87	318.62	317.89	319.24	318.14	318.58	319.23	316.84	318.83	318.58	318.65	317.75	318.5	319.32	318.91	318.48
314.5	315.16	315.12	315.55	314.61	314.41	315.16	315.92	316.18	316.41	314.92	314.85	315.17	314.51	315.65	314.98	313.7	314.1	314.5	314.51	315.46	315.46	315.2	315.01	314.88	315.49	315.03	315.75	316.57	314.43	315.74	315.13	314.02	314.55	314.36	315.26	315.85	314.08	313.58	314.84	315.03	315.31	313.67	315.24	315.75	314.2	313.84	315.06	314.33	313.78
314.54	314.9	315.34	315.39	313.88	315.52	315.08	315.02	314.33	315	314.44	314.56	315.25	314.62	314.35	315.47	315.07	314.78	315.1	315.46	315.72	316.17	316.41	313.51	314.72	315.63	315.54	314.48	317.02	314.39	314.33	315.49	314.73	314.1	316.37	314.54	314.5	314.8	315.14	314.99	314.84	314.79	314.58	313.55	314.29	314.72	313.89	314.6	315.93	314.97
305.39	306.65	305.95	307.25	306.28	305.22	306.5	306.08	305.21	306.56	306.72	306.09	305.24	305.95	304.97	307.41	306.1	305.64	304.64	305.74	306.4	305.54	305.9	306.67	305.08	306.7	307.23	306.09	306.53	305.28	305.18	305.91	305.49	306.06	305.54	305.68	306.55	306.47	307.21	306.39	306.62	305.24	306.37	306.29	305.97	307.07	305.34	307.54	305.09	306.22
312.91	312.83	313.75	313.72	314.34	313.17	313.85	314.8	313.04	314.64	312.67	312.67	313.8	312.17	312.32	311.69	313.39	313.82	312.53	312.81	313.24	313.48	313.37	312.77	313.54	313.83	314.3	314.41	313.92	314.08	312.92	313.21	313.5	313.21	312.94	313.6	312.81	313.4	312.54	312.62	312.7	313.24	312.85	313.72	312.55	312.25	312.45	313.77	312.54	313.13
313.23	313	312.65	314.67	312.64	312.72	313.25	313.72	312.77	313.3	313.12	313.52	313.15	314.62	313.09	313.3	312.9	313.61	313.37	313.52	313.28	313.49	313.49	313.29	313.99	314.01	312.91	312.98	314.57	312.77	313.16	313.76	314	312.67	313.02	314.39	312.55	313.87	313.64	314.11	314.38	313.95	312.84	313.46	312.91	312.38	313.05	312.45	313.8	313.57
315.83	315.82	316.4	316.71	315.83	314.83	316.41	316.7	317.23	316.93	316.95	316.35	315.79	315.3	316.04	316.41	315.53	314.92	316.34	316.75	316.96	316.61	316.43	317.38	316.98	316.04	316.88	315.18	316.26	316.99	316.49	315.73	316.74	316.92	316.75	316.59	317.07	316.8	316.16	315.88	315.63	317.14	315.45	316.72	315.69	317.58	315.06	318.15	317.27	317.46
303.62	303.59	303.04	303.85	304.97	303.46	303.22	304.08	304.61	302.26	303.38	302.31	303.79	303.94	305.21	304.16	304.56	303.76	303.71	303.22	303.25	303.76	304.69	303.2	304.18	302.62	303.42	303.76	303.93	303.4	303.18	302.83	301.71	304.9	303.45	302.46	303.33	303.46	303.76	303.29	303.88	304.03	304.25	303.62	304.33	302.91	303	304.04	302.86	303.42
306.78	306.08	305.98	306.47	306.75	306.69	305.43	306.86	305.94	305.88	307.95	306.32	306.57	305.16	306.67	305.56	306.75	305.87	306.01	305.85	305.78	305.74	306.03	305.3	306.63	305.25	306	305.69	307.22	305.94	307.11	305.69	304.94	306.25	306.72	305.2	306.13	306.1	306.2	307.27	305.26	305.68	305.2	305.6	307.33	305.99	306.23	306.39	307.21	306.04
318.84	317.01	318.38	318.22	317.35	317.92	319.9	319.26	319.23	317.48	318.03	318.21	319.84	318.26	317.46	318.11	318.62	317.34	317.3	317.62	319.34	316.84	318.74	316.32	318.97	316.54	318.07	319	318.51	318.25	318.67	318.49	319.19	318.57	317.99	318.69	317.81	318.58	318.01	318.16	318.1	317.57	318.76	316.86	319.67	318.75	317.82	318	316.69	317.24
317.16	316.02	317.23	317.26	316.48	317.65	316.61	317.18	317.19	316.48	317.31	316.69	318.33	316.81	316.86	316.67	317.31	316.82	318.34	318.34	316.74	316.72	317.39	317.24	317.47	316.33	315.91	316.56	317.73	317.62	316.85	315.66	317.44	318.21	318.93	316.62	318.04	318.21	316.22	315.61	317.25	317.89	317.59	317.68	317.93	317.57	316.08	317.6	317.76	316.12
312.66	312.68	313.35	314	312	312.83	314.04	313.16	312.12	312.96	314.07	313.41	314.61	312.79	313.41	313.93	313.7	312.14	313.27	313.18	313.28	312.64	313.13	314.71	312.76	312.72	312.56	314.16	314.36	313.01	314.14	312.66	312.57	313.03	313.4	312.06	313.12	312.39	314.18	313.55	313.68	312.99	313.64	312.71	313.47	313.2	313.29	312.95	314.71	313.53
327.08	327	327.16	328.19	327.72	327.71	327.75	327.37	326.86	328.15	327.67	327.53	328.11	328.21	328.37	327.94	327.61	327.83	329	328.42	328.23	327.39	327.08	327.85	328.02	328.96	327.05	327.88	327.82	328.52	326.45	328.53	328.47	328.48	326.32	327.83	329.19	329	327.81	327.8	327.77	328.64	327.71	328.39	328	329.03	327.65	326.44	326.81	327.93
301.67	302.9	301.73	304.02	301.6	303.12	302.75	302.32	302.56	302.15	302.82	302.39	302.73	303.53	302.81	301.6	303.09	303.37	303.17	302.79	303.88	302.79	302.57	304.06	302.98	301.52	302.72	303.41	304.07	302.97	302.93	303.09	302.52	303.33	301.23	301.9	302.5	302.98	301.39	302.86	302.44	302.59	302.88	302.47	302.67	303.17	302.97	301.73	303	302.46
302.51	305.01	304.17	302.55	303.01	304.05	302.89	303.6	304.54	302.39	303.49	304.5	303.96	303.18	302.78	302.47	301.21	302.42	302.97	303.73	302.21	303.96	304.37	301.63	303.61	302.44	303.37	302.84	303.4	303.3	304.32	302.58	302.21	302.34	303.91	303.28	303.38	303.42	303.79	303.67	303.05	304.24	303.8	304.25	303.24	303.64	303.01	304.07	302.94	303.68
305.31	306.65	306.2	308.1	307.39	305.45	305.41	306.73	305.52	306.07	305.37	306.16	307.02	307.14	305.23	306.5	305.55	306.14	305.92	305.12	305.92	306.52	305.68	306.96	307.04	306.43	305.61	305.69	305.87	306.5	305.78	306	305.63	305	307.52	305.17	306.2	305.77	306.4	305.43	305.04	305.29	306.69	305.92	305.88	306.07	306.67	306.54	305.42	305.87
314.61	314.22	312.92	314.88	314.03	312.49	313.55	314.02	314.38	313.26	314.07	314.39	313.61	313.88	313.93	312.76	313.48	313.61	312.86	314.08	312.46	313.69	314.27	314.21	314.55	314.47	312.89	314.25	312.97	313.16	312.96	313.17	314.05	314.14	313.46	312.56	313.93	313.65	314.35	314.19	313.61	313.25	313.06	314.47	314.41	314.3	313.62	313.67	313.57	313.33
318.34	318.81	318.57	318.53	318.13	317.88	318.16	318.81	318.4	317.79	318.95	316.84	318.38	319.24	319.37	318.06	319.59	319.36	318.36	319.25	317.88	318.52	318.89	318.85	317.89	319.3	318.79	318.07	319.04	318.67	317.69	318.36	319.49	318.35	319.46	319.92	318.74	319.56	317.52	318.85	318.5	318.05	317.36	318.89	317.16	319.12	318.69	318.97	318.4	318.06
310.69	310.45	313.08	311.4	309.71	311.55	310.66	311.26	311.23	312.14	312.45	311.18	312.27	310.92	311.57	312.14	311.66	311.12	311.97	312.06	311.97	312.04	311.14	311.81	311.79	312.69	311.64	311.6	311.41	311.46	312.16	311.32	311.29	311.3	311.65	310.57	312.53	310.15	312.1	309.8	312.69	311.77	312.03	311.49	311.92	311.88	310.92	311.35	311.83	311.41
327.47	327.65	327.96	326.45	328.09	327	327.2	325.68	327.95	327.1	327.43	327.28	328.81	326.73	326.36	327.96	328.13	326.31	327.97	326.24	325.59	325.81	327.61	326.84	327.68	326.58	327.81	326.2	327.42	326.67	327.12	327.2	326.01	327.03	327.17	326.55	326.76	326.88	325.84	326.66	326.74	326.63	327.69	326.43	326.87	326.38	327.33	327.59	326.85	327.23
312.65	313.28	313.63	313.54	312.97	314.41	315.05	312.26	315.08	313.6	313.9	311.83	313.28	314.56	313.88	314.26	312.87	314.65	312.95	312.19	313.15	311.62	314.61	313.73	313.21	313.03	313.24	312.78	313.9	313.94	312.49	313.71	311.11	313.53	312.98	313.43	312.36	313.43	312.34	313.69	312.78	313.01	311.82	313.52	313.35	313.63	312.98	312.97	312.85	313.48
326.12	325.89	326.75	325.69	324.94	323.09	325.81	325.28	325.85	325.26	326.15	324.26	325.26	324.88	325.19	326.72	325.09	325.28	325.66	324.83	325.81	325.08	325.85	326.17	325.54	324.97	326.18	326.68	326.58	324.91	325.06	325.44	326.13	324.22	326.36	324.58	325.47	323.78	325.54	324.66	326.17	323.83	324.59	325.47	325.21	325.43	325.13	325.65	325.65	326.31
299.71	299.39	299.87	299.7	299.74	299.36	299.88	298.91	299.57	299.51	300.49	299.89	298.71	300.48	300.11	301.55	300.93	299.13	300.74	298.62	299.23	300.41	299.75	299.87	300.06	300.84	301.25	299.14	299.47	299.83	300.78	301.03	300.2	300.91	299.43	299.21	300.47	300.16	300.56	299.87	300.26	299	299.22	299.78	299.37	299.02	299.08	300.23	300.38	299.17
302.21	301.99	303.15	302.94	303.85	302.24	302.39	303.82	302.64	303.12	303.44	302.83	302.96	303.66	302.96	302.4	303.34	303.66	302.51	304.1	303.61	302.73	302.93	302.98	302.81	304.59	303.33	304.37	304.29	303.23	302.33	303.24	304.17	302.21	303.38	302.29	302.31	303.35	303.64	303.94	304.54	303.1	302.87	303.23	302.19	303.1	304.1	304.32	303.35	303.59
314.57	314.48	314.48	313.93	314.01	314.4	313.53	313.15	313.93	314.89	313.54	314.25	313.87	315.16	313.4	314.14	314.31	313.77	312.4	313.42	313.34	313.71	313.74	314.17	313.17	314.58	312.65	314.2	313.43	314.45	314.01	314.92	313.67	313.7	313.01	313.41	314.99	314.67	312.77	313.92	313.62	313.79	313.95	312.08	314.75	314.99	312.92	312.94	313.87	313.35
304.15	305.18	305.65	304.95	305.92	305.39	306.02	306.18	303.44	304.22	307.05	304.49	304.67	305.3	305.02	305.56	304.69	304.6	304.72	305.23	306.2	305.4	304.98	305.4	305	304.62	304.84	305.19	305.67	305.18	305.24	305.73	306.04	305.8	305.82	305.18	305	304.95	306.17	306.71	304.69	304.98	305.39	305.41	305.51	305.85	306.41	305.37	305.99	303.81
303.26	303.46	303.68	302.43	302.14	303.6	304.15	303.4	303.87	302.15	302.86	304.16	305.26	303.65	302.55	303.49	302.16	303.52	304.23	305.03	304.04	303.14	303.8	304.02	302.71	304.3	302.95	304.01	302.12	303.79	303.4	302.62	303.73	303.12	303.5	303.65	303.62	303.02	303.02	303.75	304.07	302.52	302.46	303.23	303.49	302.94	304.36	303.38	302.57	303.34
313.98	314.05	314.08	315.13	315.39	313.65	314.23	314.18	312.96	313.89	314	314.08	314.44	313.42	314.49	313.41	314.12	312.67	314.11	312.07	312.83	314.04	312.61	313.38	313	313.45	314.54	313.27	314.35	313.6	314.31	315.79	313.5	314.64	314.33	313.07	312.76	314.46	313.55	313.88	313.54	313.9	314.02	312.27	315.06	314.81	315.29	313.48	312.87	314.72
295.93	294.34	295.91	295.22	295.27	294.03	294.97	294.08	295.78	295.71	295.34	295.93	295.05	293.76	295.51	294.39	295.6	296.64	295.15	295.14	294.65	294.98	294.58	294.65	294.43	294.37	295.68	295.46	296.35	294.32	294.79	295	294.53	295.29	294.86	296.4	296.02	294.93	295.2	294.73	295.55	295.13	295.89	296.07	294.88	293.96	295.29	295.05	294.87	295.15
303.56	303.1	303.08	301.98	301.92	301.65	302.09	302.03	303.51	301.82	303.35	302.78	302.24	301.41	303.7	302.74	303.18	302.46	302.91	302.48	301.8	301.99	302.21	302.72	302.23	302.19	301.44	303.6	302.65	302.33	302.93	302.26	301.82	302.85	302.78	301.92	302.37	300.97	302.18	302.74	303.46	302.82	302.41	302.43	302.5	303.47	303.13	302.98	303.36	302.91
326.77	327.28	326.84	326.5	327.78	327.34	325.49	326.71	327.52	327.35	326.62	327.11	326.69	328.06	326.48	327.25	326.18	326.75	326.14	328.11	326.43	326.42	326.86	327.2	325.63	326.59	327.66	327.26	327.92	326.96	326.46	327.24	326.28	327.12	327.46	327.39	327.35	326.82	327.83	328.03	327.33	326.83	325.69	326.44	327.83	327.04	327.98	326.61	326.66	327.65
293.65	294.98	294.8	294.3	294.14	293.58	293.37	294.54	292.69	294.17	293.13	294.39	292.91	293.54	294	294.1	293.31	293.64	294.33	293.45	294.52	294.64	293.32	293.76	294.41	294.73	294.23	294.69	293.07	293.87	294.06	296.58	293.91	294.4	293.81	293.24	294.62	294.06	294.42	293.92	293.97	293.4	294.61	294.66	294.04	293.18	292.67	293.05	294.03	294.2
294.75	295.73	295.34	296.05	294.19	294.13	295.61	295.06	295	294.84	294.31	294.52	295.1	295.62	294.69	295.04	294.96	295.08	294.25	295.05	295.07	294.82	294.63	296.34	294.37	293.06	293.48	293.63	295.6	293.85	295.33	295.13	294.35	295.45	294.49	295.65	294.78	293.71	295.22	295.18	294.96	294	294.81	295.35	294.77	294.91	293.98	294.86	296.05	295.33
294.66	294.71	293.69	295.9	295.01	295.31	296.03	295.31	295.56	293.7	294.41	295.28	295.91	294.68	294	294.74	294.38	294.72	295.86	296.8	295.49	293.93	295.43	295.14	295.34	295.23	293.76	293.41	295.01	294.85	293.97	293.58	294.44	294.92	296.12	296.17	294.68	295.47	295.63	295.32	295.18	294.6	294.56	295.22	295.58	295.53	294.99	294.96	295.04	294.99
299.8	299.28	300.53	300.82	299.6	301.34	301.01	300.3	299.91	299.93	301.08	299.5	299.68	300.72	298.55	301.64	299.65	299.51	299.98	301.24	301.56	301.41	300.05	300.34	299.86	300.29	299.53	299.47	299.73	299.4	300.77	301.09	300.92	301.9	299.21	300.43	299.18	299.8	301.48	300.12	300.59	299.98	301.12	300.95	300.54	300.37	300.34	300.23	298.85	300.73
305.65	304.92	303.1	305.35	304.53	304.81	303.77	304.93	303.28	305.15	304.38	303.36	303.44	304.89	304.39	304.23	304.59	304.16	303.29	303.22	304.15	304.9	305.21	303.8	303.59	305.08	304.34	304.47	304.34	303.84	304.21	304.63	304.21	304.02	303.52	304.2	305.63	304.31	304.39	304.52	304.24	303.61	304.63	303.91	304.28	305.22	304.07	305.44	304.14	304.64
302.09	301.93	303.85	302.56	303.72	303.51	303.53	303.19	302.31	304.28	303.07	301.83	303.67	303.04	303.66	302.64	302.87	302.93	303.26	303.61	301.89	303.9	303.04	302.55	302.94	302.87	302.63	302.34	303.12	304.2	302.2	301.72	302.15	304.17	302.45	302.97	302.52	302.35	302.34	304.09	301.67	302.55	304.33	302.21	302.13	302.05	302.1	303.84	302.4	302.68
325.52	324.41	323.91	324.6	325.01	322.6	325.05	324.97	324.01	324.14	324.94	324.41	324.65	324.89	323.65	324.24	326.24	325.36	324.38	325.32	324.19	324.64	324.38	324.26	325.05	324.8	324.8	325.25	325.09	324.33	324.77	324.48	323.59	324.27	324.32	324.69	324.28	324.99	325.1	324.17	324.35	323.9	324.63	323.6	324.62	323.41	324.23	324.07	325.75	325.3
314.14	312.59	311.98	312.1	313.14	314.83	313.32	312.67	312.89	312.16	312.55	312.05	311.94	313.42	313.29	314.09	312.67	313.12	311.49	313	314.1	312.87	313.61	313.53	312.26	312.64	313.13	312.64	312.26	312.43	312.46	312.96	312.28	312.5	311.81	311.99	312.27	312.68	312.07	312.52	312.67	311.89	313.21	312.19	313.3	311.7	312.58	312.73	311.75	312.8
309.51	309.25	308.92	310.43	309.1	307.56	308.93	308.08	309.45	308.84	308.63	308.86	308.29	309.96	308.97	307.87	308.24	308.09	309.71	310.5	307.09	309.36	308.95	307.59	308.63	308.9	309.78	309.31	308.55	309.07	309.13	309.66	307.94	309.54	309.2	309.12	309.41	309.53	308.78	307.83	309.53	308.36	308.79	309.18	307.08	308.28	309.77	307.69	309.79	309.82
315.16	317.09	315.08	315.88	315.11	315.38	316.43	315.98	315.22	316.13	315.88	315.98	316.31	315.98	315.6	315.07	316.08	314.87	316.16	315.67	314.39	316.46	316.31	315.02	317.51	316.26	316.33	315.07	316.46	315.77	315.46	316.55	315.59	316.19	317.09	316.49	315.66	315.57	315.12	315.28	314.93	315.37	316.41	315.52	316.49	316.25	316.42	315.81	314.16	315.47
316.04	315.83	315.24	315.85	315.01	317.01	314.93	315.98	316.35	316.35	315.44	315.27	316.14	315.37	316.16	315.82	314.41	317.01	315.2	314.94	315.74	316.22	316.06	316.53	317.44	317.14	316.18	315.99	316.39	314.08	315.2	316.49	316.16	315.53	316.21	316.38	315.52	315.26	315.22	316.34	316.03	316.23	316.1	315.74	315.58	315.38	316.58	314.89	315.37	314.91
298.58	298.23	296.12	296.28	297.09	297.33	296.24	295.38	297.38	297.93	297.3	296.47	297.21	297	297.54	295.41	296.87	296.42	297.03	296.31	296.55	296.24	296.76	296.79	296.02	297.63	296.83	296.45	296.01	297.7	296.02	297.49	296.55	296.16	296.25	296.62	297.43	296.89	297.27	296.41	297.19	296.99	297.51	296.99	296.44	296.56	296.52	297.56	297.08	296.77
306.38	306.1	306.64	305.94	305.99	306.24	306.87	306	305.8	305.49	306.21	306.05	307.04	306.87	305.56	305.91	305.98	305.22	305.22	305.19	306.25	306.22	306.02	306.72	305.25	306.96	307.2	305.77	306.83	306.93	305.95	306.32	304.71	306.71	306.41	305.85	305.47	305.94	305.1	305.84	306.49	306.25	307.45	306.31	305.91	306.92	305.64	306.64	305.96	305.3
314.59	314.6	314.92	315.66	314.51	315.37	313.88	314.35	314.17	314.66	314.43	314.13	314.89	316.2	315.26	316.27	315.34	314.16	314.98	313.78	313.97	314.5	314.6	313.92	314.93	314.95	314.85	314.46	315.65	315.04	314.94	315.6	314.22	314	315.34	314.19	314.23	314.75	316.01	314.8	315.19	315.91	315.49	314.49	313.75	314.98	314.87	315.44	315.49	314.21
315.76	316.99	316.57	316.16	316.07	316.25	314.84	316.59	316.9	316.41	315.55	316.68	316.46	315.43	316.95	316.97	316.68	316.35	316.25	315.99	316.72	315.81	315.64	315.69	315.35	315.83	315.96	314.46	316.32	314.95	316.49	315.44	315.73	314.84	315.73	317	316.01	316.56	315.35	315.44	315.32	316.05	315.81	317.09	315.07	315.83	316.82	315.71	316.32	316.75
312.62	313.72	313.36	313.22	313.08	313.88	314.08	314.13	313.02	313.26	312.87	312.08	312.05	313.16	314.2	313.42	313.29	314.52	313.55	313.72	312.92	314.16	312.96	312.86	312.91	312.62	313.84	313.06	314.19	314.25	313.34	313.96	313.16	314.08	314.14	311.7	313.28	313.68	314.08	313.92	311.59	313.19	313.79	313.24	313.29	313.46	313.11	312.06	312.89	312.04
300.04	300.8	299.53	299.75	300.51	300.93	302.03	300.95	300.1	300.09	300.65	299.54	299.76	298.97	300.23	299.29	300.4	300.77	300.34	300.12	299.49	298.18	299.77	301.24	300.86	299.89	300.12	300.21	301.2	300.5	299.85	298.53	299.56	301.21	300.08	300.82	300.74	299.61	300.43	300.11	300.63	299.49	299.9	300.88	300.57	300.6	298.51	300.47	301.01	299.33
313.01	312.85	314	313.76	312.55	312.67	312.34	313.62	313.5	312.81	313.64	312.34	312.55	314	312.96	314.51	312.62	313.17	312.73	313.17	312.94	312.78	312.98	313.83	312.98	313.32	312.58	311.51	313.98	313.67	313.8	313.11	312.83	312.66	313.55	312.98	313.86	313.43	313.57	312.96	313.23	313.63	312.73	312.5	313.31	312.95	313.68	313.4	313.48	313.52
304.01	305.79	304.1	303.78	306.08	305.35	305.13	304.15	304.91	305.11	306.57	304	304.77	304.8	305.93	305.16	305.48	304.77	305.41	305.05	305.24	303.51	305.43	305.52	305.39	305.3	306.93	305.46	304.79	305.65	304.97	305.67	304.47	304.63	306.19	304.95	305.02	305.05	305.8	306.41	306.57	305.69	306.99	305.86	305.61	304.75	304.8	305.72	306.11	305.55
305.93	305.62	305.36	307.15	306.79	305.1	307.51	307.7	306.95	307.46	305.9	307.46	307.06	307.05	306.54	306.64	305.41	307.62	305.77	306.2	306.4	307.73	307.51	308.85	306.78	307.33	307.11	306.21	306.44	308.02	305.62	307.62	306.65	307	307.17	306.66	306.02	307.48	306.13	306.8	304.87	307.6	306.19	306.2	307.18	307.28	306.55	306.34	306.58	307.2
306.26	305.87	305.75	306.03	305.62	306.16	307.44	305.12	306	306.16	307.22	305.02	306.24	306.01	305.67	306.19	305.98	305.9	306.14	306.91	307.18	306.46	304.99	305.57	306.62	305.03	306.38	305.06	305.51	306.75	306.67	305.69	306.54	304.41	306.03	305.44	306.03	306.98	306.26	306.4	307.94	305.63	306.11	306.24	306.04	304.21	306.25	304.78	305.73	304.94
314.53	313.95	314.98	315.49	315.28	314.61	314.14	314.24	315.37	315.4	314.63	315.64	314.18	313.54	314.93	314.41	314.17	314.59	314.59	314.42	314.93	315.13	313.97	315.08	315.16	315.02	316.28	314.51	314.5	313.4	314.58	315.59	316.32	315.29	315.25	314.98	314.37	314.87	314.78	315.03	315.54	315.05	313.82	314.57	313.28	314.41	315.97	315.06	314.42	314.56
315.91	317.25	318.16	317.1	316.6	317.54	316.67	316.55	316.62	317.85	316.87	317.13	317.3	317.49	316.5	316.55	317.3	317.71	316.99	317.43	316.57	317.66	316.96	316.59	318.07	316.54	316.48	317.8	316.15	315.96	316.23	318.26	317.41	316.74	317.44	317.62	316.83	318.05	315.93	318.02	315.87	317.15	318.48	317.79	315.79	316.45	317.5	316.31	317.38	316.81
305.02	304.59	304.16	305.22	305.35	305.77	304.16	303.34	303.79	304.13	304.73	304.6	305.38	304.17	304.15	304.38	304.39	304.32	304.19	304.89	304.75	303.92	304.07	304.81	305.7	304.07	305.07	303.65	304.82	304.23	304.54	303.77	303.99	305.08	305.85	303.86	303.84	304.5	304	305.63	304.81	304.85	304.08	304.38	303.53	304.74	305.22	304.31	304.28	304.75
294.03	293.93	293.61	293.3	293.86	292.4	294.48	294	294.97	293.32	295.21	293.64	293.51	294.07	293.88	293.78	293.95	292.94	294.66	293.26	293.92	293.39	294.16	293.87	293.68	294.26	294.62	291.84	293.92	293.56	293.93	293.53	293.54	292.25	294.08	293.57	294	293.06	294.69	293.07	292.91	294.48	294.51	294.47	294.62	294.26	296.06	294.1	294.04	292.58
325.13	323.78	324.5	323.81	324.36	324.53	324.13	323.96	324.85	324.9	324.42	325.16	325.61	326.08	323.93	324.16	324.12	325.53	325.56	324.52	326.3	324.88	324.95	324.46	324.21	324.81	324.45	323.82	324.33	324.83	324.77	325.55	323.07	325.76	325.96	324.61	323.95	323.58	323.86	324.46	325.72	325.83	324.84	324.79	324.41	324.1	324.5	324.91	323.71	324.89
301.1	301.14	300.26	301.49	299.31	300.65	301.63	301.84	300.89	299.59	300.57	300.47	299.62	298.55	299.86	300.76	300.54	298.88	298.64	299.23	300.35	299.49	299.33	300.9	299.88	300.2	301.73	299.17	301.52	299.77	300.13	300.63	301.48	299.41	299.86	299.9	299.05	299.87	299.52	300.02	300.74	299.97	300.63	300.27	300.41	300.53	300.47	299.93	300.64	300.13
306.11	306.55	306.55	305.47	306.71	305.49	306.32	307.33	307.07	308.07	305.85	306.13	305.98	307.42	306.3	306.99	305.13	307.22	305.22	306.01	307.03	306.31	305.27	308.01	305.58	305.7	306.21	306.35	308.08	307.13	307.27	306.43	306.03	306.85	306.51	306.15	307.11	306.65	306.47	306.48	306.45	306.22	307	306.69	307.1	306.27	306.96	305.71	306.39	305.71
303.61	304.56	305.17	305.42	304.39	304.45	304.26	304.75	304.26	303.73	304.75	304.17	303.8	303.64	304.56	304.67	304.92	304.61	304.14	304.41	306.17	304.08	303.44	304.43	303.7	305.46	303.04	303.5	304.17	304.51	303.57	305.05	305.27	303.78	304.72	303.4	305.45	304.64	303.67	304.05	303.1	305.11	303.45	303.01	303.64	305.49	304.76	304.66	303.82	304.32
306.95	307.77	307.76	306.57	307.04	306.92	307.33	305.39	307.35	305.87	307.26	307.92	306.96	306.08	306.91	305.65	305.72	307.22	306.09	307.4	306.61	307.23	306.46	307.73	305.67	307.16	306.82	308.33	307.3	307.02	306.4	308.6	306.65	308.28	306.89	306.63	306.26	306.48	305.55	305.93	305.91	306.88	306.69	305.91	305.99	307.45	306.25	306.75	306.26	306.65
300.78	301.86	300.67	302.36	300.7	300.64	301.28	302.23	301.56	300.57	300.79	301.83	301.36	299.82	300.45	301.53	301.86	301.02	301.65	299.39	300.69	300.71	301.65	301.04	300.14	300.52	302.08	302.29	301.43	301.68	301.59	301.47	302.07	300.93	301.68	301.49	300.66	300.54	301.07	301.61	301.44	300.97	300.62	300.17	301.44	300.39	302.21	301.53	301.02	300.76
295.86	295.88	295.92	295.28	294.69	295.23	294.43	294.06	295.08	294.09	294.49	295.92	295.38	295.83	295.15	295.05	296.35	294.95	293.64	295.74	294.91	294.42	293.56	294.95	294.88	293.6	295.14	294.41	294.78	295.68	294.87	296.05	295.25	296.16	296.02	294.85	294.98	295.11	294.66	294.65	296.21	294.26	295.05	294.11	294.56	294.78	295.8	294.99	296.4	294.59
300.13	300.17	298.97	297.62	299.78	299.3	299.34	299.73	300.07	299.45	300.51	299.16	299.71	300.96	299.32	299.06	300.32	300.05	299.85	300.11	300.4	300.13	300.05	300.1	299.93	300.42	299.98	301.01	300.52	299.48	300.77	299.16	299.01	299.82	299.82	299.78	298.8	299.77	301.09	299.31	300.35	299.52	299.32	301.56	300.49	300.33	298.92	299.02	299.59	299.12
311.62	311.09	310.99	311.12	309.96	311.54	311.03	311.49	310.48	311.1	311.21	310.54	310.64	311.55	311.66	310.28	310.94	310.66	310.24	310.92	311.53	311.05	311.3	310.9	310.72	312.14	311.86	310.73	310.75	310.8	311.41	310.19	310.54	311.57	310.56	310.73	311.21	309.77	311.11	309.42	310.21	309.8	310.95	310.94	311.03	312.71	310.8	309.9	309.94	310.18
327.56	328.16	328.05	327.57	327.52	327.98	326.69	327.11	328.36	328.05	328.82	327.79	327.77	326.58	327.8	327.83	326.79	327.41	327.47	326.32	328.13	328.28	327.95	327.3	327.96	327.63	327.75	327.83	327.2	328.69	326.74	328.02	327.39	328.41	328.05	328.54	328.46	328.01	326.7	328.85	327.74	328.61	328.62	327.75	328.81	326.39	328.13	327.17	327.3	326.71
318.13	316.33	317.05	316.49	316.61	317.56	316.57	317.3	316.48	318.25	317.61	318.2	317.64	317.83	316.83	317.9	317.8	317.18	317.04	317.34	317.14	317.55	317.35	316.88	316.42	316.7	316.7	318	317.41	317.48	317.91	317.13	317.35	317.12	317.84	318.04	318.05	316.29	316.97	319.31	317.77	317.92	317.68	317.01	317.44	318.62	316.49	317.89	316.64	317.98
311.78	310.51	310.88	310.51	311.17	310.09	310.88	310.87	311.24	309.68	311.29	310.45	310.76	310.9	311.67	310.97	311.2	310.76	310.39	310.81	310.33	309.85	310.3	311.17	311.48	311.66	309.34	310.77	310.48	308.65	311.43	311.61	311.68	310.77	309.93	310.45	310.87	311.01	311.61	311.07	311.57	311.2	311.02	311.46	310.01	311.31	310.65	311.23	310.99	310.84
305.17	305.43	305.37	305.04	304.63	305.41	306.23	305.46	305.95	305.83	305.49	304.53	305.66	305.02	304.77	306.03	305.74	305.06	304.56	305.46	306.07	305.36	306.06	305.48	306.11	306.37	305.51	305.98	305.7	305.42	305.91	305.42	305.15	305.73	306.64	304.94	306.86	305.41	305.46	304.37	305.29	304.92	306.44	304.76	305.56	306.25	305.66	305.91	304.8	305.47
315.3	314.24	314.75	315.63	313.83	315.49	314.43	314.57	315.16	313.96	314.38	313.6	313.63	314.57	313.77	313.77	315	314.88	313.66	314.68	315.91	315.48	314.84	314.69	314.53	313.33	314.43	314.47	314.85	315.04	314.91	314.92	314.03	315.72	315.59	315.09	314.01	313.7	314.1	314.57	314.37	315.9	315.32	316.06	314.26	314.09	314	315.55	314.46	313.65
303.86	304.91	304.38	303.83	305.06	304.3	304.82	303.7	303.27	302.32	304.56	303.49	302.62	303.64	302.88	304.79	304.23	302.95	303.86	302.86	304.1	304.4	302.9	303.5	304.9	303.01	303.42	302.75	302.81	302.85	303.36	303.52	302.81	303.43	302.68	303.48	304.48	303.99	303.3	303.08	304.09	303.94	304.23	304.61	302.98	303.66	304.38	303.14	302.86	304.44
296.6	297.86	297.21	296.61	297.27	297.09	296.22	296.12	296.92	297.03	296.88	296.67	297.64	297.55	296.46	296.48	297.67	297.7	297.47	296.43	296.97	297.87	297.01	295.99	296.98	296.61	298.02	296.05	297.29	297.31	298.36	297.38	296.29	297.17	297.19	297.62	296.44	296.82	297.5	297.54	297.38	297.55	296.41	296.22	296.31	297.49	296.53	297.85	297.22	296.67
310.46	311.71	311.66	310.59	309.99	310.91	309.46	310.14	310.74	310.57	311.37	310.96	311.8	309.45	311.44	310.32	311.47	310.66	312.68	310.47	311.87	309.79	310.42	310.96	310.16	310.77	310.19	309.39	310.48	311.1	312.37	309.87	309.43	310.34	310.21	310.76	310.69	311.85	311.05	310.05	310.69	309.61	311.84	311.44	309.76	310.84	310.79	312.68	312.1	311.74
313.36	313.76	312.87	312	313.62	313.19	313.91	312.2	312.6	313.24	313.96	314.65	312.58	312.69	313.3	313.65	313.83	313.03	312.94	312.56	311.89	314.52	314.12	314.77	313.71	314.66	313.65	313.76	313.49	312.07	313.12	313.91	313.43	312.66	312.55	312.96	313.34	314.87	313.05	313.49	314.13	313.53	313.84	314.41	311.95	311.8	313.42	312.35	313.49	313.43
302.05	303.21	303.76	304	304.04	302.66	303.03	303.7	303.65	303.32	302.75	303.19	303.7	303.15	302.14	303	303.48	303.94	301.17	303.44	304.55	303.84	302.55	303.91	303.16	304.46	303.49	302.91	305.45	303.81	303.25	304.05	303.04	303.53	304.16	304.05	303.18	303.03	302.83	304.64	304.17	303.47	303.27	303.84	303.91	304.34	304.37	303.73	302.47	304.58
305.36	305.15	305.99	305.35	304.96	305.45	306.62	304.55	305.12	306.23	305.63	305.53	304.48	304.79	304.85	305.33	305.09	306.06	305.39	305.53	304.48	304.05	305.05	305.08	305.69	305.47	305.39	305.58	305.62	304.51	305.15	304.3	305.68	304.49	304.19	305.44	305.57	305.48	303.74	305.48	305.73	305.08	306.25	306.13	305.81	305.51	307.09	306.74	306.86	304.34
304.33	304.84	305.65	304.16	304.38	304.44	302.55	302.66	303.93	304.76	304.34	304.14	304.5	305.3	302.99	305.36	304.82	303.48	304.39	303.51	303.41	305.49	305.04	302.94	303.6	303.97	305.27	304.24	304.46	304.19	304.74	304.37	304.28	302.95	304.37	304.16	304.62	303.49	303.28	303.68	303.65	303.16	304.44	305.11	305.54	305.14	305.42	303.63	305.1	304.49
305.35	305.4	304.16	304.82	305.11	304.11	304.81	304.47	304.21	304.93	305.55	305.26	303.49	304.85	304.88	305.19	304.71	304.3	305.03	304.27	305.58	305.39	304.06	303.68	304.35	305.3	305.71	304.31	304.33	304.63	305.11	304.63	304.57	305.2	306.38	304.85	305.14	305.82	303.96	305.23	306.08	304.61	305.44	304.86	304.33	303.23	304.35	305.35	305.25	305.14
310.06	311.53	309.45	310.75	310.2	310.56	310.41	311.01	311.43	309.73	310.85	310	310.37	309.82	310.71	310.52	310.32	310.83	309.38	309.86	311.94	309.87	309.65	310.24	310.77	310.2	310.07	310.07	309.43	309.65	309.73	310.51	310.1	310.2	311.57	311.09	311.87	311.54	308.84	311.02	310.63	309.79	310.82	310.3	309.84	309.83	310.05	310.74	309.37	309.14
304.35	304.11	302.55	303.76	303.35	303.23	303.88	301.42	303.31	301.62	303.13	304.39	304.75	303.04	304.34	303.67	304.27	304.44	303.1	302.88	304	302.91	303.32	304.76	304.32	303.2	305.61	302.8	302.53	303.41	304.64	303.9	304.1	303.64	302.96	303.9	303.4	304.27	304.81	303.6	303.39	303.31	303.63	304.33	303.67	302.25	303.98	303.21	303.42	303.52
327.47	328.15	327.8	328.54	328.08	329.59	328.82	327.87	329.27	327.78	329.51	328.94	328.1	330.26	329.05	328.46	329.61	327.88	329.63	328.34	328.85	328.76	328.29	328.4	328.47	327.01	329.37	328.18	328.37	328.94	329.61	328.81	329.25	329.05	327.72	327.63	327.9	329.62	329.27	329.07	329.55	328.63	329.01	328.96	328.51	329.87	327.45	327.9	327.97	328.57
301.73	302.42	300.52	301.51	300.14	300.63	300.78	301.78	301.42	300.66	301.36	301.54	301.95	301.59	301.17	300.31	299.27	300.4	301.15	301.35	301.88	300.75	301.04	301.09	301.9	300.15	302.06	302.55	300.96	301.39	301.22	300.26	301.98	300.81	300.04	301.08	300.02	299.47	301.39	299.58	302.23	301.7	301.53	301.5	301.2	301.81	301.75	299.43	300.8	301.02
306.51	307.46	306.45	305.66	307.36	307.01	305.86	306.06	305.32	306.54	306.58	306.72	305.99	306.29	306	307.22	306.46	305.93	306.37	306.17	306.12	308.42	305.83	306.18	308.09	307.62	305.2	305.63	308.22	305.92	305.88	307.32	305.88	306.59	306.44	306.79	306.01	306.06	307.65	306.56	308	306.22	306.49	306.91	305.58	306.89	307.4	306.17	306.15	306.41
304.58	306.22	305.94	304.99	305.86	304.74	305.49	304.99	305.07	305.6	305.65	306.16	306.05	305.61	305.03	305.49	304.37	306.54	305.53	304.31	305.76	304.3	303.97	305.1	305.04	304.25	306.11	305.23	306.05	305.44	305.78	304.71	305	305.59	305.32	305.07	303.71	304.67	304.07	305.58	304.65	306.39	306.41	305.29	305.66	305.99	305.28	303.77	304.84	305.77
304.07	303.6	303.34	304.43	303.92	304.58	305.12	304.23	304.85	304.67	303.55	305.57	304.94	303.85	304.24	304.65	305.21	304.45	304.27	304.62	304.68	305.4	304.26	304.86	303.77	304.8	305.39	303.37	303.85	304.49	305.55	305.19	302.69	304.42	305.31	303.74	305.26	305.29	304.89	304.27	304.63	305.39	304.29	304.55	304.3	304.67	306.49	305.22	305.1	304.31
305.91	305.18	306.61	306.72	306.5	306.43	306.46	307.3	305.91	306.81	306.07	306.51	306.1	306.68	304.98	306.76	304.96	305.55	306.87	305.9	304.86	306.41	306.54	306.57	306.72	306.03	305.53	306.4	306.13	307.88	305.7	305.13	306.71	306	305.22	306.14	306.6	306.45	307.19	306.9	305.53	305.35	306.99	305.56	305.82	306.49	307.89	306.04	306.09	306.78
301.44	300.35	299.71	299.7	300.74	300.52	299.78	299.07	299.25	299.86	299.42	299.74	300.18	301.42	298.82	299.86	299.49	300.29	299.68	298.77	300.36	300.84	300.88	300.89	299.81	301.13	298.93	300.88	299.55	300.04	299.79	300.69	300.46	301.14	300.64	300.7	299.34	300.48	300.71	300.79	300.46	300.59	299.76	299.57	300.61	300.24	299.86	300.96	300.89	301.72
297.6	296.3	296.97	297.55	297.8	296.45	296.88	297.41	297.16	296.59	296.91	296.8	297.65	296.34	296	296.68	297	297.88	297.54	295.97	297.04	295.96	295.85	295.11	296.78	296.46	295.61	296.6	296.84	298.01	295.55	296.37	296.89	296.89	297.48	296.96	297.26	296.3	296.55	297.55	296.3	295.94	296.41	296.13	295.89	296.74	297.44	297.14	295.99	296.65
317.41	317.3	317.79	315.87	316.4	316.11	317.21	317.26	316.35	318.34	317.55	317.27	316.8	318.12	316.67	316.5	318.05	318.35	316.73	317.16	317.3	316.96	317.42	316.66	316.06	316.51	315.88	318.42	318.44	317.97	316.62	317.39	317.7	317.56	317.13	317	317.32	317.19	319.34	318.07	318.26	316.19	317.44	316.08	317.06	318.04	317.75	317.86	317.74	317.15
313.95	313.76	315.04	313.6	313.19	314.55	315.49	314.21	312.72	314.77	313.46	315.27	314.95	314.58	314.46	313.7	313.96	314.85	315.21	314.58	315.2	313.31	313.8	314.72	314.3	313.01	313.3	314.15	314.02	314.61	313.01	314.43	314.02	313.59	312.54	314.74	314.32	313.92	314.53	314.66	313.08	313.64	313.75	315	314.19	313.86	314.45	314.83	313.81	314.22
304.94	305.05	305.16	304.17	304.93	304.13	304.11	305.77	305.34	305.8	305.11	305.52	304.32	304.56	304.28	305.11	305.17	304.45	305.34	303.66	304.01	304.02	305.26	303.01	304.64	305.03	306.07	304.53	306.04	304.81	304.29	303.87	306.61	305.91	305.49	304.32	306	303.81	304.39	305.39	304.62	305.5	306.09	305.41	305.25	304.88	305.66	304.96	304.04	305.1
293.26	294.61	293.18	293.99	295.58	292.51	293.65	293.46	294.74	294.07	292.88	293.54	293.32	293.89	294.6	293.81	293.53	294.85	294.36	293.81	294.62	294.02	293.31	293.6	293.55	294.11	293.7	294.2	295.09	293.13	295.62	293.96	293.25	293.61	294.22	292.97	293.5	293.6	294.51	293.15	293.9	294.36	293.93	294.25	293.79	294.5	292.84	294.13	292.78	295.1
310.27	310.9	310.33	311.77	310.34	309.15	310.19	309.64	309.95	310.69	311.53	310.68	311.22	311.57	310.95	310.64	311.42	310.67	311.9	310.38	311.02	310.65	311.44	311.12	310.71	310.81	311.46	310.83	312.39	309.68	312.39	310.64	312.85	310.84	311.64	309.67	311.12	311.87	310.11	310.74	309.68	310.79	311.55	309.5	311.28	310.89	311.16	310.64	311.64	310.7
316.46	316.84	316.88	316.72	317.13	317.3	316.5	316.61	315.77	317.41	316.38	317	318.23	316.99	317.31	317.08	317.07	316.39	317.57	316.81	318.4	316.84	316.69	316.26	316.61	318.16	317.02	316.49	317.17	316.94	315.71	319.01	316.96	317.65	316.41	319.15	317.95	316.8	317.34	318.09	316.99	316.9	317.97	317.19	317.79	317.46	316.43	317.65	317.54	318.03
314.16	312.66	313.6	314.32	313.28	314.48	313.89	314.09	313.59	314.8	313.65	313.41	314.63	313.66	314.92	314.37	315.55	312.51	312.4	313.09	313.98	314.41	313.36	313.44	315.89	312.9	313.04	314.9	314.04	313	313.37	314.84	314.93	315.08	312.46	314.1	313.6	314.46	313.7	312.61	314.14	314.63	313.02	313.71	314.32	315.04	314.17	313.95	314.29	312.82
295.2	294.5	294.41	293.56	294.59	293.59	294.03	293.62	293.4	293.35	293.16	292.97	294.97	294.28	294.68	293.9	294.62	294.58	295.75	294.19	294.93	293.67	294.66	293.78	293.12	294.5	293.14	294.36	293.77	295.66	292.64	293.67	292.24	294.86	294.51	292.22	293.79	293.84	294.33	294.37	294.67	293.47	294.73	293.64	293.51	294.31	293.18	294.48	293.37	294.47
318.8	318.1	317.7	319.35	317.59	317.94	317.67	318.32	317.44	318.99	317.79	317.9	317.94	318.98	317.21	318.76	317.93	318.71	316.98	319.41	318.82	318.19	319.01	318.2	317.51	318.01	316	317	317.8	317.37	316.83	317.64	317.21	317.99	317.46	319.58	318.2	316.2	318.59	317.51	318.16	318.1	317.45	318.75	317.64	317.98	318.2	318.17	317.77	317.89
314.56	314.07	315.06	315.91	314.46	315.47	314.61	313.76	315.04	313.94	316.26	315.02	313.61	314.73	314.04	315.63	315.85	314.62	315.22	316.35	315.3	314.03	315.37	314.72	315.32	313.79	314.74	314.84	315.4	315.04	313.83	313.87	315.68	314.17	314.72	313.8	315.18	315.02	315.42	314.61	314.85	314.28	314.95	315.44	314.55	314.47	314.9	314.95	315.49	313.53
304.97	304.39	304.64	303.09	303.72	304.59	303.72	304.8	302.75	302.44	303.62	302.31	302.96	304.26	303.99	303.66	303.66	303.01	302.68	304.06	303.34	303.2	303.49	303.72	303.25	303.76	303.16	302.79	303.61	303.05	303.52	303.89	302.77	303.66	303.92	304.44	303.59	302.88	302.63	304.94	304.15	304.3	302.55	302.36	303.41	301.96	303.29	302.75	302.09	303.04
293.73	294.89	293.54	294.35	293.71	294.87	293.8	293.52	293.72	293.63	293.84	295.19	293.92	294.86	293.12	293.4	293.36	293.96	294.98	294.23	294.24	293.57	293.32	295.39	294.01	294.09	293.82	295.31	293.81	294.19	294.91	292.9	293.7	293.36	294.56	294.63	295.17	293.91	294.09	294.79	294.48	294.44	293.28	293.13	294.77	295.57	294.72	292.64	293.1	295.11
313.3	315.97	314.66	315.8	314.85	314.78	314.13	314.79	314.52	315.26	314.21	315.12	314.28	314.79	314.45	312.93	315.25	314.19	314.55	313.87	314.92	314.33	313.18	315.22	314.5	315.73	314.29	314.03	314.96	314.86	313.48	316.04	314.56	315.07	314.23	313.85	314.94	315.3	315.58	314.5	315.4	314.93	313.92	313.89	315.85	314.78	314.23	314.59	314.5	314.43
326.87	327.37	328.3	327.06	327.43	328.82	328.01	326.27	328.23	330.02	328.51	327.33	327.31	328.14	328.73	327.31	327.3	326.94	327.57	327.55	326.44	328.66	327.58	327.24	328.23	328.58	328.46	328.29	327.91	326.12	327.06	327.48	328.42	328.14	326.63	327.83	327.06	327.75	328.56	327.67	327.82	326.72	329.5	327.7	326.03	328.49	327.93	326.43	327.83	326.8
303.24	303.05	304.17	304.47	302.38	302.92	303.69	304.05	304.96	304.03	304.27	305.12	302.95	302.83	303.6	303.62	303.68	304.59	302.59	303.97	303.6	303.32	304.15	303.6	304.08	304.46	303.34	302.62	304.26	304.78	304.58	302.61	303.15	304.1	302.85	303.2	303.25	304.8	302.83	303.17	304.94	302.54	303.46	303.98	304.72	302.83	303.11	303.23	302.93	304.15
323.17	323.46	324.16	325.02	323.76	325.9	324.5	324.74	326.45	323.47	324.83	325.38	325.25	325.03	324.66	325.28	325.2	324.88	324.35	325.3	325.99	324.44	324.72	324.69	322.72	323.36	324.73	325.25	323.84	325.17	325.25	324.12	325.21	324.68	324.63	324.24	323.83	324.32	324.76	324.95	323.03	323.76	324.93	324.24	323.63	324.63	323.72	324.07	324.99	323.23
316.02	316.17	315.32	315.78	315.04	314.86	315.75	315.05	316.03	316.75	315.94	315.73	315.02	315.81	315.9	315.65	316.31	315.59	314.34	314.2	315.22	315.52	317.12	315.63	315.29	315.43	315.72	316.19	315.36	314.99	314.75	314.35	315.73	315.59	316.33	315.37	315.65	315.7	315.73	317.02	315.13	314.83	315.43	315.83	316.59	314.65	316.66	315.53	316.55	314.72
312.64	313.46	313.09	312.65	312.21	313.56	312.84	312.71	313.05	313.74	312.31	313.86	312.05	313.71	313.43	314.05	312.46	312.95	312.35	312.6	312.48	311.77	312.98	311.8	313.16	312.8	312.01	313.69	312.69	313.4	312.42	313.59	313.67	313.77	312.61	313.1	312.78	313.11	313.52	312.25	313.93	312.11	313.94	312.34	312.28	313.5	313.19	311.7	312.6	313.55
304.72	305.9	305.93	305.51	304.98	305.71	304.54	305.92	304.96	304.34	304.54	304.27	306.08	305.54	305.89	304.71	307.02	305.99	305.73	305.43	305.07	305.58	305.08	305.32	306.27	306.23	305.18	305.47	306.56	305.32	305.2	306.1	306.45	305.81	306.16	304.67	305.76	305.48	304.81	305.11	305.87	305	304.97	305.98	306.03	306.35	305.42	305.01	305.3	304.43
313.92	313.44	314.37	314.37	312.47	313.48	314.14	313.58	314.78	313.42	314.87	312.46	314.01	315.37	314.68	314.09	314.51	313.35	314.02	314.37	314.85	314.43	314.4	313.93	314.8	313.89	313.51	313.5	315.07	314.36	315.17	312.91	313.67	314.65	314.65	313.83	314.56	313.5	316.1	313.09	315.03	315.05	313.1	314.04	315.05	313.92	313.7	314.69	313.18	313.24
327.92	327.6	327.85	327.87	327.86	329.62	327.83	326.97	327.34	326.87	328.41	327.66	328.14	328.18	327.25	327.9	328.05	328.07	327.33	327.88	328.29	328.93	328.26	327.85	326.47	327.71	328.25	326.95	328.09	327.18	328.07	328.07	327.92	328.44	329.32	328.01	329.18	327.39	327.68	327.79	328.15	328.78	328.35	327.52	327.37	327.43	328.62	328.07	328.22	327.96
316.73	316.61	316.32	315.72	317.31	316.27	316.88	316.82	316.57	317.17	316.9	316.35	317.26	315.22	317.09	316.75	317.26	316.49	316.43	316.27	316.6	316.44	316.58	316.25	317.4	316.23	315.53	317.49	316.88	317.59	316.05	315.73	317.02	316.71	317	315.73	316.56	317	316.17	316.85	316.61	317.27	317.64	317.15	315.88	316.75	316.88	317.17	317.98	316.4
306.31	305.58	305.35	305.45	305.78	304.6	304.01	305.66	305.21	306.1	305.95	305.13	305.1	306.33	305.17	304.99	305.36	305.4	304.85	305.15	305.73	305.63	304.75	305.14	305.63	305.19	305.67	305.56	305.66	305.79	305.41	305.89	305.68	305.75	305.06	306.59	304.89	306.55	305.18	304.93	306.33	305.11	305.41	307.37	305.56	305.14	304.63	305.07	304.7	305.78
316.63	317.16	316.07	317.3	317.18	317.36	316.81	318.25	316.78	317.97	316.18	316.1	316.03	316.8	317.24	317.22	317.48	316.47	316.98	316.74	317.87	317.22	317.3	317.69	317.39	316.57	316.51	317.86	317.49	315.86	318.9	317	316.29	317.91	315.66	318.78	316.73	317.07	317.27	317.64	317.04	316.63	316.65	316.93	317.82	318.15	316.05	317.01	317.59	317.02
310.75	313.28	313.7	312.99	311.3	312.75	312.72	311.49	312.17	314.23	312.73	312.76	312.88	311.72	311.97	313.58	311.93	312.13	313.41	312.38	312.22	312.54	312.91	312.47	311.34	312.52	312.93	313.08	313.27	312.71	312.42	312.19	311.82	313.11	312.56	311.81	312.34	312.5	311.54	311.64	312.84	313.28	313.02	313.27	312.73	312.34	311.56	311.87	313.76	311.81
313.08	312.5	312.72	312.89	312.46	312.34	313.12	312.42	312.72	313.13	312.36	312.31	312.34	312.82	313.25	312.66	313.5	312.73	314.11	313.7	313.86	312.3	314.48	314.01	314.32	313.51	313.71	312.97	313.91	313.8	312.85	313.28	313.75	313.01	313.76	313.4	312.85	312.47	311.69	311.82	312.89	312.1	313.06	313.74	312.33	313.46	313.18	312.63	313.08	312.91
306.62	306.33	307.54	306.34	306.33	307.46	306.66	307.11	304.93	306.15	305.75	306.89	306.81	307.36	306.22	308.07	305.04	306.47	306.27	307.2	305.17	305.98	305.7	305.87	306.07	307.72	306.28	306.32	306.33	306.02	306	305.5	305.93	305.81	306.36	305.21	308.23	306.48	304.95	306.21	305.63	305.49	305.77	306.56	305.01	306.24	305.13	306.63	307.83	306.87
317.39	319.4	317.64	317.57	317.59	318.59	319.41	318.74	317.61	317.94	318.91	318.15	317.95	319.41	317	319.91	318.27	318.96	318.41	316.76	318.92	318.67	317.71	317.17	317.9	319.44	318.69	318.41	318.71	318.81	318.77	319.6	317.54	317.87	317.84	319.84	318.05	319.35	318.17	317.35	318.58	318.07	318.44	318.2	317.53	317.84	318.27	318.3	318.92	317.69
303.34	302.84	304.17	303.36	304.25	302.37	303.08	303.56	303.58	303.9	304.79	303.1	303.89	303.26	303.18	302.45	303.83	302.69	303.31	303.55	303.25	304.47	304.85	303.91	304.05	304.34	304.47	302.55	303.29	303.87	303.17	302.24	302.46	303.39	303.83	302.77	303.61	302.37	303.38	303.78	304.61	303.85	302.75	302.65	303.06	303.6	304.66	303	303.1	303.54
306.43	306.42	305.65	306.8	306.04	306.05	304.82	306.2	305.4	306.19	305.54	305.61	306.5	305.65	306.74	305.9	305.12	306.27	306.47	306.68	306.18	305.74	305.99	305.34	305.44	306.46	306.27	306.48	307.05	306.37	306.93	306.81	305.89	306	305.36	306.63	305.6	305.93	306.18	304.98	306.86	306.98	305.29	305.33	305.4	306.95	306.19	306.46	307.35	307
325.26	325.35	325.2	323.96	325.75	325.15	323.53	325.61	323.91	324.88	324.92	324.85	325.32	324.98	324.7	325.71	325.6	325.03	324.59	325.5	326.11	324.58	325.04	324.73	324.05	325.62	326.51	325.9	325.2	327.22	324.4	325.06	325.13	326.05	326.64	324.98	326.84	325.37	325.39	324.61	325.82	325.94	325.66	324.01	323.82	326.64	324.86	324.98	325.32	325.5
305.66	306.45	305.32	304.88	305.05	305.17	306.73	306.47	306.12	306.29	306.98	307.52	305.84	305.39	304.25	307.34	308.58	307.12	305.14	306.71	305.36	306.77	306.09	306.5	305.37	307.24	306	305.8	305.99	305.95	305.92	306.48	305.71	306.18	305.53	305.7	305.6	306.5	306.76	305.83	306.47	306.01	306.09	305.9	306.14	306.94	305.45	306.19	306.49	305.61
324.09	325.85	325.36	325.38	325.41	325.02	324.76	326.33	325.52	324.92	324.62	325.55	326.52	325.79	325.26	325.63	326.14	325.45	325.82	325.1	324.81	323.95	326.47	326.28	327.18	326.33	326.2	324.65	325.22	326.1	326.12	325.08	325.84	325.25	326.43	326.44	325.71	325.69	326.48	325.41	324.37	324.16	324.92	325.47	325.89	325.93	326.24	325.89	325.78	325.59
304.54	307.08	305.89	304.95	305.21	304.8	305.54	305.66	306.47	305.78	306.56	305.3	304.73	306.06	305.77	305.64	305.07	304.6	305.43	306.45	305.16	304.63	304.4	307.39	305.75	305.22	305.59	305.89	306.56	305.29	306.19	305.92	305.44	304.23	305.03	305.28	304.81	305.52	306.61	304.6	306.32	305.53	305.13	305.31	306.51	305.16	305.92	305.49	306.02	303.86
312.09	312.44	311.92	312.41	312.56	312.21	311.57	312.85	313.15	311.62	311.87	313.39	313.27	312.45	312.24	313.11	314.01	310.43	313.49	312.61	311.98	311.71	312.9	312.31	313.43	313.82	314.41	313.91	311.18	312.29	312.19	312.94	312.43	312.09	313.7	311.72	313.13	310.58	313.26	313.01	312.36	313.37	313	311.96	311.44	311.71	312.88	311.81	312.13	313.04
307.86	308.76	308.77	307.97	308.86	309.2	307.35	308.64	308.82	307.5	309.04	308.64	307.29	308.74	309.38	310.21	308.98	307.33	308.71	309.55	309.97	308.2	308.27	309.21	308.93	308.76	308.44	309.25	308.84	310.05	308.13	308.89	310.51	308.34	308.76	308.94	308.85	308.86	308.77	309.58	307.92	308.71	307.91	309.17	308.58	308.74	308.5	309.22	308.44	309.06
305.01	303.82	304.42	304.48	303.31	305.72	304.41	304.33	304.71	303.94	304.51	303.47	306.05	304.94	304.44	305.36	304.88	304.84	304.18	304.7	304.57	304.05	303.5	304.32	304.98	303.96	303.21	304.35	304.72	303.58	304.83	304.89	302.12	304.28	304.16	304.91	305.18	305.21	306.01	304.12	304.27	304.76	305.05	304.57	304.75	304.52	303.32	304.85	305.82	304.39
324.76	325.29	325.59	324.35	325.76	325.13	324.41	324.48	325.11	325.33	325.06	325.78	324.99	326.02	325.28	326.03	325.58	326.21	325.41	326.25	325.03	325.53	324.48	325.18	325.6	324.03	323.79	326.53	325.21	324.08	324.59	324.85	326.16	323.94	325.9	324.48	326.35	325.08	326.13	324.74	325.39	325.15	325.1	324.92	324.72	324.37	324.44	324.78	325.2	326
318.34	318.54	318.45	318.22	316.37	317.15	317.94	319.17	317.31	318.59	318.25	318.8	319.81	317.92	319.03	317.73	317.63	316.9	318.79	319.34	316.8	317.36	318.42	317.57	318.6	318.42	318	317.7	318.35	317.01	317.39	317.75	318.2	318.26	318.35	318.79	318.2	318.67	317.68	318.48	318.57	318.47	319.79	318.31	318.22	317.47	319.17	318.56	318.62	318
305.67	303.32	305.03	304.71	304.4	305.86	305.41	304.95	304.63	305.23	304.46	305.8	305.58	304.98	305.92	304.24	305.24	305.74	305.28	305.66	304.1	305.81	305.98	305.31	305.14	306.15	304.51	303.94	305.15	304.9	306.46	306.5	305.56	305.36	304.97	303.94	304.08	305.93	306.04	305.66	304.19	304.55	304.7	305.71	305.67	304.37	305.33	306.04	305.78	305.17
315.91	315.23	314.07	314.95	316.17	315.4	314.44	315.7	313.91	314.51	315.54	315.82	314.38	315.3	315.55	314.9	315.41	315.08	315.57	315.17	314.19	315.63	316.41	315.83	314.07	314.73	314.51	315.48	314.76	314.64	315.26	314.61	313.94	315.05	315.6	314.67	313.41	314.75	314.34	314.9	315.37	316	314.39	313.93	314.96	315.27	315.05	313.92	314.97	314.71
305.53	304.85	306.66	306.02	306.09	306.77	306.08	305.97	306.31	304.38	306.7	306.3	306.17	304.84	304.4	305.43	305.21	307.31	305.93	306.65	306.75	305.95	305.61	305.49	306.7	306.17	306.43	306.03	306.7	306.71	306.6	305.58	306.47	306.42	305.03	305.43	305.66	305.4	305.3	306.46	305.02	306.14	305.24	305.73	306.09	305.75	306.19	306.92	305.83	305.52
303.97	306.46	304.37	303.87	303.97	305.64	304.51	303.06	303.9	305.13	306.03	304.04	305.54	305	303.33	304.03	304.93	304.89	306.46	303.76	305.3	304.64	305.09	306.2	305.92	305.01	304.15	305.2	304.27	304.63	305.11	304.55	303.83	304.89	305.61	305.35	304.27	303.85	304.53	304.16	303.67	303.5	304.31	305.09	304.53	304.53	305.23	304.35	304.97	306.35
312.68	311.99	311.46	312.53	312.77	313.23	312.16	313.27	312.57	312.88	311.86	312.19	313.28	312.46	312.63	312.72	312.85	312.21	312.38	311.3	311.99	311.59	311.82	312.47	312.48	312.78	312.16	312.5	311.41	312	312.14	313.02	311.9	313.58	311.96	312.92	313.99	312.17	311.48	311.88	312.2	312.49	312.23	312.12	311.57	312.92	312.6	311.82	311.98	311.32
294.81	296.06	294.68	294.38	296.07	294.93	294.89	296.15	293.89	294.96	294.49	294.64	296.09	295.61	294.32	295.23	295.35	296.32	295.33	295.69	295.4	295.32	294.89	294.39	296.31	294.67	294.22	295.42	294.29	294.48	294.22	294.28	294.77	294.52	296.15	295.32	294.92	294.89	293.22	294.49	296.69	295.26	295.5	295.19	295.62	294.99	295.91	296.56	295.9	294.97
315.31	315.03	314.42	315.13	314.74	314.16	314.6	313.72	313.95	314.62	313.48	313.88	314.51	313.77	314.14	315.62	313.96	315.19	316.34	314.83	315.53	315.94	314.93	314.7	315.25	315.17	313.59	315.2	315.3	313.2	315.34	315.31	315.95	314.81	314.75	314.17	315	314.55	314.47	315.72	314.68	315.98	314.53	315.01	314.04	315.66	315.12	314.71	314.91	314.22
316.16	315.04	315.23	314.54	315.69	315.78	314.99	316.26	315.23	314.19	316.29	315.42	314.99	314.79	315.67	315.8	314.52	316.15	313.73	314.25	314.37	314.06	314.26	314.9	314.96	315.21	315.9	316.03	316.12	314.71	314.35	315.36	314.74	314.82	315.25	314.44	315.01	314.32	314.98	315.55	315.5	315.5	315.26	316.16	315.06	314.19	314.39	315.47	314.61	314.75
303.03	303.42	303.98	304.77	302.38	302.67	301.54	301.85	302.97	303.98	303.49	302.99	303.03	303.39	302.01	302.65	302.29	303.01	302.54	301.83	302.01	302.21	303.08	301.89	304.08	303.09	302.34	302.65	303.08	304.38	303.43	303.32	302.75	303.48	303.36	303.35	302.25	303.13	302.14	302.33	302.62	303.7	303.17	302.93	303.57	301.61	303.84	303.08	302.22	303.03
304.94	303.32	303.58	304.09	303.89	306.4	302.94	302.75	304.24	303.68	303.42	304.1	303.41	303.39	304.35	303.41	303.83	303.16	303.72	303.35	304.51	302.7	303.8	304.14	304.12	302.65	303.83	304.05	303.22	303.16	303.34	302.49	304.14	304.06	303.83	304.09	303.86	304.11	304.46	304.9	303.82	303.7	303.34	304.04	304.54	304.05	302.8	303.33	303.61	304.62
301.86	300.92	300.34	301.48	299.94	302.27	302.45	301.07	300.43	301.89	300.94	301.34	302	300.17	300.26	301.87	301.56	300.06	299.79	301.69	300.7	300.31	300.67	299.64	302.33	302.23	302.08	300.73	300.49	300.9	302.54	300.72	301.21	302.58	300.36	299.97	301.6	300.86	301.5	301.02	301.88	301.58	300.34	300.74	301.17	300.37	302.07	301.59	302.17	301.45
303.37	302.5	303.06	304.17	302.37	302.77	301.75	302.22	303.11	302.71	302.49	301.95	302.48	302.84	302.84	302.98	302.7	302.87	301.67	302.63	303.14	303.05	302.84	302.16	302.65	303.16	302.3	302.81	301.77	303.36	302.89	303.64	303.72	303.03	302.59	301.65	303.01	302.38	303.66	302.78	302.48	302.04	303.75	304	303.49	302.86	303.89	302.22	303.43	303.56
315.4	315.99	315.17	316.46	315.79	315.11	315.83	315.3	316.1	316.1	316.98	316.36	316.62	315.79	317.08	315.64	316.87	316.41	314.72	315.4	316.1	315.45	316.83	315.24	316.12	315.16	316.77	315.83	314.63	314.24	316.72	315.64	316.85	316.34	315.68	316.11	314.62	316.59	315.98	315.35	315.17	315.24	316.37	315.65	315.7	317.41	314.84	314.2	316.58	316.07
303.15	303.6	302.4	304.43	302.55	303.72	302.94	303.43	302.84	304.16	303.44	303.83	304.16	303.62	303.53	303.59	302.65	303.17	303.59	303.1	304.55	303.57	302.74	303.96	303.82	304.51	303.9	303.69	303.16	304.36	304.1	301.94	303.37	303.41	302.33	303.24	303.73	302.92	303.51	303.93	302.29	302.22	303.34	302.71	304.36	303.82	303.59	303.6	303.4	301.75
306.23	307.05	307.31	306.61	307.05	306.26	306.35	306.85	306.69	307.03	307.32	307.4	306.2	305.91	307.4	307.44	308.37	305.75	307.08	306.14	304.97	306.52	306.77	306.87	306.57	308.02	307.1	306.81	307.18	306.87	305.69	305.97	305.7	305.41	305.8	306.39	306.89	306.84	305.8	306.09	308.03	306.95	304.84	306.27	306.15	306.47	306.62	306.85	305.56	305.91
310.95	310.75	310.54	311.35	310.36	312.31	311.52	310.73	309.24	311.08	311.12	310.45	311.54	310.61	310.37	310.96	310.88	311.15	310.32	310.04	310.37	308.94	310.08	310.27	309.88	312.07	310.74	311.12	310.83	310.69	310.48	311.67	310.03	311.56	310.95	310.57	310.66	310.58	310.73	311.77	311.09	310.06	309.76	310.29	310.19	309.96	311.33	310.84	310.73	311.35
304.84	304.91	305.1	304.67	305.04	304.68	305.16	304.38	303.89	305.19	304.02	303.73	304.4	305.68	303.67	305.47	302.94	304.23	304.16	304.47	305.69	304.61	303.29	304.62	305.03	304.57	305.47	304.8	305.55	305.44	305.44	303.9	303.4	306.65	304.71	305.63	304.89	305.34	304.82	304.06	304.15	306.53	304.59	305.67	306.24	305.99	304.82	302.94	305.59	304.66
323.29	324.88	324.67	325.03	324.74	325.6	323.97	323.38	324.3	324.39	324.59	323.46	324.27	324.81	325.82	324.95	325.42	324.46	325.06	324.47	325.26	325.57	325.49	323.98	323.82	324.41	325.06	324.41	325.09	324.04	326.64	325.36	324.62	325.15	324.32	325.5	324.44	324.56	324.42	324.99	323.68	325.41	324.48	324.23	325.22	324.77	324.97	323.91	324.54	324.83
315.77	316.74	319.18	317.33	316.88	317	318.05	317.31	318.34	317.22	317.58	316.28	315.99	317.75	316.93	316.62	316.27	316.99	318.43	316.82	317.66	317.62	318.02	316.76	317.21	316.55	317.04	318.74	316.62	318.03	316.49	317.32	316.89	317.38	316.47	318.06	316.96	316.89	316.59	317.13	317.22	317.28	317.72	316.25	315.96	316.83	317.07	317.38	316.62	316.1
300.77	299.65	301.61	301.73	302.75	301.54	300.73	301.22	300.66	301.08	301.28	301.13	300.77	300.61	300.29	300.67	300.62	301.42	301.39	300.8	301.05	301.49	301.33	300.34	300.57	300.64	300.84	299.15	301.06	301.14	301.69	301.03	301.73	301.89	300.32	300.86	300.66	301.55	300.9	300.81	301.18	300.25	300.92	300.89	301.27	301.27	300.79	302.91	300.6	302.12
305.89	305.7	306.48	307.21	306.03	306.22	306.17	307.26	306.22	306.76	306.32	306.02	304.7	306.21	306.39	306.86	304.82	306.61	306.43	306.46	305.33	305.41	306.69	305.58	305.64	306.12	306.43	305.75	305.1	305.67	305.12	306.64	304.96	306.03	304.75	306.52	305.61	305.14	307.34	307.24	307.34	306.28	306.63	305.54	306.5	305.79	305.83	305.56	306.45	305.99
316.36	314.67	314.35	314.78	315.37	314.95	315.17	314.52	315.47	314.65	313.75	315.05	315.66	315.42	315.41	315.56	314.13	314.66	316.19	314.12	315.72	314.98	315.19	314.51	315.46	314.94	314.63	315.07	314.53	315.01	314.25	314.6	315.97	314.36	315.22	314.84	315.02	314.58	314.77	314.74	314.72	313.31	314.28	314.94	313.91	314.02	315.04	314.85	314.78	315.26
318.63	318.05	317.75	318.08	317.17	317.99	317.36	317.1	317.37	318.67	317.59	319.03	316.95	317.05	318.1	317.46	317.55	316.74	317.12	317.32	317.28	317.38	316.23	317.58	317.69	317.17	318.22	316.64	317.09	317.53	316.61	317.04	318.02	317.45	316.31	318.02	317.02	316.77	316.2	317.29	317.54	317.28	317.65	318.55	317.95	316.78	317.51	316.57	317.31	317.78
314.85	314.67	315.09	314.7	316.23	315.22	314.22	313.96	314.93	314.9	315.16	316.03	314.79	315.45	314.16	314.29	314.78	314.46	314.53	314.36	314.93	314.37	315.44	313.65	315.61	316.53	314.44	315.27	314.72	314.86	314.45	315.32	314.26	315.09	314.9	314.96	315.36	315.26	314.98	314.67	316.71	315.5	314.45	314.69	315.87	315.21	314.78	314.41	313.79	313.73
303.92	303.59	304.18	303.42	301.49	303.58	302.79	301.52	303.13	303.67	302.72	303.05	304.7	302.44	303.49	303.98	303.19	303.82	302.94	303.6	303.78	302.36	302.75	304.13	303.44	303.21	302.66	300.76	304.28	301.96	303.45	301.96	303.11	303.08	304.47	303.68	303.5	302.95	303.01	303.24	302.72	302.69	303.64	303.15	302.35	304.21	303.17	303.09	302.79	303.11
317.39	316.8	317.78	316.6	316.96	318.67	317.19	315.72	317.43	318.83	316.74	317.35	316.76	316.34	315.87	317.03	317.37	317.01	316.44	318.29	317.12	317.66	315.93	316.72	317.97	318.1	316.84	318.18	317.21	316.69	318.03	317.77	317.34	318.12	316.82	316.73	317.37	317.34	316.32	316.02	316.65	316.99	316.31	317.25	317.08	318.08	316.15	317.06	317.44	317.45
319.38	318.02	319.1	318.85	317.71	318.89	317.46	318.95	317.86	319.28	320.1	318.79	318.54	317.69	317.94	318.27	318.84	318.57	318.73	317.82	317.34	318.15	319.32	318.46	318.08	318.74	317.34	317.81	318.12	318	317.03	318	317.9	317.74	318.3	318.79	317.93	318.33	318.1	318.46	317.67	318.03	318.08	319.1	318.29	319.07	317.42	317.58	318.25	316.71
324.3	324.78	325.61	324.75	325.02	325.62	325.68	324.85	324.81	326.37	325.44	324.89	325.26	325.47	324.82	325.85	325.82	325.54	325.31	325.66	325.91	326.76	324.99	327.31	325.6	325.79	325.98	324.66	323.95	325.52	324.43	325.67	325.92	326.35	326.48	326.52	325.77	324.76	324.92	325.5	327.09	325.47	324.68	325.41	325.1	324.76	326.37	325.61	325.51	325.75
327.77	326.3	327.57	328.37	328.43	327.14	327.8	328.13	327.36	326.47	327.59	327.98	327.54	326.98	326.41	326.53	327.18	327.8	328	327.74	326.95	327.28	327.94	328.91	326.83	328.01	326.92	326.18	327.39	327.66	328.38	327.41	327.79	328.47	327.34	326.24	327.71	328.23	326.87	327.87	327.49	327.92	327.36	327.94	328.04	327.61	327.08	327.05	328.67	327.46
319.28	318.44	316.59	319.26	318.19	317.65	317.58	318.54	316.46	319.98	317.92	317.39	318.01	318.7	317.98	318.21	318.4	320.01	317.94	318.69	318.41	318.17	318.8	317.69	317.23	318.4	318.97	317.45	317.45	317.05	318.71	318.24	317.78	319.32	318.81	317.89	319.15	318.12	317.6	318.45	316.88	317.84	317.93	318.32	317.3	317.4	317.45	317.63	319.44	319.42
305.57	307.62	306.31	305.01	305.23	305.4	305.6	306.66	304.98	306.28	306.82	306.56	305.84	304.75	305.57	304.45	304.93	305.68	306.51	305.85	303.95	305.14	305.08	305.85	305.18	304.53	305.23	306.25	305.26	305.87	306.3	305.19	305.6	304.71	304.71	304.59	304.86	305.77	305.99	306.57	304.36	306.8	306.22	304.91	305.89	304.94	305.9	305.6	305.92	304.6
303.81	304.18	303.74	304.17	304.21	303.29	305.53	303.83	304.48	304.15	304.84	303.88	304.85	304.6	304.82	303.35	305.86	304.74	303.84	304.66	304.74	304.24	305.73	304.32	303.1	304.99	304.91	303.41	303.85	304	304.27	305.1	304.61	303.65	304.7	303.13	303.38	303.73	304.63	303.91	302.85	303.7	304.54	304.66	304.33	304.14	304.73	303.95	304.02	305.13
325.29	325.58	325.92	324.43	326.32	324.75	325.71	325.27	324.12	324.4	324.73	325.96	326.15	325.5	324.38	326.21	326.3	325.73	326.11	326.33	325.45	325.62	325.34	324.4	326.48	325.24	326.11	326.14	324.87	323.88	325.25	325.61	324.73	326.67	325.23	326.08	325.22	325.19	324.93	325.27	326.21	325.5	324.74	324.89	325.22	325.37	325.35	324.99	325.42	325.8
295.1	294.72	294.91	295.52	295.25	296	295.41	295.33	293.3	294.88	295.35	295.4	294.75	294.16	294.72	294.98	295.09	296.36	295.72	296.22	295.64	294.28	295.29	295.2	294.59	295.19	296.07	294.86	295.34	294.62	295.56	296.43	295.38	296.65	294.56	294.08	295.5	293.77	294.39	295.53	295.28	294.81	295.9	294.75	296.67	293.58	294.44	294.8	295.03	294.97
326.8	327.87	327.88	327.51	327.77	328.08	326.69	327.45	327.66	325.94	326.78	326.88	326.41	327.91	327.8	327.49	327.13	328.49	327.1	328.34	328.2	327.81	326.82	328.59	327.66	327.97	326.63	328.74	327.63	326.89	327.4	328.13	327.12	328.04	327.41	326.46	327.39	328.37	327.53	326.6	327.35	327.98	327.61	328.82	326.97	326.02	327.29	328.06	328.1	329.01
309.88	309.55	310.08	309.68	309.56	310.63	311.17	309.82	309.44	309.62	310.32	310.15	308.61	309.69	309.93	309.13	311.47	308.91	309.42	309.68	309.73	309.39	309.18	309.05	310.62	309.62	311.24	310.9	309.69	311.11	310.8	309.18	310.4	309.16	307.94	309.46	310.46	308.14	309.39	309.61	310.02	309.96	309.86	309.15	309.71	309.84	310.17	309.75	309.23	310.71
305.68	305.66	305.34	304.98	306.52	304.39	305.44	305.18	305.81	305.23	302.94	305.22	305.36	304.61	303.16	305.92	304.81	304.67	304.03	305.14	305.12	305.01	305.62	305.4	304.79	305.63	305.47	305.43	304.57	304.62	304.65	304.96	306.26	305.73	306.16	305.52	304.99	304.67	306.29	303.94	304.86	306.28	305.33	305.37	303.77	303.27	305.2	306.23	305.23	304.39
306.56	308.01	306.56	305.95	306.53	305.89	306.82	306.12	305.46	306.61	305.75	307.19	306.67	306.74	306.11	306.45	305.76	306.82	307.12	307.41	306.95	306.57	305.7	305.86	305.69	306.86	306.86	305.46	306.39	306.37	307.39	306.46	305.71	305.58	306.18	306.12	306.89	306.76	305.13	307.08	305.92	306.27	308.31	306.61	305.23	306.78	305.57	307.26	307.28	306.12
295.32	293.83	295.55	294.93	294.71	295.88	294.7	294.69	295.77	295.75	293.66	294.56	296.44	295.34	294.54	294.6	295.55	294.66	295.61	295.42	294.51	294.02	295.37	294.88	295.08	295.18	294.77	296.06	295.4	295.07	294.91	294.42	295.7	293.57	295.22	295.51	295.54	294.56	295.54	294.55	294.61	295.72	296.02	294.94	294.19	296.45	294.74	295.57	294.35	294.14
313.62	312.69	313.79	313.35	313.12	312.81	313.53	311.97	314.27	313.95	312.72	314.01	312.39	313.7	313.87	312.61	313.79	313.61	313.43	313.67	313.6	314.59	314.63	312.33	313.11	312.45	314.75	312.97	314.06	312.87	313.49	313.51	312.93	313.19	312.24	313.42	314.4	313.79	314.79	312.75	312.53	312.6	313.72	314.4	312.85	313.2	312.15	313.6	312.46	313.95
315.98	314.91	315.89	317.06	315.28	315.23	316.31	316.14	316	316.54	316.32	315.4	314.38	314.3	314.83	315.66	315.44	317.13	314.4	315.22	315.79	315.58	316.87	316.51	315.41	315.26	316.59	315.79	316.54	315.81	316.08	316.11	315.65	314.92	316.3	314.69	315.9	315.72	316.03	315.75	315.18	314.5	315.67	314.82	314.91	316.42	315.31	316.34	316.81	315.76
300.05	300.04	299.31	299.52	300.91	300.57	302.02	299.27	299.47	299.64	299.81	299.12	299.89	300.15	300.6	300.41	300.23	299.55	300.05	301.57	299.98	298.65	301.08	300.68	300.78	300.1	299.57	301	299.94	300.66	298.48	300.11	300.08	300.45	300.15	299.21	300.43	300.36	300.11	300.08	300.34	301.13	300.74	300.62	301.07	299.6	301.29	299.24	298.98	299.76
312.89	313.66	313.3	313.6	313.53	313.42	313.95	313.81	315.08	312.63	313.76	313.46	313.74	312.16	313.53	312.73	314.19	313.16	313.08	313.65	312.36	312.79	314.61	313.34	312.89	312.68	312.38	312.97	313	313.18	311.51	312.71	311.95	312.66	313.5	313	312.56	312.86	313.39	313.41	313.78	313.83	313.86	311.78	313.58	313.3	312.3	310.7	313.37	313.07
315.41	314.39	315.73	316.12	314.55	315.56	316.2	315.59	315.12	314.55	314.3	315.33	315.94	314.03	316.17	314.83	315.52	315.04	315.55	314.39	315.3	314.8	315.53	313.54	314.83	314.65	315.22	316.18	314.43	314.26	314.4	314.67	315.33	314.84	314.71	315.57	316.14	316.2	316.29	314.64	314.57	314.96	314.38	315.02	314.25	314.81	314.53	314.7	316.66	316.38
299.11	299.38	300.67	300.92	298.46	300.42	298.83	300.02	300.97	299.87	299.08	299.4	299.57	298.71	300.46	301.32	300.36	301.24	300.04	300.38	299.65	299.63	299.35	299.82	300.38	299.26	299.89	299.99	299	300.09	300.26	299.79	300.24	299.95	300.61	301.5	299.6	299.99	299.67	299.95	298.8	300.72	300.51	300.27	300.9	299.6	299.68	299.94	300.27	299.18
304.17	304.58	305.05	303.87	303.66	304.83	304.42	305.45	303.46	303.9	304.98	304.45	304.49	302.92	304.39	304.9	304.77	304.34	304.2	304.61	303.5	304.44	303.64	304.18	304.42	304.75	304.88	303.51	303.92	304.84	304.34	304.04	303.88	305.97	304.75	303.13	304.7	303.78	304.93	304.58	305.23	303.44	303.78	304.67	304.27	304.59	304.47	305.42	304.88	304.52
318.3	317.96	317.86	316.46	316.33	316.56	318.44	317.15	317.91	317.29	316.24	316.67	316.87	317.27	315.68	316.84	318	317.89	316.83	316.1	316.77	318.31	317	318.15	317.34	317.7	316.95	316.57	318.09	317.13	318.47	317.3	317.18	316.88	317.18	317.25	318.08	317.36	317.18	316.89	317.93	317.99	317.44	317.49	317.74	316.94	317.83	317.8	315.95	318.28
293.62	293.75	294.59	294.24	294.87	294.98	293.85	294.01	294.74	294.45	294.48	294.35	293.04	294.57	295.49	293.66	293.47	293.94	293.94	294.65	294.92	293.81	294.01	293.63	293.96	294.39	292.96	293.64	292.54	294.62	294.1	294.64	294.44	294.74	295.24	293.17	294.64	293.42	293.47	293.93	294.39	292.5	293.02	292.58	294.6	294.9	294.15	295.54	294.63	293.53
327.74	327.27	327.61	326.37	328.22	326.23	328.26	326.46	327.33	325.6	327.07	327.42	327.28	327.69	325.43	327.7	326.53	328.43	327.41	327.9	326.47	327.95	327.37	327.08	328.43	325.77	327.24	327.2	326.61	326.44	327.85	326.43	326.38	327.47	326.28	327.18	325.57	326.12	326.87	327.67	326.6	326.46	327.31	328.31	326.88	327.98	327.08	326.17	327.08	326.16
324.1	324.9	324.88	324.6	326.03	325.02	323.94	325.58	324.33	325.33	326.09	324.1	324.93	325.08	325.11	325.86	324.32	325.2	325.65	326.3	324.92	324.99	326.61	325.92	326.61	325.61	326.74	326.09	325.68	325.88	326.14	325.93	325.72	325.35	325.63	325.79	325.45	325.22	324.81	323.81	325.12	325.67	325.26	325.44	325.95	323.77	325.49	325.56	326.82	324.55
302.24	302.42	301.72	303.01	302.7	301.44	302.08	302.9	301.91	303.59	302.55	303.39	303.42	301.92	301.64	302.99	303.35	302.55	302.48	301.51	302.95	302.01	303.87	301.64	302.5	302.94	301.84	303.24	301.37	302.1	303.06	302.87	302.87	302.56	302.15	303.5	302.71	302.71	302.12	303.43	301.78	302.63	301.99	301.81	303.16	300.73	302.25	302.3	302.66	302.8
294.59	293.41	294.47	293.96	292.8	293.91	295.07	293.67	293.08	295.62	293.49	294.35	294.71	293.55	293.73	293.18	294.03	293.72	293.17	293.46	294.09	294.71	293.74	295.06	293.84	293.67	294.68	294.09	293.52	295.03	294.27	294.64	293.55	295.61	294.42	293.87	294.39	293.6	293.41	294.09	294.05	293.74	293.42	293.55	294.99	293.12	295.12	293.68	294.33	294.57
304.76	306.49	304.57	305.51	305.55	305.15	305.59	304.76	305.46	304.3	305.51	305.42	305.38	304.88	304.83	306.22	304.76	305.22	306.17	305.62	305.66	305.32	304.72	305.5	306.31	304.23	304.59	307.06	304.98	304.29	306.65	305.17	305.6	305.1	305.5	305.14	304.83	304.51	304.28	304.49	304.91	305.15	305.06	304.82	306.97	305.67	304.79	304.38	305.7	304.17
304.45	304.22	304.14	303.15	304.76	304.9	304.83	304.55	303.2	304.68	303.81	305.35	305.85	304.78	304.82	303.98	304.92	305.33	304.99	304.1	304.87	305.06	303.63	304.74	303.26	303.79	303.81	303.34	304.59	304.61	304.89	304.63	304.66	304.92	303.6	305.62	304.76	302.54	302.77	304.68	303.39	303.25	303.43	304.35	304.01	303.74	305.21	303.65	305.27	304.95
302.4	302.04	303.66	302.47	302.95	302.42	302.01	302.87	302.12	302.73	301.47	302.64	302.82	301.83	301.15	302.88	301.46	301.75	304.16	302.86	301.95	301.86	301.72	301.25	301.7	301.37	301.87	303.02	302.69	302.17	302.57	302.38	302.79	302.29	302.71	303.39	301.02	301.49	303.16	301.69	301.87	301.53	301.92	302.04	302.34	301.81	301.64	301.46	302.36	302.45
293.26	294.13	294.68	294.2	294.41	294.76	293.58	294.2	294.61	294.84	293.77	294.65	294.96	294.45	293.71	293.49	294.68	294.62	293.92	293.73	293.49	295.21	294.5	294.15	293.69	293.15	294.67	294.25	293.47	293.4	294.19	294.55	293.56	293.46	293.49	293.8	294.44	293.28	295.28	293.81	294.1	293.34	294.39	294.43	292.91	293.28	294.17	295.05	294.26	293.12
295.13	294.23	295.98	295.77	294.21	294.5	295.42	294.08	294.73	295.39	295.26	295.92	295.17	295.25	295.04	295.47	294.69	295.88	294.45	295.41	294.7	294.34	296.37	294.98	295.42	295.24	296.15	294.49	294.48	295.2	295.38	296.34	294.18	295.63	295.42	294.59	294.66	295.06	294.91	294.76	295.85	296.07	294.83	296.14	295.55	294.92	296.19	295.21	294.23	294.28
304.23	303.9	303.68	304.02	302.81	302.14	303.14	303.84	303.48	302.77	304.2	303.39	303.68	303.88	303.52	303.36	303.85	302.94	305.09	303.6	303.83	303.43	302.92	304.56	303.21	302.65	303.92	303	304.46	304.37	304.82	303.56	303.56	303.24	303.42	304.24	303.37	303.05	304.03	302.52	303.58	303.46	302.85	303.7	303.55	303.35	303.93	302.55	303.74	305.09
296.31	296.62	296.28	297.18	296.71	296.04	296.96	297.48	296.05	295.87	297.64	297.73	296.38	297.8	297.13	296.69	298.14	296.38	297.6	296.8	296.55	298.05	297.27	296.8	297.46	297.5	297.13	297.22	296.78	297.28	297.11	296.99	297.53	296.32	297.51	296.74	296.06	297.65	296.87	296.86	296.93	297.89	297.95	296.43	296.9	296.03	296.82	297.37	297.52	296.7
310.8	309.87	310.97	311.3	311.05	311.72	310.93	311.31	311.22	310.84	310.34	310.69	310.87	310.51	312.95	309.37	308.98	311.45	311.2	310.34	310.89	310.13	310.74	311.63	311.35	310.11	310.49	310.72	310.27	312.06	311.29	311.53	309.18	311.37	311.01	310.17	309.9	310.85	311.34	310.38	309.91	310.81	310.89	311.37	309.92	311.76	310.67	310.68	309.79	311.24
310.52	310.56	312.13	312.06	310.96	313.42	311.42	310.94	310.55	311.01	313.24	311.67	310.64	310.81	310.8	312.21	309.96	312.25	311.23	309.95	312.63	310.88	311.99	311.75	310.18	312.43	311.37	311.3	312.2	311	312.11	311.53	311.83	312.09	311.13	312.25	310.13	311.22	311.12	311.38	310.64	312.97	311.02	311.33	311.19	312.02	311.86	311.09	311.12	310.67
305.68	306.38	305.94	305.83	305.69	305.62	305.1	305.06	305.25	304.76	305.46	306.67	306.52	305.41	306.17	306.06	305.41	305.29	304.85	303.87	304.37	305.57	306.08	305.99	305.03	305.06	306.88	304.23	304.88	305.98	305.35	306.22	305.34	306.19	306.8	305.94	305.03	304.5	305.39	305.43	305.09	305.68	305.62	305.71	305.25	306.25	306.48	305.24	304.92	305.06
326.65	327.53	327.16	326.81	326.3	326.44	327.56	329.04	327.11	327.46	326.67	326.78	327.32	325.74	327.77	326.68	326.74	326.55	327.78	326.96	326.84	326.64	327.1	326.69	326.43	326.62	327.3	329.39	327.34	326.83	327.54	327.29	327.08	326.42	327.8	327.03	327.07	326.76	327.48	326.65	327.39	326.43	327.48	327.48	326.4	326.06	327.63	325.75	326.85	325.98
313.49	311.47	312.29	313.36	313.9	312.88	312.43	313.39	312.32	314.01	313.38	314	314.12	313.05	313.56	315.41	311.71	313.78	312.66	313.16	312.9	312.09	314.16	313.82	313.73	313.07	313.25	313.03	313.52	313.85	313.84	312.79	312.08	312.57	314.33	311.59	312.7	313.44	313.96	313.79	312.73	312.29	312.83	313.16	313.63	312.81	313.48	312.76	313.18	313.53
309.93	309.54	310.43	310.83	309.33	309.64	308.56	309.03	310.75	309.79	310.58	309.8	310.08	310.64	308.76	309.71	310.4	309.88	309.22	309.1	310.8	309.06	310.82	309	308.88	310.17	310.65	309.41	308.84	310.04	308.66	309.7	310.42	309.61	309.63	309.47	309.53	310.81	310.49	309.06	309.93	309.01	309.17	310.42	310.46	308.08	309.91	310.98	309.87	308.1
328.11	327.46	328.75	327.79	328.43	327.59	328.4	327.9	329.2	326.57	327.93	327.46	327.86	327.92	328.82	327.13	328.49	328.71	328.23	326.69	328.8	329.35	329.41	329.05	327.53	326.75	328.76	327.9	327.86	326.5	327.09	327.79	327	328.65	328.64	328.25	328.07	328.76	328.1	328.1	327.76	327.8	327.89	327.82	328.1	328.65	326.92	329.24	327.41	327.6
296.39	297.05	298.27	297.02	298.15	294.93	297.26	296.94	296.13	297.24	296.39	296.86	296.78	297	295.36	298.4	297.25	295.54	296.37	295.12	297.87	295.6	297.09	297.5	297.88	298.61	296.23	296.96	296.85	297.43	298.23	297.64	296	296.17	296.04	296.97	295.79	296.59	296.86	296.54	296.15	296.74	297.24	295.88	296.32	296.4	296.64	297.18	297.62	296.89
327.86	327.69	328.15	328.09	328.47	329.11	326.5	328.87	327.58	327.8	328.94	328.1	328.33	327.32	328.4	327.83	327.91	328.88	327.9	328.96	328.94	328.49	328.22	328.96	328.27	327.95	328.48	327.84	327.83	327.79	328.96	327.96	328.55	327.38	327.39	328.64	327.51	328.52	328.72	329.13	328.16	328.57	327.18	329.21	327.77	327.8	327.03	326.71	328.91	326.8
304.62	303.19	303.94	304.56	305.57	303.92	305.33	303.95	303.56	304.84	304.69	304.47	304.6	304.21	304.71	303.72	305.52	304.92	304.58	304.23	305.28	303.56	304.88	303.77	303.25	305.5	303.1	303.54	305.89	304.47	303.83	304.45	304.61	304.3	303.65	305.03	304.37	304.65	303.44	304.65	303.43	303.41	303.22	304.2	303.22	304.39	304.03	304.16	303.58	305.84
312.8	313.59	313.5	313.84	313.78	312.38	313.13	312.29	313.32	312.58	313	312.88	314.05	313.6	311.36	312.55	313.42	313.09	313.29	313.4	312.68	312.94	311.86	313.19	312.73	313.41	313.35	313.42	312.93	312.71	314.41	312.89	312.23	312.09	312.51	313.6	314.18	313.8	314.29	312.25	312.48	312.97	313.77	312.5	313.78	314.37	312.71	312.83	313.22	313.13
316.16	316.81	316.59	316.37	315.7	316.98	317.96	314.95	316.7	317.42	315.62	316.79	315.98	315.92	317.22	315.14	315.52	315.86	315.69	317.14	317.05	316.94	316.07	316.32	317.3	316.55	316.92	316.49	316.15	317.56	316.61	318.26	316.12	316.66	316.51	317.29	316.27	316.3	316.86	314.56	316.16	316.15	315.95	317.42	316.28	317.39	317.01	315.25	316.39	316.6
304.06	304.38	304.88	303.95	303.14	305.1	303.56	303.39	303.66	302.73	303.34	303.26	303.09	304.04	302.95	304.17	304.26	301.47	303.28	304.14	303.32	303.47	303.91	303.67	302.65	304.54	304.31	303.46	304.63	302.89	302.61	304.06	301.95	303.71	302.59	303.75	303.2	302.21	303.83	303.56	303.91	303.07	303.19	303.1	303.71	302.09	304.87	304.18	302.08	303.15
304.33	303.56	304.77	304.09	304.52	303.92	301.86	304.87	305.06	302.52	304.22	303.95	303.24	303.52	303.53	303.99	304.34	303.65	303.59	303.91	302.91	303.93	303.59	303.97	302.43	304.22	303.26	304.86	304.21	304.64	303.44	304.5	304.59	303.61	304	304.11	303.28	303.72	302.86	304.13	303.07	303.11	305.28	304.21	303.82	304.16	304.76	302.57	303.55	303.43
302.55	303.38	303.21	302.4	303.2	303.29	303.65	303.22	302.52	303.29	302.55	303.42	302.38	303.48	302.37	303	304.02	302.39	302.75	304.17	302.21	303.18	301.34	303.24	304.19	303.26	301.97	302.65	302.4	302.9	302.86	302.91	303.26	303.18	302.56	302.44	301.89	302.44	302.94	303.82	301.95	301.69	303.81	303.38	302.6	301.64	302.83	303.05	302.51	303.28
294.03	294.91	295.89	296.39	292.94	296.85	295.25	294.94	295.47	295.65	294.84	295.33	296.21	296.91	295.04	294.9	296.62	293.92	295.01	295.71	296.03	295.54	294.03	295.05	294.89	295.83	295.44	293.61	294.99	296.18	296.6	294.2	294.18	295.05	294.77	294.14	296.5	296.51	295.37	295.14	294.05	294.42	295.9	294.31	295.76	294.89	295.38	295.3	295.27	294.97
303.19	302.06	302.88	303.03	301.9	302.12	302.76	303.05	302.77	303.35	303.59	301.56	302.75	302.07	303.1	303.53	303.6	301.93	302.78	302.73	303.65	302.5	303.26	302.38	302.87	302.4	303.9	302.93	304.13	304.22	302.94	302.71	303.38	302.49	301.65	302.92	301.9	303.26	301.78	302.57	302.9	302.7	303.78	302.29	303.58	302.44	302.28	302.69	302.8	302.82
313.47	313.17	314.16	313.33	312.87	312.89	313.83	313.4	313.07	313.51	313.9	314.37	313.12	314.64	313.13	313.75	311.19	312.83	313.98	313.42	313.42	314.33	312.69	313.41	313.4	313.59	313.31	313.77	312.64	313.2	311.82	312.44	312	313.33	312.83	314.09	314.38	313.48	313.78	312.68	313.34	313.02	313.78	314.09	313.66	313.08	313.48	312.82	313.28	311.9
293.91	294.01	293.76	294.33	293.42	293.91	294.24	293.19	293.98	293.43	293.98	294.55	293.98	294.85	292.95	294.19	293.51	294.25	295.01	293.56	296.44	294.39	294.59	293.91	293.7	293.96	293.79	295.3	293.84	294.64	295.32	294.98	293.59	293.13	294.08	295.67	294.9	295.34	293.17	294.08	293.6	294.49	294.14	293.62	294.29	294.51	294.74	294.68	293.76	294.14
324.95	325.25	325.17	324.79	326.33	326.01	326.08	325.8	325.39	325.2	325.77	324.62	325.96	325.28	326.49	324.62	326.52	326.04	325.15	325.3	324.2	324.43	325.55	324.88	324.56	325.7	327.02	325.43	325.89	325.76	325.16	325.35	324.47	324.9	326.67	326.54	324.56	325.29	325.21	325.15	326.38	324.56	326.39	324.71	324.68	325	325.45	324.48	324.88	325.49
327.76	327.36	327.63	327.94	326.59	327.61	327.52	327.18	327.88	327.49	327.06	326.51	327.37	326.55	326.73	328.03	326.9	327.19	327.08	326.69	327.74	327.56	328.03	326.49	326.75	327.9	327.3	325.96	326.96	326.93	327.78	327.16	327.15	327.41	326.65	326.89	327.17	327.41	327.34	327.95	326.82	326.25	327.3	327.07	327.15	327.09	327.83	326.87	327.04	327.09
304.71	303.46	303.48	305.39	303.33	303.82	303.04	303.77	303.59	303.1	303.79	301.38	303.57	303.11	302.98	303.27	302.45	303.42	303.13	303.77	303.39	302.25	302.74	302.97	302.56	301.88	302.25	303.8	303.19	304.4	304.52	303.5	303.73	303.3	304.03	303.17	303.28	302.88	303.68	302.47	304.52	304.31	302.69	302.87	303.77	302.99	303.74	303.35	304.74	302.19
303.65	303.44	303.79	302.69	303.82	302	303.24	302.3	303.14	302.32	303.34	302.92	303.34	304.68	303.91	305.07	303.75	303.25	302.01	303.68	304.7	303.83	303.51	303.52	304.03	302.94	301.93	303.04	303.37	303.1	302.75	302.41	302.95	304.7	303.84	304.57	303.79	302.69	303.9	302.81	303.77	302.53	303.28	302.99	301.2	303.43	303.85	303.75	302.21	303.98
312.17	312.92	312.25	313.28	311.97	312.62	312.07	312.97	312.58	313.01	313.09	312.53	312.16	311.78	311.43	311.21	312.13	311.91	312.05	311.91	311.84	312.09	312.95	312.07	312.44	312.36	312.25	313.5	313.03	312.2	312.23	312.13	311.88	311.22	313.05	313.41	313.33	311.21	311.88	312.43	312.74	312.62	313.11	312.5	311.55	311.92	312.48	313.04	311.86	311.24
318.08	318.83	318.21	319.71	317.49	318.59	318.75	317.59	319	316.77	319.32	317.94	319.13	318.13	318.62	317.96	317.61	317.51	317.75	318.09	317.37	317.67	318.33	317.68	317.31	317.38	317.39	317.97	318.81	318.78	317.57	319.15	316.66	318.07	317.85	317.1	318.84	317.88	318.54	318.14	317.87	318.37	318.05	318.53	318.41	318.14	317.75	319.13	317.45	318.22
307.96	306.44	307.72	307.99	306.98	307.46	307.77	308.12	306.82	308.19	305.61	307.51	307.95	307.3	307.28	307.25	306.47	306.43	307.34	308.28	308.36	307.5	306.2	307.93	309.1	306.88	307.64	306.7	308.13	307.7	307	307.86	306.24	308.13	306.78	306.91	306.92	306.66	307.63	306.45	307.13	307.17	306.64	307.08	307.03	307.43	308.05	309.28	308.58	305.99
303.19	304.02	303.21	303.75	305.68	304.99	303.98	304.54	305.02	304.29	304.89	304.44	304.69	305.01	304.6	304.99	304.82	304.89	304.87	304.56	303.96	304.41	305.04	303.96	304.21	304.67	306.24	303.23	304.37	304.81	304.59	303.36	304.75	304.75	304.13	303.6	304.99	304.65	304.72	304.71	304.25	304.9	303.44	304.49	304.53	304.71	304.67	303.31	303.42	304.93
307.47	308.23	307.84	307.14	307.13	307.84	306.35	306.83	306.69	307.82	307.09	307.49	306.89	307.11	307.03	307.67	307.11	308.02	307.63	307.23	307.23	306.9	307.89	307.35	307.73	307.91	306.25	307.8	306.85	307.08	307.63	307.06	306.6	306.71	307.43	308.22	307.23	307.81	306.44	306.33	307.7	307.1	308.06	307.56	305.27	307.64	306.85	307.11	307.09	307.3
318.58	318.37	319.52	317.69	318.34	318.17	318.26	319.2	319.43	318.4	319.19	319.27	318.01	318.99	317.63	318.93	318.99	318.62	318.66	320.11	319.04	317.8	317.95	319.26	318.08	318.04	318.57	317.43	318.35	318.74	318.7	319.49	318.71	317.65	318.58	319.79	318.72	319.7	319.4	317.16	318.97	318.4	318.97	316.94	318.85	317.98	319.78	317.96	320.29	319.45
306.97	306.53	306.23	305.58	305.82	307.65	306.4	305.64	305.49	305.63	307.09	306.98	305.84	306.17	305.59	306.35	306.16	306.41	306.07	304.84	307.81	306.89	304.99	306.45	306.55	306.61	305.35	304.88	306.7	306.15	305.58	305.48	306.11	305.81	306.57	305.13	306.29	306.28	306.39	306.27	305.8	306	307.14	306.4	307.13	306.96	306.87	305.56	307.16	305.89
324.45	323.79	324.83	325.36	326.19	325.45	325.84	326.06	324.42	325.67	324.33	325.98	325.36	325.25	326.08	325.08	325.1	325.19	325.54	325.2	324.45	323.77	325.47	325.25	326.41	325.45	324.64	325.78	323.84	325.2	323.68	326.31	325.92	325.17	323.79	323.91	326.14	326.25	326.86	325.31	325.72	324.53	324.04	324.86	325.33	325.35	324.9	325.51	326.67	323.57
305.58	305.59	304.93	306.72	305.63	305.93	306.72	305.6	306.69	305.15	307.5	305.49	304.49	305.29	305.31	305.29	306.07	305.68	305.34	306.33	305.76	304.53	307.07	305.98	305.84	305.91	305.33	306.25	306.02	305.45	306.21	305.12	304.68	306.68	305.85	306.08	305.02	305.7	307.06	305.28	306.54	305.36	305.43	306.55	305.81	305.13	306.72	303.82	304.62	305.79
318.42	318.04	317.94	317.9	318.76	316.86	318.06	318.14	318.43	318.67	318.19	319.24	316.77	318.82	317.32	317.58	318.41	318.51	317.85	318.22	317.96	317.87	317.17	319.21	319	318.29	318.82	318.43	319.1	317.05	319.11	317.36	317.76	317.86	318.95	318.05	317.93	318.07	318.82	317.92	317.33	318.92	318.37	317.93	317.93	318	317.99	318.7	318.25	317.34
319.04	319.81	318.57	319.6	318.62	318.38	319.22	321.03	320.05	320.07	319.41	318.72	318.63	319.49	319.09	319.38	318.68	319.04	318.62	318.24	320.22	319.39	319.45	319.94	319.44	319.63	320.38	318.49	318.71	319.57	319.14	319.46	319.8	319.89	318.18	319.69	319.12	319.64	319.69	319.08	320.94	320.08	319.03	318.27	319.55	319.6	319.7	319.29	320.55	319.54
293.78	293.77	294.41	295.15	293.99	294.29	293.45	293.88	292.62	293.92	294.43	293.03	293.83	293.94	294.58	292.67	293.68	295.27	293.6	293.31	293.48	293.6	293.67	294.09	294.45	294.31	293.44	294.84	293.82	292.92	293.81	293.27	293.7	294.04	293.27	294.29	294.67	294.55	293.98	293.96	293.45	293.52	293.62	294.25	293.66	294.03	294.55	293.02	294.17	294.69
313.91	313.91	313.45	313.73	314.44	312.6	314.41	313.85	312.92	313.37	313.77	314.63	314.55	314.1	313.58	313.45	314	312.33	314.66	314.55	313.29	313.82	313.32	313.82	314.06	313.61	314.6	312.09	313.77	314.27	313.42	313.8	314.17	314.94	314.96	314.32	313.03	313.85	312.96	312.92	313.58	313.31	313.28	314.91	313.33	312.45	314.39	314.16	314.22	315.16
311.18	310.18	310.84	309.64	310.56	309.59	309.84	311.22	310.31	309.38	310.4	310.65	310.48	311.41	310.69	310.61	308.93	311.23	309.57	310.44	310.69	310.93	310.99	310.83	309.37	311.13	309.11	310.67	310.52	310.43	311.64	310.61	310.85	310.03	310.1	310.76	310.59	309.73	310.34	310.72	310.83	309.95	310.97	310.93	310.41	310.93	310.82	310.65	310.44	309.82
317.15	315.73	315.8	316.87	316.16	316.78	314.85	316.92	316.72	316.66	316.26	316.53	318.61	316.11	316.53	317.2	315.74	317.65	315.8	317.57	315.56	316.09	316.3	317.33	317.03	316.75	317.57	316.37	316.12	317.39	316.56	316.85	316.4	315.83	316.53	316.28	316.5	316.45	316.71	317.11	315.83	317.06	316.37	316.58	316.93	316.32	317.51	317.48	315.98	317.67
300.47	300.28	300.32	299.43	300.45	300.8	300.62	299.53	299.77	300.41	298.74	300.14	299.24	300.09	300.51	300.72	299.67	300.91	299.51	299.66	299.29	300.36	300.11	299.8	300.26	299.98	301.3	300.8	300.27	299.88	299.52	299.75	299.92	300.5	298.46	300.58	299.75	300.2	299.64	299.01	301.26	299.09	299.09	300.07	300.62	300.22	300.3	300.5	299.78	301.14
313.13	313.34	313.17	313.53	313.52	313.04	312.59	313.56	313.97	312.81	314.57	313.55	315.02	313.65	313.93	313.18	313.64	312.71	314.11	313.5	312.22	312.69	313.54	311.95	312.78	313.4	313.05	314.13	312.93	313.23	312.34	313.93	313.03	313.62	312.4	312.8	313.25	312	312.46	313.53	313.74	312.47	313.41	313.33	312.97	313.06	313.02	313.12	313.23	312.63
303.28	302.29	301.36	301.55	301.53	302.18	303.34	301.41	301.93	301.4	302.24	302.81	302.81	302.67	303.06	301.18	300.65	302.33	302.66	302.66	302.45	304.03	303.09	302.26	301.49	302.48	302.2	302.14	302.35	301.24	302.07	301.79	301.94	301.19	302.71	302.38	303.41	300.91	303.04	302.09	302.39	302.69	302.46	301.49	303.41	301.36	301.52	303.02	301.81	302.18
311.51	312.45	311.32	312.59	312.54	313.3	313.26	312.29	312.7	311.18	312.28	311.83	311.2	312.21	312.7	310.99	312.95	312.18	311.01	312.88	312.11	312.57	312.44	312.97	312.54	311.85	311.17	311.49	311.88	310.9	311.89	311.42	311.92	311.14	313	313.72	311.68	312.84	311.56	312.33	313.09	310.51	311.97	312.63	313.4	311.07	312.6	312.07	312.11	313.02
312.18	311.82	313.06	311.59	312.1	311.81	311.6	312.31	312.84	312.93	311.8	312.24	310.79	311.77	312.25	311.65	312.2	312.18	313.09	311.95	312.69	311.12	311.65	311.85	312.53	312.67	311.21	312.72	312.39	311.65	312.39	311.28	313.16	310.76	311.64	311.88	311.47	313.51	313.18	313.38	310.9	311.77	313.3	310.74	312.04	312.65	311.72	310.76	310.91	312.17
308.61	308.95	308.94	309.85	310.54	309.54	309.32	309.41	309.3	308.46	308.86	308.72	310.34	309.96	310.12	309.33	310.77	310.88	310.11	310.33	309.08	310.44	309.44	309.41	310.63	310.57	310.02	310.06	308.69	309.98	310.66	310.13	310.14	310.25	309.49	308.6	309.9	309.84	311.05	309.93	309.37	308.99	311.37	310.85	309.91	309.43	310.22	308.54	309.77	310.11
302.1	302.3	302.27	302.59	301.52	302.35	301.5	301.62	303.12	302.47	302.58	303.08	301.88	302.1	302.68	302.05	303.25	303.26	301.98	302.25	301.8	303.19	303.08	303.41	302.48	302.11	301.57	301.34	301.6	304.11	302.33	303.48	301.98	302.25	302.29	303.4	301.14	302.47	303.04	301.75	303.28	302.64	302.11	302.55	302.45	302.11	301.36	302.16	302.88	302.34
310.76	310.55	311.16	310.43	311.04	311.21	309.89	311.44	310.27	310.39	309.86	310.19	311.43	309.86	310.52	311.06	311.48	310.62	309.96	310.52	310.29	310.73	311.21	308.67	309.87	311.35	310.91	310.14	309.57	310.95	311.38	310.29	310.6	310	310.26	311.28	309.33	310.61	310.14	310.89	311.47	310.13	310.17	310.47	310.83	311.79	310.9	310.32	311.18	312.03
328.43	327.49	328.57	327.94	328.48	328.13	328.64	327.51	327.05	328.66	327.15	327.94	327.38	327.12	327.32	327.24	327.16	327.57	325.86	328.81	326.52	328.13	327.44	329.21	327.06	328.7	328.08	328.09	326.55	326.95	326.92	326.32	328.36	326.45	328.14	329.87	327.35	327.21	327.52	326.45	327.46	328.37	328.22	328.2	328.98	328.34	328.7	327.23	326.17	328.07
312.73	311.61	310.47	312.4	312.01	311.88	311.58	312.01	311.61	314.52	311.76	311.61	312.34	311.84	313.16	313.35	311.26	312.06	312.4	311.86	311.98	312.02	311.81	313.24	312.59	311.1	312.16	312.41	311.95	311.69	312.57	312.09	313.39	312.78	310.93	313.02	311.56	312.06	311.19	312.15	312.09	311.63	312.59	311.54	312.18	312.62	312.08	312.76	311.94	311.58
305.97	306.81	306.51	307.06	307.01	307.84	306.25	306.97	307.3	306.12	307.91	305.93	305.94	306.45	305.94	307.05	305.65	305.65	306.93	306.86	306.2	306.4	306.84	306.55	306.39	307.6	305.78	308.23	306.11	306.77	307.8	306.99	305.79	306.52	306.18	306.32	307.65	305.89	307.01	305.9	306.47	305.93	306.31	307.25	307.28	307.03	306.52	306.59	306.31	307.59
293.96	293.54	293.88	294.92	294.39	294.13	293.49	293.87	294.17	293	294.34	292.44	294.94	293.1	293.12	294.77	294.71	293.04	293.23	294.27	293.67	294.25	294.33	294.33	294.07	294.1	294.64	293.67	293.51	294.51	295.15	294.07	292.82	293.74	294.24	295.39	293.79	293.3	294.11	293.74	292.92	292.86	294.65	293.14	294.92	293.15	294.03	293.73	294.98	293.59
309.48	309.56	310.57	311.31	310.47	310.28	308.37	309.16	310.02	309.99	308.61	310.74	310.23	309.77	310.44	310.4	308.06	310.16	308.37	310.82	310.27	309.33	310.34	310.69	309.85	310.1	310.04	309.51	309.44	309.79	309.64	310.39	310.28	309.42	310.67	308.63	310.53	310.41	309.87	309.6	309.99	309.79	309.38	310.66	309.01	309.5	309.37	310.92	309.64	308.92
309.38	309.47	310.13	308.08	309.76	309.17	310.65	311.12	310.12	309.52	310.49	311.47	310.64	309.27	310.03	309.85	309.05	310.6	310.47	309.02	308.89	311.45	311.44	311.21	311.57	310.33	308.64	310.23	310.28	309.38	310.8	310.37	309.52	309.71	310.33	309.01	309.76	309.9	310.68	309.02	310.79	308.87	311.03	310.37	309.03	310.43	310.87	310.54	308.98	309.42
294.31	293.78	292.88	293.77	294.45	294.63	294.88	294.85	294.28	294.64	293.18	293.34	295.04	293.95	293.5	295.06	293.24	294.59	294.01	293.52	293.07	294.54	294.06	292.78	292.98	293.83	294.64	293.54	294.36	294.55	294.25	294.73	292.85	294.1	293.9	294.07	292.49	294.37	294	294.11	293.46	294.31	293.56	294.97	294.61	293.2	294.74	292.11	294.13	293.3
303.39	304.23	304.91	303.65	303.84	303.91	303.78	304.24	304.88	304.48	303.83	305.18	304.65	303.97	305.19	304.87	303.93	304.59	302.94	305.31	305.19	304.75	304.15	302.97	304.77	305.28	303.8	304.36	304.58	304.68	304.3	305.51	303.29	305.1	303.95	304.59	305.39	305.66	304.75	304.87	304.42	304.31	304.48	303.71	304.63	303.23	304.77	303.29	303.17	303.96
318.74	317.36	318.27	317.78	318.33	318.12	317.49	318.55	318.67	317.11	317.74	317.59	317.52	318.45	317.11	318.54	317.29	318.88	317.59	317.46	318.11	318.48	317.17	317.64	318.66	318.8	318.28	319.17	318.02	318.39	317.97	318.25	318.28	318.92	318.23	318.17	318.72	317.21	318.78	318.6	318.25	318.36	318.26	318.73	318.81	318.83	318.39	317.63	317.14	318.29
312.68	312.39	312.54	311.1	310.99	313.47	312.17	312.47	311.84	311.69	311.67	313.28	311.23	312.07	312.19	311.68	311.34	312.38	311.84	312.3	311.56	312.82	312.01	312.05	312.35	312.02	311.86	312.64	311.78	311.16	311.11	312.35	313.49	311.72	312.21	313.33	312.99	311.11	312.93	311.93	311.57	311.55	312.04	311.98	311.58	311.47	312.26	312.31	311.14	311.68
311.02	311.31	311.06	311.1	311.81	312.89	312.97	313.14	311.33	312.28	311.44	311.43	312.22	312.01	311.47	310.75	312.31	311.13	311.26	314.02	311.13	312.13	310.83	310.65	311.5	310.49	310.15	311.04	310.42	311.39	311.29	311.66	312.01	310.71	311.02	311.03	311.9	310.59	311.83	311.33	310.73	311.56	309.89	312.33	311.64	311.53	311.36	312.02	310.77	311.72
325.33	324.41	326.07	324.43	326.09	324.4	324.33	325.67	324.2	324.6	324.74	324.68	324.09	324.51	324.63	324.26	324.78	324.68	325.06	324.26	323.55	324.36	325.11	324.52	324.4	325.41	324.56	324.75	323.97	325.29	324.92	324.59	324.8	324.77	323.5	322.56	324.7	323.26	323.77	323.65	324.75	323.28	323.62	324.48	324.8	324.19	323.88	324.12	324.9	323.67
302.77	301.83	302.75	303.21	301.57	301.91	303.36	301.94	302	302.57	303.24	302.97	302.41	302.38	302.3	302.72	302.62	303.84	302.32	301.67	303.07	303.57	302.88	301.05	302.63	302.41	302.32	303.4	302.07	303.67	303.43	303.26	302.85	302.69	303.37	303.74	303.05	302.22	302.64	302.95	303.19	302.97	302.04	301.95	302.45	302.92	301.94	302.85	303.78	303.01
307.92	307.75	306.1	306.37	306.49	306.5	306.23	306.74	306.48	306.27	306.22	307.4	305.9	307.47	307.4	307.22	306	307.04	307.23	306.29	306.31	307.28	306.79	305.85	307.29	307.94	306.53	307.66	308.29	306.13	306.85	306.2	306.69	306.91	306.4	305.12	306.3	307.09	306.41	305.75	305.5	306.06	306.87	306.12	305.45	306.66	305.63	307.93	306.54	308.15
304.24	303.14	302.73	302.29	301.44	303.23	303.83	303.47	303.91	304.27	303.51	303.41	303.6	302.95	302.67	302.81	303.97	303.94	303.27	304.36	304.78	303.71	303.53	303.27	304.09	302.5	302.67	303.95	301.28	303.39	303.9	304.05	302.47	304.24	305.28	303.25	303.18	302.35	304.66	303.32	303.98	303.37	304.28	302.97	302.95	301.47	303.01	302.41	302.87	302.56
316.34	316.01	317.01	318.32	317.34	317.2	316.55	316.83	315.46	316.06	316.13	317.06	315.81	317.06	316.06	315.58	315.61	316.68	317.16	317.05	316.97	316.71	315.75	316.58	316.58	316.5	316.54	315.07	316.72	317.63	317.55	315.24	316.73	316.66	316.47	316.12	317.6	315.96	316.8	317.6	317.75	316.58	316.24	315.54	316.8	317.89	315.35	316.76	317.51	315.47
300.58	302.01	302.96	300.89	299.96	299.75	300.1	300.26	300.32	300.84	302.14	301.05	302.56	300.59	299.83	301.48	299.83	299.48	300.8	300.84	299.59	301.62	300.61	301.53	299.62	300.9	301.01	301.79	300.9	299.29	300.46	301.53	300.4	302.53	301.7	301.51	302.29	300.74	303.1	301.19	300.53	300.7	300.76	300.61	301.12	299.99	300.93	301.67	300.95	301.04
315.63	315.69	315.66	316.28	315.53	316.12	316.45	315.47	314.92	316.08	316.19	315.06	315.85	314.14	315.92	316.39	317.47	316.14	315.45	315.82	316.23	316.37	316.38	315.14	316.54	316.22	316.68	315.86	314.99	316.26	316.81	316.12	315.68	316.75	316.65	315.99	315.12	316.08	315.72	316.67	316.24	316.04	315.95	316.2	315.16	315.27	316.08	315.28	316.57	315.43
324.66	324.89	325.35	324.59	325.22	324.47	325.35	325.26	325.34	325.26	323.28	325.1	323.49	325.16	325.74	325.64	324.65	323.58	325.6	323.68	325.4	325.02	324.63	324.44	324.34	324.43	323.99	324.83	324.91	325.56	323.67	324.23	325.32	324.43	324.5	324.34	324.53	324.19	323.79	324.49	324.81	325.17	324.73	324.37	324.95	324.11	324.74	326.61	324.58	324.02
313.38	314.47	312.55	314.21	314.36	313.42	313.84	313.47	312.68	313.91	314.01	312.57	313.23	312.78	313.01	313.09	313.62	312.8	312.86	312.66	313.34	311.23	312.21	313.1	313.55	314.34	313.09	313.24	312.89	312.83	313.35	313.27	312.46	313.5	311.74	313.93	313.96	313.38	313.39	313.6	312.72	312.95	312.59	313.22	312.52	313.43	313.51	312.64	313.4	312.38
317.11	315.21	317.31	316.48	316.86	316.85	317.52	317.04	316.76	316.24	316.77	316.54	316.49	316.56	316.32	315.72	316.97	317.72	317.48	316.01	314.65	316.96	317.56	316.49	316.95	315.03	316.23	315.84	316.15	316.21	316.69	318.39	315.39	316.31	317.41	315.34	315.78	316.39	316.16	316.73	316.21	317.53	316.72	318.14	316.91	315.72	315.81	315.5	317.75	317.79
305.31	306.01	304.89	307.66	304.63	305.42	305.16	305.45	305.82	306.02	304.95	305.99	306.21	305.76	305.38	305.74	304.94	305.86	304.5	306.06	304.75	306.32	305.41	305.88	306.15	306.45	307.14	304.95	305.77	306.38	305.33	306.23	305.25	305.78	306.5	305.74	305.02	305.79	306.19	304.55	304.05	304.09	305.64	305.39	305.25	305.11	306.28	305.74	305.54	304.3
294.22	295.86	295.41	295.16	295.29	294.11	295.76	294.97	295.01	295.59	295.07	295.63	293.8	295.2	295.13	295.09	295.77	294.84	294.29	295.12	294.78	295.47	294.56	294.28	294.9	294.84	293.95	294.82	293.99	294.29	295.23	294.91	295.37	294.09	294.61	294.46	294.74	295.86	295.49	295.18	293.8	294.7	295.53	295.04	295.67	294.46	294.93	294.41	292.97	295.97
305.04	304.89	305.39	306.02	304.64	305.96	306.15	304.09	305.1	305.76	305.04	305.93	304.85	305.86	305.02	304.44	304.11	304.5	305.4	304.97	305.04	303.77	304.74	305.82	305.19	303.6	305.66	305.64	305.65	304.39	305.16	305.96	305.12	305.63	305.45	306.14	305.8	306.45	306.51	305.57	304.49	305.51	305.2	305.78	305.02	305.14	304.57	304.58	305.41	305.07
305.43	305.04	305.67	304.72	305.67	305.18	304.75	305	304.8	305.55	304.87	304.4	306.23	304.25	304.69	305.34	304.92	305.69	305.09	304.21	305.68	303.43	305.84	305.01	305	304.84	305.33	305.38	305.27	304.47	304.45	305.66	305.26	305.55	304.72	306.12	304.97	305.77	305.17	305.21	305.59	305.65	304.54	305.14	304.24	305.19	305.17	305.14	305.56	305.77
316.9	316.99	316.44	316.55	316.05	318.08	317.77	317.21	317.88	316.59	317.37	316.64	316.22	317.44	316.5	315.69	317.39	315.7	314.54	317.07	317.68	315.8	316.3	315.47	315.89	315.54	316.58	316.72	317.34	317.19	316.89	316	316.74	317.32	315.67	315.97	316.56	316.31	316.29	316.6	314.83	316.97	317.96	315.14	316.32	315.47	316.26	316.92	317.37	316.78
315.29	313.82	312.58	314.06	314.25	313.42	314.11	313.84	312.66	314.61	314.1	313.93	312.75	312.09	314.79	314.44	313.9	314.45	313.13	314.49	313.87	314.3	314.6	313.93	313.61	313.81	313.7	314.63	314.05	313.6	312.58	313.31	314.11	314.3	314.22	314.51	313.47	314.18	315.12	315.16	314.78	314.65	314.07	315.86	314.11	312.22	313.5	314.33	314.06	313.3
305.25	304.23	303.93	303.75	303.55	302.95	302.93	303.51	303.41	304.4	304.88	302.03	302.37	302.87	302.58	302.71	303.62	303.15	302.98	304.46	302.65	302.35	303.18	304.25	302.66	303.68	303.72	303.64	303.85	303.07	304.65	304.14	303.01	302.28	303.68	304.65	303.66	303.29	302.46	302.36	304.8	303.54	302.83	304.05	302.65	303.98	302.07	301.94	303.41	303.12
309.33	309.52	309.66	309.37	311.04	310.33	309.67	309.01	309.56	309.17	309.61	310.19	309.65	309.8	309.55	309.51	309.02	308.28	308.98	309.64	310.06	309.94	310.46	309.61	309.54	309.51	310.76	310.21	310.5	309.92	309.28	309.21	309.74	310.4	309.82	310.06	309.37	309.59	310.49	309.45	310.26	310.36	310.72	308.73	308.28	309.05	309.85	309.3	308.93	310.79
296.75	297.52	297.07	295.63	296.38	296.6	295.95	297.61	297.08	296.89	296.41	297.37	297.52	297.41	296.87	297.23	297.17	297.63	298.55	296.48	296.87	296.57	297.19	296.64	295.43	297.21	295.83	296.45	297.79	296.83	297.74	297.34	296.51	296.64	296.15	296.33	296.17	295.89	296.97	297.47	296.9	297.21	297.16	296.2	296.41	295.37	296.78	296.43	296.14	296.8
315.12	316.33	314.81	314.65	315.14	315.24	315.64	314.48	315.56	314.71	315.5	314.73	315.38	313.73	315.27	314.8	314.4	313.79	314.67	314.28	315.5	316.17	315.56	314.8	316.36	315.17	314.69	314.57	314.16	313.73	314.77	314.66	315.8	314.79	315.24	313.25	315.39	315.43	314.22	314.91	315.88	314.79	315.51	315.1	315.15	313.61	316.35	314.21	314.19	314.26
316.86	316.8	316.58	317.94	317.6	315.85	316.91	316.24	316.57	314.69	317.6	316.49	316.89	316.36	315.39	315.01	316.79	316.64	316.52	315.66	317.83	316	317.37	316.17	316.45	316.54	316.56	316.49	315.82	316.74	317.32	315.84	316.44	317.38	316.67	317.06	316.24	316.93	316.22	317.86	316.12	317.56	316.33	316.86	316.62	316.87	316.94	316.25	317.31	316.14
304.5	305.35	306.03	304.14	305.14	305.13	305.21	305.98	305.62	305.53	305.3	305.76	305.59	306.17	304.81	305.73	304.9	305.85	305.19	306.26	303.72	305.11	305.75	305.22	304.48	305.4	305.56	305.37	305.93	305.64	304.84	306.48	305.78	305.3	305.7	304.19	305.7	305.8	305.16	306.23	305.8	305	305.57	304.74	305.88	305.04	305	305.99	305.08	305.14
310.2	309.33	309.54	310.26	311.13	309.86	310.14	310.54	310.69	310.95	311.53	311.01	309.04	309.78	310.45	311.04	310.55	310.33	308.97	309.86	308.88	311.58	309.85	310.6	309.22	309.98	310.29	309.91	310.31	311	310.3	312.24	311.06	310.48	310.57	310.08	311.63	310.79	310.27	310.07	310.83	310.3	310.65	309.91	309.47	311.1	308.11	310.64	309.24	311.03
293.72	294.04	294.22	294.03	293.69	293.95	293.84	293	294.85	293.47	292.76	294.67	294.23	294.31	292.71	294.08	293.27	293.92	293.35	294.61	295.39	294.12	293.18	293.68	292.87	292.94	293.67	294.81	295.5	293.14	293.2	294.9	294.25	294.47	293.36	294.55	294.63	293.86	293.79	294.31	293.73	292.32	294.76	294.15	295.43	294.6	293.62	294.77	293.81	294.38
313.38	315.69	315	315.15	315.57	314.34	314.78	315	315.47	315.44	314.78	315.31	314.17	314.91	314.81	314.9	315.25	313.87	314.87	314.15	314.56	315.71	313.54	314.91	313.62	313.89	314.21	313.78	314.23	313.76	315.44	313.86	314.25	314.22	315.78	315.04	314.99	315.21	315.07	314.77	315.57	315.88	314.47	314.69	315.23	314.2	314.81	315.18	315.57	313.78
315.15	315.43	315.32	315.69	315.03	315.04	314.92	316.92	315.33	315.2	317.2	315.2	315.82	315.56	315.87	315.98	314.92	316.82	316.68	315.64	315.84	314.81	316.13	314.3	315.69	315.61	315.07	316.06	315.46	315.37	316.19	317.1	316.75	316.8	315.62	315.73	315.28	315.86	315.82	315.35	315.63	314.49	315.78	317.97	315.26	315.29	316.36	315.28	316.32	315.62
319.04	318.22	318.72	318.05	318.64	318.42	318.32	318.07	317.52	317.52	317.59	318.46	318.34	317.67	317.19	318.31	318.34	316.96	318.55	318.69	318.31	318.01	317.23	316.78	317.36	318.57	318.96	319.16	317.53	318.65	318.76	317.68	318.09	318.37	318.44	318.84	319.12	319.51	318.5	318.88	317.88	316.16	317.63	318	318.2	318.04	318.53	318.68	317.65	318.18
302.64	303.12	301.85	304.18	301.35	302	302.85	302.43	301.46	303.27	302.45	301.93	302.47	301.04	302.34	301.92	303.49	303.6	302.83	303.69	302.03	302.39	303.65	303.67	302.38	302.47	303.49	302.39	301.56	302.67	302.13	302.14	303.26	301.72	301.2	301.54	302.1	303.57	302.64	301.47	301.95	303.72	301.91	303.57	303.22	302.9	302.73	301.93	302.79	301.55
299.71	301.99	302.74	301.63	301.27	300.62	301.97	301.14	301.49	301.3	301.76	300.48	301.94	301.67	300.96	301.55	300.56	300.44	301.8	301.81	301.54	301.15	299.91	303.48	301.95	301.82	301.96	300.87	299.89	300.06	302.24	300.59	301.2	300.77	301.93	301.55	300.87	300.93	301	300.99	300.89	302.05	300.59	300.95	302.24	302.39	300.63	301.34	300.11	300.77
318.07	317.68	317.5	317.5	318.2	317.89	317.82	317.48	319.04	318.19	318.9	317.64	318.58	317.06	318.94	318.28	318.93	317.96	319.42	318.2	317.83	318.4	317.21	318.14	317.68	318.01	318.76	317.74	317.97	318.67	318.2	318.74	319.44	318.21	317.79	316.66	317.07	318.68	317.94	317.25	317.85	318.93	318.54	318.6	317.31	317.47	317.91	317.47	318.53	319.05
304.56	305.5	305.32	306.9	306.73	306.24	306.35	305.9	305.77	306.48	306.8	306.54	306.91	305.7	305.93	305.94	306.18	306.89	306.02	305.37	306.9	306.66	305.09	306.13	304.92	306.35	305.51	306.78	306.31	305.49	307.19	306.82	306.15	305.11	306.64	308.01	305.93	307.15	305.55	307	305.51	305.96	306.59	306.16	306.1	305.78	305.82	305.97	306.33	306.49
302.77	302.03	303.32	302.49	300.53	300.16	302.82	301.64	301.72	302.6	300.5	301.69	303.28	302.18	301.76	302.03	302.62	302.9	302.03	302.42	301.4	301.44	303.89	300.98	301.85	301.84	302.65	301.41	303.5	302.5	302.22	303.35	303.5	304.31	302.43	302.75	302.84	301.23	304.91	302.32	301	302.43	302.02	301.81	302.64	303.49	302.68	301.59	303.34	302.56
303.02	303.56	302.4	302.14	302.4	303.72	302.17	304	303.86	303.4	302.2	304.51	303.18	303.29	303.18	303.94	302.51	303.28	303.12	303.31	301.81	303.5	303.36	301.86	304.78	303.9	302.29	302.98	304.35	304.71	303.09	303.71	304.05	303.36	303.51	303.42	303.54	303.56	302.39	302.26	302.31	304.02	303	304.59	302.53	303.83	304.48	302.68	302.5	303.49
294.49	296.06	294.72	294.91	294.27	294.42	295.36	295.05	295.76	295.1	296.72	294.34	294.79	295.7	295.19	294.99	295.34	295.09	294.76	295.53	295.22	294.13	296.23	295.76	295.18	295.08	294.79	295.26	295.18	294.58	294.8	294.97	295.36	294.7	295.21	294.49	294.71	294.22	295.6	294.7	294.44	294.39	295.5	295.95	295.13	294.17	295.55	294.03	294.64	295.15
313.36	311.67	312.97	313.48	313.16	313.18	313.46	314.2	313.62	312.45	312.94	313.86	314.7	313.47	312.22	313.3	312.69	313.34	312.78	313.03	312.81	313.74	313.22	313.28	314.24	314.55	313.07	312.9	312.83	312.69	312.67	313.23	313.15	313.67	312.51	313.63	312.75	312.74	313.56	313.51	314.19	312.96	312.45	312.92	312.99	312.7	313.19	313.88	312.84	312.39
297.05	296.68	296.3	296.9	295.72	297.2	297.02	296.61	295.93	297.24	295.91	296.36	296.3	295.93	297.29	296.91	295.82	296.31	297.23	296.08	297.42	297.49	295.92	296.7	296.33	297.27	297.93	296	297.51	295.98	295.73	295.26	297.31	297.06	296.56	296.79	295.8	296.96	297.01	296.64	296.27	297.05	296.18	295.61	297.08	295.61	296.96	296.06	297.66	295.59
305.6	306.24	304.82	306.63	304.8	304.81	304.03	305.84	303.79	304.32	305.58	305.77	305.11	304.95	305.13	306.37	304.79	306.1	305.26	305.22	305.95	305.77	304.65	304.61	304.67	304.04	306.27	305.99	304.57	305.28	304.84	305.24	305.07	305.56	305.72	303.98	304.06	306.28	305	306.47	306.66	305.03	306.06	305.77	305.33	304.58	305.84	305.75	305.66	305.36
328.69	329.33	328.59	327.68	329.87	329.08	329.35	328.49	328.67	327.82	328.73	328.3	327.96	328.98	329.36	328.44	327.83	328.81	328.77	328.48	328.32	329.28	328.32	329.44	328.71	329.07	328.5	329.38	327.68	328.37	328.13	329.49	329.76	327.92	328.67	326.86	329.44	328.48	329.18	327.59	328.44	327.48	328.27	328.78	327.87	328.91	328.93	329.5	328.91	329.25
307.94	307.86	308.22	307.96	309.86	309.38	308.79	308.55	309.4	307.71	308.73	308.67	310.51	309.38	307.73	308.15	308.25	308.8	309.57	308.2	307.62	308.68	308.62	309.37	308.32	309.08	308.97	308.89	308.16	308.08	308.65	309.54	309.82	309.47	308.84	310.5	309.01	309.34	310.08	309.22	308.74	308.01	309.31	309.24	309.53	308.66	307.4	308.47	308.76	307.99
318.16	318.71	319.13	318.02	319.75	318.44	317.28	319.46	318.02	318.24	318.43	319.11	318.64	318.47	317.8	318.25	318.19	318.16	318.19	318.84	318.37	319.15	318.5	318.16	318.3	317.96	318.51	319.4	318.13	317.05	317.64	317.14	318.05	318.84	318.52	318.73	318	319.75	318.59	318.92	318.83	318.23	318.41	318.09	319.34	318.4	320.08	318.72	317.82	318.25
314.24	313.73	314.85	314.8	314.64	314.15	314.2	312.75	313.46	313.82	314.07	314.42	313.98	313.87	314.14	314.33	314.04	313.62	313.62	312.97	314.64	313.06	313.58	313.35	314.52	312.15	313.92	313.06	315.56	313.8	313.57	313.73	312.92	313.61	312.97	313.92	313.35	314.29	314.5	314.53	314.17	313.97	314.5	313.74	313.51	314.97	314.64	313.51	314.11	313.48
314.91	314.02	316.41	315.09	314.62	314.7	315.3	313.95	314.82	314.05	315.36	314.57	314.58	315.37	314.95	315.57	313.66	315.25	314.09	314.82	315.58	314.46	315.68	315.48	314.53	314.14	314.73	316.04	315.15	315	315.8	314.89	314.37	314.9	315.46	315.29	315.34	316.97	314.57	315.16	315.03	314.68	315.02	314.73	315.09	315.71	315.34	314.71	313.56	314.54
301.35	300.96	301.6	302.4	302.68	301.34	300.82	299.56	302.05	301.89	302.19	301.35	301.26	301.37	301.48	300.1	301.03	300.68	300.81	301.32	299.67	301.3	300.66	300.87	301.62	301.98	300.57	300.94	301.44	302.05	300.86	300.14	301.23	300.06	301	300.86	301.73	300.75	301.2	300.9	301.21	301.27	300.93	300.73	301.19	301.46	301.24	302.98	301.9	300.5
303.14	302.52	303.61	302.99	304.19	302.97	303.97	303.98	304	303.43	303.27	303.63	304.43	302.75	304.96	303.21	303.86	303.07	303.76	304.01	303.95	304.9	303.93	303.26	303.56	303.11	304.9	302.95	306.05	303.83	302.66	303.65	302.91	303.57	302.26	303.51	303.58	304	303.46	303.11	304.46	304.85	304.27	303.3	302.98	303.2	303.09	302.17	303.9	303.42
314.33	313.36	312.81	312.82	312.69	313.78	313.51	313.78	314.31	313.18	314.16	313.9	313.53	312.12	313.02	313.42	312.85	312.27	313.7	312.55	313.1	313.81	314	314.67	313.85	313.24	313.94	312.63	313.4	312.94	313.81	312.97	312.71	313.72	313.02	313.17	313.25	313.29	311.59	314.31	312.98	313.94	312.6	313.65	312.68	314.6	312.46	312.51	312.24	313.44
301.07	301	300.25	300.09	301.46	300.4	300.99	299.86	301.72	301.66	301.22	300.65	301.84	300.96	300.49	301.56	300.39	302.08	301.27	301.05	301.06	300.8	300.81	300.59	301.01	300.51	300.39	301.18	301.22	300.27	300.87	300.81	300.83	301.79	301.96	300.81	302.08	300.26	301.24	301.79	301.77	301.67	300.41	300.82	300.97	301.26	301.54	301.04	300.73	301.89
314.19	312.75	312.94	312.88	313.29	312.62	314.17	312.13	312.84	313.5	314.08	312.65	312.59	313.06	313.49	313.54	313.59	312.9	313.39	312.5	314.51	313.4	312.03	313.65	313.22	312.37	312.77	313.86	313.87	313.64	313.5	313.92	312.81	315.34	312.59	311.26	312.97	313.03	313.23	312.9	314.3	314.49	313.59	313.51	311.61	314.28	314.96	313.2	311.22	315.13
301.38	302.11	301.14	300.83	301.37	300.71	300.74	301.19	301.38	301.19	301.48	301.14	300.27	300.81	299.97	300.8	302.18	301.84	301.22	301.15	301.27	301.45	300.38	300.39	299.91	300.56	300.57	300.84	301.87	300.67	300.04	301.34	301.49	300.19	300.82	300.93	300.3	300.17	301.99	300.41	300.82	302.36	300.83	302.32	300.64	301.8	302.43	301.14	301.36	300.81
309.12	308.6	308.83	309.51	307.89	309.44	309.16	307.72	308.52	309.02	308.29	307.73	308.81	309.37	308.14	307.76	308.44	309.03	309.59	308.9	309.98	309.06	308.42	308.87	308.58	308.51	309.35	308.58	307.92	307.99	308.07	307.69	307.98	308.57	309.36	308.13	308.85	308.04	308.38	308.85	308.52	308.18	308.16	308.6	309.39	309.67	308.73	308.56	309.56	308.46
304.32	303.58	303.59	303.39	303.79	304.42	303.7	303.14	304.63	302.3	303.74	302.61	303.63	303.2	302.34	302.77	304.24	304.11	303.39	302.7	303.46	303.55	304.76	303.24	302.81	304.9	302.97	303.91	303.97	303.03	304.75	302.76	304.23	303.71	303.67	303.41	303.74	303.58	304.35	305.3	303.96	303.66	303.29	301.88	302.69	303.89	303.38	303.3	302.66	302.95
313.42	313.92	313.59	313.34	314.88	314.09	314.37	313.69	315	314.77	314.32	313.7	314.13	313.32	314.18	313.29	314.54	313.98	316.09	314.77	315.13	312.58	315.35	314.92	313.26	312.79	313.5	313.89	314.59	314.97	314.43	315.83	314.5	314.87	313.53	313.63	314.5	313.6	315.77	314.29	313.78	313.15	315.32	313.53	313.28	314.46	314.09	313.98	314.05	315.08
306.02	305.33	306.6	305.6	305.82	305.65	306.8	305.87	306.9	306.03	306.39	306.36	306.2	306.29	306.41	305.43	306.24	306.77	306.92	306.77	307.23	305.56	305.22	305.87	305.17	304.5	306.27	306.58	305.88	305.26	306.67	306.08	307.25	306.36	305.51	306.11	306.04	306.64	306.51	307.29	305.45	305.28	305.77	306.04	306.74	307.39	307.02	306.7	305.36	306.23
315.91	315.84	315.38	316.4	316.09	315.82	316.42	316.06	315.84	314.85	316.24	316.49	315.64	316.88	313.83	315.26	315.45	315.79	315.39	315.8	315.59	316.51	316.34	315.65	315.88	315.64	315.88	315.88	316.74	315.62	316.3	315.61	315.56	315.39	316.16	316.26	315.49	316.24	316.8	315.17	315.95	316.66	316.29	315.7	315.89	315.48	316.74	316.42	315.97	316.42
326.13	324.32	325.79	325.02	325.06	326.11	324.67	325.1	325.79	325.64	325.43	324.97	324.87	325.86	326.42	323.83	324.53	324.99	325.39	325.89	325.45	325.8	324.89	325.39	325.18	324.38	325.36	325.81	325.39	326.2	324.93	324.96	323.81	325.58	324.59	325.85	325.47	326.47	325.63	325.13	323.9	326.27	325.77	325.75	325.53	326	325.07	325.46	326.52	324.51
318.22	318.05	316.99	317.92	317.49	317.28	315.51	318.61	316.4	317.99	318.4	316.25	317.69	317.98	318.11	317.64	317.71	316.4	316.88	317.25	317.49	316.59	316.78	317.06	316.6	317.83	317.71	317.89	317.12	316.18	317.02	317.49	317.2	316.45	318.79	317.69	316.87	317.61	317.61	317.35	317.63	316.57	319.17	318.5	318.23	317.08	317.65	315.63	315.59	317.65
313.12	312.85	313.4	312.71	313.08	313.3	313.38	312.58	312.82	314.31	312.94	312.98	313.27	313.4	313.67	312.91	312.33	312.37	312.12	313.24	311.87	313.01	313.87	313.29	312.92	311.85	314.26	313.16	313.26	311.93	314.01	313.47	312.92	313.21	312.26	313.37	312.3	312.48	313.31	312.21	312.71	312.68	311.66	314.16	312.53	313.04	311.86	313.16	312.23	312.73
302.9	305.37	304.62	303.62	304.72	304.41	303.29	303.39	303.76	304	304.2	304.47	301.96	304.53	303.9	303.95	304.85	304.08	303.8	303.91	303.85	303.63	303.21	304.68	303.39	303.92	304.2	304.26	303.34	303.4	304.35	304.03	304.6	304.2	303.42	303.82	304.43	304.33	305.13	305	304.5	304.2	302.97	303.17	303.88	302.32	304.2	303.92	303.75	305.13
302.65	301.57	302.52	302.6	302.17	303.22	303.28	303.11	303.42	302.97	302.74	302.1	303	304.33	302.62	303.14	302.12	302.92	303.26	301.47	304.02	303.82	302.95	302.64	302.85	302.87	302.34	302.83	303.01	303.47	301.9	302.76	301.99	303.18	302.84	302.21	303.39	302.81	302.07	301.78	301.92	302.78	302.61	302.44	301.97	304.12	302.8	303.86	301.37	302.16
312.83	313.26	313.25	311.9	313.31	313.68	314.36	315.5	311.86	313.21	312.64	313.69	313.06	312.59	313.24	312.71	313.94	313.63	312.64	313.69	312.55	314.25	313.05	313.6	312.47	314.44	312.81	313.36	313.62	314.13	312.7	313.03	312.96	313.37	313.22	312.97	313.19	312.51	313.54	315.13	313.65	312.48	313.57	313.2	313.34	312.23	313.87	313.92	313.69	314.31
311.81	311.67	312.25	311.26	311.42	310.15	311.24	311.05	311.59	311.95	311.81	312.06	313.39	312.19	311.98	312.05	311.14	311.58	312.74	311.02	311.2	310.49	312.91	312.31	313.52	311.22	311.98	311.54	311.71	310.22	310.42	311.54	311.72	312.25	310.64	311.81	311.38	311.5	311.84	312.81	312.21	311.35	311.37	311.41	310.51	311.41	312.25	310.63	310.43	310.87
317.02	317.27	317.4	317.08	317.25	316.18	317.87	318.64	315.75	317.92	318.29	317.24	317.88	316.39	317.22	316.07	318	317.71	317.17	316.91	317.66	315.91	317.78	317.64	318.52	316.9	317.03	318.06	316.55	316.77	317.84	316.79	316.4	316.49	317.36	318.3	316.8	317.71	317.46	317.79	317.86	316.98	316.38	317.49	317.34	317.38	316.37	316.04	317.37	316.79
310.47	311.34	310.71	310.16	310.14	310.29	310.89	311.18	311.82	311	311.24	309.59	311.77	311.1	309.81	310.76	310.07	310.93	310.58	310.72	309.95	310.19	310.32	309.22	309.66	310.6	310.52	310.12	311.32	310.52	310.89	310.55	310.28	311.32	310.25	311.2	309.91	310.97	311.3	310.9	311.23	310.08	310.7	311.59	310.45	308.82	311.58	311.81	310.22	309.89
316.55	316.34	317.99	316.36	317.7	317.1	318.9	316.88	318.48	317.38	316.91	316.48	316.94	317.66	318.47	316.17	316.82	316.16	317.34	316.89	317.74	318.61	318.55	317.07	317.23	317.1	318.13	319.01	317.94	316.78	317.26	318.99	317.45	316.95	316.89	316.49	317.67	318.23	317.2	319.16	316.68	318.65	317.21	318.17	316.54	317.18	317.64	316.81	318.24	318.43
293.32	294.37	294.35	293.8	293.3	294.65	294.36	293.29	294.39	292.59	294.18	293.58	294.64	293.56	293.9	294.11	293.3	294.63	293.47	294.52	293.26	295.24	293.73	294.21	294.16	293.99	294.78	293.71	294.8	294.32	293.73	293.77	294.08	294.22	293.06	293.72	294.09	294.44	293.72	293.91	293.82	293.41	294.02	293.81	293.61	293.5	293.4	293.32	293.08	294.16
300.32	299.07	300.78	300.17	300.51	300.54	299.58	299.15	301.38	300.2	299.85	301.98	300.49	299.9	299.25	299.76	299.91	299.59	301.16	299.4	299.39	299.72	300.49	298.24	299.65	301	300.35	298.92	299.84	299.69	300.69	299.49	297.89	299.52	299.57	299.55	299.39	299.24	299.18	299.79	300.3	300.34	300.35	299.3	301.86	300.03	300.44	300.47	299.96	300.26
317.13	316.89	317.97	317.03	317.68	317.4	317.56	316.88	316.41	316.21	315.82	317.07	317.72	314.96	317.46	317.68	316.63	317.09	318	317.46	317.16	317.59	317.73	316.61	317.42	316.93	317.01	318.33	317.26	317.37	316.58	316.85	315.21	316.86	317.86	316.82	317.93	317.11	317.28	316.62	316.91	316.87	317.79	317.06	316.95	315.9	318.07	317.89	316.17	317.44
314.49	312.98	313.34	312.13	313.46	314.8	313.87	313.78	314.56	313.03	313.06	313.56	314.35	314.22	313.69	315.49	313.81	314.55	314.27	313.7	313.52	313.49	312.6	314.02	313.05	312.45	314.02	313.64	313.69	313.85	314.01	313.95	312.9	313.98	314.32	314.22	314.65	313.71	314.26	314.23	312.61	314.2	314.8	313.39	313.52	312.17	313.2	313.9	315.85	312.97
312.23	311.95	314.43	312.63	312.51	313.12	312.94	312.08	312.64	312.75	313.04	312.95	312.39	312.32	312.7	312.75	312.26	312.78	313.04	312.44	314.56	312.24	311.62	312.98	311.36	311.39	312.61	312.96	313.22	312.18	311.88	313.74	311.99	312.48	313.72	313.56	311.79	312.27	311.97	312.92	313.25	312.98	311.5	313.2	312.61	313.28	313.35	312.21	312.93	313.26
304.01	304.05	304.95	304.42	303.73	304.61	304.7	303	304.48	304.2	303.04	304.01	304.21	302.6	304.32	303.85	303.96	302.99	303.89	302.03	303.94	303.93	303.9	302.22	305.6	303.1	303.35	303.15	303.49	303.84	303.74	303.82	303.52	304.68	304.96	305.59	303.77	303.11	303.42	302.46	303.35	304.16	302.48	303.15	303.3	303.51	303.01	303.68	303.52	304.54
306.93	308.05	306.56	307.02	307.02	307.74	306.87	306.98	306.21	306.87	308.09	305.95	307.28	307.8	306.87	308.71	307.53	307.16	308.45	309.03	307.69	307.02	307.76	307.57	308.07	307.62	306.96	308.31	308.03	307.77	307.38	307.49	307.94	306.93	307.02	306.68	306.84	307.08	306.95	307.91	308.05	307.57	307.22	307.17	307.39	306.53	307.25	307.01	307.54	307.2
303	303.11	302.33	304.53	303.35	303.61	304.98	303.88	303.83	301.99	303.43	304.24	303.57	302.72	301.87	302.87	302.95	302.9	303.5	302.49	304.43	303.43	303.51	303.37	303.87	305.27	302.58	303.87	302.08	303.7	303.06	302.83	303.28	303.79	304.4	304.06	303.42	302.82	302.43	303.11	304.37	303.42	301.78	304.18	304.56	302.84	305.73	303.79	302.53	303.89
294.26	295.24	296.03	294.31	294.95	294.9	293.23	294.3	294.79	296.18	294.74	294.77	295.06	295.27	295.75	295.05	294.43	293.51	295.34	295.47	294.48	295.89	295.1	295.78	295.18	295.57	295.57	294.48	294.91	295.17	295.18	296.63	295.06	294.77	294.56	295	294.7	293.98	295.95	295.06	295.01	294.93	294.66	294.08	294.15	295.04	295.06	296.7	294.24	295.38
314.69	315.25	316.03	314.73	314.58	315.34	314.63	315.46	314.55	315.96	314.64	315.49	315.38	313.76	315.52	315.4	315.81	315.78	315.11	315.57	313.9	315.96	314.75	315.71	315.08	315.42	315.27	314.69	315.6	316.68	315.46	315.7	315.05	314.71	314.67	313.98	313.18	313.59	315.26	315.82	313.93	313.3	314.02	315.11	313.61	314.96	315.11	314.52	315.84	316.05
303.95	302.89	302.8	303.12	303.54	302.27	302.55	304.41	302.91	304.54	302.94	302.93	302.94	303.87	303.13	304.85	304.12	303.34	303.44	304.23	303.84	303.84	303.07	304.42	303.13	303.79	304.59	303.04	302.74	303.16	303.79	302.58	303.63	301.81	302.37	301.76	303.72	302.75	302.72	303.66	302.05	303.99	304.01	302.54	303.66	302.27	303.24	302.32	303.91	303.23
304.1	305.16	306.06	304.79	304.22	305.39	305.73	305.98	305.56	305.53	306.25	305.29	305.16	305.91	305.23	305.73	305.85	304.91	305.23	304.31	304.49	304.82	304.76	304.84	304.85	305.38	304.51	306.21	305.7	304.58	305.58	305.79	304.38	306.25	304.97	305.2	305.32	306.07	305.82	305.89	304.44	306.85	306.26	305.49	304.77	305.77	305.51	305.14	305.67	304.99
297.9	297.48	296.59	296.15	297.5	296.8	295.16	296.83	295.94	297.78	296.58	296.4	296.39	296.92	297	297.21	297.17	296.8	297.59	294.63	297.35	296.07	297.15	297.32	296.65	297.44	297.3	296.09	296.58	296.5	295.69	298.07	298	296.93	296.61	296.56	296.42	297.07	296.29	296.71	295.86	297.06	296.06	297.69	297.19	296.75	295.99	297.06	297.31	297
293.11	295.66	294.5	293.92	293.55	294.09	293.59	294.77	293.17	294.44	293.47	294.2	293.87	294.86	293.81	293.88	293.49	293.14	292.87	294.33	293.61	293.68	292.63	293.13	294.47	294.08	293.43	292.16	294.36	294.25	295.41	293.77	294.6	292.7	294.72	294.43	294	294.67	293.48	294.21	294.53	292.64	293.52	295.01	294.07	293.9	293.85	294.69	294.7	294.7
297.55	297.02	296.05	297.22	295.34	296.98	297.93	296.88	296.37	297.26	297.69	296.41	296.67	296.99	296.63	297.05	297.05	297.43	297.21	297	297.11	296.31	296.72	297.21	296.5	296.54	296.21	295.75	297.61	297.95	297.05	296.77	296.06	296.49	297.35	296.19	295.85	296.6	296.51	295.3	297.69	297.31	295.82	297.63	297.35	296.87	296.94	297.33	297.12	297.88
329.58	326.71	328.78	327.66	327.7	328.09	327.61	328.73	328.16	327.83	329.07	327.11	327.74	327.1	327.22	327.01	327.99	327.44	327.46	327.41	327.81	327.18	327.85	327.49	327.27	328.17	327.19	327.08	326.75	328.14	328.06	327.97	327.49	327.57	327.18	327.9	328.49	327.36	326.56	328.39	328	328.32	326.97	327.11	326.85	328.07	327	327.66	326.62	328.05
300.12	300.14	301.02	300.38	300.39	299.27	300.1	298.08	299.33	299.92	300.02	299.68	300.52	299.67	300.72	299.88	300.17	300.76	299.76	299.7	299.52	299.83	300.7	301.28	300.83	299.87	299.19	299.85	299.69	298.36	300.68	299.9	300.27	300.5	299.81	300.69	300.11	299.56	300.31	299.95	299.58	300.17	299.11	301.15	300.61	300.88	299.5	301.05	300.55	298.65
315.06	314.41	314.46	314.83	314.57	313.39	314.78	313.57	314.79	315.52	314.6	313.17	313.36	316.19	313.73	315.2	314.95	314.3	314.59	314.2	314.37	314.96	314.69	315.55	314.09	314.39	315.5	313.83	313.9	315.77	314.31	313.91	314.38	316.44	314.59	315.65	313.91	315.41	313.99	315.09	315.01	314.97	314.82	315.37	315.53	314.11	315.11	314.94	314.58	315.73
303.16	302.87	302.3	301.96	302.25	303.17	303.11	303.11	301.54	303.06	303.61	302.04	302.2	302.88	303.17	303.33	302.32	303.63	303.5	303.42	302.19	303.24	300.29	303.45	303.2	302.85	301.53	302.57	302.48	302.44	304.03	301.88	304.28	304.27	303.05	301.87	302.92	302.42	303.77	303.31	302.22	303.76	302.19	301.87	302.48	301.53	302.47	303.52	302.43	302.32
304.08	303.14	303.88	303.19	301.49	303.3	301.87	303.65	304.6	304.43	303.43	301.97	303.87	303.91	304.9	303.75	303.02	303.45	303.65	303.42	302.73	304.28	303.29	304.37	304.37	301.94	303.99	304.35	302.21	303.95	302.11	304.02	304	303.14	304.2	303.71	303.75	303.03	304.48	303.63	303.9	303.49	303.07	303.41	303.31	304.43	303.26	302.67	303.87	303.44
306.1	305.34	305.7	305.79	305.28	306.11	305.33	304.97	306.32	305.49	305.27	306.18	304.2	305.97	305.53	304.59	304.98	304.74	305.06	305.51	304.11	304.71	307.35	304.94	305.37	305.67	305.9	306.19	306.49	305.88	305.72	304.89	306.07	305	305.1	306.89	305.97	304.86	304.94	303.62	305.6	306.2	305.58	306.12	305.11	305.53	305.6	305.73	306.54	303.93
313.1	312.62	311.66	313.14	314.12	313.97	312.4	312.43	312.3	312.81	312.43	312.36	313.33	313.76	312.02	312.03	311.93	313.28	312.35	312.95	312.52	312.9	313.97	312.6	313.11	312.8	314.08	311.91	313.31	312.48	312.21	312.88	311.71	312.72	313.04	312.39	313.77	311.02	313.35	313.34	314.7	312.73	313.82	311.94	312.49	311.37	313.17	312.73	311.5	313.33
310.39	311.81	311.29	311.22	311.21	311.78	311.54	312.05	312	312	311.07	309.87	312.93	311.09	311.52	311.65	312.2	312.1	311.73	312.06	311.08	312.44	311.83	311.96	310.74	311.63	310.96	311.49	311.55	312.19	312.12	310.78	312.49	311.86	312.03	313.26	311.68	312.78	311.18	312.77	312.29	310.5	312.37	312.08	311.64	310.34	311.01	311.12	312.02	311.88
317.87	317.2	316.64	317.17	316.38	317.01	317.19	318.68	317.11	316.44	316.51	317.81	317.91	317.27	317.23	317.07	316.48	317.75	316.12	316.88	316.52	317.55	317.65	317.23	317.88	316.22	316.9	317.19	317.38	315.35	316.39	317.11	316.39	317.02	317.76	318.12	317.25	316.98	316.35	316.56	317.14	317.96	317.74	317.23	317.95	316.21	316.87	316.28	317.49	318.05
306.88	306.18	305.59	306.48	306.67	307.72	306.67	305.93	306.87	306.19	306.14	307.03	307.08	305.2	306.37	307.17	306.85	308.05	305.58	306.67	306.72	306.05	306.53	306.32	306.39	307.68	306.74	307.16	306.63	307.1	308.07	306.87	307.04	306.26	306.86	306.68	306.75	307.12	307.48	305.25	306.96	306.56	306.35	305.94	307.04	306.54	306.46	305.92	307.08	306.15
314.81	313.56	313.37	313.57	313.49	313.8	314.97	314.39	314.27	314.44	314.27	312.99	313.76	314.34	315.16	314.76	314.53	315.24	314.7	313.59	315.33	314.34	314.68	313.41	313.46	313.38	313.91	314.01	313.92	314.74	314.41	313.32	312.76	313.77	313.88	313.65	313.55	313.41	314.28	313.96	314.13	313.89	313.79	313.84	313.12	313.17	314.28	313.51	314.09	313.96
327.78	327.56	328.33	328.08	327.2	327.15	328.16	328.5	328.36	328.85	327.1	327.52	328.28	327.3	327.67	327.23	328.54	328.12	328.02	327.98	327.69	327	327.28	327.67	327.24	328.2	328.25	327.36	328.63	326.99	327.83	327.53	328.35	329.05	328.22	327.14	329.38	327.34	327.29	328.36	328.22	328.71	328.07	327.55	327.56	327.14	327.59	327.16	327.85	326.34
328.63	329.08	328.84	328.11	329.42	327.36	327.57	328.26	328.7	327.91	327.98	329.31	327.35	328.92	329.21	328.15	328.98	328.5	328.57	328.94	329.2	329.54	329.88	329.14	328.46	327.7	328.27	328.64	329.25	327.74	328.31	327.68	328.16	327.53	329.39	328.67	327.41	327.69	328.5	330.42	328.18	328.76	328.8	328.55	328.12	328.52	328.67	327.87	329.3	327.69
327.75	327.46	325.32	327.95	326.56	328.66	328.58	327.35	326.9	328.01	327.24	326.95	327.08	326.8	327.33	328.29	327.59	328.05	327.13	327.48	327.68	326.56	327.07	326.22	326.71	326.62	327.21	326.15	328.25	325.91	326.38	327.32	328.03	326.87	327.51	326.48	327.16	326.84	328.01	326.14	326.57	326.34	325.77	326.73	328.1	328.58	326.41	326.65	326.39	326.97
303.41	304.53	304.97	304.81	304.92	303.92	303.45	305.95	303.92	304.88	305.23	305.31	304.3	303.38	304.32	304.05	304.92	303.88	304.55	304.06	304.47	304.35	303.82	304.37	304.62	304.6	305.02	303.84	304.22	304.84	303.63	304.9	304.66	305.59	305.5	305.37	303.93	304.6	304.69	304.9	304.44	304.82	304.42	303.72	303	305.57	304.23	304.47	303.4	303.82
317.45	317.4	317.85	316.79	317.6	318.43	318.45	316.51	317.88	318.27	318.07	318.42	319.19	319.21	318.34	318.82	318.62	317.03	318.57	317.73	317.56	317.99	319.49	317.94	317.24	319.12	318.94	317.32	318.85	317.73	318.37	318.18	318.61	317.33	318.82	316.28	318.21	318.23	316.88	318.85	318.6	318.96	317.32	319.07	318.29	317.93	319.4	319.77	317.76	319.2
302.77	303.45	301.36	302.49	303.31	303.36	302.85	302.72	302.11	302.52	302.6	302.18	303.12	301.82	302.32	303.51	304.15	302.56	302.64	302.43	303.28	303.36	302.79	302.66	301.99	302.25	303.77	302.69	302.97	302.92	302.61	302.7	303.49	302.87	303.68	302.66	301.95	303.27	303.86	302.59	302.74	302.89	302.95	303.24	302.28	302.3	303.51	302.67	302.23	302.88
328.16	329.41	328.16	328.23	328.8	328.77	328.29	328.33	328.55	329.22	328.44	328.84	329.16	329.1	327.73	328.63	329.11	328.44	328.34	328.71	328.52	328.93	328.98	329.9	328.6	328.59	329.69	329.11	328.4	328.27	329.02	328.42	329.11	328.57	327.36	329.36	329.67	328.65	328.76	328.03	328.31	330.13	327.96	326.76	330.24	327.96	328.14	329.63	329.13	329.23
303.68	301.93	303.14	304.03	302.25	302.15	301.02	303.43	302.73	301.63	302.69	303.47	302.58	301.46	303.3	302.34	301.55	302.8	303.39	303.29	303.15	303.57	303.13	301.78	302.48	302.98	302.73	302.33	302.57	302.9	302.64	303.19	302.43	301.68	303.51	301.05	302.8	302.97	302.41	303.29	301.76	301.95	303.25	302.66	302.94	302.38	301.81	302.6	302.13	303.28
313.19	315.29	315.43	314.54	314.26	314.55	315.18	314.64	315.42	316.31	313.57	315.75	314.48	315.37	315.11	315.32	314.88	314.69	315.36	314.92	314.72	315.21	315	316.91	314.93	315.37	314.39	315.64	315.13	315.8	315.52	314.65	314.78	315.02	314.51	314.32	314.61	314.39	314.45	314.08	314.43	314.66	314.56	315.68	313.61	313.93	313.9	313.68	314.19	314.95
303.91	303.61	304.17	303.79	302.99	303.63	306.11	303.24	303.42	304.36	303.99	304.58	304.32	304.37	303.38	304.33	303.9	304.24	303.79	303.94	304.04	303.1	303.9	303.95	302.33	304.11	303.42	304.27	303.58	303.8	302.9	303.01	302.47	303.37	303.65	304.45	303.38	303.43	302.26	305.07	303.75	303.98	304.32	303.84	302.88	303.66	302.69	303.69	303	303.76
312.89	312.48	312.09	314.35	311.91	313.2	312.55	313.45	314.05	312.8	314.85	312.82	313.35	312.66	314.12	312.66	313	312.71	313.6	314.14	312.42	313.27	312.9	312.26	314.27	313.98	312.82	312.34	313.26	312.3	313.18	313.3	315.09	313.81	314.28	313.39	314.15	312.59	311.69	313.11	314.09	313.22	313.49	312.41	313.52	312.06	312.93	313.27	314.22	312.96
304.91	303.24	303.61	302.63	302.91	304.25	302.63	303.1	303.56	303.42	302.27	303.43	302.79	304.25	303.58	303.61	303.62	303.64	303.49	304.97	302.99	303.15	303.86	303.26	303.21	304.2	302.86	304.19	302.62	303.02	303.16	304.45	303.21	303.34	302.47	304	302.88	303.99	303.39	302.91	302.6	304.1	304.75	303.46	304.89	303.23	303.13	303.07	303.67	303.89
317.4	316.52	319.03	316.57	316.68	317.83	317.6	317.38	317.62	318.19	318.26	316.03	317.14	317.16	316.09	316.71	316.69	317.25	317.45	317.47	317.74	316.55	317.06	317.14	317.77	316.88	317.34	317.68	317.05	316.22	318.03	316.48	317.58	317.61	316.95	318.07	316.5	317.88	318.43	315.58	317.8	317.29	316.3	318.8	317.23	318.06	317.87	318.07	316.33	317.27
311.41	310.93	311	310.58	310.21	311.25	310.15	309.1	309.93	310.75	309.93	310.79	312.81	310.76	310.91	311.79	311.04	310.83	310.57	309.34	309.26	311.01	309.94	311	311.21	310.68	310.99	311.16	310.44	309.55	310.73	310.31	311.36	309.48	311.31	310.62	311.3	311.21	311.37	309.76	310.19	310.11	309.88	309.81	309.48	310.35	309.81	310.83	311.2	309.82
302.71	302.81	301.62	304.19	300.67	303.35	301.47	302.92	302.51	303.33	302.04	303.13	302.87	302.5	303.88	302.42	302.33	302.73	302.84	301.63	302.53	302.89	302.22	301.67	301.94	303.85	303.44	302.89	302.71	303.26	300.85	302.02	302.67	303.54	303.13	302.24	301.12	303.8	302.55	302.05	303.63	302.24	303.1	302.93	301.63	302.47	303.82	302.5	303.46	303.68
311.74	310.56	311.24	310.12	310.37	310.83	309.04	309.84	311.62	309.88	310.81	310.91	310.7	310.25	311.27	309.99	311.19	310.48	309.6	310.53	310.25	310.18	311.05	311.85	310.51	310.04	311.58	311.04	312.02	310.97	310.62	310.87	309.74	311.44	311.55	311.62	310.68	310.32	310.15	311.94	310.27	310.33	310.26	309.86	311.52	310.68	310.76	311.89	311.03	311.85
312.5	312.96	311.49	312.64	311.05	312.39	311.96	312.15	311.22	311.99	312.99	312.03	311.85	313.01	312.74	313.31	313.12	312.89	312.48	311.7	311.91	313.27	311.33	312.39	311.14	311.95	312.66	312.21	312.57	311.83	311.63	312.16	312.17	310.49	312.23	311.98	312.5	312.25	312.67	312.84	311.94	313.23	312.54	310.58	310.25	312.2	310.45	312.1	311.8	312.51
310.1	310.25	310.26	310.75	310.25	311.51	310.34	311.69	310.07	310.98	311.43	311.04	310.31	310.7	309.94	310.88	310.97	311.85	311.06	311.61	310.81	312.16	310.05	311.75	312.49	309.15	310.1	309.79	310.74	310.73	309.99	310.38	310.19	309.32	311.86	311.35	310.36	309.82	309.92	310.81	310.22	310.38	310.66	309.58	310.82	310.21	311.61	311.19	310.75	309.47
314.72	313.95	314.46	316.21	314.63	315.34	313.63	313.41	315.93	313.1	313.9	315.52	316.42	315.27	315.69	314.27	314.68	315.47	314.2	313.63	314.55	315.11	314.17	313.73	313.83	314.88	314.38	314.84	314.26	314.48	314.88	314.75	315.01	314.25	315.49	315.31	313.15	314.33	315.42	313.92	314.67	313.69	314.2	315	315.32	314.2	313.84	315.15	314.34	314.93
326.69	326.15	327.39	325.64	327.2	327.26	327.99	326.08	328.04	326.67	327.3	326.02	326.56	327.44	326.4	327.87	326.28	327.94	327.06	327.05	326.9	328.13	327.43	326.96	327.15	326.2	327.65	327.76	327.77	325.8	327.35	326.56	327.02	326.36	328.93	328.18	326.1	327.3	328.02	326.68	325.77	327.48	326.37	326.49	327.74	327.7	326.92	326.71	326.29	327.54
328.6	328.66	328.43	328.92	327.98	328.34	327.61	327.83	328.76	328.21	328.64	328.38	328.68	328.77	327.62	329.23	328.08	327.74	328.3	327.82	327.87	329.71	329.39	329.05	328.31	329.34	327.49	328.13	328.16	329.4	326.77	328.82	328.76	328.5	329.1	328.09	329.78	329.23	328.53	328.3	328.35	329.12	329.17	328.39	327.34	329	328.51	328.9	329.49	328.72
309.81	308.25	308.44	307.57	309.48	309.25	309.81	307.6	308.72	309.28	310.43	307.89	309.17	308.39	307.91	308.05	308.98	308.87	309.09	308.81	309.52	308.95	310.12	309.8	308.53	308.27	308.15	308.45	307.87	308.78	310.19	308.64	308.5	310.12	309.95	308.7	309.85	308.43	309.09	309.74	308.86	308.84	309.66	308.8	308.26	309.17	308.49	308.68	309.19	308.01
301.92	303.47	302.43	302.34	303.63	303.96	304.08	303.8	302.64	303.1	302.91	303.07	303.63	304.8	302.27	303.7	302.34	302.6	303.98	303.91	302.65	304.09	303.73	302.78	303.11	302.88	304.35	303.55	303.18	303.48	304.7	303.48	302.86	302.89	302.61	302.71	303.88	303.74	303.21	302.69	304.27	302.45	303.67	303.25	302.98	302.82	302.94	304.29	304.02	302.79
304.36	303.12	302.47	302.53	301.82	302.29	301.94	302.66	302.87	304.49	303.2	303.65	303.89	302.1	301.99	303.78	304.3	302.65	302.86	304.14	302.6	303.19	303.08	302.53	303.62	302.46	303.21	303.8	303.31	302.66	302.84	302.13	303.34	301.91	303.89	303.89	302.57	304.38	304.66	304.12	304.36	302.45	302.55	304.3	305.25	303.67	303.48	302.74	303.8	304.09
304.95	307.17	304.22	305.44	304.97	305.16	304.64	304.97	305.19	303.12	305.41	304.9	304.98	305	305.14	304.57	304.08	304.81	304.55	304.48	304.6	305.03	304.19	305.08	304.76	304.5	303.82	304.39	304.83	306.68	304.6	303.89	305.46	305.15	305.15	305.29	306.23	304.73	304.56	304.71	304.96	303.85	304.32	304.27	304.41	303.48	305.75	305.01	304.71	304.67
314.09	314.53	314.73	315.71	315.94	315.07	313.96	315.01	313.47	314.51	315.98	314.59	313.93	313.72	314.85	314.01	315.16	315.54	313.7	314.28	315.43	315.76	314.25	314.56	314.35	313.96	314.56	316.05	314.76	314.98	314.55	315.89	314.85	313.96	314.11	315.03	315.44	315.99	315.63	314.84	314.38	314.25	316.03	312.97	314.05	315.09	314.95	314.54	314.11	316.29
315.12	313.94	315.02	314.49	314.14	315.6	313.82	315.16	314.86	314.4	314.13	314.42	315.12	313.67	316.01	316.01	315.78	314.31	315	313.71	315.02	315.71	314.09	314.37	314.73	315.17	314.81	315.26	314.63	315.01	314.48	315.18	314.83	314.91	315.01	315.35	315.56	315.05	314.71	315.6	315.09	315.57	314.09	314.05	314.92	314.11	315.19	314.68	314.92	313.51
314.07	313.91	313.6	313.77	312.71	313.78	313.13	315.84	312.97	313.56	313.97	312.86	313.26	313.62	313.02	313.77	314.96	313.07	314	313.37	313.81	314.24	313.73	315.06	314.48	313.81	313.86	313.47	313.3	313.9	314.42	313.91	314.73	314.31	314.17	312.89	313.98	314.59	313.39	314.02	314.02	312.25	315.2	312.65	314.01	311.63	313.82	313.52	313.55	313.58
300.6	299.95	299.73	300.11	300.18	302.02	300	297.86	301.06	300.6	299.04	299.2	301.14	299.63	299.61	300.27	301.42	300.34	299.83	299.9	300.08	299.99	300.42	299.18	300.97	299.87	300.11	299.49	300.21	300.93	300.34	300.05	299.45	301.38	300.38	300.6	300.73	300.08	300.11	299.89	299.48	299.51	299.77	300.5	301.06	298.77	300.53	297.58	300.08	300.56
318.06	317.9	318.49	318.57	317.4	318.83	316.89	318.09	318.72	317.88	318.13	317.75	318.31	317.16	319.48	318.55	317.74	317.02	318.85	318.11	317.52	317.28	318.4	318.4	319.59	317.55	317.47	318.28	318.21	317.88	317.88	317.97	319.15	318.57	319.19	317.23	317.15	317.47	317.38	319.31	317.97	317.96	318.26	318.31	317.55	317.36	318.09	317.97	318.57	318.3
313.62	313.39	313.58	313.71	313.56	313.77	314.02	313.1	312.16	313.57	313.44	312.72	312.34	313.03	314.09	313.18	313.58	314.46	313.47	313.51	313.66	312.68	313.53	313.6	313.02	313.89	313.35	313.23	314.08	312.15	314.28	313.15	312.74	313.91	313.56	313.82	314.16	313.72	312.72	312.4	313.47	313.31	313.96	313.7	312.46	312.57	314.24	313.4	313.6	314.01
314.98	315.12	315.09	315.22	314.44	313.94	314.94	316.33	314.23	314.9	314.77	314.56	315.21	314.28	314.23	314.93	313.59	314.69	314.61	313.8	316	315.1	314.74	316.03	315.08	314.68	315.91	315.21	314.12	314.65	315.14	315.08	314.85	314.71	315.28	315.49	315.24	313.71	314.08	314.85	314.26	315.72	315.39	314.41	314.76	315.06	315.21	315.58	314.78	315.86
314.47	315.01	313.49	315.25	315.23	314.45	314.93	316.12	314.38	315.07	315.78	316.33	314.69	315.83	314.56	314.8	315.13	315.67	313.21	313.94	315.61	314.85	314.81	314.88	314.5	314.9	315.71	314.79	314.1	314.83	314.7	314.86	314.74	314.98	316.5	314.82	315.17	315.64	315	314.35	314.44	314.8	314.61	314.31	316.61	314.88	315.18	314.47	315.19	314.87
317.47	319.05	318.55	319.12	318.42	318.31	319.05	317.85	317.84	318.79	318.55	318.65	317.31	319.31	317.65	318.53	319.3	319.13	318.78	319.53	319.16	317.52	318.09	319.2	319.48	319.63	318.72	318.03	317.68	317.91	318.19	318.16	318.83	318.19	317.69	316.67	318.87	318.41	317.69	318.2	318.71	320.01	317.91	318.42	318.41	319.15	318.73	318.07	319.15	318.8
310.08	308.92	308.75	308.29	309.05	308.38	308.73	308.94	308.04	309.75	308.44	308.53	308.47	308.85	309.75	307.35	310.83	309.91	308.86	308.15	310.17	308.79	308.69	309.27	307.48	307.62	308.99	308.83	308.51	308.64	308.27	309.24	308.52	309.84	309.22	310.18	310.36	309.18	308.1	309.41	308.61	308.04	307.98	308.1	308.91	309.47	309.02	308.99	309.68	309.02
304.08	304.7	306.36	305.72	306.86	305.7	305.78	306.19	305.78	305.05	305.85	304.67	304.91	304.95	305.31	305.29	306.25	304.93	304.29	304.96	304.45	305.18	304.07	303.8	304.5	306.22	306.46	305.15	305.8	305.27	305.59	303.71	305.65	305.22	306.09	305.41	304.6	307.19	305.1	305.71	305.62	304.3	305.32	305.36	304.83	305.3	304.31	305.34	305.26	305.24
314.81	314.76	312.77	314.33	313.9	314.12	314.47	312.82	314.93	314.16	314.68	313.97	313.56	313.69	314.26	313.48	314.01	314.65	312.64	312.68	314.66	313.49	314.07	314.98	314.22	314.56	313.81	314.5	313.51	313.65	312.56	313.15	314.51	313.41	313.09	313.53	313.75	314.47	314.3	314.22	313.78	313.72	314.18	313.22	313.52	313.74	312.84	314.06	313.66	313.34
317.36	317.6	318.18	316.96	316.38	318.3	316.97	316.81	317.22	315.65	316.68	316.82	317.16	317.16	318.18	316.06	318.03	316.11	315.06	317.74	317.15	316.47	316.81	318.32	317.19	316.24	316.52	317.05	316.68	317.76	319.04	317.74	317.03	317.61	318.4	317.82	316.91	317.77	317.12	315.78	318.29	317.24	316.4	316.46	316.63	317.72	317.08	317.18	318.01	317.61
313.84	314.43	313.49	314.83	313.57	312.64	314.31	313.19	314.92	314.24	315.66	312.59	312.94	313.81	313.34	313.64	315.1	313.09	313.89	313.34	313.17	314.1	313.98	313.8	313.56	314.35	314.24	313.23	313.25	314.54	313.65	313.34	313.5	314.25	314.65	314.39	313.54	314.72	315.24	312.83	313.95	312.74	312.93	314.11	314.09	313.23	314.01	314.06	314.54	313.42
327.55	328.5	327.8	327.97	329.46	328.67	326.61	327.43	327.78	327.17	327.82	325.88	328.64	328.19	328.34	328.57	328.38	327.71	328	328.18	328.43	327.57	328.73	328.13	326.98	327.51	327.02	327.29	328.35	327.2	327.55	327.32	328.71	327.32	328.12	329.41	326.63	328.47	327.89	328.48	327.83	327.11	327.98	327.3	327.9	328.44	329.11	328.22	326.45	328.28
306.57	305	305.23	304.44	304.9	304.09	305.02	304.11	304.48	303.82	303.58	304.26	305.04	305.96	304.4	304.33	304.61	304.41	304.48	303.7	304.25	303.32	305.74	304.26	305.31	304.63	305.67	305.65	305.21	303.66	304.87	305.41	303.79	303.82	303.22	303.95	305.76	305.63	303.88	303.38	304.07	305.38	302.9	304.6	303.75	305.7	305.44	304.19	304.51	303.82
303.71	303.53	304.58	304.59	305	304.41	305.47	305.11	304.87	304.55	304.01	305.3	303.61	305.64	304.8	305.47	305.87	304.43	304.43	304.07	305.56	304.07	304.25	304.99	305.1	304.67	304.9	305.44	303.89	303.04	305.92	305.19	304.23	304.87	303.69	304.1	305.08	304.82	304.53	303.13	302.6	305.66	303.45	303.93	304.24	303.79	304.45	305.09	305.59	304.41
324.65	324.59	325.77	324.09	324.77	323.46	325.28	324.51	324.1	324.87	323.42	325.12	324.53	324.08	323.81	323.74	326.51	323.86	325.28	324.39	324.01	323.89	323.08	325	325.05	323.89	324.33	326.48	324.82	324.87	324.24	324.89	324.84	325.01	324.31	324.15	323.48	324.76	324.48	325.18	324.57	323.74	324.94	325.4	323.3	326.1	323.94	325.65	324.95	324.73
313.69	312.34	314.09	313.56	313	313.88	311.89	314.29	313.99	313.31	313.88	312.6	314	314.25	313.25	312.7	312.2	312.86	312.09	312.67	314.53	313.13	312.51	314.32	313.45	313.23	312.45	314.53	314.41	314.23	312.79	313.74	312.66	314.48	313.87	311.77	312.77	313.51	313.02	315.25	313.54	312.85	313.32	313.36	313.5	312.56	313.33	314.99	312.89	314.58
313.73	314.49	313.75	315.28	315.23	314.21	315.15	315.35	314.45	314.79	314.89	315.89	314.9	315.6	314.25	314.44	315.46	315.48	315.69	314.82	314.7	314.87	315.19	314.94	315.33	315.35	315.53	313.2	315.11	314.69	315.53	314.24	315.2	315.29	315.19	315.64	314.43	315.95	315.57	315.47	315.09	314.91	314.55	315.21	314.61	315.42	314.75	315.23	314.73	313.59
307.25	306.01	305.96	306.5	305.68	306.92	307.56	305.07	305.36	307.32	307.13	306.39	306.27	305.55	308.47	307.07	306.84	307.07	306.5	307.43	306.2	306.69	306.24	306.83	304.55	306.25	306.56	307.19	306.3	306.94	307.12	306.97	306.37	306.48	306.99	306.7	306.62	306.6	305.77	305.66	306.97	306.94	306.76	305.95	306.72	306.53	304.85	308.2	306.86	307.89
329.17	329.82	329.52	329.13	328.64	328.49	328.56	327.51	328.72	327.96	329.2	329.65	329.9	329.46	327.86	329.64	328.88	327.95	329.61	329.13	328.49	329.44	327.83	330.01	329.05	328.02	328.32	329.69	329.26	328.46	329.29	328.2	329.42	328.72	327.28	329.22	328.71	328.91	328.4	327.92	328.52	328.98	327.92	328.03	327.43	330.79	328.51	329.33	329.61	327.97
304.76	305.75	304.79	306.47	306.5	307.14	305.67	306.46	306.44	306.07	305.51	306.77	306.65	306.08	306.25	305.9	305.02	306.17	305.77	306.79	306.97	307.25	305.7	306.49	306.36	306.69	305.93	306.72	305.75	304.93	305.96	306.04	305.46	306.66	305.99	306.49	306.13	306.21	304.59	305.92	305.8	305.98	305.47	305.6	305.65	306.11	305.91	306.32	305.61	306.05
307.64	307.38	308.3	307.16	307.66	307.58	307.15	306.59	308.28	306.25	307.37	307.07	306.67	307.72	306.7	306.78	306.52	306.97	308.21	306.54	307.79	307.33	308.91	307.6	307.9	307.35	307.78	306.96	306.56	307.37	307.41	307.48	306.64	307.19	307.24	308.35	307.18	308.17	307.31	306.44	304.57	307.91	307.71	306.13	308.49	307.64	307.46	306.43	307.89	307.2
311.62	310.3	310.86	310.3	310.57	310.91	311.06	310.98	311.32	310.3	309.47	310.6	311.5	309.2	311.09	309.59	309.97	309.01	310.18	310.03	308.84	310.88	311.7	309.77	311.18	311.27	310.43	309.93	310.91	310.59	310.78	309.39	310.42	311.71	311.81	310.14	310.16	312.78	310.12	309.88	309.78	309.76	310.45	311.83	310.91	309.57	310.05	310.22	311.34	310.85
299.62	300.85	300.15	299.01	301.59	300.25	300.89	299.43	299.86	300.27	299.97	298.95	300.5	299.37	300.53	300.34	300.06	300.91	301	299.89	299.92	298.36	300.47	300.77	299.84	300.2	299.78	300.1	300.3	300.11	300.98	300.96	299.41	300.33	299.2	300.67	301.67	299.35	299.57	299.92	299.7	300.42	300.61	299.71	300.53	300.34	299.74	300.19	299	300.63
314.73	315.46	314.01	315.83	314.33	315.17	314.81	315	314.77	315.7	315.03	315.65	315.16	314.89	315.7	314.29	314.74	314.39	314.84	314.19	314.78	314.59	313.07	315.98	314.26	314.37	314.79	313.28	315.3	314.24	315.38	315.99	314.53	314.98	314.98	315.06	315.34	314.95	314.28	315.11	316.34	315.27	316.49	313.56	314.75	314.29	315.15	315.62	314.92	313.55
306.31	307.31	307.79	307.46	306.86	305.39	306.25	305.56	307.12	306.14	307.05	306.59	306.46	307.15	307.95	307.14	306.76	306.14	306.14	306.92	304.69	306.7	307.02	306.03	306.08	306.4	306.89	306.72	307.18	307.19	306.83	306.97	306.56	307.87	306.45	306.67	305.95	306.11	307.93	305.81	305.6	305.8	306.74	306.38	306.53	304.83	306.98	306	306.69	305.62
296.56	295.07	296.59	294.37	296.03	294.17	295.47	294.99	294.9	295.14	296.59	294.84	294.43	295.28	296.91	295.87	295.72	293.8	295.88	295.1	295.59	295.75	294.87	294.35	295.26	295.11	294.44	295.22	294.3	294.93	295.61	295.4	295.94	294.3	295.15	294.6	296.64	294.96	294.67	294.69	295.33	294.61	295.81	294.5	293.97	294.07	295.14	295.72	295.19	295.26
315.52	315.29	313.42	313.89	315.33	313.84	315.19	315.38	314.19	315.07	313.89	314.82	315.07	315.91	314.66	314.04	315.04	314.91	315.03	315.9	313.54	316.09	313.87	314.62	313.83	314.79	315.28	315.85	315.39	315.18	314.56	315.26	314.7	314.19	314.89	315.84	315.29	314.63	313.54	314.84	315.79	313.75	315.39	315.35	314.78	315.74	315.41	313.92	315.53	314.31
324.48	324.95	324.52	324.12	325.77	323.56	323.96	324.53	324.6	325.13	324.44	323.47	324.63	325.26	323.6	323.13	324.5	323.76	325.17	326.16	325.29	324.3	324.87	324.13	323.88	323.9	324.71	325.08	324.39	324.61	324.51	325.1	324.3	323.17	323.96	324.13	324.54	323.67	323.72	324.35	324.11	323.49	325.57	324.53	325.94	325.08	325.25	324.53	323.69	325.18
313.82	313.85	312.05	313.17	313.43	313.28	314.06	313.19	311.76	313.38	313.8	313.49	312.21	313.01	314.42	313.61	312.33	313.89	314.01	314.4	313.67	312.68	313.38	313.28	314.15	313.66	313.19	313.84	313.58	313	313.06	312.74	312.4	313.93	314.55	313.14	314.23	312.33	313.7	313.87	313.21	312.05	313.3	312.57	314.84	313.86	313.03	313.14	314.45	312.52
294.25	294.29	293.79	292.11	294.27	294.66	294.22	293.42	294.27	294.5	292.46	293.98	294.35	293.8	294.01	294.76	293.38	293.64	295.05	295.05	294.42	294.94	293.3	293.75	293.42	293.95	294.07	293.9	294	292.78	293.86	293.42	294.4	295.02	293.63	294.31	294.28	294.46	293.63	294.07	294.54	292.88	293.77	292.82	294.3	294.53	292.95	293.97	293.6	294.62
313.89	313.19	313.57	314.09	313.26	313.71	313.5	313.71	313.69	314.05	313.07	313.31	314.55	314.2	313.62	314.7	314.47	315.54	313.98	313.47	313.97	314.61	314.78	313.76	314.3	313.92	312.83	313.81	313.83	313.73	315.2	313.11	312.66	314.39	313.64	312.37	313.33	314.54	312.9	312.01	314.27	314.98	313.78	313.71	313.99	314.81	314.73	313.95	314.46	314.24
294.29	294.5	293.02	293.47	294.44	294.31	294.91	294.42	294.67	292.89	294.8	295.03	293.99	294.41	293.43	294.49	294.49	294.36	294.03	294.22	293.45	293.79	294.99	294.02	293.25	294.17	292.8	294.15	293.68	293.65	292.98	292.99	295.43	294.15	294.25	293.5	294.31	293.44	293.67	292.66	294.58	293.44	293.19	293.27	293.57	294.53	294.25	293.41	293.29	294.07
310.95	312.29	310.36	312.19	311.99	311.65	310.66	311.75	310.71	311.54	311.3	312.06	311.01	311.2	311.58	310.48	310.81	311.25	311.94	312.49	311.11	312.81	311.63	312.91	311.92	311.95	311.94	312.26	311.62	311.91	311.58	310.39	310.94	311.85	312.36	311.3	310.41	311.69	311.63	311.11	311.67	312.3	310.95	311.25	311.65	313.02	311.07	311.49	310.94	312.46
328.62	328.13	327.73	329.18	328.56	327.67	326.69	328.99	327.15	327.34	328.95	327.76	329.39	327.18	327.97	328.9	328.31	328.44	327.49	328.45	328.18	328.06	327.84	328.46	328.19	327.4	328.48	326.86	328.67	328.36	328.72	327.43	327.72	328.28	328.38	328.27	328.3	328.67	328.39	328.27	328.49	328.17	327.8	328.41	327.47	327.83	327.92	326.6	328.22	328.14
304.5	303.63	303.54	301.6	303.09	303.37	304.23	303.92	303.72	303.05	303.39	302.6	303.5	302.64	303.21	303.56	303.54	304.57	304.02	302.73	302.94	304.38	304.73	303.36	303.3	304.85	304.16	303.7	302.81	303.75	303.58	302.67	302.51	303.57	303.22	303.9	304.73	302.74	303.36	304.23	302.95	303.14	301.74	301.77	303.64	303.18	304.32	303.59	303.6	303.18
303.87	306.01	305.61	305.02	305.65	306.14	307.27	304.78	304.47	305.03	305.8	305.22	305.15	305.81	305.15	305.98	305.08	305.95	307.17	304.96	304.11	304.77	305.28	305.91	306.61	306.03	303.57	305.02	305.25	305.92	306.14	305.04	305.91	304.81	304.45	306.26	306.49	305.68	305.08	305.63	305.44	305.42	305.22	306.08	304.84	304.87	306.31	305.72	305.51	305.2
299.7	301.16	300.44	300.26	300.84	299.41	300.43	300.68	297.76	300.26	300.63	300.58	300.11	299.93	300.74	300.71	300.12	298.98	300.67	300.05	299.96	299.2	298.93	299.72	300.01	300.14	299.8	298.68	299.42	299.46	301.44	300.38	299.75	300.22	300.35	300.34	300.92	300.46	298.77	299.18	299.74	300.09	299.58	300.16	300.11	300.5	299.99	299.62	299.2	299.86
306.47	305.83	306.97	306.88	307.2	307.18	306.99	307.7	306.43	306.32	306.8	306.89	307.33	306.5	305.68	306.37	306.04	306.63	307.65	306.79	306.02	306.69	306.3	305.89	306.13	306.2	305.76	307.16	306.3	306.73	306.06	306.65	306.47	305.56	308.7	306.62	305.45	306.04	308.01	306.45	306.48	306.75	306.48	306.05	308.73	306.11	307.39	305.96	307.36	306.37
314.18	314.19	314.88	314.08	313.12	314.34	313.34	313.11	314.87	313.38	314.52	314.41	314.53	313.61	313.41	314.33	313.35	314.08	313.46	315.03	314.68	313.61	314.27	312.9	313.33	314.97	314.13	313.42	314.72	313.81	313.91	314.04	314.34	314.84	314.19	314.87	313.43	313.18	314.39	312.94	314.25	314.5	314.95	313.91	314.9	314.03	315.39	314.88	314.04	313.08
300.13	301.55	300.54	300.59	300.99	302.54	299.84	300.23	299.91	300.95	301.64	302.42	300.45	299.84	300.02	301.36	301.86	300.79	301.39	300.78	300.94	301.3	301.22	300.94	300.6	300.14	301.05	300.4	299.39	301.44	299.37	300.64	301.7	301.87	301.7	300.09	299.94	300.75	302.49	301.11	300.11	300.43	301.3	300.67	301.19	302.11	301.09	302	301.09	300.75
314.5	316.42	314.12	315.14	314.51	314.49	315.22	314.56	315.15	315.03	315.82	314.19	314.37	315.1	315.39	314.75	314.17	316.45	315.93	314	314.56	315.91	314.85	315.36	313.99	314.66	314.61	315.19	316.17	313.84	314.4	313.6	315.51	315.54	313.49	314.12	315.45	313.76	314.17	315.33	314.98	315.43	314.42	314.79	314.78	315.41	314.67	314.44	316.37	315.87
310.83	310.67	310.33	309.91	310.88	310.38	310.81	310.13	310.4	310.05	310.57	310.96	311.8	311.8	311.19	310.54	311.39	310.36	310.26	309.73	310.82	311.06	311.09	311.09	311.75	310.37	311.6	310.35	310.44	311.22	311.77	310.71	312.04	310.65	310.81	309.88	311.22	311.44	310.27	309.71	310.89	310.49	311.07	310.7	311.26	309.66	311.03	309.94	310.74	311.1
328.13	327.28	327.2	327.73	327.75	327.68	326.7	327.12	325.62	326.52	326.97	326.66	327.29	326.14	326.02	326.51	327.09	327.64	326.36	328.33	326.08	327.77	327.76	326.78	325.99	327.76	326.53	325.79	327.63	326.78	328.45	327.14	327.72	327.29	328.16	326.9	326.4	327.61	326.11	326.64	326.08	327.68	327.29	327.27	327.61	327.22	326.89	327.26	328.13	328.01
315.57	316.23	313.61	317.26	315.38	314.84	315.74	316.61	315.3	315.79	314.62	315.76	315.57	316.21	317.11	315.76	316.05	315.1	315.2	314.85	316.82	316.8	315.87	317.23	316.1	316.66	315.14	316.2	315.86	315.71	315.3	315.54	316.33	315.73	316.56	317.47	316.99	316.73	316.58	317.38	315.93	316.17	315.68	316.3	315.17	315.03	315.05	314.71	317.06	314.72
313.75	314.19	313.71	314.08	313.17	314.82	314.74	314.5	313.92	315.43	314.1	313.53	313.13	313.05	312.86	313.59	313.52	313.58	314.26	312.53	313.96	313.91	313.61	313.22	314.49	313.48	313.98	313.81	314.31	314.54	313.85	313.17	314.74	312.51	313.78	313.91	314.11	314.44	314.56	313.8	313.69	314.52	314.53	313.2	314.89	314.06	314.66	315.02	314.24	313.43
303.9	301.88	302.15	304.34	302.68	304.53	304.22	302.91	303.62	303.85	303.24	302.06	303.82	303.97	302.96	304.94	303.74	303.67	304.09	303.56	301.1	302.65	302.82	303.16	303.68	302.01	301.57	302.72	304.01	302.72	303.07	304.08	303.66	303.28	304.26	303.86	304.17	302.2	303.96	304.44	304.46	303.98	302.78	303.49	303.27	303.78	303.28	303.17	302.87	302.4
304.27	303.35	303.31	304.01	304.2	303.3	303.1	303.65	303.46	302.7	304.18	302.59	303.3	303.87	303.91	301.61	303.72	303.46	303.51	302.32	302.92	304.92	303.74	301.91	303.94	303.91	303.48	303.73	302.38	304.54	303.26	304.3	303.8	302.05	302.91	302.53	303.28	302.88	303.22	303.23	303.74	302.15	303.08	303.69	302.42	303.33	303.28	302.54	303.07	303.23
302.17	300.81	302.83	302.69	302.7	302.37	302.99	302.88	302.23	302.89	302.11	302.37	302.74	302.94	300.85	303.3	302.05	301.42	302.08	302.03	301.81	302.85	301.59	302.65	302.24	302.38	302.68	302.26	302.8	303.14	301.85	302.89	301.99	302.3	303.11	301.17	302.08	303.93	301.31	302.96	303.35	302.68	303.08	302.46	301.45	301.19	302.74	302.24	301.65	301.99
326.5	327.02	327.82	327.64	327.47	327.26	326.48	326.84	326.79	327.44	327.04	327.88	326.54	326.96	326.29	326.6	327.5	326.7	325.49	326.42	326.38	326.3	325.28	327.58	326.26	328.18	326.54	326.82	327.31	326.71	325.79	326.21	326.42	326.71	326.35	328.33	327.35	327.06	326.01	328.06	328.73	327.28	327.18	327.46	325.99	328.51	327.16	326.59	326.38	328.31
313.7	313.85	313.76	313.73	313.17	313.44	313.81	314.11	314.13	312.09	312.89	313.66	314.47	313.74	314.96	313.62	314.05	312.69	313.89	314.2	313.74	315.2	314.57	312.73	313.34	312.76	314.95	313.77	314.18	313.55	314.18	314.16	313.68	313.38	313.65	313.96	314.39	313.93	313.85	311.96	313.54	312.71	312.77	313.53	313.14	313.13	314.36	314.36	314.56	314.54
326.58	325.92	324.9	325.3	324.22	326.3	326	325.72	325.91	325.88	326.13	325.93	324.53	325.73	325.3	325.15	324.85	325.92	325.5	324.96	326.72	324.82	323.68	324.33	325.77	324.23	325.31	325.59	325.88	325.95	325.29	325.41	324.51	325.2	325.23	326.11	325.46	325.79	324.52	323.64	325.29	326	324.62	324.72	325.49	324.72	323.95	324.51	326.12	326.24
304.61	304.56	305.97	305.59	305.87	305.85	305.91	305.31	305.91	305.64	305.71	304.65	306.08	306.09	306.12	305.51	305.4	306.41	305.31	304.83	305.68	306.69	306.74	304.54	304.85	307.13	305.56	306.36	304.82	307.52	305.05	305.05	304.69	305.08	305.78	305.9	305.51	305.36	306.72	304.14	305.49	305.95	305.56	305.27	306.44	304.17	305.73	304.79	305.54	306.17
304.76	303.75	304.31	305.14	304.72	304.79	304.11	304.29	305.4	305.93	305.58	305.34	303.99	304.55	304.07	304.69	304.55	304.01	305.02	304.84	305.51	304.86	304.96	304.73	305.88	304.95	303.41	303.05	305.69	304.69	303.81	305.04	304.66	305.8	304.42	305.54	305.15	304.7	303.81	304.72	306.18	305.85	304.16	305.99	305.85	304.99	305.34	304.75	304.56	306.06
311.03	309.69	310.43	310.44	311.18	310.44	311.8	311.32	310.8	310.55	310.29	311.87	310.66	310.28	309.73	310.03	310.41	310.94	309.55	310.72	310.33	311.27	310.17	311.76	311.47	310.5	310.97	311.13	310.3	310.95	309.14	310.29	311.36	312.11	309.48	311.83	310.84	310.2	309.44	311.57	310.52	311.19	311.3	310.78	311.23	309.44	311.98	310.59	311.19	311.81
316.42	316.64	314.65	316.17	316.83	315.74	316.33	316.78	316.72	314.56	315.67	316.64	316.86	315.94	315.97	316.03	314.93	316.62	316.5	315.93	316.41	315.32	314.73	316.46	314.62	315.65	316.85	315.82	315.62	316.77	315.34	316.26	315.8	315.62	315.52	315.25	316.28	316.25	316.37	316.92	315.62	315.77	316.03	314.97	316	316.08	315.67	316.64	315.24	315.84
311.89	311.96	312.76	313.64	314.17	312.75	312.47	312.76	312.8	312.5	313.7	313.05	311.73	314.68	313.25	314.15	312.67	311.57	314.12	313.66	311.92	312.25	311.5	313.48	312.56	312.79	312.86	311.77	313.18	312.08	310.9	313.76	314.5	314.43	312.39	313.09	311.92	311.09	313.5	314.78	312.92	313	311.91	313.52	312.6	314.14	313.08	313.48	312.59	312.69
302.4	301.07	303.22	303.7	301.93	301.56	302.81	303.23	302.7	302.36	303.17	302.89	301.95	302.23	303.33	303.45	302.3	302.62	304.44	302.33	303.51	302.67	302.93	302.4	302.48	302.48	303.83	302.84	302.72	303.27	302.71	303.12	304.18	303.63	301.93	301.24	302.79	302.13	303.09	302.51	303.5	303.76	303.15	303.3	303.26	303.96	302.56	302.6	302.38	300.52
304.5	304.58	304.68	304.06	305.33	303.71	303.98	305.1	304.2	304.35	304.03	304.6	304.06	303.42	305.14	304.34	303.8	304.94	304.27	304.35	303.67	304.88	304.59	304.17	304.71	304.05	303.02	303.21	304.81	304.4	304.22	306.1	305.24	304.98	303.54	305.08	304.64	303.29	305.38	303.77	303.6	304.07	305.05	303.59	304.76	303.58	304.28	305.25	305.08	304.57
314.8	315.94	314.6	314.81	314.38	315.31	314.15	315.63	314.08	314.82	313.76	314.9	315	314.31	314.98	313.98	315.59	315.8	314.79	314.86	315.1	314.29	314.46	314.47	314.18	314	314.19	313.77	313.9	314.92	314.68	314.79	314.4	315.59	314.87	314.66	315.17	314.38	315.11	314.49	313.66	315.04	315.41	314.19	315.44	315.16	315.46	315.45	313.95	315.17
313.34	312.94	313.16	314.38	312.55	312.97	313.8	312.56	312.74	312.5	313.05	312.59	312.2	312.59	313.67	313.76	313.12	313.03	312.22	312.26	312.92	312.84	314.28	312.2	312.86	313.19	313.25	312.91	313.15	313.44	313.13	313.17	312.8	314.19	312.94	312.42	313.41	311.78	312.97	313.46	313.53	312.37	314.48	312.63	313.74	313.38	312.53	315.17	313.74	313.72
305.44	305.3	306.45	305.41	306.49	306.25	305.78	305.67	304.73	304.94	305.72	305.98	306.34	305.92	307.33	306.89	305.15	306.25	306.47	305.45	306.33	307.64	306.63	307.46	306.14	307.76	306.93	305.76	306.58	305.07	306.49	305.75	306.48	305.89	306.01	306.43	305.94	306.49	307.54	306.61	305.77	306.08	305.9	306.16	306.92	304.92	305.28	305.95	306.31	305.97
316.68	317.57	316.64	318.53	316.64	317.84	316.41	316.33	318.14	317.88	317.58	316.71	317.52	317.25	317.46	317.66	317.38	317.77	319.69	317.03	315.89	317.79	316.88	317.71	316.58	316.82	318.56	316.84	317.49	316.68	317.64	317.21	317.26	318.37	318.24	317.4	317.71	316.93	317.23	317.81	317.27	317.07	316.4	318.11	317.18	317.58	317.98	317.96	317.42	317.39
304.98	305.87	305.71	305.13	304.28	306.54	305.81	305.42	305.72	304.69	304.17	305.8	305.27	305.24	305.82	305.87	306.25	305.87	303.85	306.16	306.22	305.34	306.08	305.53	303.96	305.5	304.62	305.32	304.58	305.72	306.3	304.9	305.23	305.35	305.43	304.49	305.08	304.66	303.53	305.44	305	305.39	304.02	305.88	305.31	307.04	306.84	306.17	305.69	305.86
315.97	315.38	315.55	316.57	315.67	314.03	316.14	317.06	315.53	316.66	316.48	315.6	316.1	314.53	316.36	315.81	315.51	316.38	315.98	314.92	315.33	315.35	315.2	315.41	315.03	315.96	315.56	316	316.33	315.88	314.88	315.63	316.37	316.48	316.08	316.81	315.69	315.48	315.64	316.15	315.54	316.12	316.11	315.4	317.37	315.94	316.58	315.65	316.25	315.53
307.45	307.65	307.99	308.03	307.7	308.08	307.11	306.86	306.7	307.33	307.42	307.28	308.61	307.98	305.68	305.95	306.33	308.28	307.92	307.81	307.96	307.95	307.38	307.72	307.7	307.69	307.03	307.5	306.37	307.34	306.38	306.85	307.62	307.28	306.73	307.09	306.06	305.03	308.38	307.14	308.32	308.2	308.11	307.73	306.47	308.25	307.84	307.62	308.67	306.59
314.94	315.01	316.57	315.38	316.11	313.74	315.38	316.28	315.51	316.22	316.19	316.34	317.75	316.01	316.52	315.2	315.37	315.54	316.03	315.96	314.52	315.55	315.15	316.11	314.81	316.48	314.75	316.47	315.87	316.98	316.14	314.96	314.93	314.3	316.44	315.37	315.39	317	316.87	315.36	314.58	315.78	315.04	314.67	314.98	315.15	317.22	313.77	317.31	316.28
294.23	294.46	295.14	293.99	294.24	295.61	294.97	295.14	294.67	295.02	294.21	294.62	295.91	294.68	294.29	294.36	294.54	294.84	294.08	294.51	295.51	296.22	293.8	295.22	294.73	294.67	294.22	295.95	295.15	295.31	295.11	296.27	295.07	294.54	295.38	295.43	295.93	295.54	294.29	295.31	295.96	294.6	296.06	295.63	295.15	294.65	294.41	293.97	295.02	294.26
305.26	306.25	305.52	305.73	305.9	306.08	304.63	304.74	306.68	305.63	305.16	305.1	306.09	306.06	305.68	303.88	306.02	304	305.77	305.92	305.19	305.24	306.75	304.83	305.5	306.71	306.27	306.16	306.46	306.1	305.91	306.14	304.78	305.87	305.61	305.66	305.46	304.81	305.28	305.53	305.85	305.17	305.35	305.19	305.77	305.67	306.38	305.16	303.88	305.14
318.78	318.22	317.77	317.08	317.51	318.19	318.96	318.71	317.8	318.07	317.76	318.63	318.23	317.67	317.2	318.45	318.16	317.19	318.21	317.05	318.55	317.37	319.1	320.13	318.03	319.33	318.12	317.85	317.55	318.65	317.16	318.06	317.59	318.68	317.48	317.83	318.23	317.54	317.58	317.55	317.34	317.78	317.58	318.27	317.72	317.66	319.83	318.72	317.05	318.26
299.33	299.05	300.57	300.51	299.31	300.45	301.34	299.74	299.77	301.17	300.57	299.32	300.43	300.2	300.52	299.38	298.57	300.15	299.87	300.35	299.72	299.7	300.24	300.59	300.61	301.02	300.21	300.34	300.35	299.85	300.95	300.04	299.58	300.57	299.43	299.83	300.14	299.91	301.23	299.55	299.68	300.16	301.09	301.36	298.84	300.04	300.46	300.48	299.78	299.1
327.31	328.54	328.08	327.7	326.71	327.69	327.5	328.41	327.92	328.37	328.36	327.45	327.78	327.99	327.53	327.51	328.22	327.35	327.98	326.86	327.37	327.55	326.99	327.57	328.43	328.97	328.03	326.97	327.63	327.52	329.04	328.91	327.87	326.65	328.15	327.3	327.22	327.42	329.09	328.28	326.26	328.42	329.02	328.66	328.04	327.58	328.1	327.93	328.37	327.69
295.14	293.28	294.78	294.65	294.43	293.55	294.01	294.09	293.1	294.32	293.31	294.34	293.54	294.47	294.43	294.01	293.57	294.15	294.89	294.17	293.91	293.58	294.34	294.74	295.36	294.4	294.08	293.98	294.76	293.71	292.64	294.53	294.21	293.93	294.01	293.23	293.92	293.13	295.35	293.58	294.18	293.06	293.14	294.39	294.65	293.85	293.94	294	294.77	293.62
303.11	302.84	303.78	304.03	303.24	302.87	303.71	303.29	303.06	302.93	302.77	304.01	304.17	303.28	302.25	303.74	302.19	303.35	301.99	303.75	303.73	302.8	304.5	303.19	303.03	301.83	301.73	302.41	303.57	301.71	302.95	302.42	302.64	302.37	303.29	302.8	304.84	302.81	305.08	304.31	302.88	302.7	303.32	302.86	302.53	303.54	303.15	303.22	303.09	302.47
314.03	314.86	314.55	314.65	315.5	316.04	315.34	314.94	315.54	315.76	314.95	314.58	314.5	315.03	314.35	315.57	314.32	315.21	314.7	314.51	314.78	313.83	315.69	314.74	314.21	315.33	315.1	313.14	315.53	314.41	315.04	314.72	315.6	314.37	314.58	314.5	315.25	314.59	314.42	315.09	314.99	314.09	314.64	315.26	314.77	314.34	314.49	314.2	314.09	314.85
317.61	316.84	318.98	316.93	318.96	318.89	318.21	317.33	318.05	316.32	317.84	318.59	319.51	318.47	317.91	318.45	315.24	318.78	318.03	319.42	318.96	318.92	317.61	318.68	317.51	319.4	317.65	319.02	317.32	317.98	318.26	318.4	318.18	319.06	319.5	318.24	319.03	318.15	318.18	318.59	317.9	317.41	317.75	318.54	318.32	317.89	317.47	318.29	319.11	317.68
315.35	315.2	317.05	316.27	314.63	315.24	315.87	315.82	315.03	315.76	316.07	314.86	315.4	315.44	315.02	315.4	315.24	316.7	315.74	314.28	315.34	315.5	315.72	315.54	315.04	316.05	315.29	315.58	315.67	315.03	316.34	315.29	314.89	316.09	315.99	316.81	314.79	316.36	316.06	315.2	316.24	317.9	316.33	315.91	316.6	316.04	315.09	317.07	315.67	315.16
313.55	314.49	313.92	314.94	313.21	315.3	312.87	312.29	314.3	313.79	313.74	313.92	314.99	314.57	313.41	313.52	313.48	314.71	314.49	314.08	315.34	315.8	314.08	313.74	314.82	313.42	315.23	314.59	314.36	314.55	313.85	313.08	313.72	314.55	315.95	313.54	313.5	313.32	314.24	313.53	314.12	314.3	313.81	314.5	313.25	314.24	313.42	313.73	313.73	314.19
304.1	303.38	304.21	303.67	304.31	303.32	303.99	303.68	303.19	302.36	303.39	303.41	303.85	302.58	302.56	304.22	303.68	304.75	302.53	302.54	301.81	302.85	302.91	303.89	304.74	302.77	303.17	304.01	304.31	303.05	303.54	303.81	304.05	303.89	303.08	304.02	303.08	302.17	301.78	303.89	303.23	303.65	302.67	302.12	302.79	302.15	302.92	304.09	302.38	304.27
313.22	313.7	312.88	312.26	312.59	313.86	313.33	313.02	312.97	313.7	312.43	312.09	314.32	312.87	311.97	312.1	312.41	313.41	312.3	313.89	313.28	313.61	312.91	313.67	312.35	313.14	313.27	312.7	313.11	312.74	312.81	312.65	313.01	313.43	312.78	311.91	313.3	311.66	312.97	313.23	313.49	313.41	313.3	311.82	313.22	313.06	314.56	312.36	312.4	313.02
313.32	314.39	314.53	315.12	313	315.05	313.77	314.87	314.66	314.56	313.86	314.07	315.09	314.18	314.8	314.44	315.37	314.89	314.63	314.82	314.8	313.75	316.02	315.65	314.95	314.88	315.77	314.55	314.6	314.81	314.07	314.01	315.05	313.91	314.41	315.01	314.21	315.04	313.73	316.7	314.24	314.6	315.17	314.49	314.84	315.41	314.07	314.94	315.5	314.53
314.55	314.61	314.23	313.21	313.97	312.55	313.36	312.41	314.87	314.59	313.92	314.51	313.04	314.46	313.3	314.01	314.32	314.54	313.87	314.02	314.6	313.69	313.58	312.74	314.18	314.63	314.13	313.89	313.65	313.87	314.37	314.9	313.91	312.63	314.34	314.4	314.02	313.22	313.53	314.42	314.33	313.65	312.19	313.01	314.04	313.88	314.18	313.42	314.51	313.83
296.62	297.09	296.49	297.97	297.54	298.59	296.52	296.88	296.91	297.11	297.23	296.27	298.06	297.61	295.82	295.81	297.24	297.84	295.46	296.88	296.46	296.43	296.63	294.62	297.34	296.59	297.58	296.25	295.07	296.42	296.19	296.95	296.32	297.07	297.25	295.94	296.83	296.39	295.84	297.03	296.65	297.15	296.92	297.65	296.44	296.5	296.93	296.15	296.89	297.7
295.56	294.58	296.23	295.82	294.39	294.89	295.52	294.76	294.04	293.81	295.59	295.29	293.91	296.2	294.59	294.3	294.58	296.13	293.71	295.85	295.6	294.67	295.84	294.85	295.92	295.84	294.38	295.32	295.27	296.16	294.75	294.07	295.13	294.88	294.84	295.51	296.17	294.68	295.86	295.75	295.97	294.77	294.16	294.12	294.8	296.26	295.06	296.44	295.79	295.45
303.9	305.13	304.31	304.33	303.75	304.62	303.82	305.79	304.4	304.27	303.07	304.33	304.39	304.33	304.62	305.91	304.55	304.21	304.42	304.18	303.81	304.48	304.68	303.57	303.45	305.92	305.5	302.22	304.92	304.12	304.8	304.92	304.43	304.16	303.95	305.46	305.13	303.54	304.28	304.16	304.19	304.03	303.23	304.18	304.17	302.72	305.21	303.73	304.34	304.43
302.19	302.42	303.05	302.44	302.71	303.22	303.91	301.95	302.85	301.61	304.15	303.36	303.46	303.04	302.22	303.68	302.87	303.34	303.35	300.66	303.48	303.07	303.4	302.85	303.36	302.36	303.49	302.1	302.44	301.78	303.42	302.71	302.82	302.73	303.35	302.63	301.47	303.54	304.64	302.56	302.81	302.98	302.1	303.45	302.73	301.62	302.74	303.28	304.04	303.28
312.25	313.31	313.27	313.21	313.65	314.02	312.89	312.03	311.99	312.68	312.82	312.88	312.07	312.51	312.47	311.11	311.08	311.71	313.07	312.42	311.95	313.71	313.06	311.84	312.15	313.81	311.42	312.25	311.63	311.42	313.09	313.57	312.89	312.93	312.97	312.56	312.77	313.17	312.85	312.91	313.1	311.6	313.3	312.7	312.47	312.78	312.1	312.8	313.41	311.99
304.36	305.44	305.16	305.45	304.42	304.27	303.86	303.68	305.1	304.25	303.32	304.02	303.99	305.47	304.61	303.84	304.81	304.57	304.99	305.53	304.21	304.33	305.18	304.54	305.02	304.06	303.72	304.01	305.75	303.86	304.38	303.65	304.54	304.07	303.6	305.16	304.44	303.8	304.47	304.3	305.01	304.34	304.01	304.18	304.18	303.88	304.96	304.16	304.5	303.52
305.41	304.74	305.35	305.17	305.98	304.7	305.12	304.76	304.79	305.09	305.05	305.01	305.35	304.15	304.79	305.77	304.41	306.34	305.31	305.01	306.46	304.68	305.68	305.3	305.79	304.25	306.16	305.26	304.61	304.5	305.91	305.44	305.39	304.24	306.72	305.89	305.41	306.65	304.8	306.56	304.88	305.01	305.44	304.96	304.91	304.41	305.5	306.46	305.29	305.56
301.59	301.51	301.82	302.33	299.68	302.32	300.68	302.88	301.84	301.67	301.47	302.45	302.64	302.3	300.91	300.06	301	301.16	300.91	300.75	300.24	300.77	301.31	301.48	301.43	302.11	301.25	301.41	300.24	301.06	300.83	300.08	301.05	299.68	301.5	300.69	301.98	302.19	301.27	301.13	300.56	301.09	302.1	300.56	301.38	301.31	301.11	301.73	300.67	301.46
312.97	313.1	312.26	312.64	312.91	313.07	312.89	312.64	312.94	313.94	313.12	313.53	313.71	314.32	313.29	313.86	314.27	312.97	312.4	312.82	313.14	313.7	313.86	313.42	312.31	314.06	312.37	313.25	313.14	313.34	313.02	312.5	312.49	313.52	312.71	313.08	314.07	313.39	313.72	312.87	312.41	312.33	313.7	313.09	313.02	312.54	312.93	311.91	314.26	314.29
313.89	313.2	312.08	314.29	313.45	312.01	313.71	313.25	313.21	312.14	312.39	313.05	313.39	312.61	313.67	312.48	312.66	313.35	313.26	314.23	314.39	313.19	313.59	314.31	314.31	313.3	314.83	313.98	313.26	313.09	314.03	313.02	312.93	313.03	313.48	311.69	313.92	313.08	313.66	313.18	312.38	313.75	313.45	313.69	313.8	313.84	314.61	313.36	312.93	313.28
328.09	329.1	327.41	328.72	329.43	326.81	326.67	328.02	328.65	327.41	327.49	328.28	327.49	327.7	328.81	327.83	326.58	326.66	327.7	328.85	328.69	328.3	327.94	328.5	328.16	327.97	326.83	328.57	327.35	327.8	329.13	327.94	327.93	327.96	328.95	327.84	327.34	328.03	327.24	327.33	328	327.7	328.71	329.84	328.37	327.65	326.82	327.68	328.21	327.24
303.03	302.93	303.09	301.98	303.31	303.93	303.09	302.71	302.53	304.49	302.98	301.73	304.9	302.81	302.78	302.82	302.62	301.95	303.12	301.44	303.44	302	303.22	301.63	303.6	303.35	303.55	303.5	303.26	302.25	301.48	303.22	303.36	303.96	302.35	303.37	302.75	303.27	303.54	303.77	303.19	303.49	305.28	302.67	302.45	303.7	302.9	302	302.87	302.56
317.2	316.94	315.94	315.65	318.36	315.5	315.58	317.73	315.54	316.56	316.9	317.32	315.44	316.37	316.08	317.49	316.03	316.87	316.69	317.4	315.31	316	317.36	317.4	316.11	315.82	317.24	316.5	315.89	318.04	317	317.34	316.5	316.28	316.97	316.49	316.77	317.25	317.03	315.95	316.11	316.6	316.67	317.28	316.84	316.57	316.61	316.04	316.51	317.99
305.38	305.86	306.08	306.51	305.05	307.41	306.8	306.84	306.99	306.27	306.39	306.2	306.18	306.44	307.54	307.44	307.28	305.79	307.37	306.37	306.27	307.41	307.25	306.58	307.29	307.58	306.52	305.77	305.47	306.57	305.67	306.38	307	307.04	306.3	306.24	306.05	305.78	306.46	306.69	306.55	307.18	305.27	306.1	304.42	306.88	306.64	305.56	307.14	305.97
327.28	328.5	327.54	327.94	328.13	327.57	327.4	326.45	328.49	328.32	327.79	325.97	327.71	327.08	328.28	327.25	327.94	327.72	327.19	327.41	328.19	326.94	327.83	327.46	327.39	327.82	327.97	328.25	328.1	327.73	328.08	326.83	327.1	327.26	327.2	326.7	327.9	328.09	327.37	327.84	327.42	327.63	327.52	326.84	327.14	327.82	328.44	327.8	328.96	327.64
301.35	302.78	303.26	302.88	303.43	302.45	303.31	302.09	301.65	302.93	302.67	304.12	302.39	302.53	302.51	302.45	302.31	303.06	303.34	302.32	303.94	303.72	303.61	301.77	301.84	303.66	303.92	303.26	302.06	303.73	303.68	302.84	302.64	301.75	301.67	302.6	301.63	302.59	302.96	302.47	302.76	302.83	302.91	303.05	303.21	302.51	303.88	301.23	303.2	303.56
328.62	328.02	327.9	328.5	329.21	328.12	327.11	326.51	328.55	327.34	328.49	327.96	327.9	327.25	328.3	326.48	327.02	328.66	329.09	327.85	327.58	327.43	328.22	328.81	328.04	328.59	327.01	327.56	327.69	328.26	327.43	327.42	326.6	326.42	328.71	328.28	328.87	328.09	328.99	327.06	327.8	328.85	327.65	329.02	327.88	327.42	326.96	326.83	328.24	327.81
305.35	305.4	306.33	305.33	306.09	304.37	305.47	304.32	305.26	306.16	306.06	304.93	306.09	306.88	305.74	306.54	305.39	306.03	305.43	305.18	306.06	304.91	306.72	305.79	306.1	304.52	305.19	304.88	305.54	305.59	304.69	305.93	305.55	304.61	306.44	305.42	306.11	306.56	304.05	306.26	303.86	303.67	305.86	305.36	306.35	304.96	305.71	306.16	306.18	305.37
292.9	294.99	294.26	292.91	292.8	294.07	293.6	293.45	293.12	294.85	294.02	294.49	294.92	293.83	294.54	293.25	293.62	293.01	293.03	294.99	292.92	293.43	294.49	293.76	294.12	294.82	295.02	293.79	294.36	293.81	294.02	293.01	294.15	293.72	293.56	293.11	293.42	292.7	294.94	293.46	294.98	293.89	294	293.19	294.44	293.65	294.11	294.16	294.16	294.53
305.34	305.51	305.68	306.5	304.86	305.81	304.85	305.7	306.55	305.66	305.56	305.27	305.17	304.65	305.53	305.31	304.45	305.98	305.26	306.11	304.79	305.52	304.2	306.29	306.48	304.88	306.62	306.45	305.64	306.13	304.12	305.64	305.41	304.91	304.62	305.87	305.89	306.47	303.91	305.13	305.63	305.8	304.81	306.62	304.65	304.35	304.81	305.88	305.59	305.13
309.27	310.38	309.73	309.88	310.63	309.19	310.16	309.94	309.16	310.22	310.57	309.71	309.59	310.11	310.68	308.97	309.27	308.78	308.68	309.46	309.26	309.43	309.79	309.79	310.52	309.59	309.13	310.33	308.93	310	308.83	311.56	308.84	310.13	309.1	310.06	309.14	308.79	307.92	312.01	309.75	310.52	309.49	308.97	311.08	309.17	310.77	309.27	310.09	310
[truncated: 750 more rows]
[truncated: 150 more columns]
