# Supplementary material for: Genetic dissection of main and epistatic effects of QTL based on augmented triple test cross design
Source: PLoS One. 2017 Dec 14;12(12):e0189054. doi: 10.1371/journal.pone.0189054 (PMC5730204; doi:10.1371/journal.pone.0189054)
Supplement: S9 Supporting Information — (ZIP) [file pone.0189054.s009.zip › z5_1900_0.8_5.csv]

304.74	304.32	303.22	305.33	304.55	301.35	303.19	303.75	304.25	303.33	302.97	303.74	305.01	303.85	302.41	302.68	304.03	304.6	304.33	304.12	303.23	305.58	302.34	301.47	305.27	302.78	304.47	302.95	302.79	304.01	303.42	304.2	303.96	302.79	304.39	304.38	302.58	305.13	302.42	302.94	302.45	302.76	305.87	302.62	304.22	303.75	304.54	303.19	303.33	304.66
296.18	294.73	294.77	296.13	295.31	293.61	293.75	294.45	293.98	294.62	296.65	294.01	295.8	293.26	295.38	294.07	296.68	294.68	294.14	294.55	296.69	295.27	294.05	294.04	295.01	295.37	295.26	295.21	294.81	293.33	295.93	295.58	292.93	294.02	293.51	297.64	296.01	294.77	296.56	295.16	295.34	296.25	295.21	296.09	294.63	293.95	294.98	294.49	295.46	296.78
328.57	326.96	327.12	325.79	327.13	326.93	326.79	327.11	327.91	327.37	328.6	329.35	329.63	327.61	327.2	328.33	327.79	327.27	327.33	326.84	327.45	327.31	328.94	326.35	327.4	327.01	327.21	329.01	327.53	326.6	328.12	329.93	328.02	328.14	327.74	327.36	327.07	329.23	326.46	329.9	327.53	326.85	327.03	326.3	327.43	326.02	328.36	328.21	327.36	327.32
328.14	326.07	328.2	327.81	326.82	327.71	328.23	325.57	328.4	327.89	328.08	327.95	326.2	325.95	326.39	327.76	327.03	326.69	326.85	327.88	327.75	326.5	327.71	328.23	327.94	326.96	327.64	327.79	327.68	327.06	327.19	328.16	327.68	328.88	328.6	328.03	328.21	327.41	327.45	328.36	326.47	326.63	328.84	327.29	327.37	324.72	329.22	330.52	328.39	326.16
307.21	306.19	306.72	308.42	306.97	304.82	307.25	307.16	307.14	306.33	306.9	307.89	307.92	307.8	308.17	307.9	307.37	307.76	306.25	307.68	306.68	307.26	307.28	308.23	307.79	307.09	309.23	307.53	307.78	307.37	307.77	307.44	308.21	306.99	307.34	306.67	307.21	309.58	306.64	307.49	308.46	306.2	306.87	307.28	309.14	309.19	306.73	307.09	306.42	308.53
317.04	319.67	318.82	317.26	317.51	321.45	318.35	316.85	318.2	318.13	316.8	318.09	319.22	317.42	317.72	317.23	317.91	316.27	318.32	317.56	318.63	319.63	318.54	317.34	316.85	318.43	317.19	317.69	317.31	319.48	317.48	319.47	317.72	320.7	317.4	319.14	318.24	316.57	319.7	318.9	318.02	318.39	317.77	317.29	318.52	316.94	319.01	318.11	319.89	319.29
302.6	303.63	305.11	303.62	303.75	305.62	302.7	302.34	303.32	304.25	303.57	303.94	303.81	303.34	300.69	303.88	303.6	302.41	303.76	302.79	303.26	303.35	304.92	303.44	303.47	303.71	302.54	303.87	302.02	303.45	303.78	302.6	303.24	304.35	303.57	304.22	302.78	301.12	303.28	303.9	303.14	305.37	302.16	303.88	304.01	303.03	302.48	303.64	303.47	303.17
300.08	304.82	304.31	304.97	303.34	302.15	303.05	302.74	304.64	304.38	304.13	303.1	306.52	302.81	304.75	303.89	303.25	303.86	304.96	304.29	303.71	304.4	302.71	304.27	302.55	304.5	303.22	301.69	301.77	303.83	303.44	301.5	303.42	303.7	302.88	303.05	303.24	305.48	304.9	304.82	304.29	304.14	302.75	305.69	303.58	306.07	305.48	305.04	303.39	303.45
317.18	317.19	316.87	318.15	318.09	318.05	317.63	316.94	318.91	317.32	319.18	318.47	317.94	319.36	316.64	319.38	317.63	318.43	318.69	315.82	319	316.13	318.21	318.21	316.75	319.63	317.78	318.7	318.4	318.7	317.84	317.31	318.31	318.73	317.54	318.21	317.1	319.27	318.82	317.74	316.11	317.42	317.64	317.23	318.27	317.33	317.76	317.5	319.2	320.36
305.58	305.63	306.54	303.63	305.19	306.31	306.12	305.07	306	306	304.15	308.09	304.25	306.83	307.17	306.13	306.43	305.75	305.84	304.57	308.69	306.78	307.68	305.78	305.8	306.38	306.28	305.27	305.24	305.28	306.63	307.52	308.1	305.69	305.68	306.03	304.92	304.66	305.41	308.28	305.12	306.83	307.24	305.61	305.56	304.89	305.22	304.78	305.52	305.18
297.47	293.03	291.9	296.34	293.52	294.2	294.93	293.86	292.96	292.75	294.9	293.8	293.02	293.62	295.43	294.41	294.18	293.27	294.84	295.47	293.38	292.65	294.68	293.32	294.12	293.48	293.55	294.42	293.52	292.61	293.7	294.32	293.24	292.44	293.93	295.27	295.26	293.66	294.17	293.15	295.72	293.93	291.72	292.5	293.99	293.26	293.77	294.71	295.15	294.71
304.06	302.65	302.2	302.65	302.55	302.38	302.89	302.09	301.17	302.92	303.05	302.69	300.33	302.76	301.21	304.93	302.7	302.71	302.55	302.56	301.93	302.25	303.69	303.81	305.56	303.07	301.15	301.8	303.09	302.75	302.91	301.68	303.39	303.5	302.73	303.55	303.86	302.06	302.78	303.61	303.4	303.98	303.26	302.83	303.13	302.81	301.36	301.17	303.68	302.47
312.68	310.66	311.28	310.85	310.4	311.75	312.46	312.46	309.88	313.33	311.58	310.84	313.1	310.96	311.68	311.31	311.95	312	312.13	312.52	310.72	312.94	310.4	310.6	309.94	312.52	310.97	311.91	311.71	311.29	312.23	312.67	311.29	312.46	311.51	313.49	310.67	311.37	309.93	312.08	311.17	309.86	311.09	312.84	309.82	312.45	311.84	311.08	314.21	312.49
325.55	325.15	324.71	323.22	324.83	324.3	324.93	324.36	326.04	325.88	326.31	325.05	323.92	323.43	324.35	323.86	324.13	322.43	324.26	323.13	324.38	321.85	324.33	325.92	323.57	325.4	324.5	324.79	325.44	322.26	325.38	323.9	326.23	324.37	324.18	324.39	322.9	323.6	324.75	323.51	325.17	325.44	324.45	326.12	324.7	325.48	325.71	324.51	325.23	323.45
294.97	296.4	294.78	295.86	292.93	295.63	293.3	294.41	296.11	293.93	295.71	295.92	294.21	293.43	295.83	295.72	295.3	294.16	293.59	295.88	296.55	296.09	295.25	296.6	294.18	294.44	295.58	295.1	294.8	295.77	294.14	294.38	293.57	295.45	293.99	293.7	295.56	294.97	296.37	292.92	295.07	295.48	295.31	294.37	295.24	294.53	293.46	294.85	295.32	294.02
304.38	304.26	303.53	304.92	304.25	306.13	304.32	304.66	304.02	303.44	303.1	303.08	305.19	303.89	304.67	304.3	304.75	306.32	304.64	305.62	305.25	304.27	302.05	305.1	305.09	305.15	303	303.43	304.03	304	305.43	304.9	306.17	303.47	301.17	303.74	303.46	304.6	303.95	305.42	302.74	303.48	305.18	305.27	303.35	304.52	303.73	304.39	304.46	305.98
301.51	300.88	300.57	301.6	302.19	302.14	302.01	301.16	301.3	299.85	300.78	302.02	300.72	300.98	301.77	300.81	297.92	300.35	299.59	300.91	301.54	300.28	300.74	298.5	301.23	299.85	300.44	301.09	299.64	300.1	302.73	300.57	299.31	300.55	300.73	301.35	299.99	299.95	300.7	298.97	302.69	299.6	300.76	300.89	301.07	300.53	300.86	299.96	301.65	301.35
314.21	316.22	314.02	315.18	315.22	316.81	314.93	316.25	315.31	314.38	315.46	314.23	314	314.44	314.98	316.18	315.23	316.63	314.89	315.58	315.13	317.04	315.89	315.47	314.11	315.13	315.45	315.74	314.64	315.49	315	314.32	315.98	315.23	316.9	316.91	313.72	316.4	314.24	315.1	313.84	314.48	316.6	315.22	315.13	314.3	314.08	314.64	314.78	315.85
312.48	313.4	312.99	311.37	313.33	313.23	312	314.59	312.45	311.99	311.68	311.11	311.51	312.3	312.75	312.93	312.1	313.1	313.62	312.75	314.04	312.51	313.41	314.42	313.07	313.41	312.79	312.83	312.82	310.63	312.91	312.58	313.03	314.11	313.05	313.05	312.35	312.51	313.3	312.19	312.87	313.03	312.31	313.11	313.19	310.68	313.1	312.34	312.29	313.98
301.58	302.04	299.77	301.72	300.17	300.69	301.88	301.72	299.92	300.9	302.14	299.13	301.08	301.45	302.36	301.87	302.67	301.84	301.12	300.22	299.41	301.72	299.57	302.32	300.33	300.48	301.9	303.32	301.99	299.56	300.04	299.08	299.53	301.8	299.62	301.36	301.98	300.53	302.2	300.49	301.29	300.86	300.93	299.68	299.8	301.55	301.14	301.79	301.71	301.6
313.4	313.8	314.33	313.56	315.2	313.8	312.74	313.59	314.78	315.74	313.22	312.8	313.85	312.83	310.87	314.04	313.88	314.79	315.04	314.44	313.17	313.38	313.85	313.64	311.57	314.41	314.7	312.43	312.4	313.02	314.84	313.1	313.13	313.81	312.38	313.74	313.12	313.19	314.36	312.97	313.16	314.42	312.95	313.13	313.38	314.73	315.38	314.93	313.29	314.13
327.06	326.21	326.54	327.45	328.38	326.64	327.63	327.37	327.61	327.15	328.11	327.21	327.83	327.33	327.61	326.75	328.82	326.78	327.78	328.79	328.17	326.87	328.73	328.24	328.16	325.96	326.45	328.76	327.6	330.99	327.84	328.49	327.68	327.31	328.17	326.81	328.22	327.84	328.91	326.85	327.49	328.93	328.29	326.68	329.22	328.51	327.57	327	326.68	328.01
302.6	304.89	301.85	302.39	302.79	303.04	300.31	301.69	302.87	302.74	301.91	303.88	302.21	302.39	302.64	300.86	301.51	303.96	300.94	303.87	303.06	302.89	302.96	301.01	303.03	303.51	302.78	301.77	302.27	302.16	303.16	302.98	303.8	301.64	303.01	301.95	303.38	304.57	302.01	302	302.96	302.89	301.49	303.43	304.26	302.18	301.34	303.79	303.15	303.68
313.9	315.2	314.86	313.38	315.69	313.98	313	314.19	315.46	314.15	314.41	315.21	312.99	314.27	313.43	313.34	312.22	313.45	315.41	312.83	314.65	315.38	313.58	314.3	314.79	314.74	314.32	313.12	314.55	313.4	313.15	314.14	313.38	314.93	315.11	314.74	314.1	314.3	313.48	313.16	313.21	313.1	313.62	314.73	315.12	313.46	313.96	315.52	313.95	313.83
305.36	306.58	307.7	306.48	305.97	305.52	307	305.3	308.25	306.36	308.09	307.91	307.92	306.32	308.65	308.94	307.96	305.28	307.61	307.01	308.35	306.66	306.81	307.39	304.81	306.76	306.71	306.8	305.79	306.27	304.45	306.7	304.78	306.7	306.7	307.38	305.18	306.17	306.08	306.34	306.38	306.52	304.83	306.35	307.77	307.22	305.88	307.52	306.98	306.21
312.59	313.17	311.56	312.46	312.77	310.96	311.88	313.27	312.06	313.58	312.35	312.57	313.67	311.23	310.91	312.47	312.6	312.4	312	312.81	311.11	313.1	312.43	312.57	310.86	311.37	312.75	312.62	311.39	311.29	312.54	310	312.43	313.22	311.51	312.28	310.9	310.84	312.91	310.84	312.18	312.43	313.43	312.1	313.43	312.82	312.98	312.57	312.38	312.41
304.27	305.2	303.78	305.87	306.39	306.49	306.94	306.9	305.63	305.65	305.07	306.84	304.42	303.67	305.01	304.93	304.17	305.33	305.01	304.43	306.12	304.36	306.07	305.03	306.27	306.27	305.89	304.58	306.01	305.57	305.22	306.39	304.87	305.9	304.47	305.95	306.1	305.61	304.8	306.01	305.54	306.98	304.78	305.18	305.81	304.77	305.06	306.59	305.27	306.57
312.38	313.4	312.82	312.32	313.56	312.17	310.94	311.61	312.9	313.49	311.34	312.45	312.16	311.36	312.76	310.18	312.68	312.45	313.06	311.04	313.2	312.99	312.74	312.42	313.41	312.67	313.53	312.48	311.82	311.67	312.49	312.23	311.73	312.54	312.53	313.1	313.31	313	310.03	314.34	312.9	311.19	313.39	311.6	313.24	313.57	314.27	311.59	312.82	312.98
328.76	326.02	327.88	326.34	326.46	326.51	326.41	326.38	325.8	327.01	328.2	329.06	323.88	326.83	325.79	326.73	325.61	326.82	328.11	326.32	329.2	327.96	324.53	328.13	327.19	326.28	327.91	328.64	326.43	328.12	326.45	327.98	325.07	327.44	327.37	328.22	326.53	328.43	326.18	327.31	328.35	328.99	326.8	327.01	328.34	328.02	326.74	326.36	326.87	327.61
315.64	314.14	315.28	316.39	313.93	315.16	314.78	315.01	314.53	314.05	315.24	315.86	314.15	314.93	314.86	316.84	313.4	315.37	315.18	315.63	316.73	314.1	316.43	314.36	315.1	314.37	316.82	315.58	313.86	314.58	315.34	315.04	314.82	312.68	314.16	315.2	313.98	314	314.68	316.11	313.42	316.81	315.32	314.82	315.21	315.4	314.04	315.56	313.73	316.04
315.82	316.12	315.28	315.93	316.26	314.78	316.05	316.72	316.4	313.85	316.61	315.92	316.43	313.71	316.16	315.23	317.22	315.83	315.12	313.66	314.31	315.19	315.13	314.58	314.72	316.67	317.29	316.75	315.49	315.31	317.16	313.39	316.68	315.88	314.44	314.05	315.66	316.64	315.74	315.26	314.88	315.83	314.5	315.86	317.17	316.01	315.11	316.29	316.19	316.76
302.4	304.05	303.17	303.83	303.18	301.91	303.14	306.31	304.77	303.26	301.9	304.22	304.13	304.71	303.69	303.57	302.9	302.95	302.85	303.69	303.07	303.67	303.19	304.28	301.9	305.33	304.01	303.08	302.65	302.37	302.87	303.03	304.28	304.27	303.29	304.57	303.74	304.48	303.97	304.09	302.61	300.88	302.54	303.61	304.19	301.9	303.54	305.58	302.8	302.78
304.78	304.6	306.3	303.8	305.74	304.66	303.71	304.72	304.7	305.96	304.14	304.42	303.43	306.1	305.3	303.86	304.95	304.71	305.9	305.57	304.52	304.83	303.26	304.4	305.17	303.95	304.06	305.45	303.53	304.9	306.23	303.32	306.3	304.5	305.61	305.48	305.63	305.22	305.74	304.39	304.7	304.55	304.56	306.62	304.44	306.14	305.47	305.2	305.38	304.21
319.28	320.33	319.04	319.94	317.71	320.18	319.58	319.18	319.76	320.33	318.41	319.62	318.17	319.19	318.69	320.05	319.85	318.79	321.31	319.94	321.64	317.86	318.09	318.73	318.92	320.05	318.66	320.93	319.17	318.92	318.66	319.67	318.35	319.85	318.82	319.02	319.86	320.38	319.93	318.56	317.23	317.09	319.32	317.3	318.9	320.16	318.78	317.92	318.42	319.79
315.28	314.3	314.76	315	313.74	314.91	314.25	313.13	312.96	314.53	314.88	315.7	316.16	315.44	314.43	314.17	314.86	314.67	315.3	316.06	314.46	314.11	314.99	315.32	314.1	313.71	315.05	315.34	315.33	314.21	315.33	314.12	315.49	315.33	313.88	314.57	315.09	314.42	313.75	313.81	314.07	313.5	315.76	315.68	313.75	314.93	312.32	314.58	315.39	314.26
310.47	311.39	309.66	311.3	311.63	309.84	309.99	311.41	310.2	310.16	310.26	311.59	312.76	310.43	312.67	309.95	311.7	310.74	311.64	310.93	311	312.02	310.45	310.72	308.73	310.53	310.63	309.34	310.13	311.36	312.3	310.77	309.14	309.91	310.45	310.47	311.38	311.89	311.27	311.68	310.23	311.25	310	309.77	310.97	310.19	309.24	310.46	310.55	310.25
313.74	314	314.22	314.58	314.84	315.43	316.85	312.98	314.43	315.91	315.87	314.2	313.22	315.3	314.08	313.91	314.54	315.36	314.49	314.93	314.73	315.02	315.45	314.44	316.29	316.59	315.73	314.84	314.33	315.15	315.73	313.64	313.34	314.83	313.73	316.63	314.8	315.5	315.16	315.36	315.46	315.54	316.53	315.09	315.12	314.11	314.85	314.33	314.53	312.91
305.17	304.95	304.77	304.4	304.94	305.47	304.33	303.24	304.05	305.42	304.87	305.74	304.01	304.77	304.16	303.93	304.29	304.3	305.22	304.6	304.53	305.41	304.8	306.6	304.12	305.14	304.72	306.47	303.32	304.19	304.97	304.23	305.78	304.31	306.59	303.71	304.21	306.26	303.97	305.09	304.34	302.87	303.55	305.12	304.33	304.71	304.78	303.98	304.44	303.8
309.65	311.48	309.68	310.07	310.71	309.22	309.25	311.95	310.66	310.11	309.76	308.08	311.89	312.23	310.08	310.29	310.4	310.94	311.3	309.62	311	309.57	312.42	311.69	312.32	310.71	308.51	310.32	312.26	310.59	309.27	310.25	312.2	310.77	311.48	309.91	309.76	309.93	311.18	309.89	310.33	307.71	309.33	309.82	308.94	310.72	309.88	310.94	310.7	310.83
297.53	296.27	297.86	297.99	298.35	295.93	296.96	296.91	296.57	298.8	296.2	296.9	297.11	296.81	298.83	296.83	296.97	297.09	295.83	297.13	295.81	296.93	296.6	295.15	296.33	294.86	297.94	297.89	296.98	296.13	295.2	296.63	297.17	295.09	296.05	295.68	297.46	296	295.43	295.81	297.83	295.89	295.64	294.38	297.1	298.69	297.54	297.53	297.93	298.76
319.26	319.59	320.1	318.31	320.72	318.05	319.12	317.31	319.94	319.17	316.86	319.78	319.91	319.22	319.19	320.29	320.66	319.4	318.57	319.81	318.53	321.53	320.12	319.48	320.51	318.65	320.7	319.67	318.42	319.34	318.26	318.61	321.08	320.52	318.43	318.56	318.33	319.23	320.44	319.12	320.39	317.55	318.84	317.55	317.91	318.82	318.86	319.63	317.88	319.72
303.81	304.75	303.25	304	303.03	303.67	304	303.39	305.52	303.03	303.33	303.82	305.38	302.95	303.23	305.05	305.74	302.58	304.3	303.54	305.09	302.21	303.56	301.64	303.55	304.39	302.49	304.19	303.57	305	301.56	303.1	303.07	304.54	303.01	304.04	304.38	303.52	304.42	304.09	304.21	304.45	304.03	303.72	305.2	303.81	303.33	303.78	303.83	304.87
305.6	303.89	301.52	301.54	304.19	302.39	302.4	304.13	303.06	302.84	304.41	302.31	302.71	303.85	301.35	304.11	304.28	303.89	304.68	302.36	303.82	301.76	303.59	304.89	302.56	302.92	303.85	305.16	305.6	304.73	302.66	302.92	303.44	303.03	301.96	301.63	304.19	303.6	303.5	302.32	301.95	302.27	304.11	303.81	302.37	303	303.25	302.49	304.22	302.85
312.66	313.38	313.31	311.87	312.24	312.56	313.33	311.73	313.07	313.69	310.75	312.92	312.43	311.79	312.29	312.22	313.86	313.16	311.25	312.44	311	313.37	312	311.88	311.86	312.24	312.27	310.75	311.96	312.35	313.76	311.73	311.7	311.13	311.81	313.6	311.77	312.75	312.88	311.92	313.07	312.6	312.48	311.76	314.47	310.82	311.36	311.43	313.25	311.15
301.65	301.44	301.86	300.55	302.32	303.07	302.38	302.85	301.83	301.89	300.17	302.46	302.21	303.35	303.36	302.92	300.76	301.22	301.72	302.31	304.6	302.81	302.36	302.15	302.66	302.33	303.52	302.15	302.21	303.16	303.43	302.51	302.38	300.95	302.91	302.33	302.1	302.61	303.03	301.81	302.44	303.28	301.47	302.78	301.7	305.11	301.95	303.33	302.65	302.96
312.16	310.27	309.59	310.48	310.83	309.05	308.61	311.09	309.92	309.76	309.9	310.77	311.41	311.43	309.83	310.02	309.41	309.15	308.05	310.89	309.16	310.37	306.96	309.01	310.34	310.7	309.76	309.72	307.48	309.01	311.12	310.24	310.87	309.25	310.85	309.8	308.07	310.68	308.16	309.54	309.13	307.88	310.2	309.34	310.16	310.6	309.19	310.6	310.11	308.79
310.81	313.88	313.13	310.93	312.22	311.86	314.52	311.23	313.25	313.05	313.97	313.34	312.03	313.06	312.55	313.94	312.98	313.17	312.3	313.65	313.18	313.3	312.71	313.67	312.86	314.2	311.75	314.47	312.38	313.17	314.03	312.69	312.17	312.47	314.23	313.65	313.94	313.46	310.93	312.67	313.63	314.5	312.48	311.84	315.05	313.29	311.8	314.23	314.33	312.2
312.97	314.14	313.89	313.3	312.05	312.28	313.07	312.13	313.08	313.13	313.06	313.46	313.85	311.64	313.01	312.09	314.44	312.98	311.7	311.53	313.32	311.97	314.31	312.69	314.5	312.75	313.19	313.11	315.8	314.22	313.73	312.82	312.96	312.25	314.81	312.35	312.58	314.35	313.96	313.88	312.04	312.8	310.77	311.88	312.4	313.65	313.18	313.56	314	314.26
307.63	308.15	310.16	309.34	310.06	310.85	309.06	309.88	309.17	308.07	307.75	308.19	308.83	309.32	307.99	309.64	307.9	308.42	308.19	309.43	308.94	309.61	306.97	309.56	308.86	309.56	310.61	308.82	309.13	308.62	306.76	306.13	307.34	308.54	309.02	309.75	308.65	310.62	309.35	308.25	307.44	308.58	307.27	308.63	308.35	308.29	309.49	307.5	309.11	309.63
310.09	310.78	310.81	310.48	310.56	310.31	310.03	309.82	309.67	311.14	310.32	308.5	311.65	311.58	309.39	310.95	311.62	309.6	310.7	309.78	310.48	313.07	311.45	312.95	310.41	310.61	313.33	310.22	313.05	310.59	311.04	310.6	311.18	311.2	310.07	310.56	310.59	310.8	310.06	311.02	310.05	310.37	314.23	309.31	310.94	311.5	310.78	310.38	311.77	310.35
311.17	312.39	312.4	314.52	312.84	312.34	314.51	314.17	313.83	313	312.24	313.02	312.63	313.02	313.68	314.23	313.23	311.12	312.97	313.48	313.48	311.43	314.14	313.76	311.84	313.22	314.09	313.74	312.74	313.9	314.43	312.98	312.26	313.83	313.64	312.24	312.54	313.37	314.03	312.87	313.85	312.74	311.79	313.2	311.72	315.04	313.14	312.41	314.55	313.77
313.41	314.68	314.41	313.21	314.4	313.42	313.02	313.89	313.14	313.32	312.94	314.63	313.51	315.45	313.29	314.77	312.73	313.97	312.83	314.13	314.56	313.46	314.06	313.1	314.7	314.85	315.41	314.51	314.9	311.71	313.44	313.87	314.26	315.58	314.88	312.87	313.69	313.09	315.27	312.94	314.62	314.56	314.06	314.82	315.14	314.38	312.82	313.9	313.8	315.14
311.44	311.24	311.01	308.79	311.59	310.53	310.37	310.42	309	311	309.99	310.39	309.84	311.08	311.92	310.64	310.59	311.33	310.43	310.67	312.22	309.75	311.87	310.01	311.15	310.39	310.3	308.29	310.96	309.39	309.39	308.85	309.06	310.45	309.57	311.39	311.74	310.55	309.94	311.62	310.79	311.11	311.68	310.08	310.37	309.03	310.2	309.55	310.38	312.3
308.99	311.3	310.86	308.7	310.15	310.76	309.91	309.63	309.34	309.72	310.2	311.1	308.68	311.05	309.11	309.68	308.36	311.57	309.28	306.77	309.45	309.92	310.75	311.75	311.02	311.16	309.49	309.78	308.36	309.3	309.69	311.62	310.19	310.07	310.55	308.21	308.92	308.54	309.71	308.62	310.39	311.75	308.77	310.53	311.05	310.07	309.89	308.9	308.92	311.5
314.98	314.13	314.02	315.34	313.66	313.32	314.09	315.18	314.7	315.63	315.39	316.39	315.25	315.01	316.01	314.97	313.38	314.71	315.51	314.08	314.61	315.69	314.85	315.06	315.47	314.74	315.81	316.2	315.06	314.36	314.6	315.42	315.81	313.62	315.02	313.69	315.15	314.67	313.59	314.86	314.17	314.97	313.58	312.99	314.67	317.59	315.43	314.56	315.55	314.93
295.42	294.1	294.38	293.18	294.54	293.94	293.88	293.37	296.75	293.81	293.89	295.31	295.57	295.58	294.39	295.26	294.55	292.09	292.73	293.03	294.9	294.07	295.48	294.62	293.69	291.73	295.04	293.59	294.27	293.09	294.14	294.31	294.9	295.66	295.93	293.17	293.97	293.77	295.39	296.29	295.02	292.92	294.83	295.4	295.72	294.76	293.39	293.96	293.8	291.54
306.81	306.43	306.14	305.98	305.73	306	306.78	307.33	306.02	307.97	306.04	306.73	305.07	306.93	307.17	306.89	306.27	307.77	306.8	308.37	308.69	306.52	307.53	307.52	306.86	307.85	305.54	306.19	306.47	306.08	307.08	304.57	305.24	306.02	307	307.28	305.71	308.42	305.57	306.79	304.71	306.89	307.91	306.33	305.96	307.71	307.01	305.92	306.41	304.96
320.24	318.96	320.75	319.18	319.16	320.62	320.21	318.74	318.3	320.83	319.62	318.83	320.44	319.82	319.96	320.07	319.43	320.52	318.2	319.48	320.36	319.7	318.32	319.28	320.51	320.51	320	318.75	318.97	318.09	318.77	319.66	320.19	320.38	318.64	318.19	317.68	318.08	320.38	320.73	316.81	320.11	319.24	317.39	320.83	317.7	318.82	319.12	318.74	319.81
313.02	312.81	313.6	313.53	312.69	314.17	313.61	313.46	313.66	311.18	312.32	313.35	310.86	314.55	313.98	313.67	311.96	311.86	314.77	313.76	312.66	313.52	312.82	316.39	313.9	312.27	312.56	312.06	314.91	313.5	313.85	311.02	314.02	313.88	312.64	313.76	311.41	312.78	313.71	312.32	313.06	313.03	311.84	314.18	313.04	311.84	312.08	311.81	310.64	313.04
318.77	319.89	319.34	321.06	320.47	320.92	316.32	320.26	320.21	319.61	320.44	318.34	317.82	321.58	320.36	317.84	319.07	320.68	320.27	319.64	320.27	320.73	318.69	319.55	319.42	318.7	320	320.87	317.59	320.1	319.98	319.03	320.12	318.01	318.01	319.53	317.75	320.34	320.29	318.78	318.18	318.93	320.6	319.86	319.01	318.66	318.82	319.57	318.16	318.39
309.55	309.65	307.21	308.69	307.84	307.87	310.48	309.93	309.32	308.89	308.36	308.48	308.11	308.72	309.83	309.75	308.7	307.32	307.79	309.02	308.84	310.08	310.25	308.85	308	308.43	309.36	308.39	309.41	309.56	308.01	307.55	310.69	307.83	309.34	309.11	309.45	308.22	309.41	308.13	309.05	309.31	309.41	307.71	308.19	307.56	309.13	309.72	309.81	309.17
295.06	297	296.03	295.45	295.97	294.4	295.31	293.85	295.96	294.54	293.76	295.52	295.77	295.79	294.23	293.92	295.46	295.16	293.78	294.25	295.49	295.09	295.03	294.75	295.43	293.82	295.58	292.92	293.41	294.94	293.44	295.84	293.76	293.67	295.69	295.2	294.87	294.95	295.86	294.9	294.97	295.31	294.66	295.32	296.42	294.93	294.95	295.01	295.6	294.46
294.48	294.3	293.66	294.67	293.58	293.54	295.22	293.65	293.52	293.39	293.59	295.83	294.87	295.23	293.52	292.62	294.64	293.91	293.65	294.77	295.33	293.88	292.89	293.66	294.57	294.04	294.75	292.99	292.83	293.63	293.38	293.85	295.07	292.99	296.29	294.88	296.01	292.9	295.02	293.15	295.33	293.95	291.8	294.93	294.06	293.1	295.05	295.46	293.99	293.93
319.14	320.55	316.6	319.29	318.15	318.52	318.36	320.09	318.79	319.3	317.96	320.22	316.88	317.28	317.97	317.82	317.33	319.9	318.73	319.94	318.58	319.58	317.73	319.97	316.24	317.33	318.35	318.75	318.03	316.29	319.43	317.8	318.12	317.36	319.42	318.52	317.86	318.81	318.74	319.22	319.66	317.74	317	318.92	317.46	317.75	318.77	318.84	318.73	320.05
303.77	302.98	304.22	304.63	303.13	305.3	304.18	301.92	303.49	305.72	302.83	304.35	302.76	304.36	303.75	303.67	305.29	302.85	302.36	304.58	303.49	303.44	303.57	303.1	302.59	302.09	305.14	302.86	305.31	304.16	302.81	301.86	304.15	303.66	304.13	304.51	304.04	302.47	303.99	301.99	303.59	304.06	303.09	304.17	304.23	302.91	302.98	303.33	302.7	302.6
317.14	317.91	316.47	315.84	316.89	316.2	317.33	317.15	317.98	315.88	315.28	317.71	317.31	316.95	316.33	315.54	316.98	316.21	316.8	316.32	317.14	316.67	316.67	314.74	317.59	317.06	317.49	317	315.41	317.16	316.48	316.3	316.85	318.41	317.11	314.22	316.95	316.85	316.74	317.04	316.23	316.99	318.19	316.99	317.21	316.74	316.9	315.98	315.65	317.65
317.04	314.91	316.25	314.85	314.62	315.69	315.36	315.49	315.75	316.26	316.18	316.14	313.97	315.74	315.37	313.95	315.19	316.76	317.47	317.45	316.52	315.57	315.65	316.8	315.56	316.2	314.74	314.02	313.41	315.17	316.26	315.86	316.1	315.51	314	315.85	313.91	314.71	317.67	316.54	315.67	314.39	314.48	316.18	315.27	315.63	315.8	315.69	315.34	316.47
302.81	303.26	303.18	303.13	303.02	302.24	303.45	302.85	303.41	303.54	302.51	302.21	303.67	303.63	301.97	301.12	303.04	302.7	303.7	303.77	302.41	303.66	303.99	302.49	303.9	303.59	304.14	304.48	302.69	303.84	304.39	303.3	304.05	301.83	302.76	302.9	302.92	303.29	303.73	304.85	303.83	303	303.62	302.66	303.35	303.31	302.78	303.34	304.43	302.53
295.49	296.03	295.67	298.57	295.87	296.25	296.45	297.31	295.67	297.7	296.88	296.46	298.29	294.53	297.32	298.06	297.16	296.18	296.18	298.11	297.27	296.71	297.6	296.61	297.53	296.49	296.03	296.24	297.46	296.06	296.36	297.73	295.74	296.79	296.82	296.14	297.94	297.11	294.44	298.25	295.92	296.13	297.47	296.26	297.64	297.92	298.03	298.18	297.37	296.48
304.32	302.46	303.3	303.07	303.74	302.9	304.55	304.7	302.86	302.98	302.21	303.63	305.1	304.31	303.18	303.96	303.48	303.89	305.88	304.22	303.58	303.79	303.28	304.3	303.33	304.93	304.27	304.61	303.6	303.5	303.46	303.12	303.83	304.39	303.91	302.16	302.59	302.87	304.13	304.59	301.56	302.72	303.04	304.08	304.31	302.25	301.69	302.05	303.64	304.32
301.5	300.12	299.48	300.26	301.23	299.7	300.2	300.96	300.72	301.07	300.16	299.54	299.76	300.45	301.16	301.03	300.64	300.95	300.11	300.26	299.63	299.68	301.54	300.18	300.27	301.15	302.13	301.04	300.63	298.57	298.74	300.46	300.83	301.33	299.94	300.41	299.69	299.1	298.62	300.89	299.39	302.04	301.35	299.1	299.46	301.13	300.31	299.15	299.6	301.14
300.36	300.77	302.07	300.5	302.31	301.23	299.22	300.97	301.25	302.06	300.16	300.23	300.11	302.28	302.16	300.81	303.39	301.74	301.22	299.87	302.51	301.9	300.96	302.53	303.18	300.98	300.96	300.63	302.29	301.57	300.69	299.12	301.03	301.63	301.57	301.66	300.26	301.97	300.82	299.82	301.94	301.27	298.7	300.64	299.21	303.82	298.96	301.11	301.51	302
313.01	314.62	312.43	313.19	313.32	313.3	312.51	313.2	312.99	312.12	312.54	312.12	313.76	312.53	313.11	313.16	315.11	312.36	313.21	312.19	313.13	313.43	313.53	313.19	313.76	312.28	313.32	310.66	312.9	312.68	311.91	312.99	312.2	311.86	312.95	313.09	313.62	311.89	312.28	313.88	313.87	313.06	311.95	311.68	311.88	313.39	312.4	311.36	312.77	312.8
315.51	313.97	314.18	316.73	314.32	314.76	315.09	314.61	314.95	315.66	314.98	315.73	314.15	313.81	315.23	315.62	312.32	314.01	313.53	315.01	315.21	315.76	314.23	314.62	315.79	314.56	312.58	314.3	316.04	313.65	315.59	313.82	314.29	314.68	315.8	314.12	314.71	315.43	315.28	314.01	314.3	314.59	314.59	313.75	316.49	314.15	313.97	316.24	316.45	315.08
306.93	307.7	308.4	308.07	305.83	308.06	307.33	306.76	307.98	307.22	305.46	305.92	308.73	307.91	309.58	307.7	305.46	305.14	307.73	307.33	306.99	306.63	306.8	307.95	306.66	308.93	306.74	306.74	307.72	307.06	308.74	308.48	306.79	308.08	308.74	307.55	305.53	308.01	306.04	308.96	307.69	306.4	307.35	307.58	308.88	306.13	307.57	306.08	307.36	307.17
306.9	306.6	307.27	303.42	305.73	303.94	305.97	304.63	304.42	306.96	306.32	305.63	307.78	305.94	305.99	306.72	305.99	305.51	305.25	306.38	305.77	304.22	306.04	305.19	305.75	308.09	304.98	305.95	305.34	305.71	307.13	304.96	307.01	306.96	306.85	304.51	306.01	306.3	305.03	305.62	305.18	306.08	305.53	304.63	305.08	306.35	305.77	306	304.73	305.39
312.1	314.67	312.85	313.47	311.96	312.87	313.29	315.04	315.26	312.98	314.48	311.55	312.27	314.33	314.84	313.2	314.38	311.55	311.59	313.07	312.68	313.5	311.02	313.43	313.23	311.51	312.94	311.07	312.61	313.38	310.49	312.37	312.86	312.19	314.77	314.56	313.65	311.52	312.44	312.35	313.44	312.3	312.23	311.06	314.2	313.08	311.77	313.7	312.78	313.96
301.29	301.61	301.56	303.56	302.53	303.13	303.25	303.31	300.78	302.6	303.57	302.04	302.83	302.17	300.46	301.64	302.87	302.07	300.7	302.04	303.26	304.21	301.11	302.16	302.54	304.86	301.88	301.67	303.39	300.89	304.11	304.25	301.67	302.83	302.4	304.08	302.4	302.87	298.8	302.25	302.12	302.93	302.32	303.73	302.85	301.95	302.73	304.17	302.24	301.62
308.18	309.79	307.09	308.95	308.34	308.84	310.8	307.98	309.57	308.34	309.9	308.05	308.59	308.78	309.69	308.07	310.17	309.42	307.82	308.3	307.49	309.36	307.89	307.9	310.19	308.72	307.71	308.76	308.43	309.09	307.64	307.29	308.85	310.36	308.71	307.4	306.93	309.24	309.73	309.5	308.71	308.93	308.8	309.1	308.82	309.48	309.44	309.77	308.97	308.27
327.59	327.27	327.55	327.65	325.98	327.44	329.27	327.82	328.79	327.62	328.18	327.91	327.42	327.87	326.79	328.03	328.7	328.31	326.46	327.35	327.99	326.58	327.97	327.18	327.35	326.33	327.76	325.23	327.07	327.53	328.49	327.97	327.82	328.04	325.17	327.3	326.24	327.41	328.18	327.39	328.21	326.44	328.2	327.03	327.22	328.2	327.82	329.96	328.31	328.03
300.76	302.71	301.24	305.1	302.93	303.32	302.38	301.85	303.1	302.2	301.82	301.69	300.99	302.3	303.58	300.46	303.26	302.6	302.66	302.46	302.46	302.68	302.56	302.64	302.5	302.54	302.32	303.35	302.23	302.74	300.71	302.57	302.95	304.76	301.57	302.4	303.14	300.65	300.63	303.37	301.12	303.5	303.17	302	301.06	302.66	301.14	302.37	304.57	300.97
310.48	310.86	311.26	309.65	310.87	309.43	311.52	310.92	310.12	310.71	311.42	309.63	311.2	310.02	310.25	310.43	308.92	310.3	309.33	309.17	309.41	311.36	309.36	310.25	310.85	311.14	309.35	308.8	310.9	310.31	311.29	312.44	310.82	310.69	310.47	309.82	309.97	311.12	311.34	309.37	310.35	309.53	310.37	310.47	311.1	310.34	310.08	310.99	309.2	311.17
305.34	304.31	304.41	306.19	304.51	306.44	304.45	303.27	304.28	305.41	304.95	303.32	305.29	305.75	306.08	304.36	305.74	305.28	304.06	304.62	304.26	304.42	304.84	302.7	305.69	305.14	305.51	303.3	305.13	305.87	305.57	303.66	305.32	305.07	304.76	305.04	302.98	306.46	305.47	304.69	304.47	305.71	304.67	304.81	305.96	304.09	303.97	305.73	304.82	305.68
304.17	303.02	304.57	304.28	303.18	304.09	305.08	305.54	304.85	302.93	303.61	303.32	303.14	303.61	304.05	304.25	303.83	304.42	304.23	304.13	303.71	302.51	304.81	302.57	305.83	304.51	304.74	303.58	304.3	304.52	303.37	304.41	302.96	305.5	304.47	304.17	304.2	304.19	303.68	303.77	303.9	304.24	306.69	304.83	304.32	304.28	304.21	303.56	304.68	302.61
313	312.74	313.77	313.32	312.87	312.53	312.55	313.1	312.8	311.86	313.43	315.05	314	313.28	311.02	313.62	313	315.52	314.04	313.53	313.51	311.71	312.71	311.83	312.01	313.44	312.88	313.04	312.9	312.81	312.16	314.35	314.63	313.79	314.38	313.46	313.84	314.06	313.72	315.2	312.51	314.06	313.53	314.86	313.89	312.98	311.36	312.68	312.41	312.62
301.42	299.94	300.88	301.21	301.53	301.99	298.8	300.99	299.37	302.24	301.87	301.07	300.21	301.62	300.86	299.93	299.16	299.61	301.63	301.15	301.76	301.06	301.28	302.28	300.32	299.59	301.94	302.53	301.28	301.38	301.61	301.15	302.64	300.36	300.37	299.5	301.13	303.06	300.71	301.82	300.46	300.31	299.68	300.84	298.9	301.48	300.28	300.35	301.75	302.93
304.52	306.71	306.93	306.41	306.5	307.07	305.8	305.57	305.41	305.13	306.7	305.28	305.51	306.46	305.71	305.5	306.32	306.56	306.67	306.18	306.51	306.82	304.98	306.03	305.77	306.22	306.43	305.86	305.53	307.03	306.98	306.89	306.46	306.71	306.64	303.88	306.86	304.96	307.53	306.04	305.46	305.05	305.27	307.05	303.52	306.13	304.89	306.5	307.2	307.19
303.08	302.09	303.69	304.15	303.07	302.71	303.26	303.42	303.54	304.65	302.89	303.59	302.84	304.89	302.95	304.47	302.17	302.71	302.55	303.74	303.44	303.18	304.11	303.02	302.29	304.76	303.66	304.67	302.43	304.69	301.46	303.58	303.92	303.83	304.76	304.34	304.09	304.42	303.37	301.85	301.31	302.88	302.71	301.48	303.73	303.74	306.22	304.49	302.62	304.45
297.53	295.63	297.73	298.01	297.13	295.42	297.81	296.39	297.33	297.04	296.43	296.53	297.41	298	296.26	296	297.71	295.34	296.65	297.39	298.16	297.93	297.81	296.87	296.94	297.92	297.66	296.75	297.14	294.23	297.11	297.55	296.61	296.26	298.4	296.53	297.41	295.59	295.12	297.07	297.16	296.5	296.98	294.21	297.97	297.2	297.77	295.9	296.36	297.18
308.96	308.82	308.28	309.54	309.05	310.46	310.69	310.36	308.88	308.41	307.99	308.21	307.97	308.76	309.51	307.95	307.06	310.88	307.8	308.27	307.31	308.79	309.45	308.57	307.33	307.22	308.49	310.9	308.21	308.21	309.53	309.05	309.89	308.42	308.42	310.41	308.35	308.18	307.85	308.92	307.76	308.77	308.65	307.17	310.66	310.91	309.2	309.86	309.29	308.25
310.66	307.91	308.99	310.23	310.97	308.81	310.09	310.32	310.27	308.78	310.35	310.49	309.55	307.98	311.84	310.65	307.52	308.66	312.84	311.43	310.65	309.13	312.36	309.57	309.91	309.49	310.24	309.85	311.71	310.32	309.73	309.58	310.06	311.04	310.06	309.17	309.55	309.34	309.84	308.17	310.59	308.69	310.47	309.08	308.66	310.19	310.7	311.54	310.1	311.49
296.46	294.23	295.11	294.86	296.2	294.14	295.05	295.43	293.78	294	294.99	296.53	294.18	295.14	294.13	295.31	293.4	295.32	297.42	294.8	294.94	294.16	295.11	294.47	294.07	293.91	295.31	294.95	295.52	295.17	294.94	295.94	296.21	296.56	295.68	294.81	296.21	292.3	295.37	294.93	295.93	292.81	295.3	295.6	295.83	294.33	294.75	295.22	296.01	295.87
303.8	303.71	303	302.08	303.09	303.61	305.04	302.22	303.36	300.65	301.96	301.93	303.25	301.22	302.67	303.26	301.97	301.93	301.66	304.84	301.83	302.54	303.62	302.14	303.49	303.04	303.72	302.35	304.18	302.1	302.45	302.78	301.82	304.71	302.88	304.07	303.35	302.99	302.8	302.47	301.28	301.77	302.29	301.93	302.39	301.94	302.53	302.11	303.8	302.05
318.64	319.23	320.55	318.38	320.2	318.19	319.4	319.21	320.4	319.09	320.37	317.96	318.52	317.73	317.62	319.02	319.09	320.84	319.28	320.61	319.47	318.64	319.66	321.24	319.74	319.45	319.88	319.54	319.2	319.36	319.67	319.31	319.75	320.27	319.77	318.89	319.78	319.23	319.79	320.18	319.6	318.27	318.83	318.93	319.2	319.62	318.53	319.62	318.44	318.95
306.4	307.24	309.4	308.41	308	308.38	308.03	308.34	308.57	306.71	306.6	307.55	307.3	306.54	307.74	308.45	306.05	306.49	306.74	308.79	307.92	308.99	306.56	307.86	308.21	307.01	308.62	306.98	308.07	307.09	306.72	308.16	306.92	305.36	307.03	306.57	307.82	306.47	307.01	306.5	307.34	306.6	306.26	306.99	308.18	307.72	306.95	308.57	307.25	307.3
299.39	298.51	300.16	299.85	299.55	300.31	299.04	299.75	300.32	298.6	300.06	300.53	300.38	301.46	300.98	300.69	298.39	298.98	298.5	301.67	300.83	299.94	301.56	297.48	298.83	298.5	299.48	300	299.82	299.84	299.77	300.1	299.26	299.93	298.41	301.01	301.17	297.95	299.84	301.75	300.79	299.6	300.58	302.67	299.84	299.67	300.16	300.53	301.79	299.75
295.63	294.63	296	295.17	293.58	294.77	294.7	295.02	295.32	294.46	294.61	295.04	294.85	295.74	295.44	296.16	295.19	294.76	294.28	293.21	294.87	294.14	295.67	295.34	294.23	295.77	296.32	295.37	297.24	295.13	295.09	295.07	294.05	294.61	293.57	294.38	293.92	295.91	294.83	295.24	295.05	297.42	293.1	295.22	294.72	294.63	294.76	294.36	294.08	294.79
316.63	315.5	316.94	314.86	315.51	315.23	313.89	314.86	314.92	315.91	315.04	315.83	315.64	315.36	314.56	315.41	316.93	313.59	317.04	313.61	314.87	317.24	315.87	316.81	314.42	316.97	315.14	313.98	315.83	315.18	315.72	316.75	315.59	316.54	316.59	313.99	315.15	315.67	315.96	314.59	316.05	316.81	317.18	314.06	315.34	316.13	317.13	315.47	313.96	316.27
302.87	301.56	302.2	302.92	301.48	302.66	303.3	304.78	302.17	302.21	301.95	302.58	304.12	302.32	301.52	302.05	302.76	302.5	303.1	301.92	302	302.72	303.54	302.24	302.33	301.25	304.22	302.85	302.42	303.93	304.07	302.57	301.68	302.38	303.3	301.03	303.05	302.13	303.2	303.16	304.82	302.75	302.03	303.03	303.38	303.76	302.67	302.54	301.91	301.05
310.76	310.7	310.66	308.24	308.66	312.45	310.43	308.85	309.42	309.89	309.24	310.48	309.46	308.7	310.71	311.23	309.93	309.2	310.06	309.37	309.26	310.94	311.16	310.11	309.42	309.49	308.19	310.21	311.05	310.32	309.61	309.76	308.82	309.92	311.59	310.37	308.57	308.64	308.86	307.51	311.55	310.35	309.11	310.32	308.85	309.34	308.63	309.45	310.01	311.29
303.61	304.66	302.69	304.65	302.5	306.13	306.99	304.64	301.52	303.85	303.43	301.68	305	304.62	303.67	304.22	303.39	305.6	305.57	303.53	304.39	304.53	305.07	303.27	304.32	303.36	305.19	306.45	305.19	305.3	305.17	304.12	306.16	302.99	305.57	303.44	304.81	302.81	305.54	303.51	305.88	305.05	305.14	303.29	304.04	303.27	305.83	303.15	303.36	304.45
309.45	309.03	311.16	310.6	310.92	309.58	309.86	309.67	311.74	312.07	310.01	310.79	310.04	311.07	311.96	311.04	310.54	309.85	311.42	310.72	310.84	311.14	310.54	310.07	309.42	310.34	310.14	310.74	311.08	309.62	310.37	311.83	309.33	308.97	308.68	311.99	311.33	312.31	309.97	308.66	310.93	308.81	309.92	310.19	310.94	311.7	310.96	311.65	309.1	309.86
314.94	316.17	313.37	314.04	313.83	314.93	315.13	315.76	315.44	314.94	314.7	314.39	315.86	314.39	317.11	314.84	315.39	316.14	313.94	312.17	313.58	314.61	315.26	313.25	312.93	316.88	315.17	315.54	314.69	315.74	313.72	315.3	313.48	314.72	315.92	315.17	316.28	313.22	316.33	315.31	315.73	315.05	313.54	315.02	314.22	313	315.5	313.72	314.36	316.71
296.75	298.13	297.83	295.65	296.62	297.57	298.67	296.1	296.12	297.04	298.57	296.76	297.25	296.61	296.83	296.01	296.77	298	296.85	297.76	296.18	296.28	296.76	295.42	296.18	296.23	294.93	296.8	297.42	294.6	296.7	295.56	295.2	295.97	296.53	297.28	297.9	297.52	296.87	295.92	297.59	294.92	296.14	298.12	295.5	296.79	295.71	296.68	297.34	298.34
303.67	302.65	301.04	302.93	302.07	303.53	303.92	303.67	303.07	303.86	304.25	303.48	302.74	303.02	304.81	303.37	304.28	304.05	303.68	303.45	303.47	303.44	303.09	303.44	302.89	305.92	303.57	303.08	302.62	302.75	305.89	303.48	304.13	303.03	303.21	301.8	304.21	302.06	303.56	304.05	302.94	305.31	304.27	303.81	303.28	303.06	304.54	305.69	304.08	304.63
312.95	312.28	313.41	313.25	313.18	313.11	314.16	311.79	312.57	314.89	313.11	311.98	313.65	310.01	313.61	312.89	312.23	313.31	313.09	313.48	315.87	311.87	311.89	311.87	313.24	312.9	314.27	310.64	312.47	313.54	312.55	312.33	313.01	311.3	311.88	315.64	313.59	311.51	313.21	312.48	313.43	313.6	312.54	314.07	313.42	312.26	313.46	311.54	312.47	312.7
310.01	310.18	312.24	311.14	311.63	312.28	313.37	310.04	311.14	309.82	311.84	311.24	312.83	312.04	309.7	310.42	311.09	312.34	311.14	312.21	311.49	310.77	311.15	311.81	311.54	312.03	311.47	311.95	310.43	311.63	312	310.87	309.22	311.06	311.94	310.96	311.12	312.33	309.71	310.84	311.61	312.04	310.42	312.43	312.25	311.36	314.3	311.14	312.3	312.43
317.88	316.63	318.84	316.29	316.72	317.76	320.46	318.11	317.37	318.42	317.33	317.76	317.99	316.72	317.8	316.93	318.28	317.87	320.65	319.67	318.77	319.43	317.75	319.16	318.69	317.82	318.11	319.68	318.69	318.39	319.11	318.67	318.59	317.01	317.87	319.55	318.36	316.58	319.74	317.34	318.97	319.23	316.05	317.86	316.43	319.96	318.79	316.69	318.24	317.89
315.01	317.43	315.68	316.06	317.5	316.1	317.96	317.97	316.65	316.58	316.25	316.33	316.2	316.6	317	315.7	316.11	316.49	316.59	316.44	316.84	318.21	316.3	315.48	316.39	317.82	315.58	316.45	318.84	315.95	317.4	316.87	316.74	316.95	317.28	316.71	315.31	316.98	316.87	315.27	314.74	316.6	316.33	315.84	315.4	316.68	317.1	315.67	316.44	315.91
313.21	313.23	315.2	312.11	313.12	313.42	315.55	313.56	313.37	311.41	313.25	313.56	312.55	312.34	313.74	313.69	315.21	313.86	314.55	312.95	313.63	314.6	313.65	314.76	314.2	314.55	313.58	312.67	314.69	312.35	314.46	312.51	313.68	314.39	314.71	314.06	314.46	313.27	312.91	316.08	313.25	313.26	314.63	313.39	314.46	314.95	314.06	312.55	312.43	314.28
302.08	303.91	303.15	303.12	304.1	303.97	304.64	302.99	301.45	304.93	304.96	302.42	305.39	304.36	304.16	303.06	303.01	302.87	304.1	303.16	303.44	303.86	303.6	302.28	302.62	302.73	303.62	304.02	304.27	302.98	303.51	304.34	304.34	303.99	302.3	302.4	302.67	304.71	303.68	303.69	302.88	302.46	302.98	303.76	302.65	303.9	302.59	302.76	302.63	303.6
302.98	303.86	303.92	303.71	304.71	302.79	303.29	303.74	303.22	303.3	302.21	306.09	304.87	302.47	304.25	304.42	303.34	305.01	304.69	302.85	304.43	303.69	304.95	303.3	302.4	305.1	303.95	302.84	304.2	302.42	303.55	304.4	305.24	302.91	302.12	303.45	305.85	304.08	303.8	304.45	303.83	304.02	305.42	303.89	303.44	303.77	305.61	304.07	304.4	303.53
303.47	302.17	304.38	305.87	304.95	304.82	303.97	305.4	305.18	303.77	305.24	305.22	303.29	303.03	305.67	306.47	303.94	306.21	302.87	305.85	304.15	306.09	303.87	305.35	305.26	303.64	305.81	305.95	305	305.36	303.87	305.13	303.96	305.87	304.95	304.34	304.42	305.57	305.77	305.64	306.06	305.35	305.4	305.88	304.12	304.84	304.49	304.26	305.28	303.11
327.75	327.89	326.52	328.19	329.5	327.33	327.51	326.82	326.64	328.8	327.61	327.65	328.21	328.22	327.3	328.88	328.14	326.78	328.19	326.86	328.05	327.47	327.72	327.35	328.44	328.95	328.88	328.32	330.1	328.12	328.7	327.33	327.38	328.48	328.17	327.72	327.98	327.44	327.12	327.1	327.57	326.44	328.5	327.45	328.77	326.96	328.22	327.52	327.43	327.36
315.13	314.58	314.93	314.22	312.2	315.12	315.02	312.67	314.7	316.15	316.06	314.27	314.06	314.59	313.94	315.66	314.66	314.18	316.36	313.5	315.46	314.13	314.98	314.65	314.09	314.77	314.04	314.46	316.53	313.95	315.54	316.15	315.18	315.71	315.08	313.52	314.83	313.99	315.97	315.49	313.5	314.98	313.72	316.39	315.55	314.33	315.6	314.42	314.84	316.39
312.33	311.93	313.88	313.94	312.98	312.24	314.43	313.48	312	311.78	316.13	312	313.3	315.57	313.75	315.1	315.5	314.91	314.53	312.41	312.98	313.6	314.36	313.03	314.39	312.54	312.49	314.4	313.4	313.02	311.94	312.3	313.03	313.73	314.24	311.53	313.02	310.55	313.43	311.89	311.06	313.55	312.79	314.18	313.55	314.24	314	312.97	313.99	313.66
313.99	312.78	313.85	316.17	313.42	313.54	313.75	313.16	314.18	313.94	315.48	312.54	313.93	314.23	313.3	313.59	315.44	313.92	314.09	313.62	314.38	313.27	312.72	313.22	313.21	314.16	314.01	314.22	314.6	313.29	314.45	313.85	312.68	315.27	314.3	315.13	313.14	314.22	315.63	314.54	312.77	313.51	312.47	312.88	313.62	315.32	315.27	313.9	314.03	313.32
313.41	312.76	313.55	314.64	312.59	313.4	315.88	312.69	312.86	313.43	314.91	313.56	314.49	313.18	314.12	314.32	313.16	313.79	314.76	313.87	313.12	314.57	313.93	313.21	314.32	314.46	314.02	313.7	312.96	314.5	313.22	314.16	312.93	313.58	313.83	316.2	312.5	314.66	314.48	313.48	314.33	313.66	313.65	313.16	314.17	313.04	315.03	314.76	314.2	316.02
315.97	315.35	316.1	314.29	314.38	313.34	315.34	316.32	315.53	316.12	315.94	315.56	314.97	314.8	315.3	315.14	314.54	314.23	316.28	316.16	314.69	315.99	315.1	314.95	316.68	314.81	315.35	314.78	316.01	315.75	315.25	315.17	314.86	314.93	314.52	314.73	314.42	313.32	314.97	314.95	314.54	316.11	316.08	315.76	314.21	314.75	315.45	315.69	315.77	316.15
303.54	303.56	301.7	302.19	301.95	302.35	301.46	302.22	302.46	301.93	302.29	300.7	302.52	302.03	301.42	301.26	303.36	301.7	302.55	301.59	301.58	303.38	302.89	303.83	303.45	304.18	302.89	300.08	300.73	302.72	300.83	301.86	302.32	302.34	302.84	302.73	302.24	303.25	302.71	303.71	300.02	301.4	302.77	302.85	303.2	304.9	302.69	301.86	302.4	301.38
299.7	299.51	299.48	300.98	298.37	299.22	302.21	300.45	299.02	299.02	299.92	300.62	299.07	302.79	299.44	299.59	300.28	300.82	299.3	299.88	300.38	300.6	300.34	300.14	301.17	300.73	300.3	299.5	301.72	299.83	299.83	300.2	300.68	298.4	299.23	299.68	298.22	300.99	301.05	298.66	297.93	301.83	298.73	299.52	300.79	299.33	300.8	300.6	297.76	300.82
304.06	302.61	304.23	303.45	303.42	301.72	302.27	302.95	301.62	301.12	302.96	302.39	303.55	303.06	303.17	305.04	303.74	302.87	303.08	301.92	302.98	300.76	301.92	303.97	301.51	301.86	302.71	301.92	302.07	300.48	301.84	303.38	303.42	302.02	302.39	301.12	301.76	301.85	301.44	304.34	301.34	303.04	303.06	301.17	302.65	304.69	303.45	302.86	302.62	302.74
301.6	302	301.62	303.5	303.02	301.96	303.12	304.02	304.81	301.51	302.52	302.94	302.77	302.93	304.3	302.4	302.73	301.2	302.96	303.27	303.13	301.78	303.22	303.58	303.66	303.97	301.97	301.95	303.02	302.65	302.71	303.93	301.94	301.37	303.07	303.78	302.65	303.15	302.85	303.55	302.8	302.01	301.7	302.38	303.68	303.04	303.67	303.14	303.66	301.88
312.15	311.94	311.32	312.05	312.79	312.14	313.07	313.43	313.75	313.05	312.82	312.35	311.9	313.03	312.86	313.97	312.71	313.45	312.75	312.63	313.78	314	315.35	312.92	313.06	314.79	313.26	313.26	314.36	313.52	313.49	313.6	314.13	311.54	315.05	312.88	312.03	312.96	313.09	311.91	312.86	312.81	313.74	311.95	312.63	312.15	312.84	313.37	311.52	312.78
314.58	314.99	315.36	317.54	316.83	315.95	315.34	315.37	315	314.08	314.86	314.78	315.68	314.62	315.94	313.58	317.07	313.95	317.51	314.41	314.97	315.14	315.36	316.16	316.51	315.83	315.26	314.87	316.13	314.59	316.45	315.64	314.68	315.84	317.3	317.86	316.4	315.8	316.8	315.16	315.66	314.6	315.78	316.7	316.06	316.17	315.36	315.03	317.56	317.17
319.15	317.51	316.07	317.3	317.82	318.33	317.71	316.62	315.14	317.55	317.27	315.94	315.81	319.48	316.75	317.58	316.95	316.77	316.94	316.22	316.75	314.79	318.02	317.64	317.44	318.13	318.25	319.21	316.17	316.91	317.8	318.4	316.78	317.75	315.19	315.93	317.85	317.75	316.32	316.24	317.18	317.59	319.86	316.28	317.12	317.38	319.12	315.39	317.73	318.19
314.41	313.64	313.39	314.04	314.04	313.24	315.29	314.36	313.6	313.98	314.34	314.54	313.1	314.4	313.38	315.14	314.76	313.25	313.68	313.71	313.44	315.05	315.97	312.39	315.9	315.64	314.03	313.78	312.81	314.82	312.47	312.61	314.07	313.06	313.18	314.43	313.48	313.46	313.42	313.85	315.58	314.77	314.22	314.53	313.12	314.37	313.17	312.75	315.59	312.63
300.22	301.03	302.9	299.76	299.56	301.77	301.99	301.44	301.19	300.36	301.2	299.9	300.67	301.37	301.65	302.03	302.14	300.24	300.81	300.41	300.32	301.05	303.08	302.14	301.58	300.55	300.88	301.7	302.06	301.8	301	301.49	301.3	300.5	300.98	299.92	301.18	300.62	299.74	300.24	299.85	300.97	299.08	300.69	300.57	299.21	300.57	301.28	303.01	300.31
324.94	324.29	324.71	325.76	324.78	325.29	324.55	324.38	323.72	324.22	322.71	324.63	324.51	325	324.26	323.41	326.5	323.8	324.85	326.56	324.55	324.58	324.81	327.06	324.64	324.64	324.88	323.88	324.04	324.81	325.06	323.39	323.62	327	324.58	323.1	325.48	324.49	323.9	324.07	322.57	326.71	322.94	326.04	324.84	325.84	325.51	324.56	324.37	322.47
317.2	317.5	318.04	316.48	319.61	316.33	317.54	317.93	319.26	318.49	318.13	318.38	318.4	316.91	317.15	317.98	318.61	317.76	318.22	319.41	318.74	317.63	319.73	317.21	317.11	317.93	317.56	317.1	321.44	319.34	318.83	319.49	317.56	317.79	318.4	318.33	317.72	317.57	319.49	319.49	317.76	319.42	318.44	318	316.99	317.08	317.71	316.34	317.85	319.15
315.24	314.49	314.42	315.2	314.99	316.42	315.82	313.46	314.76	315.4	314.79	314.98	315.12	313.81	316.05	314.26	315.01	312.69	315.2	314.3	313.96	316.75	316.01	314.45	314.02	315.22	315.75	314.05	316.32	313.57	315.73	314.99	315.91	314.59	315.05	314.7	312.56	314.17	315.4	313.83	314.55	313.66	315.79	315.12	314.32	314.7	314.94	315.57	313.71	315.03
306.09	306.25	303.31	305.25	305.46	305.33	304.11	305.04	305.44	304.25	305.5	304	308.28	305.62	305.17	306.58	305.83	304.69	304.67	303.44	305.21	306.13	307.22	304.99	306.93	305.02	305.9	305.17	304.93	305.01	305.58	304.77	306.1	303.09	307.17	305.49	304.57	304.86	306.15	306.07	305.74	304.91	306.83	306.71	305.29	306.42	305.06	305.44	306.27	306.5
303.15	305.68	306.05	304.46	303.68	304.23	304.85	305.12	306.45	303.87	304.71	303.38	305.35	305.38	306.04	306.11	304.36	304.68	303.84	306.99	305	306.11	305.79	305.8	303.71	305.08	304.04	305.88	305.46	305.11	305.2	306.15	305.1	305.87	303.72	304.57	305.25	305.56	303.79	306.32	304.38	304.67	306.02	305.19	303.18	303.9	304.59	304.58	304.61	305.16
307.05	305.65	302.36	303.09	304.54	303.55	305.53	305.84	303.64	305.22	305.13	303.23	302.65	303.05	303.81	303.43	304.7	304.82	305.03	304.87	305.17	303.18	304.91	304.46	303.77	304.7	304	305.36	305.17	305.68	305.01	303.74	304.6	303.95	303.99	303.62	304.54	305.4	305.07	305.74	304.73	304.58	304.1	305.05	304.53	304.13	304.05	304.96	306.06	304.12
295.58	294.82	296.54	293.61	296.33	295.84	294.37	296.12	295.1	294.47	293.11	293.94	294.33	294.79	295.02	294.88	296.09	295.6	294.95	295.58	295.57	294.32	295.22	295.9	295.22	294.59	295.91	294.93	295.94	295.67	295.16	294.96	295.52	294.13	295.52	293.22	294.77	294.35	295.06	294.44	295.4	295.53	294.3	294.91	294.86	295.1	293.79	295.2	296.4	294.76
302.95	302.56	303.86	303.11	303.82	303.29	305.92	302.45	304.21	303.16	302.79	303.42	303.05	303.98	304.06	304.33	302.5	302.06	303.54	303.49	302.84	302.34	303.77	305.24	304.51	303.65	301.15	305.1	303.74	304.82	303.73	302.56	305.06	302.48	302.55	303.54	301.94	303.13	302.92	302.06	302.92	304.12	303.06	304.14	302.82	303.55	301.89	302.12	303.67	302.58
317.7	318.4	318.47	318.45	318.22	318.82	317.7	318.07	317.87	318.27	317.26	318.89	318.42	318.04	317.17	317.69	316.68	317.92	319.01	317.06	320.73	320.03	316.78	317.77	319.73	317.43	319.23	318.04	317.63	318.88	317.78	318.37	317.46	319.19	319.28	315.02	317.12	319.81	320.72	317.74	318.54	319.61	318.47	318.58	317	318.95	316.84	319.06	317.84	317.51
301.64	302.12	301.73	304.39	303.38	302.61	304.86	302.34	303.96	302.65	302.85	304.23	302.77	302.26	303.37	303.34	302.97	304.76	304.28	302.68	302.67	305.08	302.39	302.62	304.77	302.56	304.31	302.87	302.5	302.09	303.01	304.04	303.48	303.58	301.47	303.08	304.76	303.08	304.11	303.06	302.89	301.5	302.77	303.35	302.62	301.56	302	302.73	304.01	302.33
326.86	327.01	328.49	326.39	326.24	328.15	328.17	328.89	327.25	325.7	327.45	327.82	327.3	327.78	327.06	326.81	326.69	327.32	327.15	328.22	326.17	327.97	326.67	330.56	327.57	325.19	326.91	328.31	326.66	326.65	326.69	326.73	326.41	327.06	325.9	326.14	326.95	328.59	326.53	326.93	326.12	326.28	326.01	327.8	325.18	326.62	326.31	326.95	328.59	326.09
328.71	328.31	328.26	328.12	327.36	330.62	328.19	327.81	329.17	328.23	327.46	328.47	329.38	327.95	329.31	328.8	329.13	327.3	327.55	329.8	329.78	327.52	328.15	328.18	329.58	327.92	329.42	328.26	327.03	328.48	326.95	328.89	328.31	328.14	328.51	328.15	328.24	327.15	328.58	327.72	327.66	328.77	327.66	328.45	328.25	329.56	328.96	328.01	330.12	329.3
312.75	313.37	313.42	313.15	314.89	314.41	313.4	313.45	315.16	315.18	313.95	313.37	314.42	312.48	314.62	313.17	311.66	313.04	315	313.02	312.35	314.06	312.63	313.21	313.98	314.29	314.15	315.28	314.27	313.31	314.16	313.39	315.05	311.47	313.39	315.32	314.94	312.71	315.05	313.42	313.2	312.71	315.03	313.87	314.47	312.36	315.8	314.65	314.71	313.68
312.36	313.6	313.11	310.87	311.25	311.02	312.85	314.34	312.28	312.51	311.07	311.75	314.04	313.73	312.35	311.5	311.87	312.91	311.99	312.13	312.59	310.35	311.62	311.68	312.42	312.57	312.15	311.74	312.49	309.91	312.16	311.11	314	311.07	313.21	312.32	312.12	312.99	311.28	312.65	313.15	311.56	313.94	311.25	311.33	310.84	309.97	313.58	313.12	312.77
312.22	313.78	314.01	311.9	311.91	312.21	312.43	313.58	315.62	312.94	314.08	312.8	312.32	312.84	311.68	313.8	312.65	313.52	313.97	312.61	313.69	310.92	312.52	312.61	311.3	311.75	312.91	312.9	313.79	313.42	315.13	313.46	311.95	315.36	313.5	312.57	312.82	312.17	313.47	313.64	314.27	312.4	313.13	310.37	313	314.05	312.47	314.5	313.1	312.7
301.8	303.12	303.72	303.55	303.82	302.19	302.37	304.02	302.94	301.12	304.63	302.65	302.54	303.06	303.24	302.18	304.17	302.34	305.52	302.9	300.69	302.79	302.73	303.29	303	302.99	303.03	301.27	302.37	303.43	301.19	303.72	299.7	303.61	303.09	303.96	304.69	303.68	303.75	304.53	302.3	303.31	303.97	302.69	302.71	302.8	302.47	303.51	303.23	304.57
305.31	301.77	303.93	304.47	303.22	303.87	304.84	303.94	302.06	303.06	303.9	304.2	302.81	304.18	303.03	304.44	305.53	302.63	305.15	303.2	302.3	302.92	303.65	304.51	302.92	302.78	302.73	302.66	303.22	302.36	305.42	305.04	303.03	302.72	303.72	301.45	301.61	302.87	303.45	303.87	302.28	303.07	303.14	304.99	303.34	302.27	304.19	303.16	302.01	302.37
313.68	313.46	313.64	311.36	314.32	312.43	313.65	312.33	312.09	314.48	314.18	313.21	313.02	312.47	313.04	312.36	313.47	314	312.89	314.23	314.29	312.97	312.22	312.2	312.96	314.5	313.78	312.89	313.53	312.69	314.79	313.61	313.97	312.33	312.11	313.36	312.87	312.88	312.26	311.74	312.22	312.78	312.62	314.89	312.34	314.3	311.51	313.49	310.88	311.14
309.53	311.94	311.92	311.8	312.09	309.1	310.51	311.08	311.33	312.85	311.66	311.26	313.32	312.05	311.54	310.94	310.99	310.62	311.52	311.31	310.73	311.15	309.81	314.14	311.35	311.39	311.93	311.87	312.15	310.63	310.84	312.45	311.54	310.33	311.02	311.62	310.31	310	312.89	310.94	312.52	313.33	309.65	311.53	312.03	312.88	312.07	311.11	312.38	311.09
303.49	302.67	301.58	301.8	304.83	301.95	303.82	301.38	301.75	303.45	302.32	302.5	302.16	301.23	303.5	301.79	301.41	303.49	302.09	301.16	305.37	303.17	301.93	302.55	301.98	302.86	302.36	303.85	304.31	302.12	303.97	303.9	301.88	303.68	304.04	302.65	302.26	303.2	302.71	302.36	302.79	302.68	300.85	303.36	303.22	303.31	301.8	302.25	301.68	303.2
303.87	304.28	303.77	305.02	302.72	302.4	303.75	304.55	304.3	303.24	302.45	301.51	305.45	303.73	303.16	301.98	303.54	301.8	303.13	302.62	301.98	303.8	304.43	302.31	301.69	303.83	302.93	304.82	303.16	303.11	304.44	303.51	302.48	304.6	304.22	304.4	303.72	302.67	302.61	301.14	304.42	302.94	304.32	303.66	302.65	302.83	303.13	304.28	303.82	302.65
302.59	301.13	302.94	300.38	301.84	300.62	300.34	302.1	303.95	301.78	299.28	301.1	299.8	300.95	300.63	303.04	301.04	300.31	301.67	300.74	301.12	300.94	300.91	299.29	301.77	301	300.02	301.16	300.79	300.12	301.22	301.4	300.72	300.61	299.83	303.05	301.82	300.28	301.96	301.19	301.52	301.49	299.93	300.13	299.75	300.89	300.72	302.12	301.2	301.27
305.96	303.8	304.71	305.37	305.78	304.41	301.77	302.83	305.48	305.95	303.17	306.4	303.64	304.85	304.99	304.33	302.49	304.14	305.39	304.56	304.07	305.73	303.08	304.94	305.6	305.64	303.45	301.97	303.48	303.67	305.64	307.18	305.28	305.56	304.46	304.91	303.69	304.77	305.79	304.42	305.53	305.94	305.49	304.78	305.64	305.14	303.21	305.7	305.05	303.73
299.75	300.02	300.77	301.66	300.69	301.19	300.17	301.49	298.82	301.18	301.45	299.68	297.54	299.03	300.95	300.09	300.28	300.99	300.05	298.73	299.18	303.72	301.52	299.18	300.11	301.9	299.13	299.57	300.13	300.52	300.01	301.18	300.09	300.36	300.73	300.17	300.03	300.79	300.74	300.16	299.01	298.91	299.32	299.33	299.82	299.3	300.1	300.38	298.02	297.42
293.39	293.38	294.19	295.6	293.79	293.77	292.31	294.01	293.53	295.76	292.91	294.14	293.73	292.85	293.37	294.24	296.6	293.74	293.09	295.77	292.77	294.76	292.95	293.35	294.3	292.82	295.84	293.33	294.38	295.74	293.89	294.15	295.11	294.2	292.61	295.94	292.56	295.77	295.82	295.2	291.63	293.34	293.43	295.45	293.13	292.79	295.86	293.9	294.71	291.84
313.6	312.98	314.64	314.85	316.05	315.29	314.42	314.74	314.89	316.59	314.05	315.15	313.03	315.77	315.45	313.67	313.11	313.77	313.03	315	315.91	314.38	315.19	313.5	316.65	314.14	314.06	313.86	315.89	314.81	313.99	315.11	315.97	314.38	315.64	315.89	315.88	314.35	315.15	313.94	314.23	314.1	315.38	315.88	316.11	315.03	314.91	314.27	314.27	313.69
315.03	315.57	313.61	312.38	313.17	312.45	312.24	312.34	314.18	313.51	313.38	315.97	313.05	315.51	314.22	315.46	314.89	314.06	311.88	315.26	313.31	312.98	313.79	314.08	313.82	313.93	313.86	313.27	310.61	314.45	313.51	313.51	312	314.67	312.91	312.82	312.41	314.88	312.51	312.36	313.42	314.07	313.03	314.03	313.11	312.63	312.5	312.43	314.28	311.66
312.67	311.7	313.03	313.04	312.21	312.96	314.56	310.79	315.06	312.39	313.32	310.39	311.26	311.49	311.84	312.09	315.02	313.09	311.67	312.75	313.11	315.22	313.3	312.95	313.44	311.92	312.24	313.85	312.18	314.39	313.16	313.32	312.47	312.75	312.52	313.34	312.77	312.98	313.81	312.77	314.23	312.11	313.32	311.91	312.01	312.91	311.29	313.3	312.78	313.61
308.54	307.05	307.41	307.59	307.1	306.53	306.6	307.32	307.87	308.25	307.51	307.3	307.78	307.31	307.7	306.23	307.4	307.41	308.04	307.33	307.63	306.98	308.52	308.27	308.1	307.03	307.53	306.3	306.52	305.29	307.2	309.17	307.15	305.77	307.63	307.8	308.02	306.47	306.88	306.95	309	307.94	306.51	307.46	305.73	307.94	308.34	307	308.3	306.67
304.5	305.04	303.15	302.29	303.81	303.26	305.03	303.13	303.26	304.79	303.12	302.03	303.88	303.74	303.98	303.2	304.22	305.25	304.47	302.96	305.31	304.04	304.2	304.54	304.16	303.78	304.47	303.65	302.59	303.43	305.39	302.21	304.08	305.05	303.92	304.68	303.22	304.55	304.24	303.68	304.99	305.01	304.97	303.77	304.46	303.43	303.97	303.35	304.79	303.31
302.07	303.26	304.17	304.62	301.65	301.73	302.93	304.91	303.8	303.73	304.27	304.24	303.44	305.41	301.13	303.24	303.98	304.09	304.32	303.95	304.92	303.69	303.83	303.01	302.62	304.86	302.25	304.03	303.68	304.77	304.34	304.42	303.24	302.86	301.02	304.1	304.16	302.29	301.85	302.47	303.33	303.12	303.46	305.54	303.24	304.69	302.67	303.36	302.27	303.37
328.79	326.6	326.27	326.16	328.09	327.37	329.17	327.14	326.19	326.5	327.83	329.17	328.79	328.02	325.94	326.49	326.93	326.69	327.85	327.14	327.11	327.08	326.52	326.35	328.11	326.68	327.91	327.47	327.65	327.86	327.75	325.87	327.1	328.49	325.34	327.6	327.83	327.95	326.19	327.52	327.52	325.42	326.11	326.72	326.05	327.31	327.46	325.16	329.38	327.17
313.86	313.1	313.73	314.85	315.5	313.87	311.76	314	314.2	313.57	313.87	314.98	313.95	315.23	311.68	314.02	314.85	313.23	312.82	312.31	312.42	311.29	315.05	313.13	313.23	313.93	313.11	313.25	314.46	314.72	315.21	314.74	314.3	312.45	312.29	313.82	313.31	314.41	312.77	315.15	313.36	312.41	313.82	314.13	313.58	312.38	314.68	315.34	315.22	314.3
316.15	316.21	316.09	315.63	315.29	314.46	315.54	316.61	314.58	317.35	316.78	316.53	316.02	317.72	315.67	315.49	314.4	315.1	317.04	315.84	314.04	316.18	314.84	316.25	315.67	314.69	315.73	315.95	315.3	315.13	316.95	315.29	315.24	316	316.19	316.07	316.04	317.85	317.15	314.24	314.43	317.05	316.01	317.09	315.8	314.8	314.9	316.07	314.74	315.52
326.94	325.81	326.23	327.37	327.17	326.45	328.18	324.83	328.3	327.2	327.43	327.01	327.49	326.75	326.77	327.08	327.04	326.35	327.46	327.09	328.34	326.96	327.49	326.81	326.56	325.82	327.21	327.11	327.55	326.37	325.81	327.46	326.27	325.59	327.05	326.37	325.56	328.15	327.47	325.91	327.2	325.26	325.79	328.6	326.75	328.21	326.69	328.34	327.83	325.45
315.1	313.81	315.77	314.66	314.28	312.66	313.5	314.22	316.85	314.58	315.13	314.74	314.79	314.38	315.41	315.2	313.76	315.66	314.32	314.39	314.57	314.27	313.24	314.54	317.52	314.88	316.71	317.8	313.54	315.45	314.28	313.82	314.93	315.91	314.67	314	314.13	313.76	314.72	313.38	315.78	315.2	314.88	314.41	316.12	315.38	313.57	316.32	314.2	314.77
312.18	310.37	311.63	310.65	310.49	309.99	311.86	310.27	310.22	312.05	309.85	312.23	312.22	310.95	311.88	312.24	313.92	311.43	310.46	313.08	310.8	312.99	313.36	310.18	310.86	311.11	312.41	311.7	311.91	312.25	311.1	312.01	312.43	312.81	312.73	310.98	312.41	311.73	311.89	311.05	311.59	311.52	313.37	311.11	311.98	311.95	311.77	311.93	311.83	312.39
303.97	304.83	306.8	304.47	304.41	305.09	305.51	304.56	304.81	304.5	305.14	304.62	306.26	304.47	304.54	305.41	306.07	306.28	304.34	304.69	303.85	305.61	306.43	305.51	304.65	305.25	304.74	304.43	305.48	306.2	306.54	305.92	305.2	304.42	305.96	301.99	304.27	304.76	306.05	304.06	306.3	303.97	305.64	305.86	305.44	304.57	304.91	304.2	305.55	304.69
316.17	314.36	317.1	315.46	316.35	317.03	316.47	316.18	318.04	317.11	315.23	315.61	316.1	315.6	317.22	316.4	317.15	317.7	315.36	318.73	315.19	317.09	314.2	315.76	315.81	317.05	314.45	316.43	316.24	316.94	317.03	315.62	317.35	316.92	316.93	317.98	316.06	316.06	314.46	316.37	315.82	315.99	317.4	315.09	316.42	315.43	315.72	316.02	314.88	317.05
302.57	301.95	302.5	301.96	301.24	300.95	302.36	300.38	301.22	300.77	301.13	301.87	301.31	303.07	301.11	302.16	301.41	301.83	301.49	301.46	300.08	301.21	301.21	299.35	302.28	301.05	300.51	299.82	301.15	299.65	300.33	299.83	300.86	300.45	301.89	302.25	303.11	302.67	300.01	299.83	300.57	302.11	300.86	303.3	300.28	301.69	300.34	298.23	299.73	299.3
305.43	306.51	304.7	305.22	305.12	304.68	306.4	304.83	304.38	305.78	304.95	306.56	305.85	303.08	305.71	304.91	305.36	306.82	305.04	306.03	305.71	304.78	305.05	305.78	307.05	304.71	304.49	306.24	304.17	304.26	304.67	306.31	306.21	303.78	305.71	305.48	306.35	304.06	305.86	305.5	307.27	306.36	307.35	305.2	307.14	304.6	306.35	304.93	305.28	305.3
302.46	302.42	302.92	302.68	301.76	303.35	303.67	302.6	301.61	303.72	302.71	303.31	301.9	302.42	304.87	302.35	304.71	302.73	300.66	303.69	303.7	302.71	302.3	300.86	299.46	302.82	301.69	303.09	302.14	301.49	302.99	303.87	301.97	303.22	300.86	303.53	304.15	302.82	303.2	302.73	303.54	304.35	302.72	302.61	303.36	304.3	302.81	302.19	303.89	305.27
304.65	304.68	306.81	305.19	302.97	304.65	305.27	303.94	304.31	303.77	304.21	303.94	303.09	304.57	303.77	303.12	305.03	304.84	304.57	304.68	303.05	303.45	304.92	303.99	305.81	303.76	304.45	304.45	303.97	305.43	303.88	303.74	303.45	304.98	306.28	304.93	304.07	304.67	304.86	303.94	304.49	304.5	304.44	305.57	303.56	305.62	304.75	304.59	305.98	304.84
305.61	307.54	304.89	304.79	305.91	305.59	305.12	305.74	305.5	306.41	306.53	304.56	306.27	306	307.8	305.4	305.16	304.57	307.23	308.01	305.9	306.23	304.86	306.26	306.26	307.23	307.84	307.38	305.13	305.37	304.54	304.96	305.85	306.92	307.51	304.85	305.29	304.76	306.83	307.3	304.25	305.96	306.93	305.38	305.92	305.39	305.69	306.82	305.56	305
295.89	294.84	297.35	297.21	295.41	296.71	297.13	296.62	296	296.56	295.96	296.91	296.22	296.2	296.26	297.56	296.23	296.43	295.76	296.62	296.84	298.63	299.22	297.39	297.74	296.14	297.96	295.47	297.63	296.39	297.13	297.53	297.07	296.6	297.08	298.05	296.26	296.7	297.46	296.32	295.91	296.25	296.81	296.96	294.53	295.89	297.81	297.06	297.41	296.3
300.43	303.12	300.95	303.62	302.97	302.32	301.34	299.15	301.67	301.09	303.16	301.66	302.97	302.79	302.33	301.68	302.61	302.8	301.82	303.98	302.34	300.93	301.97	302.92	302.61	301.38	302.57	302.68	301.84	302.23	302.99	301.96	303.23	301.51	302.91	301.69	302.7	302.24	302.53	301.86	301.98	302.23	303.11	302.74	303.14	303.49	301.05	302.17	301.52	303.16
306.15	305.87	306.73	305.34	305.61	304.91	304.65	305.52	302.54	306.98	305.49	304.51	304.47	306.34	306.66	306.08	305.22	304.96	306.63	304.42	304.63	305.97	305.18	305.74	306.48	305.73	305.95	305.32	303.94	304.51	303.26	304.78	306.46	306.84	305.97	304.76	304.93	305.09	306.16	304.5	305.97	305.24	305.63	305.8	306.08	304.13	303.57	305.18	307.68	304.03
319.63	317.81	318.54	317.26	319.62	318.83	319.21	319.89	318.77	319.31	319.38	320.01	319.15	321.06	317.73	319.24	318.21	319.65	318.68	321.31	318.38	320.05	318.9	319.74	319.06	321.03	318.51	318.95	319.16	320.33	319.94	317.99	321.19	318.76	319.22	319.28	319.12	318.91	321.34	319.55	319.36	317.9	319.55	321	319.65	317.62	319.63	320.93	318.7	320.84
303.46	302.8	302.53	303.74	304.62	303.74	303.96	304.48	303.19	304.81	303.85	303.23	302.87	305.39	301.81	303.05	303.02	301.17	303.09	305.64	305.73	303.11	303.95	304.13	303.79	304.4	304.01	305.97	305.86	305.64	301.12	302.84	302.11	302.97	302.34	301.56	303.83	303.58	305.45	303.93	304.16	303.62	303.24	304.36	304.99	302.69	303.26	303.65	304.34	302.52
307.22	308.46	309.77	309.05	308.92	309.77	308.39	310.57	308.62	310.07	309.44	308.11	308.58	308.19	308.91	308.48	310.1	310.3	308.05	309.05	309	308.23	308.14	309.58	308.73	309.22	308.4	309.33	310.8	307.66	308.06	309.85	307.95	309.31	308.91	306.84	309.87	306.58	308.4	307.49	309.34	309.86	309.64	309.02	310.18	309.58	306.7	309.58	309.41	309.42
312.18	313.75	313.41	310.62	313.25	312.34	313.91	313.15	311.43	312.72	312.76	312.95	311.72	312.89	312.82	311.76	314.91	313.2	312.08	312.53	313.73	311.47	312.06	310.91	311.46	312.97	312.49	310.49	312.73	310.25	312.09	313.83	313.81	311.62	312.96	311.16	312.43	313.1	311.82	312.25	313.11	311.52	313.11	311.76	313.57	313.1	313.89	312.89	311.35	312.29
303.62	304.15	303.05	303.94	306.96	303.01	306.47	303.46	302.27	304.78	303.39	307.43	304.16	304	304.77	304.32	305.02	305.9	305.8	302.46	306.38	303.49	303.73	304.22	303.45	303.26	304.8	304.08	303.36	305.67	303.66	304.84	304.2	305.85	303.86	304.39	303.49	303.94	304.91	302.02	306.19	305.52	304.82	306.04	304.74	303.92	305.16	305.01	303.82	304.26
306.89	307.19	306.86	307.5	306.11	307.85	305.53	305.17	306.52	304.99	307.88	306.51	306.13	306.17	306.45	307.02	305.81	306.2	307.27	307.62	305.86	305.5	306.84	307.24	305.8	306.96	305.79	305.94	309.19	308.18	306.53	305.5	306.5	307.6	307.41	305.52	305.22	306.78	306.6	306.23	307.81	305.22	305.69	307.02	304.51	306.97	307.78	308.24	307.14	307.72
295.67	295.66	294.75	294.84	294.96	294.11	293.06	294.76	293.96	294.81	295.05	297.68	294.84	295.71	294.06	294.47	294.36	295.18	294.38	294.58	295.09	295.51	294.94	293.92	295.17	295.93	296.3	295.69	293.97	293.63	293.32	294.5	294.09	296.01	294.14	294.99	294.36	295.25	294.65	293.8	293.95	295.28	294.48	294.6	294.35	295.29	296.15	294.23	297.27	296.7
328.14	326.58	329.23	327.37	326.62	329.64	330.2	328.1	326.97	327.26	327.21	325.9	327.67	329.61	326.66	325.96	328.22	329.3	327.61	329.38	327.95	327.81	326.7	326.52	328.06	327.86	328.02	327	326.53	326.47	329.15	328.49	327.86	327.56	327.31	327.81	327.69	328.01	326	328.61	326.09	326.22	328.34	327.74	330.64	329.25	328.78	328.66	327.02	328.46
316.44	315.47	317	315.83	317.94	316.81	317.12	316.4	316.36	317.3	316.51	315.19	316.76	316.07	316.24	315.69	315.92	316.31	316.66	315.76	316.63	315.51	318.09	316.18	315.79	316.89	316.47	315.91	315.31	317.18	316.5	317.49	317.86	316.73	315.93	317.38	315.63	315.64	316.49	316.33	316.21	314.99	317.13	316.37	316.49	317.21	316.87	316.56	316.24	316.54
311.87	315.7	312.29	313.72	313.23	311.44	311.65	313.06	314.84	312.87	311.9	313.32	311.41	312.17	313.25	312.31	312.55	313.8	312.45	311.07	312.32	311.5	314.85	310.61	311.37	311.9	310.71	312.22	312.87	311.34	311.6	311.7	312.67	312.24	313.79	312.1	312.47	312.3	310.66	312.25	311.47	313.75	312.85	313.2	312.03	313.96	311.72	312.03	312.02	312.19
294.59	296.04	295.76	294.55	294.6	293.67	293.63	295.1	294.92	295.25	294.67	294.63	295.58	295.87	296.2	295.68	296.2	295.32	297.59	295.54	295.28	294.79	294.98	296.21	295.13	297.47	293.81	297.03	294.08	291.79	294.74	294.47	294.75	295	293.1	295.9	293.81	294.33	295.82	294.78	293.08	294.63	293.81	295.73	295.27	295.48	295.31	294.47	294.55	293.76
306.82	302.97	305.52	304.33	304.15	304.74	304.05	303.78	303.41	303.31	302.45	303.42	305.62	303.5	304.42	303.95	304.5	304.34	304.98	305.16	304.59	304.57	305.23	305.05	304.48	304.54	304.56	303.01	305.43	305.07	303.23	303.18	304.5	304.06	305.63	305.24	302.81	303.21	303.51	305.54	306.58	304.75	303.66	304.99	304.93	302.02	304.3	303.89	303.31	304.45
304.14	304.57	303.32	304.84	304.77	304.96	304.09	303.35	305.54	303.85	304.85	304.81	306.54	306.25	304.99	306.46	303.66	304.31	304.65	306.64	303.2	304.57	303.52	304.24	304.55	304.43	304.43	304.74	304.43	304.86	304.71	304.97	304.87	303.79	305.69	306.03	305.42	305.59	303.5	304.12	303.5	307.62	304.98	306.1	305.21	305.41	305.4	303.57	303.97	302.73
317.52	316.74	316.9	317.49	317.46	317.04	317.31	318.1	318.41	317.87	317.4	317.25	317.37	315.44	315.87	317.55	316.74	316.75	317.31	316.86	316.7	316.46	315.33	316.31	317.49	317.24	318.77	317.99	317.17	317.75	316.83	319.58	317.31	316.87	316.37	317.61	316.94	315.74	314.67	316.59	318.77	317.53	316.49	318.2	316.8	318.62	317.45	316.27	317.16	317.44
295.54	294.56	295.49	295.58	293.17	293.76	295.49	294.66	296.54	297.98	294.15	294.25	294.95	294.57	296.22	295.7	292.22	294.1	294.79	295.09	293.89	294.1	294.01	294.09	294.1	296.05	295.86	296.63	294.67	294.96	296.24	294.75	295.34	296.63	294.38	293.64	295.42	295.41	295.28	296.65	293.7	294.75	296.11	295.25	296.13	294.3	295.98	294.76	295.09	294.72
313.76	312.62	311.6	310.68	313.15	313.17	316.04	311.99	312.86	311.84	313.02	312.48	312.36	312.48	313.56	314.01	311.97	312.9	312.4	313.72	313.71	313.47	312.03	312.16	312.51	312.26	313.49	312.16	313.15	312.22	314.75	313.88	312.44	312.99	313.24	313.37	314.56	312.88	312.83	313.58	314.36	310.89	312.99	314.3	315.09	312.7	312.02	313.54	313.96	313.53
317.6	316.75	317.21	316.96	316.61	317.06	316.83	318.72	317.46	317.78	318.61	317.05	317.33	318.08	315.41	318.09	317.43	317.54	316.71	317.08	316.78	317.64	317.91	317.44	317.38	317.83	317.68	316.84	316.64	318.32	317.08	317.35	317.65	317.71	319.23	317.4	317.54	317.68	317.63	316.7	315.76	318.38	316.78	316.91	318.92	318.22	317.61	315.61	315.9	315.49
301.83	301.39	301.32	301.77	300.12	301.16	301.79	300.92	302.42	299.32	299.35	301.05	299.6	301.72	301.59	300.23	299.56	301.43	301.29	301.44	300.96	300.23	302.15	301.21	298.88	300.77	300.14	301.62	298.14	300.89	300.14	300.57	300.59	299.95	301.51	301.21	300.8	300.6	301.28	301	301.31	302.35	299.34	301.7	300.05	301.95	302.48	302.51	300.87	301.68
294.65	293.36	297.13	294.81	297.4	295.07	293.4	294.81	294.68	294.99	295.01	295.39	294.17	294.89	294.45	296.09	296.17	293.55	295.99	295.45	295.86	294.36	295.35	295.38	293.59	295.55	295.87	295.58	295.65	296.52	293.69	295.2	296.54	295.74	293.97	296.62	297.38	295	294.29	295.29	294.6	295.89	295.39	295.89	295.22	294.62	295.25	293.98	296.62	295.16
319.69	318.05	318.35	319.24	318.86	318.03	317.69	318.16	318.92	318.16	317.32	319.02	317.76	317.94	316.85	317.33	319.82	318.76	318.98	319.17	319.16	320.34	319.52	319.29	318.74	318.42	317.59	319.68	318.15	317.57	317.9	318.52	317.65	317.89	318.97	319.49	318.29	320.18	316.8	318.21	317.71	317.2	318.79	320.42	317.35	319.86	317.23	318.54	318.86	320.74
301.56	303.04	302.04	303.54	304.1	303.88	302.84	303.75	301.28	301.82	302.4	301.1	301.36	304.06	301.65	303.58	302.68	302.52	303.4	303.57	302.74	304.69	301.22	302.64	303.13	304.76	302.03	303.2	301.85	302.2	301.76	303.36	304.88	300.98	303.89	301.85	301.73	303.55	302.89	304.25	301.45	303.9	303.11	302.58	302.68	301.25	304.26	302.03	303.55	303.15
310.06	310.1	308.79	309.32	308.61	309.93	310.31	309.71	308.43	309.22	307.94	308	309.34	307.38	310.88	308.26	310.4	308.7	309.07	308.4	307.51	309.53	308.41	310.37	309.12	309.11	306.98	308.42	307.9	309.2	310.89	309.37	308.74	308.56	308.57	308.62	307.74	309.8	308.95	310.08	308.78	308.41	310.16	309.79	310.01	307.13	308.41	307.73	307.64	308.19
314.47	314.15	312.94	313.86	312.6	314.75	313.64	313.05	313.2	313.25	315.78	312.85	313.34	312.88	313.1	315.47	313.55	315.16	315.38	311.62	313.87	313.4	312.71	314.34	312.89	311.62	314.74	312.5	312.09	313.49	312.53	315.56	313.1	312.23	314.72	315.33	314.59	313.27	314.01	313.25	314.78	313.64	313.32	312.96	314.01	314.07	313.49	312.32	315.95	314.62
307.29	308.89	310.06	309.5	308.62	310.97	310.25	311.16	311.5	309.51	308.7	309.41	310.38	309.28	310.14	309.26	310.07	307.45	310.09	310.43	310.26	309.35	309.9	311.03	309.13	307.91	308.7	309.58	312.44	309.99	309.32	309.42	310.68	309.31	309.99	307.62	307.7	309.71	308.79	308.88	311.19	309.86	307.96	310.65	309.83	309.05	310.14	311.19	310.68	310.66
311.94	312.01	312.7	310.63	311.03	311	310.78	310.72	311.36	311.89	309.89	311.9	310.98	311.19	310.27	312.51	310.24	312.29	310.95	311.69	311.73	312.47	311.67	311.72	310.61	311.53	311.42	310.93	311.36	310.76	311.53	311.79	310.67	311.83	312.77	311.08	310.73	311.82	311.52	311	312.17	312.23	313.44	312.08	312.22	311.96	309.94	309.06	311.87	309.44
313.41	311.51	314.32	313.57	311.15	310.94	312.19	311.93	313.25	312.94	312.43	314.15	314.03	311.64	313.17	311.32	312.33	312.82	309.97	311.49	313.06	312.75	312.8	313.29	312.33	314.33	313.04	313.3	313.5	312.7	313.08	311.3	311.51	314.45	311.54	311.72	312.78	314.07	313.65	312.29	314.54	311.1	312.31	309.96	312.02	312.65	312.87	314.24	312.85	311.52
301.27	304.72	301.61	302.48	303.88	303.66	303.2	303.3	303.54	302.57	301.44	303.73	303.74	301.87	303.69	302.62	302.93	302.5	303.21	304.03	304.1	302.77	304.37	302.76	303.23	304.27	302.82	302.19	303.83	301.4	303.78	303.34	301.45	303.63	304.03	304.86	304.48	302.96	304.1	303.25	303.99	302.28	302.29	299.97	301.35	302.55	302.36	303.02	303.77	302.38
295.48	296.47	296.66	295.43	295.57	295.63	293.7	294.14	294.46	294.27	296.18	296.42	293.88	294.97	295.2	295.87	296	293.41	295.67	294.49	294.84	295.88	294.46	293.62	295.05	294.56	294.5	293.25	294.98	295.47	296.12	293.76	295.14	293.87	296.36	296.09	293.42	296.58	296.2	297.08	295.56	296.39	295.23	295.02	296.83	295.6	297.5	294.36	295.43	295.53
316.14	315.67	313.9	313.8	315.9	314.64	316.12	315.74	314.74	314.26	315.05	315.78	314.59	312.63	314.99	317.16	315.31	317.3	313.81	315.51	314.96	314.77	315.4	314.51	313.55	316.01	314.43	314.67	314.61	315.36	315.2	314.73	315.84	315.5	314.57	314.58	314.02	314.44	315.86	316.36	314.15	315.48	315	314.41	314.06	315.43	316.04	313.86	313.95	313.22
302.26	302.78	302.85	302.38	301.88	302.91	302.2	303.42	302.47	302.67	301.63	301.55	302.14	303.83	302.72	301.91	302.56	304.89	302.84	301.76	301.01	299.38	302.87	302.84	302.56	302.23	301.36	303.87	301.56	300.15	301.38	302.29	302.15	302.89	302.33	302.34	303.09	301.8	301.8	303.16	302.75	300.08	300.63	303.4	302.04	304.55	302.2	302.58	302.61	304.34
313.43	314.19	312.82	313.31	313.97	313.2	312.29	313.98	313.51	315.19	312.6	311.65	314.93	313.07	315.16	313.54	314.35	312.8	313.29	314.03	313.19	313.34	313.78	312.97	313.34	312.73	314.02	312.22	314.85	313.41	314.44	313.87	312.73	312.92	312.92	313.04	312.65	311.83	312.98	311.9	312.7	315.03	311.82	313.39	313.87	312.07	312.09	313.23	311.78	311.87
315.34	314.96	313.62	314.54	314.77	315.39	315.19	313.28	315.53	314.56	315.04	315.43	315.56	315.91	314.98	314.33	315.69	315.04	315.1	315.1	316.98	315.26	315.15	315.55	314.83	315.16	313.05	313.7	315.63	314.08	313.86	313.57	314.68	315.91	313.57	314.2	314.36	314.81	314.92	313.6	315.96	314.3	314.49	316	312.87	314.3	315.57	314.46	315.11	313.59
318.06	318.74	317.26	318.24	319.56	317.2	318.17	319.21	319.64	318.23	316.51	318.01	317.94	318.36	318.16	320.27	317.5	316.93	317.45	318.67	317.6	318.24	317.66	319.69	318.81	319.26	318.47	319.05	316.65	319.34	317.66	316.75	318.02	318.24	318.12	317.21	318.44	318.17	318.13	319.13	319.31	317.27	316.2	319.18	316.93	316.87	319.02	318.3	319.33	316.34
295.7	295.27	297.21	296.87	296.43	297.83	295.53	296.15	295.15	297.36	295.94	295.08	296.4	298.04	296.6	298.72	297.19	294.66	295.62	295.34	297.58	296.09	294.99	297.91	298.28	296.18	299.17	298.73	296.36	296.81	296.31	296.91	296.25	298.08	298.02	298.1	297.22	295.92	298.58	296.03	296.14	296.75	295.09	296.54	297.91	297.67	297.9	300.24	295.97	296.3
305.69	305.03	304.99	306.62	305.01	303.86	303.93	304.55	303.36	304.52	305.45	306.06	306.18	305.91	304.15	304.41	305.55	305.56	306.34	304.54	305.25	305.09	303.86	306.23	306.9	303.74	305.89	306.11	305.48	305.55	304.72	304.3	305.5	306.94	304.55	305.36	304.64	303.79	303.84	304.68	304.92	305.12	304.95	304.85	305.28	305.6	307.25	305.52	305.87	305.4
313.34	315.41	315.91	313.65	315.29	314.93	314.03	315.72	316.52	314.09	315.19	316.06	317.6	314.91	313.84	314.56	316.29	316.81	316.47	315.85	314.82	315.4	315.61	314.41	315.92	314.48	314.26	314.73	313.34	315.63	314.97	314.74	313.78	315.56	315.69	314	316.01	317.8	313.37	316.21	313.31	315.56	314.71	316.36	315.66	315.37	315.4	315.46	312.91	313.86
295.24	295.28	294.67	296.01	295.7	294.43	294.39	297.03	295.6	294.47	295.93	294.74	294.58	296.91	294.96	294.41	296.1	295.86	294.61	294.29	294.11	295.53	294.97	295.58	294.55	294.65	294.77	293.28	295.94	294.83	295.06	295.35	294.42	295.07	294.72	296.21	294.05	296.16	295.83	296.85	295.3	296.43	294.56	296.5	296.18	295.54	293.45	295.76	294.58	294.68
316.23	317.81	316.24	316.47	318.19	317.09	317.45	319.39	316.97	317.04	316.74	318.4	316.7	317.8	316.81	317.47	318.03	316.01	318.34	317.14	318.6	316.2	316.75	317.06	317.93	316.66	317.31	319.13	318.38	317.99	316.59	316.97	317.75	317.51	315.94	316.15	317.02	318.97	315.81	317.17	318.19	316.67	318.56	316.33	318.93	316.99	317.7	315.56	316.66	318.49
316.52	314.46	317.54	317.34	316.1	316.83	315.84	318.19	318.11	317.09	317.7	317.09	317.92	316.61	316.44	316.72	316.76	317.82	318.02	316.65	318.17	314.91	319.12	316.72	317.11	317.72	318.06	315.78	316.4	317.19	317.68	317.32	315.31	315.3	315.96	317.55	317.54	315.46	318.71	317.28	318.19	316.28	315.83	316.58	317.47	317.61	317.6	317.42	316.95	314.47
309.55	309.89	309.67	308.93	310.44	310.4	309.01	309.75	309.82	309.17	309.61	310.97	310.83	310.88	309.19	307.94	310.4	311.51	310.39	309.33	309.32	311.1	309.77	311.2	310.46	308.35	309.08	309.16	311.88	310.56	308.67	310.18	308.73	310.04	310.34	310.02	309.57	308.91	309.66	310.21	309.46	309.56	308.76	310.27	308.45	309.43	309.64	309.04	310.91	310.97
318.11	319.21	317.74	318.16	318.59	319.12	317.18	317.96	318.91	318.94	318.45	316.94	317.98	318.81	317.06	316.55	317.41	316.75	317.65	318.34	315.57	316.41	318.52	317.53	315.27	317.91	317.47	317.35	316.93	317.79	318.88	316.73	316.76	317.74	318.74	316.49	317.53	317.28	318.25	317.28	316.53	317.41	317.73	316.34	316.87	317.48	317.18	318.95	317.65	317.38
307.12	308.16	308.09	305.58	306.35	307.48	307.65	306.41	306.8	307.71	306.69	304.56	306.74	306.32	305.26	306.54	307.12	306.78	305.03	306.03	307.85	305.56	307.06	307.49	306.02	305.62	306.64	304.95	306.29	307.16	307.07	305.29	308.56	307	305.72	307.19	306.45	308.19	306.71	305.19	305.93	305.88	307.77	306.09	306.01	306.74	306.49	305.81	306.41	307.04
303.34	305.09	303.75	303.93	304.26	305.12	305.03	303.74	304.27	305.29	305.63	304.13	303.21	303.4	304.13	304.5	304.54	303.38	304.88	304.42	303.35	303.65	305.31	301.65	302.4	304.29	305.88	302.92	303.73	303.43	303.18	304.43	305.16	306.28	304.36	303.22	305.35	303.01	303.18	302.89	303.2	303.23	302.99	302.73	303.38	303.59	304.32	303.81	302.59	303.68
329.15	328.73	327.6	327.9	329.07	328.14	327	330.48	328.17	330.62	327.84	326.08	329.23	327.67	327.13	329.05	327.14	329.12	329.1	328.4	327.07	327.3	329.48	328.79	329.02	328.47	328.69	327.26	327.52	329.52	327.06	328.67	326.74	328.58	328.52	326.86	328.03	328.44	328.38	328.86	330.27	328.04	329.73	327.62	329.67	328.74	325.83	328.66	327.53	325.99
319.67	319.39	318.48	317.22	318.49	318.75	317.68	318.65	319.29	318.39	318.75	319.03	319.54	316.9	317.45	316.5	317.8	320.75	318.97	319.98	318.61	318.02	319.69	318.35	316.87	319.91	317.61	318.22	318.05	320.21	319.2	318.33	318.36	318.14	319.36	320.77	319.73	319.25	320.9	318.86	318.65	319.27	318.88	318.67	318.54	317.84	318.88	318.7	319.17	319.51
305.17	305.65	302.93	305.96	304.62	304.83	305.98	304.13	304.74	305.07	305.22	305.51	304.96	304.95	303.45	305.68	305.8	304.31	304.76	305.89	303.75	305.61	305.79	305.47	304.15	305.69	306.44	306.05	304.08	305.37	304.84	305.01	304.74	306.11	305.73	303.39	304.36	304.12	304.51	304.29	304.05	305.63	304.91	305.91	305.74	304.39	307.12	304.57	305.43	305.07
303.99	306.27	305.39	306.68	304.15	305.36	306.2	305.28	305.17	307.13	304.42	305.5	304.65	304.59	305.8	307.1	304.17	303.81	305.35	305.33	304.76	304.81	305.97	305.58	306.25	305.53	306.3	305.19	305.55	305.19	305.98	305.74	306.23	304.27	306.1	303.61	305.91	304.39	306.17	305.67	304.07	305.38	305.63	305.15	304.98	305.53	305.8	304.54	304.97	304.24
314.74	313.55	312.89	310.78	311.08	312.48	312.96	312.77	313.43	312.59	312.3	312.87	311.83	312.33	313.08	311.02	312.21	311.84	315.43	312.2	313.21	312.57	313.57	310.86	313.89	311.45	313.11	311.87	312.41	312.58	312.08	312.83	312.24	311.23	311.05	313.33	314.04	311.34	311.46	312.64	313.1	314.64	313.38	311.67	312.63	312.46	311.57	311.33	311.36	312.39
316.48	317.34	315.66	318.67	315.45	316.35	315.66	318.09	316.94	316.81	315.89	317.71	318.17	318.19	319.08	318.65	315.93	316.58	315.98	317.02	316.46	317.24	317.61	318.41	318.27	317.07	316.21	318.31	316.78	316.87	317.71	316.96	317.96	318.41	318.46	318.23	317.49	316.78	319.14	316.46	318.57	316.49	317.85	317.5	316.17	316.93	318.99	318.31	318.13	316.9
293.85	292.37	294	293.64	291.43	293.96	293.67	295.05	294.72	295.43	292.49	293.36	294.88	293.75	293.28	295.25	294.55	294.34	292.94	295.77	295.18	294.47	292.81	292.67	292.36	295.25	293.16	292.57	293.62	293.1	294.04	294.02	293.56	294.49	294.97	296.01	294.28	294.03	294.72	293.24	292.87	291.92	295.59	292.82	293.57	294.56	293.31	293.53	294.6	293.67
304.83	304.27	306.09	304.94	305.6	306.6	305.24	304.95	304.14	304.66	305.57	303.88	305.27	304.71	304.75	305	304	305.08	304.95	303.57	304.71	305.13	305.6	306.11	305.08	307.95	304.9	305.11	307.28	306.49	304.62	306.14	306.05	305.22	304.6	306.32	304.92	306.87	305.29	303.93	304.33	304.23	303.88	305.27	304.21	305.88	304.9	304.46	304.59	303.86
329.42	328.92	328.78	328.21	328.72	327.94	329.04	329.71	331.07	328.04	327.55	327.22	329.5	328.2	329.94	328.63	328.16	329.27	327.67	327.14	327.64	330.96	329.56	330.51	329.13	329.92	329.47	329.76	329.03	328.25	329.19	327.91	327.62	326.18	328.16	329.31	329.31	329.39	328.69	329.08	328.22	326.81	327.39	327.95	330.56	329.47	328.66	329.42	328.86	328.52
324.75	323.54	325.65	324.22	325.56	325.7	324.69	323.42	324.28	324.51	325.04	324.28	325.47	324.93	325.04	325.45	323.97	324.42	322.81	324.01	324.08	324.15	324.82	325.23	325.36	323.08	324.85	322.96	324.27	325	324.87	325.45	323.79	325.01	325.1	324	326.96	323.73	324.52	323.32	323.31	325.79	322.85	323.42	324.1	324.56	327.31	325.18	324.29	324.68
314.01	311.23	314.52	312.92	313.27	313.71	313.18	310.76	313.24	312.91	312.87	313.97	313.64	314.26	313.48	313.35	312.03	312.34	314.43	313.47	312.07	312.47	313.79	313.88	313.26	313.38	313.52	312.94	312.66	313.87	311.88	313.27	312.9	315.1	314.68	313.98	312.92	313.17	312.76	314.33	314.28	312.53	312.41	314.43	312.93	312.11	312.87	313.12	312.28	314.19
328.54	327.95	327.57	325.92	325.56	326.96	328.93	326.25	326.76	328.48	326.64	326.79	326.29	328.71	327.32	326.72	326.97	326.63	328.09	327.1	328.86	328.42	328.21	326.9	327.09	327.27	327.9	327.68	328.34	325.89	327.29	326.79	326.36	327.4	327.57	330.28	324.93	329.11	329.36	329.22	327.91	328.85	326.52	327.46	328.54	328.68	327.58	327.24	327.19	328.27
305.63	308.48	307.94	306.85	307.34	308.15	308.09	307.69	307.78	306.47	308.95	307.17	307.78	308.01	305.05	308.15	306.99	306.01	308.12	309.34	307.24	310.1	306.29	306.97	307.82	306.75	306.26	306.56	306.9	308.75	306.3	306.8	307.37	304.98	308.56	307.16	307.74	306.11	305.73	306.61	307.49	308.95	306.4	309.38	307.92	305.88	309.95	307.64	308.42	306.55
307.08	306.17	307.84	306.18	306.86	306.1	306.63	307	307.57	305.65	306.38	306.7	306.46	305.21	307.09	305.89	304.94	307.29	306.77	306.57	306.18	305.9	305.44	304.84	307.76	305.07	308.26	308	306.22	307.03	306.26	305.72	307.26	307.54	307.32	306.91	305.35	307.92	307.38	306.16	307	306.38	307.83	305.98	305.49	306.06	307.04	306.81	306.11	308.78
328.56	326.52	326.17	326.2	326.65	327.84	328.38	326.26	327.28	328.31	327.1	327.25	327.44	327.11	327.8	326.47	326.11	325.69	326.44	326.35	326.84	325.45	327.06	326.81	326.08	327.45	326.54	326.6	326.94	328.55	326.78	327.82	328.52	325.91	326.82	325.39	327.44	327.54	327.02	325.53	325.74	327.23	325.62	327.39	327.31	326.17	327.06	327.45	326.1	328.93
316.15	314.8	314.28	315.86	315.38	315.44	313.47	315.56	313.31	313.98	315.65	315.8	314.47	315.5	314.85	315.25	313.23	314.58	314.8	315.92	315.43	313.62	314	313.73	314.19	315.78	314.58	315.07	313.99	314.89	314.4	316.6	314.52	315.57	315.01	315.19	313.63	315.45	316.16	315.8	314.03	314.56	315.11	314.63	314.56	313.58	316.64	314.21	314.69	313.08
305.48	305.54	304.41	306.73	304.7	302.78	303.42	304.97	305.5	305.02	305.5	304.77	305.61	305.98	306.61	305.77	307.25	304.27	304.55	305.05	304	304.68	306.42	304.43	303.59	305.49	305.85	305.56	307.22	304.94	305.33	302.7	305.48	305.43	305.4	305.84	305.75	304.36	304.94	304.71	304.57	305.62	304.99	305.22	305.89	305.09	306.4	305.3	304.21	305.6
308.91	307.76	309.66	307.78	308.67	308.43	309.08	311.15	307.17	309.12	309.33	309.07	307.45	309.91	309.05	307.93	309.7	308.97	309.78	308.35	310.02	310.43	309.01	308.72	309.47	309.25	309.54	309.79	308.35	307.79	309.6	308.15	310.66	308.8	309	307.96	307.56	309.06	308.67	308.53	309.22	309.68	309.35	308.81	307.93	307.67	307.35	308.97	309.47	310.21
317.11	319.57	318.45	316.92	316.07	319.82	316.64	320.74	316.53	318.26	319.67	316.85	317.6	317.06	316.8	317.62	318.43	317.1	317.93	318.65	317.98	318.17	318.37	317.62	317.76	319.12	318.62	317.8	316.66	319.25	316.34	317.74	318.87	318.19	317.08	317.19	318.37	318.37	317.52	318.47	318.21	319.25	317.82	317.65	316.53	318.5	318.02	319.02	317.9	319.29
295.08	296.13	298.46	296.51	298.4	296.9	297.36	296.37	296.5	297.39	295.96	297.9	296.08	296.47	297.27	297.35	295.68	296.13	296.41	295.61	296.71	296.13	295.55	297.8	296.61	298.7	296.71	295.44	297.38	299.17	295.87	297.32	295.1	297.81	296.94	297.7	296.36	296	297.39	298.16	297.89	297.67	296.97	296.48	295.29	295.06	296.51	298	296.98	295.21
316.68	316.44	315.22	316.3	315.68	314.94	316.56	317.07	314.9	316.13	315.83	315.81	316.6	314.38	314.13	316.09	315.99	317.42	316.14	316.96	314.58	315.8	316.03	316.91	314.72	317.52	317.74	314.34	314.52	315.83	315.06	316.38	315.22	314.3	316.87	315.2	314.03	315.95	318.37	315.08	316.33	314.12	317.12	317.29	314.86	314.68	315.21	314.84	315.37	314.96
305.09	303.99	304.78	304.41	306.04	304.37	304.15	305.52	303.03	305.17	302.81	304.88	304.36	305.21	302.83	303.27	305.52	304.14	304.72	304.37	304.61	305.33	305	304.33	305.45	305.14	302.43	304.4	306.64	303.71	304.31	305.61	304.9	305.91	304.81	303.96	305.52	305.73	303.06	304.69	304.82	304.21	305.02	303.13	305.52	303.84	304.81	303.51	305.46	304.9
317.28	318.21	318.42	318.65	316.64	317.66	319	319.53	318.47	319.75	316.98	317.86	317.49	318.37	317.03	317.11	315.84	317.07	317.39	318.11	318.33	319.61	318.35	318.93	320	318.34	317.96	318.65	315.68	319.14	319	316.25	317.85	316.87	317.1	317.14	319.89	317.66	318.89	318.7	319.45	320.31	317.87	317.1	317.91	319.54	319.55	317.02	318.5	319.04
308.26	310.3	310.34	309.17	308.86	309.7	308.15	308.46	308.76	309.3	310.8	309.38	309.28	310.13	309.57	310.55	309.71	310.52	309.1	306.92	311.22	311.78	310.14	309.21	309.46	309.63	310.54	310.38	308.77	310.6	310.09	311.03	311.63	310.43	309	309.42	310.62	310.89	308.8	308.74	310.06	309.05	309.4	309.72	308.5	310.36	309.72	311.26	310.17	309.81
306.93	307.07	306.2	307.62	308.48	309.06	309.28	309.36	308.93	305.65	307.05	308.8	307.9	308.65	307.03	307.75	307.41	307.27	308.59	308.31	306.59	308.04	307.37	307.36	307.74	305.81	307.04	309.95	307.48	308.18	307.51	308.19	306.5	306.85	307.78	306.73	307.04	306.35	308.17	305.48	306.87	306.52	307.49	306.21	308.03	307.23	307.39	306.97	307.21	306.22
293.44	293.22	294.17	292.96	294.41	293.35	295.52	293.94	295.17	293.57	294.56	294.54	294.06	295.14	293.88	294.29	294.47	294.84	294.64	293.67	293.69	295.83	293.19	293.84	294.07	292.13	295.34	294.6	294.93	294.95	295.08	293.41	294.11	294.93	293.65	293.93	293.11	295.34	294.3	294.07	294.61	293.35	294.82	294.37	293.77	294.42	294.39	292.46	294.09	294.68
313.21	314.61	314.53	313.06	313.55	312.88	313.01	314.79	313.11	314.5	314.27	315.22	315.58	313.37	314.2	313.21	314.71	314.1	314.56	311.75	314.42	314.29	313.42	313.68	313.57	313.54	314.25	313.62	313.92	313.63	313.94	311.83	313.7	313.34	314.48	313.46	315.39	315.57	314.21	313.53	313.3	313.45	313.44	312.5	314.57	314.84	314.95	313.17	312.82	313.35
304.96	305.58	305.88	303.33	305.48	307.88	304.76	307	304.38	305.65	304.08	306.97	304.41	304.76	305.25	303.56	305.98	304.59	305.7	305.3	306.78	305.7	304.68	305.27	304.61	303.44	303.53	303.88	305.69	305.54	305.83	304.68	304.24	306.89	305.11	304.29	304.99	303.8	304.52	303.95	305.06	303.7	304.97	305.42	305.72	305.77	304.81	305.43	304.64	305.21
301.87	300.07	302.7	300.07	302.98	300.58	300.81	299.78	303.02	301.98	299.1	299.7	300.94	303.59	301.72	301.54	301.53	300.39	301.35	302.34	300.95	300.68	300.2	302.33	301.38	301.9	299.82	300.74	301.09	301.59	300.42	300.83	301.67	302.32	300.24	300.58	299.19	301.76	301.3	301.67	300.91	301.91	299.62	300.92	301.31	301.73	301.23	299.8	300.47	300.81
292.87	293.18	293.27	294.41	292.71	293.43	292.3	294.64	293.58	293.14	292.47	295.15	294.68	293.42	294.1	294.76	294.31	293.26	294.87	295	295.02	295.05	293.94	293.55	293.58	293.01	293.38	290.76	293.05	294.35	293.72	292.68	293.37	293.33	297.42	292.69	294.19	293.39	291.83	295.56	292.89	292.96	295.3	293.71	292.49	293.83	294.46	292.39	296.56	293.45
306.12	305.86	303.94	305.24	305.75	306.05	305.94	305.57	305.76	306.58	307.16	305.14	305.64	306.74	306.19	305.9	304.23	305.98	307.36	305.78	306.64	305.55	304.96	307.3	307.83	306.6	306.86	305.44	305.92	306.18	306.67	305.45	306	306.84	307.25	306.83	305.88	305.98	307.86	305.76	305.05	306.86	305.06	304.63	305.78	307.2	307.05	304.38	306.12	306.45
300.47	302.85	300.71	302.07	302.92	301.65	302.03	301.49	302.22	301.02	302.53	302.26	301.84	301.02	303.39	301.45	301.41	304.65	301.87	303.18	302.19	300.99	303.26	300.89	303.53	303.15	301.74	300.85	302.39	304.14	302.42	301.23	303.48	302.49	302.46	304.04	302.42	301.15	302.68	301.19	301.36	302.34	302.61	301.48	302.57	302.47	300.94	302.77	299.79	302.83
295.84	296.09	294.21	294.51	294.69	295.82	295.38	294.8	296.37	294.97	294.77	294.69	295.4	295.02	294.55	294.94	294.09	294.27	295.4	295.53	296.29	294.45	293.38	296.37	295.8	294.25	294.26	294.15	293.65	294.2	294.85	295.22	293.58	294.18	295.47	295.36	294.1	295.24	294.31	296.65	296.06	294.1	296.73	295.33	295.15	294.55	295.83	293.65	296.28	293.16
303.74	303.16	303.96	305.26	305.39	303.57	302.7	303.62	305.46	303.99	305.24	304.54	303.36	303.29	305.48	306.1	304.55	305.61	304.43	304.23	305.49	303.01	304.87	304.4	304.53	304.31	304.33	303.74	303.32	302.8	303.86	304.12	305.83	303.93	303.17	305.74	305.98	304.33	305.51	304.82	303.77	304.31	304.56	303.08	304.27	306.07	304.93	305.53	304.72	302.83
296.57	297.13	296.76	296.86	297.01	295.02	297.21	297.09	297.31	297.11	294.88	297.27	297.38	297.06	296.39	296.15	299.39	296.17	295.76	297.3	296.46	297.27	298.09	296.73	296.12	296.45	296.44	296.46	296.8	294.67	296.27	297.03	298.33	297.41	295.44	296.33	295.91	296.26	295.55	296.09	296.44	298.11	295.93	297.19	295.78	297.18	296.72	296.76	296.66	297.27
305.97	304.5	306.71	303.91	305.37	305.73	306.93	305.29	304.35	305.59	306.34	304.6	305.16	304.14	304.71	305.4	305.56	305.06	306.86	305.05	304.38	305.22	306.8	306.32	304.26	306.34	306.56	304.67	306.97	303.72	304.14	304.21	303.82	304.58	304.57	304.6	306.59	306.56	303.49	304.84	304.28	306.54	303.94	304.97	304.84	304.26	304.43	307	307.35	307.07
317.46	317.68	317.89	319.41	318.82	318.49	317.04	316.68	317.21	318.36	317.84	318.89	318.85	318.85	316.32	317.42	320.23	316.73	319.13	318.47	318.61	318.05	317.91	318.15	317.55	319.27	316.9	316.91	318.91	317.87	319.18	317.5	317.88	318.48	318.46	318.61	317.43	316.75	317.61	318.11	318.41	317.83	318.03	317.75	318.88	318.56	317.5	317.94	317.93	318.79
300.83	302.68	301.74	301.39	303.33	302.25	303.34	301.58	302.46	304.36	302.58	302.1	303.3	303.61	301.44	300.77	301.55	303.6	301.76	301.95	301.68	300.6	304.32	300.69	301.1	302.41	303.17	302.71	302.27	301.24	302.78	303.1	304.37	301.45	300.88	301.72	301.57	302.15	302.86	302.98	302.32	303.54	303.45	303.32	301.84	303.55	302.98	302.75	302.25	302.21
313.87	315.19	315.61	314.67	313.75	315.27	315.88	316.47	316.68	314.93	315.74	314.59	315.08	316.11	315.57	314.06	314.52	314.89	314.92	315.52	314.37	315.09	314.6	313.93	316.4	313.95	315.61	314.78	313.74	315.53	315.15	315.12	315.01	313.97	313.88	314.66	315.68	315.09	314.35	315.14	314.47	314.76	314.73	315.88	313.67	315.2	314.62	315.75	316.04	314.68
313.18	312.6	312.48	313.85	312.84	313.15	314.05	313.56	313.26	313.84	313.57	313.75	315.41	311.7	313.93	312.8	312.24	312.95	314.04	314.52	313.47	312.12	313.24	313.17	313.09	313.39	311.14	313.73	313.63	314.53	312.19	312.61	314.3	310.59	312.88	314.04	312.52	313.02	312.66	313.94	313.19	310.99	314.82	313.47	314.86	314.34	313.95	311.69	313.84	314.07
311.95	312.27	313.81	311.56	312.87	312.23	312.87	310.88	312.37	312.66	312.11	312.92	312.32	311.2	313.5	312.04	312.97	312.46	312.68	312.96	313.55	313.43	312.34	312.24	312.04	311.54	311.62	312.47	312.18	312.81	311.35	311.25	312.29	312.42	313.53	311.82	310.95	312.05	311.78	311.91	311.7	313.16	312.75	313.1	313.78	312.44	311.71	311.83	311.56	313.42
308.32	306.31	305.36	306.36	305.78	306.39	307.73	307.02	305.88	305.65	305.25	306.43	305.73	306.35	307.19	306.07	307.22	308.78	306.12	304.55	306.85	307.24	306.64	305.62	306.64	306.65	306.93	306.77	306.09	306.91	306.01	306.2	307.74	307.82	305.62	305.68	307.46	306.15	305.76	308.6	306.14	305.8	306.96	306.53	307.72	307.3	306.88	307.09	306.75	306.5
291.06	294.97	292.38	293.48	294.6	295.16	295.84	293.84	294.56	294.87	293.84	295.28	293.59	293.59	295.26	294.86	295.05	294.16	291.86	293.94	293.4	294.57	294.42	295.24	293.97	293.87	294.66	295.5	294.17	293.14	294.4	295.09	292.91	294.53	294.69	295.53	293.44	292.78	291.6	294.41	293.93	293.63	294.65	295.39	293.19	293.02	292.94	294.43	294.73	293.8
315.97	314.55	315.55	314.93	315.11	313.71	313.48	313.68	315.5	314.54	315.72	314.08	313.75	315.84	316.57	314.69	315.41	313.76	314.44	313.51	314.87	314.51	315.32	315.14	314.27	313.54	315.48	314.54	316.29	316.15	317.27	314.5	314.37	314.28	314.26	316.19	314.93	315.09	314.99	315.06	315.26	314.25	314.1	313.1	314.75	315.57	315.21	314.53	315.46	315.04
315.39	316.75	316.81	317.02	314.54	316.68	317.99	317.82	316.97	316.31	315.7	317.88	315.69	313.84	315.94	316.45	315.79	314.08	317.44	316.12	317.29	317.15	317.03	315.99	317.43	317.72	316.98	316.94	317.61	318.12	317.43	317.26	314.56	316.19	318.23	315.78	315.55	318.73	316.29	317.68	315.51	318.92	315.88	317.65	316.96	316.04	315.7	314.99	316.12	317.84
310.55	312.5	310.57	312.08	313.2	314.66	311.54	311.64	311.59	310.49	312.09	313.4	312.87	312.34	313.93	311.98	310.64	311.36	312.89	311.64	312.65	310.77	311.7	312.71	310.54	311.17	310.76	310.53	309.79	311.8	313.09	311.34	313.28	312.07	311.57	313.14	311.44	310.55	312.22	311.68	310.2	311.45	312.79	310.91	312.21	311.55	310.99	311.39	310.22	312.37
310.13	308.3	309.54	309.49	307.82	310.2	308.79	308	310.1	309.34	309.07	308.74	308.96	310.1	307.92	308.51	309.91	307.04	308.02	308.85	309.16	309.46	308.06	309.19	311.02	307.81	307.89	308.37	308.32	308.73	310.65	309.72	308.81	308.66	310.33	309.25	307.2	308.88	308.33	310.05	308.63	308.84	308.68	309.78	308.71	308.79	309.21	308.09	310.37	308.08
310.07	311.99	309.58	310.54	310.06	308.54	312.23	312.04	310.45	311.23	309.47	310.86	311.12	310.38	308.51	309.57	310.57	311.37	309.33	310.88	311.65	312.12	311.76	309.65	311.03	310.95	310.6	309.5	310.9	310.93	311.01	310.87	311.3	310.44	310.32	310.38	310.91	311.11	310.7	311.02	311.98	310.97	308.5	311.96	311.29	310.57	309.46	311.13	311.37	311.51
296.22	295.58	295.58	294.97	294.09	295.66	294.08	293.52	294.31	295.91	294.67	294.23	294.62	294.99	293.22	295.09	294.26	294.24	295.57	294.6	295.23	294.52	295.18	295.82	293.77	294.59	294.93	295.88	294.39	295.52	295.16	295.13	295.29	296.59	295.27	295.67	293.54	294.86	297.01	296.04	295.84	295.09	293.44	295.73	295.82	295.33	293.98	294.56	294.4	294
327.18	327.06	328.23	327.55	328.45	327.92	329.42	328.72	329.35	327.8	326.91	327.31	328.39	327.13	326.9	328.11	327.94	327.9	328.61	329.5	328.39	326.52	327.01	329.29	327.88	327.39	326.4	327.38	327.24	327.32	327	328.23	326.85	327.35	326.83	326.76	328.24	325.8	327.22	328.34	326.32	326.48	328.06	326.18	326.07	328.78	327.71	327.93	327.58	326.32
327.76	330.87	329.63	328.67	329.1	329.84	330.26	328.32	328.46	328.68	328.1	329.18	328.67	328.04	328.85	329.36	328.58	329.28	329.75	327.77	330.4	328.05	328.43	327.18	328.07	328.75	328.58	328.69	328.98	330.76	327.62	327.99	328.9	328.91	327.2	328.75	330.2	328.35	329.24	328.96	328.5	327.87	328.45	329.86	329.12	326.57	329.3	327.96	328.85	329.19
309	311.58	311.63	311.51	310.51	310.69	310.73	310.67	309.28	309.49	309.04	310.5	308.24	308.45	310.19	310.7	310.28	311.66	309.95	309.85	311.13	311.41	309.59	310.96	310.23	308.91	309.81	309.67	310.57	310.1	311.04	309.88	311.86	311.44	310.63	311.55	310.65	310.62	310.48	310.65	311.5	310.33	310.96	310.23	311.62	310.23	309.75	310.45	311.81	309.98
303.88	303	303.25	305.36	302.66	304.87	304.5	302.51	302.77	303.4	303.55	302.08	304.7	301.91	302.96	302.67	304.14	302.81	303.95	302.54	304.54	303.79	304.69	303.93	303.41	302.43	302.63	304.45	303.1	304.72	302.87	302.95	303.11	302.09	303.5	303.96	302.85	303.78	304.71	303.66	303.57	304.76	302.34	301.89	302.85	304.17	301.58	304.29	305.71	305.7
303.32	302.89	303.15	303.35	302.31	304.54	303.56	303.44	302.52	305.03	302.68	303.52	304.39	303.66	303.27	303.41	304.18	304.41	303.46	303.25	303.56	303.82	302.56	304.24	303.27	303.22	303.89	303.81	303.8	303	302.9	304.21	302.71	304.77	303.91	302.81	303.7	303.63	304.64	301.91	304.45	304.49	301.98	304.95	303.49	303.88	303.44	303.2	305.04	303.02
301.09	302.07	302.23	302.28	302.48	303.62	302.71	302.85	301.87	303.62	302.1	301.02	303.54	302.84	302.14	303.28	302.58	303.1	302.05	300.78	302.45	302.53	303.26	301.78	301.8	302.38	303.87	301.89	301.66	302.16	304.45	300.54	302.98	304.16	303.1	300.38	303.24	301.72	302.9	302.49	303.79	302.66	302.21	304.35	303.19	301.27	303.61	302.81	300.58	302.05
325.89	324.54	325.32	324.2	324.79	322.57	323.68	323.5	325.11	325.09	323.12	324.73	322.37	324.48	324.52	326.27	324.03	323.87	326.48	325.04	323.66	325.39	323.19	323.85	325.44	323.35	324.79	324.58	324.55	324.32	324.67	323.33	324.89	324.81	323.37	324.11	325.29	324.69	324.46	325.24	326.27	323.16	323.85	324.99	324.89	325.61	323.95	324.15	322.88	323.89
317.16	316.32	317.8	318.41	317.2	318.33	320.14	318.75	317.2	318.46	317.9	318.98	318.77	317.92	317.74	318.59	318.29	318.08	317.47	319	318.95	319.06	318.9	317.39	317.08	319.9	318.33	318.02	318.82	318.19	318.5	318.73	318.18	317.43	318.64	318.19	319.44	318.28	319.97	317.27	319.18	318.18	317.6	317.24	317.93	316.86	317.8	319.89	315.85	320.15
313.4	313.99	315.55	314.9	315.22	315.27	313.75	315.73	314.38	314.01	314.95	314.9	314.86	314.98	312.72	314.22	313.91	315.81	315.39	313.56	312.66	315.6	312.35	314.2	313.57	313.53	316.83	313.64	315.6	315.24	315.95	314.04	315.73	314.45	313.49	314.07	315.15	314.73	315.43	316.12	315.77	315.57	313.55	315.44	314.94	315.09	316.66	316.41	314.01	313.92
314.24	314.04	313.25	313.84	313.14	313.69	314.14	313.33	315.06	313.6	314.99	313.17	314.07	313.03	314.46	313.43	316.34	314.05	313.75	315.44	313.49	314.85	313.94	313.31	313.36	313.03	312.92	314.72	313.39	313.49	312.08	313.77	314.21	315.75	312.88	313.3	315.07	314.03	312.89	314	313.49	314.14	314.11	312.63	314.61	315.11	313	314.54	315.83	314.83
302.65	301.06	300.23	300.33	299.85	300.91	301.41	301.17	300.51	301.77	301.08	300.54	300.8	301.17	299.41	301.9	301.74	301.35	302.02	301.85	300.07	300.57	300.16	301.74	300.79	301.16	301.52	300.59	302.38	300.98	302.29	299.76	300.49	301.38	300.44	300.97	303.03	300.8	301.12	301.34	300.84	302.05	301.64	302.01	301.29	300.07	301.22	299.74	302.01	301.86
318.95	319.16	319.59	316.41	317.84	319.38	318.64	320.42	318.07	317.61	317.49	317.12	317.83	318.17	317.47	318.52	317.31	318.93	319.16	319.13	317.68	318.75	318.42	316.75	319.05	318.9	318.04	318.95	317.47	317.87	319.34	318.72	318.49	320.07	318.15	319.22	319.5	318.93	320.24	319.95	318.87	320.01	319.21	319.17	318.36	317.58	318.8	318.36	319.92	318.38
303.31	303.83	303.71	302.28	302.3	304.2	305	303.97	303.65	304.94	306.04	301.26	303.6	302.44	303.61	301.47	302.54	304.84	304.12	304.1	303.93	303.89	303.62	300	303.46	303.84	302.52	303.99	303.78	303.09	303.12	303.3	302.56	302.51	303.36	304.01	304.29	303.92	300.61	303.31	304	301.91	301.67	302.59	304.24	304.04	305.35	304.08	304.02	301.35
304.61	307.03	306.17	308.3	306.08	305.73	305.4	306.6	307.36	305.53	306.38	305.4	306.51	306.85	305.65	307.51	304.32	306.35	305.64	303.29	304.63	307.18	305.65	305.35	304.72	307.54	306.27	306.55	307.6	306.35	305.24	306.38	306.58	304.14	306.89	306.03	306.33	306.7	307.9	305.03	305.7	306.02	307.28	308.51	307.02	307.11	306.95	305.39	306.24	306.44
314.03	314.14	315.47	315	314.33	313.32	315.5	314.75	313.64	313.45	314.26	316.23	315.21	314.67	314.78	314.29	314.32	314.75	314.04	315.37	315.73	315.57	314.66	315.41	314.77	314.4	314.19	314.24	315.24	313.82	314.66	316.53	315.34	313.9	314.26	315.23	315.13	313.49	314.98	315.1	316.96	315.62	315.72	315.37	315.44	315.8	315.57	312.62	313.93	312.65
308.8	309.6	310	308.97	308.07	309.05	308.23	307.57	307.53	307.75	309.75	308.9	308.65	308.83	309.05	309.4	308.82	307.21	309.69	307.65	308.03	308.93	309.17	309.17	308.69	309.53	308.71	307.28	310.55	309.51	310	310.43	309.02	308.02	309	306.91	307.79	308.8	308.02	308.58	309.13	308.4	307.98	309.02	308.64	308.62	309.73	308.77	307.82	308.42
306.58	307.77	305.81	306.27	305.77	307.1	307.98	306.26	306.13	306.22	308.42	306.63	306.24	306.64	304.66	306.98	306.83	306.22	306.84	306.42	306.25	306.31	308.12	307.33	306.46	305.73	306.54	306.84	306.45	307.77	306.09	306.41	307.3	306.18	306.42	304.03	306.54	305.52	307.32	306.15	308.77	308.27	307.07	306.8	305.65	305.96	307.4	306.97	306.52	306.99
304.01	303.73	304.29	303.31	303.04	305.96	304.4	301.82	304.33	301.71	304.48	304.78	303.37	302.93	302.61	304.68	302.43	305.54	304.88	302.1	304.06	303.99	305.38	302.58	303.03	302.03	302.37	305.31	302.51	304.42	304.19	303.23	304.52	302.79	303.22	304.55	303.27	303.28	302.44	301.92	305.65	304.7	303.71	305.03	305.26	301.75	303.06	305.4	303.53	303.6
308.44	306.54	307.47	307.92	308.83	308.84	308.42	307.86	308.4	306.57	309.34	308.4	309.41	309.7	309.2	307.82	308.9	310.1	307.81	308.18	308.98	308.53	306.13	308.27	312.04	309.56	308.02	309.72	309.71	309.1	308.05	309.58	308.53	309.36	309.31	309.57	307.92	309.38	309.4	310.12	309.56	308.53	308.13	307.93	308.15	309.97	307.98	310.39	308.61	309.13
315.36	315.26	314.34	316.39	314.07	314.9	313.46	315.24	316.03	314.43	314.05	315.87	314.14	312.26	315.54	315.86	316.16	316.34	314.02	315.85	313.44	313.3	314.51	315.8	314.97	312.98	313.85	314	313.64	313.72	314.32	315.26	314.57	314.91	314.87	313.77	315.81	314.37	315.73	314.84	315.37	313.51	316.03	312.78	317.04	315.29	314.54	312.98	315.01	313.78
295.62	297.58	296.83	296.63	294.98	297.85	296.75	295.59	297.01	296.7	296	295.58	296.12	296.5	297.48	297.85	297.06	296.01	297.03	296.02	298.9	297.03	298.56	297.08	297.24	295.93	297.17	297.4	297.19	297.99	297.78	296.85	295.51	299.33	296.45	297.68	297.36	295.32	296.68	296.25	295.19	293.69	296.79	297.52	295.6	296.67	296.66	296.96	295.56	296.57
296.51	298.55	295.87	297.3	296.06	298.09	296.9	296.06	296.46	297.52	295.76	296.72	297.77	298.6	296.32	298.24	295.5	298.01	298.8	295.86	297.76	297.29	296.44	297.05	297.25	297.4	296.06	299.53	298.09	297.18	295.49	296.81	297.53	295.78	297.22	296.98	297	295.82	296.28	298.21	296.09	297.16	297.98	298.3	295.35	297.03	296.94	297.83	296.93	297.55
296.33	296.04	296.68	296.96	297.18	297.14	296.05	295.92	295.8	295.45	297.27	297.85	297.42	296.11	297.92	296.24	296	296.66	297.42	297.57	296.39	295.73	294.87	298.44	296.63	297.11	296.8	297.17	295.77	296.92	295.81	297.9	296.86	296.9	295.8	295.86	295.67	298.07	295.7	297.01	297.55	296.77	295.94	297.55	296.86	296.39	297.63	297.46	295.55	296.13
313.54	316.71	314.37	312.58	313.5	314.06	314.88	314.46	315.47	314.25	314.47	316.28	314.59	314.9	316.06	314.21	313.86	315.73	312.64	317.42	315.34	315.17	314.06	315.37	315.56	314.29	315.46	315.74	314.76	315.05	315.83	314.33	313.97	315.44	313.6	315.04	315.18	314.15	315.78	314.56	313.95	317.25	316.22	313.7	315.46	314.24	314.14	315.46	314.52	315.3
303.9	305.05	304.52	303.68	302.74	303.23	304.83	302.33	302.47	302.68	302.94	303.9	302.98	302.39	303.61	302.44	303.7	303.82	302.85	302.56	304.43	303.32	302.53	304.57	304.44	304.38	303.38	303.71	302.64	303.29	304.74	303.83	302.46	303.94	303.4	302.57	303.16	302.55	303.72	304.62	306.03	304.06	303.39	303.18	303.45	302.18	304.26	304.92	302.71	302.66
314.59	314.8	316.51	316.29	316.66	317.5	319.12	316.29	316.92	316.07	314.78	315.74	315.45	315.13	314.29	315.25	316.15	317.01	315.29	315.61	314.57	314.62	316.73	314.56	315.75	315.67	314.87	316.64	312.48	316.05	314.76	315.19	315.25	316.18	317.88	317.88	315.39	314.8	315.91	316.31	314.84	316.56	316.93	315.79	315.51	317	316.52	315.68	316.53	315.84
314.28	314.95	315.1	313.87	312.36	314.03	314.05	315.37	315.93	314.57	312.9	313.07	314.32	314.43	314.54	314.2	316.99	315.11	314.02	314.27	316.31	313.2	315.53	314.41	315.32	315.29	313.28	313.8	315.95	313.59	315.3	315.91	314.05	315.79	314.92	314.67	314.95	314.31	315.23	314.24	314.93	315.03	316.73	315.71	315.27	314.55	314.87	315.94	316.41	315.62
304.62	304.62	302.45	303.59	305.91	302.64	303.19	303.58	304.97	301.75	304.33	304.42	302.68	304.62	305.18	302.34	304.49	303.26	303.55	302.91	303.61	303.58	304.63	302.97	303.38	305.07	304.62	304.6	303.09	303.79	304.16	304.43	304.4	303.76	302.82	301.79	303.74	304.35	305.23	303.99	303.97	302.87	305.15	303.05	303.91	305.21	303.58	302.81	301.91	303.67
302.8	302.07	301.99	303.86	302.4	300.92	303.02	302.34	303.27	302.34	301.83	302.43	302.95	302.45	303.79	303.5	300.77	301.55	301.66	301.85	301.63	301.59	303.05	302.94	303.11	302.24	303.28	303.06	303.63	304.42	302.92	303.05	302.07	303.15	304.63	303.61	302.25	303	302.84	302.7	304.31	302.34	302.21	302.59	302.04	302.31	303	302.3	301.99	303.06
324.41	325.35	324.23	325.7	324.11	326.39	323.06	323.51	324.42	325.1	324.02	323.42	326.23	324.13	323.27	324.24	323.23	324.29	324.56	323.57	325.04	325.38	324.3	324.41	324.75	325.19	323.76	324.63	325.24	322.67	324.55	325.58	324.67	323.81	322.84	325.31	325.67	324.65	325.12	324.58	323.88	325.43	323.52	324.4	325.48	323.89	324.23	324.24	324.4	323.53
294.06	294.17	294.2	294.08	297.38	294.33	295.29	295.29	296.54	295.68	295.22	295.09	293.69	295	295.92	295.54	295.25	294.43	295.35	295.01	294.51	294.52	295.37	297	297.06	294.8	295.18	294.26	294.98	295.31	296.96	295.25	294.6	296.97	295.97	294.74	295.51	296.44	294.38	294.64	295.74	295.81	293.76	295.58	294.83	294.58	295.1	296.45	293.34	295.08
320.12	319.22	316.72	318.23	317.87	318.86	320.41	317.7	319	318.12	318.66	317.84	318.03	321.31	318.9	318.83	318.88	317.19	319.05	318.82	321.34	318.59	317.5	319.59	318.3	317.16	318.83	319.94	320.71	318.46	319.59	319.51	317.69	319.74	318.98	318.9	318.98	318.37	317.77	317.96	319.1	319.92	316.32	318.71	318.25	317.21	319.7	320.56	318.38	318.37
304.84	306.88	306.27	306.37	304.08	306.86	305.1	305.22	306.86	306.11	305.75	306.1	306.52	305.74	305.2	303.97	303.96	303.31	305.1	304.86	304.01	305.77	304.45	305.69	305.83	304.69	304.47	305.23	305.98	305.44	304.01	303.58	305.06	305.63	304.69	304.91	306.03	306.41	303.62	305.75	304.53	305.31	306.13	304.37	306	306.29	305.93	305.44	305.47	304.43
313.14	314.02	313.43	313.59	313.71	315.15	313.47	313.02	313.2	314.18	313.72	314.78	312.15	313.42	314.59	313.39	314.16	311.78	314.63	312.66	314.57	313	314.82	312.78	314.09	314.72	313.89	312.42	313.52	314.71	314.26	313.19	315.24	315.84	314.01	314.84	312.81	314.46	314.69	313.84	313.59	313.52	314.85	312.25	313.63	312.95	312.86	313.3	315.41	314.91
296.14	297.56	297.52	296.6	296.65	297.36	295.21	294.96	295.5	298.27	296.32	296.5	294.79	297.49	298.32	296.97	296.84	296.98	296.46	297.05	296.2	296.18	297.95	296.06	296.08	296.07	298.54	298.29	297.31	294.89	297	296.53	296.29	296.48	296.92	297.51	295.58	297.16	296.9	297.33	295.25	296.58	297.6	294.98	297.49	298.46	297.68	297.21	295.49	296.72
301.65	300.17	299.39	298.49	301.52	300.14	300.65	301.19	299.44	300.46	299.02	300.26	299.87	300.6	299.79	300.46	301.65	300.19	298.71	299.91	299.7	299.06	299.5	300.09	300.1	300.52	300.68	300.68	299.11	299.57	301.07	298.84	299.25	300.27	300.25	300.48	299.86	299.8	300.14	298.55	301.76	299.19	299.85	300.31	300.72	301.3	299.63	298.07	298.98	299.6
303.62	301.52	302.78	303.68	302.26	301.85	301.47	301.09	302.26	301.7	303.31	301.49	301.85	300.61	301.14	303.03	304	304.31	303.68	302.43	301.72	304.03	302.73	302.06	303.27	302.96	302.25	303.48	303.37	302.49	301.88	302.13	300.67	302.42	301.4	302.78	300.88	304.06	303.43	303.98	302.12	303.27	301.32	303.85	302.01	303.26	301.42	301.03	302.79	301.59
312.82	312.62	312.87	311.94	313.31	312.45	312.66	312.89	313.26	311.44	313.5	313.15	313.23	312.29	312.64	310.13	312.25	312.56	312.04	313.94	311.52	312.96	311.42	314.19	311.12	312.49	311.3	311.77	312.75	313.22	310.96	311.13	311.71	313.14	311.44	312.56	311.67	312.86	311.04	312.55	313.42	312.28	311.99	311.95	312.91	311.35	312.84	311.53	312.85	312.72
313.85	317.5	316.3	315.46	316.8	316.75	317.22	314.16	313.99	315.56	316.1	315.52	315.47	316	317.28	314.92	316.54	315.61	314.78	315.69	315.87	315.73	315.49	315.51	316.9	315.91	315.63	317.47	315.65	315.8	315.59	316.53	316.39	315.28	316.15	316.18	314.76	316.25	313.97	317.06	315.42	316.58	316.66	314.78	316.66	315.55	315.57	317.71	316.27	315.39
316.41	319.38	318.54	319.63	318.8	318.56	319.3	319.22	319.91	320.4	318.3	319.15	318.9	319.26	316.07	320.12	318.66	317.66	318.41	318.81	319.32	317.66	318.02	319.12	319.22	318.93	318.68	319.51	319.77	320.08	317.34	318.19	318.97	320.15	318.72	319.02	320.11	317.76	319.19	318.31	320.34	317.7	318.93	317.73	317.6	320.13	317.09	320.3	318.9	319.33
312.19	311.9	313.86	313.58	312.01	312.2	311.01	312.75	312	310.83	311.21	310.92	312.41	313.12	311.8	312.31	311.36	313.48	311.65	310.88	311.8	311.68	311.59	312.14	310.8	311.41	312.3	312.1	312.6	312.22	312.42	312.33	313.97	312.7	310.93	312.58	311.65	311.72	311.5	310.68	312.96	313.62	312.77	312.86	311.51	311.05	313.33	313.02	312.6	312.38
313.5	312.49	312.92	312.25	316.01	312.77	314.04	312.57	313.45	313.29	312.69	315.27	314.78	313.16	314.62	313.25	312.63	314.42	313.37	312.96	313.07	312.84	313.73	312.22	314.41	311.86	314.54	313.64	312.42	312.39	312.53	311.24	313.39	314.34	312.97	312.64	313.11	312.63	314.27	311.67	314.13	312.79	314.02	313.57	310.92	312.41	314.34	313.46	314.23	314.13
303.34	304.13	304.26	304.7	302.55	305.01	301.98	301.9	304.04	304.21	304.29	301.2	304.16	304.08	303.32	304.15	304.58	303.33	303.79	304.89	302.99	303.33	303.28	303.9	304.13	302.85	304.18	302.82	303.9	303.09	304.02	303.94	304.54	303.32	304.84	302.9	302.77	303.9	303.6	304.09	304.31	303.13	302.32	303.48	304.55	304.19	304.99	302.97	303.1	301.93
302.06	303.1	300.66	301.51	302.47	302.68	302.43	301.42	302.78	301.21	301.18	300.74	303.64	303.94	301.53	301.59	302.46	304.25	302.75	302.03	301.77	302.29	303.79	303.24	303.14	302.86	301.21	301.81	302.44	303.07	303.23	302.02	303.94	304.66	302.98	302.91	301.44	303.84	303.36	303.88	301.28	303.84	303.19	301.05	302.56	302.73	300.2	301.23	302.98	302.27
302.94	303.69	303.86	301.82	304.71	301.64	304.08	302.4	302.36	303.69	302.24	303.83	302.01	301.92	301.71	301.51	301.95	304.16	301.84	302.05	302.43	303.91	301.82	303.45	302.24	303.94	302.16	301.14	301.82	301.5	300.71	302.48	304.33	301.56	302.51	302.76	301.29	303.19	301.67	303.51	303.5	301.87	302.17	301.72	303.82	300.79	303.71	301.97	302.87	302.54
313.94	315.12	314.71	314.07	315.7	315.93	314.63	315.41	314.79	315.86	314.33	314.94	313.95	313.78	315.1	316.04	313.61	314.74	315.09	314.97	315.49	314.63	315.68	316.69	316.67	316.16	314.72	314.85	312.37	315.41	313.07	314.87	313.12	314.2	315.95	312.67	311.93	314.01	314.91	316.02	315.03	314.44	312.86	314.02	315.53	314.71	313.68	314.12	313.78	314.49
308.88	308.92	309.81	309.85	308.05	312.47	307.74	310.55	309.4	308.49	307.94	308.49	309.49	310.46	310.45	309.83	310.49	310.07	308.49	310.93	310.35	309.92	309.54	310.24	308.8	311.27	310.2	309.29	307.87	308.4	307.63	310.02	310.06	309.49	310.79	310.19	310.46	310.11	310	310.43	309.36	309.83	310.32	311.15	310.81	311.47	310.98	311.02	309.92	309.97
326.92	327.88	328.51	326.48	328.01	328.11	328.03	327.29	327.5	327.24	326.87	328.73	327.85	328.37	329.04	326.46	328.15	328.21	329.05	328.09	327.84	328.63	328.01	329.08	326.94	328.51	326.97	327.53	327.94	327.87	327.45	329.57	326.98	327.58	327.5	327.54	329.76	328.31	328.34	329.02	328.36	328.84	328.62	329.52	327.14	328.49	325.91	328.77	328.56	329.32
316.86	319.24	318.63	318.08	319	319.58	318.31	318.89	318.18	319.14	317.52	317.38	318.39	319.27	317.39	318.31	316.75	317.23	317.4	318.65	318.24	318.88	318.18	317.77	318.88	320.56	317.7	318.79	319.3	315.58	320.44	317.68	319.33	315.08	317.14	318.96	317.43	319.05	318.66	319.54	317.41	317.55	317.47	316.85	319.08	318.31	316.77	318.56	318.79	316.29
301.44	299.73	299.37	298.31	298.95	299.86	301.2	298.38	300.35	299.93	299.13	298.34	300.19	299.67	299.54	300.79	299.76	300.24	300.92	298.57	300.64	298.82	300.16	300.74	300.03	300.95	300	298.49	299.65	299.89	299.92	299.99	299.09	300.58	299.18	298.25	300.04	301.19	300.17	299.37	302.04	298.49	300.59	298.82	300.93	298.75	299.95	300.65	298.68	300.54
313.48	317.89	316.39	316.83	316.11	316.12	317.12	315.63	314.39	315.83	315.08	315.32	315.52	316.01	317.32	316.16	316.55	316.37	318.1	317.64	315.33	315.04	315.26	314.82	313.28	315.48	315.76	317.57	313.8	315.67	317.08	315.8	315.85	316.96	315.81	316.34	316.52	315.24	315.2	315.86	316.7	316.05	316.53	315.52	315.26	314.08	314.78	315.91	315.45	316.8
315.88	317.25	315.68	315.61	315.61	313.83	314.7	315.04	316.11	316.72	317.01	315.72	316.78	315.66	315.74	316.92	315.04	314.79	313.66	315.45	319.01	316.06	317.1	314.94	316.07	316.3	316.28	315.92	315.5	315.74	315.88	317.25	316.08	314.79	315.27	315.79	314.89	316.88	317.68	316.4	315.22	315.83	314.65	315.88	314.91	317.74	315.08	315.24	316.24	316.67
307.26	307.37	308.37	307.67	309.23	308.68	310.81	307.2	308.76	308.89	308.12	309.21	309.3	311.43	307.13	308.45	310.09	310.67	308.13	309.93	308.36	307.62	309.42	308.63	310.74	308.87	307.84	310.19	309.09	306.95	310.57	308.66	310.47	307.91	309.73	310.53	306.39	309.44	309.05	308.64	309.69	308.62	308.62	309.28	308.92	307.88	307.89	309.16	310.07	306.83
304.1	304.32	302.29	301.27	305.08	302.79	304.28	302.96	303.23	304.98	303.07	303.98	303.23	304.68	303.14	302.36	302.06	302.41	304.17	302.73	304.65	302.7	304.7	305.04	303.52	305.23	304.11	303.36	303.65	303.55	301.97	302.98	303.31	304.86	306.46	303.54	302.52	303.63	303.8	304.95	307.57	303.55	304.26	305.47	303.39	303	303.15	304.58	303.06	303.45
310.58	311.15	310.41	310.39	311.22	310.23	309.65	311.8	310.36	310.82	309.47	311.11	308.62	309.6	310.43	310.64	310.69	311.22	311.01	311.29	312.52	309.48	309.63	309.44	311.48	308.74	309.67	310.7	311.25	308.96	310.08	309	309.59	310.2	311.68	310.09	310.7	310.28	309.3	312.17	310.91	309.2	311.43	310.31	309.48	311.58	309.96	311.33	310.57	308.35
314.37	314.93	311.69	310.08	314.78	315.34	313.99	314.21	314.25	312.34	313.07	312.23	311.78	314.22	313.56	312.52	313.37	310.33	313.6	314.97	312.7	312.6	314.76	314.17	314.5	313.49	313.39	312.78	313.95	312.41	313.04	314.33	313.1	313.35	313.27	313.88	312.18	315.01	311.65	312.47	313.75	311.8	311.49	314.77	312.83	312.34	312.17	311.19	313.88	311.42
301.09	302.83	303.95	301.49	303.18	302.47	302.19	304.61	304.81	302.57	304.32	302.51	303.83	301.79	303.6	301.78	302.48	302.58	302.78	301.95	302.92	304.28	302.51	302.8	303.16	304.22	303.73	301.63	302.12	300.91	305.38	302.5	304.02	301.82	304.3	299.88	301.51	304.61	306.09	301.74	302.85	304.62	302.48	301.36	302.29	304.34	302.27	302.99	301.8	305.15
301.62	302.65	304.93	305.19	303.3	303.48	303.45	303.13	303.25	304.46	304.4	303.16	303.34	302.5	302.95	305.05	302.41	303.54	303.81	304.18	304.93	302	305.19	302.97	303.48	302.42	301.74	302.58	304.13	304.14	303.89	302.96	304.46	303.1	303.91	301.91	304.04	303.7	303.37	302.9	303.88	303.63	303.99	304.17	303.86	303.3	303.54	303.96	305.04	301.36
315.62	315.81	314.16	313.92	314.27	313.37	313.88	313.77	313.75	313.15	314.85	312.41	313.56	314.17	313.35	312.91	315.38	314.64	313.74	313.68	313.56	312.24	312.47	313.93	313.52	314.57	313.37	313.32	312.9	315.05	314.21	315.16	313.31	313.54	316.33	313.38	314.31	313.25	314.15	315.41	315.21	312.54	316.77	316.08	314.07	315.31	312.46	314.91	313.7	314.63
294.77	296.6	296.16	295.53	295.96	296.2	295.02	295.42	294.67	295.92	294.59	295.45	296.82	295.38	295.3	294.82	293.47	293.81	294.28	294.06	294.1	297.52	295.82	295.81	295.36	294.97	294.61	294.75	295.21	292.82	295.06	296.02	294.2	294.17	295.34	294.49	295.44	295.31	294.96	295.31	295.79	294.61	294.57	294.55	294.98	294.81	294.76	295.16	295.83	297.47
307.83	309.89	309.5	309.46	308.57	307.81	309.79	308.93	308.39	307.9	308.24	310.04	309.8	308.33	309.21	308.97	308.77	309.22	309.62	308.12	307.33	309.41	309.13	308.55	307.92	308.7	309.05	309.07	309.09	308.03	311.01	310.07	307.18	310.58	310.2	308.45	309.7	309.06	308.12	309.3	308.81	308.48	308.61	310.57	308.23	308.02	307.4	309.11	308.56	311.07
296.31	294.91	294.55	294.62	295.02	295.69	294.97	296.06	293.51	296.31	296.02	296.5	295.3	295.62	295.98	294.71	295.07	295.79	294.63	296.23	294.63	295.46	296.03	295.06	294.78	294.16	295.06	295.19	293.58	296.34	295.05	295.45	293.56	294.36	296.56	295.04	295.28	293.7	294.92	296.04	295.35	295.75	293.98	295.75	293.58	295.66	295.84	296.16	294.37	294.97
312.78	311.81	310.69	311.87	312.22	311.89	310.89	312.94	311.99	312.32	312.54	312.69	312.51	312.13	313.13	312.41	313.67	313.97	314.07	313.3	312.2	312.23	313.73	312.92	312.76	314.1	312.23	312.85	310.82	312.65	312.83	313.06	312.38	310.74	313.09	312.94	311.81	313.33	312.44	312.67	311.49	311.92	311.48	310.36	313.15	311.51	312.33	311.06	312.52	312.43
300.98	301.82	301.16	301.52	300.56	299.98	302.07	300.17	300.84	301.32	299.82	299.01	301.58	302.06	301.76	300.74	300.43	301.85	300.75	302.28	301.7	301.17	301.09	300.21	300.18	301.29	300.61	299.79	300.51	303.31	301.72	301.69	301.72	301.14	301	299.26	301.91	300.85	301.17	301.89	301.5	301.89	300.68	301.22	302.15	300.35	300.48	301.08	301.14	300.93
302.06	301.24	302.79	302.97	303.19	302.31	303.67	304.04	302.52	302.04	302.85	302.65	303.45	303.23	303.13	302.94	302.34	303.37	304.34	301.21	304.65	303.62	301.8	303.99	303.35	304.18	301.26	303.73	303.72	301.38	303.28	302.36	303.79	302.76	301.88	303.82	301.65	302.85	302.86	302.37	301.56	300.9	302.99	301.18	302.08	303.64	302.46	304.31	304.62	302.68
316.94	316.42	317.22	316.1	316.99	317.49	317.34	316.92	317.8	318.49	318.61	317.34	315.51	316.5	317.31	316.88	316.13	317.08	316.27	316.69	318.18	317.94	316.61	317.02	317.49	316.59	318.31	318.7	318.01	317.95	315.96	317.41	317.84	317.41	317.07	316.35	319.03	316.98	318.21	317.51	316.94	317.26	316.02	317.02	315.82	316.37	316.53	318.36	315.65	318.58
311.54	311.73	309.94	312.74	311.58	309.6	311.73	310.79	310.79	311.15	311.62	310.65	313.73	310.78	311.5	311.09	313.21	312.65	310.1	313.04	310	312.43	310.77	310.8	310.98	313.74	312.97	311.85	311.22	313.22	312.44	310.04	310.49	312.1	311.99	311.11	312.14	312.33	311.5	312.15	312.96	309.22	312.79	311.43	311.53	309.84	311.01	312.86	312.57	314.2
315.26	315.07	315.05	316.86	314.44	315.59	314.74	316.11	313.35	313.63	315.06	314.6	313.04	314.42	314.14	315.28	315.62	314.64	314.44	315.51	312.69	313.92	314.65	314.67	314.56	314.98	314.94	316.2	314.89	313.14	316.69	314.29	314.81	314.01	314.86	314.89	315.15	314.37	314.11	315.63	313.92	315.72	313.67	316.28	315.41	317.34	314.13	314	314.52	314.56
315.24	314.13	314.09	315.09	313	313.61	314.15	315.16	314.64	314.25	313.92	315.69	315.95	316.04	316.81	314.93	315.22	313.1	314.06	314.61	314.22	315.06	313.5	315.03	313.62	314.83	314.99	313.51	315.03	315.12	315.6	314.14	314.91	314.36	314.65	315.58	315.19	316.01	314.4	313.46	314.57	314.5	314.64	315.26	315.3	315.6	313.96	314	314.72	314.42
294.42	295.05	295.37	293.22	295.34	294.72	293.97	293.22	293.52	296.29	292.22	292.83	293.65	293.35	292.68	293.57	293.72	293.53	294.83	295.39	293.97	294.2	293.83	294.13	294.66	293.56	294.22	294.16	295.38	295.38	293.19	292.41	294.1	295.62	292.17	296.02	294.16	293.07	295.63	293.49	294.48	292.69	293.28	293.91	294.27	292.04	292.86	292.78	293.9	293.58
328.97	328.82	328.98	327.61	329.23	328.01	327.08	325.53	327.88	327.83	328.93	328.2	330.83	329.04	328.83	328.74	329.69	328.32	329.15	327.77	327.35	327.58	327.09	327.12	327.32	328.45	330.05	328.88	325.29	327.64	327.21	327.82	327.59	328.29	327.75	326.96	328.4	327.42	326.11	327.1	328.52	327.81	326.84	328.26	327.71	328.89	328.62	329.44	327.59	328.69
319.22	319.48	318.28	320.29	317.84	318.38	316.83	319.33	318.61	319.45	318.57	316.71	319.67	319.28	318.83	317.6	318.31	317.87	319.57	320.93	318.34	317.54	318.9	317.21	319.16	317.71	321.84	318.95	318.92	318.78	317.89	319.27	318.25	319.16	318.11	319.23	318.38	318.13	321.39	318.45	317.35	317.34	317.96	318	319.53	319.06	319.55	318.06	318.26	318.85
312.94	312.89	314.16	311.55	311.75	314.41	313.23	312.09	312.93	313.05	312.88	312.1	312.52	313.69	313.6	313.62	314.04	312.92	312.55	312.72	315.55	314.49	312.87	313.78	313.66	314.49	313.66	313.18	312.42	314.34	311.63	312.53	312.46	311.58	311.97	312.49	312.48	313.9	313.67	313.21	313.49	312.87	314.41	313.78	313.22	313.66	313.14	314.51	314.23	311.75
315.46	315.53	315.18	316.82	313.7	316.44	314.66	315.19	313.08	315.1	315.21	314.6	314.17	313.9	314.18	314.06	316.98	315.01	315.34	314.19	313.02	316.45	316.16	313.94	315.2	316.6	314.14	313.65	315.4	313.73	314.11	314.6	313.6	315.45	314.37	314.21	312.37	314.53	313.84	313.3	315.29	314.97	315.06	313.82	316.5	314.37	315.03	315.14	314.98	313.99
295.67	296.07	293.77	294.12	294.2	295.28	294.27	295.45	295.36	295.93	293.17	294	295.4	294.83	295.08	293.72	294.13	295.05	293.71	293.23	295.15	294.93	295.41	296.55	295.09	293.87	296.04	294.43	295.36	294.49	295.11	296.19	295.16	294	293.37	294.19	293.29	296.11	295.08	295.31	295.31	295.56	295.91	295.03	293.79	293.86	295.01	292.47	295.45	295.97
294.76	295.85	294.11	294.98	295.3	292.87	294	294.94	292.48	293.26	293.61	295.65	294.62	293.29	294.34	293.65	292.92	293.37	295.21	293.09	294.13	292.85	294.64	294.23	293.38	295.34	293.5	292.7	293.87	294.39	293.82	293.82	295.19	295.13	294.82	293.02	294.81	295.59	293.46	293.02	293.2	293.02	294.88	294.42	294.83	292.73	294.88	293.24	294.66	294.95
312.48	313.17	313.41	312.5	314.18	313.95	311.53	313.89	310.73	312.79	312.25	312.58	314.13	311.7	314.45	313.24	313.27	312.71	315.53	313.97	313.1	313.91	313.32	311.95	314.62	312.46	312.91	310.68	313.08	314.04	312.87	314.59	312.94	313.17	313.58	312.97	312.68	313.51	312.59	312.73	312.75	314.49	311.27	313.22	314.06	313.96	311.72	312.15	312.99	314.22
304.16	303.42	303.82	305.72	304.76	304.72	304.2	304.16	304.03	303.02	305.37	304.44	305.02	303.58	304.51	304.46	304.4	304.34	304.39	304.86	303.72	304.1	306.93	303.93	304.31	305	306.17	304.34	304.87	303.98	305.99	305.27	303.65	306.8	305.21	302.71	303.88	302.82	301.36	305.2	304.85	304.37	305.18	303.16	303.18	304.07	303.03	304.93	303.09	304.62
304.9	304.56	302.22	304.26	302.59	304.78	302.15	304.11	303.51	305.32	302.4	302.07	303.68	303.89	303.37	303.35	302.73	302.47	302.17	303.23	304.63	302.67	301.81	303.14	302.15	303.57	304.45	302.91	304.44	301.45	303.15	303.61	303.31	302.76	303.81	302.63	304.11	301.49	304.61	304.72	302.8	301.9	304.15	303.78	303.34	302.24	303.3	304.25	303.15	304.33
315.12	315.22	316.93	315.69	316.51	315.07	315.17	313.35	315.47	316.69	315.86	317.2	315.32	315.23	314.84	315.91	314.76	315.28	315.32	316.01	315.38	314.45	316.59	316.97	315.94	315.23	315.06	315.68	315.67	314.56	316.16	316.08	315.05	315.28	314.75	314.54	316.44	316.09	315.74	314.81	316.73	315.94	317.59	316.28	316.32	316.1	314.91	316.08	315.93	316.04
315.62	314.17	313.23	313.09	314.09	314.81	315.07	314.21	314.53	314.65	313.83	313.16	315.41	314.96	314.5	314.44	313.77	312.41	314.45	313.11	314.42	315.66	312.24	315.3	316.32	316.05	313.87	316.06	315	314.67	315.19	314.88	313.87	315.5	315.46	314.91	313.74	314.64	315.26	314.85	315.09	316.01	313.59	315.4	315.02	315.42	314	315.65	313.39	313.37
318.07	318.57	317.37	318.53	316.82	318.52	318	318	318.49	317.98	316.98	317.92	318.22	319.9	317.1	317.91	317.4	317.25	316.18	318.28	319.89	317.33	316.98	319.65	318.23	316.86	319.5	319.99	320.4	318.52	318.62	319.43	319.09	317.99	318.3	319.34	318.63	319.71	318.82	316.77	319.3	318.3	318.27	320.22	320.46	318.81	319.36	318.24	317.7	319.13
312.6	312.37	313.32	310.99	311.63	313.21	310.49	310.5	310.68	312.52	311.72	310.97	313.31	312.11	311.43	312.52	311.77	312.07	311.7	310.5	311.22	311.38	312.06	311.67	311.6	313.21	311.36	311.58	311.87	310.88	312.79	312.88	311.53	310.9	310.78	311.21	312.76	312.39	310.96	309.02	312.41	311.32	310.68	311.35	312.1	309.82	311.67	310.76	310.55	311.41
311.24	312.81	313.12	313.84	312.67	313.06	313.93	314.12	309.38	312.73	311.79	313.07	313.57	313.54	314.28	311.69	312.69	312.53	313.54	313	313.74	312.97	313.14	311.84	313.21	313.16	314.85	313.71	312.46	312.52	313.11	310.85	313.09	312.84	314.08	312.54	314.82	313.67	312.37	312.87	314.26	312.31	313.14	311.62	313.78	312.35	312.24	312.81	312.29	314.31
301.47	302.7	302.56	305.16	301.73	303.64	302.01	301.6	301.36	302	303.37	301.79	302.85	303.59	302.46	302.65	301.2	303.55	301.81	301.79	302.3	301.75	302.47	301.08	301.16	301.65	302.32	302.28	303.24	302.52	301.54	301.16	303.14	305.45	302.63	301.81	304.15	304.64	301.78	305.48	302.97	302.65	302.43	303.04	302.91	302.83	302.8	303.26	300.9	303.81
302.68	302.46	303.45	303.91	303.51	301.93	302.33	304	301.57	301.96	301.52	303.34	301.72	303.52	302.03	304.75	302.02	302.66	301.61	302.64	301.17	302.73	302	300.8	302.7	301.4	301.8	301.96	301.96	305.04	301.85	302.04	302.44	303.88	302.39	303.1	302.11	301.1	301.7	302.21	302.28	304.43	302.4	302.27	303.68	302.64	302.16	302.22	302.2	301.87
296.49	293.29	292.57	294.59	293.91	293.34	293.46	292.99	294.8	294.63	295.06	293.73	293.27	294.81	294.27	293.72	295.36	292.5	294.56	294.29	295.89	293.95	295.26	296.5	294.71	291.77	295.67	292.74	293.3	295.36	293.38	293.39	293.78	293.53	294.77	296.1	294.4	293.66	293.46	292.88	294.66	294.23	294.04	294.89	295.99	294.9	293.4	293.74	294.01	294.9
310.54	309.25	310.23	310.41	310.2	308.99	310.03	311.48	310.6	309.85	309.47	310.44	310.6	308.68	311.51	310.44	310.89	311.39	311.33	308.9	311.07	310.87	311.72	311.31	310.38	310.05	310.1	311.13	310.32	311.28	309.22	311.06	309.7	309.81	309.7	309.58	311.71	310.93	312.07	309.75	310.21	309.84	310.44	310.25	309.87	310.13	312.75	310.45	310.16	310.45
302.03	301.5	302.63	303.78	301.48	301.88	303.43	302.44	302.21	302.39	302.73	304.96	302.97	302.03	301.98	302.55	302.15	301.99	302.91	301.75	302.54	301.81	302.67	302.85	302.56	301.08	302.68	300.92	301.92	299.95	303.16	303.81	303.77	303.67	302.33	301.1	301.91	301.07	301.1	301.46	303.42	302.98	300.96	303.48	304.16	301	301.17	303.84	303.38	300.3
324.73	324.65	325.79	325.5	324.01	322.6	324.44	325.09	325.79	323.39	327.34	323.89	323.58	324.35	323.92	324.72	323.23	324.14	325.51	323.72	323.83	326.08	325.6	323.75	322.59	325.08	323.88	325.62	324.41	324.5	324.74	324.11	325.12	324.75	326.46	326.33	325.4	324.39	325.58	323.86	324.82	324.81	323.73	323.46	323.33	322.99	323.36	324.78	323.67	324.38
328.76	326.63	326.09	327.15	328.23	328.73	326.93	326.82	329.13	329.31	326.75	327.48	326.29	326.26	326.37	327.31	327.06	327.91	327.33	328.48	328.25	326.81	327.9	328.08	327.54	328.99	328.47	329.56	325.99	329.34	326.96	326.69	325.91	327.89	328.23	327.75	329.02	327.52	327.14	327.17	326.93	327.99	326.68	327.65	327.84	329.84	327.8	328.82	327.63	326.73
327.65	328.34	329.88	329.8	327.01	327.51	328.43	328.47	327.87	327.53	329.16	328.41	328.87	329.38	329.29	329.04	327.42	328.25	328.26	327.99	327.33	328.59	329.01	326.72	328.65	328.47	326.47	326.52	329.92	329.2	329.52	328.2	327.72	327.68	328.42	328.97	328.78	328.78	328.3	328.75	328.54	329.16	327.91	326.8	326.98	330.11	328.53	329.43	328	328.45
303.96	303.87	302.08	305.69	304.06	304.13	303.37	303.6	303.88	304.19	304.11	302.37	304.08	303.74	302.8	303.91	305.38	305.11	303.05	302.38	304.99	303.53	303.55	303.8	304.83	303.64	302.09	305	304.32	302.61	304.63	303.2	303.53	303.71	303.58	303.35	302.99	304.81	304.41	304.2	302.9	305.09	304.18	302.71	303.19	303.74	302.3	303.78	303	305.75
314	313.34	312.5	312.71	313.19	315.5	311.08	313.6	312.93	314.33	313.68	312.4	314.24	313.05	313.44	313.78	313.91	312.73	312.34	314.14	313.64	312.83	312.84	312.78	312.96	313.49	314.41	314.91	312.97	315.07	311.9	312.57	311.94	311.51	314.01	311.05	313.35	312.74	312.08	313.75	313.38	312.04	314.31	312.75	310.84	313.45	313.18	310.87	313.24	313.25
309.25	310.95	310.44	310.83	310.46	308.92	310.33	310.18	309.75	311.2	308.88	308.43	308.53	311.05	308.2	310.36	309.64	309.68	308.61	308.21	311.81	310.43	309.23	310.51	311.31	308.79	309.79	309.54	311.57	311.4	311.28	309.75	309.06	311.65	309.54	309.71	309.49	310.48	311.18	310.06	310.96	308.76	309.47	310.04	310.51	310.71	310.01	310.1	309.49	309.09
301.87	303.01	301.9	304.13	303.15	301.09	303.04	303.71	302.59	302.59	304.14	301.45	302.95	303.67	301.22	302.66	302.71	302.31	302.91	301.5	302.64	300.91	302.3	303.98	302.94	302.78	302.13	302.85	302.38	301.9	302.85	303.3	303.5	302.28	301.56	301.48	302.02	302.07	301.36	303.05	302.32	300.88	301.23	301.5	300.87	300.16	303.25	300.92	303.04	301.12
311.16	307.9	306.51	308.21	309.02	309.21	309.8	307.48	310.28	307.47	309.08	309.41	308.36	311.82	309.24	308.44	307.7	309.04	310.37	309.65	309.37	308.79	308.52	309.11	309.88	309.86	307.95	308.01	309.77	308.7	308.65	308.64	308.67	308.68	309.24	309.23	308.43	309.61	308.42	308.3	308.87	308.85	309.56	309.21	309.02	309.13	307.79	310.13	308.91	309.49
300.07	301.95	301.49	300.78	300.6	300	300.41	300.9	302.1	300.4	301.5	300.06	299.96	300.28	300.06	301.01	301.64	299.68	300.2	302.16	299.82	301.76	299.68	301.93	300.77	300.28	299.67	300.16	300.98	301.53	301.22	301.95	303.64	302.61	299.43	301.34	300.86	301.53	301.91	300.74	300.11	301.32	300.61	299.67	301.79	299.31	300.79	300.18	301.1	301.29
307.07	306.01	303.8	306.57	304.59	306.4	306.62	306.04	305.37	306.56	305.86	305.93	305.68	307.01	306.63	307.55	306.15	305.05	306.14	306.44	306.22	303.93	306.72	304.01	304.34	306.78	306.85	305.61	306.43	305.14	304.67	305.51	304.2	306.85	306.33	308.17	306.35	304.76	306.67	307.07	304.8	308.33	305.08	305.61	307.31	307.34	306.96	305	305.63	306.8
299.57	301.09	301.3	299.4	302.15	302.37	301.05	299.74	300.97	299.18	299.13	300.1	301.68	302.01	301.66	300.11	299.6	299.71	300.84	301.22	301.39	300.8	300.54	302.86	301.91	302.44	301.33	303.25	302.57	301.31	298.93	302.06	300.48	301.46	299.47	300.74	300.79	301.68	300.71	298.63	301.6	299.22	300.03	302.24	301.64	301.97	300.32	301.09	301.74	300.93
299.83	299.51	300.84	301.4	299.89	301.21	300.49	301.84	299.67	301.42	302.04	301.93	300.91	299.91	302.34	301.32	302.52	300.77	301.67	301.82	300.14	300.25	301.57	302.11	302.16	300.15	301.1	301.94	300.52	300.75	303.32	301.68	299.17	302.5	301.56	301.44	300.87	303.09	299.09	300.94	301.94	301.85	301.76	300.91	300.11	300.72	300.52	301.5	301.07	301.39
298.77	297.52	296.46	297.16	296.56	297.79	297.02	296.93	295.66	296.6	296.91	297.5	296.08	298.06	296.23	297.77	297.26	297.65	296.29	296.64	296.96	297.68	297.78	296.06	295.85	298.33	297.25	295.59	297.58	297.08	298.11	296.93	295.59	294.65	297.38	296.31	297.25	297.21	298.08	296.55	295.83	296.2	297.04	298.11	296.89	297.45	297.18	296.88	296.37	296.92
304.5	304.04	303	303.84	302.91	303.51	304.01	304.72	305.36	305.13	304.24	305.2	303.45	303.29	306.65	304.41	303.51	303.88	304.7	302.86	304.24	303.22	306.19	304.32	304.53	304.24	305.81	304.59	302.27	302.91	303.47	304.84	305.6	304.27	304.77	303.08	304.23	304.92	303.59	304.24	304.87	301.34	304.42	303.72	303.63	304.91	304.31	306.72	304.13	304.56
313.84	314.83	315.19	314.97	314.84	314.86	316.2	314.42	314.89	314.34	315.15	314.19	315	316.07	314.51	316	313.83	314.14	313.95	313.91	313.42	314.83	314.93	314.47	314.43	315.09	315.21	314.6	315.82	314.22	315.75	314.76	316.21	313.68	313.49	314.47	314.63	314.49	315.42	314.15	314.08	317.93	316.48	314.48	315.36	316.11	314.97	315.31	314.42	314.47
314.63	315.33	316.42	314.48	314.21	314.09	314.23	314.57	317.22	314.92	313.99	314.84	314.77	317.15	314.42	313.61	314.37	316.36	312.27	313.96	315.01	312.51	313.5	315.07	314.17	313.06	315.51	314.86	313.38	313.84	314.01	314.79	313.38	311.98	314.34	314.67	313.81	314.38	315.68	313.8	315.93	314.51	314.32	314.02	314.36	313.31	313.01	313.12	315.31	314.78
303.7	303.39	302.91	306.47	304.9	301.77	305.19	304.19	302.94	305.2	304.31	302.82	304.33	302.42	304	304.01	305.81	304.69	304.92	304.93	304.67	305.68	304.43	302.76	305.19	303.76	304.93	303.69	303.71	303.08	304.19	303.89	305.99	303.71	304.74	303.5	303.03	304.77	305.15	304.39	303.42	305.5	305.48	305.12	305.6	305.84	304.01	305.67	306.04	304.48
301.08	302.69	303.9	301.64	302.98	302.8	303.73	303.65	302.75	301.56	302.91	302.83	302.2	305.08	303.05	302.64	303.67	303.42	303.52	301.11	303.57	303.58	303.53	303.42	302.21	302.59	302.33	303.69	302.87	301.18	302.47	302.44	303.41	302.96	302.54	302.74	303.46	304.71	303.03	302.08	302.85	301.35	301.59	304.04	305.06	301.51	302.65	303.32	303.94	303.35
295.88	293.79	294.25	295.74	294.4	295.3	294.11	293.99	295.23	295.62	294.95	294.61	295.07	295.16	295.78	294.56	296.75	294.73	295.61	294.41	295.48	295.42	296.4	294.43	296.08	293.46	294.63	295.22	294.95	295.96	295.26	294.26	294.42	294.9	293.58	294.64	293.36	294.81	294.78	297.02	295.96	294.47	295.48	296.23	294.56	295.35	296.78	294.69	295.6	294.16
299.62	301.52	300.98	299.24	298.36	299.69	299.98	300.77	301.05	300.02	299.1	301.27	299.45	300.45	299.92	299.78	298.39	298.42	299.98	300.79	300.86	299.01	302.12	299.72	299.5	299.55	301.47	299.07	298.16	299.79	300.42	299.55	299.74	298.7	301.91	298.13	299.04	300.19	300.82	299.56	298.8	299.97	300.65	300.68	299.08	300.18	302.19	301.04	299.7	301.49
303.09	302.99	302.63	303.29	303.13	303.51	303.94	303.22	304.1	302.91	302.49	302.37	303.03	301.75	303.6	302.89	304.07	302.34	305.12	301.11	303.04	301.94	302.98	302.24	302.71	303.02	303.47	302.33	301.21	303.15	304.25	302.8	304.03	302.93	303.73	304.91	304.34	302.63	301.89	302.84	303.01	303.17	302.52	302.35	303.74	303.7	303.86	303.61	301.96	303.98
313.53	311.52	312.9	313.94	311.93	310.76	312.01	312.16	313.51	311.57	312.55	312.14	312.64	313.12	311.62	312.38	312.51	310.13	312.4	312.75	312.42	313.35	312.16	313.74	310.46	311.95	310.32	310	311.82	311.48	312.03	312.68	314.3	312.2	311.27	312.78	311.48	311.17	311.62	312.22	313.31	311.66	312.69	310.9	313.01	312.35	313.32	311.17	311.66	313.38
310.87	312.3	311.2	313.26	312.16	309.68	311.83	312.1	310.91	310.75	311.17	311.88	311.05	312.3	311.09	313.03	311.3	312.34	310.03	310.01	311.7	311.97	311.28	311.13	311.12	311.27	310.49	310.36	311.74	309.58	311.84	311.36	310.62	311.23	312.17	312.09	310.59	310.52	309.99	310.98	312.18	312.09	312.24	313.23	312.98	310.32	312.43	309.97	310.95	311.35
296.01	299.36	297.64	297.59	296.63	296.51	298.36	295.47	296.28	296.78	297.55	296.17	297	296.85	295.93	297.5	295.96	298.04	296.39	298.3	297.02	296.82	296.84	297.95	295.72	296.15	296.35	295.09	295.99	298.41	296.28	296.19	295.88	295.75	297	298.27	296.78	297.2	298.68	299.11	296.61	295.75	296.38	296.01	294.99	296.53	295.98	297.8	297.19	297
302.48	301.9	301.53	303.69	303.11	305.3	302.41	302.46	302.52	301.97	302.39	303.27	303.05	300.72	302.63	303.75	302.64	302.33	302.34	300.46	300.9	301.32	300.96	303.81	302.9	302.15	303.24	301.24	302.61	303.09	301.97	302.5	301.98	301.8	301.59	301.26	302.19	302.38	301.54	301.3	302.27	301.14	303.55	303.17	304.7	301.81	303.62	300.48	303.33	303.43
328.72	328.72	327.54	328.69	327.05	327.07	327.6	326.61	328.22	328.15	327.01	328.26	327.2	327.6	329.27	328.51	328.23	327.73	327.39	328.92	327.49	327.31	326.18	327.75	327.37	328.79	329.24	329.4	329.59	329.03	327.3	328.64	327.78	325.49	328.14	325.42	326.81	326.77	328.6	328.62	328.31	327.93	328	326.32	326.88	327.68	327.21	327.91	328.78	327.27
302.58	304.19	302.27	303.2	304.73	304.01	305.48	303.56	302.34	302.39	302.92	304.41	303.3	303.86	305.05	304.34	303.11	301.91	303.3	303.48	301.92	302.04	304.03	301.63	302.98	304	302.64	303.97	300.81	303.28	304.35	303.97	301.42	304.29	301.15	303.36	303.29	302.82	304.38	301.71	302.48	303.43	303.43	303.35	303.08	304.38	302.89	302.77	303.62	302.67
301.5	301.47	298.86	300.46	298.77	302.01	301.32	301.15	302.09	300.96	300.91	300.99	303.24	300.06	301.33	300.35	300.51	301.17	301.56	300.22	300.87	300.99	299.52	301.34	300.61	301.1	300.74	302.24	299.35	301.63	300.3	301.3	301.78	300.49	299.76	301.11	299.97	300.79	300.74	300.2	302.91	301	302.92	300.53	301.48	300.13	299.07	300.39	301.6	301.55
308.25	309.35	309.13	309.15	309.76	307.65	308.89	309.01	310.36	308.62	307.92	308.59	308.73	309.39	310.18	309.3	308.5	307.64	308.58	308.08	309.19	309.08	307.67	310.42	307.54	308.31	307.05	309.46	308.81	309.46	308.88	308.12	306.42	308.34	311.07	309.09	307.82	310.92	308.12	309.61	308.01	309.31	310.04	308.89	310.06	309.08	308.88	308.97	309.6	307.33
318.15	319.56	318.17	316.42	319.72	318.63	317.55	317.63	319.08	319.41	318.15	317.14	317.38	317.09	319.18	318.91	317.01	318.08	317.56	318.08	317.97	316.68	318.73	318.39	318.73	319.37	317.92	318.33	317.79	318.19	318.41	318.79	318.95	317.51	318.17	318.26	318.18	319.8	318.6	316.97	318.13	317.86	316.52	317.59	319	320.43	319.73	318.23	319.09	318.99
292.21	293.57	293.73	296	293.89	293.54	291.84	295.64	294.49	293.94	293.56	295.01	293.58	294.1	296.26	293.56	291.92	294.55	293.91	293.82	295.16	292.51	294	294.9	295.37	292.87	294.21	295.39	293.22	293.67	293.52	293.21	295.42	292.27	295.37	294.74	295.11	294.45	294.28	293.18	293.23	294.7	292.68	293.35	294.12	293.46	293.73	294.85	293.7	293.42
304.8	303.47	305	303.22	304.87	304.36	303.29	303.36	305.96	304.24	303.85	304.79	304.97	305.7	302.78	304.66	304.4	303.74	304.96	304.27	302.99	303.69	303.95	304.61	304.44	306.92	305.24	305.66	303.27	305.93	306.11	302.37	303.67	304.56	302.75	304.2	304.23	303.29	306.53	304.38	305.03	304.67	303.01	303.36	303.61	304.74	304.15	304	305.11	305.98
313.56	313.58	312.45	315.48	314.78	313.16	314.32	314.63	313.93	314.53	312.48	312.25	313.94	314.03	313.23	314.71	315.23	313.53	313.34	316.58	313.45	313.13	312.85	313.67	313.53	312.71	313.02	314.34	314.05	312.31	314.1	313.52	314.79	313.73	314.62	313.18	313.72	314.4	313.06	315.84	314.6	315.59	313.25	312.4	314.71	313.49	312.93	313.4	313.41	313.06
313.79	312.04	315.73	314	314.82	314.62	314.63	314.22	313.75	312.79	314.18	313.58	312.41	312.82	315.26	313.99	314.87	314.14	314.57	314.21	313.49	313.67	315.02	313.8	312.53	311.12	314.15	313.22	314.8	313.69	314.9	312.71	315.16	314.4	312.54	314.33	312.45	314.47	314.19	314.07	314.24	314.26	314.29	314.98	313.93	314.08	312.01	313.43	313.3	313.86
299.33	299.86	297.76	300.93	299.39	299.67	299.38	300.42	301.07	299.17	298.34	300.55	299.99	300.38	297.7	300.56	300.49	300.77	299.32	299.8	299.11	300.24	299.8	301.48	300.57	300.88	299.93	299.6	298.63	300.5	300.08	299.38	302.66	300.92	300.86	300.47	301.04	298.99	299.25	300.83	299.25	300.05	300.48	300.59	299.33	299.45	300.87	299.9	299.23	300.29
300.86	300.37	301.61	300.67	302.18	298.8	301.81	300.14	299.61	299.53	299.65	299.87	299.09	298.66	300.21	300.14	299.17	300.89	300.02	299.55	299.37	300.37	299.96	298.38	299.11	300.52	298.19	300.4	298.89	300	299.83	298.1	300.34	298.91	300.02	300.99	297.67	300.16	299.76	299.96	299.03	299.96	301.87	298.97	302.46	299.11	301.82	302.21	298.68	299.72
314.68	315.16	315.21	315.03	314.01	315.04	314.68	314.77	314.81	313.74	315.2	315.06	315.69	314.44	315.18	313.46	315.02	313.8	313.1	316.16	315.99	314.16	312.66	315.36	314.47	314.67	314.33	316.34	315.74	314.21	314.79	315.12	313.46	315.75	314.26	315.87	313.75	314.16	315.18	313.59	314.99	314.5	314.76	314.02	315.68	315.13	314.46	316.26	315.93	313.14
305.88	305.01	303.05	304.94	303.55	303.47	305.17	304.4	303.67	305.02	304.38	303.56	304.59	304.96	305.43	305.85	303.42	305.13	304.82	306.56	304.74	305.4	304.25	303.9	302.95	303.36	303.68	304.2	304.54	304.53	302.71	304.52	303.7	305.07	305.91	303.71	304.4	304.76	304.62	304.73	304.56	303.69	303.08	305.07	304.38	304.4	306.71	302.68	306.59	305.75
303.2	303.63	303.3	302.22	302.25	302.67	303.64	304.96	304.07	303.47	303.12	303.91	304.23	301.91	303.14	304.01	302.65	302.25	304.9	303.62	301.63	304.53	303.99	303.87	304.11	304.1	301.44	304.7	302.95	303.5	303.42	306.02	303.52	302.24	303.6	303.33	303.47	303.3	303.38	304.05	302.53	304.32	303.42	303.6	302.9	304.11	303.2	303.36	302.98	303.82
305.62	306.33	306.08	305.64	304.74	304.11	304.21	306.12	306.76	303.9	306.62	305.15	306.43	305.65	304.33	304.83	306.49	306.45	303.96	305.06	306.04	304.68	306.11	304.29	306.34	305.24	304.9	305.86	304.42	304.3	305.55	306.61	306.37	304.42	303.49	304.46	304.3	303.29	302.87	305.32	304.8	305.01	305.52	304.74	305.56	305.7	304.31	306.68	306.17	306.78
310.19	312.08	308.71	310.27	309.01	311.51	309.67	311.16	310.35	312	311.08	309.88	308.74	310.15	309.59	309.97	310.27	308.93	309.35	309.14	310.09	309.93	308.91	309.43	310.51	308.76	311.64	310.6	310.09	309.28	310.11	308.47	311.52	312.47	308.01	309.07	309.75	309.56	309.49	311.08	309.91	309.32	309.66	310.34	309.1	309.1	309.12	308.4	311.46	310.45
295.09	295.06	297.34	296.13	293.78	294.54	293.65	295.66	295.61	293.06	295.58	294.17	294.68	293.86	293.98	294.22	293.36	293.97	295.81	294.28	296.16	296.35	297.56	293.79	293.97	295.81	293.09	295.18	292.74	294.74	294.73	295.02	294.25	295.37	294.89	295.06	296.52	294.56	295.73	295.73	294.73	296.74	294.48	294.91	295.95	295.09	296.97	294.55	296.21	295.67
307.59	307.68	308.19	310.18	310.19	309.81	306.12	308.01	308.1	309.24	308.37	308.64	308.92	307.87	306.76	309.55	307.32	308.64	309	309.73	309.32	307.93	307.28	308.19	308.57	308.37	307.02	308.58	308.94	309.32	309.51	308	308.45	309.87	308.29	308.31	310.08	309.38	309.45	309.93	308.27	309.48	307.89	309.92	310.83	308.2	307.62	308.47	308.8	309.6
316.19	313.76	315.27	313.66	313.13	314.19	314.32	313.23	313.07	314.6	314.57	313.2	313.29	313.08	313.35	313.97	314.86	313.93	313.11	313.45	315.91	314.16	313.56	313.52	315.53	314.27	312.99	312.87	313.68	314.48	313.54	315.75	315.96	311.75	314.53	313.75	314.2	316	313.9	313.58	314.12	313.86	313.61	313.52	314.37	314.06	312.94	313.6	315.79	313.45
324.83	325.19	325.71	326.57	326.97	325.54	326.91	325.52	325.4	322.56	324.15	325.25	325.43	325.81	324.92	325.94	324.89	325.97	325.6	323.28	324.39	326.43	327.18	324.7	324.83	325.02	326.14	325.1	323.36	323.14	326.1	325.27	323.82	324.6	325.68	326.36	325.41	325.97	326.47	324.19	324.29	326.23	325.2	327.06	325.81	325.84	326.05	323.95	325.62	323.63
319.07	319.43	319.13	318.13	319.47	321.7	319.13	317.42	318.69	318.55	318.51	321.01	318.68	320.19	320.02	319.07	320.08	319.98	318.92	319.61	320.41	321.27	321.68	318.07	319.51	320.22	320.32	320.32	319.94	319.49	320.93	318.9	319.24	318.54	318.43	318.96	321.13	316.43	317.77	320.83	319.14	319.29	320.94	320.64	319.11	319.93	320.39	318.83	320.59	318.19
318.62	317.79	319.04	317.71	317.21	319.27	320.56	317.6	318.11	317.21	316.75	320.38	315.84	321.06	318.76	316.98	319.87	319.1	319.53	318.78	319.11	318.85	317.44	317.65	318.77	321.03	318.99	318.84	317.38	315.81	317.59	317.92	319.15	319.69	319.21	318.22	317.03	318.08	317.56	319.48	318.76	317.33	317.96	319.2	318.7	319.77	318.23	316.31	316.51	316.6
303.5	303.86	304.59	300.5	302.55	302.32	301.63	304.54	304.51	303.8	303.77	304.34	302.67	303.3	303.92	304.06	302.9	304.13	304.86	304.07	303.65	304.75	302.51	304.03	302.53	304.64	303.2	303.4	303.04	301.72	304.95	302.69	303.07	301.77	304.36	303.87	303.48	303.78	303.68	303.8	302.87	305.6	302.86	304.31	303.8	304.51	304.5	304.29	304.33	303.65
307.61	306.9	306.38	307.63	305.55	307.86	307.01	306.65	307.44	307.7	308.19	306.85	308.4	307.96	306.45	307.72	306.84	307.42	306.61	306.91	306.58	308.16	307.36	306.12	306.59	308.58	306.72	308.51	308	306.57	307.57	308.63	305.52	307.48	306.89	307.71	307.61	306.02	308.3	307.41	307.7	306.91	306.08	308.89	306.18	308	309.39	306.96	306.92	306.48
317.27	316.34	316.96	314.78	315.42	315.41	316.46	315.19	314.95	316.39	315.2	316.67	315.15	316.1	317.9	315.49	317.53	315.75	316.72	316.15	315.71	316.9	315.47	316.1	316.52	316.31	316.92	315.9	316.98	315.19	317.52	315.91	317.68	313.96	316.29	315.64	315.76	313.69	317.14	315.41	317.24	316.48	319.11	313.9	315.81	315.02	317.62	315.22	315.93	315.3
313.83	313.15	312.47	311.12	312.99	310.31	313.5	312.22	313.73	312.75	314.33	313.18	312.99	313.03	312.94	312.95	312.14	311.93	310.43	312.65	312.48	314.14	313.1	312.96	312.64	312.88	312.57	313.86	314.71	312.86	314.73	315.88	312.98	313.71	311.51	314.35	310.56	311.85	312.53	312.58	312.05	312.71	313.3	314.62	313.68	314.92	313.11	311.98	312.69	312.58
305.93	304.96	306.31	305.86	306.07	305.64	305.6	307.25	305.34	305.7	308.02	305.63	306.56	306.11	306.06	306.83	305.72	307.66	304.79	305.91	304.88	305.31	307.06	305.61	304.28	306.35	306.33	305.45	307.05	304.96	306.01	307.51	305.68	307.3	306.49	305.87	305.51	305.75	305.9	306.06	305.52	306.16	304.88	307.16	305.22	307.49	308.15	306.57	306.76	306.68
317.77	319.3	318.78	319.41	318	318.15	317.71	318.16	320.73	319.73	319.11	316.87	318.42	318.5	317.79	318.1	318.54	317.87	317.48	318.94	319.37	317.77	317.3	317.65	317.76	318.97	319.15	319.36	317.21	319.02	318.39	319.14	319.07	318.72	318.55	318.35	317.2	319.66	319.67	319.24	318.67	317.35	318.71	319.77	319.94	319.22	319.36	318.32	318.43	318.69
327.21	330.11	326.89	327.74	328.67	328.99	327.01	329.73	329.29	329.96	328.2	328.6	327.11	326.36	329.02	329.88	326.41	327.29	327.69	329.33	329.67	329.22	327.91	328.05	328.35	328.06	328.91	329.4	327.57	326.1	327.16	326.91	327.6	328.73	328.47	326.67	328.36	329.19	327.72	327.43	327.92	327.84	328.35	327.6	328.44	328.21	326.57	327	328.36	328.96
302.38	301.91	301.76	302.39	300.75	301.81	302.33	302.99	302.3	301.25	302.59	300.8	300.23	302.45	301.81	302.94	300.19	301.92	302.96	303.82	303.25	301.38	300.34	303.49	302.02	302.64	302.25	302.91	301.62	301.89	302.92	303.35	303.33	301.03	302.18	302.7	303.91	300.7	301.86	302.04	302.62	301.57	301.75	300.34	303.16	303.02	303.71	301.77	303.97	301.83
318.54	317.9	317.02	317.14	318.36	319.78	318.53	316.25	318.32	319.18	319.7	317.33	317.03	318.6	318.56	317.87	317.55	319.05	317.95	318.5	318.07	317.09	319.42	317.38	316.97	317.37	317.47	318.82	319.28	316.98	317.38	318.43	316.86	317.03	318.11	319.09	318.41	317.83	316.95	317.74	318.42	318.9	318.39	318.39	317.95	317.8	319.16	318.24	316.85	318.13
307.6	304.53	304.29	303.74	304.29	303.89	305.48	303.42	303.45	303.49	303.95	304.57	304.97	303.88	304.22	302.96	303.77	304.63	304.01	304.43	303.7	304.99	304.22	304.91	304.99	303.59	304.45	306	302.27	303.5	305.51	304.92	303.73	305.62	305.13	306.18	304.47	304.43	304.73	303.19	303.98	302.92	304.88	306.52	304.27	303.4	303.27	305.82	304.73	304.93
311.77	314.39	314.13	314.68	313.07	316.75	312.05	313.67	316.05	313.2	313.78	314.65	313.1	313.33	313.89	313.96	313.26	313.34	313.09	312.68	315.45	314.12	312.5	314.59	313.08	313.39	312.29	312.94	312.57	314.33	312.78	312.4	314.01	311.73	312.63	312.84	313.61	314.06	314.84	312.65	314.27	316.13	313.69	315.06	312.73	314.98	314	314.32	316.24	314.86
303.8	304.63	304.6	304.04	304.02	302.18	302.13	303.23	304.76	304.4	303.73	304.35	304.3	302	303.24	303.07	304.29	304.21	302.29	302.31	304.39	304.68	302.35	302.79	303.43	304.98	303.82	304.3	303.63	304.48	303.06	302.27	303.38	302.3	304.08	303.2	302.52	303.17	303.1	303.14	304.31	302.76	305.62	301.99	303.79	304.91	304.39	302.91	303.41	303.42
315.76	317.28	314.51	315.31	318.08	315.64	315.58	316.05	317.19	317.48	316.03	317.53	315.75	314.1	316.6	317.01	316.84	316.06	316.91	317.33	315.92	314.93	316.49	317.09	316.99	317.96	315.55	316.14	315.99	315.7	316.62	315.88	317.2	316.86	316.78	316.11	315.92	316.25	316.56	316.85	317.26	315.68	316.45	317.2	316.34	316.84	315.8	316.73	317.03	318.11
308.08	305.92	306.28	305.16	305.44	306.16	306.91	308.52	306.6	307.26	306.71	305.84	305.14	305.69	306.45	304.82	304.14	305.85	306.56	305.45	305.59	306.17	304.74	307.32	305.31	308.9	305.07	306.88	306.01	304.52	307.41	307.44	305.11	307.57	304.33	306.41	307.71	306.43	306.55	307.33	305.84	306.22	306.77	306.02	306.69	304.89	306.07	304.93	306.18	307.14
322.07	325.07	324.86	324.23	324.53	324.18	324.48	323.87	326.06	323.85	324.08	323.83	323.96	324.14	325.03	325.47	325.58	326.17	324.69	325.2	324.99	325.72	323.62	323.37	325.2	327.27	325.29	325.57	324.57	323.94	323.52	323.45	324.33	325.21	327.06	325.92	324.31	326.58	325.53	325.8	324.2	324.36	324.29	324.27	323.85	323.55	323.86	324.82	324.94	323.52
310.9	312.85	312.54	311.54	312.85	311.89	312.46	312.5	309.84	312.39	312.97	313.17	314.12	310.62	311.84	312.56	310.17	312.47	310.74	312.43	311.26	311.33	312.53	313.14	312.15	313.22	312.62	312.03	312.61	311.27	313.17	313.5	312.97	313.31	313.12	311.83	312.34	313	312.28	312.26	313.14	312.89	312.88	312.25	311.98	311.08	313.48	312.38	310.81	311.32
302.28	304.6	303.04	301.94	301.88	305.81	303.34	302.86	305.66	304.9	304.03	303.66	302.5	303.75	303.1	305.25	304.45	302.42	301.06	303.87	302.22	303.35	305.4	303.51	303.78	303.08	304.64	303.18	302.98	304.57	302.85	304.97	303.52	303.09	303.8	304.53	304.41	302.93	303.68	302.82	305.36	304.92	302.3	301.88	305.23	303.7	304.69	303.81	304.05	304.14
318.33	318.97	319.09	318.95	317.74	319.27	317.59	318.14	318.37	319.06	317.83	318.1	316.04	317.81	319.83	317.36	318.22	316.76	317.85	317.64	317.38	317.23	317.85	318.1	317.57	317.95	319.18	319.13	316.99	318.38	317.24	316.51	317.45	318.33	318.17	319.36	317.81	318.77	318.07	318.87	319.55	317.49	318.83	318.54	318.19	317.56	318.42	319.01	318.19	319.04
294.2	294.58	292.42	294.37	294.19	294.05	292.58	295.54	294.75	295.67	294.77	294.03	294.95	294.87	294.19	294.91	293.8	293.62	293.31	294.59	295.45	295.43	293.71	293.65	294.47	293.17	295.44	294.52	295.64	294.21	293.14	293.39	294.06	292.4	294.36	293.65	293.84	294.27	294.38	292.95	293.34	296.37	292.62	295.1	295.04	292.97	293.39	294.48	293.45	292.35
324.57	323.24	324.28	323.58	324.27	325.34	326.02	324.96	325.43	325.35	324.07	323.9	324.67	326.53	323.94	324.9	325.49	323.93	325.77	326.14	324.85	325.92	325.12	324.49	324.37	324.23	324.34	323.39	324.92	326.36	323.97	324.43	324.48	325.07	324.01	323.67	323.32	325.24	323.08	325.36	324.83	324.38	323.9	324.48	325.44	323.93	323.96	323.88	324.9	325.32
306.25	307.04	304.68	308.23	305.62	306.57	306.16	305.81	306.49	306.17	306.76	306.02	305.58	304.55	305.34	306.65	305.3	306.94	307.87	305.54	304.59	306.39	307.1	306.74	306	304.65	306.92	305.35	306.99	304.77	308.72	307.59	306.63	307.55	305.53	305	307.45	306.44	305.38	307.25	304.68	305.86	304.62	306.41	303.78	306.7	305.49	307.11	307.38	306.23
304.83	304.81	303.86	302.65	305.27	303.48	303.56	304.61	303.66	305.05	304.74	305.74	303.59	304.54	306.7	303.7	303.26	306.19	305.08	303.55	304.68	304.89	304.38	303.49	303.68	302.84	305.88	303.63	303.29	303.83	305.66	306.53	305.67	304.72	303.24	304.69	303.22	305.79	304.03	303.73	303.54	304.18	303.1	304.02	302.23	304.6	303.47	303.16	305.29	303.71
312.14	309.98	311.32	309.41	309.64	310.95	311.02	310.88	312.52	311.18	311.31	311.09	309.2	311.35	311.53	311.23	312.3	311.64	314.3	312.21	311.21	311.93	312.19	311.1	311.44	313.43	311.47	310.23	311.53	310.01	312.18	312.11	311.79	311.77	311.19	310.6	311.2	311.49	311.93	310.87	311.05	310.57	310.78	310.67	310.3	311.5	312.39	310.06	311.14	309.72
295.52	294.75	294.85	293.23	295.2	296.33	295.84	294.84	292.77	294.83	294.8	295.7	295.01	298.03	294.35	295.9	294.01	293.37	293.91	293.05	293.69	295.95	295.61	293.55	294.76	296.2	295.12	295.77	296.6	296.61	294.25	296.34	295.61	295.94	294.97	296	293.16	295.57	294.38	294.79	294.38	295.84	294.39	294.73	294.44	292.73	295.03	294.24	294.41	296.53
327.04	326.82	327.31	328.54	327.06	326.89	327.8	327.84	326.54	327.28	328.29	328.49	327.5	326.38	328.11	328.92	329.49	327.55	327.83	328.84	325.7	328.48	329.28	328.05	327.56	327.13	329.42	327.78	327.94	328.24	327.67	326.05	327.48	325.05	327.16	327.97	328.8	326.62	329.3	327.27	327.58	326.99	327.44	329.29	326.94	326.82	328.33	328.76	328.56	327.53
305.64	304.8	303.42	303.1	303.68	304.45	302.48	303.74	305.48	303.96	303.77	302.99	304.22	304.47	305	304.96	303.15	303.47	303.67	304.04	305.25	305.32	304.99	303.93	303.99	304.78	304.8	305.26	305.63	304.27	305.65	305.78	305.7	304.74	304.16	303.35	304.73	304.15	303.31	303.78	303.58	305.66	305.39	304.58	304.33	304.52	304.27	304.74	304.53	305.21
328.02	328.16	327.86	327.19	328.39	329.58	328.34	330.25	328.32	329.39	328.74	329.75	330.13	328.02	329.46	328.64	327.85	328.36	330.11	330.55	329.54	327.56	327.99	327.69	329.21	327.92	328.24	327.05	327.71	327.49	328.13	330.11	328.79	329.22	328.15	329.21	326.31	328.17	328.46	327.57	326.29	328.99	326.92	329.37	328.02	329.79	326.93	327.9	329.07	328.69
304.63	304.92	305.52	304.69	307.78	305.39	307.06	305.71	307.38	307.04	305.95	305.23	304.92	306.6	306.77	306.5	305.99	307.46	307.97	305.82	304.23	305.34	305.31	306.25	307.59	306.09	304.49	305.89	306.2	305.53	305.4	305.46	306.35	305.59	306.02	306.04	305.6	306.38	306.28	306.31	305.53	305.89	306.51	308.08	306.55	305.32	305.79	306.13	306.34	307.31
301.37	301.07	300.5	301.68	301.45	301.41	300.89	302.48	301.3	301.53	299.99	301.71	299.96	303.31	301.43	299.85	302.01	301.74	299.93	301.92	301.13	299.84	301.9	300.8	300.7	302.26	299.55	301.56	300.55	301.58	302.25	301.06	301.4	302.22	300.31	300.26	302.1	300.89	300.74	300.57	301.15	300.33	301.91	301.1	302.22	300.88	301	302.2	301	300
316.02	318.68	317.27	316.68	318.09	315.74	317.02	318.37	318.16	317.94	316.53	318.46	316.64	316.43	317.38	317.93	317.35	317.55	316.79	316.95	315.93	317.37	316.85	318.36	316.13	316.2	318.38	318.39	316.57	318.19	317.31	317.06	317.86	315.84	317.7	315.56	315.43	317.88	316.6	317.09	318.29	319.01	316.78	317.02	317.84	318.8	317.14	318.49	316.28	317.54
306.81	306.44	305.27	306.77	306.02	305.13	305.87	306.39	307.69	305.62	305.84	304.48	306.54	305.99	307.66	306.8	305.16	306.52	306.87	305.54	307.2	304.48	305.05	304.63	305.25	306.31	305.72	306.19	306.35	306.1	305.4	307.48	306.21	306.61	305.12	306.49	306.73	306.95	306.06	307.47	305.71	307.03	308.66	306.27	306.31	306.04	305.38	305.69	306.27	306.95
302.42	303.87	303.7	303.44	303.53	302.73	302.41	303.86	304.71	303.98	305.16	302.62	303.59	303.23	302.73	304.12	303.91	302.93	304.94	303.39	303.52	303.41	302.56	303.36	302.34	302.28	302.57	302.21	302.05	302.13	301.68	305.27	302.81	302.01	301.17	302.26	302.66	303.06	303.01	303.03	303.79	301.78	302.55	303.26	302.25	302.32	302.82	303.11	302.78	302.41
301.32	303.11	300.58	301.35	299.47	300.02	301.49	301.52	302.12	300.86	300.59	300.1	301.77	302.17	302.36	300.77	302.03	300.19	301.44	301.22	300.75	302.29	301.03	300.63	301.92	300.33	299.51	300.36	301.22	301.14	301.88	301.17	300.79	301.16	301.09	301.05	300.37	300.81	299.6	302.06	301.24	301.35	300.53	300.55	301.6	301.11	299.14	299.92	301.48	302.17
315.79	315.26	314.99	314.51	313.55	313.1	317.33	315.9	315.37	313.22	315.02	313.55	314.59	314.35	313.08	315.51	313.78	314.52	316.28	315.23	314.95	314.7	314.84	315.03	313.95	315.67	315.57	315.02	315.45	315.01	314.26	315.85	313.27	316.02	315.95	315.64	316.67	315.25	315.6	315.42	314.98	313.9	315.82	314.69	314.98	315.59	314.98	314.18	315.5	315.49
326.8	326.21	325.85	327.42	327.12	328.38	327.3	327.79	327.43	326.08	325.96	329.12	325.11	325.38	327.25	327.62	328.56	327.41	326.64	328.28	328.71	329.53	327.11	327.25	327.68	326.7	325.75	325.35	326.79	326.28	328.37	325.93	325.53	325.07	326.88	328.13	328.1	328.13	326.38	326.77	328.03	327.02	326.36	328.39	326.75	328.16	327.44	325.9	326.15	327.45
295.05	295.04	294.71	294.55	295.08	294.17	294.56	294.01	295.08	295.21	294.59	294.98	295.39	293.65	295.13	294.73	295.47	293.92	294.55	291.4	295.25	296.17	294.94	294.55	294.28	295.09	295.79	296.21	294.07	293.48	295.21	294.86	294.5	294.03	294.65	295.44	296.91	293.81	295.19	296.98	295.92	296.05	293.1	295.07	295.42	295.16	294.66	296.27	295.44	296.05
303.37	303.19	302.64	304.89	302.16	305.31	304.21	303.27	302.49	303.26	304.35	302.19	303.71	303.8	303.26	302.12	305.32	304.39	304.08	304.12	303.98	303.28	303.69	302.56	302.47	303.49	304.3	304.1	303.7	304.21	302.31	305.13	304.95	303.05	304.87	304.56	301.92	304.69	303.12	302.46	304.01	305.67	303.81	303.02	303.56	304.16	305.32	303.62	304.13	302.33
328.42	327.62	328.26	331.03	328.14	328.27	327.3	329.99	328.4	329.54	327.57	329.12	327.37	327.73	328.89	327.03	328.59	328.6	329.58	329.63	328.54	330.42	329.39	329.71	329.2	328.1	326.75	328.62	327.75	329.44	327.97	327.95	327.68	327.41	329.59	326.68	330.7	329.06	328.66	328.26	327.09	328.59	329.14	327.24	328.27	329.1	329.04	327.47	328.31	329.13
303.37	301.31	302.04	304.95	302.82	302.51	302.61	301.58	302.82	301.98	302.68	301.64	302.64	304.4	301.71	304.32	303.46	303.48	303.07	302.4	301.92	303.66	303.64	301.76	301.74	302.43	302.06	303.15	304.55	301.69	302.89	302.92	303.04	302.44	304.37	301.91	304.51	303.6	300.61	302.67	303.97	304.09	301.51	301.23	301.05	303.99	303	302.62	303.64	303.6
328.05	327.57	328.36	328.32	326.15	326.62	327.05	326.87	325.17	327.42	329.4	327.56	327.9	327.65	327.01	327.09	328.9	328.11	328.59	329.21	327.93	329.48	327.61	328.61	327.03	327.01	327.5	327.33	328.96	327.39	328.43	326.65	328.08	327.47	327.35	327.05	327.55	327.04	326.71	326.96	329.07	327.22	329.06	329.02	327.06	327.39	328.04	327.22	327.56	328.66
308.5	308.28	311.03	309.2	309.72	309.25	310.14	308.92	310.34	307.77	307.79	309.64	309	306.24	310.19	310.1	308.28	307.81	307.27	308.28	307.91	308.3	308.26	309.7	308.13	307.97	310.37	309.39	308.84	309.06	310.34	308.49	308.75	306.93	309.54	310.31	309.28	310.19	308.82	310.68	308.17	309.36	308.42	309.51	307.98	308.67	309.89	306.21	308.3	309.06
303.95	306.92	305.96	306.93	305.78	307.15	306.25	305.08	306.42	303.64	304.24	306.2	305.89	306.76	306.94	306.54	304.74	307.15	307.65	305.21	306.25	308.03	306.89	307.02	306.15	306.78	306.05	306.34	305.29	306.83	305.19	306.07	306.07	306.98	306.61	306.02	306.65	304.43	307.83	308.65	307.1	306.45	306.6	307.33	306.78	307.39	305.96	304.57	305.99	308.85
293.52	294.43	295.05	295.92	295.31	293.01	293.6	292.75	296.34	294.27	293.97	293.54	292.67	292.93	292.35	292.66	295.23	294.75	294.82	291.96	293.73	294.54	291.36	293.63	292.44	293.74	293.02	296.15	293.58	292.8	292.65	293.47	294.19	295.11	294.17	295.65	292.41	294.14	292.73	294.56	292.57	292.9	294.3	294.82	294.71	294.67	294.55	294.6	293.73	294.37
298.66	299.71	300.41	299.65	300.75	298.55	300.77	299.45	299.85	299.63	300.99	299.5	300	300.2	299.99	300.22	299.45	300.35	299.17	298.47	299.31	299.46	299.62	300.77	299.72	301.25	301.25	299.94	300.26	298.16	300.65	299.06	302.43	300.94	297.6	300.48	302.85	298.75	300.3	300.64	300.07	299.17	300.7	298.61	299.61	298.51	300.94	299.36	299.73	299.87
313.79	313.75	313.65	312.53	313.18	315.08	313.67	311.58	314.62	314.56	313.81	313.8	314.92	316.14	315.85	312.42	315.64	314.03	314.93	313.08	315.6	314.29	313.74	314.77	313.95	314.33	313.93	313.18	314.24	314.44	313.25	315.72	314.33	315.46	314.07	312.78	313.68	313.56	314.9	315.77	313.85	313.55	314.33	312.55	315.13	314.83	314.4	313.92	314.77	315.2
292.24	293.19	293.76	292.96	293.63	294.74	292.64	294.43	295.02	295.37	295.02	293.87	292.92	295.54	294.31	293.52	293.96	292.03	294.9	292.04	292.99	294.78	294.32	292.97	294.72	293.12	294.56	293.69	295.21	294.51	294.1	294.34	294.52	292.01	295.18	293.71	294.42	293.6	295.13	292.09	295.74	294.61	295.15	292.77	293.37	294.87	294.4	293.06	295.47	293.23
294.24	294.1	294.78	294.52	294.3	293.54	292.27	293.56	293.89	293.62	295.68	295.42	293.51	293.25	294.66	294.26	293.92	295.98	293.27	292.7	294.48	291.92	295.4	294.63	293.95	293.41	294.43	295.31	293.99	293.46	293.54	293.61	291.43	294.1	295.42	295.04	293.55	293.22	294.06	296.08	293.61	292.52	293.51	294.71	293.79	293.94	295.85	294.5	295.34	294.39
306.01	305.35	303.88	303.02	305.36	304.38	305.15	305.17	305.72	304.94	306.27	305.18	305.01	304.82	306.87	303.83	304.11	305.83	304.16	304.18	305.08	307.6	304.29	303.73	306.06	304.67	304.47	303.95	304.79	304.83	307.36	304.35	306.16	305.53	304.42	304.21	305.92	304.08	305.11	305.43	304.28	305.11	305.5	305.17	306.69	304.29	306.4	305.53	306.95	305.06
311.43	310.55	309.05	309.97	309.56	310.97	310.15	311.02	311.13	310.6	311.88	309.44	310.76	311.35	311.06	312.22	310.14	310.26	312.37	310.6	310.28	309.63	312.63	310.75	310.52	311.71	310.16	311.47	308.99	310.12	309.23	310.82	310.3	311.58	309.64	310.35	311.86	310.51	311.12	309.22	308.72	307.57	309.69	311.51	311.01	311.31	309.42	310.07	312.15	311.15
318.5	320.52	319.38	319.44	319.34	321.39	318.66	319.24	318.05	317.74	319.4	320.24	319.2	320.06	319.58	320.35	317.38	318.65	319.69	318.26	319.19	320.03	317.27	319.33	320.34	318.79	318.98	318.38	321.14	318.73	318.59	319.69	320.4	319.17	319.41	319.7	319.98	318.75	320.06	319.52	319.37	319.32	318.85	317.12	319.64	318.43	320.46	320.28	319.98	318.75
312.23	313.81	311.22	311.44	311.35	312.75	312.4	312.65	312.54	310.52	310.42	313.73	313.13	312.83	312.92	312.91	311.44	312.03	311.36	312.78	312.93	311.59	311.95	312.63	313.91	311.98	310.66	312.62	311.84	312.08	312.4	312.73	312.1	313.21	314.03	312.83	313.38	310.97	311.73	312.31	312.91	315.08	311.17	312.73	312.24	312.61	313.39	313.53	313.29	313.45
302.84	302.07	303.08	301.6	301.22	304.92	303.08	303.53	302.16	301.81	301.84	303.09	301.27	302.17	302.16	302.31	302.67	302.33	301.58	302.43	302.51	300.9	301.13	303.16	304.73	301.71	301.64	303.05	303.03	302.67	301	303.47	301.91	303.96	301.99	302.36	302.2	303.01	302.41	302.02	301.82	301.95	302.54	303.26	302.31	302.65	302.04	302.4	302.01	302.36
314.49	315.32	314.32	317.24	314.41	312.71	313.59	313.32	313.6	314.31	313.56	314.86	314.27	313.12	314.75	315.53	313.84	315.68	315.66	314.43	314.76	314.22	313.98	314.25	315.3	314.37	314.29	313.18	315.13	313.33	314.66	315.72	315.55	314.87	314.64	314.18	315.83	314.15	314.25	315.63	314.69	314.78	316.44	315.68	314.48	315.79	312.25	313.8	315.62	314.5
315.01	316.06	315.7	315.62	315.64	315.94	316.88	316.22	317.45	315.5	316.43	316.7	315.97	316.94	316.1	318.05	314.54	314.52	317.24	315.78	315.97	316.28	315.74	316.18	316.89	317.96	315.42	316.31	316.62	316.12	317.09	315.87	316.19	315.86	316.17	315.37	314.44	316.56	316.59	315.79	315.28	315.97	315.15	314.14	314.39	317.38	315.94	314.96	315.11	317.54
310.35	312.03	311.15	311.31	311.08	310.5	311.34	312.23	310.33	311.89	311.37	309.9	309.99	310.12	313.46	310.44	309.24	310.25	310.31	310.99	311.35	310.69	309.94	309.69	311.03	309.64	310.08	310.62	310.37	310.57	311.28	312.87	312.26	310.13	311.95	309.54	311.32	310.93	309.89	310.92	310.06	313.32	310.81	309.62	311.1	311.7	308.91	309.55	310.98	309.71
304.17	304.97	301.79	303.83	304.06	302.83	303.68	303.24	303.72	304.13	304.52	302.99	302.92	304.18	302.45	302.74	300.3	303.66	304.29	302.29	303.58	301.31	305.7	301.91	305.32	303.17	302.73	302.36	304.21	303.73	302.94	302.4	304.11	303.2	303.6	303.67	304	303.45	303.01	302.78	302.32	304.28	301.97	304.22	300.9	304.64	303.46	301.49	301.49	304.49
308.37	308.09	307.04	308.41	305.82	309.88	306.67	308.62	308.64	307.19	306.39	305.17	306.93	308.07	305.91	308.51	306.15	305.98	308.87	307.51	307.42	308.78	308.03	306.23	308.62	308.39	305.81	307.85	308.1	306.29	307.76	306.4	306.29	306.97	306.8	308.07	307.63	307.17	308.33	307.15	307.96	306.95	307.02	310.01	307.43	307.24	306.82	307.36	308.38	305.33
294.59	297.32	293.59	296.74	294.23	294.93	294.07	294.31	295.64	294.69	294.61	294.33	292.96	295.88	296.21	295.55	296.82	294.64	296.64	295.71	294.48	294.79	294.97	294.79	296.39	294.63	294.32	295.42	295.95	294.26	296.58	294.49	295.28	295.26	295.44	293.77	295.11	293.37	294.11	295.46	296.16	296.05	295.78	296.12	295.16	295.27	295.8	294.45	295.45	296.52
302.67	303.81	303.27	304.22	303.65	303.58	301.9	302.13	303.36	304.19	304.43	303.26	302.96	304.68	303.6	304.16	304.27	304.3	304.63	304.5	305.15	304.31	301.13	303.34	303.28	302.71	304.22	304.88	303.17	303.27	302.55	304.34	304.89	305.11	305.13	302.99	304.25	304.57	304.37	303.7	304.18	303.01	304.69	303.8	303.03	303.96	303.59	302.6	303.37	304.63
327.47	323.97	325.14	324.37	324.65	324.66	325.2	323.03	324.39	324.74	323.88	323.87	324.58	324.56	324.89	324.34	324.82	327.02	325.26	325.12	323.66	326.03	324.72	323.01	323.38	325.43	323.72	324.62	324.61	324.28	326.04	323.73	323.96	324.51	324	326.12	324.28	324.38	324.39	325.72	324.68	325.18	324.9	326.45	325.14	323.56	325.31	323.78	325.77	324.05
317.76	318.44	318.4	318.18	319.97	319.89	317.73	318.77	318.23	317.73	318.63	317.24	319.69	318.82	318.75	319.45	318.4	318.1	315.42	319.31	318.26	318.3	318.37	318.27	319.12	319.28	319.1	319.54	319.4	320.48	315.87	318.27	318.61	319.04	319.02	318.18	316.2	319.01	317.17	317.67	318.92	319	319.35	318.91	319.21	319.76	315.24	318.67	319.85	318.41
326.99	329.58	327.96	328.05	326.85	328.21	329.31	328.04	329.62	327.65	326.53	325.76	327.64	328.33	328.82	326.69	327.67	326.77	327.34	326.59	325.39	327.66	327.6	328.45	329.09	326.49	326.96	327.81	328.71	327.91	326.57	328.23	327.98	327.57	328.15	328.33	326.52	326.93	328.12	327.54	327.49	328.53	326.19	326.43	326.95	327.46	327.22	328.72	327.47	327.86
304.82	306	307.86	305.91	306.07	306.53	306.53	304.73	306.73	306.12	306.34	305.93	306.54	305.9	306.3	306.91	307.49	306	307.06	305.31	305.42	305.43	304.56	306.62	306.83	304.79	307.01	304.65	307.49	306.61	307.53	305.18	303.38	307.47	306.22	305.16	307	304.59	306.28	305.16	307.09	305.36	305.54	305.06	305.37	306.95	306.86	306.75	304.15	305.29
316.92	315.86	318.6	317.49	317.79	316.37	317.28	318.37	318.91	317.92	318.57	317.88	317.63	316.45	318.03	317.41	320.41	316.56	317.88	317.93	318.59	318.1	317.64	317.8	317	318.13	318.09	317.38	319.1	318.87	317.25	317.4	318.14	318.13	318.63	318.97	319.02	316.74	318	319.43	319.72	319.23	318.52	317.74	316.58	317.39	317.4	318.93	318.58	318.79
303.33	303.15	301.74	303.95	303.54	303.83	303.12	302.06	303.26	303.17	302.85	301.84	302.48	303.08	303.21	304.21	302.68	304.93	301.9	302.6	302.93	303.53	303.07	303.54	303.93	302.54	302.31	304.67	303.27	304.4	305.52	304.99	302.89	301.37	304.74	303.57	303.05	304.68	301.66	301.51	301.44	304.66	304.75	303.2	303.92	304.32	302.49	303.89	301.95	302.85
304.97	303.03	302.95	304.7	306.08	304.48	303.88	304.75	305.2	307.5	303.45	304.75	306.14	304.36	303.57	303.92	304.8	304.27	304.41	304.9	304.35	303.99	305.69	305.19	306.89	305.25	304.46	304.57	305.5	305.15	305.74	306.6	304.18	304.07	304.2	306	304.2	305.29	305.17	305.06	304.85	304.06	305.59	306.36	305.51	303.98	306.68	305.14	302.48	304.23
318.14	318.07	317.41	317.41	316.37	318.85	316.61	317.79	317.23	318.01	318.45	316.98	316.54	318.99	319.93	319.28	317.77	316.88	317.77	317.77	318.14	319.57	319.84	317.83	317.51	316.99	318.37	316.99	317.63	317.91	319.02	316.26	317.97	317.34	318.32	319.17	319.17	318.01	320.05	317.46	319.1	318.41	316.4	316.29	318.99	315.79	319.54	318.68	318.12	316.97
312.69	313.4	313.27	311.9	314.54	313.06	310.99	312.3	314.45	314.26	314.76	313.76	314.36	313.46	312.24	312.26	314.6	312.84	314.21	313.58	314.53	313.87	313.8	311.94	313.24	313.62	314.23	314.2	313.13	315.81	313.48	313.75	310.68	311.71	313.13	311.13	313.14	314.94	312.5	313.62	314.18	313.28	313.51	312.63	314.28	313.66	313.32	312.34	312.43	311.79
320.51	319.03	318.87	316.53	320.41	316.47	319.97	318.6	320.47	319.7	319.42	318.95	317.87	319.83	319.53	321.22	318.36	318.88	319.51	318.32	319.04	319.81	318.81	318.71	317.29	321.19	319.19	318.72	320.47	318.77	321.68	320.31	319.7	320.72	319.19	318.93	320.16	318.16	319.76	318.82	319.84	319.96	319.01	320.25	318.04	318.45	319.47	318.89	321.25	318.81
305.76	304.91	303.78	305.18	304.87	303.28	305.46	305.05	304.6	304	306.14	302.37	304.65	304.5	304.99	305.08	303.7	306.05	304	304.73	304.48	305.88	305.09	305.9	305.03	305.11	303.24	306.14	305.83	304.91	303.3	303.94	303.12	304.8	303.71	305.56	304.22	304.24	305.75	305.21	303.83	305.3	303.2	305.55	304.98	303.41	305.35	305.02	304.74	304.07
296.8	293.1	295.59	296.56	294.67	296.5	295.56	294.58	296.41	293.68	293.57	295.17	294.76	296.75	294.42	295.24	292.8	295.86	292.73	294.35	295.78	293.47	295.96	294.01	294.59	295.12	295.21	295.87	295.09	295.22	296.85	295.97	293.88	295.58	295.76	294.06	294.59	295.6	295.16	294.5	295.83	296.38	295.22	294.21	295.55	294.33	295.74	294.63	295.25	295.62
317.2	318.79	318.31	319.59	319.68	318.38	319.04	319.74	318.41	318.72	320	319.07	318.99	317.85	319.57	317.84	317.84	320.23	320.04	320.3	318.84	319.19	319.74	321.07	318.62	320.09	321.64	318.97	317.89	320.23	317.02	317.1	318.32	318.49	318.15	320.91	319.46	318.27	319.15	317.91	320.23	319.61	318.4	320.41	319.69	320.96	319.09	318.81	319.72	318.56
317.52	317.76	317.79	318.33	317.81	316.66	314.02	316.93	316.32	315.27	316.56	317.87	317.61	318.22	318.03	317.64	317.23	316.99	317.35	316.92	316.97	317	315.38	317.09	315.95	315.95	317.77	317.25	316.45	317	318.03	317.9	316.97	318.17	316.74	318.33	316.95	318.96	315.3	318.59	317.54	315.23	318.51	317.76	317.11	316.75	317.58	317.66	316.93	315.84
314.92	312.67	313.18	313.72	315.42	312.55	311.57	314.79	314.07	313.77	314.22	313.47	311.88	313.03	314.16	312.25	312.07	312.87	312.26	314.34	313.3	313.02	312.71	311.93	312.78	313.74	313.59	313.17	313.98	314.33	312	312.7	313.92	312.93	312.87	313.23	312.8	314.33	314.32	313.41	313.8	311.81	314.41	313.44	313.16	311.94	313.01	312.81	312.76	313.54
295.41	294.51	296.91	296.14	296.98	297.51	296.25	296.98	294.58	297.28	297.5	298.34	295.72	296.31	296.82	296.3	295.87	296.75	297.17	299.34	297.87	295.79	297.65	295.64	298.05	297	297.82	297.48	298.32	297.16	297.03	296.09	296.2	299.19	296	296.73	295.92	297.96	297.3	297.14	294.96	296.02	297.96	296.71	300.04	298.82	299.43	297.88	297.02	296.5
299.89	300.86	301.97	301.39	302.78	302.9	302.01	303.87	302.63	303.82	301.83	301.91	303.09	302.11	303.42	303.31	301.95	301.44	302.75	300.32	301.51	301.96	304.95	303.75	301.33	302.73	304.32	302.9	303.4	302.95	301.46	302.15	303.82	302.75	302.51	301.71	302.83	302.31	304.23	301.98	304.8	302.18	301.7	301.14	303.69	301.47	303.05	301.13	302.1	301.16
315.99	313.78	313.44	313.56	313.33	313.64	314.34	313.75	314.46	314.32	313.11	315.41	314.42	313.96	315.46	313.58	312.58	312.87	314.09	312.33	311.79	314.41	315.18	312.1	314.88	313.76	311.63	315.13	312.98	313.79	315.91	312.67	315.27	314.4	313.1	314.97	314.18	314.06	313.5	315.55	314.7	314.41	311.98	313.77	314.23	315.28	312.39	313.63	313.6	312.32
294.41	292.29	295.86	294.96	296.52	296.77	294.2	294.41	295.1	296.5	295.87	294.94	296.1	294.86	296.24	294.5	296.4	295.03	294.11	293.08	293.52	294.73	295.97	294.67	296.59	296.05	295.1	294.77	295.62	294.86	293.81	295.9	297.01	294.46	293.88	295.07	293.8	295.69	295.47	296.29	294.53	295.12	294.1	294.41	295.22	295.54	294.88	295.31	295.71	293.91
318.55	320.32	318.33	317.35	316.71	320.59	318.6	319.08	318.78	316.97	318.24	317.53	318.1	315.84	318.15	317.92	317.59	314.8	317.92	318	317.15	318.77	318.64	318.02	318.57	319.28	317.39	319.38	319.57	316.95	319.02	316.82	319.55	318.91	317.18	318.48	317.18	319	317.44	318.57	319.12	319.36	317.56	318.34	319.28	319.49	317.36	318.37	315.53	318.29
312.24	309.77	308.18	313.31	308.56	312.06	310.01	311.64	310.16	310.83	312.07	309.2	310.73	310.87	310.89	309.01	310.98	310.3	310.85	311.42	311.25	309.7	311.55	309.8	311.33	310.2	311.5	311.47	311.74	310.99	310.2	311.84	311.36	310.04	310.86	310.51	309.65	312.62	310.16	309.11	310.6	310.82	311.7	311.69	309.94	309.64	308.81	311.71	311.83	311.08
301.9	302.84	302.21	302.65	302.68	303.19	302.74	304.57	302.96	302.29	303.65	304.87	302.63	303.27	303	303.22	303.59	302.86	303.03	303.5	303.78	303.24	302.11	302.99	305.04	302.84	301.47	301.93	303.62	302.5	302.02	304.44	303.73	301.1	301.92	303.26	302.89	302.4	304	301.48	303.68	303.48	302.04	304.19	302.51	303.68	303.11	301.45	303.44	302.75
316.38	315.58	316.05	315.5	315.11	315.68	316.25	316.31	314.41	316.39	314.04	316.34	314.06	314.97	316	316.46	315.03	314.78	315.91	315.28	316.18	315.05	316.31	315.42	315.82	316.92	317.44	316.62	317.93	315.62	317.01	316.13	314.26	315.85	317.19	316	315.88	315.9	315.33	317.88	316.78	316.77	316.36	316.85	314.85	318.22	315.36	316.11	317.16	316.23
299.45	301.27	299.77	301.01	299.09	299.39	301.27	300.23	298.91	298.27	298.81	299.35	298.13	300.03	300.19	300.14	300.22	297.99	300.66	301.08	298.88	300.04	300.56	299.88	300.16	299.89	299.94	300.01	299.44	300.22	298.34	299.31	300.44	298.68	299.92	300.5	299.02	300.46	300.41	299.83	301.93	302.21	300.26	299.18	299.64	298.94	300.18	299.71	299.2	301.4
327.36	327.68	326.58	329.04	328.67	329.59	328.77	328.65	327.78	329.02	330	329.31	327.97	328.08	328.87	327.05	329.6	328.6	328.3	328.34	328.55	328.84	329.86	326.98	328.32	328.29	328.86	327.7	330.13	328.81	328.63	325.63	330.08	328.92	328.16	326.63	325.84	326.91	327.43	327.05	328.18	329.24	328.88	328.11	328.21	327.92	326.06	327.21	329.6	328.69
300.56	302.7	302.42	302.51	303.38	302.15	303.32	302.96	301.24	302.27	301.32	301.61	301.61	302.24	301.51	301.79	303.5	303.68	302.17	301.74	302.98	302.06	302.57	302.68	303.65	303.36	301.53	302.04	300.53	302.08	300.98	302.11	304.81	300.68	302.87	303.5	304.66	302.52	301.58	301.17	303.06	302.99	302.33	302.08	300.74	303.7	302.58	303.16	302.86	302.96
314.59	317.24	314.7	314.89	313.75	315.55	316.76	316.21	314.36	313.36	316.16	314.44	315.33	315.28	314.58	315.38	315.64	314.02	314.72	315.08	314.18	314.04	313.69	314.56	315.74	316.86	315.39	312.84	315.52	314.72	314.5	314.61	314.26	315.57	314.07	314.64	316.17	315.06	316.67	315.54	314.29	315.11	314.98	315.75	315.8	314.57	316.21	314.51	314.87	315.06
311.31	312.62	309.51	309.71	311.61	311.05	312.71	312.53	308.81	312.53	309.46	311.29	310.89	311.73	311.13	311.38	310.48	312.35	312.22	310.28	312.44	312.41	311.77	311	311.93	311.43	312.14	311.99	311.96	311.39	311.82	310.79	311.59	311.52	309.87	313.32	312.27	311.96	311.55	310.61	312.62	312.36	311.23	311.65	310.3	312.82	309.58	312.32	312.97	313.38
315.31	314.68	315.02	315.94	313.95	315.24	314.23	314.44	314.15	316.91	315.78	315.67	315.57	312.63	313.5	315.76	315.66	314.7	315.05	315.56	315.42	314.22	314.62	314.26	314.18	315.42	314.38	313.61	313.69	314.73	313.5	314.33	314.88	315.25	315.5	315.69	312.68	313	315	316.48	312.2	316.09	315.79	314.94	314.79	313.27	314.7	314.21	313.17	314.75
328.82	328.13	327.66	327.97	327.03	328.61	326.41	326.71	326.7	326.01	327.46	325.93	326.95	327.25	327.23	327.49	328.67	325.82	326.84	327.33	328.56	326.3	325.82	326.56	326.01	327.73	327.03	328.13	326.88	326.73	327.45	324.64	327.67	325.71	325.34	327	327.85	326.63	326.77	328.01	327.41	326.23	326.4	327.19	327.41	326.48	326.05	327.14	327.23	327.18
299.15	299.27	299.36	300.75	299.95	299.9	299.54	301.91	299.7	299.62	298.13	300.25	301.87	300.24	299.83	298.59	302	300.48	300.69	301.53	299.44	302.08	301.74	299.59	299.82	299.31	300.42	302.47	299.71	299.9	299.76	299.88	298.88	298.69	300.57	301.09	298.67	300.03	300.33	301.29	299.32	301.99	297.78	299.59	300.8	301.13	301.15	301	301.4	300.21
301.26	300.56	300	298.49	298.94	299.98	300.05	299.91	301.4	300.85	299.63	299.34	300.92	299.6	300.13	301.12	299.69	300.87	301.75	298.96	300.27	301.26	298.98	298.54	301.2	299.59	299.17	301.48	298.91	298.8	298.73	302.08	299.8	298.75	301.1	297.97	298.93	299.82	299.22	300.31	300.14	299.57	300.74	301.34	299.98	299.88	299.75	299.12	298.54	300.4
328.02	328	327.58	328.95	327.4	327.92	329.36	329.26	327.12	329.41	327.28	326.94	328.81	326.87	328.11	327.87	327.06	329.19	328.88	328.28	326.58	329.47	326.89	328.87	328.2	328.5	328.18	330.29	328.44	327.96	328.6	329.57	327.66	326.61	329.06	325.18	329.73	327.84	327.57	328.26	327.04	328.23	327.55	329.49	328.14	328.01	329.7	329.18	328.04	327.28
324.27	323.93	322.71	325.25	322.58	325.45	323.62	322.89	325.87	324.02	324.32	325.6	325.06	324.39	323.87	325.05	324.97	323.52	324.39	325.83	322.98	324.1	327.39	325.05	323.59	322.51	324.97	322.93	324.45	322.55	323.88	326.21	324.28	323.65	323.17	324.49	325.12	324.84	325.75	325.09	325.03	326.39	325.41	325	323.52	324.54	323.89	323.83	325.23	323.65
294.32	294.23	295.64	295.8	294.41	295.79	294.44	295.49	296.03	294.38	297.16	296.35	295.79	295.82	296.18	294.92	294.94	295.37	295.29	294.58	294.79	294.99	295.82	297.18	295.89	296.06	296.26	294.44	295.68	295.68	295.85	296.14	294.88	295.07	294.03	296.18	294.26	296.53	295.94	295.65	294.36	295.6	295.23	294.42	294.56	295.97	296.79	294.22	293.81	294.15
302.13	301.67	303.13	302.76	302.51	301.82	302.84	301.29	302.25	302.55	304.78	302.28	302.55	302.66	301.28	303.65	302.8	302.36	301.81	300.53	305.15	303.89	303.94	303.79	301.97	302.77	302.23	301.08	300.97	301.95	302.48	303.18	302.02	302.78	301.39	302.41	302.29	301.46	303.42	302.15	302.34	302.11	301.77	301.43	300.42	301.98	302.54	302.74	302.78	303.13
310.59	308.62	310.09	311.05	310.62	311.36	309.15	310.14	310.48	310.24	308.58	309.16	311.02	309.78	310.12	309.64	309.33	309.83	308.58	308.39	309.82	309.16	310.11	309.69	309.1	308.05	310.4	310.08	309.41	309.62	309.64	309.34	310	309.2	311.19	311.19	311.25	312.08	309.92	310.66	309.74	309.17	309.55	311.04	310.63	309.77	310.13	309.67	309.86	311.8
313.85	315.11	315.1	315.1	314.69	316.18	316.79	315.33	314.19	314.75	314.34	316.76	313.62	315.27	314.95	315.3	314.75	315.76	313.21	314.34	314.66	314.24	315.94	315.33	314.15	314.82	313.84	314.96	312.17	313.94	316.56	315.56	315.27	314.66	316.98	316.63	316.26	316.53	315.11	314.35	315.44	317.08	314.84	315.73	314.74	314.03	314.82	315.58	314.07	313.87
310.38	313.63	312.41	312.29	311.63	312.08	312.98	312.23	310.49	311.68	312.79	311.7	311.59	312.2	312.8	311.83	312.62	312.08	313.03	314.56	313.51	313.31	311.97	315.29	309.99	311.53	313.17	312.37	311.91	312.38	311.66	311.32	311.6	312.25	311.8	312.03	311.66	309.98	310.86	311.76	312.2	312.16	314.3	311.56	312.27	312.59	312.38	314.49	312	311.98
313.33	311.59	311.83	314.11	311.43	311.89	312.64	311.81	311.39	313.74	313.03	311.55	312.4	312.87	311.83	312.92	313.3	312.13	312.59	312.36	313.47	312.07	313.06	313.77	311.02	311.11	312.23	311.74	312.22	312.37	312.63	312.3	311.54	311.91	313.54	312.51	310	311.81	312.15	312.3	312.37	310.92	311.63	311.38	311.71	311.18	312.4	313.9	314.08	312.38
311.33	311.39	308.13	308.92	310.16	309.35	309.77	309.04	308.59	308.89	310.03	310.01	307.19	309.59	311.14	310.3	309.52	310.54	308.56	309.9	311.02	309.37	309.75	309.78	310.47	309.89	309.11	310.55	311.24	310.29	310.89	310.91	310.12	309.2	309.41	309.06	309.93	309.5	310.38	310.07	311.54	311.18	309.71	308.48	309.63	308.71	310.27	310.35	310.79	311.25
304	304.21	302.29	302.49	302.35	301.11	303.37	302.95	304.19	302.65	303.59	301.12	302.74	302.79	302.49	302.67	301.29	303.76	302.56	304.29	302.11	303.03	304.46	302.36	302.05	302.12	305.67	301.92	304.88	303.28	301.13	303.72	303.92	302.03	302.04	303.46	303.44	300.85	302.03	302.75	303.53	302.44	303.49	304.13	304.37	303.77	302.89	302.47	303.78	303.16
303.44	303.77	304.44	305.18	304.19	304.6	303.72	304.03	306.43	305.13	304.37	304.24	306.42	305.18	304.94	304.26	304.56	305.77	304.37	305.59	305.03	304.51	303.8	305.68	305.98	304	305.63	305.05	304.28	304.33	303.71	303.36	305.77	304.23	307.27	303.92	304.54	304.66	303.47	305.24	304.6	303.91	303.07	305.37	304.33	303.56	303.92	305.54	304.75	304.16
314.74	316.15	315.85	316.62	314.97	315.55	315.98	316.3	316.63	315.83	314.24	314.59	312.77	316.32	315.31	315.15	315.94	315.72	315.46	315.72	314.67	314.4	314.96	316.52	316.73	317.37	315.33	315.76	315.69	315.95	316.03	315.85	316.23	316.17	314.39	315.27	316.29	314.86	315.82	315.53	315.5	316.99	314.59	315.96	314.34	314.16	314.68	315.36	315.18	316.52
326.84	326.17	326.14	327.62	327.25	327.31	327.37	326.23	326.78	326.21	327.73	328.58	328.08	325.92	327.63	326.42	326.4	327.42	326.42	327.11	326.79	326.81	327.58	327.11	328.59	326.74	325.66	328.43	326.6	327.68	326.01	328.02	326.63	326.64	326.03	327.36	326.37	327.43	324.78	327.58	326.16	327.25	326.43	326.95	327.5	328.62	328.26	325.18	327.16	327.9
318.96	319.39	318.33	318.44	318.6	316.55	317.82	317.37	318.01	318.39	317.62	317.82	318.37	315.68	318.33	317.79	317.46	318.76	317.24	317.56	315.96	318.34	319.49	318.4	318.17	317.73	319.46	317.32	317.65	316.88	318.1	317.69	317.56	319.28	319.3	318.8	319.89	318.76	319.08	317.88	317.37	318.58	318.14	318.29	318.9	319.61	317.72	317.99	316.85	317.22
304.8	304.58	305.54	303.5	304.9	303.62	304.12	302.34	304.84	303.6	305.57	304.68	305.08	302.64	303.46	303.05	303.82	305.26	304.92	305.89	303.83	305.32	303.57	305.38	303.51	304.61	304.54	304.69	303.94	300.8	303.89	303.77	303.69	302.51	305.15	304.75	303.69	303.95	304.76	303.61	306.36	303.72	304.42	304.15	303.43	304.9	302.83	304.11	305.55	303.7
296.74	297.49	296.5	298.63	295.49	296.8	295.55	296.17	298.08	295.2	297.33	297.37	295.37	297.8	296.57	297.96	297.56	297.77	297.11	297.71	298.71	296.75	296.99	297.23	296.8	297.58	297.38	298.4	298.97	295.99	296.61	296.62	296.1	297.31	298.22	296.16	298	294.71	296.86	296.16	295.63	296.54	296.73	295.84	297.79	299.35	296.65	296.69	297.43	296.68
304.24	303.25	303.5	302.53	304.65	303.48	303.98	302.77	302.36	301.23	303.53	303.46	304.12	303.45	304.38	303.21	302.82	303.02	303	303.21	301.53	304.15	302.91	302.17	303.28	303.58	303.66	304.16	302.92	303.15	304.32	302.64	303.89	301.34	301.82	302.79	304.39	301.61	303.45	301.9	305.08	302.56	303.67	305.25	303.17	302.91	302.86	303.24	304.87	302.83
307.02	306.31	305.68	305.63	305.48	304.73	307.76	305.09	303.74	305.9	306.73	308.26	306.34	307.22	306.13	307.63	306.67	305.51	306.37	305.63	306.72	307.86	304.87	306.78	307.6	305.4	304.43	303.9	304.63	307.43	305.38	304.88	305.46	305.61	306.93	307.11	305.81	305.14	306.72	307.5	307.16	304.56	305.71	308.41	307.51	304.61	302.84	305.96	306.21	304.72
302.33	301.71	302.74	303.76	304.67	302.78	303.88	303.7	304.94	303.15	304.97	303.47	302.53	303.55	302.7	302.94	305.74	304.25	303.34	304.29	302.47	301.4	303.66	302.87	303.83	303.02	301.49	302.72	303.58	306.16	305.23	303.96	302.27	304.59	304.57	304.09	304.17	303.16	303.26	304.37	302.59	301.8	303.63	303.39	304.09	302.44	303.38	305.14	302.86	303.19
309.94	311.34	312.22	311.96	311.45	309.7	311.19	309.53	309.18	311.9	310.97	309.55	310.66	310.52	308.5	310.99	311.53	309.97	310.27	310.26	308.98	309.6	309.81	311.94	309.76	311.62	311.48	310.97	309.41	310.07	311.3	310.47	310.51	310.84	308.03	311.2	310.71	311.1	311.2	310.23	311.47	310	309.52	310.69	309.63	311.16	308.04	310.65	311.47	310.91
317.53	317.47	316.92	315.31	316.09	319.57	317.32	318.75	317.07	317.47	316.83	316.56	316.82	318.69	316.97	316.03	318.67	316.29	317.49	318.7	316.89	316.2	319.15	316.24	317.25	317.28	315.32	318.09	315.56	317.51	318.11	317.41	317.6	317.54	317.43	316.73	317.9	314.52	317.24	319.51	317.46	316.75	317.73	318.38	318.02	316.81	317.55	317.89	319.1	314.64
318.79	318.26	318.82	316.57	317.25	317.8	318.23	317.28	317.89	317.87	318.03	317.56	318.64	316.76	320	318.08	316.68	317.25	317.92	318.05	316.76	317.75	319.18	319.82	318.52	318.08	319.01	319.2	319.32	319.39	317.75	320.76	319.17	321.23	317.34	320.13	317.72	318.64	319.7	319.98	319.19	318.03	316.82	319	318.74	318.28	316.92	318.28	317.62	318.52
302.82	303.78	304.56	303.74	303.71	304.32	304.48	302.67	301.41	303.39	302.68	301.94	303.05	303.95	302.54	304.58	303.19	302.1	303.21	302.34	304.97	302.99	301.93	302.82	303.75	303.12	303.77	304.8	304.05	303.81	303.7	302.63	303.7	302.4	304.35	304.98	302.76	301.56	304.43	304.14	303.38	303.86	302.99	305.44	304.81	303.81	303.5	303.37	304.29	302.61
316.31	315.06	316.59	316	315.7	315.59	315.82	313.78	313.9	315.76	315.03	314.23	312.88	313.11	314.25	315.75	313.77	315.15	314.41	314.82	315.23	314.6	316.26	316.19	314.58	313.76	314.73	314.64	313.31	315.88	315.81	316.01	314.33	315.89	315.21	316.43	316.19	316.83	315.92	315.26	314.71	315.49	314.11	316.32	315.2	315.41	313.45	313.87	315.25	315.7
315.43	315.61	315.9	315.9	314.98	315	315.38	315.28	315.5	315.95	315.19	316.28	315.33	314.75	317.67	316.53	315.18	315.16	315.99	314.45	317.57	313.75	316.76	313.99	315.2	315.29	314.27	315.07	313.81	315.81	315.59	314.95	315.69	314.06	316.09	315.62	316.19	314.95	314.28	316.06	315.26	316.44	315.96	314.47	315.45	314.9	315.76	318.18	315.15	316.17
308.1	306.06	306.91	307.16	307.5	306.58	308.12	308.46	307.05	305.22	307.44	306.66	308.34	306.04	307.33	306.83	306.42	306.63	308.15	305.85	307.26	308.19	309.07	306.07	307.47	308.01	308.4	307.38	306.88	307.8	306.62	307.26	307.52	307.49	306.12	308.62	307.25	307.05	307.21	306.92	308.01	305.33	307.8	304.94	305.77	307.15	307.6	305.64	306.08	307.44
300.86	303.93	302.89	302.13	302.31	303.27	304.04	303.65	303.29	304.6	304.87	304.51	303.5	303.75	303.09	302.56	304.73	303.88	302.24	302.64	302.29	303.05	303.93	303.44	303.18	303.86	303.57	303.84	303.81	303.84	303.52	303.84	303.32	303.31	305.41	301.28	302.89	303.45	303.24	305.27	304.67	304.33	304.13	303.86	304.36	304.12	302.37	302.77	302.75	304.41
314.66	315.58	311.21	313.44	313.87	313.59	314	313.16	314.33	314.71	314.23	313.15	314.12	311.98	315.3	314.75	315.47	314.59	313.75	314.69	313.05	314.16	313.25	313.6	313.02	314.08	313.34	313.59	314.57	312.46	314.03	313.4	313.6	313.38	315.19	312.98	314.92	314.14	313.26	314.62	313.13	314.24	312.78	313.41	315.21	314.98	315.07	314.34	314.31	313.94
314.53	312.46	314.11	314.4	314.94	313.2	314.77	313.86	314.28	315.76	313.11	315.08	314.19	312.94	313.94	313.98	314.04	316.2	314.47	314.58	315.2	314.53	314.05	315	315.43	314.93	314.02	315	316.29	314.9	314.56	315.82	315.04	314.36	316.24	317.02	314.22	316.89	314.5	316.32	315.69	316.61	314.2	315.34	314.07	314.66	315.09	315.82	314.93	317.3
326.42	329.21	327.03	327.55	326.7	326.09	326.26	325.6	324.65	326.88	326.67	327.47	325.91	326.76	326.57	328.3	326.96	326.51	327.68	327.12	327.37	326.67	327.37	326.55	325.99	326.86	328.32	326.89	326.07	327.03	327.62	327.29	326.89	327.26	327.91	326.33	326.63	327.09	327.66	327.41	326.16	327.65	327.34	325.67	326.45	327.3	328.63	326.34	326.01	326.58
314.82	312.44	314.2	314.14	312.77	314.9	314.44	313.13	314.4	313.95	315.18	314.17	315.11	314.13	312.1	315.05	315.49	313.2	314.5	313.97	312.39	313.67	314.33	314.43	312.21	314.55	314.51	313.53	314.16	315.7	312.74	313.52	313.72	311.54	314	313.88	313.53	314.05	312.91	313.88	313.08	313.53	315.58	315.44	313.3	314.03	314.55	313.73	314.07	313.8
304.09	304.05	303.9	304.72	304.82	306.04	304.9	304.65	305.29	305.42	304.84	304.2	305.15	303.82	304.55	303.65	303.86	303.67	305.22	304.46	305.7	305.08	303.99	306.47	304.08	303.76	304.81	304.51	304.34	303.99	305.19	305.29	304.14	303.99	305.72	304.92	304.48	304.5	304.56	303.01	303.25	305.26	304.82	305.02	304.43	305.2	302.6	305.19	306.34	303.98
324.58	325.09	327.11	325.94	323.83	325.8	323.61	326.87	326.09	324.42	326.44	325.03	326.56	325.55	325.2	326.74	325.57	325.4	325.4	325.14	323.38	325.09	325.47	323.21	325.23	325.3	327.04	323.59	326.53	324.26	325.15	324.52	324.6	325.76	324.06	324.28	325.5	326.46	324.46	324.38	326.5	326.15	326.25	322.73	324.18	326.16	327.61	327.01	325.93	324.65
304.82	303.06	304.2	305.22	305.6	303.76	303.72	303.92	304.4	304.01	304.86	304.65	305.55	303.22	305.24	303.66	301.46	304.26	303.26	302.85	304.81	303.81	303.78	303.67	302.02	305.08	303.42	305.68	302.46	303.49	303.81	305.58	304.22	305.13	304.12	304.1	303.52	305.27	304.28	304.46	304.55	305.05	304.68	302.47	304.25	304.53	305.52	304.36	305.51	302.94
306.16	304.65	305.02	306.25	304.33	304.62	306.22	304.4	303.82	304.08	303.71	304.19	304.52	304.07	304.07	304.52	304.83	305.13	305.51	304.84	306.25	305.87	305.71	305.37	303.52	304.55	304.79	306.25	306.11	304.78	304.61	304.77	304.56	305.7	304.84	305.5	305.44	305	305.51	306.17	304.5	304.67	304.74	304.73	305.1	305.69	304.5	304.69	304.98	305.87
295.73	295.29	296.16	297.47	295.63	294.85	296.57	296.39	296.59	296.75	295.31	294.81	295.04	294.9	294.42	294.13	294.81	292.41	295.19	297	295.31	294.54	295.16	294.69	294.51	295.85	294.03	294.18	296.69	295.21	295.97	294.64	296.86	295.06	295.99	294.8	294.96	294.75	293.02	295.08	295.66	294.65	294.16	296.06	294.29	292.96	295.65	296.21	295.93	292.42
294.01	294.64	294.51	293.8	294.02	295.17	293.06	294.34	293.68	294.81	293.54	295.01	294.34	293.08	294.93	292.51	295.18	292.85	295.15	295.47	292.38	293.38	292.84	293.43	294.39	294.15	294.13	294.67	293.95	292.1	293.86	293.98	294.51	293.65	294.38	293.11	295	295.62	293.75	294.42	294.03	294.95	294.34	292.23	295.69	295.19	293.67	294.43	295.1	293.76
305.14	303.57	303.6	304.73	303.38	302.76	301.96	302.84	303.6	302.61	302.68	303.7	303.2	303.83	303.78	303.72	304.19	303.24	302.45	304.95	302.44	305.36	305.19	303.97	303.39	304.86	302.83	302.93	302.58	304.43	302.65	302.22	303.08	304.09	303.05	304.52	301.89	303.92	303.48	303.49	303.54	303.53	303.87	304.01	301.84	303.31	302.94	303.23	303.84	302.96
327.17	328	327.64	328.41	328.23	329.08	329.13	329.13	326.5	327.06	326.47	327.25	329.06	328.2	328.91	327.7	327.55	328.76	326.42	327.58	327.72	330.24	326.08	327.65	328.02	327.58	326.93	327.16	328.04	328.14	327.47	325.87	328.14	327.5	328.75	327.24	328.3	327.94	327.82	327.79	327.31	329.79	327.86	327.57	326.59	328.54	327.22	327.58	327.18	327.24
313.79	315.42	315.93	314.18	315.51	314.97	314.78	315.24	315.97	314.19	312.9	314.43	314.16	313.58	313.61	314.19	314.45	314.22	315.7	314.64	313.35	314.8	315.77	313.77	315.95	314.38	314.16	316.73	313.01	314.54	314.74	315.61	315.46	313.96	312.69	315.79	314.85	316.19	313.56	313.87	314.8	314.63	313.55	315.84	313.35	313.81	315.45	315.14	313.69	315.63
317.91	315.26	315.7	314.89	315.6	315.9	315.52	317.13	316.28	317.01	315.31	315.76	316.16	315.47	315.3	316.56	315.34	315.05	315.4	316.18	314.2	316.3	315.21	317.18	314.76	317.3	314.51	315.3	315.82	316.86	315.91	314.36	315.78	313.22	315.11	315.17	316.17	318.01	316.69	317.39	315.8	316.35	315.76	314.57	315.19	315.19	316.14	316.65	315.66	314.97
317.7	313.62	315.15	315.99	316.18	315.2	315.76	317.09	316.14	315.62	316.52	316.24	314.78	314.29	313.94	314.46	316.6	316.94	315.29	315.76	316.42	316.37	314.12	315.17	316.73	315.72	314.76	315.69	315.63	315.61	315.51	315.16	316.19	314.58	317.31	316.65	315.86	315.13	316.41	315.71	314.69	315.59	314.09	316.43	316.41	313.88	314.68	315.27	316.04	317.41
312.66	313.51	313.59	313.94	312.54	315	314.07	311.51	312.92	313.53	315.31	313.11	315.19	314.05	314.11	312.01	313.14	312.7	313.67	312.91	313.28	312.91	313.87	313.09	312.73	313.63	312.5	312.35	313.59	312.26	312.9	314.38	312.5	312.35	313.92	311.97	313.35	313.8	311.91	313.36	313.25	313.44	312.78	314.52	313.84	313.42	313.56	313.76	314.39	313.78
317.59	317.33	316.88	317.15	316.97	318.03	317.19	317.39	317.12	318.79	319.56	316.26	318.2	316.6	317.39	316.87	317.42	316.19	315.8	317.36	316.6	318.61	316.89	318.94	316.02	317.73	315.98	316.09	317.7	316.67	317.96	318.14	317.04	317.39	318.58	318.18	317.37	315.35	317.06	318.14	317.78	315.39	316.96	317.65	316.1	316.47	316.38	316.63	318.86	317.33
302.92	302.72	302.79	302.88	303.95	303.75	304.17	302.68	302.58	302.8	302.67	302.28	303.25	303.3	302.72	304.66	304.07	303.78	302.23	301.7	302.85	302.32	304.11	302.39	305.6	304.44	302.05	304.24	304.01	302.15	303.63	303.32	304.41	303	304.19	301.67	302.78	304.71	303.48	301.31	303.12	302.63	304.87	301.88	304.19	302.84	303.35	304.34	304.35	304.07
303.58	302.65	302.9	303.64	302.65	303.33	302.77	304.09	302.14	301.36	303.25	303.68	302.08	302.84	303.57	301.88	303.59	302.99	302.94	300.67	303.28	301.94	303.34	304	303.18	303.97	302.46	302.48	302.57	301.39	302.51	305.05	302.48	302.98	305.01	301.88	303.8	302.74	303.4	302.48	302.72	303.57	302.82	302.36	302.55	303.96	301.78	303.59	302.86	301.91
306.45	305.23	303.98	305.9	306.8	307.64	306.65	305.58	306.45	305.98	305.74	305.31	305.56	306.5	305.95	304.45	305.18	306.09	304.7	305.07	306.49	304.93	306.09	304.46	307.06	308.32	304.39	307.18	306.85	307.28	305.99	304.37	305.67	305.57	305.87	305.96	306.73	305.34	306.6	307.31	306.55	306.55	305.34	304.1	306.19	306.72	305.48	304.99	307.06	306.59
327.24	327.98	328.77	328.28	328.23	329.84	327.22	329.37	328.42	328.41	328.41	328.06	327.15	326.55	327.86	328.05	328.62	328.45	329.08	328.49	328.5	326.51	328.97	326.28	328.32	327.82	328.57	328.02	329.33	329.15	328.4	327.4	326.32	327.91	328.07	326.49	326.87	327.25	329.48	328.18	327.8	328.03	328.06	326.6	329.83	328.46	329	326.37	325.56	327.41
305.25	305.49	305.68	306.17	305.14	307.31	306.28	305.96	304.73	305.72	305.63	307.22	306.33	306.52	303.42	306	304.85	306.01	305.25	307.26	306.1	306.4	308.37	306.9	304.51	305.56	306.3	306.2	306.94	306.67	305.28	305.27	305.71	307.27	305.92	305.96	307.48	304.26	306.23	305.74	305.92	305.67	305.36	306.47	304.17	306.35	307.04	305.4	306.77	306.06
293.92	296.4	292.95	295.28	294.73	295.66	297.36	295.77	295.55	293.7	293.44	294.68	295.31	295.41	293.93	296.08	295.19	292.88	292.63	294.53	295.46	294.47	294.23	296.02	295.45	294.38	294.27	296.6	293.74	295.09	295.61	293.47	296.67	295.85	295.73	295.43	297.85	296.62	295.77	294.74	296.04	295.97	294.82	295.42	295.44	295.09	295.27	297.22	295.41	295.87
307.27	309.5	305.86	305.25	307.7	306.06	308.53	308.34	306.31	306.73	305.84	306.99	306.15	308.19	307.57	306.02	308.82	309.77	307.37	306.55	308.4	307.08	307.28	306.91	307.04	307.97	308.59	306.09	306.86	309.39	308.33	306.61	306.7	308.18	308.29	307.86	306.07	306.6	306.31	307.45	307.37	308.73	307.05	304.91	306.96	308.18	309.99	307.02	305.5	307.75
303.32	304.38	305.41	304.09	304.54	304.03	305.23	305.68	304.77	303.8	305.15	303.26	306.06	304.16	303.73	304	304.91	305.31	304.94	303.68	305.93	304.66	304.98	303.65	304.8	304.51	304.81	305.21	304.4	303.6	305.8	303.8	304.23	305.18	305.14	304.54	305.82	305.23	303.67	305.62	304.39	304.92	305.45	304.95	304.78	303.72	304.34	303.8	305.3	306.14
316.32	314.68	315.52	314.17	314.89	315.26	315.93	315.48	314.84	315.97	315.12	315.63	314.94	316.75	316.43	316.37	315.22	313.89	314.88	314.72	316.31	313.7	313.85	314.53	314.06	314.31	312.96	315.31	315.26	314.81	315.27	316.61	313.57	314.7	314.33	315.28	315.69	315.53	313.26	316.3	315.4	313.4	313.29	314.3	314.67	313.03	313.57	312.85	315.84	315.19
312.9	312.54	312.29	313.46	313.61	311.75	314.73	313.28	312.19	314.16	315.25	311.83	312.67	312.37	313.7	314.55	311.7	310.92	311.95	312.32	315.3	312.93	312.82	313.14	312.97	312.64	312.47	312.16	313.55	314.26	312.97	314.15	311.45	313.01	313.76	312.92	311.45	312.71	315.06	313.27	313.48	312.5	312.41	314.17	311.48	313.55	314.67	312.74	313.37	310.81
308.34	305.43	304.2	306.5	306.04	306.85	306.95	306.31	304.67	304.71	307.26	307.25	304.31	306.24	306.95	305.6	307.61	306.81	305.78	306.61	305.55	307.43	306.11	306.91	306.27	305.85	306.48	304.5	305.6	306.69	306.6	306.43	305.33	305.69	305.7	305.32	304.15	306.49	305.13	305.33	304.94	305.27	306.47	306.96	305.5	304.96	307.72	306.4	306.4	306.92
309.6	308.97	310.37	309.75	310.91	309.5	312.42	311.73	313	312.51	310.94	311.4	311.13	311.31	310.22	312.07	310.76	310.19	310.14	310.46	314.05	310.31	310.33	312.58	309.79	310.71	311.68	310.62	311.02	313.09	310.6	310.13	309.82	311.19	309.17	310.67	310.95	311.64	312.18	309.86	311.68	310.7	310.86	310.29	310.79	310.41	310.72	310.67	309.92	311.27
314.32	312.82	312.78	313.66	313.1	313.81	312.34	313.1	311.87	315.45	312.5	315.5	312.76	313.68	314.56	313.54	312.92	313.02	313.17	313.87	312.39	313.23	313.74	313.07	312.85	314.04	313.08	315.65	311.59	313.77	312.54	313.82	311.92	313.61	314.09	312.98	313.35	313.33	311.8	315.28	314.53	313.9	313.74	311.77	311.44	313.2	315.63	312.62	313.94	312.83
327.82	328.65	327.5	327.1	328.59	328.01	327.99	328.17	328.15	327.32	326.55	328.49	328.26	327.29	329.19	327.04	327.86	326.78	329.63	329.57	328.06	326.35	328.18	326.94	328.95	328.47	326.6	327.92	328.95	326.89	329.03	326.48	328.84	327.46	327.84	328.24	327.04	329.07	329.57	328.48	329.46	329.99	329.3	327.13	327.69	325.81	329.93	328.45	328.38	328.54
327.99	328.85	326.84	328.44	328.11	326.44	328.47	326.21	328.15	327.9	330.4	327.1	327.28	328.29	327.54	328.8	329.66	329.63	326.87	328.35	327.8	328.37	328.66	329.01	328.58	327.18	328.13	327.15	327.67	328.92	328.18	329.52	329.29	327.33	327.22	327.73	327.57	327.72	328.4	326.83	328.1	327.12	327.28	326.96	327.43	325.98	328.47	326.64	327.69	324.57
301.23	302.2	302.25	300.95	300.91	300.77	299.99	301.68	302.83	301.71	303.72	303	301.15	301.37	300.63	301.33	299.42	303.33	301.16	299.98	301.87	300.89	301.19	301.47	302.24	300.06	300.91	300.05	300.76	302.25	300.84	302.55	298.15	300.71	301.27	302.6	302.25	300.39	301.69	300.28	302.82	299.79	301.53	301.45	300.76	301.58	301.26	302.3	300.98	298.43
328.16	329.42	328.83	329.33	328.77	331.69	328.51	329.83	329.62	328.28	328.28	328.05	329.91	329.53	329.32	328.92	328.19	327.52	328.21	330.55	327.46	328.97	328.28	327.83	328.14	328.44	329.01	328.58	328.73	328.5	329.03	326.86	330.3	325.98	328.46	329.04	329.6	329.61	328.88	329.49	326.98	327.45	330.2	328.38	328.8	327.44	329.12	328.61	328.4	329.78
318.65	317.32	319.62	319.81	318.7	319.94	318.33	319.31	320.22	319.8	319.38	320.09	317.64	318.63	317.41	320.31	318.89	318.98	319.63	319.03	319.87	318.45	319.43	318.19	318.46	317.53	319.46	320.14	319.9	320.54	318.97	319.13	319.63	318.51	319.69	321.25	318.96	318.97	318.48	318.67	318.43	320.52	319.1	319.94	319.33	320.36	322.04	319.16	319.31	318.7
316.14	318.06	316.66	316.11	316.74	316.74	316.47	316.29	315.77	314.45	316.57	315.46	317.07	314.65	315.74	318.77	317.25	316.99	316.46	318.02	316.64	315.91	315.64	315.86	318.42	316.74	316.41	315.76	316.34	317.05	315.76	315.99	317.41	316.66	315.22	317.32	317.06	316.36	316.03	317.44	317.14	316.53	316.25	317.01	316.49	314.76	315.43	315.5	319.47	314.86
295.8	296.85	296.87	297.93	295.49	297.62	298.25	297.35	298.77	295.72	294.89	297.47	296.74	295.39	296.67	296.52	297.37	296.33	297.56	296.65	296.37	297.3	294.98	298.9	295.63	296.87	296.69	295.74	297.31	295.92	298.59	296.5	295.12	296.12	296.93	297.16	296.46	297.58	296.81	296.51	296.19	297.35	297.86	295.9	295.88	297.52	296.28	297.57	296.24	297.05
302.57	303.71	304.88	301.65	304.36	302.16	305.81	302.72	304.17	302.16	302.85	303.54	303.47	305.14	300.6	303.54	302.66	303.33	303.68	302.17	303.37	302.73	302.91	304.24	302.33	304.77	302.61	304.03	303.65	304.11	303.85	302.83	303.36	301.56	301.58	302.94	302.93	304.61	303.18	302.07	301.74	302.17	301.96	304.81	301.95	304.12	303.63	303.22	303.89	301.89
312.06	312.12	312.16	314.11	312.98	311.66	313.5	313.45	313.11	314.32	313.03	314.34	312.38	313.06	313.31	311.87	312.39	314.19	312.82	312.96	312.09	313.05	313.79	311.87	312.23	313.3	314.13	312.59	314.21	313.99	311.43	313.06	313.5	312.64	315.6	316	313.25	312.24	313.89	314.35	314.38	312.73	314.02	312.86	311.93	313.6	313.06	313.08	312.96	315.85
303.44	303.53	302.32	304.53	302.24	303.75	302.06	305.06	302.77	302.62	304.19	304.7	301.21	303.26	303.15	303.07	303.53	303.01	304.27	303.29	303.73	304.43	303.11	303.54	303.28	302.27	303.31	302.44	303.24	303.23	303.62	304.52	304.52	303.59	303.48	305.55	303.82	303.19	302.28	304.16	304.22	301.24	302.15	303.19	303.86	303.76	304.13	303.65	303.03	304.35
305.93	305.44	305.8	306.01	304.54	304.27	306.29	304.45	307.29	304.7	306.03	305.39	304.68	303.54	306.01	305.22	305.89	306	304.97	304.42	305.96	304.12	304.49	305.14	305.66	304.7	306.05	307.48	306.8	307.07	306.07	305.61	305.65	304.45	306.17	306.45	304.83	302.95	304.43	304.23	301.38	306.55	304.84	306.78	304.95	306.14	304.94	304.72	304.37	305.39
300.99	300.96	300.71	302.17	302.29	301.94	299.7	301.37	300.74	301.1	300.31	301.13	303	302.09	301.25	300.71	300.86	302.37	302.07	300.86	301.81	300.58	300.86	302.55	302.5	301.23	300.52	301.63	302.46	301.26	300.74	301.56	302.22	300.84	302.71	300.77	303.54	301.52	301.48	301.72	300.03	301.41	300.86	301.95	300.37	301.69	300.25	301.13	300.2	301.67
328.26	327.72	327.77	328.95	326.11	328.72	327.54	328.62	329.12	328.81	328.77	328.64	328.94	328.65	327.87	327.65	330.63	330.06	328.2	329.08	326.72	329.39	327.09	327.76	327.65	327.79	327.67	328.03	328.8	329.51	327.23	326.39	327.83	327.25	328.34	329.65	326.97	327.93	326.16	328.01	327.24	328.28	329.48	329.23	328.3	329.57	328.22	328.27	327.53	329.29
325.5	323.93	325.92	324.17	325.56	325.63	325.71	324.45	324.56	324.82	324.89	324.03	324.5	325.54	326.12	326.42	326.62	326.31	325.3	326.43	325.15	324.94	325.78	326.13	325.28	326.18	324.89	325.28	325.59	323.64	323.85	323.48	325.61	325.88	326.48	324.8	327.14	324.38	325.98	324.36	326.12	324.78	323.98	325.59	324.91	326.34	325.94	325.76	325.07	325.69
302.97	304.99	304.83	303.62	304.35	304.24	303.33	303.46	303.74	303.17	302.08	303.18	304.79	305.36	305.36	304.72	303.71	304.22	302.94	303.95	303.74	302.61	304.13	304.05	303.22	304.96	303.57	303.82	304.06	303.85	302.93	304.1	302.41	304.41	303.74	305	304.09	302.65	302.6	302.99	304.17	305.54	303.59	304.71	304.36	302.19	302.94	302.53	302.32	303.7
318.79	319.9	319.07	317.66	317.84	317.34	318.23	318.73	319.64	317.85	318.82	318.42	317.84	319.75	318.05	319.93	317.79	318.15	317.77	317.96	319.35	318.37	318.52	319.71	318.89	319.76	317.96	318.26	319.38	317.53	319.89	318.48	317.85	318.51	318.04	318.23	319.35	319.86	319.13	318.24	317.57	319.87	315.78	317.35	317.75	317.08	320.33	319.39	317.74	319.52
311.06	311.51	311.7	310.21	310.73	310.9	309.29	312.55	311.05	309.91	311.3	312.63	311.28	312.17	309.49	311.58	311.84	310.89	312.03	310.8	313.57	311.25	310.81	311.9	313.16	310.91	313.15	311.93	312	310.98	311.82	310.8	311.45	311.55	313.39	311.93	310.56	309.48	312.64	311.89	311.93	310.25	311.19	311.85	311.38	311.42	311.66	312.59	310.73	311.37
313.72	313.86	312.63	315.37	312.57	313.8	313.94	314.55	313.48	313.81	314.92	312.42	313.8	313.57	313.28	315.12	313.66	311.91	312.97	312.52	315.47	314.55	314.06	311.96	315.03	313.71	315.04	314.76	314.68	313.98	313.16	312.71	315.55	314.51	313.27	314.18	315.21	313.93	312.88	316.23	314.44	314.11	313.96	314.04	313.59	315.01	315.49	315.89	314.11	315.96
328.26	330.18	327.91	328.76	327.15	330.08	327.85	328.2	328.59	330.11	330.55	328.36	328.27	328.24	329.01	328.5	327.3	328.87	328	329.18	328.57	328.84	329.15	328.47	327.9	329.89	327.91	328.25	327.16	328.8	329.56	329.94	328.63	328.47	331.08	328.86	328.36	329.65	332.2	329.12	328.11	327.24	327.11	329.27	328.38	329.73	329.71	328.11	330.91	327.12
307.05	306.45	306.35	308.59	306.31	307.08	305.61	306.19	309.03	307.4	305.74	305.4	307.77	306.49	305.99	306.82	305.48	306.25	305.85	306.41	305.62	305.86	305.96	306.42	305.75	306.71	305.74	306.56	306.01	308.58	307.23	306.92	308.35	308.16	307.27	307.06	305.61	305.99	307.97	307.35	305.97	306.75	307.33	306.45	305.48	306.33	307.33	305.86	305.33	306.98
318.36	320.41	318.19	320.19	319.83	318.14	319.4	318.78	319.41	318.05	320.58	319.8	318.5	320.14	319.06	318.77	319.43	319.07	320.47	320.57	319.06	318.83	317.93	319.54	317.73	318.38	319.7	320.31	319.67	319.32	318.07	320.48	320.86	320.42	318.54	319.64	320.65	320.98	319.43	318.74	319.05	319.86	319.96	319.54	320.29	319.48	319.28	317.93	320.79	319.34
315.02	314.07	313.72	314.65	315.88	313.15	316.09	314.15	315.35	314.7	314.64	313.98	312.81	315.26	314.95	315.82	316.18	315.34	314.9	314.21	314.36	315.12	315.83	315.25	314.65	316.71	316.77	314.37	316.93	314.96	314.58	314.53	314.7	314.55	314.87	313.21	316.67	316.65	315.56	314.28	316.01	315.49	313.92	315.35	316.64	314.55	315.61	315.51	315.13	315.87
318.88	318.02	318.27	318.24	316.9	319.59	318.58	317.92	318.91	317.91	318.54	318.1	319.06	318.28	319.25	317.99	317.81	320.45	319.69	319.39	319.29	319.22	320.14	316.38	317.75	319.68	318.31	317.34	318.97	318.71	317.28	319.4	316.96	319.79	318.81	318.4	317.38	317.93	319.7	318.53	315.49	317.65	319.99	317.71	317.56	317.67	317.72	319.13	317	318.82
313.51	312.07	312.54	313.78	313.07	314.17	313.57	312.44	313.39	312.59	312.57	312.73	311.65	312.85	310.56	313.38	311.5	313.74	312.73	314.35	312.34	311.85	313.91	312.88	313.57	313.29	311.61	312.79	312.35	312.04	311.49	312.78	314.45	313.71	311.93	316.01	312.03	313.14	310.95	315.37	313.34	310.97	311.78	312.56	314.11	313.03	314.2	312.99	313.97	313.19
316.17	317.94	316.8	316.55	317.2	317.05	315.13	317.2	315.68	317.62	317.63	316.82	315.35	316.55	316.9	316.58	315.89	315.92	316.2	316.92	317.28	318.02	314.99	315.46	316.57	317.63	317.35	317.02	316.01	317.34	316.72	316.69	316.32	317.17	316.3	316.18	317.63	316.22	317.09	316.23	316.14	313.95	316.72	316.83	317.02	315.72	316.54	316.38	317.27	316.04
295.66	293.69	294.64	294.31	293.2	293.22	294.25	294.02	296.23	293.18	294.87	295.89	294.74	293.12	294.41	293.42	292.31	293.57	294.14	294.78	292.77	294.32	292.66	294.26	293.94	295.53	296.1	294.06	295.4	293.54	293.6	292.16	293.64	293.01	294.96	294.8	295.27	294.94	295.11	294.13	294.31	294.78	292.5	294.22	291.45	296.38	292.32	293.72	294.32	293.92
309.26	309.72	309.5	308.88	308.47	308.23	309.26	306.39	306.55	310.07	306.67	308.98	307.92	307.76	308.76	309.56	308.06	307.76	308.55	310.32	308.38	307.03	309.01	310.06	308.46	307.85	308.51	307.25	309.58	308.67	306.99	309.67	307.85	308.74	307.57	308.49	309.99	308.74	309.83	307.68	310.45	308.26	308.32	308.55	307.62	310.27	309.5	308.97	310.47	307.43
311.37	312.25	313.02	310.35	313.54	312.31	311.16	314.76	313	312.58	312.1	312.81	313.03	312.93	314.17	314.99	314.54	311.81	314.33	311.98	313.39	311.74	313.01	314.08	315.18	310.77	313.1	311.77	312.78	311.47	312.39	312.74	315.26	313.14	313.93	314.97	314.26	312.1	313.91	314.41	313.7	313.42	313.04	313.74	312.14	313.9	312.1	314.27	314.85	311
294.66	295.97	296.91	296.25	295.91	294.04	296.31	292.99	297	295.65	294.34	294.4	296.08	294.48	295.95	293.17	296.23	294.87	295.1	294.77	296.28	296.13	294.55	295.05	295.05	295.11	297.16	294.9	293.68	294.94	296.75	295.18	295.15	295.26	295.74	295.13	293.96	293.6	295.06	294.19	295.35	294.68	295.54	295.01	294.31	294.86	295.79	296.33	295.03	294.15
304.66	306.94	307.96	307.95	307.04	305.55	306.23	306.27	306.27	305.43	308.47	306.77	307.04	307.57	307.25	306.22	307.62	305.11	306.48	305.81	305.64	306.22	305.64	306.42	306.6	306.64	306.03	305.99	306.27	307.95	306.92	305.61	306.16	307.63	305.27	306.59	306.21	307.86	305.75	306.67	306.07	306.34	308.68	305.88	306.94	306.03	307.19	307.85	305.68	305.91
313.37	311.63	311.41	310.78	311.13	310.88	309.69	311.05	311.85	310.27	312.9	310.28	310.98	312.26	311.48	311.57	311.12	311.22	309.69	311.92	313.1	309.83	311	309.92	311.12	312.69	312.18	312.4	311.38	311.46	309.46	311.81	311.15	313.33	312.14	310.77	310.33	311.22	310.57	311.44	313.21	311.34	312.47	311.6	310.69	310.48	310.99	311.93	312.41	312.09
314.9	315.52	314.62	316.16	314.79	315.41	315.94	314.22	316.77	315.49	316.14	313.93	315.71	315.17	315.58	316.34	314.6	314	314.27	315.5	315.45	314.34	314.27	316.78	314.61	316.76	314.75	314.96	313.49	315.24	316.86	314.31	314.03	313.3	314.24	315.13	315.58	315.08	315.38	314.83	316.58	314.72	314.75	315.35	312.85	314.77	312.68	315.88	315.34	316
314.39	312.43	312.73	314.44	314.16	314.99	315.3	313.7	313.64	313.51	314.89	314.5	314.04	314.47	314.22	314.54	315.11	314.67	313.52	313.82	314.24	314.86	314.22	312.82	314.41	312.92	314.94	312.8	313.52	314.23	313.32	314.39	312.07	315.24	313.86	313.03	313.69	313.91	314.33	312.22	314.88	314.09	313.06	315.05	314.76	315.21	314.09	314.75	315.65	313.04
303.6	304.12	304.38	304.89	303.88	304.47	303.93	304.95	301.93	302.87	304.66	304.87	304.6	305.25	304.57	303.37	303.73	305.83	303.05	303.93	303.39	303.69	304.26	305.26	303.48	305.23	303.37	303.66	303.85	304.1	304.17	304.02	302.96	303.52	304.44	303.68	305.04	306.08	305.18	305.75	304.62	304.31	304.5	302.16	304.44	305.46	303.97	303.94	305.28	304.13
329.23	327.13	327.4	327.95	327.67	328.25	327.1	327.37	328.68	328.3	328.4	327.51	328.33	325.82	327.4	328.25	326.42	325.6	326.94	328.52	326.61	328.36	328.52	327.31	327.52	326.98	327.54	326.66	327.79	329.45	327.28	326.58	327.09	327.78	327.15	327.71	328.18	327.82	327.93	326.76	328.94	327.94	326.73	328.73	328.41	327.8	328.21	325.62	326.99	327.84
301.37	301.18	301.86	303.81	304.24	303.59	302.96	303.18	305.32	302.3	302.99	301.74	303.64	303.85	301.95	303.97	303.08	303.02	304.09	302.59	303.02	303.04	302.72	305.77	303.89	302.69	304.52	303.06	304.58	301.79	303.77	302.97	303.51	305.42	303.04	302.62	303.25	301.7	303.04	303.08	302.25	302.64	302.85	303.76	301.82	304.11	303.44	302.38	301.57	303.46
296.78	296.43	296.59	296.89	297	298.07	297.66	296.37	296.31	298.01	296.95	298.15	296.16	295.85	298.04	296.15	297	296.51	297.1	297	296.16	297.9	296.94	295.54	297.15	296.72	297.57	296.87	296.62	296.5	297.25	298.26	295.03	295.13	297.34	297.01	294.35	298.34	296.49	296.63	296.9	297.5	294.71	297.25	297.14	296.46	297.8	297.44	297.83	296.23
305.45	304.81	304.29	304.76	303.77	305.63	303.28	304.96	302.58	303.49	304.37	306.35	303.89	305.46	302.36	304.9	304.33	304.83	306.06	303.83	302.9	304.4	306.52	305.19	304.17	304.59	305.15	304.06	303.46	304.64	303.97	304.11	304.03	305.67	304.82	305.28	304.14	303.9	305.94	303.22	304.7	304.7	303.77	304.16	305.64	305	307.51	304.44	303.22	304.08
292.6	293.03	292.94	293.78	294.91	294.09	293.76	293.84	294.32	293.15	295	294.75	293.63	293.16	293.95	295.85	296.01	293.21	293.35	293.29	294.36	294.65	293.8	295.36	293.51	294.28	293.56	293.61	293.81	293.88	294.06	292.57	294.98	294.52	292.39	293.11	293.86	293.83	295.54	292.59	295.25	294.59	294.23	294.8	293.57	294.69	293.96	293.84	295.07	292.68
319.24	318.31	317.16	319.08	316.22	317.88	318.04	317.23	318.81	318.52	317.23	316.62	317.84	318.72	318.62	318.44	319.24	318	316.89	319.41	317.22	318.2	318.09	317.16	318.68	318.66	318.48	318.63	317.25	319.18	319.52	317.28	316.14	317.5	318.7	318.21	318.02	319.33	318.29	318.06	318.27	318.52	318.88	318.17	318.15	318.86	320.03	317.76	316.6	319.51
303.51	302.76	304.52	302.71	304.21	304.5	300.78	303.74	302.55	303.73	302.15	302.85	304.02	303.69	301.95	302.23	302.91	302.92	303.65	303.63	303.09	303.08	302.2	303.39	302.53	302.44	304.31	302.18	302.33	303.82	302.64	302.4	302.64	301.32	303.11	302.08	304.7	303.14	301.05	302.66	302.3	302.67	303.09	304.41	302.38	303.76	303.55	304.27	301.43	304.09
327.94	328.13	330.3	328.49	328.97	328.94	329.95	329.31	329.71	328.29	328.16	329.62	331.01	327.49	330.94	328.35	327.19	327.5	327.64	327.86	329.69	329.83	329.25	326.63	327.94	328.33	328.41	327.13	329.15	328.65	327.95	325.93	327.11	327.66	328.49	328.22	328.99	329.39	327.5	327.65	329.25	329.44	329.74	327.54	326.99	327.5	329.11	329.73	328.16	330.91
320.38	318.27	319.02	318.73	317.99	317.5	319.12	317.21	320.24	317.58	317.35	319.75	318.27	318.01	319.81	316.59	319.98	320.87	320.25	318.71	319.27	317.85	320.36	319.31	319.38	318.87	317.2	318.61	318.23	316.74	320.06	318.66	317.16	319.71	316.12	319.53	318.8	318.36	318.76	320.02	318.76	319.49	317.13	317.93	319.53	319.5	316.42	318.08	318.09	318.71
326.13	326.22	324	326.73	325.51	326.59	327.57	325.75	327.73	330.11	328.96	328.25	328.52	327.59	326.22	326.38	327.16	327.55	329.79	329.35	326.69	325.84	327.7	326.68	326.85	326.55	326.93	326.37	326.35	325.46	326.15	326.82	325.53	326.35	327.41	325.82	324.31	327.06	326.99	326.49	326.73	325.89	325.28	326.83	327.11	327.11	326.78	326.26	326.58	329.2
312.45	311.18	311.7	312.86	313.24	311.05	313.14	313.24	312.66	312.58	314.35	314.61	311.54	312.74	314.58	312.07	314.22	313.87	313.13	312.22	312.61	312.86	312.27	312.88	313.64	311.31	313.05	313.19	313.85	312.11	311.71	311.08	313.5	312.89	312.78	313.1	312.82	313.98	313.76	311.88	312.77	313.41	311.71	312.76	311.8	312.71	311.79	312.71	311.42	313.84
317.41	316.05	317.5	316.65	316.53	318.05	316.98	317.79	318.32	316.62	315.65	317.32	316.8	318.32	315.99	317.75	317.44	316.4	317.46	317.51	316.6	318.24	317.64	317.84	316.91	317.23	316.36	316.47	318	318.79	317.5	317.24	317.79	315.59	316.53	316.03	315.65	317.91	316.39	318.26	317.77	316.12	317.79	315.2	317.46	316.18	317.75	317.15	315.03	318.04
303.93	304.87	303.27	303.37	304.53	302.78	302.77	303.08	304.87	303.42	303.81	302.65	302.82	302.63	305.3	304.36	302.93	304.38	303.8	303.62	303.34	304	304.58	304.6	302.78	304.79	303.11	302.77	304.7	305.74	303.58	303.65	304.45	303.02	304.37	302.82	303.62	303.19	303.81	304.05	304.04	304.29	305.21	305.04	303.89	302.05	303.82	304.19	304.25	304.76
294.44	294.37	293.66	293.21	293.52	295.22	293.57	293.57	294.81	294.85	293.74	292.77	292.98	292.17	294.65	293.42	293.25	293.31	292.67	296.36	297.17	294.43	292.24	294.51	293.9	294.74	294.34	293.52	293.48	294.72	292.66	296.11	295.03	293.31	294.21	293.92	294.84	294.83	294.44	294.17	293.21	291.94	294.34	296.24	294.49	295.28	293.49	295.12	293.01	294.13
316.26	315.43	314.88	314.06	313.57	315.07	314.86	314.67	316.09	313.73	316.42	315.23	314.99	315.31	316.12	313.84	315.74	314.34	315.73	314.88	313.84	315.98	313.51	314.79	314.67	314.82	316.29	315.57	315.57	315.56	313.67	315.44	314.87	314.7	313.75	316.48	313.46	314.72	314.2	315.88	314.88	316.94	313.26	314.38	314.69	313.58	314.85	314.12	315.81	314.59
305.77	305.57	306.62	304.19	305.95	304.85	303.96	303.77	305.05	305.38	302.6	306.76	305.29	307.11	305.12	305.54	305.89	306.26	305.2	306.68	306.38	305.54	305.88	305.58	307.13	306.94	303.73	303.92	304.64	304.08	305.39	305.73	305.82	303.95	305.4	307.52	305.03	306.01	305.26	303.22	304.92	305.78	306.99	306.22	304.07	305.66	305.58	306.72	307.36	304.91
295.2	293.83	296.29	296.15	294.39	294.65	294.24	295.52	294.02	294.97	295.22	296.74	295.34	294.98	293.74	296.85	295.64	295.59	294.17	294.55	294.98	294.52	293.51	295.06	295.02	293.73	294.9	294.71	294.97	294.16	295.03	296.6	295	295.27	294.17	294.44	295.07	296.27	293.17	294.24	292.94	293.27	293.89	295.42	293.93	294.48	294.74	295.48	294.9	294.16
325.38	324.29	326.02	325.89	325.95	324.47	325.16	325.22	324.46	325.78	327.9	324.76	325.33	325.72	324.48	325.54	325.77	326.55	325.53	324.11	325.1	326.06	324.81	324.79	325.36	325.83	325.11	324.69	324.97	324.54	323.66	326.28	324.58	324.54	326.02	325.53	326.29	325.31	327.47	325.06	325.05	323.71	327.03	324.74	327.21	324.3	324.71	327.52	325	324.69
313.92	313.16	311.5	313	312.36	313.15	312.49	313.05	315.38	312.15	313.83	314.9	313.77	313.37	314.07	313.65	311.86	313.36	314.01	314.27	311.99	311.66	312.43	312.89	311.82	313.92	313.31	312.36	312.25	313.1	314.44	312.6	313.05	312.94	311.55	314.69	311.89	312.65	312.97	312.07	311.56	313.82	313.81	312.1	313.85	312.61	312.47	312.94	315.19	312.67
316.97	318.6	317.9	317.21	318.1	318.01	317.36	319.46	318.2	318.1	318.27	317.05	319.05	317.94	318.32	319.37	316.92	317.75	317.88	317.98	316.49	318.29	316.41	316.77	316.91	317.99	318.94	317.96	318.1	318.3	318.87	318.95	318.43	316.63	318.5	317.87	317.81	317.89	317.89	319.74	317.9	317.98	318.32	320.3	317.5	316.43	317.88	318.13	318.57	316.6
308.04	307.69	308.89	309.28	309.41	308.1	308.28	307.65	307.28	308.33	308.63	309.3	308.52	309.11	308.11	307.91	309.32	307.55	308.13	307.59	309.15	307.22	310.28	307.87	310.15	309.21	309.24	308.71	309.83	309.86	309.96	309.49	307.84	310.03	308.5	309.21	310.34	308.75	308.53	308.56	308.46	307.8	309.88	308.2	307.39	307.99	308.56	309.01	308.37	307.94
313.12	313	313.71	311.86	312.6	314.68	312.11	312.54	311.22	313.19	312.2	312.78	312.28	314.04	312.92	314.18	311.74	311.61	314.27	311.96	312.07	311.31	311.68	311.88	312.98	312.36	314.42	311.73	312.4	313.92	312.75	312.9	314	312.45	313.34	313.4	311.79	314.65	314.03	312.95	313.41	313.57	314.54	311.72	312.75	312	313.26	314.11	313.99	313.06
306.44	304.69	304.34	305.95	303.95	305.42	304.55	304.48	305.01	307.3	305.31	305.05	305.9	304.03	305.67	305.46	304.49	305.33	305.71	305.76	305.01	305.04	303.85	306.44	302.89	306.33	304.57	304.99	306.08	304.27	306.14	305.31	304.01	304.87	305.04	303.41	306.46	305.65	303.8	303.25	305.87	304.31	305.72	305.82	306.15	305.58	304.71	306.14	304.94	305.86
300.09	298.55	300.97	300.19	299.5	300.12	300.6	300.44	300.7	299.22	300.91	300.43	299	299.94	299.23	300.06	300.81	298.93	298.15	301.42	301.5	300.22	299.88	298.94	300.76	299.37	300.88	300.77	298.84	300.77	300.37	298.42	300.48	301.2	298.97	298.24	299.74	301.05	301.13	300.84	301.78	301.71	301.03	301.07	298.57	301.27	301.08	298.77	300.03	300.08
308.63	309.27	309.44	311.16	310.18	309.1	308.01	308.54	309.19	308.71	310.2	309.5	307.98	307.58	308.68	308.87	310.19	309	309.11	309.43	309.84	309.26	310.2	308.36	306.9	308.29	307.83	309.33	307.28	309.07	308.92	309.24	308.17	307.58	309.69	309.66	308.22	308.89	309.43	309.34	308.08	308.95	309.41	308.35	308.93	307.41	310.94	309.62	307.54	308.08
315.67	315.17	313.63	312.95	314.57	312.96	313.15	313.84	313.71	312.57	313.81	313.19	314.77	314.54	314.76	314.32	313.82	313.44	313.9	313.81	313.7	314.33	314.97	313.75	312.34	313.48	314.51	314.02	313.78	315.16	315.03	314.12	313.64	315.05	314.16	313.81	313.41	313.17	313.3	315.59	314.35	312.15	313.21	313.77	312.09	312.08	313.22	313.11	312.68	313.22
315.92	311.36	313.51	313.86	314.23	314.44	314.83	314.84	314.17	311.32	312.87	313.98	315.15	314.45	313.76	313.36	313.83	313.76	314.6	314.65	313.43	313.61	312.98	311.53	314.03	313.22	314.12	313.02	314.82	315.49	314.43	313.87	313.22	315.65	315.15	313.05	314.59	313.27	313.9	314.36	313.35	313.03	313.59	313.61	314.13	314.16	314.6	312.18	314.8	313.96
312.27	313.01	312.89	313.16	312.02	313.09	313	310.84	312.77	311.5	313.4	310.85	311.6	313.03	311.84	311.63	313.05	312.97	310.97	310.84	313.64	312.87	313.62	313.25	311.51	311.97	311.62	312.83	311.11	313.96	311.77	312.74	311.43	311.79	311.58	312.54	311.7	312.61	314.03	311.69	312.91	313.15	311.12	310.85	312.31	314.26	311.12	310.53	313.31	313.71
295.2	295.92	293.84	295.16	295.07	295	295.69	296.56	297.16	296.32	295.12	296.29	293.93	293.06	293.86	294.5	294.73	295.94	294.04	293.97	295.56	295.21	293.25	294.1	296.03	296.46	294.77	294.15	296.12	295.16	296.48	295.73	293.81	295.2	295.73	297.35	294.9	294.68	293.64	295.72	295.18	295.67	296.46	295.76	294.1	294.07	294.34	295.26	295.6	295.65
312.7	312.5	315.18	314.93	313.8	312.62	313.84	312.85	313.18	313.85	313.1	313.77	313.98	313.35	314.14	314.91	315.86	314.23	314.1	311.82	315.54	312.02	313.81	312.41	313.05	315.49	313.72	314.18	313.14	315.27	313.38	313.43	314.86	313.62	313.66	313.45	313.99	312.58	314.94	314.86	315.07	312.85	313.82	314.16	314.76	314.1	313.25	313.58	311.93	312.95
314.74	311.3	312.29	313.83	311.75	313.23	314.15	311	312.07	311.26	313.44	313.21	312.19	311.99	312.46	313.86	313.93	315.47	313.99	312.13	312.6	313.44	316.02	311.61	313.17	313.27	315.25	313.04	313.36	313.84	313.33	311.79	313.96	312.98	313.31	311.31	314.6	311.77	314.63	314.84	312.85	313.33	313.02	313.56	312.59	312.95	314.86	313.18	313.95	315.22
308.13	307.67	310.54	308.27	309.12	306.62	310.18	309.45	308.7	310.95	310.43	309.95	309.8	308.97	308.99	309.41	309.18	308.62	309.62	307.88	309.84	309.56	307.23	309.45	307.65	309	308.33	309.18	310.69	310.11	310.01	309.12	309.31	307.42	308.36	306.44	308.73	309.44	310.71	309.33	308.07	308.93	308.51	306.32	307.39	308.2	309.55	308.35	308.64	308.48
313.19	314.37	311.81	312.8	313.46	313.9	313.08	312.97	313.77	313.55	311.65	312.73	314.26	314.52	313.76	311.86	312.89	312.35	312.37	313.29	314.39	315.04	314.26	312.83	312.07	312.26	312.96	312.96	312.63	311.8	313.09	313.46	314.02	313.07	314.72	313.2	314	312.63	314.18	313.78	314.84	314.19	312.24	312.1	313.01	314.28	311.86	313.04	313.06	313.46
304.25	303.07	304.85	302.66	302.43	304.06	303.83	302.26	303.47	304.82	304.42	303.94	304.61	303.12	301.85	303.23	304.73	303.63	303.38	303.99	304.74	304.93	304.17	305.61	303.26	303.11	302.55	302.73	303.73	303.8	302.65	304.2	303.84	302.76	303.34	303.41	302.07	302.42	304.81	302.6	302.61	304.96	303.04	301.32	303.97	303.59	305.39	303.45	302.97	302.54
296.68	296.12	296.31	296.12	295.92	297.69	296.47	297.58	296.79	296.5	296.34	297.16	297.64	296.51	297.07	299.19	297.6	296.43	295.3	295.55	295.84	296.76	297	297.02	298.01	297.31	296.91	295.71	296.42	296.67	296.39	296.39	295.66	295.2	298.48	296.55	296.51	296.91	297.13	297.5	299.27	296.95	298.14	296.66	298.41	296.58	295.34	297.5	295.64	296.3
303.3	304.28	304.84	304.21	306.26	305.42	304.66	303.28	304.7	304.53	305.09	303.14	304.96	303.75	304.58	306.48	304.59	304.46	306.6	306.07	305.22	304.46	304.54	305.78	304.34	302.46	303.68	303.44	304.39	302.95	306.07	304.3	304.28	302.9	305.82	305.09	305.06	305.57	303.28	304.76	304.62	304.89	302.99	303.18	306.58	304.96	304.52	303.61	304.31	305.26
325.48	323.77	325.93	324.51	325.46	325.94	324.47	324.37	326.2	324.25	324.93	326.13	326.33	327.08	324.54	326.1	324.91	323.86	326.69	324.49	325.08	323.96	326.31	325.8	327	325.39	324.8	324.75	324.06	326.22	325.32	324.15	325.43	325.93	325.84	325.37	324.3	327.42	327.79	325.02	326.55	324.33	326.84	325.57	323.5	324.98	325.35	325.06	324.73	325.73
325.56	323.42	323.51	325.2	325.89	324.37	324.2	323.78	325.62	325.78	323.68	325.38	325.71	326.26	325.46	325.89	325.69	326.19	324.07	324.51	325.16	326.27	324.48	326.24	322.68	324.84	324.84	325.25	324.8	324.01	327.29	325.5	326.29	324.36	325.39	326.08	325.24	323.93	324.29	323.27	324.98	325.09	326.7	327.32	324.94	322.73	324.25	323.88	324.53	326.58
312.25	310.8	314.06	314.67	313.63	313.45	315.37	314.54	314.9	312.94	314.31	312.83	313.3	313.09	313.3	313.31	313.86	313.07	313	312.78	313.68	311.67	314.55	314.42	311.58	312.54	313.87	313.88	313.25	312.85	315.69	313.2	313.95	315.96	314.42	314.4	312.68	314.08	316.17	314.53	314.63	316.23	313.51	313.81	311.34	313.32	314	312.46	315.2	315.24
293.47	294.78	294	295.28	295.37	293.5	294.14	293.38	293.17	293.94	294.33	293.62	294.79	293.99	294.89	292.76	294.79	295.11	293.8	293.66	293.51	293.22	292.25	295.39	293.46	295.57	294.19	294.39	293.93	293.22	295	293.16	294.74	293.68	293.77	294.4	295.53	293.57	293.87	294.9	293.56	294.39	293.88	294.91	294.58	295.28	294.08	293.32	293.35	294.65
314.45	313.71	313.27	313.25	313.72	314.29	312.45	313.57	314.57	313.23	312.65	314.05	314.47	313.69	313.68	312.66	313.41	315.32	314.15	314.51	313.66	314.07	312.37	313.9	313.34	314.55	312.8	311.82	312	314.81	312.89	313.8	313.79	313.43	314.22	313.13	313.46	313.69	312.78	314.1	312.77	311.78	315.71	313.38	314.1	312.77	314.09	313.86	314.25	312.56
303.38	303.27	302.66	303.69	301.26	303.18	303.4	302.28	304.82	304.13	305	304.32	304.32	302.79	302.51	303.48	302.32	302.66	301	303.53	302.83	304.14	303.22	302.23	303.06	303.66	305.41	303.02	302.93	304.24	303.5	303.92	303.51	301.59	304.39	302.49	302.26	302.95	303.72	302.83	303.67	303.47	301.52	302.86	300.97	302.67	302.81	301.63	304.09	303.69
309.71	308.14	310.43	309.47	306.93	309.13	306.5	308	307.57	307.12	308.14	309.12	309.61	308.83	307	308.59	308.2	309.53	309.13	307.65	308.02	310.19	308.73	308.93	308.53	307.55	307.13	309.04	306.96	309.41	308.42	311.06	310.79	309.04	307.5	308.48	309.41	308.98	309.23	309.73	309	308.64	309.38	309.65	307.58	310.75	307.87	307.65	307.48	309.94
305.13	306.21	307.51	305.16	307.99	305.97	306.53	305.42	305.97	306.01	305.59	305.45	305.96	305.28	305.97	306.37	306.62	303.45	306.29	304.84	305.95	306.09	306.03	306.09	308.47	306.26	307.6	306.02	306.21	304.81	307.04	304.85	306.74	305.99	305.75	304.13	309.01	304.45	307.69	305.97	305.92	307.06	306.13	306.29	305.65	306.48	304.39	305.36	305.73	308.36
318.29	318.09	316.32	316.58	316.13	319.14	317.57	315.68	316.17	315.35	317.77	316.82	316.92	317.52	316.02	317.22	316.49	316.29	317.12	317.94	316.54	317.01	317.3	316.08	316.71	317.42	318.07	316.21	316.47	318.53	318.14	316.9	317.75	320.45	317.16	315.66	318.43	316.63	318.2	316.85	314.64	316.4	316.24	317.26	318.47	318.67	316.84	316.85	315.68	318.27
310.37	309.35	310.46	309.97	310.77	308.43	310.17	309.73	311.64	310.12	311.44	311.6	311.42	310.75	311.4	310.35	311.11	310.02	310.56	310.61	310.18	309.6	311.61	310.78	311.39	309.25	308.58	311.1	311.5	310.69	310.05	311.85	312.16	309.93	311.65	310.25	310.07	308.9	309.51	309.97	310.9	310.73	311.42	311.94	311.89	311.69	310.56	309.25	310.08	312.2
297.47	294.88	295.88	296.71	296.58	295.44	294.77	296.43	296.78	296.61	296.87	296.08	297.27	297.5	295.76	296.3	296.79	296.57	296.11	297.04	295.25	297.74	296.61	298.08	297.87	296.61	294.57	296.79	297.76	296.11	296.91	296.78	296.8	297.35	297.39	295.69	296.86	297.72	295.1	296.67	296.8	296.51	298.57	296.55	297.56	298.34	297.81	296.79	297.04	296.52
313.33	313.53	311.89	312.43	311.15	312.91	313.13	314.47	313.51	313.96	315.08	314.63	314.05	312.35	313.78	315.07	313.22	311.65	313.39	313.45	313.93	313.76	314.31	313.39	313.05	312.29	314.86	314.58	313.98	313.51	310.37	311.81	313.45	312.34	314.23	313.3	313.91	312.07	312.67	314.44	313.35	314.02	313.08	312.54	314.48	312.22	312.56	314.89	313.48	314.25
302.66	303.94	303.68	302.94	302.48	303.38	303.29	305.37	304.18	302.94	302.7	304.96	303.69	302.9	302.68	303.01	305.91	304.54	303.17	306.07	304.88	305.95	304.75	304.33	303.43	303.72	301.83	305.14	303.15	306.02	304.37	304.01	304.93	304.17	304.21	304.54	302.45	304.28	303.98	303.77	303.3	303.83	303.89	302.81	303.31	304.02	303.22	302.43	303.19	303.97
310.98	312.16	310.71	312.52	313.23	313.24	310.05	313.82	313.93	311.88	313.88	311.51	312.19	314.1	311.87	311.86	313.07	313.18	311.82	313.11	313.19	310.87	312.29	311.68	313.82	312.44	312.32	312.84	312.08	311.79	313.61	312.94	313.24	312.87	311.78	313.8	310.98	309.8	311.77	311.72	312.4	312.06	312.17	311.62	312.01	311.77	310.05	313.04	313.63	309.32
327.5	325.57	327.15	328.44	328.64	326.36	327.43	325.89	327.74	328.42	326.86	325.43	326.39	326.86	327.99	328.87	327.79	328.86	327.55	327.81	326.65	326.16	327.99	325.55	328.15	327.9	327.95	327.3	326.52	328.08	327.26	327.14	328.59	325.85	325.13	327.61	326.91	327.58	327.53	327.74	328.9	327.36	327.16	328.81	328.57	327.18	327.77	327.78	328.31	327.17
313.23	313.34	316	313.7	312.49	312.36	313.04	313.73	313.39	312.95	312.85	311.54	313.8	312.05	313.07	312.42	312.9	314.39	313	312.79	314.71	314.4	313.44	314.04	313.53	312.91	313.95	311.61	313.21	311.32	314.22	312.05	311.82	311.66	312.99	313.99	312.97	313.2	312.58	312.88	314.43	312.93	312.74	311.89	313.09	313.91	314.36	310.39	312.74	311.18
304.22	302.68	303.25	303.02	302.8	301.1	303.77	302.97	302.46	302.36	303.25	302.37	304.36	304.4	301.99	302.91	303.82	302.73	301.61	303.59	304.11	302.22	302.98	302.79	302.5	302.28	303.55	303.57	303.06	303.3	304.02	303.64	304.67	302.95	303.37	301.86	304.49	301.26	301.25	305.37	302.61	302.58	301.84	303.62	304.52	304.73	301.47	302.34	302.54	303.82
325.27	323.78	324.41	324.14	324.1	325.32	325.3	324.95	325.56	324.22	323.79	323.78	323.45	325.38	323.8	325.08	323.45	323.28	324.95	323.46	324.91	322.46	325.05	325.64	324.26	323.5	323.63	323.85	323.99	324.15	324.6	325.97	326.7	326.32	323.93	322.59	323.25	324.88	325.23	324.18	323.65	323.57	324.87	323.88	324.63	325.13	323.26	323.64	325.54	325.02
297.61	298.15	296.55	298.98	297.49	297.06	296.53	298.14	295.61	297.72	296.8	296.26	295.53	296.85	296.73	295.96	296.04	295.35	297.24	298.04	296.42	296.64	297.87	297.06	298.38	297.86	297.55	297.51	297.69	297.3	297.81	298.41	295.31	296.49	297.76	295.18	296.6	297.25	295.21	298.56	297.19	296.59	297.39	297.73	297.35	299.05	296.13	297.87	297	297.89
301.92	299.87	300.67	301.46	302.42	301.48	302.25	302.45	298.65	301.56	301.88	299.56	301.29	301.22	303.04	300.67	301.18	301.98	301.5	301.14	299.85	300.14	298.94	301.62	300.03	299.87	299.99	302.01	301.94	301.03	299.15	301.32	299.85	301.27	299.86	301.98	300.51	299.93	300.11	301.08	300.7	301.08	301.49	299.36	300.8	301.09	301.36	301.72	302.29	301.15
326.19	327.22	327.61	325.53	328.09	328.41	326.24	327.47	327.98	328.49	326.84	327.83	327.96	327.26	326.5	327.78	326.94	327.53	327.26	329.95	329.07	327.82	327.48	328.64	326.05	326.79	328.55	326.94	326.28	327.54	327.74	330.32	328.3	328.41	328.02	326.45	326.68	329.21	328.29	327.86	326.26	328.74	328.42	327.58	328.33	329.59	327.92	329.08	328.49	327.27
306.04	305.3	307.23	306.35	306.25	305.65	305.87	305.59	308.75	306.37	305.01	306.63	305.61	303.59	305.07	306.06	304.88	306.13	303.84	305.62	305.76	305.97	305.12	305.97	304.84	305.54	304.68	304.68	305.28	306.41	306.78	306.91	305.33	306.39	305.87	305.88	307.89	306.64	306.9	306.33	305.43	305.24	307.14	306.32	305.66	304.58	305.46	308.19	305.97	306.8
294.5	295.91	293.21	294.76	295.35	295.92	296.27	295.68	294.22	295.39	297.78	295.85	296.41	295.99	294.91	293.55	295.17	294.8	294.45	294.39	294	294.85	294.82	293.46	295.19	295.33	296.07	297.36	293.89	295.95	295.86	293.39	293.98	294.73	295.84	295.23	295.25	294.62	294.11	295.65	295.19	296.84	294.88	293.24	293.28	295.3	294.84	294.04	296.12	294.06
312.44	313.16	311.61	313.75	312.13	313.22	313.28	310.75	313.3	312.18	313.53	313.18	311.1	313.58	312.61	311.54	312.42	313.58	313.64	312.73	313.95	314.04	313	313.66	310.42	311.46	312.27	312.67	313.86	313.22	311.05	313.69	313.66	312.68	314.01	313.76	312.28	313.63	313.73	312.15	314.62	311.16	313	314.46	310.63	313.48	310.37	312.84	312.16	314.69
315.37	315.83	314.09	313.55	314.86	315.01	316.6	313	312.73	315.34	315.06	314.65	316.35	315.62	313.51	315.25	315.15	316.07	314.54	315.9	316.11	316.13	314.4	315.96	313.99	314.75	315.26	315.06	314.78	315.52	315.14	315.9	316.13	314.01	316.05	313.8	315.22	316.08	313.1	315.18	313.05	314.42	314.05	316.53	314.18	315.6	314.89	315.74	315.31	314.87
311.06	313	314.65	312.06	313.43	313.81	313.89	314.42	313.22	313.47	314.41	312.48	314.62	312.39	312.66	312.81	312.1	310.21	311.73	313.83	312.2	312.76	313.33	313.93	313.05	313.14	313.34	312.27	314.57	313.28	313.34	313.59	312.74	314.98	311.93	312.28	313.36	312.76	312.74	313.68	313.45	314.09	311.85	313.22	313.4	313.55	313.36	312.56	315.54	310.85
313.48	312.53	313.33	314.3	312.89	312.92	314.74	313.05	312.75	312.09	312.9	312.71	312.39	312.27	314.93	314.26	313.88	310.66	312.82	313.13	312.99	312.93	312.57	312.3	312.8	311.37	315.25	312.02	312.69	313.88	312.4	313.56	314.12	313.81	314.85	314.71	313.53	312.23	312.79	312.42	313.28	313.87	312.17	312.6	313.18	312.33	313.32	312.89	310.92	312.93
314.81	312.45	312.72	315.1	313.05	313.05	313.5	313.94	312.27	312.83	311.34	312.2	313.47	312.99	312.88	312.85	312.9	313.42	312.53	313.73	312.37	315.04	312.99	313.14	313.41	312.93	314.03	312.79	313.44	313.47	313.14	312.02	313.87	313.34	311.44	315.55	312.41	313.11	313.7	312.28	312.77	313.36	313.8	314.2	312.24	313.14	311.67	313.86	315.14	312.14
303.17	303.53	305.11	305.59	304.95	305.04	303.92	304.1	304.38	304.16	306.51	304.68	304.17	306	304.54	306.15	304.81	306.23	305.88	305.09	303.62	305.59	304.93	305.59	305.78	305.54	304.45	304.87	303.92	305.55	304.96	304.7	305.29	303.63	303.85	305.73	303.84	305.85	305.86	305.59	305.89	303.84	303.73	304.61	305.7	304.91	305.16	303.82	302.95	305.3
311.6	311.93	310.42	310.28	312.94	311.81	310.5	310.81	311.76	311.78	311.51	310.48	311.03	312.81	312.11	312.03	312.06	311.14	311.54	310.22	311.38	312.16	312.94	310.84	310.5	311.04	311.27	310.14	311.02	309.95	310.45	311.39	312.32	311.29	311.09	311.85	311.46	310.84	311.72	312.12	310.58	312.51	311.73	311.81	312.26	310.57	311.16	312.08	312.14	312.07
305.32	304.44	305.99	306.06	304.87	305.75	304.44	306.32	306.73	306.93	306.44	305.04	304.66	304.14	305.89	303.87	306.29	307.25	307.32	304.87	305.1	304.47	306.37	306.44	305.29	305.8	304.46	304.17	306.31	305.63	304.51	305.2	305.38	304.14	306.73	305.54	306.32	305.25	305.22	304.77	305.18	306.29	304.94	304.83	306.44	305.23	307.2	305.3	306.25	304.42
304.41	303.98	304.34	304.12	303.41	303.49	304.07	302.88	302.76	304.01	302.33	304.53	302.72	304.97	304.82	304.84	303.01	301.53	302.68	304.67	303.57	303.32	303.75	302.03	304.83	303.39	304.63	304.83	303.06	305.12	304.35	305.19	304.3	300.77	303.83	304.6	304.67	303.49	303.97	304.28	304.48	304.47	304.29	302.6	303.82	303.28	305.58	303.66	304.53	304.19
311.68	309.38	310.14	308.72	309.7	309.67	310.55	309.5	310.61	311.34	310.31	310.6	308.81	309.33	310.54	310.05	309	309.5	311.81	310.36	308.68	309.9	309.02	310	307.7	310.16	308.87	309.74	309.66	308.95	308.95	310.08	308.86	309.13	309.11	309.93	309.16	309.18	309.64	310.73	310.4	308.7	309.14	309.64	310.18	309.74	310.81	309.25	310.48	308.9
316.62	316.64	315.46	316.26	317.67	316.6	317.16	315.1	316.97	315	313.9	316.56	315.64	315.89	316.7	315.73	315.32	314.25	317.09	315.12	317.48	315.96	316.3	315.67	314.62	316.27	316.27	315.28	315.2	316.87	315.18	316.07	314.91	315.22	316.34	317.34	315.17	315.52	314.66	316.69	317.18	314.32	316.55	316.57	316.55	317.03	315.54	315.76	316.52	315.37
301.73	302.78	302.22	302.27	304.05	301.8	300.87	302.89	302.35	303.44	303.12	302.45	304.12	303.68	301.74	303.78	303.2	302.7	304.45	302.88	302.14	303.06	301.52	301.94	302.36	302.68	300.56	303.53	303.44	302.19	303.5	302.11	302.83	303.18	301.63	303.24	301.97	302.03	304.1	302.4	303.47	304.46	303.31	303.94	302.92	303.06	301.51	304.05	303.76	300.86
312.45	312.33	312.58	312.89	312.4	310.82	312.12	311.65	312.18	313.08	312.9	311.66	312.81	312.68	310.41	313.11	312.3	310.89	312.59	310.69	312.31	312.92	312.46	314.14	312.27	312.52	313.56	312.85	313.66	314.3	311.75	315.21	312.27	312.92	313.37	311.75	311.88	311.3	314.6	312.54	312.07	311.64	312.67	312.99	311.77	314.7	313.64	312.87	313.31	312.08
315.99	313.08	315.74	316.1	315.77	312.97	314.63	314.06	312.98	315.2	314.17	315.67	317.75	315.11	314.71	314.5	316.6	315.17	314.31	314.05	315.36	315.36	314.77	313.66	314.11	317.18	314.48	316.95	314.4	314.45	313.24	315.3	315.76	314	312.53	315.85	316.3	315.67	314.38	315.67	315	313.73	313.76	313.96	315.28	314.08	316.43	314.09	315.03	317.23
304.31	304.59	304.08	304.89	304.22	304.76	304.87	304.7	305.54	306.22	306.26	305.27	304.52	303.95	305.53	305.84	306.67	304.38	305.05	304.71	304.37	304.83	304.9	305.1	303.84	303.85	304.97	305.36	304.27	305.47	306.58	304.63	303.01	305.66	304.78	304.31	304.78	304.28	304.69	304.83	306.08	303.88	304.42	303.71	305.29	305.93	304.74	305.74	304.46	303.38
319.72	317.12	318.38	318.08	320.84	320.01	319.29	318.44	318.94	320.28	319.97	320.37	319.94	318.96	318.87	319.89	320.86	318.94	320	320.34	318.43	319.14	319.27	319.86	319.93	318.34	317.99	321.56	319.98	319.88	319.02	319.89	320.23	318.2	319.37	318.9	319.58	319.89	318.16	319.38	318.55	319.8	319.2	316.92	319.28	318.54	318.73	318.99	320.22	319.04
295.06	294.11	294.42	296.12	295.84	293.46	292.86	295.2	292.8	293.34	294.09	294.56	292.64	294.77	295.14	293.3	293.09	293.84	295.01	294.94	294.03	294.69	294.25	293.5	293.68	295.31	292.37	293.91	292.25	292.65	292.98	293.87	293.19	294.37	294.83	293.11	291.95	293.62	293.94	293.81	294.73	293.03	293.79	293.34	295.17	294.36	294.55	295.07	294.21	295.04
315.4	315.63	314.52	317.32	315.75	316.01	313.27	316.65	315.96	315.73	316.86	314.58	315.48	316.51	314.54	315.63	317.52	315.57	315.91	316.48	315.24	316.12	316.04	316.09	315.36	315.36	315.94	315.46	315.47	314.83	316.48	313.98	316	315.7	316.72	315.62	315.54	315.47	317.8	315.4	318.15	315.21	314.68	315.14	317.85	316.31	314.47	316.11	316.36	317.45
313.69	313.02	314.03	314.58	315.45	313.78	312.55	314.33	313.59	312.32	315.12	314.33	315.01	315.06	314.42	312.92	313.41	314.07	314.11	311.4	311.92	314.82	312.6	311.57	314.89	314.68	313.56	312.77	315.49	313.62	314.8	313.13	314.25	313.25	314.19	313.54	312.17	313.31	312.74	312.63	312.88	313.34	312.07	313.35	314.94	312.77	314.92	312.27	314.06	313.43
317.75	316.88	317.28	318.75	316.43	318.93	317.9	316.54	316.58	317.59	316.5	317.59	316.92	315.94	314.91	318.4	317.96	317.23	317.13	316.85	315.12	317.69	316.24	317.65	316.91	317.59	317.25	316.8	316.84	318.92	317.49	319.25	317.48	316.54	316.92	317.44	317.14	317.08	317.14	317.51	317.86	317.22	317.5	317.89	317.19	317.1	316.81	316.01	317.47	316.42
305.51	305.79	306.26	304.39	306.19	304.08	305.64	304.36	304.75	305.79	304.92	305.67	305.17	305.97	306.21	304.94	303.77	306.74	305.65	308.08	305.66	305.29	306.1	306.49	306.65	305.41	305	304.41	304.62	304.91	305.15	304.84	305.57	305.61	307.57	306.1	305.76	304.45	307.27	305.25	303.96	303.85	308.21	304.73	305.73	306.06	302.73	306.89	305.02	304.81
304.69	304.2	302.49	302.62	300.78	305.01	302.84	303.18	303.26	304.2	302.45	304	304.59	302.69	304.33	304.32	303.2	303.3	302.67	302.64	303.07	302.98	303.69	305.18	303.57	302.69	303.17	303.42	303.71	303.22	303.42	303.85	304.32	304.61	303.6	302.84	303.65	301.93	302.96	304.33	303.3	302.33	302.87	303.48	302.79	303.07	302.73	302.97	302.24	304.91
311.45	311.96	312.71	311.74	312.46	312.96	310.17	311.04	312.82	313.1	310.4	309.64	313	312.07	310.71	311.35	313.47	313.54	312.68	312.04	313.46	310.93	312.13	315.66	311.89	309.63	313.13	311.81	311.66	312.46	314.89	313.3	310.46	311.17	311.39	315.37	310.87	311.77	311.52	311.36	311.69	309.8	313.44	312.2	311.9	312.24	311.76	310.44	313.25	310.98
303.37	304.66	303.85	304.67	304.33	304.32	303.87	304.37	304.4	303.85	304	303.18	302.57	305.03	305.09	302.87	304	303.84	304.05	305.39	304.39	303.08	303.02	305.11	304.49	306	305.81	303.03	304.65	304.24	304.32	305.37	304.69	304.48	304.73	305.6	303.28	302.56	303.54	304.29	303.61	305.29	303.42	304.42	303.59	302.68	304.82	304.8	305.88	303.34
305.05	306.72	306.2	305.16	306.19	305.59	306.54	306.19	306.58	306.94	306.15	305.56	305.09	307.79	306.93	306.27	305.72	306.59	306.83	304.78	305.86	305.83	304.44	307.49	306.03	306.16	307.22	305.64	308.06	304.9	306.57	306.32	307.13	306.82	306.64	307.15	305.72	306.57	307.65	306.03	307.11	307.92	306.5	305.48	305.78	305.68	305.13	306.03	305.31	305.26
317.16	318.79	317.51	316.59	316.12	316.95	317.82	318.91	315.82	317.72	317.13	318.08	316.11	317.36	315.94	316.1	317.78	316.55	317.71	317.04	315.56	317.8	317.98	316.73	316.86	318.74	315.51	317.26	316.98	317.78	317.39	315.99	316.08	316.89	317.42	316.72	316.41	317.28	317.72	317.32	316.05	317.99	318.53	318.04	317.86	316.7	317.73	318.53	315.51	317.86
313.86	314.75	314.97	315.67	314.97	314.16	315.07	314.14	313.85	315.55	316.23	315.82	315.29	313.23	314.82	315.44	314.65	315.45	314.48	314.57	314.66	314.63	314.78	315.12	314.52	313.35	314.91	314.64	314.35	313.18	315.17	314.59	313.82	314.81	314.99	316.64	313.03	312.29	318.19	315.21	315.16	313.49	314.56	314.83	313.57	315.32	315.49	315.3	315.24	315.65
294.93	294.87	296.43	293.04	296.49	295.93	294.02	298.09	294.7	295.81	294.45	296.05	295.52	294.65	296.04	293.39	296.31	293.22	295.86	294.66	296.43	294.78	294.16	294.8	294.64	294.93	295.72	295.98	295.99	297.09	295.03	293.47	294.67	295.8	295.01	295.16	294.79	295.78	295.82	296.17	296.58	294.45	294.12	294.62	297.63	295.33	294.21	296.1	296.09	294.89
317.39	318.53	315.75	316.28	316.68	314.95	317.17	318.25	317.14	316.75	316.84	317.42	317.11	318.13	316.82	317.24	317.92	317.11	317.4	317.11	316.74	317.69	317.67	317.74	317	316.23	318.6	317.35	316.56	316.83	315.73	317.11	317.6	314.97	317.76	316.91	318.12	318.1	316.27	317.05	316.02	317.14	317.27	318.89	317.14	318.6	317.05	316.91	318.82	316.24
311.66	310.68	311.61	312.31	313.07	311.42	310.86	311.43	311.38	309.9	311.98	311.82	311.87	310.43	310.44	311.65	310.74	310.43	312.13	313.73	311.55	311.15	309.44	310.57	313.47	311.24	311.08	311	311.32	311.61	309.61	312.05	310	309.77	312.71	310.96	313.58	310.67	310.22	312.11	312.39	311.34	311.89	309.63	312.32	311.98	310.65	310.13	309.74	311.98
310.64	309.54	309.28	309.16	307.54	308.81	310.51	308.11	308.07	309.48	308.97	309.58	308.5	310.28	308.98	307.99	308.44	310.02	309.21	309.85	308.13	308.3	310.15	308.93	307.64	308.33	309.66	308.91	309.07	309.36	307.43	307.87	309.49	310.51	309.44	308.03	308.36	309.65	309.98	308.1	309.22	309.44	308.85	308.73	307.97	309.65	308.26	308.14	308.09	310.33
301.66	301.4	303.13	303.5	302.34	302.34	303.71	301.76	302.55	300.79	302.28	301.8	302.99	301.72	302.79	303.43	302.39	301.72	302.56	301.65	301.29	302.55	304.05	301.57	302.93	302.09	301.44	301.02	300.88	302.82	303.08	302.2	303.9	303.89	301.12	301.8	300.5	301.65	302.33	301.62	303.64	302.91	300.14	302.48	301.18	302.77	303.25	302.9	300.83	300.41
314.18	310.85	311.65	311.32	311.79	312.68	312.09	310.14	311.23	311.55	312.22	311.33	311.88	308.81	310.39	312.21	310.84	309.96	311.15	311.16	310.1	311.66	312.37	313.41	310.8	311.01	311.05	313.63	310.72	311.21	311.21	311.56	312.92	308.78	312.26	309.91	312.69	309.98	311.87	313.47	311.22	311.1	312.65	310.79	311.28	311.53	311.9	313.12	313.56	309.98
305.3	305.61	306.79	305.51	306.6	305.21	306.36	307.11	305.39	306.26	305.56	307.01	305.42	306.59	304.56	306.51	304.83	306.93	306.86	306.46	307.1	307.25	304.17	305.45	305.89	306.97	306.5	307.23	307.04	305.39	305.72	305.17	305.55	307.87	307.18	306.33	306.51	305.76	306.93	307.72	306.11	306.49	306.34	306.85	306.57	304.71	306.04	305.56	306.76	305.49
296.94	295.14	297.78	297.57	295.87	296.44	297.17	297.03	297.62	296.64	298.3	296.64	297.03	296.05	295.49	297.51	294.51	296.87	295.05	297.84	296.71	296.44	296.36	297.08	299.25	297.01	296.7	297.24	296.89	296.35	294.95	295.79	297.23	296.5	297.38	296.66	296.22	296.24	298.15	297.63	296.42	296.54	295.8	297.15	295.18	296.43	296.49	295.9	296.62	296.98
303.35	302.62	303.4	302.51	302.31	302.99	300.43	302.42	302.65	302.76	304.85	301.73	302.23	301.87	302.48	303.75	303.35	300.16	302.51	301.64	302.13	302.25	301.8	301.82	303.2	303.69	304.53	301.72	300.32	302.84	302.08	303.28	302.83	303.86	301.95	301.73	302.07	303.59	303.17	301.55	302.4	303.78	300.43	303.14	302.68	302.75	302.5	301.96	302.68	303.71
314.15	315.09	313.97	314.44	314.64	313.79	315.05	313.96	312.77	312.23	315.44	312.79	312.9	313.6	314.04	311.65	313.76	313.81	312.17	313.36	313.61	315.48	313.62	314.26	314.48	313.1	314.44	313.1	313.53	313.28	312.58	312.36	312.6	314.73	314.75	313.65	314.02	312.93	313.8	315.06	313.05	314.04	314.86	315.18	313.99	315	312.6	312.39	314.91	313.73
312.43	311.53	311.57	311.13	313.81	310.96	314.3	312.8	314.46	312.93	312.89	311.44	314.02	314.17	312.61	311.94	313.77	314.52	312.14	313.79	311.8	312.91	313.98	314.08	313.08	314.52	313.14	313.31	311.97	313.06	315.02	313.19	311.26	312.96	312.47	313.64	313.51	314.26	312.22	311.74	312.84	312	313.05	312.33	313.36	313.48	312.59	310.36	314.34	311.69
329.13	327.63	327.8	329.13	328.82	327.92	327.06	326.65	328.02	328.78	328.09	329.91	328.88	328.21	327.15	327.19	328.77	328.04	326.15	328.76	326.86	327.19	329.49	330	326.66	326.34	328.32	327.38	328.83	328.42	328.51	327.26	327.29	326.29	328.85	328.89	327.81	326.9	327.14	329.56	326.57	328.87	327.03	328.99	327.52	327.19	328.04	328.45	328.28	328.07
304.36	305.23	303.95	304.41	306.59	305.18	304.21	306.61	304.34	304.57	305.8	305.77	307.48	304.99	303.94	306.65	304.24	304.87	306.31	304.37	306.01	305.44	305.96	305.73	305	305	305.84	305.39	305.5	304.01	303.8	305.92	305.89	305.91	305.32	305.26	304.83	307.29	305.33	305.4	305.29	304.68	305.65	306.17	303.4	306.5	305.7	305.18	305.87	305.75
330.01	329.81	329.48	328.27	328.7	328.34	328.75	328.78	328.11	326.63	328.22	329.11	328.07	327.46	329.7	329.05	329.44	329.87	327.93	329.45	330.12	328.88	328.95	327.57	328.21	330.79	329.72	327.87	328.64	329.03	327.99	329.34	329.73	328.92	328.71	329.5	328.96	329.02	328.12	330.05	329.62	330.02	330.71	328.49	328.5	329.93	328.29	327.37	329.34	327.64
303.37	305.89	304.84	304.68	303.06	302.85	304.93	306.34	304.85	303.05	302.91	304.25	304.21	305.34	304.56	305.27	304.22	302.93	304.11	305.38	303.36	302.11	302.17	304.04	304.64	303.43	302.86	304.32	304.93	305.27	304.37	304.13	305.68	305.09	305.09	303.8	305.74	305.54	305.18	304.44	302.59	305.62	302.7	304.45	304.38	303.46	305.09	304.87	304.07	304.23
324.37	326.6	326.79	325.99	325.66	325.06	324.83	325.06	325.57	324.07	326.39	326.65	325.54	325.37	324.85	326.32	325.64	323.22	324.84	326.93	324.91	326.04	325.54	325.91	325.64	325.89	324.43	325.44	325.71	325.63	325.51	326.36	324.81	326.07	325.95	324.96	327.52	324.55	325.55	325.72	322.8	325.52	326.03	323.71	324.1	326.65	324.84	325.45	326	323.15
302.29	302.53	303.07	301.38	303.16	302.84	300.55	302.87	301.05	302.86	304.03	302.68	302.42	303.62	303.05	302.47	303.31	302.08	303.59	301.05	301.71	303.9	302.58	302.42	300.19	302.62	300.94	302.25	302.92	303.4	303.85	302.91	302.94	303.55	302.64	302.38	302.84	302.39	303.05	302.12	302.44	303.5	302.03	302.24	303.95	302.88	303.91	302.56	303	302.47
304.21	302.51	303.1	304.05	303.93	305.58	302.75	304.67	302.36	300.57	303.34	304.05	305.18	302.94	303.2	303.02	303.42	304.16	303.54	301.78	304.03	302.31	303.62	303.94	303.67	303.18	304.1	303.71	302.72	301.86	303.14	303.17	303.44	303.51	303.94	302.27	304.72	303.65	303.49	303.24	302.86	303.89	305	304.07	303.96	303.51	302.31	301.64	302.25	302.99
324.93	326.31	326.88	325.85	325.62	326.37	325.35	325.04	324.54	326.49	325.67	325.16	324.29	326.58	325.6	325.84	324.17	325.48	324.54	326.31	326.57	325.12	325.7	326.87	325.68	326.14	323.81	324.02	325.86	324.25	326.44	324.33	325.19	323.7	325.4	324.93	324.64	325.17	326.35	326.19	324.74	326.53	324.56	325.32	324.94	324.33	325.9	324.94	325.45	326.75
303.66	303.6	303.34	301.18	302.45	302.81	303.49	303.09	305.44	303.32	302.91	302.42	302.28	302.27	302.53	303.74	301.84	302.14	303.22	304.24	302.85	302.64	303.02	303.23	305.01	301.03	304.7	304.09	301.98	303.81	303.28	305.32	302.83	302.42	304.33	303.84	304.26	302.62	303.89	302.8	303.71	303.53	303.82	302.19	304.21	303.2	303.5	302.56	305.34	303.61
328.2	328.52	329.19	327.83	328.15	327.78	327.51	327.68	325.97	326.48	327.86	329.41	328.11	327.56	328.99	327.71	327.73	326.31	328.78	327.07	327.1	327.89	327.44	328.35	328.57	328	328.33	325.93	328.83	328.14	328.77	326.8	327.02	329.62	327.27	327.58	326.73	328.15	327.23	326.78	329.68	327.14	326.96	328.91	327.37	328.98	327.31	328.57	326.96	328.28
295.26	299.82	297.31	295.68	297.94	298.2	297.01	296.42	295.12	297.02	297.43	296.99	295.8	296.72	298.54	296.16	295.88	296.95	296.26	295.14	296.77	297.25	295.73	297.16	297.59	298.38	297.91	295.68	296.86	297.52	297.13	299.91	297.49	296.56	296.88	296.01	297.95	294.86	294.29	296.1	297.23	295.51	295.77	297	295.79	295.83	296.92	297.66	296.25	296.78
304.08	307.27	303.29	302.65	305.34	305.61	304.64	305.2	304.65	304.81	305.84	305.81	304.91	303.35	305.96	306.18	304.85	305.59	305.75	304.41	306.83	304.29	304.17	306.08	304.67	306.18	304.08	304.54	304.26	306.42	303.78	306.71	305.68	305.43	305.12	305.24	303.51	305.13	304.43	302.81	305.22	304.38	305.91	305.84	304.3	305.72	304.59	303.86	303.98	305.28
295.43	294.52	295.83	294.39	296.58	293.23	293.29	294.28	294.31	294.55	295.24	294.24	294.34	294.28	293.36	294.05	296.6	294.41	292.13	292.93	294.77	293.84	294.1	293.18	293.55	293.25	293.33	294.1	294.63	294.07	293.86	295.15	294.15	293.59	292.87	294.13	294.05	293.59	294.75	294.18	293.31	292.28	293.28	294.44	296.62	293.67	293.92	295.04	294.12	294.78
302.63	302.47	302.41	303.53	304.04	303.81	304.47	302.97	304.5	303.68	305.96	304.3	304.65	303.58	302.27	302.66	304.1	304.12	301.99	303.12	303.13	303.22	304.05	302.58	303.13	304.37	303.64	303.47	306.43	302.92	304.76	304.19	303.67	304.88	303.57	305.21	301.6	303.65	302.48	304.43	303.62	303.66	303.44	301.55	302.7	301.88	303.95	304.39	305.16	301.43
295	294.79	293.73	295.18	295.19	295.48	296.01	294.51	296.6	294.43	295.05	294.97	295.31	295.19	295.07	294.51	294.5	294.12	295.16	294.61	294.25	295.89	294.72	294.19	293.42	293.47	295.9	295.76	296.05	294.37	294.3	293.62	296.42	295.4	294.83	294.96	296.83	295.79	296.13	294.87	293.74	297.12	294.82	294.31	295.19	293.35	294.74	294.93	294.77	295.58
304.24	301.83	302.94	302.6	304.68	303.47	301.51	302.35	303.65	302.78	302.82	303.52	302.28	303.36	303.84	303.07	303.06	305.32	304.66	305.68	303.71	303.55	302.57	304.07	304.84	306.21	302.84	303.39	303.48	303.54	304.49	302.79	300.15	303.6	303.14	303.13	303.25	303.58	304.26	303.09	302.89	303.39	303.24	304.18	304.33	303.54	303.63	302.97	302.69	304.74
329.24	327.54	328.71	328.15	329.38	328.92	328.9	329.16	327.58	327.67	330.45	329.27	328.47	327.42	329.72	328.72	328.93	326.79	329.85	328.67	327.78	327.65	330.53	328.65	328.55	327.18	329.24	326.96	329.7	329.74	328.11	329.97	330.88	329.28	327.52	327.58	327.01	328.33	329.13	328.29	328.4	329.54	328.08	328.93	329.91	329.34	329.01	329.14	329.28	326.79
315.94	314.34	316.43	313.4	312.68	314.45	314.37	313.99	312.63	313.72	314.67	314.74	313.48	313.59	315.1	315.59	315.48	315.32	316.27	312.85	313.69	314.92	314.74	315.03	314.4	314.36	314.86	314.79	315.15	315.5	313.94	315.32	313.08	317.62	317.8	314.97	313.7	314.81	315.93	313.43	313.67	313.89	314.99	315.79	314.78	315.1	313.8	314.95	316.89	313.61
307.56	307.9	308.76	308.43	307.8	309.08	309.32	306.74	309.84	308.58	308.52	308.98	309.01	308.95	308.02	308.65	308.64	308.44	308.19	308.29	309.18	307.05	306.87	308.24	308.82	308.68	308.3	310.01	308.7	308.36	308.7	309.7	308.03	309.58	308.12	309.22	309.48	307.96	307.77	309.56	308.49	307.6	309	310.16	307.83	308.61	309.23	308.66	308.78	309.73
315.97	314.85	315.9	316.14	313.25	316.63	315.54	315.58	315	313.66	315.14	314.34	314.65	314.86	315.15	313.85	315.97	315.54	314.34	313.92	314.68	312.92	315.05	316.08	316.25	314.16	313.89	316.09	313.84	314.16	314.68	316.08	315.41	313.43	314.84	314.93	313.33	314.7	314.53	313.46	311.56	314.12	315	315.06	315.62	313.78	313.37	316.54	314.83	314.86
303.66	303.02	304.55	304.27	302.58	304.02	302.83	302.82	302.25	303.1	302.14	300.13	303.75	302.01	303.02	303.5	302.33	302.26	302.74	304.16	301.97	303.42	301.55	302.06	303.74	302.62	303.83	302.87	300.94	304.85	303.7	303.85	303.58	305.22	303.67	304.49	301.88	302.1	302.24	300.52	302.26	301.61	303.93	304.23	301.28	303.82	301.97	302.32	303.01	303.32
314.08	315.89	313.88	315.56	314.97	314.84	313.59	315.4	314.71	314.61	315.03	315.12	315.1	315.57	314.96	313.74	314.1	316.17	315.1	315.48	313.42	316.91	315.83	316.52	314.38	316.16	316.2	315.31	312.93	314.92	316.38	315.13	315.12	313.36	314.49	315.66	314.99	314	314.43	313.35	315.97	315.82	314.62	314.91	313.74	315.58	313.61	314	316.23	315.83
308.25	307.02	309.15	310.16	308.72	310.67	308.41	308.76	307.99	308.3	307.93	309.82	308.85	310.16	307.7	308.03	309.3	309.17	308.19	309.26	309.26	308.34	307.96	309.12	308.69	309.01	308.68	308.7	307.39	308.57	308.81	308.37	309.47	309.01	308.71	308.61	309.95	309.74	308.49	309.94	308.06	309.96	308.67	309.84	309.48	305.97	309.01	309.06	309.28	308.06
318.79	319.55	319.17	319.28	319.25	320.31	317.11	320.72	319.16	316.53	318.52	318.74	319.78	318.58	318.95	322.66	318.19	319.24	319.29	319.72	319.54	318.51	317.99	318.03	319.98	318.52	320.68	319.68	320.23	318.98	318.89	318.97	319.04	319.05	319.53	320.87	319.44	319.68	319.8	318.79	318.92	317.09	319.89	318.46	318.83	319.21	321.11	320.91	319.54	320.1
312.52	313.39	313.59	313.53	311.52	313.42	312.42	311.84	314.27	312.42	312.62	312.91	314.69	312.07	312.31	314.72	315.1	313.77	313.18	313.15	313.96	312.5	312.9	313.63	312.12	313.38	312.79	313.38	313.01	313.48	313.78	313.74	312.37	313.09	312.47	313.82	312.12	312.73	314.43	313.24	313.3	313.6	312.48	312.5	314.54	312.18	311.48	313.28	313.66	314.43
304.2	302.75	303.41	302.58	303.4	304.98	303.4	303.12	300.89	301.72	303.37	304	303.93	305.05	303.32	301.55	303.76	302.95	304.27	303.44	304.41	302.82	304.38	303.81	303.06	301.27	303.31	303.88	304.39	303.58	303.84	304.68	303.08	302.91	304.09	305.43	303.97	304.75	303.82	303.7	305.3	302.06	303.02	303.64	302.33	304.27	303.63	303.54	304.74	303.02
314.37	316.44	315.45	316.71	315.2	315.34	314.89	315.12	314.66	315.09	314.61	315.24	316	314	314.51	314.18	315.78	314.79	315.09	314.82	316.8	313.21	314.73	315.5	315.71	314.41	313.39	315.01	316.85	315.19	314.14	311.86	315.34	314.23	315.72	315.43	317.16	314.9	315.68	316.18	314.65	316.25	314.82	313.44	315.44	316.25	316.47	312.98	314.22	313.44
317.9	317.8	318.11	318.12	319.31	317.88	319.05	319.51	318.72	319.21	320.15	319.59	317.1	318.31	318.17	317.85	319.59	318.75	318.4	319.41	318.22	317.34	319.37	319.23	318.89	317.46	319.84	319.01	316.95	319.6	318.82	319.43	318.67	318.88	317.59	318.39	321.18	318.1	318.78	316.56	318.56	318.63	318.04	318.23	318.08	317.91	319.92	318.92	319.2	318.26
303.71	306.02	305.94	304.57	307.11	307.79	305.21	304.79	306.11	306.84	305.07	307.56	303.76	305.37	306.34	305.82	305.83	304.87	304.72	305.7	305.35	306.08	305.19	306.28	305.26	305.52	305.43	304.85	305.64	306.2	304.16	305.85	306.14	306.7	305.49	303.68	304.57	305.94	304.11	304.68	305.39	305.76	305.68	303.95	306.37	305.5	304.81	304.06	307.86	305.59
315.05	313.95	314.08	315.99	312.62	315.02	314.24	313.52	313.23	314.21	313.84	312.09	314.43	313.19	313.34	313.81	312.59	313.69	313.58	314.28	312.69	313.96	314.59	313.98	314.41	314.15	315.37	314.38	314.96	313.24	311.4	313.92	313.26	312.6	313.94	313.04	313.05	312.47	314.06	313.83	312.7	314.03	312.39	314.45	314.77	314.13	314.92	312.89	314.17	314.18
312.31	311.02	311.6	312.07	311.13	310.21	310.64	310.44	310.34	311.63	311.88	309.28	309.21	310.05	310.99	311.11	309.3	310.05	309.85	308.27	311.19	311.27	312.31	310.75	310.23	309.6	309.62	311.85	310.91	312.68	309.72	310.63	309.48	312.56	309.36	311.24	310.92	310.57	309.89	309.51	310.3	309.4	311.71	308.15	310.32	312.38	310.31	309.47	309.78	310.39
315.7	316.13	317.13	313.28	316.1	317.19	316.66	314.28	315.56	315.73	314.87	315.6	316.42	315.01	315.41	316.48	314.82	314.96	314.43	316.26	316.77	316.36	314.83	315.87	315.5	314.36	315.86	315.05	317.04	316.43	314.77	314.41	315.83	315.37	315.49	314.43	315.16	315.24	315.11	315.02	316.14	315.4	316.77	315.77	313.61	315.14	317.31	313.92	314.29	316.86
301.54	298.56	302.17	301.02	301.41	300.04	300.72	300.11	302.89	299.61	301.73	301.97	300.49	300.5	299.79	301.25	302.85	302.07	303.29	302.59	300.54	300.36	300.39	301.06	302.79	301.97	300.07	302.76	300.86	299.57	300.98	301.2	299.35	302.21	298.23	301.95	302.22	301.75	299.31	301.32	300.92	301.72	302.63	300.92	299.31	302.48	302.09	298.96	301.23	301.56
316.89	318.07	315.16	317.32	316.71	316.5	316.87	315.49	314.42	315.56	315.87	315.66	317.97	316.97	314.77	316.06	318.26	316.54	316.66	316.91	315.52	315.81	319.19	314.37	315.96	315.31	316.33	317.26	314.99	315.22	315.92	315.94	315.02	316.17	317.12	315.81	318.31	317.43	317.41	317.53	317.32	315.47	316.06	316.86	316.15	317.11	318.41	317.7	315.98	315.21
309.98	309.61	308.72	309.56	309.25	309.71	312.66	309.37	308.9	311.4	308.67	310.15	310.98	310.47	310.68	310.12	309.36	310.62	309.8	308.3	308.7	309.27	310.2	309.2	310.13	310.54	310	307.72	310.12	310.15	310.03	311.2	309.95	311.58	309.2	309.77	309.24	310.42	308.9	310.91	309.4	310.42	309.14	310.1	309.12	310.2	309.96	309.37	311.18	309.63
297.7	296.61	296.42	294.72	297.6	296.9	296.95	296.42	295.19	297.19	297.12	296.33	298.1	297.22	297.15	295.05	295.13	297.28	297.87	296.83	295.85	296.1	297.82	297.86	295.2	296.88	294.46	296.38	296.89	300.02	296.02	297.01	296.72	297.14	294.91	296.47	295.79	299.22	296.2	298.22	298.71	298.32	297.86	296.19	297.44	295.7	296.54	297.09	295.54	295.67
310.83	310.37	309.76	310.94	311.38	310.13	312.04	311.69	308.31	312.25	311.19	311.82	310.85	310.27	311.03	310.87	310.95	310.72	311.06	309.62	311.51	311.44	311.25	309.2	312.64	311.29	311.33	310.69	310.21	309.63	309.73	310.16	310.57	310.74	312.7	311.79	310.91	312.32	312.28	311.16	309.57	310.49	310.29	310.76	309.75	310.37	311.39	312.7	310.84	310.87
318.61	317.38	318.73	318.19	317.87	319.63	319.04	317.95	318.18	318.61	318.9	317.53	319.16	319.44	319.35	318.16	318.11	317.07	319.63	317.19	318.38	318.88	317.5	319.34	318.83	318.27	320.01	320.73	317.89	318.18	318.8	319.39	319.47	318.05	319.43	319.66	317.35	318.15	318.37	318.95	318.49	318.4	319.35	318.18	318.01	318.94	317.43	316.42	320.43	317.79
314.39	313.22	314.64	314.4	312.45	314.54	313.71	313.56	314.52	314.44	313.95	314.46	312.46	313.7	313.51	315.16	312.21	314.13	313.58	314.59	312.94	314.87	312.67	313.14	313.45	315.35	315.03	314.83	315.39	313.81	314.04	314.61	313.37	313.08	313.87	314.73	313.94	313.81	313.92	313.98	312.51	312.76	312.62	313.95	313.38	315.85	312.72	314.91	313.63	314.85
312.52	312.02	312.46	313.51	315.06	312.61	312.5	313.63	314.13	312.96	311.56	313.32	311.65	314.23	313	314.55	313.17	312.82	312	314.23	314.2	314.03	312.79	313.21	313.97	313.52	312.5	314.52	313.3	315.51	311.76	312.2	313.73	313.03	313.42	314.54	312.39	312.91	311.93	313.12	314.39	312.9	312.59	313.2	312.79	312.33	313.17	313.42	312.44	312.48
304.25	303.38	303.81	301.44	303.96	304.48	304.31	303.02	302.96	302.94	303.7	304.72	304.14	303.57	304.32	302.41	302.33	304.03	303.16	302.59	301.46	303.65	302.98	302.07	303.2	303.52	303.54	302.5	302.62	303.74	302.47	301.78	304.53	304.51	303.36	303.4	303.19	304.09	301.74	303.74	304.04	301.84	304.57	303.35	303.84	301.38	303.54	303.75	304.08	305.31
306.66	308.36	309.87	307.7	308.72	308.88	309.04	308.2	308.34	307.37	308.39	310	309.42	307.94	311.17	309.59	307.65	307.51	309.27	308.06	307.63	308.76	308.44	307.64	308.45	308.7	308.56	309.84	308.65	308.83	308.21	308.58	309.95	310.54	308.52	307.43	309.18	309.27	308.78	308.81	309.2	308.64	308.39	308.48	308.96	310.77	307.22	307.61	309.08	309.21
308.14	307.84	306.74	307.86	307.96	305.69	307.67	308.15	306	307.74	305.57	306.34	305.88	308.39	308.73	305.6	308.19	307.21	307.73	307.1	307.14	306.53	305.72	307.92	307.18	305.57	307.42	306.4	308.64	306.29	306.89	307.04	306.88	308.96	307.85	307.21	306.6	307.77	307.76	308.31	306.8	308.8	307.12	304.41	306.02	308.99	307.88	308.23	308.75	308.86
328.03	329.21	328.44	328.17	327.6	329.41	326.55	327.64	328.1	328.7	327.57	330.36	327.61	326.61	329.55	330.17	328.33	328.24	327.93	329.14	328.59	328.46	327.83	327.82	327.63	328.08	326.94	328.18	328.49	328.91	327.75	330.37	329.55	329.1	328.63	329.65	329.62	328.38	328.17	329.11	328.92	329.47	328.36	329.24	329.32	329.22	327.48	329.56	329.02	329.1
305.53	304.45	303.34	305.88	303.59	303.89	303.57	304.79	304.02	305.11	304.92	304.83	305.24	304.25	305.96	304.3	306.45	306.08	304.18	304.28	304.41	304.21	305.44	306.17	305.34	303.89	305.99	305.18	306.3	305.33	305.32	305.88	303.82	305.43	305.22	305.27	303.9	305.19	303.87	303.97	303.42	302.56	304.66	304.96	305.49	303.99	304.88	304.6	304.89	304.02
304.71	304.14	305.2	304.64	303.77	306.86	304.5	303.54	304.89	303.47	305.96	306.07	305.1	304.44	304.15	303.45	302.56	302.63	304.93	304.18	305.42	305.87	303.53	305.4	303.24	306.51	302.94	304.66	304.4	304.07	304.78	304.87	303.75	302.78	303.28	305.01	304.79	304.87	304.81	304.56	304.69	303.56	305.2	303.7	305.11	304.4	306.2	303.97	304.09	306.55
305.6	307.09	306.82	308.39	305.68	307.06	304.78	307.1	308.26	306.76	306	304.57	306.91	305.57	306.84	307.06	304.88	305.95	306.58	305.01	303.89	306.24	307.53	307.25	304.8	307.41	306.82	306.54	305.19	306.5	305.68	307.14	305.44	304.1	307.37	305.19	306.4	304.27	305.74	307.05	307.3	307.29	305.32	307.5	306.11	306.48	305.6	305.65	307.38	305.98
302.65	301.54	303.98	302.35	300.93	302.83	303.69	301.94	303.15	302.27	303.9	303.08	305.31	301.86	303.16	303.42	304.35	303.48	302.27	302.8	303.46	300.84	304.25	303.21	302.26	302.77	304.21	301.25	302.65	304.79	302.62	302.71	303.12	302.24	304.22	304.08	301.44	302.41	303.12	301.21	303.56	303.22	302.38	304.05	303.52	302.26	303.59	301.59	302.95	302.96
304.61	306.38	304.84	304.35	303.42	305.33	304.01	305.12	305.36	306.35	306.71	304.53	304.4	306.7	305.67	304.73	304.5	304.97	306	304.98	304.95	305.2	306.01	305.16	304.18	304.65	305.08	306.13	304.97	304	305.04	306.01	304.76	304.41	305.06	305.66	305.87	305.48	305	305.34	304.09	305.87	303.99	307.32	304.73	304.9	304.63	305.54	305.66	304.83
305.6	302.44	305.39	303.43	304.8	304.51	303.87	304.26	305.52	302.67	306.1	304.02	303.38	303.07	303.88	303.76	305.53	303.46	304.9	304.79	306.06	303.67	304.77	303.29	304.53	304.71	302.91	304.2	303.55	304.25	303.84	304.92	304.2	305.39	304.94	304.52	303.95	304.58	304.22	302.82	304.22	302.4	305.87	304.03	304.58	305.27	305.48	304.43	304.28	305.12
312.39	311.8	313.71	311.33	311.81	313.02	313.47	312.15	311.82	310.94	313.38	311.85	310.09	312.03	313.8	312.13	311.38	312.1	314.06	313.43	311.76	313.83	310.67	311.79	312.39	313.08	312.73	314.24	311.31	311.14	312.55	311.97	311.13	313.77	312.77	311.58	312.43	311.86	313.12	312.72	311.85	311.23	311.63	311.75	314.04	312.52	311.64	310.47	313.56	312.16
302.35	303.51	302.91	303.7	302.95	302.72	303.34	301.46	302.2	302.81	303.67	303.05	302.68	304.83	302.7	302.03	303.44	301.67	302.23	302.76	303.33	302.14	302.26	301.17	301.6	302.72	302.62	304.01	303.32	302.16	301.77	301.63	302.65	301.51	302.05	302.76	302.36	300.98	302.18	301.61	303.54	301.93	301.63	301.08	302.58	302.2	301.96	303.09	301.91	303.23
312.48	311.99	312.93	313.68	312.25	312.49	311.19	312.57	310.63	311.21	313.96	313.03	312.5	312.33	311.25	311.45	312.29	313	313.33	313.11	310.35	312.43	310.62	311.58	312.6	312.07	313.15	311.22	312.04	312.13	313.4	312.88	312.64	313.72	312.15	313.63	312.41	310.82	312.88	313.71	310.37	311.28	312.35	312.7	310.52	313.59	312.86	311.09	314.07	311.39
304.37	308.14	306.54	305.58	307.62	306.28	307.86	305.41	308.31	306.22	306.5	306.24	306.09	306.87	306.69	306.03	305.44	305.49	306.42	306.36	306.94	308.32	305.56	306.22	306.14	305.02	305.11	305.79	304.28	304.87	306.35	306.35	306.84	305.99	305.9	305.71	307.35	306.61	306.45	306.71	306.53	304.61	306.15	305.19	304.84	306.14	307.31	306.47	306.17	305.71
314.48	315.91	314.21	314.99	314.84	315.04	313.8	315.78	314.92	315.69	316.78	314.64	314.49	314.4	314.92	314.78	314.84	313.98	313.89	315.1	315.15	315.97	315.47	315.24	314.08	316.31	314.68	313.81	315.57	314.55	314.77	314.97	314.92	314.74	315.34	315.92	313.87	316.47	314.08	315.09	314.47	315.68	313.38	313.55	315.17	315.57	316.73	316.49	315.09	315.45
302.88	303.28	302.88	301.16	303.76	303.75	301.7	302.08	302.6	302.25	303.16	302.98	303.75	302.32	302.56	303.67	302.21	302.1	302.51	305.5	302.65	301.75	303.34	301.34	300.82	302.85	304.24	302.28	301.87	301.95	301.89	302.47	303.71	301.85	302.51	302.32	301.6	301.09	302.09	300.45	301.78	302.45	301.43	302.13	302.08	301.38	302.41	301.48	302.4	301.13
294.65	294.08	294.54	293.39	294.69	292.51	294.02	294.63	294.96	293.94	294.97	295.04	293.49	294.1	295	294.22	293.15	294.4	293.31	293.39	295.12	294.7	294.14	294.29	293.17	295.26	293.97	292.64	293.9	292.98	293.23	294.89	293.38	294.24	292.72	293.84	293.14	293.91	293.98	294.51	295.23	293.95	293.67	294.76	294.81	294.2	294.19	293.87	292.92	294.37
303.11	303.85	304.25	304.24	304.16	304.02	303.59	303.48	301.72	306.25	302.2	302.9	303.78	303.68	301.23	303.48	303.28	304.02	302.85	304.83	303	303.58	302.79	303.81	304.13	302.98	304.71	301.81	302.49	304.56	300.05	303.7	304.33	301.69	302.92	303.33	302.42	302.75	304.87	304.14	303.1	303.41	303.94	302.27	303.11	303.18	304.56	303.78	303.3	304.91
304.96	307.05	305.77	304.85	306.84	307.06	306.69	306.9	306.26	305.83	304.2	307.23	306.03	305.3	305.55	307.84	306.24	308.68	306.01	306.25	305.14	305.61	305.44	305.69	307.33	306.76	304.89	305.57	305.96	305.69	306.8	305.07	305.24	305.26	305.32	303.46	305.73	305.8	304.37	305.38	307.06	305.13	303.96	304.96	305.7	307.55	305.94	306.54	305.16	308.02
313.66	315.85	315.86	316.24	314.12	315.67	315.23	315.18	314.27	315.62	315.15	315.49	315.98	315.86	314.37	315.04	315.01	315.95	315.98	314.41	314.21	314.39	314.97	316.14	312.17	314.49	314.86	315.71	315.48	314.71	314.11	315.24	315.91	316.07	315.41	313.89	315.11	314.53	316.19	314.17	315.51	315.95	315.98	314.58	314.17	314.2	315.56	313.23	315.04	316.11
315.58	316.19	316.99	315.6	314.87	316.27	316.33	314.86	316.27	317.39	314.74	314.97	315.85	313.92	315.76	317.11	313.7	315.53	316.59	315.37	316.23	316.77	315.61	314.86	316.74	317.42	316.75	315.29	315.23	315.79	316.75	315.41	316.44	317.22	315.87	315.54	315.5	315.69	314.63	314.86	315.82	315.56	315.83	315.31	315.29	315.24	316.5	316.07	315.73	317.74
303.54	304.21	301.4	302.66	303.37	303.08	302.32	303.87	302.55	302.89	301.04	303.37	301.21	303.87	302.55	302.36	301.87	304.23	301.92	301.79	301.35	301.29	302.61	303.07	303.52	301.91	303.16	303.07	302.77	301.2	303.21	302.06	302.22	303.58	302.78	300.32	302.97	303.66	304.24	301.77	303.81	302.61	302.21	304.09	303.7	302.72	302.45	302.27	301.55	300.97
324.8	325.76	326.63	324.62	326.16	326.02	326.1	324.55	324.37	324.05	321.67	326.13	323.78	324.8	325.96	324.81	324.47	323.8	326.41	324.97	324.99	324.58	325.8	325.58	326.61	323.89	325.15	324.42	323.89	325.69	324.59	324.32	325.98	324.7	324.91	327.34	324.68	326.69	325.48	326.22	325.24	325.27	324.86	324.39	324.39	325.16	324.17	325.58	325.61	326.75
317.28	315.4	317.57	316.31	315.75	315.96	317.36	317.13	316.49	317.12	314.69	317.74	317.21	316.71	316.12	318.8	315.91	317.39	317.53	317.44	318.52	317.18	317.72	317.35	318.05	315.17	318.21	316.2	316.02	317.69	317.49	316.83	318.16	318.14	316.01	317.39	317.13	318.93	317.15	316.92	315.84	315.65	316.45	317.55	316.26	317.2	317.15	318.16	317.94	315.7
301.56	301.23	301.12	300.58	303.5	301.46	302.8	302.5	305.06	303.42	302.42	302.61	301.22	300.59	302.51	303.43	304.42	300.97	302.72	303.11	302.35	303.88	303.19	302.34	302.95	302.42	302.67	303.18	300.05	303.36	305.2	302.08	303.75	301.99	299.92	302.08	301.77	301.38	302.32	301.38	303.99	304.05	302.37	302.8	303.41	304.43	302.13	301.63	301.38	302.56
303.66	302.58	303.11	303.6	304.24	303.38	303.88	301.61	302.38	303.49	303.5	302.73	302.51	303.44	302.61	303.06	301.63	303.41	301.62	304.06	301.02	305.53	302.28	303.1	303.88	304.36	302.12	304.03	302.35	303.38	303.62	304.63	303.9	302.43	302.91	302.43	304.58	303.66	303.13	304.06	301.45	304.91	303.32	303.68	302.69	304.36	304.92	304.71	303.76	303.53
304.5	303.32	304.49	302.1	303.59	304.66	305.55	301.86	302.6	301.53	301.8	302.49	303.77	301.52	302.68	302.53	303.01	304.79	302.93	303.34	304.13	301.49	303.2	305.02	303.35	303.16	302.71	301.28	303.51	303.95	302.67	303.53	302.44	301.69	302.52	301.79	302.95	303.66	302.63	303	303.4	305.85	301.73	303.93	303.78	303.54	302.67	302.07	303.1	304.54
313.41	313.35	313.04	312.99	312.43	313.12	311.85	313.27	313.75	312.8	314.75	314.87	313.73	314	313.11	313.85	315	312.68	315.26	312.98	311.91	314.66	314.58	311.63	312.04	313.01	312.32	311.24	314.07	314	313.85	315.71	312.8	313.88	312.87	313.91	313.37	312.45	314.24	312.03	313.05	312.82	314.35	312.4	314.28	313.66	312.33	313.74	312.84	311.98
300.12	302.62	302.05	299.21	302.39	301.34	302.21	301.27	300.95	299.02	302.45	299.79	300.84	299.51	299.85	302.02	300.03	302.6	300.03	300.59	301.47	298.61	300.81	301.1	301.93	300.81	300.87	300.13	300.33	301.39	301.2	300.72	301.36	301.4	302.32	301.69	299.77	300.94	299.87	301.56	301.4	301.1	300.76	303.25	301.63	300.69	301.42	299.03	302.1	301.29
293.3	296.19	294.97	295.08	295.42	293.79	296.13	295.71	294.78	294.53	294.8	296.61	295.72	293.99	294.72	295.37	294.64	295.58	295.79	294.36	294.45	295.84	296.49	295.12	293.45	294.88	295.17	294.59	293.73	294.53	296.16	294.54	294.1	294.18	296.1	296.83	294.15	295.37	294.18	295.73	296.98	295.66	296.15	295.21	296.46	294.19	293.97	295.13	296.04	295.65
309.59	310.21	310.76	309.66	310.84	309.47	309.52	307.91	309.16	308.82	310.19	310.57	309.82	307.1	310.86	308.05	310.17	310	310.75	309.76	307.6	311.09	309.86	308.88	309.56	309.62	310.71	308.91	309.93	310.36	310.17	309.92	308.99	308.77	309.75	311.78	310.6	310.18	311.07	312.7	310.7	310.37	310.58	308.33	310.72	309.64	309.49	308.75	308.57	307.91
296.71	297.59	297.08	295.51	298.77	296.24	298.37	297.18	294.46	294.35	297.44	297.8	297.01	296.72	298.34	296.47	296.2	297.81	295.86	295.77	298.06	297.34	296.8	298.91	297.4	297.79	298.81	296.8	298.92	296.37	296.19	296.58	295.59	295.65	297.21	298.2	296.3	296.15	296.84	295.68	294.85	296.95	295.42	296.04	296.47	295.74	295.91	297.13	297.16	295.54
306.32	306.35	306.71	305.52	306.2	304.75	306.83	305.32	307.45	306.96	306.73	305.86	306.55	307.37	306.11	304.72	307.02	306.19	304.95	305.89	306.32	307.11	306.25	304.17	304.24	306.02	306.6	306.02	305.44	306.72	304.91	306.15	307.17	307.01	304.89	306.41	306.19	307.67	305	304.2	305.95	306.33	306.09	306.06	306.31	305.76	306.15	308.05	306.37	305.67
308.7	310.79	309.34	309.28	309.46	309.23	308.46	308.57	307.81	308.18	310.18	309.31	309.68	309.54	308.25	309.92	308.27	308.42	308.04	310.25	309.04	309.21	308.16	309.21	309.03	310.37	308.53	309.95	308.85	307.77	309.36	309.49	310.07	308.15	310.48	308.68	309.47	307.57	309.32	308.05	308.98	307.47	308.37	307.58	309.17	309.35	308.12	308.72	308.45	307.07
314.09	314.03	313.16	312.91	313.65	313.82	313.26	313.14	314.23	313.95	314.84	313.73	313.91	315.1	313.86	315.54	311.67	313.14	315.88	313.78	314.7	313.43	316.07	311.82	313.49	313.04	313.75	313.24	313.15	312.94	312.13	313.07	314.86	312.97	313.75	313.57	314.76	315.35	314.06	315.38	314.21	315.01	313	314.39	313.1	313.98	313.11	315.76	314.16	314.57
312.18	311.99	312.05	313.41	311.54	313.35	312.15	311.5	312.77	311.68	311.83	311.35	311.6	311.62	311.3	310.94	313.21	313.48	311.94	312.12	313.85	311.94	313.55	313.62	313.04	312.15	313.73	312.88	310.83	313.15	311.74	312.93	312.47	311.96	311.54	313.82	311.18	312.47	311.49	312.29	313.23	311.28	311.23	312.89	310.24	310.27	313.51	310.67	311.8	312.91
310.9	311.57	307.72	309.12	311.34	310.59	309.23	308.91	310.15	309.38	311.12	310.68	310.51	307.83	308.4	309.35	310.07	310.37	309.9	310.76	308.95	309.82	309.63	308.39	311.33	309.07	309.62	310.87	309.04	310.6	311.17	310.72	310.9	311.13	310.41	309.62	310.1	306.96	309.28	312.13	310.86	307.49	309	309.65	310.21	309.11	309.54	308.33	308.85	310.64
303.52	303.02	301.69	302.68	301.77	304.06	302.96	302.98	303.89	302.24	304.29	303.75	304.57	302.85	302.9	302.21	303.01	301.92	302.34	302.23	299.74	303.83	303.88	302.45	303.23	302.83	303.94	302.96	303.11	302.57	304.41	303.36	305.18	303.06	302.55	305.86	302.85	303.77	304.25	303.74	303.92	302.1	302.5	303.51	303.01	303.14	303.53	303.37	303.73	303.58
303.72	303.51	303.94	305.31	303.61	303.43	302.89	304.3	305.43	303.65	305.32	303.5	304.24	304.8	303.23	303.8	304.94	302.98	302.61	302.27	304.08	304.54	303.31	303.55	303.65	302.27	305.09	303.87	303.18	304.52	302.97	303.51	303.56	304.56	304.71	302	305.61	303.51	303.54	303.64	304.91	302.82	304.44	305.06	304.98	304.07	304.41	304.21	305.53	303.35
303.74	303.27	306.22	304.36	305.1	305.61	302.66	307.03	304.48	305.56	306.27	305.37	304.11	306.45	304.59	304.99	306.07	306.12	306.95	305.54	303.53	305.79	304.55	304.94	306.37	305.14	305.11	305.02	304.79	303.83	304.2	306.43	305.96	305.63	306.66	305.54	306.19	307.48	305.25	307.79	304.13	305.62	304.22	305.19	304.17	306.1	303.76	303.89	305.38	303.37
314.18	312.57	314.42	316.37	315.88	315.51	314.69	316.71	315.81	316.22	313.58	314.26	316.06	313.58	314.46	315.54	315.32	315.15	314.13	316.67	314.72	315.49	315.28	314.59	313.24	313.99	315.14	315.89	316.38	315.54	315.23	315.22	314.72	314.45	315.95	315.36	316.8	314.9	315.46	315.61	313.99	315.4	314.41	314.26	313.61	315.57	314.88	314.54	316.87	315.58
324.64	323.98	322.95	324.51	324.92	324.84	324.62	325.91	324.74	326.06	324.17	323.35	325.48	326.23	325.36	323.79	324.92	325.88	325.48	324.84	325.09	325.79	323.82	323.05	325.52	325.74	323.84	325.95	324.72	324.52	322.47	324.88	325.58	325.27	325.94	325.18	324.21	325.33	326.35	324.77	324.43	325.61	326.15	324.39	322.3	323.75	324.24	320.95	324.31	324.81
308.37	311.2	309.98	310.39	311.1	309.63	311.41	309.4	307.9	308.97	308.6	311.64	311.76	310.08	310.23	309.69	312.16	311.35	310.75	309.83	308.97	308.09	309.62	309.68	310.13	310.6	310.3	309.84	308.58	308.38	309.44	311.71	309.69	308.42	310.3	307.09	308.65	308.91	309.12	311.24	309.43	310	311	309.87	309.6	308.64	309.01	309.74	310.84	309.65
316.9	315.83	317.63	317.06	317.14	317.93	317.58	317.23	316.7	318.08	316.99	316.38	317.49	318.78	319.81	318.34	317.03	318.65	317.67	318.51	316.79	318.18	319.39	317.61	317.8	316.77	318.18	317.73	317.06	317.38	318.19	317.57	316.3	316.99	316.51	316.09	318.2	318.58	315.87	317.37	317.59	316.44	318.39	318.14	318.47	318.76	318.7	318.62	317.12	318.32
299.38	299.65	301.2	300.55	299.85	299.6	299.55	301.22	299.72	299.66	300.09	299.74	299.69	298.54	302.17	298.85	301.14	300.7	301.9	300.55	299.38	302.45	301.73	299.22	300.5	299.09	300.22	302.05	301.18	300.22	301.08	301.16	299.39	299.99	300.39	298.37	299.99	299.67	300.3	298.65	299.4	300.28	300.69	298.93	299.97	301.38	298.41	302.07	299.34	299.49
317.42	316.65	317.07	317.86	315.91	318.79	316.41	316.64	315.34	317.12	319.31	316.38	318.38	317.11	315.81	315.42	317.17	318.14	315.28	317	320.6	316.06	318.79	317.44	318.12	318.54	316.34	316.83	316.16	317.64	317.25	317.62	317.89	318.93	317.37	317.03	316.64	317.34	318.67	316.91	316.61	317.93	316.67	317.14	317.99	318.89	316.96	318.51	315.75	318.44
295.86	295.09	293.42	294.99	294.84	296.02	294.82	295.38	294.34	295.21	295.76	294.93	293.68	295.3	293.71	293.11	296.15	294.6	293.78	296.49	294.33	295.4	295.67	293.96	292.84	295.71	295.28	293.45	294.63	295.38	295.74	295.17	294.94	295.05	294.05	296.48	295.59	295.12	295.06	294.42	295.3	294.13	293.74	295.18	294.51	295.91	294.54	295.87	295.67	294.13
304.71	303.58	304.7	304.54	304.06	303.96	304.8	303.79	304.45	304.44	304.2	305.83	304.9	304.02	302.9	304.96	301.7	304.15	305.5	304.69	305.37	306.12	306.02	307.04	306.67	302.89	304.95	303.71	306.74	304.73	305.09	306.14	305.56	304.47	305.46	308.4	306.46	305.38	303.88	304.55	304.96	304.1	305.48	305.66	304.03	304.64	303.16	305.95	304.98	304.52
303.23	304.81	304.62	304.16	304.26	304.7	302.55	305.88	304.63	302.97	304.39	305.96	305.69	304.64	304.15	305.48	305.34	303.71	304.2	304.46	303.58	303.07	303.53	304.26	303.21	305.15	305.43	303	304.62	303.23	302.78	304.56	304.44	301.87	304.44	302.75	303.23	305.36	302.78	304.94	304.59	304.03	305.55	303.44	303.61	304.88	304.86	302.25	304.64	304.08
304.64	307.11	304.51	304.99	308.06	304.42	303.77	308.28	304.77	305.36	304.25	304.96	304.82	306.61	305	305.69	305.86	307.04	307.65	304	308.6	305.5	304.85	304.98	305	304.58	303.97	306.14	304.79	306.42	306.08	305.42	304.94	306.43	306.05	303.69	306.43	304.63	306.04	306.36	304.64	304.64	306.93	306.35	304.77	307.55	306.31	306.04	303.38	305.27
308.54	308.07	308.19	308.04	309.54	308.81	310.06	308.93	309.04	311.76	307.53	309.98	309.25	307.33	308.61	309.65	308.39	310.4	310.65	309.6	309.65	308.19	308.84	309.32	308.16	310.1	309.96	309.77	308.62	308.68	309.58	308.68	308.72	307.74	307.5	310	310.08	308.94	308.51	309.82	308.12	309.92	309.01	307.7	309.8	307.89	309.09	308.88	308.31	309.18
301.93	301.58	302.01	304.36	302.75	303.25	302.77	302.29	302.41	302.75	301.48	302.49	304.35	302.14	300.84	304.16	302.01	300.52	301.64	303.95	302.89	304.72	302.79	303.18	301.84	303.78	300.72	303.01	304.17	303.86	302.63	301.34	301.69	301.81	303.4	304.1	302.24	303.37	302.48	302.96	302.67	304.34	301.76	301.4	302.95	299.81	302.19	302.07	304.1	302.57
312.18	313.28	312.91	312.58	312.49	314.07	313.97	312.51	313.24	312.15	313.31	312.14	312.68	312.86	312.18	311.61	313.74	311.98	312.3	312.47	311.24	312.86	312.65	313.59	312.63	311.75	312.13	312.33	314.43	311.71	313.55	310.97	312.81	312.6	314.31	315.17	314.28	312.7	313.6	312.84	312.41	312.73	314.07	311.4	312.09	312.86	315.48	312.86	314.32	313.36
315.86	315.5	313.99	316.37	316.45	313.39	314.37	314.89	316.01	315.38	316.22	316.07	314.4	314.09	315.58	315.82	314.55	315.45	313.93	316.71	314.78	315.55	314.31	313.52	314.44	313.82	314.32	313.27	314.52	315.28	316.55	316.05	315.86	314.18	314.22	314.61	314.83	316.38	313.35	315.18	316.2	315.19	315.49	315.61	314.77	315.02	314.37	314.93	318.55	312.33
311.51	314.67	311.85	313.3	311.48	310.33	310.58	310.63	312.8	311	311.46	310.8	313.29	311.8	313.14	313.13	311.87	310.84	311.4	310.89	311.18	311.57	311.35	312.16	313.96	311.84	311.64	311.74	310.15	313.29	311.25	313.24	313.69	311.32	313.12	310.72	312.16	313.29	311.74	312.81	312.64	311.59	311.88	312.6	312.57	313.19	313.93	312.32	311.42	312.41
301.52	302.04	301.35	301.48	300.24	300.65	299.93	299.79	301.25	301.41	301.1	301.42	301.57	301.45	299.9	300.9	302.04	300.7	301.46	302.72	300.68	300.61	300.39	300.42	300.75	301.83	299.83	300.56	300.96	301.17	301.62	300.4	299.45	300.59	301.7	301.4	301.01	301.8	300.64	300.87	300.61	301.72	300.59	301.15	301.05	300.06	300.86	299.87	301.3	301.21
310.98	312.11	309.52	311.97	311.66	310.27	311.61	310.21	310.47	309.81	309.84	309.23	311.72	310.25	311.85	308.72	310.8	309.59	309.98	311.72	311.06	309.24	311.87	309.37	310.24	312.35	309.68	312.14	312.02	312.24	309.86	312.25	311.25	309.61	311.42	313.32	310.71	308.43	312.23	311.52	311.47	310.41	310.64	311.25	310.91	312.08	311.73	311.3	312.42	310.37
305.88	304.15	304.97	302.99	304.91	304.28	306.15	304.73	304.9	304.28	304.71	303.91	303.55	304.26	304	303.2	303.05	305.59	305.52	304.81	304.5	304.62	304.57	304.33	304.93	302.96	304.36	304.2	304.59	305.24	303.86	304.81	304.11	304.4	304.28	304.39	304.44	303.64	304.52	304.34	302.69	303.82	302.15	304.12	304.36	304.91	303.1	304.39	305.5	305.73
312.29	313.06	311.48	312.47	313.38	311.47	314.18	312.83	312.58	314.06	312.03	312.08	311.3	314.09	312.97	311.29	311.5	314.77	312.84	312.48	315.54	313.25	312.18	312.66	313.08	312.98	313.17	314.63	313.95	311.79	313.71	313.87	314.24	312.03	312.73	311.92	311.84	312.17	312.93	313.36	312.89	313.34	313.18	312.6	312.35	312.12	313.91	312.28	313.83	313.12
312.6	311.65	308.8	308.99	310.15	309.55	308.97	308.8	308.29	308.61	309.51	308.69	309.61	310.71	308.44	308.76	310.07	308.91	311.47	308.88	308.44	308.85	310.37	309.8	309.36	309.37	310.55	311.65	310.3	308.97	308.66	310.55	309.75	310.53	311.65	309.9	309.03	310.37	308.73	311.37	309.77	311.15	311.47	309.7	310.47	311.78	308.96	311.03	309.57	308.18
315.44	317.13	317.52	317.82	318.32	317.26	316.15	316.94	317.25	317.36	316.35	316.79	317.05	316.89	317.83	316.57	317.14	317.66	317.23	317.32	316.56	316.45	317.08	317.5	317.68	317.89	316.5	316.7	317.88	317.02	318.15	317.97	318.39	317.67	318.25	316.95	317.38	317.35	317.41	318.53	315.84	317.07	317.61	318.78	317.37	318.13	316.19	316.81	317.87	316.19
326.94	326.17	325.1	324.84	324.85	326.41	327.37	325.71	325.91	325.18	326.07	326.17	325.25	326.77	324.71	324.49	324.6	325.76	325.44	323.92	323.66	325.07	324.72	324.88	323.38	325.37	327.27	324.32	325.76	325.64	325.03	324.61	327.06	325.18	327.09	324.92	323.63	326.06	326.6	325.49	325.62	327	325.76	324.66	325.17	327.02	325.34	326.37	323.32	325.77
317.4	317.42	315.97	317.58	318.05	317.03	316.69	317.38	317.99	318.08	316.92	317.56	316.14	318.27	317.72	317.48	316.87	318.58	317.04	315.35	316.91	318.21	317.48	317.34	318.91	317.13	318.42	317	317.19	316.88	318.22	317.84	315.99	315.36	316.61	318.09	316.65	316.46	317.38	317.84	316.83	315.23	317.34	317.21	316.26	319.45	317.05	317.17	318.39	318.77
308.04	308.83	308.19	310.08	309.17	310.54	308.71	308	309.4	307.92	309.59	309.75	308.6	308.73	307.79	308.72	308.96	311.35	307.9	307.99	308.7	307.05	308.99	309.49	309.87	309.69	308.55	309.02	309.47	308.21	309.9	309.33	308.77	309.09	308.47	308.69	309.28	307.53	308.84	308.21	308.33	310.41	309.58	308.85	308.42	308.5	309.27	307.81	307.94	307.43
318.13	319.07	317.14	319.62	319.47	319.27	318.6	317.8	318.3	318.49	319.83	317.98	320.06	318.68	317.23	320.97	318.35	319.17	317.79	320.33	319.49	320.1	318.06	320.2	319.62	318.85	319.86	319.76	317.19	318.14	319.19	318.55	317.47	319.18	319.08	320.36	320	318.33	319.93	318.79	319.47	319.46	317.9	318.13	317.83	317.97	318.79	317.18	318.21	318.11
318.22	316.88	316.77	317.49	318.08	318.43	316.23	317.59	317.58	316.31	317.22	317.62	315.89	317.93	317.93	315.76	316	317.03	316.87	316.52	316.95	314.7	316.55	316.32	316.67	317.03	316.67	316.08	317.23	315.6	316.04	315.96	318.37	316.19	317.46	317.95	318.31	317.47	315.29	317.31	316.45	319.61	317.33	315.62	316.56	315.01	318.14	318.13	317.89	318.82
313.51	312.81	313.96	313.05	315.18	312.65	312.63	313.56	314.64	313.06	313.75	312.53	315.61	312.97	313.99	313.3	313.18	314.47	315.16	312.83	313.1	311.92	313.04	312.18	311.78	313.82	312.27	312.46	312.94	313.71	313.2	313.48	314.39	312.28	312.58	312.55	313.27	312.76	314.54	312.36	312.18	313.5	314.38	312.6	314.99	314.77	312.33	313.32	313.15	314.45
311.79	311.14	312	312.28	311.55	310.49	312.78	310.56	310.39	310.38	310.5	312.29	312.32	311.31	308.97	310.2	309.83	311.08	309.49	310.54	309.98	309.66	310.05	309.63	310.96	310.12	311.68	312.42	310.77	311.14	311.38	309.38	311.52	310.59	310.7	309.7	312.03	312.02	312.19	309.83	311.35	311.09	311.87	311.2	311.63	311.61	311.05	311.57	311.74	311.13
306.28	307.78	306.64	309.41	309.16	306.4	306.81	307.48	308.6	307.19	307.55	307.49	306.73	309.36	306.28	306.73	307.57	305.42	307.75	307.9	306.32	307.85	306.84	307.61	308.09	306.32	307.56	308.91	306.37	308.43	307.19	306.96	306.8	307.59	307.9	308	307.23	307.36	307.84	306.86	307.66	305.84	306.76	306.22	309.23	307.53	305.97	309.34	306.17	308
317.47	317.14	315.56	317.54	318.07	315.35	317.79	317.41	315.36	317.18	318.46	316.76	317.18	317.71	317.03	317.62	317.8	317.3	315.47	318.15	317.43	316.99	317.24	316.73	318.09	318.89	317.61	317.81	317.11	316.16	315.93	318.22	317.51	316.67	317.95	318.15	316.78	316.58	317.9	318.31	317.37	315.29	318.58	318.24	316.88	316.55	315.39	317.59	315.9	315.24
310.58	312.72	311.82	312.11	311.38	311.01	311.99	311.56	315.21	311.51	311.54	313.33	310.75	312.88	310.36	311.35	311.67	312.1	310.66	310.6	310.05	312.31	310.65	309.5	310.59	313.15	311.26	308.89	310.08	312.08	310.01	310.44	311.13	311.2	313.03	310.73	312.49	308.96	313.42	311.68	310.41	311.26	312.39	311.82	310.77	311.05	310.8	312.23	312.11	310.78
307.9	307.2	306.87	308.79	307.55	309.38	308.64	309.21	309.1	308.18	308.4	308.23	308.67	308.56	308.33	311.21	309.21	307.04	308.98	308.15	308.13	308.87	309.41	309.96	308.02	310.3	308	308.24	308.9	309.97	308.22	309.16	310.02	306.82	307.79	308.83	308.19	308.92	307.74	308.26	308.62	308.93	309.85	309.4	310.25	308.07	310.1	307.89	308.04	308.67
302.07	300.39	301.45	300.74	300.45	301.55	301.63	303.17	302.56	302.7	300.41	302.77	299.93	301.79	301.15	301.78	301.4	300.81	301.11	302.91	301.92	302.03	300.49	300.21	302.77	300.74	299.96	299.85	302.56	299.53	300.39	299.99	300.53	299.57	300.94	300.69	300.13	300.93	301.16	300.26	301.56	301.45	301.53	300.47	300.22	300.38	299.94	302.03	299.83	300.14
305.72	303.29	304.57	303.42	303.11	302.6	304.2	305.52	304.08	304.67	304.71	303.14	305.05	305.69	304.42	306.4	302.32	302.43	304.03	304.81	305.58	305.32	303.99	302.79	303.5	302.66	303.76	303.3	302.96	302.97	302.33	305.75	304.65	304.06	303.64	305.05	303.41	306.53	305.02	305.56	303.7	303.33	305.42	304.6	304.72	304.41	304.72	306.4	303.49	304.06
326.65	329.16	327.75	328.63	329.49	327.94	328.13	328.08	326.38	327.33	327.18	329.65	327.11	329.14	325.36	327.83	328.53	329.65	327.19	328.57	328.05	328	326.33	327.27	327.95	327.8	328.3	327.81	328.69	328.54	326.55	329.01	328.67	328.82	327.34	328.66	327.27	326.17	327.96	326.44	328.53	327.34	326.81	326.97	327.34	328.38	328.29	327.71	327.35	330.1
319.36	319.55	319.56	318.55	318.22	318.51	318.78	319.39	317.11	318.13	319.88	318.95	318.31	317.9	320.41	320.58	319.99	320.04	319.42	319	319.99	319.37	317.37	318	317.56	318.58	317.98	316.96	319.44	317.21	318.66	317.42	317.87	318.45	319.89	318.39	319.72	320.45	318.27	319.54	318.01	318.68	318.29	318.93	318.26	318.02	320.15	319.43	317.75	317.97
313.97	313.97	314.86	314.95	312.76	314.85	313.58	314.35	314.36	313.1	314.05	313.05	313.08	315	314.62	313.96	313.89	314	313.33	314.05	314.48	314.33	313.83	314.87	313.78	314.09	314.94	314.08	313.35	313.17	314.97	314.12	314.99	312.69	312.79	315.06	314.39	314.8	314.87	314.13	314.99	313.83	313.5	311.91	314.92	314.09	312.43	313.17	313.59	313.75
317.07	315.05	314.49	314.24	314.74	312.3	314.8	315.6	317.28	315.34	316.52	315.72	316.8	313.85	317.03	315	316.27	315.72	314.08	315.45	314.1	314.61	314.94	315.43	314.73	313.87	315.32	314.62	314.09	315.11	314.27	314.73	315.44	315.08	312.72	314.59	316.13	315.33	314.45	315.27	315.37	314.24	315.03	313.24	315.75	314.24	314.51	316.18	313.04	313.24
313.84	313.74	312.43	316.59	314.39	313	313.43	313.55	314.11	314.3	313.96	312.68	314.49	315.37	313.16	314.81	315.16	312.44	314.44	313.6	313.71	313.95	313.5	314.38	314.13	314.28	314.58	312.59	311.92	313	314.36	312.81	314.18	314.84	314.32	312.79	312.09	314.29	315.4	314.7	314.87	314.45	314.32	313.25	311.36	313.31	313.65	314.55	315.27	314.49
309.86	310.28	308.65	307.88	310.29	308.73	308.88	309.15	309.7	309.17	306.48	308.86	309.29	308.96	306.59	308.99	309.75	309.47	306.68	307.87	309.12	309.05	308.79	306.98	310.41	308.59	309.25	307.83	308.56	308.9	308.42	309.22	309.66	308.92	310.84	308.56	309.03	307.96	309.12	309.45	307.7	308.08	309.01	308.74	309.24	309.5	308.93	308.1	309.34	309.71
316.72	314.57	316.49	315.27	315.8	317.18	316.98	316.28	316.45	314.38	315.03	315.22	315.45	313.39	316.87	316.64	315.39	315.44	315.53	313.76	314.42	315.49	315.54	316.02	316.09	317.11	314.89	315.19	315.7	316.27	315.72	315.65	315.7	316.76	316.82	315.79	314.12	315.52	317.71	314.85	317.72	316.36	316.1	316.03	316.53	317.54	316.03	316.53	316.91	316.33
324.76	324.53	325.6	326.21	323.47	325.39	323.87	327.54	323.65	326.54	325.69	324.58	326.34	325.31	325.17	325.67	326.59	324.65	325.42	326.27	324.7	324.49	326.05	324.77	324.95	325.46	325.4	326.89	325.13	325.02	325.96	324.28	325.64	323	324.25	324.93	326.82	324.13	325.28	323.83	326.08	325.78	324.67	325.8	326.99	326.71	326.19	326.02	324.11	324.36
314.22	312.34	313.95	314.15	313.19	314.42	313.85	314.93	314.1	313.42	316	314.51	313.52	314.95	312.28	314.94	315.1	314.92	314.64	313.84	313.35	313.55	314.39	315.13	313.71	314.41	312.89	314.97	315.23	314.17	314.53	314.81	314.2	314.43	314.35	315.49	313.98	313.73	315.11	312.78	315.97	314.13	312.39	315.72	315.15	314.52	313.61	313.38	313.09	314.39
294.5	294.06	293.12	292.91	294.61	293.54	292.65	293.72	294.36	293.21	293.86	295.06	293.23	295.86	294.27	293.74	295.16	296	294.84	293.45	293.33	291.85	293.71	293.76	294.86	293.3	293.02	295.56	294.93	295.46	295.19	294.31	293.97	295.16	294.95	294.16	292.29	293.44	294.11	295.18	294.78	293.9	294.15	294.33	293.86	293.31	294.6	294.97	293.94	294.62
311.2	311.26	311.12	311.56	310.84	309.5	310.01	312.08	311.52	309.91	311.31	310.18	310.65	312.44	311.14	310.97	310.36	312.37	310.3	309.57	311.46	311.16	309.68	310.88	308.18	310.24	312.2	309.67	310.37	310.79	309.77	310.91	310.21	311.12	312.13	312.36	310.8	310.6	308.61	310.59	311.61	310.39	311.01	310.44	311.37	311.07	310.77	311.63	311.34	311.8
294.75	294.86	294.02	294.6	295.84	295.23	294.67	295.53	295.6	293.59	295.92	295.3	294.19	295.32	296.15	294.63	294.78	294.83	296.6	295.82	295.27	293.63	293.45	297.01	295.44	296.74	295.62	295.5	293.81	295.4	294.29	294.8	294.87	294.87	295.38	294.28	294.87	293.85	295.33	295.56	294.49	294.49	295.85	294.95	295.35	295.82	295.24	294.3	296.26	294.94
316.98	318.96	318.54	317.93	320.3	317.78	317.64	318.68	318.91	318.4	319.62	318.67	318.01	319.99	318.35	319.11	319.95	318.71	317.18	320.29	318.85	319.93	319.49	318.08	318.81	317.78	317.21	317.9	319.36	318.94	317.83	317.82	318.64	318.85	318.75	317.57	317.98	318.32	317.51	317.84	319.64	319.15	317.61	319.6	320.42	318.86	319.68	319.12	317.52	319.79
299.21	301.67	299.34	300.87	299.86	300.51	298.94	299.64	300.22	300.1	301.14	299.76	300.99	299.95	300.09	299.98	299.25	298.53	298.58	298.61	300.52	299.98	299.27	300.15	298.26	300.58	300.17	299.93	303.5	300.38	303.17	299.64	300.21	299.9	300.22	301.64	298.95	298.44	301.02	301.6	300.51	298.36	299.42	301.36	300.03	298.04	299.82	300.86	300.39	300
304.34	305.13	305.42	305.15	304.26	303.82	305.41	305.83	304.6	306.67	305.8	303.87	306.4	305.43	305.49	306.99	306.24	306.24	305.26	304.86	305.03	305.28	307.49	303.67	305.58	306.02	305.72	306.03	304.81	305.23	305.43	305.7	305.19	304.58	305.5	306.34	304.62	305.13	303.08	306.93	305.03	304.16	304.5	304.6	305.74	306	305.13	304.89	305.07	305.61
299.54	301.51	299.48	300.64	299.4	301.82	299.99	300.74	300.55	299.73	300.96	299.06	302.03	300.5	300.99	300.05	300.88	299.81	301.11	300.48	300.4	300.76	300.57	301.03	301.06	300.84	300.79	301.59	300.68	301.59	301.61	300.98	300.03	300.64	300.69	302.87	300.64	301.8	300.99	301.49	300.36	299.32	301.53	301.28	301.02	302.15	301.1	300.68	301.02	299.49
294.63	294.74	293.68	292.91	292.68	295.6	292.75	294.22	293.8	294.19	294.56	294.91	294.54	293.72	292.94	295.01	293.03	293.64	294.18	293.09	291.47	294.11	292.98	291.61	294.17	295.21	292.95	295.15	295.75	293.77	295.1	292.97	294.11	294.13	293.38	293.62	295.16	294.1	293.76	294.51	294.84	291.78	292.66	295.25	294.17	293.49	295.15	295.5	295.98	291.81
303.33	304	301.6	305.57	301.94	304.95	303.34	304.95	302.02	303.53	302.93	304.37	303.28	304.88	302.24	303.25	303.42	303	302.9	304.6	304.32	303.22	303.88	302.2	303.28	302	304.78	304.35	302.53	303.81	302.39	301.95	304.75	302.49	304.93	303.17	302.58	304.04	304.06	303.61	303.37	305.8	303.23	303.64	303.95	302.87	304.67	303.54	303.09	303.29
309.15	308	309.35	309.19	308.31	307.87	308.36	309.04	309.77	307.53	309.5	309.19	309.13	310.77	308.4	308.96	308.11	310.22	309.98	309.2	309.79	309.7	307.6	308.15	308.11	307.18	308.64	309.49	309.53	307.16	309.03	307.81	308.8	310.13	309.01	310.17	308.61	308.73	308.06	308.2	309.3	311.02	309.22	309.79	308.88	309.68	309.1	309.98	308.04	309.18
307.08	304.84	302.73	304.69	305.04	305.94	304.33	304.61	304.13	306.71	304.39	304.68	305.22	306.22	304.68	305.8	305.99	304.03	306.06	302.86	305.82	305.45	303.81	304.91	305.93	307.12	307.28	305.43	305.26	306.66	306.61	305.63	305.13	306.72	305.9	305.93	304.37	304.78	302.57	305.35	306.45	307.05	303.84	305.94	303.63	306.02	304.56	305.04	306.29	306.5
293.21	293.09	293.93	295.29	294.56	293.39	294.1	293.52	293.53	295.38	294.11	292.98	294.07	294.87	292.33	295	293.9	295.64	294.1	293.12	293.21	294.04	294.29	292.58	293.1	294.58	293.76	293.96	295.5	294.43	293.2	293.66	293.65	294.48	291.09	292.34	291.77	295.11	293	293.32	294.07	294.41	293.41	292.04	292.39	296.31	295.34	294.08	294.31	293.01
312.25	312.09	311.84	312.33	312.38	312.69	313.07	311.9	311.13	312.89	312	314.87	311.99	314.35	310.34	310.45	311.56	310.79	311.93	312.93	312.65	313.11	311.32	313.28	312	313.52	312.1	314.63	313.91	313.33	311.11	312.27	313.42	310.94	309.84	312.14	312.97	313.01	311.5	313.95	314.65	313.64	312.3	312.18	314.27	312.1	314.41	312.21	313.07	313.48
310.15	311.38	312.1	310.8	309.78	312.5	311.37	311.38	312.47	312.15	311.01	310.75	311.88	311.13	309.49	312.63	312.8	310.17	311.24	312.08	312.83	312.77	310.62	310.5	310.6	312.5	311.05	310.62	312.49	311.54	311.85	311.24	311.9	311.75	312.4	310.3	311.95	310.5	310.19	312.28	312.98	311.09	312.24	312.62	312.16	311.43	311.48	311.53	311.71	312.24
293.01	296.5	293.45	297.29	296.45	294.78	295.49	295.51	293.98	295.28	296.14	294.73	294.58	293.6	293.36	293.59	294.72	295.02	296.27	295.26	295.47	294.76	295.39	295.56	295.51	295.04	294.76	293.92	295.1	294.95	293.92	295.21	295.71	293.81	297.31	294.28	295.3	295.83	294.5	295.31	295.56	294.12	295.05	293.54	295.21	293.15	293.31	294.39	295.65	295.64
303.59	302.12	302.82	304.25	301.91	303.26	302.37	301.95	303.5	303.04	301.32	302.41	301.63	302.36	302.79	301.63	305.15	301.96	302.61	303.57	302.8	303.46	302.74	302.66	302.32	301.86	303.07	302.34	304.1	302.79	302.25	303.13	302.74	302.87	302.21	303.99	302.95	303.11	302.55	304.49	302.58	303.43	303.37	303.31	302.06	303.06	303.4	302.18	303.12	303.59
304.14	304.21	303.32	303.6	303.98	304.65	304.01	303.38	304.47	304.88	304.1	306.37	306.03	304.01	304.57	305.02	304.38	305.68	303.67	304.59	303.97	304.09	304.33	303.29	305.24	304.31	304.12	303.23	303.02	303.62	305.15	304.15	303.7	304.46	303.39	304.41	305.36	303.92	303.93	303.27	305.13	304.97	305.56	303.33	305.86	303.9	304.86	304.9	304.02	303.74
295.42	295.21	297.76	295.27	297.09	295.97	296.75	296.33	296.39	296.26	296.68	296.37	296.38	297.55	296.15	296.28	295.3	296.52	298.19	297.89	298.08	298.18	295.58	297.43	297.61	295.93	296.54	297.81	296.38	296.69	296.58	297.38	296.82	297.88	296.16	297.92	296.37	296	296.45	297.87	296.33	297.43	294.83	297.83	296.68	297.65	296.1	297.42	296.87	295.08
302.71	304.23	306.01	302.89	304.43	301.73	303.63	300.88	303.8	304.03	301.71	301.68	302.93	304.1	302.3	304.07	304.13	303.64	303.28	302.46	303.41	301.09	302.22	303.4	302.97	304.13	304.4	303.61	303.29	302.01	300.25	301.83	301.53	303.27	303.59	303.08	302.8	302.71	302.46	303.7	302.39	304.65	301.85	303.78	303.16	303.64	302.28	303.01	302.8	302.83
312.26	310.64	310.52	312.28	308.91	310.72	311.04	310.1	309.6	310.29	310.27	309.22	312.19	311.02	311.94	311.54	311.12	313.05	310.83	309.51	310.96	309.89	310.19	310.73	311.29	309.87	310.16	311.52	307.29	310.42	311.62	309.6	310.37	311.16	312.06	309.44	309.93	310.55	310.36	310.22	311.74	312.25	312.98	311.23	311.26	309.78	310.26	309.58	312.55	311.11
304.37	304.49	305.06	304.02	305.65	305.07	304.69	302.51	304.41	305.52	304.91	303.83	304.53	303.84	304.48	303.11	304.05	304.72	304.5	302.98	302.83	303.01	304.89	305.92	304.34	304.53	306.14	303.84	304.74	304.58	303.51	305.09	305.8	305.13	304.84	302.95	305.12	305.53	303.85	305.06	303.11	304.26	305.47	304.31	303.77	302.44	306.41	306.04	305.57	302.24
324.12	326.24	325.29	324.99	324.67	326.3	323.15	323.63	325.82	324.05	324.46	326.63	325.69	327.83	326.87	324.97	324.35	326.02	327.75	325.99	323.73	325.63	325.48	323.94	324.56	323.4	326.04	325.89	325.4	326.31	327.01	326.4	323.85	325.24	324.33	326.05	324.98	326.36	325.48	325.03	324.18	326.35	324.36	325.15	325.71	326.18	326.01	324.65	325.23	324.85
303.94	304.01	303.32	301.07	304.45	302.91	303.65	303.12	303.18	304.13	302.78	303.93	304.37	303.15	303.73	302.98	303.61	304.46	304.26	304.64	302.32	304.11	302.95	303.69	303.1	301.23	303.73	302.83	304.56	303.51	302.63	304.64	304.47	302.91	301.94	302.52	302.86	303.99	305.38	303.17	303.58	303.21	304.69	303.47	303.09	305.11	303.72	301.49	303.51	303.66
293.4	295.47	296.11	293.22	293.83	295.14	295.11	296.05	294.44	293.48	293.71	294.5	292.95	294.55	295.47	293.79	294.44	295.02	294.26	293.9	293.54	293.71	294.99	293.92	294.98	295.69	295.2	294.81	294.23	293.43	293.43	295.23	294.22	293.58	292.5	293.36	296	294.62	296.06	293.54	294.69	295.73	293.82	294.02	293.39	295.48	294.55	295.42	293.11	295.82
314.25	312.23	312.1	312.32	312.85	312.24	313.46	312.27	313.76	314.91	314.31	313.45	313.54	312.94	313.45	315.27	312.63	314.37	312.68	314.7	314.36	311.9	313.68	313.52	313.29	311.94	312.9	314.42	311.76	312.16	312.63	314.05	313.15	312.73	311.85	313.38	312.08	311.01	312.09	310.37	315.01	313.15	316.27	312.11	312.9	314.48	314	312.46	311.2	314.19
304.74	304.59	303.79	305.87	303.88	305.34	303.76	305.1	305.39	304.01	305.97	304.43	302.48	303.34	303.64	303.93	305.13	305.5	303.2	305.47	305.23	304.97	304.94	303.3	305.75	304.26	305.11	304.89	304.09	303.03	303.98	304.24	304.79	305.88	304.82	304.3	305.01	306.46	304.43	304.71	303.82	301.82	304.83	304.26	304.49	307.24	303.4	306.91	305.71	305.04
303.94	302.28	302.68	303.13	302.87	302.82	304.02	304.14	303.74	302.87	303.27	303.26	304.79	302.4	303.69	305.31	303.89	302.22	302.5	302.37	302.45	304.09	302.78	304	304.12	302.3	303.36	302.96	302.76	301.46	303.38	305.17	303.18	302.65	303.93	302.34	303.88	304.53	303.08	303.55	303.59	303.27	303.56	302.46	303.42	304.02	303.7	305.09	303.15	304.56
302.68	305.58	304.98	304.18	304.25	306.25	303.91	304.72	305.09	305.53	305.14	304.66	304.86	305.55	303.29	302.8	304.22	303.53	306.83	304.22	306.03	303.51	304.84	302.31	303.48	302.69	304.41	305.72	302.54	303.76	304.79	306.03	303.56	304.89	303.24	304.87	305.46	304.27	303.75	305.05	304.62	303.06	305.4	304.84	306.08	304.22	305.76	304.22	303.75	303.14
302.17	304.7	302.6	303.32	303.39	302.12	303.19	302.81	304.03	303.21	304.14	303.65	302.22	302.42	304.5	303.59	303.69	301.69	302.22	304.26	302.06	304.09	304.78	302.83	304.4	302.03	304.22	301.82	303.87	302.48	301.92	303.67	302.27	302.41	303.89	303.76	303.8	304.98	302.88	303.23	305.49	302.9	304.04	303.08	302.67	302.45	303.1	301.73	303.91	305.21
302.81	303.97	301.34	302.29	302.81	304.29	302.98	302.5	303.4	302.72	302.8	302.87	303.3	302.01	301.36	301.58	302.61	300.82	302.81	300.62	301.45	303.43	304.01	304.93	302.72	306.25	301.91	300.87	301.25	303.45	303.02	301.89	302.79	301.93	302.45	302.05	301.25	301.18	301.91	302.87	304.23	303.34	302.08	301.91	302.53	302.38	303.03	303.53	301.73	302.7
323.88	324.49	326.34	325.2	323.54	322.67	323.66	325.54	324.45	324.87	325.79	325.2	325.51	324.78	324.19	326.55	325.43	326.23	324.73	324.93	324.33	324.43	323.7	325.25	326.17	324.88	323.49	325.37	323.71	324.74	323.75	325.43	322.36	325.62	326.06	323.45	325.02	324.18	324.66	325.04	325.39	324.36	324.47	324.49	326.34	325.1	324.65	326.11	323.98	325.02
313.97	314.63	314.73	315.12	313.79	315.01	314.43	315.44	314.75	314.31	314.6	316.28	315.39	315.37	316.81	315.53	314.43	314.53	315.89	314.82	314.72	314.2	314.66	314.78	316.37	314.98	315.94	315.44	314.98	315.23	315.73	313.9	314.95	313.9	313.41	315.17	314.22	314.05	315.49	316.62	316.22	314.47	316.16	315.46	314.94	314.67	315.74	315.26	313.94	314.69
295.52	294.56	295.11	292.76	295.94	295.33	294.49	293.05	294.49	295.84	294.54	295.22	296.12	292.7	295.25	294.93	295.43	295.48	294.78	296.47	294.82	294.42	294.92	294.42	293.73	294.32	296.21	293.8	294.82	295.14	295.59	294.8	296.59	293.14	295.44	294.56	294.78	294	296.67	294.53	295.24	297.21	293.14	294.28	295.4	295.38	294.39	294.71	294.09	296.41
314.28	315.7	313.45	314.21	316.03	313.55	312.99	315.06	315.09	314.37	315	315.48	316.8	315.26	317.03	314.75	315.56	314.43	314.86	313.99	313.64	314.48	314.12	314.05	314.12	315.71	315.42	314.52	315.69	316.2	313.74	314.68	314.49	314.45	315.29	316.94	313.09	315	314.63	313.98	315.1	314.1	315.3	314.21	315.93	315.63	314.64	313.31	315.41	313.52
305.12	304.06	304.98	305.28	306.53	305.01	303.91	305.47	306.33	305.34	305.82	304.25	307.46	306.39	305.91	305.12	304.82	306.48	306.49	306.28	306.58	305.07	305.91	305.91	304.43	306.77	306	306.31	304.87	305.68	304.62	304.99	304.53	305.52	306.01	304.18	305.16	307.74	306.1	304.81	304.31	305.23	304.27	305.75	306.92	305.55	305.01	306.54	305.97	304.81
313.48	311.87	315.13	313.64	313.61	313.92	312.85	315.51	313.02	314.37	313.75	311.49	312.85	313.24	313.5	312.09	313.6	314.98	313.34	312.71	313.08	311.93	312.2	314.5	313.99	313.71	312.57	311.54	313.37	314.38	313.46	313.21	311.86	312.33	314.01	314.69	314.92	314.66	313.68	312.58	311.85	313.16	312.64	312.93	313.66	313.72	312.93	314.26	312.62	314.03
328.82	329.76	326.72	327.86	327.7	328.89	326.29	328.8	328.43	327.41	327.52	327.13	325.79	328.79	328.06	327.8	329.37	328.07	327.2	327.71	328.51	328.42	326.36	327.22	327.34	327.7	326.31	327.9	326.32	327.78	327.35	327.46	326.86	327.93	328.32	329.35	328.34	329	328.93	328.87	328.68	327.29	327.72	328.38	327.09	328.07	327.57	327.4	327.83	328.31
328.46	329.08	326.78	327.38	326.83	328.99	326.98	326.59	328.8	325.43	328.88	328.29	328.17	328.8	328.89	328.84	328.74	326.64	327.77	326.54	327.36	328.47	327.49	327.89	328.24	326.46	328.92	326.23	328.12	325.86	326.81	328.23	328.34	326.92	327.68	329.43	328	330.18	329.79	327.51	326.42	328.19	326.41	327.72	327.28	327.12	328.72	327.13	327.47	328.34
302.8	303.81	302.2	303.65	301.62	302.58	302.07	302.69	304.34	302.31	304.98	303.28	302.43	302.57	303.55	303.82	304.53	302.84	304.88	303.59	303.22	301.65	303.05	302.5	302.64	303.07	301.43	302.92	302.53	304.58	303.96	303.13	302.91	302.27	303.74	303.5	303.3	303.45	303.9	304.42	304.12	302.6	303.28	301.89	302.92	303.36	305.16	302.44	301.14	303.37
317.29	315.89	316.43	314.88	314.69	314.78	316.66	315.33	316.34	313.44	314.86	315.73	316.35	318.5	315.95	316.08	315.13	316.57	316.73	316.05	316.03	314.44	315.2	315.33	315.22	316.1	316.15	316.55	317.78	314.77	315.77	316.66	313.79	315.92	316.44	316.76	314.76	315.87	314.89	317.01	315.84	316.43	315.96	315.17	314.74	316.04	314.37	316	315.99	314.62
304.85	304.94	303.51	305.19	304.94	306	306.01	304.51	304.23	305.9	304.69	305.6	303.75	306.06	306.12	305.94	305.47	306.92	306.51	307.14	305.53	308.13	305.3	302.59	304.99	305.18	306.02	305.63	305.37	305.67	304.19	305.69	303.71	305.19	305.35	305.69	304.2	306.38	306.22	303.75	305.48	305.05	303.45	306.73	304.96	304.73	303.73	304.27	304.39	306.27
327.53	326.7	328.64	328.74	328.5	327.14	326.86	328.44	327.66	328.01	327.92	326.12	329.28	326.53	326.84	326.42	327.2	328.41	327.3	326.97	329.1	328.76	326.69	328.54	328.08	326.62	327.47	326.79	327.85	327.17	328.2	328.64	327.26	325.43	326.55	329.1	327.4	327.05	328.28	328.37	327.14	327.6	327.6	326.32	329.56	327.05	327.31	327.78	328.35	327.08
296.01	296.28	294.24	296.35	294.62	295.69	295.37	294.79	295.16	294.38	294.64	296.95	294.63	294.06	293.81	293.87	294.58	294.38	296.26	294.47	296.46	294.89	295.75	295.26	295.18	295.14	297.01	293.96	295.05	293.7	294.05	295.35	295.42	293.39	296.48	293.95	295.08	294.3	293.83	294.84	295.27	293.17	294.48	294.21	297.05	296.74	295.73	295.29	296.23	293.67
302.51	303.56	302.26	301.09	304.5	305.19	302.21	302.36	304.24	302.75	303.16	302.65	302.69	304.3	300.37	303.77	302.75	302.61	303.5	301.98	302.37	303.08	301.99	303.22	301.84	301.78	301.23	302.16	303.23	303.41	302.18	301.88	304.18	303.57	302.69	303.52	302.54	303.93	303.53	302.92	302.85	302.18	303.11	302.57	302.2	302.93	303.59	304.87	302.67	301.5
318.54	317.59	317.67	317.58	319.25	319.48	319.05	319.24	318.3	320.83	318.72	318.49	317.92	320.23	317.58	316.66	319.07	318.99	317.35	317.7	316.84	319.95	317.12	317.92	318.32	319.45	318.05	320.3	318.27	317.05	317.05	319.39	318.93	317.13	318.25	320.06	318.22	318.01	318.26	317.71	319.39	318.68	319.92	319.39	318.44	317.36	318.67	318.24	318.58	317.82
294.19	296.17	296.24	294.58	295.47	294.97	293.84	297.61	292.73	297.44	294.76	295.75	296.05	297.16	295.82	295.39	294.75	293.87	295.2	294.64	296.61	295.75	295.8	294.96	294.97	296.44	294.26	296.46	294.56	293.26	294.62	294.35	293.38	295.81	296.55	297.51	295.31	294.46	295.71	294.95	296.25	296.67	295.44	295.08	295.66	292.88	296.67	298.22	293.79	296.4
314.09	315.07	315.14	315.66	314.72	313.15	314.23	311.64	313.17	314.08	314.4	314.06	313.28	314.91	314.83	315.35	314.25	314.77	314.93	314.76	314.12	314.02	315.68	315.52	312.88	315.43	314.25	313.11	314.82	313.86	314.85	312.44	315.52	315.24	313	313.06	313.17	314.75	314.14	313.39	313.31	313.11	311.22	314.89	314.38	314.81	314.38	314.46	314.69	316
318.07	318.89	318.75	316.95	316.97	317.01	317.71	316.36	316.72	317.36	318.07	317.69	318.63	317.63	318.18	318.98	317.27	317.26	315.96	319.16	318.21	318.77	317.77	318.42	318.61	319.67	319.19	316.47	317.65	318.95	318.76	317.3	316.86	319.21	319.3	318.53	317.79	316.73	318.65	319.03	317.74	319.6	318.98	318.57	318.05	319	318.16	318.3	318.02	318.92
294.44	296.25	297.01	295.21	294.35	297.36	295.05	295.5	293.19	296.22	294.64	294.25	295.47	295.22	295.28	295.58	296	295.88	295.14	294.39	294.18	295.9	296.22	294.07	296.41	294.42	293.87	295.04	294.11	294.88	294.45	294.69	296.59	296.45	293.97	295.54	293.75	294.5	295.84	295.28	295.39	294.74	294.79	296.13	293.87	295.33	296.19	294.86	294.77	294.55
296.25	295.98	297.31	296.48	297.17	296.86	295.21	297.92	296.42	297.82	297.49	297.11	295.49	297.26	296.58	296.22	296.58	298.51	295.53	297.25	296.3	297.28	298.09	296.46	295.81	296.28	295.85	296.65	296.63	297.69	296.68	296.58	297.84	298.79	297.14	295.83	297.18	297.82	296.78	295.33	295.55	295.56	297.96	297.43	297.48	297.3	297.77	297	295.97	296.62
310.47	309.87	310.03	311.05	311.75	309.42	310.35	311.24	310.75	308.61	310.28	311.16	310.28	310.25	309.6	309.96	312.11	309.11	310.8	310.42	310.46	309.04	310.55	311.05	309.89	311.52	309.79	310.73	308.98	310.28	309.38	309.16	310.94	310.2	312.25	310.42	309.52	308.52	312.35	309.36	309.96	311.21	311.12	308.4	310.03	310.75	310.5	310.94	308.75	311.08
317.51	318.52	316.98	316.02	319.25	316.96	318.32	315.2	316.29	317.79	316.66	317.39	317.68	317.03	316.08	315.82	315.48	315.76	316.27	315.54	317.8	315.89	318.09	319.11	316.28	315.88	316.36	317.01	316.94	315.69	316.3	318.36	317.9	318.85	316.21	315.59	316.24	317.31	317.72	315.8	315.53	317.09	317.76	317.76	315.15	318.1	316.82	316.78	317.22	317.93
301.39	301.3	299.87	301.68	302.36	302.46	300.86	300.76	300.45	301.84	299.67	301.71	301.34	303.16	302.18	300.79	302.83	300.54	299.05	299.72	301.22	301.89	302.18	299.7	301.43	302.76	301.21	301.78	300.52	300.09	302.1	299.64	300.54	301.09	300.54	301.49	300.7	301.79	300.49	301.88	300.52	301.35	299.51	300.79	299.36	302.24	301.81	300.96	301.34	300.59
318.48	318.75	319.37	317.96	320.09	317.3	318.18	317.53	317.53	317.81	317.29	319.04	318.3	318.54	316.98	317.63	319.01	317.72	317.82	317.76	318.01	318.72	318.62	317.35	317.21	318.56	317.97	320.02	318.39	318.79	318.44	318.69	317.57	319.06	317.8	318.32	318.65	317.92	319.09	318.19	318.19	319.52	316.85	319.01	318.59	318.52	319.61	317.56	317.96	318.63
313.48	312.99	312.67	313.21	311.38	314.06	315.63	312.42	312.84	313.49	314.07	313.51	312.66	313.36	311.02	312.81	313.4	312.75	315.43	313.57	313.39	314.24	312.82	314.24	313.58	312.43	314.04	313.56	314.34	313.36	314.51	312.78	312.33	312.73	312.11	313.72	314.1	313.57	312.51	314.11	313.27	314.03	313.21	313.67	314.26	312.84	313.95	313.63	312.55	313.2
310.73	309.53	308.47	311.17	311.08	311.86	312.35	309.84	310.86	310.45	310.77	309.93	311.66	310.81	312.69	312.95	310.79	310.88	312.31	311	311.47	311.08	311.8	310.48	312.42	313.22	311.19	312.2	311.81	310.86	310.91	311.71	311.92	310.85	311.86	310.07	311.94	310.78	310.3	311	311.65	312.41	311.53	312.79	310.17	311.63	311.32	309.72	310.02	314.08
303.47	305.29	305.26	304.33	304.07	303.92	304.34	305.61	304.24	304.17	306.28	305.58	303.81	305.4	304.94	304.26	304.54	305.26	305	304.09	302.72	303.91	305.26	304.54	305.13	303.81	304.11	302.79	304.55	306.06	305.1	302.66	305.19	305.57	303.5	303.62	305.8	305.1	304.53	304.88	303.86	305.33	306.08	303.94	304.75	304.16	305.5	304.98	304.78	303.47
298.92	298.77	301	299.93	298.75	299.28	299.21	298.54	299.83	298.78	298.81	301.22	299.89	301.01	299.57	300.7	297.52	300.67	300.17	300.87	301.58	299.23	300.17	299.36	301.13	300.69	301.65	299.37	300.79	300.59	300.98	300.28	299.91	301.48	298.78	299.85	300.45	301.54	299.51	301.32	301.56	300.47	301.04	300.25	301.24	299.38	299.03	299.32	300.2	299.28
329.33	328.78	328.26	328.77	328.75	328.43	327.99	330.12	329.08	329.42	328.76	328.14	329.86	329.57	328.11	328.97	327.78	329.48	328.7	329.14	327.08	328.33	328.78	327.51	328.1	327.85	330.69	329.16	327.93	327.23	329.01	329.19	329.23	328.44	328.67	329.4	327.69	327.11	327.65	329.16	327.98	329.75	329.38	328.72	327.18	328.33	331.39	327.19	326.77	329.41
306.8	305.67	304.52	306.91	308.39	307.12	306.56	305.52	307.46	306.62	308.44	306.65	306.7	306.9	305.41	306.73	305.89	305.57	306.83	306.43	305.31	305.91	305.29	305.87	306.87	306.15	305.59	308.31	305.8	304.19	305.87	307.19	305.27	305.28	305.93	306.02	306.35	305.91	306.22	307.43	306.9	304.77	304.99	306.34	307.17	307.12	306.59	305.67	306.18	307.49
314.09	312.3	312.2	312.35	312.65	312.14	313.96	312.92	311.66	312.34	311.65	312.92	311.88	311.93	314.1	313.77	314.34	312.53	314.46	312.84	313.57	312.33	312.51	313.2	314.61	314.51	314.27	315.13	314.79	314.27	314.13	313.16	313.84	313.7	313.75	312.36	311.91	313.27	313.33	311.06	314.83	312.09	312.83	314.16	313.61	312.22	312.82	313.55	312.67	312.44
306.12	307.12	307.45	306.06	306.62	305.53	305.89	304.64	303.56	305.82	306.06	307.87	303.78	305.43	306.37	304.77	306.9	306.42	307.46	303.7	305.22	306.55	306.77	306.52	306.5	305.74	305.15	303.85	308.3	304.98	306.29	306.56	305.78	305.68	304.94	305.52	306.74	307.73	305.9	306.78	305.72	305.91	306.04	306	306.36	305.96	306.57	307.73	305.66	305.74
306.76	305.41	305.53	305.13	306.08	307.59	308.34	306.11	306.62	305.31	308.07	305.92	307.7	305.02	307.42	305.23	306.31	308.99	303.55	306.73	307.21	305.88	306.19	307.71	306.8	306.51	308	307.23	306.63	306.84	305	308.21	306.24	306.92	307.83	307.91	306.97	305.57	306.25	305.38	306.69	305.4	305.29	307.56	308.06	307.23	307.3	307.06	305.45	306.48
302.03	303.07	302.77	303.43	304.61	303.67	302.83	304.65	302.09	303.07	303.98	302.6	303.12	303.52	303.83	304.73	303.16	302.58	303.7	303.59	303.59	303.72	303.13	303.47	303.83	303.1	304.27	302.64	302.76	303.77	305.51	302.67	304.61	302.56	302.9	303.47	304.75	305.35	303.24	303.81	302.92	305.03	303.38	303.01	303.45	303.3	302.59	303.81	302.2	302.93
303.25	301.86	302.88	302.3	300.96	302.7	301.4	304.27	302.78	302.53	302.06	303.95	301.02	303.26	302.89	302.32	302.49	302.34	302.66	302.46	303.58	301.93	302.87	302.11	304.76	302.01	303.39	302.3	301.35	303.12	302.07	302.54	302.07	303.22	303.55	303.12	303.83	300.88	302.65	302.35	301.7	303.36	301.05	301.52	302.58	302.85	302.67	302.55	303.24	302.27
303.49	303.81	302.45	304.52	304.76	303.34	303.53	304.33	303.45	302.13	304.2	304.15	301.89	302.89	303.59	304.34	304.06	304.64	305.45	303.15	302.55	303.29	301.51	304.35	303.29	302.03	302.36	304.58	303.97	303.15	304.04	302.08	302.06	301.21	302.03	303.21	303.2	302.8	303.75	303.25	303.9	304.76	303.48	302.61	302.79	302.09	303.63	301.81	303.55	302.42
302.11	303.11	301.64	302.36	302.72	303.11	304.11	303.46	304.5	304.96	303.97	303.55	303.69	304.96	303.53	303.32	302.13	303.57	303.3	303.36	303.92	302.72	302.69	302.75	303.42	303.51	303.47	302.41	304.53	304.05	302.28	302.26	302.3	303.65	302.61	302.29	304.08	303.68	303.45	303.3	302.77	302.88	305.5	303.11	302.72	303.22	302.45	302.71	304.19	303.97
304.03	304.42	303.78	305.89	304.99	304.16	305.07	305.65	307.17	305.02	305.25	304.97	303.49	305.37	305.05	304.74	304.36	303.06	306.27	305.29	304.9	305.91	305.64	303.24	305.9	306.18	306.35	304.98	305.06	304.09	305.52	305.73	305.73	305.43	306.01	307.6	305.6	304.08	305.16	305.38	305.17	306.14	306.18	307.13	304.63	306.52	305.05	304.14	305.92	303.8
313.76	312.86	312.9	313.54	311.42	312.51	311.84	313.11	312.93	312.28	311.47	312.49	310.95	312.97	311.41	312.86	310.55	312.16	312.28	311.94	313.18	312.62	314.63	313.26	312.76	311.8	312.79	312.72	312.19	311.82	312.49	312.29	310.86	314	311.57	312.19	313.11	312.41	314.54	311.47	312.03	311.39	311.87	312.95	311.34	312.95	312	311.29	311.69	314.23
307.46	305.16	306.07	305.99	306.49	305.63	306.93	306.39	306.86	304.65	305.75	306.82	306.56	305.06	305.02	306.01	305.86	306.66	305.56	307.14	305.55	306.68	305.04	307.93	305.74	308.51	306.87	304.81	305.15	304.23	306.56	306.68	305.18	306.61	305.66	306.53	305.36	306.21	307.44	305.49	305.24	305.4	305.7	305.03	303.5	306.12	305	306.58	304.92	307.52
304.47	304.9	303.82	306.02	305.1	306.02	306.86	303.85	304.58	304.95	305.67	306.82	305.29	307.53	304.55	305.59	306.18	305.35	304.94	306.22	304.42	307.06	305.54	305.31	304.23	306.62	304.21	307.77	303.72	304.3	308.55	306.58	305.21	305.38	305.37	305.12	304.71	306.02	303.92	307.07	305.89	305.24	305.6	306.63	303.62	304.85	304.72	305.44	305.66	305.29
303.92	302.82	303.92	303.59	304.2	303.25	302.88	302.65	300.72	302.67	304.22	303.49	304.35	303.82	303.03	304.82	303.57	302.71	302.47	302.9	302.7	304.05	304.45	304.57	303.88	304.61	302.64	304.75	303.65	302.82	302.68	305.16	303.72	304.19	303.11	306.68	303.84	304.52	303.11	302.43	302.4	302.95	304.28	304.76	302.72	306.23	302.14	302.17	303.43	302.87
302.98	304.34	303.66	303.43	304.46	304.16	304.04	304.48	304.76	304.59	305.43	304.84	303.45	305.17	303.52	304.98	304.17	305.97	305.26	303.2	304.17	304.86	303.59	304.5	303.01	305.22	303.58	304.6	305.22	304.44	303.79	303.28	305.14	303.31	305.42	305.33	303.5	303.94	305.9	304.51	304.16	304.02	303.61	303.65	302.5	304.14	303.56	304.53	302.89	304.2
318.6	319.75	317.18	320.53	321.74	318.69	319.8	319.44	318.42	319.11	319.59	318.82	321.11	319.25	318.26	318.7	318.34	320.37	317.68	317.87	320.71	319.37	320.75	319.28	319.91	317.76	319.05	317.58	318.34	318.08	318.62	318.94	319.49	320.74	317.78	319.08	319.06	320.1	318.58	319.34	318.77	319.09	318.2	319.28	317.75	320.73	318.4	319.31	321.77	318.43
311.07	311.98	311.76	310.96	310.7	311.77	310.85	311.16	312.55	311.53	311.73	311.75	311.31	311.82	311.03	311.34	310.76	311.07	311.48	311.74	311.54	312.59	310.82	311.53	311.75	311.08	311.14	311.93	311.26	311.11	310.78	310.42	311.44	312.89	312	310.84	311.26	313.34	311.9	311.88	313.48	310.93	310.99	309.92	312.56	310.9	311.85	311.02	311.41	311.85
314.11	314.73	313.75	313.99	315.58	317.8	314.41	315.8	312.83	314.23	313.96	314.15	313.18	314.72	314.47	313.98	314.38	314.82	314.73	313.94	314.01	313.46	313.73	313.61	315.82	315.82	314.5	314.8	314.05	315.07	315.62	314.41	315.83	314.01	314.53	316.17	315.39	314.81	313.64	313.75	316.99	314.1	316.35	315.25	314.54	313.65	313.32	317.52	313.9	315.02
294.33	295.22	294.42	294.53	293.97	293.66	294.14	295.92	295.95	294.89	293.06	294.78	292.42	294.32	293.48	294.45	294.76	292.74	293.17	293.57	293.75	293.1	294.12	294.64	295.52	293.33	293.75	293.48	292.63	295.75	293.25	293.88	295.32	293.81	292.8	293.11	294.1	294.45	293.56	293.92	295.28	296.2	294.15	294.1	295.5	295.3	294.24	294.91	293.47	294.29
304.68	303.69	304.04	304.22	304.46	305.01	304.81	305.26	304.24	306.2	304.94	302.87	305.43	303.18	303.86	304.37	305.22	304.41	303.56	304.59	304.5	304.74	304.58	302.56	303.67	303.69	306.64	303.16	305.77	305.83	303.75	306.5	304.66	304.95	305.13	305.06	302.42	304.61	304.81	305.13	304.1	303.72	304.44	305.75	303.42	302.37	303.56	303.41	306.27	305.79
297.7	295.69	296.93	296.59	295.1	296.5	295.59	297.32	297.01	296.82	297.19	297.2	297.84	295.17	298.01	294.93	296.04	297.4	295.09	296.53	296.26	296.92	296.48	299.14	296.85	295.39	296.73	296.35	298.13	296.92	296.94	296.29	295.18	294.7	296.99	299.49	296.2	296.91	295.83	296.85	296.31	296.83	297.2	296.64	295.71	296.96	296.56	297.63	295.37	294.84
300.28	299.55	300.73	300.24	299.43	300.37	299.27	299.51	300.78	299.46	298.2	297.94	301.02	299.99	300.76	300.25	300.04	301.5	301.04	302.12	300.25	299.39	302.16	300.14	298.59	299.96	301.08	299.19	299.47	299.7	300.1	300.2	300.57	299.67	301.11	301.24	299.67	299.74	300.84	298.95	301.25	298.73	299.92	300.11	298.28	299.96	298.3	301.9	299.44	298.84
300.12	300.24	298.7	300.26	298.74	301.05	299.9	300.68	299.76	299.19	299.86	299.74	301.54	300	299.18	298.46	299.5	297.84	298.13	300.42	299.25	299.7	300.57	299.46	301.48	300.49	299.2	301.87	301.08	297.56	299.21	298.52	298.57	301.22	300.36	299.13	299.87	299.27	299.27	300.26	299.59	300.17	300.15	301.48	300.43	299.61	300.47	300.29	299.64	299.5
314.76	315.98	314.95	313.98	313.42	315.13	312.9	315.63	314.49	314.63	315.51	315.41	315.03	315.92	315.13	314.97	315.55	314.08	316.19	314.52	316.32	313.69	315.59	314.35	312.98	314.39	314.57	315.68	314.94	315.05	314.56	314.18	314.82	314.37	315.21	315.14	314.44	315.57	317.01	314.25	315.62	314.74	315.51	314.58	314.23	314.42	316.77	316.5	315.01	315.57
314.11	314.63	311.23	313.11	314.45	313.66	315.98	314.12	315.91	313.33	314.53	314.72	314.61	315.99	315.27	315.43	314.62	316.07	316.16	314.52	314.98	313.26	314.87	314.19	314.41	315.4	316.03	315.62	314.31	314.22	314.31	316.85	316.08	315.1	314.9	315.76	314.18	315.18	313.84	314.39	315.06	314.58	315.9	316.32	314.79	314.4	314.61	314.65	315.66	314.93
319.74	319.6	318.15	319.45	319.48	319.29	320.31	320.77	320.64	320.65	318.29	319.5	319.31	319.25	319.56	318.46	319.2	318.96	318.13	318.74	319.32	319.46	319.51	318.55	318.23	318.43	318.56	318.28	321.14	318.61	319.99	320.44	320.41	319.09	320.15	319.09	319.9	319.55	319.92	319.6	318.89	317.63	319	320.99	320.51	320.6	317.78	321.34	319.04	320.36
302.52	302.4	299.93	302.23	303.63	302.74	304.69	302.95	303.49	302.09	302.92	300.72	302.31	301.66	304.14	303.46	301.34	304.57	302.2	302.34	302.02	303.37	304.43	302.2	303.16	302.89	303.51	302.88	303.2	302.69	301.54	303.02	303.42	303.01	304.18	304.54	303.58	303.78	302.25	300.7	303.07	299.91	302.45	300.17	300.92	302.95	304.56	302.82	304.11	303.91
314.57	313.74	314.27	314.15	314.77	314.45	313.98	312.57	314.32	313.58	313.67	314.66	312.87	313.42	315.4	313.45	313.51	314.81	314.18	313.48	312.78	313.71	313.11	314.8	314.31	314.71	314.86	313.39	316.37	315.59	313.08	316.87	314.41	312.92	314.01	313.9	313.05	314.02	314.63	314.81	313.93	315.42	313.08	314.02	313.22	314.89	312.64	315.88	314.29	313.23
311.97	313.6	312.11	312.35	313.58	313.81	311.5	312.73	313.23	313.1	311.96	312.98	313	314.18	313.89	311.33	313.64	313.84	312.21	313.46	313.59	313.87	315.2	311.41	313.75	314.46	313.47	311.84	311.52	314.73	313.18	313.75	311.51	313.42	312.97	314.68	312.18	313.42	313.65	311.94	312.8	311.8	312.8	312.7	314.01	312.41	312.68	312.31	314.06	314.17
315.42	312.19	313.02	313.37	312.77	313.84	311.59	311.74	313.31	313.4	313.54	313.33	312.83	312.18	314.24	314.63	313.47	313.81	314.09	313.84	314.75	312.71	313.39	312.61	312.57	314.27	311.72	312.61	313.34	314.96	314.48	314.15	312.11	312.34	311.82	313.86	314.16	312.95	313.51	314.09	312.46	312.63	313.23	312.16	312.62	312.84	314.09	314.32	311.25	312.59
310.48	309.34	311.5	308.67	310.83	311.44	311.51	311.8	308.86	312.1	310.14	311.59	310.43	310.85	311.02	309.17	310.63	311.16	309.01	311.37	312.5	311.31	309.55	309.06	309.04	310.32	310.63	309.66	310.41	310.98	310.01	312.1	309.17	308.94	311.52	311.08	311.73	310.99	310.71	311.13	311.39	309.81	310.2	310.12	309.81	311.65	310.28	311.28	312.45	309.99
313.07	312.34	314.68	312.47	312.76	312.71	313.57	312.65	314.18	312.68	311.49	313.64	314.49	314.96	312.72	312.07	312.58	311.69	311.27	314.28	312.52	311.6	313.39	311.91	313.22	312.77	313.25	312.3	311.15	312.54	313.9	312.35	312.61	314.1	312.88	312.01	311.53	313.55	311.17	313.05	313.92	312.66	314.15	314.7	311.32	313.39	312.73	312.22	313.25	313.01
318.04	320.82	320.73	319.51	319.48	319.72	318.01	319.92	319.07	319.91	319.97	319.45	318.65	320.26	318.94	319.45	319.96	319.74	319.99	318.92	320.32	319.42	318.05	319.08	319.59	319.72	320.16	318.32	318.1	319.27	319.98	320.25	316.89	319.84	319.29	319.45	319.57	319.18	319.58	321.54	318.19	318.99	320.9	319.2	319.25	318.18	317.98	318.69	319.68	317.29
301.66	303.96	305.61	304.61	302.81	303.39	304.61	301.38	304.01	300.85	301.35	302.31	302.18	302.46	301.82	303.5	302.23	303.87	304.77	303.94	302.64	303.32	302	303.22	303.06	302.64	301.8	303.21	302.38	302.58	301.68	301.88	302.06	301.74	302.73	304.86	304.14	303.42	301.87	301.39	302.49	304.03	303.6	301.48	302.69	301.93	304.58	301.82	302.89	302.62
303.27	303.25	302.24	303.1	302.62	302.15	302.38	304.43	302.99	302.12	303.6	303.46	303.92	303	300.42	303.47	303.66	301.08	304.09	302.76	304.37	302.36	300.89	303.46	301.04	304.48	304.44	302.4	301.39	302.39	303.49	300.76	302.08	302.38	302.48	303.44	302.81	302.08	303.7	303.64	302.5	302.46	303.27	303.85	303	303.36	301.58	302.73	303.53	302.06
299.67	300.78	299.42	300.69	300.1	302.34	302.9	301.12	301.5	303.14	301.06	302.33	301.02	302.5	301.69	302.39	301.03	302.07	299.24	300.48	300.67	302.13	300.3	301.47	300.47	301.71	300.06	299.63	302.2	301.79	302.07	300.15	302.41	302.58	299.73	299.07	302.71	300.54	301.71	301.42	299.76	302.05	298.15	301.21	301.58	300.99	302.48	301.43	300.78	298.88
306.26	305.3	305.04	305.52	306.05	305.32	308.09	305.95	305.06	304.87	306.81	308.2	307.3	307.95	305.96	305.04	306.16	306.75	306.74	305.31	306.46	307.01	306.71	305.14	306.38	304.02	304.97	306.22	307.43	306.81	307.01	305.94	305.52	305.93	305.77	305.61	304.75	303.55	306.51	305.44	306.64	306.76	306.13	305.21	305.29	304.42	306.59	305.86	306.03	306.46
312.84	315.83	313.56	315.15	317.18	314.78	315.72	314.03	315.71	316.71	313.44	315.52	315.08	315.02	315.49	316.24	313.84	314.23	315.03	313.8	315.35	315.42	315.66	318.24	314.03	314.23	313.19	315.34	315.2	313.38	314.15	316.34	315.68	315.05	315.39	314.02	315.69	313.94	315.33	315.61	313.96	315.65	315.28	314.94	312.25	312.69	314.34	316.42	317.4	313.25
312.47	313.45	312.59	313.04	312.73	313.67	312.76	313.77	313.18	314.85	312.61	314.24	314.24	312.97	312.39	311.99	312.8	312.44	313.35	311.85	311.97	313.35	315.51	312.91	313.84	313.64	314.29	313.41	314.31	313.4	312.94	311.34	312.93	313.63	312.87	313.4	313.16	313.21	312.92	314.42	313.41	314.59	312.81	312.38	313.19	315.23	312.57	312.92	311.58	314.56
315	314.64	315.76	313.86	315.08	315.26	314.52	314.6	315.58	314.61	315.82	314.12	315.15	314.35	315.29	314.13	314.14	314.56	315.01	315.13	314.72	316.14	315.19	316.4	314.99	314.99	314.29	317.29	313.78	314.92	314.87	315.36	314.38	315.53	315.2	313.18	313.43	315.38	316.15	313.68	316.11	317.02	313.18	314.87	314.47	315.04	314	315.52	314.51	315.57
312.25	311.54	312.64	311.58	311.82	311.83	312.55	310.45	312.76	311.14	313	310.94	313.05	313.7	312.92	312.78	311.62	313.94	311.99	312.39	312.68	313.12	313.09	312.87	313.49	311.5	312.85	311.3	313.35	313.51	311.71	312.7	313.24	312.24	312.95	312.84	312.74	311.91	313.54	312.11	311.89	312.24	313.66	313.17	312.98	313.08	313.02	312.3	311.47	310.8
304.62	306.03	306.34	304.85	304.62	304.59	301.94	304.71	303.65	303.37	304.34	304.4	306.25	304	302.78	304.15	304.66	305.02	303.21	304.7	304.38	302.7	306.56	303.7	306.03	304.92	303.17	304.77	304.34	304.06	303.58	303.46	304.82	305.55	305.21	303.09	305.66	302.48	303.52	304.94	305.42	304.4	304.01	303.88	305.11	304.39	302.95	304.89	305.03	303.32
302.94	303.61	303.78	303.41	302.46	302.73	301.47	303.2	302.4	302.3	304.17	302.6	302.19	302.35	303.54	301.81	301.66	301.17	303.32	304.61	302.75	302.92	301.95	303.33	302.33	302.9	303.61	305.22	304.01	302.83	301.92	304.25	303.1	302.21	302.24	302.14	303.24	302.08	302.39	301.68	303.37	303.47	303.06	303.72	301.16	302.27	303.51	302.51	303.67	301.56
305.54	303.9	305.55	306.43	305.65	306.73	304.15	305.17	304.02	306.03	305.36	304.65	304.44	306.82	305.23	306.31	304.74	304.48	304.81	305.24	306.51	305.25	305.95	305.59	305.97	305.73	303.27	305.53	303.56	305.74	304.46	304.71	305.96	304.03	303.73	303.96	306.62	305.1	304.28	306.44	305.31	304.23	305.4	306.25	305.21	305.3	305.46	305.85	305.18	306.65
300.68	300.88	300.93	300.02	300.48	300.59	299.18	300.84	300.77	300.27	300.73	301.75	301.13	300.26	298.76	299.7	300.52	300.12	300.26	299.71	299.8	301.7	302.17	299.96	301.54	300.92	300.08	301.49	301.22	299.41	300.95	300.5	301.69	302.26	300.34	300.19	301.41	301.33	302.5	300.45	302.13	300.56	300.44	300.62	302.18	300.5	299.98	301.7	301.51	301.25
314.35	313.15	314.36	313.71	314.01	314.77	313.56	313.24	314.37	312.76	316.33	313.66	314.48	315.02	314.87	313.51	313.8	313.83	313.13	315.21	314.91	311.94	313.69	313.61	313.65	314.89	313.72	313.6	314.16	312.46	312.69	313.57	313.35	315.19	312.85	312.41	314.05	315.82	313.23	313.52	314.34	314.27	313.34	315.58	313.26	312.91	314.37	315.09	313.75	313.48
316.14	317.09	318.12	316.44	317.95	317.32	317.36	316.67	317.61	317.12	317.94	317.53	318.7	319.06	318.4	318.94	316.86	319.22	319.18	316.38	319.21	316.56	319.26	317.06	319.61	317.13	318.46	318.29	317.71	318.57	319.19	317.36	318.27	317.11	315.27	319.46	317.6	318.67	317.49	317.27	318.13	317.15	318.85	318.18	318.54	318.32	318.06	319.29	319.42	318.49
314.41	313.33	311.2	312.34	314.53	313.41	314.51	315	314.27	314.23	315.63	314.65	313.98	312.14	315.19	314.15	312.61	314.99	312.16	314.16	312.1	313.12	313.98	314.49	312.84	310.77	313.42	312.71	313.25	314.48	311.1	313.04	314.41	314.89	314.07	313.49	314.65	314.71	312.91	312.96	313.71	314.07	315.62	312.83	312.69	311.68	313.03	310.19	312.73	314.32
301.32	300.58	301.33	299.51	299.17	300.52	302.06	299.86	301.59	303.74	300.64	299.81	300.64	300.82	301.4	300.49	301.82	301.7	300.62	301.73	299.48	300.61	300.98	300.99	301	301.9	300.61	298.96	301.78	300.48	299.09	301.6	301.61	301.84	301.14	301.44	299.37	301.16	300.38	301.51	298.55	299.18	301.08	300.26	300.49	302.02	301.64	301.18	299.38	301.82
313.58	315.07	312.99	314.59	316.12	314.38	315.72	315.51	315.35	315.16	314.24	314.68	315.04	314.74	314.42	317.71	314.7	314.3	313.42	313.85	314.09	314.2	315.63	313.66	316.3	316.13	313.83	312.35	313.36	313.38	315.2	315.79	314.65	314.95	314.26	314.2	314.36	315.11	314.66	314.57	315.75	315.41	316.08	314.25	312.7	313.9	313.57	315.56	316.24	314.41
312.51	312.9	313.42	312.84	313.35	312.78	313.14	314.9	313.1	311.92	312.37	312.97	312.53	312.36	312.48	313.91	314.68	311.58	313.03	313.71	312.07	313.69	311.52	313.99	312.65	314.72	314.11	312.53	312.31	313.81	314.26	312.39	313.28	313.95	313.67	312.12	313.18	313.64	314.22	314.57	313.45	313.06	314.37	314.9	314.08	314.17	315.64	315.15	313.95	313.14
320.55	319.54	318.1	321.06	318.75	319.17	319.01	319.85	319.49	318.96	319.95	318.35	319.26	318.27	319.18	320.44	319.03	319.75	320.22	318.84	319.4	318.49	319.91	321.05	318.9	317.17	319.6	319.64	320.23	318.66	319.04	319.87	320.21	318.29	318.83	319.36	319.26	318.58	320.18	318.83	320.21	320.45	319.53	317.47	321.97	319.21	319.89	319.78	319.02	319.29
304.47	302.97	302.64	303.48	305.05	303.42	303.23	301.56	304.15	302.55	302.7	304.27	305.15	302.09	303.09	302.2	305.14	303	302.41	302.17	302.27	304.75	301.49	303.21	303.46	302.87	304.65	302.96	302.97	303.09	303.08	302.52	303.12	302.78	301.75	304.62	303.6	303.28	302.6	303.68	304.13	302.38	302.75	302.62	301.67	303.4	304.1	302.93	303.3	302.2
313.37	313.12	312.83	312.11	312.24	313.93	313.01	313.35	314.28	312.69	313.27	312.14	313.52	312.52	314.37	313.78	313.07	313.18	313.37	314.59	312.12	313.94	312.83	312.96	313.16	314.51	311.59	313.89	313.39	312.67	312.41	314.46	315.26	313.7	312.42	313.23	311.71	314.84	313.72	311.27	314.34	313.03	314.91	313.55	314.39	313.28	314.71	313.73	314.91	312.77
304.86	303.14	304.86	302.58	302.12	303.51	303.64	303.3	301.93	302.82	302.7	303.25	303.27	304.32	303.69	302.19	303.28	303.67	302.83	302.9	301.83	302.24	304.19	302.07	301.88	300.89	303.58	302.01	305.05	304.25	302.86	301.97	304.03	303.23	305.02	302.99	304.67	303.74	302.89	303.71	302.5	302.98	303.32	302.07	304.2	304.8	302.91	301.47	302.44	302.63
328.11	327.99	328.25	328.16	327.57	328.87	327.92	325.78	328.31	328.7	326.46	327.43	326.84	328.03	327.79	328.84	327.44	329.57	327.4	327.16	327.67	327	328.63	329.13	325.99	327.01	327	327.46	328.33	328.07	327.02	326.63	327.59	328.61	328.15	329.04	329.15	328.79	326.7	328.08	330.64	327.74	329.24	326.46	329.14	328.09	329.69	327.54	327.69	326.74
303.42	303.48	304.06	304.43	304.13	303.95	303.82	304.45	303.74	304.63	304.89	305.51	305.84	303.41	303.59	302.35	306.51	304.5	306.47	303.55	304.03	305.09	305.31	304.48	305	305.02	304.43	306.84	306.28	303.46	305.4	305.88	306.03	304.86	304.36	304.41	303.4	304.9	305.31	304.88	304.99	303.22	304.33	305.29	304.6	305.92	305.34	305.44	303.78	303.86
295.71	294.58	294.03	294.68	294.44	295.61	295.38	295.34	295.04	294.53	295.4	296.35	294.31	295.18	295.21	295.49	296.82	294.73	295.16	296.94	294.07	295.19	295.05	293.96	295	295.43	294.9	295.36	293.72	294.97	293.53	294.96	294.21	294.31	295.51	295.01	294.85	296.23	294.11	296.41	294.56	294.73	294.07	296.31	293.95	295.25	296.74	294.5	293.83	295.05
311.66	314.39	313.33	311.22	311.53	311.22	313.69	312.92	312.63	311.67	314.36	313.12	311.43	313.28	312.11	311.32	311.54	314.97	311.55	312.67	312.19	313.2	311.85	312.53	312.28	314.05	314.03	314.18	312.1	312.44	313.6	311.8	311.91	314.46	312.07	311.81	313.42	312.44	312.83	312.35	314.06	311.62	313.03	312.96	314.53	311.29	314.49	314.81	313.48	313.25
303.03	303.52	302.61	304.64	304.28	304.68	302.35	304.92	303.34	304.03	303.95	303.61	303.42	303.95	303.48	302.74	302.88	303.67	303.71	303.45	303.89	304.66	302.73	303.09	303.32	303.26	302.19	304.29	303.2	304.05	302.16	303.34	303.25	304.5	303.29	303.47	304.24	302.74	303.2	303.2	302.45	302.6	302.85	301.8	304.16	304.81	303.61	303.19	303.43	304.1
297.24	293.54	296.49	296.03	296.07	297.61	298.49	296.86	295.66	297.82	296.23	298.34	296.48	299.17	296.87	296.01	297.28	296.97	295.02	296.94	297.85	295.43	297.51	295.09	296.31	299.15	297.43	296.31	297.65	296.2	297.5	296.27	296.72	295.77	296.64	297.26	296.76	296.67	297.78	297.59	295.34	296.18	299.08	295.99	296.7	299.28	296.01	295.97	296.5	296.28
306	305.51	305.98	306.43	305.49	306.68	305.64	307.46	308.2	306.07	306.36	304.53	305.2	306.55	307.22	306.71	306.6	307.44	306.48	306.58	306.71	305.27	308.39	306.53	305.78	307.35	304.98	305.89	307.61	304.71	306.59	306.8	305.66	307.93	305.78	305.32	305.45	308.01	306.86	306.89	307.6	307.82	305.68	306	308.67	307.14	305.98	307.55	305.79	307.86
316.87	319.42	319.28	318.17	320.18	317.6	319.76	318.27	319.83	317.2	319.26	317.25	317.92	318.36	317.55	320.16	317.05	318.24	318.7	319.1	316.61	317.74	317.81	318.4	321.38	317.27	317.72	316.88	318.54	319.1	320.4	318.34	317.75	318.74	318.86	320.06	319.05	318.18	319.02	319.35	318.76	317.73	318.99	319.23	321.09	318.24	318.86	317.73	318.42	316.74
318.17	317.69	317.11	317.12	318.97	316.91	316.95	316.18	318.7	315.61	315.49	317.33	318.77	317.49	316.84	318.21	317.57	316.86	315.93	317.53	316.33	317.59	316.64	318.24	318.52	316.12	316.92	317.25	316.2	318.07	316.82	317.36	315.08	316.35	316.42	316.73	318.59	315.83	317.6	316.73	318.11	316.14	315.88	317.94	317.07	318.55	316.12	317.18	317.6	317.84
315.96	318.04	318.81	317.74	317.23	317.1	315.69	316.47	317.7	316.9	318.37	316.29	318.35	316.63	318.95	317.14	317.93	317.51	320.54	317.57	316.74	318.03	318.83	317.85	315.91	315.89	318.06	316.15	316.07	316.96	316.85	316.72	316.7	317.51	316.73	318.45	317.92	317.92	316.73	317.05	316.65	316.6	316.17	316.45	318.36	316.24	318.98	316.53	317.7	317.38
301.69	301.58	299.65	300.67	301.53	301.59	299.25	299.48	301.1	299.9	301.6	302.02	302.34	300.72	301.26	300.34	300.59	300.01	300.24	300.8	301.19	300.68	301.31	300.8	299.67	304.26	300.26	301.28	300.44	302.44	301.71	300.8	302.54	300.98	300.14	301.26	300.8	300.23	301.37	300.97	299.68	301.98	301.96	301.72	300.52	301.18	300.14	301.15	300.79	299.99
312.55	313.13	312.54	312.89	312.04	313.85	314.6	314.5	312.57	311.35	311.92	312.6	313.12	313.22	312.37	315.29	313.13	315.18	313.08	311.44	313.53	312.84	311.46	313.14	312.38	312.78	313.14	311.72	313.76	313.63	312.93	313.61	311.35	312.71	311.4	313.79	313.69	313.12	314.51	312.95	313.96	312.86	314.13	312.57	311.92	312.55	314.11	313.63	313.32	315.59
326.7	325.82	326.89	326.08	326.92	326.45	327.7	325.98	326.7	325.18	327.52	327.77	325.1	328.19	327.38	326.33	326.4	328.37	328.64	325.41	329.08	326.77	327.22	325.42	327.29	326.34	326.55	326.71	326.95	326.59	328.06	327.65	327.15	327.26	327.53	327.31	326.74	328.28	326.41	326.01	325.9	328.18	325.69	325.79	326.74	326.52	325.15	327.84	325.85	325.28
302.95	304.92	304.09	304.22	305.69	305.23	306.25	304.48	304.18	303.57	303.87	304.82	303.37	303.79	305.13	304.69	304.88	306.24	303.83	303.79	305.5	303.97	305.05	302.65	304.65	303.78	302.94	304.51	303.48	304.87	304.01	305.43	304.32	304.09	304.41	305.42	304.99	304.15	303.72	303.33	304.67	305.69	303.98	304.16	303.15	304.25	303.28	305.05	303.24	304.51
317.34	317.96	317.65	319.92	317.36	318	317.06	318.73	315.58	319.06	319.28	317.58	317.65	317.13	317.53	319.26	319.22	316.13	317.11	320.06	317.09	318.41	317.51	320.99	319.21	317.89	317.94	319.69	318.11	318.5	317.71	318.35	315.71	318.86	316.74	318.45	318.32	318.79	318.73	317.88	319.88	317.69	318.36	318.74	317.99	319.03	316.63	318.8	317.88	317.06
304.48	303.67	305.95	304.4	304.44	304.13	305.31	304.58	305.07	305.53	305.77	307.53	303.6	304.84	304.08	305.12	305.94	303.28	304.47	305.66	303.81	302.85	305.25	304.52	305.88	305.6	304	304.76	303.57	303.96	304.21	303.14	303.86	303.7	304.74	304.48	304.01	304.14	305.31	303.53	305.17	303.16	306.6	304.8	305.05	304.67	304.97	304.4	306.2	304.69
303.02	303.95	304.25	304.22	304.11	302.52	302.56	304.24	302.72	303.8	305.36	302.73	303.24	303.72	303.8	304.86	304.5	301.13	301.89	303.35	303.55	303.58	303.7	304.41	304.63	303.65	303.26	306.7	304.87	303.92	303.08	305.79	303.6	303.12	305.2	304.85	302.43	303.7	303.78	306.06	301.93	303.87	303.13	304.77	303.35	304.02	303.06	303.93	303.77	303.66
302.87	301.96	303.24	302.71	303.02	303.48	304	303.72	306.02	303.4	302.42	302.59	303.53	304.45	302.24	304.16	303.73	302	303.11	305.31	304.78	301.85	304.51	302.85	303.31	303.76	304.87	304.51	303.37	303.54	303.27	303.01	303.34	303.8	302.17	303.31	305.3	302.66	303.63	303.05	304.25	303	303.84	303.42	304.08	302.63	304.53	303.95	303.8	304.82
326.42	329.22	327.71	328.83	327.56	327.35	328.32	327.93	325.43	326.64	327.41	328.91	327	325.9	326.12	327.81	325.55	326.9	327.62	328.19	328.1	329.56	327.37	326.89	327.64	329.24	327.58	328.8	327.5	327.69	327.49	328.29	325.82	328.32	326.9	328.84	327.21	327.21	327.27	328.47	327.65	326.28	327.75	329.08	327.97	327.49	327.11	326.51	327.56	327.55
316.35	314.42	316.29	315.27	314.43	316.41	314.57	314.81	316.65	317.17	314.71	315.34	314.53	314.61	315.44	316.45	315.69	311.92	316.27	315.01	315.04	315.65	316.92	314.63	316.7	313.76	314.1	316.48	315.55	315.7	315.87	317.17	315.84	316.27	316.19	314.72	315.95	315.25	315.81	316.7	314.5	315.28	316.08	316.16	316.15	316.36	315.33	315.85	316	314.88
317.45	316.23	316.1	315.68	315.29	317.74	315.48	316.89	315.44	314.62	316.11	315.29	317.5	317.79	316.1	314.24	315.59	318.56	315.06	316.24	315.18	316.03	314.97	317.45	315.69	314.32	315.21	317.73	315.79	315.37	315.59	314.06	314.81	317.94	316.48	315.72	316.71	316.19	315.77	315.2	314.67	316.26	315.76	315.59	317.14	315.03	315.21	315.68	315.43	317.18
315.81	318.64	319.16	317.72	319.35	317.83	317.1	317.7	318.58	318.05	319.58	317.58	317.75	316.88	317.26	318.08	318.42	319.6	317.54	318.19	317.7	317.78	317.63	317.2	317.52	317.34	317.48	319.96	319.01	318.6	317.18	317.85	317.49	316.6	318.29	317.93	319.53	317.06	319.35	318.16	318.06	317.84	319.37	317.3	319.65	317.92	317.26	317.96	318.24	318.06
311.75	314.91	316.4	315.4	312.75	315.01	314.24	314.68	314.43	313.7	314.39	312.73	315.58	316.62	312.63	313.67	313.75	315.35	313.03	313.85	314.76	313.54	313.99	315.14	315.55	314.41	313.67	313.57	316.02	313.42	313.9	313.34	313.34	314.8	314.1	314.09	315.99	312.09	312.18	313.48	314.08	311.59	313.66	314.31	313.09	314.92	313.43	314.04	315.39	313.97
319.3	318.68	316.86	318.03	318.56	316.86	318.24	317.61	317.09	317.83	319	318.57	317.52	318.04	317.13	315.87	317.13	318.52	319.36	318.77	318.45	318.62	318.84	317.55	318.47	319.17	317.87	318.17	317.67	319.05	317.15	316.78	319.05	319.09	318.38	318.49	317.7	318.08	318.86	318.35	317.72	316.52	316.65	318.39	317.64	317.24	320.58	317.13	317.12	317.63
312.08	313.24	313.74	312.98	311.99	312.5	312.28	312.31	311.4	312.89	311.67	312.76	312.42	312.04	311.83	313.12	313.47	313.2	311.36	312.84	313.23	312.61	311.77	312.04	312.27	312.65	311.93	312.12	313.08	311.57	312.98	312.15	312.4	313.59	313.65	312.03	311.98	311.02	314.5	311.68	312.41	311.59	312.13	313.44	313.32	311.56	312	310.83	312.7	312.84
312.17	311.71	309.82	311.44	312.35	311.58	311.8	311.73	311.61	311.17	309.76	312.02	311.13	312.1	313.06	312.6	311.58	310.71	310.85	310.8	310.21	312.81	311.7	311.4	312.25	311.3	312.79	312.9	310.95	312.16	312.76	312.38	310.95	309.79	311.15	312.13	311.93	311.77	311.93	312.69	311.81	312.3	310.99	312.9	311.49	311.26	311.73	311.06	310.85	309.48
302.89	302.59	303.05	302.61	303.23	305.04	302.75	303.07	302.55	302.3	303.78	303.57	303.56	301.37	304.46	304.12	303.66	304.36	303.37	304.23	304.39	304.75	301.98	303.43	304.1	304.04	303.56	303.22	303.75	301.91	302.26	303.9	303.52	303.82	303.1	302.37	302.93	304.97	302.3	301.72	303.39	303.34	303.98	303.54	303.26	304.55	303.4	304.13	302.93	302.55
313.81	316.97	316.03	316.6	315	316.35	314.51	315.02	316.11	315.27	315.13	315.92	314.55	316.17	316.22	316.05	315.76	316.05	316.75	315.88	316.4	315.09	315.73	315.45	314.97	314.61	316.44	316.42	316.39	316.56	315.61	315.23	313.68	315.27	315.68	316.62	314.92	315.5	316.45	316.27	315.56	314.66	315.14	316.5	315.31	314.81	316.96	316.96	315.02	317.91
311.82	312.27	310.48	310.2	313.72	313.4	312.73	312.77	311.44	311.79	313.39	311.23	311.34	312.68	312.92	312.48	313.9	311.8	311.51	311.96	312.74	312.14	311.47	311.48	310.89	311.92	314.06	312.35	313.62	311.56	311.41	311.36	310.32	312.77	312.84	312.77	313.01	312.03	313.17	311.55	313.74	312.22	311.43	312.2	313.44	312.74	314.29	312.45	310.7	310.93
312.54	312.99	313.71	312.03	311.68	313.02	312.89	311.27	312.72	311.66	311.23	310.56	312.83	310.54	311.3	312.7	310.79	311.55	312.19	311.87	312.81	311.37	311.89	312.3	310.66	315.03	313.06	313.12	312.94	313.27	312.29	313.48	313.15	312.53	311.47	311.56	313.13	312.83	313.24	310.76	313.11	312.08	311.53	312.96	312.16	311.64	312.31	310.24	312.3	310.96
309.5	310.28	310.74	310.27	309.89	311.61	311.62	310.84	311.42	312.37	310.65	310.47	311.66	313.29	311.33	309.57	308.81	312	309.07	309.67	311.26	309.98	308.78	310.71	311.51	310.76	310.36	311.39	310.84	309.98	309.72	310.66	311.1	309.15	309.63	311.19	311.79	311.17	310.64	310.51	311.83	309.95	312.6	310.69	309.98	310.78	311.57	310.32	312.19	311.21
308.52	309.21	307.96	307.55	308.41	308.72	309.41	308.01	307.65	310.22	307.29	309.19	306.64	308.98	310.33	307.39	306.3	307.71	309.14	308.22	308.8	309.01	310.1	306.65	309.3	307.53	309.22	309.51	308.8	308.73	308.06	310.9	308.86	308.93	308.64	309.39	308.84	310.58	308.78	308.82	308.72	308.48	307.84	309.26	307.3	309.48	308.01	310.61	310.74	309.12
328.38	326.25	327.84	326.93	327.15	327.18	327.11	328.75	328.06	329.26	328.01	327.39	327.99	328.32	327.46	326.61	326.82	326.44	327.5	328.27	328.03	327.41	326.52	326.65	328.4	328.41	328.25	328.74	327.63	328.44	327.23	328.53	326.66	326.45	328.76	326.42	326.5	325.52	329.74	328.82	328.86	327.91	326.42	325.88	328.81	326.54	328.3	326.61	325.73	327.85
318.68	318.35	318.43	317.78	316.62	316.93	316.98	320.22	316.92	318.87	318.87	318.94	316.85	316.77	318.26	316.81	317.27	318.65	318.66	317.94	318.5	319.07	319.21	318.31	318.79	316.02	317.12	317.65	318.52	317.58	317.74	318.52	315.44	316.22	318.21	317.83	317.86	317.12	320.6	318.84	316.95	318.49	319.03	318.95	318	317.75	316.8	317.57	317.24	318.71
315.14	314.71	314.26	314.54	314.76	314.56	314.74	315.3	314.26	316.47	314.94	315.06	315.62	314	314.49	311.38	314.95	313.45	316.45	313.74	315.63	314.42	314.22	313.38	315.1	313.81	314.01	315.55	315.52	316.12	314.14	312.85	317.51	314.05	316.2	314.72	316.06	315.56	314.97	314.32	314.5	313.73	314.56	315.76	316.3	315.21	313.78	313.67	316.64	316.72
303.03	303.78	303.46	303.47	302.54	303.14	303.88	303.25	303.12	304.38	300.2	303.36	303.54	301.91	303.02	303.14	303.5	303.24	304.1	302.39	303.21	301.8	302.25	302.07	303.02	303	302.09	301.66	302.88	302.38	303.21	304.19	301.65	302.31	302.66	301.75	302.79	302.46	302.32	303.51	303.54	303.29	302.86	301.6	304.81	303.54	302.04	302.62	301.73	301.6
303.23	302.69	303.57	302.14	303.47	304.02	304.31	302.94	303.19	301.87	302.53	302.84	304.23	303.41	301.08	302.43	304.04	302.33	304.99	301.42	304.25	304.44	303.93	304.47	302.94	302.43	304.33	301.58	302.99	304.06	303.02	303.36	302.76	301.82	303.78	302.5	303.04	305.54	303.02	302.61	303.43	304.23	301.32	303.98	301.88	301.58	302.85	303.42	302.67	303.37
302.49	303.22	303.52	303.56	303.67	302.77	302.84	303.04	303.23	303.24	302.92	301.93	303.89	301.73	301.84	303.3	303.37	301.93	301.87	304.46	302.98	303.19	302.32	302.68	301.81	302.42	304.67	301.08	302.67	301.97	302.38	304.25	302.3	302.4	304.74	302.4	304.38	305.06	304.08	303.17	302.55	304.55	303.57	302.14	302.12	302.13	303.65	302.66	301.67	303.93
315.25	313.75	315.18	315.34	314.79	314.82	313.77	315.17	315.06	315.2	313.48	313.62	316.62	315.42	315.73	314.5	315.04	314.35	314.92	314.68	314.34	314.67	317.15	313.05	315.29	313.83	316.59	317.62	314.07	315.45	315.97	315.47	316.57	314.91	314.48	315.09	314.4	313.73	315.38	313.24	313.39	315.08	316.14	315.46	315.13	314.24	313.01	314.56	314.17	315.5
302.75	302.55	300.93	301.22	304.62	302.82	303.56	302.63	302.83	300.23	301.44	302.02	303.87	303.17	301.82	303.02	302.03	303.83	303.34	302.67	303.11	304.51	303.8	301.86	303.27	304.23	304.09	302.61	303.48	303.01	301.3	303.58	301.88	303.41	303.77	301.14	303.24	301.38	302.9	303.33	303.09	301.02	302.55	302.47	301.97	305.04	301.44	302.61	303.13	302.95
317.7	317.94	316.03	316.12	316.11	316.02	315.68	314.28	317.12	316.28	317.67	315.9	317.05	317.09	317.91	316.66	315.96	315.25	315.81	317.07	317.11	316.02	315.18	316.3	316.88	316.92	315.59	316.29	315.58	316.23	316.39	315.82	316.89	315.99	315.83	316.59	317.98	316.91	316.48	316.55	316.8	316.39	315.61	316.4	317.36	316.71	314.66	317.58	315.49	317.98
303.73	300.09	304.39	303.61	303.89	303.97	304.13	302.75	302.91	303.02	301.88	304.81	303.38	303.3	303.33	304.23	302.07	301.69	302.1	302.08	302.38	303.17	302.41	304.1	303.58	302.8	302.9	302.8	303.75	304.87	303.46	303.42	303.61	303.92	303.88	302.57	302.2	301.72	305.28	302.94	304.4	303.85	303.34	304.38	303.49	303.2	305.2	301.96	303.5	303.09
305.44	304.96	304.8	303.53	303.08	303.36	305.81	304.65	305.33	305.82	305.27	305.58	302.77	304.54	304.5	304.9	305.38	303.99	305.66	304.28	303.03	305.63	305.68	305.86	302.97	303.46	304.57	304.48	306.52	305	306.44	303.34	304.37	306.36	302.46	303.45	306.47	305.3	304.25	304.35	304.49	305.14	305.36	304.94	304.1	304.14	303.2	304.41	305.49	303.84
316.73	318.67	316.48	314.39	316.99	317.55	317.23	317.66	315.63	316.45	314.38	314.52	314.89	316.04	316.9	316.06	317.1	315.03	318.43	317.48	317.19	316.14	318.13	318.06	317.87	316.31	315.03	318.01	318.36	315.47	318.16	316.08	317.77	315.89	318.22	316.8	317.06	316.29	318.3	318.65	317.78	317.74	318.13	317.92	317.86	315.58	314.87	317.67	317.65	319.2
317.87	316.87	318.5	317.96	320.19	316.75	318.69	317.02	319.43	319.19	318.36	318.46	318.13	317.68	317.71	318.87	317.84	320.82	318.7	317.26	318.12	317.82	316.88	318.39	318.53	318.31	317.82	319.78	318.26	317.49	316.78	318.91	318.59	319.24	316.99	317.63	318.93	318.52	315.67	319.86	319.75	319.34	318.86	317.23	317.97	317.16	317.26	318.26	318.48	318.97
316.28	318.15	316.8	316.33	316.24	315.78	314.25	316.07	314.66	314.07	315.59	314.16	315.86	316.4	315.77	316.43	316.6	314.43	314.57	314.6	315.86	315.69	313.99	316.01	315.4	316.89	316.41	315.96	316.44	315.61	314.35	314.67	315.75	314.17	315.44	314.5	315.09	315	316.08	315.22	313.94	316.08	314.37	316.16	315.27	315.55	315.11	315.24	316.22	315.89
318.35	317.45	318.57	318.72	316.85	319.08	319.05	318.48	316.74	318.58	318.53	318.39	318.56	317.29	318.91	318.45	318.14	316.73	318.63	317.48	319.22	318.23	317.66	319.36	316.88	318.08	318.4	317.81	317.73	318.64	319.6	318	315.88	318.46	320.56	319.07	318.79	318.93	318.73	318.38	318.65	318.13	317.41	319.37	318.75	317.96	317.96	317.76	317.94	318.17
309.89	309.89	310.77	310.43	310.92	310.33	310.17	309.18	311.17	309.2	309.61	311.93	309.3	312.03	310.61	310.37	309.29	313.54	311.5	308.88	310.23	310.9	310.16	308.87	310.02	309.89	307.39	312.2	310.78	309.47	308.57	308.65	311.46	312.02	310.7	310.23	312.47	310.55	308.78	310.62	311.37	311.87	311.25	307.84	311.21	311.22	310.26	311.36	311.09	309.6
327.59	329.23	326.48	326.85	328.26	329.91	328.52	327.94	329.23	329.03	329.74	330.17	328.87	330.03	328.21	328.65	328.38	328.55	328.41	328	328.56	328.97	328.92	329.98	328.81	327.51	328.98	330.53	328.14	327.93	326.66	328.13	327.36	328.03	327.21	328.52	329.89	329.29	328.09	327.99	328.87	329.01	328.04	328.69	327.49	328.22	328.13	329.68	330.21	326.8
306.2	306.95	306.16	306.16	306.53	306.31	305.44	307.13	304.73	306.16	304.26	305.56	305.96	307.74	307.05	305.54	303.85	305.09	304.76	305.93	304.47	304.69	306.59	306.15	306.65	307.56	304.32	306.61	308.13	304.66	307.15	304.72	304.84	304.86	304.23	304.89	304.43	305.65	307.11	305.59	306.57	304.82	305.78	303.93	306.18	305.24	305.96	304.84	306.2	305.76
325.05	324.6	324.29	324.61	327.24	323.51	326.14	326.45	326.14	325.91	326.22	327.19	324.25	325.45	326.3	324.85	325.53	325.15	325.06	325.68	323.52	325.82	326.45	325.13	325.79	324.47	326.16	325.51	324.61	324.46	325.2	326.18	325.4	324.82	326.03	324.27	325.07	325.82	326.64	323.74	325.96	325.61	324.89	325.57	325.18	325.44	325.85	324.4	325.33	324.59
313.99	316.53	316.96	316.33	315.48	316.73	314.4	315.53	317.02	316.7	316.29	316.77	314.41	315.4	316.11	315.39	317.06	315.56	314.72	317.55	317.15	316.06	316.65	315.47	315.96	316.82	314.82	317.33	317.48	316.03	315.67	315.79	314.66	315.53	315.38	316.25	316.52	316.62	316.24	316.56	315.33	317.34	316.36	316.61	315.34	318.07	316.82	314.96	316.07	315.26
309.09	308.95	306.23	306	307.6	307.13	306.91	306.08	306.33	307.27	307.25	307.39	307.69	307.21	308.35	306.15	307.49	306.87	307.97	306.28	307.19	306.26	308.41	307.02	307.51	306.75	307.56	307.84	308.33	307.78	306.03	308.78	306.74	308.37	305.92	308.33	307.21	307.95	308.83	307.1	307.01	306.98	307.28	306.97	306.23	306.6	307.44	306.22	306.78	307.17
327.35	327.23	327.58	328.64	326.07	326.71	326.44	328.29	327.42	326.23	327.06	326.87	327.83	328.04	327.5	326.58	325.65	325.7	326.28	325.8	327.39	327.85	326.79	328.8	326.94	327.71	326.59	327.26	327.66	329.02	327.83	327.26	327.62	325.84	325.91	326.39	326.33	326.58	327.66	327.7	327.5	327.15	325.17	325.91	327.6	327.03	326.6	327.17	326.29	326.47
293.5	293.89	294.03	293.11	292.45	293.09	295.22	294.18	294.58	293.41	292.19	294.7	293.75	293.61	293.26	294.06	292.98	293.39	292.54	293.52	294.84	294.84	292.6	295.8	294.3	294.03	293.18	294.09	293.54	294.53	293.52	293.09	294.85	294.78	292.93	294.38	291.08	293.24	294.03	292.94	293.93	292.47	292.59	294.37	294.4	294.03	294.67	294.17	294.33	293.88
312.37	312.34	314.26	313.5	312.36	311.95	313.63	311.59	312.81	311.14	312.88	311.75	312.29	312.8	311.54	313.7	313.8	312.66	312.92	310.84	312.01	313.77	311.27	312.87	314.24	314.94	312.74	312.65	314.18	311.41	312.96	313.58	314.38	313.44	311.03	312.02	312.8	313.43	312.11	312.65	313.17	312.14	312.07	313.97	314.5	312.42	312.22	312.18	311.6	313.67
311.96	313.47	314.3	313.3	312.13	313.17	312.07	314.25	314	311.45	314.08	314.12	314.16	312.88	312.67	312.14	312.25	312.21	313.3	313.55	315.58	312.8	313.64	313.59	312.87	314.6	313.9	312.58	311.73	314.46	313.64	314.68	313.7	313.01	314.14	316.57	312.86	313.76	314.37	313.23	312.84	313.46	312.81	313.09	312.02	314.07	311.54	314.92	313.84	312.56
303.44	301.65	303.97	302.98	304.19	304.34	302.77	303.54	302.49	303.82	302.36	302.84	303.3	302.7	300.98	302.83	304.72	305.06	304.03	303.16	304.85	303.35	304.13	302.49	301.8	304.11	301.95	303.58	301.99	303.23	303.42	302.7	305.33	304.49	302.59	302.42	303.33	301.48	304.18	304.37	303.77	302.53	302.82	303.86	302.74	304.19	303.52	303.36	303.01	302.71
301.54	300.33	301.02	299.6	302.7	301.69	299.92	300.75	300.64	302.57	300.95	302.59	299.7	299.17	299.89	298.52	301.43	301.32	301.11	299.98	301.96	300.94	301.29	301.12	301.77	300.9	300.84	300.55	301.69	300.65	301.4	299.5	301.11	302.58	299.9	301.4	300.23	300.26	303.28	301.97	300.36	300.88	300.24	301.44	301.89	302.36	300.85	301.87	301.71	299.53
311.61	311.84	312.47	314.16	312.55	311.88	312.58	311.96	311.79	313.76	312.9	312.17	310.53	311.79	310.08	313.93	312.41	312.44	311.11	313.82	312.85	312.29	311.13	312.64	312.6	313.32	311.96	313.13	313.16	312.95	313.95	312.43	311.13	313.01	312.24	310.98	312.69	313.07	312.02	312.69	312.22	311.94	312.38	313.43	312.98	311.3	311.73	313.13	313.66	312.03
313.23	314.69	315.83	313.65	313.86	314.73	312.84	313.08	312.44	312.58	314.16	313.37	313.2	314.34	314.35	312.47	312.94	313.64	314.36	315.64	313.59	312.78	314.51	312.34	314.41	314.09	314.48	312.29	314.35	312.58	313.59	315.35	312.88	313.45	312.37	312.96	313.69	312.62	312.14	314.73	315	314.87	313.53	313.36	314.24	313.13	313.57	312.57	313.53	314.09
317.75	314.66	317.85	314.91	316	315.97	314.26	316.04	314.46	315.83	315.8	315.56	314.78	317.08	315	315.54	314.69	316.56	316.97	316.68	316.65	316.59	315.73	315.45	314.9	316.55	316.69	315.45	317.43	315.53	317.9	314.54	316.23	316.79	317.24	317.09	316.85	316.18	315.26	317.06	315.32	313.93	315.72	315.17	315.42	316.04	315.64	315.09	313.51	316.99
314.2	313.15	313.02	311.33	312.25	312.24	313.2	313.58	312.93	311.62	312.24	312.54	313.59	314.3	311.2	313.14	313.48	314.19	314.22	311.71	311.77	312.86	313.16	314.66	312.7	315.38	313.05	312.57	313.24	312.22	313.45	311.85	313.2	313.47	313.5	312.47	312.34	312.62	313.77	312.67	312.59	313.02	314.07	314.09	313.27	314.21	313.71	313.05	312.3	312.34
300.5	300.08	300.53	301.17	300.66	298.52	300.17	299.6	299.76	301.67	298.74	299.42	299.46	299.41	301.01	299.75	300.42	300.06	299.56	301.38	299.86	299.54	301.01	300.01	299.87	299.7	299.82	300.25	300.39	299.56	299.95	301.08	297.5	301.42	299.92	299.56	300.97	299.12	299.03	298.96	300.12	300.43	299.02	298.68	300.89	299.46	300.42	299.78	301.52	300.43
299.74	299.21	301.03	298.57	302.59	301.02	299.69	299.91	300.52	299.23	299.37	301.21	300.3	301.42	299.11	299.96	301.57	299.55	300.51	301.64	301.25	301.01	299.03	298.56	300.54	300.37	298.54	300.77	300.6	300.24	299.49	298.64	301.39	300.46	300.72	299.26	298.89	298.16	300.11	298.36	299.41	300.3	299.6	299.17	300.26	300.44	297.81	299.5	299.44	300.49
318.02	317.18	317.94	316.19	318.78	319.44	316.84	317.32	317.58	318.68	319.04	316.79	315.93	317.55	316.16	316.28	316.21	317.46	317.2	318.72	316.73	318.46	316.76	318.04	317.19	318.61	318.01	316.48	317.6	317.05	316.31	318.46	318.05	317.17	317.9	316.8	316.22	316.81	315.87	316.54	318.79	317.07	315.35	316.84	318.43	316.78	315.77	315.68	318.37	317.35
301.01	301.18	299.45	300.87	300.99	297.98	301.88	300.31	300.15	300.88	301.41	298.01	298.56	299.64	300.04	299.84	298.63	302.62	301.34	298.83	300.66	300.1	299.54	300.06	298.9	300.03	300.59	299.98	300.04	300.7	299.88	300.15	300.5	301.31	301.61	299.2	299.68	300.84	300.2	302.16	300.27	299.43	299.55	298.82	299.53	300.63	300.48	300.78	299.88	300.04
294	292.67	294.45	294.63	294	294.77	294.54	293.29	295.61	291.84	294.33	293.77	295.47	294.26	294.9	294.14	293.37	294.11	294.78	295.44	294.57	293.27	291.54	294.12	294.7	294.85	293.31	293.75	293.56	295.12	293.81	292.47	293.12	293.08	294.51	294.02	294.75	292.22	293.7	293.17	294.27	293.31	295.41	294.98	294.2	292.92	295.34	292.76	295.99	294.97
304.43	305.46	306.14	306.38	304.05	305.24	305.28	305.84	304.74	304.81	306.39	303.13	303.81	306.46	304.27	305.21	304.29	304.78	305.38	304.58	305.77	305.01	305.92	304.45	306.15	305.87	304.42	303.52	304.09	305.36	304.78	306.88	303.61	306.24	303.94	303.9	305.2	306.19	304.71	306.28	305.75	304.6	307.18	304.7	304.17	305.12	307.17	303.23	305.12	306.15
318.11	316.73	316.79	316.95	317.59	317.66	319.14	318.55	318.37	317.92	316.95	316.82	317.42	318.99	318.28	317.97	317.1	316.16	317.71	317.1	316.36	316.42	318.22	318.42	317.16	318.24	316.01	318.91	316.16	316.35	316.67	315.88	315.47	319.2	316.79	318.09	315.62	317.98	317.77	317.75	317.81	318.47	317.4	316.43	316.84	318.6	318.52	315.48	318.16	317.98
303.3	304.86	304.39	303.43	304.07	303.49	302.57	302.72	302.75	302.9	304.17	303.17	303.59	302.64	301.34	303.15	301.7	302.86	304.14	302.58	304.45	302.53	302.96	303.46	302.12	302.93	304.34	302.46	304.03	301.39	304.69	304.34	303.03	302.72	302.31	303.38	303.81	302.21	303.01	303.76	305.01	304.13	304.3	302.7	303.79	302.62	303.66	303.68	303.6	304.05
303.75	305.56	305.47	305.31	306.06	304.27	305.04	304.82	305.69	303.67	306.48	305.29	306.76	304	306.77	306.44	304.48	304.66	306.7	306.54	304.77	304.11	305.45	303.49	306.1	303.97	306.1	306.29	304.48	306.87	304.81	305.28	303.68	306.15	304.81	303.47	304.69	304.49	305.4	305.26	304.83	305.7	305.36	305.35	304.64	305.81	304.15	305.34	306.9	304.97
301.08	300.18	299.52	300.12	299.98	301.18	300.92	299.48	300.71	300.06	297.74	300.09	299.49	300.34	299.96	300.65	300.54	299.6	300.1	298.61	301.88	299.75	299.1	299.86	299.92	301.46	301.39	299.9	299.62	299.42	299.51	299.55	298.21	297.57	299.82	300.27	300.61	300.36	299.67	297.97	298.79	299.44	300.49	299.51	300.3	299.79	299.79	299.63	300.27	299.19
303.59	302.99	303.81	304.79	303.53	303.83	305.89	305.86	304.35	305.36	303.15	304.84	304.53	304.97	303.13	304.04	304.97	301.3	304.46	305.06	305.74	304.28	304.98	305.23	307.08	305.92	304.37	305.49	303.59	304.61	304.47	304.97	304.67	304.5	305.02	303.26	304.62	304.52	303.76	305.79	303.47	304.11	302.86	303.96	305.8	303.85	304.79	304.94	303	305.08
314.67	314.34	315.4	315.41	313.78	314.61	315.42	314.02	315.16	317.54	314.57	314.13	315.41	316.34	314.91	315.72	313.59	315.32	315.51	314.31	314.63	315.29	314.09	315.29	312.61	314.94	314.83	314.73	315.35	316.98	315.43	315.77	314.4	314.84	313.84	315.52	316.74	314.51	315.32	313.25	314.4	314.55	313.81	315.54	314.76	313.97	314.48	314.06	317.03	313.83
316.51	313.53	316.25	316	316.1	315.43	316.27	314.68	315.18	315.8	316.71	315.2	315.51	316.86	315.89	315.72	316.15	314.91	316	315.7	316.11	317.19	315.27	314.57	316.97	313.89	316.1	315.84	314.63	316.69	315.9	315.41	315.91	317.9	313.92	314.72	315.26	316.53	316.84	317.37	316.59	316.82	315.93	315.66	316.33	313.83	314.98	316.76	315.8	315.5
299.85	299.66	299.79	299.64	300.74	300.65	301.01	300.66	299.94	299.56	300.78	301.14	300.88	300.87	300.53	301.96	299.53	298.08	300.01	301.32	300.62	299.89	300.29	299.41	299.85	299.33	300.21	300.33	299.31	298.86	299.55	300.25	301.91	298.91	299.44	299.39	299.74	300.4	301.21	300.35	300.63	299.45	298.74	297.51	298.81	300.29	300.08	298.42	300.58	299.29
314.86	313.63	315.21	316.16	313.71	315.18	313.68	315.1	313.84	314.26	312.73	314.46	313.44	313.85	313.73	312.98	313.75	315.68	311.68	311.8	312.91	313.77	314.28	314.31	316.22	313.74	314.15	313.89	311.56	314.26	313.58	312.04	313.26	315.44	314.44	314.25	314.53	312.61	313.68	313.94	314.33	312.57	314.78	315.04	314.4	314.51	316.22	314.16	314.13	315.68
315.54	316	314.86	316.21	315.05	315.98	315.44	314.26	313.5	314.58	315.71	315.57	314.87	316.38	315.14	313.54	314.19	315.49	314.75	314.01	312.37	315.74	315.02	314.54	313.92	313.35	314.82	314.48	315.27	312.63	315.08	316.29	314.31	315	313.54	313.94	314.26	314.53	312.94	313.35	314.31	313.61	314.31	315.06	314.89	316.36	315.61	315.08	315.11	315.62
296.05	297.31	297.46	297.28	296.55	296	297.56	298.73	297.34	296.27	296.72	296.79	295.6	298.39	296.51	296.39	297.59	297.47	296.82	296.11	295.85	295.19	297.32	295.85	295.91	297.3	298.34	298.19	296.13	296.57	297.85	297.2	297.63	296.76	297.79	296.06	296.86	297.57	297.47	298.15	296.65	295.63	296.24	297.04	297.06	294.79	297.15	296.44	297.4	297.52
305.32	306.36	305.62	303.59	306.46	303.47	306.42	304.53	304.18	305.58	305.21	305.64	304.62	306.45	304.56	304.95	304.2	304.85	305.61	305.67	305.82	305.7	303.97	305	304.57	306.01	304.97	304.62	305.04	305.77	305.7	305.19	304.32	305.33	305.6	304.08	304.2	304.5	304.82	305.63	306.26	305.71	306.8	307.11	305.34	304.53	304.45	304.35	304.46	306.48
324.26	323.39	324.7	326.17	324.09	325.73	323.26	325.14	325.23	325.62	324.11	324.69	323.95	326.65	324.5	325.79	323.38	325.19	325.24	327.01	323.72	323.64	323.92	323.7	325.2	324.38	322.79	327.05	325.22	324.59	324.68	324.1	323.51	324.4	322.12	324.27	324.22	325.54	324.42	323.66	324.09	324.44	324.4	325.3	324.4	324.26	325.36	324.47	323.6	324.66
324.81	324.42	322.93	323.96	324.43	324.55	322.6	324.95	324.61	325.52	324.75	325.45	323.68	324.79	325.56	324.16	325.56	325.76	326.1	324.58	324.18	321.89	324	324.65	324.48	324.95	324.74	323.23	323.91	324.29	322.53	323.25	325.31	324.95	325.06	324.55	326.28	323.2	322.46	324	322.75	325.49	324.57	325.42	325.38	322.92	327.25	324.61	324.42	324.22
310.72	310.35	310.11	310.61	311.58	310.88	309.15	310.71	310.88	310.94	310.95	311.73	310.06	310.22	312.45	308.64	310.1	310.63	311.08	309.69	311.71	309.96	310.5	311.04	310.67	310.72	309.33	310.6	308.26	310.54	309.03	312.29	310.98	311.26	310.69	310.64	310.29	309.75	311.4	312.07	310.3	311.18	310.53	309.69	311.74	311.91	309.7	310.59	307.35	311.51
318.95	317.53	319.27	318.57	318.58	319.87	317.64	317.15	319.28	318.9	320.69	317.96	318.31	319.3	319.19	318.15	317.76	318.47	317.35	318.44	319.65	318.22	319.53	317.48	317.51	318.32	318.4	318.71	318.47	318.88	318.08	321.55	319.78	319.31	319.23	317.06	317.75	318.88	317.75	319.68	319.73	318.63	320.79	318.77	320.25	318.93	317.89	318.3	318.69	318.85
300.54	301.94	301.27	300.99	299.68	300.44	301.52	301.61	301.5	301.16	300.96	301.82	301.22	302.22	300.49	299.84	299.03	300.6	302.03	300.13	298.73	301.84	301.57	300.98	299.67	300.74	301.13	300.8	300.98	302.14	300.89	301.01	300.36	301.73	301.34	299.22	301.96	301.48	301.09	301.48	301.97	301.35	300.8	300.49	300.98	301.87	300.2	301.06	300.79	299.77
302.39	302.62	302.59	300.83	303.04	301.46	301.46	301.96	302.08	301.61	302.44	301.25	303.09	302.31	301.89	301.29	302.1	302.82	303.57	303.78	303.91	303.36	301.49	302.44	303.72	302.67	303.08	302.28	301.29	303.1	302.92	303.55	302.17	301.2	302.61	303.76	303.71	301.11	302.67	303.34	301.77	303.18	303.28	302.41	301.89	303.24	301.94	300.49	302.17	300.03
296.11	295.73	295.25	296.51	298.81	296.13	297.96	296.44	298.37	297.7	296.74	296.78	297.08	298.48	296.81	297.11	297.84	297.01	296.53	298.24	296.94	297.28	296.32	296.19	297.33	297.31	295.84	296.67	298.39	295.42	297.37	295.85	297.46	297.17	296.47	296.7	295.31	297.72	297.39	295.83	296.18	297.12	296.19	298.9	298.55	296.71	296	294.97	297.47	297.53
305.49	303.38	303.42	304.95	302.26	303.7	300.99	302.89	302.75	302.55	301.26	301.42	302.21	303.33	303.95	302.88	304	302.85	302.71	303.44	301.87	302.67	303.89	304.83	305.05	303.67	302.91	303.75	301.27	304.94	304.85	304.19	303.77	304.5	304.91	302.29	303.96	303.9	304.72	302.22	302.05	302.26	304.59	303.89	303.09	303.59	303.35	303.28	304.69	302.95
313.44	313.39	312.27	314.86	311.62	314.88	313.08	311.47	311.48	312.69	312.31	314.03	313.18	312.46	310.68	312.48	313.62	311.11	313.42	312.02	313.68	314.78	312.55	313.2	313.27	312.29	315.15	311.58	312.46	312.38	312.13	313.83	312.26	312.39	312.23	312.22	312.53	313.04	311.85	312.22	313.44	314.79	313.12	312.95	312.32	312.4	314.21	310.85	311.48	312.39
297.75	297.27	294.63	294.66	297.12	295.57	296.92	298.23	297.32	294.71	298	295.85	298.48	295.96	296.07	296.6	296.85	295.71	297.56	296.25	298.21	296.64	296.04	296.62	295.85	296.94	297.89	299.83	298.06	296.33	296.17	297.11	297.15	296.18	297.47	299.17	296	296.74	295.26	297.13	296.46	297.04	295.75	297.37	296.48	295.51	296.78	296.35	296.01	296.59
317	317.63	315.42	316.84	316.89	318.46	317.27	316.67	318.98	316.84	317.07	317.37	315.32	319.02	318.17	315.89	318.16	316.7	316.03	315.98	318.35	316.26	318.93	317.75	318.22	318.05	317.24	316.79	317.09	318.81	317.69	317.81	318.78	315.92	317.18	317.2	317.74	317.41	317.48	318.13	316.65	316.71	317.22	316.62	316.96	317.55	315.7	316.21	315.2	317.52
302.95	299.45	303.97	303.14	303.17	303.24	303.3	303.45	301.63	304	301.13	302.81	302.06	302.09	301.81	302.87	302.5	302.32	303.81	303.38	303.75	302.05	303.03	302.47	303.29	302.44	302.7	302.58	303.52	302.65	302.85	303.05	302.91	302.76	303.17	303.05	303.79	301.88	303.2	303.73	303.48	301.51	301.78	301.83	304.38	305.39	302.03	303.25	302.18	303.57
314.81	313.95	314.77	314.86	313.76	314.53	315.38	315.7	314.74	315.96	316.03	315.5	314.51	315.55	314.26	316.52	313.77	315.46	314.75	314.57	315.54	314.48	316.11	314.88	314.76	314.76	315.62	317.35	314.94	315.9	314.04	313.03	315.46	314.54	314.07	315.74	316.55	313.61	313.2	313.04	316.29	315.19	316.26	314.97	313.94	316.51	316.16	315.03	315.67	315.31
300.34	300.74	301.86	300.38	301.19	298.59	301.17	300.54	299.06	301.66	301.55	301.68	300.09	302.47	302.64	301.03	301.73	300.88	302.89	300.82	299.5	299.98	302.39	301.29	301.37	301.7	301.14	299.23	300.09	301.17	301.55	300.33	300.65	300.99	301.66	301.53	301.55	301.3	300.92	301.29	301.3	300.27	300.51	299.35	300.51	300.13	300.47	300.54	302.18	299.39
314.32	314.84	314.17	311.27	314.25	314.45	314.06	311.86	313.14	314.31	313.44	312.11	313.56	313.02	312.25	313.73	312.95	312.93	313.25	314.71	312.36	314	313.98	312.95	314.83	313.08	311.32	315.03	313.81	314.31	313.99	313.87	313.38	311.55	312.76	314.06	314.45	314.14	313.47	313.49	312.72	313.37	312.6	313.11	313.9	312.78	314.93	312.85	312.3	313.3
311.99	313.19	314.23	312.52	313.06	312.35	313.45	313.48	314.01	312.43	314.68	313.37	314	311.52	313.44	312.71	313.97	314.03	314.49	314.64	312.96	311.52	314.28	313.39	313.61	312.12	313.42	312.5	313.66	311.94	311.39	315.5	313.38	312.82	313.48	312.16	315.02	311.88	313.45	315.3	314.18	313.63	312.96	313.79	312.54	312.91	311.56	312.49	312.53	313.98
299.62	301.62	299.54	300.53	300.45	301.28	299.57	301.24	300.34	300.38	300.5	301.33	299.14	298.84	301.16	299.03	299.12	301.7	301.67	298.33	300.14	299.11	300.22	299.65	301.72	301	301.16	299.6	300.41	299.34	299.37	298.8	300.31	299.82	300.02	300.07	298.56	299.69	299.36	300.45	300.25	299.12	301	299.77	299.5	300.07	301.49	299.26	300.72	301.06
316.55	316.67	313.29	316.19	314.7	314.87	314.51	316.99	314.93	314.59	315.48	313.66	314.77	314.23	315.33	315.32	314.68	315.61	314.73	315.78	315.04	315.34	314.66	314.96	313.71	316.8	315.01	314.18	315.6	317.09	315.27	313.57	315.31	315.05	316.1	313.47	314.67	315.1	315.05	315.85	315.67	314.99	314.66	313.6	316.47	313.81	314.89	314.79	314.58	315.53
314.02	312.84	311.84	312.45	313.56	312.88	312.68	311.24	311.95	313.37	312.36	312.84	311.21	313.62	313.68	311.95	312.78	313.26	310.8	312.89	312.9	310.02	312.94	311.32	313.08	311.25	312.38	311.59	312.01	311.68	311.43	312.89	311.7	312.18	313.6	312.19	313.12	312.9	313.01	312.62	311.09	312.28	312.02	312.28	312.34	312.67	311.56	311.32	310.49	310.54
317.84	316.06	316.92	313.42	315.28	317.38	314.45	315.4	314.95	315.04	315.99	315.34	316.21	314.23	314.85	316.08	315.71	316.91	316.03	313.5	314.16	316.33	316.48	314.39	314.95	315.51	318.29	315.75	314.63	314.62	314.8	314.15	316.54	313.8	314.3	315.16	315.82	314.71	314.23	316.5	315.03	316.59	317.04	312.37	312.9	313.65	316.93	315.39	315.96	315.24
294.4	295.63	294.01	294.53	294.07	292.46	292.29	293.67	293.59	291.48	294.16	294.12	294.63	293.56	293.97	294.77	292.74	294.82	293.43	293.78	293.2	293.94	292.94	293.66	294.13	293.82	294.39	291.95	295.04	294.89	295.22	293.56	293.88	294.61	295.02	292.77	294.54	294.51	295.38	292.87	294.67	294.86	291.82	293.85	295.22	292.82	296.16	293.5	293.26	293.61
314.08	314.29	314.5	313.38	315.64	315.08	313.77	312.72	315.43	312.34	313.81	315.21	312.51	311.79	314.81	312.28	313.89	313.28	313.99	312.98	314.99	313.43	315.24	313.57	314.12	313.13	314.37	314.83	314.55	313.88	313.1	311.48	313.28	313.87	315.43	315.37	313.02	312.58	314.75	313.77	313.33	314.26	313.52	314.35	313.8	312.57	313.35	314.39	315.48	313.71
301.44	299.99	300.26	299.3	298.06	300.17	298.94	300.57	300.59	300.9	300.74	300.47	299.76	299.56	299.3	299.9	299.48	301.5	299.99	299.56	299.53	301.12	299.34	299.71	300.74	300.31	301.5	302.08	300.89	298.99	299.74	300.25	301.03	300.51	299.43	298.75	301.51	298.52	301.79	300.06	301.17	300.4	300.17	299.64	299.76	300.43	299.13	299.42	297.16	300.82
317.31	317.09	316.73	316.07	316.45	315.68	317.37	316.49	316.51	316.76	317	314.5	316.2	316.63	316.1	317.06	316.41	316.93	317.08	317.67	315.34	316.48	315.46	316.35	317.68	315.91	316.24	316.13	316.8	317.07	317.1	316.94	315.41	315.67	316.62	316.07	318.05	315.97	315.75	315.95	316.46	315.7	315.16	317.39	317.1	317.29	317.78	316.54	317.14	315.01
303.71	302.69	303.81	302.31	304.06	302.49	303.05	305.46	302.65	303.45	303.2	300.93	303.96	302.94	304.08	304.32	304.36	303.85	304.22	302.93	301.84	303.82	303.5	302.99	302.54	303.65	303.81	303	303.02	303.35	305.13	301.74	302.75	302.95	301.56	304.57	303.14	301.96	304.01	304.58	303.32	302.02	302.8	303.76	304.75	304.65	302.64	304.05	302.39	303.36
294.46	294.45	293.49	292.97	294.6	296.21	295.16	295.17	296.8	294.33	294.29	295.43	295.36	295.95	295.81	296.36	294.26	295.78	295.03	294.13	293.46	296.29	295.53	293.54	293.47	295.07	295.56	292.4	293.29	296.77	295	296.01	294.25	294.37	294.59	296.53	293.62	296.52	295.89	296.3	296.17	297.62	295.97	295.7	295.48	294.74	294.34	295.34	296	295.94
310.24	310.99	308.93	308.01	310.25	309.89	309.46	308.96	310.16	308.51	308.7	309.5	310.39	310.51	308.84	309.14	309.95	310.15	308.9	309.83	310.35	308.67	309.59	310.79	309.68	309.25	309.77	311.01	309.36	309.82	310.49	310.28	310.09	310.22	308.38	309.73	309.74	308.28	308.88	309.35	308.11	309.72	309.97	309.38	310.6	310.4	311.73	309.29	310.67	309.28
314.99	317.12	315.5	315.89	317	315.7	315.83	315.46	315.28	315.43	318.42	317.54	314.69	315.18	315.78	316.18	316.87	314.37	315.31	315.47	315.93	316.72	315.39	316.42	315.15	315.14	316.09	316.35	315.9	315.59	317.04	317.21	316.21	315.95	316.21	317.21	314.68	316.81	316.97	316.07	315.48	317.08	313.88	316.63	316.34	314.55	316.05	317.03	314.9	316.25
329.25	328.55	328.68	330.03	329.88	328.16	329.51	328.96	327.84	328.6	328.32	329.28	329.25	328.31	328.82	328.35	329.08	328.46	328.3	328.21	326.86	328.85	329.17	328.59	328.83	326.16	328.64	327.91	328.04	329.15	329.45	327.51	328.86	328.69	326.24	329.19	329.22	330.15	327.64	328.33	326.24	328.61	329.75	328.17	326.76	328.15	329.23	329.65	328.66	327.48
294.5	296.09	293.42	295.89	296.25	296.43	295.3	293.25	295.76	295.79	293.99	295.33	294.33	296.22	294.06	294.84	295.89	295.52	295.12	295.45	294.85	295.64	294.96	294.68	295.08	296.19	293.57	293.75	295.72	294.88	294.76	294.64	295.64	296.49	295.82	294.18	294.89	294.93	295.72	293.88	293.47	293.58	294.83	294.58	294.9	294.96	295.76	294.26	295.05	296.14
315.03	315.22	315.16	314.97	315.05	314	314.29	315.21	315.05	315.51	315.32	315.65	313.25	313.27	315.2	315.7	315.38	317.47	313.57	314.7	313.31	315.18	314.76	315.45	316.49	314.38	313.59	314.34	314.29	316.3	316.45	316.22	315.26	315.28	315.83	314.88	315.26	315.38	313.49	312.95	315.43	315.36	316.11	315.69	315.17	315.86	314.18	315	314.21	313.83
304.12	303.43	304.1	304.16	303.49	304.02	304.1	303.39	305.27	303.24	305.73	303.38	304.16	303.58	302.78	304.57	304.95	305.39	305.69	304.61	304.33	305.55	303.95	305.31	306.11	305.53	304.13	304.85	303.44	303.47	305.25	305.85	303.22	304.77	302.86	303.77	303.08	303.42	303.91	304.48	304.07	303.66	305.29	304.34	303.16	305.81	303.59	305.71	303.43	305.81
307.37	307.87	306.61	305.81	305.33	305.12	304.71	305.92	308.62	304.24	304.83	308.5	305.98	306.29	305.94	305.85	305.48	305.74	307.38	305.52	306.98	307.12	305.38	307.59	304.36	306.16	306.29	305.69	305.79	308.56	306.78	306.51	309.02	305.19	306.19	305.78	305.48	307.36	304.95	306.65	306.57	306.17	305.25	305.36	305.02	304.32	306.08	305.06	306.62	307.34
311.77	311.62	312.65	312.9	313.33	314.46	312.23	312.77	314.01	312.62	313.04	313.29	313.04	311.85	312.27	314.06	313.36	311.73	313.66	311.51	313.61	310.6	311.54	312.29	310.61	313.36	311.21	311.24	311.14	312.67	312.2	311.54	313.57	312.94	310.53	312.01	311.92	311.07	313.35	312.87	313.4	314	313.38	312.9	312.89	313.52	312.41	311.17	312.9	311.32
314.01	315.64	316.24	312.88	313.24	313.98	314.88	314.04	313.78	314.38	315.11	315.16	314.71	315.58	315.97	314.3	312.96	316.06	315.22	314.52	314.95	314.72	314.8	314.83	313.76	313.31	313.6	316.22	313.83	314.54	313.31	314.42	316.09	316.15	314.7	315.71	313.85	314.9	314.14	315.66	314.47	315.39	314.19	314.71	314.78	315.95	315.57	315.68	313.89	314.78
315.95	316.09	316.9	315.74	315.24	315.71	314.4	315.09	314.44	318	316.28	316.17	316.92	314.77	314.88	315.03	315.04	314.41	315.55	314.35	316.52	317.98	315.11	315.98	316.27	315.74	315.7	316.48	316.09	316.94	315.11	315.94	314.99	314.96	315.03	316.4	316.91	315.46	315.84	318.81	315.66	317.24	318.1	313.6	315.35	316.84	316.2	314.86	315.23	314.67
295.52	295.32	296.42	296.76	294.77	295.09	296.38	295.22	294.35	296.82	295.33	293.58	295.14	296.14	294.59	296.05	294.62	296.9	294.22	297.74	294.75	295.14	294.36	295.9	295.3	297.04	295.33	293.58	296.08	295.28	294.69	296.05	295.68	294.05	295.09	295.25	294.55	295.94	295.93	295.67	294.8	297.29	294.06	294.15	296.62	293.96	294.56	294.96	295.73	293.94
308.06	309.76	307.13	310.09	308.2	309.45	308.4	308.8	308.35	310.01	309.52	308.38	308.6	308.2	308.54	309.78	308.94	308.02	309.12	308.08	306.99	308.19	308.7	307.56	307.72	307.94	308.14	308.99	309.81	307.4	310.77	308.29	306.59	307.48	306.76	308.7	308.07	308.55	308.41	307.51	309.33	309	308.54	308.46	309.02	309.54	309	307.83	309.68	309.22
303.04	304.44	303.33	303.6	304.03	302.24	303.37	304.15	302.47	302.15	301.9	302.68	303.18	304.62	303.24	304.77	303.84	304.56	302.97	301.57	303.6	303.3	302.68	305.08	302.12	302.08	304.56	302.57	304.33	304.16	303.56	304.42	302.24	304.64	301.3	302.68	301.9	303.17	304.33	302.66	303.47	302.99	304.82	302.78	306.09	303.93	302.62	302.06	304.73	304.24
302.04	301.7	301.17	303.29	302.36	304.09	302.78	302.3	301.05	302.26	301.88	302.87	303.4	301.93	301.24	301.59	302.93	300.88	302.2	302.29	303.01	301.61	303.74	303.37	301.93	303.75	302.07	303.03	301.37	301.75	302.77	303.55	302.26	301.85	303.17	300.87	302.33	301.55	300.89	302.32	302.39	303.39	302.05	302.55	302.33	302.39	301.36	303.32	301.81	303.15
296.89	298.08	296.84	297.41	296.64	295.77	295.31	297.11	297.55	296.59	297.05	296.44	296.89	296.35	295.53	298.03	297.21	295.66	298.15	296.52	297.31	296.77	295.85	296.07	297.23	296.81	296.59	296.7	296.09	297.68	295.09	297.2	298.26	296.83	297.14	297.62	295.91	299.15	297.16	298.49	297.26	297.22	296.94	298.65	296.41	297.4	295.08	297.9	297.77	296.17
328.21	329.81	329.33	327.56	328.34	329.06	328.68	328.23	325.87	327.71	327.17	329.75	326.8	327.78	328.38	327.81	329.22	328.36	328.69	328.07	327.73	327.31	329.21	327.64	327.67	329.95	326.94	327.99	328.92	329.03	327.66	326.47	330.19	327.92	327.73	327.07	328.06	327.44	328.51	325.9	326.72	325.88	326.73	327.88	328.21	328.22	328.39	326.94	326.16	328.62
315.54	313.37	312.72	314.49	313.88	312.48	313.39	312.93	314.52	312.96	314.28	314.89	312.72	313.79	314	314.01	313.31	314.69	314.9	313.68	314.47	313.22	314.78	313.36	312.54	313.93	314.6	313.65	313.14	315.51	314.33	314.64	314.23	313.34	310.9	314.68	313.9	312.87	315	311.99	313.39	315.58	313.86	314.73	313.48	313.81	313.71	313.24	314.03	314.12
310.66	311.04	310.21	311.45	309.75	309.46	311.81	310.89	310.11	308.93	311.8	309.26	311.7	310.42	310.25	309.43	310.51	310.86	310.8	311.36	311.52	310.42	310.99	309.73	309.09	307.89	309.76	309.98	311.88	309.73	311.42	310.66	311.55	311.06	308.79	309.59	311.83	310.67	309.8	310.66	311.44	311.44	310.17	311.07	311.93	310.44	310.35	310.02	310.46	309.65
301.32	304.58	303.04	303.36	302.4	304.02	302.44	305.23	304.39	302.89	301.56	303.9	302.17	302.79	304.41	302.7	303.6	304.3	306.05	304.65	302.64	303.85	302.54	302.33	303.69	301.59	303.61	304.34	304.88	302.59	303.37	302.46	303.09	304.85	304.07	303.53	304.14	304.8	303.29	303.13	304.68	304.19	304.74	303.23	302.2	304.43	303.57	303.09	304.12	302.37
314.37	313.57	312.43	310.46	312.5	313.28	314.2	313.98	314.64	309.74	313.04	312.88	311.43	311.83	314.6	314.33	312.64	311.24	310.38	313.72	314.44	313.27	311.44	311.57	312.64	311.29	313.25	312.35	311.49	312.88	311.68	312.3	313.23	313.58	312.58	311.56	313.52	312.35	310.28	313.25	313.21	312.59	313.76	312.39	312.02	312.4	312.8	312.32	313.49	309.88
311.69	310.72	309.97	312.31	311.14	312.59	309.81	310.78	309.98	311.21	310.32	311.97	312.25	312.72	312.43	312.38	309.8	310.34	310.3	309.47	309.84	307.85	311.41	311.37	310.74	311.63	311.57	312.56	311.68	311.45	309.1	311.91	311.92	310.56	311.11	312.08	309.88	309.53	311.25	311.61	311.9	308.91	311.73	309.53	309.22	311.81	310.52	311.68	311.24	311.18
302.57	302.38	300.44	300.98	300.65	299.34	300.99	301.21	300.71	298.88	298.33	301.44	300.59	300.34	301.26	301.11	301.35	301.04	300	301.32	301.19	300.38	300.68	302	301.32	299.97	301.02	301.15	302.79	300.82	301.17	300.31	301.25	300.44	301.45	301.32	300.48	299.55	300.72	299.71	302.56	300.51	300.35	302.07	301.32	300.48	301.8	300.03	302.05	299.2
328.21	327.82	326.99	328.29	327	328.21	329	328.34	328.24	326.88	327.55	327.77	327.4	328.88	328.15	326.26	326.85	327.8	328.56	326.58	330.24	326.81	327.61	329.86	329.43	328.2	326.96	329.43	327.69	326.17	327.49	327.52	328.56	329.08	327.23	328.71	328.73	326.9	326.01	328.66	327.21	328.81	328.44	328.9	329.27	327.38	325.99	328.66	327.64	328.44
306.85	306.52	306.24	305.71	305.54	308.24	303.83	306.22	307.18	305.6	306.17	307.43	305.5	305.19	306.07	305.6	307.51	305.39	307.04	307.29	305.79	306.71	305.36	305	305.5	308.21	304.26	305.74	306.52	305.9	304.34	304.85	305.58	305.71	305.85	305.71	306.46	306.14	307.75	305.99	306.17	306.62	306.25	306.75	307.56	305.77	304.44	306.69	306.69	305.8
302.74	303.96	301.73	302.9	302.4	302.86	302.67	302.28	301.83	301.27	300.79	303.57	300.15	300.63	301.5	302.38	301.77	302.35	302.15	302.3	301.74	300.99	303.59	300.64	301.99	303.24	300.58	304.82	303.19	301.49	302.33	302.58	303.47	301.54	302.1	302.16	300.62	301.63	303.86	302.6	303.11	301.5	302.13	301.31	301.69	302.83	301.84	301.54	302.98	300.92
297.51	296.67	297.49	296.91	296.4	297.6	296.93	297.84	296.16	295.22	296.25	295.85	297.94	297.1	295.33	296.75	296.61	296.77	296.59	298.19	297.55	298.51	297.81	295.6	297.09	298.46	297.42	297.2	296.49	298.12	296.22	297.34	296.74	295.72	296.21	296.19	295.21	296.79	295.4	297.31	295.28	298.19	295.91	296.31	296.47	295.55	297.11	297.11	297.21	297.15
302.55	300.92	303.72	301.92	301.27	302.35	303.05	303.83	302.72	302.31	303	305.02	302.93	302.42	301.59	300.57	302.88	302.5	303.39	301.82	301.79	303.01	303.79	300.32	303.09	302.19	302.09	302.78	302.81	302.39	304.13	301.58	304.06	301.05	301.91	301.87	302.88	301.46	301.44	300.5	301.16	303.36	301.48	302.48	300.8	301.41	302.6	303.93	303.26	302.64
315.3	314.09	315.38	315.3	315.95	316.53	315.06	313.74	315.72	315	314.98	316.14	314.52	315.46	315.66	315.71	316.12	314.1	314.05	313.31	315.11	315.04	316.02	313.52	313.87	315.67	316.34	315.11	314.51	313.91	315.03	316.64	315.32	316.25	315.06	313.03	314.26	316.18	316	314.86	316.15	316.96	313.84	313.45	316.1	315.16	314.89	316.03	314.89	315.5
305.06	303.42	303.4	302.41	304.05	303.89	304.3	304.7	303.36	301.57	303.74	303.93	302.54	304.43	303.62	305.2	303.49	304.28	304.39	303.64	303.26	304.04	304.14	303.55	303.05	304.85	303.44	303.53	304.6	302.7	302.56	302.81	303.51	303.55	303.61	303.19	303.06	305.14	301.31	303.71	302.62	302.88	303.66	303.12	303.85	302.15	302.83	304.26	303.48	302.55
311.63	314.85	313.01	311.93	314.34	313.31	312.84	312.09	313.49	311.67	311.67	311.73	312.01	312.36	312.02	312.48	311.88	311.71	314.42	312.77	313.59	312.13	313.2	313.06	311.36	314.14	314.06	311.2	313.2	312.81	312.79	313.87	311.46	312.1	312.92	312.9	312.41	313.44	314.36	312.54	311.71	313.06	311.96	312.78	313.09	313.1	311.26	313.13	313.76	311.69
309.32	311.81	312.31	309.1	309.34	311.4	309.14	308.6	310.58	310.41	310.23	309.68	310.73	309.62	311.48	311.13	310.28	311.77	310.63	308.87	311.3	311.06	312.4	311.33	309.77	311.08	309.63	309.88	310.37	311.2	309.65	310.66	311.54	309.96	309.37	310.82	312.48	311.83	312.69	311.85	308.11	309.19	310.91	309.2	309.59	310.97	310.45	310.58	309.64	311.11
310.17	309.75	310.04	311.1	310.67	307.89	308.89	308.8	306.17	308.21	309.17	310.65	309.56	311.04	308.07	309.42	310.51	310.96	309.46	309.44	311.9	309.91	309.52	309.45	309.82	311.33	309.38	307.96	310.34	308.84	310.28	309.92	308.88	312.86	309.84	308.5	309.29	310.62	308.06	309.32	312.35	309.41	309.13	310.04	309.99	308.9	309.09	310.41	309.91	309.73
293.1	293.84	293.55	293.86	294.05	294.24	293.6	296.98	294.41	296.13	295.55	292.61	294.5	295.09	294.38	294.77	294.58	294.6	292.14	295.05	295.03	292.65	295.62	293.91	295.92	294.74	293.63	294.65	295.77	295.53	294.28	292.95	292.7	293.25	294.49	295.61	294.47	292.84	291.43	294.79	294.66	293.6	294.23	294.4	293.87	295.03	293.66	292.65	294.27	293.82
311.01	311.3	310.19	310.56	310.12	309.91	308.4	310.95	308.73	309.11	309.54	310.02	309.19	310.06	310.44	310.1	311.16	311.18	308.37	309.92	307.97	309.21	309.36	308.25	308.31	308.82	308.81	310.13	309.12	310.32	310.53	308.23	309.05	310.55	310.08	310.12	310.09	308.42	309.6	308.65	310.68	309.49	310.14	311.21	310.53	309.45	310.6	308.98	309.57	310.01
318.85	318.59	318.56	319.13	319.42	318.93	317.5	320.18	319.74	318.06	318.74	318.67	320.14	320.74	317.65	318.32	319.25	320.22	318.23	318.88	318.62	319.59	319.02	317.86	318.05	320.22	316.98	319.41	318.81	320.36	319.92	318.57	319.52	318.91	320.49	321.03	320.27	318.76	317.22	320.91	319.78	320.78	320.59	317.77	320.67	318.87	319.43	318.11	319.04	318.07
314.9	314.5	316.47	316.8	313.61	313.43	315.95	314.12	314.94	314.39	314.28	313.59	315.05	316	315.46	315.92	315.04	313.59	314.31	315.59	314.15	313.97	314	314.87	314.48	316.2	315.87	315.13	317.04	314.3	315.44	315.35	314.73	315.97	314.71	313.79	315.81	315.56	316.63	315.37	316.17	314.64	315.91	313.2	314.61	314.58	315.71	313.56	314.57	313.68
294.88	295.77	292.77	293.4	293.7	293.46	293.26	294.2	294.55	293.67	294.18	294.69	295.1	295.09	294.59	293.4	294.21	292.59	294.24	294.21	295.08	294.48	292.9	292.84	294.37	294.32	293.22	296.89	295.45	294.48	294.21	294.87	294.29	295.32	293.78	294.41	295.46	294.45	294.7	293.92	296.98	294.03	294.99	294.84	294.04	293.38	294.3	294.66	293.07	291.62
316.66	317.13	317.72	317.44	318.17	317.25	316.62	316.65	317.19	314.58	318.43	317.43	317.93	316.64	318.41	317.43	316.68	317.01	317.94	317.29	318.5	318.16	316.95	316.8	318.11	316.27	317.61	316.66	315.86	319.67	316.81	316.83	315.46	316.38	318.56	314.64	319.13	318.67	316.63	315.59	318.37	315.36	317.87	317.15	317.25	316.84	317.13	317.01	319.04	317.62
328.33	327.63	326.67	327.83	328.47	327.28	326.65	330.51	326.94	327.55	327.58	327.21	328.27	327.48	326.62	328.48	328.21	326.74	328.65	328.12	328.45	327.58	327.95	327.85	328.09	328.51	329.47	328.24	328.82	326.9	327.71	326.87	328.55	328.64	327.04	327.09	326.82	326.09	325.7	328.36	328.26	327.13	328.68	328.1	328.76	328.01	328.4	326.53	328.75	327.87
314.75	312.39	315.2	314.17	313.14	314.44	315.19	312.72	313.45	314.49	313.36	314.24	314.21	314.23	313.42	312.93	315.73	316.14	315.02	313.43	313.5	314.05	314.4	315.19	314.06	314.24	314.38	314.15	312.78	312.26	313.51	314.35	314.17	315.23	314.18	313.43	314.77	314.96	314.3	313.79	312.91	312.33	315.21	315.6	314.9	313.79	314.95	314.17	313.68	316.43
301.91	304.6	301.48	302.91	302.87	304.13	302.66	302.22	301.23	301.57	301.74	301.13	302.39	303.49	301.89	303.76	302.9	301.65	304.09	302.58	301.5	303.96	302.35	302.51	301.96	301.88	303.63	302.63	301.94	302.51	301.25	302.96	303.07	302.94	301.65	304.46	302.32	302.7	302.01	301.66	303.78	303.6	302.33	301.65	304.42	300.46	303.45	302.33	303.47	302.49
302.42	302.7	303.23	302.59	301.42	302.51	303.22	300.5	301.79	303.47	300.77	303.03	304.11	301.57	301.62	302.97	303.31	302.6	303.63	301.87	303.31	302.73	303.01	301.63	303.32	302.2	302.05	301.43	303.32	302.92	303.32	302.98	301.08	302.17	302.9	303.1	301.21	303.19	303.49	301.86	301.7	301.36	303.26	300.98	302.2	302.84	302.31	302.78	302.79	303.42
306.7	308.6	308.88	306.2	309.08	306.88	308.04	307.39	309.48	308.31	310.71	309.03	309.67	309.86	307.56	309.48	308.85	309.31	309.63	307.76	308.01	308.79	309.07	309.19	308.63	309.78	309.05	308.58	309.71	308.71	308.89	308.55	309.43	309.14	310.57	308.42	309.54	308.53	309.38	308.69	307.83	307.41	308.14	307.97	309.66	308.53	307.9	308.13	309.65	308.94
316.96	316.67	315.94	316.19	315.15	315.38	316.33	317.63	316.55	315.99	317.51	315.49	316.98	316.42	315.6	315.71	315.59	316.57	316.77	317.9	316.95	316.45	316.23	315.95	316.91	316.88	314.34	316.55	314.79	318.69	316.04	316.96	317.66	316.05	316.55	319.15	316.78	316.72	316.41	316.31	317.21	317.06	315.59	316.82	317.59	316.72	317.47	316.23	316.39	315.86
317.14	317.63	318.23	317.54	320.15	318.22	318.3	316.2	318.54	318.82	317.67	317.67	318.59	319.85	317.36	318.15	318.14	316.81	317.36	318.89	319.05	318.79	319.26	316.84	317.18	317.4	319.01	319.34	318.71	318.66	318.06	318.4	319.27	319.72	317.66	317.87	318.46	318.04	318.7	319.67	319.37	318.72	319.67	317.55	315.88	318.44	316.29	318.26	318.24	318.73
303.98	305.64	304.64	303.28	304.55	303.79	303.94	304.89	303.68	303.99	302.22	303.35	305.41	305.03	304.74	303.34	305.34	303.91	305.18	303.72	304.21	304.13	303.63	304.31	306.56	303.16	303.53	303.8	305.91	305.48	303.67	304.06	304.52	304.35	304.3	305.3	304.11	304.13	303.25	303.49	304.41	304.78	305.23	303.59	305.3	303.12	303.34	304	303.61	303.39
324	325.37	326.2	324.44	323.49	324.53	325.78	323.9	324.07	324.67	324.53	323.61	324.62	322.96	325.67	326.62	326.85	325.56	325.49	324.91	325.81	323.83	326.43	324.36	324.49	326.33	324.14	326.95	325.29	324.71	324.48	324.01	324.9	324.68	323.93	326.93	325.13	325.3	326.56	324.97	324.64	324.81	322.92	324.61	324.29	325.85	325.29	324.21	326.43	323.93
299.37	300.83	298.71	299.02	299.49	298.94	302.33	299.91	301.91	298.98	301.4	301.49	299.57	298.1	300.44	299.51	301.54	299.08	301.28	299.15	299.72	298.85	299.66	300.96	300.71	301.61	299.66	301.13	301.11	299.82	300.54	299.76	298.5	297.55	299.16	298.93	299.62	298.76	300.67	299.73	300.86	298.36	299.75	300.81	299	300.88	299.96	301.14	300.08	299.43
312.34	309.21	311.41	309.97	310.16	311.54	311.08	311.97	308.33	311.75	309.46	309.65	310.82	310.55	311.27	311.45	310.33	311.67	311.74	309.76	308.42	310.78	311.06	310.79	311.26	312.66	312.49	308.6	311.16	310.58	310.82	310.3	310.88	311.45	310.51	311.93	312.76	310.69	311.49	309.07	309.6	312.14	310.32	311.56	310.89	310.36	311.9	310.02	310.87	310.74
316.43	314.64	315.62	316.96	314.22	316.36	317.27	317.11	314.54	314.8	316.4	314.54	317.03	316.3	316.35	314.95	315.59	316.83	315.2	316.3	315.17	314.84	315.35	316.58	315.28	316.4	314.54	314.67	314.87	315	314.22	315.36	317.1	315.99	317.55	316.15	315.32	316.23	315	315.07	316.02	315.84	315.34	317.79	314.93	315.84	316.37	315.09	314.48	315.27
315.33	312.7	316.3	315.57	314.72	313.84	318.49	314.36	313.35	314.07	315.64	315.07	314.23	315.08	315.98	314.11	314.58	314.4	315.98	315.49	314.28	315.8	316.05	315.23	314.94	315.2	315.58	315.46	316.48	314.13	315.26	316.05	313.31	313.95	314.52	314.85	315.62	314.22	315.42	313.86	315.44	315.94	316.15	313.65	316.06	315.45	315.33	313.95	316.19	314.97
293.59	293.19	293.9	293.22	295.52	294.53	295.39	294.92	294.49	294.64	296.09	295.52	294.27	294	295.33	292.62	292.04	292.81	294.37	295.77	293.35	294.34	292.72	292.58	292.61	293.95	293.45	294.35	294.71	293.64	292.04	295.92	292.24	292.27	295.49	294.52	294.91	293.84	293.99	294.44	294.85	294.2	293.4	293.6	294.4	293.85	292.49	295.22	295.33	295.04
313.49	312.92	313.08	314.93	313.64	313.44	313.35	313.66	312.54	314.24	314.42	312.77	312.24	313.74	313.89	313.03	311.88	313.98	312.87	313.09	313.41	314.92	313.16	312.31	312.19	314.17	313.91	312.94	311.66	312.83	314.51	313.39	312.71	312.57	311.92	313.19	312.52	312.54	313.11	312.22	312.66	312.81	312.66	311.74	313.97	312.5	312.37	313.77	312.58	314
295.19	297.02	296.28	296.24	294.7	296.29	297.42	295.89	296.45	296.16	297.35	294.99	295.74	298.49	295.34	295.97	296.83	296.28	297.96	297.05	297.3	296.36	296.56	298.07	296	294.89	294.83	295.67	296.69	296.79	295.81	298.84	298.97	297.26	296.24	297.03	297.6	298.29	295.75	295.85	296.82	296.03	297.17	297.07	297.07	296.27	297.6	295.19	295.93	299.17
314.25	313.42	312.03	313.17	311.85	311.9	312.69	314.44	312.9	312.87	312.61	314.49	311.49	311.78	310.49	311.01	313.15	312.74	312.64	311.97	312.39	312.56	311.35	311.29	311.52	311.7	310.92	311.96	311.7	310.8	313.31	314.37	313.64	312.62	312.26	313.73	312.92	313.22	312.72	310.97	312.52	311.95	313.05	310.96	313.28	315.32	312.83	313.69	311.68	312.46
306.54	307.57	305.46	306.01	306.21	305.99	305.44	304.55	306.68	304.96	304.04	306.81	305.77	305.88	306.01	304.65	304.98	304.8	306.78	305.16	305.54	306.54	304.25	305.68	307.08	304.39	306.9	305.9	306.26	305.58	306.27	306.18	306.64	303.81	303.71	306.43	305.18	304.56	306.09	304.62	306.76	306.34	304.6	306	305.42	306.33	307.04	305.43	305.45	305.88
304.51	306.12	305.19	304.12	304.74	303.55	304.88	303.49	305.29	305.61	304.04	304.45	304.16	303.99	305.15	305.23	304.29	305.42	302.05	304.53	304.83	305.68	305.18	303.79	303.88	304.85	304.55	303.4	305.23	304.38	305.58	303.91	306.11	303.8	304.19	305.48	304.56	303.41	304.42	304.54	301.36	304.55	304.73	305	304.33	303.2	304.47	305.29	303.1	304.15
310.88	310.48	312.44	309.97	311.49	311.15	312.52	311.05	312.73	312.96	311.33	309.93	312.41	311.02	313.32	310.78	310.82	311.68	312.28	312.03	310.3	309.36	311	311.04	311.44	311.24	312.59	313.66	311.88	311.03	310.66	312.61	311.75	312.5	311.83	312.25	310.81	310.57	311.53	310.85	311.88	310.51	311.39	309.49	311.87	311.25	311.4	310.97	310.23	311.33
301.34	301.94	302.37	302.68	302.72	302.41	304.31	304.46	303.01	301.73	304.34	302.97	303.67	302.42	303.38	301.99	303.35	301.77	301.96	303.32	303.18	302.18	302.52	300.58	302.59	304	303.29	302.74	304.82	302.15	300.83	303.01	302.24	303.22	301.11	304.71	302.61	302.5	303.15	302.14	302.6	303	300.9	303.14	302.58	302.19	302.03	302.04	302.38	302.74
301.4	301.52	301	300.81	302.66	301.2	303.29	300.84	301.77	301.13	300.66	300.48	300.14	301.53	301.91	301.33	301.85	301.25	300.74	299.66	301.24	301.74	299.33	302.03	301.63	301.4	302.77	301.74	301.15	302.74	298.89	298.13	301.58	300.55	300.75	300	301.3	302.53	299.79	301.89	300.7	302.03	300.59	300.1	301.26	300.82	300.52	303.12	302.28	300.81
326.34	328.78	328.44	327.54	327.22	327.87	328.48	327.62	327.64	327.27	329.39	328.98	328.62	328.58	326.09	328.94	327.97	327.58	327.03	327.04	326.56	326.91	327.29	327.94	327.38	325.96	327.31	328.93	328.8	328.71	327.52	325.69	327.88	327.18	327.55	327.6	328.28	328.47	325.95	327.54	326.53	326.11	326.01	328.3	326.45	326.84	327.3	328.24	328.79	328.07
310.67	313.62	312.65	313.82	315.1	311.65	312.71	313.02	314.9	313.52	312.14	312.71	312.29	312.69	313.96	312.33	313.32	313.62	312.47	314.33	311.64	311.81	314.95	313.1	313.14	314.3	312.79	314.06	314.29	313.75	313.6	312.09	314.87	314.72	313.26	313.22	313.21	311.83	312.18	314.21	312.23	312.3	312.82	313.41	314.81	312.45	314.07	312.04	314.66	314.35
316.59	315.76	314.3	314.43	316.05	316.15	315.26	314.85	315.1	315.39	314.19	315.91	314.63	315.62	316.39	315.36	313.3	314.51	315.35	315.26	316.56	315.71	314.84	315.57	316.53	312.57	314.09	313.93	313.88	315.8	314.81	315.87	314.6	314.8	315.26	316.34	313.02	315.55	315.54	313.04	315.12	316.37	315.32	315.74	314.94	314.83	313.92	316.65	314.56	313.21
296.57	297.11	295.41	297	295.49	297.2	297.41	296.08	297.26	295.9	298.86	297.68	297.06	295.09	296.03	296.93	297.62	296.06	295.7	298.61	296.51	297.39	298.12	297.85	297.14	296.09	295.98	297.72	296.62	296.37	297.77	295.51	297.42	294.69	297.06	296.24	297	295.13	297.65	297.02	296.44	298.96	297.46	297.53	297.68	297.04	296.88	296.62	297.57	296.34
324.5	323.1	325.14	325.85	325.49	323.19	326.02	324.83	325.79	325.27	325.56	324.02	325.76	325.18	324.79	323.78	322.78	324.77	322.7	323.27	325.33	323.45	326.39	324.74	325.38	323.47	324.34	324.75	323.14	325.61	325.16	325.02	323.42	324.02	322.82	323.94	324.6	323.32	321.68	324.35	323.25	323.14	325.31	324.52	323.65	323.49	325.94	322.92	328.44	324.81
306.01	305.97	306.39	306.24	307.78	307.2	305.9	304.99	306.2	308.27	305.27	307.9	307.8	305.89	306.88	306.79	308.36	307.42	306.56	304.76	305.43	306.8	306.96	307.36	307.24	305.36	305.2	305.29	307.67	307.07	307.37	304.36	305.73	307.42	306.17	308.58	305.47	306.44	306.44	308.32	305.54	306.64	304.34	306.47	305.29	305.99	308.25	304.95	307.32	306.33
305.01	304.75	303.66	304.93	305.69	305.04	304.39	304.93	305.38	305.6	304.4	305.97	306.57	304.85	304.55	304.14	304.67	304.72	303.09	303.95	302.74	304.72	304.95	304.72	303.89	305.38	304.85	304.72	304.96	304.25	304.1	303.02	307.32	303.95	305.72	305.4	304.83	306.93	304.99	304	305.82	303.83	303.71	303.71	305.81	304.26	303	304.82	303.72	304.2
314.32	315.93	313.29	313.63	314.01	316.47	314.37	315.79	316.62	312.71	314.27	315.9	314.77	315.67	316.34	314.47	313.02	313.71	315.43	315.35	314.34	315.25	313.64	313.92	315.87	314.24	314.14	314.42	314.71	315.11	315.09	314.73	314.81	313.92	314.68	315.59	314.21	314.18	314.82	317.36	314.93	313.15	314.91	315.2	313.43	313.05	313.82	316.05	315.02	314.82
305.94	305.29	306.33	305.88	306.65	305.95	305.21	307.26	304.96	305.59	306.9	306.65	306.61	306.23	306.28	304.97	306.33	304.14	305.65	307.39	306.63	306.52	305.43	306.52	306.17	306.16	304.98	306.21	306.26	305.29	301.95	305.31	306.27	304.87	308.24	306.55	306.98	306.08	306.42	305.55	304.7	306	306.61	306.03	305.16	307.31	305.11	305.91	305.93	306.37
295.02	296.41	295.83	294.33	296.26	294.34	296.61	294.03	293.44	293.32	295.9	295.27	296.02	295.82	295.78	294.74	294.45	294.7	295.92	295.66	295.09	293.98	294.98	295.34	294.19	293.32	294.49	294.98	296.29	296.01	295.15	294.91	296.16	293.85	295.17	295.44	295.86	294.33	295.87	295.87	295.94	295.67	294.44	294.47	296.12	295.61	294.42	295.81	294.7	294.81
305.62	304.33	305.49	305.42	305.17	305.65	305.33	305.85	304.42	305.01	303.72	303.93	305.18	305.07	305.12	303.53	305.21	305.6	304.53	303.49	305.67	304.86	304.55	304.64	304.3	302.94	304.57	304.14	304.47	304.88	304.58	303.03	305.12	305.98	304.66	304.81	303.96	305.06	306.52	304.34	302.85	305.28	304.47	304.27	303.65	305.21	303.5	302.56	302.54	302.11
294.49	293.3	294.4	294.16	293.72	294.77	293.59	294.64	293.8	294.11	293.95	295.05	293.56	294.38	295.45	293.79	294.32	294.08	294.78	294.4	295.32	294.51	295.52	293.58	294.73	294.37	294.87	293.62	293.25	295.13	296.07	294.2	295.02	294.73	293.19	293.88	295.09	293.2	293.62	292.31	293.43	294.52	292.29	293.71	292.29	294.05	294.67	293.8	293.4	295.79
311.16	312.25	310.82	312.34	310.76	312.04	312.09	311.09	312.05	309.55	309.66	313.59	314.07	312.97	312.86	311.8	311.39	313.92	310.87	311.26	313.5	311	310.98	312.8	311.28	311.96	313.94	311.19	311.96	311.31	312.52	313.71	313.55	313.21	311.49	311.03	313	311.54	312.44	310.84	312.88	311.41	313.95	312.31	312.43	312.54	312.92	311.74	310.73	312.61
303.17	304.76	302.73	303.09	305.69	303.65	302.61	304.32	304.67	304.04	302.41	302.01	304.3	304.21	303.26	304.2	306.72	303.31	303.59	303.87	303.64	305.31	301.57	303.01	303.15	302.36	304.75	304.59	305.02	302.99	305.55	302.45	305.9	302.22	302.91	302.74	304.56	301.78	302.76	304.04	302.89	303.94	302.19	303.21	303.19	302.92	304.29	301.42	302.57	303.54
299.61	299.08	301.2	300.67	299.2	299.67	301.06	300.98	301.35	301.18	299.72	300.47	298.46	300.56	299.24	302.64	300.74	299.13	299.76	301.7	299.81	298.58	300.02	300.58	300	300.14	302.69	299.39	301.08	300.58	299.77	300.27	299.94	301.01	299.74	300.88	301.51	299.98	300.59	301.37	299.09	299.59	301.34	300.17	299.09	300.55	301.93	299.6	299.46	299.56
304.74	303.24	303.32	304.84	304.98	303.44	304.38	304.61	304.5	304.24	304.08	303.12	303.77	306.09	303.05	304.79	303.33	303.47	304.14	305.65	301.96	304.1	303.56	305.28	306.06	302.43	304.01	304.33	305.88	304.72	302.37	304.74	304.56	303.96	303.79	305.38	303.2	304.83	304.78	306.32	305.31	305.21	304.35	302.57	304.99	304.1	305	304.82	303.29	305.78
314.41	315.67	313.74	316.39	316.9	314.97	316.07	315.82	315.38	316.68	315.54	315.54	314.87	315.89	315.57	317.18	317.15	317.04	315.98	315.5	315.52	315.93	316.67	316.21	316.31	315.46	316.67	316.61	316.63	316.4	315.38	316.82	313.79	314.81	316.74	316.18	316.85	314.08	314.98	314.66	316.73	315.36	315.83	313.55	314.79	316.23	315.75	314.39	316.34	316.34
304.16	306.76	304.48	306.06	303.27	304.02	303.28	303.46	303.86	303.83	305.11	304.62	303.84	304.82	303.62	304.5	302.63	304.43	302.68	305.33	303	303.5	304.95	303.35	303.88	304.29	303.52	305.15	304.36	302.93	302.54	304.69	304.47	303.78	305.32	303.77	302.79	305.1	304.35	304.59	305.23	302.52	306.04	304.27	304.29	304.15	305.01	301.08	303.67	305.12
311	311.46	311.32	311.46	311.13	310.87	309.49	311.95	310.82	310.82	309.01	311.42	309.04	310.74	311.71	309.78	309.35	311.27	310.82	310.21	309.47	311.99	311.08	309.23	309.71	309.41	310.3	311.06	312.73	310.51	309.35	310.64	309.84	309.76	310.7	312.69	308.9	310.05	311.3	310.18	310.49	308.79	308.5	309.69	310.21	310.7	310.67	310.61	309.62	307.8
313.36	311.91	313.23	314.32	314.03	314.3	313.43	313.5	314.36	312.22	313.39	313.75	311.94	313.81	313.58	313.03	313.43	312.6	313.07	311.34	313.02	312.41	313.07	311.89	313.31	313.72	312.81	313.01	312.72	314.15	313.86	313.11	313.4	313.77	312.47	313.7	312.56	314.72	314.29	313.44	313.47	313.25	311.61	313.6	311.81	313.05	313.96	313.66	313.56	313.66
315	314.15	314.15	315.34	316.05	315.79	316.46	315.83	316.48	316.02	314.88	313.8	316	314.16	314.37	315.05	315.7	314.59	316.17	313.62	315.21	316.01	314.98	314.7	315.95	314.93	314.52	314.26	315.44	315.02	314.98	315.39	314.24	314.83	314.49	314.38	316.27	316.41	315.87	314.76	315.13	313.82	314.99	314.29	316.45	316.32	314.91	315.32	314.15	313.29
313.45	313.35	313.91	314.3	316.14	313.55	316.19	314.29	314.97	314.56	314.53	316.19	312.47	313.6	315.67	313.07	314.6	313.42	313.76	314.19	314.5	314.18	315.51	312.59	314.77	315.94	314.33	314.7	314.13	314.53	313.89	313.06	314.04	313.93	312.85	312.71	314.42	313.17	312.4	315.08	311.53	314.96	314.4	312.5	314.89	313.57	312.41	315.88	314.23	314.99
315.32	314.47	315.54	315.31	316.68	314.36	315.68	313.08	314.71	314.14	315.06	315.17	315.33	313.96	316.04	313.2	315.41	313.98	315.94	316.68	314.65	314.99	313.97	316.31	314.55	314.22	313.28	316.71	315.37	315.79	313.35	315.53	315.53	313.85	315.31	314.42	316.42	313.05	312.81	315.5	315.74	315	315.09	315.32	312.46	314.56	314.75	314.59	316.8	312.81
309.35	309.95	311.72	309.56	309.14	310.14	308.24	312.06	308.53	310.17	309.52	309.93	309.88	309.41	310.46	310.92	309.97	310.95	311.49	309.8	309.78	311.22	310.16	308.98	310.49	309.88	311.56	310.55	311.22	311.12	309.89	308.55	311.04	311.42	310.58	308.89	309.05	313.02	310.71	309.15	310.65	309.89	310.98	310.42	312.26	309.74	311.62	310.94	310.47	310.89
305.13	306.29	308.03	307.75	305.64	306.94	306.42	306.53	306.83	305.97	307.38	307.95	306.54	305.99	306.82	305.76	306.2	307.7	306.53	305.69	304.68	307.24	305.5	305.44	307.54	307.11	306.83	306.23	306.43	305.85	305.59	306.35	306.33	307.3	306.74	306.19	306.33	304.81	306.76	306.51	305.66	306.74	306.29	307.08	306.33	306.11	307.97	306.05	306.48	306.35
316.56	315.8	316.05	315.05	316.33	315.83	315.48	315.7	315.49	316.25	315.85	316.02	315.07	316.76	315.34	316.37	315.81	316.84	316.95	315.31	316.67	316.56	315.6	316.32	315.32	316.99	316.17	315.59	314.91	316.79	315.98	316.55	316.22	314.93	317.5	316.69	317.16	314.16	316.67	315.19	317.18	315.22	315.66	315.01	317.03	314.35	316.28	314.91	315.59	315.84
327.53	329.63	327.41	328.69	328.01	327.24	327.47	328.83	327.19	327.5	328.4	328.74	328.58	328.24	328.36	327.02	328.12	328.08	326.74	329.37	329.54	327.68	328.52	326.89	328.19	328.18	329.13	328.02	327.34	328.13	326.73	327.71	326.59	327.33	327.36	330.8	327.67	328.03	327.5	328.54	328.63	327.69	327.43	327.4	326.79	326.03	326.09	326.47	327.74	327.57
312.53	312.73	312.71	313.39	312.71	312.1	312.54	311.62	313.59	314.25	313.03	313.27	312.46	313.71	312.15	315.26	313.27	310.9	313.71	313.79	314.07	312.54	312.86	312.98	313.23	313.58	311.9	312.02	314.24	313.31	313.25	310.13	314.1	313.6	313.03	313.24	314.85	311.81	312.38	311.93	314.12	313.1	312.17	310.97	312.85	312.55	313.1	311.07	313.5	313.44
305.17	306.67	305.19	304.88	306.05	306.98	303.69	304.77	304.5	305.12	304.03	306.19	305.13	306.69	305.82	304.87	306.48	306.16	304.77	303.76	306.22	305.19	304.19	305.82	305.47	303.41	305.76	304.88	305.05	303.85	305.74	304.65	303.61	304.75	304.44	305.61	304.19	305.67	305.95	305.4	306.22	305.39	305.38	305.67	305.36	304.48	306.23	304.32	303.35	306.24
312.35	313.57	314.17	312.95	313.87	313.03	312.58	312.9	312.36	313.75	311.61	312.1	313.43	311.72	312.85	313.1	314	314.06	311.76	313.53	313.81	311.48	314.39	311.72	312.82	312.42	313.06	311.56	311.91	313.31	314.77	313.24	314.34	314.77	312.62	313.16	313.87	312.47	313.73	312.63	314.97	311.84	312.65	313.23	313.97	313.66	314.3	313.95	313.92	311.88
315.15	315.18	315.45	314.31	314.75	315.06	315.91	314.94	314.92	316.03	314.76	313.91	313.01	315.83	315.62	314.64	312.72	315.23	314.03	314.38	314.66	315.33	316.1	315.23	313.28	315.5	315.64	314.46	316.85	314.54	313.53	314.48	315.24	314.58	314.83	316.72	314.67	317.06	312.92	314.81	313.99	314.22	316.52	316.86	314.61	315.27	314.29	313.59	313.06	314.42
303.91	303.74	304.93	304.76	304.78	304.97	304.99	303.93	304.46	304.02	304.7	303.86	302.94	304.18	304.01	303.82	303.22	303.67	305.58	305.59	302.59	304.04	304.13	302.83	302.66	304.98	304.7	304.57	305.31	305.81	304.09	304.09	305.13	305.13	305.66	305.24	303.99	303.59	304.89	304.1	305.28	304.42	305.3	303.69	303.57	305.69	305.61	305.84	303.98	303.67
304.1	303.22	303.3	303.4	303.31	302.01	302.83	303.62	301.74	303.89	303.76	303.31	302.3	304.66	303.66	303.65	302.25	302.39	304.11	302.51	302.46	302.77	302.37	304.33	303.77	304.62	302.08	303.17	304.05	304.31	303.48	304.8	303.63	304.37	300.69	303.9	302.58	303.16	302.59	303.22	303.11	303.07	302.71	303.39	302.59	303.94	303.88	303.07	305.37	303.13
317.91	317.18	316.95	317.85	317.48	316.02	319.23	315.65	315.52	316.38	317.98	317.15	317.28	316.46	317.43	315.09	317.32	316.55	316.08	315.57	315.35	318.47	314.59	314.77	315.07	317.68	315.69	316.58	316.37	317.65	315.72	315.93	315.85	316.55	316.93	317.35	317.81	315.24	316.5	316.06	316.62	316.63	316.25	315.26	316.44	317.08	317.68	317.57	316.54	316.79
313.47	312.86	312.38	311.79	312.03	313.56	312.07	312.61	312.35	313.14	314.1	314.8	313.57	311.66	313.82	312.98	312.61	313.16	314.16	314.04	313.95	312.99	311.83	313.64	312.88	310.99	313.95	312.45	313.87	312.04	312.34	312.42	313.25	314.2	312.41	310.83	314.93	315.11	313.45	314.04	313.87	311.01	315.02	312.9	312.91	314.64	311.97	312.54	313.26	313.52
301.95	303.66	303.25	301.43	302.28	302.36	303.99	303.44	302.91	302.33	302.42	304.87	302.31	301.29	302.04	301.12	303.52	300.76	301.03	304.28	303.35	302.14	304.17	302.19	301.55	303.47	303.47	302.09	301.92	302.94	302.38	301.95	302.58	302.23	302.53	301.9	301.43	303.73	302.58	302.27	300.88	303.33	302.3	302.84	302.19	302.27	302	302.26	304.19	303.15
312.81	312.77	313.31	311	312.13	311.13	312.45	312.75	313.33	312.59	312.67	312.3	313.26	313.22	314.52	313.1	312.31	312.79	312.34	312.47	311.16	312.86	312.98	312.45	311.14	311.84	311.39	312.2	312.03	311.68	312.07	312.85	311.95	312.59	312.27	313.74	310.85	311.74	312.5	312.86	312.42	310.81	310.39	313.34	311.26	310.64	311.58	311.37	313.13	310.33
306.23	303.57	303.5	306.95	304.19	304.21	305.19	304.1	304.57	303.96	303.83	305.22	303.74	304.6	302.98	305.33	302.65	304.65	304.84	303.31	305.02	303.66	305.62	302.66	303.55	305.51	303.91	303.86	304.14	304.24	303.45	303.38	303.92	304.68	303.07	305.6	304.37	303.93	305.42	303.04	304.73	303.54	303.46	304.26	304.77	304.22	304.68	303.59	304.71	305.72
317.26	315.7	317.32	317.4	318.01	315.54	314.77	315.65	313.98	315.9	315.06	315.15	315.39	316.38	316.4	315.4	316.54	315.44	313.6	316.34	315.91	315.11	315.17	316.44	316.69	314.56	316.64	317.31	313.8	317.2	316.11	316.01	318.46	314.13	318.84	314.69	315.08	314.54	314.69	315.45	316.09	317.09	316.71	315.69	315.22	315.5	313.56	315.93	314.59	315.86
307.79	306.51	307.42	306.4	307.77	304.97	305.8	306.75	305.52	304.84	306.11	307.3	306.67	305	305.82	306.44	305.18	305.71	306.5	306.15	305.91	307.79	306.35	305.97	306.96	306.6	305.8	308.6	305.26	306.47	306.04	305.31	308.16	305.5	308.05	306.26	306.48	306.5	307.42	306.16	305.17	307.52	308.46	305.54	306.47	306.87	306.34	308.42	307.3	306.52
311.16	311.1	313.05	311.81	309.2	312.87	310.75	309.88	312.44	312.16	313.4	313.56	311.74	311.05	311.25	314.38	312.52	312.26	312.3	312.38	311.41	310.24	311	312.18	311.56	310.87	310.44	311.39	311.33	313.98	310.67	311.69	309.57	310.74	312.71	312.38	311.5	312.15	312.28	313.79	310.69	309.15	311.5	311.73	312.29	310.46	311.57	312.75	312.36	309.56
304.41	306.6	306.46	307.1	306.34	305.42	307.03	305.31	305.34	306.5	306.15	306.9	306.49	305	305.78	306.32	306.92	305.87	306.57	305.61	306.21	307.42	306.77	307.56	304.64	307.69	306.56	306.46	307.24	307.47	308.05	306.47	306.03	307.58	308.61	306.12	306.73	307.15	305.77	308	308.2	307.02	306.74	306.48	306.65	305.42	306.95	307.71	306.47	307.55
294.18	295.28	294.3	295.57	294.1	293.78	293.06	295.55	294.22	293.82	294.18	294.11	292.67	294.65	293.95	294.6	294.53	292.74	294.95	293.52	295.74	297.1	293.23	293.91	294.45	295.01	295.31	293.19	295.03	294.08	293.36	295.93	294.4	294.06	292.87	295.1	293.31	292.98	296.9	293.25	294.94	292.62	294.44	294.21	295.32	295.4	294.37	295.57	293.95	294.35
307.12	305.65	307.77	305.99	307.74	305.98	306.05	307.23	305.05	304.03	308.45	306.12	307.23	308.39	306.74	307.63	308.75	307.25	306.68	305.89	306.27	306.96	306.46	306	308.11	306.32	307.18	307.02	306.59	307.31	306.6	307.03	308.53	305.09	307.31	307	306.21	305.21	307.64	306.67	306.81	308.23	308.34	305.33	306.81	308.2	305.59	306.76	306.76	306.78
307.73	310.07	310.42	309.42	307.74	308.16	307.52	308.07	308.66	310	310.94	308.62	309.51	309.73	307.39	307.68	308.74	307.74	307.47	309.91	306.66	307.68	306.58	310.33	307.93	309.86	308.07	308.49	309.72	308.38	306.12	309.47	309.23	307.59	307.87	308.76	309.15	305.85	308.77	308.07	310.34	308.42	308.8	308.16	309.04	307.07	308.61	308.91	309.1	308.99
306.32	305.93	306.67	307.48	305.86	307.5	305.66	306.63	306.25	306.75	307.47	304.84	306.91	307.57	306.26	306.47	306.11	308.78	306.19	306.3	306.57	307.07	306.91	306.15	306.98	306.37	306.76	306.01	306.23	307.49	304.83	304.17	305.22	306.73	305.82	306.15	305.22	306.86	308.58	306.64	305.29	304.81	305.75	308.47	307.74	306.2	306.4	306.17	306.96	306.6
314.8	313.41	315.66	312.93	313.69	315.14	315.21	313.97	313.36	314.45	312.3	313.24	311.67	313.37	312.76	313.68	312.11	312	314.84	311.59	314.5	315.23	314.41	313.64	312.2	314.62	312.97	311.61	311.09	313.26	311.96	312.91	311.95	314.69	314.18	315.07	313.16	314.19	314.63	315.73	312.25	313.25	314.74	313.94	312.28	313.64	314.17	312.8	311.84	314.33
317.67	317.81	317.86	317.87	316.78	318.99	318.24	316.76	317.13	316.07	318.02	318.45	316.83	318.53	317.92	318.05	319.01	317.37	316.58	315.04	317.09	317.06	318.52	316	316.98	317.28	318.46	318.47	317.44	317.51	318.43	319.37	318.81	316.55	316.82	316.46	316.78	316.55	316.61	318.59	317.55	317.7	316.96	316.38	318.36	318.4	317.67	317.27	316.52	317.51
302.6	303.84	302.75	303.77	303.16	304.12	302.74	304.6	303.3	302.47	303.34	301.74	304.09	302.46	304.89	303.36	303.92	304.28	302.4	303.39	302.61	304.37	302.66	302.33	302.29	302.4	303.44	304.35	303.71	302.13	302.15	303.28	304.01	304.2	303.27	304	304.03	303.06	303.6	304.87	303.65	303.74	302.72	304.23	303.28	303.3	303.11	301.95	304.04	302.65
300.89	302.09	302.22	302.8	302.9	303.58	304.56	301.67	301.81	304.45	302.4	302.03	303.89	302.89	302.15	302.6	303.21	304.12	302.43	303.61	303.11	302.96	303.57	305.76	303.1	302.96	301.29	303.29	302.65	302.65	303.07	301.73	304.22	303.32	304.77	304.36	302.94	302.74	300.94	304.27	303.6	302.31	303.35	302.57	302.65	302.99	302.54	302.7	300.55	303.77
295.1	296.45	293.69	295.7	294.26	294.42	295.25	295.29	294.15	294.79	296.16	295.9	294.2	295.2	294.76	295.36	296.1	296.9	296.11	295.3	294.76	294.53	295.55	295.46	293.87	295.06	296.87	295.28	295.39	293.95	295.87	294.45	294.51	294.35	297.77	296.64	295.4	295.65	295.95	294.93	294.14	294.29	292.47	295.09	295.27	293.35	295.11	294.51	294.84	294.64
297.18	299.14	300.24	299.8	301.19	299.33	299.81	301.02	298.28	300.72	297.37	299.4	299.75	299.69	300.54	301.01	299.57	299.27	301.85	299.35	300.71	299.19	298.45	299.56	299.5	300.7	299.48	299.16	298.29	298.89	299.49	300.07	300.25	301.08	300.69	300.85	298.42	300.32	300.16	299.84	300.8	299.33	298.43	299.68	298.59	301.75	299.66	299.79	299.64	300.51
306.11	308.51	307.84	307.74	307.63	306.4	306.84	307.65	306.52	305.91	306.03	306.01	307.43	305.9	305.97	305.61	304.72	307	305.81	305.29	306.8	306.29	308.52	305.64	306.32	306.39	305.98	306.43	305.37	307.55	307.79	305.14	306.01	307.17	306	305.58	305.69	307.93	305.16	307.62	307.12	307.36	307.12	306.51	305.01	308.3	306.69	305.21	304.65	304.37
304.33	303.4	302.92	304.44	304.35	304.26	302.5	304.92	302.51	305.53	302.21	305.83	305.16	305.73	305.64	304.57	304.98	302.46	306.84	303.44	303.8	305.25	304.43	305.8	304.98	306.77	304.51	303.53	305.01	302.37	305.6	305.09	305.23	306	302.52	303.94	306.3	303.69	302.99	303.42	303.86	304.55	304.32	304.47	304.86	304.61	304.69	304.11	305.75	303.93
315.59	313.94	313.43	314.25	314.08	315.27	314.72	315.46	315.43	315.59	314.87	313.81	314.45	316.07	315.65	315.03	316.51	314.43	315.17	314.15	315.23	314.66	315.08	316.33	313.93	315.17	314.31	314.55	315.08	315.85	315.71	315.44	314.86	317.11	312.78	313.3	315.12	315.83	313.95	316.48	314.57	314.28	314.76	312.81	315.29	314.24	314.46	313.99	313.52	314.03
316.13	315.61	316.12	315.65	315.54	315.73	315.83	317.06	315.62	316.45	314.9	317.66	314.95	315.73	316.3	315.85	316.5	315.33	316.44	314.15	316.81	316.07	315.96	316.29	316.09	316.67	313.38	315.53	316.76	316.68	315.17	317.1	315.69	314.75	315.67	317.01	316.05	315.77	315.34	315.65	316.3	317.01	316.9	316.99	317.9	315.92	315.08	316.94	315.45	315.81
327.11	326.51	327.63	327.4	327.61	327.84	328.75	325.77	327.63	329.47	327.64	328.12	328.04	327.67	326.56	327.3	327.27	327.94	327.31	328.93	329.12	328.64	328.01	327.01	328.7	327.9	327.2	326.92	328.61	326.61	327.64	328.76	328.16	327.26	327.53	326.8	327.2	327.79	327.71	327.88	327.58	327.24	326.7	326.25	328.59	326.93	328.98	329.2	327.53	326.39
330.46	329.22	329.34	329.98	327.15	328.06	328.24	329.17	328.23	328.14	328.32	329.66	328.73	328.75	328.85	329.5	329.45	328.07	331.41	328.29	329.03	330.13	329.03	329.68	328.85	328.76	329.68	328.29	328.15	328.86	331	328.92	327.38	329.3	328.41	329.11	329.15	328.27	328.73	329.96	330.33	329.12	328.8	328.92	328.64	327.12	327.02	328.24	328.64	329.58
304.48	304.32	303.44	303.83	305.37	305.19	305.28	304.02	305.4	303.32	303.5	303.37	304.02	302.57	303.26	304.53	303.86	301.2	303.61	301.58	301.98	304.06	305.38	304.1	305	302.93	302.84	303.06	304.2	304.26	302.97	301.93	303.38	304.52	303.18	302.74	303	304.1	302.38	303.26	303.2	303.9	303.28	302.49	302.99	303.26	304.4	304.86	303.08	305.39
313.89	312.39	316.03	313.71	313.33	313.29	313.67	312.53	314	314.6	312.47	313.57	313.88	314.11	313.15	314.13	315.86	313.71	315.29	314.22	315.22	313.46	314.82	313.84	313.7	312.7	314.06	312.96	312.6	313.75	313.15	313	314.21	313.82	313.1	313.94	314.31	313.77	316.52	314.3	314.19	312.78	313.97	313.91	314.08	314.53	312.94	313.43	313.68	313.94
311.59	311.81	313.33	312.31	313.92	312.24	311.7	312.44	313.47	313.38	311.05	311.47	312.2	312.41	312.39	312.9	313.76	313.63	311.3	313.04	311.44	313.54	314.04	313.6	310.41	312.09	313.34	312.57	312.8	309.88	313.1	313.97	313.03	312.61	313.8	313.48	313.42	312.32	313.95	312.6	312.14	311.59	315.08	311.46	313.7	312.72	311.43	314.07	309.38	313.84
317.37	319.12	318.34	318.52	317.63	317.51	318.71	317.57	316.38	316.91	318.06	317.75	319.88	319.68	317.61	316.98	316.42	318.67	318.16	318.65	318.87	317.37	318.93	317.89	318.7	319.72	318.31	318.03	319.35	315.68	319.34	318.98	317.87	318.36	318.47	319.7	318.29	318.35	319.65	318.65	318.22	317.55	318.41	316.72	318.21	318.29	320.86	320.31	318.14	317.83
302.07	301.22	301.79	302.69	302	301.47	302.12	302.86	303.41	304.04	304.05	303.54	303.05	303.01	302.4	303.33	300.98	302.44	302.42	302.94	302.99	302.35	304.03	302.98	301.71	300.8	304.75	302	302.84	301.06	303.29	303.17	303.86	300.82	302.81	301.27	302.03	302	302.53	301.44	302.8	302.11	303.29	302.87	301.91	303.9	303.04	301.66	304.41	303.35
311.96	311.09	312.98	311.93	314.2	312.92	312.79	312.79	313.03	312.03	311.27	313.43	313.72	313.06	312.66	313.29	313.77	313.53	314.61	314.68	314.6	313.19	311.39	312.26	312.05	312.43	311.79	313.46	312.47	313.8	314.49	312.14	313.3	314.47	313.02	309.52	312.32	313.03	313.63	310.52	312.57	311.14	312.34	312.19	311.57	311.8	312.21	313.38	314.09	313.31
304.33	302.12	302.66	303.64	302.38	303.8	304.21	304.31	302.87	304.78	304.21	302.28	304.47	303.99	302.57	303.8	304.39	305.2	303.18	303.69	302.9	305	303.8	303.32	302.51	303.44	303.72	301.93	303.04	303.49	302.61	303.92	304.15	303.44	304.16	303.49	305.79	302.79	305.08	302.83	305.51	302.37	303.4	306.12	304.07	302.75	303.71	305.25	305.49	303.91
303.6	303.06	303.28	305.01	303.41	304.5	305.51	306.54	303.9	304.62	304.03	304.04	305.1	304.18	306.27	303.28	304.81	304.02	303.59	305.97	306.48	304.4	305.79	305.07	301.91	303.22	306.17	304.12	303.85	304.93	303.7	303.82	305.1	304.36	303.98	304.55	302.91	304.52	305.45	304.29	305.78	304.69	304.56	305.31	303.16	305.26	305.14	303.88	304.6	306.07
[truncated: 749 more rows]
[truncated: 150 more columns]
