# Supplementary material for: Genetic dissection of main and epistatic effects of QTL based on augmented triple test cross design
Source: PLoS One. 2017 Dec 14;12(12):e0189054. doi: 10.1371/journal.pone.0189054 (PMC5730204; doi:10.1371/journal.pone.0189054)
Supplement: S9 Supporting Information — (ZIP) [file pone.0189054.s009.zip › z5_1950_0.2_10.csv]

308.18	306.09	306.66	304.65	307.47	309.68	303.55	305.65	307.96	303.75	308.31	300.4	301.14	301.11	299.39	307.27	310.37	304.52	297.08	307.56	300.07	304.92	306.07	307.71	303.13	304.11	299.99	305.16	305.88	306.28	302.28	306.23	304.34	304.78	303.2	304.71	307.64	306.41	303.61	307.77	306.87	299.16	306.3	306.21	307.22	300.25	304.02	304.38	299	304.24
307.52	307.34	300.62	305.05	307.07	303.36	306.16	300.06	307.89	308.41	304.71	305.34	302.78	305.56	306.71	305.61	305.42	306	311.92	304.79	302.08	311.46	305.39	303.33	301.98	303.55	306.42	304.38	309.4	308.27	307.1	306.22	305.61	302.95	306.87	306.35	311.51	306.44	302.77	306.79	307	303.67	306.3	306.36	307.04	306.99	305.55	308.5	305.56	304.68
308.15	297.12	305.38	305.69	300.12	302.56	306.62	303.83	305.75	304.36	304.18	306.82	302.52	305.5	305.38	306.32	301.63	302.12	307.87	305.28	305.75	303.5	303.87	302.78	307.56	309.54	305.15	303.65	307.78	305.96	304.98	303.31	307.61	304.79	306.8	306.67	309.26	303.6	304.73	301.29	304.05	302.12	303.06	300.34	306.61	304.62	305.67	300.88	298.29	304.37
319.05	315.42	313.63	318.99	318.56	321.89	319.86	318.78	318.53	317.87	321.12	324.95	318.52	318.37	318.94	319.7	319.02	322.05	317.74	321.2	320.27	318.78	317.52	321.51	321.72	316.64	315.52	321.35	319.73	319.25	317.59	319.43	318.6	321.44	314.21	319.14	317.35	322.2	317.85	316.78	317.5	317.48	321.27	317.64	317.11	312.15	319.14	316.94	318.23	319.64
315.37	316.29	311.51	313.42	317.27	311.42	316.26	319.53	316.7	309.27	314.48	313.55	315.36	317.12	316.65	317.13	313.65	313.13	319.32	315.73	316.87	313.37	312.34	316.36	313.21	316.87	314.97	307.4	313.78	312.44	318.64	315.86	318.33	313.1	319.64	316.39	310.04	316.03	313.52	312.8	319.4	316.39	312.6	317.13	318.73	319.59	316.28	313.8	314.02	314.95
321.16	318.68	320.92	314.19	323.29	313.52	316.95	319.49	316.3	313.7	317.62	322.14	321.78	315.16	322.19	321.03	320.42	315.24	318.61	320.29	318.22	320.16	319.18	319.02	318.07	316.2	318.79	322.7	321.23	313.43	314.73	315.86	321.48	319.45	321.23	318.74	320.19	320.27	322.46	321.08	322.86	321.12	316.4	321.99	323.07	322.86	318.7	316.88	328.09	315.73
328.6	328.31	329.86	328.47	324.9	327.54	325.97	326.57	325.69	327.28	328.71	323.12	328.87	335.19	325.85	325.45	328.76	324.62	330.17	331.44	326.88	334.91	327.17	328.35	326.27	334.22	329.12	327.98	322.36	331.41	331.33	326.39	332.38	326.86	329.46	328.2	325.42	327.9	332.14	328.32	322.72	329.7	329.81	325.14	327.25	325.14	329.38	323.21	328.69	327.49
314.35	308.33	313.32	311.94	316.98	309.39	315.72	311.01	314.13	310.07	313.9	306.22	312.33	307.9	317	312.5	315.51	310.76	315.74	310.38	314.08	309.75	317.21	313.13	312.69	314.48	310.35	308.22	312.97	311.15	305.67	313.85	318.12	313.71	310.17	305.62	306.03	314.87	308.68	314.42	314.5	308.29	318.17	315.3	307.69	312.4	310.17	313.76	307.63	307.78
294.53	295.24	292.94	293.66	295.01	294.28	297.94	293.35	297.6	288.91	291.78	295.73	291.91	290.61	294.13	293.09	292.88	299.5	293.33	296.07	293.45	294.96	295.73	294.53	295.12	297.82	293.44	292.67	294.15	293.75	298.29	294.39	294.39	292.86	295.58	297.23	292.21	292.87	292.4	291.18	296.14	290.77	291.47	294.24	292.9	293.63	292.44	297.1	294.49	296.09
300.4	300.91	306.07	308.35	303.87	304.28	304.82	302.67	308.53	305.48	305.1	306.81	303.17	304.72	304.42	303.37	304	301.48	301.38	304.48	306.11	304.25	301.05	299.34	307.71	302.06	302.24	304.28	308.68	303.76	303.06	305.56	303.32	307.19	303.84	304.28	301.9	305.25	307.61	308.75	304.63	300.93	305.57	307.06	305.69	301.98	308.02	305.82	303.12	304.1
315.9	315	310	316.57	316.16	318.5	316.06	318.94	314.22	313.66	313.41	319.72	318.17	318.95	312.24	312.95	317.09	316.68	310.95	319.48	314.85	315.83	314.91	317.93	319.23	318	318.45	316.68	315.78	310.23	315.82	319.43	314.94	314.36	314.85	319.67	313.69	315.48	312.56	319.69	314.86	315.59	312.24	314.76	320.04	314.6	321.07	314.78	314.6	315.02
305.63	302.35	304.11	306.5	303.63	305.47	305.73	305.3	302.17	302.55	305.01	301.03	304.31	303.34	301.14	303.31	302.2	302.79	307.36	301.68	308.42	302.49	308.59	309.43	305.89	303.47	302.35	307.05	302.86	306.06	305.96	303.22	296.07	301.8	304.76	306.2	304.56	305.11	305.22	302.67	301.67	302.92	305.13	306.5	305.96	303.52	300.79	306.67	309.98	305.52
308.83	304.17	303.68	303.41	307.15	302.99	305.27	300.21	307.86	308.73	303.49	304.35	303.67	304.61	307.37	303.07	308.73	304.33	306.16	305.28	301.92	312.09	301.99	305.99	303.89	304.42	311.41	304.15	306.76	302.14	310.48	308.16	305.18	302.3	301.92	304.7	310.28	306.76	305.66	307.52	304.24	305.34	304.23	303.61	301.59	304.62	305.5	304.51	302.76	304.9
326.67	326.89	324.45	325.08	319.95	321.97	327	329.57	327.5	323.72	318.62	327.31	327.01	328.06	328.41	328.61	327.55	329.24	327.92	327.5	327.27	322.13	323.32	328.31	326.51	324.49	327.27	328.61	330.59	325.35	321.79	328.03	334.05	324.03	329.27	323.73	327.78	321.89	324.16	326.76	327	324.68	325.33	327.32	327.47	326.5	327.96	328.25	321.86	322.49
311.36	304.94	305.66	303.37	309.05	298.95	305.89	305.62	310.39	306.32	304.26	302.1	304.62	306.68	303.18	309.89	305.4	308.59	304.98	305.53	304.34	309.14	310.68	307.29	301.22	303.62	303.49	307.99	301.44	301.23	308.8	309.91	307.13	305.83	306.27	313.17	297.53	302.42	306.96	306.46	304.99	305.53	303.64	303.75	306.65	306.32	303	309.85	305.91	302.63
319.37	320.02	319.04	311.49	312.49	316.58	312.24	312.93	314.58	310.91	309.93	315.06	315.02	312.97	312.66	308.49	313.26	316.22	316.49	311.42	317.36	313.56	315.08	315.3	314.96	316.57	313.33	306.1	313.52	316.03	312.29	312.08	316.72	313.71	310.37	320.35	319.46	316.63	313.03	312.72	311.11	313	314.56	316.35	314.06	312.94	315.88	314.65	312.35	314.95
302.75	293.07	295.86	297.51	299.61	294.45	295.29	296.58	292.91	299.21	293.91	298.61	295.13	296.82	298.02	292.08	297.98	297.32	296.62	297.99	294.42	294.34	292.5	295	294.8	296.5	297.06	293.45	294.49	294.34	301.43	290.92	292.81	297.46	295.02	291.47	296.81	297.11	294.04	296.72	298.78	298.22	295.67	293.84	294.88	297.16	292.65	299.48	295.38	293.72
313.92	316.48	313.38	314.93	310.88	317.88	320.25	317.23	313.69	314.85	315.97	314.15	313.38	312.72	309.59	316.42	309.71	316.51	313.91	311.77	314.42	315.7	317.29	314.58	315.32	316.03	311.33	311.72	316.58	315.34	319.39	318.32	314.12	316.12	310.6	314.98	313.36	316.94	313.49	317.89	315.03	312.1	315.26	321.51	315.9	318.47	321.99	314.65	317.16	315.73
314.23	312.13	311.4	305.81	310.09	308.32	312.23	309.46	308.71	317.36	311.34	309.81	309.05	310.18	313.16	313.16	311.82	312	313.94	311.94	310.09	307.84	312.31	317.62	315.57	311.21	311.26	311.46	311.5	310.77	310.46	311.49	313.24	311.87	313.66	311.03	310.46	313.48	310.99	308.37	311.41	313.82	312.7	314.44	310.32	307.01	313.46	314.04	312.98	309.32
298.71	301.87	310.6	304.83	308.07	303.19	296.72	300.81	303.48	304.86	296.93	305.62	297.07	297.99	302.37	303.11	300.63	303.48	302.32	305.82	303.02	307.79	298.97	301.62	306.17	306.11	301.69	305.62	302.38	301.61	299.71	300.42	303.09	303.34	308.02	301.87	303.7	304.54	300.11	299.09	307.16	305.36	304.43	301.3	302.17	303.56	299.67	298.72	303.43	304.32
311.73	311.34	305.27	311.69	310.49	314.2	311.72	305	308.45	308.63	307.91	311.43	310.61	313.29	301.72	312.28	303.93	307.18	308.15	304.2	308.11	309.93	309.61	308.22	307	309.1	309.85	306.97	308.94	307.39	313.71	308.47	308.02	304.14	314.29	310.77	304.34	308.54	305.66	306.23	307.78	308.47	307.95	304.17	308.51	305.48	313.54	307.82	311.6	310.47
302.86	305.78	308.03	302.28	304.12	305.5	306	306.53	306.61	304.19	305.97	300.01	304.75	303.64	304.04	305.06	305.26	302.59	303.59	302.32	302.26	302.73	302.55	306.5	302.99	301.81	301.29	306.79	307.2	302.94	305.72	303.19	306.36	300.95	307.6	303.42	304.79	303.02	307.33	307.59	300.97	299.77	303.72	302.16	298.96	306.95	297.68	302.12	304.66	298.45
315.17	310.2	316.49	309.95	314.37	315.35	315.81	313.47	315.49	319.65	317.91	313.76	314.62	317.68	317.99	315.46	316.35	314.86	313.45	311.21	315.93	317.53	313.48	317.44	314.21	310.2	316.9	316.52	321.84	315.88	315.36	314.96	312.87	320.63	317.74	315.72	313.02	314.33	316.22	317.59	317.43	318.55	310.77	313.65	311.76	311.63	310.79	316.62	318.93	315.74
310.28	314.49	311.68	311.35	312.61	312.46	316.73	311.03	309.32	314.32	313.93	312.32	317.15	307.95	314.74	312.53	308.03	310.64	314.89	314.38	313.29	315.23	316.09	314.21	315.25	314.37	314.18	310.37	317.12	310.41	314.94	311.11	312.72	312.89	313.76	316.61	315.08	316.35	312.23	315.78	310.27	310.98	316.65	318.61	313.16	315.84	310.93	313.33	311.23	316.29
306.47	304.22	300.04	303.84	300.68	304.95	309.69	306.12	308.46	310.62	301.2	305.79	305.4	306.14	306.98	300.06	304.5	308.02	307.25	302.47	298.81	302.6	300.52	297.39	304.99	298.47	307.35	310.33	299.46	308.45	307.65	301.99	304.42	302.95	304.78	302.06	307.42	304.31	302.8	304.85	301.04	308.62	311.11	301.51	306.77	305.5	303.66	306.77	303.27	304.57
311	304.84	307.06	308.35	306.65	302.08	302.26	308.68	305.24	305.22	308.3	307.1	303.99	306.88	298.95	304.42	309.94	307.92	312.61	306.48	307.93	304.48	298.75	300.27	303.1	306.89	305.9	307.61	301.32	301.34	305.9	306.84	303.55	305.12	305.41	304.01	297.97	298.04	300.5	303.39	304.62	305.11	301.16	307.08	305.54	304.71	304.81	306.82	305.46	305.65
313.82	320.74	315.78	312.39	314.61	317.21	320.19	320.11	316.67	323.21	321.57	316.44	317.39	316.49	318.46	316.12	316.13	315.85	319.14	315.75	312.12	318.35	317.02	321.69	317.29	315.93	314	314.88	317.53	316.71	320.1	316.52	316.65	316.85	317.99	318.82	316.09	315.25	321.89	314.65	317.56	312.9	317.28	314.64	320.03	316.66	315.3	314.58	314.13	319.5
319.21	319.82	322.79	319.55	317.83	320.08	317.17	320.99	319.61	318.35	323.07	317.17	316.96	319.86	321.22	320.8	322.48	320.03	320.09	318.36	316.62	318.25	316.99	318.64	318.83	322.16	316.07	314.44	312.65	318.27	311.55	318.59	313.52	317.37	317.34	313.59	316.74	320.76	317.37	314.8	322.76	320.01	320.11	322.52	321.26	320.2	320.81	319.5	315.63	316.56
331.15	322.14	327.79	324.56	325.07	329.27	325.13	325.76	328.29	323.47	323.82	324.13	321.27	321.85	323.71	324.57	323.15	320.95	328.6	331.04	326.9	323.64	324.29	321.94	330.31	325.69	330.29	325.18	319.48	326.79	326.07	321.4	327.38	326.93	329.35	324.09	321.87	330.91	327.01	325.26	325.8	328.39	323.89	327.08	322.39	331.3	328.13	322.57	327.94	323.48
289.2	296.89	294.42	290.45	291.06	296.73	293.66	298.67	295.54	299.65	293.91	293.96	299.02	291.56	292.64	292.78	295.77	298.16	291.96	295.91	296.83	292.09	298.49	286.25	293.84	291.94	292.9	292.78	292.27	292.44	294.43	290.61	289.81	293.7	293.49	290.65	289.8	300.29	295.85	294.3	292.5	296.64	290.81	286.87	292.22	293.15	296.67	291.64	293.83	292.31
315.6	312.91	316.65	322.62	322.09	316.42	315.89	319.53	318.11	321.69	316.57	314.73	321.55	313.92	319.21	312.47	316.21	318.57	314.23	317.91	316.94	322.54	324.38	315.25	316.75	319.15	320.6	317.48	318.56	320.92	318.48	317.66	321.11	321.97	321.01	317.32	315.44	313.11	316.21	316.01	317.45	319.77	315.03	312.56	315.87	314.94	318.78	318.33	317.02	315.02
300.49	302.88	302.44	297.84	298.02	304.77	306.48	304.57	301.85	301.51	301.07	300.93	300.73	298.76	306.33	303.69	302.17	306.54	306.24	300.73	302.82	303.73	303.3	297.18	305.74	304.7	304.47	302.55	304	300.57	299.72	301.31	305.75	301.74	302.66	298.5	304.45	304.22	302.21	303.4	301.46	305.15	299.88	301.44	303.71	300.28	300.28	299.63	302.34	306.1
309.54	315.79	310.21	310.79	315.49	312.64	312.85	310.97	310.3	311.89	309.3	312.21	309.34	313.49	312.71	308.88	315.07	311.7	309.84	318.65	314.96	316.87	313.94	316.39	306.96	315.33	316.15	313.48	310.2	314.05	308.82	309.59	308.11	310.24	313.57	314.88	313.33	310.74	314.24	310.51	316.11	312.88	308.87	310.63	308.68	315.87	312.42	311.04	314.77	312.43
323.27	329.31	330.14	328.71	322.49	327.47	325.71	325.66	332.06	327.63	328.02	327.82	328.38	324.83	327.85	324.62	322.61	329.01	325.08	326.18	330.51	329.1	324.82	322.19	332.16	329.52	324.75	321.54	325.03	327.85	326.5	329.78	321.86	327.03	324.1	322.08	327.41	324.75	325.1	324.42	329.65	324.11	323.11	326.95	326.28	324.83	326.96	324.31	328.77	327.04
313.66	314.41	310.61	315.03	315.01	316.29	311.09	312.84	310.94	308.32	312.69	315.47	315.93	310.11	317.06	317.51	311.33	310.91	311.43	315.67	309.97	314.68	309.49	312.34	313.35	312.79	315.01	319.42	310.72	313.37	312.19	311.2	310.42	314.21	311.12	315.58	309.78	316.39	315.85	322.16	313.86	318.69	310.82	310.55	310.94	315.1	312.76	314.59	314.32	312.18
327.17	330.86	324.76	325.87	325.19	334.71	333.53	330.98	325.98	330.49	328.36	324.34	323.72	329.97	328.9	328.01	331.28	326.79	329.47	323.92	330.52	326.67	333.36	333.71	328.84	327.86	332.33	326.35	330.13	325.5	332.06	324.55	328.04	328.59	327.99	335.74	327.19	327.36	327.38	328.97	327.5	328.12	327.69	328.02	328.55	330.88	328.47	324.33	326.13	328.07
299.05	296.19	301.09	302.86	298.93	299.63	300.97	297.31	300.95	297.8	302.25	302.92	302.17	301.68	302.51	305.79	300.52	302.42	301.8	300.39	303.57	305.2	301	296.72	298.5	296.56	298.44	298.38	298.26	301.48	296.78	296.21	299.44	303.53	294.42	298.17	303.66	298.34	296.72	302.81	300.02	305.5	305.98	298.17	301.21	296.4	294.35	295.46	303.55	300.14
293.53	295.68	298.35	296.98	291.02	298.55	286.83	292.61	293.16	292.37	299.46	297.6	293.37	291.79	292.38	296.32	292.56	295.14	292.15	298.22	294.42	291.36	295.8	296.55	288.02	292.92	296.46	292.32	294.39	299.46	300.4	296.06	292.08	299.87	296.15	300.2	296.14	288.09	295.15	298.35	295.9	297.11	293.49	294.07	291.29	290.02	292.14	298.18	294.37	291.6
303.89	301.69	304.07	304.82	300.56	305.26	304.01	305.87	304.09	305.26	302.52	309.47	305	304.44	307.36	303.4	303.9	310.34	307.13	304.69	305.39	302.87	305.41	310.77	299.51	299.73	304.09	305.08	308.16	301.99	305.35	305.05	302.56	304.42	305.35	303.28	301.06	303.37	304.07	304.67	306.27	306.08	301.2	305.86	305.84	306.86	311.6	304.26	307.1	305.3
301.94	309.4	306.92	301.68	303.4	307.77	306.46	309.59	302.54	309.12	305.56	307.81	301.23	309.12	308.15	301.96	306.29	306.7	304.7	308.38	305.14	305.25	307.01	308.69	309.54	306.27	312.82	300.78	304.82	307.31	304.4	309.33	304.8	301.51	302.34	306.48	305.21	302.63	305.1	306.3	304.08	305.76	305.45	302.69	301.46	305.55	304.97	303.28	305.3	301.58
320.2	329.64	323.46	319.27	323.77	326.64	329.98	330.19	329.69	323.03	319.58	322.72	327.02	324.32	320.28	323.71	320.86	322.81	329.04	321.12	329.48	321.95	323.29	326.75	320.93	323.31	321.29	327.37	325.39	323.22	322.78	325.05	324.71	323.81	323.21	322.65	324.3	324.39	327.31	323.43	324.8	323.27	323.98	320.31	328.42	321.57	328.74	326.56	326.83	323.18
306.9	307.94	302.57	307.74	308.27	307.15	301.16	305.16	304.26	301.23	307.02	307.15	300.3	308.36	307.13	301.2	306.72	304.85	303.27	308.11	304.88	304.76	304.29	302.92	308.91	305.65	298.02	305.01	304.15	307.08	302.4	305.13	303.21	303.8	303.4	307.82	302.01	304.78	308.5	306.26	305.24	302.77	305.32	304.52	307.88	301.77	305.25	309.2	305.57	307.36
297.58	298.25	303.72	302.66	302.08	301.25	297.46	299.06	304.63	302.06	296.49	304.06	298.62	303.17	303.69	303.68	302.12	297.15	298.54	299.77	300.69	298.92	298.11	305.61	298	300.98	299.07	298.77	300.11	301.69	291.8	301.82	302.46	296.44	303.53	298.57	297.67	305.07	302.37	297.38	304.51	300.4	298.63	296.59	303.5	298.49	304.83	303.41	302.8	298.31
291.59	294.93	298.98	288.14	300.01	297.26	298.62	295.32	293.74	293.26	289.44	298.21	293.18	295.74	296.86	291.78	295.26	298.09	293.16	295.49	288.26	298.07	297.22	300.08	290.26	297.43	296.82	293.73	291.5	293.67	295.06	294.52	294.36	296.04	295.69	297.31	293.31	297.72	295.93	294.23	297.8	293.99	293.49	297.05	294.67	291.26	296.81	297.35	297.89	292.11
309.54	308.59	312.63	311.39	309.21	311.97	317.95	314.02	316.01	313.54	311.4	314.97	309.48	308.61	315.96	315.32	312.78	316.35	312.94	315.1	311.82	312.19	313.97	310.08	313.34	312.74	313.5	312.66	315.18	309.73	310.45	309.35	310.86	312.36	313.15	306.55	313.49	310.52	307.89	312.31	309.63	309.99	313.96	313.91	310.65	311.27	315.82	314.42	312.44	308.29
300.12	305.71	302.14	296.79	295.29	301.23	303.38	293.74	299.27	299.32	304.47	298.49	299.24	299.58	298.99	303.66	299.66	297.2	299.43	301.44	299.34	297.41	301.43	301.85	300.16	301.34	297.66	302.19	301.78	298.47	301.4	298.43	296.06	299.13	301.3	295.82	298.84	297.03	297.82	293.88	300.28	298.14	296.73	301.72	302.63	298.44	304.68	301.5	300.1	298.2
315.29	319.76	316.08	307.65	315.85	318.82	315.01	314.9	315.24	313.81	319.03	312.95	316.1	312.46	314.8	312.92	315.36	316.62	312.53	314.61	314.08	313.39	312.79	318.33	307.14	312.98	311.96	312.59	313	318.63	315.93	315.41	317.12	312.34	319.26	313.68	313.34	311.84	312.96	313.83	313.16	313.3	310.94	310.44	312.17	310.67	311.92	317.87	313.09	315.46
312.41	317.21	316.64	319.24	317.32	313.21	317.11	317.89	323.68	316.48	315.81	319.55	316.15	314.72	319.83	314.62	314.39	321.24	312.08	316.51	313.13	314.93	314.72	314.77	320.41	319.27	319.03	316.55	318.33	320.46	313.72	318.41	318.99	318.91	320.35	316.73	319.31	314.7	319.53	315.81	317.74	314.61	314.4	317.76	321.12	324.02	318.02	316.88	317.97	317.87
298.38	299.19	298.44	300.42	295.98	297.04	295.36	294.74	296.63	301.67	296.41	299.69	292.12	298.21	295.55	301.91	294.48	298.57	295.2	291.68	298.42	295.1	293.73	297.09	294.67	297.28	300.19	296.39	299.56	296.33	291.27	297.06	292.46	298.9	296.8	297.54	300.1	297.34	294.05	292.13	297.77	298.85	294.94	297.34	297.49	295.13	295.65	299.77	291.39	303.06
329.99	326.06	327.19	326.27	321.4	322.11	327.48	326.51	327.46	324.13	328.9	323.21	330.12	327.39	322.58	321.71	330.51	329.19	330.29	335.05	326.43	323.65	323.81	324.11	326.31	330.32	328.43	326.77	327.66	326.88	327.08	333.94	331.3	324.41	326.87	328.95	324.41	329.15	326.18	331.09	323.79	324.21	334.62	325.21	327.3	323.75	326.99	330.32	326.14	317.42
318.36	314.87	316.6	315.67	321.41	318.64	314.34	313.78	315.51	325.59	315.28	317.87	317.79	320.04	314.97	323.04	318.31	314.89	317.06	316.45	316.36	324.55	313.83	316.16	316.29	318.83	320.13	317.72	313.91	316.1	316.15	317.7	314.45	320.57	321.03	317.99	319.8	319.01	319.29	319.86	320.6	316	318.73	320.65	318.63	316.55	318.89	318.71	319.93	321.52
315.91	310.64	313.04	312.26	317.88	314.86	312.35	313.07	316.35	310.94	314.22	309.87	315.1	312.96	313.66	320.2	313.63	313.16	313.43	315.43	315.24	318.82	310.76	314.28	318.08	319.36	316.06	311.95	309.55	308.5	311.15	315.95	313.08	313.21	308.31	312	314.1	314.15	313.2	315.74	314.52	313.33	312.85	310.92	313.83	316.33	313.13	317.06	314.27	315
332.67	330.33	331.29	328.53	323.01	326.67	323.53	329.65	329.57	325.85	329.92	330.62	326.28	328.99	327.35	327.9	331.5	334.69	326.16	327.07	329.83	329.06	327.4	326.02	326.96	326.5	328.11	328.07	327.95	330.06	328.28	328.3	325.89	328.01	329.47	326.63	326.6	328.28	323.62	333.18	330.13	326.92	329.36	327.18	325.06	324.27	328.45	330.58	325.74	330.23
325.23	331.34	328.99	328.45	328.94	333.36	329.87	327.19	324.27	330.34	331.88	326.17	328.15	326.07	326.62	328.07	326.96	327.42	327.99	325.98	327.93	323.26	320.74	328.09	325.33	330.46	327.66	329.98	331.01	327.06	321.78	327.27	322.22	329.09	326.13	331.2	324.33	329.09	324.95	327.9	327.63	325.84	325.7	324.64	322.25	326.67	332.79	325.17	330.25	328.05
306.3	308.87	309.92	313.26	308.77	309.12	308.28	312.04	313.77	310.33	305.3	311.49	306.33	311.55	309.82	306.54	306.72	309.58	307.55	305.2	305.67	310.06	305.67	305.93	307.52	308.57	307.94	302.02	308.36	312.93	307.06	305.79	310.35	308.39	308.17	308.09	305.58	311.42	305.23	305.89	306.14	304.31	308.93	313.58	306.84	312.22	312.63	313.26	303.96	311.38
317.33	318.62	315.19	316.29	315.81	314.53	317.98	310.44	310.21	315.99	316.04	313.26	317.56	314.94	315.49	313.88	315.14	312.38	318.35	316.95	311.08	313.69	319.57	317.76	313.35	319.63	318.74	309.87	313.88	313.78	314.95	311.95	311.2	313.71	313.29	319.49	313.64	315.29	313.03	318.43	316.01	313.9	309.97	311.16	313.92	320.81	313.11	317.19	314.36	315.7
308.6	313.15	308.18	303.7	307.75	310.28	309.91	311.61	314.26	306.41	307.21	304.43	311.83	311.78	314.47	308.82	306.69	304.54	317.68	311.6	309.16	309.89	306.22	304.63	306.38	311.21	312.53	310.18	307.17	310.52	312.35	303.18	315.41	313.37	307.29	307.49	305.18	312.95	307.74	310.91	313.28	309.12	309.91	310.87	308.57	305.11	311.19	309.31	313.89	309.19
294.13	295.68	292.62	291.67	297.23	290.91	294.21	295.26	294.35	293.54	296.49	292.57	292.4	294.86	289.72	291.4	289.12	290.45	291.42	291.61	293.99	296.79	291.37	295.34	295.55	288.72	294.44	299.52	292.41	294.41	296.95	293.66	296.21	291.45	292.56	296.46	290.96	294.95	292.05	295.78	290.57	297.39	296.63	294.8	289.87	293.34	293.31	291.72	290.72	296.56
306.41	303.74	301.71	297.4	307.61	304.96	306.26	306.61	299.82	305.21	302.41	303.4	298.76	303.13	305.4	303.41	303.32	302.06	306.35	305.35	303.83	304.62	302.4	302	307.92	306.19	302.48	310.8	309.57	303.11	302.15	303.49	302.18	304.39	303.3	300	301.79	302.04	298.63	302.79	307.21	308.21	305	300.73	305.88	305.6	307.49	304.2	301.55	301.82
318	316.69	317.84	320.6	318.58	319.86	315.91	315.33	317.06	318.78	316.55	320.45	326.59	323.59	319.6	317.15	322.89	323.94	323.34	315.33	321.5	325.06	317.55	316.81	318.38	320.39	324.7	317.02	316.82	316.82	319.93	318.39	315.52	320.09	319.54	322.75	319.61	317.51	317.23	321.33	323.03	313.78	317.95	321.77	317.72	318.6	323.32	315.25	313.78	316.39
306.74	307.92	310.63	302.61	301.64	303.14	303.31	304.38	305.88	303.21	307.02	306.75	303.67	304.66	301.36	303.24	305.89	305.89	308.64	303.33	304.76	308.53	307.06	306.99	312.5	302.02	305.31	304.18	307.1	309.66	308.34	307.3	307.05	301.67	304.84	306.56	305.47	306.38	307.53	307.01	306.53	305.44	304.22	308.35	301.11	305.96	303.6	307.49	307.31	303.13
315.35	318.55	318.79	314.13	320.02	317.77	320.14	317.65	317.51	319.01	318.77	316.24	316.09	318.22	316.67	319.76	318.67	315.47	315.44	318.23	318.27	314.54	315.21	316.14	316.75	314.54	318.07	318.92	321.72	322.29	320.18	317.43	315.31	318.86	314.04	317.82	315.43	318.76	315.46	315.94	315.45	319.44	316.27	318.62	315.34	313.51	314.02	321.9	315.84	315.64
305.03	308.17	305.56	307.23	305.01	303.06	302.76	302.49	309.11	301	305.01	303.5	308.81	307.2	305.81	311.06	301.67	302.02	305.86	303.99	304.67	300.79	299.78	308.28	302.49	309.94	307	303.04	304.56	301.58	303.38	302.63	309.97	309.83	307.18	302.52	309.46	305.95	306.74	308.62	305.06	306.88	307.02	306.71	300.85	307.35	305.91	305.52	309.23	303.56
315.51	314.55	313.7	314.7	315.65	314.37	309.22	319.37	313.76	315.21	318.57	314.26	310.66	315.07	312.34	313.68	310.86	315.88	310.82	313.07	316.56	316.65	314.08	315.18	314.68	309.22	314.46	312.95	314.23	314.99	317.91	316.54	312.17	314.58	306.85	310.78	317.07	314.55	313.99	314.09	310.13	310.8	313.28	319.67	312.21	310.65	308.97	315.84	311.41	314.22
305.58	312.53	310.51	310.13	304.85	307.1	306.1	312.23	303.11	310.64	312.28	310.41	307.79	309.99	311.36	309.89	310.81	308.38	306.36	307.5	305.71	307.62	311.71	310.36	307.11	307.56	312.37	303.88	311.19	306.71	311.93	311.1	313.93	309.84	307.98	311.79	306.68	311.88	309.83	315.05	307.62	304.28	305.31	312.06	307.54	312.99	308.44	308.06	311.83	310.81
323.16	324.57	325.22	320.33	327.96	326.59	319.83	321.97	321.4	327.59	323.81	323.02	322.98	322.78	321.51	325.42	331.48	323.63	331.17	324.77	323.15	321.8	325.2	329.79	325.82	325.3	322.69	323.94	320.91	326.38	320.73	323.07	323.24	323.68	318	322.68	321.64	320.83	324.16	323.84	321.72	322.79	322.62	323.51	325.71	330.5	330.32	325.39	326.89	326.74
315.24	312.41	312.33	322.37	317.72	315.57	319.75	319.14	320.48	315.25	315.6	315.01	316.32	319.58	312.29	322.03	320.61	314.99	314.17	317.19	312.08	316.35	314.49	315.3	319.5	316.13	314.72	314.65	316.4	320.61	315.3	320.91	315.98	314.49	313.24	314.34	315.98	318.19	314.87	316.56	315.26	315.49	315.49	315.91	318.01	323.19	315.88	315.16	312.63	319.64
314.56	311.82	313.19	308.27	312.95	310.63	311.64	310.42	311.33	312.07	307.22	313.42	307	313.2	310.41	312.59	306.04	309.39	310.78	311.45	313.97	310.71	306.5	315.28	305.51	311.99	308.15	312.08	314.21	311.35	311.19	308.57	310.55	312.13	309.8	306.19	308.51	312.86	311.48	309.97	311.9	312.34	311.91	309.63	313	310.51	307.8	315.17	310.89	310.48
320.73	311.53	313.56	314.33	314.06	315.41	310.78	313.7	309.51	315.17	314.12	313.36	317.83	315.76	310.58	316.26	315.71	312.26	309.45	315.58	312.92	314.43	315.66	311.54	314.89	316.16	313.16	317.96	310.53	312.8	312.66	314.32	313.26	309.21	314.13	310.37	312.68	313.76	315	314.98	312.77	309.14	312.84	316.44	318.3	306.79	318.73	315.46	314.96	314.38
311.72	315.62	317.86	314.7	313.25	316.09	312.53	313.73	314.69	315.84	311.01	315.17	320.76	311.27	314.63	311.72	318.69	316.28	317.98	315.66	313.57	316.88	314.23	312.82	320.03	319.63	317.65	313.99	316.98	318.47	318.32	314.67	313.37	311.17	315.24	311.34	314.93	315.72	311.13	311.66	322.39	316.92	318.88	322.29	321.19	318.38	315.92	312.24	313.97	319.73
301.87	301.82	301.47	301.62	300.29	301.3	300.83	305.07	303.39	300.58	298.03	302.43	302.85	298.17	302.15	303.99	299.76	300.47	301.37	299.98	305.97	305.02	300.91	304.52	298.74	297.69	302.33	297.57	301.21	306.84	306.78	302.19	304.6	305.38	302.71	301.94	301.19	301.47	302.29	303.77	305.29	300.45	309.42	302.59	300.35	302.25	301.14	309.75	297.38	300.61
316.05	319.76	314.42	316.69	317.42	324.95	319.53	320.61	319.16	317.67	324.36	320.31	317.53	318.53	317.96	319.56	320.51	322.25	312.02	320.35	319.67	317.9	314.79	318.19	314.58	324.83	319.78	317.65	317.14	314.05	314.82	318.56	319.06	317.54	323.8	316.04	320.19	321.15	321.72	322.34	317.24	316.86	316.08	319.7	319.38	316.85	317.71	316.79	317.61	324.48
314.71	316.22	318.3	318.98	316.53	320.72	317.81	316.85	316.09	318.45	315.5	318.82	315.89	321.56	316.09	320.31	319.04	322.22	317.21	317.84	317.34	317.18	319.28	316.95	315.6	319.51	316.8	315.6	314.4	319.88	319.64	323.67	320.46	315.25	318.31	313.64	314.97	318.72	317.05	316.28	316.79	318.02	316.18	316.65	314.98	314.49	316.65	315.25	320.89	320
300.89	306.61	302.06	299.8	302.33	304.59	301.57	302.16	301.87	300.86	301.82	296.44	296.78	300.24	305.14	298.8	305.46	297.9	300.03	302.02	295.45	300.84	306.41	301.09	299.07	296.35	298.21	307.83	300.02	298.41	298.79	300.45	301.71	298.72	300.96	306.04	295.28	304.58	300.05	298.04	295.87	301.45	303.48	296.74	296.86	297.99	301.87	301.44	300.83	299.35
295.39	295.54	297.17	296.89	293.15	297.96	294.48	300	292.66	295.35	293.51	295.44	297.61	297.99	295.07	297.84	292.34	295.77	296.23	295.71	297.49	299.94	290.76	296.29	296.62	301.73	302.89	294.93	296.38	298.96	297.87	295.8	298.14	295.34	301.68	294.6	294.94	295.36	297.37	300.95	293.69	296.21	293.99	293.61	297.7	296.78	296.94	295.88	297.64	293.55
316.56	309.37	312.89	312.79	315.66	314.04	316.61	312.67	315.12	318.48	317.56	315.6	316.15	312.72	311.74	313.22	313.03	313.46	315.31	314.23	310.32	312.38	310.98	312.25	317	318.33	316.19	311.83	317.27	312.56	311.78	317.73	310	308.32	315.63	311.58	319.77	314.55	314.12	315.93	311.25	313.69	316.28	311.15	308.9	312.66	313.64	314.83	317.82	312.25
302.21	299.32	297.1	306.09	304.31	302.61	300.19	305.1	299.62	303.8	301.43	297.19	309.13	306.66	304.48	306.57	300.36	299.78	302.45	296.7	301.27	305.13	305.64	302	301.24	299.97	303.48	301.9	299.81	309.59	301.16	308.23	300.96	304.89	303.07	303.16	297.9	300.87	305.61	305.06	302.47	301.61	306.27	297.19	302.85	301.88	303.89	304.34	307.61	305.01
321.27	318.43	327.92	321.61	325.9	327	322.37	327.73	325.6	328.71	322.68	325.26	324.43	327.24	323.37	323.06	329.36	325.73	328.26	327.98	323.76	324.45	324.91	324.65	325.19	329.64	322.34	322.89	324.55	322.42	327.57	331.19	325.83	327.52	328.13	318.83	324.69	327.8	331.38	324.34	323.19	326.96	328.01	325.59	327.41	319.87	326.82	324.68	325.88	324.85
304.06	307.1	303.2	300.63	304.6	307.21	307.95	308.69	304.1	305.94	304.97	305.75	306.07	308.03	306.59	305.44	298.73	303.44	303.85	306.87	302.78	306.3	308.74	306.89	306.94	305	306.09	304.99	304.5	306.22	305.18	307.01	303.61	298.46	314.21	307.05	311.32	307.26	304.99	302.59	302.76	303.31	305.56	309.76	308.71	307.79	314.45	302.56	304.8	309.44
295.19	294.16	291.02	291.56	291.92	293.81	294.43	295.7	290.36	288.95	290.48	289.5	297.47	290.13	296.25	295.16	290.28	295.37	293.4	299.7	296.35	288.16	292.27	291.33	291.26	294.75	298.75	295.65	296.13	292.81	296.09	290.37	293.1	293.47	294.06	289.22	297.78	291.94	296.57	296.15	291.69	285.8	297.71	297.79	290.32	294.48	296.95	292.85	292.74	285.66
297.64	302.46	295.93	298.72	298.71	298.17	300.42	303.17	298.59	298.35	301.29	293.71	301.16	296.17	303.6	297.16	302.27	303.49	301.2	299.93	302.11	298.81	305.15	303.41	299.7	300.6	301.69	300.66	303	303.61	301.1	303.53	299	307.29	302.2	307.36	294.64	297.76	296.63	303.46	308.35	302.74	303.44	305.1	302.19	305.17	303.76	295.65	295.41	303.56
311.84	312.26	318.16	314.2	313.25	320.44	307.75	315.12	315.95	311.33	318.69	312.28	311.03	314	314.31	316.13	315.79	318.3	313.06	318.36	312.05	315.88	315.16	317.82	312.52	312.83	315.4	318.17	314.68	316.54	316.71	319.37	320.6	313.95	316.05	318.29	313.27	317.26	310.99	320.2	319.03	314.08	314.59	313.59	317	317.17	311.81	319.84	311.08	314.05
312.09	311.22	317.48	313.19	313.91	312.06	315.22	315.87	313.97	312.87	309.7	311.69	320.34	317.25	314.79	317.14	309.65	315.18	315.17	317.02	314.76	315.69	315.84	314.52	316.7	315.3	312.98	309.34	320.13	306.24	314.2	314.71	313.3	314.16	314.22	314.09	314.34	311.49	315.51	309.4	311.1	318.67	315.46	315.57	316.5	315.96	312.86	314.37	310.08	312.08
315.43	311.65	311.94	315.72	315.73	314.27	312.11	313.15	314.38	313.78	313.95	313.13	313.04	312.37	316.91	315.21	320.12	311.47	315.05	312.92	315.5	313.64	307.34	315.21	311.5	314.71	314.51	310.95	309.54	316.75	315.35	313.88	309.74	306.83	315.61	308.3	311.56	312.91	316.37	310.97	314.62	316.08	310.13	316.18	317.62	316.56	314.67	312.55	316.4	315.21
312.69	311.43	317.41	313.68	310.15	312.11	312.12	315.62	321.55	317.62	314.9	310.86	312.33	307.53	318.17	310.88	314.61	308.19	312.27	311.67	314.07	313.63	315.99	308.74	312.99	310.62	315.78	314.54	314.42	312.39	309.77	307.45	317.11	312.27	321.63	315.19	309.47	314.19	311.15	313.49	312.42	315.21	313.17	315.09	314.83	313.81	313.39	315.87	313.2	313.02
313.13	315.37	317.21	311.43	320.23	316.67	310.14	311.8	308.64	315.48	312.71	308	316.34	317.52	311.12	313.1	315.17	309.35	309.74	318.74	315.5	315.27	311.36	311.44	315.9	315.63	316.25	315.64	312.31	315.62	315.95	314.26	313.76	315.3	310.72	313.91	312.3	311.23	309.95	315.22	308.87	312.53	313.38	313.44	311.96	314.19	312.96	314.88	315.45	312.08
301.11	298.23	303.36	309.04	307.66	310.72	305.02	300.91	303	309.91	306.05	304.22	301.65	304.81	304.31	299.26	302.39	303.38	302.56	310.64	305.92	303.06	302.43	306.6	304.61	301.72	307.06	304.53	304.41	306.11	308.18	301.82	305.07	301.97	302.43	308.09	306.58	308.33	301.68	303	300.21	305.13	303.6	306.3	311.07	305.12	305.3	305.41	305.16	298.9
329.05	327.8	328.53	327.73	333.29	324.82	328.8	328.68	328.86	331.87	327.67	332.72	324.21	326.19	323.34	329.35	330.45	333.93	328.89	324.8	329.39	331.08	329.68	332.07	328.81	327.17	333.26	333.24	327.57	327.92	329.05	326.05	328.84	327.81	325.71	326.03	323.72	326.09	324.52	324.43	329.74	330.43	328.53	327.42	330.01	328.69	328.98	329.46	322.08	324.06
301.7	302.32	303.59	300.18	302.38	305.86	302.4	301.88	300.32	298.72	297.5	302.52	307.4	303.25	295.82	297.59	300.85	303.56	297.59	299.84	303.09	302.47	299.6	298.12	298.71	302.99	299.33	304.65	305.58	305.8	299.62	304.36	300.02	308.29	306.59	302.44	300.32	300.78	302.78	307.07	302.41	297.49	297.38	299.69	297.35	298.16	300.47	302.6	299.76	301.84
310.31	306.18	308.47	308.4	308.98	311.85	312.19	308.94	309.46	310.82	310.59	309.57	309.97	310.21	313.15	309.85	309.63	310.77	311.11	308.15	312.14	311.05	310.39	313.36	306.5	311.42	306.7	314.74	309.13	306.78	310.45	312.59	307.59	307.59	313.71	314.03	309.59	310.33	304.4	311.43	308.83	309.47	311.57	312.09	316.36	307.68	312.7	309.23	311.99	311.66
309.97	312.49	308.85	315.09	312.21	317.85	308.13	310	314.72	318.18	305.26	309.8	311.66	318.23	314.62	311.9	313.65	312.19	314.17	312.69	313.96	308.11	304.9	309.97	307.52	314.86	314.8	313.25	312.39	314.04	311.36	315.51	310.72	317.84	308.68	315.91	315.52	314.88	310.09	316.39	313.48	313.91	315.13	314.46	314.38	317.46	320.3	319.09	315.31	313.93
304.47	305.87	304.66	307.94	305.64	305.54	306.17	304.15	304.08	310.55	308.52	308.2	306.53	304.83	308.81	306.22	308	303.43	306.75	302.65	301.08	305.72	302.27	307.12	307.75	302.36	307.59	300.14	309.1	307.06	304.97	306.33	304.44	303.74	306.94	304.54	305.17	306.75	305.12	310.24	306.72	309.23	301.91	309.91	306.88	299.87	313.03	308.36	305.62	302.34
296.65	299.4	305.63	300.19	298.86	297.65	302.24	299.26	301.43	299.99	298.27	304.36	297.71	298.55	298.29	304.59	300.55	303.49	304.24	302.26	301.07	292.72	298.98	297.91	300.09	301.83	300.05	298.65	303.87	302.4	304.43	302.53	297.51	302.03	307.82	301.41	295.93	300.6	299.19	300.95	295.69	294.81	305.13	298.44	301.56	298	297.66	305.16	306.42	297.12
303.62	299.72	301.31	301.35	299.63	297.08	299.73	304.22	296.51	301.28	295.34	300.58	300.36	300.53	299.04	302.68	299.68	301.41	297.72	298.26	302.89	299.89	300.7	304.87	306.33	304.4	300.5	304.83	299.59	298.73	299.12	300.97	299.42	298.55	296.57	302.55	305.28	299.94	300.35	302.24	297.46	298.2	295.18	300.46	301.94	303.98	303.1	296.72	306.56	303.85
320.13	318.12	316.85	320.17	315.52	318.44	323.93	318.84	313.85	321.07	317.92	318.23	319.49	314.52	321.74	317.55	320.56	320.55	318.19	317.98	316.63	320.91	317.95	316.43	314.79	322.29	324.68	320.54	315.35	318.09	315.94	315.77	318.1	314.35	319.89	318.47	316.75	320.41	316.09	320.51	320.66	321.18	317.52	314.11	319.57	319.07	319.06	314.66	314.69	316.71
326.63	328.83	324.28	329.91	328.8	330.25	324.63	327.39	325.44	329.09	325.05	329.52	322.93	325.35	328.23	323.71	324.55	329.38	327.79	327.38	327.71	323.61	325.72	322.67	326.27	326.18	328.05	327.18	326.13	334.11	325.48	324.52	326.26	328.25	324.4	328.17	331.02	327.24	329.1	322.84	326.01	323.77	330.14	332.04	323.32	326.59	325.38	329.6	329.09	324.81
314.9	310.22	315.08	315.95	314.59	317.82	309.35	313.87	315.79	311.82	316.97	317.68	316.07	313.79	315.78	314.64	315.87	318.26	316.46	312.99	314.58	316.53	315.17	315.88	314.49	314.26	314.94	309.89	310.08	320.13	310.89	313.96	315.46	313.6	311.75	314.65	312.89	318.68	312.83	312.62	316.57	313.3	310.06	309.57	314.71	311.13	316.64	314.55	316.98	316.76
309.52	313.54	310.35	315.13	310.69	314.13	320.41	315.49	319.07	316.92	316	313.7	314.46	317.26	313.48	311.21	309.12	312.02	311.21	314.91	311.13	317.13	315.12	314.49	311.86	311.29	318.64	315.68	312.93	315.61	314.34	311.61	311.7	316.78	310.89	316.48	317.1	316.81	318.88	308.01	314.78	313.41	315.5	312.95	320.02	315.24	317.95	314.66	314.43	318.07
297.16	293.43	295.92	291.84	297.33	296.1	297.2	297.9	296.15	294.96	295.23	291.05	289.97	297.77	293.65	292.83	287.54	294.2	289.43	295.28	295.78	294.95	294.69	291.37	294.79	303.15	292.13	294.29	293.35	293.19	296.04	293.55	300.24	291.64	292.82	291.86	296.72	300.45	293.01	291.55	288.63	297.16	292.59	296.44	293.2	291.48	296.49	290.46	297.48	292.98
318.39	318.51	320.29	318.33	320.42	315.4	325.01	315.16	315.96	316.52	315.99	315.24	317.86	315.3	317.61	315.39	318.05	316.9	315.48	314.65	319.35	319.64	314.35	318.35	318.09	316.9	319.27	321.24	320.04	322.08	318.75	318.02	319.66	319.12	318.38	320.36	316.45	318.11	315.76	311.6	317.69	317.28	309.39	316.57	319.29	315.42	323.98	314.95	314.94	319.63
314.17	310.35	310.86	313.12	310.77	315.88	311.66	310.87	313.53	305.99	316.37	308.8	314.19	312.91	309.89	318.36	314.08	313.65	309.57	312.86	308.43	316.69	311.13	317.33	312.31	315.38	313.75	315.58	312.16	315.78	320.04	313.99	312.14	309.77	310.11	312.07	312.62	312.16	313.23	313.86	314.15	314.88	319.65	315.7	311.93	314.21	315.27	311.47	315.17	310.89
306.36	303.06	306.44	307.26	308.03	305.47	310.34	303.89	311.2	313.11	305.36	314.55	304.66	310.49	307.16	305.02	306.77	303.75	307.4	304.62	307.85	300.33	308.07	306.38	304.34	305.25	307.45	306.42	307.35	305.1	309.29	309.74	305.86	305.49	302.66	309.01	307.41	304.92	307.94	304.06	305.58	307.44	304.46	306.03	306.05	306.9	302.87	304.12	306.11	302.13
302.98	302.22	300.73	301.28	300.32	303.08	296.42	299.08	298.89	297.69	304.22	298.19	304.29	299.7	299.81	298.99	298.4	303.95	303.53	303.59	299.3	305.55	299.7	300.67	300.4	300.23	296.33	306.68	299.95	298.3	301.61	298.83	297.16	302.55	298.33	305.09	300.35	301.63	302.41	301.59	294.24	304.24	300.45	302.61	302.72	298.57	302.03	293.93	304.1	298.69
317.9	310	314.21	310.55	315.17	314.1	313.6	313.09	309.99	304.73	313.66	309.91	311	315.69	311.78	312.13	313.75	315.18	316.42	313.66	313.9	316.02	313.47	309.98	312.28	315.36	308.19	314.18	311.89	311.93	313.71	317.76	311.08	314.23	312.15	316.79	307.92	308.25	318.24	313.09	317.44	318.72	315.9	319.38	315.42	315.69	313.49	315.43	314.23	312.97
300.77	297.6	302.02	303.43	301.59	305.1	299.86	298.75	300.84	304.29	300.74	295.51	299.24	302.94	303.35	304.29	301.75	302.65	302.35	300.55	302.17	296.22	297.26	302.52	302.98	303.8	306.45	302.62	302.31	302.03	304.19	302.37	292.72	303.85	305.81	302.45	305.4	300.29	301.04	301.5	299.28	299.16	293.91	299.9	298.69	301.76	297.88	301.64	298.38	299.52
324.32	322.34	327.74	325.47	322.75	325.46	324.31	321.56	324.83	322.12	324.24	325.72	325.99	318.88	324.53	324.52	330.77	322.25	322.16	321.81	325.19	326.58	327.53	320.38	327.13	325.21	326.08	330.97	326.62	324.69	323.48	329.12	332.48	327.48	324.86	324.37	325.16	325.94	324.77	327.89	328.87	326.14	321.77	325.29	326.86	331.51	321.96	328.41	328.99	323.67
298.65	300.65	303.18	302.53	298.68	302.36	304.06	306.95	300.06	304.04	307.55	303.7	303.55	304	302.42	308.63	301.63	301.09	303.35	300.51	298.31	301.4	300.13	298.21	304.01	299.42	296.3	298.24	299.32	298.11	300.33	303.14	297.56	309.18	299.76	303.95	300.01	303.11	299.91	298	294.35	306.15	300.39	302.64	301.69	304.29	304.03	298.17	301.11	300.83
302.58	301.71	300.05	302.24	296.5	300.88	294.03	300.45	297.35	299.99	299.98	297.64	304.11	303.66	305.25	301.4	303.96	299.54	303.23	305.03	301.43	304.97	302.47	304.96	297.14	304.54	303.78	299.66	300.2	304.46	303.82	294.41	298.51	301.12	305.26	305.64	303.03	301.11	304.26	304.95	307.62	297.47	303.97	301.54	299.82	297.26	301.44	297.91	301.09	301.51
320.01	319.58	319.7	326.52	316.86	319.37	323.19	322.06	321.36	316.29	319.47	314.68	318.69	321.54	313.06	322.09	318.36	315.88	313.81	320.26	319.61	312.3	319.29	316.46	316.73	318.02	319.81	317.08	317.92	313.98	318.27	319.88	318.69	324.05	315.61	319.88	317.12	319.27	317.54	319.74	319.87	318	318.44	317.17	318.67	322.04	316.64	320.96	318.07	317.48
309.25	306.1	306.7	312.63	310.79	308.2	306.54	306.85	305.69	305.37	303.43	302.71	305.23	307.38	303.91	308.76	307.3	303.11	305.1	303.8	304.34	306.17	310.18	306.8	300.3	310.56	304.15	305.47	308.95	310.71	310.63	303.55	310.36	313.05	306.9	304.67	310.08	307.82	308.47	307.78	306.97	309.79	302.83	302.08	311.25	307.63	305.67	303.09	304.9	305.6
299.5	301.67	301.69	305.52	307.52	304.5	306.8	302.62	302.4	300.76	302.36	296.99	304.68	304.89	307.99	301	298.77	301.25	300.19	301.78	302.04	302.84	302.36	306.64	298.02	299.09	298.54	300.11	300.93	303.59	304.56	305.65	305.19	302.8	307	305.07	304.13	303.06	306.94	301.72	303.21	299.63	299.35	304.88	303.43	303.05	300.57	301.19	301.3	302.82
306.56	296.29	302.23	300.74	302.7	302.48	300.12	302	300.33	300.28	294.55	301.22	297.59	299.29	303.37	301.94	301.89	300.34	307.15	298.96	297.84	298.48	303.56	299.06	304.22	296.91	305.38	296.15	302.64	300.38	298.73	301.73	302.55	302.42	301.09	299.82	305.69	301.38	299.16	298.67	298.19	307.15	303.16	302.33	299.49	302.76	296.22	298.98	301.44	305.64
292.78	292.37	292.98	294.95	300.74	294.06	293.69	296.03	295.16	299.9	296.34	292.36	295.55	299.97	300.46	293.57	294.54	298.33	294.65	294.01	293.09	292.61	296.23	298.1	290.45	298.66	297.25	292.53	296.85	294.75	297.82	296.53	296.42	295.21	299.45	302.6	297.15	297.75	289.21	304.05	298.38	294.62	298.47	299.09	296.26	295.64	296.02	295.9	296.86	300
314.49	317.45	318.46	320.97	317.12	314.9	316.93	315.76	316.17	312.45	314.26	314.13	315.14	316.02	315.04	314.23	313.1	319.1	316.74	312.86	316.35	318.79	313.64	319.3	313.12	315.58	313.9	313.21	315.28	311.2	314.75	324.17	316.89	312.79	312.6	311.45	313.69	318.54	320.6	316.58	317.71	322.38	316.47	317.34	319.84	317.25	310.73	316.16	314.67	320.47
301.46	308.84	305.61	305.22	305.46	303.51	303.57	306.01	305.28	304.97	302.13	303.79	305.23	304.32	304.55	300.69	303.36	306.25	300.32	303.71	306.36	306.26	304.76	302.59	301.75	303.73	304.01	303.05	306.38	302.44	300.7	302.1	303.7	305.15	307.97	304.25	307.69	311.84	305.52	305.03	306.12	303.59	305.05	308.39	303.11	305.46	301.99	298.99	302.72	302.5
311.93	313.95	313.18	313.58	316.37	309.74	314.01	314.17	315.55	307.97	317.59	314.94	312.67	309.61	309.06	310.72	311.16	315.52	309.66	309.19	312.71	309.66	310.44	314.44	313.97	313.23	315.22	314.53	313.86	313.79	321.45	310.47	315.33	310.61	317.85	309.8	311.72	309.94	316.22	312.11	318.51	310.49	311.48	317.74	311.57	312.32	311.78	313.93	312.03	311.33
306.11	305.19	303.12	306.52	309.2	303.12	299.59	305.56	307.68	306.34	307.76	300.82	304.64	310.44	305.19	303.21	305.99	305.26	306.51	296.18	310.75	307.2	303.71	308.73	310.93	307.09	301.74	305.3	304.18	305.1	304.62	303.01	299.97	304.35	302.2	305.86	304.41	303.4	305.29	304.47	307.4	303.56	306.55	307.35	306.81	299.13	310.98	309.84	300.29	305.88
315.41	314.76	305.05	315.74	316.57	319.4	318.72	317.71	311.7	315.78	312.59	313.92	315.7	316.52	311.58	314.12	319.61	314.59	311.55	312.81	316.56	313.79	312.31	310.33	313.46	308.82	313.87	316.96	318.14	312.06	314.42	315.82	313.34	313.36	313.57	314.91	307.12	313.58	316.16	316.75	313.11	316.13	312.98	312.89	314.5	319.64	308.29	310.79	315.9	313.43
313.26	310.23	312.58	312.14	313.51	314.63	313.86	311.79	308.92	314.14	310.65	315.79	317.27	316.36	312.46	313.02	313.27	320.33	311.48	312.99	312.37	313.37	314.94	315.58	311.3	312	312.26	314.99	313.58	316.95	312.49	312.11	316.11	310.09	312.16	316.42	313.33	317.36	313.14	316.02	312.67	315.22	319.46	312.51	314.12	314.57	315.16	316.5	314.09	318.55
313.21	311.08	317.98	318.93	319.02	315.24	309.54	323.7	321.07	312.44	317.67	316.31	322.55	320.74	314.75	317.77	324.75	311.07	318.86	316.77	314.8	318.52	314.78	319.36	319.95	313.88	313.31	309.17	319.41	318.03	311.82	316.06	319.69	317.07	312.75	316.01	315.57	322.05	317.09	317.09	317.58	315.87	319.35	318.99	314.24	315.76	310.58	318.12	315.31	317.77
324.02	327.43	328.79	327.33	325.87	332.18	329.13	327	325.85	327.55	324.66	331.63	325.46	335.39	325.63	328.51	328.08	328.56	324.38	326.12	328.82	327.94	329.76	329.92	334.22	325.38	330.52	331.17	327.93	325.22	327.78	327.85	328.65	327.95	330.32	327.28	329.5	329.88	328.18	324.49	327.41	333.07	329.21	330.08	323.8	322.72	330.44	328.62	328.33	326.68
314.04	315.28	309.9	317.63	313.27	313.82	313.58	310.6	309.08	313.89	314.24	312.5	311.17	307.74	314.06	317.63	315.6	312.12	316.63	314.52	314.94	313.54	315.45	316.55	309.84	314.52	313.88	313.24	311.7	312.1	318.38	314.57	316.12	317.47	312.36	309.34	311.25	317.6	311.16	313.48	313.19	313.08	304.7	312.7	309.86	311.75	314.49	316.16	311.3	317.46
306.87	302.75	304.1	298.39	308.32	301.74	307.76	300.57	308.58	308.55	304.9	304.43	303.02	309.44	304.6	305.81	302.62	300.47	304.62	301.48	303.08	303.99	308.61	303.82	300.85	307.34	298.09	304.14	300.66	305.9	307.05	304.11	303.87	306.78	305.75	300.44	305.04	303.42	302.08	307.94	307.76	301.03	306.31	305.56	305.25	304.15	301.9	304.72	305.61	300.37
313.92	316.28	310.7	316.01	314.44	316.49	317	315.03	314.07	317.1	312.03	319.19	311.67	315.94	314.84	309.95	314.66	313.53	320.71	316.54	319.39	314.66	317.6	316.26	317.33	315.84	313.28	308.39	314.79	316.23	307.24	313.03	317.3	315.93	314.69	309.13	315.02	317.75	314.48	314.05	315.87	314.29	319.84	315.65	313.36	316.33	312.99	314.41	316.12	311.57
315.74	313.18	316.9	318.76	314.39	316.72	317.85	316.98	319.07	316.93	321.75	314.77	317.14	315.42	321.55	314.58	318.27	315.3	318.06	315.54	313.37	324.08	321.8	321.64	322.51	319.3	314.75	313.93	313.59	322.75	318.47	317.05	316.81	322.26	316.36	313.78	318.07	318.25	316.26	314.45	317.71	316.82	313	316.15	317.98	315.2	318.47	317.3	317.09	321.08
303.45	305.69	305.15	308.4	311.13	304.41	307.76	304.13	301.54	309.13	305.15	302.08	309.17	306.44	312.9	306.64	303.44	299.45	299.04	306.6	302.18	302.15	309.81	306.28	302.13	301.84	304.32	307.41	306.98	302.87	302.54	307.01	305.39	308.64	302.02	305.15	306.6	309.32	304.4	303	307.12	305.67	305.66	306.14	307.21	302.95	307.62	299.52	303.3	306.23
316.35	313.62	311.56	314.4	317.49	313.73	317.96	316.05	313.21	313.45	309.77	307.97	312.47	313.32	316.37	313.52	311.07	312.86	312.51	314.99	317.39	311.99	310.99	313.95	314.75	313.93	314.25	317.85	311.2	315.79	313.6	310.46	313.35	312.31	318.22	317.81	311.96	309.15	309.52	316.21	315.1	311.49	311.97	311.05	314.94	313.61	314.63	311.96	316.13	313.32
290.42	296.52	296.21	295.32	297.45	295.29	298.55	296.44	300.06	297.8	290.85	297.66	295.2	299.47	298.06	288.77	298.46	296.79	294.37	298.3	294.49	300.18	297.34	294.54	294.16	300.54	295.95	296.83	297.91	291.01	299.51	301.68	293.21	292.86	298.76	297.1	294.06	294.72	292.84	293.46	298.88	297.2	295.65	297.02	300.37	298.49	298.52	300.26	299.12	299.29
298.86	293.78	295.67	293.43	297.86	302.13	300.34	299.21	300.33	295.51	299.39	297.65	300.45	296.17	294.14	297.16	296.72	293.3	297.49	294.2	297.21	297.3	294.64	297.96	296.75	291.67	297.75	296.66	298.59	296.75	296.93	298.85	295.77	296.91	291.53	300.06	298.17	291.77	294.23	290.99	293.85	290.69	294.01	301.5	297.55	293.82	298.03	294.63	297.93	297.8
318.01	306.76	314.31	311.94	315.66	321.67	317.98	313.93	310.2	313.47	309.29	308.41	313.41	313.26	319.89	310.69	314.21	316.84	316.13	317.02	309.53	313.8	318.63	313.8	315.46	311.82	316.05	316.31	315.94	314.14	313.24	312.13	312.54	310.22	319.56	310.36	311.11	318.33	316.7	314.44	313.55	316.95	319.85	319.29	312.72	315.28	315.86	313.16	314.94	312.58
304.16	307.27	300.74	307.27	303.96	305.47	301.97	303.11	304.28	300.99	304.19	299.4	301.86	304.36	304.13	307.31	305.25	305.61	299.76	303.2	308.81	306.64	305.64	302.51	305.86	304.04	302	300.24	304.64	302.37	307.42	307.07	304.27	302.14	300.74	299.97	304.09	309.05	305.44	300.41	303.45	306.08	305.57	306.89	302.36	303.97	302.34	305.68	310.18	309.04
304.83	303.57	306.53	303.55	303.07	301.59	308.75	298.64	303.33	303.22	307.42	303.36	302.11	307.48	301.19	306.18	303.77	303.78	299.59	313.4	303.2	301.99	310.59	304.46	302.8	303.4	304.03	301.68	310.23	304.75	298.99	303.16	301.43	308.17	306.06	298.66	310.82	307.62	305.17	303.46	304.8	306.77	308.06	305.87	305.39	303.44	302.51	297.53	308.18	305.49
304.28	312.6	313.64	314.76	309.77	307.98	311.33	308.44	307.7	312.57	310.94	313.35	311.33	307.61	306.04	311.57	312.54	310.23	305.07	306.79	310.69	309.03	311.5	314.3	310.93	312.05	311.52	309.72	302.96	310.51	311.73	311.1	314.04	314.16	310.96	311.13	309.39	308.12	306.93	310.16	312.33	315.09	309.24	310.33	305.2	311.22	310.53	310.58	311.89	309.33
304.96	301.71	305.2	305.75	306.41	302.26	298.42	309.42	302.69	300.15	304.11	304.85	303.99	298.9	308.35	307.72	306.4	306.09	308.76	300.49	304.1	302.67	303.65	302.55	303.32	305.68	302.3	302.34	310.6	301.75	302.7	304.54	302.78	306.54	306.74	303.04	302.92	306.04	305.27	302.31	299.91	301.91	307.22	302.69	309.69	310.47	305.2	300.48	306.16	305.22
312.78	312.95	310.55	308.77	314.65	319.15	313.85	313.07	314.29	310.69	309.67	309.4	313.31	309.78	315.85	314.98	308.26	309.67	311.88	318.53	314.31	309.36	314.2	315.68	312.64	310.94	312.37	312.65	315.78	311.25	311.53	315.12	310.63	313.63	315.37	312.37	312.09	309.49	315.03	318.18	310.42	314.47	309.65	314.91	312.28	310.85	306.95	310.88	315.3	311.37
315.46	317.59	316.49	312.66	311.53	317.11	310.69	316.64	311.92	315.21	316.84	312.43	313.92	312.84	315.63	317.3	313.97	312.86	318.7	304.92	312.93	310.8	314.21	307.09	312.71	314.11	317.22	308.99	317.78	311.21	308.92	316.04	316.21	309.66	312.58	311.26	316.43	308.5	315.71	313.47	313.6	315.35	316.17	312.53	312.74	313.12	310.35	316.33	312.03	314.18
301.24	306.61	304.15	304.81	304.02	307.91	304.8	307.11	307.57	306.66	302.58	301.84	305.15	302.72	305.95	302.35	302.09	305.64	308.7	303.71	303.26	299.97	310.65	305.86	299.9	306.31	310.94	302.76	302.96	308.34	303.59	304.77	304.61	304.35	303.99	306.52	305.14	305.85	303.1	298.08	302.36	303.64	306.81	305.51	300.11	306.13	306.52	305.9	305.2	296.68
298.73	300.81	297.74	298.88	301.2	299.27	299.36	298.46	301.6	302.21	296.5	300.05	303.19	300.99	303.57	301.32	302.64	298.08	304.42	299.05	299.33	295.52	297.21	295.54	295.21	297.89	299.95	297.59	304.23	291.88	298.14	298.51	301.42	301.88	295.38	300.78	301.38	297.77	301.89	301.97	299.97	301.78	299.26	300.47	299.48	303.53	300.25	304.68	301.7	301.5
311.97	312.91	312.85	312.7	308.31	310.85	317.04	310.42	312.05	316.04	314.69	315.31	311.72	311.04	312.4	312.36	309.84	314.43	316.24	312.46	306.58	315.54	316.73	315.14	307.29	316.49	310.6	309.94	313.19	315.23	309.99	313.74	309.62	310.98	314.4	311.65	311.78	311.68	311.71	308.71	310.19	312.9	317.48	314.26	310.11	311.58	309.18	311.64	316.31	314.44
296.93	299.37	296.75	301.55	296.98	302.3	298.91	301.15	297.46	298.08	298.03	300.68	301.6	294.44	299.64	298.97	300.79	302.11	299.82	301.9	299.64	300.63	300.77	297.4	304.51	298.68	299.94	298.81	299.39	302.6	299.63	295.8	303.71	300.29	300.29	298.05	298.8	299.58	297.94	301.37	299.25	295.92	305.01	304.39	299.94	300.85	304.08	298.64	302.87	300.54
302.39	300.39	303.27	300.61	305.16	302.99	301.98	302.59	303.99	304.78	302.7	307.43	306.52	298.76	306.62	300.48	305.2	302.76	305.21	304.75	305.8	306.4	302.59	303.24	303.64	300.47	306.56	301.9	304.52	301.75	303.06	305.77	302.02	304.53	302.44	302.01	301.97	300.44	300.33	300.83	299.78	304.19	307.86	301.36	306.69	299.24	304.04	303.86	305.21	310.24
307.89	307.95	310.17	304.61	309.21	314.12	308.06	310.48	307.37	303.54	310.69	305.95	308	308.12	308.36	306.3	310.82	306.39	305.79	304.49	306.24	303.33	307.36	311.14	310.09	307.27	303.41	309.17	309.92	310.54	299.68	310.95	304.93	311.79	308.36	307.17	307.33	308.46	307.34	306.68	310.39	312.46	305.02	312.96	311.12	302.07	309.35	300.05	305.5	311.62
308.13	308.28	307.16	309.39	309.8	306.15	306.43	303.19	307.37	303.35	304.71	302.76	304.7	311.35	305.3	303.12	307.82	306.71	305.05	300.69	304.85	305.62	300.51	304.08	304.4	306.69	307.82	308.31	308.92	303.96	306.65	301.49	301.96	305.08	304.55	303.3	304.31	306.22	305.87	305.68	307.79	310.61	305.77	306.17	305.16	303.76	306.84	311.67	306.79	311.39
303.07	308.98	306.17	308.05	304.32	303.76	308.54	307.98	305.02	309.77	307.57	305.82	300.56	305.76	305.23	307.98	309.98	303.49	307.89	305.85	308.76	308.22	302.29	307.69	307.5	305.19	305.41	306.87	306.48	308.84	304.53	309.27	308.89	307.58	305.62	308.12	313.28	298.65	309.04	308.09	309.71	306.17	302.18	303.8	302.52	308.36	309.56	301.12	306.91	307.03
307.02	302.09	305.61	304.12	301.53	303.41	298.89	303.11	300.1	300.74	303.32	303.39	299.4	303.72	298.43	304.77	300.71	300.1	301.03	302.87	303.43	297.34	298.66	301.17	302.08	298.34	301.92	300.65	301.08	301.09	301.29	297.36	306.21	303.34	300.66	299.12	302.8	305.38	300.76	301.13	302.31	298.76	298.9	295.82	301.85	299.52	301.56	306.91	300.45	302.23
313.92	312.23	314.38	312.38	313.23	312.27	312.71	315.66	313.09	312.7	310.68	312.24	312.05	313.79	314.19	315.81	312.48	313	310.52	314.58	311.14	309.24	313.91	309.91	308.98	313.46	307.89	314.17	312.61	309.6	314.97	310.44	311.9	312.98	306.01	312.93	313.58	316.88	314.59	311.49	316.03	311.77	310.55	315.5	310.93	315.84	313.03	312.43	314.55	310.28
296.53	296.35	296.68	294.45	301.01	301.52	297.24	294.99	295.04	295.18	296.8	296.88	296.05	297.43	296.45	294.34	299.31	297.41	295.34	297.19	297.17	294.94	298.62	294.96	293.3	294.78	295.17	294.35	297.44	297.83	302.32	300.33	299.37	290.33	296.92	294.55	299.42	295.61	296.54	299.41	300.52	292.87	296.28	297.15	298.06	297.43	296.64	294.17	302.39	299.59
317.53	314.81	319.48	315.22	315.29	315.49	309.15	312.29	313.2	315.51	316.8	315.25	313.78	317.13	314.49	313.32	312.42	318.67	312.01	312.88	315.04	315.22	312.81	319.85	311.96	316.39	316.68	306.04	320.71	316.64	312.33	312.05	316.46	316.34	314.81	311.51	315.52	318.65	315.91	312.22	315.8	310.97	311.23	313.83	313.77	310.25	315.36	314.8	312.46	313.39
292.38	296.72	289.57	290.14	293.91	297.12	290.95	291.5	293.99	291.56	290.23	295.59	292.75	289.58	294.53	298.41	298.17	290.54	290.31	290.83	297.72	297.01	291.6	293.27	297.25	293.73	293.79	296.93	298.41	294.58	295.84	290.71	294.9	291.82	293.26	294.8	289.32	294.77	295.78	296.57	291.74	296.76	296.8	298.91	300.29	291.38	292.66	294.11	295.86	287.77
291.34	294.53	294.39	297.53	298.82	295.02	290.9	290.26	299.82	298.52	297.84	294.36	297.54	296.88	293.7	293.95	296.65	293.84	295.36	291.77	290.39	297.05	295.42	296.54	298.15	293.15	293.48	296.84	292.85	290.37	296.26	297.26	292.84	291.52	295.86	294.26	296.15	290.71	291.62	296.86	294.66	297.14	295.03	294.81	300.78	291.84	292.74	295.71	293.19	300.72
311.15	313.44	314.46	311.48	314.04	310.15	311.7	314.81	307.13	314.27	315.23	308.69	308.63	310.23	307.76	312.53	307.2	313.03	319.27	309.61	315.51	308.29	311.17	311.19	311.42	313.36	315.31	316.98	312.34	314.24	313.75	315.39	312.47	311.57	315.84	314.39	313.21	319.08	311.25	311.41	308.83	309.89	315.25	313.54	311.39	310.07	317.38	315.82	313.45	306.94
315.49	320.17	317.04	318.57	316.74	318.3	317.05	318.8	316.66	317.96	313.96	313.58	316.2	318.3	314.97	313.6	316.94	312.57	321.33	315.12	318.33	313.51	315.59	321.39	315.1	315.03	319.73	320.42	319.82	318.98	313.1	316.17	319.66	317.5	317.01	314.4	312.27	317.02	312.74	323.28	315.3	314.2	317.79	312.7	318.64	319.37	318.56	319.67	314.16	314.49
310.27	307.94	306.93	308.24	306.5	307.06	303.36	307.84	307.74	305.32	307.64	304.21	312.87	307.41	311.03	308.66	299.5	305.32	309.54	312.01	306.44	304.77	304.73	303.7	303.3	301.73	308.81	304.11	306.24	302.06	306.97	303.46	308.54	307.08	308.19	299.74	303.47	303.34	299.33	307.08	302.7	308.58	305.21	304.85	303.99	305.75	307.47	308.91	305.24	306.26
309.33	311.57	313.4	307.96	310.89	311.46	314.62	309.44	314.71	306.67	316.35	310.01	311.35	313.43	310.35	311.86	312.39	312.14	309.67	311.61	309.6	310.5	314.71	310.55	312.45	309.32	309.37	307.92	310.32	307.77	308.25	311.39	306.98	311.29	308.08	310.27	309.89	309.48	313.27	308.97	310.97	312.32	316.71	311.91	311.45	315.09	311.82	312.54	309.92	312.73
316.4	317.79	313.81	308.9	306.17	315.88	311.32	318.09	312.88	307.71	326.62	317.49	318.06	313.74	317.42	315.57	316.09	313.25	312.34	318.92	312.38	312.48	310.08	321.17	312.85	317.56	313.28	319.87	313.9	316.67	315.14	311.49	317.08	313.38	313.62	314.1	314.28	310.29	317.79	310.63	310.67	312.46	313.79	314.52	314.51	310.55	317.5	310.83	311.26	312.87
309.63	304.84	309.76	312.18	308.84	313.13	313.44	311.96	305.8	313.68	309.37	308.96	312.67	314.6	312.87	308.85	312.73	315.37	316.05	311.34	317.4	311.47	308.37	314.72	311.61	310.46	308.85	313.59	311.96	310.04	308.92	314.6	306.83	311.83	308.43	314.95	310.65	314.69	311.96	309.82	310.13	307.72	310.46	313.83	312.96	313.44	310.36	313.28	308.11	311.92
315.13	314.41	313.45	317.54	316.7	313.37	319.9	316.46	313.64	316.28	317.5	317.63	314.16	320.25	312.73	321.41	314.42	313.24	314.09	317.24	317.53	317.88	315.76	317.03	317.74	316.25	321.29	310.73	315.16	314.54	324.21	316.8	312.51	318.92	313.78	318.52	315.9	313.32	323.64	309.2	313.66	318.76	319.75	318.5	319.9	316.37	315.07	317.97	319.39	315.4
300.41	299.91	306.2	301.5	304.29	304.64	306.2	301.99	298.25	308.64	302.15	302.62	303.63	302.53	302.85	298.84	302.94	299.87	303.57	299.89	308.5	296.18	302.43	302.65	300.91	302.01	304.84	301.44	303.26	305.39	304.22	301.1	302.69	302.45	302.98	302.96	303.28	303.8	304.52	301.07	299.46	305.73	312.06	302.79	306.99	304.05	303.08	302.48	303.63	303.75
317.84	312.58	314.38	317.03	309.54	317.44	323.34	321.92	321.99	317.65	317.18	314.94	318.34	315.18	317.76	317.62	314.15	317.19	318.56	322.33	319.12	314.89	317.44	316.82	317.05	312.7	316.48	313.37	315.75	314.82	317.75	314.9	315.68	312.27	314.8	315.95	316.5	316.83	315.64	314.39	316.5	316.9	317.74	315.99	319.38	317.05	313.8	316.73	313.32	313.79
329.1	325.75	331.78	325.76	329.72	326.63	325.23	330.5	331.14	327.62	329.57	328.49	332.41	330.05	330.72	327.52	323.21	327.15	332.43	328.29	329.19	330.7	325.41	327.52	327.23	326.61	330.49	327.87	331.72	326.45	331.11	329.16	328.81	327.88	328.48	326.27	328.3	326.69	328.48	330.12	333.04	325.71	332.52	326.01	326.67	328.98	331.85	328.35	328.98	329.13
314.65	312.64	308.81	310.55	312.18	315.17	310.72	315.91	315.23	312.94	314.41	313.03	309.35	315.97	311.96	308.25	312.75	314.5	311.37	313.3	312.69	312.06	311.85	313.03	312.59	315.52	312.2	314.62	312.1	308.78	315.88	317.03	317.59	319.19	311.52	314.91	308.82	318.82	309.73	313.56	320.04	316.58	312.55	314.47	314.1	314.1	308.99	312.19	316.69	315.57
298.6	292.65	292.07	295.94	294.46	297.41	293.4	298.37	294.36	294.06	292.36	293.34	298.56	298.04	296.38	291.19	296.14	301.01	296.46	292.21	293.37	294.23	293.19	294.47	294.62	297.03	289.69	296.41	290.21	289.55	295.97	297.68	297.7	299.2	300.2	293.52	294.59	299.38	294.24	294	292.59	291.85	301.12	293.18	293.4	298.33	293.98	294.47	297.19	296.79
311.09	309.55	307.99	310.71	310.04	306.43	312.2	310.58	308.83	311.5	313.53	313.68	307.68	312.38	308.08	312.02	305.39	311.93	310.38	311.36	315.04	308.16	311.46	313.37	314.15	309.03	311.46	311.21	309.61	311.23	307.64	311.19	308.85	312.1	313.52	309.59	312.57	311.75	312.53	307.04	305.61	313.37	312.47	315.58	309.99	317.56	311	309.33	310	308.31
320.52	326.03	316.14	319.81	319.14	317.6	319.89	318.78	320.86	319.36	317.74	315.23	314.2	316.47	316.25	318.76	316.52	318.04	316.33	324.04	319.74	317.25	314.17	318.81	318.24	317.67	315.04	317.51	320.54	316.26	321.41	319.48	318.82	321.54	324.54	321.67	314.65	316.14	314	320.26	321.39	319.82	318.73	318.56	319.54	320.1	320.2	320.48	320.77	319.94
303.08	307.45	309.07	304.84	310.48	307.88	307.65	304.22	305.15	308.38	303.25	310.18	311.48	304.56	307.39	308.05	306.03	308.2	308.21	304.89	303.96	303.57	306.9	305.39	306.92	307.2	303.27	299.76	306.17	308.48	300.78	306.08	304.7	307.77	306.53	301.96	304.06	303.82	305.65	307.34	310.04	306.26	307.17	301.84	309.2	302.91	309.23	305.05	302.33	305.15
314.17	312.56	318.86	317.37	317.59	310.04	313.68	317.5	313.81	315.29	315.69	314.82	317.1	313.01	317.03	313.74	314.94	318.06	313.99	316.29	319.44	317.18	314.52	312.74	312.67	313.66	314.31	315.97	311.53	316.57	315.2	318.32	315.45	315.58	315.09	314.86	317.84	314.07	319.33	318.53	315.28	313.4	312.9	317.32	313.85	315.55	316.53	315.98	313.39	314.4
304.37	301.45	305.06	301.6	304.05	307.54	306.03	300.6	305.25	300.9	303.75	301.96	305.87	301.02	302.01	307.14	305.56	302.98	306.13	302.31	302.32	302.23	304.18	302.4	307.3	302.46	304.57	302.82	303.55	302.24	302.49	299.64	305.21	302.61	301.36	302.83	304.27	305.59	304.34	307.41	301.14	304.76	300.75	306.55	305.71	301.21	303.38	305.17	301.69	304.15
315.84	314.09	307.35	311.87	312.27	316.03	313.99	310.5	314.47	314.92	316.31	316.15	309.13	316.3	313.67	309.53	311.98	311.55	309	315	318.6	311.3	310.97	314.34	317.62	311.16	313.09	311.51	312.76	314.79	313.24	312.81	314.08	312.42	307.84	314.3	309.93	314.02	314.91	306.54	316.55	315.76	315.4	316.67	312.3	312.8	315.11	312.63	312.44	310.64
306.88	312.57	308.3	307.09	306.21	307.88	309.79	304.14	305.82	308.11	312.14	306.71	308.27	308.53	305.08	307.48	307.3	306.88	306.86	312.76	309.16	303.27	306.87	311.71	313.25	310.5	312.74	316.86	309.99	307.83	313.32	309.2	309.72	304.47	311.64	308.27	306.83	314.5	308.87	309.44	309.23	307.22	302.32	307.75	309.56	308.19	309.01	310.4	306.03	312.85
298.57	308.96	301.31	304.42	304.16	305.08	303.66	303.86	305.24	299.24	302.49	306.46	303.24	299.29	302.88	307.48	306.74	304.76	314.65	299.37	303.12	303.94	302.91	300.5	303.73	300.06	302.96	308.61	304.2	303.16	300.21	305.3	305.61	302.19	304.16	305.71	307	303.65	305.82	302.74	300.46	308.9	307.78	303.3	309	306.13	306.99	301.96	304.59	304.11
312.35	317.96	313.03	308.06	316.76	311.99	315.34	312.46	314.96	311.91	315.92	321.79	317.95	317.64	315.09	320.53	311.02	309.99	316.02	308.28	313.67	311.6	313.15	308.59	316.3	312.41	313.04	309.18	314.28	313.9	313.02	313.56	315.35	317.22	319.42	311.92	310.95	311.78	320.66	313.5	312.99	315.27	313.3	313.9	313.9	312.12	314.45	312.9	317.26	314.4
315.8	317.45	310.91	316.58	315.17	309.7	315.79	317.17	314.49	310.52	311.6	308.52	309.38	307.99	312.16	311.29	310.09	314.64	317.61	312.74	317.44	310.9	314.11	311.61	310.74	314.92	316.64	316.48	313.48	309.76	312.34	308.16	311.62	313.88	310.62	313.06	310.15	315.83	308.8	311.13	313.15	314.43	312.14	315.11	316.72	313.61	310.17	309.93	311.4	315.04
315.03	309.79	308.27	314.18	315.15	318.53	314.53	313.63	311.05	311.87	317.5	315.15	312.63	307.19	313.9	312.35	311.46	312.93	310.07	315.12	315.55	311.46	312.23	308.73	314.21	311.58	314.93	307.62	319.16	314.83	314.39	313.11	316.88	312.92	311.83	310.72	315.25	310.97	313.81	313.99	311.52	313.52	314.93	314.17	314.49	312.09	315.62	313.18	311.69	309.92
316.8	317.4	313.46	320.83	313.52	319.59	321.93	320.64	320.99	316.36	316.41	319.9	317.91	313.63	318.13	318.55	319.52	321.57	321.22	319.87	317.97	313.91	321.66	322.9	317.76	317.46	316.86	321.03	318.64	318.2	322.94	318.67	321.55	314.94	318.43	314.61	315.1	313.3	321.38	318.09	317.04	312.6	317.44	315.11	317.94	318.24	315.64	317.63	317.36	317.06
303.47	301.35	297.33	301.13	300.1	310.17	300.65	301.71	305.2	300.94	299.71	297.83	300.71	295.65	301.12	304.04	299.89	301.56	302.59	302.93	306.23	303.88	298.77	305.68	302.3	297.51	296.64	304.64	302.13	296	301.51	298.81	307.32	301.9	303.6	296.56	299.72	296.99	301.3	300.98	302.14	302.75	299.85	302	296.58	294.6	298.76	298.1	299.33	299.23
299.14	295.64	294.34	291.85	292.63	296.69	295	295.03	295.93	296.32	293.63	296.77	294.92	291.79	295.39	296.6	296.33	295.41	295.75	296.08	286.7	291.58	293.77	296.57	300.6	298.16	294.97	293.33	298.12	295.39	293.43	299.09	290.95	302.7	294.6	297.31	295.14	296.04	298.03	293.11	297.32	294.69	293.47	293.1	291.18	295.6	300.19	291.59	295.71	293.39
309.84	309.08	313.5	317.32	305.5	309.91	310.21	306.4	308.25	311.31	311.66	302.67	308.91	310.6	313.14	302.58	311.39	313.17	309.44	309.34	305.89	308.74	312.86	307.95	306.49	309.61	311.77	306.98	307.41	304.25	308.22	304.32	310.07	310.74	311.51	312.01	307.97	307.37	305.42	312.29	309.27	309.74	310.01	310.69	310.48	309.77	310.19	304.39	308.39	311.05
313.17	313.05	320.84	314.36	315.03	312.29	312.15	310.95	311.37	311.69	312.09	316.35	314.27	314.01	308.94	316.06	316.41	314	313.54	314.66	315.4	315.79	313.24	314.81	311.57	317.79	315.79	311.38	313.95	312.55	313.01	311.24	318.18	313.69	308.06	312.49	311.95	311.73	320.19	312.48	320.58	312.49	313.31	314.14	311.14	312.98	313.75	316.15	312.49	309.57
309.24	304.99	307.15	304.67	304.29	302.62	304.24	308.27	306.25	305.53	304.27	302.77	307.86	311.39	302.4	305.23	310.21	305.02	307.61	302.74	301.73	304.86	306.18	305.18	305.52	301.12	302.12	305.94	302.81	309.58	302.97	308.73	305.35	301.48	309.7	310.95	315.21	304.11	303.77	308.34	313.14	308.85	304.98	299.66	304.8	302.22	298.91	303.89	302.74	303.57
318.28	316.19	310.3	318.1	315.28	314.64	312.68	318.71	320.35	315.58	307.32	316.99	315.55	312.55	313.8	311.04	313.01	310.84	314.45	317.52	314.14	316.77	312.72	316.93	311.74	312.73	312.27	315.68	316.14	315.59	312.07	312.47	314.25	311.37	315.2	314.24	309.22	314.78	317.79	315.25	310.1	312.32	315.4	317.27	314.75	316.6	317.37	316.01	319	315.72
303.06	305.08	307.59	305.85	305.44	309.76	310.14	307.41	305.01	305.98	308.03	305.24	304.82	306.27	307.01	306.52	306	305.23	305.3	305.51	307.42	305.38	308.66	305.9	307.95	302.65	306.21	306.87	307.17	306.8	305.45	304.38	308.02	308.75	304.41	307.41	302.61	303.14	306.86	300.79	306.24	302.8	304.57	304.96	306.04	305.75	304.59	310.6	302.26	308.42
312.52	314.35	314.32	314.79	313.09	314.05	312.9	313.72	313.85	309.53	316.65	315.42	308.44	316.48	312.9	310.08	314.4	311.38	311.6	312.5	313.37	313.43	313.99	313.38	313.47	316.03	319.43	317.07	312.49	315.54	314.66	315.12	317.28	315.94	317.44	317.05	315.01	314.22	315.51	311.86	316.16	313.26	317	314.44	317.09	317.38	316.53	314.28	314.98	318.76
300.49	303.65	299.4	303.69	304.77	306.76	309.81	305.11	309.33	307.32	308.13	305.62	307.71	302.34	300.87	299.1	306.21	306.43	310.48	299.45	307.39	308	305.71	303.5	310.2	305.7	302.5	302.92	300.68	307.19	309.02	298.49	306.96	309.02	304.65	305.69	310.07	305.06	305.29	308.32	303.64	305.09	303.11	312.06	305.31	303.29	302.52	303.87	308.04	308.77
310.43	313.69	317.85	314.9	317.15	309.92	309.03	309.89	318.37	314.67	310.42	312.87	315.46	307.75	312.29	315.2	311.06	310.07	309.6	304.6	313.33	309.16	313.82	312.37	313.62	308.42	308.51	319.19	307.92	312.22	308.45	310.62	308.06	308.93	313.8	311.95	313.33	314.83	313.13	308.86	313.9	311.82	308.35	314.09	314.49	312.01	313.35	309.31	305.42	307.75
292.29	295.82	295.94	299.45	293.37	295.68	294.49	290.65	297.76	292.19	292.26	292.88	297.4	298.95	293.4	291.4	293.3	296.63	289.8	293.63	297.65	296.5	294.25	295.93	292.41	294.56	295.73	299.64	295.1	297.33	297.05	294.48	301.73	293.09	296.02	289.74	296.5	291.94	296.95	299.04	295.74	297.03	292.83	296.87	294.15	292.85	293.09	295.84	291.38	296.18
318.61	318.9	319.07	321.91	313.02	321.34	318.8	316.09	319.12	318.28	313.16	319.97	314.18	316.32	316.44	315.58	314.79	320.13	321.1	317.36	315.93	318.07	316.06	316.6	314.2	315.3	317.42	320.52	311.75	314.87	313.83	319.8	316.99	318.92	323	317.33	322.58	317.85	323.76	321.47	318.63	314.8	318.17	312.82	315.51	318.58	315.61	316.65	316.8	315.44
317.4	317.25	319.43	315.12	318.1	319.82	318.8	318.97	318.93	320.5	321.01	314.96	313.34	316.82	320.32	319.73	317.89	314.61	321.64	317.8	315.22	320.32	322.48	319.65	320.4	315.94	314.98	317.45	317.89	317.72	317.21	321.58	319.52	321.94	320.5	318.44	320.47	316.84	319.56	319	319.11	319.44	318.61	320.91	319.02	320.7	317.27	318.9	319.96	321.18
301.86	300.04	308.48	304.33	304.69	303.95	308.25	302.81	303.81	302.26	304.49	304.14	301.14	301.82	305.53	309.97	304.79	306.99	304.18	304.06	306.53	299.34	300.12	304.4	301.93	306.4	303.38	302.68	305.2	305.55	301.66	307.06	305.9	304.75	298.87	302.12	299.79	306.36	300.18	302.9	301.83	305.42	303.6	304.54	306.31	299.88	306.42	306.28	302.87	305.97
311.71	308.98	304.66	310.11	313.36	310.19	309.43	309.7	309.9	313.34	314.57	309.96	308.21	312.29	313.33	309.04	316.02	314.17	308.51	317.86	306.56	311.76	308.03	316.03	310.06	310.79	309.93	315.63	311.85	306.93	307.41	311.84	306.87	308.36	314.39	311.51	316.32	311.58	307.72	309.57	308.84	309.03	310.95	315.76	310.42	315.35	309.67	314.46	308.68	313.68
307.77	304.95	306.82	305.7	305.5	309.3	308.13	305.61	310.3	310.95	308.41	307.02	303.72	308.72	304.43	298.01	304.06	303.94	301.43	303.04	301.75	307.98	309.86	306.4	309.41	305.33	305.24	305.04	310.06	303.53	305.11	308.1	307.5	308.52	306.83	309.94	302.41	306.85	311.62	308.9	306.86	307.9	305.26	308.33	308.16	301.98	300.44	308.07	304.83	300.67
311.74	302.51	300.52	303.37	299.91	302.65	304.84	295.36	304.67	305.69	309.12	302.81	307.21	303.51	305.82	304.25	305.81	307.78	304.71	304.24	307.82	306.52	306.09	301.56	305.38	304.77	305.74	302.44	304.52	304.93	307.05	305.16	301.77	299.07	303.97	307.89	306.49	299.76	305.1	307.52	305.54	307.94	296.21	302.9	300.64	304.82	304.05	303.09	306.36	312.68
301.98	306.29	302.64	299.17	304.55	304.49	304.76	305.57	307.58	304.11	299.44	305	309.16	300.93	304.45	305.4	305.11	309.09	306.32	299.97	304.1	306.21	302.48	309.54	301.28	304.87	304.34	305.86	302.26	304.6	303.21	300.67	295.93	301.92	303.32	306.1	304.52	307.71	302.3	301.92	302.67	302.51	307.08	302.39	302.01	303.59	306.48	306.35	300.2	301.52
320.28	315.06	320.46	321.75	312.91	314.03	315.88	321.94	320.65	317.21	318.05	323.45	316.65	317.76	314.5	317.55	318.25	320.53	317.25	319.27	316.06	320.62	318.78	312.74	317.59	318.18	317.67	318.58	318.9	317.27	318.77	313.37	319.08	316.74	318.14	315.46	319.23	321.46	314.95	318.31	320.22	318.12	317.43	320.85	315.95	324.43	320.61	320.05	319.94	317.15
310.46	313.66	315.16	318.99	317.81	317.2	319.32	314.25	314.13	317	317.68	314.49	313.82	313.48	317.8	317.56	314.29	315.64	314.85	318	312.31	317.92	315.74	316.4	314.73	319.71	315.68	314.68	313.68	315.93	318.23	315.88	313.73	317.88	320.41	315.98	314.21	319.1	321.46	316.73	315.4	323.28	313.54	315.74	312.22	315.59	317.53	314.49	315.94	315.22
327.92	326.19	326.32	329.43	327.43	324.55	326.53	327.93	324.03	331.12	328.88	326	328.32	326.13	326.28	325.7	328.07	330.13	327.51	329.43	331.01	327.15	323.38	332.43	329.07	330.9	325.28	326.66	331.72	331.07	326.52	324.11	331.43	326.07	329.48	325	322.85	326.33	333.94	329.52	330.34	329.89	330.26	328.86	324.37	324.99	328.7	328.67	328.93	328.49
317.03	313.32	313.63	315.79	313.49	312.07	312.86	309.74	315.96	312.6	309.89	312.73	317.05	310.81	314.82	312.19	313.86	309.72	318.27	311.62	312.58	313.68	317.15	316.09	311.71	315.32	309.4	314.01	314.54	305.41	313.64	312.92	315.29	311.65	316.47	309.47	314.19	316.49	316.35	310.44	307.88	314.88	316.48	310.69	311.79	311.38	318.92	310.6	311.63	314.42
309.14	309.46	316.56	313.51	312.36	306.63	309.19	308.58	306.91	312.19	308.77	317.63	310.1	311.51	308.94	309.38	311.07	310.14	308.27	309.81	306.06	312.26	313.99	319.35	310.71	312.68	316.19	307.39	314.56	315.5	313.32	308.72	313.62	308.01	313.47	311.31	317.64	315.65	310.34	317.01	308.83	313.06	309.98	311.05	310.76	310.79	311.33	309.93	315.65	310.88
326.24	328.64	327.92	325.51	324.57	328.8	327.78	327.39	332.38	328.46	326.34	329.28	331.62	331.47	328.13	327.98	327.86	327.25	326.74	327.65	325.73	328.91	326.53	326.66	329.4	330.88	333.69	329.57	330.99	330.01	326.63	323.68	327.61	327.12	329.04	326.97	323.42	332.33	332.67	329.79	326.53	326.72	325.63	334.34	327.48	328.09	331.27	329.54	329.89	330.55
294.71	295.73	294.16	292.04	292.05	294.26	291.87	296.01	293.33	292.58	294.3	290.08	293.91	294.57	295.87	296.94	298.91	294.55	296.98	299.39	291.28	297.07	290.23	296.67	292.57	296.12	298.71	291.07	295.6	294.47	290.93	301.37	296.19	295.62	298.07	294.56	298.75	293.12	297.14	291.75	293.34	290.32	292.14	293.9	296.3	294.48	296.44	296.56	295.45	297.03
323.03	316.35	316.97	317.2	314.89	314.94	314.51	319.63	320.25	316.91	316.09	319.45	314.5	319.78	319.74	314.83	315.2	317.83	316.83	315.75	314.64	315.41	316.95	315.27	315.29	317.63	318.43	314.91	317.32	310.64	314.95	318.21	316.19	311.84	322.01	314.67	316.93	314	313.88	319.83	322.14	317.78	318.88	314.94	316.41	311.81	319.36	319.45	317.65	313.91
315.05	309.53	317.34	306.11	314.39	313.29	308.72	315.36	312.6	309.6	314	312.5	314.17	310.4	315.49	313.33	309.58	317.67	311.63	309.87	314.35	314.11	312.66	313.09	315.06	309.47	310.62	308.98	315.48	310.85	311.88	314.08	316.88	315.19	310.46	313.17	309.24	308.95	313.15	314.97	316.12	307.82	308.13	311.26	313.84	310.64	314.79	315.59	318.57	313.91
315.99	317	314.73	319	318.13	316.8	312.54	313.08	312.28	312.45	316.62	320.08	318.84	316.09	311.84	310.57	313	313.07	314.6	318.06	315.5	316.3	315.41	309.34	319.2	316.11	317.31	316.41	312.9	313.65	320.4	314.14	315.07	312.5	317.29	320.95	311.51	314.92	311.12	313.04	317.77	315.97	309.14	315.21	317.62	317.63	319.62	315.29	317.39	310.27
301.74	303.42	305.08	302.53	306.49	302.57	304.66	303.39	305.45	304.5	303.41	302.94	304.83	301.27	300.42	301.49	304.54	302.23	308.45	305.99	304.98	298.93	300.86	305.36	305.88	302.84	305.23	303.74	304.28	309.02	300.53	304.09	305.24	300.58	301.7	297.6	303.87	302.85	305.12	304.13	311.32	309.24	303.89	305.2	307.41	299.39	306.9	300.49	300.52	307.63
303.65	304.46	299.79	302.69	301.9	298.91	304.73	304.96	302.78	305.64	305.88	304.92	300.47	305.28	301.45	300.94	304.32	305.11	304.31	307.1	302.64	304.71	300.32	306.32	309.12	298.95	300.99	299.79	307.77	308.51	302.79	300.16	303.74	300.09	303.43	302.86	301.01	302.52	301.29	303.26	304.67	299.57	304	300.01	308.54	299.52	298.56	300.16	304.11	302.9
324.87	325.4	327.6	329.97	326.76	324.39	323.44	328.53	327.37	329.11	322.29	324.47	325.99	323.33	329.45	328.76	328.11	323.76	323.27	328.9	331.35	326.2	325.53	328.34	328.9	325.53	323.91	330.39	329.36	328.1	326.74	323.51	323.01	323.14	325.11	327.4	330.2	330.76	325.1	327.01	327.28	329.56	320.67	327.75	328.88	325.94	322.88	327.97	329.01	326.96
300.31	307.38	305.4	305.63	307.35	303.8	307.75	308.16	303.31	302.54	305.87	306.65	302.09	304.66	304.24	309.3	302.36	303.64	307.16	306.43	304.14	310.26	306.83	308.18	304.65	309.39	306.89	304.07	308.02	303.52	308.23	301.5	305.27	302.08	308.77	308.4	305.33	305.52	310.79	310.17	311.72	300.04	303.54	300.39	300.97	308.05	307.7	302.74	306.73	308.41
325.13	328.44	325.97	329.46	321.92	326	327.18	325.44	326.78	327.85	327.07	323.83	326.54	324.84	326.09	325.16	325.91	337.25	327	328.01	325.3	326.03	326.23	325.91	327.63	325.92	325.7	327.45	325.39	322.94	327.57	330.92	329.14	327.81	329.91	328.57	324.17	328.11	328.5	324.6	324.97	322.75	324.45	327.67	324.69	325.96	326.12	325.36	326.9	323.04
308.17	309.79	309.78	306.96	306.06	312.99	299.9	312.95	306.66	311.84	309.42	311.28	313.06	311.83	308.28	309.84	309.26	305.75	313.31	308.04	304.81	304.9	310.68	308.1	301.49	310.41	310.66	306.75	314.55	318.23	311.45	311.29	310.29	306.45	310.88	305.98	309.14	304.5	308.37	302.98	307.7	305.86	308.3	308.07	305.68	307.65	310.3	307.39	310.91	306.13
311.21	316.98	315.73	321.31	318.75	313.3	319.39	316.37	313.89	314.57	320.75	320.31	320.45	314.99	317.16	312.36	315.1	311.78	313.07	313.22	311.74	317.95	311.97	313.19	315.53	316.34	311.54	312.66	316.72	316.52	314.6	312.61	317.06	315.53	314.31	312.84	318.22	314.5	311.68	315.27	317.3	315.96	312.48	314.26	314.29	314.25	318.11	321.55	314.09	316.41
298.74	294.41	299.17	306.48	302.63	307.67	302.99	297.1	300.95	293.71	305.63	301.27	304.2	298.41	295.86	297.21	304.98	305.59	297.17	301.65	300.69	303.63	300.38	300.62	298.74	297.3	297.08	301.09	301.65	296.97	300.31	300.2	301.16	295.93	299.99	300.78	300.59	300.09	301.98	302.42	296.94	302.52	303.04	308.97	303.15	296.51	300.03	294.53	304.97	300.15
322.98	325.03	326.95	323.36	325.84	321.28	327.62	329.99	325.99	325.22	317.35	327.47	330.11	322.98	322.21	326.78	322.5	324.74	323.5	322.95	324.31	327	323.53	325.88	325.2	322.65	328.12	322.17	323.97	324.45	326.39	317.63	321.35	323.22	324.44	325.05	326.26	322.23	321.77	321.51	322.46	320.13	322.88	321.02	327.74	322.75	327.56	327.07	329.22	330.2
291.13	294.84	294.54	290.15	298.28	292.85	289.98	294.48	291.46	294.57	296.22	296.01	290.54	296.58	297.36	296.6	288.72	293.34	292.71	296.9	289.32	293.44	292.57	291.41	293.67	293.63	296.23	293.99	298.59	293.31	292.42	286.93	289.07	292.04	291.79	295.56	294.19	297.47	293.57	294.47	299.81	290.09	296.98	294.6	297.74	296.43	291.75	297	296.26	300.34
324.78	325	325.87	326.35	330.92	326.81	325.72	325.4	329.53	329.81	331.56	327.52	326.96	328.97	326.49	334.45	327.15	326.81	329.96	326.85	326.26	325.92	337.39	325.7	329.41	329.19	325.92	327.15	330.12	329.51	331.4	326.42	328.12	330.7	329.36	329.12	326.34	330.46	334.02	326.69	324.26	332.25	321.88	331.59	333.11	329.93	326.05	330.92	326.58	326.75
311.25	316.32	312.84	312.43	311.79	311.21	317.86	316.3	316.96	310.44	312.25	319.79	314.8	311.03	315.21	316.34	313.88	314.16	317.57	315.79	311.94	314.72	310.76	318.76	313.15	312.62	312.87	312	310.93	316.74	312.49	318.23	310.8	313.68	307.12	317.12	309.42	313.35	314.66	312.85	312.73	319.68	314	311.79	314.76	318.18	313.05	314.14	314.19	315.62
314.39	314.52	310.04	315.24	315.34	317.09	316.46	311.95	311.27	316.11	315.96	314.9	311.3	315.15	311.08	310.22	309.51	315.8	310.31	310.01	313.41	314.86	315.08	317.89	309.35	311.17	312.63	311.84	312.94	315.42	317.27	314.65	312.75	310.21	317.99	312.2	317.13	313.11	317.19	313.74	316.28	310.82	310.6	313.15	317.16	308.71	314.14	315.64	309.82	312.23
312.99	310.69	315.75	312.84	314.61	313.62	316.67	313.18	315.43	309.84	312.81	310.96	312.55	310.33	315.35	317.36	313.73	318.62	313.25	312.69	310.34	312.92	312.51	311.15	312.88	312.86	314.21	312.13	313.86	309.87	311.76	316.07	312.03	309.3	315.48	313.8	313.18	313.88	315.03	315.72	311.82	315.52	314.3	315.71	310.86	313.81	314.3	322.86	313.8	317.25
314.15	312.55	311.23	308.86	305.78	307.66	310.02	310.66	312.22	305.4	315.41	312.12	310.59	302.76	310.93	313.17	311.87	306.98	311.13	309.53	304.47	311.05	314.84	310.37	306.74	307.89	306.79	305.1	310.44	310.13	308.34	308.32	308.06	311.37	306.12	312.62	311.01	306.4	310.95	311.83	309.31	306.41	311.39	306.42	302.83	310.5	304.83	310.86	313.45	311.8
310.5	310.87	311.84	314.75	308.33	312.97	311.87	312.64	309.99	312.88	308	310.79	312.12	308.44	311.1	311.75	312.35	310.32	306.92	315.31	312.94	307.84	306.38	309.75	308.4	309.66	311.09	309.48	310.12	306.79	312.06	311.21	311.29	308.12	314.14	314.46	312	310.79	311.93	311.21	311.4	305.79	311.99	309.77	308.3	306.51	311.71	309.64	313.11	312.28
319.44	315.72	320.03	319.57	316.56	316.1	313.51	322.7	322.49	318.58	318.43	318.06	323.97	315.17	319.4	316.09	314.26	317.4	316.27	316.39	319.16	315.34	316.75	312.77	321.01	312.94	315.31	317.14	321.39	316.18	318.93	319.97	316.12	320.74	315.95	317.25	314.88	314.7	315.89	319.39	313.62	318.69	316.92	321.01	310.43	317.29	317.13	315.46	321.15	314.46
316.22	315.78	321.37	314.45	314.49	318.39	311.52	312.97	316.84	313.83	315.7	312.7	313.32	317.07	315.13	311.74	320.58	313.14	315.6	313.76	313.82	313.64	311.86	315.6	312.97	317.05	313.77	314.67	316.81	314.88	316.48	316.04	317.54	322.08	310.49	316.61	316.08	316.22	311.09	309.55	314.92	315.57	317.66	313.13	311.99	312.76	313.53	313.17	314.73	314.44
321.02	314.25	318.97	314.2	320.09	316.04	316.96	317.6	311.15	314.54	314.62	321.75	316.84	317.19	317.13	317.28	316.79	318.97	318.72	314.91	319.99	317.66	314.38	316.58	316.83	314.21	316.77	316.39	320.85	318.81	317	317.87	320.32	319.79	313.77	315.11	314.22	318.68	317.42	317.04	317.26	312.53	317.41	315.76	320.56	320.79	317.2	319.42	316.24	321.47
292.58	295.08	292.82	294.45	295.15	288.51	296.52	294.79	297.99	292.48	295.47	296.71	289.23	300.05	295.61	296.3	292.2	293.91	297.05	294	293.75	294.16	292.93	299.17	289.83	293.82	293.4	293.98	291.12	291.55	298.08	292.28	292.55	293.37	295.57	295.23	299.08	298.81	291.59	294.51	291.62	294.44	297.15	294.2	292.38	299.13	296.02	290.82	296.74	292.35
313.12	312.94	312.51	315.79	308.4	309.46	310.18	317.89	312.62	310.32	317.64	314.64	314.59	313.38	312.49	308.52	311.65	309.88	307.41	314.2	314.08	318.99	312.09	314.99	310.95	311.99	315.16	314.96	311.74	315.41	311.53	318.32	307.23	313.63	312.95	314.03	316.2	306.47	317.53	313.83	311.94	312.51	312.64	311.62	312.06	314.42	312.55	313.62	314.51	314.99
307.86	308.54	303.8	304.81	314.73	311.13	311.63	312.21	303.34	309.32	308.47	307.87	315.35	313.25	306.03	309.15	308.59	306.58	307.92	308.44	308.49	303.76	310.46	307.41	307.49	306.11	311.21	313.1	306.96	310.88	310.22	307.94	311.33	305.61	306.15	310.78	308.13	311.63	306.25	311.57	307.53	308.82	313.37	309.19	303.61	306.99	308.61	309.67	307.1	308.73
302.09	302.15	302.41	305.81	303.25	301.67	305.13	304.09	304.03	310.12	306.69	307.14	305.94	301.15	304.62	305.67	299.73	305.79	302.64	301.89	304.42	311.12	301.37	303.28	310.94	302	306.4	306.29	305.68	304.56	302.74	305.19	304.84	305.02	306.2	308.38	303.83	305.63	307.13	306.08	306.29	300.39	298.75	309.58	305.25	305.26	298.03	305.14	303.87	304.07
311.3	313.46	312.02	311.18	319.48	314.17	313.06	317.16	313.25	314.26	310.22	314.05	312.82	311.51	318.24	311.11	313.32	314.77	312.32	313.29	314.61	314.07	315	318.32	312.21	312.3	313.16	313.1	312.48	313	310.43	314.4	313.34	313.48	313.73	311.29	311.43	319.14	315.71	310.03	314.1	309.48	312.19	312.96	315.03	314.69	317.32	312.58	315.14	316.44
305.28	312.37	315.37	311.49	316.04	315.31	309.47	311.28	313.92	311.26	317.7	311.44	311.71	314.39	312.7	310.59	310.72	308.83	308.35	307.94	312.68	308.63	312.11	312.17	314.56	308.5	313.56	313.96	308.42	312.06	312.19	310.3	312.63	315.51	310.9	318.01	312.37	313.93	310.24	306.62	307.76	311.67	313.56	314.36	307.06	311.43	311.1	304.27	314.12	310.09
293.38	293.34	296.48	292.12	296.41	294.19	296.28	297.39	294.96	297.33	291.37	297.63	299.14	294	294.26	294.81	296.02	292.87	299.64	291.02	295.33	294.46	297.25	292.94	296.39	295.07	293.7	297	299.21	298.22	296.95	299.2	292.67	292.76	287.67	295.22	291.33	292.72	297.86	297.7	294.37	295.48	292.5	298.47	293.42	293.53	297.16	296.12	292.69	292.39
331.81	327.75	323.31	330.47	328.33	329.94	323.63	323.58	328.8	333.3	324.96	327.3	325.42	325.73	330.71	325.19	331.95	329.75	327.47	329.73	329.58	326.62	326.68	328	327.71	327.75	329.83	327.93	326.71	327.16	328.46	326.29	329.09	330.28	324.63	323.85	325.34	326.84	324.29	323.02	325.78	332.46	325.29	323.57	324.26	329.11	325.56	325.38	328.11	325.35
307.17	316.25	310.36	312.81	313.42	314.75	312.04	314.33	314.92	312.98	315.73	313.29	315.4	317.13	321.33	313.59	310.46	310.75	317.17	311.44	319.25	310.94	318.13	312.92	314.01	314.72	311.94	308.33	312.45	309.7	315.66	317.02	316.08	309.35	310.8	313.9	308.81	306.73	317.87	315.76	311.59	315	310.25	318.59	316.25	309.46	311.81	311.76	313.44	319.01
311.39	312.11	315	307.92	312.69	314.72	312.27	308.94	307.44	312.22	313.98	310.69	310.98	311.55	313.33	314.3	309.54	311.34	310.42	308.45	310.08	311.37	310.65	311.55	307.5	311.03	311.28	317.25	315.26	314.36	307.99	313.76	309.91	306.66	311.31	312.73	310.99	311.43	310.82	313.4	312.87	307.92	309.16	315.99	312.34	306.83	310.38	310.32	314.86	308.97
296.47	301.08	305.65	300.27	299.36	303.63	305.14	301.53	297.87	299.82	302.79	302.36	301.07	302.46	301.74	296.3	305.68	300.43	299.89	302.54	308.29	306.38	298.31	304.75	301.59	306.18	303.92	301.48	301.93	297.79	298.65	300.51	303.43	299.64	300.12	300.85	302.29	302.23	304.31	297.96	300.37	296.72	308.04	302.12	300.53	295.74	304.76	304.03	298.2	297.45
309.59	309.52	310.77	312.38	312.74	311.54	312.55	319.97	312.67	313.07	310.48	310.35	310.09	312.31	318.4	309.99	309.82	314.24	311.59	311.39	309.85	311.74	311.3	315.77	310.25	312.77	316.95	313.91	310.78	314.28	312.09	311.5	314.94	310.43	312.36	311.89	316.47	313.12	310.29	310.12	314.97	311.64	311.48	315.5	314.15	311.02	314.28	309.61	309.32	315.52
329.77	326.56	332.04	329.71	326.81	327.12	329.21	326.65	326.65	326.33	326.43	328.06	331.15	330.39	327.76	323.62	328.05	329.13	327.18	327.35	326.97	328.03	328.75	328.34	327.17	330.04	331.29	325.96	327.28	327.4	328.18	329.76	324.65	327.62	327.33	327.3	324.24	329.31	329.05	326.29	331.38	325.93	329.69	326.63	324.74	326.86	326.18	327.29	330.05	331.79
304.27	296.96	291.46	296.76	302.12	300.4	300.35	301.18	297.93	305.18	302.53	299.29	303.56	297.9	300.26	299.34	300.71	300.82	298.76	299.83	296.15	302.94	302.18	300.16	299.41	301.21	298.33	297.94	299.7	298.32	298.75	301.52	296.31	302.65	301.35	299.43	305.31	295.95	296.55	301.58	305.18	302.24	298.09	301.36	299.53	301.42	295.94	303.01	296.9	303.81
295.58	302.53	293.22	295.6	299	293.71	292.37	295.7	294.26	293.49	299.44	299.89	297.47	294.49	295.34	295.22	295.22	296.5	296.98	296.2	295.03	297.85	294.85	290.73	299.04	295.07	294.02	293.77	297.66	295.98	290.41	296.5	293.41	295.49	296.46	292.27	292.8	298.14	291.88	292.58	298.55	296.52	293.29	293.2	294.49	293.63	296.2	294.8	297.12	297.11
312.12	304.93	309.76	311.45	310.86	306.65	305.49	312.57	309.44	309.08	307.56	319.93	306.77	308.61	307.41	310.81	310.2	313.75	308.2	311.8	308.45	310.32	310.23	310.25	309.93	311.99	310.51	305.58	308.09	316.3	311.19	309.64	309.77	310.87	307.47	309.98	308.72	303.7	309.41	311.01	309.76	312.93	302	312.31	305.05	306.93	310.42	308.74	308.25	310.2
314.85	314.51	316.18	317.72	318.27	316.39	311.53	313.7	313.27	311.29	314.77	314.82	311.95	317.71	313	318.19	310.55	313.64	312.46	313.17	316.46	313.22	310.39	319.74	317.49	314.03	315.2	315	310.05	317.46	311.48	318.81	307.82	313.04	314.76	317.32	312.44	315.03	313.6	319.62	312.51	311.21	318.95	316.91	309.89	314.53	319.15	312.4	311.59	312.08
325.63	334.44	328.67	326.09	328.38	328.56	329.25	330.53	329.41	325.58	321.36	328.55	332.36	330.5	331.22	330.34	329.49	332.03	330.95	324.84	327.92	325.3	327.15	331.29	332.13	328.63	327.39	324.58	330.59	330.09	329.25	324.79	324.2	321.25	326.8	324.34	326.53	324.42	324.03	325.93	328.28	326.27	328.79	330.01	319.47	327.79	320.73	333.33	330.24	324.34
306.39	303.73	302.98	299.96	296.45	300.79	300.64	302.39	298.94	298.52	299.69	304.15	302.01	302.48	300.08	299.03	296.24	303.36	297.63	301.32	300.48	300.78	291.83	298.26	300.98	299.02	299.56	300.25	300.76	306.73	297.57	299.59	302.71	297.77	298.3	298.23	299.33	299.13	302.99	303.23	301.43	299.7	296.57	300.55	299.64	301.51	299.33	300.67	306.94	301.54
316.49	314.84	315.05	315.73	312.88	316.92	315.43	317.3	311.4	308.86	316.73	313.78	310.35	311.24	316.02	317.31	314.96	310.65	316.75	316	315.36	317.48	308.6	313.2	314.92	311.91	315.37	317.09	315.51	316.2	318.74	317.32	313.86	317.74	310.58	312.62	310.94	311.71	315.87	318.76	322.31	316.33	310.8	315.43	317.9	314.59	314.69	316.1	312.25	314.1
303.04	302.76	300.84	307.41	310.41	305.35	304.54	302.09	298.81	309.16	303.87	297.73	305.13	305.96	302.12	301.95	298.12	301.42	303.14	303.89	305.87	303.46	306.76	303.14	302.65	305.52	303.06	302.61	303.78	302.3	309.02	304.07	303.96	305.6	301.15	307.23	299.43	303.38	302.36	306.25	304.3	303.29	301.31	307.55	307.63	303.29	301.91	304.43	299.07	302.28
304.46	309.96	300.25	306.49	305.81	304.41	299.47	308.04	307.6	307.63	306.29	308.33	303.49	309.62	306.25	307.82	304.67	309.52	306.44	312.76	303.55	303.65	303.67	308.01	305.4	299.39	302.76	302.63	310.19	302.26	312.42	307.13	308.49	305.49	309.34	305.07	307.54	306.11	302.16	307.65	302.78	301.32	309.87	306.09	304.32	304.65	297.07	300.28	306.23	304.65
320.14	313.16	318.81	318.44	314.03	323.28	317.35	311.91	321.01	320.42	318.22	318.2	318.72	320.48	318.09	317.95	317.44	320.01	321.69	316.4	319.25	322.74	319.8	318.7	313.92	317.46	315.67	317.02	316.87	316.24	315.98	314.83	317.43	319.32	321.2	319.28	319.51	315.24	317.48	319.11	320.93	316.13	322.47	315.19	319.81	317.06	315.8	321.22	317.13	320.73
311.88	316.86	313.95	316.17	310.76	318.52	310.94	312.1	313.15	314.67	312.95	320.19	311.03	314.16	318.16	314.35	309.24	316.08	313.78	310.53	314.74	318.78	315.6	316.25	312.44	317.7	318.86	317.94	317.28	313.98	313.7	311.32	312.93	314.18	313.93	312.04	309.7	318.91	315.73	313.49	313.71	311.87	313.69	317.77	311.7	316.66	310.1	314.52	320.36	312.9
317.71	311.78	311.05	312.46	314.34	310.03	316.91	312.65	313.32	314.8	313.93	309.83	311.31	309.29	312.35	318.09	313.89	318.91	310.09	314.29	314.02	312.9	311.98	311.27	316.78	313.07	314.36	315.13	314.44	317	314.76	316.37	316.03	313.2	310.36	315.42	318.66	306.62	310.26	316.7	314.19	313.99	313.9	310.92	311.16	315.43	312.88	313.92	312.61	311.93
319.46	321.65	313.75	319.01	317.98	312.36	317.11	317.27	314.23	319.05	315.91	318.04	317.63	314.41	318.78	311.76	318.04	315.69	317	323.04	318.84	317.34	318.32	314.26	315.93	319.95	311.91	318.16	316.38	322.2	314.95	315.7	316.42	318.31	313.59	312.01	320.91	313.41	318.35	313.71	314.83	316.98	314.62	316.4	322.88	317.39	314.91	312.13	314.99	314.13
311.01	315.18	309.79	315.13	314.15	314.01	313.32	310.67	312.84	315.09	308.36	309.61	314.31	314.72	314.64	312.57	314.78	311.29	313.62	309.23	312.32	317.45	309.21	312.13	312.45	310.07	309.43	304.14	315.67	308.71	315.2	310.17	308.07	310.28	312.6	311.2	310.4	314.27	314.39	313.29	312.74	314.32	309.7	316.09	313.83	314.75	311.93	312.27	312.36	308.32
326.81	322.65	323.56	326.79	325.05	322.47	320.67	323.55	326.1	323.06	319.22	324.96	328.54	325.34	329.55	327.5	324.22	325.41	321.38	325.09	317.97	326.95	327.71	325.01	327.17	322.41	324.92	327.91	318.94	323.5	326.61	326.49	326.15	326.59	322.14	323.4	325.84	322.35	326.57	326.31	325.59	322.35	325.26	325.97	329.4	327.34	326.51	326.63	323.61	330.52
305.17	306	307.89	308.01	296.3	308.55	309.05	305.62	298.8	304.76	309.82	301.88	306.12	307.08	305.62	304.93	303.28	312.16	303.75	302.99	307.38	309.73	309.65	305.82	304.82	305.31	306.71	304.17	303.26	312.2	307.67	305.39	308.8	306.02	306.38	301.85	308.22	302.89	307.51	306.89	307.01	303.43	299.77	309.87	305.4	305.69	299.4	307.27	306.51	305.72
330.26	331.67	327.84	331.12	330.05	324.78	325.73	323.06	330.39	330.78	328.79	327.15	331.25	330.17	324.2	326	331.66	330.37	327.33	331.55	328.7	330	329.1	330.14	328.63	333.36	329.3	330.58	332.22	329.66	323.73	330.81	324.43	327.06	324.35	328.76	328.21	324.02	330.8	330.06	334.09	327.87	328.36	327.91	334.53	328.62	331.87	325.02	334.07	326.89
315.93	322.94	317.35	314.44	317.15	318.7	316.72	314.92	316.26	316.36	316.22	316.22	321.93	319.39	315.65	318.06	318.5	313.35	324.41	317.9	316.06	319.8	315.18	319.23	314.96	320.44	316.78	318.48	315.93	314.44	316.25	312.71	318.11	322.53	316.77	313.97	316.21	320.86	317.61	317.34	317.01	316.64	318.69	316.59	314.02	316.72	318.54	321.71	317.38	317
310.62	312.89	312.28	314.45	314.91	308.68	311.79	313.71	314.2	309.64	313.58	311.59	317.4	307.07	314.74	314.44	314.25	308.12	308.97	315.65	311.22	310.13	314.22	312.47	310.42	311.26	313.8	314.06	315.38	312.61	313.48	311.71	316.02	310.32	313.71	315.88	313.55	307.92	314.11	312.21	304.8	313.26	315.78	313.8	310.7	311.56	314	316.36	313	315.46
300.82	309.58	307.06	303.93	302.57	306.05	299.97	295.66	308.78	305.63	307.97	304.14	309.31	305.72	311.1	303.91	303.9	305.96	304.54	305.09	307.36	308.36	304.86	303.24	308.95	303.27	306.03	305.67	307.39	302.8	304.5	304.52	300.89	306.59	302.51	303.62	305.56	305.59	301.83	303.13	305.92	307.64	302.89	302.33	302.12	304.95	315.19	306.06	302.5	302.06
312.48	312.55	316.84	316.04	313.51	310.9	314.54	312.23	317.35	316.6	314.14	306.76	316.82	316.13	312.88	313.73	315.29	315.18	312.91	313.13	314.28	314.93	311.91	317.85	312.26	314.18	311.56	314.44	316.22	319.75	314.27	312.39	311.23	311.89	313.07	312.41	315.21	310.79	314.87	311.15	317.86	315.09	312.97	311.18	312.76	311.44	317.09	310.76	308.71	315.82
306.68	300.35	304.13	303.96	304.56	306.7	303.02	301.11	306.09	309.66	302.22	302.07	303.6	303.39	304.39	299.98	302.11	304.5	302.58	308.32	302.7	309.9	304.4	306.73	305.85	301.73	302.31	301.77	304.55	302.94	303.16	302.41	306.77	307.42	299.61	303.71	304.98	304.11	306.61	307.29	301.95	309.08	302.94	301.49	306.03	306.42	307.16	302.18	301.04	300.94
297.83	291.74	297.23	290.65	294.1	298.79	295.44	295.22	296.06	299.71	298.41	293.72	299.65	299	298.16	295.53	294.29	292.7	296.88	294.95	290.24	296.24	299.21	300.06	300.21	295.04	303.36	298.46	292.35	298.17	299.94	297.25	294.31	300.18	296.19	296.09	294.17	293.85	295.81	296.62	295.89	297.06	294.26	298.11	291.22	293.85	296.14	293.93	297.04	296.91
308.31	312.46	314.87	313.79	315.69	312.5	310.21	313.57	310.92	312.82	317.54	315.18	313.85	312.77	308.3	312.11	311.27	312.14	315.03	310.59	310.12	317.08	313.12	309.23	311.6	310.92	311.8	317.52	316.01	313.7	313.38	309.74	309.97	317.8	310.43	314.8	314.97	311.91	309.91	314.58	318.99	313.17	312.94	312.82	310.93	310.68	311.47	308.38	314.04	307.46
303.25	300.22	309.03	303.34	304.26	301.82	301.19	301.97	302.13	301.1	301.68	298.69	301.04	302.43	301.74	303.73	300.02	300.17	306.61	300.12	304.61	303.48	306.51	301.75	303.62	301.94	302.65	303.78	304.22	299.43	309.43	301.68	303.9	299.9	306.23	299.01	306.6	299.13	303.14	303.61	301.18	301.66	307.97	300.21	302.22	300.06	306.01	308.93	304.26	306.72
304.62	301.92	303.39	303.62	301.47	300.45	307.93	302.68	298.09	305.1	305.42	304.01	301.23	303.53	302.18	301.47	303.02	300.21	303.97	299.92	302.15	303.18	303.97	302.56	304.02	300.16	305.53	303.82	302.15	302.75	296.98	302	302.89	305.26	303.03	301.55	299.79	297.61	300.16	298.65	301.73	303.45	305.02	301.7	300.81	299.83	304.85	306.07	309.99	306.77
304.28	300.79	301.76	312.34	306.84	304.55	301.85	307.14	302.64	300.99	308.43	310.27	304.14	301.85	305.4	308.85	305.24	307.08	305.72	305.63	304.53	306.2	303.66	305.45	305.4	302.95	300.19	302.51	303.75	307.46	312.16	307.2	297.49	310.1	312.16	306.99	312.72	303.51	298.39	307.44	300.19	307.63	307.48	304.6	306.31	307.63	303.99	306.38	306.58	300.48
301.91	299.5	304.07	304.69	297.72	301.97	300.53	303.98	298.38	308.44	300.31	305.53	301.6	303.39	302.66	300.25	302.01	304.13	305.82	304.48	306.03	302.26	298.13	302.73	296.88	306.23	302.38	300.31	304	299.19	303.2	301.63	304.72	304.78	301.16	296.15	301.15	298.59	303.11	301.73	295.2	302.78	299.37	305.02	306.88	307.09	303.98	301.77	299.72	301.56
303.84	306.91	308.7	306.39	305.7	304.01	310.49	310.97	304.1	304.78	310.08	303.39	302.27	305.15	304.19	304.74	303.12	301.16	304.25	309.54	304.9	302.57	305.61	300.01	303.96	304.24	306.79	309.36	302.4	302.49	307.21	309	302.73	305.87	309.09	304.5	302.88	305.45	306.16	302.2	306.5	299.49	307.8	304.08	308.61	306.28	303.52	308.07	307.32	306.75
296.87	299.69	294.18	296.13	301.08	296.49	290.42	296.72	290.91	295.55	296.83	301.77	294.72	295.81	296.76	300.62	295.44	299.95	297.52	300.17	294.41	297.92	296.12	296.71	297.6	296.49	297.17	298.14	301.2	296.66	294.78	297.47	297.88	295.72	298.05	294.36	297.1	296.9	299.01	296.94	301.4	301.55	299.97	296.23	294.15	293.56	297.14	300.25	295.03	299.69
324.56	322.31	323.95	325.09	331.27	323.13	324.3	325.03	326.86	326.05	324.31	325.28	320.75	322.45	329.66	325.85	319.96	329.19	320.17	327.37	322.55	333.92	321.4	321.25	327.79	322.51	326.24	325.63	327.91	323.4	318.42	328.32	321.89	323.46	325.36	321.93	320.2	327.1	324.2	325.48	321.86	325.17	318.99	322.23	327.7	325.15	328.43	328.21	327.45	322.86
328.22	326.74	324.17	321.85	326.77	322.91	325.93	327.42	325.5	322.06	325.4	326.66	329.56	333.88	321.95	320.22	322.31	326.78	327.4	326.01	326.95	320.26	329.93	319.84	324.53	327.09	319.54	325.09	324.84	323.72	324.12	324.54	326.63	324.35	326.1	328.63	320.89	325.8	320.97	324.7	325.25	327.91	322.69	326.11	328.92	326.73	326.8	329.31	320.75	323.21
314.88	317.38	313.47	319.69	317.69	315.02	312.21	315.2	317.92	313.02	317.56	312.55	316.56	316.01	316.53	318.5	313.69	316.01	321.19	318.19	313.65	312.64	315.55	316.11	315.05	314.94	311.58	314.71	320.54	317.56	315.54	313.64	317.8	316.87	314.56	318.91	316.92	317.23	315.93	315.83	308.58	316.68	316.48	311.89	316.45	318.3	312.58	314.89	320.25	309.95
319.08	318.56	322.91	323.97	319.54	320.44	316.88	313.85	317.5	318.26	321.71	319.39	317.97	311.69	315.71	312.47	316.58	318.53	318.09	316.2	323.34	314.92	319.26	313.06	316.1	317.23	317.92	323.19	314.94	317.76	323.45	318.13	317.43	316.24	314.7	316.18	319.12	318.62	316.13	317.64	318.83	318.82	320.68	314.31	317.03	313.27	321.93	316.18	317.26	313.99
324.75	327.42	322.47	322.19	330.54	320.21	321.03	326.3	332.33	322.72	324.47	321.2	322.54	324.39	324.45	324.64	324.35	321.57	323.86	326.13	321.12	330.02	328.24	321.9	327.71	326.13	327.03	321.57	319.26	325.85	324.55	327.25	325.34	324.39	326.4	327.88	325.67	324.89	331.21	324.97	323.27	323.34	326.18	324.88	322.73	324.4	325.48	319.38	331.04	325.55
315.16	316.97	318.42	319.75	319.74	315.1	312.59	315.6	316.95	318.77	315.66	313.32	316.06	319.15	319.34	318.77	321.22	319.29	316.25	312.19	321.12	313.95	314.84	320.41	320.37	324.74	315.52	315.83	319.73	314.67	315.48	320.4	316.96	311.57	313.65	316.26	316.17	316.02	319.81	316.23	317.41	323.02	316.33	316.51	317.36	315.23	315	321.46	314.1	320.21
321.01	317.46	317.35	318.7	320.19	318.88	314.71	320.89	320.51	322.13	316.85	318.84	319.68	321.3	319.25	316.35	317.19	319.32	316.65	316.95	312.22	320.52	320.11	318.35	318.86	318.69	321.59	315.59	316.02	318.14	317.14	320.96	320.02	316.84	318.98	319.73	317.6	323.44	320.09	321.32	317.75	317.78	318.51	318.43	314.21	320.17	318.02	318.61	317.59	319.03
313.08	306.51	307.78	316.38	312.03	306.63	315.29	305.18	308.2	308.23	313.52	304.06	314.59	312.08	310.16	309.41	312.18	311.91	313.31	309.5	312.69	310.89	313.72	310.97	316.86	311.72	315.48	306.1	311.09	310.29	309.77	309.51	310.8	305.18	305.23	306.71	311.91	309.47	313.28	307.49	307.34	309.21	310.87	312.5	306.16	309.66	314.38	310.12	306.85	313.28
300.32	302.78	299.6	303.63	301.77	309.64	304.74	305.98	301.78	307.03	306.68	301.73	305.61	307.76	302.33	306.62	302.94	301.51	301.33	302.45	305.22	302.15	305.27	300.81	299.19	306.38	304.99	302.57	303.89	305.96	304.51	306.83	306.12	304.47	303.19	305.2	303.84	304.57	301.31	300.74	308.03	299.46	300.6	301.44	303.48	299.91	304.99	301.21	304.44	302.6
302.73	304.19	300.69	305.28	304.33	298.97	303.68	305.27	299.51	301.76	303.88	302.25	307.5	308.08	305.19	301.64	301.43	299.08	308.59	306.3	299.97	303.55	302.39	301.67	304.69	302.81	300.86	302.07	302.39	305.09	299.92	302.9	304.01	305.96	302.75	307.3	308.11	300.76	308.66	303.75	300.06	303.57	304.02	296.94	303.65	303.13	300.14	305.6	300.46	308.46
300.57	297.5	292.64	296.48	298.81	297.75	300.7	295.64	296.77	296.67	299.3	295.62	309.66	302.36	301.83	297.07	299.37	300.61	296.44	300.18	297	297.11	300.61	292.97	295.81	298.25	296.29	300.03	293.21	297.75	294.61	297.58	295.31	296.7	296.75	298.23	299.51	293.85	300.01	299.38	295.63	300.26	294.39	300.8	295.84	297.47	292.26	297.43	294.26	295.49
309.99	310.07	309.23	306.65	312.24	309.33	311.23	310.86	314.58	309.34	314.36	309.07	309.36	308.12	307.1	309.18	304.88	312.87	308.28	310.52	310.61	305.81	305.65	310.4	313.48	311.38	314.01	312.82	307.57	308.99	310.57	308.95	311.1	308.44	315.85	313.32	309.96	305.79	314.8	311.94	309.97	314.07	309.7	311.57	306.19	311.86	310.69	313.11	313.89	310.57
304.87	306.88	298.44	305.35	303.43	305.03	304.52	300.1	301.29	301.67	305.52	302.64	302.96	302.47	302.27	298.7	302.6	301.02	304.94	303.3	302.44	296.06	304.48	303.85	301.49	297.44	303.17	303.92	300.46	299.84	299.95	306.46	299.05	307.26	302.46	306.02	299.77	298.13	300.08	299.62	301.02	306.92	304.76	299.91	302.95	300	306.23	300.22	304.57	296.73
327.73	325.42	321.81	323.9	321.95	323.6	328.73	325.56	328.99	325.46	325.39	325.22	330.48	326.51	332.49	327.71	325.94	325.58	326.34	323.97	324.74	323.93	323.22	325.53	325.91	328.48	327.47	325.44	330.46	328.88	334.49	326.57	330.75	325.05	328.69	322.76	328.7	328.62	326.58	328.37	325.67	328.54	328.34	324.95	326.36	319.83	325.67	326.34	330.61	327.15
316.97	310.49	310.39	314.69	314.83	311.27	305.41	311.74	311.93	312.9	309.48	310.94	310.13	308.71	315.44	314.36	314.37	309.95	309.33	310.1	309.1	313.08	312.47	312.71	312.36	315.04	310.68	314.74	310.74	305.38	313.24	318.05	309.64	307.05	312.67	310.05	314.09	312.48	308.84	309.14	316	313.79	313.24	312.74	312.14	311.59	312.97	311.33	308.21	316
320.57	319.85	316.86	321.14	315.81	317.98	313.72	320.57	321.24	317.43	321.06	317.53	321.72	320.21	319.16	320.92	321.46	319.34	317.86	320.59	319.07	317.3	319.7	317.75	313.85	318.79	322.73	319.42	313.89	318.4	316.39	315.24	318.64	318.55	311.18	321.99	316.64	319.18	315.6	323.03	322.59	320.44	318.97	321.64	316.17	317.05	316.36	317.38	317.42	318.3
311.99	307.59	300.5	301.09	303.59	306.46	303.91	306.85	305.9	306.24	308.14	310.37	303.06	309.83	308	300.12	302.89	304.36	305.79	305.73	305.38	303.13	303.72	304.32	308.29	303.08	303.57	306.98	304.22	307.41	305.62	305.19	307.5	305.83	307.59	306.15	306.28	304.74	309.09	308.91	303.04	305.19	307.06	303.02	306.82	303.01	305.36	309.62	310.83	302.45
307.76	299.95	304.35	301.86	304.12	305.11	305.28	301.34	305.09	304.91	304.55	304.67	308.6	300.33	303.32	302.73	305.97	304	299.81	309.28	304.52	302.59	306.43	309.04	308.93	302.28	301.18	304	303.78	302.58	305.55	304.22	304.78	304.89	307.8	302.5	304.09	301.74	305.23	304.92	304.92	304.78	301.28	305.69	306.96	300.43	302.78	305.13	305.48	304.01
306.79	302.77	302.85	299.81	303.19	293.79	299.61	297.17	297.75	299.38	304.59	298.06	298.28	303.02	300.08	305.36	298.36	299.73	303.28	301.3	301.89	297.61	301.94	301.99	303.6	301.46	302.26	299.48	307.54	303.27	296.98	298.05	296.97	305.18	301.83	305.3	296.54	300.95	302.03	298.6	302.17	298.86	298.87	297.58	304.88	293.77	304.67	295.12	296.6	304.88
319.3	315.69	323.25	316.99	316.39	319.25	313.62	318.92	316.34	313.61	316.32	315.48	315.24	316.46	318.38	313.5	312.66	317.8	312.14	316.39	314.97	320.05	318.96	313.19	313.7	313.5	320.55	317.6	318.81	311.31	319.43	317.77	314.13	319.57	321	321.72	321.91	312.78	317.1	319.53	316.95	316.07	314.47	318.76	314.88	316.24	318.3	320.86	318.41	316.15
317.61	317.58	317.19	316.38	316.76	314.93	316.12	310.36	315.41	315.29	315.37	319.73	317.78	317.37	315.97	314.39	313.75	316.2	313.02	314.49	312.55	313.7	314.94	316.32	314.75	313.92	311.23	312.93	315.51	309.8	307.78	313.49	313.61	312.42	315.4	314.3	316.42	310.3	319.27	318.71	310.31	315.42	315.85	315.58	311	311.28	313.75	314.43	312.2	310.37
305.74	301.64	299.12	306.85	305.02	306.7	302.57	303.87	304.87	301.17	297.77	304.08	301	308.61	300.48	302.22	299.01	300.15	305.34	305.57	305.66	304.24	303.49	301.72	296.39	300.13	302.91	300.62	304.96	301.86	306.77	305.35	305.56	301.13	303.98	298.75	302.48	303.58	303.8	311.84	303.69	301.7	307.91	297.7	298.91	304.43	296.07	308.13	303.49	294.98
306.32	312.21	313.42	315.66	312.8	317.25	317.8	311.2	319.38	311.98	310.57	313.87	307.75	317.35	313.72	313.66	308.99	310.51	313.7	311.97	314.16	307.46	315.71	310.51	312.59	313.82	312.83	317.18	309.81	320.22	314.26	313.05	313.63	310.63	316.92	313	313.04	311.62	314.68	310.74	312.98	310.57	309.33	312.86	310.7	308.82	315.61	316.34	309.3	313.8
317.7	320.23	316.6	317.81	317.47	315.94	315.57	314.6	311.4	315.04	312.64	312.99	320.06	315.96	313.15	315.28	316.17	309.15	315.61	313.88	323.36	315.12	316.82	309.71	315.1	320.33	313.93	316.47	321.21	314.54	313.04	317.8	312.4	319.03	314.48	319.17	311.08	315.19	310.86	312.7	311.43	320.1	310.37	317.07	314.76	316.56	314.71	311.27	316.51	315.69
317.54	317.86	315.2	314.36	315.47	316.98	309.35	316.41	313.06	319.38	314.1	316.08	313.39	315.36	320.02	317.4	310.71	313.76	313.73	318.02	313.58	317.95	314.98	313.24	310.66	315.43	315.6	314.58	318.79	316.96	317.15	315.95	316.96	317.45	318.79	318.06	319.2	311.41	317.33	317.24	319.14	313.71	308.46	316.65	321.21	315.52	313.01	313.01	317.67	314.23
327.75	330.57	325.05	323.21	333.66	328.55	322.35	324.97	323.58	329.99	326.63	326.98	327.14	321.68	325.13	324.26	326.64	331.58	322.37	333.08	323.89	328.06	327.62	328.91	326.73	333.48	330.58	326.63	328.93	326.64	324.8	324.71	325.71	321.37	322.01	322.59	324.63	330.57	328.5	323.5	332.54	323.35	328.63	324.82	326.48	327.57	328.78	326.16	328.81	323.44
301.02	302.06	303.4	302.21	301.61	303.72	302.58	300.32	297.19	301.57	303.99	301.03	304.9	298.83	302.44	299.34	304.03	301.86	296.41	300.5	300.87	298.63	304.47	301.11	298.87	299.89	307.05	301.84	297.51	303.49	299.69	301	294.52	300.75	303.44	302.22	301.44	301.16	298.69	300.31	303.48	301.01	302.99	304.57	304.94	299.24	301.48	299.77	301.98	301.92
307.29	305.14	304.82	300.89	306.1	306.23	302.77	306.13	306.85	311.09	308.11	303.06	306.25	302.16	302.5	299.06	308.61	303.61	300.48	305.22	305.42	304.86	306.59	302.57	305.02	306.98	306.4	301.49	306.51	303.64	302.65	310.52	304.29	303.21	302.72	298.1	304.64	304.8	307.05	304.22	306.31	297.97	301.09	310.53	302.67	306.77	305.09	306.7	301.75	305.39
298.07	303.47	305.38	306.82	305.61	304.9	305.26	308.74	310.89	302.1	307.48	306.24	306.59	306.1	309.89	303.89	305.13	301.17	301.24	303.05	304.14	308.44	303.98	305.8	301.09	300.31	307.17	306.69	302.86	307.41	300.69	304.84	304.8	309.42	304.09	307.15	304.07	307.07	309.86	304.57	302.88	310.11	305.67	308.67	308.1	308.45	307.16	309.41	299.83	305.01
292.83	296.73	296.61	303.96	298.36	294.06	298.03	300.32	299.28	300.13	300.69	298.72	293.2	301.74	302.96	300.66	299.17	298.47	301.84	301.4	301.33	303.45	302.78	298.15	299.29	299.41	296.74	297.14	297.93	301.78	299.06	297.28	299.88	298.08	298.78	303.94	294.45	300.85	303.32	300.06	298.64	300.59	296.55	302.85	298.24	300.41	303.38	301.72	296.2	300.49
317.37	318.39	320.22	317.39	314.45	317.78	315.77	319.05	314.91	318.88	317.62	313	312.09	312.69	320.75	315.84	316.16	314.01	320.76	313.16	321.54	319.21	318.4	316.19	317.27	313.94	314.18	318.42	317.79	318.13	314.04	318.6	314.94	315.11	321.69	319.68	314.15	319.44	315.24	316.96	314.44	320.1	318.29	315.94	313.32	315.31	314.07	314.76	321.89	318.53
313.21	312.73	312.07	314.04	313.46	316.58	307.51	310.73	318.86	308.93	312.51	308.45	312.18	317.14	314.45	307.07	312.12	313.6	311.98	311.24	310.95	318.26	313.25	311.34	310.77	316.41	315.03	319.82	314.12	313.7	315.79	313.14	316.6	306.86	320.14	313.27	313.75	313.48	313.82	314.07	310.57	313.6	309.92	318.35	319.27	311.75	314.79	311.8	317.23	314.86
312.73	320.31	310.85	312.51	310.39	314.29	316.92	313.58	313.1	316.97	313.64	314.53	312.91	316.26	310.69	310.11	312.92	313.06	310.28	310.21	314.44	313.53	314.17	315.46	318.13	318.41	314.18	311.6	310.67	315.62	313.94	310.29	314.42	317.06	311.92	311.39	315.18	310.67	315.68	310.1	316.31	315.69	316.8	310.12	313.56	312.84	315.21	306.16	312.3	316.47
300.2	307.28	300.12	296.96	308.37	305.07	305.87	309.78	303.95	304.48	307.17	303.21	305.68	304.58	302.29	298.47	303.59	303.5	301.12	302.1	304.18	304.19	305.17	305.32	306.25	306.37	302.21	304.81	301.78	308.38	300.02	299.03	300.72	303.63	308.51	309.39	303.81	302.39	305.34	311.34	303.3	306.2	302.26	305.79	302.74	305.44	303.98	302.24	302.23	304.52
310.25	309.76	299.65	305.89	307.85	308.05	306	304.98	307.66	305.85	305.04	303.48	305.19	308.75	307.31	309.69	304.25	305.32	308.27	307.57	303.86	307.8	307	305.25	306.1	308.94	303.18	306.65	304.58	306.95	300.29	301.7	305.4	307.1	307.87	306.09	309.11	307.31	303.22	304.33	306.53	301.79	303.71	306.89	306.01	304.05	306.48	311.96	306.56	304.78
300.09	298.33	300.04	301.21	300.22	308.78	305.76	302.7	305.63	303.12	307.33	302.49	304.83	302.89	303.88	301.29	303.58	304.82	305.92	307.6	304.21	301.19	306.88	299.61	299.92	302	305.25	300.49	303.84	307.26	303.78	300.93	308.25	302.54	300.32	304.13	305.27	301.98	302.03	299.9	303.22	298.35	301.2	302.97	300.5	298.54	304.85	308.25	305.73	304.36
289.74	294.31	292.44	294.01	297.2	296.95	291.75	297.26	295.09	295.68	290.67	297.02	292.56	292.77	289.83	291.34	289.98	290.61	295.27	292.53	294.47	289.48	294.56	294.01	293.57	298.67	290.71	298.38	291.31	297.24	295.77	296.76	291.87	287.99	296.19	298.85	291.65	295.29	298.46	294.62	296.5	298.18	295.54	296.91	295.52	295.56	293.13	297.14	293.83	296.23
317.14	313.64	310.46	310.9	313.55	311.09	308.12	310.45	306.79	307.54	311.45	307.69	310.45	306.19	309.33	308.92	308.26	307.92	308.02	310.78	311.06	305.69	310.19	308.78	309.19	311.26	309.17	308.22	308.76	306.55	310.68	310.23	307.47	309.79	314.63	314.47	312.05	310.37	309.47	307.91	315.36	314.48	308.72	306.07	313.78	311.98	303.76	305.95	307.42	308.41
298.59	289.43	295.72	298.02	298.55	298.63	296.74	294.18	296.85	298.31	292.11	297.63	297.5	302.77	297.95	291.05	296.67	294.97	292.01	297.73	296.53	296.78	302.6	302.59	297.04	295.52	295.26	292.93	293.42	295.77	296.51	299.86	295.34	298.54	291.76	297.03	298.07	300.07	301.86	299.03	299.31	297.94	296.46	298.22	299.49	300.37	293.2	294.89	300.93	296.5
315.48	315.26	317.92	318.06	318.23	315.25	315.86	317.05	317.35	317.89	315.36	315.96	318.25	318.14	317.32	323.62	316.79	316.62	317.48	318.93	320.06	324.8	315.76	319.5	311.82	314.3	318.15	312.35	321.32	320.38	318.9	314.87	320.26	316.69	315.66	318.59	312.2	316.89	320.7	317.31	315.64	315.24	318.3	323.59	316.51	317.12	317.65	317.13	316.06	317.91
308.88	309.91	309.23	308.68	302.71	304.2	307.63	310.65	308.47	310.33	318	307.89	303.79	307.26	310.47	310.19	306.25	305.66	311.94	312.45	307.37	306.18	310.6	310.32	309.89	312	306.78	310.54	311.6	315.72	307.79	307.13	313.26	310.65	311.42	304.11	314.45	310.85	313.48	305.59	311.21	312	311.05	314.08	310.14	315.89	313.97	310.93	310.33	313.39
297.43	295.06	295.81	298.33	297.79	298.27	297.51	293.3	299.59	300.6	295.65	296	296.53	298.8	290.58	292.69	297.97	296.61	294.26	293.56	300.83	297.08	298.66	294.65	302.51	294.04	299.81	292.38	297.26	297.57	302.21	297.29	301.16	299.7	298.38	300.12	297.5	298.8	298.87	299.5	297.29	291.87	302.14	292.76	295.04	296.42	292.27	302.32	294.06	298.56
297.83	289.68	298.21	294.73	296.71	296.14	293.63	294.14	288.85	290.52	292.88	292.02	291.66	296.52	296.78	302.95	292.72	293.89	293.9	294.19	295.37	294.27	299.45	297.74	294.33	293.12	295.45	300.65	292.83	292.81	294.87	295.5	296.66	290.18	291.88	293.07	297.83	292.58	293.28	295.33	295.62	293.4	290.74	292.58	293.68	296.08	290.98	292.48	299.15	295.19
308.36	314.9	308.84	311.17	302.94	310.8	308	311.29	309.49	309.54	301.01	311.97	305.14	310.51	315.68	309.94	308.49	312.05	309.46	308.74	306.98	313.76	309.38	311.81	310.68	313.48	311.15	307.53	313.02	313.64	309.36	311.68	313.85	306.13	309.32	307.41	309.12	308.03	304.83	311.09	309.45	309.76	308.64	305.32	305.7	304.94	310.1	308.59	307.48	311.64
295.13	292.03	287.08	296.79	293.85	294.23	295.45	291.45	294.9	293.48	297.71	291.18	290.76	292.38	295.58	294.9	289.14	290.5	290.2	293.19	297.82	291.06	291.68	297.16	294.23	288.11	292.84	299.58	296.41	292.97	293.43	294.07	296.37	291.79	297.56	293.62	299.08	297.75	295.7	297.3	296.41	292.08	291.73	294.58	294.15	293.54	295.36	295.56	294.79	291.79
306.37	302.22	303.97	297.45	305.79	302.83	300.88	304.33	301.5	299.89	301.81	304.44	301.5	299.86	297.75	301.71	299.1	303.58	302.95	305.11	300.61	303.32	308.78	297.49	300.67	302.74	303.98	300.6	302.6	303.15	306.53	308.51	308.07	304.67	304.86	300.28	300.1	304.6	307.38	305.78	300.98	304.09	297.98	302.3	302.06	301.68	300.92	303.47	302.1	306.89
306.07	304.91	302.28	302.83	307.05	307.97	305.18	306.6	307.54	306.06	305.73	301.36	304.92	307.85	304.17	308.6	302.29	308.81	306.24	312.69	301.45	303.72	310.82	306.69	303.79	305.18	304.39	302.26	306.57	300.36	307.37	302.91	306.23	304.51	305.35	305.4	305.55	307.48	301.68	310.51	306.67	307.14	303.17	306.23	305.17	306.78	307.47	307.37	304.58	303.73
315.26	312.33	312.36	311.39	308.23	312	307.32	314.52	311.91	311.94	310.99	311.5	312.94	312.74	308.84	310.74	309.62	310.11	312.31	314.98	310.02	310.24	312.25	313.4	312.46	315.38	316.1	310.37	311.86	308.08	316.85	314.24	313.71	310.86	314.28	309.79	309.62	315.15	311.19	312.3	306.68	312.59	315.28	309.9	309.87	315.12	311.95	310.16	312.35	313.83
306.97	310.82	298.02	303.83	309.55	306.59	305.69	305.52	303.28	304.25	303.98	307.55	301.76	309.67	304.31	305.63	304.48	302.18	303	304.14	304.49	306.21	300.19	303.64	303.53	302.98	307.75	304.79	304.05	303.06	310.32	300.59	303.33	307.2	308.08	301.45	305.04	306.19	305.27	309.69	308.76	303.56	308.11	303.11	299.32	308.44	307.8	302.61	301.36	301.28
303.75	301.07	307.93	300.82	301.02	308.18	308.59	304.28	304.85	302.52	300.39	303.43	301.44	303.67	298.67	304.04	299.04	300.77	310.22	303.92	301.38	304.01	305.88	302.88	301.83	305.11	304.57	303.63	304.94	306.32	298.6	305.42	304.88	309.86	308.21	308.21	303.69	304.21	300.37	303.88	300.85	301.58	303.17	303.88	303.67	301.67	302.87	300.4	304.64	302.46
323	319.67	316.88	322.73	321.53	322.71	312.41	317.18	317.97	316.44	316.37	318.89	320.8	315.95	316.52	316.93	320.82	321.38	313.6	317.53	320.18	317.74	315.7	314.83	321.48	316.99	320.5	317.77	317.83	316.48	319.81	325.71	316.17	316.91	324.35	318.47	321.77	314.41	313.7	320.41	321.53	318.16	312.52	318.23	317.7	314.28	318.83	316.64	320.14	322.09
316.44	312.27	313.62	314.87	319.24	310.11	315.93	311.79	312.87	316.5	315.82	315.18	310.66	315.39	312.83	314.89	315.43	311.9	319.54	312.51	311.66	313.63	310	313.65	317.38	316.5	313.46	309.89	311.92	313.57	312.21	319.95	311.53	316.62	315.25	312.78	315.95	307.91	316.94	314.91	308.02	316.13	316.61	317.29	317.27	313.95	314.13	309.93	319.18	322.97
309.81	314.36	309.83	316.98	318.12	314.81	305.49	306.49	316.67	309.77	312.05	314.13	311.76	313.02	316.39	313.74	313.48	315.65	316.95	308.55	311.11	318.22	317.75	314.66	313.85	312.61	310.17	310.86	309.68	312.6	309.71	310.1	314.92	310.93	310.2	314.8	314.21	311.7	312.68	310.99	313.25	314	307.82	312.2	307.44	310.8	312.85	314.44	313.26	308.36
308.92	303.67	308.9	307.82	303.68	305.22	311.22	307.85	304.25	305.64	309.06	307.29	306.04	308.69	306.91	306.68	306.82	301.14	306.46	308.21	310.98	307.98	307.98	307.61	306.15	306.69	306.24	308.17	304.53	304.58	310.1	304.95	309.55	304.99	308.39	302.88	312.31	308.91	308.55	307.27	303.78	305.81	307.61	307.5	308.24	307.05	300.7	304.63	299.92	303.2
301.59	302.08	303.44	307.47	303.88	303.77	305.35	302.36	302.18	306.78	304.66	302.96	304.18	304.61	306.83	302.38	306.69	301.37	305.53	304.77	298.4	302.37	302.74	297.49	305.88	304.93	302.49	307.91	308.19	298.96	302.22	302.27	301.36	310.43	298.98	299.58	302.92	301.77	305.31	300.32	304.44	302.69	304.77	309.03	300.04	302.17	304.65	298.48	298.16	305.42
308.83	316.22	314.19	316.81	319.28	319.61	315.58	316.61	321.82	320.58	321.08	320.14	320.23	315.44	319.67	320.33	318.65	317.74	320.08	313.54	319.72	317.89	313.95	319.71	319.36	316.01	314.1	322.3	316.32	317.87	313.8	315.52	320.18	319.62	320.28	315.7	316.78	320.48	317.4	318.3	320.63	315.92	316.11	321.29	311.11	317.24	318.13	314.91	312.29	319.49
311.66	317.72	318.97	318.95	313.88	318.76	319.52	314.56	317.64	315.24	319.67	314.9	313.94	318.1	318.43	317.32	314	317	318.26	319.99	322.03	318.99	315.75	314.95	315.27	320.09	316.85	317.95	319.33	315.09	321.31	318.88	316.89	317.63	311.55	316.9	317	318.1	317.87	317.13	313.55	314.15	317.21	316.5	317.34	319.45	312.59	323.76	312.41	314.48
301.52	298.18	304.48	298.13	301.81	305.55	303.4	302.82	303.2	300.03	296.8	305.18	300.62	302.87	301.22	303.81	301.79	300.38	301.77	293.71	298.46	299.04	298.94	304.55	297.25	300.71	297.71	297.95	295.04	300.29	300.16	301.96	300.09	303.65	300.04	300.36	298.6	297.93	304.13	294.4	300.94	304.18	299.68	298.22	303.97	300.01	300.8	297.34	297.72	301.6
305.42	303.34	301.75	301.38	302.99	303.73	302.01	308.86	300.12	305.77	306.72	303.67	298.63	304.19	306.17	299.34	300.53	301.32	308.15	300.62	300.09	304.37	300.7	304.58	306.62	300.25	304.88	301.08	302.91	307.26	297.83	303.53	303.24	305.13	299.21	308.21	302.69	305.49	301.49	301.63	305.38	303.39	302.68	300.88	302.92	304.82	306.35	303.19	304.01	299.28
306.43	306.28	305.88	313.29	308.79	313.41	305.35	306.04	313.7	314.2	314.03	313.41	310.31	313.78	317.12	312.46	307.21	308.21	307.16	304.08	307.07	310.42	308.37	311.07	309.34	313.68	308.82	312.81	314.66	312.85	306.01	310.15	312.48	311.55	313.9	308.53	313.96	309.71	310.7	308.38	310.43	309.38	308.55	311.04	308.24	310.18	311.06	311.88	313.18	313.15
310.51	313.34	310.91	312.49	311.56	311.6	312.78	310.6	310.81	313.43	316.32	315.64	313.71	313.82	307.69	317.08	311.76	313.07	312.17	311.95	313.14	313.78	313.3	320.38	310.74	312.09	307.94	311.4	312.7	308.3	312.1	313.71	313.46	316.52	319.07	314.2	311.71	312.22	309.81	318.94	313.07	313.56	318.82	314.22	318.18	309.88	313.04	320.73	315.08	315.98
305.16	294.56	300.45	301.05	307.55	301.44	305.18	301.79	303.5	301.12	298.61	302.97	300.44	294.98	296.25	301.79	299.35	301.78	298.47	299.31	299.97	300.89	299.68	299.21	301.2	303.38	302.2	302.4	305.79	301.36	300.23	306.83	303.13	299.14	302.24	300.77	297.75	299.42	298.72	294.49	297.82	299.05	300.75	298.21	303.82	298.86	308.69	300.56	297.65	303.9
299.64	302.49	304.96	305.24	301.17	309.42	304.21	305.58	307.12	306.8	301.47	298.7	304.18	300.52	303.41	304.59	295.96	300.08	301.66	298.6	300	299.15	302.3	304.08	300.21	302.66	299.46	301.27	301.91	304.53	306.31	302.28	305.08	300.18	300.41	300.2	302.71	304.51	304.92	305	299.37	301.52	299.34	301.06	301.37	297.57	302.16	304.8	297.73	299.46
317.97	321.87	320.55	313.71	318.42	319.06	320.13	315.78	320.59	318.56	319.57	319.26	314.57	323.51	315.98	315.19	310.13	316.26	311.69	319.61	318.43	318.28	317.63	319.86	311.08	317.15	318.94	317.44	316.72	314.24	322.23	315.14	321.24	320.32	315.21	320.7	315.32	314.5	316.33	318.01	321.32	318.26	319.31	319.43	314.93	319.63	316.47	311.07	317.62	319.29
296.57	297.54	301.24	299.15	304.66	301.02	302	298.26	302.28	302.19	300.66	299.35	298.37	297.93	305.12	305.48	300.73	298.66	306.33	302.33	301.55	298.86	303.57	304.45	303.01	302.49	297.88	297.13	299.18	299.11	300.54	300.95	296.98	298.8	302.44	303.08	296.2	303.76	298.75	303.24	301.35	296.97	298.89	298.54	301.53	300.68	296.21	300.94	297.26	299.52
296.15	300.96	301.77	300.11	303.19	300.59	303.95	300.56	299.9	306.81	301	302.55	300.6	300.25	306.04	309.6	304.71	301.61	305.91	300.72	303.32	304.78	293.69	300.71	304.26	300.07	303.56	299.47	303.92	302.68	306.88	303.14	303.93	307.09	300.7	304.3	303.26	301.92	301.94	300.01	302.5	301.48	303.58	304.39	301.2	309.04	301.26	307.09	299.04	302.32
305.04	299.89	308.84	304.72	296.27	304.45	301.9	299.21	302.89	306.01	300.94	298.28	301.72	299.55	303.65	304.76	301.32	301.74	294.79	300.86	303.98	307.19	299.68	305.7	299.93	300.64	299.03	302.41	302.36	300.57	297.67	299.39	299.86	306.66	302.93	302.19	303.55	304.71	300.03	296.98	304.88	305.15	303.96	301.44	305.11	300.68	305.41	301.31	301.49	301.49
306.26	306.32	307.61	303.68	302.93	305.27	303.7	298.79	302.15	305.56	304.7	300.74	308.88	304.78	315.02	306.83	306.2	306.73	305.31	302.32	304.89	305.6	307.32	302.92	303.21	308.81	310.97	302.94	304.42	306.38	304.88	303.11	303.19	304.66	301.5	304.33	305.73	305.3	308.09	304.33	298.78	305.3	306.77	305.48	305.25	301.26	311.63	307.82	304.17	299.77
318.27	317.28	323.26	317.8	319.33	317.91	319.39	318.64	318.98	318.81	321.63	317.69	315.39	315.99	321.03	314.29	319.4	321.71	318.57	320.01	314.68	322.68	313.99	315.91	319.38	318.19	319.38	318.63	317.89	321.79	319.06	317.97	321.6	314.77	320.25	320.6	318.98	315.77	313.9	323.38	316.8	317.53	321.27	322.73	321.66	325.36	318.52	318.36	321.45	321.03
308.71	300.01	300.81	305.03	308.71	301.78	300.69	301.58	306.53	309.85	307.33	302.59	302.71	303.52	305.86	305.92	298.17	301.69	303.51	300.03	304.47	304.87	301.71	310.1	305.32	308.82	308.54	303.93	305.12	305.66	304.97	305.73	305.03	304.89	299.92	297.66	300.22	302	305.27	304.23	303.66	303.77	303.25	302.24	307.52	305.19	302.57	305.53	302.98	304.42
305.1	301.14	304.13	302.58	301.37	300.9	303.53	300.72	299.63	296.15	302.65	298.59	302.6	307.4	302.95	299.49	298.65	300.13	300.3	300.08	301.35	302.51	302.63	302.85	301.41	298.65	299.39	302.34	296.79	300.32	302.73	300.86	297.68	301.88	300.66	300.88	303.1	304.07	299.78	305.04	300.44	298.39	304.02	304.43	300.82	300.72	304.85	298.61	307.65	301.26
332.84	325.45	329.34	332.78	324.79	324.58	323.31	321.28	328.55	323.59	325.46	328.02	329.24	325.58	319.8	322.33	329.2	319.9	331	326.77	324.26	326.86	320.54	326.75	329.44	323.28	327.27	325.65	321.81	325.17	321.21	321.16	320.81	325.19	321.5	327.8	326.54	325.51	322.19	329.95	324.21	322.53	321.09	322.8	318.23	322.64	321.05	327.26	325.35	325.01
323.76	326.74	322.8	322.1	328.66	326.28	325	319.16	325.5	324.27	325.51	323.31	326.82	329.38	324.42	326.73	323.61	322.1	328.35	323.04	325.6	331.25	327.36	325.04	327.18	330.67	324.39	323.11	320.12	325.32	323.39	321.73	322.8	324.38	322.84	326.3	321.54	329.09	329.29	320.81	326.74	317.84	320.05	322.38	326.87	326.04	327.94	322.88	319.64	328.36
319.22	316.04	316.58	312.47	320.87	311.02	309.27	312.15	314.88	313.09	312.46	316.27	315.21	312.4	314.82	318.9	309.54	318.17	315.24	316.62	312.57	318.09	315.33	313.33	313.87	315.47	316.35	316.4	311.67	313.57	312.23	314.31	312.67	318.73	317.79	316.51	310.93	314.81	316.11	310.63	314.58	312.1	315.78	314.79	313.19	312.81	313.64	314.25	314.15	315.85
293.78	286.35	292.7	294.62	295.88	291.21	297.98	294.85	292.33	298.1	293.61	293.97	292.93	291.71	295.14	292.58	297.04	290.36	293.17	293.63	296.76	291.5	291.94	294.23	290.34	292.1	299.95	293.82	294.12	300.8	293.8	293.73	302.9	292.84	292.02	290.08	288.43	295.68	294.07	292.17	290.61	292.71	297.59	293.57	291.53	295.31	292.74	294.65	294.84	295.68
312.84	321.52	312.19	320.72	319.36	312.7	317.77	316.61	316.73	315.11	311.74	317.36	315.2	315.42	315.72	317.95	316.93	315.09	314.22	315.69	315.73	317.42	312.99	312.23	309.14	314.77	320.41	309.67	314.88	312.7	318.62	314.5	312.21	316.54	316.58	316.78	317.84	314.46	315.62	314.06	319.76	314.76	317.09	317.74	310.57	313.74	314.66	315.08	317.63	305.99
313	310.6	310.3	316.5	310.23	312.64	309.11	312.19	309.74	311.22	308.62	312.59	311.34	308.1	316.33	307.06	311.09	309.95	313.12	314.96	316.62	313.16	310.04	317.95	313.08	313.69	313.18	310.91	312.68	312.05	313.76	307.09	312.24	310.26	309.78	310.62	312.93	310.44	319.51	313.46	312.5	311.48	312.58	306.26	313.58	307.4	308.89	310.64	309.55	312.06
312.18	307.13	308.97	307.26	308.1	307.78	303.88	302.94	299.7	307.78	307.6	304.61	300.58	305.93	302.58	308.76	307.26	302.09	305.79	306.72	306.06	309.7	303.57	308.63	302.7	306.59	306.72	302.81	311.64	302.06	309.86	304.6	307.47	304.1	301.98	304.36	306.72	302.48	301.66	301.52	303.97	306.39	303.79	309.42	302.75	305.44	305.21	300.91	308.66	303.07
292.44	291.68	296.71	292.25	295.03	297.79	297.64	290.96	292.27	294.59	294.92	293.85	296.27	293.2	295.13	291.94	293.13	298.34	294.23	294.83	296.35	297.18	293.18	290.72	294	295.58	298.1	292.89	296.66	305.75	289.52	297.8	297.51	297.49	292.37	296.53	292.17	294.28	293.12	299.32	295.02	299.72	294.13	298.9	288.86	297.1	299.11	296.09	292.79	294.65
313	311.21	316.18	308.47	315.59	312.42	312.1	309.17	313.97	317.04	314.53	311.51	315.47	307.3	312.05	311.07	311.81	314.65	309.77	310.03	309.1	318.39	311.63	314.87	312.8	307.77	309.37	309.51	311.91	315.39	312.85	314.05	310.37	313.08	315.75	313.66	316.9	317.06	308.3	315.01	307.98	308.64	309.11	316.16	312.81	308.73	312.14	313.67	310.75	309.07
312.3	313.71	308.85	313.62	310.28	313.37	311.56	313.28	314.49	312.02	317.1	311.48	316.43	317.19	313.37	309.7	313.2	314.84	310.25	310.94	315.39	307.37	306.83	313.86	308.62	308.88	316.21	315.01	310.12	313.19	310.28	308.01	315.94	311.34	311.93	314.29	314.72	315.48	312.44	314.57	309.46	311.64	311.07	311.93	310.39	314.54	309.13	307.58	312.64	311.75
315.61	319.1	316.58	312.68	313.24	317.14	311.05	316.13	308.31	310.92	315.86	311.41	313.03	311.23	313.94	310.37	312.53	311.43	313.84	312.2	311.9	306.74	309.91	313.57	315.3	315.09	311.14	316.21	309.44	315.11	312.83	311.27	316.4	307.48	315.83	317.66	313.35	311.14	317.31	311.33	308.03	312.12	316.45	317.75	310.73	307.88	314.42	308.59	312.59	317.7
309.64	319.9	316.09	311.96	311.71	316.68	315.64	314.27	310.49	319.32	314.36	313.58	313.02	315.49	313.81	313.51	309.75	319.03	311.32	310.11	313.61	314.89	321.16	313.63	316.79	310.93	316.07	314.74	319.64	311.39	312.34	314.17	314.55	313.65	313.17	313.65	317.64	318.19	313.79	317.96	320.25	312.72	311.78	315.6	310.21	317.13	308.96	311.14	309.28	312.96
297.2	308.15	305.41	302.89	303.71	305.4	304.67	302.36	304.42	303.47	299.71	302.45	303.22	300.19	301.78	302.33	298.98	305.62	302.07	299.3	301.72	296.38	302.31	302.14	302.42	301.5	303.22	304.78	303.28	304.54	300.76	302.47	305.46	303.25	302.24	304.4	302.57	300.53	299.09	307.95	303.6	297.33	311.17	304.94	298.77	303.16	307.14	302.47	306.17	304
321.5	325.37	320.78	318.78	325.41	323.84	323.36	324.07	331.32	328.24	330.19	326.61	324.71	325.65	322.67	329.93	325.94	327.28	323.28	328.54	316.68	327.32	327.1	321.86	325.5	326.27	319.25	328.98	320.2	325.51	328.92	330.62	325.18	325.19	326.13	321.71	321.56	328.62	328.59	324.64	325.28	326.4	328.69	324.55	322.04	325.88	329.55	329.57	325.38	326.91
317.43	315.56	314.33	318.95	317.96	318.69	317.1	315.36	317.86	318.71	317.03	318.02	317.36	319.99	316.79	317.89	317.96	316.82	317.68	318.01	321.99	321.22	317.15	319.17	314.47	320.19	314.94	319.61	312.21	311.92	313.89	317.69	312.12	317.73	322.39	317.09	316.34	313.21	319.93	316.47	318.09	327.67	314.58	318.53	317.5	317.16	317.41	313.81	321.95	318.25
319.08	314.81	321.74	315.55	318.43	314.74	319.25	315.2	320.62	320.34	314.45	315.37	314.51	315.68	313.7	318.57	320.28	317.13	318.62	317.15	317.1	316.03	318.03	319.5	317.72	316.66	316.24	312.55	315.27	321.06	317.3	321.7	319.35	321.72	319.1	318.02	318.6	319.96	317.26	318.32	315.93	315.22	310.52	319.28	320.93	318.8	314.12	321.47	316.75	316.15
307.95	304.08	300.7	304.08	307.91	309.96	303.86	306.29	306.53	303.94	307.53	305.96	309.17	305.89	307.79	307.51	307.33	309.03	304.92	305.8	305.59	310.04	307.23	299.61	306.15	303.99	303.24	310.1	301.64	307.91	307.71	305.82	308.52	307.14	304.8	311.05	312.48	302.51	308.88	304.26	305.39	309.56	304.59	311.28	311.35	309.01	306.85	308.68	303.13	302.07
306.96	301.98	305.05	304.47	303.01	307.22	307.79	305.99	303.35	300.87	301.45	300.77	305.67	298.05	303.07	302.47	301.29	306.88	302.78	298.61	307.02	298.23	302.99	303.5	303.93	308.88	306.46	304.63	302.31	301.15	303.82	304.15	303	303.09	303.57	303.69	305.73	306.51	304.57	297.21	303.27	302.53	303.66	304.02	298.18	300.45	301.47	303.78	303.81	303.14
315.22	311.35	314.22	320.04	315	316.41	311.84	309.25	311.87	316.85	311.43	310.04	318.17	314.89	321.24	314.3	321.09	317.27	312.36	315.41	312.25	320.26	318.79	313.3	309.18	321.64	318.56	316.18	311.1	319.28	314.99	317.1	310.64	319.4	315.09	315.8	316.91	312.97	314.7	312.24	313.67	310.29	313.31	312.19	312.47	308.73	313.05	309.39	312.73	311.61
302.23	303.43	306.4	300.44	306.35	305.49	305.89	302.99	297.13	311.31	301.88	305.61	300.98	305.63	301.76	305.78	306.5	299.43	304.85	307.02	300.36	299.93	302.93	299.47	303.73	305.67	302.43	300.67	305.03	305.36	296.38	298.1	307.32	300.54	299.34	297.98	303.16	302.96	297.57	302.32	300.81	298.97	302.1	299.79	304.2	299.78	300.28	299.83	304.99	299.88
292.74	293.16	299.24	294.96	293.33	287.91	292.48	296.86	296.8	296.79	297.71	293.37	290.61	298.04	297.3	295.88	293.93	296.56	293.14	293.61	295.07	298.94	297.53	296.36	300.54	294.66	297.46	292.08	290.46	292.42	291.83	294.27	293.46	296.08	299.51	298.96	296.98	293.73	293.41	295.96	291.67	293.51	296.72	294.65	293.34	289.78	289.96	298.6	300.24	296.08
311.85	310.28	317.33	313.17	316.84	309.97	315.94	318.87	310.41	314.85	314.93	312.92	313.12	314.03	307.16	314.5	315.71	311.84	310.89	313.56	319.23	312.81	313.7	321.02	321.96	312.45	314.33	312.03	308.23	312.06	313.51	319.7	312.8	311.01	314.7	309.69	311.02	313.39	314.56	316.34	319.07	313.57	313.96	314.05	314.49	307.61	311.76	316.49	310.11	305.56
324.76	321.83	319.75	324.14	319.88	326.71	326.09	323.48	324.34	325.79	323.19	322.39	324.57	332.44	328.18	329.05	325.73	323.82	319.58	325.6	325.32	324.4	325.75	330.25	328.91	327.68	329.12	319.91	329.19	324.76	324.82	321.58	326.62	327.11	321.53	321.07	328.73	322.53	315.99	323.47	323.54	323.8	325.28	325.25	319.61	325.31	323.29	324.7	324.95	324.26
315.67	315.04	311.09	310.93	313.93	309.99	314.01	315.14	314.22	314.25	310.64	317.83	316.13	308.8	308.9	312.65	315.21	308.56	312.47	313.84	313.81	312.36	318.65	319.69	310.89	312.54	312.92	315.22	314.57	314.81	312.47	308.02	312.13	318.78	310.75	313.44	316.35	308.27	314.59	314.59	314.32	312.65	316.21	308.23	315.83	320.27	313.9	311.28	312.58	316.27
297.74	299.64	298.48	297.11	290.84	300.82	298.83	295.24	301.85	297.29	295.52	298.44	294	294.79	297.01	290.83	298.73	295.51	296.47	294.05	294.03	294.81	299.99	299.17	296.82	298.04	292.22	303.18	299.46	297.28	293.76	295.85	298.71	297.7	290.48	290.37	294.85	293.35	289.43	296.78	300.84	298	297.29	302	295.15	298.67	301.33	298.96	300.41	297.91
315.48	309.33	313.85	310.58	317.01	322.44	316.89	318.86	315.36	315.9	319.88	318.64	315.66	312.13	310.09	315.62	314.01	314.91	309.32	316.04	309.06	320.13	311.87	312.28	315.78	314.49	317.34	315.97	317.96	319.12	311.34	313.73	316.91	317.44	310.9	318.92	318.5	316.84	314.35	316.42	313.61	317.74	316.44	311.66	313.78	315.1	315.99	315.27	311.64	314.25
312.34	304.4	314.27	307.95	307.69	308.24	307.9	305.6	307.13	307.43	313.2	303.1	304.02	311.96	312.56	305.76	307.28	308.78	310.23	307.79	305.71	308.98	304.38	309.86	308.05	309.37	307.09	306.08	309.49	305.67	306.36	305.57	309.79	311.81	310.17	304.59	310.75	307.67	311.44	307.65	307.81	310.98	304.82	312.47	304.23	306.34	310.52	306.82	313.68	309.02
305.78	301.71	301.73	307.12	303.56	306.45	308.37	302.56	297.7	301.2	298.82	306.26	304.18	302.62	305.5	301.27	308.3	302.59	304.23	303.18	297.03	304.03	305.25	306.52	301.28	305.97	299.05	302.4	307.71	305.12	305.33	302	303.63	298.29	303.37	298.9	303.35	303.85	300.03	301.26	302.63	306.27	308.24	306.01	309.13	300.48	306.87	302.61	304.07	301.82
311.36	312.07	321	316.71	316.84	318.01	316.46	317.84	310.19	323.14	323.92	315.39	320.35	322.4	315.36	314.04	319.39	317.35	321.98	316.27	318.52	319.67	317.25	320.14	320.4	319.97	315.92	319.92	322.1	317.34	312.18	315.76	322.45	318.4	322.66	316.64	318.13	317.59	317.48	317.99	318.44	321.41	320.87	320.24	315.33	319.83	317.63	315.14	316.83	316.88
318.05	309.25	313.97	310.37	313.81	310.94	313.83	315.26	308.94	312.65	313.13	317.58	313.35	316.71	308.56	310.89	311.46	314.48	310.4	312.03	313.18	310.07	314.38	313.41	310.83	311.18	310.46	311.09	307.78	312	311.92	311.89	311.12	308.6	312.41	313.83	314.7	310.08	309.11	314.21	310.47	315.89	315.11	312.21	312.22	314.12	312.05	314.1	317.83	309.6
301.43	301.43	301.04	303.95	303.9	307.78	305.05	304.46	307.7	303.83	303.64	305.87	307.57	300.21	302.7	302.3	308.17	307.17	303.04	301.79	300.48	303.12	301.82	304.84	300.47	303.59	305.43	306.49	301.68	294.68	300.48	298.95	304.27	308.92	300.58	304.31	306.16	304.51	308.7	305.93	304.18	299.05	306.61	302.25	305.29	305.56	305.81	303.58	310.29	303.6
294.08	297.78	294.74	301.47	295.51	296.81	296.97	294.49	296.55	295.36	299.03	297.17	292.62	297.46	294.72	299.12	296.89	299.6	295.86	297.94	299.22	302.32	298.55	294.03	296.24	295.78	296.49	300.03	295.15	294.28	296.15	296.2	295.01	297.15	299.89	296.84	290.82	301.6	299.28	297.76	292.03	294.99	298.1	293.52	295.88	298.12	294.3	294.86	291.38	296.69
308.52	304.03	304.62	308.15	309.6	305.83	302.39	304.33	305.5	305.18	306.76	305.77	307.25	305.67	307.46	305.96	312.45	309.33	307.36	310.06	307.69	300.74	306.26	307.81	310.22	310.36	310.88	307.2	308.32	306.23	304.47	309.4	308.18	305.78	309.7	304.78	312.62	311.47	305.38	305.28	305.93	304.68	310.01	308.22	308.52	314.23	307.39	310.09	307.07	307.98
299.98	303.96	297.47	303.45	297.44	300.31	298.39	307.72	303.35	297.81	298.85	297.46	299.23	304.21	302.26	297.19	295.44	306.76	294.8	297.48	294.8	298.61	299.57	303.86	298.48	297.82	300.89	299.36	303.56	297.41	297.7	300.05	302.3	302.12	301.23	304.13	301.02	294.49	299.5	304.4	297.41	295.98	300.66	295.68	298.31	297.9	299.64	303.46	300.41	295.52
315.48	315.12	313.92	316.32	316.4	317.08	314.91	317.23	312.63	311.08	317.25	313.59	313.55	316.13	313.85	316.06	313.86	315.07	311.66	317.96	314.6	319.2	311.89	317.51	316.65	315.79	311.94	317.36	310.24	316.52	317.64	313.3	315.32	317.37	315.81	314.96	313.38	317.01	314.81	322.03	315.39	315.18	310.54	318.15	317.37	318.97	313.48	317.43	313.71	315.32
327.86	330.32	325.18	325.81	330.49	325.8	324.19	327.27	328.12	326.99	330.96	320.73	333.56	328.03	328.96	330.78	328.09	326.39	326.3	332.43	327.02	322.5	327.03	332.09	335.74	328.98	328.25	331.93	325.93	337.36	327.74	328.22	325.73	324.04	321.65	333.12	324.92	324.06	321.36	329.7	331.93	332.24	329.65	330.94	331.29	331.7	329.02	330.98	325.6	328.84
308.44	311.08	310.6	307.33	314.62	306.08	307.77	313.91	319.06	307.22	311.15	316.08	307.53	308.84	308.36	310.31	308.18	312.76	309.31	315.42	313.1	311.96	311.9	311.64	312.4	308.53	306.19	310.5	307.99	308.2	312.27	311.3	313.16	310.23	310.39	310.51	311.79	311.01	312.78	311.74	309.99	308.9	314.78	311.64	310.86	310.83	305.3	314.47	310.25	309.07
300.66	306.98	304.67	308.13	308.93	308.31	306.02	306.65	312.22	305.38	310.15	307	305.52	305.42	307.83	304.9	311.61	312.38	310.49	307.78	307.5	305.56	304.92	306.81	311.87	309.5	307.48	308.09	305.51	307.34	306.91	309.96	309.53	312.81	310.67	310.48	303.15	303.91	302.02	310.03	304.52	308.91	308.93	298.87	301.2	313.51	303.51	301.59	301.44	308.66
297.66	300.66	300.33	308.16	296.98	301.32	297.55	301.06	302.86	300.94	302.23	298.93	301.52	299.34	306.21	302.07	301.68	302.71	300.25	301.05	306.78	304.66	300.85	304.66	300.09	297	303.41	301.11	298.61	300.55	297.63	299.81	300.81	294.47	298.33	310.49	299.3	300.57	295.34	300.68	302.13	297.21	293.4	300.15	299.37	299.57	304.3	302.43	298.7	301.58
312.15	319.83	313.74	316.19	313.78	314.42	315.98	317.88	321.61	310.57	315.67	316.37	319.19	316.16	316	308.43	313.11	317.34	313.59	310.1	315.42	317.15	316.2	316.76	317.03	309.11	313.42	316.34	313.52	314.7	314.18	313.76	313.7	312.89	309.83	323.41	316.36	310.64	313.01	311.17	315.77	312.71	318.22	314.9	316.42	318.6	320.9	320.59	313.36	312.55
306.91	307.76	309.35	304.08	306.38	303.97	306.23	312.2	306.21	303.41	303.42	305.54	303.72	306.3	302.46	299.79	303.63	306.17	303.71	308.52	304.71	305.53	300.6	301.04	303.46	305.14	307.68	308.87	301.84	310.99	307.88	302.21	304.31	306.63	307.9	306.28	310.11	300.73	309.43	305.79	311.51	309.76	304.2	301.12	306.02	310.47	300.04	307.31	303.54	305.78
293.3	295	295.15	299.85	293.39	301.85	292.7	293.94	296.74	296.94	295.69	300.31	295.23	299.64	295.44	296.25	291.57	293.23	296.45	298.23	295.77	298.32	293.08	296.63	290.02	294.99	295.24	293.81	296.97	298.96	300.3	295.27	295.26	295.31	298.04	296.06	297.21	300.05	300.54	289.92	299.37	293.05	297.03	295.62	298.86	297.32	293.59	298.29	296.74	301.31
301.13	300.93	302.41	302.03	306.02	301.22	306.32	302.36	299.12	303.94	305.73	305.28	305.96	300.19	304.75	303.22	303.43	303.75	302.07	300.94	303.2	303.56	303.72	302.53	307.45	301.26	307.43	304.83	304.28	303.96	300.92	301.1	304	300.27	302.55	300.75	303.84	303.49	306.09	300.95	301.07	305.68	306.63	306.36	303.36	305.17	300.55	303.5	294.8	301.31
311.19	311.05	314.64	312.96	313.18	308.04	308.31	313.6	312.7	318.03	304.9	309.27	308.26	307.26	313.5	315.2	312.54	308.66	307.47	307.38	311.59	311.43	309.34	312.05	308.65	309.66	314.05	308.46	309.54	308.74	307.72	319.26	311.11	312.27	309.1	307.73	314.24	309.02	318.17	316.97	313.8	312.55	309.76	307.21	311.62	315.21	317.93	306.76	308.55	312.93
309.46	308.74	304.28	308.97	310.71	314.1	309.29	312.58	312.99	310.88	308.88	305.41	310.55	307.41	310.31	311.32	310.43	311.51	312.78	308.51	311.29	314.73	315.03	312.48	310.72	310.95	308.66	311.72	307.22	309.86	314.17	307.52	307.62	313.87	303.35	311.92	306.96	311.02	312.48	310.1	307.51	312.5	311.66	308.49	312.64	307.85	312.45	313.33	311.83	310.49
309.76	310.16	308.54	310.92	314.31	314.51	311.16	316.86	304.2	312.62	313.7	305.05	310.89	311.06	311.03	309.04	315.44	312.61	318.36	312.9	310.6	314.58	309.76	311.61	315.37	310.7	315.7	307.96	304.52	311.59	311.36	315.59	311.32	313.06	312.1	312.71	313.38	316.93	308.98	315.95	318.05	311.03	308.2	312.58	308.14	308.99	313.28	310.22	312.48	310.17
318.46	316.14	319.46	313.57	316.83	314.91	317.71	311.89	316.34	312.58	316.02	322.56	310.76	314.77	315.32	320.76	317.67	313.81	314.56	315.96	317.55	316.5	311.93	319.09	316.8	314.88	314.63	315.33	319.43	315.68	314.04	320.12	315.37	315.88	313.32	313.05	317.18	310.3	313.43	316.12	317.12	321.81	317.63	317.33	315.5	313.87	317.48	313.71	315.49	314.75
312.59	316.26	319.18	318.19	312.28	313.97	316.61	312.5	314.28	311.53	312.95	317.21	313.58	313.01	316.73	314.76	316.08	310.46	318.01	317.28	319.88	313.96	312.87	316.62	318.66	311.79	315.63	311.8	315.18	311.42	313.85	316.1	317.75	322.11	314.22	313.11	315.01	317.98	313.19	317.07	314.58	316.18	312.19	315.47	314.48	312.42	315.84	315.49	314.22	313.58
314.48	311.64	311.87	309.14	315.82	313.51	306.75	313.57	313.3	311.11	308.74	315.78	314.5	316.36	317.25	320.29	312.63	314.87	310.1	316.27	315.17	307.21	309.9	316.1	313.92	311.16	316.7	314.2	312.97	319.01	311.95	318.09	315.83	312.7	311.59	312.76	319.51	309.82	319.53	316.03	313.61	315.84	310.9	311.47	317.84	312.32	310.73	311.69	312.71	311.45
297.29	298.24	303.45	302.96	304.83	297.21	300.86	301.21	301.18	298.49	301.45	297.81	296.05	299.43	305.93	304.53	298.11	295	302.04	299.13	300.33	302.54	304	298.72	299.27	299.09	302.21	299.24	303.09	299.65	299.59	301.96	300.95	299.89	299.37	293.22	299.77	298.12	295.3	298.49	302.37	299.44	296.44	302.46	301.06	299.77	303.52	297.89	304.49	303.21
313.57	311.28	306.97	312.46	309.3	312.55	310.2	315.98	314.32	314.19	311.4	313.39	312.14	313.32	315.35	309.49	310.79	309.04	312.92	314.01	315.99	312.88	308.74	312.16	309.78	312.79	314.05	309.14	311.87	310.45	314.12	307.78	315.93	309.58	313.81	309.9	311.09	311.22	315.9	313.08	312.02	310.89	314.92	312	312.91	312.69	314.96	314.69	315.31	313.95
315.21	312.19	319.88	317.79	317.19	318.34	319	313.58	321.41	313.73	315.88	316.94	314.95	319.48	315.84	308.82	319.18	317.43	318.15	320.92	312.97	314.14	315.15	314.48	314.5	316.11	318.07	310.07	309.17	313.59	313.33	315.71	317.57	316.04	311.99	314.65	318.87	314.64	314.47	318.53	313.78	311.7	316.18	320.44	315.85	317.5	311.09	310.84	314.07	314.71
312.61	310.47	312.91	312.43	318.91	310.41	319.9	314.37	313.84	313.71	311.67	313.55	312.55	314.44	310.02	317.42	316.05	314.7	312.14	314.21	312.53	313.33	314.78	308.44	313.36	311.9	314.92	310.48	310.43	309.03	312.34	313.42	317.8	310.45	313.63	311.28	317.74	311.93	309.5	313.74	315.76	310.77	317.26	308.62	315.94	311.65	317.39	309.47	310.49	307.38
326.65	328.61	328.85	325.57	329.5	323.9	328.27	327.13	327.41	330.09	329.1	328.76	328.53	326.43	328.3	325.39	329.41	326.2	331	327.05	333.86	324.47	331.58	326.31	328.65	323.71	323.41	328.48	331.42	328.3	327.48	325.62	322.95	330.72	330.41	333.44	326.78	324.98	325.37	329.84	328.99	325.92	326.56	329.45	330.33	331.61	331.27	328.69	328.26	333.08
297.91	302.17	304.82	301.09	300.88	300.45	303.39	299.47	309.48	303.38	300.52	299.31	306.71	300.91	301.22	297.03	300.18	307.94	303.59	304.74	303.94	304.05	298.76	302.9	309.82	301.46	302.27	300.53	309.87	303.04	303.58	303.5	303.69	309.1	305.56	303.48	302.71	305.3	302.65	304.15	299.65	301.42	304.17	300.44	301.83	307.26	305.27	304.15	301.72	299.12
291.74	294.78	297.99	296.01	291.79	292.54	294.77	291.1	294.42	296.26	288.76	291.11	290.69	296.35	292.26	296.72	297.41	294.05	297.51	298.97	298.04	296.16	291.71	293.49	296.51	295.31	298.16	297.15	293.48	292.82	297.24	296.21	288.88	295.49	295.2	293.48	292.08	292.77	295.27	296.59	295.35	295.56	296.22	295.32	293.86	296.91	298.73	295.03	299.37	297.83
303.12	292.77	300.45	303.83	302.65	296.86	302.25	303.78	298.82	309.7	302.5	300.35	302.75	300.32	306.25	295.73	296.79	300.21	295.87	300.72	302.15	307.18	299.22	298.62	299.84	299.12	299.26	299.32	301.54	299.43	301.5	299.58	302.87	300.22	307.81	299.42	298.58	300.96	302.74	303.37	301.96	303.21	305.15	302.41	301.16	303.15	303.08	306.57	301.31	298.15
324.26	326.62	331.57	324.23	324.97	334.56	324.79	327.46	328.67	325.91	329.72	324.8	328.38	330.89	329.33	324.46	328.27	322.59	327.75	331.55	323.45	325.78	325.08	328.47	327.87	327.52	323.49	327.6	326.38	328.08	323.44	328.21	326.25	334.46	324.61	326.73	324.7	324	326.33	326.72	326.63	332.06	326.78	326.54	328.93	324.35	325.78	329.36	326.51	331.03
331.57	332.06	327.3	326.3	328.99	330.23	329	331.89	329.1	332.15	327.3	332.19	331.55	328.82	325.18	328.79	328.26	331.42	328.89	327.57	329.97	329.18	331.56	328.92	330.8	327.46	329.44	331.51	329.21	331.25	328.96	334.83	329.91	332.2	331.01	324.84	326.01	330.18	330.49	328.63	324.09	325.68	326.78	327.08	332.12	324.79	331.29	326.31	327.64	324.83
313.16	311.52	307.75	310.11	310.68	308.49	315.72	309.34	310.84	312.57	312.19	313.48	311.79	311.93	308.13	315.32	313.85	314.6	312.54	309.89	310.05	309.6	310.25	308.66	307.45	312.65	311.65	313.56	312.58	306.93	312.65	305.61	309.31	308.13	306.96	310.12	307.02	312.9	308.58	313.08	306.24	312.66	307.32	309.38	306.77	307.95	307.98	307.04	309.65	312.91
311.58	307.1	312.86	306.87	309	314	310.13	309.56	309.58	312.7	313.09	312.17	310.48	312.83	309.71	309.53	314.21	313.15	312.92	312.18	314.53	310.9	311.4	309.14	317.97	312.73	310.8	311.19	311.6	317.42	311.3	314.58	310.65	309.95	310.31	309.96	313.69	308.55	314.2	305.84	313.82	310.58	311.09	309.1	310.43	309.56	310.7	311.77	308.69	315.03
319.6	321.03	320.41	313.66	314.5	319.16	314.8	318.42	318.2	316.33	318.33	321.58	314.25	314.47	317.27	318.92	315.51	320.39	318.01	311.75	316.21	321.78	313.56	320.38	318.09	316.62	318.59	319.21	314.52	318.58	322.21	316.4	312.79	316.06	315.81	310.6	315.66	319.81	322.21	315.66	318.72	318.53	319.89	318.13	319.1	317.62	316.89	313.67	312.12	321.69
313.34	314.6	313.27	309.01	315.18	318.11	314.22	308.65	315.89	316.43	313.22	318.42	311.77	311.14	313.89	309.08	317.88	311.41	309.68	311.21	310.52	313.43	312.04	310.98	310.87	312.07	315.89	313.28	313.72	309.9	312.19	314.51	310.9	309.55	312.53	317.17	310.83	317.44	308.27	310.64	309.79	310.46	313.19	315.61	313.8	317.53	317.28	312.06	313.88	316.94
311.63	315.53	308.62	318.03	318.03	311.55	316.2	318.09	314.54	316.1	314.39	317.22	314.05	312.23	319.42	316.8	317.18	316.14	315.77	318.19	312.94	318.32	315.84	312.94	313.97	317.79	314.85	315.71	314.97	324.79	315.31	315.68	309.9	311.03	315.8	317.07	316.42	315.11	322.11	314.28	308.91	311.86	313.9	314.94	312.66	320.32	313.06	312.92	313.59	311.78
304.36	302.81	311.97	302.02	306.37	307.63	305.23	301.18	301.14	304.32	300.97	302.45	307.35	304.46	300.36	306.75	298.52	302.8	305.12	305.9	304.74	301.84	303.69	304.37	301.77	301.71	304.56	304.18	306.62	305.81	302.37	304.18	306.57	301.66	305.47	308.7	302.49	302.57	301.83	306.69	305.93	306.17	301.23	301.54	305.17	308.82	306.14	305.56	302.57	298.41
313.81	310.78	312.45	310.18	307.98	315.37	315.35	314.1	311.77	313.63	312.3	314.01	310.84	312.88	314.06	311.71	310.61	314.99	313.76	308.98	314.11	311.59	315.91	314.3	313	312.41	316.34	316.23	316.54	313.17	317.89	313.42	316.62	311.13	311.89	312.34	310.61	308.53	310.37	314.75	312.78	315.21	312.07	310.3	312.96	310.67	316.05	306.22	315.61	313.89
304.23	305.71	305.3	309.07	306.73	311.11	303.38	308.81	304.73	309.34	306.2	311.07	307.89	304.4	302.17	309.14	306.55	304.57	307.89	306.02	303.85	306.11	306.8	306.62	306.79	305.26	307.09	307.79	309.45	303.19	309.66	306.63	304.56	307.52	308.04	307.03	304.3	303.99	306.02	303.22	305.73	305.2	307.53	307.37	310.69	307.2	309.65	308.56	311.16	309.6
297.94	295.99	299.07	292.4	293.66	298.55	297.29	290.89	295.32	291.35	292.92	299.67	299.45	291.26	296.77	296.15	295.34	296.17	292.52	294.05	297.26	299.01	298.12	299.98	297.06	299.13	298.17	292.6	298.37	293.79	297.67	299.15	299.33	295.01	293.58	295.83	296.37	294.64	293.53	289.68	294.04	294.94	298.72	297.73	295.85	295.34	294.85	291.98	294.76	293.03
300.19	302.51	303.48	301.36	308.56	301.61	303.88	299.92	305.57	301.93	306.25	302.59	308.37	305.65	305.06	306.3	303.33	306.45	307.64	306.47	304.79	304.94	310.38	303.06	306.36	306.98	301.14	304.03	306.29	306.92	301.88	299.47	309.74	307.26	307.38	307.12	304.45	303.51	308.7	303.84	302.86	306.41	305.83	303.76	299.75	304.81	304.64	296.26	304.17	311.98
303.37	304.27	307.09	308.18	306.37	300.51	305.72	305.29	303.83	303.25	305.34	303.88	303.2	306.82	304.97	302.6	305.37	304.6	306.42	305.92	307.96	304.36	305.9	308.7	300.89	309.29	297.53	302.61	303.43	304.12	299.66	301.82	299.88	303.21	301.41	306.54	296.82	302.1	305.12	308.37	304.44	307.21	304.5	301.98	303.78	302.46	304.62	304.78	304.2	301.69
304.92	302.2	303.85	301.92	303.67	304.27	303.97	306.46	303.86	306.78	305.7	299.54	306.31	297.15	304.08	302.31	303.54	299.58	302.44	298.67	302.4	300.18	302.69	304.92	301.41	299.86	307.26	304.06	302.06	296.33	299.82	301.2	298.66	296.28	300.81	301.21	305.5	299.4	300.24	303.02	303.64	306.01	306.59	302.41	305.51	303.95	302.5	301.83	302.73	300.53
305.21	305.73	305	303.86	308.7	302.57	303.18	304.22	304.28	301.17	308.72	309.78	304.07	305.33	303.62	297.96	302.37	310.93	309.28	308.58	303.07	308.16	303.99	306.78	303.63	303.36	302.35	301.75	310.73	303.81	302.8	305.79	304.59	306.59	304.44	305.71	305.15	302.19	304.56	303.64	300.56	304.75	309.48	303.74	306.19	308.07	304.91	298.23	304.91	302.86
327.99	326.4	329.47	325.43	330.57	324.74	325.75	327.57	333.65	327.18	323.96	323.81	323.48	319.2	327.76	322.91	324.93	321.3	330.37	327.84	331.41	329.86	328.7	328.86	324.07	328.6	325.92	330.71	326.17	322.6	329.12	327.83	329.4	322.87	323.72	327.96	320.05	328.58	326.69	327.79	329.49	327.74	327.18	330.38	322.33	324.05	322.57	324.35	328.15	326.24
311.37	315.63	312.03	315.47	309.79	314.21	308.01	307.12	312.74	309.4	311.87	313.72	309.61	306.38	314.03	312.09	313.67	312.68	310.48	308.65	314.53	310.92	313.36	309.05	307.93	305.6	308.79	314.21	310.84	310.62	314.28	311.39	312.18	312.73	310.84	306.51	310.1	309.98	312.85	310.63	312.03	308.47	309.19	312.85	311.15	310.72	311.45	308.58	310.56	316.33
327.81	327.95	325.7	326.49	329.24	330.83	330.95	329.69	330.78	328.78	329.34	327.54	325.53	331.54	326.76	327.99	328.27	327.19	324.66	328.73	326.29	325.5	328.89	327.18	328.57	332.43	327.67	327.6	323.65	324.64	332.53	325.56	333.57	323.81	328.01	331.74	326.7	325.92	325.46	330.73	325.86	327.34	331.28	327.98	327.77	322.06	329.03	329.41	326.15	326.36
308.11	305.11	303.85	302.25	308.26	298.31	306.54	307	306.59	304.34	301.89	303.21	305.55	302.06	304.03	308.18	306.09	304.83	299.56	312.24	306.18	298.47	302.36	299.23	304.85	303.88	302.51	307.52	309.2	305.45	301.3	304.71	301.92	304.17	298.79	306.35	306.23	301.73	304.98	302.71	305.35	304.76	303.93	306.21	302.59	298.58	305.56	299.08	305.16	304.34
303.43	309.57	306.46	306.98	307.68	304.41	304.48	311.51	309.28	306.41	309.34	301.99	308.61	303.99	304.83	300.45	305.24	304.6	303.67	309.99	308.19	308.39	305.59	313.18	307.76	305.38	301.15	307.61	305.04	307.6	303.16	305.17	306.56	309.12	305.35	307.98	306.89	305.92	307.38	305.8	307.68	309.09	309.16	307.4	303.37	307.08	305.37	306.9	301.75	302.23
329.33	330.42	323.46	324.92	327.08	318.88	330.76	327.89	325.95	324.36	327.04	327.69	322.46	329.22	327.9	322.53	327	327.66	322.89	330.19	329.72	329.93	330.27	326.35	325.11	333.4	325.12	329.04	328.78	328.06	326.91	323.92	329.91	329.03	327.26	322.53	322.45	328.88	324.18	324.56	326.8	325.64	326.49	327.7	332.61	328.96	327.61	330.62	326.24	324.35
315.41	315.86	317.13	312.7	308.55	320.22	313.96	314.39	318.36	316.29	314	319.52	319.55	318.09	311.47	318.06	315.87	313.91	313.65	317.37	319.3	321.55	316.41	317.21	313.24	315.08	318	311.5	314.69	316.47	316.17	318.82	320.36	319.91	314.75	316.48	316.62	318.32	316.18	315.71	316.46	315.6	315.83	317.33	312.69	320.26	319.04	314.41	319.28	314.82
296.64	295.02	298.08	299.57	295.67	295.36	292.06	293.7	298.37	301.91	297.46	294.51	301.24	299.53	294.58	299.21	294.54	293.61	297.62	299.94	295.07	297.09	295.33	298.8	298.46	293.57	296.53	295.17	291.24	296.71	295.75	300.6	296.3	293.95	297.51	298.14	297.75	296.94	302.01	295.29	303.71	296.17	296.53	292.65	300.83	299.92	298.98	297.1	294.39	295.45
301.15	297.48	299.86	288.1	300.55	297.08	297.32	296.37	296.75	299.41	298.81	295.98	302.21	296.02	298.12	296.66	295.6	300.42	293.55	300	295.52	296.72	297.4	299	293.9	294.55	298.16	291.63	295.46	295.52	291.78	296.97	298.94	295.13	294.07	295.89	298.86	299.37	303.86	300.46	297.93	291.53	294.55	296.38	292.08	293.91	299.88	296.35	295.49	295.43
330.57	321.1	327.47	324.76	328.05	329.79	329.93	330.64	328.62	329.81	331.66	333.59	331.14	331.76	325.46	325.5	327.1	331.48	327.74	327.61	329.61	326.54	325.4	323.64	327.42	328.18	322.22	324.65	328.55	329.91	329.28	327.36	328.14	324.84	332.18	331.43	328.91	330.12	329	327.8	333.07	331.14	327.83	331.49	330.03	332.34	324.36	326.78	330.6	324.44
320.99	318	316.34	314.53	321.24	320.03	317.86	319.59	315.07	314.71	317.22	309.28	320.23	321.8	320.98	317.26	316.27	318.7	318.47	315.05	318.29	316.92	320.22	319.65	318.1	315.15	318.35	316.89	312.95	319.83	319.87	316.26	318.99	321.4	315.81	319.53	319.79	315.81	316.73	317.9	315.77	322.11	319.51	316.55	314.42	316.83	320.2	322.29	318.45	321.07
328.29	328.98	328.43	326.21	328.35	327.18	325.66	329.37	332.22	331.69	326.66	322.92	332.57	329.71	332.89	325.76	325.64	326.82	331.85	327.74	322.71	327.54	327.04	326.93	325.64	328.41	323.37	325.94	329.19	330.9	326.91	328.31	329.71	330.48	330.65	326.95	325.83	325.89	322.8	322.76	325.8	330.12	328.36	332.17	329.45	326.66	326.18	322.57	328.64	326.06
304.23	302.83	300.46	299.08	299.56	304.58	304.85	304.02	306.38	307.45	303.6	295.95	305.63	299.16	303.46	304.77	306.57	306.45	304.47	303.25	302.12	303.81	304.68	305.93	300.39	303.71	298.69	308.01	304.7	304.47	304.63	304.82	306.13	306.32	298.22	302.29	300.13	303.99	309.9	300.87	299.16	304.99	306.66	302.94	302.44	299.53	302.66	300.72	305.79	301.88
311.5	314.03	316.42	310.89	315.07	318.36	311.36	316.34	310.86	313.52	311.73	315.54	311.06	317.36	307.45	318.05	312.16	315.35	316.37	315.17	312.84	312.2	311.33	308.05	306.05	315.91	313.39	315	309.06	315.11	312.76	311.85	312.91	311.11	311.21	307.27	318.43	309.68	314.91	315.07	316.13	319.65	312.08	312.35	314.4	313.29	315.38	315.69	310.74	309.65
323.08	324.32	330.8	324.71	332.05	326.66	327.02	323.1	326.5	330.14	326.9	327.33	322.91	327.73	330.14	322.29	322.42	329.11	328.9	329.36	328.14	328.35	321.63	324.4	323.99	327.7	330.75	322.54	326.12	326.96	321.46	320.08	328.11	322.9	326.97	323.62	322.12	320.62	322.56	321.27	331.32	325.82	326.1	330.39	323.49	326.52	322.01	331.92	328.93	327.66
303.3	302.95	304.36	302.67	309.89	302.84	302.47	310.21	307.88	303.65	302.52	305.63	310.42	305.25	304.99	301.23	305.08	310.22	301.98	308.15	305.21	307.36	303.62	310.7	302.2	307.98	303.55	305.1	306.71	310.2	307.4	306.85	310.34	307.82	305.91	306.83	308.11	305.47	305.18	300.26	302.03	311.34	306.65	305.18	300.73	303.16	312.53	308.4	309.17	307.26
322.8	327.86	326.59	329.13	328.21	324.68	327.91	325.33	324.26	327.16	324.56	322.98	324.74	324.96	326.65	327.54	326.69	328.41	326.87	329.22	322.79	325.13	328.1	330.23	326.66	326.99	326.64	331.01	327.2	324.84	324.9	330.2	327.56	327.12	326.96	325.32	326.74	327.47	328.68	321.06	331.54	325.47	331.15	328.53	328.44	326.16	328.56	328.09	331.22	323.37
318.92	310.99	315.38	309.05	315.01	312.96	315.28	316.61	314.53	313.82	314.4	319.19	319.03	314.52	316.43	322.57	311.04	311.39	315.07	316.97	314.86	311.19	309.88	315.96	313.19	315.11	314.18	311.29	316.47	312.69	314.64	311.02	316.54	311.79	316.09	313.85	318.39	313.75	311.51	312.6	313.65	317.49	315.6	316.34	311.52	314	314.1	312.38	315.59	316.08
290.87	298.92	290.5	296.38	291.04	290.9	290.04	294.33	296.21	294.17	294.47	293.06	299.05	295.88	293.2	295.04	290.77	295.47	294.38	299.41	293.51	296.14	295.76	294.89	297.67	294.24	298.44	295.47	293.58	295.42	291	298.09	295.55	296.5	293.46	293.8	298.23	294.7	299.76	292.35	297.37	294.53	293.97	291.96	295.92	291.88	295.15	300.79	295.25	298.32
309.74	297.48	302.29	305.83	300.91	302.3	304.09	302.69	302.32	303.16	304	305.5	306.12	307.93	300.69	302.74	304.79	303.47	307.13	308.93	308.47	303.39	302.5	306.15	304.45	297.69	303.51	304.05	301.27	306.08	302.39	305.52	306.02	303.65	306.68	301.02	305.68	309.64	303.22	312.66	304.77	303.57	304.02	305.98	308.38	310.84	306.03	307.51	302.15	306.39
305.35	309.27	305.65	302.01	305.1	307.76	305.97	309.39	303.91	301.37	305.47	311.33	301.35	304.07	306.21	309.13	305.88	307.04	307.41	308.41	308.13	301.29	304.3	302.63	305.04	304.33	308.18	303.82	308.49	310.67	306.13	311.12	304.53	303.93	303.62	303.29	302.82	304.43	302.39	301.89	302.2	305.92	310.24	308.62	310.31	306.91	306.57	304.56	302.64	304.56
313.11	320.43	317.4	318.36	320.5	316.9	318.21	324.94	317.51	314.08	313.92	319.83	320.44	320.49	321.28	316.04	312.64	317.97	317.45	322.28	322.87	325.3	321	317.01	316.83	322.34	323.79	316.99	314.87	317.72	323.63	320.81	318.82	318.81	318.61	321.45	323.11	319.79	321.71	312.89	319.34	316.57	315.05	318.88	317.05	314.27	315.86	317.22	316.56	321.17
327.82	324.98	326.25	323.62	327.68	330.43	332.2	328.32	325.7	323.26	325.77	326.37	323.58	328.89	324.62	331.46	328.63	328.99	330.19	323.09	328.92	331.45	327.21	326.25	322.99	327.29	326.32	326.45	327.71	330.14	327.86	325.4	328.88	332.39	327.32	326.14	328.18	330.96	326.82	330.89	326.49	330.32	330.47	324.52	327.13	331.55	331.17	323.72	328.99	328.79
331.48	328.67	329.61	325.84	328.02	330.36	327.85	328.86	332.56	323.63	327.97	326	327.35	326.5	331.77	331.3	325.04	333.27	329.92	328.37	328.54	329.73	330.02	327.76	326.2	325.54	326.54	325.35	328.85	326.55	330.56	328.28	334.41	327.76	330.78	328.82	328.75	329.34	330.06	326.78	325.33	329.86	325.32	323.89	328.56	329.9	328.93	325.87	331.81	329.34
313.1	310.59	312.88	308.36	308.41	309.38	311.97	309.67	313.34	309.54	305.05	310.71	309.45	306.11	312.29	311.46	317.42	308.62	311.63	312.43	310.62	308.22	310.92	311.85	312.13	310.15	309.47	308.83	310.97	313.57	310.28	305.33	313.19	307.99	309.73	308.01	309.87	309.85	313.18	307.34	310.38	307.97	312.5	307.06	311.58	311.19	309.55	310.76	313	305.7
302.06	310.23	306.23	302.47	306.56	301	307.37	304.38	304.75	306.36	301.32	301.45	300.83	302.43	305.27	302.39	301.38	306.61	304.13	302.63	301.84	303.21	305.01	305.07	307	302.66	301.31	306.24	303.33	304.97	308.35	304.68	302.21	309.45	302.88	303.37	301.56	299.57	298.62	307.34	302.9	300.56	309.56	301.68	310.35	305.61	307.09	302.6	301.94	303.45
308.58	304.3	301.54	305.86	302.3	306.17	303.13	303.16	306.6	298.73	307.16	303.04	303.87	304.74	305.61	302.51	304.91	302.6	299.61	302.79	301.82	304.77	300.22	302.68	302.66	305.17	305.13	301.86	301.09	306.59	300.42	301.72	300.48	299.84	306.17	301.55	301.15	305.56	301.72	299.93	297.82	301.36	303.5	302.37	304.23	300.87	300.73	302.85	304.39	303.78
301.63	306.35	306.35	306.09	307.53	306.86	301.58	304.19	311.32	302.16	299.42	309.96	304.15	303.65	303.99	304.43	303.32	301.89	304.92	306.09	303.26	312.47	308.53	304.4	308.05	303.23	306.63	301.52	304.33	308.26	309.37	307.37	305.14	303.89	298.27	300.97	308.13	308.67	301.11	302.65	304.44	307.98	310.16	304.31	306.98	306.04	301.84	307.66	307.11	301.61
298.92	300.23	300.91	293.61	301.6	303.53	300.87	299.05	300.88	300.06	299.73	300.43	296.75	298.74	296.88	299.22	296.96	302.59	297.8	296.72	297.22	297.4	302.39	303.18	300.34	303.99	301.56	298.94	300.1	297.42	294.83	303.78	298.18	301.86	301.42	302.9	300.53	300.03	302.94	303.33	301.18	299.14	303.03	296.92	303.89	305.27	299.29	300.56	298.98	297.91
315.1	304.63	311.76	308.34	313.42	304.64	312.87	309.99	309.54	310.9	311.38	309.76	314.49	309.74	311.15	311.47	306.49	309.27	312.47	309.34	315.52	310.38	310.65	307.05	315.02	309.99	308.88	307.56	314.15	310.03	307.66	310.78	309.89	307.69	312.17	309.08	308.62	310.88	313.36	313.15	314.01	310.05	313.63	310.4	311.44	305.9	311.48	310.65	309.22	310.72
301.47	303	301.75	302.47	297.38	299.3	303.28	298.7	299.7	304.34	306.97	297.14	302.84	306.07	300.74	305.76	304.3	302.64	305.53	303.62	302.05	297.43	301.15	305.9	305.54	306.85	303.46	300.6	300.02	302.48	302.02	300.73	301.31	306.88	303.03	303.17	300.82	302.89	305.42	305.13	304.28	305.4	296.03	299.24	302.64	308.13	302.52	301.35	301.28	304.07
299.6	297.25	292.13	295.45	299.37	298.51	303.43	299.2	303.15	301.32	296.3	295.53	297.62	294	296.62	291.8	297.74	296.64	297.43	297.58	302.75	294.9	297.44	297.17	297.55	293.59	294.57	294.85	292.45	294.15	295.47	297.13	297.74	294.09	294.28	292.41	297.13	296.9	292.47	291.81	296.36	294.86	296.14	298.69	296.8	296.39	299.38	295.87	294.88	297.61
315.29	315.21	312.49	317.81	321.94	318.81	320.65	319.24	317.6	315.92	315.56	316.58	315.72	320.17	321.56	322.98	318.4	315.67	318.54	314.75	320.63	322.23	321.04	315.23	311.63	318.34	315.16	320.35	317.43	315.97	319.67	319.15	320	317.83	318.32	316.04	317.95	318.56	323.76	326.97	320.04	318.98	317.16	316.28	315.56	319.05	317.54	318.06	321.67	318.66
313.52	314.12	316.44	320.02	314.31	317.02	315.15	320.81	316.57	320.7	322.27	318.39	315.04	313.03	315.46	320.01	317.72	315.02	317.16	315.79	322.7	317.05	319.6	316.56	314.76	314.74	321.52	316.88	316.18	315.82	316.43	314.68	314.8	314.6	316.09	318.1	313.71	316.7	316.45	313.81	316.21	316.69	316.33	314.16	318.57	316.75	315.81	318.5	314.1	313.88
329.1	332.56	328.35	325.18	332.68	331.74	325.87	333.61	329.22	323.56	327.86	328.34	326.96	331.26	330.15	327.2	331.8	329.62	331.52	325.64	324.79	330.1	329.19	330.12	329.65	327.66	328.97	329.92	330.6	325.92	323.71	327.42	330.14	330.98	324.33	327.44	331.8	329.98	327.35	333.93	326.51	328.53	330.71	332.15	328.42	325.19	329.24	329.44	329.26	325.72
314.35	314.63	319.79	312.5	311.05	314.96	312.92	316.7	312.35	312.42	310.8	310.43	313.05	313.07	309.5	314.63	311.06	314.6	313.27	311.37	317.42	312.66	317.72	311.84	310.54	313.14	315.26	317.29	317.1	315.39	312.7	312.72	313.3	313.55	308.17	311.48	310.08	313.31	314.75	312.13	313.11	314.68	315.3	311.46	312.36	308.16	314.69	317.59	315.8	311.42
313.79	311.78	318.33	314.99	317.89	314.19	314.48	318.76	315.79	315.59	318	316.33	320.69	314.03	315.41	312.91	313.58	312.92	313.83	311.4	308.59	311.53	320.4	316.85	315.59	314.5	317.16	316.95	305.06	310.96	311.78	312.13	316.13	311.1	314.06	312.72	317.72	315.14	313.5	316.26	314.87	311.72	316.01	316.59	312.34	316.48	310.84	313.6	314.85	315.44
304.43	305.16	302.59	302.86	301.42	304.44	301.71	303.11	301.94	301.87	304.22	298.79	297.56	303.43	306.2	300.92	305.63	299.7	301.43	301.19	301.31	304.64	302.69	303.68	301.74	301.9	308.62	301.59	302.24	302.79	305.3	303.63	305.4	304.14	301.7	301.68	305.09	301.88	306.35	303.36	306.1	297.82	302.02	301.28	295.77	305.57	301.43	298.92	301.14	303.53
312.71	307.87	308.49	313.1	309.16	310.55	314.94	319.25	310.8	313.64	308.43	313.73	315.42	313.73	310.72	313.66	314.44	312.9	309.58	309.14	309.96	308.32	313.62	311.89	310.04	310.96	313.06	315.19	307.23	311.18	313	312.12	312.34	313.46	317.06	305.97	313.51	316.8	313.69	316.12	307.97	309.9	314.27	316.35	311.81	310.93	313.77	307.76	314.21	318.57
318.49	315.9	317.43	314	317.71	319.94	318.35	317.65	320.32	313.54	315.22	316.65	317.27	316.06	317.98	321.78	315.22	319.26	312.27	316.41	315.89	318.2	318.62	319.05	317.53	320.77	321.66	313.65	315.02	315.01	320.11	316.91	316.14	317.58	318.65	317.25	316.71	315.46	314.66	312.85	315.95	318.32	314.48	314.88	320.9	318.37	322.71	321.86	321.54	317.14
316.21	318.68	317.7	315.46	318.96	317.41	321.1	316.63	320.07	317.57	323.43	316.89	319.04	320.43	313.48	326.65	320.42	318.29	313.38	316.09	318.53	316.59	320.37	315.97	319.11	316.61	312.61	319.5	321.57	320.03	317.61	315.43	320.77	322.06	321.31	314.38	321.61	319.89	316.96	319.77	314.3	317.95	319.11	314.12	318.36	314.49	320.36	317.41	317.82	319.26
313.13	307.78	310.08	307.75	307.9	308.49	312.13	306.46	311.23	312.94	312.66	311.7	306.48	310.91	310.74	312.53	311.05	310.29	309.88	306.78	309.39	306.1	309.19	307.84	310.02	307.51	311.95	307.74	314.67	316.06	313.82	306.16	312.9	310.44	306.7	304.25	309.24	313.01	306.6	311.83	311.63	305.44	313.06	306.79	313.21	310.12	308.48	309.14	307.19	302.88
316.34	311.83	318.3	320.92	314.25	319.06	321.69	316.18	312.92	319.05	316.11	319.76	316.16	313.8	317.64	318.34	320.82	311.18	317.67	318.56	314.11	321.82	313.38	319.19	317.13	315.03	314.1	317.47	312.43	315.59	317.95	319.07	312.64	312.54	317.58	317.37	316.2	317.02	318.55	313.97	313.75	316.69	314	320.36	316.79	316.64	317.28	314.92	319.81	316.46
310.12	309.01	310.98	309.21	309.34	307.77	306.9	306.76	315.17	310.83	310.29	309.04	309.34	307.16	308.64	305.49	307.48	310.91	310.33	313.99	306.71	310.9	310.21	308.95	314.3	309.84	316.57	312.14	314.6	310.74	314.46	310.16	311.44	311.6	317.23	307.96	310.66	310.75	309.98	309.82	314.6	310.14	312.51	309.14	309.05	312.3	304.43	316.68	309.32	311.07
304.9	307.8	306.91	304.37	307.15	308.23	307.95	307.13	303.88	312.81	303.49	311.7	305.1	308.22	305.68	304.9	302.21	307.59	309.67	304.6	308.48	305.66	309.82	306.49	307.68	305.06	305.98	310.88	312.81	309.91	308.36	305.79	310.33	308.44	307	305.81	304.95	311.57	301.88	302.25	307.2	309.52	306.25	308.66	305.57	304.57	307.3	308.05	306.15	309.96
305.51	306.07	310.57	302.96	305.62	304.42	299.82	300.43	300.5	305.93	300.28	303.7	300.69	301.92	306.3	300.22	308.88	300.34	299.62	302.39	307.1	308.97	299.48	302.25	304.36	298.08	303.71	302.41	298.22	306.42	307.93	305.15	301.54	302.47	302.4	298.71	302.18	300.74	303.29	298.72	303.23	300.57	301.86	302.95	304.44	298.06	308.74	303.09	304.36	303.09
302.02	308.93	302.66	305.18	307.61	306.36	306.35	309.09	306.37	309.59	309.73	305.06	306.97	305.85	307.55	307.53	307.33	306.19	307.38	310.1	309.01	307.43	302.73	309.23	305.91	309.98	309.77	307.66	305.33	306.38	305.23	310.36	306.44	311.01	310.37	307.85	302.02	307.09	306.52	308.17	308.34	304.49	308.34	312.19	308.65	305.75	305.85	309.48	307.16	305.28
313.31	315.43	310.07	311.61	309.12	310.19	312.96	312.06	309.59	314.55	312.64	314.1	316.84	307.78	314.83	311.79	313.27	313.51	310.05	312.37	310.53	311.78	315.37	316.62	315.28	316.1	314.36	313.81	315.22	309.9	313.16	308.48	312.6	314.41	313.06	315.45	313.75	314.66	317.38	312.35	315.34	313.84	314.22	316.61	313.06	319.73	316.83	316.16	317.01	315.41
332.24	330.66	327.32	329.66	328.16	328.3	326.96	324.78	328.93	326.05	328.4	328.71	331.46	324.87	329.36	325.97	325.57	325.74	332.21	329.15	324.5	326.66	328.15	328.69	327.26	322.17	330.23	325.33	324.64	329.96	331.21	323.63	328.88	328.69	329.43	330.43	328.64	329.07	331.11	328.08	320.73	327.95	327.47	330.88	331.16	325.85	328.19	325.45	328.99	328.35
307.23	308.04	314.86	311.71	315.16	311.24	311.99	308.08	305.52	309.99	309.02	309.87	313.95	315.23	313.06	309.4	311.61	310.47	309.51	308.05	310.87	309.17	312.58	315.01	308.14	309.47	312.67	318.39	310.24	308.7	309.61	310.64	307.96	311.02	307.5	311.85	311.98	311.31	314.01	305.95	308.16	307.67	313.14	312.94	309.15	313.61	310.94	309.54	312.45	311.31
316.29	318.75	317.51	321.62	318.6	323.85	320.96	319.46	319.38	319.92	318.45	315.64	315.33	320.12	317.61	321.91	319.39	315.87	311.43	316.71	319.8	321.51	317.72	314.02	316.54	320.35	320.54	324.52	311.62	316.14	324.58	318.74	315.08	317.18	318.87	320.45	317.93	322.71	322.42	320.46	317.01	322.01	321.13	317.88	319.99	323.04	319.82	319.13	319.41	313.47
299.98	293.88	295.79	301.15	301.15	287.42	291.39	298.97	289.15	298.65	296.06	299.6	295.29	292.76	297.54	296.38	296.97	290.02	294.82	291.1	297.92	295.56	292.37	294.8	295.43	290.98	296.04	295.22	294.18	293.04	302.89	293.96	294.87	294.01	302.85	295.12	301.2	292.43	291.71	296.42	293.95	296.25	296.49	295.57	298.58	296.78	295.96	298.54	297.24	292.09
307.43	300.54	309.43	300.45	300.16	305.51	302.27	304.24	302.93	301.57	307.75	308.5	306.14	306.39	302.92	308.88	303.73	306.82	307.58	307.98	305.13	302.31	311.44	301.43	304.51	310.66	306.47	304.52	299.91	305.5	308.89	304.27	304.46	308.05	300.73	305.07	306.14	302.85	307.9	306.73	305.83	309.48	305.96	303.21	310.28	304.34	308	304.54	304.98	301.25
296.31	301.37	305.92	300.15	302.18	304.04	304.06	304.65	305.1	305.67	306.14	306.69	308.59	303.96	306.95	306.89	309.46	307.85	302.7	305.84	302.41	301.8	301.27	304.15	301.51	303.49	303.01	307.14	303.92	303.31	306.6	305.1	310.21	299.25	304.38	307.07	301.47	303.8	304.29	302.62	301.6	304.7	301.44	308.33	304.55	304.52	302.97	303.09	303.77	305.76
311.71	315.26	313.78	313.75	310.87	314.75	308.91	309.75	314.98	307.62	312.84	306.53	314.24	312.17	309.11	314.04	310.99	313.85	310.81	310.12	311.92	311.72	309.99	311.24	312.37	308.13	312.55	316.5	312.48	312.08	316.55	308.22	316.26	314.09	312.65	310.17	309.7	309.69	312.99	307.13	314.04	316.55	311.78	312.09	311.9	313.6	312.96	314.66	309.67	313.06
309.66	311.57	309.02	315.65	311.05	308.14	317.51	312.17	314.67	314.06	316.56	313.67	310.15	312.16	317.55	313.4	316.52	315.12	311.03	311.36	311.24	317.22	312.13	311.39	311.48	310.85	316.87	316.12	313.41	316.91	311.28	311.19	310	313.83	310.31	311.34	312.81	314.25	309.98	314.69	311.62	313.08	311.17	311.43	311.9	310.51	310.6	318.55	314.4	310.33
317.09	320.85	320.61	318.81	318.28	318.33	319.33	322.06	320.9	322.42	314.23	320.47	322.93	314.32	321.53	313.54	318.54	320.52	315.13	319.22	317.68	317.23	321.39	325.85	317.74	323.35	319.02	317.19	316.17	321.22	319.84	316.4	319.9	319.86	324.76	322.95	323.06	316.79	321.35	315.65	319.94	319.63	325.05	318.75	322.11	312.19	316.84	319.24	319.38	321.1
299.87	301.48	302.91	302.86	302.14	303.13	303.98	303.32	298.1	297.98	305.75	296.1	303.13	301.95	301.83	303.6	302.08	301.19	300.03	302.45	300.99	305.75	305.6	307.36	308.01	300.65	302.95	306.16	299.5	301.74	301.94	302.04	301.8	298.3	303.6	299.58	301.17	302.88	302.64	299.75	302.74	305.87	299.66	301.25	300.77	305.44	300.23	299.71	299.48	304.42
306.61	303.6	299.3	303.03	301.72	302.51	299.29	299.69	299.58	303.9	305.25	308.98	303.57	304.37	306.75	303.84	309.35	301.08	304.51	306.01	299.94	302.19	297.59	304.57	303.55	304.02	308.28	306.58	303.8	303.47	306.56	301.76	302.67	303.2	305.15	300.94	305.54	300.03	306.2	305.14	300.36	302.3	305.59	301.25	300.07	303.02	299.92	300.42	308.19	303.9
307.4	311.13	311.32	312.16	306.4	307.26	309.32	309.94	307.54	317.74	313.41	308.27	306.54	308.12	312.66	310.08	311.57	310.5	305.12	313.37	315.91	311.1	314.6	311.59	312.9	313.97	308.77	310.79	307.97	310.39	311.16	311.04	306.14	313.62	314.26	312.91	309.87	311.9	311.14	313.32	311.91	308.58	314.84	309.57	311.49	313.93	308.62	303.33	310.73	310.71
299.59	300.59	303.87	305.26	299.11	300.99	297.84	304.59	296.15	300.78	304.88	301.2	301.95	306.5	301.81	302.31	301.43	305.48	301.97	303.43	299.26	304.51	305.8	301.78	301.29	303.69	307.25	301.71	297.63	297.42	301.82	304.65	304.23	294.49	305.12	296.09	305.1	305.6	300.55	302.25	304.72	301.52	302.77	303.63	302.52	306.29	300.98	307.78	295.58	300.62
306.89	304.11	303.66	299.42	305.38	299.66	298.58	305.86	303.04	305.45	299.29	303.27	302.69	306.3	303.58	304.26	302.64	308.32	302.19	302.8	301.87	301.86	303.65	299.7	305.88	304.4	300.16	300.46	298.74	306.17	307.64	305.3	314.83	301.35	305.96	303.64	300.75	305.83	303.22	303.65	305.33	305.81	308.93	302.92	303.26	305.98	299.69	303.48	301.83	303.69
309.08	312.73	305.01	306.02	312.39	311.05	312.19	315.97	311.61	312.91	313.41	313.35	311.42	308.48	307.25	314.18	312.49	313.62	316.58	310.76	320.1	310.84	317.3	312.94	316.75	314.9	309.99	310.61	308.04	310.99	311.77	313.16	311.86	311.81	313.68	313.94	314.81	316.7	304.95	314.05	311.89	312.31	313.44	313.27	310.32	314.39	311.99	313.7	310.29	311.73
313.62	317.15	312.97	316.77	313.82	316.68	310.7	317.15	314.36	314.52	314.06	316.65	314.61	314.55	313.7	313.7	316.09	315.14	316.59	319.57	317.49	316.08	313.95	319.96	314.54	313.37	312.45	312.63	311.98	318.95	312.38	313.21	314.09	318.38	315.77	315.78	317.97	311.1	314.05	316.85	313.14	309.58	315.21	313.89	312.29	314.25	313.32	314.41	313.61	317.91
329.82	322.33	323.05	329.64	324.98	332.62	325.73	323.5	326.97	326.15	322.72	330.71	327.88	327.19	326.36	330.43	331.12	329.34	326.76	326.16	330.82	327.45	326.77	330.71	327.16	331.41	327.07	322.46	326.91	323.51	325.81	327.62	327.95	329.37	329.76	328.61	330.24	325.4	327.82	323.39	329.33	328.71	330.21	329.22	331.8	326.88	328.56	326.36	331.63	327.04
300.87	297.97	297.79	298.78	293.42	291.77	294.41	297.34	301.44	297.03	294.52	294.06	300.99	294.15	295.81	296.55	298.51	302.54	298.14	299.77	296.69	299.97	290.09	296.3	295.36	303.47	293.84	299.48	294.69	299.26	293.9	294.2	299	297.36	295.24	294.26	299.19	294.56	299.37	301.34	291.92	301.68	294.06	294.72	298.09	299.99	296.72	296.6	299.22	292.05
301.55	307.39	302.38	302.21	307.54	307.34	306.28	309.64	306.1	309.51	306.91	304.33	305.18	306.7	301.83	303.05	307.75	305.37	304	308.47	303.93	303.59	299.87	304.03	305.53	306.47	307.92	309.69	307.89	304.62	304.16	301.05	301.52	304.34	304.39	304.15	306.03	305.5	306.8	306.52	310.01	299.62	307.14	307.79	307.5	306.43	304.59	308.43	308.4	308.78
311.19	312.97	314.67	316.32	314.74	320.9	316.93	311.93	314.99	316.69	319.87	319.45	319.45	320.1	314.1	315.28	319.03	322.74	322.72	319.2	319.48	322.01	319.08	320.23	317.23	317.96	320.29	319.64	317.63	315.93	313.39	316.96	316.04	313.94	316.51	315.3	315.36	313.56	318.19	317.5	313.98	318.99	316.24	317.37	316.87	319.2	318.5	314.47	319.12	313.74
304.46	303.26	304.74	298.47	302.99	305.16	300.32	300.44	302.66	302.05	299.59	302.77	309.16	303.92	302.13	301.58	305.83	300.55	301.45	301.79	303.47	302.43	304.81	298.83	309.32	299.2	302.33	299.28	300.47	301.99	303.5	302.84	304.66	300.06	303.22	308.1	298.96	302.13	302.42	297.73	304.66	297.61	302.03	301.82	300.04	301.84	299.3	303.76	300.73	305.21
308.14	310	311.44	309.62	308.45	304.18	310.87	303.79	305.49	304.85	305.67	308.46	307.42	308.82	305.31	310.71	305.62	305.61	309.45	300.3	307.27	303.24	303.22	304.71	303.23	312.69	304.85	306.76	308.77	307.57	308.02	305.37	307.65	310.99	303.86	306.54	300.77	304.61	307.93	305.23	305.84	306.65	308.18	307.73	311.85	303.76	306.57	308.43	309.27	308.8
299.55	304.83	305.92	301.83	312.21	305.18	304.23	305.05	305.41	303.11	307.01	302.68	299.77	304.36	304.21	307.98	304.03	305.63	300.66	307.87	302.58	301.5	305.51	305.92	306.35	303.68	306.68	307.72	306.74	304.8	305.51	305.09	309.05	305.69	307.28	305.53	302.78	304.6	302.39	307.38	302.44	309.86	300.8	303.44	302.26	306.95	309.52	304.79	304.57	308.52
319.68	316.18	316.99	312.8	318.19	318.82	319.47	322.2	314.85	316.93	317.92	323.05	318.29	315.64	310.17	313.75	314.97	315.13	314.17	314.79	316.93	311.87	315.62	315.08	316.93	319.33	313.29	322.23	320.17	318.41	316.25	312.26	318.19	316.05	317.62	317.36	316.21	315.16	320.45	318.84	318.3	321.48	317.8	317.7	320.35	314.63	320.64	317.06	311.55	319.53
305.55	302.33	300.44	306.86	307.33	305.63	305.88	298.68	305.78	307.36	300.97	298.67	303.35	301.03	300.86	301.13	303.38	304.31	309.8	296.1	301.61	300.08	303.77	300.93	305.33	305.17	306.84	301.62	306.97	307.09	305.92	308.35	302.62	303.51	303.03	307.06	299.32	303.97	301.97	305.07	303.88	301.27	307.01	300.61	306.62	305.06	303.52	306.9	302.8	299.92
324.44	328.32	320.37	333.34	329.32	323.64	318.6	324.49	321.47	318.54	322.05	329.56	320.4	323.47	321.7	324	323.34	317.6	324.76	327.93	321.82	322.17	327.18	328.16	324.91	320.47	322.68	323.55	324.29	325.31	326.5	326.15	321.71	326.3	326.72	318.52	333.17	325.6	321.57	324.79	325	326.59	325.78	323.27	321.97	322.24	321.93	323.39	323.22	328.85
308.96	308.08	312.63	307.04	309.64	313.83	308.63	306.04	302.35	308.36	306.92	309.89	312.01	310.65	307.52	307.5	311.5	314.68	310.52	309.26	307.63	306.3	312.57	311.46	306.87	307.2	309.09	307.47	307.19	308.54	309.92	315.7	304.66	310	306.44	311.17	309.5	307.89	309.82	310.67	311.25	304.56	309.88	307.7	307.43	308.87	311.2	310.96	307.96	306.39
312.35	307.62	309.8	309.07	311.77	313.41	311.86	311.68	310.63	312.36	309.93	308.59	315.28	311.21	307.12	308.93	308.8	312.42	316.06	316.05	310.39	316.57	312.44	311.92	314.7	315.06	314.9	315.8	309.58	313.95	313.52	314.13	309.85	307.46	312.5	308.21	316.45	310.93	310.24	309.18	312.59	311.16	308.79	310.5	312.83	311.26	315.78	310.16	313.64	310
316.54	308.4	312.75	318.94	312.71	314.04	311.32	314.38	309.84	314.21	308.3	313.78	313.05	310.37	310.54	314.27	314.5	311.11	315.08	315.68	311.24	312.44	313.21	313.8	312.88	315.43	316.58	315.66	314.45	317.09	309.6	307.82	306.58	313.46	316.23	311.88	314.73	318.42	314.55	316.14	313.02	306.79	318.05	312.8	313.15	313.55	313.48	313.24	318.27	313.71
313.74	318.13	308.95	314.61	309.73	310.54	308.15	309.94	311.43	309.78	314.99	315.69	308.42	310.5	307.78	310.52	311.56	309.11	310.32	310.18	310.64	313.54	312.13	312.74	311.63	305.82	313.55	307.91	307.05	313.15	309.5	310.1	310.98	311.86	306.58	311.81	308.52	307.62	311.45	308.43	309.07	309.75	314.53	312.3	310.5	307.7	309.98	307.94	308.99	321.21
311.67	305.49	311.23	309.74	312.29	309.17	306.75	311.29	311.68	309.98	308.99	307.63	308.94	310.75	311.14	307.13	311.23	311.31	308.15	310.26	310.61	312.28	313.76	314.87	310.3	311.58	308.58	311.07	310.06	308.64	306.92	310.24	309.64	306.93	311.54	310.28	310.9	308.47	317.23	306.98	307.73	305.53	311.25	314.96	310.08	310.3	310.47	307.96	310.11	310.78
307.07	306.24	299.09	305.21	302.24	308.06	308.9	304.08	303.27	306.39	304.66	306.13	305.23	307.86	309.96	305.9	308.58	304.45	309.7	307.98	305.98	307.25	302.02	307.99	307.7	306.53	309.93	306.05	305.97	304.71	309.79	308.11	309.37	307.06	307.47	305.19	305.23	307.8	306.49	304.41	305.41	304.84	306.25	308.92	304.15	303.9	305.52	305.09	304.28	305.94
305.1	297.5	300.37	295.6	303.24	297.93	293.44	302.39	303.1	299.99	301.97	296.36	297	296.01	302.83	298.15	302.01	299.04	300.92	296.29	300.59	298.2	301.37	297.65	301.83	299.11	298.08	299.51	298.9	294.23	303.98	299.95	300.9	297.3	297.89	300.39	298.91	297.64	302.45	298.09	297.02	300.46	300.28	299.05	298.22	296.61	302.56	301.29	296.46	296.88
324.67	325.45	325.3	319.4	320.09	320.01	325.98	322.59	324.22	327.08	320.69	327.94	328.53	323.89	324.29	322.45	326.16	322.36	323.52	324.7	324.72	320.91	324.01	322.21	318.16	328.02	322.55	325.23	325.59	327.45	326.62	325.3	328.53	325.86	325.54	327.86	333.94	328.08	323.36	324.12	321.47	330.42	327.09	320.18	325.85	324.8	325.2	326.24	325.71	321.54
307.36	308.51	309.44	303.34	308.22	304.58	309.3	310.79	307.69	305.9	309.18	305.96	310.96	300.38	303.31	307.77	309.76	313.44	308.61	308.02	306.6	302.96	305.02	306.47	305.77	307.05	307.33	307.05	308.2	308.3	308.49	309.87	310.56	309.81	305.88	307.41	303.82	307.86	310.87	308.43	304.49	306.55	307.2	308.96	307.5	306.44	308.46	310.14	303.35	304.04
316.76	313	307.46	313.01	315.86	314.35	316.32	314.93	311.91	314.34	313.72	318.31	317.96	319.36	313.47	308.64	313.68	316.14	314.55	315.02	312.55	313.71	317.76	316.58	319.69	310.6	318.18	314.25	315.24	314.66	315.7	319.42	319.33	314.31	314.87	314.9	314.63	314.15	313.36	314.92	316.42	314.66	315.68	312.01	311.52	314.9	311.68	311.28	314.36	313.08
301.68	298.48	304.55	298.42	307.64	302.2	302.8	300.79	299.46	297.58	299.19	301.89	300.67	303.28	301.03	299.17	306.29	301.62	307.41	301.84	299.58	299.29	302.1	298.46	305.58	305.05	303.41	301.67	299.37	305.61	296.25	301.94	299.99	303.31	304.52	301.43	302.56	305.15	301.12	304.37	306.85	304.02	306.8	301.16	297.46	298.5	296.42	303.22	305.4	307.98
298.32	303.14	301.91	306.87	303.92	301	304.32	299.8	304.47	299.6	300.38	301	303.3	297.34	298.4	304.46	304.52	303.49	306.5	302.68	303.96	306.88	302.32	302.97	304.1	309.65	301.06	300.71	304.06	299.9	306.48	304.09	300.03	303.09	305.78	298.62	298.87	299.48	304.13	307.57	298.77	302.09	307.51	298.9	305.42	299.16	301.99	301.9	305.28	305.3
287.21	297.01	293.87	296.83	294.86	296.3	296.85	291.23	294.69	289.38	293.51	291.67	297.57	295.78	293.74	298.63	298.76	292.29	291.45	290.63	296.34	295.88	292.9	290.18	299.19	296.21	292.09	293.44	298.95	296.54	289.52	292.34	289.4	299.24	292.29	293.94	298.31	287.84	294.84	289.88	289.08	291.29	291.7	297.48	296.59	295.35	295.32	293.1	289.18	301.31
313.67	314.05	311.3	318.36	313.07	310.19	310.5	311.99	311.52	313.86	310.23	311.93	312.12	314.37	309.65	309.96	315.3	312.76	310.71	313.79	315.21	316.25	311.04	315.03	312.66	313.03	308.31	310.43	316.96	310.44	312.07	309.76	312.41	310.48	313.39	313.81	313.25	315.38	316.17	315.27	310.62	313.99	313.91	315.24	313.12	315.45	311.17	307.83	312.86	310.86
318.92	323.36	320.29	319.51	316.86	317.29	317.83	324.68	318.75	318.87	318.65	317.44	318.95	315.87	317.89	318.19	315.37	319.22	317.54	319.86	318.7	318.5	319.19	315.88	316.04	321.69	319.04	321.28	319.05	317.83	316.88	318.38	318.82	320.74	319.98	317.24	318.11	322.61	319.06	317.31	322.06	319.18	316.34	315.15	315.66	323.26	320.96	312.55	318.51	318.25
305.02	300.35	305.7	304.87	299.31	303.13	299.8	296.08	297.66	296.32	308.08	307.21	301.09	303.25	301.04	300.88	300.33	298.35	301.77	302.94	300.21	302.24	299.01	301.24	302.5	304.09	301.06	301.93	298.22	298.29	298	296.57	298.12	301.11	306.62	302.65	297.28	299.6	300.4	300.63	301.11	302.08	302.1	298.61	299.34	298.36	300	300.98	301.3	302.75
309.37	302.13	310.77	309.21	309.85	308.98	312.03	311.08	301.66	309.3	310.66	306.5	298.68	301.82	306.9	302.33	308.22	301.49	307.8	306.28	306.95	305.46	307.25	309.35	305.51	308.92	304.83	307.13	306.66	310.5	311.82	303.58	306.9	299.63	306.15	310.3	304.36	305.09	305.25	308.45	316.52	305.97	308.37	305.67	312.4	309.77	305.2	306.28	307.39	306.2
310.38	312	311.65	310.02	311.1	306.01	310.08	311.76	308.72	311.83	308.27	310.36	307.32	312.68	310.66	309.58	307.02	313.31	307.48	308.81	314.32	313.06	308.05	311.89	309.24	310.53	313.38	306.24	314.4	313.1	311.04	307.29	312.36	310.76	314.51	312.77	306.12	316.82	309.82	308.57	306.34	314.79	307.02	308.25	316.64	313.58	310	311.94	307.22	312.03
311.19	308.92	307.96	306.95	311.97	313.34	314.64	313.67	318.02	310.32	311.24	316.26	313.67	318.14	316.2	314.6	309.58	313.05	313.62	312.96	310.34	313.99	309.68	307.79	315.95	316.26	310.74	309.4	313.18	316.9	309.26	306.78	310.26	310.51	313.99	314.21	307.53	316.3	315.21	305.14	310.91	312.97	309.5	312.63	314.9	313.52	310.4	312.54	313.67	313.49
297.07	295.08	298.81	293.19	295.51	295.07	290.97	300.63	292.95	297.18	296.5	295.32	295.57	295	296.94	291.77	290.89	294.99	293.43	296.2	296.75	295.18	296.35	295.09	296.46	292.16	295.96	294.75	294.86	295.48	290.37	294.5	295.48	296.22	291.94	292.74	291.6	295.46	293.71	294.52	294.87	297.08	292.02	295.23	291.93	296.08	297.89	292.86	292.36	297.84
322.52	312.71	315.04	320.57	316.88	318.06	310.82	317.86	320.13	315.84	313.36	312.48	317.15	312	317.04	314.48	321	314.84	311.79	315.31	311.91	313.72	316.96	318.93	317.3	312.12	320.54	315.73	312.12	312.63	318.43	314.08	312.79	314.23	314.32	312.9	319.05	317.25	313.65	311.93	312.73	312.12	318.94	318.75	315.94	312.4	316.31	317.75	318.47	315.69
302.23	303.71	304.35	303.1	302.07	305.83	307.33	301.71	301.21	305.83	305.3	304.5	300.48	301.88	300.37	307.61	304.96	307.17	301.85	305.67	305.3	305.1	302.79	306.84	304.42	302.76	303.35	306.66	300.85	304.16	302.87	302.51	312.45	306.35	304.11	303.87	303.4	302.63	302.24	302.28	308.17	300.98	306.89	309.98	303.31	299.88	303.91	307.49	304.18	305.49
327.66	327.61	329.46	321.4	326.9	325.59	325.92	327.73	327.66	332.11	327.4	325.72	327.66	321.07	323.84	330.41	328.06	324.86	321.75	328.15	326.07	324.13	331.04	327.75	327.2	329.11	327.79	324.07	329.82	324.91	332.96	324.45	332.18	328.32	323.95	327.18	325.81	325.81	329.57	328.41	327.84	327.56	331.41	330.48	329.4	322.27	326.74	329.06	327.82	327.79
308.87	311.82	312.36	316.44	308.7	314.95	313.58	314.84	314.02	314.68	312.91	313.13	313.99	316.83	311.18	311.64	309.07	308.78	311.08	303.33	306.22	309.78	310.57	314.85	311.15	307.58	309.54	315.6	315.35	315.99	310.26	312.78	317.33	310.25	312.55	311.48	311.68	314.76	311.25	309.72	308.88	309.74	310.98	312.34	313.56	311.86	312.37	314.63	317.78	311.92
304.81	302.66	305.72	303.12	305.51	307.74	307.59	306.35	307.04	306.3	302.77	300.65	302.04	307.55	308.82	302.17	309.05	307.63	304.13	304.88	301.01	310.3	307.27	302.51	306.13	306.84	307.49	302.75	298.97	308.17	296.48	306.04	303.15	308.14	303.61	303.54	306.76	306.73	301.62	304.55	305.53	306.66	298.82	303.78	306.97	304.33	300.77	302.59	309.73	304.85
313.7	315.93	309.9	310.23	313.34	316.78	313.84	313.91	313.53	311.25	316.64	310.83	311.3	311.16	314.64	309.23	313.74	318.5	314.27	313.92	317.32	317.2	312.03	311	311.81	311.82	312.48	307.03	315.13	313.27	310.22	314.55	312.03	322.17	313.62	314.59	316.37	314.47	310.63	314.58	307.84	310.25	316.55	310.31	309.01	312.09	316.24	312.44	311.13	317.21
300.92	304.43	302.29	300.44	297.84	304.71	301.48	305.36	302.25	300.05	301.35	303.08	304.89	298.56	301.73	298.8	304.15	299.35	301.99	298.65	299.79	303.6	304.22	300.23	305.1	300.75	302.14	305.61	301.34	303.84	302.7	298.09	299.8	300.41	307.41	302.75	299.99	302.75	305.07	303.3	296.85	304.14	297.26	296.23	299.52	304.06	304.92	300.2	298.95	301.95
313.27	313.32	312.6	310.78	315.41	311.59	308.41	315.97	314.72	313.59	307.29	309.94	313.72	311.28	306.36	313.62	308.94	313.41	321.07	311.34	310.52	313.82	312.39	314.76	310.49	309.75	314.13	315.48	309.68	315.98	311.8	306.89	315.13	313.05	316.05	310.86	317.83	308.99	317.62	316.75	314.3	309.62	320.81	312.14	317.75	313.53	311.88	317.02	313.74	316.8
302.77	299.32	298.27	300.82	304.82	298.65	300.25	302.71	294.33	301.59	299.47	306.52	295.88	296.84	296.65	296.03	302.55	303.17	302.03	299.52	299.05	301.69	298.12	300.98	299.34	301.19	297.35	302.92	299.65	304.89	298.01	294.19	297.65	301.98	302.65	297.15	299.55	299.95	294.85	299.23	301.58	299.7	300.29	301.11	301.7	296.38	307.79	299.29	300.47	300.09
314.16	313.91	312.82	315.55	316.25	313.19	312.39	309.4	313.75	310.69	316.74	316.06	309.84	312.28	315.75	312.93	317.21	310.44	314.13	309.93	314.19	312.05	312.03	311.97	306.31	312.81	309.6	316.27	315.41	308.49	309.29	313.41	311.61	311.52	315.09	314.77	318.63	309.79	318.66	312.85	312.32	310.05	314.26	316.98	310.16	313.55	318.72	314.39	315.65	313.15
307.45	300.67	300.94	302.9	302.27	306.09	301.57	302.32	306.61	301.53	298.5	302.82	304.54	304.23	307.29	307.76	303.83	302.08	303.59	305.3	306.35	302.27	299.55	303.52	303.39	302.34	306.9	300.51	307.44	303.16	301.74	304.38	304.61	304.32	301.04	306.21	302.43	300.07	300.46	302.13	302.81	302	305.81	302.26	303.12	302.53	303.16	307.51	299.52	304.99
303.88	307.31	306.91	309	304.23	302.61	305.56	302.06	301.61	310.33	299.09	302	304.77	303.82	304.03	307.05	301.78	301.39	300.51	298.81	301.8	305.52	302.76	302.69	304.72	305.09	303.84	301.73	309.9	298.77	304.73	299.59	303.99	301.57	305.7	306.05	298.74	304.3	304.69	298.67	304.94	303.32	307.47	306.57	301.69	308.33	301	300.8	305.93	302.56
316.03	319.47	317.99	317.77	315.54	315.6	320.98	318.62	322.25	317.34	318.04	320.35	322.32	321.2	321.93	321.15	323.18	321.84	316.28	318.47	312.19	322.12	320.46	321.69	318.41	321.55	312.16	320.05	317.15	316.22	316.95	317.56	318.61	318.07	318.09	319.47	318.21	321.96	318.08	317.03	318.1	315.46	315.91	323.24	322.08	320.95	320.67	319.22	320.41	323.12
326.58	325.23	332.88	323.11	328.69	328.78	323.33	324.53	325.08	323.46	328.84	327.36	325.61	329.22	323.15	328.76	327.49	325.71	326.54	326.31	324.47	323.24	316.95	325.8	325.92	329.64	328.95	328.11	322.78	318.26	323.68	327.48	325.7	326.83	329.92	327.89	326.41	323.21	322.32	324.98	322.81	323.1	325.3	327.78	327.38	323.81	325.62	327.41	327.19	327.16
304.76	301.02	303.23	299.21	301.34	304.58	306.03	302.68	302.28	303.99	302.57	305.69	307.31	303.88	301.21	306.59	302.92	302.9	304.87	301.08	298.72	301.9	300.03	296.87	300.02	302.63	301.19	303.58	304.24	302.93	301.58	304.48	304.69	300.65	300.51	303.6	300.1	301.6	300.75	299.18	300.15	300	301.43	302.16	297.16	303.53	302.24	299.42	298.34	298.49
305.33	309.75	305.07	307.28	305.77	301.85	307.78	310.24	303.95	307.81	309.48	308.74	305.83	304.47	302.73	306.9	301.44	302.57	308.67	311.6	306.05	307.58	310.58	304.17	300.84	304.64	302.54	303.77	305.34	310.81	308.45	303.66	307.23	307.58	309.92	302.76	303.62	307.71	307.27	298.87	308.14	305.08	306.45	305.67	303.79	305	307.87	304.05	307.99	307.16
328.52	321.23	325.16	335.16	329.94	331.07	325.02	325.83	328.05	330.54	327.89	329.6	334.42	332.22	328.14	325.45	329.8	331.13	325	327.01	328.56	326.91	330	326.09	328.15	325.71	325.11	327.62	328.84	331.08	326.79	325.02	324.26	325.25	328.35	332.03	327.57	327.68	328.54	328.64	330.84	323.42	328.76	326.49	330.08	325.91	331.1	329.46	328.4	328.9
307.22	309.06	300.52	306.77	303.92	306.91	310.09	307.65	306.15	309.63	301.28	303.8	303.29	307.91	307.12	308.22	305.97	307.16	306.27	309.6	306.43	305.83	301.88	303.32	307.13	306.57	306.18	310	307.31	309.38	306.95	305.25	307.3	309.2	304.75	307.83	304.26	306.93	308.11	306.1	309.04	309.8	306.44	304.82	303.02	310.46	305.72	311.02	306.24	305.95
305.7	307.31	301.22	304.17	306.68	303.63	304.43	300.98	298.95	303.33	308.99	302.9	302.89	303.14	306.87	299.79	300.68	297.81	307.86	308.46	300.42	310.53	304.49	306.87	304.1	306.77	305.37	301.16	302.08	297	303.22	302.08	304.74	301.29	307.69	305.21	305.98	306.66	305.11	302.37	308.39	301.68	302.62	304.65	303.13	299.98	301.94	303	304.51	303.68
327.32	329.74	326.68	325.94	329.97	327.98	325.11	328.66	321.53	325.46	327.09	328.16	330.59	325.2	333.3	328.3	324.27	330.22	325.65	331.76	329.82	329.3	326.13	327.69	320.76	332.65	330.89	327.16	326.69	327.53	325.51	322.8	325.4	324.3	324.18	326.46	326.91	325.03	330.98	322.6	332.63	329.58	325.71	328.83	322.46	328.4	326.89	327.56	330.18	334.59
316.04	314.71	323.92	315.4	317.74	311.23	318.65	313.12	324.75	318.54	317.59	317.35	317.19	317.72	313.96	321.59	323.32	313.41	317.51	320.77	312.18	310.71	322.06	317.49	314.79	314.99	316.41	318.24	318.04	318.76	313.35	320.52	321.17	316.99	319.38	319.44	314.05	316.14	317.66	316.02	323.96	318.95	315.45	318.78	315.16	318.26	317.03	315	312.09	312.64
302.39	311.05	307.13	302.59	305.57	304.41	308.95	303.04	304.76	305.57	308.98	302.45	302.96	307.21	307.75	302.9	310.57	306.94	305.54	308.8	305.4	307.18	304.02	306.84	303.47	305.24	308.33	311.25	306.41	304.97	306.78	306.07	307.52	306.38	304.9	303.19	304.09	306.5	304.55	304.89	303.6	306.29	301.88	305.98	304.68	308.71	309.51	305.74	306.3	304.64
299.54	298.19	299.48	297.74	300	296.44	301.95	302.98	297.34	298.89	297.84	297.99	298.01	299.26	302.35	297.85	299.35	298.75	297.78	298.8	299.19	296.05	299.46	303.11	296.86	300.87	299.48	297.84	298.41	300.56	301.41	301.09	304.03	301.63	301.26	299.42	300.37	296.45	302.13	300.18	293.6	300	302.06	303.1	304.58	299.87	294.47	292.26	296.59	298.19
324.33	323.87	324.27	328.99	325.62	322.99	327.01	325.09	326.05	329.08	322.7	324.12	322.75	328.03	322.61	324.44	322.2	328.68	324.21	328.94	327.98	320.53	324.15	325.51	325.42	328.9	325.06	326.71	321.39	326.21	326.53	326.89	322.61	329.87	326.08	323.98	326.34	329.66	322.73	328.3	325.26	322.97	324.95	319.28	321.49	325.89	322.17	322.4	326.12	321.21
305.98	306.09	303.17	306.81	304.66	302.5	308.57	298.81	303.32	299.28	299.56	306.15	299.52	305.06	302.58	306.25	309.38	303.28	304.33	301.36	307.09	301.48	300.35	301.73	301.76	306.46	303.84	303.62	308.07	301.26	299.65	307.07	304.27	303.67	298.38	301.11	307.42	303.97	301.92	307.47	301.41	307.2	301.12	302.61	305.02	300.92	304.53	304.21	305.69	300.24
311.01	313.98	319.91	310.45	316.3	315.62	312.96	311.15	315.89	315.44	318.27	312.42	317.82	315.71	313.33	315.01	311.81	309.76	312.56	318.03	316.37	314.67	309.96	314.93	316.38	314.33	310.03	312.96	318.89	321.11	318.08	313.87	308.24	312.36	314.01	313.04	313.31	315.33	313.31	314.93	314.33	311.34	312.26	313.95	312.12	307.06	318.45	318.66	317.32	312.27
315.46	313.93	308.14	314.77	311.37	312.11	311.67	314.47	312.14	317.67	313.36	314.67	315.33	314.44	311.57	313.32	309.28	315.35	309.8	314.49	310.51	312.21	315.03	312.41	314.69	313.43	310.68	308.72	312.01	319.42	316.54	312.02	312.16	311.64	313.02	317.03	310.61	317.91	311.38	313.16	313.28	308.78	313.56	317.21	314.03	316.64	314.03	314.44	317.73	314.56
301.28	303.48	299.45	302.09	306.15	300.88	302.14	306.13	301.13	305.57	302.71	302.4	305.15	303.81	308.81	305.01	301.01	305.03	306.74	311.45	304.73	298.26	306.85	302.93	303.55	301.29	304.97	306.76	301.81	305.16	306.29	301.11	302.34	304.65	306.16	303.9	300.55	302.19	303.32	307.98	305.24	302.96	303.6	305.65	304.13	307.22	300.47	305.91	304.82	308.83
297.55	293.93	290.62	292.52	299.8	293.26	300.96	296.79	296.46	293.29	299.49	293.14	296.27	299.84	291.86	295.39	289.46	296.06	292.72	292.33	295	290.44	294.9	294.82	294.3	293.56	291.63	294.88	298.15	298.07	292.99	290.06	296.76	291.34	282.54	294.76	297.36	291.38	294.27	289.25	291.76	291.6	295.11	296.36	295.47	298.98	294.14	293.22	294.1	295.28
314.21	314.96	307.48	312.34	318.89	315.05	314.24	314.9	319.71	317.54	311.76	313.25	312.38	309.68	317.6	312.39	314.24	312.68	313.89	311.77	313.4	312.46	313.35	315.96	309.36	311.86	313.37	313.01	316.6	316.28	309.28	311.63	316.63	315.4	312.84	313.17	315.07	312.33	314.28	313.59	315.73	313.96	314.15	311.2	314.84	318.29	311.01	317.64	315.97	314.71
324.77	325.77	326.98	326.52	329.43	318.82	325.45	324.59	320.99	325.32	327.76	330.34	323.91	326.85	325.91	322.79	329.35	323.63	333.76	328.95	326.03	326.59	321.36	328.47	322.58	322.09	329.23	323.87	321.65	326.3	324.4	327.13	321.59	323.48	320.78	326	325.84	323.1	325.44	327	328.71	323.11	329.91	319.95	321.38	323.73	322.88	327.52	327.77	330.44
325.48	324.5	324.88	322.59	327.99	321.35	321.53	326.76	324.97	327.29	320.84	320.61	324.91	324.03	325.69	324.68	328.54	330.4	321.1	324.97	325.94	326.84	323.5	320.95	328.24	324.93	321.64	323.78	323.18	321.91	325.79	324.13	324.81	321.01	323.05	324.32	328.73	324.94	330.22	325.82	324.16	323.15	327.03	323.56	321.11	330.46	323.76	323.62	325.7	323.33
306.38	306.96	310.83	312.7	311.75	308.45	305.44	306.05	306.63	307.21	313.6	310.05	307.62	307.35	309.5	304.84	305.74	310.07	304.51	313.44	307.21	307.84	308	303.98	307.68	313.22	307.06	305.96	306.37	305.63	307.08	310.2	308.48	313.54	303.79	304.75	306.61	308.54	311.83	306.57	309.61	304.72	307.96	305.48	303.24	310.78	308.44	307.65	309.26	308.12
312.36	314.69	318.44	317.22	312.14	317.98	315.66	317.35	311.19	313.27	310.75	313.57	313.37	315.19	315.64	306.73	316.67	316.05	309.28	312.74	311.77	309.39	310.09	311.94	314.51	315.19	314.37	313.52	317.89	313.29	313.69	311.36	312.67	315.45	315.09	308.68	310.35	313.22	316.64	315.13	312.13	311.31	313.87	312.4	312.37	306.57	311.22	313.16	316.29	310.58
296.26	293.09	295.22	293.06	297.4	293.69	295.26	296.46	296.64	298.38	293.76	294.18	289.06	293.13	296.36	296.1	293.89	295.47	294.38	294.97	297.99	296.59	295.75	291.26	299.47	295.78	294.94	296.54	294.84	295.34	294.88	300.69	293.66	295.25	296.17	295.23	293.62	294.33	287.31	292.35	298.12	300.95	294.1	296.86	297.33	290.8	295.16	291.53	289.47	293.41
313.3	311.42	315.24	318.28	307.13	315.73	312.59	314.24	315.15	317.1	319.61	316.35	318.88	313.51	312.02	309.95	312.79	316.71	315.6	315.6	312.92	314.44	313.98	310.16	313.37	316.41	316.89	315.04	315.53	315.76	316.88	314.3	314.39	314.29	318.73	313.31	316.78	313.64	314.69	314.01	317.51	313.07	311.84	314.94	312.1	316.08	309.34	320.79	313.36	317.28
322.04	324.59	321.42	328.73	322.81	325.98	324.7	324.55	325.99	326.24	328.88	325.62	322.59	330.26	325.77	325.29	324.47	326.22	328.56	328.83	324	324.8	325.33	327.75	327.44	323.14	314.03	324.33	325.73	327.29	320.56	329.1	328.37	328.62	325.41	327.42	322.42	321.69	322.46	327.13	324.25	324.67	330.52	325.34	328.22	318.67	319.6	327.93	325.06	328.41
316.57	319.38	315.63	314.4	316.57	310.95	313.44	315.94	316.23	315.86	318.45	319.69	316.85	315.42	320.76	314.1	312.13	319.41	315.08	317.84	314.86	315.88	312.25	318	316.87	317.24	320.18	317.93	319.51	315.22	312.84	320.7	320.45	314.05	317.27	320.64	316.45	322.87	323.79	319.48	317.87	313.73	312.39	318.45	319.51	315.32	319.12	315.64	313.62	317.71
321.99	328.37	325.24	326.88	323.62	321.78	326.29	326.41	326.4	322.43	324.77	326.83	320.47	325.3	326.73	322.8	327.28	325.64	326.55	324.42	330.19	320.95	324.33	329	321.09	323.7	325.37	325.17	325.09	325.13	328.81	321.54	328.33	325.93	324.1	325.69	330.4	325.77	325.48	321.29	322.65	320.61	327.55	321.95	321.08	325.72	328.23	324.07	328.48	325.28
318.75	314.84	323.04	321.29	321.48	320.07	326.95	316.93	317.92	321.97	318.72	321.13	319.37	317.89	318.78	318.19	320.82	313.8	325.15	318.15	316.09	315.68	320.83	319.11	320.51	320.04	318.94	317.62	320.64	315.54	316.94	317.86	320.18	323.22	320.56	317	319.1	317.42	322.22	320.44	322.01	316.16	316.11	322.45	312.43	316.5	316.89	314.69	315.64	319.72
303.28	306.12	298.64	306.31	306.37	300.99	299.19	304.36	301.13	304.11	305.17	303.22	304.37	302.82	304.24	308	300.65	305.71	305.62	302.97	305.71	308.58	300.05	303.79	303.34	302.79	301.02	305.95	306.88	302.53	308.41	306.43	295.85	306.94	304.16	306.28	297.98	303.82	309.09	304.48	302.21	304.5	298.22	304.46	302.48	304.96	304.61	302.88	303.66	298.48
304.77	305.81	308.28	307.98	306.2	312.35	315.15	311.99	311.71	309.73	310.48	304.88	307.16	310.95	313.32	307.88	308.71	309.49	304.34	304.72	303.21	304.66	311.32	308.17	307.38	307.99	310.5	311.63	307.81	307.38	305.06	310.18	305.59	304.85	311.38	314.58	310.16	309.58	312.63	310.39	306.94	309.38	308.82	309.38	307.13	312.61	308.9	305.41	313.64	308.87
299.14	299.36	297.86	300.97	302.57	309.35	300.93	297.53	298.82	299.5	300.79	305.05	294.64	301.82	299.49	303.94	303.79	304.43	302.71	305.05	300.9	298.51	296.69	299.08	299.99	300.42	300.85	300.6	299.6	297.07	304	300.62	301.44	296.34	299.79	292.61	304.08	301.57	302.66	297.71	299.53	302.75	294.44	297.42	299.81	300.6	294.77	301.95	300.73	298.52
291.48	291.97	300.94	292.46	296.92	289.86	293.41	292.89	294.82	293.77	295.75	291.97	295.13	294.62	294.7	290.4	292.93	292.56	294.78	294.56	289.6	291.61	292.19	295.58	290.33	292.01	293.76	295.61	290.19	294.12	297.99	299.09	295.86	292.86	292.4	297.23	292.73	294.25	295.71	295.47	293.72	293.06	295.99	295.52	294.64	295.19	291.97	289.97	292.46	290.93
299.91	306.29	302.14	296.83	300.04	300.19	303.64	302.8	299.45	301.15	297.93	307.68	304.91	305.52	298.98	299.19	298.81	307.32	300.68	302.1	302.73	301.87	304.89	305.53	301.2	303.7	303.14	305.32	302.22	306.24	306.15	307.16	306.78	300.84	302.29	299.51	301.02	300.01	300.96	303.94	306.08	303.25	308.88	307.41	304.71	298.61	299.42	305.28	306.02	305.67
317.64	318.67	317.23	321.32	314.53	318.15	316.8	320.38	314.83	318.3	314.33	317.41	318.94	315.98	316.23	312.41	319.68	319.13	318.48	317.27	320.86	315.74	315.69	317.81	320.49	313.46	312.93	319.5	318.46	318.02	312.53	318.21	317.75	315.67	317.07	321.26	316.78	314.66	313.78	317.88	317.87	317.2	319.2	314.92	316.74	319.21	313.06	322.91	320.25	316.29
311.68	310.33	312.66	311.64	309.79	315.42	307.05	308.12	306.99	313.17	309.63	308.09	307.35	309.84	315.11	313.56	309.82	311.72	310.24	313.35	312.24	310.12	306.84	305.03	309.17	305.47	313.86	305.51	314.39	311.94	299.69	311.82	309.57	307.03	310.77	308.13	315.26	310.16	311.05	311.12	310.87	304.72	307.76	306.39	311.22	310.53	308.06	311.03	309.45	314.1
299.1	301.14	301.9	298.24	302.25	302.03	294.49	298.98	303.12	302.94	302.18	303	301.86	298.99	300.65	298.94	298.96	299.88	300.79	297.58	301.59	300.45	302.13	296.87	301.33	299.86	303.3	299.19	302.01	300.03	298.88	303.61	296.89	298.47	304.19	302.87	302.9	297.79	301.91	304.05	300.94	301.02	300.24	297.32	302.43	301.5	302	297.68	301.12	297.2
302.41	300.5	298.01	304.14	306.51	299.51	303.89	299.62	300.26	305.63	305.66	303.41	300	303.43	309.5	305.57	300.15	302.57	304.79	299.41	299.77	307.04	304.04	306.16	304.75	304.63	308.54	304.78	303.76	308.67	305.8	300.72	297.32	301.81	305.4	301.87	300.01	306.01	299.56	304.91	309.34	304.47	309.11	304.37	297.8	301.6	301.74	305.7	305.22	300.45
311.25	310.62	310.2	309.86	313.32	313.05	312.04	312.62	315.16	313.85	308.27	314.54	314.07	312.54	312.86	310.5	313.45	316.04	310.1	313.8	317.03	308.73	313.24	315.86	314.86	313.17	315.65	312.41	317.1	307.97	306.2	316.05	312.97	312.55	314.63	306.42	308.54	310.33	310.72	311.3	312.16	309.75	312.17	308.35	312.41	312.55	311.86	316.41	310.41	310.8
310.29	314.14	310.1	307.36	309.72	307.92	305.25	311.98	312.11	308.35	311.99	305.94	304.82	307.91	310.07	312.61	314.2	307.57	305.59	307.16	307.5	306.32	309.59	310.29	313.4	308.22	306.06	313.09	306.9	313.33	306.97	310.77	313.25	305.63	307.17	307.38	310.45	309.6	311.85	309.61	308.83	309.09	308.06	315.91	306.71	313.1	310.42	309.83	309.94	310.91
299.21	299.25	301.15	303.21	299.53	300.16	300.58	301.98	301.32	301.07	307.08	296.21	298.83	303.74	300.49	296.63	295.49	296.37	302.9	301.93	299.08	302.62	296.85	299.54	298.93	294.94	302.01	302.98	299.14	301.82	300.67	301.23	301.57	301.68	301.3	302.51	297.98	295.79	297.19	297.04	297.04	298.29	294.38	300.2	298.87	297.06	303.05	299.59	302.65	301.04
312.98	315.95	315.15	316.61	313.21	309.53	310.22	316.36	311.76	314.83	312.67	315.14	313.52	313.12	311.81	319.19	314.26	317.67	312.63	309.27	314.59	311.82	314.96	317.53	317.87	311.94	308.11	309.92	313.97	312.82	315.43	314.53	315.12	309.47	310.75	306.75	307.7	309.84	311.7	311	317.39	312.33	314.89	316.66	317.47	313.9	312.94	308.79	311.76	314.89
298.71	302.46	306.79	299.07	305.59	294.47	299.69	297.69	304.09	301.56	295.64	296.25	296.29	298.58	300.81	296.88	297.08	300.72	300.36	301.15	301.24	302.69	298.95	301.04	296.48	299.75	299.64	300.79	296	303.99	301.76	303.82	296.23	299.19	300.18	305.36	299.27	301	302.26	302.12	298.18	298.33	303.6	304.51	300.7	299.85	302.5	294.03	298.16	304.02
317.85	319.34	318.4	317.14	321.41	320.12	313.83	315.79	322.3	317.43	321.86	319.84	312.67	312.51	313.48	321.82	317.76	317.48	320.73	317.86	315	315.81	316.69	315.55	318.64	308.64	319.39	314.3	319	323.02	314.22	324.13	315.59	320.9	317.95	315.34	307.5	315.6	317.96	316.82	319.44	318.33	319.68	317.16	318.49	316.74	315.95	317.47	320.91	318.17
301.56	305.51	304.67	301.15	303.16	297.65	299.47	298.74	299.87	304.94	303.63	302.35	301.27	303.04	305.04	298.75	302.59	300.25	303.08	300.72	307.69	301.82	300.82	303.83	301.45	306.05	305.2	306.21	301.38	300.58	300.07	303.56	304.42	299.03	295.47	306.13	301.89	304.14	299.7	301.68	301.91	302.89	306.87	299.52	300.97	303.64	306.34	299.4	305.12	304.11
308.02	305.19	302.83	302.18	304.06	306.08	302.25	302.76	306.55	302.84	303.5	305.53	305.28	301.6	301.3	300.43	300.25	308.55	301.21	298.67	306.69	298.37	304.93	302.36	299.43	302.59	301.99	308.1	298.9	303.06	310.08	302.55	300.28	301.27	306.09	301.26	296.67	302.6	305.45	306.74	305.18	305.59	300.31	297.67	304.31	303.42	304.06	303.31	299.38	304.76
308.37	313.79	310.44	312.39	310.16	315.38	305.41	313.18	310.77	314.98	306.35	314	313.46	310.8	317.75	314.55	309.91	311.06	311.97	309.61	311.48	312.81	309.63	314.52	310.06	309.27	314.47	309.45	310.06	316.8	309.46	309.99	308.4	314.97	312.12	311.66	311.24	315.64	306.73	310.49	315.51	310.42	317.95	311.88	311.07	313.17	313.12	313.65	314.35	313.76
311.2	314.85	311.63	313.43	310	314.38	313.41	311.14	311.52	310.2	313.95	313.24	316.2	318.45	316.92	310.97	313.2	313.48	313.96	315.64	310.38	312.58	307.36	312.46	315.19	315.02	314.37	311.25	313.28	317.35	313.53	310.97	316.63	313.92	311.48	315.49	314.5	314.6	317.79	309.31	313.22	309.54	316.24	314.48	314.37	313.43	317.49	315.07	317.59	316.73
304.89	302.25	298.86	300.61	298.04	296.59	302.27	299.23	306.93	303.11	301.02	297.25	299.82	301.24	298.01	306.79	300.2	299.33	301.59	306.96	303.78	301.84	300.2	302.1	301.18	301.29	300.99	298.1	298.49	300.19	300.95	299.91	302.2	298.02	303.33	300.15	301.68	302.51	302.87	306.44	296.29	300.35	302.25	307.24	300.64	299.84	301.16	303.42	298.47	302.41
303.35	298.15	304.87	299.34	302.65	304.58	297.35	302.59	304.21	301.38	301.63	301.09	308.13	300.96	299.56	305.32	300.4	308.5	306.07	303.38	304.3	300.58	308.88	300.62	304.33	303.39	301.17	296.68	305.72	305.64	306.88	302.96	297.85	302.71	302.84	303.52	308.93	306.04	300.25	302.56	303.88	298.09	299.56	298.3	306.28	301.42	307.42	299.95	305.54	303.32
294.52	298.27	294.14	294.62	292.14	293.1	293.32	294.12	300.91	294.26	299.4	293.57	294.87	296.17	297.71	290.54	292.55	294.42	296.59	296.49	294.14	297.28	295.22	295.42	291.68	297.12	299.83	292.84	293.97	297.89	297.8	293.45	298.14	295.36	296.02	298.95	294.56	295.34	298.13	294.4	293.52	298.29	290.96	293.34	300.75	297.68	291.93	300.13	295.49	295.31
300.73	308.74	303.11	302.47	306.08	300.82	301.14	305.28	303.21	302.46	296.57	306.13	303.67	303.73	302.63	304	303.63	302.67	296.77	300.82	303.5	310.25	303.26	305.44	304.25	299.79	303.23	301	306.39	301.12	305	307.17	305.36	302.52	305.01	302.2	309.6	302.16	305.23	299.77	309.43	304.92	302.78	304.1	301.17	296.85	303.56	302.11	306.2	303.38
303.24	310.46	302.68	308.3	304.63	306.74	306.38	300.89	308.05	312.36	305.8	303.55	304.46	304	301.63	309.71	307.81	307.57	303.02	304.15	305.34	309.44	301.78	307.91	311.05	309.7	310.82	304.45	306.59	309.86	302.45	302.71	306.08	303.84	306.94	305.22	306.43	308.87	304.86	306.88	308.3	307.66	305.89	310.02	312.29	307.1	310.91	305.77	310.44	303.75
315.23	314.9	318.72	313.13	318.21	317.19	316.77	309.42	314.45	319.2	315.04	315.17	312.77	310.58	315.91	316.64	313.82	317.45	314.69	309.89	317.29	318.52	315.35	316.35	314.79	316.6	317.06	315.63	317.46	316.44	315.59	311.07	312.88	318.23	315.09	318.62	316.28	315.14	315.29	314.01	317.92	319.5	312.85	315.96	315.66	310.73	312.35	316.29	314.84	315.89
298.24	306.94	304.18	298.3	299.34	303.12	303.59	301.14	304.49	304.08	302.02	309.29	302.03	305.34	302.46	306.66	303.61	305.27	302.06	301.99	305.18	304.73	304.17	305.81	301.5	312.32	307.64	304.6	306.95	299.38	303.52	302.56	301.18	304.91	302.36	305.94	304.88	299.16	301.59	306.05	302.12	306.33	304.54	302.73	299.36	301.76	303.67	301.58	301.15	303.9
309.39	302.6	305.26	307.43	302.02	307.38	304.65	307.22	300.13	306.18	306.69	304.99	310.88	306.44	310.87	303.74	310.33	310.8	307.42	301.87	304.4	309.33	303.98	306.96	303.58	305.65	310.65	306.73	307.21	305.12	307.13	308.06	308.2	298.74	307.09	301.31	303.75	307.74	307.47	307.22	307.73	301.53	303.53	305.4	300.77	307.45	304.59	301.03	304.42	305.67
308.29	300.51	306.18	302.14	301.72	297.27	303.48	304.18	301.36	302.27	299.57	304.48	307.25	300.55	300.78	304.37	306.73	297.22	299.95	303.44	307.89	301.28	303.94	304.36	298.44	300.98	299.81	305.22	301.45	306.63	302.58	301.07	310.86	305.18	297.68	301.72	302.48	299.05	304.62	301.17	302.27	300.97	304.59	304.01	303.75	305.34	299.53	306.58	303.04	304.39
302.02	304.81	304.84	299.54	304.55	300.28	308.95	305.47	302.32	299.72	306.85	301.85	308.08	301.13	299.05	304.15	302.57	300.98	302.96	298.74	301.27	302.18	302.3	305.85	298.52	298.86	304.19	305.13	306.49	304.24	306.67	303.29	304.4	304	306.08	305.68	302.17	306.59	306.3	298.61	306.11	301.09	302.93	300.01	303.05	308.39	302.69	306.4	303.73	303.11
312.56	312.96	312.9	315.24	313.72	313.17	316.19	311	314.68	313.07	313.69	307.42	310.13	310.54	311.94	309.26	308.8	309.51	306.56	312.34	316.61	312.27	313.95	319.14	312.04	311.92	313.24	319.21	308.45	312.73	312.38	312.68	311.74	313.23	313.5	312.1	318.19	311.63	314.97	314.76	315.56	309.55	313.93	309.2	318.2	319.83	311.92	310.45	317.09	318.32
298.61	300.51	303.37	305.27	303.48	299.11	302.53	297.77	304.62	302.49	304.71	300.31	305.28	300.57	300.39	296.69	301.59	300.57	301.68	304.17	305.2	303.53	296.99	303.82	301.37	300.68	295.74	300.79	303.75	305.4	300.98	301.65	299.25	303.5	305.44	295.88	302.62	302.52	300.28	301.82	301.23	296.89	300.35	301.16	298.93	301.97	298.94	307.44	301.12	299.28
302.78	296.88	303.21	297.99	300.04	298.69	308.46	298.93	303.86	302.66	298.18	304.5	300.72	302.5	305.24	298.19	305.02	303.39	301.95	300.79	299.16	301.73	301.66	308.18	298.61	298.77	302.61	297.24	300.41	301.86	294.9	298.64	301.15	302.3	301.02	298.85	298.61	300.84	305.28	298.19	299.49	300.3	299.02	296.67	297.21	300.92	298.71	297.48	304.89	297.88
301.54	305.88	307.33	302.83	300.08	307.57	304.14	308.51	303.18	298.58	297.61	300.87	303.88	306.15	301.46	306.85	303.39	299.91	302.26	299.96	297.78	303.39	303.12	298.74	298.54	305.34	307.36	304.48	303.09	303.05	304.96	305.81	305.1	302.32	297.21	304.74	302.5	302.41	303.71	306.35	302.87	300.51	301.81	302.39	305.68	305.55	301.85	303.57	303.06	301.48
306.48	306.67	310.81	310.78	313.23	312.49	307.29	313.28	316.71	310.3	308.13	311.86	314.04	311.72	312.82	312.64	306.75	311.61	316.04	312.51	315.78	312.88	311.47	306.24	311.73	311.66	306.15	310.39	309.5	311.95	313.84	310.05	314.33	311.88	312.71	311	305.07	315.34	319.94	311.54	313.22	304.46	313.56	312.23	307.73	307.31	311.5	311.39	308.28	310.31
312.01	316.97	314.14	311.96	316.62	318.03	310.8	315.08	313.95	317.1	313.85	309.91	310.96	312.9	311.31	312.03	311.14	320.61	312.1	312.98	313.85	316.3	311.23	315.51	309.91	311.8	308.78	318.04	314.34	314.2	310.54	314.92	312.94	311.82	315.43	310.22	314.35	319.64	312.5	315.87	314.57	316.63	313.31	314	317.84	316.41	316.78	317.12	312.94	315.66
317.9	317.17	310.94	312.43	317.18	317.16	312.44	319.23	312.94	319.13	314.17	312.31	311.91	319.9	313.38	316.38	316.18	318.27	311.59	316.74	315.1	313.09	314.72	314.62	311.91	317.49	306.57	314.46	319.45	311.17	313.66	316.2	313	313.72	318.66	314.92	313.55	316.46	313.77	313.34	315.88	313.85	313.35	313.43	309.15	312.91	313.85	315.78	314.97	314.01
315.36	313.38	315.44	318.14	314.56	318.23	310.8	312.06	318.21	316.02	317.82	315.59	320.77	314.8	316.33	317.33	314.63	318.69	315.46	318.2	320.56	317.58	316.82	314.22	320.04	314.8	314.67	321.31	319.63	311.27	311.78	318.54	315.75	318.08	318.13	319.89	317.35	311.83	320.2	313.84	310.53	316.41	316.29	309.3	314.87	318.47	315.72	314.79	316.8	313.35
318.57	318.98	314.02	316.35	312.25	318.55	319.9	315.89	315.54	318.03	314.44	317.34	314.64	311.46	312.25	316.57	313.73	317.85	313.85	317.3	312.14	314.02	315.97	317.12	318.18	317.04	321.79	311.81	321.21	315.92	314.02	313.46	318.81	324.04	314.36	314	316.73	316.49	315.86	315.2	316.64	316.67	308.95	318.24	315.37	314.22	315.11	318.69	316.99	319.82
310.1	315.11	311.82	314.54	316.34	314.64	318.36	312.04	317.43	312.84	309.8	316.91	316.51	314.69	313.33	312.61	315.57	310.96	316.22	314.02	313.28	317.82	314.47	314.3	318.44	315.28	318.62	313.38	317.32	317.44	313.36	316.6	310.5	314.54	316.13	317.47	315.74	315.63	313.56	315.33	313.23	313.48	313.08	308.4	313.88	318.72	316.41	315.74	313.21	314.85
303.98	303.88	302.48	303.93	306.57	304.79	300.4	309.14	309	304.52	306.03	306.28	308.39	306.74	303.39	304.67	304.68	303	305.31	306.21	303.97	305.74	305.49	302.84	305.7	302.66	312.13	304.78	307.36	303.48	304.6	306.58	301.72	308.06	306.27	302.65	303.53	306.45	304.19	307.33	308.98	306.05	300.87	306.01	304.26	302.61	313.07	308.04	307.65	303.2
310.28	306.88	300.34	305.97	303.01	302.4	305.68	301.84	300.05	304.1	304.28	304.36	306.1	299.8	310.16	309.85	301.84	306.13	301.83	306.92	307.17	306.25	303.45	298.15	303.75	296.18	305.9	305.16	303.21	302.76	300.05	308.8	302.76	304.15	303.37	305.03	306.17	306.74	304.2	303.95	300.79	300.16	307	304.38	296.4	305.99	301.78	305.1	303.97	300.1
297.28	294.02	297.99	296.14	299.03	297.38	296.33	298.46	304.52	302.37	295.93	294.76	300.47	302.97	301.27	295.07	292.07	299.45	299.36	297.32	296.05	301.39	300.7	298.41	294.26	298.01	297.32	298.63	296.69	295.19	294	295.44	294.44	294.8	294.44	294.98	299.95	297.83	300.48	293.02	299.84	295.89	297.37	299.94	294.55	300.56	294.99	296.47	301.56	294.83
317.78	321.46	317.82	315.58	324.75	315.04	317.35	319.15	313.35	313.47	318.1	318.39	319.61	321.11	320.3	314.87	313.54	313.17	314.28	317.16	311.76	317.49	313.67	314.76	321.42	316.03	312.39	319.38	312.54	319.69	314.69	314.97	315.96	317.5	313.26	314.23	315.28	316.71	314.31	320.15	319.96	319.14	317.31	317.98	320.1	316.51	315.45	312.78	316.72	316.24
324.67	327.7	320.68	328.19	324.04	326.06	322.77	323.46	325.11	323.18	328.75	325.43	327.29	326.79	327.17	331.73	326.41	327.72	323.37	328.26	325.96	325	326.72	328.55	326.69	326.19	323.85	327.77	329.51	334.92	325.62	321.12	327.62	326.9	325.01	329.3	322.46	329.23	322.35	327.75	328.25	327.46	328.38	324.57	327	320.91	326.95	320.9	330.4	330.08
314.67	308.32	309.64	308.99	310.4	307.92	310.18	311.14	311.13	318.83	314.52	310.03	308.91	316.61	316.31	310.09	317.15	316.59	316.67	316.23	308.35	310.9	311.36	315.76	310.7	314.38	307.91	309.78	313.13	317.23	307.62	310.94	310.95	310.76	312.89	313.33	305.06	313.73	316.69	316.67	308.89	318.38	313.28	314.37	311.68	316.83	309.47	309.75	309.83	309.98
304.74	308.51	304.57	307.18	303.55	300.57	304.15	295.98	300.69	301.58	301.6	302.94	305.16	302.87	310.23	305.78	300.26	303.45	303.54	304.42	303.72	302.16	299.38	305.42	303.32	300.61	300.22	295.04	304.42	302.54	300.49	298.65	309.39	306.02	302.69	303.98	305.29	305.99	309.28	303.21	301.3	304.43	302.72	303.87	304.55	303.18	302.31	307.3	302.04	302.47
305.88	303.79	299.46	306.71	299.33	305.38	306.73	304.47	303.95	306.58	304.92	301.59	304.33	305.41	300.58	304.31	305.74	305.39	305.59	310.65	301.72	304.62	303.41	303.83	305.33	304.12	307.15	307.39	306.84	304.64	311.22	308.16	303.32	306.58	307.67	305.38	301.71	306.17	301.22	306.39	304.08	305.83	305.21	307.28	298.28	302.99	303.05	306.84	308.22	305.49
320.34	320.65	317.96	323.49	317.09	318.88	322.28	317.05	315.39	319.99	320.49	317.5	318.27	319.15	315.08	318.39	315.5	318.13	318.08	318.16	318.03	324.58	322.83	319.91	320.3	315.55	319.03	319.19	317.09	322.38	318.68	316.1	313.08	321.07	320.66	323.51	319	318.85	316.29	321.59	315.27	317.75	320.42	322.23	314.43	316.8	318.79	317.28	318.12	318.22
306.46	302.97	304.33	304.56	308.97	304.12	300.96	307.16	307.7	299.64	305.34	294.94	300.13	299.35	303.88	303.44	302.08	306.24	300.58	306.18	304.43	304.82	298.47	305.62	305.41	302.67	298.86	306.31	304.47	309.08	303.93	300.57	307.84	299.57	299.15	307.33	299.47	305.52	307.87	301.38	304.85	304.06	309.87	306.49	301.76	305.09	303.67	304.12	296.35	296.43
304.52	302.58	306.19	304.37	300.95	306.36	302.65	303.51	305.24	298.38	304.53	305.11	299.07	305.55	299.01	307.8	301.75	304.23	304.83	304.62	307.93	304.15	305.55	306.4	302.76	299.61	301.15	302.71	302.98	301.06	301.89	301.22	302.2	307.11	313.21	304.69	302.27	304.83	307.15	300.22	306.5	302.01	304.34	306.06	304.03	300.87	299.96	303.69	305.03	306.24
307.67	306.76	310.81	304.77	309.34	309.48	315.13	310.07	306.09	307.15	307.14	308.15	306.86	311.66	315.04	308.23	314.73	311.87	312.79	309.27	309.94	309.21	311.39	306.98	308.13	309.61	306.45	306.61	303.94	309.46	310.13	310.11	312.96	313.57	304.86	308.58	315.9	310.15	308.44	310.26	308.56	309.07	310.45	310.58	314.76	308.55	308.61	309.52	312.44	309.83
308.16	308.34	309	304.21	301.25	304.03	310.58	308.71	305.08	303.45	303.05	307.46	303.83	305.04	309.55	307.8	306.07	304.9	303.48	304.18	309.17	305.13	309.02	304.88	307.57	307.71	305.92	303.19	305.58	305.97	300.47	303.84	302.39	302.7	300.35	306.69	304.95	304.54	304.6	302.32	303.46	306.07	311.01	307.34	304.58	309.67	307.7	303.81	308.38	306.92
305.51	313.47	310	306.36	310.42	309.24	304.5	306.73	307.8	307.29	312.22	311.68	312.05	306.64	306.78	313.27	310.41	309.2	310.65	309.49	305.39	305.42	307.15	308.58	306.81	311.42	310.42	312.09	313.61	307	309.08	304.44	311.92	308.92	307.56	311.61	308.12	310.16	312.12	309.1	307.26	306.99	307.11	304.95	309.87	306.86	310.9	308.51	308.45	310.22
317.53	316.63	314.72	315.55	316.84	315.37	313.39	317.72	314.26	314.66	323.35	320.29	313.99	315.65	317.23	316.52	314.54	320.77	315.08	314.18	315.46	313.65	320.78	317.57	313.92	313.06	314.72	318.48	314.41	316.77	314.12	314.22	316.44	315.06	315.28	317.87	315.81	316.29	314.51	316.81	315.02	313.54	315.23	313.81	317.13	316.44	318.15	312.39	319.05	314.26
295.32	289.58	289.11	289.73	291.69	292.09	297.33	299.91	298.09	296.95	292.37	294.34	291.41	296.11	293.87	292.68	291.78	294.9	293.32	297.03	296.86	292.56	292.86	298.29	298.14	290.31	293.52	292.39	294.56	290.76	294.47	297.18	287.59	288.15	290.57	291.69	289.18	294.95	292.69	288.89	286.83	292.35	294.8	295.16	295.44	293.86	296.09	293.26	298.57	293.19
302.02	304.74	299.17	300.56	300.73	301.7	304.97	303.93	302.31	305.55	303.64	301.14	304.53	302.16	300.11	298.82	303.35	304.42	304.34	302.36	303.95	300.09	306.07	301.17	301.94	303.7	303.68	301.12	305.12	304.32	306.37	304.9	303.28	306.24	297.62	305.26	307.42	304.26	306.29	299.7	303.01	305.8	302.7	300.54	305.41	304.71	300.75	304.22	304.4	297.58
327.83	331.58	329.75	318.28	327.08	330.25	330.06	326.97	326.95	329.97	326.8	320.98	325.79	327.57	325.88	325.4	332.64	327.02	327.82	323.29	325	329.35	324.27	325.42	326.53	330.22	329.1	330.44	327.23	328.32	327.57	325.41	330.84	330.24	327.89	331.06	334.6	327.35	329.91	326.15	330.73	325.19	330.8	321.6	326.4	326.08	328.58	331.77	321.73	329.35
316.81	315.91	315.07	311.48	315.96	319.77	314.7	312.16	314.09	317.7	317.18	320.82	316.6	315.91	315.89	313.41	317.73	316.25	315.17	310.93	320.28	317.49	314.73	317.3	321.52	313.65	315.52	316.99	316.67	314.23	318.7	318.66	318.26	321.31	322.33	316.94	314.81	315.37	322.78	313.9	317.3	314.09	319.6	319.4	311.42	315.08	313.34	315.61	311.59	318.17
329.72	326.39	321.43	322.41	325.31	326.28	326.01	323.43	323.85	327.11	324.5	316.57	324.35	322.78	323.79	318.58	321.17	324.1	325.86	330.83	325.15	322.4	327.43	323.75	326.68	330.22	333.95	326.2	325.89	326.76	329.6	323.36	325.34	328.32	324.56	324.51	327.09	323.74	319.69	324.96	324.79	322.59	325.27	325.76	323.73	330.45	323.97	329.21	329.87	323.1
313.15	308.14	313.35	308.65	309.1	310.43	315.18	316.57	312.27	313.62	311.23	305.63	313.21	311.21	311.4	313.31	316.85	308.77	311.21	313.64	305.66	312.69	313.53	312.27	311.68	311.59	315.18	311.64	310.48	312.51	314.38	310.9	311.38	311.43	311.39	313.8	312.38	315.2	315.56	309.62	308.42	306.3	314.21	311.81	314.02	311.09	313.2	308.62	313.51	311.47
307.39	302.59	307.09	304.17	307.61	306.06	304.76	302.46	308.25	304.27	307.53	306.65	307.38	305.4	306.29	308.14	300.94	303.96	305.87	305.9	303.99	301.42	314.07	305.67	304.86	307.17	302.52	305.17	304.27	300.55	305.98	303.41	310.07	302.64	307.69	303.52	306.69	302.56	305.59	307.04	304.34	305.96	306.7	304.69	302.95	305.15	302.73	306.73	303.41	308.71
308.7	309.04	309.63	309.23	309.86	309.6	310.18	309.96	312.29	310.59	315.72	316.12	310.53	311.23	310.32	312.18	312.25	310.14	312.29	312.61	315	311.23	311.4	310.63	313.83	310.33	309.96	308.77	307.41	310.24	314.46	311.15	313.82	310.15	309.36	312.27	314.1	311.83	313.06	311.38	308.86	304.57	305.52	309.9	315.21	309.4	305.25	309.63	313.87	306.17
310.67	306.96	308.37	305.4	310.8	306.39	302.83	306.82	306.96	301.82	304.71	305.27	310.41	307.79	304.97	303.06	299.27	309.48	302.18	307.14	307.84	305.2	309.2	311.94	306.37	307.88	311.45	306.92	306.64	301.08	313.5	310.9	305.74	305.77	307.96	304.37	301.48	307.78	303.73	310.07	308.67	302.57	306	306.77	302.23	301.76	304.13	307.82	306.55	304.53
318.74	319.55	324.49	329.19	326.69	329.51	327.6	326.79	326.16	322.65	324.4	325.05	324.83	325.66	321.56	328.64	324.1	325.26	326.33	322.96	324.51	322.72	323.52	329.27	326.28	325.8	324.6	330.89	323	327.59	327.65	327.63	321.74	323.64	324.84	322.72	323.69	324.92	323.47	327.79	324.16	329.64	318.4	322.14	322.9	325.14	322.28	326.58	328.94	325.37
327.35	326.35	330.72	324.81	332.25	330.82	331.72	325.53	334.55	324.59	328.05	327.74	329.27	325.25	327.47	331.36	323.73	330.62	326.98	326.4	328.9	326.38	325.87	326.82	331.44	328.03	328.04	330.56	328.57	328.69	334.8	328.67	324.74	328.76	325.54	325.35	325.99	323.74	331.62	325.87	326.21	332.71	329.38	326.4	324.78	330.74	329.44	329.25	329.08	328.73
306.61	303.43	309.75	306.14	307.23	304.2	305.57	310.77	303.39	304.8	304.42	308.69	305.83	308.41	301.52	308.61	303.11	305.34	312.37	307.69	300.27	308.43	303.9	304.97	305.4	309.29	302.46	307.7	310.78	307.76	303.26	303.88	307.74	307.25	305.66	302.9	304.61	309.93	299.61	309.84	302.06	302.53	303.37	308.41	310.61	307.57	300.76	304.2	312.1	311.7
331.62	332.23	330.51	332.52	330.71	328.66	332.05	329.82	329.88	323.12	330.53	325.23	330.24	323.27	326.96	324.95	329.32	333.49	333.34	329.46	332.07	335.86	329.19	329.17	329.11	329.51	329.95	332.36	328.47	327.09	326.89	331.12	328.31	329.41	330.44	332.66	330.9	328.03	329.24	326.67	332.16	324.42	322.14	327.67	329.43	329.8	326.6	327.72	324.44	328.3
306.56	308.82	306.25	310.76	310.4	311.38	309.77	307.75	312.12	312.34	309.88	308.25	302.64	314.02	309.15	310	307.74	308.8	311.83	315.15	310.21	310.97	310.06	309.69	308.77	311.45	307.19	308.03	308.23	309.03	311.69	308.23	305.27	316.03	314.02	312.11	310.86	312.74	311.74	307.91	306.42	308.28	307.22	309.43	313.03	309.91	308.93	312.59	306.43	309.98
303.42	295.81	299.59	307.55	299.76	300.02	299.58	307.62	303.18	306.51	304.3	300.88	308.88	302.97	299.97	301.1	304.54	301.44	303.44	299.51	301.41	302.58	301.3	305.7	304.47	298.16	299.68	303.39	303.38	296.98	302.23	308.46	303.96	301.03	306.61	296.46	304.37	305.07	306.23	303.67	303.63	304.36	302.86	300.23	302.86	301.84	306.52	299.84	303.66	304.76
319.68	317.81	315.68	319.05	321.29	319.95	317.45	317.07	315.41	318.1	322.48	324.81	325.39	317.05	320.12	318.34	321.71	316.5	321.27	322.96	320.83	316.56	318.31	316.26	318.39	313.83	316.84	315.09	317.1	319.94	319.19	318.15	317.97	319.61	317.29	320.27	319.95	319.3	323.3	317.93	316	314.31	323.38	319.49	314.62	314.51	319.26	319.69	317.45	315.97
289.26	297.19	297.05	293.96	299.39	299.08	299.2	297.09	295.72	287.51	296.24	293.44	296.06	290.81	293.58	297.27	291.31	292.71	292.01	298.74	294.17	294.69	294.03	288.05	298.16	295.97	294.66	300.86	295.29	295.52	297.24	294.63	293.81	297.72	294.65	297.86	298.44	298.1	298.66	294.19	292.39	293.48	293.61	290.17	298.07	297.6	292.96	298.41	296.6	295.88
298.05	298.09	292.96	297.5	293.16	298.34	295.88	298.34	303.15	298.4	299.73	301.49	298.19	296.53	296.53	298.58	295.12	296.66	297.6	295.85	295.17	294.28	300.8	298.61	291.02	300.38	298.47	294.17	296.53	299.89	296.35	296.37	294.02	298.99	301.43	292.62	294.49	298.61	294.05	299.93	294.93	296.64	299.68	295.57	299.58	297.02	299.32	297.59	296.98	296.09
310.33	308.21	305.19	307.17	312.24	305.5	304.95	311.77	310.78	308.06	307.95	308.76	303.1	306.1	306.56	312.6	307.89	307.81	309.5	310.47	309.72	309.37	310.04	308.65	307.25	304.91	306.88	309	309.5	310.29	308.47	307.5	304.37	302.79	306.06	305.71	304.56	307.75	306.45	302.88	309.62	310.93	303.18	305.9	307.13	309.23	312.88	306.33	312.9	309.94
314.37	319.52	314.02	315.45	316.95	317.73	314.01	316.22	311.91	313.42	314.23	310.94	316.05	310.23	316.79	315.96	315.85	319.65	314.36	318.11	312.49	320.13	314.14	312.61	314.77	312.86	314.25	313.84	315.56	317.52	312.69	318.17	308.86	317.16	320.98	318.18	311.44	316.4	310.57	314.66	318.62	320.61	313.89	317.89	311.09	316.47	317.37	313.4	308.58	313.85
314.22	309.1	312.97	311.81	308.09	315.41	315.78	309.64	317.59	312.47	318.11	308.92	306.39	309.84	312.83	315.6	306.1	311.44	306.72	313.6	318.54	310.18	315.46	312.78	312.64	315.95	313.68	312.6	318.5	314.8	318.42	314.24	315.27	316.58	309.49	313.88	319.44	310.33	311.64	313.69	310.61	312.27	315.62	313.19	311.42	307.87	308.86	312.74	316.43	315.51
309.08	302.47	308.9	301.58	307.32	306.88	309.36	304.68	301.81	303.83	304.53	305.04	305.17	306.41	306.44	305.97	304.93	304.64	302.83	302.72	310.78	310.36	309.39	305.48	307.06	304.33	304.9	304.78	308.31	305.13	307.91	304.97	307.07	302.63	306.77	305.91	301.19	303.46	302.89	303.89	306.91	309.88	312.94	307.99	310.99	304.32	304.66	299.26	303.06	312.31
319.23	313.76	316.74	324.67	314.89	316.6	311.62	307.19	315.9	322.28	316.58	319.69	315.4	318.46	311.16	313.82	312.04	317.03	316.89	318.76	315.96	316.68	315.99	311.55	316.04	316.63	316.78	320.44	316.74	316.99	315.55	318.54	315.06	317.92	317.88	318.73	314.7	319.26	318.2	315.37	318.62	315.01	321.74	316.89	320.51	311.85	319.44	320.19	316.24	311.36
301.65	305.28	302.93	304.02	303.67	302.95	303.39	298.36	308.92	308.69	303.7	306.37	303.75	305.62	305.95	303.5	305.49	307.41	307.11	308.74	301.94	308.2	302.54	307.25	307.57	309.8	303.85	305.05	301.3	307.36	298.13	305.46	301.41	309.17	301.74	308.18	309.23	304.41	306.89	307.69	307.08	304.64	303.23	310.44	303.51	303.3	305.86	303.57	307.92	309.65
322.18	324.79	328.31	326.7	322.9	329.76	327.64	322.05	327.94	325.24	330.64	326.08	329.13	327.37	323.99	327.12	321.77	318.86	321.46	329.69	327.94	322.26	320.67	317.8	326.38	323.69	326.53	323.75	326.66	328.1	326.15	326.36	326.63	324.69	323.04	323.7	327.36	327.45	326.64	331.89	323.29	328.15	324.55	333.4	325.54	325.18	324.24	327.97	325.18	325.97
296.07	303.71	300.56	302.31	304.16	300.54	301.94	297.7	301.34	298	300.66	300.42	299.03	301.27	300.86	299.14	301.8	299.5	299.35	300.2	302.18	303.08	301.1	298.41	300.11	298.91	300.46	300.11	304.83	303.21	301.02	299.53	298.36	303.44	298.89	301.52	301.56	299.06	300.64	303.62	306.43	301.4	295.22	299.06	300.17	301.25	300.08	297.14	301	303.43
307.57	308.5	309.88	308.11	315.15	311.13	310.26	311.23	310.06	307.49	316.98	306.1	307.51	307.75	307.9	310.78	311.28	308.22	311.82	308.1	310.29	308.49	311.38	314.07	308.3	308.68	313.42	307.83	308.69	315.48	307.36	309.42	309.66	309.4	308.12	311.3	306.68	308.34	304.52	313.51	309.3	307.67	312.82	308.69	309.77	311	311.17	305.55	310.98	308.48
301.15	306.48	306.2	301.88	303.37	307.07	301.68	304.94	304.26	308.25	307.03	298.36	308.23	301.17	304.02	305.76	305.6	307.26	307.36	302.21	307.91	304.23	302.7	302.11	300.82	301.81	302.06	311.71	302.64	305.25	305.98	304	298.96	307.4	302.06	309.7	302.3	305.28	306.68	307.34	302.29	303.83	307.02	298.24	303.87	305.54	300.36	308.96	303.21	306.5
302.06	295.33	297.65	300.36	300.18	302.77	301.37	299.78	300.61	298.69	298.79	301.06	296.16	300.84	301.44	303.9	300.87	294.19	301.09	299.45	301.06	298.39	299.77	304.32	298.13	297.85	302.21	297.28	301.97	298.04	301.41	301.78	297.37	303.07	299.86	302.85	299.75	298.85	302.45	303.12	301.36	300.08	299.55	299.05	298.05	303.13	299.79	303.07	298.11	295.84
313.32	310.75	309.68	312.98	315.21	313.1	316.36	310.28	311.69	316.17	311.07	312.39	312.13	314.3	317.26	311.04	314.22	315.02	309.73	319.03	316.16	314.14	315.66	312.7	314.96	315.35	313.48	313.55	317.74	311.24	314.87	317.92	311.14	311.68	314.81	309.79	318.56	312.97	317.56	312.05	314.85	315.77	311.29	314.12	309.92	309.93	316.86	309.96	311	316.97
303.34	309.1	302.26	302.41	303	302.41	302.41	305.67	304.74	302.8	301.12	307.34	302.44	305.11	300.44	302.08	298.68	307.99	300.47	300.67	305.25	306.31	299.78	301.74	304.56	304.77	305.31	303.2	303.99	306.03	301.89	299.26	301.3	302.17	302.41	303.3	303.09	308.55	304.87	310.36	305.02	306.01	304.08	303.4	302.6	308.33	305.61	304.62	300.95	302.91
307.18	315.71	308.73	315.14	313.44	308.66	312.16	307.86	308.88	310.3	311.57	312.52	309.43	313.3	313.54	311.11	308.95	316.08	310.42	307.15	310.7	313.7	311.37	314.8	307.72	314.57	308.98	314.48	307.29	311.74	313.78	310.78	315.48	311.18	312.22	309.75	315.29	314.52	313.48	311.71	312.28	307.87	311.48	310.66	309.41	311.2	313.22	310.17	316.25	309.89
315.02	321.39	322.94	323.12	323.43	312.38	312.1	314.99	311.95	316.85	312.28	315.57	320.32	314.67	319.05	318.43	319.44	321.14	311.94	315.82	315.03	315.68	315.96	317.24	314.08	316.19	317.17	320.05	315.28	315.56	320.16	316.29	316.88	316.6	314.07	312.85	316.62	316.73	312.32	317.87	314.74	316.6	317.89	320.62	316.41	317.36	318.58	316	315.64	321.08
310.97	313.06	307.15	308.31	309.92	312.22	311.5	309.58	310.61	312.31	310.24	309.94	314.16	305.06	312.23	310.8	312.8	303.6	310.08	312.78	317.03	313.17	306.73	308.44	308.59	307.86	313.19	312.56	310.39	311.24	308.99	305.79	311.11	310.11	309.68	311.63	309.33	311.96	311.52	310.28	310.93	314.26	311.62	309.92	309.92	309.61	314.13	309.71	313.29	308.24
306.04	301.75	305.13	303.29	306.23	302.77	304.66	303.75	305.58	300.25	301.22	307.99	303.21	306.97	307.74	306.74	300.84	306.92	305.64	303.16	303.83	303.4	305.04	301.54	305.66	307.05	302.49	300.13	303.32	301.4	303.72	302.69	298.24	306.62	307.6	300.73	303.47	303.04	297.83	302.61	308.87	302.59	302.9	303.75	303.55	302.82	306.44	301.08	300.51	303.24
302.84	299.62	300.99	305.41	303.79	300.23	306.12	305	300.21	303.8	303.85	301.92	304.03	305.07	303.88	300.31	303.43	302.28	301.99	304.01	303.78	306.46	307.62	301.31	303.98	304.98	300.95	304.92	301.25	304.87	303.57	306.02	304.08	301.63	308.99	308.37	300	302.93	299.58	297.79	308.92	304.94	306.71	302.38	307.51	306.53	307.22	307.18	305.36	301.66
314.46	311.39	312.55	308.73	310.49	315.54	311.97	311.74	314.48	309.48	314.04	310.29	312.36	311.07	312.3	314.63	311.1	308.19	309.74	312.38	312.51	313.91	309.4	316.17	311.86	313.89	311.66	312.09	314.16	314.05	314.01	309.08	311.91	316.9	313.78	310.06	310.53	315.09	311.1	311.44	312.22	315.96	310.08	311.61	308.73	308.76	311.01	307.99	308.44	314.97
299.83	304.12	300.43	297.21	302.91	302.66	300.51	304.74	300.28	300.65	301.11	303.36	300.45	300.75	299.68	302.34	298.54	298.8	300.3	297.8	302.93	300.39	303.17	299.12	302.45	302.65	295.28	299.91	304.42	296.19	298.81	297.1	300.47	300.76	302.38	300.8	301.47	302.41	301.91	303.9	302.27	302.37	307.17	299.05	305.64	309.54	300.84	301.69	296.76	304.17
314.32	309.68	310.77	319.25	317.86	321.89	321.87	312.84	320.74	319.09	318.8	314.26	323.25	317.2	312.61	314.57	317.12	321.97	316.08	314.89	314.41	315.01	318.91	315.61	315	322.25	312.5	315.19	312.85	315.45	319.06	315.16	307.33	312.74	315.01	317.43	311.83	316.31	317.55	313.1	314.47	316.56	315.1	317.98	310.09	311.58	313.73	312.61	316.9	320.36
299.25	304.66	302.3	301.94	294.51	302.02	300.54	303.13	304.66	304.96	300.9	301.65	301.67	305.18	304.13	308.05	304.59	306.34	300.98	298.55	303.73	304.68	302.96	306.85	302.26	304.3	300.12	303.18	302.21	300.13	301.41	301.01	302.17	301.33	302.87	297.24	307.31	304.69	304.62	300.17	303.19	301.06	302.89	303.08	308.43	302.3	300.15	296.15	304.12	304.94
309.58	310.82	311.14	308.75	310.06	302.94	312.71	304.45	305.06	305.33	306.9	306.93	305.13	306.36	311.85	309.86	304.32	310.97	307.48	303.56	303.19	310.7	311.72	307.53	306.43	304.43	305.62	309.94	303.95	305.25	305.42	304.82	308.77	308.37	302.17	300.44	305.02	309.78	308.35	305.55	305.17	306.47	304.29	313.02	308.83	310.62	307.82	304.84	306.13	309.28
311.73	310.26	314.78	310.05	315.38	311.12	315.53	309.63	311.63	320.29	315.42	316.74	309.38	318.26	315.56	313.77	310.25	313.81	315.52	315.26	315.07	308.85	315.56	312.89	309.05	312.58	312.01	311.01	313.23	311.04	316	320	316.43	310.74	315.05	316.85	311.97	312.67	319.9	309.35	311.53	314.92	308.29	314.89	310.63	307.63	313.26	312.64	318.18	310
315.72	315.24	315.12	312.51	319.04	317.81	314.7	318.26	315.45	316.8	312.42	313.78	317.59	317.15	315.37	319.55	313.91	316.97	312.45	319.28	317.69	319.1	313.41	314.91	316.53	320.08	319.24	317.43	311.7	317.12	316.09	315.41	316.46	312.7	313.21	313.71	319.86	318.3	316.17	315.97	320.53	312.92	317.22	316.25	317.73	314.34	317.4	314.69	314.86	313.03
314.67	310.06	312.33	313.41	310.82	315.02	310.08	312.8	314.64	308.73	313.16	314.76	314.7	312.56	318.67	310.93	314.01	313	315.69	315.08	312.79	312.93	315.43	310.88	312.61	312.62	312.58	315.75	309.77	312.93	310.95	312.23	314.46	313.03	312.55	318.69	312.21	316.82	311.78	311.2	308.22	310.3	311.57	311.6	315.95	315.44	313.82	314.11	310.92	312.69
299.65	296.92	291.57	296.63	294.32	293.17	294.67	294.13	296.12	293.7	291.96	294.32	298.26	295.92	295.34	289.65	295.38	288.97	298.71	293.56	295.65	298.04	296.49	293.76	295.25	290.44	291.21	292.14	288.11	297.13	299	296.56	297.79	289.65	291.46	297.5	293.83	291.92	294.66	297.5	290.98	296.25	294.81	291.19	290.54	291.44	293.93	293.99	294.85	291.44
317.45	318.37	319.05	316.21	316.44	321.21	317.69	320.86	320.66	316.11	320.63	320.35	316.23	320.93	321.79	320.68	315.28	320.44	315.79	320.03	318.16	321.6	313.42	316.78	315.07	320.75	318.26	321.67	316.49	320.65	322.97	319.05	319.73	319.52	321.94	319.21	316.23	315.08	317.54	324.87	315.96	316.02	315.77	318.78	319.46	316.72	321.77	316.2	315.46	315.83
299.25	293.76	296.1	297.04	298.18	294.37	297.69	299.7	301.11	296.63	295.98	296.06	291.22	294.66	291.82	297.99	297.9	294.36	294.99	290.71	294.81	296.39	297.71	294.61	297.04	300.08	298.84	295.75	301.86	295.92	295.68	302.85	296.8	298.26	297.57	296.71	296.6	302.43	293.15	293.99	293.41	299.76	298.75	293.72	293.9	294.86	294.91	295.11	294.11	294.78
319.14	321.6	321.55	316.26	318.57	318.13	318.88	317.86	319.08	317.47	317.58	319.43	314.68	320.9	318.18	317.86	319.29	313.76	319.45	312.65	317.55	314.53	320.72	320.41	315.77	313.32	314.89	315.19	318.94	316.15	320.95	316.62	320.94	322.02	318.97	319.55	318.65	316.37	314.58	320.47	317.33	315.28	324.78	315.07	318.41	319.71	314.09	323.15	316.29	317.17
309.92	306.53	304.91	305.11	305.51	306.66	307.78	303.88	309.47	308.02	305.31	305.8	308.75	307.56	307.64	306.89	306.41	304.43	309.93	305.49	303.09	305.41	302.19	302.94	304.6	307.86	309.82	304.37	301.53	303.77	303.6	306.22	311.84	303.16	305.33	307.18	307.09	305.02	300.26	304.42	306.18	304.25	310.53	301.09	312.02	305.68	306.56	308.91	312.06	306.64
310.31	315.02	317.8	314.01	312.28	311.34	310.43	314.96	314.54	311.57	314.64	313.46	315.65	310.69	314.19	312.57	312.62	315.84	313.78	313.5	317.65	309.39	314.86	309.75	313.11	316.97	317.01	313.87	316.84	315.25	313.3	317.56	316.71	308.71	310.45	310.91	311.28	316.99	310.05	314.56	310.16	312.16	317.38	315.68	311.64	309.63	313.16	312.94	313.19	317.34
316.33	316.41	315.67	317.74	312.76	313.08	310.72	312.92	321.24	309.61	315.69	308.42	321.07	314.47	313.04	315.16	310.68	312.32	317.9	314.64	315.14	310.8	318.61	311.75	312.15	313.87	315.38	317.52	315.88	311.25	315.51	313.39	317.8	313.46	313.51	312.41	311.56	317.55	313.1	310.29	314.79	314.16	317.41	314.26	312.96	315.56	316.89	318.12	313.02	318.79
311.7	312.51	309.2	317.06	310.14	316.62	315.06	310.56	315.02	313.3	311.52	310.61	316.02	316.29	310.58	313.72	315.29	313.59	303.79	310.71	309.11	309.18	314.38	313.37	313.02	315.61	310.56	317.03	314.8	315.08	311.82	312.74	313.5	313.11	312.68	309.65	311.06	311.08	312.58	314.29	307.1	314.43	317.32	313.08	313.37	308.5	315.15	313.32	303.65	310.96
319.17	316.67	320.51	314.43	316.75	316.79	319.83	314.7	313.29	315.73	320.99	317.13	319.34	313.92	312.85	321.31	313.9	325.12	320.15	319.4	314.82	321.79	317.55	318.01	312.98	317.43	317.3	326.75	315.58	319.23	315.3	316.22	315.64	316.46	319.35	317.16	320.14	316.18	319.79	313.17	316.09	322.08	319.61	315.03	317.26	320.05	317.86	316.57	319.25	315.73
297.93	301.68	300.81	298.81	298.11	305.43	302.95	299.99	299.12	303.4	298.76	300.5	297.9	302.76	304.38	298.99	298.42	301.11	297.7	299.56	300.9	296.95	297.97	301.2	298.62	306.07	300.75	302.24	300.63	301.85	301.71	299.78	300.32	302.82	301.11	303.76	297.3	300.55	302.32	299.53	302.89	296.96	298.58	302.6	300.93	301.12	303.37	296.89	301.37	298.88
304.82	301.53	303.03	302.89	297.51	300.79	305.57	301.82	304.17	299.92	299.68	298.63	304.8	300.71	301.06	301.42	301.17	307.5	303.11	305.11	302.18	307.71	299.97	303.49	303.91	300.09	305.33	301.8	303.36	306.3	304.2	306.99	301.96	306.5	300.75	304.45	300.35	299.23	303.2	301.78	303.41	300.72	304.2	300.46	302.82	304.31	303.82	302.2	298.72	298.8
311.35	317.47	318.18	317.82	325.48	315.34	317.94	319.12	316.81	312.86	323.18	319.29	315.84	317.81	319.51	313.04	315.88	316.66	318.38	313.79	313.9	319.83	317.89	319.29	318.38	317.75	314.81	317.53	316.84	319.15	317.55	314.34	316.08	317.06	316.63	314.41	318.92	313.63	315.15	316.92	317.6	317.47	309.11	315.88	317.8	320.45	315.63	321.32	314.48	320.2
317.04	319.66	317.67	317.33	323.75	318.39	316.69	315.86	319.89	320.4	316.84	316.65	318.39	322.01	322.57	316.23	319.63	318.72	318.73	317.36	322.68	314.89	316.54	319.54	317.81	313.33	313.9	316.48	318.63	314.6	321.68	315.62	317.97	320.7	317.77	318.97	318.51	317.76	316.76	320.13	317.21	323.23	319.79	313.1	322.23	318.11	319.2	313.16	316.72	317.25
313.09	312.21	319.63	312.7	316.63	320.69	314.72	315.4	312.49	315.39	311.29	312.41	311.11	319.52	314.62	317.44	309.61	316.36	314.16	318.55	311.93	317.46	318.95	316.87	313.18	312.69	317.64	314.88	311.46	311.45	316.41	316.52	316.91	316.57	315.82	314.3	314.05	316.49	310.1	314.72	320.47	310.76	314.92	315.16	318.78	318.1	313.5	319.54	309.54	313.97
311.94	311.97	316.16	320.05	314.22	314.11	308.63	315.7	315.19	316.36	313.19	316.62	316.23	315.9	314.06	313.36	317	318.1	311.81	313.82	314.88	313.24	312.69	311.53	315.08	313.51	312.43	316.43	313.12	315.73	317.61	315.09	314.56	315.58	314.11	317.55	315.84	317.58	316.8	314.98	312.05	310.59	318.53	313.25	312.87	314.05	313.27	309.42	310.37	310.79
316.27	312.43	318.2	316	315.95	314.37	319.35	319.52	315.58	318.16	314.94	318.44	317.3	318.16	316.98	318.35	314.62	314.77	318.95	318.12	317.07	316.79	315.14	316.36	316.69	313.04	314.4	313.88	314.84	319.51	316.39	315.06	313.63	316.9	308.32	320.37	316.58	315.25	316.77	316.7	318.16	314.74	316.64	310.77	317.67	318.93	318.32	314.95	319.34	316.97
304.62	302.21	300.65	307.65	299.61	304.66	301.1	309.75	301.25	304.05	303.14	309.58	306.25	302	305.94	311.3	305.97	312.35	310.77	304.33	309.26	300.99	302.68	300.57	307.95	308.13	307.69	303.24	306.83	304.18	302.18	303.67	306.18	305.44	305.24	307.17	304.08	308.42	300.27	309.05	304.34	302.64	304.76	305.11	308.67	301.61	305.04	306.54	301.87	302.53
324.61	329.08	328.47	325.6	325.79	326.71	319.32	330.32	326.03	326.55	325.6	323.83	325.87	326.45	332.98	329.85	330.12	324.15	330.29	327.8	327.23	328.74	322.67	327.98	326.88	328.88	326.76	323.71	325.29	325	332.69	328.07	328.63	322.91	325.19	326.22	328.47	329.7	330.67	326.44	330.18	323.05	329.64	329.92	326.99	325.95	326.8	331.43	330.37	329.47
332.79	324.96	330.82	324.8	330.4	327.51	329.32	329.49	322.99	330.47	331.72	323.7	329.37	327.58	323.2	328.33	328.45	326	326.55	324.45	333.02	328.05	326.87	329.1	332.81	326.7	324.69	330.62	332	332.06	330.64	329.13	326.23	324.73	326.77	330.18	326.77	330.22	328.45	327.45	331.04	330.1	326.36	329.74	327.36	329.71	317.63	326.13	329.26	332.47
305.99	306.1	308.76	310.99	306.27	311.91	307.38	304.59	307.92	308.99	302.76	306.96	307.14	310.77	309.16	306.55	308.35	305.64	313.68	313.39	303.2	306.24	303.4	308.14	303.76	311.73	308.96	310.2	304.34	307.35	308.94	309.26	304.86	305.2	306.67	308.58	309.34	304.61	306.92	305.06	307.38	306.03	303.93	304.25	306.98	307.07	305.47	305.8	304.84	309.6
317.79	315.88	315.32	315.87	308.86	320.27	311.54	312.36	312.37	315.44	317.09	314.74	315.24	319.3	314.42	317.82	318.27	314.45	316.22	318.62	318.14	313.75	311.44	310.26	319.88	310.19	311.33	314.03	314.02	310.3	315.48	311.3	317.69	314.26	316.13	315.95	317.52	314.89	317.26	316.53	317.04	312.43	319.23	316.35	310.91	312.96	315.17	310.44	310.35	314.98
307.21	302.87	306.01	304.6	309.21	302.22	304.25	301.56	299.58	308.19	304.96	305.47	304.99	302.91	304.68	307.97	304.5	300.74	309.42	302.92	305.45	304.22	304.38	304.09	307.04	304.66	300.39	302.35	303.33	303.23	307.53	305.21	300.17	306.69	301.6	304.39	303.77	303.97	307.88	306.91	304.06	306.28	307.99	305.62	303.74	305.43	301.78	303.7	303.29	302.68
314.01	310.71	309.54	311.02	313.15	316.44	310.84	312.29	314.47	305.43	308.05	314.44	314.06	312.29	315.83	312.71	312.6	315.22	311.45	315.04	307.21	317.31	312.34	312.1	315.28	310.67	311.44	310.84	315.84	315.59	311.8	314.02	309.8	312.97	306.51	313.09	311.42	312.39	314.19	309.31	315.1	313.76	312.67	307.32	306.53	312.9	314.63	315.09	316.26	315.7
297.77	289.21	296.2	295.76	290.81	295.13	294.3	291.57	292.95	296.18	296.1	291.04	297.05	295.55	291.36	295.68	297.68	300.08	298.7	300.45	297.04	289.04	295.48	293.29	295.12	292.37	292.28	292.91	290.84	297.11	294.8	287.52	290.6	297.25	291.52	290.1	291.27	291.85	292.46	296.92	293.35	300.58	292.98	289.44	297.48	295.76	293.49	291.55	288.48	293.21
293.12	298.67	293.4	291.26	297.95	295.75	295.54	293.41	300.54	293.49	299.29	298.8	290.69	292.94	297.62	286.38	292.7	297.56	295.77	299.64	296.41	293.01	293.75	292.67	293.53	296.27	297.49	291.79	293.11	294.65	294.63	291.39	293.75	291	295.73	291.93	294.76	292.01	294.3	291.17	295.15	294.5	289.77	292.5	293.72	292.46	295.96	296.28	292.85	297.75
297.38	301.33	290.41	299.65	297.91	295.05	296.34	290.41	301.9	294.05	298.31	301.21	299.4	294.64	300.63	300.45	297.51	297.52	297.25	299.72	297.8	298.77	292.3	300.09	293.44	293.73	291.69	299.37	299.18	296.53	298.07	298.26	295.7	301.06	298.48	294.74	301.28	300.11	299.45	290.61	288.93	296.67	295.82	301.55	294.59	296.3	295.17	297.29	287.92	295.9
302.3	305.13	304.7	303.07	304.26	300.68	300.4	295.82	299.04	303.59	300.61	300.9	304.87	297.88	299.92	301.44	304.31	298.2	299.37	300.77	300.16	303.76	304.97	302.69	300.69	300.34	297.17	303.14	302.57	302.19	301.08	299.64	300.63	303.04	298.29	301.4	303.74	301.32	302.91	300.02	296.28	299.68	297.48	296.86	305.35	302.69	298.82	296.51	297.5	303.02
313.74	308.64	308.6	311.43	314.72	312.06	309.46	313.73	306.4	307.05	313.23	309.2	312.02	312.02	308.62	308.97	309.7	312.27	311.82	311.95	310.1	316.31	307.08	312.73	309.91	306.4	310.27	312.59	312.29	309.23	311.46	311.82	311.5	307.74	309.7	305.13	314.7	313.27	311.4	315.93	310.1	309.94	309.53	305.71	310.96	304.22	310.63	311.63	313.41	309.82
313.31	311.75	312.58	310.25	313.71	313.2	313.34	313.96	312.57	314.39	312.59	311.05	313.8	308.32	313.16	313.68	315.82	315.99	309.15	311.82	313.68	317.43	312.42	317.21	314.34	310.43	315.97	313.41	316.38	316.28	316	314.43	312.65	318.1	314.31	316.52	316.7	311.99	317.21	319.55	319.53	312.9	313.8	313.16	313.04	314.2	314.97	321.1	314.37	315.83
308.09	309.09	314.05	319.64	307.17	313.92	312.78	310.07	309.97	310.75	312.58	307.57	308.59	314.08	314.31	311.94	308.95	312.79	309.36	313.04	310.27	306.44	309.94	311.37	314.7	313.28	310.63	311.5	318.32	309.88	311.93	306.78	314.5	304.69	307.49	313.13	311.93	311.58	312.74	307.43	310.12	309.69	310.36	307.72	310.71	308.68	310.03	310.79	310.4	311.59
315.1	306.11	314.1	307.71	307.21	308.38	308.59	308.56	308.15	309.63	311.07	308.85	310.22	309.66	304.4	306.82	305.38	304.81	308.17	307.91	310.93	307.59	305.28	311.34	310.7	310.88	306.08	307.77	304.3	310.21	308	309.09	313.48	313.54	310.62	311.76	308.05	309.99	304.65	312.98	311.11	312.73	307.96	310.29	307.27	304.52	311.15	313.19	310.88	308.43
302.38	305.28	305.7	304.03	306.02	304.15	304.22	305.76	305.46	303.18	299.35	302.08	302.65	303.29	304.24	308.1	301.35	303.7	305.05	303.38	299.94	304.42	309.97	303.8	304.02	299.47	302.84	306.01	301.28	299.47	305.34	308.05	304.14	307.48	303.59	304.63	304.17	307.77	306.35	302.53	307.67	305.38	305.77	297.08	308.45	303.26	303.81	303.84	306.33	305.16
310.7	309.94	308.87	307.48	307.04	311.69	306.08	311.74	308.43	316.26	311.57	309.47	307.25	307.12	309.4	306.14	311	304.14	310.23	312.58	313.63	310.44	318.59	313	316	310.86	308.69	306.77	301.79	311.13	309.36	311.13	312.45	309.35	305.53	312.83	309.21	309.27	311.14	313.14	311.76	307.36	310.18	315.58	309.79	312.68	308.63	313.37	312.28	311.24
313.64	317.9	321.69	314.23	314.95	313.35	312.91	314.63	312.05	316.52	312.71	317.79	318.56	312.81	320.05	313.4	315.51	318.06	317.26	318.87	317.84	316.99	321.46	312.48	317.87	315.35	320.64	315.87	319.66	314.36	313.56	319.58	316.19	317.66	318.95	316.02	317.99	315.54	321.46	315.48	313.42	310.15	318.94	312.7	315.03	315.55	318.46	318.38	318.14	315.78
296.52	296.69	291.57	295.33	298.26	294.55	296.03	297.49	297.71	294.14	292.5	295.54	299.16	295.94	291.88	292.6	295.64	298.12	300.93	295.21	298.93	296.5	296.39	297.08	299.11	300.93	297.31	291.6	295.51	293.05	295.02	294	292.39	295.43	297.1	297.73	294.3	295.53	293.5	290.33	293.11	292.81	299.78	297.75	293.25	298.16	299.89	294.55	299.9	291
319.37	313.05	313.56	315.82	309.15	313.38	312.84	313.51	316.12	317.36	311.83	311.85	310.47	313.39	310.35	312.41	319.42	311.16	311.41	314.27	315.05	314.82	313.58	312.42	312.47	317.11	319.1	314.49	309.66	307.77	318.97	314.03	314.76	308.9	318.42	315.06	318.27	313.04	314.12	307.02	315.31	310.07	312.7	315.56	308.73	315.36	312.64	311.33	312.62	310.71
317.16	317.12	319.93	317.27	319.01	315.84	321.74	313.6	318.27	314.11	312.97	317.21	314.66	311.46	316.16	321.37	314.87	313.96	313.68	315.57	316.02	317.96	315.82	315.54	315.27	316.47	315.65	316.33	313.9	311.61	319.43	314.91	315.65	319.62	314.74	311.33	317.25	318.9	317.58	316.35	318.69	319.59	313.36	316.4	314.57	311.32	316.38	314.41	313.34	312.87
300.3	305.51	303.48	309.39	303.92	302.23	299.55	304.94	299.27	307.82	304.36	304.02	301.77	299.43	302.86	302.29	302.98	300.16	307.57	301.68	302.63	308.39	301.54	300.15	304.75	302.4	300.82	302.05	298.99	302.99	301.26	309.01	305.21	305.91	298.92	297.03	302.63	303.23	303.26	299.99	304.61	304.92	303.09	302.2	309.51	306	301	303.17	302.65	307.14
303.34	307.73	302.19	304.21	302.79	301.77	305.05	302.08	302.62	308.37	307.07	307.11	303.31	301.96	299.71	305.7	305.73	306.89	303.51	306.96	303.71	306.21	305.91	301.14	301.1	299.41	307.21	303.51	305.27	306.64	308.27	306.17	304.9	307.39	307.39	304.76	301.66	304.46	306.62	308.25	302.24	303.76	304.34	310.58	303.12	306.2	308.3	308.5	312.1	311.46
301.03	308.82	304.38	305.37	310.04	305.84	308.23	303.76	306.6	307.09	308.02	308.09	304.51	305.23	308.27	303.5	307.9	303.03	308.8	303.87	306.7	307.91	308.37	314.61	309.72	305.4	308.49	309.68	312.16	310.06	307.62	308.48	305.17	302.41	307.25	306.15	307.97	306.68	303.14	307.54	302.61	304.49	305.07	309.89	305.51	304.93	309.83	307.69	306.76	304.44
313.06	309.72	308.63	310.83	310.57	316.08	309.47	307.4	321.36	318.08	311.3	314.69	311.18	310.85	309.54	314.29	310.65	317.1	316.66	308.23	311.42	313.45	314.81	312.06	315.02	307.67	314.46	311.56	314.12	306.93	312.96	318.37	312.21	310.06	311.59	310.75	317.89	316.25	309.79	315.79	317.24	309.79	307.16	313.07	311.07	312.78	309.9	316.25	310.81	311.96
303.67	305.71	303.54	302.52	303.08	305.13	305.25	309.72	302.26	305.16	300.87	302.99	299.13	311.31	309.58	306.8	306.1	307.99	303.8	304.41	303.86	302.27	309.32	306.36	307.1	298.41	302.77	304.86	304.59	299.1	301.07	306.88	302.73	301.49	302.02	304.38	309.67	302.04	305.96	306.19	304.62	305.67	303.87	306.2	307.08	306.23	308.24	307.27	306.2	302.98
319.01	317.62	315.45	319.19	317.13	316.95	318.61	317.01	316.01	319.81	316.89	321.22	316.8	320.23	317.38	320.14	317.61	315.77	317.79	318.97	317.1	318.83	316.4	321.86	314.33	315.88	318.62	317.33	315.29	315.75	320.13	317.49	313.78	313.76	320.32	314.44	317.22	315.55	320.17	314.58	319.57	318.84	320.92	314.69	315.68	317.72	312.97	317.7	323.03	314.42
302.51	305.81	297.64	296.69	302.27	304.76	300.46	303.44	301.13	298.79	303.34	297.77	293.3	302.69	299.73	303.5	305.52	301.71	303.88	300.41	306.39	303.47	300.27	303.63	293.39	301.6	298.17	298.8	300.76	302.8	300.53	300.71	296.21	302.48	299.96	303	303.26	299.68	299.4	307.92	300.45	298.22	300.3	303.46	294.98	300.02	295.57	302.13	300.01	300.99
300.3	299.37	304.3	300.98	302.39	303.94	305.51	301.98	297.73	307.61	303.34	307.13	306.86	308	305.93	305.7	307.41	306.37	309.31	306.07	303.12	304.67	299.11	307	301.45	301.79	303.57	306.91	306.16	306.14	302.71	302.93	302.05	304.05	301.15	304.26	307.2	302.26	301.67	305.54	301.33	303.99	300.76	302.98	308.06	303.27	302.73	307.25	306.51	303.43
313.13	312.04	313	310.94	317.5	312.24	315.55	313.29	315.31	314.57	310.04	317.19	314.68	316.23	313.96	312.6	312.06	316.71	317.86	312.05	311.87	315.35	313.37	317.69	316.22	313.73	316.72	312.8	311.59	311.92	308.93	312.5	309.12	312.51	312.86	313.57	312.48	311.78	318.57	315.99	310.87	312.38	315.93	314.48	316.87	313.36	313.66	313.98	308.11	311.61
298.74	293.96	294.68	299.29	300.82	295.75	297.24	297.53	299.19	296.08	297.34	294.46	294.41	293.6	299.42	298.14	293.32	291.68	292.19	296.74	295.49	295.22	293.28	300.37	296.27	303.08	296.54	293.94	293.1	299.01	298.61	295.05	293.51	298.56	293.71	294.6	298.43	301.59	298.39	297.5	297.32	292.12	297.31	296.81	297.32	292.81	295.88	292	297.19	296.91
303.09	304.13	304.82	303.94	304.82	303.85	304.91	300.21	302.41	305.47	303.6	303.26	302.48	303.34	302.47	307.54	300.36	304.05	299.01	300.67	297.27	298.95	300.43	308.46	304.45	304.47	307.11	302.73	295.27	298.52	304.3	302.87	307.97	306.3	301.63	299.06	300.48	300.9	304.13	302.22	302.8	301.42	301.37	304.48	304.6	299.02	304.14	305.98	302.15	301.65
316.46	316.39	320.87	315.29	315.37	318.23	316.55	317.71	315.15	317.7	315.07	320.05	317.93	316.7	319.36	319.79	316.26	312.11	319.16	315.01	315.35	317.01	317.35	319.2	315.12	314.07	318.26	316.71	320.63	313.81	320.77	323.44	315.55	315.42	316.45	319.48	316.66	320.69	312.36	313.28	315.37	320.12	316.98	319.43	324.74	321.89	319.45	322.27	319.09	315.71
308.9	311.17	306.14	304.11	309.25	311.9	305.61	304.81	310.91	309.1	307.8	312.27	315.95	307.47	311.09	311.1	311.6	309.76	310.28	312.01	308.22	307.81	311.27	308.06	306.8	311.94	317.14	312.52	310.99	313.02	309.57	311.15	315.13	313.42	311.58	314.88	309.04	308.98	308.71	315.22	318.15	312.2	312.27	308.88	309.64	313.36	316.19	305.68	313.01	311.78
306.04	306.66	309.16	308.03	306.74	306.49	303.31	301.07	306.57	305	306.26	304.72	309.25	299.56	306.19	303.43	303.78	305.37	306.1	303.22	304.38	306.73	307.56	305.34	301.9	305.37	308.25	305.44	310.56	304.49	303.78	306.17	306.89	303.48	305.88	304.81	305.29	307.11	309.17	303.79	309.62	307.94	307.07	303.45	303.83	305.27	302.85	304.55	311.03	303.07
317.43	314.37	316.64	317.22	317.56	317.79	314.05	318.66	312.68	314.71	318.37	312.46	311.1	315.74	311.68	318.04	318.29	317.13	315.55	317.2	320.17	313.05	313.05	319.92	320.89	319.35	318.32	315.44	315.9	317.96	316.05	318.84	320.04	314.17	311.94	315.39	313.57	315.65	313.91	319.27	313.25	320.82	315.33	312.91	319.46	315.85	315.78	316.43	315.01	317.6
305.86	309.46	303.92	302.04	304.03	304.08	303.99	309.75	304.96	300.48	306.17	304.91	305.4	308.61	305.31	305.36	304.2	306.33	304.78	308.38	304.01	304.77	308.78	303.93	306.41	306.83	304.7	303.46	304.16	300.5	301	306.46	305.61	300.38	302.37	305.29	304.49	302.27	306.01	299.83	299.54	304.82	306.88	308.82	300.82	306.44	304.05	302.22	302.5	303.92
316.38	310.93	309.54	319.45	316.64	314.58	313.46	318.58	311.91	314.78	315.5	319.52	317.72	312.63	314.39	310.12	314.91	310.32	319.8	314.81	322.87	311.16	310.1	314.63	316.55	316.89	313.05	313.23	309.51	312.97	315.19	316.93	314.04	315.01	316.12	313.4	313.85	309.29	309.46	315.72	316.15	319.6	316.49	310.26	311.5	313.46	313.83	313.9	313.69	312.13
311.48	322.75	320.89	315.57	321.57	323.45	319.11	314.7	312.51	320.19	319.36	319.27	315.57	315.77	317.1	315.53	318.08	316.1	316.48	317.53	313.97	313.81	316.84	319.18	321.46	315.81	317.65	317.1	313.55	320.52	313.88	321.34	316.76	323.29	313.66	315.68	315.99	318.19	319.68	321.79	319.35	318.27	315.46	312.78	315.94	313.81	318.49	319.4	319.22	320.95
309.46	316.82	316.69	312.24	312.41	313.94	307.82	313.86	305.21	312.64	318.49	310.35	316.55	314.33	313.43	311.14	310.13	308.11	314.71	314.27	312.76	318.31	305.71	314.11	309.95	312.02	314.75	314.12	310.5	313.08	309.82	313.81	313.81	307.14	310.88	313.36	308.31	316.6	314.79	314.32	314.44	315.8	315.24	312.42	315.74	312.12	314	314.83	301.97	312.06
318.21	314.94	316.63	314.93	312.73	314.34	315.1	313.7	315.3	316.19	316.4	313.17	316.31	316.2	307.82	315.31	313.88	309.78	317.73	312.06	316.21	318.35	316.64	317.79	313.81	311.09	317.35	317.93	316.36	313.42	315.39	311.96	313.63	312.88	314.73	314.14	308.41	314.32	315.36	315.58	314.88	313.94	315.96	315.62	315.31	315.14	313.15	310.71	311.95	316.14
307.58	300.16	299.11	301.61	307	303.41	309.18	302.56	303.89	303.3	299.29	305.63	299.41	298.08	300.11	301.81	304.05	302.53	303.61	304.17	307.74	303.33	303.99	308.12	300.8	300.27	296.52	302.09	299.64	301.31	296.8	299.19	309.85	300.39	303.46	301.07	301.05	301.95	299.25	299.03	304	304.84	301.71	296.6	302.1	306.45	306.01	300.83	301.74	298.98
321.73	315.77	315.62	318.59	314.82	312.43	314.82	317.92	318.16	319.5	321.02	319.44	316.72	318.77	316.74	318.94	312.92	317.01	321.69	315.81	319.91	322.67	315.5	314.71	317.49	321.12	319.19	315.56	312.52	318.98	321.86	314.92	326.57	315.02	316.7	317.05	315.93	316.18	311.58	319.26	318.73	314.97	317.38	314.35	316.27	320.13	315.9	315.32	317.71	313.65
302.65	300.84	300.01	300.92	300.93	303.85	306.89	300.47	304.22	303.99	304.12	304.19	305.77	302.04	305.94	304.5	300.17	303.33	299.66	305.18	302.92	304.88	302.12	301.43	306.02	305.87	304.69	307.2	302.17	302.76	301.4	301.72	301.43	300.53	300.96	308.95	301.1	305.89	298.48	301.97	302.24	304.88	300.82	302.82	310.05	300.17	302.16	303.59	303.42	306.23
332.61	327.18	325	332.32	326.52	328.58	333.03	324.97	328.53	323.93	330.34	329.3	332.44	327.93	331.09	326.81	330.67	328.43	328.34	326.86	327.22	329.88	325.22	329.97	325.14	329.65	330.78	330.6	329.26	327.84	327.99	327.72	323.3	329.91	328.12	328.57	331.32	324.98	324.25	326.79	325.8	328.09	331.7	332.79	326.88	323.07	332.97	324.17	331.91	325.83
319.31	317.06	316.52	319.03	320.37	308.39	316.55	317.3	317.14	319.67	314.37	313.93	318.08	315.84	314.33	311.75	315.93	313.44	313.25	319.97	311.78	313.01	310.57	314.89	314.85	314.62	319.14	316.87	313.2	312.92	316.81	314.82	310.58	318.34	317.38	312.16	317.75	314.95	314.77	311.33	315.3	314.71	312.9	315.05	317.1	316.47	307.28	319.4	316.68	316.12
310.61	306.69	307.57	305.03	306.75	306.56	309.9	309.58	305.1	305.96	303.24	307.21	307.49	300.27	302.99	302.67	308.76	303.96	308.69	305.41	308.25	303.74	304.34	303.75	305.16	306.81	309.84	306.88	308.54	308.03	306.86	307.58	308.45	306.12	303.32	307.19	304.48	307.03	310.36	302.52	301.2	304.19	311.5	304.31	302.88	304.12	304.11	306.61	305.11	302.38
309.44	311.03	306.67	305.37	298.43	306.09	305.33	304.77	303.09	307.3	305.84	300.86	304.53	304.03	308.48	299.5	305.67	303.03	305.75	303.64	304.97	305.87	307.85	308.89	307.26	304.63	302.69	307.49	307.69	303.07	302.43	306.41	306.04	305.12	308.42	306.2	305.21	310.12	308.77	306.9	306.91	310.69	306	309.07	310.36	307.55	308.92	307.35	305.78	308.02
300.82	299.51	300.11	303.16	303.53	304.3	299.08	301.58	305.04	299.67	311.11	299.63	306.32	306.65	305.97	304.09	306.07	301.75	299.23	307.27	304.58	303.24	299.7	301	302.67	299.11	303.12	304.82	305.18	302.68	305.94	305.85	304.41	302.83	306.33	301.09	307.18	309.21	299.66	303.97	304.19	304.52	303.06	302.39	301.46	305.61	300.19	305.96	301.16	306.48
316.04	314.69	322.08	309.05	313.17	313.63	316.31	315.09	316.26	319.28	318.22	322.12	313.52	319.2	318.59	317.65	315.31	321.33	317.31	312.97	315.69	318.59	316.37	316.13	316.44	320.47	315.76	318.29	317.48	316.9	316.57	316.44	322.04	315.72	315.09	317.07	318.21	315.65	315.92	311.11	316.51	318.94	319.09	314.67	317.31	311.67	316.81	313.5	318.03	311.31
316.92	314.72	318.77	317.26	316.2	316.81	316.84	317.13	313.91	317.78	316.55	316.4	317.51	315.54	312.95	313.02	314.36	317.28	313.19	311.58	315.45	319.3	314.56	314.7	315.66	316.38	312	311.73	315.73	310.78	317.58	309.22	319.93	315.68	314.01	317.61	317.35	315.15	318.46	313.87	315.28	314.17	315.02	314.39	313.31	317.2	317.98	316.85	312.85	317.04
301.8	298.48	302.25	303.01	304.67	302.86	303.05	303.7	303.1	302.96	308.08	299.59	306.78	305.81	299.78	304.05	308.94	305	306.23	304.62	300.53	301.4	301.09	307.65	299.57	303.99	297.26	304.95	307.82	302.23	301.14	303.02	301.11	304.36	303.68	298.42	302.04	306.37	303.15	303.59	307.41	303.87	301.11	304.31	302	307.65	302.2	303.71	297.77	303.15
303.99	301.65	305.38	299.76	299.46	308.71	303.83	302.93	304.66	305.61	301.73	307.06	306.82	301.02	312.45	303.43	302.72	308.45	300.79	299.77	302.52	299.34	299.02	306.74	297.82	298.31	301.35	303.39	307.14	303.09	301.44	301.73	302.01	297.16	301.53	301.35	307.59	304.1	302.81	305.07	306.38	299.51	301.16	297.75	305	305.71	304.03	300.62	302.78	303.82
303.37	308.36	303.48	304.34	309.95	299.54	303.43	308.34	306.02	305.21	306.26	305.15	304.49	305.57	310.55	304.43	311.8	302.98	307.89	310.71	307.34	304.92	307.34	309.47	305.57	307.01	303.85	305.46	308.33	305.09	303.87	306.58	305.99	300.85	308.67	304.93	304.34	307.08	308.82	307.76	306.02	307.96	304.48	304.65	309.3	305.63	307.78	304.94	303.98	301.03
321.89	315.42	319.41	321.32	316.33	322.75	323.34	316.44	321.33	320.57	318.78	317.83	318.59	314.9	320.42	320.1	322.38	320.8	319.99	318.84	322.9	319.73	315.59	319.5	320.81	320.02	321.33	319.73	319.15	317.89	321.01	320.7	319.39	320.32	316.32	318.74	318.58	319.71	322.05	315.78	317.32	319.85	316.53	317.52	315.44	318.21	320.64	320.06	317.43	321.68
311.37	315.49	313.92	309.99	313.39	309.04	308.86	312.46	315.26	311.81	309.71	314.2	309.92	313.77	319.48	313.56	312.82	315.89	313.51	310.09	308.21	315.32	308.88	313.11	311.69	311.65	312.53	312.92	313	312.69	313.21	312.01	317.13	312.32	316.78	309.65	313.11	310.64	311.77	312.61	314.14	307.78	313.84	314.81	316.47	311.02	313.88	309.88	313.35	313.9
324.91	325.32	325.05	324.75	318.98	324.22	328.59	322.58	325.78	324.79	321.85	322.65	320.69	321.64	325.24	319.88	327.39	331.63	321.52	326.97	326.15	325.77	328.58	321.94	324.95	327.48	329	319.52	326.85	327.48	320.94	322.46	318.31	325.37	321.68	327.04	328.12	324.93	326.92	327.1	325.16	321.25	323.53	328.38	320.98	327.23	323.5	328.82	320.78	321.74
312.8	312.77	313.97	309.2	317.13	312.76	317.31	313.74	311.03	314.13	313.44	316.26	315.82	311.24	313.93	317.24	310.43	314.16	311.47	321.38	312.85	311.3	317.35	314.17	315.81	313.27	309.85	317.83	313.17	315.32	318.78	311.76	314.95	313.4	316.81	316.1	313.75	313.45	308.37	311.55	311.21	316.53	310.4	317.34	315.64	311.52	311.67	320.51	312.59	316.96
301.06	297.8	300.29	301.8	307.06	302.65	303.26	299.08	304.72	306.33	303.75	304.06	299.9	306.3	306.64	301.04	308.99	303.24	303.54	297.54	306.98	302.41	304.12	300.49	298.09	298.76	304.74	303.77	303.13	300.22	303.37	301.96	299.92	303.61	299.76	301.94	301.35	304.86	303.73	304.03	298.7	305.28	300.56	303.87	303.63	306.38	304.24	299.27	300.45	299.35
315.33	312.02	316.62	314.27	317.28	316.29	315.7	310.8	317.56	314.72	314.85	311.81	313.57	312.03	314.7	312.2	316.59	311.97	313.16	313.7	309.83	311.98	313.67	312.87	314.72	315.69	317.43	315.45	314.22	308.28	309.84	308.95	315.73	313.91	313.1	303.15	313.95	313.11	311.28	314.56	313	319.3	317.57	307.9	312.63	316.12	318.79	309.7	311.66	310.25
316.08	313.1	316.77	314.93	312.22	308.97	309.8	310.97	310.9	315.92	308.13	316.63	312.77	308.89	315.68	311.82	315.22	313.88	312.58	310.4	319.52	308.9	312.98	316.11	318.77	317.69	314.44	306.03	315.01	312.2	307.5	314.79	308.58	309.75	314.28	309.38	310.24	318.03	309.84	306.76	312.32	317.17	312.5	314.48	315.35	315.19	315.76	316.66	312.88	310
306.47	307.27	306.62	306.99	305.12	301.6	305.53	300.31	305.46	309.55	308.85	304.74	303.22	307.73	304.92	306.41	309.41	304.82	308.6	307	305.99	306.04	305.21	308.68	309.26	309.13	303.31	305.17	307.79	304.43	303.83	305.55	306.95	304.46	305.8	303.09	307.11	309.36	302.33	306.17	300.08	305.07	308.09	303.34	301.89	302.74	307.78	300.72	301.95	307.74
317.7	315	314.13	306.25	317.96	317.69	316.37	320.99	315.1	319.94	318.81	321.16	314.93	309.89	315.61	319.91	312.5	316.61	316.95	312.68	314.1	307.59	312.99	311.39	313.83	314.16	317.74	318.95	315.36	323.41	314.63	318.86	312.93	313.13	314.67	316.33	318.63	318.25	312.46	312.24	309.43	312.95	315.9	315.38	318.09	313.68	318.39	316.85	314.78	311.12
304.7	301.66	301.44	300.07	300.11	308.5	305.75	306.41	306	304.63	304.44	303.96	308.88	306.72	309.27	301.46	301.11	304.41	298.64	301.39	302.78	303.47	305.53	303.97	304.12	300.21	304.48	308.72	300.4	303.77	303.23	303.16	299.62	307.7	299.3	306.44	304.44	302.23	301.36	310.37	304.11	306.88	309.82	304.43	304.67	304.44	305.31	305.1	303.72	306.92
310.84	319.2	315.75	316.31	318.4	312.04	315.2	317.42	316.7	314.24	310.92	316.72	318.43	318.92	318.91	316.03	316.96	312.12	314.37	313.13	318.44	317.59	315.86	312.13	313.81	313.31	317.44	317.43	312.86	315.98	320.99	312.58	314.39	313.65	321.77	316.9	316.09	315.59	313.91	313.32	310.8	315.64	316.51	314.18	316.33	318.29	320.73	313.59	316.31	311.2
293.42	296.64	290.83	297.01	291.35	290.59	289.22	296.45	297.51	290.83	289.96	292.85	296.4	293.75	294.92	294.11	293.14	297.64	293.82	291.56	294.55	299.48	295.29	297.09	294.78	292.29	295.78	296.8	291.64	290.64	295.58	291.62	296.97	294.96	293.03	293.81	292.93	298.12	297.17	297.9	296.25	297.44	292.64	296.65	295.85	297.5	296.36	292.62	292.82	297.26
317.47	311.71	317.52	317.42	310.95	310.36	313.42	315.48	317.34	318.15	315.35	316.74	310.05	310.95	315.66	310.12	317.35	313.11	310.7	315.32	317.3	316.55	310.56	312.79	311.21	316.47	314.99	312.11	312.6	316.99	308.83	314.14	309.09	311.97	319.83	317.7	315.13	313.83	316.2	311.24	310.53	311.58	311.57	315.41	316.87	312.12	310.1	308.49	309.36	311.94
293.75	290.28	298.12	292.35	296.55	295.12	296.36	299.79	291.36	300.45	288.31	293.13	301.12	297.83	296.33	292.51	297.88	295	297.02	293.83	296.54	299.07	293.68	294.17	295.15	293.85	293.56	296.21	294.23	296.65	290.7	293.61	295.96	296.44	294.56	295.32	296.4	296.2	298.64	292.01	295.09	295.77	292.25	294.95	297.86	295.75	300.23	296.63	295.08	295.44
314.02	312.03	317.14	312.24	316.01	314.39	320.44	311.65	318.68	314.91	316.49	315.28	313.93	310.47	311.9	315.08	319.98	314.44	316.59	314.14	313.69	314.14	314.3	314.21	313.75	315.86	319.18	312.35	316.73	311.06	314.09	317.25	321.02	316.13	316.57	317.3	314.73	318.26	315.41	311.33	314.49	315.65	319.1	314.45	316.24	313.6	318.27	312.37	320.63	317.97
304.87	310.98	307.4	307.26	303.81	304.15	302.39	305.25	305.22	303.96	307.75	303.73	304.95	301.93	299.6	305.27	307.39	310.66	300.91	303.67	305.51	309.16	306.13	307.03	303	305.18	306.75	312.76	304.75	308.28	301.91	300.28	305.07	305.4	309.28	307	303.81	305.94	303.74	304.98	305.54	303.94	309.21	300.9	306.79	305.43	310.85	307.01	304.21	301.14
325.99	329.13	335.42	325.07	331.18	324.82	329.26	330.62	328.7	328.66	328.53	333.64	330.09	329.45	331.52	328.38	330.36	327.44	332.25	326.49	328.2	331.13	330.44	330.26	329.68	332.5	329.59	325.84	326.22	328.74	331.63	326.57	334.79	324.17	328.04	322.21	328.11	324.41	323.65	328.7	331.17	328.23	330.77	329.95	326.16	329.44	325.84	330.08	327.33	332.25
308.58	305.13	305.94	305.83	307.6	303.54	304.43	303.47	307.18	308.64	307.22	304.43	302.31	305.85	304.58	308.71	302.96	296.79	307.59	305.08	307.46	299.59	309.05	304.21	306.47	305.73	301.67	301.91	306.72	302.74	307.52	308	309.08	302.95	307.4	305.93	308.27	306.61	304.19	310.84	307.05	307.92	306.78	306.87	306.07	304.74	308.09	308.3	302.95	307.35
316.55	312.75	313.83	314.29	313.43	316.76	312.8	316.32	317.14	317.74	312.38	316.71	311.47	320.48	313.36	309.47	314.13	313.2	311.68	315.34	313.01	310.71	315.89	311	312.31	315.8	313.04	309.6	316.63	315.08	315.05	313.39	312.77	310.18	314.49	314.44	313.97	312.3	322.43	313.48	316.52	311.85	319	309.53	315.8	310.43	312.41	308.51	311.39	314.73
320.74	318.78	325.98	317.87	316.92	321.59	321.7	317.01	315.02	319.52	325.25	318.98	318.31	321.89	320.39	318.36	319.07	320.63	312.86	317.95	324.98	318.62	318.18	315.67	317.19	323.16	325.25	323.3	322.04	320.87	322.41	317.29	319.56	323.08	313.27	320.11	316.93	314.39	319.78	314.7	323.57	316.2	317.98	317.67	317.85	320.12	324.39	314.05	317.45	315.59
329.51	326.75	322.85	330.25	325.23	325.55	329.52	326.21	327.88	328.51	333.58	332.29	325	325.47	323.81	330.18	330.06	327.31	326.06	321.15	323.13	324.08	326.49	327.52	328.29	331.98	327.77	327.34	324.32	330.48	324.19	323.96	325.82	326.34	322.2	329.73	328.71	329.02	322.98	328.78	326.61	333.05	327.31	327.39	327.03	329.02	320.92	325.8	324.84	325.97
318.68	315.67	318.99	320.38	319.31	317.24	321.83	320.17	320.12	319.82	317.7	322.3	315.95	315.07	315.36	316.46	316.55	321.13	322.01	311.19	317.27	320.75	318.96	318.42	319.37	319.89	319.46	316.36	319.01	321.06	316.82	317.69	321.43	317.45	318.44	314.56	320.51	315.9	316.74	318.36	318.31	314.84	316.44	318.37	318.63	317.08	318.06	323.27	320.52	316.96
316.29	307.4	313.27	312.06	311.95	312.27	305.48	310.79	314.5	310.25	310.68	313.88	313.73	312.03	308.56	316.58	314.93	314.84	313.62	312.43	312.71	310.08	311.49	318.54	312.95	312.01	313.24	310.83	314.33	311.59	314.63	310.84	313.51	310.59	309.91	311.17	307.73	313.56	314.97	315.1	311.67	311.82	315.22	310.7	313.2	311.56	308.31	311.59	306.48	312.94
295.61	303.02	300.68	303.9	305.18	308.53	303.06	297.93	307.71	296.1	305.4	303.16	302.16	301.68	300.17	301.74	297.83	301.48	300.12	303.3	299.78	305.91	299.29	304.27	301.54	298.79	302.72	300.04	301.72	297.74	301	301.35	305.66	303.14	300.85	299.19	301.84	301.86	304.8	301.52	304.35	301.04	301.42	306.73	302.41	302.54	300.8	302.86	301.92	302.76
313.85	314.5	310.97	309.44	311.6	313.6	320.24	314.14	312.9	311.15	309.86	314.25	316.1	313.31	313.92	313.75	314.81	315.74	316.23	318.76	317.91	313.13	307.14	317.8	316.41	311.4	310.33	318.81	310.22	313.11	312.61	315.58	320	311.21	310.43	320.71	314.06	314.86	317.83	313.03	314.57	316.7	319.48	317.25	317.89	309.6	313.53	316.91	315.57	313.22
300.14	304.24	304.06	300.81	301.09	304.48	301.92	295.65	298.14	296.73	299.9	297.58	293.5	300.5	303.38	303.19	300.11	299.23	304.09	300.58	299.48	302.14	298.85	300.01	295.7	297.09	303	300.15	297.17	298.98	305.61	300.39	307.31	297.09	298.08	301.07	299.99	306.89	298.45	297.43	301.38	297.31	299.12	301.33	297.64	301.81	298.79	299.04	301.03	300.02
299.48	309.21	300.97	309.04	302.87	305.8	306.43	302.38	303.61	302.7	303.05	301.54	305.9	308.82	303.89	306.03	303.05	302.95	301.57	305.11	304.13	302.18	308.04	303.48	300.75	302.16	301.38	302.86	302.7	302.34	297.59	305.18	306.9	304.53	305.89	307.12	306.5	304.78	305.91	306.15	306.45	304.74	302.66	300.6	307.83	304.89	308.59	297.13	299.19	301.81
305.14	298.38	304.29	299.71	303.46	298.8	304.08	301.61	302.13	302.99	302.04	301.27	302.27	299.66	300.44	300.14	307.98	300.52	304.77	303.64	297.48	304.3	306.87	299.38	303.95	305.25	306.17	303.51	305.81	304.34	304.12	305.5	301.96	301.7	302.05	297.57	305.69	303.93	303.47	299.54	304.29	304.06	298.27	305.18	306.98	306.87	301.57	301.52	301.83	300.48
329.29	325.37	326.81	326.72	326.42	329.64	323.19	322.96	325.08	318.72	326.23	327.11	324.95	326.55	320.44	322.39	326.48	324.95	320.53	322.51	326.59	326.19	321.01	321.69	326.29	322.62	326.65	322.7	329.52	328.59	326.23	324.64	328.54	322.05	326.7	328.62	327.61	323.61	322.16	326.38	322.66	326.46	327.38	327.26	324.78	321.98	324.93	326.11	325.74	328.39
323.75	321.04	326.62	324.93	322.15	321.12	327.16	320.54	325.83	323.74	323.49	325.23	326.85	324.76	327.56	326.56	327.11	324.76	322.17	325.35	327.02	320.56	321.78	323.55	327.78	328.74	328.38	322.56	319.54	326.51	326.45	327.97	325.94	324.73	321.87	325.64	324.99	331.57	324.45	325.83	322.76	324.33	323.42	317.6	326.74	323.94	321.55	329.41	327.97	328.98
297.33	303.36	309.94	308.91	301.05	303.48	306.24	308.56	306.67	302.78	307.58	304.42	300.84	304.21	309.22	302.21	304.21	305.59	301.26	304.69	303.98	295.04	304.61	305.78	302.98	303.44	304.84	307.19	304.88	304.3	303.39	309.39	308.19	303.12	306.56	304.87	302.37	304.98	309.47	306.03	305.56	305.92	309.69	300.16	307.5	304.26	303.66	306.28	305.89	299.18
321.61	309.49	314.83	311.76	314.67	313.28	312.81	313.52	317.64	314.55	313.05	311.34	315.22	316.02	316.93	315.4	316.26	311.84	313.18	312.27	313.7	315.17	316.95	310.28	312.56	316.89	312.94	308.69	310.52	313.67	317.17	314.88	318.14	312.91	315.07	313.85	314.76	317.04	313.19	314.66	312.33	312.8	316.3	313.5	310.05	313.32	314.29	314.5	311.25	318.07
315.76	314.14	313.79	313.89	313.87	313.12	311.76	310.66	312.15	315.13	312.46	312.57	308.4	312.73	313.83	308.03	309.71	313.16	310.95	313.31	315	307.11	317.51	313.87	312.45	311.75	311.85	314.59	316.28	313.68	314.87	311.53	312.79	314.03	310.27	311.39	316.31	315.54	310.37	312.32	314.55	314.97	311.19	306.97	315.14	318.62	313.77	315.15	314.14	309.6
301.65	300.71	304.87	308.97	301.03	302.71	303.6	303.33	301.34	305.86	304.38	304.36	305.97	307.95	302.37	303.94	309.04	303.11	306.14	299.77	308.09	302.54	305.07	305.41	303.5	302.31	311.13	303.5	301.15	303.98	309.43	307.63	307.05	298.57	303.45	310.92	304.67	307.09	309.67	301.37	302.78	303.85	302.05	302.5	302.1	305.36	305.8	309.88	308.2	303.67
303.89	307.43	308.63	303.21	305.08	305.85	306.52	310.03	305.77	306.21	305.17	304.98	305.37	305.34	300.5	307.21	303.39	312.18	304.29	299.78	309.07	309.19	307.83	303.86	299.75	307.27	307.51	311.91	305.36	306.32	305.66	313.31	308.47	304.19	308.58	302.91	309.14	300.81	306.2	304.72	311.21	303.56	307.25	306.04	306.35	301.36	309.26	305.33	308.34	312.71
311.96	312.6	314.06	313.29	316.28	310.52	315.14	313.27	317.1	316.07	319.14	312.73	316.04	315.3	309.31	316.94	309.32	318.4	314.17	313.34	313.34	316.8	315.72	315.98	313.94	310.67	318.49	314.82	307.47	310.94	307.14	317.07	310.99	314.74	317.85	312.6	309.45	315.73	310.75	313.83	310.35	316.67	313.44	313.25	313.83	319.33	313.95	312.14	311.64	313.01
322.02	325.92	326.03	324.63	320.03	327.78	322.69	321.94	325.24	322.43	322.87	324.16	324.3	327.45	328.09	326.21	325.94	322.63	326.05	330.4	327.03	323.92	317.21	320.13	322.57	324.49	330.28	325.1	325.32	329.2	325.03	325.47	322.14	325.4	325.53	324.03	326.19	326.82	329.25	329.03	325.74	328.38	325.16	323.08	324.82	328.88	329.79	322.88	326.47	321.25
307.27	304.37	299.71	307.62	310.35	304.3	304.18	305.19	303.06	303.55	306.83	309.26	305.54	302.48	305.83	304.99	307.61	305.22	306.99	307.96	308.07	307.91	306.29	303.13	310.13	301.56	309.43	305.95	302.86	303.38	306.95	306.94	303.61	304.62	300.03	307.06	306.14	308.65	302.31	308.13	305.03	305.64	308.74	305	315.16	305.95	301.95	308.04	304.83	310.39
303.75	304.29	310.26	310.07	305.66	310.55	309.81	305.11	305.9	309.69	303.12	300.26	308.24	302.44	306.42	306.12	301.31	306.87	302.55	305.27	307.19	299.51	304.06	306.87	303.62	304.26	302.66	309.98	306.76	304.08	307.24	308.03	302.24	304.48	312.03	300.83	302.46	300.61	306.52	301.86	306.17	308.62	310.24	304.15	309.05	305.45	306.37	304.26	299.15	308.35
307.9	309.27	300.44	302.01	305.1	312.59	302.64	306.57	302.71	304.8	300.87	302.18	301.26	308.38	307.08	303.55	305.91	308.79	300.48	304.52	302.17	309.24	310.7	307.5	304.98	302.97	307.41	301.41	300.56	307.5	303.9	306.75	303.82	304.69	303.1	307.27	305.73	306.77	303.6	303.24	307.02	307.5	310.98	301.37	306.49	300.89	301.05	302.54	306.31	303.08
324.45	326.09	329.49	323.87	327.83	330.93	325.45	323.02	324.81	327.46	323.29	327.55	326.16	326.18	326.22	324.93	332.02	326.29	325.45	329.77	333.9	326.1	325.55	332.99	319.69	324.57	327.53	328.74	327.03	329.84	325.87	323.32	324.2	326.06	330.06	325.92	323.87	322.16	323.07	325.24	328.19	325.72	327.79	330.75	327.36	328.76	321.99	331.57	331.25	323.12
303.07	302.41	300.17	305.18	301.19	301.71	295.75	298.37	301.7	303.86	303.8	301.3	302.49	302.48	301.89	300.83	298.92	302.09	303.79	299.85	298.34	299.29	297.38	303.85	297.05	297.12	300.85	299.46	302.12	294.78	304.33	300.33	302.8	304	297.72	297.79	300.5	294.55	305.66	299.65	299.97	310.1	299.16	305.36	301.44	303.76	299.55	300.76	301.47	298.55
297.28	300.81	296.5	297.47	298.93	297.5	297.62	296.64	295.34	296.35	296.17	295.45	293.81	296.07	298.13	293.79	301.23	295.57	298.77	296.26	299.69	292.04	300.02	296.87	301.4	293.39	300.86	299.48	296.64	298.83	291.41	295.16	291.8	297.79	299.47	293.34	294.61	296.88	297.95	298.73	296.54	300.6	293.95	294.45	302.38	290.45	297.41	296.92	295.09	298.91
316.77	311.76	310.59	312.32	307.84	311.26	317.28	312.88	314.72	313.95	312.26	311.84	321.48	311.53	314.33	314.56	313.65	311.71	311.96	308.42	311.71	311.04	310.6	309.44	316.65	316.59	315.59	314.16	315.18	311.98	316.91	316.02	312.02	307.38	310.92	310.98	311.99	313.1	317.66	310.33	307.16	311.34	314.41	320.2	310.99	315.74	310.94	310.98	315.6	315.39
303.45	299.66	299.72	301.55	306.89	308.04	305.36	302.64	305.77	308.22	300.2	302.92	296.38	306.1	301.99	302.67	299.85	306.93	305.17	300.23	309.07	303.09	308.74	302.7	305.16	308.76	305.14	304.18	305.76	310.26	306.31	302.07	306.57	304.45	308.31	304.76	303.11	304.85	301.39	304.11	304.37	300.52	303.91	300.55	305.49	307.87	304.38	305.57	304.95	303.38
313.9	315.08	312.95	321.07	313.62	314.7	311.32	314.37	313.89	313.22	311.76	315.4	314.8	317.85	315.73	317.88	315.46	323.6	313.27	308.13	313.53	317.23	314.98	310.73	310.89	316.72	311.07	314.94	311.29	311.07	309.28	315.12	309.68	312.76	315.13	314.96	309.96	313.25	314.59	313.22	313.38	321.2	315.01	312.67	312.6	311.22	309.27	314.04	317.2	316.26
318.99	314.91	318.18	313.12	313.49	316.4	310.99	311.9	311.21	314.95	314.71	311.54	318.57	315.59	313.77	315.96	316.64	312.52	319.84	314.16	309.41	313.19	312.81	308.46	307.82	311.13	311.71	313.99	313.62	310.63	311.78	314.59	314.78	315.09	313.79	313.23	309.54	314.49	312.42	314.32	310.97	314.22	310.31	320.48	317.75	317.53	310.6	314.33	311.81	311.8
314.92	313.96	318.29	317.3	315.79	313.45	307.9	312.07	313.64	312.1	317.81	316.24	315.25	314.75	314.67	310.08	313.61	318.3	315.75	320.55	313.52	311.23	322.65	313.68	314.56	314.32	310.84	313.36	313.8	317.28	312.28	317.01	311.93	315.94	311.09	310.82	317.06	320.19	311.67	313.43	315.71	311.02	314.62	317.11	316.62	322.32	315.23	315.02	322.34	314.12
304.48	304.92	304.34	301.31	304.63	303.39	306.38	302.99	308.38	304.46	304.68	309.19	307.72	307.93	306.54	305.1	302.22	307.76	303.91	311.09	305.17	308.82	305.07	310.16	306.68	312.22	302.79	303.52	301.53	305.51	303.75	305.3	307.57	305.14	302.95	309.62	310.51	302.22	305.21	306.37	304.05	307.17	297.89	310.28	301.98	309.85	305.86	303.52	302.91	307.91
326.09	325.79	326.93	328.75	329.64	331.2	329.46	325.46	325.58	328.32	327.9	325.24	328.72	331.9	326	327.31	323.21	329.73	334.18	325.48	331.48	330.24	329.99	324.07	328.96	326.68	329.55	325.87	329.94	329.39	329.97	330.34	328.21	323.83	325.68	330.01	325.27	324.32	326.94	325.61	327.32	321.18	323.32	326.39	324.71	329.04	326.51	327.22	326	320.1
308.73	306.96	307.41	301.79	302.63	307.7	306.8	308.71	302.59	308.74	308.94	305.63	307.69	302.51	307.82	309.09	301.82	300.06	306.7	308.77	304.59	310	309.58	306.87	305.73	309.94	308.79	303.22	305.33	306.47	306.08	301.26	307.74	309.34	306.96	305.93	308.87	308.84	308.9	304.27	307	303.09	303.78	300.24	303.05	302.23	308.35	309.45	307.8	307.47
310.8	311.1	311.37	314.02	309.73	309.92	308.41	314.08	313.37	309.13	305.62	308.22	306.72	308.26	306.87	308.09	310.08	312.49	305.92	311.73	310.65	312.59	311.71	307.78	309.33	303.74	312.56	315.62	303.67	309.81	308.97	307.26	309.78	308.08	310.29	316.77	308.83	312.31	309.36	308.55	313.36	306.78	309.7	310.95	308.91	308.17	313.29	307.92	308.98	312.16
309.22	305.8	305.99	304.12	307.66	312.39	300.6	303.81	300.87	306.71	303.31	305.41	307.23	308.32	301.85	306.88	302.42	303.26	304.42	309.45	308.69	309.73	301.49	304.4	303.71	304.48	305.28	301.89	305.72	306.61	307.29	307.5	307.93	307.92	310.49	307.44	304.68	307.84	305.54	305.96	305.28	306.7	303	305.95	305.57	303.49	303.41	307.25	307.35	307.68
306.32	306.23	300.96	303.34	308.51	304.51	300.96	304.59	300.62	303.53	299.12	303.75	300.21	305.01	301.82	310.13	298.67	302.9	302.95	301.12	301.87	304.91	304.98	307.25	305.85	302.74	302.14	304.08	305.33	301.11	301.05	303.12	300.95	301.13	303.92	305.98	303.44	302.27	301.13	301.61	302.25	300.2	302.81	302.52	297.82	300.22	303.6	303.69	301.18	299.9
316.92	310.24	316.57	314.87	313.55	318.46	316.81	317.86	313.48	314.24	314.56	311.65	306.87	313.32	309.54	309.15	311.33	311.3	312.62	314.54	317.99	312.2	318.55	318.81	313.12	316.6	314.79	317.36	314.17	315.62	314.42	314.56	312.82	313.36	310.84	311.39	311.69	315.24	313.02	313.4	314.41	314.21	316	315.63	316.11	318.71	318.7	307.76	316.24	314.31
301.12	301.42	298.45	305.47	302.09	303.51	301.25	302.59	303.53	301.65	300.82	302.41	301.62	296.46	300.49	307.29	303.77	298.53	301.98	298.83	303.84	301.89	298.4	302.92	298.51	304.07	298.85	301.35	296.5	300.36	301.2	304.62	300.44	301.3	301.57	305.85	301.17	299.06	301.65	299.52	302.09	300.87	299.04	303.26	295.43	301.71	299.01	303.13	302.41	299.86
301.73	307.12	303.54	303.1	305	306.48	300.06	299.46	304.22	307.03	303.9	303.45	300.01	307.34	304.23	303.21	304.78	303.22	304.99	300.74	303.77	300.47	309.89	301.56	303.43	300.5	302.95	303.44	301.07	298.87	309.49	301.19	302.94	300.81	301.66	302.79	298.09	300.75	305.29	303.9	306.22	302.96	306.26	302.09	300.43	304.66	304.37	310.83	302.14	307.27
313.81	314.22	314.62	318.25	316.22	311.01	318.12	309.77	312.15	318.6	309.56	311.39	319.62	316.76	312.32	315.81	311.57	316.94	312.9	313.12	319.01	312.77	318.58	311.78	311.62	323.3	315.49	313.39	315.29	315.12	314.51	312.02	312.83	314.1	314.29	313.82	311	316.1	315.05	316.22	310.22	317.79	312.24	311.54	316.19	315.76	317.44	308.01	315.48	316.99
304.72	307.22	307.1	298.74	304.61	300.43	308.42	301.66	302.37	300.38	301.16	305.76	302.68	306.47	306.68	304.01	307.03	306	304.23	305.12	300.04	302.81	303.32	299.62	308.34	297.72	300.94	306.66	306.35	303.19	306.89	298.92	308.66	301.14	300.26	305.25	302.85	305.94	300.91	306.98	300.39	303.48	303.4	301.75	309.14	305.5	302.14	303.97	305.04	304.37
300.03	303.44	300.4	303.19	303.47	300.42	303.81	302.97	298.04	303.59	302.89	301.22	302.21	305.39	299.7	305.15	307.06	303.65	302.35	304.19	304.01	299.26	304.33	303.26	301.93	309.48	301.81	297.27	299.46	296.78	309.57	301.67	305.18	300.83	300.96	302.68	305.05	303.84	301.88	299.61	300.26	304.51	302.77	301.18	302.14	298.74	298.2	300.33	301.57	300.9
300.79	306.64	304.29	306.69	306.78	308.32	307.36	302.46	299.21	304.36	306.72	300.67	304.44	305.67	300.73	304.76	306.81	301.67	301.31	306.33	303.12	303.58	309.16	304.9	303.63	297.83	303.17	308.82	304.97	308.62	302.52	306.59	299.11	308.11	302.81	306.36	304.46	307.94	305.86	299.22	306.27	304.2	301.97	305.91	299.67	304.03	300.69	302.27	304.28	302.79
302.64	302.52	303.72	301.54	298.32	303.56	304.23	302.14	299.51	306.8	304.25	299.94	306.21	301.85	300.32	311.16	301.78	305.87	306.41	302.01	302.51	299	309.23	303.89	299.48	299.78	298.61	308.55	303.13	298.09	309.59	305.65	304.27	298.91	305.08	300.76	304	297.22	304.05	305.93	303.3	304.02	308.49	299.75	305	303.62	304.73	307.86	305.26	303.19
302.26	303.83	303.73	303.57	297.71	299.07	299.39	302.35	300.49	303.23	300.7	299.71	302.48	299.33	300.73	303.49	299.8	301.46	299.2	297.59	298.45	298.4	299.94	305.24	303.36	297.19	306.02	296.7	298.59	302.6	300.9	296.39	299.76	297.69	300.22	303.43	301.83	303.32	298.04	296.66	298.38	299.24	297.03	297.17	298.49	302.41	298.79	300.41	299.95	303.37
315.24	317.36	319.4	311.02	325.74	316.14	318	313.26	318.35	315.18	315.17	316.11	319.68	315.11	316.3	313.78	315.32	316.14	315.32	315.56	315.79	315.72	316.49	317.81	317.8	312.6	317.89	318.48	312.23	315.7	318.91	318.66	314.89	316.84	318.36	312.75	320.28	313.83	311.9	314.95	314.48	316.69	314.16	319.52	319.03	311.6	315.2	315.86	310.81	315.75
310.91	314.34	314.47	312.98	310.35	316.48	324.28	310.76	316.14	314.98	313.23	306.62	308.91	318.33	314.43	317.43	314.34	312.31	315.46	314.84	317.42	318.71	309.4	315.1	313.29	312.48	310.95	318.14	313.84	316.7	316.61	318.01	320.22	319.25	313.1	314.38	316.38	312.28	319.36	313.35	316	314.09	318.65	308.91	307.83	313.28	317.44	318.93	318.86	311.94
319.95	321.5	318.36	314.31	313.98	313.33	315.54	320.02	313.34	317.44	314.09	315.97	312.22	315.53	314.27	316.16	316.37	314.44	317.02	314.9	313.36	315.33	316.44	315.72	318.5	320.75	314.85	316.99	317.61	317.36	318.9	318.97	319.76	318.53	317.06	313.79	319.02	316.79	320.32	316.97	313.29	314.31	315.89	317.31	316.61	318.57	315	310	317.1	311.58
308.26	308.66	315.8	314.89	311.03	314.17	315.05	312.17	307.47	310.16	308.64	320.59	315.41	312.84	309.48	317.9	313.27	305.8	315.07	311.45	310.63	314.3	311.91	316.82	313.76	309.29	313.66	312.83	314.93	312.05	310.09	311.29	314.07	308.82	313.4	312.6	310.91	315.94	316.09	313.58	316.25	317.63	314.9	311.43	307.9	313.36	311.2	318.72	315.06	311.32
315.48	310.41	311.94	308.46	309.98	302.06	309.59	311.94	311.58	312.83	314.11	305.64	309.94	310.02	310.89	313.11	309.11	311.32	312.6	310.16	312.49	303.97	312.05	310.72	308.89	312.39	312.76	310.62	309.58	312.87	304.36	308.07	314.39	313.1	313.56	311.42	308.8	309.96	316.79	312.41	307.07	308.7	311.55	315.59	309.31	316.79	311.05	309.17	311.34	305.84
316.84	311.88	314.72	313.08	313.07	312.98	312.61	312.27	309.73	315.9	313.89	308.26	313.76	313.03	314.65	313.24	310.32	318.41	314.02	316.7	318.35	317.09	319.97	306.49	313.19	308.92	313.56	316.09	310.64	313.74	318.48	308.42	313.34	318.24	313.3	318.59	312.68	316.08	318.69	313.64	313.94	312.83	311.54	310.99	305.19	315.22	314.59	308.96	310.42	319.57
307.7	309.28	305.48	315.04	306.74	309.48	307.95	315.9	305.34	310.47	304.86	311.19	307.85	311.26	303.5	313.07	310.59	313.61	311.71	308.54	311.82	310.79	309.64	311.15	309.44	317.76	306.46	308.64	306.27	305.08	311.72	306.93	300.13	309.79	310.93	306.98	308.44	310.25	310.08	308.13	306.05	308.21	308.73	309.77	307.62	302.53	312.01	306.49	307.01	303.74
304.17	297.31	299.41	295.19	299.31	300.03	296.43	303.08	300.23	303.05	295.23	301.06	301.99	297.07	299.85	303.12	300.98	298.46	300.39	300.69	297.87	300.72	293.41	296.07	301.14	298.71	300.88	301.43	296.63	295.51	300.6	304.72	298.23	302.62	304.41	297.14	298.18	296.22	298.47	297.4	296.75	305.29	302.78	302.1	301.76	294.51	304.44	298.62	300.88	297.12
296.78	293.93	292.54	292.62	302.21	299.73	294.17	294.46	297.52	292.5	296.57	294.79	292.8	295.53	290.94	295.4	294.47	297.56	293.99	295.25	290.85	293.02	294.34	291.77	295.32	291.21	295.89	295.78	296.01	296.42	288.14	290.07	295.27	292.39	293.1	295.32	292.09	293	295.08	292.29	295.83	299.04	296.15	290.12	298.03	288.91	296.24	297.03	293.25	295.31
321.49	314.69	320.66	319.51	315.88	319.51	317.64	317.42	318.17	319.27	315	317.3	318.59	321.88	319.76	316.24	316.78	321.06	317.92	317.78	318.84	319.7	315.75	322.59	321.62	317.07	317.59	316.37	316.89	318.74	315.24	312.42	320.4	315.33	322.37	324.76	314.45	321.77	318.45	324.9	319.8	315.37	316.17	321.62	319.02	316.23	319.73	318.33	321.02	323.66
310.22	306.67	301.53	305.49	307.34	306.56	308.46	304.3	303.38	308.43	307.26	313.24	307.76	305.68	310.37	309.89	310.45	309.25	309.62	313.07	307.29	309.04	307.8	309.67	312.23	312.65	305.3	309.99	308.54	304.88	315.36	309.33	314.9	308.4	308.15	309.49	306.49	317.11	312.61	307.61	308.41	312.65	308.46	311.29	309.47	306.93	306.11	309.75	307.21	306.97
306.1	311.06	313.53	307.85	310.22	309.16	315.32	309.43	312.34	305.94	315.85	300.07	305.78	309.57	310.52	310.26	309.49	311	310.24	311.84	313.2	305.76	310.78	311.22	306.57	307.51	313.19	308.12	309.19	309.69	311.87	310.24	309.59	306.36	305.17	312.91	312.45	309.48	307.96	307.68	308.51	308.65	307.81	309.26	306.97	308.24	308.02	308.49	304.39	310.3
301.57	298.18	298.72	297.62	297.11	306.99	299.35	300.9	299.04	301.06	301.82	305.78	301.65	302.05	302.78	297.21	305.63	297.56	301.45	300.98	302.05	304.81	302.06	299.11	302.79	302.64	296.08	300.24	297.83	298.6	301.05	302.67	298.83	298.9	299.76	299.58	297.95	304.53	298.4	297.86	296.35	303.18	302.47	298.98	298.33	304.58	297.83	300.9	299.69	305.3
317.39	316.74	315.7	318.31	322.05	314.25	318.59	314.74	318.92	319.43	322.4	317.59	315.07	318.81	319.78	313.17	317.54	316.23	312.19	319.46	314.65	314.64	319.1	318.33	319.59	315.87	317.44	315.83	318.67	317.09	319.79	310.1	317.75	312.62	316.16	319.68	316.97	321.55	316.2	319.94	323.72	323.65	315.71	320.59	317.92	317.64	318.88	318.01	317.3	321.43
306.02	301.31	298.47	301.39	307.75	305.53	305.75	295.97	300.95	304.2	303.45	304.22	304.45	303.74	298.15	300.8	303.46	299.57	304.07	299.94	304.63	297.15	301.76	304.39	299.31	301.62	302.06	305.79	300.61	302.13	306.12	303.14	296.76	303.07	301.56	298.67	299.53	301.56	297.41	302	296.43	301.73	297.26	297.8	299.93	301.83	294.52	300.38	302.42	300.33
312.86	314.9	313.72	310.59	312.83	313.96	319.71	315.24	319.94	312.06	318.36	315.78	316.1	319.1	314.87	310.87	314.44	316.34	312.82	314.93	314.82	316.93	315.21	318.78	317.38	313.05	313.76	317.12	313.12	318.16	315.42	316.47	316.53	314.66	319.9	313.95	316.19	312	314.76	319.42	318.94	314.01	319.07	314.68	312.03	314.68	319.92	314.53	312.31	313.2
311.7	309.87	313.25	313.17	307.98	310.26	307.55	309.89	305.72	310.87	307.34	311.65	308.63	307.74	308.29	313.99	304.73	311.57	312	310.09	309.14	309.26	309.08	306.65	306.8	308.07	309.82	302.07	310.48	310.52	307.17	309.16	309.76	310.51	311.41	314.64	315.19	307.74	304.95	310.9	310.95	311.51	310.36	310.08	309.98	311.91	309.99	310.39	317	312.01
303.66	304.24	302.52	307.46	305.32	304.69	297.39	299.83	302.04	301.58	298.83	303.36	305.29	302.08	306.31	307.55	303.05	304.89	306.3	303.11	299.51	303.8	303.61	303.57	308.87	302.26	299.32	306.09	303.61	307.15	305.24	305.63	303.81	307.28	303.99	302.67	301.17	305.19	302.07	307.22	301.22	302.36	306.32	302.01	300.98	307.1	306	304.67	303.51	301.22
304.98	305.53	307.27	311.61	310.14	312.2	305.23	302.83	306.76	298.86	308.72	309.81	301.89	305.95	307.12	309.68	306.55	301.28	306.51	306.04	299.32	301.39	305.81	303	305.08	306.57	304.84	303.39	304.09	310.79	311.54	308.87	303.19	303.93	307.1	307.5	309.56	309.19	306.73	301.94	307.87	306.96	299.04	303.13	309.54	305.16	306.95	304.79	299.73	304.37
316.54	320.94	317.66	319.06	322.16	323.2	320.33	322.38	322.25	317.67	320.86	319.69	318.9	317.8	316.83	317.42	315.48	318.41	318.34	317.09	318.5	322.71	323.69	317.65	322.21	318.41	319.61	318.97	319.66	315.42	321.93	323.03	325.75	319.02	324.03	319.19	318.97	325.03	319	313.77	324.16	322.06	320.09	322.1	319.05	322.48	318.22	323.47	315.85	318.68
310.33	310.31	315.09	310.71	318.18	308.55	316.95	313.1	312.17	310.42	315.84	311.78	311.16	311.94	311.59	317.63	314.37	311.97	316.01	314.29	314.69	311.99	314.77	314.64	313.52	313.99	312.96	312.4	309.17	316.03	309.24	314.12	310.86	311.52	312.62	315.53	319.07	318.34	313.49	314.94	315.45	312.81	310.33	314.92	307.12	313.71	310.92	313.73	315.42	312.49
325.37	330.42	320.98	324.42	326.86	324.27	325.68	324.49	327.28	323.87	321.98	326.47	323.22	326	327.91	319.16	325.31	323.82	325.26	327.99	326.39	323.94	320.59	327.94	322.16	323.04	323.97	322.17	324.46	323.6	329.65	325.76	320.71	328.75	322.69	322.31	322.43	323.15	325.68	321.92	323.38	325.71	324.82	322.23	321.59	325.17	326.03	321.18	324.25	322.77
314.17	315.49	314.58	310.83	314.27	312.91	311.82	309.59	312.19	313.17	314.69	314.27	316.45	311.69	313.22	312.08	309.3	314.92	315.29	308.69	317.87	312.09	316.34	304.23	319.95	315.26	312.24	315.96	310.46	308.73	315.31	311.54	313.63	312.9	313.69	318.31	315.04	317.17	312.72	317.32	317.61	317.6	315.74	315.1	312.94	316.19	308.78	312.11	311.27	314.44
311.13	315.32	316.26	310.96	312.98	314.44	312.99	311.45	310.24	313.26	310.8	306.34	312	309.83	311.46	306.99	307.55	312.02	310.95	309.7	309.89	307.31	309.06	307.45	306.55	309.15	314.88	310.61	311.96	315.44	314.25	306.94	314.16	311.76	311.46	309.71	308.14	310.41	311.3	309.3	311.87	311.57	309.8	313.51	313.27	306.11	312.24	309.66	312.21	310.73
300.57	300.72	304.04	301.55	299.62	307.35	298.53	301.28	299.41	304.37	299.81	301.12	305.86	301.14	301.9	298.11	302.63	298.98	297.69	300.83	307.32	305.08	302.16	297.54	305.53	303.9	307.53	302.87	302.61	298.41	305.05	300.01	298.49	302.89	303.35	301.97	307	304.33	302.55	299.59	306.86	302.23	303.44	300.18	296.7	303.28	297.34	301.4	303.92	301.74
308.96	315.64	311.4	314.41	316.6	308.95	315.71	313.48	312.71	314.27	316.52	314.06	314.13	313	317.41	314.18	313.98	311.11	315.3	315.17	314.76	308.43	310.58	315.34	308.91	314.85	312.81	317.82	310.52	312.21	315.61	314.09	312.04	315.8	314.89	311.78	317.29	314.75	318.68	318.49	309.72	315.5	319.43	316.7	313.34	316.69	315.35	316.12	314.26	309.3
301.49	300.84	302.47	303.99	304.74	304.91	297.53	301.33	299.77	298.32	298.3	296.94	302.22	303.75	300.41	299.53	303.41	300.24	295.56	302.23	299.82	301.6	302.01	301.99	300.77	296.29	298.94	302.99	302.63	302.14	292.57	302.1	303.53	299.88	298.26	302.11	300.79	302.36	297.89	297.19	302.88	301.49	300.98	304.88	300.83	305.3	299.97	299.94	301.18	300.34
299.11	298.17	296.06	292.79	296.5	294.85	294.85	293.37	290.88	293.52	296.58	294.29	293.12	298.94	299.98	294.53	296.02	293.74	304.29	297.63	293.77	296.04	296.71	297.89	295.78	294.58	294.93	296.87	294.3	297.22	299.57	304.68	293.09	299.61	299.79	296.6	292.72	299.02	298.71	297.56	298.27	297.17	290.1	298.39	299.36	298.01	294.15	297.97	295.03	298.67
303.47	307.02	311.65	310.05	302.22	305.28	307.54	305.26	308.92	305.8	302.06	304.52	311.53	306.55	307.64	308.31	304.23	305.51	301.72	311.14	303.75	309.04	306.79	306.98	309.98	298.13	304.56	302.58	308.85	309.2	310.14	312.41	308.85	305.24	305.04	308.64	303.61	304.87	308.35	306.44	302.53	300.55	304.63	307.16	304.55	307.44	306.4	307.5	301.59	304.96
305.29	308.28	304.53	302.88	303.67	302.6	303.3	303.31	297.17	302.63	303.76	307.36	305.38	299.08	305.19	304.46	307.48	308.91	300.88	304.1	301.29	309.84	304.83	303.68	309.9	301.25	305.84	305.18	302.93	301.62	306.3	301.82	302.23	302.62	306.38	303.73	309.64	304.94	303.57	302.69	306.63	298.81	304.56	303.63	306.18	303.21	307.52	301.9	301.73	304.72
313.19	316.18	308.3	311.89	312.72	311.59	307.73	312.9	311.26	316.6	317.66	312.07	306.59	309.26	307.84	315.15	315.3	309.47	311.63	314.03	308.92	306.71	314.2	307.95	311.9	308.69	306.32	312.65	310.28	315.3	313.61	313.78	313.74	308.13	308.3	310.33	310	311.86	316.57	314.3	312.82	311.34	312.55	307.37	307.17	307.57	310.04	314.06	317.24	312.43
315.4	314.06	316.93	307.34	310.11	317.84	315.86	316.52	316.17	314.63	317.36	314.28	311.81	309.79	316.28	318.59	316.07	312.77	317.5	314.04	313.65	316.11	316.73	316.74	315.68	317.78	316.09	317.61	312.95	318.33	318.17	310.11	316.18	314.18	318.68	317.77	314.14	313.53	315.39	314.52	318.16	315.74	317.9	317.73	319.07	318.3	315.76	316.92	312.7	312.63
301.78	308.85	309.71	304.27	301.89	299.66	305.25	298.64	304.88	304.22	305.54	303.63	311.36	305.14	303.92	305.06	304.27	302.3	304.54	304.14	307.74	301.01	308.11	305.47	302.97	301.13	306.34	304.42	307.46	301.88	303.23	303.35	302.27	301.61	295.69	304.04	307.75	306.31	308.2	304.6	304.74	304.48	302.36	308.32	307.72	308.62	299.98	307.62	303.93	298.89
308.82	304.67	303.28	305.25	301.7	301.2	304.32	303.4	296.89	299.88	304.97	300.6	305.31	300.85	300.97	306.82	300.62	305	303.65	302.41	300.78	303.24	303.56	304.59	303	306.26	301.02	306.01	304.46	302.61	306.71	306.12	304.5	300.97	308.51	305.38	305.3	305.55	304.64	306.72	302.82	300.32	306.48	303.2	305.87	305.06	303.22	307.39	305.5	302.29
310.63	314.1	311.27	316.86	314.77	310.87	318.47	311.98	313.23	316.31	314.57	315.3	316.46	312.96	311.83	309.7	314.4	313.64	319.33	316.62	316.37	310.44	313.51	309.59	313.56	311.23	316.45	315.26	314.73	318.63	312.69	316.91	312.95	315.71	311.53	312.55	314.15	320.26	310.52	311.94	312.06	314.89	313.12	312.81	312.95	310.95	310.92	314.95	314.8	315.41
320.46	313.7	312.58	318.98	316.92	316.65	315.28	315.86	314.05	313.63	315.31	317.49	316.44	320.65	314.64	319.54	319.77	318.44	319.03	313.81	315.11	317.83	314.51	318.5	316.05	313.99	319.33	307.16	316.88	318.69	314.18	315.19	314.25	319.06	320.17	308.68	315.1	315.61	314.39	318.84	314.79	319.57	321.31	323.51	316.91	317.59	317.43	319.83	312.71	316.19
321.09	322.45	323.72	325.07	325.72	327.06	323.08	326.82	325.08	323.51	325.41	323.25	321.57	323.59	328.9	325.92	323.32	326.67	328.28	318.54	326.55	324.16	327.16	326.9	324.24	325.49	327.04	327.39	326.43	326.11	323.41	323.9	322.28	323.61	327.77	327.31	320.16	325.48	323.16	328.22	320.77	322.11	323.59	328.08	326.52	323.28	329.08	328.38	318.1	325.48
304.18	302.34	310.63	308.39	296.92	305.03	306.76	302.21	304.69	301.77	303.69	303.35	306.76	309.73	304.97	299.77	300.19	306.34	303.88	309.65	302.45	304.48	308.22	303.44	300.17	306.77	309.04	302	306.45	305.26	304.43	304.92	306.69	306.59	303.91	312.62	309.43	302.26	305.83	305.55	302.19	308.07	302.55	301.26	304.15	302.05	303.41	310.73	302.96	300.1
310.16	309.77	311.57	315.25	313.33	313.59	313.42	311.16	313.84	311.48	310.52	314.15	312.69	313.21	313.33	315.95	316.71	311.35	313.53	315.02	309.51	315.56	309.43	311.89	310.7	315.21	316.27	310.5	306.78	316.29	313.96	317.5	313.86	308.83	307.08	312.68	316.16	315.19	312.15	311.84	310.95	310.84	310.32	312.28	310.3	313.4	312.44	310.91	315.64	311.33
305.89	307.03	306.73	305.44	309.03	303.81	304.76	304.68	304.41	304.14	311.54	306.94	303.96	304.77	302.55	302.17	305.65	299.59	305.83	307.71	302.59	303.55	303.45	303.05	307.76	307.69	303.25	304.36	303.41	302.22	307.76	307.34	301.39	303.62	309.05	302.63	307.11	305.44	305.96	300.57	306.77	301.32	305.09	308.72	305.86	304.86	305.19	305.46	302	307.4
322.36	317.84	311.05	319.01	319.02	320.43	315.13	318.83	316.85	319.07	315.7	317.58	321.37	322.99	317.49	318.06	318.28	317.32	313.25	314.63	319.18	315.46	311.79	319.88	310.06	317.39	316.2	314.44	317.72	317.61	312.07	318.68	321.66	309.88	315.99	314.5	313.99	317.95	317.6	313.73	314.4	318.69	316.06	314.59	320.77	319	319.86	317.9	314.24	319.15
306.88	307.11	308.88	307.43	308.43	303.91	305.44	310.4	308.25	303.1	309.05	303.45	306.82	304.34	305.03	302.96	301.64	311.97	308.77	312.27	306.17	306.5	308.36	308.16	302.38	304.68	307.43	302.44	310.64	301.41	302.83	303.29	304.6	307.87	304.35	308.79	302.92	304.77	305.8	308.7	306.9	304.8	305.67	304.37	308.29	305.06	305.59	305.31	299.06	301.2
314.21	308.97	312.34	310.76	312.73	314.77	309.77	315.95	314.36	314.61	314.87	316.91	310.85	309.17	313.65	315.12	315.96	313.87	313.47	307.31	316.04	311.67	312.96	315.22	313.29	316.61	310.72	317.49	311.52	316.24	308.83	315.63	313.3	314.17	309.4	310.19	313.3	313.13	311.63	309.32	318.91	310.79	316.02	308.37	311.13	317.98	312.8	308.65	310.31	316.44
298.8	299.62	299.51	295.26	296.58	290.09	297.46	297.06	295.08	297.01	293.54	294.79	296.01	294.66	295.91	294.05	300.24	295.93	297.18	303.57	295.61	291.68	293.61	296.81	294.77	299.46	298.47	298.08	294.17	290.77	297.23	297.89	294.43	298.66	296.19	294.66	295.94	295.42	298.89	297.95	297.11	299.44	297.55	299.22	301.12	306.2	300.39	298.44	294.09	295.2
304.4	308.94	304.51	310.72	308.46	304.37	304.11	305.86	310.05	313.08	306.48	307.11	308.83	306.15	305.73	307.61	306.75	302.42	307.79	306.48	304.8	306.9	306.56	308.85	304.77	302.29	308.56	305.7	301.7	308.57	307.4	308.11	306.15	304.53	309.66	304	307.71	301.14	306.57	307.17	309.46	305.18	306.14	303.47	306.12	305.27	309.09	307.85	301	308.13
305.85	303.3	300.85	300.79	305.04	306.91	309.03	302.2	302.5	299.22	303.54	304.79	304.63	305.12	299.78	306.2	304.77	304.29	305.59	306.05	305.17	304.7	302.66	302.07	307.46	303.77	309.12	304.81	303.04	301.72	303.66	310.57	303.35	306.71	299.85	307.29	304.95	298.46	304.63	303.72	305.51	304.08	302.93	305.89	302.7	301.87	300.44	300.38	305.05	307.23
290.73	294.92	291.33	297.12	295.27	297.28	293.53	296.84	295.16	290.33	291.17	294.95	292.84	293.24	286.54	292.39	292.92	299.11	298.62	292.02	298.18	294.9	288.95	291.54	295.06	293.57	298.12	296.06	292.42	295.77	290.47	294.52	290.34	295.76	294.07	294.19	291.21	295.56	296.43	294.27	296.26	292.22	296.48	298.07	294.34	295.19	293.46	295.41	292.84	293.55
304.18	306.96	307.11	307.38	311.46	307.46	305.42	302.93	304.27	303.21	302.95	304.38	305.01	306.75	305.68	306.65	307.08	307.19	303.22	305.11	306.13	303.52	298.62	308.39	304.36	304.63	303.62	307.01	308.49	311.1	305.72	303.63	304.85	308.48	305.74	304.04	305.98	308.77	304.77	307.02	305.4	300.31	306.04	306.69	306.32	303.42	305.73	304.64	306.3	305.42
296.69	294.09	298.57	290.48	298.74	293.13	299.92	296.38	297.76	297.27	295.78	294.64	293.83	299.9	289.04	294.19	294.05	290.43	296.64	296.25	298.41	290.69	296.97	297.93	297.8	298.28	296.96	295.54	292.64	294.93	298.05	290.78	295.51	298.15	290.18	292.25	293.35	294.91	296.78	299.58	294.27	298.68	298.29	289.19	299.31	295.31	293.75	293.44	298.35	298.28
302.51	305.45	308.45	307.5	297.54	304	305.62	304.83	305.06	299.75	304.12	305.89	303.64	308.74	299.05	313.25	301.57	305.7	301.8	303.49	308.13	305.77	302.54	304.69	305.44	307.3	304.75	305.9	299.46	306.4	310.63	305.65	305.97	300.75	305.07	299.62	304.75	309.4	306.08	308.67	308.33	302.36	305.2	305.92	301.07	306.66	311.31	304.57	308.36	302.96
301.03	303.72	308.43	301.52	305.77	302.1	302.73	305.47	304.67	303.79	305.32	308.74	306.69	301.99	307.48	303.33	300.86	297.92	310.02	306.5	312.83	308.81	302.28	300.15	300.94	302.86	300.05	305.93	303.84	305.78	302.31	307.45	305.22	306.45	308.25	304.75	300.19	308.95	304.31	301.18	301.36	301.38	299.77	302.04	304.97	299.54	303.75	302.69	304.14	306.22
329.68	327.41	328.86	328.48	326.16	332.59	327.28	328.76	327.76	328.81	327.76	330.47	328.6	331.53	324.74	327.06	334.04	326.65	326.46	323.64	331.23	326.52	326.97	327.53	328.73	329.68	324.65	324.33	324.82	325.52	327	327.45	324.56	328.7	328.62	323.64	323.96	329.03	325.18	328.88	325.78	327.18	322.7	323.04	324.06	329.35	325.51	330.22	330.57	326.1
313.58	312.33	311.91	311.76	314.65	319.41	316.14	314.97	313	312.75	311.14	313.85	317.12	317.65	316.4	314.98	309.48	309.41	316.21	318.75	311.89	309.79	309.72	312.93	307.91	313.57	311.29	313.81	312.91	314.83	315.99	308.84	311.97	317.44	309.27	313.73	314.11	313.08	308.76	309.55	312.34	316.42	317.27	310.84	315.9	316.64	311.57	313.09	312.96	309.55
312.33	309.15	308.76	314.01	308.83	309.53	313.86	309.4	315.19	314.16	312.21	305.54	311.51	315.09	311.35	309.85	310.44	316.34	311.95	313.88	311.28	314.2	309.74	315.45	317.05	316.6	308.8	307.77	308.78	313.18	306.61	312.23	314.6	312.15	310.43	312.08	314.83	311.61	312.66	314.11	316.42	307.66	316.07	310.77	310.27	314.49	313.38	313.61	315.58	307.47
312.43	316.16	312.24	317.03	316.25	313.27	318.39	316.69	317.17	320.21	316.95	316.77	315.73	311.73	317.66	314.15	317.31	313.18	320.27	315.06	316.95	312.08	313.54	317.53	315.25	317.77	312.19	313.32	316.1	315.89	315.95	316.07	314.22	316.94	317.27	318.07	316.25	314.75	312.21	313.97	315.01	320.83	313.03	313.9	314.9	315.89	316.22	318.42	313.53	312
308.16	307.76	312.85	310.91	312.77	313.68	307.69	308.82	311.04	311.69	304.99	306.75	309.2	306.72	307.21	309.8	313.62	306.19	307.4	308.22	312.13	310.59	313.03	312.45	312.43	307.77	314.24	309.65	313.15	308.17	309.32	305.61	311.91	313.72	310.52	306.34	312.11	313.01	309.7	305.68	307.17	311.28	309.61	314.44	309.39	311.49	307.81	309.33	309.23	308.17
301.35	307.88	301.48	301.16	305	299.52	303.11	301.67	304.8	302.17	304.06	303.84	303.88	309.15	304.45	304.72	306.39	304.9	303.51	300.1	306.04	302.71	302.92	300.96	306.84	302.38	302.56	304.93	306.83	301.18	305.76	306.38	299.63	299.6	301.76	302.01	304.49	303.83	302.61	306.79	299.83	306.34	299.64	301.09	304.1	305.81	298.35	300.45	302.99	308.6
300.69	299.75	301.93	308.28	304.68	305.91	302.45	302.3	307.37	302.69	303.62	306.23	302.68	303.9	304.57	308.17	307.59	301.98	306.98	302.14	303.55	305.69	299.92	302.1	302.8	303.73	304.72	303.88	303.64	303.44	307.21	306.37	298.24	304.23	300.63	301.35	301.18	297.4	310.04	301.73	299.54	303.98	306.89	305.26	304.35	304.24	302.03	303.27	299.32	304.95
307.6	305.57	297.86	304.75	307.15	308	304.7	308.24	305.83	302.33	306.76	302.13	304.06	308.51	309.95	308.57	305.48	303.83	310.45	305.69	304.77	302.98	311.03	306.73	308.21	302.95	308.52	312.08	305.21	303.66	304.71	309.76	309.33	311.5	308.06	305.22	306.29	304.43	308.05	308.56	299.94	305.48	306.52	305.11	310.42	304.9	303.82	307.02	305.54	310.78
308.93	306.02	302.32	303.97	307.32	305.34	302.22	310.51	305.84	301.07	304.96	308.77	310.35	312.59	305.1	301.05	304.98	302.84	308.36	307.9	307.38	312.76	304.97	304.34	310.72	306.92	310.38	305.97	304.96	302.63	308.56	305.38	303.46	304.94	306.63	306.84	304.51	306.33	305.53	303.31	307.62	310.43	306.32	303.68	306.39	308.46	303.34	307.79	308.61	303.81
329.23	319.34	328.43	327.17	331.13	327.44	322.78	325.54	330.13	328.06	327.85	323.53	331.66	329.63	323.77	330.84	334.35	328.9	329.36	328.92	328.09	329.81	324.94	325.26	328.86	329.6	329.03	329.11	330.02	330.14	329.73	324.62	325.44	326.7	326.66	327.91	324.63	327.25	324.52	324.67	331.08	331.88	328.63	326.33	328.65	326.24	329.72	329.88	326.51	323.35
300.37	302.31	299.13	304.77	301.71	298.57	296.66	300.66	297.39	301.29	300.14	293.45	299.48	297.45	299.81	299.51	303.08	300.35	296.64	295.41	299.52	298.69	297.91	297.42	297.44	300.02	304.07	306.85	293.33	298.11	300.25	299.49	300.88	300.45	300.33	302.86	300.95	302.05	297.32	300.89	298.79	296.91	297.21	303.61	299.17	298.01	297.52	297.61	298.93	302.96
305.11	306.19	306.25	304.11	301.3	301.74	305.06	304.96	301.86	299.6	303.65	303.15	305.98	302.25	307.83	303.47	305.33	304.24	299.89	307.09	311.78	303.71	294.35	305.13	302.14	305.87	303.21	299.92	305.73	305.67	304.47	304.42	304.28	309.7	309.02	303.52	309.87	311.08	309.94	303.13	306.83	299.04	307.36	309.28	310.55	305.71	302.74	306.82	305.71	303.36
322.01	320.49	319.47	317.83	318.08	314.18	314.89	312.5	317.76	314.68	313.28	314.98	313.7	312.57	317.99	315.61	315.2	318.03	313.39	316.01	314.59	313.43	318.95	317.91	316.96	314.6	314.35	319.26	312.2	314.67	313.08	314.88	321.11	314.42	315.1	315.61	314.45	316.05	314.61	313.82	312.79	314.45	316.35	318.19	316.33	314.28	312.77	315.9	317.98	312.46
308.95	310.31	317.93	312.79	310.63	313.09	311.38	312.68	317.89	317.43	315.82	319.23	319.83	316.46	321.68	309.03	312.09	317.28	318.26	314.05	319.1	309.4	313.69	317.41	314.8	316.02	312.84	319.63	314.36	314.36	312.65	314.91	314.75	315.03	317.6	310.47	314.46	313.92	312.9	313.95	319.8	314.8	309.5	313.14	318.09	318.2	312.58	316.46	317.31	324.16
311.7	314.5	309.95	311.75	309.45	317.45	312.53	310.72	312.99	314.77	309.68	311.7	317.47	309.65	314.41	314.31	313.31	314.41	313.59	311.89	310	314.05	312.34	314.01	311.59	311.93	313.28	313.12	311.48	312.56	312.07	313.81	312.3	314.32	317.39	310.39	312.12	316.49	308.33	312.39	312.9	310.92	309.21	314.05	314.47	315.62	314.71	314.89	314.64	316.73
300.05	301.9	300.57	302.4	305.48	305.25	299.84	299.94	301.63	300.99	304.19	298.82	301.91	300.96	303.13	299.77	301.3	296.04	298.62	299.53	304.23	299.73	301.98	300.63	303.57	300.33	299.52	301.65	298.18	301.49	300.45	303.44	303.31	299.71	304.5	304.16	298.71	299.96	302.89	303.91	302.33	305.52	302.46	301.16	298.8	299.24	299.69	295.16	303.3	299.9
314.13	314.46	308.24	312.14	312.08	316.89	309.52	308.46	314.36	316.53	310.6	309	313.36	315.3	320.86	309.59	309.01	314.89	315.01	312.92	312.81	308.1	312.67	312.11	310.11	311.99	312.47	315.02	312.45	309.51	308.06	314.42	311.65	309.85	315.67	309.96	311.55	307.73	311.3	310.9	309.52	313.63	311.34	312.21	309.26	308.93	313.9	314.71	313.73	308.69
300.39	302.98	299.42	300.1	306.02	301.54	302.94	303.7	304.48	303.32	298.26	299.88	305.67	304.92	305.13	297.75	299.68	310.75	304.06	306.37	301.59	307.39	301.14	308.55	301.39	304.48	300.84	302.32	303.96	305.03	299.98	301.86	305.17	297.45	298.51	302.64	305.57	299.75	303.76	306.97	300.07	300.2	308.8	299.8	302.89	304.15	302.98	302.08	298.29	305.52
306.12	298.85	298.63	304.71	301.23	298.53	296.6	300.9	309.14	300.47	302.31	304.17	301.5	302.77	303.39	301.43	298.06	302.64	299.88	306.22	300.67	307.46	302.43	299.83	298.27	302.71	301.79	302.99	300.99	298.64	305.73	300.82	302.85	303.27	300.79	306.26	301.46	299.28	304.76	302.27	305.52	300.44	305.59	299.75	302.32	304.39	306.63	302.65	303.19	304.91
305.22	304.63	302.64	304.94	307.97	303.69	302.66	301.72	306.61	309.94	303.36	307.02	312.55	310.58	301.17	306.08	306.37	302.53	307.91	301.39	305.31	304.72	308.17	308.02	313.51	310.11	303.5	304.02	305.49	309.39	312.77	307.78	308.84	309.77	305.37	305.5	305.06	311.59	306.51	313.04	307.38	307.46	311.11	310.61	307.15	308.57	307.41	311.45	310.33	306.84
318.28	317.89	318	320.64	314.04	319.99	317.99	318.81	317.72	320.94	324.32	313.29	319.77	318.27	316.73	315.75	319.97	313.11	319.78	317.5	320.43	321.86	317.71	314.39	312.08	314.61	317.77	321.74	315.32	316.36	320.37	318.36	314.21	321.76	318.61	316.24	321.24	318.12	317.44	321.88	316.37	318.24	316.34	316.37	312.85	320.89	316.52	315.1	313.05	318.64
294.96	293.67	294.22	292.09	288.85	295.28	291.52	293.45	295.32	294.33	295.23	297.12	296.27	292.04	293.13	296.52	290.07	290.65	294.36	291.21	286.01	295.19	289.43	291.06	287.08	293.55	294.97	291.87	295.24	294	297.12	291.18	290.47	293.74	296.31	290.32	291.5	299.32	298.22	296.44	293.81	296.21	291.2	296.98	291.59	292.88	294.42	295.98	293.86	293.41
303.21	305.41	305.73	303.64	305.52	298.46	304.5	304.46	301.8	305.59	304.92	303.59	307.74	300.04	304.54	307.68	307.95	302.15	302.49	307.51	304.73	303.58	303.58	302.16	303.2	305.49	304.03	305.31	307.48	302.71	305.3	307.06	303.83	311.42	304.83	304.81	304.51	310.2	310.09	302.5	307.52	310.56	307.83	308.45	306.05	308.32	306.7	307.36	308.3	303.51
315.73	317.59	320.9	320.01	316.77	314.25	315.74	316.11	321.11	315.32	319.59	322.75	317.94	317.51	315.63	315.15	314.11	320.62	319.34	318.03	315.97	320.68	314.62	316.91	323.78	318.13	321.14	320.83	318.89	322.64	316.97	316.64	316.61	321.15	321.46	319.44	317.55	322.84	317.3	315.44	318.08	319.16	318.16	316.83	322.04	316.43	321.52	315.45	318.13	322.06
296.15	305.02	298.48	301.77	302.14	298.03	301.57	303	301.59	304.54	300.11	295.98	305.26	300.57	303.61	304.25	301.5	304.03	297.72	303.91	298.83	297.08	298.93	303.99	303.01	306.48	302.46	300.74	295.34	305.21	304.02	302.39	302.06	302.29	298.02	307.03	301.7	302.79	306.3	302.41	302.31	302.57	300.84	299.36	304.18	300.6	300.65	298.11	302.55	299.84
311.7	310.34	312.49	309.06	311.87	313.58	313.65	309.34	306.98	308.19	315.85	308.7	314.66	310.59	311.25	314.28	309.83	309.53	304.78	313.79	310.91	307.4	311.34	306.01	312.38	308.96	310.85	309.57	315.77	311.6	309.71	311.38	312.63	311.4	306.98	312.69	312.63	316.87	314.69	314.12	308.01	312.7	310.19	312.34	308.95	310.71	307.86	308.45	306.06	310.63
320.62	318.91	316.29	319.7	318.51	318.68	319.87	313.78	317.82	316.9	314.82	316.45	315.92	314.94	321.63	315.28	315.98	317.37	313.65	312.54	320.25	313.27	316.15	313.71	321.33	316.19	317.24	321.5	325.76	314.94	314.74	318.78	315.64	312.81	315.14	319.07	317.72	315.76	317.66	313.75	320.71	316.62	320.95	315.5	315.05	313.54	314.02	316.64	311.84	311.61
303.73	301.51	297.94	297.89	302.52	302.91	298.91	299.15	305.17	301.1	291.24	297.58	303	300.25	302.11	302.71	299.14	300.61	297.19	301.31	307.33	299.36	300.53	303.65	297.3	295.42	299.28	302.32	300.54	295.74	298.52	301	300.4	297.94	296.28	302.13	301.47	300.77	299.3	293.64	294.69	301.1	296.3	297.89	299.94	296.83	301.82	302.96	299.26	298.88
311.54	317.04	315.29	317.92	310.15	316.82	305.79	310.74	315.28	311.43	317.26	324.3	311.96	314	312.26	311.08	317.16	315.46	324.02	318.25	315.03	312.72	317.52	315.86	316.01	315.87	311.94	315.29	316.84	317	321.22	319.73	314.85	313.68	312.51	318.76	313.03	315.11	318.5	314.91	314.05	315.41	312.84	315.19	315.62	316.99	319.46	319.78	316.48	320.94
302.44	300.39	299.02	297.19	296.15	295.98	298.63	297.58	302.99	299.37	296.36	301.06	305.04	295.11	301.37	298.61	301.74	297.89	301.5	295.6	297.71	301.96	299.11	297.23	297.87	301.8	295.73	307.78	301.92	297.13	298	300.31	302.88	301.06	301.03	299.98	302.6	294.53	299.1	297.02	296.3	297.62	300.79	298.03	299.91	304.28	300.82	296.09	300.8	303.57
294.02	295.8	296.2	297.8	294.81	296.74	293.92	289.79	294.33	297.34	295.86	295.59	294.7	298.54	299.51	295.63	293.67	296.76	292.39	294.98	295.05	297.16	293.78	298.74	298.18	296.28	292.76	293.7	297.16	292.59	295.52	293.01	295.81	294.97	296.49	295.46	293.8	301.09	294.12	292.14	292.97	298.08	297.77	295.72	294.89	292.04	296.54	296.51	294.59	293.52
305.59	306.82	302.11	301.74	300.13	304.84	301.33	308.62	304.94	305.93	300.91	302.01	303.8	298.63	301	301.99	301.79	303.99	305.24	302.25	305.53	303.58	306.84	299.22	306.17	306.26	298.69	305.02	301.43	306.45	305.61	297.71	303.23	304.49	305.07	304.08	299.19	304.79	305.61	302.72	303.37	299.47	306.09	307.32	307.24	302.37	300.4	302.56	302.59	305.52
328.81	328.92	329.59	331.49	329.93	324.83	330.63	330.61	327.93	326.33	326.9	328.73	326.56	324.77	324.37	326.82	329.04	330.23	326.37	329.02	324.61	325.26	329.47	329.97	330.39	326.59	326.78	334.17	326.32	330.04	327.44	329.13	322.99	326.58	334.83	330.76	329.28	326.05	327.08	330.67	329.11	330.57	331.22	329.44	328.17	328.3	330.36	327.56	327.82	329.57
314.11	316.41	318.2	312.61	318.28	311.16	316.64	314.83	319.78	315.41	310.99	317.39	312.1	312.76	318.11	316.26	314.1	311.2	315.4	315	312.49	319.55	316.68	312.01	317.56	319.17	317.28	313.19	312.76	314	311.08	318.51	315.11	316.25	320.44	314.11	322.89	313.63	312.72	318.12	315.3	311.92	320.74	314.34	310.01	315.41	315.79	316.91	312.05	318.31
295.23	295.29	293.15	299.68	293	294.29	297.66	294.74	298.8	296.93	294.86	293.16	295.8	292.33	292	295.54	292.83	294.02	300.29	294.28	296.22	294.23	289.36	293.69	292.6	295.94	295.05	295.55	295.05	294.25	293.13	295.31	292.95	300.24	293.53	297.25	292.5	296.29	294.76	299.06	298.44	294.22	292.08	299.1	295.61	297.53	289.33	296	290.08	297.93
313.66	309.91	313.26	313.48	306.53	312.85	310.28	310.55	308.35	311.29	307.3	313.87	307.03	314.21	310.53	315.36	309.83	312.88	310.04	313.01	312.47	312.65	313.19	312.67	310.53	311.82	312.92	314.32	308.16	307.38	307.57	311.26	309.95	309.4	311.47	313.31	316.71	315.18	308.03	313.07	318.04	319.25	310.88	310.4	310.23	310.5	311.03	312.11	313.14	311.92
306.29	314.61	317.69	312.79	311.43	312.13	310.1	319.05	313.86	309.82	313.78	320.15	310.17	310.51	318.41	312.12	309.41	311.52	309.26	317.62	314.54	315.57	315.62	317.7	318.92	313.63	308.74	313.42	309.01	313.16	320.04	306.85	312.59	310.95	312.63	314.88	308.81	314.26	309.56	311.79	309.09	309.32	314.92	308.17	313.34	316.73	315.27	311.15	316.52	317.72
304.82	302.57	302.59	302.71	304.51	305.87	300.87	304.19	300.32	307.68	306.14	305.28	305.85	308.41	303.81	307.11	305.3	301.61	304.66	300.42	305.08	300.02	302.59	300.88	299.6	309.52	302.63	304.14	304.67	302.13	300.28	300.55	302.12	301.31	302.07	302.27	300.56	303.16	304.88	303.49	297.45	299.02	299.74	301.66	300.07	303.69	305.14	302.14	302.52	298.54
294.75	294.47	297.71	292.15	296.39	295.97	298.96	296.6	296.47	288.13	300.69	303.38	294.72	296.37	294.7	301.48	293.2	298.59	301.32	300.06	294.56	296.32	295.82	285.24	296.51	294.06	297.16	293.49	295.64	302.5	293.94	297.91	292.3	295.6	297.27	295.54	288.91	296.44	293.34	297.31	297.94	300.55	299.32	297.07	294.37	290.34	295.91	295.45	296.18	296.31
326.82	323.14	325.41	320.69	324.84	324.12	319.41	325.95	326.35	326.81	325.81	323	326.73	325.24	322.7	327.97	328.04	324.23	323.56	324.3	324.5	325.9	322.13	322.18	324.37	332.45	321.52	324.41	321.34	328.81	321.83	324.14	324.02	323.62	326.24	327.71	326.07	333.09	325.97	327.81	327.98	324.15	328.14	322.16	324.23	327	324.13	324.67	325.36	326.81
297.41	300.8	303.83	297.11	301.3	303.34	299.61	298.09	300.19	303.32	304.57	301.52	301.01	297.42	301.36	304.66	301.28	300.22	296.03	301.65	297.91	301.65	300.2	303.24	297.1	297.59	300.51	299.12	297.54	301.56	302.15	298.93	301.27	303.15	301.32	304.18	297.64	300.64	297.85	301.68	297.94	300.1	299.16	305.39	299.63	299.99	295.65	295.77	299.6	300.88
293.76	294.57	296.84	296.83	296.2	297.67	292.49	294.83	301.4	293.66	296.21	292.99	296.22	294.54	298.75	294.01	299.58	295	294.6	295.67	298.31	299.4	299.84	298.33	299.87	294.35	298.95	302	299.47	293.13	298.38	294.96	298.2	298.3	299.14	292.86	299.3	299.26	299.62	303.29	298.21	295.83	296.55	296.77	293.02	298.47	295.21	297.23	297.24	294.76
313.37	313.53	313.75	308.45	312.83	313.43	306.77	309.6	315.24	314.02	308.81	312.55	313.48	312.31	313.2	314.64	304.71	315.95	317.79	316.61	310.78	310.92	313.42	307.29	314.23	312.33	310.94	314.08	310.58	317.57	319.32	310.29	314.62	306.63	306.24	317.23	312.25	315.13	313.89	306.06	310.62	315.83	307.75	310.3	307.22	310.28	314.49	317.42	306.58	311.54
299.54	295.84	304.14	300.99	300.93	298.76	299.3	296.62	300.01	297.62	299.54	302.3	302.05	296.7	300.04	298.34	300.95	296.45	298.61	304.49	301.38	296.68	302.09	301.52	304.48	296.73	299.3	296.38	295.85	304.25	300.77	296.52	293.73	305.32	298.23	300.7	300.94	296.69	298.02	302.57	304.58	296.82	295.11	302.7	302.6	300.72	306.01	299.03	299.55	295.18
303.42	305.2	304.61	306.35	303.13	303.8	306.08	296.41	302.51	304.63	301.16	301.57	298.27	299.49	299.64	305.35	306.67	298.38	308.54	304.75	303.06	300.19	301.35	301.55	303.61	301.36	304.41	301.2	303.28	305.88	311.4	297.98	302.08	296.77	302.45	301.43	303.45	302.83	301.29	300.26	300.1	303.39	302.02	302.7	303.16	301.33	303.22	304.37	303.16	301.57
316.27	314.7	315.8	316.23	314.96	316.04	315.38	316.78	313.31	314.12	317.62	318.95	315.1	311.88	313.02	318.92	312.47	315.96	314.15	310.87	315.62	313.44	308.8	315.3	313.32	313.27	314.72	315.1	311.81	316.25	314.62	314.61	317.68	320.76	317.44	315.92	316.82	317.01	316.64	316.48	313.25	316.81	313.01	311.54	314.87	321.43	317.31	316.37	314.85	314.37
318.54	315.03	320.36	318.12	315.78	317.12	321.23	318.41	323.25	316.38	315.84	316.62	318.14	319.25	320.63	319.55	318.38	315	319.22	317.69	320.54	314.13	319.09	319.05	313.82	315.25	320.23	318.23	316.33	311.43	318.47	316.75	316.1	318.88	319.31	314.37	319.32	316.42	323.64	320.1	316.49	316.53	318.19	316.85	320.34	320.03	317.4	320.26	321.45	319.52
326.18	327.3	326.14	324.48	324.29	320.41	325.77	329.95	321.39	325.38	323.13	328.11	328.51	320.71	325.38	324.66	328.26	323.06	321.58	324.02	330.01	328.43	327.59	329.7	325.6	320.52	319.79	325.16	328.71	321.73	330.46	328.61	326.95	322.53	327.9	324.79	328.28	325.29	327.64	327.48	321.54	321.82	326.21	332.73	329.11	326.57	325.4	325.54	324.77	322.82
315.05	320.73	315.72	315.08	318.41	309.83	315.57	314.46	319.81	318.79	309.75	311.93	314	309.98	312.69	312.19	310.69	311.71	313.92	313.35	316.78	316.15	315.91	316.45	311.22	316.41	316.64	309.53	313.56	314.79	319.15	314.7	311.16	318.87	309.69	316.51	310.77	310.57	314.74	310.7	316.1	315.21	313.15	312.06	315.65	311.95	320.49	313.97	317.77	316.72
291.64	289.34	300.91	291.25	291.31	292.41	293.16	290.21	294.99	291.3	292.96	292.94	293.5	285.01	292.89	292.53	292.93	291.94	292.46	288.68	294.71	295.55	293.88	297.33	288.52	293.79	291.68	295.83	289.67	293.04	298.15	296.37	290.83	290.93	294.29	291.24	288.22	294.24	294.79	292.74	293.11	289.27	296.99	293.77	289.36	295.04	293.62	296.78	291.68	297.77
319.5	317.5	313.27	314.89	315.17	315.28	316.5	313.91	318.26	313.57	315.98	319.9	312.02	314.81	315.17	313.85	316.22	317.4	315.2	319.21	316.62	314.13	317.85	315.26	318.09	315.61	312.76	316.36	315.33	315.23	313.41	317.58	317.48	313.96	317.93	317.91	316.56	316.37	309.96	314.4	317.16	318.97	315.54	311.7	314.88	310.76	315.19	320.19	316.9	316.21
309.25	314.57	310.42	312.72	310.86	309.65	314.35	309.63	307.64	312.01	310.67	312.07	312.23	310.8	316.11	311.63	310.76	311.54	309.68	311.09	315.33	311.33	313.26	309.99	309.45	307.67	309.13	311.56	311.17	312.59	312.16	306.09	310.99	306.78	314.67	311.9	308.59	315.4	310.81	309.47	313.11	307.08	312.77	311.91	313.74	312.65	309.16	313.24	310.57	308.87
318.96	321.29	314.74	315.28	319.59	313.39	315.29	319.36	314.04	316.83	314.85	317.01	314.43	312.16	312.27	317.4	315.79	315.66	314.11	316.77	318.86	315.93	320.16	317.26	315.94	322.16	318.44	315.45	318.44	313.73	317.54	322.09	320.31	316.25	314.29	317.82	316.54	319.04	314.01	314.87	319.41	312.37	321.22	317.31	313.7	318.89	313.04	316.54	320.71	317.25
296.59	298.34	297.76	290.21	294.13	296.48	295.7	297.09	297.13	297.11	291.74	293.31	291.52	296.02	294.71	297.14	286.61	295.92	297.54	296.2	290.85	294.11	290.1	293.08	293.49	296.73	296.08	299.68	295.44	296.47	292.42	292.97	302.23	293.65	299.29	293.34	295.35	293.51	293.8	294.86	295.23	296.85	289.88	294.9	292.21	293.98	298.3	295.59	293.79	292.19
300.06	307.03	305.86	299.98	303.09	304.43	307.39	303.68	304.69	301.51	301.7	301.97	299.63	304.05	305.86	303.4	308.17	300.95	303.45	303.36	305.5	303.95	305.2	299.68	304.88	304.04	303.41	300.85	301.5	309.15	302.01	313.18	299.38	301.99	303.14	303.29	298.26	301.44	300.34	307.91	301.24	304.46	299.08	297.6	298.85	301.63	301.98	308.76	306.27	304.16
311.84	306.02	304.91	303.8	302.14	304.14	303.45	307.48	304.81	299.78	306.74	309.63	309.36	304.34	307.66	306.15	308.86	307.76	308.72	305.79	309.44	311.03	304.53	300.99	302.25	307.58	304.62	306.76	303.3	300.76	306.73	306.84	307.16	307.85	304.78	306.08	305.64	309.54	306.84	309.34	302.98	308.41	306.5	304.81	306.24	307.51	307.77	312.15	305.26	304.16
304.27	304.29	309.17	305.98	300.49	303.47	305.56	303.02	302.76	306.71	305.5	309.64	303.06	303.15	309.98	306.17	306.09	309.1	305.66	304.71	308.54	309.92	306.06	306.7	305.99	307.38	303.12	304.74	307.97	307.41	303.94	307.02	306.63	304.27	313.59	305.92	308.49	301.75	308.24	308.08	304.68	301.66	307.44	302.84	302.36	309.16	305.37	301.43	304.66	301.02
305.62	307.5	306.58	302.53	304.71	304.99	304.65	304.17	309.23	303.24	303	304.48	308.12	298.72	303.8	309.78	307.53	309.27	302.11	305.04	302.99	299.7	305.44	304.73	307.14	309.38	307.13	302.7	303.84	299.71	304.16	306.74	302.44	303.76	307.91	308.32	302.1	303.29	308.86	302.92	305.16	310.66	307.82	304.25	309.74	307.42	306.14	305.08	306.28	299.34
295.62	300.91	300.76	294.72	300.72	300.2	298.31	308.66	300.33	298.4	306.86	300.18	298.84	302.94	300.21	297	300.07	303.04	296.66	302.38	301.27	298.91	300.92	298.18	297.95	301.72	300.91	302.31	302.11	301.45	299.74	296.37	302.19	305.15	301.06	296.02	301.4	299.53	304.62	299.48	297.73	297.07	298.39	303.11	302.59	299.55	298.36	302.78	298.72	301.53
303.28	300	303.19	308.09	301.93	304.11	305.97	310.6	307.58	306.56	306.71	305.05	308.69	302.36	305.97	300.43	301.65	303.19	299.62	303.29	305.4	307.09	306.05	301.71	308.69	303.25	301.85	307.27	303.6	300.6	304.7	306.87	308.13	303.23	303.21	303.98	305.79	298.53	306.87	303.33	306.34	309.1	308.55	303.08	302.88	304.99	301.44	306.23	305.94	303.99
312.12	308.47	308.82	310.07	316.38	309.91	313.01	312.55	310.31	310.58	311.08	312.93	310.95	314.13	312.1	312.2	309.69	318.54	311.25	316.67	309.06	312.4	310.38	311.48	310.48	316.4	312.34	312.42	309.98	309.71	309.98	311.55	312.1	311.35	308.46	310.49	316.22	317.43	310.46	309.5	311.27	316.2	311.76	312.98	311.36	305.65	312.44	314.31	315.49	311.76
329.07	330.27	332.48	329.42	332.47	326.66	328.56	325.74	322.97	330.46	331.07	333.27	328.37	321.82	326.69	330.82	331.63	327.3	325.11	325.35	325.1	324.87	326.98	330.56	322.54	326.13	327.93	325.67	326.67	328.53	333.84	323.35	329.03	324.83	327.7	325.16	325.58	332.26	329.79	322.72	323.53	326.3	325.11	321.34	328.83	332.66	326.97	322.86	333.55	334.46
302.96	293.67	297.18	297.36	294.67	295.25	297.14	292.07	289.82	298.28	293.37	295.42	293.44	297.41	299.45	293.99	293.16	295.52	300.83	295.32	294.66	293.99	296.71	294.46	300.6	295.53	293.26	287.34	293.84	296.45	293.16	295.68	296.73	293.53	294.23	292.2	293.63	291.68	295.57	292.57	294.42	296.5	296.19	291.81	293.51	297.43	290.37	296.92	296.61	294.18
301.9	300.93	298.17	302.74	298.9	301.98	300.69	296.18	302.14	301.21	300.88	303.47	299.1	294.28	299.48	294.21	300.52	302.19	298.69	297.12	303.51	300.67	301.96	306.24	297.32	305.48	302.24	299.41	298.79	300.53	300.02	300.69	301.99	298.44	299.76	297.92	301.98	296.05	298.9	304.32	294.46	298.14	303.79	300.93	297.57	296.28	307.83	296.96	301.33	298.62
293.26	299.34	294.39	290.79	295.59	294.29	295.73	291.09	291.32	297.44	296.84	295.93	297.39	295.62	298.92	300.44	296.12	295.38	298.2	294.81	293.29	297.04	295.12	289.97	296.59	295.77	292.92	293.16	296.13	293.77	297.89	294.9	294.44	294.86	294.66	299.32	298.91	295.06	291.39	292.42	293	295.72	291.43	292.34	295.32	293.28	291.47	291.97	295.25	301.2
304.06	308.9	306.5	306.72	306.83	306.58	305.93	310.1	305.73	313.29	305.15	305.04	305.38	307.22	305.24	300.67	308.67	308.05	306.3	301.9	307.65	306.6	301.51	305.32	304.85	304.15	308.43	304.29	304.19	304.11	303.52	308.25	302.61	307.53	305.01	312.39	304.85	305.89	308	307.56	309.58	304.64	303.03	304.57	310.16	304.8	300.05	307.67	305.65	309.56
316.67	319.47	313.1	314.79	319.11	312.63	309.48	315.04	314.75	312.93	314.25	312.1	320.09	315.66	310.82	318.8	320.42	312.14	314.25	317.33	312.81	316.63	311.67	308.01	315.07	319.84	311.5	318.82	316.24	311.68	316.99	317.78	310.75	312.45	313.51	317.58	309.38	313.84	316.9	313.53	316.23	311.59	309	317.95	315.66	310.07	314.44	322.32	316.77	312.37
300.41	300.36	304.28	297.96	296.7	302.67	302.24	298.94	298.94	301.39	295.89	304.94	303.39	300.86	303.23	302.23	301.34	302.44	295.58	299.92	296.64	298.86	295.41	303.16	297.67	299.36	302.72	303.35	300	301.54	304.73	301.42	297.81	293.92	299.8	298.51	300.48	298.01	300.78	296.72	299.07	301.36	298.95	300.76	302.88	302.9	296.66	306.3	299.8	295.2
310.6	305.48	302.53	310.19	307.32	302.47	304.35	303.31	304.65	303.49	303.25	303.8	307.08	305.17	305.44	309.29	307.18	301.61	309.18	302.14	306.16	305.9	299.92	308.1	304.24	303.17	304.38	305.13	304	307.39	307.88	309.52	303.58	304.5	307.93	303.25	303.67	308	309.66	304.14	306.23	306.63	304.85	309.14	305.35	311.52	306.12	307.45	304.4	308.47
313.33	317.71	319.53	314.48	315.06	315.76	317.63	311.53	309.91	310.97	314.15	313.67	317.13	316.23	319.12	315.26	316.75	314.67	312.19	311.22	317.74	307.55	316.77	317.36	311.18	312.25	315.13	316.21	309.64	315.6	314.72	311.13	315.88	314.29	319	316.55	317.89	311.13	314.52	313.97	313.53	313.64	313.39	316.75	316.66	306.85	311.31	316.73	311.34	314.13
313.5	322.13	310.64	315.85	316.61	310.55	313.58	313.05	317.5	311.96	312.34	313.95	313.17	313.93	321.68	316.84	308.23	315.34	314.06	314.4	310.59	317.42	317.9	312.51	310.84	320.63	313.87	311.98	309.22	315.84	313.68	306.9	316.1	315.55	315.44	317.36	318.6	312.63	317.83	315.68	311.39	318.64	310.8	309.31	313.09	315.75	313.88	310.84	315.16	314.11
305.16	303.47	304.24	301.48	306.32	301.15	302.54	304	300.64	303.43	301.49	304.45	297.18	302.89	303.18	303.8	305.28	304.52	301.3	298.32	304.59	305.68	307.99	304.14	303.74	303.08	306.7	307.32	302.06	305.85	295.67	306.95	299.09	301.44	304.38	300.31	303.24	304.42	299.62	308.65	308.31	300.65	302.39	305.84	301.38	301.29	304.7	303.57	302.71	302.29
318.8	312.34	317.2	314.34	311.67	321.29	310.63	318.9	313.43	314.14	310.57	318.87	314.62	314.81	317.37	318.52	313.59	316.61	319.92	312.18	318.17	316.07	315.03	313.28	314.13	315.6	315.01	316.63	313.86	316.38	311.78	314.34	311.97	321.6	313.48	318.35	317.42	309.11	315.98	314.89	314.24	313.25	314.79	318.12	318.45	317.83	316.23	317.87	312.1	316.54
330.78	330.5	322.79	328.43	335.91	329.05	325.28	325.03	326.24	327.48	327.99	325.77	327.63	330.03	335.11	325.29	330.92	329.04	325.11	323.08	327.55	327.8	321.61	328.67	327.83	325.83	337.28	329.71	327.87	329.55	329.68	329.5	326.26	329.18	332.17	330.65	326.79	329.26	331.5	329.13	328.24	324.84	330.26	323.32	329.25	327.61	324.9	327.91	329.02	331.49
315.02	315.01	320.07	317.74	317.55	315.78	310.83	314.83	316.99	316.15	318.75	314.25	316.8	315.89	313.66	308.89	319.39	318.42	320.12	312.9	316.91	319.44	315.69	318.88	314.88	315.55	312.3	313.04	325.09	317.45	319.16	315.32	312.51	315.32	315.89	314.43	319.22	321.85	319.81	318.9	314.4	320.12	320.44	321.93	319.07	317.63	316.98	317.76	316.39	319.14
312.45	318.04	317.17	315.65	316.19	321.97	314.7	315.89	314	314.98	318.53	315.83	313.88	312.44	314.13	315.2	312.87	313.04	315.81	318.64	316.06	316.92	315.61	316.43	317.33	312.09	317.07	311.47	312.92	315.87	316.54	319.41	318.3	314.97	311.34	313.31	317.89	316.04	315.12	311.64	313.06	313.03	319.41	318.93	316.82	312.57	312.02	317.32	315.28	316.09
313.82	314.53	315.78	314.35	314.58	311.02	317.2	312.03	310.95	314.97	313.71	311.13	319.54	312.08	315.65	315.61	312.71	315.57	311.55	313.51	317	310.82	314.33	314.07	312.34	317.49	310.55	320.33	315.23	318.83	311.53	312.96	313.69	315.6	310.69	311.58	308.57	314.41	315.72	313.92	313.5	313.96	313.99	312.74	319.72	315.16	314	314.65	313.06	310.43
315.91	308.24	304.93	307.83	303.04	304.88	313.04	308.13	314.5	309.59	306.48	308.38	312.57	309.96	308.67	307.11	310.2	312.2	308.51	305.96	310.13	310.85	310.47	308.25	312.88	308.29	309.35	305.25	308.24	308.32	309.46	311.46	311.41	309.85	311.06	305.41	309.45	305.32	306.54	308.83	310.71	308.57	307.42	309.48	309.13	308.04	312	306.36	306.66	309.31
318.31	316.19	313.92	312.73	315.28	313.43	311.33	310.83	313.67	310.86	310.13	311.8	304.1	310.3	309.96	309.09	307.91	313.58	313.91	309.91	312.81	311.55	314.59	316.3	310.55	309.41	307.52	313.54	314.41	311.3	311.63	311.41	314.79	314.19	314.55	309.02	315.34	314.97	308.39	308.67	309.34	314.38	312.2	309.81	307.52	313.31	313.11	311	312.33	310.52
314.26	315.53	317	316.51	315.2	312.09	314.94	312.09	314.14	312.53	313.67	314.3	313.57	310.71	317.39	314.79	311.32	309.89	310.86	311.47	315.53	314.21	316.4	314.15	315.12	313.53	313.66	311.56	318.4	314.54	317.26	315.04	310.71	316.42	311.54	308.96	311.86	313.76	311.38	310.2	317.3	310.47	309.49	313.24	314.4	312.35	321.23	312.19	313.08	307.32
306.31	304.07	297.49	309.28	306.66	301.74	307.36	301.88	307.46	301.89	300.72	304.15	300.84	305.53	304.26	303.92	304.48	304.42	299.57	305.23	304.81	302.37	302.33	303.9	305.92	300.6	306.83	303.68	307.26	306.2	304.32	305.48	299.35	311.25	303.8	303.08	301.98	307.76	308.2	302.91	305	299.79	301.4	306.49	304.59	304.47	303.42	302.36	302.34	300.51
303.68	299.89	303.57	306.37	305.07	302.43	298.86	301.99	307.08	303.41	300.85	304.83	302.63	301.09	297.18	302.46	305.18	301.98	302.33	303.06	304.27	302.23	305.3	306.85	305.88	300.75	304.36	300.28	306.14	304.52	305.38	300.22	303.75	303.47	305.51	303.5	303.62	301.39	303.52	303.6	301.52	295.9	307	306.71	300.98	308.46	305.31	302.22	303.6	304.87
319.19	311.87	310.33	312.9	316.49	316.28	317.07	318.7	314.76	319.63	319.65	315.22	313.95	306.9	312.18	312.94	312.22	314.35	314.75	316.04	314.94	316.35	313.9	312.24	314.08	315.66	316.93	316.34	312.15	321.03	312.81	316.34	314.78	315.82	313.61	311.24	314.89	315.94	313.57	314.26	314.74	314.3	309.08	314.9	313.46	312.3	316.07	312.17	312.09	313.21
331.89	329.44	332.69	326.27	329.18	326.12	330.14	329.71	327.7	332.04	329.16	327.56	329.88	329.95	324.29	327.95	325.25	330.58	332.8	328.92	326.04	328.22	332.5	330.23	331.06	326.09	330.06	330	333.56	326.49	326.62	330.61	333.37	331.4	323.1	324.22	325.59	328.73	325.21	323.61	331.04	328.09	328.78	326.48	326.43	329.57	330.39	329.94	330.09	326.98
310.97	316.61	314.81	311.01	314.62	312.96	314.07	313.56	318.58	310.15	316.22	316.53	314.96	308.97	310.39	315.21	312.76	317.31	313.01	314.93	314.02	315.77	315.84	311.26	319.77	312.39	313.12	313.3	314.69	313.45	312.02	311.31	315.47	311.57	318.5	316.67	311.72	314.14	317.54	314.25	316.58	315.57	313.4	319.11	316.68	306.37	310.79	318.15	313.48	313.28
310.27	300.49	305.82	306.03	304.09	307.48	308.33	305.16	303.83	309.47	302.95	302.24	303.76	305.88	305.14	306.53	308.39	306.8	305.72	304.86	309.62	300.69	312.72	305.86	302.61	302.12	304.36	304.03	302.5	308.4	307.62	311.09	305.3	309.82	306.27	305.18	304.43	306.02	308.29	302.25	303.51	306.46	301.97	308.43	303.48	302.66	307.26	303.54	310.4	302.86
304.45	300.11	299.14	300.07	304.97	304.8	298.76	305.48	305.93	302.74	304.57	302.65	302.5	297.2	302.62	306.72	306.16	305.17	300.78	304.42	299.82	301.66	299.82	300.08	303.86	302.66	305.23	301.43	304.14	302.56	298.3	298.26	304.34	307.39	299.62	304.33	303.87	302.78	304.48	302.64	296.83	304.11	301.18	301	306.17	299.14	299.5	302.45	295.77	301.56
311.75	310.63	317.21	313.39	313.33	318.16	312.26	312.34	308.97	315.14	314.78	312.34	312.13	315.82	317.15	313.46	307.47	313.28	314.65	313.89	311.82	316.51	316.87	317.31	312.47	314.65	320.64	312.95	317.94	314.67	312.69	312.81	312.32	311.93	315.84	308.83	313.25	313.16	312.05	312.07	311.24	313.4	312.85	307.43	309.44	314.2	311.73	310.78	317.88	310.86
310.64	309.52	307.72	307.88	310.19	308.07	302.16	304.94	313.55	305.54	301.15	307.06	307.22	308.99	306.49	300.31	305.75	306.88	309.09	302.44	304.97	302.15	304.36	308.1	303.51	304.58	299.94	307.64	301.68	304.79	308.36	309.01	301.84	303.1	308.41	309.34	309.38	302.51	304.91	305.1	302.51	307.98	307.24	308.41	307.78	306.81	308.15	304.26	305.56	304.77
331.3	323.37	328.59	323.42	329.15	328.7	324.61	335.64	330.02	329.29	330	329.96	328.37	325.43	329.1	329.31	326.69	325.26	327.51	324.46	332	324.03	329.29	327.2	328.47	329.72	326.92	328.96	328.06	324.47	333.09	330.52	331.37	325.75	322.52	326.18	332.4	332.05	326.31	327.01	329.46	325.11	324.24	329.06	325.21	326.38	329.24	326.26	326.3	331.64
302.98	303.77	303.23	307.51	304.26	302.01	308.6	305.22	302.3	301.38	302.9	304.56	304.07	299.8	301.6	303.42	303.86	306.15	303.49	305.57	303.09	307	300.8	297.94	304.97	300.88	301.6	303.24	303.28	306.28	303.44	302.9	304.94	303.86	302.43	304.04	299.27	304.65	301.75	303.88	305.82	301.4	298.25	304.67	298.04	299.54	305.52	304.99	306.46	302.12
316.2	308.72	306.67	311.56	310.96	307.5	313	314.79	311.7	305.49	313.69	310.63	313.29	312.16	305.88	311.39	312.86	307.89	311.07	309.56	313.74	309.06	313.04	311.42	309.73	310.71	310.5	308.4	306.56	311.48	313.93	313.52	308.21	313.54	311.13	309.16	308.87	309.05	311.15	312.03	306.23	313.01	311.12	310.06	320.25	315.8	308.4	311.5	310.24	307.63
302.82	307.67	303.24	306.19	300.75	306.88	305.54	303.33	310.47	304.97	305.63	302.72	306.17	302.94	303.88	302.9	306.83	305.87	308.91	306.15	304.29	304.04	306.14	302.21	304.31	298.77	300.39	311	304.07	302.62	303.9	301.52	310.87	302.22	303.91	304.39	304.38	302.56	309.96	310.06	303.25	304.6	300.21	300.31	308.2	309.24	306.48	300.79	303.59	302.34
320.12	322.84	317.64	316.78	311.43	318.16	317.43	316.37	323.2	318.98	322.97	315.69	315.83	317.68	318.59	315.22	318.5	318.57	323.36	317.47	313.46	318	315	320.66	317.21	315.67	317.9	315.73	320.04	318.06	314.68	318.3	314.43	318.8	312.04	311.28	317.37	314.67	312.21	316.63	314.29	317.84	309.09	317.89	318.43	320.1	316.35	314.8	315.35	315.81
298.87	302.73	304.24	301.67	306.68	302.18	304.6	300.99	308.15	303.31	304.68	299.37	300.35	302.98	305.53	300.36	301.34	300.81	303.51	302.9	307.24	302.87	300.05	305.35	301.64	303.83	301.82	301.33	302.36	306.79	306.52	304.2	299.44	301.22	297.42	303.81	304	299.66	306.37	303.58	305.76	303.52	300.3	305.26	300.99	304.58	302.76	304.63	303	306.14
330.82	324.15	328.02	327.72	325.13	323.6	323.26	330.57	325.7	329.7	319.4	321.81	328.03	326.63	329.74	324.88	326.06	322.08	323.97	321.14	326.47	323.56	328.71	320.79	328.71	323.71	324.29	323.86	328.66	329.99	325.49	323.64	325.65	328.32	323.38	327.6	321.41	329.56	330.97	325.15	331.11	328.43	327.02	325.88	323.76	328.1	322.73	320.66	324.61	327.85
309.78	310.55	314.68	311.8	317.97	310.12	311.74	311.19	313.74	311.65	315.28	316.4	312.4	310.67	311.21	309.44	311.83	314.3	315.62	315.72	308.93	311.11	310.76	313.35	319.3	310.62	312.65	310.69	314.34	312.01	311.85	310.23	312.16	317.7	315	317.7	315.1	310.95	315.4	312.07	310.69	308.61	313.68	314.48	312.28	314.41	315.93	316.42	311.13	312.63
300.81	304.2	300.53	299.63	306.31	304.78	302.92	295.37	303.81	297.3	300.86	300.89	304.93	299.08	296.37	299.06	297.34	293.85	301.14	300.65	302.36	303.89	299.77	300.99	298.62	301.63	295.21	300.65	301.43	299.13	301.09	304.53	302.57	305.06	304.04	300.6	295.25	303.77	300	302.79	304.3	296.2	299.66	300.92	305.37	305.68	299.28	301.39	300.96	297.93
308.44	307.6	310.95	310.79	312.51	314.09	311.26	308.63	319.07	314.42	312.15	314.32	314.41	314.61	309.31	315.48	311.28	306.1	309.42	312.63	310.44	313.03	308.78	314.77	312.09	314.87	308.36	306.04	309.16	313.73	311.15	314.05	310.76	314.66	308.24	307.17	317.56	311.11	311.51	310.74	311.51	314.67	311.95	312.55	307.39	311.84	307.73	310.41	312.26	308.49
314.62	314.75	310.3	314.94	315.9	309.68	313.37	317.77	313.38	312.71	315.59	313.55	313.19	308.91	317.63	313.59	313.4	314.99	314.42	318.71	312.56	313.98	310.06	313.23	310.52	313.5	313.03	310.75	312.38	311.74	316.35	317.91	320.27	313.58	316.61	316.21	311.92	315.61	313.75	312.08	317.44	314.4	314.87	311.88	316.8	313.58	312.01	311.65	318.44	317.29
291.02	291.92	290.02	294.37	297.57	293.46	294.52	292.56	293.54	293.77	292.25	298.09	295.1	295.85	296.28	298.42	298.56	292.91	296.04	294.58	291.48	294.31	295.9	296.62	292.59	295.44	289.68	290.99	293.7	295.78	296.55	289.9	298.36	294.77	295.91	297.23	291.73	293.45	295.1	294.32	293.4	294.67	294.68	292.5	293.81	300.1	295.2	294.2	295.84	292.32
331.09	330.94	326.81	326.26	328.55	326.04	327.93	327.76	326.84	324.83	327.48	326.99	328.32	328.81	329.24	326.75	328.28	327.69	325.81	322.71	323.09	329.18	328.59	326.22	331.26	326.89	332.37	329.75	326.56	323.24	325.46	326.21	326.82	330.54	325.12	325.95	328.54	325.99	327.67	327.68	325.01	320.69	330.15	328.18	328.73	327.15	327.89	327.04	326.63	329.64
305.58	305.14	303.87	307.72	305.23	303.37	307.22	302.16	302.09	307.96	303.91	304.88	303.89	303.26	303.59	302.36	308.22	299.44	299.76	308.1	302.19	307.76	303.46	305.57	302.56	302.24	305.5	307	302.1	303.87	303.94	305.71	302.5	308.5	302.61	305.78	301.71	302.34	299.94	303.14	305.54	297.37	306.16	301.72	304.68	305.85	301.67	303.52	303.91	303.76
314.34	317.51	311.59	311.46	311.88	316.19	311.61	310.33	314.93	312.76	314.29	313.38	310.98	319.53	308.12	314.66	308.96	313.64	312.7	315.83	311.41	313.42	315.13	312.8	313.19	308.13	314.3	318.6	318.83	318.38	315.12	311.46	318.08	317.14	310.91	314.75	309.8	311.65	311.44	311.68	314.45	313.25	314.32	312.84	309.32	314.78	310.43	315.94	312.19	312.07
315.94	313.4	312.53	313.34	314.16	316.57	313.7	314.95	310.51	317.33	308.07	311.75	313.09	316.98	314.83	317.79	315.91	316.53	316.53	316.42	318.04	312.87	314.16	309.42	311.35	316.33	316	312.89	316.82	314.47	316.69	315.05	314.26	316.72	318.44	309.84	310.79	316.63	310.87	312.13	315.55	314.59	318.33	315.41	317.75	310.12	311.62	312.29	313.44	314.37
317.26	324.46	312.22	315.68	318.6	318.55	316.01	315	321.83	319.93	317.61	318.29	314.5	315.94	322.91	322.63	314.87	318.15	317.73	316.54	320.03	322.83	320.82	316.69	319.32	324.58	319.61	317.3	318.75	315.67	321.35	312.07	318.09	316.16	317.57	318.59	322.98	316.92	319.44	323.86	318.57	318.14	318.22	318.04	321.39	315.72	319.73	315.96	318.07	319.1
304.17	306.02	304.63	307.13	299.44	307.64	306.59	308.13	306.1	303.69	306.42	301.83	302.88	305.92	304.29	300.97	305.25	303.02	309.31	304.28	302.63	300.42	302.55	298.9	305.7	307.27	305.99	306.76	304.92	305.18	303.74	305.15	303.99	304.1	306.43	302.23	302.66	304.71	302.95	299.57	303.75	303.51	307.61	311.82	302.23	305.66	303.51	307.42	306.29	304.71
293.79	296.8	295.23	295.26	288.02	293.12	299.74	293.04	297.34	294.94	296.26	297.2	295.43	296.59	296.55	293.74	298.02	290.49	297.4	300.35	296.06	295.01	293.22	293.86	296.92	297.15	292.97	295.66	294.1	295.78	293.63	293.84	299.06	294.97	298	297.69	294.65	296.92	301.14	299.88	294.01	290.54	298.78	290.1	296.66	292.9	299.31	298.1	297.13	300.8
325.17	318.03	314.77	322.7	316.87	320.73	318.71	321.28	318.63	319.03	319.31	317.63	318.14	318.96	316.2	319.03	324.31	317.24	321.95	319.89	319.93	320.56	323.05	314.66	316.9	323.03	316.5	312.69	321.9	322.99	319.98	317.29	319.59	314.76	318.2	318.38	315.67	320.21	320.38	317.87	320.63	320.43	322.91	320.6	321.24	316.03	318.15	314.83	319.47	317.71
293.16	297.31	299.13	296.27	295.21	295.96	295.17	299.28	292.52	295.81	292.67	291.7	296.05	290.95	296.46	294.74	295.02	297.03	298.26	294.59	293.56	294.98	296.07	292.72	293.38	293.99	295.78	290.97	295.07	292.85	295.22	289.09	295.35	288.68	298.73	298.64	297.99	291.85	295.98	292.86	293.11	299.09	289.71	291.63	291.04	301.76	298.54	297.32	294.24	292.65
322.87	324.63	321.63	325.3	322.81	322.89	324.03	322.81	327.8	323.16	325.01	323.54	319.56	327.58	324.12	323.73	322.69	328.91	322.41	322.09	317.32	330.85	319.26	323.82	326.71	325.98	328.91	326.6	319.23	324.65	322.08	321.73	323.79	318.83	321.07	326.34	319.1	320.66	325.86	318.64	321.11	326.05	320.33	326.77	326.16	324.51	320.87	323.87	325.35	324.52
300.63	309.02	300.71	300.53	297.77	305.06	305.83	303.1	300.27	301.65	300.27	305.86	297.81	300.24	300.51	296.48	300.18	303.81	307.33	300.92	302.24	302.29	303.47	302.28	306.26	298.12	301.04	304.9	302.31	302.87	305.78	299.33	303.26	301.47	294.55	303.45	303.25	305.58	303.23	303.16	302.58	298.58	299.27	302.53	303.46	300.31	296.37	304.27	302.92	299.84
299.42	300.48	304.28	301.75	303.94	308.88	306.29	297.37	306.43	303.7	300.26	303.61	302.81	305.64	301.37	300.63	302.3	304.74	303.14	298.42	301.08	302.85	304.65	296.64	303.75	298.67	302.38	307.52	303.59	308.59	306.08	303.54	304.06	308.1	301.1	301.04	306.56	300.4	301.74	302.54	302.59	301.45	302.4	299.07	305	302.85	305.61	305.86	303.84	306.91
304.01	306.47	308.61	301.41	306.59	309.34	306.75	303.14	306.8	310.39	305.32	310.78	302.06	304.97	308.09	303.95	305.67	302.45	306.4	306.88	304.12	306.99	310.53	309.68	310.56	306.95	309.27	307.45	302.45	300.41	304.49	306.09	305.17	303.26	303.38	308.79	308.14	307.82	308.42	309.05	304.88	305.51	308.4	307.17	306.84	302.85	306.22	308.92	305.89	304.49
315.24	315.83	317.37	315.99	318.1	321.5	315.72	309.41	321.85	319.86	320.57	316.23	311.62	314.63	319.91	321.44	311.72	316.93	322.88	317.73	321.62	322.04	316.61	315.66	319.88	320.4	314.56	319.41	318.7	318.18	317.83	316.89	318.31	324.19	316	317.47	312.73	318.96	318.85	314.85	316.65	314.86	320.22	318.18	317.7	322.82	321.74	322.92	319.17	317.98
318.12	315.3	316.79	317.7	310.94	314.07	319.18	312.61	316.91	313.65	315.38	320.1	316.2	313.22	316.02	315.81	316.89	313.62	312.61	317.46	314.66	311.11	317.94	315.82	313.98	313.98	314.63	317.2	317.25	319.2	314.55	314.17	319.66	314.6	315.41	312.57	317.79	316.88	316.79	317.98	312.8	313.97	314.76	312.11	313.8	318.31	312.91	312.23	314.93	315.67
310.56	312.66	307.35	309.6	306.69	312.11	301.32	310.55	309.16	306.36	306.64	313.3	313.01	305.7	303.72	307.63	309.22	304.3	307.53	304.27	305.61	310.66	310.02	313.03	305.39	307.2	309.9	303.62	307.2	305.21	308.62	310.03	305.88	307.64	303.09	307.04	304.02	307.02	309.67	308.74	310.93	308.13	308.11	309.03	307.09	305.47	302.26	308.98	309.3	304.53
292.41	292.6	294.6	293.58	290.66	296.6	294.46	289.14	290.45	291.39	290.92	296.83	296.12	298.96	288.86	293.92	290.94	295.29	297.01	294.7	298.12	293.93	291.58	293.29	293.29	291.71	291.11	292.37	294.67	291.07	295.27	293.19	294.63	294.97	296.09	292.58	291.02	296.43	292.78	293.93	290.41	296.38	294.14	299.85	293.39	294.12	295.1	293.15	292.86	292.66
310.41	317.7	309.6	308.73	312.66	310.17	312.02	314.1	314.13	311.65	315.8	309.78	308.91	312.24	316.49	311.74	313.33	309.45	313.03	313.2	314.05	312.82	314.16	314.21	316.63	312.58	313.21	313.13	309.1	313.26	312.15	311.01	311.54	312.01	309.7	309.35	313.37	313.93	315.8	314.15	308.85	309.82	314.61	314.44	316.04	307.28	309.36	309.98	308.43	315.83
296.79	295.3	296.46	290.98	294.06	290.22	291.69	294.63	291.78	298.36	293.35	297.74	293.26	293.86	295.3	296.13	294.42	291.76	293.36	296.37	297.17	298.39	294.02	300.12	294.26	297.8	295.44	292.83	289.13	291.75	297.02	296.59	297.62	293.77	291.56	297.52	293.49	296.59	291.33	292.64	300.56	293.24	289.92	293.48	290.82	291.03	296.57	289.54	291.26	293.69
308.26	304.51	299.81	301.79	309.1	305.49	299.24	302.07	304.98	302.8	307.98	306.09	308.32	299.77	303.94	301.63	301.51	305.22	300.11	299.94	306.12	304.31	299.74	306.09	300.25	305.03	305.19	305.15	303.3	301.74	304.68	302.89	302.17	299.47	306.08	300.4	298.91	298.41	304.65	299.86	302.62	305.05	302.18	303.22	303.23	297.54	298.13	305.2	305.57	301.6
298.43	301.51	304.28	301.96	299.05	299.26	302.16	299.46	305.8	303.1	305.05	300.9	295.61	299.29	298.84	304.78	297.46	301.62	300.52	298.1	299.48	305.5	297.42	305.38	304.4	302.5	300.77	305.78	302	304.55	307.34	297.09	302.16	302.6	307.37	300.96	299.32	302.86	300.33	305.31	304.65	299.91	299.46	299.78	299.44	301.15	300.69	298.43	304.34	306.3
319.72	320.91	322.31	319.64	320.93	316.89	320.99	315.89	319.69	315.91	321.78	318.72	318.11	316.6	319.2	321.71	318.81	317.51	318.43	320.74	320.44	317.74	316.71	319.55	316.86	320.3	315.37	316.26	318.85	319.93	315.42	314.64	315.02	322.14	316.69	319.12	319.59	318.62	320.39	314.56	317.15	322.46	318.69	317.9	318.42	322.25	316.96	317.89	317.08	320.57
310.73	313.12	311.41	313.51	309.01	309.94	316.91	316.68	312.1	316.33	312.65	311.96	310.93	306.59	307.68	313.62	315.74	313.44	309.33	318.25	313.7	313.88	311.71	314.68	313.8	313.6	313.89	309.26	309.21	314.29	314.6	313.3	310.19	312.6	313.26	311.65	314.08	306.47	316.63	314.27	313.28	316.93	310.68	308.75	311.91	312.54	311.94	307.95	309.68	313.76
315.92	314.08	316.73	310.62	312.24	316.77	308.83	314.46	309.19	313.58	316.98	312.51	309.36	309.67	312.74	315.13	319.83	313.22	312.52	311.76	311.73	311.54	312.26	308.58	308.3	317.13	311.05	318.92	313.02	307.26	314.9	309.92	310.66	309.67	312.06	315.69	314.35	310.65	318.29	313.67	313.86	311.58	311.37	312.43	314.81	311.93	315.12	319.04	312.39	311.59
305.88	303.34	309.06	307.26	307.29	308.46	306.14	305.61	302.62	304.39	300.57	310.89	303.51	303.42	310.4	307.86	305.04	306.21	305.76	306.27	305.48	307.2	305.11	304.86	305.25	304.24	310.09	308.63	305.23	304.62	304.69	307.05	308.25	300.58	299.78	312.24	309.81	305.41	306.85	304.63	310.24	299.69	303.5	302.27	307.14	308.83	305.43	302.87	306.59	307.71
301.02	296.59	297.6	299.86	300.29	294.85	295.65	295.84	294	296.45	293.03	296.06	297.92	299.3	302.41	294.97	296	296.81	294.68	296.99	296.21	299.14	294.93	291.82	297	292.49	294.77	295.78	292.57	292.63	305.57	299.11	300.69	298	291.99	294.1	297.75	296.98	303.13	294.43	299.14	295.61	297.5	295.09	296.9	287.25	298.97	295.7	295.38	294.94
308.27	301.95	300.69	299.99	301.3	304.68	298.78	301.9	305.48	305.93	302.64	302.55	305.58	306.68	304.11	304.51	304.61	302.93	304.2	305.57	306.16	305.79	306.07	304.55	305.46	304.42	301.9	306.42	309.13	306.28	307.45	299.8	303.61	303.61	296.95	302.54	301.26	302.17	303.55	303.34	299.58	305.53	303.5	303.48	303.02	304.07	304.41	304.06	300.01	303.51
311.47	313.58	311.35	315.68	315.99	314.96	312.36	307.61	314.47	313.4	315.78	311.13	311.54	311.69	310.23	310.19	314.55	308.75	304.88	316.08	312.42	315.54	311.73	313.18	306.06	313.43	314.18	314.95	314.69	310.81	309.57	314.19	310.63	311.93	314.79	314.49	312.23	309.56	315.27	311.02	315.06	318.79	312.71	314.98	314	317.47	315.8	309.39	317.93	310.48
313.1	310.38	313.27	309.31	312.23	312.5	316.9	309.12	311.95	310.24	309.45	305.39	315.69	310.08	307.55	312.4	312.17	307.21	310.84	315.19	308.55	307.08	313.58	309.09	305.71	317.45	312.96	310.67	316.37	309.87	306.93	309.22	308.42	308.11	312	310.11	311.64	309.45	306.48	311.74	315.37	309.44	306.83	307.66	307.36	314.92	304.97	314.5	309.58	311.29
307.47	299.43	301.97	305.1	310.32	301.62	303.96	307.59	302.87	306.24	306.22	305.54	306.43	305.58	302.06	307.4	305.3	307.89	305.04	304.39	305.06	301.41	302.57	301.85	308.54	303.52	304.55	305.29	305.67	308.6	308.82	309.31	305.88	303.95	310.99	306.73	304.53	301.85	306.12	305.39	305.53	303.29	303.92	306.21	304.11	305.45	306.03	304.72	302.29	311.13
304.5	301.93	299.09	300.57	299.16	302.07	301.57	302.75	300.78	297.69	304.34	297.32	298.99	299.1	300.68	299.22	305.39	303.3	297.36	300.63	301.41	303.6	299.98	302.38	303.36	298.8	306.86	300.53	302.98	304.64	300.42	299.78	301.34	306.28	299.69	298.77	301.84	301.14	299.74	308.09	303.59	300.88	301.03	305.07	298.8	301.64	304.7	300.12	300.89	300.32
299.06	302.99	310.46	300.12	307.16	302.07	303.91	305.81	300.22	304.31	298.9	307.9	305.25	303.77	301.94	302.1	303.2	299.62	306.83	300.36	296.71	303.81	301.15	303.98	306.62	303.22	306.58	307.68	306.07	298.21	304.37	308.07	306.81	301.12	303.76	307.01	302.05	303.25	309.39	307.69	304.36	302.97	309.05	305.76	304.83	301.74	305.8	300.18	302.27	301.59
311.07	309.27	310.16	308.18	310.95	310.49	311.14	314.34	306.06	309.02	312.58	313.13	308.54	307.14	309.41	309.02	314.77	314.89	306.59	310.63	311.66	308.62	311.7	313.5	314.87	314.28	304.11	304.88	312.41	311.3	311.21	312.23	309.07	308.86	310.04	307.96	308.65	315.41	311.43	308.37	310.28	313.54	308.13	309.45	312.97	307.78	309.2	316.04	309.37	313.15
310.14	298.76	308.25	306.48	303.06	310.16	308.26	301.77	307.64	307.08	306.3	307.07	305.98	307.08	307.62	304.17	301.95	300.57	306.87	303.58	308.78	305.87	307.44	304.6	303.77	308.69	300.99	302.46	301.82	306.19	310.48	306.42	303.66	302.03	310.46	309	308.96	302.84	305.93	306.26	307.69	305.01	308.98	310.42	311.04	309.79	311.06	307.2	302.91	305.33
311.72	309.59	316.03	318.61	310.34	312.37	316.66	316.82	316.31	319.39	313.81	318.81	311.5	309.33	315.15	315.16	310.61	314.99	311.92	314.77	316.43	317.14	313.64	313.14	315.51	319.62	310.36	315.48	317.07	311.74	313.62	315.25	314.47	309.56	312.98	314.91	315.44	315.67	314.36	317.53	320.12	312.89	312.39	315.74	318.35	314.82	317.6	317.45	314.99	313.4
302.95	310.01	312.76	315.68	308.74	307.53	315.25	304.81	310.12	307.74	305.55	308.04	311.71	312.98	307.12	309.18	307.22	310.95	311.66	310.36	311.42	309.49	314.17	313.07	312.41	309.54	308.04	309.43	308.75	309.96	306.59	312.37	311.81	311.15	307.74	310.49	313.64	310.48	309.68	312.27	307.91	310.14	310.82	312.74	309.59	313.71	312.55	313.83	304.96	304.93
304.44	305.33	303.37	307.63	304.78	301.73	301.84	302.17	306.93	303.35	305.22	302.65	302.87	303.16	306.78	301.6	305.92	306.1	305.02	303.41	307.79	304.55	302.47	299.37	304.5	300.11	310.53	306.81	305.73	301.77	307.1	305.74	304.31	303.03	310.65	303.08	303.74	300.52	307.26	301.46	300.4	304.31	299.95	308.5	302.24	307.39	304.15	304.93	303.58	302.93
319.54	315.14	307.23	315.66	313.09	318.59	312.15	319.05	316.19	314.8	316.43	313.76	313.82	314.71	309.86	312.38	316.52	312.38	311.07	317.36	318.67	313.27	314.43	316.27	319.46	315.14	315.73	315.38	317.81	313.26	314.45	312.46	318.43	312.61	318.65	315.97	321.6	321.54	314.08	313.3	314.16	311.28	314.82	311.94	311.74	316.99	315.56	316.32	313.55	321.14
304.56	306.15	300.18	301.04	303.52	300.31	301.89	302.84	305.42	303.44	303.51	305.1	307.06	303.75	301.35	304.85	307.2	303.07	300.62	302.02	305.97	303.84	305.09	298.44	302.7	301.86	299.79	306.5	307.44	299.57	299.95	302.8	301.3	305.38	306.66	303.93	302.31	295.36	305.1	298.54	304.52	305.44	299.08	301.92	303.11	305.81	306.84	302.91	303.21	306.19
290.73	291.46	293.82	299.44	296.37	298.19	294.01	297.17	298.48	298.43	297.07	296.38	301.3	298.8	296.82	297.63	294.74	296.85	298.46	295.91	292.75	301.26	297.52	293.93	296.69	299.15	298.41	300.65	298.54	295.15	301.8	292.52	299.17	292.18	298.16	299.12	297.7	298.12	295.63	294.94	292.82	303.45	297.97	299.16	294.69	301.37	295.65	291.88	299.02	294.7
326	320.26	323.89	322.51	325.26	323.87	324.37	325.77	322.46	325.31	326.36	328.31	324.93	323.26	322.39	324.29	324.7	323.03	326.35	327.25	322.63	321.64	323	323.04	320.52	324.07	320.71	322.46	326.11	322.13	326.28	324.98	322.72	324.18	327.41	327.12	323.02	328.32	324.33	325.85	323.61	325.66	320.79	321.24	326.49	327.41	320.18	330.29	330.36	324.75
314.2	321.35	316.94	321.94	322.16	317.45	317.81	318.44	320.05	317.3	317.13	315.62	318.21	319.74	313.2	311.43	324.14	317.07	320.75	317.31	320.08	317.94	320.02	316.75	316.87	319.32	321.17	317.85	315.63	316.87	319.33	317.95	315.11	326.47	315.29	317.01	318.3	316.02	316.98	318.1	320.18	318.26	318.55	319.66	319.18	324.03	317.05	320.36	321.85	315.51
327.99	330.15	328.43	325.1	324.43	329.87	330.46	325.94	324.42	325.8	326.62	327.99	329.63	326.09	334	327.71	331.73	325.05	333.68	329.64	325.26	332.31	325.47	328.6	326.12	326.69	328.24	337.08	325.87	326.47	332.14	328.97	328.73	328.52	328.1	326	325.57	329.41	324.57	327.93	326.14	325.55	327.19	332.56	327.47	324.21	325.15	324.53	325.8	331.52
304.8	306.76	302.75	306.63	300.51	306.4	303.9	307.49	300.24	305.24	303.22	306.32	305.58	309.28	303.76	301.48	304.84	304.34	302.34	306.24	302.42	298.02	297.61	307.92	312.03	303.62	302.19	304.92	304.21	305.61	305.09	300.7	299.64	304.87	301.85	303.7	304.59	302.13	302.6	304.66	302.53	301.17	302.88	301.44	307.68	309.33	311.12	304.44	308.78	300.84
293.06	298.21	294.13	297.58	297.97	298.48	291	294.58	292.32	290.57	298.32	299.43	294.48	293.69	294.9	299.25	292.44	293.14	293.7	293.36	296.23	296.28	296.18	296.7	296.18	296.35	294.46	296.88	291.97	293.91	295.18	290.93	293.37	293.74	299.51	294.51	292.48	298.14	294.83	294.78	296.5	295.52	295.61	294.58	299.29	295.61	298.44	291.61	292.04	298.04
304.93	305.21	298.87	300.64	298.47	299.73	305.83	299.05	304.32	304.74	306.19	306.71	306.48	300.56	306.94	298.28	302.76	300.94	302.79	300.65	303.07	306.68	299.27	308.95	302.14	304.72	300.43	304.08	299.43	299.66	299.71	300.62	299.68	300.09	302.36	305.76	306.83	305.76	300.66	304.03	304.38	303.17	305.02	302.3	300.62	302.73	302.45	301.03	303.61	305.84
324.37	325.65	323.92	326.6	321.9	327.97	330.95	326.69	326.58	327.05	328.1	329.73	326.51	324.6	323.26	325.21	323.15	329.22	323.74	327.64	321.7	318.11	326.19	328.44	320.72	326.17	327.61	327.69	325.36	325.47	325.57	324.72	324.22	326.84	323.34	325.69	328.66	319.71	326.84	323.83	324.71	325.26	331.45	317.84	322.08	321.27	326.78	320.65	320.45	322.69
293.19	298.43	301.36	300.78	301.26	296.36	295.65	290.78	299.97	293.31	293.05	296.1	293.32	293.65	297.53	296.38	292.83	290.21	294.79	298.56	297.03	295.68	296.36	297.67	295.06	293.07	293.27	298.85	294.71	295.7	296.98	296.48	296.36	295.59	293.3	292.14	294.31	292.26	298.83	294.83	298.9	292.94	297.65	296.35	298.09	296.05	297.32	292.44	296.62	299.13
315.42	314.03	316.95	313.34	316.16	313.03	308.42	313.82	315.38	315.96	315.04	315.38	315.67	313.5	317.3	318.9	316.62	313.69	314.64	318.53	315.75	314.56	314	315.25	317.44	315.15	316.9	318.65	318.47	314.3	320.8	317.37	313.27	317.77	315.23	309.45	310.18	318.14	313.33	315.09	317.99	317.21	314.03	312.96	315.88	311.75	310.67	307.03	315.7	312.65
325	328.1	319.32	324.68	325.23	327.26	329.55	325.64	325.77	329.53	324.4	327.11	325.92	323.27	323.05	325.04	327.5	327.8	327.26	322.43	321.91	329.28	326.59	330.35	322.76	320.11	319.31	327.37	324.05	323.03	328.19	326.4	324.36	319.41	326.37	326.12	329.28	324.36	322.96	324.17	322.28	330.24	328.83	324.71	325.79	329.95	326.89	322.86	324.1	321.05
311.65	312.98	313.41	314.98	310.09	317.17	315.75	313.19	320.66	317.53	313.21	320.09	316.55	316.08	312.64	317.84	312.56	314.66	310.32	318.3	315.95	311.61	317.88	315.09	313.65	319.66	314.16	312.35	313.32	315.76	313.74	312.19	315.72	314.44	317.1	313.53	313.84	313.36	315.97	315.71	310.98	315.83	311.5	316.71	318	316.81	317.71	310.44	314.57	312.72
305.79	301.09	304.88	306.08	305.07	303.17	307.44	304.64	304.37	309.57	304.61	300.29	304.34	306.67	300.31	303.7	302.81	305.4	306.33	302.7	305.79	308	306.22	309.03	305.52	307.27	302.14	307.62	307.9	304.38	306.15	307.26	306.21	304.05	301.7	301.76	306.48	300.5	306.58	308.75	304.88	306.26	302.58	304.57	310.44	303.57	300.35	303.34	302.32	308.22
297.28	304.79	301.79	295.99	299.04	296.52	298.98	304.99	300.22	296.66	297.39	301.71	304.28	306.11	296.57	298.4	301.78	297.56	302.52	301.08	300.36	303.33	298.95	301.77	298.55	299.76	291.92	298.87	297.39	304.89	299.49	296.77	302.44	294.52	296.9	299.79	299.76	291.61	299.48	299.53	300.17	296.34	301.7	300.96	300.78	300.97	293.55	298.62	299.39	301.67
297	297.56	299.1	297.33	296.7	298.81	299.2	292.41	294.12	297.16	300.39	301.1	301.77	294.89	299.22	295.88	296.58	301.13	302.64	296.4	298.11	295.26	295.98	295.97	293.79	299.57	297.45	296.69	294.69	294.73	299.5	296.06	295.71	297.3	294.31	292.6	301.16	298.57	296.65	292.64	295.77	300.91	298.61	296.48	294	296.42	299.39	295.98	298.75	299.56
315.24	318.59	317.9	316.42	315.96	320.92	318.03	315.72	318.57	316.34	320.33	313.28	317.08	314.51	319.41	322.78	316.47	320.03	316.67	318.5	319.89	316.6	319.93	321.81	314.43	315.64	313.13	320.5	315.75	317.49	318.28	319.23	315.92	321.27	319.29	321.63	316.92	320.22	320.82	319.86	314.96	314.65	324.01	318.65	316.05	315.8	323.14	317.88	318.17	318.58
322.65	325.18	330.94	326.51	331.66	326.4	324.45	326.91	322.23	326.47	332.05	333.7	327.18	329.84	329.08	324.15	322.67	327.36	331.3	326.31	330.5	325.45	329.55	326.98	325.91	327.27	323.74	325.2	323.62	329.71	324.34	325.27	328.38	328.05	329.34	324.36	327.31	327.48	329.29	325.86	330.95	331.29	330.24	323.41	322.71	333.19	323.99	328.86	327.95	329.8
313.45	320.33	316.44	317.29	319.28	314.76	314.09	316.8	314.06	317.63	319.46	316.62	312.61	316.23	312.31	314.28	314.77	315.49	313.27	314.44	322.05	311.57	312.83	318.41	315.87	315	321.52	317.11	315.14	318.47	319.61	318.5	320.52	318.76	314.99	317.85	313.91	319.78	314.72	320.85	311.59	313.55	312.76	315.93	320.46	316.52	317.21	312.2	317.07	313.77
297.21	309.45	302.34	301.2	304.43	305.9	304.3	304.57	301.46	303.97	299.34	304.74	306.19	304.61	304.4	306.08	296.23	300.99	306.93	302.8	312.55	304.66	301.66	305.18	303.87	299.46	305.56	300.14	309.98	307.01	304.87	304.27	305.18	307.09	305.3	304.25	300.41	307.08	300.4	302.91	308.33	305.82	302.44	302.13	303.1	308.4	303.76	304.42	302.16	300.78
319.86	317.14	318.55	317.83	322.11	319.55	315.34	320.96	318.36	316.97	318.82	321.79	315.8	320.23	315.74	314.54	319.88	317.38	319.49	319.54	317.56	318.22	314.8	322.38	318.77	323.03	318.12	322.07	325.31	317.52	315.52	315.76	322.63	317.61	317.79	318.14	323.36	313.95	324.93	311.62	316.94	315.65	323.14	314.77	320.39	321.68	318.37	319.9	313.75	313.91
315.57	313.29	311.15	308.82	314.51	314.25	311.95	308.78	310.9	312.01	314.39	310.85	313.57	315.32	310.54	310.44	308.53	314.64	312.58	313.05	314.99	312.37	312.38	313.61	312.93	311.92	312.99	317.68	311.57	310.38	314.86	312.37	310.31	309.85	313.33	312.65	314.14	315.3	315.12	315.22	315.87	311.31	312.79	310.33	317.61	311.21	315.02	309.77	316.41	313.21
299.78	304.9	295.29	303.26	301.95	298.84	304.48	302.59	306.22	298.9	308.26	297.45	301.96	306.06	307.44	301.83	303.65	298.56	304.11	300.66	305.36	299.82	297	298.25	301.85	302.51	304.34	299.09	301.51	305.21	304.19	307.3	300.26	302.64	301.75	306.48	302.01	298.08	303.04	305.22	308.19	302.65	301.7	302.26	298.54	301.08	302.7	303.26	303.28	302.99
293.69	296.04	294.27	297.1	295.17	301.01	294.2	294.9	302.5	298.51	296.23	292.82	300.41	294.54	296.29	298.8	299.09	296.14	298.08	298.56	293.68	299.91	299.12	296.18	300.48	297.92	297.37	299.41	295.93	296.94	299.06	296.38	298.5	293.85	301.77	294	300.18	298.59	297.18	293.56	290.92	300.22	295.77	298.79	300.66	295.24	295.12	299.12	297.04	294.89
311.7	314.88	310.33	313.46	311.91	313.23	311.21	313.11	311.29	311.89	311.76	313.1	311.15	309.35	310.54	312.26	313.99	308.28	309.81	308.59	314.43	309.19	316.33	313.88	315.76	306.55	310.32	315.56	314.13	310.58	311.09	311.38	314.74	311.54	315.95	311.36	312.16	318.8	315.51	315.23	314.07	306.43	313.02	310.86	311.15	313.9	312.87	313.28	310.27	316
327.87	330.41	326.87	328.72	330.55	326.62	324.33	325.39	325.66	327.73	329.11	328.02	330.37	325.46	328.22	326.88	322.86	329.89	326.48	325.9	326.82	332.6	320.79	330.73	328.3	327.01	330.31	327.01	322.9	329.07	322.79	329.07	327.85	331.16	325.24	328.34	327.19	327.21	331.72	329.4	327.8	328.58	328.34	330.13	326.43	329.36	325.32	327.05	328.46	331.93
304.26	304.68	304.23	304.24	300.41	302.73	303.7	300.35	303.2	299.72	302.35	305.15	300.07	304.23	305.58	301.46	304.64	302.17	299.3	306.57	299.81	305.85	302.64	298.26	305.14	307.24	300.1	301.18	305.63	308.11	305.67	300.55	302.93	301.44	299.51	303.93	304.87	303.33	298.32	303.84	300.83	303.42	304.35	301.58	312.26	294.49	301.25	307.35	303.47	306.19
306.99	304.69	298.62	303.38	307.87	301.57	305.45	300.65	301.91	301.12	305.65	302.97	304.37	303.02	301.61	299.39	308.54	302.89	303.27	301.1	302.33	303.79	308.13	307.71	305.09	303.88	303.3	299.61	302.04	301.87	307.02	302.07	301.92	305.46	305.82	306.04	304.4	305.04	298.11	298.71	298.39	295.02	298.77	305.78	300.93	303.86	303.08	301.01	300.1	302.59
317.52	315.09	317.8	317.68	320.9	319.57	314.1	318.81	316.89	315.65	315.9	320.12	317.13	316.09	321.92	316.83	316.89	322.65	315.89	314.41	321.51	309.57	318.92	318.41	321.67	322.12	320.73	316.06	318.05	320.41	312.87	319.08	318.98	319.06	317.03	319.57	314.6	317.62	318.18	319.77	321.99	314.54	312.3	317.51	316	322.36	323.45	319.38	313.07	315.47
323.65	324.98	325.53	330.14	324.61	324.69	322.16	323.77	328.48	319.77	323.79	320.09	328.52	323.23	328.79	327.85	327.46	327.91	329.22	326.61	323.9	325.71	319.64	327.34	324.39	324.18	326.4	324.02	327.48	321.95	320.88	325.81	323.04	322.64	323.56	323.24	326.73	323.39	320.41	329.46	332.81	326.07	322.91	326.95	324.92	328.67	331.53	325.7	330.19	325.84
295.37	292.67	294.56	292.26	294.13	293.43	292.43	293.55	287.55	291.28	294.75	298.21	292.4	299.08	296.25	296.57	295.51	298.74	292.86	294.85	293.81	289.46	294.71	293.88	289.88	293.16	292	292.93	294.79	295.86	293.07	296.94	293.97	292.71	294.67	296.94	294.12	292.28	291.16	297.29	293.04	290.45	293.43	289.8	296.26	296.38	296.8	293.36	291.76	290.44
302.65	302.47	301.67	305.05	303.53	303.77	305.68	304.1	301.05	305.02	305.21	306.38	301.63	303.64	298.45	305.21	302.96	308.02	302.46	309.03	298.78	301.65	303.53	305.7	299.81	302.18	310.13	305.98	298.86	302.18	305.31	302.37	305.85	302.31	305.41	306.36	301.15	305.44	305.39	302.32	300.11	301.46	305.78	303.41	298.76	304.26	307.68	302.62	307.05	303.76
330.54	331.28	328.5	327.35	327.4	329.84	326.41	331.2	327.14	327.54	324.58	326.02	327.63	330.33	329.13	325.6	329.42	325.76	331.13	323.03	333.2	333.71	328.59	321	326.94	328.4	325.72	326.28	324.67	326.64	328.84	328.5	326.51	330.1	328.48	329.91	329.53	327.9	331.12	330.35	326.7	325.83	325.15	325.87	328.55	322.36	328.34	326.95	330.97	324.51
308.85	312.87	314.44	312.87	312.88	312.47	311.47	308.99	314.63	308.43	305.94	308.4	316.34	310.14	308.63	312.4	310.18	317.42	307.28	314.49	310.81	315.8	314.15	312.17	308.59	312.74	307.83	308.79	311.68	313.22	312.14	313.52	308.16	304.76	308.24	306.47	312.32	309.06	313.13	307.43	312.21	310.2	311.4	315.63	308.42	311.1	309.1	311.58	314.69	310.48
318.79	315.24	325.47	321.11	317.32	319.39	312.27	320.9	315.04	319.66	312.91	318.25	314.71	323.03	313.14	315.02	321.53	318.28	322.18	313.76	320.29	318.6	316.53	319.57	315.74	312.38	318.98	321.38	316.24	318.46	318.35	320.6	316.28	313.63	314.67	316.39	313.48	321.83	318.07	319.21	317.53	316.98	321.86	311.85	322.91	313.85	315.27	315.48	319.7	319.03
300.2	307.39	314.07	304.33	302.92	309.53	306.52	307.69	303.45	300.53	307.88	306.07	304.97	301.81	309.38	306.54	303.27	301.9	302.79	303	304.67	304.08	309.46	302.49	307.19	303.33	304.77	306.39	308.32	310.8	312.23	305.42	306.39	306.6	308.62	301.8	307.02	303.68	305.23	303.33	303.11	306.8	307.29	303.55	308.91	305.04	308.03	304.38	298.27	305.99
326.05	317.1	320.07	322.8	327.75	320.91	325.25	324.84	329.3	323.25	325.93	324.39	326.49	320.56	327.22	323.47	326.75	324.11	325.28	327.94	326.05	319.1	321.41	328.76	319.89	328	323.52	327.96	323.03	326.54	323.04	327.66	325.45	326.55	320.48	325.59	323.76	321.29	319.55	318.33	323.43	321.68	321.11	326.59	324.25	321.87	321.79	324.89	324.81	329.37
301.96	304.57	300.17	299.7	299.49	302.77	299.61	300.75	301.65	298.07	300.31	294.86	297.49	297.05	298.06	296.82	299.29	301.59	299.97	301.97	297.12	303.68	302.15	299.71	299.88	297.31	305.23	298.34	300.14	300.75	303.34	300.73	302.56	298.4	304.87	301.81	295.74	302.32	302.92	301.39	295.09	299.59	296.74	300.37	294.65	301.6	303.23	298.36	301.58	302.68
298.82	292.94	296.29	292.69	292.87	290.5	296.21	295.19	301.24	298.45	300.58	298.36	302.33	295.07	301.48	294.78	301.9	298.14	296.94	294.86	296.55	293.83	296.75	297.28	294.53	294.25	299.29	296.4	301.36	299.21	295.07	299.95	298.01	298.91	291.84	296.3	295.6	295.81	296.9	299.46	299.48	293.73	294.57	295.58	296.3	299.83	293.26	292.26	300.2	296.63
307.05	305.56	305.93	307.76	308.35	304.95	302.12	307.56	304.54	305.35	303.02	308.29	305.9	305.43	305.52	308.81	313.63	306.66	307.62	307.47	305.67	309.87	300.54	301.29	305.21	305.46	306.59	304.49	306.02	306.1	307.77	312.58	309.21	308.03	302.33	307.61	310.04	305.29	307.8	305.68	307.26	309.72	306.84	306.43	306.04	308.04	301.84	304.24	309.77	305.5
323.14	318.98	319.37	321.26	316.24	319.48	318.36	319.84	315.97	324.94	320.08	318.42	314.94	317.69	321.59	323.52	321.07	318.05	319.08	318.42	317.14	317.67	318.62	319.22	319.55	317.37	320.41	321.52	325.35	326.59	320.24	318.82	319.11	322.68	316.73	319.18	320.5	319.98	323.83	322.3	314.99	314.05	319.38	318.8	321.98	317.6	324.98	315.7	315.76	317.99
316.02	312.2	310.68	317.5	314.35	313.6	312.92	316.15	311.15	317.52	314.35	314.4	313.76	317.95	311.71	316.02	316.6	319.05	319.22	312.2	315.08	315.67	314.04	319.01	315.71	313.91	312.55	311.19	309.33	311.9	308.12	314.11	313.88	317.06	310.65	317.91	312.65	309.99	315.12	309.37	311.53	313.56	311.03	314.19	314.25	311.87	316.06	313.1	314.03	319.26
315.78	315.47	313.01	316.62	306.82	313.25	310.61	315.65	318.86	316.59	312.3	317.21	316.54	316.43	312.89	313.46	315.08	309.51	318.1	309.72	313.7	317.33	313.09	313.82	318.82	314.21	309.56	314.68	313.14	314.85	311.72	315.3	316.5	315.06	317.25	314.08	316.02	316.47	317.64	317.93	319.75	318.55	317.41	313.97	313.93	313.84	317.54	310.55	316.02	313.64
318.77	312.4	310.6	312.15	314.32	313.26	314.06	313.6	310.01	310.5	314.99	309.94	314.05	311.41	314.32	313.05	311.68	310.98	313.37	315.16	312.29	311.77	314.49	317.36	312.42	314.57	312.01	314.61	311.94	312.75	310.03	314.18	307.49	314.07	314.22	313.58	313.64	313.28	315.69	306.71	309.97	312.84	312.63	318.25	320.3	315.5	315.91	313.8	309.05	315.03
313.78	319.62	316.82	324.99	321.95	320.22	318.94	311.78	315.58	313.22	319.47	311.94	318.8	317.99	319.18	316.75	311.16	312.76	314.66	321.05	318.75	317.55	314.8	317.4	317.01	322.28	312.63	320.26	314.6	318.85	317.22	322.91	320.65	319.82	317.65	317.14	315.41	314.1	319.21	321.58	317.66	319.79	314.78	320.81	315.88	313.65	313.05	315.15	320.65	320.9
331.16	332.48	325.25	333.21	328.92	329.51	332.59	332.32	327.57	326.86	325.53	327.68	326.25	333.54	328.51	328.71	330.21	327.39	329.66	328.84	324.65	332.56	332.92	324.61	326.2	327.01	328.44	322.57	330.01	330.32	327.22	327.63	329.81	328.7	328.93	329.72	330.27	335.46	330.82	330.23	328.51	328.56	322.93	328.12	331.42	327.35	330.28	326.68	322.51	329.84
299.26	306.46	303.89	304.31	300.43	302.72	304.85	302.66	307.43	303.79	301.24	305.01	301.65	302.72	301.26	300.31	306.05	301.27	304.66	298.7	302.59	301.15	304.03	299.52	297.04	307.3	302.8	309.1	304.58	303.52	303.32	303.62	306.16	306.48	305.16	310.45	301.82	302.78	304.48	299.98	301.63	304.53	306.14	300.31	304.77	303.51	303.89	298.73	307.04	305.84
318.26	314.18	317.44	321.35	311.12	314.86	317.86	313.88	317.54	313.22	314.59	319.11	321.4	314.58	315.77	312.93	316.44	316.71	316.08	316.44	313.1	319.06	316.01	316.9	317.31	316.47	315.83	317.02	316.54	316.02	315.87	316.05	319.88	321.66	316.36	316.54	314.36	314.56	320.54	318.45	317.38	321.24	316.26	319.87	319.35	312.26	310.58	315.68	313.85	321.26
302.47	302.06	306.59	305.21	309.05	305.53	303.39	297.86	303.64	300.76	299.71	303.64	304.9	298.56	306.07	299.77	302.15	302.05	300.11	301.05	301.14	303.31	297.82	306.73	305.95	303.93	301.78	305.86	303.01	304.92	297.78	301.28	299.07	305.99	301.58	307.52	301.96	300.16	298.54	306.54	303.75	297.77	304.48	310.03	301.98	301.96	301.83	306.79	300.74	303.05
294.58	297.36	293.7	291.05	296.62	292.9	296.92	292.61	293.63	297.04	299.46	294.55	297.42	295.06	295.79	295.2	293.36	292.94	293.46	291.84	292.43	289.96	299.65	295.37	293.54	300.02	295.75	298.85	298.01	296.45	294.27	294	295.22	293.95	296.85	296.96	293.41	298.8	294.31	294.51	291.65	292.59	291.22	294.61	293.63	292.27	293.48	292.74	293.42	293.28
312.18	312.85	313.25	305.89	308.85	315.34	308.47	309.1	311.37	312.91	311.12	310.89	313.18	310.23	303.91	308.22	312.32	311.46	311.74	312.67	310.31	310.14	310.06	312.88	312.87	310.47	312.95	311.09	313.95	307.38	309.44	310.77	312.24	314.89	310.96	313.28	310.28	308.07	301.42	308.96	314.01	308.89	311.1	309.19	310.36	308.99	311.07	313.44	309	309.05
307.25	317.8	314.03	310.21	316.06	310.2	311.82	319.37	314.45	311	308.23	318.65	311.05	318.86	312.75	313.3	311.17	313.42	315.51	312.86	313.88	311.33	314.19	316.57	313.21	313.2	322.04	315.38	315.92	316.68	310.57	305.55	311.01	308.65	311.45	316.79	315.44	312.63	310.02	313.84	317.4	314.04	312.26	311.97	313.4	310.62	314.22	308.78	311	315.41
308.65	304.42	308.58	307.27	304.58	310.24	309.59	305.65	300.67	308.2	308.02	303.71	302.21	310.36	304.65	306.98	297.8	304.32	311.04	302.04	307.88	307.82	309.46	301.6	311.25	309.31	306.73	311.78	302.75	305.24	307.12	303.45	302.45	299.69	305.14	305.44	305.59	305.04	307.75	302.96	300.52	307.36	303.89	312.29	306.75	306.02	304.51	303.8	305.89	305.26
327.25	324.93	331.47	325.74	329.69	326.62	324.75	330.54	328.42	330.14	329.4	330.44	332.11	331.93	324.75	323.44	323.31	329.1	325.55	325.37	325.87	326.81	328.35	329.94	327.23	322.3	331.45	327.07	331.35	324.51	328.21	331.09	330.47	320.42	326.72	326.21	331.98	328.93	331.48	321.75	324.98	327.76	324.01	326.6	327.34	327.71	333.59	328.54	330.48	327.52
302.85	297.94	306.08	304.15	303.08	306.15	305.36	300.78	302.72	300.92	301.01	306.36	300.14	301.59	300.98	305.22	301.53	304.75	304.59	303.52	308.52	304.92	302.97	303.9	294.22	299.37	304.67	310.85	306.33	300.87	300.58	308.11	301.38	299.15	303.68	300.01	302	305.14	301.14	301.21	304.14	302.03	300.8	301.72	302.47	303.28	304.92	302.33	300.02	305.75
306.23	305.18	310.52	304.4	305.47	302.14	307.54	306.27	307.91	305.78	302.07	307.38	301.06	305.59	303.08	302.93	304.81	307.66	300.82	306.37	300.13	305.47	302.47	302.61	300.52	305.07	305.38	303.67	306.68	297.4	302.68	300.82	305.22	302.88	310.4	304.35	304.96	302.5	308.78	308.13	308.2	304.07	304.98	298.44	302.8	308.25	305.54	308.97	303.16	299.42
312.04	311.05	313.05	316.55	314.77	314.53	317.77	312.84	311.69	316.95	315.21	316.16	319.36	315.99	317.37	313.28	316.78	311.88	315.27	312.56	309.05	315.17	318.01	308.88	309.84	312.21	317.66	318.74	314.39	314.35	316.83	313.5	311.33	314.5	314.66	322.94	315.17	311.12	314.2	315.51	313.84	311.45	312.15	311.44	315.26	309.69	315.68	311.76	313.9	312.86
304.29	298.49	302.6	298.04	302.49	302.07	299.77	303.4	301.31	306.27	299.04	295.27	301.4	301.12	301.25	297.13	297.37	303.23	303.52	302.33	303.48	304.02	298.98	302.64	305.16	304.59	304.79	301.48	303.86	299.95	298.27	300.11	304.23	308.49	301.88	300.55	300.83	306.12	299.2	305.51	303.21	300.5	301.05	301.04	306.85	298.95	293.39	298.72	301.77	303.93
309.95	311.51	312.86	312.41	310.65	305.96	310.62	309.75	308.41	307.75	311.76	316.82	312.66	314.63	309.54	305.07	311.59	318.59	309.41	308.33	318.66	314.66	310.5	311.32	309.7	308.38	317.47	313.54	304.43	305.97	314.18	308.78	313.36	313.5	310.71	309.77	309.01	313.09	311.85	309.55	306.83	309.26	311.98	317.78	312.93	310.39	308.5	306.65	311.38	311.3
319.6	320.21	316.37	317.19	317.16	320.23	319.55	322.94	318.28	320.97	310.84	320.65	318.28	315.76	317.46	316.28	320.57	313.1	319.96	318.78	321.43	312.34	314.65	317.26	316.44	315.51	314.03	318.17	316.95	318.68	317.23	315.16	314.83	314.44	317.34	314.24	318.41	319.85	320.06	318.97	316.01	315.39	313.22	310.89	319.44	313.5	322.64	317.52	315.11	313.73
314.14	316.45	319.39	323.35	314.93	315.48	318.09	319.62	317.25	319.1	318.55	315.18	314.91	315.86	319.4	316.62	313.66	318.21	317.2	319.46	314.84	314.76	320	315.32	317.43	318.86	313.54	318.4	313.56	313.68	318.63	318.29	318.83	313.14	318.95	319.71	313.69	318.64	316.41	319.41	316.58	314.04	318.27	316.27	317.29	314.95	321.51	316.41	315.32	314.09
319.36	322.09	323.19	314.85	318.79	317.11	320.74	317.12	324.27	320.01	320.08	319.15	314.69	318.75	314.65	316.2	323.78	316.87	315.96	323.8	318.39	322.21	320.97	319.73	322.63	320.6	321.63	321.24	315.62	316.53	319.33	319.49	317.18	322.17	317.75	319.6	320.8	318.33	318.01	312.38	319.91	317.04	321.12	322.3	319.32	317.56	317.72	325.99	317.92	318.8
321.14	318.21	321.93	323.44	320.74	317.31	317.73	322.31	320.17	313.71	313.91	318.57	318.21	320.55	322.19	319.85	323.27	321.48	313.72	318.56	318.98	311.93	325.21	322.67	315.34	319.03	324.84	317.37	323.58	316.73	319.73	321.17	314.72	325.43	320.07	310.44	319.53	318.65	323.58	321.26	323.21	318.63	320.03	322.16	319.02	322.24	318.38	315.25	318.59	320.91
301.55	304.26	304.21	304.31	299.68	305.51	302.86	308.01	305.9	302.28	304.4	304.54	300.46	305.46	300.98	295.72	303.54	305.09	301.65	304.51	306.22	307.45	303.14	307.45	304.9	309.21	301.9	305.63	298.03	304.29	310.82	302.04	304.53	304.15	302.99	304.07	305.72	303.23	304.86	298.66	302.39	302.38	301.82	304.06	304.33	301.18	303.65	301.87	304.79	304.73
302.2	300.81	299.56	303.46	298.36	302.62	299.09	298.8	303.53	302.64	302.37	306.14	300.86	303.73	300.15	302.6	303.81	298.51	299.95	302.96	306.84	300.56	301.03	305.14	303.12	294.58	301.78	304.55	304.77	306.79	298.73	299.4	297.69	303.07	301.32	300.37	303.24	303.7	301.72	302.27	303.77	297.13	297.42	299.93	307.15	300.7	300.39	303.47	302.23	301.43
295.83	295.65	295.11	293.11	299.7	295.52	296.17	300	291.23	294.92	299.07	295.94	297.37	297.76	294.86	291.67	294.75	297.02	296.26	300.73	294.58	296.89	292.82	294.45	294.56	293.67	293.38	291.24	295.14	291.13	288.07	297.02	294.2	293.18	291.19	294.47	293.76	292.28	291.76	296.01	295.78	297.97	297.53	294.15	292.69	293.58	292.6	297.01	297.01	293.93
311.14	312.53	313.86	314	315.31	310.7	316.65	318.45	309.99	313.02	310.12	314.43	316.85	314.4	311.13	313.8	313.85	309.05	314.18	315.77	314.42	313.93	319.65	313.4	315.3	315.01	316.68	316.3	307.3	314.21	309.16	320.44	314.35	316.45	317.69	313.07	313.95	311.68	309.67	316.02	310.95	312.86	310.79	310.51	313.94	313.88	312.97	313.64	314.14	308.62
300.59	302.67	308.03	307.07	299.76	305.15	300.36	303.89	311.6	303.11	298.83	311.23	300.93	301.85	306.01	303.1	303.53	306.1	300.57	305.61	304.44	306.07	305.46	302.17	304.56	307.23	304.35	303.68	302.42	298.54	300.54	299.79	307.59	306.38	300.75	298.74	303.36	307.58	305.06	305.41	304.84	300.83	300.94	303.63	303.22	302.56	304.22	304.64	302.59	304.58
313.05	315.53	313.65	319.66	316.97	314.67	318.32	313.31	318.08	322.41	321.92	314.52	320.16	322.46	318.46	318.5	316.05	316.13	318.92	316.13	321.11	314.44	320.23	319.65	317.74	317.82	311.69	316.74	314.71	315.15	319.84	315.34	314.66	318.04	313.79	314.61	315.55	313.14	316.43	318.49	313.44	312.49	315.98	319.18	314.95	311.46	319.32	321.93	318.39	318.75
313.1	314.16	310.77	307.38	314.05	316.79	314.81	311.8	313.92	314.34	312.83	309.53	313.46	309.3	315.19	314.24	314.09	309.17	310.74	314.7	313.58	318.08	312.47	313.55	312.51	312.44	313.82	311.71	318.66	316.79	310.16	314.77	312.83	315.04	312.63	314.46	316.23	315.95	308.7	313.47	316.62	312.5	313.32	315.48	316.31	312.67	314.8	314.89	320.18	310.96
318.09	309.75	314.05	314.56	310.43	310.49	314.88	315.42	307.78	320.5	312.5	311.22	313.08	313.73	315.7	312.64	313.82	311.02	318.56	312.92	313.65	310.65	312.22	315.1	314.96	315.43	315.74	316.28	306.4	315.46	313.67	313.62	310.03	314.56	314.83	311.83	314.76	313.58	311.75	319.67	313.04	311.1	315.74	312.02	315.8	313.89	317.39	309.25	314.57	311.12
311.31	311.39	316.47	310.98	314.7	310.44	316.37	313.73	312.04	313.12	310.26	310.61	312.27	314.19	317.57	311.25	317.23	313.59	318.28	306.95	316.57	320.88	317.48	309.56	311.37	311.72	317.33	315.7	312.76	311.21	311.7	311.92	311.64	313.29	313.93	312.73	318.8	319.54	309.9	309.59	314.46	315.71	313.51	312.28	315.06	312.98	316.9	314.31	311.17	314.72
300.16	304.76	301.71	297.36	304.06	303.79	305.38	303.15	300.25	298.82	298.53	301.06	302.27	300.19	300.73	297.41	298.42	301.42	302.68	299.74	301.69	305.14	300.71	300.94	301.5	297.63	303.68	301.3	303.52	306.26	303.06	296.59	300.75	303.86	295.05	298.37	304.78	300.15	297.6	296.51	301.68	300.51	299.57	303.89	303.16	298.31	301.42	304.55	297.03	297.96
322.59	315.13	314.61	317.75	318.3	319.53	321.93	310.79	316.96	315.64	321.42	316.92	317.58	321.85	316.67	318.6	319.77	316.85	322.44	319.58	314.7	316.56	322.61	319.44	317.03	322.13	316.71	320.19	320.23	320.47	319.19	316.57	319.99	320.32	318.93	323.25	320.68	315.28	317.14	317.52	322.61	318.8	316	319.09	315.77	322.94	318.3	317.35	319.28	315.7
324.13	320.26	324.94	320.48	320.14	322.8	325.41	322.14	321.16	325.84	321.63	324.85	326.93	321.86	325.44	322.15	328.55	329.1	325.62	323.29	324.79	325.91	329.47	327.73	323.73	322.18	322.51	326.16	327.68	323.92	324.01	324.07	323.89	319.43	327.36	330.03	322.04	320.77	322.53	327.79	327.17	325.88	325.9	324.96	321.04	324.31	319.24	326.74	328.07	328
292.82	298.05	295.52	292.61	295.5	293.46	292.6	293	292.34	290.13	294.64	291.2	292.34	296.09	294.55	299.37	291.26	294.06	293	290.39	295.7	296.12	295.44	297.87	290.97	299.62	297.38	293.01	293.31	290.57	297.69	292.52	293.65	295.89	293.04	297.19	293.95	293.05	292.09	291.59	294.7	295.79	302.38	296.11	296.54	292.1	293.49	292.83	295.2	295.74
306.01	307.46	311.28	308.88	307.02	303.36	308.08	304.22	306.35	305.31	298.74	308.13	302.85	303.27	304.18	310.67	308.74	308.71	304.92	305.84	304.31	304.85	304.82	304.74	305.76	308.07	303.6	302.41	305.2	307.11	300.98	303.4	304.21	306.39	306.59	305.77	300.43	303.47	305.4	304.55	306.55	303.28	307.29	303.29	305.92	299.51	306.71	308.98	303.25	301.44
306.26	305.84	309.8	305.73	305.26	305.19	302.77	304.29	305.27	312.59	303.04	304.65	308.5	306.98	312.73	305.48	311.19	304.4	300.56	304.76	307.76	304.9	303.59	302.02	302	307.14	306.31	306.48	305.56	306.36	297.97	308.89	302.88	306.36	304.37	308.63	304.72	306.89	311.27	304.67	307.16	305.05	304.53	305.65	301.27	305.83	303.77	305.15	308.08	306.88
314.83	320.5	317.06	313.6	312.34	315.8	315.73	313.35	318.32	320.67	317.72	316.53	314.31	318.42	319.12	308.78	315.29	316.47	316.51	311.33	319.82	317.09	319.51	321.95	312.3	317.83	316.57	317.12	319.01	315.68	315.89	316.13	318.84	321.24	312.3	315.74	317.34	317.41	320.7	316.72	318	314.42	316.21	320.02	317.1	313.13	318.93	315.5	318.22	313.51
302.32	302.71	307.5	302.32	299.32	298.65	304.8	307	300.24	296.96	301.02	301.85	302.7	305.82	299.8	300.87	304.53	303.66	302.92	301.68	300.75	302.46	308.71	304.67	304.67	299.95	298.59	304.52	301.29	307.75	301.88	301.52	303.16	300.55	299.52	301.72	297.81	301.09	302.96	302.06	300.33	303.5	300.76	304.22	304.83	302.1	300.67	302.6	298.98	298.5
308.75	306.09	308.59	306.12	304.76	299.17	306.14	309.3	304.43	303.84	304.9	311.88	306.9	304.89	309.5	304.97	301.25	309.22	304.18	312.41	300.53	306.9	305.97	299.23	308.26	305.97	305.72	304.6	301.98	301.75	303.16	302.41	303.3	308.35	306.36	302.48	303.16	307.86	304.76	308.25	304.87	307.26	304.07	305.17	304.47	306.88	303.79	305.8	301.71	305.14
312.49	314.15	315.68	316.04	310.88	311.17	313.11	312.27	315.39	312.56	313.87	313.98	311.84	310.33	313.24	311.19	315.35	309.14	315.56	309.24	311.58	313.33	318.25	312.36	312.34	312.4	310.51	312.22	310.33	313	315.17	316.35	311.68	314.14	321.09	316.25	317	317.63	311.48	308.58	317.85	315.89	311.57	313.26	311.74	317.34	313.88	319.56	315.75	309.48
312.37	306.19	309.53	307.68	311.8	307.86	308.99	309.51	313.17	315.21	309.93	311.21	312.58	311.52	311.7	311.89	312.04	314.61	307.82	309.31	312.01	305.41	310.05	308.09	308.67	309.83	308.35	309.37	311.13	311.92	312.07	306.45	309.67	306.92	306	313.1	314.02	316.57	311.3	304.82	307.51	308.97	307.68	307.56	306.28	309.61	311.19	307.68	306.48	308.29
319.33	323.83	325.15	322.66	324.85	331.18	327.74	324.72	327.47	325.52	327.36	323.02	327.28	325.34	324.91	320.12	322.86	325.03	322.42	325.37	326.02	330.21	322.97	325.8	325.97	328.07	327.31	323.39	322.74	325.33	328.79	323.88	328.42	323.97	324.65	329.29	323.27	320.7	329.4	323.94	321.78	327.75	324.93	325.45	323.04	323.71	325.01	326.1	324.31	322.68
329.61	323.38	325.72	321.3	323.71	324.86	326.24	328.7	326.91	329.57	321.95	326.12	325.97	321.15	325.65	324.54	319.66	326.8	323.41	330.46	326.11	324.75	326.73	325.62	323.45	324.23	325.75	327.14	330.43	325.53	328.87	323.53	325.93	331.18	328.86	324.88	325.81	328.93	326.33	326.85	322.26	326.34	328.81	320.01	322.59	329.47	323.49	328.39	326.47	327.04
315.82	312.79	320.31	315.16	320.79	316.15	314.69	319.29	315.11	314.64	319.02	311.74	315.48	319.99	314.46	315.11	312.32	314.17	309.09	312.92	317.63	319.84	314.77	316.61	315.91	312.87	316.8	309.55	310.93	311.04	318.81	310.68	316.95	315.62	312.27	312.14	314.23	318.42	319.3	313.51	318.65	312.91	313.58	312.1	313.26	318.69	316.36	313.08	319.38	319.84
328.65	327.43	326.93	329.31	326.91	324.53	327.62	327.53	333.3	328.2	325.59	328.1	323.37	324.95	325.69	328.5	327.81	324.67	328.11	326.33	329.62	327.24	331.29	321.03	327.33	325.47	332.59	327.28	322.49	325.58	326.76	325.53	316.46	329.7	327.33	327.2	333.21	324.76	324.31	324.71	323.62	327.88	328.33	333.85	329.14	321.43	329.55	327.74	326.05	331.07
321.22	315.97	316.93	312.24	313.36	315.06	308.76	312.89	314.93	314.33	315.73	311.89	309.76	313.36	317.89	319.51	312.92	316.2	314.95	315.35	313.69	314.14	311.26	318.63	314.33	320.65	314.77	316.21	315.03	320.77	309.6	310.44	316.1	315.78	321.73	315.68	312.26	316.15	311.84	315.94	312.72	314.13	313.58	317.89	317.79	315.22	308.93	312.62	312.52	312.36
309.46	308.78	312.82	313.66	308.59	312.3	312.68	309.31	316.02	311.2	307.55	308.33	308.73	307.44	311.62	311.29	308.66	305.8	311.26	313.98	310.03	310.79	312.29	307.74	313.68	314	309.24	312.53	313.23	307.93	303.23	310.54	308.46	310.02	305.6	313.83	314.45	308.39	312.19	308.36	308.75	308.13	312.97	312.84	308	311.34	311.85	310.65	312.8	312.16
332.91	335.14	334.38	329.2	326.81	331.98	331.92	327.65	330.82	332.1	326.16	332.47	329.98	328.61	322.81	330.77	326.13	326.68	326.31	326.94	326.13	325.98	328.32	330.09	329.29	330.09	328.48	325.26	327.38	330.29	326.96	330.62	331.6	329.46	329.81	326.77	332.48	331.57	329.27	325.78	326.62	329.74	328.14	329.64	332.85	332.07	328.19	327.79	328.22	326.24
305.59	305.55	305.5	299.8	307.89	307.83	299.1	302.83	301.5	304.79	301.19	304.12	312.96	302.71	303.5	299.15	300.64	305.04	305.72	303.16	309.76	306	303.43	303.25	302.28	310.86	308.1	308.6	304.85	304.24	304.39	305.09	305.74	302.67	307.31	306.54	302.96	303.3	305.38	305.24	303.27	301.04	304.56	304.43	299.63	304.49	299.49	301.84	304.43	304.62
297.6	306.75	305.77	302.7	302.4	302.55	302.37	301.09	305.91	296.79	302.75	299.28	305.58	303.11	304.49	305.6	298.07	304.83	305.06	302.6	302.48	300.06	302.51	302.43	297.73	299.98	302.22	304.02	301.48	302.42	303.43	305.39	303.25	304.81	304.23	303	306.51	298	300.81	305.76	300.58	299.34	299.16	304.19	298.59	298.28	307.38	303.98	300.5	301.03
312.46	309.43	312.43	316.06	312.42	309.42	315.53	317.92	315.47	312.65	318.84	316.77	310.71	311.5	317.18	312.26	309.99	313.21	313.18	311.84	315.59	310.12	315.12	312.12	312.02	315.93	309.6	314.89	311.56	311.4	311.73	314.86	314.86	311.35	311.71	316.35	314.03	316.27	312.41	312.49	310.48	306.99	309.94	314.8	309.41	307.36	308.44	313.29	313.05	311.7
315.29	311.92	318.62	313.34	309.87	312.95	315.59	312.41	312.86	316.2	313.6	311.6	312.53	313.87	315.16	317.25	311.11	315.33	312.03	313.73	313.09	312.83	310.46	316.26	314.6	314.1	315.34	312.69	309.93	318.18	314.43	313.76	309.56	315.76	313.27	314.26	309.79	313.74	319.68	309.11	311.74	310.38	311.27	315.97	313.93	312.92	313.28	317.05	311.24	317.44
308.32	309.68	315.67	311.86	316.61	313.89	312.64	317.41	315.03	316.31	318.23	317.07	318.77	314.97	312.51	314	309.54	316.4	315.99	315.18	317.34	314.55	310.14	316.99	318.01	311.24	315.35	317.21	308.55	316.73	313.12	315.41	316.43	315.34	315.45	314.92	313.11	313.25	320.24	312.42	315.04	314.13	315.68	317.42	316.05	313.04	310.99	314.5	316.79	314.03
302.06	303.96	305.64	302.97	306.33	304.7	301.53	303.51	307.5	307.44	299.34	303.95	301.02	302.32	302.09	304.47	313.52	305.71	305.9	301.78	299.93	305.02	300.65	303.18	306.67	299.98	300.49	302.93	301.29	302.76	302.19	306.37	302.16	308.09	303.81	311.27	306.66	305.25	304.64	305.46	304.89	308.39	309.5	307.61	306.08	300.46	301.85	301.03	306.51	304.86
320.31	317.3	321.52	318.58	321.79	318.13	319.34	324.79	313.27	316.3	320.99	318.64	323.07	321.34	314.3	320.63	315.58	317.74	317.58	317.7	319.66	317.66	314.4	313.77	314.14	317.32	320.37	316.38	323.86	312.14	312.87	321.6	316.66	317.17	320.44	313.3	318.37	322.21	319.96	316.23	316.32	318.42	314.93	319.65	319.22	314.2	317.29	314.54	319.19	317.7
312.21	315.55	319.63	316.4	316.93	316.35	313.15	317.46	311.22	315.54	310.42	316.89	310.39	315.69	316.4	314.43	315.07	311.21	319.83	309.29	317.27	318.54	311.39	310.65	320.71	314.34	313.41	315.96	313.99	312.72	310.45	317.94	314.81	313.87	315.44	315.66	315.68	310.79	314.98	312.74	317.14	315.3	312.75	316.11	319.2	319.88	312.21	317.39	313.68	317.92
301.8	299.56	301.45	298.2	299.27	303.66	299.44	300.39	295.53	305.04	304.04	298.68	299.42	300.93	305.08	301.77	296.49	301.39	296.82	295.21	300.3	302.07	300.61	294.76	304.63	302.4	305.07	302.17	299.84	300.31	298.2	305.43	300.53	296.24	300.85	302.78	297.25	301.91	297.64	304.62	301.42	299.85	303.39	301.89	303.24	301.51	304.71	299.28	302.42	302.49
303.83	308.18	301.49	301.26	303.23	306.98	302.84	303.21	308.75	305.27	303.68	305.35	298.23	299.34	305.58	298.23	302.35	300.2	301.25	302.08	300.82	302.5	302.75	300.1	305.09	300.7	308.06	303.44	298.91	301.74	303.92	304.35	304.2	305.03	305.44	304.15	302.61	298.64	301.1	305.07	299.76	297.2	304.21	298.06	303.96	304.2	308.17	297.04	303.11	300.96
306.32	303.87	305.71	307.71	304.91	305.62	303.56	303.76	306.19	301.84	308.98	306.18	306.72	305.95	304.71	300.51	306.9	304.26	306.26	303.4	307.24	306	306.65	307.93	300.54	305.82	304.87	301.14	303.94	303.97	307.88	306.21	306.56	304.72	308.23	306.59	308.95	302.87	302.85	303.63	300.26	305.25	302.44	303.51	303.14	299.71	302.22	301.18	304.32	305.07
304.26	308.63	302.67	301.27	301.28	311.27	309.09	308.15	302.02	304.75	305.03	309.03	307.7	308.3	302.26	305.02	306.54	305.1	305.39	303.58	303.8	303.48	306.25	303.42	303.13	308.54	299.24	307.42	302.96	310.01	307.83	304.25	303.79	303.97	304.08	309.29	310.46	305.45	306.05	306.3	304.74	303.95	303.16	308.56	306.83	302.7	304.28	306.03	307.47	304.35
305.15	305.96	302.9	303.9	302.65	295.85	305.04	301.66	308.95	299.67	304.61	307.63	303.17	300.06	297.34	302.65	302.92	299.36	300.64	295.53	299.12	305.06	304.95	304.61	306.34	301.17	307.65	306.65	300.43	306.93	305.34	304.31	302.44	301.63	305.27	304.04	306.28	306.74	302.14	310.83	301.04	305.42	298.27	298.38	306.01	299.1	303.29	302.06	299.13	304.72
303.38	300.88	304.84	305.49	304.32	300.88	303.01	305.59	304.95	303.38	306.31	302.49	300.47	303.71	305.52	300.84	306.32	300.16	307.11	302.68	307.52	304.09	298.51	307.19	300.06	296.05	302.29	303.3	302.45	309.22	305.66	304.25	303.54	304.31	306.24	295.49	305.97	309.84	302.15	304.86	303.81	303.43	300.02	301.47	301.33	301.96	302.26	306.67	307.72	304.95
313.65	312.44	314	317.59	306.16	308.96	309.16	311.2	305.4	309.01	309.91	307.34	311.56	312.12	312.61	310.07	306.89	312.1	316.78	314.97	312.71	314.92	310.42	320.13	313.61	309.72	310.9	310.13	317.8	312.43	308.01	308.86	314.48	311.42	314.53	311.96	312.36	307.5	309.59	314.41	309.82	311.74	311.59	308.53	311.48	313.48	306.52	316.45	312.65	308.94
295.56	300.07	303.29	298.03	302.61	295.57	299.49	305.25	299.21	303.92	307.19	302.57	300.91	299.71	301.26	303.07	297	295.05	304.07	302.97	297.91	300.86	301.58	300.62	303.65	301.91	305.52	299	301.4	295.3	295.95	300.55	301.84	296.42	301.68	303.61	297.69	299.94	302.34	304.42	305.11	305.88	298.38	304.51	306.66	300.89	300.12	298.44	302.18	297.26
305.44	300.12	303.76	304.2	303.52	305.74	307.2	307.28	307.14	301.84	309.73	304.8	304.09	303.05	302.03	306.53	303.52	304.15	308.32	305.24	302.4	305	296.25	309.23	301.73	305	305.86	308.46	306.42	299.67	307.46	306.3	306.28	302.1	306.25	306.83	303.24	300.58	306.64	307.42	304.14	311.16	298.86	304.42	304.17	305.04	304.43	301.26	305.87	301.45
296.98	294.78	289.62	293.99	300.24	298.58	298.57	297.09	297.38	294.18	290.82	291.38	294.93	294.41	293.43	295.89	295.35	294.5	293.05	293.19	297.76	298.57	298.94	292.85	296.68	291.12	299.39	293.84	290.74	297.43	296.59	295.97	298.32	295.33	298.04	296.84	295.27	291.23	300.19	298.17	290.26	295.23	292.45	296.17	293.75	289.76	294.15	295.88	297.37	295.92
309.1	307.88	309.61	314.78	308.07	308.32	306.84	310.88	306.77	307.02	307.92	310.13	300.86	310.69	312.72	307.31	308.61	309.29	314.52	311.38	307.68	312.36	305.67	314.29	311.25	308.71	307.68	308.63	308.45	304.24	310.53	307.72	304.26	304.42	309.7	307.38	308.14	311.29	308.25	308.89	311.93	313.41	306.68	311.96	307.92	305.38	302.08	308.62	308.29	310.72
308.33	311.2	313.53	307.91	314.59	307.97	309.05	314.17	311.66	307.93	309.79	308.16	315.2	316.49	311.58	317.17	305.42	310.95	313.61	308.12	315.18	314.75	311.32	310.12	309.71	314.48	314.56	309.07	322.02	310.08	310.94	311.4	309.33	309.9	309.27	315.72	308.81	307.27	308.98	311.66	313.32	319.4	311.86	312.44	310.03	315.18	317.33	311.17	309.12	309.21
294.64	294.2	295.87	289.68	293.18	295.98	289.62	293.83	297.6	296.1	292.35	298.46	291.47	288.04	293.93	296.16	294.71	295.77	296.18	293.06	299.09	296.85	293.77	294.96	293.09	295.41	298.05	294.31	292.58	295.38	295.57	293.23	296.22	295.68	295.93	292.19	294.63	293.22	296.59	297.23	293.64	296.51	295.35	293.98	296.34	295.81	291.35	295.51	295.12	291.71
307	305.07	307.15	302.22	307.12	306.75	299.24	304.76	308.13	299.95	304.61	303.08	307.4	301.64	299.91	303.88	305.33	302.81	305.43	306.1	300.73	300.31	308.27	309.91	299.96	297.72	301.05	298.31	302.83	307.05	305.29	305.39	302.04	308.61	304.28	304.4	304.48	300.61	307.53	304.26	304.84	303.67	304.49	303.57	309.11	303.43	305.31	303.54	300	302.2
292.66	299.54	292.68	298.81	296.86	290.05	293.35	296.64	293.58	301.57	293.21	293.69	293.53	292.74	291.87	296.44	293.62	297.06	292.62	294.82	293.28	296.09	296.44	294.92	299	289.13	296.72	293.21	294.87	294.61	298.94	296.54	295.1	294.43	296.26	294.33	289.8	289.58	295.47	298.25	296.38	290	296.05	289.67	294.65	296.45	298.98	290.24	297.08	295.28
325.75	323.94	324.95	328.58	326.3	324.93	322.25	330.58	319.36	324.69	326.28	331.25	323.56	326.18	324.19	329.78	328.59	323.6	328.39	326.5	323.85	331.93	326.51	327.11	327.89	329.64	328.96	328.78	327.55	332.45	327.03	328.31	325.85	325.64	325.01	327.33	323.58	324.78	335	327.96	323.91	330.11	326.32	323.92	330.6	326.47	330.38	324.3	325.81	323.34
296.37	304.76	297.26	299.69	292.85	294.35	293.51	298.98	295.47	300.52	300.01	303.66	292.53	291.27	305.03	296.7	297.3	297.52	295.33	295.02	293.92	299.45	293.39	296.3	293.23	296.65	295.4	298.31	299.29	297.92	292.48	297.83	300.33	301.24	294.76	292.57	298.14	293.84	294.58	294.18	300.75	295.54	298.23	300.57	299.03	296.5	298.06	291.91	296.17	299.15
296.23	294.06	296.25	298.07	293.92	291.56	295.38	291.7	297.87	291.03	293.42	297.93	293.46	292.24	292.05	294	298.98	292.74	288.58	294.27	297.87	293.86	298.65	293.32	298.13	289.6	295.95	296.99	293.47	296.87	291.39	291.74	297.47	293.88	297.87	299.35	298.17	294.83	299.43	292.49	293.38	293.19	297.09	294.81	295.44	291.73	294.64	293.28	293.58	288.02
329.29	328.56	328.56	325.77	323.43	325.17	324.95	323.32	325.7	324.31	325.16	328.18	324.62	326.83	325.55	323.53	324.05	320.78	329.62	324.53	323.97	327.42	330.3	322.7	332.39	324.97	327.35	327.76	325.34	332.01	327.25	332.48	324.26	326.63	324.09	321.48	324.41	326.45	326.83	324.23	328.48	329.13	325.72	327.44	326.2	324.76	323.59	324.89	326.81	325.52
307.62	309.62	305.58	311.62	311.55	308.87	308.03	306.25	306.71	307.87	310.3	312.48	303.36	308.14	310.79	313.52	306.25	309.15	305.82	304.25	311.15	307.69	311.6	310.54	311.73	311.96	309.29	312.55	310.18	305.24	304.75	307.52	308.73	308.12	311.86	314.97	307.02	308.71	309.46	307.17	306.03	307.39	307.46	305.73	311.15	308.67	306.14	306.86	309.54	308.09
301.52	302.27	302.21	300.56	298.59	301.42	297.78	303.3	299.41	301.16	302.55	297.37	299.12	298.99	301.84	298.84	297.85	294.8	306	299.45	300.3	299.71	304.57	302.6	298.13	299.14	298.72	302.22	297.02	300.75	298.1	297.61	298.01	295.87	301.22	297.53	297.41	301.21	299.05	302.44	302.49	298.04	299.86	301.79	300.6	299.23	302.64	297.49	296.7	303.01
306.75	302.4	304.35	310.35	307.75	301.97	306.28	304.05	307.97	304.31	306.49	305.49	306.35	304.63	310.75	303.21	307.89	301.14	307.36	302.54	304.84	302.97	304.06	302.96	309.02	308.58	305.75	308.97	302.88	304.29	307.42	307.12	304.01	305.55	300.96	306.61	306.31	307.28	304.02	301.9	298.46	303.76	305.84	309	300.08	304.36	307.36	310.61	307.04	304.08
311.95	311.27	311.86	309.01	313.87	311.99	313.52	310.85	311.7	310.64	311.68	310.07	311.7	318.05	310.16	311.22	313.35	312	314.22	310.66	313.48	311.43	317.06	308.13	313.17	313.94	313.85	309.82	312.93	311.72	314.72	313.51	313.3	310.39	311.41	310.73	313.86	310.46	315.99	313.57	312.07	315	314.31	311.09	314.51	311.75	312.66	310.75	310.89	311.33
305.08	303.01	304.98	305.19	302.19	303.24	304.01	303.74	306.55	306.3	304.6	298.85	298.9	308.65	297.87	300.9	296.55	302.68	308.2	304.63	305.13	308.16	303.85	305.43	304.3	302.19	302.43	306.15	299.86	303.1	304.88	301.72	307.08	299.97	306.2	301.06	304.66	300.87	304.98	299.44	306.8	302.05	301.55	300.19	303.72	305.01	309.72	300.01	303.98	306.32
302.43	305.22	305.34	300.14	307.04	297.43	307.07	308.95	302.77	301.07	306.93	301.15	303.2	308.72	303.01	302.47	302.78	303.05	307.95	303.37	307.62	310.98	308.78	304.5	306.16	305.55	307.47	307.43	304.98	306.99	303.04	299.27	308.76	303.04	308.17	307.03	304.28	303.36	303.15	309.31	301.73	301.68	303.02	308.17	303.29	305.09	300.45	301.24	308.12	302.61
306.23	308.44	310.54	310.6	310.89	306.88	309.94	311.87	307.97	308.21	311.31	307.84	309.66	306.46	312.04	305.94	310.7	309	310.36	308.26	315.45	307.09	305.95	313.29	307.68	308.03	307.95	306.03	313.92	310.61	310.34	305.65	310.03	309.27	311.33	307.03	306.17	308.73	309.19	311.53	311.8	301.42	313.7	306.25	307.79	305.24	307.98	307.52	309.07	307.7
303.22	297.51	302.54	304.57	306.38	301.14	301.34	298.58	305.9	307.4	303.62	305.21	303.59	307.36	303.23	304.08	302.49	305.1	299.64	303.47	304.3	304.44	298.46	304.54	306.88	309.62	307.91	303.88	303.38	302.84	304.2	305.69	305.64	301.51	307.92	304.02	302.4	308.45	303.47	305.06	302.76	304.03	306.91	307.09	302.92	305.95	306.55	304.71	299.62	304.86
294.56	294.2	293.02	292.32	298.21	290.35	296.92	292.57	297.62	296.82	304.41	297.22	296.73	291.75	295.35	286.66	291.48	293.84	293.79	294.94	297.29	295.44	295.99	294.84	300.06	291.82	293.17	301.23	295.63	295.74	292.47	294.79	295.18	292.07	288.16	297.9	290.76	300.48	294.89	295.08	294.18	292.23	285.87	295.76	291.32	295.73	295.58	293.37	300.84	296.87
304.36	310.64	308.94	308.81	308.29	311.04	310.27	305.31	305.91	306.85	307.58	309.06	309.71	303.33	307.33	306.85	304.75	312.24	312.78	309.75	307.69	309.06	305.52	310.48	310.61	304.26	305.96	308.29	306.82	303.07	307.7	305.09	307.59	312.94	304.34	309.11	311.96	308.9	307.38	308.79	301.85	302.03	304.34	309.74	306.53	304.18	306.82	307.55	303.01	306.68
306.2	302.81	306.61	304.09	298.73	306.52	302.15	307.53	300.45	303.18	307.86	303.86	302.89	299.2	307	296.13	303.99	304.04	299.23	307.53	301.66	301.28	300.72	304.81	300.6	305.59	300.05	300.38	307.23	302.44	306.53	302.36	299.25	302.06	299.97	296.91	303.85	300.71	304.34	307.27	301.53	305.97	303.43	297.63	301.46	305.95	301.23	306.88	305.07	298.59
326.72	324.87	328.82	329.45	329.91	328.46	325.34	328.62	329.99	328.09	330.17	328.09	330.05	330.05	330.99	324.2	330.95	333.49	327.86	328.88	327.81	327.52	329.39	325.97	325.97	329.33	328.19	324.69	326.68	330.19	324.94	328.13	328.98	328.05	327.59	328.45	328.35	325.99	324.65	327.37	327.37	327.29	326.83	329.83	326.82	332.74	325.15	328.51	328.45	326.59
312.67	313.1	317.41	311.88	309.34	313.49	314.73	317.51	313.85	317.84	309.97	313.78	311.52	310.47	318.83	312.79	309.56	312.78	311.48	310.23	318.22	312.61	309.15	307.92	316.92	320.32	309.97	312.67	312.77	319.14	314.56	315.92	312.22	314.96	317.56	309.2	312.27	316.12	311.77	312.88	309.5	317.15	309.25	316.76	319.02	315.89	318.53	318.43	318.4	314.35
293.85	297.46	296.51	298.45	296.63	299.51	293.35	297.94	298	294.65	294.17	298.05	297.36	300.38	295.97	298.08	297.59	299.4	293.55	297.63	291.86	295.24	296.13	295.33	300.65	291.93	294.76	297.47	297.75	296.79	298.83	298.26	295.85	299.03	300.87	292.85	293.12	299.28	298.92	299.99	292.12	297.36	295.69	292.98	300.2	296.68	300.82	296.63	295.87	293.02
328.66	332.44	328.65	326.1	333.64	327.69	328.58	324.93	328.66	326.26	330.71	329.03	330.01	329.13	329.92	335.44	327.15	323.67	333.62	331.77	326.5	327.91	330.23	328.82	327.06	329.44	325.81	330.83	329.58	327.09	332.24	327.61	325.25	323.98	328.98	329.18	331.02	328.36	328.23	326.31	325.51	327.15	329.38	323.92	330.73	323.1	328.46	327.03	329.9	332.46
314.44	313.46	311.76	307.27	318.04	313.19	308.05	314.35	308.99	309.07	311.27	307.45	314.09	317.08	312.94	316.23	309.96	310.66	311.84	317.74	312.83	312.56	315.64	313.21	315.95	316.91	312.5	314.95	311.68	311.62	316.4	315.11	312.34	311.33	314.13	312.91	311	318.67	313.19	314.62	315.32	307.88	311.51	309.82	315.76	309.87	312.02	314.02	313.72	318.03
319.89	321.92	319.6	319.24	319.05	319.98	319.55	322.61	319.68	318.13	315.96	312.88	315.82	317.67	317.91	320.81	316.61	323.23	317.43	316.38	322.97	316.94	319.62	321.7	319.01	312.06	312.82	316.97	320.06	322.83	316.97	316.87	318.72	319.47	318.31	315.77	310.78	318.92	320.93	321.68	319.39	318.88	318.51	317.4	314.47	315.46	320.96	312.16	316.63	316.55
321.2	315.46	314.43	313.47	317.11	313.89	316.98	311.82	316.35	312.96	315.33	319.08	315.09	312.84	318.76	310.32	308.26	316.02	311.15	317.44	313.82	310.58	319.34	313.86	317.34	314.84	314.93	313.62	314.83	306.94	309.94	314.96	316.55	312.51	316.81	313.27	311.99	317.43	310.29	312.42	317.48	311.02	319.83	316.16	317.11	310.43	313.1	315.54	314.25	310.85
331.54	325.78	331.68	325.97	332.28	326.38	327.63	328.41	325.63	325.02	330.54	322.35	331.25	330.97	325.78	326.03	327.73	326.4	329.6	330.07	329.11	324.72	323.54	327.4	328.75	326.96	328.41	329.26	327.75	328.51	325.29	324.7	328.66	327.74	329.12	327.18	326.31	326.28	330.5	323.29	326.86	326.53	326.27	326.54	326.09	329.1	324.89	323.37	324.38	325.93
311.3	303.94	306.07	314.4	309.28	310.73	306.08	300.45	302.4	298.33	310.88	313.95	306.83	303.32	308.46	308.16	305.29	308.01	307.37	307.06	306.29	307.48	303.55	307.06	302.39	308.87	308.27	303.91	306.72	304.87	310.52	303.55	308.99	306.61	302.82	305.98	303.63	306.77	307.24	304.45	295.71	305.61	309.88	309.39	307.61	304.71	306.08	303.69	306.51	308.05
304.18	296.62	306.03	309.31	303.7	305.55	308.15	300.99	307.77	307.43	309.51	309.59	303.98	308.91	302.01	304.55	311.96	306.07	304.81	305.9	307.75	312.97	306.45	303.64	305.51	304.02	307.3	294.32	304.85	302.76	304.61	303.54	301.65	305.32	309.91	310.87	304.83	305.05	304.78	304.37	301.87	307.98	306.7	302.98	305.82	303.85	305.11	306.02	308.87	304.25
317.37	316.12	311.71	312.79	311.19	307.32	313.71	313.87	310.83	310.91	317.36	309.02	311.73	316.28	311.74	315.63	315.77	311.22	317.61	308.79	313.7	312.27	313.89	314.68	315.73	313.64	311.7	307.92	312.55	315.89	314.7	317.29	314.6	314.47	319.88	313.92	315.06	318.5	312.45	314.11	320.71	315.62	310.18	314.74	314.33	310.34	315.87	315.44	309.9	315.03
309.82	305.26	306.52	303.04	305.32	303.4	300.34	307.85	300.71	300.75	303.24	301.4	308.25	305.82	304.78	305.05	303.48	308.18	305.4	303.85	304.88	306.08	302.84	307.81	304.15	303.94	302.01	298.97	303.91	302.92	303.01	302.59	300.93	302.53	301.03	302.78	299.7	304.61	304.41	304.22	304.97	304.79	304.95	306.44	302.71	303.77	302.77	308.66	303.69	308.04
304.8	307.09	303.75	304.91	307.1	306.78	302.85	308.26	301.8	308.58	307.12	306.28	307.15	311.04	308.69	308.15	312.19	306.12	305.16	308.2	312.18	302.25	301.59	312.94	311.01	304.95	306.45	309.93	304.76	301.91	305.41	304.34	300.84	308.22	306.09	305.28	304.33	305.9	307.1	307.51	304.23	302.12	307.12	305.67	302.07	306.22	305.91	301.52	305.36	304.6
326.31	327.18	324.94	324.33	324	327.04	320.89	329.92	325.71	327.67	327.82	327.61	328.87	330.39	324.6	327.46	329.68	320.76	326.3	324.89	325.02	323.04	327.99	328.56	328.94	328.71	336.81	329.67	326.94	325.77	326.13	326.68	329.02	330.99	320.95	324.43	329.88	329.28	322.13	330.13	328.46	328.8	325.2	327.39	325.25	326.74	328.4	328.09	325.72	328.09
296.65	294.25	293.42	296.57	293.24	293.48	293.98	292.02	293.58	297.64	295.08	300.36	297.85	294.09	289.83	296.6	295.26	299.6	298.1	293.87	297.28	291.76	289.47	293.11	295.65	293.45	294.57	293.63	297.8	297.47	297.12	289.95	296.24	291.97	291.37	288.99	295.04	293.63	293.55	295.93	300.4	293.05	299.99	296.12	296.82	296.92	294.51	293.52	296.14	293.89
305.99	301.39	304.53	300.04	309.53	303.5	303.02	303.65	302.28	303.79	304.58	302.6	305.76	303.74	302.03	299.37	301.06	303.29	306.06	304.92	305.98	304.4	304.47	301.43	309.11	305.05	310.32	299.3	308.07	302.56	303.65	301.44	302.28	305.4	303.36	306.1	305.11	305.62	301.22	306.15	307.55	305.97	304.33	304.02	309.74	302.37	307.79	301.71	308.95	299.12
307.86	296.66	300.69	306.56	301.21	307.74	307.72	299.64	310.03	306.9	307.02	304.51	300.59	305.12	300.6	302.27	304.99	307.96	304.69	301.74	302.76	298.16	302.71	306.42	297.5	308.03	305.07	303.6	299.37	302.29	309.26	306.41	301.24	303.11	300.81	302.52	303.11	301.22	306.04	305.98	299.3	302.18	299.49	306.16	305.3	304.56	301.23	303.59	305.91	305.76
304.64	304.51	304.82	302.34	300.78	304.03	302.82	301.24	300.39	297.42	300.92	295.53	298.58	298.07	300.7	302.67	297.7	303.13	305.7	297.25	303.37	302.83	301.08	300.68	302.58	300.74	299.05	294.74	298.93	300.97	296.58	299.4	299.29	301.5	298.39	304.78	301.53	303.73	297.23	300.69	300.41	296.45	302	305.3	300.77	301.51	296.24	300.68	298.52	298.56
317.78	320.03	321.23	317.53	317.01	315.68	317.3	318.17	321.45	316.9	317.1	321.61	313.33	318.47	322.6	319.7	321.38	318.75	315.71	317.52	315.46	318.56	314.72	312.47	316.49	322.07	317.65	322.45	322.9	315.77	322.95	324.94	317.57	316.82	320.31	319.98	318.13	316.38	317.15	317.24	321.95	316.43	324.29	316.11	318.53	318.35	317.17	316.05	317.41	317.92
298.57	308.98	308.65	302.36	301.66	303.5	307.42	303.95	302.93	309.01	305.28	301.37	306.68	299.88	301.01	304.25	301.03	300.9	304.44	304.24	305.96	308.32	306.34	304.35	302.23	304.97	304.77	302.57	303.21	304.35	303.79	303.77	304.11	307.42	304.62	304.38	301.94	305.46	302.94	303.54	301.91	299.37	301	304.75	301.11	304.43	302.64	306.28	304.8	303.69
315.27	316.1	311.49	313.24	318.95	317.17	321.05	311.79	316.74	311.51	314.58	314.36	315.47	315.63	314.95	316.51	319.62	312.7	314.21	315.98	313.88	324.33	312.54	319.79	315.77	313.23	315.84	315.53	312.52	309.92	317.85	314.99	314.7	311.81	311.65	314.28	315	317.28	312.79	313.13	315.92	318.28	312.58	313.12	315.08	316.03	313.28	316.41	314.76	316.02
313.31	316.64	310.77	315.02	313.6	313.23	314.59	314.88	317.81	313.07	312.28	312.15	315.74	315.63	313.4	309.02	308.75	313.67	316.78	313.29	311.73	313.39	312.92	315.54	310.15	316.17	318.2	311.3	317.48	313.37	311.98	315.46	310.86	311.29	316.09	309.37	316.38	315.53	310.98	315.24	315.21	314.06	309.82	313.51	309.54	309.49	313.8	315.34	314.4	318.31
310.58	306.55	310.3	305.53	306.59	302.34	303.65	303.24	307.28	307.13	311.68	302.95	306.44	306.19	305.43	306.66	306.29	304.92	304.5	306.52	304.39	305.14	305.72	309.44	306.85	300.67	305.8	302.96	304.03	311	307.47	301.74	309	310.52	303.84	302.06	307.7	308.08	305.84	303.83	305.7	303.58	308.49	305.98	308.17	302.94	304.73	307.28	302.27	310.04
295.73	299.09	300.69	296.87	301.96	299.86	304.01	298.24	293.98	296.59	298.59	299.46	299.22	304.23	303.11	293.05	296.06	294.55	298.88	299.49	302.18	295.71	302.24	295.63	299.89	296.66	298.59	296.45	297.19	291.11	296.93	296.41	296.28	296.95	296.32	294.88	294.89	298.51	296.62	296.26	297.87	291.77	292.74	303.99	300.03	295.69	297.52	294.96	294.15	297.91
292.87	292.54	296.34	297.02	295.2	293.9	293.17	290.22	298.59	298.57	296.58	295.86	294.62	293.13	293.07	298.8	291.37	295.6	295.99	292.19	297.91	290.64	295.07	292.33	298.93	294.43	290.09	291.38	298.26	296.87	294.67	292.89	298.6	295.01	292.13	298.36	298.02	294	293.53	295.71	296.93	297.7	291.53	295.5	300.93	293.46	298.3	293.29	294.29	291.25
315.34	314.41	312.02	319.43	307.04	312.09	312.49	313.1	313.29	311.63	313.94	306.88	315.43	310.8	309.34	312.97	316.13	314.15	307.23	309.79	316.15	308.33	317.96	312.13	313.24	318.15	314.46	310.82	315.89	311.67	313.1	310.08	313.12	314.88	314.88	309.36	316.02	312.45	311.65	317.09	312.05	316.21	311.92	314.34	310.03	311.55	308.19	313.66	311.91	314.26
311.97	311.68	315.22	309.5	314.2	309.45	310.97	311.86	309.96	306.21	311.19	313.24	314.16	310.62	315.18	313.15	310.87	315.36	314.19	316.57	308.29	312.65	313.31	308.73	309.84	309.94	320.09	312.16	314.17	313.84	314.44	313.33	314.24	312.88	314.48	312.66	313.75	309.77	310.89	311.62	316.26	315.06	317.62	311.96	315.57	308.63	308.13	311.55	304.85	311.98
305.31	309.34	298.81	303.13	307	301.04	301.94	299.1	301.09	303.28	300.05	298.57	300.22	304.1	300.89	299.01	302.54	301.26	303.87	304.29	302.54	301.85	306.37	301.66	301.19	302.46	303.39	305.35	304.42	302.47	306.31	296.96	305.34	302.81	302.94	303.83	302.19	308.79	305.72	303.48	308.8	302.07	299.99	303.1	306.63	305.28	301.34	302.1	304.75	297.34
312.98	312.65	313.1	308.83	313.61	314.95	314.23	313.57	312	312.77	311.11	312.11	312.92	308.77	311.61	310.99	313.21	310.53	313.91	309.27	307.48	310.4	312.26	312.45	311.5	311.33	312.21	309.72	315.3	307.56	307.73	308.09	309.13	314.31	309.39	312.52	310.36	312.35	316.35	310.82	314.12	319.49	309.1	315.62	310.89	313.18	312.96	314.45	316.8	312.18
298.4	296.32	294.24	298.17	294.61	297.06	292.5	299.25	297.54	296.63	297.21	294.68	295.83	297.99	288.42	300.31	293.55	295.11	301.29	294.62	298.98	298.25	299.03	295.28	294.38	302.21	296.01	294.89	293.84	296.52	302.13	299.76	296.85	299.05	295.66	295.53	296.56	299.07	299.99	291.46	296.24	294.85	299.76	297.79	289.5	289.97	294.35	289.85	298.01	292.02
322.79	314.04	318.66	320.16	320.41	320.52	319.11	318.52	321.49	321.51	322.76	316.98	322.63	318.91	321.11	325.24	316.93	319.16	318.83	318.09	315.96	318.17	313.2	318.7	318.95	320.35	318.78	317.82	322.15	319.81	319.31	320.83	318.5	319.01	323.04	313.99	322.63	321.39	318.15	323.05	313.88	318.92	317.68	322.02	315.63	321.28	317.81	320.19	319.18	319.24
292.85	300.01	301.75	299.33	289.3	295.24	299.67	290.79	292.86	296.5	294.2	289.55	292.68	294.98	292.58	290.43	297.32	291.52	296.47	293.64	295.1	297.04	292.07	294.83	293.42	295.69	290.89	298.13	292.92	286.85	297.16	293.79	295.45	298.62	294.89	294.95	290.51	294.29	295.56	296.52	290.85	295.06	292.05	293.38	297.42	294.5	292.84	300.77	295.27	291.58
302.6	305.29	304.3	301.95	297.72	298.38	306.81	304.77	305.11	303.94	301.45	303.98	303.28	301	301.38	300.66	303.36	301.9	301.97	301.42	296.99	300.91	303.12	297.48	307.11	303.93	299.69	299.79	305.53	304.16	306.19	304.51	301.55	299.81	304.6	305.53	301.78	307.8	302.39	300.78	305.1	298.92	298.66	304.79	306.67	304.36	299.66	303.09	309.46	297.95
298.59	304.46	298.4	300.55	298.63	300.49	306.15	293.77	296.59	300.92	302.32	297.32	305.48	302.97	299.11	302.18	300.05	299.33	298.67	302.98	300.04	306.77	303.09	307.05	298.65	295.56	300.95	298.96	300.01	300.49	303.49	299.16	301.27	302.93	300.58	297	297.58	300.14	299.89	297.1	302.56	299.43	301.39	300.95	304.02	299.11	303.06	301.14	302.47	302.17
301.95	306.34	308.06	310.03	305.62	306.25	300.83	303.96	308.24	305.11	302.4	302.22	305.15	302.69	306.39	301.07	305.46	306.64	304.7	301.14	304.56	305.56	300.44	303.05	308.2	305.3	300.46	304.53	304.28	306.5	302	305.27	303.8	305.28	300.46	307.93	302.61	305.61	306.23	310.42	305.12	305.75	305.72	309.79	307.02	302.34	304.94	304.84	302.39	302.85
315.02	312.58	311.91	312.29	311.33	318.06	319.21	316.5	320.81	313.57	315.51	314.86	315.54	318.98	317.8	320.67	317.69	316.22	314.92	317.1	318.97	313.08	313.85	319.12	316.71	314.41	314.91	316.7	315.12	314.02	316.46	317.46	313.02	311.4	313.66	319.23	315.92	314.53	314.97	317.67	317.33	319.39	316.19	319.16	320.58	313.24	318	319.19	316.15	314.2
302.81	300.15	306.4	301.18	306.32	301.66	298.04	302.99	302.54	300.02	303.88	305.95	303.68	308.16	301.8	303.39	303.02	302.24	301.76	298.87	303.09	303.03	300.65	299.54	298.34	299.25	305.15	304.35	299.99	303.55	306.49	301.11	307.98	306.04	303.26	299.66	301.5	303.72	302.81	305.51	300.97	302.15	299.47	300.28	300.33	299.27	300.13	304.16	307.83	304.2
310.9	314.85	312.56	315.69	308.88	314.72	316.16	321.08	312.7	312.43	315.92	315.73	313.58	313.65	313.23	311.27	317.41	315.76	317.61	310.71	313.67	315.91	311.34	309.56	308.71	314.06	317.06	308.92	315.78	311.25	310.33	313.81	313.06	315.01	314.26	314.06	317.41	308.39	317.02	312.69	314.83	316.98	316.57	312.6	313.04	312.74	308.44	316.2	316.84	312.06
315.72	309	314.45	313.4	311.87	311.25	312.6	314.61	312.68	313.58	309.85	313.45	314.72	310.05	311.69	315.47	313.75	312.46	314.02	310.39	314.4	314.71	311.8	310.21	312.61	315.75	314.17	311.47	310.26	307.35	312.14	314.76	309.37	309.05	312.17	316.92	315.81	313.44	315.78	312.3	314.82	313.01	310.88	315.79	312.98	315.92	311.38	312.86	310.54	311.55
310.63	311.28	310.89	310.54	313.45	313.02	319.69	315.88	313.4	311.25	307.87	309.49	307.09	311.02	314.15	315.41	311.51	315.18	311.01	314.85	312.15	310.39	312.15	302.57	311.28	314.95	308.38	309.04	312.18	306.81	308.23	305.96	311.55	310.72	310.25	306.04	315.17	312.06	314.21	315.12	312.08	307.58	312.45	307.75	307.16	310.13	312.94	315.14	310.67	307.38
310.08	317.09	314.57	314.55	311.98	313.17	313.21	313.81	315.73	314.85	307.18	316.43	308.23	308.97	319.24	313.88	311.29	314.4	315.36	310.96	308.82	310.81	315.33	315.7	312.14	317.95	309.43	306.31	311.46	315.75	316.31	314.34	310.16	307.19	307.31	312.43	315.54	311.82	315.29	307.76	314.66	316.29	308.58	312.46	314.22	315.63	308.21	313.66	312.5	313.47
309.02	311.8	318.77	312.71	312.09	311.96	311.33	314.87	314.8	315.11	311.71	316.54	317.17	313.45	314.59	307.36	310.42	316.92	315.14	312.72	314.81	313.77	316.86	312.79	317.31	316.74	318.57	317.59	315.72	309.61	316.03	318.92	320.63	315.19	316.74	311.83	317.67	316.15	316.91	312.94	317.14	316.11	312.67	315.98	315.9	317.1	314.34	315.85	314.14	312.46
303.05	309.13	300.65	306.2	299.97	306.27	301.17	303.19	305.18	304.45	304.28	302.77	305.46	299.81	303.66	302.89	308.69	305.2	308.45	299.34	303.57	301.77	302.53	302.26	305.31	304.9	301.24	306.36	306.58	298.39	304.77	306.6	302.24	303.72	302.89	308	308.55	302.84	304.55	300.67	304.53	305.62	300.59	303.78	304.21	305.24	304.08	307.68	308.67	308.22
307.24	299.07	304.51	301.83	307.22	302.08	305.93	301.18	306.67	303.21	300.54	300.17	302.84	308.01	299.81	303.68	300.68	304.52	302.43	303.5	304.31	301.95	302.71	302.11	304.76	306.81	302.86	300.74	304.61	303.36	301.53	301.04	302.16	303.39	304.66	304.4	303.97	306.32	300.77	305.38	300.24	303.38	302.23	300.42	300.96	301.01	302.21	300.92	305.13	301.85
303.48	302.34	305.7	304.88	302.71	306.36	301.77	299.84	305.08	300.75	300.77	300.47	305.5	302.15	307.2	303.77	298.9	303.45	302.57	303.16	298.73	299.64	303.44	304.43	305.08	301.65	302.41	301.62	302.07	304.4	300.22	306.1	303.59	302.02	297.65	302.46	306.56	307.51	303.75	299.45	300.34	306.03	303.94	299.32	302.39	304.83	303.07	298.67	297.58	305.42
311.13	314.67	313.37	313.34	310.39	312.97	313.5	310.35	310.83	313.96	311.86	313.51	308.4	312.2	309.38	313.42	310.01	315.38	309.28	311.27	310.3	307.18	308.31	314.05	314.88	315.16	310.17	308.7	315.84	312.99	307.74	311.15	308.82	312.85	315.2	311.41	312.35	305.67	309.62	316.81	315.13	312.74	310.82	313.99	313.26	309.84	314.1	315.64	311.91	305.58
292.87	294.05	296.3	296.66	295.98	295.35	295.03	299.95	294.7	293.54	294.84	297.7	295.46	297.85	300.23	295.87	302.41	295.83	294.61	297.22	297.87	293.74	296.12	298.1	298.79	299.3	296.19	297.51	296.06	293.58	298.16	294.18	297.14	294.81	294.68	292.27	297.11	299.72	296.84	297.4	296.39	291.4	299.15	298.53	295.72	297.04	293.62	297.37	296.46	292.44
324.26	326.58	329.97	323.05	323.27	325.27	329.64	325.52	322.01	327.79	328.83	328.68	326.4	323.91	324.84	326.05	329.75	329.69	324.92	327.36	323.5	324.54	326.73	334.8	328.57	327.88	325.64	328.17	330.79	327.05	324.32	333.47	322.44	326.39	329.7	327.03	327.97	331.31	329.49	327.61	327.37	325.23	330.34	333.07	331.31	323.85	323.31	333.66	328.09	332.51
316.35	312.76	315.69	313.59	315.58	313.62	313.72	317.24	318.12	313.51	313.87	313.46	314.96	315.64	313.05	314.5	315.94	315.53	309.99	313.68	315.72	316.76	313.87	316.79	309.08	314.06	315.53	319.87	315.28	319.03	316.15	320.89	316.06	313.65	317.07	318.2	311.08	314.33	316.92	313.14	308.56	314.56	313.32	314.63	319.49	313.22	315.48	318.11	311.88	319.28
308.2	305.76	307.8	305.29	306.55	306.3	305.78	306.58	305.06	308.84	309.34	310.05	310.98	305.58	308.85	306.86	306.76	305.61	310.28	305.86	305.7	309.65	304.84	306.12	304.7	307.32	308.6	302.51	313.11	306.69	308.21	307.33	306.12	304.15	307.92	305.8	305.73	305.42	310.1	297.05	309.39	305.78	301.01	303.8	306.03	309.98	306.13	303.09	306.48	304.3
307.96	311.87	307.66	313.23	315.68	312.17	314.84	312.37	310.17	311.55	310.45	310.34	307.14	312.07	308.01	314.88	307.8	310.53	309.07	311.27	308.23	310.59	311.58	309.15	308.79	310.87	312.74	311.17	308.42	305.63	305.57	312.15	311.88	308.96	312.06	313.13	308.57	304.4	308.82	308.22	308.48	310.9	311.89	313.21	305.09	314.39	308.97	308.95	308.33	311.77
309.18	307.71	314.63	312.47	309.17	312.43	311.07	304.71	308.86	310.23	311.08	314.72	312.21	308.73	307.41	304.04	307.26	312.59	311.87	308.86	311.25	309.44	309.63	306.54	306.91	306.76	305.95	309.9	312.62	309.34	309.64	310.17	310.36	309.55	313.91	310.87	311.4	311.24	303.69	306.02	311.73	310.47	305.52	314.15	310.83	308.03	310.02	312.66	308.65	308.78
311.15	315.78	309.53	314.96	317.58	318.3	311.51	312.37	315.54	314.74	310.78	315.04	312.1	313.79	311.61	316.68	309	313.25	310.88	312.73	312.41	310.56	311.69	311.49	311.57	313.08	312.74	317.71	311.84	314.96	318.27	309.93	313.5	313.77	309.91	311.22	316.68	316.1	311.45	315.89	311.11	314.29	314.55	311.24	317.4	311.28	315.55	318.09	312.38	313.18
297.23	296.94	293.54	294.25	292.46	290.86	298.3	294.63	291.52	293.97	296.47	296.29	292.81	288.5	290.85	291.42	292.13	297.25	293.12	291.85	293.62	297.09	291.96	294.9	290.42	291.91	291.95	292.78	292.26	292.27	291.04	291.47	293.95	293.15	292.72	294.39	294.92	298.75	290.01	291.58	296.09	292.65	290.99	294.06	293.9	289.65	289.15	292.8	299.6	291.02
307.56	303.52	303.77	299.81	306.72	304.71	308.9	302.95	296.86	308.93	303.09	302.29	306.32	309.35	303.47	302.25	307.36	307.25	299.5	307.44	307.99	304.7	307.45	306.46	309.05	304.05	305.8	305.87	300.86	301.32	300.24	299.85	303.49	304.8	307.05	304.04	303.84	305.49	307.25	305.79	308.14	307.59	304.47	308.17	307.98	307.05	312.61	303.89	303.22	304.29
310.25	306.31	314.41	311.85	316.41	309.24	309.77	309.87	306.71	310.91	309.4	311.81	308.46	310.14	311.6	315.51	308.91	310.16	310.92	313.75	303.28	310.11	310.33	310.1	313.02	311.33	309.38	307.09	309.34	308.92	311.25	311.84	310.12	314.24	308.66	309.94	316.83	303.5	313.53	314.34	314.04	310.18	311.72	305	310.09	308.76	312.81	309.17	308.25	312
304.71	303.87	304.03	298.12	306.05	308.97	307.93	304.38	306.32	307.78	307.33	307.49	309.13	303.58	303.81	302.73	307.56	303.31	302.78	302.64	302.94	305.44	301.61	303.91	301.95	306.02	310.51	303.71	306.44	303.52	304.38	307.57	306.42	309.32	304.81	309.17	303.28	306.22	305.53	299.54	303.38	298.35	304.01	300.36	306.37	301.78	301.8	306.68	304.94	306.28
305.8	309.49	315.83	306.06	315.47	311.04	307.1	311.92	308.7	307.98	312.5	310.07	308.4	313.26	309.96	309.53	306.5	309.21	304.47	308.27	308.28	316.61	303.96	310.29	305.96	307.12	310.3	308.32	313.54	314.95	313.96	311.74	314.07	307.41	308.92	311.08	305.91	311.12	307.91	312.23	311.93	306.23	312.01	305.95	312.68	307.05	313.11	306.3	310.35	310.86
297.54	292.74	291.29	296.08	294.55	296.38	301.1	295.27	293.69	297.57	295.91	295.85	295.62	298.81	297.74	303.33	296.62	292.99	301.8	298.52	297.71	295.77	300.98	297.19	297.12	298.61	295.49	298.79	299.28	290.89	295.05	298.49	297.59	299.42	298.2	300.35	299.39	294.08	297.24	298.87	297.97	296.1	297.95	299.43	294.94	298.9	297.23	293.54	303.25	301.47
304.85	300.27	306.56	304.14	304.16	298.98	300.66	302.9	305.15	302.34	305.17	301.11	300.37	299.78	301.59	303.11	300.06	305.31	306.16	307.82	302.33	307.68	309.68	301.22	305.87	304.71	304.14	302.76	305.44	299.67	306	302.49	305.06	306.71	299.61	303.57	300.19	300.26	300.94	303.7	297.36	307.19	307.8	301.84	306.83	305.88	307.62	298.84	300.49	307.51
308.83	304.19	306.05	301.59	301.55	304.12	307.18	308.87	306.5	301.6	302.59	301.53	300.2	303.01	299.83	296.06	296.56	306.95	301.28	304.83	297.36	298.96	301.1	306.96	300.53	307.2	298.62	299.98	304.3	304.04	301.18	300.71	304.59	304.81	304.26	300.15	308.11	309.51	301.47	304.32	305.25	308.37	299.93	303.61	306.27	306.1	301.82	306.98	307.66	303.93
[truncated: 799 more rows]
[truncated: 150 more columns]
