# Supplementary material for: Genetic dissection of main and epistatic effects of QTL based on augmented triple test cross design
Source: PLoS One. 2017 Dec 14;12(12):e0189054. doi: 10.1371/journal.pone.0189054 (PMC5730204; doi:10.1371/journal.pone.0189054)
Supplement: S9 Supporting Information — (ZIP) [file pone.0189054.s009.zip › z5_1950_0.2_5.csv]

313.98	317.55	314.84	315.97	309.65	312.33	312.34	320.87	310.46	308.81	315.35	311.45	315.01	314.99	313.76	305.8	318.64	312.23	317.4	313.53	312.19	312.47	311.5	309.87	308.93	309.91	314.14	310.75	314.41	311.85	315.98	313.01	307.73	312.65	315.34	312.2	304.63	311.35	320.08	312.71	318.15	307.35	311.33	311.97	303.45	314.47	307.17	312.55	316.33	316.87
324.1	326.67	319.87	328.98	324.61	324.21	320.61	322.45	326.96	319.29	329.59	329.72	317.26	328.93	320.99	322.16	335.48	319.41	320.63	323.6	325.32	326.36	328.37	322.37	326.62	330.02	325.78	325.38	327.29	319.91	327.56	324.51	328.18	323.37	332.25	328.16	327.05	322.77	333.01	320.95	326.25	327.21	329.08	320.68	328.8	323.73	329.85	328.72	318.72	327.9
305.57	298.04	299.1	302.5	310.73	305.76	299.46	307.77	301.7	299.09	298.59	301.1	303.48	298.35	300.14	308.35	301.15	303.56	296.18	304.66	300.54	307.22	294.91	302.24	304.51	293.88	306	308.62	306.03	303.32	302.37	299.46	297.83	303.48	306.38	300.87	303.02	296.31	297.52	305.74	304	298.74	301.03	305.23	307.72	295.34	304.4	304.37	297.87	301.61
314.92	316.7	321.32	322.52	317.48	317.28	313.11	315.12	323.51	319.45	313.68	315.26	318.45	324.15	313.66	325.46	317.21	323.33	319.83	317.36	321.18	320.66	320.28	317.63	320.2	322.76	325.08	316.42	318.34	322.27	321.54	317.03	317.81	313.42	312.82	318.47	324.21	321.61	318.92	318.71	316.69	313.74	327.87	316.98	312.43	316.25	322.89	316.08	321.49	313.65
297.68	285.86	289.49	293.73	290.04	296.03	297.66	292.43	290.03	294.83	295.19	293.44	291.22	287.89	290.35	295.46	293.92	305.63	296.37	295.05	286.74	294.36	294.28	295.65	289.49	295.68	299.38	289.96	294.28	301.92	294.75	293.13	292.38	288.95	295.34	294.01	291.23	298.92	294.83	294.61	296.32	292.12	293.54	294.49	302.43	297.05	291.92	293.41	298.23	291.07
326.52	332.92	327.71	337.04	331.83	323.18	324.75	325.84	337.61	320.46	322.75	320.01	324.77	326.66	331.83	325.38	328.64	328.47	322.11	328.34	329.41	326.66	325.67	325.09	323.74	331.1	323.56	319.47	320.81	326.63	327.23	323.57	320.45	324.61	326.59	321.68	328.19	324.37	326.14	324.8	329.35	328.38	334.59	329.49	328.37	330.79	321.71	330.68	326.34	328.81
289.6	300.06	295.94	295.29	296.68	300.49	301.19	295.47	295.85	302.73	295.12	300.7	292.64	290.72	299.9	301.19	302.41	290.5	295.12	297.5	299.33	291.71	299.6	306.12	298.92	292.71	300.8	295.14	290.04	297.62	291.65	298.44	293.96	299.72	298.22	292.85	302.37	296.76	294.86	289.62	296.77	296.95	293.04	296.28	295.28	291.97	291.75	301.26	296.53	293.55
323.37	319.66	314.29	320.75	317.33	314.58	320.22	322.94	322.92	318.39	321.76	324.98	325.61	319.36	324.68	318.87	319.64	324.76	318.24	324.21	324.91	318.46	321.74	319.54	322.73	312.73	320.28	316.65	319.88	319.52	317.42	313.19	321.4	322.29	313.62	319.42	327.69	329.05	319.19	322.39	318.78	317.96	315.5	317.85	315.65	322.19	324.22	317.23	322.35	315.45
311.26	313.55	311.06	306.04	317.46	306.02	312.01	308.74	322.6	316.06	314.64	310.65	313.71	319.44	309.31	306.11	314.87	307.69	313.2	318.5	315.77	313.28	307.05	316.01	312.02	314.99	310.92	314.22	311.63	310.86	315.33	309.76	312.31	320.73	315.8	306.62	308.91	312.52	307.25	309.07	312.8	316.86	309.66	306.57	308.88	309.48	311.49	307.18	309.51	310.47
301.14	306.43	295.26	303.43	308.67	308.8	306.23	310.21	303.52	301.85	304.33	308.04	304.43	307.43	301.58	300.55	309.45	305.68	309.43	305.11	304.58	294.79	307.34	294.29	300.46	299.33	301.44	299.01	302.09	305.29	301.65	307.56	302.96	305.51	302.62	302.95	304.19	310.76	297.52	313.24	310.62	305.12	302.01	303.93	297.36	308	304.14	303.02	306.03	306.32
296.31	293.91	300	297.4	297.87	291.54	300.53	289.33	289.99	299.94	292	295.94	301.08	295.96	296.54	297.28	297.28	299.7	290.36	300.58	295.66	297.67	294.64	288.86	293.01	290.62	299.58	292.3	291.8	291.89	296.97	299.27	291.08	299.48	290.14	299	296.11	293.65	295.4	291.47	291.39	293.84	293.76	288.56	290.36	290.48	298.08	298.08	294.67	298.39
307.32	296.16	298.48	305.24	304.49	306.23	305.65	299.8	300.83	301.17	300.16	306.49	304.05	300.16	300.06	301.61	305.41	303.02	301.9	304.9	301.5	303.58	300.11	302.12	305.52	303.44	300.26	303.72	297.26	304.12	299.34	299.47	300.04	306.39	306.14	306.82	301.45	302.9	307.71	302.52	301.11	310.18	299.59	305.51	305.5	303.32	298.39	297.74	298.49	306.9
301.68	312.32	316.47	313.14	308.86	303.26	311.29	308.23	316.96	304.95	313.85	308.54	306.22	308.97	308.39	309.08	303.88	305.55	312.28	308.31	308.19	311.91	305.39	310.59	302.77	306.03	305.31	306.61	309.24	308.23	312.51	315.68	311.29	319.14	309.79	306.44	311.44	307.8	310.44	313.97	299.34	318.66	305.9	308.69	315.05	312.99	310.87	306.9	308.34	313.06
318.09	309.37	303.15	309.78	300.61	310.8	304.43	309.48	310.76	315.21	311.4	306.15	312.48	306.84	315.8	304.28	316.23	305.23	310.17	309.75	304.19	310.32	309.69	300.19	314.6	310.99	304.19	310.77	315.79	312.08	300.42	301.89	308.14	302.18	305.6	318.42	315.38	306.57	308.54	302.86	314.73	312.56	312.38	305.92	313.24	305.68	316.01	315.84	303.02	305.13
304.84	307.76	310.95	299.89	312.91	309.5	301.74	309.15	305.35	303.3	305.14	306.03	301.92	305.44	301.52	306.14	300.26	310.94	303.7	302.95	301.91	305.78	307.79	305.42	297.72	300.98	303.09	309.32	305.52	301.47	302.82	301	305.18	308.09	302.35	301.89	302.7	300.92	309.84	302.43	303.34	299.03	308.33	296.94	303.93	299.08	296.4	304.95	301.46	296.1
321.41	322.32	330.56	313.52	321.71	315.51	326.59	318.06	322.6	321.6	321.45	323.57	310.57	312.36	314.58	324.1	320.58	318.18	312	320.95	323.34	311.48	316.58	324.33	321.19	318.94	319.06	319.01	320.53	318.22	315.96	318.93	313.72	311.49	314.52	319.83	323.92	323.62	312.92	317.6	319.96	312.68	315.75	313.37	323.61	317.46	321.72	322.22	320.75	317.45
315.09	313.53	317.42	316.99	318.03	317.56	315.83	325.79	316.66	320.91	317.29	324.42	321.96	319.91	314.46	325.61	315.18	312.56	319.5	320.92	318.52	315.63	322.09	319.5	311.91	317.66	316.72	315.32	314.46	316.74	329.15	313.12	319.03	322.85	319.13	312.79	316.5	316.8	318.21	326.1	314.95	311.32	321.7	317.83	308.38	306.15	314.81	314.48	315.81	318.2
302.55	302.37	296.6	295.78	301.06	301.22	297.08	299.22	304.51	298.74	300.7	302.54	298.01	300.49	295.66	303.6	296.19	294.97	297.09	306.8	307.75	301.21	300.98	305.42	294.94	300.33	293.9	294.34	297.25	304.13	303.59	301.92	294.92	307.56	295.96	296.23	299.99	303.35	304.5	300.72	303.81	303.81	307.28	301.54	297.42	300.93	305	304.82	304.22	305.41
318.69	320.7	331.04	314.89	318.26	322.64	312.84	316.47	321.01	312.46	319.99	318.29	324.58	325.2	315.25	324.01	315	315.94	311.56	314.65	312.83	320.8	320.2	312.78	319.47	323.31	316.67	312.42	310.8	322.84	316.6	317.93	310.87	317.09	321.1	319.09	308.23	321.75	317.83	315.57	321.77	322.68	313.93	312.74	312.09	321.24	310.61	315.66	312.84	314.8
320.89	319.24	311.38	321.22	311.85	315.21	319.93	315.39	311.88	313.82	316.51	316.58	319.31	310.74	313.74	320.38	313.05	314.67	319.35	316.29	321.07	314.7	312.33	313.94	315.88	309	316.23	312.12	312.08	318.76	312.05	317.29	315.15	313.75	320.06	309.94	311.88	315.07	313.74	315.71	315.94	313	315.52	310.03	319.43	319.18	318.12	316.42	308.36	317.79
304.54	300.48	306.26	304.16	302.12	308.76	296.09	305.67	300.78	312.3	308.26	297.69	305.36	306.51	304.34	305.76	306.43	308.61	310.57	304.9	294.12	305.2	306.16	305.82	309.81	302.57	305.4	301.82	301.36	305.98	297.04	304.06	299.64	307.36	305.53	309.15	309.12	303.32	297.51	308.23	304.13	304.05	307.64	306.59	307.28	305.06	302.47	309.23	304.1	296.77
311.85	311.47	310.87	321.34	313.52	320.88	314.65	308.37	312.3	320.28	315.09	327.45	318.92	311.18	314.08	313.98	323.68	315.75	316.24	315.65	319.85	315.8	312.76	320.98	312.11	318.21	321.71	317.46	315.28	312.56	321.17	320.75	311.01	316.41	315.96	316.45	323.01	321.25	321.34	315.46	319.12	315.13	317.76	313.11	308.24	314.53	313.89	315.72	315.24	315.73
293.03	296.85	302.21	299.33	307.81	298.57	298.72	295.18	301.09	298.55	297.1	300.8	296.78	304.34	298.49	310.09	303.02	292.77	301.41	302.37	308.17	296.94	299.51	307.4	302.9	299.9	296.52	300.46	297.74	302.73	303.63	304.68	300.73	292.64	302.91	302.56	305.5	304.17	293.38	298.46	301.13	298.57	305.35	300.81	302.93	299.5	299.44	299.18	301.6	296.11
301.97	298.45	312.29	301.42	292.03	308.65	315.33	306.64	306.33	299.12	303.55	315.15	306.11	305.61	302.63	298.13	308.49	310.75	307.11	310.16	304.02	303.02	306.9	313.92	302.66	302.7	300.22	305.31	300.62	303.38	293.8	305.06	314.21	300.74	293.84	304.41	309.48	303.34	302.86	305.49	306.57	301.02	307.9	309.81	305.66	306.1	302.23	312.88	303.01	309.05
306.74	314.11	309.78	315.46	315.8	320.26	310.03	310.36	312.36	312.32	319.28	317.94	310.84	315.77	324.11	314.23	316.43	315.27	307.89	313.37	315.47	316.37	323.61	314.93	306.74	319.08	316.15	308.26	317.23	318.48	313.58	317.52	310.16	305.22	310.13	315.82	316.13	320.53	310.11	315.19	311.43	316.09	315.99	313.23	324.41	310.78	314.27	325.41	314.3	318.77
314.54	317.72	314.07	319.39	314.87	314.45	313.34	314.36	316.44	305.26	317.93	319.67	311.33	316.26	317.8	315.91	322.08	320.45	310.47	316.22	318.42	309.13	316	313.15	318.36	311.92	309.76	312.43	315.65	322.1	319.26	319	321.68	314.9	314.46	315.28	316.9	318.3	311.8	310.75	314.81	312.31	310.69	319.37	317.97	311.01	303.57	314.1	318.78	322.36
300.91	303.4	302.11	303.24	296.43	302.69	296.62	310.54	304.58	304.89	306.26	298.97	306.82	310.18	310.74	309.12	310.01	305.03	305.43	305.03	307.79	302.3	303.71	296.03	306.16	303.17	306.02	307.17	300.07	308.88	305.03	307.18	309.29	300.05	304.54	304.67	294.07	304.16	305.8	303.63	299.96	309.2	305.48	303.21	296.5	302.78	299.18	303.14	301.31	298.71
305.63	309.33	304.74	293.53	313.5	300.73	308.16	310.04	300.24	298.34	300.85	306.05	300.57	300.16	305.79	297.43	307.33	296.53	304.37	306.77	306.08	305.03	304.58	309.7	305.88	311.05	305.03	308.56	302.25	305.01	303.15	308.69	296.27	300.88	302.92	301.56	299.47	303.16	304.22	309.97	303.76	303.56	308.95	299.31	296.28	301.92	296.31	310.09	302.45	308.19
330.11	326.82	324.43	324.81	321.62	331.15	327.41	332.01	326.84	326.4	321.83	326.11	327.78	326.86	326.5	329.03	332.68	334.61	324.6	328.57	330.4	323.63	331.34	324.6	332.3	326.19	322.96	331.64	324.02	324.69	321.59	327.07	325.05	324.39	324.95	323.68	337.11	324.78	324.4	327.87	326.88	327.31	328.47	327.72	325.51	325.83	317.82	331.03	319.82	322.1
311.72	310.24	305.81	312.32	309.13	309.31	310.12	308.04	306.31	303.79	309.93	306.84	310.29	312.62	309.6	308.96	306.24	315.67	304.44	308.36	313.85	302.32	309.26	307.57	304.03	309.01	306.75	306.5	308.34	305.61	304.25	311.37	306	305.13	308.83	311.01	305.05	309.77	309.55	307.01	308.25	308.91	305.79	306.43	306.14	310.23	304.62	313.49	308.79	312.63
313	318.66	323.57	323.49	322.33	317.6	321.47	314.37	317.85	318.96	316.05	320.73	317.78	314.71	310.62	318.02	319.49	314.73	316.37	313.31	317.84	319.06	315.1	317.25	320.78	316.17	320.94	318.28	323.07	314.89	313.46	317.02	322.75	307.93	318.55	320.77	313.87	320.69	319.21	315.8	316.17	318.61	322.42	308.59	321.24	308.24	309.07	312.25	311.19	318.4
315.82	313.09	312.4	316.45	308.55	316.92	313.55	312.97	312.73	309.88	316.29	317.66	318.03	310.53	311.67	308.37	317.76	316.15	317.78	312.57	308.17	314	313.24	311.19	310.31	311.07	314.08	303.98	317.17	306.8	315.39	309.74	312.37	310.36	318.77	318.61	312.18	316.17	312.24	311.43	309.71	314.7	306.98	315.9	306.76	312.25	310.95	312.81	309.83	318.65
312.36	312.36	304.4	308.48	312.04	311.54	314.35	312.99	308.54	318.76	319.45	312.51	312.9	310.99	319.46	316.7	311.95	316.97	311.53	316.85	311.95	316.76	318.09	315.95	312.5	314.15	312.2	314.18	315.23	309.72	314.31	312.9	311.99	314.43	319.41	310.19	310.92	318.08	314.04	314.64	314.03	310.23	308.47	317.27	316	310.63	312.97	309.23	310.9	318.95
310.09	311.41	316.39	314.14	315.41	311.67	316.11	306.26	314.03	319.7	315.1	325.32	317.63	323.65	313.84	316.3	311.86	311.32	320.28	315.17	319.3	310.23	315.77	322.04	311.61	311.46	311.5	315.54	313.8	310.66	312.4	312.26	320.07	306.97	308.97	309.52	312.34	311.86	314.43	311	312.37	319.15	312.71	315.26	313.07	318.74	317.21	311.25	309.84	311.17
317.35	316.4	311.43	315.77	316.64	312.3	311.86	313.5	319.18	313.33	315.7	309.42	308.7	314.8	316.35	308.19	314.94	311.04	312.64	318.29	315	310.01	315.08	313.28	314.27	313.66	316.59	318.24	309.85	309.13	318.32	309.87	310.94	311.84	310.84	310.03	308.11	314.96	307.44	311.24	312.49	312.83	309.67	315.59	301.37	309.19	305.31	318.71	317.35	317.56
292.6	297.14	290.11	302.98	292.19	298.56	298.37	290.73	303.01	296.46	296.44	301.55	299.42	292.32	296.26	288.52	294.33	290.95	298.29	293.87	296.97	301.01	290.74	293.27	287.51	295.71	300.28	299.79	293.97	290.77	293.89	298.22	290.28	297.15	294.54	296.69	292.92	291.01	303.87	295.36	294.83	293.73	296.3	292.8	297.35	298.53	297.66	288.92	287.53	297.95
300.4	302.03	301.79	304.05	309.52	293.88	303.64	309.96	304.84	307.58	307.33	306.95	303.92	304.49	304.98	307.25	310.37	303.87	298.44	297.58	304.68	300.91	299	311.66	302.88	310.03	296.67	312.49	303.61	305.57	296.58	302.85	301.35	308.48	306.41	299.72	302.85	305.03	300.23	303.49	304.45	303.02	307.34	307.32	300.57	304.89	306.76	304.33	303.55	303.2
294.63	301.27	301.01	300.59	298.19	302.13	301.96	301.47	295.29	298.61	297.14	299.84	304.3	306.72	301.06	308.81	302.71	305.82	301.08	298.97	307.69	308.85	299.73	300.02	301.75	300.79	295.76	300.72	305.86	305.56	297.32	303.15	305.67	302.76	305.57	301.56	307.62	302.46	299.69	301.69	298.85	298.16	303.03	304.41	298.41	305.51	302.31	301.21	302.28	304.28
312.54	302.55	312.25	305.12	305.79	300.36	308.75	308.43	316.2	303.91	304.59	309.68	304.13	300.16	298.73	312.1	308.26	303.53	313.41	307.85	307.29	300.95	305.8	300.34	302.69	307.21	312.6	305.62	303.31	312.45	311.88	307.93	305.85	307.18	304.16	305.5	308.75	307.35	307.75	303.77	311.52	302.87	309.52	309.96	303.85	303.99	314.97	307.36	312.21	299.05
312.09	308.31	307.91	304.11	306.84	308.33	304.19	300.53	309.88	308.94	306.24	309.9	302.43	308.16	308.13	309.85	310.33	309.12	307.99	314.49	313.56	313.1	310.35	307.59	304.78	306.95	317.18	311.31	303.79	312.04	305.92	305.13	308.26	307.89	307.19	308.71	312.15	308.96	301.94	306.07	308.14	306.88	311.38	303.44	306.1	310.9	303.47	307.93	305.24	311.73
298.32	298.54	303.41	303.32	306.97	300.72	296.21	309.15	308.25	305.56	301.06	302.14	302.65	298.58	299.66	306.19	303.95	309.55	301	295.28	303.4	303.07	293.79	306.46	293.32	301.12	300.1	298.23	304.75	298.88	302.6	299.57	307.06	303.14	310.15	312.05	300.21	306.37	301.87	303.14	308.59	300.79	302.57	305.59	304.01	307.54	300.31	308.25	306.63	295.22
306.72	302.5	311.22	307.79	300.27	307.84	313.02	310.74	305.47	304.61	294.9	305.53	303.56	306.01	307.21	307.87	305.4	304.42	311.84	304.83	304.09	310.32	302.31	311.46	307.97	306.61	306.96	313.53	307.47	304.32	311.79	310.08	303.79	300.99	306.38	309.43	309.54	308.66	307.72	304.79	303.74	313.02	307.93	305.43	304.09	309.97	309.81	300.8	309.73	307.1
304.7	302.44	302.48	310	304.93	309.71	304.59	308.38	303.63	306.51	297.35	312.49	309.06	303.58	301.8	311.88	306.62	302.76	298.61	303.04	304.55	303.51	306.33	306.26	307.86	296.98	309.12	303.86	305.74	300.55	301.16	305.24	298.52	306.11	303.14	301.43	301.31	305.69	314.84	307.49	306.51	303.91	311.81	304.88	299.14	301.5	300.51	305.7	303.24	304.61
311.52	313.63	316.98	301.44	302.81	310.32	309.23	312.54	306.82	301.74	316.02	305.23	306.91	312.17	309.51	311.71	317.7	310.76	305.46	311.45	314.44	314.43	312.83	305.67	313.48	307.48	309.83	304.81	317.55	313.3	316.92	307.19	308.26	307.79	312.19	318.88	309.59	310.9	311.84	304.25	316.1	311.71	308.37	313.33	305.93	310.16	309.31	313.7	309.55	313.3
316.68	317.5	314.62	317.08	317.27	317.04	309.85	317.24	320.81	318.24	312.89	317.13	318.15	319.42	315.07	319.55	317.42	316.95	312.41	318.55	319.97	320.48	318.51	311.97	316.15	314.27	319.22	325.46	317.73	314.35	323.56	322.96	316.15	317.36	320.82	321.61	317.4	314.2	315.56	322.03	319.68	318.23	318.19	316.69	312.79	315.47	316.81	322.19	319.08	319.58
301.58	296.07	291.96	292.13	294.37	297.53	302.77	294.99	292.72	289.63	290.05	292.13	296.36	300.96	288.58	296.55	299.39	294.12	293.53	295.95	294.13	296.38	291.1	294.07	295.36	302.41	297.53	302.31	291.76	293.31	288.87	296.48	296.39	297.17	286.45	295.35	304.45	296.23	290.57	293.46	295.53	298.15	296.71	293.82	292.49	297.19	300.97	289.89	291.64	295.53
309.94	315.18	311.38	307.08	311.18	313.12	309.88	318.22	308.97	316.7	310.22	305.08	314.52	315.79	310.16	305.46	304.74	302.35	313.03	311.43	305.49	315.47	315.6	315.77	308.93	312.01	309.75	313.33	307.61	304.74	315.15	309.37	308.98	314.63	311.84	310.89	308.06	313.39	302.85	315.6	304.63	310.67	311.92	309.71	300.83	308.69	303.69	313.74	316.41	306.09
293.57	299.15	297.34	304.04	302.87	292.83	297.81	291.97	295.99	294.11	292.99	300.53	289.53	297.94	294.33	292.4	302.04	296.66	305.75	298.91	300.88	298	298.64	289.08	294.53	304.44	297.37	299.55	299.34	296.22	296.67	295.54	292.76	295.96	292.11	297.14	293.27	297.33	299.61	302.55	294.51	297.86	299.9	299.59	286.35	294.53	300.47	297.64	298.2	299.78
322.87	324.08	326.25	323.34	322.56	328.69	329.76	330.24	323.64	329.19	326.22	324.53	322.37	321.46	324.93	318.9	324.89	323.23	326.68	322.15	327.63	322.08	320.77	328.18	312.7	322.69	325.32	326.64	325.6	319.69	329.68	326.38	319.42	319.66	322.61	318.99	328.17	327.57	321.75	324.64	326.12	317.57	327.77	319.73	318.24	320.88	327.19	327.06	326.79	329.28
301.58	303.08	299.4	310.38	314.23	304.72	304.48	303.57	308.34	302.38	307.95	306.88	314.79	305.33	301.59	306.9	309.34	299.57	305.69	303.05	304.49	313.31	298.73	307.58	304.43	298.52	305.05	304.98	300.79	314.63	303.7	308.8	304.1	303.81	304.63	300.47	303.02	303.74	308.98	296.63	318.22	299.64	297.63	302.06	312.53	299.04	307.99	306.86	302.93	311.36
302.92	304.35	310.08	297.33	305.3	310.51	306.29	301.81	300.62	302.59	304.2	304.72	301.91	305.14	305.52	302.28	303.99	302.09	300.3	311.03	305.35	302.2	301.74	301.71	312.61	294.73	307.72	301.27	301.9	308.21	302.27	300.38	301.09	301.66	303.5	305.98	298.88	295.4	300.66	307.23	306.47	309.88	305.26	305.24	308.89	299.99	304.1	305.16	303.4	303.98
325.24	331.82	324.74	325.57	325.85	332.4	328.49	331.51	335.42	332.69	328.93	330.35	330.32	334.86	335.09	320.84	325.45	330.31	324.58	326.47	322.19	327.64	325.31	326.8	330.11	322.13	330.02	333.71	321.83	326.96	334.6	324.07	328.8	324.31	326.81	326.21	328.45	322.69	328.77	323.99	328.65	327.3	324.58	323.36	328.34	333	329.84	326.04	331.73	329.51
314.38	324.98	310	322.34	313.07	305.18	324.45	315.15	316.42	317.34	321.47	315.5	311.76	316.76	311.63	309.66	318.43	319.19	313.24	313.26	314.78	309.88	325.59	316.34	315.29	322.5	319.65	319.63	319.88	326.72	311.83	319.52	320.52	313.27	317.7	312.18	319.41	315.87	312.87	314.16	317.08	306.55	325.14	312.86	322.38	322.17	318.75	317.56	310.27	316.2
325.32	330.35	323.03	323.35	331.68	324.66	335.65	328.66	328.59	329.76	330.56	326.53	329.17	331.14	334.52	325.62	328.88	326.76	331.04	322.91	328.02	328.82	320.54	327.05	326.83	324.09	324.62	333.64	323.76	327.56	328.39	328.48	328.35	330.23	328.2	329.51	326.78	333.01	321.6	322.67	331.52	325.01	320.98	325.66	325.17	332.28	324.63	336.93	328.73	333.64
323.67	317.79	318.98	319.97	318.92	312.19	319.49	319.3	318.34	320.44	315.54	318.53	319.27	317.16	320.6	310.7	323.09	326.07	319.86	319.71	320.71	318.43	318.03	318.86	317.07	315.75	317	319.24	323.19	319.2	317.67	316.39	315.16	313.37	319.18	318.52	306.31	321.86	320.71	318.18	313.72	325.67	313.46	312.8	309.67	319.56	321.58	321.31	319.9	317.8
326.04	320.26	327.65	333.18	332.47	337.28	324.97	328.15	331.84	327.21	325.64	326.29	323.36	324.81	323.49	324.36	332.66	325.33	325.61	332.17	325.67	322.27	331.49	324.81	331.87	330.62	333.47	329.84	328.76	327.58	329.34	323.3	325.24	325.73	324.62	326.81	323.87	321.53	328.21	321.09	326.73	329.92	330.09	325.45	331.84	329.1	324.98	328.74	323.89	323.44
325.24	320.2	313.46	329.58	321.64	324.33	322.09	324.76	316.6	332.66	331.36	330.65	322.56	322.97	309.16	323.48	325.93	330.35	319.82	326.24	337.69	323.15	324.52	324.87	327.57	326.4	328.44	326.82	326.63	325.24	329.65	327.53	317.8	326.19	328.06	321.77	328	327.25	323.6	324.28	321.85	326.18	322.65	326.42	323.69	317.87	320.98	319.77	323.98	326.26
314.18	315	313.6	324.34	314.75	315.75	313.41	319.39	315	312.22	318.99	315.91	316.7	306.78	310.59	316.87	315.98	307.56	310.27	310.08	318.92	320.59	312.66	314.24	313.08	321.18	319.13	317.24	321.57	316.29	315.11	319.18	312.39	310.68	316.31	308.09	321.83	316.43	317.39	313.05	313.94	317.98	322.47	317.42	310.82	318.22	313.91	311.84	314.68	316.73
316.4	317.54	317.98	321.2	320.38	314.54	317.2	313.61	310.86	318.97	313.85	319.99	326.42	315.67	318.01	314.25	317.46	322.1	320.8	316.78	319.08	326.41	318.34	313.45	315.78	317.42	311.26	316.68	316.53	316.25	313.42	320.64	307.16	313.32	319.51	314.51	316.38	322.37	317.77	305.13	309.97	317.46	317.99	320.53	323.73	322.65	319.56	317.69	316.33	323.35
316.43	317.61	318.71	312.5	316.87	321.59	321.51	318.18	320.46	316.03	318.49	315.19	310.18	312.62	310.74	313.3	315.24	326.26	310.29	316.38	318.36	318.08	327.74	319.99	317	320.49	314.44	316.98	320.52	323.29	315.84	319.5	317.66	323.53	313.05	308.25	314.39	321.01	319.47	313.24	316.97	310.76	316.82	315.04	322	317	324.02	323.63	318.98	309.96
306.71	300.92	298.69	303.38	300.31	304.87	306.44	300.81	303.07	310.92	305.34	303.87	298.3	305.74	299.9	306.43	306.8	299.81	304.27	294.68	292.93	310.75	308.65	297.13	302.88	300.71	309.87	300.26	308.59	302.94	306.07	299.17	307.7	313.17	294.89	297.28	298.79	301.27	300.51	307.17	303.08	301.01	300.38	296.76	308.78	304.68	305.74	308.97	301.03	300.14
313.36	300.32	306.18	307.14	310.59	312.12	311.18	312.93	306.37	306.23	304.52	313.24	306.49	310.84	312.88	310.44	314.46	314.31	306.32	314.93	310.93	308.36	311.59	314.34	312.26	306.51	298.75	313.83	311.33	305.61	310.89	308.44	306.97	310	308.49	312.49	305.52	306.58	306.92	311.47	311.37	309.86	313.37	309.51	302.75	301.76	302.88	319.45	307.69	314.04
317.55	307.44	315	317.28	314.34	324.57	315.27	311.36	303.41	309.95	306.18	314.49	319.54	311.89	316.02	309.73	310.35	321.05	314.07	311.58	318.02	312.07	303.37	318.1	311.63	318.17	316.42	312.3	312.11	304.12	313.31	317.38	313.69	309.73	312.42	310.86	312.75	312.27	310.44	310.7	322.02	316.54	312.2	309.8	311.6	313.92	310.87	317.81	312.96	314.02
313.84	308.99	310.25	319.95	315.24	311.03	317.75	308.18	318.8	312.46	306.91	313.95	302.64	312.93	306.7	304.41	314.74	310.67	312.06	321.67	314.86	313.64	309.62	308.55	316.17	311.64	312.8	312.22	311.41	318.81	314.22	301.82	311.95	306.03	311.47	316.16	307.75	320.08	310.08	313.06	310.29	314.78	315.24	311.66	305.98	318.52	315.4	324.9	310.94	315.84
308.67	315.22	309.06	315.84	314.26	313.31	312.38	315.89	308.28	311.04	313.51	316.28	307.36	311.96	315.36	317.02	314.57	314.49	309.75	308.62	310.38	312.48	307.72	313.81	319.41	308.16	316.38	311.69	313.9	307.26	313.33	310.58	308.26	315.82	305.19	312.99	309.35	315.86	306.33	313.01	304.51	317.41	314.11	313.45	318.19	315.06	307.3	312.77	316	305.97
314.5	310.74	306.91	315.61	311.95	311.29	310.87	301.18	313.33	314.69	310.22	309.71	317.17	328.84	309.6	310.73	310.57	308.23	310.46	303.49	298.8	307.35	311.64	314.34	313.21	318.56	312.51	303.93	311.61	314.6	309.65	304.68	307.63	304.43	308.82	307.74	311.31	314.33	308.12	312.42	313.08	303.65	309.16	309.14	310.61	314.61	303.46	306.6	313.89	310.69
303.64	303.94	299.13	308.19	307.65	299.13	300.09	303.5	302.43	303.59	303.81	302.39	307.93	307.84	302.07	305.06	302.16	297.58	311.7	305.46	300.64	303.71	308.14	300.17	313.83	313.6	306.24	309.71	302.95	298.9	302.21	307.14	307.55	302.39	306.96	302.61	307.56	300.03	304.37	299.29	308.82	303.55	304.69	311.34	296.3	302.33	305.55	305.79	303.73	309.09
302.62	304.07	307.2	299.95	300.67	297.22	306.42	305.07	302.53	300.56	305.54	306.2	301.87	306.47	296.93	299.13	309.79	298.6	306.68	307.44	303.84	298.19	303.55	303.36	298.94	303.34	308.01	309.59	304.66	302.95	298.77	302.9	299.28	308.62	299.12	308.54	310.54	302.25	304.86	301.2	308.72	309.23	306.06	303.77	307.52	305.47	306.82	305.46	312.38	303.1
307.27	321.62	310.58	313.53	320.12	314.53	322.54	309.88	317.69	316.78	316.4	315.38	308.42	307.96	314.5	316.54	313.75	305.79	308.66	321.83	317.21	314.75	317.65	315.62	318.06	322.76	306.86	306.59	311.68	311.04	311.46	311.36	313.99	318.65	314.9	315.97	314.32	314.2	307.11	310.93	318.28	310.16	313.81	312.86	312.91	314.55	318.81	317.82	312.41	319.25
301.32	305.25	310.44	308.43	300.33	316.06	312.76	314.23	311.28	309.15	315.4	307.05	309.06	309.25	305.11	308.19	308.89	302.05	303.17	308.59	304.34	309.41	301.58	308.07	311.4	302.28	312.51	306.99	305.73	310.69	304.21	305.15	310.6	305.52	305.97	310.23	307.28	309.49	306.76	307.87	306.44	303.76	308.81	309.46	306.12	312.46	310.88	312.22	303.54	314.72
287.45	295.02	295.77	292.9	297.29	293.6	295.02	294.29	291.46	290.57	293.45	285.65	296.93	292.55	297.06	291.67	293.86	297.82	294.11	295.5	295.77	293.1	295.72	294.2	295.51	292.63	294.41	286.93	295.43	295.16	285.99	294.04	292.29	297.86	293.97	288.17	295.12	288.32	298.69	293.33	295.17	291.15	292.16	291.2	298.42	297.9	299.6	290.56	301.49	299.89
308.16	316.26	304.63	313.1	313.04	305.27	312.14	312.43	305.93	306.07	314.91	311.73	307.23	308.97	307.71	305.94	309.89	312.02	309.84	312.6	311.07	307.08	305.53	313.82	315.95	313.7	307.4	306.36	316.56	311.32	316.74	311.25	309.32	308.71	307.11	307.67	306.95	307.14	311.98	305.31	310.45	306.97	309.5	313.73	312.52	309.73	312.57	315.99	309.51	315.14
300.43	306.75	306.35	306.22	300.32	312.56	303.08	309.27	309.39	304.25	297.04	306.57	307.39	305.45	304.74	305.35	307.13	309.5	305.31	307.06	311.51	309.21	306.7	303.79	313.72	305.55	302.26	310.33	310.31	308.27	306.52	307.82	305.81	311.07	307.75	302.39	304.87	305.64	301.75	306.38	309.94	308.16	311.77	313.14	309.44	316.23	306.58	310.71	305.39	310.27
308.65	309.87	311.39	315.59	311.24	310.71	304.11	311.05	316.27	315.03	304.28	308.14	312.96	307.29	306.82	315.03	306.82	311.88	311.99	310.54	311.16	312.72	313.2	308.56	307.64	301.85	311.15	305.9	309	314.94	308.95	305.12	307.51	309.66	312.53	307.19	314.72	304.56	311.72	310.02	308.72	314.98	304.58	309.02	312.53	307.57	313.84	310.39	320.35	308.87
311.97	311.14	307.05	308.31	308.46	314	303.92	311.96	304.3	306.03	304.4	305.43	305.11	306.53	310.59	311.2	313.88	312.29	307.35	310.6	306.92	304.97	311.3	306.03	309.77	308.38	306.23	314.44	313.44	307.48	305.84	307.95	305.68	304.16	301.95	310	309.92	307.99	317.27	304.72	308.1	308	307.35	301.82	311.03	301.83	306.12	305.29	307.46	309.16
303.97	306.84	312.32	309.38	310.35	303.92	310.98	303	307.86	308.96	306.97	296.01	302.23	299.6	310.25	306.79	316.57	316.78	309.91	304.94	305.03	306.08	302.14	306.89	306.54	303.61	307.08	310.26	310.85	304.47	308.74	301.52	306.01	307.38	307.39	305.26	305.94	305.67	304.41	312.76	300.25	307.46	303.2	302.64	307.67	308.12	301.16	304.57	304.17	303.79
306.72	299.27	298.48	306.76	304.72	299.1	304.23	296.22	304.04	296.15	298.28	302.56	300.66	306.29	296.67	308	307.39	302.63	297.45	297.24	301.97	305.31	303.68	304.45	301.06	300.6	303.25	298.15	304.47	300.7	301.55	297.45	297.58	309.03	302.75	306.35	298.69	302.82	304.13	296.5	296.56	306.01	294.89	300.12	299.96	305.14	304.73	302.46	300.51	301.11
316.54	315.19	323.63	323.35	321.77	314.85	318.59	319.03	309.93	318.19	315.16	322.96	317.29	323.24	322.67	315.24	309.94	317.74	315.85	314.69	318.29	316.42	320.17	320.18	320.61	316.61	316.89	316.56	314.67	317.9	324.32	320.35	309.27	310.16	316.61	317.43	317.06	314.18	320.92	323.17	320.78	320.46	315.33	320.64	323.65	317.79	317.37	319.91	314.93	316.81
323.36	327.27	325.52	324.29	324.42	321.07	327.34	325.09	318.09	317.89	330.21	326.93	327.27	321.75	331.06	330.21	328.14	318.54	320.27	322.16	323.97	326.16	323.86	321.59	324.1	322.62	326.72	331.14	322.18	329.26	324.37	320.09	323.48	318.9	326.25	324.5	332.49	328.8	325.17	330.34	324.95	327.34	328.87	327.06	329.82	325.51	325.28	330.96	321.27	326.48
308.92	312.06	310.9	307.29	317.21	311.96	304.46	310.32	306.24	306.45	313.72	305.72	308.64	310.24	315.38	310.35	310.04	306.13	312.84	310.35	311.85	311.75	317.15	314.86	310.84	315.23	310.06	312.02	313.78	309.37	311.69	311.65	316.48	312.99	313.76	311.71	311.82	316.21	314.51	308.02	308.16	310.73	310.45	306.13	307.98	310.91	316.35	317.08	313.34	313.7
308.95	303.49	299.93	299.04	300.04	307.44	303.44	302.67	305.18	298.18	298.14	301.01	297.08	304.81	300.99	298.48	302	306.6	294.4	300.04	305.47	305.66	301.76	303.58	298.44	306.73	307.87	303.76	301.55	303.1	298.18	306.54	307.71	292.65	303.89	297.84	304.37	304.32	297.17	300.28	299.33	295.21	305.6	295.66	307.21	307.14	307	299.35	303.3	301.08
310.18	309.6	310.35	302.49	303.45	304.36	308.46	305.84	314.14	311.25	306.18	306.17	309.77	305.77	311.64	308.5	312.76	311.01	304.7	307.62	309.09	310.59	310.42	308.91	309.08	314.46	309.96	310.17	312.12	307.46	312.16	313.08	305.19	314.32	306.97	303.64	307.32	310.87	314.19	306.33	311.97	303.26	308.21	304.07	306.12	315.99	310.46	308.31	308.03	309.78
314.02	313.39	311.12	321.44	318.35	317.37	316.75	318.29	319.04	320.21	313.96	318.88	313.94	319.69	312.33	309.89	320.56	317.61	314.57	318.9	317.45	318.1	315.91	312.47	315.26	316.15	320.79	315.96	313.85	315.44	310.26	321.99	319.72	318.01	315.8	316.17	315.86	312.53	322.64	316.4	311.09	319.22	318.24	316.54	322.02	315.41	318.45	315.99	316.91	315.01
314.04	312.09	317.24	324.49	322.79	311.88	319.74	310.15	316.8	313.49	315.51	312.07	306.45	321.14	321.63	316.49	317.44	306.18	307.76	317.75	315.37	314.48	316.63	319.07	320.05	316.27	317.95	310.42	313.03	315.85	315.41	318.54	313.61	306.79	314.21	311.84	315.64	313.23	318.32	308.94	315.63	315.65	315.6	310.9	312.08	320.11	313.4	313.56	308.87	307.71
286.62	303.8	300.56	295.36	290.24	291.55	295.95	302.91	302.99	297.81	291.05	290.04	295.4	294.81	297.81	293.6	296.02	289.97	290.66	302.09	295.7	292.51	295.78	291.5	294.96	297.14	294.1	295.65	294.47	298.4	285.03	302.61	289.6	295.64	298.7	297.13	296.32	293.5	294.82	294.23	297.48	296.81	293.45	295.65	300.32	292.92	287.35	285.34	294.94	299.06
305.78	303.06	318.99	309.82	319.86	313.18	304.46	313.11	310.57	305.4	310.39	308.76	312.27	316.3	311.19	308.83	314.68	306.05	307.72	311.77	315.13	313.77	309.84	312.41	314.72	309.72	312.85	317.3	314.96	306.1	308.8	311.91	314.7	311.74	310.42	309.59	312.4	310.29	306.64	310.87	310.17	308.36	309.64	312.77	305.4	306.51	313.95	313.99	313.37	315.64
311.19	307.77	307.86	314.8	310.75	308.85	313.5	306.27	311.61	310.15	307.79	308.96	315.57	311.04	314.34	308.46	309.46	318.93	308.25	314.69	310.39	311.96	314.98	313.45	313.1	319.8	317.92	311.56	314.44	306.43	308.34	309.33	314.46	312.26	316.03	310.65	306.25	309.06	312.24	306.06	309.12	309.94	314.15	316.56	316.76	309.25	309.9	311.4	313.84	299.94
308.37	304.78	306.21	309.12	309.65	312.36	307.89	307.26	304.01	316.31	309.86	308.01	307.43	309.77	301.7	310.94	304.71	304.08	306.96	303.18	307.35	304.33	303.16	312.66	306.28	296.86	302.67	304.25	307	311.26	313.08	297.52	303.08	310.71	309.21	305.27	306.85	308.92	305.24	306.5	303.41	301.98	306.33	305.55	306.63	307.99	305.73	305.2	307.98	307.66
313.89	312.99	309.74	321.81	317.03	310.74	320.26	315.17	318.87	317.12	315.86	311.42	318.36	316.27	311.62	310.62	315.04	317.65	311.18	318.42	315.76	314.43	319.92	310.84	314.93	322.58	314.92	315.46	314.21	313.87	314.56	313.78	316.29	313.82	315.87	312.12	311.02	313.46	313.05	313.6	312.54	313.77	319.07	310.8	319.8	310.58	317.05	315.34	317.41	320.56
302.72	295.8	306.62	306.2	304.26	305.84	302.15	303.16	305.03	303.28	304.18	306.44	304.49	300.1	304.93	304.87	301.17	306.64	303.21	308.84	303.37	303.26	305	308.08	297.9	307.49	296.55	304.43	299.83	305.65	315.32	305.08	299.79	301.06	300.01	301.26	305.2	306.28	309.14	304.39	304.23	297.66	300.83	305.8	304.93	301.73	296.16	303.5	301.41	311.14
313.96	311.95	313.82	313.18	316.53	313.4	314.84	313.53	319.97	313.5	314	306.6	312.78	315.38	311.32	313.67	317.48	316.52	313.8	307.7	311.4	317.78	317.64	311.88	315.65	318.24	314.27	311.6	315.53	314.11	316.15	320.48	316.42	311.95	315.15	320.24	314.14	307.55	316.96	316.24	316.15	317.97	317.03	306.41	316.92	308.08	313.52	319.11	311.83	310.69
307.32	298.91	308.81	305.85	306.48	306.69	308.98	306.93	306.71	300.39	310.76	308.54	307.19	303.6	307.8	305.1	304.02	304.48	305.28	316.24	301.25	305.52	305.18	313.68	299.45	300.25	304.7	308.95	309.52	306.72	311.26	310.78	305.92	311.64	299.8	298.06	303.58	304.82	304.82	306.3	301.5	298.51	308.18	301.82	308.38	304.03	305.93	303.77	306.67	305.5
310.22	309.52	299.29	308.72	306.04	309.81	316.03	310.4	302.56	309.45	313.91	313.33	307.18	311.96	312.2	308.12	310.54	308.47	306.24	307.58	305.1	316.93	307.84	316.02	302.69	311.28	311.22	307.63	310.97	306.83	309.64	307.81	313.4	311.14	302.81	313.46	309.29	302.41	308.72	308.89	310.93	309.67	316.06	317.03	305.74	306.74	300.85	313.6	309.75	314.74
303.5	304.78	306.76	297.8	299.82	298.57	303.13	301.1	303.13	300.14	303.82	297.5	307	304.27	312.56	302.45	298.14	301.88	304.97	297.73	304.61	310.59	309.67	301.65	301.53	302.35	297.16	300.34	297.93	303.02	299.84	297.74	300.82	299.88	299.16	307.45	298.08	309.81	303.27	309.75	300.56	305.15	304.26	304.83	303.69	305.6	304.63	305.52	306.59	300.42
298.15	302.67	297.99	302.54	302.85	304.76	300.8	307.56	314.29	300.56	304.36	313.9	302.83	304.06	305.22	300.86	306.44	294.97	305.11	299.9	303.29	308.04	302.65	309.64	314.45	306.68	310.19	308.74	313.26	301.89	300.67	311.64	304.09	300.75	299.69	306.81	302.16	308.78	299.18	300.31	304.69	303.02	301.74	301.99	309.01	304.32	307.4	310.45	302.91	302.6
323.66	309.53	312.88	311.94	311.27	308.63	322.67	312.52	308.36	309.88	305.26	309.55	311.41	317.21	311.35	313.28	317.15	307.99	310.67	315.85	312.07	309.09	313.43	313.76	316.72	315.4	311.53	312.16	306.36	310.38	308.77	308.85	310.23	310.44	314.1	308.29	317.2	322.14	314.8	304.43	307.52	316.17	312.44	310.52	319.03	315.13	310.57	311.74	319.9	309.64
315.27	323.21	316.17	308.15	319.25	317.17	315.84	324.75	320.4	312.4	317.41	310.96	316.17	311.12	317.23	321.2	318.98	310.99	310.03	317.84	319.03	313.23	308.62	318.65	312.23	311.63	315.1	315.9	317.22	310.31	317.07	313.9	317.57	319.81	321.07	312.95	310.14	310.33	309.86	313.14	315.03	310.32	310.95	318.36	310.28	315.84	313.79	324.56	314.03	308.8
309.16	299.07	303.77	305.87	305.11	305.5	302.53	305.05	302.44	306.21	295.09	308.01	297	299.56	303.02	298.29	299.05	295.79	298.91	303.43	300.13	307.6	309.34	297.86	304.54	302.41	302.3	300.69	297.31	308.92	301.74	296.87	303.14	305.12	299.33	303.89	308.41	300.16	308.58	306.92	306.11	300.94	305.21	308.56	297.84	304.8	298.17	300.72	297.52	308.67
322.06	325.74	333.92	335.95	328.31	328.14	332.94	325.66	328.39	321.15	319.4	325.46	327.77	329.61	333.07	323.28	325.65	324.21	333.05	327.86	325.46	330.4	323.04	326.98	330.45	336.36	334.01	328.36	329.28	320.28	329.3	329	327.43	326.76	325.61	323.72	328.71	330.15	328.22	325.5	327.41	328.35	324.97	329.97	321.26	325.95	334.32	327.28	330.4	326.32
293.8	294.38	295.09	294.98	296.35	294.56	305.85	292.8	302.45	293.29	302.66	296.84	294.99	296.87	299.02	299.41	301.82	294.84	302.09	300.52	299.4	303.1	303.27	291.12	295.09	298.6	296.07	294.77	301.61	300.58	300.43	294.9	298.28	297.64	293.3	297.99	294.76	294.08	298.95	295.21	294.76	304.66	291.95	300.04	293.87	301.23	300.65	304	299.95	294.2
313.21	310.94	308.35	316.02	312.33	314.12	310.99	307.47	319.47	313.41	315.41	312.6	309.53	315.23	312.61	312.96	312.21	315.08	314.14	322.46	315.45	313.92	312.83	315.25	319.02	320.91	309.15	310.02	312.39	319.71	311.58	318.53	310.62	312.89	313.55	315.7	317.85	311.45	311.86	320.52	318.16	312.06	314.2	320.71	311.86	316.29	311.5	307.46	310.7	311.36
297.98	302.51	305.8	304.65	311.52	311.96	308.76	305.24	308.96	310.29	301.89	304.1	309.06	316.41	310.17	307.99	306.64	305.05	308.13	306.92	309.06	310.9	309.46	305.08	313.12	303.14	297.33	306.5	307.14	308.34	310.89	307.36	304.67	310.14	310	310.6	307.56	300.69	306.54	307.76	307.87	306.47	306.79	303.33	309.96	316.43	307.37	305.5	300.1	310.98
314.62	317.52	318.4	321.06	313.5	313.21	327.87	316.34	320.81	317.87	320.44	323.13	315.65	322.4	320.35	312.3	311.67	318.26	312.41	320.18	319.91	324.87	322.02	311.52	321.12	327.2	314.85	316.33	320.97	310.57	314.29	313.6	318.72	319.28	316.21	316.88	322.8	316.56	315.36	315.45	320.12	318.29	318.36	312.84	314.33	306.57	312.48	316.95	321.29	318.88
304.94	305.93	303.9	304.48	302.67	304.58	298.26	305.91	302.61	304.42	307.93	296.58	311	307.59	297.28	303.97	306.49	299.88	303.05	307.92	304.94	303.3	301.32	300.24	305.52	298.65	308.01	305.04	315.4	299.51	302.12	308.05	304.56	303	306.07	295.92	309.99	303.41	306.8	307.22	314.37	297.75	302.84	303.28	302.35	299.13	301.48	304.63	301.95	306.36
307.85	310.4	301.3	300.96	307.27	303.34	305.29	308.23	305.67	311.78	301.88	304.03	295.77	304.82	309.68	303.28	316.68	301.95	306	296.3	309.29	304.55	301.82	298.36	308.83	301.35	301.18	302.93	298.64	301.28	296.06	298.29	304.55	304.38	307.38	307.81	297	303.7	307.13	310.11	305.7	306.99	297.75	299.2	305.37	302.76	307.29	311.92	311.67	302.3
291.81	295.92	286.1	299.95	292.3	300.04	295.08	298.13	299.44	298.37	289.3	300.47	283.26	295.83	295.18	296.91	298.73	302.56	298	296.58	299.35	300.94	298.23	292.92	299.39	288.82	291.26	300.33	292.66	298.51	293.22	297.37	297.49	299.05	292.98	299.35	298.44	300.74	297.57	293.12	296.15	296.35	297.72	290.78	291.13	298.05	297.44	290.43	294.63	301.96
305.12	314.94	307.47	301.51	299.07	299.64	310.13	313.14	303.3	303.15	316.46	305.29	304.5	308.42	306.45	310.45	312.13	306.64	303.61	310.7	310.77	312.76	298.61	306.81	305.49	306.16	303.81	307.58	304.47	308.86	310.49	312.97	310.37	309.17	305.75	304.45	313.22	310.89	302.65	320.9	304.08	309.17	307.62	301.29	301.8	317.23	302.06	306.05	300.45	303.75
313.21	307.55	306.49	314.31	309.58	311.31	303	304.2	309.65	307.24	306.79	310.74	306.45	303.14	310.19	311.26	310.76	306.54	310.15	314.12	310.44	309.76	315.7	307.3	309.23	318.48	314.85	311.87	304.15	308.04	308.35	309.05	310.04	315.38	311.46	310.88	313.32	313.73	311.06	310.18	314.17	306.17	310.88	307.45	309	312.37	313.59	304.37	306.05	305.72
310.6	314.61	307.43	320.24	311.03	310.18	308.72	309.33	313.64	307.99	315.78	319.98	320.72	314.6	307.92	306.38	312.56	315.15	309.5	310.88	318.5	310.76	312.22	314.98	318.3	312.77	312.92	318.17	311.38	309.85	312.04	314.94	314.26	309.99	307.26	308.11	309.35	311.09	314.17	312.25	313.9	311.35	309.22	313.18	310.02	311.13	313.09	314.63	309.88	312.24
318.9	319.31	313.8	315.44	314.45	313.13	311.41	313.43	318.27	311.56	315.18	318.46	310.09	311.06	315.91	315.66	313.57	318.87	321.63	310.43	310.09	307.2	314.09	320.15	320.47	317.16	315.13	316.85	310.19	310.37	318.76	309.15	313.47	317.83	314.77	314.25	311.04	319.44	318.59	321.7	321.81	320.32	321.09	318.36	318.05	313.43	315.61	310.25	310.73	311.63
298.44	291.34	305.07	296.81	306.04	296.62	297.7	302.69	296.01	291.82	304.88	296.12	295.02	304.81	291.73	302.63	295.68	299.9	297.58	300.57	303.17	302.18	293.37	293.16	308.87	306.68	302.32	296.86	299.21	294.11	304.43	304.28	295.47	307.11	293.5	298.3	299.52	309.09	299.62	297.58	298.7	308.64	295.01	304.71	301.53	297.36	301.51	303.03	296.28	292.49
300.13	306.56	309.49	308.05	303.02	302.74	305.72	302.94	305.14	306.97	306.71	305.77	296.14	300.49	303.89	297.36	302.18	310.52	303.48	304.9	296.68	300.89	302.65	304.89	306.21	302.09	306.78	305.59	307.34	303.21	301.73	307.21	300.55	307.71	306.27	308.17	297.99	304.77	296.21	301.19	298.38	310.98	305.87	302.63	301.39	305.16	297.56	307.93	310.61	307.03
317.91	306.02	310.5	312.24	313.43	307.46	313.37	311.25	313.62	311.25	305.88	310.06	304.83	309.35	312.02	315.53	311.31	320.85	314.26	313.63	319.98	309.56	306.86	307.61	308.31	305.18	314.22	311.47	311.2	314.31	320.08	314.58	311.43	322.9	309.69	317.03	310.72	308.22	311.28	315.77	306.23	308.1	312.53	309.71	310.88	300.66	310.4	314.35	306.32	316.62
321.76	317.09	310.47	322.52	317.63	323.71	320.49	316.72	315.95	322.61	318.39	316.22	312.96	317	310.76	325.33	315.73	315.29	313.98	323.57	320.76	319.34	318.33	318.59	317.42	323.88	319.84	316.92	327.25	320.83	322.49	314.4	319.34	317.37	318.95	316.49	319.51	308.12	316.75	317.93	318.9	324.29	325.97	315.8	321.46	311.1	322.11	318.22	320.36	316.58
307.62	307.97	314.94	318.98	316.31	317.69	316.27	315.55	320.27	308.02	311.48	312.48	316.15	318.45	314.72	311.18	311.08	312.76	319.57	310.45	313.83	311.6	311.4	318.62	314.17	316.95	309.06	316.18	316.9	316.16	315.61	321.87	311.59	311.42	313.51	316.12	311.21	316.31	313.81	310.34	317.63	317.36	307.89	317.77	316.54	316.24	314.92	316.35	316	308.91
328.87	324.14	331.69	331.2	326.04	318.49	327.25	325.96	327.04	326.37	320.37	326.34	326.8	336.65	326.09	334.47	331.17	339.38	320.78	327.76	335.95	333.46	327.07	326.14	335.83	324.37	332.4	325.01	317.32	331.65	331.61	319.62	331.73	324.73	326.32	326	334.35	319.54	330.07	330.67	320.16	328.84	329.63	322.86	333.88	327.23	329.38	328.68	329.2	333.81
311.02	323.25	312.16	315.97	316.19	305.52	317.23	307.6	314.42	316.39	318.39	308.62	317.99	308.37	312.96	313.88	317.41	316.62	304.31	315.18	311.91	314.99	311.45	319.95	311.22	314.35	306.25	311.23	311.19	316.78	319.8	319.93	308.83	311.98	313.68	311.73	314.39	313.52	312.94	315.38	309.98	305.12	315.29	318.36	316.35	309.49	311.02	318.24	310.66	316.14
330.68	332.27	326.08	331.2	321.97	329.82	332.12	328.02	321.46	331.17	330.63	325.73	333.52	322.54	339.25	328.64	327.11	330.05	326.79	327.5	323.44	320.59	326.57	328	328.32	326.66	325.46	326.46	327.48	332.42	333.67	341.64	331.28	332.58	334.66	328.34	334.31	330.75	327.06	328.87	327.93	318.99	332.44	333.76	333.69	328.72	334.55	321.87	331.78	333.4
308.08	302.17	299.2	301.04	304.82	302.65	306.43	300.14	304.35	295.6	295.61	305.5	309.53	304.94	303.78	299.03	301.3	300.06	312.54	300.19	298.08	308.69	303.52	303.66	300.55	300.76	304.09	295.19	303.76	298.16	301.14	298.19	305.96	307.04	305.99	304.22	310.63	296.9	308.01	292.52	305.07	300.44	304.47	298.47	304.58	305.64	311.9	307.16	305.27	301.54
302.48	303.18	306.44	300.67	303.49	305.29	303.43	307.35	297.93	310.72	309.33	305.4	304.23	304.17	303.11	306.72	307.17	301.84	304.54	305.55	299.3	298.28	301.68	310.47	305.45	309.98	300.6	303.38	307.13	303.14	306.53	305.92	293.84	308.04	303.46	303.63	305.93	304.22	316.48	300.11	310.08	304.64	303.37	300.63	310.09	302.39	311.52	305.08	313.35	307.02
297.8	303.73	302.47	308.32	303.74	295.83	304.42	305	301.32	304.06	305.95	309.07	306.34	302.26	299.96	307.76	303.07	304.71	309.72	297.45	301.15	302.94	296.94	308.79	308.3	308.42	304.47	299.28	308.06	299.92	306.79	303.19	303.87	302.48	304.87	307.97	300.66	309.52	307.61	299.04	308.56	307.89	312.34	295.12	300.99	305.12	306.46	301.21	300.6	306.52
303.69	309.44	302.22	304.64	303.53	302.62	307.44	301.91	313.48	304.61	302.56	303.79	299.99	309.52	313.04	307.58	309.36	301.33	306.41	302.53	305.98	312.2	308.33	304.52	305.35	309.58	310.38	311.12	308.3	300.4	298.59	308.37	315.31	309.82	299.18	303.63	306.57	301.38	311.57	302.06	308.18	303.26	303.9	301.18	305.43	307.35	302.39	307.6	305.78	302.35
294.33	300.09	302.99	301.34	302.81	301.41	303.17	308	300.47	297.59	300.46	292.99	298.13	293.36	305.45	296.77	302.84	303.24	302.21	296.5	300.76	296.16	303.64	297.14	298.46	303.32	295.56	294.36	299.52	295.15	303.13	295.51	296.58	303.63	294.2	305.43	306.83	300.87	297.94	295.74	298.97	301.05	298.45	292.47	294.6	296.16	299.45	298.74	296.2	296.86
311.9	307.14	306.62	306.1	309.28	297.31	309.53	298.74	311.49	313.64	306.03	297.34	302.46	307.03	300.89	307.29	306.12	307.11	302.83	305.97	303.21	297.54	307.19	310.14	311.03	297.17	306.41	300.99	302.05	301	305.92	302.3	306.83	299.46	303.84	303.57	297.4	305.82	302.77	304	300.06	305.19	303.4	303.45	302.22	302.88	300.15	305.92	306.03	297.62
312.2	306.69	306.99	309.27	306.35	301.76	305.67	306.48	305.87	312.39	313.06	299.25	307.57	301.44	308.06	305.73	302.7	308.9	307.29	307.78	310.26	311.28	301.31	303.64	309.35	303.49	305.74	302.37	305.78	308.06	302.77	302.72	300.85	306.83	307.68	308.26	306.53	297.88	301.31	305.25	302.28	306.87	304.97	302.62	306.22	307.55	303.2	301.4	307.01	303.03
297.2	296.86	305.93	293.98	298.03	302.3	300.24	303.47	302.32	304.51	295.66	300.06	300.69	301.04	301.55	300.61	308.06	293.63	302.08	300.85	301.19	307.06	298.46	291.45	302.52	296.62	299.61	304.04	293.98	302.2	302.51	298.1	296.19	297.75	299.81	307.79	299.4	300.09	302.75	302.84	303.38	304.71	302.27	297.01	305.27	305.86	296.14	296.19	305.64	306.1
298.8	290.6	288.78	289.87	289.42	291.76	299.09	294.9	301.6	293.5	289.93	288.56	291.1	302.6	296.1	295.35	298.58	296.59	297.18	297.17	295.82	298.41	297.46	301.3	298.29	291.6	301.95	296.08	298.81	302.01	298.92	291.22	293.08	290.46	290.87	295.36	294.9	292.19	294.38	290.95	292.5	297.6	297.18	288.27	292.38	292.2	297.89	291.86	296.61	290.99
308.38	321.56	313.98	317.49	311.58	312.17	321.13	311.99	317.56	318.69	321.07	315.51	323.63	321.28	317.62	311.47	316.39	316.63	317.04	318.65	312.18	316.5	315.5	315.02	313.99	316.95	317.09	312.74	317	320.48	315.04	318.13	315.45	313.29	302.85	317.38	318.94	315.39	327.96	317.33	312.45	311.07	311.01	317.13	311.68	314.43	308.97	319.56	314.34	308.78
296.37	302.79	303.42	304.18	301.25	298.28	290.59	300.65	299.63	295.72	296.63	297.9	295.03	304.14	302.68	299.89	298.22	297.47	294.42	301.05	300.71	304.55	302.87	310.44	306.73	296.88	304.72	301.35	303.86	306.77	299.87	299.75	304.56	300.56	303.42	306.87	302.22	302.9	300.44	306.26	308.39	298.73	298.27	302.83	304.47	303.09	300.9	294.72	299.14	296.43
304.53	306.9	312.51	311.5	306.93	310.14	310.95	311.96	310.64	306.76	309.41	308.47	304.78	308.61	309.09	312.52	315.19	312.28	312.68	312.62	302.05	315.23	305.62	319.42	309.92	310.2	306.22	318.79	308.87	310.56	302.01	307.08	306.74	315.73	311.83	316.97	309.66	312.53	307.06	314.24	310.38	316	307.77	315.01	310.66	309.28	308.25	313.67	311.32	310.6
298.68	296.52	300.4	300.9	304.02	299.77	293.92	293.41	291.81	295.5	301.59	298.03	296.29	300.82	299.97	303.07	296.6	298.5	295.32	299.77	298.47	298.02	296.8	293.18	297.38	298.26	297.75	299.06	296.77	299.34	294.12	298.38	300.06	291.23	297.26	298.42	298.18	295.54	301.6	301.05	295.54	299.01	296.14	300.58	297.64	296.68	294.27	293.96	292.11	296.5
306.03	313.86	306.39	307.71	318.26	310.79	312.39	309.43	309.07	306.41	312.44	309.7	310.78	308	308.93	310.77	318.33	311.56	314.74	321.51	313.06	312.66	307.79	311.48	305.57	315.27	316.76	313.55	314.22	309.44	312.57	312.39	313.59	310.72	308.71	311.22	307.91	309.22	305.98	317.83	307.59	308.82	309.51	312.89	307.26	304.05	311.93	308.78	313.45	316.04
296.71	294.77	286.21	292.13	296.3	293.11	292.98	302.55	295.95	291.65	296.8	294.64	295.43	298.03	297.38	294.93	294.38	294.95	302.91	295.69	296	295.63	290.88	296.26	292.28	297.89	292.04	296.02	294.15	293.23	296.47	292.72	293.03	298.27	294.06	295.98	287.02	293.68	298	299.88	292.08	288.35	293.25	301.64	299.51	294.13	301.66	298.07	299.37	299.92
302.63	294.09	300.93	302.39	304.85	303.87	306.01	296.79	299.6	295.47	299.93	298.06	308.39	293.92	290.65	294.08	293.36	291.31	301.79	300.1	304.36	295.17	299.2	294.83	300.24	296.36	299.67	300.26	294.26	299.88	293	296.17	296.38	297.95	295.58	301.21	299.12	296.63	309.05	300.39	298.44	300.52	295.79	303.24	291.06	297.69	298.05	293.31	311.63	303.73
311.15	309.35	310.77	307.24	304.13	314.15	306.5	308.66	304.84	312.57	311.68	306.76	312.26	310.16	313.1	310.85	310.96	310.11	311.8	306.6	318.53	311.18	320.09	316.38	308.68	312.98	311.68	317.23	312.34	317.99	310.03	313.17	308.61	311.56	312.62	308.99	315.47	311.07	323.23	306.33	313.29	314.71	314.24	306.5	311.85	305.85	316.18	317.16	312.15	312.96
299.31	304.4	298.17	301.74	307.59	301.95	294.06	301.64	299.73	305.62	306.43	306.03	303.01	306.47	308.02	304.96	304.91	301.96	301.02	300.14	293.21	297.97	306.52	306.31	300.32	314.68	307.07	303.4	300.41	300.24	310.18	305.76	301.23	306.12	304.37	305.88	308.89	307.54	300.64	304.41	303.01	306.67	307.62	295.73	301.63	310.08	305.15	303.36	298.97	296.16
297.69	298.43	300.78	303.46	298.62	298.67	307.28	302.15	302.06	296.96	299.42	306.77	303.18	305.97	308.41	295.98	299.45	299.52	296.25	304.71	299.43	303.78	301.22	304.94	300.79	302.64	304.11	304.3	297.76	296.18	305.19	301.74	301.83	303.23	304.38	302.77	299.91	302.43	303.12	306.77	303.85	301.68	303.52	306.9	300.38	301.48	307.56	297.49	302.33	299.98
301.38	307.78	305.97	304.68	303.6	305.02	300.14	306.25	307.9	302.44	304.94	300.76	296.76	304.29	304.38	301.08	299.61	298.73	306.22	294.08	299.26	301.2	299.36	295.78	303.27	303.5	310.72	302.45	309.9	300.44	304.32	305.52	299.9	296.26	300.16	307.37	302.47	298.47	309.56	306.46	303.28	306.92	300.68	300.58	307.06	305.21	297.81	294.36	305.97	302.84
312.15	318.76	317.6	323.92	317.89	321.17	311.67	321.81	324.06	314.07	316.07	315.6	315.92	317.7	324.02	319.52	315.41	317.56	314.49	319.11	316.52	317.8	311.23	319.04	320.63	317.22	312.6	317.48	314.62	320.86	312.79	317.07	315.98	318.73	317.35	319.37	318.23	317.72	314.26	320.61	321.95	313.77	320.02	319.06	317.46	318.05	316.9	315.82	311.52	319.52
311.99	318.85	322.03	313.13	319.56	314.71	316.4	312.89	323.58	315.63	319.65	317.5	311.7	316.94	314.6	317.47	315.79	317.11	312.9	312.95	311.61	317.77	317.84	315.22	313.24	322.49	316.69	310.93	316.23	312.56	313.33	311.47	311.62	315.31	326.3	316.73	314.21	318.01	317.63	322.61	319.03	312.48	307.54	315.79	314.29	317.65	306.4	315.77	316.62	315.4
307.83	314.04	316.9	322.22	317.55	321.35	307.99	309.91	311.1	316.03	314.85	313.39	307.36	314.67	312.31	311.83	307.81	316.92	314.21	317.61	314.82	307.91	311.62	317.75	317.65	313.02	316.55	319.4	315.47	314.83	318.11	309.14	319.26	317.4	311.06	312.08	317.19	315.09	315.6	313.16	311.4	313.43	313.01	321.13	311.17	314.83	307.61	315.44	309.66	314.12
328.47	315.57	324.13	314.05	318.22	313.57	322.51	313.23	318.29	315.05	323.98	318.89	317.33	321.89	317.97	317.69	315.37	322.31	319.55	313.27	317.9	327.48	316.49	322.02	312.83	315.79	316.37	316.3	313.86	319.03	322.87	321.61	312.56	317.64	316.49	319.5	322.37	314.1	321.3	313.07	311.79	322.97	316.02	321.78	320.77	317.19	314.97	319.28	320.45	317.91
310.13	309.93	308.09	309.18	312.38	307.49	312.67	313.54	314.35	310.81	312.31	307.85	316.52	309.01	312.84	310.07	310.7	308.41	318.5	307.68	313.74	305.87	314.81	307.89	310.89	314.26	311.92	309.53	308.58	315.49	310.86	302.89	307.72	310.88	321.73	318.37	314.35	312.07	312.77	312.08	304.83	309.97	309.48	304.45	316.96	318.98	314.66	303.17	310.55	315.36
324.03	331.04	329.12	323.23	321.81	327.77	324.23	330.84	331.97	326.52	324.17	326.7	322.05	327.43	326.7	325.72	328.99	322.23	323.21	325.62	330.37	326.34	326.53	328.5	324.84	335.08	332.59	323.02	328.73	324.9	326.1	320.21	331.18	324.2	332.93	330.78	326.89	332.18	331.58	330.32	317.41	329.33	329.89	328.94	324.2	319.52	326.88	324.8	328.67	323.58
316.76	302.36	302.82	314.89	312.15	314.57	314.51	312.11	314.55	316.31	321.94	312.47	320.22	313.03	306.96	309.9	315.28	317.82	311.46	315.5	312.46	310.14	311	314.92	316.16	315.18	310.69	315.85	307.18	308.29	314.85	314.34	321.78	313.78	309.87	313.25	315.64	307.54	312.79	313.25	310.82	308.37	310.21	314.1	319.5	314.57	315.21	318.3	320.58	310.17
310.83	303.07	306.28	305.37	298.99	307.82	301.52	306.27	308.49	305.97	298.12	298.54	297.66	306.92	299.17	299.9	302.52	304.42	299.92	303.78	301.16	294.86	306.07	297.62	303.28	304.5	300.87	307.07	300.28	310.7	307.39	304.3	307.78	307.24	299.39	299.41	302.1	302.57	300.86	308.62	302.46	312.01	304.14	303.41	306.27	308.95	310.29	305.42	307.51	309.49
306.16	314.96	315.03	317.66	313.71	313.48	315.98	316.27	310.65	301.77	319.33	311.31	314.03	314.81	317.37	312.48	318.48	315.08	312.94	307.28	310.32	308.49	315.25	312.99	322.38	310.16	314.58	312.1	318.06	316.73	313.64	313.57	309.14	314.61	313.44	313.72	312.36	313.65	309.63	317.01	315.69	315.9	316.9	318.39	311.49	307.52	318.09	310.6	316.21	318.13
320.84	319.18	317.69	320.15	316.54	316.6	316.08	317.36	319.02	320.23	321.56	318.72	323.2	321.79	325.93	315.56	315.36	317.6	320.71	314.31	317.83	310.33	325.28	316.9	313.01	315.27	316.55	309.41	315.03	318.82	318.86	324.37	322.46	318.08	317.67	317.55	315.95	321.57	312.85	317.02	313.32	329.09	318.86	318.43	319.02	322.63	315.63	310.89	322.25	319.34
307.67	305.59	302.7	308.07	309.8	307.29	304.14	302.58	303.39	301.4	301.98	298.58	300.65	307.76	299.34	310.8	304.08	307.14	301.15	302.08	309.4	300.76	308.99	309.77	299.96	310.21	300.37	307.03	300.81	308.96	296.31	303.65	306.29	305.48	304.84	294.98	304.87	300.58	306.28	308.17	306.1	302.08	308.62	304.9	303.43	298.99	302.63	296.35	304.27	306.73
310.34	303.66	307.38	305.55	302.21	312.54	307.52	297.26	303.82	300.58	304.81	300.36	306.2	309.98	305.14	304.6	301.62	301.99	300.97	308.19	312.11	310.18	307.14	311.37	303.41	300.55	298.88	309.04	305.72	297.96	307.15	308.49	309.47	307.09	307.65	307.71	300.85	305.54	309.59	306.34	302.19	307.19	298.09	298.4	297.51	298.68	305.51	297.71	305.55	304.39
310.89	297.37	306.73	307.85	303.77	308.12	309.48	310.46	299.22	308.06	307.05	311.17	299.43	305.66	302.1	305.54	299.26	305.75	308.29	307.25	309.41	311.21	312.57	305.95	307.11	305.59	303.43	295.58	301.92	317.09	307.65	302.44	306.09	300.88	307.6	300.72	313.74	304.95	302.43	302.35	308.36	302.65	303.71	309.22	305.83	306.73	307.08	306.76	307.22	305.51
318.77	313.94	312.49	309.01	308.89	310.82	305.06	306.26	313.03	310.19	318.05	310.92	316.03	310.44	313.38	314.98	310.81	304.33	321.26	305.45	308.83	317.24	314.08	318.9	308.63	317.46	307.3	310.57	309.46	305.82	304.46	320.01	317.67	305.44	309.67	317.78	307.55	316.84	301.59	314.14	312.59	310.31	311.64	313.29	308.89	311.29	312.16	310.17	308.73	314.3
306.33	302.29	301.06	307.62	304.45	308.46	298.57	303.21	305.72	302.86	306.09	311.58	301.31	306.03	309.28	302.31	302.44	310.4	301.33	300.92	306.65	305.66	309.14	306.25	303.56	299.99	310.95	306.35	299.29	304.44	301.75	305.4	302.38	304.76	302.6	305.49	299.35	316.88	300.73	300.66	302.85	309.16	304.03	302.42	308.59	302.99	307.87	308.89	301.72	303.21
313.32	306.97	307.07	311.59	309.32	313.23	316.44	316.68	309.42	306.14	306.73	315.86	304.93	309.24	317.73	308.39	310.6	309.43	317.09	310.31	306.78	310.07	304.53	311.2	314.02	314.92	312.2	309.63	311.42	315.32	307.38	314.98	305.6	315.27	308.32	308.76	315.34	311.78	319.74	303.55	315.28	307.42	315.76	303.89	320.58	313.79	312.68	310.21	304	310.18
313.25	309.63	311.92	307.09	315.26	314.19	301.53	310.59	311.46	306.46	309.73	306.75	307.13	315.84	310.24	315.37	309.16	310.75	309.39	313.82	304.52	307.74	308.24	309.66	304.07	315.57	310.83	312.26	315.14	316.01	306.29	308.78	311.41	309.08	310.15	309.02	305.63	316.93	316.91	309.78	310.8	307.16	299.79	316.96	304.04	311.37	314.74	303.96	311.49	315.65
299.8	305.98	296.74	297.51	296.5	299.72	299.05	299.2	294	302.03	299.2	295.9	302.04	305.74	300.35	298.76	303.53	300.87	297.35	296	295.96	303.04	300.39	304.08	311.22	303.19	311.51	310.99	301.78	303.11	301.69	297.62	298.85	297.94	302.12	301.45	301.85	309.59	306.17	302.97	304.8	303.37	305.1	293.55	305.49	305.74	303.66	304.93	298.26	307.55
309.3	317.07	314.69	311.26	311.48	308.47	314.36	312.81	311.05	312.26	308.69	313.42	312.58	305.85	306.92	313.89	312.38	314.15	309.88	311.89	314.63	311.39	315.09	312.3	310.21	308.61	310.79	309.77	315.43	310.71	307.59	308.42	317.55	317.17	313.24	319.68	313.39	319.83	310.85	316.13	309.99	311.72	307.04	309.05	319.39	311.29	312.55	315.48	314.11	316.74
313.6	314.67	314.44	311.74	307.96	317.25	313.03	314.74	314.38	316.79	320.41	309.4	313.1	307.82	302.93	307.73	319.63	304.32	310.31	304.23	314.21	316.92	306.85	313.14	308.81	318.92	310.78	309.79	311.21	318.1	321.11	314.11	314.55	317.49	313.22	304.11	318.88	312.77	316.84	308.36	310.71	319.86	312.51	312.8	309.84	313.52	309.74	313.89	316.26	312.49
319.23	319.21	316.23	320.69	317.67	317.42	311.26	319.46	319.91	313.32	323	319.71	319.78	312.39	312.37	319.71	314.43	313.84	315.07	315.65	318.52	322.63	321.82	319.46	318.94	322.88	316.36	318.29	323.34	326.23	323.01	314.79	318.53	322.15	320.95	314.73	314.09	322.71	317.52	319.08	312.78	324.01	317.61	316.9	324.83	318.16	319.7	320.27	319.79	315.21
294.81	300.31	297.8	300.3	289.48	300.66	294.42	299.03	296.03	292.07	293.93	302.1	302.95	294.42	298.1	285.84	292.44	294.7	293.93	300	299.99	300.01	301.33	294.8	302.01	300.69	295.48	292.13	293.98	299.19	293.14	296.46	300.71	303.8	298.53	295.11	293.14	296.3	298.19	289.22	293.13	298.73	301.13	296.05	297.69	301.04	294.67	298.15	299.55	292.3
314.3	320.61	319.35	318.35	315.24	309.2	321.46	316.98	316.33	313.74	314.47	318.31	319.57	326.58	318.32	323.67	312.34	320.98	312.2	314.32	316.73	315.92	322.24	314.46	322.09	320.01	323.06	328.1	318.86	319.13	314.75	321.12	319.36	327.09	318.06	320.1	316.64	316.73	321.1	316.05	320.25	326.33	315.18	319.1	321.79	321.48	323.97	322.12	314.25	318.36
313.96	313.97	311.33	303.02	315.32	310.38	311.26	316.36	320.66	309.63	313.02	316.07	309	311.54	315.44	317.7	309.23	314.45	312.52	312.36	311.99	308.52	306.18	314.09	312.63	311.5	313.43	308.54	308.94	315.6	315.16	305.77	309.37	319.71	305.04	306.91	307.37	312.34	314.76	306.5	310.42	315.72	311.67	312.5	309.06	314.27	312.53	315.27	319.81	315.57
308.74	309.35	311.53	305.07	298.85	307.55	299.75	298.92	292.07	307.67	307.45	310.13	300.53	307.91	304.54	307.65	308.66	305.5	300.1	307.39	299.03	295.35	307.37	302.91	306.01	306.89	304.8	305.98	304.57	306.67	306.37	301.7	306.07	305.2	300.62	304.8	302.04	308.94	303.33	305.82	310.97	301.58	305.78	313.72	307.27	304.57	301.27	308.8	304.81	310.86
313.32	319.93	315.99	315.71	309.63	314.77	318.03	321.36	316.2	314.43	317.93	314.97	315.58	315.03	317.08	316.09	319.09	311.5	321.16	315.48	311.54	307.61	319.44	322.64	316.06	319.41	320.38	315.76	316.75	310.98	317.23	314.35	317.79	323.49	322.88	311.9	314.1	321.16	317.04	316.99	319.39	314.65	318.29	315	316.25	322.1	322.9	322.19	322.27	315.08
304.96	299.31	309.78	302.44	306.89	300.56	300.1	302.93	303.12	306.96	304.79	300.49	302.42	298.55	305.62	292.54	311.71	312.92	303.52	302.01	303.44	306.96	302.23	302.33	304.82	301.65	304.27	310.91	303.77	303.16	296.3	300.52	309.69	302.94	292.33	297.78	303.66	296.03	303.53	304.73	300.4	307.84	305.84	299.31	303.23	303.87	302.37	303.71	304.41	298.24
305.72	301.6	302.04	299.46	303.53	301.78	298.7	306.83	303.31	311.88	308.75	301.16	304.1	301.95	304.37	299.71	305.68	306.76	302.77	305.51	297.94	299.95	310.97	304.26	301.39	306.64	309.04	303.4	301.06	312.77	307.42	310.39	302.3	300.5	308.29	304.66	305.61	304.46	306.4	298.13	304.8	299.97	308.14	306.72	308.51	305.59	306.57	299.81	303.8	301.75
298.15	296.79	303.47	301.43	302.27	297.39	300.95	299.93	297.65	305.61	304.98	297.15	300.29	298.87	306.67	293.6	296.07	302.24	295.63	297.54	309.96	305.69	300.77	307.52	310.21	299.29	306.22	303.45	310.24	301.72	294.12	304.74	307.49	302.72	302.41	308.38	306.83	300.67	297.68	297.3	297.42	292.67	298.3	300.91	297.25	299.27	305.46	302.64	299.76	297.29
328.83	337.63	326.58	326.26	325.69	324.81	329.2	322.82	336.97	325.8	331.29	332.57	329.25	325.26	326.08	329.9	325.13	330.3	322.32	334.34	323.72	330.87	325.45	330.44	326.25	326.57	323.15	329.53	328.71	314.37	325.52	325.75	326.12	327.98	324.62	317.8	322.03	325.52	328.06	326.82	325.87	322.05	322.2	320.91	334.16	330.76	327.34	330.37	325.32	328.28
306.72	300.77	310.35	305.87	305.08	305.42	303.43	307.61	301.56	309.85	298.41	304.99	303.71	303.56	297.95	303.06	305.38	299.5	297.79	300.41	299.18	298.48	304.25	304.38	299.61	304.97	296.17	304.58	298.1	304.37	302.16	299.98	301.23	298.56	299.06	296.35	302.93	296.82	305.24	310.37	307.09	305.41	305.1	295.37	305.8	308.35	305.74	295.5	301.87	306.71
318.71	315.03	314.53	313.51	309.72	315.65	316.06	315.79	314.93	319.84	320.86	320.66	311.49	307.61	323.54	309.54	318.41	321.21	320.37	316.03	318.72	317.51	320.25	310.62	312.91	322.79	317.5	319.22	316.55	309.85	317.78	310.65	324.29	309.85	313.47	322.49	314.88	315.77	319.3	313.92	310.09	323.78	316	309.29	317.24	316.97	308.16	316.65	316.68	316.58
296.25	289.28	299.99	303.94	293.48	292.88	294.24	293.15	301.42	293.58	290.08	299.07	300.74	296.18	294.56	292.96	303.29	299.66	303.98	294.82	296.9	309.68	300.38	287.42	293.39	294.43	302.27	293.47	306.44	290.95	293.46	298.13	307.15	301.62	303.11	295.84	296.06	289.17	297.84	295.36	295.84	288.96	298.69	296.95	303.19	295.27	294.03	291.53	298.35	297.73
315.39	316.97	312.51	315.86	310.76	309.03	316.56	321.83	316.74	313.95	316.83	308.68	306.79	310.16	313.37	309.67	319.85	313.14	309.18	308.89	309.73	311.84	317.66	314.03	312.31	314.7	309.24	307.51	318.27	308.72	320.74	310.47	313.99	316.9	315.31	310.25	315.13	321.34	310.19	311.34	318.43	317.41	315.59	306.99	316.66	316.31	313.91	318.25	306.24	318.19
293.1	296.35	294.98	290.63	294.82	294.26	294.79	297.36	287.74	298.06	296.54	294.86	292.3	290.37	289.97	295.81	294.89	299.27	294.15	298.65	285.67	291.01	298.31	288.12	288.62	296.46	293.97	294.05	291.6	297.52	293.43	296.21	301.99	292.83	295.18	295.52	293.36	294.23	303	293.22	299.1	298.01	297.37	286.99	297.01	298.16	290.69	294.44	292.09	289.25
297.11	305.84	308.23	301.17	304.71	301.48	302.03	303.46	300.75	302.03	306.82	297.19	302.05	299.73	302.14	306.06	304.39	303.51	300.51	298.8	307.2	303.72	299.49	299.04	302.48	312.43	302.56	304.6	308.4	299.7	300.18	305.68	308.12	298.84	300.19	298.25	302.86	304.29	302.88	302.92	305.13	299.51	299.01	295.55	301.8	300.9	300.8	299.85	294.33	297.16
304.05	305.44	297.91	296.92	298.75	299.62	307.31	299.33	299.71	301.99	301.15	298.54	307.33	305.97	305.72	300.21	310.85	304.62	306.38	305.55	303.77	307.23	303.22	305.83	309.42	308.62	301.72	300.22	304.39	309.4	309.84	302.15	303.74	302.45	301.27	311.68	309.98	304.57	313.24	307.69	299.59	301.62	301.85	307.73	309.36	306.15	303.89	303.12	303.46	301.44
299.28	300.25	296.87	307.31	306.41	305.99	305.21	297.14	306.99	301.43	309.54	302.89	304.51	311.23	306.19	306.08	301.83	306.48	306.27	304.96	299.65	309.17	307.34	299.87	302.12	306.82	311.61	305.3	301.25	300.35	305.59	304.76	310.95	302.41	302.11	303.15	296.94	305.15	301.58	300.64	304.48	302.41	302.81	304.22	299.65	302.67	306.19	311.73	304.07	307.89
310.85	305.31	304.03	302.87	306.33	309.55	306.89	310.74	308.42	318.47	309.47	310.02	311.18	316.72	305.27	312.21	314.53	310.14	309.92	311.07	304.11	314.62	315.71	312.31	313.52	311.66	310.92	311.92	301.95	303.32	305.49	313.99	311.53	309	309.41	308.95	306.71	309.37	308.65	314.47	311.45	308.47	311.13	313.53	315.64	308.77	320.24	312.65	309.86	308.13
314.51	311.84	317.5	308.61	313.46	312.41	309.56	316.14	310.15	311.28	316.36	311.89	311.97	310.57	311.94	306.48	303.48	312.46	309.23	313.74	313.63	301.98	311.04	313.84	314.1	311.99	317.81	306.83	318.58	316.3	312.72	316.48	310.55	315.46	311	317.34	310.29	308.93	317.08	313.6	310.13	310.67	320.82	319.67	316.61	309.98	313.4	325.33	315.71	307.86
322	321.77	331.17	330.57	329.2	321.87	325.76	322.96	333.48	323.23	331.4	325.27	327.78	327.47	327.97	331.56	324.97	322.02	327.28	330.94	318.25	325.07	325.97	327.79	326.59	320.3	317.07	325.64	325.84	326.2	327.64	320.69	325.95	331.59	330.14	327.3	330.51	331.99	325.04	335.45	324.92	329.2	323.25	321.43	329.95	321.61	326.05	323.79	326.62	332.81
305.67	298.54	303.37	303.26	298.52	303.98	299.14	305.08	295.75	306.29	303.46	301.28	309	301.75	303.89	301.45	309.2	300.49	301.34	307.89	298.66	304.61	302.25	307.38	296.83	300.56	310.41	297.92	306.13	300.81	305.37	298.33	298.07	305.37	301.34	307.64	309.34	293.21	303.49	300.67	300.12	298.15	298.18	297.81	294.17	307.18	297.68	295.58	301.52	306.99
321.46	311.1	311.9	305.16	310.27	317.13	315.33	312.68	308.55	309.84	309.07	323.47	310.09	309.82	309.01	309.65	312.03	313.42	312.32	308.3	308.15	313.23	313.08	308.39	317.22	314.34	314.17	311.99	313.08	309.38	309.73	317.21	310.02	309.57	317.63	313.25	308.79	316.21	308.79	317.27	315.32	317.24	312.46	311.27	308.55	312.36	310.65	312.3	315.21	311.91
311.65	314.29	318.04	314.34	313.03	317.88	321.1	315.5	318.25	314.99	315.47	316.89	320.49	314.35	314.18	318.38	315.79	310.26	322.27	310.55	315.38	323.01	312.3	318.92	314.13	317.11	319.41	314.8	312.46	321.99	312.53	310.17	319.03	309.47	319.65	317.19	316.98	317.03	317.42	318.39	316.61	315.65	307.67	320.84	312.09	308.45	320.89	312.51	309.8	309.8
308.94	301.02	299.94	307.13	305.91	308.37	304.67	303.55	302.81	309.65	308.89	310.18	310.77	302.95	299.08	303.66	308.61	310.06	303.91	304.44	303.85	303.43	303.13	301.13	301.72	305.56	300.74	294.79	304.11	306.8	308.35	311.39	304.56	303.8	300.38	301.48	307.98	303.98	303.43	303.66	307.79	302.21	297.61	315.35	307.44	309.46	304.65	302.65	307.78	305.13
298	304.22	300.55	302.01	296.89	293.27	297.92	299.31	302.44	300.83	296.05	302.1	301.95	305	303.27	306.87	299.82	299.58	304.09	298.3	301.98	299.98	297.05	298.31	303.99	303.11	300.37	306.61	300.35	291.79	299.99	302.14	307.31	296.07	293.26	303.84	299.65	298.8	295.48	296.41	298.86	303.62	293.28	298.15	302.8	300.68	293.7	299.65	301.87	299.86
303.15	304.66	301.21	305.46	312.94	310.78	299.01	297.58	305.41	298.41	304.08	299.13	300.16	301.42	299.32	302.02	313.68	298.23	304.3	304.68	304.5	305.89	309.23	311.93	305.24	307.92	296.58	296.97	295.34	301.35	299.66	301.29	301.05	301.46	302.77	296.18	305.1	290.77	296.66	312.14	304.86	307.66	308.49	301.2	311.28	294.39	305.52	302.48	306.99	305.23
299.23	301.63	303.99	302.24	306.8	304.92	299.35	300.18	304.7	311.07	305.85	303.89	298.52	312.55	296.6	303.98	307.23	304.4	300.49	302.04	311.87	298.46	305.06	302.51	306.05	295.93	306.59	298.47	301.02	297.99	307.55	299.62	312.94	309.58	306.02	301.24	306.24	300.15	303.79	301.37	303.84	311.56	310.32	305.17	299.34	303.34	298.53	303.57	304	304.43
299.61	306.26	306.77	302.05	301.02	295.17	306.8	313.26	300.1	303.58	306.51	302.84	308.12	308.29	310.15	305.2	300.58	301.28	298.54	303.72	303	308.37	300.98	301.64	306.35	307.07	302.29	306.22	300.51	305.51	300.76	306.03	302.62	299.49	303.9	301.65	297.9	301.2	307.56	299.25	296.83	303.44	298.82	301.45	302.36	307.78	306.52	301.23	306.93	306.19
305.22	299.91	306.89	310.28	308.71	306.76	307.79	310.54	308.97	306.68	308.18	302.95	299.66	308.01	309.41	309.63	302.86	299.01	306.67	299.72	317.82	308.68	301.85	306.02	305.52	312	302	307.09	301.6	305.93	306.58	303.1	307.03	295.43	302.27	297.87	309.33	309.48	306.1	307.35	301.86	301.47	305.79	309.59	300.69	303.56	307.28	299.43	302.4	308.06
325.4	317.94	313.61	314.29	319.89	320.96	321.19	315.09	314.2	319.76	313.28	315.85	319.25	310.99	320.97	320.22	317.61	323.79	306.73	316.52	316.48	321.6	319.23	317.58	325.26	323.77	322.27	321.25	315.43	316.31	315.02	324.37	313.89	321.51	316.03	322.2	316.32	325.62	315.44	307.39	317.03	317.32	322.6	321.49	313.95	312.53	323.67	320.67	321.98	317.08
307.29	308.65	312.07	306.58	312.94	309.88	311.94	310.4	306.66	317.61	313.02	313.26	312.21	316.32	307.73	307.93	307.95	309.05	308.84	312.54	313.77	307.73	308.89	308.63	309.12	310.06	308.81	317.92	312.92	316.98	311.34	303.51	305.89	311.02	311.84	310.65	305.06	306.63	314.96	323.17	308.67	314.23	311.16	309.13	314.3	306.72	306.37	309.47	316.53	311.37
311.19	312.01	309.46	306.88	315.5	318.45	311.63	310.18	316.96	313.8	311.12	310.74	310.96	307.06	317.35	312.82	309.41	312.99	316.62	313.83	310.96	316.68	317.14	309.44	307.07	313.97	308.66	309.72	318.35	310.33	313.11	311.8	314.35	313.9	314.66	312.59	307.36	315.42	311.26	309.78	311.67	311.26	305.72	306.38	310.15	314.83	310.86	309.32	306.65	307.42
323.82	332.09	327	324.55	329.33	325.97	327.82	321.97	331.31	329.3	326.14	331.9	328.61	329.45	326.08	325.62	331.68	331.51	332.09	323.48	329.19	330.01	324.16	333.63	337.33	330.86	323.43	323.87	327.95	326.72	329.47	326.27	322.9	333.41	321.74	328.76	329.76	328.97	334.15	326.37	327.6	331.12	331.15	328.4	326.47	331.79	329.2	326.95	322.24	325.38
300.52	304.96	300.95	298.88	305.35	297.3	300.66	306.45	307.35	294.52	304.93	303.35	303.2	299.46	304.26	305.72	297.63	307.53	299.59	303.86	308.25	302.12	308.74	305.59	305.03	308.45	300.15	299.56	303.31	310.28	302.43	302.19	305.07	303.48	308.37	295.06	306.37	303.42	298.68	308.12	307.73	308.98	299.3	304.26	299.03	305.53	297.99	296.18	301.58	300.94
322.71	320.46	321.14	313.7	326.51	319.68	324.2	324.07	315.56	325.46	323.41	311.62	319.93	322.34	318.5	313.97	311.66	317.79	328.65	320.68	315.43	321.35	313.69	323.07	327.59	325.71	313.77	311.1	313.99	318.87	316.06	313.77	325.74	309.62	322.25	316.08	314.6	315.96	315.21	325.67	316.77	320.39	320.38	325.02	324.02	316.65	319.81	317.12	323.26	318.51
320.08	328.14	321.27	323.02	323.89	324.83	330.24	322.18	328.2	328.06	325.1	327.77	327.29	319.67	328.15	331.8	328.62	327.2	334.27	327.21	331.37	328.36	329.75	321.78	317.81	320.36	328.62	330.94	317.55	324.04	321.86	326.63	321.76	330.3	328.53	327.03	332.02	329.37	327.62	329.71	329.81	323.74	323.29	329.54	331.47	321.83	321.86	329.07	326.48	328.85
295.39	305.24	304.34	307.86	303.56	307.5	297.61	305.75	305.33	306.19	301.35	309.53	309.92	303.67	303.18	298.05	300.38	309.3	305.2	304.87	306.18	301.05	300.22	297.72	302.31	306.35	295.42	301.81	299.45	307.31	308.37	301.19	300.21	297.54	306	303.41	296.62	309.61	305.09	302.08	306.6	293.62	303.11	305.76	304.94	297.92	299.19	307.12	302.77	308.46
300.05	296.63	294.2	302.78	293.8	298.34	295.56	294.99	294.88	293.86	294.35	286.66	296.02	293.35	295.06	299.42	296.8	294.15	300.51	299.88	300.13	295.69	291.99	299.39	295.56	296.54	294.08	296.93	297.36	295.7	292.2	294.73	302.42	298.28	297.7	295.86	301.41	296.85	291.75	293.61	297.24	295.51	301.4	294.82	299.11	293.2	290.95	303.75	290.02	294.92
302.57	305.81	302.36	298.95	301.9	300.15	303.79	305.63	308.23	304.05	302.32	313.74	307.54	302.45	301.68	302.43	298.64	307.54	300.08	303.79	306.3	297.28	302.68	301.35	309.34	301.02	299.93	302.41	305.85	301.45	298.55	312.77	311.42	304.96	297.34	304.06	296.35	301.01	294.83	303.79	307.3	293.85	299.38	298.91	305.69	304.38	300.29	308.34	307.97	304.45
287.66	297.09	298.57	300.75	290.72	293.39	296.3	292.57	284.48	296.24	300.14	283.79	294.54	290.05	292.73	294.93	291.94	295.18	297.95	288.62	294.05	290.17	295.51	307.62	292.93	285.8	299.68	285.45	296.48	299.15	295.29	291.01	292.75	292.62	286.7	289.5	294.81	292	300.3	287.41	289.57	295.84	291.27	293.08	302.18	298.56	293.97	290.7	299.73	299.05
315.37	309.58	311.94	312.23	312.64	322.15	320.49	314.57	315.5	313.93	305.33	318.47	315.28	318.22	314.96	314.18	316.15	314.71	318.57	313.47	306.4	312.3	311.48	322.68	314.15	314.03	317.69	314.91	312.43	317.98	309.25	314.28	313.08	306.54	310	320.49	313.28	316.74	318.28	307.51	308.51	310.13	310.91	313.82	317.3	318.53	310.22	310.85	313.78	318.07
324.95	318.92	322.89	319	324.91	323.27	319.04	321.01	315.03	319.84	313.86	319.93	318.63	314.4	317.11	316	319.19	313.53	316.26	315.72	319.1	318.99	322.82	320.28	311.02	308.31	321.35	313.15	320.25	313.08	320.96	319.48	316.02	316.44	322.92	318.46	317.23	317.23	315.41	320.12	308.19	312.75	318.53	323.29	315.97	317.68	318.26	314.4	322.31	329.5
303.94	298.46	302.66	301.49	302.91	295.33	306.81	304.68	301.66	301.66	304.11	294.44	302.38	304.44	304.23	301.39	304.26	303.28	300.61	304.39	303	301.11	296.62	299.51	303.9	302.03	300.32	300.88	298.04	307.07	299.57	303.85	304.28	296.21	303.82	300.03	305.75	308.1	299.72	299.77	295.34	298.19	307.32	300.84	297.41	292.18	302.12	297.8	298.03	303.46
325.19	324.6	320.94	331.09	324.49	325.63	318.96	324.28	327.34	321.5	328.49	334.13	328.97	326.9	323.82	324.18	322.21	320.4	330.91	327.38	330.81	330.98	317.59	319	320.96	321.18	322.05	325.11	325.92	317.22	330.82	323.14	326.18	327.54	325.78	320.48	322.86	319.2	317.8	323.16	329.85	323.06	327.6	321.15	326.53	318.29	327.06	325.62	326.76	330.1
313.24	307.54	306.99	309.31	305.43	302.74	313.02	306.43	305.6	310.07	307.67	302.87	307.74	306.3	302.46	305.38	316.47	314.78	311.42	308.76	304.75	305.8	309.13	311.03	296.39	311.12	309.44	311.21	301.63	309.3	308.24	304.15	298.28	313.32	305.51	311.6	310.68	303.39	308.91	306.45	303.72	306.66	299.95	304.05	297.81	306.54	303.88	311.57	310.5	306.76
312.1	315.17	309.83	312.45	316.74	309.64	319.72	315.81	314.47	309.72	313.73	314.33	316.59	314.79	320.56	313.95	314.87	310.6	311.21	318.2	311.98	308.72	307.69	307.79	308.03	313.3	322.13	314.53	315.52	315.77	319.17	311.65	311.19	316.41	314.62	310.2	313.7	318.37	318.76	310.36	313.29	313.79	311.95	308.84	314.31	319.34	311.73	308.49	314.46	307.12
298	294.93	294.99	300.55	291.34	295.04	294.88	294.25	302.96	298.27	294.02	297.34	294.72	295.62	291.31	294.8	294.89	298.93	296.94	299.96	298.73	294.76	286.26	296.52	295.59	297.23	302.31	294.67	296.24	296.16	300.07	296.8	303.93	300.3	296.15	296.55	292.04	291.23	302.22	294.37	288.04	292.67	301.05	302.47	303.45	297.75	295.39	297.09	295.87	301.85
314.59	323.06	318.52	316.76	322.6	319.8	315.82	317.47	313.8	319.4	317.93	323.26	317.89	311.9	320.14	328.03	322.49	308.7	310.38	328.66	320.16	319.15	316.55	314.81	314.12	322.57	313.47	314.84	317.45	315.01	307.18	316.73	318.88	321.5	313.33	321.04	316.71	314.66	305.49	314.76	314.28	324.39	322.31	315.82	317.38	320.93	320.71	317.69	321.5	318.97
309.4	306.14	312.08	316.23	312.71	313.89	315.43	311.63	314.75	315.23	313.86	320.38	317.36	311.39	314.53	310.88	317.03	314.09	317.89	314.98	311.29	315.95	323.65	317.05	311.24	313.36	312.39	314.18	317.25	316.12	312.11	321.42	307.15	314.41	322.45	319.32	315.05	312.33	319.41	314.23	313.93	313.28	317.64	309.47	315.18	310.05	314.37	314.4	319	317.6
318.29	309.36	316.35	315.52	311.55	310.75	314.98	311.72	314.89	313.35	316.08	311.8	316.41	313.31	313.95	314.2	318.26	302.35	317.2	313.8	311.76	307.6	310.06	317.85	313.51	315.67	319.32	321.39	313.51	309.76	312	314.16	305.84	313.04	317.4	318.2	310.24	319.89	316.82	312.54	321.7	317.83	319.58	313.42	312.42	320.81	321.81	313.2	323.68	310.27
328.42	328.15	320.68	329.73	312.46	326.43	322.07	334.14	328.87	322.56	326.71	322.56	333.64	332.9	322.86	328.59	328.88	326.04	324.43	324.95	318.33	323.39	327.55	325.85	321.02	324.13	327.74	326.19	324.22	326.68	325.93	324.29	324.45	333.08	324.22	329.02	335.19	324.53	324.57	329.83	332.05	323.71	329.12	322.61	325.4	324.71	328.61	326.87	328.37	320.37
319.68	306.92	317.07	324.62	311.37	322.76	315.86	320.27	314.49	313.43	306.72	320.35	318.58	317	314.43	313.49	314.26	313.5	312.34	318.48	311.64	317.75	302.61	307.32	315.12	314.12	310.33	311.78	318.2	313.07	309.59	317.09	313.57	310.67	311.45	322.18	309.17	319.33	315.2	308.04	313.94	312.35	322.14	314.74	307.05	310.71	312.94	314.76	314.32	317.18
290.27	291.93	296.47	293.89	288.52	297.41	296.24	297.74	294.5	302.08	293.65	298.93	293.85	295.23	294.42	298.73	291.83	296.92	293.59	292.4	292.72	286.18	293.48	288.54	290.71	299.51	296.48	291.58	287.02	294.46	293.23	288.37	292.45	293.58	290.39	294.01	290.19	295.11	288.58	292.86	292.73	293.32	290.92	297.37	292.57	295.02	282.8	294.16	280.84	295.78
302.73	303.72	300.41	300.91	305.75	306.91	306.57	301.41	309.47	305.8	303.91	304.6	304.6	298.8	306.57	302.12	301.39	302.8	309.35	308.73	300.08	299.27	305.6	301.73	300.62	307.94	306.08	309.58	311.2	310.05	309.34	306.18	301.75	304.99	304.14	304.72	306.25	312.8	300.45	312.33	308.07	298.71	300.99	303.23	304.03	308.97	305.1	301.44	308.62	300.08
291.67	297.36	290.84	295.33	297.97	285.71	291.79	293.91	299.33	296.85	287.08	298.08	296.13	298.64	298.5	293.97	296.84	295.04	298.71	291.72	292.01	294.63	291.64	295.08	292.16	297.15	295.02	291.7	288.93	293.28	297.34	294.95	295.28	295.55	297.47	296.49	293.52	300.39	289.7	287.53	294.63	287.23	295.65	300.69	290.42	294.35	296.17	294.73	297.23	295.92
293.07	291.71	293.31	293.37	292.39	290.22	296.39	300.9	298.97	295.98	296.22	296.4	296.53	296.28	292.22	293.65	292.42	298.14	295.52	297.72	296.12	296.89	293.11	293.15	286.04	287.75	294.83	288.17	299.82	296.13	299.52	295.29	293.71	294.54	294.3	286.94	297.73	296.44	298.83	295.39	295.81	287.03	293.62	293	297.82	296.95	306.31	283.04	289.26	285.98
303.21	308.92	306.79	320.27	310.32	312.89	308.59	316.83	320.57	308.68	313.78	311.17	315.37	316.78	308.34	308.71	316.86	313.19	306.59	320.46	308.72	311.43	307.88	318.64	316.02	315.96	316.21	313.32	322.05	310.21	315.87	306.91	312.4	311.7	310.47	305.87	306.68	310.55	310.46	303.58	310.63	310.31	312.73	313.48	317.87	306.29	318.6	319.72	315.24	309
310.42	309.72	309.47	310.56	317.11	310.17	312.06	311.26	306.04	314.95	306.99	312.97	306.73	317.48	311.31	311.18	312.57	307.59	309.53	308.3	310.54	305.26	306.23	308.31	307.65	310.55	310.48	316.88	303.11	301.75	310.76	308.42	315.42	310.86	307.91	315.38	308.29	310.14	310.66	308.27	308.51	312.37	308.98	307.69	310.94	310.92	307.55	308.75	310.67	315.13
322.87	313.4	317.59	317.61	317.75	312.92	312.62	313.77	313.9	321.77	320.67	318.43	314.61	313.21	315.26	317.04	317.49	317.36	320.9	316.11	306.63	323.05	321.41	322.06	320.41	314.3	309.79	312	312.01	314.02	312.64	316.39	320.57	313.43	313.55	320.99	319.24	312.75	316.87	315.05	317.32	316.84	315.82	316.7	321.42	321.64	320.27	319.03	310.28	322.22
293.4	300.24	301.88	296.05	295.3	303.4	296.44	297.69	290.9	292.25	301.33	296.79	298.22	300.5	297.17	297.25	301.81	293.41	296.78	298.97	290.56	298.52	295.86	299.18	307.82	301.4	289.13	300.06	301.27	297.24	294.59	292.18	293.99	296.22	297.3	309.48	293.06	292.62	294.38	294.88	295.83	298.47	292.98	294.1	297.25	288.07	299.14	297.68	298.92	291.82
308.95	317.68	312.03	307.27	312.32	309.81	308.72	318.02	315.27	311.46	315.51	311.92	313.49	311.18	304.58	309.11	316.35	310.65	305.32	311.12	318.07	311.48	311.85	315.31	314.42	314.08	316.32	312.86	311.34	311.06	312.06	316.86	313.35	311.83	316.53	312.57	309.01	307.76	314.21	315.64	320.58	313.75	310.95	311.8	314.39	315.65	304.84	312.53	310.9	305.21
300.45	314.13	309.48	314.33	307.14	305.58	308.96	309.14	316.47	310.05	305.48	317	311.73	316.86	307.92	315.94	303.59	306.92	313.77	318.1	310.54	312.14	315.09	308.01	315.9	312.07	313.53	312.84	315.16	307.13	310.54	313.05	311.39	311.57	315.97	307.74	312.62	317.78	318.34	315.67	315.94	314.72	307.47	313.53	306.33	310.05	314.7	313.38	310.72	321.3
320.42	316.69	311.32	312.15	312.95	309.79	307.72	315.07	312.89	318.57	313.52	309.42	313.48	314.54	311	325.17	307.21	314.15	317.48	320.38	315.46	308.28	319.3	317.34	312.61	315.63	313.73	313.54	311.63	314.64	318.45	316.93	306.52	309.18	313.97	304.08	314.28	310.7	311.11	307.84	307.7	312.56	308.76	314.9	309.77	310.35	310.95	315.66	312.77	312.52
330.31	326.73	322.29	330.37	332.49	327.38	330.77	323.51	327.71	329.12	324.92	325.81	332.48	322.66	329.11	324.38	323.39	330.93	334.28	323.34	323.74	322.48	331.86	329.01	331.83	324.37	331.5	326.25	325.01	326.17	318.67	320.37	331.82	329.69	329.17	325.21	326.65	326.16	324.95	323.94	324.74	325.81	330.96	324.84	327.57	327.21	323.85	323.69	325.31	330.01
312.06	311	309.42	316.56	317.02	317.71	306.37	308.73	310.62	312.16	317.06	306.31	314.08	321.72	318.19	314.48	312.73	314.19	312.95	307.93	313.24	309.53	310.54	315.94	311.69	315.52	312.49	309.54	303.99	308.54	312.89	311.55	309.36	314.59	311.31	312.39	319.66	314.46	312.19	314.75	317.03	317.53	315.59	309.84	312.48	313.58	322.52	312.25	315.74	312.98
321.11	306.42	315.13	318.88	316.65	320.58	311.56	320.77	314.59	313.8	318.34	318.18	311.45	315.78	318.17	311.1	312.63	317.12	313.18	317.76	316.63	319.03	317.74	314.08	309.67	317.99	312.79	318.27	317.21	323.05	311.77	318.94	317.1	319.76	319.14	317.03	308.8	319.55	316.86	311.06	320.7	315.5	316.97	317.19	316.02	316.55	310.75	320.84	313.02	309.33
306.04	305.41	308.9	303.94	310.04	302.93	300.64	309.56	305.06	306.59	302.33	309.09	309.46	320.54	316.1	305.46	301.09	307.21	310.57	306	309.29	304.85	307.34	298.88	315.79	311.56	312.03	304.47	310.71	309.05	312.33	309.63	309.13	306.12	305.31	311.43	303.55	310.8	307.73	308.31	301.42	307.99	309.4	306.18	319.07	310.28	306.44	316.91	314.17	313.08
326.43	326.19	331.27	333.29	320.4	325.66	326.29	329.46	328.11	327.35	327.93	321.17	332.36	332.46	335.54	329.51	320.51	329.73	325.25	333.83	332.24	322.81	329.54	336.2	324.06	324.87	323.72	332.45	327.01	325.39	325.73	334.01	325.66	333.1	325.2	333.98	326.82	326.12	327.68	327.12	329.75	325.63	325.49	326.18	333.87	328.06	335.07	329.82	330.62	326.05
312.56	317.99	309.64	313.33	309.68	310.25	311.38	309.41	315.14	313.66	314.96	307.8	312.46	316.58	307.11	311.61	302.3	312.29	309.09	312.7	310.74	307.83	309.43	303.73	311.13	314.99	307.28	309.21	306.95	313.26	310.67	301.57	307.04	311.5	305.87	309.85	310.33	310.53	308.47	316.38	312.2	307.76	307.4	309.64	308.45	306.92	313.77	304.01	309.18	305.29
308.78	308.58	302.6	306.31	296.28	301.19	300.04	309.08	312.11	300.66	299.94	302.26	308.76	300.28	304.68	302.23	297.8	305.17	305.02	307.92	308.93	307.62	309.92	305.43	307	299.25	306.24	308.28	307.77	300.53	305.64	304.84	300.83	305.5	309.75	306.71	301.67	316.31	301.22	311.08	306.19	307.62	299.08	303.09	308.47	313.03	301.09	305.04	306.12	311.65
303.07	296.74	302.38	294.04	296.53	297.42	292.84	296.21	297.23	299.97	298.26	303.76	302.2	301.43	292.73	291.58	295.11	301.6	300.71	304.57	305.56	294.68	302.26	298.96	296.48	301.78	301.33	300.95	300.58	299.16	300.83	293.1	297.36	300.11	297.02	302.09	300.07	296.16	295.06	300.88	303.46	299.1	295.97	306.17	304.83	293.56	305.85	299.79	305.74	296.26
305.05	305.75	300.91	299.95	304.32	302.9	306.39	302.69	305.28	300.75	306.77	306.86	298.17	301.68	301.36	310.53	311.12	302.05	307.94	300.4	302.15	296.67	301.93	303.06	306.3	307.79	306.46	299.85	302.16	298.79	309.84	302.28	299.71	309.38	309.21	301.89	307.85	311.75	307.13	301.23	304.01	307.72	303.82	300.52	306.18	305.57	303.4	302.58	304.55	296.48
308.09	306.37	306.37	305.66	307.76	320.22	313.49	315.47	310.98	308	310.71	312.34	309.11	314.96	309.68	306.61	318.16	302.74	306.97	311.1	317.11	307.49	313.35	311.64	311.83	308.67	314.77	312.85	315.13	305.46	303.18	313.02	307.58	316.6	307.15	305.18	308.8	316.33	302.83	310.6	311.86	315.21	307.72	306.27	311	310.87	307.04	305.61	306.84	311.18
306.99	308.72	305.32	303.4	305.39	303.45	303.2	303.53	310.26	299.63	305.14	311.9	308.65	307.88	303.86	311.14	311.47	312.14	303.67	305.22	302.31	309.85	310.04	303.17	312.68	304.95	306.61	306.72	314.32	303.76	300.88	305.91	305.88	305.44	310.33	309.44	310.91	310.53	307.72	302.13	305.8	306.33	305.96	309.12	303.23	303.87	300.54	305.08	308.45	306.92
302.68	305.33	302.46	304.63	298.4	308.4	301.64	299.94	299.33	306.35	302.73	301.99	300.14	312.4	291.85	308.27	297	302.37	305.88	305.61	297.66	301.71	301	302	302.23	300.78	297.95	297.85	297.93	307.56	303.01	304.82	307.94	307.39	301.73	300.45	307	305.83	298.88	304.85	301.68	307.26	302.64	305.64	300.79	300.39	296.28	300.39	301.87	294.76
310.7	317.11	315.13	317.77	312.41	319.06	317.97	316.43	315.43	315.37	314.2	315.16	308.63	316.9	318.04	308.95	314.93	316.26	317.26	310.59	312.13	320.25	317.56	314.8	313.64	313.24	314.89	315.12	318.92	317.41	312.13	321.03	314.16	318.43	305.94	315.9	301.22	309.85	311.93	309.65	315.9	314.58	311.72	318.84	314.23	318.89	311.17	311.69	312.29	310.04
303.96	297.84	305.72	300.62	303.01	304.37	302.34	313.25	307.19	303.45	309.27	309.01	307.73	308.5	307.35	311.56	305.58	308.1	303.83	305.96	301.16	305.82	299.92	307.56	303.96	307.9	313.31	314.35	305.9	306.73	303.99	306.04	301.9	307.58	304.36	296.78	309.06	308.73	307.01	305.85	303.54	302.06	308.38	304.65	305.41	306.83	303.17	297.67	307.87	307.23
310.51	307.54	306.51	308.09	308.11	303.69	305.95	309.07	304.11	308.62	315.46	300.14	310.47	313.52	306.45	305.14	302.46	310.61	302.09	309.46	307.14	304.22	300.85	299.77	300.32	305.02	310.08	309.23	304.81	306.22	305.73	306.46	306.13	310.93	308.3	305.44	302.09	308.69	308.27	313.02	307.64	304.33	309.97	303.44	310.43	305.36	304.54	305.74	310.52	305.79
310.41	316.42	307.16	308.35	311.26	317.94	310.31	315.26	313.36	311.25	309.48	316.58	312.7	307.98	322.11	308.02	312.28	311.51	315.23	313.16	311.27	313.26	318.07	315.81	310.87	310.42	323.13	311.96	308.82	313.72	315.86	312.73	311.18	322.27	313.59	318.49	309.89	314.94	311.89	312.01	315.25	317.28	316.49	312.78	314.4	307.4	310.68	311.14	314.37	317.55
313.04	310.59	315.01	312.39	314.94	317.01	309.61	315.47	315.29	313.82	321.58	309.13	317.89	311.08	309.88	316.53	315.62	321.8	310.45	315.32	319.36	318.79	317.83	315.02	309.68	310.56	305.8	315.25	318.03	314.72	323.98	315.73	307.66	317.45	324.96	316.2	314.66	320.87	311.42	310.69	321.66	312.25	317.42	315.08	307.98	315.49	316.06	318.88	314.56	314.78
300.2	307.55	294.33	297.31	306	297.45	297.59	303.13	300.85	305.97	307.84	294.3	306.73	306.79	304.18	305.62	300.14	306.65	300.83	305.09	301.64	299.63	298.58	302.43	307.52	302.39	293.05	302.18	305.46	301	300.28	304.99	298.53	304.87	309.96	311.95	299.42	309.48	306.55	305.99	307.98	305.65	305.61	296.55	305.45	296.37	303.18	303.61	303.87	299.57
313.02	314.05	317.12	315.12	319	315.01	311.71	325.68	310.48	310.19	309.11	313.32	314.29	318.07	316.99	320.47	314.65	317.24	314.76	316.6	313.18	317.23	312.22	314.24	314.57	320.71	309.79	317.57	315.2	310.33	311.48	318.89	310.98	312.25	307.3	315.05	321.3	306.09	319.89	305.36	307.77	307.91	311.64	309.93	312.64	314.4	321.46	314.84	306.8	315.49
328.66	329.55	330.86	323.35	335.66	330.67	332.74	326.71	329.73	331.53	320.71	333.64	329.6	320.99	318.26	325.05	327.42	332.53	330.37	323.9	328.67	325.94	328.51	329.87	321.86	324.53	323.23	329.99	329.93	330.71	333.45	330.45	326.23	325.88	325.29	329.42	332.32	333.82	331.49	328.19	325.74	322.28	326.55	325.88	325.7	328.5	333.7	321.98	326.7	329.98
304.71	309.14	307.5	302.57	305.42	305.42	302.01	306.15	301.04	307.41	312.17	311.1	295.74	310.72	298.11	302.1	299.02	303.72	304.41	311.22	305.15	301.63	310.11	313.8	311.87	305.62	306.44	306.92	308.22	306.35	303.46	306	300.97	306.19	302.34	304.29	299.38	310.06	300.62	306.95	303.19	305.06	310.38	308.58	305.28	306.93	304.94	309.56	296.07	311.89
300.29	305.37	305.86	303.55	308.03	315.59	305.79	306.57	308.88	303.04	306.11	302.23	305.88	299.95	296.55	301.7	307.91	305.61	297.73	302.4	305.06	297.12	308.5	306.63	301.05	306.82	307.52	305.47	303.72	305.74	303.75	299.33	308.55	305.98	303.6	298.03	307.84	300.58	293.63	309.93	303.57	303.51	308.05	303.83	306.56	303.87	308.87	314.82	307.12	302.57
316.58	318.59	314.58	322.36	316.08	319.71	312.09	321.21	314.18	316.4	316.74	319.85	319.66	316.94	312.53	319.08	318.06	316.1	315.49	317.53	313.57	316.12	311.56	314.27	316.32	315.09	320.61	317.33	313.09	319.04	319.3	316.64	314.51	314.71	312.17	316.16	313.82	319	322.81	317.05	312.93	316.03	314.74	315.85	317.48	318.25	310.03	321.27	320.86	317.01
330.14	328.53	323.27	326.12	331.54	330.47	332.73	318.95	329.19	321.14	321.79	335.07	323.82	329.69	323.7	323.2	323.95	328.88	325.49	329.27	322.57	330.46	328.28	334.47	328.63	329.46	325.08	330.68	329.88	325.07	331.93	328.83	325.76	333.33	329.67	327.68	322.48	324.98	328.07	329.56	332.54	329.9	328.3	328.96	334.22	324.45	326.4	339.73	328.19	323.18
310.34	303.45	303.84	309.09	303.53	301.28	311.29	307.21	301.91	304.06	313.05	306.01	308.35	299.57	308.35	308.67	303.76	301.92	303.36	311.1	304.3	307.59	303.62	300.52	302.41	308.58	305.52	307.55	309.19	307.37	303.93	307.89	307.73	305.08	303.26	306.44	303.82	307.78	304.54	312.53	307.87	308.14	304.42	311.28	301.96	303.98	298.75	304.8	309.01	309.52
305.61	305.78	301.5	305.96	306.99	298.98	295.9	303.68	303.96	306.42	309.62	309.11	301.19	308.4	305.34	298.56	306.94	306	306.28	301.81	306.02	298.48	306.9	304.49	301.3	300.82	300.68	306.56	312.6	307.9	304.48	301.36	309.88	299.69	298.22	308.47	297.08	303.46	305.66	305.35	299.9	304.05	298.82	304.78	300.54	303.61	300.9	307.69	309.24	303.67
304.28	303.35	313.67	301.87	297.64	307.95	307.63	303.43	309.97	310.02	302.46	310.26	300.92	304.71	308.56	304.58	302.06	306.34	308.13	303.81	308.81	305.09	306.14	301.59	298.38	297.02	303.76	301.62	300.4	302.81	309.22	307.65	313.3	301.11	300.45	311.68	308.66	299.32	306.67	305.31	306.25	307	302.51	294.11	306.5	305.42	302.44	306.6	302.71	307.22
311.88	298.93	305.69	307.03	307.91	303.06	307.15	305.4	308.29	314.99	309.11	307.19	302.14	294.14	307.55	301.46	312.71	293.24	302.42	301.73	313.48	301.85	304.84	307.74	304.47	305.66	306.17	305.18	303.33	312.6	305.26	299.14	309.31	303.14	308.28	307	303.01	304.16	304.45	308.1	305.51	306.17	307.12	304.41	308.47	304.14	303.96	314.5	307.14	304.08
320.4	320.07	318.49	321.03	313.86	313.18	319.9	318.46	320.8	325.3	316.76	323.19	317.52	321.51	319.08	315.93	318.81	314.73	319.26	321.42	316.46	320.7	317.28	316.64	323.72	320.94	318.28	318.24	316.08	326	313.43	322.8	319.05	311.9	314.13	314.74	316.6	319.37	314.46	314.95	318.35	310.75	313.3	314.93	325.25	322.14	318.32	315.13	318.23	321.65
312.95	311.45	315.53	310.95	317.75	310.4	305.41	311.59	310.68	310.57	315.6	309.95	308.5	309.33	312.08	309.3	301.98	313.42	310.58	306.61	314.27	313.06	312.98	314.22	316.23	320.72	309.19	309.75	314.52	307.92	311.26	313.82	314.97	312.6	313.01	309.94	312.92	309.72	306.64	315.13	304.69	314.66	311.85	310.86	310.22	312.05	309.54	307.38	314.24	307.91
305.14	297.86	296.1	300.1	299.19	303.54	297.47	304.2	308.68	307.74	308.79	303.49	307.03	306.49	303.4	306.42	303.77	305.62	307.77	297.46	304.16	305.21	299.65	299.43	298.99	305.09	302.33	301.41	300.03	297.77	302.46	306.31	304.74	298.3	304.12	300.75	298.98	303.26	307.77	311.46	299.06	306.01	301.02	294.95	303.8	302.26	309.65	302.27	304.03	304.01
305.48	304.66	313.92	311.94	310.54	302.73	310.34	305.29	310.59	314.19	302.37	309.66	309.03	311.58	312.88	300.99	318.86	313.83	308.81	306.51	303.26	314.41	310.98	309.17	301.72	304.58	314.56	313.22	307.74	311.5	304.27	301.85	309.79	306.29	307.01	315.85	306.84	308.86	315.04	312.14	311.2	307.81	306.88	305.04	308.48	304.28	315.3	306.74	311.24	308.25
302.14	306.23	305.14	301.95	309.67	305.75	299.75	305.95	299.34	303.19	307.51	304.92	313.66	304.82	295.51	294.17	300.35	305.26	306.99	302.27	302.1	302.06	311.22	309.07	299.19	303.15	299.24	302.87	304.16	308.31	308.44	305.29	308.54	303.34	309.74	298.16	299.67	299.12	305.71	309.69	304.45	302.77	304.2	309.5	307.93	297.29	300.79	304.94	303.23	309.8
304.36	301.87	305.65	302.1	304.95	301.24	302.13	302.43	303.42	307.51	313.01	303.39	305.5	299.68	303.06	304.43	312.26	306.21	306.19	301.28	313.39	308.81	304.96	306.79	307.21	304.35	307.64	300.5	311.1	304.33	304.88	304.54	303.58	312.72	308.53	303.18	307.87	312.35	304.48	305.04	308.11	303.59	308.5	308.28	304.33	302.2	301.7	304.28	304.83	304.12
303.43	300.21	307.35	298.6	304.41	305.65	303.74	306.81	305.93	304.38	302.59	305.24	303.3	299.14	302.82	299.75	304.49	299.79	305.67	306.41	308.17	299.97	300.5	303.39	303.38	308.53	304.12	304.96	300.75	297.27	304.8	303.1	304.25	308.25	304.11	302.04	304.89	301.23	306.53	308.86	308.95	301.78	298.69	303.14	302.25	309.04	303.2	295.33	305.94	302.89
291.2	300.56	298.7	297.27	298.38	303.59	297.41	294.62	301.03	292.2	299.31	296.65	294.99	289.41	293.31	293.61	295.02	290.5	293.81	296.53	297.47	293.19	299.02	290.92	291.19	298.59	297.21	293.37	293.49	292.24	291.38	295.35	296.3	292.36	303.55	293.44	294.7	298.46	301.61	295.57	299.33	299.23	288.02	290.4	292.85	298.87	291	285.55	294.61	292.43
323.29	326.46	325.48	322.59	320.4	325.51	324.19	317.04	321.36	327.46	321.54	329.9	319.04	324.73	323.76	322.99	319.32	328.1	324.71	314.86	324.07	320.99	323.45	322.73	322.32	325.89	324.38	323.99	322.3	320.79	323.33	326.46	329.54	322.84	321.9	322.89	329.62	323.07	326.18	322.1	328.73	316.49	324.56	325.97	321	333.26	328.8	327.79	318.73	333.41
293.48	293.78	303.19	298.07	296.52	294.43	293.01	294.97	294.96	295.57	293.36	293.24	293.11	290.07	300.68	291.75	289.86	292.35	288.26	295.91	296.58	292.22	293.13	287.7	296.42	283.28	300.11	294.74	296.41	291.55	297.12	293.59	289.3	298.15	297.26	298.54	286.66	293.02	290.57	284.69	294.29	293.95	294.11	302.58	294.36	299.04	298.65	295.88	291.39	295
304.12	310.49	304.53	303.49	304.45	310.83	307.65	301.42	302.54	313.87	308.28	306.26	308.32	310.72	308.64	313.28	299.53	306.53	309.87	311.52	300.14	306.75	315.95	298.25	304.44	303.53	310.23	309.68	303.92	303.14	311	300.33	311.69	307.29	296.99	301.68	304.23	308.61	303.08	304.15	298.34	306.07	297.57	305.45	304.07	301.06	308.07	307.84	303.82	298.37
307.6	309.79	307.62	306.56	315.27	313.56	307.89	312.02	310.18	316.18	314	311.47	312.82	317.18	312.86	311.43	309.21	314.84	307.6	316.99	310.34	312.06	310.53	307.85	310.17	309.26	313.86	302.25	309.84	305.36	309.06	307.64	311.64	304.03	313.95	304.53	308.12	309.48	308.7	306.8	306.03	303.48	310.98	308.52	306.39	306.86	315.41	311.38	310.3	308.81
320.15	329.38	328.15	330.47	323.59	324.1	328.11	329.83	322.01	327.66	325.35	331.21	330.35	333.22	325.77	325.56	328.96	323.32	330.52	331.06	331.53	328.82	336.05	328.52	331.45	325.18	331.28	324.15	324.42	338.54	334.07	331.82	330.7	328.28	330.35	332.25	322.55	326.66	330.06	325.07	327.93	329.1	326.57	332.42	320.91	333.19	325.67	325.5	324.61	326.49
313.39	313.37	311.44	315.33	316.86	315.54	316.96	317.74	314.47	310.2	321.95	315.02	310.31	320.37	316.23	320.13	311.03	319.49	318.96	324.02	323.48	324.08	320.9	318.99	313.46	307.01	310.97	316.01	323.9	320.39	311.21	314.92	325.93	318.29	315.04	317.08	312.03	311.12	316.8	317.88	316.22	320.14	314.14	318.99	329.92	319.83	309.23	311.65	313.62	318.75
308.14	305.28	314.41	313.76	310.75	309.26	314.13	320.01	312.8	309.29	315.69	318.6	308.36	314.05	315.15	312.71	314.43	314.65	311.84	310.79	314.61	310.78	314.97	312.16	314.02	321.66	312.98	320.15	311.54	319.02	312.45	312.49	309.99	318.66	314.28	307.56	317.94	316.59	311.36	315.34	316.6	311.61	311.1	311.77	312.66	316.96	313	310.9	311.45	317.43
315	311.86	311.32	312.94	314.92	308.83	305.7	310.77	314.59	311.26	311.89	311.34	312.25	313.49	314.54	310.35	308.94	314.9	311.83	307.61	315.93	312.26	317.28	310.37	318.38	306.96	311.35	318.59	319.57	308.44	307.36	317.41	311.85	308.65	316.65	313.39	314.66	306.52	307.08	318.89	305.24	317.79	317.32	318.34	318.49	318.86	309.51	309.76	311.48	311.7
302.93	297.66	302.12	302.83	300.98	296.88	303.71	297.28	306.73	303.09	296.74	304.58	295.52	297.81	303.11	300.9	303.86	299.91	301.17	304.36	304.15	301.74	299.88	295.58	301.13	299.27	305.91	303.15	300.89	305.7	294.53	305.69	303.53	299.44	301.83	302.51	293.87	300.8	300.43	297.91	297.8	302.75	296.99	300.59	297.91	294.69	300.16	299.75	302.54	295.95
319	318.61	320.9	318.96	322.21	320.87	320.26	324.29	310.29	321.95	319.7	314.13	313.36	316.7	320.79	315.07	321.41	317.33	309.93	311.57	319.2	313.65	317.01	320.77	324	315.77	316.9	318.12	323.65	307.23	322.06	314.89	324.69	315.79	310.87	316.16	316.78	320.97	321.17	324.69	317.07	316.61	321.73	311.67	326.73	313.34	317.62	322.14	311.71	312.34
304.79	309.62	303.49	316.86	299.73	305.03	316.59	308.53	311.26	307.53	306.19	303.39	309.38	314.94	312.71	313.38	302.73	306.24	303.69	307.13	314.69	311.94	309.93	308.86	309.54	306.14	305.42	301.31	312.33	309.93	307.86	311	311.91	310.01	305.83	311.21	306.88	307.15	312.11	306.19	310.55	306.99	311.51	306.22	308.66	305.64	306.17	311.12	309.14	306.36
318.66	312.23	312.73	320.84	321.21	325.04	325.01	321.65	317.12	313.53	316.94	317.38	316.11	320.76	317.09	309.54	315.81	320.07	310.84	314.04	317.54	316.78	310.8	316.31	323.86	321.38	316.9	315.73	322.3	322.72	317.46	313.7	312.32	319.13	314.28	319.14	321.26	324.28	317.75	325.53	310.81	323.19	318.49	316.06	312.46	318	312.9	310.98	312.22	315.45
306.01	316.87	317.45	315.53	318.8	314.1	318.76	318.18	311.15	312.47	313.31	312.56	318.52	308.91	310.36	316.31	310.08	319.33	307.16	310.08	306.13	311.28	312.24	309.9	305.63	317.16	310.19	316.81	312.84	309.89	311.86	309.73	311.32	318.04	316.37	313.58	317.5	311.35	309.88	316.72	317.84	318.29	308.78	310.5	313.48	307.89	319.06	314.84	309.1	310.37
308.74	304.94	311.74	307.4	307.12	308.17	302.22	313.35	305.99	304.64	307.56	317.45	302.34	312.35	306.61	312.05	304.93	302.18	308.92	305.29	302.92	303.52	306.63	305.4	309.48	304.66	308.11	298.36	304.13	304.15	308.32	307.07	305.65	300.76	312.26	311.49	307.32	302.06	302.08	307.3	315.36	309.52	304.6	302.75	309.44	297.24	306	299.42	310.35	309.18
317.92	310.76	309.77	320.89	307.61	317.31	312.22	314.68	319.67	318.01	316.27	313.25	317.65	316.32	313.13	315.18	323.94	316.05	318.4	318.03	312.64	318.31	307.38	317.24	315.92	318.33	311.6	311.81	311.38	315.97	326.31	320.29	309.18	321.57	310.99	320.28	323.2	317.7	319.92	311.03	316.41	311.09	315.17	314.61	315.51	319.27	311.39	315.72	315.59	316.92
304.13	301.44	306.03	315.4	305.47	303.18	306.44	304.29	311.75	306.26	315.51	305.18	301.92	305.75	307.51	304.42	308.42	305.83	306.29	309.3	302.64	306.9	305.71	303.94	301.53	302.33	302.95	307.33	303.44	308.16	304.47	304.74	307.51	304.31	305.78	304.79	301.89	309.51	304.95	310.31	300.42	308.83	307.7	307.51	309.28	306.52	302.33	301.89	303.52	306.53
324.89	319.53	315.98	325.14	314.77	319.42	322.18	308.35	316.42	315.27	318.44	317.62	320.96	322.65	316.74	319.33	318.41	319.37	315.21	325.68	317.54	324.75	321.02	311.06	320.7	317.4	315.31	319.22	317.21	321.35	316.41	321.38	325.9	320.56	315.51	316	312.3	316.81	328.88	320.13	315.63	326.26	317.35	318.18	316.71	320.01	325.4	321.91	314.18	318.3
314.18	314.65	308.76	322.56	322.15	314.42	316.78	312.31	317.39	314.34	311.56	313.83	320	307.89	312.92	315.07	314.08	308.64	318.94	315.73	310.89	316.27	321.74	314.78	317.27	311.98	314.69	317.72	309.93	314.2	316.07	306.45	315.7	316.33	319.99	317.83	316.57	308.87	312.27	306.94	315.89	317.65	307.43	321.43	312.13	315.13	311.06	313.55	311.76	322.23
306.2	317.31	307.83	310.9	313.85	319.08	317.9	312.28	321.56	306.41	317.65	314.15	314.75	309.11	318.5	310.99	314.72	319.28	307.01	316.13	310.6	315	310.79	314.52	311.64	310.85	318.28	315.14	317.4	310.84	313.64	309.51	311.56	314.91	315.11	309.62	306.84	311.02	316.22	311.19	307.62	306.21	313.08	311.59	312.94	315.6	308.47	317.24	307.04	310.63
320.19	319.52	316.59	310.98	320.97	317.06	323.47	315.44	312.62	319.83	314.87	323.3	316.67	316.85	313.82	321.67	314.38	317.86	320.21	319.62	319.11	319.28	321.03	318.65	318.17	322.02	320.8	310.98	316.37	321.52	318.06	314.97	325.45	316.8	313.46	322.93	315.73	313.71	314.14	320.54	314.34	319.69	320.54	319.25	315.22	321.3	323	322.57	315.66	316.82
324.63	328.06	330.64	330.74	326.06	325.36	331.48	325.59	322.42	324.42	334.29	330.15	330.4	329.61	320.06	324.26	334.95	328.18	329.16	327.5	334.77	328.09	330.62	326.72	331.7	327.97	323.21	331.41	329.82	327.82	326.68	328.34	324.21	328.56	326.18	326.38	322.64	333.63	324.82	325.43	329	325.32	320.19	337.39	330.55	326.14	328.72	323.19	326.51	326.1
311.21	312.25	305.31	302.89	302.67	302.39	306.71	306.89	309.94	305.8	305.06	313.09	311.46	312.64	312.62	309.43	314.3	312.13	314.09	316.27	307.7	315.62	310.58	304.69	309.19	308.29	302.03	305.69	306.45	315.47	309.69	305.97	311.57	316.87	304.33	307.98	309.17	302.14	313.3	307.66	308.65	309.35	310.08	312.66	309.9	305.62	312.58	311.95	304.72	303.08
317.25	311.17	308.36	310.22	310.14	308.67	307.72	310.39	313.29	315.72	308.16	314.27	310.75	322.04	314.7	318.68	308.76	306.51	306.57	305.71	315.76	304.3	312.45	315.4	308.93	309.95	309.9	311.11	311.97	308.94	307.45	308.9	314.84	312.26	304.95	308.71	312.25	318.63	321.21	317.75	306.36	313.71	312.06	319.26	316.37	306.57	317.94	311.56	316.07	315.28
303.27	300.25	301.54	308.83	298.8	305.26	298.63	300.36	297.9	299.03	305.03	303.52	305.11	303.33	296.5	299.3	302.75	296.6	305.46	302.47	298.39	303.73	303.9	302.66	306.65	307.4	299.03	304.55	302.56	300.55	308.67	301.81	300	305.86	304.86	304.06	305.31	300.79	300.2	298.02	308.72	302.75	295.41	306.78	299.62	301.16	301.96	305.95	305.89	304.64
313.37	309.06	308.87	315.14	317.97	311.57	309.96	310.63	311.57	312.3	317.67	307.99	318.17	309.6	317.73	306.41	311.76	303.39	311.78	315.09	312.82	317.28	309.33	309.22	310.92	313.32	311.75	308.97	322.01	321.3	316.99	309.5	317.1	311.05	307.89	308.81	305.77	315.01	306.48	312.89	311.35	316.36	310.32	307.65	305.85	307.65	311.63	308.8	305.8	306.35
306.41	301.34	304.91	300.88	298.3	299.2	306.33	305.8	294.47	305.48	303.26	300.56	297.96	302.71	302.14	310.54	308.07	298.94	304.87	305.84	305.93	299.02	303.82	300.84	304.49	299.41	299.72	305.27	304.4	298.51	307.02	301.31	307.66	304.24	302.12	307.9	310.94	308	301.04	310.83	300.74	296.98	305.25	304.78	302.9	301.12	304.82	302.96	300.85	305.73
315.9	322.41	323.03	313.4	318.99	317.61	318.63	322.73	315.72	316.85	322.79	318.33	313.29	311.81	313.6	320.52	312.76	320.25	317.34	312.23	318.11	316.47	318.28	315.38	314.75	317.97	315.87	316.1	316.45	317.26	317.37	310.81	312.12	317.02	312.57	310.51	315.43	318.21	316.25	321.93	317.19	324.91	319.52	319.69	311.92	322.8	317	318.09	318.33	312.85
302.69	303.27	305.57	306.52	301.63	305.23	309.49	301.39	304.88	304.24	297.92	308.35	300.77	302.71	308.3	305.74	302.39	304.13	302.01	300.73	311.24	310.35	296.55	303.74	306.5	298.82	306.34	301.36	302.35	300.82	314.67	303.2	301.35	297.8	302.23	305.85	303.75	300.4	295.83	302.59	301.98	303.62	309.27	314.04	309.21	299.72	305.31	305.42	299.65	294.91
304.29	314.67	301.09	312.68	306.2	304.93	310.88	302.98	307.36	303.89	311.65	309.6	302.58	312.77	302.4	302.74	314.09	311.18	310.06	308.87	312.14	304.37	312.3	308.28	316.77	308.64	305.1	312.72	308.98	312.67	305.28	308.1	315.1	312.06	309.6	304	301.98	307.87	306.94	302.07	308.16	310.48	300.86	312.93	307.24	307.36	305.97	310.05	301.46	303.62
303.71	305.33	308.9	302.07	304.38	301.12	308.22	305.48	307.35	295.25	303.62	309.24	306.29	304.87	300.42	307.83	304.9	312.33	304.51	300.66	304.07	307.65	308.4	305.65	309.55	306.57	309.05	302.76	307.93	306.81	301.77	307.07	310.88	302.33	307.75	307.73	307.06	305.85	309.43	306.44	301.08	307.57	306.28	306.24	305.41	311.21	311.26	306.25	309.75	302.46
310.52	312.62	318.21	321.03	310.63	324.67	322.99	319.58	313.77	317.64	311.94	319.56	310.4	308.83	311.09	315.59	318.63	316.22	324.23	317.29	318.07	311.8	311.68	318.1	316.62	314.6	316.85	312.58	313.91	311.66	321.17	311.74	319.49	311.25	318.42	324.2	320.27	319.16	318.75	314.61	312.75	319.99	319.4	314.96	314.13	314.76	314.8	317.75	319.59	319.29
303.59	310.6	307.42	306.69	304.37	312.89	309.89	310.8	314.38	315.6	312.56	309.15	311.57	311.61	312.93	314.19	313.03	312.53	318.09	310.5	308.61	317.37	310.58	314.85	307.18	311.14	308.86	307.96	312.68	308.75	312.25	311.62	307.31	311.91	314.31	306.58	312.17	317.56	300	309.36	310.82	309.84	310.76	307.19	309.06	309.56	311.04	312.94	312.15	314.57
305.03	298.63	298.94	297.92	310.55	296.85	300.64	293.49	300.17	305.93	297.87	301.46	296.88	303.7	298.75	304.17	303.87	302.05	298.47	302.03	308.2	306.98	301.57	303.75	300.42	301.82	308.32	294.94	301.48	305.96	300.39	299.81	306.92	297.55	306.91	297.82	306.18	307.58	305.02	307.18	301.42	301.11	312.32	300.58	305.77	299.12	300.53	303.65	305.01	299.11
288.36	300.26	293.92	298.02	292.84	285.17	290.96	293.37	289.04	301.8	291.79	295.93	293.88	291.45	297.11	296.35	296.89	297.13	298.27	299.19	294.35	299.74	294.27	303.35	297.02	295.07	299.54	297.24	288.91	293.53	293.91	297.63	295.87	289.91	289.69	296.14	293.61	293.64	293.2	293.65	295.13	293.26	293.93	294.14	294.98	299.63	296.69	295	293.67	297.62
297.99	300.05	301.85	295.54	306.22	300.67	298.62	307.32	303.26	302.1	301.31	298.33	299.21	300.42	300.58	303.92	306.49	300.83	300.54	301.16	302.51	301.62	303.26	304.05	304.41	303.49	305.6	298.77	304.13	295.15	295.72	302.15	303.41	301.96	304.87	309.01	295.97	295.49	299.3	303.27	295.08	299.45	298.83	301.91	303.39	303.48	296.19	305.77	294.92	298.84
300.5	306.02	306.32	307.59	298.43	306.63	309.23	301.28	306.02	303.86	301.35	304.33	302.55	305.73	296.91	304.08	303.77	310.95	310.68	297.06	303.84	305.57	295.48	311.66	302.69	309.03	299.73	305.95	307.4	301.93	304.45	306.45	299.37	305.25	304.74	299.9	302.2	307.2	307.69	304.64	305.73	312.32	302.66	300.71	303.24	300.96	304.64	305.69	307.18	299.59
314.78	315.45	316.83	311.24	318.32	321.64	314.66	318.34	309.71	309.14	309.96	312.01	309.91	312.49	314.58	315.78	315.1	313.64	316.95	325.4	316.33	321.29	318.92	321.69	319.87	320.82	321.46	317.85	317.07	310.93	325.35	316.5	315.05	311.65	319.79	318.08	319.35	318.82	316.52	315.98	315.7	322.92	318.93	308.62	318.25	312.52	310.77	327.58	318.34	321.58
315.57	316.96	314.87	320.96	317.19	317	312.76	317.2	314.79	314.83	317.31	321.83	321.31	317.21	315.4	323.74	312.47	313.72	316.07	320.52	318.68	315.06	315.84	311.02	315.2	315.5	317.43	314.75	315.2	312.16	315.11	316.35	312.48	314.63	315.6	312.5	313.79	314.71	321.32	314.96	315.62	309.79	315.26	312.7	315.6	315.98	316.17	316.22	318.67	314.96
311.99	318.75	314.33	315.78	321.89	315.95	325.12	310.57	314.26	318.82	316.72	311.77	313.81	305.83	314.55	315.69	308.72	321.89	316.25	319.62	322.79	312.29	318.72	312.26	317.2	319.45	313.97	319.01	311.76	319.48	318.97	313.11	317.81	316.43	312.53	319.24	319.13	317.99	314.56	317.31	315.95	321.04	318.45	314.6	310.02	316.81	315.73	318.94	313.8	315.02
323.99	315.95	311.07	312.19	313.45	311.39	310.98	312.12	320.85	312.29	312.17	314.95	314.44	318.34	311.59	316.1	307.58	317.33	318.7	319.23	316.12	315.43	308.84	315.78	308.49	320.97	313.48	316.15	320.38	316.14	305.19	316.48	314.53	315.81	314.78	311.54	313.89	320	315.17	317.51	317.94	315.77	315.31	317.01	309.2	316.49	315.09	312.39	316.02	317.16
306.48	301.28	304.64	306.38	305.11	297.35	304.15	299.47	306.7	306.92	308.64	297.75	311.35	302.32	297.69	311.49	304.08	306.83	302.79	301.85	305.63	304.16	303.36	307.01	305.47	304.53	302.01	306.81	306.01	303.78	300.48	300.58	301.71	297.87	305.56	302.78	308.08	299.75	300.86	308.81	303.79	299.54	301.84	297.92	301.27	303.01	300.74	304.24	308.77	303.34
299.74	305.25	303.56	305.75	300.54	309.47	306.25	301.81	303.6	307.03	303.7	305.81	303.84	302.23	310.84	308.12	309.52	302.27	301.39	299.8	299.38	309.47	304.2	308.14	308.18	300.14	299.33	303.27	307.85	307.33	300.4	298.31	303.29	299.44	304.02	305.23	310.06	306.5	296.79	303.6	307.97	300.28	297.73	308.63	315.13	295.74	302.82	301.38	303.04	304.2
293.81	295.71	296.21	300.33	300.27	292.14	292.33	293.28	292.34	293.51	290.81	292.3	292.84	292.11	302.16	298.78	295.37	291.85	306.08	289.06	292.43	290.31	292.63	291.57	299.27	300.08	288.22	293.41	296.16	297.34	293.93	294.27	293.42	297.48	296.18	299.1	286.73	289.71	288.44	295.9	294.01	287.97	293.42	292.39	292.96	292.26	300.97	287.1	294.38	291.55
298.55	305.38	308.93	308.16	300.1	305.7	295.36	299.25	306.82	298.87	301.95	300.73	298.06	299.9	303.05	302.83	300.26	307.14	302.28	305.11	307.21	300.09	306.34	305.78	304.81	305.32	305.02	302.63	298.72	307.41	299.71	305.25	305.55	299.94	302.36	308.43	308.51	299.2	307.94	307.12	309.1	298.58	303.97	303.24	305.2	304.13	304.09	301.69	302.02	303.1
304.76	302.37	305.97	305.99	306.37	300.83	299.05	303.37	293.38	301.39	301.12	302.54	303.51	308.43	298.15	300.75	300.89	297.35	308.1	306.11	298.3	301.02	302.93	303.36	301	296.98	300.72	300.79	307.03	304.95	304.7	300.38	304.73	298.48	297.65	306.86	298.32	300.12	301.1	294.66	305.14	304.95	303.25	299.83	297.59	303.88	302.12	305.13	302.81	302.39
303.04	294.99	303.85	303.36	301.06	302.57	311.15	304.6	300.09	304.67	298.92	305.52	305.11	302.52	301.75	303.79	303.42	297.57	300.31	302.69	303.46	306.22	298.58	305.12	307.69	306.23	303.15	313.77	301.76	304.84	303.65	308.44	290.98	302.87	304.12	300.1	301.59	302.78	300.63	307.77	299.97	302.61	302.75	306.89	305.2	300.71	315.17	307.44	297.77	300.65
316.84	324.84	320.86	311.42	312.84	320.31	314.69	316.11	316.27	315.95	315.24	319.87	322.6	311.57	318.42	315.41	318.77	312.68	314.4	315.96	317.1	309.45	319.15	315.52	315.83	317.86	311.34	319.31	315.06	312.23	319.75	317.57	316.73	318.16	317	309.18	318.63	310.72	320.75	317.37	315.61	315.6	316.55	312.28	313.5	316.25	313.06	322.74	316.83	311.62
305.06	302.36	304.73	309.66	302.65	301.08	307.22	311.61	306.99	310.57	302.32	304.44	298.1	305.54	311.97	309.88	303.87	301.52	302.83	307.8	307.27	308.89	307.07	305.53	309.88	303.19	304.81	302.57	297.52	305.79	300.39	311.45	306.34	303.02	315.34	305.08	313.55	306.09	308.33	302.16	306.92	296.44	307.91	304.05	309.92	306.36	304.31	305.58	309.71	304
321.42	324.21	323.01	328.45	323.01	328.93	320.31	330.53	321.68	329.53	326.7	327.02	324.25	334.88	325.77	322.28	329.95	322.83	320.36	328	320	331.02	332.07	324.65	328.93	327.45	328.62	333.67	324.55	326.77	325.81	321.91	327.01	324.23	328.41	327.83	321.22	323.88	325.31	322.31	320.13	325.07	321.8	325.6	331.04	329.94	321.14	317.1	322.79	331.02
292.18	292.33	294.82	297.92	290.91	289.89	302.02	290.39	300.27	299.4	295.59	296.91	300.64	295.12	294.59	295.15	296.1	294.9	294.28	299.72	301.77	285.3	295.16	297.68	292.76	297.59	290.76	292.34	294.45	292.29	293.54	294.52	288.14	300.14	300.21	291.72	297.83	287.26	291.99	294.35	290.66	292.85	295.43	287.28	297.9	292.02	299.27	296.88	296.94	291.19
302.06	306.46	301.23	295.51	295.96	307.51	303.17	296.21	306.31	302.58	306.75	304.89	302.5	299.92	308.52	296.74	303.76	303.93	302.64	305.48	312.24	310.86	299.36	304.21	301.53	303.53	301.68	299.23	303.35	302.47	295.79	298.21	306.43	304.74	295.66	301.06	299.49	303.5	312.82	299.28	303.7	303.56	301.54	301.9	306.12	302.48	296.11	302.74	305.21	305.51
308.66	310.68	312.81	318.55	311.57	315.19	308.78	317.74	313	315.47	311.38	311.87	310.52	305.86	314.94	311.15	309.69	311.57	322.48	319.14	313.52	307.7	307.37	312.04	313.21	310.29	312.83	311.02	314.71	316.22	308.13	310.65	310.79	313.02	312.88	308.08	309.77	316.04	303.63	306.74	313.58	310.24	313.49	305.9	317.56	312.98	309.55	305.96	312.13	311.09
324.67	325.12	328.53	322.53	329.49	327.23	322.35	327.76	324.7	317.6	327.49	324.24	326.77	318.29	330.12	326.31	331.01	326.26	329.57	323.54	326.61	325.69	330.64	324.07	326.34	325.6	323.84	327.16	320.35	332	317.43	329.75	322.53	324.2	323.88	332.94	332	322.91	324.06	327.24	324.63	335.31	326.82	331.14	328.26	330.11	322.8	318.11	328.02	324.26
311.81	305.66	313.55	320.13	307.13	310.29	313.27	314.09	309.35	313.89	309.87	308.33	311.79	309.88	315.57	308.06	315.16	313.57	310.09	316.56	317.12	317.16	313.47	307.33	315.17	313.61	312.87	311.7	313.73	306.56	316.62	314.55	315.82	317.4	307.98	313.88	317.88	306.73	313.45	314.21	312.78	309.55	308.17	310.28	312.58	304.07	311.42	313.98	312.81	306.79
315.47	310.17	318.51	315.94	312.33	311.42	318.34	310.92	314.51	312.83	310.1	316.87	310.42	316.04	310.35	309.04	314.64	308.65	318.05	309.27	314.91	313.67	310.37	303.61	315.69	314.34	316.14	318.99	314.1	309.75	310.45	307.7	315.4	313.89	311.75	314.29	317.65	313.68	324.31	317.43	316.73	313.26	313.07	314.39	312.52	309.67	314.51	315.94	306.6	311.98
306.36	305.71	303.49	308.83	310.94	304.44	311.51	298.58	306.63	310.12	299.78	309.34	305.01	304.56	308.94	302.77	311.79	307.74	301.16	313.28	307.19	308.77	304.31	310.52	301.9	303.16	307.42	306.98	312.68	310.48	309.31	305.14	305.38	305.35	309.71	300.82	315.21	303.01	306.87	311.19	302.85	303.69	309.85	300.42	302.37	307.17	310.95	306.57	303.05	299.91
290.85	303.56	297.62	301.11	293.7	293.84	296.19	301.44	297.85	298.34	296.3	295.02	307.92	297.9	304.87	292.56	300.16	301.38	293.72	299.52	296.6	300.62	289.37	298.01	295.38	300.22	299.29	299.63	293.17	296.86	298.02	301.98	300.29	299.26	295.15	299.16	291.05	292.84	294.88	294.78	301.72	298.66	293.52	302.78	297.74	299.01	297.59	295.24	297.84	298.06
325.27	320.85	315.8	312.81	322.21	319.23	319.41	318.21	318.17	311.76	314.95	317	315.97	314.53	315.28	320.6	319	316.47	316.19	319.69	322.32	315.67	314.44	315.57	319.43	310.74	320.82	319.8	312.22	317.22	318.36	314.01	317.32	325.12	315	320.94	320.08	319.98	309.14	322.1	321	312.87	327.74	319.03	306.31	318.52	318.88	327.79	313.13	319.01
322.77	318	320.61	322.53	318.96	320.7	312.71	307.35	319.72	316.3	327.42	322.23	324	313.42	320.1	326.23	318.01	321.07	316.5	327.35	313.67	319.87	316.81	317.6	327.4	320.34	318.04	317.57	315.95	319.53	323.72	323.26	321.3	318.55	325.71	321.63	322.41	320.81	314.32	321.71	316.76	311.32	319.02	314.71	318.48	308.35	323.48	316.87	319.24	317.26
308.07	301.31	299.03	299.8	311.69	305.72	309.55	311.28	308.9	306.23	310.63	307.7	306.03	300.76	299.97	302.53	310.19	303.35	304.29	311.39	303.29	302.67	309.92	299.84	303.55	302.64	303.3	307.17	304.31	310.02	305.48	308.31	299.83	306.09	295.9	303.44	309.52	313.88	307.34	313.14	314.41	301	302.49	302.37	311.25	309.98	305.53	310.14	310.9	301.62
303.84	301.04	300.3	307.07	300.41	305.97	299.13	298.41	300.06	299.94	301.26	306.15	296.42	308.54	306.88	304.45	297.78	302.5	301.14	304.92	304.65	302.63	293.65	302.22	309.57	302.03	301.66	302.13	303.32	304.51	309.74	304.69	308.87	303.2	300.91	301.7	301.48	303.04	302.37	303.31	307.2	297.33	302.35	300	304.02	311.64	304.46	300.92	302.05	300.22
307.23	296.31	299.58	299.1	298.42	303.74	305.01	302.32	292.73	299.73	304.93	305.26	297.32	304.99	296.49	304.51	298.7	311.04	301.02	290.25	298.13	304.06	301.58	305.21	300.94	298.59	303.27	303.27	299.37	304.3	304.36	299.22	299.59	301.75	297.86	298.87	301.42	308.97	302.29	301.4	307.33	294.85	296.66	305.61	299.66	301.27	296.54	307.25	297.1	307.09
310.93	313.73	307.21	313.37	309.76	315.61	312.87	314.4	317.77	314.19	310.76	309.75	309.62	312.89	322.23	312.08	318.16	316.41	308.8	312.42	317.04	323.02	318.11	306.6	307.49	303.73	311.6	309.76	314.31	312.49	320.44	311.83	305.77	313.77	311.22	312.09	308.99	309.44	310.37	312.54	315.76	311.73	314.31	309.8	307.63	307.38	315.99	319.67	313.82	307.22
334.65	326.68	324.52	327.13	337.31	329.76	332.41	328.45	334.66	325.64	329.25	328.84	329.99	326.57	329.27	324.52	328.67	331.8	325.19	327.4	321.82	326.58	335.06	326.41	326.46	324.32	322.56	331.76	326.48	335.7	323.71	325.99	335.11	329.43	333.91	326.41	322.69	330.66	328.09	332.15	338.18	332.2	324.33	334.07	330.06	326.54	329.41	333.4	324.12	329.63
299.43	305.44	304.24	305.85	302.02	307.93	303.98	307.69	304.48	304.58	306.88	309.1	302.99	300.29	308.02	298.42	305.34	304.41	304.24	295.69	299.6	302.78	305.59	298.53	301.93	301.49	308.66	306.14	300.53	304.3	307.44	302.41	304.85	301.77	308.68	306.8	296.06	302.39	310.26	302.68	311.03	311.81	300.79	304.06	305.29	305.37	297.94	309.26	301.67	297.42
305.16	297.55	299.11	305.49	307.51	302.85	305.15	301.93	292.9	302.23	306.15	301.51	296.57	296.18	300.96	301.45	304.21	291.96	302.22	305.39	306.07	302.07	312.8	299.06	299.87	308.61	297.47	303.32	309.52	301.07	298.77	299.38	292.38	301.51	302.84	296.05	298.65	299.55	298.45	298.36	300.02	302.68	302.98	299.02	294.42	301.5	294.98	292.48	305.25	305.77
303.2	305.01	310.22	306.18	307.37	310.36	307.49	303.85	306.54	308.52	306.62	306.78	308.27	306.74	304.88	313.76	304.16	308.98	311.69	304.41	308.84	313.67	319.02	306.4	303.3	307.32	306.79	314.01	305.1	306.95	307.24	310.25	309.55	306.93	310.02	302.89	304.35	310.38	305.02	305.25	302.88	306.11	303.17	304.4	303.91	308.52	299.5	301.45	305.99	304.93
319.94	320.74	314.79	321.82	317.5	320.29	315.64	321.3	320.03	319.41	317.27	327.23	311.48	320.76	319.49	313.71	315.49	318.15	316.24	308.51	317.5	314.41	315.75	318.84	319.91	320.59	314.13	323.92	310.49	322.1	325.01	321.23	314.41	311.74	320.94	322.68	313.88	310.09	317.37	317	312.27	316.94	318.32	324.11	314.11	319.36	316.38	328.8	317.42	310.51
303.44	309.85	316.31	315.21	310.41	309.15	304.62	313.89	305.47	311.44	311.02	309.62	311.91	308.46	311.54	308.82	296.58	309.48	307.68	313.6	306.05	312.34	307.25	312.21	306.43	305.66	306.49	304.53	309.23	310.93	303.57	309.06	308.96	307.63	316.32	306.92	308.8	307.02	314.56	298.24	310.46	312.92	318.01	309.9	311.48	310.19	309.32	315.75	304.95	306.84
294.67	302.23	291.09	300.33	305.17	297.51	298.3	287.96	292.19	296.72	298.94	298.33	298.76	290.47	294.85	297.9	292.9	296.06	290.13	300.56	296	291.55	301.08	295.41	296.82	300.08	294.92	298.59	296.76	294.16	295.94	301.16	292.16	295.42	297.73	298.75	296.02	291.91	293.53	296.74	307.71	300.9	291.29	292.54	298.82	292.49	292.74	300.29	293.43	291.91
302.77	309.41	302.78	305.4	302.15	293.59	305.82	305.87	303.66	303.5	315.34	306.71	298.62	305.72	301.19	300.75	299.24	304.86	303.02	304.32	303.98	303.48	308.81	300.2	303.42	309.49	312.02	299.57	306.63	297.68	310.82	293.58	303.12	307.16	301.53	305.39	298.86	298.57	307.23	300.91	303.32	304.96	305.76	301.58	303.7	301.97	302	304.68	299.82	306.18
316.75	323.29	320.78	321.23	316.91	316.17	318.44	312.37	316.99	318.56	315.72	314.65	315.61	313.69	323.31	315.45	316.95	314.22	321.59	313.06	317.4	321.68	316.34	322.09	315.68	320.76	318.9	324.31	318.19	318.75	322.27	321.86	314.27	319	321.41	316.77	320.56	316.22	319.33	312.52	320.95	316.84	319.23	317.44	316.53	320.61	317.11	319.45	315.14	318.5
300.57	309.82	307.72	305.17	306.27	307.26	309.59	305.85	306.1	305.75	306.25	302.91	302.1	301.85	304.75	306.3	307.39	304.96	311.48	303.54	308.79	303.96	300.06	305.71	302.72	307.95	309.12	301.75	301.93	301.6	306.99	308.57	303.24	313.47	315.09	295.8	306.91	304.71	299.44	303.19	303.7	302.7	301.96	308.58	301.22	303.03	298.68	302.26	300.04	301.45
314.11	305.73	307.46	316.33	313.83	309.95	319.48	309.93	316.51	315.4	311.86	305.9	318.73	317.57	316.66	323.94	308.56	310.16	311.19	314.41	310.06	306.24	309.64	312.74	316.68	313.93	309.19	312.83	316.2	307.25	308.17	312.97	318.61	305.87	312.96	315.34	309.53	307.94	312.06	314.15	315.39	318.84	312	311.24	321.15	321.04	311.41	311.38	318.13	314.46
309.8	313.18	306.03	318.05	310.66	316.75	311.13	313.98	311.25	305.32	311.8	309.75	306.41	309.63	315.87	320.26	318.28	310.7	310.06	310.99	310.7	308.59	313.51	314.58	312.04	315.68	315.41	316.95	312.06	312.08	312.52	315.89	312.11	314.09	312.29	315.73	307.8	311.09	309.75	311.94	306.99	313.14	308.38	311.37	314.15	309.25	308.72	311.16	305.55	312.64
315.99	316.76	320.01	312.74	309.9	318.45	318.25	312.24	317.53	320.08	315.12	311.27	318.59	310.86	308.2	311.68	313.85	310.69	313.38	310.67	314.96	307.74	310.54	306.95	315.55	315.39	309.45	309.79	309.23	316.6	313.34	312.88	318.52	310.53	308.05	311.66	318.81	322.41	317.79	309.8	314.58	318.73	308.5	315.78	313.74	309.08	308.28	312.62	315.81	311.08
297.35	300.38	306.21	293.78	295.57	301.34	298.65	296.26	294.38	302.72	296.74	298.62	302.03	300.43	301.9	298.31	295.87	301.15	294.6	296.86	299.89	301.03	304.25	298.74	302.04	296.31	304.81	303.23	303.33	303.54	299.21	300.63	295.98	297.12	292.69	300.09	294.79	295.36	300.85	298.89	301.16	294.93	300.25	295.72	295.27	298.88	298.37	294.25	299.79	299
309.32	302.56	303.39	303.78	309.28	303.74	302.67	302.93	304.48	309.39	303.53	304.65	302.12	308.03	297.47	306.03	304.45	300.53	307.95	311.13	299.59	305.02	314.26	302.17	308.02	317.18	305.91	310.46	312.76	311.79	306.06	297.25	308.08	311.33	303.02	304.85	300.39	310.87	305.82	307.1	306.95	303.23	303.74	307.35	308.96	303.92	299.97	309.95	302.33	299.81
299.94	299.83	301.64	299.61	302.35	300.21	298.43	309.21	300.03	309.06	305.5	310.81	302.45	308.3	309.55	307.56	302.36	306.17	308.28	312.3	300.65	309.89	307.04	303.12	309.45	304.2	301	299.96	307.56	304.48	306.55	310.26	304.55	308.74	313.79	299.76	305.15	299.78	306.02	303.21	304.84	307.84	303.46	303.78	304.37	305.13	314.64	307.49	301.79	299.49
299.9	297.41	298.68	297.42	293.49	302.21	301.73	295.1	295.59	296.82	298.16	297.97	300.28	303.61	300.96	301.43	289.14	292.63	305.29	300.09	301.26	300.35	300.31	297.12	299.42	299.07	305.07	302.28	295.99	295.28	291.76	298.66	299.25	297.97	298.41	298.02	299.36	298.45	301.05	299.35	295.25	299.78	300.51	293.85	301.97	296.79	298.06	297.3	304.14	305.67
316	306.88	311.81	311.06	317	313.1	313.84	311.1	318.65	306.48	306.96	313.74	317.81	310.33	313.1	312.22	316.22	305.37	318.2	309.73	318.72	311.38	314.7	316.88	308.74	314.28	324.99	314.94	310.29	313.33	305.55	315.3	313.27	309.86	320.48	310.63	317.39	318.11	304.99	313.62	311.89	321.46	306.73	315.58	314.43	310.58	312.45	312.35	314.26	317.78
319.47	314.57	307.73	309.08	324.06	319.15	310.99	315.52	317.92	315.01	316.66	312.18	317.83	314.81	318.93	312.02	313.72	318.38	313.4	314.88	317.47	318	312.89	316.67	314.83	320.82	313.82	318.3	321.18	311.52	320.5	314.32	316.37	311.28	311.1	314.47	321.65	323.32	318.33	315.35	320.97	319.63	312.58	309.08	310.62	314.91	323.39	309.21	315.23	320.75
298.97	293.74	305.61	304.23	297.18	301.13	303.65	305.43	304.69	296.97	301.66	294.56	303.43	300.57	298.93	304.94	302.58	298.67	301.5	298.58	298.85	301.33	302.42	295.2	310.36	299.67	293.54	298.25	299.29	304.43	297.81	305.52	293.02	295.8	305.82	299.89	296.9	296.78	304.29	300.97	305.67	299.58	298.63	297.93	290.28	296.53	294.08	302.51	303.81	297.92
312.75	312.67	314.59	312.6	316.13	320.28	316.25	313.8	320.28	311.59	322.9	313.57	314.78	311.28	314.73	308.78	316.09	312.12	319.92	319.3	308.51	314.7	313.85	317.42	315.61	307.67	311.96	319.3	313.59	307.91	313.36	310.14	309.73	309.37	304.65	313.87	313.24	308.98	318.21	316.8	311.41	309.12	323.34	306.83	316.93	310.9	318.91	316.08	313.48	313.6
303.85	308.94	309.2	302.78	303.38	301.28	306.2	314.57	305.06	304.53	301.75	307.5	301.53	301.78	310.93	306.72	300.14	303.15	302.77	313.39	301.71	302.71	305.29	301.54	304.58	297.79	304.19	299.69	301.03	303.01	303.71	299.36	297.6	307.38	303.54	307.21	304.38	307.77	301.52	303.05	301.48	301.76	300.13	308.37	308.2	299.67	299.53	303.5	300.08	303.98
301.59	306.98	302.59	301.63	303.41	309.15	302.61	301.07	300.6	300.63	298.48	299.93	301.21	299.56	305.65	293.42	299.82	293.93	303.4	298.17	305.77	303.08	296.61	294.16	298.43	307.04	304.83	303.06	302.44	300.12	305.28	299.68	304.8	300.24	297.56	300.24	298.07	297.33	305.96	301.07	305.13	300.85	295.14	297.66	299.12	290.92	298.32	303.08	305.49	298.34
317.73	321.37	323.26	318.85	316.42	319.43	314.84	321.09	323.54	316.78	327.44	321.79	312.98	326.12	318.68	319.64	315.91	310.33	314.27	314.73	323.26	317.96	321.41	311.51	315.55	315.37	327.07	320.97	322.99	327.29	318.29	316.09	321.03	322.73	318.83	317.21	317.13	320.2	319.99	320.49	319.69	319.04	316.33	318.4	320.16	317.44	321.51	323.29	321.36	316.47
300.75	301.34	307.89	302.52	302.65	305.13	310.76	307.99	303.61	295.58	301.23	303.66	301.93	302.17	296.9	311.1	300.41	298.18	299.85	301.78	304.92	300.33	297.74	305.26	310.58	308.05	303.43	300.24	296.87	295.74	302.05	306.28	304.84	300.38	296.06	297.51	305.19	315.9	306.26	302.31	301.67	307.39	301.72	311.58	303.96	301.64	298.73	298.17	304.56	306.31
292.8	302.41	307.57	304.3	300.22	303.03	295.17	304.98	298.72	297.92	303.9	303.06	311.79	306.95	308.36	308.25	302.09	304.51	304.47	303.29	297.01	303.59	306.4	298.98	298.23	299.24	298.95	306.12	300.5	309.55	306.63	294.99	301.51	300.08	303.08	305.75	296.29	313.04	303.98	302.04	305.96	301.45	301.98	310.61	295.44	297.77	304.39	301.72	304.3	300.92
308.5	313.52	313.61	307.42	307.59	313.68	309.98	310.02	311.34	317.6	312.34	305.43	311.43	312.4	309.73	312.45	314.19	307.31	309.55	312.75	310.98	319.82	318.67	312.24	303.78	305.55	314.52	311.46	309.34	308.13	301.44	304.28	310.87	309.6	310.65	305.1	311.02	313.57	302.32	323.43	316.1	307.06	314.75	307.28	308.52	314.59	305.78	305.24	314.76	312.35
306.68	301.75	310.27	300.53	307.54	307.58	308	306.67	302.77	306.37	303.6	300.66	305.66	303.53	307.35	307.8	308.04	301.88	300.29	303.66	306.7	305.84	302.06	305.79	299.43	300.86	301.1	302.23	303.76	307.44	307.97	307.8	303.3	306.19	304.04	302	305.01	306.02	309.08	300.99	305.98	310.24	310.09	302.62	306.78	302.98	306.32	305.28	297.46	307.29
310.05	311.15	317.06	307.3	302.46	307.83	309.6	307.72	302.22	312.64	310.76	308.06	309.58	303.36	309.23	308.6	311.35	307.51	310.69	309.04	306.52	313.91	315.08	313.58	308.59	313.72	306.49	314.82	307.72	304.01	312.26	306.31	309.51	307.69	304.81	306.34	309.2	311.92	300.96	305.7	308.81	302.58	300.6	304.11	304.32	309.62	310.43	310.68	312.74	312.87
297.16	304.05	300.18	295.2	302.81	302.47	304.57	302.15	300.99	298.42	303.72	301.93	306.39	304.86	301.38	294.9	295.58	306.91	298.52	297.47	304	303	301.6	299.14	300.29	302.11	300.26	296.21	301.71	301.29	300.34	295.5	296.88	299.18	293.5	298.45	302.02	298.93	296.28	293.41	304.29	298.18	295.54	298.51	300.81	306.47	300.88	303.64	303.94	298.71
322.24	329.29	319.91	319.24	322.6	324.01	319.45	321.91	318.95	321.12	325.84	320.54	317.91	324.63	323.53	325.99	323.86	331.19	330.26	324.87	329.64	323.07	322.61	328.29	322.49	328.71	321.4	329	330.48	326.03	329	324.99	325.41	326.56	324.05	329.69	321.24	318.13	326.74	321.69	329.34	325.03	327.24	323.42	324.99	322.35	326.19	328.47	323.62	322.73
303	315.57	308.72	299.6	305.75	304.14	306.46	306.59	304.55	305.22	309.95	309.31	304.42	308.71	309.04	306.63	301.81	301.11	303.32	310.53	313.14	307.95	306.72	302.3	312.42	302.88	303.95	302.3	310.32	312.47	303.22	310.93	299.79	299.88	314.57	300.59	312.25	298.63	308.02	307.57	309.02	310.79	305.5	308.64	305.21	306.09	306.11	309.9	307.65	305.2
315.91	310.26	310.29	302.72	309.47	302.78	306.66	301.73	301.82	309.55	297.82	302.56	306.08	303.05	308.21	301.46	308.68	305.35	301.56	299	309.81	304.59	306	307.13	303.69	307.93	300.45	298.98	304.79	304.81	305.9	304.22	303.25	311.36	313.67	309.15	308.26	300.7	301.91	303.38	301.68	312.5	301.21	302.79	311.06	303.24	304.32	302.03	299.54	310.41
301.27	297.62	307.68	301.49	308.44	300.49	301.93	301.12	301.2	313.01	307.96	298.49	301.12	304.02	299.37	303.57	304.85	301.69	301.6	303.39	298.74	305	302.7	309	296.26	299.33	305.7	294.64	305.53	296.83	304.62	299.81	306.28	303.08	303.99	306.51	301.04	300.37	301.75	307.77	306.67	306.17	303.2	309.44	307.26	308.74	301.78	304.47	307.96	303.81
311.24	302.08	305.08	297.32	306.01	304.87	305.76	302.32	307.9	301.84	305.18	309.3	304.63	302.23	298.53	307.65	300.19	306.67	309.95	310.82	310.85	312.27	305.9	302.02	317.55	305.17	312.8	302.4	299.89	307.87	311.67	302.52	301.65	314.08	305.48	306.44	306.16	314.76	312	312.58	301.41	303.66	303.89	307.82	304.03	305.32	304.54	301.24	300.36	302.32
317.16	316.86	313.02	312.91	317.5	317.69	316.57	319.24	316.15	317.13	311.95	310.51	310.18	312.3	315.32	311.69	315.23	319.04	309.11	310.9	307.46	309.91	311.04	308.07	319.94	304.83	312.71	316.4	313	315.48	309.25	310.76	315.67	309.05	319.51	310.86	307.57	313.29	301.05	315.42	311.29	308.18	312.04	314.96	312.32	319.19	312.83	315.44	313.61	316.17
301.7	307.59	302.48	299.32	298.12	304.11	299.6	301.79	302.11	301.24	300.43	306.87	301.19	301.02	303.99	297.26	308.35	306.47	296.56	306.17	291.87	305.88	301.9	302.57	307.52	292.45	303.99	297.47	297.53	295.78	300.73	301.74	303.71	300.65	296.65	299.39	298.92	299.66	307.32	303.88	293.99	303.25	304.16	299.34	293.14	302.67	298.4	302.13	303.04	306.43
302.5	306.84	309.45	303.47	302.05	311.74	307.86	297.69	299.23	307.94	302.47	305.94	304.68	296.91	307.18	305.26	305.24	304.49	304.87	307.39	301.45	309.45	308.25	308.98	305.17	300.48	304.2	300.21	299.77	303.02	303.91	306.07	300.05	300.09	303.47	302.09	309.13	304.73	305.48	309.03	300	299.67	299.68	301.83	309.31	302.65	301.84	305.17	303.07	296.58
320	315.72	317.25	319.21	315.92	323.62	316.13	323.59	316.86	322.43	323.75	320.44	317.11	316.92	311.41	319.31	317.88	314.71	325.6	315.02	324.01	324.99	314.35	323.83	321.76	314.44	321.6	322.91	321.7	320.69	316.93	320.53	313.02	316.9	320.88	319.39	310.73	320.13	321.61	315.25	323.04	319.39	318.47	323.43	316.79	321.32	315.92	321.24	319.17	325.59
306.9	306.01	309.33	297.44	297.91	314.03	305.94	303.06	302.75	305.35	304.41	301.29	307.83	306.16	301.1	303.91	308.52	305.76	303.71	304.66	309.88	311.44	310.93	299.75	297.43	301.37	300.82	297.24	302.99	297.84	308.25	313.72	301.9	307.96	304.97	302.12	309	310.03	306.87	304.08	299.08	300.63	303.87	310.04	305.36	299.61	301.12	298.27	300.15	301.43
309.24	315.71	317.29	308.83	310.95	313.65	311.25	313.14	312.08	313.72	314.2	305.64	315.66	318.02	307.68	310.92	303.58	308.72	316.15	310.9	310.71	312.35	303.47	312.66	313.36	310.73	319.07	319.34	309.93	306.99	310.36	310.27	310.95	303.82	310.3	310.04	304.93	314.96	307.67	311.37	309.21	310.46	310.25	303.66	314.02	315.7	318.2	304.81	312.72	317.96
309.06	294.18	300.5	298.3	303.56	300.8	302.89	305.45	300.61	308.85	308.68	301.65	310.07	302.4	302.46	310.56	305.3	303.56	302.72	304.08	303.96	305.63	305.38	307.9	308.61	297.56	313.79	311.87	298.92	301.82	306.28	307.19	302.41	310.55	307.57	309.17	306.93	302.65	297.9	304.44	301.99	303.2	301.9	309.91	307.8	307.6	303.62	311.61	299.53	307.07
303.23	303.54	300.59	303.08	298.32	308.69	298.04	304.66	307.28	301.76	306.21	299.72	306.1	298.73	299.62	310.21	304.07	304	301.4	310.19	301.96	307.91	307.33	314.88	298.35	306.09	303.91	300.84	302.03	310.74	305.29	302.07	307.83	305.69	307.64	297.74	303.75	306.66	310.95	306.32	302.8	303.82	296.38	302.51	309.17	305.33	302.43	310.71	303.89	303
303.19	307.96	304.97	302.77	306.24	309.74	308	304.24	305.78	303.31	303.01	306.47	308.46	308.52	304.48	294.74	315.13	304.02	306.45	306.24	302.22	303.37	298.66	310.96	311.04	299.58	307.46	303.24	308.69	312.93	307.01	302.82	311.93	300.09	300.94	304.6	306.82	299.78	311.36	309.64	301.23	306.14	309.23	309.15	308.68	309.46	296.55	306.65	311.28	309.06
301.24	308.71	299.2	301.27	296.78	302.67	303.24	300.96	297.62	296.26	300.98	306.86	303.62	302.34	303.39	299.27	299.99	294.04	306.65	300.26	295.59	304.55	299.48	302.68	299.74	310.76	301.57	295.62	310.73	307.94	301.66	297.68	310	304.78	300.08	308.89	303.57	301.73	303.13	300.81	296.9	300.15	305.35	304.23	296.91	295.27	307.47	305.87	295.72	306.16
318.08	320.58	313.82	320.27	321.4	310.61	318.34	321.66	321.13	313.93	310.64	317.37	319.58	315.05	320.86	318.9	312.91	317.09	314.21	318.94	319.1	316.07	317.77	318.17	312.79	309.13	318.68	303.11	323.23	315.53	317.46	310.36	318.77	319.08	319.53	322.56	318.09	318.2	309.42	315.48	316.67	322.24	318.83	316.2	322.93	320.04	314.29	319.93	318.27	309.67
311.39	316.75	323.06	311.2	316.53	319.73	311.91	317.38	315.05	312.99	322.35	320.67	317.36	316.23	324.85	309.34	316.7	316.05	316.62	314.92	320.07	318.42	310.36	317.58	316.65	319.94	315.53	317	313.36	315.41	311.56	314.48	309.98	312.72	314.87	310.2	319.23	310.2	311.33	320.72	318.03	310.43	317.63	316.05	321.93	317.06	315.7	315.82	320.15	313.68
308.65	315.45	312.33	312.67	310.67	305.19	308.62	313.85	319.27	304.23	312.37	312.14	308.96	316.05	308.75	307.33	310.34	318.6	306.24	306.96	311.66	304.33	308.37	311.24	306.97	304.01	303.33	313.54	317.51	317.01	311.95	307.62	311.67	307.36	319.29	313.73	310.9	311.92	309.88	317.04	309.29	310.71	311.61	310.81	304.37	306.19	306.4	311.17	311.7	305.9
319.91	318.02	317.29	311.21	313.89	320.32	316.11	315.72	322.28	315.92	312.49	315.17	315.64	323.77	321.05	316.09	313.71	320.62	324.54	322.05	309.62	316.2	314.3	313.61	313.54	316.98	322.79	313.15	310.82	312.55	313.87	322.62	314.54	316.85	314.81	317.4	316.06	319.26	310.93	317.36	318.64	318.83	308.31	320.72	318.84	324.29	311.6	324.19	322.04	313.97
311.03	311.63	318.34	305.05	321.91	313.96	313.81	317.14	315.04	316.73	313.19	312.17	312.3	309.23	309.74	313.02	316.98	317.08	312.33	308.78	309.53	312.77	315.6	309.16	311.15	314.67	311.12	313.41	311.4	312.06	309.55	312.85	311.28	312.07	314.1	313.25	316.83	309.96	311.18	318.61	317.42	319.79	314.63	313.75	315.24	313.47	312.79	308.59	316.06	312.94
319.59	312.46	305.36	316.35	315.32	310.26	312.02	315.17	308.32	314.58	314.25	308.28	304.72	314.71	308.88	315.8	307.35	312.7	315.16	317.83	309.08	319.81	312.79	311.72	313.09	309.97	311.99	309.12	318.04	312.54	312.27	318.79	316.96	305.12	312.51	308.5	310.42	317.24	310.24	309	314.97	312.22	315.53	312.76	309.04	313.05	325.47	316.14	310.21	311.98
315.62	320.7	317.17	319.83	317.18	318.17	323.05	320.92	320.07	311.35	319.19	319.61	320.88	320.45	323.83	315.81	318.95	321.18	320.16	318.33	316.64	319.36	319.74	314	320.32	317.92	325.37	320.02	316.92	318.1	322.6	317.38	320.01	324.18	319.45	318.19	319.56	310.72	318.17	319.07	316.86	322.18	320.92	310.34	320.08	323.94	316.28	321.93	315.92	315.27
295.35	301.45	309.32	298.37	298.13	295.72	301.48	300.63	298	301.62	300.05	297.44	296.32	301.05	296.73	293.56	306.8	298.93	301.47	297.47	296.71	294.1	301.85	302.54	299.32	305.63	296.01	295.25	300.73	297.09	303.01	298.59	300.77	301.84	297.01	305.23	295.61	306.77	299.58	303.99	304.45	294.66	301.87	302.45	303.48	304.3	301.77	309.94	300.94	307.21
306.24	302.55	304.54	298.54	304.32	301.77	301.22	297.89	308.39	305.86	303.03	305.22	304.89	296.27	303.01	310.1	301.07	305.02	304.02	307.19	307.42	307.99	300.84	301.86	302.86	307.78	310.1	303.29	295.82	304.29	302.8	301.78	297.19	302.43	306.44	303.28	296.12	300.42	303.65	299.83	301.79	303.5	300.16	300.65	305.99	303.65	308.81	295.79	304.49	303.31
304.46	300.28	301.45	310.11	303.34	306.26	306.27	303.86	314.91	308.38	306.4	304.29	308.66	306.92	310.04	301.92	305.71	305.64	299.32	301.95	305.13	300.01	306.19	316.3	313.25	307.55	301.52	297.64	307.66	304.95	303.4	298.85	302.17	299.44	303.36	300.98	307.84	309.07	306.29	305.18	308.23	304.87	304.67	304.64	303.72	298.8	303.46	304.84	301.04	311.7
317.08	312.28	308.82	315.16	312.27	323.01	321.35	314.27	317.43	305.95	319.05	321.13	312.26	314.36	312.29	320.01	315.34	317.41	314.53	311.15	315.06	310.05	313.28	314.94	308.94	315.68	315.55	324.56	315.95	314.23	313.78	309.32	317.36	309.55	310.92	317.36	315.15	315.88	310.13	313.54	320.25	320.16	311.05	320.94	321.84	314.68	313.64	314.59	319.5	318.46
309.1	306.61	306.51	303.68	303.37	301.77	308	300.05	299.36	307.59	307.91	306.93	309.92	307.9	301.23	298.25	304.09	308.3	309.71	302.04	301.95	306.41	307.99	308.66	303.53	303.09	304.86	306.06	311.43	301.25	305.54	303.59	306.55	303.74	305.29	305.72	303.3	308.57	300.01	296.2	305.32	298.1	301.33	304.75	301.87	309.83	304.27	302.38	307.66	308.39
295.81	300.05	298.25	293.81	299.62	291.85	289.66	300.36	299.29	296.41	301.48	298.58	298.19	298.01	296.85	300.6	301.41	288.6	292.33	296.82	298.88	293.72	298.87	296.82	295.59	295.83	295.79	288.24	294.32	299.45	301.12	299.01	296.55	297.78	301.25	294.07	295.74	297.11	300.26	294.25	298.87	295.72	295.19	296.82	287.42	292.22	291.85	298.93	294.7	301.58
324.91	326.54	328.66	328.79	328.25	328.01	329.42	330.63	327.29	329.4	322.24	318.52	333.2	321.78	325.16	324.85	335.21	325.96	332.96	323.95	327.1	313.4	327.88	336.06	332.28	326.25	323.89	327.8	327.46	332.72	322.25	322.48	327.47	329.54	327.04	330.77	321.12	326.11	324.75	331.22	325.98	326.63	324.68	330.6	331.2	334.7	328.58	331.62	334.88	324.47
314.57	309.54	316.59	313.7	318.62	317.16	310.66	316.59	320.18	318.02	314.62	316.13	315.6	311.51	309.44	319.26	314.35	305.59	323.03	319.8	320.53	316.36	320.86	310.29	313.13	312.28	322.42	312.64	316.92	316.98	320.81	321.45	316.43	316.19	310.16	316.45	322.52	314.73	313.32	315.64	314.58	317.41	320.8	315.04	314.1	321.95	316.14	317.52	309.34	317.47
311.09	320.61	320.37	309.54	315.1	322.38	319.88	313.43	321.5	314.19	316.83	315.45	318.54	317.01	318.32	314.21	324.84	313.37	317.02	315.86	314.74	314.63	313.9	315.08	313.07	321.01	320.4	321.68	320.6	321.1	317.08	321.49	320.29	321.73	317.46	310.36	318.86	309.44	316.14	315.74	318.13	320.09	317.43	311.81	314.23	320.46	316.48	318.8	318.68	323.74
311.14	314.48	317.12	316.97	304.48	312.67	308.37	313.3	308.44	309.71	316.05	315.41	314.38	315.03	305.01	310.95	316.1	317.56	311.95	319.21	319.36	312.81	321.84	317.4	312.19	309.4	314.17	315.92	315.28	310.68	306.12	314.79	316.34	314.31	311.51	318.37	320.52	312.76	308.56	318.79	315.24	306.92	310.44	316.69	320.94	314.64	315.8	319.99	314.35	319.25
293	296.03	294.34	295.67	293.36	296.74	287.3	293.18	292.9	294.47	295.59	298.22	295.33	289.14	297.72	302.5	289.35	292.59	298.85	302.48	291.51	299.33	283.2	292.81	297.68	290.56	290.32	300.11	301.64	300.14	289.21	292.62	302.6	300.52	291.39	290.62	291.69	300.58	292.49	294.46	296.33	293.04	300.14	295.26	293.99	292.4	289.53	298.17	301.6	299.68
314.94	310.64	312.23	313.25	309.89	308.77	306.94	310.47	313.06	311.08	316.02	308.58	311.8	312.81	303.91	316.61	307.51	315.21	311.43	309.7	313.44	310.72	309.99	312.42	314.09	309.29	314.65	312.14	315.07	306.98	307.48	307.63	306.23	311.31	309.62	312.21	317.09	306.54	307.21	309.43	307.35	306.66	310.89	303.86	303.69	313.26	313.36	311.57	314.75	309.95
335.2	331.29	326.85	332.51	328.88	330.67	327.94	331.62	321.83	323.73	331.28	332.46	325.49	326.8	325.78	329.17	325.59	329.44	330.2	334.09	337.22	322.59	325.65	325.91	328.87	329.48	330.06	326.52	319.24	326.4	322.15	330.3	330.08	327.1	321.05	333.44	327.15	326.79	329	326.27	330.21	323.47	330.12	331.28	328.22	328.25	329.81	336.46	328.51	321.37
303.19	300.06	298.9	305.92	301.04	300.31	300.87	302.81	303.21	313.1	311.16	305.25	308.97	310.02	305.24	307.89	305.28	310.15	306.57	301.02	303.64	313.91	304.06	299.11	309.71	308.06	303.1	307.34	302.43	308.59	312.75	304.41	305.23	304.48	294.15	305.45	307.79	308.61	305.32	307.36	308.99	303.56	303.49	304.06	306.91	308.75	307.44	302.57	309.21	301.55
301.62	304.54	303.13	301.6	302.19	309.26	302.44	300.58	300.89	297.83	309.3	298.77	305.75	304.48	302.09	305.85	295.15	308.96	306.74	310.07	307.31	312.57	302.77	306.53	308.59	305.68	308.38	305.08	306.85	304.68	309.44	306.02	301.14	307.26	306.87	308.11	306.54	300.64	306.75	302.94	303.26	308.15	309.14	297.78	300.77	304.64	304.74	303.7	306.93	312.45
324.36	321.74	312.82	320.67	312.6	322.81	317.64	313.38	312.22	309.36	315.34	309.31	315.92	319.43	323.19	304.27	315.11	318.07	314.42	319.01	314.47	312.01	312.4	319.6	316.58	310.31	312.24	317.29	315.63	317.78	314.04	307.57	314.62	314.8	320.67	320.11	307.61	311.44	317.52	318.84	314.25	312.78	315.02	316.12	309.15	315.07	314.12	312.29	312.61	307.96
300.35	306.21	305.41	308	294.54	299.85	291.32	298.17	292.38	303.69	296.83	299.5	302.23	290.23	303.72	296.95	301.56	295.16	302.92	296.66	298.28	297.89	297.08	292.8	302.27	302.78	297.93	295.87	299.71	302.05	302.51	294.41	301.16	293.16	298.8	302.87	298.03	305.21	302.59	298.19	295.81	295.61	300.01	299.59	302.87	303.99	305.35	306.49	304.2	310.41
299.84	302.21	301.23	296.07	300.66	306.1	303.32	295.11	301.01	298.92	303.71	297.97	304.64	306.26	300.7	305.04	304.52	300.1	300.72	301.39	300.44	303.84	303.36	299.25	306.45	298.05	298.88	304.41	307.32	305.41	303.98	300.37	303.84	302.34	301.57	303.56	304.45	299.31	305.65	304.2	305.97	298.7	306.89	301.04	297.21	307.49	299.57	304.1	313.2	308.87
322.39	314.05	317.88	321.81	322.77	321.43	316.61	319.46	318.09	321.64	323.29	320.73	319.08	315.45	317.71	322.43	321.01	324.92	324.07	316.71	316.36	318.69	311.26	316.27	317.74	320.08	320.1	317.61	319.28	322.87	317.82	316.46	323.48	318.65	314.96	311.82	317.93	323.86	314.98	312.54	319.33	317.98	316.15	314.82	328.92	320.49	321.72	320.5	321.52	314.37
294.27	289.6	300.51	294.68	301.25	298.32	300.35	296.91	291.99	295.93	298.87	294.53	299.24	296.24	300.37	296.35	298.12	295.78	302.08	298.73	293.75	292.18	300.47	296.11	293.34	299.47	301.57	303.97	294.61	299.21	293.52	288.78	298.57	290.23	301.11	300.25	293.53	294.17	299.75	300.94	291.77	295.89	297.3	294.71	290.26	293.82	298.66	297.49	298.11	294.65
306.36	299.49	308.13	305.7	309.85	307.21	304.72	315.3	307.19	311.2	306.67	299.92	310.42	313.1	305.36	298.33	301.65	302.51	300.61	304.34	305.23	301.72	296.89	305.71	303.05	298.23	310.54	309.56	307.99	303.52	311.31	306.9	306.22	310.98	305.01	305.15	305.02	313.89	305.06	309.05	304.5	310.17	308.09	311.53	301.51	310	305.79	303.16	302.38	306.4
299.36	299.38	296.25	306.35	296.25	295.92	306.28	297.66	298.95	294.41	307.55	302.08	301.06	303.76	302.06	295.19	294.71	313.77	300.47	296.31	305.47	299.13	292.63	294.6	305.13	298.36	311.27	295.65	298.8	301.38	292.68	299.11	299.12	303.15	303.23	302.55	298.52	293.86	297.22	306.19	297.5	287.06	305.94	301.63	289.53	300.89	306.17	297.66	300.57	303.85
313.21	312.84	317.21	312.41	315.01	314.29	309.66	313.99	317.9	303.86	314.8	305.56	307.17	309.41	319.39	305.66	315.7	317.73	309.69	314.66	308.65	314.21	310.62	312.9	310.6	311.18	309.61	308.73	323.38	311.56	315.83	316.43	318.84	309.63	312.52	313.26	311.58	312.63	316.75	310.48	310.57	317.45	319.14	319.07	317.15	314.44	311.97	311.6	313.89	312.59
293.57	295.61	297.98	295.09	291.75	293.49	293.44	292.25	295.64	293.48	296.46	294.33	294.07	298.45	286.2	293.78	290.05	295.33	294.75	291.61	289.69	293.65	297.22	293.74	293.54	299.29	294.06	290.24	286.63	288.4	302.8	296.79	298.12	297.83	293.54	290.04	298.92	295.55	287.91	293.76	296.51	289.27	294.44	294.68	297.63	295.27	293.55	301.94	295.55	299.55
331.09	326.17	321.55	321.77	319.56	322.66	325.1	323.73	325.47	329.54	323.28	324.36	323.83	327.07	318.26	327.63	324.61	325.07	332.87	323.69	326.73	328.69	322.98	332.48	325.93	329.98	322.23	325.35	322.55	317.13	326.43	318.41	327.38	322.72	330.74	324.62	325	322.42	332.42	319.75	329.8	331.42	316.45	330.83	325.09	322.4	334.48	329.32	323.84	327.85
312.49	311.57	311.64	308.1	309.67	311.03	310.71	310.59	308.67	305.39	309.6	310.33	310.24	310.5	302.67	309.28	307.1	314.27	319.23	308.94	311.37	309.22	321.13	307.22	313.18	306.48	308.04	304.05	311.5	311.44	307.88	312.43	311.61	305.46	313.93	313.37	301.11	306.23	304.42	312.87	304.73	310.02	305.82	303.53	314.94	309.25	311.52	307.56	308.34	312.68
307.44	302.14	299.67	295.86	297.63	299.2	294.05	300.28	299.3	306.43	303.76	308.64	295.81	299.88	298.08	298.19	299.76	292.49	293.04	294.66	303.8	301.55	295.59	295.93	301.92	297.71	304.71	296.77	302.91	293.42	306.7	294.45	301.12	308.75	304.25	298.65	296.72	300.63	298.4	300.51	299.47	304.46	304.55	302.51	300.68	297.46	299.52	303.5	293.52	296.23
296.76	300.67	302.32	305.06	292.27	295.47	300.24	303.38	298.21	302.87	295.96	301.18	305.99	301.81	307.79	301.7	302.92	302.67	306.26	301.51	301.74	296.81	303.04	301.01	305.64	305.34	300.16	296.1	298.65	305.99	297.54	300.61	298.39	303.24	300.89	306.36	299.22	301.34	299.09	298.61	303.55	301.42	303.28	307.97	301.69	304.25	298.21	300.8	304.99	290.67
292.27	303.87	307.27	286.81	295.94	304.13	299.42	304.15	301.48	301.63	304.19	297.98	302.13	309.1	301.52	298.06	298.89	301.47	303.08	304.92	296.42	300.03	299.63	299.29	298.79	301.96	298.51	306.63	301.33	298.51	304.15	293.85	304.33	299.88	304.06	303.25	299.72	302.02	299.28	298.24	306.63	305.67	302.6	295.66	303.38	304.22	302.19	298.51	294.12	297.4
291.68	305.79	295.95	294.06	294.62	294.28	304.44	302.16	301.23	305.9	304.07	302.75	299.83	301.23	306.29	303.18	297.13	307.06	305.65	302.45	301.02	301.79	292.47	296.55	302.84	295.82	299.88	308.22	303.99	300.02	299.79	295.17	300.03	302.97	300.22	303.54	295.75	304.14	295.94	298.45	297.17	308.5	300.53	302.54	301.76	305.25	296.77	299.05	301.01	299.61
308.06	318.35	310.71	307.2	312.85	312.38	318.73	316.15	308.18	319.48	317.59	309.05	319.98	315.34	308.66	314.15	313.62	314.27	307.05	316.08	309.57	317.66	308.1	310.97	311.33	313.78	318.17	312.28	320.21	316	315.83	306.3	313.02	321.18	313.75	311.68	320.53	308.45	317.76	315.1	320.31	309.61	312.5	318.58	317.49	316.45	317.89	312.33	311.29	317.05
315.29	318.12	318.17	320.67	314.75	307.82	315.72	319.51	315.07	306.44	319.33	311.63	320.56	314.28	315.81	306.63	318.2	313.89	319.64	318.57	314.66	312.64	318.92	316.44	311.76	309.81	313.14	310.45	317.27	319.15	314.96	315.28	312.51	315.85	316.01	312.07	314.53	316.02	314.09	315.94	317.73	319.15	318.92	314.8	316.92	309.37	313.9	312.02	305.98	317.19
305.82	307.2	308.67	302.19	304.68	312.05	307.06	301.72	310.46	306.01	304.1	307.87	305.11	302.51	300.38	303.15	307.85	309.68	304.36	313.62	301.51	309.66	302.18	309.46	311.46	308.06	302.53	305.64	302.12	306.44	304.5	305.18	307.04	310.32	301.84	308.82	304.98	314.83	309.45	302.34	304.35	315.64	300.48	304.73	305.41	306.11	300.7	304.64	301.63	302.53
302.53	297.26	299.38	301.1	300.64	308.32	299.2	302.31	301.02	307.62	303.28	298.3	304.54	305.05	303.88	303.97	303.5	304.37	295.62	301.4	309.33	306.05	301.37	299.57	303.59	298.19	308.52	301.99	302.53	302.95	304.51	302.35	307.74	304.37	299.53	302.49	304.1	298.4	300.15	305.69	308.65	304.55	299.58	298.76	298.17	305.48	301.61	303.01	300.75	306.32
308.85	307.6	301.75	297.25	304.14	301.51	305.11	302.71	307.42	305.34	301.54	294.94	306.1	308.71	300.68	309.28	303.68	304.06	311.45	308.66	315.97	303.87	302.42	308.86	301.6	302.75	301.9	296.62	296.5	300.71	295.41	308.54	306.66	297.8	302.51	305.47	304.04	308.93	303.26	307.26	307.84	300.79	300.24	300.84	298.43	298.11	304.12	303.23	304.39	309.95
306.35	297.45	311.88	301.05	303.74	299.3	297.99	312.15	302.42	306.05	303.07	309.6	302.24	302.82	301.49	307.38	305.95	308.68	307.11	302.64	303.7	302.15	300.06	310.08	308.9	310.38	305.2	307.62	307.18	306.46	303.44	309.53	306.01	300.77	303.35	305.42	308.82	300.27	300.15	296.49	306.3	303.46	307.06	297.91	308.1	306.7	306.05	302.71	310.96	304.8
324.87	321.53	330.59	325.67	333.55	326.2	328.5	323.25	324.46	321.42	328.81	330.79	322.71	329.8	322.66	327.54	324.72	328.83	323.58	316.84	325.29	322.75	325.22	321.96	320.64	328.77	320.48	325.84	334.79	320.01	323.96	326.76	321.85	322.76	323.7	325.23	322.41	326.21	327.38	325.55	325.06	322.67	326.17	321.52	319.08	324.75	325.56	325.81	320.71	326.36
316.58	323.29	317.75	317.44	318.78	319.67	313.11	312.86	312.55	318.21	317.87	316.16	313.38	310.66	317.13	323.04	316.56	318.96	316.6	317.16	312.81	320.62	312.43	312.45	311.26	315.14	308.17	318.43	319.08	319.95	319.15	321.87	313.72	315.78	314.81	313.17	313.84	318.02	317.88	312.45	316.14	320.3	311.28	317.32	317.92	313.53	323.78	319.89	307.42	314.8
311.07	307.97	309.01	305.2	307.59	310.22	313.78	306.71	315.07	311.78	307.73	313.11	320.81	313.1	316.38	313.16	315.33	313.35	313.46	312.23	305.92	316.12	305	307.65	307.32	314.72	312.65	314.74	311.64	305.5	310.14	305.4	308	310.63	304.56	310.15	310.8	311.98	318.17	308.13	305.63	310.96	309.72	308.31	309.39	302.96	305.05	310.46	310.28	306.39
331.39	323.45	330.22	327.58	335.9	333.99	323.65	332.53	331.39	339.11	329.76	332.99	331.89	326.09	329.3	330.99	327	327.46	322.8	326.1	332.31	329.3	328.6	325.7	324.67	338.62	332.35	332.58	324.42	328.29	333.17	324.91	320.35	317.12	328.33	332.69	321.37	334.98	334	324.39	329.17	329.57	327.25	321.77	330.7	329.12	323.34	336.44	329.52	329.61
312.98	307.88	320.77	314.65	318.89	316.73	316.69	315.62	313.6	308.25	316.51	305.52	321.45	321.11	315.8	325.21	312.87	318.37	305.51	306.93	314.06	310.79	317.86	311.18	319.06	318.56	316.42	316.03	310.46	313.12	307.02	313.02	318.31	323.06	310.12	322	308.31	310.83	317.45	318.05	311.45	313.27	315.9	314.75	313.81	315.83	311.97	320.87	322.64	313.72
296.35	295.45	303.49	289.61	308.16	301.29	300.03	308.85	306.63	296.71	301.94	300.33	306.18	302.27	302.59	300.31	300.54	309.24	305.04	305.92	296.24	294.67	307.5	301.12	304.27	302.24	298.78	305.41	301.71	302.6	299.45	303.5	301.04	297.22	303.31	301.9	305.22	300.88	305.11	305.68	302.96	308.69	297.62	301.75	308.77	305.46	300.56	303.23	298.86	296.78
299.43	292.55	293.46	291.38	299.77	291.5	301.34	288.87	301.43	291.18	291.74	295.38	294.09	294.25	301.51	291.58	304.17	298.87	292.22	298.3	295.83	298.39	295.5	299.94	300.42	302.93	295.22	298.06	296.98	293.63	296.39	292.01	290.34	296.27	294.66	301.45	299.65	299.41	294.98	293.55	297.19	303.12	295.55	295.23	298.19	288.94	302.88	297.79	299.85	293.73
302.38	295.36	305.09	293.4	303.87	298.79	296.88	299.78	291.04	300.27	300.3	298.64	306.98	302.3	299.08	298.14	300.43	300.18	294.04	299.46	295.46	306.04	290.34	293.04	305.39	298.16	296.31	299.66	303.44	304.72	292.2	301.66	301.25	301.72	301.56	299.4	302.39	297.59	300.46	307.02	295.1	300.12	308.59	297.61	299.33	303.68	291.81	299.54	299.14	302
313.18	326.41	309.47	320.31	312.41	313.75	321.71	312.1	320.5	312.47	316.3	315.98	317.67	316.51	321.17	314.3	323.49	312.84	316.37	318.95	315.1	308.88	322.3	315.2	318.96	313.8	318.99	314.84	307.96	319.29	320.84	322.83	320.22	320.05	316.53	318.76	303.4	316.95	320.85	313.94	312.51	309.36	310.77	308.15	314.35	314.6	312.41	324.35	311.89	320.52
294.16	290.41	294.72	292.98	285.97	299.67	291	294.54	295.74	293.07	294.1	288.43	297	299.61	296.75	290.59	296.76	293.11	302.05	297.44	288.9	296.43	287.7	295.69	305.58	291.29	285.04	292.94	294.39	289.72	291.74	296.08	300.47	296.21	302.03	294.36	300.4	290.27	302.27	297.85	286.22	298.43	295.3	289.92	290.74	291.11	295.63	289.84	296.83	300.63
315.76	314.77	312.36	315.32	314.84	312.72	316.47	314.95	307.23	313	306.54	313.07	312.13	317.09	309.31	306.21	318.71	314.37	315.34	314.86	310.99	312.48	314.33	319.46	317.15	305.78	304.98	308.18	310.6	314.45	315.69	316.61	308.09	310.62	310.89	318.84	309.01	302.92	315.32	310.03	313.47	310.4	311.56	310.13	307.91	308.05	319.39	309.61	309.68	314.03
292.42	300.49	290.26	300.4	295.49	297.31	285.75	300.43	292.89	295.11	290.62	289.3	293.02	288.75	298.03	289.11	296.56	288.99	293.5	290.09	292.11	298.58	294.02	290.42	295.42	295.69	297.58	294.66	295.01	294.6	296.02	287.5	290.56	285.82	290.29	289.38	291.93	290.94	295.36	288.72	298.02	295.02	296.27	293.81	294.97	287.46	302.34	300.36	298.54	289.47
307.84	303.59	301.69	297.09	300.49	305.97	303.79	302.35	302.56	309.25	304.15	305.47	305.35	310.19	300.37	307.4	298	303.3	298.32	312.52	297.5	303.49	300.34	304.58	299.64	305.48	315.12	302.32	299.19	297.63	304.62	296.88	304.92	298.16	304.68	302.03	306.01	299.27	303.51	307.72	301.03	302.7	306.24	299.02	302.66	301	306.47	298.55	293.26	299.9
323.54	332.38	320.75	327.03	328.49	325.98	325.61	326.36	332.13	331.64	331.81	326.5	332.7	328.16	337.95	331.32	330.53	325.12	327.66	341.42	328.59	327.58	327.26	326.49	325.89	327.8	325.38	332.64	322.11	333.29	335.34	329.37	325.86	327.64	329.18	320.7	329.58	324.94	327.25	326.28	333.59	333.49	327.12	332.54	330.93	327.52	334.19	326.8	325.86	333.46
314.1	310.64	307.66	305.43	301.13	308.86	300.23	311.1	309.38	309.86	310.76	304.56	312.22	309.25	306.13	305.73	305.45	313.82	306	308.3	313.59	308.54	310.4	309.34	307.12	305.7	312.68	299.25	310.29	307.55	306.14	311.28	317.88	307.72	309.85	309.53	312.16	309.25	307.1	300.25	305.93	296.87	299.23	305.86	308.65	307.17	307.16	306.1	305.57	307.81
306.01	311.74	307.65	309.33	307.39	312.31	311.08	310.2	314.16	311.06	314.04	323.45	310.85	317.45	313.62	313.45	314.97	320.74	312.54	312.51	314.54	317.42	307.33	312.63	314.83	310.87	314.51	314.3	316.89	312.72	316.53	308.72	312.88	308.59	308.39	316.33	307.34	307.28	315.58	310.84	317.31	312.19	310.9	301.84	309.9	306.85	311.73	307.81	318.08	311.28
309.61	318.91	311.8	321.57	327.71	319.81	315.65	315.39	310.97	319.85	320.87	315.02	314.93	313.98	315.81	309.15	316.43	320.16	312.25	319.53	317.33	320.51	321.14	312.54	312.54	312.69	315.31	317.58	304.76	316.07	318.01	323.68	310.02	317.69	320.65	310.75	318.94	316.23	316.57	314.43	300.41	312.12	311.24	315.86	316.59	310.78	318.96	316.15	321.02	322.71
310.54	323.15	315.58	310.22	320.85	308.44	311.19	311.38	314.55	313.65	320.01	313.91	314	309.6	311.77	320.41	318.32	313.33	319.78	316.69	324.78	321.63	312.88	310.86	317.03	320.21	315.2	310	317.59	314.25	308.67	318.78	317.35	312.51	312.19	317.99	314.47	319.31	313.34	313.43	310.98	320.76	312.84	310.26	312.94	307.26	312.33	317.02	315.27	315.85
303.55	305.42	304.99	304.39	311.21	303.24	307.95	306.05	308.28	302.68	307.37	312.88	304.87	305.11	304.89	301	303.45	297.38	304.73	302.28	295.84	300.26	306.84	302.12	310.91	306.22	303.23	305.96	302.31	297.9	300.24	306.2	307.93	308.79	305.4	301.55	305.68	306.34	304.17	309.18	304.04	310.76	303.71	305.89	307.26	299.13	309.78	303.7	306.8	302.46
292.8	295.15	294.22	292.18	289.98	294.67	303.72	292.94	293.33	293.91	289.62	296.14	294.39	291.6	294.27	300.3	295.1	290.87	290.13	293.78	293.39	294.46	295.19	298.15	299.91	299.83	293.62	295.47	291.8	289.93	292.77	295.68	296.98	293.99	293.08	298.6	292.76	297.53	303.07	296.6	301.36	295.86	297.06	295.5	304.52	299.69	291.82	294.57	292.23	298.72
301.96	300.63	299.17	305.88	302	294.96	308.94	297.92	295.71	298.5	291.69	302.35	300.64	299.14	294.17	293.5	300.97	303.13	308.1	302.94	296.87	301.8	299.35	298.91	301.62	307.55	299.05	293.2	303.78	301.17	294.42	297.83	303.42	303.13	309.43	298.84	301.54	295.55	298.19	300.05	300.37	302.79	306.72	300.99	299.99	300.76	299.16	296.33	301.59	298.74
309.92	315.63	308.1	309.41	320.29	314.06	317.55	313.97	320.15	320.99	321.73	311.42	309.73	316.59	303.69	315.45	312.65	319.52	311.77	312.5	317.82	316.32	313.7	312.59	320.52	312.84	316.6	312.91	318.86	314.07	312.88	316.28	312.33	320.53	316	318.89	321.35	314.59	307.16	313.36	314.29	314.31	316.53	313.34	313.18	313.72	314.7	320.04	312.81	314.12
310.63	308.13	305.35	305.15	305.32	308.98	310.48	307.54	307.66	314.31	305.28	308.82	305.25	305.32	307.35	300.56	302.88	307.59	307.35	306.06	302.89	307.34	310.29	314.08	302.07	307.9	304.14	307.47	306.34	298.08	306.54	312.61	300.68	312.1	297.87	307.51	306.35	303.56	311.76	300.94	309.95	307.75	300.61	303.83	298.42	305.87	310.94	305.19	304.2	306.28
319.89	319.3	314.23	310.93	318.67	320.99	310.44	316.34	319.34	314.59	309.79	320.04	312.08	315.87	317.61	318.31	309.41	319.88	317.15	309.62	311.28	316.44	314.63	307.15	312.69	319.27	313.44	321.12	316.07	309.78	313.49	320.43	315.45	307.36	312.69	311.47	321.05	314	318.83	315.08	313.53	307.95	309.44	318.25	315.11	317.77	318.47	321.72	317.72	323.29
320.79	315.34	326.18	321.49	317.97	314.42	315.99	322.65	318.18	320.01	322.9	320.06	320.36	318.8	318	317.17	318.87	318.37	319.52	319.72	322.29	316.78	321.03	317.25	316.51	318.97	321.24	317.17	321.8	318.38	312.46	313.44	311.82	323.72	323.07	321.21	317.66	319.49	321.11	316.83	323.05	318.57	326.57	318.47	323.62	317.76	316.65	323.63	321.21	317.39
323.8	326.74	321.24	326.73	324.26	325.8	322.56	329.17	329.97	322.11	328.66	327.93	321.06	326.87	315.41	333.5	322.16	319.55	318.9	333.39	325.31	329.47	327.98	330.24	326.85	327.07	319.56	327.27	325.95	324.5	327.82	319.49	323.5	328.06	325.15	324.46	323.1	327.78	329.77	325.39	319.96	319.78	319.83	324.76	323.39	326.02	327.94	329.59	320.61	324.43
321.15	329.04	326.29	327.94	325.63	329.72	323.79	328.51	326.78	326.46	326.93	320.63	317.08	323.69	325.43	327.76	325.05	328.09	323.96	318.79	335.65	322.42	320.54	326.4	328.73	335.8	323.02	325.09	334.97	325.7	323.77	326.38	323.97	315.82	327.85	324.93	329.74	328.93	323.54	328.49	326.22	327.99	329.61	331.99	325.35	319.29	325.99	324.4	333.19	322.86
310.7	309.34	319.69	308.13	313.98	315.26	315.93	315.82	320.21	322.27	315.93	311.09	320.3	307.26	313.69	313.62	314.49	314.47	311.38	309.04	312.24	315.1	308.5	312.54	316.75	321.51	312.91	319.93	307.36	314.37	314.23	319.08	310.13	315.09	315.73	311.5	310.4	309.9	315.84	313.88	308.42	315.82	313.38	323.24	318.83	312.49	314.31	315.03	311.72	310.1
303.6	306.19	305.06	298.05	301.31	301.58	295.47	303.64	299.69	306.87	305.24	305.91	306.46	300.25	307.94	305.17	302.5	302.08	306.25	302.23	305.87	303.05	304.82	302.02	301.74	302.99	308.01	304.5	301.31	296.54	302.4	300.03	299.4	302.27	306.72	304.48	305.87	306.43	301.42	305.01	303.1	304.96	303.28	301.69	308.85	300.48	304.55	305.84	310.65	301.33
301.26	300.84	301.09	301.63	302.11	305.37	297.43	293.92	298.24	302.09	302.84	306.76	305.65	303.14	307.6	308.86	298.62	293.42	301.39	305.93	302.7	303.33	310.78	303.63	300.24	302.24	301.99	305.89	309.34	298.18	303.62	311	300.81	308.78	296.74	305.22	307.51	301.22	302.61	300.7	302.23	302.91	303.55	293.79	298.48	305.43	299.57	304.24	302.45	303.77
316.1	320.11	306.04	317.14	315.76	317.55	314.28	311.16	310.29	314.26	312.47	313.63	311.41	307.09	314.91	310.25	314.63	310.21	318.31	311.91	305.36	309.17	308.93	308.35	316.8	314.08	316.6	315.92	313	305.7	314.9	307.53	317.6	316.69	310.85	316.63	320	311.34	314.1	308.32	310.07	311.72	316.11	312.66	318.05	310.46	311.77	313.48	313.8	318.88
315.92	320.88	318.79	321.61	317.86	322.9	327.42	314.29	313.24	318.5	321.22	315.96	320.6	318.46	315.68	321.33	324.56	315.88	314.18	316.75	312.93	317.59	314.5	318.66	315.62	318.61	317.42	314.99	321.34	318.36	319.44	317.83	320.77	312.21	310.33	314.99	315.13	319.27	318.22	317.43	313.26	315.42	317.59	317.66	321.08	310.01	310.44	312.54	317.93	315.32
309.33	303.12	302.23	306.93	306.01	295.02	301.18	300.19	307.24	302.07	304.85	297.46	306.67	297.82	304.16	299.6	308.01	308.4	310.97	306.4	303.6	306.93	310.21	308.78	306.88	303.21	302.76	307.9	306.14	308.13	309.74	303.95	306.02	302.37	301.91	306.22	312.34	311.11	302.31	298.42	302.51	308.56	302.74	298.59	304.09	310.5	311.71	308.61	306.28	303.71
294	303.86	293.79	298.1	297.5	291.02	306.74	292.86	309.03	305.44	302.62	301.32	302.45	295.83	300.59	304.97	302.88	297.32	300.23	299.69	302.42	310.75	296.33	305.78	296.01	304.51	303	298.04	308.79	309.42	299.78	307.84	304	298.28	298.37	302.45	305.75	295.45	301.6	308.63	309.62	308.5	306.78	302.81	302.38	295.11	295.23	298.19	298.13	298.29
319.35	319.43	318.91	319.22	309.64	317.92	325.42	322.41	323.14	314.82	321.69	318.74	317.55	314.12	322.29	315.25	314.31	315.18	318.38	311.45	316.51	315.94	315.84	306.25	317.54	324.81	319.88	310.77	318.81	317.59	316.43	322	319.89	321.47	320.43	319.38	315.19	312.15	322.3	322.17	309.86	311.21	318.52	314.59	322.48	324.1	317.13	324.79	323.16	319.99
298.34	293.28	308.23	299.06	302.17	302.6	303.68	306.08	299.78	305.05	309.26	311.4	299.67	305.22	301.8	299.02	306.96	306.56	295.99	308.17	296.78	304.01	312.98	295.59	303.8	299.03	300.28	300.67	302.87	306.75	299.53	302.59	302.56	305.68	301.43	300.24	302.58	304.02	301.4	310.33	308.79	310.34	302.62	303.57	302.25	308	297.85	312.9	303.38	302.62
311.26	301.7	308.33	308.71	303.39	308.73	309.14	311.69	310.05	308.16	300.79	301.85	302.04	301.33	311.02	305.51	303.04	313.19	311.22	309.15	300.54	312.37	301.4	309.62	304.6	304.11	305.69	305.59	309.73	306.92	308.92	310.96	306.59	305.1	314.33	313.96	304.4	310.54	302.82	305.5	303.85	302.16	304.51	304.65	307.07	306.76	308.57	310.03	310.95	303.97
287.93	294.22	295.94	293.49	296.69	296.02	301.7	294.7	288.19	291.78	297.94	297.51	287.62	287.61	290.77	293.03	299.95	291.83	290.11	287.22	292.2	295.26	294.36	290.19	298.25	293.35	280.21	291.92	289.91	294.56	294.57	295.94	295.94	288.68	297.43	302.96	299.89	291.86	295.4	299.23	299.69	291.4	288.49	286.32	296.18	295.64	299.22	292.99	293.05	292.79
294.76	292.81	294.08	301.49	299.18	292.31	291.86	289.2	294.35	298.34	292.64	296.54	298.51	287.35	297.63	292.77	295.03	293.93	292.88	290.83	293.54	300.39	292.2	296.06	286.86	295.93	292	295.93	296.56	297.65	297.15	297.84	290.78	289.39	295.69	297.62	294.59	293.66	289.52	293.18	298.71	296.09	291.99	291.11	297.35	295.98	291.52	298.99	298.45	288.74
315.33	322.25	315.65	316.6	309.38	314.22	323.18	326.49	316.26	322.53	310.99	320.68	314.31	318.78	312.16	317.09	314.81	312.26	318.06	316.8	319.56	309.71	305.4	308.96	318.75	312.87	315.3	310.9	323.81	315.66	319.09	315.4	316.07	322.95	320.47	320.53	319.62	316.94	323.24	320.86	323.31	320.67	317.78	319.76	310.68	323.96	322.03	320.04	321.57	315.86
309.99	308.25	303.27	305.12	307.3	298.67	305.94	308.67	304.53	303.08	309.03	307.01	300.24	306.28	310.21	304.76	309.23	307.71	299.45	305.26	297.31	304.17	303.6	298.17	309.76	305.45	304.33	310.78	299.91	301.52	308.69	302.14	308.61	308.7	307.81	298.09	301.19	308.94	304.88	313.08	301.07	305.43	302.69	301.52	304.34	298.83	312.26	305.96	310.11	301.34
292.96	287.83	302.87	296.91	295.64	294.87	293.12	296.81	299.27	292.55	291.5	300.67	288.68	298.17	296.74	301.18	297.47	295.95	302.4	295.81	298.85	291.81	298.8	294.86	291.07	304.7	301.43	295.24	294.44	298.71	295.41	302.63	298.3	296.42	292.65	299.38	292.88	292	298.14	293.76	293.52	297.2	288.82	294.63	298.04	291.79	303.49	294.43	298.73	296.32
314.35	307.04	314.47	318.94	314.98	307.11	313.35	317.95	319.4	315.7	314.1	321.84	313.36	319.8	316.06	316.46	316.73	318.23	320.2	311.6	313.97	312.3	315.93	322.03	322.08	310.98	313.64	312.83	311.13	308.49	315.31	314.39	310.89	316.9	311.22	313.48	320.83	312.09	313.52	308.35	314.99	312.77	317.09	316.3	311.9	314.78	307.64	307.09	315.07	309.66
319.85	314.94	316.34	319.69	314.49	314.91	317.46	318.95	315.52	316.99	317.53	315.18	318.9	315.01	313.05	320.58	307.66	318.26	318.27	315.74	323.24	308.46	312.44	317.61	316.04	314.93	311.64	316.58	320	315	309.59	321.44	313.05	313.85	322.08	321.76	319.01	315.25	311.82	320.78	314.58	312.51	313.98	317.96	318.6	315.28	310.86	314.87	318.06	318.75
312.81	319.45	317.19	320.12	318.59	314.29	319.51	313.61	316.88	316.61	308.78	317.66	313.53	317.44	325.12	315.21	313.88	316.37	315.67	318.37	319.52	317.49	308.51	312.52	315.83	319.55	316.27	315.97	308.71	315.36	322.54	316.51	315.37	311.22	309.31	318.3	315.3	312.81	311.47	321.37	317.14	319.3	324.62	309.09	309.39	327.63	311.55	315.31	311.12	315.98
294.55	303.73	298.06	297.67	294.67	301.44	292.41	299.74	300.71	305.2	298.04	302.42	297.99	306.94	304.91	296.62	295.14	297.59	297.67	305.03	298.72	304.61	296.54	304.64	296.71	301.93	299.77	302.97	306.5	301.51	300.3	300.13	300.59	298.52	309.69	300.78	300.3	295.12	305.28	296.94	298.21	301.83	303.06	306.72	293.99	305.65	305.59	304.22	295.43	306.38
301.19	295.95	299.47	303.97	295.59	300.23	299.9	301.67	300.33	292.45	304.57	301.81	301.6	297.6	299.92	295.34	296.09	294.84	295.52	294.51	293.23	296.36	299.94	307.96	292.87	297.9	300.66	295.83	308.59	294.98	306.89	299.6	304.47	300.45	298.19	294.68	301.28	299.36	305.34	298.88	302.54	303.48	300.48	296.55	304.57	294	305.44	296.6	306.7	305.55
323.77	326.49	328.09	326.47	323.38	330.99	326.68	324.82	323.38	329.74	324.45	330.12	326.04	326.17	325.25	326.4	333.42	327.65	320.12	322.52	317.72	317.77	335.52	318.65	330.6	328.08	321.9	326.97	324.13	327.29	322.06	327.54	321.28	324.92	323.87	327.53	323.75	323.57	326.94	331.43	324.53	322.81	325.22	329.09	328.42	330.32	332.9	323.44	321.43	323.46
329.55	337.52	326.46	326.51	328.82	326.87	329.07	328.7	327.19	332	326.41	327.84	326.84	325.9	323.85	332.72	329.61	323.18	323.72	324.94	330.68	323.84	324.99	324.88	329.85	329.36	325.86	338.01	318.27	331.21	332.19	325.28	331.3	332.59	331.85	327.79	329.83	331.95	326.22	330.42	323.87	328.83	326.09	330.92	330.72	328.35	329.74	330.32	332.1	327.37
303.4	301.43	303.51	308.06	300.98	303.17	303.64	306.56	305.43	304.42	310.53	301.19	299.3	300.03	306.27	307.68	305.41	299.03	303.37	301.05	303.57	299.45	306.29	308.04	309.72	304.33	309.19	303.55	313.13	304.24	298.71	304.96	309.07	313.56	298.76	307.03	312	301.49	305.52	311.47	298.65	294.45	301.15	305.38	295.6	297.3	309.78	300.64	303.82	302.36
314.54	319.05	321.65	320.67	317.54	315.49	321.49	316.45	326.93	324.09	311.63	320.32	312.81	315.55	328.35	313.38	320.34	319.7	318.78	321.6	322.66	318.7	316.81	314.58	320.25	317.24	321.66	317.05	316.81	318.02	317.01	319.97	317.84	321.97	320.53	319.56	318.62	322.62	320.48	329.16	312.67	325.33	315.66	317.8	320.21	321.46	323.16	316.41	320.71	312.68
316.28	314.87	314.59	306.07	312.77	309.28	311.43	310.04	309.35	309.75	317.06	320.34	313.01	313.57	317.95	309.16	313.82	308.1	314.57	306.17	318.6	308.64	312.74	316.03	319.24	313.91	314.96	311.02	317.44	316.85	314.68	315.25	313.34	306.49	319.29	310.23	317.41	310.73	314.13	311.06	314.11	314.9	311.91	317.49	310.63	312.47	314.07	312.77	320.94	309.77
328.65	324.32	322.11	322.82	326.63	329.54	323.19	321.24	321.27	325.89	319.27	328.17	318.98	323.23	321.07	325.74	327.97	330.07	327.48	321.41	328.41	323.4	321.34	328.31	325.25	319.12	322.66	331.02	327.55	331.3	320.47	322.95	321.26	328.81	328.19	326.81	328.57	319.46	320.33	323.46	333.39	323.76	326.11	325.87	323.29	329.45	325.53	323.36	331.16	324.4
303.49	292.98	295.2	296.74	294.27	305.26	296.84	297.49	297.29	286.79	295.37	298.14	297.85	295.13	299.37	295.09	292.35	302.38	294.38	300.52	295.7	294.31	295.83	292.27	290.24	297.48	292.73	287.63	290.31	292.45	290.73	295.65	293.95	294.53	304.7	295.85	290.29	292.43	293.86	298.21	296.05	299.54	294.22	295.71	288.8	297.43	292.57	290.21	292.47	294.63
302.39	298.28	296.82	294.19	304.86	300.9	300.96	297.96	306.29	308.59	301.41	299.09	302.32	301.5	305.49	302.84	299.16	304.77	302.03	309.64	302.77	306.3	299.32	308.19	312.49	302.93	304.95	308.39	305.89	300.28	302.96	307.44	304.76	300.99	307.31	300.28	299.15	306.36	304.43	302.04	302.34	301.29	302.07	299.71	306.61	302.26	302.68	310.7	311.13	302.83
313.89	325.48	317.52	313.24	315.49	319.74	317.03	311	322.6	311.63	316.38	311.19	311.43	322.33	317.2	316.1	315.95	322.56	318.55	322.21	316.36	319.77	316.81	318.76	314.35	315.32	318.59	311.23	310.99	319.09	310.66	313.72	309.42	322.71	315.25	315.77	321.41	319.48	311.84	310.1	319.58	317.2	309.54	316.09	319.1	324.86	316.47	314.28	314.08	320.87
308.11	309	314.63	312.36	311.1	315.75	316.04	313.88	308.06	317.03	312.39	319.51	323.33	312.93	312.98	320.38	309.06	318.33	317.6	317.13	305.68	319.26	314.52	321.46	316.94	318.11	310.17	310.26	316.51	313.41	316.34	312.93	318.03	321.81	316.45	319.07	311.82	312.87	319.18	312.64	310.12	317.44	321.29	315.64	316.45	309.23	321.64	314.18	309.23	314.25
311.04	313.31	309.31	310	309.98	314.68	304.36	312.3	305.9	311.75	325.13	311.35	311.42	309.29	312.38	303.37	309.46	310.87	307.43	307.65	314.89	305.86	305.62	305.28	312.27	314.23	311.1	317.14	302.74	308.06	309.56	311.38	305.33	310.05	307.76	315.03	320.91	317.92	303.02	304.92	313.2	307.27	311.96	308.59	311.51	304.79	311.96	308.82	313.87	313.86
301.15	299.95	303.31	302.94	306.88	300.77	307.73	306.93	301.04	300.51	302.77	310.3	301.17	312.65	300.2	305.02	310.57	303.41	301.54	303.48	306.68	304.97	303.92	305.44	299.08	303.54	302.08	301.43	308.5	303.35	304.21	314.92	307.56	300.39	308.49	305.41	302.11	302.9	301.95	308.39	301	306.42	300.89	300.67	302.95	301.29	298.24	300.9	301.33	302.77
314.76	303.69	313.12	313.08	320.98	311.8	319.22	311.83	306.54	308.6	316.31	311.98	317.59	315.86	311	321.2	316.6	316.43	312.54	318.46	311.63	310.65	317.04	309.7	314.76	315.03	314.33	309.75	312.91	316.61	312.31	312.65	312.82	310.84	317.98	314.79	317.31	317.49	312.09	311.15	314.52	310.72	314.46	310.6	315.4	313.33	310.25	319.81	311.12	321.08
309.05	305.99	310.16	303.7	307.95	306.91	309.86	308.43	310.58	297.62	311.96	304.16	306.25	301.45	306.78	301.74	309.3	307.74	305.24	308.79	302.02	298.9	308.35	309.38	304.19	310.11	310.26	309.3	307.86	305.49	305.19	310.56	308.9	307.63	313.58	311.98	314.88	307.03	315.23	310.75	308.64	301.93	305.44	304.69	297.75	313.51	307.88	313.5	302.61	310.04
293.45	292.54	294.18	300.31	297.78	296.44	297.37	298.28	291.82	288.35	290.89	298.93	292.22	305.02	293.05	291.44	290.57	301.23	291.97	298.25	297.15	297.77	296.87	300.37	298.88	295.82	298.84	289.39	291.9	296.74	298.65	300.34	291.33	293.78	293.76	294.68	294.06	299.09	304.41	295.14	300.62	299.61	300.49	284.3	293.76	300.24	298.73	294.62	294.13	297.97
311.17	316.57	304.77	309.2	308.78	313.93	314.75	321.17	309.97	313.88	311.39	310.62	311.87	313.98	319.63	313.02	313.81	315.32	310.6	312.81	319	311.27	313.4	314.67	311.87	315.6	319.04	306.39	317.02	321.36	310.15	309.93	315.39	313.78	312.41	325.04	312.2	317.88	314.18	316.55	317.46	316.8	313.3	317.86	308.29	307.55	315.44	306.59	317.98	321.02
304.61	302.08	302.24	305.61	301.19	304.01	307.18	299.48	307.4	310.72	306.58	298.29	299.44	299.86	307.66	308.34	303.12	306.43	300.08	307.72	312.21	305.44	301.14	306.03	302	303.36	303.08	306.25	310.62	304.62	304.1	302.99	305.51	309.64	310.91	302.02	304.1	296.83	309.07	303.35	299.4	296.44	306.72	302.41	305.12	305.58	302.64	308.52	298.57	302.09
318.15	315.24	325.04	322.07	321.26	319.91	317.04	312.76	315.04	322.79	314.05	324.18	312.39	320.57	308.36	313.46	308.33	321.49	314.24	321.25	315.68	319.31	314.02	318.7	319.81	321.13	324.94	318.66	311.9	316.27	315.57	326.47	319.82	321.76	325.39	315.02	319	323.42	313.31	313.08	314.72	315.73	320.51	319.93	311.97	323.79	312.24	315.02	322.99	317.6
317.18	315.95	315.55	314.01	318.77	312.6	316.83	317.06	319.89	315.97	313.32	322.43	327.27	323.94	319.25	318.26	320.63	317.02	318.76	320.53	316.42	320.99	316.73	313.57	313.86	314.29	320.97	315.75	323.11	320.95	322.44	315.54	307.43	314.6	317.46	314.06	312.48	313.79	319.82	316.63	317.48	314.83	312.72	309.65	324.19	319.47	320.32	314.95	316.16	317.2
308.72	312.91	309.04	308.86	307.15	307.49	304.82	309.02	313.9	308.11	307.93	305.83	314.37	307.73	308.99	307.33	311.45	304.21	307.96	306.82	304.26	310.39	314.4	315.54	311.91	309.04	312.51	300.4	314.95	297.75	302.68	307	307.03	307.94	311.41	313.93	314.76	298.76	312.21	310.09	308.7	304.7	312.09	299	312.83	312.45	315.16	303.91	312.96	307.91
320.21	316.58	328.75	316.49	317.4	314.45	316.29	321.61	317.05	312.02	314.16	312.92	322.02	319.96	323.66	314.84	317.16	318.2	318	321.67	328.25	314.42	318.52	310.88	322.03	317.57	316.92	315.94	313.37	318.57	321.21	314.72	314.72	317.01	319.56	315.91	317.65	324.96	319.28	326.66	316.94	321.12	320.87	317.31	321.07	327.82	319.76	317.22	317.33	322.28
318.02	314.83	314.91	322.69	316.99	319.32	314.16	321.13	316.29	315.2	316.44	316.8	316.87	312.07	313.67	305.07	316.42	316.54	320.86	311.3	311.73	313.46	318.2	313.99	316.64	317.81	314.11	314.9	310.11	310.14	320.48	310.14	312.46	319.33	316.54	323.3	310.51	317.37	314.94	321.66	315.86	325.13	319.87	321.72	311.38	309.6	317.52	317.55	311.38	322.03
299.54	305.2	301.03	303.62	305.45	308.24	299.06	309.28	300.42	300.59	300.68	309.38	307.43	305.29	307.96	300.25	308.22	304.3	300.57	304.54	305.85	308.68	305.94	303.66	309.53	300.52	304.81	307.24	303.87	310.52	304.06	309.9	303.96	303.75	311.89	299.76	304.03	308.55	304.73	303.85	300.87	306.09	296.87	298.73	307.84	310.11	307.19	299.1	300.24	300.61
308.9	317.56	315.33	312.94	315.62	309.84	311.94	311.82	319.82	315.85	322.96	311.34	308.96	319	311.8	316.31	315.69	317.23	322.78	312.25	315.64	310.65	312.43	316.52	316.72	314.31	314.77	314.57	314.35	310.95	309.64	310.1	310.14	322.96	311.52	308.83	312.14	313	312.64	313.28	313.16	309.94	317.6	315.32	316.13	317.2	315.51	311.91	305.72	311.72
318.59	319.24	316.66	318.66	315.05	315.51	309.87	310.49	317.74	312.23	312.79	312.01	315.5	309.7	308.22	315.6	309.38	315.62	309.38	307.6	322.58	318.18	307.56	316.37	314.63	310.95	313.95	317.15	315.25	316.9	317.32	311.93	314.41	319.55	317.92	313.24	315.57	309.04	311.81	315.58	314.79	318.44	316.06	314.3	320.4	318.49	315.99	320.32	315.32	309.07
300.69	303.37	304.71	294.86	303.04	311.41	311.87	299.47	297.31	309.1	303.32	303.95	306.7	299.77	303.27	300.13	305.07	304.37	302.48	302.36	303.86	308.34	307.63	303.53	305.72	299.85	297.93	305.57	306.3	302.48	298.64	307.01	298.73	304.18	300.54	299.94	298.87	301.15	299.38	300.68	298.7	296.05	304.25	295.5	300.79	299.28	298.05	301.14	298.9	298.27
316.74	318.9	316.84	312.69	314.35	315.77	315.35	307.5	310.76	309.49	316.41	314.01	320.41	308.35	312.27	311.98	311.48	307.68	315.79	316.61	311.76	307.42	315.57	312.28	317.88	314.89	306.73	321.12	319.09	314.45	315.07	311.66	311.69	320.34	312.75	315.67	308.57	304.64	315	317.98	314.18	310.82	313.52	319.97	309.92	320.69	314.12	311.04	311.06	309.63
317.34	311.73	317	314.99	310.88	319.54	324.03	314.16	317.81	318.29	323.88	314.65	312.54	312.39	311.38	309.75	314.08	303.31	318.07	311.15	317.56	307.86	307.71	309.05	315.67	320.19	312.24	309.46	312.38	324	315.94	311.16	309.27	314.26	314.63	310.53	316.33	314.9	310.29	313.22	321.02	312.43	315	311.41	316.62	316.6	311.22	315.71	317.83	308.28
312.68	313.79	316.91	315.59	317.97	312.01	312.3	311.18	317.83	310.19	315.89	316.88	315.67	318.43	312.21	325.03	313.24	309.69	310.35	308.28	314.85	319.29	309.71	314.38	316.71	307.9	319.2	315.98	308.23	313.12	306.97	317.32	307.31	312.21	311.99	311.32	311.32	319.65	318.04	310	312.12	305.08	316.02	320.02	300.58	313.29	308.31	310.76	312.23	307.31
309.02	312.9	308.27	315.76	309.8	320.55	309.94	316.36	303.45	316.6	309.6	311.48	305.93	318.4	308.65	314.81	316.97	314.36	312.34	312.71	309.67	316.17	315.12	308.02	309.45	312.15	305.7	313.68	307.19	318.81	314.72	310.37	312.94	317.01	314.22	314.15	313.43	315.48	310.77	312.91	314.7	312.07	314.29	311.88	319.28	314.31	314.85	310.68	314.74	320.3
296.51	302.66	301.83	299.66	304.75	295.11	294.97	301.13	293.18	296.43	297.57	295.55	296.04	291.17	296.39	293.84	293.61	296.24	295.57	289.63	296.48	298.9	296.5	291.37	298.23	300.48	295.23	291.25	295.55	295.42	290.51	290.6	296.58	290.87	294.55	298.14	294.3	297.52	289.38	293.34	300.76	287.69	297.98	293.72	293.31	293.13	299.68	290.77	290.83	294.53
296.3	300.17	284.34	295.07	295.43	296.04	293.94	290.96	295.65	298.83	295.8	293.27	289.17	294.02	289.29	291.67	294.51	290.82	297.09	290.92	290.91	300.52	296.72	294.58	291.01	293.96	298.05	293.87	286.01	282.31	292.21	290.39	289.52	290.18	292.69	293.53	291.11	298.32	294.58	295.08	297.6	301.18	295.18	286.6	301.12	290.55	287.14	292.7	305.43	299.16
308.47	309.87	313.34	309.39	308.89	303.35	315.29	307.37	308.57	313.45	301.39	301.37	308.09	313.54	305.75	306.2	308.71	309.96	307.57	306.15	308.97	313.14	306.22	309.53	308.82	305.91	311.11	311.15	313.38	312.52	316.81	309.68	306.9	312.41	313.51	307.1	312.17	308.55	312.85	308.17	309.79	308.67	312.15	310.3	314.59	306.44	309.78	312.28	306.22	304.82
295.23	301.78	307.07	306.87	307.46	295	305.42	307.22	304.77	306.41	300.73	305.47	298.52	302.06	301.37	302.04	302.92	296.39	301.35	303.68	306.76	296.65	295.27	299.26	304.9	299.74	300.44	300.66	302.19	299.53	299.51	298.62	305.81	307.36	297.96	300.82	303.63	298.4	298.29	295.71	302.57	305.74	301.93	298.73	301.78	305.41	314.3	304.26	303.36	301.55
298.88	298.39	297.85	295.81	292.33	294.01	303.86	297.54	286.25	298.74	295.71	294.31	296.01	301.13	293.95	299.61	299.01	300.88	294.4	295.7	298.69	295.78	297.79	297.5	295.6	287.19	290.12	297.81	290.4	294.52	294.88	296.39	298.7	295.65	294.7	296.41	295.16	292.22	295.06	295.08	291.98	291.59	297.27	293.85	292.58	298.58	291.43	295.45	297.36	293.54
301.96	299.34	308.8	310.21	299.47	310.29	312.93	299.6	306.81	309.11	310.72	309.56	300.85	312.12	311.82	311.23	305.44	305.09	305.02	307.48	313.08	305.21	304.44	307.53	309.12	305.25	310.69	307.98	307.68	308.81	305.56	300.31	311.43	309.46	307.79	308.04	312.03	306.14	310.2	300.04	310.79	311.94	312.73	307.1	307.02	306.9	309.98	312.32	303.12	309.31
311.92	300.97	307.64	308.39	313.1	309.02	309.52	301.94	301.38	304.75	308.8	309.71	310.66	302.5	309.92	300	311.41	304.13	309	305.09	301.03	308.5	304.46	302.65	304.51	307.84	301.53	303.13	301.77	311.97	300.53	308.38	299.64	308.51	304.3	307.41	305.27	308.25	305.14	307.73	302.17	304.85	308.6	299.51	298.07	302.33	302.53	298.17	304.14	310.71
322.69	331.72	326.94	327.11	327.23	327.48	341.67	332.14	325.75	329.74	325.04	328.2	330.39	334.41	323.82	326.16	325.89	326.77	318.12	332.26	323.31	327.34	326.69	322.53	326.52	328.12	333.26	327.21	326.15	322.66	324.47	330.49	332.37	333.25	324.47	321.99	337.04	331.23	324.89	326.93	326.1	318.66	326.88	328.83	326.44	333.92	327.06	326.15	327.91	325.18
310.58	301.59	310.88	301.26	303.86	303.4	301.87	300.62	295.68	299.93	293.26	303.52	308.24	313.06	300.91	298.37	301.17	298.11	300.02	304.46	299.98	298.26	297.27	297.84	299.95	299.84	299.62	305.6	300.02	300.75	310.2	305.23	302.54	298.49	299.19	306.45	297.94	299.76	297.73	301.17	301.55	308.77	293.73	300.26	302.68	300.7	297.08	296.79	310.56	293.71
323.5	332.88	331.74	327.17	329.81	328.78	333.72	327.77	322.35	332.09	322.92	333.72	329.98	320.62	335.06	331.7	324.88	330.47	322.93	330.59	321.03	329.75	322.24	330.79	331.74	334.29	330.8	329.11	327.52	325.78	321.95	330.24	325.95	326.85	333.71	335.73	323.51	326.34	325.74	324.25	327.27	331.21	330.17	324.53	335.32	337.29	329.37	326.68	332.33	326.07
311.75	306.1	314.1	302.48	311.11	308.07	300.26	307.47	307.71	296.99	307.18	310.38	307.39	307.19	310.3	315.8	309.39	303.56	303.08	306.02	307.96	310.92	305.65	311.2	305.08	306.54	309.64	315.67	309.4	309.16	302.08	308.47	306.86	304.56	305.35	302.48	314.58	310.8	306.76	311.6	316.53	313.57	311.37	309.42	303.59	308.33	314.17	306.12	314.84	307.18
296.49	305.3	304.89	304.73	301.17	297.63	294.47	306.29	298.29	294.5	305.4	306.66	294.65	294.89	290.02	298.4	307.12	300.7	298.7	304.72	299.88	305.63	303.49	305.08	303.15	303.92	297.56	305.22	300.59	302.36	304.32	297.09	296.68	297.27	296.17	303.49	300.39	298.71	306.85	296.17	305.03	300.07	301.01	295.22	293.52	304.18	307.05	291.61	296.31	300.69
314.13	320.82	316.1	316	320.15	313.75	320.36	307.79	318.47	311.96	313.23	316.93	313.25	313.55	316.28	320.59	316.25	324.58	321.92	310.86	315.83	312.89	308.02	314.8	316.62	319.09	318.37	315.97	321.4	316.4	317.78	314.39	309.68	320.34	317.09	323.87	317.98	321.36	308.75	312.32	314.72	318.57	319.67	312.68	313.44	311.78	316.37	316.89	312.97	326.21
315.25	309.96	320.65	319.33	315.78	312.38	314.16	320.13	322.14	322.15	317.37	315.35	315.44	316.8	310.12	322.74	314.33	315.13	317.2	321.71	318.1	319.35	318.95	319.39	316.87	316.72	318.5	317.74	318.47	317.71	320.58	317.4	315.11	315.59	320.26	312.73	313.5	324.64	316.32	315.49	319.86	320.05	318.74	319.13	320.46	315.46	309.28	323.57	318.44	311.02
306.46	305.93	309.21	305.76	305.57	303.84	300.78	302.42	301.2	306.18	297.69	301.11	300.84	305.73	304.42	303.2	307.52	308.96	302.94	303.1	301.8	305.38	305.8	310.58	306.41	305.45	307.52	308.89	305.36	306.31	301.67	303.24	306.45	302.72	306.31	309.75	305.78	300.74	303.89	302.74	302.41	307.89	305.86	303.1	309.55	301.74	302.83	309.36	313.43	302.54
308.36	303.59	311.98	309.09	310.96	307.26	310.06	307.62	305.53	309.79	304.73	302.19	309.67	302.96	306.97	309.67	309.6	304.87	300.01	306.67	308.33	305.85	307.6	304.3	306.76	304.1	312.75	309.18	307.54	306.47	302.95	305.54	307.76	312	300.91	306.66	301.48	301.77	312.33	307.21	309.64	308.52	303.27	306.29	307.16	307.59	308.75	307.98	305.92	311.85
317.95	312.96	318.19	314.87	310.85	319.63	309.28	315.7	314	308.77	312.68	314.92	316.39	313.59	315.97	310.9	321.47	326.31	317.42	315.86	324.62	321.04	319.47	313.33	314.53	304.12	318.36	317.24	314.29	318.05	314.91	317.28	316.73	312.19	315.73	316.08	309.94	319.08	310.14	305.34	315.98	316.21	318.81	314.88	320.14	318.54	317.74	315.63	317.76	314.79
300.46	306.98	304.17	302.33	308.43	301.36	309.84	305.29	301.5	301.88	298.77	307.49	303.48	297.36	308.06	303.89	300.19	313.39	306.79	301.75	308.35	296.86	300.06	309.87	315.72	305.16	318.68	306.33	306.86	295.86	308.74	305.44	304.48	301.8	302.43	305.27	303.84	305.23	303.76	304.4	307.02	302.33	306.99	309.62	299.65	310.09	310.45	305.7	307.53	309.95
293.38	294.04	293.95	295.69	292.28	290.7	293.41	295.58	293.7	295.64	287.65	300.5	289.21	296.21	291.78	293.62	292.49	294.03	291.87	288.57	296.73	286.84	287.5	292.68	293.62	296.91	296.52	300.83	295.07	294.11	291.17	292.17	295.58	290.06	288.05	300.16	296.27	291.42	286.16	299.93	285.82	291.54	293.77	293.78	296.36	295.27	294.05	299.79	293.39	291.42
298.76	292.17	297.02	293.65	299.63	304.18	302.3	306.34	300.86	299.1	302.11	298.29	303.3	297.69	301	299.96	303.03	302.05	305.3	302.34	299.16	303.47	294.57	301.5	300.24	304.15	301.51	308.92	309	294.65	308.34	304.8	304.82	298.05	296.69	302.24	311.79	309.49	306.15	296.5	301.2	300.69	301.5	302.03	299.74	300.87	294.98	302.31	296.91	299.59
309.81	314.43	309.15	312.22	317.14	315.03	320.56	312.96	315.11	321.21	318.85	308.11	320.8	309.31	318.5	320.91	322.25	317.63	318.97	313.55	318	318.87	315.76	318.54	320.91	313.8	305.52	322.92	315.5	316.87	313.58	318.87	315.24	319.22	321.87	316.89	316.4	314.47	314.65	312.8	311.69	317.42	315.64	314.03	311.09	315.92	315.67	318.3	317.95	320.03
316.03	312.69	317.08	319.12	320.23	316.68	320.3	317.49	321.52	318.36	315.58	312.65	323.23	326.51	313.5	316.42	317.96	319.38	314.07	321.11	312.52	308.92	316.26	316.03	315.6	320.8	323.88	316.47	316.77	313.81	324.29	313.42	320.12	312.69	317.06	319.15	319.61	319.1	311.1	323.31	314.17	311.95	312.66	318.59	311.3	317.56	318.01	312.95	317.02	318.05
309.88	310.4	305.35	302.61	302.54	307.05	303.58	306.43	307.68	295.39	299.77	304.99	306.83	306.77	306.97	307.44	304.56	305.27	306.36	300.16	308.55	304.44	309.46	299.75	305.7	310.35	307.41	301.38	306.44	305.19	304.89	303.47	304.17	301.5	303.33	303.12	309.14	306.55	307.85	300.77	300.39	306.46	304.25	294.49	304.19	306.88	306.79	301.07	307.45	299.34
298.44	306.95	303.69	305.73	301.56	298.29	298.45	301.31	299.19	303.32	301.96	295.31	300.39	295.16	302.7	295.82	299.94	303.6	295.62	293.19	306.07	299.44	304.54	296.22	303.49	296.92	305.4	294.17	293.79	295.45	301.24	306.38	305.75	300.12	300.09	302.74	300.57	295.25	300.2	301.48	302.83	306.24	300.68	304.44	300.69	303.66	296.99	305.47	301.31	301.69
312.95	314.06	312.79	311.82	315.52	313.21	324.3	315.54	311.3	315.38	312.53	312.95	308.76	311.03	311.13	310.78	306.95	317.66	312.35	309.72	307.81	312.97	311.46	312.33	314.19	311.28	321.69	309.75	318.12	317.58	310.54	308.25	308.3	318.76	315.47	307.77	318.39	312.21	311.9	312.58	311.59	310.41	306.54	313.91	312.23	317.31	318.99	310.61	317.1	314.18
319.62	312.68	316.46	322.32	315.14	317.44	313.74	316.85	319.94	313.49	314.16	312.34	319.61	318.83	321.59	326.9	314.86	309.24	313.64	316.98	313.8	317.51	312.71	324.3	318.23	314.01	316.62	313.45	317.62	320.41	320.45	317.71	313.35	320.63	312.64	319.18	319.67	323.61	321.81	313.62	316.82	316.17	318.59	307.88	320.22	316.82	315.76	321.82	319.34	316.34
309.75	316.76	312.19	318.72	315.54	309.75	317.88	310.99	306.73	314.69	313.09	307.82	310.3	316.38	310.34	315.67	311.22	313.2	305.63	311.28	316.29	311.88	308.93	313.62	312.47	314.45	312.63	314.69	311.9	309.98	320.22	317.32	319.46	314.21	317.33	308.49	310.06	318.09	318.79	315.17	316.81	315.25	312.87	317.36	313.13	315.37	315.44	311.04	313.65	308.92
311.06	318.19	310.8	316.74	322.02	315.86	310.67	317.23	317.6	317.55	318.1	312.88	318.33	322.22	311.42	314.04	321.44	323.88	315	318.22	318.17	319.98	317.62	312.84	317.64	319.78	310.23	311.78	314.33	312.42	311.89	317.6	311.19	313.53	325.92	314.69	316.35	313.37	323.06	318.45	319.78	316.3	311.48	323.45	319.49	313.34	304.74	326.63	320.27	316.85
299.59	295.32	298.93	295.68	305.6	294.05	299.03	287.98	303.23	293.62	295.23	291.18	297.68	298.47	297.57	300.72	285.34	291.57	299.26	296.14	298.42	294.34	298.86	295.02	301.24	298.68	301.2	293.25	299.43	293.6	298.83	294.52	295.84	298.23	296.58	293.86	295.83	299.66	300.79	295.43	297.88	296.49	298.21	297.49	297.92	301.4	303.51	296.92	297.72	299.27
314.14	308.77	306.23	306.86	312.58	312.3	321.94	305.54	312.25	314.31	316.8	311.94	308.92	318.35	307.66	313.42	311.46	318.31	319.65	313.28	315.25	313.95	308.27	317.48	306.32	314.34	310.09	307.34	312.05	310.19	306.15	320.47	317.94	318.66	314.32	308.43	313.38	318.22	312	313.45	313.85	316.92	312.56	311.09	308.82	314.78	312.34	311.66	321.65	312.71
315.37	313.43	311.6	306.57	315.16	314.64	313.03	316.01	318.65	315.77	313.46	315.37	311.18	314.38	314.28	314.77	317.19	310.87	321.61	315.42	314.06	312.37	314.51	313.11	318.01	312.56	317.02	312.55	316.21	314.12	310.14	318.95	318.79	307.33	310.49	309.58	315.89	307.66	316.23	315.04	318.16	310.84	314.55	306.34	320.99	315.52	316.35	319.65	317.76	311.34
302.54	300.07	293.27	294.02	301.16	299.86	299.8	297.45	303.71	305.36	304.2	300.73	307.24	298.57	301.92	302.26	302.1	300.24	297.81	298.25	300.62	302.9	297.2	300.22	297.07	301.4	297.75	294.72	302.02	298.24	297.27	299.33	299.22	301.38	304.47	299.34	298.07	297.92	292.68	305.75	294.45	298.88	296.88	304.56	302.54	296.29	295.28	297.15	290.4	300.16
305.5	306.44	304.02	295.65	299.82	293.13	299.34	297.74	306.02	295.13	305.1	296.68	297.68	292.82	298.23	301.92	294.35	294.88	300.43	298.61	301.98	305.89	298.16	303.4	295.53	297.97	290.98	303.81	298.05	298.52	303.18	301.91	302.84	293.4	293.11	294.73	295.47	302.92	299.79	308.85	299.57	301.56	303.95	299.91	301.59	299.02	306.91	301.12	297.39	300.82
314.94	303.47	314.21	310.78	313.73	315.8	313.82	310.42	313.9	312.55	312.75	311.29	312.06	308	320	306.9	310.53	308.71	313.15	313.56	315.09	317.77	315.64	310.45	320.25	313.26	316.7	312.91	311.38	309.21	312.52	313.61	318.71	320.01	311.85	312.09	318.65	314.73	313.15	321.57	308.42	317.46	317.07	311.64	316.03	313.86	312.08	313.67	318.1	313.61
316.09	307.1	309.94	314.76	313.53	315.27	300.81	310.44	309.55	312.27	316.44	313.09	305.21	307.74	312.94	311.34	302.63	310.17	310.97	308.43	305.42	308.6	314.02	311.75	312.15	315.16	317.61	317	308.79	311.03	317.16	307.7	306.5	312.69	306.74	304.97	308.99	306.43	313.83	311.79	308.39	310.4	316.23	311.23	312.1	313.29	314.56	319.92	316.56	302.48
315.23	311.27	310.55	309.43	315.05	313.84	317.37	314.63	318.42	310.43	311.07	308.55	312.68	313.27	317.34	315.41	311.45	316.59	318.64	303.8	307.1	313.64	313.04	322.68	316.15	316.33	314.15	318.27	310.82	311.85	316.88	307.82	313.45	314.05	312.05	321.54	322.31	310.62	313.12	316.49	319.2	313.96	319.13	310.41	316.77	316.42	317.08	309.29	312.48	316.91
300.99	303.31	303.02	302.44	307.28	301.79	300.67	295.16	305.22	306.1	304.33	299.57	299.24	303.43	300.13	304.57	305.72	302.47	297.39	302.52	299.54	302.65	295.13	299.67	300.73	304.93	304.4	304.83	300.23	299.84	299.24	297.47	295.68	301.12	302.71	301.76	305.45	307.1	297.38	305.99	302.78	304.79	294.8	300.37	302	302.49	304.52	301.19	305.09	307.32
293.35	295.26	296.38	298.46	301.32	297.41	305.26	294.28	299.38	290.03	298.28	300.05	297.49	298.48	292.59	294.87	298.13	297.35	293.87	301.34	295.79	295.66	298.78	300.47	296.41	294.81	293.49	308.35	295.66	297.23	289.61	295.09	294.91	291.54	294.3	299.65	294.05	300.77	292.95	298.34	293.6	294.58	293.95	297.01	290.54	295.39	292.61	293.46	303.08	292.41
317.51	325.8	315.72	316.57	309.57	312.69	312.61	311.81	312.38	320.54	313.92	313.24	316.73	319.43	312.56	318.38	312.06	319.34	313.82	309.18	312.14	317.82	311.33	317.43	313.64	315.96	317.95	316.1	311.92	317.78	319.42	312.02	315.75	311.36	319.98	312.13	317.25	317.19	314.52	312.01	310.82	316.83	312.01	307.35	316.37	315.99	310.72	316.46	319.58	316.11
305.48	298.29	299.62	293.95	301.79	305.48	297.28	298.72	304.25	309.49	301.96	299.09	298.17	292.76	302.02	299.76	295.56	303.93	297.01	297.6	296.63	302.55	296.7	300.34	298.96	298.18	300.39	303.66	297.03	301.85	297.25	299.08	301.6	299.57	302.04	299.27	302.64	306.23	293.95	302.04	306.04	293.98	303.96	299	299.72	302.12	302.72	306.15	303.39	304.2
310.62	308.58	312.09	311.22	314.68	321.7	309.35	310.1	313.77	313.1	310.3	310.75	311.05	313.18	308.53	309.63	313.92	312.16	315.97	314.97	315.85	309.73	318.67	307.99	322.95	313.83	311.95	307.5	308.95	310.94	306.78	313.16	317.48	316.72	312.69	314.12	323.63	312.05	308.13	316.85	319.14	311.9	311.23	317.45	318.26	308.14	315.61	311.28	312.6	314.12
314.17	310.83	321.02	310.81	311.92	313.51	311.52	306.4	306.78	308.29	316.2	310.67	312.04	315.9	316.75	316.4	309.21	312.81	309.51	312.03	315.17	317.73	320.01	313.56	316.16	310.97	312.83	301.59	318.93	313.21	314.42	308.72	313.28	314.81	315.75	308.66	319.58	315.94	306.24	307.1	318.19	317.59	311.67	310.62	314.65	308.15	312.19	313.84	313.07	306.38
312.29	309.75	314.83	309.07	310.52	309.47	304.91	321.38	313.38	311.06	316.33	309.79	312.4	323.18	315.27	313.8	305.01	312.43	316.07	315.78	309.32	315.4	309.02	308.12	319.08	312.71	318.62	312.27	315.79	310.9	316.33	309.77	310.46	317.65	307.04	308.19	310.85	310.15	310.22	308.92	314.42	316.36	315.11	310.51	316.84	313.06	311.9	311.4	308.59	315.33
320.89	315.68	332.53	320.26	324.88	325.3	323.75	321.48	328.52	321.91	328.36	324.05	325.34	321.05	322.77	325.19	324.46	321.42	322.3	325.57	326.53	326.2	323.8	325.61	330.26	325.59	324.58	326.41	324.64	323.68	332.34	327.81	325.26	329.07	322.89	327.37	317.15	324.69	320.56	317.65	328.48	323.34	316.63	324.62	327.22	329.71	331.73	323.45	321.52	324.82
310.59	306.1	305.04	304.13	304.67	304.61	304.7	302.6	301.18	306.71	300.36	298.72	303.49	305.42	298.92	304.45	301.62	306.41	306.53	301.59	308.96	294.34	302.33	305.51	308.41	304.81	304.9	305.28	302.75	300.82	307.9	303.76	304.93	310.57	299.17	300.92	307.81	308.02	305.71	306.04	306.22	309.46	308.04	309.49	308.61	305.35	303.68	305.37	305.97	298.47
325.23	322.81	317.03	320.96	324.63	323.47	322.52	326.37	320.65	319	324.4	320.3	318.5	317.91	317.61	327.73	325.97	324.17	324.65	330.12	318.17	328.24	324.19	325.22	324.96	319.17	322.35	319.46	326.86	325.3	328.27	324.2	322.15	319.37	321.7	325.03	325.77	325.8	328.13	327.52	323.38	321.46	324.25	327.57	327.32	324.71	324.37	330.88	323.43	324.2
324.01	311.35	316.61	318.95	317.14	317.52	314	318.62	313.56	313.24	316.68	313.3	312.34	314.73	310.58	313.72	313.5	320.6	320.34	329.47	313.86	317.15	317.19	315.86	315.7	317.8	322.54	315.56	318.77	321.77	316.21	313.03	316.2	319.44	314.47	320.79	311.55	309.48	315.98	312.97	311.51	317.32	317.24	318.79	321.7	323.17	314.97	311.41	315.37	311.28
303.96	304.69	300.67	296.46	298.04	299.34	300.26	299.4	300.51	298.46	304.91	301.92	301.08	296.73	302.24	301.67	298.57	305.87	299.99	298.42	300.35	298.44	300.4	302.37	299.3	301.7	307.15	303.81	305.25	298.18	299.48	302.57	295.83	297.19	295.03	304.78	305.05	301.99	306.14	302.63	302.74	301.59	302.2	301.86	296.86	299.51	300.13	293.27	299.78	303.73
301.44	302.86	302.26	302.3	300.99	297.09	300.79	303.72	304.67	296.8	304.87	300.57	308.14	299.99	295.2	301.13	299.77	300.16	301.76	298.16	297.3	303.92	300.89	295.76	303.37	306.11	300.5	296.87	297.85	306.62	301.62	298.6	301.64	302.5	297.32	301.33	297.06	296.98	300.36	301.76	303.27	298.55	304.86	301.7	303.05	314.36	300.99	304.43	296.72	306.48
299.8	300.97	297.91	308.65	311.17	305.32	301.21	307	305.7	301.48	302.76	309.11	302.27	303.93	309.45	308.06	306.24	301.25	306.44	306.32	309.91	301.16	308.92	304.12	308.9	306.19	308.85	312.2	303.77	309.82	312.53	307.47	305.75	303.11	309.87	305.33	302.44	305.31	304.34	304.14	308.41	305.74	306.72	304.6	302.41	307	303.79	307.3	302.44	307.5
315.42	312.47	311.55	305.77	316.34	312.78	307.45	315.53	305.52	317.62	314.78	315.14	317.72	313.59	308.89	315.5	314.08	312.26	309.57	312.44	309.99	304.57	312.83	312.48	303.38	315.5	314.15	314.1	314.1	304.36	306.19	311.83	309.6	316.53	310.34	308.01	313.52	311.05	298.62	307.47	310.36	315.2	310.76	312.67	311.22	307.34	310.87	306.34	312.13	312.63
308.24	307.98	311.31	307.25	310.73	306.31	303.89	304.22	306.42	300.26	310.52	310.88	309.12	308.84	312.17	310.56	303.39	299.14	300.61	313.77	302.75	305.26	301.56	306.61	309.6	311	311.11	302.75	300.29	299.22	311.38	309.03	301.31	314.15	317.27	310.44	310.96	301.39	304	308.87	308.55	314.24	307.91	308.33	306.09	301.32	303.08	299.46	312.79	303.51
303.14	306.23	304.16	297.04	303.03	303.47	305.59	293.61	301.3	303.07	303.58	300.81	303.17	304.5	301.92	297.93	298.94	298.95	301.74	303.11	302.81	306.82	302.91	292.61	302.14	304.81	301.31	307.34	294.8	298.21	303.65	303.27	299.89	300.9	308.94	308.44	302.48	301.09	303.36	298.72	302.27	302.94	299.15	298.62	306.12	302.49	300.42	306.66	295.73	301.75
300.15	303.85	301.84	303.29	302.44	304.12	301.81	310.94	311.9	304.49	305.4	300.59	300.94	301.93	310.82	307.58	308.81	316.49	303.72	305.21	304.14	306.52	304.8	304.93	298.32	303.23	298.99	296.77	297.26	300.71	302.37	299.39	301.89	305.63	299.23	303.17	307.32	308.47	309.73	311.04	309.85	309.7	305.09	304.17	303.38	300.5	306.17	306.86	305.02	306.15
296.84	294.82	303.96	302.11	302.05	302.24	301.78	301.65	304.97	308.1	302.49	302.84	301.76	300.92	302.12	305.83	303.83	304.62	301.34	307.06	298.17	305.82	297.47	305.82	304.39	302.32	302.11	304.09	310.11	302.31	303.76	305.56	298.55	294.55	305.63	297.37	311.11	304.67	304.6	300.48	301.91	303.2	303.89	306.77	305.88	306.19	294.5	300.83	300	307.33
301.59	314	312.35	303.51	305.85	303.12	307.54	304.64	304.45	302.09	297.44	304.58	308.62	304.08	295.93	307.36	303.09	305.57	300.93	302.8	299.5	302.93	306.93	304.6	303.77	305.5	298.36	306.21	309.2	300.2	301.99	308.82	312.41	306.93	299.4	296.6	301.85	307.63	300.43	296.28	297.65	296.59	306.17	306.11	298.42	301.89	298.65	301.78	302.25	298.17
323.98	331.52	332.61	327.37	331.19	325.32	329.38	324.48	329.36	325.08	325.98	323.19	326.51	329.11	323.03	330.85	325.95	323.15	334.39	322.36	332.34	326.17	325.85	330.6	318.91	328.86	324.91	327.25	322.24	332.03	320.08	323.68	327.94	325.11	325.66	325.4	330.71	328.77	328.78	319.54	325.95	323.17	328.92	330.23	328.56	328.28	328.54	329.26	320.26	325.31
301	305.02	304.68	303.52	302.39	306.95	301.2	305.54	304.75	303.03	300.82	306.17	302.92	301.99	308.44	297.68	315.69	296.72	302.72	308.25	304.51	302.2	300.64	303.51	305.98	304.21	303.74	301.15	304.38	307.65	296.49	306.94	310.17	304.92	302.38	300.54	307.87	298.51	301.54	296.18	306.87	303.6	312.17	303.54	305.63	302.81	307.54	305.36	306.05	305.4
311.24	307.47	310.91	318.89	308.54	304.77	314.95	312.07	310.5	313.71	308.35	313.55	314.1	311.47	309.5	311.87	306.46	308.75	312.79	319.03	310.31	309.86	311.02	307.89	309.53	310	304.02	310.26	310.2	308.43	306.03	313.21	317.09	312.57	316.92	315.7	311.62	305.86	314.14	311.52	310.44	307.96	317.16	308.53	312.97	306.55	311.03	309.16	312.24	310.62
296.34	295.29	298.29	292.87	298.34	295.77	297.49	292.43	298.54	291.61	298.66	290.38	294.85	297.47	294.48	304.4	290.33	300.62	292.77	289.65	293.82	296.07	294.97	298.43	293.81	295.23	298.01	295.19	294.63	301.98	292.77	295.11	296.46	295.05	298.26	290.77	287.53	292.91	299.66	288.64	300.64	297.84	298.89	289.3	292.72	295.35	299.63	296.61	293.46	295.79
299.89	305.39	301.85	299.89	301.04	296.4	305.45	304.86	300.49	306.25	300.57	299.19	307.01	300.9	303.24	296.76	308.26	298.57	298.11	306.72	302.98	304.98	301.26	300.94	300.56	309.16	299.42	299.91	303.06	308.06	298.31	298.34	305.76	305.42	306.37	305.65	304.59	298.33	308.63	302.24	295.7	305.55	301.72	300.67	297.15	306.71	300.59	303.91	304.52	304.06
322.5	317.58	322.56	323.61	318.17	325.19	318.43	310.51	315.35	326.16	318.85	320.02	316.28	316.53	321.62	316.48	319.98	316.16	316.5	322.95	316.95	319.73	317.02	316.88	314.6	321.5	316.22	323.06	317.9	323.39	311.82	317.79	317.04	314.71	316.29	318.19	320.39	320.45	316.5	323.75	315.06	315.08	320.93	318.36	319.74	320.93	315.32	309.69	326.95	313.72
302.14	302.79	307.58	307.97	306.61	309.97	306.6	309.15	308.7	299.33	301.9	306.09	307.23	314.11	307.52	302.61	308.6	302.15	310.54	303.22	306.6	302.76	293.15	302.47	299.23	302.78	297.04	296.63	307.64	298.64	304.14	300.66	303.18	309.63	299.79	313.84	305.31	303.4	305.67	303.32	303.18	309.08	307.67	299.5	300.61	302.57	307.04	301.16	301.73	304.41
324.52	319.7	325.51	325.76	322.51	317.36	324.46	330.19	320.05	324.24	319.54	331.16	327.18	317.79	319.48	328.74	321.23	331.52	325.75	321.1	323.5	328.1	329.09	321.52	327.61	325.47	323.54	333.5	324.66	329.8	326.78	327.2	330.68	317.71	331.46	322.21	319.22	323.69	325.57	326.12	327.57	321.52	317.73	320.98	318.35	325.76	323.59	323.96	326.96	327.74
315.22	317.63	316.88	311.32	321.47	309.39	318.06	317.87	318.76	311.7	312.61	314.52	309.47	309.16	315.9	312.83	314.82	313.16	311.59	312.15	311.34	318.64	310.37	318.87	311.66	315.33	316.61	306.63	306.79	312.14	309.5	305.42	316.06	319.72	313.23	311.05	317.13	311.84	310.19	309.44	316.48	315.06	311.62	306.23	315.17	314.7	318.28	316.27	310.36	318.22
314.66	310.48	303.96	310.93	309.69	309.24	306.11	300.78	312.27	307.5	305.27	310.2	307.33	304.89	312.33	307.89	310.28	307.79	304.85	307.86	307.65	296.6	312.44	315.33	315.18	315.55	308.61	307.3	312.47	308.18	309.16	305.73	306.2	312.8	305.09	312.96	313.08	307.12	304.73	303.34	306.75	303.77	307.79	300.53	307.36	310.72	310.43	311.59	306.42	311.78
311.57	309.8	308.83	313.34	313.27	311.9	323.11	306.01	312.92	310.52	305.22	314.61	312.72	318.41	310.11	314.82	317.53	309.55	311.55	307.37	313.43	316.09	310.15	310.3	313.48	311.48	308.68	316.54	317.97	309.54	311.69	320.81	315.67	311.72	318.92	310.02	309.1	313.5	311.05	309.87	309.98	309.62	304.32	307.84	316.89	312.96	312.93	316.12	315.83	316.5
316.78	317.98	310.84	312.13	315.95	315.35	311.91	309.34	318.11	311.7	317.25	315.58	308.98	314.02	314.25	312.6	314.69	310.92	318.81	314.23	318.45	309.83	316.08	309.42	315.25	308.27	309.38	316.66	314.73	311.03	311.31	316.47	312.84	313.64	311.03	315.8	318.05	316.6	311.45	316.37	323.9	323.06	313.9	313.92	316.36	312.18	304.8	310.6	318.36	310.45
310.34	314.32	304.99	306.5	311.79	307.06	314.59	315.34	309.46	306.89	313.13	313.61	312.07	307.26	306.38	313.52	307.38	305.25	307.36	308.61	314.54	308.91	307.71	304.24	301.55	310.69	309.53	308.55	301.63	312.92	307.9	312.01	304	306.29	305.78	306.83	310.3	308.26	308.29	311.33	312.81	316.42	307.99	309.74	305.94	313.67	300.66	314.13	313.7	308.05
315.95	314.32	311.14	313.65	314.32	319.58	315.09	317.77	318.11	317.59	314.65	319.51	315.18	315.58	317.51	319.15	321.13	315.2	311.08	319.18	319.09	313.6	314.68	315.12	310.69	318.69	312.9	316.79	308.5	316.67	318.51	319.88	322.13	314.96	315.25	322.81	317.71	319.21	313.79	309.58	314.32	318.92	313.74	314.83	324.48	314.62	311.02	318.51	317.24	319.77
325.41	328.92	328.09	324.34	328.63	324.71	325.73	334.76	326.9	330.6	323.38	336.07	331.41	340.59	328.07	333.29	328.4	327.03	340.94	321.98	329.46	327.13	322.71	327.95	327.59	323.02	325.71	322.19	331.09	326.37	321.99	322.3	330.83	335.91	324.93	325.48	329.34	324.38	328.05	330.83	326.86	328.05	332.01	338.8	329.02	333.22	329.57	322.85	326.78	331.94
315.51	315.22	317.15	311.47	315.34	307.07	314.53	319.72	313.1	316.83	314.12	309.5	312.97	316.17	315.26	316.67	310.09	306.49	322.14	315.62	314.31	317.29	321.63	312.25	318.22	314.68	322.68	313.3	321.63	308.98	310.35	314.88	314.12	310.77	317.15	314.65	316.89	313.83	307.13	313.21	321.07	307.75	310.61	311.66	311.78	312.12	318.76	313.45	317.44	309.75
324.53	320.09	314.8	313.19	319.93	316.24	309.9	315.44	317.16	312.2	316.54	316.51	314.57	317.53	314.34	317.32	313.38	313.85	310.24	322.98	322.61	305.42	311.15	320.21	317.01	314.74	313.78	316.34	310.39	317.27	311.04	316.05	303.95	310.83	313.48	317.28	314.74	308.37	316.82	312.77	306.91	314.15	316.75	313.9	314.23	314.99	306.5	318.7	316.46	305.83
311.94	305.99	299.81	304.66	303.88	300.91	304.12	301.98	293.46	303.95	302.79	306.58	312.91	297.2	301.52	305.17	305.73	302.04	308.91	307	302.82	306.56	302.33	302.26	304.98	305.16	298.87	308.14	304.36	303.39	301.55	306.48	301.44	307.7	305.43	302.44	305.27	306.04	304.47	304.02	304.76	306.4	307	310.94	310.67	303	305.35	310.41	303.15	312.04
328.32	324.63	327.08	328.79	327.89	326.36	324.42	331.56	328.52	326.67	331.13	325.65	329.17	333.92	323.94	335.14	323.15	327.72	324.15	325.85	329.3	324.99	328.73	327.82	328.02	325.44	330.72	323.41	327.22	327.17	323.78	327.68	323.98	325.68	324.56	328.2	334.24	326.18	329.24	326.01	328.16	325.97	329.41	333.67	332.55	318.77	330.73	328.72	324.66	330.33
305.15	309.46	301.01	307.95	305.79	311.81	306.62	305.31	306.65	301.48	306.86	308.19	303.42	306.71	301.98	307.38	302.25	304.56	308.66	308.14	302.06	309.57	311.51	308.81	304.72	305.72	304.15	305.53	311.68	304.79	316.04	315.7	305.87	302.7	302.61	304.83	306.8	305.7	307.49	307.31	309.69	303.26	304.67	311.1	305.16	301.24	302.54	299.02	304.03	313.49
299.2	294.49	309.25	301.03	294.67	288.4	294.48	302.49	296.24	298.58	294.49	298.38	298.41	296.73	300.37	300.25	285.6	288.66	297.85	296.57	293.26	290.7	300.71	298.81	298.58	300.68	295.53	296.45	290.83	294.76	297.98	299.8	291.23	299.79	302.54	300.91	297.91	300.88	295.34	292.84	296.02	286.35	295.89	301.07	297	295.83	297.88	291.71	304.41	300.19
306.73	310.95	305.87	312.5	314.57	304.81	312.91	321.04	313.59	316.82	312.58	310.22	313.14	307.79	314.52	311.54	309.08	308.84	311.02	314.37	315.04	316.26	311.12	314.67	310.69	315.3	304.87	315.4	313.52	316.68	308.41	314.04	312.23	310.54	317.75	314.08	306.99	314.31	314.18	312.72	312.53	314.37	310.54	310.39	309.74	320.59	320.16	308.42	311.84	311.13
300.47	304.92	303.9	297.95	297.48	301.4	305.13	307.08	299.94	297.86	305.09	300.12	301.17	293.49	307.52	296.69	297.61	306.86	295.59	303.21	308.28	306.14	309.47	307.58	303.47	303.4	300.6	297.18	300.29	306.68	299.43	303.73	300.38	300.05	301.53	305.29	302.74	303.06	304.37	296.46	306.78	306.44	303.74	297.52	307.24	302.78	300.98	303.92	304.57	304.33
305.88	308.01	303.33	312.66	307.2	310.62	310.14	308.59	307.66	313.39	314.54	308.55	311.77	313.05	314.96	302.59	315.77	307.59	306.64	307.57	310.32	308.48	309.59	303.93	316.15	306.29	310.48	310.49	304.43	303.45	309.03	307.57	300.45	306.37	307.41	309.64	307.91	310.73	313.14	308.89	311.01	309.68	312.57	303.94	308.02	312.5	309.13	312.23	311.47	303.43
294.13	299.75	303.52	299.34	299.8	301.73	301	303.74	297.63	302.18	304.6	294.42	300.61	300.94	304.75	297.93	299.44	297.96	304.02	300.69	292.77	306.19	298.37	303.06	303.49	300.97	296.95	297.77	305.6	296.66	302.08	299.3	296.77	302.2	301.65	302.22	300.92	300.66	292.78	312.3	293.82	297.3	297.7	303.33	301.72	298.47	304.03	295.71	299.88	303.25
314.67	313.67	313.78	315.02	311.35	311.29	313.34	314.33	309.53	308.94	314.3	309.3	313.56	313.45	308.55	314.54	321.01	315.44	311.59	299.8	313.63	310.03	317.44	313.6	313.78	315.02	314.79	309.79	315.63	317.94	307.98	318.76	310.23	309.13	317.52	320.59	316.48	318.29	306.19	305.58	319.41	314	305.92	315.18	308.23	310.52	301.26	315.3	315.69	314.18
311.76	320.34	321.64	319.34	315.43	317.47	315.47	322.15	300.74	308.54	311.9	310.29	317.57	311.32	320.76	317.73	330.04	314.62	313.95	319.44	321.33	313.27	318.22	317.5	316.62	320.36	315.79	305.25	319.11	318.92	318.13	312.99	319.2	317.93	316.53	318.83	310.9	313.6	308.94	314.66	313.62	310.47	313.71	311.97	312.21	314.2	320.02	308.59	310.15	314.7
297.35	295.78	296.89	288.1	291.57	291.4	293.39	294.1	299.9	297.71	290.68	295.12	293.45	293.9	298.42	291.19	291.81	290.93	286.91	290.38	291.88	292.9	303.78	297.15	294.37	291.33	289.04	299.84	294.57	285.82	293.2	289.73	287.99	302.02	298.45	291.17	292.67	294.28	298.12	298.58	293.18	294.87	300.4	293.27	303.16	295.62	299.53	291.64	299.91	291.33
310.97	312.56	312.4	312.88	308.34	310.4	311.73	314.02	303.52	312.48	310.19	318.87	312.94	309.44	313.87	312.4	315.76	309.39	311.19	314.31	315.53	310.45	313.07	314.62	315.8	310.15	308.16	317.06	302.91	310.8	312.3	311.47	319.18	316.26	314.95	304.93	313	315.89	315.92	314.27	312.73	315.78	317.29	314.95	310.89	314.35	304.36	317.23	309.01	317.47
334.37	336.9	327.29	329.49	325.93	327.75	332.64	330.62	323.46	321.51	330.48	331.49	321.61	333.35	322.73	328.67	330.17	321.2	326.74	324.93	330.55	328.56	327.2	329.7	325.16	324.34	332.19	326.24	332.87	318.28	328.59	323.02	329.09	330.51	317.12	320.23	331.58	324.14	330.15	334.57	334.21	327.46	330.82	319.95	328.09	322.44	324.31	323.58	334.59	326.84
309.81	304.61	302.8	302.4	294.75	305.97	295.02	305.96	306.67	307.04	301.69	307.56	308.18	300.48	304.68	301.8	300.38	300.65	301.78	308.27	297.03	300.45	303.65	306.36	298.16	309.92	305.99	300.86	300.81	298.87	304.74	293.35	303.76	306.01	296.24	303.12	294.22	306.51	298.34	302.94	299.88	309.53	305.88	302.2	303.03	307.07	297.74	304.87	304.25	301.32
307.42	301.23	305.9	295.1	297.92	301.24	299.66	301.42	304.12	310.46	304.45	299.94	303.4	303.82	306.97	302.53	303.19	307.89	305.41	306.83	308.3	306.64	301.21	302.49	297.17	297.6	303.26	309.11	301.74	303.86	306.52	307.75	301.82	311.89	297.39	302.25	302	295.79	300.17	300.22	301.84	299.43	302.44	309.8	305.13	301.48	303.28	302.38	308.05	303.42
304	305.26	303.08	298.79	301.64	304.28	306.82	302.77	306.4	306.88	297.51	308.36	302.8	301.02	306.29	307.76	302.02	300.87	304.27	314.57	308.73	304.9	307.41	302.99	298.36	299.18	305.46	304.99	306.25	307.84	305.62	301.52	299.1	305.37	307.75	305.58	304.52	309.46	303.51	302.27	305.77	307.06	302.35	305.9	301.86	300.45	310.25	304.18	309.61	309.1
323.4	324.73	325.68	329.36	325.71	325.38	332.78	323.69	329.43	329.35	324.26	331.01	330.21	329.5	331.46	324.8	326.64	325.68	323.93	321.88	321.42	323.92	329.64	330.6	337.33	323.02	321.82	331.57	324.73	330.09	326.02	334.63	331.14	326.99	332.21	329.95	321.97	326.73	324.69	331.51	328.56	330.22	325.81	328.12	329.85	320.24	330.95	332.41	325.7	328.31
312.81	320.49	320.84	322.18	318.36	315.34	319.22	317.59	321.71	325.47	315.86	316.72	321.24	315.72	318.29	314.16	315.82	314.88	325.09	318.44	316.58	321.87	316.07	314.06	320.94	312.47	322.28	313.13	328.3	319.54	317.79	317.71	317.05	326.91	318.83	322.85	318.77	316.66	318.32	314.74	323.28	324.06	316.13	318.93	324.1	313.9	318.29	316.45	319.37	322.22
309.91	316.65	305.88	309.13	307.85	307.62	300.26	308.06	305.61	316.3	302.75	317.23	308.3	315.54	306.5	302.64	309.6	303.48	298.54	314.14	302.95	305.58	311.61	304.23	302.41	308.42	307.51	306.31	308.22	309.86	312.18	311.46	307.41	308.29	305.08	304.49	306.4	309.42	313.73	304.49	308.04	303.57	312.93	300.46	305.76	303.14	300.96	301	312.13	308.07
313.33	304.6	314.42	306.14	307.78	311.7	321.14	312.4	315.06	308.95	312.42	311.24	314.99	313.52	314.59	314.22	315.79	315.42	314.2	315.14	314.22	309	307.62	310.48	301.92	307.41	313.97	310.95	314.12	310.77	309.36	314.26	308.83	306.42	310.45	304.83	311.96	311.72	313.14	307.73	314.46	312.65	313.09	306.1	308.86	311.27	316.37	307.15	306.27	306.79
311.08	308.35	308.19	309.33	306.23	305.8	303.02	311.41	304.89	308.47	306.02	300.39	307.54	306.22	306.33	311.88	315.17	310.62	307.82	303.77	311.22	308.02	299.96	304.03	308.3	309.7	303.58	319.2	305.85	298.74	312.05	303.96	311.49	306.75	304.43	308.31	309.59	309.41	311.63	307.48	305.1	310.99	307.89	300.21	301.41	309.03	316.83	303.28	310.16	304.92
310.46	310.5	306.63	311.15	302.22	309.96	311.98	309.44	309.44	310.16	306.13	309.5	311.76	309.14	308.98	302.94	305.63	312.16	314.07	313.53	310.46	315.28	314.29	310.5	302.08	314.35	311.16	311.5	309.77	310.62	307.06	306.09	307.72	310.18	314.41	312.95	308.65	305.75	306	311.19	313.31	306.63	301.5	304.96	309.84	306.7	304.49	300	310.17	307.85
307.36	307.69	298.6	300.79	309.42	303.02	306.47	303.94	302.17	309.17	298.16	307.59	313.42	301.42	307.69	305.82	307.85	298.09	305.25	303.95	305.27	301.24	300.75	303.24	305.47	305.77	311.35	302.37	303.47	308.37	302.5	309.01	306.7	305.14	307.73	303.55	305.95	304.43	300.57	303.9	304.54	304.75	301.87	307.41	306.9	308	305.34	310.45	301.03	307.07
298.28	298.23	294.49	300.62	293.55	302.35	293.65	304.32	293.44	302.73	303.24	292.04	300.98	301.39	302.61	298.28	298.75	302.64	297.41	305.76	299.84	290.5	296.04	299.09	299.69	303.62	304.32	293.83	303.61	305.27	307	292.59	303.88	302.08	295.69	301.5	294.08	305.47	302.44	309.75	298.59	307.89	300.23	298.71	304.78	297.89	304.02	300.2	305.3	296.58
332.27	333.51	326.01	331.2	321.3	329.93	329.45	329.86	328.77	322.3	325.15	324.92	323.69	322.67	328.24	332.48	323.26	323.52	330.54	322.7	328.74	328.85	331.58	333.02	324.26	333.8	332.26	319.35	324.35	326.84	327.26	323.12	329.01	328.88	322.48	326.59	327.35	336.45	326.18	331.89	325.04	329.03	324.81	328.64	320.46	325.94	326.44	325.86	331.89	326.11
297.91	296.08	303.08	311.97	304.34	303.19	302.3	304.81	305.1	302.13	304.01	302.39	309.46	300.38	308.18	300.61	300.9	304.46	310.8	305.5	303.75	304.65	306.29	300.36	312.47	296.97	302.61	305.46	301.09	305.86	301.18	311.2	296.73	300.96	299	298.71	305.31	301.15	304.12	300.29	304.41	302.08	307.85	306.61	297.53	307.52	304.63	306.3	304.26	302.23
320.1	315.08	311.96	309.88	315.32	325.49	310.57	315.19	319.61	315.23	305.56	312.23	316.93	313.94	312.07	319.9	315.16	315.25	318.66	314.07	313.08	319.49	310.35	315.53	311.86	315.9	319.08	313.17	311.4	321.63	317.69	309.07	314.7	318	311.71	305.89	316.2	309.55	312.49	313.43	314.54	314.94	306.7	315.57	319.41	318.52	316.79	320.1	315.52	315.94
313.13	302.52	317.09	309.28	315	309.64	320.98	317.84	310.97	314.66	315.56	318	308.92	314.21	313.7	308.22	315.97	311.3	311.85	313.88	311.44	321.27	312.96	312.47	310.21	310.58	314.92	309.93	310	315.41	304.9	312.39	318.87	315.88	312.13	311.82	311.35	316.57	310.55	316.06	307.4	313.38	309.51	313.02	316.18	307.87	309.67	307.32	310.81	306.77
298.9	299.7	306.31	301.8	302.02	301.66	308.7	304.03	302.73	305.86	307.12	298.1	306.95	302.93	306.7	299.03	306.33	304.56	307.21	305.04	298.95	298.05	308.33	303.12	295.07	309.8	307.36	300.67	303.59	301.76	304.83	304.32	307.41	306	308.84	302.66	304.35	309.53	304.9	307.46	298.57	307.83	300.13	304.83	301.18	310.55	305.83	308.13	307.1	302.47
301.57	302.25	304.4	302.44	303.1	303.34	310.75	306.56	310.38	310.53	304.73	310.08	311.53	301.41	306.49	309.59	304.03	303.76	298.32	301.79	300.97	304.97	310.98	306.74	305.15	303.17	308.46	303.83	300.02	307.33	305.38	300.85	298.97	306.41	299.37	303.4	304	306.22	306.39	303.32	308.56	298.76	312.97	306.74	309.42	302.19	306.97	295.96	308.63	303.58
322.27	328.55	326.57	326.01	334.5	331.48	327.05	331.06	329.91	326.89	326.31	325.16	331.15	330.77	324.27	325.96	335.41	321.41	334.08	328.04	324.08	328.71	331.31	333.87	329.25	334.15	331.81	329.57	325.31	332.98	328.65	335.35	328.87	329.78	327.77	323.89	326.02	324.54	331.55	334.08	333.2	331.6	327.45	327.2	330.06	331.11	320.39	328.3	327.93	330.04
299.6	297.54	292.91	297.31	294.36	288.17	295.44	294.25	299.69	292.2	292.92	297.72	296.54	300.22	296.04	287.37	295.02	290.93	295.16	296.46	292.97	294.11	296.51	291.91	292.08	291.89	293.25	293.17	295.71	288.98	294.33	291.2	294.27	290.46	290.69	287.48	291.3	297	289.67	299.84	294.64	290.23	298.13	288.63	292.08	292.35	294.81	295.35	302.67	290.71
300.55	307.8	310.42	307.18	307.11	309.14	306.58	306.05	305.71	303.25	310.46	307.17	309.5	306.49	301.35	308.6	297.69	311.64	303.45	300.75	308.91	297.4	308.74	305.63	309.97	303.59	302.42	310.42	304.61	301.14	296.23	301.4	305.72	307.41	305.93	303.6	307.3	300.77	303.14	302.4	311.51	302.75	305.92	306.01	300.36	305.02	305.84	303.6	291.73	300.67
309.05	314.66	315.94	309.92	316.81	312.37	308.99	311.42	307.46	306.72	310.61	309.46	319.16	319.29	310.28	318.58	312.02	319.62	314.13	312.55	309.74	306.97	312.73	322.71	316.38	315.27	314.4	314.43	310.17	310.73	310.67	314.7	310.19	312.78	313.89	307.36	305.53	307.08	318.23	313.26	315.82	313.17	311.98	312.05	318.58	310.21	318.33	308.92	308.74	308.89
302.06	293.6	304.55	302.1	298.21	300.11	298.67	298.8	306.18	298.34	298.3	296.4	299.02	297.16	298.39	302.3	295.3	292.3	301.1	300.85	300.01	297.66	294.03	294.4	295.45	302.06	297.49	295.37	299.62	298.05	290.74	295.42	295.67	297.73	304.58	289.97	298.15	303.85	302.34	298.12	304.43	304.29	297.89	297.57	299.11	294.72	297.38	294.6	299.91	300.34
326.64	326.85	332.07	326.37	326.9	332.82	330.47	331.18	328.69	324.48	319.36	330.48	324.17	322.54	323.69	331.67	328.7	328.8	325.62	333.54	325.01	326.44	326.86	322.8	331.29	327.91	337.19	330.33	324.69	326.07	334.8	330.18	330.83	326.96	330.04	328.27	330.69	332.38	323.97	327.6	328.04	330.57	334.07	328.48	333.21	330.16	328.3	330.24	328.63	324.07
313.64	315.85	318.86	319.85	316.88	314.99	321.48	324.84	316.84	313.48	319.24	318.2	322.41	323.46	323.86	319.22	323.23	314.89	323.66	312	310.25	318.31	319.1	312.4	321.54	322.35	318.61	323.7	313.47	312.51	319.97	321.98	317.23	320.72	318.35	319.95	321	322.15	328.56	312.5	326.04	318.49	318.19	321.45	327.77	325.35	314.77	318.79	322.85	322.93
302.9	308.48	306.5	306.89	305.8	306.39	303.53	295.61	305.16	303.94	309.92	301.06	305.87	306.46	302.73	303.22	308.31	298.37	306.33	296.44	310.68	303.83	300.3	296.13	308.63	300.71	310.25	308.94	304.36	306.01	308.72	304.82	305.69	302.97	304.56	298.45	306.1	302.72	300.27	304.75	305.02	299.49	302.89	304.33	306.58	306.45	299.83	314.57	308.98	306.68
302.67	311.75	309.4	311.86	305.99	304.02	312.01	313.07	307.44	309.05	310.71	307.78	306.87	313.04	306.1	312.19	301.83	305.88	309.35	311.38	308.13	310.23	305.84	305.07	307.93	306.14	303.21	299.85	304.72	302.37	311.13	306.03	302.05	311.26	307.4	297.76	305.24	306.26	305.21	310.62	305.35	303.24	314.22	312.63	313.43	306.38	307.3	305.54	303.15	305.15
301.48	307.31	301.34	301.82	304.87	299.37	300.23	303.25	302.19	300.04	305.51	308.16	309.71	307.92	302.59	301.39	305.09	306.91	300.11	302.33	301.31	303.32	305.56	303.33	306.96	301.03	295.48	310.22	305.79	308.16	311.23	303.88	313.68	304	301.12	304.11	302.68	308.15	303.2	308.43	297.37	305.59	303.9	302.17	305.79	302.46	303.86	304.61	300.7	307.87
306.21	308.99	309.33	318.33	310.71	310.71	314.11	305.27	303.69	309.31	310.47	311.9	311.59	311.98	306.45	308.74	304.13	310.85	311.48	308.98	307.47	307.9	313.51	315.32	308.1	314.08	308.27	310.51	307.3	318.84	311.1	304.63	305.59	304.29	309.99	303.99	310.12	313.83	304.43	306.31	312.32	307.61	313.51	316.29	306.41	313.95	309.19	308.69	309.09	310.58
297.08	308.21	305.57	307.08	310.82	305.97	303.77	305.61	303.93	308.11	304.28	307.77	305.38	306.31	307.67	311.67	298.16	297.96	309.54	304.63	301.13	299.99	308.27	302.76	305.94	310.5	302.23	305.68	304.2	306.88	304.37	313.74	305.89	296.06	312.9	309.15	301.98	306.51	302.74	305.96	308.08	306.74	306.41	313.99	309.57	302.48	303.41	301.28	298.92	305.1
302.77	313.26	302.75	314.03	304.45	303.45	304.07	303.04	305.1	299.38	305.84	307.21	305.83	307.99	308.64	304.64	303.88	304.9	305.92	308.77	310.43	300.94	316.97	299.95	314.85	309.25	314.8	308.38	301.64	311.72	307.91	305.83	306.02	309.76	305.46	304.87	303.4	307.11	303.5	314.51	302.97	301.28	316.35	302.65	306.93	301.5	296.22	307.76	310.96	303.89
301.76	303.46	302.93	306.31	304.24	307.47	300	306.3	310.99	305.86	305.98	308.92	310.84	301.24	307.23	302.78	309.09	302.01	304.87	300.54	305.45	298.07	313.77	308.86	302.81	306.9	307.48	308.7	306.16	312.81	310.52	312.19	306.31	308.75	300.01	307.33	310.7	311.07	304.19	303.15	310.24	302.71	309.25	302.79	302.6	303.96	305.54	311.14	305.35	310.26
299.79	301.48	307.42	303.31	303.53	306.36	307.26	303.64	309.13	301.89	306.85	301.5	307.35	315.36	312.87	306.98	302.18	300.17	303.5	307.88	299.39	306.37	299.04	306.79	305.35	301.17	307.96	306.38	309.1	311.27	304.19	299.3	306.07	309.72	306.33	304.11	310.2	313.39	300	306.3	311.65	303.93	302.49	297.91	306.68	302.79	301.59	302.58	304.75	306.72
303.3	306.59	302.9	300.92	306.45	295.29	298.34	302.15	295.49	300.95	303.54	304.55	302.25	301.44	301.98	302.51	296.66	294.25	300.31	296.73	297.46	305.27	299.18	301.49	300.26	301.71	293.27	291.28	301.79	305.53	299.25	295.37	301	307.03	305.28	301.52	300.72	303.64	292.5	301.62	303.87	306.23	302.33	295.53	294.9	306.34	299.42	303.51	297.61	299.84
332.47	328.24	320.98	327.86	332.16	334.13	332.64	329.36	331.45	329.84	335.19	326.12	320.56	327.2	324.76	329.67	328.36	325.64	325.54	321.69	326.39	329.72	324.46	323.87	323.84	326	330.78	328.49	321.83	327.18	327.36	335.88	320.22	326.17	326.76	326.64	327.23	328.98	325.63	335.15	331.1	335.35	322.86	329.67	329.75	328.83	323.83	331.47	322.43	324.99
300	299.05	307.76	308.57	313.32	310.51	306.54	304.3	303.02	310	307.85	309.6	307.16	307.89	306.01	308.45	302.88	306.63	308.44	310.52	310.73	308.48	306.81	303.46	301.05	307.81	307.34	309.83	305.33	311.39	302.98	304.51	306.75	307.41	303.83	308.46	304.87	309.82	308.77	307.4	309.73	302.74	305.01	302.42	316.91	312.05	305.32	306.97	314.47	312.96
298.21	300.48	312.79	299.16	312.44	312	307.03	303.46	302.34	297.57	304.4	307.28	307.75	302.34	297.81	310.46	305.07	303.04	306.24	297.53	303.1	296.6	303.65	304.04	304.74	301.76	296.67	296.76	305.1	308.23	304.99	302.56	303.48	297.92	300.08	304.39	298.61	299.7	303.82	300.23	306.78	309.8	303.78	305.42	307.86	299.38	304.9	307.21	298.92	300.68
310.9	321.01	314.16	321.57	316.22	311.44	312.42	309.44	318.47	317.39	314.8	319	321.87	313.8	316.98	315.9	318.15	313.45	318.88	310.96	316.74	312.03	315.11	321.47	324.06	320.92	312.25	311.52	317.71	317.94	310.69	317.38	318.39	323.1	321.27	317.33	313.59	326.27	323.59	318.67	307.33	319.77	316.59	314.18	317.27	312.59	316.63	316.45	315.75	316.62
311.2	310.78	312.02	306.57	309.68	306.84	311.78	311.76	305.07	316.98	307.17	311.26	298.96	301.41	305.78	302.56	309.81	309.55	313.16	308.74	309.84	306.98	309.93	309.34	313.37	312.32	308.78	314.3	311.51	307.48	311.28	310.33	303.58	318.49	306.33	306.23	312.83	312.43	304.47	310.03	305.02	310.68	310.21	311.47	314.29	313.08	306.71	310.58	311.52	308.47
327.3	327.84	329.78	329.15	328.62	329.71	329.95	325.08	327.84	327.43	331.82	328.57	327.47	330.63	326.54	322.66	326.85	329.35	326.06	331.95	326.53	329.12	334.6	327.81	326.55	324.9	331.78	327.8	331.09	330.45	328.58	325.55	324.3	336.63	328.72	331.27	329.72	322.72	328.03	323.9	330.05	324.97	329.81	330.78	330.51	325.37	324.24	325.44	326.68	332.19
321.53	315.97	311.25	313.78	322.09	317.84	316.22	314.25	312.87	313.75	321.82	316.23	316.37	317.93	314.46	324.02	315.5	318.69	322.11	319.66	310.4	322.78	312.71	311.27	317.11	315.19	314	316.03	322.62	319.6	322.05	318.95	315.79	317.71	321.18	316.62	319.92	317.68	314.61	316.11	313.62	316.41	317.83	316.87	321.11	320.38	318.84	323.31	311.88	319.26
312.26	306.04	311.27	316.9	310.59	318.03	309.72	314.67	312.59	315.76	311.84	308.99	309.36	317.47	314.81	308.89	311.36	309.07	320.56	311.08	314.14	308.99	316.05	305.4	318.78	310.67	312.09	312.99	310.88	314.19	310.91	307.29	307.2	307.62	306.91	314.24	312.89	311.36	310.85	308.72	308.3	314.72	309.69	311.3	320.6	315.74	317.95	309.89	312.43	309.53
330.31	323.59	319.28	329.28	322.08	326.48	322.25	323.93	321.16	324.67	325.64	323.85	324.58	324.71	328.65	328.81	320.57	323.29	320.16	319.42	326.94	331.29	321.24	325.99	318.52	320.79	326.71	324.33	328.27	322.93	322.3	326.35	332.12	323.41	316.16	319.06	330	329.61	321.67	332.49	328.03	326.42	321.38	324.36	326.74	325.05	327.46	322.35	324.4	325.57
298.61	306.96	308.42	305.84	298.57	301.54	305.96	302.79	300.76	307.8	310.1	307.59	298.73	300.45	304.11	299.7	312.82	299.13	306.2	306.86	296.48	304.55	300.28	306.68	308.67	303.89	299.96	300.88	297.69	304.37	297.72	301.72	297.82	300.56	303.71	304.84	303.19	302.19	307.16	294.72	302.01	303.22	303.28	301.75	298.78	298.54	305.88	305.41	303.87	299.71
314.29	308.75	313.69	312.47	324.4	316.53	321.44	309.74	314.32	315.77	311.19	319.31	320.13	314	309.75	313.99	309.18	321.76	311.7	323.14	318.5	312.66	313.73	310.12	315.6	314.65	320.44	315.79	306.31	314.29	317.37	315.05	320.4	311.48	321.04	314.47	315.21	320.24	312.28	319.53	311.68	313.59	308.74	322.71	316.79	309.78	307.41	318.01	307.95	314.84
306.94	301.53	301.22	304.3	302.51	308.35	310.41	299.67	305.91	308.86	301.17	311.52	295.59	307.64	307.67	305.44	301.2	303.52	302.65	311.87	302.68	310.28	301.81	299.73	303.5	302.55	304.74	301.62	304.33	301.67	306.89	301.17	302.4	301.97	303.98	298.77	303.63	302.35	304.33	303.87	309.72	303.21	307.51	308.01	298.75	305.26	306.56	302.32	301.77	295.21
296.73	295.05	294.5	291.33	289.09	293.5	293.32	293.81	297.75	294.17	293.71	292.44	296.74	297.75	293.22	297.79	293.7	295.08	293.34	296.61	291.99	294.82	292.68	294.87	290.88	303.09	296.46	298.7	304.09	294.63	291.27	290.37	300.24	287.82	292.59	297.68	288.56	299.09	292.39	296.98	295.02	290.02	294.56	284.78	286.1	289.61	292.38	295.92	288.52	297.56
292.77	295.13	304.48	294.57	293.87	290.06	301.95	289.5	290.06	293.99	291.25	289.85	290.88	302.17	297.42	297.6	295.41	293.49	289.79	297.49	293.75	296.62	285.99	297.43	294.03	290.2	298.98	299.66	289.22	295.93	295.19	292.85	285	293.99	299.92	295.49	295.71	299.37	297.68	287.96	290.74	294.89	300.17	300.82	294.33	296	295.01	297.21	287.52	293.1
317.44	316.34	314.48	325.63	318.33	312.61	320.04	318.81	308.68	315.89	317.48	322.02	318.84	315.06	320.23	312.7	314.58	323.93	326.57	317.55	317.39	318.56	314.41	319.61	318.04	320.83	320.35	320.34	316.56	318.03	313.08	316.35	314.32	314.87	324.47	316.74	322.89	324.3	312.52	312.79	321.59	321.85	320.23	319.94	321.6	318.75	317.63	317.72	311.88	315.48
302.82	302.91	307.96	305.62	304.54	308.64	303.98	307.37	313.27	307.19	309.66	302.5	302.18	304.63	301.49	300.62	310.25	296.12	301.15	308.17	301.02	304.03	302.54	303.65	308.44	309.02	300.7	306	302.02	302.13	302.56	297.21	302.57	305.44	310.05	303.53	306.06	301.81	306.61	299.2	305.83	308.67	308.94	297.27	310.38	305.42	300.45	305.68	306.98	307.68
303.26	307.13	289.61	298.53	298.15	300.58	301.75	301.24	306.53	298.52	298.07	307.47	296.14	300.54	300.14	303.43	295.17	299.67	298.77	297.51	300.42	302.41	306.49	305.44	300.02	306.09	305.04	293.9	297.09	302.43	302.55	303.89	298.12	298.74	292.34	306.71	298.13	302.15	294.74	303.59	300.64	309.52	296.33	299.22	303.52	302.8	294.77	304.08	303.1	300.14
308.94	318.84	314.17	312.45	317.81	320.06	310.62	307.29	314.94	323.29	317.78	317.64	313.55	314.38	314.81	312.59	314.57	317.06	316.86	309.46	319.23	311.96	315.82	316.64	321.77	311.64	310.3	308.76	311.36	314.22	317.46	317.49	311.26	316.62	318.62	318.15	317.03	312.74	313.29	310.91	321.23	316.21	313.79	313.57	313.02	313.46	312.18	316.22	311.75	315.47
305.61	304.17	306.46	309.72	302.71	297.95	299.45	300.52	302.75	298.71	307.17	297.7	307.1	307.56	300.67	296.43	300.93	303.96	300.39	297.37	301.82	304.62	304.56	305.64	299.5	303.02	300.82	302.06	290.23	299.92	299.86	303.97	310.3	308.53	304.31	304.45	306.15	302.03	311.82	302.47	297.39	304.37	300.77	299.86	302.75	304.1	305.12	295.58	301.86	307.96
321.63	329.34	323.37	326	324.14	322.83	325.71	324.26	324.14	327.29	329.52	326.33	323.12	326.59	325.91	329.99	329.13	320.22	320.1	323.37	321	326.33	319.35	329.09	322.55	326.22	322.93	329.23	327.6	325.11	330.78	321.15	327.6	327.48	322.75	324.35	316.15	322.56	326.47	324.44	327.47	327.42	321.56	318.37	325.69	333.97	321.86	319.69	327.82	329.99
324.63	329.58	330.22	328.66	325.82	329.57	324.07	331.57	326.62	324.28	326.29	330.74	331.29	324.84	326.32	328.87	325.73	330.78	327.41	330.34	329.71	327.03	331.71	328.93	324.47	324.02	331.05	320.74	334.82	328.19	321.97	317.54	329.02	322.08	328.92	331.27	323.97	329.94	330.74	331.1	323.83	326.31	316.35	324.86	320.28	326.08	336.93	335.4	326.66	325.77
316.66	325.99	313.41	313.68	319.14	316.45	317.61	316.71	318.46	319.16	317.08	312.21	319.56	314.64	310.8	312.74	315.08	317.67	316.08	305.48	317.09	313.37	320.3	317.7	316.44	313.94	313.5	318.89	318.82	326.45	316.12	311.2	317.18	312.77	322.71	317.64	312.85	316.76	316.05	323.61	320.56	316.75	310.98	315.12	321.91	321.51	313.82	316.09	320.87	312.31
310.31	314.68	315.79	307.96	312.73	318.68	306.42	312.21	313.25	320.41	312.96	310.57	312.9	328.21	311.42	311.59	321.52	315.53	316.69	311.15	317.55	312.57	306.92	319.8	310.41	310.34	316.59	319.59	316.68	312.9	317.65	314.29	320.65	304.71	314.91	315.04	311.19	311.89	312.75	319.26	319.17	318.21	319.19	317.72	317.02	308.7	309.59	316.42	311.06	320.13
321.99	316.3	319.61	318.02	320.22	316.37	319.55	319.17	324.26	317.35	316.23	323.56	313.49	312.55	307.61	319.46	327.73	322.85	311.57	316.51	319.15	317.51	324.13	321.12	320.82	319.59	320.19	321.69	316.7	314.37	321.39	318.72	314.76	316.47	318.58	319.68	311.29	319.46	319.56	313.31	318.33	315.67	320.14	314.42	317.75	316.27	316.21	313.81	321.84	320.55
305.02	306.1	311.1	298.29	301.68	300.87	302.55	301.95	298.09	308.32	302.91	302.5	298.74	303.57	300.76	309.02	301.6	301.11	291.63	300.42	302.2	303.7	307.8	303.1	309.01	299.64	304.74	298.01	301.01	303.4	298.39	298.49	302.91	303.98	299.04	305.92	300.43	300.17	299.57	302.1	317.46	305.44	302.81	301.46	309.82	300.32	299.08	303.47	304.06	304.49
303.6	296.77	305.17	302.58	302.08	308.97	309.72	303.79	305.35	299.62	297.76	305.84	298.47	300.34	300.4	300.42	304.75	297.47	303	308.78	305.41	306.09	305.5	300.99	300.28	300.33	305.64	306.95	302.72	302.23	304.57	299.5	298.89	299.35	295.96	292.75	297.36	299.21	301.82	299.99	293.71	305.76	297.42	303.81	296.67	305.45	294.92	302.98	296.99	308.43
319.96	315	311.36	311.2	315.04	307.39	314.15	315.14	315.27	311.2	321.93	318.36	309.38	309.74	314.17	306.04	314.15	314.75	307.13	313.22	311.15	309.21	315.28	310.39	316.85	310.36	313.55	309.31	313.85	315.05	314	314.12	315.77	306.49	312.51	312.02	304.36	311.59	321.18	313.87	315.63	307.98	307.14	310.82	316.08	316.84	306.19	305.49	319.82	311.79
313.43	312.62	319.59	312.32	313.09	314.08	307.63	311.74	317.03	309.27	322.34	313.86	319.71	316.3	317.79	311.98	314.38	318.42	310.53	312.81	302.01	316.6	314.62	317.84	318.94	315.93	311.84	314.49	322.55	314.19	319.54	313.23	320.69	310.72	308.04	308.19	315.29	306.88	311	313.14	315.4	314.75	311.54	308.39	307.86	311.25	312.23	311.43	308.16	313.64
308.4	300.7	298.69	303.76	309.41	300.63	306.58	301.27	293.75	302.11	303.07	293.42	296.89	300.09	297.86	305.22	305.62	299.87	304.89	301.62	305.6	308.83	311.03	307.81	300.77	296.72	296.79	296.88	303.5	292.56	302.09	300.27	299.44	292.54	302.17	302.45	296.64	299.25	294.97	304.74	301.43	298.67	302.51	300.16	307	307.14	302.88	304.22	294.38	301.16
315.54	321.22	322.37	321.49	315.29	315.81	328.33	317.82	324.07	319.68	321.87	313.67	323.28	313.18	316.95	313.8	314.17	320.42	330.77	315.35	314.45	323.17	329.15	321.43	322.26	322.45	316.75	314.14	316.72	313.13	316.91	316.4	311.07	310.03	318.67	317.2	318.2	317.73	315.52	319	323.41	322.19	326.03	316.48	323.1	311.36	322.85	313.08	315.99	319.47
304.45	310.17	300.49	307.04	306.81	304.93	304.65	302.07	296.94	298.2	301.34	308.92	307.16	300.32	304.99	300.05	307.93	304.02	300.48	307.32	299.02	307.47	304.53	310.42	304.74	303.22	306.25	301.21	300.16	299.66	305.54	307.45	303.62	306.91	301.23	297.44	294.16	306.96	297.19	307.84	303.24	305.7	306.74	307.9	303.38	309.85	297.52	311.47	307.98	305.92
309.36	317.44	319.36	316.58	314.13	301.71	313.9	313.56	313.3	316.66	311.47	309.12	316.4	311.25	308.86	312.27	316.04	315.65	316.63	310.71	316.63	317.97	311.54	312.72	317.12	315.26	318.81	313.38	317.39	313.6	316.97	304.78	315.04	319.56	313.95	318.65	312.02	308.89	309.88	322.48	315.28	307.98	318.85	313.21	315.27	303.96	321.67	309.6	320.1	320.6
299.58	304.96	300.37	299.01	306.39	290.94	308.08	297.77	301.93	303.99	294.17	302.43	295.31	296.64	305.29	307.36	305.91	307.21	300.88	307.02	300.49	308.4	300.71	306.53	307.78	308.66	302.29	302.69	304.49	298.5	305.66	299.51	305.55	303.67	305.57	307.01	304.11	310.96	298.34	306.68	301.32	298.37	305.22	302.73	308.74	302.08	298.3	303.15	303.08	297.66
317.01	313.95	310.44	317.5	315.96	312	316.31	322.69	312.48	313.22	311.8	318.73	317.82	315.06	309.32	314.04	311.32	317.24	320.49	310.95	316.12	313.51	315.34	312.33	315.32	319.42	318.52	322.77	315.24	317.13	305.83	321.47	313.53	312.86	314.26	317.42	313.03	317.4	322.32	321.5	313.35	311.54	311.97	310.37	314.19	314.57	318.39	318.67	309.91	311
304.95	302.01	307.99	316.8	322.87	306.93	306.66	306.08	316.63	312.29	314.37	310.97	315.09	317.72	313.81	313.4	314.65	315.89	312.16	312.59	312.67	313.41	312.43	312.87	309.23	308.4	319.08	312.51	305.02	310.58	311.27	309.41	311.5	328.24	312.13	310.42	309.03	309.87	311.22	308.08	310.83	314.35	312.55	317.89	317.52	315.39	312.55	307.18	313.69	315.28
309.48	301.38	303.81	305.55	302.8	308.39	296.46	304.03	301.72	302.44	305.56	306.04	305.35	309.89	306.11	293.52	303.64	311.68	300.55	298.19	303.67	304.51	302.94	300.47	302.2	301.91	309.22	303.98	304.87	303.88	303.23	308.44	307.22	299.76	303	309.21	301.28	296.62	310.72	310.35	303.4	302.1	307.01	305.74	308.25	306.44	295.05	299.85	304.75	297.19
304.59	309.83	308.56	310.68	306.33	311.77	313.48	311.87	298.8	311.44	317.4	314.67	321.72	308.98	307.14	311.04	310.43	301.8	304.86	310.01	313.44	306.85	310.71	311.51	312.75	313.19	306.36	305.61	311.71	316.62	301.44	307.04	312.55	305.07	311.7	309.39	313.23	309.43	309.16	304.78	305.94	314.71	314.64	311.95	306.69	308.19	311.72	315.37	316.66	312.47
305.71	325.47	313.67	322.17	313.99	313.35	320.53	315.6	326.49	314.66	320.07	311.55	308.84	323.42	315.19	320.85	305.76	318.22	320.82	314.84	317.07	307.49	319.42	316.46	316.55	314.72	315	319.66	318.67	322.14	316.92	313.54	320.62	317.23	316.51	323.34	322.13	318.12	312.96	317.41	324.07	319.72	317.07	318.44	324.43	314.63	313.7	323.81	316.65	319.77
309.32	301.18	310.98	315.23	307.85	308.57	320.97	303.07	309.09	310.4	312.09	308.35	306.23	309.56	310.3	303.75	313.61	304.65	313.07	303.12	308.29	302.95	314.33	306.33	308.11	303.53	302.84	310.32	306.9	310.9	309.87	309.18	309.58	309.51	309.06	310.72	307.56	309.51	312.85	316.39	307.83	309.25	307.95	307.11	313.92	316.44	306	305.26	305.7	306.13
310.21	318.98	317.36	309.11	312.25	311.24	311.85	321.7	316.67	314.3	318.23	314.65	309.59	310.85	320.26	314.86	317.95	306.19	313.95	313.88	313.88	313.22	318.47	311.3	314.22	321.22	316.77	311.58	311.83	315.62	316.54	309.51	314.87	315.93	316.27	311.11	312.83	314.06	306.81	306.26	320.12	313.71	317.97	321.24	318.71	313.07	311.17	312.12	313.71	315.11
314.33	315.03	313.41	305.88	308.31	310.64	319.99	311.77	307.54	318.15	319.16	313.09	311.12	320.33	308.81	308.19	307.12	315.96	311.84	318.89	316	316.12	308.49	310.34	311.62	313.86	311.6	311.6	312.5	309.89	313.77	315.8	310.59	307.77	313.19	315.45	318.32	323.57	315.76	311.64	312.98	322.27	316.93	316.3	321.1	318.91	314.73	319.28	315.35	304.42
329.09	313.38	317.78	319.53	316.86	325.05	316.56	318.75	315.93	320.22	322.95	318.67	320.93	321.25	316.19	320.07	320.35	319.61	320.49	321.58	314.01	319.49	325.85	316.62	323.22	315.72	319.76	319.74	322.58	327.24	313.98	317.06	318.7	317.47	323.28	315.1	323.53	316.72	323.86	321.1	321.67	313.28	321.22	326.91	317.23	313.91	318.13	316.03	313.4	311.37
295.95	304.15	302.26	304.62	297.93	301.93	303.97	301.3	298.71	300.89	302.03	310.47	294.11	305.85	306.33	301.94	302.23	309.72	299.66	301.17	304.09	298.99	301.83	310.78	306.79	308.66	300.09	307.85	304.3	304.06	300.08	307.66	307.35	307.63	296.96	300.61	303.35	306.1	302.95	300.82	305.93	304.02	305.67	295.98	300.34	304.6	311.44	304.53	301.5	303.23
302.29	304.14	299.78	301.82	305.68	303.35	301.76	306.27	303.16	307.51	310.1	311.49	304.63	303.98	311.95	308.26	303.11	307.91	305.25	293.97	305.83	302.28	301.97	301.27	302.71	305.11	303.45	307.18	298.51	304.45	304.14	306.85	303.02	305.05	302.53	302.66	310.75	312.03	299.33	305.96	303.12	303.28	304.27	300.43	307.83	299.62	305.12	308.46	302.5	299.77
313.71	316.51	316.02	320.34	316.72	317.67	323.97	320	314.97	311.7	313.97	318.42	315.52	316.92	319.57	318.11	313.05	313.85	320.51	310.23	318.74	316.24	310.43	319.13	321.17	319.87	320.08	319.57	321.42	315.97	317.54	320.69	317.07	313.46	317.57	319.18	316.45	313.45	311.17	317.63	314.79	319.08	315.36	315.05	316.17	319.76	311.7	311.14	316.7	318.44
308.94	313.25	317.56	316.85	309.11	314.3	320.76	319.44	319.29	317.32	321.1	310.81	315.62	314.97	314.68	315.85	317.92	319.56	316.27	309.26	320.65	317.67	310.89	313.43	315.46	316.45	314.52	316.19	311.36	319.49	310.94	317.47	307.51	320.58	309.84	310.36	321.47	314.5	313.66	312.76	320.21	312.43	311.03	312.57	311.89	313.7	314.42	310.7	318.2	309.58
308.28	308.53	308.65	311.92	311.55	306.17	307.02	305.45	315.93	306.07	312.21	307.82	310.12	306.68	313.98	308.1	308.98	310.05	313.82	311.63	315.14	310.54	313.44	318.6	305.67	315.26	311	309.59	316.67	314.54	310.21	320.87	314.83	314.4	307.58	309.43	307.21	318.19	309.85	308.03	306.37	318.08	312.07	315.12	314.6	310.52	307.07	311.75	311.21	315.76
301.4	305.21	305.62	294.61	298.84	294.5	308.17	295.41	291.91	300.28	297.31	296.6	298.19	293.95	303.18	300.01	295.44	303.5	296.8	301.35	302.29	297.36	299.72	305.86	300.62	298.91	301.8	297.06	301.99	301.69	298.7	307.09	307.26	302.88	298.48	300.92	300.14	297.48	302.52	301.24	301.3	302.03	298.92	297.87	298.45	298.49	296.78	297.29	295.3	305.5
314.16	314.82	311.04	305.09	319.12	311.88	320.42	318.88	316.53	313.16	318.7	316.37	310.28	312.2	316.8	314.53	323.01	317.23	317.12	323.03	308.81	315.41	317.95	306.31	317.46	309.96	316.66	322.33	317.23	312.26	317.33	322.71	311.07	317.31	319.74	312.84	319.44	312.03	305.97	318.77	317.12	317.06	312.08	317.07	321.46	318.27	315.37	315.13	311.76	315.96
306.19	305.36	317.65	312.83	306.29	307.35	304.19	302.54	305.32	301.29	308.16	307.56	301.13	307.9	311.71	304.2	307.09	304.93	298.41	301.82	315.26	301.35	309.21	308.78	312.96	314.12	309.06	303.85	311.64	307.29	310.33	303.73	307.72	312.36	303.09	304.63	306.35	302.06	311.23	302.04	305.68	303.45	313.15	311.28	307.75	300.54	306.54	305.22	309.15	303.64
309.91	305.25	298.67	303.66	305.25	300.51	307.2	314.46	305.23	310.3	302.3	306.22	313.82	304.14	302.41	307.54	304.39	310.57	308.11	313.02	314.36	300.92	301.77	307.9	302.43	305.53	311.7	299.02	306.1	310.71	304.58	308.71	307.89	299.91	302.44	310.53	312.82	309.37	313.16	309.71	308.49	306.28	300.58	312.86	297.12	307.58	303.56	307.93	305.61	296.12
311.72	306.57	306.91	309.11	301.46	303.13	301.65	306.13	305.67	303.22	304.14	301.7	306.02	306.67	305.45	308.25	306.19	316.53	303.72	311.7	307.27	301.23	305.81	304.35	311.52	307.34	299.12	308.1	304.44	305.81	308.99	309.15	303.14	298.8	299.15	304.35	303.36	304.89	307.67	306.17	303.13	302.56	303.56	308.3	302.12	307.96	301.89	298.87	304.96	304.45
314.14	317.63	323.77	315.32	320.05	312.05	321.95	315.85	321.45	321.7	314.59	322.97	314.72	316.3	317.83	313.84	326.51	318.17	321.11	318.19	314.27	318.44	316.08	316.96	317.26	319.11	318.85	316.91	325.89	318.17	328.73	322.37	318.9	312.52	317.31	315.08	324.4	317.41	319.69	320.6	316.02	331.16	316.11	324.98	327.35	316.36	313.74	314.61	320.13	323.59
314.32	315.71	318.96	309.03	319.36	314.97	315.23	315.95	322.54	317.2	315.38	303.63	312.47	319.27	309.53	318.45	314.17	315.3	321.26	318.83	319.65	320.38	318.9	317.87	318.61	308.75	314.01	322.88	318.58	318.31	313.3	323.25	317.84	315.11	315.14	316.68	308.83	314.13	311.65	311.55	318.39	316.63	326.93	311.4	317.4	318.06	318.15	312.39	307.73	311
308.64	306.71	310.58	305.37	307.23	305.67	305.5	308.28	310.74	308.39	305.98	306.34	305.44	303.8	305.79	307.51	308.35	311.38	304	302.8	306.81	305.78	302.19	304.73	305.38	304.23	313.4	306.31	313.63	303.27	307.82	312.58	307.58	305.58	303.49	301.75	306.33	303.4	306.09	311.4	305.33	306.14	299.25	303.78	304.31	310.07	306.8	311.9	308.74	308
311.9	316.14	310.08	308.99	314.79	312.46	313.45	313.49	306.15	313.17	306.33	312.94	299.8	305.76	316.82	309.2	313.66	310.93	318.2	311.38	306.53	313.02	311.36	305.95	305.81	312.7	310.11	312.64	308.04	311.6	308.29	315.23	313.46	305.69	295.25	311.44	315.1	313.04	308.25	308.5	312.07	315.75	309.71	313.84	313.67	310.17	313.38	309.66	304.65	313.68
314.46	317.16	316.87	309.34	319.51	316.51	312.15	315.09	316.27	316.53	318.05	315.64	314.57	323.94	313.16	314.71	317.35	318.08	326.37	313.45	321.25	310.22	319.72	321.21	318.67	320.15	317.29	318.73	312.48	318.41	314.98	306.02	314.08	313.79	312.74	314.14	321.6	315.58	318.75	316	321.21	319.09	318.55	316.4	316.14	315.29	317.12	317.96	313.29	308.91
318.93	315.78	310.06	316.13	316.53	322.55	313.71	316.89	312.8	315.23	316.48	316.8	322.15	311.22	309.25	311.09	315.16	305.61	312.76	310.08	313.39	314.92	307.83	316.39	313.99	314.56	310.21	314.78	310.3	310.36	311.25	317.97	316.76	312.48	317.82	312.06	306.61	314.68	315.07	303.99	316.27	314.77	311.05	310.27	312.84	322.82	319.1	308.54	312.04	315.79
304.44	300.51	294.89	301.83	306.1	301.79	295.74	301.83	306.77	300.31	302.81	305.34	306.37	307.96	300.76	294.54	297.87	304.46	305.78	294.61	305.57	298.76	299.78	307.81	299.61	308.77	302.55	302.75	298.48	299.14	304.22	299.8	299.71	307.73	299.17	295.67	305.12	307.03	304.5	303.45	297.34	298.95	303.69	301.21	305.83	303.75	304.95	296.95	301.65	299.08
296.99	301.07	299.67	299.12	309.56	299.66	295.96	309.94	299.9	299.36	300.46	299.72	304.38	300.12	296.69	306.37	302.9	301.1	303.34	307.19	304.83	310.12	297.4	308.81	303.62	302.06	296.93	297.93	301.96	299.56	299.14	299.36	303.78	298.36	298.79	303.43	302.55	297.74	296.77	297.68	302.98	303.59	300.43	295.7	296.07	304.37	309.61	308.36	295.57	310.14
317.96	315.35	314.99	317.3	321.16	313.38	310.29	320.37	311.3	314.19	314.4	301.53	314.38	310.99	313.51	319.14	314.51	316.01	305.01	309.39	317.9	317.82	322.21	313.86	311.46	314.37	316.61	311.32	316.54	313.9	320.93	314.71	309.9	319.1	312.34	315.28	313.47	316.57	309.67	314.48	314.75	318.45	311.88	312.39	310.67	315.57	314.36	318.51	313.68	317.11
292.57	282.44	297.3	292.81	296.91	295.5	296.5	295.59	289.53	302.62	297.07	300.47	297.67	295.49	292.76	295.41	295.37	294.64	296.38	296.8	297.3	295.76	295.6	293.95	285.69	299.51	294.71	290.24	295.58	292.65	292.38	295.5	287.81	294.69	296.82	289	294.8	287.61	300.59	296.61	284.8	300.86	291.2	292.15	297.58	287.57	292.73	291.94	302.41	299.33
298.44	303.96	296.02	291.75	296.48	298.82	293.76	296.49	297.69	295.17	293.83	297.18	291.48	299.93	295.87	301.46	299.75	298.77	302.33	296.39	297.94	295.77	296.63	299.51	295.19	293.26	299.5	299.94	300.34	297.77	295.18	297.96	297.88	293.71	301.34	294.25	296.69	289.74	300.88	297.73	297	300.79	296.37	292.36	298.27	291.75	292.46	303.07	297.9	301.81
316.57	319.8	318.21	318.89	313.55	317.15	312.23	307.91	317.76	310.49	317.43	317.91	310.88	314.47	319.54	313.73	319.45	315.38	315.02	317.52	315.14	309.83	314.4	310.44	307.11	308.54	313.01	317.42	316.25	314	312.15	315.82	303.59	310.23	319	315.96	314.24	319.35	320.92	317.52	312.24	319.42	318	312.35	310.24	313.15	312.17	309.49	320.27	321.41
298.65	303.72	308.38	313.14	297.88	306.48	299.81	307.79	301.27	298.1	303.34	308.34	306.43	306.5	293.24	301.55	304.21	302.63	307.69	304.19	300.36	301.41	315.74	299.82	300.92	305.66	299.04	305.17	306.01	308.08	306.63	306.03	291.99	301.33	310.25	299.52	299.64	304.37	303.83	297.77	301.71	304.92	296.52	302.54	299.61	305.61	299.22	300.48	299.04	300.7
312.28	307.97	309.36	307.84	304.14	304.23	304.43	306.07	304.35	307.27	302.61	309.39	303.99	304.55	306.16	310.71	306.16	303.94	298.68	305.9	304.01	306.98	315.98	303.57	304.69	297.95	307.6	303.19	307.74	300.55	302.25	301.99	310.75	310.86	313.53	308.94	309.14	299.7	310.53	306.8	309.74	309.04	306.67	307.61	309.96	315.29	305.26	308.86	308.55	305.26
321.54	322.41	319.99	312.23	324.98	312.08	322.36	320.97	326.97	319.56	316.66	322.91	317.99	324.27	324.21	319.85	312.96	324.37	321.51	316.42	321.62	323.43	316.35	323.49	324.82	318.4	318.26	321.88	319.62	316.45	320.12	321.76	321.31	321.36	321.03	318.4	317.38	318.41	316.29	327.26	316.14	313.57	318.76	318.03	323.91	310.11	318.07	319.82	317.61	316.67
297.16	306.25	305.84	310.8	311.44	300.48	309.21	299.94	309.75	307.13	301.05	297.65	306.08	300.44	303.25	301.27	305.38	302.94	299.45	302.64	300.35	302.84	299.6	300.18	295.31	302.87	311.03	305.44	305.03	308.48	305.03	306.61	299.57	306.66	304.42	307.87	302.15	297.74	306.32	301.77	297.78	306.09	312.51	302.89	300.75	303.72	312.21	295.08	300.27	306.8
304.23	304.94	302.94	305.81	304.87	299.79	301.81	305.82	308.24	305.29	302.48	311.73	305.46	305.23	306.19	306.43	298.14	305.44	303.72	308.6	306.99	307.48	296.73	302.87	303.53	304.83	300.38	305.92	306.71	313.28	309.71	305.26	302.95	304.09	299.99	303.5	300.02	305.65	308.79	304.39	305.15	310.35	304.28	308.36	305.35	303.45	304.63	303.71	301.64	304.72
305.52	307.67	315.37	313.29	315.37	309.58	311.45	312.12	315.75	315.19	301.81	309.38	313.63	311.19	313.36	318.4	318.25	311.66	318.45	312.75	302.15	315.17	308.68	314.34	311.66	311.17	311.26	315.1	317.48	312.59	311.06	306.39	315.94	310.43	304.98	314.09	309	315.12	310.12	317.4	317.26	318.08	307.45	305.01	306.42	313.11	305.14	315.9	312.7	307.86
303.96	310.89	310.33	305.32	304.95	310.59	315.18	308.92	303.79	312.08	316.86	314.29	311.11	317.11	311.77	324.35	310.74	313.12	308.05	305.07	309.21	309.05	305.88	313.84	309.98	310.04	305.09	312.21	312.41	312.26	314.14	315.07	311.03	308.62	312.67	315.65	310.18	307.17	310.73	311.67	317.12	306.7	312.6	313.12	315.07	314.29	310.2	314.64	317.11	308.63
309.67	305.84	310.54	307.26	305.69	307.02	305.84	305.7	304.25	304.61	308.6	307.07	308.96	307.61	299.35	305.27	306.69	301.4	301.96	308.38	302.76	305.28	307.4	302.64	309.78	312.62	309	308.86	304.67	306.72	315.53	307.03	301.38	308.07	308.74	309.56	310.39	304.89	302.53	306.56	305.84	313.25	306.57	305.19	310.35	298.78	300.31	308.8	303.3	306.51
306.58	305.64	305.77	314.93	302.53	309.94	306.65	306.13	304.18	299.44	301.21	301.7	305.6	301.99	302.47	307.86	302.45	307.34	295.09	307.99	300.01	304.48	308.79	307.14	303.6	303.09	310.52	297.81	304.65	306.32	309.29	306.81	303.45	310.48	307.1	303.26	308.85	300.16	303.56	301.28	305.56	308.72	305.99	303.9	309.77	299.84	305.61	301.31	301.42	304.97
306.75	315.15	312.32	316.4	310.35	315.09	307.07	319.67	315.57	315.57	314.08	318.2	307.77	316.03	313.23	328.47	318.12	315.64	309.09	312.27	314.27	322.62	311.45	317.26	312.33	311.97	313.11	308.45	311.22	314.42	313.94	319.92	315.37	310.64	313.11	309.07	317.18	315.44	312.88	317.75	311.34	312.79	312.27	317.68	317.17	318.14	317.38	320.28	313.6	310.77
304.07	301.95	297.45	290.69	298.01	301.03	299.52	305.69	305.28	304.85	302.32	299.92	292.72	305.31	299.84	301.64	304.21	305.7	304.8	304.27	298.74	304.58	294.4	299.89	306.26	304.8	294.71	304.05	304.94	304.74	300.64	297.2	301.36	292.57	304.47	294.36	296.8	302.78	297.89	291.74	302.99	301.29	297.04	301.48	302.6	298.89	294.13	307.65	295.93	298.59
313.85	321.23	313.32	313.67	310.68	307.94	311.74	315.16	304.75	319.54	312.78	312.36	306.27	310.92	311.45	313.51	314.6	310.57	317.42	311.5	313.01	318.47	315.52	310.62	310.74	312.49	307.67	314.18	307.53	305.56	312.1	313.25	309.47	310.72	307.95	310.87	311.69	314.78	314.83	315.66	315.55	313.48	310.72	315.22	313.25	308.96	317.22	309.13	312.08	309.02
307.08	305.57	308.2	308.23	309.88	315.05	314.03	310.41	317.75	308.44	309.82	309.24	313.97	311.65	317.54	308.18	315.29	306.29	312.75	313.82	305.78	317.28	311.4	311.6	307.93	310.79	304.01	318.37	308.73	308.34	309	308.59	313.68	314.86	311.17	312.33	313.17	310.53	316.5	309.47	318.83	310.72	311.56	312.73	309.53	310.55	315.55	314.19	313.44	316.55
312.59	312.64	313.66	306.84	309	306.44	303.09	316.1	318.35	317.1	309.44	311.29	314.17	316.63	313.73	313.08	308.2	315.29	313.72	316.59	314.34	304.96	313.22	317.75	317.83	306.63	313.52	314.25	310.84	311.8	313.46	306.26	308.92	318.72	314.86	314.08	305.86	313.79	316.14	314.33	305.19	311.17	314.12	313.37	309.97	313.3	314.01	311.17	312.34	317.82
311.76	317.4	314.66	315.97	310.03	316.17	310.46	320.52	307.39	306.98	315.75	314.05	315.96	309.79	310.11	309.04	314.35	314.9	311.83	318.22	312.5	317.29	323.98	304.72	312.67	317.13	311.92	312.6	313.27	318.95	312.67	313.57	318.53	308.14	319.66	312.1	309.23	306.43	310.9	314.42	316.46	312.41	312.89	319.12	310.59	314.71	309.61	318.71	313.35	317.73
312.04	312.09	310.27	314.74	316.38	314.12	318.62	320.57	313.43	308.72	316.22	317.8	316.19	311.98	310.88	309.51	313.49	309.49	312.32	320.98	322.33	310.32	314.17	314.11	301.91	312.69	313.29	317.32	311.15	308.43	319.6	311.02	311.47	305.3	313.72	310.72	309.96	312.73	312.61	310.32	315.01	309.9	315.64	316.26	312.28	312.51	316.51	313.76	306.04	311.97
305.97	317.82	314.34	316.17	312.48	321.8	308.38	312.9	320.77	312.65	320.01	312.44	312.3	318.65	312.01	314.1	311.57	310.27	310.9	317.15	316.95	315.99	311.41	314.02	312.05	314.43	307.43	311.88	316.14	310.25	313.54	311.09	314.54	310.67	310.74	313.68	314.25	307.71	313.61	317.79	312.4	317.72	312.7	316.58	315.28	314.26	314.8	314.07	312.01	318.22
338.93	332.67	331.15	336.86	323.22	322.05	321.89	326.25	326.54	331.76	325.35	333.74	318.2	325.87	334.64	333.27	328.88	322.87	329.41	333.83	323.95	335.11	325.75	330	328.36	324.54	332.9	326.34	328.95	327.96	329.16	321.82	326.36	330.95	326.25	326.89	326.52	326.99	329.64	329.3	330.41	334.91	325.01	331.88	327.95	324.35	325.53	323.5	328.65	331.85
314.68	313.89	302.56	303.23	304.26	306.18	300.14	303.24	314.96	311.55	306.59	305.66	305.72	311.68	307.85	302.01	307.2	302.11	310.55	311.05	306.56	307.64	306.07	306.16	305.91	318.17	308.76	306.58	318.83	310.26	308.39	308.61	303.58	310.5	307.33	305.02	306.75	311.44	306.18	314.43	314.41	306.01	313.06	303.77	303.21	303.92	306.9	306.73	302.64	306.83
299.8	308.23	308.15	304.18	305.37	304.44	302.76	295.66	294.77	301.61	306.33	302.79	296.73	311.74	298.35	305.94	302.38	300.49	299.22	298.8	295.44	299.28	305.82	309.1	302.3	301.35	310.04	310.77	311.04	300.69	300.77	300.14	307.34	302.22	307.15	300.19	308.59	308.28	296	310.26	309.4	298.83	298.31	297.94	299.04	304.02	303.43	307.99	298.12	299.49
303.11	303.43	299.34	312.95	305.95	305.23	306.34	300.54	307.2	310.15	301.44	300.03	304.7	310.27	304.55	299.26	304.16	303.65	306.56	306.32	304.15	300.22	301.07	303.79	297.53	305.49	306.26	297.57	302.37	302.66	307.22	308.03	300.21	306.39	308.6	301.83	307.55	300.26	295.82	307.8	303.74	304.11	304.54	304.96	300.16	302.83	304.26	304.26	305.35	301.53
307.16	302.41	300.44	300.24	305.29	303.52	306.16	303.56	303.87	305.78	304.49	304.34	300.45	299.51	299.29	300.99	311.04	300.78	301.93	304.22	299.55	300.44	304.97	306.69	299.58	302.09	306.09	304.56	310.52	295.52	293.37	299.09	296.67	302.14	306.45	300.75	306.33	305.39	298.34	301.85	303.39	304.33	298.81	308.54	300.5	301.87	297.2	299.63	306.07	301.85
317.91	319.8	309.08	315.65	314.82	308.23	317.17	311.11	313.55	311.17	305.95	315.73	316.4	321.54	305.75	313.52	315.98	308.84	310.87	318.01	313.9	314.03	319.59	314.28	313.78	320.26	309.86	304.98	313.04	315.29	311.12	315.72	309.54	312.5	315.69	305.63	308.44	317.7	307.96	313.67	317.35	307.3	314.57	312.73	309.47	314.74	322.46	315.63	313.24	311.71
308.33	298.79	309.21	302.41	303.85	306.4	305.38	300.82	309.85	303.37	300.56	298.99	301.23	300.39	299.93	299.95	302.3	302.86	303.5	297.85	299.17	301.77	304.51	298.73	297.78	301.84	304.52	308.09	306.96	300.22	305.81	300.24	300.08	306.31	295.2	301.28	295.74	307.98	303.47	306.5	303.56	306.32	306.13	297.61	303.37	303.42	301.43	299.73	308.2	298.25
299.97	305.85	306.63	301.11	302.07	300.73	301.91	301.67	308.54	304.56	308.38	298.95	311.59	307.77	308	301.58	305.5	297.34	311.22	302.15	301.87	303.23	303.53	303.86	297.09	294.48	311.46	302.31	302.7	304.03	303.82	307.73	308.67	299.21	302.89	302.51	323.11	301.95	308.01	307.61	310.46	311.09	308.16	298.95	302.47	298	303.47	305.73	300.25	303.24
305.06	304.68	295.38	308.58	298.02	298.52	302.69	304.39	300.17	309.16	303.88	296.09	302.79	306.17	310.82	307.54	304.94	302.55	304.81	303.59	308.06	301.29	306.48	301.77	312.05	296.85	304.88	302.61	306.54	306.08	304.66	298.17	302.86	306.17	301.34	292.08	294.6	305.01	298.59	307.21	304.58	298.98	306.76	294.32	304.55	294.02	307.08	303.44	296.61	299.22
318.27	322.25	311.72	314.9	314.97	309.07	316.36	310.79	317.72	315.11	317.13	309.67	308.69	311.12	315.13	316.51	317.67	313.94	312.73	311.44	307.38	316.54	318.01	318.92	317.43	318.03	311.89	313.5	313.88	316.46	310.36	309.06	305.46	312.97	317.94	318.45	313.68	310.84	317.15	317.82	311.05	306.6	312.59	312.61	311.15	314.14	315.71	311.88	313.86	315.55
300.98	301.75	296.05	310.17	301.61	294.29	300.63	300.67	306.42	299.03	293.84	302.26	305.13	298.33	301.12	299.1	299.78	308.74	299.63	299.08	304.41	296.76	304.2	301.78	296.93	304.78	303.31	305.69	302.62	299.43	305.66	301.66	301.03	302.73	298.88	307.22	299.14	301.81	297.01	301.13	302.71	300.63	302.89	291.51	297.8	306.86	298.29	297.18	300.76	301.82
312.65	317.49	310.91	315.63	314.07	318.8	315.11	312.66	314.21	319.45	320.95	314.16	312.31	318.96	317.91	317.16	312.88	316.68	318.9	322.01	319.49	318.58	314.68	319.15	308	308.98	314.82	314.53	315.26	318.17	309.36	315.05	317.57	311.68	315.28	327.91	311.47	320.07	323.58	315.87	314.41	314.59	320.36	313.11	313.33	314.85	309.16	313.52	320.48	313.73
303.8	297.63	303.56	300.49	304.38	302.57	300.23	307.9	301.72	297.22	298.07	296.79	301.05	302.6	306.48	307.51	306.09	300.05	294.67	305.34	305.14	304.76	301.25	300.6	304.23	292.14	300.56	297.23	302.4	305	297.86	306.08	308.6	299.11	304.43	298.26	307.01	299.04	303.73	300.34	301.21	303.49	300.83	311.45	300.3	309.01	301.15	298.71	307.14	304.54
298.56	302.9	306.59	301.64	305.61	300.58	304.18	300.94	310.83	297.47	304.63	302.38	307.47	310.09	294.31	304.7	304.3	303.22	305.8	301.98	308.74	302.92	309.08	304.84	302.06	304.57	301.08	294.74	307.58	307.61	308.78	299.72	300.34	304.36	310.34	301.97	297.28	301.99	307.98	306.52	301.1	306.52	305.47	299.24	305.82	303.52	304.14	302.2	303.72	302.49
326.61	320.68	323.98	329.54	321.98	325.9	325.05	334.07	330.49	320.3	323.68	330.23	326.08	329.82	322.32	324.41	325.53	333.3	329.03	332.15	324.58	326.09	328.24	324.98	332.05	324.67	332.37	326.64	327.37	331.64	335.94	326.29	324.44	335.93	323.37	317.72	327.87	326.58	322.45	325.16	329.6	327.38	332.04	321.71	331.27	330.23	326.94	319.78	330.19	325.83
327.15	318.48	314.03	321.02	325.05	318.78	313.03	319.38	321.38	310.46	324.87	325.92	319.66	314.27	315.14	320.75	327.3	311.26	317.61	323.5	320.52	320.36	318.92	320.32	321.49	316.34	316.87	323.61	326.17	318.66	311.71	318.47	320.31	316.73	319.79	321.26	315.72	320.29	322.99	315.49	318.94	325.02	320.33	324.34	322.22	322.31	321.13	322.08	322.56	311.68
308.28	308.2	309.58	311.37	313.12	305.48	310.07	313.76	312.19	310.9	315.27	308.2	308.66	308.21	316.87	317.11	311.38	311.04	311.1	307.58	310.34	310.4	311.62	314.3	306.29	304.51	313.14	311.54	306.35	313.54	312.22	312.14	320.07	310.13	311.96	304.17	304.98	308.37	310.06	304	311.23	313.7	305.34	308.7	318.46	317.35	307	311.42	316.32	303.85
306.6	310.44	312.77	307.03	305.86	310.58	311.37	316.92	317.38	313.01	311.29	309.58	308.78	306.46	306.07	311.32	312.32	303.5	305.2	312.97	311.07	316.47	313.74	310.54	313.94	315.13	306.39	310.17	311.34	312	309.49	299.46	308.24	313.54	312.58	302.04	306.61	308.89	310.58	305.29	309.53	308.56	307.72	310.08	308.92	317.53	312.91	309.18	305.48	307.01
317.69	309.7	304.62	309.82	298.24	304.75	300.19	300.51	299.94	303.41	304.79	314.42	305.85	308.29	300.82	304.34	304.13	303.44	304.6	305.86	306.45	301.47	311.55	310.05	301.04	301.33	304.86	300.03	303.22	303.38	303.37	304.56	306.58	302.35	308.06	298.96	300.75	306.91	301.33	308.52	319.36	309.75	299.92	302.26	309.78	301.87	305.67	309.11	308.95	305.76
310.98	320.5	314.64	313.64	318.95	307.43	311.99	320.03	319.83	320.29	311.5	320.96	317.53	326.74	317.5	312.25	320.27	316.24	318.56	314.17	316.58	315.24	321.4	319.93	320.32	315.59	328.57	315.61	319.58	316.86	308.36	326.82	309.87	316.14	314.89	316.55	316.33	314.57	317.28	312.48	314.76	318.92	308.37	321.6	310.55	314.46	319.21	316.9	318.86	315.86
313.47	310.66	318.07	312.46	316.81	310.04	316.83	312.53	307.43	315.99	316.99	317.73	316.97	313.79	316.43	307.25	319.96	309.14	310.83	316.95	312.94	311.35	316.64	313.4	317.44	318.44	307.12	313.71	315.98	314.49	315.87	313.48	311.08	317.36	313.5	318.79	318.27	316.17	317.75	316.71	319.56	322.33	313.15	315.35	313.42	311.54	320.59	318.11	321.11	317.72
317.46	317.15	317	312.05	313.29	320.54	319.94	315.55	315.94	313.07	317.63	314.36	314.86	317.57	318.01	312.76	310.65	313.68	312.3	315.55	314.05	313.67	304.43	316.68	311.87	316.28	313.38	312.65	317.89	322.42	317.02	314.6	311.45	313.06	317.16	319.37	312.61	309.76	314.73	317.46	320.97	314	317	317.67	310.04	309.2	312.94	312.58	315.92	306.05
313.05	314.43	311.67	319.36	311.18	313.12	302.71	310.39	312.66	310.45	309.75	301.45	310.91	308.51	309.81	308.7	307.69	307.31	312.67	299.37	304.49	314.6	307.13	317.59	302.43	306.84	303.66	304.08	309.25	307.82	306.5	308.04	306.33	310.94	301.9	308.11	306.1	310.88	311.27	310.04	307.67	311.56	312.37	302.76	304.34	311.25	312.14	311.11	309.84	308.49
307.86	309.09	309.64	311.99	301.99	297.37	306.33	315.77	312.57	305.4	305.72	302.5	307.86	307.55	308.13	308.3	303.5	303.26	301.16	309.98	309.56	304.21	309.91	304.54	316.08	307.57	301.12	306.57	304.37	310.23	306.23	301.85	310.26	301.26	302.46	310.91	307.33	303.55	312.72	304.95	306.44	308.59	308.06	307.47	305.71	309.82	308.41	305.63	306.77	317.54
307.25	318.35	311.84	302.58	312.28	315.25	315.5	315.09	307.04	310.65	313.24	315.8	310.61	309.23	311.7	300.72	310.06	314.22	305.87	313.89	311.38	312.87	317.08	315.95	308.84	312.04	314.35	311.54	315.14	319.28	310.74	313.53	318.61	315	314.82	310.44	312.42	312.61	309.71	315.24	318.76	311.86	311.97	310.67	309.11	312.07	318.32	313.32	317.26	314.64
310.05	312.61	304.76	319.12	311.99	314.22	310.18	306.46	305.99	308.94	311.51	308.84	308.13	307.02	313.57	308.52	307.73	308.08	308.39	313.92	310.88	310.72	305.9	306.53	316.72	316.37	311.66	317.31	317.32	312.34	310.43	315.97	317.83	313.03	304.16	317.25	317.99	315.5	316.22	308.94	309.45	320.31	311.89	309.31	308.54	313.3	311.11	311.56	312.93	313.65
309.16	302.45	305.52	304.83	310.96	309.3	309.47	311.48	306.95	309.5	308.64	312.52	308.87	308.97	313.32	305.42	308.22	310.99	308.28	305.8	303.34	302.1	305.26	304.28	309.94	306.27	300.72	299.45	300.1	308.36	314.62	311.6	301.82	311.52	311.03	305.73	311.73	312.61	306.39	304.83	301.84	303.14	304.14	307.37	304.54	306.17	304.45	311.18	304.01	305.33
309.42	300.71	296.89	303.62	307.82	304.43	301.79	303.64	307.51	305.62	306.46	306.51	306.87	308.45	303.86	305.9	304.59	297.26	303.38	305.5	310.86	306.21	302.87	303.23	308.05	308.67	311.14	296.62	308.04	305.73	302.36	307.15	305.72	302.45	306.5	307.3	310.28	310.44	306.46	299.91	298.51	303.61	309.1	302.79	299.4	307.48	312.84	302.28	304.03	309.31
313.46	320.95	312.83	313.49	314.7	315.67	307.47	315.86	314.75	308.03	311.89	303.89	317.12	321.28	317.27	315.86	315.13	314.32	310.06	315.4	310.14	315.8	309.05	315.52	312.14	315.71	310.83	320.91	314.47	319.69	316.87	318.58	317.6	309.77	318.24	315.3	308.68	311.78	319.15	315.72	305.35	316.04	313.65	318.08	313.87	310.74	312.31	310.5	315.98	303.45
302.72	309.51	303.73	306.97	305.32	301.63	309.46	310.93	313.24	307.05	306.9	300.2	306.68	301.18	309.23	311.84	312.77	304.11	303.8	311.64	308.51	311.46	302.72	308.87	302.63	304.64	310.87	308.79	306.63	296.26	302.45	305.94	304.93	307.8	303.6	304.16	307.19	306.96	304.83	313.66	310.58	310.77	302.74	307.65	307.61	303.75	305.25	305.33	304.37	305.48
317	311.58	324.38	313.29	317.2	319.49	323.55	313.99	315.76	317.4	311.72	317.31	327.96	317.05	318.73	323.86	317.07	314.45	316.37	322.3	314.79	316.55	317.38	311.96	319.57	315.61	314.53	319.34	323.44	317.17	316.75	313.76	309.5	318.3	316.31	314.69	313.43	317.1	322.49	312.38	315.45	317.97	317.28	317.35	316.52	316.97	320.82	316.12	321.27	314.22
299.74	305.34	304.2	298.64	311.3	298.63	304.84	302.3	304.4	306.15	307.78	302.38	305.32	299.76	310.25	300.94	312.26	298.04	300.7	304.21	308.74	304.43	304.85	303.48	304.06	304.89	301.74	303.83	301.55	304.27	304.32	304.77	301.17	299.63	299.16	309.83	305.39	307.01	304.85	306.25	301.39	303.24	302.83	305.55	303.06	306.68	296.39	297.46	298.74	297.86
315.18	310.82	321.9	311.45	315.17	311.28	306.29	317.27	309.93	314.99	309.56	315.78	316.03	316.2	308.32	308.5	311.66	315.98	311.86	314.05	315.04	313.5	312.2	320.74	319.71	307.57	317.66	312.16	317.65	320.02	320.66	314.53	312.56	314.66	310.9	311.54	318.88	305.25	304.25	320.35	311.58	311.57	309.96	312	319.19	320.89	317.91	308.67	307.53	313.08
327.49	326.5	324.76	330	327.91	333.73	325.75	322.3	329.1	325.99	328.91	325.55	327.97	327.52	331.22	324.01	328.87	329.26	331.63	329.73	330.44	320.69	324.3	327.3	328.81	321.43	323.55	332.61	330.88	323.43	330.27	325.88	327.68	334.45	330.19	324.37	326.93	324.68	324.28	322.78	327.69	327.34	328.81	326.29	328.57	327.74	330.16	326.22	328.07	332.46
333.63	321.87	324.63	321.29	322.83	327.87	325.85	333.17	329.79	331.28	329.46	324.76	332.81	321.26	337.38	327.67	326.88	319.61	328.18	326.74	332.85	326.18	329.55	333.32	327.81	332.76	332.09	322.7	332.88	330.66	333.38	324.93	334.01	322.53	329.24	330.7	329.54	322.53	324.84	328.66	329.47	335.08	325.41	328.04	327.09	327.27	326.93	336.41	327.69	326.35
318.25	320.09	319.02	318.98	314.5	321.97	313.17	319.62	320.09	313.19	312.43	313.65	313.16	321.53	312.42	311.78	316.23	316.08	316.86	321.44	315.06	311.72	319.39	316.08	320.39	316.31	317.8	315.15	312.42	308.65	312.1	317.42	317.98	312.53	318.12	314.68	314.19	313.79	319.78	315.35	317.37	312	316.77	314.1	313.58	322.59	309.33	315.77	319.06	311.69
302.7	299.15	307.07	296.37	301.39	301.51	301.42	308.6	305.47	303.9	299.9	302.72	307.6	301.11	304.46	305.77	307.16	296.53	301.59	304.54	305.98	296.14	306.04	301.84	304.1	301.35	306.24	305.13	308.16	308.13	308.13	299.45	295.85	295.01	297.43	302.83	298.84	309.99	303.18	306.32	299.09	301.43	303.47	303.14	309.92	302.91	302.96	302.63	309.68	305.44
313.21	301.34	302.94	302.73	303.79	304.01	302.46	304.87	316.4	306.17	304.1	305.52	298.96	305.88	301.66	305.48	308.44	300.2	308.4	303.62	306.02	299.61	305.22	309.45	307.77	300.41	302.06	307.47	312.71	304.48	307.87	309.14	304.89	307.15	312.65	307.17	305.8	307.6	311.42	302.92	304.24	306.96	296.49	308.23	309.2	302.21	307.37	307.13	309.32	308.72
307.04	303.76	302.43	305.62	303.93	301.59	299.46	308.9	305.32	306.32	303.11	307.61	303.73	305.41	303.72	306.43	305.08	306.06	296.71	305.33	298.13	305.71	307.1	303.58	310.68	304.77	304.81	304.74	307.17	310.97	298.31	297.93	311.55	303.91	297.32	308.06	299.55	311.2	304.99	301.94	298.93	309.32	296.46	295.3	302.25	306.69	302.69	299.72	301.42	299.81
312.14	308.72	320.4	317.76	321.6	313.13	319.51	313.92	313.01	311.36	315.25	321.35	313.43	321.88	312.82	320.05	321.7	313.03	318.3	320.43	321.68	317.5	315.93	320.58	315.23	315.67	313.34	314.63	316.76	320.33	317.45	311.9	315.33	318.25	320.76	316.02	320.97	307.93	312.4	309.71	312.13	313.05	304.41	310.62	319.33	312.48	315.21	316.61	319.54	316.26
311.4	312.68	315.15	304.92	311.63	308.55	317.77	310.47	308.9	310.53	317.07	316.74	305.83	312.23	308.47	314.97	308.36	311.34	309.46	304.58	314.08	311.24	313.76	308.89	316.49	307.83	307.79	318.43	307.81	315.57	313.91	311.49	316	311.39	316.89	309.89	316.28	314.98	315.01	312.53	306.73	307.79	310.89	312.03	319.36	317.25	307.09	305.7	318.69	312.95
303.64	298.21	300.34	299.54	300.9	305.37	298.78	304.31	297.61	299.24	300.68	303.88	294.36	306.62	302.45	290.9	298.21	297.99	298.71	299.47	301.32	296.92	300.22	306.45	301.21	303.68	304.97	305.31	294.16	291.71	307.2	303.23	298.21	297.14	306.53	300.28	293.69	290.98	303.13	290.99	294.17	297.7	297.94	302.57	299.24	296.3	300.78	304.78	296.57	301.8
310.3	304.96	305.85	304.26	305.64	302.75	301.49	302.27	319.03	305.17	304.52	301.57	309.62	307.44	292.43	301.13	302.16	301.98	305.69	303	306.53	302.82	303.99	312.33	307.68	311.59	303.89	308.22	301.24	307.67	307.58	303.73	304.2	307.05	306.23	297.86	303.91	310.36	303.39	305.58	305.11	302.24	303.36	301.98	296.96	302.6	301.04	311.92	300.66	304.85
313.57	313.48	314.7	305.75	318.71	315.37	315.3	316.09	319.56	305.35	315.68	317.6	316.21	314.97	307.03	313.77	315.23	323.03	313.12	318.38	314.29	315.55	315.7	312.06	314.88	311.4	316.07	315.45	311.49	318	319.67	314.19	313.28	317.34	312.57	310.28	315.54	315.2	314.65	313.86	318.46	313.46	317.47	318.48	325.02	313.05	317.4	326.61	318.4	317.83
292.92	292.59	288.6	299.62	289.05	299.03	297.4	292.26	288.86	293.49	303.94	296.79	303.97	302.47	295.38	290.64	297.04	293.95	291.65	294.9	296.95	296.51	296.57	291.85	293.95	297.74	291.63	287.93	297.25	294.64	293.45	291.01	297.79	296.56	287.32	291.57	293.53	290.57	290.21	293.49	293.15	291.24	296.78	290.79	301.6	302.38	287.53	292.79	290.73	293.17
308.02	307.39	306.53	302.37	305.05	306.46	311.56	301.92	308.23	308.31	309.59	298.89	297.78	309.23	307.08	299.11	302.73	299.97	305.89	303.92	312.65	306.9	302.36	301.75	303.33	300.93	301.07	310.15	305.77	309.62	301.42	300.79	302.83	307.01	303.36	305.48	297.57	305.71	312.96	303.33	312.25	305.17	297.66	302.31	306.66	299.67	307.73	303.62	309.56	298.86
298.19	302.85	300.22	301.15	299.44	303.11	300.36	300.97	300.37	302.76	301.3	297.08	300.43	296	304.25	291.61	303.16	299.81	302.29	295.32	294.91	297.46	308.58	302.31	310.51	303.95	297.17	304.29	302.45	297.47	295.95	305.08	298.2	301.85	293.2	306.86	298.29	304.09	302.82	302.36	300.17	303.7	307.96	309.48	294.63	305.28	301.6	297.74	309.61	297.05
320.31	320.69	316.61	323.93	316.65	319.71	314.71	320.69	318.87	316.13	315.09	320.46	319.86	325.21	305.01	316.91	313.31	317.46	318.84	320.12	319.86	314.51	317.5	314.65	317.09	314.52	314.58	317.91	316.12	317.35	326.17	320.02	318.7	320.86	321.25	323.99	324.81	318.35	319.78	318.67	320.97	322.39	327.54	312.32	319.92	312.25	317.84	317.55	314.67	320.36
326.16	320.47	314.02	319.67	309.22	315.82	314.67	319.56	312.89	317.75	318.01	319.38	315.2	316.76	320.19	310.54	315.33	316.52	315.03	318.83	308.83	320.76	327.48	312.7	313.15	313.49	319.39	315.6	320.97	323.57	314.77	310.23	315.83	327.75	319.08	319.49	318.94	322.23	319.75	322.67	320.92	319.06	321.95	310.25	316.67	312.04	321.28	317.3	311.33	316.04
313.44	312.65	309.02	318.03	320.65	316.72	315.22	311.98	317.17	319.06	317.06	312.5	311.82	313.86	311.4	312.84	315.79	314.97	311.06	313.03	315.86	319.17	318.23	311.55	315.22	314.03	309.61	307.6	321.39	318.86	310.38	310.81	306.68	311.42	313.62	305.93	315.24	308.85	317.73	317.64	311.75	305.92	315.04	314.81	314.31	314.38	312.66	310.53	313.46	313.85
304.49	309	304.83	305.01	306.45	309.46	306.43	297.99	307.08	312.22	304.45	315.33	303.78	302.39	303.83	306.76	309.28	309.14	307.76	308.96	303.32	307.59	305.39	312.8	305.02	305.68	306.79	305.56	310.46	300.68	309.88	305.65	301.05	305.43	303.7	307.17	299.51	300.95	302.77	303.94	311.4	308.91	313.11	304	309.36	304.67	304.05	315.59	304.1	301.86
302.05	298.93	303.95	295.18	304.23	303.86	303.76	301.58	291.13	300.38	306.63	306.19	299.59	304.8	294.25	304.05	308	308.63	306.93	296.71	304.84	306.67	297.34	305.6	301.87	303.98	306.21	305.26	305.92	306.07	299.01	305.91	297.93	295.97	304.66	300.61	305.46	298.72	298.59	302.62	302.6	307.16	313.11	307.78	303.2	302.15	299.76	301.34	298.6	299.3
320.12	327.82	326.39	326.47	326.85	327.42	328.2	323.98	320.14	328.75	332.68	324.2	327.99	327.61	322.63	326.91	327.24	328.18	331.31	326.58	326.06	334.38	323.86	327.19	326.64	333.91	334.97	326.59	323.59	326.69	323.64	330.72	326.34	334.4	324.57	331.03	327.85	328.34	318.77	316.35	328.81	324.25	332.59	324.77	325.42	325.13	328.47	331.26	323.69	332.54
293.01	290.71	285.7	288.25	290.25	297.61	291.49	294.96	294.64	300.51	293.35	286.37	290.34	286.37	289.13	290.99	295.62	294.97	302.95	293.54	293.42	300.42	296.89	288.8	293.18	291.5	299.42	295.57	284.12	295.26	295.03	295.21	302.33	300.9	290.1	289.13	291.95	300.33	296.84	291	294.03	294.39	291.58	289.91	291.84	296.16	295.82	306.91	296.37	294.96
310.48	306.04	315.23	322.45	315.59	313.46	312.97	315.85	309.21	309.34	320.33	313.44	324.68	307.07	316.63	315.15	309.08	317.69	312.7	312.53	312.85	313.9	303.79	315.43	314.41	304.84	318.36	312.19	317.05	315.68	318.71	310.92	313.81	321.85	316.86	308.29	315.68	318.18	314.44	312.78	315.57	312.93	311.53	317.44	313.49	308.73	313.08	311.74	319.58	307.64
311.33	317.85	318.13	307.51	303.56	304.5	312.74	308.67	308.73	304.28	309.23	310.5	313.1	312.46	309.67	312.02	313.1	313.36	306.37	315.9	315.67	310.59	312.87	310.98	308.57	305.43	310.92	309.84	308.74	315.38	306.04	316.91	312.18	315.14	302.85	305.76	308.69	310.42	308.53	311.52	313.11	311.13	313.93	303.13	313.92	311.3	306.98	314.55	309.35	313.79
303.92	304.65	303.49	299.78	307.19	308.97	294.28	301.75	302.56	295.09	297.63	305.64	300.01	305.94	304.62	302.11	295.96	305.35	302.34	302.83	300.86	305.28	303.07	300.89	302.77	303.93	303.82	303.17	301.84	309.94	306.83	304.75	303.51	301.81	305.79	305.82	306.88	304.9	302.01	313.5	297.49	305.44	298.79	305.71	301.07	302.63	303.28	299.52	303.51	304.48
315.08	311.86	314.85	318.18	322.84	319.94	317.78	320.66	320.21	313.26	316.12	317.05	322.33	312.85	319.62	315.07	314.54	319.04	322.4	320.71	321.55	317.93	317.08	319.82	318.48	320.1	316.68	319.48	309.92	325.59	319.22	322.95	317.84	315.82	317.37	314.68	316.34	318.67	315.57	313.32	310.94	324.94	312.17	318.01	315.78	319.53	316.03	311.17	309.52	311.52
318.22	326.07	325.22	325.04	327.74	327.52	326.56	324.48	323.29	317.3	328.77	320.26	329.61	323.71	319.69	322.1	329.23	330.26	327.12	328.99	329.44	330.16	317.66	325.44	327.83	320.24	322.58	327.09	322.42	322.83	323.42	333.21	325.27	330.35	325.34	327.01	325.79	319.53	323.01	328.11	326.68	325.67	327.85	322.87	317.95	327.86	328.88	326.71	332.93	323.37
300.48	304.01	301.23	303.83	296.95	308.92	306.95	302.57	305.22	307.76	307.8	295.83	305.22	301.85	304.79	297.83	308.47	306.82	305.11	305.8	303.19	304.18	303.65	303.68	303.39	299.18	298.96	300.03	301.39	304.49	308.46	299.12	309.47	301.63	298.98	307.82	302.04	306.47	306.85	308.34	308.94	310.86	307.48	301.4	299.83	301.1	302.95	300.37	308.46	299.19
316.16	311.14	318.3	311.75	317.2	309.17	314.25	312.45	303.72	309.13	314.63	311.45	314.18	312.81	313.9	315.84	302.77	311.23	310.4	307.35	320.06	310.28	318.66	308.92	308.67	307.42	306.55	314.89	304.9	310.58	313.96	317.96	305.27	312.98	312.92	316.68	314.03	318.36	316.27	315.14	304.9	314.84	318.86	315.51	308.77	313.03	312.43	310.18	309.7	307.03
312.64	318.3	321.19	309	318.8	315.81	317.69	313.72	312.62	324.08	317.57	314.13	321.21	308.69	318.46	317.59	320.16	313.11	316.84	320.34	313.88	313.37	310.46	309.6	316.97	314.45	313.69	309.92	324.06	313.22	307.32	311.87	313.93	317.26	310.17	308.2	312.63	311.31	312.9	312.76	318.71	313.03	316.51	316.76	320.43	316.14	313.46	320.78	308.87	308.54
306.73	303.37	300.7	304.4	303.36	306.94	299.09	297.24	296.66	305.64	298.59	300.09	299.58	304.21	310.83	299.38	299.86	301.74	307.73	306.9	303.36	303	300.96	301.88	303.07	301.79	311.25	307.62	300.55	299.54	302.33	301.82	303.99	304.91	299.59	296.07	302.11	300.44	296.96	305.31	302.08	300.11	303.82	300.03	299.94	299.92	303.4	302.34	304.93	304.33
302.11	295.17	292	293.59	299.38	293.55	292	293.83	284.47	291.94	297.85	295.89	300.04	292.18	299.3	297.97	302.25	298.77	292.52	303.16	294.4	304.43	295.16	298.88	295.11	293.35	296.51	290.25	297.2	294.24	293.57	291.38	289.45	294.9	289.07	298.3	303.56	303.6	295.57	300.18	298.07	288.89	296.61	293.45	295.07	291.82	292.24	297.85	297.18	291.95
299.23	304.99	303.53	300.98	300.57	300.13	306.56	308.41	308.71	305.97	300.86	300.92	304.81	305.32	304.6	303.19	298.62	297.88	305.74	293.84	301.73	304.82	303.55	306.19	305.48	299.43	306.73	306.33	311.41	305.46	300.11	297.59	304.22	296.87	298.27	306.67	306.64	307.2	305.82	302.53	304.03	299.87	301.33	308.35	304.48	311.78	308.48	302.22	304.1	299.45
298.88	299.77	300.46	299.91	307.38	299.73	298.79	303.95	300.92	304.81	308.62	302.79	301.5	301.98	295.3	304.53	297.45	302.63	298.32	296.66	298.79	297.42	304.61	303.75	299.07	299.19	300.45	300.26	302.58	308.3	299.91	297.75	303.49	292.56	297.14	314.27	303.58	305.16	302.71	302.4	300.6	300.98	298.02	308.77	308.16	304.18	301.02	299.19	294.47	305.47
302.14	306.94	306.08	309.28	302.04	306.81	302.74	304.5	300.14	313.24	306.72	313.41	309.67	307.12	301.34	301.44	308.46	304.73	300.39	303.84	310.13	313.83	303.78	298.07	303.87	309.87	306.16	309.37	304.58	303.29	308.32	302.65	308.05	299.49	306	299.89	314.49	301.43	304.4	304.85	302.24	302.75	306.22	302.6	312.98	310.63	299.69	303.75	308.97	302.98
330.21	318.69	329.4	323.2	325.68	331.42	328.45	328.18	330.42	327.24	325.11	326.6	326.34	328.11	329.3	329.99	332.35	323.69	328.14	326.84	330.18	325.88	323.17	331.3	324.9	325.02	326.58	327.53	333.9	322.1	330.83	323.1	329.7	325.95	333.88	321.88	331.52	327.62	328.26	328.59	325.75	326.24	319.39	337.15	330.61	330.03	328.11	334.72	326.72	329.9
313.09	313.61	312.98	306.89	315.28	317.04	315.47	309.9	305.2	314.72	323.54	312.83	310.95	312.09	303.64	317.55	314.13	322.57	324.16	310.88	309.97	312.43	314.53	316.25	317.9	311.09	311.69	315.82	312.81	311.07	318.14	314.27	319.25	317.57	317.04	311.66	316.34	314.01	314.29	325.71	306.86	318.74	309.77	318.07	313.88	319.32	320	315.23	315.92	314.16
302.51	309.17	303.76	307.04	306.14	296.42	305.97	302.35	301.84	304.92	307.03	307.61	306.47	308.03	303.99	303.21	292.59	301.08	304.53	303.11	303.23	303.39	304.11	311.44	302.76	305.06	300.78	300.52	314.45	307.01	303.87	305.07	303.38	307.4	301.12	299.66	310.17	307.05	309.78	304.64	300.12	310.28	305.73	309.5	299.89	308.97	313.05	314.51	315.17	302.75
300.63	305.9	294.24	304.07	309.52	303.17	299.27	306.31	300.93	296.62	306.33	303.53	307.17	310.63	307.07	302.14	301.71	306.43	301.38	308.43	301.08	302.77	299.79	299.25	305.19	296.7	304.04	301.45	298.62	298.95	302.7	306.51	304.68	312.13	300	302.66	303.79	309.47	302.99	308.75	299.64	302.35	308.65	296.91	306.68	296.96	297.59	308.56	303.82	305.61
316.85	314.54	310.85	305.34	304.93	314.06	307.9	306.83	311.44	312.38	311.07	308.88	310.09	308.6	307.55	316.65	310.52	317.15	307.36	302.93	307.93	311.25	304.52	301.32	303.64	309.88	309.39	310.18	311.23	307.27	313.27	313.51	311.2	312.47	314.15	323.77	311.87	309	312.71	304.59	309.76	307.56	307.88	307.76	308.5	309.41	310.03	307.29	304.58	317.65
296.71	299.76	297.57	298.58	299.08	297.14	302.16	294.9	300.77	298.74	304.87	299.52	300.55	300.35	301.53	304.14	297.77	299.43	291.89	294.78	301.33	300.59	295.34	294.24	301.96	299.44	305.74	299.33	309.52	292.47	297.66	302.19	312.11	298.49	302.61	299.13	303.9	292.79	300.4	295.73	300.04	296.99	298.12	309.74	297.64	305.15	299.32	296.9	307.79	302.36
297.44	308.4	298.22	300.87	302.67	296.28	310.73	309.83	307.69	302.95	303.9	297.69	301.85	301.17	297.31	301.18	298.95	308.97	302.04	297.1	303.32	301.15	306.22	307.39	300.43	308.17	303.86	297.79	299.48	306.34	304.83	302.58	304.17	308.76	301.93	309.4	299.71	310.54	301.17	300.06	303.18	300.71	303.14	300.71	304.64	306.44	304.03	304.97	305.38	299.94
304.68	303.39	307.93	309.93	303.39	304.27	299.29	309.71	300.69	309.4	304.22	306.85	313.98	306.4	303.65	303.38	312.98	302.6	300.68	311.3	312.01	309.9	303.46	313.66	308.41	310.5	308.25	297.13	309.06	306.67	310.04	306.92	309.31	304.84	307.93	311.33	308.63	305.34	309.93	303.47	310.85	308.09	310.2	307.03	305.92	304.39	305.84	313.24	307.04	302.7
310.29	311.51	312.91	314.99	313.5	315.4	311.13	316.49	305.6	314.93	313.32	310.72	314.64	307.36	313.91	315.57	312.72	315.39	310.82	314.22	310.79	313.73	313.63	314.99	316.37	309.02	311.32	319.76	307.23	313.33	316.05	318.1	319.32	319.78	308.63	313.59	311.55	311.63	317.94	309.09	309.08	314.27	316.65	315.47	312.66	318.52	308.64	318.02	321.55	316.18
302.89	301.81	305.73	300.07	298.47	307.14	306.22	304.52	306.14	306.87	300.02	299.12	302.97	306.77	293.42	297.02	300.78	302.47	302.32	299.89	296.15	301.18	297.26	302.19	305.47	295.96	300.5	300.06	305.61	297.67	301.36	297.1	303.58	297.94	302.53	296.52	299.1	301.3	305.86	298.65	302.44	304.74	302.27	304.52	304.6	311.07	301.4	304.97	304.2	303.43
312.96	319.01	310.02	312.24	308.7	309.85	313.32	313.21	311.35	319.49	315.2	315.63	320.73	305.13	305.27	312.18	312.18	308.32	310.49	303.99	309.06	312.48	315.2	312.98	317.39	306.36	312.7	317.18	306.56	311.32	309.74	315.74	310.08	309.93	322.34	310.23	314.41	319.49	309.18	313.33	316.09	313.38	311.97	306.94	315.59	315.07	319.06	308.42	310.87	318.19
331.59	327.51	324.7	330.54	329.04	326.55	331.39	324.4	327	326.14	327.03	325.06	329.77	325.59	326.27	324.9	326.98	325	323.13	328.34	324.97	331.2	330.36	329.98	328.63	329.56	322.34	330.26	331.42	330.92	320.89	327.94	329.85	332.44	324.06	327.8	323.4	328.73	324.57	325.31	332.83	331.89	332.93	329.21	322.91	327.2	332.91	331.62	322.52	328.09
311.16	309.74	307.47	310.33	310.87	310.39	310.52	317.27	317.41	321.59	317.55	307.23	305.74	314.06	318.1	316.91	317.45	313.41	312.15	309.02	308.58	313.01	315.1	303.58	314.62	304.38	311.28	311.36	314.2	319.76	311.11	310.93	307.06	313.78	316.34	311.66	317.79	310.33	309.37	315.11	309.71	315.75	312.46	314.05	317.29	312.26	312.33	306.7	311.17	314.9
301.64	295.48	289.07	299.96	289.04	285.58	298.46	292.42	289	289.67	295.99	285.98	298.52	293.91	291.18	293.45	288.38	300.94	294.52	293.38	297.83	291.44	289.18	297.74	292.43	296.56	295.07	295.97	291.28	296.57	295.27	298.06	290.17	290.92	296.85	291.58	301.22	296.18	292.65	300.78	287.88	296.14	287.05	295.49	287.38	289.46	293.39	293.89	292.06	296.17
297.57	295.72	299.47	298.14	299.95	303.53	305.04	304.4	305.76	300.23	295.19	300.65	300.04	297.09	307.13	303.1	308.9	298.53	297.66	297.66	293.84	303.39	309.29	299.92	296.94	301.27	300.88	304.85	305.26	298.34	297.31	303.81	303.2	305.6	296.65	298.69	294.58	301.25	299.94	305.33	302.83	304.4	304.25	301.35	293.59	297.17	298.78	301.46	296.27	299.29
296.74	295.35	298.33	289.96	289.81	283.47	296.42	290.41	297.26	290.88	289.98	293.38	300.43	296.74	289.42	289.73	293.59	291.63	290.83	289.76	295.01	293.82	296.71	295.64	286.06	294.18	295.33	291.84	295.49	292.03	300.72	300	286.11	298.21	294.63	293.43	298.36	297.7	297.99	295.82	298.25	303.61	293.55	294.93	293.39	299.09	294.97	287.22	296.16	296.54
311.97	304.94	310.67	314.2	309.24	312.71	304.13	309.46	303.88	315.37	312.32	319.03	310.37	307.11	306.49	314.68	311.24	311.01	310.05	313.88	312	313.07	305.09	305.02	313.32	309.98	309.64	312.12	306.86	312.66	313.05	302.79	306.9	314.28	311.85	311.85	312.09	311.5	308.14	308.08	310.09	308.64	314.13	307.42	308.35	304.87	316.45	314.86	311.68	308.49
328.86	329.85	330.31	323.96	335.1	328.01	328.45	323.87	331.86	332.72	332.05	324.91	327.56	329.31	322.31	322.34	327.97	328.45	328.96	324.23	323.36	332.79	332.27	326.72	326.14	337.16	324.44	331.04	321.63	330.7	332.7	333.83	328.63	329.91	333.03	327.18	330.77	321.55	331.85	327.86	326.89	324.92	327.82	325.71	336.28	331.71	331.46	327.07	324.18	331.86
318.94	310.11	318.53	305.51	311.62	305.3	316.64	312.73	312.66	312.49	315.51	311.84	315.55	308.07	317.35	306.84	314.21	307.85	299.97	310.83	319.7	314.77	305.86	316.64	315.65	312.01	317.08	308.56	313.44	313.2	313.28	317.56	310.73	312.05	309.71	318.2	306.69	310.81	301.92	308.54	306.69	311	308.31	308.18	308.49	318.05	313.03	315.81	311.61	309.12
312.21	306.62	311.49	318.43	318.17	317.24	311.67	311.44	311.82	319.35	312.08	310.53	314.3	315.17	311.41	313.56	317.62	313.58	312.88	316.11	315.97	315.69	316.16	308.7	317.94	306.74	309.86	312	313	314.38	312.06	311.13	308.66	316.98	304.22	313.6	319.15	314.44	311.95	317.2	313.77	309.77	314.48	316.22	312.16	315.21	314.43	314.52	306.56	312.04
306.1	303.47	308.79	305.17	300.79	297.61	317.26	302.54	307.54	309.1	302.79	303.19	306.92	302.52	305.13	297.57	303.64	303.38	303.73	299.64	301.07	304.43	300.95	303.63	302.35	304.01	300.46	304.95	309.16	313.92	300.39	304.38	311.2	300.2	311.67	312.5	294.37	299.37	298.82	303.25	309.28	301.58	305.43	307.23	307	303.21	303.99	303.72	299.64	304.35
303.34	302.1	300.12	305.14	302.19	305.34	301	301.18	296.72	303.62	298.19	300.1	298.63	305.15	306.74	305.78	295.72	307.34	309.23	303.41	304.22	297.9	300.44	299.27	302.74	302.26	299.08	303.84	299.04	297.64	299.12	303.38	296.7	308.04	305.59	304.7	307.08	304.6	301.33	304.48	304.31	306.93	300.44	303.99	309.3	306.32	301.89	303.56	300.6	307.49
325.13	326.32	331	321.06	324.85	324.85	329.5	323.59	327.68	326.05	335.08	331.67	332.94	326.65	330.15	329.25	335.06	327.81	328.2	322.4	329.98	329.18	330.6	326.63	329.19	333.09	335.16	319.91	334.96	331.03	331.17	328.59	327.76	336.01	326.26	327.26	328.41	332.07	331.64	325.75	329.12	327.27	331.71	321.42	327.82	326.25	332.86	332.12	325.52	338.22
316.78	313.3	313.27	313.44	312.84	316.51	320.41	312.81	312.26	316.22	317.46	315.9	326.26	319.29	314.22	313.37	317.6	313.82	316.29	316.24	319.61	312.42	310.9	319.39	318.35	313.15	317.41	318.51	312.51	315.72	316.28	317.32	313.1	307.17	309.21	322.36	318.22	317.93	318.13	311.64	321.63	311.9	307.7	319.09	319.21	310.32	320.69	319.83	319.11	305.81
310.1	306.83	304.09	307.81	299.33	309.92	308.9	301.28	299.19	307.55	303.36	295.68	310.54	304.54	305.07	310.29	303.84	300.21	303.08	305.4	299.78	301.8	303.09	307.07	302.81	302.82	305.42	298.55	310.06	308.34	305.83	305.94	301.97	305.87	307.03	308.86	306.97	303.66	304.74	307.04	302.76	307.34	306.88	303.18	297.88	303.46	303.81	304.69	303.73	306.08
319.46	310.9	319.8	306.11	317.62	320.28	317.45	315.14	315.89	318.03	312.99	316.8	317.01	321.47	321.27	314.9	317.07	315.58	313.66	315.23	309.55	314.45	324.6	314.47	322	312.76	309.87	318.51	316.55	311.34	313.51	317.41	315.71	319.71	313.27	311.58	315.72	314	308.35	308.81	314.51	315.28	317.88	310.92	307.66	317.02	315.76	316.78	311.82	311.78
310.16	310.43	308.69	307.94	305.84	318.79	312.2	308	313.64	314.08	315.37	308.79	321.67	314.9	310.74	307.88	306.89	314.47	309.01	307.04	307.59	317.88	314.7	313.84	317.33	308.55	310.46	312.6	314.29	315.52	311.4	310.44	322.41	313.61	307.35	313.77	315.5	313.99	316.44	310.36	308.21	312.08	314.14	315.12	314.01	306.97	313.82	307.74	314.38	312.47
291.18	298.75	290.4	289.73	298.69	295.06	292.91	297.98	297.8	289.73	295	299.36	298.91	304.58	294.66	292.73	290.13	298.88	292.03	290.96	294.12	294.31	294.44	293.34	302.76	294.43	293.39	294.57	291.2	291.91	297.97	295.12	287.56	293.36	294.22	298.37	294.57	293.87	293.4	286	289.34	294.61	291.79	293.59	295.54	289.81	296.48	298.45	294.57	302.47
321.78	310.85	321.22	317.35	310.34	312.92	316.56	310.68	312.16	318.38	317.67	314.44	319.43	310.9	316.09	309.43	312.4	310.79	309.91	311.92	314.31	310.61	313.46	307.28	314.04	318.07	304.74	308.69	310.36	315.46	307.6	312.28	305.85	318.35	321.72	319.65	317.79	325.97	315.63	310.69	319.34	309.25	310.25	314.03	315.09	311.36	314.76	320.23	312.98	311.56
302.98	299.13	294.81	300.94	298.79	297.11	301.92	298.64	306.96	300.58	307.34	303.17	299.27	300.01	304.25	308.16	296.2	308.42	305.5	304.32	295.39	303.99	302.63	296.97	303.51	306.7	302.46	298.94	295.23	296.92	299.3	300.36	302.15	302.79	304.06	303.11	293.93	304.4	304.19	300.69	303	300.19	306.11	302.31	300.79	302.73	304.06	297.44	306.68	303.71
305.27	306.88	304.92	304.13	302.97	311.81	304.09	301.78	300.85	296	308.75	300.92	308.26	304.09	302.61	297.15	300.01	293.19	300.61	305.21	297.42	302.23	298.83	302.41	301.08	301.85	310.7	299.95	311.25	301.38	299.98	305.24	306.56	302.17	300.93	299.91	304.9	303.78	303.3	310.6	312.52	302.59	295.99	303.29	305.67	307.13	303.26	304.92	301.88	300.75
305.71	302.44	297.45	310.9	302.42	299.07	306.21	306.58	295.25	300.07	307.04	298.32	299.55	307.52	300.37	304.28	293.91	301.03	308.74	309.12	303.44	301.8	298.51	304.98	302.56	308.49	300.42	302.38	303.56	314.93	304.76	300.46	294.44	305.66	303.68	302.88	305.07	301.5	302.29	305.62	305.26	302.49	298.92	302.6	300.53	305.59	304.09	303.41	308.71	308.74
294.85	287.72	297.39	294.45	292.03	295.66	299.74	298.69	298.42	296.1	299.86	287.22	298.52	298.14	295.12	303.35	285.09	293.39	295.25	300.24	294.24	302.07	298.74	298.73	297.3	295.56	295.42	300.05	298.26	297.03	290.35	292.71	291.53	292.31	294.72	290.51	299.49	293.8	296.79	296.68	292.68	296.69	296.22	293.2	293.56	304.47	301.96	295	294.32	302.34
310.06	314.38	309.77	312.62	311.6	311.46	311.04	311.35	305.94	310.89	309.42	310.4	302.65	306.92	316.98	303.55	316.08	310.04	308.11	308.07	314.24	298.88	314.38	312.16	310.26	309.97	306.14	304.24	310.51	314.26	300.59	309.68	309.71	311.17	306.15	318.36	312.38	312.8	311.06	305.1	317.98	306.59	301.88	315.43	307.53	312.63	317.04	307.54	307.5	314.35
294.47	308.99	306.97	310.03	305.84	302.05	301.67	299.43	297.27	302.05	300.27	297.42	304.72	304.38	305.15	301.16	306.73	301.64	298.92	297.44	301.2	305.07	309.46	301.37	301.32	306.11	302.17	303.32	303.12	302.31	307.95	299.95	298.41	310.17	307.46	304.11	310.17	304.43	302.15	298.49	304.43	303.79	301.53	304.72	303.86	288.93	307.96	302.91	297.26	308.62
300.49	301.59	302.36	302.16	305.38	307.57	301.46	302.76	307.26	303.19	301.18	299.07	302.55	296.5	304.76	306.51	306.69	303.2	296.96	302.88	303.81	296.5	300.33	303	299.93	298.86	300.3	310.43	298.83	299.17	303.16	303.72	298.77	301.59	300.15	307.82	300.07	305.67	303.68	307.32	303.8	301.39	302.93	306.5	304.63	303.24	295.08	306.49	298.29	303.91
314.63	315.9	308.06	311.46	313.01	320.45	315	311.36	315.52	311.99	320.9	318.87	315.08	318.17	308.83	315.78	319.01	314.98	311.65	317.45	322.39	314.48	318.87	327.36	321.6	312.94	317.58	316.67	316.04	319.78	311.61	313.23	310.87	318.13	314.68	312.7	311.42	315.53	313.18	317.96	313.48	316.26	309.91	315.69	323.76	313.09	316.12	320.36	327.58	315.08
297.8	305.76	298.85	311.59	311.18	303.78	311.34	314.86	307.5	303.24	309.26	309.71	302.78	304.74	307.66	301.89	304.47	304.87	299.47	304.13	310.24	306.93	304.94	306.32	307.5	307.22	312.18	308.65	305.93	303.89	309.84	312.06	312.08	302.61	310.64	313.28	305.48	299.74	301.23	309.66	297.94	297.17	309.69	306.33	307.77	308.01	313.78	306.43	313.98	307.52
307.65	298.71	308.59	304.27	300.37	300.55	311.48	309.25	300.73	301.89	307.76	303.79	303.82	302.68	303.94	304.32	297.93	301.1	308.1	305.24	303.24	307.23	309.23	309.89	310.96	303.73	302.73	305.69	304.13	303.83	300.09	306.42	306.17	294.83	303.08	305.16	307.44	301.97	308.68	308.49	307.47	299.26	298.36	295.88	308.94	303.29	297.52	293.13	296.35	299.04
311.67	310.19	308.54	312.12	309.3	312.29	313.4	314.59	313.86	313.72	311.42	304.58	307.27	303.58	309.68	311	316.38	300.51	316.96	308.06	312.47	307.72	306.26	306.5	308.83	308.06	309.48	308.24	308.95	314.58	312.21	319.93	314.28	308.13	312.31	307.02	311.37	301.19	313.78	310.74	308.27	305.96	312.95	317.4	312.34	314	307.87	315	305.22	311.29
304.35	310.92	316.15	305.74	299.16	314.46	304.88	308	311.45	308.76	311.41	311.41	310.86	316.22	313.68	313.88	311.79	303.03	305.05	304	307.48	307.67	304.1	305.24	309.82	307.17	307.32	305.59	305.3	311.04	307.47	302.84	314.82	304.71	312.06	311.7	310.38	312.62	308.41	309.89	313.84	307.72	306.25	309.13	313.37	313.21	307.93	299.55	307.41	306.81
318.15	303.65	306.84	308.55	308.88	307.29	317.09	313.71	310.77	312.19	312.37	317.36	310.47	320.53	308.02	306.29	311.57	314.19	314.22	321.97	310.91	315.79	314.05	313.37	307.24	310.48	311.96	312.94	311.38	317.59	308.86	314.4	311.28	311.93	315.99	306.76	311.43	315.1	317.64	315.62	308.66	312	312.94	307.91	316.86	311.15	306.59	303.59	311.55	314.42
317.14	323.13	321.38	305.39	315.23	320.38	320.42	318.93	318.39	310.63	318.49	321.78	318.36	319.05	321.77	325.31	314.78	319.13	322.93	322.44	318.2	309.33	312.84	330.74	321.27	321.81	318.35	323.7	322.87	318.92	324.31	316.74	319.89	327.19	312.52	311.72	318.62	319.21	308.91	321.14	313.49	324.27	314.02	320.31	319.57	313.53	317.76	313.72	325.66	315.18
317.28	318.34	306.45	315.68	301.73	315.06	310.87	306.73	312.51	317.21	305.82	307.52	316.9	311.45	303.8	300.66	306.99	310.08	306.77	307.59	302.22	315.19	314.08	300.85	305.88	308.4	315.16	307.45	305.81	311.69	311.27	320.4	309.01	312.15	308.68	310.34	313.09	316.05	311.34	319.87	313.84	312.64	310.72	309.65	312.75	309.3	307.1	309.2	312.09	308.45
317.47	311.67	311.18	308.53	308.88	312.33	319.3	313.51	316.27	316.17	313.61	319.46	314.52	313.73	309.13	319.13	309.35	312.14	317.87	318.81	310.63	312.34	314.76	308.07	311	308.12	313.98	312.57	315.86	315.56	316.85	306.87	321.18	310.87	314.55	313.75	317.17	311.41	311.27	313.41	309.17	312.12	317.22	304.12	311.75	312.46	311.4	312.85	317.35	311.89
305.56	305.15	301.27	305.52	302.91	305.9	306	307.81	305.85	300.85	312.1	300.64	301.46	300.3	302.83	304.88	307.48	304.37	305.48	306.88	295.6	294.04	306.28	304.29	310.15	307.05	300.43	306.03	306.89	308.62	302.7	305.33	308.04	296.03	306.98	305.67	302.46	309.38	307.49	309.29	303.71	306.28	306.38	308.89	303.27	305.61	300.69	306.92	306.71	302.71
311.7	311.05	316.96	310.77	319.1	308.37	309.84	316.32	311.31	314.95	317.34	314.7	311.96	315.17	311.94	307.42	311.66	314.66	316.84	313.12	314.34	314.24	307.4	313.76	312.17	314.32	319.51	317.89	315.61	315.54	313.3	310.84	320.03	313.64	308.25	312.17	310.7	306.56	313.99	312.22	306.87	313.5	316.01	316.27	312.91	306.2	315.42	305.75	311.47	314.9
309.75	300.08	301.73	305.5	300.18	297.54	306.19	301.99	318.51	299.39	307.46	306.5	305.68	305.78	297.17	303.54	304.34	304.09	308.7	312.44	304.29	304.59	309.06	303.91	316.29	311.43	305.56	309.85	301.64	313.26	305.62	306.11	298.37	301.38	313.38	307.54	303.32	303.58	304.81	301.86	310.64	307.95	298.58	314.26	306.9	309.1	305.95	301.18	311.66	302.37
300.21	293.05	289.92	293.61	291.75	295.89	294.52	297.93	291.96	303.15	293.25	289.26	291.88	296.05	281.19	296.36	291.21	294.01	296.62	299.29	298.49	289.71	294.88	284.15	289.66	289.32	300.71	299.21	293.49	286.53	292.67	289.34	299.29	294.96	293.42	297.66	289.46	297.59	293.55	292.06	294.6	287.92	294.9	302.36	292.26	293.05	293.86	295.73	302.49	295.62
312.18	313.62	319.8	311.45	315.5	320.26	311.78	307.39	310.97	313.82	314.18	315.35	310.77	311.06	318.24	309.57	319.01	312.02	311.49	321.16	315.56	305.66	320.12	307.36	312.68	309.57	319.13	310.92	311.53	310.67	311.52	320.53	313.12	307.07	315.93	322.66	308.16	315.21	317.07	315.19	313.41	314.76	308.76	312.62	312.82	308.95	319.98	315.76	313.48	314.13
308.26	314.81	311.15	316.17	317.69	306.51	316.4	311.31	319.18	312.69	309.19	314.18	311.65	314.46	311.21	317.73	317.99	310.86	317.51	315.91	316.61	316.31	311.77	323.02	306.75	309.83	318.39	319.8	313.51	310.09	319.53	316.78	312.25	317.47	310.34	317.02	313.72	313.68	320.37	317.35	312.35	315.53	309.84	311.34	324.66	313.55	314.95	312.43	314.1	316.19
299.97	298.48	299.09	296.32	303.72	292.13	298.29	291.91	293.85	302.85	295.04	292.12	294.18	296.7	287.01	301.33	291.75	296.92	298.65	295.14	292.9	289.84	301.07	302.57	291.09	300.33	290.44	294.99	290.25	294.46	293.81	305.39	302.96	298.86	296.07	294.92	300.44	293.1	302.88	298.5	294.8	301.17	297.51	301.57	296.05	290.53	294.98	294.17	291.74	297.03
310.56	318.33	314.39	321.6	315.34	313.86	316.14	305.21	313.23	302.07	312.35	311.2	315.27	310.81	310.82	315.89	316.98	316.31	307.72	309.27	311.79	316.09	312.49	311.51	312.87	315.37	309.13	312.27	314.88	311.75	312.48	319.91	308.77	305.24	317.11	311.48	315.13	315.47	310.48	310.23	311.52	310.49	311.11	317.57	310.89	317.51	313.7	311.94	312.15	311.25
317.05	315.29	315.75	318.09	316.92	316.37	310.75	310.56	312.78	311.66	317.51	306.99	301.76	309.34	310.89	315.12	322	311.25	312.75	314.33	319.58	312.56	316.93	320.58	319.43	314.51	314.46	312.1	317.72	312.4	320.02	315.55	308.89	325.93	320.82	312.29	315.73	314.29	311.99	314.12	314.4	312.92	316.52	315.83	314.75	315.5	321.72	316.99	315.94	305.53
316.72	316.13	315.98	314.03	316.98	312.26	322.75	310.81	312.8	312.06	316.42	319.42	314.28	316.73	319.48	321.6	313.46	314.84	314.31	318.74	322.85	319.28	315.87	306.49	315.08	322.21	318.26	308.73	318.33	314.39	314.17	317.13	314	316.81	311.11	310.41	311.99	321.12	313.26	310.89	310.56	317.77	314.28	317.27	307.36	316.49	313.94	316.42	311.4	315.68
308.81	310.98	318.29	304.37	311.05	316.72	317.03	311.24	309.75	311.1	320.07	304.17	317.54	316.99	315.12	316.27	321.53	313.93	309.97	319.22	316.57	317.18	318.55	324.85	316.64	310.14	305.85	315.1	308.55	316.06	317.17	313.13	314	318.5	316.05	319.47	316.06	313.24	320.16	311.94	313.44	313	313.77	314.41	316.18	321.69	310.21	312.76	319.54	316.47
318.84	313.22	318.19	304.47	312.96	316.76	313.67	304.66	316.81	316.89	314.04	314.04	318.63	310.92	313.52	318.37	309.47	316.48	314.05	305.18	321.33	315.22	310.86	310.66	313.97	309.24	315.21	313.2	316.15	308.32	316.94	314.27	316.56	319.3	308.29	319.26	315.4	317.89	316.2	316.37	319.07	311.62	320.45	312.78	316.45	319.22	314.37	311.8	318.48	310.55
318.19	313.54	313.91	320.05	305.28	311.41	308.33	310.22	315.63	314.65	312.18	319.55	317.08	315.45	320.83	317.1	317.77	313.99	316.8	311.94	305.94	320.74	310.46	313.29	317.51	309.01	316.18	308.86	318.01	312.14	317.84	319.45	315.65	310.9	316.01	313.53	314.79	311.73	313.1	318.78	317.95	310.43	307.58	321.15	318.12	319.78	312.76	312.93	315	311.22
314.94	317.3	315.67	312.91	310.56	314.76	323.52	317.43	324.48	318.18	316.4	312.77	325.46	319	315.36	315.3	314.84	310.89	311.48	318.79	314.61	317.79	321.76	324.8	320.15	308.64	314.85	315.07	320.9	319.67	317.43	318.86	314.97	314.51	322.71	319.66	324.68	321.04	308.76	310.1	317.47	313.15	321	317.15	319.36	315.49	312.22	314.34	324.66	322.22
313.69	320.25	316.32	323.27	322.7	327.53	314.95	316.72	322.4	313.66	315.89	324.56	319.77	320.06	318.97	321.69	317.38	316.79	323.5	319.25	314.23	316.57	318.4	318.82	316.07	319	317.42	322.47	312.62	319.38	320.47	315.35	322.72	322.17	318.52	316.25	321.58	317.35	318.82	320.92	321.63	327.62	317.19	329.23	316.89	323.91	322.94	323.91	320.16	315.83
323.26	311.06	309.03	314.83	312.88	319.09	321.33	310.29	314.79	314.24	318.68	321.92	317.48	312.92	321.6	321.7	317.68	319.06	318.43	319.14	311.22	318.36	313.5	316.08	313.38	312.12	317.75	319.9	312.64	319.37	317.8	312.56	318.24	309.66	319.68	309.77	318.93	311.7	312.65	319.47	317.37	309.32	316.64	313.78	310.4	313.33	317.16	322.11	313.66	319.73
306.16	303.91	310.16	311.38	313.93	314.31	316.29	302.27	311.97	306.51	305.08	305.04	308.68	306.92	296.6	308.22	311.46	308.94	308.64	304.1	309.22	310.27	310.98	305.11	308.23	320.26	308.25	308.2	306.98	313.37	308.53	303.95	310.78	304.87	298.75	311.12	302.56	308.97	315.79	306.94	304.4	307.42	309.75	314.91	310.72	314.87	307.22	315.82	305.97	306.55
318.15	322.77	311.53	322.67	315.76	319.82	319.31	321.71	321.61	316.18	319.61	326.19	318.53	323.04	314.6	319.13	314.05	321.54	315.49	319.21	321.34	319.68	311.36	317.11	322.35	317.69	321.75	317.32	314.91	320.91	315.85	320.41	317.52	318.04	317.76	315.3	316.99	323.47	313.21	318.21	319.25	313.73	315.02	314	313.59	312.92	321.78	317.72	319.64	316.18
304.12	302.17	302.36	302.32	305.12	304.32	292.71	303.36	311.16	306.18	309.85	311.09	297.89	301.67	305.98	302.49	307.22	305.24	302.97	302.05	298.84	302.62	299.81	305.81	304.48	301.15	302.58	304.94	300.16	306.3	307.61	299.7	301.88	297.38	306.65	309.5	302.28	302.1	301.29	306.28	305.72	306.18	310.03	306.96	301.05	299.7	305.11	302.21	305.28	305.38
315.6	317.73	327.09	321.86	314.41	322.94	312.76	315.18	314.08	307.09	313.76	318.9	316.36	319.74	311.7	322.14	311.3	316.59	318.59	311.23	325.16	323.89	319.9	318.47	316.04	316.4	317.78	319.5	316.07	312.36	318.96	316.04	314.63	321.15	317.4	320.85	317.04	312.16	310.24	315.37	319.23	315.2	316.95	320.89	312.35	319.08	316.92	316.48	315.09	317.6
312.35	308.64	306.17	304.2	301.75	305.89	302.69	313.1	307.81	310.64	301.23	308.91	303.3	309.38	305.04	300.64	307.58	303.79	297.79	304.32	307.32	299.51	301.99	302.83	301.51	302.65	304.53	303.11	302.21	306.81	305.49	305.49	307.76	308.75	302.03	306.95	307.99	309.94	302.43	306.74	305.2	305.21	303.63	305.41	307.48	303.09	298	309.87	301.49	308.82
315.33	319.91	312.53	321.13	319.26	311.98	313.95	312.14	315.33	320.02	320.69	315.77	315.49	314.1	321.5	319.59	314.42	317.15	317.32	315.61	317.13	313.46	314.61	316.77	318.79	319.81	315.4	317.99	317.73	311.4	315.64	313.18	323.11	315.33	315.39	317.6	317.16	313.05	313.51	311.52	318.79	317.23	308.4	316.06	313.33	308.49	318.92	312.73	317.81	314
303.72	295.33	299.34	299.82	302.19	303.54	300.3	295.15	298.44	300.8	295.84	302.77	299.15	298.33	298.92	295.33	298.72	299.35	299.87	299.69	298.81	297.87	299.07	295.31	301.81	297.07	307.42	296.89	303.22	302.92	302.37	307.19	298.97	302.88	295.75	291.71	297.16	302.72	298.53	300	305.23	296.56	297.24	302.35	294.11	300.94	302.17	300.27	300.06	298.02
306.3	310.94	303.41	312.94	309.24	301.16	307.32	300.25	305.28	305.59	295.31	304.64	308.46	302.15	304.84	309.57	305.76	309.79	294.65	309.5	306.03	305.27	308.33	300.79	312.98	307.1	306.35	310.07	301.48	306	308.02	306.95	298.5	307.1	308.35	298.51	302.77	298.57	302.7	307.01	307.94	300.98	307.4	304.36	302.13	305.37	307.25	314.81	304.57	307.99
307.88	305.9	311.42	308.51	315.1	302.41	315.15	306.53	310.11	305.02	308.61	316.44	307.8	309.95	308.69	309.71	305.88	305.13	299.1	308.96	304.41	311.17	317.07	313.73	310.48	303.33	306.43	315.4	307.89	306.28	306.07	299	315.15	310.64	302.85	308.82	307.75	310.17	308.6	314.01	308.88	304.94	308.72	307.78	307.94	303.36	301	309.39	309.67	309.2
311.9	304.69	319.19	311.38	317.2	314.4	311.48	318.39	311.48	314.04	320.24	309.3	313.84	313.37	309.41	307.47	311.15	311.11	309.13	306.94	303.53	313.92	310.41	311.88	304.44	311.86	314.04	315.11	315.22	315.04	315.42	306.32	314.3	311.58	309.86	315	313.64	314.89	312.23	315.01	309.87	318.74	320.24	320.17	313.47	310.9	305.62	311.2	305.12	312.37
312.22	307.65	316.29	320.57	318.68	315.44	318.19	314.33	313.47	313.33	311.91	313.61	318.5	323.31	312.55	314.46	315.08	322.41	313.26	322.23	313.83	310.6	320.79	314.53	310.26	317.77	316.02	317.91	321.6	315.96	316.13	313.38	321.04	312.55	311.63	322.36	315.71	311.22	319.83	312.41	314.7	313.48	313.73	316.86	316.59	313.65	319.38	318.61	317.76	316.49
306.25	306.29	308.72	311.84	306.17	311.91	300.74	302.43	306.22	307.01	305.94	306.58	306.71	308.68	307.06	308.68	305.78	310.89	298.06	305.4	295.37	305.25	302.56	310.44	303.71	309.24	308.08	312.62	305.77	301.7	308.76	297.09	307.35	307.51	296.24	308.87	305.19	310.62	300.22	306.82	304.82	304.8	317.82	299.96	302.86	304.82	301.83	300.97	307.62	303.7
297.12	302.07	307.26	302.75	306.33	305.9	309.91	310.72	307.84	304.59	303.95	310.25	304.68	307.19	311.09	309.58	305.28	306.99	302.73	306.56	300.2	308.23	316.64	307.61	303.25	308.04	303.44	309.12	306.67	315.77	316.37	302.42	308.89	314.11	306.63	306.93	313.14	304.62	308.06	314.27	305.14	308.25	300.85	301.9	305.37	302.7	314.39	309.92	296.55	300.71
300.12	308.17	307.84	301.43	303.91	301.24	311.04	303.71	301.04	301.76	304.08	298.42	304.09	300.38	306.05	305.12	301.48	296.79	300.11	303.27	294.67	296.85	296.42	303.44	302.74	305.32	303.24	305	306.52	301.53	308.91	301.13	301.97	307.71	301.93	300.57	303.82	303.51	294.92	294.01	303.7	304.22	305.59	311.88	305.74	299.19	300.44	306.35	307.36	302.47
312.7	307.79	307.36	309.39	304.03	313.75	313.48	307.87	310.27	307.41	309.15	306.98	306.15	296.41	309.1	306.33	309.6	310.34	312.82	305.33	308.1	300.82	307.91	306.98	304.87	306.78	308.69	315.5	306.61	305.33	304.17	306.17	306.3	312.11	312.58	312.57	303.72	309.49	307.27	306.1	304.09	315.13	314.53	307.25	312.29	308.71	310.74	308.47	305.8	309.78
300.55	305.78	304.37	294.03	300.62	297.33	304.41	304.92	304.85	298.24	303.3	310.35	304.98	306.2	299.14	301.89	302.75	303.26	311.07	300.78	305.35	302.15	302.38	298.66	307.69	302.84	302.35	303.11	306.16	296.64	308.65	305.63	307.37	302.84	301.62	302.21	312.24	303.1	299.68	302.31	304.37	304.26	298.32	304.44	306.03	303.9	312.87	305.36	307.95	307.97
303.89	299.85	302.49	305.56	304.17	306.95	295.6	306.93	304.95	296.48	300.61	304.4	302.73	298.78	309.18	299.66	300.36	306.22	306.23	298.93	299.26	305.32	299.31	301.55	302.31	307.26	295.62	301.93	297.12	312.47	308.11	304.12	302.67	306.97	304.94	306	310.73	307.28	304.44	309.56	299.51	305.85	311.36	299.54	304.28	304.96	300.24	304.41	308.98	300.19
294.41	296.89	299.15	295.14	305.66	303.3	296.04	292.21	299.98	294.14	302.24	300.46	298.02	299.94	285.7	302.24	301.28	307.41	304.54	298.57	304.93	295.71	296	307.46	297.56	302.17	298.88	298.91	294.05	294.28	294.95	293.64	297.68	303.67	297.74	303.2	302.99	295.7	299.46	294.06	295.58	290.26	302.49	291.73	298.61	300.68	298.96	299.68	299.29	306.17
310.91	310.19	302.22	306.57	304.87	311.66	303.36	313.07	301.04	304.57	311.26	311.52	314.25	307.59	295.02	308.73	312.93	307.46	298.56	307.37	305.84	304	306.94	302.75	308.88	305.42	301.52	307.26	308.7	304.8	302.67	300.96	306.25	311.37	307.72	306.63	314.9	308.28	307.94	304.9	305.7	308.02	303.51	302.97	299.44	304.8	307.13	309.77	300.42	311.87
332.16	325.73	334.18	336.89	330.7	329.87	326.71	327.49	328.11	329.39	328.75	338.1	329	329.29	331.12	335.26	326.84	322.6	330.49	335.57	326.24	322.21	328.08	329.34	331.61	328.86	321.55	334.48	327.72	334.75	332.68	329.18	334.77	328.29	328.08	331.54	322.24	329.35	329	329.5	333.39	324.68	327.26	334.19	325.42	326.53	326.98	329.74	326.77	333.11
318.09	314.32	313.07	315.3	310.54	318.03	311.22	310.48	312.36	311.88	307.21	318.55	317.42	317.4	319.13	315.92	307.2	321.66	314.59	313.25	316.07	317.81	315.06	313.77	313.25	319.5	318.25	311.6	316.35	319.96	317.99	310.19	316.25	314.27	310.72	312.71	313.8	307.07	313.77	313.88	316.72	317.91	320.16	311.59	311.49	310.3	307.57	307.88	311.24	311.59
306.52	305.62	307.82	297.96	304.21	299.27	307.76	302.92	309.08	299.54	308.21	305.76	299.6	300.66	307.26	298.75	302.16	307.16	307.16	300.7	303.9	301.07	304.5	308.14	303.73	305.18	303.81	301.53	306.28	301.96	303.7	302.8	302.47	303.74	299.99	304.66	299.67	295.72	291.07	304.54	306.74	302.67	303.25	297.4	309.53	303.61	299.23	304.35	298.8	303.62
292.55	293.44	296.74	295.57	286.77	296.19	294.05	289.91	293.84	294.28	290.45	297.86	295.92	291.17	296.79	294.22	300.86	287.89	294.33	296.5	297.83	300.28	293.48	292.5	294	301.47	293.24	290	296.24	296.41	298.9	298.1	283.87	296.91	293.69	301.21	294.6	298.18	299.42	290.61	297.84	286.62	296.47	288.24	299.08	293.93	300.23	296.26	294.37	295.35
294.61	298.82	295.58	296.71	299.17	295.84	297.1	296.75	288.47	295.57	298.96	302.92	297.34	301.86	299.29	292.71	293.92	302.22	298.18	294.76	297.93	294.93	299.91	301.82	304.79	294.11	293.81	296.03	297.82	298.38	296.27	293.3	292.57	293.29	296.81	293.49	307.27	298.02	299.51	295.27	301.48	291.64	290.73	298.33	304.23	303.01	297.9	297.21	300.3	297.49
325.28	321.02	315.94	322.14	315.82	325.53	310.09	315.22	314.28	317.45	322.65	320.43	321.88	324.36	322.47	316.88	317.97	322.54	323.78	312.74	316.67	314.51	316.3	316.92	320.21	314.89	312.59	318.81	322.67	313.64	317.24	321.83	316.12	318.58	317.55	313.09	317.61	315.69	320.87	324.22	318.34	308.83	315	315.87	312.61	317.39	315.65	318.19	312.61	317
315.17	315.56	309.84	311.38	308.06	306.64	311.32	311.49	312.9	307.31	315.05	310.23	317.97	322.65	312.81	312.07	312.47	309.04	317.22	317.52	313.19	312.27	309.98	309.74	309.46	312.06	307.61	314.97	306.31	315.53	315.62	314.13	310.45	308.52	316.15	308.82	314.76	314.11	311.77	316.69	305.08	315.18	308.26	309.69	318.06	312.96	308.34	317.34	316.28	318.06
316.29	309.35	312.63	315.56	317.49	313.17	314.21	312.97	322.48	325.92	313.95	315.05	317.06	308.37	320.19	314.34	317.5	314.39	316.72	307.82	320.48	322.55	313.16	311.44	318.75	310.57	322.01	314.91	313.57	314.6	319.59	311.81	314.28	306.06	316.28	307.61	313.67	309.21	316.33	322.22	313.59	315.15	322	310.61	311.44	321.67	313.09	317.17	317.75	309.25
317.04	317.7	306.95	318.02	316.07	314.79	310.52	314.74	311.57	320.66	309.76	310.9	314.54	317.54	311.53	305.52	304.12	317.78	314.45	319.68	317.52	308.07	314.62	314.23	307.51	314.3	314.44	316.01	314.44	312.12	311.27	312.7	316.07	313.7	308.36	312.75	309.35	309.15	315.05	323.14	308.18	309.44	311.17	317.23	311.44	307.73	315.22	319.92	311.71	318.93
321	330.31	327.5	320.44	331.09	323.16	330.66	321.27	327.62	327.13	327.51	324.92	321.49	319.6	323.46	322.94	326.79	323.38	327.96	322.48	322.52	315.5	315.24	325.63	329.47	331.25	322.29	326.68	324.19	327.16	324.19	320.25	320.2	324.31	328.37	326.24	320.27	322.73	321.76	330.21	331.9	321.97	325.36	322.38	325.35	325.2	327.53	325.01	325.08	324.42
318.38	316.43	316.98	314.56	309.84	321.38	313.75	310.89	311.61	317.98	313.65	316.74	318.89	314.9	319.76	315.12	310.59	324.16	316.09	308.71	317.51	315.27	323.28	312.99	315.22	317.76	317.01	316.87	316.08	321.92	316.57	319.08	323.07	313.95	314.34	313.7	314.39	317.6	317.14	312.4	313.68	318.2	313.63	316.97	323.19	321.22	306.28	315.69	310.28	319.23
311.31	307.47	312.61	312.29	312.39	311.93	318.44	306.67	318.49	308.74	320.19	312.26	307.06	312.23	310.62	312.26	310.86	315.14	316.52	317.41	315.15	308.2	308	318.99	318.16	313.89	319.99	317.87	310.11	316.43	309.15	311.86	311.93	312.44	313.62	315.2	315.5	316.71	317.1	318.34	311.76	312.72	317.09	322.54	311.42	312.35	310.01	316.56	315.11	315.26
306.18	304.35	302.85	305.42	301.39	306.13	299.35	303.82	306.05	302.01	302.28	304.59	306.41	301.92	300.07	302.52	297.56	308.07	298.63	299.54	302.61	299.46	297.92	305.02	303.37	295.74	303.29	301.25	297.43	299.11	305.67	296.15	301.79	300.38	307.61	300.33	297.52	293.47	307	299.95	308.11	307.81	298.56	300.33	295.1	293.56	303.05	295.84	297.32	302.89
313.11	306.37	294.92	305.74	300.67	304.26	304.71	311.35	305.2	308.48	300.69	305.69	298.31	309.82	305.1	304.87	306.79	300.15	307.27	302.56	311.39	308.76	301.8	308.78	303	297.03	308.71	309.84	310.45	305.45	312.88	306.05	305.2	312.75	303.41	304.99	306.51	301.74	307.13	299.7	304.39	308.37	298.15	302.51	306.21	301.79	303.57	298.49	313	303.47
318.8	314.55	317.15	318.76	320.57	311.24	312.31	318.28	315.72	320.8	329.18	311.64	314.4	321.74	307.48	313.18	316.58	318.67	318.57	313.45	311.96	313.19	314.89	313.54	316.17	314.02	319.53	312.79	309.48	314.2	319.53	319.51	311.21	320.36	316.88	313.1	320.09	310.15	315.87	318.06	313.47	310.22	315.29	317.88	318.12	317.92	316.52	318.68	325.11	311.61
298.9	295.87	302.66	297	301.56	300.1	297.98	305.93	304.96	301.15	303.74	307.33	302.85	299.67	299.09	294.52	297.57	300.85	296.76	302.53	300.78	297.33	302.43	305.29	301.79	295.82	296.69	299.58	302.4	298.9	304.87	299.44	299.76	293.63	303.73	293.19	292.35	301.26	294.16	299.71	302.55	294.03	298.81	302.26	301.55	302.8	301.82	301.6	305.51	304.73
314.81	315.99	317.78	315.92	313.58	317.53	311.24	319.97	316.31	316.07	316.42	318.2	316.31	318.27	310.93	308.46	321.33	320.56	320.65	321.38	320.08	325.79	313.09	322.73	317.11	321.02	317.25	315.85	315.3	321.86	311.14	315.79	316.38	315.78	319.24	319.33	320.49	311.2	313.9	321.33	319.27	313.99	314.08	328	316.86	323.92	318.59	313.83	319.05	320.82
319.32	318.08	315.64	309.39	315.56	315.81	308.98	311.83	319.41	314.18	320.17	312.79	319.76	322.43	318.16	318.03	321.25	309.93	318.41	313.69	310.55	317.91	317.9	315.97	311.2	317.37	310.26	316.66	319.02	320.21	316.77	322.52	311.33	310.8	314.72	319.99	316.28	314.64	320.96	323.16	319.41	315.63	308.6	313.97	315.96	316.16	319.8	323.02	314.13	314.48
310.22	308.66	299.06	298.38	301.29	307.52	308.62	304.49	305.11	294.47	302.33	312.28	305.5	290.43	303.03	297.33	303.31	301.26	298.6	299.42	304.84	302.92	306.27	304.24	307.9	306.47	300.69	304.51	303.19	307.68	304.98	301.42	302.36	296.66	302.07	308.26	304.38	302	298.63	292.54	309.66	306.55	296.73	299.7	302.18	304.57	305.88	304.57	303.44	296.19
299.65	307.73	297.41	304.73	298.9	306.91	306.6	302.54	300.07	300.23	308.85	294.16	302.26	300.6	296.12	296.56	298.49	301.23	302.07	298.14	302.67	297.03	309.33	300.53	300.58	303.71	297.94	300.95	302.34	305.5	301.45	296.51	305.01	296.92	303.83	300.1	302.88	298.26	290.59	306.32	303.64	309.25	307.19	295.53	308.51	301.24	305.85	291.44	300.09	298.35
304.79	312.01	304.53	309.7	309.85	302.49	316.01	306.17	306.17	306.7	309.36	312.72	310.85	310.05	311.96	314.72	309.44	309.24	311.56	315.72	315.76	312.65	311.79	309.24	313.23	312.98	312.62	316.67	312.58	316.94	309.88	311.26	309.9	307.8	311.26	309.59	305.72	312.71	312.75	308.75	305.4	315.03	320.55	314.09	318.96	313.43	311.58	314.05	303.87	311.53
327.16	314.83	321.22	321.58	311.31	314.17	312.65	317.04	308.79	318.65	317.73	318.69	312.47	317.94	318.8	320.63	317.34	317.84	317.42	333.15	315.19	323.69	326.81	314.69	317.74	317.95	317.73	316.8	313.02	318.32	314.85	318.92	312.45	319.96	315.68	316.04	309.65	311.77	320.52	314.62	317.05	321.13	316.78	322.41	321.11	311.86	317.84	316.15	323.1	319.43
324.76	330.26	319.79	322.27	328.58	325.61	314.4	322.72	323.8	327.53	324.69	330.29	325.75	327.13	325.15	324.21	327.84	321.76	330.17	323.45	327.22	328.1	321.23	323.87	317.29	323.56	328.63	326.66	324.07	328.8	328.52	323.3	318.16	332.16	319.34	324.87	331.58	324.3	328.84	318.16	329.96	325.5	332.02	324.59	330.58	326.18	329.95	323.29	326.7	317.69
301.49	309.47	304.55	308.08	309.71	310.71	302.12	303.81	296.46	306.03	301.73	300.63	303.1	310.19	299.05	312.11	300.8	309.23	304.19	301.46	300.83	302.89	303.65	304.06	306.08	291.43	303.01	302.56	312.35	302.01	301.59	306.34	308.92	302.86	297.28	308.31	303.7	301.59	309.52	307.91	304.98	306.2	306.75	300.02	302.54	302.94	306.85	307.22	310.97	305.46
306.71	305.19	315.67	311.99	318.56	313.29	309.12	306.04	318.7	315.97	317.71	316.1	313.74	319.19	311.22	310.92	314.14	315.47	309.47	314.98	308.1	307.88	315.56	319.77	309.35	311.99	310.86	317.83	318.23	317.29	316.73	312.09	320.25	313.78	310.68	315.68	316.93	310.19	312.31	316.27	314.67	319.33	311.52	310.96	314.08	316.36	313.99	312.75	313.44	308.17
299.53	294.41	291.26	288.29	298.42	286.68	290.45	292.12	296.33	293.11	295.26	301.82	293.63	301.61	299.32	292.49	298.86	295.19	298.82	295.07	292.61	295.27	291.22	290.73	292.97	296.39	294.51	296.72	291.58	291.68	295.58	292.23	294.4	290.77	296.73	286.53	294.68	301.07	299.27	297.72	290.79	293.13	294.44	298.1	294.38	296.83	292.85	294.21	293	296.52
310.68	308.55	305.32	310.18	303.08	318.2	298.83	305.3	305.22	307.6	307.4	310.66	303.66	313.51	309.59	310.63	307.9	310.78	308.62	312.35	310.48	312.42	313.85	304.13	302.1	321.58	303.14	306.16	308.45	307.8	304.84	313.86	306.81	306.71	304.23	310.99	297.28	307.53	313.18	309.27	310.41	315.69	306.92	315.18	311.1	310.91	310.45	312.52	306.63	309.78
332.03	327.6	327.38	324.3	329.51	327.01	329.31	324.22	326.32	329.63	322.03	326.98	325.7	325.48	328.96	327.46	329.94	325.69	323.23	328.13	322.1	332.83	328.41	324.22	319.74	328.01	331.61	322.38	325.59	324.18	330.27	321.99	324.82	324.64	325.45	323.07	326.18	330.86	326.07	332.23	330.79	324.71	329.21	329.81	327.15	324.09	335.23	330.82	318.7	329.59
316.26	313.93	320.57	318.34	313.75	319.18	313.57	314.42	316.37	319.37	313.95	321.44	321.85	319.71	321.78	317.11	313.81	312.93	321.8	316.74	311.9	314.55	317.64	316.4	318.78	314.51	318.46	319.6	312.34	320.19	320.1	320.79	314.88	313.42	320.1	314.53	311.34	319.86	319.15	321.19	313.5	309.46	320.05	321.54	312.71	321.39	315.29	314.97	315.17	314.42
302.47	300.65	290.43	289	294.66	293.51	296.11	303.19	296.4	297.08	288.33	297.4	293.86	299.97	293.99	291.18	298.36	298.06	297.79	296.56	301.79	290.39	297.48	295.51	297.66	301.67	291.53	291.07	299.86	301.22	285.6	299.8	292.35	299.74	294.14	298.62	298.39	295.2	293.76	293.83	297.92	290.71	295.32	296.8	295.22	287.3	293.52	293.08	298.42	288.09
294.75	296.67	295.7	290.23	297.75	293.72	298.19	299.16	294.7	298.78	294.15	299.34	289.76	296.08	300.76	305.59	297.72	303.75	296.14	293.58	296.44	293.98	302.76	294.95	295.93	296.13	296.71	297.44	293.59	301.06	301.27	290.74	303.32	294.4	293.66	296.34	294.44	296.27	302.34	294.4	296.72	293.63	293.46	296.72	300.06	297.34	292.49	302.31	295.16	295.54
323.06	324.74	321.26	310.27	320.01	312.75	315.85	324.68	321.8	329.7	319.69	314.02	317.34	313.98	317.91	320.44	320.46	319.89	322.48	319.27	313.7	317.86	316.42	318.64	317.45	305.76	317.92	317.46	320.32	312.71	316.8	324.29	315.69	319.56	320.15	315.68	316.8	316.28	314.73	322.79	317.01	318.78	317.45	311.92	325.81	313.01	315.79	318.4	317.84	313.52
306.84	304.13	302.7	299.02	303.64	302.13	304.96	300.26	303.46	301.73	299.7	310.76	306.55	296.52	303.46	306.49	306.55	301.14	303.73	301.33	310.46	300.81	308.7	304.84	305.14	301.73	306.25	304.26	305.1	305.73	305.5	296.05	305.33	301.45	297.16	308.3	298.2	302.45	304.42	299.13	295.38	298.57	301.05	306.45	299.16	304.7	301.41	298.38	308.72	302.65
312.13	313.37	320.66	315.4	312.01	310.83	313.39	314.31	313.76	309.63	310.1	309.11	313.64	316.68	310.41	317.71	313.03	306.83	315.57	312.92	310.17	324.08	313.08	309.73	312.92	316.05	312.61	312.99	313.87	309.45	316.73	320.6	311.55	305.94	317.93	316.14	313.7	308.32	307.66	317.64	315.89	313.72	310.46	316.78	313.78	307.66	313.66	311.04	314.71	318.74
298.35	306.6	300.99	311.69	303.45	303.06	299.9	299.13	304.08	310.18	309.13	299.83	312.08	305	310.63	308.48	307.28	303.13	300.95	305.12	305.55	306.51	303.35	303.8	298.61	304.13	309.8	305.4	302.26	306.22	298.29	303.55	304.54	309.2	307.74	302.74	304.48	303.44	307.36	308.15	301.12	299.53	300.07	307.79	308.25	301.54	306.97	305.02	307.14	304.93
310.57	312.4	308.16	312.57	310.11	305.22	309.36	312.23	309.88	310.27	317.31	313.7	314.45	316	305.29	312.96	314.31	313.02	312.02	311.67	316.94	308.34	313.49	309.38	316.44	305.88	312.27	314.4	314.55	314.95	316.44	312.49	317.69	308.02	312.75	313.03	306.02	307.38	315.03	312.17	304.42	310.53	311.43	311.99	312.26	307.57	311.57	311.37	317.61	307.75
317	313.54	314.14	316.23	311.31	320.78	320.31	314.48	318.47	317.87	317.93	322.12	312.62	308.63	314.92	312.57	312.35	318.42	313.33	315.18	314.05	305.57	315.83	315	319.17	314.82	311.47	319.31	322.11	318.3	315.51	315.3	317.62	313.69	310.89	318.58	325.98	313.22	322.3	322.71	316.39	317.83	319.4	316.78	325.27	318.87	315.62	316.76	320.07	314.58
302.6	308.14	301.16	297.25	304.85	302.51	307.56	317.34	303	304.17	306.68	304.85	306.94	299.86	312.45	305.11	308.95	306.11	308.11	300.27	302.16	301.5	307.11	303.89	304.97	305.74	307.98	303.26	306.3	311.28	308.39	301.07	305.25	298.22	302.16	304.92	303.29	306.7	303.92	313.14	300.09	306.82	310.86	306.38	305.26	314.54	303.16	306.25	306.96	300.92
306.05	307.85	307.96	308.63	303.46	306.77	302.54	303.39	303.8	308.79	303.29	305.2	303.73	299.66	314.81	302.67	302.41	304.7	300.4	300.8	305.51	304.19	308.31	301.26	295.4	308.2	305.9	299.67	307.19	302.73	308.5	307.72	299.75	316.56	306.89	305.78	302.18	311.03	308.61	308.25	305.22	302.29	304.68	307.08	309.74	305.32	305.99	303.82	294.88	309.83
298	305.11	301.87	304.57	304.63	304.33	301.92	306.85	302.1	302.68	301.53	300.27	304.83	306.35	302.8	310.21	303.57	298.66	307.98	298.28	304.82	303.45	305.51	299.01	309.97	302.27	309.34	304	310.54	301.3	306.98	305.98	304.09	305.36	298.65	307.44	302.23	308.42	302.21	300.3	305.56	302.73	306.74	307.49	298.13	301.98	308.04	305.02	298.32	300.39
315.47	324.14	318.14	318.41	313.12	313.92	318.12	314.8	321.93	314.69	320.49	317.94	318.95	316.6	318.27	324.21	315.05	313.08	323.42	319.28	319.68	312.92	318.33	316.57	316.88	325.2	313.31	314.54	309.28	313.43	317.44	311.38	312.32	317.47	315.24	314.51	316.6	319.6	314.99	312.62	314.31	314.06	319.35	316.2	319.83	314.15	319.04	317.47	316.37	320.84
319.21	314.8	311.7	311.11	310.17	317.47	319.23	313.46	315.59	323.89	314.85	314.69	316.78	317.28	311.81	316.76	310.93	315.43	314.53	315.26	320.52	318.69	313.52	316.62	313.64	316.06	316.19	326.28	317.93	322.5	320.08	306.82	314.99	317.54	318.54	309.35	323.18	321.77	315.43	320.81	317.17	316.87	320.35	307.87	312.83	313.36	318.08	311.05	310.46	309.72
309.04	299.74	301.52	308	309	296.75	306.21	301.35	308.55	311.72	302.25	299.38	299.64	301.79	304.31	296.12	305.25	315.56	308.03	307.76	309.36	309.43	304.49	297.01	309.13	305.18	301.4	302.49	304.49	301.45	307.7	305.9	299.2	312.79	300.91	304.34	302.75	303.46	310.36	304.97	305.23	307.02	311.48	305.84	306.56	302.87	303.87	312.05	304.18	303.57
317.65	308.96	321.13	311.01	319.31	320.85	312.63	328.35	316.28	318.21	312.1	324.72	318.28	323.51	320.01	321.05	314.34	320.07	320.74	326.66	318.16	322.73	313.39	326.16	315.69	316.98	319.96	318.84	318.28	319.66	315.98	321.74	316.1	313.44	317.9	318.92	320.08	326.61	315.37	315.76	315.45	314.9	322.66	318.74	314.23	314.31	319.55	320.03	312.94	324.25
312.36	316.77	312.03	310.15	315.49	311.54	316.28	308.65	310.42	315.52	317.66	308.65	310.97	314.26	317.32	318.81	309.1	314.97	312.79	316.65	320.93	310.29	317.96	320.29	315.63	308	321.59	315.82	319.34	318.35	312.96	312.57	316.11	316.93	308.68	316.93	310.21	309.59	314.61	317.27	316.91	316.84	316.98	313.82	315.18	319.44	316.22	320.87	312.93	313.54
311.09	320.69	310.81	318.99	313.35	310.64	325.33	311.58	310.31	314.42	316.45	310.77	319.43	316.87	311.78	315.14	322.36	321.83	312.87	313.72	319.15	312.21	316.78	317.22	313.08	317.21	311.09	318.27	311.89	319.41	318.19	323.49	314.77	315.14	313.97	321.11	326.66	320.64	315.81	317.87	318.01	310.71	319.62	312.53	308.11	313	315.18	309.88	315.69	321.14
305.87	304.6	305.11	305.86	307.81	302.04	305.11	305.78	305.87	308.26	305.65	299.37	309.35	306.04	304.26	300.14	307.86	303.09	306.01	304.92	310.52	299.64	304.48	304.16	303.7	294.87	302.98	307.88	304.89	302.7	308.28	311.95	305.09	304.67	307.51	301.24	302.99	301.68	310.73	297.24	304.84	304.27	313.72	309.82	295.97	300.83	312.1	307.46	306.99	306.37
301.61	304.31	299.92	297.86	301.61	301.34	301.68	298.15	304.34	299.68	298.69	308.9	305.2	309.17	298.68	302.94	299.86	303.63	295.67	310.68	305.5	305.81	297.1	302.47	296.58	306.78	303.38	304.63	306.15	294.42	299.74	302.69	309.71	304.28	304.37	301.75	306.49	304.36	303.56	301.6	295.34	301.04	304.79	302.28	300.56	304.1	304.85	300.87	298.7	302.35
311.68	314.08	315.4	315.91	318.07	311.71	309.59	316.15	323.07	318.27	312.99	321.67	312.56	314.44	311.23	318.45	308.19	313.53	315.9	320.51	308.85	322.28	317.65	318.98	319.06	311.99	316.64	317.44	309.43	316.86	320.84	319.51	323.31	315.18	314.49	316.46	316.57	318.91	320.05	309.8	315.69	314.68	321.63	316.26	314.51	323.46	312.32	320.75	316.31	318.78
307.95	308	309.83	302.74	295.9	308.05	304.55	308.32	305.82	304.41	310.22	305.11	303.69	308.07	304.31	303.74	297.1	298.46	301.6	301.58	296.97	309.08	308.4	301.81	303.3	305.83	302.02	310.37	307.02	307.7	305.37	306.4	307.04	303.87	303.04	298.4	297.51	314.19	296.49	306.69	305.59	299.99	305.88	305.13	311.75	310.29	308.15	307.64	297.49	296.69
312.02	306.34	315.1	322.08	321.94	310.31	319.55	320.88	313.93	318.08	311	315.65	319.22	316.01	310.32	311.32	317.26	319.29	314.92	312.98	318	313.54	314.55	315.08	317.61	316.52	309.59	318.04	317.57	314.88	313.08	312.67	308.22	310.93	309.14	313.21	313.74	319	313.49	311.33	312.82	315.9	321.84	319.05	314.55	315.38	318.09	309.66	314.16	320.16
300.99	295.04	310.57	303.98	304.07	306.08	305.33	299.25	300.6	293.73	298.32	299.16	301.26	302.5	303.92	301.95	297.89	301.56	298.89	296.37	308.33	301.66	296.52	300.95	306.25	305.57	303.95	302.77	297.19	303.67	302.1	299.22	301.48	301.72	301.38	300.46	294.09	307.01	302.16	293.74	305.56	304.45	300.17	302.37	306.15	303.27	291.88	303.04	301.46	297.8
317.29	316.77	315.8	314.89	306.5	316.42	320.33	320.07	315.67	320.99	314.98	316.05	319.55	310.7	310.84	312.9	309.05	310.57	312.92	319.12	317.96	313.08	316.56	313.25	311.23	310.57	309.29	308.8	313.96	313.45	319.76	319.52	316.66	314.54	311.91	311.48	316.72	309.02	310.54	316.45	317.29	310.19	315.41	310.58	315.84	318.01	309.62	309.91	308.88	316.98
298.34	310.69	291.8	300.85	290.46	292.49	300.17	303.51	297.33	309.1	301.75	300.3	305.25	297.9	298.56	302.58	301	296.97	305.31	298.61	297.05	294.9	303.26	294.63	294.65	303.31	298.2	304.83	305.8	305	298.23	296.6	304.84	299.8	297.54	294.98	298.51	299.47	303.01	301.67	291.77	299.43	302.25	299.82	300.07	304.05	306.14	301.86	298.51	303.26
318.88	304.66	310.02	304.44	306.42	310.54	315.62	309.38	303.73	314.48	315.65	303.56	311.82	306.56	311.28	314.55	311.95	313.61	315.34	307.6	305.26	309.51	312.23	311.37	317.03	309.91	320.16	308.41	317.49	306.55	309.36	314.34	313.05	312.27	305.1	309.31	310.99	308.36	305.03	310.47	307.65	307.3	309.97	305.58	313.69	315.21	308.06	306.09	310.1	308.05
311	318.89	310.38	311.91	308.87	316.56	315.2	308.84	318.39	310.3	311.95	307.09	310.43	310.31	321.87	310.09	319.57	311.35	308.25	318.48	312.79	315.74	310.48	313.58	309.95	316.67	314.75	313.84	317.57	317.18	311	313.55	308.55	318.35	314.44	317.27	316.69	311.08	315.89	309.86	305.53	317.8	309.44	306.21	310.95	311.96	309.14	309.97	318.78	321.95
303.56	308.14	298.6	304.34	299.43	302.85	310.19	308.93	299.72	301.95	305.7	308.34	306.08	304	304.12	300.87	304.42	308.32	313.09	307.86	311.17	303.01	301.34	302.59	297.65	309.29	308.63	304.54	307.05	299.34	308.11	301.07	304.84	303.65	298.82	306.53	301.37	299.43	300.42	298.81	302.46	303.62	303.43	310.21	300.35	303.33	302.9	304.5	303.66	310.45
334.1	327.15	331	325.69	325.94	328.28	329.38	326.57	332.89	326.09	329.97	327.79	323.04	325.28	324.37	327.56	325.49	328.77	331.72	328.77	327.08	327.1	326.1	323.07	317.8	327.84	325.24	329	327.49	321.28	322.28	325.66	319.14	325.75	326.86	326.19	326.37	322.53	326.62	323.92	324.79	330.8	329.55	329.92	329.85	323.87	329.29	326.08	326.97	336.98
301.38	301.45	311.39	309.27	303.13	299.25	305.5	298.8	309.39	310.88	305.85	301.66	300.08	307.43	310.4	300.35	311.09	306.17	305.19	304.75	303.89	305.25	309.15	300.59	303.45	300.31	301.68	299.62	308.54	306.77	308.17	303.17	302.93	304.7	313.07	307.7	302.06	301.84	306.41	301.06	303.16	302.48	295.23	309.39	305.02	305.62	305.35	302.23	300.24	302.48
332.85	322.4	319.63	323.4	321.1	323.75	325.84	326.78	327.49	331.62	322.14	322.8	320.52	329.6	330.59	326.11	320.4	319.42	323.12	330.73	327.21	327.03	327.02	323.36	325.4	315.43	328.57	323.01	323.82	323.96	330	319.98	328.07	316.07	326.21	319.26	329.35	330.15	324.54	328.67	328.99	329.41	328.19	328.46	331.62	320.84	323.63	325.11	320.77	325.75
308.92	308.39	304.27	302.62	299.15	300.9	300.87	303.06	303.99	309.85	302.74	310.14	310.3	311.15	295.2	302.64	312.71	308.67	301.48	306.87	312.43	304.16	304.83	306.39	304.98	300.38	311.02	307.88	303.94	303.96	302.26	305.23	302.57	307.39	307.67	308.25	294.29	310.31	304.93	305.58	303.92	301.28	307.38	294.68	305.6	300.04	305.82	310.45	306.81	306.05
307.92	310.26	310.78	303.11	307.8	308.92	302.02	304.56	303.42	304.65	305.71	301.84	304.57	305.14	311.5	302.16	303.46	304.9	300.02	308.33	304.68	303.55	310.04	313.85	305.8	307.19	304.63	308.52	302.99	311.29	300.87	306.1	305.42	303.03	306.27	302.94	307.3	307.23	305.36	303.42	304.91	317.7	309.01	304.59	300.74	308.56	298.29	306.45	303.98	298.8
308.18	318.36	317.5	320.22	318.69	316.51	314.26	317.04	323.99	318.86	317.59	317.64	318.36	318.5	319.73	314.11	320.85	319.94	321.77	308.35	315.72	320.16	309.24	325.82	320.38	317.05	319.1	321.39	315.05	315.74	318.99	319.01	322.26	315.66	312.79	316.51	319.45	318.94	309.44	312.35	319.53	317.46	324.48	317.13	319.88	319.41	313.42	312.51	313.39	324.08
293.96	297.06	294.8	295.46	293.62	300.79	293.42	292.64	298.97	300.78	295.26	299.43	298.52	305.25	295.11	289.61	302.13	296.38	297.44	296.79	296.25	301.64	296.71	291.6	292.93	296.55	290.42	301.42	286.61	299.11	301.9	295	293.11	292.98	294.45	298.53	302.34	299.03	292.62	292.71	298.27	295.18	297.92	295.57	296.31	303.2	295.41	294.66	291.73	296.03
310.15	311.87	313.17	311.28	310.34	307.44	307.65	309.18	306.84	309.97	311.41	308.9	307.8	314.84	311.63	313.74	312.59	310.25	315.19	307.99	309.12	308.97	315.44	307.25	316	316.36	311.45	305.63	310.43	312.16	319.48	312.73	313.72	310.96	315.41	309.52	310.88	311.57	304.6	315.25	306.2	308.58	311.11	316.88	307.72	307.87	311.18	318.74	304.59	302.59
298.37	291.12	290.78	297.86	300.06	301.58	291.26	300.97	293.29	294.52	299	295.19	289.25	297.7	296.92	297.11	291.37	292.46	297.25	297.29	290.98	295.5	295.51	296.36	303.39	300.2	298.95	297.4	295.84	288.76	300.39	293.19	305.82	307.66	301.14	300.08	297.76	294.17	295.09	299.47	296.07	304.98	297.19	300.62	299.39	297	297.54	292.09	298.74	291.23
308.55	315.42	321.7	317.64	310.76	313.12	314.93	314.62	314.08	313.1	308.94	304.97	313.21	315.13	308.2	310.43	314.05	313.3	314.33	316.64	309.09	314.87	312.06	311.39	312.83	315.11	306.4	319.18	318.07	316.31	312.96	318.17	316.99	307.4	318.27	313.3	311.57	316.89	314.61	307.67	310.87	311.62	312.62	313.07	312.51	309.04	309.08	319.79	307.41	314.92
316.08	323.08	332.7	332.09	325.73	325.87	320.97	326.02	330.9	333.88	324.72	325.08	326.22	328.82	322.56	321.17	322.56	318.77	328.41	328.68	319.86	326.44	322.62	317.86	328.81	331.36	322.21	323.09	329.19	325.05	318.94	322.66	323.13	329.19	315	323.54	324.33	325.1	322.53	325.26	331.21	323.1	326.1	328.66	329.14	324.2	320.55	327.02	320.7	331.38
315.94	317.67	309.18	315.92	308.42	309.16	309.89	310.31	311.35	308.58	317.99	319.14	318.64	308.04	306.89	305.75	312.02	309.07	310.18	313.68	303.73	314.88	314.75	306.05	305.4	307.29	311.69	308.76	311.64	316.68	308.85	311.24	314.54	310.82	316.59	301.8	320.42	313.94	315.87	317.38	312.68	313.5	313.84	312	317.32	308.43	316.6	312.3	310.61	308.8
315.41	307.08	313.76	309.15	306.94	308.96	313.61	305.68	314.49	309.49	310.45	308.56	309.87	308.01	314.48	318.74	314.93	311.25	307.79	307.66	304.64	301.22	313.2	310.9	308.55	308.75	318.86	315.91	307.61	303.05	312.41	313.16	303.54	307.13	311.95	310.76	310.22	312.77	313.29	313.54	306.73	306.18	311.31	311.36	317.58	309.38	307.12	308.85	303.83	309.93
305.36	295.47	302.86	309.15	302.62	300.1	304.84	306.26	299.56	308.07	304.2	306.01	306.94	310.49	300.74	304.92	300.86	312.68	308.81	307.4	301.51	313.19	301.4	300.75	312.98	298.03	304.8	298.54	297.98	309.66	297.46	303.67	307	303.68	301.35	301.7	304.22	308.78	306.23	307.48	307.54	310.85	306.86	307.89	307.95	313.12	308.36	303.34	307.25	307.04
313.21	306.01	306.89	310.06	311.32	316.31	318.99	309.58	305.09	313.6	310.28	304.53	309.15	315.51	308.86	308.09	309.76	306.61	305.46	314.26	309.9	311.78	309	300.01	307.88	306.44	303.68	305.52	310.22	309.33	306.98	313.52	305.32	311.58	306.96	308.5	316	304.88	312.65	308.18	311.77	303.54	305.9	309.62	310.43	300.7	305.29	307.53	308.53	309.92
290.83	294.91	294.97	296.61	290.4	297.12	285.29	296.91	298.73	291.83	297.4	290.84	291.54	291.63	296.73	296.48	294.71	299.5	293.65	296.24	298.57	288.04	289.8	294.11	287.36	301.16	289.3	291.93	300.28	298.07	293.6	302.54	284.74	295.83	291.28	292.85	290.01	292.56	289.85	289	299.67	293.08	298.84	296	300.79	297.87	298.23	290.28	300.78	291.28
317.8	318.3	318.12	321.23	315.14	319.45	319.69	321.36	321.03	320.28	313.99	314.1	321.56	312.91	317.42	320.96	318.34	324.26	321.34	324.07	323.35	320.68	316.27	323.23	318.27	316.57	315.6	318.37	324.08	316.42	314.25	317.79	318.77	317.57	318.88	316.58	311.82	322.63	312.99	317.91	310.43	318.13	316.3	322.95	312.18	319.5	316.71	316.91	326.88	318.03
303.93	305.01	304.49	304.92	298.97	300.81	302.96	297.94	299.17	297.7	299.09	300.28	301.99	297.61	293.31	300.83	300.68	308.6	301.06	296.85	300.82	305.53	303.91	304.76	300.05	301.29	299.95	307.73	300.2	295.79	299.77	299.79	299.85	297.98	290.55	302.47	306.84	299.45	305.99	306.62	306.2	302	301.9	306.89	300.25	295.41	303.51	301.2	297.11	303.23
322.57	327.28	325.38	328.63	324.33	326.27	322.67	329.76	330.86	329.91	330.97	324.88	324.23	325.84	320.92	323.69	329.39	321.33	325.04	324.71	323.49	325.7	330.55	326.93	322.48	322.8	322.92	322.84	320.76	321.55	326.41	322.95	330.87	325.43	313.42	321.03	324.83	321.85	332.17	329.92	319.52	322.6	320.65	319.49	325.66	321.22	322.4	319.42	328.67	326.06
305.64	304.35	316.03	313.71	317.87	311.11	313.02	316.84	308.94	309.79	310.14	314.62	310.62	315.15	310.01	314.18	312.99	317.59	314.79	310.06	314.33	315.21	301.43	314.69	310.4	318.6	318.08	308.43	314.87	310.64	311.21	312.39	310.87	313.17	314.04	310.22	310.61	311.26	309.73	310.55	312.65	314.75	309.46	312.79	314.46	313.15	312.86	312.23	319.89	315.72
317.36	308.07	309.69	307.46	313.01	304.14	316.17	308.9	312.57	303.05	317.35	314.32	307.25	310.1	313.36	308.54	309.25	310.55	308.8	304.27	308.44	310.14	305.58	306.69	308.74	312.37	311.07	313.28	300.42	310.81	303.97	309.2	302.67	306.13	307.96	312.28	303.63	305.52	306.59	302.16	311.25	311.17	304.28	313.69	305.21	311.48	311.12	314.31	316.71	304.19
295.32	293.39	290.65	286.2	300.82	294.71	292.13	298.48	294.53	292.98	294.47	294.13	293.33	293.11	296.82	297.44	300.03	298.66	296.37	295.46	294.69	291.56	293.32	297.18	299.59	293.1	296.21	295.54	295.37	287.3	292.41	303.38	292.19	293.97	296.67	290.77	295.59	303.18	300.15	292.4	295.99	287.66	294.42	290.32	294.53	291.82	294.13	299.02	297.6	288
295.68	290.5	292.64	294.24	297.28	293.99	298.79	292.52	290.25	290.91	295.61	296.57	293.49	292.12	291.48	294.53	295.66	296.22	296.53	290.51	298.94	294.73	293.51	292.83	292.3	289.84	291.72	292.45	292.59	293.61	300.62	292.48	297.34	300.9	298.22	299.12	301.02	291.61	296.9	298.64	303.21	293.27	298.96	285.29	293.64	299.67	305.31	296.13	298.22	301.14
288.95	298	293.65	298.51	291.08	285.5	295.81	287.9	293.38	296.27	292.44	297.38	291.25	298.55	292.81	288.88	293.43	296.4	296.54	289.55	299.51	296.46	285.77	296.32	295.39	295.41	284.94	292.09	295.72	297.76	294.05	292.07	290.34	285.85	295.79	297.07	286.54	299.7	297.78	295.45	298.24	293.35	298.1	292.84	296.01	287.07	294.97	299.75	291.77	297.75
313.73	317.84	318.57	309.05	313.37	314.78	314.81	314.17	314.62	314.14	320.23	317.38	314.11	317.11	311.08	311.94	315.26	313.36	312.62	320.86	317.4	315.12	312.63	309.68	319.74	306.18	314.77	309.24	308.25	315.85	315.52	322.47	315.85	307.87	314.51	312.17	317.9	319.2	313.72	316.24	313.96	303.38	307.85	313.95	308.07	317.17	313.73	310.07	316.49	316.61
299.59	303.29	306.83	302.12	309.65	302.51	302.12	301.18	311.08	299.32	305.11	303.22	301.68	296.53	315.89	308.93	305.89	298.93	308.18	310.3	305.45	305.13	305.74	307.59	307.5	307.68	306.78	308.84	308.57	303.16	305.41	309.88	308	305.62	306.8	307.57	304.99	308.61	302.34	301.77	312.19	307.04	306.32	301.43	308.63	296.49	300.5	302.35	298.6	305.53
309.34	320.31	314.7	319.53	311.79	321.98	320.21	318.02	319.03	320.73	314.96	319.07	321.95	319.81	318.59	315.51	312.04	317.59	321.78	319.2	320.46	316.83	324.25	321.19	314.69	316.76	317.11	321.84	318.72	321.02	314.31	304.51	314.68	310.95	328.4	320.91	315.27	318.45	317.5	320.2	322.9	314.2	316.61	322.64	314.75	320.99	314.32	318.53	313.51	315.5
305.21	312.11	295.51	305.35	301.93	314.33	301.75	313.66	309.04	304.27	303.03	301.2	301.04	311.2	305.92	304.5	309.04	306.66	303.65	304.1	310.21	309.69	307.73	306.07	298.71	306.46	305.19	299.93	309.74	308.25	310.3	312.67	308.37	305.27	301.12	306.46	306.63	304.34	313.19	304.86	302.99	302.83	308.25	309.08	303.88	309.63	305.79	311.7	302.31	297.23
307.98	300.22	310.71	307.66	305.08	305.57	310.39	302.66	306.34	310.34	306.1	311	310.47	302.44	305.72	303.13	299.28	314.71	299.77	306.27	301.73	306.83	306.58	301.38	311.39	309.14	311.3	302.48	305.51	303.46	299.72	309.58	308.54	307.81	312.58	299.25	303.18	304.52	304.93	308.05	297.84	310.97	311.74	310.89	310.81	314.79	301.68	306.85	311.13	303.02
299.19	305.4	306.87	308.72	303.48	300.37	307.47	308.15	305.09	304.86	304.68	304.42	302.71	303.76	301.09	299.64	303.2	305.87	291.67	308.92	310.51	303.78	304.58	302.13	307.07	305.45	306.69	308.78	308.26	300.58	308.01	301.82	309.55	305.55	298.18	306.93	301.97	303.71	310.34	304.2	305.94	304.28	309.79	302.05	308.03	311.18	308.09	300.15	308.68	297.92
314.04	311.26	311.59	307.63	312.49	310.98	313.09	304.03	308.95	303.63	306.87	305.36	310.98	310.91	305.67	316.09	313.87	305.43	309.21	306.97	309.15	312.1	305.25	301.57	311.32	313.55	312.6	308.75	308.74	309.56	304.53	301.93	308.67	306.11	302.4	299.54	307.2	306.82	305.51	306.67	305.09	316.96	309.64	303.75	313.15	308.2	302.86	308	300.67	307.74
324.72	324.32	329.03	322.43	328.46	323.3	322.98	320.35	328.75	325.62	325.64	318.79	327.7	320.85	324.58	324.44	320.16	321.74	326.14	325.57	322.74	319.96	320.2	332.57	324.23	329.01	319.83	325.19	323.62	327.29	324.53	327.78	323.61	325.41	320.25	322.73	330.06	322.96	334.86	320.85	325.52	325.17	316.9	324.9	319.22	333.1	322.5	324.5	327.03	321.32
299.34	306.27	305.69	304.62	293.75	309.27	298.99	303.77	305.93	302.38	295.39	300.77	302	296.94	305.37	309.5	302.12	299.35	299.51	305.13	300.08	296.17	295.88	308.96	300.69	294.64	299.81	304.45	305.33	298.93	302.17	303.68	309.43	302.7	299.96	297.67	302.95	295.89	298.31	297	297.14	302.94	305.91	304.5	310.49	297.21	305.33	302.59	302.43	297.33
311.56	303.16	310.35	298.87	299.24	303.91	305.01	309.71	301.6	308.04	301.08	306.08	296.08	301.61	306.85	304.42	303.44	307.53	306.91	296.62	307.12	304.8	302.67	304.37	302.42	306.11	309.67	311.29	299.98	303.42	309.29	303.21	306.09	302.73	308.39	306.38	306.03	308.75	306.91	305.55	298.6	306.83	305.04	308.65	310.85	310.3	308.72	303.09	302.19	303.97
316.95	321.76	313.52	318.44	321.16	318.92	322.61	324.32	316.19	317.44	310.32	321.2	321.12	323.72	315.38	317.78	320.67	313.11	313.83	317.84	319.9	312.46	319.28	314.35	318.63	317.94	314.24	317.79	316.25	319.61	319.33	313.72	312.54	320.1	323.8	322.54	318.79	321.41	313.65	315.8	317.39	319.91	321.3	315.97	318.73	317.89	310.42	311.74	314.94	323.52
309.18	306.61	309.35	307.45	307.26	308.35	312.66	310.79	304.75	304.6	309.55	310.37	311.1	317.25	315.07	312.85	311.2	313.94	314.34	310.5	313.71	305.31	308.62	312.52	315.23	305.55	307.85	313.29	308.41	309.93	305.35	305.5	306.79	310.3	311.08	312.12	310.06	311.68	310.24	308.07	310.81	307.05	316.88	317.93	318.75	303.88	312.32	308.61	309.63	314.47
288.46	299.03	294.31	295.28	286.57	293.96	294.91	300.9	299.19	290.11	298.62	292.8	294.29	296.81	296.95	294.15	291.22	300.44	295.09	301.71	287.09	298.21	301.13	298.99	290.48	298.57	298.14	302.58	291.25	287.46	298.09	295.03	289.63	293.29	294.04	288.93	289.42	292.27	298.84	295.33	290.06	298.42	288.51	294.52	294.79	301.29	298.94	290.89	288.46	296.71
295.88	298.65	309.32	302.07	305.24	302.73	300.46	301.53	304.38	299.11	297.51	295.8	296.46	299.79	294.71	299.71	303.56	297.94	299.9	302.89	293.16	296.06	301.44	296.47	297.7	290.4	300.29	302.82	299.99	299.92	303.44	303.02	298.05	300.12	302.8	298.13	303.22	301.79	297.47	291.73	293.12	299.06	294.55	301.95	299.6	305.17	299.35	308.11	299.8	302.46
323	328.43	327.25	331.53	325.96	325.2	325.45	325.62	332.53	320.33	323.97	326.07	330.89	331.53	329.05	323.2	325.05	326.29	332.35	327.28	324.68	321.25	332.02	324.18	320.02	326.32	320.25	319.08	324.26	325.91	325.18	325.71	316.36	322.28	333.86	321.51	332.87	327.8	317.74	325.35	320.69	323.84	326.58	323.77	320.13	324.41	323.17	324.92	327.91	330.37
325.28	326.3	325.59	331.7	325.26	328.02	328.59	325.29	326.65	318.58	330.38	326.01	321.49	335.71	325.63	325.83	326.1	324.36	328.68	324.69	330.91	329.54	328.47	329.62	328.97	329.31	324.23	326.09	332.34	326.23	330.99	325.99	329.84	325.33	327.74	321.49	328.59	328.18	321.15	330	323.38	327.97	326.49	321.07	330.38	334.87	326.73	328.02	324.63	327.97
309.23	317.92	313.25	316.72	308.28	308.52	308.5	307.22	308.89	312.94	318.26	305.5	309.32	310.62	312.64	308.86	308.83	311.6	312.43	305.59	310.46	316.17	310.98	309.22	317.72	316.03	306.56	308.9	308.44	317.42	308.63	308.78	311.82	308.85	311.12	308.17	309.27	315.81	308.36	314.15	308.81	312.56	309.36	310.02	310.92	313.15	321.65	313.82	310.46	306.39
307.43	306.04	306.92	302.18	315.55	302.64	304.99	308.3	310.79	304.57	311.03	303.06	308.13	306.88	304.96	306.48	304.51	304.56	308.95	305.77	302.13	306.41	302.47	306.14	305.54	312.52	306.87	310.21	299.31	311.27	303.36	314.82	306.43	304.52	314.25	306.8	310.97	303.5	305.03	301.32	306.24	306.26	303.31	302.82	308.2	306.18	307.75	306.74	308.03	303.22
298.31	293.88	292.9	296.12	294.32	296.88	290.72	297.59	298.03	295.37	293.71	295.75	292.21	295.58	296.89	297.19	292.05	296.64	298.71	291.29	294.68	303.59	294.28	301.6	287.06	301.92	288.49	296.16	292.26	290.78	292.64	296.88	289.55	294.29	283.31	298.75	297.17	296.09	294.97	289.52	291.6	294.71	288.59	288.85	286.44	295.32	292.9	294.31	289.55	289.94
307.47	299.07	307.22	298	312.81	307.24	310.15	307.29	304.4	311.67	306.49	302.35	304.18	306.15	310.71	305.62	302.76	307.13	309.35	304.33	304.86	300.84	306.41	304.3	304.22	307.67	309.03	304.75	306.12	308.11	312.5	309.09	303.9	304.38	298.65	302.43	308.3	309.03	308.37	299.87	308.38	311.72	306.3	308.72	305.11	316.42	305.32	299.69	315.58	305.58
310.13	315.89	310.04	302.39	306.35	307.11	307.17	312.75	312.42	310.29	308.65	309.55	306.96	318.9	315.18	310.01	315.76	305.05	309.67	313.58	311.63	312.86	311.44	313.7	306.04	307.57	316.77	312.66	312.28	310.19	318.05	311.76	310.86	312.7	302.61	311.21	303.58	303.39	307.31	308.04	312.71	313.47	303.41	310.43	310.14	311.63	306.33	304.01	308.06	306.4
296.16	304.83	299.38	310.19	301.82	297.44	302.18	301	300.05	301	299.12	306.01	306.39	301.14	304.98	303.3	308.47	307.14	299.99	303.55	300.46	302.55	305.46	307.29	298.94	306.04	302.3	306.74	305.94	306.03	306.47	306.97	301.82	300.42	302.82	310.89	304.71	307.47	302.35	300.04	302.66	295.39	301.91	302.87	300.85	307.68	302.5	307.99	301.12	308.25
307.52	302.88	297.52	306.52	305.19	309.52	302.1	310.12	306.22	307.2	308.24	309.87	306.3	304.24	305.32	298.63	315.51	307.8	309.05	306.33	303.61	308.21	309.07	309.03	316.39	305.4	305.58	310.17	305.12	306.36	311.98	310.23	303.83	303.23	304.64	303	306.24	309.17	304.63	307.78	299.36	308.98	309.26	303.08	306.15	310.26	309.56	307.54	300.02	301.17
310.25	310.78	312.82	311.81	307.76	306.73	307.5	314.96	308.92	307.36	307.54	313.31	310.68	306.4	310.53	306.6	309.16	313.06	305.82	311.49	315.15	305.31	307.65	310.46	312.43	318.51	306.08	310.36	308.51	312.52	303.04	307	309.75	315.12	312.71	310.64	312.48	298.53	298.63	308.38	311.69	316.81	311.6	302.9	307.41	315.35	307.5	315.07	303.67	307.89
306.71	307.44	295.46	295.54	293.89	300.03	310.65	302.51	305.62	308.64	305.14	309.16	301.66	307.22	304.46	302.45	300.55	300.28	304.34	305.26	309.68	304.74	299.98	301.37	301.13	306.69	306.04	299.5	301.62	300.7	302.68	299.25	307.55	300.87	303.67	307.99	300.93	299.29	304.06	294.3	303.69	299.47	297.29	301.9	304.78	305.77	303.8	303.63	299.41	302.23
303.73	307.14	303.74	301.73	298.63	295.4	304.89	309.66	306.09	309.29	306.15	302.56	304.08	309.68	303.81	302.27	304.51	303.45	304.7	313.48	306.74	305.11	298.25	300.46	307.78	306.56	308.1	315.86	302.22	304.23	299.96	300.76	301.09	309.81	311.24	301.69	300.45	308.89	304.65	305.79	301.31	298.91	310.64	301.55	304.33	310.09	311.23	301.4	302.34	305.51
327.24	332.19	323.27	325.61	332.63	327.33	322.76	325.31	333.64	323.56	333.11	322.93	326.11	326.26	329.39	327.78	334.25	323.84	330.42	328.03	329.46	324.23	320.5	331.68	330.43	321.74	326.27	334.15	326.86	323.91	330.51	326.03	331.89	324.95	334.31	330.71	329.43	332.34	325.25	330.32	323.1	325.93	325.43	329.5	326.2	325.35	328.19	329.52	324.81	325.98
298.14	303.85	305.34	304.55	306.81	300.85	299.9	302.55	309.21	300.02	304.44	300.74	299.98	306.27	297.26	300.53	308.1	299.98	311.57	302.88	302.4	302.34	305.68	303.04	310.25	302.81	303.25	303.37	306.45	299.58	297.55	304.27	303.51	301.16	301.75	310.85	308.53	302.47	310.91	302.65	301.03	304.64	309.49	303.87	300.87	298.36	294.59	301.17	309.76	306.8
323.73	323.79	325.72	325.82	329.53	322.44	323.28	317.01	324.8	321.63	314.46	320.86	323.18	319.14	327.7	318.54	319.34	327.45	327.12	327.09	323.09	322.57	323	323.27	322.45	327.46	327.26	332.82	321.74	328.35	324.59	321.14	322.58	324.45	325.02	324.67	322.66	323.95	329.1	331.02	321.6	326.62	333.53	327.53	324.11	319.76	323.14	325.98	323.22	325.92
328.27	327.73	326.49	332.57	326.65	324.3	323.69	327.43	325.06	325.33	321.66	333.84	331.44	329.59	329.22	328.88	330.39	330.32	329.37	328.33	322.75	329.31	330.47	328.04	332.75	327.5	328.33	332.88	325.38	335.62	323.69	327.06	337.68	334.26	322.19	325.87	325.41	323.38	323.62	324.67	328.96	334.22	332.75	319.74	330.7	332.42	333.6	329.51	327.1	326.24
317.8	313.66	317.84	309.81	314.08	324.26	310.78	314.23	324.06	324.52	314.84	308.28	317.12	312.76	314.13	318.29	311.09	313.4	322	316.44	318.57	316.25	319.5	314.93	317.61	312.6	316.38	302.34	316.52	317.56	317.05	312.68	316.11	314.32	317.99	310.45	316.1	310.58	318.33	314.14	311.77	316.04	311.09	318.12	313.47	316.32	318.79	318.71	317.69	313.85
313.57	312.72	323.79	301.58	310.93	314.11	316.61	318.51	314.14	316.24	321.75	312.76	307.11	311.68	304.31	313.83	308.59	317.01	314.99	304.8	314.62	305.34	310.6	309.13	311.06	306.53	322.9	308.96	314.99	315.13	305.98	315.59	316.01	309.35	320.67	313.65	311.73	313.92	313.96	314.16	309.82	310.49	313.31	308.27	305.1	317.75	312.23	317.58	311.7	316.05
314.24	312.24	320.09	318.53	320.21	327.68	319.02	315.64	323.22	322.11	316.6	323.27	318.34	318.28	313.69	320.38	317.14	324.04	323.98	315.23	322.59	319.59	316.21	315.34	318.27	321.31	323.49	325.68	317.8	321.57	319.15	320.95	319.88	323.22	322.12	319.63	317.67	319.48	316.24	318.72	321.07	313.43	312.46	322.47	318.07	319.62	313.47	323.31	321.18	315.17
308.24	307.47	304.59	303.6	301.74	303.97	294.8	306.47	308.75	300.98	297.29	300.34	302.93	303.51	300.6	298.88	306.41	307.36	297.27	299.2	297.45	303.49	304.46	304.87	302.12	304.57	305.18	303.11	305.85	296.94	302.97	299.74	300.67	307.92	301.71	302.06	299.2	301.68	299.71	309.51	306.26	299.58	298.34	302.58	304.74	306.66	302.83	305.44	300.98	303.49
310.05	313.29	314.25	315.82	307.96	317.46	314.07	316.02	310.94	304.68	315	306.15	308.64	306.86	314.6	313.46	316.86	311.81	313.22	314.55	310.88	319.14	312.34	311.18	311.86	310.75	304.85	314.09	317.46	317.39	303.89	306.95	310.4	312.01	304.91	313.71	307.75	310.89	312.93	316.89	313.33	309.72	317.21	311.59	307.35	308.87	309.52	308.49	316.74	319.9
308.76	305.08	305.53	305.93	307.36	295.45	303.4	306	309.01	305.09	309.41	302.38	302.88	310.78	300.72	306.3	308.61	301.95	305.88	301.69	299.84	306.15	303.95	303.78	303.53	308.86	304.82	311.85	307.92	302.66	308.49	302.1	306.99	307.23	309.87	307.07	307.87	307.57	304.96	304.85	299.58	305.6	303.69	308.69	304.31	304.94	312.18	302.28	307.54	311.4
293.93	290.79	295.9	300.48	295.35	298.32	297.41	288.21	291.33	295.87	295.15	287.17	295	297.56	293.88	293.68	287.08	298.14	298.18	288.9	292.71	294.54	293.74	296.07	286.94	294.76	294.35	292.9	291.09	292.59	299.51	293.43	288.26	292.86	297.6	286.61	295.44	291.59	291.35	290.81	291.41	297.92	298.42	286.54	295.28	299.28	298.89	298.18	294.8	296.45
304.22	307.51	301.33	308.45	304.19	302.41	302.64	307.52	305.91	305.23	301.54	301.59	302.26	302.54	304.39	300.96	309.56	307.81	307.79	300.87	299.36	305.68	304.67	303.12	313.53	302.17	305.79	305.74	310.9	311.34	306.88	307.56	306.34	312.3	312.03	303.13	306.89	307.11	309.71	310.37	301.57	300.79	304.51	307.83	304.92	306.48	303.55	312.33	305.8	304.9
304.79	302.06	300.72	307.91	296.82	304.73	298.57	306.29	309.37	296.12	305.93	306.34	304.09	307.46	304.18	302.3	303.3	306.31	296.1	303.89	303.24	307.08	312.34	299.62	302.1	306.59	297.05	310.98	301.82	303.16	302.55	299.91	306.55	306.64	300.59	299.77	300.05	303.77	304.8	298.03	303.39	299.28	307.51	302.3	299.39	307.6	299.34	309.86	304.08	308.76
323.41	326.59	329.05	327.11	326.05	326.36	322.34	332.14	321.75	328.39	327.29	324.32	324.83	325.79	327.32	323.68	325.92	327.4	335.25	327.05	323.41	328.95	324.62	333.61	333.29	327.88	323.81	324.02	331.1	332.99	329.94	333.14	326.33	324.24	328.7	323.87	327.4	331.76	327.81	325.27	329.02	324.53	320.02	327.27	328.78	332.63	327.43	327.85	331.23	320.36
317.67	312.5	313.37	318.36	313.76	318.72	319.11	312.03	318.54	317.29	310.56	312.16	319.57	317.26	313.69	314.24	321.29	314.46	313.97	322.29	317.92	317.65	320.23	317.36	321.86	313.63	311.51	305.44	316.47	319.3	320.86	315.85	312.78	312.68	318.33	326.86	318	313.08	310.3	317.76	313.32	318.49	311.44	319.11	316.9	314.29	324	324.12	316.03	320.09
313.65	317.37	310.76	311.45	313.12	310.99	315.95	315.37	319.29	313.83	312.81	310.14	311.94	314.32	313.51	309.33	316.17	314.66	320.66	308.94	315.74	312.05	315.13	316.58	312.73	319.33	317.62	319.14	316.65	310.79	307.27	319.39	317.7	308.71	311.77	315.6	312.7	312.66	312.42	319.91	307.58	310.51	324.09	313.25	308.42	310.73	313.13	311.11	314.68	317.66
311.02	315.38	317.51	311.78	310.67	325.14	314.61	310.73	314.99	311.98	317.74	319.96	316.33	318.54	314.06	318.84	317.9	312.61	307.78	318.98	311.76	319.87	310.7	303.73	308.16	314.85	311.33	319.81	311.55	319.68	318.72	313.08	314.58	309.47	315.67	316.1	317.64	313.85	317.03	312.67	318.12	315.76	313	316.52	315.98	309.31	322.34	307.36	319.63	314.9
301.64	305.14	308.8	306.95	308.5	311.42	302.89	301.43	310.92	311.5	302.54	310.39	294.14	309.63	296.16	304.42	309.21	300.32	307.21	299.3	303.12	308.25	301.36	300.72	303.41	297.9	301.43	300.3	306.86	305.18	300.43	304.55	307.65	303.52	300.07	304.31	312.19	308.43	302.83	311.27	305.85	299.22	303.4	306.64	305.67	300.45	312.77	304.14	301.77	306.36
307.91	311.84	316.8	315.41	315.75	313.65	315.8	313.3	314.45	310.46	313.08	314.16	308.3	311.16	310.02	316.99	318.76	326.29	315.92	313.51	317.34	311.49	323.87	309.34	325.21	316.83	315.58	310.96	308.3	316.97	308.69	313.43	312.64	316.07	318.72	318.17	315.8	310.09	319.36	311.95	316.68	313.88	310.32	316.24	310.87	313.62	314.44	314.21	316.7	311.62
301.5	312.11	302.24	309.68	306.72	304.48	305.73	303.86	308.68	307.46	303.45	316.97	313.01	295.19	302.93	300.38	305.72	307.66	307.84	305.84	306.59	305.88	306.77	300.57	309.56	304.92	303.47	306.79	302	308.86	302.45	308.99	304.59	305.31	296.57	302.65	315.7	303.98	300.1	305.81	306.69	303.14	308.24	309.46	307.7	301.6	308.16	301.95	303.17	305.44
317.92	305.59	309.78	317.12	314.46	310.62	315.94	318.3	317.13	314.2	318.86	311.37	321.71	314.09	319.4	304.16	314.06	314.29	314.28	310.71	312.04	317.53	312.33	315.07	321.74	310.39	313.39	314.89	313.3	314.66	316.06	321.54	318.09	308.69	314.41	314.68	314.85	315.25	314.84	306.92	319.48	316.73	313.53	306.46	315.12	316.52	315.97	316.36	311.29	317.46
300.84	310.74	309.91	306.53	300.65	302.96	305.74	310.19	308.46	305.75	308.26	308.6	302.04	299.69	295.49	301.37	304.87	301.54	305.75	305.38	307.14	303	299.23	310.76	302.38	300.34	309.18	306.6	303.05	306.82	302.6	303.31	311.77	305.13	307.62	302.36	308.63	297.98	299.89	303.29	301.66	305.71	305.08	308.8	303.31	305.45	305.75	297.19	304.3	302.55
297.42	292.77	290	298.41	290.51	291.5	291.87	290.99	294.55	288.72	294.16	293.03	298.9	293.25	296.96	292.04	294.27	297.62	303.87	290.62	296.08	290.82	294.65	296.39	286.8	300.45	297.09	295.4	296.91	294.24	296.06	298.34	289.13	290	298.42	294.61	294.77	301.03	293.36	294.23	291.35	299.31	307.04	289.36	302.95	301.1	292.05	293.32	294.37	287.36
301.19	306.59	302.42	303.14	305.42	306.9	302.87	302.69	309.41	312.37	304.82	299.33	304.8	312.38	299.57	312.4	309.41	304.86	303.81	303.83	299.92	304.7	301.84	302.37	299.95	304.86	300.88	302.26	301.51	302.32	300.02	297.97	301.24	305.1	309.13	306.14	305.78	297.48	308.99	307.19	299.63	298.62	312.05	303.4	306.11	298.89	307.67	309.34	298.92	300.57
306.27	304.61	308.91	302.83	308.18	305.13	307.76	304.7	304.94	303.74	307.82	303.42	301.09	304.87	305.75	303.96	308.42	305.16	303.78	307.43	304.08	304.73	303.5	305.42	300.77	310.58	307.17	302.98	310.03	311.29	303.45	306.88	305.92	304.7	300.66	310	305.06	306	309.37	302.99	301.67	302.05	308.42	306.13	299.38	303.56	311.04	301.36	308.51	305.4
295.89	296.12	293.73	291.53	298.7	294.3	289.03	295.37	299.83	296.98	292.95	296.66	294.26	296.63	296.99	294.96	294.05	296.96	293.23	300.11	293.36	290.04	296.43	297.19	298.62	300.5	294.76	296.59	294.29	296.8	296.02	300.48	299.8	298.43	299.36	294.06	294.01	301.28	299.29	303.11	299.01	297.92	296.18	300.36	299.41	292.63	300.89	298.12	303.31	301.14
307.19	298.48	308.9	304.17	298.73	296.9	304.69	306.48	298.67	304.32	296.98	307.87	305.46	308.14	305.35	298.53	305.17	308.46	296.22	303.02	304.95	300.33	301.73	308.29	310.81	309.42	303.45	306.78	303.55	300.52	301.3	302.01	307.9	290.91	305.44	302.9	299.77	303.72	294.85	310.47	303.65	296.69	301.02	304.16	303.31	296.62	308.8	297.54	299.85	300.86
318.82	319.3	319.25	317.12	313.74	315.37	323.28	318.27	317.79	318.36	320.94	318.69	318.27	314.58	317.67	314.96	318.75	319.52	319.5	305.8	323.71	313.53	314.08	324.45	320.03	319.8	317.87	323.9	319.15	316.29	319.98	319.81	314.57	316.2	322.37	311.88	318.51	318.84	328.14	320.78	318.2	323.55	321.97	314.03	316.28	315.55	314.32	324.9	317.51	317.48
310	308.59	309.75	312.88	311.9	304.66	306.85	303.72	309.22	304.66	311.04	310.43	313.37	310.65	308.62	315.08	309.73	307.58	310.54	318.02	312.28	306.4	309.72	309.64	311.57	313.8	309.26	305.22	311.73	310.36	307.18	311.79	316.96	314.79	311.01	314.28	315.32	309.19	312.8	308.83	320.71	310.94	309.32	310.53	307.73	310.89	309.09	309.69	300.71	309.6
302.7	312.83	309.72	313.58	312.28	311.43	308.03	308.72	302.39	311.76	310.05	315.57	312.37	312.64	311.23	306.86	310.61	302.47	317.04	308.42	313.61	307	306.74	314.86	309.01	314.45	308.86	311.79	306.56	303.35	306.52	305.92	302.71	318.94	310.51	305.87	305.64	311.24	308.07	307.4	309.02	312.48	305.46	309.15	309.61	308.93	307.07	307.48	312.22	309.82
304.41	300.68	305.84	303.41	311.69	303.69	299.61	309.11	306.13	304.93	305.85	302.83	308.87	311.34	306.27	301.09	303.57	307.62	305.62	312.98	303.59	313.81	306.56	305.76	312.66	313.08	311.68	300.64	309.6	307.16	305.58	304.85	310.92	306.35	302.53	310.06	303.1	312.26	310.09	308.06	306.77	306.18	307.42	303.4	303.27	310.63	312.06	299.37	301.12	305.01
320.37	323.17	325.72	325.15	323.11	324.5	335.85	326.54	326.61	328.78	329.29	325.95	330.89	323.56	324.04	327.84	325.75	319.13	325.49	330.08	333.35	324.35	326.12	322.56	320.74	331.22	323.56	328.17	333.4	324.9	329.58	327.56	324.16	325.28	327.4	324.64	333.05	329.61	325.81	332.13	323.02	325.28	324.87	334.19	327.08	335.23	324.77	330.67	327.97	323.54
327.03	313.06	317	320.33	317.09	317.18	319.21	320.54	321.79	308.96	314.99	312.05	319.65	318.16	320.35	319.36	320.74	313.57	315	317.78	311.85	315.82	315.22	321.63	318.74	321.23	316.75	316.4	315.88	318.91	318.14	316.31	316.25	317.59	318.06	314.93	319.66	313.41	317.9	318.66	313.27	313.57	318.92	315.49	312.54	319.14	318.12	324.23	316.55	319.19
303.2	312.74	301.46	306.88	309.43	303.64	308.98	300.77	300.06	308.62	313.03	306.5	301.93	299.62	303.75	310.79	305.71	303.74	308	301.67	302.66	301.16	307.63	310.89	305.04	300.22	306.51	303.45	308.87	299.24	303.82	304.53	302.8	301.8	304.57	308.6	301.1	305.97	304.41	303.2	299.08	302.3	300.02	306.75	309.48	303.1	306.45	305.73	304.51	313.06
318.49	309.01	314.33	313.44	306	313.39	313.96	318.89	309.93	309.42	320	311.36	321.62	314.46	313.84	315.53	304.01	316.06	321.67	311.15	322.74	313.02	311.11	314.36	306.89	314.17	306.09	315.05	315.7	315.41	315.46	315.62	303.49	316.8	316.4	319.27	319.82	316.76	305.11	315.94	305.01	316.37	308.33	310.6	304.34	311.6	314.8	315.07	315.14	306.21
301.98	302.51	302.25	300.75	301.02	307	306.09	310.02	294.96	302.74	306.7	302.93	299.35	299.15	305.65	297.24	304.04	303.43	305.87	306.44	302.04	305.99	307	302.4	300.77	303.18	306.76	307.43	297.8	302.94	306.37	298.34	300.74	301.29	300.29	302.03	294.62	304.95	305.65	303.96	298.94	313.52	298.21	295.47	304.4	307.37	301.19	308.25	309.52	304.73
298.59	299.16	303.28	301.66	304.18	301.31	305.65	302.35	310.54	299.32	307.03	302	303.33	307.65	300.04	302	306.33	305.07	313.08	308.45	304.61	310.92	297.23	301.21	302.68	303.36	298.17	302.46	301.96	306.25	306.53	301.46	300.04	303.59	299.25	302.88	301.13	302.77	302.41	302.55	306.89	304.16	306.11	310.05	306.13	311.57	299.55	298.83	300.62	300.57
302.32	307.42	312.94	308.49	306.33	306.31	310.3	315.37	308.43	304.78	306.16	306.21	321.73	311.7	311.75	309.7	311.13	307.3	308.41	313.09	306.9	304.97	317.47	307.96	308.18	303.23	300.73	308.05	314.95	310.98	309.74	302.24	311.02	308.72	314.41	311.18	310.97	306.56	313.51	306.19	313.72	301.84	309.56	310.44	310.9	306.08	307.64	310.96	309.39	308.73
326.03	323.79	323.15	321.1	329.61	328.92	325.09	330.93	323.88	328.37	331.29	327.4	318.52	319.54	325.57	326.95	326.39	321.58	326.02	329.23	319.82	329.11	324.26	328.71	322.71	328.01	325.2	325.68	329.63	318.71	323.15	321.42	318.57	327.93	325.84	321.28	325.84	319.94	321.27	322.8	322.31	323.22	323.93	321.18	323.91	324.25	332.52	324.88	332.39	325.39
317.81	314.78	318.68	318.19	321.12	313.46	317.73	312.21	322.79	312.74	310.9	314.99	315.48	320.06	325.74	316.42	313.14	316.29	314.52	320.27	311.83	311.45	320.36	314.99	314.75	313.99	312.88	321.44	315.58	314.51	314.29	310.9	314.59	309.76	316.58	317.69	317.29	314.79	315.32	320.57	321.44	311.55	318.56	314.7	318.4	315.72	322.06	315.43	314.55	313.3
324.43	329.79	327.91	323.35	327.84	327.81	328.48	330.99	332.53	328.39	327.77	322.32	332.41	326.4	326.43	327.11	331.52	328.88	325.27	326.04	330.55	334.95	331.52	322.46	328.75	335.3	335.21	331.47	333.03	323.96	326.07	330.67	329.91	325.25	326.45	329.66	320.51	324.92	336.13	326.02	330.57	336.41	332.24	324.33	329.3	332.03	330.74	330.69	328.77	328.06
313.88	318.69	308.4	309.29	310.67	309.75	314.26	309.86	318.39	313.67	318.99	316.91	306.93	315.67	313.22	322.44	311.68	310.48	312.23	314	308.94	313.4	310.54	308.99	311.5	321.76	304.57	317.37	305.03	310.31	314.8	317.55	306.64	313.69	311.48	315.54	321.23	309.71	314.41	314.06	314.25	317.39	313.07	314.66	314.25	309.45	306.65	314.27	320.65	317.22
305.25	305.79	308.19	309.9	303.78	308.18	302.92	307.6	306.45	307.23	311.19	301.15	303.6	305.23	311.32	307.15	301.94	305.21	299.8	305.44	308.29	301.61	309.96	306.51	310.51	308.45	306.51	311.88	294.93	304.29	302.25	303.17	311.59	314.12	307.42	311	309.81	307.4	303.65	306.47	312.09	299.4	313.26	308.07	306.48	297.86	306.59	310.84	298.94	304.91
306.74	300.49	301.89	302.66	311.34	296.28	300.54	298.03	311.06	305.19	302.46	308.51	306.68	298.62	304.68	302.06	306.38	298.83	308.4	302.37	306.72	303.45	302.84	301.31	302.93	296.89	300.94	300.56	302.29	305.68	303.25	303.17	307.51	305.38	305.95	306.03	301.73	300.74	303.34	300.87	312.54	307.8	299.66	296.05	301.57	303.43	293.14	295.63	304.97	305.08
299.96	306.29	303.03	300.26	300.1	297.99	305.48	303.94	305.25	298.9	304.31	305.31	303.92	306.35	307.87	306.78	302.3	308.33	303.08	301.04	306.88	308.84	304.92	298.29	301.77	301.77	300.84	307.18	301.75	301.3	311.6	305.93	307.87	303.81	311.39	296.8	303.37	299.69	304.18	308.31	309.97	301.92	304.78	303.69	305.5	305.39	302.49	303.1	295.65	308.13
305.87	297.82	297.44	292.41	294.49	293.1	305.69	298.52	291.18	286.14	294.67	299.51	292.7	295.79	298.82	297.29	294.21	295.31	296.41	293.51	294.8	301.09	305.82	301.23	300.65	299.87	304.46	296.59	295.88	295.52	288.44	298.36	301.31	297.47	300.45	291.91	303.56	297.21	293.92	311.34	294.13	297.14	297.34	291.64	299	294.45	291.2	296.15	289.52	295.92
301.8	299.91	295.72	308.54	302.86	298.72	301.02	305.06	298.27	304.4	307.22	301.38	297.45	303.2	301.45	298.79	300.79	299.91	298.97	297.92	306.71	304.85	299.32	297.18	295.53	298.66	301.21	296.2	298.82	301.26	301.58	301.66	304.37	310.11	300.15	299.23	299.91	293.3	295.62	310.43	304.4	304.93	297.81	301.89	303.42	308.37	300	296.3	302.53	298.22
296.74	302.51	301.66	300.24	300.92	309.47	308.56	307.58	302.91	300.13	304.51	301.06	306.27	306.51	301.1	312.21	311.11	300.31	304.8	306.45	309.97	312.44	307.15	307.02	309.88	306.74	300.54	301.41	299.13	299.21	298.92	298.8	306.62	305.29	307.51	306.03	300.74	307.19	299.16	306.29	302.76	304.52	312.46	304.15	302.25	298	289.86	306.27	302.57	303.61
315.16	308.53	316.71	311.72	311.26	302.5	308.89	303.97	312.66	305.5	315.82	311.87	311.01	310.23	313.4	306.01	310	310.84	303.89	306.15	307.91	310.46	308.09	314.32	308.64	308.42	313.04	313.57	306.06	310.47	311.6	307.41	312.42	305.47	304.81	313.62	310.46	307.71	313.53	302.63	308.61	313.35	316.75	312.05	317.14	310.71	305.31	316.86	316.45	305.66
307.69	311.12	308.65	309.07	318.4	309.44	311.33	308.1	305.5	302.86	304.98	307.4	306.73	306.56	312.48	306.23	316.44	307.69	308.56	312.82	305.93	309.2	311.39	315.6	310.43	312.41	319	310.1	311.96	311.64	307.63	310.03	313.88	307.43	310.86	310.28	316.92	313.64	312.5	311.38	314.15	305.32	311.35	306.38	308.17	310.2	303.5	312.01	302.77	306.89
304.58	307.46	307.52	297.6	300.78	305.06	311.41	298.93	299.61	307.25	304.09	294.91	299.83	306.35	304.67	305.84	300.56	305.71	308.14	308.61	305.66	301	301.15	300.33	308.72	297.7	309.4	303.64	303.11	305.91	305.88	308.4	301.4	306.22	305.85	299.43	300.12	305.79	299.31	306.34	300.33	305.77	304.27	297.35	303.16	302.37	301.55	300.17	299.86	308.97
319.95	313.11	326.86	314.76	317.18	324.46	314.54	316.8	326.5	317.01	315.51	326.51	325.97	318.86	315.38	320.88	320.1	316.21	319.94	310.13	315.76	322.6	316.54	323.71	318.18	310.81	322.54	316.7	323.1	317.02	315.93	321.06	318.59	319.59	312.41	311.4	319.33	316.78	313.12	318.71	317.47	320.63	315.32	325.3	325.41	312.98	312.5	316.82	311.28	328.26
332.71	320.59	325.26	336.04	315.52	328.18	317.69	337.99	327.71	322.91	327.84	326.1	324.39	322.39	331.56	324.96	330.51	329.53	316.27	325.07	327.3	326.54	326.46	324.85	325.77	326.77	326.06	335.37	326.64	327.33	331.1	317.75	326.96	327.31	328.53	322.49	327.34	329.56	323.54	323.94	316.7	327.68	326.2	319.64	321.99	322.89	326.42	331.47	320.96	328.42
317.9	319.31	315.01	315.53	309.95	316.05	310.57	312.79	318.82	316.76	309.84	309.4	315.34	309.73	310.25	311.06	315.8	309.94	311.28	310.81	316.54	308.61	315.16	311.59	307.31	312.9	308.76	308.11	319.03	315.23	316.14	317.9	312.04	314.42	313.4	311.15	314.36	311.58	311.08	312.23	316.67	318.15	311.2	314.28	313.88	311.81	312.1	313.96	326.94	313.21
308.52	304.07	300.61	302.58	309.32	300.92	298.1	301.14	304.81	293.78	302.39	301.83	301.48	302.19	299.47	308.82	297.91	298.49	302.78	298.58	297.82	296.39	295.65	305.95	303.75	302.01	310.69	299.02	307.09	307.29	298.25	301.3	305.15	305.51	294.75	303.43	303.67	302.46	302.87	306.86	302.81	299.49	307.6	298.64	306.97	315.65	301.45	306.15	306.81	303.15
308.36	302.42	301.44	307.75	299.14	302.54	306.52	309.01	300.73	302.56	302.33	299.19	299.8	299.82	305.89	303.9	301.49	301.87	305.11	303.1	298.17	299.52	308.57	309.3	304.76	311	299.26	304.6	306.2	303.19	304.55	299.56	305.29	311.36	305.18	304.65	307.74	303.58	300.13	304.2	301.34	306.13	298.99	306.19	303.45	297.53	305.44	306.44	304.13	302.42
317.4	315.78	316.42	322.26	320.37	324.95	320.31	321.24	321.92	311.36	323.48	321.72	317.77	317.92	316.72	312.83	324.22	318.22	313.96	317.73	332.55	320.43	319.94	321.67	312.39	314.17	318.28	319.75	315.67	318.99	315.23	322.12	317.88	323.49	324.9	321.38	313.35	318.95	316.33	321.75	332.91	322.57	312.3	315.97	322.44	325.82	326.76	322.19	317.37	318.33
320.93	308.49	309.28	316.37	314.89	313.46	313.25	310.48	309.24	304.86	311.71	310.68	313.51	316.56	317.01	320.17	308.51	311.14	308.04	312.04	307.51	313.93	313.4	310.15	319.05	314.61	314.4	317.68	312.66	318.08	312.67	311.84	311.39	308.11	318.68	312.58	317.11	313.56	311.87	310.64	304.33	317.01	314.6	317.47	312.87	313.1	313.74	311.49	306.28	308.12
315.99	319.18	315.54	317.35	313.65	309.78	322.21	320.14	314.93	313.27	319.43	319.69	324.66	316.67	317.58	324.09	313.28	309.72	315.6	322.26	319.65	318.71	314.02	311.6	312.38	318.45	321.44	321.57	320.26	318.92	318.34	316.02	321.87	313.2	319.13	311.96	315.81	319.83	314.35	318.72	318.14	315.68	314.81	317.35	325.03	312.86	314.1	314.65	313.4	317.42
306.87	318.25	315.07	305.16	313.86	313.02	315.88	314.31	315.27	319.25	311.75	319.68	316.99	314.77	314.19	316.25	322.19	309.64	311.1	316.96	315.21	313.6	318.12	314.94	320.15	312.53	313.14	313.03	313.85	315.54	316.1	315.22	308.01	312.88	320.43	309.53	319.98	312.51	312.53	318.51	310.8	313.96	317.2	316.42	312.7	312.94	324.42	313.16	317.57	325.8
309.53	298.09	299.26	309.41	301.74	304.05	298.16	301.77	300.72	300.93	308.69	312.4	306.75	300.38	302.15	300.78	311.67	299.53	304.99	304.05	303.91	306.03	299.95	303.38	304.05	302.9	308	299.29	300.95	297.45	305.44	301.3	297.93	311.76	309.53	306.44	310.4	310.93	311.21	298.71	312.54	309.9	303.99	297.05	308.93	302.38	304.59	303.63	299.56	302.85
314.98	307.68	303.52	311.93	317.77	304.83	305.18	318.59	311.93	305.58	310.26	308.33	307.97	312.46	305.54	319.35	305.63	310.24	312.21	313.6	307.96	317.59	311.02	309.73	306.16	312.93	309.21	310.76	305.3	309.41	310.21	314.63	307.85	311.02	307.8	311.6	306.32	311.25	305.6	313.99	311.82	309.65	308.28	308.65	314.35	308.28	310.96	311.55	313.67	310.88
313.9	318.85	322.85	315.89	313.91	313.9	315.09	314.09	320.01	312.6	314.62	317.91	313.28	313.64	313.83	313.87	315.69	315.11	311.93	317.86	314.57	313.79	319.22	321.79	319.1	313.26	320.04	312.12	314.35	317.12	315.45	315.26	307.07	319.57	313.02	320.19	322.65	312.3	315.29	312.31	315.24	313.74	315.73	314.15	307.07	322.74	309.43	307.99	317.89	307.83
292.57	298.36	293.94	289.92	287.78	292.04	286.59	295.71	298.19	294.86	293.08	302.46	295.68	293.3	294.86	294.81	296.35	298.27	293.24	292.68	298.22	287.94	293.26	298.36	297.06	291.61	292.47	293.75	291.69	293.12	293.5	293.05	297.1	295.49	302.82	291.16	295.71	289.48	302.32	302.65	293.64	295.37	294.87	293.56	294.96	297.43	312.48	299.11	290.45	286.51
315.27	316.31	311.43	312.28	313.29	314.25	314.46	307.75	313.76	306.95	307.37	309	314.9	317.46	313.15	315.19	315.78	317.27	318.64	312.36	318.32	322.19	314.47	308.38	318.48	305.41	310.72	312.99	312.27	317.56	317.46	314.86	314.61	310.6	318.8	306.93	311.45	312.46	315.96	315.55	318.83	316.25	317.36	312.74	314.37	316.88	315.54	304.88	310.64	314.48
304.14	305.66	306.83	299.72	306.8	309.3	294.83	302.84	307.75	307.3	304.3	308.83	302.71	311.49	302.19	300.93	304.72	303.65	307.36	308.6	310.53	307.64	308.32	302.99	308.94	308.6	300.4	306.33	310.12	304.85	308.2	311.93	298.27	313.76	309.35	303.79	311.14	306.01	307.51	301.96	303.8	302.17	309.18	302.15	313.91	311.93	303.82	302.95	306.93	306.09
301.9	311.36	300.56	311.45	307.16	302.29	304.69	300.47	296.92	303.98	304.66	305.97	306.52	301.96	299.25	307.81	309.03	300.05	302.25	305.23	313.81	303.21	305.1	309.72	308.39	304.52	301.66	307.5	305.76	302.36	310.13	306.24	309.77	301.14	310.49	305.77	307.63	302.43	295.51	300.35	306.14	303.98	307.97	304.19	303.98	306.5	300.13	307.77	303.74	300.04
295.79	304.44	304.31	300.36	309.71	299.84	302.9	305.99	305.17	303.81	302.53	301.47	301.54	299.16	307.38	306.5	304.37	311.45	302.66	304.4	307.52	303	303.37	305.77	298.89	300.55	304.75	305.34	302.77	307.38	301.2	308.19	305.52	308.75	312.17	310.07	307.52	314.98	303.09	310.46	306.02	298.66	309.41	295.51	310.27	306.49	306.99	299.76	300.08	313.18
299.39	298.73	306.36	299.87	302.31	296.3	302.34	305.15	304.92	300.41	298.11	295.88	308.7	301.26	303.64	296.71	298.44	303.12	297.86	295.38	297.93	297.87	301.94	293.25	305.62	296.82	294.4	301.92	295.04	305.27	298.44	305.55	292.03	299.26	304.12	301.08	300.66	304.49	302.94	298.51	304.77	299.66	299.61	302.62	304.43	298.43	303.48	297.84	296.84	302.97
299.99	295.79	300.61	297.09	309.95	298.87	298.53	303.35	296.38	292.86	301.4	298.67	301.01	300.26	301.57	297.94	291.23	305.61	296.54	303.01	301.74	295.44	294.69	304.03	297.09	295.47	299	297.35	306.51	301.95	303.87	299.26	308	306.03	303.01	302.63	297.72	304.08	305.31	307.82	296	307.07	303.23	302.12	293.11	299.97	299.03	299.4	299.24	296.03
309.46	306.45	310.15	303.99	308.67	304.53	305.97	301.23	301.15	297.84	305.35	308.71	308.07	301.95	307.85	312.72	313.05	312.93	309.44	297.9	302.26	308.03	305.65	306.98	303.86	310.69	304.43	303.62	302.84	306.23	306.04	299.75	304.04	310.45	308.15	307.48	308.8	306.42	303.09	301.59	306.37	309.71	304.65	302.08	309.97	305.43	307.34	302	309.18	307.57
326.33	330.67	331.92	334.29	332.6	327.64	324.36	327.84	328.97	324.24	327.24	321.27	325.97	328.71	329.36	331.43	327.77	326.12	323.22	326.14	330.38	332.92	330.14	326.87	328.55	328.7	334.71	337.27	326.19	321.37	324.82	325.11	323.08	323.42	327.54	329.81	321.94	319.08	329.42	329.83	329.81	324.67	328.86	329.26	326.73	330.81	326.17	321.5	332	320.48
332.9	330.16	329.18	329.31	324.83	325.68	324.48	327.27	317.97	325.83	325.68	327.19	318.96	329.1	327.51	325.95	325.37	332.19	328.55	324.75	325.47	323.08	325.7	326.63	324.36	320.71	328.37	328.84	330.36	338.25	324.62	322.66	320.91	320.6	321.87	323.71	325.85	334.94	323.25	329.15	322.4	323.87	332.33	322.07	327.48	333.16	327.12	328.96	324.91	332.54
319.83	309.6	311.98	325.61	318.92	327.37	313.08	315.47	317.1	316.52	322.82	321.85	317.44	313.03	316.12	319.46	320.68	318.51	321.91	317.11	317.45	319.38	310.67	318.35	320.21	319.92	319.57	317.34	330.41	319.54	320.43	316.65	320.13	312.36	321.52	317.92	320.15	311.62	314.91	309.14	322.52	321.46	315.12	320.8	320.64	314.86	317.55	325.23	315.84	315.45
291.75	292.87	297.53	297.91	295.98	293.41	297.6	298.26	298.83	290.28	300.47	298.21	293.52	300.26	292.36	288.45	291.05	300.16	303.18	296.27	292	293.17	291.74	291.79	300.39	299.26	293.56	294.25	294.88	300.18	292.94	295.03	285.71	295.88	294.72	295.52	294.46	294.93	297.8	290.79	294.85	292.04	291.98	292.44	293.7	296.44	295.36	290.1	295.46	302.06
325.15	334.81	320.8	328.22	328.15	325.06	326.12	325.89	327.06	329.29	328.67	319.48	322.84	314.82	328.28	324.52	329.82	328.79	325.43	321.14	321.41	318.64	320.35	330.34	326.57	318.58	319.24	324.98	317.36	325.85	321.47	324.6	331.2	322.53	328	322.27	324.12	317.72	328.44	323.77	324.68	323.89	321.45	326.51	327.39	324.39	324.13	325.62	327.4	330.37
324.85	331.92	330.17	329.38	329.99	326.63	321.19	325.08	326.3	327.16	325.11	330.66	315.97	319.13	327.47	330.31	331.5	333.06	325.77	326.08	330.44	323.19	328.71	325.48	327.95	326.7	335.09	331.61	327.22	327.39	330.96	322.04	322.01	331.31	322.09	336.33	331.93	330.62	325.78	328.8	330.72	322.42	323.27	331.16	326.42	328.64	323.33	324.17	325.68	327.43
315.28	314.03	310.96	316.68	304.45	308.99	313.03	309.41	313.61	312.36	312.68	316.65	314.17	312.66	310.61	316.17	313.53	311.54	305.7	307.96	309.66	306.13	316.96	305.84	312.52	313.6	311.41	309.82	310.17	309.66	314.31	315.62	314.86	309.95	315.47	312.35	310.93	307.75	311.73	307.88	307.78	313.71	308.26	306.92	314.92	312.58	310.57	305.35	319.53	315.34
304.41	305.95	295.67	302.31	305.96	306.63	306.83	304.89	303.32	302.68	305.32	303.6	310.57	305.14	306.26	307.15	308.64	310.09	303.72	304.78	306	306.44	306.62	305.95	307.67	301.37	306.38	307.6	304.2	302.95	307.36	307.73	298.59	301.86	305.19	305.56	304.2	296.6	305.87	300.37	304.04	305.3	302.15	307.71	310.57	304.2	306.75	310.72	302.16	307.76
317.56	316.49	317.88	313.52	311.6	309.71	321.64	317.27	311.02	318.21	313.96	313.98	309.07	308.91	322.43	317.94	315.84	308.88	314.05	316.02	312.4	314	310.29	315.91	312.15	311.71	316.88	311	315.12	317.47	317.09	319.89	314.31	306.75	312.32	312.88	315.31	307.01	316.27	311.88	317.83	310.74	315.69	313.37	320.54	306.37	314.59	320.59	315.57	313.12
318.67	308.34	312.79	305.45	319.16	314.37	306.71	315.38	312.24	309.55	317.4	311.33	322.1	307.32	317.49	313.67	310.5	308.14	309.62	312.21	314.8	310.65	309.12	309.27	312.83	309.13	311.85	316.57	314.44	312.61	312.27	318.03	314.34	311	313.87	312.07	314.09	310.06	311.04	319.02	309.54	311.04	316.38	310.17	311.86	314.04	320.53	310.22	316.84	306.32
307.63	301.81	304.09	305.02	303.59	307.16	307.4	305.98	296.66	302.23	307.22	294.13	302.05	303.51	300.52	302.84	306.41	297.91	302.06	302.47	302.26	298.37	302.24	299.18	303.67	302.31	305.04	294.79	301.17	307.93	293.24	302.27	295.3	306.01	306.21	299.92	305.4	296.32	303.01	299.58	302.57	297.43	311.54	301.32	306.62	306.57	305.35	298.4	300.16	300.66
297.17	296.29	302.89	293.86	305.79	302.15	292	292.11	295.74	299.69	295.75	302.9	302.09	300.34	300.41	301.11	301.9	296.07	293.87	301.96	300.36	294.39	301.06	306.1	300.13	305.13	303.69	299.39	301.28	306.6	308.63	312.42	302.97	296.07	303.75	307.74	294.75	294.99	296.77	298.53	296.74	302.3	297.5	298.96	300.9	307.53	304.39	304.63	301.08	297.46
307.97	313.75	313.15	306.72	322.44	312.32	311.59	316.51	309.72	312.47	310.09	307.1	315.18	319.25	319.92	309.3	318.72	315.25	314.15	311.92	315.16	312.5	313.32	312.2	318.05	312.27	306.12	318.29	310.84	317.63	312.89	310.23	309	313.41	318.86	320.57	315.66	315.55	315.11	318.01	308.25	310.31	311.07	318.98	321.52	320.16	313.44	311.69	318.06	316.16
303.62	284.88	295.73	292.41	294.91	293.55	290.54	293.18	292.52	296.03	296.26	295.88	295.77	292.8	289.62	285	297.79	302.63	289.26	291.88	292.96	294.38	295.83	294.25	298.38	290.43	291.19	296.34	295.32	298.64	288.16	294.29	293.83	298.74	291.99	287.74	297.38	294.95	299.83	295.23	296.18	287.09	293.57	295.41	291.82	291.22	304.25	298.18	295.89	292.98
308.59	312.74	312.18	302.07	306.91	304.39	308.07	306.3	309.11	303.24	304.55	304.23	307.24	299.86	304.93	306	313.76	308.11	302.62	308.89	307.19	305.81	304.15	303.97	305.38	306.66	303.94	300.99	305.29	302.73	308.77	306.78	297.46	299.92	302.97	308.21	309.01	300.48	300.17	309.63	305.54	303.82	311	305.39	305.93	310.44	305.04	315.04	309.6	306.34
312.65	311.19	311.97	308.56	317.16	318.3	311.59	314.38	309.36	306.93	314.67	316.36	320.36	316.79	312.32	319.94	314.78	314.34	310.38	312.4	315.03	309.96	317.81	316.26	306.42	306.43	316.95	309.71	313.82	310.13	314.72	315.95	319.87	312.93	316.84	323.82	315.25	311.84	309.57	315.38	312.72	311.15	310.87	316.17	310.41	313.83	314.62	310.86	309.02	307.4
314.89	305.4	314.37	306.11	317.18	306.24	310.3	307.05	308.68	309.1	316.5	313.09	308.64	306.86	318.89	313.47	311.37	301.08	302.62	314.62	308.36	318.48	314.04	308.65	311.31	314.12	310.65	306.17	307.11	308.12	308.77	313.87	315.11	312.84	314.9	314.41	307.35	311	317.42	311.67	305.91	313.63	305.05	319.9	309.46	304.99	308.77	301.68	311.04	314.62
300.52	301.16	310.19	309.68	303.7	297.78	300.7	309.06	296.03	295.34	307.23	304.94	303.59	309.28	302.83	297.58	304.88	299.15	298.66	289.14	298.01	304.68	306.35	305.61	302.14	302.73	302	305.7	306.5	303.76	307.43	299.53	295.14	310.02	309.87	301	311.38	303.44	301.12	302.35	300.63	303.04	305.24	302.51	303.39	300.87	307.78	301.88	304.85	304.37
327.77	313.14	317.55	319.66	321.49	319.96	319.02	324.6	309.53	323.19	322.86	313.51	313.7	318.25	318.8	322.44	319.06	314.76	318.98	317.71	318.73	314.15	321.77	315.75	313.25	304.66	315.19	323.65	314.75	322.56	316.8	316.71	321.86	322.4	312.27	315.29	316.29	318.44	313.73	313.41	318.54	313.72	316.37	313.34	314.99	309.25	318.62	319.85	313.21	316.24
327.45	322.63	327.63	331.47	325.41	324.91	324.2	328.47	320.47	324.57	334.17	322.67	327.56	325.58	324.7	329.04	322.98	328.46	330.52	327.22	327.39	332.84	331.66	327.77	321.64	324.62	334.64	323.33	324.4	321.23	323.93	329.48	328.13	330.58	332.38	327.05	332.36	326.95	326.09	322.78	321.4	329.05	321.84	328.13	323.22	331.31	326.97	320.14	326.85	326.57
301.69	302.03	305.86	304.74	301.56	305.25	298.99	303.04	303.13	302.17	300.23	297.71	304.39	304.29	296.11	306.1	301.56	305	311.79	300.52	298.51	305.62	303.22	299.71	300.89	295.94	298.07	306.96	298.94	306.15	295.55	300.85	305.55	301.05	301.94	299.52	297.3	301.87	299.81	304.1	300.36	295.13	304.41	302.65	306.46	303.14	304.26	301.78	306.61	305.64
306.76	302.48	307.85	314.04	300.82	301.42	303.09	295.43	302.87	298.82	300.36	299.97	302.36	308.91	300.28	305.14	299.07	303.11	303.94	302.07	304.33	303.75	305.16	302.63	300.23	295.4	305.04	303.96	297.05	308.54	302.58	301.08	299.73	300.01	311.03	305.21	304.9	296.39	303.85	298.78	295.22	304.09	301.94	300.67	305.46	304.12	305.89	304.7	304.15	300.94
297.04	297.38	291.19	303.58	300.42	295.88	293.58	293.32	291.44	294.06	291.47	295.89	296.08	291.69	293.05	293.67	293.09	288.53	297.96	292.89	294.74	294.46	283.46	296.28	291.63	298.48	292.46	290.38	292.4	297.31	297.06	289.52	291.25	294.12	298.17	292.04	296.53	297.82	283.22	296.09	295.57	298.56	292.53	284.21	292.04	301.92	287.28	288.83	296.35	289.69
299.12	304.11	297.4	305.21	306.3	304.67	310.02	302.73	299.23	313.74	298.36	306.36	302.53	307.06	297.9	302.83	297.15	306.93	304.88	298.1	302.02	303.78	305.45	302.51	309.56	302.21	296.31	296.15	303.23	303.57	304.73	308.59	308.63	307.63	302.66	300.93	298.27	308.17	303.98	312.95	301.38	296.62	305.89	297.88	305.23	303.73	303.7	296.93	301.8	304.58
321.14	310.43	312.03	312.45	323.65	318.23	317.29	320.34	310.66	313.4	317.24	312.8	310.81	319.23	319.2	316.22	316.11	318.76	320.56	315.02	314.97	320.8	309.01	319.94	310.69	307.99	310	311.54	312.23	314.22	312.61	316.2	315.74	316.58	319.71	313.16	312.22	312.81	315.73	321.75	312.32	313.28	317.6	311.79	317.54	308.2	312.01	308.06	320.22	315.51
322.42	312.45	321.34	312.69	309.77	313.11	321.99	322.56	313.27	306.58	323.11	318.75	319.89	319.99	318.42	322.75	313.12	318	317.98	313.43	314.55	317.53	314.42	325.37	313.5	321.21	313.02	326.56	317.55	319.74	324.16	318.74	314.06	321.87	314.71	316.63	316.16	318.06	313.39	316.23	321.15	321.88	318.77	317.5	316.1	311.39	317.23	318.42	317.52	309.41
311.54	308.73	305.57	314.72	312.19	306.94	300.08	313.19	305.95	314.4	309.48	305.81	317.98	307.35	308.02	311.18	311.25	315.8	320.06	309.68	302.79	309.89	312.9	308.98	309.72	315.02	312.97	305.7	302.24	311.1	308.95	311.9	308.81	311.66	310.46	305.62	307.2	311.39	308.08	304.89	300.64	309.61	312.09	303.56	305.57	309.1	311.98	315.65	307.11	306.82
306.68	318.45	309.07	314.18	315.45	310.56	316.74	313.83	311.63	321.03	317.96	312.94	316.68	313.96	313.38	316.18	319.99	312.81	314.08	317.61	313.92	318.42	311.06	316.65	311.7	314.96	315.82	311.6	308.32	314.91	304.21	311.33	311.71	309.87	309.78	311.65	315.47	311.92	305.04	306.76	315.69	317.99	309.89	320.57	307.13	312.75	320.76	311.52	306.81	309.13
300.65	307.15	307.57	299.07	312.14	306.62	307.08	303.97	304.92	303.92	304.2	306.05	307.46	305.62	298.86	314.93	303.44	304.4	308.3	318.25	310.45	308.01	311.5	305.91	303.52	305.94	310.56	309.07	304.48	301.83	307.76	310.02	309.1	310.06	306.26	314.76	303.5	311.2	299.95	309.64	313.84	309.79	312.01	311.36	307.1	305.45	312.33	303.08	301.5	300.24
310.91	317.91	313.06	326.96	320.09	315.89	320.82	317.21	315.56	319.78	319.28	316.63	321.28	316.72	317.06	317.31	316.48	317.63	314.6	317.28	313.89	315.17	318.96	312.88	324.01	314.91	317.06	311.84	320.31	321.15	315.7	319.38	320.76	321.44	315.33	322.06	322.15	318.87	321.99	318.59	320.52	320.4	317.37	320.3	322.19	322.57	311.82	320.46	317.4	319.46
306.9	314.35	310.86	311.87	314.54	314.47	314.86	310.27	311.56	304.6	314.39	310.93	304.88	309.39	313.06	310.5	313.03	316.73	315.39	303.49	314.46	315.22	314.96	308.65	318.73	313.18	310.88	316.44	315.23	316.05	315.78	311.38	311.2	316.73	311.25	314.45	313.17	315.93	313.65	312.64	314.94	310.83	307.07	310.06	314.43	305.85	316.46	311.81	315.42	307.32
306.96	302.4	307.16	306.86	312.62	307.66	299.79	305.22	299.1	305.9	305.41	300.68	306.32	309.68	300.67	308.33	292.62	307.29	304.21	302	297.08	308.53	294.41	303.67	306.17	301.86	302.5	304.41	302.59	296.36	300	298.8	305.77	307.85	301.8	305.08	297.37	306.02	301.23	302.49	300.68	299.42	303.82	309.63	309.15	307.91	306.7	308.48	297.98	303.8
303.47	302.33	301.93	311.71	301.48	300.58	305.86	306.48	294.16	305.81	307.75	299.34	302.39	294.19	296.91	298.77	307.21	303.03	303.7	301.74	301.04	306.5	303.66	302.13	305.31	299.46	296.07	303.61	294.55	305.32	301.83	300.81	301.47	297.24	297.52	304.67	302.72	307.2	305.88	302.74	301.14	304.87	303.38	304.92	304.88	303.95	305.23	302.4	309.99	298.74
301.89	297.98	305.38	305.09	302.09	310.08	302.02	312.04	304.78	309.73	294.01	306.9	303.23	296.87	299.35	303.2	309.41	301.2	306.68	305.08	304.18	299.6	304.65	308.41	307.4	302.85	307.3	312.42	304.52	304.5	305.73	309.13	297.87	304.12	300.33	304.8	303.64	309.27	301.04	308.83	299.31	309.35	301.87	295.95	311.53	301.38	302.71	301.65	303.18	305.28
305.78	299.41	303.52	306.51	307.22	300.52	311.19	305.39	300.91	309.1	303.19	305.79	302.85	302.85	305.65	301.15	310.54	299.14	307.23	306.6	309.69	301.98	307.88	302.18	299.22	298.11	302.67	304.8	309.08	305.48	306.14	308.24	304.51	303.3	302.65	306.67	308.58	310.19	307.09	302.53	309.36	308.84	297.11	310.12	305.62	311.95	302.83	296.34	304.97	309.41
313.85	312.42	315.85	315.19	318.19	313.4	311.22	316.11	310.89	310.04	316.35	318.48	310.45	311.25	308.71	312.89	307.82	317.47	315.44	312.13	316.39	311.75	313.19	311.66	306.51	312.36	317.88	314.05	305.69	313.37	314	304.53	312	312.47	311.87	313.67	313.85	318.82	310.03	313.52	314.27	312.48	314.29	314.04	325.94	316.35	314.59	313.18	310.56	317.03
315.58	319.44	314.21	311.92	314.02	318.36	321.7	315.58	314.63	312.49	309.4	312.25	325.59	316.28	303.55	308.01	317.09	315.47	309.75	312.4	318.65	312.6	308.77	312.2	313.45	313.01	315.18	308.21	317.01	313.08	319.07	310.28	314.09	313.97	308.5	312.48	323.58	306.28	321.54	318.87	313.8	312.71	324.48	308.26	309.12	319.75	314.97	308.83	309.73	316.3
322.73	312.85	318.24	312.23	316.2	318.69	312.7	311.76	318.82	317.04	314.7	317.84	317.45	321.65	320.38	325.39	317.71	322.89	318.33	307.87	316.13	313.69	320.89	311.34	322.28	313.84	315.25	317.67	311.2	316.54	312.6	317.31	315.44	320.38	319.31	313.57	314.28	313.26	321.33	316.15	315.51	322.74	313.1	320.09	317.1	321.38	319.29	315.44	314.5	321.3
308.36	305.27	303.02	311.25	314.9	310.9	307.55	311.54	310.35	308.85	305.75	310.29	307.94	309.98	311.48	307.05	307.08	304.65	304.7	306.49	316.97	305.74	306.96	305.38	311.76	307.38	310.62	303.56	310.15	306.37	313.28	306.87	309.24	316.76	311.6	306.64	308.42	309.16	305.94	311.88	308.97	310.14	306.32	312.93	306.79	313.84	307.89	317.25	318.3	306.61
321.99	312.66	321.94	321.14	315.55	321.11	316.98	313.81	311.68	310	318.15	312.06	312.57	321.07	315.2	315.29	318.52	313.17	311.39	312.58	314.02	311.58	321.32	312.45	306.87	311.95	312.88	324.01	311.97	316.74	311.95	322.33	317.36	320.42	314.78	321.05	312.99	320.25	318.47	318.63	309.14	315.01	313.51	313.2	326.51	310.23	317.98	311.87	317.73	320.69
297.09	306.36	305.36	304.82	301.45	293.74	299.66	309.33	303.45	309.73	310.16	307.31	308.33	301.46	306.48	294.41	305.71	303.22	306.39	304.65	304.85	306.13	303.83	306.52	301.97	300.59	304.9	307.2	299.23	301.24	306.74	307.16	306.28	304.55	306.49	301.3	303.47	301.23	300.73	304.51	302.92	312.96	304.74	303.1	303.6	300.59	303.63	300.22	302.96	306.11
297.4	302.63	298.01	300.03	299.13	302.88	306.62	300.61	299.57	306.5	309.02	299.48	300.66	302.3	302.28	304.03	298.96	304.88	306.61	305.59	304.28	305.93	306.15	302.71	305.72	304.73	304.84	299.46	305.14	295.99	300.06	293.31	306.3	305.03	310.74	307.44	302.65	304.52	304.67	302.26	302.99	295.84	303.08	309.25	305.06	299.31	306.09	305.13	303.38	297.45
315.07	315.95	318.63	319.22	318.85	310.1	308.72	317.8	310.38	312.41	317.02	311.73	320.66	320.41	317.56	315.49	314.41	316.65	315.06	316.77	313.01	310.2	313.85	317.47	311.19	310.21	312.24	309.66	314.93	323.01	318.17	318.84	312.85	318.21	312.46	315.3	315.82	314.46	322.43	310.56	309.56	311.23	317.85	315.1	321.31	319.66	314.22	315.28	312.73	311.12
305.81	300.53	304.39	301.36	301.54	300.04	305.75	306.57	304.35	305.76	301.74	305.77	304.86	300.7	293.5	301.22	301.95	308.23	301.87	312.54	298.22	299.92	300.95	302.47	301.6	300.15	305.15	303.45	308.46	308.87	297.47	301.12	301.38	299.94	303.03	301.27	304.09	306.48	300.85	311.97	303.62	300.86	302.43	310.26	300	302.71	307.9	303.11	305.88	301.25
298.83	304.54	303.16	296.83	305.61	298.61	292.96	301.87	301.31	298.66	307.81	296.84	296.65	299.74	296.44	300.95	300.58	295.42	305.45	305.71	300.34	294.37	298.51	299.58	297.65	295.7	306.99	302.66	301.6	296.47	297.33	296.28	294.32	302.8	304.51	301.4	310.63	298.67	307.48	301	289.95	300.65	296.85	300.99	305.76	299.56	302.4	302.48	301.72	297.46
304.47	302.58	307.3	302.24	307.48	308	307.06	301.96	303.82	310.64	300.41	304.23	300.6	304.07	308.6	305.57	297.87	307.65	298.01	297.9	297.41	301.98	301.42	306.45	310.07	311.76	303.51	297.56	305.17	297.97	307.42	305.87	303.33	295.21	302.62	306.84	297.72	294.67	305.63	300.89	302.1	302.64	307.47	305.64	302.36	306.21	307.97	308.46	303.73	308.4
297.57	302.31	305.16	311.52	311.22	301.11	303.58	310.84	316.04	309.58	307.97	308.69	307.84	306.35	296.56	306.38	309.14	305.15	314.02	304.86	309.83	304.66	303.86	304.79	313.8	308.28	307.62	306.28	299.63	305.13	305.18	304.68	304.3	301.37	308.01	310.42	310.38	310.76	311.87	309.93	300.61	296.46	309.19	308.89	300.26	301.03	306.89	309.22	302.79	298.21
318.83	318.41	312.89	314.23	315.89	319.98	323.43	309.88	314.79	320.14	317.73	321.04	317.55	318.38	322.29	320.16	317.79	319.13	313.58	317.94	317.1	319.19	307.99	320.62	316.18	318.61	318.38	317.77	317.02	316.56	323.23	315.47	317.5	319.84	319.84	317.18	319.43	320.17	315.54	318.12	317.98	316.49	318.42	315.48	319.93	315	315.26	321.02	306.89	324.3
308.75	306.34	305.51	308.32	306.23	310.53	305.86	312.21	302.26	312.95	309.06	314.49	304.13	317.33	306.53	307.48	305.36	307.02	306.68	311.08	309.52	314.35	304.99	316.86	310.53	306.15	306.09	301.27	314.81	311.38	304.91	309.3	310.53	307.16	302.4	305.18	313.43	307.83	305.38	310.74	299.84	308.56	306.46	307.67	307.81	307.87	301.99	308.19	309.54	302.72
310.36	308.76	314.93	312.71	314.74	316.01	313.17	318.28	313.4	315.56	310.92	315.95	312.31	313.57	311.72	310.91	305.8	301.25	311.25	304.57	314.91	316.88	307.26	312.71	315.24	313.6	312.35	312.42	312.36	306.26	306.39	309.24	310.93	305.48	313.51	314.33	310.4	312.65	317.71	306.97	318.46	309.59	309.95	309.82	314.82	311.5	314.47	311.76	309.76	309.36
309.05	305.77	308.14	305.84	303.21	309.7	302.94	301.99	304.4	307.46	304.58	302.68	304.19	303.78	307.83	305.59	303.87	302.26	303.05	301.88	304.76	305.76	302.33	302.92	304.72	300.11	303.96	303.65	301.27	303.75	303.87	305.11	306.11	304.95	300.69	306.17	306.16	311.23	301.98	294.5	305.52	313.27	305.74	301.85	299.65	304.55	309.42	305.22	302.92	302.29
327.11	328.72	324.3	331.46	324.84	322.42	330.05	325.91	322.94	318.33	327	323.3	327.24	331.97	332.85	329.94	328.1	327.19	334.47	326.49	323.79	326.07	331.56	326.42	324.05	326.29	329.74	331.68	320.36	318.82	327.52	332.79	333.87	328.47	328.99	327.3	323.07	323.52	326.82	322.85	323.98	316.35	330.02	317.9	326.25	324.59	322.24	326.19	327.24	330.64
309.52	305.3	310.01	303.05	315.14	311.83	311.8	309.8	316.28	315.38	313.4	310.96	305.67	311.88	309.19	310.2	310.4	308.71	307.47	313.84	314.64	307.73	311.26	303.11	303.34	313.05	313.13	305.03	314.26	309.41	309.87	311.49	314	312.02	314.48	313.38	315.06	310.15	314.49	312.11	313.36	315.05	312.06	312.89	312.91	310.26	303.97	308.8	305.1	315.89
313.52	311.98	313.89	306.86	312.55	308.95	309.04	314.45	311.56	312.9	309.23	311.05	307.51	309.51	308.68	313.49	304.77	312.13	312.11	313.62	306.37	314.3	312.32	300.17	303.55	310.38	308.77	306.82	304.35	312.29	308.35	310.28	314.39	312.91	305.87	311.68	313.79	313.5	311.07	310.38	311.53	315.09	317.67	302.35	304.37	310.1	314.06	315.61	309.65	307.71
297.91	304.15	295.45	303.1	300.4	291.08	303.06	303.53	300.67	307.39	307.19	307.48	299.39	300.57	297.75	297.19	298.62	311.71	302.68	293.56	308.54	304.39	303.9	300.17	299.12	306.06	304.89	305.2	302.68	306.15	300.52	299.44	299.69	302.22	298.24	302.75	296.5	308.46	304.01	305.87	298.9	302.24	299.57	303.99	303.61	304.26	310.31	307.02	306.4	305.87
315.15	324.92	322.73	325.77	313.72	318.2	309.92	314.69	315.76	320.61	316.61	318.05	312.67	307.7	324.71	324.24	314.53	315.86	320.27	323.05	323.43	318.29	317.35	318.46	315.2	315.76	319.68	322.56	317.28	313.54	311.28	315.99	312.73	320.96	317.51	312.8	321.47	320.88	324.69	312.05	315.37	323.97	315.99	313.45	320.05	314.29	322.82	318.75	316.8	321.85
291.19	295.27	296.51	295.17	299.94	301.44	297.84	298.96	304.79	301.99	310.01	300.92	300.28	307.84	289.06	297.02	299.32	299.16	297.57	299.78	295.1	302.12	296.94	296.43	306.58	296.21	296.74	305.7	299	299.18	308.51	305.8	301.83	298.1	301.39	298.25	296.79	301.05	295.23	299.07	298.93	303.17	297.69	305.27	306.59	298.19	299.83	296.97	302.02	301.11
314.68	313.31	319.14	312.01	318.1	319.26	316.65	308.16	314.89	320.38	318.64	314.74	315.05	319.71	315.58	316.69	317.63	317.33	318.74	323.3	316.19	309.73	318.62	312.71	311.98	312.62	317.36	317.69	317.87	308.65	314.08	316.76	312.94	317.5	316.73	319.37	318.51	313.29	315.77	316.38	320.36	309.83	308.41	314.44	313.33	320.29	315.44	315.93	307.11	314.31
332.09	328.59	333.91	326.17	334.21	326.24	325.58	329.33	341.37	339.22	326.81	328.27	329.08	332.44	321.22	324.66	327.81	320.65	326.52	328.12	324.86	327.21	320.64	325.6	328.61	326.45	329.4	327.49	328	328.09	330.44	326.34	326.34	333.72	328.08	335.71	328.83	325.55	323.72	323.19	320.42	327.46	329.48	329.24	339.65	326.52	327.31	322.99	329.06	331.4
320.19	318.98	311.14	313.4	313.69	311.77	318.23	313.47	311.59	313.55	307.64	312.18	318.47	315.58	314.75	322.46	316.49	313.86	313.31	312.44	309.2	326.54	314.55	316.58	312.36	311.09	315.15	316.81	318.33	310.59	316.62	318.53	322.49	312.43	313.5	313.44	319.51	307.68	314.78	315.26	313.79	309.93	315.57	317.57	314.84	312.39	311.07	309.76	317.43	322.38
310.21	306.61	309.65	303.06	307.57	309.93	311.66	310.3	307.46	313.18	307.42	308.61	304.12	309.88	313.19	304.93	310.83	300.5	310.97	304.54	305.97	308.95	317.14	314.58	305.15	303	305.83	309.1	305.03	303.35	309.06	307.14	307.23	301.34	311.21	310.66	297.04	315.57	308.84	307.16	308.97	313.63	311.78	309.64	308.62	313.52	309.81	304.58	309.51	310.28
319.84	332.33	330.79	325.6	326.85	325.49	327.76	329.56	324.33	334.34	325.04	325.87	332.1	322.73	331.77	329.58	334.68	324.81	336.21	332.5	325.25	324.15	329.73	333.57	339.67	326.85	334.23	331.1	324.98	325.16	324.77	332.06	334.13	325.58	321.57	322.84	319.84	323.31	327.27	328.87	330.15	328.58	328.73	327.05	321.4	323.16	325.21	320.27	335.85	323.9
308.83	309.55	308.61	306.65	309.8	303.71	306.03	306.12	307.49	309.6	309.26	304.39	303.63	300.56	302.6	307.65	300.42	305.36	304.98	305.29	305.54	302.76	309.75	302.25	304.53	316.78	301.62	306.71	304.29	302.57	305.77	306.67	307.83	307.65	309.59	307.29	303.37	303.16	305.68	305.3	302.74	306.68	304.94	304.66	314.8	296.99	296.95	304.34	306.02	306.13
326.78	326.67	331.9	330.56	330.23	331.48	328.19	326.01	325.28	321.04	328.3	325.22	328.51	320.91	330.36	325.96	331.02	334.05	323.37	326.19	325.65	325.85	325.71	332.22	326	324.96	326.13	324	322.22	326.22	326.43	328.4	330.3	332.28	321.22	330.18	330.79	330.27	330.17	333.46	328.81	325.99	333.11	324.81	330.44	326.46	326.57	336.5	329.35	327.73
306.13	302.81	306.22	302.92	308.93	304.65	309.27	302.59	300.86	302.83	304.64	301.1	308.7	312.54	293.08	299.93	300.78	302.04	303.31	304.22	299.03	302.18	299.53	308.34	305.09	302.99	309.09	301.69	300.88	303.68	295.43	308.62	298.67	296.72	307.76	303.98	312.22	297.99	302.53	303.7	302.92	306.28	305.2	305.6	308.1	302.42	302.7	307.51	304.65	300.9
318.36	310.2	318.04	308.52	316.56	314.17	310.79	312.91	310.52	312.28	315.62	308.61	318.29	311.6	311.65	308.46	315.29	318.48	314.98	318.97	319.09	315.94	315.87	310.28	313.01	310.84	319.37	315.47	315	318.39	317.57	314.31	316.4	318.4	311.56	315.72	314.31	314.38	312.18	315.53	311.53	319.29	310.81	315.52	311.17	312.81	315.24	313.6	304.32	308.36
316.49	314.56	322.64	306.46	312.03	313.41	315.05	311.57	310.86	313.96	312.22	308.87	303.77	312.63	317.72	312.28	314.66	305.46	304.53	310.53	313.14	314	311.35	314.01	309.21	307.37	317.7	313.55	311.52	313.27	312.79	311.36	307.54	314.46	314.26	310.31	313	313.73	314.81	310.7	312.51	315.2	311.32	308.52	308.66	317.44	310.7	312.45	314.63	312.56
309.39	307.6	304.33	305.05	304.46	302.69	302.57	311.7	306.51	305.81	307.56	308.94	309.44	311.19	306.72	306.73	310.64	306.45	308.33	305.43	309.55	309.46	305.51	310.07	304.33	308.08	307.54	302.72	303.36	307.57	309.51	310.1	299.95	304.57	311.51	298.3	313.51	307.67	307.5	309.78	302.73	307.39	306.48	309.49	315.23	301.32	308.67	308.58	304.12	306.33
315.7	314.85	311.09	304.88	311.85	308.06	309.53	307.39	310.29	309.11	314.81	306.64	315.33	302.71	305.44	307.77	306.37	307.79	316.09	304.88	308.98	311.38	305.08	309.82	309.42	311.24	306.45	312.26	315.36	308.59	309.26	303.33	311.71	311.75	310.98	311.33	307.81	316.69	309.88	306.06	303.22	303.56	313.41	307.92	318.34	303.67	308.08	307.68	306.64	306.89
303.09	303.81	303.25	306.58	300.13	310.75	305.93	296.99	305.75	296.66	301.4	305.14	303.45	298.28	310.17	305.08	299.66	302.95	302.34	297.89	310.45	303.3	303.07	301.75	303.59	298.66	298.26	306.86	299.43	300.28	312.86	306.79	307.29	299.64	305.54	302.45	300.73	298.53	305.82	304.39	304.76	298.2	298.29	303.04	312.78	306.61	293.62	304.21	302.26	305.9
320.56	310.72	316.72	316.68	312.13	317.4	311.76	310.5	312.93	321.8	314	321.83	319.42	315.79	315.35	317.66	309.97	315.68	315.19	316.11	314	315.83	315.77	315.04	325.71	316.17	317	319.06	327.35	315.72	319.57	319.09	317.94	318.46	317.4	314.21	316.52	306.48	319.1	314.54	317.38	314.41	319.75	308.28	314.39	318.39	319.12	318.82	321.39	315.07
304.84	306.72	304.93	303.21	303.79	301.5	300.03	306.56	306.19	306.2	309.27	310.01	308.63	306.89	304.79	301.01	307.02	306.55	304.72	292.6	298.83	313.16	301.71	302.12	303.59	304.74	305.6	306.38	303.69	297.65	304.01	307.87	297.67	300.91	303.66	301.17	304.38	305.5	312.14	306.29	309.85	305.51	302.62	309.92	307.83	306.89	310.43	310.13	310	299.35
294.42	288.69	286.26	293.56	296.01	294.8	302.55	299.17	292.22	292.68	290.86	297.22	292.93	283.72	296.62	291.29	302.05	294.78	289.49	293.77	296.85	297.44	294.25	304.57	292.7	296.31	298.32	289.65	290.75	296.82	293.37	294.62	289.99	284.68	293.09	294.04	295.78	295.33	288.58	292.31	292.75	302.95	298.56	288.4	289.12	293.87	295.65	296.57	292.15	289.96
320.4	318.45	314.87	326.09	316.64	319.25	314	314.34	319.5	320.48	308.79	317.72	320.19	313.3	317.3	317.06	320.43	314.35	314.03	312.53	317.74	320.11	315.35	315.57	320.35	317.17	317.66	320.95	321.57	310.46	314.58	317.47	324.03	314.7	316.83	318.57	324.65	310.42	319.22	318.18	315.23	313.01	319.09	325.18	310.99	326.42	321.97	312.98	317.35	313.42
303.44	301.15	303.61	298.59	302.87	298.88	299.47	296.82	298.96	299.09	298.77	296.62	294.8	297.72	291.9	304.83	310.53	299.38	302.43	300.3	298.65	299.31	300.08	301.6	301.4	298.59	296.87	290.66	301.7	299.46	300.64	302.84	303.77	304.2	301.17	301.19	296.69	306.01	299.42	294.02	301.73	299.47	304.63	294.09	297.17	296.3	299.91	297.26	299.59	291.48
316.45	319.54	321.16	318.95	311.23	317.06	318.31	322.11	310.53	314.67	312.74	324.01	315.73	328.04	316.77	315.28	321.29	314.97	310.95	318.52	312.32	311.52	322.34	318.86	323.4	319.01	321.61	318.58	322.62	324.58	318.71	320.17	316.38	315.15	314.62	316.14	324.18	309.4	316.82	323.2	312.41	319.97	320.22	315.56	317.39	316.04	322.71	317.28	319.64	316.61
308.98	305.11	301.32	304.53	307.78	310.17	305.49	308.53	305.29	304.23	310.53	301.29	303.84	300.83	305.35	310.79	304.8	308.48	296.58	298.85	305.4	297.64	301.93	302.12	307.35	306.29	307.7	312.69	310.7	310.46	302.59	308.51	306.81	302.07	304.8	303.85	303.68	306.18	309.04	307.34	310.17	313.89	308.23	303.05	301.95	302.14	306.85	301.44	307.78	311.56
296.72	307.07	308.11	302.74	298.25	298.46	305.53	305.93	306	303.41	302.83	299.49	296.3	304.56	305.86	307	302.08	302.72	309.09	306.68	306.32	304.79	305.4	304.47	304.38	303.84	308.29	307.52	303.22	301.19	309.34	308.37	306.16	303.18	304.33	298.1	305.69	301.53	305.46	303.39	298.75	300.56	292.96	299.17	303.11	301.47	307.44	301.76	310.76	306.14
306.66	313.22	316.31	315.52	315.25	318.89	311.95	312.74	312.08	317.55	309.68	315.83	316.97	319.71	311.83	310.67	318.47	317.5	319.73	320.03	310.01	315.67	315.04	315.49	314.71	324.54	311.58	309.7	310.81	309.54	308.62	319.55	318.53	313.1	310.48	319.5	308.56	310.59	318.84	320.57	318.65	320.09	320.14	311	319.55	313.62	309.72	316.5	307.29	317.38
295.3	295.61	298.54	296.47	293.52	293.28	293.32	293.28	291.81	291.82	295.26	289.29	301.6	299.65	292.57	294.72	295.56	304.7	293.29	289.99	286.33	293.32	295.64	296.77	295.95	290.54	296.97	297.88	289.63	290.8	299.28	293.2	284.65	301.25	291.86	297.33	294.43	296.42	289.87	295.83	297.2	294.69	288.97	297.78	296.53	292.98	295.51	290.41	298.47	291.35
299.96	301.49	311.47	312.1	296.57	299.09	310.64	309.63	302.74	308.61	297.7	315.71	312.48	301.7	310.17	305.78	305.87	300.41	301.49	302.6	303.14	302.76	304.12	305.77	299.47	305.03	304.27	299.17	298.87	300.67	299.56	300.77	307.68	304.24	306.48	308.77	301.52	302.99	303	300.52	298.69	311.69	308.02	302.94	304.32	307.32	300.69	306.1	303.31	297.23
305.05	296.21	306.06	300.18	303.65	300.06	311.11	301	304.45	301.55	306.68	305.29	312.17	301.59	309.84	303.73	307.64	307.47	305.1	300.07	299.47	302.87	310.13	302.46	304.83	301.21	299.84	297.49	303.06	308.32	299.55	301.74	302.82	304.04	302.83	301.35	305.57	295.3	305.45	298.1	306.25	308.14	308.6	303.29	310.11	304.25	296.99	309	305.66	305.17
306.98	313.34	308.95	308.83	299.51	316.62	310.51	309.92	306.36	311.41	312.4	311.02	305.46	300.48	316.13	307.78	318.28	302.92	311.14	318.65	313.02	302.6	309.51	309.74	308.57	310.22	306.14	304.08	316.92	312.02	306.59	302.29	305.07	309.68	315.85	304.63	306.98	311.21	297.66	310.1	308.48	303.08	306.9	309.96	308.99	306.54	316.64	303.67	312.59	307.01
316.17	312.49	306.32	320.28	313.72	313.93	310.04	311.19	313.5	314.31	310.74	308.84	313.35	306	308.01	314.18	315.62	312.5	312.21	318.3	313.54	310.43	318.5	311.96	313.7	313.81	309.6	310.33	316.52	315.32	319.96	318.39	310.53	315.08	313.13	315.02	313.06	311.55	307.78	313.55	314.15	311.56	311.21	310	306.71	309.78	314.92	307.6	313.79	317
304.38	307.6	309.26	307.23	313.88	313.93	314.04	308.67	310.38	306.3	305.36	320.25	312.23	304.4	308.59	314.69	311.09	308.53	309.4	308.89	311.4	311.96	312.21	304.57	307.22	304.4	314.39	303.52	312.62	304.95	306.82	307.38	308.35	303.55	313.99	306.29	306.74	312.08	310.05	310.89	306.85	306.81	309.14	313.09	313.13	302.85	304.83	307.66	307.65	304.93
313.19	322.37	318.66	324.76	324.89	313.86	311.39	317.12	312.83	316	314.32	314.18	316.13	319.34	324.23	320.38	318.91	320.08	315.37	315.73	325.98	323.91	310.44	319.47	313.29	314.05	317.69	315.74	319.41	316.26	313.56	314.15	315.83	313.65	319.42	314.28	315.78	312.29	320.33	308.84	312.33	319.89	305.97	319.11	318.98	316.27	318.24	316.36	315.99	328.87
319.75	315.98	316.37	310.74	319.13	310.2	311.23	308.29	320.62	310.72	318.32	319.83	318.6	313.77	310.95	317.39	307.68	310.56	311.35	319.97	314.41	313.8	317.16	318.63	320.82	324.1	318.28	316.55	304.04	311.98	320.57	314.65	314.26	314.05	321.93	321.29	320.25	307.67	316.03	317.26	320.34	309.16	316.6	313.92	317.93	319.34	315.15	316.7	315.09	316.37
318.37	316.24	316.12	317.22	314.09	307.92	312.57	316.77	318.48	316.44	316.27	321.61	321.9	319.32	313.24	320.29	319.35	314.53	320.5	317.76	311.97	312.06	314.68	308.61	323.15	317.9	316.94	316.15	318.49	325.01	312.03	318.59	322.47	314.99	316.31	317.66	310.93	315.53	322.26	308.05	310.5	321.32	322.78	315.72	312.99	321.33	313.09	314.44	320.05	319.81
318.28	319.86	321.24	324.25	318.81	314.34	320.96	317.11	320.7	317.59	319.41	321.03	321.12	315.5	317.78	306.85	323.9	322.77	324.35	319.88	318.69	315.05	320.03	321.2	316.02	318.5	322.55	318.42	317.99	318.36	320.92	317.02	321.73	315.9	318.82	323.71	317.44	317.84	321.68	326.3	321.66	318.11	324.13	319.57	320.3	311.59	322.58	318.4	319.9	321.46
313.76	318.71	311.83	317.52	309.25	320.64	314.85	317.12	319.3	316.32	322.55	313.66	310.25	317.35	320.17	317.06	312.39	315.95	320.92	312.18	311.43	312.57	312.03	317.13	308.24	317.83	319.25	317.93	317.12	320.87	317.63	313.05	313.82	313.45	318.47	315.44	311.42	316.44	309.23	311.58	306.92	307.67	321.81	314.72	308.88	316.25	319.16	320.06	315.51	311.87
320.62	322.02	320.99	315.13	314.89	312.8	320.2	321.46	322.2	320.35	314.89	319.06	324.07	317.26	317.45	315.28	321.5	314.98	322.7	321.09	318.09	317.51	319.86	316.46	320.58	311.32	315.04	322.54	329.44	327.73	314.86	319.6	321.55	317.78	321.47	317.41	321.99	320.71	316.4	316.19	314.01	322.21	322.09	319.26	318.3	318.53	316.49	319.71	320	316.43
305.06	307.94	302.25	303	293.37	307.37	302.75	306.99	299.64	298.19	306.88	310.79	303.84	301.27	303.54	299.75	304.98	308.37	312.51	312.53	300.15	306.46	297.11	303.05	309.18	302.73	302.07	303.95	297	295.37	308.73	303.65	298.55	311.54	305.36	297.25	304.14	300.19	298.56	305.39	303.34	299.43	313.28	294.76	303.86	300.3	303.68	301.27	299.58	307.05
305.38	306.77	310.82	319.64	315.49	315.39	315.05	311.85	308.64	311.67	317.08	314.63	320.97	308.67	315.61	309.53	311.54	313.22	314.29	314.48	315.07	311.3	317.39	305.72	313.95	313.15	310.62	311.3	317.86	316.26	304.5	314.9	314.14	314.03	312.84	316.34	313.11	308.21	319.81	312.17	311.65	309.01	310.4	312.69	308.58	309.73	316.23	309.9	317.13	322.56
302.7	307.37	303.11	306.9	302.48	308.01	304.07	303.58	308.59	309.86	305	307.47	301.87	311.08	305.76	305.73	306.22	307.23	300.62	310.81	309.87	309.37	309.12	305.99	299.66	299.34	309.02	303.74	301.75	305.85	306.1	297.85	310.48	299.34	301.5	300.8	299.96	305.17	301.07	309.42	302.92	303.13	302.45	304.36	305.36	306.43	309.03	305.74	310.05	307.14
303	299.36	302.25	300.38	296.82	297.11	308.15	300.36	299.21	305.1	302.36	298.39	305.63	303.71	303.85	299.95	293.47	299.78	297.43	305.51	302.32	302.45	297.89	300.8	295.35	298.21	301.85	303.27	303.55	301.25	299.13	305.28	297.96	304.03	305.75	295.71	302.67	300.63	294.64	301.93	296.15	297.23	306.77	296.34	302.77	298.46	299.74	299.31	301.75	305.27
313.09	323.84	317.28	328.48	318.43	312.65	317.76	317.7	313.72	318.54	314.28	313.19	316.54	313.4	317.62	322.66	314.3	315.34	317.51	314.84	323.63	315.55	315.76	312.95	323.16	323.86	325.2	317.41	315.2	318.25	314.34	324.86	321.73	319.72	314.68	324.63	321.12	315.67	324.29	318.33	311.84	318.24	324.37	320.17	320.72	315.12	318.12	312.7	310.21	316.62
324.94	333.58	321.01	332.58	330.09	325.15	333.43	330.43	329.75	328.1	328.01	331.06	331.38	329.31	330.62	333.35	329.99	329.72	333.72	332.23	323.99	331.69	329.33	328.05	325.23	325.49	323.97	324.46	325.8	330.6	324.48	323.29	332.31	331.6	332.12	329.76	331.51	330.62	324.43	333.04	336	327.99	331.23	331.36	332.19	322.02	334.95	329.92	322.29	323.54
324.67	320.22	321.94	321.97	313.17	320.45	319.65	317.93	322.94	319.66	327.47	326.6	323.93	317.62	319.54	316.3	320.71	321.11	312.02	323.74	320.3	319.75	315.78	313.7	316.82	319.74	323.69	314.9	313.25	317.67	324.98	324.33	316.35	319.23	319.61	327.4	313.88	317.41	319.74	320.67	322.59	321.84	322.3	319	320.55	314.78	322.17	317.89	318.77	326.76
301.09	312.66	308.97	310.93	308.64	309.37	301.46	314.27	318.43	305.84	310.46	306.52	306.42	314.27	313.92	311.81	307.89	308.53	314.28	314.32	305.03	317.66	308.15	304.09	307.11	315.89	302.87	305.97	312.07	308.03	305.82	308.48	314.07	310.1	305.45	309.34	314.58	309.07	307.58	311.82	314.02	306.34	311.35	306.9	305.35	307.85	299.4	311.52	303.27	307.72
301.51	295.54	299.48	292.73	295.34	298.89	295.78	300.75	299.21	300.15	295.24	299.72	294.41	297.68	297.21	295.42	296.05	298.59	287.81	299.47	294.86	296.61	296.45	293.76	299.12	293.77	295.86	297.96	292.26	288.7	298.3	300.06	302.05	299.7	297.8	305.91	291.01	295.38	293.26	298.93	303.4	303.95	296.22	298.9	292.58	289.22	298.12	294.07	294.48	294.77
325.6	331.57	327.38	327.82	326.11	327.97	330.6	332.07	332.18	330.91	326.89	321.85	327.57	320.79	324.12	326.06	325.45	324.71	329.2	325.81	320.97	329.83	331.37	331.71	331.48	320.46	332.13	332.38	329.34	333.54	325.92	324.3	326.8	329.42	329	333.05	322.69	329.84	321.21	328.86	331.91	326.66	323.14	328.06	331.96	333.24	326.63	329.34	331.24	331.85
316.57	310.34	315.03	309.99	313.39	313.76	315.57	308.8	314.13	313.41	311.98	316.67	317.48	318.05	312.67	317.6	312.87	316.34	314.86	318.09	317.98	314.4	318.63	317.96	312.93	307.51	304.57	321.17	312.14	316.46	308	315.43	314.87	319.95	309.53	321.85	311.19	318.16	316.27	315.77	318.02	316.25	320.61	312.66	310.01	306.92	323.69	312.5	312.5	315.91
296.86	303.1	300.75	300.52	296.03	308.84	303.78	303.94	301.85	291.73	304.02	305.5	298.45	302.58	298.65	299.8	303.98	304.01	298.21	302.04	299.74	291.65	296.77	307.46	303.04	302.89	305.3	297.32	299.66	294.25	297.23	298.2	298.53	296.24	292.12	301.18	299.85	301.71	302.94	298.38	297.09	303.56	296.96	296.93	301.88	306.46	293.81	300.87	306.3	302.95
303.68	303.78	299.52	297.88	310.49	306.61	305.65	307.16	310.47	305.39	309.01	303.28	311.07	308.65	294.96	301.6	308.6	307.08	303.81	310.61	306.15	310.64	302.88	313.64	314.51	305.43	303.42	304.54	309.47	308.99	304.88	309.37	311.22	303.27	306.74	308.14	309.19	309.93	302.89	310.94	303.8	301.28	312.37	303.74	306.9	306.04	308.36	303.82	307.94	314.23
316.31	310.36	317.05	314.84	311.22	310.56	320.16	321.62	317.76	316.54	315.31	311.86	307.87	322.33	311.95	317.34	318.09	316.1	314.7	311.86	319.5	320.27	318.2	307.58	314.75	318.81	316.72	319.29	321.24	316.55	320.3	310.63	311.46	326	322.06	321.4	315.67	317.73	318.22	315.1	315.35	311.43	318.54	313.52	316.12	317.33	314.74	321.84	315.66	312.29
301.35	303.23	299.48	300.65	302.96	307.63	299.05	307.58	303.06	306.95	304	305.52	305.87	304.23	305.22	305.21	300.01	298.6	302.75	304.96	305.7	308.86	298.37	309.51	302.02	312.49	304.39	304.84	300.75	298.76	307.71	303.01	303.38	313	306.7	309.28	301.81	297.76	302.23	303.51	307.44	303.8	301.7	297.91	308.98	301.34	306.59	304.51	303.9	307.6
327.08	327.97	323.14	329.9	324.51	326.97	328.74	337.52	328.53	329.66	326.82	318.66	325.25	315.5	321.7	329	329.14	332.83	327	326.95	334.42	335.51	324.28	329.11	326.64	329.39	329.33	330.57	328.13	326.37	331.3	332.64	336.57	329.35	333.76	331.11	340.12	333.86	321.6	334.74	333.56	332.45	332.33	327.68	321.29	326.15	330.27	340.67	325.74	328.05
312.3	318.54	315.03	314.6	316.81	309.2	317.78	315.28	318.91	315.63	317.06	323.05	313.72	316.98	311.41	310.27	318.26	319.32	313.9	310.31	320.77	312.38	318.14	324.07	323.61	319.71	318.24	320.89	318.26	321.03	316.57	315.36	316.49	315.19	323.81	318.33	319.77	323.31	318.46	319.34	313.45	314.55	310.5	318.83	317.27	323.83	314.24	320.18	321.79	316.96
323.91	316.76	325.32	332.75	325.72	330.06	323.89	329.04	322.79	326.97	322.59	327.09	326.32	321.36	326.16	324.38	318.21	324.18	321.99	328.73	324.09	329.94	328.6	324.21	320.71	329.66	332.52	325.48	324.22	323	322.01	320.34	323.46	329.57	325.65	326.96	326.4	326.5	323.72	334.08	332.87	330.21	323.76	320.07	322.24	326.12	329.03	320.74	328.05	329.01
315.25	303.38	304.83	306.76	307.57	313.2	303.97	310.54	312.44	310.74	312.83	310.82	308.91	314.78	311.25	312.81	312.6	309.55	309.68	312.57	311.5	317.43	305.87	311.47	304.19	304.23	313.05	305.96	305.65	310.72	315.48	311.89	311.23	303.26	309.19	306.2	319.3	302.56	307.95	312.56	303.89	308.48	315.19	308.54	310.41	304.41	320.31	319.3	310.29	310.94
307.58	311.26	312.74	312.98	309.94	305.44	316.06	310.12	312.94	311.75	316.97	313.29	315.09	312.95	307.8	318.25	304.23	310.9	315.83	314.41	307.63	315.07	305.48	318.46	312.87	311.55	318.2	311.49	311.87	309.5	310.25	311.18	313.51	312.54	321.81	311.16	312.89	312.88	313.64	307.22	313.35	317.06	315.27	309.76	307.82	309.23	313.66	310.65	310.57	313.74
300.45	304.3	306.35	299.9	302.52	300.61	306.94	299.13	298.65	301.53	301.02	306.36	305.34	304.82	305.89	303.42	305.83	305.36	307.69	303.35	300.8	301.79	304.52	303.3	305.27	305.76	301.99	300.91	308.2	305.44	308.08	298.69	305.2	303.6	307.93	304.59	303.06	294.79	305.68	306.28	301.83	303.26	309.44	308.51	308.4	304.74	303.24	309.36	302.14	295.79
308.93	315.55	315.52	316.04	313.23	316.61	315.45	315.52	312.16	318.96	318.35	312.35	312.45	317.55	314.28	311.76	315.58	314.42	318.89	318.7	320.4	319.04	312.04	318.47	313.95	314.98	319.3	311.32	315.89	317.02	310.54	319.59	311.09	315.17	326.62	315.35	318.12	314.18	314.44	315.57	309.36	316.53	309.18	308	313.31	315.39	309.99	312.16	314.64	314.43
299.85	298.46	303.69	300.67	309.15	303.92	299.83	300.96	303.53	304.32	300.24	307.57	298.35	306.3	302.81	299.83	302.59	300.14	304.16	306.14	306.85	299.84	300.1	302.7	302.68	299.97	305.19	308.04	306.18	298.88	308.81	303.63	300.04	306.28	306.66	302.34	303.65	304.44	297.44	307.2	303.67	301.82	297.85	304.66	308.73	310.84	307.26	304.7	308.63	305.1
311.27	318.87	322.59	314.56	323.19	310.64	318.97	319.39	318.72	320.39	318.15	319.61	320.27	318.43	318.68	318.97	318.24	314.08	311.4	317.88	317.44	317.76	329.05	314.76	318.89	310.22	321.35	317.88	313.5	310.96	323.6	314.63	314	319.28	319.46	320.06	310.77	314.9	315.84	314.36	321.7	315.49	323.05	312.24	312.64	322.07	312.69	314.97	314.23	321.35
313.83	299.75	308.69	310.55	312.46	314.89	320.23	306.71	313.63	312.64	309.43	308.36	309.31	304.2	313.33	307.76	303.9	312.83	309.41	310	314.45	311.28	312.4	313.33	303.3	311.73	312.79	306.2	308.43	306.64	303.19	312.44	312.66	306.48	306.54	317.66	307.76	309.19	312.85	306.06	306.87	314.43	308.34	306.91	309.41	311.33	314.83	300.51	305.28	314.21
292.99	308.17	302.85	304.9	308.89	306.29	306.72	302.85	293.94	304.47	300.4	304.34	304.04	305.94	298.82	299.29	298.57	304.38	293.82	298.16	296.14	306.29	309.02	307.14	301.39	301.55	299.62	303.04	308.63	305.75	300.45	309.04	301.64	298.04	298.79	306.11	302.98	305.81	308.01	306.33	302.8	304.09	308.91	302.44	299.9	302.24	311.31	300.33	297.99	303.83
305.8	301.05	292.55	303.58	304.68	302.52	302.85	310.23	304.83	304.37	299.14	304.14	305.22	306.25	308.48	303.26	298.9	306.26	298.14	306.3	303.11	310.69	306.62	300.9	301.8	304.33	300.97	306.78	305.78	309.61	299.79	294.95	302.41	301.71	299.84	302.38	305.81	303.96	301.29	296.08	301.34	303.2	304.8	303.97	298.78	301.17	298.5	299.5	299.93	303.14
302.71	299.49	310.84	310.3	302.46	304.59	308.13	300.2	312.91	300.47	310.31	306.42	308.22	303.63	294.54	297.36	309.35	300.14	305.67	303.55	303.09	313.18	298.63	308.1	299.44	304.23	299.85	298.3	307.94	301.7	305.67	312.18	313	298.43	299.88	304.87	300.61	303.91	300.67	309.57	302.4	305.4	313.54	304.42	298.89	303.07	299.38	312.76	303.19	301.5
315.62	311.26	317.11	316.9	306.35	314.35	319.91	305.48	311.73	312.52	305.97	309.97	310.64	316.81	321.77	309.37	315.1	311.82	311.12	310.37	303.37	311.94	308.71	313.9	305.22	307.27	310.36	307.78	307.91	312.54	303.51	311.93	305.98	313.25	315.53	317.39	307.68	311.9	313.16	309.3	308.08	309.18	311.18	307.73	306.51	309.41	309.52	308.41	316.19	312.61
309.69	303.48	303.43	302.64	299.02	304.7	308.57	300.09	301.41	298.53	294.13	302.8	306.15	300.34	307.26	305.49	307.28	304.61	302.87	305.41	301.39	302.14	297.58	300.96	302.81	308.28	300.95	304.51	296.89	303.98	305.13	302.46	297.11	297.71	297.96	307.25	302.12	294.86	303.71	302.73	305.7	307.53	307.61	310.94	305.07	311.01	298.84	306.98	304.87	306.18
316.22	310	313.02	317.62	317.96	320.33	318.06	316.59	312.08	320.14	314.03	316.71	316.49	328.62	319.92	316.96	314.92	314.58	313.73	317.61	320.82	324.96	318.32	319.08	312.27	323.39	317.73	316.74	318.42	319.53	316.34	320.98	313.47	317.37	321.82	320.82	312.31	320.75	319.69	316.11	316.62	321.27	317.34	317.95	318.43	319.19	319.75	315.5	315.27	313.98
301.84	300.85	299.95	303.36	296.68	303.84	307.74	306	300.09	297.04	300.29	298.98	309.59	299.66	303.48	306.12	302.87	297.84	308.57	302.47	297.91	306.77	298.94	294.03	303.16	309.51	302.44	304.61	306.56	306.34	297.87	300.77	295.13	305.27	306.56	305.13	303.82	305.55	300.42	314.04	305.05	295.6	306.34	303.78	305.14	302.27	299.22	300.96	303.09	304.84
317.98	314.41	309.51	321.77	314.59	308.59	312.73	314.26	311.62	309.35	307.42	316.6	311.74	311.32	309.32	306.72	320.46	307.49	315.24	309.23	307.04	312.62	315.21	307.97	311.75	306.03	313.18	318.23	308.68	307.93	309.21	312.06	312	308.29	308.92	311.56	308.44	315.16	320.21	310.42	316.04	304.79	315.5	305.88	314.98	310.13	308.79	311.69	310.16	305.16
309.39	300.72	308.7	314.57	308.7	304.45	312.9	310.33	314.08	312.12	309.42	306.21	313.25	310.19	302.01	307.35	311.51	297.7	307.07	302.42	312.16	314.89	317.99	307.69	311.55	305.73	308.61	306.26	306.98	311.4	305.43	309.39	313.47	306.81	312.27	306.23	308.01	303.51	307.5	307.65	295.82	315.88	307.94	310.09	309.4	308.89	301.57	310.64	304.09	308.74
302.71	305.82	303.05	302.21	302.05	295.27	306.82	306.49	305.37	306.36	307.53	297.15	299.53	304.63	299.05	302.87	295.77	307.97	301	307.38	307.04	302.08	310.88	307.89	303.1	305.69	301.74	303.53	305.46	301.77	303	310.75	311.26	305.08	306.04	302.87	304.81	303.3	309.16	306.75	305.61	310.2	301.73	309.14	303.7	302.18	305.61	293.02	311.79	304.99
316.26	317.78	310.99	314.79	304.79	317.06	309.15	313.43	314.97	304.29	313.41	309.76	313.35	307.48	314.62	314.51	303.8	307.08	319.44	309.81	307.79	307.77	306.05	309.65	315.86	310.55	311.34	304.69	305.8	306.5	319.9	312.82	309.73	301.59	310.2	307.89	310.46	310.48	313.1	313.85	315.54	309.76	302.29	306.22	308.13	306.4	310.14	318.27	314.63	321.94
301.02	294.83	289.07	296.02	294.42	297.88	290.25	297.79	294.88	296.22	295.35	294.16	291.63	294.18	293.01	295.9	292.65	294.85	287.37	297.87	289.01	295.03	295.91	295.2	303.64	299.67	294.48	297.33	294.22	300.16	299.98	297.24	295.9	295.64	295.43	295.09	296.31	293	290.19	295.83	297.19	297.31	296.11	290.98	297.78	291.98	290.79	297.83	296.23	300.48
310.87	312.38	305.95	314.01	316.08	310.72	312.15	309.95	311.31	313.94	306.98	313.89	307.72	313.84	321.63	311.67	317.34	310.29	308.7	314.04	317.3	308.55	326.21	312.82	317.89	320.98	314.77	315.06	309.16	309.7	310.11	317.66	309.17	311.7	309.9	309.72	309.57	301.73	311.25	314.72	312.4	308.91	318.37	314.21	318.64	316.19	317.15	312.96	310.12	310.31
297.18	300.48	298.47	294.68	302.98	301.37	296.42	300.67	303.29	304.34	292.4	304.11	296.65	298.8	303.68	302.12	301.11	301.37	302.99	304.33	302.3	304.42	296.91	299.88	299.86	304.9	302.57	300.9	301.82	303.95	303.73	303.61	301.26	296.35	301.88	301.03	297.22	303.17	305.52	304.76	300.7	301.07	304.82	309.91	296.71	294.04	303.44	301.78	310.19	301.23
299.81	306.27	302.39	311.16	312.31	313.12	306.38	314.15	310.69	306.42	298.78	318	311.49	310.21	315.4	313.25	310.79	309.55	311.64	305.71	310.51	305.25	306.34	314.39	310.93	305.03	307.32	308.37	304.36	304.19	310.28	314.28	313.42	309.41	310.85	303.15	308.54	316.59	302.83	307.2	306.04	310.66	306.86	307.41	302.57	312.06	303.57	311.22	319.71	311.75
315.74	318.53	309.35	315.54	319.24	316.97	317.91	316.19	315.96	320.54	313.8	312.87	319.48	310.56	307.83	306	314.95	311.94	315.54	311.64	319.04	317.62	318.91	321.02	316.23	313.74	313	311.35	315.43	319.66	319.11	318.84	316.56	316.09	316.79	312.19	320.15	313.51	316.75	312.9	320.03	317.37	318.16	321.41	313.61	320.06	310.38	322.37	308.45	318.65
307.58	304.19	302.21	316.05	307.8	312.19	307.92	307.41	299.73	310.04	305.56	310.13	308.88	314.47	316.17	301.02	304.34	298.95	308.03	310.86	310.85	309.05	303.52	308.56	301.16	305.91	304.97	310.71	299.52	300.75	300.06	309.66	300.01	305.55	314.15	303.84	297.48	300.17	302.6	302.63	307.38	306.69	306.55	304.45	313.09	304.05	302.29	302.76	306.72	316.47
308.04	311.06	315.36	318.45	310.18	313.19	318.02	310.76	315.7	313.02	312.55	319.82	310.26	315.7	314.13	313.75	310.13	315.89	319.81	311.62	313.94	307.61	314.78	306.43	312.83	314.29	316.47	318.13	320.38	308.97	307.49	304.28	313.23	314.98	314.84	306.79	310.14	315.16	315.19	306.68	312.35	309.23	325.28	309.91	311.75	312.45	313.55	313.74	309.63	312.74
312.95	307.37	314.51	313.02	322.41	309.88	307.11	309.56	326.73	318.62	319.82	313.78	316.62	311.09	316.48	319.06	318.32	318.9	315.64	313.1	302.95	319.04	312.02	315.26	311.73	317.15	318.17	315.38	313.63	315.21	320.83	315.31	314.77	313.01	312.96	317.19	312.91	320.56	318.84	314.6	312.58	320.13	311.92	312.52	313.69	316.07	300.08	311.85	310.14	315.69
320.31	311.46	311.84	314.14	315.31	317.89	302.98	314.95	310.99	314.92	315.23	317.49	311.22	316.05	313.26	310.82	316.17	315.09	312.54	314.06	311.84	316.37	306.56	318.11	317.13	315.24	317.15	307.41	311.88	313.24	322.24	316.23	312.05	315.44	316.49	314.33	318.74	317.4	314.64	315.4	307.55	317.83	310.37	314.22	312.04	315.29	312.62	311.78	314.48	315.76
309.2	315.98	315.43	310.06	313.19	312.61	310.7	315.26	306.82	312.89	306.91	312.21	316.07	313.2	313.29	315.44	317.95	315.45	310.11	318.33	306.34	310.22	314.17	313.65	318.86	313.51	315.45	315.2	311.26	320.73	315.73	310.53	313.89	316.82	320.15	312.02	306.39	312.86	313.71	314.12	314.95	313.82	309.16	311.96	315.66	319.21	312.44	307.54	317.84	306.63
284.94	287.43	302.17	297.78	292.27	291.27	296.92	294.91	295.36	295.46	298.63	299.77	289	291.06	299.53	291.02	293.5	295.33	298.28	297.34	297.3	294.02	290.28	292.81	295.79	294.8	296.43	299.13	294.41	296.88	291.58	299.31	294.81	295.05	288.84	292.77	301.7	291.12	299.71	287.64	289.23	294.79	294.47	300.45	294.72	299.13	295.98	298.96	296.8	291.54
318.33	322.25	317.54	323.91	315.07	321.74	318	321.34	316.3	310.79	327.32	319.42	317.49	317.06	312.08	316.74	325.67	318.08	317.47	316.26	323.37	320.42	316.15	318.67	312.9	312.14	321.96	314.01	321.22	311.76	322.31	313.93	316.37	313.03	313.53	321.11	312.01	316.96	323.16	316	326.82	318.71	312.31	321.57	323.68	319.13	312.37	312.07	312.09	319.23
290.89	291.96	289.07	291.75	292.74	295.9	291.49	290.09	290.68	299.16	289.03	298.64	293.31	293.84	297.03	295.44	294.99	299.17	298.5	296.46	286.41	294.68	295.93	294.13	296.25	298.42	292.89	294.08	290.69	288.28	298.25	300.66	293.98	300.77	293.13	298.32	291.05	288.35	293.55	302.2	300.46	293.86	293.98	293.45	291.82	296.85	290.14	301.62	301.53	290.1
[truncated: 799 more rows]
[truncated: 150 more columns]
