# Supplementary material for: Genetic dissection of main and epistatic effects of QTL based on augmented triple test cross design
Source: PLoS One. 2017 Dec 14;12(12):e0189054. doi: 10.1371/journal.pone.0189054 (PMC5730204; doi:10.1371/journal.pone.0189054)
Supplement: S9 Supporting Information — (ZIP) [file pone.0189054.s009.zip › z5_1950_0.5_10.csv]

312.92	315.24	312.42	315.27	312.13	313.57	315.29	315.36	316.23	316.49	315.43	315.32	314.01	314.77	314.16	313.38	313.97	314.13	313.1	315.24	315.82	313.49	313.61	313.78	314.09	314.83	317.09	314.77	315.66	315.76	314.31	317.12	315.22	314.67	312.61	315.99	313.68	316.25	311.77	314.63	315.59	315.45	315.4	315.28	315.62	315.96	313.44	317.74	312.69	314.06
303.69	303.43	303.88	302.55	304.87	303.72	304.79	306.31	302.73	301.37	303.1	303.57	304.73	302.72	302.47	303.58	303.6	301.65	303.85	303.03	303.94	305.35	302.94	301.85	306.7	301.79	302.32	306.4	306.29	305.02	301.52	302.09	301.26	302.22	303.17	302.92	303.2	301.92	301.05	303.26	304.67	300.66	304.2	301	302.75	301.77	302.81	301.31	302.9	301.71
302.06	301.71	303	301.9	302.66	303.13	302	302.76	302.52	303.95	303.56	302.73	306.08	301.58	302.62	305.08	302.77	306.09	304.09	306.01	301.88	302.01	304.14	304.56	305.04	304.25	303.65	303.85	302.71	304.84	303.23	303.16	304.13	303.66	301.47	302.01	304.91	306.33	304.13	303.2	304.09	304.58	300.66	302.95	301	303.46	305.38	304.81	302.81	306
295.41	295.87	297.33	296.73	296.49	294.52	296.34	294.21	294.5	296.34	298.08	294.18	297.98	297.75	294.74	299.08	295.86	293.69	294.55	296.29	297.45	297.69	297.2	295.68	296.75	296.04	296.15	294.9	294.38	300.53	296.95	297.68	296.8	297.66	300.49	295.73	296.66	298.22	297.44	297.05	296.93	295.11	296.32	295.03	298.65	297.34	297.32	296.95	297.01	296.64
305.84	306.38	305.56	304.84	302.42	303.61	303.57	302.8	302.72	301.62	305.05	300.95	302.09	303.13	302.88	302.83	305.16	302.42	303.54	306	302.76	301.13	303.48	303.43	302.9	303.38	304.82	301.28	303.9	302.07	302.65	303.94	304.11	303.11	303.31	303.18	300.44	302.41	302.81	303.3	303.29	304.06	302.12	303.6	303.78	301.91	304.88	303.27	300.98	304.32
307.06	305.72	305.36	303.59	304.22	307.13	306.28	306.18	306.04	304.67	304.55	305.16	307.9	305.08	307.36	304.02	306.15	305.02	304.6	303.87	304.27	305.63	304.82	306.58	305.33	304.96	306.22	307.01	305.84	307.75	305.86	303.38	308.78	303.33	306.25	306.42	307.21	304.68	307.8	308	305.22	304.01	305.6	307.33	305.49	306.34	306.56	305.65	305.06	304.8
316.79	316.01	317.79	316.21	315.54	315.75	317.83	319.85	317.3	317.27	317.21	320.84	316.62	316.47	317.1	316.72	317.87	317.16	317.61	316.79	319.94	316.84	317.84	320.38	317.15	317.93	321.6	316.81	318.93	318.98	318.73	321.06	318.79	317.36	317.84	318.15	318.13	318.29	319.97	321.34	316.18	318.42	319.99	318	319.2	317.53	321.48	318.77	319.86	319.05
295.43	293.99	292.13	291.77	294.72	294.35	292.69	292.14	295.34	293.98	292.91	294.04	293.35	292.6	296.92	292.75	291.64	292.52	294.88	294.88	295.68	294.98	292.87	293.96	296.12	294.91	291.25	294.52	291.84	292.88	295.63	296.9	295.04	291.57	292.84	294.68	290.66	293.62	292.2	294.16	293.16	293.06	292.85	294.94	293.54	292.58	291.93	292.18	295.26	294.47
319.62	320.71	318.25	321.36	320.21	318.99	318.17	318.44	315.83	318.94	320.14	319.02	317.75	320.46	317.79	320.33	319.01	317.46	316.02	319.99	317.56	317.12	318.2	319.34	319.91	323.85	319.45	319.51	320.12	318.57	316.43	319.83	317.57	318.21	320.8	321.41	320.84	316.58	318.72	321.1	318.63	319.02	319.82	319.85	318.89	320.27	321.65	315.16	320.79	317.24
301.52	302.52	300.65	302.88	304.28	301.35	302.29	301.56	302.06	303.71	302.49	303.2	301.75	305.11	299.73	302.34	302.51	301.31	302.76	302.82	300.72	302.39	303.26	302.41	300.84	299.6	302.91	304.9	300.11	303.41	303.32	305.08	303.08	303.35	301	306.01	301.65	303.26	301.99	302.85	303.36	301.68	303.55	303.38	304.09	303.1	301.55	304.31	302.61	302.77
317.16	318.43	320.85	319.23	318.13	315.82	318.9	314.49	317.91	319.38	317.35	317.9	316.18	317.84	318.26	317.97	317.27	317.69	317.83	318.65	320.66	320.41	318.94	318.32	317.8	318.13	319.83	317.21	318.67	318.52	315.17	317.88	317.78	318.72	321.18	318.03	317.56	316.23	315.12	318.58	315.98	318.81	318.06	316.13	316.18	317.71	316.95	318.07	318.5	316.68
314.34	313.03	316.98	314.85	315.44	316.08	314.44	313.01	316.57	314.78	314.48	316.08	314.59	314.76	316.7	314.96	313.95	315.49	315.41	315.64	317.5	313.59	315.69	313.33	313.76	313.19	315.18	314.09	314.49	316.47	314.45	315.62	314.86	315.91	315.66	316.64	313.69	314.11	316.45	315.32	311.08	312.99	313.31	314.51	314.08	315.97	314.22	315.17	314.78	314.12
306.01	304.95	307.09	304.78	305.24	306.22	306.45	308.03	304.17	306.53	306.39	308.17	305.75	307.2	306.4	306.44	307.26	305.36	303.48	304.03	304.74	303.6	307.11	305.77	302.77	305.81	307.09	305.31	304.92	304.86	306.14	305.64	305.24	305.49	303.93	303.93	303.32	306.34	307.65	303.33	302.97	305.29	306.66	303.02	303.35	306.67	303.89	306.08	305.59	303.43
295.19	295.84	294.31	296.18	293.23	295.3	294.98	296.47	295.55	294.41	295.32	293.21	294.44	293.16	296.65	295.18	296.88	293.4	296.33	294.34	293.93	295.29	294.48	295.11	295.64	294.35	295.35	294.39	295.06	296.34	294.33	296.35	295.85	297.08	293.37	292	295.42	296.55	294.41	294.13	294.59	293.58	297.24	297.3	293.5	293.44	296.18	296.17	298.09	296.02
302.34	302.03	303.87	301.16	301.35	303.62	302.54	302.89	300.96	303.81	302.13	304.87	303.42	306.31	302.94	301.03	306.02	301.26	301.78	303.13	302.26	303.06	303.27	301.74	300.51	303.48	303.66	302.84	303.94	301.02	302.9	305	303.78	302.11	302.82	300.84	302.47	300.57	300.86	304.87	302.91	302.73	301.72	304.53	303.16	304.55	302.13	300.03	305.02	301.56
303.14	304.06	304.97	304.08	305.76	305.73	306.93	305.35	304.93	304.04	304.97	306.46	304.96	304.13	305.93	307	304.41	305.02	305.52	308.07	302.97	303.56	304.66	306.24	301.98	304.93	302.82	304.47	305.94	302.59	304.41	305.52	303.45	303.02	303.11	303.01	306.4	306.42	307.04	302.44	304.16	304.9	303.4	302.3	303.58	306.69	302.7	302.58	304.43	305.4
310.7	311.75	307.11	311.45	306.66	311.16	307.31	308.88	309.26	308.68	309.38	310.76	309.87	309.28	309.07	308.72	307.23	311.68	308.75	310.47	309.52	308.57	306.26	307.92	308.61	310.22	308.02	308.88	307.76	304.87	308.7	310.58	312.5	308.48	310.23	308.84	308.03	309.62	307.31	308.27	307.93	308.89	309.96	308.28	306.85	307.25	305.32	309.6	309.33	310.72
303.53	306.44	304.88	305.64	307.16	304.13	305.89	303.75	301.66	306.12	304.97	306.52	304.98	307.51	308.38	305.24	305.34	304.93	306.57	305.7	305.53	305.59	303.6	303.12	305.02	304.36	305.06	304.66	306.88	302.33	303.36	304.96	303.88	303.94	305.43	306.43	307.89	306.45	305.77	306.88	307.31	303.76	302.44	306.2	306.89	305.24	307.23	306.2	303.99	307.41
293.54	295.31	296.53	293.69	295.33	296.09	296.56	297.5	295.51	293.54	296.86	295.36	299.36	294.46	293.13	294.89	293.64	293.65	294.38	296.93	295.12	297.01	296.25	294.59	294.37	296.08	295.86	294.5	294.09	294.22	297.04	297.4	295.68	295.71	296.62	293.71	293.39	293.43	296.75	292.63	293.43	293.29	295.58	292.36	293.97	296.2	297.41	294.04	295.85	295.87
311.34	307.32	311.19	313.02	308.6	310.22	312.29	310.3	311.28	311.07	310.95	309.78	312.43	311.05	310.5	308.12	310.2	312.33	310.95	308.89	310.77	308.6	309.51	309.96	312.89	310.73	309.09	310.45	310.54	313.12	310.68	309.74	309.02	311.54	310.19	308.7	311.09	308.52	312.16	311.43	310.55	313	312.15	309.48	310.95	310.59	312.98	313.4	310.19	308.95
296.97	296.55	294.04	295.74	295.83	297.12	297.61	295.11	297.82	299.03	299.15	299.41	296.11	296.82	295.98	295.15	296.99	296.13	298.65	296.82	298.47	298.76	296.35	296.42	298.54	297.32	296.8	297.71	296.31	296.8	296.52	294.92	297.37	296.43	294.12	297.65	295.26	295.62	297.51	297.99	298.04	295.59	296.15	292.23	298.17	296.15	297.89	296.01	297.33	293.53
293.16	293.99	292.56	293.66	294.39	291.16	291.65	296.11	294.9	293.75	294.63	293.34	295	292.5	295.31	292.8	295.29	293.6	294.27	295.26	295.65	296.18	294.26	294.89	294.01	294.33	295.65	295.51	292.66	291.56	293.04	293.15	295.22	295.85	293.79	293.66	296.23	294.19	290.27	292.16	293.36	293.85	291.62	295.16	293.06	295.22	294.05	292.91	291.7	293.52
300.56	300.81	302.86	302.3	301.49	299.93	299.73	300.8	303.42	303.62	301.36	301.49	299.41	299.07	301.49	301.9	300.45	301.93	300.53	302.19	300.19	303.44	301.23	302.9	301.11	300.86	298.85	299.29	300.93	300.41	301.32	302	301.36	301.37	301.18	299.38	300.2	300.68	297.24	300.97	298.73	301.5	301.41	300.92	301.94	303.1	300.77	301.7	299.55	298.07
312.48	313.4	313.37	313.19	315.47	313.22	316.52	313.96	313.57	313.59	315.53	314.24	312.36	312.02	314.25	311.53	316.44	314.38	315.03	314.42	313.38	315	312.44	314.89	314.03	312.93	313.95	317.04	313.99	312.28	316.53	312.48	315.28	311.21	311.56	313.64	314.29	313.79	312.71	315.23	312.6	312.76	312.24	313.67	316.68	312.83	312.06	312.89	315.84	314.16
294.16	295.12	294.82	295.75	293.73	292.5	297.3	292.08	293.63	290.5	295.38	294.94	294.64	293.08	294.24	293.57	291.12	291.94	295.42	292.84	294.54	296.57	293.53	292.46	292.8	296.12	294.39	292.48	293.63	294.8	295.2	294.86	294.25	292.13	292.42	294.75	291.33	292.46	293.44	291.41	296.46	295.59	294.98	294.15	293.74	292.97	295.96	290.99	292.86	293.78
307.13	304.37	305.66	304.82	303.9	303.54	303.83	306.7	306.23	307.42	307.36	305.11	304.87	307	306.58	307.83	306.95	307.51	306.75	306.94	306.92	307.7	303.81	305.03	305.95	303.58	306.85	303.6	307.63	306.86	304.12	304.6	306.44	305.48	306.21	305.47	304.6	303.87	304.59	304.64	306.61	306.38	305.26	302.25	305.6	305.13	308.26	305.72	304.86	303.46
328.82	328.84	324.72	326.72	326.96	326.33	326.11	324.6	328.08	323.1	329.6	327.82	325.24	328	325.65	325.62	325.62	326.21	329.11	327.22	328.15	326.62	327.03	327.52	327.31	324.72	325.36	328	327.94	329.61	325.41	327.76	326.22	326.29	327.83	326.61	326.82	327.58	326.69	326.89	323.62	327.85	324.82	328.43	326.05	326.28	324.53	327.88	326.53	327.95
313.6	313	310.38	311.75	313.67	313.14	311.95	314.14	312.21	310.24	312.77	312.2	314.15	312.46	310.09	312.23	315.98	313.27	312.62	314.15	314.44	312.4	312.39	311.1	312.72	313.88	313.28	313.67	314.82	310.84	312.54	312.87	312.36	311.1	310.99	316.22	312.48	313.36	314.03	315.39	310.81	313.15	312.85	315.05	310.67	313.41	312.33	313.77	313.49	313.99
310.94	315.13	313.44	312.84	312.22	310.89	313.63	310.63	313.63	314.8	313.29	314.52	312.45	312.08	313.75	313.17	311.81	311.75	313.4	314.65	311.3	314.28	312.31	313.36	312.09	310.93	312.6	312.81	312.82	313.35	313.56	312.18	309.23	311.81	313.52	309.03	312.87	313.36	312.64	313.69	311.82	311.81	312.77	313.43	313.48	313.38	312.94	311.13	311.35	311.76
302.34	302.92	302.31	302.52	300.79	303.84	302.04	302.42	303.84	306.04	303.38	301.83	300.94	304.86	303.03	301.8	305.09	303.37	303.1	302.93	304.19	304.21	305.09	302.84	304.05	303.57	303.31	302.97	305.99	301.82	301.35	304.88	304.62	303.55	302.04	302.96	303.35	303.25	304.15	303.32	301.94	302.8	304.77	305.57	303.81	301.38	302.39	302.7	302.15	302.48
297.07	300.98	296.88	300.88	299.25	296.4	301.09	301.31	300.31	297.77	299.34	299.78	300.41	300.37	299.75	301.03	300.96	300.78	300.77	299.71	298.15	299.95	298.86	300.2	302.75	303.31	299.79	300.86	301.5	299.86	301.14	300.43	301.36	301.32	300.62	301	299.74	297.22	300.3	301.75	298.67	298.99	299.74	299.78	299.64	301.32	300.17	299.11	298.78	301.23
293.73	291.96	297.4	293.53	294.34	292.77	295.3	292.6	293.47	294.78	295.16	293.83	294.22	293.45	297.25	292.08	294.03	292.67	294.41	292.52	293.14	295.59	292.12	292.38	293.51	294.45	294.41	293.2	292.16	293.51	292.1	294.46	294.2	292.62	295.45	291.21	293.47	294.74	294.34	295.03	290.58	294.43	293.59	293.69	294.04	290.53	294.87	295.83	295.09	293.92
307.96	308.47	305.67	307.58	305.03	306.7	306.38	307.33	306.69	304.45	307.09	305.08	306.71	303.68	308.21	307.93	307.23	303.85	305.81	303.63	306.7	307.57	305.91	305.19	306.35	305.02	307.1	305.04	305.5	304.72	305.04	305.95	304.32	307.23	303.38	304.09	306.38	306.76	305.13	307.02	307.98	305.85	308.43	308.45	304.87	304.22	308.45	303.53	305.61	306.28
319.88	318.45	320.75	318.41	319.71	317.85	316.12	321.41	319.08	318.06	318.17	317.21	319.35	319.91	318.96	316.2	318.34	318.81	319.04	319.14	317	317.58	317.58	319.9	317.11	318.45	317.97	317.38	321.22	319.1	319.02	316.12	319.1	317.89	316.71	317.68	320.17	317.74	317.87	319.71	319.2	318.8	315.57	317.47	320.28	316.72	317.01	317.64	318.08	316.96
313.4	315	312.98	313.49	314.91	312.99	313.44	316.85	314.29	314.77	315.17	314.68	313.68	312.95	314.17	312.46	312.19	311.92	317.38	315.11	315.04	313.1	314.13	313.9	313.12	313.82	314.79	313.05	311.05	313.2	315.1	313	314.6	312.31	315.95	313.02	313.25	314.86	314.99	316.64	315.78	312.57	312.56	312.01	315.45	314.07	312.54	315.46	317.08	314.04
301.62	300.33	300.09	300.68	297.97	298.99	301.9	299.11	299.31	299.61	297.72	297.95	300.58	302.34	298.65	301.93	297.61	300.61	300.68	299.62	300.47	299.04	300.28	300.46	300.42	298.48	302.18	299.42	302.53	298.15	301.76	299.09	298.5	299.12	300.48	298.79	302.17	299.36	299.79	298.48	298.73	298.36	300.07	299.41	299.21	300.47	301.08	299.45	300.76	299.77
312.34	310.77	310.62	310.98	307.09	311.34	309.94	309.69	314.55	308.71	311.34	310.44	312.85	310.85	309.11	310.74	307.17	310.96	312.66	308.55	310.04	306.71	307.38	310.48	313.42	311.69	308.09	308.79	310.58	313.26	310.98	309.3	311.65	308.22	309.46	310.32	311.19	310.84	310.52	311.39	309.98	313.49	313.06	309.67	311.67	310.64	311.65	311.3	307.86	310.7
316.97	318.88	316.76	316.86	320.46	319.89	317.61	318.4	316.14	316.1	318.73	320.44	317.18	314.77	318.26	317.29	319.5	318.56	319.77	318.47	318.04	318.71	318.07	318.69	319.15	317.12	319.08	319.56	317.27	318.71	317.4	320.16	315.82	321.3	320.14	318.68	320.98	316.81	317.42	318.36	318.05	318.16	316.47	318.67	316.59	318.85	320.42	317.76	319.51	316.82
293.17	293.34	294.13	293.39	294.66	293.26	293.25	290.2	292.53	291.21	293.4	291.16	291.98	298.46	293.29	295.85	292.22	295.4	296.87	294.47	294.43	296.46	293.53	293.41	295.54	294.7	293.2	295.28	295.15	291.86	291.47	291.67	296.63	294.49	294.74	294.09	294.43	292.62	291.97	296.3	294.82	294	294.08	294.9	294.67	292.51	293.67	292.81	295.32	290.4
293.17	295.45	295.91	291.96	293.43	293.04	295.61	294.01	297.24	295.45	293.74	295.05	294.45	295.28	294.31	296.8	294.52	295.84	295.03	293.64	295.21	294.33	294.04	296.47	296.08	294.58	295.9	295.12	295.8	294.91	293.41	292.35	292.11	294.48	292.98	292.93	295.85	293.8	294.5	295.29	296.6	298.83	297.06	294.69	294.21	293.57	293.64	294.33	295.22	296.43
320.11	318.77	318.15	317.57	319.9	318.98	317.41	319.27	318.75	318.41	317.05	320.99	315.91	319.63	317.52	318.45	317.11	319.9	320.7	317.05	317.7	317.27	318.71	317.87	321.16	319.5	320.1	318.38	318.96	320.2	317.05	316.44	319.32	320.48	318.63	319.71	317.5	316.7	318.71	320.55	319.76	317.9	319.64	316.94	318.1	317.7	318.3	321.88	316.66	319.22
304.29	301.92	302.33	303	302.19	302.99	304.14	302.64	303.01	303.5	300.85	301.54	302.03	301.2	303.36	302.94	302.42	306.37	301.46	304.72	301.77	304.32	301.91	304.14	301.65	302.26	303.22	302.69	302.57	304.72	301.87	299.56	300.71	304.09	300.76	301.61	301.07	304.34	302.68	300.64	302.05	305.15	304.75	303.61	303.58	302.95	300.65	303.01	300.1	302.32
299.73	302.34	304.55	302.8	307.03	300.36	304.66	303.96	301.17	299.8	304.07	300.53	301.13	304.06	300.55	304.72	304.38	303.06	304.99	304.35	304.88	300.99	302.16	302.23	302.14	302.67	303.64	301.45	302.55	300.74	301.01	306.73	302.4	307.53	303.44	301.8	300.93	304.06	303.45	301.84	301.62	304.57	303.75	303.77	302.02	302.35	302.7	301.32	301.66	302.51
320.92	318.35	319.24	320.06	319.5	316.84	317.99	319.6	318.03	321.95	316.43	319.36	319.86	317.45	318.96	319.22	318.56	319.91	318.48	317.75	319.55	315.54	320.74	319.98	318.52	317.9	320.83	320	317.87	317.09	315.79	321.01	317.92	318.21	317.01	319.43	318.63	321.07	318.24	319.03	318.61	318.91	316.9	318.38	317.25	320.26	319.46	318.25	320.59	318.51
316.73	316.05	317.94	317.35	316.66	317.49	315.79	317.02	316.52	314.87	315.9	317.78	315.03	316.43	316.31	314.54	317.79	317.53	314.25	316.45	316.73	316.74	316.12	318.78	313.6	317.4	316.73	314.8	316.48	316.25	317.58	317.73	316.89	317.61	317	316.36	317.83	318.66	317.11	316.83	319.72	315.56	314.55	319.88	316.03	316.12	314.48	316.25	315.88	315.37
294.05	295.09	294.95	296.47	291.78	291.86	296.16	291.69	293.78	292.56	295.79	292.91	295.76	296.84	293.8	294.68	294.66	294.59	296.86	295.38	296.56	296.36	293.13	295.93	294.97	294.4	295.76	297.64	292.79	294.33	295.98	294.12	295.05	292.66	296.29	296.24	295.95	297.01	295.46	296.27	295.57	291.72	295.54	294.46	296.09	297.49	297.34	294.67	294.02	293.41
300.3	302.31	302.95	300.6	299.97	301.39	305	302.53	303.26	301.31	300.66	300.97	300.46	303.49	301.12	298.31	301.04	303.43	302.38	302	301	300.5	299.45	302.87	300.69	302.27	303.8	303	302.15	300.87	300.62	302.01	301.56	301.49	300.11	297.96	301.2	303.28	300.24	297.93	299.64	299.66	302.54	300.22	301.42	300.64	301.18	302.15	301.91	301.87
304.02	300.48	305.38	302.71	303.34	301.29	302.36	304.25	300.27	300.77	305.33	304.13	301.71	303.42	302.35	304.45	302.35	302.96	306.22	303.74	302.92	302.04	305.51	303.62	304.52	303.66	303.22	304.93	302.71	303.26	303.8	304.25	303.56	303.54	304.4	303.26	305.12	301.14	303.24	303.02	302.92	303.68	302.22	304.27	302.65	305.16	303.23	305.47	306.73	304.75
298.05	300.64	302.19	298.87	297.58	301.67	300.09	300.24	295.49	301.25	299.01	301.39	298.1	301.07	301.04	300.47	301.21	302.97	299.49	298.3	298.9	300.11	300.04	301.82	299.71	303.3	302.79	302.54	300.15	298.14	299.82	299.51	300.75	299.01	298.22	298.72	301	301.93	300.94	298.83	300.41	299.88	300.66	301.59	300.27	298.29	300.18	300.56	299.08	299.97
302.12	302.96	304.47	301.69	303.02	304.54	303.86	305.08	303.9	303.82	301.91	304.84	304.57	304.43	301.01	302.44	303.3	305.28	302.1	305.03	304.24	305.27	304.01	305.23	300.84	300.85	305.47	305	301.92	302.51	303.86	302.85	304.81	306.81	304.8	303.96	304.51	303.87	303.75	303.13	304.59	302.43	304.31	305.43	302.35	304.24	303.35	303.8	304.74	303.67
314.07	314.69	317.25	315.74	317.4	317.59	314.67	316.81	316.19	315.02	316.5	317.65	316.89	315.1	316.41	318.84	315.98	319.06	317.24	316.1	318.9	318.36	315.57	313.35	315.43	316.73	315.93	316.61	318.58	317.31	317.91	313.71	315.83	314.83	318.3	315.36	318.4	317.68	317.49	316.4	316.77	316.4	316.95	315.74	318.31	318.07	318.69	316.24	316.82	315.48
304.14	304.89	302.59	304.55	307.39	304.46	305.52	304.87	305.44	304.43	306.77	304.57	305.26	304.78	306.45	306.53	306.93	305.91	304.94	305.53	310.74	304.12	305.92	303.99	304.9	304.34	305.44	303.33	306.98	305.75	305.81	306.64	304.56	308.11	307.52	303.24	305.1	305.43	305.3	306.46	305.7	305.1	303.22	305.38	304.31	304.91	305.47	305.12	304.24	305.05
303.31	302.76	303.8	302.2	301.94	303.58	301.8	301.81	303.11	303.41	302.03	303.54	302.82	302.43	303.92	305.66	303.82	302.82	302.6	302.97	304.63	302.32	302.68	302.34	302.35	304.8	301.03	302.26	302.16	304.18	305.02	303.35	304.13	303.99	301.79	300.95	305.6	301.36	301.17	302.05	303.96	301.1	300.3	300.51	300.24	303.16	300.17	301.27	302.24	303.86
312.98	315.29	313.04	309.57	308.48	311.36	312.53	310.24	311.86	313.54	313.28	312.26	314.55	313.07	311.75	313.85	312.07	309.88	311.9	309.95	311.76	313.57	311.6	311.82	314.77	309.49	309.01	311.37	314.02	313.75	311.65	309.68	312.25	312.84	311.66	315.9	311.54	311.43	312.33	311.22	311.88	315.07	312.57	312.76	311.43	314.35	313.1	312.13	314.66	311.73
314.72	316.62	315.16	313.19	313.92	312.34	313.39	312.55	312.54	312.13	314.42	310.68	314.32	313.95	311.97	314.03	314.86	310.12	312.71	314.06	311.39	312.46	312.04	313.75	311.1	312.33	311.25	311.05	315.88	313.24	314.06	315.07	311.78	313.52	314.39	311.96	311.17	313.28	312.44	310.77	311.79	313.49	313.08	316.77	313.82	312.8	312.55	313.51	311.97	313.27
303.26	304.28	302.61	305.65	306.19	307.1	305.75	306.22	301.81	306.47	307.9	305.35	308.74	303.3	303.73	305.64	303.71	304.77	302.8	303.81	306.15	305.73	303.87	304.62	306.64	304.89	305.39	303.19	303.29	303.9	303.83	305.22	304.32	305.47	305.76	302.96	306.58	306.54	302.46	303.95	303.91	305.48	304.71	307.03	304.37	303.18	307.19	304.36	303.68	305.01
301.86	299.1	299.51	300.68	301.28	298.92	304.53	301.1	300.24	301.88	302.66	299.31	302.59	299.99	300.6	300.81	300.17	301.15	302.1	301.65	301.5	301.69	302.14	300.69	300.76	300.34	300.01	301.91	301.74	301.19	302.17	300.04	300.43	299.16	300.86	300.11	299.23	300.1	302.01	298.9	302.4	299.04	301.73	299.47	301.65	300.72	301.93	299.27	303.04	301.17
296.68	292.44	293.83	292.93	295.2	295.08	292.86	294.45	293.88	294.97	294.84	293.36	293.73	293.91	292.87	294.82	296.39	293.05	292.3	294.84	291.84	292.96	293.03	293.1	295.18	294.15	295.31	292.54	294.11	293.02	294.21	295.66	297.17	292.06	294.53	294.69	294.86	294.42	294.9	295	295.02	292.86	295.52	295.44	293.21	293.06	293.79	293.22	292.12	294.29
311.56	312.01	312.36	310.59	312.71	312.67	312.57	308.61	310.46	311.65	313.05	311.78	314.05	311.02	311.62	313.23	311.81	311.49	314.44	310.08	310.43	308.28	311.38	311.18	310.92	312.91	312.21	312.69	312.71	309.5	311.19	311.56	309.57	312.6	309.57	311.51	313.78	308.73	310.65	309.96	311.43	311.4	311.78	313.14	310.06	312.07	310.15	311.86	311.89	312.86
306.02	303.73	306.66	303.56	307.82	304.09	305.11	306.55	304.42	305.23	306.84	304.87	301.48	307.18	304.36	303.93	304.79	304.19	306.41	304.44	302.65	303.83	304.74	304.73	305.95	306.35	305.84	306.16	304.72	304.1	303.47	304.53	304.13	307.02	304.05	301.56	307.19	305.9	303.85	304.84	303.72	302.74	304.46	306.71	306.87	306.41	306.57	304.46	303.11	303.48
320.4	319.38	318.89	318.02	321.48	319.65	319.86	320.87	317.86	320.5	319.8	320.67	318.47	317.35	318.87	320.91	320.77	320.05	320.39	320.01	320.28	320.65	316.34	319.81	318.89	318.93	320.12	320.44	319.73	321	319.85	317.97	320.99	319.8	318.2	319.15	318.82	318.57	318.44	319.24	317.42	316.09	318.41	319.77	317.87	319.96	319.89	316.76	319.82	320.48
305.47	307.5	307.06	304.46	303.57	305.95	306.66	303.88	307.26	304.6	304.49	304.07	307.24	306.11	305.91	307.05	304.47	307.79	304.37	306.2	305.9	306.43	306.53	306.36	306.74	306.15	305.3	304.7	306.51	305.94	308.71	303.28	306	303.63	305.28	308.87	304.81	307.5	304.18	306.37	306.62	307.12	305.42	304.89	306.12	305.01	306.17	306.71	304.95	307.92
306.57	305.99	306.07	305.87	304.06	302.93	306.74	308.83	307.36	305.96	305.15	306.07	307.52	304.19	303.54	306.83	306.66	305.86	306.25	306.86	304.95	306.5	305.41	304.3	304	303.04	303.73	306.11	309.27	307.58	308.19	304.96	303.56	306.87	304.61	305.31	307.88	305.18	304.35	304.11	304.49	305.77	307.34	304.11	306.44	305.33	306.71	306.97	305.38	306.91
305.72	307.5	305.12	304.68	307.75	306.4	308.04	306.65	307.16	305.86	307.72	306.54	307.08	305.65	302.61	303.75	307.46	306.89	305.92	306.02	304.03	301.71	305.14	304.7	306.37	303.8	305.52	302.1	303.48	304.15	306.34	303.71	306.18	304.37	302.35	304.13	306.2	305.31	303.35	306.77	303.21	302.36	304.64	305.61	305.65	306.27	304.97	306.7	305.43	307.43
317.36	316.52	319.61	318.37	319.03	317.02	318.78	316.74	317.26	317.18	319.47	319.75	318.79	317.65	319.09	318.68	315.52	317.96	320.19	316.54	321.52	317.22	317.05	319.91	318.59	317.47	316.78	317.16	318.62	319.32	318.66	321.1	318.52	318.61	319.02	317.83	317.37	321.13	317	316.95	318.06	318.13	318.96	316.87	318.09	317.39	317.73	317.87	317.77	318.2
313.53	310.44	315.34	312.2	315.95	312.69	311.28	315.99	313.66	315.67	312.54	311.06	311.84	312.67	311.48	314.24	312.64	315.61	314.54	314.75	316.28	312.72	315.5	313.36	311.91	314.71	316.86	313.84	312.61	313.41	313.05	314.3	313.34	312.07	310.77	314.42	314.29	313.25	312.21	313.02	313.27	313.95	314.01	310.05	312.67	314.95	311.21	314.66	314.72	312.55
312.22	311.43	314.16	311.86	312.29	312.67	312.59	315.26	312.68	313.37	311.2	315.96	314.09	313.29	311.53	311.9	312.96	312.38	312.6	313.49	314.47	310.88	313.26	313.23	313.53	312.47	313.06	312.05	312.57	312.19	313.5	313.21	312.13	313.59	312.19	313.72	314.24	312.52	315.49	315	315.76	313.56	313.87	312.5	310.67	314.85	315.04	311.82	312.74	312.09
313.12	312.28	314.13	308.6	311.84	311.08	312.01	309.45	309.48	307.83	308.97	310.98	311.08	311.61	311.08	308.79	311.76	311.99	312.08	310.34	308.12	310.79	310.67	312.96	309.8	310.52	310.21	309.74	311.02	308.68	311.06	310.52	310.47	310.59	311.3	311.09	310.98	310.07	311.56	312.55	308.96	310.33	313.83	312.5	311.3	309.72	310.37	313.04	310.53	310.9
306.04	308.48	305.1	304.87	306.62	304.06	305.9	307.64	302.36	303.26	302.19	306.2	305.56	303.12	306.12	305.1	305.98	305.69	304.49	303.89	304.66	301.67	307.71	307.75	307.08	305.65	306.96	304.08	306.03	305.94	302.95	304.99	305.48	305.36	306.85	305.84	303.83	305.56	306.65	306.51	306.45	305.68	307.81	304.04	304.74	305.86	304.67	304.32	306.15	305.75
297.79	300.1	300.1	300.55	299.24	303.86	300.35	299.63	300.56	299.94	301.46	300.42	300.28	301.64	301.21	302.51	302.26	301.34	298.25	301.14	301.99	299.06	299.85	296.77	299.87	298.9	301.28	300.04	299.31	300.32	301.88	299.13	301.09	299.5	300.26	301.15	298.79	298.72	301.52	299.6	300.78	300.92	300.2	299.53	298.6	301.56	301.55	300	300.63	298.53
295.7	294.76	294.3	294.63	295.38	294.28	297.35	294.5	294.52	295.62	295.95	297.7	295.73	294.07	296.21	293.71	293.7	293.57	296.65	295.26	294.73	296.69	294.13	296.32	294.59	295.98	296.28	294.65	295.09	294.33	291.9	293.61	293.66	294.1	296.39	292.78	294.08	296.12	295.58	296.46	293.05	294.48	298.48	297.7	295.53	294.58	294.36	294.68	297.98	293.64
312	312.62	311.57	312.28	311.52	312.37	314.78	311.62	312.08	313.06	311.39	309.98	312.26	313.21	314.62	310.34	312.37	313.52	310.52	312.23	310.99	313	312.43	311.14	310.63	313.94	309.5	313.64	313.78	310.99	311.5	312.53	312.35	313.31	311.71	314.61	312.14	312.49	314.19	315.17	312.48	311.15	312.66	312.44	311.7	313.2	314.03	310.35	309.82	311.17
307.59	306.64	307.72	308.55	307.55	303.39	308.37	305.62	309.11	306.9	306.35	305.32	305.82	306.61	307.31	305.28	306.33	306.52	305.64	306.83	305.16	306.85	306.78	307.11	305.35	305.96	308.6	306.47	304.88	304.16	304.93	307.66	305.91	306.18	305.19	308.6	306.67	304.02	306	304.87	306.64	305.02	305.72	307.29	305.37	307.9	305.01	301.37	306.56	304.34
295.27	294.03	296.71	292.24	292.24	293.21	292.77	294.96	293.12	296.47	293.3	296.3	292.16	295.02	293.63	292.99	295.91	293.1	295.66	292.74	293.03	294.04	294.9	292.65	295.52	295.19	293.05	296.44	290.64	293.57	294.53	294.24	295.73	290.9	294.37	293.69	296.02	294.21	295.03	292.64	295.29	292.78	293.14	296.44	293.08	294.01	292.55	295.5	292.77	293.15
313.3	310.85	311.85	310.06	310.84	315.4	312.45	311.4	312.35	310.73	312.64	314.02	312.84	313.12	314.1	313.16	312.8	311.17	312.08	313.19	311.1	310.89	315.46	311.03	309.79	314.7	311.55	310.8	312.36	310.83	312.55	312.06	312.24	314.7	312.62	313.48	311.81	309.97	313.33	311.51	312.31	315.01	310.95	312.47	313.85	312.73	313.73	313.27	312.37	311.96
302	302.37	304.96	302.5	302.17	301.19	301.23	304.23	303.33	307.28	303.87	302.99	305.49	303.66	304.45	303.6	303.57	299.26	305.23	303.94	304.04	303.95	301.01	302.45	304.42	303.6	301.37	303.19	301.35	303.78	305.15	302.17	305.2	304.94	302.61	304.46	305.71	304.25	305.6	302.01	302.83	304.94	302.89	302.54	301.71	303.15	302.81	304.69	301.56	306.93
318.15	319.22	315.78	317.05	319.06	318.75	317.05	319.17	319.94	318.24	318.16	318.85	316.43	318.37	318.42	319.62	317.98	318.45	317.11	318.26	320.55	320.37	319.71	319.26	317.17	315.38	317.09	317	317.39	317.45	315.99	319.5	316.83	317.75	319.96	317.15	317.72	318.13	317.44	316.36	319.48	320.81	318.21	319.08	317.92	317.53	316.54	318.24	318.79	318.32
328.34	324.7	327.74	325.69	325.88	326.7	326.44	326.32	325.82	326.34	324.42	326.45	326.35	325	326.16	327.09	328.04	327.54	326.88	325.89	326.03	326.54	328.54	327.93	326.49	326.05	327.23	325.37	325.9	325.96	327.46	326.44	325.39	328.21	326.58	324.19	328.39	326.86	326.53	328.08	327.68	325.31	326.76	327.72	324.83	323.38	326.2	330.02	329.56	327.13
317.83	317.41	319.35	317.53	317.25	319.06	316.81	316.64	317.04	319.29	319.22	313.98	317.83	317.62	318.26	317.69	316.99	316.43	319.09	318.01	318.14	318.06	316.16	317.18	315.71	316.65	317.21	314.84	320.39	314.56	318.01	317.67	318.29	318.66	318.83	315.3	318.36	317.38	318	313.47	316.41	318.23	317	317.54	317.56	317.12	317.64	316.3	317.09	317.72
310.74	308.69	315.02	312.45	309.81	312.07	314.09	311.91	312.43	308.6	310.28	311.47	311.95	314.04	311.02	312.55	312.67	314.87	310.73	310.64	309.86	311.49	311.83	312.72	309.64	311.59	312.09	309.04	309.55	312.35	310.06	311.99	311.89	313.25	307.85	312.68	311.55	312.51	313.93	312.31	312.4	312.44	311.39	310.81	312.43	311.94	310.94	311.41	308.53	314.02
305.64	302.89	300.3	302.33	302.71	303.38	303.38	302.7	299.96	304.58	303.36	302.51	301.23	303.57	298.96	304.05	302.02	303	301.88	303.11	302.85	300.69	302.21	302.4	303.9	302.21	303.78	303.28	302.83	303.95	299.69	303.51	300.13	302.56	304.08	301.81	303.31	302.82	303.26	303.52	305.46	302.06	299.85	302.24	301.06	301.91	301.51	302.39	300.2	302.35
328.51	328.09	328.31	327.26	326.38	330.55	327.14	328.72	326.52	327.23	330.71	327.63	327.5	328.46	327.37	327.52	328.46	329.42	329.75	330.57	330.44	330.48	328.35	328.34	328.68	327	327.44	328.41	327.02	331.42	330.24	327.55	327.91	327.82	328.91	328.02	326.8	328.5	326.74	330.64	329.78	329.25	330.32	327.72	326.83	328.61	327.32	328.45	326.99	329.74
320.45	320.58	318.83	319.85	316.23	317.23	320.28	317.45	316.99	314.52	318.08	318.46	318.13	319.11	316.45	321.08	318.62	316.67	315.74	318.13	319.23	317.97	318.87	320.2	318.43	319.94	319.68	317.9	319.7	318.96	318.88	316.11	316.84	317.88	322.27	315.94	319.04	316.89	315.86	319.4	319.17	319.29	318.33	321.44	320.59	318.51	314.81	317.12	317.35	318.61
314.14	314.01	315.06	311.49	310.98	312.87	312.51	314.09	312.69	313.11	313.09	314.89	315.24	312.53	313.88	317.79	312.63	311.59	313.24	312.78	314.78	314.18	313.97	310.26	314.05	312.2	313.41	314.08	311.25	316.23	316.19	312.5	315.64	313.47	312.58	314.3	313.86	314.21	313.89	310.81	314.62	314.62	312.54	311.84	312.26	314.97	315.61	312.92	315.09	315.45
297.83	297.88	295.64	297.23	296.88	294.56	296.27	295.98	296.22	296.34	295.92	296.36	296.11	295.3	298.57	296.95	297.21	296.78	299.2	294.42	295.24	296.03	296.55	297.18	298.67	296.88	294.37	296.13	298.44	295.58	297.13	295.32	295.94	295.34	296.31	295.49	296.35	299.25	298.71	297.26	297.69	298.91	293.99	296.77	296.47	298.25	296.07	295.8	294.65	298.33
328	330.28	327.71	328.26	328.4	330.41	329.13	326.58	327.87	328.58	329.42	328.3	327.52	331.93	327.68	329.73	329.16	326.85	330.13	328.65	328.7	328.99	326.5	327.1	328.89	326.72	328.82	329.12	329.89	329.88	327.98	330.27	328.24	325.96	330.66	326.36	327.11	330.19	324.72	331	331.26	328.13	329.66	327.45	328.69	329.9	328.64	329.71	328.28	327.52
318.86	315.88	315.56	319.48	316.57	317.87	319	318.46	317.13	316.43	316.22	315.37	318.25	317.29	315.57	319.89	315.73	317.15	317.28	317.07	315.86	315.66	317.04	316.65	318	317.43	318.23	316.33	316.33	319.77	317.01	318.17	319.06	317.85	316.91	318.82	317.49	316.77	317.07	314.8	315.91	319.18	316.63	316.77	317.11	319.86	319.54	318.65	317.92	315.75
297.19	296.43	296.8	296.57	295.79	297.23	298.65	296.03	296.34	297.2	298	296.16	299.28	296.87	296.07	296.29	294.46	296.2	296.42	296.41	296.56	297.9	294.75	295.59	293.24	296.18	298.96	294.17	295.56	295.72	297.37	294.83	298.12	296.67	298.21	297.45	296.47	299.05	295.98	294.34	297.16	295.68	296.3	297.37	296.78	295.56	299.71	296.09	296.96	294.63
299.02	303.08	298.51	300.24	302.19	302.12	300.51	301.7	300.41	301.39	298.48	301.93	301.05	301.61	302.38	301.51	301.01	302.41	302.71	299.42	301.48	303.71	299.94	301.44	302.19	302.15	301.09	300.95	300.08	301.83	301.3	300.54	301.05	301.7	300.65	298.82	299.61	300.55	301.87	299.67	300.36	299.66	302.04	298.47	300.41	301.14	300.1	297.77	300.13	299.57
327.17	328.57	328.79	327.39	326.19	331.22	329.19	328.42	327.66	328.46	328.11	326.39	327.71	328.32	326.62	326.98	329.98	325.91	326.61	324.79	329.61	330	325.29	327.21	325.4	325.25	327.61	327.95	327.05	328.26	326.97	328.23	328.62	326.31	326.59	326.68	327.92	326.02	330.5	328.64	327.75	326.34	326.97	326.79	328.43	329.04	329.43	329.03	329.57	328.17
310.02	308.27	309.4	309.76	309.77	308.54	310.15	308.91	309.89	309.6	309.71	311.09	305.17	307.98	306.67	309.58	307.55	308.88	307.48	309.62	311.5	308.55	310.42	310.89	310.67	308.38	307.32	308.38	309.39	306.69	308.14	309.14	307.4	306.68	308.85	311.79	304.27	309.76	309.45	310.32	308.16	307.39	307.34	308.2	310.35	309.26	310	310.59	307.44	310.55
300.34	301.31	300.97	297.93	298.61	300.05	301.36	300.89	301.08	301.12	298.44	299.65	299.18	299.7	302.87	298.47	301.49	299.06	301.52	299.03	300.96	301.45	298.63	301.43	298.89	299.22	301.23	299.17	300.49	300.48	299.4	299.49	298.96	300.32	300.27	299.65	299.03	301.07	298.68	301.35	300	297.97	300.03	299.8	298.85	301.86	301.62	301.03	299.73	300.04
302.57	300.56	303.85	302.39	303.79	304.18	302.49	304.11	304.19	300.73	302.05	302.75	305.61	303.99	301.06	303.56	302.41	305.28	302.84	304.17	303.31	302.6	306.04	304.84	303.71	304.2	302.62	304.44	300.31	300.79	304.3	305.51	305.53	302.53	303.56	301.44	304.28	304.24	304.25	302.17	304.06	302.11	303.3	304.59	303.15	301.66	303.29	302.53	303.31	304.1
313.72	316.64	317.29	316.25	314.65	319.27	312.42	315.32	315.18	316.05	313.26	314.93	318.31	316.64	316.53	318.62	314.91	315.31	314.74	315.54	316.05	314.56	315.65	314.59	315.98	315.74	317.28	316.9	314.66	314.62	318.75	314.8	315.07	317	314.83	317.95	317.16	318.03	316.53	316.72	317.07	315.6	315.84	315.07	317.33	315.52	316.27	317.06	315.99	314.17
304.59	300.03	302.16	301.94	302.36	302.47	303.92	301.74	305.32	301.92	301.98	301.32	302.7	303.7	302.24	300.6	299.8	303.1	302.1	302.15	301.59	304.02	304.95	303.53	302.73	302.04	305.86	304.09	302.13	301.92	302.55	302.54	301.42	301.43	303.03	304.1	299.67	302.29	303.76	305.27	301.71	301.2	300.16	301.83	300.98	300.92	303.33	302.25	301.91	303.48
308.08	303.19	302.99	304.89	305.93	305.79	304.44	307.15	301.57	306.1	305.6	305.61	304.27	304.85	305.58	305.56	304.85	304.22	303.99	306.46	308.4	305.92	306.55	307.12	306.29	305.5	304.94	304.18	303.94	306.48	305.37	305.29	306.45	309.25	303.77	306.56	303.25	307.42	301.84	304.82	302.89	307	307.64	305.79	303.89	305.5	305.32	305	304.73	303.22
304.82	303.14	304.49	305.64	304.95	303.95	304.58	303.62	304.03	301.93	303.5	306.14	304.69	304.5	300.88	300.53	300.76	302.76	304.58	301.87	302.65	304.1	300.81	300.8	302.92	305.18	305.78	304.15	302.12	303.81	302.83	303.99	304.86	303.43	303.87	303.57	301.33	304.83	302.46	301.68	305.16	304.71	303.43	302.9	302.08	304.84	301.16	302.41	303	305.11
311.57	314.29	312.88	312.04	310.55	312.28	312.14	311.12	315.4	314.41	313.64	310.78	310.8	310.77	311.62	311.46	312.82	313.73	313.28	312.39	311.67	312.88	311.21	311.33	313.25	312.14	312.34	315.21	314.32	312.08	309.85	311.51	311.1	310.84	311.72	311.31	314.1	309.09	312.19	310.36	312	312.15	309.44	314.44	310.74	312.62	312.35	310.82	312.65	314.49
326.83	326.12	324.03	327.13	326.36	322.29	327.25	326	326.65	324.81	325.71	325.46	323.77	325.1	325.51	325.02	323.57	325.75	323.89	321.54	325.14	326.03	325.03	326.09	323.92	326.33	324.23	324.57	325.59	324.8	325.55	325.5	326.26	325.03	325.64	326.23	325.17	328.13	322.99	326.47	323.75	327.82	326.55	325.36	325.95	325.05	325.34	323.83	327.61	325.82
307.59	308.26	308.66	309.51	309.46	308.64	309.09	310.03	310.71	309.63	308.22	309.39	308.51	310.72	309.08	309.3	308.28	308.39	309.43	308.45	307.17	308.66	309.76	310.57	307.74	307.97	310.58	308.68	305.81	307.45	310.57	308.38	309.01	308.84	308.59	310.74	307.64	307.81	310.4	309.5	306.5	308.33	309.55	306.46	305.6	308.7	309.6	307.31	309.31	310.18
303.74	303.96	303.78	306.87	308.44	303.16	305.79	307.68	304.18	307.28	305.63	307.83	303.04	301.76	303.8	305.5	305.15	304.86	306.56	303.89	304.01	307.61	303.35	303.5	306.46	307.02	304.53	304.78	306.78	305.01	306.13	307.09	304	306.94	302.96	308.25	306.54	307.7	307.7	303.13	306.31	303.86	306.86	303.54	306.64	305.07	306.67	306.23	307.29	305.5
319.07	318.46	320.75	316.07	315.54	317.32	316.19	318.54	316.32	315.65	318.31	318.37	318.85	318.82	316.69	318.35	317.51	315.58	316.84	315.83	318.78	316.56	315.43	318.51	317.96	317.9	317.69	316.2	317.47	317.59	318.81	315.75	317.47	318.4	317.08	317.76	316.91	315.82	317.07	318.77	316.81	318.29	317.51	316.07	320.06	319.43	318.68	314.84	320.17	314.2
310.03	313.67	312.32	311.06	310.81	309.42	310.08	311.76	312.88	310.97	312.42	311.77	310.79	310.44	312.27	311.01	313.63	315.06	311.73	312.33	311.9	312.94	311.04	311.98	311.48	312.17	310.46	314.06	311.57	312.29	309.92	313.64	312.16	312.34	309.5	312.71	311.32	313.36	309.41	309.95	312.15	310.7	309.93	310.89	311.38	311.07	311.21	311.64	312.92	309.17
305.99	305.11	304.77	305.26	305.39	307.53	305.93	303.83	307.39	304.23	303.02	305.42	305.64	303.34	306.43	304.13	303.1	302.43	304.51	304.99	300.82	303.7	305.89	304.33	303.97	305.16	305.19	303.86	303.44	306.05	302.38	303.54	304.82	306.34	305.79	305.42	304.82	303.22	304.76	301.55	304.54	304.69	303.76	302.16	303.5	305.52	304.39	304.66	305.58	304.07
297.63	294.28	296.7	296.2	297.1	295.07	293.66	296.84	296	293.56	296.41	297.74	295.71	296.97	296.18	296.82	295.52	294.92	293.68	296.34	294.2	295.57	297	298.81	295.55	299.48	293.55	294.61	294.91	293.93	298.3	295.29	299.29	295.74	292.84	296.59	293.48	295.96	293.85	296.36	296.41	294.15	296.07	294.07	294.85	295.51	294.14	294.22	293.97	294.66
302.8	299.53	302.95	302.09	301.81	300.92	298.93	297.93	301.64	300.45	299.68	303.41	301.18	302.3	300.88	300.59	302.42	298.39	300.73	299.98	303.43	301.05	303.47	301.08	301.54	301.19	299.75	300.45	300.86	302.12	301.7	299.32	302.25	300.2	298.79	302.65	300.69	302.36	301.25	301.81	300.74	301.02	299.89	302.2	301.73	299.64	302.79	305.01	301.56	301.89
328.93	329.07	328.31	329.61	328.91	329.94	327.65	329.39	330.39	329.16	327.09	326.82	325.51	328.02	328.47	330.55	329.46	331.13	330.2	329.23	329.85	329.18	329.92	329.25	329.72	329.44	328.92	329.48	327.97	328.66	328.85	331.84	329.98	330.58	329.28	328.92	328.66	327.87	328.23	329.8	328.83	330.75	328.43	330.1	329.05	329.96	327.97	325.67	329.35	328.24
317.41	315.99	316.81	318.22	317.94	316.65	317.27	318.35	316.07	316.42	316.52	317.49	314.88	315.84	317.23	313.41	314.05	317.46	318.7	316.03	314.13	315.45	313.82	316.65	315.64	314.51	316.78	316.82	317.84	316.26	317.4	319.12	318.64	316.03	318.23	318.19	318.69	317.21	316.81	316.52	316.49	318.53	317	314.24	316.31	318.36	317.37	315.65	314.56	316.54
294.94	297.03	297.36	298.3	293.62	296.49	299.33	299.51	299.14	296.33	296.82	294.67	296.79	295.82	299	298.3	297.32	296.12	295.83	296.2	297.12	298.11	297.29	298.34	295.91	298.2	298.13	294.32	297.76	296.16	295.28	297.24	299.16	298.89	295.88	296.48	295.25	296.77	295.64	294.8	295.3	295.43	300.58	296.28	296.73	294.35	296.27	296.87	294.43	295.73
328.47	327.45	326.86	328.6	324.65	323.81	327.61	328.41	328.78	328.92	328.79	329.13	329.17	326.89	326.13	326.51	327.96	325	327.2	329.5	327.72	328.09	326.82	324.89	325.6	328.68	328.34	324.15	326.38	326.25	326.44	327.01	325.8	323.95	327.3	329.26	325.52	325.71	327.64	325.44	323.97	327.64	327.73	327.27	327.74	325.67	324.68	327.34	327.77	330.39
308.03	305.36	307.09	303.09	305.63	305.36	307.96	306.98	305.67	305.5	307.34	306.49	304.63	305.88	308.31	306.06	305.48	305.96	308.2	305.65	304.31	305.52	305.05	307.49	304.68	305.08	305.23	304.54	304.74	304.37	306.22	305.34	305.54	307.37	306.53	304.7	303.64	303.65	308.65	304.66	305.93	305.34	304.74	305.54	302.43	305.54	303.67	306.41	305.53	304.13
315.19	313.33	311.82	317.31	318.32	316.24	312.8	314.15	317.78	314.45	312.86	317.22	312.13	316.98	315.24	315.79	316.71	314.63	315.21	312.24	316.33	313.88	313.85	313.82	316.63	314.76	315.09	314.34	315.43	314.67	316.29	315.1	314.56	311.86	316.83	317.29	313.85	311.96	314.39	316.02	314.29	312.63	315.86	315.78	315.02	316.55	314.99	313.04	315.85	318.24
315.16	317.1	315.72	314.48	317.05	316.98	314.91	314.94	317.07	317.05	316.38	316.25	317.96	316.67	317.08	317.72	316.2	314.25	316.45	316.15	315.25	316.78	314.89	315.24	315.87	317.84	316.45	314.23	313.58	317.16	317.14	318.11	317.08	315.77	313.96	316.35	314.88	318.57	314.98	316.15	315.36	316.5	315.68	316.12	317.79	315.38	314.47	315.75	315.64	315.71
308.79	308.66	311.37	308.95	310.31	310.57	308.73	309.35	309.59	309.75	308.11	308.06	306.74	308.81	307.93	309.04	309.53	309.39	308.12	309.71	309.1	310.21	305.83	309.07	310.67	310.42	309.53	308.77	310.24	307.53	307.66	310.1	307.39	307.78	306.92	309.09	310.35	307.5	311.14	307.49	306.72	307.68	308.47	308.81	312.2	309.16	309.16	307.59	308.25	309.34
302.43	302.74	302.79	302.64	306.22	305.71	304.33	302	306.21	303.91	304.27	305.11	305.9	306.12	306.04	303.21	305.33	303.81	307.3	303.87	305.05	304.33	306.65	302.08	305.59	302.9	304.47	305.98	305.91	304.19	302.79	302.96	302.36	304.29	305.95	307.82	305.36	302.98	306.17	302.41	303.1	304.32	305.15	304.1	306.14	303.68	303.86	306.84	306.72	303.61
296.59	297.18	296.06	297.45	296.23	296.27	297.44	296.19	297.26	296.08	298.24	297.57	298.22	296.22	296.37	297.82	297.42	294.45	297.09	295.12	296.76	294.05	297.9	296.42	296.88	297.92	296.6	297.88	295.42	294.55	296.57	297.47	298.01	294.17	297.96	294.67	296.76	299.23	294.8	297.4	298.39	297.16	298.58	298.73	296.33	296.83	296	295.88	295.26	296.16
304.41	306.32	307.68	305.73	304.56	304.63	306.28	304.96	305.22	304.73	305.78	304.99	306.59	306.74	304.69	304.8	306.14	305.46	303.25	305.38	308.29	305.23	305.27	307.91	305.64	304.86	303.67	303.54	304.66	306.21	302.2	304.93	305	306.04	303.02	305.73	304.9	305.1	305.26	304.45	305.39	305.69	305.44	302.99	304.59	305.07	304.47	304.89	304.23	308.65
301.41	304.7	300.34	303.55	302.07	303.93	302.83	300.08	302.56	302	301.95	304.31	301.07	301.6	301.44	300.91	300.95	302.7	303.05	303.91	299.28	303.83	302.3	301.78	300.36	301.69	304.59	300.72	301.55	304.24	303.24	303.68	303.5	300.32	302.3	300.45	302.65	302.61	304.64	301.9	303.83	301.57	302.04	303.6	303.2	302.76	301.47	302.64	304.55	301.91
309.73	308.47	306.91	309.4	307.94	305.36	310.27	309.01	309.24	309.64	306.02	311.93	308.07	308.81	310.46	309.73	309.83	309.21	307.86	308.5	309.23	307.53	306.89	309.01	308.85	306.06	305.95	308.97	307.31	309.81	308.68	309.17	309.48	309.47	308.41	307.81	307.64	309.62	310.93	308.06	308.55	308.36	308.66	307.22	309.99	308.48	306.16	310.86	308.53	307.71
310.92	309.41	313.63	310.86	309.94	310.67	311.38	309.78	309.94	311.39	311.79	309.59	313.88	309.28	310.95	311.22	312.61	312.83	311.22	313	313.28	310.81	313.29	313	312.25	313.27	308.98	311.37	312.54	309.6	310.84	310.29	308.87	311.94	311.19	311.57	310.99	312.58	308.43	308.34	309.82	311.07	312.42	312.86	313.44	313.24	311.18	308.31	311.23	311.24
326.94	323.13	324.15	324.14	324.93	324.57	326.58	324.88	324.97	326.8	325.52	323.95	325.92	324.17	324.65	326.78	324.49	325.39	323.16	324.08	323.21	323.92	324.32	326.04	325.29	325.15	324.05	326.81	326.15	326.12	325.75	326.61	324.04	325.28	324.62	324.79	325.93	326.63	324.58	326.9	325.28	325.39	322.48	324.13	325.11	327.21	327.84	325.86	325.26	324.61
326.01	326.85	330.08	324.85	328.79	328.26	326.67	328.51	328.08	328.37	328.59	329.08	327.65	329.32	326.85	327.46	327.64	326.9	327.19	326.7	328.57	327.79	331.28	329.26	325.13	328.38	328.63	329.41	326.58	324.8	328.79	329.38	326.95	330.95	326.27	327.35	326.79	326.51	328.7	325.93	328.18	326.95	327.06	327.88	325.69	329.25	329.08	328.89	328.47	330.48
296.74	295.8	295.88	297.12	294.25	297.83	296.49	297.35	298.81	297.06	296.83	296.39	296.06	297.14	296.97	297.31	296.61	296.46	295.69	297.27	296.72	297.55	298.29	297.54	297.02	297.27	296.12	295.38	297.91	296.79	296.53	296.68	298.24	297.13	298.39	294.66	296.91	299.07	298.73	295.11	296.63	294.24	300.79	298.41	296.84	297.1	298.41	295.72	298.02	295.37
317.57	314.86	315.18	317.32	317.09	319.07	315.88	317.58	313.37	315.5	316.14	315.85	314.74	315.45	315.69	315.16	315.89	317.21	316.78	315.78	317.46	313.81	316.58	317.86	315.58	318.52	315.58	315.45	316.86	314.92	317.03	317.57	315.47	317.03	316.29	313.58	314.85	314.7	311.72	315.49	314.56	314.54	315.19	316.61	313.16	317.16	316.04	318.8	317.01	317.08
314.91	313.79	316.36	312.15	316.54	316.26	314.71	314.81	312.65	312.88	314.14	314.46	315.94	316.24	313.77	313.29	316.37	315.15	313.98	315.22	317.01	317.23	314.62	316.38	316.19	315.73	311.98	314.53	316.29	314.43	315.03	315.4	315.59	315.56	314.52	314.9	313.08	315.42	313.95	315.22	312.79	318.34	315.91	314.02	313.13	313.01	316.1	313.36	316.41	316.44
304.57	303.85	302.1	305.13	303.98	302.15	302.77	302.95	300.07	306.33	303.38	300.28	303.2	301.7	301.51	304.57	303.31	303.2	303.38	300.5	303.1	300.4	302.77	302.98	304.48	305.19	304.36	302.95	304.88	301.62	303.97	304.16	303.05	303.17	306.22	304.15	303.13	303.31	304.47	304.14	303.03	303.03	304.81	303.78	306.44	304.73	303.86	303.73	302.99	301.99
311	311.35	309.54	308.19	313.16	310.4	309.2	311.62	310.43	310.56	310.2	310.18	308.49	310.58	309.79	310.77	308.25	309	311.05	312.35	311.44	311.8	310.09	312.17	312.29	312.77	311.93	313.48	311.85	309.88	312.52	312.86	310.89	312.55	311	312.85	310.6	313.11	312.32	310.39	310.88	310.51	309.68	311.09	310.76	311.17	311.91	311.52	310.59	313.8
309.88	308.08	305.67	305.96	306.85	305.78	308.27	309.26	308.4	308	306.89	308.01	308.69	306.12	305.97	308.04	308.43	309.38	306.42	306.8	306.89	308.03	308.93	306.32	308.17	303.85	307.36	308.24	307.14	306.96	307.19	305.61	310.04	305.46	307.25	305.67	308.65	306.39	306.99	308.5	307.86	306.62	310.68	306.54	307.3	305.55	306.61	307.44	305.45	308.14
312.93	311.33	312.01	315.69	311.82	311.37	314.09	313.55	314.55	312.33	312.55	309.51	314.42	312.4	313.53	312.43	314.42	312.83	314.61	311.12	312.83	314.09	312.12	312.48	313.17	311.64	315.57	312.39	315.08	312.67	312.74	310.24	311.38	312.88	311.79	313.82	313.13	310.86	311.53	315.26	312.86	312.31	314.35	312.64	311.92	313.04	311.36	313.58	311.8	315.74
326.34	325.62	328.88	325.85	324.11	328.57	328.07	326.2	327.84	327.83	323.61	327.02	329.57	328.21	327.35	328.72	327.22	328.72	328.82	326.33	329.26	330.34	326.11	325	326.75	325.23	327.48	330.97	326.01	328.93	326.16	327.69	325.43	326.79	328.19	329.53	324.63	329.93	328.59	330.69	326.68	329.5	324.7	327.73	327.23	326.43	327.45	329.64	327.84	330.05
292.05	297.88	292	295.67	295.4	293.31	295.22	293.92	294.44	296.5	291.26	294.76	295.42	293.37	292.78	292.99	295.3	291.65	292.83	291.76	295.17	292.23	291.39	292.16	294.1	294.89	291.98	291.99	294.78	294.48	291.59	294.68	292.8	294.5	297.58	294.6	293.79	293.51	294.54	292.34	292.54	293.88	294.24	293.85	295.97	293.53	295.56	292.3	293.99	295.31
303.06	304.15	303.62	304.49	304.03	305.77	302.51	301.49	303.08	302.7	303.87	304.88	303.8	301.73	304.55	303.05	304.94	305.91	305.48	304.59	305.81	304.31	306.95	303.29	304.4	302.17	304.98	305.13	305.15	304.53	306.28	303.51	303.16	304.31	306.35	305.63	305.13	306.39	305.6	306.29	303.99	304.28	305.09	304.49	301.9	304.15	302.74	304.4	303.91	303.11
301.85	303.08	301.09	301.49	303.38	302.74	302.74	304.03	301.27	303.65	304.14	304.47	302.13	301.95	299.83	301.76	302.17	300.09	302.27	301.24	300.97	300.74	304.81	302.65	301.26	303.72	303.2	303.59	304.46	302.14	302.63	303.58	302.17	301.76	303.91	299.52	303.25	303.62	301.62	304.09	301.98	304.67	302.25	302.73	298.09	303.25	301.89	301.9	302.58	300.38
328.91	326.78	327.54	327.72	329.76	328.14	329.87	329.95	327.36	325.53	328.43	328.54	329.09	326.79	330.91	330.6	327.19	327.46	328.66	330.07	330.27	327.66	329.69	327.15	328.58	328.52	326.06	325.61	324.65	327.81	328.04	329.15	328.7	326.5	327.54	328.54	327.77	325.64	328.87	327.57	327.72	326.77	330.43	327.81	330.83	327.76	326.2	326.18	328.04	327.4
313.46	314.4	310.47	317.64	313.47	312.72	315.61	312.32	314.68	313.92	314.82	314.23	312.46	314.16	316.39	315.38	313.76	312.44	313.9	314.71	311.9	315.29	315.22	314.95	314.37	314.78	316.12	314.08	315.24	316.23	315.84	312.39	316.63	312.78	315.92	314.79	314.86	312.62	313.31	313.98	316.59	314.16	313.19	313.55	311.35	313.46	313.99	315.61	315.19	318.31
295.11	295.28	294.36	293.68	292.8	295.73	294.59	293.2	295.09	295.79	296.51	293.39	294.73	293.67	297.3	296.65	295.31	296.73	297.55	296.65	293.59	294.71	297.7	295.22	296.35	293.73	293.81	295.89	295.46	293.49	295.31	296.73	295.96	293.65	297.33	295.22	295.6	295.86	292.31	294.14	293.66	293.76	295.78	297.31	293.98	294.1	294.16	295.55	294.76	297.62
321.42	317.04	318.9	319.41	319.46	319.74	317.72	319.83	319.33	319.38	320.55	319.93	321.44	320.65	318.38	319.45	322.23	318.24	319.06	319.23	320	319.43	320.72	318.15	320.3	318.25	320.05	320	319.24	317.2	318.41	319.77	318.71	317.87	319.27	319.89	319.32	318.16	317.73	317.35	318.6	318.43	317.86	319.35	320.42	318.37	318.27	319.62	319.59	318.59
303.26	302.57	302.94	300.72	300.18	302.78	302.74	301.15	305.97	305.79	304.53	301.59	301.26	302.67	304.7	301.39	303.64	301.48	301.39	302.05	301.7	301.66	302.92	304.41	304.31	301.85	303.58	302.71	303.12	302.67	302.22	304.28	302.89	300.23	298.45	302.67	305.65	301.7	300.36	300.78	301.16	303.79	303.64	302.76	301.08	302.53	303.31	301.05	300.21	302.94
303.9	301.66	304.07	302.89	305.51	303.02	302.88	303.25	305.22	306.76	302.89	304.51	304.68	305.48	303.56	304.75	307.38	303.87	301.88	302.69	305.9	302.62	305.18	304.59	303.15	304.56	303.31	303.79	305.64	304.22	304.82	305.42	304.47	305.65	304.47	305.36	304.09	305.21	303.72	304.47	305.92	301.59	303.22	303.89	303.96	303.9	305.56	302.73	303.12	302.77
303.35	303.71	301.85	301.16	303.83	304.49	303.22	302.43	298.73	301.88	300.79	302.2	302.74	300.6	301.97	303.49	302.22	303.02	301.7	301.06	301.14	303.12	302.69	301.96	302.93	303.64	302.62	304.96	303.67	302.02	302.11	302.96	300.9	301.82	304.58	304.21	303.98	303.42	301.44	304.66	303.32	301.68	301.18	302.61	301.48	303.96	303.09	304.62	302.83	302.39
305.45	301.53	304.24	301.93	305.26	304.6	304.02	305.86	305.48	305.21	302.91	304.99	303.77	303.35	305.26	305.05	303.74	306	302.04	304.81	304.54	301.83	305.01	305.49	302.27	305.53	304.1	303.18	304.09	303.28	302.84	305.35	306.21	304.19	305.67	302.01	301.25	305.7	304.49	302.34	306.44	303.48	303.96	303.86	304.45	306.13	305.03	304.57	305.91	303.15
303.6	301.77	302.92	301.96	302.57	302.48	300.65	304.54	302.74	304.41	303.76	304.79	304.44	302.72	303.74	302.49	302.51	302.34	301.21	303.1	303.13	303.23	303.89	304.1	301.8	305.23	301.05	302.58	301.41	303.9	303.61	305.98	301.88	300.63	304.71	303.62	302.16	305.63	303.62	303.73	302.5	302.11	304.2	303.46	299.55	305.33	303.46	302.8	302.91	301.48
318.41	316.85	318.93	318.11	321.34	317.85	318.66	317.67	319.3	320.12	319.55	317.56	319.61	320.01	317.46	319.03	317.99	319.3	318.68	317.17	317.32	318.52	319.88	316.58	319.58	320.11	320.33	318.9	317.65	319.69	319.77	316.25	319.78	320.37	319.89	314.85	319.36	318.51	318.04	318.09	317.14	320.37	320.56	318.13	319.09	319.66	315.99	316.01	320.18	318.79
317.21	315.35	318.17	318.72	318.22	316.18	318.32	316.97	317.42	317.26	317.88	317.87	317.68	314.14	315.12	317.99	316.08	319.14	319.37	318.82	314.54	316.9	318.19	317.68	320.85	316.32	317.18	317.28	314.45	313.46	315.82	315.55	317.55	318.52	318.82	320.05	319.1	317.79	317.89	317.17	316.25	319.07	315.38	316.56	316.06	314.78	316.07	319.46	317.66	315.34
316.15	312.9	311.77	317.07	319.91	314.97	312.71	315.87	314.22	314.52	316.94	311.13	314.51	315.4	312.92	313.06	314.62	317.05	315.36	314.24	312.76	315.62	315.2	316.13	315.51	314.46	313.87	314.37	315.47	314.61	313.8	315.71	316.54	313.88	314.15	315.79	314.38	314.85	314.85	314.94	316.37	315.37	314.96	312.92	314.99	314.37	315.54	316.79	316.72	312.74
327.95	325.41	329.48	327.82	327.41	330.57	328.39	328.25	328.38	329.76	328.93	326.27	330.68	328.11	327.82	328.34	327.39	328.09	329.45	329.68	326.8	328.93	331.73	328.87	329.83	329.79	328.31	326.63	326.14	329.73	328.38	326.85	328.37	326.9	328.03	328.69	330.58	330.03	329.89	328.75	328.23	327.38	327.09	328.64	329.43	326.33	328.37	326.93	326.83	326.85
319.44	318.28	319.39	322.42	322.65	318.83	317.61	320.84	319.94	321.03	321.71	319.48	320.12	319.87	318.22	319.24	322.05	323.19	320.79	319.25	319.83	319.88	317.74	320.24	319.47	318.88	318.78	316.14	320.45	318.34	320.1	316.85	318.08	318.45	318.97	319.44	319.49	319.37	318.37	319.89	318.13	321.59	320.2	319.53	319.85	318.54	319.43	319.86	317.51	318.88
304.65	303.72	304.67	306.98	306.69	304.88	308.78	307.62	307.11	305.26	307.15	304.7	304	305.73	303.79	301.89	305.28	303.17	304.68	307.65	305.42	305.37	306.37	305.04	304.93	305.08	303.24	307.44	302.01	301.27	306.71	304.78	304.33	305.96	304.71	305.51	306.02	303.59	308.33	306.06	303.95	305.15	307.36	306.66	305.81	305.36	306.94	308.8	306.83	305.05
304.62	304.58	301.26	301.8	301.99	300.24	304.13	302.65	302.06	303.64	302.78	300.44	304.24	301.67	303.95	302.81	300.97	301.15	302.2	300.98	301.85	303.06	300.29	302.47	303.34	300.65	301.49	300.11	300.92	304.35	299.28	300.74	303.91	301.67	304.23	303.34	302.58	301.23	304.72	300.11	301.21	300.45	302.05	304	302.79	302.21	300.2	303.78	302.77	301.81
299.56	303.11	301.33	301.53	303.87	304.24	299.51	298.65	303.42	302.67	304.89	299.59	303.68	303.7	301.86	303.68	301.48	303.19	300.35	302.7	301.04	302.17	301.97	302.77	299.94	302.93	306.69	302.71	304.88	302.06	300.66	302.39	300.41	303.95	301.34	303.29	303.06	301.35	302.91	302.66	303.09	303.47	302.99	301.24	299.96	299.26	302.3	303.54	302.09	302.4
300.74	298.83	298.12	303.91	300.4	299.91	303.04	302.18	302.81	301.21	298.77	301.65	301.79	303.24	298.78	301.64	301.34	301.96	300.36	300.21	304.07	300.46	299.54	300.54	300.12	303.1	300.38	298.88	301.02	299.61	297.44	303.91	298.81	301.37	302.34	299.59	300.99	298.12	300.26	300.84	303.48	299.99	299.82	299.75	302.29	301.02	299.63	301.07	301.29	302.36
328.65	324.84	329.66	327.02	327.85	326.28	326.24	327.3	325.88	327.16	326.39	326.66	326.65	326.63	325.43	327.26	328.46	328.28	329.12	327.58	328.79	327.7	327.51	326.18	328.51	325.61	325.97	325.48	330.31	327.03	325.76	326.58	327.97	326.33	328.43	326.73	330.12	327.95	328.99	328.33	325.8	324.53	327.3	328.96	327.4	326.73	326.85	324.93	327.87	328.18
306.35	303.8	304.78	307.4	305.63	303.16	303.17	302.36	305.6	302.6	306.58	301.99	305.39	306.92	304.49	305.91	305.81	302.94	305.02	306.13	305.4	307.12	302.92	303.33	304.89	303.47	304.97	304.64	303.54	303.13	303.2	300.9	303.58	302.88	304.95	303.86	304.44	305.12	304.53	301.88	304.79	305.5	305.39	302.38	302.71	303.05	306.25	303.29	306.13	303.58
310.87	314.48	312.5	314.22	312.97	314.82	314.33	314.26	312.16	313.97	313.52	312.03	313.46	315.05	317.49	314.82	314.05	314.16	311.69	315.01	312.86	310.82	314.81	313.13	314.8	311.15	312.56	311.64	313.38	311.62	311.99	314.49	312.43	312.4	312.74	312.4	313.8	314.64	310.43	313.96	314.49	311.47	313.22	312.07	313.61	315.07	314.75	313	314.38	314.7
304.69	305.96	304.77	307.83	306.32	303.45	303.71	304.28	307.1	304.29	307.34	305.6	304.56	307.91	306.87	308.26	306.19	304.1	304.66	304.2	307.58	308.23	303.9	307.96	303.43	308.15	305.92	303.71	305.08	305	304.4	303.91	308.31	306.2	305.41	303.08	304.08	304.96	303.37	305.16	305.78	303.51	307.53	306.4	306.02	303.33	307.27	307.58	307.22	307.28
325.33	325.29	325.81	324.66	325.94	325.79	323.02	326.72	328.01	323.01	325.87	325.01	325.39	324.49	323.56	328.48	325.59	324.73	326.1	324.76	323.88	329.78	323.55	325.69	327.1	325.18	326.62	325.53	324.85	326.42	322.4	323.32	323.19	326.33	327.13	323.78	325.79	324.16	324.83	324.46	325.76	324.37	325.5	324.11	324.36	324.43	325.78	327.74	323.02	324.94
306.74	304.11	306.27	305.53	306.76	305.89	306.07	305.94	304.59	309.02	304.16	304.28	306.92	306.65	304.37	304.62	306.21	305.48	310.47	308.12	307.82	308.89	305.85	305.49	307.25	307.15	307.58	305.88	304.97	305.18	308.29	307.1	309.25	305.74	304.98	306.71	305.88	306.47	304.85	305.15	308.51	306.11	305.58	304.9	305.98	305.95	307.11	305.46	306.72	306.94
303.25	302.5	305.85	303.31	304.47	302.93	303.32	306.38	306.58	302.72	306.21	303.9	305.52	304.25	303.03	303.98	304.95	301.86	304.02	304.02	305.14	305.19	303.33	306.35	304.11	302.72	304.99	304.9	304.16	306.41	307.14	301.76	303.73	303.8	303.47	304.6	305.75	303.52	305.53	304.47	306.2	302.54	306.3	302.87	305.35	304.78	304.16	304.72	306.21	303.72
292.06	296.06	295.53	295.61	296.63	294.6	293.68	291.65	293.98	293.72	293.93	293.13	295.93	294.62	292.53	294.95	295.65	295.91	295.51	291.83	295.91	294.99	295.58	293.35	293.48	292.68	293.2	296.56	294.39	296.8	296.67	294.25	293.85	294.39	294.66	296.67	295.58	292.89	292.24	295.49	293.66	297.06	294.32	296.23	294.81	292.56	294.6	294.56	295.38	294.89
313.94	314.59	315.18	314.17	317.59	312.9	316.96	316.59	314.57	315.45	314.48	316.12	314.76	316.32	315.52	317.56	315.48	313.92	314.4	316.31	314.09	314.87	315.91	316.51	316.49	312.46	315.82	314.93	316.2	314.4	317.85	315.83	317.33	316.58	316.99	316.97	316.63	313.13	313.57	313.39	311.28	314.87	316.01	317.49	313.91	315.22	313.28	313.99	313.41	314.15
305.25	306.51	303.79	307.6	303.36	306.92	303.97	306.01	305.59	309.08	304.19	305.66	307.15	306.71	302.82	305.72	306.69	306.14	305.79	307.6	308.45	306.42	306.77	304	306.27	307.84	305.88	306.25	304.82	308.16	306.02	307.15	304.91	306.89	307.96	308.49	305.81	305.07	304.49	306.34	305.19	306.72	305.63	306.51	306.52	305.45	307.24	307.59	304.79	307.04
303.39	304.82	302.81	301.81	303.1	305.14	304.21	300.06	301.6	303.96	304.39	302.98	301.34	302.45	303.35	299.37	304.13	303.01	304.11	300.08	302.93	304.07	303.85	301.95	302.13	304.11	301.64	303.14	304.11	302.56	304.26	301.78	303.93	300.73	302.09	303.3	302.16	302.36	304.71	304.08	305.6	303.28	303.14	303.38	302.39	301.71	301.38	303.73	303.94	301.77
302.75	303.75	304.17	306.28	301.44	303.07	300.1	301.85	303.39	301.28	300.48	301.74	302.63	302.65	304	304.07	305.01	303.3	301.03	300.67	302.96	305.14	304.18	303.75	303.13	302.37	301.79	302.9	302.2	303.87	302.83	305.06	301.5	304.23	302.88	303.2	303.56	305.98	300.04	302.19	303.38	303	301.43	300.77	303.78	303.04	299.39	301.81	302.89	303.35
305.67	302.73	303.65	305.61	306.02	305.45	304.89	304.76	303.19	303.1	303.66	304.56	305.28	302.75	305.21	305.47	304.78	304.23	304.61	306.19	304.84	303.91	302.09	305.2	302.38	302.89	307.78	308.82	303.21	305.18	301.49	305.72	302.4	304.29	304.57	305.55	304.49	304.55	304.76	300.98	303.31	304.66	305.14	307.76	303.55	303.92	304.25	302	303.99	303.46
316.33	313.29	315.18	317.25	315.51	315.52	312.67	316.63	313.64	314.73	315.99	316.41	313.32	315.06	314.73	315.48	314.4	315.86	313.24	313.2	314.38	315.64	315.11	314.07	316.1	314.69	315.13	314.56	316.09	317.58	314.34	315.71	316.27	315.61	317.17	315.7	314.87	313.84	316.43	313.73	317.17	316.02	315.57	315.58	317.32	317.24	315.28	311.46	316.44	314.21
310.58	312.66	312.46	311.72	311.16	312.26	312.05	310.92	310.52	312.89	312.06	313.07	314.62	311.25	312.79	314.38	312.36	312.94	312.43	312.29	312.48	312.49	313.25	313.61	312.19	311.63	310.43	313.33	309.36	311.58	314.17	313.75	313.3	311.16	311.92	313.67	311.59	310.84	313.69	312.02	314.11	313.52	314.36	311.98	311.39	312.87	312.41	311.5	313.65	313.04
300.47	302.19	302.1	302.17	303.66	301.98	303.79	304.79	300.62	300.1	300.52	302.45	302.72	302.72	303.77	301.62	299.23	301.59	302.59	304.26	303.82	304.13	303.16	301.99	301.8	301.93	301.89	302.4	302.8	299.79	300.45	302.17	304.65	302.44	302.2	302.83	299.67	303.42	303.63	301.6	301.8	303.87	301.4	302.72	301.26	302.6	303.05	301.27	301.61	300.47
300.4	303.73	303.86	302.35	303.09	304.8	305.98	302.99	301.12	302.86	304.28	304.39	303.64	307.38	304.3	302.78	304.28	304.06	301.49	302.31	303.6	300.81	304.79	304.56	305.37	301.97	302.08	304.46	304.65	304.62	302.46	301.73	304.08	304.96	302.42	301.5	303.76	303.77	303.82	302.89	303.64	304.53	299.51	303.14	305.34	301.38	300.34	302.89	304.79	303.34
304.93	303.47	302.14	302.28	302.82	303.64	305.13	303.73	301.96	304.82	303.09	303.41	304.87	302.4	302.05	304.83	302.6	303.66	303.5	301.76	304.81	304.12	306.25	304.67	302.4	301.77	303.95	304.61	303.45	304.96	300.65	305.7	304.65	300.95	302.88	302.22	303.34	304.33	303.18	304.12	302.53	304.43	303.42	304.42	303.7	303.02	302.55	301.31	302.61	307.52
308.64	307.77	307.98	307.31	308.43	306.58	307.88	306.57	307.16	309.85	306.16	306.51	307.65	308.42	306.38	303.79	306.35	305.87	305.64	308.21	308.44	309.07	307.4	309.3	308.52	303.98	304.28	306.87	308.03	305.71	305.85	307.8	306.06	306.53	307.17	305.93	307.03	307.01	303.5	307.34	308.82	307.59	306.46	306.64	307.92	307.16	305	306.09	308.57	306.83
303.18	300.38	300.89	300.14	302.71	297.63	300.35	298.47	300.48	300.65	303.17	299.13	299.25	302.29	300.51	302.01	299.17	299.44	300.2	299.57	299.1	299.38	300.91	298.8	299.16	300.34	299.98	301.5	302.27	298.31	302.38	299.2	301.09	299.97	299.42	299.99	300.33	301.16	300.91	297.6	301.75	300.87	300.4	300.25	301.33	300.93	300.59	299.19	300.98	301.45
318.57	320.38	316.85	318.83	318.76	317.45	319.42	314.94	318.54	319.36	318.81	317.3	318.14	317.49	320.89	317.49	317.09	319.03	318.45	317.42	317.46	318.53	320	319.39	320.17	316.81	317.44	316.99	319.92	318.92	317.79	320.24	320.93	318.24	318.06	319.17	317.41	318.05	315.75	317.89	317.35	319.04	318.02	318.79	318.83	315.69	317.75	317.07	316.92	318.16
296.94	294.42	293.4	294.46	294.85	295.22	294.87	294.16	294.66	294.98	293.39	295.41	297.26	293.41	294.37	297.34	295.52	296.36	294.03	295.28	296.94	295.4	295.11	296.33	296.06	293.65	296.09	294.95	296.2	294.96	292.81	293.67	294.37	296.68	294.34	298.4	295.57	295.04	294.18	292.56	296.7	293.79	296.83	297.02	295.96	295.48	293.03	295.43	296.11	294.65
302.83	300.87	300.75	300.51	299.79	300.4	299.46	301.84	299.36	300.56	300.94	299.78	297.28	300.41	300.74	301.03	305.92	298.34	303.57	301.82	299.83	301.39	300.17	300.76	299.52	300.86	303.65	303.22	298.58	302.56	301.89	300.88	302.12	303.17	299.09	301.67	300.82	299.19	297.27	296.87	299.82	300.19	300.08	301.05	300.05	301.99	300.31	301.81	301.09	301.43
305.92	303.17	302.81	302.9	303.77	303.34	301.44	302.69	306.62	302.32	300.76	303.83	303.07	302.06	302.72	304.12	304.03	303.73	303.1	304.12	303.72	304.39	303.89	301.76	305.45	302.81	305.08	301.51	303.11	301.19	303.54	303.27	303.6	303.06	304.74	301.91	303.73	304.53	304.02	304.68	306.01	304.12	302.56	300.38	301.06	302.7	305.15	305.06	303.56	304.79
305.5	304.35	307.41	304.04	305.69	302.36	304.24	302.14	306.15	305.38	301.45	302.7	303.44	302.37	304.01	304.52	306.52	301.45	307.65	302.4	302.46	302.56	304.11	304.33	301.93	307.98	303.59	303.53	304.34	302.74	304.25	302.17	304.87	304.5	304.8	303.35	303.16	307.23	303.56	304.4	303.73	305.06	303.87	304.74	305.03	306.44	306.96	305.94	304.73	306.09
313.82	315.76	317	318.38	317.52	316.41	317.67	319.83	317	316.67	319.01	316.52	318.18	317.14	316.34	315.45	316.87	317.15	315.64	316.51	315.43	317.08	317.44	318.07	317.82	319.72	319.82	315.44	318.69	316.37	318.41	318.07	316.77	318.72	316.52	316.52	316.05	317.15	317.98	316.29	321.02	318.68	319.37	317.84	319.68	320.21	318.93	315.98	318.4	318.54
295.26	297.46	300.19	295.96	295.73	297.11	299.24	298.12	297.25	296.08	298.88	297.63	298.82	296.48	298.14	298.41	294.45	296.28	298.47	298.14	298.47	297.47	297.17	297.27	296.18	301.49	295.79	294.51	298.69	297.8	297.05	295.57	296.08	295.33	296.64	296.98	296.6	297.02	295.38	297.83	297.7	297.71	297.6	298	295.98	296.25	296.56	296.78	295.69	297.27
313.11	319.4	313.68	315.3	313.26	316.73	314.72	314.67	314.17	312.89	316.27	313.48	314.72	314.12	317.16	315.48	316.64	316.61	316.42	312.56	313.7	315.38	313.26	314.9	311.65	315.18	316.69	315.72	315.8	312.84	314.63	313.32	313.88	314.41	317.15	316.51	314.69	313.69	314.13	314.45	312.21	316.92	316.09	312.89	311.84	313.86	314.86	314.07	313.37	313.68
312.64	314.2	315.46	315.17	315.92	313.12	314.8	312.46	313.02	314.77	312.25	313.92	312.93	316.45	316.13	313.62	315.41	313.82	316.22	315.56	315.25	314.69	315.23	312.72	315.99	315.93	314.84	315.68	315.37	316.46	313.21	315.34	315.34	315.54	313.98	314.93	314.46	314.69	314.11	315.93	313.62	312.38	316.73	314.56	316.02	315.99	313.4	315.64	316.56	315.36
302.23	302.09	303.24	303.41	304.3	303.92	303.67	301.87	304.31	301.98	303.25	303.02	299.08	302.39	302.3	303.36	301.34	300.46	301.9	301.39	304.15	302.89	302.08	301.36	301.86	301.94	300.59	302.55	299.88	301.37	304.8	304.45	304.31	304.13	303.81	301.79	303.33	301.64	304.14	300.81	303.57	302.81	301.79	301.42	302.79	301.89	302.56	301.66	301.77	304.23
317.48	318.06	319.81	317.84	318.76	315.68	317.47	316.37	318.27	319.25	320.63	318.29	317.46	316.88	316.41	316.23	319.34	315.64	318.62	316.42	318.18	318.56	318.21	316.6	320.37	317.21	318.43	317.64	320.63	317.54	316.54	319.79	317.34	318.29	316.99	319.84	316.71	319.36	316.7	318.04	319.63	317.43	315.57	319.3	317.49	319.22	318.39	319.83	318.55	319.36
317.85	314.76	318.91	316.29	316.82	316.75	315.54	316.1	317.22	318.52	315.17	315.53	316.41	316.69	319.54	315.68	316.5	313.43	318.56	317.13	317	316.6	315.55	315.33	316.9	318.22	317.14	318.29	319.67	313.16	316.85	315.51	318.78	315.31	317.09	316.61	318.09	314.51	316.09	315.15	317.38	314.86	316.1	316.7	313.78	317.54	317.41	316.33	317.29	320.28
303.51	302.63	304.94	302.8	303.19	301.29	303.28	302.7	304.63	299.67	305.47	305.74	301.45	303.92	302.53	304.61	300.45	304.38	303.44	301.98	304.35	301.53	303.58	304.22	302.45	304.12	305.16	303.49	304.95	303.59	301.46	301.88	303.79	304.51	302.49	304.23	303.58	302.27	301.58	303.22	300.78	304.17	302.18	302.35	303.94	302.12	301.83	303.87	303.71	303.68
303.99	306.95	301.63	303.07	303.95	304.81	303.43	306.7	306.23	303.19	303.31	305.17	304.78	303.92	304.65	303.1	303.45	306.15	303.92	304.43	303.56	305.86	306.66	306.08	305.59	303.34	303.21	305.62	303.85	305.14	304.36	303.1	303.28	305.89	305.33	304.43	307.33	304.39	305.38	303.29	304.04	303.89	303.84	305.16	306.89	304.15	301.63	302.9	303.58	304.77
311.43	312.49	314.35	314.03	312.01	312.56	313.64	313.43	313.08	315.38	312.09	312.56	314.72	311.61	311.72	312.79	313.23	314.86	312.79	313.1	312.4	315.18	311.14	312.62	313.63	311.75	310.88	314.13	312.34	312.91	313.44	312.78	312.03	310.76	313.85	313.12	314.34	310.38	311.63	312.57	313.14	310.57	312.79	313.07	311.35	313.41	313.27	311.08	314.96	313.8
304	303.04	301.55	304.38	303.07	305.7	304.93	304.85	303.8	301.73	304.62	302.01	304.34	303.76	303.45	303.03	302.16	302.94	303.15	303.4	304.46	305.71	303.02	302.33	301.7	306.56	301.7	304.51	303.83	304.13	304.13	303.24	304.39	303.03	304.92	302.17	303.61	303.91	301.33	300.12	305.02	303.89	300.18	303.18	299.95	305.1	302.61	303.09	302	302.32
304.03	306.1	308.23	304.76	305.47	304.76	304.24	303.37	305.77	304.86	305.75	306.47	305.44	306.5	306.55	304.49	307.41	306.25	305.72	307.16	304.23	300.07	305.04	306.33	303.68	305.2	303.46	307.05	305.62	305.84	303.26	305.75	306.39	306.29	304.63	303.52	306.11	305.08	306.37	305.49	307.89	303.79	302.62	305.07	303.92	305.48	306.53	305.79	305.61	307.76
305.18	306.74	306.96	305.76	306.88	304.1	304.94	306.76	306.38	304.3	305.12	306.85	307.81	304.68	303.25	307.58	307.02	303.58	305.14	305.86	306.11	309.19	307.45	308.64	305.69	307.79	307.12	304.9	308.51	306.31	307.65	303.7	306.7	307.4	306.14	305.48	307.34	306.06	309.66	303.39	306.13	304.35	308.76	306.49	307.03	305.78	305.23	307.06	308.37	304.08
301.34	303.2	302.18	300.53	302.76	301.97	301.15	305.01	301.28	302.16	302.51	301.61	303.5	303.02	303.72	303.41	305.67	302.67	302.56	302.35	305.57	303.94	302.95	302.23	301.16	302.98	304.28	304.37	305.76	303.93	302.74	304.59	301.62	304.22	305.02	303.04	302.39	305.21	300.8	300.46	300.05	304.14	303.18	302.75	303.45	304.55	303.27	302.65	301.1	302.87
314.1	314.8	313.98	313.52	316.65	315.98	315.54	314.85	314.73	314.99	316.92	314.31	311.71	315.08	313.51	314.73	315.21	312.44	315.56	313	313.5	316.05	313.59	315.85	314.16	314.1	314.87	311.99	312.59	316.09	314.35	315.02	313.97	313.96	313.16	315.45	317.05	315.53	315.74	318.17	315.69	316.26	315.87	315.04	313.44	314.26	315.35	315.12	313.4	317.15
301.73	306.93	304.53	302.13	304	306.51	303.68	304.3	304.02	301.99	301.79	303.94	303.06	306.08	300.67	302.25	302.91	302.03	300.67	302.78	304.46	304.23	303.87	306.16	303.13	303.18	304.36	303.33	302.78	303.19	304.41	305.04	305.41	302.48	301.87	301.61	302.58	304.25	304.17	302.84	301.29	303.69	302.24	303.62	305.47	303.97	306.81	304.42	305.15	304.14
313.02	316.39	317.07	314.78	316.82	316.47	317.54	315.61	314.95	314.02	315.88	315.12	312.77	315.52	314.02	314.31	314.8	315.96	314.85	315.65	316.87	309.77	314.74	316.84	314.09	315.53	316.41	316.46	314.71	314.95	313.44	313.76	315.2	313.68	315.61	315.75	316.26	315.95	311.39	312.65	314.58	314.81	316.39	314.65	315.21	311.33	314.12	318.39	315.18	313.48
316.25	315.5	315.65	315.61	316.32	314.35	315.13	316.64	316.43	314.19	315.39	316.73	318.3	316.01	314.26	316.43	316.62	316.28	313.17	315.33	315.62	316.6	316.33	318.67	316.03	315.1	314.14	316.35	314.9	319.09	314.74	313.88	317.35	316.97	319.44	314.78	317.19	317.46	316.27	314.8	315.35	316.79	314.15	315.73	315.17	315.13	312.73	316.39	314.91	315.15
318.61	316.91	319.04	316.89	319.99	318.3	319.37	315.41	318.36	316.91	319.89	317.38	318.46	318.52	319.07	317.8	316.21	317.39	318.07	321.21	315.9	319.37	319.05	318.21	318.7	317.45	319.79	317.57	320.08	319.01	316.9	318.78	319.75	318.82	316.82	316.04	319.33	318.05	318.23	316.45	315.6	316.3	316.35	318.12	321.3	317.68	316.4	319.31	319.25	318.61
313.12	310.77	311.71	315.31	311.34	310.58	315.38	314.14	315.56	314.25	315.26	314.28	314.97	316.29	313.23	313.9	312.98	313.25	316.77	312.91	314.15	313.62	313.43	314.31	313.73	316.03	312.04	313.68	313.42	316.53	313.83	314.88	314.18	314.7	312.84	314.96	314.33	314.05	314.99	314.13	314.87	312.89	314.71	312.87	314.38	312.24	317.04	313.09	314.56	314.3
325.38	327.89	324.76	324.2	327	322.83	325.98	323.65	327.5	327.41	324.1	322.85	321.2	325.03	324.52	324.33	323.15	322.16	322.87	321.55	325.49	324.45	325.63	327.16	325.14	322.58	324.23	322.1	324.79	325.68	324.97	323.18	324.23	324.98	325.5	324.73	324.77	326.29	326	326.62	325.83	324.92	322.83	322.27	323.59	325.62	325.4	326.62	322.72	324.08
304.15	301.29	304.32	303.46	301.68	304.57	303.32	301.59	304.03	303.11	303.82	300.27	302.26	302.92	302.06	301.44	304.88	303.75	301.47	302.69	305.61	302.82	302.45	303.01	302.08	303.46	303.26	304.56	301.47	302.77	303.22	304.97	304.33	302.25	302.78	305.33	304.98	303.11	302.73	302.82	304.02	302.47	302.37	302.91	302.48	303.96	304.49	303.68	303.78	303.32
316.47	314.23	316.13	316.25	316.86	314.62	317	315.01	317.07	314.07	316.58	316.92	317.06	317.16	315.16	312.85	314.96	315.48	312.28	315.82	317.24	315.41	315.95	315.66	314.95	318.25	316.35	316.68	317	314.89	314.64	317.9	313.62	315.75	316.48	318.97	315.18	314.43	315.52	314.84	317.24	315.34	315.49	316.79	316.92	318.82	314.17	317.55	313.13	314.45
319.46	317.65	319.67	319.07	321.58	317.85	318.72	319.32	319.48	319.1	316.38	319.25	319.4	319.62	317.57	318.77	321.41	318.27	317.1	320.31	321.87	317.1	322.14	319.65	318.49	318.16	318.21	320.21	318.63	319.28	317.89	321.66	320.41	319.5	321.34	319.68	319.44	319.3	319.42	317.66	320.69	319.75	318.97	320.07	322.04	321.96	319.97	318.52	319.74	318.73
304.67	304.27	304.48	307.67	304.05	307.54	303.96	302.98	306.33	303.56	304.65	306.48	304.15	307.04	306	303.36	304.6	303.43	305.03	304.02	303.14	306.3	303.72	302.88	306.2	306.32	303.25	302.92	305.03	305.56	307.17	305.07	302.27	303.33	303.87	305.23	305.17	306.3	306.32	304.02	306.27	304.18	303.74	304.99	302.55	306.8	305.37	306.93	301.56	304.33
305.99	307.56	304.91	304.28	304.96	305.78	306.21	303.96	307.42	306.16	308.28	307.01	306.96	303.31	308.46	306.68	305.09	305.9	303.9	306.7	305.22	305.82	307.7	306.89	304.82	305.13	304.37	306.65	305.07	304.74	305.48	304.55	303.54	305.7	306.27	307.54	305.93	305.75	305.9	306.88	306.37	305.3	305.71	306.94	307.27	305.58	306.12	303.86	306.08	305.31
313.72	315.53	313.18	313.02	312.43	313.5	314.32	314.38	315.69	312.02	315.29	313.99	312.52	313.15	311.92	314.4	315.79	315.06	313.14	314.28	311.65	314.35	314.61	311.75	315.69	315.21	312.98	313.93	314.71	313.54	316.03	314.24	316.34	314.83	315.68	311.33	315.79	313.31	315.91	316.89	316.07	313.27	315.01	313.8	316.1	312.07	313.68	314.16	319.16	314.42
304.24	305.18	302.83	306.39	304.25	305.3	310.83	308.44	308.16	304.88	307.41	306.6	302.55	307.92	304.19	307.23	303.28	304.52	302.53	306.53	307.2	304.05	306.56	305.38	303.32	307.47	304.77	306.08	304.29	301.66	303	305.14	306.85	303.29	306.77	304.81	304.23	304.6	304.89	304.01	305.09	302.51	307.45	307.59	309.74	307.18	302.98	306.57	307.87	305.19
324.9	325.53	327.06	326.96	326.82	326.69	327.99	326.62	326.37	324.93	324.15	326.12	325.39	324.08	323.42	326.33	326.02	321.96	322.94	323.74	325.03	325.26	325.07	324.61	328.02	323.89	324.17	325.53	326.42	328.09	327.6	325.96	325.46	324.06	324.77	324.38	326.62	325.48	325	324.77	324.68	324.32	325.74	323.97	324.63	326.45	323.43	322.71	325.18	325.34
292.14	295.45	294.2	293.64	293.9	297.02	292.93	294.19	292.88	294.86	295.56	294.05	296.06	293.76	295.85	296.2	293.31	292.83	295.41	293.53	293.82	295.67	293.9	294.21	296.5	295.07	294.69	296.87	293.15	292.78	293.33	297.08	294.27	293.58	293.49	294.3	295.4	292.13	294.4	290.74	296.95	293.13	295.89	294.16	289.42	294.3	296.13	291.74	294.94	297.18
302.79	306.45	303.18	304.6	303.52	303.58	304.05	301.08	302.98	303.9	302.2	303.27	302.22	304.7	301.65	301.62	303.14	303.61	304.31	305.81	302.76	304.89	303.59	301.97	302.13	301.78	305.38	303.19	304.05	299.54	304.02	304.06	303.24	304.57	302.68	302.38	304.84	305.54	302.7	303.59	304.5	304.02	301.9	305.36	302.96	306.79	303.38	300.65	303.84	302.49
299.63	296.75	297.13	297.39	298.68	297.39	301.2	297.81	296.95	297.4	298.37	298.19	297.1	295.99	299.9	295.3	297.3	296.35	296.77	298.65	298.12	295.92	296.78	296.27	296.76	297.57	296.62	297.33	298.36	297.1	297.1	295.78	296.17	298.06	296.87	297.74	295.6	298.46	296.51	299.57	298.92	296.5	296.01	295.19	296.92	298.85	298.72	299.23	297.72	298.03
313.49	313.07	316.7	316.81	315.96	314.57	313.53	317.29	316	313.22	314.86	315.69	316.65	314.07	316.13	314.33	314.12	317.07	316.14	314.54	315.6	314.87	314.48	316.1	317.23	317.19	313.03	316.59	317.51	313.54	316.88	311.71	316.54	312.77	311.43	315.49	316.11	315.96	313.11	314.12	314.63	313.92	314.17	315.87	315.28	314.37	317.18	317.17	315.3	315
309.46	308.52	309.85	312.47	308.93	310.71	312.21	309.74	311.14	309.71	309.89	310.56	309.67	314.78	312.6	309.72	309.15	310.54	309.86	310.33	310.23	311.91	310.22	309.36	313.01	310.25	310.04	310.61	308.03	308.43	312.47	310.73	311.39	310.3	310.63	308.46	311.38	311.02	310.63	309.22	311.42	310.33	311.69	309.28	308.34	311.17	309.87	312.02	307.99	310.24
311.97	310.74	311.98	313.49	311.38	311.48	312.21	311.49	312.18	312.16	313.8	312.52	312.77	310.04	309.3	311.96	311.78	310.03	312.09	310.32	310.9	310.28	310.25	313.28	314.28	310.81	311.22	312.76	313.18	312.65	309.8	311.78	310.19	309.8	310.93	309.66	310.93	310.88	313.19	310.4	312.11	312.39	310.42	312.44	311.19	310.94	311.83	312.42	311.66	311.19
298.09	297.96	296.82	296.81	297.81	294.67	296.7	294.7	292.52	298.11	295.07	294.4	297.53	296.72	298.18	298.82	297.77	298.47	297.11	299.98	296.35	296.28	296.8	295.08	296.39	296.62	297.42	296.67	296.87	297.73	295.51	296.79	296.23	296.69	298.61	297.6	297.17	296.59	296.31	295.18	297.81	298.95	297.89	294.43	293.71	298	297.43	298.02	296.37	294.62
310.78	310.27	312.31	312.64	310.99	310.71	312.28	311.35	312.24	311.2	312.67	313	310.82	312.06	310.07	312.08	312.31	309.83	311.98	311.84	312.83	309.93	312.55	313.37	311.01	310.72	313.37	311.35	312.3	310.86	313.21	311.49	312.58	311.09	311.21	310.08	314.54	311.93	313.33	311.41	311.35	312.29	312.67	312.23	309.1	309.68	314.75	313.17	312.26	314.07
313.37	313.7	311.39	311.66	313.22	311.98	314.69	311.44	312.46	311.04	311.76	313.68	313.02	312.9	312.59	314.55	313.89	311.93	312.92	313.36	311.5	315.09	312.19	310.75	314.98	314.36	313.27	314.3	311.02	314.12	313.76	312.19	314.31	312.53	311.72	310.84	312.51	315.89	314.32	314.67	311.84	314.64	313.98	310.05	312.77	314.59	312.4	313.28	313.44	313.32
304.93	305.9	304.74	305.29	304.05	306.17	302.43	307.16	305.61	304.93	306.13	301.16	303.89	303.45	305.47	302.17	302.75	303.52	303.55	303.22	304.73	304.47	303.6	305.06	302.64	306.64	304.11	302.38	302.44	305.73	303.98	306.07	305.54	305.33	305.5	303.15	305.96	304.73	306.17	303.93	304.64	303.57	306.37	305.93	303.64	303.91	302.37	304.22	305.51	303.62
298.87	299.28	299.83	299.13	298.18	300.69	301.84	301.83	301.47	301.05	299.16	300.52	300.45	301.86	300.29	298.68	301.14	302.56	300.91	299.97	301.25	299.26	299.55	300.4	301.04	300.26	300.17	299.24	299.9	300.56	299.95	300.91	298.39	299.31	301.22	301.15	301.4	301.71	299.44	300.5	299.54	300.59	297.55	298.2	301.19	300.35	298.98	298.65	303.72	300.45
311.91	315.76	311.72	313.46	314.94	312.98	312.02	312.98	313.94	312.8	312.19	310.63	315.81	311.43	312.42	313.24	313.6	312.04	310.76	312.73	314.22	312.55	314.63	313.68	312.32	314.98	312.01	314.59	312.01	310.94	312.67	313.06	316.19	312.28	310.17	313.13	313.35	314.79	313.12	311.86	312.86	313.09	313.4	313.19	312.27	312.05	312.15	313.49	314.51	313.28
316.63	315.96	318.03	316.04	318.87	318.91	317.1	318.63	319.3	319.44	316.62	314.65	314.26	318.93	318.76	316.55	318.7	318.68	319.42	319.4	316.87	316.54	319.72	319.13	318.68	317.29	319.01	316.06	319.34	315.47	315.16	316.09	317.12	318.24	318.01	316.6	318.4	317.38	318.59	316.76	316.33	318.15	318.09	318.01	318.33	316.91	318.57	316.46	317.66	319.98
303.84	302.95	304.96	306.15	300.76	304.53	305.46	301.91	306.35	303.79	303.42	303.37	302.79	303.08	302.63	304.88	301.43	304	304.09	303.23	304.48	302.04	301.61	300.77	300.52	301.97	302.8	302.91	302.53	305.56	304.11	303.01	301.31	301.99	304	302.55	304.39	305.44	304.29	304.12	305.73	303.94	302.83	303.69	304.28	305.55	303.79	305.6	302.77	303.27
308.85	308.46	306.41	308.46	305.98	307.88	307.2	306.86	304.25	307.69	303.69	305.11	306.89	305.93	305.31	308.43	305.9	308.76	306.26	308.43	308.67	304.97	305.91	307.68	308.27	307.86	306.37	308.14	306.49	305.78	306.82	309.45	307.52	306.56	306.39	309.13	308.9	308.39	309.38	308.23	307.12	309.37	308.74	306.94	304.4	307.32	307.69	308	307.75	305.76
308.46	307.63	307.17	307.33	305.29	307.2	308.24	309.2	306.47	307.37	309	306.76	308.2	306.24	307.79	308.57	310.33	306.8	304.8	307.05	305.79	304.9	306.16	306.91	307.08	309.4	305.79	307.8	305.15	307.49	309.71	309.2	309.07	306.48	307.37	307.31	306.22	306.72	308.41	307.7	305.28	307.31	309.65	307.07	308.26	305.44	307.17	309.45	306.41	307.14
306.23	306.75	304.8	306.46	305.99	306.87	308.62	306.81	303.71	306.21	305.89	306.95	304.7	305.51	306.46	307.94	306.8	305.79	307.08	305.08	305.32	303.97	307.22	307.9	303.7	306.28	306.79	306.77	306.88	306.33	304.02	304.36	305.76	306.08	307.71	308.77	308.03	308.43	303.73	307.22	307.88	303.44	304.51	308.89	305.84	308.95	305.84	304.77	306.12	306.97
305.48	307.06	304.67	307.36	305.66	306.52	303.97	304.39	306.64	308.98	308.16	304.77	305.89	306.09	306.74	304.4	305.61	303.64	305.12	304.68	304.09	304.64	305.39	302.56	302.36	304.92	301.99	304.18	305.39	306.87	305.94	306.51	304.51	307.06	304.91	304.79	304.59	305.96	303.82	305.49	305.21	305.76	304.43	304.11	304.37	303.42	305.89	303.07	306.52	306.35
315.35	316.95	316.5	314.41	313.56	315.24	316.4	314.04	314.05	315.06	315.83	314.6	314.11	314.09	312.32	315.22	315.96	313.55	313.63	316.89	313.48	315.3	315.03	313.24	314.44	317.27	314.98	313.37	313.52	314.2	314.35	316.21	316.77	313.78	317.48	313.63	316.78	314.62	313.63	314.61	315.98	311.64	312.91	313.57	312.26	312.82	314.58	314.49	315.26	315.69
294.22	295.6	293.4	293.82	291.68	296.43	292.77	291.86	296.2	294.42	291.54	293.34	296.1	292.58	296.29	294.42	295.6	293.58	292.32	295.82	293.91	295.87	292.3	294.53	294.73	293.69	294.42	295.26	293.95	293.54	291.32	289.58	294.13	292.51	294.08	292.06	296.41	295.22	294.96	292.76	289.8	294.08	293.99	295.12	294.07	292.21	295.37	297.61	296.08	291.77
306.63	302.9	302.88	305.21	304.12	303.16	302.32	304.82	307.64	304.58	300.18	303.25	302.05	303.38	305.91	302.76	304.31	304.05	305.88	302.47	304.54	302.16	304.14	301.43	306.33	305.64	303.67	303	304.25	306.25	304.01	305.39	301.05	303.32	302.99	306.28	302.63	301.72	303.09	305.45	302.82	304.83	306.83	301.89	302.08	304.05	307.03	305.43	303.51	300.98
314.97	318.45	317.72	318.54	314.79	316.28	318.39	316.26	318.67	315.32	317.42	315.68	317.73	316.06	319.37	317.76	315.92	316.85	316.35	319.19	315.53	317.99	316.09	317.68	317.27	318.96	317.62	316.13	316.72	316.08	316.54	317.69	318.68	318.16	318.16	318.23	316.99	317.22	316.24	315.85	315.35	319.33	317.07	317.05	315.89	315.4	317.55	314.97	316.99	318.17
305.45	305.26	303.4	307.38	302.95	305	306.57	306.09	308.7	305.69	305.33	302.25	303.53	305.95	304.86	307.28	306.69	307.2	306.14	306.77	308.06	306.2	307.16	305.62	304.11	303.97	303.37	302.77	306.07	306.29	304.05	307.43	306.72	305.45	304.95	305.24	308.43	305.09	306.46	306.59	304.69	305.58	306.32	305.37	307.21	304.09	305.93	306.78	305.61	302.76
316.8	314.49	314.45	315.64	315.73	316.27	313.99	315.03	315.91	312.12	313.78	315.45	318.23	313.85	316.46	314.95	314.51	314.7	315.1	316.56	316.01	314.94	313.95	315.83	315.7	317.47	316.46	314.61	313.25	314.2	315.5	319.2	313.22	314.49	315.72	316.4	312.78	314.28	314.21	316.46	316.31	314.33	315.15	313.51	313.2	314.19	316.87	315.8	315.05	314.74
304.44	303.61	302.25	300.67	301.66	302.75	299.91	301	301.24	302.53	301.47	302.28	301.85	301.98	301.94	302.84	302.18	301.93	305.41	302.68	302.55	302.18	303.26	302.63	304.84	302.91	301.66	304.13	302.43	304.22	300.61	302.44	302.7	304.29	302.24	300.8	303.16	304.49	302.36	302.94	300.85	299.89	302.87	301.23	301.29	301.93	300.2	303.21	302.42	302.11
303.2	303.77	305.01	303.35	302.67	304.9	306.82	301.16	300.75	301.14	303.17	304.49	301.87	304.16	301.71	303.35	304.33	299.99	303.51	301.63	304.43	303.88	302.58	301.14	304.06	303.42	301.31	304.06	304.05	304.22	303.05	302.97	303.54	302.41	304.31	302.4	305.47	305.33	302.97	304.36	303.18	302	304.47	304.26	303.47	303.23	303.05	303.94	301.18	303.9
302.9	301.85	304.37	303.3	303.76	306.15	305.7	305.63	308.11	305.75	304.43	304.85	307.33	304.29	305.42	302.45	304.6	302.84	301.29	308.28	303.3	306.66	304.3	306.01	307.7	305.37	305.7	307.93	307.59	305.38	307.71	303.8	304.32	304.4	306.57	304.63	305.38	304.87	306.25	307.07	305.76	306.11	302	307.42	305.57	304.52	304.52	306.33	304.31	305.84
301.58	305.86	304.5	306.19	302.05	304.81	304.69	302.39	303.72	301.58	303.27	303.88	302.96	302.81	304.53	303.88	302.7	304.66	302.54	303.61	301.78	305	302.37	302.69	305.55	306.73	304.19	302.67	304.05	303.22	303.94	303.59	305.6	302.73	303.47	304.35	302.38	304.38	305.08	302.7	303.88	303.19	303.32	304.7	305.17	303.41	304.73	304.48	306.03	302.74
328.5	329.35	327.85	330.68	325.69	326.3	326	326.47	328	324.33	326.55	326.03	325.81	327.07	326.83	325.42	326.22	327.42	328.66	326.47	327.36	326.28	324.26	328.45	327.53	323.61	329.15	327.24	326.81	324.74	325.65	324.52	327.94	329	329.17	326.66	326.93	328.33	328.97	326.63	328.62	325.45	328.89	323.98	327.86	327.37	326.55	327.32	327.58	325.92
298.84	298.46	302.43	299.46	299.05	300.19	300.26	299.85	301.87	300.88	302.18	302.84	300.7	301.48	298.53	298.8	303.39	300.22	303.24	301.42	301.89	297.02	300.44	302.56	300.85	299.71	303.19	301.87	301.59	301.1	299.68	300.27	299.41	303.69	299	300.03	299.99	300.81	301.78	299.9	300.58	303.28	299.83	301.61	300.44	301.05	299.62	300.19	302.79	300.95
306.82	302.87	304.42	300.97	306.45	303.43	306.16	305.51	305.55	305.38	305	306.35	305.6	302.64	305.09	304.78	305.56	301.98	304.94	303.34	302.36	306.36	303.99	302.77	302.77	305.16	305.02	305.01	304.4	307.53	304.49	305.47	303.48	306.5	304.62	302.65	303.71	304.64	304.13	304.93	304	302.46	305.23	304.65	303.63	307.89	303.4	305.46	303.86	304.85
300.82	295.84	297.48	294.56	297.09	295.48	296.71	297.08	296.47	294.25	295.79	295.49	297.84	296.11	296.75	295.43	297.12	295.13	299.7	296.5	299.12	296.59	295.83	297.45	297.54	295.81	298.85	297.89	299.02	296.41	295.62	298.86	298.25	298.39	297.29	298.19	293.88	299.59	298.29	297.57	297.63	298.27	297.16	298.36	294.84	299.79	300.73	295.6	297.29	298.22
320.35	318.36	322.49	320.52	319.49	320.92	320.23	319.33	321.6	322.09	319.15	317.97	322.19	321.38	318.42	319.13	319.75	321.55	319.77	319.17	320.88	318.82	317.28	317.98	319.76	319.35	318.56	316.48	319.29	318.75	318.53	315.48	320.51	319.67	317.72	320.25	320.1	321.02	319.41	317.88	322.8	320.65	320.72	319.53	317.71	320.14	320.36	319.9	316.48	319.83
320.06	314.89	318.71	317.29	319.89	319.65	318.04	316.86	320.09	319.04	320.15	317.03	317.61	317.81	318.3	317.34	316.23	319.53	317.52	319.71	315.22	319.79	317.32	316.54	317.13	318.58	318.23	319.97	319.27	318.08	316.87	315.08	319.18	316.23	316.63	319.01	319.15	318.08	316.52	319.14	316.6	315.94	317.11	317.91	316.77	318.68	319.09	319.37	321.4	318.11
316.15	311.84	315.05	313.92	312.27	314.56	315.16	314	312.85	315.94	313.1	314.24	314.62	316.04	312.47	314.94	313.33	315.64	313.21	315.37	314.93	312.24	313.02	315.63	313.18	315.14	315.24	312.7	315.79	312.96	316.91	315.85	312.68	314.4	314.54	314.02	314.89	313.97	314.21	315.87	313.05	314.71	313.88	314.74	314.12	314.93	313.88	311.35	313.07	313.24
309.39	303.72	305.35	304.13	304.54	305	306.5	306.82	307.15	306.37	306.63	306.43	306.84	304.34	307.8	305.78	308.37	307.05	307.68	305.04	306.27	306.59	308.65	304.75	304.92	306.67	307.08	305.79	303.81	304.43	305.52	306.29	308.15	303.21	306.99	306.58	304.12	306.08	306.66	305.72	307.35	306.46	307.36	305.64	305.67	306.72	306.82	304.77	304.78	304.46
302.99	301.84	304.89	303.71	302.73	304.25	303.43	301.79	304.07	303.6	302.42	306.2	305.27	303.04	304.02	301.31	304.16	303.41	302.47	306.22	302.61	306.61	304.21	303.57	305.21	303.75	301.86	302.77	300.87	303.41	303.48	304.22	301.53	304.63	302.82	301.72	305.68	303.27	304.91	302.4	303.98	302.96	305.25	301.69	303.42	303.73	305.61	303.07	302.53	304.37
303.69	302.9	302.94	301.39	300.86	304.64	302.12	302.78	303.12	303.38	303.36	303.03	301.73	304.69	300.93	301.88	301.67	303.75	300.51	303.76	302.93	303.13	300.14	303.77	303.31	301.73	301.96	304.04	302.39	304.05	303.27	304.6	302.6	302.13	302.28	303.08	305.32	304.12	301.23	304.74	305.77	300.86	306.1	302.94	303.7	304.2	304.57	300.47	303.23	301.31
326.07	328.27	325.55	326.51	323.83	325.85	324.21	327.52	326.59	325.13	325.32	326.32	323.86	323.9	325.1	325.21	325.18	327.92	325.26	326.24	326.37	323.65	325.32	322.05	325.82	326.48	323.93	325.94	323.08	325.84	323.29	328.32	325.83	324.57	325.04	323.91	324.73	325.72	326.25	326.19	323.4	325.01	323.77	326.26	323.89	327.27	324.81	327.48	326.05	325.64
327.94	327.01	327.55	325.09	325.66	324.87	328.52	325.83	330.91	326.54	325.53	327.75	328.9	326.94	325.82	328.8	328.65	326.64	327.44	325.72	325.27	326	327.46	327.63	324.96	325.14	327.13	327.64	328.09	326.16	325.06	324.9	326.8	328.14	327.5	328.39	327.79	326.39	327.06	326.4	328.44	327.84	328.25	327.66	328.57	324.03	326.66	328.32	329.28	323.37
304.59	305.36	302.5	306.97	308.71	306.87	303.77	307.25	304.81	303.98	304.46	307.55	305.86	306.73	303.03	304.24	304.52	305.84	306.19	305.53	302.64	304.37	305.7	304.72	306.2	304.47	305.72	305.72	304.28	302.65	304.28	305.95	307.36	305.53	304.02	305.8	302.74	305.14	305.38	305.18	303.77	304.43	305.85	305.31	303.32	306.36	304.45	304.89	303.42	304.51
295.91	298.23	294.65	295.92	291.92	294.98	294.79	294.07	296.18	295.7	293.44	291.55	291.37	293.36	291.95	293.05	293.98	293.33	295.37	292.5	292.41	294.99	294.77	292.84	295.28	294.78	295.17	294.07	294.47	294.57	291.8	294.89	292.23	295.28	291.51	291.02	293.75	291.87	295.14	294.43	295.04	294.02	293.13	295.1	295.31	295.34	293.66	294.28	293.47	293.44
317.08	316.82	313.8	316.24	315.71	313.72	315.78	315.76	316	314.13	315.31	313.97	313.12	314.26	314.13	312.83	312.92	311.38	316.15	314.2	316.94	315.03	313.82	314.89	316.07	316.78	315.25	312.09	313.67	315.77	315.81	316.82	314.5	314.98	311.82	315.48	313.04	316.28	311.01	315.64	315.17	313.71	317.66	313.67	314.84	315.08	316.44	315.17	315.57	313.78
319.02	318.97	317.51	320.55	317.7	321.02	319.64	317.97	319.04	318.7	318.58	317.12	316.26	317.37	320.42	318.54	321.33	316.95	316.33	318.04	317.83	316.83	317.74	316.3	314.34	317.16	315.6	316.41	318.95	318.38	320.17	318.72	315.86	316.89	318.36	317.06	317.79	318.88	317.35	317.88	318.37	319.14	318.36	318.15	318.82	318.25	317.47	317.79	319.33	319.32
306.98	305.55	307.06	309.57	307.03	307.97	309.47	308.56	309.99	306.94	308.08	307.34	308.2	307.68	310.57	307.72	310.08	309.96	308.73	310.06	308.25	309.93	311.36	309.24	308.22	307.26	310.99	307.04	309.11	309.3	306.34	305.9	309.72	309.06	311.54	309.34	308.45	307.34	308.27	310.54	307.75	308.68	306.87	308.32	309.11	307.4	309.41	311.24	308.61	308.79
303.18	301.26	301.13	304.53	300.95	302.68	302.6	303.23	302.73	301.36	302.85	302.42	301.42	301.86	303.01	302.18	302.92	301.29	301.01	303.93	303.07	301.41	303.6	300.07	305.32	301.18	302.89	303.43	305.04	306.09	302.05	301.51	302.68	302.33	302.87	303.23	302.5	303.38	301.48	305.4	303.7	298.57	300.53	303.1	300.97	304.4	301.54	302.4	304.37	302.92
315.35	316.5	319.66	317.26	313.99	316.71	317.49	315.53	317.17	317.13	315.56	314.85	313.64	316.84	314	314.15	315	315.47	315.5	314.34	316.18	318.91	316.26	316.43	314.77	317.68	315.67	317.32	318.38	317.25	316.08	317.92	316.85	319.25	316.07	317.88	317.71	316.72	312.65	315.91	317.4	315.11	318.86	319.18	317.04	316.78	318.17	316.7	314.92	318.02
314.84	315.36	317.65	319.41	316.39	317.47	320.27	315.87	316.93	318.02	315.59	317.87	313.89	317.89	314.26	317.6	315.99	318.26	318.79	316.94	318.88	318.88	318.48	317.34	316.28	314.07	316.31	318.89	316.67	317.13	317.52	317.84	316.1	316.2	314.96	318.23	316.85	314.56	313.16	316.12	314.82	315.37	317.37	316.83	318.24	317.35	317.25	317.73	316.8	317.15
305.12	304.43	304.41	304.27	304.02	306.4	306.94	305.81	305.36	303.15	305.29	304.21	306.79	305.5	308.06	305.61	306.11	306	307.75	303.87	306.8	305.26	303.36	305.11	306.16	305.85	304.48	306.37	305.03	305.32	304.46	306.78	306.29	304.66	306.38	306.74	306.7	305.47	306.14	304.38	305.3	306.45	306.16	305.42	305	307.04	305.3	307.33	306.2	307.76
314.62	314.24	313.22	314.89	315.77	316.28	313.52	315.1	316.43	312.93	315.22	313.45	313.57	314.36	314.87	315.36	315.85	315.9	312.52	315.62	313.7	315.62	313.21	314.72	313.2	313.57	315.31	313.89	319.63	315.29	311.96	316.87	313.86	315.6	313.38	314.81	314.71	314.39	316.18	313.76	317.05	315.58	314.66	313.34	316.06	313.37	317.67	315.76	314.87	312.78
301.95	299.06	300.92	299.78	298.91	300.29	303.47	299.51	302.11	302.17	299.25	302.75	300.82	302.74	301.25	300.32	298.88	301.23	297.93	300.05	300.42	299.97	299.8	301.36	301.02	300.85	298.93	297.75	298.89	299.75	299.7	300.67	300.45	301.09	300.3	298.45	299.51	301.83	300.43	300.68	298.62	297.16	299.38	296.97	301.42	302.27	300.72	300.23	300.77	300.04
303.15	305.11	303.04	306.04	305.26	302.73	303.23	302.53	304.42	302.11	302.78	302.5	302.97	304.72	303.56	304.84	301.83	300.62	304.26	303.25	302.89	302.36	305.59	302	303.6	303.15	303.34	304.11	303.6	302.12	300.66	303.36	301.9	302.3	304.81	304.11	302.99	304.14	305.16	304.48	307.1	304.54	304.08	305.1	305.6	301.87	302.29	303.08	303.68	303.25
315.48	313.07	313.91	312.23	311.31	312.85	315.73	313.91	315.56	315.12	316.5	310.28	312.4	314.23	313.42	314.75	312.76	315.41	315.24	314.05	312.8	311.21	313.3	314.21	314.79	315.22	315.86	313.08	313.79	318.05	313.29	315.46	314.07	311.31	313.88	313.4	312.76	313.08	310.09	312.84	314.55	314.64	314.71	313.25	315.14	311.89	314.76	313	313.91	312.17
299.76	298.9	301.63	302.05	300.11	300.04	298.03	299.67	302.93	303.92	302.41	302.31	300.71	299.52	299.76	299.71	301.06	298.43	300.52	301.33	301.84	298.31	302.11	300.67	301.6	302.77	301.71	301.09	299.46	301.02	296.48	301.93	300.03	299.68	300.45	299.11	297.88	298.78	302.89	299.58	302.28	298.33	300.14	298.27	299.43	300.16	301.44	300	299.71	303.65
317.55	317.46	317.78	317.93	317.04	317.64	319.94	315.19	316.51	314.52	316.59	318.66	317.13	317.8	318.18	316.16	315.23	316.98	317.45	320.63	316.96	316.83	316.52	316.98	317.26	318.56	315.23	318.97	318.94	315.91	315.38	316.38	315.92	315.88	315.87	316.05	315.96	317.04	316.49	319.72	318.68	316.33	315.89	315.37	315.72	316.98	319.6	319.41	318.2	317.33
325.12	323	325.33	324.32	324.45	324.24	322.46	324.43	323.67	325.35	322.44	322.7	324.41	323.03	324.56	325.07	326.06	324.14	324.75	324.46	320.5	325.54	324.53	326.67	326.32	324.67	322.6	324.74	326.45	325.45	323.34	321.9	326.74	324.34	325.95	326.98	325.9	322.99	325.96	324.92	325.59	324.16	323.68	322.08	328.32	325.41	321.76	324.42	323.69	324.33
316.55	321.83	321.01	316.68	316.19	319.88	319.77	318.05	319.77	319.67	317.09	322.18	321.23	318.89	320.84	316.68	317.81	318.45	317.75	315.42	318.04	318.19	317.18	317.22	319.45	320.71	318.97	319.39	316.89	315.25	319.71	319.11	319.76	318.95	319.63	320.67	319.92	317.38	318.37	317.3	318.65	316.56	316.68	317.81	319.62	317.25	320.18	317.85	316.24	318.83
313.76	315.13	316.38	313.45	315.22	314.93	317.09	315.52	313.3	315.42	314.95	313.59	315.72	315.94	315.62	315.19	315.44	317.2	318.1	316.5	317.22	314.37	316.73	315.75	316.91	315	314.2	315.59	314.18	314.47	315.16	314.6	314.09	315.59	317.06	313.1	316.86	313.93	316.31	314.01	315.42	318.37	314.74	317.51	314.98	317.02	314.48	314.39	317.27	314.12
311.78	315.26	314.35	312.66	313.42	313.72	312.61	311.48	313.81	314.34	313.36	314.29	313.38	314.15	314.18	311.99	310.51	314.44	314.88	313.88	312.66	312.81	314.23	313.08	313.94	316.1	314.91	312.28	311.68	315.88	314.13	312.65	315.27	314.28	312.16	311.57	313.93	314.18	313.92	314.46	311.79	315.15	313.44	312.26	312.84	312.17	313.87	312.29	313.51	312.56
306.87	307.79	308.96	307.42	309.46	306.31	309.1	307.67	309.61	309.55	309.29	307.97	306.68	309.35	309.25	310.04	308.75	308.93	306.82	307.15	308.69	309.51	307.3	309.61	310.91	307.84	309	309.68	307.53	308.46	309.47	306.67	307.8	308.21	310.85	309.31	307.99	310.03	309.75	308.15	308.12	310.95	308.46	310	310.5	309.07	310.35	309.9	309.33	309.31
330.45	328.65	330.45	329.29	329.83	326.18	327.76	328.02	328.85	331.52	328.03	328.77	330.03	331.67	327.52	331.81	326.99	326.28	327.45	326.83	329.15	329.57	329.44	328.75	327.55	326.73	329.1	325.1	328.96	326.15	327.21	327.05	329.08	326.79	329.54	326.15	328.03	328.38	330.66	329.25	331.4	330.12	328.07	329.34	328.77	327.54	328.27	329.42	328.24	327.69
302.75	303.13	301.28	302.87	300.79	301.6	300.97	303.51	301.79	300.66	300.4	302.22	302.49	302.32	300.98	303.88	300.92	302.72	302.36	301.36	301.98	300.79	302.37	302.8	303.59	302.39	301.39	300	299.84	303.68	302.01	303.4	300.57	303.57	300.74	299.94	304.15	303.22	300.14	300.25	303.35	302.06	301.67	302.58	303.11	301.52	302.09	302.45	302.05	301.41
297.73	295.99	297.63	298.71	299.08	295.56	295.76	298.06	297.08	297.3	296.45	295.65	298.92	299.75	295.43	297.04	297.21	296.51	295.44	297.03	295.99	298.52	297.43	296.24	297.68	296.93	295.21	298.87	296.86	293.47	295.07	295.67	297.14	297.64	295.64	298.78	295.64	297.76	294.05	295.94	297.82	297.25	297.9	295.92	297.87	298.26	296.7	297.92	295.12	297.16
306.24	304.11	303.78	303.79	303.71	303.53	303.14	303.8	301.94	301.52	303.81	303.25	303.9	300.89	299.74	303.17	302.02	304.25	306.58	305.57	305.41	303.1	302.23	302.13	302.47	302.33	304.22	302.56	301.1	304.98	302.36	306.12	304.67	302.32	303.68	304.43	301.19	301.57	303.08	302.75	303.52	302.47	303.56	304.45	303.78	303.17	304.15	303.55	303.02	302.69
311.63	314.41	313.86	310.98	315.69	314.28	312.89	313.96	315.67	314.7	312.57	313.67	312.91	314.34	314.88	314.77	312.37	313.61	311.19	312.94	313.3	310.19	315.54	314.29	314.65	312.46	312.55	311.74	316.64	313.14	315.75	313.94	313.71	315.44	312.87	313.91	314.52	314.11	312.49	315.5	315.46	316.12	314.69	314.78	317.81	312.85	312.39	312.76	314.51	314.92
304.06	303.41	304.27	306.16	304.03	304.78	305.12	304.32	304.42	303.54	303.66	305.4	304.03	306.68	303.89	303.94	305.49	303.38	302.44	305.28	302.36	300.6	305.27	301.63	302.48	303.5	304.51	303.23	302.82	303.32	306.1	305.87	302.54	305.81	303.69	305.43	303.77	306.26	306.43	307.4	305.78	303.09	306.82	307.52	306.52	303.92	306.54	305.03	302.41	304.91
296.99	295.45	297.47	297.43	299.1	298.92	296.8	297.19	296.87	297.45	298.25	296.06	295.66	297.21	296.14	296.63	298.3	296.6	296.7	297.13	299.31	295.1	301.01	296.64	297.68	299.15	298.27	296.23	293.91	297.85	297.31	297.35	297.75	297.62	296.45	297.15	296.84	297.88	295.19	296.6	297.25	297.52	296.52	295.07	295.85	296.5	298.6	297	297.57	297.38
304.56	303.72	302.91	301.15	302.39	305.08	303.7	304.33	304.93	306.5	302.73	303.08	304.26	303.18	302.47	306.53	304.39	305.07	304.04	302.86	303.06	303.04	305.03	302.34	304.31	303.32	301.88	304.38	302.06	303.49	302.54	301.78	301.52	304.5	304.15	301.99	304.64	303.56	303.29	306.24	303.42	305.15	302.2	304.16	301.83	303.18	303.38	302.05	301.51	303.02
325	325.4	325.29	325.52	324	323.19	324.08	324.39	325.3	326.57	326.99	327.51	324.28	326.53	326.17	325.97	326.07	326.65	321.86	326.66	325.42	323.46	326.3	324.49	325.8	324.09	327.35	325.7	325.94	326.92	323.68	327.23	323.08	326.44	326.04	324.2	324.49	325.98	328.53	325.7	325.19	327.45	323.34	324.42	324.98	324.02	326.15	323.4	324.97	324.67
303.11	300.57	303.81	305.17	304.9	301.96	303.13	303.61	305.18	303.4	304.25	303.55	304.33	304.7	304.98	306.67	303.78	304.67	302.71	304.83	303.79	303.47	305.22	304.67	305.5	303.25	304.49	302.08	303.98	304.09	304.7	305.38	308.24	306	302.3	303.65	304.8	302.78	304.29	306.4	303.77	303.53	304.83	304.07	304.58	302.97	301.99	304.23	303.87	306.35
315.43	316.28	320.02	314.59	314.18	315.9	316.82	316.59	316.18	317.35	315.94	320.97	316.81	317.11	316.87	316.81	315.89	315.82	316.9	316.06	316.49	317.82	316.37	318.24	317.79	315.39	317.23	316.44	317.69	315.42	320.13	316.57	317.56	317.95	320.3	316.75	314.14	318.07	315.96	317.18	318.19	316.49	320.48	316	318.55	317.3	314.83	316.43	316.29	316.24
315.6	316.29	314.18	313.24	315.39	317.8	317.68	314.91	314.81	313.22	315.38	316.16	315.02	315.43	315.69	316.16	315.88	316.31	316.09	315.35	313.81	315.81	316.18	315.56	316.84	316.09	315.29	314.6	317.13	318.17	313.65	318.04	315.28	316.17	314.96	314.48	314.72	317.59	315.72	314.71	316.45	316.39	315.5	317.18	312.93	315.76	315.84	314.12	314.7	318.34
301.74	297.86	300.31	300.34	301.03	299.95	302.17	302.12	302.75	301.38	301.29	298.51	303.62	302.89	302.67	301.56	300.05	299.92	299.77	301.76	299.59	302.49	301.68	299.54	300.14	302.05	301.94	302.35	297.86	301.71	301.4	300.96	302.21	301.14	301.8	299.33	300.84	301.06	301.26	301.65	298.9	302.09	300.49	298.57	303.49	300.35	302.3	299.54	298.84	300.1
302.94	303.07	303.37	305.64	305.96	303.32	305.34	303.76	302.51	304.44	302.27	303.54	304.25	300.44	301.99	303.68	302.69	304.13	302.64	307.3	304.2	305.25	305.51	303.27	304.18	303.87	303.92	303.52	301.97	306.68	303.07	304.94	301.38	303.89	305.76	302.97	303.16	304.01	305.81	304.65	303.93	303.2	301.56	305.57	302.66	304.66	300.52	300.93	302.22	303.9
308.56	310.24	311.38	309.21	310.36	310.67	309.53	308.67	312.17	307.95	309.7	310.33	308.19	310.9	309.97	310.77	311.42	308.53	309.86	312.31	309.01	309.31	310.59	309.42	309.07	306.69	308.08	308.09	310.91	309.1	309.77	307.7	307.75	308.6	309.57	308.92	310.18	312.89	309.36	310.42	311	306.9	309.61	310.04	309.42	311.23	310.72	309.52	310.17	310.12
300.9	298.32	299.58	300.98	302.73	299.05	299.02	298.47	302.6	301.63	301.16	300.09	299.09	299.46	301.42	298.15	300.9	299.8	301.22	299.88	298.33	298.66	302.99	302.67	300.21	300.58	300.49	299.18	299.67	300.21	299.65	298.1	298.48	297.75	300.94	302.59	299.22	300.45	298.56	297.3	302.42	299.61	298.69	299.58	299.11	299.09	299.31	301.78	301.46	300.21
318.59	318.74	320.19	316.73	319.06	319.56	320.18	316.7	317.08	319.19	319.82	319.68	319.84	319.3	318.52	319.61	319.57	317.92	317.13	318.7	318.92	318.73	317.33	320.14	318.42	319.87	319.49	318.46	318.11	320.75	318.79	318.82	316.95	317.82	318.65	317.35	321.93	318.98	318.81	316.01	319.42	321.18	319.01	320.45	316.92	317.49	317.04	317.15	320.44	318.06
304.72	302.57	306.31	304.07	304.08	304.12	305.92	306.16	306.99	303.77	304.63	305.04	303.3	307.41	307.65	303.19	305.66	303.2	304.76	304.2	306.28	305.56	304.03	304.32	302.49	303.06	301.83	305.71	303.89	306.87	304.7	304.24	302.61	307.38	303.81	304.31	303.41	304.72	305.64	302.9	303.79	304.96	302.79	306.13	300.62	305.2	306.75	301.76	303.84	305.7
307.74	305.74	305.59	307.1	304.25	305.04	305.85	303.25	306.8	302.67	306.22	307.32	306.65	304.12	304.54	302.35	307.71	306.43	304.22	306.41	304.79	307.12	306.93	306.38	301.83	304.37	305.89	306.4	305.41	307.28	305.5	306.73	306.4	306.38	304.49	306.85	305.68	304.64	308.65	306.5	305.67	304.37	304.59	307	307.96	304.99	304.72	305	307.72	304.83
316.53	314.65	314.54	316.84	317.12	319.21	318	317.91	317.82	317.47	314.53	316.79	316.51	314.25	315.74	314.27	317.1	314.56	315.57	318.38	319.65	319.47	316.42	317.39	315.56	316.01	316.84	315.8	318.17	319.89	319.68	317.68	314.41	316.36	318.23	316.1	315.85	317.39	319.13	315.33	315.99	314.44	316.83	316.43	315.71	316.95	313.55	315.83	316.52	317.14
301	302.16	300.03	297.73	301.46	300.4	297.27	299.93	302.85	300.47	300	300.26	297.71	300.54	301.27	300.71	296.68	298.68	301.74	303.46	301.09	300.89	300.97	300.67	297.87	303.78	299.9	300.14	298.5	301.47	301.06	300.96	301.45	299.83	300.16	299.17	298.45	303.31	302.41	294.85	299.64	298.63	298.07	299.79	300.57	299.04	301.35	299.61	298.25	302.13
297.58	297.29	295.86	295.59	296.84	293.63	295.98	294.35	293.86	295.93	294.27	295.9	295.78	296.41	295.79	293.91	297.47	295	295.05	296.08	292.99	296.21	294.57	296.06	294.85	295.94	296.26	296	295.39	292.77	297.05	294.66	294.44	293.94	296.15	295.9	293.07	293.85	296.82	294.71	293.08	294.47	293.79	296.06	294.43	296.7	293.59	293.67	293.26	295.02
304	304.17	300.77	302.85	305.3	304.4	305.14	304.47	303.5	304	304.38	305.93	304.13	305.26	304.94	304.64	305.45	302.95	302.66	305.62	302.34	302.61	305.89	305.44	302.59	304.59	307.24	304.01	304.24	304.08	304.14	301.6	303.79	303.58	302.76	302.92	302.83	306.06	303.88	303.81	307.01	304.17	303.99	302.94	305.05	305.52	303.56	304.67	304.47	305.06
327.47	327.24	328.35	327.67	326.33	326.41	325.66	327.79	329.35	326.9	325.75	327.66	327.08	327.78	329.25	328.15	327.96	327.17	326.89	326.97	326.4	326.51	326.82	327	326.38	328.03	327.98	326.95	327.09	328.29	327.96	326.16	327.49	328.7	327.09	327.64	327.75	327.35	326.07	327.18	327.95	326.47	327.15	328.45	326.06	328.29	328.42	328.77	327.77	326.01
316.02	315.56	317.13	314.49	313.9	315.45	315.45	315.33	317.39	319.17	317.97	314.23	315.07	316.5	313.6	316.4	316.23	316.42	315.94	315.39	314.48	311.91	314.56	314.09	316.41	315.44	315.78	313.9	314.19	316.67	317.12	315.35	312.65	316.18	317.44	315.27	319.97	316.13	316.7	313.69	315.37	316.07	316.87	313.78	316.45	315.35	315.01	317.63	313.72	315.46
296.6	296.15	300.92	297.97	296.94	296.35	298.49	297.93	298.52	296.69	296.3	295.2	298.76	298.3	298.89	296.83	296.7	295.62	298.61	297.86	296.44	295.97	296.07	293.72	298.36	295.99	296.54	294.5	299.13	295.64	297.97	296.89	296.06	295.64	296.01	295.71	295.82	295.86	296.82	297.2	297.25	297.03	295.67	294.9	298.38	298.58	299.96	298.09	296.29	295.02
313.88	313.8	313.95	313.75	315.11	313.69	314.52	315.34	314.02	313.6	313.9	314.76	315.45	313.59	313.49	314.04	315.07	312.49	314.17	314.72	314.57	314.69	312.84	314.88	312.13	313.89	312.93	313.77	314.86	313.51	315.4	313.56	314.15	313.03	311.52	310	313.38	312.66	312.94	313.96	314.98	313.99	316.03	311.42	315.52	313.39	314.95	313.73	315.75	316.79
328.39	327.63	327.29	327.16	328.1	328.78	327.65	325.93	326.32	327.44	328.93	327.14	327.65	326.73	323.58	326.1	326.02	328.25	325.83	326.69	327.22	325.84	325.28	328.04	325.63	325.53	326.31	327.9	328.02	328.16	326.43	329.32	326.38	327.31	327	326.11	329.2	327.63	328.39	325.44	326.06	325.66	327.53	325.83	325.9	328.01	327.08	327.99	325.04	327.23
294.51	296.05	297.11	293.95	296.45	297.3	294.28	297.58	293.42	298.5	296.87	292.91	295.99	297.93	296.79	298.87	299.2	296.6	298.54	298.61	296.96	295.75	297.72	296.44	295.74	296.15	296.61	294.47	295.54	296.44	297.58	298.13	298.87	298.91	296.21	296.13	293.83	295.75	298.45	297.85	293.96	295.31	295	298.27	297.92	295.56	295.99	297.72	298.82	295.56
314.54	313.66	313.43	313.74	313.24	316.54	315.77	313.35	312.45	313.04	314.96	315.59	312.26	312.94	315.49	313.02	314.4	314.2	312.51	314.29	315.29	316.15	316.15	312.66	312.19	313.57	315.11	314.82	317.35	311.94	313.17	314.13	313.33	312.64	314.95	311.77	313.4	312.65	310.87	313.83	312.8	313.59	314.16	311.33	314.09	312.61	314.49	313.96	312.98	314.29
324.53	326.46	324.14	322.46	324.08	325.72	322.79	323.41	323.66	325.37	322	326.32	323.65	322.69	324.79	325.06	324.34	324.23	323.06	327.28	322.69	323.3	323.09	323.53	324.4	324.56	323.56	324.76	321.51	325.79	324.75	325.22	324.58	325.7	323.42	326.27	323.52	324.18	322.27	324.39	324.78	325.09	325.23	325.69	325.16	324.62	322.93	325.15	324.59	324.77
317.61	318.55	316.97	317.88	317.07	316.35	316.53	316.41	316.29	317.65	317.74	316.06	316.86	318.06	316.54	316.11	319.39	316.49	318.12	319.44	318.4	318.26	317.14	317.24	319.43	317.04	318.72	319.1	317.25	318.45	316.83	320.08	316.39	316.07	316.03	317.28	318.2	319.61	318.69	317.91	314.6	319.14	318.08	316.86	319.41	315.74	319.43	316.45	316.17	318.09
313.53	313.66	315.32	310.86	313.45	313.6	314.19	314.28	311.6	311.56	311.92	313.93	311.95	310.19	311.23	314.26	313.95	312.87	311.47	315.34	314.4	311.8	314.96	313.12	313.42	311.57	313.1	314.06	314.68	311.09	312.63	313.88	311.13	311.03	311.85	313.05	312.45	311.02	313.83	314.88	313.24	313.04	311.56	313.31	313.63	311.51	314.14	313.48	313.68	312.27
313.25	314.5	312.05	316.44	312.81	315.42	311.99	313.34	313.91	313.34	312.5	313.54	312.17	312.49	314	314.82	314.45	310.94	314.09	312.97	314.89	313.35	313.56	313.19	311.71	312.73	313.23	313.03	314.92	314.72	318	314.29	313.68	314.89	315.01	314.63	312.6	313.38	312.7	314.32	311.49	315.44	316.8	312.92	311.89	313.89	315.23	315.09	315.81	313.25
302.87	298.63	300.12	300.46	301.08	300.46	299.4	301.22	298.53	300.07	300.44	300.55	301.68	299.54	301.14	299.43	296.92	301.49	299.17	299.93	300.35	297.43	299.32	299.17	299.84	299.56	300.45	298.64	299.67	301.79	298.37	299.42	300	302.58	299.36	298.79	299.47	299.99	299.9	299.92	300.82	299.84	299.22	300.45	301.01	300.91	298.44	300.3	298.7	300.69
314.36	317.36	314.98	315.58	314.43	312.91	314.69	315.69	316.27	313.2	314.39	318.41	315.26	317.83	312.96	313.89	314.01	315.13	313.87	315.64	314.31	313.08	316.68	314.21	313.61	316.01	316.07	313.66	316.36	316.42	317.74	316.12	315.29	313.94	313.85	315.71	317.81	316.55	314.11	312.82	316.56	314.77	313.53	312.87	316.45	315.5	314.15	315.27	315.83	313.05
295.63	294.19	294.04	296.79	294.31	293.78	293.36	291.29	294.15	293.53	295.47	292.14	295.48	293.04	294.42	290.8	292.63	295.5	295.47	292.48	292.58	294.38	293.41	293.71	297.12	296.88	293.64	291.82	296.03	296.22	296.49	294.52	291.05	294.91	293.16	292.12	292.02	297.51	294.89	294.02	294.46	294.09	295.46	297.5	291.56	293.85	295.57	294.9	294.88	295
308.36	304.38	306.98	305.18	305.62	305.83	307.11	304.03	305.55	310.55	306.28	305.85	305.64	306.26	306.53	304.42	304.53	308	307.44	303.61	304.71	308.48	306.88	306.64	305.95	304.85	306.16	306.09	302.38	307.69	306.9	303.56	306.7	306.34	305.33	304.28	307.35	306.57	305.67	304.07	309.33	305.42	308.29	306.84	305.75	305	307.01	308.23	305.4	305.83
320.02	317.12	319.23	314.83	319.43	318.87	317.17	318.22	315.42	316.66	317.07	317.2	319.94	319.86	315.49	321.14	317.26	317.45	319.5	320.73	319.05	317.9	318.14	317.4	317.73	319.73	318.15	318.74	317.27	319.11	318.38	316.14	318.85	317.76	318.24	318.07	317.21	316.75	318.07	316.23	317.08	318.22	318.74	318.15	319.25	314.81	319.08	317.55	317.52	318.3
323.74	324.91	324.09	327.35	322.5	326.16	323.53	323.81	324.41	324.56	323.78	323.46	324.39	324.88	326.61	325.08	324.8	323.9	324.9	322.44	324.53	322.56	324.84	327.33	322.42	323.72	323.91	325.24	327.18	325.51	322.01	324.42	326.54	327.23	325.3	322.54	323.18	324.82	325.05	323.44	324.43	326.78	323.55	324.5	324.55	324.71	324.34	322.96	321.96	326.47
293.56	293.16	293.59	294.57	291.73	293.39	292.07	294.9	295.77	293.09	293.87	293.09	294.42	291.49	295.34	292.87	293.93	292.34	295.14	296.67	294.37	295.44	294.44	293.71	296.04	294.44	292.96	294.57	292.3	294.63	291.81	296.92	295.43	293.6	293.53	292.57	294.21	294.53	291.74	293.48	296.97	292.66	298.71	292.94	293.2	293.84	295.46	293.27	293.9	293.87
318.01	318.56	317.53	316.94	314.18	315.47	315.13	316.1	316.92	318.35	317.86	317.2	317.26	317.4	316.87	319.01	317.4	316.56	315.24	315.37	317.2	318.47	316.08	318.32	316.42	315.32	315.94	317.85	318.15	315.14	315.15	314.88	318.63	318.39	315.04	317.1	317.13	317.11	313.65	314.63	313.83	317.02	315.67	315.94	316.81	315.97	313.5	315.19	315.89	317.4
299.51	301.81	300.65	300.58	301.71	302.49	303.67	301.23	297.13	299.33	297.42	303.05	296.31	299.73	299.21	300.31	300.79	298.6	300.97	301.41	298.55	300.49	301.95	300.32	300.82	302.12	301.25	297.65	299.27	302.35	299.68	299.15	300.61	301.82	299.19	299.41	299.36	298.69	300.99	299.15	298.71	300.22	302.32	302.56	301.08	299.79	297.91	300	300.59	297.82
300.53	302.52	302.7	300.49	303.01	304.63	302.25	300.39	302.38	303.95	302.98	300.4	300.9	303.2	302.91	300.94	300.74	303.46	303.09	302.92	303.84	302.6	301.32	301.92	303.69	301.2	301.61	302.68	301.58	298.92	301.02	303.27	303.43	302.72	303.57	302.08	300.96	302.29	303.69	302.82	305.1	304.77	302.54	301.58	304.47	303.63	299.71	305.26	304.8	303.24
313.73	314.06	314.55	314.54	315.79	315.12	314.06	314.54	316.77	314.89	314.63	314.23	313.9	318.24	318.15	312.98	313.16	314.41	316.83	317.58	312.81	318.76	315.76	315.03	318.13	314.5	316.35	314.32	315.98	318.32	314.6	313.97	315.94	313.37	316.63	316.24	316.85	314.85	314.83	313.69	316.06	319.41	315.49	314.77	315.37	315.41	317.43	316.21	316.26	314.46
312.6	313.06	313.68	307.51	313.17	309.79	313.71	313.1	308.82	313.74	313.86	312.07	312.35	312.4	313.25	311.05	313.79	314.2	312.54	314.15	309.87	312.28	313.6	311.74	311.51	312.61	311.82	311.56	312.43	309.99	312.86	310.53	310.93	313.29	312.46	314.23	310.28	313	310.81	312.61	313.29	311.58	312.55	310.32	310.56	310.12	309.91	313.42	311.94	310.6
301.4	301.86	303.68	304.27	301.41	301	303.5	302.19	303.65	302.63	303.8	302.42	303.28	305.33	304.31	302.81	302.82	303.92	306.88	301.11	304.77	305.1	302.81	304.21	305.46	301.82	303.53	303.39	303.73	303.09	306.11	301.97	302.2	305.47	301.16	303.6	303.7	304.29	301.34	304.88	304.8	303.23	305.3	302.52	300.77	304.42	301.73	303.94	305.35	306.19
312.19	311.1	313.19	309.42	314.16	312.78	313.11	314.69	311.63	309.75	314.51	314.14	312.36	309.66	312.73	313.08	312.43	313.93	312.66	313.55	312.57	312.11	313.05	312.33	313.4	311.27	311.64	312.26	312.32	313.4	312.65	313.13	313.19	313.05	314.62	313.16	314.82	311.38	312.91	312.41	316.09	310.78	312.6	309.81	311.8	311.01	312.82	311.21	313.24	314.34
315.06	316.88	315.57	314.35	313.74	315.15	313.67	315	312.73	315.22	315.99	314.39	313.63	313.69	316.86	314.8	316.56	314.21	316.87	315.88	315.86	315.32	315.48	313.98	316.65	316.96	314.46	315.42	314.11	315.15	315.73	315.45	315.18	318.03	316.96	314.68	316.3	311.88	314.75	317.01	317.36	316.33	316	313.82	313.49	315.62	313.42	314.44	317.16	316.41
315.69	315.14	318.64	317.85	319.68	317.76	314.01	318.17	318.04	318.04	316.41	316.03	316.67	316.79	316.63	316.22	316.49	319.65	318.04	316.96	314.72	319.01	316.03	317.55	317.84	318.6	319.4	316.36	317.65	319.58	318.35	315.86	317.06	315.71	316.98	317.79	317.87	316.22	317.03	318.39	318.96	315.94	317.32	316.67	316.39	316.72	319.22	316.72	317.78	316.92
315.24	317.93	313.35	315.26	314.86	312.58	314.96	313.99	316.18	315.78	316.07	314.54	316.59	315.16	314.28	316.15	315.52	312.09	313.21	311.85	316.96	316.1	313.44	316.56	313.67	312.94	314.64	314.69	313.9	314.9	314	315.33	314.65	314.89	316.09	314.47	315.43	313.17	312.21	315.2	312.16	313.23	316.87	316.28	313.66	315.06	312.58	314.05	317.69	314.42
302.52	307.04	304.92	307.3	302.87	306.27	301.78	303.83	305.61	304.15	305.41	304.11	304.93	305.14	305.17	302.8	305.43	304.5	305.2	304.02	302.11	305.88	303.62	304.29	302.69	304.65	304.19	304.11	305.92	300.88	303.84	305.19	304.12	302.46	303.85	303.74	304.64	302.38	304.48	303.35	302.91	305.42	303.71	305.6	302.53	304.84	304.72	306.69	303.18	303.22
313.81	315.47	308.86	313.42	312.8	313.18	312.91	313.95	313.91	312.18	314.52	311.76	312.32	312.36	311.45	314.68	312.39	306.82	311.54	313.42	312.98	311.58	311.27	311.86	312.68	311.83	311.23	313.11	313.63	311.09	312.29	312.4	314.2	312.63	313.51	312.77	310.7	312.18	312.32	308.74	311.74	312.77	311.69	313.05	310.7	314.23	315.39	310.45	313.08	312.72
304.4	304.38	302.62	305.22	302.69	304.75	306.97	304.59	305.32	305.26	303.86	304.23	301.78	302.05	303.57	303.53	303.64	302.14	305.76	306.31	307	302.46	304.1	303.49	305.36	303.99	302.93	304.95	305.57	305.58	306.51	302.35	303.39	306.02	303.69	305.5	306.55	304.52	304.5	306.25	303.75	304.63	302.98	303.13	304.25	302.78	304.51	304.44	305.31	305.4
308.11	308.74	306.32	308.27	311.61	308.43	307.51	310.08	309.2	308.08	309.05	310.22	306.34	307.11	308.73	309.31	306.06	307.65	307.32	310.3	305.84	310.59	309.69	305.67	310.83	310.97	308.12	310.74	311.63	306.22	310.65	309.14	309.85	311.12	308.34	311.57	308.65	311.06	307.22	307.89	307.62	308.21	311.09	311.63	307.06	307.74	310.1	308.97	309.16	308.01
299.22	299.83	302.12	299.18	301.29	300.7	300.56	301.62	299.21	298.57	299.15	299.63	297.49	300.15	302.25	298.73	298.11	300.02	299.1	296.29	298.17	300.68	301.77	298.31	300.06	299.58	298.61	299.71	298.99	301.15	302.55	296.43	303.51	299.76	301.18	299.81	298.63	301.41	299.48	299.27	298.63	300.1	296.91	302.17	298.52	298.48	299.45	302.19	296.41	300.42
314.45	317.91	317.14	317.82	315.22	315.93	315.45	313.5	312.65	317.63	318.29	318.49	317.28	315.67	315.96	317.52	318.86	318.39	319.93	316.68	318.84	318.22	315.48	317.58	314.08	316.7	314.41	314.03	317.49	315.89	315.09	318.43	315.76	315.45	318.21	318.89	315.66	317.32	315.13	316.11	320.67	317.13	314.81	313.12	318.03	317.82	316.75	316.9	316.13	317.7
312.48	314.8	313.73	316.42	314.44	313.31	316.13	313.01	315.79	313.27	316.48	312.23	315.49	312.32	312.99	316.22	313.04	315.08	313.26	310.35	315.94	312.3	314.25	313.11	312.33	314.15	315.52	315.94	314.31	314.42	312.62	313.45	313.34	313.23	314.74	313.83	314.45	312.73	311.87	313.21	313.24	313.15	313.47	315.49	313.88	315.26	312.42	315.47	313.58	313.19
304.24	303.28	305.32	304.75	304.36	305.73	305.05	305.46	304.24	306.13	303.87	304.9	304.94	306.56	303.04	303.89	304.13	303.55	302.03	304.25	303.19	307.37	304.7	305.36	301.3	304.75	305.33	304.97	301.37	301.85	305.64	302.74	302.63	304.34	306.49	303.62	304.3	305.11	301.15	300.78	302.29	305.32	304.51	306.5	305.17	305.71	304.21	304.14	304.66	304.01
307.03	308.04	306.96	305.36	305.58	304.16	306.92	304.58	306.08	308.25	308.84	304.88	305.89	304.49	305.56	307.01	305.75	305.08	303.38	305.67	304.32	304.59	303.52	305.1	302.87	306.34	304.76	306.16	303.65	303.29	304.67	307.08	306.2	307.27	304.74	304.7	305.4	303.12	304.72	306.57	307.3	303.84	304.19	304.8	305.91	306.52	305.93	305.26	305.42	304.81
302.35	304.8	304.53	303.55	303.16	305.01	303.77	303.86	301.31	302.55	301.83	304.22	305.29	301.88	303.41	305.54	301.53	302.26	302.24	300.48	304.32	301.96	302.85	303.54	303.11	299.92	305.36	300.71	303.5	303.06	302.98	301.97	306.07	302.43	304.77	300.88	305.69	300.53	302.61	303	302.35	304.64	302.34	303.5	302.92	304.88	304.66	303.08	302.72	304.55
311.4	316.17	309.78	312.92	311.62	311.93	311.97	312.9	313.59	314.67	314.15	312.54	316.02	312.02	313.35	312.49	313.92	312.04	313.64	313.61	312.03	312.43	316.88	313.02	313.66	312.68	312.94	311.97	313.22	312.25	312.29	314.17	312.68	311.98	310.71	312.92	311.4	314.17	313.06	312.2	313.86	312.29	313.11	314.32	315.47	311.61	312.95	313.79	312.25	313.37
330.04	329.44	327.85	328.6	328.46	330.09	327.46	330.63	331.4	325.67	326.28	327.89	326.31	328.4	326.89	329.23	325.05	326.54	327.13	328.35	328.25	326.55	327.54	328.02	325.28	328.91	328.02	327.62	329.53	328.68	330.31	328.25	329.7	327.93	327.62	328.03	326.73	328.84	325.81	327.96	328.12	327.43	327.5	329.24	328.28	328.76	328.37	326.9	328.28	326.4
307.1	304.67	302.96	302.99	300.9	304.62	304.09	304.29	303.16	303.94	305.73	304.23	302.75	305.43	306.77	302.27	304.43	302.99	304.43	305.56	305.03	306.55	303.12	303.96	306.84	301.43	305.73	303.02	305.03	303.82	304.77	303.33	305.31	306.23	305.44	304.41	304.79	305.6	306.36	304.67	303	302.6	302.92	303.21	304.81	303.1	304.42	308.12	304.38	305.58
314.57	315.46	313.36	315.25	314.83	313.46	315.27	314.25	313.88	313.59	312.78	314.62	314.52	312.97	314.05	312.46	313.1	313.63	314.96	313.69	313.61	314.48	315.97	312.29	311.34	316.36	311.5	315.01	315.7	315.18	315.1	313.23	311.84	314.22	315.36	314.23	314.34	315.89	314.28	313.57	316.03	315.72	314.15	314.22	313.9	313.89	314.65	313.8	314.76	312.47
299.49	300.62	298.89	297.39	301.48	298.85	298.38	300.15	299.78	299.29	300.38	301.09	300.4	301.14	299.14	299.09	299.11	297.12	299.14	298.5	300.82	300.71	299.46	298.68	297.54	300.24	299.78	300.31	299.27	301.5	301.89	300.73	301.31	298.88	299.65	300.32	299.68	301.3	300.28	297.38	298.45	299.32	298.79	299.33	300.11	298.79	298.52	299.25	299.07	300.78
303.55	302.41	301.31	303.74	303.41	301.98	300.61	301	303.52	302.32	300.72	304.42	300.62	301.55	301.61	301.47	301.44	302.54	304.19	302.25	304.75	302.64	304.23	303.43	302.82	298.96	304.36	302.5	304.58	300.22	302.13	304.44	301.12	302.79	302.06	299.98	300.94	303.43	305.07	302.37	303.48	301.54	302.74	301.53	302.67	303.48	301.85	300.72	300.2	300.85
314.63	314.59	314.37	313.1	313.89	313.88	317.14	315.78	313.53	315.5	317.74	314.35	315.63	317.98	315.57	314.6	315.57	317.64	315.49	313.05	313	316.92	315.15	315.5	312.62	316.06	312.24	314	313.4	315.95	313.23	314.45	315.48	312.26	313.3	315.72	313.74	314.26	314.24	313.93	313.63	316.2	314.54	314.95	311.56	315.4	314.38	315.83	315.1	313.22
303.45	303.11	301.08	303.48	302.86	302.57	299.94	302.37	301.63	303.41	302.8	304.81	302.65	303.44	303.95	301.88	302.39	302.4	301.25	303.94	302.6	303.55	301.9	301.83	301.43	302.64	300	302.84	303.52	300.62	301.82	302.18	305.1	301.02	302.53	303.87	304.21	302.59	302.54	304.8	303.07	301.49	300.28	304.33	301.3	302.04	301.39	301.44	305.15	302.39
318.6	317.39	319.76	317.88	322.13	317.44	317.16	319.88	318.02	317.85	320.05	315.85	316.33	317.23	317.28	320.53	319.11	317.36	317.78	316.29	314.96	318.18	317.22	319.75	319.07	318.36	317.3	321.1	317.36	319.1	317.49	317.59	319.81	318.33	315.34	316.13	315.91	317.42	315.17	320.02	316.13	316.41	318.79	320.03	318.16	317.17	316.17	317.3	318.01	317.85
303.78	304.35	306.21	307.17	302.55	303.57	303.78	305.98	305.46	305	302.4	305.56	304.02	305.82	304.82	305.51	305.98	302.15	303.94	302.93	308.15	302.97	302.92	305.38	305.07	303.51	304.8	306.64	305.18	303.46	308.96	304.85	304.23	304.12	303.43	305.74	303.29	302.75	305.26	304.21	305.85	304.96	304.17	306.3	303.75	307.05	304.94	303.59	303.14	303
304.65	305.83	304.77	303.87	306.43	306.2	304.36	308.21	304.64	305.52	307.31	305.17	305.03	304.25	305.18	305.3	305.99	305.97	305.8	302.31	306.54	304.73	305.52	305.81	306.54	305.91	305.74	304.16	307.13	304.78	305.36	305.99	306.83	307.12	303.16	303.92	306.56	304.79	306.1	302.86	305.68	303.33	303.4	305.02	303.86	306.39	306.62	303.83	302.03	306.47
311.34	311.57	309.09	309.52	310.55	309.92	308.59	309.94	311.55	311.15	311.11	311.3	310.11	311.64	310.03	311.85	308	312.12	309.76	312.04	310.6	311.19	307.86	311.53	308.98	309.84	308.73	310.61	312.32	308.65	310.64	310.91	310.23	311.08	310.18	311.89	309.82	311.4	307.98	312.16	310.87	312.8	312.16	311.79	308.33	309.58	310.79	309.2	312.65	310.34
315.67	316.45	316.3	317.03	315.59	316.56	318.11	316.14	318.82	315.72	316.09	316.91	318.59	316.41	316.69	317.95	317.06	316.88	316.84	318.16	317.65	317.11	315.75	316.84	316.38	315.5	316.91	315.02	317.12	317.71	316.28	318.58	314.75	317.94	315.98	317.01	315.76	317.39	315.43	317.66	313.91	315.39	316.91	316.41	315.83	315.25	317.86	314.49	316.78	314.12
326.34	329.69	327	329.32	327.99	329.79	330.45	328.83	329.09	327.04	331.17	330.8	326.68	328.56	330.62	327.38	329.19	325.7	328.61	330.26	329.22	329.13	330.15	327.61	331.91	328.25	328.92	327.81	330.21	329.14	329.56	330.34	327.73	328.72	326.97	330.22	330.84	327.68	328.73	327.38	328.76	328.74	330.28	328.96	329.03	325.66	327.87	330.02	328.87	327.84
315.12	314.79	313.04	312.99	310.22	309.7	313.15	310.57	314.59	316.15	312.87	312.67	312.84	313.11	315.48	311.7	312.17	312.61	315.67	314.16	311.35	312.52	312.45	314.06	312.66	311.02	314.72	312.67	312.22	312.05	312.1	313.4	314.13	313.16	312.7	313.62	312.03	313.7	313.46	313.31	312.69	315.18	312.7	311.7	314.54	314.75	314.96	311.57	311.86	312.83
328.09	328.94	327.91	329.59	325.73	326.57	326.59	329.77	329.21	326.65	329.98	324.97	326.14	326.89	327.93	327.04	327.44	327.54	328.52	328.22	327.48	328.1	325.15	327.6	328.5	327.42	328.21	328.43	328.36	326.03	327.49	327.52	328.45	327.6	328.73	329.18	330.14	329.23	328.04	329.71	328.97	326.22	328.68	330.82	329.24	329.28	328.15	329.36	325.84	327.21
305.2	307.99	304.62	306.65	305.26	305.27	309.04	307.13	306.42	304.81	307.67	303.83	306.73	304.14	306.35	306.65	304.81	307.59	304.29	307.66	306.45	308.16	305.74	306.53	308.42	305.13	308.27	306.69	307.45	306.75	303.88	307.49	306.21	305.47	303.66	307.74	307.89	302.43	307.06	305.84	308.34	307.54	304.82	306.03	306.04	304.93	309.29	306.11	306.54	305
304.17	305.03	302.84	302.88	304.01	300.3	303.24	304.52	302.71	302.05	304.77	301.63	305.35	303.65	304.43	303.25	303.2	301.6	303.99	302.9	302.88	303.38	303.74	302.31	303.38	306.3	305.42	301.91	303.47	303.05	305.75	301.52	303.36	305	304.01	303.25	303.73	302.57	301.93	302.9	302.1	302.03	302.22	302.43	304.5	306.08	302.07	303.19	302.11	303.76
312.66	314.48	314.18	313	316.15	314.29	316.61	316.12	314.91	314.1	314.59	314.85	314.73	316.35	316.51	314.73	315.03	314.18	313.45	312.62	312.16	317.27	315.26	314.3	314.38	314.02	315.46	311.79	315.2	316.53	314.9	316.05	316.88	317.12	314.86	315.51	316.6	316.18	314.59	312.73	315.59	314.43	315.48	313.92	314.21	315.52	314.43	315.41	314.59	311.91
309.19	310.72	310.2	312.61	311.4	309.41	310.53	312.79	309.73	311.98	312.93	308.65	310.95	311.8	312.22	309.54	310.29	313.02	312.98	310.61	308.97	311.86	311.75	311.59	311.99	314.57	311.03	310.8	310.7	312.1	310.26	311.35	311.09	311.33	308.57	307.23	310.29	312.67	311.27	308.93	310.18	310.17	312.16	309.98	309.13	310.61	311.36	312.74	312.68	308.89
302.75	304.15	303.4	307.14	305.1	303.83	305.23	306.88	304.21	304.69	302.99	304.19	305.96	306.04	305.25	304.23	304.82	304.39	304.88	305.64	305.32	303.85	303.3	303.8	304.5	305.34	303.42	302.88	304.37	303.91	308.19	304.71	304.92	302.03	305.49	306.57	304.98	306.56	302.2	304.33	306.14	305.17	305.55	305.02	304.68	305.5	305.43	304.9	307.04	307
316.27	315.58	315.94	314.3	317.1	315.37	317.79	317.34	315.85	316	313.72	315.39	312.02	313.45	313.27	312.33	314.81	317.1	314.31	314.79	312.5	311.89	313.59	315.19	316.71	315.49	313.06	316.66	314.22	314.78	314.39	314.28	314.14	314.74	317.21	313.84	313.94	313.47	313.88	317.76	317.28	318.15	316.13	315.72	314.86	313.9	316.36	314.31	314.45	315.51
307.28	308.4	306.1	306.17	304.38	306.34	307.31	304.22	305.62	307.24	305.92	306.61	308.32	308.68	306.08	304.6	304.07	306.01	304.39	305.77	307.11	307.91	307.91	309.51	307.61	307.93	309.14	308.33	308.46	307.07	304.81	305.02	306.44	307.08	307.72	306.4	304.61	308.1	306.71	308.43	306.53	308.38	307.76	305.14	304.74	305.64	307.51	306.46	307.47	306.82
300.84	298.32	297.76	299.77	299.35	301.13	300.58	298.96	298.59	302.04	299.45	300.32	298.34	299.53	299.95	298.36	300.27	300.65	301.45	299.5	301.75	302.59	299.33	300.65	300.53	302.56	302.73	300.24	302.09	301.84	299.99	298.81	300.84	300.34	299.22	299.6	296.97	300.65	298.41	297.49	298.31	301.57	299.13	302.51	299.85	298.44	300.63	296.82	298.68	300.57
302.95	306.28	307.92	304.26	305.67	302.85	305.49	304.61	304.72	304.56	302.16	305.1	302.76	305.79	308.06	304.37	305.36	307.23	304.36	304.3	302.68	304.15	302.92	302.46	304.36	303.82	303.65	305.33	304.88	304.26	304.9	305.43	304.42	304.35	301	303.59	305.57	306.4	303.16	304.92	304.91	305.21	305.01	303.88	302.62	305.35	304.14	305.78	302.94	303.56
293.77	292.88	294.34	292.62	291.18	293.91	293.66	294.4	295.38	294.4	293.72	294.91	293.54	294.19	294.03	295.94	293.65	296.66	298.37	294.87	295.14	292.73	295.8	293.29	292.08	296.2	297.27	295.87	293.47	294.43	294.45	293.56	293.53	292.72	294	296.84	296.98	293.73	292.44	295.24	292.36	292.63	293.24	292.52	294.92	293.15	293.66	293.31	293.4	292.8
331.56	328.21	328.91	327.3	327.53	329.03	330.55	327.53	327.4	327.46	328.54	331.19	329.1	327.8	329.63	326.58	329.62	329.67	327.64	331.5	328.31	330.16	325.98	327.95	330.67	328.92	330.11	327.78	330.8	325.65	327.57	330.64	328.35	330.07	327.5	327.28	327.81	329.51	328.95	330.45	328.56	328.29	329.41	329.92	328.82	329.78	329.79	327.6	329.92	328.82
309.81	306.97	310.62	309.59	308.45	308.28	309.92	308.46	308.84	309.66	309.5	308.37	309.44	309.4	309.04	308.13	309.68	307.75	311.11	310.37	307.21	307.94	309.35	311.03	307.35	312.42	307.06	307.56	309.04	308.58	306.89	305.94	308.55	312.57	308.2	308.09	306.66	307.44	308.2	308.49	311.73	309.92	309.51	307.79	307.61	310.48	309.6	309.67	308.36	307.84
318.12	317.44	318.8	316.83	315.93	315.87	318.28	314.05	316.92	319.23	320.49	314.52	317.28	315.67	317.69	318.97	316.55	319	317.13	317.45	316.85	316.83	317.53	317.02	320.28	319.5	316.79	316.09	316.74	318.03	319.8	317.82	315.79	318.3	315.35	317.93	318.48	319.01	318.33	316.22	317.42	316.92	318.38	317.76	315.52	317.66	317.94	316.23	316.64	316.08
302.97	300.05	301.26	304.91	301.52	301.15	304.4	301.35	302.25	303.43	300.1	301.91	302.84	304.34	301.82	302.41	303.82	304.46	301.41	302.34	303.88	302.15	302.55	301.24	302.79	303.7	302.65	301.75	303.3	301.81	301.48	305.43	302.47	307.43	303.44	303.02	301.06	303.33	303.57	301.44	303.86	301.51	301.24	300.08	300.15	301.83	302.81	302.44	302.18	305.33
295.35	295.11	293.5	295.23	293.02	292.15	293.39	293.3	294.92	292.8	292.53	294.67	293.34	296.81	294.89	292.18	294.04	294.41	294.35	293.36	293.69	294.68	294.86	294.18	294.4	299.79	293.12	293.41	296.09	294.64	293.06	294	295.25	293.04	292.49	293.34	296.14	292.14	294	291.87	293.43	294.56	291.11	293.61	291.71	294.75	292.34	293.2	294.16	294.91
309.94	310.98	309.72	310.59	310.18	308.89	311	310.27	309.62	310.24	311.99	313.11	311.9	312.38	308.59	309.68	311.45	310.04	310.92	311.75	311.84	310.46	307.49	309.44	309.83	313.62	313.67	309.91	312.05	310.87	310.75	310.27	310.4	308.93	310.82	308.69	310.39	309.73	309.52	311.78	310.53	311.79	312.71	311.12	313.05	310.43	310.9	309.47	310.91	310.43
311.02	308.95	311.86	310.72	309.7	310.78	308.63	310.22	309.15	312.53	309.26	314.09	312.41	310.43	312.01	312.83	310.02	310.76	310.24	313.19	313.66	309.75	308.32	314.96	311.06	314.4	311.42	312.16	309.18	312.52	310.28	310.76	308.02	308.65	307.26	309.3	309.64	311.38	311.07	312.47	310.8	312.07	309.48	309.69	308.26	310.64	309.27	309.78	307.85	308.91
314.25	310.2	314.51	314.02	314.01	315.58	313.69	311.87	313.51	315.58	312.79	312.81	313.91	316.17	313.21	312.49	310.93	314.15	314.61	313.7	315.06	313.42	312.63	311.71	317.21	314.11	315.78	313.19	312.62	317.42	315.75	312.86	314.18	313.27	315.87	314.43	314.55	312.49	312.02	313.15	313.17	316.06	314.02	313.9	314.66	314.48	315.58	312.26	311.93	311.59
293.45	292.89	294.34	293.17	290.98	293.59	291.45	294	296.28	292.6	293.21	292.6	295.09	294.75	295.17	296	292.1	294.7	295.55	293.61	293.93	293.42	294.54	294.12	296.57	294.19	294.67	297.17	293.49	294.55	293.47	295.94	295.16	292.43	293.4	295.74	295.92	291.64	292.96	292.76	292.71	292.56	293.17	293.15	292.4	295.8	293.85	291.93	292.17	295.45
317.46	316.56	319.46	317.18	318.95	317.46	321.44	317.73	316.63	319.49	321.28	318.62	317.71	318.65	319.28	319.87	318.56	318.28	320.39	318.67	318.26	319.48	318.75	317.24	319.35	318.78	319.18	318.47	319.86	318.48	318.4	317.75	319.66	318.88	319.07	320.64	318.17	317.58	316.19	318.76	317.31	319.4	318.84	318.74	316.02	319.34	318.56	318.18	318.25	318.66
303.44	300.36	302.62	300.32	300.99	299.38	301.66	299.1	300.03	299.27	300.53	300.41	299.09	298.44	299.58	300.02	300.99	301.8	304.57	302.08	298.19	301.09	301.17	300.03	300.52	300.58	300.91	300.66	300.77	301.3	301.61	302.72	299.79	300.66	299.04	298.78	302.87	296.2	302.99	301.49	300.23	299.92	301.1	300.12	301.43	301.75	303.48	301.95	301.27	300.37
328.57	326.21	332.2	328.31	327.14	330.74	328.53	327.79	328.62	327.66	327.13	331.34	326.35	327.25	327.95	326.69	327.61	329.55	327.63	328.84	327.47	328.15	328.01	328.72	328.53	329.73	330.87	329.06	329.28	330.7	328.64	326.86	329.78	327.04	329.21	329.05	326.93	327.15	328.28	332.02	329.46	328.23	329.03	328.03	329.22	328.13	326.56	327.53	329.56	328.95
301.94	301.99	300.32	298.07	298.28	302.28	300.59	299.89	301.84	302.78	298.53	301.88	300.35	301.32	299.57	302.75	301.22	299.63	301.33	303.11	299.25	300.05	301.32	300.41	300.32	301.2	300.76	299.68	302.71	301.26	301.01	300.89	302.08	302.64	301.98	298.93	301.72	299.83	302.45	300.81	302.4	299.54	299.79	303.15	299.21	301.51	302.1	302.18	300.59	301.36
311.64	311.28	311.05	309.95	311.39	312.99	313.2	310.01	309.19	312.33	311.43	308.74	309.01	311.16	310.47	309.42	313.6	308.45	311.33	312.04	310.69	308.5	312.53	311.36	310.53	311.03	310.26	309.56	310.87	312.92	312.76	311.02	310.55	310.69	311.98	312.23	311.81	309.71	310.12	311.74	310.88	309.55	310.3	311.26	307.98	312.24	309.18	310.52	312.14	309.95
308.96	310.25	308.7	308.76	309.26	311.33	310.72	309.99	308.76	308.76	311.44	310.29	306.59	309.07	310.13	309.92	308.92	309.36	308.84	308	308.5	310.33	311.15	307.66	307.4	311.48	309.84	310.44	313.49	308.69	308.79	308.63	309.78	310.07	311.23	308.87	311.13	308.93	311.98	310.57	309.46	307.57	309.51	308.62	308.36	308.96	308.36	311.6	310.31	311.12
313.2	314.81	315.9	312.58	314.97	312.46	315.7	313.97	313.54	314.08	313.41	314.18	313.12	312.7	312.58	315.15	312.83	314.09	313.23	312.76	314.57	313.34	313.57	314.2	313.35	314.6	313.07	314.26	313.46	313.04	313.23	314.47	314.07	313.24	315.53	315.05	312.96	314.19	311.69	312.12	313.13	314.32	313.83	312.29	312.85	314.71	313.46	312.7	313.55	312.26
325.2	327.32	326.17	326.64	328.62	328.9	327.13	324.99	324.18	324.36	324.94	325.94	325.53	324.83	329.28	325.82	326.26	326.09	325.8	325.87	325.22	326.85	324.64	327.88	323.5	326.91	325.69	325.42	329.68	326.17	327.45	324.64	324.93	325.74	329.17	325.35	324.48	327.71	328.31	326.05	328.11	326.9	327.95	327.44	326.67	326.32	327.68	326.76	326.89	327.38
315.16	313.58	312.02	313.07	314.38	314.84	314.23	313.36	312.32	314.34	314.08	314.34	312.06	313.86	312.79	313.19	314.39	313.9	314.51	314.27	316.18	316.72	314.85	315.96	316.18	311.92	315.79	313.5	314.41	316.84	313.25	315.65	313.37	313.79	313.01	315.47	314.97	314.3	315.28	311.96	313.87	313.61	315.47	315.16	313.47	313.46	313.08	314.22	313.61	313.87
316.56	316.97	319.13	316.94	318.04	319.24	319.92	319.11	320.2	317.56	319.09	319.29	317.64	317.58	318.77	315.75	317.1	317.96	318.65	316.12	319.61	317.66	319.85	318.7	318.03	317.14	317.99	319.24	316.95	318.07	319.84	316.56	320.76	318.35	318.49	318.66	318.24	321.35	319	314.71	318.96	318.83	317.42	318.58	317.83	317.77	313.91	317.34	318.63	319.46
305.79	307.29	307.59	306.52	307.08	306.26	308.87	309.56	306.45	309.93	305.86	306.32	307.1	304.55	305.57	307.09	306.71	306.72	307.61	307.52	306.17	306.51	310.24	308.07	307.33	309.36	307.83	308.13	306.11	308.22	307.19	305.97	307.79	306.49	308.96	308.12	307.97	308.8	306.68	306.69	306.73	304.62	307.16	307.87	306.25	307.2	306.75	307.5	306.79	309.1
312.84	313.33	313.75	314.14	313.94	314.2	311.46	314.01	311.86	313.55	315.96	313.86	312.52	312.19	316.54	314.04	315.7	313.47	314.62	312.25	313.65	313.01	315.61	314.28	315.02	310.22	313.5	311.73	314.22	312.42	313.31	315.06	313.22	313.6	313.04	314.78	311.15	313.5	314.91	311.06	315.77	314.3	314.06	312.86	313.42	314.04	314.92	310.79	312.15	312.5
295.45	297.1	297.41	296.28	299.27	297.49	296.81	297.07	298.58	298	294.7	297.37	298.28	297.03	294.25	296.44	295	295.02	299.09	298.9	295.55	296.48	297.84	297.72	294.87	296.56	298.82	298.77	295.96	298.23	296.82	299.57	298.08	296.74	297.62	293.55	296.12	295.59	295.66	298.17	297.19	297.65	297.51	297.04	298.03	296.6	297.65	298.41	296.61	296.78
316.12	317.27	314.84	316.47	312.87	315.11	312.88	314.68	315.26	314.25	317.01	313.31	313.88	313.13	315.4	315.68	316.68	314.81	314.21	312.11	314.2	314.07	314.46	313.98	315.42	314.95	314.32	315.73	315.39	315.34	316.79	315.32	311.79	313.68	312.05	314.18	313.12	312.74	315.01	315.17	315.96	314.52	313.09	315.35	312.4	317.16	314.34	316.44	313.69	315.78
294.88	298.25	293.93	292.86	295.11	298.05	295.55	297.59	295.45	294.65	295.93	296.49	294.26	295.1	293.66	295.19	298.83	295.19	294.52	292.84	297.08	293.2	295.38	295.62	295.95	293.49	295.57	296.46	294.74	293.59	296.78	292.67	294.21	295.36	295.99	295.35	294.24	295.53	295.18	296.6	295.81	295.1	294.03	293.57	294.3	293.67	295.66	292.13	298.74	295.25
304.47	304.69	304.48	304	308.42	306.94	303.27	304.29	306.06	305.75	303.15	303.21	303.32	307.23	305.26	306.88	304.24	303.18	305.63	304.52	304.89	302.91	302.72	301.15	306.93	304.24	303.08	304.37	305.05	307.85	304.51	305	305.16	303.85	304.22	306.94	305.59	305.21	303.27	303.96	303.69	303.23	307.05	306.3	304.5	303.51	304.18	303.4	306.74	308.28
300.85	301.86	300.79	299.09	301.37	301.7	300.35	300.53	302.01	301.08	302.52	298.4	299.89	300.55	299.37	300.9	302.46	301.23	299.67	303.17	300.23	298.79	300.62	300.95	300.7	299.38	300.58	301.97	300.11	301.53	301.98	300.06	302.98	299.5	299.01	303.13	300.76	300.35	301.45	302.62	299.98	301.17	300.85	301.07	302.69	299.94	302.44	299.98	298.68	305
304.38	304.12	301.97	306.13	304.45	302.69	301.89	304.04	305.84	304.7	304.5	304.87	306.91	305.37	307.02	306.14	305.87	304.99	307.36	303.24	306.05	304.87	306.94	306.6	305.35	303.28	306.31	303.26	301.22	304.54	306.1	302.87	305.42	304.85	305.33	305.58	307.23	303.38	305.24	302.31	304.24	308.42	303.84	302.5	304.12	303.44	305.57	303.47	306.44	306.78
301.35	302.83	303.96	304.28	303.79	303.79	303.41	303.18	304.84	305.6	302.67	302.08	304.02	301.84	305.7	304.75	304.12	303.97	304.37	306.46	303.54	304.99	304.97	302.96	303.93	301.04	306.21	302.54	302.56	302.44	302.16	301.09	305.17	304.77	307.35	305.62	301.99	303.1	304.06	305.93	305.54	302.84	302.77	301.47	301.47	303.15	303.85	305.31	304.08	303.5
308.52	304.73	306.58	305.49	307.74	307.16	307.28	305.9	306.99	306.7	305.76	307.37	306.78	307.42	305.84	307.38	306.63	306.42	307.2	306.33	306.22	308	303.61	308.18	307.59	306.49	307.27	307.11	304.26	305.97	305.27	307.56	307.17	307.5	305.34	307.6	306.52	306.86	306.34	305.57	306.19	307.3	308.39	305.76	304.57	307.65	306.76	306.23	306.69	306.91
319.6	316.57	313.96	316.96	315.98	317.43	320.82	320.19	319.65	316.26	317.72	316.89	319.81	317.47	319.09	317.94	317.06	317.66	316.12	318.13	314.9	319.63	317.11	318.95	317.17	316.98	317.12	317.56	316.42	318.43	316.41	316.23	316.79	316.33	318.93	317.05	318.33	315.45	316.86	316.58	316.87	315.91	317.72	316.76	317.18	317.88	319.47	318.33	316.09	319.63
307.37	303.38	302.73	305.22	305.04	304.65	303.39	303.04	304.68	307.06	305.37	307.71	304.46	304.78	304.6	305.32	306.4	303.39	304.69	303.68	301.98	304.63	306.08	302.24	305.92	304.86	304.39	306.61	303.46	305.98	306.2	306.59	304.39	304.16	303.32	305.31	304.96	306.64	303.37	303.37	304.41	302.46	305.4	303.81	303.97	302.33	306.13	305.18	305.91	304.65
317.49	316.42	319.84	316.87	318	315.15	315.93	317.02	318.44	318.6	317.23	316.75	316.82	317.05	318.41	317.3	320.71	317.92	317.36	316.23	318.63	318.61	316.29	317.18	318.63	319.21	313.59	319.3	317.28	316.36	317.49	317.91	318.45	316.5	315.12	313.56	317.8	318.15	318.45	316.27	318.28	315.07	317.18	317.06	318.12	318.78	319.6	319.86	317.22	316.33
299.83	302.05	303.79	303.1	304.63	302.58	303.31	301.33	301.77	304.13	304.11	301.49	304.8	303.45	305.01	304.1	303.61	304.12	306.75	303.41	303.7	304.82	304.66	301.51	303.7	302.67	302.17	303.41	305.12	302.4	305.69	302.25	302.78	302.31	302.71	302.71	302.74	302.32	305.13	304.55	302.88	304.46	302.34	301.83	303.69	301.54	305.36	302.68	303.21	304
303.96	303.49	305.4	303.93	302.6	304.09	306.19	304.74	304.23	305.02	302.76	302.74	304.12	305.34	303.22	301.99	302.86	299.77	303.05	301.13	303.99	301.8	300.89	303.7	304.38	300.05	302.16	302.53	302.72	302.32	305.19	304.89	301.58	303.21	304.26	303.04	300.42	301.36	303.2	304.62	305.5	301.87	301.29	304.44	303.81	304	302.65	303.08	302.23	304.34
305.43	305.78	308.34	304.84	305.78	304.85	304.96	305.49	304.75	306.81	305.71	305.89	303.41	305.48	305.12	303.91	304.77	306.86	305.99	303.41	304.25	304.51	303.14	302.22	303.96	304.49	303.16	306.79	303.61	304.54	305.62	305.95	304.4	305.3	302.84	304.89	304.62	301.97	305.11	306.22	303.81	306.92	303.78	306.76	304.67	302.99	303.45	303.17	303.7	301.86
313.45	315.33	311.7	312.75	312.22	314.52	314.77	313.3	313.52	314.37	317.31	316.2	316.88	314.02	315.8	313.82	313.21	314.77	315.78	313.43	318.32	313.4	315.55	314.04	315.5	313.9	316.26	310.71	313.56	312.75	314.73	315.31	317.02	314.15	316.62	313.28	314.13	315.68	313.72	314.69	315.96	317.4	316.01	316.88	316.15	318.66	316.47	313.06	315.83	314.58
307.83	308.84	304.66	306.26	308.07	305.13	306.38	303.59	304.45	304.1	308.66	308.31	305.61	308.05	305.5	307.15	307.16	309.26	307.74	306.89	306.28	307.61	308.91	307.84	307.84	305.53	306.84	305.51	307.94	304.38	306.87	304.51	307.77	307.2	306.17	308.49	306.16	304.84	308.03	303.72	305.56	306.16	304.99	307.26	306.29	305.72	306.97	306.59	305.77	304.2
298.92	301.57	299.92	302.76	300.41	301.68	303.94	302.98	301.64	301.71	301.85	302.19	301.86	301.98	301.86	299.74	303.63	299.99	302.33	302.91	302.64	301.98	302.36	301.06	300.58	299.78	302.63	302.67	300.22	303.11	298.32	299.89	301.59	302.3	301.27	300.8	301.63	300.05	303.27	300.9	303	303.38	297.98	301.92	303	300.65	300.57	300.56	301.12	302.14
327.21	325.69	323.3	323.08	325.87	324.11	324.02	324.09	326.05	322.89	322.25	325.02	328.63	325.06	323.31	325.69	324.24	325.88	323.81	323.82	325.07	325.91	325.05	322.59	322.83	324.11	325.38	321.97	323.55	323.6	321.87	324.35	324.34	325.35	324.71	324.35	322.69	323.19	324.43	325.19	326.73	325.1	325.05	324.19	323.06	324.23	324.06	324.48	322.57	322.72
316.21	322.22	318.74	316.04	319.84	319.07	318	315.91	318.18	315.09	315.42	317.16	313.75	317.31	315.74	316.62	317.95	316.95	318.07	315.93	317.81	318.86	317.41	317.55	316.19	317.78	317.7	318.11	317.58	317.43	317.37	316.49	316.68	316.96	317.08	319.6	318.38	318.15	319.13	315.62	317.16	317.67	316.9	318.76	314.97	317.27	317.17	317.3	319.14	318.9
319.73	320.84	319.68	320.47	318.63	317.61	319.77	318.68	319.43	318.57	317.62	319.74	316.29	315.66	317.58	317.41	322.19	320.32	320.2	315.52	317.89	318.09	318.17	318.76	321.48	318.92	319.85	317.75	317.6	316.71	317.54	320.29	319.39	318.61	319.97	321.31	316.74	318.35	320.28	319.43	318.99	319.64	317	317.13	316.9	317.93	321.1	316.99	317.45	317.73
318.24	314.74	314.13	313.81	315.97	313.47	315	315.05	313.37	316.07	317.56	316.28	316.63	313.17	315.58	314.52	314.4	316.02	315.13	316.16	316.39	316.48	313.1	314.35	316.49	315.95	316.3	315.5	314.48	315.56	315.59	314.39	316.62	316.03	318.07	315.46	315.25	316.42	319.3	314.09	315.74	316.28	315.05	316.23	312.02	317.21	316.72	316.09	314.85	315.21
317.61	317.71	319.87	318.77	318.36	317.06	317.31	320.65	320.04	316.87	319.51	314.41	318.12	319.55	318.35	318.52	319.72	315.9	317.65	316.7	315.55	317.58	318.01	318.73	319.54	316.92	320.7	318	318.35	313.86	319.99	318.71	315.96	320.54	318.68	316.59	320.07	319.89	319.1	317.41	315.2	320.38	320.56	318.81	318.91	318.09	314.81	317.4	318.84	319.78
315.08	315.7	316.39	314.96	313.16	314.74	316.04	315.38	315.04	315.8	317.82	314.43	316.05	314.88	316.8	315.07	317.78	314.69	312.05	312.9	312.96	314.32	315.46	314.5	314.25	313.3	314.63	313.96	312.62	313.79	312.09	314.54	313.81	314.32	314.37	314.63	313.58	315.8	316.35	314.54	314.89	315.41	314.65	313.4	314	315.24	317.73	315.11	317.03	316.82
300.78	301.1	300.3	302.24	301.52	305.01	301.23	298.26	301.48	299.9	301.76	299.26	300.84	299.84	302.38	303.74	302.58	302.12	300.14	302.05	301.96	299.91	300.69	299.72	303.32	299.46	302.97	295.64	300.71	300.25	300.51	299.32	302.08	299.91	300.53	303.76	301.17	300.86	300.81	298.67	301.83	300.73	301.43	299.51	299.55	303.18	302.75	299.74	301.35	302.56
313.23	312.96	312.44	312.25	311.73	312.53	314.99	313.74	309.86	313.56	312.26	312.97	312.13	314.9	313.2	313.8	312.43	312.89	314.83	314.36	311.68	310.63	314.16	311.36	313.89	313.6	314.19	314.27	314.72	314.63	314.1	311.87	314.22	313	314.71	313.62	314.34	311.16	314.12	311.95	313.82	312.88	312.7	311.95	313.36	313.12	313.39	310.34	312.27	313.37
303.53	303.97	305.53	301.53	302.34	302.55	302.98	304.77	302.52	305.12	304.6	304.7	302.81	302.74	304.41	302.98	300.8	304.32	303.79	302.59	303.37	304.93	301.99	301.94	303.61	304.29	303.41	302.59	302.33	301.64	303.01	303.45	306.34	301.25	303.79	302.12	303.67	302.89	302.06	304.36	305.22	304.92	305.55	304.14	304.63	303.76	301.34	303.88	302.17	303.5
300.46	299.23	298.55	298.38	299.85	301.43	300.21	298.8	299.69	299.54	299.16	299.45	300.07	301.31	299.27	299.03	301.73	296.78	301.06	301.3	300.75	297.55	300.02	299.05	303.86	298.4	300.14	301.91	296.48	300.68	299.39	298.42	299.62	301.29	302.1	300.37	297.73	299.42	299.04	299.1	302.39	301.39	300.98	300.48	300.01	298.47	297.77	300.26	301.36	300.06
310.88	314.74	313.16	313.78	313.41	312.27	312.26	311.4	310.79	312	312.73	312.35	312.89	310.42	314.82	311.22	313.48	313.18	311.69	311.43	311.96	312.51	311.39	313.85	312.43	311.51	309.72	311.88	311.06	312.09	313.62	311.47	311.8	312.62	310.6	312.94	316.09	309.3	314.89	310.31	315.18	313.15	312.31	311.83	310.49	310.28	312.28	315.06	311.52	312.28
304.26	305.21	304.77	307.95	305.54	302.44	305.45	306.66	304.87	305.31	302.48	303.61	304.8	304.67	303.7	306.21	305.53	305.09	302.81	305.92	302.61	305.3	307.36	305.51	305.53	306.33	304.65	305.27	303.77	303.26	304.68	302.93	306.04	306.6	302.84	304.51	303.18	305.51	304.04	305.59	305.09	304.62	304.51	303.65	303.93	307.64	305.26	301.4	304.81	306.17
309.56	307.88	311.24	311.75	309.21	309	307.02	309.03	308.62	308.94	308.1	307.45	308.59	310.4	311.47	309.11	309.98	308.78	306.35	308.72	308.8	306.3	310.54	307.64	310.11	308.76	308.14	309.27	311.42	308.05	312.25	307.37	308.17	309.25	309.66	306.82	310.08	307.83	308.96	306.09	308.58	311.08	309.81	311.43	308.6	308.61	306.6	307.76	306.1	310.39
311.01	313.24	312.47	312.59	310.75	311.8	313.56	311.54	312.55	312.83	312.01	314.31	312.18	313.29	311.89	312.85	309.84	312.51	312.7	313.13	311.82	313.52	311.42	311.78	314.72	312.56	311.58	309.95	311.75	312.51	311.82	311.63	312.46	309.96	310.88	312	315.56	313.37	312.43	309.26	313.08	314.06	313.33	311.34	315.32	314.19	313.88	312.17	314.55	315.42
306.79	306.27	305.77	305.45	305.04	300.8	306.58	301.54	305.6	305.37	301.49	302.98	305.41	303.98	304.71	304.46	305.07	304.74	304.29	304.45	304.31	303.58	306.88	304.57	303.32	305.37	304.78	303.96	304.5	305.75	304.01	305.86	305.58	301.87	303.7	304.07	304.91	304.41	304.19	305.03	304.19	304.79	304.49	302.09	305.17	306.95	303.57	305.63	301.69	306.43
305.35	305.14	302.72	303.89	303.45	305.49	303.03	303.44	306.5	305.86	305.97	303.41	304.67	302.59	301.14	303.85	305.26	306.31	303.2	301.76	307.49	303.79	305.1	305.59	304.24	303.8	303.49	305.85	302.52	302.9	302.2	303.48	302.26	304.87	307.03	303.74	304.64	304.64	303.83	302.19	304	302.99	305.29	306.29	305.9	303.28	302.78	305.47	304.61	302.97
296.08	296.57	292.93	295.35	295.61	297.9	295.88	294.01	293.97	295.29	295.79	296.38	296.25	294.44	297	295.03	292.28	297.4	294.66	295.12	294.16	296.12	297.32	294.63	296.46	297.12	296.64	295.9	293.66	294.39	294.24	293.99	295.23	296.17	295.8	293.69	294.4	295.09	294.67	298.07	294.49	297.72	293.54	297.11	294.7	295.09	295.72	295.59	296.78	293.07
314.58	315.18	315.67	317.57	314.19	315.54	314.82	316.16	317.79	314.22	315.06	317.71	316.99	316.09	313.56	315.68	316.67	320.55	317.11	316.18	317.23	314.88	318.43	316.64	312.81	318.46	314.66	314.25	315.88	315.26	313.74	317.36	317.77	314.5	314.12	314.31	315.17	316	316.32	316.55	312.78	314.03	316	318.51	316.21	316.86	316.34	315.8	314.95	315.82
301.08	306.12	301.43	303.48	302.8	305.33	302.22	304.08	300.22	303.85	302.25	303.62	303.6	302.28	306.18	304.29	303.25	301.84	304.43	300.7	303.44	301.62	303.5	302.55	302.77	306.56	302.66	304.06	303.61	303.99	302.93	302.97	303.01	302.4	301.64	304.93	303.21	303.52	304.72	303.04	303.25	302.83	303.38	301.35	304.47	304.88	303.6	304.51	302.75	303.68
315.43	315.83	318.83	318	316.41	316.87	314.1	317.82	319.57	316.37	318.31	318.48	316.58	317.42	319.37	317.24	315.56	317.42	316.19	318.73	318.23	317.87	317.49	317.76	316.91	316.67	316.74	316.27	317.91	317.56	316.81	318.28	318.13	316.97	320.09	316.75	316.98	317.03	316.66	314	315.86	317.94	315.35	316.99	314.82	319.53	316.83	316.4	316.26	318.1
328.54	326.63	326.74	328.79	328.38	328.3	330.23	328.15	327.48	329.01	329.83	328.55	326.24	328.71	328.14	329.11	328	326.36	329.29	328.56	329.33	329.35	327.53	327.09	328.92	327.35	329.66	331.26	330.46	328.42	328.87	328.42	328.39	326.99	326.89	328.42	329.03	327.77	328.59	328.02	326.03	327.88	328.85	326.51	327.91	331.35	328.08	326.03	327.45	329.87
319.99	320.53	320.32	315.14	319.55	318.57	319.19	319.07	319.64	319.26	320.71	315.55	319.87	318.64	318.74	317.95	317.81	317.36	321.2	317.02	321.18	315.68	316.18	319.79	319.21	317.24	316.85	319.56	317.59	319.77	318.81	319.84	317.63	318.02	319.08	319.11	320.14	319.15	319.74	320.82	318.8	318.19	319.95	319.16	320.54	321.36	319.24	319.44	320.46	317.98
307.19	306.1	307.13	306.1	306.14	307.5	307.32	307.44	303.56	306.26	306.19	306.73	307.84	306.7	305.37	306.59	303.75	304.21	304.84	306.16	306.29	305.89	306.11	305.6	307.97	306.77	305.98	305.85	307.27	308.2	305.84	306.25	304.1	306.3	306.66	307.16	306.14	306.36	307.28	306.41	306.12	307.23	305.79	307.06	305.96	306.88	304.32	304.83	305.68	307.57
313.24	311.47	310.62	311.13	312.09	310.4	309.72	312.64	311.21	312.11	311.32	313.09	313.05	310.56	312.83	315.95	313.63	310.7	313.7	311.85	312.17	311.64	310.47	311.77	312.71	313.28	314.16	313.17	308.05	311.45	312.23	309.28	312.75	312.29	313.16	313.16	312.93	311.46	312.83	314.07	311.23	311.82	309.84	313.57	312.53	311.3	311.41	313.08	311.84	312.17
304.57	308.87	305.86	307.48	304.34	309.45	304.53	307.39	306.8	309.39	307.88	305.88	306.8	305.78	305.54	307.88	308.63	308.29	307.96	305.37	309.1	306.42	309.83	308.91	307.73	303.86	306.28	306.02	309.45	308.29	306.54	306.64	308	304.89	308.24	305.52	304.84	309.15	305.56	307.25	308.43	310.14	309.14	307.81	307.76	307.5	307.47	306.05	306.66	305.2
316.16	315.43	314.36	314.22	313.15	314.34	312.07	312.47	313.45	316.13	313.38	316.13	313.02	315.37	318.58	313.09	315.22	316.56	314.42	314.86	314.54	313.47	317.13	314.57	315.02	317.16	315.66	314.18	313.41	313.86	314.54	315.13	314.73	314.57	315.04	313.31	314.94	314	312.29	313.13	314.28	313.74	313.48	315.34	314.24	315.82	314.44	314.43	314.66	312.63
316.3	315.1	313.54	315.03	315.81	316.06	316.42	316.77	312.74	315.07	312.51	315.47	311.8	315.83	317.42	314.06	314.26	314.38	316.78	318.14	315.02	312.66	315.48	315.91	313.49	314.04	314.14	316.69	316.85	313.32	314.41	313.65	313.11	315.08	315	318.64	315.6	315.51	313.48	315.06	316.55	315.39	315.58	314.11	315.6	315.68	314.1	313.82	314.49	314.21
326.33	328.65	326.42	325.58	329.24	327.52	327.76	329.27	327.25	326.57	328.16	327.2	327.08	327.96	327.38	325.28	327.43	327.55	326.19	323.55	326.05	326.24	326	327.51	328.59	325.64	325.32	324.85	326.46	328.45	328.86	327.03	327.49	326.42	325.84	325.22	326.99	326.14	328.37	324.56	328.85	326.19	326.59	328.64	326.19	328.87	323.8	329.78	326.07	327.83
320.56	316.49	316.9	315.79	318.49	315.56	315.21	314.93	316.81	316.94	318.38	318.97	318.66	318.28	315.97	320.17	317.89	318.96	318.25	314.14	318.65	317.49	318.46	317.97	319.06	317.16	318.08	320.93	317.19	316.81	320	317.56	321.23	318.48	318.18	316.76	317.1	319.63	319.39	316.36	317.04	319.04	319.69	316.42	319.11	315.99	319.62	315.51	316.96	320.69
304.31	303.99	303.63	303.66	302.38	302.11	305.28	303.32	304.64	303.43	300.6	305.67	302.45	303.36	304.07	302.64	302.06	300.32	304.85	302.85	305.34	303.17	302.42	303.62	301.84	299.71	302.99	304.31	302.7	305.46	300.78	306.03	300.88	305.5	301.72	304.98	302.26	303.48	304.68	303.41	303.3	304.71	301.44	303.52	302.93	303.6	303.36	302.55	302.11	305.44
305.26	302.17	304.78	303.23	305.53	301.41	306.82	304.69	303.77	303.67	305.77	303	301.79	307.23	304.77	304.47	306.46	303.56	304.16	303.85	306.37	305.64	304.17	304.24	305.28	304.05	303.84	303.5	304.01	304.21	301.79	307.08	306.6	304.87	304	306.44	305.54	304.93	303.83	305.35	305.24	304.12	303.18	304.41	305.11	303.85	304.69	300.73	304.83	302.2
303.22	302.25	299.41	301.22	304.04	303.99	303.26	303.25	302.28	304.42	303.11	304.64	300.83	305.56	303.26	304.45	301.77	302.6	303.8	302.74	306.86	303	303.42	303.34	302.93	303.71	302.49	304.19	303.58	303.63	304.33	302.93	304.82	302.26	303.83	302.3	303.69	303.44	301.19	303.12	305.98	301.86	302.02	304.22	300.25	301.13	303.58	303.72	301.74	301.6
314.32	314.44	314.16	314.81	312.54	313.19	314.74	314.48	310.65	315.05	311.15	314.29	315.11	312.38	313.66	311.39	315.66	316.55	313.44	315.74	314.42	313.06	313.57	311.62	314.21	311.87	316.62	313.14	316.55	314.78	312.38	314.4	313.18	317.63	314.7	315.67	314.82	314.21	311.49	314.67	315.76	313.62	313.76	315.27	314.07	313.6	314.89	314.61	312.78	313.68
314.95	313.67	314.27	312.85	314.16	316.03	314.91	313.98	314.67	314.89	314.15	315.47	314.65	314.14	315	314.89	316.65	315.12	314.86	313.94	314.27	312.8	314.99	313.51	314.43	316.06	313.99	314.45	313.26	314.63	313.09	315.83	315.67	313.74	313.73	313.5	314.9	316.33	315.15	316.06	316.4	316.09	312.43	313.99	314.88	313.72	314.76	313.71	315.79	311.23
312.8	313.99	311.56	311.87	314.76	313.1	315.56	314.05	311.2	312.25	314.95	312.65	313.32	312.02	313.24	315.09	312.37	314.78	313.17	312.79	314.24	315.39	313.29	311.27	316.32	313.86	316.32	312.78	314.18	314.75	312.93	312.95	313.67	314.71	312.04	313.94	315.2	316.45	315.2	315.05	313.73	315.07	315.37	314.46	313.68	312.64	315.62	312.13	313.5	313.02
302.32	303.42	303.66	302.3	298.71	300.41	304.51	304.52	302.06	303.16	301.01	304.43	307.56	301.69	303.23	305.46	304.12	304.34	303.18	303.58	301.3	305.19	305.51	303.59	305.09	304.57	303.31	303.43	305.62	302.99	305.2	305.03	303.6	305.75	305.61	304.93	304.71	304.21	305.73	305.41	305.62	302.79	304.29	303.2	303.95	302.77	304.21	306.09	301.83	301.52
312.53	313.38	311.67	310.05	310.53	310.77	312.18	313.51	314.32	312.29	312.13	312.78	313.86	313.05	310.63	312.91	312.82	313.64	313.16	311.14	310.08	313.26	312.75	313.13	311.56	314.17	311.62	313.91	312.43	311.76	311.77	314.5	314.35	312.8	310.39	310.47	311.99	313.65	312.36	312.24	315.85	312.01	311.27	312.23	312.75	311.74	311.58	312.7	312.57	310.88
314.34	314.64	312.01	311.21	313.72	312.36	314.08	310.51	308.92	313.44	312.6	310.46	312.88	314.85	314.79	313.28	314.29	311.86	313.76	311.92	312	313.08	312.14	312.58	312.93	312.3	314.75	311.45	312.6	314.5	313.79	315.55	310.8	312.38	314.32	310.39	313.35	312.86	311.7	313.33	313.54	312.09	312.71	312.24	314.97	312.3	313.76	315.52	311.25	312.82
319.51	317.11	316.93	316.5	318.02	316.85	317.19	316.78	317.56	319.21	319.81	317.76	318.34	318.39	319.57	317.67	317.81	319.06	317.81	318.53	316.33	319.95	316.83	316.34	317.03	317.56	317.41	317.9	318.11	319.12	319.39	318.75	316.03	317.08	318.73	318.63	318.71	319.66	318.14	316.49	320.88	315.37	318.73	317.52	319.24	322.04	317.09	316.29	315.52	319.41
292.73	295.58	296.76	293.87	294.53	295.23	294.64	292.95	294.45	295.23	293.74	296.72	293.5	296.09	295.35	295.27	295.25	294.25	294.57	296.4	295.12	293.97	295.22	296.76	296.32	294.38	293.48	296.05	293.82	294.95	295.47	294.96	297.59	295.78	295.69	299.65	294.06	294.43	293.27	294.73	294.12	296.18	292.91	293.33	294.56	295.08	294.8	295.78	294.16	295.32
304.43	303.59	301.49	302.74	305.29	301.45	302.2	303.47	301.07	303.42	301.91	301.59	299.5	304.17	304.79	305.83	302.03	302.05	301.25	303.04	303.05	304.75	302.64	306.83	303.7	308.57	302.31	304.89	305.96	303.69	303.59	304.28	303.02	302.38	304.1	305.57	302.3	304.5	302.77	305.11	302.1	306.49	301.88	302.76	304.88	302.53	302.64	303.25	302.74	305.48
314.22	309.51	313.79	312.9	312.26	311.86	313.34	314.28	313.68	311.41	314.01	311.37	312.97	311.87	312.89	313.55	312.31	311.43	311.77	313.35	313.23	311.62	312.45	312.21	313.51	314.21	311.18	309.96	313.14	311.93	312.86	312.35	315.28	315.82	313.73	310.91	312.27	311.87	312.25	310.55	311.26	309.51	315.77	313.11	312.33	311.23	312	311.08	313.81	310.09
313.93	311.24	312.8	314.13	310.74	312.06	310.63	312.05	313.15	312.67	310.72	311.76	314.62	311.82	313.77	314.41	313.37	311.65	314.51	311.64	311.17	310.74	314.02	310.81	313.57	314.07	313.9	312.24	313.04	311.84	313.05	314.99	312.16	313.13	312.34	310.36	311.95	312.74	313.91	312.45	313.02	312.35	311.2	314.88	310.04	313.49	311.6	313.69	313.39	311.55
304.7	304.86	301.01	299.48	302.87	301.28	305.88	303.75	303.11	303.86	301.83	302.72	301.2	303.78	300.35	302.28	304.2	299.79	301.49	303.17	301.08	304.32	303.22	303.32	304.4	300.43	302.94	301.98	301.06	304.24	304.23	301.91	301.16	303.67	301.75	303.78	303.75	303.45	303.39	300.08	303.51	300.55	301.63	299.56	301.17	302.68	307.36	302.37	303.15	303.48
309.73	308.94	306.75	307.94	306.89	311.37	308.15	308.74	308.9	308.4	309.04	310.58	307.84	309	307.4	308.44	309.43	309.65	307.4	309.63	307.73	307.17	310.9	309.61	311.46	308.84	309.22	307.65	310.06	307.93	308.39	305.58	306.79	307.45	309.6	309.99	305.72	308.14	311.67	308.83	311.3	308.08	310.12	308.95	309.58	309.02	308.73	310.21	305.41	305.55
293.48	291.71	294.2	294.32	293.97	294.11	295.53	295.86	295.86	294.02	292.86	296.37	294.93	292.56	293.57	295.96	294.72	295.58	295.07	293.06	297.19	293.84	294.37	295.06	294.11	293.8	297.36	293.44	295.28	293.1	294.87	298.24	294.64	298.11	295.71	293.63	294.22	296.2	295.62	294.8	293.98	294.04	296.61	294.85	293.21	293.69	296.33	293.07	292.67	294.86
313.56	314.18	312.02	315.2	312.2	315.73	314.48	313.65	315.36	313	312.79	312.17	316.04	316.4	313.66	313.56	313.85	314.57	314.63	313.17	311.76	312.45	314.27	314.64	315.78	314.95	316.01	310.82	312.66	311.63	312.62	313.77	315.41	316.79	312.86	314.21	315.83	315.05	315.88	312.33	312.67	315.39	314.84	313.93	316.15	315.35	314.35	314.56	315.25	311.9
295.39	296.49	297.02	296.51	295.98	296.99	297.59	292.82	297.04	297.9	297.17	297.01	297.08	300.47	297.55	297.1	297.42	296.64	298.49	293.94	296.86	296.46	297.72	293.91	296.12	296.91	295.93	294.97	296.82	296.05	296.86	296.98	294.61	295.68	295.6	297.02	297.97	295.31	294.51	296.51	295.66	296.75	297	296.45	297.45	295.53	297.81	298.53	296.07	296.89
309.68	309.62	308.09	310.4	310.89	312.06	309.42	311.52	309.85	308.97	309.91	308.15	310.27	308.71	307.85	309.58	309.6	308.68	311.1	306.02	310.33	310	311.19	307.51	310.52	310.75	310.33	311.64	310.84	309.8	309.54	308.34	308.39	308.07	311.43	309.59	311.5	309.83	309.66	310.04	309.18	308.67	310.81	309.85	308.48	304.94	307.84	310.13	308.41	311.66
305.96	304.08	304.37	303.92	306.8	306.8	302.59	306.03	304.42	304.54	304.52	303.18	305.31	305.99	302.73	304.22	305.46	302.87	302.73	303.7	301.1	304.2	304.91	306.35	304.32	302.65	303.8	301.91	305.25	306.36	302.88	304.95	300.68	304.33	304.94	304.72	304.97	303.48	302.98	302.74	302.56	304.63	301.08	301.88	302.65	303.47	303.44	301.98	306.57	304.07
312.03	312.98	315.97	314.94	315.86	315.04	315.18	315.64	315.88	314.3	311.77	316.38	316.63	317.6	315.57	315.68	315.61	314.06	312.32	315.4	314.56	310.65	315.1	316.92	315.81	315.76	314.21	315.3	313.52	316.18	313.84	314.86	313.35	315.07	318.27	312.56	313.25	315.01	313.51	313.32	316.62	313.5	317.79	314.26	312.54	315.45	312.97	315.28	316.38	311.71
316.38	313.09	313.48	312.43	313.13	313.55	313.12	313.25	314.25	314.19	312.97	312.27	314.19	315.62	315.82	312.81	313.8	314.89	314.2	311.51	314.26	314.37	314.35	313.03	313.37	314.58	313.97	315.52	312.49	315.69	314.42	314.4	316.02	315.54	311.57	313.6	316.04	314.15	314.38	311.66	317.44	314.18	314.1	315.51	313.98	313.99	313.22	315.84	312.49	314.18
316.15	314.27	315.42	318.14	314.88	314.13	313.9	315.83	315.87	315.39	316.6	316.1	318.33	314.11	315.4	315.57	313.05	313.28	316.13	315.94	317.43	318.18	317.11	316.03	314.65	315.88	314.03	316.29	313.18	316.31	317.04	315.85	317.07	316.19	314.98	315.96	316.83	313.3	315.32	317.22	314.86	314.55	318.27	313.92	314.71	318.23	314.91	317.75	317.1	318.73
308.29	309.68	307.72	305.18	309.07	307.57	306.34	306.23	306.95	308.27	309.35	307.86	305.13	308.25	306.27	309.79	307.46	308.88	306.38	307.14	308.24	303.92	305.91	306.94	309.26	307.72	302.31	307.55	306.93	307.25	308.02	305.52	306.86	305.81	307.91	309.01	305.27	306.17	304.97	308.78	307.91	308.75	305.72	309.41	305.74	305.9	307.82	309.29	308.71	309.46
310.84	308.68	305.34	308.39	308.05	311.1	308.21	310.44	309.1	308.5	310.43	309.43	308.54	309.7	309.17	309.35	306.31	311.46	310.29	306.38	307.86	307.21	308.24	309.87	309.12	306.91	307.75	308.3	309.61	310.64	308.42	308.02	309.65	310.1	307.64	306.39	307.89	311.92	309.13	308.25	309.11	310.04	306.43	309.28	309.13	308.15	308.18	309.07	309.9	307.9
304.59	305.33	302.5	305.37	302.93	304.43	304.47	303.64	304.9	303.37	302.44	302.83	301.06	304.36	306.08	303.05	303.16	304.69	302.41	303.19	300.91	302.82	303.23	306.24	302.91	304.65	302.13	304.95	302.24	303.86	302.4	302.71	303.74	302.87	301.51	301.58	301.81	302.87	302.65	303.02	304.32	303.97	301.77	304.49	304.28	301.87	301.98	307.21	303.59	306.08
304.17	305.42	304.11	301.66	304.97	305.04	305.13	303.14	307.19	304.61	304.3	304.53	302.16	302.89	304.27	303.13	305.41	305.04	308.01	306.47	305.65	304.78	304.17	303.53	305.15	304.72	305.8	303.53	304.12	304.74	305.51	302.86	304.52	304.59	304.46	305.89	303.66	303.68	303.56	305.29	303.45	303.73	304.19	307.89	303.67	304.91	305.79	307.03	306.42	303.81
329.75	327.52	327.54	328.93	328.34	329.42	328.35	325.62	328.92	328.81	328.6	329.91	328	328.06	328.28	330.29	330.81	329.05	329.48	327.78	327.37	327.94	327.53	327	330.32	327.05	330.41	329.37	329.13	325.81	329.76	325.37	327.26	329.65	328.19	327.19	329.98	327.16	327.44	327.57	326.54	329.09	326.25	328.37	329.56	328.51	328.53	328.62	331.52	329.88
305.26	305.02	306.94	307.58	306.79	306.63	305.07	305.54	307.06	307.09	303.89	306.18	305.58	303.79	307.58	306.99	305.78	306.12	303.99	307.22	305	305.16	306.26	306.23	306.81	304.76	308.25	307.03	306.56	304.84	304.47	306.23	305.26	306.28	304.75	307.25	305.95	306.97	306.45	304.99	306.28	306.2	305.76	306.54	307.49	306.15	307.76	305.15	306.03	307.84
317.88	318.92	318.62	317.3	316.69	318.8	320.23	320.08	318.77	319.83	319.52	319.61	319.03	319.95	319.22	321.42	320.43	316.87	316.54	320.38	318.13	316.48	323.26	318.01	320.08	322.17	318.03	319.41	320.89	316.77	320.13	321.04	319.1	320.14	322.49	320.78	318.56	322.32	320.43	318.26	317.4	320.27	319.31	316.45	318.77	318.26	318.32	319.7	318.52	321.02
304.77	302.24	301.87	305.83	303.04	302.81	302.9	304.2	301.95	301.82	305.15	303.98	304.27	304.81	301.82	305.31	300.3	302.21	302.06	301.79	304.79	304.06	302.85	305.96	302.63	303.58	303.53	300.64	301.18	301.29	305.68	301.68	302.08	302.37	302.54	303.59	300.33	301.31	303.55	301.64	302.52	300.22	300.97	304.3	302.53	303.2	304.35	301.99	303.06	302.87
328.01	327.32	328.98	327.57	328.59	327.78	327.53	331.91	329.85	328.35	327.8	328.52	329.99	328.05	330.92	331.18	327.69	328.1	328.81	328.82	329.65	327.41	331.05	329.23	328.92	330.52	330.58	329.51	328.13	328.88	326.22	327.65	327.87	330.07	329.71	328.32	329.72	328.9	330.94	327.42	328.78	329.02	327.63	329	328.41	328.53	329.98	331.09	327.52	328.38
304.23	304.27	303.16	302.22	305.2	304.02	302.08	302.46	303.47	302.75	304.3	301.87	305.39	302.4	301.55	302.59	302.14	302.95	302.6	302.06	303.4	303.69	301.96	302.63	303.24	303.99	306.07	300.1	304.59	304.65	299.77	302.55	303.43	303.81	300.31	304.11	302.25	303.36	301.45	302.3	302.23	302.77	305.4	304.91	301.92	302.57	305.17	304.52	303.32	300.41
312.42	308.66	309.76	311.49	311.91	309.56	310.94	311.29	309.05	310.49	310.15	312.35	309.42	309.87	311.65	310.09	311.93	312.59	310.28	308.7	311.12	311.34	311.13	311.44	310.72	309.78	307.9	309.5	308.68	311.29	308.98	308.6	312.93	310.84	310.37	309.89	309.95	309.66	311.45	313.1	311.75	308.86	308.95	311.77	308.22	309.17	308.42	312.39	310.71	311.46
309.67	307.64	306.66	305.75	305.84	306.49	305.9	305.61	305.56	306.45	309.47	304.77	306.27	310.31	306.97	307.25	306.72	305.51	308.42	304.81	307.11	307.79	307.95	307.73	307.65	302.81	306.75	308.65	307.44	307.21	307.34	307.42	308.05	308.72	308.04	305.86	308.68	308.94	308.32	308.08	306.38	309.06	307.77	307.71	307.93	305.78	307.2	308.52	306.36	308.67
295.58	295.7	293.99	291.44	293.68	292.63	298.03	294.78	294.46	298.09	294.86	293.29	296.15	293.65	294.47	293.06	294.65	296.08	293.86	294.12	292.98	295.23	295.5	293.39	295.12	294.49	295.99	295.18	296.83	294.13	295.32	293.04	294.17	294.4	296.69	295.28	295.29	297.41	293.39	293.22	296.92	292.93	296.98	295.32	294.65	294.34	291.54	295.23	295.26	294.28
314.43	310.73	312.08	313.98	314.55	312.06	313.63	311.4	314.36	315.13	314.06	314.05	313.35	314.96	313.32	311.84	312.46	309.76	312.88	312.79	312.84	312.29	315.86	311.4	311.38	311.86	309.39	313.61	314.87	310.21	311.7	310.92	314.38	312.7	313.14	314.64	313.03	314.01	311.17	314.53	314.65	314.06	313.87	309.95	312.52	311.66	315.14	313.36	313.83	313.26
328.84	327.7	328.15	328.5	327.51	327.45	330.01	326.92	328.02	326.76	327.45	327.1	328.1	327.64	330.09	326.12	328.22	331.01	326.76	329.91	329.27	328.54	327.3	327.2	327.9	328.64	327.3	328.04	325.65	327.12	328.23	325.6	326.54	325.99	329.19	327.88	328.6	328.98	329	328.44	326.16	326.05	324.11	324.29	326.68	328.71	327.16	326.78	328.99	327.6
316.92	313.62	315.8	317.18	314.56	316.6	313.85	316.77	314.64	316.57	316.76	315.43	316.11	315.8	316.19	316.31	315.2	317.99	314.96	316.11	313.83	318.08	318.1	315.14	313.26	313.05	318.11	315.59	315.46	315.51	316.78	315.55	315.3	315.52	317.59	314.56	314.11	315.65	314.41	316.1	313.49	316.19	315.7	317.04	317.48	315.91	315.8	315.04	316.85	313.96
300.97	300.04	298.5	299.07	300.49	297.09	300.47	300.79	298.55	298.59	303.28	299.42	301.35	300.44	301.67	298.93	301	298.35	302.33	297.86	301.22	300.5	298.41	301.69	298.63	299.54	302.97	299.8	300.3	300.08	299.12	300.47	301.02	299.08	297.06	298.38	298.66	301.18	301.83	301.19	300.45	298.04	298.88	298.69	301.38	302.39	304.41	301.36	301.36	302.68
309.59	311.28	310.19	309.58	310.14	311.59	310.6	311.64	310.91	312.93	308.92	310.14	311.57	311.82	309.82	309.36	314.05	309.55	308.33	309.82	312.34	311.75	309.92	309.93	310.26	310.54	310.63	312.09	309.19	310.4	311.49	310.4	313.08	310.74	312.28	310.12	310.23	312.01	310.76	310.5	311.65	308.03	308.79	311.82	311.78	307.39	311	314.14	311.96	313.63
310.72	310.32	310.32	313.07	310.75	310.21	311.77	312.66	310.14	311.02	310.96	311.57	312.2	310.7	312.84	311.84	314.6	309.3	313.3	312.36	311.55	312.73	312.09	309.92	313	312.5	310.39	312.17	311.07	312.07	311.02	310.14	311.15	313.17	310.53	311.18	312.29	311.5	310.59	312	311.94	308.24	312.41	310.62	309.31	310.02	310.14	310.26	312.89	311.86
305.19	302.91	301.38	304.49	301.6	301.5	304.38	304.52	302.87	300.81	301.18	304.28	304.18	303.89	301.92	302.42	304.48	304.49	302.97	302.8	303.41	303.15	303.25	303.5	305.43	301.67	302.93	301.79	302.93	303.5	300.31	301.78	304.05	303.3	303.82	304.91	305.02	304.84	302.33	302.46	302.94	302.76	303.46	303.95	303.47	304.02	303.53	302.36	302.43	303.08
314.45	315.28	314.88	313.93	312.27	314.81	314.24	315.59	315.85	316.28	318.09	313.98	316.28	316.28	316.64	313.54	312.11	314.49	315.79	318.08	314.07	314.62	316.37	314.42	315.32	312.49	314.68	314.39	313.22	314.41	315.75	315.67	313.87	315.41	315.1	315.42	315.97	314.46	316.22	315.59	314.7	315.83	316.57	316.8	314.74	315.99	313.98	312.68	313.09	313.85
302.3	303.56	303.32	301.9	303.92	304.27	302.2	303.54	306.51	302.96	303.49	301.34	304.27	302.28	302.78	303.97	302.55	300.73	302.11	301.65	302.31	303.22	302.62	302.17	304.08	303.95	303.36	302.99	302.75	303.12	303.47	301.05	305.06	305.31	302.99	304.96	302.98	304.23	303.15	304.98	300.85	302.88	302.74	304.14	304.03	303.64	304.05	303.11	303.49	303.68
296.89	294.63	295.15	295.27	294.79	293.41	296.75	294.44	294.8	293.86	295.67	295.31	294.27	295.18	293.54	293.5	290.87	294.35	295.74	293.75	293.19	296.19	293.02	297.19	294.23	294.29	295.03	297.5	296.46	296.68	296.76	296.79	292.07	298.23	295.07	296.87	295.47	294.39	293.66	293.22	294.7	298.34	295.14	293.52	293.24	294.8	293.68	295.39	295.66	292.42
298.92	301.39	302.26	301.78	299.23	298.21	296.67	300.36	301.43	300.51	299.43	298.44	299.51	300.44	301.1	301.03	301.38	301.02	300.38	304.36	300.06	298.78	301.61	298.42	301.03	302.06	299.39	299.49	300.29	299.39	299.47	299.91	302.65	302.46	298.64	299.11	300.15	300.19	303.43	302.16	298.95	300.27	299.04	299.79	301.03	297.78	298.98	300.11	302.36	300.05
326.74	324.09	326.39	325.69	326.59	327.08	323.75	324.98	324.41	323.36	326.73	325.21	326.21	324.57	326.71	324.52	323.57	323.89	323	325.67	324.24	326.34	325.37	323.53	324.76	324.78	325.15	322.1	323.67	324.22	326.9	324.38	326.77	326.91	324.77	323.77	323.91	321.82	327.59	325.61	326.88	326.61	326.52	325.58	321.58	325.49	324.46	327.33	327.89	323.97
302.05	301.32	302.9	304.07	301.67	304.62	303.55	302.64	304.73	303.11	304.86	300.74	303.5	302.48	303.83	302.22	301.11	305.66	301.13	301.6	303.05	302.43	303.95	304.27	303.33	301.42	302.27	303.98	304.56	303.8	303.81	302.69	299.54	302.96	304.73	302.24	301.87	302.2	301.48	300.84	302.33	301.76	302.37	300.84	303.51	303.07	302.16	300.82	301.51	305.23
326.41	329.77	327.74	326.15	328.04	326.21	330.13	324.64	325.94	327.85	328.98	327.16	326.42	327.21	329.31	326.4	328.4	327.94	327.55	327.25	327.05	326.46	328.16	326.33	330.62	328.49	329	328.17	327.64	326.76	328.87	326.8	325.96	329.62	327.13	327.29	325.06	326.76	326.39	328.79	328.65	327.71	328.25	327.4	327.31	326.54	328.48	326.95	329.2	325.53
318.48	317.5	316.41	316.08	316.33	319.11	317.09	320.98	320.02	315.83	320.78	317.25	314.95	317.8	316.31	319.33	318.26	316.64	316.18	320.83	316.68	320.15	320.16	317.43	318.51	320.76	318.7	318.92	317.84	320.31	317.21	317.17	317.45	318.23	318.45	319.27	319.82	318.77	320.41	320.28	318.23	318.75	317.35	318.81	316.86	317.4	316.66	316.77	318.78	315.06
302.57	304.06	306.13	303.67	303.19	303.44	306.74	306.77	301.98	304.41	303.83	304.33	305.36	304.82	307.68	303.93	301.2	306.64	303.41	304.55	303.48	303.23	304.73	307.19	304.94	306.86	303.64	305.03	303.68	304.97	302.99	305	304.89	307.3	306.61	302.26	303.96	302.95	305.34	304.97	303.96	306.47	305.29	305.25	303.29	305.47	304.95	303.93	304.46	303.75
314.04	311.71	313.67	315.4	314.7	315.38	313.79	313.25	313.66	313.42	314.18	315.37	312.49	314.28	314.53	311.18	314.35	313.94	313.07	314.55	315.07	313.62	313.31	315.16	313.9	314.02	316.09	317.3	312.4	313.24	315.54	313.4	314.09	313.97	313	314.4	311.41	312.85	314.86	310.82	313.43	314.41	313.19	313.54	313.61	313.74	313.84	313.07	313.44	314.27
296.45	294.79	295.64	297.5	295.88	295.25	295.41	297.11	301.89	296.98	296.85	296.15	293.83	296.98	295.25	298.17	300	295.66	295.09	297.07	296.62	298.36	297.92	295.29	296.96	296.11	297.65	295.97	296.89	297.81	295.13	295.82	297.93	295.46	297.93	297.57	296.6	298.53	294.65	295.87	298.48	295.76	298.55	296.84	292.47	295.14	297.96	297.59	295.26	297.7
313.65	314.72	313.3	313.08	311.21	315.06	312.92	312.37	313.29	314.61	310.89	315.43	312.41	313.22	314.89	314.37	312	312.78	313.97	312.29	315.11	312	313.41	315.9	315.03	312.25	314.57	309.24	314.48	311.27	311.08	315.41	312.38	312.77	313.45	313.02	312.02	313.87	312	312.99	313.58	312.06	315.22	312.28	312.15	313.78	312.78	310.53	312.1	312.13
306.14	304.58	307.24	304.92	305.86	304.59	305.73	306.27	306.21	305.26	305.86	302.52	306.58	306.64	302.24	305.91	305.55	303.9	308.67	306.25	303.07	305.55	307.34	304.59	305.93	307.91	306.52	305.13	304.54	307.17	304.54	306.21	304.78	304.31	304.63	302.63	301.83	305.2	304.35	307.03	303.46	305.12	303.24	307.99	305.09	305.66	308.06	307.48	308.54	307.38
312.25	310.52	309.5	310.86	308.43	310.04	309.99	309.75	311.29	310.19	311.98	311.12	313.17	312.21	310.16	309.82	310.87	311.38	311.89	310.44	309.29	311.58	309.73	311.12	310	308.27	310.83	310.21	307.03	310.22	310.47	309.38	313.44	312.65	309.76	309.27	309.14	310.53	307.98	310.55	313.21	309.5	309.77	311.61	310.79	309.09	306.06	308.99	310.61	309.67
327.18	328.88	327.04	327.27	329.1	327.15	327.26	327.37	329.56	327.31	327.77	327.97	326.48	328.14	329.48	328.14	327.17	327.03	330.78	327.77	328.6	326.45	327.85	326.08	327.77	327.33	327.69	324.9	327.37	328.77	327.53	328.89	328.94	327.39	329.95	329.67	328.09	327.08	327.97	328.29	328.07	325.99	324.91	327.5	325.57	329.56	326.25	329.3	327.06	327.75
304.04	303.02	304.48	304.02	303.02	304.96	305.69	303.62	303.02	305.34	304.12	301.62	302.98	305.12	301.23	305.69	304.45	303.46	304.08	302.07	303.68	302.66	303.07	302.96	304.48	302.72	302.37	302.42	302.59	303.33	303.79	301.78	304.25	305.53	302.67	305.9	303.47	302.67	303.98	304.85	304.16	305.4	303.09	305.85	302.74	303.14	302.55	303.72	306.52	305.25
318.44	317.79	319.47	319.95	319.88	319.05	318.27	318.38	318.28	318.26	316.14	319.62	317.56	319.83	319.72	318.87	318.36	317.79	317.6	319.92	320.16	319.67	317.52	318.1	319.31	319.89	317.12	317.99	316.95	317.67	318.75	320.26	316.72	318.03	315.59	319.43	318.94	319.8	316.28	320.76	317.51	318.54	319.95	320.03	316.75	316.87	317.24	317.46	317.41	318.22
307.73	304.41	310.01	310.3	308.43	306	307.69	306.53	305.29	307.89	306.31	308.79	305.61	306.65	308.78	305.61	309.12	306.48	306.83	305.25	308.6	306.17	308.08	305.97	305.83	308.03	308.15	303.59	305.45	307.47	306.27	307.86	308.2	307.61	308.99	306.96	306.21	306.16	309.74	307.99	305.24	304.72	309.97	304.68	308.47	307.91	304.42	309.74	307.04	306.58
303.43	302.69	302.42	300.01	302.89	302.16	302.23	302.88	305.74	303.38	302.25	304.56	301.63	300.43	303.33	303.5	303.17	301.57	302.95	303.63	301.52	304.17	302.56	305.41	304.74	300.61	302.71	302.92	302.11	300.92	303.85	302.8	302.56	302.34	303.42	304.75	301.18	305.2	301.92	307.27	301.39	304.47	301.82	301.51	301.17	303.85	303.11	302.19	302.28	302.24
301.49	305.15	303.24	305.15	302.7	302.52	302.82	302.66	302.48	300.92	303.02	299.28	302.3	305.2	300.67	302.99	305.67	302.98	302.86	301.65	303.05	304.14	301.51	300.76	302.99	303.73	302.09	301.04	300.76	303.48	302.59	301.86	302.68	302.66	301.31	301.24	305.29	304.03	301.95	303.3	300.67	302.55	301.06	302.09	302.8	301.56	302.8	303.91	305.3	303.11
314.37	315.45	315.48	314.78	317.16	313.97	314.07	314.67	313.75	314.92	314.8	315.61	314.56	315.35	313.27	316.5	314.79	313.74	314.49	314.82	315.13	312.13	314.01	314.08	317.16	314.68	313.83	313.86	317.68	316.15	315.64	316.2	315.75	316.41	315.01	315.47	315.61	313.35	313.37	315.27	315.44	315.5	314.83	316.29	315.52	316.17	315.83	313.47	315.96	312.09
318.04	319.11	314.9	316.41	317.88	317.05	317.47	318.48	318.03	318.56	316.08	315.8	317.91	318.63	317.46	319.24	318.97	316.52	320.18	314.65	315.77	319.19	318.39	318.87	318.76	317.84	321.28	318.73	314.59	319.48	316.35	316.23	315.63	317.33	318.89	318.62	319.49	314.93	317.23	316.97	314.81	319.26	317.36	318.17	316.94	319.82	317.28	314.76	319.97	316.87
297.37	295.89	295.97	296.9	295.76	295.94	297.61	295.63	296.8	298.03	297.2	297.43	297.35	297.31	297.22	296.63	296.73	298.2	298.72	297.5	296.37	295.56	297.68	297.55	296.21	298.2	296.62	294.87	296.98	298.49	295.98	294.08	297.13	295.29	297.13	295.58	295.93	295.39	299.5	295.11	295.84	295.84	297.1	297.26	296.25	298.82	298.79	297.03	296.39	300.58
304.67	303.81	305.09	305.8	299.96	305.35	302.53	302.87	303.46	304.83	304.81	305.7	302.39	303.51	304.75	306.05	305.57	302.54	300.7	303.5	304.11	304.24	305.55	303	304.29	303.44	303.04	302.98	305.14	303.75	304.82	307.24	304.44	306.11	301.25	302.22	303.3	303.14	304.49	303.75	301.04	302.59	303.24	303.41	302.68	303.56	301.22	302.65	302.77	305.56
292.72	297.56	297.46	298.01	295.3	294.8	296.18	296.84	294.63	297.47	299.48	296.08	294.17	296.35	297.08	298.34	298.3	295.81	295.59	297.54	298.49	296.75	294.51	297.96	298.78	298.27	296.13	295.09	296.81	298.19	295.41	297.02	295.92	298.65	296.36	298.42	296.59	299.26	296.05	298.15	298.91	296	297.07	296.61	297.81	296.64	297.07	294.13	294.93	294.61
304.51	304.08	306.08	304.37	304.19	306.2	306.73	306.06	303.68	308.24	305.78	303.46	308.17	303.86	304.04	305.59	304.04	305.46	305.34	305.29	304.71	306.12	307.41	304.72	305.86	305.42	306.96	304.41	305.99	306.81	303.6	303.55	304	305.15	305.39	305.49	303.81	307.07	306.21	302.29	304.7	305.37	306.81	307.27	308.49	306.02	305.33	304.92	304.17	307.46
299.78	302.66	300.6	300.37	301.65	300.59	300.65	299.18	302.78	301.36	297.93	299.43	302.22	298.8	299.86	300.18	300.22	298.7	300.92	299.7	299.74	301.47	302.46	297.41	300.11	301.33	299.38	300.56	300.22	299.26	299.87	301.35	301.13	300.57	300.66	300.56	298.94	299.23	300.02	300.78	300.52	299.92	299.81	299.79	300.88	299.58	300.51	297.48	301.4	302.12
303.17	301.9	304.1	302.36	304	301.88	302.68	305.34	304.53	302.03	300.61	303.93	303.21	302.44	303.1	305.38	302.55	305	303.25	305.41	302.65	301.09	303.59	305.36	306.3	302.66	304.57	304.82	305.92	302.99	303.3	304.83	305.07	302.68	300.78	303.69	303.86	300.8	303.22	302.94	301.14	305.2	301.89	302.91	302.36	304.31	301.82	302.22	302.13	304.24
314.32	317.05	317.03	316.43	317.34	316.06	316.26	314.85	315.53	313.05	315.11	317.07	314.88	315.92	318.39	313.94	317.07	314.54	316.37	312.71	317.01	315.35	315.23	315.77	312.85	318.97	315.19	314.29	314.68	314.04	315.48	314.84	316.43	316.09	316.65	316.85	315.93	318.61	315.62	316.19	318.95	314.23	316.35	317.46	316.09	314.68	317.15	318.03	314.61	312.11
312.55	315.69	309.95	315.87	312.36	310.11	312	313.63	312.2	312.26	311.86	312.58	310.88	314.61	310.27	315.45	312.74	312.94	311.04	311.22	310.91	313.34	314.43	313.87	312.97	313.91	310.96	316.22	314.28	312.04	312.66	311.25	313.84	315.29	314.95	314.1	314.08	311.16	311.97	314.07	313.51	313.44	311.63	314.1	311.31	314.71	311	309.41	310.89	312.93
310.06	310.57	307.91	311.57	311.71	311.5	311	308.98	308.15	311.23	311.15	308.37	310.48	311.19	308.84	310.05	306.99	310.92	312.66	314.03	307.61	313.44	312.81	310.42	310.3	310.64	310.69	311.64	310.05	310.89	312.32	312.1	310.25	309.98	309.56	313.09	312.3	311.95	310.07	312.05	309.86	310.56	310.42	309.2	309.05	307.42	310.4	308.44	314.87	308.61
299.06	299.88	300.35	301.28	301.28	298.75	302.96	300.85	300.63	299.83	301.15	300.41	298.95	299.3	296.92	297.99	301.25	301.35	301.28	301.5	302.51	300.81	301.89	300.77	301.05	299.98	300.7	300.14	299.72	300.77	300.4	297.8	296.22	298.9	299.93	301.57	301.5	302.88	297.52	301.52	299.26	300.91	301.7	299.72	299.1	300.51	300.88	300.08	301.95	300.63
315.72	310.68	314.61	311.97	313.81	313.64	312.77	312.12	314.46	314.59	314.48	311.4	312.65	313.34	314.6	313.34	311.74	312.67	313.1	313.49	310.73	315.27	314.64	314.61	312.2	313.83	312.65	313.64	313.22	311.7	314.91	312.23	312.24	311.86	314.27	313.78	311.37	312.34	312.51	314.3	314.23	313.42	312.59	312.1	314.15	314.28	313.11	312.49	313.69	311.55
299.51	304.1	301.27	305.01	302.06	303.04	301.1	301.99	303.6	302.13	305.7	302.71	300.93	304.95	304.92	302.62	301.33	302.92	305.17	302.15	300.94	302.2	303.21	304.38	302.4	301.65	302.6	302.93	302.45	303.34	302.93	302.5	302.29	303.17	300.89	303.19	300.65	303.01	301.45	301.89	301.74	303.72	303.2	304.71	304.64	301.61	304.15	301.96	301.31	300.98
312.35	314.87	315.05	315.48	315.61	316.14	313.06	314.44	314.5	314.57	315.33	314.05	315.52	315.4	312.53	312.33	314.31	315.83	315.33	313.55	313.52	313.98	312.08	314.3	315.25	314.36	313.03	317.63	315.18	314.7	314.15	312.31	317.58	313.19	315.74	314.13	313.78	314.92	312.33	312.32	314.87	313.64	314.33	313.67	313.84	314.6	314.25	312.83	314	313.89
303.13	301.54	301.74	306.41	302.65	304.15	301.61	304.19	302.89	302.07	302.37	302.89	302.14	304.64	303.65	304.84	303.76	304.54	302.73	302.37	302.1	304.95	304.28	301.86	301.11	301.65	304.23	300.37	304.24	300.51	305.19	303.68	300.49	302.91	302.49	303.77	303.59	304.95	303.98	301.28	304.15	304.7	303.42	303.44	302.19	302.78	303.49	303.33	304.58	302.53
319.58	318.44	318.15	318.32	318.31	316.79	318.82	318.21	318.12	321	315.81	318.9	320.8	316.27	317.24	318.02	318.44	316.76	318.52	317.86	316.54	317.83	315.02	316.81	317.08	319.31	320.47	316.79	316.67	316.2	318.04	318.08	320.29	318.55	317.55	318.14	317.7	318.48	316.75	319	317.22	317.57	317.39	315.76	317.37	318.38	318.03	317.32	319.85	316.23
302.74	302.82	303.73	304.39	303.39	304.23	299.92	302.85	302.49	303.94	304.21	303.52	302.69	303.86	302.48	303.15	303.46	303	304.64	299.73	302.68	303.65	303.7	301.17	303.71	303.71	304.89	304.69	303.52	304.71	303.52	302	304.31	303.88	304.94	305.69	301.62	302.28	304.86	303.31	304.22	302.96	301.8	303.92	301.28	302.93	302.39	301.42	303.82	302.01
324.26	323.71	326.42	323.17	324.92	325.77	324.96	324.46	325.02	324.57	326.1	325.49	322.59	323.35	324.86	323.53	323.58	325.41	324.69	325.82	324.71	324.16	323.09	325.08	327.46	325.86	322.28	325.67	322.88	322.95	324.37	324.74	325.26	325.3	322.13	324.78	324.4	323.88	327.15	324.82	326.83	325.98	324.49	325.88	325.14	323.94	325.23	325.85	323.87	323.5
317.74	316.58	321.3	316.5	319.25	318.47	318	316.4	317.72	319.07	318.53	315.83	316.43	314.38	319.52	318.14	318.12	320.2	316.2	317.26	318.85	317.12	321.21	317.4	316.25	317.13	316.31	317.95	317.12	316.64	320.1	318.46	316.92	320.27	317.71	318.48	317.1	317.97	317.26	320.75	318.01	320.13	319.19	318.53	317.41	317.22	317.27	316.29	318.54	318.78
312.66	312.09	310.56	312.69	309.17	313.38	312.87	315.34	310.51	310.99	316.01	314.7	310.68	313.38	312.11	312.34	313.97	310.69	311.52	313.7	312.36	311.28	312.45	313.09	312.44	313.23	309.58	314.94	316.08	313.34	312.11	312.57	312.05	311.98	312.91	310.88	310.56	311.11	312.22	310.94	312.18	311.5	311.92	311.34	312.9	311.72	313.5	314.2	312.15	313.77
313.36	315.03	315.01	314.99	312.98	313.63	314.9	315.25	313.12	314.18	315.18	313.54	316.03	316.12	315.83	315.06	313.22	314.26	313.82	316.06	315.21	314.75	313.32	313.27	312.7	313.79	315.23	313.53	313.05	315.47	317.09	313.92	315.35	317.74	312.23	315.23	316.28	314.67	315.31	315.71	314.4	310.94	313.44	315.49	313.44	314.36	313.34	315.19	315.29	316.25
310.87	309.54	311.53	311.78	312.54	311.65	308.79	310.43	310.65	309.63	310.99	311.74	313.19	308.2	311.07	309.49	311.54	309.93	310.48	310.98	312.35	312.66	309.12	309.23	311.07	308.01	309.22	310.52	312.73	309.61	311.87	312.72	311.35	311.01	312.53	309.45	309.49	311.6	311.55	309.98	308.87	311.94	311.09	307.78	311.98	310.74	309.01	307.94	309.93	311.47
316.84	317.66	317.95	315.8	315.37	317.68	318.7	318.31	314.31	317.84	316.25	316.81	316.43	314.89	316.01	315.31	315.47	318.46	313.98	314.08	313.57	315.92	315.24	316.49	315.54	316.12	315.53	315.35	316.51	318.55	317.57	317.59	316.47	315.83	318.85	317.47	314.43	317.07	313.45	319.21	314.03	316.86	318.1	316.17	317.91	316.67	316.23	316.58	317	314.77
314.57	312.22	312.16	312.4	314.33	312.81	311.87	313.23	312.06	315.93	311.67	312.27	314.14	312.27	312.61	311.56	312.79	313.08	311.42	311.57	314.38	313.58	313.74	314.58	312.17	313.04	314.27	309.79	313.45	311.45	311.25	312.01	313.7	311.83	311.2	315.2	311.42	314.27	313.23	313.28	314.22	313.58	311.72	312.64	311.22	311.74	312.86	313.07	312.93	313.2
304.86	304.65	308.83	305.77	306.18	304.49	306.63	306.24	307.63	307.84	307.37	309.25	307.68	305	308.14	306.96	309.52	304.8	306.61	305.51	302.49	307.65	306.39	304.93	304.44	304.22	306.5	305.31	304.42	306.13	307.3	307.57	304.25	306.27	305.78	304.96	306.07	304.87	302.62	303.54	306.75	309.5	304.99	304.65	306.86	304.2	306.57	304.76	306.29	308.19
314.15	315.05	313.93	312.04	313.89	313.98	315.35	312.56	315.37	312.67	314.55	316.76	313.97	313.44	314.67	313.51	314.03	313.73	314.39	315.72	314.51	313.35	312.44	313.22	311.37	314.34	315.92	312.93	313.03	314.79	314.5	314.01	311.69	313.69	314.15	316.1	313.91	311.67	317.07	315.01	314.2	313.9	316.78	314.61	312.94	313.45	313.56	313.42	312.66	312.32
310.3	309.48	310.65	310.74	310.7	310.58	310.58	312.1	313.84	311.91	314	311.06	311.28	311.81	309.61	310.62	310.08	314.27	312.87	311.89	311.78	311.22	311.73	311.26	309.78	313.36	312.13	310.24	310.07	310	311.12	310.67	312.77	310.31	311.53	314.14	311.1	311.83	311.85	310.2	313.24	311.32	312.44	309.93	314.33	312.4	311.47	312.06	310.81	309.21
311.02	313.96	312.48	312.49	314.99	313.6	313.4	312.66	313.27	313.72	313.26	312.31	314.19	311.96	314.3	311.2	312.57	313.66	312.27	313.53	311.99	314.26	314.37	312.96	314.45	314.71	314.5	312.96	312.1	316.77	313.97	314.03	314.06	311.98	313.47	310.57	312.54	313.77	313.91	310.9	316.83	311.57	314.5	315.38	313.49	312.8	313.97	314.99	315.21	312.85
315.4	316.09	313.58	315.62	316.06	313.5	314.89	315.19	311.09	314.86	316.24	316.9	316.45	312.86	315.87	316.19	313.47	315.99	314.41	316.79	315.3	312.59	314.93	314.19	314.28	315.98	313.35	311.6	316.29	314.79	314.33	314.43	312.74	316.15	315.4	316.1	314.2	313.01	312.68	312.79	313.32	314.01	314.38	314.64	314.92	317.32	314.22	314.49	311.75	314.91
303.56	303.85	303.54	303.25	304.49	305.28	300.74	302.16	303.14	304.29	306.53	303	302.67	304.32	303.03	304.92	304.34	301.67	303	303.3	302.45	305.84	303.43	303.71	302.55	304.56	304.04	305.09	303.95	303.06	302.14	306.15	304.82	302.85	301.35	304.85	302.4	303.25	301.12	303.79	302.13	300.57	302.99	304.38	304.58	303.08	302.78	302.38	303.91	302.5
301.75	302.13	299.65	301.61	302.97	299.94	300.85	299.87	300.49	301.36	301.2	300.45	300.99	299.76	299.47	299.86	303.59	299.86	302.07	299.67	302.65	300.45	302.88	299.55	300.33	301.43	300.81	302.78	298.41	301.19	300.46	301.08	299.48	301.57	302.53	297.8	301.45	301.34	302.41	302.19	299.91	300.62	300.27	297.04	301.13	301.75	302.05	304.25	302.53	298.6
311.97	310.17	312.14	310.1	309.5	310.66	309.74	312.18	310.77	310.76	308.22	309.44	309.05	312.99	314.09	311.81	312.48	308.84	311.38	309.61	311.92	312.35	312.58	310.84	310.22	309.64	310.35	309.54	310.83	309.72	310.67	308.63	308.69	309.55	309.28	308.83	309.29	309.51	310.39	310.84	311.7	308.9	309.57	310.25	307.91	310.24	310.73	310.35	311.17	310.73
325.5	329	325.82	326.36	325.41	326.79	329.06	325.3	326.64	324.93	327.74	326.44	326.97	326.88	326.52	325.91	327.33	327.99	327.11	327.25	326.81	327.91	327.21	326.89	326.06	329.57	328.31	326.67	326.85	326.36	327.76	326.87	328.06	329.68	327.23	328.5	324.48	327.16	326.98	327.77	326.12	328.2	327.7	328.12	326.51	325.66	326.12	327.07	325.46	324.58
324.48	324.36	326.36	327.27	324.51	324.23	325.94	327.14	323.64	325.71	325.71	325.47	323.04	323.25	328.14	326.25	324.79	324.75	326.46	325.27	324.68	322.72	326.62	324.4	327.45	327.16	325.24	327.53	322.69	326.42	326.46	326.39	325.41	325.85	326	324.64	325.19	326.57	325.74	325.02	325.86	327.68	324.57	325.96	326.8	324.99	324.84	325.81	323.2	324.82
318.61	316.35	316.59	315.2	317.49	318.06	316.93	314.38	317.95	316.74	313.36	316.97	317.28	314.91	316.9	316.69	314.55	315.2	318.32	318.88	318.48	316.45	316.58	315.03	316.68	315.46	317.41	316.3	313.56	318.88	318.31	318.45	315.68	316.43	315.71	317.21	319.27	316.15	318.18	316.38	317.71	314.38	315.53	313.52	314.98	317.95	316.52	317.92	317.27	315.94
294.14	294.91	295.18	294.43	294.29	292.92	292.08	294.72	291.39	295.56	294.33	292.86	293.5	293.75	295.75	294.15	292.39	294.72	294.25	292.9	294.71	295.28	292.19	294.52	296.15	294.56	292.15	294	294.2	293.86	293.58	293.37	293.04	294.13	291.46	292.49	293.83	294.77	293.98	296.82	294.75	295.7	295.79	293.91	295.97	293.32	292.67	293.63	292.13	292.22
315.59	312.69	313.83	314.69	312.82	313.23	312.14	315.07	313.76	313.51	313.62	313.15	311.16	315.58	312.1	313.46	309.25	313.21	313.77	312.52	313.38	316.13	316.5	313.64	311.48	313.1	315.14	315.21	311.2	311.99	314.8	314.19	310.69	311.9	312.29	315.07	317.34	315.17	310.16	312.61	311.64	313.71	312.88	313.49	312.89	312.92	313.4	313.48	312.69	315.05
303.17	306.1	303.67	303.31	306.12	303.04	305.58	301.78	304.29	302.27	303.43	305.14	304.87	301.9	304.02	305.36	301.37	303.53	302.1	304.19	303.49	304.64	302.19	302.81	303.07	305.22	304.09	303.07	305.52	304.3	303.44	303.54	303.94	304.31	303.27	302.92	301.73	303.56	305.24	305.33	304.28	301.11	303.57	304.35	302.31	304.16	301.81	299.51	303.17	302.79
302.77	302.18	303.52	301.84	301.52	301.75	302.46	302.9	299.68	303.46	301.76	304.56	303.03	302.54	303.63	301.05	304.31	303.64	300.61	301.44	301.78	303.71	300.78	303.52	301.12	300.51	301.75	301.79	302.51	302.2	304.52	303.61	301.44	301.68	304.18	302.98	302.95	303.43	301.48	303.38	303.33	302.69	304.73	304.73	303.17	301.67	301.77	300.27	303.36	300.17
313.42	312.44	313.96	312.6	312.83	311.58	315.59	312.92	312.41	314.33	311.33	313.71	312.78	311.55	312.48	313.5	314.59	311.75	314.47	313.11	310.09	309.46	312.76	313.14	315.72	310.04	312.81	312.64	313.59	311.19	313.21	311.13	312.22	314.99	309.77	313.95	312.13	312.27	314.9	311.68	310.68	314.46	311.27	312.34	312.59	313.93	312.19	314.19	311.44	312.05
315.16	313.1	313.54	314.45	316.97	315.42	312.83	315.32	313.19	313.33	315.24	314.98	314.21	315.42	316.28	315.7	311.28	315.7	313.66	315.57	316.29	314.63	316.43	316.51	315.26	315.36	315.14	314.72	317.94	314.38	314.53	314.28	314.56	315.89	315.76	315.19	315.74	311.62	317.61	314.9	316.26	314.85	316.63	316.07	315.36	312.63	315.82	314.23	312.49	314.98
325.04	324.84	321.92	322.52	325.79	324.8	324.73	323.9	326.94	324.82	322.49	324.86	323.57	322.3	320.87	324.9	324.47	326.32	324.53	327.35	328.31	323.73	324.12	324.22	325.73	324.08	325.26	326.27	324.06	324.43	326.4	324.47	324.59	324.94	324.62	328.42	328.36	325.29	323.79	322.3	324.77	321.41	322.82	326.98	325.03	324.01	326.52	323.42	323.43	323.09
317.73	319.46	320.05	319.86	319.27	317.27	320.17	317.33	317.3	322.64	318.06	318.09	317.74	317.33	316.98	320.37	317.62	319.42	315.72	319.29	319.02	318.93	319.08	318.91	320.64	319.69	317.84	320.38	318.02	317.28	316.6	320.36	317.92	316.53	316.85	319.19	318.41	319.52	318.58	319	318.13	315.86	319.52	319.72	317.37	319.73	320.37	316.91	317.53	319.58
303.71	305.67	303.31	303.93	305.32	305.62	304.03	303.58	303.06	304.32	303.37	307.11	305.59	305.35	305.6	302.86	301.77	305.54	306.75	306.14	304.37	304.91	303.77	305.65	303.35	306.91	303.38	303.45	306.7	305.99	303.69	305.81	304.73	305.31	306.22	303.95	307.48	303.78	304.71	302.55	304.88	305.45	306.49	307.23	304.61	305.4	304.93	304.1	305.93	306.07
314.77	315.36	312.88	312.72	314.13	314.01	314.63	312.97	312.59	313.08	314.96	312.3	313.47	314.28	314.84	314.21	312.19	311.61	313.21	314.09	314.49	311.86	310.72	312.93	312.87	311.85	313.98	314.85	313.31	310.87	313	313.53	312.13	313.44	314.18	314.33	312.34	313.22	314.64	312.03	313.38	312.74	311.06	312.88	313.12	314.8	313.28	310.62	313.12	312.34
298.26	297.35	301.94	302.23	298.66	297.58	300.12	302.14	300.5	299.61	298.85	300.21	299.37	301.44	299.05	299.65	300.97	300.78	298.95	299.85	299.04	298.09	300.96	299.3	298.1	301.92	300.03	301.53	300.31	300.22	301.14	299.56	298.99	302.14	297.89	300.17	298.14	299.99	300.81	300.49	299.69	302.58	301.64	300.04	299.66	298.05	303.93	302.44	297.48	299.67
304.06	302.86	302.98	298.3	303.9	304.37	303.3	303.91	302.89	303.52	301.21	300.78	301.79	304.65	302.62	301.01	304	299.4	300.33	300.55	302.72	302.96	302.16	301.14	304.68	302.38	301.17	302.09	303.86	301.67	302.27	304.15	302.8	301.55	303.27	302.72	301.99	302.92	302.14	302.62	302.73	299.92	300.31	300.43	304.39	300.63	303.15	303.33	303.45	300.33
326.4	326.74	331.07	327.98	330.45	327.79	325.59	328.26	328.32	329.3	328.87	324.64	329.93	329.1	327.93	329.21	328.07	329.34	328.61	328.89	329.46	329	328.72	329.93	327.64	328.17	328.47	330.34	327.47	330.37	328.89	329.79	328.19	327.36	328.74	328.68	328.46	328.04	327.44	328.82	326.88	327.38	326.13	325.86	328.44	325.86	326.44	326.68	328.8	326.36
299.9	300.03	299.98	298.62	304.08	299.9	302.65	300.35	301.33	300.79	300.29	301.08	301.19	300.57	299.55	300.06	299.85	302.86	301.67	299.45	300.45	301.55	301.23	299	300.23	300.25	302.51	302.93	301.16	302.88	302.48	299.85	303.3	301.21	303.28	298.76	301.79	300.95	300.66	298.77	300.25	300.63	300.21	300.52	300.67	299.61	301.72	300.47	301.17	300.07
323.82	324.72	323.38	322.75	322.29	326.27	323.48	326.05	328.49	327.1	326.36	324.56	325.08	326	324.25	325.24	325.34	323.93	322.66	324.14	325.81	324.63	325.88	326.52	325.73	323.08	324.3	325.46	324.42	323.03	324.93	323.67	327.47	325.13	324.49	324.09	325.27	324.15	324.56	324.26	324.41	325.23	325.18	325.32	324.4	324.92	323	326.01	323.89	323.76
326.03	329.39	327.04	327.12	325.37	327.22	327.25	326.67	327.68	324.52	330.5	327.95	323.48	326.37	328.8	326.36	326.6	327.93	326.09	328.38	326.69	326.01	326	322.96	326.36	325.72	327.76	327.18	326.66	326.75	328.2	325.68	327.44	326.35	325.47	327.84	325.43	326.59	326.39	326.9	326.34	328.04	325.52	328.7	328.31	327.42	330.26	327.13	325.73	326.96
308.11	309.35	308.83	307.05	308.47	310.64	307.64	309.64	309.96	310.18	310.4	308.71	309.69	308.73	309.21	307.26	308.01	308.02	309.06	310.89	307.09	309.34	311.68	308.09	306.33	308.79	310.88	308.48	309.07	309.31	308.82	307.94	308.69	308.32	308.98	310.31	309.48	308.11	306.35	307.03	308.88	308.04	307.35	309.04	307.79	309.44	308.75	310.02	306.72	310.11
314.48	313.14	312.41	315.37	311.92	313.6	314.71	312.64	314.57	315.66	313.05	316.58	315.71	316.35	313.88	312.46	311.53	315.79	312.02	317.49	312.85	313.51	310.69	312.63	315.71	312.94	313.48	315.12	313.28	312.21	314.4	315.16	314.15	313.3	314.84	313.45	316.62	314.61	313.91	311.8	311.88	313.55	313.07	312.86	315.29	314.64	312.65	312.9	313.26	311.32
313.07	311.17	312.07	312.68	312.58	311.61	312.08	311.92	311.91	316.43	312.23	309.51	312.58	310.93	313.29	313.88	310.99	311.8	314.59	311.03	312.47	310.79	312.1	311.42	309.26	313.17	315.53	313.18	314.54	311.69	312.37	313.69	310.98	312.84	312.55	313.34	312.06	313.99	312.45	312.31	313.17	313.74	312.25	310.75	309.36	311.51	311.51	312.8	314.53	316.14
292.84	297.09	293.77	295.97	296.95	294.48	296.27	293.24	294.6	291.38	295.3	296.09	294.04	295.31	296.95	294.78	293.75	293.47	296.86	295.67	294.11	295.31	293.83	294.23	296.9	296.06	294.04	293.91	295.55	295.53	296.82	296.26	292.94	294.01	294.58	294.82	294.47	294.5	294.58	295.67	294.46	294.54	294.43	294.08	294.08	296.5	294.64	294.96	295.89	295.11
323.93	327.09	326.11	330.52	329.3	328.2	329.08	324.93	330.24	327.6	325.3	325.85	327.79	326.88	325.97	328.06	329.06	328.04	327.22	330.57	328.22	329.13	328.64	327.86	326.47	327.15	326.31	326.58	330.82	328.43	329.82	326.5	326.74	327.25	326.93	327.06	326.71	328.47	328.04	331.52	327.6	329.5	329.04	327.51	327.56	329.17	328.62	327.74	327.17	330.06
309.56	309.54	307.2	309.5	308.3	309.91	308.41	309.51	309.64	306.8	308.03	308.45	310.8	307.19	307.79	310.19	308.54	308.01	305.27	309.88	310.04	309.22	307.49	307.2	309.73	309.82	309.9	309.8	306.2	307.94	311.73	306.93	308.71	307.96	309.16	307.83	310.05	308.73	311.62	311.47	309.78	307.34	310.2	308.36	309.37	307.92	307.26	311.53	307.66	309.96
312.09	312.66	313.97	313.1	315.02	315.63	316.24	313.97	315.28	314.8	315.25	313.02	315.2	315.33	313.71	315.08	312.66	312.12	312.97	317.22	315.21	316.61	314.07	314.02	316.26	314.77	315.8	312.89	313.71	313.83	315.62	311.15	315.65	313.88	313.63	313.61	315.07	315.7	315.56	313.33	315.64	312.67	314.31	312.03	313.45	312.69	311.9	313.71	315.44	314.74
302.11	302.28	304.78	306.44	304.67	302.29	300.59	305.36	304.41	303.58	301.57	301.14	303.74	303.63	304.37	303.79	302.08	303.09	300.56	303.73	300.99	303.47	302.82	305.7	303.59	302.66	304.04	299.66	303.74	304.28	302.08	303.77	303.89	304.17	304.89	305.04	304.79	302.73	304.37	303.56	305.03	305.66	305.47	301.79	304.3	303.44	303.83	301.01	300.51	302.65
304.97	305.38	306.15	304.36	304.92	304.91	305.47	305.48	307.05	303.31	305.41	305.09	303.73	306.67	305.36	308.42	305.57	305.46	302.53	303.7	305.37	304.45	304.26	305.03	304.09	304.73	305.92	306.12	304.35	304.76	305.64	306.33	306.26	304.52	305.38	303.42	304	305.31	304.69	303.57	303.43	304.66	304.9	307.02	306.99	302.22	302.52	305.99	304.64	307.05
319.05	318.24	318.74	315.08	315.25	317.32	317.6	315.76	315.47	321.59	318.53	316.73	317.14	319.82	317.22	318.34	317.33	318.39	316.48	318.07	317.84	317.3	315.61	317.56	316.31	315.34	315.84	316.9	315.1	316.37	317.76	317.44	314.89	319.32	318.57	318.1	317.59	317.96	316.82	317.28	319.2	318.79	317.79	316.74	317.37	316.41	318.97	315.51	318.07	318.76
317.5	318.85	319.37	316.51	316.21	316.22	318.74	316.76	316.51	314.79	317.14	315.61	317.08	316.67	314.35	320.38	316.98	317.45	314.47	317.86	315.11	315.91	317.35	316.1	316.28	317.3	318.05	316.11	318.62	318.72	316.21	318.66	320.68	314.14	319.77	316.09	318.86	315.76	316.57	319.15	318.23	315.55	314.95	316.15	318.66	318.44	316.97	316.8	316.75	319.56
295.42	293.49	294.51	294.7	293.7	292.97	291.99	294.64	294.51	294	293.79	295.42	292.31	290.64	294.06	292.77	296.09	292.86	294.31	292.93	294.07	293.9	293.65	295.11	296.27	293.54	295.36	293.73	294.61	292.21	293.25	294.96	292.65	292.63	295.99	295.67	293.58	292.53	293.35	294.66	293.6	294.81	296.39	293.78	291.77	293.54	293.73	297.08	293.82	292.24
308.6	305.8	306.67	306.94	309.21	306.06	305.04	303.84	307.16	306.97	308.85	306.85	306.37	306.74	309.25	306.83	307.5	306.34	308.62	306.61	308.01	308.96	305.87	309.13	306.57	305.94	309.22	308.52	306.6	307.63	306.23	308.83	307.02	305.61	305.6	306.62	306.93	307.32	305.5	307.41	306.24	308.28	305.12	306.88	311.06	307.87	306.31	308.74	307.95	306.7
303	304.93	304.94	307.45	306.35	303.6	302.44	304.47	306.21	304.97	307.18	307.2	304.32	304.8	304.59	302.34	306.18	304.25	305.2	306.1	303.79	304.16	304.79	302.88	305.12	303.72	304.65	305.93	303.72	304.95	306.17	304	305.52	305.73	302.88	305.59	304.55	305.47	306	305.68	305.37	305.17	304.94	305.45	304.71	305.78	304.69	307.24	304.87	308.39
327.52	326.57	326.97	328.41	328.24	327.58	327.33	327.59	328.81	324.28	326.41	330.9	328.29	329.96	328.37	329.4	327.55	329.76	329.05	326.08	326.83	326.46	329.06	326.81	327.9	327.31	328.85	329.44	326.97	328.24	328.25	327.05	327.39	329.03	329.11	325.64	325.64	331.11	330.03	329.04	327.79	326.22	327.28	328.92	328.35	328.4	327.81	330.24	329.06	327.28
316.59	314.06	316.83	317.76	316.64	316.65	317.08	317.34	317.16	316.57	317.61	317.14	315.16	316.67	315.94	314.33	316.24	316.11	316.87	316.3	317.69	317.41	315.17	317.19	314.67	312.52	315.39	317.15	319.18	315.92	316.78	317.21	317.44	316.79	316.54	316.04	316.18	316.79	318.17	315.05	317.37	315.51	317.15	314.43	317.03	319.06	317.23	315.72	316.2	316.47
303.89	302.27	302.85	305	305.47	304.26	303.74	304.55	302.69	301.72	302.8	304.38	302.67	301.37	303.78	302.71	304.5	304.63	304.36	303.91	303.14	303.16	304.12	303.77	305.05	305.08	301.55	302.26	303.66	305.55	303.09	304.34	305.58	301.73	304.96	303.41	300.79	302.55	303.81	303.68	303.6	304.5	302.96	303.96	303.67	304.4	303.35	304.1	303.82	303
301.44	305.92	304.77	302.04	304.7	303.89	306.27	304.54	302.7	306.15	304.35	303.26	303.15	304.1	306.24	304.61	305.49	303.02	303.49	304.71	305.73	303.42	302.08	303.45	303.59	304.54	301.15	301.49	303.03	302.72	301.9	304.19	304.86	304.2	300.14	300.66	304.99	304.73	306.65	304.12	304.67	301.95	300.2	304.1	302.9	303.91	305.9	304.26	300.81	304.04
317.33	318.28	319.13	317.86	317.38	316.55	318.01	316.83	318.48	316.34	316.5	318.54	314.69	317.31	317.37	316.06	313.05	315.69	318.01	317.49	314.83	315.59	317.46	315.12	318.28	316.23	316.16	316.41	314	316.84	315.66	316.57	316.12	317.67	316.14	316.64	317.74	315.36	316.22	316.42	314.75	315.15	318.46	317.71	316.21	317.33	317.07	316.99	315.61	315.73
310.79	311.4	310.31	315.41	313.3	314.42	311.8	313.02	313.61	314.03	312.1	312.99	310.92	312.74	310.44	309.18	314.17	313.12	312.22	312.42	312.77	311.71	312.15	311.56	313.91	314.33	313.91	310.94	315.42	310.06	312.05	312.93	312.75	313.83	313.84	314.08	311.27	310.59	309.44	312.8	313.25	311.73	313.01	310.54	312.24	310.78	312.51	314.26	312.35	313.59
303.11	302.68	301.75	304.55	305.5	304.32	302.09	305.15	302.45	301.93	302.31	302.95	302.81	302.29	303.91	304.38	305.71	305.03	304.14	306.2	302.69	301.36	302	301.97	301.86	303.73	304.41	304.61	301.1	305.51	305.1	304.89	304.46	307.46	305.27	305.09	302.45	305.79	303.69	302.01	302.27	303.13	304.05	303.96	302.29	302.58	305.12	304.36	301.6	304.25
291.52	295.86	294.01	295.03	294.6	294.66	292.44	289.79	293.71	294.14	293.5	292.86	295.18	292.43	293.18	294.87	294	294.21	294.96	295.14	294.02	297.13	295.05	290.99	292.34	293.59	293.74	296.12	295.38	292.58	295.31	293.19	291.65	294.45	293.53	294.27	293.98	293.8	294.04	292.88	293.85	296.45	295.16	293.36	295.51	293.19	295.61	293.37	294.28	295.31
327.92	329.31	328.74	331.03	329.5	328	326.83	330.84	330.1	326.99	328.2	326.73	326.45	326.99	328.33	326.67	329.55	326.25	330.08	329.34	328.08	330.9	327.59	331.74	330.04	327.36	325.73	329.92	329.33	330.75	329.32	329.86	326.64	329.81	328.45	326.6	328.64	330	328.96	329.97	328.57	331.74	328.66	328.85	328.74	328.61	327.01	326.98	329.26	329.04
297.14	298.07	296.14	296.55	293.86	296.85	295.76	295.25	297.14	297.04	296.23	299.65	295.98	296	296.46	297.4	296.71	295.64	296.17	296.97	296.33	296.77	295.49	298.25	298.44	297.25	295.96	296.08	299.12	298.62	297.26	296.7	295.37	298.53	296.52	295.66	296.71	295.34	295.65	296.2	297.13	294.15	294.88	296.59	295.27	296.09	296.88	294.7	298.22	297.26
313.33	316.32	316.29	316.32	316.39	316.35	318.13	317.71	317.11	317.54	315.59	316.26	318.68	315.57	315.39	316.66	317.24	316.54	317.36	315.31	316.98	315.36	312.94	316.78	315.18	316.46	318.97	317.41	316.63	318.33	314.49	315.9	317.3	314.53	319.58	319.07	320.3	316.44	317.46	316.15	316.15	316.15	317.33	315.3	315.09	319.09	317.11	317.55	319.72	318.16
329.09	329.56	329.58	327.12	329.91	328.49	328.77	328.85	328.05	328.72	328.95	325.86	327.34	329.75	329.38	329.36	327.76	328.03	327.8	329.85	329.54	328.4	327.62	327.85	327.47	328.19	326.9	328.3	326.54	325.21	328.39	326.9	326.47	327.52	328.93	328.33	329.68	328.91	326.95	328.27	330.38	325.82	328.14	330.18	327.88	328.05	329.49	328.57	326.44	329.68
301.96	304.61	302.71	304.17	305.47	303.31	304.17	303.63	303.25	300.87	302.84	303.07	304.46	304.49	303.66	304.25	304	304.39	305.61	302.74	304.59	303.58	302.62	303.05	303.17	304.97	305.08	304.08	304.9	302.93	303.58	304.73	304.33	303.43	305.77	304.93	305.13	303.59	307.86	304.82	304.79	303.74	302.94	303.78	306.17	303.74	303.11	303.91	304.78	304.16
305.56	303.9	301.84	303.69	301.65	305.77	302.01	303.24	304.35	304.44	304.16	303.06	305.6	303.39	306.08	304.96	306.84	306.18	306.41	307.09	304.91	301.5	304.42	306.97	304.96	303.13	304.68	304.84	303.44	303.89	304.7	304.85	305.4	302.89	305.88	304.84	302.84	304.81	303.55	302.53	304.9	303.24	305.71	306.5	304.63	306.17	303.24	301.9	302.93	305.1
305.25	301.63	306.1	302.94	302.36	302.73	303.29	306.06	307.03	305.61	304.23	303.35	302.26	304.28	303.83	305.32	304.85	305.82	305.13	303.05	304.53	304.63	302.13	304.52	303.16	301.98	303.39	306.04	304.38	304.7	303.15	305.39	302.79	304.69	304.3	305.76	305.22	302.31	305.98	305.31	301.45	304.78	304.54	304.08	305.73	304.03	304.28	305.56	302.28	305.26
301.1	302.31	304.23	301.07	304.55	301.1	302.38	302.64	302.1	302.74	301.33	302.63	304.07	303.62	304.57	301.76	302.96	302.99	303.29	305.23	301.25	300.25	304.52	302.85	301.12	302.86	301.77	301.99	304.41	301.21	301.65	306.19	303.63	299.96	303.83	303.93	305.71	301.5	301.72	306.96	302.34	303.33	302.3	303.28	303.79	300.79	302.55	300.53	303.45	301.08
304.61	303.66	306.04	306.4	305.1	303.74	307.27	303.3	304.21	301.79	303.04	304.05	303.54	304.89	306.23	302.45	303.69	305.05	303.27	303.62	304.7	303.82	303.96	302.04	303.26	304.19	303.8	304.65	303.8	303.81	303.12	306.11	305.59	301.9	305.92	304.46	304.9	302.84	301.97	304.42	302.33	304.1	304.28	304.31	304.46	305.04	301.34	302.54	302.99	303.4
313.41	310.83	309.53	312.01	311.74	312.29	310.09	309.47	312.52	311.7	311.71	312.1	312.15	311.22	311.51	309.37	310.9	310.69	310.24	311.98	310.13	309.51	310.38	309.81	312.52	309.14	312.21	310.04	312.98	311.62	309.72	311.74	311.5	312.28	311.13	308.93	310.26	311.78	307.87	311.92	311.02	312.55	310.24	309.96	313.65	310.54	307.72	311.12	309.15	309.62
309.78	313.27	313.52	311.04	311.38	311.98	312.57	309.62	310.59	311	310.72	312.74	310.4	312.27	314.17	311.17	311.68	309.11	310	309.76	311.14	313.33	311.44	310.69	310.21	309.42	311.21	312.02	309.57	311.28	311.31	314.43	309.98	310.12	313.22	312.87	311.7	312.07	313.46	312.45	311.25	314.42	311.21	308.27	311.4	312.55	314.55	313.89	311.5	312.89
296.26	295.08	294.64	295.29	294.05	294.26	296.92	294.72	294.21	295.98	297.16	295.56	293.69	294.13	294.21	293.8	293.26	292.37	294.74	295.91	295.03	295.06	295.71	294.04	294.87	294.59	294.03	296.01	294.75	297.84	296.54	294.95	296.19	295.54	293.52	293.32	294.15	295.41	295.89	294.36	296.16	295.91	296.25	294.43	293.85	296.54	293.83	294.93	296.61	297.09
307.45	310.13	306.31	304.37	304.3	305.89	305.54	307.26	305.54	306.36	307.11	308.84	306.27	305.06	308.37	307.28	304.6	307.5	305.26	307.28	306.21	307.78	306.24	307.71	310.02	304.45	306.71	306.94	306.3	303.94	304.17	303.92	306.52	304.18	306.13	307.46	307.41	305.4	305.04	304.4	305.63	306.45	305.86	305.66	306.82	306.62	306.94	309.47	304.85	307.58
324.74	325.88	324.84	324.48	325.26	323.57	325.94	324.26	324.26	324.17	323.45	325.24	324.69	322.91	324.22	327.02	322.88	324.55	325.96	323.6	324.75	324.59	324.09	324.01	321.51	323.98	324.22	324.55	323.86	321.8	325.16	325.19	325.37	325.22	323.37	324.73	323.61	323.37	323.33	327.7	326.04	324.23	326.32	321.72	324.82	324.63	326.72	323.93	326.04	324.34
326.27	327.72	325.18	326.43	326.57	326.29	328.23	329.67	327.83	328.87	330.22	327.01	331.13	324.73	327.03	329.85	329.47	328.64	330.36	328.04	328.92	326.69	327.68	325.83	328.18	327.21	329.03	325.91	327.72	326.64	328.74	329.93	329.05	327.65	326.51	328.41	329.18	326.78	328.8	326.73	326.28	327.51	328.73	327.18	327.71	328.59	327.95	330.99	330.58	328.52
309.12	313.52	312.89	312.41	311.1	309.52	310.09	309.8	313.8	310.63	313.4	312.04	308.46	308.89	311.22	309.87	310.02	308.13	309.07	310.43	308.22	309.3	312.69	311.68	310.99	310.25	312.73	310.91	312.41	308.61	309.56	311.69	310.98	308.26	309.17	311.98	309.42	311.91	311.81	307.92	311.52	311.99	310.67	310.54	313.41	310.72	311.06	308.11	310.77	309.71
295.19	297.61	296.95	297.06	296.75	297.61	296.12	297.95	297.03	295.37	297.11	294.8	300	296.57	297.75	296.86	298.27	298.8	298.86	296.72	293.89	296.42	297.72	295.03	297.94	297.77	297.06	295.25	299.27	297.38	297.69	296.73	297.81	296.73	296.3	295.11	296.83	299.12	295.25	295.2	296.49	296.75	297.46	296.25	296.18	296.28	296.11	298.55	296.36	295.59
302.58	302.05	301.39	301.43	304.1	306.07	302.78	301.51	303.49	301.8	302.98	303.81	303.08	304.29	303.74	305.65	303.03	303.28	305.19	301.32	304.61	302	302.05	302.06	304.52	305.25	304.43	301.54	303.46	304.21	303.53	305.06	304.97	304.77	301.75	304.31	303.48	304.98	304.33	305.06	301.51	300.82	302.65	303.07	305.15	302.25	305.72	304.09	304.24	304.71
294.07	294.58	294.36	294.36	294.8	295.63	293.98	291.17	292.86	293.69	293.66	293.18	295.57	296.31	293.9	292.36	293.8	294.78	294.46	295.1	295.73	294.29	293.5	296.45	294.03	293.04	296.33	295.19	294.24	293.17	294.7	292.86	293.24	296.19	293.12	293.16	292.54	293.48	294.43	294.78	292.63	294.74	293.71	295.71	296.56	294.88	291.68	296.37	295.6	291.77
329.06	326.1	327.71	325.67	328.47	324.84	325.29	326.82	328.2	328.65	327.65	327.83	326.88	329.97	325.26	322.78	324.2	326.93	329.18	326.84	328.69	328.84	326.23	325.34	327.04	328.3	325.02	327.35	327.37	325.33	326.04	328.14	326.62	326.58	326.78	327.02	326.75	328.33	323.66	329.25	324.46	326.51	327.93	329.6	328.97	326.28	327.3	327.28	327.06	327.23
317.34	316.91	316.79	321.3	320.7	319.2	318.62	320.05	317.39	320.56	318.97	317.68	320.31	318.47	317.77	318.63	314.67	319.15	319.75	318.62	316.89	317.86	315.77	318.56	319.48	319.03	320.59	318.82	318.53	320.32	320.4	317.46	317.37	316.99	321	318.84	317.89	318.57	317.72	318.6	317.82	318.55	320.32	318.64	319.01	316.62	317.14	320.56	318.75	319.41
303.01	304.55	302.88	305.29	305.22	303.31	304.31	304.72	306.89	306.7	305.91	304.99	306.89	303.95	304.81	303.35	304.71	303.71	306.26	303.77	301.64	304.36	304.54	304.58	304.35	306.55	304.48	303.4	305.85	306.02	305.71	304.25	306.23	306.42	303.29	304.6	306.42	306.01	304.15	304.37	303.94	305.68	306	300.67	306.04	304.17	303.91	305.04	303.47	305.42
313.59	315.26	315.22	314.48	313.03	316.87	315.47	312.55	315.19	314.94	316.1	314.29	314.43	314.7	316.84	313.94	313.77	313.44	314.29	315.47	314.48	313.68	316.75	315.92	315.36	315.11	314.71	314.15	315.66	314.29	314.26	312.34	314.62	314.97	314.82	314.64	313.47	313.98	316.1	314.71	314.99	315.44	315.03	315.57	314.17	316.82	316.47	315.21	317.77	314.53
317.68	317.28	315.93	315.28	316.57	318.07	317.61	315.89	316.38	315.99	314.43	316.27	316.06	315.62	315.89	316.09	316.71	316.63	316.01	316.81	316.27	316.26	316.81	312.07	315.6	315.92	317.22	315.77	316.45	315.48	314.41	314.41	313.96	317.98	315.19	316.75	315	317.42	313	317.47	315.47	315.08	316.36	314.9	315.8	316.98	314.9	315.49	314.97	314.52
312.23	310.7	313.19	312.82	311.06	311.07	311.92	312.47	311.02	314.21	312.3	312.59	312.93	312.73	313.85	311.37	312.18	311.98	315.13	311.8	313.43	313.72	314.38	312.41	313.46	310.71	313.6	311.38	314.8	313.64	312.08	311.54	312.85	312.49	311.41	314.51	314.94	313.25	313.22	313.95	312.53	311.43	311.26	313.43	314.87	314.63	315.09	313.75	311.88	313.17
302.3	304.69	304.05	304.36	303.26	303.41	304.81	306.58	305.59	305.25	303.41	303.4	302.42	303.98	302.1	302.27	305.55	305.02	302.52	303.7	305.17	302.27	305.98	301.49	305.7	302.25	304.48	303.97	304.21	303.48	301.81	300.51	304.36	301.16	303.83	301.66	301.45	304.33	303.87	302.4	302.85	302.82	302.58	304.11	303.45	304.33	305.19	303.93	304.29	303.57
307.06	307.54	308.62	307.2	305.32	308.6	305.05	307.13	306.66	306.31	304.96	309.07	306.94	308.92	306.27	305.75	307.77	306.02	306.99	305.07	305.43	305.75	305.57	308.63	307.09	309.02	304.87	306.33	305.83	305.43	306.3	303.86	309.39	303.8	306	306.55	306.91	305.45	306.24	307.66	306.29	307.34	305.83	309.27	307.88	308.13	305.09	307.66	305.32	306.77
303.12	308.58	301.94	304.84	306.5	306.02	307.59	303.9	304.62	304.04	309.61	305.32	304.5	303.91	302.51	306.19	303.79	307.87	304.27	304.54	303.07	306.26	305.53	304.86	306.22	306.88	303.85	304.42	304.74	305.4	304.62	306.16	306.07	304.43	305.56	307.7	304	303.52	302.26	300.9	304.51	301.77	303.44	307.2	306.88	301.96	307.12	308.29	305.76	303.82
317.55	317.19	315.4	316	318.96	315.78	314.95	316.11	316.12	317.81	315.97	317.05	319.78	315.7	315.95	316.21	316.7	318.24	316.34	317.67	317.96	316.18	316.95	317.39	316.3	319.18	317.21	318.25	318.8	318.38	317.03	316.87	316.17	317.59	315.07	314.43	317.29	317.97	318.6	316.47	318.82	316.4	318.83	317.55	317.99	316.45	317.03	317.83	319.27	318.8
309.31	309.91	307.26	308.03	308.68	310.45	307.95	308.23	307.66	309.79	307.43	308.18	308.15	308.92	310.03	312.1	310.64	310.24	307.73	307.91	308.3	307.97	308.62	309.76	309.91	307.62	309.71	310.29	308.47	306.77	308.35	308.94	309.04	307.16	311.13	308.37	309.25	310.42	307.6	310.44	307.28	309.37	305.59	308.72	309.15	310.68	308.27	310.28	306.9	307.25
311.45	312.71	313.71	314.11	313.3	312.26	313.6	311.7	313.26	312.21	311.56	310.96	310.99	310.95	314.15	308.91	312.62	312.55	312.51	311.46	316.43	311.84	314.39	311.96	311.84	314.91	310.79	313.4	314.36	312.68	310.72	315.17	312.66	312.7	311.5	313.15	311.82	312.44	314.52	311.47	314.29	312.16	313.35	311.92	311.57	313.32	313.01	313.82	313.03	312.89
312.88	311.38	313.82	314.98	313.47	312.38	316.42	315.2	314.26	314.69	314.3	315.49	316.58	315.74	311.27	314.91	314.23	314.11	315.13	313.52	316.34	315	312.02	312.36	313.63	311.86	313.6	314.55	315.15	311.38	317.63	314.44	312.62	311.6	314.36	315.6	312.61	312.65	315.42	311.35	315.26	314.77	313.26	316.55	316.67	317.34	313.4	312.59	313.39	312.87
315.46	316.17	314.05	314.14	314.36	315	316.63	315.41	313.09	317.16	316.35	313.87	313.14	314.92	316.49	316.17	315.54	316.91	314.42	317.8	315.07	312.2	311.78	316.42	313.9	314.47	315.17	314.66	311.28	314.34	316.75	314.46	315.24	315.38	315.34	314.62	316.76	314.73	316.26	313.03	316.13	309.77	315.26	312.51	314.66	313.8	317.34	314.11	312.28	313.98
314.12	315.29	313.74	315.31	311.06	311.96	312.15	316.29	309.92	314.7	313.52	315.16	311.66	315.27	311.59	315.07	312.64	312.85	312.86	312.43	314.72	312.25	312.15	311.69	313.94	315.79	315.5	313.05	311.75	315.28	313.66	312.97	315.6	314.4	314.56	311.38	314.42	315.53	313.83	315.22	313.36	313.76	314.91	316.64	311.58	312.14	315.82	311.8	313.83	313.61
304.64	308.62	305.46	304.77	303.85	306.69	305.48	306.17	302.82	306.45	305.9	307.62	305.9	305.45	305.81	305.82	308.31	307.02	306.6	306.28	309.03	303.29	305.24	302.64	304.82	303.49	304.44	307.93	307.33	309.68	306.62	305.11	307.65	305.62	306.19	304.5	305.52	308.98	305.45	306.75	306.82	304.18	305.4	305.12	305.97	307.63	306.48	309.1	307.36	304.68
313.48	315.88	314.31	314.3	313.92	312.31	311.58	315.22	313.28	313.25	315.34	311.85	315.36	313.71	314.79	314.49	312.81	313.31	315.06	315.27	314.74	314.48	313.08	313.77	312.36	316.59	314.3	317.61	313.4	315.16	314.6	313.14	313.25	314.32	314.69	313.62	314.12	314.45	315.12	313.73	312.01	314.76	314.85	313.44	313.89	312.12	312.03	312.89	311.45	317.94
301.5	305.1	301.52	304.07	301.06	302.33	303.41	300.75	302.68	300.78	303.07	303.47	302.24	300.5	303.17	303.18	300.21	303.41	301.25	304.2	304.31	305.37	301.77	302.69	302.44	301.62	301.46	306.2	303.32	302.43	304.37	304.56	304.72	299.99	301.31	301.14	300.33	303.5	305.57	302.77	302.03	300.47	304.74	300.77	301.36	301.07	303.65	301.74	302.82	301.26
292.95	291.87	296.19	295.48	296.22	296.69	297.25	296.82	291.37	296.11	293.52	293.86	296.14	294.99	296.47	294.86	294.59	293.94	294.91	295.32	296.34	294.48	296.28	292.72	293.6	293.05	295.02	295.6	295.25	295.1	297.81	294.4	293.7	295.25	294.18	294.24	296.77	296.31	294.84	296.5	297.01	296.54	295.12	293.99	296.52	296.96	293.01	295.9	296.61	294.79
304.38	305.58	305.12	304.09	307.54	305.99	304.02	304.29	305.27	303.05	306.61	305.22	307.92	304.47	304.33	306.09	305.38	304.99	306.76	305.62	305.06	307.32	304.32	304.28	304.27	306.88	303.77	305.17	304.69	304.37	308.82	302.67	306.88	305.5	308.03	303.77	305.56	302.78	304.81	303.83	305.73	305.7	304.48	305.9	305.79	304.34	305.48	303.27	303.84	305.37
303.25	303.02	303.41	302.97	301.81	302.54	301.65	301.05	302.93	302.02	307.46	301.45	302.66	302.21	304.4	300.33	297.95	302.48	305.74	301.66	302.31	302.26	305.27	301.74	303.45	304.98	305.43	301.73	302.7	302.68	300.65	299.34	301.14	302.04	300.83	302.76	306.41	303.03	303.43	305.25	302.39	303.67	301.92	301.17	302.07	301.46	305.78	302.29	302.18	302.24
310.42	311.83	313.24	311.51	310.46	310.34	311.19	311.21	310.94	311.44	311.31	308.76	309.75	313.32	310.16	312.8	308.06	310.79	309.47	312.13	310.82	312.53	311.33	310.69	311.81	308.8	311.78	310.88	310.26	311.41	312.98	309.51	311.46	312.57	312.39	310.74	311.63	310.31	311.82	310.7	313.26	308.5	310.93	310.58	310.52	309.93	308.83	310.45	309.13	312.85
311.17	311.76	310.44	313.01	312.12	313.32	314.81	311.98	313.16	311.96	313.02	314.62	314.48	312.3	311.59	312.69	312.41	312.26	313.13	312.12	314.21	314.41	310.66	311.39	314.02	311.73	311.94	311.68	314.73	314.05	316.15	313.88	314.15	311.46	313.98	312.26	313.48	313.05	313.12	314.99	316.26	315.18	313.72	312.67	310.09	315.06	311.45	310.79	311.84	312.07
313.15	313.59	312.85	312.6	318.81	314.39	313.93	317.36	312.05	316.93	316.41	316.41	315.38	312.69	315.48	313.97	313.52	314.87	317.83	313.65	315.59	313.93	312.72	315.23	314.78	315.31	315.67	314.45	313.37	314.62	313.87	312	314.02	315.16	314.34	313.59	312.72	314.23	315.81	314.74	313.33	314.08	316.22	313.95	316.4	315.67	314.8	314.73	314.84	313.93
303.05	303.55	302.41	300.96	302.83	302.9	299.88	299.91	306.17	302.45	302.46	301.47	306.36	303.94	303.19	304.46	303.08	304.18	302.54	301.8	305.02	303.53	303.04	302.68	301.26	303.14	303.24	303.07	302.72	300	303.18	302.31	302.84	302.58	304.22	303.92	303.4	303.1	302.63	301.17	302.56	306.32	304.93	300.41	305.44	301.24	302.25	303.62	299.28	302.41
296.75	295.15	295.28	292.38	294.7	295.96	298.12	293.2	295.38	295.26	293.63	296.94	295.66	296.64	294.8	297.01	294.16	293.78	295.15	294.15	294.96	296.53	296.28	295.99	295.31	296.97	294.78	295.21	295.82	294	296.91	295.89	295.75	296.09	293.35	295.2	293.23	294.26	294.97	293.19	294.94	294.05	296.3	295.66	293.57	294.1	295.27	296.86	294.31	296.58
305.41	301.42	301.16	306.74	306.11	304.03	305.24	301.87	303.35	304.21	303.78	304.69	302.4	302.57	303.02	301.08	301.86	302.34	301.93	302.35	303.11	302.87	304.58	302.22	302.17	301.39	302.28	303.42	303.36	303.36	306.92	303.26	302.87	303.69	303.88	303.48	303.81	302.21	304.45	301.7	302.56	302.94	301.65	302.6	302.08	302	306.83	304.63	302.45	306.54
314.15	317.62	315.58	311.67	313.56	314.24	317.22	311.75	315.38	314.95	315	317.08	312.58	314.9	313.37	314.23	316.11	313.79	314.72	316.39	313.2	316.41	317.3	314.71	314.54	315.03	316.08	317.03	312.46	315.49	315.89	313.93	314.98	314.66	313.06	314.47	316.38	315.19	313.08	319.13	313.53	315.71	312.98	317.62	314.82	310.53	315.65	316.07	314.74	314.07
317.72	319.85	317.09	316.67	315.31	318.63	315.67	318.23	318.82	317.64	317.47	319.61	316.42	315.26	318.06	319.62	317.43	313.64	320.1	317.9	317.45	315.72	317.04	318.46	319.42	314.23	318.17	317.82	315.51	318.26	318.63	318.79	317.17	320.83	316.72	316.63	318.04	317.27	318.83	316.84	318.17	318.71	318.69	316.48	316.48	319.19	317.77	316.9	315.9	316.45
306.08	305.01	305.18	302.82	303.09	307.63	303.01	305.25	306.93	305.08	306.49	304.7	304.21	302.12	305.19	304.97	303.03	304.82	305.34	303.75	306.9	306.51	305.25	305.02	306.49	303.76	304.2	303.28	306.11	305.85	304.19	305.65	304.72	303.73	303.66	306.69	305.68	303.61	304.09	304.12	306.04	306.1	307.33	303.5	306.21	303.7	305.46	304.67	303.18	305.63
326.42	329.36	328.45	326.63	326.81	328.07	329.18	330.21	327.6	326.64	331	326.69	327.41	330.58	329.4	326.21	329.84	326.34	326.09	328.48	329.22	327.01	328.56	324.45	326.17	326.21	330.06	328.68	327.49	329	331.41	329.57	327.95	326.61	330.14	325.1	326.93	325.71	329.77	328.08	331.61	328.66	329.93	329.8	330	326.8	326.63	327.08	328.21	328.65
311.45	308.82	310.1	310.73	313.4	308.83	312.05	309.7	310.58	309.16	310.49	310.96	310.32	312.62	313.92	309.22	310.08	310.91	311.87	311.19	307.73	309.13	312.07	311.05	309.11	310.63	310.32	311.35	310.88	313.35	311.1	311.24	311.5	308.6	310.68	313.15	311.38	312.21	310.19	311.12	312.44	310.56	312.05	311.78	313.2	312.23	311.71	310.84	310.24	309.18
305.41	301.74	302.97	303.73	305.51	303.12	303.15	305.52	306.15	303.92	300.78	302.2	306.98	306.3	301.63	304.16	305.68	303.85	305.12	302.09	305.15	304.74	302.85	302.39	304.62	301.77	304.79	303.67	304.51	303.88	303.5	306.93	304.41	306.46	304.54	302.99	306.18	303.35	306.52	302.78	305.46	302.34	303.73	301.47	300.36	303.89	305.09	306.56	306.15	304.26
314.69	311.49	313.33	315.17	315.37	317.01	313.58	312.91	312.92	311.7	312.48	314.18	312.4	315.47	311.87	314.64	315.69	312.87	314.44	312.83	312.82	313.8	312.58	315.84	315.43	315.72	314.92	311.47	313.66	311.81	312.83	314.86	314.85	312.5	315.78	313.42	313.93	313.01	312	312.15	315.4	314.83	312.03	315.5	314.76	313.9	315.88	314.07	314.18	313
304.9	303.91	301.39	305.76	306.61	304.87	305.09	306.72	304.94	304.42	304.34	302.73	305.16	304.23	303.86	305.67	306.05	305.23	303.4	304.68	304.49	304.83	303.66	302.91	302.91	304.63	304.29	305.31	302.43	302.91	303.01	300.65	308.11	306.69	304.58	305.1	305.59	301.81	304.46	304.23	304.65	305.29	305.58	303.9	303.58	305.97	305.46	303.92	305.92	303.3
295.02	295.86	296.78	296.92	297.56	297.67	298.61	297.68	296.91	296.12	296.42	295.92	294.63	293.59	297.15	300.98	298.28	298.34	296.27	297.36	296.64	297.32	295.54	296.82	297.96	296.82	297.71	298.19	297.34	297.12	295.87	297.41	296.33	300.39	295.64	296.39	297.75	300.55	298.14	295.73	296.85	293.33	297.04	294.83	295.51	299.84	295.29	295.65	298.5	297.55
318.64	318.59	318.11	317.52	317.91	317.77	319.16	318.55	318.66	319.91	319.97	318.61	318.08	318.78	316.17	318.14	316.04	318.11	318.6	318.46	319.44	317.6	318.48	318.33	317.31	317.78	319.91	316.76	318.58	320	319.1	319.26	318.72	317.72	319	318.25	315.68	317.98	319	318.12	319.34	316.31	319.59	321.53	318.57	319.5	319.3	318.54	318.92	316.17
298.52	296.09	297.41	295.44	296.77	296.82	296.31	298.14	297.38	297.22	297.2	297.95	297.29	298.67	295.44	296.38	297.1	296.82	297.75	295.33	295.09	297.85	297.2	298.01	298.64	297.3	294.65	295.47	296.7	296.39	297.61	296.98	295.76	295.98	296.42	297.2	294.42	294.02	295.66	298.37	296.96	297.19	296.35	295.86	296.73	296.23	297.79	293.4	300.57	294.47
303.88	300.76	300.95	303.28	301.19	300.76	302.76	302.94	301.37	302.11	301.49	302.2	300.24	303.5	300.97	303.97	304.22	301.57	302.37	303.94	301.58	304.83	304.29	304.32	301.71	302.96	304.32	302.12	304.23	304.74	302.49	301.09	301.96	302.46	304.12	303.92	301.37	302.83	305.14	301.66	301.77	302.86	303.46	301.37	301.35	300.11	303.25	302.62	302.66	302.86
303.64	306.73	301.22	305.2	302.87	299.81	302.03	303.87	302.98	304.23	302.09	301.77	305.52	303.89	304.45	301.93	302.55	303.15	302.68	303.49	303.69	302.63	305.79	305.35	302.18	305.76	303.69	303.15	303.12	301.14	306.17	302.13	305.19	302.23	305.13	304.81	302.51	302.11	302.48	302.94	304.13	303.13	303.57	302.15	300.38	302.12	303.97	304.39	302.77	305.66
311.62	312.82	313.08	310.5	314.06	310.22	312.29	313.4	315.2	311.43	312.12	311.75	313.4	311.48	309.53	312.39	312.49	312.48	313.75	310.25	311.26	313.24	311.09	312.38	312.09	312.54	313.25	315.07	315.29	311.38	313.04	309.52	311.98	311.47	312.84	312.55	313.2	312.13	312.39	313.39	313.6	312.83	311.62	310.98	311.99	310.45	311.47	311.44	313.14	312.46
312.42	315.38	315.99	315.16	312.95	319.23	315.96	314.55	313.89	313.77	315.9	316.42	313.39	315.03	312.31	314.97	317.66	315.15	314.59	314.83	314.86	316.01	316.32	312.47	316.23	314.15	311.65	315.27	314.19	314.43	315.22	315.71	315.59	315.21	318.52	316.01	315.26	312.48	314.01	315.42	315.58	312.43	312.93	314.32	313.76	312.16	315.06	313.96	315.08	315.67
304.99	306.32	303.09	303.99	305.47	303.34	305.29	303.25	306.27	303.08	303.26	304.12	303.98	302.29	304.72	304.82	304.99	301.45	307.74	304.88	306.84	301.76	304.32	305.5	308.61	306.79	304.84	302.2	304.88	303.22	305.27	309.02	303.7	303.81	304.27	304.5	302.75	308.07	304.82	306.16	307	307.98	303.07	305.64	306.08	305.57	303.85	305.26	304.85	306.87
324.68	329.18	326.15	327.16	329.32	329.29	326.62	326.32	327.94	325.79	326.55	325.31	328.12	326.39	329.89	325.1	326.84	325.17	327.08	327.41	327.41	327.72	326.89	327.14	325.21	327.12	328.47	330.47	325.98	328.58	327.12	326.19	326.01	326.03	327.12	324.93	324.57	325.7	327.83	326.53	324.87	329.78	325.75	323.24	324.65	324.15	325.82	327.9	327.33	326.39
300.73	305.19	300.1	302.16	302.82	301.32	300.14	300.56	302.18	299.57	300.9	299.4	298.59	303.78	299.74	299.67	301.98	298.66	299.84	299.58	299.55	302.59	300.99	303.92	302.64	300.1	301.85	301.6	298.03	298.13	300.74	299.96	302.92	301.55	302	300.08	299.03	300.54	299.85	302.12	302.54	303.1	302.9	300.41	302.8	298.82	301.48	303.6	304.21	301.25
303.02	302.64	301.11	304.46	302.38	302.81	302.81	300.4	299.38	303.85	300.93	304	303.94	303.95	300.1	304.12	300.53	301.41	301.16	299.5	303.38	302.04	304.72	301.76	302.88	303.29	299.69	304.09	302.37	299.85	302.65	303.83	300.89	301.68	301.1	303.12	303.47	299.91	300.78	301.31	301.67	304.74	305.12	301.41	302.92	302.91	303.79	305	301.2	303.62
315.12	312.29	310.57	313.72	311.17	314.47	313.91	312.97	313.03	312.1	313.74	313.3	313.38	314.73	312.66	313.01	314.23	314.04	314.96	313.63	314.12	311.89	310.3	312.37	312.85	311.49	311.75	313.45	313.66	314.17	314.8	313.48	314.29	313.17	311.13	314.15	311.4	312.19	312.78	314.64	313.71	313.19	311.63	315.24	313.86	311.48	314.6	315.21	313.79	313.22
303.23	303.24	303.58	304.22	302.36	304.7	305.35	301.2	302.72	302.18	302.56	303.62	302.13	305.07	302.92	301.82	303.78	301.39	300.17	303.02	302.68	304.15	302.59	304.06	305.95	304.16	301.98	306.63	305.08	305.31	303.74	302.23	304.9	302.64	302.11	303.14	302.25	302.47	303.97	303.46	305.86	303.69	302.12	302.77	303.65	302.46	304.49	302.96	302.55	301.73
318.04	318.47	318.24	319.27	318.67	318.65	318.81	319.16	319.35	320.25	320.1	317.53	318.69	316.02	319.08	319.23	316.19	317.05	318.04	317.18	318.82	320.03	317.46	316.75	317.28	319.93	318.16	317.34	318.39	319.14	319.93	319.27	316.41	318.64	315.69	316.55	317.31	318.66	318.94	315.5	315.78	320.94	316.96	318.29	316.38	319.85	318.06	318.89	318.44	318.15
326.37	326.81	326.33	328.11	325.28	324.25	327.23	322.32	323.47	326.97	325.1	326.26	329.63	328.73	328.21	326.12	328.37	327.92	330.49	325.91	330.01	328.18	327.79	325.49	327.58	326.55	329.02	325.19	328.59	328.82	327.54	327.41	329.07	329.02	324.5	325.8	328.19	326.28	328.74	325.68	327.11	329.66	327.8	325.06	329.13	325.2	329.04	328.23	328.05	325.4
313.13	312.27	315.79	313.13	315.86	314.5	314.66	315.29	314.11	311.41	316.57	313.77	314.44	315.4	314.81	313.61	310.66	315.61	314.49	312.77	315.37	314.91	313.56	314.02	315.34	314.4	317.49	313.33	313.24	313.69	313.26	314.09	313.99	312.66	314.05	313.99	316.22	313.01	314.65	311.01	313.11	312.62	316.12	314.32	313.09	313.76	315.42	314.76	313.42	315.46
315.5	316.86	316.23	312.49	314.93	315.55	317.4	313.56	316.16	314.18	316.28	312.45	314.19	316.72	310.62	314.31	316.04	317.71	315.41	312.5	313.04	317.37	311.37	315.59	316.19	316.92	313.65	312.32	314.76	312.65	315.84	314.38	316.31	317.2	315.77	316.39	313.19	313.72	314.47	314.26	313.86	315.33	315.28	315.32	312.68	315.43	316.17	315.54	314.16	314.49
293.74	292.86	294.85	293.58	295.12	295.72	295.43	296.04	293.63	295.94	292.79	295.97	294.91	292.89	296.36	296.28	292.89	293.33	295.78	294.39	295.02	297.48	293.09	296.09	295.75	295.22	295.93	294.1	296.86	294.91	294.67	292.05	296.48	293.82	296.49	293.18	293.61	294.35	292.95	296.36	294.39	294.39	295.96	293.16	295.2	298.56	294.16	296.08	298.07	293.93
305.7	302.84	304.9	306.11	305.79	304.38	309.65	306.63	302.95	307.93	306.02	308.12	307.75	305.63	305.84	307.48	304	308.17	307.06	307.15	306.97	306.27	306.96	305.07	307.57	306.63	308.55	308.18	308.91	306.81	304.83	306.64	307.08	307.59	304.9	306.51	307.94	304.97	304.51	307.64	307.87	307.9	308.19	305.35	306.73	306.62	304.7	306.25	308.43	308.48
312.96	316.66	312.56	311.4	315.62	315.13	313.95	316.05	316.02	315.7	313.24	316.01	315.22	315.78	314.24	313.02	315.48	315.44	315.16	314.63	314.51	314.58	315.28	314.3	314.25	317.24	315.09	314.85	315.02	314.25	313.26	316.63	314.69	312	314.95	315.48	314.93	313.13	313.1	316.75	313	316.15	314.23	314.51	318.27	315.57	314.02	315.08	315.35	316.18
309.18	307.63	308.55	309.42	308.78	311.55	308.84	308.61	310.1	310.17	310.85	309.68	309.99	308.93	311.55	309.7	310.58	309.53	310.44	310.96	309.19	309.93	308.32	311.81	309.4	310.39	309.82	309.77	310.31	309.6	309.08	307.3	310.12	309.97	307.94	310.38	309.92	312.42	311.13	311.46	311.17	309.26	308.1	308.47	311.48	311.3	311.48	309.54	310.4	311.12
306.61	305.77	304.29	305.69	304.35	304.42	305.9	306.67	306.1	304.32	305.42	306.74	306.71	304.07	304.92	307.17	304.08	306.91	303.62	302.09	304.29	305.57	306.07	304.09	305.12	305.86	307.92	303.54	302.6	305.56	307.33	306.07	306.35	304.99	307.63	304.9	308.07	304.02	306.52	305.44	304.81	308.03	304.47	306.29	307.26	303.68	306.77	308.28	302.99	306.48
303.28	305.17	301.9	306.2	303.76	304.61	303.77	306.89	303.55	304.95	304.11	303.69	303.19	305.63	304.16	303.16	303.74	305.84	306.08	305.78	304.41	305.12	304.26	303.67	305.91	306.28	305.98	303.88	304.83	304.95	305.19	305.76	304	306.05	303.8	304.2	301.65	306.78	302.45	303.61	303.63	303.92	304.5	304.41	305.33	304.08	303.04	304.32	303.86	302.59
305.39	306.4	306.39	305.83	306.58	303.14	305.63	306.62	307.18	305.82	304.06	304.61	303.24	306.23	305.88	305.39	302.73	304.78	305.54	305.41	304.71	304.68	304.55	304.31	306	306.05	304.61	303.78	306.9	305.54	304.3	304.01	304.29	305.44	302.89	304.28	303.51	305.74	304.96	307.28	304.72	307.89	304.2	306.56	304.2	306.34	307.45	304.95	302.92	305.55
310.63	315.34	311.5	316.93	315.39	313.14	315.8	314.51	312.11	315.82	314.07	313.41	316.23	315.64	311.61	312.21	312.36	314.57	313.04	314.9	313.45	315.11	312.49	314.66	314.26	314.29	311.51	312.71	314.79	313.43	314.02	312.92	313.65	313.94	315.12	314.87	313.03	310.27	314.2	315.6	314.1	313.56	313.07	312.92	314.27	313.68	315.11	314.9	314.7	312.03
301.52	302.49	304.09	301.27	303.65	304.27	306.21	304.39	302.95	305.76	302.33	306.04	303.62	301.07	302.19	302.38	301.49	304.14	305.26	300.26	303.55	306.46	304.35	305.16	303.37	301.92	302.85	301.88	302.39	302.95	304.62	304.57	304.54	303.96	300.76	303.1	303.15	302.87	304.97	304.49	300.21	303.08	303.72	305.45	302.65	304.09	301.07	304.3	303.52	304
302.03	301.55	304.87	306.37	303.2	303.16	301.68	304.26	305.4	304.05	304.38	301.04	303.1	304.48	301.8	304.65	304.37	306.6	303.24	303.3	302.97	303.35	302.5	302.91	305.9	303.31	303.19	305.8	307.06	305.99	306.21	304.77	304.64	303.8	302.99	304.32	303.33	303.78	303.74	305.62	305.22	306.48	306.38	305.1	304.32	305.74	304.43	302.9	303.7	303.31
328.76	325.7	328.05	327.88	326.87	325.66	326.17	327.82	329.81	326.66	327.38	327.09	328.2	328.43	327.52	327.19	327.73	330.16	328.5	327.91	330.2	328.92	328.05	325.91	326.92	326.88	326.5	328.34	328.19	329.51	328.22	327.36	326.6	326.91	328.92	327.08	328.15	327.44	329.71	328.34	328.2	327.17	327.31	328.56	327.99	328.32	327.12	325.57	329.75	329.1
297.43	295.36	296.1	294.53	295.47	297.32	296.31	297.09	293.91	297.1	297.13	299.33	297.93	298.57	297.71	297.5	297.35	296.28	297.44	297.54	295.4	296.24	297	295.05	294.54	294.78	298.68	299.07	296.57	294.85	298.99	294.7	296.81	296.98	294.1	298.95	298.63	294.8	297.78	296.11	296.78	295.93	297.64	295.37	294.28	295	297.62	298.38	291.33	297.86
299.63	297.19	297.23	297.31	294.29	296.11	298.57	293.8	294.72	297.94	295.61	295.41	297.26	297.81	295.03	294.88	295.14	296.27	296.07	295.77	297.15	297.11	298.28	296.31	299.25	297.19	295.32	299.85	296.52	297.45	293.37	297.89	294.83	297.19	297.72	295.39	299.17	294.9	297.48	297.55	295.53	295.17	296.72	298.61	297.22	297.43	296.79	298.07	296.97	297.9
304.37	304.54	303.06	301.76	303.06	303.67	301.59	300.92	300.04	302.21	304.08	302.72	302.51	301.93	303.75	302.25	301.58	302.76	299.98	301.42	303.22	305.25	301.16	303.74	303.4	303.15	303.98	302.11	300.05	302.2	299.31	303.45	303.02	300.89	300.25	301.37	300.46	304.49	300.69	302.99	300.47	301.65	299.81	300.5	302.08	304.1	299.99	303.05	303.65	303.95
310.24	312.78	310.25	313.14	312.14	313.26	312.43	310.34	312.2	313.52	314.14	312.42	314.23	311.11	313.02	312.43	311.68	312.05	310.88	311.21	311.5	308.89	311.47	314.08	314.23	312.34	313.12	310.65	311.45	312.1	311.77	312.8	312.54	312.58	312.16	311.97	315.38	312.15	313.71	311.6	312.37	312.37	315.21	312.41	312.42	313.49	313.63	311.81	313.41	311.66
305.26	303.97	304.95	305.21	306.3	305.71	303.27	304.98	305.23	303.76	307.19	308.42	307.17	305.11	306.38	306.69	306.82	307.15	307.32	309.3	304.09	305.98	304.9	306.61	307.58	306.12	307.63	305.29	305.03	305.5	304.17	306.11	305.48	306.85	304.56	309.74	306.6	305.56	306.73	309.62	307.97	307.63	302.78	306.45	306	304.84	305.2	303.46	304.3	307.01
295.83	295.85	293.12	295.06	293.79	294.92	294.29	293.15	295.11	295.46	296.12	295.39	292.68	293.01	291.67	292.54	294.41	295.19	295.88	293.16	290.88	293.95	292.86	295.65	293.39	289.89	293.94	294.82	294.95	293.05	294.77	294.69	293.27	294.27	293.25	295.54	296.05	294.22	295.14	294.24	294.25	292.4	293.97	293.44	294.28	292.38	293.26	292.54	294.96	291.77
302.35	302.77	304.15	302.38	304.48	300.7	303.02	302.63	305.29	304.23	305.93	300.45	302.83	302.47	302.68	305.14	303.49	303.21	302.39	305.34	302.37	304.8	302.18	304.67	303.99	303.46	303.45	302	305.49	303.36	304.24	303.98	304.38	302.68	304.36	303.97	301.89	302.32	305.37	303.77	302.66	305.2	301.69	301.76	304.36	301.04	304.41	301.54	304.46	303.86
301.77	303.82	304.74	303.57	304.69	304.71	303.72	305.72	303.72	303.26	302.53	304.4	303.75	303.19	302.54	303.31	303.76	304.26	302.41	302.24	304.02	303.7	304.51	302.58	300.74	301.73	302.03	300.13	303.66	303.35	303.23	300.13	305.05	302.35	302.03	301.14	303.16	304.26	302.69	304.1	301.52	302.1	302.9	302.41	300.38	304.73	300.91	303.17	304.94	303.12
312.64	311.86	313.17	313.61	312.69	311.57	312.46	314.31	313.67	313.18	311.59	312.89	310.38	310.2	313.27	312.78	313.68	311.19	312.51	312.41	313.63	311.85	311.6	310.69	313.66	313.89	309.8	312.61	311.64	314.99	312.79	309.54	314.21	312.36	314.95	313.44	313.22	314.86	315.33	310.05	312.06	311.27	310.95	311.92	311.74	314.28	313.38	311	311.69	313.65
314.41	311.9	313.74	312.47	316.47	313.47	314.88	313.78	311.91	311.68	312.2	315.81	315.47	311.16	313.36	313.52	313.76	310.75	311.33	314.32	313.09	313.68	312.2	312.92	311.73	312.98	312.12	315.7	314.52	313.14	314.01	313.08	313.24	316.14	310.81	311.4	315.47	314.71	313.35	313.19	314.27	312.22	312.2	313.78	312.92	314.21	311.78	314.52	313.47	314.29
302.03	304.16	304.63	305.92	302.6	306.74	305.35	303.45	305.02	303.91	303.95	305.96	303.09	306.4	302.97	305.37	305.72	303.5	303.92	305.34	305.12	302.02	304.87	305.2	303.03	303.65	306.02	304.14	304.43	305.42	303.83	305.84	304.59	305.18	304.67	303.4	305.69	304.92	307.56	303.73	305.1	303.2	304.59	305.58	304.99	304.3	303.2	302.91	305.28	304.82
305.87	306.33	306.17	308.26	305.11	307.98	305.08	306.26	304.97	307.75	306.42	306.33	307.09	309.46	303.69	305.26	308.36	304.05	307.19	305.75	307.46	304.76	307.3	305.68	303.72	305.86	306.63	308.38	306.43	306.23	310.03	307.28	307.8	306.58	304.79	308.41	305.09	306.61	307.08	307.08	307.41	305.9	304.75	307.06	307.93	306.9	305.89	308.6	307.72	308.49
308.18	308.47	307.39	305.32	308.89	307.78	307.17	309.06	309.19	307.43	307.81	308.2	308.3	306.97	308.58	305.21	305.3	305.61	306.08	306.54	307.09	308.37	305.91	310.07	306.39	304.89	308.66	306.6	306.03	303.57	309.54	309.32	306.81	306.82	305.36	309.18	309.33	305.69	306.86	307.21	306.72	308.04	309.22	307.37	307.46	306.97	307.73	306.53	305.41	304.81
319.53	318.69	320.35	319.8	318.53	319.61	321.85	320.25	319.64	320.39	319.24	319.83	319.97	320.75	317.75	321.57	319.05	320.2	322.5	317.56	317.3	320.04	320.71	319.89	319.81	319.48	319.02	316.78	319.42	318.33	319.2	318.49	320.99	319.25	322.8	315.79	318.41	320.48	321.27	319.98	318.3	319.59	318.19	318.61	321.19	317.92	319.51	317.72	317.69	320.53
314.62	314.75	314.32	312.21	316.84	313.98	315.88	315.45	315.66	315.05	316.77	316.87	315.14	314.57	318	313.8	314.98	314.01	313.68	315.05	314.99	314.35	314.48	314.94	313.23	312.44	314.4	313.73	315.23	315.59	314.53	316.36	314.86	314.62	314.2	314.62	312.59	315.35	316.52	315.53	315.32	315.57	314.29	315.68	318.36	313.04	317.84	315.02	314	314.67
304.06	304.21	300.9	303.19	302.48	304.09	301.28	300.7	301.5	302.21	304.12	302.29	303.7	300.98	301.95	302.31	303.21	304.46	302.08	303.44	303.47	303.3	303.44	305.29	302.42	302.38	304.1	301.95	302.65	303.32	302.52	301.68	303.45	303.17	302.11	304.95	303.88	301.39	303.01	302.73	303.1	301.77	303.46	304.32	302.92	302.28	303.63	299.83	301.2	302.95
310.01	311.24	309.31	308.74	306.76	310.81	309.07	308.29	310.27	309.78	309.59	309.72	307.34	308.5	306.89	310.53	308.12	306.68	310.4	309.58	310.55	308.06	307.14	306.66	309.49	309.6	310.4	309.09	309.87	309.84	308.08	308.52	309.2	307.79	309.95	310.46	308.75	309.45	309.1	308.36	309.54	310.77	310.93	306.63	309.59	309.92	310.21	311.06	307.88	309.07
302.59	304.66	303.76	307.48	306.33	305.31	306.03	303.95	306.83	305.99	307.17	306.88	302.92	304.8	305.49	304.49	305.37	305.08	304.45	306.87	308.27	307.78	307.29	303.5	307.45	307.71	307.19	306.29	308.2	305.51	307.4	305.98	307.14	305.68	303.72	305.31	305.67	307.94	307.26	303.61	303.5	306.81	308.34	305.72	304.78	307.31	303.55	305.29	305.16	307.09
301.24	304.69	305.11	303.46	306.27	304.42	301.63	302.02	304.42	303.64	301.99	305.1	305.07	304.08	305.16	303.33	303.29	306.47	308.05	303.9	303.48	304.74	305.74	304.26	305.07	303.88	303.91	305.48	304.25	302.91	305.19	304.54	306.7	305.27	304.87	306.15	303.51	301.43	305.21	303.49	303.37	302.46	305.53	303.97	305.56	302.87	306.06	302.95	304.2	304.1
311.91	307.27	306.25	312.44	309.22	306.44	310.16	308.42	310.23	309.1	309.34	308.42	308	307.86	309.74	307.51	309.71	310	308.36	306.05	306.27	308.31	309.44	309.22	310.46	310.29	308.38	307.79	307.72	308.13	310.17	310.02	306.26	307.3	306.41	312.07	309.32	308.98	310.09	310.24	310.51	310.85	309.67	308.22	307.75	308.37	308.75	308.74	309.32	302.03
293.73	295.45	293.89	296.16	294.94	295.64	292.62	295.71	292.21	295.55	295.09	292.49	294.42	295.7	296.64	293.97	294.26	292.09	292.79	295.54	294.14	296.36	294.89	294.15	294.37	294.32	295.3	295.46	294.95	297.2	291.98	291.92	294.43	291.91	294.33	295.1	293.69	293.92	293.15	293.39	295.34	293.52	293.19	293.16	293.86	294.6	296.6	296.25	293.26	292.73
302.47	302.28	302.29	303.48	302.38	302.16	301.81	302.4	301.68	299.89	302.55	297.97	302.92	306.27	300.91	303.14	298.85	304.34	303.11	303.02	302.14	304.1	303.13	303.26	302.35	303.43	303.47	303.46	300.1	304.11	307.39	302.15	302.32	302.53	301.79	302.11	300.97	299.82	303.07	302.57	300.35	301.69	303.07	304.39	303.11	300.66	301.62	303.44	299.48	300.49
312.76	314.49	314.5	315.82	312.81	314.78	316.05	312.56	314.16	312.63	311.96	313.72	314.7	315.39	316.82	314.79	310.78	314.48	313.24	313.8	313.52	314.62	315.36	313.5	313.96	313.29	312.88	312.8	314.44	314.92	314.06	314.09	313.14	315.38	314.16	314.8	314.74	314.01	313.53	313.99	313.19	316.15	314.07	315.19	315.05	314.66	313.84	313.27	315.65	312.98
306.03	305.74	305.51	304.9	307.65	305.42	306.82	308.17	305.52	307.18	308.19	310.27	306.21	306.83	306.91	304.01	304.34	306.6	307.24	306.21	305.91	308.55	303.43	304.15	304.97	306.25	302.63	308.32	304.85	306.66	305.05	309.01	307.83	305.72	308.25	307.53	306.65	303.99	306.05	306.55	305.3	305.62	304.47	309.29	307	307.93	308.94	309.78	309.31	306.86
302.36	306.75	301.68	303.17	304.8	304.19	304.55	303.65	304.54	303.36	303.52	305.01	305.03	305.44	301.2	304.97	303.89	300.91	302.87	305.09	302.92	304.14	303.42	305.97	304.64	306.22	305.49	302.02	302.74	303.88	302.79	303.56	303.76	305.78	304.95	303.42	304.64	300.71	304	305.85	302.57	301.54	306.23	305.92	306.09	305.13	306.24	305.92	304.31	305.36
296.59	293.97	293.91	293.99	294.5	294.65	294.73	297.18	294.46	295.79	292.6	292.83	295.87	295.93	293.22	294.38	294.96	294.14	295.38	294.08	294.06	293.23	289.11	293.36	298.98	296.1	293.94	295.34	296.27	296.91	296.27	294.73	294.94	296.22	293.37	293.67	295.61	297.77	296.45	294.23	296.65	296.23	292.92	296.22	294.58	295.96	296.13	295.79	295.57	295.11
294.42	294.11	295.92	292.39	295.01	296.37	294.39	296.14	294.17	293.9	293.99	294.02	292.27	292.52	291.24	294.98	295.85	297.19	294.45	295.96	293.4	297.37	291.96	295.16	293.86	295.01	292.98	294.7	293.12	294.72	294.23	294.82	292.16	294.13	292.89	291.17	296	291.23	294.29	291.73	292.45	293.81	294.6	293.31	295.89	294.12	292.14	292.01	294.57	294.96
327.29	326.87	326.29	326.44	325.86	329.37	327.47	324.72	328.43	326.5	329.12	325.39	327.4	325.71	327	327.41	325.35	326.22	326.96	325.87	328.02	326.48	327.18	327.82	324.78	327.72	328.91	328.31	326.57	326.23	328.38	327.71	326.82	327.65	326.54	327.35	327.71	326.1	327.22	327.19	327.5	325.98	328.06	326.94	329.23	326.04	326.62	325.89	327.77	328.09
313.66	315.26	313.2	316.12	314.79	315.06	314.29	314.14	314.19	316.42	315.12	316.97	312.33	314.81	314.13	315.24	317.18	316.64	311.85	314.39	314.04	313.14	314.7	314.29	316.02	314.03	313.39	313.74	314.81	314.26	313.62	316.64	315.93	312.48	317.19	315.76	312.3	317.36	315.73	316.79	312.94	314.54	318.62	315.18	313.8	313.14	314.49	313.54	315.89	311.03
316.01	321.4	315.9	317.13	317.66	318.3	315.22	315.47	320.05	316.4	315.9	317.75	318.19	317.82	317.43	316.69	319.75	318.23	314.88	316.59	318.68	316.19	316.59	319	315.61	318.17	316.62	317.55	316.91	317.76	319.82	317.29	319.67	316.98	321.11	318.53	316.79	317.92	317.42	317.41	315.61	318.8	317.45	315.06	317.02	317.49	317.04	314.38	317.9	318.69
317.66	316.62	316.06	317.31	316.85	317.54	316.28	318.28	317.35	318.52	318.21	316.35	316.86	316.27	317.62	316.11	317.11	316.48	316.34	318.28	317.69	317.23	315.74	318.4	319.18	318.33	317.12	315.96	316.17	318.03	313.72	313.97	318.95	317.17	317.48	315.5	313.68	318.5	316.62	318.51	317.86	318.39	318.93	316.58	317.28	316.06	319.02	317.53	317.81	315.97
315.76	317.58	317.74	318.74	314.79	319.61	314.82	313.28	316.69	314.4	316.66	318.36	313.41	316.92	317.07	317.1	316.09	316.98	316.9	315.82	313.95	316.81	316.65	315.69	317.18	318.35	314.97	315.86	317.86	314.7	315.69	315.13	315.95	319.55	316.03	317.62	315.82	318.16	316.36	314.18	316.8	317.99	314.9	314.46	316.91	319.32	316.42	320.32	317.43	316.83
297.03	295.98	296.93	296.58	298.53	294.08	295.55	293.77	294.53	293.88	294.87	293.42	295.57	292.56	294.82	294.96	295.75	291.83	292.75	296.2	293.62	292.13	295.45	297.02	292.79	294.47	297.37	291.18	294.28	293.77	294.08	293.1	295.63	292.04	293.65	296.01	296.37	294.7	294.43	293.3	296.21	295.57	294.73	292.76	296.56	297.61	294.41	294.37	294.21	294.92
325.74	323.53	323.6	324.11	324.73	326.72	324.41	324.55	327.89	324.23	324.81	322.07	322.23	322.69	322.56	325.98	324.42	327.16	327.9	327.56	328.42	325.43	325.04	323.87	326.2	324.26	322.89	323.06	324.57	324.8	325.53	324.98	324.2	325.87	323.21	324.06	325.56	325.69	321.19	323.1	321.6	325.75	322.82	323.81	323.92	323.59	324.02	323.95	325.71	322.8
293.67	294.2	293.8	294.35	294.67	291.57	292.52	294.54	294.95	292.58	296.24	293.76	296	296.11	295.8	292.82	297.23	292.01	295.23	293.29	295.12	296.78	293.91	293.34	294.76	295.72	291.49	291.88	294.36	293.13	294.93	293.38	295.65	294.85	292.58	296.88	297	295.04	295.69	295.25	293.47	291.83	295.75	293.44	294.08	296.91	293.45	293.47	296.61	294.77
315.13	316.23	315.21	314.62	317.05	316.79	314.94	314.89	314.65	314.86	316.14	311.95	312.72	314.22	313.88	318.16	313.14	314.3	314.98	316.88	314.09	316.21	316.88	315.31	314.32	316.94	315.89	316.4	315.54	314.71	315.27	315.38	315.04	315.83	314.69	313.67	312.88	316.1	315.27	314.35	314.85	316.23	313.17	319.76	316.19	312.28	316.52	314.86	312.82	316.1
297.95	296.62	294.55	292.57	297.88	297.44	296.52	294.77	298.16	296.85	296.85	294.34	295.57	295.64	296.45	295.36	297.85	296.93	297.77	295.6	295.86	298.16	299.08	297.49	298.16	296.68	297.46	295.63	297.33	297.51	297.08	297.19	295.09	295.95	298.07	296.36	297.46	298	299.82	297.57	299.49	294.23	297.28	295.61	295.43	299.24	295.97	296.59	299.89	298.04
303.73	303.2	305.93	304.53	304.19	303.81	303.77	302.19	304.97	302.79	305.47	303.62	304.4	306.11	307.46	303.94	306.29	305.77	303.84	304.44	305.41	304.58	305.11	305.44	302.32	304.86	304.61	304.52	303.22	302.65	302.4	305.55	304.97	304.21	307.07	303.86	304.34	304.09	305.38	304.13	304.64	306.01	302.98	304.41	304.65	303.14	303.68	303.88	304.64	302.65
296.84	296.6	296.94	296.63	298.4	297.09	295.25	297.31	296.73	294.98	299.42	296.34	297.62	300.1	294.28	298.08	294.64	297.4	298.86	298.64	298.32	298.32	296.83	298.99	297.72	295.66	296.76	297.39	297.71	295.82	297.47	297.42	296.7	296.38	295.98	297.85	294.64	295.79	298.86	296.12	296.44	296.4	297.86	297.62	297.01	295.02	295.93	296.39	298.71	295.67
324.92	327.4	326.73	327.89	329.11	325.82	326.71	327.35	328.22	327.77	326.77	327.55	327.68	326.41	326.71	325.92	328.62	327.84	328.94	325.58	325.32	325.17	328.57	325.68	327.7	325.3	325.99	327.43	329.39	325.37	326.15	327.24	327.49	327.5	325.26	326.51	329.07	327.77	328.37	326.98	326.79	328.37	324.72	325.92	326.33	328.5	326.54	325.11	329.06	327.61
319.33	318.62	318.02	316.97	318.54	316.9	318.05	317.04	315.43	317.9	314.29	317.61	316.45	316.7	318.48	316.86	318.82	316.6	317.08	316.65	316.57	316.57	319.26	319.74	315.75	318.77	318.27	318.58	315.65	318.05	318.59	316.01	318.9	315.76	316.31	317.05	315.94	319.5	315.47	314.25	318.12	317.12	316.07	318.59	316.67	315.57	317.45	317.11	310.82	319.47
302.09	303.56	304.4	302.42	304.97	303.23	304.89	302.78	302.22	304.21	304.46	303.79	305.73	302.05	303.72	302.63	302.24	302.05	302.91	301.81	303.71	305.02	304.27	302.12	301.58	300.89	303.46	301.9	303.05	301.86	301.06	302.81	303.91	304.67	302.35	305.01	300.3	303.35	302.04	301.34	304	300.7	301.7	304.02	304.61	303.84	301.5	303.43	302.51	303.06
300.84	300.29	300.51	299.29	300.89	299.69	303.33	297.79	300.15	299.96	302.87	299.9	299.63	301.05	300.3	300.46	301.76	300.35	299.72	301.16	298.04	301.8	300.74	299.86	301.41	299.08	297.67	299.91	298.99	303.45	300.55	301.12	299.21	301.15	299.74	300.08	297.73	298.91	298.66	300.54	299.55	298.18	299.44	299.68	300.3	302.38	300.41	299.92	300.82	299.05
312.79	313.65	313.84	315.56	312.64	313.59	313.91	313.37	315.13	313.11	314.81	314.3	311.5	313.36	314.16	312.54	313.29	312.7	314.55	312.4	309.32	314.18	314.14	315.14	312.29	314.9	311.46	314.78	315.55	314.96	312.41	312.71	313.55	316.43	312.49	309.96	313.85	314.81	312.11	314.23	315.16	314.97	314.48	315.3	314.07	312.55	312.89	311.68	312.84	316.02
302.76	305.63	305.34	305.7	305.96	303.31	306.17	304.56	306.54	303.33	305.49	302.26	304.09	303.2	304.23	305.02	303.52	307.08	305.16	304.87	305.5	302.01	305.31	303.25	304.27	305.32	306.5	304.33	303.04	304.58	304.94	303.17	304.16	304.22	306.74	305.78	304.24	304.76	306.3	307.13	304.22	304.67	304.33	305.41	305.37	304.31	305.12	307.59	305.22	305.36
308.82	305.07	305.35	307.7	304.75	304.75	306.09	302	306.6	304.27	306.46	304.63	304.08	305	305.69	303.14	307.26	302.67	307.29	305.55	305.03	303.45	304.89	304.99	303.92	306.41	307.23	305.7	305.06	303.85	305.02	304.67	305.46	305.07	304.22	303.95	305.95	305.01	304.06	304.98	306.73	307.12	304.16	305.82	306.41	304.78	306.36	307.26	307.74	306.12
294.82	293.74	296.09	292.73	294.39	294.81	292.46	293.31	293.78	295.08	295	292.25	294.61	296.19	294.72	294.95	292.58	293.95	295.01	291.54	295.33	296.45	293.57	296.33	296.15	296.01	292.62	292.92	295.92	294.03	293.33	294.83	293.33	292.87	292.49	297.58	295.12	294.02	291.95	292.7	295.35	292.78	292.72	295.99	295.88	292.88	293.92	293.58	293.54	294.01
315.2	317.38	314.02	315.11	315.42	311.94	315.39	314.65	315.82	314.77	314.66	316.77	314.05	314.82	313.38	312.8	310.86	314.65	315.77	312.62	317.16	311.56	315.61	314.75	315.47	313.39	315.69	316.41	310.32	316.24	315.64	313.74	313.08	316.97	314.56	314.94	315.23	315.16	311.92	316.06	315.25	316.47	314.96	315.6	316.64	314.45	312.07	314.55	316.21	313.01
297.7	297.22	296.94	296.43	299.33	294.6	297.88	296.83	297.48	296.55	296.33	299.64	297.05	297.36	295.98	297.71	295.82	296.79	297.56	295.62	297.19	296.42	296.08	293.92	297.48	298.43	296.02	296.06	297.28	294.83	295.15	299.33	294.53	299.39	298.19	296.76	294.98	297.12	298.52	296.02	298.86	297.07	297.22	294.72	292.94	297.04	298.15	296.48	297.39	298.26
309.96	309.28	310.3	309.67	311.56	310.19	311.15	310.69	310.21	311.93	312.78	308.04	313.23	312.33	310.65	312.28	309.95	310.79	312.56	311.14	310.76	307.65	311.64	310.4	312.76	306.4	310.79	312.11	309.08	311.75	312.84	311.87	313.42	310.82	310.28	310.84	308.01	308.85	311.28	312.93	309.55	309.15	311.13	307.84	311.4	309.23	310.6	309.63	312.35	311.25
305.79	308.66	305.91	309.8	305.56	304.66	308.38	304.87	305.41	306.24	306.51	309.75	308.34	305.93	305.96	304.47	308.43	303.77	307.68	305.58	307.12	307.55	306.95	305.78	307.14	307.89	306.61	305.17	307.5	307.13	305.7	307.37	307.99	306.44	308.18	306.15	305.8	304.07	305.02	304.8	307.71	304.21	306.11	308.06	305.89	306.12	307.96	307.8	306.27	308.19
324.41	323.58	325.15	325.57	325.68	323.56	325.07	328.29	324.57	323.34	324.26	324.73	326.77	325.97	323.28	322.97	322.84	325.97	323.82	325.91	325.14	322.57	324.31	324.05	325.43	324.1	328.04	323.63	327.17	324.99	325.93	325.23	325.64	326.23	323.98	324.13	325.24	322.1	326.95	322.84	325.42	324.66	323.59	321.63	322.56	324.68	323.36	324.27	326.19	324.52
325.93	327.59	327.75	328.54	327.74	331.34	332.23	326.21	328.27	328.26	329.09	328.66	328.22	327.82	329.47	329.6	326.28	326.48	328.01	328.12	326.06	327.31	326.89	327.37	329.48	327.65	327.6	328.75	328.35	329.29	328.41	326.79	327.59	325.76	326.76	329.32	326.59	325.92	327.27	327	327.54	326.24	327.26	328.26	328.36	325.33	328.04	328.36	327.37	329.79
311.44	310.94	309.2	309.72	309.32	307.66	310.5	311.82	311.08	310.23	308.89	309.59	312.18	308.76	309.62	311.27	313.97	311.36	309.96	312	311.22	311.69	309.45	309.56	309.89	313.24	313.63	312.08	309.39	310.35	311.96	310.84	311.68	309.49	310.89	310.95	308.78	311.75	309.69	312.08	313.85	309.12	311.33	312.37	308.93	308.04	312.93	308.67	313.6	310.52
301.2	301.63	303.32	301.27	303.33	302.47	301.66	301.23	304.19	304.22	302.51	302.76	302.17	303.25	299.45	301.53	302.29	302.73	302.95	302.01	303.84	303.68	301.54	300.95	303.89	302.49	302.95	302.76	306.08	303.28	301.38	302.05	302.87	305.3	302.06	301.78	300.92	304.66	301.94	302.21	302.07	299.99	301.85	303.01	301.64	302.59	303.43	303.45	302.78	300.2
308.13	309.32	311.83	310.29	309.28	308.44	311.89	309.26	310.03	306.78	308.27	307.98	311.19	311.99	309.93	308.67	307.6	309.58	311.74	309.31	308.6	309.48	307.42	308.11	309.23	307.12	308.36	310.33	309.63	308.73	310.64	307.96	309.36	307.11	311.76	310.25	307.04	308.58	309.39	309.94	308.8	308.88	308.67	309.24	308.08	308.07	309.57	308.09	310.49	309.78
302.53	302.54	306.05	301.65	302.51	300.73	303.18	302.75	300.39	306.49	303.24	303.28	303.22	299.69	304.22	299.6	301.38	304.03	304.17	303.52	299.85	299.77	301.03	303.41	303.55	304.79	303.48	301.78	300.83	300.72	305.7	300.84	301.21	303.78	303.51	301.43	304.23	302.82	301.3	302.23	304.3	301.96	301.8	303.96	301.24	301.84	303.08	303.19	303.75	302.47
327.12	330.55	326.54	328.4	329.85	327.79	326.05	327.29	328.41	330.23	327.96	327.98	329.39	327.9	328.89	330.79	327.58	327.28	327.58	325.47	329.4	326.63	328.14	327.62	327.56	328.57	328.36	326.97	326.45	327.75	328.01	327.29	329.46	326.58	325.42	327.58	329.49	328.64	326.94	330.01	328.93	325.57	327.24	329	326.93	328.17	330.17	328.32	327.24	328.98
309.99	307.46	311.96	310.99	310.78	310.27	312.17	310.82	309.45	308.06	309.18	308.81	311.68	312.14	312.7	310.29	310.9	309.41	311.48	312.32	311.94	311.44	309.95	309.71	313.45	307.23	309.32	309.88	310.79	309.17	310.75	309.87	309.56	310.02	310.69	312.11	310.94	310.58	309.29	312.04	310.34	309.74	309	312.16	311.01	311.8	306.99	309.22	310.45	310.42
299.59	301.32	300.73	299.46	300.42	299.92	299.59	303.36	302.18	299.56	301.44	301.7	299.95	298.92	299.05	300.54	300.33	299.52	298.77	299.68	300.16	302.51	297.62	299.93	301.77	301.67	300.13	301.15	299.08	297.79	299.9	302.42	298.47	299.92	301.42	300.24	297.96	299	299.85	297.35	301.57	300.54	300.78	301.12	300.22	297.76	300.72	300.9	297.04	300.14
309.26	309.62	311.97	313.17	310.34	307.97	310.65	307.85	310.15	311.11	311.02	311.47	310.83	310.28	310.81	310.99	310.87	307.64	310.36	311.33	307.94	311.17	309.8	311.2	311.09	309.06	310.03	307.86	310.12	310.61	310.54	310.23	307.87	311.76	309.33	308.62	309.1	311.09	311.22	310.17	309.72	311.23	309.88	308.56	311.77	313.21	309.84	311.65	310.05	311.99
303.43	303.44	302.88	301.61	302.71	300.48	302.79	303.61	303.69	305.29	304.66	303.11	303.12	302.16	303.08	301.75	301.71	300.96	304.67	301.9	301.28	302.55	300.79	301.14	301.09	303.11	302.46	301.85	302.83	307.3	300.13	301.32	302.03	302.79	303.01	303.19	304.98	302.89	303.4	304.34	301.32	301.93	302.72	301.46	304.48	299.95	302.87	303.54	300.73	301.37
303.01	301.69	301.45	302.33	304.8	302.91	304.07	301.54	301.37	300.91	302.39	302.37	299.19	301.33	303.79	301.71	305.06	302.73	302.19	302.33	301.47	303.07	304.15	300.24	302.78	304.07	302.1	303.75	300.37	303.16	300.39	306.34	301.18	302.29	302.28	301.85	302.07	303.6	301.34	301.73	303.2	301.62	301.94	302.6	303.82	301.18	302.69	302.85	303.77	304.02
294.99	293.86	294.89	292.01	294.91	294.98	293.77	295.99	293.77	293.5	293.69	294.48	295.92	293.13	296.77	293.32	294.32	292.99	292.56	294.19	293.45	293.25	295.07	294.18	293.29	294.28	295.8	296.06	296.49	293.83	294.63	293.57	295.46	292.7	293.94	292.33	295.69	292.85	292.27	294.65	294.07	293.38	297.26	290.48	294.18	292.38	294	293.05	297.14	294.11
314.59	315.28	312.13	313.03	313.44	316.49	313.64	315.18	313.53	312.08	315.7	314.28	312.09	314.27	314.49	314.22	313.03	313.62	316.24	315.34	316.28	313.91	314.33	315.75	311.12	315.09	314.13	316.77	314.28	315.71	313.9	315.82	313.75	316.72	316.18	315.17	314.64	313.04	314.94	312.62	313.3	314.6	314.72	312.96	313.67	317.59	315.63	315.29	314.21	313.01
302.03	305.01	303.74	303.09	306.23	301.78	303.84	303.25	300.73	304.42	301.95	304.28	306.55	301.89	304.67	305.26	300.61	302.32	301.1	302.66	304.31	302.98	302.39	304.4	302.64	304.59	302.77	305.16	305.7	303.58	303.81	303.41	306.46	301.18	303.62	302.22	302.84	302.32	303.22	305.13	303.09	299.71	302.87	306.01	302.71	303.73	302.47	304.88	302.88	303.1
324.24	325.91	325.78	320.65	326	322.71	327.34	326.04	324.32	328.28	325.47	326.06	323.48	324.73	324.9	326.19	328.19	326.77	324	325.73	324.65	325.16	325.37	325.02	327.91	324.02	326.16	322.52	327.51	325.23	328.15	322.91	323.59	326.33	326.23	323.65	324.01	326.31	324.63	326.51	325.49	324.77	324.87	326.87	324.68	322.25	325.76	324.38	322.7	321.6
311.68	314.23	310.14	315.07	316.54	312.22	313.84	312.93	315.09	312.05	313.09	313.7	311.46	314.36	311.49	312.72	313.37	313.7	314.85	314.38	312.72	313.88	313.7	310.77	314.58	312.73	312.24	313.16	312.92	311.98	312.33	311.13	311.77	313.45	313.85	313	313.25	311.83	311.31	312.98	311.18	312.3	313.49	313.55	312.27	314.83	312.56	314.28	312.06	311.65
296.26	294.78	297.47	295.9	296.41	295.56	297.83	297.54	294.82	299.13	292.68	297.55	295.9	295.37	295.24	295.16	297.79	297.59	295.79	297.48	297.63	296.38	299.6	293.34	293.85	297.06	297.39	297.03	297.73	296.46	297.36	296.63	296.22	299.04	295.26	296.1	296.54	297.42	293.99	297.89	295.27	297.88	298.6	296.07	297.25	297.75	298.03	295.89	298.57	297.36
312.58	312.11	315.33	312.01	312.62	314.43	311.87	314.66	311.16	312.85	309.98	313.97	310.04	314.29	314.14	316.82	311.63	313.67	311.64	313.45	312.2	314.29	311.6	312.5	311.43	312.55	312.39	311.14	310.18	314.55	313.58	313.84	313.62	309.86	314.23	313.08	313.47	310.34	314.11	311.83	313.15	312.75	312.21	309.91	313.88	312.13	313.35	312.87	313.69	314.58
311.32	310.2	311.4	310.28	309.92	311.34	310.73	311.26	309.42	312.22	312.7	312.69	310.54	309.91	311.48	309.51	310.85	313.25	311.93	309.32	311.54	310.18	308.18	311.43	311.54	311.87	313.78	311.56	313.88	309.29	311.45	309.5	310.72	311.64	311.67	309.66	311.22	312.45	312.21	313.55	309.85	312.75	310.65	312.93	313.3	309.17	311.72	310.71	310.29	313.16
320.32	317.71	318.71	313.12	316.94	319.11	318.59	317.12	317.1	316.2	317.6	320.12	318.97	316.26	317.33	316.16	318.18	320.77	316.4	316.67	316.9	319.61	318.61	315.01	317.43	318.52	318.9	318.76	316.17	315.13	316.35	314.27	317.2	316.47	318.06	315.14	317.26	317.04	317.61	317.72	316.29	319.97	316.97	317.4	317.89	319.16	317.47	316.87	318.71	318.15
306.8	306.74	306.99	305.36	304.03	303.11	304.08	305.93	304.62	304.75	303.92	303.25	307.29	305.87	306.1	304.31	304.07	304.63	302.08	304.78	307.45	305.69	305.17	305.97	304.67	305.61	305.04	302.76	305.84	304.8	307.47	307.76	305.85	301.7	305.44	304.79	306.69	308.16	307.63	304	304.12	307.15	306.13	305.93	308.16	305.94	305.36	307.24	304.66	306.6
328.01	327.13	328.07	325.99	329.73	327	326.04	325.59	326.72	328.79	327.88	327	329.09	326.88	324.89	327.57	325.84	325.76	326.82	326.8	327.58	325.89	326.26	327.5	327.28	325.59	329.27	328.11	328.44	326.25	326.79	326.8	328.24	326.22	325.66	327.96	329.5	327.57	325.11	327.23	331.3	326.91	327	327.42	326.02	326.21	327.71	326.3	327.15	325.61
315.04	315.5	311.11	314.53	313.92	313.95	313.84	315.08	311.17	313.63	313.03	312.64	313.23	314.21	312.87	314.65	314.78	314.75	314.8	312.09	314.67	313.28	315	311.36	314.78	314.07	310.96	315	315.65	313.01	314.24	313.67	312.74	313.04	315.18	313.44	315.95	313.74	313.31	313.21	314.2	312	313.63	313.46	317.32	314.02	314.71	312.48	313.62	315.93
317.67	318.31	313.74	314.67	315.92	315.63	315.06	315.88	317.24	316.5	316.21	316.42	318.01	316.02	316.47	316.52	316.23	316.72	313.99	317.35	316.88	319.11	315.12	315.87	313.44	318.71	316.48	316.74	315.18	317.41	318.25	315.8	316.45	318.05	318.79	318.66	320.95	318.4	319.53	315.11	315.16	316.56	316.73	319.61	317.12	314.94	315.81	316.31	316.53	318.97
294.08	295.01	295	296.55	294.05	294.02	295.77	294.55	296.54	296.24	293.12	295.65	295.94	292.83	295.52	292.3	297.67	294.5	295.24	296.82	293.8	296.69	296.31	297.07	296.38	294.47	294.99	294.29	294.87	295.06	295.48	295.1	295.03	299.02	296.61	293.81	295.8	294.49	293.67	294.06	293.28	295.44	295.13	294.36	294.36	295.55	296.69	294.87	295.59	295.34
309.23	308.3	306.98	306.16	308.12	308.83	309.83	308.77	305.45	306.31	305.93	307.37	306.38	306.4	305.99	306.54	306.5	309.01	305.98	306.94	306.76	308.38	306.68	304.95	309.05	308.9	307.26	305.81	307.02	304.79	306.7	304.4	307.7	305.65	306.29	308.6	307.52	307.24	305.54	306.71	307.29	309.13	308.68	309.04	304.42	308.16	307.14	306.17	306.22	306.61
313.36	311.91	315.75	314.01	314.14	314.87	311.79	315.48	314.82	315.07	315.35	313.18	315.21	313.28	312.11	312.5	313.48	312.81	313.36	316.81	314.63	314.11	314.05	311.75	312.06	313.69	313.45	316.39	314.05	314.41	314.73	314.69	312.5	310.34	313.85	316.03	314.89	314.13	313.9	315.11	312.06	314.35	314.9	313.74	313.77	314.36	314.88	313.23	314.06	313.47
328.21	329.57	328.75	329.86	329.26	325.31	328.43	326.75	327.33	327.36	327.55	328.57	323.27	329.09	329.49	328.44	327.94	329.26	327.91	328.49	329.05	326	328.14	328.88	331.84	328.35	328.35	325.26	328.78	328.44	329.04	326.59	329.25	326.7	328.78	331.29	325.42	328.79	327.87	328.12	328.43	326.03	327.4	329.52	329.2	327.56	327.67	326.82	328.16	329.14
305.9	305.98	306.52	307.15	305.65	308.62	307.81	303.83	305.36	307.4	305.06	306.22	306.53	306.4	306.93	306.07	305.72	304.82	307.42	307	305.36	306.15	303.07	306.49	306.63	306.17	308.48	306.13	307.3	302.45	306.19	304.8	308.63	305.15	307.78	306.01	307.29	303.14	306.74	305.43	307.15	305.86	307.05	302.63	304.92	304.91	307.36	304.45	307.48	305.21
303.73	306.38	306.4	310.95	307.57	305.87	307.68	306.04	305.93	306.33	306.59	305.3	305.67	306.65	307.59	308.62	306.29	307.03	305.28	306.7	307.22	305.54	307.1	304.41	306.65	304.59	308.36	303.71	307.53	306.2	304.94	307.79	307.77	310.19	306.22	305.07	305.01	308.36	306.01	304.02	304.24	305.39	304.83	307.75	306.32	307.01	306.84	307.76	306.07	306.26
313.7	314.75	313.7	315.14	316.64	311.52	312.72	314.17	311.26	314.11	314.97	311.83	313.04	310.84	313.66	314.1	312.41	312.79	311.68	312.21	313.33	312.37	312.22	315.42	314.18	314.9	313.66	311	313.83	312.27	314.3	314.29	311.49	315.2	313.91	314.47	312.36	315.43	314.63	312.99	314.5	312.14	316.47	313.64	316.25	313.88	312.24	311.21	314	312.32
316.27	315.11	314.99	316.25	315.42	315.67	315.64	317.9	315.32	317.03	314.23	314.71	315.64	316.14	314.86	316.51	316.41	317.63	317.23	315.82	316.34	316.63	314.77	314.73	314.94	313	314.67	315.29	316.96	314.85	315.71	315.32	315.91	314.56	317.03	315.12	318.98	315.72	314.09	316.98	317.02	313.42	319	315.08	317.68	314.48	318.4	313.56	316.43	317.14
320.68	317.61	319.58	319.03	317.24	317.56	316.97	316.84	317.01	316.8	320.32	316.33	317.2	317.59	320.34	319.39	317.8	318.71	317.91	319.13	318.83	317.72	317.14	318.92	318.4	319.51	318.26	321.07	316.42	317.33	317.89	318.32	317.23	318.41	317.75	316.73	317.88	318.41	320.11	314.9	319.56	316.52	317.16	318.17	321.13	319.53	320.87	320.03	320.54	316.73
310.44	311.42	312.23	311.22	312.13	312.04	312.46	310.82	309.66	311.28	309.85	310.89	311.05	311.97	311.14	307.92	312.61	311.14	311.52	311.19	311.12	309.5	312.25	310.72	314.21	311.04	308.76	312.02	311.55	311.34	310.74	313.02	308.08	310.16	313.47	314.45	312.34	313.09	310.94	312.67	311.67	309.56	310.8	308.2	307.71	310.66	308.23	314.65	310.22	310.04
302.89	303.11	302.44	302.85	300.47	303.29	303.93	301.81	302.58	302.32	301.87	302.47	303.72	302.44	303.75	302.78	303.69	299.65	303.73	302.11	302.53	302.77	303.32	301.48	301.27	304.15	304.15	302.37	301.56	304.19	303.6	301.62	301.65	303.76	301.76	304.51	300.03	300.62	304.69	304.26	305.98	303.84	304.26	303.45	302.59	302.7	302.07	302.01	301.75	302.5
303.95	304.59	304.35	303.44	304.62	302.79	304.83	306.28	306.55	304.08	306.16	305.49	303.52	302.75	302.84	306.24	305.83	303.7	305.64	306.4	304.42	304.9	302.7	303.07	303.13	303.14	302.43	303.67	302.77	305.03	304.1	303.04	304.03	302.93	306.05	304.2	304.54	303.75	302.09	302.95	304.24	307.39	305.13	304.3	305.62	310.1	304.79	301.94	306.02	306.41
308.82	310.62	309.81	309.26	313.61	312.44	311.04	312.29	309.08	311.23	309.41	312.55	311.69	308.14	307.82	310.06	310.48	310.87	312.36	312.35	310.44	310.15	308.57	312.72	308.56	311.98	311.25	313.09	310.68	310.71	310.58	310.07	312.48	309.64	310.87	310.31	310.25	309.84	310.81	311.23	310.77	310.06	310.1	310.29	311.56	309.77	309.77	312.16	312.09	313.94
303.02	306.36	305.13	304.79	308.84	305.4	306	307.89	307.57	306.41	306.83	303.69	307.28	308.17	306.63	308.1	307.26	309.73	305.77	308.77	307.21	305.72	306.74	307.99	306.25	308.25	306.67	307.77	307.51	308.9	304.62	305.28	307.73	306.19	307.86	307.7	308.69	308.17	307.89	308.68	306.32	303.99	307.94	309.66	306.7	306.51	308.82	306.03	306.16	304.36
292.67	295.18	293.54	293.87	293.85	294.87	292.99	292.26	294.67	292.91	292.64	293.63	293.28	292.89	297.36	295.44	296.37	293.02	292.4	294.47	292.53	295.02	293.27	293.21	294.52	295.34	293.13	293.53	293.4	291.27	294.27	295.26	294.87	293.19	293.62	294.91	293.02	294.16	292.6	294.92	294.05	295.75	293.86	293.05	293.35	293.7	294.83	295.29	293.39	292.42
309.72	310.55	308.58	308.77	312.65	307.15	309.03	309.17	310.31	308.1	310.04	309.9	308.72	309.9	306.58	308.35	307.74	310.09	310.5	308.14	309.08	310.92	308.39	309.46	310.25	312.33	312.68	311.73	309.63	311.43	311.27	311.23	308.69	310.59	309.86	307.56	310.74	310.82	308.45	308.69	308.17	310.8	310.44	310.07	309.36	310.11	309.31	310.7	309.13	310.85
313.08	312.76	313.51	313.84	313.82	313.19	314.82	312.66	316.03	316.44	314.57	313.12	314.35	313.65	312.81	315.05	314.94	317.06	313.07	314.09	315.97	314.6	311.64	314.53	315.17	318.29	312.9	314.48	314	315.03	313.55	315.2	316.29	314.76	312.66	311.79	313.61	316.16	313.12	314.26	313.03	314.02	315.78	315.46	311.16	316.49	314.4	312.98	316.03	313.31
314.6	314.88	315.1	316.37	315.65	315.91	314.95	316.6	317.41	313.37	316.9	314.1	316.78	314.44	313.52	315.93	313.5	315.31	315.3	313.55	311.53	314.65	317.02	313.47	313.57	315.92	316.78	317.85	317.13	313.66	316	314.45	316.61	312.31	315.39	314.28	314.09	314.41	314.79	314.18	314.73	314.76	315.06	314.67	314.44	313.54	313.9	311.59	316.27	316.81
304.23	307.88	304.45	307.55	305.57	306	305.63	307.98	304.9	309.23	306.24	305.77	305.76	307.01	305.83	305.44	305.51	306.1	303.16	308.88	307.07	305.57	305.06	304.74	304.49	307.68	306.28	304.77	307.05	307.46	306.17	306.2	304.17	310.49	305.64	306.93	306.53	304.98	306.84	306.43	308.58	306.99	302.62	306.67	307.64	304.82	306.61	305.79	305.54	304
312.5	314.3	313.35	315.27	314.67	313.97	315.06	310.32	315.83	314.19	312.01	314.49	315.01	314.69	314.89	314.8	314.97	315.15	316.03	318.87	314.62	314.38	314.58	312.82	316.9	312.64	316.24	314.34	315.73	314.2	317.11	311.93	314.66	314.3	315.01	315.01	318.58	313.86	314.88	316.38	311.74	317.05	313.46	313.4	313.33	314.96	316.04	313.6	315.04	315.03
294.15	295.82	295.35	293.88	294.1	293.09	293.72	294.53	296.35	294.57	289.74	294.67	293.62	295.24	294.64	294.92	294.76	292.79	293.69	293.92	293.2	291.16	291.06	293.39	293.2	296.01	294.3	294.11	293.4	294.77	293.72	294.81	293.87	291.09	293.88	296.17	292.74	293.14	294.7	292.12	294.58	294.31	291.85	292.95	293.7	295.85	295.12	295.1	292.18	295.3
306.47	304.86	306.57	304.72	309.18	307.09	307.93	308.77	306.21	305.24	305.32	305.8	308.31	306.96	305.64	307.02	304.97	307.1	306.62	306.4	308.32	302.68	305.38	308.26	307.15	305.73	307.93	307.64	307.15	304.98	304.87	308.42	307.16	307.09	303.43	306.49	306.44	307.57	305.62	308.73	307.71	306.47	308.06	306.29	304.24	307.26	306.56	308.65	307.03	307.3
319.55	313.4	315.55	314.69	313.45	313.92	315.79	316.18	313.99	317.22	315.8	316.63	315.32	316.98	314.08	317.59	315.08	316.51	316.56	318.11	314.76	317.3	313.21	317.79	318.08	312.68	314.4	313.53	315.94	315.2	317.8	316.16	315.37	318.22	317.51	313.62	315.76	315.06	318.89	315.02	316.22	315.86	315.87	315.66	314.44	314.4	318.34	315.88	314.11	316.36
303.63	306.64	308.02	307.84	305.49	307.04	307.81	305.49	306.37	305.59	306.14	305.09	306.71	304.93	307.03	309	305.77	305.85	307.45	305.02	306.88	303.88	307.08	306.83	305.69	306.77	305.23	305.33	306.1	307.28	309.32	307.18	305.13	304.61	305.65	305.14	308.74	306.57	306.94	306.69	303.67	306.04	303.97	305.87	305.98	307.32	307.57	305.45	305.86	308.1
308.57	310.67	309.65	310.1	313.17	309.45	311.11	309.76	309.35	309.74	311.74	308.31	311.75	311.27	312.07	312.52	313.54	309.07	310.37	308.88	309.38	312.97	310.86	312.16	310.73	314.26	310.78	309.44	308.55	312.19	310.21	312.73	311.22	311.97	310.67	309.77	311.18	308.78	309.06	309.7	309.44	308.77	309.55	311.72	309.38	310.56	312.2	308.78	311.61	311.82
313.48	312.43	313.59	314.65	314.22	313.53	314.08	317.3	315.47	315.67	315.08	315.28	311.34	311.57	314.03	314.89	316.28	315.35	315.45	315.06	314.58	316.04	313.23	315.48	314.3	315.48	315.56	314.58	315.14	315.61	315.19	314.25	316.17	315.87	313.95	316.71	314.16	315.16	316.08	317.09	314.35	314.69	314.82	316.25	315.99	314.25	315.27	313.29	314.21	312.98
301.72	301.33	300.67	300.21	300.68	300.07	297.88	301.02	301.09	302	299.79	300.49	300.72	303.01	300.87	301.76	303.36	301.48	298.9	302.61	302.69	300.14	300.63	302.55	304.58	301.93	301.63	300.69	300.5	301.18	299.88	302.16	301.68	303.76	300.91	301.85	301.52	302.17	302.04	302.61	300.78	301.36	300.77	300.39	301.68	299.83	300.37	303.05	300.68	300.9
293.23	292.4	292.83	292.86	293.55	293.06	295.88	295.47	291.87	294.79	294.91	294.65	295.04	296.48	293.64	292.62	294.94	293.37	294.24	295.57	294.68	292.28	295.82	294.37	293.9	293.27	295.64	293.25	293.74	290.98	294.74	294.92	295.92	293.55	294.7	294.2	294.31	293.84	292.95	294.76	292.61	295.36	293.48	294.39	293.87	294.58	294.8	295.71	294.5	293.74
306.44	304.45	305.34	304.31	305.16	307.59	308.48	307.26	306.52	305.14	306.48	305.43	304.53	306.15	305.17	302.97	306.99	306.04	302.93	304.86	306.48	305.11	306.29	306.09	306.5	301.99	304.75	306.78	303.55	303.96	308.04	306.73	306.45	305.01	306.67	305.44	303.22	304.85	304.48	305.78	304.08	305.61	304.77	305.96	305.77	306.05	305.65	304.19	304.45	307.47
312.08	312.94	312.06	313.24	312.19	315.83	310.96	311.99	310.88	313	309.71	313.61	315.99	312.34	311.91	311.94	313.57	312.99	313.71	314.41	312.87	310.97	313.07	312.5	314.48	311.87	312.9	314.79	311.94	313.94	312.75	312.12	313.33	311.66	312.62	314.14	312.11	316.61	313.65	313.64	311.67	313.94	312.32	311.54	313.19	312.89	314.37	314.22	310.57	312.02
307.32	306.19	305.88	308.29	306.38	305.3	306.04	308.69	304.81	308.77	305.22	302.29	304.07	307.35	304.27	306.11	305.62	308.39	303.9	304.89	304.84	308.7	304.71	302.7	307.3	307.61	307.77	307.98	306.78	305.56	305.74	305.77	307.2	307.73	307.52	304.73	306.44	304.94	303.96	307.35	307.01	305.93	307.38	303.62	306.2	306.73	305.55	305.76	307.43	306.08
309.83	308.21	310.03	307.59	308.27	309.61	307.2	310.33	311.13	310.41	308.49	308.89	311.77	312.24	308.43	307.41	310.29	308.2	307.94	312.09	309.14	308.83	309.88	306.37	307.77	310.93	307.69	312.17	305.54	309.2	311.25	307.61	312.38	307.94	310.32	309.7	310.01	307.09	308.36	309.51	307.24	308.72	310.32	308.56	309.24	310.32	307.81	308.12	307.45	308.08
310.18	308.89	310.97	313.36	313.02	309.97	309.97	311.71	308.21	310.84	311.48	315.12	310.85	310.67	311.34	311.76	309.94	310.81	309.87	310.06	311.86	312.58	310.15	310.87	311.07	309.27	312.14	310.28	311.31	309.83	309.66	312.36	311.03	312.16	310.89	312.67	312.78	310.44	310.65	309.79	308.57	308.44	310.28	307.62	310.98	309.08	312.09	310.5	310.07	310.19
326.8	326.54	324.31	326.03	328.02	323.27	323.9	328.03	326.42	327.03	326.53	328.06	327.28	327.55	327.42	327.06	327.13	326.63	325.58	328.32	324.84	324.63	329	329.41	325.89	327.36	327.32	324.4	326.87	326.73	326.72	325.47	329.23	326.39	326.35	327.01	326.59	326.53	325.9	327.25	325.19	326.02	327.66	326.03	327.64	326.44	328.8	327.58	327.18	326.28
295.41	295.4	295.98	295.27	294.54	293.84	293.89	294.84	297	294.77	296.7	296.57	296.47	293.74	291.65	293.93	294.08	297.18	294.27	296.66	294.53	296.22	292.98	294.83	295.13	297.21	294.92	294.82	293.32	295.31	295.64	296.21	290.93	295.93	292.17	293.9	294.3	294.81	293.76	293.97	296.16	292.75	293.9	294.76	295.04	296.11	290.97	293.82	294.24	294.79
309.25	311.64	309.47	312.49	308.84	311.57	309.66	312.17	311.39	312.88	309.26	312.34	309.15	310.38	310.74	309.96	311.82	311.85	310.67	311.25	310.39	310.75	311.44	309.78	313.53	311	313.46	312.13	310.06	312.93	309.72	310.71	312.28	310.17	307.49	310.88	309.98	309.1	309.76	312.15	310.86	310.99	310.16	309.45	310.01	310.92	310.99	313.78	311.97	310.88
314.25	316.04	317.31	314.22	313.67	313.62	314.32	313.94	316.57	318.28	318.42	316.02	314.97	313.76	312.85	314.75	315.38	315.77	314.45	317.51	314.15	315.22	315.99	313.68	315.69	316.97	313.99	315.75	314.72	317.38	315.3	311.58	312.15	314.27	315.23	312.92	315.07	315.69	316.72	314.56	315.47	314.65	314.59	314.54	313.85	313.37	315.9	313.54	315.09	314.03
313.45	313.76	314.69	314.64	314.01	313.27	314.74	311.6	311.67	313.68	311.58	312.67	311.61	316.26	314.54	314.64	312.92	313.39	310.43	311.66	312.8	310.81	312.2	313.39	314.07	312.77	314.4	313.42	312.84	313.1	311.82	310.26	312.41	312.06	312.15	313.07	313.52	311.37	310.53	312.3	315.7	311.07	313.45	312.99	314.62	310.98	313.52	314.57	314.01	313.57
317.81	316.51	320.08	318.82	318.39	319.67	317.78	317.14	319.37	318.39	320.66	318.62	318.74	319.14	315	319.97	318.1	318.11	317.73	321.48	318.91	317.32	320.13	318.52	318.15	318.79	320.04	317.94	316.97	317.59	318.8	320.27	316.16	319.6	315.4	317.61	316.67	315.91	318.84	318.66	317.75	317.58	316.65	318.37	318.69	318.9	318.07	317.95	317.21	316.91
327.53	327.52	327.42	328.64	326.39	328.59	324.52	329.12	327.75	326.34	324.06	325.42	328.79	327.35	326.04	328.35	328.02	328.83	326.65	329.68	328.96	328.59	326.26	330.73	326.18	327.88	326.53	324.84	324.79	327.01	326.16	327.75	325.59	327.17	326.87	327.41	327.97	329.72	325.65	329.32	328.22	327.17	328.43	326.41	328.35	327.13	328.46	327.01	329	325.05
320.91	317.48	321.92	319.74	318.18	322.09	321.47	319.19	320.12	318.47	320.19	317.07	315.55	321.78	318.27	319.46	320.19	319.25	318.56	318.97	317.33	319.02	318.18	319.86	317.39	318.52	320.02	318.13	320.04	319.54	319.09	319.33	318.65	319.74	320.98	319.36	320.2	319.98	318.36	318.85	318.38	321.2	320.87	318.14	318.87	317.66	321.5	316.37	319	318.74
325.91	326.22	327.04	322.95	326.88	324.91	326.96	325.28	324.06	327.07	327.44	327.23	322.89	326.15	326.91	326.3	322.77	324.75	329.14	324.94	326.84	327.16	324.14	324.97	326.76	324.88	323.76	325.86	325.67	325.27	324.01	321.24	324.95	327.95	326.35	324.42	323.12	325.42	326.87	323.13	325.42	327.76	326.65	326.32	326.17	323.65	326.15	327.09	326.99	323.2
301.32	302.55	304.58	302.71	300.84	301.58	302.92	304.87	300.69	302.55	304.17	303.24	301.56	306.95	303.72	301.83	302.49	301.34	303.83	302.81	303.44	303.92	302.26	302.76	302.72	302.78	302.06	303.19	301.57	305.85	301.33	302.95	303.27	302.21	300.64	301.65	304.82	303.23	303.89	301.52	303.92	304.3	303.04	302.37	303.28	300.61	302.64	305.46	302.81	302.42
314.76	314.84	312.58	314.82	311.47	315.04	312.35	314.83	314.51	314.21	313.05	318.1	315.66	312.05	316.62	311.3	314.86	312.64	313	313.99	313.53	315.87	313.53	313.04	314.67	313.01	315.4	315.28	314.77	316.47	313.39	316.45	314.12	313.82	313.83	315.88	315.85	315.29	312.07	312.19	313.63	313.68	313.41	317.35	315.9	313.06	316.21	312.34	316.35	314.15
306.42	303.93	304.88	307.33	306.14	305.07	306.23	307.46	306.47	306.04	306.29	303.11	305.67	305.07	303.23	305.43	302.55	304.42	304.52	305.31	305.53	307.85	304.67	305.49	304.35	305.31	304.96	306.34	302.31	305.75	303.2	306.01	302.62	302.87	305.96	304.21	304.67	304.75	307.67	304.17	305.98	305.21	304.43	307.05	307.29	305.62	305.63	304.17	304.9	304.35
310.93	309.9	313.7	308.53	309.99	311.97	308.52	312.41	308.86	311.01	310.15	311.04	310.7	312.06	310.5	312.4	312.6	311.95	311.58	308.87	309.17	308.23	312.06	311.07	311.48	312.06	313.19	311.31	311.2	312.5	309.56	311.42	312.33	313.56	310.76	312.72	310	311.99	312.09	313.59	311.78	311.32	311.4	309.9	313.55	311.07	314.77	310.68	313.33	310.24
329.24	326.75	328.55	328.1	326.9	327.42	328.09	328.77	327.57	324.18	328.7	328.07	328.22	326.69	329.84	328.34	327.51	326.17	326.96	328.22	328.96	326.42	328.86	327.9	328.41	328.56	328.29	329.79	326.9	329.06	329.83	326.95	326.51	328.66	328.82	327.36	325.9	327.29	330.71	326.56	328.68	328	327.42	324.82	325.12	326.76	325.41	325.38	328.93	327.99
305.77	302.4	303.56	303.24	302.52	306.35	304.6	303.12	307.24	305.32	303.91	301.78	302.7	304.54	302.37	304.57	305.1	303.33	302.95	304.28	304.82	306.73	304.15	301.06	303.41	303.93	303.6	301.58	303.85	302.45	299.54	303.25	303.17	303.19	304.18	302.44	303.74	305.34	304.41	303.97	306.43	305.36	303.08	303.24	302.92	303.01	301.35	301.35	303.88	300.59
295	292.87	296.92	294.51	294.86	292.61	295.76	293.66	295.22	293.18	291.9	293.74	295.51	292.65	296.89	295.38	294.58	296.45	298.01	296.51	295.03	292.14	294.64	295.34	293.42	295.17	293.09	295.51	297.07	293.99	294.57	295.71	294.15	294.01	294.89	296.23	294.44	294.55	296.31	295.43	295.12	296.51	294.69	293.38	293.22	293.39	294.2	297.36	293.88	295.21
326.22	327.26	328.12	326.01	326.72	326.44	326.23	326.27	326.86	329.58	327.33	326.39	326.97	326.51	328.64	327.95	326.53	325.86	325.99	327.23	328.32	330.67	328.53	328.19	327.1	329.48	326.32	326.79	326.55	329.62	328.12	326.13	325.47	328.77	327.33	327.12	326.6	325.29	326.64	328.15	328.2	327.62	328.21	327.33	327.93	324.95	328.02	327.64	327.11	326.2
309.07	309.31	309.16	307.45	312.11	303.57	312.25	306.72	309.42	308.36	310.26	309.32	305.2	307.71	308.31	308.7	309.17	309.17	309.71	308.79	308.8	309.16	309.14	309.78	309.13	310.32	310.35	307.53	308.88	308.16	306.57	310.1	310.15	306.19	308.7	310.07	307.73	311.41	308.68	308.41	309.06	309.72	309.19	309.7	308.89	310.1	308.51	308.99	308.29	309.07
306.47	306.77	306.2	307.6	306.75	307.67	307.57	308.43	306.83	306.66	307.07	307.31	306.4	307.83	305.67	308.8	305.94	305.18	307.37	308	306.02	305.91	307.06	307.11	308.97	305.82	306.16	307.77	309.12	305.1	306.78	307.95	305.8	309.32	305.62	306.57	306.19	307.17	303.38	306.31	303.6	306.74	307.02	306.66	306.61	305.52	306.75	306.01	307.66	307.48
310.7	312.91	315.45	312.74	316.09	314.21	312.33	314.87	311.82	313.45	315.34	312.35	316.93	315.1	311.62	311.95	311.8	314.47	313.98	313.75	315.24	315.22	312.22	313.45	313.21	312.31	313.54	314.7	313.5	314.16	313.7	313.54	313.81	315.02	314.88	314.39	313.26	315.59	314.31	310.98	312.89	311.03	312.06	313.01	312.31	312.47	313.66	314.87	311.51	313.28
303.18	304.1	301.58	305.85	303.52	303.24	303.16	301.24	304.65	300.92	301.8	300.97	302.01	303.1	304.63	304.78	302.75	301.51	305.73	301.63	304.41	303.47	303.8	305.35	301.85	303.62	300.85	302.24	299.94	300.92	301.73	303.44	303.16	305.39	302.83	304.07	301.93	303.85	303.88	302.29	305.21	301.17	305.77	303.26	301.95	300.9	304.58	307.02	303.55	301.04
312.47	315.46	311.79	312.44	313.21	311.27	313.3	315.85	312.42	313.96	310.07	313.97	310.85	314.42	313.08	312.37	311.55	313.72	313.76	312.62	314.96	313.44	314.08	313.48	313.46	313.2	314.21	311.85	312.01	311.43	314.99	315.14	312.73	311.87	313.83	314.07	314.83	312.62	312.22	313.56	314.18	314.07	315.89	311.06	313.08	312.09	314.99	313.09	313.02	313.11
294.2	295.86	295.64	295.81	294.43	295.23	293.52	294.33	292.94	293.28	293.28	295.56	293.51	295.47	294.56	295.77	294.01	293.68	293.82	297.34	294.32	294.02	296.48	291.56	294.18	293.67	294.1	292.02	293.5	295.13	293.18	293.78	296.43	292.94	295.38	296.37	296.76	293.64	293.12	291.81	292.93	295.05	297.17	292	295.2	290.19	296.3	292.41	294.58	295.31
329.09	328.49	326.57	328.2	327.07	328.62	328.92	326.93	327.55	329.72	326.97	325.96	327.83	327.45	326.62	328.38	329.59	327.19	326.17	325.19	328.83	325.35	330.93	324.05	328.66	328.21	325.7	328.46	326.02	326.52	329.53	326.93	331.35	326.96	324.8	328.45	326.26	327.72	328.16	327.75	325.71	325.56	325.75	326.59	328.93	328.55	327.43	328.68	327.32	329.57
305.01	306.69	305.56	307.4	309.18	305.69	307.35	307.8	308.03	305.36	308.55	309.26	306.39	307.84	308.61	304.79	307.21	305.45	306.34	305.74	305.59	307.89	307.75	306.33	306	304.85	306.06	306.7	309.24	305.81	306.3	306.9	306.41	306.84	305.22	306.56	307.63	305.55	308.15	306.81	308.25	308.77	307.53	307.35	309.06	304.59	308.15	307.67	306.58	309.65
304.45	305.92	306.22	307.69	304.04	308.21	306.8	305.85	306.84	305.74	307.4	308.04	305.45	306.03	308.03	307.83	305.33	306.22	305.19	305.33	304.46	306.45	305.51	306.41	307.85	305	305.77	306.74	305.46	305.59	306.9	306.83	305.62	303.82	305.83	305.87	306.3	307.45	308.32	308.86	306.11	305.92	308.19	305.37	306.24	305.3	308.43	305.3	308	307.03
326	327.24	329.16	326.84	327.03	329.47	326.18	328.29	328.82	325.1	327.12	326.91	326.65	327.71	327.32	325.94	328.23	326.99	326.49	327.83	327.55	327.49	325.77	330.21	327.88	327.47	326.05	326.86	327.05	325.57	327.75	328.1	327.7	330.08	326.91	326.95	327.41	329.13	328.6	328.09	327.99	326.4	328.39	331.09	325.46	326.5	326.98	327.61	327.77	327.9
312.85	317.31	314.31	314.45	312.84	313.62	314.12	313.21	313.29	311.57	313.2	312.55	310.45	313.92	314.06	310.12	312.76	312.17	311.48	313.96	314.36	313.3	311.29	314.35	311.02	311.66	313.97	312.84	310.64	312.9	311.08	312.64	316.02	311.12	311.95	314.95	312.76	311.84	312.84	312.92	314.11	314.23	312.42	314.5	311.12	310.99	314.65	312.05	314.92	313.25
301.8	301.27	302.87	303.92	301.43	302.88	300.71	301.74	301.33	304.28	301.95	303.19	301.29	302.03	305.65	301.86	304.78	303.72	299.84	301.15	302.04	302.88	301.7	303.08	302.41	303.95	305.6	303.97	301.07	303.66	301.44	300.61	303.15	302.27	301.22	302.14	302.87	302.42	304.76	304.34	303.83	301.14	301.19	304.51	302.62	303.03	301.08	302.3	303.08	303.89
293.61	293.27	294.07	291.5	293.73	295.49	294.9	293.78	296.4	293.5	294	292.98	294.33	295.02	294.98	291.14	296.63	292.59	294.79	294.42	295.6	297.02	296.14	293.54	292.38	294.09	294.67	295.64	293.63	296.13	293.43	294.53	294.84	291.24	295.81	296.9	291.48	293.98	294.3	291.73	294.8	293.77	291.76	294.25	296.32	293.68	293.96	291.49	297.37	292.85
303.57	302.41	302.94	302.01	301.56	301.35	304.64	303.93	306.24	302.3	302.89	302.38	302.95	303.44	303.28	303.83	304.33	302.84	304.61	305.07	302.63	302.28	303.75	302.19	303.38	303.32	303.19	305.43	302.59	303.67	303.17	306.69	304	301.99	303.3	302.87	301.98	302.94	302.74	303.97	303.59	303.99	302.81	302.51	304.64	304.45	302.67	302.71	304.28	302.85
304.81	304.48	308.18	304.96	305.3	303.91	305.19	304.23	305.07	305.93	305.17	304.07	305.01	305.38	305.38	304.88	307.01	304.76	302.58	309.01	307.25	305.48	307.24	303.7	306.42	307.08	305.31	305.19	306.09	303.78	302.81	304.63	305.52	304.24	302.95	303.73	306.35	305.54	303.34	306.88	303.84	307.07	305.54	303.78	304.3	305.28	306.03	303.59	305.82	306.52
307.04	307.3	307.77	306.12	303.42	306.03	311.88	306.71	307.94	305.73	304.61	310.74	305.95	308.34	305.8	309.3	310.19	308.85	307.64	308.23	308.4	306.98	306.74	306.28	307.86	307.64	307.48	307.58	308.01	307.15	306.62	307.15	307.9	307.18	308.32	308.24	305.21	304.02	306.01	309.47	308	308.35	306.31	309.91	307.49	307.7	307.63	306.37	304.03	310.26
310.85	313.83	311.81	309.93	311.28	312.82	309.87	312.14	312.7	313.03	312.86	308.93	312.65	314.43	311.74	312.44	310.1	315.2	312.67	312.46	313.75	315.22	313.99	313.24	314.03	313.22	311.69	311.32	314.3	312.58	312.81	312.83	312.24	313.51	315.36	314.12	314.57	312.17	310.05	311.79	316.43	314.29	312.54	313.23	312.11	313.65	313.38	314.13	311.52	315.18
305.34	305.43	304.61	303.71	302.83	303.87	304.55	303.61	304	299.02	303.08	303.86	302.9	305.04	305.16	305.64	303.95	304.74	304.89	303.16	304.33	303.84	305.47	302.97	304.01	300.93	303.08	302.92	302.99	304.1	302.68	305.74	304.63	303	303.7	302.48	304.66	304.12	302	300	305.17	303.29	302.9	304.75	303.81	304.55	302.96	304.05	304.53	302.58
317.73	314.92	314.34	317.47	317.89	317.02	312.96	317.06	317.13	317.05	316.24	316.9	319.71	316.32	317.91	315.63	316.27	316.97	318.15	317.18	319.07	319.22	316.24	318.31	316.2	317.91	314.08	317.13	316.82	316.24	316.88	316.19	321.52	315.4	319.8	316.59	320.11	317.58	320.35	317.72	314.84	318.54	319.5	315.22	318.53	318.88	316.19	317.53	315.72	318.39
306.84	305.68	304.68	305.99	306.79	305.5	306.49	307.52	306.5	309.1	307.56	307.45	306.34	305.54	305.49	303.05	307.69	303.95	303.33	306.6	306.97	306.37	308.15	305.8	307.34	307.19	307.02	306.35	305.22	306.73	305.24	305.08	308.32	305.85	307.81	305.57	306.57	308.49	303.94	304.12	307.54	306.54	307.42	305.15	305.98	306.36	303.16	307.57	307.16	305.16
304.16	301.17	299.87	301.55	298.97	298.97	300.48	301.67	301.57	301.9	300.51	300.95	300.47	300.66	299.37	299	299.91	303.45	299.69	303.84	300.74	299.87	301.38	300.7	301.12	300.76	302.12	300.63	300.29	301.47	302.03	300.4	300.4	301.93	301.53	299.21	302.11	300.92	299.33	298.73	302.19	301.37	300.83	303.84	302.38	300.88	300.47	300.92	302.28	300.94
303.57	302.05	303.43	303.14	300.53	303.71	304.42	302.55	305.54	305.71	301.64	303.56	303.48	303.52	304.46	303.2	304.45	304.54	302.63	301.71	304.36	305.34	302.28	302.82	301.52	303.23	301.01	304.19	303.23	304.76	303.73	303.94	303.63	306.46	303.8	302.69	303.61	305.58	303.16	299.89	301.43	306.39	302.77	304.75	302.37	301.01	301.74	303.64	301.55	302.8
328.92	330.22	328.4	328.37	328.55	330.02	328.19	328.28	327.48	329.05	328.14	328.42	329.52	329.84	329.83	327.37	328.67	328.43	327.68	330.18	327.96	332.41	328.17	328.25	328.36	329.6	330.52	327.92	329.38	329.51	329.14	326.61	329.65	328.58	329.8	327.92	328.31	330.2	327.45	330.17	328.4	328.78	328.79	329.17	325.81	328.36	328.92	329.25	330.34	327.99
306.52	299.88	302.9	306.23	308.19	305.26	303.32	305.13	302.98	304.87	305.01	302.79	302.09	304.69	307.61	304.84	305.91	306.81	303.26	305.33	303.39	301.75	307.63	303.21	304.04	305.85	303.1	303.74	308.33	302.12	303.62	305.28	303.29	303.05	302.46	307.42	302.79	304.82	303.97	304.2	305.42	307.46	306.11	306.77	305.92	302.24	305.99	305.48	304.99	302.1
307.88	308.93	308.78	307.69	307.58	310.36	309.3	310.7	307.61	307.98	308.44	308.59	309.71	307.48	308.87	311.64	306.88	307.51	305.32	309.9	309.72	308.96	306.33	311.15	307.53	310.3	309.35	309.16	308.98	307.22	309.1	308.08	307.09	308.94	311.05	308.84	310.14	308.12	309.64	307.57	310.51	308.63	310.57	308.7	308.55	305.82	308.11	308.05	309.11	307.85
327.48	326.85	328.93	328.35	329.51	326.64	326.25	329.05	327.07	327.27	327.27	329.45	328.17	323.45	327.1	324.29	326.37	326.91	325.65	326.36	326.12	325.45	327.41	328.22	327.12	328.63	325.9	326.19	325.65	325.63	328.03	328.63	330.91	326.62	326	327.42	327.97	327.73	328.01	325.27	327.88	326.96	326.07	329.08	328.97	329.13	327.86	330.38	328.32	326.03
315.51	312.13	312.44	315.11	312.81	314.75	314.77	313.32	312.55	313.67	312.13	312.21	312.51	314.58	312.78	312.25	311.84	313.43	314.84	314.92	316.58	313.31	313.5	311.06	314.68	313.63	314.98	312.48	310.96	315.49	311.07	312.32	315.08	312.93	312.37	312.33	314.68	313.41	310.16	313	312.12	312	314.4	311.84	313.79	315.61	314.83	312.51	313.01	311.58
309.82	308.42	309.33	307.98	309.9	308.53	308.86	308.62	310.34	308.86	307.36	310.18	307.22	307.32	309.86	307.94	308.51	309.63	309.83	307.6	307.16	311.16	309.47	309.91	310.14	308.07	309.63	309.27	307.72	307.7	307.98	310.3	310.41	308.57	309.28	307.52	311.12	307.52	309.88	307.12	307.55	308.08	305.36	308.36	309.95	308.39	309.05	309.61	307.54	308.71
316.86	316.91	317.72	317.96	315.23	316.35	318	317.62	316.56	317.3	316.85	317.01	321.5	316.29	317.59	314.91	316.95	317.62	314.21	316.06	316.95	315.01	318.1	318.57	318.97	315.01	318.07	315.48	317.46	316.55	314.72	314.05	315.64	318.41	314.55	317.33	317.23	316.34	317.91	315.86	317.56	318.61	315.7	316.91	315.48	316.09	315.7	316.98	313.93	316.98
312.33	310.43	312.83	312.12	311.03	312.88	309.47	311.3	312.74	313.41	308.22	310.6	309.4	311.08	310.39	308.78	310.73	310.93	310.5	310.85	306.69	310.9	309.75	310.34	310.12	309.99	311.23	310.09	311.99	308	308.99	310.67	309.98	314.01	310.64	309.77	311.08	312.34	308.17	310.96	311.77	310.09	311.97	312.17	310.17	311.05	310.86	312.1	312.88	312
312.09	316.3	313.33	315.45	313.33	317.9	312.63	312.46	315.89	316.07	316.08	314.74	316.43	315.01	313.19	314.68	315.48	315.29	315.19	314.91	312.17	312.6	316.72	312.81	315.47	314.6	317.23	315.09	314.37	317.76	313.94	314.94	315.41	314.86	315.42	312.61	315.77	313.71	314.81	314.5	314.67	315.74	314.91	314.38	314.19	314.79	314.84	315.44	314.26	315.41
302	303.52	300.66	302.66	302.04	299.94	301.05	300.21	299.72	301.45	304.34	303.37	302.45	303.18	302.73	302.42	302.08	302.23	302.54	301.18	301	303.68	301.81	302.19	302.47	300.49	302.68	303.74	300.62	300.54	303.82	302.75	302.66	303.46	302.74	302.97	299.14	302.3	304.1	300.68	302.59	303.14	303.43	302.16	301.07	302.31	302.29	304.32	299.07	299.32
306.19	304.7	304.4	308.14	303.9	303.45	304.55	305.53	306.06	305.96	308.07	308.66	301.48	303.43	302.78	302.51	306.06	305.43	303.91	305.12	305.22	305.25	302.89	305.2	304.04	304.54	304.21	305.73	306.19	307.62	304.61	307.61	303.59	302.21	304.14	303.5	302.85	304.94	305.93	302.18	303.77	308.03	302.17	305.2	304.7	306.56	305.09	303.92	304.36	306.76
317.42	316.54	317.62	315.47	316.12	316.56	320.12	318.65	319.05	315.16	316.54	316.88	314.35	317.14	318.87	315.89	318.38	319.14	318.41	316.13	319.73	318.94	318.88	317.56	317.8	318.06	314.09	317.01	317.09	317.05	320.1	316.51	317.07	317.69	314.07	318.98	316.29	318.51	316.27	315.33	317	317.83	317.59	317.62	317.02	314.86	316.77	315	315.39	316.34
305.35	304.45	304.69	304.4	304.83	302.98	304.66	303.27	304.26	306.22	306.4	303.9	304.46	303.64	304.73	305.51	304.68	306.89	305.01	306.24	306.17	302.86	303.38	303.43	303.68	303.74	305.56	304.64	304.52	302.98	306.09	303.47	303.12	304.54	305.34	303.59	304.96	304.96	305.85	304.98	306.86	306.95	305.65	303.87	302.46	302.57	302.1	307.08	304.01	303.1
306.33	303.26	303.89	305.67	302.96	304.64	305.13	303.88	305.81	304.63	302.04	304.81	302.25	303.29	304.84	304.75	305.66	303.71	304.94	303.03	304.23	305.92	303.21	304.29	303.16	301.28	305.39	303.74	306.13	302.59	305.2	303.67	306.02	306.32	306.42	300.82	305.44	302.76	305.16	304.89	304.35	303.39	305.41	305.72	304.57	302.26	303.68	304.75	304.41	304.63
315.02	318.15	316.97	316.21	316.32	317.11	317.51	314.2	317.89	316.53	316.39	315.87	315.71	317.79	318.1	315.59	318.6	318.6	314.49	316.46	318.22	314.43	316.62	316.46	317.06	318.23	317.34	316.99	317.23	318.96	317.53	316.42	316.79	318.16	317.89	320.11	317.39	317.53	318.71	313.05	317.08	317.3	316.94	316.49	313.95	315.45	317.07	317.45	316.59	318.05
323.52	325.42	327.39	323.81	325.84	327.32	322.47	323.71	324.28	325.69	325.32	325.47	321.95	322.1	321.19	325.65	323.45	323.16	325.34	323.02	326.14	324.82	322.09	322.66	322.59	325.21	326.08	325.28	325.02	324.9	326.69	323.75	325.43	322.08	324.92	323.4	324.21	325.45	327.02	323.09	324.91	325.49	324.74	324.41	324.81	326.12	324.07	324.46	325.43	324.93
315.41	317.08	315.13	317.5	312.36	316.53	314.85	316.23	312.21	315.88	317.12	313.38	314.72	315.46	317.3	315.64	315.54	314.06	317.55	315.22	316.52	316.46	317.3	316.01	315.95	318.85	316.51	315.03	316.89	313.02	312.86	316.52	316.01	317.11	315.81	316.17	314.44	315.96	316.14	316.22	316.74	315.76	313.91	318.71	316.12	315.46	313.84	318.28	317.98	315.5
326.09	330.57	329.59	326.79	328.02	328.12	325.64	328.4	329.18	328.76	328.79	330.91	325.22	327.95	327.8	329.15	327.37	325.34	328.14	328.27	327.95	328.27	327.38	326.99	329.61	323.14	330.45	329	329.52	328.79	328.23	326.5	329.03	327.93	328.34	325.61	328.32	326.28	328.58	325.61	328.27	325.97	326.93	328.55	329.63	326.74	326.46	326.71	327.24	330.64
308.07	309.42	312.24	312.35	311.26	311.64	310.68	310.36	307.76	309.4	312.8	308.24	308.88	307.58	309.95	311.06	308.04	308.52	309.32	310.74	312.13	309.78	308.43	310.66	309.91	309.16	310.23	307.03	308.43	310.33	311.33	309.86	309.78	310.68	312.47	308.15	311.66	309.13	311.47	311.35	310.82	308.82	310.41	309.69	312.36	309.31	310.53	312.19	308.3	309.23
299.92	300.88	301.47	302.21	298.88	305.75	302.72	301.86	301.27	301.45	300.51	301.03	301.88	302.49	301.05	301.13	300.12	302.16	300.57	299.5	301.49	300.68	302.04	304.2	304.76	303.98	301.5	300.42	303.57	299.4	300.84	301	298.76	301.61	302.73	299.32	301.17	302.12	302.9	298.27	300.17	300.78	302.57	298.92	300.85	300.43	299.91	303.8	299.81	300.84
304.72	306.84	305.88	305.1	306.18	302.8	305.79	307.83	305.35	305.66	307.07	307.47	307.31	305.45	306.07	307.39	305.45	307.7	304.65	307.44	303.46	303.84	304.72	304.96	304.83	302.53	305.66	306.98	303.88	302.02	308.75	307.21	303.72	306.31	305.36	304.59	307.49	304.91	302.68	307.53	303.12	302.69	305.61	304.81	306.1	305.46	306.29	306.08	305.7	305.73
300.44	304.45	299.37	305.07	300.52	300.55	301.66	301.87	300.41	298.25	298.34	299.11	299.03	299.86	302.87	301.12	304.85	301.53	303.28	303.11	296.92	298.38	301.16	300.82	298.81	302.71	300.41	301.9	300.69	300.06	301.7	300.97	300.51	299.28	302.52	301.02	299.26	299.95	299.81	302.83	301.63	301.73	302.18	303.7	304.89	300.46	304.81	300.4	300.32	300.83
319.81	317.88	318.18	320.27	319.18	321.37	320.71	320.69	320.93	319.57	315.86	320.59	319.54	319.01	319.26	317.89	318.78	317.36	318.14	317.62	317.49	318.16	319.06	320.59	318.09	319.38	316.99	319.73	320.03	321.11	317.81	316.84	317.3	319.19	317.34	317.15	316.49	319.08	317.71	317.84	319.21	317.05	319.67	317.66	317.24	316.72	317.98	316.13	317.64	316.28
315.52	315.43	313.24	315.16	315.53	314.97	317.08	316.21	315.88	318.28	314.16	315.34	316.68	311.67	314.04	313.45	315.03	314.38	311.46	315.21	313.21	316.93	313.59	315.62	314.36	314.25	316.36	313.76	315.11	315.54	316.47	313.4	314.5	314.91	313.39	313.97	314.38	314.93	315.04	316.07	314.26	314.64	316.09	313.2	315.09	317.75	314.98	314.96	313.29	311.74
304.84	304.54	303.39	306.08	302.25	302.66	304.22	304.65	306.14	303.58	305.67	305.57	304.09	305.8	303.21	304.33	306.37	306.46	304.84	305.52	304.84	303.67	305.27	303.16	302.55	304.46	306.88	304.56	305.44	307.03	303.84	301.79	302.76	305.32	305.47	304.93	304.92	305.05	303.72	305.61	306.3	302.82	306.06	305.22	304.93	306.57	305.13	304.05	302.19	305.81
302.52	302.95	305.11	304.36	303.98	304.98	304.52	305.79	304.52	304.94	305.98	305.04	302.83	304.74	306.27	305.19	302.67	307.94	305.13	303.32	305.1	303.59	304.42	303.55	304.24	302.13	302.83	303.35	304.41	303.65	302.58	302.82	302.77	302.95	304.5	303.13	305.9	303.52	306.27	304.14	306.16	306.73	303.95	299.65	305.13	302.53	302.85	303.46	304.5	302.1
315.14	317.96	316.17	311.67	314.82	316.48	315.82	315.06	313.99	313.85	315.12	315.3	316.46	315.39	312.96	314.57	315.78	315.18	315.81	316.95	315.74	315.49	314.82	313.66	313.89	310.84	313.58	314.58	314.25	313.78	314.15	314.73	315.45	316.29	315.28	315.74	314.44	314.94	314.09	314.69	312.9	316.36	311.93	316.13	315.28	314.54	313.97	315.48	312.75	316.56
309.98	306.41	307.25	306.27	311.71	308.18	309.27	308.32	306.8	309.25	308.65	307.99	307.35	309.13	307.85	309.25	310.58	308.28	309.25	307.12	310.18	309.4	310.58	307.89	308.46	307.73	309.54	309.61	311.57	308.09	308.39	310.2	307.81	308.68	308.37	307.03	310.72	309.7	308.24	308.69	309.68	305.78	307.62	306.52	309.28	307.15	308.22	310.9	307.48	308.62
314.62	314.82	315.13	313.74	314.53	312.57	313.61	314.87	314.42	316.03	315.87	314.02	313.34	314.49	313.37	315.95	316.34	314.68	313.92	315.14	312.7	316.63	315.17	313.35	312.7	313.62	312	313.39	314.1	315.18	315.1	315.94	315.89	313.74	313.77	312.58	316.42	314.47	312.97	313.51	313.73	317.28	313.39	316.59	314.23	315.94	313.41	315.92	313.82	312.59
320.4	316.59	315.4	315.79	320.72	317.26	318.27	317.73	318.61	317.79	315.74	317.98	315.67	315.97	317.08	315.68	319.29	318.33	317.94	319.25	315.9	318.45	315.22	316.27	318.19	319.18	316.69	318.39	316.03	315.73	317.21	318.42	317.79	315.28	315.22	318.77	317.91	317.24	315.1	316.64	318.32	319.86	313.22	318.65	317.92	315.9	317.64	318.61	318.63	318.43
304.59	305.73	302.96	305.38	305.27	306.91	302.64	307.62	308.63	306.78	304.81	304.16	304.8	304.07	305.46	306.94	303.88	304.64	307.16	303.89	304.18	305.44	307.49	304.35	304.38	304.95	305.13	302.63	305.63	307.16	303.46	302.44	305.4	307.48	307.02	303.74	303.5	305.25	308.4	306.38	307.82	305.31	304.08	306.13	304	303.15	302.66	305.53	306.67	304.01
293.72	294.54	293.5	295.25	293.96	297.72	292.69	295.67	293.71	296.14	295.27	293.55	290.96	295.06	296.12	295.82	294.2	295.05	294.96	295.29	297.79	295.32	294.81	296.23	291.89	295.83	294.53	294.68	293.55	293.81	297.42	294.78	296.12	294.29	295.31	295.9	297.12	295.74	294.07	295.71	294.85	295.07	297.38	295.93	294.6	295.33	296.13	292.51	297.74	297.11
303.79	304.51	302.9	302.6	301.56	300.07	304.29	303.76	302.79	303.61	306.53	306.2	303.76	307.46	303.5	302.74	303.86	302.7	302.26	302.81	304.76	303.82	302.31	303.08	302.84	305.55	303.58	306.73	302.69	301.98	304.8	306.73	300.73	304.37	302.81	305.3	300.69	304.08	303.85	303.63	302.29	305.48	301.94	304.88	303.65	304.84	304.31	302.79	305.44	304.27
320.99	322.47	320.79	318.85	320.26	320.34	320.96	318.37	318.65	319.87	320.23	319.55	315.64	322.67	318.42	318.76	318.14	319.65	318.53	317.95	320.5	317.64	317.45	318.98	320.88	319.03	317.72	320.02	319.38	320.11	318.29	318.23	319.27	317.24	322.72	318.22	320.29	319.25	318.42	319.42	319.31	319.08	320.43	319.5	317.46	316.31	320.36	316.63	317.5	316.64
316.68	318.38	315.4	314.27	316.13	316.91	316.49	316.64	317.69	318.35	315.47	317.32	313.81	316.43	316.73	315.82	316.16	317.59	317.09	317.16	316.04	314.42	317	314.77	317.88	317.28	317.7	317.16	318.29	314.91	317.37	317.79	313.83	316.08	316.74	316.2	316.39	318.06	315.68	317.29	316.29	314.62	319.29	313.8	316.88	316.21	315.58	315.94	317.44	317.09
304.6	304.75	304.03	301.93	303.29	304.56	304.82	301.72	299.52	303.12	305.61	303.89	301.35	305.44	304.37	303.19	305.23	303.45	302.27	303.54	302.96	303.09	303.98	302.87	302.19	303.77	301.94	303.74	302.05	302.69	303.08	305.63	305.29	302.4	304.03	301.15	300.95	304.96	304.17	302.11	305.31	302.09	301.71	299.99	304.17	305.18	302.51	303.41	303.41	302.86
320.87	318.71	318.23	320.29	321.2	319.39	321.31	319.96	319.07	318.8	318.68	318.54	318.91	319.65	318.85	318.36	319.34	321.17	317.76	319.49	320.15	318.56	318.89	317.68	319.05	319.38	319.5	318.49	321.2	319.21	318.54	317.87	319.15	319.65	318.04	319.26	321.41	318.62	320.97	321.08	319.65	320.9	321.12	320.95	317.62	321.11	318.65	320.21	320.06	319.91
307.41	305.31	307.01	305.42	305.37	306.33	306.63	308.35	307.39	304.28	309.08	304.59	308.33	303.46	305.84	303.89	305.54	305.75	306.11	306.6	306.46	308.79	306.78	303.17	304.14	303.86	304.97	307.09	303.04	304.95	306.28	307.9	307.43	306.23	304.17	304.43	306.4	305.87	304.03	304.14	304.38	303.81	305.12	305.67	308.03	307	305.74	303.36	303.89	307.09
303.49	307.9	304.94	302.71	304.26	302.36	304.3	300.74	304.36	302.16	302.73	302.3	303.21	305.72	302.84	304.74	305.75	306.3	302.93	304.02	303.55	304.16	300.94	304.04	304.66	304.11	302.59	302.47	303.82	301.45	302.56	305.11	301.73	304.76	303.92	300.21	303.5	305.17	303.72	301.45	303.11	306.23	303.88	303.73	301.75	301.91	302.91	301.82	302.48	302.7
303.58	306.52	304.77	303.31	303.47	305.13	304.12	303.19	304.49	307.89	303.86	306.42	302.62	305.64	302.31	304.02	303.89	304.12	305.59	301.29	306.05	306.12	304.75	302.43	304.66	302.96	304.31	303.35	305.73	305.32	306.36	305.76	303.91	303.1	304.98	304.14	303.34	306.54	304.2	304.64	306.12	302.41	301.43	305.76	305.35	303.7	302.91	303.45	304.06	304.59
315.57	313.62	316.82	315.98	312.84	316.46	315.41	313.88	315.33	314.14	315.88	312.52	314.15	316	314.82	312.73	314.69	314.84	312.57	314.33	314.84	315.49	316.99	314.42	311.29	314.16	316.15	311.9	313.75	314.28	315.44	313	314.52	314.21	315.39	313.7	313.49	314.33	316.74	314.29	314.4	315.3	315.49	312.12	313.94	315.79	314.81	316.37	313.85	315.82
307.44	308.1	306.1	303.79	303.73	303.01	305.11	305.56	306.02	306.65	305.76	307.51	307.61	307.95	308.53	307.04	305.64	306.85	306.94	306.69	305.79	308.64	304.81	307.28	306.72	306.26	308.53	306.03	307.69	307.92	306.86	304.97	304.64	306.12	305.02	308.88	304.75	310.87	307.79	306.66	307.26	305.61	304.6	307.33	306.21	307.88	305.32	306.18	305.08	308.74
328.27	327.75	329.15	328.72	327.1	325.31	330.93	326.31	326.53	329	329.87	325.93	327.09	327.84	327.2	328.3	327.54	325.82	328.11	329.12	328.44	328.69	327.17	327.85	326.93	325.87	328.87	326.38	329.93	327.52	328.16	327.96	328.1	327.81	328.09	330.92	328.13	326.06	328.47	328.85	329.62	329.35	327.11	325.74	327.34	327.59	329.27	329.57	327.72	328.6
302.88	302.19	302.7	300.14	301.87	301.72	302.93	302.09	300.99	302.45	299.11	299.33	300.16	299.32	300.48	301.48	302.2	302.37	301.95	302.15	304.14	302.43	302.5	300.96	300.46	299.26	299.42	302.64	300.39	298.52	300.22	303.54	299.84	302.14	301.35	301.55	302.23	300.82	302.78	300.56	301.05	303.57	300.72	300.06	298.43	301.33	302.61	299.39	301.72	300.93
306.98	308.49	305.33	305.1	304.75	305.49	306.91	303.95	306.29	304.25	305.87	305.54	306.9	307.76	304.82	307.57	308.13	307.74	307.07	305.36	304.32	304.14	307.46	304.77	303.7	306.65	307.08	305.75	308.47	305.54	307.38	304.54	305.63	306.83	307.53	306.94	305.25	306.1	305.49	305.48	308.74	306.13	305.52	309.63	307.54	304.8	306.83	306.21	305.8	303.11
327.48	327.94	330.26	329.54	330	327.87	328.8	329.36	330.71	326.69	326.42	326.15	330.4	329.69	328.2	329.08	328.23	327.92	328.41	326	329.36	328.46	328.01	326.99	327.32	328.6	326.41	328.4	329.28	331.61	327.5	328.74	329.81	327.05	328.99	328.89	328.67	332.07	330.77	325.79	331.01	329.22	328.24	327.75	326.9	326.54	330.04	326.17	329.57	326.6
306.62	306.77	303.11	304.56	303.75	303.51	302.44	307.49	306.1	305.15	307.24	301.06	304.54	303.07	307.13	305.14	307.5	304.09	306.68	304.26	305.52	305.81	304.69	305.21	303.79	303.25	306.34	305.19	303.87	307.72	304.49	305.17	306.94	303.88	304.76	304.71	304.72	304.43	303.99	302.91	302.51	303.73	305	305.64	304.26	304.35	305.99	305.54	309.25	307.22
301.3	302.21	300.61	300.75	299.39	299.35	300.61	298.28	302.52	301.61	301.71	299.96	298.81	302.56	303.32	302.63	302.79	302.24	300.31	300.72	299.4	297.67	300.09	302.06	300.03	301.42	301.31	298.94	300.15	301.45	302.79	303.66	300.28	303.01	300.28	300.81	301.25	302.18	300.22	300.12	299.23	302.85	300.98	302.51	301.66	301.28	301.27	300.95	301.58	301.51
295.31	296.1	296.11	295.38	294.46	294.42	297.42	292.81	294.71	295.28	296.17	296.32	297.61	292.87	294.47	293.64	297.32	293.57	296.83	294.14	295.18	294.77	295.88	298.11	296.86	295.19	294.42	295.73	294.82	296.86	293.9	294.79	297.44	297.34	293.7	296.55	294.66	295.32	294.61	294.68	295.19	296.26	295.87	297.02	293.99	297.1	298.14	291.49	294.88	295.25
293.19	292.56	294.02	295.41	294.48	296.77	296.34	295.11	294.43	294.67	292.99	298.01	295.7	295.81	293.66	293.14	295.1	298.76	292.69	294.95	296.17	294.15	294.27	297.01	295.46	293.36	295.46	293.63	293.82	295.07	294.27	293.27	293.86	295.48	293.38	292.88	295.4	293.9	295.62	295.93	295.15	293.68	293.8	292.73	298.02	295.9	294.48	296.71	298.29	293.65
312.69	315.27	316.31	316.31	312.86	314.14	316.24	313.39	316.49	313.84	311.98	316.63	312.27	313.07	316.98	317.47	314.6	314.51	314.1	316.03	318.93	312.94	315.61	317.29	313.37	316.5	315.5	315.66	315.91	315.9	313.21	316.68	315.71	316.52	314.94	314.74	314.93	314.99	315.51	316.04	315.11	315.56	313.82	315.2	316.24	313.41	314.41	317.31	316.57	314.17
303.64	305.29	306.46	304.7	305.1	305.31	305.5	305.1	303.6	305.34	305.11	305.38	306.72	307.29	306.5	306.25	303.94	306.03	303.9	304.61	303.58	304.64	305.87	303.66	305.38	307.04	306.22	306.03	307.22	306.34	305.35	304.64	304.06	308.51	304.32	306.92	303.61	305.19	307.75	305.63	304.21	305.54	303.86	306.72	305.54	307.18	308.01	305.13	304.39	307.19
302.07	302.08	303.63	302.5	302.16	302.7	301.97	303.03	305.13	303.19	303.53	301.63	304.28	303.22	304.83	302.37	304.86	303.68	304.16	305.34	301.86	303.02	304.97	301.72	303.44	305.34	303.01	303.96	304.5	303.23	301.3	305.8	301.01	303.54	304.76	303.96	300.94	301.57	302.38	301.92	303.41	304.47	304.03	303.89	305.32	304.8	300.48	304.3	301.5	301.21
305.49	306.15	306.11	306.93	305.42	304.73	305.09	305.97	308.42	302.94	304.89	305.76	307.35	306.14	308.21	309.14	308.63	306.1	308.43	306.95	308.92	306.96	303.28	307.16	306.63	308.17	306.61	304.28	308.19	306.46	305.4	307.5	306.89	303.79	305.37	304.39	306.36	305.58	306.28	304.27	306.93	306.25	310.74	305.96	306.43	304.44	305.03	305.22	305.96	308.22
301.43	301.7	301.4	300.84	300.48	300.63	299.32	300.23	303.29	297.36	302.39	299.55	298.18	300.13	299.64	298.85	299.37	298.4	300.54	300.13	301.1	299.99	301.09	298.51	297.69	299.1	300.06	299.4	299.43	300.82	301.3	299.61	302.09	303.03	299.08	297.52	300.29	302.98	302.21	298.6	298.55	302.18	300.45	296.17	300.22	298.07	299.39	300.15	298.65	297.73
297.19	298.87	298.09	296.79	295.83	297.96	297.81	298.15	296.63	296.16	297.51	295.59	298.57	294.92	295.63	299.09	297.79	295.71	294.67	298.14	293.97	297.42	295.38	295.84	296.65	295.84	298.81	297.78	294.76	296.85	297.02	298.64	295.71	298.58	296.98	296.35	296.01	293.4	297.31	297.75	295.82	297.24	297.76	296.69	296.5	294.79	295.53	296.69	295.81	296.23
305.01	305.71	305.14	307.98	306.56	303.4	304.63	304.82	304.66	305.21	303.94	303.79	305.93	303.05	303.24	306.18	303.65	303.68	303.4	303.82	304.03	305.01	304.12	305.97	303.39	304.24	305.05	302.47	303.82	306.84	303.65	304.1	304.75	303.96	304.9	304.77	304.02	303.36	302.96	303.29	302.69	303.93	305.17	306.5	305.17	305.97	305.53	305.32	301.58	306.07
304.65	304.63	305.36	305.08	305.43	307.71	306.35	307.4	307.19	304.74	305.09	308.4	306.03	306.1	303.61	303.25	305.24	308.55	304.39	306.22	304.66	306.49	305.43	305.09	304.49	308.21	303.62	305.28	303.09	304.12	307.55	304.61	308.48	305.9	306.72	305.9	307.12	306.53	307.35	305.99	304.87	306.86	306.34	305.19	305.05	306.66	306.54	305.29	304.79	306.41
325.61	326.07	326.75	329.05	327.46	327.84	326.75	328.94	327.19	326.34	328.63	327.99	329.07	324.4	326.95	325.89	326.24	326.77	328.15	328.45	328.61	328.99	327.95	326.77	326.93	327.31	326.53	327.18	328.73	325.57	330.01	328.31	326.21	327.53	326.13	325.67	328.6	327.86	328.08	329.8	328.78	327.7	327.04	330.06	329.14	327.39	324.91	327.23	326.37	327.39
322.41	320.31	320.73	319.86	316.69	319.39	321.92	319.22	319.08	319.96	318.05	317.87	318.27	319.67	318.48	317.65	317.39	320.08	319.9	317.05	320.24	317.94	317.79	319.95	319.19	317.12	319.12	320.43	318.8	318.45	319.86	318.57	322.5	319.61	316.35	319.47	318.62	319.79	318.5	318.1	318.21	316.87	315.87	316.33	317.57	318.27	317.55	317.74	319.51	321.77
304.61	301.21	304.61	305.65	303.88	304.67	305.59	303.52	305.72	303.52	304.61	302.31	301.64	304.77	303.85	304.52	305.07	304.59	300.27	303.38	303.47	303.27	301.57	303.78	302.84	302.94	303.79	305.59	303.49	302.26	305.38	303.41	303.24	303.63	304.36	302.88	302.88	304.42	303.26	305.03	304.24	304.34	303.98	304.7	302.77	301.19	302.76	304.68	302.85	305.22
306.57	306.02	306.39	304.07	304.83	303.05	305.22	305.42	300.37	303.39	305.39	306.06	305.38	307.07	304.79	304.82	306.99	304.88	303.12	304.78	306.27	306.62	301.85	304.53	303.81	304.78	305.78	302.74	304.47	304.51	302.13	303.6	304.83	303.2	306.29	303.45	304.26	301.37	305.38	304.16	302.89	302.64	305.35	306.4	304.11	305.16	308.06	302.54	303.14	304.1
313.87	312.96	315.02	312.01	314.57	311.96	310.67	310.18	315.69	313.73	311.78	311.79	312.23	313.55	312.3	311.94	312.09	312.9	313.47	312.14	314.16	313.7	314.36	312.11	316.3	312.06	315.78	314.59	309.86	313.93	314.26	312.42	312.93	314.18	312.66	310.7	315.1	314.87	311.03	314.12	313.48	313.35	312.38	312.17	313.78	312.61	312.02	313.44	311.86	312.21
311.9	313.63	313.27	312.54	310.99	311.17	311.44	309.65	314.8	312.54	313.9	310.73	311.93	311.94	313.4	312.45	310.56	312.46	312	314.95	314.04	311.9	315.14	312.46	311.95	313.07	312.77	312.78	314.05	313.07	315.92	314.69	314.61	313.04	310.73	311.36	313.34	311.85	312.07	312.35	311.19	310.91	311.22	311.16	313.54	312.83	311.16	311.6	311.5	312.31
330.26	328.02	329.37	329.49	329.65	328.38	328.28	330.69	330.32	325.72	329.75	330.02	329.75	329.15	330.6	326.31	329.17	326.65	328.28	327.56	329.32	328.63	329.92	327.67	329.84	325.44	328.23	327.2	330.17	328.99	328.37	328.3	329.86	326.93	329.75	329.2	329.93	330.38	327.19	330	325.88	327.67	327.96	331.41	328.24	327.12	328.99	328.89	328.71	325.49
313.02	315.97	314.75	313.4	315.91	314.34	312.4	315.55	313.75	316.56	315.32	315.2	311.63	314.96	315.86	315.85	318.12	316.66	318.8	315.89	315.35	315.15	315.28	313.58	318.93	316.32	316.27	314.66	316.04	314.69	314.66	314.67	314.08	313.65	312.92	315.3	315.62	316.82	313	312.86	313.71	316.97	313.98	315.22	316.09	313.82	318.22	317.35	317.91	315.92
317.26	316.35	319.56	318.86	314.84	320.18	319.26	318.66	318.49	320.13	317.87	317.79	318.2	318.25	318.07	317.46	319.75	319.87	320.13	318.64	316.54	318.42	318.05	319.88	317.92	318.96	319.27	318.29	320.6	318.04	317.92	317.63	315.61	318.67	319.86	316.94	320.69	319.78	318.07	315.74	320.16	321.56	318.53	320.14	318.66	318.29	315.95	320.32	316.04	319.58
333.46	327.85	329.39	332.14	327.89	327.99	328.66	326.82	328.95	328.08	329.74	330.29	330.96	327.53	327.03	329.86	328.22	331.33	328.11	328.98	330.98	329.53	329.08	327.84	330.8	329.58	328.68	327.03	328.9	327.42	328.94	327.29	330	330.14	328.6	327.94	329.16	329.05	329.66	328.08	328.81	326.76	327.16	329.83	329.39	328.29	327.85	328.86	329.25	327.7
307.21	305.33	305.92	305.78	307.64	307.86	307.36	304.43	309.13	306.61	308.96	308.14	307.84	306.18	306.84	305.01	305.74	308.02	305.86	306.25	305.66	307.61	307.36	304.28	307.24	305.01	308.7	305.22	304.78	307.06	307.5	306.47	308.82	308.44	307.47	306.87	306.15	305.91	305.9	309.13	303.69	306.77	308.19	307.71	305.53	308.25	306.1	307.29	306.49	305.34
305.01	304.53	305.08	303.39	302.69	302.01	301.62	301.56	303.27	305.05	302.15	304.85	302.46	302.59	301.9	303.21	302.76	301.89	302.89	304.55	302.54	305.17	303.51	302.11	299.7	303.24	301.87	302.26	301.77	304.03	303.92	302.15	304.96	301.41	303.64	304.52	304.42	302.36	304.86	302.09	304.28	303.18	303.28	303.16	306.37	303.48	303.85	302.27	303.59	304.61
293.69	294.41	293.88	294.56	293.12	294.85	295.15	296.07	294.28	291.1	295.34	294.49	290.61	295.18	295.94	295.51	295.45	292.41	295.84	295.4	296.17	296.07	293.86	292.99	294.12	296.87	296.42	293.88	295.49	295.47	292.58	297.51	294.78	297.35	294.67	294.39	296.2	292.6	293.74	296.28	295.34	297.64	293.3	295.48	294.19	297.51	297.28	295.33	295.72	296.18
307.5	308.47	311.75	311.65	308.86	308.34	309.04	309.95	306.99	307.93	308.24	309.61	306.48	308.45	310.31	308.17	308.07	308.33	306.62	307.57	306.03	311.62	309.87	311.02	309.13	311.38	307.14	306.41	311.03	307.6	308.83	307.37	308.38	308.01	309.74	309.3	309.45	311.71	309.91	310.19	309.56	309.62	307.63	307.17	309.35	310.11	307.3	308.63	305.99	308.51
292.94	293.49	293.62	293.75	295.52	293.69	294.37	295.27	295.11	293.88	295.59	294.08	293.64	293.49	293.11	293.08	295.75	295.48	292.78	295.02	295.16	292.04	293.27	291.67	293.32	292.71	293.72	294.59	294	294.04	295.56	292.05	292.5	296.08	294.51	291.7	293.48	293.41	295.43	293.79	293.02	296.38	294.58	291.95	296.47	296.21	294.94	295.92	293.91	293.17
314.41	315.34	316.35	313.8	313.03	314.29	315.36	313.52	313.73	315.95	314.65	315.15	314.88	316.58	315.13	316.17	315.63	312.2	313.06	315.33	314.78	316.33	314.75	315.15	315.5	314.37	314.03	317.02	315.01	313.85	317.23	313.7	312.37	314.17	314.15	315.76	315.7	315.36	315	314.39	315.43	315.44	315.85	312.7	313.39	312.29	313.86	314.76	314.96	315.98
309.48	311.66	308.01	306.13	311.28	309.15	308.45	309.07	313.75	309.49	308.74	307.81	308.93	309.56	311.31	308.56	309.88	307.56	308.53	308.73	310.68	309.23	312.33	311.25	310.2	309.68	309.93	309.92	309.89	310.44	310.23	309.51	309.76	309.96	309.75	309.02	309.08	308.67	311.47	310.89	308.07	309.28	308.99	307.96	308.11	310.67	311.1	311	311.04	307.74
316.32	315.54	316.4	315.36	316.52	315.61	314.27	312.8	316.71	315.14	313.85	312.68	314.27	315.39	317.01	313.89	315.47	313.76	314.93	311.99	313.17	315.31	313.93	313.94	315.08	316.2	315.23	315.89	314.24	316.93	314.83	312.99	312.8	314.97	315.4	316.29	315.37	317.61	313.96	316.61	312.15	314.45	317.5	313.22	315.44	315.59	314.66	312.45	315	313.72
314.82	316.5	316.01	316.5	314.39	317.16	316.23	316.45	316.77	313.93	318.78	316.46	316.29	314.99	313.23	317.14	316.86	318.08	316.47	315.72	317.92	315.39	316.19	316.6	316.15	315.42	318.79	316.6	318.65	316.54	316.6	316.23	318.32	317.75	314.37	316.31	314.86	318.23	317.58	318.67	315.89	314.81	314.23	315.96	316.75	315.65	316.56	319.5	318.32	316.97
302	306.06	303.06	302.93	304.11	304.35	304.18	303.39	302.86	305.91	304.38	303.01	305.58	304.36	302.83	301.68	302.66	302.2	303.76	302.35	304.29	302.29	305.53	304.61	303.77	303.57	303.75	301.14	304.04	299.39	304.87	304.56	303.41	303.04	305.14	303.55	305.34	304.92	304.07	302.08	302.34	304.7	304.09	304.35	300.49	303.48	306.04	302.03	301.8	303.36
315.44	316.25	315.38	315.73	316.05	317.35	318.17	314.75	313.93	317.72	315.48	313.08	314.65	317.23	317.09	315.33	314.58	317.64	314.5	315.22	313.98	315.83	314.99	315.49	312.54	316.85	317.16	314.52	316.08	317.09	316.46	313.86	316.48	315.63	313.92	317.17	314.75	314.93	316.34	314.93	313.22	315.76	315.84	313.99	313.1	313.26	314.08	313.39	316.59	313.89
300.95	302.94	303.84	300.19	300.72	297.16	301.14	299.02	300.38	301.32	298.91	300.25	300.23	300.23	300.22	298.95	300.65	299.12	300.75	301.81	301.39	300.75	301.38	299.54	302.07	300.45	299.49	298.94	302.6	298.64	299.91	299.56	298.05	298.43	297.32	297.8	299.5	300.57	300.18	300.33	301.02	300.14	301.1	301.15	299.92	299.93	300.05	299.18	299.13	300.68
302.03	306.91	305.85	306.79	303.74	303.58	306.92	307.34	307.83	303.24	306.71	307.85	305	305.54	305.99	307.84	306.27	306.23	303.04	305.97	307.16	305.1	303.69	306.1	306.82	308.18	306.49	305.73	306.2	304.89	304.77	305.39	305.21	307.41	306.92	306.66	306.23	304.17	306.72	308.24	306.98	309.33	306.61	307.34	305.66	309.5	306.83	307.29	304.82	305.81
328.16	325.47	326.32	326.58	329.92	327.18	327.51	326.75	327.82	326.6	328.74	324.64	329.11	327.7	327.57	328.3	330.24	327.89	327.71	328.99	327.12	328.28	326.3	328.14	327.36	325.86	326.51	329.13	326.52	329.81	328.54	327.76	325.21	326.14	326.1	328.37	324.8	327.72	325.9	325.53	326.08	326.22	325.85	329	327.02	328.95	328.9	325.53	324.94	327.6
311.96	310.14	310.38	310.06	310.53	311.32	310.43	310.79	308.91	311.74	312.83	310.76	310.83	310.86	312.59	311.07	310.18	310.35	312.88	311.86	309.7	312.04	312.6	311.4	308.51	309.41	310.01	311.16	310.96	311.7	309.94	309.75	313.55	310.9	308.44	313.82	312.61	311.67	311.03	309.73	311.57	309.67	311.75	312.96	308.57	311.6	312.84	312.32	311.78	308.82
314.75	316.52	313.18	313.35	317.87	312.99	314.62	315	317.26	315.8	314.29	313.73	317.77	315.5	313.78	316.78	314.63	316.75	314.95	314.64	314.64	313.15	313.14	316.38	313.22	313.83	313.95	318.05	312.87	314.81	315.6	313.56	315.81	316.12	313.31	315.99	314.33	313.74	311.16	316.43	315.12	313.8	312.61	315.08	315.79	313.43	315.61	313.48	315.44	314.63
312.26	308.98	310.89	311.55	312	310.49	311.82	309.85	312.25	309.11	309.98	311.4	310.42	311.35	311.18	311.58	309.79	309.32	310.54	311.13	306.81	310.32	310.87	309.5	309.61	311.03	309.49	311.13	313.13	311.96	311.25	310.09	310.11	309.97	311.25	310.94	309.39	310.75	309.61	309.07	309.91	314.77	309.79	312.25	310.22	309.17	311.35	313.46	312.8	310.8
317.4	318.15	318.26	316.85	317.57	319.89	316.75	317.97	318.38	318.03	319.03	316.27	317.36	319.3	316.87	319.99	317.87	318.4	317.44	316.46	318.92	316.61	316.61	319.86	316.53	318.51	319.75	315.98	317.14	316.9	319.81	318.25	318.13	316.25	316.7	316.34	316.35	316.02	319.93	315.96	317.92	319.2	318.33	318.17	316.89	320.32	317.89	315.9	316.24	319.33
309.36	310.35	309.86	310.33	307.34	309.9	305.99	306.95	308.46	308.99	311.37	308.63	309.76	309.1	310.11	307.94	309.93	307.43	309.75	307.7	307.3	308.9	307.31	307.42	311.6	310.36	307.72	309.63	307.1	308.34	307.44	309.56	309.74	309.98	306.55	310.49	309.6	310.19	308.87	311.11	308.9	309.25	308.12	309.42	309.72	308.93	310.38	311.38	309.36	307.89
306.06	309.6	309.41	308.27	306.8	305.94	312.45	310.78	309.16	308.35	308.57	311.37	306.22	305.83	308.26	309.57	308.53	311.21	308.92	307.33	308.98	310.78	308.07	307.48	307.19	310.36	309.75	308.73	308.97	308.97	307.89	307.74	308.11	308.43	309.68	308.71	309.81	308.57	308.43	309.52	307.28	307.95	310.37	310.54	311.49	308.99	308.92	307.52	307.25	309.67
327.41	327.37	330.35	325.76	326.13	328.99	326.23	328.33	327.54	327.47	329.26	327.3	327.38	330.21	328.07	327.28	326.32	326.35	326.24	327.61	326.7	327.16	331.44	328.78	328.79	329.29	327.79	328.23	325.16	328.51	329.73	330.78	327.85	328.67	327.35	326.59	327.93	324.97	327.96	327.2	326.47	330.76	327.84	325.95	328.15	330.25	329.45	328.33	329.44	327.16
304.22	308.99	309.94	307.09	310.21	309.17	308.31	310.25	309.84	309.13	308.69	310.05	307.06	308.39	311.03	308.28	306.29	307.2	308.83	307.56	308.61	308.75	307.7	310.07	311.57	308.74	306.86	308.51	309.81	307.18	307.47	306.88	306.61	307.94	309.95	309.93	308.57	308.77	306.83	310.08	311.95	307.8	307.91	306.84	308.84	309.1	309.14	307.5	309.19	308.86
301.62	303.02	303.42	302.11	303.88	304.01	305.8	304.22	300.86	303.54	303.76	303.53	304.01	305.8	304.25	304.51	304.07	304.17	300.79	304.42	301.32	304.59	303.8	302.96	303.4	304.4	303.67	304.99	302.47	302.04	304.02	302.54	304.1	303.97	301.79	303.86	304.14	304.05	302.79	304.17	302.68	302.86	303.04	304.33	302.31	306.4	304.43	303.64	303.88	305.22
302.7	301.72	304.66	300.12	301.33	299.91	303.5	301.05	301.03	301.6	300.64	302.17	303.84	302.51	301.49	303.71	301.48	301.82	302.49	303.99	301.96	303.1	300.84	302.83	300.41	303.96	303.03	300.95	304.87	303.67	302.79	303.59	302.53	301.68	303.23	301.72	303.07	303.92	299.95	303.28	300.66	303.74	302.2	302.72	301.33	301.31	303.26	301.44	302.22	301.95
318.56	318.35	321.84	318.73	318.2	317.11	319.53	318.73	317.95	318.02	318.66	316.04	320.88	315.98	316.63	315.54	319.52	318.72	316.5	317.63	316.66	316.39	318.86	316.58	316.18	321.87	317.76	319.66	319.15	319.44	318.24	319.65	318.68	317.47	318.39	319.18	317.62	319.16	318.76	319.57	318.68	319.79	318.29	320.58	318.85	319.85	317.32	319.78	319.58	317.54
309.84	310.45	313.07	310.14	311.04	310.89	310.74	311.02	309.08	310.92	309.76	310.3	310.64	311.6	309.12	309.92	310.63	311.46	307.62	306.79	310.54	309.33	312.46	310.29	309.94	307.99	307.87	309.83	311.71	308.48	310.08	309.2	309.71	310.5	307.3	311.59	309.48	310.99	311.48	309.83	310.65	310.78	310.71	311.31	308.22	311.1	309.34	309.74	310.64	309.55
301.68	303.75	301.92	302.07	305.09	301.35	303.18	300.99	303.98	300.37	302.82	302.98	303.41	302.83	303.84	302.18	302.87	301.24	302.19	302.06	299.49	303.25	303.33	303.89	302.54	301.39	302.22	302.27	301.22	300.48	301.95	303.05	302.8	303.64	305.09	301.95	301.27	303.15	303.36	302.13	305.04	303.63	300.3	301.89	303.3	301.88	302.89	301.68	301.19	301.83
319.63	320.66	317.94	318.62	317.96	316.92	318.89	320.68	319.71	317.62	317.6	318.48	317	320.92	317.91	318.76	317.63	321.14	318.23	317.77	319.19	316.72	318.52	317.4	317.62	319.77	320.99	317.71	320.65	319.07	314.97	321.95	316.79	318.41	316.88	318.28	319.29	318.77	319.92	317.69	318.85	318.8	317.38	319.3	319.86	316.41	317.77	317.37	318.07	317.45
302.82	300.39	304.14	302.83	301.31	302.86	301.48	303.48	302.81	303.45	300.54	304.34	303.94	301.82	303.68	303.84	302.82	302.39	304.21	303.85	302.24	304.45	302.13	303	302.41	303.54	303.7	301.89	303.94	304.16	304.35	300.82	306.54	302.12	301.44	303.15	304.74	304.34	302.19	303.57	302.32	304.72	304.21	301.45	304.15	303.36	302.01	301.61	304.14	298.44
313.26	316.17	313.68	313.12	314.12	314.48	314.06	315.12	315.91	313.53	312.86	311.62	313.02	314.54	314.87	312.9	312.39	315.17	313.74	311.84	312.78	315.03	313.46	310.24	313.92	317.43	314.18	316.58	315.09	314.58	314.57	316.4	310.85	315.41	312.89	312.73	315.51	314.78	315.9	314.9	314.44	312.65	313.15	311.22	316.02	311.21	313.85	315.69	311.26	314.5
316.94	315.64	316.1	314.77	315.73	314.51	315.06	314.58	317.19	314.81	316.54	315.93	315.28	317.63	315	314.92	312.38	316.45	313.04	316.03	315.96	316.75	315.43	316.41	313.38	313.66	313.23	314.3	314.95	315.41	315.16	316.89	315.82	312.39	320.09	315.68	315.72	313.62	314.34	315.43	314.75	314.41	316.76	314.08	313.29	312.24	315.3	311.87	313.8	319.75
326.85	328.67	330.63	329.64	327.01	327.8	327.14	329.14	328.22	330.44	327.3	326.77	326.23	329.22	329.19	328.23	328.76	329.16	326.2	325.72	328	326.34	324.85	327.14	329.51	330.32	326.99	326.68	326.87	327.71	326.58	326.46	327.02	330.91	324.3	326.14	325.58	328.34	329.53	329.4	327.84	328.05	326.89	329.33	327.82	331.04	327.95	328.14	329.47	327.46
316.27	315.15	314.57	315.2	316.19	316.66	316.22	313.95	311.25	312.12	316.84	314.6	313.26	314.16	316.34	316.04	315.91	316.17	316.27	315.18	315.6	315.68	313.88	317.53	315.65	315.47	315.22	316.74	314.95	317.49	315.62	314.88	315.93	316.04	315.99	315.09	314.93	314.24	314.69	313.85	314.11	317.91	316.02	315.87	314.77	314.49	314	314.4	315.57	315.44
308.38	312.19	310.36	310.09	311.71	309.64	308.85	311.52	312.53	313.37	313.58	313.82	311	310.78	312.46	309.33	314.04	311.65	313.01	312.98	310.79	312.38	310.06	310.54	312.34	311.74	310.91	311.19	309.97	313.04	311.01	312.5	312.95	310.03	310.66	309.33	313	310.9	310.5	311.35	309.2	309.78	311.19	310.38	311.51	308.55	309.82	311.62	309.55	311.98
327.02	329.18	328.64	328.89	327.84	328.23	326.56	330.29	326.52	329.75	328.74	325.91	328.84	326.64	328.53	332.23	325.2	328.01	328.06	329.96	329.87	328.94	329.83	329.57	329.43	325.71	328.83	328.85	329.71	326.94	328.02	328.62	330.09	329.58	328.3	329.44	328.09	328.69	326.58	327.33	329.38	328.98	329.55	330.29	329.74	326.27	327.86	327.63	327.17	329.76
291.82	299.07	296.33	293.89	292.56	297.25	293.73	293.65	297.31	297.52	293.7	293.47	291.95	294.69	293.42	296.76	293.38	293.71	297.07	295.75	294.89	293.89	294.77	293.83	294.58	292.61	295.76	293.43	294.71	292.6	295.33	295.28	294.49	295.58	292.24	296.28	295.11	294.49	294.9	292.86	293.03	295.15	292.78	294.05	292.48	292.37	292.58	294.79	294.23	293.45
312.99	312.27	310.76	309.85	310.21	311.96	312.3	312.84	311.2	311.15	311.41	311.21	314.63	312.33	313.01	311.61	310.57	310.11	312.14	308.38	309.08	311.29	311.62	311.53	313.08	312.06	312.02	311.43	309.96	310.33	314.23	310.61	310.28	310.47	312.06	311.82	310.06	312.93	313.88	310.53	312.96	308.7	312.22	309.25	312.37	310.71	311.86	312.21	312.02	312.82
300.2	300.33	304.79	299.89	302.02	301.06	302.95	299.36	300.76	300.19	299.35	301.05	301.68	302.71	300.34	299.8	299.67	300.57	299.02	303.03	300.47	299.77	301.32	303.66	301.59	301.42	302.37	298.31	300.77	298.7	300.98	300.78	300.47	298.48	298.09	301.18	304.78	301.33	303.37	301.71	296.14	300.68	302.7	300.06	298.26	299.62	298.93	302.16	302.03	301.45
313.59	314.08	315.93	314.65	312.72	313.4	314.75	314.69	316.16	315.04	315.73	312.38	316.64	316.88	313.75	315.04	315.58	314.4	316.19	314.51	315.09	315.49	315.6	312.05	316.29	314.68	314.7	313.83	315.34	316.28	314.58	317.76	313.62	313.63	315.86	313.08	316.5	314.12	314.89	317.17	312.74	316.83	314.75	316.61	313.37	313.08	312.81	315.08	313	312.13
303.67	301.46	296.95	298.02	297.97	301.24	302.14	299.45	298.79	302.29	300.53	300.73	297.25	299.94	302.1	299.28	299.63	300.53	302.33	301.04	299.37	300.3	299.06	298.57	301.2	300.09	299.03	299.75	300.16	297.88	296.76	300.19	299.17	298.77	300.04	301.18	303.29	298.72	300.15	300.88	299.76	298.12	300.2	300.74	300.18	300.84	302.06	299.65	300.94	299.66
293.84	296.65	293.5	292.46	292.88	296.43	293.44	296.81	293.35	294.55	295.78	295.59	292.7	294.53	295.51	295.16	294.91	296.26	296.13	293.22	293.61	293.84	294.09	294.68	295.04	294.01	297.31	295.48	295.22	295.37	292.24	296.34	296.22	295.48	297.31	295.92	296.67	295.85	294.94	297.85	295.24	295.25	295.84	294.88	292.28	293.72	295.27	294.59	294.12	292.98
312.19	312.44	309.84	310.98	311.63	311.77	311.68	312.27	313.16	313.5	312.17	310.25	309.45	313.91	312.94	311.46	315.36	310.34	311.85	311.04	315	311.46	310.83	309.79	309.67	310.94	313.68	312.37	313.55	311.59	311.72	312.92	313.6	312.72	311.03	312.57	312.55	314.71	314.68	310.98	313.67	312.38	310.48	313.38	312.12	310.16	311.92	313.28	311.31	310.55
310.25	314.97	314.74	313.45	308.34	313.02	313.34	312.58	313.21	314.04	315.96	310.89	315.46	310.93	312.08	310.2	310.88	312.44	311.92	312.92	310.1	312.81	314.54	310.01	311.99	312.78	313.44	313.06	314.35	312.93	311.93	313.74	311.66	312.76	310.12	312.45	312.81	309.96	312.07	313.63	311.82	312.69	313.52	315.21	310.65	314.11	312.53	312.16	308.07	313.19
296.57	298.78	299.25	300.29	299.87	300.99	300.61	302.24	300.33	297.69	299.82	299.36	300.83	301.27	297.59	299.84	301.13	299.11	300.96	301.78	302.37	300.84	300.94	298.31	298.18	300.51	300.82	298.66	300.97	298.66	302.33	301.99	301.13	299.79	297	301.7	299.99	303.84	298.42	300.19	297.9	299.58	300.7	298.25	302.23	302.52	302.16	298.61	300.31	298.89
302.88	303.4	306.23	301.57	304.91	303.16	305.66	306.28	306.67	304.55	303.46	304.69	303.15	303.54	305.89	308.61	304.58	306.44	304.83	304.67	305.84	306.45	304.61	303.33	302.9	304.03	305.87	305.31	304.01	306.45	306.96	303.57	302.88	304.98	300.19	303.83	304.78	307.01	306.25	306.2	304.48	304.41	302.53	301.58	302.96	302.95	305.66	305.17	303.56	303.84
311.92	313.82	313.55	314.4	317.75	313.07	313.79	315.86	317.45	316.49	313.12	316.35	313.2	315.12	314.6	314.91	314.55	315.73	315.28	315.26	317.22	317.5	313.74	315.65	313.21	312.81	316.11	313.04	311.85	316.53	313.58	313.27	314.69	314.3	314.66	315.13	313.08	315.81	314.88	315.13	314.61	314.25	315.63	316.48	314	316.74	315.4	316.31	314.3	315.3
310.41	311.37	312.17	313.02	310.19	308.36	311.41	309.45	311.28	309.38	311.17	309.48	311.35	312.55	312.49	310.55	311.42	308.91	310.81	312.94	310.78	312.82	309.57	309.8	308.21	310.61	310.3	311.25	310.9	310.3	311.55	310.6	310.49	311.12	309.41	310.61	312.1	307.46	312.17	310.26	309.09	311.99	310.78	310.93	311	311.84	310.46	310.38	309.99	310.1
304.15	303.33	305.02	304.04	303.62	304.19	302.3	304.18	303.83	303.77	302.49	302.77	301.3	304.09	303.21	305.16	306.86	304.6	302.85	302.73	302.18	302.58	303.24	303.74	303.15	300.62	302.9	304.2	302.83	300.96	302.33	301.22	302.74	304.5	304.11	302.22	303.24	302.81	302.59	303.34	303.84	301.37	302.79	302.29	304.9	301.3	300.6	302.07	303.89	301.29
330.29	329.73	326.72	328.82	327.29	325.85	329.55	326.06	325.81	327.07	326.54	326.49	326.35	324.35	326.76	325.43	324.58	326.24	329.07	325.55	328.88	326.46	327.37	327.65	327.38	328.48	326.4	328.26	329.46	328.3	327.53	327.55	328.07	325.73	323.87	324.29	324.43	329.11	326.69	327.37	326.74	328.08	326.75	327.35	326.17	325.45	328.05	330.18	324.77	326.18
312.67	315.11	313.73	312.72	311.13	313.95	313.06	312.5	316.29	311.82	315.16	312.22	313.13	311.83	312.92	312.9	312.86	313.97	315.09	314.23	312.62	313.18	312.92	312.67	312.81	313.26	312.79	313.21	315.5	313.77	312.14	313.7	314.29	312.32	315.52	313.76	313.83	313.43	316.13	313.48	314.88	315.39	314.17	312.75	312.64	313	313.25	314.04	313.76	313.64
294.08	296.18	291.69	292.45	295.94	293.87	295.13	293.98	295.31	292.77	292.85	291.7	293.57	292.59	293.52	295.6	294.04	292.71	293.63	295.48	294.18	292.49	294.77	294.34	292.24	295.38	295.34	295.28	292.27	292.43	298.19	294.05	290.66	293.91	296.24	296.18	295.88	295.18	294.09	294.24	292.44	292.3	294.38	295.65	294.43	293.12	292.84	294.13	295.34	292.97
305.61	307.94	306.92	305.28	305.86	306.92	305.2	309.14	308.39	306.6	305.74	307.02	305.02	307.8	304.32	306.21	305.4	306.28	307.56	308.17	307.21	304.98	306.37	305	304.47	307.01	304.27	306.26	308.99	307.11	306.35	305.26	306.03	305.83	305.87	304.55	308.29	305.63	308.34	306.51	308.25	307	305.07	306.4	307.84	307.72	308.19	306.01	304.36	305.66
303.48	307.55	305.46	302.81	304.09	303.82	307.55	307.16	305.35	304.87	304.91	303.75	307.34	306.77	304.29	307.61	303.6	304.64	304.16	304.09	301.86	305.02	308.71	304.55	304.08	305.27	305.98	306.03	305.88	303.9	306.1	303.74	304.77	303.09	301.6	304.41	307.16	308.71	302.23	306.08	307.07	307.43	305.48	306.46	304.62	304.59	304.08	305.63	304.9	304.44
296.59	292.61	293.28	294.24	291.08	293.47	293.12	297.16	293.13	291.02	295.1	293.79	297.39	294.34	295.39	293.53	295.37	294.8	295.6	294.83	293.14	298.05	294.77	294.54	295.02	294.37	293.81	292.95	295.65	295	292.84	293.06	294.39	293.7	294.66	297.06	296.02	295.89	295.73	295.19	294.01	295.14	295.92	292.03	295.73	292.74	294.23	294.01	294.25	293.73
304.35	303.73	303.06	300.83	302.89	301.83	303.69	304.53	303.68	300.44	304.39	301.43	305.69	305.32	303.23	304.67	304.72	307.57	302.3	303.34	299.31	302.02	302.17	303.94	303.57	304.62	304.36	306.44	303.2	304.86	300.33	304.24	303.52	303.98	306.25	302.04	304.49	301.97	305.08	303.41	305.42	303.7	305.22	302.34	305.3	304.05	302.69	300.78	301.2	301.24
311.15	312.98	313.12	314.53	313.74	313	316.94	312.92	312.21	312.95	313.01	315.39	312.09	311.81	314.99	313.41	311.14	312.1	312.87	310.13	312.69	312.6	313.46	313.72	312.75	311.27	314.05	312.44	311.85	311.46	314.63	314.47	311.96	313.34	315.04	314.54	314.34	313.38	314.28	312.93	312.08	312.37	315.2	312.99	314.1	313.83	312.02	312.65	314.49	312.07
294.34	296.65	295.8	294.5	293	292.92	295.67	296.12	295.42	296.93	294.51	295.39	295.08	294.97	295.65	295.5	293.57	296.1	295.82	293.27	295.12	294.06	296.08	297.03	294.72	292.11	294.15	297.3	294.59	295.71	297.33	296.6	293.17	294.13	294.35	293.02	294.88	295.49	294.92	295.09	297.1	294.01	295.05	293.13	294.62	296.9	295.45	293.31	292.77	293.62
302.41	301.14	298.51	303.34	301.16	302.13	302.31	302.77	304.36	302.49	303.86	302.61	301.38	304.2	301.13	303.7	303.9	303.36	303.48	304.04	301.72	302.31	306.05	304.03	304.46	302.99	300.13	303.38	301.94	303.69	300.79	303.09	303.65	303.41	305.15	302.11	301.6	304.12	303.3	304.27	301.33	304.76	306.59	302.27	302.59	303.82	305.02	302.15	301.15	304.4
306.44	303.74	302.92	304.39	303.09	305.24	302.26	303.03	304.67	301.51	299.97	303.1	303.75	302.19	302.27	302.73	301.26	302.4	302.4	302.72	303.88	305.37	303.29	304.76	302.43	302.92	303.29	304.56	301.41	302.8	302.18	302.45	300.4	302.97	301.8	301.16	304.34	303.4	302.95	302.79	305.9	300.85	304.41	302.95	305.33	303.7	301.07	302.67	304.76	302.51
308.17	308.17	307.48	311.01	310.1	308.75	309.21	310.15	307.03	310.08	310.1	308.96	308.52	306.96	308.82	312.52	307.45	309.42	310.02	309.22	310.02	309.37	310.77	308.59	308.57	309.53	309.37	310.5	311.66	306.59	309.42	309.14	308.07	305.55	307.76	310.32	308.83	308.95	308.98	309.65	309.42	308.7	310.9	309.06	310.83	308.13	306.63	310.36	310.15	307.59
300.12	299.24	299.65	299.97	300.11	300.67	298.79	295.76	300.07	300.4	299.88	299.25	300.06	300.61	298.63	298.73	299.95	301.2	300.66	296.8	302.28	300.19	299.32	298.62	300.74	301.02	298.42	299.18	300.26	299.71	301.02	300.48	302.53	300.39	299.1	298.37	301.28	302.14	297.72	302.99	300.29	299.57	300.78	299.33	300.34	300.32	300.23	296.21	297.8	299.79
310.05	309.17	308.71	314.46	311.84	311.27	310.93	311.98	310.44	308.4	310.51	312.89	311.4	309.78	312.05	310.54	311.72	308.99	311.99	311.48	309.26	310.57	313.16	309.71	311.35	311.53	311.63	311.7	312.43	311.11	309.25	311.26	311.74	309.08	312.22	310.7	311.57	311.27	309.52	309.76	312.06	311.54	312.89	312.39	310.07	310.73	312.73	311.07	310.15	308.75
314.82	314.79	312.47	315.88	314.4	311.72	313.91	312.17	313.75	310.86	313.05	313.26	313.02	315.36	311.56	315.33	310.82	312.72	313.67	312.56	311.84	313.11	312.43	314.1	313.89	312.22	314.49	312.73	311.73	309.97	313.36	312.71	314.66	313.57	312.27	312.11	313.15	314.41	312.49	312.81	312.95	314.04	312.07	313.41	312.3	312.5	310.63	311.56	313.87	313.43
327.17	328.03	327.56	328.76	326.07	327.04	325.43	327.03	324.86	328.1	328.52	328.17	326.95	326.85	325.65	325.29	330.11	328.8	327.37	328.81	327.2	326.86	327.38	324.37	326.98	327.84	325.76	327.69	326.86	327.89	326.46	325.89	326.4	327.9	325.82	327.09	329.49	327.5	327.52	326.48	326.8	327.34	327.29	326.26	325.21	327.87	328.53	322.91	329.31	328.19
303.33	305.08	302.39	302.9	304.66	300.87	300.62	299.86	302.56	302.93	302.83	302.16	304.52	304.21	304.48	303.38	300.5	302.24	300.76	302.07	303.48	305.55	305.36	304.45	302.24	301.96	298.44	302.54	301.89	301.25	302.35	299.91	303.95	303.56	303.15	302.12	304.41	303.69	299.49	302.66	302.69	303.01	303.16	302.41	303	302.29	302.19	302.24	304.24	303.77
306.17	305.02	306.92	303.93	306.98	306.09	306.49	301.52	302.5	304.08	303.82	306.49	305.4	305.09	304.34	304.32	306.29	305.06	302.22	302.24	301.29	303.4	303.25	306.4	304.2	302.72	305.85	304.25	303.36	305.67	304.63	304.81	305.07	303.87	303.81	305.46	304.53	304.25	307.27	301.79	304.27	307.48	305.43	302.56	304.96	303.03	303.28	306.23	304.51	306.14
309.64	313.03	310.4	313.12	309.98	306.65	308.56	312.26	309.68	311.38	312.03	311.45	309.05	309.19	312.16	310.78	309.22	309.39	310.94	309.71	312.96	310.05	310.51	310.62	309.75	308.14	310.77	311.16	310.38	309.03	310.94	308.47	311.97	310.4	311.89	312.83	310.5	311.25	311.46	310.66	311.51	313.37	311.69	311.54	312.51	311.16	309.53	310.89	312.12	309.66
328.92	328.58	326.5	327.76	329.37	330.13	328.68	327.76	328.8	328.4	330.52	327.78	328.43	326.93	327.43	331.58	328.61	329.46	328.72	328.89	328.56	329.12	328.25	327.92	329.65	327.12	328.25	328.84	326.27	328.57	329.34	326.86	329.2	327.71	327.39	328.32	329.13	328.42	329.99	327.93	328.2	327.51	325.18	326.11	328.61	327.46	329.75	331.41	330.04	330.01
315.88	318.29	317.51	319.01	318.55	316.53	319.69	319.03	318.66	317.48	319.53	318.18	321.64	317.21	319.63	318.4	316.98	318.06	320.14	319.74	319.5	317.9	318.18	318.55	319.84	318.79	318.21	315.84	320.52	319.55	316.99	317.9	319.71	316.74	319.91	319.71	318.98	317.73	320.84	320.12	318.38	317.33	318.72	320.27	319.4	317.44	319.73	318.36	318.82	320.02
303.61	304.75	304.1	304.52	303.58	305.17	302.5	306.61	304.07	303.09	305.13	301.93	303.55	302.66	307.84	302.58	305.14	305.37	304.71	303.36	300.62	305.93	304.75	305.16	304	303.91	302.96	306.01	303.52	303.86	305.55	304.22	302.04	305.93	302.96	303.75	301.59	304.6	305.47	305.07	301.89	303.36	303.99	302.69	303.95	303.3	303.46	306.52	307.04	305.22
327.01	328.67	328.31	326.11	326.53	330.1	326.05	325.55	325.77	326.38	327.03	325.12	325.82	327.52	324.49	325.7	325.83	329.27	326.28	326.14	325.72	326.13	327.53	327.63	324.97	327.3	327.48	327.43	326.93	326.01	330.35	327.61	325.59	328.16	327.98	325.36	328.46	326.27	328.1	326.55	328.08	326.01	327.05	330.25	327.7	327.25	325.67	326.58	327.8	330.27
327.37	324.9	327.96	328.82	328.36	330.5	329.81	326.95	327.61	327.43	324.59	328.89	329.66	327.9	329.12	325.93	327.1	326.05	330.74	326.91	327.03	328.37	325.21	328.79	327.62	326.77	326.81	328.32	328.59	329.03	329.1	326.26	326.34	328.03	328.72	327.93	328.71	326.96	326.92	325.68	329.46	330.55	327.11	327.57	327.13	331.33	330.6	327.37	327.81	328.22
300.4	298.64	299.49	301.13	301.67	299.74	302.9	302.49	299.84	301.01	299.75	301.26	301.87	300.53	302.59	299.05	300	301.91	301.58	300.7	301.39	300.18	302.44	301.74	299.85	298.44	300.93	297.15	299.24	302.86	300	300.28	300.51	301.03	300.87	299.42	300.76	300.95	298.59	300.44	301.77	299.54	299.87	298.53	298.6	300.43	300.85	300.9	301.37	299.21
297.75	298.99	297.67	295.81	296.05	296.6	298.4	295.67	296.38	297.17	296.06	296.61	297.78	297.41	297.74	296.74	294.58	297.75	295.09	296.96	295.46	296.57	296.51	295.44	296.59	294.65	298.85	299.04	295.18	294.99	299.02	296.1	300.06	296.92	294.58	295.59	297.98	296.52	298.64	297.89	297.06	295.84	297.34	295.64	295.24	294.4	299.98	297.47	297.84	295.92
304.94	303.99	302.32	305.22	302.73	303.09	301.92	303.2	303.87	303.02	302.31	302.92	301.7	303.56	308.06	303.36	306.27	301.91	303.95	303.15	303.46	303.25	301.7	302.74	302.21	301.18	303.67	302.87	303.35	303.75	302.72	305.18	300.13	304.03	303.12	302.8	305.25	303.5	302.12	301.46	302.79	303.16	303.31	303.76	302.66	306.01	302.19	302.98	303.47	304.6
310.44	313.8	310.34	311.33	310.87	312.09	312.13	311.74	312.13	311.68	309.53	311.45	312.68	313	309.57	312.88	311.35	312.77	310.83	311.87	315.93	312.73	312.34	312.65	308.96	311.6	312.64	312.33	312.19	313.07	313.28	312.25	314.3	313.68	312.58	312.13	311.44	311.67	313.1	311.88	310.53	313.25	309.93	311.01	310.01	309.54	310.18	311.02	312.3	313.32
314.59	315.57	314.02	314.4	311.21	314.53	314.59	314.98	313.39	316.19	312.84	310.97	314.1	315.01	314.82	314.17	313.12	311.92	313.46	313.76	312.96	312.48	313.35	314.12	313.4	312.66	311.61	314.04	311.8	308.88	316.04	314.39	312.44	314.7	312.64	313.82	313.13	313.52	313.09	312.3	313.7	310.03	312.8	315.2	313.23	311.92	316.99	313.91	312.48	312.87
325.25	326.31	327.97	328.94	327.09	326.11	326.4	323.74	329.47	328.37	329.78	328.19	326.95	327.49	325.61	325.34	327.95	326.07	325.93	325.61	327.09	326.76	327.3	328.31	331.03	325.49	327.41	326.62	325.85	324.86	327.06	330.22	324.36	327.45	325.94	327.18	331.12	325.99	329.36	327.16	328.53	328.71	323.73	327	328.92	324.36	327.58	326.51	327.1	326.73
314.03	319.55	314.03	318.39	316.74	319.11	317.08	319.14	319.42	316.08	315.36	317.29	316.66	316.9	315.6	315.38	316.21	316.09	314.9	317.03	317.77	316.79	317.39	317.19	316.45	316.01	315.86	317.07	318.14	319.29	315.03	319.67	315.49	317.25	319.03	316	317.45	316.6	315.74	316.37	316.29	315.8	316.23	318.16	317.09	316.43	315.65	317.86	317.05	317.34
306.24	306.42	305.96	305.4	306.58	307.25	307.31	307.43	306.78	305.46	307.46	303.43	306.06	303.92	306.74	307.49	307.83	302.16	306.41	306.13	305.56	307.5	304.6	307.26	307.39	305.74	304.25	307.3	305.41	303.57	303.03	303.23	301.74	304.17	307.27	306.9	303.81	304.95	305.63	304.13	306.07	305.56	305.51	304.72	305.37	302.86	306.71	305.45	304.08	302.79
299.54	297.67	298.19	300.36	300.96	299.64	299.76	301.63	301.92	301.27	302.53	296.44	301.99	298.48	301.53	299.96	300.69	299.88	300.02	300.52	300.11	302.85	300.4	299.42	298.12	299.74	299.67	299.87	302.41	301.55	298.95	296.41	301.95	301.39	296.72	299.23	299.86	298.26	302.81	300.26	299.32	302.41	300.9	300.48	300.32	297.13	300.47	301.88	301.4	298.06
313.55	314.9	314.72	312.14	315.28	315.95	315.71	313.37	314.76	314.09	313.57	312.79	315.12	314.58	316.01	315.37	316.18	311.89	313.74	315.13	315.46	314.66	313.89	314.24	315.09	314.09	314.32	312.62	317.37	316.81	314.14	314.73	314.59	314.59	315.6	312.88	315.3	315.76	315.23	314.24	315.02	313.85	313.31	313.13	313.52	316.53	315.19	314.96	314.24	316.41
296.39	298.26	295.45	295.37	296.42	296	298.65	296.4	296.4	296.81	292.46	296.27	293.92	295.02	296.57	293.45	296.89	294.13	295.29	297.12	295.41	295.47	296.03	292.44	295.44	295.02	296.23	294.19	296.96	295.93	294.6	295.07	294.82	296.2	292.37	294.83	293.86	294.24	294.38	294.84	295.85	295.38	294.56	294.53	296.62	295.4	293.37	292.69	294.45	294.07
312.3	312.69	314.48	310.63	312.32	310.37	311.37	309.23	313.3	310.26	315.25	314.96	312.52	310.96	314.17	314.09	312.85	315.58	312.24	312.26	311.4	314.43	314.01	311.28	313.07	315.25	309.06	312.75	310.46	314.2	313.34	312.35	312.88	312.48	309.98	311.57	313.61	313.27	312.27	313.59	315.37	314.82	311.97	312.41	312.89	312.58	311.37	313.73	315.08	314.23
313.28	313.09	310.82	310.11	309.82	309.41	309.98	310.11	311.53	311.09	311.4	309.78	310.96	309.13	312.67	312.47	308.14	313.05	314.74	310.44	311.34	312.75	308.87	310.46	311	310.31	309.37	309.6	311.27	310.44	312.07	312.29	310.02	312.06	311.21	311.11	309.64	311.74	310.37	311.21	312.38	312.37	313.28	310.51	309.37	311.35	312.72	311.19	312.02	311.15
309.6	310.15	312.59	312.02	312.02	312.52	312.78	309.46	311.46	312.61	312.38	313.94	310.73	312.66	310.96	310.21	308.84	312.08	312.49	313.78	309.04	311.61	311.46	312.18	313.79	313.89	311.74	311.96	312.34	311.42	308.69	311.32	310.86	311.85	311.48	309.85	311.57	310.37	310.84	308.13	311.39	311.17	310.21	311.33	309.95	308.48	310.3	309.6	309.03	307.43
329.08	328.7	328.1	328.31	329.69	328.64	329.28	328.9	329.34	327.08	327.12	326.78	326.11	329.67	325.56	332.45	328.14	330.32	328.66	327.35	332.07	329.16	330.06	328.88	330.19	329.61	331.5	329.16	330.5	328.26	325.51	329.04	327.87	327.59	327.35	330.29	327.47	326.9	327.03	327.25	329.89	327.42	327.16	329.27	328.03	328.28	328.87	329.14	328.97	327.32
300.53	304.91	302.2	301.04	304.55	302.1	304.27	302.09	302.62	303.1	302.88	301.75	301.72	303.06	301.48	304.09	303.02	303.14	303.16	303.26	304.66	302	301.96	302.63	302.68	299.23	303.5	299.61	300.58	299.18	304.3	300.79	302.72	302.46	301.99	302.41	301.2	302.84	301.12	302.12	301.9	302.2	303.39	302.18	301.57	303.49	303.11	301.85	301.49	302.32
296.5	298.37	298.66	296.93	295.16	297.77	296.86	295.97	299.3	296.25	297.65	295.32	297.02	298.57	297.64	297.65	295.11	296.85	294.36	297.62	297.7	298.55	295.92	296.44	297.99	295.37	297.5	293.36	296.44	296.77	296.19	296.9	295.41	298.5	298.26	299.38	298.81	297.99	293.75	297.9	296.36	295.9	297.82	297.77	297.54	294.84	296.47	295.61	297.05	294.9
304.91	306.51	306.89	306.58	306.01	306.68	303.88	305.61	305.37	304.33	305.49	305.26	305.58	306.82	305.45	304.98	306.45	305.2	306.05	305.14	305.43	307.53	302.24	307.96	305.38	306.42	303.06	306.45	306.32	307.31	305.17	306.41	305.42	303.76	303.24	304.09	306.44	303.76	306.67	304.77	303.88	306.02	306.15	306.71	305.19	305.46	306.8	304.71	307.65	305.15
325.46	323.43	322.3	326.16	323.89	322.81	323.99	323.8	323.2	326.12	323.49	322	324.01	321.25	326.45	322.94	323.13	326.35	324.55	322.75	323.84	323.97	324.56	323.56	325.12	325.48	327.57	323.64	324.05	324.76	326.08	324.78	325.11	324.04	324.12	323.33	323.05	323.11	322.26	324.87	324.73	326.36	324.59	322.93	325.67	324.21	327.29	324.58	324.79	324.67
320.48	321.64	318.82	314.45	316.66	319.31	320.51	320.62	318.7	319.57	319.25	317.13	320.46	318.11	316.13	316.96	320.37	317.88	318.17	317.13	317.71	317.33	318.46	318.42	319.61	319.35	318.79	316.47	316.39	319.24	317.46	318.92	318.81	317.22	320.02	317.72	316.29	319.76	318.47	318.46	315.35	318.32	317.68	319.48	317.69	319.04	318.28	318.43	319.19	319.55
291.96	294.57	292.07	294.51	292.99	293.37	294.96	291.54	292.28	295.41	292.63	292.71	296.85	294.71	296.91	295.76	295.64	290.89	294.26	292.81	292.73	295.74	293.25	294.11	292.58	291.21	294.66	295.38	295.4	295.78	296.41	295.16	293.65	293.97	291.99	297.35	291.6	295.07	292.72	293.13	295.51	295.33	295	294.15	293.44	290.6	292.34	293.88	293.78	293.38
306.14	304.54	306.15	305.62	305.53	308.66	307.42	307.87	305.44	306.32	304.09	308.11	306.71	306.47	303.72	302.73	304.57	308.48	307.31	305.82	306.58	306.71	306.2	306.09	305.31	308.67	303.25	308.54	306.48	304.61	306.27	306.21	305.6	307.31	307.65	305.49	304.98	308.29	305.95	306.87	305.67	306.31	308.18	305.25	306.05	308.35	304.92	307.08	308.13	306.17
307.75	307.11	307.6	307.97	305.45	308.36	308.54	307.23	309.21	308.11	307.99	308.23	307.61	310.77	307.15	309.53	310.04	307.83	310.25	309.71	307.87	306.79	308.5	308.54	309.41	307.64	310.14	308.96	310.06	309.67	308.45	309.48	309.51	309.7	310.99	306.66	309.65	309.22	309.41	308.87	308.83	308.14	308.6	306.18	307.34	309.65	307.7	308.17	308.25	310.85
308.07	310.48	309.65	308.48	310.38	308.76	307.05	308.42	307.66	307.39	309.32	309.22	308.78	310.57	307.68	307.6	308.58	311.01	307.2	307.47	308.96	309.98	307.18	307.93	307.47	309.39	306.9	306.52	308.64	309.76	309.17	308.76	309.43	309.42	308.16	308.28	309.01	310	308.85	306.54	309.35	311.51	309.64	310.64	309.67	309.81	309.02	304.8	309.33	309.7
313.17	312.62	312.96	311.47	314.46	314.94	313.16	314.94	311.6	310.72	312.51	315.12	311.63	312.15	312.12	314.85	311.43	313.69	315.19	314.49	316.96	313.49	312.27	312.59	311.96	316.2	310.82	311.09	310.13	312.93	311.26	313.26	313.74	315.15	313.52	312.95	311.38	312.37	314.89	314.67	313.69	310.98	313.07	312.91	315.04	310.57	312.26	312.79	310.09	312.31
303.08	305.29	301.84	302.33	302.04	301.94	303.51	304.2	305.13	299.4	303.21	302.81	299.66	303.47	303.43	302.15	303.46	303.64	302.02	303.19	302.53	301.83	302.7	302.24	303.43	302.38	302.48	304.09	306.51	301.55	303.15	304.37	302.65	302.26	304.53	303.06	302.32	303.58	304.78	306.18	302.33	303.82	301.87	306.31	305.11	303.36	300.5	302.92	301.85	302.74
296.91	291.67	293.2	294.47	295.5	295.15	292.73	295.16	293.35	292.77	293.7	292.55	297.43	293.68	296.3	296.54	291.8	294.95	296.53	292.98	293.35	295.58	294.25	293.38	291.8	293.86	292.68	292.98	293.71	291.55	292.27	298.06	294.02	293.34	294.05	294.31	293.84	294.66	294.35	291.73	295.66	293.65	296.47	292.86	294.57	292.82	293.59	292.81	293.69	293.81
301.62	299.64	302.22	300.76	302.85	300.05	300.79	300.08	300.36	300.07	300.14	301.06	302.67	300.6	301.67	299.67	300.79	304.18	302.14	299.45	301.6	301.5	304.59	300.58	301.12	300.6	298.59	301.33	299.44	300.26	300.75	302.57	301.36	301.69	301.96	299.27	301.42	298.74	302.02	302.82	301.97	300.07	299.94	300.54	299.07	303.02	302.14	302.05	300.69	302.03
315.67	313.92	314.17	316.57	318.31	312.55	314.83	313.64	315.36	312.12	314.9	314.58	315.14	311.73	315.91	315.7	311.17	314.16	314.1	313.34	314.02	319.22	314.22	315.52	313.38	314.96	313.37	313.22	313.18	314	314.04	314.67	314.07	316.67	314.94	314.45	313.73	314.17	315.62	315.67	314.04	315.75	311.84	315.6	316.29	315.71	311.77	316.11	315.3	315.85
309.82	312.74	311.64	313.08	310.91	309.58	312.21	308.94	310.43	310.69	309.69	310.01	309.87	309.81	310.01	310.3	308.77	310.81	308.58	310.45	310.54	310.49	311.52	307.84	310.31	307.95	310.22	310.71	308.05	312.89	311.4	311.73	310.71	311.93	310.26	308.99	310.53	310.22	310.77	309.43	311.96	311.05	309.73	310.89	309.39	310.36	311.51	309.5	307.77	313.75
316.52	317.54	316.48	317.42	319.26	316.62	316.11	317.13	317.37	316.45	315.96	318.92	317.09	317.96	319.14	319.15	317.75	316.22	316.89	315.85	315.17	316.04	318.71	316.03	319.81	318.21	317.79	317.7	318.29	317.19	315.92	316.62	318.51	315.76	317.83	318.26	315.86	317.02	319.06	319.42	315.75	316.44	319.26	316.03	318.4	318.57	315.97	316.64	319.73	316.37
314.47	316.05	317.36	314.4	313.58	318.67	312.49	313.94	315.42	314.61	313.23	313.8	315.47	312.46	317.88	313.98	315.95	314.57	315.37	313.02	316.9	312.6	315.05	315.65	314.1	314.68	313.98	313.65	314.85	311.92	315.16	314.7	313.89	314.17	314.87	313.73	316.22	315.71	314.03	313.94	314.15	314.82	314.15	315.97	314.55	314.53	314.97	316.22	314.6	312.82
324.93	325.61	322.53	326.2	325.96	325.91	325.97	327.14	326.25	325.64	324.72	326.94	327.72	323.06	322.4	324.05	324.78	325.31	322.12	321.86	326.25	323.53	326.07	325.37	322.9	324.88	325.05	323.44	327.55	325.89	325.03	326.94	325.68	327.36	326.81	327.11	324.24	325.49	322.52	326.49	323.49	324.45	325.82	320.55	325.42	323.66	324.4	326.33	323.69	323.45
304.56	304.63	302.52	301.92	302.06	302.68	303.18	304.16	304.27	299.94	304.6	303.18	301.62	304.83	300.37	303.44	304.6	302.39	301.18	302.78	303.3	306.57	304.01	301.98	303.94	301.37	301.17	303.86	302.65	300.64	302.25	303.38	304.49	304.47	302.72	303.63	304.28	304.23	304.49	301.4	302.05	302.45	303.01	305.24	304.11	300.12	302.98	304.08	302.48	302.13
317.05	316.15	315.92	315.88	313.53	317.38	313.43	313.8	313.34	314.05	314.36	315.23	315.16	317.03	314.14	315.52	314.81	314.01	313.06	313.45	314.62	312.95	313.65	311.75	316.09	315.22	314.2	313.25	315.59	315.66	316.01	314.02	315.95	314.55	314.42	313.41	311.69	314.04	315	317.03	316.35	313.34	314.07	315.45	314.78	316.14	316.74	314.33	312.29	317.84
319.45	316.67	317.63	314.96	316.09	317.97	318.6	319.55	317.7	316.27	317.42	318.66	317.43	316.42	317.14	316.48	316.73	317.06	316.68	318.97	315.42	318.16	318.31	317.15	317.6	317.59	318.28	319.23	317.77	319.02	316.09	315.54	317.84	315.68	314.96	317.6	318.45	315.95	317.18	317.47	318.76	319.01	317.65	316.98	317.55	316.19	320.45	314.28	318.67	320.63
316.43	313.45	316.35	316.7	316.54	316.11	315.93	316.14	315.4	316.06	317.38	314.27	316.38	314.08	317.13	316.98	314.58	312.94	315.38	317.4	315.42	317.14	318.93	316.13	314.9	315.09	314.26	316.01	313.98	314.33	315.29	313.08	314.78	316.02	315.92	316.38	314.06	314.38	314.95	314.6	315.56	317.45	316.31	316.18	313.91	312.72	316.29	317.31	317.32	317.64
317.01	319.55	316.47	319.47	316.01	317.62	317.59	316.2	318.8	316.68	319.26	315.48	316.08	315.81	314.5	317.58	316.87	315.08	317	314.58	315.68	318.15	315.6	317.77	315.21	318.43	315.97	313.57	313.18	316.09	314.5	318.63	314.8	318.23	316.13	316.26	317.12	315.8	317.11	316.1	315.49	315.06	315.99	314.42	318.58	317.59	315.57	318.05	315.59	317.17
316.25	313.63	314.34	314.77	315.16	312.6	316.16	313	315.94	312.85	313.77	316.43	312.97	313.34	315.01	314.91	314.58	311.98	313.68	315.88	316.62	314.2	315.22	314.62	314.56	316.93	316.05	315.39	313.76	315.54	314.8	315.95	313.56	312.48	315.42	315.99	314.23	316.52	313.71	315.09	312.83	313.68	314.08	314.75	315.01	314.35	315.01	313.16	314.76	314.42
305.55	299.72	301.96	303.96	302.2	302.82	304.02	304.84	301.35	299.47	300.48	301.48	302.49	302.87	302.48	300.97	302.07	301.48	301.34	303.94	301.56	302.05	303.86	303.85	304.79	301.15	301.87	299.62	301.74	303.04	301.72	303.19	302.52	300.91	300.04	299.79	299.86	302.08	301.22	304.52	302.6	303.78	305.17	301.57	300.31	301.76	303.49	303.12	300.4	302.43
303.02	304.17	303.71	305.44	304.19	308.04	305.2	303.67	307.23	306.88	303.97	306.08	302.76	304.39	306.22	306.12	301.25	305.64	304.18	306.58	302.71	305.68	306.97	302.59	305.09	305.16	304.28	305.16	302.7	306.8	305.8	305.01	304.21	305.45	301.59	302.18	305.93	305.06	304.57	305.27	304.17	304.07	306.12	304.57	304.73	305.43	305.28	305.4	304.75	305.27
299.05	300.73	299.45	300.33	300.2	299.29	301.94	300.97	302.74	303.24	300.58	300.27	299.25	303.69	297.77	300.39	301.84	302.44	302.35	301.39	301.49	300.55	301.96	300.04	299.74	301.4	298.74	301.54	298.38	302.31	301.83	299.14	302.24	300.94	302.49	300.23	301.15	302.4	302.48	302.03	300.29	299.25	300.42	299.9	300.33	301.43	300.52	301.81	299.95	301.1
312.21	309.61	312.56	314	312.61	312.71	310.42	311.85	311.41	312.77	313.81	311.67	315.06	311.86	310.72	312.43	313.46	311.2	311.47	309.95	313.41	311.18	312.61	312.64	310.11	312.29	312.46	311.21	314.11	310.65	313.03	310.56	313.47	310.87	313.14	314.73	311.14	311.59	313.7	311.56	312.59	313.72	309.65	313.85	313.3	311.22	313.9	310.78	313.48	314.55
303.26	303.26	303.23	305.31	304.51	304.18	306.73	304.7	303.93	303.38	306.92	304.99	302.73	304.6	303.08	303.36	303.91	305.1	303.69	303.67	303.35	306.63	306.09	306.41	306.96	305.51	304.25	304.21	305.42	304.12	304.32	306.02	301.86	304.28	301.49	303.7	303.56	305.35	306.25	302.63	304.06	305.8	303.57	303.89	302.4	304.91	305.11	303.85	302.83	304.4
304.85	306.8	307.61	308.17	305.15	309.54	306.76	306.5	306.39	305.11	305.73	305.63	303.25	307.88	306.53	305.4	306.82	306.46	306.83	308.18	305.7	306.37	306.41	308.6	306.79	307.39	306.62	305.57	308.25	306.38	306.8	304.23	304.47	307.3	305.89	304.63	305.86	308.11	305.5	306.47	305.86	306.91	307.21	305.81	306.79	304.11	305.9	305.71	305.83	306.42
317.38	316.64	319.47	318.45	318.88	318.63	319.78	319.36	317.85	318.2	316.96	315.89	318.4	318.76	318.2	315.72	318.74	315.15	316.35	319.35	316.97	318.44	316.8	318.52	318.33	319.96	318.74	319.45	317.77	320.12	316.87	318.39	319.39	318.45	320.06	316.35	318.64	315.41	315.72	316.2	318.7	318.55	319.61	319.37	315.24	318.28	320.02	319.34	316.84	316.86
313.11	315.67	310.17	311.35	314.71	313.81	313.59	313.59	315.26	311.65	315.59	315.72	314.23	314.27	313.22	312.07	314.91	313.74	314.46	312.34	312.63	311.37	313.4	312.46	314.28	315.35	314.16	312.64	310.94	313.26	315.09	313.14	315.51	312.81	313.16	311.92	314.01	312.52	314.46	313.34	312.79	315.65	315.13	315.46	312.75	315.7	315.92	311.21	314.51	315.01
301.31	300.44	303.09	303.13	305.1	302.46	305.44	303.9	303.91	303.04	303.38	302.09	300.79	303.98	304.11	305.59	304.32	304.19	305.22	301.01	303.91	300.39	302.46	302	301.83	301	298.5	304.39	301.83	300.67	304.6	303.05	301.86	303.72	301	304.46	304.8	304.86	304.31	303.51	302.64	304.59	302.21	305.06	302.26	302.41	302.27	302.28	301.2	300.98
313.53	313.15	312.98	312.09	312.95	311.76	311.93	313.22	313.7	312.36	315.58	311.98	311.78	313.21	314.88	310.12	314.91	311.43	311.41	312.99	312.8	311.08	312.4	311.17	314.15	311.14	311.49	313.56	311.63	311.98	312.23	313.64	309.84	311.19	311.75	311.63	310.42	313.27	313.4	314.05	314.27	313.28	313.62	313.77	314.02	312.31	314.5	312.86	313.47	312.34
319.11	318.86	318.1	318.27	314.67	320.65	319.76	315.99	318.97	315.75	319.93	320.56	315.86	320.15	318.87	317.21	319.64	319.52	318.22	319.11	315.05	319.26	320.61	318.93	320.38	314.96	318.57	319.64	320.56	317.62	318.65	319.25	321.96	316.9	317.52	319.82	316.19	318.83	320.19	318.73	320.07	317.53	317.32	319.99	317.96	317.14	317.63	320.25	318.36	316.88
293.5	297.6	293.28	292.01	296.8	295.52	294.38	294.54	294.04	293.81	296.61	294.67	296.91	295.98	293.47	297.44	295.23	296.37	292.06	293.06	295.15	296.16	296.88	294	296.9	294.57	295.73	293.63	295.46	296.82	294.65	294.83	295.87	292.95	297.74	295.43	293.75	296.03	296.23	295.47	291.91	293.58	292.51	296.88	293.49	295.34	294.12	295.78	297.15	295.67
314.54	310.99	314.55	312.72	312.9	311.76	312.33	311.38	313.17	312.27	312.75	312.29	313.22	308.94	315.73	310.88	313.93	312.01	314.35	311.04	313.01	311.43	311.61	311.6	311.73	313.01	312.59	310.65	311.67	313.31	312.61	310.78	311.74	313.21	313.77	313.11	312.51	313.59	312.52	312.5	312.68	311.34	311.93	312.17	312.83	313.83	311.91	311.64	314.79	314.63
293.9	293.74	293.12	292.57	295.21	293.06	293.48	292.49	293.63	296.8	292.95	296.79	293.66	292.93	292.98	294.07	293.99	293.07	290.83	294.48	293.34	295.86	293.53	295.87	295.79	293.9	290.46	295.93	292.78	293.37	292.81	295.12	292.13	293.85	295.81	294.62	294.64	292.85	294.33	295.34	296.16	294.97	293.64	292.88	294	294.67	293.12	293.59	294.76	295.04
296.46	296.79	295.56	298.28	297.22	296.16	296.74	295.01	297.45	297.44	296.73	296.4	295.99	298.36	298.25	294.81	296.81	299.02	296.66	297.33	295.86	297.81	296.92	296.63	295.6	297.56	299.93	298.68	296.38	296.79	298.39	295.06	295.96	295.64	297.52	295.56	295.37	297.33	295.22	297.75	295.08	297.66	297.97	295.41	298.3	299.36	297.86	297.02	295.81	296.21
307.91	310.87	308.14	307.36	309.08	309.96	307.67	306.28	308.74	308.66	308.51	308.73	306.87	308.49	307.25	308.85	309.54	307.16	305.85	307.88	308.03	310.35	308.73	307.79	311.02	308.88	309.14	309.14	306.66	308.85	310.41	309.38	309.81	308.72	310.02	306.03	306.03	310.99	309.42	308.29	307.59	309.55	309.64	308.66	309.61	310.06	307.92	308.34	306.06	308.95
306.88	307.22	310.57	305.61	305.42	305.24	309.36	308.94	304.63	306.65	309.71	308.85	303.92	308.13	306.75	308.29	308.9	308.31	307.81	308.54	308.89	307.65	310.01	307.41	307.12	306.19	306.67	305.65	306	308.06	308.52	306.01	308.77	306.85	306.16	305.76	307.5	308.1	307.18	307.54	307.89	307.92	307.24	308.96	307.08	306.14	307.72	305.88	307.84	308.94
300.11	298.49	301.87	302.54	301.73	299.81	300.43	300.52	303.24	299.05	297.38	298.5	297.48	298.95	299.07	301.84	300.56	303.54	298.55	301.83	300.92	299.28	300.18	299.23	298.67	300	301.44	297.84	300.28	301.51	299.28	300.83	297.74	299.76	300.23	302.9	300.66	300.73	301.08	298.38	300.39	299.55	299.51	297.81	300.76	299.17	300.43	299.23	298.64	302.07
292.57	294.43	296.71	297.17	293.09	292.61	292.97	293.79	293.11	293.19	293.82	292.43	294.98	298.38	292.38	296.41	296.39	292.58	292.5	292.5	291.79	294.9	294.29	292.43	292.56	293.45	292.84	294.45	293.82	293.61	294.92	293.89	293.33	294.18	295.12	292.95	295.23	293.62	294.22	295.3	292.11	292.72	295.37	292.01	294.01	293.24	293.42	294.67	293.66	294.29
300.87	302.4	301.32	302.97	301.69	302.4	303.35	302.02	301.89	303.75	302.72	302.65	301.81	302.2	302.84	301.81	302.98	302.46	301.97	303.68	305.2	304.64	302.62	301.34	301.6	301.06	303.88	304.72	304.61	305.78	302.79	304.32	304.37	300.6	300.38	304.66	302.73	305.48	303.92	304.17	301.03	300.22	303.77	302.7	301.33	302.87	302.56	304.02	305.27	302.05
319.49	316.73	317.31	319.58	318.5	318.86	317.47	316.69	314.21	318.27	315.5	319.79	320.32	319.16	320.15	319.34	317.5	316.22	319.21	317.06	318.38	317.08	316.39	318.7	318.43	319.67	318.43	319.42	318.89	318.33	318.99	316.47	318.11	319.8	318.34	317.84	318.12	317.1	316.77	316.31	317.53	318.82	319.68	318.18	317.6	315.34	318.47	320.81	319.7	318.6
310.98	311.28	311.27	314.72	313.97	313.25	310.93	312.27	312.02	312.82	312.92	310.82	311.96	311.77	313.11	312.07	311.11	312.02	311.42	312.03	312.63	313.21	311.28	313.18	310.57	311.36	313.11	312.46	313.1	310.53	310.15	312.67	311.51	311	313.33	313.84	312.53	310.03	310.97	309.57	309.27	313.3	311.6	312.83	308.82	315	312.9	311.45	312.01	313.8
303.61	303.91	303.61	304.09	302.57	303.63	306.66	305.38	305.1	303.92	304.21	303.49	302.34	305.53	305.91	303.73	303.55	306.9	304.31	304.61	305.73	303.54	303.63	306.28	301.43	305.32	303.55	302.6	303.87	307.97	304.63	306.17	301.74	307.63	304	306.15	304.7	305.21	304.34	304.81	304.05	305.01	302.71	307.13	300.49	306.18	302.59	305.35	303.35	305.57
310.7	311.86	313.02	313.09	314.12	313.83	310.81	312.52	313.36	314.03	311.84	313.29	313.13	313.47	311.27	309.34	313.23	311.54	314.61	313.2	313.67	310.96	313.73	314.16	314.5	311.08	314.97	313.88	312.54	311.65	311.68	311.71	314.29	312.04	313.47	311.94	314.24	312.4	312.77	312.34	311.59	312.61	311.35	313.2	311.65	313.25	311.58	312.61	313.73	315.39
311.68	312.87	312.91	314.24	313.26	315.64	314.63	313.5	314.19	313.57	314.83	313.75	312.19	310.18	315.01	312.07	312.8	312.46	313.58	311.44	312.94	312.62	313.13	313.89	312.04	312.58	313.24	313.32	314.55	313.7	313.33	314.49	312.67	313.05	315.06	314.35	312.68	312.81	312.87	313.77	313.62	312.8	312.2	310.97	312.87	314.53	314.5	312.5	313.37	311.24
325.01	325.16	322.54	323.1	321.91	324.51	323.96	324.32	323.71	325.17	322.36	322.88	322.77	323.99	326.44	326	321.59	326.26	322.55	324.06	322.98	324.08	325.25	324.21	324.96	325.02	324.52	322.2	323.6	324.18	322.62	325.13	325.55	325.57	324.01	323.16	323.07	327.89	326.78	324.61	325.81	323.67	324.9	324.17	324.5	326.46	321.56	323.64	325.87	324.76
315.85	317.93	318.16	317.82	316.39	317.98	318.87	315.7	317.32	320.21	317.73	320.68	317.52	320.76	321.24	314.56	319.26	320.56	318.35	319.39	319.34	317.17	319.01	319.09	316.49	319.14	317.67	316.3	317.27	320.56	318.98	315.77	320.07	320	316.67	317.31	319.7	317.83	317.53	319.39	320.87	314.96	317.16	316.85	318.7	318.69	318.13	318.84	318.93	320.09
315.42	313.51	317.36	316.05	315.14	314.55	315.35	315.06	312.63	315.18	314.43	313.66	314.54	315.61	314.51	312.91	314.9	314.35	315.73	313.1	314.98	316.37	315.71	314.44	313.48	316.2	315.02	317.17	313.54	318.06	316.06	316.18	317.49	314.67	313.92	316.57	316.5	311.8	313.46	315.11	315.01	315.15	316.94	316.06	316.5	314.92	315.21	313.55	315.91	314.2
318.68	316.45	317.03	318.02	317.39	315.76	317.5	315.75	317.26	317.51	318.89	316.88	314.43	319.26	319.85	317.61	314.88	316.78	316.26	316.93	319.45	317.06	316.1	317.53	318.62	317.27	317.19	318.37	318.1	316.48	314.73	313.66	319.46	319.82	316.79	317.78	316.19	316.08	313.6	317.06	316.87	319.01	315.74	315.6	315.29	314.34	317.02	314.62	316.81	316.93
300.51	300.24	304.63	303.24	304.03	300.74	301.17	302.19	302.07	301.2	302.83	302.98	301.23	302.34	300.07	303.39	304.9	306.04	303.34	300.23	302.16	303.53	304.12	302.87	303.48	301.67	302.71	302.64	301.13	302.37	302.67	300.12	303.49	300.65	302.35	302.53	301.77	303.83	302.15	303.19	300.76	302.15	305.18	302.72	302.76	305.69	303.87	303.32	302.08	301.52
313.14	312.55	315.34	311.88	315.63	314.48	313.01	313.52	311.23	314.5	314.81	310.96	312.13	312.91	312.61	312.49	310.63	311.39	313.53	315.79	313.48	309.31	312.74	313.18	310.7	314.01	310.23	310.76	313.17	313.6	314.22	310.75	312.46	313.28	312.48	312.87	314.57	310.56	311.8	312.71	312.79	311.58	314.36	311.84	310.53	312.84	310.93	315.24	314.66	312.2
305.94	303.61	302.15	302.47	303.69	304.48	301.67	304.39	303.52	303.1	301.22	303.04	302.5	303.3	302.55	301.29	302.72	300.89	300.97	302.9	300.99	302.3	301.66	305.5	302.74	300.84	300.46	304.21	304.09	302.06	302.02	302.5	303.57	302.89	304.68	302.66	299.94	303.87	301.22	302.7	305.25	303.31	304.16	300.89	302.5	299.78	303.27	301.69	302.72	303.15
302.25	306.97	304.02	306.3	304.63	308.22	305.59	307.56	307.58	307.15	307.05	306.42	306.04	305.23	305.9	307.7	307.25	305.5	304.25	307.85	307.54	305.87	307.32	306.08	304.76	306.93	304.55	304.71	304.53	303.55	306.22	306.72	306.81	307.03	305	302.14	304	306.94	305.69	305.29	306.59	306.17	307.35	302.43	307	307.91	304.69	307.74	305.6	306.79
303.99	303.06	302.58	305.2	303.3	302.95	303.68	306.07	302.64	300.94	303.3	303.56	305.46	305.21	302.22	305.22	304.8	302.69	303.41	302.68	303.89	304.88	302.6	302.68	301.98	303.45	305.57	306.13	303.5	302.15	303.4	305.69	302.21	303.56	302.75	304.23	303.8	305.37	301.52	304.72	302.9	301.61	299.3	300.5	306.35	304.17	304.55	302.46	303.6	302.71
307.08	313.99	313.41	313.5	311.33	312.19	308.64	310.18	312.57	311.23	309.56	312.37	310.29	311.15	311.09	312.54	312.77	310.88	313.99	310.25	310.07	309.72	309.34	309.68	311.77	309.89	311.18	311.68	311.41	311.49	312.16	312.58	312.7	311.3	311.09	312.61	312.79	310.46	311.93	311.88	308.37	313.78	311.2	311.68	312.66	313.27	311.59	313.2	311.05	311.1
312.31	310.14	310.25	309.41	309.69	310.37	305.56	310.16	310.06	310.19	310.68	307.77	308.79	309.48	307.98	311.64	308.15	311.86	310.85	307.11	312.25	310.15	309.98	308.25	311.52	310.6	310.04	311.5	311.15	309.84	310.29	310.34	310.67	310.74	311.23	311.42	307.74	309.18	308.83	311.25	310.22	310.42	310.98	310.3	310.75	307.76	311.87	309.42	310.83	311.71
313.65	312.98	315.94	314.06	311.41	313.69	313.95	314.69	315.85	314.6	313.51	312.97	314.35	316.25	313.71	313.53	313.63	312.7	315.47	313.02	314.53	312.46	313.7	312.58	315.95	313.47	315.05	315.12	314.36	315.05	311.99	313.72	315.03	315.19	313.07	316.06	315.21	313.03	314.84	312.91	313.23	314.64	313.16	313.72	315.36	314.97	313.86	313.32	314.97	315.29
302.96	303.82	304.37	305.05	305.76	304.58	303.74	304.76	304.77	302.79	305.15	306.52	303.83	304.19	306.36	303.49	304.67	307.34	304.74	304.52	306.33	305.63	305.81	303.84	305.95	302.52	307.06	305.46	304.81	303.08	303.29	303.73	304.54	304.32	303.14	303.79	303.13	305.28	305.65	304.58	304.65	304.66	303.7	304.16	305.34	305.83	304.71	303.71	303.89	302.91
296.24	294.56	293	297.22	295.13	293.49	295.47	293.82	293.96	296.37	297.45	294.47	293.58	296.09	298.04	294.93	294.48	297.14	295.38	295.69	294.51	298.31	295.74	294.65	293.01	294.64	296.85	294.22	297.54	295.28	293.79	294.93	292.93	293.86	292.98	294.4	293.75	294.93	291.92	296.34	295.78	295.96	294.81	293.5	294.21	295.39	296.9	293.53	295.23	294.99
309.82	311.09	309.6	312.15	311.21	311.06	311.89	309.47	311.22	311.09	312.14	311.8	312.66	309.48	311.57	311.87	312.37	308.65	312.67	309.96	309.6	312.98	310.67	311.77	310.05	311.29	307.97	310	310.46	312.34	312.06	308.21	312.31	308.48	311.47	310.42	309.35	311.68	310.96	308.06	310.32	309.44	311.38	307.64	310.43	308.63	309.19	308.93	307.95	310.23
312.35	312.21	312.78	312.49	312.38	311.73	312.87	311.68	310.31	310.97	311.56	310.6	310.54	312.16	310.66	313.3	311	309.55	312.24	310.81	312.49	311.56	311.9	311.99	312.01	311.65	310.5	312.7	309.13	311.72	312.19	308.66	310.96	313.13	310.36	313.61	311.37	309.41	312.2	311.27	311.78	310.31	312.71	309.26	310.17	310.51	312.3	311.1	312.91	309.86
295.17	296.46	295.2	296.69	300.47	299.8	298.11	296.45	293.21	297.89	293.66	297.12	295.58	298.17	299.28	296.15	297.45	297.72	293.78	296.61	296.64	296.87	297.66	298.34	297.09	298.05	296.81	296.74	297.63	295.18	296.07	298.68	296.02	294.53	297.22	297.53	295.22	295.84	296.97	297.06	298.41	299.36	297.42	296.83	295.65	297.75	296.91	295.92	297.48	296.89
303.15	301.08	303.65	304.27	302.31	304.13	303.16	300.68	303.5	305.8	307.59	302.55	301.96	302.41	303.78	302.16	301.8	302.49	302.64	301.08	303.55	302.11	303.07	302.42	302.85	301.79	303.29	302.06	301.68	301.76	302.23	305.75	305.92	300.92	301.78	303.29	304.33	302.99	304.21	305.23	304.55	303.52	301.39	300.28	300.21	299.17	304	302.44	300.72	302.37
328.24	327.94	328.93	325	327.81	328.66	326.15	327.73	327.84	327.6	327.76	326.26	329.13	326.31	322.48	328.19	326.55	326.01	328.6	328.24	326.79	324.17	328.56	329.04	325.53	325.81	326.7	327.83	326.94	328.29	326.96	326.64	328.78	326.52	326.03	326.04	325.97	324.97	326.83	324.83	327.06	328.96	327.33	327.05	327.57	326.62	325.19	326.63	327.48	326.65
311.72	310.13	310.78	310.44	309.29	312.26	311.95	310.05	310.97	311.15	311.3	309.14	310.52	310.08	312.59	311.87	307.83	311.33	309.65	311.49	308.91	308.9	311.32	308.95	309.8	308.49	309.82	311.15	309.73	311.56	309.17	311.77	313.52	311.48	310.41	311.02	309.29	310.4	311.23	308.94	311.93	310.66	310.23	311.21	309.64	309.25	310.32	309.06	309.51	310.76
329.34	326.55	325.66	329.49	328.01	328.63	329.61	327.56	328.17	326.4	328.2	327.59	329.32	326.77	327.21	327.3	330.63	328.33	329.43	329.28	329.39	329.16	330.17	325.82	329.03	330.96	327.55	328.37	326.39	329.18	330.83	326.82	330.98	328.44	328.86	326.54	327.41	330.11	329.79	328.88	327.07	327.31	330.81	329.36	330.25	327.31	328.6	328.84	327.46	328.04
299.16	304.49	303.44	300.28	300.2	298.88	302.05	300.98	300.19	300.67	299.96	300.66	300.13	301.62	302.84	300.21	302.4	299.59	300.65	300.92	299.7	300.89	297.98	302.95	300.48	301.53	302.89	300.8	301.76	299.99	300.54	299.57	301.17	300.94	300.73	301.41	300.76	300.18	299.44	302.3	300.87	300.85	301.38	298.71	301.8	302.68	300.82	303.51	297.76	302.95
303.56	303.59	303.1	306.72	303.19	302.99	304.46	305.43	303.76	301.18	302.38	305.96	301.37	306.33	300.63	304.47	304.69	305.65	304.58	301.91	304.89	305.28	304.73	304.1	306.88	302.45	304.48	306.13	302.34	304.02	306.03	304.68	302.91	306.15	306.12	302.84	306.26	304.91	302.39	304.04	303.7	300.32	303.03	306.03	300.95	303.46	303.86	303.98	302.55	301.07
301.05	302.19	302.66	301.91	301.61	302.73	301.98	303.82	301.53	303.16	304	301.09	301.83	303.18	303.26	301.12	301.65	301.4	299.62	302.84	299.81	301.94	301.97	304.16	301.59	304.11	301.52	302.74	304.79	303.2	301.64	300.61	301.78	304.22	306.09	300.17	304.32	303.62	305.27	302.95	301.79	303.04	301.9	300.33	303.37	299.76	303.27	304.79	300.4	302.88
299.66	300.32	298.48	299.02	298.98	302.71	299.12	300.71	301.34	299.43	299.44	300.79	301.97	300	303.03	300.85	301.13	299.64	298.6	298.05	302.37	300.74	298.06	299.54	298.1	299.84	300.56	299.59	297.99	298.43	301.12	299.66	298.87	298.46	298.2	299.65	299.58	301.68	301.75	301.64	299.3	298.48	299.29	299.73	302.43	298.93	300.36	300.82	299.43	301.26
305.91	304.42	305.93	305.68	306.18	303.26	308.8	304.95	302.94	304.98	305.84	305.08	303.23	303.54	305.22	304.09	304.9	305.55	304.9	304.7	306.04	305.17	304.12	306	304.88	303.35	306.67	303.59	307.65	306.44	304.57	306.17	305.83	307.32	306.49	306.07	304.87	307.29	304.67	306.44	305.09	300.89	304.31	303.98	305.02	302.37	303.95	304.69	307.5	305.8
296.6	296.97	297.7	298.49	297.22	297.23	299.04	298.29	297.49	290.98	296.23	297.87	298.12	296.22	297.67	298.44	298.98	296.99	298.28	294.52	295.8	294.03	297.53	297.58	295.71	297.01	295.97	295.24	298.03	297.38	298.3	296.57	298.03	295.14	294.69	297.49	295.32	297	296.02	297.11	298.9	294.96	296.1	297.16	296.62	297.93	300.2	297.7	294.86	295.37
316.08	315.31	315.89	314.07	317.13	318.81	315.06	313.97	315.05	315.12	316.56	316.92	314.91	314.67	313.21	315.02	314.13	314.64	315.39	314.07	316.51	315.34	316.54	314.66	314.19	315.15	314.59	312.79	313.37	312.73	314.36	315.02	316.67	316.53	315.38	312.11	317.27	314.82	315.53	315.91	314.5	315.34	316.21	315.4	312.03	315.22	312.62	314.81	314.96	313.87
302.65	302.2	306.96	305.08	305.26	304.6	301.45	301.56	301.22	304.09	303.85	303.66	301.74	304.11	302.97	305.91	303.04	302.81	301.94	300.25	304.3	302.81	304.36	302.35	302.8	301.11	302.38	301.62	304.88	304.19	302.3	303.9	304.93	304.27	304.43	305.28	302.32	303.2	303	302.8	302.53	303.66	303	305.63	303.43	301.26	302.88	303.92	305.03	304.2
325	324.96	326.63	325.78	324.08	326.9	324.52	323.11	324.47	323.87	322.83	327.8	324.97	323.54	322.9	323.53	324.57	322.87	324.72	325.47	324.54	324.5	325.44	322.84	324.31	325.8	324.33	327.16	325.28	322.47	324.3	323.93	326.16	324.9	322.81	325.3	326.49	324.98	323.91	325.92	326.16	325	322.63	325.5	326.59	327.92	326.38	323.7	322.79	327.1
306.16	305.06	306.18	305.69	304.3	304	305.12	307.79	305.3	304.55	305.88	307.35	305.93	303.34	305.41	306.41	308.28	304.65	306.38	306.95	304.65	305.45	305.96	305.04	305.21	306.35	302.28	307.27	303.99	306.34	306.62	304.91	305.89	302.42	306.79	304.82	305.18	306.29	305.2	305.81	305.28	307.77	304.35	305.47	305.4	307.65	307.69	304.4	304.55	305.19
304.32	305.13	304.24	305.32	304.25	305.47	306.43	308.55	308.42	306.52	304.27	304.31	306.82	307.28	306.87	306.73	306.38	306.9	307.13	304.66	306.08	304.21	306.83	305.25	306.24	305.94	302.08	307.11	303.58	305.2	302.49	306.33	304.72	304.37	307.5	306.38	304.79	305.19	304.74	305.62	306.32	306.65	304.29	306.53	305.65	307.42	305.1	306.25	306.02	306.26
308.26	305.76	308.29	308.22	305.09	304.45	307.96	307.23	306.15	306.17	304.89	305.42	303.93	306.2	306.63	308.75	306.38	304.72	309.18	307.22	307.96	308.61	307.36	306.95	306.15	304.57	305.49	306.88	306.17	306.35	306.23	306.52	306.55	307.2	304.75	305.95	309.31	306.38	307.77	306.14	307.42	306.26	304.64	304.72	305.9	306.94	304.07	305.49	304.63	305.19
316.2	312.73	314.56	317.42	313.45	315.15	314.66	312.71	313.28	316.46	314.3	312.71	315.32	313.02	315.82	315.05	315.59	313.19	312.83	316.23	317.59	314.36	316.03	313.21	311.63	313.07	312.91	313.88	314.07	316.67	314	315.88	313.7	317.09	314.43	314.18	314.98	314.33	317.13	313	314.05	314.97	314.77	314.26	316.22	313.03	314	314.19	317.41	314.3
312.77	311.61	315.28	311.67	310.72	313.54	310.91	314.05	311.5	311.26	310.61	312.11	314.11	312.86	310.55	312.04	313.08	311.42	312.4	313.74	313.09	313.45	316.49	312.94	312.28	312.09	311.46	313.67	310.84	311.37	311.96	314.48	313.89	310.68	313.46	312.77	312.99	314.68	311.14	313.91	312.1	311.66	310.69	312.63	312.4	317.17	313.01	314.6	312.26	313.77
295.32	301.51	295.72	297.42	297.48	294.81	297.73	296.58	295.33	295.71	294.7	296.44	294.28	297.55	297.11	298.32	299.25	297.62	297.08	296.22	297.04	297.74	295.97	296.13	295.01	295.15	297.29	296.18	298.13	297.06	299.98	297.07	297.1	297.01	296.16	295.98	296.58	297.52	297.81	295.88	297.42	295.99	297.78	294.45	296.89	294.99	296.79	298.58	294.94	297.69
305.66	305.27	304.97	306.35	304.35	304.92	309.28	306.38	306.58	305.49	304.96	307.51	307.49	305.92	306.56	306.71	304.49	308.07	305.3	304.06	304.21	302.47	304.56	306.4	305.79	304.82	305.08	307.32	306.23	305.41	304.47	305.36	305.72	304.58	307.38	305.38	308.01	307.08	305.74	307.48	307.73	305.73	305.15	305.63	306.4	306.02	305.29	305.03	306.49	307.73
310.02	310.94	307.98	311.3	310.84	309.37	306.29	308.66	312.5	310.19	308.77	311.45	309.28	309.98	310.72	310.04	311.04	308.5	309.53	310.08	312.73	310.83	311.04	310.29	308.81	308.82	310.22	310.92	310.24	312.27	309.18	314.42	308.48	309.04	309.47	313.38	313.52	310.64	310.29	310.94	312.32	309.65	308.21	310.82	310.11	308.45	308.78	314.04	311.37	309.44
305.46	305.75	304.32	306.97	303.82	304.37	304.86	306.28	304.2	305.41	305.76	307.11	304.22	306.44	304.97	307.96	307.04	304.18	306.88	304.86	304.25	308.09	302.43	304.71	305.69	303.73	303.38	306.75	304.23	306.09	305.9	305.81	306.09	305.82	305.95	306.51	307.12	307.06	304.07	308.33	306.54	306.96	305.38	306.02	307.05	308.04	305.42	303.1	305.83	306.21
316.54	313.57	314.4	317.18	317.7	315.77	310.76	314.46	315.64	312.96	317.29	314.82	314.73	313.85	312.39	315.15	312.63	312.68	311.91	316.03	313.8	316.38	315.36	313.26	312.9	318.17	314.24	317.26	315.75	316.65	313.45	315.03	315.99	313.2	314.3	314.26	312.29	312.87	315.41	314.95	315.24	315.25	317.4	314.11	316.01	314.92	315.52	316.2	312.5	314.14
303.35	305.96	304.57	303.1	306.78	303.37	306.58	307.65	305.92	307.17	305.7	305.09	306.05	303.73	304.3	305.68	304.73	303.99	306.32	305.01	305.22	305.25	305.58	304.58	303.21	304.96	304.8	304.26	304.42	306.21	304.17	304.1	304.56	303.72	304.71	305.74	305.64	307.28	305.67	306.19	305.4	306.58	304.65	305.34	306.06	305.88	305.19	306.43	305.98	302.7
294.65	297.6	296.01	293.9	296.43	293.64	297.94	295.64	293.61	296.38	294.08	297.66	293.89	293.93	294.11	295.59	294.85	296.67	294.85	295.8	295.21	293.76	294.46	295.66	297.17	293.79	295.56	295.86	292.49	293.48	294.73	298.14	292.99	295.22	294.66	295.36	295.61	294.07	294.32	294.84	294.17	295.23	295.96	293.9	295.81	297.81	296.24	298.94	294.18	294.94
300.94	302.47	304.55	304.49	304.6	302.5	302.32	304.52	303.13	304.16	303.55	304.58	305.52	303.81	301.95	302.29	304.33	303.69	305.3	301.74	304.91	301.35	303.97	305.74	303.51	302.87	305	301.15	303.98	304.72	304.18	302.62	301.9	301.85	305.38	304.26	302.63	303.14	304.22	303.07	301.64	305.64	303.97	304.59	302.31	300.52	304.78	303.25	304.21	305.22
295.87	294.98	296.59	296.93	294.21	294.73	296.57	295.11	296.93	294.22	294.04	293.49	293.45	294.69	292.81	296.42	294.13	293.64	297.87	294.64	293.97	293.01	295.34	294.81	297.34	294.5	292.4	297.03	296.26	293.74	295.14	296.91	296.73	296.06	297.14	296.95	295.1	294.61	297.79	296.56	293.32	292.73	294.81	298.23	297.23	292.28	294.2	296.3	300.4	295.61
299.07	299.33	298.86	299.95	301.26	296.26	301.36	300.45	299.92	299.86	299.11	299.83	297.47	299.43	299.63	299.03	300.38	299.19	300.62	299.89	297.32	301.99	299.81	300.1	302.69	299.55	301.24	298	298.03	299.25	299.06	301.06	299.67	301.84	299.59	299.19	300.36	302.01	303.19	298.69	300.42	298.84	299.34	299.57	300.66	300.85	301.99	299.87	299.49	297.54
302.16	302.1	300.59	299.74	301	296.71	299.45	300.93	301.08	299.91	299.14	301.32	298.57	301.84	301.81	298.41	300.34	300.04	301.1	301.74	301.1	301.35	302.17	300.22	302.5	300.91	303.25	305.35	300.33	299.11	298.5	300.82	299.28	299.37	298.44	300.86	298.36	301.25	299.92	298.84	300.06	301.76	299.64	301.78	301.32	301.73	300.85	300.68	298.78	298.76
319.37	314.84	315.34	316.14	314.45	316.82	317.59	317.83	313.34	315.1	316.4	315.78	316.18	317.54	317.45	316.62	314.4	314.42	315.07	317.26	316.8	317.46	315.07	314.13	317.47	313.02	314.99	316.52	316.46	317.28	315.43	315.26	315.35	315.7	313.48	314.94	315.1	315.73	315.88	317.63	315.35	316.18	315.69	317.01	317.93	312.16	316.81	316.21	316.39	314.56
302.16	304.65	301.49	305.19	305.2	303.05	304.6	303	306.09	302.45	303.4	300.83	305.37	302.95	303.81	305.58	303.03	302.22	305.42	302.65	305.4	304.59	301.36	303.12	300.65	303.92	302.71	302.29	301.16	303.74	305.65	302.6	300.9	301.61	304.87	305.94	303.27	302.82	305.88	305.07	301.13	302.34	305.27	302.71	301.98	302.95	302.4	303.53	304.67	305.23
322.03	316.47	320.47	318.63	319.44	321.24	320.96	319.94	319.64	319.05	318.33	320.15	319.6	316.56	318.38	321.9	322.6	318.48	320.02	318.47	320.83	316.94	320.99	318.66	317.42	316	319.57	318.49	318.56	316.14	319.03	317.35	318.76	318.36	317.25	316.76	317.88	319.61	321.35	316.51	320.06	318	320.27	318.05	319.26	320.16	316.99	319.68	318.76	318.96
304.62	304.04	302.04	304.07	303.86	305.17	303.95	301.21	299.73	304.76	304.16	305.51	305.53	304.08	308.85	302.53	303.72	304.88	304.42	306.58	302.61	302.98	304.62	304.58	303.2	305.05	306.74	304.55	304.09	304.41	302.26	306	302.44	305.58	305.01	304.46	305.2	306.34	306.66	304.19	303.16	305.65	302.83	302.92	303.38	305.9	305.13	304.56	304.67	304.82
317.77	318.12	319.1	318.33	318.92	317.38	320.27	318.64	321.14	317.88	318.71	319.06	317.57	318.11	321.06	319.46	318.61	318.23	319.71	319.36	319.94	319.22	319.52	317.71	322.06	318.01	320.33	318.68	317.56	321.6	318.82	316.17	319.91	318.75	320.85	318.54	320.29	321.01	319.45	319.2	322.98	319.85	318.2	318.32	319.26	318.29	320.56	317.57	320.27	319.41
308.16	308.46	307.34	309.2	309.99	308.81	309.24	310.01	307.88	308.06	309.93	310.98	310.61	309.29	307.74	308.34	309.42	306.64	308.41	307.02	309.12	309.02	307.2	307.54	308.92	308.54	310.61	309.06	309.4	308.02	308.56	310.06	307.78	310.33	309.6	307.93	310.06	305.83	305.55	308.79	307.06	310.41	308.73	310.21	311.49	306.27	312.39	309.23	309.4	308.72
312.68	309.2	311.45	310.36	310.43	308.92	308.98	309.89	311.38	310.99	309.18	309.88	310.44	313.24	310.19	309.63	311.67	308.51	311.84	311.68	309.09	310.74	307.48	313.56	310.95	309.69	310.84	312.6	310.1	311.26	309.95	314.73	311.04	310.71	313.05	311.5	313.76	312.05	310.06	311.52	310.38	313.94	309.91	309.29	311.6	311.37	312.88	311.23	310.6	310.97
308.42	311.09	309.43	310.1	309.93	306.79	307.25	307.99	308.07	307.75	312.04	309.72	310.6	308.63	310.59	308.41	307.54	308.49	309.46	314.02	308.61	308.4	312.05	311.24	309.8	310.17	309.77	310.14	308.49	311.23	309.9	309.3	309.86	309.66	311.09	311.38	309.35	310.48	310.91	310.18	307.8	308.59	310.78	310.89	308.44	308.26	307.49	309.73	308.94	311.32
295.52	294.94	294.52	291.87	294.56	294.48	295.7	295.15	296.62	294.03	294.86	294	292.31	297.38	296.27	293.86	293.49	294.42	296.26	296.78	291.16	290.9	292.59	295.03	294.14	291.57	293.74	294.04	293.63	292.37	295.14	294.54	295.08	295.09	294.69	291.31	296.15	293.91	292.98	295.66	293.67	297.12	293.91	293.49	292.64	292.75	295.2	293.45	294.25	295.35
297.76	297.42	297.08	297.54	294.71	297.86	296.78	296.65	297.17	295.28	297.94	297.66	296.17	296.56	300.21	297.49	296.63	297.15	298	296.8	296.47	297.42	297.5	295.79	297.75	297.4	295.75	298.52	295.86	296.49	297.8	298.82	295.07	297.05	297.59	295.12	297.86	296.66	297.78	294.92	296.72	298.96	297.88	300.91	296.37	297.41	297.86	295.12	296.49	298.3
326.74	325.2	327.18	327.26	328.37	328.03	327.27	327.31	329.66	329.13	329.28	325.28	328.88	328.04	328.14	326.69	328.39	327.68	329.21	329.38	327.49	327.09	327.87	327.19	326.95	329.84	325.42	325.44	329.13	329.17	329.99	330.02	326.47	327.75	326.36	327.02	326.6	327.4	327.99	328.11	330.98	328.49	328.44	330.01	326.92	329.24	327.08	328.29	330.51	328
325.48	323.1	325.82	323.93	323.88	325.73	321	325.97	326.29	324.13	326.82	326.9	322.19	322.75	327.45	324.93	325.3	322.65	323.19	324.72	326.17	326.16	325.22	323.33	326.85	325.66	325.45	324.19	325.67	322.42	325.69	325.15	323.85	323.11	327.01	326.06	325.63	326.47	325.79	322.89	324.25	326.02	324.46	321.91	323.47	324.29	324.57	324.41	325.66	324.65
307.17	304.4	304.58	304.11	305.58	306.89	305.73	304.91	306.72	305.25	307.03	307.17	307.59	305.08	308.44	302.35	304.32	304.51	304.23	304.62	305.26	303.69	303.8	306.55	307.75	305.03	305.61	304.2	304.93	303.87	305.56	304.8	304.15	304.17	303.55	306.97	305.35	305.97	303.52	305.9	303.92	304.73	306.84	306.22	304.39	302.53	303.11	306.23	304.87	304.65
312.3	313.54	313.11	316.43	315.39	313.59	313.25	316.97	313.78	316.58	314.9	314.11	313.12	315.47	315.75	313.68	313.95	314.87	314.44	314.38	316.4	316.68	311.53	315.93	314.89	314.55	317.07	316.45	314.92	314.22	317.08	315.97	315.82	317.69	315.18	316.67	317	315.54	315.39	316.23	314.13	311.65	312.26	311.66	316.02	315.14	314.73	316.12	314.62	312.8
303.2	301.86	301.03	300.52	301.37	302.35	302.54	304.22	300.31	301.45	301.83	303.48	301.36	302.4	301.93	302.92	301.52	302.05	302.7	301.97	301.36	301.9	303.47	301.86	300.03	305.72	303.46	301.17	304.49	302.27	301.94	303.43	302.61	305.05	298.92	304.12	304.31	302.25	304.07	298.39	300.42	302.84	301.92	303.53	303.4	301.45	301.17	301.51	302.6	302.94
303.54	304.83	301.75	302.21	300.86	303.25	303.69	304.4	302.4	304.27	303.05	303.02	303.24	304.35	305.23	302.46	302.7	301.69	301.52	304.93	305.87	304.38	302.49	303.05	303.57	302.02	304.03	304.5	305.28	302.95	302.75	303.25	304.58	303.37	301.9	302.26	303.86	302.45	305.25	304.01	302.14	303.32	301.9	301.93	302.93	303.14	302.35	304.66	304.2	304.87
303.25	303.61	305.19	303.18	305.25	303.64	304.83	304.99	303.51	304.2	302.4	304.82	303.35	304.93	305.33	305.63	304.62	303.03	304.91	305.66	307.59	306.78	306.89	303.91	304.17	302.58	305.29	304.83	302.47	300.65	304.59	302.26	305.42	301.65	305.78	304.61	307.15	303.36	303.44	303.78	302.8	303.99	303.65	306.41	305.26	305.55	305.42	303.14	306.54	303.09
304.6	302.09	304.52	307.17	305.3	306.72	304.91	303.53	304.78	301.83	303.64	304.41	304.7	306.48	305.65	303.71	302.32	305.87	302.01	304.77	303.93	304.58	304.95	302.17	303.92	303.65	307.5	305.85	304.1	305.76	303.92	302.14	302.58	304.42	305.17	302.71	303.87	304.79	302.33	304.79	303.38	305.86	305.32	304.25	303.29	303.41	307	302.87	303.38	305.51
307.04	305.5	304.35	304.95	306.13	305.62	306.68	307.94	305.58	302.52	304.61	302.28	304.18	304.41	303.69	303.92	304.86	306.21	304.11	304.04	304	302.48	303.01	303.2	303.78	305.12	303.37	305.83	307.04	305.33	305.29	306.57	305.93	305.66	305.62	304.96	306.33	306.54	305.21	303.71	301.66	304.44	306.95	303.81	304.74	306.25	307.47	303.25	306.1	304.85
312.05	314.8	314.35	316.75	312.84	313.14	314.81	313.04	312.87	314.93	312.46	314.21	311.55	313.95	315.3	312.69	314.37	313.6	313.89	315.27	314.95	312.08	314.92	315.75	315.5	312.45	316.32	316.22	314.93	313.39	313.35	313.33	315.69	315.37	312.95	313.22	312.52	313.21	313.93	314.74	314.16	312.41	313.57	315.78	314.26	315.89	313.03	311.98	312.81	315.64
298.65	297.4	299.65	300.17	301.39	299.59	300.13	299.04	298.66	298.97	300.79	300.5	301.92	300.34	299.63	300.06	300.83	300.99	297.11	298.99	297.46	300.36	299.17	301.42	300.58	299.4	300.82	298.09	299.02	300.27	302.48	301.52	299.63	300.45	299.98	299.67	299.54	301.28	299.19	301.18	300.97	302.49	301.54	298.74	299.2	300.55	297.56	298.97	301.44	301.86
295.16	297.81	295.76	297.31	297.57	294.83	296.38	294.94	295.04	295.71	297.03	295.65	294.78	296.61	296.05	295.16	295.45	296.77	296.8	294.64	295.8	294.9	298.89	298.01	300.37	294.94	297.43	295.53	297.17	298.07	298.22	295.93	294.9	298.61	296.91	295.95	296.56	293.92	296.65	296.56	297.92	294.95	297.12	298.37	296.58	295.78	295.16	297.73	296.12	296.08
311.14	312.6	313.45	314.52	313.29	314.55	315.32	313.34	312.72	313.93	312.5	313.49	315.09	314.34	314.26	314.91	314.35	312.57	316.97	314.17	312.82	313.7	315.01	311.06	313.29	313.33	313.38	315.29	310.4	314.01	312.47	312.67	313.15	314.83	312.41	315.02	312.74	313.64	313.23	312	314.9	313.91	311.22	312.73	312.25	311.37	311.9	312.9	314.33	313.87
318.56	319.99	319.51	320.27	316.93	319.2	318.27	316.64	319.72	319.42	318.47	322	318.89	318.87	319.98	316.98	319.43	317.95	318.76	319.67	318.32	318.8	320.4	321.66	318.06	319.73	318.6	319.93	315.51	319.95	320.23	319.37	317.85	317.28	321.23	320.61	320.52	319.82	318.93	318.26	316.8	319.81	320.62	317.97	318.94	321.46	319.2	316.55	318.89	318.32
309.98	310.33	309.65	308.31	308.04	309.45	307.93	308.85	306.02	308.32	308.49	309.04	309.49	309.93	309.53	309.7	306.7	309.83	308.54	309.14	307.92	308.67	308.67	308.04	308.84	308.07	309.24	310.33	309.12	307.79	307.37	308.6	309.43	309.8	308.03	308.23	309.22	309.55	309.09	307.7	309.02	309.97	312.16	307.75	309.38	306.52	309.23	310.6	308.61	306.43
316.58	315.56	314.6	316.34	317.78	316.98	316.07	316.06	317.39	315.12	316.38	316.15	313.7	316.09	314.15	316.03	315.8	313.8	315.03	316.65	314.75	317.11	315.97	315.53	315.54	315.31	317.82	315.24	313.62	318.09	314.04	313.43	316.65	316.16	315.87	314.41	315.44	316.86	313.72	318.08	314.7	312.62	315.31	314.53	315.1	315.65	316.3	316.65	314.15	314.94
304.48	303.9	303.84	303.36	302.53	305.86	303.22	305.06	302.99	301.96	306.67	303.3	303.41	304.65	304.28	304.95	302.85	306.57	304.84	303.54	302.17	304.98	303.38	301.92	305.41	307.01	303.42	305.05	303.34	305.13	303.94	303.39	304.46	302.23	302.65	306.15	300.27	304.96	305.11	304.85	303.43	302.73	303.16	303.24	305.16	306.07	307.62	305.93	304.93	304.04
326.92	325.97	326.37	327.07	325.05	327.23	325.67	326.7	325.3	327.64	327.35	325.87	326.13	325.38	327.52	327.93	327.28	325.74	327.28	325.74	327.43	327.85	326.89	326.8	328.24	325.76	326.52	326.33	326.95	326.21	326.45	327.61	326.01	329.22	328.29	327.55	329.67	325.63	326.59	327.46	327.35	327.75	327.56	328.07	326.88	325.46	328.83	327.34	325.79	326.59
311.98	313.5	312.27	313.14	313.55	316.03	314.92	313.83	312.8	313.06	312.45	316.12	312.15	314.26	314.1	313.93	315.26	314.28	312.97	312.32	313.86	312.62	313.64	312.56	313.45	316.24	313.34	314.22	315.17	314.65	313.98	315.42	313.32	315.03	315.57	312.82	312.76	311.9	315.71	314.53	312.15	313.56	313.45	315.65	313.55	316.29	311.98	313.2	315.12	316.17
299.17	299.65	302.98	301.95	298.78	302.04	300.31	305.58	297.91	299.65	301.89	301.4	299.29	304.08	301.1	299.74	302.4	303.51	303.96	305.78	302.74	300.93	303.12	300.9	301.33	300.6	298.8	300.95	297.71	296.69	299.41	300.34	299.2	299.8	298.9	300.31	301.04	297.37	300.03	301.89	302.29	302.67	302.38	300.84	298.92	300.93	303.64	299.41	301.42	300.8
301.62	300.9	301.45	301.7	300.72	301.45	303.39	301.7	298.7	301.96	301.12	299.28	302.41	300.33	301.15	301.09	302.18	299.47	300.85	300.88	299.85	299.79	298.1	299.87	301.29	302.74	303.5	299.87	300.28	301.69	298.86	299.57	300.27	301.28	299.77	302.13	300.08	300.98	300.48	301.85	301.57	303.12	302.1	300.67	301.01	301.77	299.84	304.69	302.2	299.15
315	312.17	317.09	314.6	314.42	312.48	314.35	313.66	314.8	315.06	313.99	313.38	313.63	316.37	311.65	315.59	314.09	313.74	312.82	311.26	313.89	313.17	313.47	317.04	313.32	315.01	313.87	313.38	316.9	310.25	314.66	311.12	313.16	310.03	314.89	316.75	316.45	310.27	314.27	313.52	313.95	317.28	316.63	314.3	311.81	315.45	312.57	313.08	312.41	309.72
314.22	311.69	314.63	316.45	313.61	317.11	317.16	315.3	316.77	314.36	315.01	314.97	318.18	315.3	315.91	314.29	317.35	314.56	317.76	314.78	315.02	315.25	313.57	315.33	317.14	313.85	315.21	314.03	315.3	314.57	315.54	315.75	317.93	316.71	314.22	313.44	314.6	316.18	316.23	313.42	315.27	316.72	313.17	316.36	312.86	313.4	315.92	313.86	316.6	313.49
316.2	315.75	314.3	312.64	317.44	316.01	313.71	316.59	315.53	316.63	315.78	317.42	316.45	315.53	315.57	315.28	316.03	313.36	317.1	318.8	315.13	315.84	314.3	315.91	314.28	315.27	315.86	314.69	311.27	316.28	317.11	316.13	311.56	313.4	315.95	311.9	313.84	312.16	317.47	313.94	314.36	315.48	316.16	313.99	317.01	313.73	315.28	316.76	316.54	316.08
298.65	299.21	303.25	301.45	299.18	300.65	297.96	300.9	300.25	301.63	300.89	297.88	300.11	300.06	300.07	300.18	300.97	301.84	301.03	300.88	302.09	301.67	298.91	301.98	301.77	299.35	301.67	300.17	302.07	297.58	301.05	299.19	300.73	299.12	301.96	299.95	300.61	299.18	299.72	296.91	297.68	296.66	299.62	301.04	298.76	297.5	300.15	299.08	300.13	300.4
328.62	328.24	327.58	329.18	328.44	328.2	328.59	326.6	327.04	328.61	327.88	327.76	327.44	328.12	327.78	327.71	325.43	329.58	326.3	326.74	329.92	325.84	326.91	327.79	324.75	328.39	327.77	329.26	324.15	328.24	328.06	327.89	325.73	328.28	326.84	326.15	328.15	327.2	326.58	330.78	329.32	326.96	330.13	327.91	328.48	328.31	325.96	325.31	328.85	325.84
302.76	300.73	305	301.89	303.18	302.9	301.36	303.04	304.81	304.3	302.56	302.07	304.11	303.97	301.63	303.9	302.85	306.28	303.28	303.15	305.69	304.47	304.08	305.32	303.56	301.39	305.33	304.51	305.11	303.14	302.62	303.71	301.36	301.98	302.65	302.09	304.19	302.75	302.11	303.56	301.55	302.51	302.26	300.4	303.27	302.99	304.21	304.11	301.75	300.56
322.47	318.65	320.84	320.99	318.44	320.1	320.17	317.66	318.13	318.29	319.42	319.47	319.87	317.82	319.69	322.56	318.31	320.16	321.4	319.47	317.78	316.93	320.01	318.89	319.33	318.29	320.98	319	320.53	318.3	318.25	320.81	321.49	317.57	320.41	318.66	321.63	318.16	317.37	319.43	322.82	317.98	317.88	321.98	320.23	320.71	318.49	315.83	320.92	320.2
300.87	299.68	304.25	299.99	299.48	297.69	300.4	302.82	300.95	297.91	300.86	300.57	299.18	298.02	301.47	301.03	299.6	301.86	299.74	299.81	302.27	299.91	301.13	298.46	300.88	302.49	298.52	298.01	299.74	302.77	301.34	300.43	302.37	300.6	301.11	297.68	302.66	299.51	300.45	299.23	298.65	299.21	298.21	301.15	302.69	299.93	301.35	298.35	302.4	299.62
297	292.94	300.92	293.56	296.28	296.28	295.43	297.8	296.48	295.5	296.94	294.97	299.25	298.06	298.3	295.15	296.81	298.18	296.6	294.88	298.79	296.59	295.97	295.29	298.28	296.69	300.26	295.79	296.92	294.75	297.69	297.56	298.66	294.81	295.44	296.62	298.53	296.49	298.11	296.38	295.33	298.23	297.89	296.03	296.47	295.23	297.16	296.89	298.07	298.22
308.81	310.65	309.75	308.73	311.6	309.19	309.69	309.71	308.8	309.72	309.8	310.3	307.74	309.43	311.35	310.31	308.92	309.68	309.31	309.13	309.58	310.41	307.84	308.57	310.4	309.74	309.32	310.54	308.58	309.82	311.12	306.39	310.58	309.56	308.47	308.75	309.82	312.23	306.76	309.09	310.1	308.3	308.93	306.14	310.77	309.77	309.07	305.88	308.14	310.73
322.39	321.83	326.04	324.42	323.94	324.69	325.23	323.84	325.36	323.45	326.49	323.74	325.93	327.35	325.2	326.53	324.52	325.13	322.54	323.15	326.02	326.56	324.29	324	322.84	323.93	326.01	324.83	325.1	324.93	323.62	323.19	322.66	326.2	326.78	324.64	326.91	324.08	324.53	324.65	325.9	324	325.01	325.09	323.9	321.59	323.02	325.54	326.67	324.05
326.55	327	326.57	323.7	329.25	329.07	325.07	326.78	325.01	329.79	327.3	327.69	326.68	327.56	329.56	324.87	325.37	325.36	327.79	327.31	327.78	326.95	329.66	325.03	329.27	328.69	326.52	329.7	328.17	330.16	327.41	325.78	327.9	325.01	329.83	326.39	326.19	327.93	326.8	327.12	328.09	326.38	326.33	327.02	326.6	327.86	329.88	329.83	325.81	327.9
302.74	302.83	303.81	302.53	301.51	301.33	302.39	304.14	305.6	301.53	301.52	300.28	301.89	305.22	303.69	301.12	301.43	303.22	302.25	301.31	301.78	302.17	304.39	301.58	303.62	301.61	302.96	303.78	304.62	303.28	304.45	302.69	302.03	304.58	303.12	301.96	300.84	303.43	302.71	304.2	303.72	301.23	302.54	301.36	302.1	303.46	303.36	301.25	304.96	300.85
293.84	293.97	294.32	293.03	294.81	294.79	293.51	297.15	294.41	296.43	297.42	294.74	296.45	294.92	296.39	293.95	294.47	294.38	293.57	296.26	294.57	292.63	293.85	297.16	294.58	294.85	295.52	295.9	293.41	296.33	293.91	295.51	292.8	293.24	292.97	294.98	294.06	296.64	295.49	293.07	297.85	293.82	293.48	294.29	295.11	293.17	297.88	294.63	295.47	296.01
317.82	315.34	315.05	313.77	313.57	313.86	317.02	311.83	312.07	312.9	314.03	311.01	312.76	313.22	312.74	313.19	313.5	314.45	316.12	313.97	314.61	316.42	314.38	313.96	314.03	314.35	313.82	312.88	312.27	313.56	312.77	312.28	315.22	310.58	316.51	314.81	314.68	314.41	314.22	312.05	313.3	316	314.34	312.92	314.1	312.58	314.31	312.49	314.31	315.12
309.57	307.84	308.25	309.37	308.12	307.84	308.72	306.71	305.34	308.03	307.16	308.58	308.77	308.41	308.34	306	306.53	306.81	308.18	309.46	307.84	308.42	308.64	306.82	307.97	306.35	305.42	307.62	307.95	307.34	308.14	308.26	309.63	308.5	309.51	309.55	308.46	304.95	307.03	306.18	306.35	305.86	308.51	307.11	306.3	306.7	308.49	306.98	307.35	307.9
294.29	297.89	297.81	298.64	299.91	295.38	297.43	297.16	298.87	297.27	297.37	296.94	295.8	296.23	297.36	295.49	298.94	296.6	295.31	296.76	297.54	297.63	296.76	299.16	296.48	297.69	295.84	297.46	298.86	295.05	294.19	297.04	297.53	297.17	297.16	297.75	297.64	296.1	295.16	297.59	298.2	296.26	296.33	298.16	296.84	296.36	296.77	295.39	297.05	295.49
297.73	297.81	296.68	301.16	297.24	301.32	301.15	301.65	299.58	299.33	298.22	301.11	303.66	298.52	299.08	301.4	301.42	299.72	299.58	298.17	298.58	298.12	299.52	298.64	305.48	298.95	298.31	300.2	296.99	299.48	299.77	300.3	298.92	300.02	299.86	298.05	299.75	300.81	298.2	301.11	298.98	299.23	299.66	298.56	298.39	300.83	297.7	301.34	298.06	300.01
315.11	313.33	317.46	314.93	314.8	316.18	316.49	314.46	315.03	315.63	312.34	313.37	316.23	315.36	316.33	313.7	317.81	318.76	314.74	314.12	317.1	313.51	313.52	317.35	317.32	313.34	315.87	315.77	313.65	313.21	316.26	317.33	314.62	314.24	316.14	314.25	312.57	315.54	316	316.21	316.89	315.97	312.48	312.74	316.18	313.74	315.82	317.12	313.33	314.38
314.21	311.19	315.55	313.9	316.05	317	314.32	316.33	315.23	316.72	311.98	316.22	315.41	312.2	315.59	315.85	316.53	312.72	314.61	314.83	315.39	314.92	313.88	315.02	315.39	316.65	313.6	314.31	316.41	314.18	315.53	312.73	313.12	314.26	314.84	315.26	311.5	315.75	316.61	316.19	315.97	312.96	314.48	313.53	315.95	314.75	315.61	314.81	313.58	314.94
305.21	303.31	305.12	303.56	303.65	306.29	304.34	303.85	304.09	305.02	302.52	306.32	307.18	305.14	307.02	306.55	306.34	303.89	305.97	307.13	303.04	306.85	306.12	304.17	304.88	303.38	305.72	303.35	308.36	306.31	304.5	306.23	303.72	304.4	304.72	303.84	305.7	305.43	305.37	307.18	305.87	308.25	306.82	305.9	306.11	306.47	305.28	305.94	305.08	306.11
311.74	312.83	311.86	313.51	311.31	309.19	311.01	311.23	312.94	313.5	309.54	311.44	312.52	313.04	311.7	313.63	311.33	310.21	310.87	313.3	310.59	312.59	312.92	313.34	311.94	312.86	311.92	310.21	312.67	309.29	310.7	313.64	311.01	311.57	311.16	312.12	311.93	311.07	310.93	310.67	312.26	312.35	310.96	311.76	312.2	312.84	311.46	312.22	310.82	313.39
318.91	317.97	316.66	317.74	317.26	318.92	319.68	317.56	319.9	320.58	318.5	321.63	318.37	318.33	317.56	319.23	313.55	318.82	317.43	317.39	319.12	318.31	319.61	318.59	321.45	319.4	317.98	319.89	319.1	317.98	319.09	317.58	316.53	320.85	318	319.92	318.49	318.69	317.48	319.23	318.86	317.05	315	320.32	319.47	320.49	319.61	320.52	315.78	318.72
305.77	307.49	305.59	306.83	303.25	306.17	305.59	307.25	304.38	306.13	309.32	306.98	305.1	306.76	306.71	308.15	306.72	309.11	309.02	303.83	306.37	308.21	305.35	305.72	304.73	306.97	305.8	307.5	306.51	307.92	306.78	305.34	307.22	304.23	307.72	306.96	305.17	302.48	306.12	303.9	305.44	307.93	305.54	307.11	304.46	306.83	307.54	305.52	306.66	306.57
305.07	306.33	305.85	306.83	302.59	307.8	308.14	306.24	305.88	303.77	307.09	303.55	308.59	306.51	305.48	306.96	306.3	307.54	306.55	306.93	305.77	306.38	305.44	304.46	306.78	307.63	307.72	306.72	308.83	304.48	305.74	303.62	307	304.52	308.09	304.09	307.36	308.21	305.7	304.96	304.65	306.49	306.47	307.26	305.45	307.9	309.03	308.78	305.54	306.62
306.8	307.16	308.3	305.38	305.55	304.25	304.3	306.27	306.01	306.56	306.98	305.73	304.51	305.78	307.65	308.48	306.67	305.76	304.86	306.17	304.93	304.67	306.56	307.79	305.71	304.52	305.87	304.57	304.88	306.74	305.79	306.09	305.73	307.08	304.22	307.82	306.28	305.33	304.39	306.79	304.04	307.8	307.29	306.71	305.86	305.47	303.98	307.72	306.72	305.11
311.95	312.81	312.51	315.55	311.42	313.5	313.57	311.08	311.6	311.56	312.43	314.55	309.17	312.62	312.21	315.8	314.51	313.72	314.87	313.58	311.87	315.92	312.79	313.43	310.22	312.04	311.71	315.07	314.47	314.73	310.76	312.58	311.58	314.54	314.15	313.39	312.86	313.8	311.93	311.93	315.58	311.66	311.03	312.83	310.86	314.7	313.9	314.13	315.95	312.45
304.9	299.2	304.65	301.26	300.48	302.92	303.92	302.43	305.3	302.22	302.81	303.78	303.73	303.91	302.76	303.19	305.2	300.39	301.5	304.6	303.31	302.49	302.2	303.99	303.13	302.3	303.24	301.93	301.17	301.59	304.06	301.64	303.54	301.98	304.04	301.84	301.46	301.66	303.74	301.1	303.51	301.97	304.21	302.66	301.13	302.79	304.23	302.79	304.3	302.79
305.64	305.35	307.68	305.54	308.5	305.76	307.78	307.49	302.32	308.5	303.94	307.88	307.71	305.92	305.21	306.23	304.73	304.8	306.32	307.18	305.64	306.41	307.43	307.09	305.36	305.94	305.91	306.51	306.84	305.09	305.54	306.7	307.01	307.02	307.93	305.84	307.33	305.85	303.76	304.35	306.58	306.75	305.13	306.7	306.82	306.95	305.97	308.01	304.88	307.91
324.59	329.53	329.18	329.51	329.87	327.38	326.42	325.28	326.27	328.87	327.11	324.21	329.64	328.73	326.83	329	328.54	326.23	328.01	328.47	327.75	331.98	326.67	326.71	328.57	331.61	327.03	329.28	328.18	328.95	327.04	326.08	327.96	326.86	328.68	327.3	326.04	326.3	329.24	326.03	327.31	327.45	325.54	329.79	329.29	329.44	328.32	329.74	327.42	329.07
312.59	313.74	314.59	312.18	311.34	310.77	314.75	313.11	315.4	313.32	314.25	312.82	313.48	311.94	312.84	314.49	314.36	313.4	312.86	312.9	315.18	311.16	311.8	315.22	315.06	314.48	314.13	312.66	313.27	312.3	312.04	315.58	308.7	310.71	315.12	311.3	313.15	312.35	314.15	310.75	312.63	312.6	313.77	312.61	313.34	313.83	312.07	313.78	312.71	313.43
297.6	296.78	297.69	295.1	295.43	296.64	297.15	298.6	298.26	296.54	299.27	293.58	298.53	298.24	297.69	296.22	295.95	295.84	298	297.85	294.59	296.89	296.44	295.26	297.35	296.16	297.96	296.26	297.19	295.17	296.22	295.78	298.86	295.73	296.83	294.94	297.85	296.61	297.59	296.48	296.79	295.84	297.94	295.37	297.39	297	296.38	299.89	298.33	297.46
305.19	303.57	304.88	306.17	303.28	303.57	305.26	304.52	301.75	305.13	303.53	303.99	306.73	302.53	305.11	306.93	305.71	303.28	303.89	305.25	305.22	302.54	304.21	304.26	302.9	305.38	302.64	303.77	304.53	303.84	303.34	303.33	304.88	304.25	302.85	305.35	303.33	302.75	303.45	305.19	305.98	307.94	304.46	304.43	305.35	306.69	302.63	304.21	303.78	305.22
303.57	302.14	306.67	303.42	304.11	302.05	303.46	304.52	307.58	304.58	303.71	304.4	304.85	306.07	305.62	300.58	305.47	305.21	302.17	303.42	305.96	304.99	304.61	303.13	307.03	305.89	302.49	303.5	304.13	304.67	303.61	302.54	305.89	302.96	306.35	303.7	307.15	306.49	306.27	304.48	304.92	303.52	303.81	303	304.38	302.23	304.19	303.81	302.71	305.11
304.45	307.58	305.7	303.25	304.55	306.09	307.85	304.96	305.47	303.83	305.1	306.04	305.43	305.13	302.75	303.98	307.37	305.18	307.9	305.7	305.03	304.34	305.17	305.24	304.65	304.75	304.65	305.27	304.81	303.93	302.53	305.53	305.21	304.54	305.46	304.12	304.72	306.3	304.8	308.64	304.9	305.53	306.23	305.7	305.87	307.49	306.75	307.43	303.26	305.2
303.75	305.44	303.64	302.64	304.27	307.19	304.62	303.05	306.66	305.82	306.02	303.56	304.36	304.46	307.14	308.24	303.74	304.27	303.37	302.12	304.2	305.54	303.53	304.44	305.15	304.41	303.76	301.63	302.18	303.05	308.33	302.61	305.42	303.78	304.66	303.83	303.86	301.31	303.88	305.21	306.51	305.87	305.95	304.01	306.86	304.15	302.95	305.16	305.89	303.9
304.45	305.51	303.47	304.08	301.96	304.42	302.72	305.15	304.16	303.42	304.83	302.96	301.35	302.82	302.22	303.44	303.21	303.5	302.7	303.61	305.39	304.41	301.09	302.2	300.92	303.4	304.36	304.16	303.65	303.03	304.35	302.5	302.5	304.28	304.83	303.95	306.8	303.03	303.29	305.97	303.25	301.2	303.62	302.28	304.62	303.66	304.91	303.98	304.53	301.66
299.27	303.89	300.46	301.92	300.89	301.24	300.38	302.29	302.58	301.43	303.66	301.86	300.94	302.81	302.63	302.63	301.05	301.47	301.62	305.03	303.63	302.54	302.75	304.05	302.88	300.88	303.36	301.65	301.7	303.35	304.13	303.94	303.56	303.26	301.38	301.93	301.18	302.46	302.42	301.96	303.22	302.71	302.61	301.86	303.08	302.86	303.96	303.87	302.02	300.98
307.19	310.9	310.77	309.18	309.23	309.11	309.95	309.23	306.38	307.22	306.63	305.21	308.94	307.9	310.38	310.19	308.03	308.19	310.96	310.69	308.64	308.9	309.17	308.58	307.21	308.04	309.06	310.13	307.11	307.96	308.56	308.17	309.88	309.77	310.96	311.18	309.26	308.05	309.4	308.45	309.46	311.72	308.1	308.3	307.03	308.08	307.44	308.11	308.66	309.1
327.94	329.64	327.24	326.83	328.25	328.23	329.16	327.13	327.61	324.97	330.21	326.95	328.04	328.18	330.63	325.95	325.63	325.22	327.38	326.39	327.41	327.16	329.25	327.8	327.16	327.84	327.22	326.56	329.41	330.48	331.06	327.31	327.99	325.48	330.3	329.43	329.65	328.59	326.24	325.55	325.43	327.77	326.41	325.95	326.32	327.92	327.67	326.98	328.25	328.45
314.44	312.57	311.32	311.63	309.14	309.96	309.23	310.81	310.89	311.99	309.05	312.25	312.74	311.8	310.87	314.89	309.36	314.51	313.01	309.3	308.72	310.33	310.51	309.2	311.41	310.87	313.87	309.09	313.48	310.97	310.39	311.24	311.53	311.5	311.08	311.17	310.76	312.41	311.16	307.86	311.59	310.33	310.07	311.79	315.38	310.82	312.41	311.61	312.57	311.46
306.46	303.2	305.2	304.16	305.31	307.07	303.79	304.35	304.3	305.56	305.32	302.61	301.86	303.48	305.23	304.93	304.39	303.2	305.6	305.47	304.06	304.11	303.62	305.47	305.51	304.62	304.96	306.83	307.81	305.54	303.89	303.55	302.97	303.56	304.55	305.09	303.74	304.34	301.76	305.72	302.18	304.95	304.74	305.53	305.04	306.9	304.82	306.96	306.05	306.73
300.48	300.98	298.56	302.82	297.05	297.9	298.47	297.57	298.1	298.81	297.19	299.71	298.78	302.14	300.29	301.42	300.18	300.65	300.99	300.54	297.39	300.89	300.46	300.37	299.98	300.31	300	300.66	301.64	297.34	299.53	303.72	300.26	300.48	301.14	298.48	300.47	298.46	297.75	299.69	300.89	300.2	297.72	299.23	298.59	299.76	298.87	299.27	297.5	300.97
302.93	303.85	300.67	301.06	302.81	303.66	303.81	303.58	304.29	301.7	301.47	305.24	301.78	303.29	303.82	303.6	306.37	301.24	306.3	302.24	304.37	301.96	304.41	305.06	303.79	304.46	305.52	304.89	300.09	302.75	305.22	302.82	304.26	301.9	302.26	303.66	302.05	303.06	299.97	304.56	302.91	304.8	304.26	301.76	303.2	300.58	304.97	305.92	303.3	301.42
303.68	301.45	303.24	305.86	304.29	302.29	305.27	303.89	305.13	302.84	302.46	306.46	304.5	302.08	302.41	306.82	302.07	302.97	306.8	303.99	303.91	306.2	303.57	304.54	301.26	302.82	302.75	303.83	303.7	301.13	303.39	304.27	300.46	300.93	307.72	305.83	305.86	304.23	301.53	303.65	305.06	303.52	302.16	302.89	303.77	304.92	304.07	302.43	303.97	302.63
316.92	317	318.34	317.94	319.58	318.21	317.17	319.1	319.59	316.92	320.04	316.8	320.53	318.84	317.68	315.24	315.27	318.81	322.2	317.8	318.61	318.1	317.83	319.14	317.6	320.48	320.48	317.92	319.03	319.42	317.05	317.38	319.32	317.99	314.07	317.09	318.07	318.02	318.23	319.45	318.01	317.58	317.49	316.18	317.73	317.35	318.79	318.52	317.04	319.92
325.55	323.56	324.55	324.36	324.98	326.68	325.93	323.24	324.58	323.79	325.19	324.38	326.13	322.91	323.9	324.42	322.94	323.13	323.41	322.11	325.37	324.05	322.62	322.9	327.35	324.86	322.69	324.54	325.96	324.26	325.42	322.7	325.58	322.21	325.82	325.29	325.46	325.39	323.9	321.24	324.73	325.23	323.95	323.55	326.38	323.41	326.41	325.58	324.04	325.85
306.34	306.49	306.43	308.26	305.99	304.88	308.79	308.93	307.8	306.51	304.61	304.97	306.54	305.86	307.22	306.93	306.01	306.87	307.88	304.94	306.44	306.78	305.38	308.03	306.28	306.68	305.49	305.92	306.45	308.14	306.7	306.73	306.42	307	304.7	309.46	308.32	306.33	307.24	306.81	307.09	305.27	307.13	305.67	308.31	305.12	307.03	307.53	306.55	306.22
295.35	295.41	293.33	293.64	291.92	292.33	293.07	293.13	291.24	292.74	295.3	292.17	295.71	295.26	293	292.63	293.41	293.11	293.27	293.39	292.48	295.88	296.51	294.87	294.47	293.41	295.35	293.1	292.61	293.72	296.07	293.17	293.75	293.7	293.83	296.38	291.23	292.79	292.15	292.85	293.7	294.44	293.47	293.75	296.12	294.59	293.71	295.75	294.66	292.5
318.81	318.2	318.1	320.49	316.81	318.58	317.79	321.45	317.64	318.65	319.59	315.76	318.31	315.63	319.01	318.15	319.46	318.82	320.42	316.63	319.18	316.87	319.76	317.52	318.35	318.32	316.17	317.94	318.65	317.78	316.78	317.83	315.76	318.58	319.12	317.85	319.56	319.68	317	317.7	318.42	316.7	317.3	318.37	316.87	317.98	318.42	317.42	319.73	320.08
302.11	304.24	304.24	303.24	301.6	302.75	301.88	302.67	302.63	302.84	304.09	302.4	303.52	301.59	301.72	299.68	302.49	302.07	302.63	302.71	301.91	300.14	304.45	302.35	304.05	303.46	304.1	302.18	300.31	304.09	302.3	302.27	300.1	305.2	300.65	301.58	300.86	302.64	302.54	301.67	302.9	301.89	302.26	300.88	302.01	304.49	301.69	303.38	302.89	302.47
312.37	314.55	314.4	315.26	317.87	318.03	318.1	317.36	316.21	316.65	314.49	316.05	317.51	314.63	315.78	315.32	314.79	314.27	315.19	314.92	313.96	318.97	317.41	316.59	315.33	314.99	318.15	312.41	317.44	314.93	315.58	313.36	313.52	315.63	313.08	317.12	316.03	316.53	315.35	315.79	314.19	315.03	313.69	316.03	315.3	316.25	319.43	314.12	313.8	313.77
324.51	323.58	325.89	326.97	325.62	322.27	325.62	326.97	327.49	322.28	322.51	322.89	324.73	327.16	325.36	323.91	324.89	324.59	325.9	324.53	324.88	325.01	324.59	324.97	323.91	322.62	324.8	323.76	324.24	324.25	325.4	322.75	326.45	324.17	325.03	324.36	324.49	324.19	322.12	325.81	324.09	326.4	323.08	324.88	323.99	325.05	327.24	326.65	324.75	324.19
304.42	303.78	306.93	306.56	302.65	304.77	303.8	307.69	307.25	306.43	305.74	301.25	304.57	303.26	305.33	306.13	303.8	305.24	306.13	304.25	306.33	302.9	303.33	302.54	306.77	301.49	306.52	304.87	303.45	303.34	303.01	305.67	303.36	302.51	304.96	307.52	304.35	306.27	305.31	302.91	307.33	305.97	301.79	306.14	304.1	306.22	305.94	304.32	307.02	305.28
313.59	313.64	315.69	311.79	312.98	313.82	311.65	312.45	311.88	313.34	312.31	311.29	310.7	314.59	310.4	311.75	310.78	314.82	313.29	313.76	313.56	311.04	309.49	310.68	313.23	312.46	312.06	312.81	311.45	312.17	311.29	312.34	311.97	312.58	313.55	313.07	313.72	312.37	315.41	313.85	311.56	310.76	312.97	312.36	312.61	312.95	312.04	314.1	312.26	313.49
303.68	305.76	302.86	304.97	304.68	307.21	303.93	304.4	305.41	303.65	304.71	303.95	305.14	303.02	303.81	305.3	304.55	303.7	307.75	303.63	303.77	304.89	304.32	303.75	303.53	305.44	304.37	304.92	306.12	303.08	303.92	306.46	305.19	305.42	305.55	304.1	304.76	303.56	301.02	304.02	302.97	303.91	306.17	304.1	307	301.66	302.73	305.83	304.61	302.39
304.65	302.38	302.75	303.08	304.37	302.52	302.4	302.74	302.31	302.36	302.46	303.82	304.35	303.98	303.46	300.41	305.31	302.88	304.49	303.64	305.55	302.96	302.74	303.33	303.87	301.74	304.71	302.95	303.54	303.55	300.86	304.69	302.54	303.67	302.7	304.5	303.36	302.03	303.5	301.33	302.47	302.29	303.36	304.92	299.03	303.58	303.67	302.41	301.8	301.48
294.95	293.62	292.99	295.85	294.78	295.46	294.95	295.91	294.93	294.3	293.86	297.1	295.29	291.33	294.7	294.04	294.76	295.67	297.4	294.91	295.21	296.21	296.89	296.68	294.24	294.39	295.12	292.85	292.2	296.95	296.01	294.26	295.37	294.29	293.06	294.41	293.73	296.29	296.46	295.23	296.41	293.69	296.1	294.51	295.72	293.5	294	293	297.54	294.86
314.54	313.44	315.23	315.14	316.08	314.14	313.5	313.5	313.56	316.46	313.35	314.11	313.77	314.88	314.07	313.66	312.6	311.32	314.75	313.8	311.69	313.19	315.2	315.76	316.4	314.39	313.83	314.52	314.64	317.28	314.24	313.39	313.09	313.29	313.9	316.15	313.7	315.24	314.57	315.83	312.43	313.5	315.79	314.73	313.1	314.21	314.21	313.46	310.59	315.3
315.71	314.37	315.21	317.58	315.57	315.11	314.76	315.81	313.93	314.34	315.45	315.56	313.6	316.24	313.86	313.97	316.07	314.55	313.89	313.68	314.45	314.11	314.82	315.41	316.58	314.03	314.19	317.68	317.3	316.17	314.77	314.5	313.86	315.54	314.32	314.3	316.27	317.27	316.87	313.49	316.07	313.91	313.47	313.75	313.9	314.11	316.91	315.36	315.32	316.1
313.96	317.6	313.98	315.55	316.49	315	317.03	315.15	314.41	312.86	314.73	316.12	315.96	315.47	317.21	315.25	315.15	316.2	314.03	313.71	313.72	314.48	315.29	315.38	314.57	315.84	314.5	314.31	317.72	316.91	313.88	316.1	313.87	314.33	316.21	315.29	317.15	316.26	315.48	313.79	314.75	316.02	314.07	314.32	314.88	314.13	318.3	314.75	315.03	314.83
325.66	325.98	326.01	324.57	325.04	322.5	324.95	325.63	325.44	326.46	326.54	326.23	324.41	325.8	327.52	327.17	328.04	324.77	326.24	326.06	326.39	324.4	327.62	323.59	324.21	323.06	322.41	325.71	326.85	326.71	327.22	323.8	325.53	325.57	325.63	325.96	326.71	326.15	325.56	324.01	323.75	325.99	327.02	325.98	326.98	326.83	328.03	325.44	325.88	324.87
303.33	303.69	303.28	303.3	302.84	302.76	304.45	305.32	305.23	303.34	301.32	304.21	304.02	302.47	307.51	303.22	302.52	305.36	302.94	302.05	304.13	300.64	303.32	301.79	301.88	303.95	304.4	301.74	300.97	303.84	304.05	302.38	303.26	304.13	305.35	304.13	303.48	303.36	302.65	305.22	306.21	302.34	305.19	305.58	304.12	305.01	304.59	303.2	302.36	303.79
313.45	312.15	313.73	312.91	315.59	315.09	311.69	312.04	312.16	312.13	310.85	312.73	314.96	310.57	313.88	316.3	309.75	313.14	315.79	312.78	313.67	316.37	314.06	310.45	314.02	314.21	315.13	312.23	314.25	314.12	314.3	313.05	312.82	314.25	314.01	313.2	311.42	312.46	312.83	317.1	312.91	313.78	312.11	313.53	312.96	313.54	314.52	311.73	311.51	315.29
312.44	312.23	311.56	312.8	312.47	312.75	314.32	314.15	312.39	310.65	313.25	314.56	313.49	313.85	311.92	314.3	312.44	312	312.35	312.04	316.6	311.95	311.41	315.01	314.07	311.16	313.29	312.92	315.73	312.32	311.87	315.28	313.8	314.73	315.35	312.67	312.29	315.71	310.26	314.06	313.58	314.36	313.25	312.94	311.62	313.51	310.91	311.03	312.55	313.84
314.29	310.93	309.27	310.96	314.72	310.52	309.27	310.16	309.78	310.73	310.7	311.86	309.71	311.4	310.26	309.02	311.27	311.24	311.93	308.74	309.29	310.87	311.17	310.17	309.55	309.32	308.55	313.11	310.96	312.61	309.24	311.34	308.12	311.68	310.55	311.5	308.47	313.15	310.68	310.92	312.73	308.02	311.36	312.31	310.72	310.6	312.23	308.87	311.37	308.94
313.77	308.86	312.54	314.98	314.76	313.56	311.9	312.3	312.22	312.64	313.45	311.36	313.29	311.87	311.69	310.13	314.54	312.28	314.21	313.34	312.82	313.64	311.83	312.93	311.24	311.69	316.55	312.21	314.11	312.35	312.18	311.09	311.86	313.4	314.69	315.18	313.16	313.39	314.46	312.21	314.12	313.12	312.96	312.29	311.86	312.48	312.32	313.09	311.4	311.82
301.96	301.57	304.11	301.46	302.28	300.82	302.53	301.06	300.89	302.93	302.02	302.7	304.85	302.39	305.98	298.47	302.92	301.8	303.31	303.36	301.31	299.97	300.61	301.64	303.65	299.69	302.26	303.1	303.61	301.83	303.15	300.6	304.57	300.79	300.82	303.67	303.27	300.28	300.39	303.28	304.08	299.35	302.63	300.54	302.18	298.76	300.94	301.13	300.43	300.51
325.09	324.69	324.8	327.24	325.58	325.14	326.23	330.01	326.72	323.21	326.74	325.7	324.11	326.01	325.38	327.41	325.08	326.71	328.49	326.22	324.38	327.99	326.72	324.14	324.87	324.54	325	325.33	327.24	323.3	324.28	321.56	325.45	327.08	325.96	324.5	326.84	325.31	323.31	323.89	325.41	326.19	325.34	324.06	326.5	326.15	322.73	324.6	325.58	323.77
310.03	308.25	310.84	309.4	308.9	306.69	306.57	309.98	310.32	310.97	306.34	305.51	307.35	306.65	309.42	309.63	309.57	307.19	310.23	309.58	308.9	310.11	309.88	310.82	308.06	308.19	309.25	308.69	306.69	309.85	308.45	309.11	310.28	307.82	307.97	308.36	311.02	311.46	308.91	310.47	311.21	308.16	310.18	309.34	306.65	311.1	308.58	309.42	310.01	309.3
304.47	304.3	303.81	305.98	305.47	306.54	307.89	304.41	305.3	306.09	305.43	307.2	307.05	305.55	307.34	307.48	307.07	306.04	305.78	309.23	307.96	306.4	305.03	307.75	307.51	303.9	304.95	307.01	307.47	305.59	308.56	306.02	307.57	305.23	308.99	307.7	308.29	307.35	308.08	309.19	304.88	306.69	307.62	305.98	306.5	306.85	307.36	311.17	306.66	307.96
317.12	317.17	313.84	316.85	317.68	315.09	315.66	317.77	318.1	315.21	316.17	315.73	317.86	314.71	317.39	312.62	314.62	315.65	315.29	315.74	315.55	315.23	314.27	316.08	316.4	315.24	316.22	314.57	313.87	318.86	317.85	315.77	318.11	314.69	317.23	315.97	313.54	317.56	316.68	314.76	316.18	314.62	316.38	317.76	313.59	316.03	315.79	313.18	314.47	314.59
311.05	311.59	308.64	311.65	312.11	311.7	310.85	311.2	312.07	311.52	310.54	309.95	308.14	309.48	312.36	312.32	308.67	309.58	309.07	309.46	311.56	308.34	312.71	312.45	314.05	312.18	311.87	310.11	310.92	307.83	307.3	309.95	312.17	308.87	311.59	311.72	309.22	310.77	312.53	311.88	311.01	312.54	311.45	311.78	310.57	311.59	310.23	311.56	311.49	311.8
303.2	303.76	303.5	304.5	303.36	303.82	303.68	301.48	302	305.1	304.3	300.88	302.33	302.77	303.78	303.54	303.6	305.49	305.16	302.58	304.2	304.22	302.49	303.03	304.9	303.9	304.71	303.74	302.57	304.43	302.01	303.74	304.21	304.28	306.62	304.4	303.28	303.31	301.74	302.63	304.98	300.28	304.19	304.83	301.55	304.21	300.88	305.68	305.83	304.14
303.94	301.52	305.46	303.93	304.65	304.66	302.98	303.38	299.18	302.63	305.14	301.82	301.34	302.14	302.49	299.85	302.61	302.44	302.76	303.87	303.77	300.62	301.84	303.7	301.64	304.23	301.4	299.34	303.65	303.11	302.36	305.06	301.39	302.75	301.92	303.95	300.45	303.95	300.89	304.53	301.83	302.36	302.95	302.52	301.5	303.03	302.66	302.25	301.18	302.32
293.05	293.59	294.94	295.57	294.37	294.56	294.44	293.08	292.11	296.39	295.09	293.7	293.95	292.97	294.57	294.5	296.96	290.39	294.2	292.33	293.99	293.8	292.66	293.23	293.46	291.77	292.45	294.29	292.11	292.49	291.67	294.51	294.25	292.65	295.43	292.64	292.51	293.84	293.27	295.34	292.17	295.25	295.81	290.37	294.15	294.48	294.32	295.09	294	294.49
304.49	304.97	307.77	305.7	306.16	305.89	304.56	308.22	307	306.12	307.85	308.74	305.2	307.91	306.51	306.92	310.25	306.99	306.73	307.82	307.98	305.99	306.05	306.56	307.82	305.48	307.64	306.75	304.61	305.42	308.58	306.13	306.32	305.87	304.75	306.86	306.41	305.04	307.23	308.09	308.43	305.73	307.32	305.87	303.93	307.07	304.5	306.98	308.47	306.35
317.96	318.41	318.75	321.12	318.74	320.47	320.12	319.23	318.34	315.65	319.65	316.34	320.04	319.6	318.7	318.32	318.19	316.13	317.83	318.68	318.47	316.48	319.41	317.61	321.34	318.81	319.8	317.87	316.21	314.76	320.14	316.46	318.78	318.66	318.6	317.38	317.67	315.51	317.89	317.97	317.71	317.95	316.92	317.5	319.35	319.65	320.33	319.91	315.92	318.49
306.64	310.5	307.13	309.12	306.49	308.43	308.85	306.69	309.77	306.09	308.61	309.41	307.98	311.07	310.52	308.94	310.52	311.87	308.42	307.27	308.75	308.14	308.27	308.63	311.75	306.3	310.74	307.6	305.88	309.22	309.95	308.62	308.96	309.3	308.17	306.81	310.74	306.52	308.5	312.53	307.52	307.34	306.72	308.23	309.46	309.11	307.7	308.88	308.99	308.48
306.03	304.38	303.91	306.41	305.27	306.8	304.24	306.96	304.99	304.67	309.01	304.18	303.87	307.28	306.08	305.6	302.91	305.25	306.95	305.71	307.12	306.62	302.22	306.1	304.99	303.85	303.51	306.21	305.01	304.05	303.54	305.22	304.22	304.56	307.16	305.9	305.29	307.39	302.51	305.43	304.09	305.52	303.17	303.54	305.76	305.32	304.92	302.75	303.66	304.85
324.26	326.65	323.24	322.91	325.47	325.19	325.03	325.03	321.66	324.82	325.48	322.56	325.53	327.16	324.16	323.78	324.24	327.31	326.04	326.28	326.27	323.44	326.49	323.83	324.13	323.11	325.86	321.48	325.51	324.49	323.78	324.81	327.53	325.15	322.81	323.06	324.53	325.52	326.27	329.36	324.93	322.88	323.01	324.26	324.21	323.78	326.69	325.36	324.82	322.6
299.23	299.71	300.36	298.56	299.69	299.59	300.52	297.71	299.21	299.75	301.08	300.99	299.01	299.58	296.39	298.02	300.99	299.49	301.89	303.11	300.4	301.81	298.83	300.21	300.31	300.19	300.97	299.13	299.61	300.69	299.18	300.61	303.55	300.08	300.06	299.63	298.1	300.2	299.51	302.79	300.75	299.84	298.92	295.92	298.52	297.49	298.37	301.13	297.97	301.07
[truncated: 800 more rows]
[truncated: 150 more columns]
