# Supplementary material for: Genetic dissection of main and epistatic effects of QTL based on augmented triple test cross design
Source: PLoS One. 2017 Dec 14;12(12):e0189054. doi: 10.1371/journal.pone.0189054 (PMC5730204; doi:10.1371/journal.pone.0189054)
Supplement: S9 Supporting Information — (ZIP) [file pone.0189054.s009.zip › z5_1950_0.5_5.csv]

303.67	302.61	302.67	303.94	305.73	303.89	305.29	303.83	305.73	304.32	305.18	302.89	307.76	306.24	304.67	309.13	307.42	307.15	303.81	306.3	302.63	304.51	303.62	303.38	304.53	300.84	306.11	305.93	305.17	305.58	308.11	305.03	303.8	302.63	304.43	306.49	306.44	307.68	305.76	305.92	303.45	305.38	302.93	306.06	302.73	303.85	302.45	303.23	304.67	304.72
320.12	320.26	319.29	319.14	320.9	318.39	318.87	319.22	319.85	320.42	320.14	318.31	319.15	321.26	321.45	319.12	319.64	317.48	320.92	318.44	319.71	324.42	319.38	318.85	320.68	318.74	318.78	320.84	319.87	319.46	319.63	319.32	319.55	316.68	318.4	314.24	319.79	322.23	317.67	319.85	319.86	320.56	317.04	318.45	319.4	320.44	318.62	316.93	319.24	319.87
294.35	293.41	292.28	289.86	295.55	291.8	295.35	297.4	293.09	292.66	293.93	295.25	297.02	296.36	300.1	291.91	295	295.23	293.5	295.89	297.47	294.71	288.85	295.46	294.42	293.51	299.19	295.83	295.48	296.68	294.02	292.37	300.17	290.85	292.79	292.32	297.94	294.29	294.11	293.33	294.16	294	290.91	296.41	295.24	295.12	293.61	291.01	292.96	295.34
315.17	312.57	316.23	317.63	313.17	313.65	315.32	318.96	316.87	317.93	317.83	316	318.74	314.79	317.52	316.14	313.63	316.66	316.86	319	317.09	315.5	314.53	317.58	318.14	319.7	318.5	319.33	317.08	317.04	315.45	316.47	320.09	312.66	316.34	315.51	311.61	315.42	315.93	319.15	319.84	318.85	317.71	317.54	314.46	317.23	319.13	312.24	314.61	317.96
309.57	306.47	306.56	304.31	309.71	304.03	307.87	305.73	306.32	307.82	304.61	304.83	307.01	306.2	307.33	304.17	303.5	305.07	306.96	310.66	305.71	308.6	303.73	307.1	306.92	305.22	306.45	308.11	308.41	302.67	307.92	306.41	304.56	305.77	306.93	306.44	306.52	308.02	306.25	304.71	304.56	306.19	305.99	306.7	307.26	307.89	305.19	306.79	306.94	303.19
315.36	313.29	313.46	313.86	311.78	315.37	311.5	310.55	312.46	309.79	313.14	312.06	316.69	312.5	309.86	315.58	313.1	313.44	311.82	312.85	311.66	310.48	308.86	312.21	312.24	310.29	311.96	311.41	315.02	313.78	313.76	311.67	314.45	314.41	315.41	313.65	309.49	315.77	311.45	316.06	311.51	313.81	315.42	313.73	312.11	312.91	309.57	316.9	315.39	314.57
314.14	311.67	314.66	310.03	314.86	312.74	314.45	313.91	315.55	314.28	315.03	314.01	313.89	314.81	309.01	313.39	313.76	313.16	313.6	315.37	313.48	311.34	315.32	313.91	314.35	312.53	314.01	312.52	313.25	316.77	313.08	315.77	313.49	313.93	314.18	312.35	312.26	311.61	317.36	316.21	314	314.07	314.18	313.25	316.15	309.85	318.01	312.4	310.56	314.25
302.22	304.73	301.13	301.2	305.43	301.51	305.31	303.46	302.32	302.47	302.65	306.97	307.03	303.18	301.34	302.62	304.24	301.45	302.59	304.59	304.95	304.83	303.68	302.44	303.02	306.06	306.29	303.79	305.21	305.82	301.59	304.29	306.77	303.2	300.62	304.54	302.29	302.53	302.92	303.8	301.89	304.07	305.3	302.99	304.32	303.75	306.52	300.3	302.87	310.11
322.63	328.85	323.79	324.47	326.91	325.11	326.3	324.61	326.8	324.45	322.66	321.89	325.55	323.29	323.85	322.67	322.97	327.17	326.24	325.08	321.6	322.72	326.47	324.75	325.66	328.68	324.3	324.03	324.52	326.53	327.72	324.88	322.33	322.97	323.41	327.53	326.28	323.93	328.92	324.51	323.36	325.61	320.95	327.3	326.05	324.18	325.53	324.92	322.8	324.45
311.73	308.46	307.09	308.36	307.16	308.1	311.81	307.31	312.15	308.81	314.3	308.85	306.04	310.52	306.89	310.57	305.23	306.1	309.03	306.21	311.19	307.2	308.97	306.73	310	305.95	308.21	309.62	309.43	311.08	307.11	307.95	309.28	307.19	306.44	309.65	306.34	308.13	309.2	308.7	306.88	309.77	307.43	308.18	309.14	305.87	310.79	306.7	310.37	308.72
309.79	314.79	306.42	315.39	313.05	315.9	311.51	315.2	313.07	314.13	311.92	313.28	310.94	311.26	316.08	315	313.1	311.29	312.79	310.93	315.8	309.16	310.48	312.9	312.82	313.55	311.29	311.89	315.18	312	312.64	311.29	309.8	315.13	313.11	310.04	315.53	311.25	314.81	312.96	314.46	313.32	315.8	311.99	312.86	311.64	313.3	316.91	315.05	313.22
317.14	315.45	312.8	314.99	315.86	317.5	317.68	313.13	315.01	313.17	315.24	317	315.33	315.08	313.91	317.08	311.13	313.51	309.86	316.44	315.94	312.93	316.26	315.23	313.61	315.35	311.69	315.51	314.39	310.57	314.09	313.04	316.97	316.7	312.49	313.46	316.05	313.91	314.54	316.78	315.53	317.28	314.2	315.96	314.93	311.49	313.24	312.37	315.18	314.08
327.55	326.69	326.82	328.27	331.92	327.78	326.58	328.87	330.69	328.5	329.84	330.4	327.57	330.19	327.35	330.2	328.17	328.62	332.46	327.27	324.27	330.54	326.09	328.22	329.45	328.8	330.08	329.56	328.46	329.51	329.64	333.23	327.46	331.16	329.41	324.35	329.05	331.49	328.91	329.25	328.78	329.75	330.03	329.9	330.63	330.13	328.72	327.77	332.59	328.2
317.43	315.57	315.13	314.28	317.76	317.95	316.01	314.1	317.4	316.61	317.56	316.02	314.51	319.09	314.36	317.35	315.28	311.18	313.64	317.59	316.38	316.83	312.33	316.66	315.5	316.04	316.7	315.05	310.52	314.85	315.79	315.76	314.84	316.93	319.23	316.87	310.57	311.44	315.91	317.12	316.59	314.83	314.72	317.95	314.26	318.41	313.45	316.05	313.95	316.97
317.15	314.47	314.58	314.22	314.35	315.55	315.52	312.23	312.09	313.52	319.53	313.86	310.89	315.2	315.13	315.18	311.09	316.61	314.1	313.8	311.9	316.8	316.63	313.43	312.55	315	317.63	314.11	316.07	311.04	315.14	314.95	315.55	310.42	314.02	315.92	315.41	312.86	316.98	319.05	314.3	314.77	313.28	317.11	316.71	313.13	314.26	316.26	312.13	314.71
305.59	303.41	303.91	306.93	300.61	306.58	304.36	304.13	303.08	304.91	303.45	306.25	300.09	301.16	304.47	300.48	304.01	298.76	304.72	303.61	306.39	299.67	302	302.24	302.28	305.2	301.57	305.04	302.92	301.4	306.49	306.43	300.23	300.44	304.14	304.08	303.54	303.11	302.23	301.98	302.9	300.41	303.75	303.63	302.24	302.49	301.67	300.37	303.34	308.81
305.81	303.51	304.99	304.13	301.97	304.97	303.74	307.67	303.52	303.61	305.88	305.63	305.18	302.43	306.23	301.49	304.98	303.59	303.68	301.87	302.93	305.47	306.96	305.9	303.85	307.7	307.17	306.1	306.54	304.88	307.5	305.55	305.9	303.15	303.77	306.38	300.4	306.72	302.59	305.59	306.27	300.97	301.51	301.83	306.49	305.24	306.41	301.97	303.31	305.68
304.58	301.96	302.39	305.02	302.84	303.5	301.6	304.47	302.64	305.13	298.63	302.99	300.17	303.13	305.71	302.8	304.5	303.54	308.51	301.26	303.77	302.54	305.86	304.52	302.3	303.47	298.97	301.98	304.19	301.33	304.39	301.99	301.94	300.91	303.18	300.23	301.14	301.71	304.73	303.71	305.53	298.9	303.35	300.65	304.83	301.52	299.97	302.57	304.37	302.91
327.69	328.84	328.33	329	326.45	328.92	326.25	330.77	326.95	328.99	328.32	326.77	330.2	328.88	328.51	326.04	326.88	326.81	327.64	327.53	325.86	325.45	326.09	324.15	328.43	329.92	327.16	326.93	327.93	329.46	327.99	326.21	328.96	329.6	329.7	326.25	326.37	331.34	329.7	324.32	324.51	326.32	326.41	329.42	327.2	326.26	327.84	327.78	327.34	327.93
301.56	299.83	301.6	301.73	302.19	302.92	302.43	302.79	298.13	301.31	299.24	304.17	298.86	299	297.03	301.02	301.69	300.44	300.69	296.71	299.11	300.95	299.08	298.39	302.89	301.45	301.17	297.9	300.62	301.06	301.38	302.02	299.37	301.53	298.53	302.25	303.1	301.02	302.68	300.96	299.14	302.37	302.29	302.96	301.08	301.56	303.67	302.81	302.81	301.94
297.07	296.18	295.96	298.61	300.08	294.38	297.55	298.6	297.61	294.81	295.48	298.85	294.68	298.89	298.98	295.08	296.55	297.69	298.66	300.67	297.99	300.45	296.04	300.83	298.18	297.65	296.45	299.26	295.78	296.7	295.67	299.33	295.77	297.21	296.84	294.12	294.49	294.59	295.88	297.8	301.25	297.86	297.47	296.75	300.07	296.01	294.14	295.52	296.66	296.77
328.41	326.59	326.94	328.73	325.24	328.7	328.24	328.65	327.72	327.11	329.16	325.53	327.23	327.35	328.78	328.23	327.82	326.72	326.79	325.35	331.27	326.21	322.21	327.62	324.71	325.03	328.27	330.91	325.17	325.32	327.98	328.26	328.02	326.92	327.72	324.48	329.42	327.26	329.01	327	322.97	326.7	326.2	321.26	325.57	324.94	328.1	325.86	326.04	328.23
315.89	314.07	317.63	311.92	315.27	311.27	314.79	313.69	312.9	313.85	316.44	313.51	313.59	314.59	316.51	314.18	314.29	319.84	317.79	314.4	316.09	317.69	315.16	314.23	315.22	317.67	315.54	315.07	313.64	316.22	315.74	316.68	316.65	314.1	314.04	315.33	312.6	311.67	316.26	316.19	314.93	312.39	311.82	319.36	315.9	319.18	312.71	310.07	314.5	317.61
329.68	328.14	328.58	329.11	327.8	328	327.38	330.58	330.3	326.87	326.04	327.37	329.78	326.08	327.26	326.58	328.96	325.33	324.04	330.69	326.45	327.59	328.1	330.04	325.29	328.83	328.07	328.1	326.48	329.15	331.58	330.44	326.87	331.67	325.28	328.81	325.6	329.01	330.49	329.88	327.5	329.05	325.96	327.64	326.45	326.92	329.61	325.19	329.09	328.88
294.16	298.37	298.69	296.96	297.44	293.73	296	300.06	297.86	298.74	296.29	296.34	296.16	295.18	300.94	300.67	298.97	295.57	294.57	298.59	297.8	297.22	297.61	296.55	298.56	296.91	299.56	295.2	294.86	295.65	293.77	296.38	295.7	296.28	297.68	297.25	294.5	295.42	301.07	300.26	296.82	298.43	298.95	299.23	295.51	295.91	294.43	298.26	293.62	296.3
291.59	294.89	290.82	292.17	294.53	296.42	296.56	292.24	290.2	293.41	292.89	290.71	290.77	292.37	291	291.8	297.31	291.77	295.42	290.04	293.17	291.34	293.58	290.38	294.95	294.48	292.59	297.03	291.84	291.36	293.33	292.98	293.84	291.18	295.86	295.68	296.03	292.6	295.02	292.59	293.33	292.44	294.11	293.06	298.26	297.93	291.73	293.33	291.06	291.86
304.72	299.29	298.12	301.01	301.61	302.06	301.1	297.71	298.13	300.42	297.28	299.53	301.84	300.79	298.44	303.99	301.14	298.87	296.63	299.62	295.86	302.1	303.59	302.28	303.32	300.24	302.6	299.9	297.72	305.73	299.71	302.04	299.54	303.75	307.36	300.67	300.09	301.48	300.96	300.33	302.04	304.45	298.66	301.39	298.02	299.12	301.18	300.05	304.77	303.36
306.37	308.01	310.79	309.27	309.38	308.1	309.85	306.88	307.2	311.87	310.17	309.12	306.87	309.41	306.53	308.19	309.11	307.69	305.01	309.61	311.69	306.18	307.65	306.45	308.09	305.79	309.78	309.25	305.18	310	308.13	308.53	310.28	306.36	306.31	309.35	311.15	308.89	307.62	309.72	312.37	308.85	309.66	307.14	310.11	305.59	307.98	309.24	305.9	311.24
325.8	328.49	328.22	330.18	329.99	325.66	329.03	328.19	331.85	330.42	324.26	328.13	328.73	322.93	328.46	330.35	326.38	326.8	325.96	327.59	324.7	327.13	327.19	325.38	327.95	329.55	328.05	327.16	320.45	325.14	325.88	325.79	325.72	329.74	328.56	327.73	327.57	326.34	330.06	326.64	326.38	324.67	324.59	325.72	327.87	325.27	325.92	330.24	327.65	329.8
312.84	311.8	308.09	309.42	316.22	308.94	310.73	310.3	311.39	312.32	314.34	312.5	311.63	310.92	311.24	310.65	315.31	312.73	315.43	313.85	316.13	314.22	308.53	311.45	312.72	311.05	311.45	312.21	314.14	311.36	314.57	313.05	313.31	314.59	314.01	313.15	310.75	314.65	314.22	311.69	312.84	310.99	316.88	314.43	312.39	316.47	314.16	312.62	314.4	313.86
312.05	316.25	314.26	314.91	312.7	311.72	311.97	315.72	316.12	315.04	310.98	315.52	315.2	314.2	315.01	314.04	314.62	316.21	314.32	316.09	313.03	313.92	312.92	311.67	313.68	315.5	309.79	313.61	313.81	312.62	312.81	315.4	315.01	312.82	310.25	314.05	317.73	314.38	311.42	314.21	310.99	310.74	310.14	312.78	314.92	315.52	314.04	312.11	317.13	313.22
326.33	326.85	329.76	324.26	326.57	324.18	328.45	326.56	328.17	326.36	330.64	328.31	329.76	330.7	327.72	327.84	327.9	324.89	326.95	326.39	331.87	323.18	328.72	328.13	328.25	325.72	328.39	325.86	330.51	326.24	329.08	330.15	327.69	327.18	329.3	328.16	324.19	329.25	328.26	325.84	328.01	326.18	324.8	325.63	326.96	325.39	324.7	330.39	326.41	327.64
316.31	318.46	318.95	318.8	320.97	316.15	318.16	316.56	319.13	319.84	319.96	315.02	318.27	318.53	319.64	319.09	314.25	315.98	320.92	319.8	314.28	322.61	320.52	319.22	321.46	314.37	320.77	318.11	321.91	315.88	316.58	316.86	320.67	319.54	320.14	319.01	319.77	318.52	315.81	321.29	323.43	320.45	318.72	315.86	318	322.45	318.93	320.36	318.76	319.03
303.36	306.42	303.33	305.04	301.76	304.47	302.94	301.3	300.04	301.76	301.2	301.67	306.29	303.25	301.12	301.42	303.5	302.82	307.49	303.25	305.43	304.17	303.11	301.31	305.51	300.9	305.35	302.84	302.61	303.09	301.59	302.13	304.44	301.7	303.16	303.58	303.84	303.32	303.6	305.09	302.61	301.81	304.59	303.28	301.42	300.1	300.53	303.89	303.92	300.73
310.39	305.59	310.7	308.15	310.97	306.44	309.74	307.68	312.21	308.13	304.54	310.36	310.69	312.48	310.15	309.82	310.77	305.29	303.76	315.62	307.7	311.91	306.62	309.15	310.49	309.52	308.67	310.03	312.87	311.56	310.48	309.45	309.34	314.39	309.83	309.27	310	312.33	307.4	311.35	307.32	310.46	307.89	310.94	309.48	309.31	308.86	306.55	307.41	306.14
306.4	303.88	304.34	302.02	305.68	305	304.31	304.76	303.5	306.38	304.82	302.81	302.24	303.94	303.16	303.81	305.6	301.9	304.53	306.75	304.78	305.06	300.72	307.05	301.14	306.65	304.63	301.55	303.3	303.94	304.59	305.4	304.6	305.59	304.62	307.6	302.1	305.73	302.79	306.51	304.49	302.13	301.77	305.46	306.24	303.38	305.38	301.49	304.16	300.49
312.09	315.07	312.38	315.1	310.98	315.24	313.53	315.68	315.43	316.07	316.87	312.15	312.8	315.16	310.57	312.82	314.48	311.99	316.22	314.77	314.87	315.52	312.58	313.01	315.94	313.85	312.51	312.98	311.67	309.15	312.6	314.9	312.85	316.14	311.07	315.59	317.94	310.79	311.87	315.55	310.87	313.66	315.64	313.27	314.71	311.47	312.24	310.18	312.41	315.59
303.52	305.1	306.33	305.57	307.88	301.16	302.4	302.37	307.89	304.25	303.74	303.25	303.19	307.03	301.84	305.38	303.91	303.53	307.16	302.9	302.49	304.31	302.45	305.57	303.21	310.34	303.4	305.35	303.42	303.8	307.04	305.81	305.96	307.79	303.67	303.97	305.86	306.07	306	301.82	304.54	301.54	302.71	307.48	303.99	302.77	304.24	309.01	304.34	305.61
316.36	314.57	316.02	312.05	318.38	315.94	313.02	313.14	316.36	315.54	314.78	313.51	314.99	316.33	313.62	313.89	314.52	314.67	315.92	315.38	316.74	313.75	316.03	310.23	315.79	313.49	312.21	313.5	313.52	317.64	316.54	315.1	310.38	312.54	313.29	311.95	319.06	314.43	312.76	315.67	314.11	315.08	318.67	312.39	314.12	315.78	315.17	317.34	315.26	314.22
316.47	316.66	317.04	314.67	313.74	315.39	311.42	317.42	315.17	315.15	316.37	314.07	318.44	317.12	315.44	319.46	314.35	314.52	310.77	314.87	316.72	316.53	314.47	316.45	315.3	316.67	317.48	319.68	314.7	315.46	316.17	317.77	317.42	317.53	313.9	316.81	315.44	318.79	311.31	316.69	317.54	319.05	311.21	315.38	318.26	316.89	318.46	315.78	317.51	316.57
298.72	300.31	300.55	298.74	300.19	304.37	301.24	300.18	302.24	304.79	300.21	297.93	302.96	302.01	298.21	301.19	302.51	300.16	300.74	299.38	300.38	302.2	305.33	301.86	302.13	301.77	298.19	303.63	299.44	299.68	302.32	300.43	301.79	304.09	304.13	301.79	302.03	299.11	303.49	302.32	303.01	298.58	300.33	302.88	299.83	302.57	301.56	300.37	301.95	300.75
296.21	296.84	294.22	295.23	288.29	296.99	289.42	294.84	294.32	294.04	292.87	296.24	295.41	291.29	301.27	293.9	290.85	296.1	292.2	296.11	293.24	289.94	296.08	298.78	291.98	292.44	291.77	297.42	292.16	292.37	293.56	292.92	293.85	293.33	292.11	294.12	294.95	295.73	297.97	293.01	297.21	295.23	295.09	294.36	291.36	293.46	292.3	294.75	295.24	295.53
292.66	291.74	292.34	292.91	294.86	296.11	293.04	294.88	297.88	295.74	294.18	294.26	294.67	292.39	292.93	291.74	294.36	296.37	292.61	293.2	294.87	292.83	296.33	297.31	291.99	294.69	293.29	294.8	297.95	296.93	293.92	291.79	292.98	290.04	294.12	291.23	292.57	291.56	292.92	294.4	295.12	292.34	294.04	293.3	291.58	291.44	294.22	294.49	295.61	296.34
294.16	292.96	291.01	292.94	296.32	295.31	295.92	296.24	297.61	295.13	292.99	292.74	293.6	294.74	295.32	295.45	296.11	297.13	294.27	297.84	294.42	295.82	291.47	294.77	297.18	297.24	294.82	292.37	294.12	294.04	297.43	298.35	293.81	293.52	294.99	295.07	295.93	292.14	293.34	297.32	297.74	296.43	291.58	295.56	293.69	293.47	294.43	297.36	294.05	295.1
308.94	308.33	312.05	307.6	306.6	309.64	309.4	310.65	308.45	309.93	307.92	310.59	307.69	310.34	310.68	311.29	308.34	308.25	308.54	310.59	309.81	307.04	310.68	308.88	312.08	307.03	307.87	309.48	307.91	306.42	305.5	308.16	307.32	307.62	306.1	308.4	312.71	306.52	306.54	308.78	308.86	306.45	307.69	305.74	311.15	306.32	309.62	306.87	305.04	310.44
294.9	293.07	295.68	292.97	294.26	294.29	296.63	294.9	298.58	291.47	295.39	293.21	291.99	296.44	293.95	291.92	295.34	293.97	293.11	291.13	290.97	294.64	291.84	297.37	294.3	294.96	294.2	290.24	292.31	296.09	296.05	293.39	293.04	298.15	295.79	290.39	294.09	298.25	290.14	294.8	296.97	295.53	292.68	295.31	296.66	297.12	294.94	294.87	294.99	292.86
313.76	311.14	310.81	315.4	313.62	312.94	311.23	311.97	315.06	313.21	311.6	312.38	311.32	310.52	312.41	313.44	312.74	311.22	311.95	314.55	315.49	316.9	312.91	312.55	310.82	316.76	314.69	310.92	312.89	309.02	314.15	318.18	311.04	316.36	313.65	315.67	317.19	310.08	310.61	315.14	314.99	310.03	312.1	309.82	316.05	310.29	314.29	311.86	313.83	312.66
306.67	310.29	311.05	311.81	312.04	307.53	311.23	312.82	314.16	310.76	309.11	312.88	313.79	311.19	309.5	311.23	310.99	313.94	309.76	308.34	312.34	313.21	310.51	311.58	310.74	310.57	309.95	311.19	309.55	313.77	312.87	313.96	310.07	310.57	309.76	310.75	307.58	312.02	311.51	309.56	312.09	308.64	309	308.89	310.18	309.77	307.44	305.16	308.31	310.91
313.49	314.59	314.19	310.19	313.93	316.16	312.18	312.17	318.28	316.59	314.07	317.85	313.47	312.39	314.06	312.86	314.65	314.87	314.66	312.23	313.42	313.48	314.12	314.04	314.3	314.22	312.37	314.71	313.81	313.31	313.41	315.14	313.87	314.4	311.08	314.01	315.96	318.28	314.38	314.55	313.21	317.34	310.3	314.86	312.95	314.41	312.26	319.56	314.62	311.01
303.15	305.46	301.48	298.46	301.35	304.49	302.23	301.96	299.28	299.3	301.48	299.54	303.42	301.71	298.53	300.85	301.42	302.3	299.61	300.09	300.94	303	301.16	301.07	303.76	300.92	301.32	302.89	300.44	299.65	301.39	304.89	305.37	300.82	303.93	301.4	305.17	300.72	302.06	299.35	298.03	300.23	298.98	302.55	297.68	301.36	303.52	300.74	299.15	301.02
297.32	299.33	298.23	299.15	299.4	303.73	298.79	299.21	302.28	302.32	296.2	300.22	299.87	299.9	298.83	300.27	303.96	298.45	297.6	303.09	300.71	298.69	298.68	301.54	301.88	297.77	297.37	304.04	298.33	297.2	302.24	301.83	299.11	301.71	299.09	300.07	300.18	298.02	295.32	301.38	298.18	300.54	295.71	297.12	301.53	295.66	294.89	301.99	299.29	300.47
300.16	294.28	296.99	301.95	295.13	295.94	299.99	296.06	299.25	296.83	299.35	297.5	295.79	295.67	294.69	296.07	301.65	299.03	290.18	297.62	294.76	300.68	296.23	297.4	296.89	295.27	298.21	297.75	296.67	294.01	296.94	294.8	296.85	295.75	297.96	299.03	295.25	297.49	297	296.65	296.54	298.82	297.04	298.93	294.07	298.16	290.96	296.59	293.57	299.02
299.39	302.46	303.86	300.42	300.02	307.07	303.35	300.83	299.09	303.82	301.85	303.17	304.08	305.39	301.06	299.66	302.23	301.58	302.57	300.39	300.5	302.46	301.36	304.62	304.1	302.96	302.93	297.68	302.55	299.3	302.7	303.22	302.94	300.37	303.35	305.29	301.62	303.79	305.56	302.79	301.38	302.1	300.31	298.34	300.56	303.39	301.7	301.52	301.81	305.06
318.68	315.07	319.28	318.91	317.22	316.57	318.15	317.57	318.71	319.51	319.79	315.31	317.8	319.16	317.17	319.06	315.32	320.01	319.08	318.24	317.48	318.12	318.52	318.65	318.99	317.95	320.79	317.29	317.82	322.94	318.26	321.1	316.46	316.05	319.28	316.79	316.3	317.16	317.92	318.49	318.77	318.97	315.85	318.4	319.7	319.84	316.32	317.84	320.09	317.84
301.53	302.93	302.84	301.62	308.72	305.56	306.26	306.77	302.81	300.15	306.14	300.62	304.38	302.55	300.6	302.94	306.79	304.07	300.33	298.92	305.57	304.84	303.26	302.27	305.27	302.58	303.53	302.53	307.49	303.37	306.28	302.94	303.98	307.34	301.35	302.18	303.74	299.9	304.41	301.28	305.13	301.38	305.66	306.51	303.23	299.98	303.52	304.51	301.91	302.73
302.23	303.21	304.81	303.7	304.83	306.27	306.01	304.75	301.78	303.68	303.55	302.31	304.28	307.35	304.02	308.8	304.4	305.21	307.56	306.66	300.98	304.82	304.76	304.3	304.23	302.8	301.55	306.25	307.69	305.4	302.58	304.44	303.01	304.92	302.69	304.77	302.97	304.65	305.02	305.59	302.31	303.68	304.2	305.88	301.65	302.79	305.65	299.93	306.71	304.34
298.85	297.79	299.26	296.05	302.71	301.04	297.98	299.55	297.79	299.34	301.84	296.03	297.36	301.04	299.52	298.66	299.19	298.96	303.45	304.96	303.47	295.91	299.8	302.36	302.3	297.6	298.3	301.46	296.22	299.44	298.37	299.04	301.17	299.86	299.85	304.72	300.08	302.22	298.54	298.91	299.3	302.36	301.84	300.08	301.2	299.08	299.92	298.63	296.85	301.8
306.9	303.82	305.37	307.39	304.39	309.24	307.21	307.27	308.37	304.59	307.19	307.23	304.73	308.21	306.59	305.45	307.27	306.73	308.22	304.74	310.28	306.41	306.77	306.32	306.14	304.99	304.7	306	309.02	308.33	307.26	309.14	306	304.7	309.55	306.07	307.51	309.12	305.5	307.14	309.41	308.71	310.33	304.21	306.66	311.56	309.08	304.73	307.1	305.21
325.79	323.09	327.22	323.49	328.16	325.41	325.88	323.17	323.43	323.71	323.95	325.49	323.42	321.45	325.25	324.48	325.35	325.9	325.03	322.99	322.51	324.12	324.64	326.38	320.58	327.55	324.47	326.42	324.48	322.55	321.86	327.05	326.93	323.9	322.05	322.88	320.19	322.43	324.83	323.91	326.38	324.98	323.84	321.57	323.31	324.44	323.29	326.57	325.52	324.36
295.29	294.86	294.07	292.41	296.93	295.61	296.61	297.3	295.03	295.39	293.48	297.58	291.89	295.3	295.29	292.09	295.04	296.69	294.84	294.54	295.85	293.73	295.88	296.97	298.22	294.63	292.84	297.05	298.97	296.53	294.46	295.08	293.82	297.75	294.6	293.59	295.55	294.16	293.61	295.56	293.21	294.7	295.36	292.16	294.38	294.79	295.34	295.66	295.85	294.07
319.56	318.74	314.23	317.14	313.59	317.34	314.87	319.33	316.97	316.45	318.91	319.85	315.03	317.44	312.14	314.16	318.86	319.26	319.14	316.42	316.02	318.29	316.93	318.13	317.08	313.93	315.62	320.51	320.62	321.41	316.97	316.92	317.56	320.08	317.87	316.37	314.86	317.08	319.97	318.23	314.79	317.95	322.53	318.59	315.95	318.84	318.16	316.95	317.25	316.43
312.69	314.13	312.99	312.41	313.57	316.97	316.14	312.99	313.71	317.15	313.72	317.52	313.22	317.4	311.93	310.59	313.96	312.65	314.39	315.97	310.98	312.37	315.25	311.92	313.98	313.49	316.01	312.16	315.1	315.58	315.82	315.38	313.51	312.74	318.28	315.57	313.45	315.5	314.8	315.29	311.71	311.95	308.22	311.65	311.59	312.64	317.42	315.67	314.14	316.49
312.1	314.35	314.87	310.59	313.77	315.13	312.76	313.5	310.02	316.27	314.69	314.19	312.27	313.05	310.96	317.91	312.13	311.72	311.42	314.45	313.83	314.52	312.85	314.59	316.55	315.16	308.35	313.68	314.77	315.44	312.2	315.4	313.6	311.7	313.4	316.5	316.54	312.31	314.36	312.18	313.74	313.07	318.36	317.34	311.13	314.5	315.37	312.67	314.35	315.87
315.07	315.99	314.78	315.73	314.68	314.19	317.19	314.49	317.41	315.16	314.04	313.3	313.68	317.79	310.73	315.85	316.36	311.5	313.63	316.2	312.56	311.86	311.7	317.48	312	314.47	315.07	318.03	314.59	316.59	315.29	317.34	316.1	315.05	314.44	314.88	315.3	314.58	316.49	315.69	315.81	315.54	313.32	317.87	312.7	314.57	315.95	314.09	318.55	317.47
314.41	314.94	314.07	317.3	311.9	312.77	315.6	312.87	312.68	312.88	314.13	314.96	313.6	316.26	314.2	313.38	313.09	311.54	313.94	308.25	312.04	315.61	312.91	313.8	315.98	314.72	313.59	314.62	313.49	316.5	314.44	313.74	316.17	314.64	316.74	314.56	311.88	312.49	315.78	314.88	313.95	315.13	313.8	314.27	314.06	313.21	315.81	313.77	316.51	313.25
314.45	311.9	310.67	309.81	309.83	307.65	310.98	313.5	312.45	308.4	307.45	309.89	312.58	312.11	311.02	310.04	308.84	311.08	309.29	308.64	308.14	309.96	311.15	314.11	312.49	312.77	310.54	310.78	314.05	310.12	312.78	309.76	308.01	309.25	311.74	311.79	310.44	309.04	314.93	312.17	312.84	314.66	311.69	306.91	313.24	315.97	309.64	307.34	311.44	311.53
307.74	308.69	310.9	310.12	310	305.77	311.51	305.7	310.69	310.98	303.87	312.84	305.57	311.31	308.75	307.75	306.17	308.45	308.38	310.03	307.82	308.48	310.01	311.02	310.45	311.54	308.87	312.23	308.12	308.71	307.96	310.66	305.15	309.28	306.76	312.04	313.82	310.87	308.8	310.85	310.32	307.88	309.71	308.43	310	307.36	308.66	306.44	307.57	307.99
316.46	318.33	318.86	316.11	321.34	321.24	318.17	320.68	320.17	319.37	318.46	318.04	318.06	321.74	319.97	320.56	319.01	316.27	316.2	318.3	317.79	317.36	314.79	318.45	320.71	314.66	318.45	314.56	319.35	319.59	317.83	314.87	320.71	319.76	320.94	321.07	319.63	320.11	315.6	316.55	317.56	318.85	319.56	317.86	318.86	316.63	319.73	319.13	320.96	317.19
303.97	303.4	304.76	303.75	305.84	303.62	302.83	305.13	305.62	303.04	302.81	302.44	306.86	305.19	303.23	300.44	304.42	299.44	306.33	300.58	304.33	304.1	304.47	300.71	302.16	305.94	306.71	304.42	304.8	304.5	301.63	303.15	306.03	303.25	304.8	303.24	302.31	305.44	303.2	304.45	305.96	306	304.45	302.29	302.61	306.37	303.4	303.82	302.82	303.44
309.76	307.92	310.16	307.22	310.81	307.82	308.3	307.68	306.5	305.89	311.73	303.97	311.52	310.78	307.05	307	310.09	309.57	307.72	309.9	308.47	307.8	310.94	308.85	306.84	310.15	306.21	307.95	305.33	306.21	308.69	311.57	308.25	307	308.96	307.04	310.95	309.59	307.64	308.68	308.26	310.49	310.97	308.14	306.96	308.94	314.6	309.5	311.03	306.64
302.3	302.81	304.1	305.74	306.21	302.63	308.8	302.19	304.27	305.39	304.78	307.72	307.1	305.18	304.22	305.62	306.66	304.61	309.09	301.15	305.54	304.1	308.47	303.3	306.58	305.99	303.32	304.91	307.92	306.6	306.74	306.8	304.74	303.88	301.89	303.6	304.74	304.31	307.67	307.96	305.66	306.24	305.52	308.97	308.26	303.98	303.38	305.53	305.26	303.53
329.25	326.13	325.91	326.17	326.48	325.01	327.85	325.79	328.35	329.53	325.34	327.34	326.39	327.72	328.01	328.21	327.04	324.93	325.07	327.61	329.31	325.25	328.86	328.54	328.27	325.14	327.41	329.38	327.81	328.2	325.33	326.33	325.03	327.78	325.7	329.14	329.66	326.46	330	327.49	331.12	328.08	327.18	324.2	326.56	327.67	324.98	326.81	325.27	325.95
319.23	320.78	319.08	318.52	317.16	318.39	315.75	317.29	316.05	314.05	318.23	319.22	318.67	318.08	322.72	317.47	321.67	319.44	317.31	319.28	317.58	316.55	315.88	319.21	318.53	316.51	320.32	316.55	319.83	316.82	318.69	316.36	318.46	315.25	313.1	319.72	316.92	318.21	319.15	314.88	316.8	317.44	316.3	316.96	319.54	321.48	317.07	321.03	317.37	318.6
317.98	316.14	316.28	315.74	318.46	311.56	319.5	314.74	316.05	315.71	316.57	315.9	316.54	317.43	317.35	313.46	313.04	314.98	316.24	313.87	316.14	318.7	319.13	317.43	316.42	316.92	318.46	316.03	314.62	317.17	316.36	315.08	317.24	315.6	316.28	317.49	318	315.25	317.55	319.63	316.25	315.89	315.28	314.32	316.13	317.89	317.46	314.44	317.24	313.15
317.86	315.67	317.44	313.7	316.57	317.41	316.44	316.37	318.11	319.05	317	315.72	316.08	314.44	318.47	316.89	314.14	319.62	317.44	312.64	320.02	320.34	317.14	314.24	317.25	315.75	317.66	317.68	317.9	316.48	321.66	317.44	317.79	314.71	316.34	313.53	316.49	317.63	317.67	317.32	316.14	314.83	315.34	317.24	316.8	314.32	314.61	317.37	318.21	316.37
317.17	315.61	315.04	317.28	315.33	313.9	316.46	314.43	315.33	315.99	312.62	312.45	314.42	313.54	313.78	312.67	314.95	313.58	313.94	312.89	315.34	315.66	314.43	315.35	315.11	317.03	314.28	312.4	317.89	314.38	315.02	316.29	311.52	312.15	312.85	314.65	314.57	316.18	315.52	316.18	313.03	316.24	315.43	316.81	313.74	313.86	314.67	317.07	313.17	316.4
303.14	305.34	303.38	306.76	306	303.89	308.52	306.28	302.55	302.48	307.57	308.58	307.07	305.52	305.2	303.78	304.81	301.38	307.68	307.7	307.34	309.78	305.86	304.52	307.37	306.07	305.29	307.33	305.01	304.27	305.33	304.39	305.16	304.81	301.34	301.96	306.95	302.62	306.04	303.98	306.05	306.97	305.82	306.92	303.58	306.73	307.79	306.94	305.5	303.92
311.27	309.04	315.46	312.81	310.7	307.69	310.91	308.09	307.68	311.74	311.71	311.41	314.08	309.06	310.88	307.83	312.94	312.06	308.61	314.17	309.01	310.05	311.57	306.25	313.8	310.67	309.32	306.49	310.46	307.25	311.4	308.89	313.84	311.91	309.27	313.99	310.23	307.24	312	311.74	308.21	309.84	309.28	309.37	309.2	310.97	309.98	308.61	305.93	308.32
326.17	324.71	329.11	327.41	326.4	327.83	324.29	323.81	324.48	324.82	324.4	324.22	324.03	324.95	328.7	326	326.79	327.8	324.99	325.3	325.13	322.71	326.36	323.95	326.29	324.61	325.66	328.37	327.32	326.05	323.6	323.26	325.3	324.95	326.72	328.69	325.09	326.48	328.65	322.56	324.09	326.05	327.76	324.85	324.12	324.86	323.73	324.32	327.93	329.08
303.64	303.12	303.56	300.42	304.9	305.41	306.75	301.67	304.83	303.02	302.89	303	305.74	306.33	303.8	302.8	304.39	301.9	304.19	303.34	307.58	302.28	303.3	302.16	305.79	303.11	305.64	300.96	304.73	305.02	301.65	300.46	304	305.61	304.33	303.49	303.55	302.75	303.63	302.32	306.25	307.58	302.01	301.68	305.64	305.42	306.11	308.2	304.58	304.16
318.31	319.19	317.27	319.65	319.39	315.52	319.51	316.15	316.68	320.33	319.33	317.08	320.47	319.18	316.64	320.64	318.79	317.11	316.26	319.32	319.25	319.06	321.37	317.11	321.18	316.2	321.77	319.7	316.67	320.55	318.35	317.89	314.84	321.42	320.29	320.4	319.05	318.63	318.66	319.48	320.27	317.38	317.37	317.34	318.54	320.39	316.03	320.34	316.87	317.27
298.19	294.6	297.45	294.4	298.59	296.24	294.34	296.71	297.33	297.42	296.91	297.71	301.78	298.84	293.12	299.23	297.88	298.92	294.58	294.36	296.35	298.34	295.85	294.97	299.65	295.05	297.77	299.57	298.16	298.55	300.31	300.93	297.78	295.87	301.59	294.22	296.92	295.64	298.05	298.29	295.11	296.81	299.14	300.92	297.39	291.96	295.25	295.15	298.8	297.91
306.97	307.12	300.84	307.5	300.79	310.01	306.67	308.56	305.08	306.25	308.56	303.7	304.75	302.77	306.89	303.14	302.5	306.11	306	305.42	307.4	306.55	305.25	306.24	308.26	307.8	303.73	306.66	306.37	306.78	307.3	303.95	309.27	304.58	304.6	303.36	307.22	306.48	307.1	308.28	309.78	307.05	305.14	302.98	306.86	307.72	310.69	305.77	303.24	306.93
297.45	295.73	301.05	298.25	296.73	295.64	296.84	295.31	298.61	293.47	293.05	295.62	294.62	299.45	297.38	297.77	294.65	295.24	296.57	295.66	294.96	297.86	295.01	296.62	296.45	300.06	297.43	295.92	297.26	295.77	296.46	298.49	295.23	293.68	297.88	296.63	299.36	292.35	298.08	296.12	298.28	297.13	299.31	295.4	295.8	299.43	297.01	297.54	299.32	296.62
328.13	331.39	329.42	328.49	329.02	328.93	329.43	328.11	330.71	329.33	330.38	331.35	329.06	331.14	331.28	330.22	330.46	328.01	328.81	330.5	326.26	327.09	324.86	329.82	327.64	330.4	331.29	327.75	324.2	326.51	327.61	327.88	327.06	329.78	326.85	327.8	332.34	329.26	328.29	325.49	326.9	327.58	327.65	327.52	330.16	329.81	327.19	328.9	328.72	328.44
327.13	326.11	326.35	324.85	326.01	325.62	325.92	325.87	328.26	327.45	327.14	328.62	325.68	328.19	325.67	327.11	325.61	330.49	325.71	324.93	328.7	328.5	324.18	329.33	327.67	326.3	328.11	328.15	327.61	325.49	328.97	327.7	329.16	328.87	327.37	328.26	327.34	326.59	328.22	327.29	328.93	325.13	326.42	326.23	329.16	323.38	326.05	324.16	330.36	328.32
298.14	296.46	298.81	295.59	298.84	294.79	299.9	298.57	296.03	294.86	297.84	297.42	295.99	298.3	296.18	298.76	294.91	294.59	298.82	297.95	299.23	295.36	299.3	297.69	293.56	298.72	298.83	296.64	295.99	300.44	298.24	296.22	297.63	297.28	299.5	296.11	297.08	299.5	293.51	298.71	298.44	295.19	296.37	293.06	295.59	297.78	293.52	294.58	296.48	296.87
299.02	302.3	300.6	298.74	300.97	304.26	300.32	298.5	298.67	301.81	300.67	300.64	301.49	301	301.12	301.44	296.9	296.9	301.7	296.38	299.67	299.23	298.96	299.22	298.28	301.15	299.15	300.19	295.49	301.21	297.45	299.71	301.18	298.99	300.47	297.21	301.88	299.38	299.27	302.55	299.22	298.7	300.44	301.9	300.18	297.8	300.95	301.95	300.14	297.33
315.58	314.14	311.41	315.13	317.59	315.43	315.95	310.83	315.63	313.43	314.39	316.35	314.51	313.93	315.39	311.2	316.96	316.24	315.67	315.31	318.39	314.88	312.52	314.92	316.46	319.06	316.66	314.87	312.28	318.04	312.22	314.74	313.19	315.94	313.54	315.48	314.28	316.92	316.31	315.16	312.64	314.7	314.93	314.98	311.94	315.6	312.74	313.43	313.97	315.77
309.73	309.93	308.59	308.11	312.11	309.25	309.28	311.3	309.56	307.5	309.91	309.94	314.83	309.34	309.34	306.71	310.31	307.31	313.11	305.3	311.27	307.83	308.21	308.83	308.44	312.96	304.06	310.15	313.38	309.19	310.73	307.73	311.77	312.74	309.17	311.04	309.5	310.99	315.32	310.82	309.47	313.18	309.41	310.26	309.5	309.52	310.25	312.24	312.5	308.19
313.33	312.74	313.47	313.83	311.88	315.82	316.27	314.39	312.94	314.08	315.56	312.46	314.99	316.18	313.31	315.21	315.81	312.88	313.89	312.93	314.6	312.1	315.1	314.62	318.1	313.02	313.84	318.77	312.8	312.12	316.38	315.19	310.7	314.9	317.53	317.35	311.55	317.88	316.94	316.44	316.99	312.47	317.63	314.62	316.22	313.99	315.97	315.51	312.24	313.23
291.78	292.76	295.23	294.82	294.81	294.32	294.06	294.56	292.68	295.85	292.72	297.15	293.72	293.87	291.21	297.97	289.11	291.03	293.8	291.78	296.96	293.48	296.06	294.01	294.99	295.52	296.29	294.73	293.23	290.18	296.36	292.43	292.61	289.55	296.79	292.73	295.18	294.26	290.17	294.63	293.31	296.96	298.33	295.04	299.03	296.86	294.58	294.21	294.09	293.86
308.85	309.56	308.44	306.78	307.5	305.19	308.3	304.91	304.65	306.93	306.17	307.88	305.62	306.3	306.32	304.82	309.69	309.76	306.56	308.07	304.38	307.7	305.04	306.02	307.43	304.75	301.85	309.11	305.67	307.6	308.22	306.84	308.59	305.88	307.84	307.42	309.31	308.61	304.85	307.2	307.34	307.1	309.17	308.53	309.35	306.59	308.95	304.96	310.16	310.29
302.57	302.17	303.58	302.29	304.29	303.17	305.68	301.58	306.49	306.47	302.34	302.77	303.54	298.8	303.52	300.6	304.09	302.05	305.41	302.64	300.64	305.92	302.99	303.41	305.76	300.78	301.31	302.68	300.65	300.76	297.52	303.49	298.49	302.41	302.51	304.67	300.17	304.06	304.84	304.45	303.29	304.12	299.17	302.09	299.18	300.76	301.05	305.85	301.47	300.6
326.03	326.76	327.23	326.74	322.29	328.17	326.16	330.2	328.67	328.64	327.79	327.08	327.73	325.74	329.26	326.69	328.71	326.11	328.5	327.64	324.11	330.88	327.55	329.33	325.87	327.67	329.36	327.87	328.41	326.84	328.98	328.75	329.84	325.88	331.62	326.48	327.82	324.9	326.26	332.1	326.66	326.2	328.67	325.92	327.65	330.49	330.09	326.86	329.48	329.04
311.08	311.76	312.49	310.66	311.11	307.87	310.11	306.23	314.07	309.4	311	310.81	309.05	306.44	311.77	308.49	311.72	304.46	309.27	307.52	312.51	310.21	311.12	313.02	310.61	305.73	309.63	310.86	312.89	310.95	315.15	309	310.86	306.8	307.6	309.6	307.57	308.39	308.62	311.55	310.44	311.21	310.16	308.61	311.38	308.03	308.74	306.85	309.77	311.67
312.67	309.71	306.04	305.14	308.57	310.89	308.31	306.32	308.37	308.45	308.88	304.69	311.61	309.65	309.33	310.09	308.23	310.88	310.31	310.78	311	307.99	309.75	308.79	307.57	311.36	310.79	309.64	311.95	305.08	309.47	309.21	308.14	308.36	308.79	308.5	308.27	308.61	306.49	305.08	309.02	305.49	309.52	306.62	308.88	309.9	307.79	307.64	309.09	308.8
304.64	302.97	310.37	302.53	306	303.58	302.49	303.96	306.7	306.36	306.73	306.1	306.17	305.82	306.38	307.18	304.03	306.19	305.97	303.75	306.06	304.26	303.57	307.45	304.29	303.21	303.77	305.52	306.17	307.78	306.94	309.16	305.22	303.3	307.97	302.47	305.62	303.3	307.94	302.08	305.01	302.83	305.08	305.7	306.44	305.38	304.87	307.18	307.03	304.19
316.89	319.71	319.35	317.65	320.53	320.89	316.69	318.63	321.03	314.58	318.19	316.28	320.63	317.9	316.3	321.35	321	322.44	316.96	318.42	320.14	321.37	314.36	319.05	315.84	320.99	316.59	321.65	321.8	323.78	319.22	322.55	318.7	323.25	321.66	320.01	321.58	321.86	317.44	319.44	316.42	316.21	321.72	318.31	317.73	318.14	315.27	319.88	322.75	318.82
302.37	302.85	303.96	305.16	303.37	307.03	301.33	306.06	302.85	306.93	305.37	305.64	304.1	305.75	304.95	301.61	304.91	307.36	307.07	301.03	303.95	306.14	303.21	303.64	305.9	300.95	299.97	301.57	303.36	305.31	299.47	304.67	305.95	302.1	305.75	302.79	305.16	303.64	302.7	304.21	301.73	305.13	306.89	302.19	305.68	303.32	303.51	305.21	303.47	305.47
310.88	310.88	314.58	313.7	315.36	311.24	313.89	311.6	311.94	316.81	313.71	308.44	313.11	315.63	312.4	311.49	312.23	313.57	312.87	313.35	313.66	313.62	311.46	313.16	313.29	312.17	310.31	314.88	313.06	310.88	311.58	312.68	319.76	314.5	314.25	310.61	315.75	313.11	311.31	314.53	315.94	307.88	310.33	308.16	313.89	311.8	310.64	313.18	313.57	309.44
329.86	332.1	331.59	327.94	331.34	327.53	331.96	325.16	330.89	327.82	328.23	328.71	331.43	332.91	325.35	329.18	331.86	329.26	327.03	329.08	328.83	329.39	330.39	331.97	331.25	331.19	329.57	326.27	328.61	327.23	333.16	323.36	328.7	327.9	326.99	330.32	328.86	329.29	327.75	328.81	328.77	329.3	328.38	324.61	329.3	333.14	328.74	327.83	331.89	328.44
322.27	324.49	321.96	324.97	324.74	321.78	326.58	327.62	325.06	325.8	325.92	324.55	329.27	326.65	325.08	327.59	328.42	325.33	326.65	326.69	325.85	321.91	324.08	326.42	330.11	326.6	327.5	325.05	326.3	324.82	326.61	325.12	324.14	323.78	320.7	322.67	323.19	323.26	324.03	323.14	324.6	323.5	324.37	321.22	323.53	322.29	325.1	324.28	324.86	323.96
313.4	309.06	313.75	310.33	312.51	310.23	311	310.82	312.7	311.43	310.81	315.15	311.47	313.25	313.87	313.32	315.09	310.52	312.36	309.96	311.19	315.17	307.87	311.21	313.98	313.26	312.07	313.15	312.61	312.58	313.34	312.3	312.66	309.1	313.38	316.63	310.91	309.39	312.04	311.57	312.34	311.12	310.16	312.27	314.26	310.73	310.72	311.87	314.61	312.83
307.31	308.91	308.62	309.79	314.53	311.57	311.69	311.43	314.92	310.25	313.67	312.26	310.56	309.47	311.47	307.66	310	310.81	311.46	314.18	313.99	309.25	314.38	308.58	309.93	311.95	311.88	309.96	315.77	310.21	313.97	309.79	310.33	313.38	315.62	313.04	311.66	308.48	312.63	309.45	308.87	308.06	313.27	312.88	311.38	310.43	315.64	313.34	309.94	310
307.6	306.75	308.59	303.54	304.1	308.76	303.22	308.87	304.61	308.25	309.31	303.44	305.92	305.28	304.44	306.95	308.98	305.23	305.54	306.73	306.46	304.69	304.63	307.23	301.82	305.01	304.23	305.75	303.83	309.22	306.82	305.11	305.82	306.78	302.09	308.69	302.14	305.33	305.81	305.35	303.99	304.02	305.04	303.88	304.9	305.57	304.38	306.67	305.39	307.35
301.97	300.01	302.65	304.21	304.31	302.69	302.25	301.87	302.69	301.99	302.11	299.74	306.13	306.59	305.45	303.87	304.9	301.8	309.04	301.81	304.16	303.55	303.77	303.6	306.49	306.21	302.28	300.3	303.74	303.33	302.74	302.45	302.58	302.32	303.65	304.15	302.6	300.8	304.33	300.18	305.64	305.59	302.74	304.02	305.24	304.47	304.68	303.17	305.51	301.19
307	309.75	309.29	306.01	309.33	308.83	305.02	305.77	306.83	307.9	302.71	304.29	308.44	306	306.55	308.95	306.16	308.02	305.95	306.52	306.95	304.95	309.66	305.75	305.55	308	308.03	305.03	307.39	305.88	307.73	304.27	310.07	308.77	303.6	305.51	306.11	304.48	302.91	303.45	305.61	307.28	304.74	304.2	307.28	307.41	311.02	308.71	310.11	304.52
305.02	303.1	306.71	303.8	304.51	303.41	301.12	303.08	299.21	303.01	303.42	306.2	304.77	307.26	301.54	306.33	303.48	302.63	305.55	305.35	304.58	302.01	301.21	305.51	304.65	301.46	307.23	303.48	304.82	305.02	302.1	302.7	302.53	305.41	301	301.08	304.42	300.15	302.41	300.32	304.22	305.54	303.58	300.2	300.41	305.16	307.05	300.6	302.74	302.79
318.92	317.43	319.09	316.88	317.24	317.02	319.08	318.25	318.31	319.31	315.18	314.95	320.42	319	316.73	317.34	319.49	317.51	318.77	317.65	319.31	319.86	319.27	318.03	316.95	315.06	315.77	319.39	315.74	316.24	319.89	317.6	317.74	317.24	317.79	319.86	318.87	316.11	319.86	316.04	317.7	317.33	318.12	319.02	319.56	316.77	319.48	318.13	319.35	319.66
313.74	311.22	310.88	314.2	317.52	313.95	312.09	313.02	314	310.89	310.4	312.97	311.26	314.18	313.43	315.57	314.63	315.2	312.42	313.87	313.29	312.16	315.98	315.11	311.32	313.04	312.92	310.91	313.37	313.45	316.78	311.12	311.26	311.9	311.82	314.25	312.58	315.57	308.6	311.64	311.1	309.48	313.96	313.49	315.58	314.62	308.07	314.24	316.88	312.72
296.22	296.23	299.45	298.72	300.46	293.72	298.23	298.69	297.79	294.83	293.52	293.62	298.83	296.99	299.09	296.78	297.31	298.05	299.08	293.06	296.34	300.24	295.81	296.52	292.53	295.45	297.59	295.38	292.67	296.55	297.67	297.83	296.35	295.93	293.99	294.95	296.26	298.11	294.59	296.32	300.32	294.16	294.97	296.19	296.75	294.71	297.23	295.89	298.92	300.89
327.99	329.7	327.16	324.96	330.31	329.95	331.75	331.59	329.69	325.45	329.69	328.71	326.61	329.75	329.56	325.72	325.35	327.63	327.66	327.22	326.17	329.39	326.11	328.32	327.86	325.81	327.21	330.07	325.32	328.29	328.01	328.14	327.51	326.3	326.36	324.15	327.36	327.55	328.76	326.28	326.76	328.95	327.34	325.8	331.05	326.92	325.29	325.41	327.77	329.74
303.42	303.46	304.95	304.49	305.91	304.6	301.04	303.67	304.03	306.52	302.91	303.9	304.02	306.69	301.87	301.32	301.23	301.25	304.41	302.5	302.55	304.58	300.98	304.88	305.21	302.38	302.66	303.44	303.09	300.96	304.21	303.93	302.08	303.83	301.56	303.57	299.82	299.3	299.14	306.69	305.55	303.78	305.31	304.76	299.58	305.44	305.26	302.21	302.47	302.48
305.19	309.26	310.52	307.23	311.83	310.55	306.36	305.28	310.41	308.22	309.92	309.57	304.01	310.67	311.19	306.37	308.57	311.08	308.98	307.5	310.83	305.77	308.22	307.56	310.16	307.94	304.28	307.72	308.91	307.38	310.34	306.98	306.77	308.66	310.52	310.72	306.81	308.44	310.48	308.94	308.51	307.77	309.25	306.27	309.72	306.01	306.59	307.58	309.46	309.09
314.08	317.99	310.99	317.81	313.75	318.92	315.43	317.54	315.74	316.2	318.86	313.69	315.81	314.54	317.78	318.12	317.66	314.71	314.61	315.89	315.12	315.87	314.84	316.81	313.76	315.82	315.03	314.68	316.73	316.28	319.22	314.92	314.09	316.34	317.01	312.44	317.85	313.97	314.35	313.15	316.01	316.35	316.51	318.71	314.45	314.84	315.96	315.66	311.95	314.51
304.54	304.51	298.23	304.66	301	300.56	305.31	304.57	302.83	301.43	302.69	303.96	300.9	304.69	301.52	303.24	303.44	303.36	302.45	303.22	302.81	303.73	304.25	302.92	302.21	307.53	305.3	300.22	305.83	304.47	301.07	301.67	302	301.83	304.21	301.36	303.02	304.42	302.63	302.88	303.09	303.49	305.51	303.7	301	303.63	304.49	300.48	301.35	304.36
315.91	310.01	311.47	313.13	315.38	317.51	314.9	314.93	317.95	310.63	313.4	314.11	314.95	316.64	313.09	312.18	314.77	311.76	315.85	311.5	314.7	314.22	313.16	312.33	313.92	315.31	312.85	313.97	312.43	312.93	314.14	310.45	311.5	312.62	315.94	311.85	315.64	313.6	313.89	312.21	313.64	311.18	313.61	312.76	310.9	309.18	310.67	316.01	316.6	313.39
323.4	321.37	326.54	325.08	324.72	322.09	324.24	324.68	322.85	325.45	322.18	322.16	323.5	326.12	324.99	323.32	325.64	325.3	322.87	326.55	326.05	323.29	322.88	323.79	322.7	327.23	329.1	323.07	326.55	321.67	325.2	326.99	321.82	322.27	324.78	325.66	326.41	326.21	326.12	326.07	323.24	324.11	326.48	326.15	322.43	324.9	323.73	324.61	324.22	323.06
317.03	318.76	318.91	317.52	319.2	320.77	319.14	321.73	319.54	320.85	315.67	320.49	318.98	319.56	320.54	317.82	320.97	318.4	316.68	320.58	318.22	318.44	319.29	316.99	317.03	319.16	318.88	320.13	322.09	320.75	318.46	318.6	321.16	317.57	319.14	319.09	319.46	314.93	320.78	319.55	319.74	314.86	314.86	315	320.3	318.45	319.1	316.15	320.42	320.53
292	297.25	292.35	293.74	297.89	295.69	293.43	295.06	296.75	293.32	298.97	295	294.77	294.96	294.53	294.92	298.08	296.04	294.16	292.89	294.04	294.47	297.36	296.47	295.92	295.25	292.9	295.2	292.31	292.61	291.97	298.41	296.79	294.94	297.76	297.14	295.68	297.92	294.88	294.77	294.7	292.53	293.77	293.2	296.52	293.4	294.12	297.36	293.66	295.08
309.76	310.76	311.04	311.95	311.54	313.14	310.18	311.1	311.07	309.71	312.96	310.09	307.35	312.7	310.3	311.11	309.26	314.73	313.38	313.63	312.97	309.54	312.96	312.94	311.19	312.43	309.93	308.03	311.24	312.09	310.76	313.01	313.95	311.66	311.7	310.77	309.72	315.34	313.83	313.34	313.47	308.44	310.38	314.2	313.77	310.89	312.13	308.96	308.81	313.47
306.42	303.6	308.22	305.3	303.93	305.6	307.23	300.14	303.85	306.02	304.24	309.17	304.73	301.68	307.16	306.25	306.16	303.53	307.05	304.1	303.12	305.46	300.61	309.12	306.22	304.62	306.78	308.46	300.68	306.63	304.55	302.36	307.16	306.67	306.19	304.31	303	303.46	307	306.56	306.15	305.69	307.67	307.93	306.37	306.58	304.73	308.2	304.62	304.54
313.5	315.01	313.57	317.68	314.91	316.08	316.21	320.23	317.21	312.06	315.56	314.34	315.31	318.44	308.14	318.71	316	316.43	314.01	315.86	317.5	316.14	317.85	318.99	311.85	318.25	316.18	316.94	316.83	315.35	314.22	317.52	315.12	315.16	317.18	317.69	316.51	315.37	315.51	317.33	315.87	317.72	316.17	315.55	314.06	317.51	315.35	315.32	311.83	313.1
315.75	318.27	319.4	320.41	318.36	319.97	318.15	318.24	320.43	318.87	320.57	319.42	318.93	317.81	318.37	317.54	318.92	321.13	320.1	320.69	314.1	320.58	317.33	321.12	318.12	319.66	317.99	319.29	315.34	318.17	320.72	316.3	318.29	318	317.31	321.98	319.96	318.56	317.38	315.37	320.78	319.37	322.05	317.63	318.12	318.48	320.52	321.54	321.93	321.67
306.53	305.48	304.98	302.58	303.37	299.99	304.86	305.24	303.56	302.07	302.63	306.66	305.63	306.72	300.05	305.01	298.2	303.99	301.61	305.03	300.67	304.17	303.85	303.56	301.55	303.29	305.51	304.01	303.39	303.87	302.08	303.37	299.83	303.77	300.18	304.38	303.63	301.78	305.7	302.44	303.15	305.27	305.1	301.49	301.41	304.32	304.73	299.91	302.27	306.56
302.51	301.99	301.39	301.04	301.52	299	305.84	300.58	301.48	301.36	304.1	299.43	304.87	301.52	302.98	303.47	305.74	303.21	300.34	304.37	300.64	300.06	298.72	300.97	301.02	302.85	302.53	301.38	300.37	303.57	297.43	299.49	300.8	302.07	303.06	302.78	303.8	304.6	302.46	303.19	305.74	302.87	298.47	302.77	302.61	301.7	300.71	302.94	297.94	301.9
315.27	313.43	313.15	311.43	315.71	313.3	312.56	314.91	316.15	315.77	313.21	313.76	317.35	317.03	319.31	315.01	313.28	314.13	317.95	316.76	313.56	317.35	314.68	316.6	315.14	316.26	313.77	313.71	315.87	317.44	316.7	317.94	314.85	314.25	307.65	313.63	312.54	316.21	315.72	314.6	314	316.15	314.26	312.78	311.06	316.17	316.84	316.03	315.44	313.01
307.29	306.23	307.61	305.73	304.19	303.14	306.17	307.05	306.69	303.88	302.52	306.29	307.87	307.57	302.42	306.07	306.93	305.92	301.41	304.9	305.18	309.59	308.93	307.91	305.73	304.73	306.7	302.94	305.22	305.08	308.33	309.86	305.96	305.79	306.18	304.9	307.88	306.06	305.77	305.55	309.5	303	306.67	307.19	305.93	308.3	308.2	308.23	307.64	303.89
322.51	325.01	324.36	325.19	325.87	323.88	321.67	325.78	326.3	325.17	327.59	324.42	323.38	324.81	325.18	324.25	325.92	326.97	321.39	326.98	323.19	323.64	326.7	320.51	319.71	325.38	323.64	322.16	321.11	326.59	326.79	324.67	323.93	324.79	323.61	320.68	328.12	326.2	325.17	322.95	326.54	323.63	328.31	323.31	324.75	319.57	325.96	325.4	323.41	322.18
303.64	304.45	302.7	304.37	307.02	306.69	301.82	302.94	306.9	306.23	302.69	306.11	306.06	306.61	303.94	307.18	305.16	304.04	303.54	302.85	303.08	301.55	303.41	304.7	302.93	307.27	305.85	304.55	305.17	301.35	304.76	307.85	303.65	305.65	305.56	305.33	302.64	305.28	308.03	306.17	304.14	302.96	305.54	304.41	305.22	305.71	304.74	302.13	306.18	304.64
331.06	330.44	327.4	330.85	328.34	327.54	327.66	326.01	329.53	328.3	326.92	322.01	327.63	325.84	327.13	329.62	327.56	328.27	327.65	323.99	328.62	328.9	330.07	323.87	327.83	325.25	327.22	326.79	328.27	329.65	325.95	328.17	326.96	329.5	324.33	331.17	326.4	326.89	328.29	329.18	324.38	328.53	329.88	328.41	327.73	325.91	329.24	327.87	327.33	326.66
311.98	314.76	314.2	316.22	315.26	315.01	313.5	314.82	313.21	316.26	315.35	317.86	317.22	314.08	317.64	312.14	312.01	313.24	314.87	315.07	311.68	316.84	314.84	312.57	312.38	313.98	316.43	313.44	317.95	314.55	312.48	316.92	313.27	318.48	313.1	315.67	317.65	314.26	317.36	316	315.58	316	314.41	316.67	315.44	313.72	314.41	310.81	311.78	315.65
309.66	314.94	309.69	314.8	309.96	312.03	313.3	311.28	310.89	311.36	313.17	310.36	314.42	313.52	312.13	309.91	317.21	313.82	312.37	310.18	316.39	314.12	313.43	312.19	315.25	309.43	312.91	315.8	314.46	313.43	315.77	317.58	309.36	312.98	314.67	314.48	314.53	311.23	313.48	310.27	313.41	311.02	315.42	312.37	315.62	315.72	309.5	313.74	311.51	312.21
306.31	299.88	303.27	302.54	303.83	307.69	306.76	301.12	299.75	305.69	299.39	300.69	303.7	302.47	303.1	305.44	305.3	308.09	302.78	301.18	304.45	305.11	305.56	301.1	306.21	304.85	300.81	300.75	302.18	306.57	304.47	303.28	304.72	299.47	301.85	301.73	303.41	302.71	307.23	302.83	305.33	304.96	304.83	303.8	302.34	308.97	304.37	304.02	304.88	302.33
302.7	303.24	305	301.92	301.91	303	302.34	303.71	301.54	301.93	300.72	300.26	300.71	302.23	305.84	300.67	301.53	300.98	304.33	304.44	304.99	302.28	303.51	303.14	302.08	299.72	300.99	301.54	305.22	300.97	304.97	302.13	301.24	305.95	304.29	300.08	301.42	307.21	305.64	301.9	306.32	303.62	302.12	304.02	303.49	302.68	304.36	301.8	304.17	303.55
315.24	320.06	320.39	318.23	320.26	319.67	318.56	315.99	322.62	313.5	319.79	318.64	321.2	320.47	321.17	323.17	319.09	320.95	318.95	317.17	318.36	319.7	318.04	317.61	319.65	317.71	318.65	316.9	317.97	317.93	315.7	316.32	317.4	317.24	317.82	317.93	316.1	317.56	320.94	316.35	316.12	317.94	320.19	317.07	317.38	317.59	316.66	318.65	318.29	313.96
300.91	305.66	301.93	299.16	300.99	299.36	301.45	297.45	304.34	301.14	299.67	303.2	308.34	302.36	302.44	297.65	301.56	304.28	298.77	302.73	301.02	306.88	302.98	303.29	300.89	303.3	302.31	301.55	301.52	305.95	303.52	302.08	304.93	303.86	302.8	302.22	302.25	303.61	303.66	307.14	299.98	301.84	302.15	303.75	302.84	301.95	301.68	301.73	304.98	302.04
311.54	311.15	307.57	314.1	308.77	307.78	313.08	308.21	312.74	309.35	310.73	310.42	310.64	309.6	307.31	307.68	309.29	308.53	313.36	310.62	307.42	308.83	312.12	304.75	308.64	306.94	309.44	311.3	313.75	309.33	312.32	310.79	310.44	310.47	311.68	309.61	307.67	309.28	310.84	312.96	313.33	308.46	308.56	307.82	306.2	313.76	309.3	311.94	307.4	310.69
326.96	328.24	329.23	330.25	329.14	326.19	328.48	326.97	329.83	326.95	329.36	328.45	330.75	327.06	329.33	330.8	329.11	329.11	332.78	328.43	326.61	332.67	328.32	329.63	325.2	326.72	327.78	328.09	324.67	329.29	331.44	327.89	328.25	328.41	328.27	327.25	328.71	330.33	329.59	329.59	327.31	327.43	332.91	324.44	330.49	326.21	328.8	326.81	330.98	327.74
317.98	317.79	319.39	316.34	320.58	322.17	319.76	321.88	320.18	316.93	315.69	312.88	316.55	317.11	318.22	315.52	316.59	317.71	319	318.39	315.06	318.29	314.85	314.9	316.67	315.1	316.58	320.43	315.64	321.15	316.13	318.02	313.27	318.93	318.77	321.35	316.24	315.02	315.02	318.16	317.64	318.29	317.1	319.14	316.02	318.6	320.33	317.6	316.02	318.85
305.93	306.06	308.7	303.76	305.79	305.18	305.87	307.04	306.92	305.19	306.37	304.07	303.9	307.44	306.48	306.1	306.64	305.66	306.55	305.67	301.8	311.95	301.05	301.81	308.92	306.39	310.46	305.11	303.97	306	305.98	303.81	305.07	306.9	304.48	305.97	306.67	302.84	306.15	309.97	304.69	304.47	303.72	306.37	304.56	305.43	307.07	305.93	304.26	303.53
301.52	301.76	302.04	306.98	302.66	302.39	306.5	303.01	306.29	309.92	304.1	304.03	304.16	306.76	303.12	300.67	303.46	301.61	303.75	305.09	304.06	304.37	304.67	306.81	301.85	303.89	300.72	303.56	305.8	302.09	302.85	301.81	307.31	304.94	305.67	305.76	307.57	303.27	305.25	307.04	304.84	305.02	305.36	304.13	305.68	304.7	308.1	304.44	300.23	300.81
312.42	311.55	314.87	308.88	312.61	313.46	317.86	317.42	313.98	317.3	316.07	311.99	316.31	314.79	314.38	313.83	314.48	312.47	313.05	317.07	314.79	314.51	315.19	313.74	315.8	311.2	311.82	315.56	314.67	315.71	319.18	319.03	311.1	314.11	313.96	309.75	314.92	313.85	316.04	311.32	312.16	313.34	314.23	313.51	314.51	311.57	314.7	316.11	313.38	312.66
297	299.26	292.75	296.07	292.27	295.12	298.24	298.01	298.94	297.87	296.45	298.86	293.62	297.12	293.2	294.2	292.83	297.64	296.44	295.49	295.25	295.16	298.6	298.26	295.69	298.79	298.09	298.77	298.71	297.95	299.89	296.65	297.3	295.49	295.29	296.36	296.1	296.25	296.35	296.64	297.37	293.9	297.89	296.86	297.8	293.56	297.3	297.01	294.85	297.27
318.96	315.39	322.76	316.13	317.25	319.54	320.19	318.41	321.29	316.07	315.89	317.27	319.29	317.61	319.73	318.49	319.92	317.95	320.06	317.86	318.73	316.48	316.46	318.06	318.62	321.26	318.9	317.1	320.19	318.44	317.17	318.46	319.89	320.95	317.97	318.28	317.66	318.02	320.57	320.43	321.81	320.39	314.15	319.76	318.37	317.05	317.04	316.76	315.53	318.04
318.29	318.5	317.81	317.11	318.86	316.3	319.26	321.1	320.77	320.24	317.91	316.51	316.69	316.27	319.17	317.29	318.3	318.17	316.28	314.53	317.79	318.48	316.37	316.72	320.57	314.91	316.93	319.9	322.88	315.64	312.79	318.64	318.73	317.51	315.57	317.62	317.25	318.27	318.83	316.06	315.76	318.83	316.82	315.6	319.05	319.17	317.8	317.38	318.74	314.98
302.17	299.97	300.58	301.85	303.83	301.58	304.17	302.88	298.15	299.12	301.11	299.71	300.64	302.07	301.24	298.8	302.34	301.51	298.24	302.75	299.6	298.55	303.04	302.04	298.1	303.92	302.5	301.55	300.49	302.43	299.42	302.77	300.59	300.25	304.27	302.74	297.47	299.85	303.24	300.83	300.88	297.75	297.98	300.75	301.96	303.04	301.75	302.99	303.59	302.36
306.44	310.7	310.9	307.65	307.36	308.93	311.41	307.84	306.33	312.81	306.11	306.18	308.2	312.6	311.24	308.18	308	307.44	307.93	308.38	309.49	310.43	306.25	305.29	305.71	312.16	308.57	311.1	309.58	312.41	310.82	309.26	309.85	311.37	313.1	308.42	307.25	308.45	305.8	308.38	309.75	310.56	308.9	310.57	309.61	309.43	308.41	309.46	308.39	310.15
312.93	311.88	311.76	312.61	312.94	313.13	314.51	309.72	314.89	318.26	314.5	311.28	315.49	315.23	312.6	309.96	310.8	313.85	308.37	313.2	313.05	315.17	309.68	313.69	311.21	314.75	312.81	313.35	312.54	310.49	312.73	311.14	311.46	311.01	312.12	314.75	311.99	313.39	314.85	310.51	316.83	312.12	312.6	313.29	314.57	314.02	314.51	313.12	314.3	311.58
301.71	298.25	300.28	303.26	299.11	297.64	299.97	300.01	302.32	296.81	302.19	299.04	301.55	302.02	300.49	299.46	303.19	304.47	301.57	301.69	299.94	297.78	301.52	298.06	303.17	298.22	301.08	300.62	298.35	301.66	303.15	297.74	301.08	299.28	295.71	300.77	298.61	295.35	299.13	299.91	299.29	298.65	297.91	298.71	299.08	300.24	299.85	303.8	298.37	298.95
328.94	328.65	327.31	328.69	332.49	325.73	328.75	328.36	330.11	324.15	326.61	329.67	326.81	330.3	326.52	328.1	326.93	325.89	326.8	328.73	326.68	328.85	326	325.47	329.25	328.37	327.2	326.74	324.63	327.71	328.41	327.81	327.75	326.43	329.27	324.92	324.69	328.64	328.24	327.73	326.71	330.68	325.46	329.25	324.65	328.37	325.12	327.31	325.27	326.2
298.31	295.78	296.23	295.09	296.15	294.96	294.97	294.7	295.39	293.93	294.52	293.59	295.66	293.92	298.61	294.44	295	298.49	296.07	295.88	293.22	294.22	298.48	295.48	293.97	293.39	292.01	294.99	293.78	293.54	293.57	293.12	294.45	293.3	292.05	295.78	295.28	292.58	294.12	295.54	295.64	292.96	295.79	293.9	298.63	293.43	296	292.3	294.06	295.48
314.16	314.57	313.72	312.92	314.63	316.19	312.58	315.07	315.07	320.77	314.42	317.49	316.02	315.74	315.16	313.61	315.17	316.05	314.07	317.92	313.47	317.54	314.92	313.52	314.8	315.24	317.9	313.53	314.84	314.82	319.19	314.12	315.91	312.49	314.76	317.17	316.54	315.77	312.98	315.07	314.79	311.01	317.25	317.22	315.71	316.09	314.48	310.34	317.1	317.23
324.66	324.16	328.64	326.64	326.04	322.62	325.82	321.92	323.34	327.09	326.21	325.46	326.87	326.79	323.48	321.08	328.23	325.29	324.04	326.52	325.65	322.95	328.5	324.72	325.58	324.18	328.3	323.03	326.73	323.26	328.12	325.5	326.88	324.62	326.04	326	328.44	325.42	325.8	328.2	325.69	327.78	326.13	326.78	327.04	319.86	325.22	324.19	325.33	325.96
316.44	320.82	316.1	315.01	315.45	315.71	319.52	319.73	319.97	316.51	320.35	317.62	313.68	318.57	318.88	317.29	317.5	317.76	320.07	318.83	314.61	319.37	316.05	321.12	317.46	320.75	314.7	317.4	314.29	315.39	317.91	315.34	322.31	321.51	319.87	318.98	321.2	317.53	321.35	321.34	320.72	314.81	315.54	315.46	317.5	317.09	318.25	318.66	317.86	318.56
329.32	326.48	323.89	328.06	330.43	326.27	324.39	328.2	326.65	327.31	326.49	321.97	325.9	324.59	328.34	325.8	328.33	328.47	326.86	323.42	325.46	329.52	329.88	322.97	324.77	325.62	325.34	324.82	326.64	325	328.62	327.59	327	324.41	325.85	330.58	326.41	328.33	329.9	325.94	327.95	328.43	328.35	326.67	326.02	328.89	329.77	328.78	327.23	327.16
299	298.36	295.26	299.81	299.24	295.56	292.49	295.28	298.46	294.73	294.35	296.45	297.65	297.61	298.81	297.77	301.06	298.06	296.71	293.97	296.73	297.75	296.15	292.19	295.71	299.52	295.43	297.53	295.54	298.54	296.58	298.61	296.69	297.68	297.52	294.26	294.66	298.51	293.86	295.58	295.73	297.12	291.6	297.05	299.41	297.47	296.6	296.2	297.65	297.69
313.22	314.41	313.74	312.4	314.35	311.89	314.3	313.55	311.18	315.44	310.42	315.44	313.88	313.24	314.42	317.01	310.72	313.82	312.26	313.24	312.45	311.43	313.93	314.13	313.59	315.59	315.22	314.62	320.06	315.01	315.68	314.6	308.23	312.38	313.55	312.13	316.46	314.92	315.49	313.28	312.74	313.85	315.54	314.52	313.04	315.55	312.02	315.2	316.39	311.28
302.85	304.16	302.84	299.95	303	302.11	304.69	304.28	303.83	302.55	298.54	302.65	303.45	304.99	303.09	302.7	300.01	304.85	301.81	304.37	305.02	301.41	307.03	305.14	302	303.29	302.21	305.06	304.01	302.4	304.01	305.71	305.29	303.41	301.47	303.03	302.11	306.61	301.23	303.64	305.93	308.3	302.81	302.88	300.8	304.54	304.09	304.57	302.7	304.93
304.71	304.29	301.47	302.92	305.23	304.31	301.16	300.18	304.71	306.47	304.37	300.14	305.26	302.04	306.09	303.02	301.25	301.3	303.74	304.59	304.8	304.52	303.38	306.33	301.57	300.03	303.33	302.86	301.73	302.91	306.74	302.19	306.54	304.98	305.92	302.57	305.95	306.53	302.41	302.62	303.24	300.26	303.94	305.34	304.84	305.75	304.58	306.08	302.55	305.68
296.58	294.91	298.06	298.23	299.78	295.11	295.08	295.74	299.6	292.7	297.52	300.08	299.46	295.77	296.99	298.83	296.53	297.77	298.28	293.87	297.68	297.99	297.07	296.88	298.77	296.25	295.78	296.04	294.14	295.42	297.64	297.62	300.32	299.32	298.96	295.64	297.18	296.19	295.43	294.72	298.04	298.52	294.4	299.55	295.09	296.22	298.78	297.13	296.24	299.06
310.27	311.87	309.09	313.31	312.6	312.52	314.61	312.97	311.65	312.61	313.32	310.64	313.44	312.52	308.82	307.49	313.71	314.98	314.51	314.12	310.77	311.08	311.66	312.66	311.66	308.92	313.07	312.97	310.89	311.48	310.76	311.35	310.18	311.07	309.75	308.45	308.04	314.32	311.26	311.77	312.15	312.4	310.37	310.6	309.09	307.53	314.01	309.91	310.23	310.79
311.39	309.11	306.98	306.53	305.88	310.01	308.39	308.06	306.04	311.17	307.76	309.55	307.43	310.67	307.21	312.08	309.18	310.3	309.65	306.71	309.05	311.84	308.06	308.92	309.06	307.83	311.42	311.21	309.76	309.82	310.09	308.9	307	312.15	309.52	310.55	306.51	308.75	310.37	308.61	308.58	309.07	310.77	310.61	310.23	311.2	305.61	311.28	307.56	306.54
324.62	324.35	323.36	325.42	325	321.18	323.49	323.59	327.68	323.08	326.86	326.26	325.02	323.57	324.99	326.35	323.7	320.95	328.18	324.42	325.02	326.61	324.49	325.21	322.97	324.54	326.54	323.65	325.72	325.91	323.61	322.98	319.84	323.65	323.87	326.8	325.54	322.97	319.24	326.61	322.73	319.44	326.24	327.74	322.09	324.22	323.65	325.84	327.33	325.02
305.36	312.38	308.56	308.45	307.89	307.68	308.81	305.25	308.61	304.53	309	308.11	305.34	306.46	309.69	307.86	305.66	305.09	310.51	311.75	306.83	306.68	307.64	308.2	306.02	306.31	310.42	306.58	307.36	307.69	307.86	306.75	309.22	305.68	304.21	310.86	308.47	310.08	307.01	305.87	304.49	306.07	308.57	306.25	307.76	305.23	305.04	309.49	307.36	309.12
304.01	301.09	301.16	304.55	304.2	301.56	303.08	303.45	301.61	304.47	301.01	302.46	304.2	304.81	300.29	304.61	300.98	305.99	302.68	299.97	302.61	303.65	305.1	303.68	302.85	302.42	305.58	305.62	304.81	304.55	303.5	301.9	304.02	305.06	305.33	300.62	304.2	303.71	300.45	302.45	303.5	305.07	304.58	303.96	303.31	302.14	302.65	302.16	303.15	304.71
302.32	305	301.62	304.27	305	302.64	306.78	307.35	306.49	305.07	300.93	305.77	307.1	306.74	304.88	305.48	303.63	303.07	306.25	303	303.33	306.14	305.06	304.84	303.16	306.15	307.21	307.14	306.68	304.55	304.57	304.39	303.75	305.04	303.37	304.44	305.89	304.07	305.03	302.01	308.97	302.16	307.27	304.66	302.52	303.13	302.74	307.57	305.39	302.48
303.81	298.22	302.9	303.24	302.28	299.7	300.48	303.31	302.57	300.27	301.76	303.24	301.76	300.7	303.62	307.15	302.08	304.63	300.21	303.39	298.47	299.09	302.12	302.3	301.89	303.85	299.93	301.18	303.36	298.76	301.66	305.13	305.63	299.79	303.22	301.77	302.22	301.9	299.38	303.42	298.83	302.49	301.64	299.72	302.16	303.67	301.95	298.92	301.82	303.47
311.2	309.62	312.46	308.38	310.99	315.75	310.25	311.1	311.09	309.35	311.87	313.73	313.97	314.67	315.16	315.77	309.01	309.01	311.55	313.04	313.63	308.35	310.27	310.55	311.89	310.19	312.29	311.14	314.2	310.59	308.93	309.43	315.6	311.29	310.43	313.64	311.4	313.74	315.16	314.1	313.07	314.63	311.8	312.91	312.77	311.49	312.61	310.97	313.08	314.51
292.2	297.52	292.54	297.58	295.4	292.7	292.93	296.62	297.28	291.76	297.91	297.06	295.1	299.25	295.49	295.25	295.73	295.81	294.05	295.74	296.44	295.36	294.12	293.83	298.22	293.44	292.75	295.23	291.73	290.63	296.73	297.09	294.83	295.67	295.06	295.44	294.5	295.3	295.6	297.52	294.61	295.19	297.71	293.71	295.6	293.22	296.46	297.65	294.69	295.18
299.65	306.03	303.25	299.83	302.5	306.08	306.49	302.28	300.99	302.86	302.22	301.41	302.37	303.44	305.68	303.29	307.33	303.58	304.27	300.24	300.66	302.87	305.03	303.14	302.65	305.08	306.85	301.65	304.56	304.82	302.33	302.88	301.38	306.68	301.55	303.19	304.69	305.52	304.7	308.35	304.74	300.59	302.53	303.6	302.62	304.34	303.79	304.49	305.87	302.67
307.47	314.15	310.99	309.55	313.61	312.27	309.31	312.56	312.33	309.96	311.64	308.25	307.6	309.86	312.96	311.33	312.09	308.5	310.37	309.75	311.1	312.58	311.6	310.32	309.19	312	309	313.04	313.55	310.44	312.13	305.97	312.75	308.62	309.6	313.47	308.53	310.76	314.64	309.44	308.74	308.4	307.81	304.8	313.17	311.45	310.7	309.05	309.97	311.95
312.36	308.83	316.02	311.31	310.05	315.98	312.58	316.33	310.81	312.81	309.87	310.61	311.35	318.27	315.78	313.2	311.45	314.28	308.97	312.05	314.76	315.7	314.79	310.49	309.92	310.01	314.32	313.32	312.18	310.05	313.83	312.26	306.88	312.79	313.28	310.4	312.11	310.36	312.34	311.95	309.24	314.6	312.6	308.83	308.03	312.17	308.91	310.43	311.85	313.6
310.37	308.85	309.13	306.69	310.5	307.59	304.51	306.69	308.25	309.92	308.36	309.28	310.1	304.76	307.98	307.31	310.73	307.18	305.57	311.3	306.18	312.64	307.79	309.96	309.42	310.34	308.53	308.58	311.41	306.18	308.4	307.72	309.84	309.34	309.72	309.83	304.82	310.68	308.05	311.45	310.49	307.54	308.06	305.89	308.52	307.18	302.51	307.89	308.47	304.51
305.9	303.8	300.13	304.91	306.69	306.47	302.73	303.1	307.44	304.11	305.6	307.99	300.84	305.65	304.14	307.43	306.23	304.3	301.22	304.36	303.7	302.89	303.33	306.33	303.79	301.76	303.84	303.15	304.66	303.61	303.16	303.9	303.34	303.18	305.87	303.99	301.42	302.78	301.84	302.73	302.17	305.24	306.77	306.73	304.12	304.73	304.06	303.46	304.17	305.55
320.55	319.12	320.18	315.99	321.94	316.88	317.26	319.33	318.23	315.55	316.31	319.01	317.98	321.77	314.64	316.28	317.59	317.78	313.55	315.15	320.59	316.76	315.46	319.64	320.25	319.04	317.65	317.81	316.13	321.31	318.64	318.32	317.89	319.96	316.54	315.25	317.06	319.5	317.75	314.83	321.31	318.66	319.74	319.72	318.98	319.09	320.07	318.24	319.48	316.87
327.16	326.53	327.97	330.49	326.13	327.84	328.48	325.01	330.04	328.9	326.79	324.54	327.16	327.37	329.78	329.19	329.29	329.38	327.6	328.68	327.83	328.92	329.41	326.55	325.73	327.52	325.13	323.33	325.05	327.91	326.68	329.23	328.4	329.62	328.25	324.95	327.69	324.91	328.97	325.89	328.92	324.45	327.49	327.75	327.66	325.42	328.67	324.87	324.21	326.86
304.33	300.66	301.25	299.58	299.05	301.63	304.07	302.64	301.66	303.07	301.78	300.73	300.83	301.13	303.56	303.84	301.13	298.33	302.75	302.66	302.76	299.9	299.58	299.94	302.4	299.54	302.42	300.99	302.42	301.33	299.37	302.53	301.79	301.63	298.5	300.34	302.09	301.08	299.78	302.22	302.89	300.08	300.31	301.79	301.56	297.73	296.69	302.24	298.08	300.45
299.35	301.61	300.88	303.57	303.91	301.97	300.78	301.12	303.81	302.89	301.35	301.38	302.24	299.24	302.77	303.72	304.07	302.41	303.33	303.45	304.57	304.89	303.94	302.7	301.13	301.45	301.49	303.25	301.72	302.63	300.96	303.25	301.67	303.32	306.2	303.42	305	302.07	301.33	304.55	299.21	300.37	300.22	302.88	306.07	304.67	302.15	302.77	304.5	302.07
299.17	303.62	302.41	297.86	307.1	301.88	298.92	300.64	301.67	304	301.44	301.53	300.31	298.45	304.62	301.66	303.84	300.91	299.47	302.8	297.78	303.97	301.71	299.49	304.66	300.1	298.85	301.72	296.92	302.1	298.96	299.96	300.69	300.71	301.97	305.77	301.98	299.89	300.31	302.33	300.74	300.38	296.4	298.81	302.22	302.92	300.49	304.28	297.03	298.27
310.34	314.29	315.23	314.19	313.49	313.55	314.73	313.9	309.58	310.49	313.41	311.55	313.04	310.06	313.63	311.44	316	314.92	312.6	313.01	315.87	313.37	310.3	312.28	312.09	310.93	313.34	313.62	310.86	313.79	313.38	312.99	313.63	313.14	316.31	314.34	308.49	312.88	312.61	311.02	309.62	317.53	311.97	313.46	314.06	312.28	306.15	317.06	313.28	312.48
305.84	305.07	306.02	305.19	306.56	305.1	308.47	305.63	307.58	304.55	305.63	301.41	305.74	305.57	304.12	309.47	306.05	305.52	307.45	307.62	306.14	300.69	306.47	305.17	305.85	302.99	306.22	302.65	302.54	306.99	304.31	303.28	306.58	303.75	306.45	304.98	304.69	304.98	307.87	308.03	302.91	304.44	308.17	307.34	307	304.43	307.77	303.71	305.41	303.25
318.1	318.71	319.01	318.97	320.85	319.69	318.81	319	325.5	319.59	321.57	320.38	316.74	318.91	321.86	319.64	320.35	321.5	320.77	321.09	319.67	316.47	319.02	318.86	317.05	318.3	320.53	317.62	320.38	320.17	319.68	321.67	317.85	317.36	319.41	317.63	320.55	320.16	320.53	315.62	318.76	316.46	319.14	320.39	318.78	320.32	320.65	323.09	318.31	319.48
315.52	314.04	308.19	317.66	313.29	315.77	310.72	313.27	312.37	316.12	315.25	312.09	314.52	310.02	313.14	310.48	311.29	311.4	312.73	313.27	315.07	317.08	315.09	313.29	312.56	309.47	311.12	311.95	315.83	312.15	315.38	316.62	312.63	309.58	311.45	313.97	317.71	313.53	312.86	312.8	313.82	313.47	312.31	314.38	315.46	310.53	312.19	312.57	315.55	312.79
312.44	311.01	313.81	314.16	314.17	311.41	313.84	314.79	313.84	317.05	314.41	314.55	313.14	311.53	316.31	313.47	316.11	314.9	315.42	314.95	314.65	313.82	316.67	316.29	314.05	311.45	315.98	315.96	314	313.32	317.43	313.58	312.94	312.74	318.04	315.82	317.91	315.92	313.82	314.58	314.76	314.63	315.48	313.63	313.48	314.97	315.36	313.38	315.47	313.18
304.09	308.6	306.46	302.85	303.41	303.04	305.38	304.48	304.12	305.17	303.13	304.09	306.05	304.76	304.32	305.27	302.83	304.4	305.42	302.12	303.7	303.34	304.83	308.42	305.07	307.99	304.89	302.08	304.26	303.97	305.01	303.48	303.6	305.5	305.27	305.5	304.74	302.57	304.19	302.94	305.89	302.66	306.81	306.15	304.03	307.35	306.04	303.54	303.24	307.76
316.84	318.45	316.56	317.4	315.77	315.98	319.83	318.91	317	318.7	317.45	316.16	316.85	319.52	320	313.92	316.86	315.98	317.52	320.6	317.28	315	315.36	314.69	320.71	318.54	319.98	317.46	319.3	319.47	324.25	319.8	314.08	317.21	316.54	316.59	321.57	318.62	317.83	317.9	316.34	315.89	318.17	316.67	320.05	321.1	321.89	317.48	316.93	320.49
309.3	309.87	309	304.57	309.34	312.26	310.69	312.35	307.62	310.47	310.39	308.9	309.5	307.63	311.2	309.78	306.02	308.4	310.68	310.92	310.39	309.37	313.2	309.48	311.34	312.49	307.76	311.16	309.16	309.95	311.09	311.46	305.76	311.81	314.3	307.45	309.16	306.85	310.39	307.75	311.22	307.61	307.11	312.48	310.71	308.32	305.21	309.4	309.83	314.75
327.17	325.11	326.16	326.27	324.01	325.95	323.79	324.72	322.46	325.68	326.39	322.08	325.42	325.12	326.85	320.71	325.35	327.15	323.05	324.13	325.28	322.16	325.63	324.85	323.95	326.55	321.82	323.34	327.9	325.86	324.14	327.72	320.61	325.87	324.91	323.99	325.15	323.86	321.28	325.67	324.98	326.74	321.98	324.67	326.7	320.1	323.76	329.06	321.03	324.09
314.92	313.11	310.63	313.87	313.35	314.06	314.6	312.97	315.54	313.11	315.19	316.19	314.09	314.74	318.09	316.6	315.76	314.63	312.27	311.78	315.47	313.61	315.75	318.89	317.84	320.11	314.58	316.98	316.28	316.26	318	315.46	312.11	314.34	314.37	314.5	311.82	318.1	315.69	315.6	313.92	317.33	318.7	311.7	312.79	314.57	315.77	312.29	316.24	311.98
299.95	303.89	307.04	304.05	304.2	303.64	305.4	301.07	300.36	304.28	304.1	302.93	301.3	303.66	304.85	305.78	305.84	302.38	308.24	307.26	305.19	300.85	303.21	303.38	305.78	300.97	303.35	309.26	303.22	302.05	300.24	304.91	304.03	306.84	303.36	303.09	302.52	306.08	299.36	303.15	309.22	307.74	303.99	307.47	303.03	302.3	303	302.72	303.84	299.76
315.65	315.28	314.79	316.63	315.47	315.04	314.13	315.52	315.78	314.72	313.82	316.26	318.7	316.8	312.06	318.93	314.42	315.62	313.42	318.27	317.99	317.8	315.92	316.91	315.24	313.59	313.13	316.33	317.78	315.72	317.96	314.61	316.14	312.32	314.14	316.1	313.75	315.36	316.13	317.49	314.27	313.3	316.62	315.95	321.09	314.72	316.3	315.67	313.84	311.65
312.23	314.21	312.47	311.88	313.7	316.73	310.74	314.78	310.98	316.68	314.99	314.6	311.25	311.83	311.44	311.67	310.07	310.27	312.6	315.3	311.19	313.38	310.94	313.29	313.47	310.17	311.05	311.38	312.2	311.18	310.51	312.24	315.22	313.12	312.97	311.68	314.51	313.56	310.69	312.15	310.59	310.33	311.7	311.32	312.64	310.79	309.75	314.46	312.05	315.93
308.76	312.13	308.51	311.8	313.25	314.41	310.02	311.06	311.23	309.08	312.78	311.8	311.82	314.47	314.43	313.57	307.72	312.96	311.47	309.83	312.09	312.41	313	313.51	313.96	310.98	310.46	311.36	312.11	309.87	312.28	311.16	310.76	312.65	312.92	311.87	311.29	310.97	309.39	310.49	308.46	312.19	309.86	309.46	312.93	315.47	315.48	306.67	310.49	311.41
310.08	307.8	311.02	309.33	306.99	309.38	312.89	306.94	307.34	307.61	306.84	309.25	310.03	308.05	308.24	306.73	310.6	305.65	308.67	312.22	306.29	308.86	307.95	310.92	307.95	309.08	307.82	312.48	308.1	311.61	310.63	307.75	310.93	307.32	309.49	307.39	307.91	311.16	309.1	308.78	309.25	308.19	312.21	311.35	306.91	309.58	307.86	307.16	309.37	312.84
299.57	298.05	296.52	298.02	298.56	298.35	296.75	296.6	293.81	298.84	299.52	295.66	299.63	295.14	297.54	298.65	297.41	297.81	299.08	295.27	295.36	293.84	297.17	295.99	298.82	293.62	295.43	299.24	295.93	295.15	296.94	297.31	295.59	296.25	295.36	299.15	300.15	293.72	297.06	299.26	300.17	299.29	295.49	297.25	294.6	296.57	296.03	301.48	292.07	298.37
327.37	324.72	327.39	325.13	329.72	325.46	326.58	329.22	326.61	329.13	327.89	327.52	324.8	325.96	324.62	325.52	328.87	325.86	328.55	326.74	325.58	328.09	322.09	327.77	329.87	330.44	326.21	326.04	329.06	328.57	330.27	328.32	327.01	327.56	330.25	327.66	327.66	327.6	323.39	325.41	328.39	324.14	326.33	327.16	323.49	328.27	325.19	328.86	327.39	331.28
317.9	317.96	311.77	313.6	313.73	316.04	313.9	314.25	316.34	316.31	317.24	315.35	319.56	312.45	309.72	317.77	314.37	314.84	312.71	312.43	313.85	316.1	317.73	314.68	316.79	312.92	315.71	314.18	314.76	315.37	317.92	311.25	315.87	315.79	312.59	319.03	316.39	315.07	314.81	314.22	316.46	315.21	317.35	315.97	318.21	315.18	315.67	315.27	317.78	313.45
303.08	301.07	301.87	301.88	305.05	302.6	302.35	306.82	300.57	305.41	302.02	302.66	301.62	306.35	298.35	300.23	303.1	306.81	305.16	302.87	297.82	299.28	301.56	300.06	303.62	301.66	302.98	301.87	301.33	299.52	304.21	307.09	301.24	305.09	303.74	303.56	300.18	303.2	302.08	304.24	298.22	301.86	300.18	301.3	301.29	305.23	301.89	301.57	303.44	301.66
324.95	322.24	324.67	323.98	324.62	326.19	324.87	323.73	326.03	324.67	323.93	322.62	322.85	326.71	325.07	324.09	325.25	324.53	327.47	326.92	325.96	323.76	326.4	324.42	326.62	325.63	327.24	329.81	325.71	323.63	323.24	326.62	323.42	327.69	326.74	325.2	327.52	324.58	327.1	329.79	322.61	329.1	327.02	330.9	322.06	322.96	324.85	323.8	328.13	325.5
305.88	306.77	305.28	308.21	305.43	302.35	307.21	309.86	305.49	305.9	303.55	305.54	308.29	307.47	302.12	308.8	305.06	303.67	307.13	307.1	307.37	304.35	305.66	306.42	304.52	306.2	306.52	307.63	304.62	305.8	308.01	304.82	305.47	308.21	306.92	305.06	302.38	308.39	308.37	303.58	308.41	304.18	304.9	308.95	305.64	304.2	309.48	306.13	309.12	305.93
312.97	313.17	310.3	311.99	314.47	311.74	311.85	310.4	309.71	311.81	311.65	314.12	310.45	312.48	307.56	309.52	310.46	308.81	311.37	312.96	314.82	312.57	311.69	314.24	314.62	311.01	309.13	310.68	311.44	312.71	313.46	313.56	314.67	315.67	315	308.85	309.75	310.75	312.82	313.46	311.21	312.51	311.31	311.02	311.24	313.84	309.5	313.04	313.88	312.71
316.39	318.53	320.05	312.71	317.9	319.87	317.48	318.13	318.72	319.36	319.82	324.68	319.69	316.13	317.93	319.52	321.51	317.15	316.23	318.83	318.88	316.68	316.12	319.96	320.02	318.97	321.49	318.84	317.27	319.08	319.68	318.56	321.81	316.45	319.39	318.8	319.81	317.73	315.94	317.64	320.57	319.48	320.49	319.24	319.22	319.58	319.74	315.84	316.71	318.21
303.93	303.13	305.2	303.15	304.61	308.16	305.65	305.73	304.72	301.29	303.73	304.83	304.91	304.03	308.31	304.95	305.65	305.86	307.24	303.25	306	301.33	303.7	303.48	307.69	301.08	303.26	307.65	307.44	303.49	302.3	303.19	305.64	305.15	302.95	303.65	303.83	306.78	308.44	306.78	304.63	304.57	305.3	306.69	302.64	306.19	308.2	305.91	307.27	301.56
295.26	294.06	294.66	298.84	294.51	298.15	292.72	299.23	304.17	296.1	298.75	297.5	297.12	296.34	293.93	299.03	298.93	296.7	299.85	294.2	296.83	298.05	296.7	294.57	294.34	297.3	301.42	294.99	294.4	295.35	297.57	298.11	298.19	292.77	294.64	294.98	295.93	295.4	297.33	295.89	297.93	298.22	297.33	297.47	296.31	296.32	297.46	295.48	299.93	296.7
312.72	311.07	314.31	315.6	312.69	311.57	310.61	312.21	313.02	313.24	313.33	313.52	314.2	313.77	310.62	314.98	312.91	312.36	313.17	311.69	310.28	310.88	308.97	311.93	313.59	310.94	311.74	312.3	316.39	310.6	312.45	310.85	314.32	312.47	313.48	312.22	313.94	311.87	314.02	313	314.77	314.57	312.72	311.65	311.54	314.15	311.82	311.75	309.59	307.09
315.28	315.72	317.15	318.22	314.26	314.24	313.93	318.87	315.75	318.12	319.64	316.33	315.02	314.6	316.36	314.71	317.55	317.92	314.73	314.95	315.64	316.38	314.89	314.1	317.45	317.04	313.38	315.98	316.15	315.97	317.61	318.01	319.19	315.43	316.8	315.1	315.88	318.09	315.45	313.95	319.54	315.39	318.83	314.46	317.55	315.72	313.29	314.27	320.16	314.99
308.39	306.67	303.07	301.51	304.96	302.9	303.92	306.67	305.23	302.34	308.31	300.22	307.67	308.77	305.28	304.42	302.92	302.51	307.56	307.65	305.31	304.85	306.07	306.49	304.87	306.9	303.72	306.8	303.66	306.91	304.69	305.45	306.05	306.06	308.8	302.83	306.25	304.4	305.83	303.43	302.34	303.84	303.54	306.21	308.38	306.8	303.81	307.46	301.7	307.38
303.66	304.69	304.51	300.84	305.76	301.53	300.82	306.16	303.51	302.35	298.64	303.3	304.41	304.25	303.59	302.73	304.11	299.48	301.5	303.38	304.36	305.04	301.48	301.94	303.62	302.85	305.17	298.92	302.48	300.6	302.46	303.54	302.94	303	303.08	302.22	300.97	302.82	302.68	300.27	299.13	300.19	302.43	301.98	303.51	303.25	304.28	303.89	301.4	301.52
312.07	310.13	311.81	312.98	312.63	311.12	310.99	312.58	314.34	313.4	311.6	310.8	312.73	310	313.56	312.41	317.35	312.74	312.7	312.46	310.73	311.38	311.16	311.46	313.23	313.51	311.54	314.09	315.48	311.74	311.95	312.68	313.39	313.53	311.77	310.82	314.11	313.01	313.76	313.17	312.89	313.87	313.35	309.67	311.12	312.16	314.34	311.83	312.57	315.25
308.78	309.48	310.77	310.06	308.51	312.26	311.14	310.79	313.91	313	314.1	311.75	310.88	310.88	311.29	311.22	312.18	306.14	312.05	312.64	312.77	309.51	309.3	310.39	308.83	307.35	312.55	313.45	307.34	312.16	310.72	311.83	308.44	311.55	308.67	307.7	307.64	312.46	307.99	311.71	309.75	311.39	310.94	311.94	308.36	311.79	311.9	312.38	309.39	308.93
295.29	294.12	294.07	294.74	295.63	295	293.32	290.83	295.42	292.3	293.79	293.49	294.75	293.92	295.88	293.66	294.6	291.85	293.8	292.75	295.83	295.94	293.68	295.92	293.95	294.25	293.24	295.7	292.5	293.24	294.22	294.58	295.19	293.48	289.29	294.18	295.37	297.44	295.51	292.4	294.85	294.48	293.68	296.88	290.26	293.12	298.36	295.26	296.16	292.54
313.83	307.97	311.48	313.04	309.11	311.87	313.53	313.46	315.66	307.54	311.11	311.39	311.87	313.64	309.1	311.44	311.07	309.79	310.68	307.55	309.83	312.9	314	308.65	309.76	308.86	309.81	311.53	311.23	308.83	311.52	307.99	313.03	309.86	311.71	313.12	310.06	316.51	312.37	309.84	308.11	310.86	311.8	310.61	309.55	309.53	309.48	308.05	310.26	311.55
314.3	311.31	313.19	312.49	311.76	310.65	314.25	315.77	312.32	314.03	309.94	316.63	313.29	310.99	310.83	311.07	315.97	312.01	313.23	314.11	312.92	315.14	312.74	313.73	310.31	316.76	312.61	317.52	315.51	309.78	313.3	315	313.16	312.29	310.64	311.07	313.62	314.52	312.57	315.22	307.9	311.76	310.79	318.11	312.32	314.85	312.2	311.77	315.42	312.64
313.04	310.51	314.35	314.81	315.9	318.51	317.61	315.49	315.73	317.06	316.27	314.26	315.51	311.27	314.62	314.47	312.49	313.2	316.24	315.82	314.84	314.26	316.05	315.92	314.81	317.93	314.93	314.01	311.94	317.69	315.21	315.99	311.86	314.82	315.86	314.41	314.55	314.46	312.44	315.28	313.71	315.42	313.54	314.78	315.52	313.14	314.86	316.43	314.67	316.96
299.26	298.64	299.53	297.33	299.98	301.25	304.38	299.56	302.68	301.72	302.79	298.86	300.49	302.96	301.65	298.31	300.41	299.77	298.84	299.4	300.82	298.64	299.18	298.43	299.96	300.94	299.26	297.6	302.27	300.1	300.98	302.08	301.73	301.37	300.5	301.14	302.36	297.89	298.55	297.67	296.98	302.12	301.66	296.7	301.21	300.5	304.84	302.35	297.25	304.65
331.29	331.27	328.89	325.56	326.83	329.12	326.2	327.37	334.36	327.33	328.39	329.92	327.9	329.12	331.49	327.02	327.29	332.26	332.31	330.27	327.69	326.08	330.66	326.85	328.69	328.88	330.79	329	328.63	323.62	329.49	329.87	327.32	326.93	325.48	327.67	327.26	328.77	329.48	330.28	330.29	329.56	330.7	329.23	326.11	327.39	329.66	324.18	329.67	324.22
305.5	306.5	306.44	305.92	305.68	303.93	302.66	305.33	305.68	302.21	304.97	300.5	306.83	301.03	306.42	304.1	302.57	305.97	303.63	306.47	304.68	302.57	305.63	301.77	303.99	306.52	306.83	308.17	303.55	304.54	305.33	304.74	299.91	306.41	303.79	307.26	302.21	304.95	304.77	303.23	301.23	303.33	305.37	304.6	304.9	302	305.11	306.59	305.08	305.08
306.63	306.72	306.55	304.85	309.74	303.29	308.07	307.55	305.04	307.09	306.44	305.17	305.62	307.7	304.57	302.39	307.79	302.73	305.63	304.94	305.89	304.11	302.57	302.77	306.12	306.58	304.55	305.99	306.35	304.93	306.64	304.77	302.56	306.3	306.49	307.75	305.52	308.59	304.68	307.88	302.77	302.75	307.97	306.2	303.85	310.41	304.32	304.69	305.74	308.3
314.2	312.33	314.07	317.31	311.73	315.59	312.53	313.5	312.57	315.4	314.51	309.55	314.44	315.59	314.96	316.27	313.16	317.96	312.49	316.45	313.77	311.61	313.31	319.13	316.34	309.89	317.56	315.66	318.4	314.54	313.22	314.27	310.92	310.83	314.27	311.75	311.95	314.41	315.76	314.06	310.57	314.65	315.12	312.88	318.02	313.83	312.37	310.03	316.31	312.43
306.19	307.12	305.58	300.2	301.97	302.99	303.27	305.84	305.62	305.17	301.87	304.98	304.31	307.98	303.48	304.22	305.91	302.78	302.11	303.35	301	303.3	302.22	306.64	302.52	304.09	302.82	301.39	304.15	303.88	300.33	302.81	304.74	303.78	303.43	306.11	303.95	303.42	304.1	302.72	302.59	306.25	306.03	306.85	305.25	304.07	302.09	301.43	303.82	303.62
322.21	326.96	326.73	321.43	323.67	327.26	326.94	325.18	329.05	324.85	324.49	328.7	330.28	322.41	323.32	327.67	327.5	327.15	324.7	326.88	326.19	325	322.89	323.28	325.92	324.23	326.44	320.15	322.35	324.62	326.63	325.08	325.7	322.67	322.45	325.57	325.38	323.62	325.97	329.77	322.93	326.05	325.65	326.18	327.53	325.44	321.91	325.62	328.81	326.64
295.52	297.56	300.64	295.01	293.95	295.83	300.54	297.43	298.06	298.02	299.02	297.57	297.14	296.98	297.24	296.44	299.14	296.4	295.73	302.39	295.12	298.09	293.07	293.63	297.09	299.03	296.41	295.06	295.97	293.39	294.12	295.96	298.21	294.85	296.14	294.15	300.13	293.77	298.66	292.52	296.49	297.31	294.48	295.17	297.92	296.31	295.55	297.68	295.08	297.38
309.68	313.28	310.31	311.66	313.43	313.12	313.12	313.36	314.15	312.37	312.17	311.24	310.95	311.91	309.64	312.2	313	312.29	311.44	310.01	309.23	310.56	312.17	315.6	310.5	312.11	311.16	313.3	312.42	310.12	311.05	316.29	312.18	310.17	314.52	311.73	316.21	314.14	312	311.49	311.3	313.51	313.44	311.35	313.07	312.25	311.41	315.56	312	310.58
293.32	294.93	294.12	293.36	298.95	294.11	294.9	295.54	297.03	296.42	293.27	294.05	294.26	294.2	294.07	294.66	297.12	297.42	296.49	297.45	295.84	296.07	291.59	295.31	295.75	294.96	297.43	295.99	290.71	291.62	293.87	294.11	297.68	295.63	296.36	294.87	297.08	295.33	295.95	294.98	294.53	293.35	289.96	294.31	298.27	292.09	294.72	292.09	296.46	294.68
317.28	321.64	319.71	316.58	319.07	318.13	318.92	319.02	318.22	315.34	316.55	318.33	319.75	319.27	319.05	319.6	318.47	320.65	318.83	318.78	321.52	317.39	316.4	321.47	318.29	316.9	317.07	319.04	317.74	316.94	318.52	319.79	316.81	319.31	317.65	319.99	316.64	317.09	316.8	319.05	316.62	319.6	318.89	318.64	318.46	317.3	318.2	320.26	315.81	320.58
302.96	305.31	304.54	305.19	305.9	304.67	305.83	301.12	304.86	301.84	303.34	304.32	304.18	307	300.55	301.2	303.01	302.72	305.85	304.99	299.93	303.61	304.25	300.77	302.34	302.95	302.83	300.48	306.34	305.02	301.78	300.97	303.59	304.47	301.82	298.65	304.89	300.22	306.09	303.32	302.5	306.63	305.94	300.1	301.93	301.84	302.64	303.51	302.15	303.15
301.64	302.73	304.96	300.79	302.64	305.07	304.31	302.51	303.94	304.35	302.99	302.86	301.25	304.82	305.56	304.47	303.02	303.15	303.08	305.46	306.91	304.87	303.86	303.12	302.47	299.95	306.27	302.77	301.75	303.16	303.48	301.62	300.6	301.92	301.52	306.13	303.56	305.14	306.51	305.26	300.9	301.88	304.72	303.9	305.67	300	304.54	302.33	304.58	300.15
312.2	305.06	307.92	304.13	308.21	309.01	306.91	309.46	305.45	309.32	307.21	303.19	305.43	306.67	307.81	304.13	310.04	307.85	304.71	306.69	309.28	307.57	307.81	304.14	305.33	305.03	306.82	306.03	307.88	305.84	305.83	305.78	307.25	306.64	310.26	304.81	306.71	306.76	305.23	308.42	303.1	307.48	308.18	307.73	305.48	305.74	303.34	311.26	303.65	304.69
299.32	303.01	304.99	302.62	305.11	304.31	301.12	299.73	302.94	300.4	304.18	303.1	302.89	303.04	308.13	299.65	304.67	304.34	303.41	303.2	302.79	303.27	305.19	302.09	305.97	301.46	307.64	304.18	301.86	306.12	304.84	305.48	304.15	304.5	306.73	301.96	310.01	302.3	302.89	304.38	303.78	303.68	301.28	301.72	303.9	303.56	304.54	304.05	303.41	304.55
317.66	315.4	319.8	317.54	317.01	318.08	318.44	315.52	317.76	319.11	322	314.13	316.04	319.78	314.09	314.58	312.12	315.28	314.45	315.96	318.45	318.28	319.93	315.72	316.56	318.36	317.15	319.73	316.23	317.24	315.69	314.89	321.04	316.14	314.29	318.8	316.1	315.95	314.74	319.43	317.54	319.29	317.45	318.14	316.12	314.59	317.49	318.13	319.46	316.02
309.51	308.84	308.46	312.55	309.92	307.75	311.58	312.35	307.24	314.28	312.06	309.29	310.94	312.66	310.89	308.4	313.39	310.22	305.61	307.99	310.46	308.43	310.4	311.28	308.23	312.35	306.9	310.28	312.97	307.93	313.39	310.57	307.74	308.19	308.9	307.56	309.95	310.58	308.77	310.12	311.51	310.41	311.65	311.18	312.38	310.55	310.03	309.52	309.66	309.52
325.02	326.44	320.93	321.58	325.98	326.1	324.72	324.04	327.21	325.79	321.6	323.43	327.17	326.62	324.99	322.08	325.36	325.4	323.04	325.91	326	327.28	322.61	327.89	322.41	323.12	324.57	322.5	324.86	325.26	322.7	322.78	327.32	321.02	326.44	327.51	327.12	326.85	324.25	325.73	327.5	326.42	326.34	323.14	323	325.5	326.76	323.95	324.45	324.55
306.33	307.78	303.35	302.29	301.97	303.27	302.67	303.28	304.66	306.7	303.69	302.81	303.36	306.44	305.02	302.65	304.04	305.83	298.43	305.6	304.28	304.03	303.84	304.35	300.53	303.43	306.42	302.78	304.12	303.4	303.22	301.4	305.25	305.67	305.09	301.57	305.22	305.61	304.77	304.06	305.02	305.59	301.88	302.34	303.96	303.73	304.28	306.18	306.23	301.67
314.64	319.16	316.12	314.43	319.07	317.24	314.26	319.35	316.92	313.6	315.3	319.66	316.68	318.01	316.69	315.58	314.37	310.78	317.18	311.74	313.81	317.09	316.98	313.34	317.06	314.22	316.79	315.35	316.38	316.31	315.44	313.69	314.02	317.05	316.85	314.89	316.94	318.08	317.59	313.88	314.45	316.76	315.07	317.62	313.48	315.4	314.42	313.66	316.38	317.01
314.04	313.29	314.88	313.92	317.91	310.91	317.44	314.67	314.21	315.39	312.05	315.35	312.45	311.55	313.81	312.14	314.54	315.08	311.06	316.22	314.37	313.63	314.37	314.16	311.51	315.23	310.28	311.38	314.56	311.63	312.97	313.12	313.47	312.44	313.98	315.06	312.27	311.95	314.63	312.9	312.46	311.52	315.28	314.22	314.23	312.11	313.68	315.66	309.74	314.98
328.25	327.87	328.4	327	329.23	327.29	320.31	327.74	328.08	329.75	325.87	326.48	328.76	327.56	326.35	328.54	331.23	326.49	328.82	327.54	325.43	325.18	327.34	327.53	327.3	327.11	327.6	326.44	323.69	323.89	330.4	327.61	327.7	327.18	328.61	328.98	328.06	325.13	326.35	327.34	324.55	325.79	327.71	326.44	326.48	328.21	332.02	328.55	325.05	327.54
300.41	301.55	305.64	300.73	303.12	302.37	301.23	306.78	299.97	309.44	303.3	307.28	304.92	305.68	303.9	301.86	304.35	301.04	303.75	301.86	303.86	302.78	301.36	303.18	301.81	303.32	306.08	305.12	305.01	300.64	301.07	302.13	305.23	302.61	302.39	307.17	300.4	299.26	299.53	305.01	301.56	303.87	306.63	305.34	304.56	302.28	305.19	304.18	300.5	303.01
306.72	305.96	306.26	309.76	305.79	307.61	306.13	305.52	311.94	305.32	305.57	306.37	309.57	307.42	307.24	304.43	304.9	307.88	305.7	307.06	304.74	308.58	304.18	305.18	308.11	306.96	309.46	307.36	304.66	303.16	306.5	310.31	303.52	308.28	308.08	306.03	307.48	307.44	308.99	305.66	308.32	304.39	306.46	307.28	306.29	307.27	304.4	307.3	302.41	302.65
300.35	299.26	301.14	304.55	300	301.3	299.86	299.96	301.18	304.16	298.12	302.03	300.78	300.96	301.68	299.68	300.81	302.5	299.87	298.06	298.94	300.96	299.37	299.92	302.85	301.61	303.32	298.86	299.47	300.32	299.09	303.3	300.19	302.48	301.36	299.63	298.11	300.24	302.73	298.33	299.38	300.01	299.92	299.53	302.77	301.38	298.82	302.86	299.33	303.09
301.01	306.55	303.27	304.75	308.11	302.69	302.74	302.92	304.18	303.45	304.67	306.38	302.64	302.13	304.4	306.24	301.89	302.25	307.41	303.1	302.6	307.96	306.58	304.04	302.77	304.38	303.94	304.21	302.13	304.85	302.97	304.24	304.08	299.72	304.18	303.05	301.25	302.85	305.29	300.51	306.3	302.52	308.99	297.07	303.64	302.99	304.28	303.07	299.07	302.93
312.59	314.13	316.7	311.46	319.97	316.47	317.27	314.66	315.16	316.64	315.57	317.45	314.85	316.4	315.22	314.06	314.72	314.25	315.87	317.19	314.35	322.09	314.67	312.68	314.68	316.77	312.21	312.91	311.81	314.78	315.19	312.77	318.15	314.77	313.92	314.84	315.42	314.34	317.95	314.44	314.77	313.11	315.1	319.63	313.05	316.37	313.22	318.1	310.47	315.1
327.67	327.19	329.39	328.06	328.79	326.89	328.86	329.06	330.38	325.31	328.28	326.68	327.23	328.31	327.91	326.45	330.13	328.52	329.02	331.47	329.71	326.68	330.38	331.07	328.69	329.7	328.74	327.98	331.67	327.67	329.48	329.07	329.29	329.94	326.88	330.64	329.06	331.43	328.67	330.11	331.82	327.83	332.27	327.79	332.78	329.77	328.55	329.6	328.36	329.83
299.91	293.94	299.8	299.14	298.62	293.59	297.6	296.36	294.85	295.38	296.48	298.13	296.76	299.33	295.61	296.07	297.15	296.57	296.04	298.44	297.62	298.09	296.63	298.12	295.51	295.04	296.77	295.82	297.29	298.75	296.26	296.1	293.75	293.83	298.96	297.16	298.84	298.87	298.28	295.29	299.31	296.55	297.04	299.02	297.54	299.09	295.01	294.84	297.8	294.98
297.67	300.29	296.79	298.16	296.6	299.52	298.3	295.3	298.27	296.97	300.42	300.11	298.13	296.27	295.23	299.42	296.25	297.8	298.3	297.89	298.06	298.59	297.95	296.94	295.65	295.72	293.9	298.45	298.25	292.15	298.83	298.71	296.31	298.37	297.81	296.24	296.43	298.19	298.87	300.64	299.37	295.75	295.23	295.64	300.58	296.41	294.41	297.48	292.08	299.35
304.7	305.68	309.03	303.77	300.41	303.48	309.8	306.49	306.27	308.06	304.99	303.44	305.32	301.48	303.9	304.78	305.24	304.28	304.17	306.92	304.9	304.68	308.82	308.45	308.48	308.22	310.35	309.18	307.57	308.73	307.08	304.5	302.02	306.47	304.91	308.93	303.53	308.6	306.57	309.14	308.2	305.77	302.75	307.6	309.33	301.8	307.19	302.92	307.5	304.76
315.65	311.06	315.36	309.07	313.8	316.12	313.98	315.36	313.28	313.07	313.89	313.17	313.59	309.64	310.83	308.23	315.56	314.82	316.24	313.76	312.06	315.08	314.86	313.5	310.43	317.2	318.16	314.73	314.26	313.62	318.55	310.98	312.16	310.12	313.38	317.32	314.13	313.36	314.52	311.98	317.04	315.65	314.73	314.67	313.23	314.42	314.27	313.77	313.09	312.31
311.43	311.88	314.64	313.92	310.96	311.88	314.63	316.12	315.55	314.73	314.78	314.17	310.4	314.65	316.17	312.28	310.8	314.83	315.66	310.2	315.95	312.73	311.71	312.3	312.47	314.33	314.85	314.3	313.62	313.43	313.8	313.46	310.11	312.16	315.14	314.77	311.68	312.19	315.89	316.09	317.01	313.7	315.8	314.87	314.02	316.15	314.73	314.1	313.55	312.45
303.02	302.48	304.19	301.83	301.46	301.97	301.89	302.42	305.98	302.57	306.98	303.01	301.32	305.91	299.32	304.82	303.67	305.61	303.69	304.07	304.51	301.79	305.53	304.96	303.38	303.86	305.39	303.57	304.42	304.52	304.56	305.42	303.06	303.92	305.07	303.48	304.24	302.36	305.37	303	301.43	300.87	303.71	306.62	306.52	302.73	303.4	303.3	306.12	300.57
314.41	311.57	311.56	313.12	315.85	312.84	309.52	312.87	311.87	310.4	311.2	311.3	311.17	311.76	313.09	317.01	312.79	309.91	311.22	309.85	312.77	311.78	316.06	309.99	311.55	316.14	311.87	311.8	311.46	312.5	315.28	310.99	310.16	317.19	311.66	310.43	311.76	309.85	310.54	309.76	312.03	312.75	314.07	313.64	312.49	312.65	313.96	314.99	312.09	314.93
292.5	295.2	292.64	295.41	295.64	296.24	295.2	292.7	296.59	298.16	294.22	296.42	294.63	295.68	293.17	293.67	298.35	295.84	293.15	295.57	295.33	296.43	298.98	298.02	296.38	294.78	293.36	296.46	295.9	293.78	292.31	293.16	292	294.23	293.8	294.01	298.6	292	293.09	292.6	296.5	294.59	291.81	295.6	293.36	295.11	293.86	296.66	293.29	298.71
294.91	294.04	295.36	293.21	294.59	295.51	291.99	292.77	291.79	293.16	293.3	295.48	293.17	295.02	292.63	296.41	294.23	290.62	293.76	295.52	294.59	293.66	289.09	295.22	294.82	288.36	299.43	296.27	294.47	295.61	292.86	293.88	296.01	294.46	296.86	295.84	296.56	291.02	295.72	292.31	293.9	292.16	294.32	295.58	293.44	292.12	292.48	294.96	295.8	294.39
303.6	303.28	306.52	305.01	303.94	305.75	304.61	305.74	302.44	306.79	304.69	300.24	302.22	305.21	303.6	303.17	306.72	303.93	304.52	304.55	300.87	305.76	303.54	306.06	303.59	307.92	303.72	306.92	305.39	304.39	304.1	303.65	303.23	301.43	307.55	302.88	307.69	304.55	304.1	304.85	304.01	305.31	304.66	305.63	304.6	304.8	303.91	307.65	303.41	304.23
302.09	305.49	303.42	305.12	305.03	302.55	308.67	304.8	304.38	306.86	305.95	302.44	300.23	305.18	308.55	301.88	300.39	305.12	302.25	303.94	303.56	303.2	306.09	305.37	307.13	303.3	303.95	305.77	303.23	305.22	303.07	304.48	304.31	306.26	304.15	305.3	307.07	301.47	303.99	304.84	305.15	304.81	303.86	304.19	301.64	302.78	304.91	305.28	303.76	304.1
310.35	307.55	309.02	311.82	311.57	308.43	309.48	310.23	310.2	307.76	313.67	308.47	309.91	310.59	309.27	306.63	308.77	309.3	308.1	309.49	307.53	308.46	306.95	308.49	307.49	308.68	308.74	311.25	306.13	309.51	311.67	308.36	308.99	310.03	305.86	309.13	310.54	307.5	308.82	309.3	307.05	308.15	309.86	308.91	306.18	306.6	310.45	308.04	308.65	305.01
303.16	306.08	307.46	305.95	307.76	309.1	307.81	303.46	309.36	305.34	306.58	306.99	308.86	307.73	306.06	307.75	304.83	305.26	305.48	306.19	306.04	302.88	306.1	308.35	305.74	307.98	305.49	306.03	310.25	303.75	308.87	305.48	306.2	305.09	307.34	306.19	306.49	306.68	304.91	307.95	306.86	305.63	307	305.55	305.95	309.32	305.55	308.47	307.3	307.64
307.81	305	308.87	306.4	310.17	311.81	311.28	306.64	307.89	308.44	310.14	307.91	308.52	308.25	309.66	306.06	309.23	310.09	308.41	310.59	309.1	306.66	308.86	306.51	308.8	307.72	308.46	308	306.38	308.3	312.03	305.99	311.77	310.13	312.41	310.73	309.53	307.89	308.66	307.87	306.03	307.23	309.78	309.15	307.77	308.27	308.82	309.16	308.58	308.26
314.23	316.19	313.06	310.73	312.51	311.73	313.58	312.13	315.2	313.97	310.08	311.7	312.52	311.82	310.56	311.74	315.98	315.16	313.08	313.37	310.71	313.74	316.76	311.97	314.33	311.1	310.12	310.73	315.67	309.36	316.33	311.51	314.51	314.66	315.12	312.46	313.14	312.19	315.31	308.35	309.3	311.4	315.97	313.25	311.71	314.63	313.17	316.43	312.65	310.08
312.17	309.55	311.55	310.73	309.06	310.04	308.56	310.97	310.65	311.16	308.8	309.3	310.92	310.82	311.46	310.22	308.12	309.69	311.22	312.29	307.36	310.03	305.36	311.33	309.77	306.52	310.48	310.34	308.5	310.13	307.84	311.82	307.51	309.62	309.54	306.51	309.35	308.97	311.56	311.02	311.68	310.76	311.25	313.04	311.17	306.68	310.71	310.71	311.17	307.86
304.82	305.59	306.37	308.06	302.98	306.47	309.78	305.73	304.53	304.23	307.54	307.29	306.98	303.59	307.02	304.56	305.91	306.52	307.13	306.18	305.48	307.79	305.81	305.38	305.18	307.19	307.51	304.78	303.97	305.08	302.48	306.92	303.57	305.87	303.29	305.51	306.24	306.56	305.09	306.71	306.03	303.23	306.24	305.24	307.66	305.12	302.87	306.32	306.54	306.02
333.21	327.57	326.31	329.5	328.5	327.83	328.35	325.03	327.79	328.43	331.79	328.26	327.77	330.9	329.1	328.19	327.44	328.15	328.67	326.92	328.81	331.16	324.28	323.6	326.57	328.75	326.69	327.79	327.66	322.68	325.62	328.06	326.15	328.45	329.89	328.97	330.75	327.99	329.46	328.08	327.49	324.05	328.56	326.47	324.57	327.43	329.21	321.99	325.68	325.93
291.84	294.11	297.45	293.57	293.5	297.81	293.15	290.7	294.09	297.29	290.56	291.33	290.58	292.22	297.01	291.79	294.88	296.54	294.88	294.36	294.13	295.07	295.83	295.35	293.94	292.78	296.05	292.14	291.93	293.64	292.24	296.61	294.74	293.97	297.34	296.6	300.92	292.73	295.77	297.23	293.38	294.79	294.4	294.07	295.52	293.41	291.42	292.1	294.15	297.18
306.31	307.66	304.35	304.86	306.32	306.3	304.57	308.11	307.36	305.93	305.11	308.83	306.38	305.72	306.02	304.27	302.8	307.06	302.97	302.71	306.51	307.18	306.32	304.89	305.41	305.87	307.83	306.57	305.85	306.34	304.41	307.81	302.13	305.55	303.58	306.83	304.71	306.72	304.47	305.01	307.39	307.27	304.39	304.75	306.24	304.68	299.96	308.84	305.82	305.87
298.44	297.5	293.39	292.03	297.42	293.42	295.87	292.17	293.58	295.19	298.96	296.23	292.48	294.7	294.46	293.76	295.3	296.55	293.3	295.25	290.86	293.54	292.35	295.34	294.74	296.77	295.55	295.56	296.31	295.27	292.36	294.17	297.13	292.13	293.41	292.26	292.9	299.18	295.7	295.82	290.09	296.53	295.4	292.13	294.1	295.98	297.49	293.91	296.35	296.37
316.15	314.64	312.16	314.03	316.16	316.81	312.52	313.08	312.41	312.82	312.09	314.15	314.89	317.11	317.16	317.58	315.99	314.87	313.54	315.05	316.61	314.08	314.61	307.76	314.01	312.86	314.63	317.65	316.01	315.61	312.4	314.58	316.68	316.63	317.07	312.56	311.72	316.19	316.18	314.41	316.71	314.32	314.59	311.84	315.13	315.04	314.39	316.71	315.42	315.39
327.81	326.3	323.15	330.98	326.67	322.49	328.93	329.32	330.18	328.25	329.05	329.29	327.69	326.73	327.08	326.02	328.75	329.74	329.17	327.81	325.79	325.76	325.29	328.29	328.59	327.5	326.16	323.26	325.21	327.82	328.68	328.45	330.36	327.19	327.97	327.89	327.59	327.81	328.62	328.39	326.43	326.53	327.89	329.72	326.79	328.13	328.74	329.22	326.85	329.31
310.84	309.59	315.46	312.86	311.84	311.13	313.98	311.83	311.56	315.33	310.3	313.71	312.95	312.38	314.74	312.11	310.39	312.27	313.9	310.22	313.54	315.82	312.71	312.08	312.84	316.37	309.59	311.12	311.81	311.67	316.04	311.01	313.88	311.57	315.41	313.19	311.96	315.09	314.49	312.83	315.13	314.23	314.2	312.46	312.29	315.04	312.45	315.96	314.51	310.89
314.76	310.91	313.66	313.61	310.86	311.01	313.35	309.43	313.54	312.76	313.09	311.9	315.19	312.55	315.46	312.01	314.92	314.63	314.29	312.22	311.55	310.76	311.45	310.02	314.87	313.5	313.93	311.71	316.87	313.06	314.5	311.09	314.72	315.83	314.96	314.48	314.1	314.71	313.12	315.53	312.29	313.38	315.73	312.74	315.49	311.42	313	315.15	313.37	309.05
316.15	313.38	312.07	310.37	308.65	313.88	314.41	312.93	311.22	307.22	312.54	311.04	312.63	310.04	309.36	314.76	313.66	312.1	308.65	311.3	312.71	311.34	311.69	311.77	310.04	311.06	313.56	314.64	310.73	309.08	310.29	311.89	311.7	310.47	311.57	312.43	308.33	308.49	307.01	312.52	310.56	308.01	312.47	311.08	311.88	310.3	313.41	314.19	312.97	309.18
315.34	316.41	314.81	315.34	313.38	312.3	315.77	316.08	315.52	316.78	315.48	314.66	314.6	316.83	313.35	316.7	312.37	314.35	312.63	315.71	311.88	312.02	312.24	314.7	313.6	313.38	314.58	315.28	315.12	312.42	318.2	317.26	319.39	315.78	314.51	313.61	316.99	316.96	314.54	317.42	313.1	311.02	312.06	315.16	316.48	316.28	314.1	309.81	312.59	314.63
313.99	314.94	310.24	312.47	312.98	314.77	314.22	314.25	313.29	313.47	316.66	316.9	310.5	313.07	314.58	313.62	315.03	315.86	311.21	311.33	315.24	316.08	311.58	312.66	314.16	317.83	314.39	314.59	315.56	314.17	314.86	319.22	312.29	314.1	315.84	313.48	314.13	315.48	315.44	312.26	313.23	314.19	312.92	313.67	311.72	315.19	313.29	314.36	316.98	310.56
301.16	301.2	297.42	301.45	297.47	298.52	300.34	304.09	301.43	299.42	301.37	302.94	304.48	298.32	299.78	298.32	299.5	300.53	301.44	303.1	301.62	299.75	300.22	302.16	300.81	300.61	299.46	303.26	299.18	304.14	298.7	298.09	300.83	299.61	301.87	300.31	299.59	300.8	298.86	301.12	301.63	298.07	301.29	300.09	303.15	295.68	298.44	302.74	300.4	298.83
313.98	315.28	316.3	315.41	313.34	314.69	315.8	316.25	315.8	316.34	318.48	318.39	318.98	313.97	315.64	314.08	315.15	316.03	315.92	318.61	314.45	315.56	318.98	315.12	314.89	315.17	318.64	317.01	312.78	315.79	314.31	316.59	318.73	315.89	320.9	313.63	310.98	315.74	314.62	314.2	319.26	316.09	315.28	314.96	314.87	313.74	317.75	314.79	316.07	315.91
317.33	317.13	316.11	316.98	315.78	319.41	316.53	317.38	314.19	311.64	314.93	316.53	309.74	314.3	315.57	317.44	312.14	315.16	314.11	316.02	312.45	316.79	316.5	316.09	313.04	316.18	314.6	316.5	315.87	314.96	312.74	315.84	312.76	312.74	314.18	315.76	315.28	315.04	312.3	316.13	312.64	315.7	317.38	313.83	311.74	312.29	315.35	315.04	315.74	315.83
301.86	300.4	304.11	304.25	300.86	302.51	303.9	301.57	305.29	300.67	301.64	303.72	300.88	302.81	300.88	303.35	303.38	303.41	307.22	305.28	301.85	299.17	303.19	304.92	302.04	301.36	298.46	304.38	304.03	303.2	303.84	302.85	302.61	303.39	300.32	303.65	303.58	305.25	300.57	304.5	301.02	304.9	302.71	301.03	303.4	305.96	304.76	304.18	301.25	305.25
311.54	312.38	308.13	308.45	308.72	311.71	310.04	309.29	309.94	308.41	308.64	311.7	308.17	304.82	306.82	307.09	308.04	307.83	308.95	310	307.09	309.29	308.49	308.2	307.77	307.21	306.27	312.35	309.99	308.92	309.74	305.28	310.01	308.1	307.92	306.82	308.39	308.66	308.29	306.76	312.31	306.79	307.77	310.12	311.36	305.99	310.31	309.75	307.36	307.08
309.79	315.93	310.39	309.24	312.64	314.72	311.63	313.71	317.79	313.82	313.64	313.17	316.28	310.53	312.71	311.74	312.14	315.84	313.8	310.68	315.25	313.79	314.7	312.95	313.29	313.04	314.03	313.49	313.6	314.64	314.88	316.84	315.62	317.21	312.66	312.53	312.71	310.65	311.29	314.81	315.82	311.85	313.88	314.99	313.33	314.77	311.35	314.87	313.87	312.74
327.74	327.55	329.97	327.89	327.36	328.15	325.45	330.27	327.46	331.09	326.18	323.38	325.25	326.71	329.05	328.24	328.08	329.44	326.02	326.53	327.26	327.77	327.15	327.3	324.73	326.36	329.2	325.26	326.77	326.52	324.21	328.4	330.42	324.67	326.27	327.14	328.91	329.52	324.92	328.53	328.53	330.69	329.83	326.98	325.63	326.69	325.72	326.35	329	330.36
312.04	312.3	308.04	315.95	309.68	314.93	311.37	310.69	311.65	314.5	312.45	312.43	306.95	309.31	312.55	311.86	307.62	311.1	313.07	311.04	311.6	313.87	311.49	314.39	308.05	312.77	308.77	314.84	313.19	312.67	309.3	313.47	308.93	305.14	310.89	314.36	310.91	313.55	309.72	314.12	312.04	311.19	311.61	310.07	312.76	314.09	311.72	312.01	313.32	313.08
313.93	319.63	316.65	316.78	313.73	314.98	315.84	317.28	316.71	318.53	314.95	314.19	313.28	315.47	310.19	315.64	316.01	313.9	311.87	314.32	312.84	317.72	317.84	315.09	315.02	315.2	313.6	316.86	317.47	314.29	317.65	314.68	310.44	316.25	311.9	313.46	312.93	316.6	313.59	315.59	311.94	315.2	311.28	313.83	316.13	309.4	315.61	315.3	315.54	314.9
318.28	319.37	318.74	318.81	316.56	318.67	317.66	320.7	315.06	317.08	319.09	320.45	322.38	320.32	318.1	322.15	315.28	320.44	318.32	317.78	316.09	317.01	317.56	321.77	318.32	319.84	316.78	319.28	316.54	315.65	316.62	319.5	321.22	315.69	319.33	319.19	320.35	318.73	316.07	317.14	317.08	321.19	318.13	318.69	317.99	322.56	319.22	316.83	316.31	319.33
317.28	317.3	319.95	320.15	317.17	314.17	319.46	319.41	316.72	319.13	317.21	319.4	316.61	319.57	318.35	317.49	324.42	317.91	319.79	316.43	318.52	315.8	315.85	318.12	315.15	319.91	317.17	320.22	315.76	321.69	315.03	317.6	318.04	313.57	318.56	319.06	317.24	318.64	317.26	317.03	319.23	321.34	316.95	315.81	318.41	317.76	317.83	318.28	318.37	320.8
302.64	306.12	306.04	304.37	307.11	303.26	307.95	305.27	304.81	302.85	302.86	307.63	302.97	307.6	309.87	304.76	309.28	304.9	308.26	304.07	304.71	301.01	303.29	305.65	303.3	308.21	309.07	307.53	306.06	306.36	303.31	303.19	303.37	307.61	302.75	303.75	305.11	304.96	305.8	305.47	302.66	304.11	308.27	307.12	307.76	304.54	305.97	306.14	305.75	304.56
331.79	328.96	328.12	322.59	328.25	326.01	327.72	329.07	329.17	330.26	329.35	328.47	326.23	328.99	328.89	330.51	327.99	329.82	328.17	327.8	329.37	328.67	327.5	326.25	331.71	332.72	329.59	329.44	329.6	331.97	328.04	326.21	329.02	328.02	327.21	330.44	330.64	327.93	327.71	331.71	327.55	329.44	330.33	328.76	330.57	329.97	328.51	324.86	326.72	328.76
307.86	302.74	307.13	303.28	304.64	303.91	306.91	304.41	303.97	305.25	299.76	303.76	305.46	305.66	302.7	305.31	304.51	305.94	300.54	306.15	303.34	305.1	305.95	303.7	305.9	304.04	301.01	305.52	304.69	300.93	304.84	301.11	303.46	307.5	305.58	304.57	308.91	300.33	306.57	303.06	306.03	303.92	303.77	305.1	304.8	300.34	303.26	304.89	306.75	307.42
295.4	294.16	298.19	294.86	295.53	297.89	294.2	292.72	294.38	293.87	299.02	293.16	291.88	298.86	299.04	295.6	299.52	298.24	293.25	295.69	294.4	295.66	295.81	298.72	298.32	295.18	296.2	297.53	295.56	296.66	297.36	296.38	298.11	299.21	298.6	294.43	297.26	298.26	297.38	295.31	296.97	296.92	298.75	295.58	294.72	294.93	295.2	297.64	296.23	297.72
318.61	317.15	317.87	312.11	316.74	316.22	317.83	314.59	318.83	313.85	315.52	312.92	315.03	313.43	315.65	312.38	315.49	314.45	316.5	312.59	312.05	316.5	314.91	312.95	315.51	316.57	312.4	316.42	315.22	315.48	318.37	313.54	313.09	311.16	315.06	315.5	315.59	311.4	313.75	314.94	315.78	316.12	315.88	316.5	318.71	315.4	313.56	314.92	316.39	314.12
319	315.25	315.69	315.9	308.97	312.93	317.78	313.35	314.32	313.28	320.39	316.64	318.54	316.3	316.91	316.82	315.5	313.99	314.33	315.06	310.73	314.27	314.11	317.66	315.23	311.71	317.11	312.34	319.19	317.42	317.35	314.13	318.79	312.12	314.62	314.12	319.52	312.37	314.07	317.62	315.4	315.25	316.57	314.17	314.6	313.77	313.89	316.51	313.53	313.75
318.95	316.73	316.08	317.51	315.47	313.5	318.45	315.91	315.89	319.22	316.06	316.15	313.97	317.69	315.82	316.64	315.32	318.24	314.13	317.13	312.41	317.34	318.73	318.59	315	314.63	318.46	314.18	322.07	313.76	317.9	314.81	313	316.7	314.57	314.55	319.4	312.83	318.18	316.7	315.55	316.65	316.67	321.92	319.03	315.8	316.76	316.11	317.47	315.21
294.77	293.58	296.63	297.51	298.44	293.27	292.51	293.02	290.91	295.2	292.79	292.63	294.83	295.08	294.2	295.49	293.51	293.99	291.29	297.11	293.39	296.47	294.55	296.41	296	293.08	293.51	295.52	293.94	295.16	290.28	292.79	295.51	293.03	294.97	292.76	294.3	295	295.16	292.09	296.91	295.41	296.18	293.74	295.56	295.11	290.41	291.3	295.47	295.06
314.5	314.07	314.19	309.04	314.24	309.27	317.23	313.22	315.29	315.73	314.33	312.7	316.04	309.38	314.26	312.8	313.67	314.65	313.54	310.86	310.96	316.71	315.87	312.87	310.04	313.84	311.72	312.33	312.83	310.26	310.8	311.12	311.04	313.08	312.61	313.66	314.54	316.48	313.78	312.89	313.13	316.78	314.48	316.86	310.42	311.6	314.16	314.2	313.6	313.56
302	298.33	300.14	295.44	298.68	300.6	300.82	298.53	302.89	301.28	298.46	301.59	299.12	299.86	301.42	301.31	298.01	297.54	296.82	301.1	299.95	299.35	303.33	297.93	299.65	296.04	301.54	297.76	299.72	301.51	299.94	299.15	298.25	300.43	300.22	298.07	301.32	297.2	298.47	298.02	301.02	298.02	299.14	297.45	303.91	303.89	298.16	298.25	293.54	300.2
314.17	313.71	317.12	312.87	315.3	315.99	315.53	316.6	315.23	313.1	313.79	314.37	311.93	317.11	312.75	313.26	316.55	315.18	313.26	317.76	315.95	318.02	316.15	315.32	314.18	317.09	315.31	314.11	316.2	314.39	311.89	315.01	316.57	323.52	319.45	316.13	316.19	313.29	316.47	315.76	315.05	314.02	314.99	317.61	315.1	313.5	314.57	313.87	316.39	315.5
305.04	310.22	310.09	312.69	304.13	306.18	309.97	310.58	308.55	309.61	311.84	307.7	309.42	305.49	308.57	309.28	308.13	311.68	311.76	305.68	310.79	309.16	307.37	312.32	312.22	306.76	308.16	307.4	307.75	306.17	308.33	308.04	307.84	310.35	309.75	308.3	308.5	308.22	306.64	311	309.91	306.87	306.28	310.8	308.98	310.99	308.24	308.74	311.55	307.28
311.86	310.29	315.18	309.94	309.93	314.29	312.57	309.65	317.85	313.19	310.99	310.66	313.94	314.24	311.28	316.47	314.36	310.08	312.15	312.1	313.14	316.86	311.81	310.46	309.4	312.39	313.67	314.33	310.18	311.35	312.73	311.85	312.61	314.09	311.98	313.97	310.84	311.69	312.14	315.29	312.66	314.54	312.57	313.77	317.44	314.73	311.34	314.39	311.44	313.46
304.7	304.13	301.82	304.32	303.64	301.97	302.67	305.15	304.43	303.82	303.39	301.9	303.01	304.85	303.93	302.16	300.92	304.1	301.4	301.96	305.93	306.5	302.08	301.76	304.72	304.67	303.54	303.36	302.27	299.33	300.57	304	305.58	303.61	302.09	303.07	304.27	305.42	303.32	302.54	304.32	304.96	304.5	301.69	303.38	306.15	302.55	304.42	302.8	301.93
303.97	300.59	302.99	304.31	303.83	305.1	301.47	303.81	303.15	305.97	305.16	305.77	307.58	301.67	304.61	305.58	304.15	305.93	304.5	302.52	299.76	302.09	299.84	302.95	302.34	299.09	301.95	302.21	306.85	302.48	306.65	301.77	302.14	306.19	301.53	302.91	302.6	300.81	302.86	302.91	305.23	303.22	307.13	301.34	304.36	303.42	302.47	300.69	302.75	304.45
301.35	307.19	302.75	304.91	304.03	302.26	305.51	303.47	301.97	305.61	304.28	303.45	306.29	298.26	302.69	301.64	300.32	305.53	305.38	305.22	304.04	302.48	304.91	301.46	303.23	306.29	304.75	303.82	301.25	304.21	302.87	301.79	302.58	304.81	307.19	304.06	303.43	304.5	306.29	303.75	307.56	301.2	304.36	302.21	302.44	304.89	303.8	299.56	304.54	305.87
315.57	316.27	312.91	314.87	315.82	315.21	315.77	313.52	314.02	316.22	315.33	311.48	312.8	315.89	315.67	316.01	315.34	313.58	313.15	315.77	317.5	315.97	314.31	317.51	311.72	318.95	312.14	315.7	313.98	314.35	318.76	314.15	317.24	313.65	313.71	314.36	311.95	315.54	311.09	316.26	313.24	318.93	314.22	315.89	315.52	312.35	314.01	315.42	313.14	313.68
310.27	304.89	311.62	309.85	305.43	308.58	308.17	307.62	307.36	307.98	309.39	309.38	306.5	309.13	309.19	308.51	306.21	311.32	306.46	308.77	309.13	309.72	307.54	311.3	306.36	304.54	311.43	307.88	308.82	307.15	309.22	310.69	308.86	309.57	308.41	309.45	309.82	312.28	309.61	312.03	306.96	312	307.81	305.98	311.02	305.97	307.48	306.15	307.93	308.8
305.03	302.01	301.36	299.99	299.98	303.72	303.71	300.97	304	303.53	303.04	305.12	302.92	305.42	310.01	306.54	304.29	305.73	306.2	304.85	303.7	303.15	305.66	306.84	305.62	306.39	303.41	306.39	304.86	301.93	304.38	306.98	302.96	304.93	301.81	303.21	305.77	304.17	306.85	303.74	304.4	302.12	303.27	305.02	303.46	305.8	306.34	302.19	299.34	305.28
311.98	313.06	311.48	305.17	308.31	312.79	312.48	312.14	310.76	310.09	311.29	315.14	311.75	310.22	310.37	313	311.96	310.97	308.25	310.25	305.97	312.76	308.7	309.75	310.76	312.47	308.43	310.12	313.61	310.52	311.86	312.67	309.09	309.16	311.74	310.12	311.74	312.71	310.87	310.99	311.77	309.86	310.54	308.56	312.22	312.23	310.03	312.37	309.67	309.5
309.29	312.55	315.36	311.86	316.55	315.6	314.31	314.93	311.77	314.44	311.12	315.52	312.08	311.84	313.31	311.07	311.52	312.05	313.68	313.41	309.74	311.82	313	311.93	310.24	314.46	310.75	315.93	313.97	314.33	315.95	309.87	312.88	308.37	310.24	309.65	310.6	309.26	315.1	316.91	314.35	311.91	316.83	314.74	317.62	311.51	314.06	315.58	311.56	310.32
323.05	315.57	317.41	318.3	315.95	316.82	318.05	318.41	315.62	318.65	317.05	319.13	317.42	318.65	320.13	318.88	316.26	320.23	320.87	319.52	317.81	316.31	323.77	318.65	318.55	317.11	315.3	319.38	321.05	318.15	318.1	317.3	318.88	315.55	321.01	316.84	319.85	319.14	319.38	317.6	316.79	317.39	320.37	320.59	318.71	317.31	321.2	317.21	320.88	320.34
306.37	309.47	303.49	308.81	307.95	309.3	305.34	309.1	304.56	309.34	308.42	302.37	309.21	302.6	301.64	307.87	304.74	304.09	308.48	303.18	307.79	303.95	305.2	303.81	311.2	302.94	306.02	306.31	305.56	309.14	306.65	306.42	309.1	302.7	304.58	309.72	304.22	306.86	305.12	305.07	305	306.25	303.7	308.35	307.26	305.06	307	307	309.16	306.62
314.17	312.47	310.03	310.06	311.42	311.09	310.38	309.23	312.39	308.69	308.79	309.68	312.89	310.53	310.96	310.88	310.81	310.28	309.82	312.14	310.89	312	310.71	310.21	312.43	307.96	313.82	309.34	308.81	309.98	305.92	310.59	308.85	316.5	310.43	309.45	312.83	309.39	310.56	309.45	314.03	307.6	312.74	307.64	311.21	311.86	312.46	311.14	311.89	311.01
305.56	306.02	303.06	302.37	303.47	303.71	299.26	302.43	299.64	301.18	301.51	304.17	304.24	306.35	303.53	306.6	302.7	304.03	306.56	303.62	301.04	300.28	302.93	301.13	304.54	303.42	305.79	302.63	302.31	303.67	305.11	300.83	303.35	300.8	305.28	306.17	302.91	303.49	301.55	302.35	301.55	302.14	303.63	304.76	301.8	300.43	302.85	305.23	299.36	299.26
327.92	325.97	331.2	325.43	333.55	325.59	326.47	327.82	329.64	328.41	327.76	327.2	327.3	325.43	324.03	324.69	328.07	328.52	329.96	325.82	325.58	327.2	324.34	324.23	328.08	325.3	324.64	328.71	329.78	325.83	327.67	327.32	327.69	329.91	331.2	327.47	328	327.3	325.96	326.15	329.66	326.53	328.26	329.85	324.9	327.22	328.54	327.31	327.54	329.58
295.05	297.09	292.14	293.63	292.54	296.28	291.8	297.08	292.2	294.23	297.3	294.28	296.05	294.42	296.16	300.37	292.87	294.98	297.8	294.12	293.79	293.53	294.53	292.43	295.9	294.66	293.47	295.51	295.9	293.1	293.52	299.24	295.28	298.4	297.75	296.67	298.21	295.68	296.75	292.71	294.28	297.95	292.92	294.41	291.78	295.73	298.61	294	292.53	293.1
316.69	314.79	318.41	318.3	316.32	317.51	317.55	316.74	315.45	319.03	318.88	319.69	315.09	316.3	320.18	316.06	319.55	318.95	320.04	318.21	320.62	314.37	318.06	318.96	314.36	320.78	319.96	320.4	317.53	319.6	317.27	317.66	322.13	320.79	320.24	314.5	322.66	318.66	317.53	314.08	317.17	319.58	317.89	316.64	318.58	318.7	320.47	318.28	320.15	316.54
304.45	307.23	305.74	306.73	305.22	302.45	306.28	303.96	304.13	308.3	302.32	304.7	309.19	303.21	304.07	303.06	303.58	305.93	305.23	308.97	305.46	302.52	306.99	304.73	305.02	305.84	305.22	304.41	306.35	306.3	303.91	307.83	306.97	302.05	306.43	303.41	308.52	305.89	306.47	307.59	304.03	304.9	307.01	305.82	307.3	306.79	307.28	308.18	305.78	302.98
310.72	313.86	314.2	315.52	312.74	310.7	311.92	310.97	312.84	310.65	313.46	316.51	309.81	308.95	310.84	308.73	314.99	313.96	310.98	313.34	312.41	308.79	316.22	313.48	313.04	311.57	311.33	312.82	310.88	313.42	311.67	311.07	312.22	310.62	309.45	311.06	309.32	313.93	311.19	311.43	313.37	314.65	310.72	311.31	313.42	314.19	314.76	314.48	316.3	313.71
310.88	312.69	314.45	310.71	312.01	311.63	310.69	309	311.42	313.85	312.7	309.87	313.13	309.67	312.44	313.06	310.43	311.24	308.83	313.06	310.13	312.86	312.56	311.42	308.45	308.31	312.19	311.41	313.1	313.45	308.47	308.47	312	309.84	310.98	313.59	309.89	309.25	312.44	313.41	311.07	313.28	309.64	310.59	309.88	311.6	308.45	310.78	310.11	310.53
317.56	313.93	311.85	314.4	316.25	315.6	317.39	314.99	318.86	315.82	315.84	318.94	316.49	316	316.47	314.55	313.82	310.95	315.09	313.35	313.95	312.67	314.07	314.63	314.3	311.75	315.52	316.42	315.65	312.59	311.04	314.32	309.45	314.65	316.59	312.71	311.76	313.11	316.46	314.3	316.55	314.22	317.89	313.06	313.1	312.81	314.65	316.7	316.07	312.74
312.25	313.72	314.13	315.02	318.21	317.05	315.2	311.73	314.85	312.52	314.38	310.6	313.84	315.87	314.7	317.8	313.32	314.58	315.97	316.41	317.65	315.64	312.02	314.14	312.39	317.56	313.01	313.73	315.77	315.94	316.05	310.85	312.44	315.36	314.93	317.89	317.56	313.68	317.63	315.52	313.44	312.62	316.34	319.03	316.06	314.98	314.97	316.34	314.79	313.66
303.97	305.43	304.68	300.63	302.8	306.32	303.86	304.63	304.97	303.43	306.09	305.5	305.9	303.02	304.96	302.55	304.76	301.47	305.81	307.07	302.51	305.34	305.69	301.68	304.66	305.01	305.27	305.39	301.48	302.85	303.1	302.72	306.17	302.67	304.86	308.08	304.25	306.56	306.24	307.21	306.01	307.14	302.53	306.16	302.36	303.61	302.15	307.46	304.87	302.69
302.49	306.89	303.19	307.18	306.73	298.9	308.51	302.09	305.78	303.03	306.74	306.97	301.12	307.47	305.68	302.74	305.21	307.75	305.54	308.39	304.08	308.67	302.66	308.23	305.25	304.3	302.79	307.03	307.75	307.02	309.45	305.76	307.93	304.47	304.87	306.23	306.79	303.59	304.63	304.25	307.07	305.24	305.48	303.5	304.29	305.62	304.17	306.65	304.15	304.53
317.67	314.13	317.4	315.54	317.12	320.13	318.44	319.14	315.09	318.61	319.26	316.77	318.33	319.52	317.62	317.42	315.96	319.95	314.47	316.5	322.35	316.09	319.94	317.16	320.64	320.23	319.35	316.57	318.37	321.64	318.71	314.36	316.64	320.54	314.2	314.87	319.24	318.1	318.95	315.42	312.94	316.34	317.67	318.9	318.07	318.03	318.43	317.37	319.69	318.42
311.7	309.02	309.93	307.94	311.63	310.49	306	307.74	310.09	307.5	306.67	308.01	307.54	307.7	306.7	310.45	309.88	309.63	306.29	310.95	310.58	309.99	310	307.98	308.51	307.01	306.84	312.69	309.84	312.37	308.75	311.38	312.21	308.28	309.78	310.21	306.56	310.71	309.48	307.56	311.31	305.91	307.87	308.82	310.33	309.01	306.92	308.47	308.75	310.47
307.16	298.9	302.75	304.55	302.56	301.48	300.76	303.89	302.85	302.14	302.7	306.02	303.06	304.01	306.25	299.98	301.49	302.01	303.45	304.34	298.61	303.18	304.64	304.15	297.67	301.94	305.69	299.11	303.29	300.81	298.94	302.2	303.69	303.4	304.87	301.15	303.86	305.96	304.97	306.39	300.58	302.4	304.33	303.25	303.04	304.65	302.98	302.87	299.57	303.73
303.31	304.27	304.35	305.98	302.21	308.34	303.99	299.8	304.49	305.83	300.28	301.9	304.43	302.65	306.23	305.21	304.74	302.2	303.23	300.08	304.12	309.96	304.65	305.18	308.92	302.89	309.97	305.45	304.51	305.56	301.52	305.6	302.77	305.09	303.8	304.82	306.04	306.88	298.93	304.64	303.85	302.92	307.63	301.09	304.23	303.23	305.22	302.43	302.65	303.88
305.24	301.92	304.98	302.72	308.47	302.92	306.37	305.19	306.97	306.8	308.52	306.93	303.8	307.69	304.65	305.93	309.1	306.48	312.06	307.54	306.47	303.77	305.42	307.41	309.94	304.01	308.07	306.97	305.49	303.91	304.27	303.02	304.82	302.13	305.02	305.1	304.38	307	305.74	303.54	305.31	306.79	304.23	305.85	303.53	309.23	305.88	305.24	306.63	306.5
304.9	307.03	304.01	308.33	306.4	306.21	300.14	304.08	303.5	303.64	306.01	305.34	305.04	308.38	307.19	305.57	306.21	304.29	305.79	308.62	303.17	306.43	303.43	301.13	308.53	310.18	306.64	305.12	308.39	300.57	306.53	306.03	305.46	306.51	307.22	304.69	303.05	302.13	307.64	305.34	305.26	305.58	306.54	310.16	303.87	305.05	304.71	308.3	301.73	303.77
330.38	325.29	329.93	325.65	326.04	330.58	325.3	327.05	327.27	328.94	327.32	328.81	330.13	325.84	325.76	328.94	330.05	325.35	327.19	327.98	326.95	330.79	327.12	328.05	327.47	331.87	328.75	328.62	326.46	326.03	329.69	325.82	327.58	331.58	328.73	328.35	328.98	325.11	326.62	328.62	329.05	330	326.44	327.79	330.27	326.63	328.45	327.93	327.41	328.55
307.85	308.57	307.35	306.5	307.13	306.85	306.27	311.5	305.56	303.47	305.74	304.73	311.74	309.24	303.86	309.31	308.59	306.04	305.29	308.62	303.11	306.29	305.34	309.23	309.25	305.39	307.64	308.16	308.85	306.24	307.52	307.14	306.6	309.5	306.78	308.88	306.28	307.23	308.36	307.58	306.44	307.02	307.42	310.53	308.59	307.09	304.61	304.99	307.84	300.28
315.9	318.17	316.83	318.51	319.75	319.55	317.96	319.7	321.15	317.22	316.43	317.02	320.66	318.02	316.77	319.65	316.25	319.19	318.63	316.36	318.26	319.19	321.19	317.33	316.54	319.9	314.51	319.88	316.27	317.37	321.45	317.55	319.42	320.84	314.86	312.26	318.76	318.7	316.85	319.62	322.75	320.06	318.58	319.79	316.78	316.66	320.12	317.95	319.48	315.69
312.99	315.62	315.8	318.19	315.93	318.71	316.32	316.18	317.36	319.57	315.4	319.68	313.7	321.25	317.58	319.08	319.58	316.17	317.67	317.75	315.87	319.54	316.48	318.21	319.24	315.4	319.43	316.3	316.84	316.2	319	317.43	316.16	314.96	319.95	320.43	320.66	318.32	318.48	316.99	316.23	313.39	317.92	315.02	319.05	319.92	316.29	315.77	315.8	315.18
306.76	303.84	301.27	300.47	299.71	302.89	302.36	299.43	300.33	303.33	300.06	301.64	301.08	304.67	302.59	303.49	305.49	304.86	304.51	298.03	302.95	301.35	302.54	305.35	304.53	302.94	301.74	303.74	301.6	304.97	301.94	299.77	302.13	302.56	302.52	301.15	304.47	302.66	302.19	301.18	301.95	304.7	298.8	302.17	300.9	302.33	304.71	301.76	300.45	304.58
303.51	305.96	304.47	304.55	305.37	308.12	298.97	304.49	303.99	300.26	302.92	304.41	304.34	302.38	306.98	299.68	304.69	302.54	302.32	301.04	299.42	303.42	303.05	303.12	299.86	303.31	303.55	306.08	304.78	303.6	305.93	303.54	306.27	300.67	308.42	303.01	305.29	302.16	303.59	301.72	304.12	305.02	304.95	308.59	303.32	302.43	302.95	305.83	304.34	302.33
310.94	312.66	313.76	318.78	314.57	315.73	313.87	313.51	312.43	310.39	311.85	312.61	318.38	312.87	316.42	314.49	315.67	311.96	312.9	313.28	311.28	312.08	313.24	312.67	310.12	314.58	312.34	311.36	312.17	312.9	310.88	312.67	313.16	313.87	314.14	313.7	307.6	311.24	316.38	314.86	312.86	313.18	311.56	314.07	313.9	313.25	315.16	315.21	314.85	313.97
308.52	309.24	310.01	308.59	308.43	311.17	312.37	314.6	309.61	310.91	311.67	308.12	306.49	312.25	310.23	307.43	308.59	310.06	309.25	309.77	312.68	310.64	310.07	309.11	310.65	307.86	312.28	309.38	310.94	309.83	305.09	308.41	310.49	313.14	307.1	309.4	309.71	310.13	309.8	313.23	309.76	311.79	311.57	307.9	308.1	309.6	309.04	310.13	308.38	309.43
304.17	303.97	305.6	302.78	306.15	303.93	305.23	304.15	303.33	304.49	306.05	302.5	301.22	305.59	306.69	301.06	307.79	306.68	305.71	304.66	306.21	303.67	305.1	301.53	303.94	304.18	303.31	300.99	304.06	305.7	303.64	305.45	305.32	303.6	303.63	304.56	306.37	307.2	302.95	302.58	301.22	305.4	303.29	303.61	303.77	304.16	305.13	301.65	304.27	305.51
309.41	309.13	308.53	307.98	309.91	308.8	311.16	310.96	310.14	309.25	310.57	304.75	307.6	309.69	308.4	307.94	310.31	307.88	310.84	310.84	305.92	304.86	307.48	311.59	309.08	309.61	307.87	312.05	313.08	308.35	310.02	309.52	309.27	304.63	310.19	311.99	311.05	306.54	307.66	308.38	306.75	307.52	308.32	306.29	306.72	309.98	308.82	308.31	307.24	310.42
317.16	316.35	312.15	316.18	317.75	315.73	314.77	314.61	312.73	313.25	314.62	310.16	318.65	317.19	314.82	313.93	315.72	309.2	314.53	315.29	315.13	317.59	313.34	315.7	313.5	313.83	315.82	314.37	313.42	316.06	315.09	312.18	313.42	316.76	312.89	313.47	316.25	316.89	313.49	314.89	314.14	313.79	312.78	315.63	314.25	319.25	317.65	317.39	317.19	315.17
294.91	294.51	298.23	295.22	292.95	294.77	293.74	292.69	292.77	293.64	293.52	297.68	293.53	295.24	291.94	291	293.71	293.97	293.72	293.13	293.87	293.05	293.42	294.09	295.93	297.41	291.32	293.65	296.12	292.77	292.05	293.66	293.56	294.67	294.4	295.4	295.13	293.25	294.65	293.3	288.98	294.26	294.79	293.35	293.23	294.67	293.07	293.37	294.18	293.96
295.05	298.93	294.7	296.29	294.08	298.81	296.26	290.77	295.13	294.48	294.04	296.86	297.21	292.64	295.55	295.57	295.7	292	297.57	296.48	293.21	296.08	294.3	295.98	294.77	298	292	292.92	297.49	296.5	294.83	296.12	297.02	296.73	293.36	295.21	294.79	294.99	294.71	296.05	298.3	291.72	291.85	293.52	294.03	299.56	293.92	298.5	296.24	293.98
314.51	312.18	316.76	316.08	316.16	314.92	313.09	312	313.78	317.26	312.15	312.72	312.59	314.53	312.2	317.09	313.46	314.77	317.59	313.6	316.91	316.37	315.6	313.71	316.75	312.63	317.36	315.29	315.98	315.77	312.3	315.69	315.69	312.61	312.63	314.09	313.23	313.9	317.5	314.92	315.49	314.47	315.95	314.26	315.1	314.18	315.49	311.74	315.74	315.79
304.07	307.07	305.7	307.13	307.06	304.72	307.19	305.71	306.27	307.73	302.73	303.03	307.56	307.65	305.56	306.43	305.78	303.62	306.91	301.81	304.65	307.63	306.01	306.35	308.44	307.28	303.73	307.66	306.23	304.76	306.41	310.85	302.73	308.04	303.48	304.23	303.6	304.95	307.23	303.96	306.23	304.98	305.48	304.59	307.59	306.22	305.15	306.23	305.93	304.87
302.54	302.93	302.88	301.92	304.35	305.86	304.03	306.35	303.54	301.94	304.1	304.81	302.35	307.07	305.44	302.46	308.11	304.35	302.86	306.26	306.69	307.92	306.26	304.42	303.46	306.1	300.08	302.74	305.89	300.25	306.9	306.56	304.11	304.23	304.58	303.94	301.05	302.19	303.92	305.35	307.96	303.75	304.33	302.01	302.88	304.21	305.49	305.87	303.42	302.21
315.6	311.2	313.8	310.1	310.55	311.92	312.3	315.19	318.28	312.22	311.9	311.57	313.9	315.5	316.29	312.15	316.18	312.15	317.7	313.89	313.7	315.29	313.27	308.98	312.41	312.36	317.27	310.08	312.86	312.84	315.34	316.94	313.76	313.33	313.12	314.7	313.78	312.15	315.61	315.55	312.85	313.45	312.78	313.98	315.66	313.1	316.04	311.8	315.03	314.85
314.17	314.78	312.58	310.82	311.9	312.82	313.68	308	313.33	311.77	315.53	312.39	312.04	311.63	311.73	313.29	314.76	315.95	314.17	311.31	311.73	308.6	315.25	315.25	312.33	311.47	309.38	314.06	308.01	311.49	309.86	312.65	314.84	312.22	309.65	313.02	313.47	314.5	313.11	312.15	312.4	313.59	311.97	309.78	309.91	313.2	310.43	311.27	310.11	314.86
305.18	308.46	305.19	305.94	307.68	307.07	303.52	309.59	312.48	305.59	305.69	308.99	309.94	308.38	308.47	305.75	309.08	307.97	306.11	309.77	310.35	310.02	306.78	307.48	306.33	304.76	304.79	308.6	308.04	306.91	308.15	308.84	312.27	307.78	303.68	308.5	311.01	308.8	309.56	307.71	306.15	306.42	309.19	309.08	304.38	309.16	306.69	306.11	310.93	307.89
302.15	302.37	299.62	304.93	307.14	305.97	301.61	303.28	302.44	303.53	301.99	306.74	307.09	304.21	303	303.04	302.38	305.53	303.91	302.3	298.98	304.53	300.99	305.81	305.88	301.14	302.5	303.37	300.4	302.96	303.25	302.65	301.62	304.74	301.82	303.13	302.71	305.11	299.75	303.9	302.61	304.9	303.81	304.82	303.33	307.61	303.43	301.61	299.91	302.45
313.4	309.62	314.4	306.09	312.21	316.91	311.81	314.2	310.82	315.59	311.57	315.63	313.64	313.76	312.41	312.62	313.44	315.64	317.2	314.43	313.13	312.49	317.8	311.21	314.45	316.12	313.24	312.94	314.83	310.64	313.21	308.87	310.25	313.7	312.75	311.44	311.2	312.82	312.94	313.11	309.4	312.9	314.68	315.49	310.48	313.74	311.58	317.81	311.19	312.93
314.1	311.88	312.56	314.16	315.83	315.53	311.98	311.11	315.31	316.78	315.96	313.47	313.51	314.85	314.71	313.82	310.56	312.03	311.41	313.23	316.28	315.18	314.82	315.49	314.55	317.7	316.57	314.13	316.59	314.48	318.17	313.09	313.14	313.97	313.84	314.35	314.71	314.66	314.63	313.22	316.44	314.63	313.59	317.26	312.34	310.97	313.3	313.47	315.18	313.06
305.63	305.99	304.24	302.07	303.2	304.65	300.5	301.81	307.21	307.56	304.52	300.03	302.66	305	304.41	306.73	304.56	306.53	305.94	302.8	309.34	304.35	304.63	303.59	300.61	305.55	303.89	304.11	300.57	308	302.22	304.74	299.38	302.59	305.72	305.82	306.57	301.62	299.14	307.67	305.56	304.22	305.12	302.25	302.74	308.72	306.07	303.76	304.02	304.39
319.39	318.2	317.14	319.36	317.51	317.84	317.35	318.61	319.58	317.41	319.48	317.4	314.43	316.59	316.93	319.55	314.15	314.43	313.37	317.12	315.89	316.24	315.06	315.61	311.65	313.83	318.06	317.67	316.87	315.33	316.76	315.52	314.05	317.43	318.85	314.48	312.23	319.83	314.76	317.24	318.61	315.34	313.9	316.56	314.42	318.04	314.8	314.26	316.07	319.53
313.92	316.54	317.34	312.71	318.69	317.75	312.76	317.36	315.75	316.25	315.11	316.86	317.26	312.59	316.28	320.66	315.88	316.16	313.38	312.06	314.01	314.62	314.99	319.62	321.85	318.2	317.27	314.38	317.41	316.69	314.68	315.6	315.25	316.53	314.32	316.49	314.79	315.97	316.87	314.25	315.58	313.77	314.8	317.43	316.17	314.89	320.84	315.69	314.41	314.71
302.32	300.22	303.51	300.92	307.01	304.59	301.77	301.61	302.52	300.03	301.72	303.9	299.75	298.59	302.12	301.87	301.5	301.4	298.65	301.9	302.97	302.08	304.07	299.28	300.9	303.55	301.37	303.06	299.15	299.97	302.09	304.56	303.81	299.48	300.18	301.87	300.78	304.57	304.61	306.12	306.33	302.25	300.38	301.89	299.54	303.19	302.72	299.88	303.18	307.62
317.11	319.06	320.51	317.78	320.1	320.15	320.93	316.07	318.06	318.42	315.5	317.33	316.89	316.65	315.79	320.67	317.25	316.87	321.17	316.25	319.47	316.71	315.89	318.88	317.71	320.69	320.57	317.48	316.15	312.69	321.91	316.24	320.64	318.41	318.66	320.44	315.7	319.11	318.63	319.37	319.31	318.29	315.48	317.35	319.14	316.81	317.28	316.58	320.25	315.99
303.6	303.64	304.76	306.08	303.97	303.91	305.73	303.72	303.76	304.69	306.92	308.05	306.26	304.44	302.65	302.89	305.09	306.06	307.93	306.34	305.09	306.17	305.62	307.55	303.62	309.44	304.36	307.05	305.93	303.29	304.98	304.16	304.82	302.98	304.93	305.04	307.97	304.43	304.3	307.71	302.59	304.96	303.71	303.3	304.65	307.67	305.4	305.94	306.11	304.43
307.52	312.53	308.76	307.29	311.31	309.19	310.4	308.28	310.03	307.76	310.82	307	306.4	311.22	310.29	308.22	306.71	311.44	307.2	312.23	309.8	306.6	308.5	308.02	311.63	307.39	309.25	309.68	307.48	311.07	310.33	308.71	306.2	310.1	307.85	309.17	310.91	312.56	307.26	308.81	307.59	310.65	314.58	305.47	310.41	309.94	307.05	310.52	309.16	306.18
316.13	314.21	313.67	314.99	317.8	315.11	315.46	317.5	319.25	313.31	312.13	314.8	313.97	315.43	317.23	314.77	315.61	313.62	316.4	315.35	318.91	316.26	316.61	316.27	314.56	314.55	315.18	312.27	315.69	316.67	321.08	314.47	317.92	317.37	314.41	313.29	317.13	315.67	317	314.83	316.14	317.36	316.54	313.01	313.33	314.83	315.77	317.86	314.38	315.83
305.17	303.75	298.14	302.5	306.08	301.38	301.25	305.65	300.46	304.15	307.31	306.19	305.67	306.63	304.32	303.71	300.97	303.77	305.38	301.89	304.7	301.95	304.49	302.77	306.81	305.71	304.78	305.09	305.88	303.68	302.66	302.41	304.36	302.91	304.85	303.51	304.43	302.87	302.4	303	303.59	302.18	303.84	304.41	301.5	303.38	303.27	301.61	298.59	304.43
320.79	316.78	318.28	319.36	319.09	318.24	318.15	319.06	320.88	317.85	317.52	316.57	319.12	319.68	316.36	320.74	318.16	318.57	319.36	321.68	318.44	320.73	315.51	319.02	318.97	318.88	319.96	319.19	316.4	318.64	319.53	316.74	316.14	319.57	319.25	319.09	318.06	318.35	317.76	318.14	312.82	319.16	319.29	323.65	318.39	321.46	314.97	315.4	321.19	315.82
317.97	317.43	317.14	318.91	319.26	315.24	318.23	321.67	317.06	313.68	315.44	320.53	322.02	320.45	316.43	318.12	319.1	317.6	321.46	316.46	321.25	319.57	316.52	317.17	317.91	315.68	316.31	315.37	319.37	316.2	315.59	319.35	314.48	316.14	316.19	316.98	317.58	322.76	317.15	318.4	317.11	319.41	320.09	314.15	317.83	318.98	321.65	319.68	319.62	321.03
301.69	303.21	302.12	303.99	304.31	303.46	308.09	302.02	300.58	303.12	300.33	300.88	303.42	302.13	304.09	303.39	302.31	301.02	302.43	305.24	300.85	302.24	302.73	305.77	304.25	302.88	305.42	300.86	301.76	304.99	303.54	305.44	301.38	304.48	301.92	303.07	304.22	301.1	306.54	304.78	301.73	304.89	307.31	306.85	305.81	302.53	300.02	302.54	304.16	302.08
326.7	328.68	335.26	329.15	331.47	329.83	330.02	332.33	326.59	329.2	325.31	329.96	330.26	330.72	329.41	327.94	327.29	329.14	328.35	328.87	326.17	327.22	329.57	329.59	328.42	328.45	325.92	331.12	330.5	326.98	334.24	331.64	330.45	330.52	328.22	327.64	331.59	324.48	331.79	329.16	331.09	325.51	330.16	326.38	332.03	329.68	328.05	327	327.39	330.57
302.59	304.37	301.49	300.8	302.99	302.71	300.69	300.83	302.81	303.41	306.64	302.32	302.19	303.09	305.06	301.29	300.7	300.94	302.28	304.71	305.37	302.3	301.71	304.45	301.42	305.12	301.76	302.14	307.77	303.27	301.81	303.36	303.29	302.57	300.19	301.37	303.62	303.96	299.79	303.39	301.55	300.07	302.25	300.6	300.79	302.99	301.44	303.28	302	305.49
305.46	301.46	305.22	303.77	302.66	301.85	301.94	302.31	304.92	299.96	301.62	299.93	304.53	303.88	302.9	305.79	304.03	302.2	304.64	299.83	308.14	302.3	304.27	305.93	302.13	300.55	303.43	297.56	303.09	305.35	304.31	305.73	304.97	303.72	306.32	300.92	304.3	302.79	298.81	302.59	303.73	304.92	304.23	306.17	303.75	302.39	298.61	301.17	302.91	302.87
303.2	303.74	301.74	302.11	305.45	306.35	307.54	302.76	303.66	303.62	302.71	305.41	305.62	307.28	305.63	301.34	301.59	303.31	303.25	303.33	305.37	303.23	304.41	302.67	301.44	304.18	301.04	305.29	304.79	303.5	307.44	307.72	306.33	303.83	304.71	304.86	304.31	299.98	305.22	306.12	303.83	302.27	304.18	304.24	306.07	304.63	303.46	305.25	301.6	301.05
314.31	319.34	317.78	315.27	313.06	317.22	314.8	315.62	314.79	313.63	316.85	315.1	317.93	314.07	312.04	312.44	316.14	314.81	315.2	316.27	315.58	312.51	312.86	312.13	314.52	315.82	315.95	313.96	314.46	313.08	317.27	314.77	312.65	314.44	316.6	315.66	315.72	314.55	313.04	319.06	315.85	315.93	313.13	314.83	312.83	312.1	316.3	316.39	313.45	314.07
300.27	298.17	298.79	300.02	295.84	296.18	301.56	299.27	298.78	298.7	297.79	297.98	300.09	296.94	302.38	299.98	299.19	300.41	301.54	302.62	299.82	300.6	301.24	298.55	304.09	300.27	298.18	300.15	298.86	298.2	296.84	300.06	302.43	300.64	299.2	298.96	301.05	298.53	299.73	299.17	299.78	303.36	300.35	300.77	296.64	298.78	298.11	300.18	299.61	298.03
329.88	327	326.42	327.24	325.52	323.78	326.99	329.34	326.48	326.48	331.13	324.77	326.82	323.75	330.17	328.21	326.22	326.18	328.53	329.36	329.07	327.06	329.58	325.56	328.96	324.05	326.31	329.41	324.46	325.27	326.52	329.39	329.41	330.05	327.5	326.52	326.29	322.07	327.06	329.73	326.6	325.87	328.2	327.61	326.22	324.98	328.75	328.25	324.75	325.62
315.15	317.34	316.61	314.57	315.92	317.93	311.67	314.08	317.56	316.14	318.09	314.71	319.46	314.49	319.9	317.55	317.4	315.44	318.3	316.28	312.64	318.29	316.6	316.44	315.33	314.07	316	312.51	314.83	319.03	315.73	314.64	315.54	316.91	317.38	315.15	319.55	316.15	313.3	319.93	315.93	317.72	315.4	316.21	317.92	316.01	317.95	317.25	314.51	317
307.09	308.41	305.98	306.36	311.78	306.27	310.01	309.32	309.56	307.47	303.6	308.55	307.47	307.45	307.14	304.13	305.38	305.62	306.24	310.93	306.04	307.39	306.8	308.63	308.75	306.98	304.49	307.35	307.13	305.55	305.63	307.84	307.9	304.4	307.5	309.45	305.51	307.87	306.96	308.22	303.22	307.69	308.28	307.35	309.73	307.48	304.39	309.79	307.09	308.2
304.86	305.01	304.16	305.96	305.18	302.83	305.69	305.02	308.7	301.96	305.88	309.37	304.53	306.58	307.87	305.42	305.1	304.87	306.19	305.65	302.39	307.38	305.29	302.92	309.74	302.88	307.65	307.84	305.05	303.47	306.32	302.43	307.66	305.92	307.6	302.88	307.67	303.89	303.77	305.1	304.53	305.86	309.95	307.28	305.6	308.23	309.79	307.87	303.52	305.45
305.78	303.63	305.27	304.86	303.93	304.76	305.94	302.09	302.66	303.29	298.67	304.95	304.26	299.63	304.38	302.76	301.53	305.96	306.56	303.59	303.86	303.91	304.54	304.18	304.52	301.22	303.19	304.65	302.36	304.02	302.89	306.43	303.2	306.95	302.27	305.25	303.63	305.14	303.49	300.76	300.89	303.1	304.45	302.56	302.23	304.76	304.23	303.38	299.3	302.28
314.7	312.45	314.24	314.31	314.74	313.68	312.93	314.1	312.21	314.86	314.63	315.32	310.81	314.72	317.38	316.87	317.94	313.71	317.49	315.14	316.24	313.96	311.32	312.92	314.16	312.88	313.24	314.16	316.86	317.67	313.95	314.78	316.19	314.12	315.9	313.7	311.61	313.9	313.79	312.23	316.02	317.61	316.16	317.28	314.93	316.64	315.72	315.76	317.67	312.79
301.63	303.55	303.26	304.23	301.38	301.94	297.77	301.33	303.7	300.63	305.3	304.11	303.27	303.35	301.78	298.73	302.47	300.2	302.41	304.51	301	302.01	302.4	306	303.39	306.68	303.22	301.3	303.6	305.72	298.61	303.37	299.17	302.87	301.65	305.38	303.42	304.82	304.99	301.78	300.97	308	302.29	302.91	303.47	298.86	303.15	300.24	301.65	301.41
297.47	300.88	303.23	303.01	302.23	303.48	302.58	303.97	302.68	300.38	303.39	302.76	305.3	299.67	302.17	302.85	302.55	305.63	305.04	303.82	304.07	301.58	306.39	301.94	301.95	304.67	303.02	303.38	301.04	302.23	301.17	305.66	304.44	304.08	300.53	304.73	303.45	301.92	305.87	303.34	301.77	301.44	305.31	302.49	300.99	299.75	303.54	302.26	301.67	303.62
308.5	310.02	313.24	309.82	307.77	307.8	305.2	307.45	307.35	308.64	306.5	310.81	306.66	307.61	310.7	307.08	309.34	310.2	308.39	307.63	308.13	311.04	308.52	309	310.49	310.62	311.49	308.94	309.83	311.8	309.46	305.72	309.54	308	306.31	308.08	312.82	305.49	307.79	309.02	307.54	308.05	308.57	308.8	307.67	309.85	307.18	310.61	310.6	309.45
302.05	303.53	307.41	306.02	307.85	301.95	305.4	305.23	303.2	304.58	305.29	300.97	305.88	304.12	306.94	305.98	301.13	302.41	302.73	306.95	304.07	300.68	303.25	301.31	306.58	303.71	304.72	304.34	302.42	302.46	305.18	305.28	304.67	303.11	301.42	301.28	304.68	303.27	304.21	306.25	305.89	305.6	309.07	305.68	310.91	306.98	303.17	302.27	306.33	304.9
301.14	301.52	303.4	305.94	305.89	304.66	302.95	299.28	302.9	301.72	304.21	300.07	303.83	303.93	303.04	301.72	300.84	303.71	303.19	301.64	300.3	305.92	304.34	300.09	301.84	301.55	300.9	303.69	302.39	303.69	303.03	302.63	303.93	302.66	301.08	301.52	301.22	300.26	305.99	301.32	305.21	299.55	304.09	304.54	303.89	301.07	300.72	301.37	301.22	299.72
320.04	316.86	314.92	315.55	313.2	318.17	318.35	315.95	316.05	317.52	318.64	317.63	315.59	316.67	318.12	320.4	316.85	317.35	318.74	317.33	318.87	316.3	316.68	316.07	315.81	314.14	316.01	318.85	318.58	318.14	317.74	317.89	316.57	315.88	316.25	316.8	316.45	317.99	313.9	316.61	318.83	317.27	316.09	312.93	319.62	319.75	318.45	316.6	314.32	318.3
298.21	296.91	300.13	293.82	296.2	297.98	296.18	296.06	297.82	298.76	298.27	300.65	296.5	297.01	294.62	296.34	298.88	292.98	292.62	298.76	296.29	297.59	295.68	294.53	298.55	296.18	299.43	301.31	299.69	297.72	296.08	292.65	297.05	297.85	297.95	297.11	295.62	297.59	298.28	295.02	297.9	295.3	293.71	297.11	296.15	295.35	294.06	299.17	295.87	293.93
315.7	313.85	316.69	314.78	315.23	317.17	315.14	316.43	319.3	315.35	316.92	318.58	315.22	311.19	310.69	311.67	314.63	310.37	313.37	313.71	313.63	314.64	314.97	317.38	316.61	318.07	312.91	313.89	315.18	314.74	314.18	315.4	315.62	313.1	318.11	318.39	315.27	314.12	315.72	314.38	319.17	312.21	316.2	320.42	317.83	310.71	318.52	313.08	316.17	317.33
318.53	317.96	318.68	321.38	319.35	318.21	319.42	318.84	320.24	321.53	320.75	318.91	319.96	317.26	319.07	319.32	317.93	317.3	318	315.97	319.98	315.58	321.48	319.73	319.32	315.84	320.08	316.04	319.21	319.06	320.8	324.49	319.27	318.91	316	321.23	317.73	321.58	319.48	317.66	319.73	320.21	315.41	315.96	317.39	318.67	317.6	318.61	318.68	319.91
311.78	309.86	312.77	312.04	306.67	310.96	306.23	309.2	310.24	310.06	314.06	306.69	308.96	309.58	309.07	309	309.82	307.4	309.94	310.58	312.53	310.44	313.1	310.89	312.32	312.31	311.72	310.75	312.48	312.71	311.47	311.53	312.48	314.16	310.24	311.14	316.05	312.16	310.5	307.69	312.47	312.52	313.06	310.86	308.62	315.05	308.98	309.65	309.41	311.35
304.23	304.12	302.58	309.25	308.42	305.67	307.43	306.21	305.17	306.63	303.5	306.22	305.71	304.3	306.87	304.01	302.53	306.69	304.84	306.44	304.74	306.31	308.91	306.78	307.85	305.49	304.61	303.21	303.2	307.3	304.19	305.39	305.6	304.84	303.95	302.69	307.29	307.02	306.5	306.81	306.61	301.15	306.3	305.26	304.57	306.23	305.49	303.17	305.55	303.58
294.46	295.13	292.82	292.81	294.06	295.84	293.5	290.91	291.83	291.83	296.75	292.97	294.13	294.04	293.29	291.96	293.71	296.36	299.05	297.91	292.8	293.21	296.47	293.66	293.67	296.79	294.34	294.63	297.1	296.72	292.69	292.51	296.93	293.46	295.93	294.83	293.8	295.25	292.72	299.49	296.25	297.63	293.85	291.38	295.48	294.21	297.7	296.15	295.99	294.42
302.86	304.23	303.39	303.44	304.86	300.16	306.38	303.55	303.83	305.88	304.49	303.04	303.65	299.46	300.55	303.14	307.01	304.03	303.58	302.04	300.94	300.87	305.01	304.74	304.43	297.22	305.06	305.35	303.83	301.81	302.39	302.63	306.46	302.47	300.49	305.61	303.84	299	303.17	302.98	303.6	303.34	302.49	301.86	305.89	302.93	302.28	306.89	304.98	302.79
306.05	303.42	306.65	304.38	306.24	306.41	304.25	306.14	306.29	308.76	303.61	309.16	305.09	308.75	304.29	303.97	303.91	310.27	306.45	305.37	308.97	304.16	306.87	306.4	303.02	309.37	304.93	305.53	304.43	307.05	303.94	305.63	306.33	303.4	309.46	308.04	304.53	306.69	306.05	307.08	306.29	303.9	308.03	308.45	306.94	306.09	306.49	306.15	308.14	311.24
313.03	313.23	312.32	315.03	317.33	311.78	312.05	310.09	310.22	311.99	315.2	313.29	310.21	312.1	312.4	311.7	313.9	312.62	312.67	313.72	312.84	312.88	313.6	316.6	315.9	313.65	313.07	316.6	310.94	314.61	314.07	310.22	314.5	310.6	314.32	311.33	313.35	316.61	313.85	316.48	314.75	311.35	314.35	311.57	311.53	311.32	314.32	310.66	313.47	314.19
326	324.96	326.12	321.77	324.56	325.97	324.74	325.15	324.77	329.14	329.58	324.37	327.47	321.94	326.34	326.53	329.6	326.2	325.91	327.03	323.14	323.04	324.49	324.68	328.22	323.57	323.54	327.24	328.4	325.97	327.74	322.41	325.05	325.32	327.16	326.44	326.03	323.31	326.89	320.78	325.63	328.84	325.44	327.04	328.29	323.98	322.31	326.66	327.65	324.42
319.21	320.21	315.58	317.87	317.9	316.72	318.17	319.02	316.75	318.5	317.31	316.7	316.08	320.35	317.26	316.84	319.86	318.91	320.74	317.32	320.75	316.79	317.99	315.94	317.01	320.19	317.34	320.03	318.28	320.5	318.97	318.38	315.72	317.56	316.84	315.56	321.5	317.1	319.32	318.36	320.71	316.49	319.78	324.24	318.54	318.1	318.96	317.45	317.32	319.61
293.28	295.63	292.49	295.54	293.97	297.18	296.21	294.36	295.96	292.46	293.05	293.34	290.59	295.46	292.58	293.56	294.8	293.62	293.62	296.01	294.54	296.45	299.55	292.48	293.74	295.97	295.39	293.54	295.13	292.8	293.11	296.25	295.49	292.25	295.16	296.73	293.85	295.36	290.46	296.48	296.63	294.33	294.77	294.52	294.05	295.67	294.91	290.32	294.79	293.19
319.72	320.76	318.5	323.33	317.65	316.8	320.22	317.92	317.19	320.58	317.77	317.35	319.14	322.84	318.46	322.84	322.94	319.71	322.03	316.72	318.59	318.96	317.33	317.08	315.61	317.72	318.93	319.1	316.21	316.7	318.86	320.19	317.01	315.18	320.24	318.2	317.15	319.02	317.81	323.44	317.67	319.52	321.34	321.66	317.49	317.64	317.34	320.9	318.29	315.89
315.71	316.33	316.16	316.95	317.13	316.19	314.44	315.06	317.81	318.58	318.45	319.51	314.56	317.8	321.43	320.01	314.92	314.6	318.42	316.2	313.52	317.67	319.1	320.06	316.34	319.49	319.59	316.68	318.37	319.15	318.46	314.97	315.2	315.57	316.95	312.91	318.91	315.58	317.18	318.45	314.94	318.87	315.58	319.04	316.28	318.91	317.46	314.29	318.11	319.08
320.56	315.62	315.58	316.8	319.06	319.46	317.06	321.9	320.22	316.85	317.64	321.21	313.74	321.35	321.66	319.77	320.35	315.54	314.38	320.9	316.55	318.07	317.52	322.31	323.05	315.09	319.86	317.43	317.77	320.59	318.99	316.32	318.94	322.1	317.27	314.35	321.51	318.92	317.79	319.07	318.78	317.25	319.85	319.42	317.97	316.61	316.8	317.2	317.59	319
316.48	310.76	312.24	313.4	315.28	314.29	314.92	316.47	314.95	311.99	317.85	314.18	315.03	315.67	318.21	317.73	312.01	315.96	313.12	313.18	310.75	313.76	313.51	317.55	319.2	315.43	315.98	316.8	313.68	313.29	316	315.27	313.42	315.46	313.05	318.12	314.99	316.47	316.93	314.58	314.94	314.18	314.96	313.62	310.67	313.42	312.16	313.66	315.27	313.81
296.48	294.11	294.29	298.37	295.95	294.07	297.87	291.73	293.35	294.33	297.11	296.69	296.15	292.89	293.4	294.38	292.1	298.51	297.58	292.25	294.79	296.11	297.64	296.29	293.22	295.35	294.55	293.24	294.21	292.3	293.55	295.14	291.55	294.42	295.26	294.1	298.2	296.46	294.97	296.81	294.44	299.5	291.58	294.25	293.54	295.6	294.01	298.3	292.15	293.38
312.21	311.03	312.44	311.92	311.21	312	311.23	312.38	305.49	309.87	310.78	312.01	309.87	309.02	309.98	312.26	312.18	310.98	315.56	310.23	311.17	313.3	311.56	308.62	314.53	312.98	310.26	312.84	313.64	310.36	305.95	312.4	308.85	314.69	310.55	310.33	308.63	311.82	313.91	310.92	310.74	312.06	309.94	312.87	312.16	313.25	309.65	313.49	308.93	311.24
304.95	299.86	298.89	302.97	303.78	300	302.04	297.44	299.05	305.38	301.91	298.36	303.32	302.74	301.8	301.77	301.99	302.6	298.94	302.82	302.15	302.51	300.2	300.49	299.43	301.05	301.95	301.38	301.6	298.8	302.32	298.92	298.79	302.42	301.32	302.59	299.16	306.36	298.8	298.94	300.34	301.84	299.43	302.4	301.1	300.97	299.64	301.82	300.13	301.12
310.6	310.67	308.69	308.38	312.75	311.34	311.11	309.02	305.19	309.25	309.42	310	306.75	311.58	308.7	304.81	308.15	304.15	307.6	310.36	305.29	309.79	305.5	306.77	310.29	309.93	312.46	306.04	310.64	310.81	306.24	307.02	309.72	310.02	306.41	305.01	307.47	307.75	305.94	310.23	309.67	306.8	307.03	308.88	308.29	311.51	306.35	310.86	305.48	307.47
312.93	316.87	313.77	314.46	315.6	316.32	316.34	315.15	314.53	315.2	317.83	317.63	315.42	314.56	312.66	316.51	315.25	315.36	316.21	314.43	313.53	313.81	312.72	312.32	313.57	312.29	313.99	316.07	315.59	318.39	317.32	320.06	316.39	314.57	314.26	316.4	312.6	312.25	317.93	315.73	311.55	315.89	313.42	313.82	317.04	315.64	314.98	313.73	312.03	314.55
312.85	312.52	313.01	314.16	314.73	313.64	316.93	316.03	315.56	314.91	314.27	316.41	314.08	314.1	313.63	313.96	316.13	316.45	317.82	312.6	314.31	312.74	311.89	314.79	315.5	313.98	317.68	313.46	311.51	310.13	312.27	314.11	315.58	311.75	313.56	313.13	314.12	315.03	312.63	313.41	316.3	311.92	312.32	314.87	314.12	317.63	315.56	310.92	314.51	312.66
304.36	302.8	305.22	304.57	308.37	307.03	299.88	303.88	309.17	303.28	303.38	303.78	306.59	303.03	302.28	304.84	303.62	307.9	302.25	303.48	307.21	304.04	302.07	301	309.78	303.07	304.02	302.91	304.99	302.62	303.06	305.8	308.3	305.5	302.06	306.08	304.13	303.87	304.19	304.6	302.94	305.6	305.94	303.42	302.28	305.17	306.48	303.84	307.19	305.31
319.62	317.91	316.88	316.45	314.96	317.63	315.42	317.19	321.47	315.21	319.05	314.94	318.45	318.48	314.98	316.43	311.62	316.41	313.37	318.49	317.52	316.62	315.16	317.73	317.77	316.23	312.76	316.28	315.52	313.82	317.02	319.33	316.8	315.83	318.11	312.4	313.94	315.27	312.09	318.33	314.21	316.78	318.09	317.95	317.23	316.87	315.93	315.77	314.71	315.36
296.85	300.13	294.41	295.22	298.38	298.66	296.8	295.87	297.26	293.19	298.2	295.43	296.73	296.06	295.87	299.46	294.57	297.3	292.51	297.41	299.72	295.87	295.86	292.32	301.29	296.25	295.71	297.12	296.4	296.64	293.79	295.76	294.76	297.97	299.34	298.95	296.65	300.67	295.91	297.22	297.53	296.04	297.25	296	295.33	297.6	297.79	294.26	292.76	296.71
317.25	313.6	311.25	315.3	309.2	315.67	313.64	317.17	314.06	313.74	315.85	316.67	315.87	312.21	314.92	310.75	310.03	315.22	316.18	312.66	313.51	315.13	312.83	311.16	315.1	315.35	314.98	315.78	314.54	315.17	312.96	314.81	315.58	314.3	313.78	313.85	314.83	313.86	316.58	312.83	313.2	311.9	310.1	310.89	313.22	319.09	311.64	312.51	312.9	317.84
312.32	311.24	311.12	307.53	308.67	316.06	313.39	313.94	309.68	307.32	311.02	309.01	311.51	310.23	308.7	312.16	314.5	308.73	310.48	310.63	310.38	309.31	307.81	310.28	313.3	310.44	311.66	309.86	310.37	310.84	312.77	307.63	314.45	306.9	310.62	311.58	310.87	312.35	310.86	312.68	312.53	308.97	310.1	309.4	313.89	312.77	312.41	311.08	312.28	310.85
303.79	301.86	302.51	303.29	301.93	303.21	301.53	304.46	299.71	302.8	302.28	304.02	300.57	300.53	300.75	297.73	301.31	306.29	304.22	304.1	303.72	302.5	307.86	302.49	305.03	303.57	306.76	301.83	306.78	303.14	302.26	304.33	301.76	303.92	302.42	306.07	303.47	301.68	306.77	301.95	304.63	301.27	306.28	305.97	302	306.28	304.5	301.52	303.35	305.55
302.72	307.59	307.95	306.58	305.44	306.31	302.06	304.26	303.78	304.03	303.54	302.87	301.97	304.84	303.74	303.03	304.62	303.85	301.97	305.73	304.1	304.7	300.21	305.53	300.88	306.34	304.77	304.53	305.88	304.51	304.42	305.92	302.31	306.81	301.66	303.28	304.44	304.67	306.97	306.8	307.98	301.6	303.71	302.62	307.62	304.08	309.81	303.94	302.86	299.41
327.37	328.46	326.97	324.55	327.27	327.14	326.79	324.04	326.06	324.77	325.04	331.55	327.38	329.62	325.48	328.68	327.44	327.97	328.84	325.49	329	324.56	325.59	328.08	332.08	329.06	329.03	327.61	327.34	328.5	325.1	329.96	331.53	329.14	324.9	330.18	327.89	329.7	328.51	326.86	329.97	326.64	326.18	327.07	329.17	327.34	330.05	329.19	324.52	325.55
302.62	305.84	304.27	305.75	302.05	305.7	304.15	303.13	301.47	301.49	306.7	304.97	303.84	305.4	303.43	305.11	302.48	300.75	305.77	304.24	300.39	301.11	305.83	306.98	305.24	303.3	301.91	304.38	305.5	303.25	306.22	302.61	304.97	300.26	307.01	305.74	307.19	307.14	302.58	305.57	299.92	304.41	302.58	301.64	307.6	302.93	306.45	301.92	301.87	304.7
315.16	316.9	315.22	315.62	316.8	315.77	318.26	314.46	310.51	313.68	316.69	311.31	313.6	314.82	315.9	315.06	320.62	315.59	316.7	313.78	314.87	316.86	312.72	315.82	318.47	315.7	313.22	314.4	315.28	315.48	316.16	311.29	308.81	316.09	313.47	315.24	318.65	314.9	315.7	315.23	313.99	316.01	312.22	315.39	315.97	314.67	316.3	316.24	316.9	313.74
318.58	317.25	318.72	316.36	318.72	321.02	316.53	322.62	315.03	316.72	318.46	316.52	317.39	316.25	320.64	318.02	312.1	312.13	318.6	315.54	316.19	317.94	318.16	317.51	316.73	316.22	314.89	320.51	315.73	317.07	316.81	313.61	318.56	319.22	318.67	317.25	319.15	316.74	316.49	318.16	317.48	317.12	317.17	318.58	311.84	322.02	318.71	319.94	317.28	318.77
304.96	307.44	303.7	308.04	308.08	302.99	301.29	303.99	309.87	304.83	304.76	305.22	308.54	306.79	308.53	306.81	304.61	306.44	305.28	305.69	308.3	307.67	305.69	308.03	307.32	306.61	305.14	307.67	306.69	308.42	304.78	305.51	306.15	307.44	306.53	305.36	304.95	305.33	305.56	308.29	303.9	302.88	306.41	307.34	308.18	307.78	304.71	307.49	307.02	308.77
305.54	306.36	304.07	305.27	307.77	306.32	304.22	303.05	303.28	304.91	303.71	302.33	303.78	304.9	307.46	302.14	302.5	303.69	306.45	301.33	302.5	304.66	304.45	305.62	303.04	305.5	302.5	305.62	306.82	305	305.2	302.47	305.73	305.84	303.83	304.15	301.77	302.81	302.46	302.5	304.85	308.94	308.21	305.31	303.72	304.24	308.1	301.99	303.78	304.84
313.53	312.35	315.41	311.45	314.18	312.47	311.66	311.99	314.14	315	314.25	315.92	311.5	316.11	317.14	312.62	312.87	314.69	312.13	314.06	311.93	309.33	314.16	312.62	310.94	313.31	312.67	312.5	314.39	313.22	314.56	313.51	317.86	313.48	311.59	315.75	311.9	309.87	314.41	315.1	315.26	314.83	313.97	316.98	314.85	310.81	314.1	312.96	315.75	312.98
313.25	311.22	311.2	311.26	315.11	311.13	307.93	311.56	311.96	315.03	311.44	310.69	312.67	313.71	311.33	314.16	310.53	310.96	311.72	312.85	310.18	312.44	312.37	313.79	313.92	311.76	309.69	311.59	310.58	312.58	315.09	309.06	313.64	314.03	313.46	315.32	310.62	310.86	312.12	314.26	308.41	313.72	309.87	312.53	311.33	312.68	311.51	312.52	310.42	311.35
301.93	301.74	303.29	302.38	302.4	300.09	300.75	302.14	304.66	303.2	301.7	301.6	305.72	300.89	303.24	305.65	304.16	302.79	301.66	304.78	301.9	302.57	298.9	300.9	305.78	300.63	305.66	301.25	306.02	303.28	305.91	303.42	304.33	302.57	301.23	300.87	301.05	300.15	301.61	299.88	298.79	301.05	304.71	301.89	302.33	303.39	298.91	304.34	303.33	303.91
310.73	308.37	311.2	308.97	309.97	311.45	312.44	311.52	308.11	313.08	308.5	309.8	310.49	308.72	310.6	311.18	312.52	309.31	313.54	312.86	308.89	310.86	311.59	312.16	311.35	311.9	308.79	313.29	305.95	311.45	311.13	310.03	314.89	311.65	312.86	309.66	311.01	312.53	311.43	311.2	308.93	308.48	314.29	309.54	312.25	309.4	312.07	307.23	308.31	310.68
316.7	316.39	317.77	314.62	313.42	313.9	315.37	314.41	314.83	316.45	315.9	313.76	315.54	313.85	318.69	315.27	318.76	314.97	316.17	312.38	316.71	316.87	308.49	311.23	315.82	313.85	312.3	316.59	313.95	315.17	314.68	313.06	314.89	315.26	312.45	313.29	316.44	313.62	317.7	318.05	316.59	316.93	314.66	316.04	312.93	314.68	316.77	316.88	317.95	314.53
325.93	331.76	329.76	327.96	327.36	327.11	329.11	327.9	326.51	323.83	327.44	325.5	323.37	330.89	327.79	327.65	328.04	328.04	327.91	324.66	326.22	326.8	327.8	328.65	327.35	328.49	325.65	327.74	324.58	330.62	325.42	327.86	331.67	327.74	329.63	328.71	328.1	328.89	326.48	327.76	325.93	326.56	329.84	328.7	324.44	327.33	327.5	329.91	327.25	330.96
292.77	295.2	293.73	291.96	291.27	294.24	293.56	296.89	297.06	294.18	292.85	292.82	291.3	294.69	294.81	296.53	294.22	293.72	298.03	296.15	293.68	293.23	294.82	291.6	291.42	296.41	294.85	294.58	293.94	294.37	293.57	294.44	292.56	296.07	291.68	293.05	294.04	294.18	295.96	297.08	297.65	295.69	295.46	293.28	290.87	293.77	291.16	295.3	294.15	293.34
308.7	309.31	305.37	306.29	302.76	302.77	309.44	308.61	306.79	305.69	305.28	305.94	307.27	307.73	306.15	308.04	305.44	307.06	309	304.83	305.22	304.01	306.73	310.81	304.93	304.95	306.61	310.99	308.03	308.21	306.6	305.01	309.93	306.53	308.35	306.97	312.17	305.72	307.89	308.42	304.66	308.81	304.78	303.16	305.3	310.07	305.64	309.14	303.62	306.45
296.94	297.51	300.71	299.48	297.18	295.3	301.69	299.45	302.6	301.4	302.02	300.87	299.92	302.03	299.44	300.88	298.71	298.38	302.24	299.74	299.21	305.5	302.8	300.47	298.45	301.6	298.73	300.59	300.8	299.15	302.18	304.32	299.54	297.54	298.47	301.54	298.76	297.9	298.63	302.09	300.37	300.13	297.27	302.18	299.57	297.6	299.27	298.24	299.89	299.26
303.53	302.61	301.85	299.5	299.16	300.32	302.81	300.62	300.22	302.76	301.48	305.84	299.84	297.13	298.97	304.17	300.28	302.96	301.56	301.77	299.54	300.14	298.77	300.08	299.06	297.92	301.85	297.78	299.26	298.45	301.15	301.57	300.05	301.67	302.05	301.33	299.95	300.67	302.94	300.26	300.64	296.69	299.66	298.12	301.07	299.78	298.21	300.96	302.99	301.24
313.02	314.93	315.29	314.71	314.81	313.03	314.36	313.86	312.57	314.58	313.56	312.69	309.34	315.37	313.63	314.62	314.74	309.62	312.07	315.22	311.83	313.37	316.51	316.57	312.54	312.97	312.95	312.22	311.98	312.74	313.16	311.71	310.96	312.26	311.6	314.37	315.8	317.83	314.47	311.27	313.25	310.37	316.93	316.44	311.45	313.83	315.77	316.46	315.84	313.95
307.91	304.35	303.41	304.28	305.42	305.73	307.82	307.02	303.61	304.77	307.42	305.73	308.15	305.81	306.17	305.6	310.48	307.01	308.43	303.18	306.41	310.86	304.99	307.88	309.95	298.85	307.53	305.35	307.23	308.7	306.38	305.36	304.76	309.37	305.77	304.58	304.69	308.06	307.04	304.38	308.22	306.27	306.46	304.55	306.3	308.45	305.5	308.78	305.8	305.03
312.57	310.33	313.91	310.75	311.33	315.24	311.76	312.78	307.7	312.75	310.6	310.15	313.56	310.49	312.63	312.28	310.74	308.89	312.54	313.52	313.3	308.43	308.53	309.23	309.83	309.2	310.13	311.13	311.62	308.41	313.6	308.77	307.42	311.1	311.45	310.82	313.04	311.85	312	309.46	311.88	307.96	312.91	313.78	308.42	312.87	307.4	311.84	312.66	311.47
303.47	304.4	302.55	303.95	303.96	302.82	303.17	304.34	298.21	303.71	302	302.76	306.51	304.21	300.85	301.42	303.06	303.36	303.89	300.2	300.51	300.04	305.61	303.43	305.21	307.43	300.15	300.36	303.09	301.54	306.17	306.22	306.23	300.51	302.56	305.25	306.39	302.69	303.57	304.15	304.18	302.89	300.82	304.04	306.45	302.04	303.03	303.14	301.2	304.09
305.63	307.06	308.28	306.44	303.56	306.51	306.25	305.77	299.75	305.31	306.07	307.32	306.82	307.85	305.52	306.34	308.33	308.3	302.13	306.98	302.7	305.1	307.7	305.43	305.13	306.98	307.77	304.98	307.04	307.31	305.87	305.47	305.68	305.69	305.82	306.59	306.24	304.42	303.8	309.5	310.06	304.5	309.6	304.23	304.27	306.07	304.63	304	307.12	306.03
305.34	301.33	302.46	303.25	301.02	303.51	307.95	302.34	301.79	301.34	304.62	302.63	301.24	303.51	300.79	303.42	300.01	306.39	298.16	302.72	302.07	304.19	303.63	300.07	307.18	304.49	304.21	301.28	301.11	301.36	301.24	306.08	302.3	303.61	303.46	305	301.77	304.83	301.03	302.71	302.31	303	299.78	304.44	300.94	302.22	302.63	305.41	301.22	302.33
324.58	322.21	322.65	324.91	322.96	325.19	326.94	324.09	325.13	326.87	322.11	323.42	325.5	325.69	325.89	324.04	329.3	322.83	324.57	322.9	324.23	329.51	325.63	325.17	322.48	324.48	324.44	326.11	324.46	327.03	324.42	322.15	326.46	326.11	326.4	325.81	326.51	322.04	325.45	326.14	320.87	327.62	326.57	323.49	320.82	323.77	323.74	325.09	327.4	325.14
305.12	305.39	304.12	301.27	302.52	302.16	302.45	305.42	306.09	304.8	303.68	303.88	301.7	303.54	304.04	306.03	301.73	303.11	302.51	303.71	303.25	303.8	300.12	304.85	300.74	303.97	304.5	302.85	301.57	302.21	301.93	306.02	303.36	303.72	303.71	302.77	303.17	301.71	302.84	306.27	302.7	299.81	303.7	303.86	303.16	302.28	301.95	304.72	299.93	303.68
307.32	305.04	305.61	307.45	306.23	306.91	306.51	306.18	304.07	308.92	305.76	307.8	306.14	308.93	307.45	305.33	305	305.55	305.31	309.08	308.05	309.82	308.75	308.14	306.2	309.96	306.5	307.3	303.98	308.29	308.65	306.05	309.38	304.07	313.12	306.46	307.59	312.32	307.87	306.89	305.61	306.41	308.7	307.29	306.3	306.16	306.38	306.3	307.08	307.14
294.18	294	293.79	294.9	293.29	292.44	292.95	294.51	294.97	290.57	295.31	292.67	289.79	299.34	293.68	294.25	291.93	292.01	293.13	296.68	293.52	294.58	292.15	293.05	293.59	292.13	295.42	294.05	294.6	297.25	291.76	292.98	295.86	294.09	293.26	293.73	291.55	295.09	294.04	294.74	293.52	291.91	293.98	291	293.51	295.04	291.2	288.63	297.46	293.36
319.97	319.05	318.81	320.55	317.9	321.23	319.7	318.93	322.33	316.64	322.32	315.98	317.41	320.55	317.5	322.47	322.6	317.42	318.92	316.66	320.64	319.03	318.52	315.48	320.83	318.11	323.34	318.09	318.81	319.15	319.75	317.72	318.05	319.32	319.62	321.87	321.3	322.09	320.29	316.56	319.29	319.46	320.06	319.02	319.32	318.34	318.42	320.21	319.53	318.49
307.83	307.82	311.22	310.32	308.37	309.79	313.51	310.82	307.97	311.31	310.32	308.74	310.64	311.37	309.43	311.92	308.16	308.82	309.38	308.17	309.5	310.28	309.33	309.06	311.48	313.85	307.23	307.11	309.95	308.08	310.43	311.71	307.92	310.11	311.01	309.26	311.58	309.36	308.27	311.67	309.42	309.75	305.23	309.87	307.31	311.15	312.58	308.97	309.02	309.86
305.01	306.65	301.31	305.12	302.23	303.91	300.97	301.44	300.16	301.12	303.77	307.44	305.81	304.77	303.62	302.98	303.55	305.14	303.17	301.65	299.28	304.39	305.59	302.96	303.23	304.88	303.54	303.57	302.53	303.83	302.9	303.24	302.65	303.81	300.28	302.44	300.22	303.21	305.08	304.35	300.58	304.73	303.87	302.38	303.85	301.82	302.8	298.75	306.51	304.32
305.69	304.03	302.18	306.15	304.71	304.2	303.22	305.65	303.07	306.4	305.87	304.38	302.1	304.44	305.59	304.76	304.32	305.39	306.84	306.26	307.05	300.96	300.42	301.72	304.31	302.94	303.82	304.33	301.88	304.93	308.04	306.5	303.85	303.81	303.12	304.44	304.05	302.78	303	304.8	303.76	305.92	302.97	305.46	306.43	307.64	303.65	307.02	302.62	306.83
304.98	302.29	303.58	306.72	305.79	302.4	306.85	305.96	308.05	303.79	303.48	305.08	306.32	305.44	308.96	306.27	303.25	303.34	301.93	306.61	305.78	305.31	303.44	305.5	303.98	304.75	306.94	303.64	305.84	302.12	306.22	303.52	304.81	304.91	306.9	301.12	300.23	305.68	302.39	307.73	302.72	302.86	300.98	304.51	304.37	304.82	302.55	302.31	302.78	307.76
304.3	298.8	302.51	305.06	305.29	305.54	299.8	300.74	301.56	302.02	302.46	304.75	306.5	303.85	302.21	300.64	305.45	305.5	301.06	306.72	301.4	301.04	303.55	300.38	300.52	300.96	298.73	301.82	300.31	302.24	301.57	304.33	303.79	301.05	303.16	305.79	300.99	302.83	304.68	298.41	304.67	305.1	302.78	307.04	304.55	302.61	302.81	301.12	302.21	300.73
306.23	302.33	304.64	305.32	301.39	304.2	305.9	305.47	305.67	302.25	303.59	305.02	304.85	306.13	305.93	306.37	303.86	306.59	303.84	303.23	304.55	304.72	304.18	302.77	305.98	301.95	302.82	302.23	306.92	303.07	306.52	304.79	305.05	305.01	303.09	305.25	305.94	302.24	305.14	307	303.06	304.98	303.99	303.12	306.74	307.12	303.81	302.69	305.68	305.6
311.07	312.81	311.46	312.39	314.72	311.69	312.97	313.37	318.66	316.08	311.16	313.14	314.37	312.54	315.15	314.8	313.26	317.33	310.94	315.89	310	312.45	311.5	312.31	310.85	310.65	315.91	314.26	314.89	313.59	316.34	314.83	312.61	314.93	312.33	313.28	310.91	319.38	314.01	311.64	313.89	315.27	311.29	314.29	311.63	313.62	317.74	313.44	313.82	315.08
302.16	302.88	303.38	301.87	305.61	303.7	302	302.28	302.02	304.82	303.09	303.53	298.19	301.43	303.34	303.62	301.6	303.54	302.59	303.34	300.3	304.05	303.67	304.73	300.97	302.04	302.88	301.06	300.44	302.67	302.08	301.26	304.04	300.55	304.44	303.91	299.21	303.06	300.35	303.03	306.07	303.12	301.2	300.94	303.38	301.58	304.46	303	304.36	302.31
325.36	325.99	325.33	324.91	323.53	325.5	326.83	323.27	320.98	324.86	327.21	325.16	325.74	324.48	320.63	324.67	328.44	323.14	328.95	323.78	325.43	324.18	322.67	322.15	321.34	322.22	325.63	324.12	323.75	324.43	322.87	326.86	326.21	327.55	326.76	322.34	325.9	324.93	322.89	323.98	319.62	325.43	322.42	324.66	323.08	328.52	324.54	325.24	327	326.09
303.71	299.16	306.08	301.78	299.52	303.1	304.71	300.49	302.22	302.05	303.12	301.97	301.41	302.62	302.57	302.63	304.11	299.22	302.23	300.87	302.52	305.87	306.62	299.7	302.88	305.94	302.45	300.17	302.1	301.1	300.76	304.15	302.69	301.93	295.75	303.65	302.31	300.33	303.11	304.34	304.5	303.24	303.7	301.55	303.62	301.33	301.26	303.42	301.95	304.01
313.17	308.58	309.74	306.6	312.46	308.15	308.12	307.11	306.74	312.07	306.3	307.55	307.64	307.16	310.94	306.64	305.38	307.91	306.07	308.66	309.07	310.35	309	307.17	310.25	311.32	312.28	309.22	303.57	307.39	308	308.5	308.57	306.83	305.95	310.61	309.53	311.7	312.3	308.82	309.49	310.39	309.27	309	310.47	309.44	308.17	307.06	309.92	309.79
298.77	298.79	300.38	299.94	303.45	299.03	301.49	299.57	300.97	304.46	299.56	300.99	303.19	300.84	302.38	302.09	299.31	304.36	303.01	299.77	299.02	304.23	303.56	299.63	301.26	300.81	303.44	301.03	302.51	300.86	298.58	301.61	300.94	298.3	302.97	305.26	301.64	303.51	298.18	298.75	299.47	302.92	298	301.28	299.26	303.05	302.33	303.91	301.54	298.85
318.18	317.48	318.33	318.7	317.35	317.2	318.27	317.19	318.11	316.87	316.42	315.88	319.42	317.88	316.67	320.89	315.83	316.5	317.14	317.53	315.2	313.99	315.91	318.14	317.09	315.69	316.67	322.38	314.65	318.86	316.21	320.61	318.19	315.61	318.61	317.94	317.68	318.68	314.56	316.13	314.5	316.44	314.79	315.79	319	315.22	314.18	314.76	322.33	319.77
327.57	325.04	325.61	324.28	326.68	326.25	322.12	326.1	322.85	323.93	325.34	325.52	325.83	326.58	323.63	326.22	324.98	326.46	322.82	326.87	323.57	322.27	324.01	328.56	324.37	323.06	325.76	325.23	328.33	325.62	326.06	326.19	325.19	323.28	325.63	325.25	325.05	319.37	325.81	325.78	326.9	325.82	324.96	324.25	326.04	324.89	324.88	324.41	322.18	324.64
305.19	303.36	305.77	304.06	305.51	303.28	304.39	306.05	305.77	304.08	307.25	305.78	305.97	304.88	301.43	306.22	305.17	304.74	308.25	307.04	301.84	308.59	304.83	304.15	304.29	306.65	301.75	305.42	304.65	304.01	303.15	304.43	305.74	301.89	307.48	303.15	308.06	305.95	306.24	305.76	303.35	307.23	306.83	307.37	303.21	306.77	305.23	308.96	306.91	303.9
312.28	316.46	312.16	314.57	310.07	311.45	313.88	313.78	307.99	314.93	315.25	313.48	315.48	312.96	318.86	311.6	312.56	313.61	312.69	312.3	314.29	311.47	314.41	315.03	313.43	314.85	314.56	314.06	315.01	312.71	314.81	315.8	313.49	316.27	316.71	311.56	316.41	316.13	313.7	313.14	314.11	313.01	312.97	316.82	311.46	312.75	317.09	314.36	313.8	313.36
305.82	303.91	300.48	304.32	311.74	307.39	305.28	308.33	303.39	305.22	301.42	306.6	304.39	308.01	303.96	306.94	304.76	302.71	298.95	301.18	304.56	308.37	307.37	304.83	302.98	307.13	306.75	306.88	305.18	301.15	304.46	306.47	304.29	307.16	305.76	306.1	303.39	302.84	305.89	305.12	302.17	307.62	303.95	304.44	302.84	303.14	305.53	306.53	304.41	306.59
330.63	326.7	327.96	332.08	327.39	329.37	328.88	327.35	326.16	331.96	330.16	328.82	324.88	331.29	323.67	325.88	327.4	328.91	324.82	330.19	326.27	328.76	327.08	329.52	327.72	327.41	328.04	331.37	329.38	328.14	327.09	326.21	326.25	330.21	326.27	331.48	326.98	326.78	330.75	327.32	332.2	326.62	328.52	326.4	325.78	329.43	326.66	325.55	329.48	329.49
310.58	313.66	312.37	312.17	314.48	314.1	313.13	312.38	315.22	312.08	316.37	309.71	311.51	310.74	310.45	310.4	307.14	312.39	313.27	309.14	313.44	315.33	310.03	310.64	313.59	315.08	314	314.44	312.94	313.17	312.02	311.26	311.47	312.25	310.75	317.72	312.02	313.2	309.07	314.84	309.14	317.11	313.43	311.62	314.43	312.95	312.12	314.19	312.76	313.2
311.75	310	314.24	317.6	314.82	313.27	312.8	312.86	313.67	316.7	315.99	314.56	314.35	315.43	313.79	314.64	310.88	311.57	312.6	315.69	313.31	315.04	315.21	316.76	314.12	309.3	316.45	317.8	310.67	314.68	312.04	313.34	313.92	315.39	313.87	316.02	311.56	316.64	313.37	312.6	317.59	313.71	313.18	314.95	314.42	314.62	314.67	310.63	315.35	316.67
318.65	318.27	317.05	318.36	318.75	316.97	318.08	318.77	317.21	314.63	315.97	318.69	314.73	321.37	321.09	319.09	319.67	313.11	319.64	318.51	318.6	318.16	318.53	316.4	319.82	315.79	318.53	320.24	318.19	317.26	316.91	314.98	317.43	317.02	315.92	320.71	317.34	316.17	313.95	320.54	316.42	318.01	315.98	321.18	320.1	316.68	315.32	317.78	311.46	319.92
314.91	313.06	313.27	313.55	316.27	315.93	311.98	315.13	313.11	311.99	311.14	313.31	315.79	314.02	315.99	315.5	312.94	312.37	311.14	312.86	315.32	314.49	312.84	312.38	315.83	313.45	316.11	314.49	316.81	314.88	314.17	313.76	312.48	316.9	314.62	311.68	314.08	314.9	310.24	312.82	313.83	316.71	313.21	311.69	314.68	317.52	313.12	313.53	315.3	317.11
316.3	319.71	316.85	319.82	317.63	317.97	317.83	317.93	315.95	321.22	316.53	319.14	316.13	318.77	318.69	319.73	318.12	317.91	321.62	314.29	318.7	321.85	315.88	316.95	317.02	319.11	317.83	320.92	321.74	318.14	314.09	316.13	317.91	318.91	314.31	318.79	316.9	320.69	317.19	321.93	317.95	318.07	319.64	320.82	316.59	318.21	318.01	317.23	319.67	314.6
299.41	297.62	300.28	299.09	303.95	299.66	303.26	299.03	300.2	298.89	297.84	297.01	298.36	301.51	297.51	296.87	297.75	300.79	297.36	302.27	298.1	297.45	296.66	301.77	302.47	299.47	296.77	301.37	302.25	297.13	300.25	300.55	298.94	300.74	300.31	301.61	299.63	300.68	297.71	295.53	301.05	300.34	300.44	302.54	299.17	301.01	299.59	296.93	300.94	299.18
317.98	317.07	318.43	317.44	318.77	321.14	317.41	318.07	319.23	316.75	318.54	318.2	315.74	316.66	316.98	318.79	318.33	320.75	318.18	318.3	319.43	319.27	320.08	321.04	315.19	318.75	318.32	318.52	316.75	316.84	318.78	317.58	318.77	317.42	317.2	316.63	316.16	318.86	318.65	321.05	317.55	317.41	317.29	320.77	316.9	322.41	318.96	319.01	315.78	317.56
304.51	302.74	303.08	305.74	305.01	305.35	302.14	307.01	307.06	308.54	304.43	305.52	304.31	304.32	309.17	305.44	299.65	303.96	304.83	305.55	304.07	306.63	302.84	307.81	303.56	309.8	307.82	305.59	301.26	307.09	305.3	306.6	305.54	306.1	306.28	307.54	303.47	306.25	306.72	305.68	304.24	307.22	308.04	308.22	307.1	305.06	307.22	306.72	306.16	303.59
316.9	318.47	316.48	317.09	317.62	316.76	317.98	315.61	318.08	321.42	319.34	319.04	317.1	321.15	315.96	313.48	317.26	320.89	316.7	316.61	317.89	318.5	318.11	318.53	322.16	315.43	320.2	320.21	319.76	320.21	318.06	318.05	319.78	320.38	316.56	314.93	318.74	317.95	320.53	320.95	314.62	314.87	315.38	316.94	315.85	317.45	316.21	316.52	318.14	314.3
314.53	311.56	312.23	311.26	312.65	314.07	311.14	316.05	308.94	313.4	311.64	312.33	310.97	311.8	311.93	312.44	315.83	308.49	312.49	310.23	308.93	309.67	310.94	311.79	313.94	312.04	312.83	310.74	309.41	310.31	315.14	313.11	316.32	313.85	310.62	309.52	313.08	311.5	313.78	312.08	313.79	311.06	312.12	311.41	314.97	314.43	312.21	313.54	313.34	313.38
297.67	295.12	301.21	299.67	297.78	296.8	294.55	297.75	299.55	297.29	298.54	298.7	293.92	295.44	299.33	298.07	299.21	295.26	297.32	299.47	296.77	298.78	297.08	297.86	295.62	293.3	301.72	293.17	291.42	299.34	295.75	293.51	298.8	294.93	299.78	297.88	297.61	295.79	294.92	296.97	297.84	298.61	294.03	297.68	296.27	296.28	297.61	300.12	303.21	297.6
319.25	318.38	315.11	316.55	315.98	315.4	319.29	319.43	319.52	319.65	318.75	317.46	323.85	320.01	314.95	317.03	318.61	316.49	322.38	319.42	317.67	318.44	318.01	318.06	316	318.06	315.54	317.73	317.37	318.43	319.33	318.84	317.44	316.1	318.68	322.11	316.51	315.22	317.89	320.26	318.15	317.62	320.21	319.62	317.55	317.32	313.62	315.78	317.81	318.44
309.98	314.77	312.75	311.77	313.4	310.39	311.97	311.14	313.11	310.82	311.69	310.42	305.64	310.65	312.98	315.05	307.9	311.23	310.95	310.2	311.44	314.15	314.42	310.81	310.86	311.44	312.05	311.41	311.51	309.34	311.63	311.45	306.36	308.78	308.29	311.08	309.3	310.08	313.67	311.63	311.02	310.78	309.15	314.68	312.29	309.72	311.59	309.43	311.57	310.73
293.4	297.35	298.07	297.07	300.01	294.91	298.61	298.67	299.39	297.07	294.64	297.61	293.51	296.5	297.14	296.71	298.63	298.15	297.25	301.07	296.53	296.45	298.89	295.74	295.46	297.04	297.93	299.78	296.09	295.57	294.37	292.41	296.83	296.03	295.62	298	295.65	295.64	294.91	298.75	297.24	297.32	299.68	298.82	296.32	294.77	292.61	298.64	296.16	300.34
318.08	318.2	316.24	319.16	316.59	317.08	314.29	311.9	314.91	315.69	314.98	313.6	315.41	313.53	311.77	316.18	314.88	314.81	316.47	312.64	315.88	318	314.78	314.26	317.92	316.03	314.03	318.71	316.83	311.1	311.65	315.25	315.61	312.78	313.77	315.42	312.46	314.53	315.21	314.52	314.76	314.58	312.42	315.8	316.03	317.86	312.64	314.61	315.46	316.26
305.85	305.18	305.62	299.77	303.44	304.53	304.02	302.96	303.54	304.28	304.7	307.13	303.62	306.35	303.89	308.04	302.95	309.48	303.71	303.27	304.92	305.28	305.31	304.85	304.74	307.02	304.54	306.18	305.88	303.71	303.74	300.27	307.09	301.89	306.99	304.56	304.41	303.33	304.96	304.85	307.57	306.15	302.24	305.04	304.42	301.58	306.01	306.39	301.83	304.14
318.5	318.73	319.1	318.61	319.22	317.13	315.84	320.28	319.73	316.96	315.78	316.82	317.74	315.94	320.98	315.14	319.84	319.21	316.01	317.81	314.63	316.33	320.36	317.85	320.09	319.55	315.82	319.19	318.17	318.99	320.11	318.38	315.83	316.52	316.83	315.18	319.05	318.94	317.7	316.77	315.54	315.4	318.82	317.75	318.3	319.07	315.88	316.26	315.87	319.16
303.47	299.06	300.61	303.78	302.08	305.35	300.52	306.22	301.49	305.55	301.3	303.79	303.22	301.73	306.54	304.75	307.13	298.68	299.77	302.88	303.92	306.32	302.39	303.94	303.87	302.52	302.01	304.38	303.65	304.48	305.47	303.78	302.47	302.18	298.46	301.93	306.13	303.13	303.12	302.99	302.96	303.45	300.63	302.49	302.21	302.68	303.44	305.61	301.91	301.3
306.93	311.81	310.13	310.22	311.91	311.54	313.05	309.81	311.63	313.8	312.65	312.29	309.8	309.63	309.84	309	310.05	310.3	314.4	311.15	311.58	311.2	308.76	313.18	306.91	307.05	308.5	309.73	309.87	310.74	307.49	313.31	312.05	311.41	310.71	311.01	311.39	306.56	315.66	309.96	308.39	309.93	309.61	308.29	311.22	309.14	309.57	308.51	312.69	308.98
307.24	305.23	303.2	306.72	305.28	307.3	303.28	302.59	303.83	304.69	303.22	302.26	303.33	305.98	303.75	305.82	306.86	302.94	302.9	303.59	300.95	306.8	306.61	306.57	306.39	306.09	304.63	303.46	299.91	303.78	302.63	303.65	303.58	303.99	307.27	302.35	300.78	303.57	304.5	304.85	302.85	304.57	305.3	304.58	303.74	303.02	303.35	303.78	302.8	306.94
295.89	298.78	300.42	298.19	292.23	297.26	298.31	295.74	295.35	297.16	296.85	296.29	297.33	295.7	299.04	298.19	297.89	298.23	298.83	296.66	300.55	295.88	295.54	297.73	296.07	300.74	299.63	298.1	294.51	300.85	298.01	295.75	297.58	296.32	298.83	293.71	298.61	299.93	298.82	298.61	294.53	296.98	293.5	294.03	293.68	296.31	295.68	297.23	297.18	296.11
301.22	302.36	303.74	303.77	302.64	304.92	305.72	303.58	303.26	305.62	302.26	304.09	302.96	304.57	303.54	301.88	301.79	303.89	303.43	302.86	304.79	303.89	308.41	304.42	306.14	302.36	305.86	305.69	301.77	304.84	307.15	304.45	303.68	304.07	299.73	304.55	305.67	303.97	303.21	305.24	302.87	306.7	304.19	302.82	306.45	304.88	303.71	307.28	303.61	304.3
306.96	312.59	307.08	309.12	310.88	307.27	310.88	309.9	310.23	312.37	311.88	308.69	308.62	309.58	309.51	309.65	310.76	307.11	307.65	313.08	310.28	308.33	308.35	309.48	313.22	307.42	312.56	309.35	313.67	306.17	306.26	311.25	306.84	309	311.89	308.55	309.22	310.53	312.04	310.25	310.78	308.33	312.61	309.22	312.29	308.38	307.68	310.13	309.29	312.02
311.64	311.81	316.72	316.06	314.51	312.03	313.01	315	312.95	312.71	312.8	314.53	312.82	312.83	313.7	313.7	316.54	316.43	312.59	315.93	315.71	313.92	314.4	313.58	312.13	312.19	313.83	313.12	313.91	311.41	317.55	311.84	312.49	314.6	309.62	313.54	312.58	314.63	313.69	314.4	314.3	314.35	314.52	314.63	311.67	311.79	313.08	311.66	314.54	313.97
325.23	325.76	324.26	321.79	323.73	328.08	326.81	323.84	323.5	324.82	326.52	323.48	321.88	326.17	323.24	325.09	325.55	323.24	326.27	322.26	325.9	323.95	324.67	325.27	326.51	324.04	323.81	324.09	324.11	325.05	328.54	323.51	324.72	326.34	326.99	322.72	323.96	327.28	324.85	326.2	326.49	326.2	324.65	327.6	323.89	320.67	324.48	327.24	326.47	325.08
313.13	314.26	308.26	309.68	310.71	313.37	311.4	313.46	312.08	311.62	316.4	311.67	313.76	310.66	311.4	315.19	313.75	311	317.77	311.29	315.76	312.08	310.38	314.04	312.58	318.16	311.89	313.92	312.44	314.24	312.94	312.42	311.71	311.23	312.79	315.08	310.54	310.23	309.73	313.06	309.14	313.65	313.39	313.12	311.35	312.52	315.08	309.87	312.92	310.83
312.78	309.38	307.91	306.43	309.33	307.15	305.67	309.44	310.73	308.85	311	310.31	308.26	307.34	307.98	309.52	311.69	309.03	310.36	310.64	310.09	304.11	310.15	308.36	308.54	309.72	307.18	310.68	308.64	307.87	307.21	312.72	309.3	306.53	308.68	307.11	309.31	307.75	307.74	307.58	308.77	307.27	305.45	311.18	309.98	307.91	304.63	314.01	309.1	310.04
296.2	293.93	295.71	298.25	293.25	298.17	298.32	293.49	293.58	297.29	298.94	296.66	296.77	297.43	297.51	298.1	297.04	296.37	298.52	299.01	297.75	298.45	294.66	298.04	298.19	298.09	297.47	296.49	295.75	296.26	298.72	296.83	300.72	297.02	297.94	296.81	292.39	295.62	298.87	294.79	299.34	297.1	297.99	298.37	297.33	294.47	299.28	297.87	298.28	295.01
307.98	304.91	307.05	307.23	307.58	307.06	306.03	306.75	307.96	306.87	304.46	309.35	302.4	303.63	307.47	305.24	305.91	305.42	305.31	306.99	304.29	306.12	300.99	302.03	306.22	309.16	303.36	307.93	307.73	307.32	303.24	303.42	305.83	304.83	305	303.67	305.09	304.55	302.57	305.64	305.5	306.86	309.41	305.71	303.12	305.7	305.53	307.02	303.87	305.06
294.71	296.68	293.74	294.73	293.82	292.95	294.27	292.24	293.62	292.15	293.71	295.21	291.04	294.03	294.32	292.65	296.92	294.67	295.32	295.01	292.48	296.98	290.79	293.37	289.56	295.23	293.6	296.87	292.48	293.49	292.81	296.36	293.19	291.76	296.05	293.89	290.81	291.31	297.28	293.75	295.71	293.97	293.04	294.63	291.99	297.99	292.84	295.01	293.15	299.72
303.64	302.5	305.55	301.88	302.38	301.86	295.59	304.31	304.18	303.78	303.4	303.57	303.3	302.37	300	302.62	299.5	301.87	298.86	304.55	301.84	303.26	304.01	304.16	307.8	304.88	300.49	299.55	301.36	303	300.03	304.44	301.93	301.88	299.95	305.18	298.9	304.5	303.68	303.79	306.12	304.6	303.43	302.99	300.3	303.66	309.59	306.3	303.87	303.62
311.57	308.88	316.04	313.83	315.16	311.36	318.12	310.04	308.24	315.07	311.77	311.57	312.94	312.35	313.17	309.93	312.86	313.2	315.92	315.87	311.94	313.34	312.44	310.64	315.12	311.93	314.86	314.98	316.59	312.18	308.02	310.94	314.6	314.24	314.16	313.08	314.35	309.42	316.13	315.71	312.63	311.43	310.62	310.7	313.05	311.54	311.83	312.82	311.85	317.28
316.32	312.29	312.56	315.28	315.42	313.06	314.38	314.97	310.75	310.58	315.19	313.09	318.79	314.23	315.28	313.08	317.38	316.07	311.1	311.66	314.01	315.73	316.88	312.55	313.55	312.33	311.93	315.51	314.68	315.38	312.33	316.24	314.61	313.42	311.85	312.78	317.75	312.14	315.2	312.82	312.78	315.08	314.01	315.37	312.39	315.23	315.57	316.78	312.89	315.61
302.49	298.65	304.42	304.16	302.01	304.9	302.76	305.31	305.59	304.39	305.94	302.93	305.79	303.48	301.75	305.68	303.7	302.03	304.92	303.67	300.39	303.79	301.06	305.66	300.94	303.19	303.83	302.9	300.74	304.17	303.11	300.9	300.36	300.96	302.36	302.23	305.05	302.05	302.7	307.46	299	301.01	302.33	301.74	302.34	303.89	300.9	307.27	302.58	300.51
306.65	303.11	306.14	306.54	303.35	306.05	304.6	304.57	303.85	305.41	306.05	302.25	305.66	305.24	302.9	303.89	303.02	303.94	303.06	306.65	302.71	305.8	305.19	305.2	304.08	300.25	305.39	308.57	310.95	305.58	308.54	302.98	307.23	302.36	304	304.4	302.03	304.17	306.58	303.3	304.99	308.16	305.06	304.01	306.24	303.1	300.2	306.22	304.14	304.66
301.17	302.12	303.97	301.95	303.51	296.49	301.19	298.11	300.5	304.64	298.98	302.81	297.35	301.39	302.37	296.89	303.05	299.39	303.06	302.57	303.07	298.11	302.77	304.33	303.39	299.89	300.28	300.81	304.15	301.55	304.62	304.37	301.49	306.31	300.18	300.96	302.55	301.6	300.64	303.59	303.91	298.38	302.65	303.02	300.05	304.12	299.56	302.64	303.47	299.69
312.3	313.26	313.09	311.25	309.18	309.81	312.03	314.76	315.55	313.5	308.5	311.85	312.54	312.27	310.94	311.36	310.95	315.44	314.16	311.42	314.2	309.23	317.86	311.71	313.61	313.67	309.64	307.76	312.94	314.11	314.96	312.92	310.95	314.2	314.03	316.48	316.33	317.96	309.29	311.3	313.08	314	308.74	315.42	314.12	313.4	309.42	313.1	310.76	309.18
317.51	311.73	314.51	314.72	314.22	316.27	313.7	310.75	319.12	314.21	315.66	317.58	314.24	317.1	314.5	311.39	313.05	314.85	314.74	317.31	314.45	313.91	313.52	315.24	318.04	315.43	319.62	316.98	314.67	318.64	314.6	310.87	314.02	316.74	315.16	314.69	313.85	316.78	313.89	315.81	317.09	316.02	318.33	312.94	314.8	313.48	315.05	314	317.1	308.55
299.33	299.69	305.1	305.15	305.14	305.57	306.92	307.13	303.54	302.65	304.19	299.4	304.98	304.21	302.28	303.55	301.19	301.51	302.61	303.93	303.32	301.54	301.33	302.4	304.99	305.47	300.87	306.18	301.72	305.52	302.33	303.32	298.91	304.47	304	306.15	304.27	302.88	303.01	301.16	302.09	301.62	305.47	301.74	301.84	302.39	303.98	304.12	299.65	304.82
313.24	311.71	312.9	312.91	308.16	308.81	307.13	313.81	309.01	309.61	310.27	309.8	312.69	307.83	309.27	312.55	312.31	310.46	308.81	309.6	308.9	309.61	310.91	312.04	311.79	307.46	309.07	311.43	310.59	310.88	309.31	313.87	310.14	311.17	311.03	312.76	312.42	310.97	312.06	313.67	311.9	309.59	310.55	312.25	307.47	310.73	311.14	310.24	311.81	308.92
313.12	309.9	308.76	312.03	313.05	312.5	310.78	311.59	314.66	313.64	309.91	314.22	313.63	311.22	312.27	314.94	314.03	309.79	311.99	310.89	312.18	313.98	313.59	313.56	312.45	313.93	311.16	310.65	307.19	314.26	314.16	312.24	309.72	310.8	312.74	313.15	311.03	313.88	316.45	310.48	315.18	313.38	311.94	316.19	311.12	312.12	311.58	314.19	314.6	311.03
291.93	292.91	292.45	296.49	294.61	294.09	293.47	292.27	294.43	298.77	293.68	293.44	292.55	295.05	294.59	294.51	293.65	293.92	295.44	292.64	294.53	295.48	291.14	291.78	291.77	293.74	295.26	292.43	292.8	295.01	296.57	298.76	291.77	296.95	294.79	295.61	295.95	293.05	296.43	295.87	291.45	294.31	296.08	296.11	294.03	297.41	293.07	292.77	294.66	294.92
300.63	298.16	297.98	300.85	298.14	297.29	299.42	298.77	296.54	299.23	299.5	298.53	301.41	299.21	301.87	300.11	297.86	300.75	303.52	300.82	298.91	298.45	303.02	298.5	300.35	299.59	298.73	295.72	302.1	298.5	301.33	300.54	299.3	297.82	298.03	300.42	302.29	299	297.09	297.85	297.68	301.23	300.03	301.37	304.98	301.65	301.98	298.3	302.03	300.21
314.9	310.38	313.78	312.17	313.66	313.68	312.28	314.16	315.85	314.38	312.32	315.16	312.99	313.33	312.69	312.55	310.93	317.92	317.94	313.99	315.42	311.11	315.01	313.68	310.83	313	310.35	314.08	312.1	314.26	311.44	312.22	313.23	310.72	310.31	313.9	313.02	316.69	315.56	309.99	315.53	315.18	313.89	313.92	310.44	314.23	311.8	313.68	312.96	315.25
312.93	309.38	312.13	309.66	313.4	312.47	310.21	311.92	308.64	310.96	313.78	311.22	312.4	311.25	311.1	313.38	308.25	310.73	313.45	308.4	307.78	306.65	311.29	311.27	314.66	307.97	314.36	311.09	308.99	310.95	309.18	310.35	311.44	312.39	311.89	309.2	312.87	311.16	309.57	310.25	309.19	308.43	309.9	310.01	309.11	311.81	315.58	309.83	310.9	309.69
328.41	327.13	328.71	327.86	328.32	331.74	328.63	326.46	321.52	325.84	321.17	325.89	327.53	329.6	324.61	326.47	328.15	328.01	327.74	325.66	328.59	321.1	329.11	327.76	327.98	330.19	331.18	327.34	325.23	325.17	329.4	325.56	324.6	325.29	326.58	326.81	325.47	326.62	328.49	324.79	327.26	327.23	325.84	328.64	326.36	328.53	331.33	327.15	325.29	326.87
313.57	311.54	312.31	310.58	310.31	314.34	314.17	313.26	317.02	311.9	311.13	310.58	308.53	313.59	311.95	314.34	314.33	313.92	309.07	313.61	315.48	314.45	313.52	315.45	309.9	311.61	312.84	312.18	314.71	313.33	315.2	314.07	316.17	312.95	309.88	310.66	310.1	313.05	315.35	314	312.59	311.91	314.34	314.61	311.58	312.76	311.67	312.3	312.87	312.09
305.78	305.71	306.38	304.3	301.09	303.15	308.13	306.13	305.61	306.7	305.94	308.63	303.55	300.12	306.06	306.44	304.25	309.93	301.24	303.93	304.12	305.6	302.52	305.69	301.83	308.33	303.18	307.51	300.57	301.36	303.17	304.22	303.25	304.5	302.49	302.23	305.22	304.79	306.91	302.79	306.68	305.31	302.36	301.03	299.34	306.6	306.03	303.63	300.78	302.61
303.44	307.15	302.06	302.41	303.34	305.41	307.92	305.11	303.42	303.17	305.32	305.69	303.31	305.03	307.31	303.22	303.92	305.27	307.55	305.74	302.62	303.64	300.33	304.26	299.75	304.65	305.23	305.7	302.27	304.04	305.7	302.62	306.36	302.55	306.02	303.59	305.13	304.92	304.58	306.39	304.58	305.01	303.45	303.86	301.21	304.09	305.61	304.72	308.01	303.74
305.49	302.88	302.81	301.92	301.49	299.17	298.51	301.52	301.9	305.31	303.68	304.1	300.68	305.86	303.76	303.73	304.97	301.55	300.33	301.78	303.24	303.74	306.89	303.41	304.33	302.15	301.44	304.5	305.03	302.92	307.53	302.23	303.83	305.07	302.53	305.05	305.19	303.55	302.24	301.84	305.02	300.69	302.4	301.52	303.42	303.61	301.04	300.59	301.49	302.2
311.98	310.51	315.65	315.21	313.4	309.52	312.58	318.45	313.08	316.06	314.63	311.43	316.22	312.61	313.96	317.61	312.54	314.52	312.34	314.3	313.01	316.2	312.3	317.17	313.27	313.35	312.77	311.89	313.53	312.69	314.62	310.97	314.05	312.9	316.15	315.51	314.65	313.98	313.22	316.43	313.44	307.88	312.02	312.98	313.21	311.96	315.33	316.41	314.06	314.66
296.31	293.63	292.43	291.08	294.57	294.59	291.72	291.82	292.04	295.14	292.86	293.57	296.04	293.98	293.95	289.11	293.76	294.92	293.13	290.79	294.04	292.91	295.52	296.72	296.37	297.01	292.84	293.1	296.99	296.07	296.33	296.21	292.55	293.09	295.86	291.96	296.05	296.79	295.86	293.5	290.48	296.57	294.87	290.25	295.62	295.97	292.46	291.67	294.09	295.26
304.85	303.24	307.49	303.71	307.9	307.82	308.76	307.48	307.73	307.71	309.71	309.61	307.39	310.41	303.54	308.07	307.54	306.22	310.18	305.05	306.22	308.14	307.78	309.62	308.66	311.32	308.99	306.17	307.13	305.91	306.23	303.5	304.75	306.16	305.5	309.76	305.46	309.77	308.67	305.69	306.27	308.54	303.38	303.81	306.03	304.66	307.32	305.82	306.84	305.98
304.69	300.53	300.3	306.01	300.52	305.03	303.08	304.61	307.03	300.11	306.22	302.48	302.96	304.44	304.55	307.49	298.39	303.21	303.55	303.3	302.21	300.89	304.23	304.21	302.56	301.68	304.65	300.88	305.04	300.23	304.04	304.55	302.5	305.54	302.59	304.07	307.62	305.28	303.69	302.76	301.48	305.44	303.01	304.25	306.52	303.74	304.99	304.56	303.37	303.7
299.07	295.19	296.07	294.08	294.12	294.53	294.78	294.55	294.42	292.2	295.81	291.41	297.94	292.97	294.26	293.21	292.67	295.92	292.77	295.58	295.29	292.22	294.04	296.41	292.9	297.53	296.31	293.06	294.18	298.42	297.16	289.56	295.02	295.77	294.44	296.83	290.1	295.53	293.44	292.77	293.48	291.47	296.72	295.28	302.69	294.19	295.02	296.33	296.23	296.7
319.06	317.83	316.32	315.57	315.83	318.84	315.33	319.53	321.04	317.49	318.19	318.76	317.69	317.29	316.15	318.54	316.28	320.22	323.67	319.01	318.27	317.81	320.58	321.53	317.12	318.2	319.88	316.64	317.9	316.93	317.74	319.26	316.03	316.89	319.72	317.75	320.99	320.54	318.98	318.24	315.76	319.27	316.48	317.2	319.14	318.52	316.62	319.44	316.13	319.99
310.16	312.66	313.48	307.45	314.82	309.64	311.61	310.41	311.82	313.5	310.91	311.12	312.19	313.48	311.32	313.01	313.83	313.11	308.2	311.77	313.81	309.31	310.05	307.14	312.19	317.3	309.96	309.16	313	313.68	315.42	311.02	311.6	309.39	310.79	310.24	307.58	313.18	312.09	311.02	312	310.78	315.13	309.53	313.15	310.92	310.11	311.04	309.9	308.96
303.46	305.42	302.44	302.59	302.08	303.08	301.46	305.89	307.21	303.86	305.63	302.22	304.28	304.01	305.27	304.57	301.98	301.72	303.94	300.35	303.32	302.46	305.1	303.19	303.96	303.59	306.25	303.09	306.16	305.02	306.33	305.2	305.35	303.15	300.54	305.76	303.91	301.16	301.47	301.33	302.39	307.12	305	302.2	298.1	302.86	301.35	304.15	301.84	302.18
325.13	326.78	324.98	322.87	323.62	323.82	321.26	325.96	326.48	324.56	325.83	321.48	327.96	320.97	324.1	326.33	321.27	323.71	324.62	326.45	324.77	326.5	322.59	323.28	322.25	323.8	324.18	323.62	323.01	328.4	320.53	324.9	320.79	324.76	325.59	330.49	326.54	324.36	322.34	325.33	323.13	328.77	325.71	324.65	322.1	321.74	324.3	324.34	325.38	329.79
311.79	312	312.48	310.09	313.9	314.15	313.27	310.29	309.92	311.51	314.79	315.07	314.26	316.73	313.08	310.04	312.28	311.59	308.56	313.14	311.98	310.46	312.84	313.36	309.16	312.15	308.52	309.57	311.14	311.42	309.9	310.85	312.01	314.08	312.41	310.22	315.83	314.43	310.79	314.74	312.52	313.95	312.11	312.44	312.77	310.94	313.36	313.27	311.68	313.02
323.85	324.94	326.36	324.25	327.96	324.66	329.77	325.68	325.19	322.75	324.56	323.94	323.14	326.6	323	325.23	324.66	325.01	324.57	322.88	323.65	327.73	323.27	325.54	323.27	325.57	325.73	323.19	326.66	326.62	324.41	323.66	325.87	325.37	324.54	321.55	320.86	322.11	327.01	326.21	325.38	325.68	322.72	326.46	326.06	326.38	324.76	321.67	322.2	324.74
304.57	305.23	300.47	303.53	301.24	304.1	302.28	304.29	309.03	304.8	303.03	306.35	302.82	307.15	304.15	302.64	304.08	301.72	304.71	305.14	304.08	300.5	301.07	308.83	303.83	306.77	309.3	304.53	303.78	301.92	302.16	305.6	306.09	303.1	303.48	303.28	303.38	303.79	303.35	309.55	304.16	305.18	307.54	299.76	302.97	302.79	305.62	307.04	304.22	303.92
316.71	316.16	314.63	314.91	313.11	319.89	316.25	319.52	314.93	317.21	316.97	317.92	318.02	318	316.36	317.43	318.05	316.96	315.31	318.54	313.36	318.32	317.98	312.8	320.28	316.85	316.88	318.98	317.95	321.06	319.58	316.93	315.98	318.59	318.71	319.49	314.59	321.95	320.63	316.01	315.62	314.28	313.35	318.23	318.42	320.84	316.16	320.06	317.43	319.63
316.43	316.57	316.59	313.44	317.91	318.52	317.6	314.17	315.23	315.79	317.01	314.43	312.67	312.21	313.03	316.15	314.1	309.22	316.5	309.63	312.92	314.02	312.85	315.7	314.61	315.71	316.2	313.01	314.9	315.94	317.37	314.21	315.01	313.37	314.89	317.49	314.8	317.98	313.41	313.49	317.24	313.24	314.05	312.21	314.21	315.87	318.53	315.46	315.87	313.04
304.78	304.17	306.92	304.05	303.3	302.88	308.12	302.98	299.47	304.82	303.59	305.6	302.98	305.56	306.84	303.34	304.21	303.89	304.08	307.4	304.85	302.48	304.04	303.43	303.81	302.88	304.58	299.81	305.04	305.88	303.88	299.76	305.37	307.87	303.43	305.65	305.07	302.61	304.55	303.78	301.5	306.05	306.4	304.68	305.82	302.3	305.29	304.97	305.15	307
320.34	317.47	316.95	317.47	317.23	314.55	318.74	317.71	318.51	313.82	317	320.32	317.58	315.56	319.71	316.5	313.68	322.34	315.78	316.18	315.66	315.79	317.52	318.17	315.66	320.17	319.42	315.28	318.02	315.88	319.38	319.26	320.27	315.54	315.7	317.72	319.74	319.36	316.06	316.81	317.18	319.61	316.47	319.46	320.28	319.17	320.72	317.84	316.48	315.09
310.93	313.38	316.4	312.2	314.46	312.93	313.39	310.93	311.14	316.46	311.5	312.47	314.06	314.43	315.61	309.87	314.25	313.68	312.52	314.53	311.61	313.87	312.44	312.04	313.03	312.14	310.9	310.65	315.88	312.68	310.23	311.42	311.65	311.17	314.22	312.76	307.95	314.07	313.2	312.77	311.06	311.56	312.96	311.26	313.07	311.26	309.56	312.89	311.35	315.08
314.13	312.32	313.97	312.03	312.55	315.46	315.15	312.33	313.46	313.38	309.35	314.19	312.6	316.79	315.06	314.44	310.57	311.35	314.26	311.49	313.98	310.41	313	310.8	313.42	312.57	317.26	312.39	311.29	313.09	312.44	313.13	313.24	313.97	314.2	313.23	314.04	312.26	314.16	315.44	315.36	310.99	312.61	312.64	309.64	316.4	313.4	314.91	315.67	313.38
307.77	307.52	304.93	308.54	305.95	306.83	306.7	307.74	310.93	309.31	309.72	311.33	309.48	306.3	305.42	315.55	307.56	310.72	308.16	309.74	309.07	311.44	310.19	313.6	310.01	309.06	311.67	308.93	311.76	312.95	309.93	307.83	312.26	310.3	308.44	306.92	305.22	308.76	308.07	307.53	300.69	309.96	308.7	306.98	309.96	307.84	309.69	309.69	309.45	308.07
311.76	315.86	311.39	309.7	311.21	313.34	311.32	312.02	313.2	311.12	312.91	314.32	312.79	315.53	310.59	314.42	310.12	313.11	312.58	312.33	312.55	310.93	312.31	315.17	314.28	315.14	308.93	314.96	310.33	313.19	314.34	309.31	308.15	311.92	312.26	314.18	312.38	312.23	317.85	316.69	312.74	314.48	313.96	312.84	314.42	311.85	311.87	314.7	310.97	313.94
312.45	315.11	312.61	312.28	314.42	315.34	312.94	310.58	310.65	310.07	312.36	312.2	313.39	310.44	311.04	312.46	310.76	312.9	312.69	311.48	312.1	311.33	315.13	310.74	316.5	313.8	312.76	311.97	310.28	314.27	309.6	313.92	314.29	310.21	315.34	314.66	313.07	312.49	312.85	313.95	310.77	310.98	312.39	310.34	313.36	312.8	308.1	312.21	313.97	311.15
307.34	300.27	300.84	304.37	301.23	303.37	300.97	298.52	305.25	301.95	305.48	301.56	302.79	306.07	303.56	298.9	304.49	305.4	299.49	303.23	302.86	305.67	299.79	299.24	302.29	303.7	303.81	302.83	303.06	305.13	305	300.21	306.21	303.07	303.85	303.47	305.33	300.82	303.02	304.16	303.5	305.71	302.69	305.07	302.87	304.46	301.9	303.9	307.87	302.96
330.78	328.31	329.16	331.86	330.11	326.48	325.06	330.75	328.19	325.51	329.38	330.43	326.18	327.78	326.41	324.76	326.77	325.82	328.34	329.96	326.12	330.59	327.56	329.18	326.16	329.18	326.02	327.4	330.01	326.85	325.07	332.89	330.64	327.71	333.97	325.92	325.93	324.75	328.61	330.14	328.14	329.09	327.93	330.86	324.73	330.13	325.49	327.93	329.55	326.27
328.44	327.72	333.58	329.28	325.98	329.44	326.69	326.64	327	331.45	329.3	333.12	333.13	330.7	329.36	327.25	325.53	327.88	328.38	326.38	330.73	329.02	328.19	331.35	332.39	327.93	326.96	327.9	331.24	328.26	328.04	327.59	328.55	330.63	327.93	327.65	327.85	327.82	331.26	328.76	323.81	331.08	328.58	330.69	329.69	327.49	331.41	331.28	328.36	327.9
311.26	313.71	309.19	304.38	309.09	311.92	311.94	310.87	310.48	309.28	309.44	309.21	308.87	311	312.25	310.5	311.89	314.28	311.07	310.38	310.63	306.69	312.71	310.17	312.74	312.43	312.34	311.18	312.89	307.72	310.84	308.78	312.44	308.34	311.14	310.3	310.64	309.04	306.45	313.45	309.31	312.92	312.35	307.52	316.2	309.71	310.48	311.57	311.99	312.85
315.67	315.2	313.2	314.56	308.27	311.67	313.58	314.81	317.69	311.91	312.38	310.45	310.15	313.13	317.46	313.58	313.03	312.79	312.83	313.44	311.32	316.91	317.23	314.21	312.8	315.33	309.77	315.72	314.32	318.5	313.55	314.25	313.89	315.55	316.41	310.77	313.88	313.86	313.31	312.84	314.21	314.16	314.37	312.2	315.1	315.93	314.31	313.22	314.61	317.92
327.39	323.12	329.36	326.76	329.07	329.29	330.26	327.01	326.88	328.01	327.13	328.29	327.78	324.74	328.63	325.58	325.14	329.56	330.86	329.25	331.14	326	325.95	328	329.81	328.31	331.03	329.88	332.88	325.68	327.96	332.28	330.33	328.26	329.37	327.12	327.49	330.79	330.52	327.57	330.18	328.12	325.75	326.25	329.11	328.73	325.64	327.71	327.11	326.56
305.06	304.82	305.46	308.51	305.5	305.51	305.76	305.04	303.8	310.43	307.22	309.19	304.59	308.39	308.35	304.35	307.72	303.63	309.08	307.59	306.08	305.9	304.25	308.74	309.17	309.49	306.6	305.32	308.53	304.19	303.35	309.49	307.26	307.39	304.51	306.53	307.75	307.35	306.13	308.47	307.11	305.72	304.72	303.78	306.63	307.3	306.29	306.74	305.01	304.53
317.04	311.59	312.33	314.86	309.63	315.47	311.17	312.77	316.86	315.2	314.9	312.63	315.19	311.66	315.6	315.33	315.18	313.42	310.39	315.13	314.78	308.07	312.57	314.24	312.3	315.2	311.74	311.15	314.47	312.97	313	310.59	314.09	315.45	313.24	313.07	313.91	315.63	314.9	314.32	317.67	308.97	312.64	313.94	314.67	314.54	312.12	313.38	308.38	314.13
297.16	296.91	299.11	297.64	300.22	299.64	300.41	299.46	296.02	297.05	298.33	303.91	301.69	299.54	298.32	298.45	301.37	300	302.3	298.97	299.19	301.77	303.86	297.94	300.68	296.4	299.62	301.83	301.64	300.36	301.28	300.03	297.4	303.61	298.17	300.84	299.05	301.02	302.25	300.75	299.33	301.25	300.67	298.56	301.67	298.1	298.56	298.03	301.87	296.72
315.66	315.64	313.28	314.73	311.04	311.95	315.74	317.3	317.86	312.8	315.17	318.61	313.24	317.38	313.84	313.85	316.97	315.08	313.84	317.69	314.72	313.18	312.43	315.89	315.18	313.82	315.22	313.45	315.33	315.71	312.49	319.06	316.23	317.27	315.48	315.16	320.8	317.46	312.63	316.91	310.02	318.4	315.95	314.82	312.46	319.78	315.52	314.84	312.63	313.54
292.86	297.72	295.73	294.65	298.88	297.4	296.55	292.5	296.05	294.07	291.98	292.13	298.51	294.85	297.25	296.95	293.43	295.83	295.91	294.52	296.84	295.09	294.09	295.91	294.37	295.59	293.15	294.74	293.12	293.96	293.16	292.73	295.33	293.74	294.13	293.58	292.96	295.87	296.84	297.01	294.01	294.6	295.42	300.04	293.75	294.68	295	296.57	297.58	295.41
312.21	315.52	308.14	310.94	312.88	311.44	310.1	315.26	314.86	314.51	310.39	310.32	312.08	310.64	313.38	310.49	314.07	309.81	310.83	313.82	311.32	314.58	312.89	312.2	313.69	310.64	312.68	312.93	313	314.29	312.85	311.77	312.33	315.74	315.34	312.78	311.75	313.12	313.33	312.68	314.4	315.43	314.94	312.77	313.33	317.24	310.99	313.99	314.23	311.22
310.01	309.35	311.53	309.83	310.27	304.61	308.95	304.27	308.78	308.93	306.08	307.87	310.2	306.65	307.79	312.82	308.24	309.42	304.9	308.62	310.82	310.47	307.83	309.04	310.33	310.24	308.16	308.68	309.39	311.13	309.26	313.72	309.45	307.87	305.56	306.54	306.1	308	307.49	309.55	309.55	309.17	310.8	309.67	311.18	309.56	308.24	307.97	309.08	311.44
305.57	305.38	302.48	303.78	303.2	303.47	301.25	307.75	305.11	304.43	300.6	301.77	303.18	305.17	301.29	305.67	302.58	305.13	304.74	303.53	301.47	305.92	304.95	302.21	305.96	306.96	301.24	304.25	300.36	306.16	302.82	302.04	302.25	306.16	302.64	302.41	300.62	302.52	301.92	305.6	297.51	303.5	305.92	304.96	305.05	300.8	301.19	304.07	300.91	304.74
294.18	295.12	292.66	293.28	294.6	293.13	293.17	295.7	294.76	293.12	294.74	296.28	295.51	291.48	295.61	292.63	297.44	292.71	293.52	294.21	295.97	294.44	293.73	293.94	294.6	293.26	293.92	294.03	295.87	294.68	292.93	290.5	294.7	290.34	295.42	292.43	294.85	295.45	293.1	297.03	296.6	294.91	293.88	291.02	291.05	291.49	292.45	297.27	293.15	289.58
312.81	315.33	317.5	313.32	314.58	313.33	311.96	318.03	313.14	311.3	315.18	314.09	318.2	308.18	311.66	312.74	316.11	313.03	319.25	314.66	310.76	310.36	315.73	310.05	317.96	313.83	310.89	309.42	313.61	314.52	313.42	312.65	315.38	314.91	314.2	313.86	311.33	310.76	316.15	312.1	316.21	313.15	313.75	311.43	311.31	314.22	312.08	310.55	313.36	313.39
307.45	308.45	312.44	308.31	304	305.08	305.44	303.5	307.17	305.54	306.85	303.85	308.96	306.94	308.06	308.28	307.44	308.45	304.07	302.12	307.09	305.23	305.54	307.84	305.4	308.55	306.51	307.24	308.11	303.44	307.63	308.09	308.4	306.42	307.67	306.31	307.96	307.94	307.85	306.48	308.12	305.59	307.81	309.11	306.57	309.16	307.58	307.84	311.93	305.6
308.97	310.72	308.3	305.14	306.58	304.8	310.97	308.03	305.26	307.25	307.64	307.29	308.23	307.49	307.7	307.58	305.26	306.49	306.66	304.97	309.23	304.81	307.65	307.4	307.56	306.29	304.75	307.95	309.86	307.71	309.75	308.48	306.94	309.61	305.77	308.85	305.84	309.97	309.69	306	310.47	308.42	303.54	304.65	304.48	305.3	309.79	306.14	305.09	309.24
316.38	314.81	317.71	318.51	318.53	317.68	320.53	319.64	320.91	324.07	320.36	318.91	316.96	319.14	319.86	318.17	316.97	318.32	318.53	317.69	314.7	317.28	320	319.4	317.94	321.58	318.47	313.01	319.04	318.75	315.87	319.56	316.17	317.19	320.84	317.55	317.18	316.01	319.8	319.13	319.8	319.48	317.76	318.07	319.94	315.96	320.73	320.29	316.88	317.16
323.74	325.33	329.6	329.86	330.69	332.08	327.41	327.47	329.16	327.99	329.66	328.7	326.46	327.28	326.37	331.38	327.91	332.07	328.37	326.58	329.57	327.74	330.83	327.04	328.17	326.04	329.5	325.97	328.17	327.13	330.56	327.88	327.99	328.08	328.32	329.48	327.89	326.99	327.98	331.6	324.14	323.75	326.97	329.75	328.28	328.33	330.08	330.1	330.68	325.23
320.04	314.8	318.06	320.58	318.06	318.49	316.52	317.36	319.38	317.73	319.41	319.54	320.51	317.4	319.22	317.9	316.67	313.41	316.49	319.79	318.34	315.01	319.46	320.38	316.25	320.91	321.83	314.63	314.93	320.33	315.73	317.25	314.93	317.31	322.51	317.73	317.03	314.98	319.02	318.17	316.32	318.54	319.58	315.31	317.65	318.48	315.1	316.89	316.74	317.09
300.82	299.66	304.01	301.06	300.02	304.68	301.42	306.96	301.63	303.75	305.06	303.44	304.44	299.51	302.61	301.63	304.68	298.7	301.87	302.41	307.7	303.73	305.45	304.33	304.21	302.34	302.77	301.96	305.41	299.07	304.35	301.37	301.92	304.89	300.41	302.22	302.22	303.31	304.55	302.64	305.65	303.89	300.37	301.69	299.41	301.19	300.86	305.11	303.72	302.87
305	304.18	305.08	307.24	300.68	303.13	302.93	304.03	305.28	307.42	301.82	301.85	306.99	305.02	303.41	306.53	306.44	305.88	307.03	304.79	303.23	304.88	305.22	301.61	302.63	304.85	304.58	300.76	306.63	303.38	304.09	305.51	304.27	306.02	306.39	307.66	307.82	306.1	302.18	304.77	304.48	305.94	306.56	300.7	305.82	304.24	305.63	301.64	305.12	306.03
314.74	315.73	316.12	315.35	312.71	313.1	313.29	312.3	312.65	312.32	310.94	312.69	310.3	315.78	311.03	309.96	315.14	307.89	312.43	309.29	312.99	311.3	312.61	312.79	311.05	313.68	309.69	310.48	311.42	312.03	312.04	312.55	310.45	314.94	312.72	311.03	313.39	309.79	311.32	315.37	309.62	310.57	310.79	313.79	312.33	309.96	310.55	311.1	315.54	313.38
317.55	316.82	315.5	315.29	315.94	318.98	318.58	313.74	322.65	319.13	318.76	317.59	318.73	318.53	318.32	317.43	320.61	314.97	321.26	322.27	314.69	317.85	317.8	316.78	318.87	318.95	316.8	315.96	318.34	318.22	318.7	316.28	317.04	315.61	317.71	315.15	317.83	317.6	317.95	317.19	318.35	317.31	317.29	318.62	319.79	316.63	315.95	316.86	318.03	322.59
294.18	296.84	294.29	292.54	294.95	295.22	296.46	292.3	294.02	293.08	294.42	294.72	294.52	297.05	298.32	295	297.98	297.01	295.41	296.41	296.17	288.85	293.41	295.67	296.46	298.21	296.36	296.39	297.29	295.15	294.52	294.54	294.23	297.14	294.79	299.58	296.52	295.12	293.89	292.77	295.1	294.22	297.47	295.78	296.15	294.12	300.76	290.75	292.4	299.61
301.27	306.41	305.92	303.66	304.74	302.28	306.82	304.66	301.68	301.61	297.77	300.52	302.71	303.92	303.59	304.97	305.22	302.22	302.78	306.45	304.63	305.37	302.3	302.21	301.1	300.32	301.3	300.91	305.74	304.46	302.9	302.12	304.02	299.99	300.02	301.47	303.71	302.46	301.58	303.71	301.56	306.02	299.98	304.91	303.19	301.65	299.43	301.79	300.43	303.84
304.58	307.3	302.36	305.58	300.81	304.84	302.52	306.1	308.61	306.69	305.22	303.4	307.89	305.32	302.86	304.56	308.25	302.92	305.31	301.85	302.6	303.1	303.96	303.99	303.17	304.38	304.16	304.34	309.12	306.42	305.43	304.38	302.36	304.85	300.48	305.01	305.55	307.4	303.73	301.29	302.7	303.01	305.67	303.9	302.95	305.8	306.09	304.17	300.89	299.7
304.04	307.25	307.43	303.08	308.56	301.14	306.51	304.55	304.46	303.82	303.45	303.61	304.3	305.25	305.1	303.96	302.5	303.59	305.39	303.1	303.58	304.71	304.4	305.16	307.5	306.81	301.73	304.09	306.58	304.92	304.93	305.78	311.34	305.07	301.35	307.58	309.2	302.96	306.95	302.06	304.77	303.85	301.73	307.54	306.76	306.27	303.18	302.27	304.99	304.09
294.6	296.92	291.96	289.61	294.9	298.77	292.78	291.72	293.91	294.1	292.98	291.75	294.51	294.95	293.9	295.54	294.03	295.87	295.66	288.68	295.33	293.61	296.46	294.34	296.52	294.53	295.67	294.1	294.68	293.74	294.81	293.77	293.98	293.71	292.3	289.98	292.02	294.62	294.85	293.19	295.84	293.38	293.87	290.86	294.51	296.39	293.34	293.68	296.81	297.59
311.56	313.26	312	312	310.62	309.25	316.75	314.33	312.42	311.47	311.53	310.76	311.76	312.79	312.29	310.65	313.76	316.51	311.87	311.89	316.11	313.72	312.13	312.15	310.86	312.92	315.47	311.5	311.8	308.63	309.51	313.02	312.86	313.67	310.6	315.31	311.53	316.95	314.43	311.12	309.06	311.22	313.47	312.67	310.27	309.85	311.17	311.42	312.38	309.98
328.77	329.51	325.31	329.35	326.39	329.16	327.37	329.33	330.27	328.64	328.16	327.55	330.13	330.06	326.52	325.11	325.34	325.81	328.1	327.34	326.92	328.81	330.91	328.09	328.1	326.28	326.31	329.86	330.14	328.62	328.52	325.17	329.71	328.48	326.41	327.77	324.75	326.73	326.29	328.39	326.38	329.35	324.38	323.74	326.72	324.45	325.54	329.51	326.98	328.54
296.36	295.69	294	296.94	298.14	294.8	298.68	294.15	299.01	297.62	295.58	298.01	297.33	298.06	295.92	297.1	295.23	297.96	296.3	296.84	293.09	296.33	298.65	293.3	297.21	299.1	295.94	298.37	298.76	294.93	295.71	295.65	295.4	296.39	296.89	296.05	300.67	296.78	296.41	298.6	294.68	295.63	296.57	296.61	295.54	298.21	293.35	294.55	297.65	298.12
326.63	326.88	325.88	322.98	324.98	327.69	323.36	322.93	324.56	320.93	324.8	327.52	328.23	323.73	327.03	328.2	324.03	326.29	322.76	328.59	324.95	325.51	323.77	323.9	327.17	325.83	329.88	322.48	325.04	325.91	325.31	326.91	324.51	323.78	324.8	329.32	324.39	323.75	322.73	323.02	328.02	323.53	326.78	326.03	325.66	325.61	327.54	329.49	325.39	324.87
302.37	301.48	304.74	304.53	301.86	303.41	303.38	303.83	306.02	300.26	300.84	304.08	302.41	302.36	302.94	301.26	305.14	303.23	302.61	306.4	300.23	305.81	301.16	300.4	302.98	304.06	300.28	303.15	304.41	303.71	305.36	302.73	300.76	305.98	306.61	305.37	301.79	303.55	304.21	304.89	301.75	305.68	303.16	304.92	301.77	303.78	302.12	304.65	305.66	300.55
304.61	304.23	304.9	304.71	303.68	300.52	303.28	303.12	301.92	302.23	303.78	304.37	304.71	302.21	305.72	303.01	302.42	301.23	306.96	301.8	304.19	303.12	303.35	304.69	302.42	303.88	305.31	304	305.64	302.35	302.12	301.46	306.51	301	303.79	301.49	304.07	304.08	300.93	297.49	303.15	302.47	305.29	302.11	301.94	306.79	305.25	299.84	305.5	303.16
325.98	325.8	330.26	329.11	330.27	330.36	327.99	330.48	325.26	329.87	326.59	327.43	327.55	323.38	327.55	330.4	322.63	327.05	325.58	326.04	323.18	326.56	328.82	321.26	330.32	328.4	326.75	329.52	333.21	327.03	330.2	327.26	328.27	327.02	327.59	327.94	330.19	328.07	328.45	328.63	329.15	326.26	327.73	328.23	324.97	328.97	326.44	325.79	324.48	328.72
303.51	300.4	301.32	301.92	300.27	301.28	302.94	302.63	301.56	302.32	301.51	303.74	300.81	298.81	295.48	301.87	297.06	298.73	302.54	301.52	301.06	298.77	300.23	302.07	298.16	298.48	303.72	301.2	298.46	301.43	301.09	301.91	301.07	302.75	303.63	299.88	304.71	298.76	302.98	300.5	299.13	300.44	299.79	301.78	299.95	297.22	298.41	299.7	296.48	301.78
325.36	326.06	325.67	324.66	324.95	328.79	325.15	323.13	324.65	325.56	322.15	323.26	322.11	322.02	328.12	326.87	322.71	325.77	327.44	326.13	327.16	322.71	326.98	327.31	325.04	324.47	324.14	329.85	325.47	321.85	322.98	327.31	324.37	329.68	331.75	326.45	330.34	328.21	325.14	327.42	326.54	324.79	321.09	325.4	324.56	328.86	325.8	325.38	325.71	324.24
317.61	316.45	316.33	312.89	316.63	316.27	316.89	314.87	316.3	314.27	315.95	316.55	318.21	319.44	316.01	317.09	313.82	317.01	314.81	319.82	315.24	318.11	314.45	312.4	313.96	314.84	316.2	318.4	312.58	317.85	317.46	316.14	312.65	317.51	318.75	318.83	315.69	317.14	320.68	313.9	316	317.2	314.48	313.03	316.08	314.85	316.5	316.21	315.71	314.41
302.42	302.33	303.01	302.2	300.64	302.47	301.99	297.51	296.94	297.84	303.34	301.88	304.99	303.04	301.75	303.91	301.18	298.55	301.64	300.99	302.66	300.97	300.02	299.52	301.05	303.17	298.33	300.31	304.04	301.62	301.48	303.84	298.73	302.57	302.51	305.62	300.4	302.12	302.21	301.45	300.77	302.22	301.1	302.23	300.15	302.41	304.06	301.4	302.84	302.34
312.3	307.61	310.7	315.43	308.53	307.77	312.86	309.02	312.2	311.77	312.36	309.92	309.62	311.1	311.72	311.71	310.06	309.54	309.27	311.09	311.22	312.13	314.02	310.71	309.59	306.66	312.42	312.75	309.97	311.53	310.69	308.56	309.37	312.22	310.62	311.82	308.13	310.3	312.73	310.2	310.12	309.6	305.58	310.72	314.61	313.86	309.37	312.8	310.05	317.62
308.1	310.86	309.46	308.01	308.69	309.2	308.23	310.41	307.93	310.06	306.67	306.21	310.54	309.95	311.1	308.3	306.81	308.3	312.97	308.88	306.85	308.15	310.44	306.13	307.25	307.83	314.09	306.36	307.28	308.21	306.84	308.19	310.44	308.99	309.75	303.87	308.53	307.74	306.19	308.58	307.28	306.85	309.08	306.24	310.34	308.74	311.53	309.08	307.49	310.43
296.63	293.44	294.99	298.09	296.79	295.39	294.48	297.63	299.3	299.41	297.02	296.5	294.6	298.96	294.85	295.61	294.76	296.94	296.57	297.04	296.86	299.29	296.65	296.6	294.49	298.89	297.98	296.52	294.18	298	295.96	296.44	299.14	295.84	295.24	294.19	297.74	297.01	297.42	294.86	297.73	300.3	301.06	298.44	297.33	296.77	297.31	296.75	296.85	294.62
313.36	313.86	312.89	313.99	311.57	314.01	311.8	314.69	311.97	314.81	311.51	313.77	311.86	308.21	313.58	316.08	314.35	315.39	310.37	311.55	313.09	314.93	313.02	309.97	316.19	315.36	311.18	314.39	312.15	314.29	314.18	314.63	310.29	309.25	314.17	308.51	315.28	313.13	310.42	314.84	312.05	311.96	311.06	315.17	314.79	312.93	313.62	312.71	314.49	313.08
302.47	305.41	305.86	301.52	302.35	302.75	304.76	306.41	304.64	304.99	302.44	303.34	307.53	302.92	304.46	302.83	304.19	304	303.54	306.82	302.49	302.31	307.48	302.77	300.38	304.87	305.3	304.09	302.71	304.11	304.01	302.71	302.26	302.1	300.87	306.62	304.27	301.15	303.05	303.58	304.68	304.39	302.4	306.99	302.24	306.64	306.34	304.86	305.66	303.67
309.75	311.35	310.28	311.97	309.53	316.38	316.17	310.59	312.86	310.68	313	309.93	312.37	313.12	314.51	312.6	310.67	312.78	318.18	313.72	312.62	312.27	316.24	318.04	310.81	313.51	313.79	311.63	313.18	311.34	312.5	312.31	312.16	312.09	313.54	310.68	311.56	314.17	313.98	314.76	313.27	314.22	310.54	310.59	312.86	316.63	311.44	311.95	312.99	310.56
313.56	316.95	313.53	316	316.46	320.53	315.26	316.82	311.55	318.46	315.15	319.42	318.83	316.54	316.69	314.81	318.32	315.86	319.29	317.59	315.21	316.8	314.9	312.99	313.13	317.06	317.15	313.61	317.93	317.8	317.48	317.16	315.96	316.29	316.28	317.64	319.1	317.49	316.51	314.26	317.36	317.28	320.03	316.83	317.71	317.07	315.33	315.71	319.1	315.72
312.89	312.65	311.8	310.21	311.34	312.45	312.63	310.86	315.31	317.19	314.44	315.36	312.58	308.8	310.1	314.18	313.41	314.28	312.4	316.81	312.33	313.15	311.89	313.61	313.47	313.86	315.86	312.49	315.74	311.18	315.68	315.21	314.87	310.82	312.9	313	311.16	315.5	311.44	311.07	314.93	312.63	311.15	310.54	311.59	315.67	312.55	315.13	312.25	313.95
309.4	309.79	312.67	311.5	310.07	311.96	311.89	309.94	310.46	308.05	311.65	311.24	311.2	315.47	307.76	309.92	312.4	310.43	308.49	311.48	312.49	309.55	312.46	310.97	307.87	307.47	309.87	312.2	311.29	309.48	310.33	314.35	314.08	307.89	308.73	311.99	309.21	307.21	306.12	309.28	313.53	311.66	305.8	310.08	308.84	309.38	308.59	313.34	310.6	311.51
312.65	314.85	313.04	315.9	312.58	313.86	313.33	317.33	314.69	317.45	317.2	314.62	315.62	311.5	313.61	316.46	314.07	314.44	311.68	317.51	313.93	312.16	317.36	316.73	315.82	319.13	314.86	312.98	317.25	314.89	315.17	312.9	314.47	315.81	317.08	316.84	315.24	316.46	316.26	313.4	312.36	312.78	313.63	313.73	310.61	317.17	314.23	314.65	310.66	313.94
289.44	288	292.68	291.14	292.16	293.68	290.88	293.05	294.79	296.13	293.95	290.74	295.56	291.16	295.8	294.8	294.41	296.62	293.93	294.02	293.59	294.88	292.48	292.63	293.89	295.9	293.77	294.73	296.07	293	294.89	294.13	295.2	296.88	294.4	293.07	293.63	298.45	293.26	294.96	291.43	293.56	293.36	294.68	293.1	294.62	293.49	294.81	289.91	294.76
313.91	314.24	313.71	316.26	312.43	317.01	313.7	313.47	315.05	315.45	316.67	317.84	313.51	317.06	315.79	313.43	314.52	312.36	313.27	315.85	313.36	316.82	316.43	313.62	312.08	314.72	314.14	312.42	313.8	313.24	316.4	313.76	314.57	312.91	312.2	318.79	316.38	314.71	318.26	313.01	319.94	317.83	314.41	316.58	314.79	318.32	315.14	317.19	314.83	311.38
310.8	309.29	310.17	310.03	313.7	310.86	313.64	306.84	311.05	308.68	310.61	309.46	308.89	310.48	311.98	310.07	308.26	308.58	311.17	309.97	310.33	312.44	311.38	306.13	312.4	311.02	312.56	311.25	310.08	310.77	312.53	307.58	313.64	310.14	310.3	314.92	310.09	309.26	312.4	310.41	312.18	311.51	310.83	309.73	308.35	310.06	311.52	311.64	312.41	311.58
307.95	311.09	308.97	306.99	306.39	310.14	312.01	309.38	315.4	305.77	309.8	310.97	309.14	308.87	309.86	308.11	308.42	309.36	308.5	308.45	305.45	310.8	306.82	309.64	308.39	308.2	307.34	309.66	306.84	311.04	308.11	310.62	308.71	307.62	308.04	305.66	310.25	310.18	306.77	305.75	309.33	305.18	310.32	306.24	309.58	307.39	307.21	306.1	307.29	304.69
313.86	314.9	315.9	315.22	317.8	314.86	314.13	316.94	318.45	314.42	316.32	315.71	317.63	317.12	316.08	314.86	314.87	317.62	312.2	318.76	314.11	319.03	313.99	317.57	314.79	317.59	317.72	313.62	317.28	315.23	316.57	318.47	318.08	318.71	316.5	314.23	313.37	316.11	317.98	317.13	322.44	314.44	315.54	316.06	318.32	316.42	317.69	314.28	315.51	315.16
293.9	296.77	299.07	290.89	296.07	292.79	293.14	294.34	292.03	293.96	292.99	292.73	294.23	296.67	290.68	295.68	296.58	294.4	289.94	293.78	293.76	292.49	294.59	296.44	295.89	294.96	294.06	297.6	296.94	296.79	288.6	293.74	292.19	299.55	294.96	290.34	290.45	293.21	296.04	295.59	291.46	297.44	294.79	292.01	290.31	293.37	295.48	295.02	291.42	294.76
295.98	295.79	295.24	292.64	296.79	292.51	290.02	294.59	292.82	293.22	295.34	293.76	294.37	294.68	289.42	294.32	294.3	295.64	289.33	292.37	295.74	295.72	295.63	294.34	294.73	295.97	296.63	291.83	294.99	296.08	295.66	294.25	293.79	293.8	293.86	292.65	293.96	291.72	294.14	293.42	291.93	293.51	296.24	295.87	296.34	295.39	297.7	292.48	294.85	287.6
295.03	295.07	295.6	296.57	294.26	298.39	297.3	295.81	289.82	291.89	291.65	297.37	295.49	296.76	295.44	294.2	294.3	293.84	292.45	295.94	296.37	294.62	294.74	296.43	298.54	298.4	296.3	297.68	297.58	295.55	295.81	298.67	292.21	296.24	295.12	298.12	293.45	296.63	299.34	293.29	298.07	297.03	293.79	293.74	294.71	293.84	295.93	296.89	292.6	297.4
308.94	307.49	312.01	308.42	311.59	306.79	311.53	309.84	308.96	311.94	311.17	309.54	310.49	309.73	310.3	308.69	309.84	311.82	308.69	312.56	308.77	311.11	310.43	309.48	312.83	312.66	308.48	311.72	312.03	312.81	311.35	306.99	310.93	308.6	306.57	309.73	310.84	307.79	308.61	306.89	308.64	307.89	310.49	310.45	309	311.53	307.96	313.73	311.79	311.27
318.36	319.43	319.63	317.78	319.05	319.23	317.97	318.16	317.6	316.75	315.89	316.52	317.58	319.03	317.39	315.62	315.7	315.73	316.46	318.66	318.88	319.9	317.9	317.88	317.76	315.57	322.07	320.05	320.46	319.47	321.19	318.59	319.26	316.73	314.85	318.38	319.45	317.59	319.38	317.43	320.9	318.79	320.97	318.72	320.6	316.45	315.26	320.36	317.18	317.22
330.32	325.98	326.54	325.12	322.62	325.37	330.7	327.06	324.37	327.77	326.32	325.86	329.28	326.83	323.57	326.53	328.67	328.4	326.55	326.61	329.31	327.32	324.47	326.59	327.87	326.11	327.27	326.84	328.12	326.22	328.08	326.3	328.49	329.17	325.17	326.01	328.52	328.06	324.98	327.69	331.34	326.24	326.43	323.56	329.08	328.54	329.55	323.09	323.64	328.2
305.64	307.07	305.23	304.03	310.65	305.98	305.39	308.99	310.59	307.31	306.27	307.35	308.21	304.26	309.21	311.03	310.21	305.97	306.86	308.21	307.72	307.27	307.27	303.8	307.85	310.19	308.93	306.7	310.38	308.81	309.47	308.21	304.87	307.13	304.85	306.95	306.19	308.79	306.31	308.65	309.92	307.4	309.32	306.23	306.2	308.97	306.37	307.86	309.73	307.59
307.91	305.73	304.89	307.82	305.98	306.89	304.69	309.68	304.66	304.77	306.3	306.19	304.15	304.08	307.53	307.34	306.96	306.11	303.77	303.01	311.25	306.96	306.27	306.66	305.23	303.69	305.06	304.72	306.79	305.53	303.92	306.61	306.76	304.31	307.35	307.87	304.69	305.62	308.55	304.7	302.76	306.48	305.35	306.07	309.86	307.52	304.84	305.92	309.29	305.31
295.68	297.65	296.33	297.46	299.35	295.07	299.79	296.56	297.48	297.09	297.07	296.5	297.76	300.6	299.05	295.64	301.15	297.41	301.21	299.46	295.35	295	300.33	295.26	295.9	296.11	299.21	297.17	297.31	294.44	298.36	298.06	296.23	297.79	297.25	300.13	296.3	295.5	299.02	296.61	296.77	296.09	296.28	301.26	293.22	292.9	296.9	299.66	293.7	296.46
309.19	304.23	309.17	303.7	305.9	307.19	304.3	304.77	308.08	308.79	305.83	305.34	307.84	311.15	304.14	309.18	305.13	308.11	305.68	310.57	308.56	309.72	308.27	304.32	304.16	306.68	307.66	304.31	304.71	303.42	305.7	302.99	308.85	310.97	304.51	308.18	306.69	305.54	308.95	306.2	306.59	305.78	306.16	305.94	308.45	306.78	304.02	307.12	306.42	306.84
300.74	300.24	302.23	298.57	300.74	296.96	301.26	298.16	299.97	298.16	300.33	303.74	303.19	302.78	302.19	300.35	302.22	301.5	300.51	302.62	298.15	305.92	301.7	303.27	303.29	302.26	297.95	303.06	304.62	303.3	300.26	299.89	299.27	301.33	299.12	298.34	299.97	299.25	299.36	299.47	301.71	300.45	298.76	300.58	301.09	300.69	301.25	302.76	300.12	300.79
301.08	299.5	300.65	298.35	300.59	300.61	299.51	302.32	301.83	300.6	301.32	299.47	301.51	301.1	300.13	300.48	298.7	299.87	300.19	299.55	300.81	301.64	302.05	300.83	295.39	300.52	297.79	302.34	297.94	298.22	298.12	298.8	299.49	302.8	302.24	300.96	299.74	304.14	301.75	300.3	301.77	301.05	298.57	300.89	299.55	301.97	296.14	298.44	297.48	305.42
294.88	300.66	297.14	294.93	295.03	296.78	298.98	297.43	295.73	296.41	296.09	298.41	297.65	299.07	297.15	295.81	294.09	295.58	297.66	300.17	295.13	294.21	296.17	294.4	296.32	296.62	294.27	298.62	293.98	297.01	298.68	298.17	296.34	295.25	299.31	297.27	298.46	297.69	297.27	296.08	298.29	296.81	296.88	296.58	294.84	297.9	296.51	293.09	298.55	294.66
307.04	301.61	305.28	302.54	301.69	303.87	304.45	303.22	297.74	302.22	303.13	309.22	301.4	307.61	300.89	303.84	304.4	303.44	301.55	304.84	304.31	303.18	301.16	303.29	301.48	306.84	303.14	304.94	305.68	306.2	304.6	302.47	302.19	301.23	301.41	303.67	302.21	303.69	305.91	302.95	304.69	305.35	306.28	305.28	307.78	305.46	306.73	305.12	304.54	307.4
307.31	309.53	307.98	306.74	310.4	305.75	308.82	308.16	308.79	308.82	307.17	307.68	310.08	310.24	309.85	307.3	307.25	310.76	307.83	308.01	308.41	309.41	310.75	308.04	307.21	308.75	308.84	310.25	306.88	307.19	307.53	311.64	306.76	310.72	307.4	306.62	308.14	313.1	308.35	311.01	308.94	305.56	306.59	311.62	308.7	308.67	307.69	310.69	310.78	310.52
300.95	304.98	302.09	302.4	302.87	301.91	302.04	302.11	305.68	306.99	305.67	304.04	305.31	304.79	300.9	302.92	304.49	304.28	303.61	304.4	303.6	301.28	304.58	303.55	304.1	305.72	302.49	305.83	303.9	305.91	306.43	301.97	302.77	300.19	302.09	303.13	302.09	303.18	300.44	303.03	304.68	305.08	301.67	299.93	302.68	301.39	302.83	306.37	302.99	301.64
307.17	305.18	301.86	304.25	301.77	302.42	301.55	305	306.46	299.45	306.6	300.96	303.37	304.11	303.5	300.29	302.08	300.72	300.92	298.72	305.65	303.19	299.34	307.43	302.8	297.23	300.45	303.77	306.14	303.33	299.53	302.26	304.56	300.82	304.49	306.96	301.7	305.46	301.61	305.16	301.5	304.02	304.26	302.12	305.24	303.61	301.16	305.99	302.18	304.04
328.36	327.19	326.31	326.82	328.51	326.17	331.35	325.53	327.58	329.22	328.21	330.16	325.37	327.79	326.19	327.09	327.71	327.76	327.74	325.49	327.45	327.03	327.85	328.48	329.73	327.71	325.07	330.16	327.72	326.23	328.16	328.71	328.11	328.75	330.69	327.25	328.05	328.76	322.98	327.1	327.87	332.31	328.67	330.37	328.29	324.38	327.48	331.82	329.49	328.44
303.31	300.02	298.88	301.92	299.17	298.49	304.83	301.21	299.47	301.46	302.59	298.99	299.91	298.85	300.65	303.58	303.06	301.48	298.51	302.74	298.16	300.47	300.45	304.6	300.94	301.96	304.44	296.12	302.92	303.08	299.04	302.28	302.42	298.76	302.35	300.56	299.4	299.54	300.67	302.05	298.47	299.78	304.29	303.41	299.46	301.96	302.09	302.11	299.81	303.22
296.43	299.17	295.41	297.73	296.93	294.58	296	295.15	294.88	298.42	297.54	295.65	296.87	298.9	298.43	293.86	297.96	297.99	296.51	299.38	295.6	299.35	297.38	298.92	299.66	295.64	300.74	299.42	297.68	297.73	296.09	296.59	297.97	297.57	298.34	297.55	297.23	296.14	297.97	296.35	296.14	295.21	297.15	292.82	296.56	298.09	299.59	295.51	296.96	296.34
314.31	314.75	319.9	311.88	311.35	310.85	315.55	313.14	314.37	309.01	315.58	317.06	310.76	316.53	314.97	311.57	316.17	314.57	312.5	314.74	319.26	315.02	313.33	314.89	313.72	316.01	315.87	310.44	313.82	316.23	314.77	313.32	311.23	314.93	316.79	312.11	313.21	315.18	313.66	312.73	316.04	312.25	314.73	312.6	313.43	315.63	317.2	317.02	315.91	313.88
302.63	302.77	299.48	304.68	305.36	304.35	301.92	304.45	305.03	303.74	301.77	303.92	306.12	304.9	304.58	303.44	304.14	304.88	302.53	300.59	302.47	304.95	307.27	306.87	302.5	301.3	303.96	302.41	299.4	304.57	303.51	306.87	307.27	306.19	304.57	302.21	301.15	302.16	302.53	304.09	304.37	301.31	304.46	301.53	302.74	304.73	302.12	304.1	304.97	302.3
316.11	311.15	313.16	310.91	310.64	311.8	310.68	312.17	314.67	312.74	315.37	312.95	312.98	309.49	316.83	312.76	312.79	314.63	314.33	312.07	313.67	315.01	311.37	315.19	311.7	313.06	314.63	311.55	311.13	315.03	313.2	312.44	312.28	313.96	311.18	309.92	314.39	312.03	314.99	315.26	315.95	312.29	313.65	313.29	313.45	309.69	315.61	317.73	313.61	309.94
309.48	306.97	309.75	310.54	309.69	308.35	312.66	308.06	306.69	303.27	307.21	309.86	308.86	310.46	308.25	308.06	309.99	308.19	308.46	308.55	309.82	310.01	309.46	310.58	310.25	312.81	308.39	313.65	307.72	309.05	310.98	311.93	305.56	308.6	309.23	309.9	312.85	309.21	305.94	307.53	310.9	308.63	308.2	311.42	305.71	308.27	308.72	304.95	308.66	311.04
313.84	309.93	312.2	313.43	313.78	310.12	307.4	312.78	309.77	311.44	314.1	312.06	313.73	315.03	311.84	314.96	311.35	313.59	310.27	312.09	311.66	309.64	313.22	311.77	312.46	312.87	309.9	309.44	315.2	311.54	314.13	310.94	314.87	310.66	315.02	309.8	312.64	314.52	309.32	314.68	310.16	313.48	313.19	313.43	310.77	313.08	312.77	312.98	313.54	310.63
303.52	303.76	307.49	302.37	301.09	303.86	302.73	305.37	307.2	307.75	303.22	304.86	305.35	305.89	308.82	303	303.93	301.68	303.92	307.25	307.15	305.72	302.01	304.22	303.19	301.99	308.79	302.19	304.85	302.55	305	305.7	307.71	306.99	307.79	305.59	304.69	303.73	303.92	302.89	305.05	303.17	302.38	304.01	306.96	309.88	302.63	306.92	303.71	305.27
300.27	300.94	300.07	302.8	300.37	298.38	297.42	299.57	304.21	300.5	299.64	297.64	298.64	298.16	299.54	302.39	299.14	299.87	300.5	300.47	299.14	299.82	301.5	300.36	298.06	298.5	295.46	301.67	301.54	301.13	300.33	299.82	296.77	299.92	303.51	303.22	300.67	296.23	299.88	297.19	298.61	305.43	299.86	299.8	298.5	301.15	299.29	297.58	300.01	298.45
295.62	294.59	290.71	289.84	293.51	294.59	291.89	296.01	296.15	294.21	293.74	288.68	292.79	290.94	292.43	295.45	295.74	289.36	292.65	296.26	292.7	292.06	294.15	295.2	289.12	297.87	293.48	296.34	294.19	296.68	293.77	291.29	296.01	296.99	291.74	293.26	297.45	293.29	298.17	295.47	296.58	293.33	296.44	291.87	295.91	291.41	294.71	292.9	292.75	296.15
300.23	302.68	302.23	302.25	306.62	304.22	302.33	304.23	303.52	303.83	305.46	303.47	305.76	306.92	307.49	303.66	306.26	307.66	303.65	306.18	301.5	302.8	308.72	304.59	301.54	304	306.6	302.15	302.73	304.71	304.46	304.86	302.21	303.72	304.82	304.45	303.06	303.77	304.37	302.44	305.97	302.48	304.5	307.32	301.18	302.65	301.63	305.26	302.32	306.66
305.78	305.98	308.35	306.72	307.88	305.71	303.2	306.77	309.15	309.03	308.79	304.87	307.95	306.92	309.54	309.64	306.13	304.34	308.63	304.1	306.56	308.74	306.63	305.09	307.35	307.77	310.43	305.02	306.55	303.81	307.28	304.9	306.69	307.15	305.4	306.4	306.05	311.21	307.49	305.23	305.67	306.13	304.02	306.62	305.07	306.11	306.71	306.24	305	306.18
315.03	313.88	315.25	319.45	313.94	318.21	314.05	316.79	316.92	316.25	312.9	312.08	317.1	315.19	315.75	316.77	315.15	317.48	315.74	314.02	318.46	315.95	315.77	316.33	316.08	313.33	317.8	315.06	318.66	317.45	316.9	319.42	319.04	317.66	320.19	314.85	315.3	317.91	315.99	316.19	314.61	315.77	316.16	318.78	315.82	315.29	313.55	318.6	315.3	317.36
322.03	317.76	316.36	314.49	317.46	317.66	316.34	314.33	320.18	319.04	318.51	316.56	318.02	316.19	316.94	314.26	317.65	317.94	315.36	320.53	320.08	315.07	317.14	316.65	317.87	314.38	317.36	318.65	318.24	317.52	318.88	316.55	321.41	318.68	316.08	320.18	319.13	316.25	322.03	316.78	316.5	318.32	318.88	319.44	318.98	317.75	317.21	317.82	319.37	320.61
304.84	307.14	307.51	309.74	304.16	309.6	302.46	302.09	304.72	303.05	305.08	309.63	303.58	306.5	304.67	308.91	305.66	309.84	306.22	309.34	309.27	304.98	303.78	308.63	304.85	304.93	309.4	303.52	308.34	309.55	306.51	304.82	304.41	307.25	309.3	303.83	305.42	306.99	308.01	305.24	306.44	303.8	304.34	307.01	310.01	305.31	305.36	304.5	303.87	307.16
302.99	305.26	303.57	302.48	302.41	302.11	304.09	302.98	304.45	304.09	306.84	308.21	300.52	305.67	307.08	306.37	306.41	301.95	302.21	304.48	305.19	309.91	307.17	307.34	305.62	304.29	302.35	302.85	307.8	305.52	305.21	303.01	305.89	305.37	306.03	304.66	305.38	303.7	301.96	300.65	305.27	303.25	303.48	302.54	303.89	307.73	303.32	305.45	304.26	303.07
311.61	310.52	314.11	313.73	313.16	314.05	313.46	313.27	311.04	311.88	315.19	313.8	307.5	314.9	317.09	312.56	315.69	313.07	314.06	314.38	314.49	313.44	310.96	314.04	312.03	315.31	312.88	307.55	311.26	313.62	311.5	313.42	313.73	314.43	313.49	314.39	316.39	315.91	313.32	311.57	316.93	311.39	319.32	316.74	312.18	309.05	313.84	312.73	313.96	312.37
313.69	316.22	315.77	312.54	312.23	316.69	314.51	312.68	313.5	317.58	316.51	311.76	310.71	314.36	310.3	311.5	318.37	314.88	315.93	314.21	314.06	315.72	313.21	315.09	313.48	314.44	313.59	313.15	316.56	315.26	312.05	308.52	311.83	312.52	316.66	313.15	311.09	317.47	312.22	313.27	316.55	314.5	316.87	315.34	316.86	312.92	311.94	315.24	312.22	313.78
317.37	316.71	318.75	317.1	318.19	316.99	318.75	315.02	318.88	317.96	317.24	317.47	318.9	318.76	314.4	315.33	314.97	320.48	317.65	320.66	316.4	315.77	314.9	319.04	316.19	316.99	318.19	314.68	318.59	317.87	318.23	316.68	316.56	319.51	313.83	313.81	314.94	316.68	318.8	318.81	318.67	316.28	318.78	320.92	319.88	314.67	318.1	318.41	315.73	321.54
298.14	300.18	303.08	296.51	299.98	300.69	299.26	302.3	299.03	299.31	301.75	303.73	301.94	299.57	300.94	301.32	301.95	299.36	303.84	300.52	303.25	294.26	302.58	301.38	297.51	299.3	299.53	301.23	298.52	300.92	297.91	301.91	298.54	301	301.31	303.49	298.37	297.83	298.46	300.71	300.02	299.83	297.68	297.26	301	299.4	298.14	300.99	301.38	302.93
315.19	319.35	314.18	313.41	314	317.47	315.8	316.14	313.42	315.54	314.59	317.07	316.39	313.37	314.2	313.05	316.59	316.3	313.44	318.9	311.83	312.17	313	315.9	320.55	316.38	311.08	314.63	317.01	312.77	314.04	313.46	312.77	313.68	315.61	315.37	312.8	316.07	314.21	314.53	313.76	315.29	313.69	314.09	315.49	311.6	316.5	312.92	315.16	314.57
314.43	314.71	315.74	312.41	310.29	311.16	312.88	311.96	309.5	314.99	312.24	308.7	314.11	309.44	310.07	310.6	313.21	315.79	310.83	313.31	314.86	317.58	317.61	316.76	316.59	316.52	311.91	314.69	316.36	315.6	313.03	313.94	312.06	314.61	316.46	313.52	310.47	315.81	311.85	314.18	315.97	314.94	316.08	313.7	311.07	313.6	314.42	310.55	309.96	315.39
302.17	301.49	302.79	299.56	303.38	299.5	298.98	299.35	303.32	300.06	303.62	298.27	300.9	303.28	301.77	300.02	301.94	301.67	302.72	298.21	299.16	303.96	303.71	303.41	302.13	302.22	299.43	300.58	300.14	302.62	300.13	301.94	302.8	300.91	298.85	301.65	297.11	301.05	300.66	299.19	300.95	301.24	301.2	302.72	298.44	302.27	300.92	302.4	300.76	302.18
323.91	324.2	326.92	325.77	322.57	323.83	321.15	322.88	321.59	323.65	322.94	323.48	324.94	321.59	324.46	327.64	322.61	321.79	325.89	322.82	326.26	324.81	327.16	324.4	322.57	326.07	324.72	323.94	324.25	326.11	325	324.56	322.37	326.74	325.8	322.62	322.1	324.05	323.76	326.22	325.33	326.3	325.28	327.53	325.05	325.12	327.06	325.98	322.69	325.72
320.66	317.59	315.52	315.98	314.71	319.27	317.09	315.68	315.15	319.03	313.82	314.61	316.99	313.85	314.21	311.57	315.23	318.8	317.27	314.17	314.11	312.68	316.54	315.21	314.74	316.89	316.99	316.85	318.22	312.48	316.82	319.25	317.36	317.71	317.52	316.56	316.13	316.26	315.5	315.54	311.98	318.84	315.51	316.33	314.85	314.25	316.58	317.31	315.6	311.62
301.9	300.24	301.41	298.93	298.81	304.92	298.41	300.16	303.89	300.76	301.11	298.63	299.35	300.18	300.38	301.3	297.02	301.84	300.88	302.75	297.27	299.46	300.22	298.44	302.25	301.36	304.45	301.39	300.06	299.64	304.1	301.05	303.58	297.78	300.77	300.96	299.16	299.79	300.93	302.1	302.26	302.41	303.45	300.53	303.16	304.83	298.09	300.97	303.12	302.18
312.29	308.43	311.33	312.52	311.45	306.55	311.33	313.42	308.73	314.91	309.52	308.19	312.93	310.73	309.48	311.82	309.14	311.34	311.1	310.02	308.23	307.22	312.27	312.96	310.04	309.4	311.69	314.79	310.31	307.75	309.94	312.68	307.77	310.92	310.62	311.16	311.54	311.85	313.12	310.56	308.61	308.1	310.39	311.16	313.48	311.2	310.1	309.56	311.33	315.77
317.07	318.88	316.02	321.72	321.37	317.81	316.25	317.63	319.92	315.9	320.56	317.88	315.68	315.01	317.62	317.11	316.26	315.98	318.88	319.14	316.15	316.35	316.77	314.74	321.6	320.56	319.72	318.53	318.7	315.14	319.91	323.74	318.33	317.74	316.19	315.09	318.64	320.42	317.92	320.74	321.39	316.46	318.32	320.12	320.5	316.42	316.08	316.91	316.37	318.93
315.34	313.71	315.48	314.03	315.88	317.89	316.38	318.55	315.03	314.1	316.26	318.93	313.35	316.98	315.93	313.97	313.08	312.18	314.3	316.94	314.5	313.58	314.3	314.83	312.13	310.61	318	314.58	318.08	316.48	311.93	312.05	311.65	316.09	314.83	314.63	311.61	315.75	316.92	313.5	316.82	313.6	314.44	316.57	315.8	313.64	318.95	311.55	315.34	313.2
304.35	308.05	303.58	304.5	307.74	301.96	304.72	305.43	304.46	303.37	302.86	306.69	303.47	303.72	308.39	302.6	300.94	303.82	303.22	304.49	302.81	299.61	300.33	306.03	307.61	302.41	304.52	302.46	309.1	301.54	302.3	303.38	303.67	307.38	303.09	302.22	300.69	305.62	301.3	305.7	305.32	302.59	303.16	301.19	303.07	305.21	302.04	305.68	305.22	300.49
300.53	297.7	301.1	300.94	301.58	303.14	299.97	302.63	300.7	297.09	299.32	297.4	298.09	300.88	301.14	302.28	301.34	299.99	299.76	303.82	299.86	301.39	298.12	301.68	300.06	299.55	302.85	304.03	300.33	301.81	301.35	301.33	302.94	301.41	299.95	300.6	300.29	303.74	299.76	300.39	301.96	297.97	302.37	302.59	300.92	297.8	302.27	299.99	302.19	298
303.87	304.26	304.72	304.82	304.21	303.9	299.8	302.96	302.71	304.38	299.48	303.51	304.36	308.18	305.97	297.18	303.58	305.1	303.91	301.16	301.09	300.97	300.75	304.1	301.43	298.25	304.39	302.31	302.13	307.07	301.49	301.66	303.95	304.93	300.26	305.33	303.01	301.91	303.32	304.8	306.06	307.83	300.72	299.64	303.96	305.72	302.25	303.05	302.44	299.2
317.1	318.56	322.35	317.76	313.71	316.74	316.21	316.76	317.48	318.66	318.42	316.48	317.72	320.91	318.79	319.7	321.97	316.22	319.93	318.79	322.48	317.83	315.74	316.51	316	316.78	317.6	314.39	318.38	317.28	317.65	316.13	314.68	316.88	316.69	316.32	317.32	317.05	318.69	319.96	316.33	314.71	316.62	317.66	312.53	316.33	317.42	315.21	316.58	318.1
307.06	305.06	306.47	301.55	309.51	310.67	305.46	306.74	307.32	304.49	307.16	308.5	307.43	310.77	307.72	306.32	307.93	307.88	307.97	308.18	307.15	306.56	305.79	304.69	308.37	309.83	305.91	309.1	306.24	305.8	305.23	302.84	305.74	308.33	307.03	304.21	308.51	308.51	307.01	306	306.13	308.16	308.83	306.49	307.26	308.44	306.38	305.61	309.97	304.14
317.11	319.22	318.71	318.44	314.66	319.63	317.14	313.36	315.84	313.74	314.69	315.06	317.46	317.13	316.86	317.62	316.4	315.48	316.04	316.12	317.3	316.81	317.15	317.5	317.75	318.02	319.83	315.38	316.08	311.85	316.73	315.76	314.81	314.52	316.4	317.79	315.56	316.49	316.05	314.91	319.49	317.79	320.23	314.96	318.74	315.98	315.61	315.92	317.36	314.91
302.82	302.21	304.57	303.16	302.92	306.2	301.5	305.97	304.07	304.97	305.61	300.38	303.94	304.34	308.61	302.18	302.25	302.44	304.13	306.28	301.42	306.42	305.66	303.09	306.08	305.61	302.63	305.8	308.08	304.22	305.77	307	307.23	306.02	304.13	304.26	305.07	303.42	305.44	303.98	302.62	304.09	301.66	307.04	305.48	303.19	303.21	303.42	303.21	300.57
295.23	297.35	294.16	294.13	295.25	295.34	294.29	293.69	294.31	295.63	293.17	293.98	296.69	297.51	293.07	297.7	295.61	292.13	296.34	295.97	299.18	296.58	294.44	297.08	295.68	295.79	295.19	298.43	294.62	294.8	294.45	293.19	294.8	294.29	297.8	294.4	293.32	295.17	292.76	295.76	295.87	295.07	297.41	296.9	297.88	296.12	295.11	296.22	295.81	291.57
292.7	295.89	295.39	296.12	294.2	294.23	294.42	296.8	295.97	298.48	291.47	296.32	300.47	293.92	292.57	293.87	295.38	295.97	290.02	296.05	296.31	289.46	292.75	296.45	295.98	291.14	296.84	295.79	294.74	295.51	294.31	297.28	293.2	297.71	293.59	293.91	295.59	296.66	292.27	293.38	295.88	296.15	295.72	295.07	293.25	290.96	294.11	296.38	294.42	297.07
303.83	307.12	302.92	301.75	304.07	303.33	301.9	301.66	303.06	301.26	298.44	303.22	302.16	302.6	302.21	302.89	305.32	303.44	302.55	302.17	302.1	302.09	299.98	305.04	304.66	298.45	300.46	300.99	302.32	303.64	304.54	304.16	305.54	301.01	301.7	302.56	302.41	303.84	304.99	304.9	303.42	301.34	302.39	302.3	301.75	304.78	302.28	298.4	300.62	301.45
295.77	296.92	297.18	298.03	297.23	300.64	297.47	295.78	295.85	297.15	299.96	295	296.14	300.25	300.09	297.82	298.51	297.76	297.84	298.56	294.12	299.49	296.83	299.01	299.52	296.36	299.36	293.96	294.71	296.96	297.73	297.49	296.55	294.03	295.57	297.74	298.74	299.33	294.08	297.05	299.07	298.53	295.29	299.99	298.18	300.74	299.33	294.54	296.39	291.29
311.6	311.15	310.54	309.33	312.67	312.69	312.14	310.25	313.17	310.94	312.22	309.67	313.79	311.7	312.18	309.52	311.59	310.41	308.65	308.04	311.97	308.36	311.07	309.45	308.55	311.6	310.57	309.65	308.36	310.89	310.71	311.3	310.33	310.08	309.64	307.6	308.24	312.38	312.62	310.14	311.46	309.12	311.46	306.22	311.01	311.06	310.48	312.36	310.36	308.42
304.58	305.77	303.28	303.16	303.55	305.8	305.5	306.13	307.37	301.93	305.85	303.99	306.11	303.34	302.98	305.05	302.88	298.56	302.05	303.53	306.18	303.03	303.23	304.36	303.47	302.88	303.97	300.15	300.62	295.11	302.17	307.27	299.34	307.44	303.7	299.07	305.2	299.43	304.02	303.55	301.73	304.8	302.1	303.67	301.66	299.44	304.09	300.82	304.64	304.26
302.61	302.45	305.96	305.81	305.9	306.01	302.73	303.94	304.62	306.85	306.05	304.69	305.57	302.34	305.41	307.22	303.39	303.22	309.19	302.6	302.61	303.75	305.05	302.86	307.37	304.84	306.17	306.33	305.02	302.24	308.38	305.07	302.97	302.48	304.37	304.44	304.28	304.01	307.49	307.13	301.26	306.07	304.32	301.65	305.32	306.82	300.64	306.32	304.66	304.3
314.14	311.92	309.98	310.87	316.53	310.03	309.05	309.43	311.27	313.58	312.11	313.07	313.96	312.22	311.42	310.68	308.55	309.49	313.41	313.31	315.64	309.03	312.67	309.18	310.16	310.92	310.88	305.73	309.09	310.74	310.04	310.05	310.01	310.38	313.96	313.97	310.21	311.3	313.18	311.58	308	312.15	310.92	307.63	313.13	310.5	310.28	311.32	308.95	306.95
312.99	313.23	313.06	313.33	314.36	311.15	312.06	313.91	312.55	313.93	313.84	311.6	315.66	312.09	311.35	316.46	312.38	312.18	313.66	315.93	310.55	310.58	314.95	312.97	309.62	314.73	313.13	310.67	312.88	310.01	312.93	314.13	312.17	315.19	314.18	310.62	313.43	313.64	313.52	317.06	311.42	313.96	314.91	313.22	312.81	314.35	316.34	313.3	310.45	312.74
315.58	314.4	313.41	315.33	312.06	312.86	315.14	314.94	315.34	314.27	312.69	318.01	314.87	316.09	315.13	313.97	314.68	314.99	312.59	315.91	315.33	312.08	314.88	313.23	315.47	313.79	314.96	313.01	311.29	316.35	314.58	312.61	315.57	320.03	315.61	314.23	315.74	312.7	309.66	312.74	317.82	312.1	314.71	313.22	315.45	311.79	314.06	311.37	314.46	313.83
319.57	317.9	321.41	320.05	320.92	319.91	320.42	320.6	316.68	322.82	319.45	319.14	318.04	321.91	318.27	316.34	320.61	320.31	319.74	316.66	322.11	320.25	316.74	318.7	317.22	321.36	315.48	318.72	321.46	318.96	317.05	320.59	319.74	321.25	321.3	319.28	318.62	318.44	318.35	321.58	318.06	321.88	318.57	315.28	318.83	320.87	316.93	319.41	321.03	321.18
305.19	304.49	303.74	307.47	302.78	306.45	308.16	305.03	305.44	301.88	307.68	306.88	307.17	305.99	303.84	308.95	306.24	310.5	301.61	307.37	305.21	306.16	306.62	305.48	307.14	307.74	302.49	309.08	308.84	304.19	302.96	304.26	306.24	306.68	309.26	305.57	305.18	305.13	304.8	308.39	309.02	307.51	301.71	304.89	305.63	307.66	307.14	303.68	306.31	305.1
303.4	307.75	305.81	306.52	308.33	309.18	308.87	307.2	306.68	304.96	308.78	306.71	308.07	308.88	304.66	306.51	306.83	308.88	304.7	305.72	309.02	303.35	308.69	311.14	305.15	305.41	303.51	302.92	304.67	305.86	308.22	304.73	305.9	305.67	304.36	305.48	305.75	307.53	307.29	308.1	306.75	308.34	307	306.62	306.67	306.51	308.04	307.61	303.76	305.42
303.34	304.32	302.27	301.32	299.79	301.55	306.66	305.2	305.11	304.44	303.59	301.18	304.35	303.17	301.79	302.33	303.42	299.13	303.52	300.93	304.66	304.46	298.46	302.09	304.1	303.06	302.75	301.88	304.23	304.65	302.7	303.61	301.83	304.23	301	303.84	306.37	303.36	302.38	304.6	307.64	303.17	304.86	308.19	304.41	301.07	301.85	306.08	303.64	301.79
327.24	328.26	324.02	331.02	327.72	329.57	326.28	327.01	330.51	327.58	327.26	327.44	330.08	328.59	328.6	329.33	327.16	330.83	329.77	330.05	329.06	327.24	329.7	328.16	326.11	328.22	331.4	328.61	326.66	329.64	326.35	325.22	331.6	327.41	330.26	331.79	333.44	323.47	330.54	327.56	327.6	325.61	328.9	326.47	329.94	325.82	330.6	328.15	328.02	326.41
294.91	292.31	293.35	293.69	296.65	297.65	292.3	293.15	295.54	291.51	296.59	292.86	290.96	294.59	295.23	295.76	291.67	295.06	295.33	294.09	292.69	296.94	294.42	291.56	294.15	295.67	293.48	293.61	294.53	293.5	292.65	292.11	294.63	293.82	291.17	293.1	298.31	294.39	292.2	295.12	293.21	291.21	296.58	294.79	292.16	295.2	295.05	295.59	291.03	295.52
311.95	311.99	315.13	310.42	312.99	311.87	312.44	311.47	316.26	314.17	312.53	312.97	312.59	312.52	314.63	312.65	312.84	312.41	311.51	314.16	313.64	311.07	313.62	314.3	316.89	313.62	309.54	310.75	313.62	314.49	312.93	313.14	310.06	312.39	312.48	312.56	311.92	312.94	312.11	314.75	313.44	310.78	308.62	308.02	313.83	310.13	311.39	312.86	310.75	311.6
309.09	310.47	309.67	313.67	313.26	313.26	313.58	312.91	311.42	313.08	311.47	313.7	313.44	312.28	311.2	311.96	309.68	311.96	312.16	311.26	311.03	307.11	308.9	311.35	312.25	311.02	313.57	314.16	319.57	311.76	310.21	314.65	307.62	309.57	312.25	310.44	310.88	313.32	311.65	311.85	308.56	308.53	310.24	313.55	311.19	311.33	309.23	311.81	312.9	312.27
312.33	315.81	316.52	312.56	311.61	318.48	315.1	316.62	309.76	315.96	311.06	313.97	314.43	316.02	315.11	315.2	311.25	315.79	315.31	313.49	312.89	312.07	312.53	310.62	309.51	315.07	313.08	312.82	311.76	316.01	312.82	315.24	312.23	311.18	312.69	317.88	314.17	313.12	313.08	309.79	313.46	314.52	311.34	313.21	314.7	316.68	313.49	314.95	313.67	313.2
316.84	318.03	316.56	319.9	317.09	318.21	319.68	318.97	317.35	320.83	320.76	316.09	317.39	321.91	315.25	320.86	317.5	316.76	317.94	315.34	318.54	318.96	317.28	320.01	315.94	318.75	316.95	316.22	316.11	317.94	318.22	317.87	320.37	319.59	315.37	316.47	318.25	316.41	318.45	320.66	317.12	318.67	316.25	318.14	318.16	319.85	315.99	317.17	317.37	320.87
315.45	314.74	313.89	312.34	311.26	314.87	314.9	312.8	316.48	314.2	312.6	312.89	312.35	312.27	315.82	311.78	316.89	314.46	314.74	312.15	313.61	313.55	315.34	313	318.69	314.02	314.6	312.1	311.65	313.57	313.11	315.27	314.21	315.61	313.44	317.38	312.92	309.7	313.3	313.37	311.47	311.12	313.91	310.71	310.95	313.2	314.73	314.51	314.51	313.24
291.42	295.89	291.41	292.84	296.09	296.35	296.03	295.3	295.78	296.27	291.86	290.56	296.84	295.56	294.14	293.94	294.92	292.34	294.19	296.62	292.8	292.84	293.37	292.48	294.96	294.07	294.42	292.29	295.32	294.78	293.3	295.18	296.11	294.59	297.16	291.5	293.3	297.38	294.2	293.03	293.69	289.47	293.32	294.91	295.17	294.92	294.29	290.22	292.76	293.84
306.43	307.44	307.4	306.77	312.87	304.95	308.84	310.04	310.59	307.28	308.11	311.69	303.68	310.46	306	307.49	307.82	310.29	306.89	307.23	306.26	306.66	308.31	306.04	307.59	305.42	308.72	304.36	308.9	302.85	305.73	310.99	306.99	306.48	303.2	309.03	304.35	306.83	311.15	301.91	305.26	311.46	304.33	305.27	306.47	306.39	307.36	306.48	305.67	304.74
314.21	314.91	313.07	312.85	313.15	317.52	314.83	318.92	312.39	315.29	313.09	309.03	316.65	312.04	312.26	314.87	314.22	315.37	312.97	313.89	311.95	313.25	313.79	312.81	313.76	313.33	314.38	317.11	312.24	314.36	312.6	312.85	315.95	317.13	312.17	310.36	314.78	311.07	315.72	312.54	311.97	312.93	316.77	314.88	314.55	315.6	312.02	313.07	313.99	315.57
304.4	304.92	300.17	301.55	303.25	304.97	305.17	301.25	300.51	303.29	303.18	303.97	302.35	300.08	304.9	301.12	303.89	303.32	304.4	302.77	302.07	298.35	302.79	307.1	301.12	303.44	303.84	304.53	302.33	301.48	305.05	301.8	303.55	304.88	302.78	301.06	302.41	303.59	303.53	300.25	303.77	304.49	302.08	301.28	300.13	300.72	302.85	303.14	305.05	301.36
305.07	304.92	301.66	304.23	300.05	306.45	304.28	304.21	305.25	303.42	302.45	304.57	307.16	303.8	304.24	305.98	303.67	305.83	306.98	303.17	311.35	304.4	303.87	304.13	306.2	300.22	305.78	309.81	303.63	302.9	301.99	303.89	306.04	306.63	305.22	307.4	304.08	305.4	303.81	307.9	303.21	304.35	305.7	303.66	305.95	301.65	302.19	306.41	301.54	301.44
325.82	327.73	328.61	330.23	330.69	324.05	329.65	329.43	331.4	324.24	327.84	324.86	328.44	329.14	328.76	325.9	324.48	326.88	327.38	328.25	327.7	328.4	328.75	328.27	327.31	330.78	328.34	327.25	333.76	329.24	328.45	324.31	329.78	328.1	327.54	330.29	327.28	329.82	331.31	328.25	326.64	331.98	329.14	327.85	325.82	331.72	329.77	325.82	333.39	328.07
301.8	300.28	302.38	299.41	298.23	298.06	300.85	300.3	301.55	300.56	301.57	299.58	295.61	300.21	297.91	302.02	297.43	298.84	297.89	301.28	299.29	300.36	301.65	301.82	302.87	299.92	298	299.33	300.83	299.51	298.44	298.01	299.05	300.61	300.63	300.42	298.19	299.05	297.31	300.5	299.78	300.97	299.59	303.12	299.35	300.1	299.44	298.47	299.25	299.44
309.76	312.65	311.69	315.9	312.36	310.44	309.8	310.53	312.21	308.97	309.79	308.91	311.31	314.41	311.17	310.08	310.83	312.28	310.05	308.75	311.93	316.05	312.33	310.73	312.59	307.88	311.03	314.49	307.28	310.36	312.87	309.05	311.23	310.62	312.96	305.22	309.34	311.83	309.09	309.37	313.13	310.2	309.53	310.33	306.45	309.62	309.42	311.29	311.31	309.86
304.13	302.22	302.78	298.31	302.83	305.23	303.77	304.46	305.34	302.16	302.63	302.57	301.33	304.87	302.96	302.45	304.14	309.17	300.49	302.25	302.33	305.37	303.74	302.91	304.44	306.57	299.5	303.87	303	302.83	303.54	303.62	306	300.37	298.48	303.4	299.12	303.07	299.65	304.6	305.02	302.78	301.54	302.41	304.3	301.78	302.66	302.43	304.55	303.64
305.91	302.88	307.23	310.76	306.33	309.98	307.65	302.52	307.51	304.65	305.77	306.44	309.53	312.07	308.14	308.31	303.38	307.71	307.32	304.17	303.47	305.83	304.73	308.13	305.36	307.19	308.7	307.55	310.67	310.28	307.46	303.57	305.79	305.75	307.42	306.67	306.71	307.78	303.01	304.93	304.13	306.95	305	306.07	305.34	306.63	307.32	307.86	304.35	304.94
301.92	304.02	297.49	303.64	303.63	301.87	305.57	305.55	304.31	305.72	305.63	305.99	302.17	306.05	301.56	304.56	300.5	298.05	299.02	298.86	300.5	300.22	305.48	305.5	308.69	301.09	305.24	303.41	302.88	303.09	304.22	306.67	301.21	305.47	304.42	303.16	303.72	307.63	305.02	304.57	302.82	309.64	300.82	305.21	304.14	302.67	306.16	303.44	305.61	306.57
295.01	289.7	294.57	298.86	294.54	292.81	291.67	294.17	294.91	293.56	293.09	294.27	294.96	296.07	290.18	294.58	294.81	294.69	293.29	293.41	292.44	294.74	294.72	294.19	295.74	294.99	296.65	299.01	293.23	291.69	296	296.61	295.67	292.96	293.55	295.83	291.97	294	291.9	295.94	291.87	295.91	294.77	292.3	294.65	292.66	295.64	294.05	288.58	290.65
313.67	318.76	317.84	317.16	317.56	314.82	320.62	318.06	317.81	318.17	319.46	316.83	319.86	321.48	315	314.72	319.31	321.46	319.44	314.11	315.4	319.15	317.97	314.84	317.1	318.67	317.62	317.7	318.1	315.75	315.81	314.71	314.09	317.19	318.58	317.19	317.53	313.88	318.17	317.49	321.29	315.45	316.4	316.3	315.78	318.7	320.53	318.97	316.61	318.51
315.43	312.7	314.64	312.86	314.07	313.26	314.4	313.35	313.11	317.04	316.89	316.04	312.61	313.59	316.33	316.3	310.45	309.35	314.61	314.8	312.73	313.34	314.42	317.76	314.41	314.21	314.01	315.73	311.42	314.1	310.97	312.95	315.45	317.28	313.3	313.36	310.69	314.28	312.66	310.85	313.92	309.99	316.03	316.35	312.74	311.61	313.6	314.13	316.56	312.97
309.72	306.68	304.39	305.64	307.98	304.58	303.99	305.92	310.19	302.98	304.73	308.96	306.77	305.76	306.42	310.66	305.52	307.11	307.18	305.27	306.46	304.77	306.81	303.94	307.44	308.14	304.03	304.78	305.5	309.81	306.61	306.9	305.65	305.18	307.34	308.35	303.79	305.67	307.32	306.08	309.62	306.78	306.31	305.83	305.6	307.12	307.8	309.12	306.16	305.64
295.12	295.1	295.58	298.95	295.97	294.47	294.22	296.27	296.57	299.11	293.56	298.97	294.89	296.07	299.03	295.44	294.63	296.35	295.82	296.08	293.4	297.33	301.13	297.68	294.72	295.35	297.03	296.42	296.59	296.83	297.42	296.93	295.65	299.1	296.17	300.5	297.55	300.08	295.03	295.34	299.1	297.3	297.47	294.44	296.76	294.24	294.75	299.53	297.56	298.53
309.26	311.69	309.83	311.67	311.49	313.44	312.03	308.22	306.84	309.69	309.93	309.61	310.19	311.29	307.77	310.78	307.26	307.3	310.88	310.35	312.24	310.02	312.45	311.78	309.74	310.42	310.27	310.33	308.29	308.93	311.33	314.77	308.53	308.19	309.87	309.13	308.87	305.7	313.62	307.63	304.69	310.73	312.48	310.31	307.92	309.66	309.94	306.94	310.44	310.73
326.61	328.58	329	328.77	328.74	329.74	330.44	329.64	325.76	327.01	324.72	330.67	329.17	325.98	327.66	326.46	325.97	328.67	328.89	324.38	329.27	323.91	328.07	328.54	325.77	328.16	328.01	324.12	327.47	328.6	328.49	326.54	328.71	324.96	327.14	330.79	329.27	329.91	330.11	329.08	327.94	328.64	325.7	326.54	327.05	326.42	328.91	330.11	325.03	325.07
311.58	309.39	310.63	314.75	313.34	310.49	311.55	311.43	312.37	309.32	311.31	314.94	312.47	311.75	312.95	313.97	311.86	314.66	314.5	311.63	312.9	312.69	310.72	312.9	310.57	313.7	314.24	312.17	310.81	314.84	310.23	314.28	311.89	310.29	309.54	309.58	313.58	309.41	312.1	309.63	311.79	309.82	308.5	310.59	312.22	308.47	311.12	315.83	313.17	310.58
305.24	305.6	309.86	305.87	309.71	306.96	307.71	306.92	308.21	305.89	307.29	305.28	307.09	303.33	307.74	304.67	303.99	300.71	309.66	305.06	306.74	307.77	306.83	303.57	305.96	304.7	303.99	305.77	305.36	306.78	308.11	307.11	309.35	308.47	305.74	309.78	304.98	308.06	308.63	306.76	305.31	305.81	306.41	307.02	303.6	302.25	307.55	305.38	305.19	308.19
317.73	318.57	318.15	322.4	321.45	318.74	316.22	320.47	322.26	319.83	317.38	316.99	319.96	318.68	317.33	316.81	319.3	319.04	314.11	319.54	313.5	318.79	316.99	319.22	318.67	317.64	317.59	315.78	318.3	317	320.14	318.22	321.59	315.95	318.49	320.58	320.92	317.77	317.29	316.36	317.9	318.33	321.11	316.54	316.62	316.83	316.51	320.13	318.75	314.26
328.09	331.35	333.2	326.2	326.14	331.73	325.73	325.66	327.51	329.73	325.26	328.94	326.58	326.53	327.31	324.88	328.4	327.92	328.08	327.23	330.26	326.61	326.96	329.69	327.06	329.17	326.04	329.34	330.38	325.59	327.76	328.76	329.81	326.4	328.44	326.91	327.26	329.56	329.53	330.81	326.98	324.26	325.71	326.26	326.49	326.45	327.31	327.35	327.1	324.67
303.64	305.92	303.69	300.59	303.26	305.07	306.14	304.04	308.31	303.68	305.3	304.11	305.53	300.91	304.03	303.58	304.49	302.39	310.39	305.69	303.78	303.93	300.8	305.18	305.24	304.53	301.19	305	304.8	303.24	307.96	306.59	303.52	302.36	305.29	302.75	302.76	303.06	301.15	303.1	304.96	304.92	304.91	304.28	302.53	303.38	303.26	301.35	306.37	301.23
316.71	316.73	317.32	314.1	318.39	315.71	312.14	313.98	317.63	316	314.06	318.51	321.15	316.78	318.26	313.08	319.8	312.08	316.2	312.13	314.74	317.64	315.71	314.9	316.47	313.35	317.61	313.65	316.56	312.38	315.96	314.25	315.49	312.66	317.12	312.03	315.95	314.35	319.18	317.17	315.66	314.23	318.23	317.34	317.96	316.83	317.83	317.65	314.31	317.84
302.38	301.96	307.08	298.58	302.41	302.76	299.55	303.21	299.98	300.64	303.47	302.63	302.96	301.64	306.32	303.38	303.1	299.4	301.61	306.87	303.69	303	302.48	306.51	302.94	304.14	303.29	302.78	301.84	302.28	299.74	305.74	299.37	297.9	304.52	300.84	303.46	303.49	303.15	302.77	301.47	302.06	303.01	301.11	301.9	303.83	301.38	304.32	304.4	297.41
297.77	297.67	295.46	296.11	293.86	294.35	295.55	292.2	295.07	293.64	296.49	291.98	300.17	294.81	292.12	298.15	296.03	293.77	294.36	292.32	296.24	294.97	294.97	293.2	295.39	293.6	292.03	292.52	294.82	293.93	296.1	296.09	298.73	293.13	294.22	295.56	294.44	296.49	294.79	298.48	295.84	295.08	293.29	295.55	290.77	292.94	293.42	290.97	298.41	293
301.56	305.31	300.01	298.88	301.51	301.04	297.99	300.33	296.57	298.14	299.98	301.13	301.85	300.33	299.99	300.83	295.65	300.73	300.33	301.03	302.61	299.49	302.23	299.24	297.97	300.63	300.37	299.13	305.41	300.35	299.31	298.05	298.26	298.06	302.22	300.75	300.02	302.14	300.26	297.29	299.16	302	299.42	300.12	299.2	300.28	301.93	301.82	300.29	301.44
295.26	297.16	297.65	297.81	292.23	296.72	297.8	296.32	295.59	297.33	295.98	292.02	297.05	297.45	295.6	295	299.22	298.91	299.13	296.24	297.85	294.41	298.61	294.51	295.89	294.84	298.67	296.61	297.65	296.99	298.02	297.56	298.63	299.39	294.28	300.47	299.39	295.61	296.83	297.87	298.01	299.71	296.01	293.56	295.34	297.64	298.8	293.4	294.57	299.53
305.36	303.88	305.74	300.85	305.18	304.7	304	303.79	304.04	306.58	301.43	305.24	301.11	303.13	302.59	301.92	303.38	303.79	302.88	303.01	303.59	300.38	304.31	299.94	304.25	303.92	303.53	299.42	306.5	302.29	301.76	303.89	301.64	303.09	302.35	302.26	305.5	305.51	302.47	304.46	302.81	304.63	303.9	301.65	306.47	300.75	299.81	306.61	303.96	306.21
313.99	313.74	313.9	318.43	317.46	310.54	313.22	315.07	312.05	315.32	312.65	317.63	313.82	317.78	313.92	316.72	312.37	311.89	313.27	313.58	312.15	315.07	314.72	315.35	315.18	312.33	319.15	311.94	312.41	316.25	309.75	316.14	318.49	314.57	313.77	317.78	315.52	318.68	317.42	314.92	314.31	317.3	314.95	318.18	314.96	316.5	313.66	316.68	313.25	310.49
309.34	305.91	306.15	305.89	304.73	304.9	305.91	305.7	307.35	305.18	309	306.31	303.6	305.92	301.99	302.98	307.22	304.65	303.7	305.72	309.66	306.82	307.02	304.6	307.55	305.87	305.67	304.29	305.9	306.22	306.28	302.4	306.61	304.6	305.81	304.73	307.13	306.66	303.72	303.87	306.69	308.58	305.16	309.49	305.79	305.02	303.14	303.11	304.81	309.82
303.29	304.51	307.01	305.02	304.73	307.16	304.98	306.96	302.32	304.24	303.28	303.08	300.6	305.25	304.54	304.39	300.91	305.82	305.02	303.89	303.35	304.62	305.54	303.85	302.47	303.75	300.72	304.83	305.86	302.1	306.26	305.64	302.88	304.05	303.74	305.85	305.08	304.64	303.95	302.65	304.57	305.68	305.19	300.62	301.54	302.53	302.3	303.76	310.1	304.39
301.84	305.87	303.07	303.89	302.64	303.51	302.21	303.53	301.24	303.91	301.34	303.83	304.32	305.99	302.16	302.18	305.58	303.43	304.26	302.35	302.81	305.5	302.14	301.35	298.56	303.96	302.36	302.48	302.53	302.84	302.94	300.76	302.36	302.4	305.22	301.85	301.9	301.1	299.09	302.76	304.79	299.76	301.83	301.69	301.47	306.89	303.44	300.88	305.71	303.89
313.05	312.84	314.08	316.04	314.62	314.99	315.66	315.07	312.56	312.06	317.14	314.13	314.26	314.81	310.05	313.7	311.54	311.61	313.86	313.47	313.56	312.04	315.22	313.03	314.02	313.53	312.86	314.11	314.16	316.28	309.59	314.91	318.37	312.26	316.12	315.09	313.73	313	312.11	311.74	311.24	314.29	314.15	317.54	317.84	313.99	316.66	312.25	310.6	310.51
302.46	292.32	303.03	299.55	298.54	298.27	300.74	298	300.39	301.11	300.13	300.01	300.47	299.66	299.12	299.58	301.33	300.08	299.76	304.34	300.76	298.93	299.28	295.8	298.29	301.47	299.36	301.7	300.89	298.32	294.68	302.85	299.48	299.74	298.76	300.25	302.89	301.22	298.98	301.29	298.97	298.07	304.74	299.39	299.34	303.3	301.53	297.91	296.79	301.74
315.21	312.19	312.28	311.43	312.3	311.61	314.26	315.47	309.51	312.41	313.19	313.27	312.8	309.84	312.72	314	314.86	310.54	308.68	311.34	315.13	313.6	311.48	312.97	311.84	312.39	311.97	310.25	309.38	314.61	306.89	313.08	310.32	311.08	311.12	311.63	313.26	310.22	312.66	308.63	312.89	312.3	312.28	312.35	311.73	312.53	315.33	309.49	310.75	310.58
314.1	318.1	319.37	321.13	320.12	319.89	319.94	319.98	316.97	317.93	319.81	316.37	317.28	317.48	322.46	319.72	319.58	322.13	321.91	317.25	320.06	321.63	315.3	315.98	321.92	318.87	318.87	320.91	320.95	319.19	316.44	319.53	319.91	316.73	320.79	316.37	318.94	314.58	317.55	316.89	319.08	315.63	317.44	318.23	317.78	319.18	318.42	320.18	318.2	318.87
313.99	314.13	317.84	317.8	315.26	317.11	316.1	313.24	314.27	315.12	312.86	317.03	315.32	314.45	312.85	315.15	315.91	314.14	316.49	312.45	315.31	317.88	310.98	312.43	314.74	318.26	315.18	317.48	319.1	315.08	313.4	313.62	311.02	315.11	315.37	314.44	312.96	319.34	315.56	312.07	314.63	317.1	313.23	317.1	316.24	318.4	315.91	313.01	314.26	314.69
318.76	315.44	319.96	319.95	318.14	320.54	316.81	318.04	322.3	316.17	318.53	318.79	317.41	320.41	319.07	317.58	319.95	318.72	321.48	317.94	316.57	318.03	319.4	321.94	319.57	316.34	319.27	320.75	322.55	318.39	317.36	317.56	318.16	320.16	315.53	315.38	318.42	320.14	319.76	317.17	319.18	316.57	318.03	318.88	317.35	318.59	321.08	316.16	316.75	316.14
314.67	314.22	311.67	315.55	311.68	310.76	310.49	311.24	311.7	313.8	313.92	312.45	311.27	313.64	314.66	316.43	311.32	311.67	313.91	315.3	316.46	309.89	312.07	313.56	311.84	314.92	313.98	314.42	313.1	312.19	315.71	309.5	310.05	314.29	312.12	312.67	312.17	311.95	311.81	314.98	315.89	313.74	311.29	315.86	313.24	310.12	315.97	309.61	312.39	311.93
295.84	298.9	300.56	294.66	298.98	295.27	299.59	295.07	298.8	294.6	296.26	298.96	295.88	299.85	297.16	294.37	295.89	297.92	297.71	295.9	302.73	298.67	297.5	296.02	298.27	298.52	295.51	295.88	297.58	299.1	295.85	293.65	299.5	296.06	296.7	296.4	297.89	298.76	295.81	293.59	294.72	299.86	298.9	295.51	296.65	297.87	296.42	297.64	296.91	297.91
312.42	312.12	311.53	314.13	314.96	313.3	310.51	310.06	310.2	310.67	311.52	309.69	309.93	313.78	313.16	316.37	314.01	316.91	311.95	312.28	312.1	314.01	316.57	311.68	316.17	312.03	311.07	308.64	312.06	312.55	312.79	314.74	309.3	314.78	315.47	315	312.13	313.78	313.95	310.12	315.97	313.75	312.8	313.66	312.77	312.16	311.2	313.77	314.14	313.97
316.51	319.05	318.45	319.06	318.42	320.71	320.4	320.33	321.94	315.7	317.11	321.69	320.13	317.28	319.75	319.39	318.13	318.62	319.3	317	317.44	319.12	321.45	320.2	318.71	318.07	318.32	316.8	319.1	318.49	321.37	320.54	320.05	317.94	319.61	320.25	317.67	321.65	322.53	319.61	321	316.65	319.63	317.58	319.57	316.58	323.03	319.47	320.12	317.42
314.58	314.72	316.08	312.99	316.05	313.06	315.24	313.35	314.49	313.87	313.41	316.58	313.63	314.7	315.05	310.97	317.16	314.76	313.33	311.29	316.92	315.45	315.49	317.32	314.24	316.78	314.37	312.48	315.92	314.95	315.45	318.21	318.1	313.85	316.28	311.91	313.05	313.75	313.72	311.59	313.69	314.42	314.41	313.46	313.95	314.75	314.22	313.15	313.73	317.12
311.12	314.15	315.64	313.29	317.25	316.62	313.08	311.7	310.27	316.62	315.82	313.18	312.1	312.87	312.61	311.56	315.13	313.81	313.17	314.36	316.66	315.02	311.81	312.87	312.74	313.43	313.29	313.29	311.41	313.3	310.85	313.85	315.35	314.52	314.64	311.37	314.49	315.12	314.1	312.19	313.85	313.87	310.85	313.13	312.77	313.98	313.21	311.27	312.78	314.72
302.64	295.95	300.54	300.79	298.81	299.92	301.46	298.87	299.94	295.5	299.2	295.83	300.39	301.51	299.36	302.77	300.97	296.35	300.48	300.52	294.56	301.73	296.43	301.82	301.28	299.04	299.86	299.14	300.31	303.04	302.63	300.93	299.29	300.33	301.65	298.88	302.79	299.07	303.27	301.47	299.01	299.79	304.03	303.75	301.07	297.69	301.73	297.64	299.66	300.47
300.77	299.53	299.12	298.52	297.65	299.11	299.49	299.26	300.75	301.02	300.63	299.93	303.69	300.36	298.25	298.03	300.44	302.15	298.98	298.7	305.27	299.77	298.55	301.99	301.51	302.13	296.89	299.53	299.86	298.4	298.71	301.62	299.16	298.49	302.07	297.81	299.55	302.53	295.91	295.44	297.09	300.05	303.19	299.71	301.3	301.52	301.38	299.74	298.05	301.62
319.67	320.12	318.93	317.96	317.7	318.71	318.53	319.42	318.33	320.69	314.9	322.83	318.98	320.43	316.13	320.08	319.9	320.92	315.37	321.96	320.37	317.57	316.83	316.11	316.55	320.39	318.78	318.37	319.37	317.19	321.97	320.5	320.43	316.05	319.36	317.96	319.48	316.03	320.04	318.46	315.66	319.35	317.95	321.18	315.03	317.46	317.57	319.04	318.54	315.29
295.69	294.4	297.72	294.83	292.45	296.99	298.69	298.23	300.67	297.7	298.83	291.93	294.59	294.72	295.12	298.39	293.32	296.35	298.4	297.76	296.17	299.63	297	301.97	295.4	297.45	300.98	296.42	297.48	296.96	292.53	299.15	297.98	297.44	299.88	299.55	294.98	296.36	296.98	295.32	299.93	299.06	298.43	296.4	298.21	295.83	298.57	303.44	293.75	295.14
314.26	315.18	314.36	313.59	317.06	314.8	316.69	314.06	314.75	313.48	315.25	318.3	312.64	316.09	316.8	315.78	316.34	316.81	311.88	313.72	315.28	312.87	315.16	314.98	317.43	314.51	316.7	315.94	313.26	314.32	314.44	319.73	318.6	314.14	316.67	312.48	314.27	316.16	313.71	312.25	316.99	312.27	315.16	313.79	316.39	316.13	315.57	314.75	315.62	316.6
308.96	310.11	310.76	313.06	311.59	311	309.79	311.54	313.83	313.49	310.33	309.43	312.96	307.43	310.64	311.07	311.83	310.25	312.37	310.72	311.49	313.62	309.52	310.15	311.47	309.68	310.86	311.86	312.45	309.96	311.32	313.99	310.4	310.24	310.07	310.05	312.12	310.67	315.08	313.89	313.13	312.32	309.95	307.85	310.77	312.3	312.54	311.52	313.69	313.3
305.78	302.35	306.29	306.16	306.75	304.04	302.46	305.88	303.56	301.93	306.94	305.87	303.83	306.27	302.69	307.33	302.94	306.64	304.79	305.52	305.13	303.65	304.51	305.08	304.61	299.96	305.4	305.85	305.7	303.01	305.49	302.7	304.09	304.21	302.58	306.18	305.04	303.24	303.28	308.75	304.84	303.33	305.52	304.89	301.96	300.95	301.83	304.62	307.35	303.53
303.92	299.95	304.9	301.73	303.54	303.14	303.57	300.96	304.62	302.68	300.2	300.77	296.96	300.24	299.44	301.59	299.11	299.79	301.53	300.45	301.61	300.77	299.63	300.88	303.58	304.39	303.2	299.34	302.29	300.71	301.97	304.17	301.99	300.97	300.02	299.55	299.42	306.62	300.16	299.68	302.27	301.81	301.59	301.45	302.65	304.42	302.11	300.07	298.36	301.97
317.02	314.59	315.25	317.23	315.34	315.95	321.5	312.5	317.74	314.54	315.86	316.34	315.42	320.07	315.06	314.64	317.6	312.04	316.78	318.72	314.42	317.18	316.05	316.16	314.99	315.43	318.31	313.38	316.86	316.76	314.6	319.83	317.84	314.46	318.05	313.88	315.24	313.63	315.84	315.52	316.67	316.86	314.98	318.18	316.81	316.21	317.16	320.69	314.39	315.05
293.58	295.09	298.91	291.11	295.27	295.46	295.52	297.38	294.37	293.63	297.36	294.04	296.61	293.71	295.36	293.9	294.61	295.49	294.52	295.01	296.73	292.95	295.27	296.3	293.21	295.15	296.32	297.32	296.44	293.45	297.22	295.75	293.33	296.14	292.95	295.77	300.24	295.92	296.83	292.93	292.8	299.19	296.11	294.81	295.79	298.87	296.94	293.43	294.99	292.45
329.59	327.04	325.06	324.71	325.57	328.23	325.35	328.26	325.75	327.13	326.33	326.26	328.91	327.45	327.3	325.75	329.98	330.88	329.83	326.97	326.49	331.03	324.55	325.43	330.05	323.67	329.43	328.18	326.13	323.45	325.08	326.6	328.89	330.28	327.72	328.65	326.03	330.51	329.41	326.98	327.71	325.49	327.23	328.87	326.66	327.94	324.65	328.28	323.94	326.45
315.63	317.67	313.74	314.06	316.47	317.57	318.12	319.54	316.75	320.46	318.2	314.96	318.27	312.32	319.45	319.93	316.21	315.84	319.03	317.98	314.11	314.09	313.79	316.84	314.79	315.51	315.57	316.44	311.39	315.97	318.74	315.37	315.87	316.89	318.76	316.64	321.49	314.64	316.88	315.86	314.77	317.77	317.4	317.05	320.24	316.24	317.58	318.17	314.86	319.11
323.57	326.57	327.59	329.61	327.02	329.35	328.76	324.13	324.56	328.61	326.65	327.01	329.02	328.62	328.02	330.17	331.6	330.64	326.15	329.68	327.41	330.42	327.39	329.98	331.4	326.23	326.79	323.97	329.57	327.93	329	325.46	330.27	327.64	332.1	328.51	323.23	327.89	326.62	325.17	330.31	325.54	327.26	330.12	328.99	326.81	323.96	327.94	328.12	331.52
318.24	317.41	318.83	315.9	314.43	318.95	316.33	317.32	318.69	315.98	318.8	319.06	320.39	315.98	314.24	318.77	315.42	315.12	315.59	316.69	315.26	316.94	315.84	317.01	314.78	315.69	322.96	315.48	318.88	315.31	318.5	317.82	322.35	319.17	317.93	315.32	316.95	317.87	318.03	314.39	317	313.51	318.86	317.45	316.18	321.27	317.71	316.07	311.8	318.38
307.31	306.62	306.41	305.94	307.77	305.18	304.97	306.56	302.65	307.92	305.34	304.84	302.7	308.18	307.85	306.24	309.37	305.35	301.9	303.9	301.36	304.1	307.2	302.43	307.39	304.6	305.07	305.87	304.64	305.05	306.93	300.75	303.37	303.92	307.33	305.39	305.4	304.86	305.65	304.02	305.26	302.11	308.46	306.18	307.44	305.16	306.12	307.24	305.68	304.46
306.35	302.85	305.48	307.98	306.59	308.1	307.04	308.76	308.87	307.09	306.65	306.3	308.47	305.27	305.99	307.59	305.27	308.91	305.81	304.5	305.71	308.24	304.6	306.24	304.33	307.6	306.41	304.46	304.18	306.04	305.67	307.77	308.81	309.11	304.81	306.32	304.82	305.87	304.38	304.76	308.93	305.47	305.09	308.14	306.38	306.69	303.65	304.55	302.14	307.77
318.02	318.26	318.98	317.51	322.55	316.75	316.43	318.53	317.32	319.86	318.47	317.95	315.77	318.17	319.32	318.62	320.9	319.36	316.96	318.02	320.76	315.45	315.7	317.22	316.75	315.79	316.55	323.31	324.23	318.9	319.52	317.99	317.51	318.32	317.95	319.41	317.32	319.24	318.12	317.35	316.99	319.49	318.59	318.02	319.58	317.18	317.58	316.18	319.37	319.61
308.55	304.74	303.18	303.17	305.3	307.29	306.62	301.55	308.92	305.09	305.4	307.01	306.63	302.94	305.04	303.65	303.47	303.43	308.95	304.59	300.81	309.09	308.17	304.82	306.19	305.17	301.76	303	302.9	305.96	301.82	303.3	302.24	305.81	303.87	305.72	303.72	305.07	307.57	305.1	305.69	307.54	302.5	307.41	303.43	305.61	303.29	307.87	307.57	304.36
327.06	328.65	326.55	325.72	325.72	325.77	322.41	327.21	330.16	328.91	328.32	328.74	324.68	325.05	329.03	328.27	326.07	330.22	327.21	323.16	329.03	328.79	329.53	325.8	327.77	325.63	324.96	325.34	329.26	328.22	325.7	326.37	327.89	327.33	329.44	329.11	327.25	329.51	328.55	324.64	326.57	327.79	325.23	328.16	327.9	326.5	323.44	330.61	323.81	324.66
294.47	295.56	295.81	295.33	296.21	292.59	297.13	292.33	294.58	294.04	291.05	293.5	294.5	296.54	297.01	297.42	292.18	295.92	294.67	296.01	294.07	299.2	298.08	292.15	291.51	294.63	299.14	293.78	295.67	293.91	295.1	294.5	291.72	294.69	295.8	296.34	299.22	297.12	297.94	296.27	295.39	293.75	296.9	295.51	296.94	291	296.01	292.8	299.48	295.88
320.72	316.09	318.54	317.4	316.2	319.28	317.15	317.61	316.7	320.25	317.37	314.22	319.25	319.52	321.59	314.22	317.92	316.6	317.63	314.95	316.54	322.71	316.18	316.91	318.2	314.86	320.32	320.11	315.49	315.77	316.56	316.96	322.1	319.3	316.38	321.21	320.56	321.64	315.19	319.3	317.47	315.96	322.74	315.81	318.43	315.6	314.86	316.85	318.48	318.93
313.37	314.08	316.82	315.29	314.59	318.76	315.82	313.54	317.7	317.67	315.86	316.8	314.1	316.31	316.08	319.16	319.35	317.86	316.82	315.66	316.9	314.46	315.99	314.36	314.62	315.95	315.75	318.13	312.15	314.92	314.82	320.89	316.91	316.18	318.06	317.11	315.98	317.06	316.75	318.21	316.63	319.48	317.61	313.5	314.48	316.33	317.68	315.63	318.76	316.85
316.64	319.07	316.68	317.83	317.96	319.76	319.57	317.94	317.84	320.71	318.28	318.64	316.1	319.78	320.49	319.3	317.26	317.2	317.73	317.51	319.67	317.7	319.08	317.49	313.51	318.73	315.6	322.13	318.27	317.51	320.09	319.49	316.62	316.75	318.84	314.44	320.77	320.99	319.82	314.88	321.74	317.34	319.03	316.67	316.96	318.51	318.9	317.2	317.22	315.7
315.94	313.1	314.99	310.65	314.08	315.28	313.72	317.05	312.09	313.8	313.68	314.77	313.67	313.16	315.03	314.84	313.63	311.99	314.92	313.65	315.38	312.65	312.97	314.96	314.08	316.89	314.27	315.93	314.5	312.1	315.28	311.19	309.88	314.42	312.16	313.86	313.36	313.67	313.31	315.95	312.33	314.76	312.8	317.61	313.62	313.85	316.04	311.13	316.12	312.74
301.02	300.56	304.75	302.3	305.33	303.07	305.05	300.34	303.64	301.21	301.36	306.28	299.09	304.73	303.97	302.81	302.91	303.71	300.86	304.01	303.17	301.27	304.73	305.02	303.57	303.73	303.95	302.84	306.33	304.77	304.11	302.6	307.52	301.7	303.09	302.59	301.09	302.64	303.39	303.72	301.67	301.8	301.53	305.1	306.11	303.98	305.68	304.74	306.27	299.96
312.98	316.17	314.32	313.69	313.46	313.06	312.55	313.62	315.92	313.31	316.33	316.99	315.9	314.23	313.18	311.05	309.56	315.88	311.7	312.24	314.32	309.53	317.38	310.73	314.45	311.57	312.65	315.65	314.91	313.03	313.61	309.95	316.55	313.71	317.21	314.59	314.6	314.52	312.88	317.4	313.32	314.92	310.57	312.45	314.02	311.39	315.64	315.02	313.54	316.45
296.36	303.77	301.22	300.17	299.8	302.77	301.32	304.12	301.07	302.25	303.31	301.75	304.93	305.59	302.97	300.1	304.59	300.38	303.54	307.32	301.82	301.62	304.46	299.91	300.42	300.82	299.92	301.95	299.24	302.59	300.44	300.73	304.53	300.75	299.48	305.6	299.34	300.78	300.04	302.82	303.02	305.59	303.32	301.43	302.48	303.13	302.98	304.94	302.6	303.74
303.95	300.25	302.27	301.24	299.13	298.11	299.32	301.6	299.6	298.1	297.96	293.79	298.17	298.71	297.86	297.06	297.25	299.41	303.13	300.93	297.77	301.01	300.5	301.56	302.06	297.57	302.43	300.48	301.29	298.98	297.73	300.12	298.27	301.03	297.85	300.09	301.45	300.94	300.4	299.4	301.53	298.9	300.91	298.88	297.7	299.23	301.35	301.66	301.58	297.47
314.44	312.5	313.53	315.46	310.08	309.03	315.44	313.24	312.29	313.09	309.96	311.48	316.85	310.25	313.2	314.76	315.51	312.56	312.67	315.97	314.43	311.01	311.45	312.52	315.34	316.06	311.7	312.53	314.43	313.35	314.36	312.59	312.47	314.04	311	317.1	314.1	311.59	309.6	314.36	310.14	311.66	311.15	313.78	315.44	314.23	310.57	311.9	311.64	313.15
325.25	327.21	324.76	321.95	326.09	325.54	330.62	323.25	326.06	326.92	327.26	326.71	328.27	330.2	324.78	327.13	330.07	326.3	329.91	327.68	325.58	327.09	328.44	328.98	323.99	327.89	326.08	330.73	327.79	326.61	327.07	329.87	325.43	326.11	325.35	329.37	326.1	330.3	328.79	325.69	330.35	326.55	325.41	330.53	328.79	326.07	326.36	327.31	327.91	325.68
303.47	307.05	307.57	308.05	304.78	305.81	305.74	303.69	306.61	305.07	305.14	307.38	303.01	304.78	301.46	307.87	305.83	304.87	305.77	308.01	305.93	306.7	306.75	304.77	306.85	306.01	308.88	302.01	305.38	303.67	303.49	304.82	304.44	305.21	307.88	304.61	306.16	304.24	306.61	305.12	305.35	303.52	308.4	305.14	307.41	308.4	307.89	304.18	305.58	308.22
302.98	302.73	306.35	302.31	307.31	303.94	306.3	299.11	303.91	303.19	302.66	307.05	305.34	302.51	301.93	303.16	302.76	301.34	305.1	301.67	302.55	300.64	300.26	304.06	303.52	305.08	301.96	305.6	307.17	302.42	300.09	303.17	302.87	304.32	300.09	301.78	304.44	300.85	300.34	302.77	302.28	302.17	304.72	302.23	304.75	300.94	301.35	306.31	301.47	304.47
307.94	310.16	308.38	311.76	308.33	308.27	310.16	307	306.35	306.64	306.41	306.89	304.61	309.93	308.73	305.47	311.85	307.56	309.22	310.66	306.2	305.21	305.14	309.83	308.26	308.5	311.76	305.7	305.48	308.69	307.13	307.22	312.37	306.92	309.82	310.54	307.25	308.8	309.85	307.9	311.87	311.49	312.6	310.86	306.78	310.91	310.57	309.72	308.23	307.16
318.07	320.42	315.85	316.61	319.83	319.01	312.97	316.38	317.35	319.63	319.15	318.69	316.86	318.41	317.22	316.56	320.11	317.43	315.61	313.65	318.93	316.98	318.41	313.8	313.76	316.85	319.55	320.77	316.75	315.49	321.35	316.56	317.11	319.27	317.62	317.46	319.4	317.22	322.66	317.78	315.28	315.75	318.19	320.17	316.83	315.44	321.48	317.73	318.27	318.66
309.42	309.2	308.71	310.5	307.49	310	310.69	310.12	307.2	304.08	307.61	307.75	308.34	309.12	308.56	308.53	308.7	308.75	309.13	309.92	306.34	310.85	307.04	309.19	307.13	309.64	311.89	307.94	307.37	309.79	307.85	310.82	307.59	308.56	311.07	310.08	309.13	307.87	309.09	313.75	307.11	307.65	307.8	312.17	311.56	311.72	308.98	309.35	310.7	307.85
307.72	313.29	311.8	303.97	310.61	309.71	312.64	310.32	311.65	313.47	309.31	307.75	308.3	310.61	306.96	313.94	310.47	309.11	306.84	312.37	311.81	311.09	308.68	311.97	313.7	310.44	312.44	309.09	314.63	311.61	312.19	310.22	310.52	309.1	304.47	312.58	311.72	312.33	315.17	308.41	311.74	309.09	316.24	308.17	313.06	312.73	309.1	310.48	308.3	313.52
304.77	304.93	306.7	301.91	304.38	303.08	303.46	304.92	305.02	300.92	303.8	302.77	306.35	304.59	303.78	306.76	303	301.2	304.12	301.16	303.04	301.96	307.56	307.18	303.87	305.48	304.16	304.59	305.24	305.4	306.67	302.15	304.55	306.39	299.74	309.1	304.86	305.02	302.28	304.09	303.82	307.63	305.51	304.75	306.23	302.74	301.6	304.15	309.54	304.35
309.82	311.16	312.56	311.38	313.21	310.66	315.01	313.32	318.03	313.24	313.42	311.81	313.37	311.52	311.05	317.6	310.6	311.84	316.61	314.79	311.84	312.18	314.19	311.43	312.34	315.73	315.26	313.37	310.35	313.61	313.1	313.11	310.26	312.37	316.97	310.51	311.28	319.75	309.05	314.01	312.49	312.79	315.01	312.87	313.59	313.19	315.76	313.93	311.84	312.28
316.7	313.66	311.86	310.84	314.94	314.45	310.31	312.21	317.91	315	313.89	314.47	313.38	313.3	317.27	313.86	311.76	313.88	309.19	314.6	313.98	310.91	311.59	312.57	310.94	315.46	311.51	311.76	313.68	312.6	312.88	311.89	308.72	314.22	314.69	315.98	313.12	312.92	314.4	315.08	313.89	310.4	313.17	313.8	314.62	312.76	315.01	317.15	310.14	313.99
302.2	298.82	302.54	299.47	304.07	300.79	302.79	299.41	303.72	304.19	302.01	300.73	302.73	303.29	299	301.25	301.26	302.08	304.94	300.42	301.01	303.59	306.17	303.06	299.79	300.91	301.72	306.06	301.18	302.83	301.15	300.89	302.84	303.83	302.93	301.76	302.08	300.21	301.64	301.81	299.88	301.5	305.24	302.45	299.73	300.04	304.09	301.72	303	304.62
330.41	326.68	326.71	326.62	327.66	328.52	330.63	329.7	330.78	327.32	328.25	327.83	329.61	323.16	328.67	327.95	329.68	326.95	332.1	331.52	329.76	331.38	324.43	328.74	330.39	327.03	329.86	329.81	327.94	329.88	325.41	328.99	329.2	325.82	328.56	330.17	327.02	330.19	328.64	328.43	327.27	329.45	330.92	328.74	326.51	329.09	324.83	328.24	328.33	327.01
297.35	297.27	298.04	294.04	297.72	299.18	296.58	294.81	298.65	294.98	294.88	295.07	296.77	297.98	296.44	293.21	297.95	297.05	299.01	293.37	299.74	297.42	296.31	296.26	297	294.01	298.03	297.53	296.26	297.93	293.12	293.38	298.13	297.68	295.16	299.59	297.75	296.56	296.56	297.23	296.67	297.27	295.74	299.58	298.55	298.06	300.77	296.3	295.68	297.75
301.19	300.96	304.76	303.64	304.95	304.25	305.71	303.78	301.05	303.92	302.43	299.38	303.87	304.08	304.34	301.04	299.61	305.22	302.05	303.5	299.59	302.27	304.28	307.37	301.78	302.15	300.41	299.95	301.2	301.08	301.46	304.24	299.09	303.22	301.31	306.4	301.41	305.15	301.83	301.89	303.14	304.01	301.43	303.25	301.6	304.96	306.29	299.03	298.92	301.09
304.33	306.88	303.95	304.25	304.33	303.42	304.63	305.71	303.95	305.03	305.06	302.67	307.63	302.92	304.02	306.58	302.26	304.36	306.38	307.42	305.54	302.24	303.87	307.23	305.8	306.5	306.94	306.61	304.47	305.39	306.7	306.12	305.16	305.57	306.11	309.07	305.85	305.2	302.25	306.32	300.44	302.41	301.31	305.52	306.08	304.7	304.99	305.91	302.91	301.51
312.7	307.87	313.68	310.51	307.46	313.48	312.06	310.48	315.32	311.14	310.48	312.71	312.25	312.38	312.31	313.5	310.4	311.56	310.94	311.48	314.36	309.33	314.48	312.36	314.59	316.89	307.66	312.91	314.23	312.93	315.95	315.65	309.72	311.84	311.51	310.45	311.71	310.78	311.78	311.4	311.62	312.85	310.55	316.03	312.71	314.19	313.11	308.71	314.71	315.01
304.66	302.54	305.05	303.97	302.8	303.58	304.62	306.41	299.87	301.47	305.17	304.51	307.5	300.15	303.36	305.46	304.93	304.88	301.2	306.18	305.61	303.02	301.43	301.29	301.72	300.37	301.46	300.34	301.64	305.51	303.43	304.42	300.89	304.45	304.74	304.89	301.22	306.74	305.56	305.52	300.85	303.68	302.46	301.48	303.88	300.73	303.29	304.99	307.57	305.82
316.41	315.1	317.28	317.66	317.2	317.61	315.72	319.93	315.08	317.34	316.91	320.66	316.68	316.7	317.95	318.33	314.22	319.47	319.52	318.76	320.76	320.61	315.5	317.62	314.33	314.27	316.64	316.59	320.06	319.26	319.12	320.49	317.14	316.3	319.44	317.49	316.67	316.95	318.01	316.56	316.17	316.82	317.21	317.35	316.42	317.06	318.94	317.99	316.84	316.74
310.94	312	314.25	310.61	310.41	312.13	311.87	313.02	310.76	314.95	314.29	314.12	311	312.69	311.84	309.58	311.03	310.66	315.14	311.09	312.23	314.84	313.15	317.71	312.83	310.47	314.46	309	312.61	311.12	314.24	312.14	311.47	314.09	310.89	311.87	314.54	312.19	311.45	312.27	314.46	314.52	315.3	314.92	313.65	313.84	312.15	314.66	309.01	308.17
308.41	308.82	306.52	306.7	308.8	307.8	311.84	311.28	308.06	309.5	307.01	306.99	311.25	309.26	307.2	308.91	313.83	307.6	308.44	308.31	308.94	307.94	306.95	307.91	310.22	304.75	306.54	309.62	305.56	309.17	307.06	306.18	308.43	308.8	309.97	305.45	307.73	307.89	307.67	306.54	311.9	309.38	312.55	304.93	310.47	312.28	308.67	309.23	308.88	306.31
324.69	325.18	323.38	322.98	324.08	322.45	323.74	322.38	324.53	324.68	321.9	323.71	326.25	327.36	323.55	322.8	325.57	324.1	326.3	326.19	327.04	326.24	328.14	324.29	324.67	325.51	324.87	323.43	327.36	323.25	327.97	327.54	328.46	321.31	325.72	326.34	327.91	327.97	324.62	323.2	325.17	327.71	326.69	326.75	323.08	323.09	327.74	326.36	326.03	325.8
308.36	308.87	310.96	308.28	307.09	308.8	304.88	309.55	305.62	311.39	309.99	307.54	305.47	308.6	308.58	309.92	309.83	309.94	306.89	305.4	308.84	308.87	309.48	311.36	308.4	310.39	308.7	307.91	307.33	309.1	308.84	309.59	313.06	308.72	308.78	308.9	309.14	308.61	310.21	307.54	311.29	308.84	308.44	311.47	307.51	302.97	309.51	303.22	312.52	309.04
301.99	301.87	300.99	301.23	301.68	297.04	300.04	298.81	299.52	301.71	299.29	301.35	298.97	296.8	298.97	301.21	298.13	304.78	301.58	299.6	299.76	302.95	302.95	299.23	300.67	298.49	300.12	302.38	300.35	298.89	297.46	299.49	300.1	303.2	301.97	297.3	301.57	301.02	297.6	301.8	299.36	302.53	299.67	300.43	300.31	301.52	299.16	302.83	296.94	301.49
294.86	290.8	294.42	295.52	293.97	295.71	291.16	294.68	296.52	293.86	295.52	293.46	299.27	292.36	295.39	294.77	293.24	297.96	296.95	295.88	293.98	294.56	296.39	295.96	295.81	294.63	294.46	293.26	293.59	295.42	294.77	294.84	294.84	292.34	293.78	295.65	296.31	293.87	291.44	296.51	291.57	295.06	297.24	294.58	297.46	291.01	294.77	298.63	292.98	295.35
303.9	302.5	302.73	302.11	306.47	306.46	305.52	303.08	303.54	297.5	304.59	306.41	306.14	303.4	302.43	303.95	304.09	303.74	304.71	302.76	305.05	307.16	303.61	304.3	309.73	300.04	303.66	302.18	307.01	305.97	302.3	301.52	299.42	306.2	306.43	304.71	302.09	302.7	305.4	302.36	307.21	305.42	302.75	303.72	301.91	304.91	300.9	307.44	300.77	305.36
307.17	307.93	309.85	304.73	308.93	307.12	304.69	311.29	312.5	306.39	309.75	308.97	304.6	306.97	303.92	306.4	307.32	303.97	309.17	305.6	304.07	307.69	305.34	305.02	306.58	304.12	305.5	303.17	304.38	304.66	305.81	304.54	307.78	299.83	305.34	304.76	304.13	306.38	307.1	308.8	305.5	307.16	305.79	306.1	305.63	304.64	309.02	307.13	307.67	305.94
328.69	330.6	328.05	324.85	330.79	330.65	324.5	325.88	327.07	330.25	324.88	329.16	328.46	329.1	327.31	326.18	325.02	326.98	329.85	326.66	326.83	327.73	329.38	327.25	328.92	327.89	323.97	325.76	327.8	326.08	328.85	326.24	325.78	330.68	325.2	328.72	329.68	331.14	327.66	327.65	327.57	329.18	327.41	327.47	327.51	327.05	329.24	326.55	330.31	328.68
297.31	296.84	294.61	292.87	294.88	294.7	294.87	294.53	295.37	295.61	293.58	293.97	296.02	295.16	296.59	296.23	296.52	295.11	296.49	298.72	294.22	292.34	294.64	293.6	297.48	296.18	295.8	293.2	296.79	295.93	297.79	293.4	293.53	294.98	294.15	293.17	298.29	292.62	295.01	296.96	295.53	292.65	296.17	295.33	295.39	294.21	294.32	297.24	294.51	293.92
295.43	292.46	293.91	294.91	295.4	295.44	292.57	296.25	296.53	295.73	296.26	293.78	296.65	295.71	294.4	295.68	296.92	295.88	294.77	296.82	293.66	292.29	295.68	293.63	293.73	293.77	295.98	295.64	290.69	296.12	295.43	293.24	293.53	292.49	294.31	292.29	299.9	296.5	297.06	296.8	298.69	295.07	292.33	293.46	292.63	292.39	293.94	296.18	291.6	295.01
325.69	327.24	325.96	327.65	328.29	329.03	328.36	326.46	325.94	330.63	326.46	326.21	330.72	321.71	326.16	325.26	330.12	324.29	327.62	328.71	329.95	327.52	325.16	324.92	325.68	325.91	323.19	327.73	327.67	326.66	327.98	325.96	328.5	328.31	325.03	325.55	328.46	323.34	331.63	327.78	328.03	327.57	329.06	327.7	328.11	325.93	325.52	328.36	329.55	323.82
306.61	304.23	302.31	302.89	308.45	303.38	306.98	303.47	305.08	304.48	303.75	305.12	304.66	304.81	306.86	305.48	306.4	306.35	300.17	302.97	306.59	306.52	305.47	305.04	309.21	302.99	305.45	303.76	302.21	306.45	307.63	303.37	307.03	306.24	305.91	306.45	307.64	306.98	305.89	306.57	306.34	305.01	302.98	305.73	308.31	306.7	303.33	306.13	306.31	302.86
309.17	308.42	308.49	309.27	308.29	305.43	309.5	309.11	305.91	307.26	307.22	307.38	304.46	306.86	304.07	306.76	306.26	310.25	308.32	309.08	307.02	308.55	305.68	304.86	309.11	307.9	305.02	308.08	309.03	307.93	305.42	307.15	304.34	306.97	305.49	306.28	307.38	306.33	309.22	304.26	305.98	303.73	307.95	304.97	307.89	304.61	303.14	306.89	304.85	306.14
298.81	296.77	292.83	296.05	297.25	294.4	298.84	299.29	297.68	301.8	297.79	296.1	301.33	298.35	297.32	295.71	298.25	295.23	297.14	295.88	294.55	295.5	293.21	297.19	293.77	296.42	293.2	299.63	300.14	294.45	293.46	299.14	292.46	299.39	298.02	294.74	297.6	297.24	298.97	294.22	299.5	295.7	294.42	298.43	297.91	297.7	301.28	299.44	296.24	295.23
306.84	305.46	307.11	310.09	308.83	304.88	305.3	306.64	307.11	313.89	307.37	303.27	304.76	303.97	306.98	304.31	307.29	308.92	308.37	310.25	310.76	305.71	305.42	307.28	306.21	309.17	302.75	307.85	310.65	310.41	309.91	306.77	307.33	307.72	306.61	303.4	303.65	308.15	306.78	307.77	307.88	304.43	307.58	306.96	308.66	307.04	306.6	306.52	306.4	307.2
314.24	316.3	316.33	311.12	311.29	319.26	311.64	313.72	314.77	313.68	313.72	314.46	316.1	316.41	310.33	314.32	314.62	314.58	312.15	311.8	314.75	314.09	314.39	312.66	314.88	315.7	314.82	311.83	317.3	312.81	312.54	312.34	308.2	312.66	315.73	317.07	311.75	315.14	310.5	312.96	314.96	312.84	315.09	310.69	311.41	313.07	317.39	314.33	313.87	307.81
303.12	299.99	301.78	299.46	304.48	300.74	303.38	299.32	301.76	302.7	303.88	297.7	302.35	298.9	302.19	302.14	298.97	302.1	302.73	299.97	299.03	300.36	299.92	300.97	302.05	300.33	300.12	296.61	298.79	300.81	302.78	299.27	302.19	300.98	299.43	296.92	302.5	301.6	303.76	299.62	301.44	303.79	301.19	300.07	301.05	300.68	301.62	301.68	301.45	301.44
301.42	298.2	299.88	302.46	300.56	302.09	300.63	301.55	301.15	299.4	303.23	302.15	303.54	298.98	300.29	302.93	300.11	301.06	301.4	301.01	298.11	301.88	303.14	301.84	303.1	301.87	298.19	297.41	298.88	297.37	298.54	304.09	301.77	300.97	301.73	303.58	302.95	299.2	299.11	299.23	300.7	299.2	299.53	300.72	301.9	300.08	299.36	300.66	299.64	299.52
301.34	300.68	301.4	300.79	300.75	302.11	299.39	300.25	302.92	301.5	297.97	298.48	299.44	301.18	302.36	301.32	301.39	303.48	298.97	299.64	300.87	298.68	300.41	299.51	297.64	296.91	304.33	300.96	301.42	303.19	300.75	299.85	301.55	297.58	296.89	298.84	296.71	298.09	299.08	300.22	299.68	302.66	298.53	298.22	300.28	302.81	301.67	298.42	299.38	302.16
302.39	305.46	303.75	307.38	298.42	304.6	305.98	309.28	305.78	306.46	303.61	306.21	310.14	304.75	305.84	305.73	306.17	304.44	307.58	303.96	305	302.82	301.7	305.37	303.84	306.29	304.87	304.52	305.71	304.39	304.39	304.17	305.71	305	306.26	306.8	304.61	304.4	304.86	306.43	303.09	303.48	305.82	306.36	300.94	306.33	310.58	305.6	305.77	306.21
318.36	319.35	320.66	317.85	318.71	318.87	320.36	318.65	316.99	318.7	321.88	321.33	317.2	317.85	318.08	321.25	319.33	318.42	316.29	319.3	316.87	321.8	318.75	319.33	320.45	314.45	317.94	315.19	322.19	321.84	320.73	317.3	319.87	318.38	315.68	312.63	320.55	315.58	320.28	318.67	322.25	317.88	323.07	319.24	322.76	319.47	317.38	319.62	318.63	321.78
316.62	316.34	317.62	314.6	315.95	317.63	321.22	316.57	319.88	318.68	317.03	315.22	317.52	315.06	314.45	317.31	319.64	315.31	316.96	318.68	316.38	316.68	317.31	315.32	315.26	320.7	322.79	316.92	315.57	317.73	313	317.65	316.4	317.29	316.57	317.46	314.45	320.39	318.88	317.87	314.99	317.32	318.08	319.47	315.66	321.08	314.53	315.01	315.39	319.81
326.7	324.88	325.4	324.68	324.8	324.46	323.02	324.1	324.12	325.7	322.48	324.81	332.19	327.95	325.53	324.64	322.95	321.69	323.58	322.51	324.26	325.07	322.07	324.8	326.48	324.24	325.44	325.39	323.9	325.8	322.26	322.85	322.07	325.55	327.31	323.86	323.58	326.18	324.83	323.08	328.65	327.33	325.66	324.44	323.51	328.12	321.26	322.68	323.36	323.75
316.94	321.22	319.47	316.55	315.4	317.04	318.69	315.56	316.52	319.93	319.67	318.55	321.96	318.73	318.96	316.66	315.8	318.47	320.45	319.33	316.7	317.35	317.73	317.69	320.61	314.01	319.7	316.69	321.66	315.7	314.01	316.96	315.36	319.01	321.42	317.45	317.37	316.76	316.85	320.62	318.85	316.88	320.55	318.39	316.77	318.03	317.34	318.8	316.67	318.62
309.23	313.74	313.23	315.23	313.96	311.34	312.23	313.15	311.93	313.34	315.16	316.5	311.38	314.53	314.1	314.21	309.77	312.7	311.99	310.53	312.22	311.91	315.89	310.35	314.33	312.42	310.37	312.76	312.87	311.15	311.35	312.6	308.26	311.55	312.79	310.55	313.15	312.34	314.63	316.84	310.53	314.16	310.38	312.17	313.21	312.64	312.31	311.05	312.56	314.96
301.95	304.83	304.38	306.73	308.33	304.68	305.85	308.19	303.72	309.06	306.86	308.1	306.3	304.4	307.12	306.22	306.27	307.2	305.33	307.42	305.3	309.77	304.08	302.85	305.4	305.61	307.56	305.26	307.18	306.26	305.14	305.02	302.55	303.59	307.95	306.96	308.65	304.03	305.56	310.45	305.2	306.49	306.99	308.69	306.11	306.98	305.22	304.99	304.05	306.05
292.23	290.24	294.07	294.98	292.18	297.67	293.77	292.48	293.64	292.61	294.34	291.27	293.05	295.75	290.08	294.6	294.83	292	291.08	294.06	294.39	293.69	296.08	293.92	293.49	292.09	293.76	289.43	295.1	294.87	294.75	294.09	295.99	289.78	294.72	295.12	292.52	293.13	290.02	294.85	296.31	294.3	294.58	291.56	289.18	292.15	290.34	295.8	295.38	293.56
313.35	312.16	310.96	308.56	312.25	311.68	313.91	314.35	312.2	311.76	312.03	314.53	309.88	312.24	312.56	311.33	316.01	311.07	313.34	313.1	315.78	312.55	316.59	315.73	315	312.2	312.66	313.29	310.2	312.11	315.43	311.78	311.18	315.25	313.07	314.5	317.02	312.91	316.66	314.56	312.23	312.19	310.08	313.23	312.3	310.68	313.38	313.53	312.7	312.5
301.85	304.95	304	305.01	305.45	303.53	306.8	305.14	306.48	300.42	304.07	303.15	306.05	303.71	301.3	303.48	306.15	306.22	304.59	302.16	303.15	306.07	307.2	304.95	303.5	301.47	303.47	307.93	307.77	303.53	306.71	305.77	304.48	301.37	307.46	302.02	305.63	306.23	307.55	305.03	301.28	306.71	301.42	306.44	299.58	304.3	301.55	304.52	301.1	305.46
303.13	301.8	301.42	301.35	300.15	301.58	300.58	301.95	307.21	301.53	304.95	305.91	302	306.74	305.56	304.7	301.05	298.91	304.13	307.41	301.23	302.53	302.62	299.49	304.54	302.74	302.42	304.13	300.01	303.64	303.86	301.45	299.92	300.91	302.6	304.54	303.76	306.18	302.23	303.51	306.05	307.7	298.87	302.91	302.9	303.73	303.54	305.91	304.27	304.82
302.35	305.86	305.23	306.03	303.52	302.66	302.08	301.19	302.78	301.9	301.8	303.06	303.35	303.3	298.95	306.22	300.97	303.68	303.67	301.09	298.46	300.23	301.9	307.06	303.87	303.65	302.97	303.81	301.7	300.08	302.12	306.78	303.24	300.79	298.88	306.68	303.26	303.52	299.54	300.56	306.18	303.43	301.5	302.23	302.5	301.71	305.35	299.8	304.42	300.81
311.36	314.52	313.66	315.76	313.33	312.05	311.33	315.24	314.58	315.33	315.64	313.72	315.48	312.73	312.73	319.14	310.77	314.08	311.45	312.84	311.41	313.11	314.32	311.47	312.01	315.63	309.76	313.18	315.51	315.79	310.14	310.66	314.09	314.31	309.03	313.31	311.42	307.5	312.52	308.78	314.28	315.81	311.05	314.7	316.06	314.65	311.96	313.39	313.11	311.31
293.82	295.08	295.72	295.19	293.51	294.13	296.47	298.24	296.17	296.14	290.4	298.18	296.61	295.51	296.84	294.82	299.58	294.99	296.44	295.54	295.38	297.41	294.08	295.58	293.61	297.92	296.73	293.28	292.96	295.22	295.4	294.59	294.54	294.23	293.28	295.94	297.53	294.95	294.33	290.03	294.49	292.63	291.62	294.61	292.82	293.17	298.29	295.45	293.09	294.64
306.95	303.9	304.63	301.43	301.83	303.94	303.3	300.84	302.87	300.81	299.8	302.87	304.14	303.48	306.57	303.42	303.87	302.22	301.52	300.07	301.94	304.37	303.47	303.43	303.71	301.2	302.31	305.68	304.29	302.5	304.48	303.38	300.34	301.24	303.63	305.14	301.32	303.76	303.2	306.55	305.05	299.7	304.57	301.91	304.81	305.04	305.67	305.75	305.16	305.54
315.64	314.56	318.43	315.7	314.95	313.8	312.1	314.81	316.62	314.82	312.54	315.5	317.9	316.94	317.68	313.72	314.63	315.22	312.99	315.29	314.58	312.96	316.35	316.32	312.44	314.1	314.92	314.73	315.29	314.88	313.89	313.52	314.89	314.84	316.95	316.44	313.36	317.46	316.09	313.54	314.54	314.53	317.34	311.44	314.12	313.74	313.78	317.12	316.89	315.75
313.48	311.93	315.11	316.83	316.62	313.25	314.79	317.37	315.32	314.29	315.68	315.98	317.02	315.16	316.68	317.77	311.14	315.14	311.71	315	312.34	314.47	315.43	315.58	315.1	313.72	317.96	316.58	312.32	314.45	316.12	313.73	316.66	317.24	311.88	314.82	311.15	313.53	312.01	314.14	315.2	317.61	318.19	313.67	312.96	319.86	314.17	315.27	313.23	312.43
315.67	319.81	318.3	317.66	314.7	310.97	315.7	315.06	318.17	319.02	316.82	316.63	317.42	317.58	317.83	315.83	319.16	317.11	317.91	319.32	322.78	318.05	316.36	318.2	316.39	317.07	316.53	318.64	315.68	317.14	318.64	316.97	315.02	317.14	318.13	315.87	315.01	316.8	314.52	313.67	316.46	319.04	316.31	315.92	314.33	318.92	320.03	317.3	317.69	319.66
307.81	304.19	305.84	309.4	308.41	306.64	306	303.49	304.24	307.79	307.71	305.89	304.45	304.12	304.8	305.8	304.24	305.56	307.9	307.18	307.57	308.66	306.57	308.8	306.56	305.47	304.47	305.85	305.4	308.24	306.05	305.02	304.39	302.2	305.31	302.7	309	306.86	305.6	306.05	306.16	309.38	309.7	305.54	306.15	306.51	305.81	306.36	304.81	307.99
314.41	321.47	316.5	312.9	316.47	317.73	317.85	315.82	317.13	320.4	314.59	316.91	316.1	314.54	317.02	321.4	316.75	317.03	319.97	317.4	317.49	317.89	319.84	318.16	315.5	317.16	318.07	316.35	321.99	318.24	317.09	315.59	319.07	317.33	315.36	317.32	315.13	318.35	317.44	316.9	319.69	319.1	316.59	318.09	316.82	314.45	319.19	315.89	321.1	312.41
302.36	301.07	306.86	301.07	300.76	301.37	302.29	301.95	306.12	302.6	301.13	300.55	302.61	304.39	304.17	299.33	304.98	303.32	302.54	304.84	302.49	301.83	304.24	302.88	303.41	300.49	303.39	302.1	306.28	300.49	301.29	310.61	299.69	303.52	302.33	306.37	305.64	306.31	301.94	307.07	305.22	299.52	304.92	303.97	304.08	306.35	303.63	301.06	302.51	301.02
296.71	295.24	297.17	292.59	296.67	292.01	293.31	293.81	297.46	299.27	293.57	293.36	297.68	294.74	293.91	296.7	297.08	295.01	299.82	295.08	294.33	294.12	294.69	295.81	293.81	296.4	294.19	293.11	293.68	295.49	294.69	294.61	297.9	296.21	295.62	296.17	294.51	291.75	295.59	295.62	295.22	294.69	297.07	293.34	297.02	295.46	298.85	295.78	296.5	293.92
308.08	306.08	307.21	303.59	308.29	303.16	310.49	307.49	306.01	308.51	308.11	307.31	303.64	307.7	307.98	304.45	306.7	305.21	307.85	305.77	306.07	303.71	306.26	304.27	307.56	304.51	305.85	308.03	308.9	304.21	306.94	308.42	305.71	305.35	305.78	305.01	302.95	309.6	305.51	306.34	303.84	306.88	305.38	306.46	306.52	303.07	305.57	306.81	306.8	306.34
312.12	312.1	310.91	313.79	313	309.22	311.45	310.61	308.24	315.39	309.27	308.31	311.49	314.53	314.38	315.75	313.81	310.9	311.45	312.21	312.66	311.92	311.53	309.58	309.62	314.66	315.37	316.29	312.55	312.38	314.57	312.63	313.63	316.92	310	312.06	310.88	312.63	312.69	312.81	311.04	311.91	313.79	313.95	310.18	310.71	310.79	309.8	312.83	310.52
310.3	310.88	313.99	314.93	314.88	310.15	311.16	308.44	313.34	313.98	310.26	309.57	313.06	309.32	312.58	310.47	313.15	313.71	313.23	312.37	310.25	312.26	311.24	312.48	312.4	309.12	310.52	312.46	314.01	306.95	312.59	309.94	312.71	312.49	311.42	313.14	311.79	311.8	312.61	317.75	315.88	313.13	308.13	311.6	311.17	315.47	310.67	310.8	312.59	312.92
297.63	293.43	295.01	290.82	294.31	294.08	292.93	294.62	290.62	293.36	294.17	294.35	292.99	295.29	291.37	297.94	290.7	291.79	295.17	292.09	296.01	293.35	291.67	293.52	297.62	293.65	295.71	296.62	293.77	293.38	294.75	294.31	292.1	292.68	295.71	291.85	291.26	290.8	297.97	293.91	291.97	290.32	292.56	293.94	294.12	291.72	293.41	293.14	293.98	293.89
303.39	303.15	305.49	303.76	301.2	304.13	303.54	301.81	305.1	304.02	309.08	303.89	305.21	303.37	303.19	305.21	305.46	306.94	305.88	306.38	302.76	306.34	304.99	306.63	306.1	308.29	303.8	303.4	306.68	307.34	308.58	304.15	305.47	302.96	305.28	307	304.04	304.32	303.67	307.52	306.92	305.13	307.01	308.45	309.48	304.66	306.13	302.08	306.51	302.1
304.06	302.23	301.98	306.38	303.31	304.86	304.89	305.49	306.62	306.58	301.34	303.41	302.39	302.92	303.86	304.55	301.47	309.15	303.03	305.99	303.04	301.24	303.75	302.85	306.1	301.3	304.5	307.81	305.01	301.49	302.09	303.2	304.87	304.47	305.62	304.97	301.36	304.35	302.33	305.45	302.1	310.14	302.52	302.05	304.25	301.27	301.53	304.23	303.74	306.49
319.49	322.14	317.65	317.7	313.81	318.58	319.37	320.04	319.56	319.26	317.82	315.51	322.27	318.34	321.14	319.05	322.7	316.71	319.07	315.35	321.8	316.93	316.63	318.82	321.36	318.51	315.84	319.95	322.52	319.46	318.43	321.97	316.98	318.65	318.47	316.23	315.86	319.73	320.77	320.06	322.52	316.99	318.24	315.08	317.1	318.15	318.32	319.52	317.68	320.47
301.95	301.01	301.61	303.12	302.45	299.48	304.07	302.14	298.08	298.64	305.82	300.44	300.01	301.39	305.64	302.37	301.26	299.61	306.16	302.02	303.13	300.82	302.55	304.08	302.47	302.75	299.9	303.51	302.66	305.35	298	299.68	301.34	302.27	300.95	304.23	299.5	305.35	302.03	302.77	300.51	302.5	301.65	301.87	302.39	302.18	301.92	302.78	302.63	303.37
315.67	312.51	312.67	313.38	314.08	314.46	309.69	314.23	315.43	312.99	313.8	312.72	311.53	316.06	313.53	311.45	315.13	312.45	315.52	314.27	312.37	309.84	312.56	313.72	317.12	315.26	313.85	316.77	312.75	316.66	314.39	313.64	312.12	315.72	312.93	317.76	314.51	315.33	315.51	310.06	312.11	311.78	315.62	312.07	315.66	311.93	316.34	314.05	314.4	312.9
292.27	295.7	290.53	294.94	293.67	296	290.77	293.61	295.41	291.69	291.17	292.85	293.3	295.27	295.27	291.38	291.65	293.22	291.33	294.25	293.22	293.26	291.42	295.33	293.26	293.74	294.57	297.92	295.65	291.36	293.45	296.16	294.89	289.94	291.57	292.06	293.9	293.56	294.01	293.35	293.36	294.9	294.69	295.61	290.85	292.64	291.07	295.26	296.92	293.97
328.06	325.83	328.93	331.23	326.83	329.4	328.88	331.8	329.43	331.95	326.82	332.61	328.41	330.03	329.16	333.85	328.02	330.94	328.51	329.6	326.46	324.16	331.11	328.42	327.97	327.14	325.48	330.35	327.28	330.62	327.27	326.44	329.06	327.19	328.57	329.57	328.27	328.48	328.73	324.94	323.99	328.7	327.46	329.39	327	330.22	328.8	326.93	329.19	329.06
312.62	311.8	314.27	316.76	311.23	314.48	314.07	314.07	313.52	315.24	313.96	313.78	314.37	315.54	313.88	311.47	313.65	314.57	315.02	313.81	313.09	312.6	314.21	313.35	312.14	315.65	316.23	316.36	306.99	312.82	312.89	313.74	313.1	310.47	313.08	313.48	314.28	316.54	314.31	314.33	312.76	313.45	312	311.07	312.86	314.26	315.1	312.69	312.59	316.34
296.75	295.35	297.37	299.22	293.13	299.05	293.46	297.44	294.12	295.64	297	295.97	297.96	295.57	295.56	296.23	299.67	298.74	297.52	297.91	299.19	295.82	298.78	295.32	297.07	298.35	295.21	295.2	299.13	296.94	295.49	299.68	301.73	297.95	296.92	297.83	296.76	294.99	292.52	297.12	297.49	302.83	293.46	294.47	295.89	297.75	294.65	297.55	293.39	295.13
302.51	307.73	306.17	309.66	308.57	307.27	310.89	305.96	307.32	308.9	308.79	306.89	308.56	306.62	305.65	308.07	304.57	311.18	305.43	304.42	305.43	306.75	309.26	307.77	308.99	305.08	305.17	310.96	306.61	306.29	307.73	308.01	309.83	304.97	304.01	305.56	309.17	308.41	307.1	304.79	301.53	308.73	306.32	310.53	304.92	303.86	306.63	306.07	308.57	310.76
308.61	305.31	305.77	305.29	304	302.19	303.68	304.91	310.21	306.35	306.39	302.11	304.93	307.62	304.02	302.15	306.72	310.46	305.07	304.98	307.78	307.05	307.31	306.4	307.16	300.99	304.43	305.42	306.48	302.92	307.53	304.12	305.61	307.83	305.36	306.66	306.1	304.03	304.39	303.46	303.41	308.49	304.56	303.66	307.4	305.99	303.12	304	304.28	311.43
301.27	303.49	304.59	305.17	306.66	308.24	305.85	309.08	306.15	307.01	308.6	305.26	302.22	306.11	304.24	306.44	303.84	304.6	306.67	304.63	303.92	302.15	306.23	304.89	307.47	305.32	305.29	307.04	302.8	305.68	305.81	303.35	303.83	303.58	305.33	308.48	308.64	306.4	307.69	305.85	305.56	306.25	303.57	307.03	304.14	306.83	309.21	305.35	303.31	303.82
316.92	313.82	311.95	315.8	317.68	316.17	313.24	318.62	314.86	316.58	315.64	318.02	313.5	318.45	316.8	317.98	315.05	316.81	318.3	313.79	316.09	315.63	315.15	320.14	317.03	317.93	318.85	317.01	315.26	315.04	319.35	317.19	313.58	317.13	313.55	316.13	314.93	314.89	315.08	314.6	317.14	316.71	317.23	316.88	321.55	315.03	316.77	317.81	314.18	316.02
319.01	315.59	316.14	318.28	317.9	317.49	314.98	317.1	315.57	315.14	312.39	312.69	315.39	315.69	314.02	314.45	312.6	314.22	315.75	315.61	316.07	315.36	316.12	319.03	318.53	318.65	315.69	317.74	317.49	314.81	313.93	318.44	312.99	315.93	317.62	313.77	316.26	314.65	316.24	310.03	315.45	312.21	312.99	315.29	321.82	313.92	312.88	316.11	313.02	317.91
321.31	320.18	320.3	317.31	314	316.14	318.82	325.21	319.72	320.64	321.19	318.83	319.11	318.55	316.42	319.31	313.76	316.62	318.52	317.54	320.23	316.37	314.38	321.97	316.17	316.35	320.33	318.1	317.8	318.84	317.84	317.45	320.85	318.59	315.77	319.14	316.87	319.14	318.69	319.3	317.98	320.41	317.25	319.2	318.41	315.85	318.34	318.88	316.81	315.1
312.92	312.61	315.78	319.73	309.92	313.53	311.12	314.91	310.86	314.32	313.07	311.28	313.52	314.06	313.2	311.63	313.43	316.51	314.03	315.14	313.66	310.93	313.88	315.87	312.52	315.39	312.05	311.4	311.24	309.92	315.07	314	313.85	310.68	313.93	313.59	313.58	312.14	313.2	314.93	315.77	315.89	313.18	314.94	311.23	313.51	310.56	311.28	312.56	310.84
318.29	318.04	318.04	315.04	316.23	317.64	318.7	318.19	316.31	319.8	314.3	316.45	317.29	317.51	318.56	316.85	319.25	317.85	313.6	313.67	315.24	315.95	315.07	320.85	317.69	317.57	320.57	318.43	312.98	318.27	315.02	314.44	317.06	317.51	319.59	316.27	317.01	321.76	315.57	318.41	316.86	318.46	319.05	320.89	316.38	319.86	319.36	319.88	316.61	315.11
319.9	317.17	317.77	319.03	319.89	314.83	314.4	317.05	317.87	315.55	316.13	314.66	316.98	317.89	318.71	315.5	320.61	320.31	317.83	315.83	317.99	317.63	317.45	315.99	318.91	318.78	317.52	322.27	317.34	314.84	320.45	317.57	316.32	317.5	316.33	314.98	317.97	315.21	319.52	315.94	317.3	315.57	316.64	316.76	317.65	322.39	316.48	316.63	318.95	317.31
314.48	314.81	320.39	316.56	318.92	317.66	319.34	322.51	319.67	320.02	317.49	317.03	321.05	315.35	316.48	319.31	318.89	316.25	318.63	318.86	317.79	316.15	319.36	319.26	319.48	316.95	323.18	317.18	319.63	320.71	319.16	322.34	317.1	320.84	319.79	318.87	319.82	317.01	318.73	321.18	318.33	317.39	317.5	320.6	316.95	319.03	317.82	318.12	319.41	315.3
315.8	316.76	315.85	320.98	318.03	318.88	318.91	315.49	317.05	316.77	315.21	317.2	315.02	317.43	318.2	316.69	317.16	315.97	318.41	312.85	314.43	320.95	318.36	321.99	315.36	317.58	316.25	320.79	315.75	316.38	321.09	318.31	316.24	317.16	317.14	311.25	317.72	319.76	315.46	318.65	317.54	318.23	317.76	316.48	314.93	316.7	321.64	315.89	315.51	317.87
310.76	310.56	314.39	310.59	310.18	311.57	311.89	311.44	309.68	309.36	311.75	309.18	313.42	306.14	314.44	306.01	311.52	309.16	312.55	313.09	310.14	312.27	308.96	305.09	308.78	308.18	308	311.98	310.09	309.76	309.1	306.15	312.34	310.17	310.12	309.22	306.34	308.61	307.23	310.44	308.73	311.2	311.45	305.67	309.86	307.86	310.08	306.65	310.41	309.63
323.86	326.5	324.91	321.76	325.2	325.56	324.3	327.13	321.61	324.65	326.49	323.98	324.3	323.35	323.67	325.69	322.55	325.61	323.88	324.13	326.06	319.09	324.09	323.51	326.2	323.71	326.98	321.69	323.96	323.25	326.62	326.47	324.98	329.36	327.35	326.71	323.4	324.65	324.46	321.5	326.23	328.05	323.88	324.07	326.16	325.78	325.87	326.18	324.37	325.11
300.5	302.7	300.59	297.8	299.36	303.18	304.04	300.71	299.51	302.44	301.11	303.89	304.14	300.26	299.31	302.09	300.73	298.85	302.11	301.15	302.63	302.21	300.97	299.93	301.28	307.32	300.34	300.52	300.36	300.7	298.1	302.4	303.49	302.48	303.05	301.97	297.7	298.77	299.97	305.41	299.74	303.29	302.4	302.94	299.32	303.01	304.11	300.32	303.27	304.19
313.89	311.33	315.78	316.25	311.22	317.19	315.61	314.76	315.73	317.59	311.86	315.66	317.04	316.39	317.22	313.65	315.72	319.26	316.7	316.84	318.02	318.26	316.65	318.58	313.88	315.02	311.38	315.69	316.76	316.86	314.05	311.76	318.52	317.72	317.14	316.23	316.1	316.96	315.27	316.39	317.94	316.81	316.59	315.52	314.02	317.47	317.95	314.24	316.52	316.08
312.32	314.03	316.42	313.58	314.53	319.83	312.48	314.82	316.36	310.17	314.12	315.13	315.96	315.75	310.19	317.5	314.33	314.9	316.5	311.9	316.01	316.42	316.22	315.53	315.76	312.62	315.46	315.91	316.16	314.78	314.24	315.5	317.48	314.48	317.23	313.16	313.86	316.75	314.95	315.16	318.62	312.24	314.08	312.41	314.84	312.98	313.98	315.19	315.46	312.79
330.77	329.01	325.99	326.41	330.48	329.22	332.26	327.69	329.61	331.63	329.57	324.02	325.71	329.41	328.84	327.7	325.46	328.86	327.48	327.5	327.4	328.71	328.6	327.14	328.37	330.96	328.98	330.15	331.45	329.23	326.77	329.77	331.7	327.57	329.82	332.27	330.19	327.14	329.6	326.91	328.14	328.25	330.56	328.06	332.69	328.88	329.28	328.06	324.39	327.68
326.72	329.19	328.91	326.16	326.06	325.85	327.22	325.64	328.24	330.85	326.25	327.5	326.94	326.76	330.1	328.5	328.08	328.94	328.23	326.16	328.37	327.74	329.52	327.37	330.64	331.37	327.56	329.41	329.42	328.85	326.9	328.04	327.93	328.63	325.52	329.86	330.96	328.22	325.72	330.93	329.56	327.27	328.82	326.17	329.16	331.68	327.51	327.05	327.77	328.43
319.47	316.2	319.32	319.42	315.48	318.32	317.3	316.26	315.37	318.53	313.19	319.3	316.6	317.1	317.98	316.25	313.96	316.34	319	320.62	319.04	316.14	317.17	315.17	316.24	317.14	319.96	318.05	321.26	318.4	313.06	319.59	314.21	318.29	316.15	319.56	313.72	317.29	317.36	313.62	315.3	317.98	317.5	313.26	315.55	321.67	320.43	319.81	319.45	317
331.29	328.38	328.3	325.82	328.14	328.91	329.45	323.04	328.42	325.28	327.47	330.71	326.18	331.28	329.88	329.7	326.9	332.15	328.83	331.53	332.46	332.52	330.45	328.27	326.51	329.87	328.72	326.98	330	329.89	328.67	327.36	328.17	328.82	326.67	329.83	329.23	329.46	329.15	330.61	328.22	328.59	328.74	328.5	330.34	326.32	327.72	327.36	332.71	327.19
300.74	302.75	306.87	303.79	302.86	301.25	301.18	306.81	304.3	305.49	303.12	301.93	302.15	299.1	302.8	300.5	301.71	303.16	304.92	301.79	302.85	301.35	305.15	300.23	304.07	300.83	303.25	304.41	303.06	302.32	298.35	303.7	299.4	305.97	302.62	301.8	304.91	305.29	301.05	297.62	302.79	303.1	299.12	303.51	302.72	301.37	299.05	304.11	302.37	302.89
304.56	302.68	301.27	303.86	303.39	303.85	305.05	305.57	306.69	304.24	302.73	305.72	301.11	305.13	307.1	306.83	305.03	303.33	306.45	303.09	308.63	305.43	305.28	305.3	302.44	301.65	306.46	304.99	302.88	302.78	302.63	304.38	303.06	305.97	305.42	305.11	302.79	302.71	305.97	304.16	304.94	303.64	306.36	303.17	301.31	301.25	306.88	305.55	303.78	305.8
296.11	293.91	294.68	295.16	293.08	294.35	297.95	295.84	296.08	293.49	296.56	293.89	293.47	297.69	292.53	296.33	297.88	294.57	292.72	293.97	297.18	294.88	294.74	291.68	293.1	294.97	295.55	293.03	292.75	293.22	294.58	295.39	291.19	293.37	298.73	294.33	294.2	296.59	293.6	296.16	294.7	295.22	295.74	292.31	292.97	296.1	293.03	294.58	298.17	296.59
307.58	314.27	309.09	313.75	313.52	312.3	312.56	316.3	310.95	308.69	311.99	313.41	310.06	308.14	311.98	313.76	310.78	310.65	314.22	310.5	312.3	309.82	316.18	313.8	312.01	315.47	312.32	312.6	310.97	312.15	316.12	312.23	312.75	310.02	313.45	312.92	313.65	311.12	311.78	312.07	310.39	317.8	310.21	311.06	311.49	311.59	310.82	313.47	310.73	312.53
293.29	295.79	295.58	296.57	291.53	293.52	290.76	295.87	291.06	291.45	291.74	295.64	292.35	293.16	296.44	296.51	294.79	294.14	293.81	296.08	295.49	295.76	296.13	295.74	294.57	295.03	297.04	295.39	293.01	298.45	296.12	296.95	292.08	296.56	295.82	294.82	299.18	292.72	297.37	294.34	293.66	290.25	293.78	294.1	293.8	294.75	295.91	298	293.96	292.35
309.35	314.84	317.18	318.27	312.64	313.23	311.56	314.24	314.84	313.28	313.78	315.52	313.07	315.5	316.13	317.21	312.33	313.95	315.39	316.04	314.65	313.14	315.46	315.41	310.67	314.82	309.62	313.49	313.89	313.81	311.5	311.3	311.4	316.42	313.71	315.51	314.73	316.76	312.29	313.69	311.63	318.94	314.27	312.49	316.91	314.64	317.01	314.78	314.67	313.19
310.48	310.48	312.59	311.5	310.9	311.5	313.07	313.11	314.5	313.33	314.68	312.88	309.62	311.67	310.13	315.45	311.39	312.96	316.81	313.56	311.63	311.59	312.62	311.39	316.14	316.81	317.29	317.24	313.94	313.66	314.03	312.64	311.72	314.29	311.38	315.42	314.89	315.25	310.19	318.65	311.2	310.3	310.51	312.22	312.03	311.36	311.42	307.61	314.69	315.52
312.56	310.09	308.31	312.83	311.85	309.5	310.52	308.15	310.88	311.73	313.02	311.49	311.99	309.69	309.78	309.88	310.39	309.8	310.98	311.6	315.49	310.36	315.85	315.22	310.27	308.95	308.97	313.15	309.46	309.5	312.01	312.01	311.88	309	304.51	310.45	311.9	307.29	309.12	311.56	306.83	311.51	309.5	309.99	313.85	312.95	313.28	308.65	306.57	307.45
325.13	328.29	329.52	331.94	324.8	327.56	327.63	326.42	327.65	327.68	326.11	327.38	329.77	326.97	329.69	330.22	327.2	324.47	325.13	323.18	330.59	326.25	330.88	325.63	329.04	328.59	327.84	330.52	328.1	328.36	328.09	327.64	325.89	328.13	330.16	329.12	325.63	328.15	326.97	325.01	325.93	328.52	327.86	326.95	326.77	328.53	327.1	327.06	327.05	326.74
305.44	304.91	300.95	301.9	305.16	302.03	306.4	306.59	304.06	306.98	304.58	307.85	302.64	305.4	303.45	302.65	309.01	305.18	304	301.29	302.29	304.24	305.83	305.87	303.73	303.39	306.45	302.55	301.56	303.92	303.06	304.25	304.49	303.84	301.96	304.99	304.13	304.79	303.79	303.67	305.64	303.8	302.95	304.16	300.44	301.06	304.58	306.72	304.63	302.66
302.1	309.07	302.36	304.01	304.41	303.24	305.77	303.34	304.79	306.5	303.17	305.56	305.05	303.68	305.32	305.09	305.59	303.79	306.02	306.5	304.89	303.36	302.83	305.57	305.92	306.45	302.98	304.09	304.03	307.61	309.34	304.42	304.99	305.47	301.38	306.42	304.15	306.4	301.1	307.16	307.91	305.09	305.83	305.87	305.54	305.76	305.81	304.62	303.95	306.85
304.63	305.93	304.06	304.27	304.13	300.22	300.25	302	303.62	301.09	304.16	301.86	298.14	300.36	304.02	302.2	303.66	304.84	302.39	303.09	300.88	301.49	302.19	302.43	302.48	304.01	301.44	304.06	295.78	301.63	304.07	305.56	303.85	304.03	301.93	302.67	302.22	304.31	303.89	303.51	302.88	303.14	305.31	300.25	301.38	303.4	300.81	306.27	302.43	305.97
300.49	307.71	305.15	302.37	305.51	305.35	307.72	310.73	306	307.2	302.17	305.16	302.67	304.19	302.71	306.75	304.37	306.29	305.27	306.63	306.58	304.55	305.5	301.72	311.11	308.3	307.97	305.93	302.53	304.7	307.41	304.82	306.29	307.49	305.04	304.52	308.6	304.01	303.69	302.56	304.68	302.6	302.49	308.94	306.44	304.27	303.08	307.97	301.22	302.63
312.52	312.43	310.32	311.84	311.53	314.1	312.41	312.63	306.23	309.16	311.5	312.15	313.99	310.2	311.69	310.97	308.84	312.93	313.41	312.74	318.36	313.13	314.92	313.89	312.7	312.23	311.95	311.92	314.52	309.43	313.41	313.36	308.46	309.12	312.06	313.78	311.91	312.29	311.15	312.06	311.99	312.07	313.72	316.43	311.27	310.98	313.25	314.28	309.82	315.12
315.3	314.65	316.8	314.77	317.41	312.76	317.81	316.57	315.47	317.22	314.43	316.3	315.11	315.96	313.85	311.35	313.88	316.36	314.27	316.02	313.1	315.89	311.19	313.65	317.34	312.51	311.62	312.49	316.17	316.19	315.02	316.21	317.27	311.85	311.93	315	312.28	315.36	313.7	316.91	314.59	314.73	312.69	316.69	315.01	316.55	317.25	313.18	316.98	312.8
311.2	313.87	314.07	314.25	316.02	314.42	313.91	313.04	312.88	316.73	311.36	314.64	314.86	314.59	318.52	313.21	315.36	313.17	312.44	317.13	312.93	316.23	313.73	314.95	315.01	315.05	315.69	316.21	315.98	316.22	315.23	314.36	314.23	318.81	309.9	315.22	314.31	314.99	311.59	315.57	316.13	314.66	313.11	311.67	315.23	316.44	313.62	317.66	313.05	312.61
295.93	298.09	298.87	297.17	294.53	300.96	299.88	300.39	301.41	298.79	298.75	295.44	296.2	301.89	296.4	296.73	294.53	295.68	296.67	297.82	294.38	296.26	300.73	298.16	293.27	296.77	295.74	294.86	297.3	296.92	295.45	295.33	295.8	295.42	298.25	296.15	299.49	296.58	299.33	296.02	300.93	295.15	294.98	294.8	297.33	294.62	295.58	296.8	297.77	297.33
307.18	305.46	307.51	303.5	305.68	301.61	308.93	310.68	310.4	308.59	306.84	307.41	304.58	305.61	308.27	308.61	302.3	305.3	304.29	304.75	304.11	303.38	309.61	303.89	307.64	308.37	301.3	304.88	309.01	306.61	309.01	306.43	306.08	307.92	305.13	305.51	305.61	306.43	304.85	309.09	304.17	304.84	305.37	306.27	306.51	305.85	304.38	305.45	306.13	305.81
301.13	301.98	298.98	301.34	303.86	301.35	298.54	301.82	301.6	303.02	302.32	300.61	303.7	304.13	300.31	300.94	299.33	303.08	300.2	303.26	297.85	301.09	306.29	303.59	296.19	297.47	299.95	301.23	300.7	302.9	302.68	296.99	299.85	296.3	298.13	301.33	301.34	299.41	301.03	302.92	300.42	299.04	300.11	302.29	302.35	299.67	306.93	299.18	301.16	300.81
302.76	303.82	299.09	301.7	300.98	304.49	302.99	305.55	300.15	300.21	303.79	301.68	303.53	303.22	303.19	300.73	302.48	304.39	304.04	305.83	298.84	304.81	304.22	299.07	303.27	303.51	301.21	303.73	302.66	304.42	298.39	305.53	304.4	302.33	300.21	304.77	306	298.89	303.29	303.22	303.02	301.19	301.44	301.93	301.28	303.66	302.84	305.76	302.45	302.86
304.59	300.72	302.32	306.67	305.02	301.7	304.95	301.46	305.96	305.16	306.67	304.81	303.77	303.06	305.51	305.23	300.69	306.52	303.02	303.8	300.65	301.74	306.44	302.96	305.71	299.77	301.82	302.88	303.08	300.1	302.46	302.09	303.96	303.3	301.64	301.03	306.75	305.96	305.5	302.55	302.85	300.99	306.95	305.47	305.67	303.47	302.79	300.63	305.49	302.37
325.43	327.31	324.84	328.6	326.91	324.87	326.37	328.29	326.12	322.7	325.57	327.1	325.02	326.56	329.03	327.63	326.38	329.26	326.4	327.85	326.83	329.8	325.71	329.38	325.83	325.21	331.58	329.17	328.86	327.26	327.22	328.6	326.32	327.12	325.48	328	328	328.67	330.22	326.45	325.83	325.77	326.09	327.52	328.21	325.88	328.28	327.05	322.97	327.48
310.9	315.79	313.72	313.99	315.13	313.22	315.03	316.68	312.39	315.71	312.38	316.05	312.34	316.51	318.32	317.73	314.23	317.72	315.91	311.8	312.04	315.84	317.17	317.03	316.81	316.95	314.71	313.08	315.97	315.31	312.89	312.7	316.52	313.2	315.4	314.3	313.05	313.91	314.7	312.91	313.95	313.83	316.91	311.96	314.82	309.83	314.73	316.04	317.71	313.81
296.09	298.89	297.9	296.37	293.65	293.64	294.9	293.23	294.55	295.04	293.7	296.16	291.63	292.87	290.8	298.17	295.71	293.65	294.53	296	296.58	295.56	296.13	293.61	294.03	294.87	295.62	294.25	295.32	294.31	296.97	295.4	295.58	296.74	293.61	295.67	293.75	295.56	293.21	292.47	293.6	295.89	290.69	296.47	298.35	296.17	292.52	296.56	293.13	291.02
330.31	328.93	324.08	332.85	326.74	325.59	326.54	325.91	328.14	328.48	327.79	325.01	328.21	325.52	327.88	326.94	326.13	327.37	327.71	325.35	329.37	325.31	325.45	326.39	327.71	324.78	324.89	326.26	324.8	326.56	328.15	329.92	326.12	327.06	325.35	324.76	325.43	325.07	329.45	329.17	327.96	328.35	327.47	326.09	323.94	329.28	325.14	327.38	324.38	326.84
295.03	294.5	290.45	295.85	295.97	292.74	294.46	293.08	297.62	295.21	294.47	293.38	292.61	293.09	293.67	295.47	295.49	295.4	293.51	292.21	294.04	294.26	290.25	291.83	296.76	294.98	292.13	288.78	293.44	291.89	290.1	293	291.21	294.42	296	293.24	289.44	295.14	294.82	292	295.88	295.24	292.5	291.39	294.63	295.85	292.29	294.83	294.5	292.7
318.8	318.35	311.66	313.72	313.09	315.02	313.09	311.73	313.9	313.59	314.62	316.44	314.57	316.47	315.31	314.06	313.4	312.63	313.22	314.78	317.75	314.21	315.47	316.19	314.71	315.31	318.77	313.87	308.69	313.68	314.82	316.52	315.92	313.77	318.2	316.44	314.73	318.35	312.82	313.45	316.4	314.35	310.78	314.47	315.78	315.54	316.82	312.85	313.42	315.53
303.32	306.01	301.67	304.42	309.66	303.58	305.25	306.5	302.3	301.34	303.63	305.2	302.93	305.21	305.17	302.15	299.87	299.15	305.1	304.24	304.83	301.1	302.64	306.62	300.44	303.62	300.73	302.88	303.13	303.96	302.87	304.23	303.57	303.93	304.13	302.9	302.94	308.39	303.08	304.15	302.52	301.55	304.59	305.78	304.35	302.18	302.36	304.62	304.25	301.87
309.86	309.98	309.38	311.97	306.98	315.56	310.87	317.08	313.36	312.11	310.84	315.31	312.51	314.71	313.63	314.74	313.35	314.1	312	314.78	311.97	311.24	310.88	313.57	314.85	314.15	313.63	314.47	310.38	312.6	314.08	315.37	309.62	312.26	309.91	311.39	316.01	309.29	313.64	311.63	312.17	313.29	313.43	314.28	314.48	315.28	311.97	311.69	309.77	315.32
309.97	309.23	310.92	309.52	308.23	312.34	311.74	308.71	312.21	313.42	311.81	310.44	314.01	312.67	309.98	309.7	311.38	310.91	311.42	311.45	312.28	310.29	311.88	310.24	313.36	315.02	312.07	313.47	312.08	310.1	310.99	310.01	309.06	310.37	314.19	313.77	308.91	312.48	310.48	313.84	310.27	312.37	313.53	312.39	310.2	307.61	309.69	308.87	310.5	313.54
308.27	306.49	309.29	309.48	309.24	312.61	310.87	311.89	307.28	306.53	307.15	309.71	308.71	308.54	309.67	308.13	308.72	306.98	308.89	312.19	307.82	309.5	311.23	307.19	312.17	306.5	306.75	306.56	310.95	305.98	308.99	304.04	312.21	309.06	306.78	306.51	308.09	306.74	305.75	306.57	310.73	308.84	309.97	312.27	304.95	309.73	310.65	308.24	307.47	307.9
303.37	306.34	304.34	304.1	305.95	307.51	304.44	305.55	303.75	303.49	303.38	303.27	305.1	306.69	306.63	306.08	304.92	302.53	308.55	308.21	300.25	302.35	304.98	303.87	306.69	306.67	303.68	306.05	303.71	303.52	304.58	301.8	305.44	301.49	306.5	302.62	303.3	307.86	304.47	303.34	300.06	304.41	306.22	303.7	303.34	302.12	304.37	304.25	304.55	308.63
312.03	314.15	312.76	311.17	313.87	310.95	311.15	314.96	310.83	311.72	313.98	311.68	311.96	311.35	313.02	310.41	314.7	316.41	316.1	315.35	314.33	313.69	312.43	313.99	315.98	310.25	314.77	314.4	311.73	311.51	313.82	313.42	309.8	313.03	315.16	313.46	313.65	309.43	315.69	311.64	313.07	313.65	317.05	312.65	313.29	316.95	316.41	315.63	311.09	309.55
318.81	320.41	321.71	319.41	318.13	318.29	319.93	321.53	323.9	316.37	316.44	317.04	316.33	320.35	316.25	319.82	317.25	320.55	319.36	321.32	315.49	318.43	319.63	318.75	315.26	321.99	322.29	318.77	314.37	315.91	316.88	318.96	313.59	318.35	315.28	318.01	318.41	320.85	318.82	317.26	318.12	316.67	321.87	317.81	317.09	320.03	319.59	317.9	318.44	321.07
316.44	308.43	312.71	316.31	311.89	311.65	317.11	316.55	311.41	312.05	314.96	316.61	315.31	312.59	315.13	316.11	313.64	312.67	312.99	317.53	312.41	312.57	315.3	315.03	314.74	315.27	318.81	314.22	311.25	316.41	314.87	313.7	315.39	310.64	311.44	312.05	316.91	314.05	317.5	313.4	311.91	314.27	313.07	313.55	318.62	316.77	316.88	313.59	317.97	316.96
307.21	310.15	314.24	311.52	307.26	305.9	308.23	308.11	309.58	309.07	309.23	305.29	308.27	310.09	309.59	312.91	311.24	305.36	309.88	312.22	313.45	308.67	309.05	310.3	306.17	307.92	307.91	308.37	309.35	309.48	307.77	306.24	305.56	306.24	309.87	309.91	309.93	310.53	310.66	307.92	310.4	304.8	308.37	310.35	312.57	308.79	308.46	312.48	308.49	307.72
318	318.04	313.22	315.25	317.92	319.63	316.68	317.09	315.74	316.18	314.1	317.55	315.94	320.31	317.95	315.48	318.2	318.16	315.79	319.24	317.09	318.01	317.83	319.06	318.75	316.89	318.9	316.1	316.35	315.11	316	319.15	320.37	314.54	319.4	315.28	315.61	314.15	313.45	315.12	315.24	316.62	318.72	315.88	316.46	319.38	319.64	315.36	318.23	315.98
301.54	299.23	299.89	297.66	300	299.04	298.4	299.86	301.44	301.26	299.14	299.17	298.31	299.77	303.78	297.68	299.18	299.54	296.7	299.49	302.62	298.24	296.73	299.6	301.61	300.2	299.16	298.73	300.75	299.9	300.19	299.9	303.32	302.05	299.09	299.17	297.74	300.44	299.32	296.8	295.6	299.85	295.67	295.53	301.04	294.82	296.89	299.47	299.26	300.14
313.78	315.59	311.1	311.17	312.32	313.82	313.95	313.33	311.53	312.04	312.95	315.43	310.09	310.23	316.29	310.67	311.99	312.64	312.45	309.19	311.45	315.41	309.93	315.68	311.21	314.96	315.97	316.81	312.52	312.96	314.58	313.52	314.98	313.45	315.58	312.73	311.82	313.04	313.32	311.19	314.54	315.09	310.49	314.35	317.15	313.28	312.37	312.86	314.12	310.79
313.43	314.92	310.81	314.29	310.38	314.5	311.74	307	313.8	316.33	314.65	315.9	312.22	317.15	315.99	312.61	310.75	312.73	310.93	312.98	315.5	312.14	313.42	314.4	314.78	310.65	313.76	315.65	314.85	313.93	310.84	310.22	311.87	310	310.75	313.52	307.31	312.47	311.42	314.36	317.08	310.11	315.85	318.15	314.6	313.91	315.66	315.77	313.11	311.8
304.5	302.66	305.66	308.8	307.05	303.24	304.34	307.28	305.38	304.49	305.78	301.8	307.63	305.99	307.42	304	303.71	306.2	303.17	308.17	301.12	304.63	307.42	307.32	308	306.49	304.43	302.87	305.71	304.36	300.46	303.7	305	309.41	300.03	303.63	303.67	300.99	307.46	303.68	304.74	303.84	303.85	305.38	302.52	304.74	305.48	307.92	303.31	304.03
304.19	306.35	305.5	301.38	305.69	305.96	305.77	307.67	301.95	306.84	304.59	303.31	305.56	305.44	306.41	302.22	303.97	303.11	305.12	305.08	305.74	306.45	300.84	304.46	303.59	308.65	305.33	302.7	305.22	306.44	305.96	308.68	307.6	302.7	304.94	305	309.03	305.48	305.24	303.41	303.92	304.57	304.11	302.83	304.62	304.72	304	306.32	302.91	304.02
311.52	314.02	313.1	314.42	316.58	311.27	310.17	316.34	312.82	312.62	311.27	312.56	316.5	316.94	316.81	312.78	309.5	313.74	308.18	309.81	317.7	315.74	313.07	310.72	310.9	311.53	310.22	309.7	312.32	309.01	311.99	313.71	314.32	310.07	314.74	310.53	313.53	311.99	310.26	312.35	309.29	312.05	311.53	311.16	310.41	312.19	310.91	311.11	307.65	313.75
298	303.2	302.58	299.78	300.13	299.87	304.34	299.58	299.41	298.77	303.25	300.38	302.56	300.26	300.16	302.16	300.86	299.02	302.36	301.14	299.27	302.74	299.18	302.52	303.31	300.28	304.44	302.49	300.79	303.57	303.83	299.32	302.24	301.12	298.49	301.56	302.73	300.08	303.87	300.29	302.33	298.43	300.63	300.36	299.22	301.62	300.39	300.3	300.66	304.17
305.48	306.65	309.71	305.4	306.77	303.59	309.71	308.1	305.82	307.01	304.99	306.59	307.01	303.83	306.5	306.05	306.5	306.46	304.33	306.43	306.86	305.05	310.77	305.19	306.63	307.17	306.69	303.95	305.53	304.15	303.94	304.48	311.34	304.02	305.82	306.94	304.79	305.31	307.9	309.45	305.92	307.84	303.36	303.64	310.39	307.24	304.69	306.52	306.15	308.22
312.73	313.82	314.35	316.58	316.52	312.05	314.39	315.68	312.64	314.33	311.62	315.85	315.23	317	313.27	317.46	315.12	316.54	313.84	313.87	316.44	316.47	312.49	315.65	314.01	311.74	313.56	313.16	312.85	316.7	317.24	316.12	314.63	314.03	313.95	314.19	318.62	313.75	312.58	318.77	314.49	314.36	315.32	312.82	315.77	314.63	314.73	315.22	315.05	312.86
315.8	313.79	315.95	317.51	319.41	313.29	314.41	314.71	311.39	315.17	314.22	316.6	318.36	313.84	317.85	320.19	318.26	320.07	317.51	320.95	318.09	317.05	318.34	315.62	315.76	317.26	315.54	318.7	312.69	318.08	314.2	318.54	315.85	320.65	318.08	314.93	315.31	320.6	314.8	320.48	316.33	318.14	316.25	317.27	312.9	319.67	315.98	315.8	318.28	315.03
315.85	314.71	321.66	317.17	317.77	317.43	318.26	313.43	318.75	316.49	316.43	318.54	314.16	320.38	319.88	311.58	316.95	315.57	319.64	316.49	313.16	315.78	320.32	315	318.78	318.88	318.4	322.37	315.67	317.73	316.73	319.62	321.65	317.63	317	320.22	319.38	315.29	314.87	319.14	313.63	317.3	315.9	314.14	316.51	316.77	315.83	315.2	315.76	314.35
313.7	311.42	316.45	312.32	315.15	315.97	313.16	314.64	315.14	313.21	316.09	315.69	315.71	312.41	314	312.71	313.63	318.29	315.22	312.2	314.88	316.18	313.38	314.07	312.61	315.88	315.75	316.56	312.46	316.14	315.32	315.11	315.43	313.35	315.72	317.31	317.04	315.46	310.03	313.7	312.55	314.52	318.79	315.08	317.74	315.69	318.34	310.78	314.61	315.32
313.56	314.59	311.8	313.13	311.88	312.3	314.58	316.82	318.37	311.25	310.95	318.05	314.56	309.87	308.71	313.53	312.98	312.73	313.44	310.07	313.6	313.67	312.56	313.07	315.54	311.56	314.03	311.27	313.13	311.88	313.26	311.7	314.73	312.02	310.96	312.49	314.06	314.09	310.66	312.19	313.98	311.97	313.08	312.14	310.96	310.95	313.91	311.11	315.03	314.08
312.24	311.96	315.37	314.55	315.9	313.21	313.7	312.03	314.52	313.16	311.43	314.54	313.48	313.14	313.85	314.34	314.6	313.88	313.12	315.69	311.47	314.46	312.73	313.22	314.33	312.77	313.68	312.11	310.7	314.81	310.31	312.1	313.89	313.51	316.18	312.52	313.23	312.5	316.32	310.83	313.87	315.44	316.57	313.38	313.15	312.66	314.17	313.74	317.58	313.1
318.78	315.99	315.46	316.2	315.38	315.84	317.68	316.16	318.2	315.94	317.63	321.85	316.68	317.43	316.89	317.69	312.58	319.29	320.39	319.23	319.26	316.12	316.79	314.96	316.76	317.76	316.82	316.25	316.21	318.36	311.98	318.03	317.05	318.48	319.08	315.71	320.81	318.9	316.81	315.99	319.25	316.12	316.94	316.8	316.63	317.73	318.66	318.52	317.69	315.44
305.14	307.38	304.06	302.77	300.73	305.61	306.06	304.88	304.38	299.83	305.2	304.4	301.61	304.61	304.4	303.86	304.04	303.14	304.72	310.47	305.36	304.47	305.93	304.78	304.34	306.74	306.15	306.18	305.79	307.03	305.12	305.35	306.23	303.91	302.34	303.86	302.93	307.95	302.66	308.01	303.66	305.22	305.72	304.88	304.87	304.24	302.22	304.05	303.28	304.69
314.68	314.65	315.35	316.78	315.78	316.91	316.72	315.19	315.79	312.91	311.4	311.74	314.47	314.72	315.85	317.02	310.85	315.09	308.79	311.52	315.53	313.32	314.04	318.52	315.44	317.7	311.98	312.83	315.32	316.63	317.32	314.72	315.46	317.03	319.73	310.39	311.22	313.75	316.06	312.62	311.08	316.29	313.89	310.73	317.05	312.55	317.56	314.29	314.06	315.69
310	314.66	312.67	314.83	309.84	312.22	313.53	313.18	310.69	312.96	311.87	311.42	310.06	311.59	317.06	313.15	312.28	312.98	312.51	315.42	315.62	312.61	310.48	314.41	312.13	311.87	311.51	313.23	312.37	310.75	311.19	316.17	307.44	313.58	310.45	312.21	314.77	315.67	310.66	313.62	312.83	312.09	312.54	309.11	311.13	316.21	312.07	315.24	311.15	310.02
311.57	315.24	310.35	311.53	315.67	312.23	313.58	312.64	311.94	309.14	313.74	314.42	313.31	311.02	314.38	311.78	312.37	313.53	310.11	309.93	311.28	311.01	314.38	311.38	314.63	311.21	312.14	312.86	309.2	310.41	312.15	311.99	312.88	313.46	316.13	315.6	312.92	313.43	310.76	313.3	311.98	308.56	308.51	313.04	312.53	309.21	311.21	310.3	312.9	314.37
306.54	311.27	309.77	305.22	307.94	311.93	309.05	307.4	308.15	306.28	307.91	308.78	310.41	312.75	312.29	309.32	308.53	305.77	311.1	309.37	309.53	309.61	309.03	307.17	308.9	309.85	309.59	308.28	308.04	310.19	309.41	308.86	310.82	311.86	308.26	306.12	309.37	309.51	309.45	306.42	306.8	308.84	309.58	312.08	309.06	308.71	308.25	307.83	311.76	310.92
317.63	314.78	318.52	318.25	317.86	314.99	317.32	318.38	315.21	318.84	318.67	316.86	320.47	317.81	317.23	316.52	319.11	315.95	317.32	320.69	318.83	316.98	316.9	317.61	316.08	317.19	318.88	315.44	319.71	315.62	317.54	320.16	318.7	319.21	320.55	320.85	318.94	317.59	314.44	317.42	318.71	317.82	315.32	315.44	318.63	317.21	317.02	320.05	318.91	316.07
305.3	306.13	302.86	301.45	302.12	302.8	304.29	303.64	303.42	301.11	302.08	304.14	303.02	301.11	302.04	303.94	305.11	297.75	305.33	304.29	301.62	303.12	303.9	302.35	302.74	304.51	301.06	301.51	302.29	300.38	304.83	300.28	304.07	301.51	302.08	299.22	301.86	304.39	304.3	301.81	298.62	303.02	303.83	305.59	302.84	302.84	302.52	305.78	304.19	302.02
303.38	302.95	306.1	302.78	302.75	303.36	300.26	306.38	305.2	302.11	302.78	306.45	305.83	310.27	301.72	303.5	305.87	305.49	306.54	305.28	304.15	306.27	306.5	302.41	305.15	301.45	306.1	306.48	302.15	304	305.93	306.63	306.92	304.44	305.33	308.83	300.19	305.15	305.25	304.38	305.65	306.28	303.76	301.37	304.26	304.78	305.18	304.59	302.91	303.95
301.64	302.94	305.65	299.98	303.2	305.27	300.32	302.92	303.52	302.84	301.61	301.41	304.67	300.41	303.13	302.38	303.83	299.36	301.31	299.66	305.4	306.7	301.6	301.79	301.38	302.87	301.48	299.25	305.64	300.24	303.42	303.45	300.39	301.79	301.37	302.42	302.17	303.8	303.22	304.87	302.08	305.19	302.58	301.99	301.62	302.02	302.72	303.9	301.72	303.59
314.51	313.85	316.98	312.42	314.38	314.64	318.82	314.43	312.45	311.76	313.44	313.65	312.21	313.68	313.17	309.84	314.1	311.46	312.6	314.27	314.52	313.85	317.2	313.71	314.56	311.25	308.81	315.11	311.64	313.84	312.93	314.7	312.37	309.51	315.77	314.54	311.75	313.19	312.34	314.6	311.68	311.7	314.1	313.82	319.85	316.93	315.39	314.28	313.17	313.65
314.85	312.01	313.24	315.38	310.14	316.75	312.55	309.71	313.95	313.14	311.88	311.45	309.32	312.01	315.77	311.08	313.6	313.01	312.75	312.16	311.3	313.52	309.89	313.93	311.16	311.24	311.13	311.58	310.32	313.6	313.84	313.56	310.98	311.12	312.71	312.8	313.2	314.24	310.43	314.55	310.64	312.75	310.91	314.81	315.39	317.89	310.39	310.11	314.14	316.02
303.76	306.07	306.7	303.04	307.79	307.64	307.51	307.51	307.65	308.14	309.63	305.54	307.67	303.32	309.27	307.32	305.1	307.15	307.19	305.72	307.26	305.74	302.83	306.01	309.3	307.24	305.76	307.31	304.57	307.61	304.59	307.74	309.07	308.38	307.09	308.29	306.94	304.1	304.67	303.36	306.72	304.23	306.89	309.33	305.51	307.69	306.97	304.64	306.22	307.76
319.72	318.9	318.12	317.46	315.29	313.81	313.91	317.95	319.82	316.09	318.46	317.87	316.66	316.84	315.82	317.35	314.44	317.76	315.6	313.03	318.5	318.05	315.65	318.74	316.5	316.34	317.18	318.83	318.08	317.27	317.42	318.81	315.15	315.04	320.86	315.52	316.57	314.16	316.15	316.47	317.68	319.2	319.63	317.38	319.97	315.5	320.89	318.94	314.59	322.72
308.21	302.59	306.9	307.18	306.1	305.89	301.07	307.52	310.61	306.6	305.09	304.74	304.65	308.28	306.65	305.89	306.73	303.85	304.93	304.9	310.31	305.44	302	306.04	301.95	302.89	300.48	305.42	307.03	307.15	305.71	302.47	303.27	305.92	306.2	303.3	305.1	300.9	307.45	305.88	307.64	305.77	307.97	305.21	307.02	303.63	307.62	304.44	304.53	303.6
317.1	315	320.1	314.13	316.59	316.45	316.71	316.81	317.01	318.01	317.1	317.62	315.33	313.64	313.91	316.92	318.39	315.53	315.13	314.4	316.23	318.81	317.36	316.72	316.46	318.21	318.94	315.54	318.99	315.66	317.59	318.1	317.31	319.22	312.73	318.2	318.56	318.62	316.03	317.31	318.42	317.84	316.63	315.61	317.55	316.15	316.14	316.83	313.94	312.75
318.99	319.13	317.73	314.76	315.51	317.97	320.56	314.86	316.16	316.81	316.54	315.92	318.5	315.11	318.62	317.24	317.77	319.64	313.07	314.18	316.59	318.32	310.37	314.37	314.3	319.09	313.51	316.91	317.15	317.36	313.21	314.88	316.8	317.77	314.49	317.65	314.37	319.33	316.8	317.39	319.41	317.87	314.18	316.39	316.91	315.17	314.07	316.31	319.52	319.9
329.33	326.74	325.53	326.62	326.03	327.97	324.79	327.71	325.56	322.46	331.72	328.33	325.86	326.56	327.67	327.48	325.52	325.7	325.77	329.42	329.12	327.21	328.9	331.61	325.36	329.07	326.29	327.18	327.13	331.22	325.31	326.41	325.03	329.06	329.54	328.48	329.68	329.61	325.38	327.24	327.51	328.78	327.95	327.57	327.76	327.47	325.31	327.24	328.45	325.23
317.38	313.75	313.98	317.83	314.22	314.85	314.32	315.86	313.67	312.22	311.67	316.86	317.66	316.22	316.18	317.19	314.92	311.7	315.1	316.33	314.56	314.31	310.78	317.61	315.59	315.91	315.93	315.69	313.29	314.21	315.28	310.81	317.42	316.37	311.31	316.61	318.18	316.56	316.93	313.96	312.02	313.55	316.24	315.49	315.25	313.49	314.56	317.71	313.75	315.26
304.13	304.07	304.01	306.2	303.23	305.13	306.27	307.98	306.98	309.33	303.28	309.72	304.49	306.7	306.23	306.02	304.35	308.82	304.11	307.5	304.84	305.45	308.49	302.37	308.26	309.24	306.5	304.61	307.43	303.85	306.83	308.46	301.24	302.24	305.71	303.18	302.92	305.58	304.7	304.66	302.74	303.71	304.53	302.08	302.04	306.68	306.07	305.82	308.43	305.01
304.52	295.33	299.95	301.07	298.91	299.94	300.68	298.77	298.98	302.72	305.18	301.34	301.78	304.54	298.57	298.96	299.89	300.41	301.98	300.94	299.71	298.72	298.24	301.56	302.97	299.24	298.93	299.01	301.62	303.04	302.35	300.81	302.49	299.97	303.66	300.36	300.04	297.2	305.24	301.71	297.54	303.69	302.33	297.17	299.07	299.9	299.49	303.11	304.15	299.93
304.04	308.05	304.03	308.79	303.18	307.43	305.65	303.21	304.46	305.13	307.61	302.15	305.1	305.26	304.33	303.08	306.04	305.3	304.41	306.98	305.43	307.4	302.19	301.1	304.69	302.35	306.78	304.41	303.91	307.24	306.27	303.4	302.02	304.56	303.22	302.77	304.57	305.62	302.04	303.06	302.8	304.78	306.89	301.75	307.66	301.34	302.62	304.05	302.86	301.48
305.07	302.79	303.75	303.5	302	306.42	301.82	305.33	302.49	300.83	305.57	302.67	303.11	304.29	303.68	303.5	303.19	307.8	303.87	303.93	303.39	306.27	303.46	303.6	304.35	302.78	304.78	301.68	303.17	303.06	300.62	304.86	304.72	304.11	306.64	303.86	307.01	305.14	304.24	303.75	304.63	302.97	304.71	304.41	302.93	302.41	305.14	304.27	305.06	304.54
329.47	324.73	327.25	327.44	326.82	327.96	328.16	328.19	324.54	325.75	326.34	323.62	325.33	328.14	324.95	322.99	328.52	322.82	323.01	327.55	327.84	329.21	326.92	329.78	328.72	325.83	328	327.39	326.99	328.03	331.33	323.73	324.4	330.83	330.28	328.81	328.79	330.25	327.55	327.48	329.54	327.39	327.96	330.61	329.42	325.48	327.92	326.07	327	327.43
305.55	305.61	301.79	304.48	305.71	307.35	307.01	301.37	304.98	308.33	305.55	302.36	303.79	308.23	304.36	303.52	307.55	309.13	306.66	303.76	304.82	308.18	305.45	306.07	305.98	306.46	307.06	302.15	303.46	304.34	303.71	305.82	303.41	306.9	302.67	301.48	306.32	304.88	307.07	303.91	305.46	304.51	303.72	304.18	309.58	302.84	304.64	304.52	302.56	305.32
294.64	295.4	294.7	294.88	294.84	295.88	294.92	293.41	294.15	294.25	292.12	291.79	291.18	294.36	292.03	293.39	295.02	293.78	294.37	290.34	293.49	297.04	293.73	292.79	293.8	294.75	291.77	293.45	291.96	293.7	294.21	299.28	297.36	293.43	296.55	294.64	295.4	295.65	295.37	294.01	293.52	291.8	296.87	297.14	295.44	295.94	295.33	293.65	296.66	292.12
311.29	309.88	311.64	312.25	311.24	309.57	308.62	310.06	308.32	308.56	309.58	307.59	310.47	310.25	312.93	312.62	309.45	308.6	306.91	310.96	307.67	309.72	313.39	309.09	308.18	310.71	310.98	310.62	313.96	309.09	312.4	313.84	310.25	310.47	307.73	310.67	309.43	314.69	311.16	308.65	311.71	310.9	307.2	314.04	310.02	310.6	311.28	307.8	308.21	305.48
298.71	294.5	294.12	293.31	293.72	296.41	294.16	294.64	294.22	292.48	293.05	294.51	293	295.35	292.86	295.63	293.81	297.27	292.85	295.55	293.12	288.31	296.42	295.58	292.73	295.16	292.23	294.22	296.35	293.78	292.98	296.61	295.6	295.36	298.4	294.02	292.5	293.32	296.84	293.08	295.91	295.7	297.02	297.99	295.18	294.86	296.7	295.94	298.36	294.79
324.73	328.47	325.94	328.53	328.42	329.24	326.71	329.88	325.68	327.13	327.37	329.25	322.57	327.97	326.57	328.58	328.18	324.17	326.67	325.32	323.41	330.09	324.63	324.19	328.83	329.32	325.15	325.26	326.15	326.95	324.21	323.7	326.49	328.49	323.81	326.07	325.81	325.59	330.73	324.55	329.27	324.16	327.65	327.31	331.94	327.67	326.85	328.53	325.2	323.48
314.87	320.26	315.36	318.34	316.55	319.06	317.82	315.97	317.28	312.26	316.92	317.11	314.7	316.47	316.27	318.42	319.34	317.79	315.47	318.08	316.59	317.93	318.31	319.85	316.42	319.84	316.84	316.86	314.52	318.18	319.57	317.18	315.62	315.42	315.22	318.88	320.17	316.62	317.95	318.48	319.22	317.59	315.47	314.45	315.52	318.09	316.18	318.87	318.08	320.83
317.26	314.54	312.23	315.57	310.02	317.33	314.35	315.57	314.67	316.61	315.68	313.98	315	312.12	314.72	314.74	315.69	315.03	309.89	315.62	314.14	310.13	314.64	310.68	316.87	315.82	319.87	314.49	313.7	316.74	313.76	318.53	315.98	317.32	314.78	315.7	315.26	312.39	315.94	315.61	312.38	314.26	314.56	310.47	316.06	315.87	315.42	312.77	312.78	314.41
298.67	299.77	300.63	299.35	300.87	296.44	299.25	296.26	301.21	299.97	303.1	303.58	302.09	297.4	298.84	298.22	301.39	303.56	294.94	300.93	302.26	299.53	299.19	302.5	299.85	302.85	298.94	299.02	299.9	297.95	297.93	301.29	301.82	303.4	301.66	299.68	298.25	300.63	295.58	301.61	298.93	295.52	297.26	299.9	299.27	300.42	301.45	299.74	298.83	300.87
301.56	303.9	302.56	302.05	306.16	303.23	306.3	302.62	298.54	304.95	303.01	302.28	301.95	302.87	303.75	304.95	302.7	303.69	302.48	300.08	301.49	301.99	301.5	303.77	301.81	301.9	303.76	302.94	297.93	302.84	300.97	304.84	303.65	304.31	304.32	305.77	308.23	300.74	303.94	306.72	301.79	305.04	304.7	305.35	307.15	303.5	304.3	301.6	304.48	306.17
314.5	312.36	311.82	314.18	312.83	311.81	310.47	310.44	312.27	310.11	311.15	314.96	313.28	308.32	309.14	312.63	311.72	312.32	309.93	309.29	314.67	308.68	311.79	311.56	311.25	314.07	312.45	312.45	313.38	312.11	312.08	314.33	309.42	311.67	314.96	312.03	315.5	314.63	306.99	312.56	308.89	312.06	313.96	315.03	311.76	311.43	314.05	309.58	310.37	316.46
304.96	308.87	305.26	307.9	305.8	306.98	306.89	303.07	304.72	305.52	306.58	306.78	301.75	304.05	303.27	304.29	305.17	305.98	302.6	300.88	302.73	300.36	306.62	306.84	307.17	303.14	307.01	307.5	305.6	306.85	301.74	306.5	302.81	306.88	299.77	304.74	306.58	304.89	306.41	303.6	305.99	305.55	306.64	302.98	304.64	307.21	307.68	302.94	308.11	307.78
303.47	304.66	305.56	307.37	306.37	306.61	306.22	307.02	305.85	306.52	312.75	306.83	307.41	307.44	305.71	307.51	305.58	310.89	308.47	305.89	302.85	306.08	308.24	306.95	307.75	307.53	306.29	300.12	307.18	310.58	307.82	306.36	305.9	309.71	310.61	308.93	302.03	306.68	304.24	306.19	305.03	302.44	310.2	307.6	309.08	304.14	309	303.49	308.91	306.68
304.12	303.16	302.56	302.78	303.16	301.92	301.43	302.89	302.41	302.55	307.73	301.44	300.56	305.89	301.66	304.04	299.59	306.71	304.59	301.7	303.95	301.48	306.16	301.73	303.51	300.16	301.75	303.37	302.55	302.97	303.59	305.82	302.68	300.75	302.89	308.17	298.78	298.64	301.68	303.52	304.56	300.56	300.98	303.62	303.89	301.74	304.39	302.24	304.21	300.46
290.5	292.11	292.7	292.84	295.19	292.49	294.15	293.56	293.08	293.42	294.59	291.22	294.9	294.7	294.29	295.49	295.07	294.75	291.99	288.93	294.62	293.01	298.72	292.41	298.41	295.26	294.72	290.92	290.53	293	294.14	293.59	294.23	294.79	294.74	292.29	297.89	293.03	295.77	293.38	291.13	297.71	292.72	293.09	293.81	290.64	295.32	291.57	294.42	294.73
300.75	302.55	305.02	303.02	305.1	304.78	303.28	307.37	304.71	304.89	306.52	304.98	300.98	305.23	304.2	305.7	303.21	301.93	305.5	306.2	303.71	303.75	300.59	300.05	302.13	306.58	302.29	299.66	304.11	302.01	303.2	305.44	303.78	303.34	302.7	302.67	304.6	301.16	304.46	306.48	304.69	305.92	305.72	303.72	300.72	308.62	302.42	303.18	302.06	301.15
308.62	308.36	307.09	303.51	305.79	309.99	309.08	306.07	307.27	305.09	307.59	305.43	304.54	304.77	305.64	308.03	307.64	305.64	306.18	306.27	309.05	306.72	306.24	310.74	305.85	306.5	307.51	308.02	306.46	307.94	304.55	303.52	308.53	307.89	305.09	304.33	308.43	308.77	310.91	307.29	305.46	309.1	304.97	307.7	309.1	304.39	308.46	306.93	306.08	304.51
314.72	314.82	314.92	316.9	314.81	311.63	314.25	317.99	314.46	314.61	315.45	314.57	318.48	316.19	314.93	315.68	314	312.26	317.56	314.41	317.4	313.33	314.33	315.29	316.41	316.08	317.85	319.23	315.64	317.35	318.77	315.3	314.3	313.58	313.78	314.47	312.9	315.13	315.51	317.85	316.07	312.89	315.48	314.71	314.76	313.59	316.01	316.97	314.38	317.03
329.02	327.35	329.09	325.86	328.19	323.89	330.9	326.66	328.75	329.07	330.65	328.03	328.37	330.33	328.17	330.07	327.87	331.05	329.88	333.68	326.94	327.69	331.24	321.78	327.31	330.45	330.16	330.41	331.99	327	328.59	327.02	328.85	331.87	331.6	326	327.03	327.09	329.84	326.83	328.72	329.89	332.71	330.38	330.99	330.42	327.19	327	329.53	331.63
307.08	299.98	301.88	302.94	303.34	303.64	306.45	302.48	304.05	303.39	303.84	305.01	304.24	303.68	303.51	308.46	300.88	301.82	304.17	308.22	303.69	307.21	305.3	307.83	306.85	307.52	304.48	303.77	305.5	304.82	304.77	303.3	304.33	305.6	304.99	310.79	305.98	303.5	304.43	302.75	304.26	302.48	306.94	304.58	303.67	308.91	305.28	305.4	304.92	308.22
304.42	303.01	303.17	303.33	303.97	305.3	304.56	302.07	307.24	305.44	304.47	305.38	304.01	308.85	304.57	304.11	304.37	303.14	305.94	307.08	305.25	304.82	305	305.23	303.78	303.06	306.58	305.44	304.52	303.36	301.87	303.21	305.63	304.9	303	302.97	304.76	301.31	303.91	306.42	305.18	304.06	307	306.76	304.89	301.89	309.74	304.22	306.53	307.54
318.54	315.28	317.38	318.4	315.21	310.89	317.92	316.27	313.68	312.78	316.17	316.82	315.62	313.86	316.75	314.23	311.74	315.2	313.73	315.9	316.05	316.2	314.73	317.4	315.26	314.64	313.08	314.25	315.89	314.69	315.11	316.09	318.64	320.18	314.4	315.18	312.94	314.09	313.1	312.92	312.76	316.46	316.5	317.08	316.76	316.62	315.93	315.02	315.24	317.07
302.63	305.16	309.48	303.33	306.44	307.35	303.75	306.84	303.86	304.43	305.45	300.25	303.85	303.56	305.99	306.19	305.74	306.88	307.94	306.66	305.07	307.03	307.42	306.63	304.67	305.49	307.19	305.62	308.4	306.02	302.07	304.85	305.07	306.09	303.36	308.3	302.27	308.13	305.63	305.27	300.73	303.93	305.92	304.31	306.38	308.26	306.84	301.68	305.39	306
308.83	311.24	309.08	311.33	311.31	306.39	309.62	311.04	312.52	311.99	313.66	306.89	311.38	311.77	313.61	308.06	310.91	311.17	310.73	313.05	313.31	310.69	312.13	313.55	312.55	312.35	313.21	310.46	311.65	311.31	313.39	311.2	309.25	307.76	314.05	312.6	308.82	312.8	308.92	310.77	311.15	312.48	312.07	310.74	313.33	314.09	312.35	311.01	305.89	305.89
313.83	313.06	311.82	314.47	314.18	314.42	311.88	313.34	313.72	314.19	315.2	312.45	312.01	312	314.36	316.7	311.18	313.84	316.19	313.46	312.86	316.3	312.68	311.36	310.82	314.84	317.47	314.84	310.69	314.91	318.64	313.46	312.67	308.99	311.93	313.66	311.54	314.13	312.97	313.43	313.88	315.48	313.99	308.47	312.65	312.43	317	315.42	315.63	319.52
306.35	308.26	306.13	309.12	304.9	305.64	301.5	305.21	305.68	309.05	300.8	306.8	304.31	308.42	304.99	304.06	306.32	309	304.36	302.04	305.57	307.88	308.78	306.65	304.3	304.25	307.83	306.78	305.76	306.26	309.02	309.15	303.6	305.91	303.18	304.33	307.88	306.62	305.53	303.94	306.92	305.18	304.31	305.78	306.56	304.79	305.92	304.14	303.32	307.24
311.62	314.7	313	315.66	312.81	315.11	309.93	314.08	309.55	312.43	314.85	311.87	311	316.92	314.7	313.57	314.37	314.21	311.84	314.48	315.92	314.12	312.89	311.38	309.68	311.51	313.68	311.36	311.38	312.66	314.32	314.92	312.23	314.63	315.25	313.4	316.78	316.12	311.98	312.71	313.01	314.08	312.06	312.98	310.48	314.41	317.52	311.23	313.26	311.73
314.76	312.23	314.63	313.48	313.34	316.75	314.22	311.9	310.11	314.35	316.14	314.97	316.6	314.05	311.43	316.08	315.15	315.72	315.3	315.78	315.14	316.04	315.44	313.55	315.66	312.55	314.64	318.06	312.54	315.02	314.62	318.13	315.55	315.72	312.21	312.37	311.54	315.12	316.16	312.96	311.21	313.21	314.73	315.84	313.56	311.57	315.53	315.77	310.65	313.49
317.3	318.83	319.82	316.96	314.84	313.52	317.41	314.84	317.71	318.2	319.78	317.96	315.68	318.39	319.9	319.2	312.74	319.58	318.55	318.08	316.73	315.91	315.25	317.28	318.14	312.23	321.21	314.38	315.82	319.79	318.63	315.04	314.97	322.03	317.1	317.84	313.63	317.78	313.72	316.75	315.1	318.61	313.94	316.76	319.14	319.73	314.56	316.09	317.71	315.7
298.46	296.43	296.94	297.22	295.99	295.5	296.75	298.91	297.85	300.06	292.54	296.54	296.7	296.47	298.11	296.2	292.46	299	294.44	295.51	297.15	299.11	295.77	296.18	299.39	293.73	297.14	294.1	299.1	295.52	300.12	298.3	295.79	298.18	298.27	296.79	295.36	293.98	299.15	297.95	296.78	298.78	297.01	294.82	298.55	295.57	295.38	296.26	295.5	295.15
317.35	314.38	317.14	314.2	319.31	317.34	311.83	316.54	312.55	317.37	317.73	311.82	315.33	314.22	316.17	315.9	315.83	314.79	311.98	315.11	316.67	315.72	315.85	310.72	312.01	315.91	312.29	316.85	316.64	315.57	316.31	315.09	315.69	313.54	311.21	313.05	313.37	316.41	316.55	314.28	314.88	314	310.92	313.57	314.54	317.26	312.6	319.23	310.86	315.52
322.76	325.7	322.92	325.24	323.94	322.46	326.01	328.07	326.68	323.29	323.65	324.19	322.66	325.79	323.2	319.56	326.5	323.95	327.08	323.17	325.64	324.04	325.12	325.35	321.73	325.37	324.12	324.82	324.12	322.83	325.71	325.86	328.47	325.5	321.5	326.62	322.77	321.69	325.03	323.63	327.01	325.92	323.74	320.42	326.36	327.54	324.65	323.77	324.15	326.01
315.84	319.11	314	318.5	319.36	310.24	316.84	314.86	314.28	315.37	317.06	323.33	317.17	314.35	318.07	313.93	313.25	319.5	315.4	316.78	316.01	317.09	314.64	315.38	316.4	314.33	317.32	315.55	314.61	320.51	315.57	319.36	314.42	315.17	317.44	316.65	315.86	313.74	314.91	313.7	314.26	318.08	316.11	315.69	315.95	317.17	317.92	314.91	320.23	316.95
329.94	326.47	326.99	328.74	328.16	328.62	326.38	327.19	326.76	325.39	329.19	330.43	327.4	327.23	324.92	326.68	327.73	330.39	328.15	326.68	326.59	329.5	328.6	328.08	329.35	326.18	330.64	327.38	325.95	327.06	328.62	326.1	329.02	326.57	328.25	327.62	326.75	327.53	331.3	325.51	326.79	324.77	329.88	328.93	323.58	330.1	326.01	324.79	327.43	327.54
311.62	312.28	313.4	312.66	311.19	311.71	310.42	312.3	313.53	311.01	311.56	314.01	311.5	308.48	309.54	312.18	310.74	312.45	309.39	312.24	311.89	310.22	312.32	306.76	312.53	313.39	308.85	309.83	311.32	308.73	308.57	313.79	313.55	311.63	307.01	312.05	312.07	310.65	311.15	309.09	310.6	307.74	311.64	307.23	313.45	311.22	312.55	312.13	312.65	313.15
306.74	305.97	303.44	304.07	306.11	306.69	304.41	305.52	304.78	303.73	307.3	305.82	304	303.27	303.04	302.38	298.34	305.74	308.01	305.35	302.47	307.56	303.81	304.44	302.56	305.26	304.65	303.4	305.68	304.82	303.86	302.17	308.75	304.62	303.5	306.83	305.53	306.32	304.11	303.94	303.43	307.64	304.28	301.34	308.17	300.38	304.09	302.34	305.36	306.39
317.51	315.85	315.52	316.79	314.33	315.05	316.4	312.8	311.57	311.94	322.48	313.73	310.9	313.97	314.67	315.95	315.82	316.92	314.17	313.78	316.2	311.93	316.12	316.59	314.33	313.32	315.28	312.88	317.88	315.59	313.7	315.38	314.17	313.61	314.08	314.15	314.32	318.46	318.14	315.14	314.26	312.55	316.41	313.28	313.04	311.72	317.55	317.27	317.65	314.71
329.64	325.67	328.61	328.91	325.79	328.85	325.91	330.8	328.15	331.4	327.55	326.62	328.48	328.37	329.48	328.65	329.61	329.09	327.42	327.06	330.94	329.22	327.86	323.18	327.37	326.16	325.63	329.39	328.14	330.11	332.41	324.89	328.66	325.5	327.7	327.95	324.84	325.46	328.64	329.18	324.68	328.94	328.82	326.89	327.52	325.19	328.27	327.4	326.44	327.44
329.49	329.42	325.36	329.31	326.79	329.63	330.47	328.74	327.1	329.2	327.58	329.88	326.29	326.78	329.43	330.67	324.62	325.25	327.37	328.87	327.48	331.03	325.11	328.17	324.22	329.67	325.53	329.92	329.02	327.28	325.96	327.17	325.74	327.3	330.57	329.59	327.43	329.34	328.76	330.18	328.26	331.27	329.21	329.02	330.11	327.36	329.16	328.07	333.45	327.97
303.84	307.53	308.42	303.41	301.59	308.83	306.37	306.92	304.02	309.81	301.91	307.88	303.48	302.6	303.08	301.05	304.18	305.01	308.31	307.62	305.95	307.79	302.98	306.46	303.16	303.76	302.22	304.75	306.44	308.2	307.05	304.96	306.31	308.19	307.96	304.61	306.3	303.1	304.8	307.07	304.42	305.77	306.92	302.6	301.97	307.29	309.22	306.82	304.99	301.78
306.83	307.23	303.83	302.92	303.43	307.76	306.35	304.54	306.8	306.76	304.59	307.21	310.02	307.5	306.19	306.8	306.54	304.36	307.09	303.59	305.86	306.91	305.38	307.23	307.04	305.42	305.69	303.2	306.39	308.16	304.9	304.4	302.08	305.71	305.81	305.02	305.06	307.67	302.16	305.49	310.35	304.12	304.59	308.93	305.04	305.95	306.84	307.73	309.82	303.8
306.75	303.01	305.56	304.21	301.54	301.75	300.18	305.01	305.08	300.37	301.93	305.69	302.56	304.61	303.87	305.78	304.98	303.32	306.32	303.42	303.72	306.74	302.5	307.87	301.33	303.09	307.41	303.48	300.22	303.58	306.15	303.43	304.2	307.47	306.02	307.15	303.34	305.08	306.86	303.7	300.2	304.15	301.13	305.81	305.84	300.15	303.16	306.44	301.14	306.97
305.98	305.85	305.5	308.97	304.53	307.78	305.18	306.8	305.67	304.73	304.78	308.79	305.26	305.62	306.75	303.93	304.7	304.94	301.35	303.89	305.33	302.47	301.43	305.67	303.59	307.06	305.2	305.73	308.03	303.24	303.72	306.36	301.57	303.24	303.21	303.61	306.16	303.82	306.94	305.94	304.58	307.84	302.46	305.01	306.48	307.6	305.97	304.71	307.51	305.7
326.42	325.26	330.53	328.45	330.17	328.14	323.26	326.8	326.47	329.82	327.65	324.23	326.1	322.82	325.6	327.56	327.54	326.02	327.28	325.87	327.88	328.84	325.34	323.58	326.61	326.46	328.18	326.45	328.46	329.37	328.97	327.68	325.07	326.3	324.18	326.88	327.44	325.53	327.25	325.28	328.51	325.99	326.9	324.24	327.99	327.49	325.91	326.71	326.46	330.06
325.69	329.93	329.96	327.58	325.47	327.97	329.81	327.95	324.04	327.24	329.02	326.73	326.72	325.56	330.56	330.1	328.96	329.37	328.26	332.74	327.95	330.89	328.86	326.26	327.38	324.19	329	328.86	324.06	330.16	326.61	327.61	329.74	331.8	326.93	327.1	328.94	329.59	326.42	328.64	328.04	328.2	329.7	329.38	328.59	328.24	327.76	326.04	326.98	331.04
291.58	296.14	290.11	296.27	292.78	291.09	292.37	294.6	294.63	295.09	294.85	295.2	296.1	292.95	295.12	295.3	293.54	294.23	294.56	293.41	293.41	294.03	296.01	293.88	292.72	294.02	293.6	296.76	298.65	292.69	292.32	293.85	293.43	294.56	294.29	294.04	294.47	294.24	294.36	296.97	292.69	294.41	291.49	294.58	298.01	295.75	293.39	293.26	293.2	293.62
310.99	308.7	305.42	310.37	310.15	310.18	308.64	309.93	305.56	309.03	305.74	308.98	312.4	308.85	310.64	309.12	310.5	309.07	307.76	311.38	311.83	308.39	308.38	310.32	312.07	309.38	308.77	308.45	308.01	308.3	307.94	312.74	305.05	309.18	307.69	309.76	309.78	307.42	307.11	311.3	307.96	307.42	305.99	306.35	309.41	308.71	305.31	308.06	309.37	309.89
330.07	324.54	327.89	327.81	326.3	325.17	326.2	327.28	328.41	330.09	330.44	328.08	333.09	328.18	328.23	333.33	328.65	327.99	327.84	329.12	328.58	326.87	327.83	327.81	330.33	329.3	324.77	325.9	329.98	329.08	329.97	328.25	328.94	325.83	328.4	328.66	328.47	325.6	326.38	331.11	328.18	324.87	325.48	328.9	326.65	330.57	330.93	326.75	330.1	325.76
300.43	304.05	302.28	301.38	304.57	299.69	304.42	299.75	303.29	302.75	299.93	299.95	298.31	303.95	300.8	300.56	304.58	306.24	301.52	305.44	301.74	300.65	302.93	301.85	303.85	303.31	301.5	302.13	301.84	300.34	304.76	303.01	302.16	302.99	303.32	298.4	305.06	302.68	305.28	304.97	302.46	303.5	300.91	300.81	302.97	303.71	302.24	305.19	301.21	302.11
312.12	311.03	312.62	307.44	309.14	309.37	307.88	303.7	305.36	309.99	308.49	308.16	311.29	311.89	310.26	309.15	311.36	308.11	309.77	310.07	309.15	309.34	309.5	308.65	310.46	306.08	305.29	308.95	309.31	307.03	310.31	306.7	310.99	310.44	308.04	310.47	308.75	310.04	306.27	311.38	309.85	312.87	304.86	312.43	306.92	310.56	312.84	306.18	310.89	308.26
320.81	319.38	319.14	321.45	318.43	319.17	317.12	319.62	316.82	319.62	315.22	318.42	321.89	321.49	321.05	321.07	322.16	320.65	316.24	317.78	320.16	317.96	318.99	317.5	316.43	318.7	317.73	318.09	319.37	317.86	321.36	322.47	321.37	321.11	320.17	319.65	320.68	317.55	316.96	320.49	319.3	318.03	321.13	321.37	316.68	318.79	320.95	315.81	317.42	321.12
309.3	310.45	308.29	307.8	307.14	310.6	310.57	309.86	310.24	308.13	313.54	309.84	309.23	306.98	305.07	310.73	309.24	310.78	309.54	309.81	308.72	311.25	310.42	311.45	308.44	308.38	307.43	308.15	311.87	312.95	307.49	310.3	306.24	310.17	307.44	311.02	307.68	309.4	307.9	307.74	309.19	308.08	308.47	309.26	309.64	310.6	310.67	305.8	309.06	308.05
316.63	316.83	319.46	315.89	316.45	317.26	316	317.88	319.47	316.22	315.22	317.89	316.56	317.63	316.09	316.92	319.22	317.44	314.7	317.32	317.34	314.67	320.46	317.68	314.39	312.09	314.88	318.43	320.45	320.22	320.43	318.59	319.71	319.37	314.91	313.23	318.63	320.33	315.95	314.46	316.86	317.18	315.24	313.37	317.47	317.1	316.06	316.74	312.55	314.85
302.7	305.53	306.46	305.16	301.92	308.99	304.4	304.24	305.58	304.43	304.18	305.59	303.06	305.88	300.77	304.57	305.16	304.71	305.24	303.17	302.86	307.16	305.58	304.66	301.69	303.15	300.27	301.1	299.89	305.9	306.57	302.36	307.57	306.7	302.08	299.32	302.77	302.93	304.4	298.91	307.31	304.84	304.44	306.66	303.66	302.17	300.79	304.34	305.89	305.04
307.64	307.17	300.27	301.75	304.78	304.11	305.13	303.58	303.88	301.24	301.78	304.55	302.88	306.35	302.61	304.22	303.17	306.08	306.63	304.77	301.34	301.53	301.78	301.98	299.64	304.82	302.04	303.52	305.25	302.72	300.74	305.38	304.87	304.35	302.76	303.86	305.33	300.99	301.78	304.35	305.09	303.74	305.52	308.87	304.78	304.51	301.67	302.04	302.06	303.98
316.45	316.71	313.55	313.75	316.16	318.06	312.61	313.94	318.72	313.95	315.53	316.38	312.56	313.46	319.45	314.04	316.21	317.38	313.09	318.81	314.39	316.59	314.15	317.34	312.65	316.49	316.24	312.15	316.62	310.91	311.06	314.11	316.86	315.45	314.33	317.19	316.8	312.9	313.13	315.02	312.93	314.93	311.05	317.61	311.37	317.16	311.16	314.56	312.57	315.78
312.11	311.41	314.09	311.26	313.66	310.54	312.42	313.11	309.73	312.92	311.09	312.7	313.26	313.29	314.98	312.51	309.4	311.18	313.83	311.48	312.59	312.26	309.11	314.57	310.5	313.73	312.25	312.18	313.49	310.4	310	311.24	312.32	312.31	313.51	311.27	314.34	311.58	312.84	307.55	312.29	310.44	312.04	313.26	315.76	311.03	312.56	314.25	312.91	313.15
310.95	316.57	319.77	314.55	310.94	313	312.83	315.27	311.04	311.26	312.31	314.51	312.26	313.6	312.94	320.8	308.84	308.9	312.59	313.68	311.72	313.87	313.22	312.43	314.97	312.13	314.39	314.05	316.17	314.92	315.16	310.92	313.12	318.54	312.72	312.88	312.16	312.12	312.26	315.23	315.02	313.86	312.03	310.32	316.05	309.89	311.94	314.42	315.09	312.95
316.29	310.39	308.98	312.69	312.01	312.62	314.07	314.3	314.95	308.86	314.1	311.86	313.51	312.68	314.15	312.4	312.64	312.43	316.88	310.91	310.65	314.14	312.05	311.2	315.55	314.92	313.52	311.14	315.09	315.38	310.45	308.84	313.13	307.63	313.21	312.14	309.62	311.28	315.35	314.53	313.43	311.49	312.28	313.98	313.45	313.67	311.49	316.11	311.48	312.4
315.63	311.13	312.41	312.55	313.46	313.18	313.98	314.1	313.34	318.43	313.07	308.74	315.51	312.23	313.91	313.39	312.61	313.82	313.93	314.88	315.92	314.31	313.63	314.43	312.37	313.99	313.97	313.87	314.39	317.31	316.77	314.84	315.35	313.26	312.15	311.7	313.34	314.76	313.57	311.53	314.4	313.4	313.62	313.24	314.02	316.65	315.13	312.88	313.69	313.42
298.39	300.54	299.15	300.33	300.54	301.7	301.07	299.34	301.86	299.12	303.21	302.01	301.73	297.26	302.73	297.24	299.63	301.84	297.34	300.42	298.11	294.87	301.96	299.28	301.66	299.08	304.18	297.32	297.23	301.92	298.68	300.09	302.32	299.13	301.65	297.2	299.68	299.25	305.97	296.92	298.15	298.18	300.37	296.72	302.15	298.29	300.02	299.43	299.8	303.69
301.01	303.37	302.48	302.96	303.48	300.94	303.77	304.69	301.16	300.94	295.44	303.19	298.29	300.94	301.42	301.03	304.21	302.85	301.01	304.18	301.21	303.29	303.1	302.98	305.79	300.02	300.4	300.27	300.96	300.12	297.95	305.85	303.98	298.56	303.33	301.88	301.21	297.67	301.12	302.64	298.67	304.98	297.37	301.71	303.98	301.03	299.58	298.38	305.52	300.36
311.37	313.04	311.47	313.67	311.76	308.9	312.4	314.33	312.92	311.24	310	313.93	312.34	314.11	314.68	312.93	315.55	312.32	312.87	308.83	313.44	309.86	309.61	312.39	314.63	315.56	313.93	314.6	313.71	312.41	311.09	308.61	312.02	311.77	309.83	309.64	311.36	311.89	315.87	313.88	310.26	313.26	314.67	307.79	313.54	307.83	310.37	312.55	312.49	309.59
327.22	325.15	324.83	330.62	326.79	330.13	328.83	325.72	324.53	326.6	324.18	329.77	324.96	325.48	328.69	325.37	327.94	327.26	324.37	328.61	324.49	329.86	329.32	326.45	329.69	329.09	328.43	328.64	326.57	327.44	323.92	326.31	327.07	328.17	327.4	324.88	325.46	323.52	326.05	324.98	327.03	326.32	325.15	330.18	326.79	328.15	325.33	323.6	326.55	328.75
295.23	304.52	298.33	301.69	299.42	303.48	301.21	301.53	300.57	302.48	300.97	300.79	301.96	299.55	302.64	303.67	299.68	303.21	300.85	298.95	303.3	300.75	299.26	301.14	300.47	299.77	299.59	302	304.32	301.78	300.9	301.99	302.8	304.06	298.38	302.61	302.95	304.45	298.53	301.01	296.2	298.61	302.15	300.04	301.93	302.58	302.64	303.36	302.14	301.57
297.62	293.49	299.87	294.16	297.29	294.93	296.28	296.07	299.74	295.3	297.32	292.66	296.59	294.64	299.38	292.17	298.67	296.4	295.93	294.7	298.44	296.93	297.22	299.22	299.34	298.26	299.81	294.45	297.29	295.68	295.98	293.51	294.39	293.2	298.28	298.68	296.71	298.52	297.59	296.59	300.44	299.84	298.61	297.23	299.27	297.3	298.37	294.57	297.03	300.2
316.91	313.99	314.97	314.54	317.82	316.28	315.45	316.19	315.27	317.08	318.18	317.96	317.18	315.27	313.09	312.64	321.05	314.9	316.09	315.26	312.7	313.78	316.22	315.26	315.36	318.09	311.24	318.43	318.29	313.03	314.56	316.48	312.68	315.55	310.81	316.14	315.38	316.86	316.75	317.25	316.38	314.05	311.38	314.08	313.96	316.66	314.57	316.1	317.37	315.75
299.14	299.75	296	294.4	294.94	296.74	295.71	295.39	299.33	299.96	298.23	296.91	296.06	298.64	297.12	292.29	295.24	298.98	296.58	301.78	296.03	296.3	292.76	296.1	295.2	296.19	294.34	296.89	298.16	296.44	297.98	299.55	299.92	292.89	294.77	295.98	297.73	293.45	297.64	294.84	297.81	300.26	297.61	294.71	297.64	300.39	296.36	296.66	295.85	298.05
298.88	303.12	303.13	301.02	304.48	301.59	301.62	305.39	305.19	301.37	307.52	301.55	300.7	303.74	305.85	300.87	304.16	306.23	303.13	301.82	299.36	301.49	303.69	301.73	304.6	306.37	305.42	305.64	303.28	302.38	301.42	300.61	304.28	301.27	303.95	307.06	303.75	302.81	306.07	300.98	304.21	304.75	304.2	302.03	302.17	303.3	303.87	302.76	301.97	298.76
308.91	305.54	306.64	306.01	305.31	304.79	307.38	304.2	307.18	306.82	306.18	308.15	304.73	305.68	304.84	304.85	307.76	305	309.4	303.56	304.8	307.03	306.36	309.23	307.32	306.65	303.57	309.25	304.66	305.01	308.9	307.32	306.37	309.54	306.26	309.89	304.1	305.67	309.67	304.91	302.26	305.31	305.77	304.3	305.52	302.85	306.55	306.5	305.7	307.32
304.26	301.65	303.85	303.9	304.58	303.33	302.57	306.92	304.11	304.68	305.72	303.94	304.31	301.61	300.83	301.18	302.19	301.22	305.32	303.4	302.84	304.66	304.04	302.36	306.14	306.81	304.69	302.31	295.24	304.24	301.98	302.85	302.13	303.03	300.94	302.72	302.33	303.51	301.79	303.79	305.65	301.47	301.46	304.94	300.41	302.64	303.88	304.21	303.95	301.38
309.46	309.75	306.57	308.44	304.41	304.9	306.06	304.27	306.35	304.98	303.9	305.08	305.83	308.09	306.86	301.21	303.32	304.83	306	302.34	305.26	306.11	306.3	304.33	306.72	305.72	306.74	304.62	303.74	303.99	303.89	304.69	308.97	302.01	306.04	306.19	306.7	303.32	304.38	306.79	307.11	305.19	303.81	307.5	306.32	303.38	306.89	304.78	307.09	307.23
313.29	321.78	318.69	318.49	316.71	317.35	317.18	317.25	319.97	316.85	315.51	317.39	316.74	317.29	321.13	321.86	318.43	320.04	316.44	323.38	318.51	317.66	316.05	315.48	320.77	313.59	315.49	319.73	320.07	315.42	317.54	320.52	320.58	318.94	318.93	316.12	318.26	317.65	316.64	315.63	318.03	317.2	321.36	317.33	315.66	318.41	317.6	319.58	315.59	321.63
310.71	312.56	313.89	312.93	314.76	314.06	312.31	313.24	311.39	315.75	310.18	308.43	316.96	311.3	313.17	311.28	314.51	310.88	309.55	316.13	312.86	309.95	310.69	316.69	312.77	319.01	316.8	315.61	309.61	312.76	309.09	311.11	309.78	315.06	312.41	313.76	312.81	309.29	314.42	314.93	311.74	315.65	317.13	315.02	311.79	312.79	313.55	312.51	314.15	312.62
303.99	306.99	304.21	301.93	307.2	305.6	303.94	307.69	302.57	306.26	304.43	305.48	304.88	306.6	303.6	305.04	303.45	306.02	306.67	305.97	306.36	304.26	305.15	302.96	305.55	304.95	305.17	303.88	308.13	304.53	304.04	309.35	304.44	306.38	306.06	302.34	304.74	306.21	305.71	302.29	306.35	305.32	305.11	305.11	302.05	305.01	305.23	303.72	307.12	306.98
305.58	308.94	310.47	310.26	308.36	307.51	312.53	312.14	307.62	307.74	309.2	306.58	306.67	308.46	308.32	308.4	310.14	307.29	309.79	305.74	311.08	306.43	309.71	313.39	307.87	307.92	308.86	306.22	308.27	310.05	310.86	311.82	309.11	311.66	304.87	309.59	308.55	308.83	308.3	308.22	307.09	308.78	306.05	310.92	310.64	311.63	311.04	305.25	309.55	310.47
296.57	297.01	298.29	298.02	304.29	295.59	296.07	291.41	300.17	297.38	297.54	297.61	294.99	297.64	297.22	295.94	297.79	293.7	298.59	296.14	295.76	299.89	298.03	297.64	294.29	299.27	296.82	293.1	296.58	293.75	296.46	294.39	297.65	296.15	294.71	298.66	295.59	299.18	296.25	299.6	297.34	295.58	294.5	296.46	297.34	298.72	296.21	298.55	298.15	299.39
328.38	330.09	327.15	331.81	329.22	328.51	326.69	326.61	328.07	330.18	328.77	325.96	330.77	328	326.78	329.05	330.07	324.88	325.95	327.99	329.09	328.52	328.03	327.77	326.73	334.33	329.69	329.19	325.41	328.75	327.73	327.57	328.38	324.96	328.12	327.14	328.02	328.11	329.92	329.03	327.76	329.15	325.81	329.01	328.23	328.27	328.93	326.13	325.38	328.84
302.01	306.63	302.31	304.78	300.87	305.92	302.55	303.76	302.26	303.27	303.87	302	308.27	306.06	301.73	301.23	306.65	304.21	304.06	302.97	305.1	304.53	302.29	303.38	303.36	305.15	304.57	303.1	302.03	303.68	303.88	302.44	302.77	299.82	301.67	306.18	304.75	302.59	303.35	302.13	304.07	301.29	299.33	302.61	305.84	302.85	303.97	304.55	303.58	299.67
308.65	310.78	313.58	312.98	312.35	308.32	309.47	309.36	310.44	309.02	307.96	312.5	309.49	308.97	308.4	312.14	309.35	311.39	312.62	313.19	310.81	307.7	308.69	309.85	308.97	310.99	310.08	311.54	309.17	307.88	309.6	308.92	308.27	309.8	311.94	309.27	311.14	309.38	310.38	308.18	311.3	309.75	310.24	313.02	310.46	309.39	310.79	311.43	307.65	309.93
314.36	316.5	314.27	311.55	315.08	316.32	312.26	314.14	314.03	313.15	314.35	315.11	315.96	314.01	315.18	314.59	310.42	311.28	312.22	314	313.39	315.07	317.31	316.07	311.58	312.32	313.8	312.68	312.92	314.2	316.1	313.18	314.03	314.27	313.49	310.05	313.07	312.44	313.19	315.12	313.03	312.94	313.7	314.74	316.49	311.64	315.86	315.03	316.92	317.03
314.33	315.15	315.68	311.55	316.43	314.47	311.92	312.5	312.32	315.98	313.7	311.03	312.01	310.42	312.58	313.73	312.7	311.62	317.09	313.69	315.84	312.56	316.57	312.88	307.39	314.94	315.16	309.14	313.75	316.93	313.84	314.15	313.21	316.79	309.35	313.55	313.33	313.87	313.76	316.59	311.49	312.57	315.85	313.74	315.35	311.12	316.62	315.74	314.55	314.62
308.28	309.61	315.8	310.31	314.38	309.01	310.54	312.57	310.38	309.84	310.96	311.93	307.93	309.07	308.23	308.54	309.27	309.37	309.16	311.52	308.15	308.03	310.01	311.13	310.5	309.39	309.4	309.81	312.61	309.79	307.5	311.81	306.82	310.16	310.22	312.23	308.88	309.38	310.34	310.86	308.99	315.02	312.36	310.61	310.26	307.78	306.57	307.31	310.99	311.21
315.33	317.49	316.23	315.29	317.67	316	315.04	312	316.22	310.72	313.52	313.78	312.44	316.26	315.98	316.26	315.86	317.24	315.37	314.14	312.83	316.61	317.46	319.01	310.8	316.45	311.51	317.63	317.2	311.52	311.52	319.86	316.05	310.29	315.58	317.79	310.54	313.8	313.76	315.55	314.3	313.17	311.31	310.96	312.8	314.88	314.49	314.67	312.84	314.16
318.41	318.99	319.67	320.31	320.56	316.08	319.63	317.44	319.09	320.23	317.73	319.43	316.11	316.41	317.62	318.21	320.21	318.74	317.41	318	314.45	319.55	319.28	321.26	316.23	315.74	318.52	317.72	319.31	319.41	315.57	317.03	317.09	320.83	319.02	315.15	318.17	317.51	315.88	318.15	322.27	315.93	315.92	316.72	319.67	321	315.01	321.43	315.7	318.29
300.41	295.41	296.39	297.26	294.9	293.31	298.33	297.8	300.08	298.2	297.02	294.13	297.84	298.58	301.98	297.97	296.41	297.68	291.62	297.14	297.38	297.82	295.73	300.11	300.5	297.41	298.5	297.46	297.27	298.83	295.55	299.06	297.54	295.5	301.48	295.42	295.2	297.7	296.93	299.14	298.5	294.58	291.03	299.71	296.96	299.37	294.6	296.27	299.58	300.35
316.67	312.52	314.76	315.31	314.34	316.05	313.49	317.59	314.89	315.96	315.87	314.69	313.39	316.01	317.22	318.81	312.35	317.41	316.24	314.81	315.64	314.92	314.98	317.71	314.64	313.82	316.4	312.37	318.84	314.39	313.35	312.31	315.42	313.23	319.39	313.85	316.96	315.04	312.17	314.91	315.3	315.8	318.07	316.21	312.6	316.33	317.65	316.3	316.96	320.68
305.79	303.69	305.1	303.89	303.59	307.84	303.12	299.6	306	305.72	305.67	311.83	302.88	306.17	307.19	302.87	307.65	305.2	306.98	303.61	306.07	302.69	303.66	305.66	308.42	301.95	304.16	305.87	305.31	304.12	307.62	304.39	305.02	304.17	308.35	305.07	303.79	306.39	305.17	306.33	308.7	307.15	304.75	305.15	303.48	307.86	305.12	305.77	302.2	300.39
301.13	304.63	303.45	306.56	307.66	301.95	302.6	303.1	307.89	298.26	303.37	302.64	303.04	303.19	299.44	306.96	303.81	307.19	303.15	302.4	302.96	303.1	304.68	299.88	306.57	304.68	301.19	304.25	303.62	303.62	303.89	305.8	303.33	301.37	306.11	304.45	306.13	300.99	305.32	304.2	302.11	304.01	302.83	302.71	305.38	301	304.51	302.5	300.39	301.6
313.51	313.88	312.19	314.33	311	313.22	311.35	315.83	313.28	311.79	310.21	313.68	312.02	313.38	309.74	313.27	314.66	312.44	314.72	314.86	313.25	309.37	311.96	309.87	308.77	313.21	310.6	311.78	312.15	312.16	312.38	315.43	312.02	312.68	315.88	314.64	315.35	314.3	313.91	312.89	314.08	313.93	311.29	308.95	312.02	314.77	315.57	313.45	310.33	314.21
295.44	300.01	294.87	294.47	296.18	293.35	300.52	295.7	297.37	294.72	295.99	297.69	297.22	297.69	295.68	295.4	297.91	295.91	295.96	296.34	296.73	298.05	297.08	299.04	297.08	299.47	295.42	293	294.7	298.24	299.63	295.75	297.6	296.32	294.88	296.64	298.99	292.85	296.89	294.62	294.08	294.48	298.53	297.75	292.43	296.23	297.79	295.03	298.56	296.68
303.39	304.72	309.39	308.04	304.77	306.33	306.39	307.4	307.7	310.29	306.64	308.38	305.72	308.91	307.94	306.46	307.3	308.56	307.6	309.52	308.03	304.36	305.11	305.7	302.13	307.36	310.09	306.31	309.92	308.21	308.3	308.55	308.91	302.46	304.66	309.96	308.62	305.6	304.29	305.91	304.34	306.22	304.88	308.2	305.7	305.87	304.38	310.86	306.06	311.7
301.56	306.3	302.31	300.02	304.22	300.56	300.03	305.08	302.98	301.03	301.09	304.76	300.86	303.12	300.33	303.18	303.84	301.2	304.77	303.01	302.42	300.99	304.35	303.36	306.44	303.54	301.41	306.46	302.31	301.63	304.9	302.47	302.28	303.65	304.95	302.22	302.95	302.04	301.03	303.57	303.4	298.92	300.87	299.68	299.91	302.61	297.84	304.15	305.06	302.76
313.56	313.18	311.57	315.49	313.23	315.98	310.58	313.18	309.45	311.8	313.38	312.92	312.21	313.81	311.13	314.17	313.05	311.87	310.14	313.21	315.57	312.05	313.9	315.53	311.31	317.25	315.5	316.12	315.15	315.12	309.8	311.79	314.04	310.53	313.93	315.09	312.71	316.28	315.88	312.99	316.77	314.37	311.09	314.39	313.28	312.46	313.62	314.79	312.79	309.43
301.93	304.66	302.25	304.57	303.93	305.52	301.37	303.54	298.61	304.02	302.37	305.35	301.43	306.58	297.54	301.73	302.75	302.22	303.64	304.83	304.88	302.8	306.24	302.32	304.27	302.94	303.73	305.67	305.54	300.96	302.67	299.59	303.89	301.56	302.34	302.96	304.18	305.24	301.65	304.99	307.93	305.42	300.21	304.8	299.39	300.82	303.34	305.23	305.35	309.1
304.7	301.75	299.97	296.07	302.53	303.52	300.74	300.74	301.33	303.77	304.06	303.39	299.79	300.61	304.03	298.98	301.89	303.48	299.4	303.26	305.27	303.16	307.43	306.59	302.01	305.28	304.89	305.47	303.01	298.41	300.11	304.89	306.22	300.21	299.1	302.9	303.34	300.35	306.11	304.17	306.06	304.71	303.98	304.8	302.91	304.12	303.9	300.25	303.64	307.44
306.8	306.93	304.59	303	301.23	306.59	306.08	299.43	306.35	304.5	303.97	303.99	304.95	304.76	304.62	307.07	303.65	302.49	303.37	305.24	304.71	303.39	303.82	304.59	303.23	304.55	304.92	302.98	306.6	301.95	306.63	305.42	307.73	303.29	304.84	308.58	306.42	305.05	308.91	303.87	302.58	304.77	306.7	302.43	304.95	304.14	303.88	306.59	305.75	307.26
316.57	315.67	311.43	314.84	313.85	314.6	314.38	311.23	313.91	313.88	315.38	313.84	313.64	312.53	313.11	309.98	314.61	316.58	318.08	311.68	311.13	313.16	310.92	314.63	315.67	312.39	315.79	315.43	314.98	314.6	315.57	313.73	311.46	314.98	311.5	310.55	313.15	314.16	314.91	317.23	311.25	314.79	311.23	311.34	313.85	314.37	314.11	313.85	312.92	312.25
305.09	309.34	306.08	307.1	310.14	307.19	308.2	308.7	308.59	305.98	307.48	312.05	306.51	312.23	306.61	310.29	310.23	308.26	309.14	309	312.55	311.1	311.13	311.6	310.75	312.26	308.2	307.83	306.1	312.03	310.02	309.59	304.99	309.91	306.55	308.36	305.55	309.53	309.15	309.21	309.95	309.54	307.01	311.35	308.55	309.94	310	309.03	309.48	310.17
314.4	315.78	315.84	317.38	316.68	314.69	315.45	318.97	313.42	314.96	315.15	316.02	319.07	317.83	321.09	315.07	315.2	320.82	313.33	318.49	322.36	315.92	320.77	317.09	317.41	316.84	316.96	322.35	319.44	316.23	318.79	316.22	317	312.7	316.47	319.9	317.13	317.15	320.89	317.86	315.32	317.31	317.09	318.59	315.31	314.98	320.68	315.84	313.59	317.27
304.73	301.57	304.36	306.68	303.69	301.78	305.67	302.81	304.91	302.78	306.38	307.2	306.16	306.1	306.25	303.31	304.6	302.41	308.39	306.66	305.05	302.5	305.74	306.43	304.74	306.23	306.76	305.65	304.49	304.49	303.3	306.17	303.91	305.04	306.2	305.71	305.49	306.77	304	302.89	303.97	306.87	303.67	306.74	304.56	306.88	305.4	305.93	306.57	303
304.86	303.37	304.72	303.43	303.49	304.03	303.67	303.37	305.93	300.02	298.95	304.32	300.74	304.27	303.91	305.94	303.4	302.69	303.3	303.33	299.69	302.27	300.86	306.08	304.06	302.34	301.3	300.29	304.58	305.08	302.71	306.39	304.61	302.37	302.85	303.9	303.62	307.42	302.92	302.17	303.61	302.6	303.64	304.18	304.37	301.36	301.27	303.95	302.78	301.1
314.06	316.52	313.63	315.18	315.41	318.17	311.53	314.99	315	315.3	317.94	315.28	316.78	315	313.13	314.81	312.18	318.05	316.49	315.25	315.64	314.67	314.7	316.81	312.91	313.18	316.86	312.4	313.22	314.81	314.53	312.23	310.52	315.41	316.26	314.53	313.05	317.7	316.77	313.33	314.98	317.66	316.99	313.94	315.92	310.16	313.93	312.61	312.36	315.96
313.25	309.2	313.15	311.27	308.53	311.59	310.8	310.37	311.55	312.35	313.52	315.66	313.57	311.9	314.16	309.33	310.55	310.17	309.24	310.88	310.98	312.78	311.22	312.11	313.85	311.83	312.05	312.78	311.09	311.92	313.83	309.05	313.04	314.36	309.51	308.13	311.9	311.48	312.44	311.38	311.3	309.42	312.62	313.09	308.56	311.55	312.21	311.54	310.08	313.39
304.51	302.87	300.58	298.31	301.35	300.64	298.31	302.06	298.15	298.88	301.75	300.03	301.77	299.87	302.02	297.54	299.12	298.32	299.45	301.88	301.78	299.64	300.32	299.88	299.93	299.14	298.21	302.46	300.61	297.34	298.33	299.74	300.38	299.22	300.03	301.12	299.86	298.79	298.17	297.86	299.77	299.67	300.09	300.75	302.79	302.48	298.24	299.42	301.9	299.26
303.22	302.32	302.44	304.44	300.91	302.16	300.58	306.89	301.94	303.35	300.43	302.88	301.85	302.23	306.8	300.47	304.64	301.47	304.49	302.55	302.97	301.16	304.39	304.79	303.45	301.75	305.13	301.77	301.63	304.76	300.06	303.17	303.26	305.64	299.53	304.04	302.16	300.2	302.52	305.12	304.12	303.09	304.82	304.46	303.61	301.16	304.75	299.23	301.05	303.99
316.51	316.47	316.32	311.87	316.39	312.71	319.11	314.19	315.24	315.11	312.66	314.74	315.65	311.72	314.95	316.11	311.07	312.31	312.59	313.96	314.89	311.62	313.22	313.92	312.93	312.01	318.11	314.47	315.03	311.74	311.62	314.41	313.46	315.06	313.09	317.77	316.42	314.2	313.07	315.1	310.3	313.42	312.42	314.6	314.91	314.08	315.1	312.23	315.1	317.58
307.05	300.89	308.24	303.81	303.75	305.38	306.41	306.94	305.53	306.62	306.35	307.09	303.81	309.03	302.24	302.81	308.22	305	305.1	304.23	303.7	306.85	305.07	304.62	305.47	307.43	306.21	307.73	301.62	306.97	304.73	301.31	304.68	306.08	304.09	303.64	308.8	307.46	304.07	301.18	308.18	306.25	306.84	306.06	306.45	304.38	303.26	303.64	303.95	306.62
309.95	312.14	314.01	316.9	317.18	316.75	315.28	313.51	315.79	315.3	313.16	315.93	317.58	313.75	315.52	317.85	318.06	316.31	315.4	317.88	314.37	312.82	313.21	315.97	317.3	315.55	318.98	317.89	310.45	316.68	313.27	314.36	316.08	315.19	315.49	316.79	312.3	314.55	318.75	314.96	315.57	314.26	313.98	312.86	312.12	316.65	317.1	314.1	312.56	313.79
329.2	329.16	326.01	328.19	329.15	329.5	328.55	331.08	324.22	325.68	329.99	327.6	331.33	328.48	327.31	324.56	327.92	331.13	330.26	327.03	324.64	326.9	329.42	328.93	329.4	324.92	330.25	329.86	323.32	326.85	326.84	327.91	325.96	330.44	327.4	328.66	329.27	329.29	329.94	328.31	328.57	331.17	329.56	327.32	333.77	330.19	330.04	330.66	325.7	328.7
301.53	304.13	298.67	304.27	298.03	304.49	302.04	301.5	299.34	300.14	300.23	302.22	299.99	303.17	299.93	300.83	299.54	299.61	305.08	301.31	303.79	301.33	298.75	297	303.58	303.2	307.19	302.02	301.35	297.96	302.79	302.18	301.19	303.04	304.43	300.96	298.47	301.82	305.1	303.27	303.42	298	301.89	298.14	299.69	301	304.95	300.16	300.08	301.89
306.73	302.66	306.35	302.33	301.26	303.03	303.4	297.46	298.02	306.21	303.97	305.15	303.59	301.9	300.51	301.95	304.59	303.77	300.49	301.2	301.59	303.66	307.1	302.36	304.21	306.18	302.39	301.88	304.97	304.01	303.95	301.89	301.64	300.48	301.89	301.14	302.23	304.53	302.06	305.15	303.88	301.15	300.46	301.2	304.38	305.03	301.34	305.12	302.15	299.21
314.68	312.06	313.13	311.37	313.28	310.45	311.65	312.22	310.94	312.82	313.12	310.6	316.73	314.51	308.82	312.82	312.35	316.3	312.37	310.33	312.78	312.53	315.43	312.05	312.32	315.78	314.32	314.47	313.12	313.7	308.65	311.99	312.42	312.02	314.41	314.76	315.39	312.39	312.5	313.45	313.18	314.22	311.32	310.19	314.27	315.13	313.15	312.85	313.78	310.6
317.35	317.47	322.54	318.19	316.28	313.76	314.23	317.57	314.91	315.46	316.91	318.01	319.63	316.84	318.27	321.66	318.74	314.03	316.34	315.19	316.62	318.93	314.83	317.37	313.68	318.83	317.08	314.87	317.7	319.33	317.6	316.91	319.63	316.39	315.45	316.41	317.69	314.55	317.49	316.42	319.82	319.26	316.74	318.88	316.07	313.95	318.45	315.38	318.56	316.87
312.66	313.32	315.29	315.97	314.96	310.58	312.17	309.62	312.85	312.27	310.93	314.26	311.96	314.08	314.63	312.96	311.64	310.78	313.18	314.17	316.86	311.88	314.41	316.42	310.75	310.47	313.94	314.64	313.87	314.17	313.87	316.72	317.86	314.01	313.69	312.33	313.32	312.38	310.75	316.78	309.73	312.86	310.14	311.63	310.72	314.11	311.39	311.58	311.63	311.39
325.72	326.58	324.77	327.36	325.26	324.07	325.43	327.28	324.98	322.46	322.22	324.39	323.44	323.98	323.27	323.67	320.46	322.7	322.78	324.95	324.04	322.02	323.31	321.39	320.7	324.93	322.07	324.61	322.75	326.02	323.67	322.56	324.99	327.19	324.44	326.07	323.78	322.62	323.79	321.87	323.71	328.04	329.35	323.02	325.16	326.71	320.76	324.68	325.82	324.96
319.61	317.84	319.64	317.73	318.31	320.59	318.37	321.45	316.74	321.68	322.05	321.24	321.2	315.91	321.32	317.72	319.5	319.77	320.24	318.73	317.43	320.65	319.13	322.26	318.95	318.35	321.74	319.9	318.49	324.01	319.44	319.29	320.98	316.67	319.94	316.55	316.38	320.43	318.34	321.24	321.35	316.81	319.82	319.25	316.48	320.31	315.29	318.11	322.06	319.7
313.04	310.01	315.05	313.09	318.36	310.89	314.17	316.98	316.99	314.52	313.46	313.45	314.6	315.12	311.73	312.45	314.22	311.99	316.01	314.44	312.54	317.97	314.7	315.26	317.35	315.45	311.7	316.61	311.18	313.97	312.93	313.45	312.51	312.92	317.42	315.87	313.89	316.99	318.73	316.66	313.8	314.19	313.42	310.73	315.31	314.47	314.55	313.2	313.96	316.75
312.87	312.21	312.92	315	316.92	310.46	314.65	314.56	313.98	313.51	312.58	315.37	314.82	316.87	313.75	316.16	312.65	310.81	312.14	312.29	316.21	316.06	316.32	311.88	311.95	314.12	315.41	318.84	313.7	310.4	312.35	315.3	315.32	313.15	313.04	313.73	315.03	314.03	314.3	316.92	318.25	311.95	314.58	311.68	311.94	314.1	314.1	313.33	310.53	312.6
318.83	317.81	317.09	316.44	318.52	318.62	313.04	320.09	319.59	313.5	315.18	321.01	318.12	316.97	318.62	319.46	321.94	316.69	318.36	316.43	316.58	316.18	318.11	313.71	316.63	318.88	317.86	315.16	318.26	319.49	315.96	319.31	316.41	315.92	316.99	318.11	321	322.14	317.62	318.12	318.17	318.25	316.03	313.94	316.75	316.42	315.95	319.65	314.5	318.29
311.23	313.99	310.99	316.34	315.07	314.2	314.11	315.79	318.87	316.92	314.36	311.8	315.18	316.03	315.75	315.86	314.15	315.84	316.33	312.74	315.88	318.08	311.09	315.6	314.01	313.21	315.28	312.96	319.18	313.11	315.93	311.76	311.35	314.63	313.02	313.63	314.44	315.03	312.73	313.98	314.1	314.38	316.14	312.55	315.81	313.84	314.7	312.29	313.99	319.35
319.49	316.58	319.72	318.53	313.49	317.13	318.73	317.84	319.26	317.33	317.73	321.43	316.71	319.06	319.71	319.07	320.17	318.93	316.22	316.46	319.11	316.55	319.15	315.45	317.47	316.2	318.22	319.59	316.3	317.82	312.85	318.45	321.69	317.05	312.64	319.86	318.77	320.99	319.85	318.44	319.36	318.05	319.19	318.59	319.65	318.85	314.18	313.79	320.68	315.34
303.37	305.05	303.76	301.23	305.25	304.85	307.08	303.74	301.2	302.89	302.99	304.62	304	303.7	304.73	304.45	302.69	305.3	304.57	301.78	305.76	302.2	305.99	305.95	306.36	299.75	304.96	301.32	303.37	305.32	306.77	306.58	305.05	302.69	303.79	306.18	305.83	304	303.78	303.9	304.45	300.03	306.61	303.58	302.39	305.31	304.05	301.92	305.66	301.4
303.18	304.27	303.4	302.58	302.11	301.85	306.37	306.6	300.84	303.05	306.34	302.01	303.72	305.93	300.66	303.24	305.31	303.32	303.08	299.14	304.36	304.36	303.04	306.28	304.75	304.52	301.74	306.02	306.49	303.87	301.68	301.89	302.98	303.9	305.52	301.99	303.13	303.6	307.51	300.39	304.55	303.43	306.78	305.05	302.86	304.07	305.14	304.16	303.92	306.33
306.48	308.21	308.52	306.77	308.15	307.82	309.29	305.29	312.05	308.57	306.98	308.87	309.76	307.35	305.32	307.26	308.47	307.09	307.33	307.89	306.26	307.52	312.46	307.54	304.56	306.42	306.51	307.51	305.43	307.2	304.88	303.8	307.06	307.49	306.25	306.88	309.1	308.87	308.07	310.02	307.96	306.3	306.92	308.85	305.8	306.72	311.14	308.3	303.85	308.12
312.8	310.96	315.48	315.87	313.77	311.86	309.29	313.44	310.09	312.26	308.3	312.08	312.56	314.29	311.56	316.47	310.76	310.81	311.51	317.49	313.7	314.46	313.48	313.59	313.4	311.46	309.41	315.61	310.38	311.53	315.62	314.15	310.32	314.57	308.84	316.96	312.85	312.53	312.48	314.44	312.6	309.09	312.62	309.89	310.96	313.88	315.49	314.91	311.67	311.74
321.77	320.11	314.68	320.27	321.7	321.31	317.3	317.33	321.1	318.74	315.68	321.33	317.8	316.77	319.21	318.69	319.11	314.54	321.7	322.82	318.39	318.11	315.74	316.68	321.75	314.55	321.24	319.98	321.8	319.42	317.63	317.3	317.97	315.76	315.43	317.68	317.75	321.09	319.93	320.93	320.73	317.8	320.5	319.81	317.14	322.53	320.37	318.86	320.06	321.9
301.87	302.27	304.23	304.16	304.14	304.82	305.87	300.81	305.48	305.25	307.18	304.24	304.08	308.71	304.61	301.74	302.81	301.66	305.31	305.41	302.52	302.08	304.95	300.16	303.69	303.32	302.68	302.48	307.71	306.61	306.08	302.21	303.67	306.37	305.95	303.59	304.28	303.83	302.14	305.64	302.18	304.69	305.87	303.58	304.86	305.47	304.61	304.08	308.6	302.71
320.93	316.79	319.35	317.22	318.78	315.41	319.26	316.75	315.15	320.44	319.53	316.07	318.66	317.37	321.03	317.28	318.62	315.85	324.33	319.79	314.28	320.16	321.53	320.63	319.18	315.79	317.9	320.11	319.33	321.32	321.86	319.71	318.89	320.93	319.41	321.84	317.93	318.8	318.76	318.42	317.65	318.57	320.84	319.31	317.69	316.53	318.96	321.4	321.39	320.38
301.27	305.43	307.2	305.13	304.71	300.84	308.96	306.91	306.82	304.17	307.85	305.67	305.83	305.32	303.16	302.38	305.54	303.96	305.64	305.92	303.93	304.1	306.78	305.85	304.92	307.31	304.45	304.44	301.81	306.54	308.89	302.76	303.32	306.8	302.41	301.92	303.92	306.09	305.51	305.37	302.89	307.02	303.54	302.72	304.42	306.99	305.29	303.72	305.43	304.11
307.91	311.92	310.65	306.45	310.65	308.1	309.84	310.93	310.95	313.32	309.66	309.94	309.91	307.6	308.61	309.97	312.07	309.56	310.11	309.35	310.97	310.19	307.89	314.52	310.12	309.32	309.11	308.59	308.69	311.25	313.57	306.52	302.15	312.41	305.79	310.27	310.41	309.23	309.28	304.6	312.29	310.12	307.33	309.75	308.63	310.4	308.87	310.76	308.8	310.82
313.2	310.56	310.71	311.01	310.01	310.41	310.5	310.25	314.37	311.52	309.16	310.71	312.24	311.76	310.31	307.82	309.44	308.53	309.13	311.19	312.97	311.88	310.24	312.1	314.57	311.96	312.49	310.85	310.11	308.49	308.21	312.03	310.67	308.4	310.25	312.3	310.45	311.25	311.51	311.71	306.69	311.43	311.25	311.13	309.71	306.29	311.56	309.4	312.54	310.98
308.62	316.83	312.81	313.06	312.97	314.43	316.35	313.82	316.49	317.18	313.57	316.36	315.25	309.22	314.68	315.52	311.93	311.73	313.46	313.54	314.9	314.6	313.38	315.85	311.67	317.35	311.08	314	315.56	312.48	317.96	314.55	312.94	314.91	312.82	315.8	314.15	311.7	313.07	315.68	313.08	313.25	315.33	313.64	312.96	315.4	313.48	311.52	313.86	316.27
315.79	314.44	316.11	314.17	318.99	314.06	312.48	316.82	316.5	318.4	314.32	315.07	315.84	311.24	319.83	314.75	313.13	317.74	312.94	314.8	315.4	316.59	318.23	315.49	319.26	316.42	312.77	315.42	316.26	314.03	316.84	313.23	317.3	317.9	314.91	314.86	312.99	317.18	312.34	319.66	311.38	313.67	313.12	315.2	317.92	316.23	316.07	316.57	309.84	314.93
327.27	328.53	326.31	327.44	326.14	328.15	327.46	329.14	328.5	326.84	328.04	328.5	327.61	329.53	327	328.1	329.16	327.11	328.38	327.47	329.02	326.16	332.12	326.23	327.56	325.03	326.32	329.59	326.21	329.95	326.96	326.75	332.14	329.25	328.8	331.53	325.56	331.04	333.49	328.54	330.43	327.3	325.37	328.04	327.98	333.07	327.57	330.05	329.76	326.77
304.28	304.72	306.92	304.22	301.88	302.23	303.56	302.19	301.91	300.7	302.49	303.25	305.95	302.2	306.94	302.73	300.63	303.76	304.98	302.83	302.58	304.21	304.9	300.44	304.47	309.22	304.28	306.88	301.81	304.96	305.78	303.57	302.54	305.3	300.79	303.22	306.23	301.62	302.15	302.78	303.38	301.69	303.53	306.24	306.85	303.93	301.04	304.92	303.41	306.26
309.22	300.81	304.26	308.56	306.61	302.18	308.25	303.89	302.62	304.31	304.37	306.4	305.75	308.12	306.29	304.85	304.73	301.9	304.66	303.85	305.51	306	303.53	308.94	302.75	306.3	306.41	304.92	304.4	303.3	305.65	303.74	306.6	304.4	307.3	306.53	302.91	303.21	307	304.44	301.18	306.41	305.56	304.02	307.65	302.23	301.68	304.95	302.52	305.86
305.81	309.81	310.24	305.75	310.48	307.54	305.49	307.33	312.81	307.58	312.34	305.9	307.16	308.93	308.91	307.79	309.69	307.03	309.07	309.39	305.67	306.34	313.4	309	308.53	311.56	307.85	308.59	307.76	307.29	310.03	311.91	309.23	310.97	304.84	307.34	306.05	310.99	308.55	308.16	308.82	307.87	311.43	307.25	310.88	305.3	307.36	307.97	305.58	309.65
298.32	297.52	296.27	295.49	300.54	296.9	296.17	294.71	300.15	297.38	295.53	297.43	296.71	293.67	294.97	298.48	297.15	296.76	297.19	299.06	299.12	298.26	296.16	295.53	300.81	295.59	295.74	294.48	301.05	299.85	294.33	298.69	296.4	297.82	298.86	294.8	295.11	297.38	297.23	296.76	296.72	297.18	299.34	299.52	295.99	297.33	297.03	295.03	294.2	297.3
306.44	303.93	305.19	304.66	302.56	302.2	306.38	305.21	304.97	301.51	305.35	299.45	301.45	305.37	302.23	302.2	300.62	302.52	302.91	304.78	305.5	300.15	303.28	304.94	300.65	302.99	304.39	302.97	304.29	303.99	304.48	302.02	305.15	307.02	302.56	300.51	304.77	303.53	304.79	304.42	298.18	301.75	304.27	302.45	301.88	302.16	302.17	304.22	300.12	300.62
299.11	297.72	301.49	300.48	301.34	303.88	302.38	299.64	301.47	298.56	298.43	298.66	298.76	301.07	300.2	300.82	301.81	301.06	303.35	302.95	302.09	300.93	297.08	300.26	298.6	297.06	301.79	300.96	295.37	304.25	301.26	301.79	299.09	301.02	303.4	297.51	300.92	304.25	298.98	299.56	301.91	303.16	300.39	301.42	302.53	304.41	301.67	303.58	297.89	297.01
301.53	299.12	303.84	303.27	301.71	301.38	302.86	301.81	308.2	301.3	299.72	302.64	297.9	303.3	302.35	305.56	302.98	303.77	302.96	301.25	303.18	301.02	299.73	300.84	299.81	303.57	301.66	301.57	303.32	303.62	305.82	300.93	299.69	301.77	298.79	304.18	302.79	303.01	302.92	302.69	302.35	302.41	303.74	300.11	303.68	302.93	306.03	303.51	303.11	301.35
305.78	305.61	305.75	307.19	308.31	303.03	309.28	307.43	306.76	305.56	307.75	303.59	301.56	303.91	305.08	310.55	307.84	310.53	311.15	307.67	306.04	307.97	305.18	307.23	308.2	309.06	308.63	306.28	307.95	304.54	307.39	308.86	306.88	305.41	305.39	308.29	305.27	310.71	306.41	305.63	307.04	309.22	306.19	306.69	304.9	305.26	305.97	309.97	306.12	305.25
318.22	319.87	319.19	318.29	318.86	317.72	319.41	317.62	319.59	317.39	317.68	318.75	318.14	315.95	316.06	317.43	314.98	317.7	320.03	315.73	321.36	316.5	316.95	317.93	320.32	316.84	319.81	317.2	315.51	321.74	317.73	318.41	315.1	316	317.07	313.69	319.26	317.38	317.06	317.8	318.95	315.71	317.97	319.1	317.3	317.1	316.35	318.19	319.77	317.63
321.59	314.97	316.21	320.13	318.77	319.78	315.26	316.64	315.8	314.51	318.47	312.88	317.21	315.96	313.63	316.43	312.1	313.64	319.64	316.71	316.87	319.06	316.13	316.07	316.98	316.6	317.67	316.78	317.2	317.11	315.21	319.68	316.65	316.72	314.57	319.68	318.52	319.28	315.56	315.4	315.57	313.51	318.42	315.74	318.89	318.59	319.48	317.14	318.14	316.12
317.93	317.82	317.69	317.5	316.43	317.52	318.73	317.46	318.64	314.92	316.56	316.26	317.12	314.53	316.89	317.71	320.06	318.73	317.42	318.61	314.29	315.09	317.26	316.14	320.4	316.8	320.27	316.17	317.55	315.93	315.33	313.43	317.41	314.2	316.79	319.69	317.16	316.42	316.85	316.67	317.39	314.81	316.94	319.79	319.26	319.38	318.56	318.29	318.15	316.68
306.69	303.56	302.28	301.39	302.56	303.16	299.76	302.39	307.48	304.36	305.92	303.7	302.71	301.38	303.98	307.75	302.99	302.4	303.5	303.56	298.91	304.43	300.07	304.89	300.95	302.4	304.41	301.41	300.85	304	302.81	305.98	297.65	303.22	301.43	303.27	303.98	300.88	301.45	302.43	302.59	303.87	301.19	301.34	302.35	302.08	303.9	302.45	301.11	302.94
303.14	302.28	301.75	307.08	307.57	303.53	309.1	303.7	299.64	305.97	306.8	307.25	304.94	306.4	302.24	306.12	305.63	303.22	305.25	305.5	307.06	304.62	303.57	307.67	310.56	304.39	302.23	306.65	306.56	310.48	301.22	303.36	303.53	304.41	306.42	303.04	303.3	304.61	305.1	304.4	304.4	305.96	301.64	306.5	301.52	309.52	304.53	300.8	303.95	303.02
310.27	308.14	311.17	313.45	309.9	313.13	309.16	309.68	309.75	309.72	312.26	311.5	304.68	314.32	311.94	307.88	308.41	309.85	310.83	312.09	309.34	307.69	313.72	309.91	310.9	311.79	308.35	308.92	309.28	310.18	309	311.43	309.56	308.5	309.46	309.84	311.3	307.1	308.2	312.99	311.69	309.64	311.19	311.35	310.88	312.82	310.51	307.8	306.94	312.85
302.08	304.32	303.55	303.74	303.76	306.01	302.95	303.18	303.47	307.57	307.21	303.16	304.99	309.8	303.99	301.51	304.65	305.62	308.2	306.43	306.71	301.81	305.9	308.91	304.08	306.5	307.34	304.28	305.22	305.59	308.6	307.52	305.24	300.9	305.67	302.75	301.56	306.08	305.17	308.83	303.2	305.1	305.7	301.81	304.73	302.06	304.58	302.09	304.4	304.64
312.88	313.13	317.04	316.86	317.27	316.89	312.79	315.44	312.76	315.95	315.1	314.28	313.77	316.28	316.74	311.97	319.84	314.76	315.96	315.92	314.65	313.79	314.53	317.88	313.09	312.38	315.31	316.87	313.73	315.67	314.81	317.3	312.6	310.87	315.27	314.88	314.45	313.79	315.68	313.57	310.98	310.59	319.33	314.61	314.91	312.46	310.48	311.97	314.36	317.73
316.02	313.48	314.62	315.58	312.82	314.99	313.53	314.03	310.1	315.29	316.26	312.18	313.65	315.2	316.47	312.2	313.68	315.48	315.12	315.88	316.99	314.31	315.01	314.81	313.41	314.7	312.19	315.71	311.71	314.32	313.22	312.95	313.45	315.36	315.71	314.15	312.71	313.24	309.78	313.76	315.89	312.84	316.35	314.27	312.27	315.83	315.14	314.65	315.58	313.48
304.81	303.43	308.17	305.19	302.93	305.7	305.38	306.08	301.32	304.96	303.71	302.63	309.97	302.68	303.27	303.4	305.82	302.07	303.23	302.3	305.64	305.22	302.42	303.19	303.32	304.86	303.26	304.66	303.35	305.26	306.75	305.98	303.33	305.06	304.34	304.01	306.32	304.24	303.64	307.59	304.82	301.73	306.2	303.88	303.75	302.89	304.45	302.17	307.34	300.81
323.84	321.92	322.91	322.56	324.86	324.35	328.72	323.48	327.41	322.38	326.35	326.87	323.29	325.15	324.71	323.01	323.99	325.2	324.14	322.39	327.19	322.68	328.1	327.61	323.36	327.75	323.48	326.76	324.09	324.07	326.52	324.3	329.4	327.11	327.66	324.49	325.85	326.74	322.42	327	325.01	325.15	322.98	319.01	321.16	325.12	320.83	323.41	324.89	325.97
302.48	303.75	307.16	303.52	302.95	305.97	301.17	305.93	302.34	302.4	303.67	304.85	303.05	306.92	303.83	302.15	299.04	304.84	300.09	304.73	302.96	305.84	301.92	307.63	305	301.73	304.31	305.25	301.33	302.59	304.78	302.76	306.87	304.41	305.31	307.13	306.33	306.36	306.98	305.43	304.28	305.14	302.98	306.17	305.39	304.77	303.83	304.84	305.48	303.03
306.63	305.45	304.03	301.89	305.99	306.38	304.12	304.97	303.92	304.53	304.43	301.72	305.42	306.83	302.93	307.89	302.3	301.01	305.62	305.03	305.64	303.37	306.67	304.28	300.51	304.46	303.72	306.78	304.53	302.09	303.46	307.63	307.45	306.19	300.37	306.27	301.9	306.64	300.65	304.29	302.99	305.2	306.72	306.22	306.23	306.67	304.84	304.4	301.77	305.13
313.29	310.45	310.43	312.21	311.24	311.06	314.83	314.03	312.58	313.13	311.18	312.11	312.22	317.7	314.53	312	313.38	312.21	309.84	311.63	316.69	312.83	315.15	312.57	316.31	313.84	310.02	316.25	312.68	308.48	315.42	315.2	311.22	313.44	312.63	312.86	314.53	312.49	312.44	311.56	313.24	312.36	312.54	310.87	315.17	311.34	314.53	314.9	314.21	311.11
317.3	315.14	316.53	321.47	316.75	318.5	317.2	315.93	313.82	316.6	318.72	316.48	319.49	314.93	316.57	316.75	319.04	314.31	321.56	314.05	315.97	316.47	316.08	312.88	315.05	316.08	314.98	314.57	316.5	315.9	318.15	316.45	318.81	317.72	313.5	316.74	316.7	315.18	319.35	315.99	320.45	319.31	318.06	319.81	318.5	315.19	315.65	317.4	317.27	319.07
312.59	308.58	310.56	309.63	309.52	309.81	310.87	310.53	309.55	309.19	312.06	311.6	309.58	308.37	310.33	309.23	311.28	312.77	310.99	308.03	311.95	308.86	309.06	309.93	307.93	311.18	311.2	311.3	311.13	308.44	312.6	308.36	312.73	306.57	314.81	308.52	311.78	311.42	307.72	311.26	311.24	313.06	313.8	310.08	313.36	310.71	308.97	310.4	308.96	305.28
316.23	315.09	312.42	308.78	315.77	317.28	315.38	313.52	312.3	316.85	315.12	314.55	312.5	316.37	315.26	316.77	314.58	312.45	312.84	312.19	316.76	313.31	316.13	315.35	314.69	312.48	314.5	315.27	311.73	315.52	311.9	310.52	312.94	312.82	311.55	311.69	311.81	313.99	314.08	315.81	313.56	313.67	313.79	310.54	315.6	312.41	312.94	312.72	312.12	314.71
307.68	311.92	311.13	308.59	311.79	308.74	308.34	307.72	307.96	310.01	313.4	308.88	304.77	307.24	306.91	307.85	309.86	306.63	311.65	308.36	307.27	311.38	307.47	309.11	307.69	311.32	308.84	307.6	310.25	307.98	310.75	306.26	308.14	307.06	308.69	308.92	310.61	308.4	306.67	308.15	308.09	310.7	307.23	309.66	310.97	307.92	304.14	306.02	309.72	307.79
314.19	315.74	309.03	314.4	312.87	311.49	311.06	314.88	311.83	312.8	314.5	311.03	310.13	308.87	314.08	312.84	311.24	313.03	312.75	309.89	313.96	313.53	312.13	312.18	311.22	311.47	311.17	313.05	312.48	314.24	313.19	315.42	312.58	311.04	313.38	313.79	311.46	311.73	312.05	313.62	311.08	312.55	311.24	316.08	315.5	309.11	314.07	314.6	314.23	311.93
298	295.08	299.47	296.8	296.69	297.37	298.08	295.11	295.05	298.57	295	298.88	297.86	295.23	296.36	298.18	294.2	296.96	298.81	294.97	298.45	296.15	299.93	294.19	295.78	295.77	294.97	299.1	296.27	297.9	295.46	301.33	294.25	295.26	297.55	296.3	298.7	293.77	297.67	295.52	299.32	298.58	298.26	294.03	296.77	296.31	296.11	298.16	295.99	293.39
311.61	310.66	308.08	314.71	310.17	312.96	315.61	312.73	312.89	311.93	315.58	317.12	313.62	316.2	313.91	310.11	311.25	316.69	314.74	316.58	315.25	315.01	313.82	312.68	314.57	312.34	315.69	311.74	311.94	312.21	311.14	311	314.38	309.81	310.27	310.81	315.46	312.19	314.12	316.14	310.85	316.54	313.91	314.66	311.86	313.29	311.07	315.01	310.94	314.87
305.86	304.44	301.06	304.51	300.43	304.16	299.56	303.12	302.05	300.8	304.44	301.76	304.87	301.51	299.34	303.15	301.38	300.91	301.44	300.7	303.91	299.06	300.41	300.96	306.44	302.69	304.13	299.56	302.98	305.82	304.98	301.46	300.5	301.76	309.7	300.04	305.03	303.96	301.53	302.21	302.72	303.75	300.2	303.9	299.82	300.24	305.83	301.88	301.75	304.22
315.27	314.03	316.67	314.02	314.96	310.63	315.19	312.15	315.38	311.96	311.66	311.02	317.58	311.08	310.8	314.59	312.01	313.82	311.99	314.66	314.23	311.63	310.16	309.46	311.13	313.65	313.47	310.29	311.05	314.76	312.49	312.97	312.18	314.82	311.72	310.5	310.14	314.41	315.11	313.42	311.49	314.2	313.36	312.61	313.92	312.59	311.12	311.26	311.25	307.47
308.18	303.62	306.35	306.73	304.01	307.61	307.14	305.12	305.24	307.17	303.51	305.5	305.88	305.48	303.27	308.67	306.76	304.55	306.19	304.72	307.12	306.49	307.3	305.9	305.76	304.28	305.15	308.58	304.3	306.74	309.94	303.48	306.34	307.63	307.13	304.89	307.52	307.52	305.09	299.97	308.9	305.46	304.79	308.64	306.52	305.35	304.75	308.3	306.32	306.86
325.29	324.95	322.08	328.56	325.53	324.75	323.14	324.06	325.18	326.35	323.72	325.59	323.47	326.04	323.48	321.03	321.72	325.81	326.22	323.81	324.05	323.82	326.09	326.23	326.52	320.86	323.18	321.19	323.35	327.42	323.41	328.05	323.38	322.29	322.63	327.43	324.95	325.47	328.26	326.75	322.07	323.45	323.61	320.49	324.88	327.16	323.91	324.72	328.31	327.28
301.21	304.14	302.31	301.33	305.36	304.41	304.34	301.54	304.49	305.62	303.47	302.55	301.12	305.02	304.7	303.95	304.28	306.87	297.91	307.34	301.34	303.99	303.94	303.79	302.87	300.71	302.24	306.54	302.44	299.79	303.91	305.74	300.68	304.21	302.06	303.71	301.92	302.21	302.37	302.06	304.76	303.74	305.44	301.96	304.9	304.85	305.69	305.79	305.21	303.03
315.11	316.12	316.65	313.67	317.44	317.15	312.45	316.02	314.43	315.7	318.92	317.56	313.77	314.19	317.21	312.65	313.42	314.59	316.1	312.08	313.92	309.6	316.79	312.11	313.21	313.19	313.95	313.84	314.87	319	315.59	316.51	316.77	314.05	310.57	310.81	315.7	315.18	315.42	314.87	318.73	314.8	317.78	314.19	313.45	311.43	314.93	311.88	313.57	317.42
310.73	309.3	308.46	311.23	309.98	307.63	313.06	308.67	307.74	314.53	309.85	306.91	312.14	307.14	308.66	307.06	310.77	308.46	306.15	312.4	308.8	311.72	311.84	307.4	307.66	311.92	311.58	310.42	308.12	307.42	312.19	309.99	313.19	312.49	310.35	310.45	308	309.94	309.44	309.18	309.74	311.9	311.15	312.1	311.82	311.04	312.57	310.26	308.92	306.63
318.67	318.15	319.63	317.79	314.07	318.47	319.36	316.4	316.63	319.87	319.12	320.99	318.25	317.08	318.14	320.3	321	316.13	313.08	318.6	316.99	318.14	315.82	318.6	317.72	321.67	320.84	316.57	317.56	317.22	319.04	317.15	318.1	318.86	317.64	314.54	314.47	318.33	319.53	317.2	319.82	321.47	314.84	319.34	319.03	318.55	317.29	319.91	319.52	320.55
304.66	305.2	301.47	302.61	299.11	302.03	303.36	300.4	303.73	301.5	301.72	298.95	299.96	303.65	303.99	301.43	305.84	301.82	302.59	303.01	302.84	302.75	305.22	308.02	303.78	302.33	301.41	305.81	300.54	305.32	301.61	303.55	298.99	302.62	305.07	305.6	299.29	303.3	304.17	302.52	305.77	302.47	303.24	302.93	304.27	303.26	301.93	301.08	301.99	301.6
307.8	307.02	305.79	305.97	307.02	305.25	308.8	304.32	307.06	305.71	305.48	302.55	304.96	309.47	303.52	309.48	307.21	305.47	303.46	304.28	306.2	305.84	305.48	305.99	308.5	307.69	309.64	305.18	306.71	305.84	309.5	308.08	306.46	304.75	306.09	305.62	307.69	305.42	303.45	306.08	306.6	304.74	307.4	307.03	306.11	305.82	308.9	304.09	307.91	303.06
311.37	312.36	311.03	310.1	310.5	313.27	311.75	312.87	313.56	311.57	311.35	315.1	307.59	306.59	313.55	310.49	310.48	312.67	310.9	312.11	314.12	311.08	312.94	314.28	312.08	310.65	314.08	311.51	312.09	312.23	311.03	313.28	312.32	311.51	315.06	313.34	314.48	310.06	314.22	312.88	309.61	308.31	312.02	309.55	310.71	311.57	312.17	312.23	313.89	310.16
306.09	305.53	308.03	304.77	303.92	302.37	305.56	304.11	308.52	303.52	304.42	304.32	304.99	307.01	308.09	303.56	302.25	307.81	305.04	307.91	306.81	302.73	301.24	304.4	304.71	305.6	306.14	307.07	305.26	304.64	309.29	308.26	301.8	306.3	303.39	306.63	302.39	305.01	306.85	306.52	303.86	305.19	308.47	304.28	305.39	308.6	304.73	304.05	301.53	305.03
314.61	313.2	312.4	311.47	314.51	312.42	314.37	313.4	314.35	311.59	315.24	317.58	313.83	314.95	311.33	315.07	316.26	312.14	313.94	310.4	316.95	315.65	312.21	315.89	314.74	314.08	311.39	311.72	315.54	316.05	315.37	318.78	314.72	311.77	310.68	312.47	316.79	313.94	317.39	315.48	318.46	316.14	316.49	311.49	315.15	313.71	312.57	316.51	311.5	315.69
302.97	305.03	299.88	304.36	304.89	300.88	299.39	302.75	309.01	303.15	304.05	301.1	302.32	306.57	302.12	300.03	302.16	301.27	303.35	303.97	302.67	304.36	302.59	303.95	307.4	304.54	303.41	301.51	301.3	303.36	304.33	302.6	302.74	300.49	304.98	301.72	302.18	307.17	306.05	307.16	304.62	305.23	302.29	300.29	302.19	304.76	301.62	304.02	302.73	304.99
305.12	308.23	305.64	303.16	303.16	306.93	304.23	305.77	307.13	301.91	301.8	304.06	303.41	305.9	306.4	301.99	307.08	301.82	303.09	306.59	303.49	301.43	304.72	303.47	306.89	303.53	302.44	304.3	302.86	305.91	302.72	302.99	307.95	306.16	303.39	303.72	307.95	307.37	304.37	303.27	305.56	302.26	303.06	303.07	303.13	300.64	306.15	304.86	299.48	300.99
303.19	301.11	297.92	300.78	299.52	303.18	303.63	299.5	302.11	302.14	299.4	302.88	301.91	300.45	302.87	299.9	298.86	298.78	305.71	304.95	304.68	300.29	300.78	300.31	298.85	304.03	302.46	299.64	299.59	299.69	303.78	298.85	300.83	299.13	299.32	301.92	303.09	302.81	303.14	300.19	299.58	301.36	301.19	299.26	302.22	300.93	300.99	302.69	298.68	305.64
305.08	301.38	303.79	301.08	302.33	304.02	301.36	305.86	302.83	301.95	302.39	302.4	302.09	304.28	300.14	301.05	300.36	305.14	302.86	299.75	302.28	302.33	300.35	302.49	301.72	302.84	300.91	301.22	300.24	300.02	300.99	300.12	299.07	303.7	301.14	302.3	304.64	304.12	303.26	305.4	299.57	302.78	298.85	305.8	304.96	303.06	307.66	301.78	300	305.09
303.9	302.89	302.7	303.7	302.95	303.96	300.08	304.08	302.47	300.48	301.79	302.14	300.39	304.94	301.33	299.92	304.43	305.17	306.24	303.51	302.12	301.16	299.45	299.48	300.87	304.63	305.24	302.38	301.95	300.7	302.44	303.94	305.15	301.12	303.35	303.31	302.82	301.93	303.38	305.64	302.84	304.43	301.48	304.28	302.09	302.67	303.62	305.17	304.54	300.82
321.11	320.44	318.69	320.36	320.09	319.48	318.12	318.33	317.67	318.41	323.18	318.41	321.89	320.18	324.18	320.61	323.06	320.03	320.23	319.28	319.62	319.72	320.55	319.85	319.38	319.72	321.46	319.17	316.76	320.72	320.09	317.14	319.72	322.62	320.56	319.32	319.93	320.08	321.04	317.66	319.95	320.81	317.1	322.55	320	317.02	317.28	320.75	320.33	319.75
323.91	325.06	323.69	323.09	326.49	323.4	327.12	323.82	321.96	325.99	325.91	325.28	328.37	323.08	323.51	325.09	323.36	320.26	327.66	321.36	323.64	322.53	325.69	327.83	324.71	321.94	319.92	324.3	324.08	324.96	325.29	323.82	326.1	327.03	325.7	323.53	323.59	325.48	323.56	323.95	325.3	325.4	323.4	323.04	321.63	322.3	323.86	324.93	322.99	322.45
305.7	305.7	304.68	309.34	308.86	309.91	305.8	307.58	309.54	306.09	308.8	305.42	309.35	305.86	308.81	310.58	307.18	307.92	309.89	307.54	307.29	305.46	306.15	306	304.92	312.48	310.31	306.54	307.77	307.69	304.47	305.5	309.5	307.21	309.99	304.36	303.98	308.23	305.78	308.78	307.76	309.76	307.99	306.77	304.73	308.64	310.97	304.93	306.67	309.95
309.75	309.36	310.37	311.29	309.13	311.2	309.71	310.2	310.06	312.52	307.63	307.57	309.49	312.59	311.25	310.6	311.93	312.73	309.42	310.94	311.79	312.66	314.37	310.63	312.11	310.3	314.81	307.45	311.04	312.04	309.23	310.84	308.98	309.48	309.54	312.51	310.03	306.97	310.67	310.87	308.52	310.89	307.53	310.37	309.75	312.45	311	312.22	309.42	313.67
303.21	302.21	303.14	305.56	300.8	302	305.69	303.7	305.72	303.11	305.16	306.15	304.1	304.46	303.23	301.42	303.04	305.07	303.19	305.11	304	305.02	301.25	305.21	303.24	305.36	305.98	301.39	305.89	298.47	303.99	307.81	304.51	303.87	306.2	301.92	305.12	303.22	304.82	303.55	302.81	303.16	306.67	302.89	302.73	302.68	305.27	304.17	302.49	308.72
302.82	304.89	307.13	302.44	302.98	302.22	302.19	304.36	308.38	302.12	304.13	305.32	307.43	304.78	306.22	304.6	303.07	303.72	305.98	302.73	301.92	302.27	300.53	303.12	305.56	303.36	302.98	305.28	302.39	302.78	304.9	305.5	307.15	304.62	305.61	304.31	305.21	304.43	304.98	305.44	303.74	303.54	302.87	305.95	307.57	305.4	303.65	308.08	308.35	302.81
312.86	316.82	316.55	313.47	318.84	314.33	315.14	315.25	314.31	315.47	315.3	312.49	316.38	312.33	316.14	311.99	317.93	310.97	312.66	318.97	315.91	317.22	310.97	316.81	316.32	310.55	314.17	311.77	313.62	310.06	316.39	317.33	314.23	313.05	314.16	315.98	318.09	313.15	316.25	315.18	312.89	318.23	315.81	315.38	315.9	314.24	316.53	316.52	316.81	316.07
317.2	315.93	318.96	313.02	311.61	314.55	314.48	311.65	315.32	314.91	311.1	314.76	310.66	316.61	315.65	312.58	314.88	315.11	319.66	317.6	314.29	315.75	316.96	316.78	315.27	315.21	311.94	315.47	313.05	319.58	314.98	316.13	312.98	314.71	314.42	314.75	314.71	315.94	314.68	315.44	311.33	309.93	315.64	315.75	317.21	317.5	314.72	317.33	309.77	316.3
308.56	310.86	310.53	310.44	313.8	312.87	315.48	315.42	316.9	310.81	313.89	310.81	312.72	309.16	316.45	312.92	317.38	310.21	310.6	313.75	317.03	318.77	311.1	314.44	308.99	312.8	311.98	312.91	312.01	313.33	312.77	313.05	309.68	313.39	312.31	313.29	313.9	314.29	310.89	313.31	313.26	313.43	309.38	315.04	313.19	314.63	313.76	310.91	314.08	309.71
314.71	313.04	313.17	312.85	312.25	316.98	315.9	316.01	318.22	316.83	314.5	320.19	312.89	313.41	317.43	317.34	317.87	311.09	318.23	315.55	316.58	312.7	317.47	314.67	315.99	318.19	314.91	312.75	316.86	311.32	317.8	314.73	314.1	312.3	316.71	313.03	314.38	310.9	314.29	314.2	312.13	314.95	312.39	314.87	317.35	321.23	317.96	315.78	315.9	316.12
312.12	311.31	309.01	311.32	309.37	309.81	310.54	308.65	310.14	310.46	310.6	305.51	306.19	306.56	308.68	311.24	307.33	309.7	308.42	310.21	310.71	311.65	309.51	308.15	308.39	313.53	309.74	306.74	308.43	312.36	310.07	303.52	311.14	306.14	309.49	310.79	309.02	308.99	311.26	306.87	306.83	310.63	310.77	307.5	308.24	310.48	310.71	312.87	311.7	310.02
320.29	315.52	318.93	318.11	318.41	317.11	316.8	318.51	319.43	313.84	311.2	317.36	316.15	315.28	316.64	319.48	314.56	314.34	317.33	317.33	317.06	319.09	316.65	317.66	317.15	317.12	316.54	318.41	316.46	317.65	314.23	317.54	314.77	318.99	315.93	317.18	313.71	315.93	318.39	314.97	316.08	317.86	317.55	314.57	315.69	314.83	318.06	319.69	316.36	315.67
311.08	312.59	316.05	314.29	314.22	312.02	311.55	312.67	312.47	312.91	313.06	314.33	313.02	313.33	311.44	307.79	315.38	315.64	313.03	313.39	312.24	313.89	314.16	311.83	312.99	312.44	315.93	315.72	311.38	310.51	313.4	314.08	314.26	314.75	314.34	315.75	313.67	314.6	314.33	314.78	312.76	315.37	313.16	310.89	312.66	313.95	311.72	314.06	312.56	310.65
303.66	302.97	301.84	301.94	303.24	300.84	300.91	302.81	303.66	301.62	302.17	305.28	301.06	300.39	299.67	305.98	300.67	298.17	303.11	304.69	300.68	303.62	304.41	302.58	299.66	300.28	303.65	301.34	304.08	302.51	300.95	304.18	301.74	303.67	303.87	299.98	302.5	301.89	302.48	300.32	301.97	302.3	302.48	303.89	299.7	303.92	300.99	302.53	304.33	301.7
307.94	303.97	305.23	303.54	307.54	300.81	304.15	308	304.32	303.64	308.32	302.49	301.68	302.38	304.9	304.02	302.86	303.97	303.78	305.54	308.62	306.94	307.49	303.57	304.03	303.79	306.56	304.94	304.03	305.59	304.25	304.29	305.87	300.54	302.83	306.52	306.22	306.33	305.68	301.67	305.02	304.58	305.59	308.65	304.97	304.9	304.72	305.68	305.97	305.98
313.79	317.66	314.96	315.62	320.52	318.76	315.91	319.31	317.63	312.97	315.81	316.19	315.96	316.22	316.84	318.88	311.61	313.58	321.3	316.57	318.38	317.07	315.77	317.2	314.8	315.26	315.69	314.71	317.99	318.11	316.63	318.28	319.76	316.74	316.55	317.41	319.62	319.27	316.53	316.62	321.88	318.59	315.8	317	323.13	317.98	315.41	314.39	315.42	318.95
315.54	315.52	316.06	314.92	315.94	315.08	316.53	313.72	309.06	317.1	311.16	312.15	312.45	313.52	314.5	311.75	313.67	315.47	312.24	318.52	309.55	312.85	311.97	313.06	313.04	312.05	315.93	315.73	313.98	314.65	313.65	314.45	315.29	313.93	314.3	312.03	314.91	314.48	315.39	312.86	313.4	315.64	313.01	316.71	313.79	314.87	317.17	313.35	317.02	312.64
299.11	299.85	300.64	298.45	299.46	296.59	297.76	300.21	297.91	299.31	298.79	300.87	301.21	300.92	301.04	302.22	302.7	301.64	299.97	299.47	300.5	301.4	301.42	299.73	301.84	302.73	299.29	301.21	298.66	300.86	298	303.96	299.76	301.12	303.44	302.47	296.77	299.37	298.89	302.12	304.66	299.59	297.34	302.09	303.54	302.89	302.3	301.38	298.04	302.69
326.44	329.46	332.82	328.35	327.96	326.66	328.62	329.21	326.82	329.84	326.15	325.29	329.23	326.52	331.81	328.91	329.02	327.37	329.49	326.61	328.11	329.37	326.54	330.24	325.84	330.43	326.93	328.15	329.64	328.12	326.99	329.47	327.81	327.36	333.4	330.6	327.36	329.39	327.08	331.16	328.82	328.26	326.39	326.4	324.73	328.39	327.2	325.57	327.96	330.49
306.26	303.57	303.4	304.84	307.09	304.36	308.87	303.83	305.67	307.41	304.33	302.68	302.64	302.32	304.76	301.66	301.62	304.34	304.09	302.58	302.11	302.68	302.52	303.28	304.1	304.8	303.34	300.43	301.12	307.21	303.26	305.57	304.54	304.33	302.16	303.94	302.96	303.7	303.29	302.36	303.11	301.89	301.21	301.37	303.74	304.44	306.9	304.2	302.42	302.04
304.58	305.97	304.9	304.31	306.37	303.92	306.6	304.21	306.58	304.72	303.84	306.93	305.41	309.67	305.51	303.87	309.24	303.25	306.78	303.75	305.95	307.13	302.47	305.81	306.97	303.21	307.76	306.29	306.08	306.21	304.33	309.38	308.46	302.62	305.77	301.78	306.28	306.59	304.93	307.52	305.26	307.02	301.52	300.66	305.27	302.41	307.03	303.79	302.26	303.35
315.91	316.09	316.45	315.09	316.73	315.4	314.22	313.43	317.37	312.9	315.79	319.01	315.7	317.73	316.81	311.6	317.38	313.74	313.18	313.22	316.09	315.31	313.8	314.73	315.48	312.13	313.04	313.33	318.11	315.11	317.1	313.29	317.49	319.47	313.01	315.79	315.78	314.56	317.11	311.36	315.75	314.79	315.57	314.94	315.74	312.61	316.57	313.46	316.07	313.24
293.53	294.24	294.61	299.42	296	296	297.64	295.88	294.75	291.94	295.1	297.47	290.57	297.42	291.72	298.62	295.63	293.54	292.53	293.95	293.72	297.35	292.93	294.26	294.08	295.71	294.49	296.65	299.46	295.92	294.42	295.91	292.33	292.76	292.37	292.31	297.29	298.6	293.6	298.07	295.99	293.95	291.24	298.43	297.15	297.19	295.64	290.65	295.28	291.53
308.86	308.02	309.61	309.99	314.86	309.5	311.12	308.77	307.89	308.75	310.45	307.08	309	309.81	309.67	313.83	313.78	310.74	309.84	308.91	309.13	309.87	309.76	311.48	312.77	307.56	307.98	309.52	308.49	311.4	310.17	311.81	311.73	309.29	311.3	307.37	307.42	310.52	312.06	310.58	312.24	310.4	311	310.47	313.75	309.66	311.07	310.21	308.3	313.38
315.13	314.62	314.77	318.2	318.16	317.3	317.43	314.77	316.74	313.24	316.14	314.69	316.43	318.76	314.73	313.3	316.56	314.7	316.64	314.61	318.93	316.19	319.49	314.7	316.27	316.35	316.3	319.43	314.41	312.86	315.79	316.05	315.51	318.82	320.71	312.83	318.57	316.51	311.95	316.79	315.92	320.28	316.7	317.9	313.29	313.72	315.31	313.4	314.5	315.06
324.42	328.62	328.23	328.15	327.58	327.13	326.11	330.83	328.93	326.47	328.2	330.59	327.36	326.15	326.42	330.96	324.95	330.39	326.86	327.31	326.85	331.23	328.48	326.39	325.48	328.61	326.82	329.95	328.83	326.26	329.7	327.22	327.13	326.7	326.64	330.08	328.55	327.88	328.06	329.53	324.51	328.93	326.45	327	328.09	327.03	329.33	327.84	330.8	327.95
300.91	302.98	298.39	299.9	299.02	301.14	304.47	301.45	298.8	305.52	295.51	299.34	304.21	299.5	301.87	303.45	301.81	302.49	301.56	301.57	302.27	300.5	303.15	303.72	299.4	304.51	302.6	298.1	299.21	301.83	300.92	304.33	301.63	300.48	301.83	300.55	305.14	301.75	303.73	303.7	302.89	297.46	304.17	297.81	302.51	299.7	300.94	301.72	304.97	300.98
304.02	302.42	304.85	304.99	302.43	310.41	300.82	303.48	307.61	307.11	302.03	305.82	304.32	301.16	303.66	303.96	307.8	305.74	309.91	309.46	304.64	306.21	306.61	305.36	307.05	307.52	304.9	303.7	305.76	306.45	305.22	305.65	305.1	307.63	310.06	301.7	303.47	303.97	304.89	301.73	303.39	304.44	304.79	305.46	307.34	305.8	303.06	301.84	304.64	307.7
301.25	298.7	299.58	303.29	298.1	304.38	298.05	297.36	301.55	301.35	301.23	300.4	297.74	298.97	300.99	301.65	299.92	303.56	297.73	300.62	302.54	303.64	298.61	298.42	304.73	300.56	298.59	299.76	299.3	300.89	301.39	299.79	301.68	297.37	297.14	300.14	301.61	298.41	301.58	301.41	298.79	301.84	303.4	300.78	300.04	299.82	301.39	298.86	302.72	302.2
301.98	301.93	300.37	299.51	299.83	298.82	299.83	297.65	300.64	301.67	303.71	300.38	300.99	296.45	302.12	300.41	298.56	299.54	297.76	299.26	300.55	300.93	297.67	301.59	302.43	299.43	298.8	302.61	304.28	298.83	299.26	304.32	300.58	297.01	300.63	302.63	298.17	302.33	298.7	301.67	297.71	299.74	296.08	298.99	297.57	301.64	302.26	305.83	302.2	299.12
301.55	304.62	305.68	306.16	303.49	304.25	307.48	307.18	309.1	304.32	301.21	309.35	302.4	305.22	310.89	304.68	306.91	309.44	305.08	307.49	307.72	306.83	306.76	304.51	305.45	307.8	304.87	304.81	308.02	302.37	301.78	300.96	308.5	305.76	307.55	304.57	302.87	304.64	304.15	303.89	304.72	303.77	303.54	304.25	304.91	305.4	305.42	302.62	306.8	302.78
315.43	317.68	312.62	320.83	314.78	319.67	313.22	316.13	317.33	314.78	318.53	314.68	315.5	319.42	314.99	314.13	312.29	319.1	314.74	313.48	318.69	316.64	315.01	315.34	313.61	316.36	312.1	314.25	314.32	313	317.23	319.03	315.9	319.93	316.95	311.47	315.63	315.65	314.65	313.81	316.97	315.04	318.27	315.15	320.05	314.18	316.87	315.54	317.55	316.62
306.17	302.85	303.65	302.08	305.03	308.13	301.41	304.77	307.59	303.27	303.07	303.76	305.42	300.02	301.89	304.38	305.47	306.17	302.61	305.1	302.76	302.94	307.33	305.53	300.64	302.69	302.49	305.05	306.2	309.24	305.36	307.45	302.49	303.95	305.53	303.74	303.14	300.24	303.15	304.3	302.9	300.28	302.75	303.79	305.24	304.62	305.16	306.19	306.74	306.05
310.32	314.58	314.19	311.39	312.92	313.21	314.23	310.45	309.68	310.95	311.34	311.79	310.68	308.48	310.24	308.85	312.76	316.26	312.89	313.96	316.47	311.75	308.92	314.18	312.8	311.63	315.85	314.98	314.19	314.4	312.13	312.04	315.71	311.35	314.26	315.94	310.95	317.45	312.69	311.8	312.94	314.25	312.81	313.47	313.39	312.92	313.23	312.6	313.39	312.45
306.09	302.58	302.93	304.45	303.04	307.55	305.2	304.02	300.7	300.2	306.31	304.51	301.67	305.94	302.45	302.07	304.81	302.49	304.61	304.64	302.2	302.23	302.36	304.57	303.06	302.51	304.44	304.42	301.87	305.8	303.85	303.51	303.15	304.51	302.74	302.64	306.53	305.06	302.17	306.19	305.16	304.91	303.31	304.37	306.99	307.17	303.57	305.72	301.28	305.65
315.57	310.36	313.02	312.05	311.49	311.78	317.55	311.01	310.22	312.9	313.05	312.06	310.78	313.47	312.22	309.85	315.57	313.01	310.48	309.74	314.19	314.87	309.33	309.44	310.72	315.84	311.81	314.64	309.78	311.48	313.63	308.88	312.56	310.94	311.39	310.76	311.83	309.06	310.95	312.23	309	307.45	309.03	314.05	313.25	313.5	304.02	309.41	311.8	310.95
303.15	310.26	302.28	306.73	307.1	305.89	308.56	302.53	306.75	307.13	307.71	306.18	305.81	305.11	306.06	304.76	304.57	308.64	304.15	306.27	302	304.49	310.21	302.2	301.04	307.3	306.36	304.25	310.59	304.58	301.56	305.46	304.14	304.48	307.3	305.02	301.7	304.13	308.76	305.15	303.71	305.92	305.27	304.41	305.77	304.11	305.18	307.2	303.24	302.36
302.18	300.8	300.18	299.96	301.88	304.73	296.54	300.8	301.68	299.44	298.8	296.89	300.54	301.17	297.17	299.05	299.16	301.65	301.1	302.51	301.13	300.97	303.32	298.66	300.33	298.85	300.09	300.45	302.49	297.06	296.48	302.04	302.43	299.16	298.92	301.7	299.86	301.03	304.86	303.04	300.67	298.8	296.87	300.6	300.37	298.77	297.3	296.64	301.78	300.11
294.68	295.2	297.26	295.51	298.45	296.72	295.77	298.25	298.8	297.68	297.14	294.89	299.1	296.88	296.41	298.48	302.66	297.85	291.79	293.92	296.97	297.63	294.2	297.69	298.34	300.16	296.42	298.17	295.58	298.41	296.1	296.01	295.06	299.28	297.15	298.52	295.08	299.38	299.09	299.71	297.11	295.58	298.02	297.7	294.74	296.3	297.46	300.86	296.43	297.14
306.14	306.24	308.35	302.55	310.95	308.62	302.77	305.41	307.52	304.16	304.53	303.41	306.71	305.5	303.21	304.21	305.82	303.98	306.08	305	305.75	304.32	304	308.8	307.23	303.15	307.7	306.85	305.91	307.09	306.2	306.13	305.28	306.62	309.04	305.14	307	305.1	306.54	307.75	308.44	304.64	310.39	308.12	305.46	309.6	302.36	304.32	304.33	307.86
295.25	294.26	293.43	295.57	298.47	295.32	292.75	293.44	295.68	292.2	297.62	296.53	295.33	295.87	293.16	293.45	292.18	295.67	289.62	293.48	290.24	293.17	292.72	295.97	291.33	293.44	294.37	292.09	295.29	291.29	292.11	290.57	293.09	294.89	298.12	294.32	295.97	295.52	294.52	294.41	293.33	293.73	293.3	290.77	297.14	291.99	292.91	292.86	291.01	296.58
303.44	301.66	304.84	305.27	304.43	300.36	302.64	302.14	300.18	301.83	303.22	304.76	307.51	300.73	303.11	305.2	304.65	304.5	301.87	308.88	305.47	303.51	304.74	303.7	301.65	300.82	305.87	307.02	305.57	302.06	300.96	302.8	302.86	305.39	300.38	305.5	301.73	303.69	306.56	303.94	304.36	306.98	301.32	302.89	300.7	306.1	303.74	305.22	303.81	304.83
310.13	312.14	313.49	311	314.09	312.24	310.57	310.78	315.27	312.13	313.17	312.07	309.88	313.17	314.41	312.6	310.65	314.26	309.94	312.4	311.44	310.21	313.17	311.38	311.67	312.79	312.68	310.26	314.48	312.02	312.75	308.68	313.23	311.43	310.93	311.48	312.22	310.76	310.53	314.48	313.62	311.97	313.47	310.69	311.35	309.88	310.99	310.91	314.55	309.83
296.44	300.41	301.37	299.59	300.65	301.34	301.33	300.13	299.31	299.63	301.55	298.29	300.05	300.71	298.69	304.75	302.28	300.19	302.3	304.53	300.45	302.66	301.26	303.72	301.36	302.73	302.04	297.43	301.93	302.23	305.95	303.4	302.27	297.45	304.59	298.49	299.78	300.47	300.16	299.87	301.48	306.2	299.93	300.62	301.51	299.98	299.57	300.86	299.46	299.71
328.94	328.61	327.81	329.35	325.58	328.44	326.2	325.94	327.28	329.48	328.09	325.05	325.17	322.4	325.45	330.41	327.52	329.57	326.61	326.05	327.41	325.49	324.86	327.53	327.35	329.26	328.15	328.79	330.24	326.35	323.4	326.53	326.9	326.51	328.93	324.4	325.16	327.54	326.36	327.03	327.23	324.84	327.96	326.28	329.44	329.37	327.71	327.37	325.82	323.62
316.32	314.43	312.75	309.72	312.49	315.3	312.01	310.77	313.41	309.57	310.31	310.04	315.65	310.47	313.28	315.07	317.63	312.71	311.47	312.8	313.14	313.71	311.36	314.25	313.57	313.33	312.15	314.83	314.64	310.63	312.67	317.36	312.38	308.44	313.27	312.54	316.06	310.34	312.94	309.18	315	312.47	315.25	312.66	314.6	312.6	310.15	309.36	309.8	311.91
317.71	318.46	317.2	315.09	320.28	318.47	314.59	318.87	320.14	320.98	316.82	315.69	316.31	317.86	321.61	315.74	317.34	316.8	322.1	318.72	317.13	319.67	318.19	320.33	315.73	316.93	325.31	319.05	318.89	314.48	316.44	316.48	321.7	318.03	317.22	318.55	320.6	319.27	320.05	318.53	318.72	318.36	314.48	317.45	321.8	319.98	318.32	320.92	318.32	321.44
305.58	307.12	309.81	310.14	307.05	306.94	308.61	305.77	305.81	310.64	307.57	307.2	307.63	304.79	306.77	307.14	305.81	307.49	306.61	305.85	307.35	309.01	307.3	309.05	309.26	310.43	307.03	308.25	306.82	310.13	304.48	304.56	307.22	305.75	308.67	307.07	308.21	305.94	307.1	304.83	307.77	305.81	306.04	305.77	304.97	307.5	304.72	308.2	307.74	307.85
305.97	310.09	308.25	303.44	306.52	308.26	308.84	312.69	304.39	308.58	307.25	305.23	309.4	307.69	307.62	308.09	307.42	313.56	306.15	309.32	308.08	310.81	309.45	305.83	307.73	310.6	303.18	308.42	305.87	309.62	307.73	310.05	305.51	307.04	308.92	308.96	308.47	307.71	309.31	307.07	306.52	309.5	306.02	305.26	309.27	307.31	306.78	308.63	307.38	308.56
308.87	309.92	309.19	305.36	308.33	310.57	309.74	308.56	308.47	306.36	309.46	308.81	306.8	307.44	310.15	309.51	309.45	310.06	311.11	308.94	306.98	307.59	308.56	306.28	306.89	312.82	308.92	307.97	307.96	313.82	308.39	304.22	307.27	308.92	308.12	307.32	306.84	307.82	309.41	309.62	311.24	307.46	310.56	310.94	308.5	308.54	311.7	308.21	310.98	306.92
296	292.53	297.45	293.29	295.54	292.43	293.1	295.79	293.41	298.05	294.38	296.15	292.46	293.63	295.36	294.52	294.29	293.46	292.45	294.78	293.98	293.96	292.58	295.26	296.91	293.87	295.25	293.06	297.04	299.26	292.93	295.57	300.27	292.61	294.9	292.53	294.95	293.07	293.82	297.03	293.25	294.92	295.78	296.61	293.12	292.74	294.66	294.18	295.39	295.47
325.1	326.59	324.14	326.16	325.1	322.27	324.97	324.98	326.03	326.62	324.07	326.58	325.82	325.19	327.57	325.62	323.85	329.52	325.58	321.31	325.36	324.41	327.92	325.92	323.08	327.74	325.28	324.81	323.96	324.83	325.44	329.22	324.93	323.81	326.8	327.11	320.99	326.18	326.37	324	325.1	329.53	323.61	326.5	325.14	325.96	323.03	328.79	324.24	325.56
301.05	299.82	307.17	301.55	299.7	301.7	305.94	302.26	301.94	305.86	306.86	297.83	305.12	301.97	299.6	303.6	299.56	305.73	303.89	299.83	301.47	302.2	302.48	306.4	303.63	300.32	301.89	302.18	302.64	303.47	303.41	303.06	300.04	300.12	305.51	301.46	301.26	303.56	299.31	303.98	302.6	302.25	303.54	303.96	299.52	300.09	301	305.68	300.85	299.55
298.53	299.01	300.08	300.51	301.92	302.03	299.41	296.82	302.87	298.12	301.36	299.2	299.46	302	300.22	300.28	299.1	297.99	296.71	300.47	300.4	300.88	301.55	300.25	303.69	300.85	298.96	300.31	300.88	298.9	301.38	299.45	300.79	300.24	300.46	301.41	298.37	302.05	301.33	300.75	302.44	299.06	298.08	298.59	300.98	299.89	299.78	299.78	301.53	302.07
302.2	302.06	301.81	299.49	304.57	303.84	301.06	302.82	300.65	301.14	302.13	306.72	306	305.51	303.47	302.8	302.89	302.7	298.71	302.2	303.91	301.77	303.23	305.53	295.87	305.1	304.18	301.91	300.96	305.93	302.89	302.38	299.64	299.03	304.68	300.07	305.36	305.28	303.41	301.74	300.79	296.08	306.35	302.5	303.36	306.9	300.51	300.68	302.71	301.94
295.01	294.78	293.08	294.16	297.87	294.97	296.18	294.45	293.08	292.87	297.77	294.36	295.06	295.11	290.27	292.03	291.81	294.82	299.19	294.72	297.12	298.33	295.62	296.93	292.7	293.31	295.81	294.59	294.11	292.67	296.38	293.44	294.22	294.91	294.12	291.97	293.32	291.86	292.85	296.96	294.05	290.93	292.31	295.07	292.22	294.51	292.8	295.06	292.84	293.66
311.07	313.92	312	306.35	314.77	310.52	310.47	312.98	311.37	311.43	315.54	311.3	308.02	312.88	311.23	311.11	312.46	313.92	308.69	314.12	313.62	311.65	310.68	313.43	313.84	315.05	308.97	311.18	313.11	309.6	313.52	312.43	311.15	312.55	313.15	314.12	316.61	311	313.16	309.9	313.33	314.22	313.32	311.86	309.61	311.61	310.87	311.01	313.78	311.99
302.58	302.49	302.57	303.38	306.91	300.7	302.35	303.38	307.2	304.44	303.73	301.44	302.1	304.16	306.62	308.14	307.3	303.59	307.49	303.71	304.62	305.54	305.99	304.52	304.55	301.6	307.32	303.91	301.91	304.28	303.91	302.99	305.59	305	305.18	305.46	302.94	306.02	303.73	301.44	306.51	306.1	301.9	306.96	305.47	306.18	308.96	306.42	305.56	307.35
306.58	304.57	305.31	306.8	307.9	304.89	307.7	304.57	308.22	305.68	307.25	305.08	306.48	302.79	306.4	305.48	305.66	304.56	306.43	307.69	304.26	307.3	305.33	309.7	305.22	306.36	307.49	305.7	306.53	304.98	307.56	305.28	304.82	304.84	303.85	310.28	305.19	303.45	307.88	304.13	306.57	300.56	308.41	303.25	305.96	306.82	306.28	305.14	310.96	305.78
303.72	306.06	305.13	304.74	308.38	311.26	304.03	305.51	307.19	307.57	306.12	307.39	310.38	309.33	302.26	307.42	306.99	308.26	305.59	304.74	308.34	307.1	307.48	307.44	309.29	307.71	305.2	306.03	307.55	307.69	305.72	306.53	307.02	305.44	305.95	308.59	307.52	306.15	310.03	302.35	306.44	305.12	304.66	303.38	304.82	306.81	305.22	309.34	306.91	306.1
307.61	308.47	303.77	303.61	302.35	305.15	307.4	308.45	300.61	304.7	303.86	307.4	304.13	304.73	306.93	300.62	304.52	304.75	308.11	308.31	307.71	305.33	304.35	304.37	306.24	304.96	307.54	304.99	307.1	304.77	304.98	304.31	300.96	304.06	303.7	306.45	303.72	305.88	308.78	306.73	308.35	306.94	303.91	306.45	306.68	305.91	305.13	305.46	304.27	306.95
317.45	318.28	316.12	319.45	317.97	318.88	314.55	321.98	319.27	318.46	317.92	318.75	321.58	319.76	321.26	313.79	314.85	317.12	317.08	319.4	314.73	317.43	318.94	318.41	318.36	321.54	316.52	318.22	319.76	317.64	316.17	316.58	318.32	322.47	318.89	317.14	319.49	314.94	322.29	313.78	319.56	319.27	318.44	320.5	319.93	321.18	318.03	319.81	319.77	317.16
306.71	302.3	304.78	305.75	303.38	304.74	307.26	303.74	301.7	302.06	304.31	301.22	303.66	304.82	305.12	302.73	306.15	304.43	307.36	303.02	308.18	308.32	303.55	304.58	307.28	304.89	303.5	304.21	301.91	307.69	304.79	305.15	303.88	300.79	304.55	299.88	303.45	305.49	303.2	303.59	302.54	304.35	302.84	307.2	303.05	305.26	303.93	306.07	302.11	305.41
301.69	305.86	304.36	301.19	303.85	304.84	305.93	304.07	304.73	307.6	303.36	306.36	304.37	305.94	302.6	305.98	305.3	301.61	302.87	303.78	307.04	304.19	304.17	303.33	303.43	300.25	304.92	303.7	306.22	304.74	306.16	305.97	301.45	301.15	303.27	303.65	303.04	305.52	304.89	304.02	306.76	306.41	305.35	303.75	306.7	303.45	305.25	305.82	308.14	301.98
308.69	311.05	310.51	306.41	306.43	310.56	310.32	311.49	314.27	304.89	310.34	308.35	309.27	310.54	309.12	309.15	311.24	305.43	307.48	311.59	308.1	310.91	307.99	311.4	309.65	309.61	311.09	311.19	312.02	312.46	306.23	310.72	310.33	308.82	307.06	308.52	311.76	310.29	307.4	305.26	313.49	309.55	309.6	310.75	310.31	309.66	308.86	308.71	311.61	311.97
317.09	313.2	315.75	313.22	313.87	312.67	310.96	313.2	313.02	311.47	313.6	313.97	314.06	310.68	311.46	312.7	313.55	312.11	313.3	312.82	314.64	316.69	313.51	315.01	313.93	311.24	314.68	312.98	312.38	315.44	309.96	314.65	314.58	309.74	313.15	314.78	312.47	309.86	312.48	317.24	313.34	312.93	318.39	313.4	315.14	312.95	311.93	317.17	315.66	310.3
301	302.64	304.3	302.64	304.93	304.16	303.31	301.35	305.46	302.15	302.95	304.73	303.24	301.66	304.38	300.2	307.51	302.47	301.54	307.26	301.8	304.39	305.7	306.47	305.06	303.52	304.12	302.12	301.5	299.62	301.81	305.36	305.12	307.04	302.42	303.77	304.79	301.27	301.29	303.78	305.07	304.13	303.8	306.02	301.35	298.83	303.64	307.21	303.79	304.53
297.85	301.2	304	300.23	303.65	303.88	304.52	300.19	301.47	303.72	302.49	301.61	303.82	302.95	299.92	301.92	301.31	297.51	306.09	304.06	302.89	300.01	302.39	300.69	303.81	305.31	303.97	301.48	301.72	302.96	303.24	305.11	302.25	303.87	303.62	305.93	298.88	301.63	300.46	303.14	299.66	304.19	301.62	302.71	304.12	305.24	307.86	307.96	302.93	301.56
326.84	332.07	326.38	326.66	326.63	327.93	327.38	326.77	328.33	328.46	331.21	327.98	325.65	324.57	326.65	326.02	329.77	324.88	326.9	323.94	323.48	327.03	324.43	325.93	329.42	325.4	324.12	326.29	329.42	330.97	328.3	327.6	328.74	324.39	327.86	329.19	327.88	328.18	325.91	327.67	326.78	326.12	328.88	326.97	324.29	329.13	329.73	329.54	326.68	326.01
305.29	306.29	307.26	304.15	305.84	305.86	304.52	303.26	302.86	305.06	303.78	305.72	303.12	305.73	305.09	306.79	305.33	301.94	304.08	303	308.4	303.15	304.9	309.26	307.1	308.28	304.68	306.07	303.94	303.96	304.9	304.63	304.61	303.9	307.69	307.16	305.42	302.55	304.38	302.53	303.91	305	302.86	304.15	303.75	308.95	303.34	301.92	302.97	307.04
318.78	318.22	316.5	318.25	316.66	315.79	318.54	317.33	318.5	318.64	317.11	317.39	316.17	318.19	318.24	318.52	318.45	312.03	320.13	316.91	316.91	316.48	319.6	319.12	316.08	316.18	318.41	316.13	317.19	318.78	312.97	317.6	317.23	319.56	315.48	320.23	316.29	313.2	315.87	314.79	315.36	315.39	317.89	318.17	317.6	316.84	312.94	315	317.62	318.24
311.2	314.14	310.51	311.32	315.59	312.04	309.55	315.46	314.56	310.56	313.12	312.5	309.22	311.56	314.05	318.1	311.25	310.12	314.23	312.56	312.42	309.68	312.53	311.64	310.68	309.4	313.15	307.6	312.15	311.5	313.1	315.05	309.45	313.63	309.82	313.77	309.71	311.08	316.57	315.78	316.95	310.42	311.59	313.05	313.82	316.13	313.21	313.61	310.65	313.41
302.6	302.98	299.76	304.75	305.91	308.9	300.22	302.16	305.32	300.71	305.75	303.11	305.81	300.72	301.56	303.19	304.42	302.28	301.6	303.02	304.42	307.23	299.16	302.23	301.83	304.48	304.88	304.06	304.08	303.26	299.37	296.87	301.45	302.36	303.4	302.66	304.15	305.56	305.56	304.73	300.38	304.33	302.32	301.73	301.29	301.11	302.11	305.43	304.54	298.84
313.7	312.59	314.32	313.77	314.66	309.42	314.09	312.87	315.53	315.82	316.72	316.12	313.83	313.53	315.63	311.95	314.06	312.36	310.15	314.92	313	314.18	310.59	314.9	318.46	315.82	312.21	317.14	316.81	313.64	318.18	312.73	316.97	313.5	316.95	313.28	317.32	318.05	314.05	313.96	312.33	310.57	314.72	313.45	315.59	310.42	316.15	314.92	316.44	313.59
299.23	301.23	300.19	298.35	302.17	298.3	297.22	301.48	297.44	301.63	298.87	302.04	299.13	299.52	296.47	300.53	296.93	299.68	297.44	300.24	298.97	298.07	298.58	298.1	298.94	299.35	298.87	296.42	297.46	297.81	297.51	299.84	301.49	303.96	302.29	297.99	298.14	299.73	299.82	301.79	297.61	299.43	297.21	298.82	302.99	301.96	298.92	301.61	303.28	302.63
[truncated: 800 more rows]
[truncated: 150 more columns]
