# Supplementary material for: Genetic dissection of main and epistatic effects of QTL based on augmented triple test cross design
Source: PLoS One. 2017 Dec 14;12(12):e0189054. doi: 10.1371/journal.pone.0189054 (PMC5730204; doi:10.1371/journal.pone.0189054)
Supplement: S9 Supporting Information — (ZIP) [file pone.0189054.s009.zip › z5_1950_0.8_10.csv]

304.41	302.86	303.88	303.18	304.2	302.71	303.01	304.17	305.11	303.38	303.81	303.64	303.08	304.21	303.69	303.47	303.05	303.27	303.44	303.24	302.83	303.28	303.93	303.93	303.79	303.62	302.85	302.97	303.84	303.08	304.17	303.18	302.89	303.98	303.04	303.05	303.65	302.78	302.91	303.52	302.21	304.5	303.21	302.64	304.14	303.44	304.3	302.94	304.42	303.6
317.98	318.93	317.73	318.62	318.42	318.52	317.85	317.94	318.04	318.24	318.87	317.14	318.26	318.72	318.16	318.93	318.83	318.96	319	317.67	318.18	318.92	318.42	317.15	318.65	318.75	318.74	317.4	317.13	318.76	318.64	318.44	319.03	318.26	318.81	317.97	317.3	317.77	318.54	318.16	318.08	318.3	317.34	318.18	317.8	318.38	318.9	317.81	318.6	317.32
306.63	306.07	306.63	306.06	306.56	305.84	307.28	306.22	306.04	307.06	307.65	305.15	306.39	305.7	307.11	306.87	306.89	305.91	305.03	306.98	306.32	306.49	306.92	306.21	305.83	305.91	307.21	306.72	305.78	308.55	304.27	307.04	306.35	307.04	307.6	306.35	306.64	305.94	306.44	306.03	306.91	306.45	305.77	307.26	307.35	305.95	306.05	307.09	306.76	305.28
309.94	308.73	309.45	310.47	308.79	310.45	309.82	309.23	307.33	308.65	310.61	309.99	309.64	309.93	309.54	308.48	310.9	310.09	309.21	309.66	309.46	311.21	309.63	310.71	310.44	309.15	309.69	309.54	309.3	309.87	310.05	310.53	309.74	309.23	309.22	309.61	309.05	309.88	309.25	310.78	309.99	310.7	309.85	309.78	309.29	310.35	310.82	310.04	309.87	309.98
309.97	310.35	311.37	310.6	311.43	310.52	311.95	309.49	310.63	309.93	311.26	308.55	309.33	309.28	311.3	311.81	310.91	310.44	311.6	311.72	310.92	310.21	310.48	310.74	309.74	309.6	310.54	310.48	311.38	311	309.99	310.67	310.32	309.48	309.76	310.58	309.94	310.85	310.16	311.68	311.33	310.1	310.6	311.63	310.52	310.72	311.55	310.23	311.34	310.22
305.18	304.3	304.16	302.94	304.4	302.62	304.19	303.26	303.39	304.72	302.96	304.09	303.5	303.88	303.8	304.01	304.15	304.44	303.56	304.37	301.75	303.04	304.02	303.32	303.75	304.86	304.81	302.76	302.66	303.23	303.44	304.16	302.85	304.09	304.26	302.96	303.95	303.38	303.9	303.96	303.6	303.04	304.2	304.38	304.21	304.05	305.13	302.49	303.71	304.71
303.08	304.3	302.44	302.56	302.84	303.69	303.34	303.24	301.8	302.74	302.38	303.95	303.86	302.09	303.44	303.2	302.72	303.42	303.03	303.08	302.85	303.42	303.29	303.3	302.73	302.57	304.22	302.61	303.5	302.5	304.12	303.34	302.39	301.97	302.51	304.16	302.97	304.55	302.25	303.83	302.54	304.03	301.36	302.73	302.63	304.18	304	302.45	303.49	303.01
309.47	309.29	310.08	309.19	309.81	309.28	310.29	309.21	310.57	310.29	310.07	309.34	309.47	309.42	309.25	309.13	308.78	310.13	309.9	310.4	309.34	309.74	309.26	309.42	309.7	308.42	310.12	309.73	310.55	309.49	310.05	309.41	310.93	310	310.75	310.24	311.19	309.55	310.77	310.65	309.99	310.2	309.27	310.43	308.44	309.61	310	310.14	309.25	308.78
327.83	326.37	327.52	328.31	327.82	329.23	326.46	328.67	327.86	328.75	327.11	327.01	328.27	326.52	327.32	329.36	328.09	327.97	328.11	327.23	327.98	328.61	327.56	326.87	328.86	327.38	328.19	328.12	327.29	327.49	329.13	327.58	327.3	328.9	326.73	328.99	328.35	327.47	327.89	327.07	329.19	327.55	327.83	327.57	327.26	327.3	327.64	326.79	327.84	327.65
316.99	316.51	316.47	316.62	316.26	317.45	316.7	316.41	315.96	316.3	314.55	317.15	314.96	316.58	316.47	316.95	317.62	317	317.24	315.68	317.33	316.33	315.32	315.59	316.58	317.66	316.65	316.73	317.37	316.88	317.41	315.57	316.82	316.54	316.3	316.05	317.17	317.21	316.63	316.1	317.26	315.55	316.2	316.11	317.3	316.75	316.37	316.7	317.8	316.96
313.1	313.35	314.78	314.31	312.42	313.93	314.27	313.78	313.74	312.88	313.55	313.86	313.67	314.56	313.95	313.54	313.51	314.51	313.84	313.96	312.72	312.41	314.14	314.16	313.79	314.34	312.75	314.37	314.11	313.67	313.29	312.93	314.59	314.47	313.64	314.05	312.06	314.01	315.71	314.23	314.78	313.91	313.2	313.75	314.24	313.91	314.13	315.6	313.06	313.22
301.02	300.63	299.51	300.56	301.67	300.63	300.66	300.84	299.85	299.18	300.63	300.73	299.61	298.68	300.43	298.86	300.59	300.72	299.41	299.88	299.51	300.15	300.38	300.05	299.73	299.29	298.89	300.33	299.41	299.56	300.29	299.92	300.84	300.93	300.56	298.73	299.46	299.91	299.13	300.87	301.11	300.63	301.55	299.11	298.43	299.59	300.54	300.48	299.54	299
312.96	312.07	311.57	311.74	313.9	312.39	312.02	312.13	312.62	311.87	312.11	312.32	313.3	312.58	312.4	312.02	312.83	312.18	311.49	312.95	313.67	311.97	313.1	313.06	312.14	311.48	312.09	311.45	312.05	311.61	311.7	312.52	313.52	312.6	311.1	312.7	312.54	312.11	311.97	311.98	311.82	312.62	312.98	313.66	313.37	312.67	311.86	312.32	311.46	312.35
302.6	302.83	303.83	303.53	303.7	302.81	303.63	304.32	302.48	301.71	303.66	303.36	304	304.52	303.74	303.28	303.1	303.15	302.41	304.08	303.79	304.16	303.13	303.34	303.64	303.07	302.03	303.49	304.3	302.61	303.49	303.42	302.46	302.41	303.68	304.55	303.62	303.75	302.95	302.94	303.99	302.55	303.21	302.64	302.13	303.19	304.71	303.06	303.11	301.73
317.22	315.76	315.57	315.22	315.94	315.57	315.33	316.25	316.14	315.93	316.16	316.46	315.22	314.58	315.49	314.82	315.59	314.74	315.06	315.24	315.82	316	315.21	316.01	314.6	315.71	316.4	316.17	315.7	315.56	315.44	315.27	315.29	316.18	316.09	315.21	315.33	314.94	316.18	315.53	315.8	314.98	315.38	315.74	316.23	316.22	315.4	314.99	317.06	316.76
296.34	297.69	296.86	297.01	297.2	297.1	296.16	296.46	298.01	296.64	296.2	295.77	296.21	296.51	297.05	297.12	296.43	296.48	295.44	297.1	296.95	297.12	296.71	297.26	297.18	297.18	296.47	297.29	297.6	296.29	296.93	297.49	296.88	297.1	297.32	296.96	297.95	297.58	296.92	296.22	296.83	296.29	296.55	297.48	297.69	298.08	296.36	298.33	297.96	294.76
316	315.65	315.17	316.26	315.36	315.88	315.27	315	316	315.51	315.6	315.59	315.43	315.47	315.71	316.12	315.59	315.47	314.86	315.43	316.05	315.77	314.4	315.84	314.45	316.13	315.32	316.2	316.34	316.17	315.21	315.76	315.34	317.08	315.47	315.34	316.22	315.61	316.24	315.98	315.89	315.82	316	314.73	316.69	315.27	316.66	317.32	315.2	315.78
304.95	303.98	303.31	303.38	304.06	303.79	304.41	303.81	303.24	303.34	302.91	302.9	303.79	303.22	302.51	303.64	304	303.24	304.07	303.07	303.32	303.95	304.2	302.03	303.8	304.86	302.22	304.46	302.76	303.16	303.6	303.71	303.58	303.96	304.6	304.45	302.62	302.73	304.3	303.52	303.72	303.32	302.95	303.9	303.72	304.5	303.82	303.63	303.99	303.59
300.97	299.7	300.28	299.74	300.44	300.47	299.73	298.65	300.95	299.44	300.9	300.06	300.59	299.21	300.67	300.04	299.65	300.21	300.15	299.96	300.59	300.55	299.73	300.93	300.1	298.7	300.2	301.61	300.89	300.05	300.24	300.33	300.59	300.81	299.91	300.15	300.58	299.41	298.98	300.87	300.63	299.18	300.52	300.46	299.73	300.52	300.98	298.14	299.55	300.07
312.18	311.78	312.63	312.16	313.55	312.2	312.76	312.2	312.18	313.68	312.66	312.94	311.99	312.93	314.04	313.5	312.96	313.23	313.49	313.78	312.81	312.7	313.6	312.5	312.54	312.52	313.02	313.27	313.6	313.07	312.36	313.06	313.19	311.59	311.6	313.72	314.1	312.16	312.67	313.7	313.15	312.59	313.3	312.14	312.93	312.17	313.19	312.48	311.83	312.84
305.65	304.43	304.93	304.53	305.27	304.32	305.67	304.34	303.95	306.52	305.26	303.95	304.91	303.98	304.9	305.27	305.02	304.92	305.96	305.48	306.03	304.5	304.35	307.03	305.48	304.65	304.99	305.37	304.26	305.12	305.1	304.18	304.11	305.82	304.76	304.51	304.73	305.09	305.04	304.98	305.18	304.68	306.47	305.48	304.75	305.14	304.53	305.77	304.76	304.04
300.89	300.79	300.73	302.02	299.92	301.47	300.96	301.32	300.95	301.61	301.34	300.28	301.23	301.1	301.36	299.62	300.96	300.35	300.78	301.68	301.61	301.66	301.29	300.27	300.81	300.36	300.42	300.67	300.14	301.63	301.37	300.82	301.51	301.1	299.89	300.75	301.52	300.18	301.85	300.32	300.46	301.37	299.86	300.54	301.34	301.36	300.28	301.46	301.27	301.97
303.25	302.75	303.75	303.13	303.57	303.43	303.28	304.87	303.82	303.28	302.95	304.94	303.45	303.71	303.42	302.9	303.28	303.47	304.02	303.92	304.92	303.93	303.29	301.77	303.11	302.75	303.49	304.17	302.77	303.42	303.44	302.35	303.71	303.55	302.59	303.78	302.74	303.34	303.45	303.62	303.31	304	303.87	303.29	304.24	303.57	303.73	303.86	302.24	304.17
299.83	299.35	301.83	299.93	299.77	298.74	299.61	300.06	300.16	300.06	299.5	299.9	299.94	299.56	298.68	299.9	299.23	299.96	300.2	300.37	299.78	301.3	299.41	300.17	299.3	300.31	300.55	301.08	298.69	299.45	299.59	300.64	300.5	300.25	299.82	300.93	299.78	298.91	298.8	299.68	300.13	298.16	300.01	300.14	301.94	299.04	300.59	299.41	299.42	299.39
314.41	313.04	312.25	312.79	312.68	312.69	312.92	313.42	314	312.38	313.58	312.35	313.84	312.58	313.51	312.7	313.24	313.91	312.68	312.6	314.09	314.11	312.24	313.38	313.75	312.83	313.31	313.1	312.97	313.66	313.23	313.07	313.92	312.17	312.38	313.12	312.69	314.23	313.63	311.47	314.16	313.58	314.39	313.5	312.21	312.76	313.34	313.34	313.27	313.44
304.13	303.48	303.55	303.81	303.85	303.1	302.96	301.5	303.09	302.99	302.54	303.53	302.62	302.46	303.95	303.66	303.35	303.14	304.69	303.19	303.58	303.78	303.36	302.54	301.91	303.76	303.7	303.51	304.07	303.62	302.92	302.74	304.69	303.59	303.54	303.43	304.26	302.71	304.31	304.79	302.03	302.49	303.18	302.13	302.4	303.33	303.3	304.4	303.41	303.55
305.44	306.41	305.65	305.87	305.75	305.41	305.92	305.24	306.53	306.01	305.39	305.1	304.9	305.59	305.37	305.22	304.25	303.5	303.82	304.56	304.88	304.69	305.28	304.04	304.67	305.05	306.39	304.15	305.34	306.5	305.64	305	306	305.67	305.54	304.79	304.4	305.9	306.28	306.27	305.23	305.85	306.53	305.59	305.59	304.29	306.13	305.24	304.87	304.64
313.7	313.96	313.21	313.95	313.09	313.73	313.72	313.36	314.15	313.02	312.06	311.8	312.72	313.47	314.13	312.96	311.77	312.76	313.27	313.79	313.64	313.2	313.31	312.76	312.97	313.22	313.95	313.51	312.45	312.87	312.83	312.6	314.37	313.1	314.17	313.22	313.36	312.85	314.05	313.07	313.7	312.55	313.8	312.96	312.89	312.84	313.35	312.47	313.49	312.6
313.73	314.43	313.78	313.81	314.37	315.26	315.38	314.96	313.59	314.45	314.19	314.42	313.68	314.65	313.78	313.11	314.91	313.21	313.79	313.93	313.2	313.5	314.8	312.43	313.84	312.94	312.75	314.41	314.26	314.96	314.77	313.67	314.24	316.28	313.77	313.74	314.14	313.92	314.08	313.47	312.92	314.68	313.81	315.41	314.21	312.6	314.26	313.66	313.37	313.92
294.21	294	294.72	293.63	294.83	293.98	294.62	294.43	293.86	294.18	294.17	293.23	294.35	293.37	293.87	293.41	294.96	294.73	295.23	295.34	294.16	294.14	294.06	294.49	294.21	293.35	293.16	293.38	293.65	294.13	293.51	294.53	293.87	295.23	293.25	294.93	294.44	294.07	295.54	294.47	295.77	294.51	293.95	293.58	292.67	293.36	294.14	293.77	294.53	293.88
293.87	293.39	294.9	292.85	293.37	293.45	293.8	294.85	294.24	294.36	293.99	295.15	293.24	293.74	292.84	294.11	294.37	293.93	294.22	292.97	293.91	294.13	292.74	293.98	293.73	293.09	294.74	293.29	293.33	294.22	292.98	294	293.56	294.82	294.01	294.19	292.8	293.32	292.74	293.99	294.44	293.64	294.04	294.76	293.47	293.31	291.83	294.12	293.91	294.55
295.91	295.71	295.04	293.65	294.03	295.23	295.5	295.2	295.01	295.28	295.54	294.8	295.06	296.36	295.24	295.08	295.7	295.4	294.63	295.12	295.04	295.15	294.95	295.24	294.8	294.81	295.04	295.48	294.78	295.48	295.22	295.03	294.38	293.92	294.4	296.17	295.02	295.66	295.35	294.53	294.93	294.41	295.27	295.31	294.85	295.64	296.01	295	295.44	296.13
308.12	307.2	306.58	306.77	307.41	307.16	306.82	307.95	307.08	307.21	306.77	308.08	306.97	306.79	307.53	308.73	308.44	306.72	307.22	308.01	307.15	307	307.47	307.33	306.45	307.23	307.74	307.71	307.08	307.68	307.19	308.35	307.21	307.6	307.83	306.95	307.09	307.46	307.99	307.39	306.53	307.2	307.84	307.46	307.1	308.51	306.25	307.6	307.57	307.24
306.87	306.42	305.61	306.25	307.42	306.74	306.05	306.08	305.58	305.44	306.16	306.45	306.37	307.42	307.35	306.77	306.64	306.51	306.23	307.61	306.05	306.84	307.01	306.2	306.2	308.05	306.93	306.58	306.72	306.66	306.66	307.26	306.04	307.95	306.36	306.11	306.87	305.74	306.53	306.62	306.09	306.41	306.33	306.01	305.67	306.64	306.24	306.06	306.34	307.86
304.54	304.89	304.98	305.78	304.18	304.38	304.88	304.02	303.84	305.27	304.99	304.68	304.71	305.86	305.73	304.97	304.83	305.14	304.83	307.18	305.55	304.39	305.53	304.89	305.08	304.57	305.01	303.34	305.42	305.8	305.78	306.26	304.02	304.66	304.2	305.2	304.68	304.6	305.41	304.57	304.92	304.03	304.91	303.33	305.01	305.01	304.12	305.43	304.88	304.33
299.72	299.73	299.48	300.52	300.51	299.76	299.72	299.34	300.39	299.88	301.3	300.52	299.77	300.22	298.48	301.28	301.33	299.29	300.04	300.71	300.06	300.57	299.62	300.47	301.02	299.95	299.87	299.6	299.75	300.85	299.33	301.13	300.03	301.3	299.05	300.27	299.87	301.11	300.36	299.64	300.62	299.97	299.82	300.14	299.45	299.89	300.62	300.63	299.28	300.6
325.93	325.35	325.48	325.12	325.72	325.21	323.09	325.59	325.73	325.05	325.25	324.64	325.02	324.82	324.5	324.96	326.34	326.86	326.04	326.2	324.91	325.78	323.99	325.53	325.48	323.54	325.61	325.48	325.27	325.37	325.02	326.09	325.39	325.35	325.14	324.94	323.84	325.55	324.31	325.83	324.29	324.61	325.71	325.78	324.28	324.79	324.66	326.51	324.35	325.82
314.26	313.68	313.11	313.77	314.61	314.29	313.63	313.52	314.88	313.32	314.3	314.44	313.88	313.31	314.02	312.69	314.47	314.03	313.85	312.9	314.8	312.6	313.19	313.93	314.28	312.9	313.54	313.91	313.56	315.25	314.78	313.78	313.49	313.36	313.63	313.64	313.48	313.58	313.36	313.81	313.68	313.58	314.02	313.95	315	313.36	314.5	314.07	313.15	312.81
301.82	302.79	303.03	302.65	302.38	302.52	303.56	303.83	302.74	301.13	302.49	303.43	302.5	303.02	302.64	302.83	300.97	301.96	303.16	301.83	303.13	302.22	302.1	301.69	301.63	303.24	302.85	302.08	302.23	303.18	303.11	302.18	302.43	302.91	303.43	301.9	302.04	303.14	301.78	301.95	303.21	303.97	301.44	302.96	301.9	302.69	303.27	302.41	301.65	302.55
314.16	312.8	312.45	313.97	312.1	313.27	312.8	314.33	313.44	314.49	312.78	312.84	313.35	315.16	313.43	314.71	313.15	312.7	312.26	312.83	313.63	312.67	312.29	312.92	313.18	314.86	313.11	313.18	312.83	312.97	313.19	313.55	313.67	314.27	314	313.54	313.66	313.25	312.5	313.32	312.83	313.43	312.27	314.89	313.22	313.74	314.29	314.21	313.34	313.12
313.53	311.62	313.77	314.44	312.72	313.44	312.46	313.76	313.57	312.57	313.96	313.47	312.64	312.41	312.15	313.66	312.71	313.63	312.19	312.64	312.06	313.41	314.28	313.38	313.17	314.5	313.12	312.26	312.58	312.79	313.82	314.51	312.82	312.56	312.62	314.16	314.8	312.74	314.2	313.68	313.22	313.88	313.38	313.17	314.06	311.61	313.44	313.02	312.99	312.52
303.44	303.2	302.33	302.36	302.13	304.23	303.35	304.31	302.39	303.16	305.3	302.82	302.72	303.48	303.22	302.98	303.76	302.45	303.78	303.36	302.18	302.13	303.8	302.49	303.67	301.5	303.7	303.11	302.36	301.25	302.41	303.26	302.86	303.09	302.66	303.37	302.21	302.55	303.76	302.93	303.34	302.46	303.65	303.91	302.97	302.88	303.31	302.71	303.15	303.07
312.58	313.46	313.37	312.25	313.65	314.24	313.02	313.73	313.57	313.4	313.52	313.39	312.45	313.46	314.96	313.19	313.49	313.51	313.6	313.59	312.03	313.15	313.12	312.57	313.27	313.11	313.55	313.41	313.03	312.21	313.52	313.1	312.45	314.91	312.76	312.29	314.14	313.22	313.56	313.66	312.14	313.56	313.74	313.11	313.91	314.54	311.9	313.87	314.05	312.4
328.64	328.19	327.89	329.18	327.26	329.49	328.74	329.17	328.2	329.47	328.48	328.29	328.38	328.34	329.38	329.14	329.34	327.55	328.8	328.62	327.91	327.84	327.64	329.55	329.17	329.83	327.92	328.08	328.62	329.04	327.99	329.29	329.91	328.06	328.12	329.44	328.84	329.97	328.15	328.17	329.04	328.24	328.49	328.84	329.49	329.25	329.26	329.53	328.76	328.97
300.1	300.73	301.08	302.17	300.69	301.17	300.42	300.64	300.63	300.26	301.18	301.13	300.69	301.31	300.61	300.84	302.89	301.84	301.06	301.66	300.14	300.91	301.45	301.36	301.25	301.08	301.58	300.43	302.23	301.65	301.92	301.97	300.57	299.7	300.45	300.89	301.03	301.23	301.32	300.83	301.3	300.39	301.3	301.03	302.32	301.31	301.72	301.92	301.68	300.74
303.14	302.01	302.68	302.91	302.81	304.34	302.3	302.14	301.79	301.2	301.33	301.86	303.15	302.86	302.36	301.16	302.73	302.07	301.39	302.94	302.78	302.42	301.8	302.98	302.66	300.98	303.74	303.41	301.66	303.18	302.88	302.79	302.74	302.9	302.58	302.99	301.66	301.86	303.2	302.22	302.48	303.3	302.08	303.42	302.6	301.79	302.17	302.71	302.33	301.82
317.56	317.51	319.43	319.02	317.73	318.17	318.88	319.86	318.67	317.51	318.08	317.84	318.74	317.87	318.78	318.27	319.18	318.11	317.92	318.75	318.26	319.02	317.83	317.98	317.5	318.62	317.23	316.78	318.37	318.09	317.74	317.2	317.54	318.13	318.35	318.14	317.64	317.2	318.15	317.86	317.83	318.43	317.61	318.49	317.33	319.55	317.4	318.87	318.26	318.44
295.07	294.35	295.44	295.57	294.46	295.14	294.79	294.3	294.7	295.01	294.84	295.58	293.72	292.44	295.9	295.81	295.52	294.95	295.41	296.2	294.92	295.33	294.87	295.47	294.73	295.35	294.79	295.34	295.47	294.61	294.86	294.39	295.27	294.07	294.54	295.1	294.46	295.1	294.98	295.06	295.62	294.65	296.06	295.76	295.11	293.45	294.97	294.12	294.57	295.11
312.47	312.27	311.66	313.66	314.37	312.03	310.65	311.58	312	313.69	312.92	311.58	312.14	312.97	311.99	311.5	311.78	312.89	313.34	312.2	312.09	312.57	312.1	312.84	311.97	312.31	313.18	312.15	312.12	312.9	312.72	312.44	312.98	312.16	313.33	312.51	312.65	312.84	312.14	311.86	311.9	311.23	312.48	313.19	312.41	312.94	312.79	311.98	312.4	313.61
313.43	313.21	313.91	313.01	313.38	312.48	313.61	314.32	313.24	312.82	313.18	312.48	314.16	314.41	312.74	313.81	314.23	313.49	313.88	312.47	313.47	313.63	312.86	313.1	312.53	313.27	312.87	313.83	313.67	313.91	312.61	314.15	312.01	313.27	312.94	311.85	313.02	312.45	313.25	311.59	314.23	313.46	312.78	313.82	313.26	312.42	312.47	313.73	312.45	312.48
304.62	304.98	305.39	305.16	304.81	304.73	304.33	305.43	304.47	304.85	305.48	305.52	306.02	304.86	304.73	305.58	305.92	304.82	305.34	305.98	305.98	305.94	305.9	305.88	305.08	304.6	305.91	304.77	305.89	305.95	304.96	305.66	304.51	305.59	305.42	304.97	306.3	304.6	302.83	305.64	304.85	305.89	305.68	306.03	305.23	305.01	304.8	304.98	306.11	304.85
312.68	314.65	314.14	313.2	312.24	313.71	313.88	314.15	314.48	315.7	314.09	314.05	312.61	314.25	313.62	314.66	314.95	313.38	313.44	311.74	314.24	312.15	313.75	313.5	313.95	313.66	313.66	313.38	313.87	314.56	314.28	313.05	313.16	313.93	313.67	313.74	313.46	313.85	314.1	314.48	313.66	313.87	315.16	313.07	313.69	314.17	313.08	312.49	312.88	313.36
303.66	302.42	302.59	302.39	302.44	303.6	303.2	302.62	303.6	303.13	301.53	302.17	302.96	302.43	301.37	303.08	302.88	302.43	302.28	301.58	301.99	302.82	302.94	302.96	303.78	303.75	303.12	302.86	300.65	302.9	302.71	303.38	301.98	302.29	302.54	302.97	302.21	304.13	302.3	302.31	302.9	303.23	303.94	301.96	301.85	302.6	303.58	301.34	302.16	302.83
302.1	302.1	301.45	302.49	301.52	300.34	303.37	302.24	303.45	302.29	300.66	302.85	302.75	302.33	302	302.26	301.83	302.38	301.91	302.32	301.91	302.39	304.06	301.57	302.3	302.07	302.28	302.4	302.73	303.06	302.13	301.78	301.56	302.72	302.42	302.78	302.58	301.25	302.66	301.48	301.34	300.84	302.68	302.24	303.11	301.53	301.89	303.01	303.94	301.46
309.19	308.14	306.37	308.48	308.58	309.73	309.66	309.7	308.45	307.92	309.7	308.28	308.59	309.47	310.02	309.12	309.22	309.54	308.95	308.96	309.26	309.28	308.56	309.12	309.24	308.17	308.02	308.04	309.13	308.02	308.38	309.17	308.8	308.71	308.21	308.3	308.76	308.91	308.06	308.3	308.38	308.45	308.7	308.94	308.38	308.66	308.59	308.31	308.78	308.98
299.86	300.7	300.49	299.85	300.81	300.49	299.59	298.91	300.2	300.66	300.17	300.61	301.28	300.21	301.08	300.3	300.24	299.36	299.95	300.06	300.6	299.43	299.26	300.16	301.5	299.33	300.79	299.99	299.57	300.18	300.6	300.04	300.77	299.52	300.22	299.68	300.38	300.65	299.99	299.89	300.05	299.89	300.6	300.47	299.9	299.84	299	299.61	300.95	300.04
314.72	314.59	315.15	314.18	314.96	314.82	315.76	316.22	315.08	314.22	314.35	315.44	314.32	313.53	315.18	314.83	314.39	314.85	313.57	314.44	314.38	314.61	315.03	315.13	315.13	315.58	315.31	314.57	315.14	314.69	314.19	315.19	315.17	314.52	314.24	315.84	314.12	314.53	315.01	315.7	314.64	316.31	314.89	315.49	315.44	314.84	313.96	313.4	314.6	315.9
315.43	315.02	314.59	315.72	315.09	314.18	316.53	314.63	314.56	315.47	313.94	315.24	313.45	315.09	315.47	315.58	315.27	313.82	313.76	315.49	314.14	315	313.64	316.65	314.45	314.39	314.87	315.78	313.84	315.96	315.52	314.41	315.87	315.09	314.79	314.43	314.99	314.87	315.17	315.48	315.22	315.47	315.12	315.99	314.54	314.16	315.98	315.18	314.95	314.58
314.32	314.26	313.36	313.49	312.88	313.27	313.37	313.54	313.68	313.18	312.98	313.66	312.52	312.5	313.35	312.05	313.84	314.11	312.53	313.9	312.96	312.37	312.86	313.72	314.21	314.53	313.29	312.93	313.62	313.79	313.67	313.19	312.8	314.01	313.3	313.72	313.16	312.47	314.1	312.98	314.05	313.39	313.14	312.65	312.31	312.8	313.4	313.54	313.76	313.34
302.41	302.76	302.65	302.42	302.69	302.31	302.62	302.11	303.57	303.63	303.11	302.99	303.88	302.21	302.62	302.83	302.91	303.37	303.81	303.2	302.51	302.37	301.86	303.2	301.75	302.79	302.54	303.46	300.88	302.74	302.05	303.34	303.44	303.58	303.41	303.46	304.27	303.12	302.8	303.03	303.03	302.05	303.06	302.33	304.1	302.69	301.9	303.88	303.31	303.13
312.87	314.09	313.23	313.59	314	313.07	313.53	311.76	312.76	311.5	312.31	313.08	313.61	313.95	312.72	313.6	312.88	311.6	312.42	313.53	313.79	313.39	313.44	312.19	313.52	312.88	312.87	313.13	314.3	312.83	312.66	314.03	312.41	312.54	312.14	312.73	311.89	313.21	313.66	312.31	313.02	312.61	312.01	312.5	313.25	312.43	313.83	312.78	312.52	311.82
299.2	300.36	300.77	301.36	300.93	300.17	300.62	300.57	300.74	301.27	300.73	301.43	300.01	301.82	302.47	300.54	301.47	300.73	301.22	301.83	300.44	301.65	301.09	300.27	301.71	300.98	301.04	301.02	300.59	301.03	302.02	301.26	301.19	302.74	300.82	302.39	300.6	301.31	299.85	301.3	299.88	299.42	303.15	300.72	300.18	299.27	300.26	301.79	301.26	301.09
297.06	297.42	296.42	296.79	295.56	296.6	296.9	296.45	296.34	295.74	296.41	297	297.3	295.77	296.88	296.19	296.62	296.7	296.53	296.96	296.87	297.51	296.52	297.26	297.06	297.03	297.31	298.08	296.73	297.65	297.28	297.53	296.85	295.52	296.87	295.99	296.68	296.08	296.43	296.67	297.04	296.08	297.04	297.57	297.16	295.76	296.38	297.29	296.02	296.57
313.54	314.28	313.33	314.31	312.63	312.53	313.21	313.29	312.77	312.67	310.63	312.15	313.12	314.5	313.57	312.92	312.06	313.42	313.51	313.06	313.62	313.32	312.94	311.82	312.17	312.33	314	313.07	312.11	312.15	313.29	310.81	313.42	312.9	312.59	313.36	313.45	312.53	312.77	311.87	314.17	311.98	312.28	313.21	311.98	311.57	313.99	312.72	312.26	311.91
318.2	318.9	317.51	318.09	318.62	318.12	316.77	316.52	319.04	318.57	317.85	317.99	317.73	318.34	316.66	317.78	317.1	317.91	318.56	318.57	317.3	317.09	317.51	318.08	317.67	319.94	316.72	318.91	317.09	317.47	317.65	318	318.19	317.39	318.99	318.54	317.62	318.85	317.22	317.54	317.06	318.76	317.99	319.19	317.55	318.26	318.71	318.6	316.8	318.98
303.19	303.68	304.7	304.23	304.56	305.25	304.04	304.02	304.19	303.28	304.19	304.44	304.85	303.57	304.29	303.41	303.91	304.1	304.7	304.68	303.78	304.36	303.89	304.11	303.95	304.9	302.92	304.08	304.6	305.77	304.78	304.6	304.87	304.29	304.95	304.8	304.39	304.64	305.13	305.33	304.49	304.17	302.59	304.23	305.59	303.97	303.37	305.47	303.73	304.84
316.44	315.41	315.58	314.88	314.36	316	314.83	316.41	316.62	314.15	316.42	316.66	316.37	316	314.06	316.76	317.03	315.34	316.58	315.86	315.81	316.47	314.53	316.29	316.04	317.41	315.02	316.34	316.68	316.53	315.56	316.4	315.19	316.47	315.55	315.99	315.33	314.84	314.95	315.2	315.6	316.53	316.03	315.87	315.06	315.32	315.88	316.61	316.33	315.24
328.03	328.01	327.49	327.49	327.86	327.46	328.39	327.54	327.52	327.7	327.97	328.29	326.9	327.97	327.58	327.78	328.84	327.9	328.41	327.17	328.97	328	327.84	327.6	329.45	327	328.57	328.03	328.86	328.24	327.77	328.37	327.24	327.2	327.83	329	328.11	328.51	327.95	325.92	326.86	329.15	327.03	327.17	327.35	326.58	328.05	327.82	329.4	329.49
311.46	311.28	311.54	311.25	311.4	311.49	311.08	311.68	311.11	311.75	310.91	311.68	311.54	311.49	311.12	313.85	310.32	312.01	312.21	312.29	310.22	310.91	311.23	311.12	311.85	311.84	312.64	311.15	311.23	310.5	311.03	311.39	311.5	311.96	310.55	312.66	312.31	311.62	311.48	311	310.18	311.07	312.78	310.42	311.55	311.87	312.23	310.67	310.45	311.1
327.19	327.78	327.92	328.07	328.45	328.69	326.35	327.46	328.97	327.19	328.21	328	327.41	328.27	326.46	327.69	327.21	327.16	327.64	327.16	327.17	328.38	327.68	327.65	327.11	327.76	326.5	329.19	327.86	328.57	326.79	328.11	327.42	327.62	327.35	328.67	326.95	327.11	328.54	327.76	326.83	328.67	328.13	327.85	327.79	329.11	327.01	328.42	328.09	328.33
308.91	309.77	308.34	308.99	308.03	307.99	309.33	308.4	308.84	308.75	309.01	309.61	310.53	307.86	309.42	308.9	307.95	309.19	308.95	308.99	309.11	308.98	309.34	310.07	308.35	309.38	309.54	309.06	308.29	307.93	308.84	308.4	308.55	308.75	309.28	309.07	309.51	308.49	309.69	307.71	307.78	308.22	310.07	308.87	309.31	307.36	310.08	308.65	309.39	308.8
312.72	313.22	313.66	313.21	313.55	314.37	313.78	312.16	313.75	314.61	313.75	313.64	312.47	312.87	313.15	313.48	314.1	314.03	313.62	314.57	313.9	312.88	314.12	312.18	314.19	312.93	314.91	313.26	313.7	314.15	314.06	312.37	313.46	313.88	312.91	312.6	313.87	313.27	311.76	313.13	313.2	313.93	313.12	313.09	313.95	313.57	312.82	312.71	314.36	312.48
300.99	301.49	302.29	300.75	301.36	300.3	301.56	301.68	301.07	300.49	300.04	302.53	301.27	300.37	300.99	301.37	300.91	301.25	301.21	302.3	302.62	302.22	301.42	300.71	299.95	300.58	300.55	302.71	301.14	300.72	301.14	300.63	301.06	300.68	301.14	301.95	299.85	300.71	300.9	300.06	299.71	301.4	300.99	301.57	301.42	301.09	300.81	300.52	301.6	301.23
315.91	316.58	316.62	315.83	316.82	316.12	315.18	315.78	316.17	315.46	316.23	316.04	315.47	315.83	314.66	316.23	314.03	317.51	315.71	315.86	315.74	315.29	315.97	315.56	315.27	315.02	314.9	314.88	314.14	316.1	316.01	316.2	316.54	315.52	316.63	314.76	316.46	316.08	314.53	315.53	315.65	315.77	316.68	315.96	316.03	314.99	315.29	315.23	315.71	314.7
314.83	316.94	315.48	316.42	315.53	315.66	317.4	315.38	315.68	315.48	316.42	315.97	315.4	315.66	314.88	315.42	315.65	315.63	316.28	315.35	315.48	315.6	315.98	316.36	316.11	316.04	316.33	315.8	315.5	316.33	315.73	316.5	315.98	316.66	315.83	315.44	315.97	315.4	316.48	316.53	316.8	316.1	314.94	315.74	317.01	315.37	315.74	316.3	316.06	316.39
310.42	310.69	310	311.83	309.96	311.3	310.73	311.19	311.54	310.2	309.66	310.97	311.16	311.75	311.98	311.14	312.6	310.49	310.34	310.5	310.12	310.39	311.59	310.88	310.86	310.94	311.73	311.1	309.74	310.42	310	310.36	311.29	311.05	310.31	310.83	311.11	310.47	310.67	311.48	311.19	310.35	310.8	310.18	310.36	310.17	310.11	310.07	311.7	311.18
314.83	316.07	315.06	313.83	315.8	316.39	314.28	313.72	314.66	315.64	315.42	314.16	315.46	315.48	315.57	314.81	313.87	315	314.37	315.11	314.5	317.05	315.04	316.07	315.49	315.02	314.64	315.02	314.44	314.95	314.11	315.44	315.32	315.31	314.52	313.71	313.13	314.64	314.77	314.39	314.82	314.76	315.75	314.22	313.94	315.46	315.07	313.85	315.39	315.03
326.42	327.6	326.94	327.16	326.92	326.25	327.28	327.82	327.75	327.94	326.3	326.59	327.03	327.27	326.54	327.42	327.09	327.2	326.41	327.59	327.08	325.6	326.87	327.24	326.16	327.24	327.82	326.75	328.1	326.1	327.32	326.88	326.62	327.06	326.19	326.06	326.02	327.35	326.17	325.41	325.56	326.39	327.03	326.8	327.16	326.91	326.52	326.67	325.95	327.28
302.59	303.71	303.06	303.27	303.2	303.11	304.07	304	302.73	303.67	303.4	304.77	303.55	303.91	303.85	304.5	302.91	304.04	303.42	303.94	303.02	302.99	303.76	303.58	303.76	304.58	303.75	303.46	302.59	301.97	303.39	303.58	302.93	303.4	304.31	303.77	303.33	303.48	303.03	304.15	303.13	303	302.93	302.61	303.42	304.62	303.07	302.86	303.42	303.76
305.24	304.35	304.81	304.67	305.38	304.29	304.57	303.7	303.73	305.41	304.33	303.89	303.28	303.88	304.12	306.14	302.25	304.64	304.49	304.27	304.45	303.99	304.17	304.85	303.94	305.04	304.32	304.75	304.65	306.66	305.65	303.81	305	303.17	303.65	304.62	303.28	305.51	305.06	304.32	304.46	304.37	305.13	304.57	305.69	306.38	303.45	303.98	304.37	305.39
307.77	308.25	308.32	308.04	308.71	307.93	308.21	308.66	310.07	307.88	309.42	309.5	308.92	308.55	308.81	309.95	309.56	309.56	308.45	307.23	308.62	309.1	307.82	309.08	308.83	308.95	308.31	309.99	308.58	307.97	308.16	308.77	308.72	309.41	308.24	309.45	309.05	308.02	308.35	309.01	309.25	308.69	309.83	308.61	309.44	306.65	308.17	308.13	307.66	309.92
304.24	304.87	303.13	304.68	304.92	303.68	304.81	304.23	304.14	304.13	302.69	304.32	303.09	304.13	304.74	304.77	304.87	304.63	304.63	304.1	304.6	304.72	303.12	305.14	305.43	304.88	304.46	304.16	305.07	304.94	304.39	304.31	305.46	303.59	305.34	303.87	304.34	304.99	304.72	304.37	304	304.53	303.71	304.13	303.49	304.75	303.64	304.06	305.08	304.86
312.07	311.7	311.06	312.21	311.64	310.81	312.16	311.14	311.63	311.87	312.15	311.01	310.63	311.64	312.03	310.22	310.92	311.05	311.69	311.22	310.59	310.89	310.62	310.92	312.15	312.16	311.89	310.68	311.14	311.93	311.44	310.71	311.09	311.04	312.56	310.68	310.83	311.76	312.31	311.62	311.82	310.06	311.84	313.16	312.49	311.3	310.61	311.42	311.81	312.79
302.85	302.58	301.61	302.72	302.59	302.5	301.56	303.14	302.89	302.4	303.44	302.25	302.05	303.48	302.03	303.14	301.9	303.93	301.56	302.02	302.75	302.21	303.4	302.92	303.28	303.4	303.25	302.27	302.53	302.5	302.5	302.6	302.98	302.52	302.5	303.48	302.6	302.45	302.04	302.52	301.87	303.81	302.15	302.3	302.49	302.68	302.19	303.56	302.64	302.98
306.09	306.75	305.07	306.66	306.12	306.37	306.32	305.33	306.14	306.01	305.09	306.83	305.67	306.27	306.2	305.28	305.29	305.82	306.3	306.68	305.94	305.98	306.32	305.33	305.69	305.28	304.44	305.41	306.53	305.73	306.88	306.85	306.3	304.88	306.72	304.99	306.48	306.71	305.67	305.82	305.87	304.89	305.89	305.91	306.06	306.68	306.58	306.84	306.31	306.58
314.31	313.25	312.82	313.96	313.62	314.73	312.66	314.91	313.24	314.04	314.12	313.24	313.55	313.9	314.03	312.94	313.87	313.31	313.48	314.57	314.28	312.91	313.31	313.38	314.16	312.38	312.85	313.47	313.61	314.53	312.69	312.97	314.05	314.22	313.4	313.5	313.49	313.42	314.42	313.05	314.21	313.46	314.98	315.01	314.07	314.38	313.76	314.83	314.32	314.35
310.77	311.45	311.41	311.27	312.35	312.34	312.1	312.67	310.94	311.86	312.67	311.6	312.67	312.51	311.54	310.38	312.03	311.81	312.75	312.16	312.04	311.93	311.71	312.61	311.62	311.56	313.14	312.51	312.97	312.73	311.19	311.58	312.45	312.39	311.65	312.23	311.45	312.76	312.57	311.69	313.32	312.4	312.9	312.2	311.62	311.94	312.94	312.89	313.48	311.72
303.83	303.08	303.09	302.96	302.99	303.67	302.68	303.89	302.94	302.85	303.9	302.89	301.75	304.29	303.59	303.12	303.76	303.11	302.44	303.58	304.25	303.64	303.9	302.19	303.2	303.26	302.79	303.94	303.26	304.28	302.33	302.49	303.08	303.87	303.28	303.85	304.03	302.65	304.08	303.67	304.07	303.6	303.37	302.1	304.56	303.7	303.91	303.08	304.74	302.11
317.18	317.91	317.8	317.74	316.06	317.04	315.37	318.59	318.58	316.84	316.86	318.11	317.52	317.19	317.7	317.09	317.73	317.77	316.46	317.38	316.82	317.65	318.03	316.98	317.43	317.71	317.63	317.32	317.34	317.22	317.68	316.57	317.83	317.03	316.25	316.77	316.68	317.76	318.12	316.61	317.75	317.13	317.5	316.87	317.43	318.6	316.97	318.5	316.55	317.25
316.41	318.04	317.36	316.85	317.59	317.75	317.44	316.74	317.14	316.24	317.79	317.22	315.92	318.18	317.57	316.59	316.52	317.94	317.37	317.23	317.83	317.38	315.56	317.56	316.76	316.06	318.48	317.23	317.84	317.89	317.51	316.98	318.46	318.43	316.37	317.91	319.57	318.55	317.15	316.63	317.9	316.38	316.55	317.6	318.44	317.48	318.15	317.44	318.38	317.09
300.55	300.82	301.42	301.09	301.74	300.62	301.84	300.51	301.66	301.63	301.08	301.74	301.06	300.89	301.15	299.84	301.26	301.2	300.69	301.73	301.63	301.71	300.27	299.66	301.94	301.39	301.51	301.84	301.13	301.08	301.65	301.17	301.22	300.91	301.51	299.39	300.17	300.99	301.8	300.96	300.98	300.75	300.9	300.75	301.25	301.51	301.5	301.56	300.87	301.49
328.87	328.87	327.47	327.75	327.91	327.67	329.03	328.61	328.63	327.14	327.42	328.51	328.15	328.2	327.93	327.78	327.98	328.24	328.4	326.1	327.75	327.96	326.89	328.08	328.13	328.45	327.65	327.61	327.98	327.69	328.14	328.91	327.95	327.41	327.73	328.01	327.09	326.86	329.35	328.02	327.62	328.23	328.24	327.36	327.59	328.03	327.8	328.14	328.34	328.25
313.51	313.44	313.16	312.79	313.64	313.87	314.65	313.69	313.22	313.27	313	313.58	313.61	313.06	311.94	313.99	312.57	314.24	312	313.79	313.82	313.47	312.73	312.36	313.18	312.9	312.72	311.99	313.71	313.69	313.19	312.94	312.95	313.51	314.18	313.62	311.89	314.06	311.84	313.53	313.3	313	312.9	313.54	312.81	312.98	312.1	313.64	313.1	313.43
325.21	324.81	324.07	324.93	324.88	324.35	325.13	324.9	323.97	323.78	325.95	324.05	323.06	325.98	323.47	325.36	325.4	324.55	324.93	324.78	323.71	323.88	324.85	323.95	326.05	324.81	324.72	323.2	323.86	324.43	324.87	324.35	324.82	325.87	324.78	324.86	323.53	325.3	324.89	324.11	324.11	324.26	325.71	323.78	325.38	324.79	324.08	323.23	323.35	324.48
314.79	313.29	314.98	313.66	313.87	315.22	314.08	313.99	314.43	313.66	313.19	313.33	314.45	313.7	313.99	315.24	314.56	314.47	314.82	313.3	314.29	312.31	313.05	313.92	314	315.14	314.09	314.89	313.56	314.41	312.99	313.77	314.03	313.42	314.18	314.38	314.9	314.88	315.23	314.51	313.11	312.7	314.13	314.69	315.21	314.84	314.28	313.75	313.81	314.43
304.43	303.46	302.49	304.45	303.52	305.44	303.36	303.17	303.55	303.56	303.08	303.85	302.95	303	302.73	303.08	303.85	304.41	304.27	302.58	304.15	303.07	303.66	303.92	304.6	303.7	302.8	304.03	303.87	303.08	302.27	303.99	302.84	302.24	302.21	303.76	302.2	302.35	303.39	302.74	304.16	304.21	303.22	303.45	303.3	304.17	303.91	304.29	303.56	303.03
304.72	304.21	304.84	303.61	305.28	304.46	303.85	303.85	305.01	304.54	303.93	303.81	304.91	304.48	305.12	302.77	305.2	305.12	304.65	303.35	304.11	304.16	303.39	304.2	303.97	304.44	304.31	304.78	304.23	304.18	305.47	304.55	304.64	304.84	304.02	304.59	304.89	303.81	304.41	303.4	303.68	304.5	304.2	303.03	305.32	304.02	303.95	303.78	305.76	304.61
314.49	315.23	314.91	313.77	315.52	314.78	314.77	314.32	313.33	315.43	314.4	315.78	315.2	314.41	314.01	315.21	314.48	314.69	314.5	314.76	315.58	315.36	314.62	314.13	315.44	314.8	314.76	315.82	314.21	314.82	315.5	314.18	315.22	314.56	315.18	315.13	314.84	315.52	314.74	314.74	313.72	315.85	314.62	315.12	314.24	313.87	314.55	314.99	314.36	315.44
303.69	303.69	303.48	304.72	303.15	303	304.41	303.61	303.08	303.58	304.33	302.42	302.73	305.16	303.45	304.47	303.61	302.65	303.4	303.47	303.49	304.23	303.52	304.69	303.3	303.13	303.67	303.68	303.97	304.44	303.38	304.53	302.67	302.95	302.9	302.79	303.87	304	302.28	303.2	304.7	305.16	303.66	304.14	303.27	304.09	303.17	303.56	302.8	303.29
328.32	328.3	327.86	328.75	328.93	328.59	327.35	328.5	328.34	328.33	328	330.71	329.09	330.08	329.02	329.44	326.69	328.24	328.13	329.92	328.8	328	329.75	326.79	327.43	328.39	329.06	329.42	327.95	328.53	328.96	328.29	329.19	328.35	329.7	328.44	329.1	328.89	328.66	327.6	327.61	329.38	328.3	328.47	327.87	328.44	328.98	328.89	328.29	328.73
313.97	315.53	316.1	315.07	315.92	315.13	313.95	315.23	314.1	314.2	315.39	313.94	316.05	314.38	314.7	314.82	314.73	314.98	315.19	315.01	314.45	315.45	315.01	315.46	314.02	315	315.17	315.35	314.72	315.08	314.41	313.91	313.81	314.65	314.71	315.11	314.43	313.41	314.11	314.43	314.73	314.64	315.81	314.03	314.77	315.27	315.3	317.11	316.13	315.86
323.86	325.26	324.37	323.93	324.47	325.39	324.51	325.41	325.27	325.27	324.75	324.1	324.48	324.68	325.28	325.1	324.67	325.1	325.79	323.95	324.45	324.25	325.07	325.05	324.32	325.92	325.91	325.01	325.19	326.19	325.82	324.42	325.44	325.23	324.49	325.61	325.38	326.13	325.87	325.44	325.24	324.83	325.65	325.91	324.25	325.55	325.14	324.76	325.1	324.68
316.62	318.16	317.81	318.05	317.04	316.5	316.7	316.47	316.84	316.78	316.79	317.53	318.98	316.85	316.34	316.53	318.25	317.17	316.17	316.6	317.8	317.31	316.94	317.48	317.2	317.58	317.41	317.02	315.82	317.21	316.56	316.62	317.88	316.56	317.2	316.84	317.24	316.33	317.76	317.46	316.77	316.72	317.34	316.74	317.35	317.81	317.16	316.88	317.04	316.73
325.29	325.66	324.79	324.52	326.24	326.06	323.9	325.51	324.84	325.61	325.26	325.85	325.17	326.77	325.84	324.84	325.28	326.6	325.04	324.07	324.75	324.65	325.66	323.96	325.27	325.63	325.01	324.94	324.96	325.35	325.78	325.28	324.92	325.18	325.55	325.54	326.93	327	325.34	324.05	325.18	325.21	324.79	325.63	324.8	324.63	325.84	324.72	325.02	325.54
302.07	301.86	301.82	303.27	302.03	303.37	302.83	301.21	302.14	302.85	302.34	302.31	302.62	301.98	304.18	301.63	301.76	302.07	302.51	302.35	302.83	302.1	302.55	303.58	301.99	302.73	302.28	302.26	303.38	301.94	302.88	302.35	301.92	301.36	302.6	301.83	301.44	303.49	302.8	302.88	303.18	302.18	302.75	302.98	303.05	304.01	303.41	301.73	302.78	302.23
313.59	314.74	314.52	313.6	312.51	313.17	314.07	313.88	313.71	313.11	314.1	313.34	313.85	313.06	313.38	313.96	313.13	313.94	313.06	311.9	312.96	313.63	314.58	314.41	313.12	313.93	314.08	314.2	313.44	314.59	312.52	314.21	313.33	314.76	313.88	313.68	314.71	313.14	314.08	314.09	314.1	313.63	314.81	314.13	312.91	313.58	313.37	315.21	312.87	314.6
303.41	303.9	303.94	303.52	305.05	302.82	303.89	304.36	303.41	304.72	304.05	304.72	302.98	303.54	304.36	304.17	306.35	303.84	303.87	303.27	303.31	303.53	303.67	302.96	304.58	303.3	304.48	303.6	303.42	304.7	302.71	304.75	303.69	304.54	304.26	303.26	304.22	303.87	302.81	304.52	303.69	303.63	303.89	305.03	304.33	303.14	304.22	303.46	303.6	303.67
297.56	296.9	297.63	297.59	298.13	296.02	295.96	296.6	295.86	297.13	296.1	296.87	296.68	295.85	297.75	296.67	296.97	298.17	296.05	297.67	298.3	296.78	296.85	297.57	297.16	296.05	296.57	297.41	297.49	297.14	296.51	297.74	296.5	295.42	296.65	298.04	296.51	297.26	296.46	296.54	296.69	296.82	296.37	298.25	297.01	295.19	296.98	296.95	296.07	296.49
294.57	294.41	293.13	293.95	293.77	293.97	294.06	294.15	293.77	294.19	293.35	293.42	293.72	293.79	293.8	293.75	293.29	293.4	293.37	294.54	293.45	293.5	294.31	294.98	294.3	294.11	292.74	293.68	293.99	294.45	292.33	294.12	294.1	294.42	294.42	294.27	294.28	294.49	293.81	293.83	294.84	293.47	294.25	293.9	294.41	293.83	294.3	293.58	293.23	293.69
299.57	300.35	301.24	300.69	300.01	298.78	300.56	300.51	299.06	300.25	300.84	301.34	301.69	299.79	300.43	300.48	298.96	301.1	300.37	300.23	300.93	300.13	301.07	299.59	299.68	301.59	300.5	300.39	300.73	300.44	300.29	298.6	299.47	299.65	299.64	299.66	300.16	300.05	300.34	300.99	301.21	299.11	299.89	299.87	299.69	300.39	299.05	300.62	299.86	298.88
304.05	304.9	304.23	304.58	303.92	305.39	304.89	303.39	304.06	306.09	303.04	304.92	304.34	305.31	305.13	305.01	304.16	305.75	304.82	303.95	303.42	304.57	305.33	305.06	303.9	304.02	303.44	304.55	303.56	305.02	304.62	304.32	304.59	305.43	304.39	303.77	304.32	304.3	303.37	304.79	304.61	305.73	304.75	303.62	304.35	305.91	304.62	305.19	304.4	304.02
325.08	324.74	324.82	325.8	325.32	323.85	324.77	324.3	326.6	324.64	325.43	325.37	325.29	326.47	325.27	325.9	324.06	325.52	326.26	325.29	326.02	325.54	325.15	325.19	324.13	326.02	325.39	324.85	325.62	324.86	325.62	325.04	325.48	325.85	325.44	326.92	325.67	325.8	324.94	325.95	325.07	325.63	325.6	326.18	325.58	325.25	324.54	324.24	325.45	325.58
303.79	305.19	306.41	304.09	305.91	304.02	305.92	306.75	304.82	305.06	305.6	304.92	305.94	304.6	304.92	304.6	304.64	305.74	305.77	305.49	306.63	304.94	305.43	305.68	304.47	305.19	305.38	305.59	306.25	306.05	304.6	304.71	305.34	304.89	305.08	305.18	305.07	306	306.15	305.27	305.95	305.71	305.37	305.12	305.6	305.27	305.28	304.68	305.05	305.59
305.16	305.11	305.81	304.5	304.09	305.26	305.09	304.19	304.49	304.05	304.84	303.37	304.75	305.21	304.59	304.64	303.7	304.61	303.6	304.38	303.4	304.82	303.97	303.87	303.44	303.78	304.73	305.14	305.34	305.21	305.1	304.13	303.85	304.43	304.27	305.37	305.06	304.44	304.61	303.85	303.92	304.75	304.2	303.7	304.59	304.43	304.28	304.52	304.85	305.06
301.79	302.55	302.91	302.24	303.89	301.7	302.9	302.84	302.46	301.91	303.34	302.84	301.28	302.53	302.76	301.23	300.82	303.17	302.58	302.33	302.16	302.23	303.27	302.34	302.72	301.83	302.95	302.77	302.71	302.16	303.19	302.41	302.53	301.28	302.19	301.7	302.81	302.6	302.58	302.14	303.48	302.03	303.06	302.27	302.12	303.68	302.95	302.82	302.45	303.9
303.23	302.9	301.66	302.52	303.09	302.54	302.69	304.01	304.02	301.94	302.5	304.5	301.98	302.55	302.48	304.43	302.54	302.63	301.41	302.18	302.49	302.88	302.1	303.4	302.52	302.96	300.74	303.76	302.73	302.8	303.61	302.63	302.87	302.34	302.21	303.51	301.68	301.54	302.15	302.5	303.48	302.31	302.41	302.79	302.83	304.06	302.33	304.02	303.72	302.94
311.57	312.03	313.03	311.72	313.9	311.45	311.03	313.37	313.9	311.98	313.36	312.74	312.42	311.11	312.62	310.75	312.17	312.37	311.46	311.6	312.93	312.14	312.13	312.4	312.04	312.73	311.71	311.95	312.04	312.88	312.15	312.62	312.23	312.28	313.21	312.32	311.32	312.32	310.53	311.18	311.71	311.65	313.17	313.49	312.08	311.57	312.65	313.24	312.14	311.35
317.31	317.77	315.96	316.35	316.66	317.37	315.73	316.37	317.3	316.97	317.86	316.43	316.06	316.21	317.93	316.72	315.45	316.54	317.11	317.08	316.01	315.35	315.69	317.41	316.52	317.08	317.38	317.57	316.46	316.5	316.71	317.15	315.86	317.36	315.92	316.22	316.84	317.67	316.14	315.99	316.45	315.8	317.06	317.54	316.25	317.28	315.98	316.84	317.17	315.96
329.29	327.79	328.07	328.93	328.44	329.08	328.3	328.52	328.23	328.51	328.49	327.79	329.51	328.27	327.68	327.69	327.15	328.97	328.97	328.69	329.07	329.54	328.36	328.68	328.39	329.14	328.11	329.94	329.2	328.16	327.87	328.89	329.72	328.8	328.03	328.89	328.53	327.29	329.04	327.53	329.06	329.08	328.49	329.6	327.46	328.68	328.23	328.23	327.38	328.39
315.01	314.62	315.08	315.55	314.56	315.07	315.33	316.17	314.61	315.74	313.89	315.4	314.01	314.22	314.28	314.92	314.36	314.66	316	314.48	314.49	315.33	315.28	315.85	314.02	314.58	314.36	315.67	313.9	313.84	314.54	315.78	314.91	314.08	315.56	314.96	314.64	314.63	315.26	315.15	315.77	314.43	313.93	314.46	314.5	314.51	314.64	314.14	315.04	315.81
305.8	304.79	305.6	304.85	305.67	306.22	304.75	306.05	304.91	305.6	304.3	304.59	305.84	305.43	305.55	305.65	304.89	304.9	306.07	306.54	303.89	305.38	305.25	306.36	305.31	305.73	305.3	305.77	304.93	304.75	304.76	306.49	306.92	305.15	306.8	305.16	304.63	306.72	304.93	304.93	304.7	306.36	304	305.4	304.69	306.12	305.54	304.36	305.23	305.58
314.53	314.98	314.47	314.42	315.78	314	314.53	315.46	314.01	314.77	313.52	315.91	315.2	314.95	315.99	314.93	314.78	314.98	315.99	314.86	314.94	315.65	315.72	314.33	314.29	314.62	314.83	316.36	315.18	314.75	314.34	314.65	315.19	313.72	316.89	314.36	314.67	315.36	316.07	316.73	313.24	314.6	315.13	315.55	314.81	314.45	314.78	314.93	315.83	315.64
317.28	318.23	318.08	316.87	317.22	317.63	317.98	316.66	317.01	316.74	315.84	317.33	317.86	317.7	316.46	317.4	316.97	316.32	317.64	317.5	316.93	317.47	316.26	317.77	317.2	318.17	317.8	316.48	316.18	317.87	316.81	317.21	317.65	316.67	318.12	318.09	318.1	317.37	317.63	317.49	317.29	317.01	316.81	316.7	316.6	316	317.07	318.28	316.5	317.94
301.71	300.7	301.26	300.34	301.04	300.89	300.05	301.59	302.16	300.47	300.7	300.44	300.25	300.84	300.2	300.62	301.08	302.03	301.22	300.11	299.78	302.23	301.26	300.79	301.38	301.5	300.53	301.28	301.8	300.02	301.23	300.7	300.11	301.26	302.06	301.81	301.65	299.81	299.78	300.52	299.98	299.99	301.21	301.19	300.03	301.21	301.22	301.16	301.33	300.43
313.26	314.65	313.43	315.24	314.73	314.9	313.68	315.02	312.89	313.62	314.22	315.22	313.7	313.2	313.43	313.37	312.79	313.22	314.04	313.21	314.16	314.22	313.99	313.48	314.12	312.78	314.33	313.22	314.25	313.94	313.82	313.45	314.04	313.9	315.46	314.01	313.5	314.68	313.98	314.95	313.11	313.08	313.52	314.24	315.05	314.7	313.42	314.59	313.57	313.08
304.84	302.86	303.76	304.82	304.72	304.24	306.15	304.89	304.04	303.91	304.93	303.54	304.05	305.16	304.91	304.14	304.44	304.57	303.12	304.16	304.57	304.21	306.02	303.87	303.94	304	304.45	304.5	305.52	304.19	304.25	304.34	304.84	306.42	303.94	304.18	303.81	303.7	303.58	304.28	304.96	304.34	303.56	302.98	304.81	304.36	304.09	303.41	304.67	304.49
302.63	302.71	301.07	302.67	301.68	301.95	303.04	300.81	301.76	303.06	303.13	302.83	301.52	303.55	301.88	302.04	301.74	303.28	302.04	303.24	302.32	301.85	303.3	302.72	301.57	301.98	302.13	301.79	302.19	302.2	301.74	302.22	303.38	301.56	301.81	302.85	303.06	302.48	303.92	302.76	302.3	303.26	302.92	301.37	300.19	303.34	301.9	301.62	301.98	302.27
311.43	310.81	309.79	311.05	309.82	310.39	312.03	310.56	310.72	309.66	310.77	310.1	310.6	311.26	311.02	310.48	310.68	310.84	311.98	310.36	310.47	310.44	309.82	310	310.44	309.98	311.06	310.55	309.92	310.86	310.39	309.74	310.49	311.03	309.67	310.99	310.22	310.03	309.71	310.49	310.72	310.88	311.12	310.54	310.38	310.35	310.22	311.78	310.11	310.78
304.25	304.54	303.97	302.87	302.38	302.51	303.39	302.88	304.95	302.92	304.95	304.14	303.42	303.76	302.47	303.93	303.12	303.87	303.25	304.32	302.87	301.38	303.72	303.7	304.88	303.09	304.51	302.76	302.9	303.76	303.45	304.34	302.77	304.2	304.26	302.49	303.56	303.01	303.1	303.38	304.47	303	303.69	304.6	302.59	303.58	302.92	303.03	304.31	303.29
324.21	323.54	325.34	324.4	324.46	324.77	325.35	324.27	324.62	324.46	323.12	324.51	324.88	324.3	324.91	323.97	324.36	324.56	325.04	324.97	326.15	323.56	324.59	324.17	324.61	324.8	324.3	324.86	324.29	325.26	324.72	324.61	325.05	326.16	326	324.65	325.26	324.31	323.77	325.19	325.43	326.54	324.55	324.26	323.55	323.91	325.26	324.75	325.78	323.9
305.15	308.51	306.59	309.01	306.6	306.75	307.18	306.41	309.15	308.06	307.41	308.24	306.97	307.04	307.17	307.57	306.94	305.51	307.29	307.84	308.24	307.95	308.05	307.24	306.7	306.7	305.36	307.2	307.3	308.57	307.44	306.53	307.51	307.36	307.77	307.53	308.36	306.3	307.54	306.32	308.06	307.47	306.36	307.81	306.67	308.1	306.75	306.62	308.55	306.8
312.42	312.81	313.2	313.19	311.73	312.38	312.74	312.78	312.2	314.49	313.56	312.87	313.16	313.11	313.45	313.07	312.25	313.21	312.57	312.6	311.15	313.31	312.89	313.62	311.88	314.02	312.11	310.77	312.71	312.63	312.88	312.59	313.39	313.32	312.03	313.25	311.79	312.1	313.01	313.2	312.1	313.92	313.57	311.9	313.68	312.8	313.18	313.03	313	313.08
314.38	317.31	314.33	314.84	313.92	315.2	315.64	315.58	314.69	315.74	315.88	315.28	315.45	314.38	313.93	314.24	314.53	314.83	315.72	315.54	315.28	315.26	315.12	314.08	315.25	315.76	314.79	315.38	315.89	314.93	314.95	315.55	315.42	315.21	315.33	315.33	314.53	314.68	313.68	315.04	315.5	315.72	314.47	315.31	315.8	316.37	315.9	316.87	314.55	315.22
308.2	308.93	308.83	308.98	307.17	308.46	308.39	307.91	308.93	307.85	309.78	308.9	309.53	309.7	309.44	309.41	308.58	309.59	309.24	309.56	309.12	308.86	308.5	308.61	308.52	310.05	309.03	308.28	308.77	308.66	308.79	308.93	307.78	308.53	309.17	308.44	309.77	308.8	309.13	308.66	308.28	308.87	308.8	309.15	309.3	307.47	309.76	308.87	308.77	308.82
304.33	302.85	303.79	303.22	303.93	303.83	303.22	303.19	303.02	302.3	304.16	303.42	303.82	302.84	302.18	304.32	302.71	301.88	304.05	304.23	303.28	303.85	304.07	303.16	302.34	303.45	303.49	303.29	302.89	303.47	302.66	303.42	304.07	303.67	303.48	302.33	303.95	302.88	304.05	304.18	303.35	303.11	302.96	303.81	303.92	304.82	303.15	302.81	303.39	304.1
318	317.21	319.06	316.89	317	318.71	318.45	319.21	318.52	317.89	317.43	319.01	318.46	317.82	318.88	318.52	316.87	319.12	318.36	317.94	318.72	318.44	319	319.52	317.76	318.17	318.76	319.26	318.62	319.34	318.88	318.07	318.73	317.97	319.45	318.5	318.78	318.35	316.95	318.38	318.58	317.58	319.34	318.95	318.17	318.59	317.77	319.28	317.24	320.37
314.12	315.67	314.34	314.49	315.33	314.53	314.85	314.96	314.08	314.75	314.67	313.23	315.04	315.87	314.54	314.06	315.76	314.05	314.31	313.61	315.19	314.93	314.67	315.29	314.36	314.72	315.67	315.09	315.46	314.56	315.07	314.58	314.16	313.98	315.7	315.03	315.6	315.44	315.07	315.55	314.88	314.11	313.61	314.05	314.1	315.35	314.84	314.82	314.7	313.39
306.1	308.75	306.63	306.64	306.08	306.65	306.09	306.54	306.03	307.86	307.05	306.85	306.77	307.49	307.1	306.11	306.09	306.86	306.41	306.66	306.6	305.93	306.49	305	305.53	308.31	306.17	306.48	306.96	305.85	307.49	306.74	306.73	307.39	306.33	305.19	306.61	306.42	306.88	306.05	305.99	306.85	305.79	306.62	307.07	305.83	306.91	307.56	306.61	307.31
327.84	328.29	327.63	328.51	328.09	327.69	328.4	327.08	328.45	327.44	327.54	328.33	326.33	328.75	326.92	327.34	327.87	328.45	326.86	328.57	328.62	327.54	327.26	327.48	327.51	328.67	326.61	327.95	328.18	329.21	328.06	328.15	327.38	328.06	327.85	327.47	328.86	329.15	328.57	328.57	328.29	326.71	328.58	328.39	326.67	327.5	327.52	326.9	328.09	327.43
312.31	312.87	313.44	314.55	312.58	313.13	312.99	313.4	313.88	313.17	313.03	311.66	312.6	314.18	314.09	314	312.73	312.01	313.3	314	313.65	312.98	312.16	314.09	313.32	311.56	313.51	312.81	313.94	312.43	314.34	313.34	314.65	312.76	314.82	313.22	313.57	312.62	312.69	314.79	314.31	312.23	313.23	312.29	313.86	312.78	312.55	313.9	314.17	313.08
314.29	314.38	315.4	313.78	315.71	315.11	313.15	315.71	315.88	315.19	315.46	315.22	315.12	314.97	315.31	314.61	314.33	314.8	314.55	314.4	315.09	314.95	314.1	314.33	314.36	315.29	315.84	314.64	314.14	314.81	314.44	315.45	315.57	313.75	315.08	312.9	314.85	314.42	314.93	316.06	314.73	315.77	314.3	314.21	315.12	314.73	315.2	315.36	314.9	315.21
294.33	296.46	294.55	295.63	295.1	295.29	294.91	295.51	296.06	294.69	294.9	295.02	296.25	295	295.44	294.43	294.88	294.62	295.72	294.32	296.38	293.84	295.63	295.91	295.62	295.07	294.86	294.93	294.01	294.94	296.09	295.17	293.85	293.35	296.25	295.41	295.04	294.13	294.36	296.96	295.84	294.92	294.85	295.07	294.62	294.59	295.65	296.06	294.88	295.28
304.43	304.56	305.16	304.42	303.91	304.03	304.28	304.81	305.94	305.99	304.66	304.54	304.39	305.51	305.22	303.52	303.57	305.47	305.53	304.26	304.74	305.11	304.71	303.93	304.45	304.67	304.19	304.18	304.02	304.71	304.81	303.7	304.79	304.05	303.6	305.22	305.92	303.8	305.02	304.06	304.68	304.44	302.65	304	303.92	304.28	303.36	302.61	303.35	304.9
309.57	309.94	309.76	310.03	308.49	309.8	309.77	309.54	309.93	309.14	309.96	309.42	308.33	309.7	308.98	309.78	309.61	310.58	310.51	309.02	310.22	309.84	309.61	308.33	310.79	309.87	311.53	310.94	309.42	310.3	309.9	309.17	310.75	311.21	309.53	310.79	308.98	310.28	309.31	309.8	309.72	309.31	311.21	310.09	309.7	310.5	311.1	309.46	310.56	309.76
314.8	315.64	313.45	313.97	315.21	315.34	315.77	314.32	315.62	314.61	314.31	315.14	316.25	315.85	314.5	315.56	313.88	313.68	315.17	314.49	315.17	315.29	315.53	314.7	313.17	315.08	313.56	313.8	315.19	315.57	314.86	315.7	315.4	314.98	314.14	315.07	316.05	314.09	316.56	314.24	314.45	314.88	316.16	314.79	313.77	314.09	313.62	314.86	315.21	315.42
302.69	302.56	302.37	301.87	302.28	302.1	304.17	301.82	302.18	302.8	303.19	302.39	302.43	301.46	303.11	301.94	302.51	301.73	301.76	303.5	302.68	301.67	302.87	303.16	302.18	302.11	303.18	302.99	302.79	301.64	301.9	301.82	303.42	303.08	302.16	303.58	302.63	303.02	302.61	302.8	301.17	302	301.43	300.6	301.44	302.51	302.76	302.16	301.49	303.38
315.63	314.29	315.73	315.51	316.21	315.35	315.38	317.1	314.67	316.24	316.42	316.47	315.39	315.93	314.8	316.67	314.42	315.86	314.11	315.89	314.9	316.61	316.04	314.81	316.14	315.64	315.27	315.31	316.53	315.93	314.45	315.93	315.76	315.17	316.58	316.2	317.02	315.91	316.88	316	314.76	315.22	316.25	315.18	316.53	315.74	315.87	314.61	315.76	314.4
319.7	318.91	321.02	319.17	319.06	319.54	320.74	318.99	319.03	318.83	319.81	320.04	318.21	318.55	319.61	319.98	319.7	320.04	319.74	318.12	320.31	318.46	319.63	320.28	319.59	318.43	319.09	318.74	318.9	320.31	318.93	319.43	319.31	319.83	319.73	319.48	319.67	320.29	319.38	317.95	319.42	319.92	319.42	320.44	319.73	319.35	319.17	320.27	319.2	319.5
300.96	300.56	300.83	302.53	302.3	300.58	300.94	302.8	301.63	300.63	300.14	301.51	300.29	300.81	301.27	301.98	301.24	301.45	300.42	301.11	301.67	300.32	301.39	300.91	300.51	300.61	302.24	302.92	301.11	301.51	301.93	299.94	300.87	301.71	300.31	300.82	301.62	302.73	300.8	301.47	301.31	300.82	301.44	301.24	301.01	300.81	299.94	301.13	301.62	302.18
295.46	297.24	296.13	296.64	296.18	297.03	295.82	297.77	296.77	296.98	296.89	297.15	296.19	296.91	296.19	296.46	296.35	296.91	297.13	296.11	296.67	296.74	296.83	297.28	296.54	294.87	296.18	295.68	297.61	298.17	296.64	295.99	295.82	296.9	295.78	296.2	296.15	296.4	297.24	297.38	297.71	298.23	296.27	297.07	297.12	295.84	297.11	296.67	295.86	296.94
293.86	294.84	294.25	294.46	293.86	294.12	292.45	295.31	294.41	294.62	294.89	294.1	294.85	294.94	293.65	292.67	293.91	294.47	293.42	293.48	293.62	292.66	293.84	293.64	293.02	294.42	293.49	294.13	294.27	293.73	294.47	294.57	293.5	294.37	293.92	294.44	293.67	293.77	293.6	292.48	294.73	293.45	294.08	293.57	294.59	294.88	294.17	294.01	294.7	293.18
315.47	316.07	313.65	315.27	315.19	315.52	315.49	314.5	314.81	316.28	314.84	314.67	314.93	314.58	314.91	314.78	315.28	315.34	314.99	315.76	315.25	316.08	315.47	316.17	313.95	315.06	314.74	315.73	315.36	315.06	315.5	315.61	314.47	315.38	313.88	313.87	315.32	314.5	316.91	315.51	315.79	316.6	315.41	313.75	315.48	316.35	314.69	314.37	315.26	315.31
310.24	311.29	310.19	310.01	310.65	310.58	310.08	310.22	311.22	308.53	310.34	310.9	310.52	309.18	311.02	310.48	311.27	310.42	309.67	310.33	310.74	310.02	309.88	309.08	310.21	310.5	310.64	311.27	309.46	311.09	310.34	310	310.27	310.67	310.79	310.27	310.53	311	310.04	310.7	309.87	311.54	310.31	310.54	311.08	310.93	309.58	310.94	310.34	310.49
327.22	325.86	326.34	327.93	326.83	327.71	327.78	326.61	326.13	325.9	326.36	327.61	326.65	326.8	326.99	327.27	328.05	326.38	327.02	326.36	327.33	326.69	327.33	327.83	326.97	327.71	326.26	327.57	328.06	327.72	327.42	327.62	326.16	326.06	328.03	327.6	326.76	327.97	327.78	327.23	326.62	327.25	327.61	326.77	325.92	326.93	327.66	327.7	327.07	327.22
315.96	315.04	316.09	317.02	316.38	314.42	315.46	315.39	317.35	317.46	315.33	316.29	317	314.7	316.81	315.49	316.24	315.12	316.76	316.16	314.66	315.92	316.65	316.91	316.94	315.71	314.21	315.51	316.59	316.16	316.46	316.34	316.1	314.81	315.76	316.23	315.18	315.72	315.74	313.95	315.56	316.25	315.64	317.35	316.34	315.93	315.74	315.48	315.95	315.18
302.53	303.53	303.27	303.7	302.79	304.34	304.39	303.07	303.79	303.52	303.18	303.63	304.39	303.15	303.39	303.88	304.69	304.24	304.93	302.37	304.11	304.06	304.39	303.47	304.13	304.06	304.79	303.92	303.3	303.08	303.53	304.4	303.49	303.86	304.12	302.62	304.24	303.16	304.42	304.48	303.83	303.73	304.32	303.56	302.85	303.54	303.39	303.44	302.8	302.87
312.49	312.47	313.72	313.51	312.67	313.48	313.48	313.31	312.89	312.88	312.59	312.76	314.2	313.6	312.68	312.41	313.94	313.11	313.05	312.84	313.09	313.56	312.4	313.72	313.52	312.93	312.91	313.21	312.87	313.87	313.17	313	314.11	313.53	313.75	312.87	312.86	312.21	313.71	312.9	313.06	313.47	314.29	312.93	312.45	313.23	313.65	313.05	313	313.44
304.95	304.4	305.95	304.48	304.86	303.55	305.23	304.07	304.88	303.44	304.36	304.29	304.75	304.93	304.51	304.11	303.98	304.95	304.96	303.85	305.25	304.3	306.07	304.09	304.9	303.2	304.79	304.73	304.02	305.12	304.02	303.87	304.55	304.14	305.39	303.29	305.1	303.05	304.92	305.72	306.04	304.67	303.77	305.44	304.4	302.29	304.71	304.23	304.22	304.11
311.78	313.94	313.13	312.58	312.5	312.42	312.92	313.01	312.53	312.12	313.18	312.6	314.15	313.89	312.5	313.17	312.61	313.05	313.92	313.22	314.02	312.67	313.46	314.32	312.47	312.54	313.26	313.87	313.38	312.68	313.37	313.49	312.46	312.92	313.77	312.84	313.04	312.75	314.48	312.15	313.95	312.96	313.85	312.57	313.56	313.33	312.93	312.9	312.77	313.16
314.49	315.97	315.88	314.54	315.44	315.73	314.34	314.98	316.56	313.86	315.63	314.35	314.54	315.23	313.7	315.14	314.75	315.38	316.33	313.62	314.1	316.1	314.83	315.45	314.05	314.3	315	315.38	313.62	313.46	315.81	315.19	314.29	314.66	314.24	315.08	313.76	314.08	314.63	314.93	315.75	315.69	315.67	314.22	314.52	314.64	315.14	315.21	313.37	315.68
303.78	303.67	303.41	303.52	302.89	303.19	303.67	303.04	302.86	303.15	303.26	302.35	302.65	303.14	304.13	303.94	304.16	303.57	303.68	303.63	303.1	302.92	302.81	303.37	303.58	304.43	304.79	303.27	303.77	303.8	304.95	303.9	303.55	303.35	302.68	303.19	302.77	303.93	303.22	302.61	303.21	304.23	303.75	303.51	303.55	303.65	304.02	303.53	302.69	302.41
316.98	318.14	319.08	318.6	317.6	318.07	318.87	319.06	317.05	317.76	319.1	318.26	318.5	317.03	318.62	318.91	317.37	317.46	319.02	318.73	318.43	317.8	317.26	317.94	318.26	316.75	317.78	319.18	318.05	318.48	319.03	316.57	317.68	319.02	318.6	317.79	317.35	317.98	316.91	320.19	317.21	318.87	319.29	318.11	318.26	317.6	319.08	318.73	317.84	317.65
303.64	302.92	303.43	302	302.61	303	302.39	303.26	301.2	303.53	302.75	302.01	302.47	303.14	302.98	303.91	302.77	303.08	304.07	303.34	302.3	304.24	303.9	303.08	302.89	303.14	302.16	304.24	303.02	301.62	303.14	303.09	303.34	303.39	302.65	303.29	303.95	302.38	302.12	303	304.38	302.85	304.03	303.21	303.22	303.33	303.45	303.46	303.25	303.2
318.29	319.34	318.73	319.73	318.85	319.2	319.27	318.04	319.34	318.62	319.51	320.25	320.3	319.14	319.72	318.86	319.25	319.73	319.3	319.25	319.87	319.23	319.31	319.57	319.69	320.19	319.07	318.94	320.21	318.52	318.01	319.97	319.1	319.51	318.79	319.08	318.92	319.44	318.59	319.43	318.34	318.54	317.95	318.75	319.71	319.72	318.87	318.69	318.78	319.18
300.42	300.32	298.32	299.01	301	300.08	301.01	300.06	299.56	299.89	300.78	299.15	300.25	299.98	299.5	300.4	299.92	299.74	300.33	300.05	299.54	299.6	300.24	299.62	300.18	301.18	299.71	299.57	300.81	299.78	299.57	298.16	301.41	300.43	299.07	299.88	300.67	301.01	300.34	300.33	299.21	299.02	300.82	299.85	300.32	300.57	300.79	300.55	299.13	300.12
306.12	306.24	304.66	304.51	307.05	304.78	303.7	306.79	305.56	305.09	304.19	305.31	304.95	305.72	305.9	304.43	305.94	304.74	303.96	304.05	306.83	306.01	305.62	305.11	305.49	306.86	304.57	305.76	305.65	305.75	305.57	304.65	305.98	307.32	305.17	305.53	303.27	304.19	305.75	305.3	306.98	304.81	304.94	305.34	305.85	305.14	305.87	303.88	304.93	304.78
302.32	302.97	302.87	303.02	302.88	303.58	302.86	302.98	304.34	303.37	304.47	303.64	302.82	302.71	304.42	303.62	302.3	303.23	302.8	303.86	303	302.81	302.3	302.28	303.96	302.58	304.01	303.61	302.32	302.97	303.92	303.93	302.97	302.78	303.82	304.19	303.1	303.38	302.56	303.64	302.31	304.94	304.24	304.12	301.88	302.31	302.51	303.72	302.16	303.93
317.74	318.28	316.88	318.08	318.15	317.94	318.01	317.98	317.29	318.41	318.05	317.22	318.92	317.59	318.34	317.94	318.99	318.44	317.87	317.01	318.24	318.48	318.09	317.01	318.75	317.55	319.21	317.87	316.63	317.63	318.08	317	318.5	318.75	317.48	317.06	317.57	318.89	316.46	318.68	317.73	318.38	318.55	316.77	319.03	317.91	317.91	317.97	318.05	318.05
318.02	317.34	318.07	318.61	317.67	319.52	317.4	318.36	318.12	318.65	317.16	317.75	319.03	317.74	317.96	317.28	319.3	318.99	318.45	318.15	318.79	317.16	317.8	317.84	318.47	317.88	317.87	318.19	318.19	317.73	318.26	317.72	316.52	318.27	319.09	317.96	318.35	318.49	318.78	318.09	318.47	318.31	317.57	318.17	318.5	318.87	318.79	318.32	318.23	318.25
306.88	306.35	305.75	306.19	305.41	305.45	306.39	305.77	306.31	305.8	305.2	305.9	306.72	305.6	306.05	306.67	306.25	306.6	307.38	306.4	305.27	305.52	307.21	306.34	305.64	306.64	305.14	306.64	305.78	305.82	306.51	305.8	306.28	305.91	306.53	305.46	306.53	305.59	305.72	306.21	305.84	306.44	306.56	306.91	306.32	306.17	306.71	306.19	307.59	306.63
314.8	314.51	315.04	315.26	315.66	315.28	313.6	314.96	314.43	315.04	315.04	314.98	315	315.6	315.49	314.95	314.67	314.85	314.57	315.74	313.99	315.04	314.46	314.82	315.55	315.33	315.69	314.16	315.26	314.22	315.63	314.81	313.23	315.2	315.1	314.93	315.54	314.75	314.41	315.78	313.86	314.71	314.64	315.3	315.54	315.79	315.76	315.72	313.01	314.6
304.22	304.68	301.96	303.65	303.23	302.87	303.82	303.3	303.97	303.9	302.97	302.86	303.91	303.65	303.94	304.47	303.62	302.82	303.19	304.33	305.04	302.32	303.96	303.63	303.69	303.97	303.46	303.25	302.83	303.38	303.35	303.66	303.56	303.2	302.61	302.03	303.62	302.5	304.89	304	303.37	303.42	303.88	303.74	302.37	302.76	304.46	304.15	303	303.53
312.44	314.68	313.54	313.73	312.47	313.49	313.23	312.48	312.38	312.72	312.62	313.74	314.02	312.96	313.2	312.74	314.23	312.51	314.1	314.11	313.22	313.48	313.74	313.14	312.46	313.77	313.62	312.41	313.21	311.84	312.86	311.61	314.14	311.67	312.61	313.65	313.83	314.29	312.83	312.33	313.76	313.33	312.92	312.66	312.96	313.22	313.37	312.98	313.66	312.37
303.03	300.94	302.05	302.72	302.63	302.53	301.35	303.46	302.73	302.79	302.14	302.58	302.96	302.96	302.44	301.73	303.32	302.7	303.38	301.85	302.74	302.82	302.51	302.33	302.03	302.34	302.48	302.96	301.87	301.45	303.19	303.03	301.01	302.84	301.69	302.36	302.84	303.19	302.23	302.5	303.17	302.36	301.13	302.66	301.54	302.65	303.35	303.08	304.02	302.04
296.32	296.25	298.32	294.98	297.18	298.87	297.37	296.29	297.06	297.41	298.02	298.4	297.4	295.88	294.37	297.09	297.58	297.32	296.57	297.15	297.28	297.26	296.88	297.54	296.32	296.51	296.55	297.53	296.46	296.84	297.21	297.59	297.1	296.63	295.77	297.8	296.32	298.02	296.9	296.91	296.97	297.45	296.62	296.69	296.58	296.23	297.52	295.89	296.42	295.71
314.05	315.63	313.93	315.15	315.14	315.75	313.38	313.77	314.77	315.39	315.22	316.3	315.08	314.54	315.46	315.14	313.88	314	315.32	313.69	315.2	315.31	315.81	314.81	314.23	315.21	314.76	315.09	314.24	314.94	314.03	315.87	314.36	315.15	315.3	314.01	315.16	315.14	313.79	315.69	314.24	314.92	314.76	314.86	315.42	314.55	315.31	315.18	314.51	315
309.19	310.15	309.72	309.72	309.2	309.36	309.3	309.75	310.16	308.45	310.04	309.13	308.95	309.34	310.28	310.2	311.5	310.81	310.06	310.18	307.67	309.75	310.57	310.11	310.15	310.54	311.23	308.87	309.51	310.2	308.28	309.71	309.52	309.14	308.75	308.98	309.87	309.68	310.26	309.57	309.01	309.06	309.18	309.06	309.29	309.03	310.21	309.38	309.04	309.81
315.2	314.74	315.04	314.91	314.69	315.57	315.63	315.02	313.15	314.94	314.11	315.77	314.24	314.74	312.38	314.87	314.92	315.41	314.51	313.61	315.44	314.75	314.84	315.13	313.31	316.01	314.79	314.5	315.65	314.9	315.97	314.84	315.64	313.53	314.08	315.17	314.28	314.86	313.6	315.56	314.76	315.14	315.49	315.16	315.89	314.54	316.13	315.59	315.72	314.53
303.39	303.22	302.49	302.72	303.1	302.09	302.82	303.07	302.59	302.73	304.11	302.57	303.18	303.13	302.12	303.36	303.47	303.13	302.35	303.14	302.85	303.03	302.21	302.5	302.73	303	304.4	302.65	302.55	303.7	302.38	303.11	302	303.86	303.46	302.15	302.34	303.28	303.64	303.11	302.4	302.96	304.09	303.65	302.33	304.02	302.75	303.61	301.99	303.11
305.05	304.17	304.99	303.82	305.68	304.11	304.57	305.64	304.35	305.27	304.98	305.26	304.23	303.98	304.15	303.57	305.29	305.71	304.46	303.9	304.55	304.36	304.04	303.33	304.17	305.43	305.08	304.24	304	305.39	304.34	305.26	305.64	303.15	304.02	304.67	305.13	305.58	305.48	305.37	305.44	304.45	305.77	305.24	303.91	304.52	305.88	304.55	304.28	304.37
318.84	318.7	318.23	319.12	317.18	318.28	318.99	318.22	320.15	318.89	318.05	318.83	319.35	319.59	319.51	319.35	318.94	318.69	318.01	317.55	317.3	318.29	317.6	318.46	318.74	317.78	318.63	317.93	319.16	317.22	319.76	319.28	318.64	317.62	318.65	319.95	319.1	318.21	318.88	319.31	319.4	318.51	318.9	319.73	318.28	317.39	318.09	318.41	318.87	319.69
312.71	313.87	313.86	313.78	314.31	313.24	313.15	312.95	312.33	314.63	313.08	312.88	313.7	313.95	314.45	313.16	313.81	313.77	313.59	313.44	313.94	313.75	311.81	312.64	313.79	311.94	312.94	312.76	313.37	312.38	312.42	313.59	313.4	313.14	314.26	313.83	312.41	313.36	313.37	312.54	313.7	314.48	312.59	313.68	313.07	314	314.57	313.27	313.53	312.9
314.65	313.33	313.72	313.94	313.22	314.14	313.91	314.99	313.95	313.82	313.9	314	314.35	315.77	314.63	313.77	314.13	314.05	313.42	314.32	314.69	313.97	314.28	313.49	314.93	315.89	313.47	313.79	314.56	314.3	314.32	314.2	312.05	313.63	314.93	313.62	313.35	314.55	313.75	312.9	313.4	313.76	313.88	313.9	314.31	315.46	313.86	313.91	314.2	314.58
313.43	312.81	311.85	310.45	312.83	313.02	311.69	311.78	313.41	310.02	312.56	312.14	311.09	311.46	311.86	313.85	311.49	311.59	312.51	311.8	311.85	312.66	312.47	310.68	312.1	311.22	311.93	312.97	313.04	311.43	311.43	311.76	312.06	313.36	311.58	313.18	312.47	312.3	312.36	312.4	312.1	311.04	311.72	312.71	311.7	312.75	312.29	311.44	311.59	313.18
306.06	304.59	304.65	304.73	304.22	305.71	304.99	305.08	304.27	304.96	304.41	303.82	303.52	305.08	304.33	304.67	304.57	304.43	304.55	304.48	304.79	305.19	304.85	304.64	305.54	303.58	305.81	304.72	303.96	305.36	302.95	304.01	304.42	303.79	303.63	306.24	305.11	303.36	305.17	304.61	303.92	305.69	304.95	303.98	305.79	304.86	305.42	304.45	304.36	304.87
299.54	299.97	299.64	300.64	299.48	299.09	299.01	299.34	299.58	299.84	300.93	301.06	299.72	299.42	300.25	299.55	299.53	298.16	299.79	300.53	299.55	299.81	300.16	300.11	299.44	299.6	298.36	300	299.38	300.41	300.67	300.02	300.14	300.15	300.33	299.15	300.63	300.97	298.78	298.92	300.89	299.62	299.83	299.3	299.79	301.41	299.38	300.52	300.05	299.6
314.63	312.18	313.33	313.38	313.04	313.37	314.35	313.34	313.05	312.8	312.84	313.17	314.05	311.72	313.41	313.07	312.19	313.69	312.4	313.87	314.48	313.65	313.14	313.92	312.22	313.1	312.94	311.96	314.25	312.87	312.92	311.43	313.03	313.36	312.09	313.2	314.11	313.63	312.87	313.12	311.84	313.77	312.72	313.51	313.81	314.01	313.12	313.14	313.19	312.85
315.06	315.4	314.45	315.24	315.3	315.27	314.12	314.5	315.77	314.79	315.34	316.1	315.63	314.83	315.07	314.7	314.21	315.44	315.55	314.36	315.65	315.34	314.62	315.57	315.97	315.95	315.84	315.36	314.91	314.99	315.08	314.26	314.93	313.61	316.36	315	314.96	314.85	313.91	315.08	315.61	316.57	315.2	314.99	315.34	314.79	314.97	314.1	314.72	315.86
318.42	318.74	317.66	318.06	315.95	317.45	317.19	318.82	316.29	318.44	317.33	317.59	316.83	316.83	315.36	317.85	316.76	317.6	316.62	316.47	317.34	316.42	318.71	318.36	317.48	317.47	317.78	318.81	315.86	317.81	316.5	317.91	317.12	316.46	317.26	316.29	317.06	318.11	317.39	316.32	317.29	315.75	316.42	316.92	317.13	318.18	317.58	319.07	319	316.93
319.06	317.33	318.1	318.21	318.03	318.35	318.96	318.39	317.85	318.88	318.15	319.52	318.11	318.62	318.51	317.27	318.74	316.95	317.95	318.58	318.27	317.6	316.89	318.54	318.67	318.42	317.3	317.68	318.1	318.96	319.15	317.26	318.1	318.96	318.33	317.73	318.79	317.73	318.23	318.27	318.64	319.35	318.53	318.16	317.27	317.66	319.99	318.43	318.73	317.71
311.93	311.26	312.57	313.66	312.36	311.77	311.16	312.51	312.25	313.38	312.18	312.73	311.87	313.6	312.28	311.67	313.16	313.16	311.84	311.39	311.91	311.66	312.02	312.58	311.48	312.9	313.01	311.46	311.19	312.92	312.43	314	313.17	312.06	311.64	311.01	313.08	314.05	311.8	313.4	314.16	311.84	313.69	313.3	312.04	312.44	310.96	311.96	312	312.67
316.77	318.03	317.28	318.19	317.74	317.22	317.93	318.51	318.73	317.93	318.41	317.86	319.22	318.51	317.18	318.83	317.16	317.72	319.01	317.44	318.05	318.87	317.99	318.21	318.29	318.47	319.24	318.88	316.94	319.11	319.1	318	318.08	318.03	318.52	318.61	317.16	318.03	318.41	319.17	318.91	317.68	317.89	318.3	318.34	319.13	317.12	317.08	317.05	318.82
303.07	301.97	303.16	304.35	302.97	301.69	303.87	302.85	305.01	303.19	302.66	302.42	302.3	302.69	304.04	303.78	302.82	303.37	302.52	303.09	303.35	304.15	303.91	303.55	303.87	304.37	303.53	303.4	304.04	304.38	303.63	302.51	302.34	303.75	303.03	303.96	303.37	304.68	303.85	303.48	301.77	302.97	302.22	302.86	302.79	303.24	303.73	304.05	303.14	302.86
300.21	302.29	301.21	301.12	301.62	300.99	300.3	301.7	301.53	300.76	301.21	300.4	300.52	301.48	301	301.31	300.84	300.62	301.48	301.17	301.35	300.86	300.61	300.69	300	300.74	301.41	301.46	300.34	301.41	301.68	301.3	301.33	301.19	300.98	301.73	300.14	302.03	300.29	301.86	300.96	300.6	300.41	301.19	300.5	300.22	300.75	300.54	302.12	301.84
318.22	317.42	315.86	318	316.63	317.2	316.43	317.12	318.34	317.2	317.82	316.63	317.48	316.37	317.9	315.84	316.61	318.06	316.68	317.08	317.59	317.08	316.17	316.5	316.2	317.85	318.01	317.19	318.33	317.42	316.45	317.36	317.97	316.68	317.87	316.31	317.55	317.84	317.2	317.45	317.63	317.21	318.75	316.96	317.37	316.39	318.62	316.63	318.18	316.13
302.54	302.16	302.78	302.07	304.1	302.69	303.02	302.4	304.42	301.74	303.29	302.45	303.61	302.85	303.12	301.72	302.9	302.7	302.15	301.35	303.03	302.85	302.5	302.82	303.13	301.62	302.78	302.51	302.24	303.05	303.85	302.63	301.22	302.31	304.36	302.57	302.07	303.7	302.77	302.13	301.16	302.41	303.15	303.07	302.25	301.92	301.69	303.02	303.01	302.54
303.5	301.52	301.44	302.91	301.99	301.21	303.14	303.25	302.06	302.88	301	302.48	302.37	302.42	302.74	303.19	302.02	303.16	303.13	303.51	302.23	302.76	302.12	301.64	302.79	302.71	302.42	301.56	303.28	301.46	302.5	302.95	303.24	301.98	302.68	302.7	302.9	303.97	302.63	303.24	302.09	302.62	301.85	303.36	303.44	303.94	302.9	302.44	301.96	302.27
311.06	309.87	309.48	310.09	310.26	311.16	311.07	310.17	310.36	310.43	310.55	311.72	311.14	310.99	309.26	309.6	310.83	310.99	310.01	310.81	311.54	311.78	311.01	311.28	308.69	311.26	311.18	310.58	310.37	311.47	310.24	310.16	310.35	310.51	310.77	310.87	309.6	310.54	311.28	311.73	310.34	309.64	310.57	309.66	311.06	310.28	310.03	311.53	309.63	310.49
302.38	302.4	302.13	301.94	303.17	302.96	302.75	302.11	303.58	303	301.4	301.29	301.28	302.09	301.88	302.55	302.65	302.02	302.32	302.58	303.54	301.84	302.82	302.3	302.12	302.15	303.61	301.82	303.7	303.23	303.35	301.77	302.94	302.53	300.91	302.93	300.84	302.63	302.26	303.07	302.59	301.56	302.48	302.1	301.43	302.19	301.91	303.23	303.63	303.1
316.34	314.88	315.71	315.94	315.01	317.24	315.82	315.9	315.33	314.54	316.28	315.5	316.18	314.41	315.73	315.22	316.18	316.48	316.05	314.68	316.68	315.89	315.64	315.68	316.63	317.18	315.53	317.08	316.06	315.92	315.17	314.97	316	316.25	316.15	315.57	314.69	315.65	315.93	316.58	315.07	316.48	316.26	316.03	315.58	314.98	315.12	315.8	315.63	315.66
314.3	313.21	312.89	313.55	313.81	312.45	313.22	313.5	314.06	313.83	312.94	312.93	312.93	312.28	313.43	313.17	313.74	312.49	312.83	313.33	314.02	313.21	313.15	312.22	313.58	313.36	313.52	312.61	313.45	312.83	313.64	312.6	313.19	313.73	311.82	312.34	313.52	314.59	312.7	311.9	313.06	312.57	312.86	314.33	312.9	313.21	314.77	312.23	313.44	313.45
306	306.05	308.38	306.56	306.67	307.37	306.42	307.09	306.74	306.31	306.08	306.02	306.44	307.23	306.22	306.27	307.79	306.88	307.05	306.65	306.29	307.24	307.06	309.09	306.22	306.2	306.76	306.63	306.13	307.5	307.96	306.33	306.21	307.33	306.74	306.68	305.91	306.62	306.43	306.6	305.96	307.77	307.06	306.97	305.89	306.32	306.81	307.48	306.51	305.79
320.02	319.26	319.35	318.21	318.71	318.32	319.58	318.49	316.67	317.96	318.36	318.18	317.92	319.66	318.45	319.2	318.98	318.33	316.52	317.91	317.73	318.02	318.37	318.73	319.42	319.51	317.96	319.13	318.95	317.72	318.58	318.45	319.47	319.05	318.27	318.36	318.18	318.67	318.86	318.25	318.58	319.25	317.54	318.05	318.63	317.51	317.8	318.9	318.84	318.49
313.86	312.84	314.1	315.63	313.62	314.92	314.75	313.91	312.95	314.89	314.65	314.38	313.44	313.04	314.17	314.34	313.53	314.66	314.36	314.17	314.02	313.89	314.64	313.7	315.68	315.13	314.09	314.16	314.92	314.11	313.26	313.74	314.98	312.16	314.41	313.63	313.53	313.29	313.21	313.97	313.21	312.86	314.62	314.47	312.86	314.47	314.45	313.97	314.08	315.2
302.98	303.09	302.06	302.05	303.83	301.87	301.92	300.82	303.61	301.96	303.89	303.35	302.18	301.62	302.16	303.32	302.56	303.52	301.91	303.45	302.82	303.1	303.06	303.11	302.15	301.88	303.37	303.04	302.13	301.76	301.79	302.59	302.14	301.52	301.43	301.92	302.9	303.37	303.33	301.77	301.56	303.64	302.22	301.32	300.71	303.13	301.41	301.85	302.55	302.66
315.21	316.39	315	315.83	315.95	315.39	316.1	316.57	316.08	316.66	315.25	316.49	316.65	315.72	315.61	315.74	314.76	315.95	316.34	315.17	315.9	317.02	315.74	315.59	315.95	316.98	316.15	316.2	316.76	316.11	315.1	316.55	316.12	314.9	316.4	316.12	316.31	315.35	315.55	315.5	316.24	316.06	315.46	316.32	315.55	316.47	315.12	316.88	314.53	314.76
305.35	305.41	305.78	306.89	306.52	305.65	305.77	305.09	306.51	305.84	306.3	306.81	304.73	306.23	304.9	305.31	305.36	305.27	306.15	304.73	305.73	305.15	305.72	304.95	305.53	304.6	305.77	305.37	305.98	305.71	305.4	306.17	304.93	305.43	305.18	306.05	305.36	305.62	305.45	304.12	305.16	303.14	305.5	305.23	306.11	305.93	304.21	305.95	305.07	304.23
318.66	320.17	319.68	319.69	317.55	320.53	320.02	319.93	320.23	319.05	319.53	319.56	319.59	319.86	318.33	319.9	319.84	319.29	318.79	319.91	319.24	318.84	320.55	319.25	318.27	318.68	318.99	319.47	318.2	320.53	319.36	319.57	318.5	318.95	318.91	318.95	320.43	318.34	318.95	318.68	318.95	319.87	319	319.74	319.62	319.7	318.21	320.19	319.17	318.31
316.4	315.97	315.73	317.19	315.03	316.12	314.47	315.74	315.87	316.32	314.89	316.36	315.43	316.17	315.38	316.5	315.87	317.3	316.11	316.96	316.14	315.2	316.44	315	315.63	315.28	314.3	315.76	315.14	315.68	315.54	315.97	315.75	315.53	315.48	314.26	315.91	315.55	315.77	314.76	316.15	314.74	315.66	316.07	314.81	315.61	315.92	315.2	314.18	314.69
303.9	303.76	304.07	303.72	304.82	303.43	304.44	302.56	302.76	302.95	304.25	304.53	303.89	302.95	302.62	302.35	304.2	302.33	305.51	304.16	303.6	303.15	304.18	303.19	303.39	303.29	303.48	302.71	304.59	304.09	303.2	303.88	305.11	303.49	304.03	303.84	303.14	302.55	303.59	302.26	302.86	302.38	302.31	303.61	303.29	303.77	303.05	302.57	304.07	304.16
313.31	314.17	315.13	314.86	316.05	315.72	314.07	314.64	315.06	314.44	314.6	313.73	315.78	315.19	314.42	314.66	315.48	315.33	314.78	314.45	313.31	314.03	314.19	314.88	315.42	315.01	314.48	315.92	314.68	316.56	315.03	315.45	314.2	315.58	314.82	314.02	314.48	314.06	315.31	315.35	313.68	315.01	315.42	316.05	315.92	315.56	316.17	315.34	314.08	314.48
312.11	312.47	312.71	312.6	312.19	312.57	312.48	311.83	312.22	312.42	312.87	312.33	312.82	312.44	313.31	311.77	311.99	313.16	312.52	313.65	312.89	313.08	310.96	312.55	311.92	313.26	312.88	311.27	312.24	314.17	313.72	311.92	312.27	313.4	312.24	313.96	313.65	312.66	313.07	312.8	313.06	312.35	314.42	312.77	311.97	312.01	314.41	312.95	311.94	311.82
295.43	294.3	295.72	295.08	295.33	294.91	295.19	294.62	295.33	295.39	294.55	294.5	295.49	294.51	294.41	294.1	294.78	293.94	295.36	294.2	295.69	295.7	294.23	295.79	295.03	295.42	295.98	294.55	295.79	295.4	295.66	293.97	294.43	294.01	295.08	296.24	295.37	295.08	295.74	295.45	296.92	294.36	295.61	296.12	294.25	295.37	293.98	294.9	295.08	294.61
296.05	296.34	297.61	297.45	296.92	296.87	297.28	296.39	297.07	296.04	295.88	295.44	296.99	296.81	297.04	296.87	296.06	296.98	298.59	296.75	297.74	296.22	296.44	297.92	297.53	296.17	296.41	296.03	297.9	297.32	297.89	297.33	296.49	298.16	297.11	296.25	296.34	296.81	297.43	298.15	297.88	297.59	296.94	296.35	296.96	297.68	298.16	297.44	295.41	296.79
300.39	300.85	299.98	301.36	301.48	301.35	300.56	301.06	300.55	300.83	301.2	300.57	301.07	301.3	299.83	301.23	301.53	301.62	300.95	301.76	300.51	301.13	300.81	301.57	301.64	300.44	301.58	302.07	302.02	300.98	301.13	301.06	300.52	301.31	301.07	300.43	302.53	300.67	300.02	300.8	300.35	300.87	300.9	301.07	301.96	300.32	301.69	301.78	300.71	301.92
316.71	317.4	316.92	316.9	318.29	316.91	319.04	316.01	316.74	317.48	317.48	317.04	316.94	317.77	317.07	317.81	316.69	317.45	318.2	316.95	316.93	317.77	317.07	317.32	315.88	317.41	317.44	316.83	316.54	318.11	317.97	316.76	317.78	316.35	317.25	317.67	316.35	317.03	318.38	317.05	316.98	318.01	319.05	316.91	316.71	315.99	318.34	316.16	317.37	317.61
314.48	313.98	313.67	314.94	314.79	314.47	315.19	314.44	314.64	314.5	314.48	313.91	314.65	314.84	314.07	314.77	314.61	315.39	314.69	314.14	314.63	315	314.11	313.55	315.39	314.66	315.69	315.22	314.47	316.3	314.2	314.58	314.86	315.34	314.61	315.57	314.93	313.73	315.92	314.78	313.95	315.68	314.19	314.82	313.83	313.29	313.88	314.73	315.24	315.1
312.05	312.88	313.58	314.78	313.55	312.56	311.52	312.67	312.23	313.32	313.28	312.66	314.28	313.65	312.43	312.85	313.19	313.17	313.59	314.71	312.21	312.71	312.86	313.01	313.5	313.94	314.4	312.59	313.73	311.53	313.47	313.37	313.35	313.88	314.11	312.58	313.48	313.74	313.78	313.25	312.64	312.6	314.2	312.83	313.51	312.87	313.41	312.24	312.57	311.26
297.76	299.41	297.31	297.09	296.72	295.81	297.13	297.61	296.66	297.32	297.55	294.72	296.49	295.55	296.47	296.05	297.54	296.99	297.87	296.5	297.21	297.69	297.85	296.71	296.92	297.66	296.09	297.03	297.24	295.84	297.59	297.42	297.04	297.08	295.66	296.29	295.53	297.22	296.51	298.04	296.1	296.49	296.83	297.46	295.87	296.34	296.81	296.86	296.39	298.24
294.78	295.17	294.87	294.81	294.88	295.78	295.17	294.72	295.87	294.74	294.92	294.8	295.92	294.74	293.42	295.82	296.15	295.26	294.95	294.25	295.66	294.12	295.4	294.05	294.57	295.34	295.08	294.92	295.31	295.3	294.65	294.99	293.5	295.78	295.24	294.33	294.74	294.36	294.81	295.19	295.07	295.09	296.61	295.5	295.15	294.83	296.38	293.36	295.65	296.19
302.73	303.56	303.18	303.75	303.79	302.74	303.76	302.85	303.57	304.06	303.59	303.17	304.52	304.6	304.89	304.18	303.22	303.01	303.15	303.58	303.88	302.49	304.64	303.55	304.08	303.22	303.04	304.13	302.96	303.34	303.14	303.93	303.25	303.89	303.63	302.44	304.44	303.2	303.74	303.37	302.33	304.65	303.79	303.42	303.74	303.66	304.24	302.98	303.44	303.15
325.49	325.8	325.46	324.92	325.77	324.94	324.14	327.15	325.12	325.36	326.29	325.56	324.86	324.86	324.95	324.69	326.19	324.97	324.42	325.52	325.39	324.58	325.4	325.47	325.14	325.31	325.85	324.41	324.79	325.03	326	324.89	325.31	324.19	323.82	324.96	324.86	324.46	325.58	325.14	325.3	325.27	324.61	324.69	325.95	323.9	325.8	324.81	324.75	324.46
313.85	314.47	314.26	314.27	315.44	314.07	313.87	313.64	313.81	314.47	315.14	314.74	314.47	314.78	314.03	314.46	315.34	313.44	313.17	312.67	313.73	314.94	313.43	314.71	313.57	314.17	313.79	313.7	314.22	315.1	313.64	314.22	313.97	314.55	313.32	314.01	313.9	313.93	314.46	314.34	315.3	312.65	314.62	313.62	313.97	313.84	314.25	314.34	313.68	313.7
300.67	300.19	300.08	300.39	301.02	300.5	300.66	300.7	299.48	299.21	299.52	300.32	300.03	299.81	301.44	299.79	300.36	299.85	299.57	301.52	300.52	300.02	299.48	300.82	299.98	299.43	300.91	298.87	300.35	300.37	300	300.18	300.86	300.46	300.02	299.44	299.7	299.47	300.95	299.22	300.38	300.05	299.68	300.29	299.81	298.94	299.63	300.95	299.67	300.73
299.8	299.48	300.37	300.85	300.51	300.24	299.21	300.08	299.87	300.66	300.73	299.06	300.46	299.9	301.47	298.98	300.22	299.07	299.42	300	299.72	299.41	299.06	299.22	300.18	300.84	299.46	298.99	299.98	301.26	299.32	299.89	299.55	301.24	299.73	300.48	300.23	301.09	299.58	300.29	299.31	300.72	300.66	300.14	301.25	300.67	300.99	299.62	300.37	300.78
318.13	318.67	317.43	318.42	317.71	317.67	318.94	319.27	318.41	317.25	318.66	318.15	317.4	317.9	318.58	318.87	317.95	317.35	319.91	317.91	319.27	318.2	316.83	318.01	317.57	317.36	319.21	318.55	318.77	318.12	318.7	318.93	316.52	318.46	318.98	318.71	318.8	318.67	318.73	318.6	318.86	317.88	317.8	318.07	318.07	318.12	319.27	318.54	319.34	318.09
302.6	304.51	304.65	304.52	304.52	302.62	303.49	303.89	302.27	304.14	302.39	303.86	303.17	302.27	304.8	302.88	303.76	303.66	303.62	303.55	303.6	302.83	302.98	302.82	303.42	303.39	303.6	302.96	304.57	304.33	304.08	304.42	304.24	303.56	303.53	302.73	303.91	302.95	302.83	303.24	302.71	303.65	303.02	302.44	304.03	303.32	302.68	303.62	303.74	303.56
317.73	318.56	317.07	318.87	317.88	318.26	318.31	318.74	319.23	318.66	320.88	318.15	318.88	318.81	318.42	317.72	318.24	318.92	319.1	318.45	318.11	317.09	316.7	319.6	319.33	318.42	317.62	318.78	316.98	318.26	317.49	318.54	317.37	319.52	319.27	318.95	318.05	318.06	317.9	318.51	319.22	318.33	317.46	319.06	318.12	318.24	318.6	319.1	318.67	316.84
309.8	309.7	310.06	310.09	309.92	310.4	309.25	309.21	309.54	309.12	309.38	309.99	309.77	309.5	309.8	310.09	310.34	308.69	309	309.31	310.91	310.19	309.46	309.5	310.88	309.77	309.1	310.81	310.18	310	309.59	309.76	309.76	310.31	309.43	310.26	310.03	309.34	309.26	310.22	310.63	309.61	310.62	310.22	310.46	310.71	311.42	309.72	310.83	308.94
305.88	306.8	306.2	305.85	306.6	306.15	306.03	304.57	305.98	306.08	306.35	305.82	305.75	306.11	307.26	306.7	305.66	306.13	305.24	305.95	304.16	305.33	306.75	305.79	305.97	305.27	306.79	307.25	306.93	305.73	305.7	305.36	305.61	307.16	306.06	305.62	306.77	306.41	307.41	306.11	305.64	306.28	306.18	305.83	307.3	306.11	306.39	307.53	306.9	304.97
315.01	315.79	315.43	314.72	314.54	315.56	314.95	314.24	315.87	313.56	313.54	314.02	314.98	314.28	315.37	314.84	314.93	313.98	315.44	314.25	314.4	313.95	313.75	312.88	313.86	313.93	316.36	315.72	314.05	314.96	315.46	314.82	315.52	315.23	314.51	314.11	314.91	314.9	314.98	313.95	315.11	315.99	314.57	315.61	314.54	315.43	314.47	315.04	313.9	315.67
317.67	317.5	318.45	318.83	319.04	318.61	318.31	318.62	317.85	318.74	317.66	318.07	318.73	318.57	318.11	316.99	317.6	318.31	319.45	317.47	317.64	319.31	317.22	316.96	318.68	318.41	318.13	317.55	318.75	316.89	318.69	318.45	318.37	317.67	318.95	317.83	318.6	317.96	319.5	318.3	319.14	319.12	316.87	317.31	317.25	318.6	319.06	318.49	317.21	315.87
306.24	306.54	304.98	305.94	305.21	306.23	306.92	306.15	305.5	305.21	306.47	306.43	305.75	305.27	306.06	307.02	307.43	305.92	305.7	306.23	306.19	305.63	305.47	306.01	305.5	306.93	305.59	306.53	306.16	305.98	306.48	305.97	306.57	306.19	305.67	308.06	306.68	305.57	306.31	305.97	307.85	304.87	306.56	305.24	306.11	306.03	306.14	306.98	305.64	305.71
317.65	315.77	317.58	316.01	317.06	315.48	316.67	318.2	317.91	315.39	316.59	316.68	316.58	316.96	316.78	316.53	318.09	317.08	315.57	317.26	316.32	316.7	316.77	315.58	316.42	316.62	316.03	316.77	316.65	316.91	315.83	317.16	317.23	316.28	316.75	317.08	316.35	318.24	316.36	317.39	315.66	315.34	315.42	317.19	317.17	316.78	316.11	317.44	317.33	316.7
312.22	312.67	312.04	312.47	312.1	311.96	311.13	311.81	311.45	311.56	311.06	311.56	311.19	311.12	311.37	310.76	312.15	311.59	311.22	311.69	312.47	311.87	311.98	311.15	311.55	311.46	310.01	311.79	311.56	311.41	310.75	310.53	312.06	312.33	311.19	311.11	311.96	311.89	311.3	312.33	311.29	310.58	311.38	311.57	312.08	312.86	311.23	311.53	310.78	312.06
316.49	314.83	315.4	315.2	315.35	316.15	315.58	316.1	315.81	317.85	314.78	315.76	314.79	315.44	317.01	315.87	316.2	315.71	316.68	315.94	316.01	314.95	315.54	315.55	316.6	316.58	314.71	316.31	316.37	314.6	315.72	315.67	316.24	316.82	315.75	316.17	314.55	317.59	315.23	315.62	315.46	314.67	316.16	314.71	316.09	315.52	315.66	315.95	316.58	315.89
301.66	302.66	303.59	302.71	302.6	303	302.42	302.27	302.8	302.04	302.51	302.39	302.44	303.08	301.93	303.96	304.07	302.87	302.51	303.1	303.1	303.22	302.12	302.03	302.58	303.93	304.34	301.84	302.14	302.56	302.67	300.76	302.29	302.1	303.9	302.87	302.36	302.43	303.61	303.17	300.33	302.75	303.55	302.6	303.79	304.43	303.17	302.27	302.76	303.88
318.03	317.42	318.85	318.27	319.22	318.86	318.43	317.61	317.81	317.92	318.21	319.08	318.95	318.54	317.45	318.37	317.33	317.25	318.02	317.4	319.42	318.62	316.72	318.46	318	318.93	319.06	317.95	318.88	318.46	318.78	317.73	318.96	318.6	318.5	319.29	317.33	318.75	317.76	317.69	317.24	318.1	317.94	317.86	318.26	317.83	319.92	317.79	319.32	317.59
302.67	303.65	302.27	302.85	302.95	302.25	301.76	302.73	301.93	302.11	302.09	305.05	302.8	302.59	302.76	302.91	302.33	302.83	302.12	302.4	301.61	301.36	302.9	302.73	302.32	302.24	302.65	302.67	301.09	303.03	303.02	303.78	301.79	301.52	302.8	301.72	301.26	302.22	302.2	301.93	302.71	301.3	301.72	302.08	303.5	303	302.74	302.41	301.79	301.14
310.53	309.3	308.99	311.42	308.92	309.63	310.55	309.73	308.64	308.8	309.52	308.85	311.2	309.99	310.71	309.2	309.94	309.54	310.9	309.96	309.56	310.81	308.78	309.93	309.57	310.6	310.73	308.69	309.92	310.65	309.17	310.88	309.24	309.59	309.63	309.99	308.06	310.78	309.81	308.77	310.4	310.02	310.59	309.39	309.97	309.78	309.61	311.1	309.98	310.65
299.79	299.36	299.42	300.23	300.85	300.42	301.34	299.6	300.95	299.32	298.76	300.99	299.04	300.03	300.15	300.53	299.96	299.97	298.66	300.07	299.73	299.76	300.77	300.23	300.15	300.7	300.49	300.37	300.34	301.26	299.71	299.56	298.99	299.89	300.92	300.08	301.75	301.36	299.33	300.03	300.29	298.92	300.37	301.44	300.02	300.12	301.1	299.65	300.91	299.78
313.44	312.83	313.13	311.41	313.52	313.19	313.59	312.63	312.8	312.5	313.61	312.76	311.41	312.48	312.4	313.06	312.31	313.4	313.42	313.15	312.57	312.56	313.51	312.28	312.35	311.92	314.03	312.78	312.9	313.56	312.87	313.53	312.84	312.44	311.8	314.61	313.3	314.23	311.86	312.96	312.55	312.75	313.43	311.11	312.97	312.28	312.77	312.91	311.07	312.85
323.66	324.84	325.32	323.92	325.2	323.94	324.73	324.09	322.3	324.05	324.4	324.47	325.07	323.66	324.49	324.97	324.01	324.87	323.95	323.79	324.87	325.12	323.82	324.79	323.94	324.7	323.74	325.12	325.43	324.46	326.07	324.14	323.87	324.43	323.93	325.48	323.29	325.08	324.39	323.99	324.24	324.47	323.49	324.55	325.13	325.38	325.4	324.59	324.42	323.95
306.02	305.51	306.17	306.3	306.04	305.65	306.28	306.4	306.33	304.21	305.47	306.73	306.63	306.45	306.38	306.23	306.36	306.87	307.04	305.07	306.25	305.86	306.86	305.88	306.72	306.35	306.99	306.52	305.98	304.62	305.95	304.66	306.67	305.38	305.64	305.3	307.17	306.83	307.72	307.07	307.44	306.92	306.17	306.75	305.86	305.39	305.72	306.14	305.88	306.53
315.03	314.84	314.88	314.08	314.5	315.15	314.08	315.61	314.99	313.96	313.78	315.24	314.02	314	313.92	314.77	313	314.44	316.11	315.49	315.11	314.25	313.45	315.33	314.36	313.36	315.55	314.18	316	315.24	314.62	315.16	314.09	314.68	314.19	313.64	313.65	315.66	314.65	314.81	315.12	314.52	314.15	315.53	314.68	314.19	314.51	314.01	316.18	315.16
311.72	310.04	309.78	309.89	310.55	310.8	311.44	310.66	310.64	310.29	310.57	310.36	310.54	311.36	311.76	311.41	311.42	310.44	310.17	310.26	311.9	311.64	312.27	310.36	311.01	310.7	312.13	311.47	312.58	310.25	310.92	310	311.4	312.02	309.73	310.38	310.31	310.03	309.97	310.89	310.87	312.13	311.28	310.65	310.12	310.84	310.99	312.68	310.77	311.06
312.35	311.57	310.83	311.88	310.59	311.07	312.85	311.82	311.43	312.06	311.43	311.94	310.99	312.58	311.08	312.56	311.64	310.91	312.41	311.94	311.77	311.08	309.93	312.64	312.23	312.31	312.2	312.19	311.65	311.97	311.37	311.65	311.72	311.32	312.07	312.16	311.4	310.43	311.2	312.52	311.37	311.63	311.87	310.72	311.72	311.07	312.73	311.46	310.24	311.93
312.22	312.77	313.21	313.58	313.74	312.69	313.56	312.35	313.27	312.83	313.88	313.85	312.24	312.97	313.02	312.17	314.17	313.38	313.94	313.72	312.51	313.76	313.49	314.19	313.07	312.96	313.06	313.59	313.41	313.05	312.78	314.16	313.28	314.05	312.55	312.77	312.63	312.13	313.62	313.61	313.18	313.28	312.73	312.21	313.42	313.48	313.48	312.95	313.76	314.81
313.96	313.05	313.84	312.6	313	313.07	312.45	313.19	312.97	311.85	313.08	312.98	313.05	312.66	312.91	312.27	314.11	311.53	312.28	313.47	312.62	312.66	312.37	313.88	311.77	312.47	313.42	313.18	313.95	312.52	312.51	312.31	313.35	313.21	312.53	313.25	313.27	312.32	313.14	312.78	313.02	312.41	312.72	312.94	312.69	312.71	313.15	313.61	312.13	312.77
313.7	314.2	314.26	311.95	313.29	313.76	312.93	313.68	312.91	313.03	312.92	313.34	313.43	314.01	312.75	312.91	313.08	311.98	313.29	313.44	313.48	313.38	312.93	312.01	312.95	313.85	312.05	313.71	313.4	312.97	312.59	311.96	313.34	313.13	312.97	313.08	312.94	313.94	312.12	313.11	313.89	313.58	313.95	312.08	313.73	311.72	314.06	312.88	311.71	313.94
305.06	306.45	305.63	305.81	307.55	306.49	307.06	306.78	306.33	307.61	306.64	305.33	307.42	305.86	306.01	305.87	307.23	306.56	305.62	305.75	306.17	307.36	306.57	306.17	306.26	305.85	306.39	305.61	305.79	305.67	306.69	306.59	306.11	307.03	306.27	306.55	305.59	306	305.64	305.15	305.1	306.99	306.43	306.92	305.17	307.23	305.82	306.52	307.44	306.38
305.11	307.57	305.95	305.73	306.37	306.75	306.24	305.89	305.99	306.42	306.67	306.56	306.37	305.03	304.55	305.2	305.46	306.66	306.12	305.67	305.63	307.03	306.42	306.68	306.51	307.16	304.74	305.85	305.62	307.32	305.98	306.35	305.95	305.22	305.61	304.55	305.44	306.35	305.68	307.06	306.42	305.14	306.38	306.83	304.8	306.97	307.07	306.36	306.34	305.7
315.63	314.56	314.51	315.42	314.68	314.05	314.38	314.55	315.65	314.51	315.68	313.93	315.81	315	314.35	314.35	314.86	315.03	313.85	314.06	314.54	313.22	315.34	314.95	316.18	314.55	315.06	315.58	314.06	315.7	315.11	314.42	314.91	315.15	314.5	314.54	314.87	314.83	315.21	315.22	314.7	314.46	315.27	314.85	316.24	312.88	315.8	314.23	314.49	315.3
313.13	314.03	313.94	313.78	312.45	312.21	312.81	312.24	313.16	312.6	313.24	312.82	313.49	312.63	312.44	313.03	313.64	313.65	312.09	312.47	312.66	314.61	312.39	312.76	312.58	313.48	312.54	313.31	314.13	313.18	311.38	313.97	313.21	313.39	312.38	312.99	312.67	313.15	312.04	313.19	313.67	313.7	312.88	312.89	313.4	312.75	315.47	312.92	313.7	312.34
302.93	305.2	303.68	304.11	301.82	303.02	303.79	304.69	302.82	303.26	303.98	303.46	303.63	302.81	304.31	302.59	303.04	302.88	302.01	303.14	304.13	303.62	303.7	304.95	302.77	304.62	304.06	303.53	304.49	302.79	304.26	303.03	303.25	303.18	303.28	303.84	302.55	302.52	303.39	303.38	304.71	303.69	302.84	303.67	303.3	303.76	303.77	303.24	303.72	302.81
301.38	302.3	302.57	302.33	301.81	301.97	302.06	302.35	303.3	303.77	302.62	302.58	302.87	301.47	300.96	303.05	303.54	303.28	301.6	303.61	303.49	302.17	303.26	301.8	301.41	301.98	304.11	302.3	301.92	302.29	302.96	301.95	302.5	302.18	303.45	302.17	302.49	301.23	301.76	302.73	301.02	300.76	301.92	302.46	301.28	302.74	302.28	300.65	301.6	302.76
304.86	305.27	305.03	304.93	303.59	304.3	304.68	303.36	304.41	303.76	305.04	304.13	305.07	303.22	304.33	304.28	305.25	305.33	303.74	304.13	304.68	303.97	305.29	304.69	303.7	304.7	304.36	304.13	304.49	304.16	304.77	304.76	304.12	304.45	305.22	304.25	303.86	304.16	304.82	304.57	303.96	305.52	305.22	303.47	304.12	304.59	303.87	304.65	304.4	304.72
329.2	329.18	328.41	329.76	328.63	329.06	329.8	328.97	329.21	328.26	328.38	329.12	328.16	328	329.25	327.9	329.33	329.21	329.4	328.04	327.42	328.52	329.56	328.56	329.79	327.64	327.98	328.01	328.3	329.36	327.73	329.34	327.72	328.9	328.64	328.79	328.53	327.58	327.46	329.29	329.11	328.05	329.05	328.77	327.81	330.18	329.24	328.65	328.06	328.25
323.61	324.22	324.81	324.53	325.29	323.85	324.6	325.84	325.27	325.93	325.83	324.07	323.6	324.59	325.71	324.62	324.67	324.67	325.79	325.11	325.12	324.23	324.45	323.64	325.47	324.23	324.76	325.52	324.92	324.26	324.09	324.22	323.21	324.08	324.9	325.45	325.2	323.97	324.25	324.43	323.35	324.87	325.17	324.48	324.77	324.51	324.88	323.82	324.11	324.1
305.32	305.85	304.78	305.2	303.93	304.38	304.86	304.85	305.18	304.69	305.24	305.48	305.81	304.36	305.36	304.45	304.97	305.76	304.29	305.36	305.4	303.56	304.54	304.03	303.79	305.65	304.48	304.86	304.61	304.68	305.32	303.98	305.08	304.6	305.45	304.45	305.19	305.26	303.53	304.44	304.58	306.2	305.41	305.95	305.05	304.34	305.01	305.24	304.58	303.97
307.52	308.27	308.8	309.31	308.23	309.39	309.1	309.33	308.74	309.36	309.19	309.06	308.92	309.81	309.11	309.12	309.15	308.37	308.14	308.75	309.72	309.81	309.09	308.29	308.49	309.01	308.25	308.73	310.08	308.98	308.95	308.84	310.51	309.02	309.11	308.59	309.41	307.87	308.21	308.93	308.27	309.1	309.35	307.98	309.55	308.94	308.15	308.12	308.14	309.22
305.94	306.61	306.02	307.36	305.93	305.36	306.16	306.82	305.05	305.46	306.25	306.78	305.43	306.71	306.77	305.91	307.73	306.17	306.52	306.58	305.37	306.72	305.61	306.09	306.69	306.4	306.18	305.8	306.74	304.19	305.96	305.63	306.22	306.18	305.53	306.21	306.09	307.01	306.42	305.11	306.45	306.23	305.04	305.62	306.43	305.37	305.55	305.34	306.13	306.01
293.92	292.35	294.42	294.49	294.2	295.51	293.19	294.79	293.77	293.39	294.04	294.19	293.33	294.31	294.01	293.83	294.31	294.25	294.5	293.12	292.4	295.05	293.91	293.74	294.61	294.6	293.81	293.85	293.57	294.38	295.33	295.22	294.81	295.15	294.35	294.11	293.68	293.02	293.45	293.32	294.04	293.94	293.51	295.27	294.46	293.28	293.97	295.46	294.24	294.04
311.75	312.87	313.42	311.97	311.74	311.74	312.77	312.82	312.49	312.76	311.85	313.25	312	312.34	311.78	312.46	312.78	313.13	311.98	313.35	312.44	313.33	312.48	311.65	312.68	312.14	312.86	311.63	313.16	312.17	311.41	314.13	313.12	311.67	312.51	312.71	312.43	313.24	313.12	311.61	313.47	311.91	311.6	312.84	312.19	312.69	311.73	313.28	312.4	312.42
328.73	328.35	329.05	328.58	328.1	328.03	328.83	329.12	326.89	327.19	328.3	328.58	328.49	329.37	328.95	329.01	329.37	327.87	328.05	328.73	327.67	328.65	328.83	329.42	328.44	329.15	328.86	329.44	327.95	327.54	328.56	329.28	329.19	327.68	328.67	329.6	328.66	329.25	329.85	328.37	329.21	328.54	328.25	328.48	328.87	329.54	328.4	329.2	327.31	326.73
295.65	297.62	296.8	297.29	298.61	296.56	297.79	297.49	296.25	296.99	296.71	296.61	297.05	297.52	295.74	296.67	297.61	296.11	297.18	297.4	296.85	296.82	296.53	297.43	296.09	296.41	297.33	298.13	297.59	295.65	296.95	295.99	295.51	296.32	296.79	296.79	297.7	297.72	296.3	296.53	297.5	297.34	297.43	297.15	297.26	296.54	297.14	297.4	297.07	296.77
293.61	293.56	294.17	291.65	294.53	294.51	294.27	293.76	294.1	294.19	294.35	293.2	293.51	294.4	294.42	294.09	293.38	293.57	293.56	294.2	295.37	294.47	294.52	293.15	294.45	294.09	294.17	293.94	294.96	293.02	294.4	294.65	293.34	294.41	293.71	295.5	294.19	293.79	293.54	294.15	293.19	292.9	293.37	293.51	294.3	293.67	292.83	293.59	294.7	294.38
294.94	294.18	295.59	295.68	295.89	294.94	296.23	295.51	295.66	294.22	295.35	294.79	294.11	293.56	295.48	296.07	294.85	295.27	295.45	295.92	295.86	295.09	294.87	293.57	295.62	295.79	295.23	295.96	294.96	295.94	296.01	294.65	295.09	293.71	295.61	295.19	295.2	295.51	294.6	296.07	294.12	296.43	295.25	296.55	293.95	294.88	293.77	296.38	294.51	295.46
305.5	306.85	305.96	306.07	304.75	305.81	305.81	305.62	305.92	307.01	305.73	306	306.81	305.79	306.72	307.22	305.92	306.42	306.33	305.73	305.95	305.51	305.24	306.42	306.51	305.8	306.95	306.04	305.44	306.64	305.16	305.98	306.91	304.31	306.27	305.52	305.87	305.97	306.95	307.06	307.11	306.32	306.5	307.09	305.72	306.23	306.02	305.02	306.86	307.59
310.2	311.8	311.26	311.14	311.65	312.49	312.14	311.2	312.22	311.97	310.51	310.87	309.59	311.88	311.67	312.05	311.37	311.15	311.92	310.39	310.42	312.96	311.86	310.78	312.11	310.76	311.1	311.5	311.03	312.7	312.04	309.99	310.29	312.38	311.88	312.22	311.17	310.6	310.61	311.27	311.59	313.28	311.74	311.12	311.6	312.03	311.95	310.81	310.93	311.93
294.03	294.09	294.52	292.53	294.24	294.13	293.07	294.71	295.51	293.34	295	292.87	293.4	294.38	293.87	294.44	293.94	293.34	293.89	293.23	294.47	293.21	293.2	293.06	294.16	293.6	294.42	295.7	294.5	294.66	294.15	295.4	293.58	292.68	294.76	294.03	294.27	294.93	293.64	294.23	294.63	294.2	293.99	294.01	293.21	294.01	293.59	293.52	294.17	293.08
300.57	301.5	299.9	299.73	300.63	300.04	299.61	300.69	301.25	300.74	300.41	300.67	300.32	300.34	299.49	299.64	301.03	299.28	299.55	300.08	299.41	300.73	299.85	299.7	299.17	301.25	301.14	299.85	300.79	300.17	299.71	299.26	299.44	300.32	300.78	300.7	301.39	298.93	300.48	300.43	299.89	298.96	298.68	299.75	301	300.37	300.58	299.41	300.14	298.64
328.68	328.12	328.44	327.04	328.63	327.88	328.26	328.7	328.3	328.25	328.48	327.16	327.21	329.12	328.39	328.38	327.97	328.88	327.19	327.44	328.22	328.09	327.37	327.57	327.57	328.53	328.41	328.32	327.54	327.28	327.1	329.05	327.64	328.02	327.67	328.01	327.66	327.78	327.99	327.12	327.89	327.82	327.25	327.57	327.82	328.12	326.79	326.44	328.1	328.49
302.41	302.93	302.43	302.91	302.8	301.13	302.29	302.22	301.52	302.97	302.52	302.53	302.86	303.47	302.68	303.35	302.05	301.87	301.67	301.97	301.86	302.16	302.62	301.44	301.13	302.08	303.11	301.37	302.29	303.28	300.97	303.08	301.51	303.25	302.78	302.32	302.32	301.96	303.19	301.57	303.21	302.11	302.59	302.33	302.01	301.57	303.39	302.41	303.49	302.5
315.83	314.43	314.58	315.53	315.01	315.48	314.43	314.45	316.04	314.47	314.85	315.95	316.24	314.91	314.72	314.29	314.17	315.3	314.26	314.65	315.89	314.5	314.66	314.83	314.55	315.79	314.07	315.24	314.89	314.41	314.84	314.17	314.93	315.26	314.15	315.07	315.12	313.57	315.62	314.38	314.39	314.12	314.56	315.52	315.04	315.72	315.34	314.2	315.77	314.98
313.94	313.36	313.63	313.99	314.08	314.06	314.65	314.17	314.21	314.81	314.1	314.33	313.72	313.49	313.74	312.89	314.53	313.74	313.66	314.75	314.52	315.16	315.05	313.42	315.05	315.18	313.09	313.69	313.86	314.54	314.14	314.73	313.69	314.21	314.06	313.75	314.25	313.4	313.9	315.39	312.85	314.31	314.73	313.26	314.83	314.37	314.07	314.55	314.03	313.89
306.12	306.52	306.05	306.11	306.21	305.93	306.48	305.15	305.82	306.64	306.4	306.55	306.34	307	305.66	306.78	305.94	306.49	306.05	306.04	305.03	306.07	306.11	305.38	306.67	306.23	306.45	307.23	304.92	306.65	306.44	305.1	306.83	305.97	306.07	306.07	306.46	306.48	306.1	306.53	306.81	306.8	306.89	306.13	306.91	304.51	306.7	307.86	305.19	306.64
301.49	301.96	299.98	299.07	301.55	301.47	299.62	300.91	299.84	301.74	301.67	301.44	301.9	302.06	302.1	299.93	299.87	300.66	300.45	301.43	301.16	301.66	300.36	300.73	301.69	299.79	302.01	300.63	302.41	302.38	301.33	300.58	300.61	300.65	301.07	302.31	299.74	300.17	300.81	300.34	301.28	300.22	300.9	300.61	301.02	300.84	301.14	301.5	301.1	301.46
299.72	300.36	300.6	298.81	299.7	300.84	300.04	299.04	300.41	299.44	298.67	300.16	300.41	300.03	299.94	299.13	299.76	300.42	299.5	299.48	299.05	299.54	300.33	300.82	300.85	300.66	299.68	299.54	300.69	299.32	300.54	299.57	299.46	300.54	299.53	298.36	299.74	299.97	299.68	299.26	300.39	300.31	299.73	300.61	299.37	300.61	300.65	300.08	299.67	299.39
328.38	327.69	329.61	327.71	330.15	328.15	328.84	327.83	328.64	328.6	329.13	329.18	329.53	327.97	328.37	328.92	327.95	328.89	329.36	328.42	327.16	327.89	329.33	328.74	327.82	328.13	328.12	328.48	328.27	328.68	328.05	329.2	328.63	327.68	327.7	327.21	328.86	328.81	327.23	329.77	328.46	328.84	328.01	328.08	327.99	329.72	329.23	327.27	328.22	327.36
303.04	302.51	305.59	303.08	303.62	303.84	303.9	304.58	303.93	304.35	302.77	303.23	304.01	302.57	303.53	304.14	302.97	302.92	302.97	303.23	302.91	303.27	302.27	303.38	303.81	303.23	303.55	302.41	303.66	302.42	302.92	302.52	304.32	303.43	304.74	303.12	302.69	303.55	302.95	304.3	303.99	302.29	303.73	303.95	304.12	303.44	303.41	301.86	303.14	303.34
311.91	314.01	312.45	313.27	313.4	313.38	311.88	312.1	312.69	312.8	313.02	312.86	312.01	313.2	312.27	312.54	313.32	311.26	313.2	314.12	312.47	312.62	313.04	313.06	313	313.57	312.71	312.87	313.3	313.05	312.28	312.84	312.8	313	313.14	312.52	312.07	314.22	313.52	312.62	312.02	312.88	312.9	312.75	312	312.69	313.48	313.66	312.84	313.18
309.11	309.15	308.09	308.27	308.86	310.19	309.42	310.03	309.95	308.65	309.36	308.54	308.57	309.19	308.2	309.11	309.35	308.73	308.53	308.9	309.47	309.01	307.4	308.99	309.31	308.34	308.2	309.56	309.87	309.16	309.33	309.06	309.45	308.95	309.72	308.87	309.57	310.11	308.57	308.39	310.36	307.75	308.41	309.15	308.25	308.72	308.34	308.6	309.18	309.73
311.18	313.42	313.11	311.13	313.04	313	311.35	312.87	313.76	312.88	311.96	313.62	313.49	312.87	313.38	313.31	312.48	312.8	313.33	312.27	311.94	313.6	312.05	312.79	312.11	313.97	311.67	313.69	312.51	313.89	312.63	312.99	312.25	313.25	313.56	312.5	312.1	312.55	312.7	312.38	312.82	311.76	313.22	310.86	313.34	310.84	312.71	313.06	313.46	311.98
301.48	300.48	300.51	300.69	300.75	301.57	301.03	301.31	301.61	302.02	301.97	299.84	300.97	300.36	300.9	300.83	300.32	301.17	301.95	301.12	300.7	301.12	299.92	301.8	301.67	301.27	300.83	301.02	301.07	300.92	301.6	301.14	300.65	301.1	300.38	302.05	299.65	300.12	301.74	300.36	301.22	302.53	301.04	301.9	301.51	300.66	300.97	299.97	300.37	301.05
319.73	318.69	318.17	318.71	317.59	318.91	319.14	318.05	318.45	318.64	318.5	317.45	318.64	319.55	318.68	318.85	319.02	317.86	317.93	319.54	318.44	319.18	318.08	317.38	319.24	319.74	318.32	318.89	318	319.69	319.65	320.45	319.35	318.78	317.6	316.68	318.05	318.95	317.97	319.15	317.97	318.74	317.71	318.87	317.84	317.9	319.82	317.93	319.09	317.82
302.86	302.24	304.18	303.45	303.65	303.76	303.23	303.62	304.18	303.85	303.35	302.72	302.75	303.27	303.31	302.43	303.27	303.43	302.93	302.8	303.23	303.16	301.75	303.08	300.81	303.32	302.76	303.36	303.79	303.83	302.3	303.59	304.19	304.07	301.48	303.32	303.5	303.35	302.7	303.42	303.65	301.93	303.75	303.82	303.49	302.49	302.92	303.59	303.5	302.63
298.49	299.73	301.24	300.75	299.85	300.2	300.05	299.32	299.13	299.62	300.01	301.17	299.86	301	299.55	300.22	298.3	300.37	299.42	300.5	299.48	300.8	300.3	299.49	298.74	300.3	299.98	298.72	298.89	301.08	300.63	299.37	299.16	300	300.72	300.47	299.34	299.9	299.63	299.62	300.16	299.45	299.68	300.41	300.39	300.82	299.87	300.77	299.4	299.11
296.33	296.8	298.16	296.69	296.69	296.9	297.19	297.8	296.46	297.24	297.59	296.27	297.02	297.12	297.17	297.09	297.32	297.16	295.63	297.71	297.71	297.03	297.8	296.53	296.9	296.73	295.59	297.41	297.12	296.68	297.16	296.9	297.48	296.72	295.78	296.54	296.4	297.14	296.16	297.3	297.76	297.17	297	297.51	297.15	297.8	298.22	297.41	297.43	296.96
308.04	309.58	307.77	309.86	308.7	309.42	308.54	308.77	309.66	308.01	308.62	309.35	309.21	309.98	308.49	307.93	308.88	308.79	309.71	308.87	308.6	308.35	308.7	308.8	308.67	309.81	307.63	308.8	309.54	309.06	309.12	308.95	308.69	309.17	307.95	308.35	308.46	309.56	308.18	309.39	308.91	310.42	308.02	309.11	310.19	309.27	309.27	309.6	309.82	308.79
312.5	311.96	312.58	313.11	310.94	311.76	312.09	312.75	311.84	311.65	311.53	313.62	312.02	313.18	312.52	312.7	311.8	312.46	312.71	312.5	312.99	310.5	312.23	312.81	313.53	313.34	312.84	311.93	312.45	313.56	310.53	312.09	313.72	312.85	312.81	311.44	311.96	312.69	311.49	313.31	312.11	312.08	311.66	311.12	313.48	313.47	311.36	313.18	311.85	311.21
319.59	320.45	318.97	319.53	318.48	319.49	319.67	319.86	318.44	317.69	319.05	319.62	319.5	318.59	320.3	319.76	319.41	319.84	320.1	318.37	319.2	318.23	318.4	320.48	319.09	319.94	318.16	319.26	319.2	320.1	319.32	319.54	319.02	318.6	318.72	319.09	319.82	318.8	320.08	318.8	319.63	319.75	319.64	318.44	318.43	318.67	320.04	319.46	318.97	319.77
316.82	317.11	318.4	318.49	318.51	319.02	319.31	318.18	318.87	317.73	318.73	318.84	318.39	318.87	318.88	317.9	318.27	319.11	318.27	318.67	317.91	318.57	318.56	318.01	318.26	319.14	317.51	318.82	317.48	318.31	318.03	318.89	317.55	317.23	317.08	316.83	317.3	318.01	318.55	318.67	318.99	318.34	318.21	320.17	317.58	317.84	318.82	318.56	319.41	318.21
313.77	314.12	314.23	314.88	314.63	314.55	314.87	314.41	312.77	313.57	313.66	315.09	315.37	314.15	314.3	313.47	313.63	314.69	313.01	314.58	315.45	312.91	313.23	313.35	314.21	313.05	314.22	314.88	314.29	314.28	314.19	313.62	313.6	314.59	313.71	313.79	313.91	315.14	313.35	313.61	312.87	314.31	314.14	314.45	312.87	314.06	314.31	315.16	314.05	313.94
314.91	315.93	314.42	315.27	316.68	314.56	314.64	315.35	315.06	314.4	314.86	314.79	314.95	315.08	316	314.93	314.89	314.67	314.81	316.42	315.06	315.28	314.97	314.42	313.77	314.04	316.4	314.41	315.16	314.97	315.11	315.92	315.05	313.36	314	315.38	313.46	314.9	315.73	315.14	315.28	315.66	315.2	314.37	316.06	314.99	314.88	314.35	315.02	316.03
317.14	317.62	318.75	317.36	316.57	318.16	317.6	318.14	316.93	316.47	317.01	316.99	317.56	318.01	316.9	318.28	316.72	316.49	316.45	317.49	316.25	316.76	316.43	317.31	317.97	317.4	316.94	317.95	317.17	316.95	317.97	318.1	315.68	317.63	316.81	317.41	317.14	317.27	316.32	316.26	317.33	317.01	316.41	318.08	317.21	317.47	317.68	317.54	318.15	318.69
314.17	314.46	315.49	314.53	315.73	315.55	314.42	314.64	315.11	314.58	314.68	314.06	314.39	314.72	315.98	315.3	315.07	314.08	315.69	315.25	315.76	314.93	314.92	314.2	315.09	315.49	315.39	315.76	314.94	314.46	315.03	314.92	316	314.04	314.96	314.62	315.03	315.39	314.41	315.2	315.12	314.73	315.25	314.7	314.55	313.84	315.07	314.6	316.34	314.31
306.49	306.87	306.3	305.32	305.98	306.31	305.04	306.42	306.1	305.75	305.03	305.25	307.12	305.36	307.47	305.65	305.99	305.43	305.07	306.46	307.38	306.66	306.81	306.29	305.31	306.45	306.22	305.16	306.59	306.91	305.58	306.81	305.24	305.63	306.2	306.94	306.18	307.11	305.12	306.53	305.45	306.19	306.92	306.15	304.99	306.72	306.53	304.28	307.02	306.04
314.37	314.99	314.07	314.68	315.28	313.52	315.36	314.52	316.31	315.26	315.88	314.57	315.84	314.07	314.84	313.62	315.1	314.98	315.03	314.8	313.8	315.57	314.42	315.48	314.71	315.4	313.63	314.76	314.95	314.97	316.29	314.48	314.58	314.53	314.85	313.4	315.24	314.74	314.64	314.83	315.42	314.73	314.82	314.62	316.01	314.49	314.75	315.42	313.88	313.8
313.44	314.08	312.87	313.14	313.56	314.45	314.46	314.03	315.1	312.89	313.77	313.3	313.29	314.57	314.16	314.08	313.38	313.18	313.83	313.57	313.05	314.89	314.38	313.93	313.68	314.13	314.81	314.04	313.33	313.05	312.87	312.75	313.58	314.53	313.81	313.73	314.42	313.89	314.02	312.48	314.6	313.02	314.48	312.79	313.4	313.91	313.07	313.16	313.94	313.98
306.33	306.8	306.83	309.08	307.49	308.46	307.62	307.26	306.84	308.01	307.35	307.89	307.25	306.84	307.42	307.06	307.17	307.9	308.11	307.69	308.43	307.62	306.71	307.33	308.12	306.39	307.14	307.34	306.74	308.03	306.77	306.73	306.32	308.63	308.03	307.88	306.69	307.88	308.95	307.51	306.69	307.28	307.58	307.89	307.41	307.7	307	307.85	308.09	307.35
314.19	314.05	314.38	314.88	314.02	313.9	313.21	314.23	314.38	314.63	313.4	314.44	314.21	314.05	313.56	314.28	314.9	314.22	313.26	313.66	314.54	314.61	314.09	313.07	312.85	313.11	313.61	315.53	313.08	314.02	313.55	315.22	314.59	314.54	313.71	313.4	314.08	314.73	314.06	313.7	314.15	313.37	315.37	314.05	311.94	314.62	314.42	313.59	313.69	314.81
317.51	318.12	316.71	316.44	317.22	316.57	317.59	317.32	317.05	317.74	316.72	318.26	316.72	317.73	318.09	317.02	317.38	316.23	316.21	316.45	317.67	318.26	315.76	317.56	317.25	317.08	317.55	317.82	317.65	317.08	316.92	318.11	317.27	318.19	317.22	316.95	316.64	317.85	317.71	317.29	318.51	318.36	317.56	317.96	317.96	317.04	317.26	316.53	316.96	316.98
317.18	317.53	317.12	317.61	316.53	317.08	317.13	316.63	317.94	317.88	317.46	316.65	317.3	316.42	317.32	317.4	318.07	316.99	315.61	317.78	316.86	316.44	317.42	315.99	318.48	316.57	318.49	316.91	316.61	318.42	318.8	318.09	316.85	316.31	316.95	317.83	316.47	316.76	317.01	317.27	317.9	317.14	317.5	317.31	317.1	317.28	317.26	318.02	316.86	318.12
301.35	302.87	302.6	302.41	303.04	301.93	302.57	302.84	302.2	302.21	301.97	301.91	303.75	302.67	302.6	302.46	301.83	302.33	302.2	301.71	302.33	302.74	302.2	303.35	303.08	302.32	301.85	302.96	302.99	303.92	302.13	302	302.94	302.36	303.7	301.99	301.98	301.71	302.49	303.85	303.01	303	303.45	301.56	301.68	302.4	303.03	303.14	302.14	303.2
318.01	317.56	318.51	317.9	318.67	317.58	317.62	317.98	317.19	318.38	319.05	317.41	318.29	319.35	318.55	317.69	319.28	318.44	317.05	317.92	318.35	318.52	318.43	318.45	319.37	317.42	317.78	319.23	318.95	319.28	318.23	317.92	318.53	316.98	319.24	317.92	317.66	318.24	318.02	317.8	318.93	318.87	319.09	318.31	318.43	318.18	318.12	318.53	319.75	318.47
316.78	315.98	313.49	315.18	315.61	314.29	314.5	315.5	314.94	313.7	315.61	314.89	314.15	313.91	314.26	312.89	314.64	315.14	316.03	314.97	314.68	316.28	314.19	314.92	314.09	314.83	315.46	316.12	314.4	314.66	313.81	315.38	315.93	315.13	313.52	314.04	315.03	314.42	313.76	314.1	313.85	314.81	315.42	314.14	316.55	313.42	313.97	314.1	314.23	314.51
305.68	304.96	304.94	305.27	305.18	304.33	305.42	305.34	305.39	304.48	304.24	304.68	305.18	305.9	305.04	306.22	306.6	305.58	305.86	304.85	306.24	305.67	306.21	305.67	305.95	306.35	305.67	305.3	305.79	306.4	304.26	305.34	305.32	306.04	305.58	304.48	303.8	305.53	304.49	305.06	305.36	305.38	306.38	305.66	305.47	306.39	306.22	304.9	305.24	305.41
313.17	313.28	313.59	312.53	311.66	313.1	312.37	311.56	312.66	313.8	312.64	313.75	312.34	313.53	313.27	312.72	313.54	313.19	313.25	312.9	313.69	312.56	313.63	314.33	312.87	311.82	313.31	313.85	313.8	313.16	312.51	313.18	314.22	314.53	313.23	312.92	313.71	312.38	312.6	312.92	312.04	312.87	312.05	312.97	313.34	313.95	313.72	313.4	313.05	311.5
305.57	305.73	304.9	305.92	304.47	305.58	305.53	304.98	306.83	304.7	306.88	305.97	305.28	306.17	305.59	305.86	305.02	306.13	304.69	305.12	303.31	305.47	305.77	306.65	304.75	304.78	306.81	304.78	304.67	305.28	304.63	304.37	305.31	305.4	306.1	303.81	304.83	305.36	305.18	304.38	304.29	306.07	306.02	305.25	305.04	304.7	305.38	305.55	305.76	304.59
307.88	307.44	306.39	305.61	307.5	306.91	307.13	306.62	305.53	306.43	307.08	307.06	306.16	306.13	306.15	307.08	306.82	306.95	306.73	306.28	307.1	306.82	306.11	306.08	306.92	306.69	306.87	306.35	306.9	306.67	307.44	306.69	306.32	306.29	306.01	307.92	305.81	306.18	306.99	306.84	306.8	306.66	306.15	306.25	306.82	305.97	305.15	305.15	307.01	305.97
294.15	293.62	294.59	294	294.47	293.97	292.59	293.71	293.75	293.98	293.91	295	294.21	294.2	295.26	294.37	293.98	294.9	296.47	293.74	293.28	294.65	295.75	294.29	294.52	292.59	293.86	293.4	294.01	295.23	294.93	294.65	294.54	292.49	293.69	294.7	295.14	294.91	294.89	293.81	294.48	293.56	295.29	295.25	294	294.85	293.96	294.51	293.73	294.25
314.96	313.96	314.69	315.31	316	313.52	315.16	314.43	313.87	314.48	315.07	315.12	316.22	314.77	316.64	315.41	314.82	315.35	313.33	315.52	316.28	313.91	315.47	315.59	314.99	315.55	315.46	314.63	314.29	314.19	314.61	314.63	314.52	314.33	315.4	314.25	315.1	315	314.73	314.71	314.98	314.89	315.15	315.99	314.97	316.17	314.53	314.98	315.81	315.17
310.25	310.77	310.3	310.82	310.46	310.49	311.05	311.2	310.89	309.95	310.4	310.41	310.88	310.91	310.73	310.46	309.13	312.47	310.35	309.54	309.87	309.85	310.42	310.53	311.12	311.73	310.43	311.19	309.47	311.2	309.52	309.83	310.49	310.5	311.41	309.8	311.24	310.74	310.03	310.59	310.73	310.21	310.78	310.02	311.85	309.2	310.03	310.7	310.19	310.13
303.01	303.35	302.58	303.14	303.56	302.03	302.79	302.76	301.64	303.35	301.64	303.4	302.45	302.94	303.31	303.54	303.89	302.05	303.73	303.33	303.05	303.08	302.4	302.26	303.61	304.45	304.02	302.73	302.45	303.34	303.31	302.91	303.21	302.71	303.85	302.17	302.49	302.52	302.05	302.36	303.28	302.59	304.29	302.79	303.18	302.85	302.03	302.54	300.5	301.64
313.27	311.96	313.52	312	312.75	314.04	313.23	313.6	313.76	311.34	313.74	311.37	311.78	313.25	314.09	312.8	312.35	313.03	312.65	311.97	313.72	314.77	312.19	313.55	313.59	312.23	311.57	312.14	312.53	312.62	313.44	312.51	311.99	312.74	312.84	312.35	313.56	312.95	312.24	312.4	313.2	312.43	313.87	312.83	312.63	313.19	313.48	313.52	312.86	312.89
327.32	328.49	327.88	328.25	328.73	329.07	328.57	328.59	328.51	327.3	328.01	328.98	328.21	329.09	327.42	328.74	328.55	329.24	328.62	328.23	327.76	329.56	328.76	327.67	328.65	329.21	328.51	329.06	328.62	328.64	328.48	328.04	327.83	328.52	329.32	328.17	327.55	327.85	327.92	329.07	328.09	327.86	328.86	327.78	327.82	327.85	329.18	328.92	329.33	328.69
302.55	302.33	300.48	302.3	302.33	301.63	302.43	302.65	302.05	302.2	302.24	303.52	303.14	302.65	303.84	302.48	301.99	301.77	303.34	302.01	300.7	302.12	302.85	303.03	302.89	302.44	303.32	301.4	302.01	302.94	302.24	303.74	303.62	302.94	302.64	301.77	301.87	302.9	303	303.04	302.19	301.51	302.13	300.52	301.97	301.73	301.8	302.14	301.64	302.62
318.5	318	317.39	318.51	318.93	316.89	318.03	318.32	318.98	318.51	318.59	316.83	319.08	317.96	316.3	317.76	318.04	318.9	318.75	317.87	318.24	318.26	318.1	318.66	317.78	317.54	316.43	318.29	319	318.31	317.64	318.95	316.61	316.77	318.14	318.82	317.99	317.92	317.06	316.86	317.49	319.7	318.91	319.42	318.43	317.35	319.03	318.61	318.32	317.44
315.81	315.36	315.86	315.98	315.53	315.69	314.88	316.25	315.14	315.1	316.35	315.09	316.53	315.38	316.09	316.14	315.87	315.86	315.89	316.24	315.21	315.39	315.42	316.29	315.69	314.74	315.59	315.44	315.66	315.43	314.75	314.63	315.92	317.12	316.67	316.4	315.43	315.4	315.53	316.35	315.69	315.85	315.87	314.46	315.59	315.92	315.07	313.84	314.49	315.49
314.81	315.63	317.28	314.83	315.79	316.11	315.66	317.12	315.79	316.21	317.08	314.77	316.18	315.98	315.67	316.01	315.68	316.19	315.58	314.52	315.96	316	316.01	315.24	314.39	315.97	316.92	315.04	317.78	316.26	314.97	317.07	315.19	316.02	315.71	317.2	316.05	315.59	316.36	315.36	315.78	316.36	316.6	314.84	315.61	315.29	315.12	317.05	316.91	315.76
302.54	302.34	302.88	302.65	302.23	302.19	302.49	301.83	301.41	302.21	303.35	301.86	302.66	302.36	302.57	302.7	303.26	302.91	303.21	302.76	303.23	301.99	302.66	302.61	301.61	303.72	302.45	302.26	301.18	302.35	303.32	303.88	302.69	302.53	302.55	302.73	301.38	302.56	302.05	301.68	302.95	301.43	303.2	302.15	302.52	302	303.46	302.22	303.15	302.57
310.99	309.96	309.48	310.73	309.26	310.77	309.95	309.79	310.78	310.14	308.03	310.31	309.46	310.63	309.69	310.21	309.49	310.19	311.02	310.98	309	310.58	310.51	310.26	310.85	310.56	309.32	309.81	309.95	310.94	311.04	311.45	310.79	310.39	310.74	310.97	309.81	309.49	310.45	309.91	310.71	310.79	309.55	310.26	309.71	312.71	310.74	310.96	310.48	310.75
313.24	312.93	313.62	312.77	313.44	313.94	313.46	313.12	313.43	312.48	313.32	313.96	313.5	313.55	314.12	313.37	313.9	312.46	313.61	312.87	313.29	313.15	314.41	312.96	313.2	313.35	312.85	314.68	312.85	312.73	314.35	314.59	314.09	312.86	313.17	311.81	312.55	313.45	314.31	314.27	314.25	312.81	314.83	313.08	314.01	314.75	314.15	312.53	313.06	312.62
320.14	319.83	318.82	318.97	319.37	319.3	318.99	319.61	319.7	319.33	319.27	320.39	319.44	318.84	319.65	319.23	319.58	318.82	319.23	318.69	320.32	319.33	317.72	319.32	319.44	318.63	318.45	319.43	318.77	319.25	318.79	319.86	320.47	318.64	318.54	319.1	318.26	319.65	319.2	318.96	318.79	319.69	319.84	320.11	320.24	320.72	319.85	319.23	319.14	318.3
324.65	325.09	325.19	325.02	325.34	326.97	326.67	324.8	325.15	325.35	325.38	325.3	325.68	325.94	324.82	325.4	323.63	324.85	325.41	326.19	324.61	326.7	324.41	326.25	324.52	324.45	324.23	324.66	324.15	324.48	325.16	325.69	325.81	325.12	325.1	324.88	324.64	325.77	325.33	325.01	325.14	324.38	325.27	326.31	326.01	326.14	325.09	324.94	325.77	325.94
315.66	315.53	315.08	316.92	315.75	315.65	315.18	316.54	315.19	316.28	315.63	315.85	316.63	317.3	315.53	315.3	316.91	315.15	315.36	315.25	315.98	317.18	315.28	315.7	315.49	315.43	315.35	314.38	315.18	315.02	314.49	315.39	314.96	315.98	316.17	315.37	316.4	316.48	315.77	314.95	315.5	315.55	316.29	315.93	316.04	316.37	316.54	315.47	315.39	315.47
317.32	319.51	318.8	318.03	318.47	317.9	319.33	319.17	319.5	317.93	318.23	318.26	318.83	318.32	318.88	319.29	318.66	317.95	318.45	318.72	317.73	318.32	319.32	317.71	319.72	318.83	317.95	318.61	318.02	318.86	318.64	317.62	318.6	318.86	318.69	318.14	319.04	319.71	318.86	318.08	318.27	318.77	318.25	318.55	318.44	319.38	318.18	318.42	318.46	317.92
316.26	314.67	314.53	315.67	314.52	314.35	314.89	314.45	314.65	315.05	313.52	315.3	315.09	315.37	314.81	313.27	314.4	315.4	314.1	314.17	316.33	314.76	314.99	314.44	314.77	314.4	313.65	315.42	314.47	315	315.6	315.75	314.56	314.7	315.46	315.79	313.81	314.57	312.71	313.48	315.32	315.72	313.89	314.46	315.25	314.55	313.79	314.74	315.46	315.52
304.99	306.5	305.38	304.87	305.52	305.7	305.65	305.9	305.73	305.72	305.41	305.35	305.12	305.2	305.27	304.77	304.69	304.11	305.75	306.38	304.74	306.39	304.78	306.21	305.14	305.67	306.04	305.83	304.93	305.89	306.37	304.63	306.09	305.01	306.62	306.51	305.4	306.82	305.8	305.59	306.04	305.44	306.3	305.82	305.66	304.95	306.04	305.6	306.06	305.58
303.84	304.47	303.89	304.26	303.88	304.68	304.06	304.52	304.45	304.9	303.79	304.01	304.76	305.12	304.69	305.13	304.63	305.17	303.4	304.38	305.06	304.66	304.54	304.27	303.8	304.04	303.89	304.99	304.64	305.2	304.11	304.58	304.7	304.49	304.77	304.13	303.82	305.69	305.38	304.49	304.55	304.49	305.51	303.83	304.34	305.09	304.22	304.16	305.35	304.69
312.76	313.5	312.83	314.7	314.97	313.99	312.66	312.09	313.47	312.79	312.54	312.3	312.35	311.63	313.37	312.26	311.95	314.24	312.98	312.82	313.92	313.08	314.38	313.28	313.17	312.66	313.68	312.03	313.53	313.84	313.74	313.03	313.9	311.77	313.37	312.88	313.33	312.95	312.53	313.86	313.12	314.1	312.98	312.7	314.07	313.24	312.89	314.17	313.83	312.89
301.41	300.45	301.1	299.14	299.68	301.83	300.92	302.11	300.16	301.12	301.06	301.2	300.06	299.79	300.41	301.52	301.08	301.43	299.29	300.96	299.97	300.59	301.4	301.6	301.37	301.22	301.16	302.27	301.09	301.62	301.97	302.56	301.87	300.99	301.73	300.82	301.17	301.78	300.43	300.73	302.83	300.27	301.52	301.12	302.02	301.06	301.63	301.59	300.49	300.14
315.49	314.77	314.31	312.82	315.32	313.91	316.2	315.83	315.02	314.88	314.58	314.85	314.17	315.72	316.09	314.95	312.79	315.23	315.1	314.92	314.17	314.14	315.74	315.19	314.1	314.4	315.87	314.84	314.96	315.06	315.02	314.71	315.64	315.23	314.92	314.96	313.92	315.4	316.34	315.34	313.17	315.22	314.26	314.7	315.4	315.37	314.76	314.67	315.06	314.04
299.7	299.78	301.2	299.05	300.18	299.96	300.64	300.68	300.57	300.82	301.52	300.33	300.3	299.96	301.13	301.06	299.72	300.26	299.81	299.77	300.62	300.15	299.75	300.14	299.67	299.39	300.16	299.43	300.2	299.41	299.32	300.31	300.95	299.15	300.58	301.93	299.84	299.67	299.46	301.44	299.79	300.48	300.49	300.06	299.83	300.13	299.52	299.66	299.49	298.87
327.52	326.62	326.51	327.66	327.51	326.74	326.15	327	328.01	327.2	326.59	327.4	327.59	326.88	326.89	327.56	327.03	327.39	326.15	327.9	327.18	326.66	325.98	326.32	326.78	327.78	326.54	327.23	327.64	326.54	327.8	326.36	327	326.52	327.34	327.54	326.8	327.43	326.85	326.59	327.84	326.48	327.82	327.1	326.87	326.62	328.06	326.67	326.39	326.5
302.12	300.93	303.25	301.81	301.88	302.41	302.75	301.34	302.47	301.16	302.44	301.6	301.24	302.82	301.23	302.37	303.44	303.07	303.01	302.18	302.69	301.53	302.91	302.21	302.94	302.29	303.34	303.34	302.58	303.93	303.05	302.52	302.94	302.19	302.32	302.8	301.8	302.6	302.47	302.82	301.56	301.7	302.47	302.09	303.45	302.85	301.82	301.85	302.13	304.12
306.77	306.21	305.08	305.69	305.68	307.18	306.51	306.05	305.57	306.03	306	305.75	306.37	306.78	306.07	306.87	306.06	305.86	305.66	306.99	305.91	306.59	305.6	305.85	306.6	307.7	306.57	307.77	305.61	306.33	305.87	306.21	305.96	306.68	306.13	305.7	306.37	306.55	305.36	306.55	306.52	306.48	306.35	305.69	305.78	307.41	306.16	305.74	306.87	306.48
314.06	314.22	315.19	314.41	315.53	315.18	314.49	315.25	315.42	312.77	315.28	314.42	314.47	315.19	314.73	314.27	314.3	315.29	315.68	315.27	314.27	314.96	312.38	314.38	314.31	316.48	314.44	315.11	315.5	315.24	314.6	314.43	314.69	314.64	315.05	315.19	315.59	314.82	314.42	313.94	315.89	315.06	314.42	315.13	315.08	315.92	313.73	315.15	314.89	314.78
326.96	327.11	327.36	327.78	327.06	328.4	327.72	328.75	327.91	327.69	327.06	326.86	327.64	328.71	327.71	328.97	327.52	327.12	328.46	326.28	327.5	326.81	327.08	328.09	327.73	327.45	327.42	327.22	327.65	326.72	327.41	327.5	328.11	327.84	326.92	328.06	327.54	327.57	328.02	327.64	327.62	329.17	327.02	328.1	327.66	327.79	327.89	328.69	329.15	327.22
298.64	299.64	299.92	300.5	300.2	299	301.3	299.9	300.31	299.83	299.15	299.03	300.51	299.75	299.46	301.53	299.12	299.25	300.71	300.51	300.65	300.25	300.34	300.09	300.25	300.95	299.94	299.56	299.63	300.85	299.87	300.21	299.66	300.02	299.54	298.95	299.35	300.76	299.72	299.02	299.89	299.41	299.25	300.87	299.99	299.16	300.65	299.43	299.52	299.16
300.08	300.98	300.6	300.96	299.78	301.08	300.18	301.8	302.58	299.98	301.6	300.93	301.15	300.85	301.25	302.19	302.11	301.13	301.03	301.04	300.2	300.5	301.16	300.61	301.17	301.46	300.78	302.63	302.16	301.3	300.73	301.68	301.98	301.1	300.87	300.9	299.17	301.33	301.29	299.84	300.95	301	300.45	300.42	301.81	300.16	301.28	299.63	300.69	301.41
314.37	314.84	314.23	313.74	314.72	314.5	314.34	315.2	314.54	313.84	315.25	315.03	313.92	313.59	315.18	314.16	315.66	314.42	314.01	315.21	313.85	313.63	314.01	313.25	312.9	314.37	312.7	313.58	314.61	314.96	314.66	313.87	314.59	314.54	313.51	314.29	315.17	315.24	314.47	314.36	313.44	314.67	314.51	314.12	312.75	315.17	313.23	312.77	314.96	314.35
311.69	310.99	312.16	312.39	313.28	311.45	312.59	311.42	310.69	312.37	312.23	312.97	312.74	312	312.16	311.52	311.37	312.43	311.53	312.09	312.87	312.5	311.54	311.55	310.94	311.12	311.46	312.91	311.91	312.15	311.97	312.59	312.18	312.56	312.33	311.66	311.54	311.7	312.08	312.98	312.49	313.18	311.25	313.44	312.73	311.77	311.27	312.93	312.35	312.59
315.12	314.92	315.13	313.88	314.35	315.49	315.29	313.55	315.86	314.43	315.94	314.09	314.3	315.26	315.08	313.34	314	315.73	314.1	313.87	315.15	315.96	314.36	315.3	314.23	315.09	314.88	313.81	314.81	314.78	314.2	313.89	315.09	315.61	314.08	315.29	315.49	314.71	314.2	314.64	313.99	315.47	314.4	313.88	315.32	314.2	314.96	314.49	314.14	314.58
312.19	311.51	310.91	310.19	309.88	310.49	311.71	310.84	310.46	311.78	310.49	309.98	311.42	310.93	310.29	311.17	311.4	310.96	311.95	310.3	312.84	312.4	311.95	310.98	311.51	311.02	311.41	309.88	311.85	311.06	310.64	311.37	311.4	310.9	310.53	310.31	310.95	309.34	312.85	310.48	310.07	311.61	310.4	310.84	310.62	312.28	309.33	310.29	311.04	311.16
300.14	300.48	299.88	299.69	299.48	299.63	299.84	299.86	299.71	300	299.65	300.22	300.9	300.53	301.07	300.45	300.27	299.79	302.38	298.86	299.64	301.46	301.1	300.52	299.08	300.09	301.05	299.92	300.83	298.77	299.3	299.29	300.75	300.57	300.3	299.61	299.69	300.53	299.69	299.79	299.55	299.54	299.25	300.93	300.47	299.14	300.29	300.18	300.58	300.42
318.38	319.29	320.21	318.33	318.38	319.38	318.97	318.85	319.46	319.25	318.11	318.16	317.82	318.97	318.4	318.14	318.89	318.76	320.39	319.1	319.07	318.18	318.58	319.15	318.91	318.94	317.8	318.06	319.25	318.18	319.12	319.04	319.62	317.31	319.2	318.45	317.91	317.78	319.25	319.38	317.81	318.38	319.52	319.31	319.16	318.12	319.31	319.23	318.63	318.49
302.7	303.31	304.37	304	302.33	304.13	303.1	302.88	303.05	304.05	302.5	303.07	303.03	302.84	303.46	303.03	303.09	303.57	302.7	304.71	303.11	304.54	303.51	303.11	303.57	302.53	301.94	303.29	303.46	304.02	302.06	302.77	303.58	303.22	302.82	303.91	302.2	302.72	303.77	303.68	303.22	303.56	303.05	303.66	302.99	303.94	303.87	304.07	303.21	301.99
316.4	316.36	315.32	315.99	315.21	316.07	316.85	317.37	315.98	315.66	315.64	315.31	315.73	315.6	315.44	315.03	317.12	316.67	315.56	315.93	314.94	316.9	314.86	315.71	314.89	315.4	316.27	316.81	316.59	315.38	315.98	315.77	315.68	315.4	317.24	316.54	316.98	315.48	316.56	315.96	314.99	314.98	315.97	316.05	315.68	316.41	315.34	317.21	314.91	316.34
303.43	302.28	303.63	303.87	302.53	302.93	304.66	302.43	302.11	303.07	301.09	303.01	302.09	301.79	303.28	303.07	303.09	303.54	302.68	302.56	303.11	303.73	303.2	303.79	303.13	301.97	303.41	301.74	303.11	302.96	303.23	302.68	301.92	302.81	302.48	303.3	304.03	301.3	302.01	301.8	303.12	304	301.92	303.44	302.83	302.88	303.14	303.95	302.44	303.11
300.81	301.93	301.76	301.49	300.93	300.68	301.53	301.22	300.72	301.06	302.7	300.9	300.67	303.03	302.46	300.94	300.45	302.16	299.7	301.99	300.22	300.37	300.66	300.18	300.14	300.84	301.83	301.32	301.37	301.13	300.78	300.07	301.31	301.04	300.76	300.53	300.46	300.67	301.12	300.48	301.04	301.18	301.04	302.27	300.45	301	300.62	300.89	300.08	301.76
327.69	328.35	327.07	328.06	327.96	327.88	327.54	327.42	329.29	327.08	327.78	327.13	328.74	327.61	327.85	327.42	326.35	327.91	327.55	326.86	326.7	327.94	327.56	327.61	328.48	327.01	328.21	328.99	327.24	328.25	328.12	328.58	328.9	326.56	326.64	326.93	326.37	327.31	326.77	328.4	327.78	328.02	328.06	327.29	327.35	327.59	327.27	327.48	327.09	327.65
318.12	317.44	317.63	316.99	317.77	318.68	316.73	316.56	317.99	315.75	317.77	317.28	316.59	316.73	316.6	316.99	316.32	318.03	315.53	317.4	317.11	316.96	318.1	317.46	317.56	318.6	317.52	318.42	315.57	316.6	317.82	318.16	316.39	316.3	315.31	316.99	317.53	317.78	317.32	316.68	316.76	318.46	317.06	316.33	316.54	317.05	318.13	316.69	316.71	319.3
314.4	314.93	314.53	315.27	314.59	315.78	315.24	315.72	315.31	315.34	315.11	315.59	315.19	314.67	315.64	315.27	315.65	314.22	314.06	314.86	314.29	315.1	315.22	314.84	314.36	315.55	314.48	315.18	313.36	316.06	315	315.06	314.81	314.5	315.61	314.67	314.83	315.44	314.34	314.76	314.6	314.55	314.83	314.9	315.01	314.35	314.64	315.4	313.85	315.09
310.38	311.59	310.98	311.11	311	311.43	310.36	312.16	310.99	311.26	308.97	312.02	312.81	311.09	311.62	311.03	310.19	312.37	311.6	311.41	311.31	310.49	311.07	311.16	311.48	311.64	311.12	311.77	312.21	311.98	310.64	311.75	311.52	312.23	312.21	311.55	312.07	309.86	311.78	311.56	311.03	312.2	311.35	311.18	311.78	309.78	310.96	311.97	312.46	312.8
293.31	295.1	294.29	293.97	294.84	293.8	294	294.61	294.32	294.44	294.71	294.61	294.53	294.43	293.99	293.98	294.37	294.07	294.13	293.5	293.87	294.32	293.45	295.59	294.86	292.89	294.97	293.04	293.9	293.17	295.2	294.75	293.75	293.96	294.47	294.34	295.01	292.84	293.69	293.83	294.71	292.22	294.05	294.78	293.46	295.71	294.29	294.8	293.88	293.68
316.44	317.18	316.33	317.08	316.72	317.03	317.18	315.62	316.38	316.69	316.61	315.97	315.73	317.19	316.78	316.85	317.27	316.55	317.21	316.23	315.72	316.61	316.97	316	317.71	317.14	317.29	317.1	316.03	317.14	316.65	316.87	317.32	315.92	316.68	316.95	316.67	316.71	315.83	316.72	316.48	316.89	315.58	316.89	316.97	317.97	316.03	318.41	317.59	315.12
320.18	318.46	318.72	318.38	319.69	319.27	318.24	318.84	318.79	320.07	319	318.74	319.92	319.22	319.5	319.16	319.84	319.7	320.14	319.13	320.25	318.77	320.11	318.61	318.84	318.59	318.04	318.3	318.67	319.79	319.38	318.54	318.03	318.96	319.29	318.74	319.51	319.82	320.1	318.55	319.28	320.65	319.42	319.97	319.55	320.21	319.68	320.55	318.93	318.31
314.31	314.13	315.06	314.37	315.38	314.29	314.63	314.27	313.94	314.69	314.01	313.72	314.26	314.93	313.36	315.19	313.93	313.68	312.56	313.96	314.28	314.36	314.87	314.1	313.17	314.1	314.87	313.71	314.79	314.12	314.69	314.08	313.99	313.9	313.73	313.58	313.98	314.4	313.66	314.05	314.09	315.96	314.54	315.75	314.06	313.98	314.51	313.36	314.97	314.76
309.38	308.51	309.66	308.6	309.46	310.02	307.54	308.03	309.83	308.55	307.89	308.1	307.61	308.68	307.86	308.37	307.51	307.62	308.86	309.12	309.8	309.78	307.56	308.82	307.1	308.85	309.41	307.53	308.22	308.93	309.28	308.48	308.28	309.02	307.99	307.11	309.39	308.57	308.57	309.64	308.74	309.43	309.34	309.13	309.16	309.04	309.36	308.21	308.74	309.77
299.74	299.5	300.61	299.82	300.04	300.74	299.27	299.27	300.54	299.9	300.4	299.66	300.12	300.58	300.11	299.31	299.12	299.23	300.91	298.76	299.77	299.54	299.65	299.46	299.9	298.99	301.41	299.39	300.81	300.05	298.93	300.33	299.64	299.62	299.34	299.97	299.78	300.11	299.23	299.05	298.63	300.39	300.24	300.54	300.81	300.95	299.56	299.87	299.99	300.89
303.34	302.03	303.57	301.91	302.67	302.74	301.78	302.68	302.84	303.9	302.98	302.31	301.24	301.77	302.61	303.52	302.57	302.13	301.98	303.36	303.81	303.35	301.82	303.11	302.6	304.06	301.95	303.74	303.14	303.69	302.6	302.97	303.06	302.29	302.49	302.49	302.7	302.4	302.49	304.29	302.15	303.07	303.53	302.17	301.45	301.42	303.68	304.33	302.67	303.44
315.77	315.05	316.34	314.87	315.73	315.19	315.85	315.65	316.17	316.1	315.25	315.33	315.06	316.03	316.41	316.12	315.28	316.37	315.88	315.74	315.59	315.92	314.77	314.96	315.44	315.48	313.37	315.99	314.94	315.42	314.92	315.66	315.61	314.5	314.62	316.08	316.08	315.88	315.29	316.05	314.87	315.27	316.18	316.66	316.17	316.27	315.5	315.85	316.27	316.65
318.57	319.74	318.98	318.63	318.29	317.96	320.27	319.28	317.74	317.3	317.58	317.88	318.61	318.43	317.93	318	317.74	317.6	318.56	318.74	318.44	318.55	316.98	319.16	317.41	318.63	318.42	318.82	317.52	317.4	319.13	318.33	317.71	317.93	317.25	318.71	318.75	318.38	318.71	319.43	318.4	317.86	317.98	317.45	318.01	319.13	319.13	317.34	319.12	318.3
327.89	327	327.75	329.21	328.4	327.52	327.39	327.7	327.59	327.1	326.7	326.52	326.98	328.6	328.55	327.99	328.21	328.78	326.92	328.27	328.45	327.86	327.68	329.4	326.64	327.56	327.71	328.77	328.13	327.97	326.73	327.99	328.27	327.01	326.61	327.71	327.41	327.54	328	327.52	328.35	327.11	326.41	327.42	327.44	327.37	329.05	327.91	327.11	328.49
297.34	297.14	297.5	297.37	297.33	297.41	296.78	296.45	297.57	296.81	297.24	296.13	296.97	296.11	298.07	296.77	296.93	296.44	296.32	296.7	296.5	297	296.74	296.72	296.11	297.7	297.12	295.28	295.94	296.75	296.16	298.04	297.82	295.43	297.37	295.78	297.47	296.78	297.3	296.93	295.67	295.36	296.93	295.85	297.33	297.16	296.6	297.43	297.48	297.14
314.66	314.92	314.29	314.3	315.09	315.04	315.49	316.16	315.25	313.71	313.75	314.48	314.41	315.04	315.52	315.69	315	314.23	315.52	314.4	313.91	314.36	314.62	315.08	314.69	314.88	313.73	314.5	314.45	315.51	314.01	315.99	313.52	315.9	314.82	315.25	314.68	314.93	313.65	315.59	315.01	316.63	314.68	315.27	315.11	314.48	316.04	314.26	315.38	313.41
309.31	308.45	308.92	309.44	308.87	309.31	308.6	310.39	308.69	308.78	309.07	308.09	308.91	309.9	308.62	309.73	309.79	308.73	308.85	309.07	309.4	308.01	309.02	310.31	309.46	308.38	308.47	309.4	309.22	309.78	309.32	307.89	309.14	307.98	309.93	308.95	308.98	308.58	308.37	308.92	309.62	310.08	308.06	310.34	307.86	308	309.27	309.54	308.82	309.99
315.05	315.94	314.05	314.45	315.62	314.92	314.14	315.09	315.27	314.65	315.22	314.58	315.18	313.99	314.03	316.01	314.53	314.91	314.48	314.18	313.46	314.19	315.01	314.62	314.98	314.93	314.11	315.71	314.04	313.89	315.26	314.94	315.75	313.82	314.35	314.39	314.81	314.36	315.15	314.6	314.58	314.77	314.37	314.72	315.01	315.08	315.07	314.69	314.39	315.51
317.96	318.85	318.81	317.61	318.4	318.12	318.14	318.74	318.67	317.18	319	317.37	317.91	318.3	318.01	319.67	318.59	317.15	318.1	318.97	318.98	317.54	318.59	317.9	319.17	317.67	317.87	317.75	318.61	318.11	317.66	318.38	318.6	318.7	317.34	318.36	318.79	319.14	317.55	318.05	317	319.03	318.35	317.4	319.27	318.04	318.97	319.03	317.82	317.15
297.71	295.28	296.73	298.04	297.74	297.3	297.43	298.17	297.07	295.94	296.71	298.05	297.05	296.42	297.58	296.73	296.67	297.65	296.45	298.6	296.34	297.1	297.83	297.65	295.75	295.38	297.63	296.79	296.61	296.81	296.54	295.79	297.55	297.1	297.23	297.5	297.1	297.01	297.4	297.06	296.27	297.65	296.5	297.11	297.69	296.96	295.89	295.96	297.46	296.44
327.42	327.09	327.62	327.06	329.13	328.01	326.92	326.43	327.01	327.4	326.91	327.14	327.83	327.31	327.85	325.58	326.68	327.71	326.47	326.21	326.06	326.51	326.71	325.95	327.83	326.67	326.98	325.16	327.42	326.66	325.81	326.04	327.04	326.62	328.57	326.55	326.85	327.65	327.73	326.46	326.07	326.15	327.01	326.16	327.21	327.08	324.61	327.66	327.47	327.84
305.6	305.52	305.41	305.8	305.61	304.32	305.4	306.95	306.1	304.9	305.79	304.47	304.89	305.18	306.42	304.92	305.41	305.47	305.31	304.55	304.83	304.61	304.39	305.53	306.6	305.63	304.66	305.86	307.2	305.89	304.77	306.05	304.94	304.32	304.68	305.22	305.17	306.06	304.93	305.66	305.89	305.52	305.74	305.97	305.26	306.86	305.42	306.68	304.42	305.85
297.05	296.45	297.32	297.47	295.67	296.59	296.37	297.06	297.18	295.8	296.58	297.33	296.44	296.61	295.42	297.08	296.6	297.33	296.1	297.31	297.93	297.59	296.7	297.23	297.17	296.44	297.33	296.37	296.08	295.84	297.42	297.98	297.98	295.95	297.39	297.17	296.85	296.59	297.93	297.79	297.21	296.76	295.99	296.46	297.48	296.6	296.82	295.74	296.17	297.6
314.84	314.32	314.76	314.51	314.86	314.5	313.95	315	315.52	314.33	314.61	315.25	313.83	315.18	315.11	315.6	315.12	315.47	315.28	314.18	314.9	315.3	314.89	313.69	315.37	314.61	313.73	315.26	315.27	315.06	315.59	315.17	315.36	314.73	315.25	315.7	313.96	314.11	313.58	315.72	315.12	314.3	315.46	314.46	314.93	313.77	315.54	315.06	314.24	315.42
325.32	325.6	325.98	324.87	326.18	324.73	325.4	325.35	325.42	324.24	323.96	324.22	325.18	324.21	323.54	324.44	325.36	323.93	323.94	325.43	324.68	324.49	323.81	324.79	324.45	324.66	324.13	324.27	325.58	323.93	324.9	323.71	324.39	324	325.24	324.2	324.28	324.03	324.14	325.84	324.36	327.08	323.19	326.03	324.12	325.72	325.5	325.7	325.1	324.18
294.07	294.66	293.56	295.51	293.84	293.86	293.66	294.88	294	294.12	294.14	294.9	293.33	293.66	294.64	294.23	293.4	293.16	294.83	293.87	293.06	294.59	293.89	295.1	294.22	293.76	294.16	294.34	293.54	295.03	294.63	294.32	294.72	293.79	294.14	294.75	294.13	294.2	294.66	293.67	294.75	294.09	293.74	294.97	293.24	294.13	293.71	294.12	295.5	293.74
309.35	309.07	308.86	309.08	309.27	309.76	309.32	310.04	310.69	310.43	309.77	309.68	309.34	309.94	311.1	308.82	311.03	308.44	310.2	310.91	309.71	310.73	309.69	310.4	310.56	308.8	309.39	309.26	309.61	309.07	310.26	309.62	311.16	311.31	309.44	309.21	308.46	310.43	309.76	308.79	310.39	310.42	309.83	310.02	309.58	309.6	309.63	310	309.98	309.53
295.43	296.56	296.07	294.49	295.38	295.73	294.84	294.8	296.11	295.71	295.14	294.61	296.05	294.47	294.93	294.23	294.66	295.21	294.17	294.9	293.66	295.64	295.51	294.9	295.82	295.54	295.27	295.13	294.97	295.12	295.73	295.38	295.28	293.88	294.56	295.82	294.88	293.96	294.97	294.65	295.51	293.99	295.59	295.09	294.85	295.15	295.06	296.34	294.68	295.05
317.27	315.94	316.08	314.64	316.57	315.01	316.96	315.29	314.96	315.44	316.42	314.92	315.91	314.93	314.75	314.75	315.77	316.52	314.7	315.6	315.01	315.38	316.17	315.25	316.67	316.22	314.42	316.44	315.07	316.96	315.4	315.37	316.94	316.01	316.36	316.1	316.49	315.61	317.37	315.26	315.51	315.61	315.19	316.2	315.06	317.11	315.4	315.51	316.32	315.47
314.57	314.35	314.77	314.95	315.19	314.51	313.71	314.49	315.31	315.82	314.54	315.32	314.64	315.89	314.79	314.22	315.48	315.46	314.62	313.98	314.71	315.08	314.27	315.44	314.65	314.79	315.16	315.18	315.36	313.98	315.98	314.43	315.92	314.58	314.57	315.51	314.86	315.81	314.95	313.7	314.67	313.97	315.71	315.35	314.52	316.88	314.41	315.14	315.25	314.51
299.67	300.92	300.45	299.28	300.75	300.68	298.31	299.27	299.7	300.06	299.81	299.56	300.63	300.02	300.21	299.16	300.27	300.55	300.85	299.69	299.82	300.74	300.31	301.88	299.09	300.37	299.63	300.35	299.8	300.21	301.5	301.32	299.9	299.37	300.77	299.45	299.29	300.69	301.02	300.97	300.94	299.21	300.17	301.16	300.15	299.96	300.16	301.11	300.2	300.83
312.93	313.93	313.78	314.49	314.78	314.15	314.39	313.58	313.73	314.04	314.08	314.95	313.31	313.66	313.54	314.18	314.49	313.69	314.25	313.32	314.37	315.47	313.52	314.05	315.2	314.25	313.39	313.41	314.23	313.85	313.53	313.44	314.03	314.46	313.23	314.63	314.67	314.83	314.55	315.55	314.79	313.2	313.33	313.95	314.68	315.43	315.37	314.26	314.51	315.68
295.42	295.77	295.84	295.3	295.74	294.76	295.11	295.98	293.39	294.9	295.37	294.52	295.77	294.82	295.01	295.56	296.4	295.9	294.57	295.58	293.68	295.54	295.36	294.98	295.28	295.74	295.28	294.87	294.84	295.21	296.57	294.11	294.33	294.21	296.02	294.07	294.22	294.38	294.98	295.49	295.58	295.37	294.05	296.13	295.75	294.96	293.86	293.75	295.24	293.36
304.48	303.45	304.09	305.04	304.56	303.4	305.94	304.06	304.34	303.69	303.98	303.87	303.73	305.47	304.04	305.6	304.16	305.19	304.77	304.63	305.78	304.19	304.93	305.53	304.85	304.98	304.94	304.78	305.22	304.37	305.69	303.39	302.76	303.82	304.5	303.71	305.06	305.07	304.25	304.24	304.25	304.84	303.94	304.66	303.18	303.31	304.66	304.91	302.31	304.1
294.14	294.73	293.85	293.49	293	293.3	294.15	294.9	292.73	292.95	293.01	293.7	294.44	293.74	293.56	293.66	293.88	293.36	294.73	295.17	294.15	293.51	293.51	294.09	293.78	294.65	294.8	293.14	292.88	296.59	294.19	294.9	294.74	293.59	294.51	293.49	293.36	294.09	294.46	292.93	293.77	294.19	294.26	294.16	295.01	293.75	294.24	294.12	294.48	293.61
314.7	315.36	315.16	314.35	314.97	315.34	314.53	313.63	315.08	314.99	314.8	315.47	315.86	314.38	314.39	315.65	315.02	315.17	315.76	313.64	315.82	314.09	315.05	314.85	315.06	313.69	314.03	314.06	313.54	315.1	314.87	314.75	315.64	314.79	313.62	313.97	314.66	314.56	313.77	315.29	314.85	315.17	314.82	315.05	316.33	315.51	314.37	313.7	315.14	313.73
302.82	304.48	304.5	303.07	303.29	302.9	304.54	303.99	303.93	304.41	303.72	303.16	305.33	304.43	303.08	304.32	303.38	303.77	303.77	303.44	303.6	305.53	305.47	304	304.38	303.88	304.55	304.37	303.51	303.98	303.71	304.24	303.8	303.38	305	303.99	303.37	302.86	304.09	304.13	303.76	304.23	303.72	304.28	304.27	303.77	304.15	303.5	303.93	303.82
306.13	306.28	308.37	306.54	307.32	307.43	308.55	307.99	307.45	307.43	308.84	308.33	307.81	307.8	307.66	307.46	307.87	307.12	308.02	307.53	307.37	307.77	306.95	306.71	308.8	307.17	307.76	307.2	307.55	306.65	307.83	306.46	306.73	306.6	307.57	307.43	306.69	307.19	307.2	307.51	307.49	306.78	308.06	307.98	307.67	307.29	307.48	305.49	306.24	307.58
319.67	318.66	319.15	320.06	318.55	319.49	318.52	319.66	318.92	319.43	319.88	318.98	318.18	318.94	319.42	319.92	318.62	320.27	319.25	320	319.01	319.89	318.06	319.03	318.46	318.55	318.51	320.2	318.27	320.29	318.79	319.52	318.37	319.43	319.94	318.47	319.12	319.64	319.52	319.72	319.65	319.18	319.03	319.51	319.54	319.47	318.99	320.33	318.85	318.91
312.09	311.28	311.55	308.58	312.37	311.39	311.79	312.1	312.02	310.96	311.75	311.05	310.51	311.96	311.56	311.55	311.27	311.31	311.34	311.37	311.04	311.05	311.91	311.71	311.98	311.31	311.85	312.36	311.32	312.13	310.38	310.46	312.09	311.61	311.27	311.55	310.67	311.03	310.72	311.49	311.79	312.27	310.9	311.74	310.99	311.36	312.33	310.63	311.43	313.26
313.83	314.85	315.35	315.8	316.18	313.9	315.06	314.22	314.4	314.72	314.27	314.63	314.39	312.9	315.63	314.62	313.77	314.76	314.09	314.69	315.46	314.52	315.24	316.23	316.09	315.12	313.76	314.92	313.49	315.25	314.61	315.18	315.42	314.52	315.16	314.29	313.31	315.08	315.45	314.45	315.52	315.1	314.76	313.87	314.97	315.46	314.78	314.35	315.39	315.29
324.08	325.17	325.54	323.55	324.83	325.14	324.89	324.88	324.45	323.3	324.3	325.55	324.03	325	326.19	325.11	324.63	325.36	324.91	324.04	324.4	324.68	323.36	325.88	324.37	325.14	324.78	325.03	323.93	325.02	324.58	324.17	324.95	324.81	325.55	324.19	323.38	324.1	323.08	323.06	324.19	324.56	323.6	324.33	324.56	323.68	324.47	325.13	323.76	323.64
311.86	312.66	312.53	313.28	314.62	313.78	312.31	313.98	312.94	312	312.07	312.65	311.93	313.5	312.75	314.02	312.46	313.19	313.85	312.34	312.58	312.92	314.12	313.12	312.68	313.14	313.06	311.95	312.44	312.32	313.29	311.65	312.21	312.15	312.62	314.75	312.48	314.17	314.07	312.47	313.3	313.25	312.69	313.04	312.31	313.01	313.15	313.23	313.69	311.87
306.81	304.65	305.32	305.32	304.93	306.46	305.93	304.56	306.64	305.82	305.14	306.75	306.91	305.27	305.59	304.18	305.41	305.49	306.23	306.36	305.5	305.84	304.75	306.34	304.95	307.07	304.82	304.83	305.04	305.25	305.75	305.12	305.34	305.66	305.2	304.41	304.59	307	305.82	304.63	305.68	305.86	304.28	306.06	306.04	306.36	305.04	306.8	305.96	306.29
307.39	305.95	306.4	307.15	306.79	306.29	306.53	307.63	307.8	306.11	306.31	307.48	306.44	307.79	307.03	306.25	306.78	306.97	307.7	306.22	306.93	305.6	307.27	305.26	307.19	305.76	305.77	305.57	306.2	306.15	306.67	306.63	305.97	306.39	306.2	306.48	307.07	306.07	306.83	307.46	306.45	306.32	306.59	307.06	306.67	306.2	307.09	306.75	307.69	306.58
319.42	318.64	319.42	318.9	317.9	319.33	316.54	318.65	318.3	318.79	319.71	319.02	318.85	318.88	318.6	316.81	317.34	318.54	318.02	317.97	319.09	319.14	318.36	318.52	318.24	318.24	317.68	318.96	318.72	318.36	318.56	318.12	319.84	319	317.95	318.22	318.66	317.44	319.37	320.02	319.11	318.28	319.12	318.2	318.7	319.44	320.29	318.25	317.03	318.29
314.15	314.76	314.54	316.14	315.31	315.2	314.49	314.85	315.66	315.24	312.71	315.43	313.9	313.32	315.57	314.42	315.11	314.98	314.21	314.19	314.61	314.75	315.09	315.02	314.43	314.69	316.2	314.53	315.4	314.29	315.21	314.21	313.95	314.24	314.79	314.79	314.71	313.2	314.56	315.39	315.24	314.68	315.24	315.99	313.96	314.31	314.99	314.47	315.29	315.11
312.25	313.67	313.16	313.97	314.84	314.32	313.79	313.29	315.06	313.48	314.65	313.71	312.82	313.84	312.62	315	314.59	314.21	313.61	314.16	315.09	313.66	314.66	314.47	312.44	314.46	312.59	313.66	312.56	314.23	314.91	313.94	313.96	314.99	314.25	313.03	315.95	313.68	311.96	313.6	313.59	313.88	313.52	313.97	313.36	313.77	313.93	313.47	313.74	314.78
306.5	307.03	307.41	307.4	307.66	305.99	306.65	306.77	305.92	306.96	306.13	304.85	305.66	304.3	306.77	307.27	306.47	307.48	307.49	307.13	306.46	306.45	308.78	307.65	306.92	306.15	306.52	306.59	306.56	305.92	307.29	307.18	306.82	305.97	306.56	307.21	307.27	306.92	307.61	306.17	307.43	307.17	307.16	306.82	307.13	307.96	306.34	306.59	307.86	306.78
310.27	308.23	309.42	308.63	309.64	308.13	308.34	308.56	308.69	310.92	307.86	308.45	308.41	309.15	308.06	309.13	308.9	309.35	309.59	308.15	308.64	308.75	308.53	309.67	308.76	308.16	308.26	308.96	308.15	311.22	308.89	308.41	310.04	309.33	308.56	309.01	308.62	309.71	308.63	308.83	308.66	309.27	308.78	307.85	308.85	308.39	308.96	309.02	307.73	308.08
316.88	317.86	317.12	316.51	317.47	319.04	316.22	316.24	317.94	316.48	317.29	316.85	317.34	316.26	317.3	316.6	318.11	316.88	317.27	317.92	317.1	317.52	316.66	317.3	315.79	316.39	316.4	317.05	317.27	316.54	317.4	316.68	316.63	317.25	316.48	317.06	318.53	317.79	316.73	316.66	317.14	317.93	317.88	317.54	315.92	318.07	318.36	316.77	316.58	316.75
300.54	301.13	301.26	300.79	301.21	301.07	302.16	301.08	302.71	300.59	301.74	301.18	300.75	300.37	300.49	302.46	300.61	300.11	301.45	300.98	301.15	301.2	300.97	301.8	300.16	300.14	300.47	299.76	301.02	301.2	300.87	300.83	301.29	300.85	301.47	300.26	302	301.96	301.4	300.4	301.06	300.73	299.83	301.11	300.71	300.43	300.99	301.22	302.21	300.53
319.33	318.33	319.32	318.32	319.5	318.22	320.25	319.29	318.8	318.38	318.61	320.02	320	318.31	319.56	320.16	319.18	321.4	318.35	319.65	319.52	319.04	319.55	319.91	319.33	318.59	318.74	318.87	318.31	319.24	319.44	318.57	320.22	319.41	319.53	319.01	317.97	320.04	318.76	319.55	318.3	319.06	319.2	319.52	320.07	318.49	318.99	319.56	318.89	319.54
318.08	316.95	316.67	317.23	317.61	316.83	315.74	317.54	317.33	316.12	317.89	316.58	317.81	318.63	317.62	317.36	317.63	317.2	316.63	316.84	317.37	315.53	317.25	316.69	316.34	317.52	316.98	318.14	317.35	318.2	317.87	317.07	317.29	316.86	318.36	316.01	317.15	318.39	317.75	317.41	318.2	316.86	317.01	316.81	317.52	315.31	318.1	316.52	317.63	317.53
310.47	310.85	309.73	310.52	311.29	310.34	311.27	309.98	310.24	309.66	310.55	310.74	310.6	311.02	310.75	311.36	311.07	310.47	310.22	312.22	310.96	310.29	310.84	310.37	311.19	312.03	309.19	311.27	310.37	310.04	312.03	310.89	312.27	311.17	310.81	312.03	310.82	309.93	309.75	311.36	311.13	311.61	311.13	311.43	311.05	310.83	310.57	310.5	310.24	310.48
304.31	306.09	306.33	306.09	304.05	306.86	304.91	305.62	305.24	305.46	305.13	305.02	305.31	305.02	306.34	306.2	304.73	305.12	304.07	304.35	305.56	305.52	307.22	305.24	305.65	304.93	306.27	305.3	305.84	306.39	304.95	306.45	305.38	306.28	306.08	305.11	307.06	305.54	306.18	305.1	304.97	305.82	305.99	305.02	306.4	305.95	306	305.26	305.05	305.17
309.45	308.54	309.39	308.14	308.47	308.66	308.05	308.14	309.01	308.68	309.28	309.82	308	309.46	309.92	307.74	310.32	309.16	308.94	309.28	308.81	309.46	306.88	309.64	308.6	308.76	308.09	308.39	309.43	308.53	309.27	309.13	309.02	308.09	309.09	308.39	309.61	308.24	307.89	307.44	308.26	308.31	309.01	309.35	308.46	308.21	308.1	308.33	307.8	308.75
316.17	315.57	315.81	316.52	314.72	316.67	315.77	315.14	315.28	315.81	313.96	315.54	315.07	316.16	316.18	316.24	315.12	315.09	314.01	316.33	315.23	315.47	315.52	315.64	315.99	315.43	316.25	316.55	315.71	316.94	315.56	315.18	314.91	314.82	315.09	316.02	315.49	315.76	314.53	315.82	314.49	315.83	316.5	315.46	314.53	317.05	315.87	315.39	316.43	315.79
309.95	308.62	308.23	310.48	308.35	309.35	308.52	309.33	309.01	308.21	309.4	309.36	307.97	308.16	308.44	308.28	308.9	309.55	309.25	308.83	308.38	308.92	309.66	308.84	309.01	308.98	308.7	310.02	308.94	308.45	308.95	309.45	310.57	309.42	307.03	309.02	309.22	309.81	310.12	308.79	309.58	309.81	308.7	307.77	308.56	307.94	307.79	309.04	309.05	308.35
315.6	316.2	315.7	315.31	316.38	315.72	315.31	316.72	314.35	315.96	316.62	315.48	314.97	316.13	315.95	315.71	315.67	315.1	315.91	314.11	315.93	315.47	315.25	316.64	315.28	315.78	316.23	316.74	314.64	315.91	316.1	314.5	316.55	315.08	317.11	315.56	316.37	315.68	315.98	316.46	316.69	315.13	313.2	315.22	314.98	316.11	315.37	315.3	315.52	315.55
302.65	302.82	302.31	302.68	302.71	304.91	303.1	302.82	302.86	302.31	303.24	303.68	302.02	303.28	302.12	302.62	303.03	303.79	302.9	301.8	301.79	302.02	303.34	302.93	303.76	302.22	302.15	302.54	302.25	303.57	303.18	302.26	303.91	302.75	304.61	302.24	303.92	303.53	302.98	302.41	303.4	303.15	303.27	301.94	302.17	301.56	303.63	302.72	303.66	303.79
316.9	317.42	317.28	316.41	317.8	317.65	317.2	316.83	316.51	317.74	317.51	317.09	316.92	315.69	318.75	317.39	317.31	317.39	316.62	316.97	316.73	317.77	317.25	318.04	317.71	317.97	318.22	316.96	317.87	316.76	317.43	316.87	316.82	318.07	317.24	316.7	317.51	318.22	317.93	317.51	316.88	317.99	316.63	318.75	317.31	318.05	316.82	317.47	317.34	316.96
317.8	317.77	319.09	317.96	317.66	318.97	317.45	319.08	318.48	317.57	319.11	317.61	318.5	318.21	318.8	319.11	317.45	317.84	317.42	318.72	316.49	317.84	318.94	316.96	318.49	316.57	316.97	318.16	318.83	318.33	317.83	318.39	318.38	319.39	318.15	319.51	317.55	317.9	319.49	317.87	318.48	316.8	317.54	317.39	318.67	317.21	318.62	318.33	319.65	319.02
328.56	325.87	328.25	327.9	326.6	327.7	328.09	327.54	328.76	327.91	327.56	327.93	327.17	327.51	328.12	328.88	327.46	328.13	326.17	328.27	328.16	326.24	328.64	328.6	327.47	328.47	327.17	327.46	328.35	327.19	326.71	327.13	327.83	328.43	327.15	329.06	327.46	328.39	327.64	327.88	327.32	326.73	329.52	328.41	327.66	326.99	327.62	327.47	328.7	327.99
316.55	315.51	315.54	317.53	316.61	314.42	314.61	316.09	316.67	317.55	315.47	316.2	315.57	315.67	315.9	316.48	315.77	316.26	315.56	315.94	316.97	315.69	314.98	315.35	315.9	316.81	315.5	317.23	315.7	315.72	314.48	316.46	316.95	317.29	316.93	315.72	315.9	316.47	314.85	315.63	315.63	315.43	315.21	315.91	315.69	316.17	315.83	316.87	315.86	316.46
327.64	327.9	327.74	326.83	328.38	327.66	326.55	327.37	327.23	328.18	327.25	327.75	326.97	327.77	329.15	328.75	327.42	326.98	328.66	328.68	327.01	327.37	328.41	327.38	328.12	327.63	327.35	328.05	328.19	328.4	328.25	326.91	328.21	327.57	329.46	328.47	328.68	327.67	326.88	327.86	327.56	328.15	327.84	327.44	327.99	328.12	327.63	327.19	328.78	326.48
304.95	304.28	304.63	304.98	304.27	304.85	305.18	304.34	304.91	304.68	304.98	304.29	305.65	305.75	306.12	304.39	303.92	305.3	304.48	303.71	305.08	304.57	305.16	304.41	305.93	304.95	304.32	306.11	304.25	304.73	304.88	305.63	304.43	305.27	303.88	304.31	305.66	305.4	304.64	304.2	306.06	305.48	305.71	305.2	305.39	304.23	303.36	305.34	304.51	304.75
304.1	304.23	302.16	304.38	304.17	302.68	303.24	303.54	303.49	303.45	303.75	303.79	302.91	304.21	304.3	302.52	302.67	303.98	302.81	303.28	302.77	303.21	305.04	302.57	304.15	302.89	302.97	303.2	303.05	302.4	302.94	303.55	302.8	302.91	304.3	304.05	303.22	302.8	302.15	303.25	303.19	303.5	303.88	302.55	304.71	304.08	304.42	303.41	302.82	303.53
303.23	302.84	302.98	304.83	304.19	303.64	303.22	303.01	303.63	302.23	302.9	303.26	303.22	303.06	302.88	302.52	302.39	302.55	303.21	302.59	301.96	303.77	303.6	303.43	304.06	302.76	303.06	302.69	303.6	303.94	302.91	304.21	303.76	304.54	302.75	303.12	304.14	302.82	303.55	303.87	303.45	303.83	304.75	304.8	303.71	303.42	303.59	303.02	302.27	302.95
325.85	324.51	324.83	325.07	324.39	326.98	323.7	326.67	325.72	325.79	324.78	325.59	325.38	324.96	326.01	325.17	325.87	324.92	326.11	325.24	325.32	325.49	325.85	324.95	325.14	324.18	325.94	324.95	325.02	323.33	325.26	325.9	323.77	322.88	325.04	324.62	326.36	326.47	324.65	324.51	324.71	325.13	325.4	325.48	325.04	324.38	326.37	326.48	325.8	324.33
311.05	311.89	311.36	311.47	310.59	310.46	313.15	311.73	311.61	311.64	311.09	311.37	310.65	310.33	311.5	311.73	311.16	312.32	310.94	310.92	310.47	311.61	311.32	310.96	311.22	310.7	312.01	311.15	312.19	311.5	312.54	311.73	311.96	311.29	311.95	310.7	311.01	311.56	311.91	310.75	311.29	313.48	311.06	311.47	312.29	310.98	312.61	309.73	311.66	311.73
304.04	302.33	302.86	302.76	303.74	302.79	304.02	303.86	303.23	302.1	302.86	303.54	303.24	304.2	304.57	303.95	303.09	303.5	303.14	304.26	302.89	303.7	304.02	301.94	303.47	302.1	303.61	302.38	303.63	303.44	302.78	303.51	301.69	302.69	302.37	304.76	302.68	302.92	303.87	304.45	303.59	303.14	302.76	304.5	302.92	302.88	303.44	305.28	302.78	303.95
305.39	304.69	304.53	304.34	304.6	303.55	304.19	303.91	304.14	303.21	304.86	303.12	304.39	303.72	304.47	303.51	303.74	304.97	304.53	303.57	303.75	304.47	303.59	303.74	304.19	304.91	304.25	302.98	303.43	303.91	304.93	304.45	303.75	303.56	303.88	304.47	303.56	304.89	303.86	303.11	305.75	303.75	304.72	303.23	303.42	305.49	304.13	305.4	305.35	303.7
313.82	312.03	314.2	313.95	314.88	313.9	313.83	313.98	314.79	313.89	313.55	313.32	314.42	315.25	313.96	314.11	314.33	313.67	313.94	313.75	312.69	314.08	313.83	312.9	313.84	313.74	312.39	312.74	312.56	314.51	312.96	313.72	313.52	313.8	313.87	314.19	312.71	313.77	313.05	313.81	313.27	314.02	313.77	314.14	312.56	312.42	314.26	312.74	314.45	313.88
312.46	313.61	313.08	313.27	312.36	312.64	311.95	313.07	312.16	312.6	311.94	312.65	312.84	312.88	312.26	313.26	313.38	313.73	312.52	311.23	312.18	313.96	313.23	312.16	312.13	312.82	312.85	313.95	313.49	312.48	313.14	313.9	312.6	312.41	312.08	312.48	312.78	313.73	313.05	311.99	313.58	312.14	312.71	312.38	311.73	314.19	313.35	312.64	311.77	312.98
302.06	303.72	302.84	303	302.81	303.27	303.29	303.2	303.24	302.88	302.8	303	303.25	302.85	302.41	303.22	303.89	302.87	302.15	303.52	302.6	303.16	303.52	303.07	302.77	303.42	303.61	302.73	303.94	304.1	304.3	303.17	303.31	302.54	302.73	305.08	304.45	302.79	304.2	303.49	303.83	304.01	304.54	303.73	303.33	303.16	302.69	303.56	304.11	302.43
316.44	315.5	313.44	314.74	315.81	316.1	314.16	315.16	314.12	315.67	315.58	316.21	313.64	314.9	314.64	314.55	314.1	314.83	315.23	315.77	314.33	315.42	315.05	314.84	316.17	315.63	313.59	314.24	313.97	315.52	313.86	314.27	315.32	314.02	315.41	314.04	315.59	314.37	315.14	315.23	314.9	314.92	315.21	313.65	315.27	315.58	315.39	315.44	315.28	314.45
313.27	313.91	313.61	312.06	312.97	313.83	312.9	313.33	312.39	314	312.47	313.3	313.7	313.7	312.9	313.49	313.1	313.23	314.13	312.41	313.13	312.67	312.62	313.48	312.38	313.08	312.98	313.34	312.37	313.11	312.93	312.76	313.79	312.25	313.16	313.75	313.12	312.21	313.04	314.01	313.81	313.09	313.22	312.79	312.35	313.87	314.75	313.26	313.69	312.34
303.3	304.72	303.26	302.68	302.39	304.16	303.2	304.34	303.47	304.14	303.37	303.06	303.28	303.78	303.25	303.47	304.43	303.06	303.37	303.55	303.08	303.25	304.35	303.07	304.06	303.17	303.87	301.67	303.49	303.97	303.22	303.31	302.91	303.46	303.83	303.21	304.44	305.07	302.06	301.99	304.13	304.5	303.81	304.05	304.36	302.52	304.21	303.09	302.86	303.03
305.74	306.55	305.6	305.56	304.88	305.47	306.04	306.22	306.07	305.92	305.62	306.04	306.51	305.63	305.74	305.14	305.78	305.29	305.65	307.15	306.85	306.42	306	305.95	306.61	306.35	305.93	306.11	307.04	305.12	306.01	305.5	305.07	305.05	305.89	305.62	306.37	305.62	306.91	306.75	305.92	307.03	305.67	306.23	307.87	306.67	306.55	306.39	305.42	305.49
317.15	316.49	316.37	316.67	315.64	316.97	317.59	316.43	317.28	316.57	317.48	317.76	318.54	316.67	316.94	318.18	317.82	318.69	317.21	317.75	316.92	318.32	317.18	317.61	318.16	316.88	317.49	317.36	317.53	316.78	317.04	317.46	317.22	316.73	316.3	317.76	317.48	316.96	316.89	317.45	317.4	316.91	317.43	316.97	316.37	316.39	318.15	317.36	317.69	317.24
327.24	328.24	328.23	328.34	327.5	328.43	328.2	327.64	327.88	326.44	326.17	328.05	327.5	327.08	327.51	328.86	327.62	327.96	327.26	326.65	327.16	327.31	327.17	327.85	328.08	326.49	329.23	326.93	328.33	327.1	327.67	327.43	327.81	327.99	326.66	327.68	328.48	327.27	328.71	327.79	328.02	327.51	327.89	326.36	328.95	328.47	328.23	328.36	327.28	326.45
315.25	314.87	314.99	314.39	315.93	314.61	316.08	315.07	313.72	313.65	314.42	315.62	314.63	315.03	313.96	314.69	314.55	315.14	314.43	315.11	314.23	315.16	314.78	313.76	314.78	315.03	313.81	314.34	314.58	315.29	314.8	314.67	313.87	314.45	314.74	314.03	314.32	314.75	314.73	312.65	313.91	314.32	314.97	314.03	313.7	314.65	314.62	315.65	314.88	314.17
301.02	300.06	300.86	299.86	301.12	300.7	301.27	300.82	300.79	301.03	301.35	302.69	301.54	299.83	301.81	299.94	300.3	300.72	300.03	300.62	300.66	301.27	300.58	301.12	300.5	300.87	299.99	300.07	301.53	300.16	300.93	300.59	301.02	300.58	301.56	299.69	302.06	301.35	300.45	301.62	301.84	300.63	300.41	301.31	300.02	300.18	302.12	300.52	302.34	301.49
313.62	313.47	313	314.61	314.12	315.3	314	312.68	314.09	311.95	314.05	313.87	313.91	313.5	314.73	314.4	312.97	313.77	315.08	313.74	314.1	313.54	313.43	314.28	313.68	313.15	314.07	314.11	314.3	313.88	314.17	313.3	313.53	313.17	314.01	312.81	313.07	313.91	313.02	314.09	312.93	314.46	314.05	313.69	314.68	313.01	314.26	314.2	314.24	314.38
310.92	310.33	310.41	311.42	311.12	309.72	311.18	310.53	310.26	310.52	309.79	309.95	311.6	310.19	310.21	309.52	310.15	310.6	310.58	311.08	311.65	310.72	310.16	309.9	309.47	310.1	309.43	310.01	309.03	311.27	311.27	309.28	310.36	310.04	310.13	310.58	309.83	308.84	310.06	311.84	310.23	310.59	311.16	310.7	309.59	311.2	311.67	310.98	311.69	310.49
316.35	317.09	315.32	316.83	315.24	317.07	316.63	317.75	316.38	317.14	315.97	315.49	315.35	317	315.46	316.32	317.01	315.95	316.31	316.47	317.92	316.6	317.19	316.7	316.82	317.16	315.52	316.52	316.83	315.97	316.02	317.13	316.1	315.55	315.49	317.02	316.71	317.32	317.22	317.03	316.9	316.43	316.99	316.48	316.94	316.58	315.53	316.86	316.78	317.22
305.87	306.26	304.52	306.17	304.68	305.21	304.52	304.53	305.38	304.45	303.69	305.19	305.69	305.3	305.84	305.75	306.53	305.19	304.82	305.68	305.29	305.48	305.12	305.37	304.97	305.59	304.72	304.52	304.94	305.44	304.58	305.97	304.77	304.58	303.71	304.22	306.1	306.03	305.78	305.3	307.39	305.93	304.09	304.82	305.59	304.56	304.19	305.96	305.6	304.72
303.42	303.27	304.02	303.84	303.33	303.81	303.84	303.71	303.37	303.88	303.17	304.77	303.42	303.53	302.77	302.36	302.21	303.64	303.63	304.04	304.36	303.74	302.81	302.43	303.98	303.48	303.15	303.6	302.14	303.58	302.52	303.76	303.4	304.63	304.41	303.26	303.82	303.4	303.42	303.09	304.4	303.38	303.6	303.45	303.41	302.64	302.5	304.12	303.02	304.02
318.5	318.87	318.33	319.15	318.57	318.3	320.01	319.41	319.22	320.22	319.11	317.81	317.61	317.71	319.09	318.51	319.22	317.53	319.49	318.27	319.06	318.72	318.33	318.58	317.77	318.89	317.69	318.21	318.52	319.19	319.32	319.52	318.31	319.1	318.5	318.24	318.19	318.58	318.83	319.24	319.22	318.27	318.65	318.96	318.2	319.28	317.76	318.07	317.91	318.64
310.28	311.85	311.72	310.69	311.84	311.42	311.84	309.88	311.64	311.21	311.2	311.52	311.63	311.18	311.37	311.21	311.72	311.78	310.96	311.56	310.5	311.33	311.84	311.79	312.99	311.22	312.93	311.55	310.15	311.95	311.07	311.95	310.6	311.06	310.48	311.21	310.96	311.44	312.83	311.76	311.16	311.29	310.94	310.86	311.4	311.45	310.63	312.43	312.02	311.19
300.67	300.25	301.26	300.56	302.6	302.76	301.42	300.11	300.96	300.64	301.91	300.49	300.88	301.58	300.34	300.85	300.51	302.01	300.2	300.81	301.34	303.4	301.71	300.31	301.19	302.46	301.45	300.95	299.77	301.05	303.18	300.84	300.32	300.18	301.64	300.67	300.73	300.96	301.03	301.84	300.99	301.97	301.11	301.47	300.94	302.2	300.82	301	301.89	299.98
311.46	311.78	309.92	310.14	310.35	311.23	312.25	309.59	311.05	310.1	310.22	309.69	312.61	309.92	310.48	311.37	310.78	310.26	310.25	310.85	310.18	311.11	310.15	311.48	310.75	309.14	310.71	310.71	309.89	310.27	310.94	309.9	311.06	311.52	311.34	310.26	311.54	310.09	311.03	310.84	310.61	311.88	310.65	311.41	310.11	311.12	312.02	311.25	311.38	311.15
317.59	317.93	316.49	316.18	315.96	317.07	318.19	318.15	316.52	317.31	317.29	316.64	317.28	316.56	317.23	317.31	317.82	317.91	317.25	316.61	317.85	318.16	316.8	317.3	317.41	318.24	317.88	317.39	319.18	316.24	317.15	317.62	317.31	317.29	317.89	318.53	316.86	317.97	316.1	317.07	315.52	316.6	317.06	317.7	317.01	317.55	318.25	316.76	318.5	317.42
306.98	306.01	307.92	306.29	306.1	305.11	305.34	305.66	306.42	306.35	306.05	306.96	306.75	306.33	306.77	305.64	307.22	307.03	307.1	307.39	306.3	307.12	305.44	307.19	306.78	306.88	307.28	305.86	306.4	306.18	307.41	304.34	307.38	306.81	306.77	306.96	307.61	305.84	307.33	307.9	306.47	306.07	306.25	306.6	306.83	307.04	307.07	307.1	306.56	307.43
313.88	313.44	311.9	312.77	313.07	313.55	313.08	313.75	313.24	314.05	313.7	313.82	314.09	312.91	312.21	312.62	312.61	313.09	314.78	312.27	312.28	313.68	313.5	313.19	312.92	313.2	312.25	313.64	313.86	314.14	312.08	313.41	313.86	313.03	313.88	313.48	314.65	314.74	312.76	313.42	313.54	312.73	313.26	313.28	313.53	314.09	313.17	314.4	314.82	312.91
310.66	310.01	309.91	310.62	311.05	310.47	310.42	310.09	311.03	310.48	311.11	311.05	311.65	311.62	309.66	310.79	309.84	311.22	311.07	311.09	310.93	310.84	309.26	310.63	309.38	310.6	310.09	310.89	310.55	311.31	311.64	309.04	310.3	312.36	309.7	310.2	309.7	309.79	310.85	310.64	311.62	311.37	310.35	310.48	309.82	309.71	310.98	310.67	309.8	309.65
305.06	303.49	306.1	304.7	303.16	305.08	304.81	305	303.97	306.09	305.11	304.34	306.62	305.09	303.95	304.43	303.88	304.31	304.84	303.06	305.88	304.58	304.61	305.29	304.62	305.14	304.57	303.72	305.52	304.69	304.09	303.82	305.57	304.2	304.29	305.43	304.31	303.91	305.32	303.43	304.88	304.04	304.51	304.25	303.99	305.51	304.5	303.01	303.76	304.58
304.99	303.03	303.51	303.35	304.85	303.11	303.92	303.47	303.44	302.64	304.28	303.88	302.65	303.98	302.86	305.26	304.07	303.4	302.71	303.5	303.22	302.3	303.98	304.05	302.47	303.45	303.33	303.32	304.74	303.63	303.22	303.74	303.42	303.49	303.04	303.3	303.31	302.9	302.95	304.6	303.58	303.65	303.2	303.87	304.27	302.88	303.27	303.56	302.12	303.93
317.11	319.12	317.57	318.22	318.06	318.6	318.03	317.47	318.04	317.79	316.99	317.73	318.2	318.23	316.89	318.33	317.02	318.14	317.87	318.44	317.61	318.09	317.27	318.06	316.35	320.12	318.35	317.27	317.61	317.63	317.78	318.27	316.32	317.54	317.81	318.41	316.82	317.23	317.37	318.49	317.32	318.15	317.97	319	318.57	317.61	317.46	317.92	318.03	318.11
299.61	300.44	301.18	299.17	300.72	299.79	300.43	298.88	299.56	300.14	300.45	300.64	300.1	299.15	299.41	299.64	300.57	300.35	299.37	299.6	298.35	300.54	299.7	300.61	300.4	300.35	300	299.64	299.02	300.41	299.99	299.42	299.12	300.45	298.94	300.53	299.28	299.33	300.29	300.34	298.89	299.99	300.63	299.84	299.7	299.46	299.02	299.54	299.33	298.89
317.28	316.12	315.87	316.78	315.31	316.2	316	316.17	315.38	315.94	314.95	315.56	314.76	315.15	314.54	314.42	314.79	314.61	315.89	316.55	316.11	315.92	315.84	315.71	316.1	315.85	317.4	316.48	313.98	316.79	315.16	315.6	314	316.46	316.41	316.62	316.28	315.86	316.1	316.5	314.92	315.21	317.63	316.43	314.8	314.58	315.25	315.87	315.41	316.72
300.75	300.71	300.28	298.86	301.2	299.09	300.62	299.53	299.8	300.67	299.86	300.99	300.02	299.21	299.8	300.44	300.18	299.8	299.57	301.05	299.17	299.93	300.7	301.11	300.95	299.09	299.56	298.92	299.07	300.48	299.58	301.02	300.98	299.95	299.11	300.73	300.04	300.06	300.28	300.08	301.14	298.68	300.32	299.99	300.1	301.15	299.94	298.87	298.56	299.98
293.11	294.35	294.44	294.51	293.86	292.66	296.06	294.59	293.87	293.1	293.49	293.8	294.07	294.12	295.38	292.69	293.42	293.56	294.36	293.8	294.54	293.75	293.81	293.29	292.77	295.76	293.36	294.84	294.68	293.36	292.92	293.47	295	293.91	293.43	292.55	293.14	294.07	294.26	294.36	294.11	294.98	294.81	293.81	293.43	294.79	293.35	294.29	294.61	294.91
312.56	312.63	312.66	312.73	312.26	312.38	312.46	312.94	312.53	312.05	311.82	311.4	312.71	311.89	310.94	311.63	312.54	311.77	312.67	311.37	313.24	312.89	311.81	311.44	311.51	313.06	311.9	311.83	311.82	312.51	312.72	312.48	311.33	310.83	311.86	312.08	312.6	312.88	313.08	311.23	311.24	313.25	312.58	311.36	311.41	312.2	311.51	311.81	312.48	312.09
300.59	300.34	301.58	300.68	301.57	299.61	300.25	299.72	300.89	301.84	301.3	301	301.22	299.9	301.01	301.24	301.65	300.79	301.68	301.37	300.12	301.23	301.77	300.52	301.54	300.74	300.44	301.04	302.35	300.74	300.6	302.21	301.21	300.8	301.64	301.75	299.94	301.16	299.82	300.86	302.58	300.74	300.51	301.13	301.01	301.29	300.94	300.67	299.95	301.73
317.87	317.83	316.33	317.1	318.28	316.18	319.21	316.41	316.45	316.23	317.88	317.65	317.06	317.27	317.52	317.62	317.44	317.4	316.72	316.79	318.21	317.02	318.31	317.72	317.82	317.43	317.95	317.31	317.87	318.22	316.55	316.71	315.32	317.93	317.55	317.2	317.12	316.43	316.37	316.42	317.97	317.66	317.09	318.65	317.66	316.18	316.19	316.5	317.07	317.06
327.51	327.63	328.04	328.46	327.25	327.07	328.04	328.75	326.98	327.43	329.74	327.28	329.2	327.6	328	327.27	328.94	327.75	327.02	328.44	328.44	326.93	326.33	327.75	328.42	328.1	327.49	327.87	328.08	327.59	327.66	327.2	328.31	328.6	327.65	326.38	328.69	328.61	328.68	328.65	327.91	327.95	328.3	327.81	326.77	327.6	327.93	328.17	328.17	328.18
312.4	313.28	312.53	312.05	312.9	312.6	312.74	312.59	313.43	312.25	313.52	312.68	313.5	311.94	313.97	312.28	313.5	313.1	314.1	313.45	313.32	312.49	311.84	313.41	312.26	313.73	312.92	313.16	312.39	313.53	313.14	313.15	313.63	313.48	313.4	312.7	312.83	312.16	312.86	313.13	312.89	312.22	312.68	312.68	312.43	312.75	313.32	311.99	312.9	312.25
300.66	301.48	300.46	299.88	300.22	301.08	301.41	301.18	300.98	300.49	301.88	301.14	299.69	301.4	301.03	300.91	300.45	300.88	301.47	299.89	301.33	301.57	299.81	301.68	300.04	299.96	301.64	300.87	301.12	301.13	300.56	301.86	299.75	300.73	300.34	301.62	301.06	301.42	300.55	303.04	300.95	301.18	299.55	301.56	301.05	300.49	301.84	300.49	302.26	299.65
297.35	296.53	297.59	296.75	297.31	296.51	297.88	296.77	296.52	296.56	296.4	296.89	296.87	298.93	297.4	296.94	295.65	296.25	297.95	296.79	296.45	296.77	298.08	296.55	296.53	297.94	297.92	297.57	296.71	296.26	296.1	298.45	297.61	296.23	297.13	297.21	295.58	296.42	297.62	298.82	296.59	297.2	297.27	298.27	296.12	296.47	296.85	297.29	297.85	296.32
300.63	300.33	301.82	300.6	301.22	300.66	300.09	301.43	302.1	300.87	300.66	302.3	301.93	300.72	300.44	301.51	300.73	300.28	300.95	300.9	301.75	302.07	300.59	301.12	300.29	300.62	301.77	300.5	300.08	302.37	300.93	300.69	301.46	300.69	300.68	299.83	300.95	299.94	301.61	300.92	300.41	300.49	302.91	300.59	301.79	300.65	301	302.22	300.32	301.68
303.38	305.16	304.16	304.07	304.61	303.35	304.11	304.92	304.59	304.8	304.37	304.24	304.12	305.43	305.33	303.13	303.72	305.45	305.78	304.3	304.98	304.06	304.65	304.2	304.21	304.01	305.12	304.91	303.59	304.45	304.64	304.46	303.14	304.43	303.96	304.27	305.37	303.85	304.91	305.24	303.62	305.68	304.28	304.67	304.07	304.86	304.23	304.15	305.28	304.55
329.57	327.39	328.87	329.32	328.45	328.47	328.2	328.91	328.53	327.51	328.15	328.75	328.67	326.96	328.43	328.52	329.48	327.8	328.68	328.45	328.46	328.35	328	329.41	329.81	329.29	328.26	328.7	327.61	327.09	330.06	328.28	328.73	328.14	329.98	328.62	328.74	330.11	327.46	327.97	328.35	328.37	327.54	328.11	328.45	328.17	328.07	328.05	328.98	328.77
304.67	305.21	304.47	306.03	305.04	306.06	305.79	305.73	305.85	304.3	305.48	305.55	306.08	305.77	305.1	305.31	305.96	306.93	304.76	305.96	304.92	305	304.2	305.59	306	306.72	306.24	305.55	305.88	306.35	305.87	305.01	305.1	308.14	306.06	306.29	305.22	305.69	305.44	306.28	304.55	305.84	305.33	305.3	306.01	306.37	306.33	305.63	305.7	306.6
319.95	320.32	319.92	319.42	320.03	320.12	318.36	319.36	318.99	318.6	319.11	319.4	319.62	318.81	318.71	318.37	318.17	319.47	318.72	318.75	319.91	319.13	319.47	319.53	319.57	318.58	319.26	319.19	317.85	319.33	319.16	318.56	320.5	319.97	319.8	321.03	320.11	319.16	319.64	318.32	319.83	318.9	319.82	318.05	319.44	319.95	317.84	318.41	319.46	319.54
306.28	304.87	305.66	305.44	305.34	307.04	306.98	306.76	307	305.7	306.29	305.71	306.24	306.5	306.65	306.58	306.76	306.17	305.87	305.59	305.47	305.33	305.01	307.02	307.3	306.27	307.19	305.37	306.99	305.72	305.38	306.13	305.7	306.48	306.41	305.34	305.48	306.58	306.02	305.91	306.4	305.61	306.12	306.64	306.81	306.18	306.81	304.21	306.06	306.8
310.28	310.99	309.79	310.58	311.03	310.58	311.2	310.82	310.6	311.45	311.03	311.13	310.01	311.34	310.98	311.06	310.15	309.95	310.15	310.88	310.65	311.45	308.87	309.17	310.72	310.83	312.08	309.67	311.01	311.22	311.28	309.96	310.55	309.95	311.74	311.34	310.01	309.99	310.87	310.9	310.77	310.7	311.74	311.55	311.36	310.62	309.53	310.73	310.01	311.29
301.71	302.76	302.62	301.5	302.46	301.91	303.36	301.6	302.14	301.18	302.38	302.52	301.01	302.77	302.45	301.86	303.09	302.93	302.9	302.22	300.98	302.63	302.38	301.79	301.28	302.14	302.18	302.12	302.82	303.39	302.29	302.93	302.11	301.18	303.21	301.83	303.36	302.58	301.87	301.95	302.31	302.25	302.98	302.04	301.41	302.3	302.52	303.44	303.1	302.77
305.18	304.51	306.12	305.95	304.73	306.01	306.12	306.43	307.41	306.99	305.52	305.52	305.93	306.09	305.87	305.74	305.09	306.23	306.07	307.67	306.63	306	306.72	305.3	306.26	306.58	305.23	305.56	306.9	305.42	305.05	305.59	305.91	307.06	306.72	305.48	307	306.7	305.24	305.67	304.99	305.77	306.61	305.92	305.54	306.86	306.75	305.94	305.35	305.15
316.44	316.94	317.72	318.14	316.83	317.92	317.82	315.88	317.43	316.78	317.6	316.1	317.6	317.77	318.18	316.74	317.28	316.85	316.96	317.45	316.44	315.73	318.25	317.15	316.72	318.32	316.86	316.41	316.25	318.67	317.8	317.18	315.97	317.56	318.75	316.41	316.66	317.83	318.64	317.83	316.47	316.2	317.56	317.49	318.19	318.2	316.79	316.02	317.34	316.91
312.84	312.64	312.7	312.93	312.41	311.32	312.09	312.78	311.59	310.95	312.31	312.93	311.46	312.63	312.42	313.78	311.73	310.76	311.9	310.61	311.77	311.46	311.72	312.23	310.82	311.43	311.28	312.2	311.76	312.06	312.97	312.33	311.58	312.11	311.64	310.97	312.14	311.3	311.88	313.08	311.73	313.32	313.01	312.86	312.26	311.02	311.74	312.05	312.78	311.26
306.39	306.17	305.91	307.41	305.49	306.19	307.05	306.36	307.3	307.18	307.22	306.72	307.59	306.34	306.26	305.39	305.64	307.2	306.55	307.08	306.05	307.14	307.01	306.08	306.29	306.05	307.23	305.79	307.03	305.86	306.97	306.32	306.3	306.15	306.48	307.17	306.83	306.74	306.36	307.31	307	305.53	306.32	306.71	306.88	305.47	306.76	307.39	307.82	306.1
301.03	300.17	301.15	301.61	300.76	300.65	301.33	301.98	300.36	300.91	301.92	300.6	301.56	300.81	300.57	300.93	302.13	300.02	300.89	301.87	301.32	301.42	300.23	301.77	300.53	299.99	302.75	300.54	300.85	300.49	301.46	302.23	301.59	300.27	301.76	301.04	299.88	301.47	300.62	301.07	299.28	299.48	301.04	300.38	300.22	300.1	300.36	300.81	301.56	302.19
327.98	327	326.46	327.73	326.88	326.27	327.57	326.93	327.91	328.28	326.44	326.48	326.79	325.85	326.5	327.25	327.25	326.18	327.81	327.35	326.85	327.91	326.89	327.39	327.65	326.87	326.89	325.91	327.61	326.63	325.95	326.69	327.61	327.97	326.55	327.13	326.87	327.05	325.92	326.91	326.66	326.75	326.4	326.6	327.04	327.19	327.11	326.96	326.13	327.18
317.45	315.99	317.05	317.63	317.81	317.04	316.55	316.22	316.42	316.57	316.36	316.47	317.38	316.67	317.12	317.28	317.64	317.67	317.77	316.86	316.33	316.89	316.18	315.78	317.06	317.33	318.96	316.93	316.26	317.15	317.36	315.95	317.36	318.1	317.89	316.42	317.14	317.45	316.69	317.88	317.04	316.7	317.59	316.47	316.5	317.31	317.12	317.81	317.14	316.49
307.92	308.57	308.59	308.15	309.71	308.68	309.56	308.74	309.31	308.48	309.54	308.95	309.33	308.75	307.91	308.92	308.51	308.82	309.7	309.64	308.64	309.07	307.62	308.86	308.8	309.2	309.25	308.68	308.55	308.27	307.83	308.64	308.67	308.6	309.94	308.4	310.24	308.28	308.44	309.16	308.15	308.69	307.81	309.47	308.22	309.28	309.72	308.84	307.7	309.19
315.79	315.46	315.67	315.78	315.68	315.77	316.25	315.88	315.2	316.21	315.35	314.65	315.59	316.08	316.56	315.66	314.56	316.4	315.75	315.35	316.27	315.96	316.23	315.37	316.71	316.42	315.67	315.54	315.73	315.09	316.53	317.36	315.71	316.59	317.08	316.66	316.79	316.31	315.1	316.27	317.18	316.34	314.69	315.53	315.35	314.89	315.33	315.7	316.5	316.59
304.66	304.23	304.15	303.45	304.04	305.76	305.65	305.9	304.58	304.11	304.02	305.14	304.46	304.57	304.34	305.98	304.58	304.3	303.63	305.43	302.93	304.63	303.46	304.87	304.11	304.16	304.24	304.23	304	304.8	305.11	305.22	305.22	305.13	304.3	303.34	304.28	304.21	303.44	303.93	304.63	304.04	305.39	303.96	304.88	304.17	303.66	304.51	304.8	303.99
307.22	305.91	306.06	307.89	307.49	307.88	307.53	305.4	306.65	306.82	305.58	306.36	307.09	306.1	306.29	305.74	306.24	307.51	307.32	306.05	306.19	305.93	306.31	306.1	307.12	306.39	306.62	306.09	307.74	307.03	306.94	307.09	306.35	306.88	306.42	305.88	305.92	306.61	306.3	306.4	306.6	306.53	307.38	307.27	306.95	307.8	305.57	306.9	305.64	307
306.63	306.61	307.29	306.63	305.83	307.25	306.85	306.08	305.62	307.04	307.49	305.84	306.59	305.19	306.69	306.33	306.62	306	305.54	307.42	306.04	305.91	305.72	304.48	306.72	306.45	305.79	305.94	305.16	305.74	304.75	306.98	305.81	305.66	306.58	306.13	306.56	304.82	306.59	307.68	306.5	305.02	307.01	306.68	306.37	305.91	306.47	305.43	305.97	306.93
304.62	304.43	305.01	303.89	304.51	305.17	304.56	304.97	304.65	304.4	304.42	304.33	304.2	304.06	303.95	304.4	304.37	304.73	303.8	304.42	303.37	304.68	304.25	303.56	302.81	305.18	303.6	304.97	304.99	303.69	305.22	303.06	305.1	303.88	305.07	303.52	303.27	303.78	305.08	305.68	303.92	305.58	302.99	304.62	304.97	304.18	304.24	305.16	304.09	303.16
315.92	314.9	313.75	314.23	314.58	314.31	316.71	314.36	313.97	313.42	315.43	316.17	316.16	316.05	314.35	314.42	315.07	314.43	315.6	314.45	313.19	315	316.39	314.41	313.71	314.49	315.52	314.06	314.31	314.18	313.03	314.53	315.19	315.54	313.78	316.08	315.99	314.25	316.61	316.01	314.91	315.14	314.71	314.34	314.48	314.9	314.58	314.92	314.78	314.01
313.4	313.41	313.57	312.49	313.31	313.3	314.64	313.71	312.82	312.01	312.99	312.98	313.73	313.13	312.59	311.97	313.28	314.21	314.51	312.81	312.09	313.37	312.76	313.97	312.78	312.58	314.35	313	313.28	313.71	312.54	313.9	314.24	313.45	313.08	313.5	313.11	313.03	313.48	313.5	313.16	312.07	313.61	312.33	314.42	314.02	313.63	314.21	311.88	312.17
305.65	306.1	304.86	307.1	306.73	306.89	305.9	307.25	306.2	306.21	305.7	307.33	306.44	305.91	305.72	306.36	305.83	305.57	305.56	306.21	305.82	306.11	306.32	306.54	306.76	305.76	305.59	306.7	305.16	306.08	305.91	305.54	305.81	306.76	306.76	307.35	306.95	306.21	304.86	305.75	306.33	306.32	306.51	305.76	306.41	306.48	306.66	305.25	306.31	306.91
311.07	310.11	310.82	311.25	311.21	311.42	310.79	311.35	309.97	310.51	310.56	310.38	310.92	310.85	310.54	311.45	310.63	310.66	310.52	310.05	309.75	310.84	310.86	310.39	311.64	310.45	309.38	311.03	312.46	311.56	311.67	310.81	310.74	311.44	310.97	311.71	312.19	310.69	311.8	310.82	310.67	310.44	311.06	310.68	310.48	310.89	311.49	309.57	311.14	310.54
311.17	310.81	312.62	311.67	312.35	311.93	312.28	312.86	312.43	311.7	311.97	311.55	312.28	312.08	312.24	311.72	313.52	312.75	313.24	313.05	312.61	310.92	311.98	312.87	312.84	313.08	311.99	310.76	312.06	311.65	311.79	311.98	313.52	312.56	310.95	312.18	313.1	313.27	312.35	311.49	311.48	313.32	313.47	310.75	312.32	312.01	311.47	312.24	314.31	313.55
317.79	318	317.41	318.59	316.97	318.4	317.39	317.01	317.3	317.54	318.15	317.95	316.59	317.64	317.67	316.64	317.78	317.95	317.61	318.3	317.09	318.05	317.38	316.75	316.43	317.57	317.45	317.96	317.81	317.62	318.65	317.5	316.9	317.71	316.93	317.88	316.81	318.35	317.69	316.16	317.97	318.62	318.73	317.8	317.91	316.83	316.36	317.54	316.99	317.58
315.95	315.03	314.47	315.08	314.16	314.77	314.05	314.6	315.28	313.76	314.7	316.12	314.51	315.32	314.09	316.59	313.72	314.31	315.51	315.03	314.84	315.96	313.53	313.25	314.06	314.97	313.66	316.18	314.42	314.64	313.98	315.26	314.57	315.92	316.43	315.43	315.74	314.93	314.84	315.38	315.99	314.79	316.29	313.79	314.99	315.24	315.36	315.63	314.55	314.93
319.35	319.93	319.2	318.27	319.13	319.7	320.02	318.02	318.55	319.68	319.03	318.69	319.5	319.19	319.48	319.61	319.22	320.26	318.73	318.42	318.73	320.63	320.29	319.66	319.62	319.46	319.43	319.09	320.45	319.61	318.93	319.51	316.89	320.41	319.2	318.28	319.22	319.21	319.07	319.14	319	318.82	318.16	318.97	317.94	319.56	320.31	319.18	319.76	320.18
295.62	296.81	296.21	297.59	296.23	296.94	299.26	297.35	296.72	297.74	297.86	296.7	296.28	295.66	297.6	298.26	296.01	297.19	296.33	297.13	296.26	296.57	296.04	297.37	296.27	297.49	296.95	296.99	295.86	297.01	296.95	297.54	298	297.28	297.89	295.79	297.19	296.25	297.81	297.28	297.06	295.86	297.01	296.78	297.24	298	296.9	295.72	296.44	296.02
313.09	314.04	312.85	315	313.57	314.88	314.56	312.61	314.31	314.64	313.15	313.92	312.63	313.26	313.68	313.05	314.14	314.46	312.61	313.83	313.18	312.66	315.25	313.87	314.11	315.23	314.27	314.33	314.48	313.76	314.5	313.48	313.37	314.11	312.51	313.63	312.95	313.14	315.32	312.59	313.5	313.69	314.08	314.27	313.07	313.85	312.71	313.17	314.08	313.08
314.7	312.97	313.8	314.3	314.79	312.85	314.36	313.74	313.17	313.88	314.2	314.39	312.67	313.9	313.3	313.01	313.22	314.08	313.55	313.39	313.09	313.58	313.33	313.04	313.87	313.36	313.83	314.02	314.27	313.7	312.87	313.33	314	314.75	313.63	315.01	314.04	313.13	313.91	313.42	314.97	314.69	314.4	313.03	314.06	312.98	313.98	313.52	313.86	314.35
329.12	328.52	327.53	329.21	328.5	329.53	328.27	327.6	328.94	328.86	328.82	328.03	329.88	329.18	327.37	329.41	328.55	329.21	328.68	328.39	327.42	327.84	328.36	328.2	327.57	327.88	329.74	328.68	328.31	328.67	328.46	328.48	329.13	327.26	329.04	328.83	328.74	329.49	328.67	328.7	327.63	329.1	329.71	328.06	330.1	328.01	329.01	328.8	327.66	328.85
317.92	317.78	317.28	318.77	318	319.01	318.13	317.98	319.47	317.62	317.3	316.88	319.34	316.92	318.87	318.86	318.33	318.62	319.36	317.05	317.19	318.53	318.81	317.49	317.51	316.9	318.71	317.44	318.11	318.27	317.9	318.7	319.41	318.42	318.73	318.06	317.95	318.98	317.67	318.75	318.86	318.46	318.86	318.04	317.81	317.44	318.04	318.44	318.31	318.81
326.3	324.98	325.29	324.17	326.33	325.44	325.49	325.78	325.2	326.58	326.45	324.51	326.45	325.41	324.62	326.08	325.25	325.66	324.06	324.14	324.46	325.67	324.84	326.19	326.52	326.89	325.78	324.91	326.64	325.49	325.54	326.13	324.12	325.23	326.62	324.91	324.79	324.51	325.89	325.58	324.81	326.17	323.97	326.24	323.71	325.47	324.22	326.9	325.23	326.3
314.76	314.45	315.82	314.89	313.44	313.58	314.21	315	315.15	314.37	315.32	314.48	315.49	314.85	314.88	314.21	314.7	314.43	313.52	313.92	314.08	315.92	315.43	315.57	315.69	315.46	316.03	313.67	315.4	314.54	314.86	314.59	316.58	314.71	314.01	315.2	315.3	316.51	314.64	314.93	313.93	315.06	314.49	314.55	315.7	314.37	314.19	315.14	314.74	314.89
318.13	317.08	318.15	316.7	317	316.15	315.96	316.88	316.88	317.32	317.69	317.05	316.46	316.57	318.11	316.9	317.79	317.41	316.41	317.7	317.83	318.17	318.36	318.07	317.11	317.34	317.2	317.29	317.05	317.59	317.4	318.29	317.52	317.31	318.38	316.68	317.26	317.8	317.14	317.98	317.96	318.42	316.43	316.9	316.74	316.97	317.72	316.79	318.21	317.97
317.29	318.83	317.42	319.45	317.08	317.75	318.53	317.44	319.23	319.12	318	320.14	319.24	319.02	318.41	317.28	317.5	318.55	317.29	318.59	318.63	318.7	318.43	318.44	318.62	318.39	319.03	317.16	317.88	318.69	319.31	318.91	319.55	319.82	318.19	318.49	320.56	319.17	318.6	318.4	319.36	319.07	318.43	319.52	318.25	319.19	318.02	318.35	318.48	318.14
300.19	299.94	300.57	299.13	299.39	300.22	299.36	300.83	300.13	301.2	300.33	299.48	299.87	300.11	297.81	299.23	299.58	300.52	300.61	299.83	300.57	300.69	299.85	299.83	298.8	299.31	299.67	301.37	300.35	299.18	299.48	299.67	299.46	299.94	300.52	300.39	299.4	301.2	299.99	299.07	300.27	300.01	300.4	299.84	301.43	299.38	300.61	298.88	299.63	300.67
314.2	315.49	314.19	313.97	314.5	315.69	315.53	315.12	315.07	314.72	314.74	315.73	315.05	315.43	313.89	314.19	314.13	315.37	314.73	314.47	314.41	314.64	315.85	315.11	314.41	315.34	315.33	314.87	315.68	314.33	314.06	315.11	314.96	314.85	315.88	315.41	314.23	315.97	314.4	315.65	315.43	316.58	314.55	315.48	315.16	314.56	315.13	314.83	315.92	314.88
316.94	316.12	316.54	316.74	317.25	318.16	317.57	317.05	316.74	316.66	317.43	316.67	316.27	316.53	316.36	317.69	317.61	316.47	317.49	315.98	316.34	317.42	316.66	317.52	316.95	316.01	317.87	316.68	317.06	317.48	316.66	316.54	316.99	316.97	317.51	316.83	317.2	317.6	317.38	318.41	318.4	318	317.85	319.15	317.67	316.93	317.6	318.7	317.68	317.22
304.24	304.35	303.36	302.42	304.3	303.76	303.84	302.86	303.16	304.22	303.25	303.93	303.94	303.51	302.48	303.01	303.67	302.67	302.64	303.15	303.78	303.27	302.07	302.19	302.89	302.6	303	302.91	303.11	303.18	303.32	303.66	303.04	303.38	303.4	302.84	304.38	303.26	303.11	301.71	302.45	303.51	303.64	303.87	302.64	303.31	302.84	302.72	304.02	302.17
314.53	313.63	312.5	314.96	313.47	314.58	314.2	314.63	315.61	314.56	313.6	313.35	313.03	314.41	313.79	313.82	314.19	314.25	314.76	312.94	315.52	312.62	314.42	313.52	314.69	314.11	314.62	313.48	313.84	313.74	313.65	313.29	313.29	314.64	314.17	313.42	313.99	313.97	313.93	314.35	313.66	313.65	313.93	313.2	314.82	313.51	313.65	314.11	313.99	314.56
309.85	310.75	310.65	310.52	308.8	312.56	310.93	310.25	310.74	310.7	311.02	308.79	311.16	307.89	310.34	310.93	310.37	311.24	311.52	310.15	310.29	311.39	310.7	312.36	309.66	310.92	309.51	311.83	309.56	309.65	311.29	310.56	311.9	310.94	311.61	309.99	311.37	311.09	310.47	311.38	310.33	310.35	309.05	310.36	309.27	309.67	311.17	309.54	310.4	310.78
315.46	314.96	315.46	316.75	315.69	315.22	315.24	316.35	315.94	316.07	314.94	315.11	316.65	314.28	315.12	315.58	316.48	316.54	315.13	315.82	314.65	316.19	314.54	315.53	314.95	315.23	314.74	316.32	316.04	316.59	316.59	316.42	316.14	315.15	315.56	314.83	314.72	316.49	315.93	315.32	317.21	316.73	315.29	314.93	315.33	315.61	315.87	314.87	316.7	315.26
302.68	303.1	303.04	304.41	301.94	304.04	302.59	303.4	303.6	302.81	302.15	302.84	303	303.69	302.41	304.01	303.85	303.26	303.03	303.13	303.2	301.65	302.82	302.3	304.03	303.98	302.75	302.05	302.72	303.12	303.22	302.86	303.48	303.47	302.71	303.14	303.87	304.42	302.68	303.63	302.92	302.15	303.17	303.02	302.36	303.24	303.6	303.04	303.4	303.24
304.56	303.86	302.51	304.12	304.35	304.28	301.69	303.41	304.13	303.45	304.06	303.01	303.01	303.2	303.43	302.64	303.57	302.3	303.09	303.64	302.55	303.21	303.22	304.06	301.79	303.95	302.02	303.16	303.85	302.71	303.15	303.71	303.43	304.1	304.5	302.38	304.43	302.33	302.28	303.41	304.27	304.19	304.18	303.87	303.91	303.89	303.65	303.17	304.65	304.03
303.38	303.6	303.06	302.12	303.06	302.59	303.04	303.92	304.24	303.2	302.91	303.55	303.15	303.65	303.62	303.71	302.89	303.29	304.48	303.62	303.92	303.26	303.89	304.14	304.64	304.72	304.05	303.54	303.12	303.84	302.8	303.23	303.52	303	302.32	302.83	303.84	303.19	303.63	303.97	301.91	303.35	303.82	303.04	303.26	303.85	304.7	303.92	302.72	304.41
308.36	309.38	309	309.96	309.07	309.99	307.59	308.69	308.9	309.15	309.29	309.52	307.87	309.09	308.44	308.94	308.46	309.13	308.87	309.43	307.7	310.97	308.5	309.44	309.06	308.65	307.84	309.52	307.93	308.54	308.49	308.83	309.1	308	307.86	309.55	308.54	308.86	309.61	307.85	309.67	307.9	309.77	309.15	309.09	308.59	308.46	308.21	307.41	308.7
302.71	302.08	302.48	301.82	301.59	301.97	301.34	301.43	301.18	302.54	302.24	303.04	303.18	303	302.76	301.88	302.7	303.2	302.57	302.9	301.77	302.24	302.52	302.97	302.3	302.57	302.08	301.58	302.52	302.79	302.53	301.52	303.41	302.25	301.37	302.22	302.67	302.06	302.47	303.01	302.58	300.99	303.41	301.44	302.37	302.49	302.98	302.51	303.04	302.79
304.91	304.17	306.42	305.21	305.02	305.67	304.07	305.68	305.73	306.68	305.9	305.76	304.38	305.43	305.33	304.84	305.4	305.52	305.07	305.51	305.71	304	307.12	305.83	304.53	306.2	305.57	304.91	304.9	306.13	306.03	305.05	304.54	304.99	305.86	304.93	306.2	304.25	304.72	304.71	305.07	305.02	305.91	305.66	306.39	305.15	305.58	305.71	306.17	305.12
310.76	311.45	310.33	312.23	309.94	310.52	310.77	310.86	311.52	311.85	311.05	311.09	310.75	310.69	311.21	311.61	311.27	310.8	311.72	311.05	311.65	309.9	308.98	310.99	310.82	310.92	309.8	310.36	310.09	310.01	310.66	310.18	311.23	310.87	309.29	310.11	310.74	310.2	310.98	311.08	310.92	311.37	311.05	310.86	310.97	311.61	310.33	311.23	311.28	311.13
312.23	312.02	312.19	310.08	310.13	311.6	310.96	310.38	311.07	311.89	310.44	311.5	311.25	310.91	311.01	311.24	310.93	311.62	311.67	311.58	310.78	312.04	311.23	311.86	311.44	311.88	311.52	310.81	311.49	311.65	311.87	312.35	312.81	311.2	312.09	310.44	310.76	311.25	311.87	311.05	311.51	311.44	310.96	311.83	312.62	312.39	310.75	311.83	310.26	311.39
313.43	313.24	312.79	313.38	312.74	314.75	314.55	313.78	315.97	314.66	315.34	314.19	314.47	315.2	313.47	313.43	315.06	313.39	314.56	314.47	314.62	313.95	313.98	313.7	314.74	314.16	313.98	314.68	314.25	313.21	313.4	313.4	313.76	313.23	314.22	314.63	313.77	314.93	314.05	314.94	314.46	314	313.83	314.14	314.13	314.54	314.96	316.6	313.65	314.05
313.02	312.36	313.85	313.38	313.62	312.66	313.13	312.1	312.64	312.93	312.32	313.18	312.41	313.51	312.52	313.57	313.72	313.76	313.3	311.98	313.75	313.6	311.91	311.87	313.46	314.97	312.8	314.25	312.73	312.81	313.43	313.14	312.89	312.11	313.18	312.56	313.34	314.59	311.1	313.22	312.89	312.32	312.4	313.76	314.97	312.94	312.32	313.27	313.3	312.56
318.36	318.02	318.27	317.94	315.87	318.28	317.65	315.44	316.76	317.32	317.21	318.39	317.04	317.56	317.28	318.3	316.29	317.41	316.94	317.41	316.99	316.84	318.9	317.63	316.84	317.4	317.39	317.66	316.56	316.39	317.42	316.82	316.21	316.93	318.39	315.71	317.78	316.45	318.68	317.43	317.23	317.14	317.85	317.32	316.17	317.9	316.81	316.78	317.57	317.12
307.16	307.83	307.13	306.39	306.79	306.66	307.59	306.91	306.63	307.1	307.62	307.29	306.61	307.2	306.66	307.81	306.93	307.23	307.21	308.39	306.16	307.97	306.91	306.92	307.99	307.54	308.04	306.3	307.06	306.62	307.59	307.01	308.36	307.04	306.88	306.46	307.15	307.92	306.81	307.57	307.27	307.86	307.19	307.89	308.13	306.22	307.93	306.73	306.39	307.62
297.08	297.08	296.37	297.51	296.86	296.85	297	296.45	297.46	295.98	295.84	295.94	296.97	296.22	297.19	297.44	296.16	297.79	296.48	297.61	296.75	296.39	297.37	297.62	297.48	295.32	295.27	297.47	296.93	295.52	299.06	296.36	296.22	298.05	297.92	297.4	297.11	297.08	296.32	297.28	296.2	296.36	297.7	298.82	296.88	295.72	297.12	296.32	297.79	297.24
311.2	310.79	310.7	310.7	310.2	309.66	311.69	310.72	311.17	310.34	311.63	311.76	310.73	309.39	310.42	309.12	310.69	310.27	311.05	311.53	310.64	310.63	310.31	310.39	312.12	310.84	310.16	309.71	312.38	309.28	311.13	310.53	312.17	310.06	309.65	310.17	310.78	310.95	310.73	309.58	311.85	311.49	310.42	310.29	310.02	310.03	310.4	310.56	311.88	311.03
319.09	319.52	318.42	318.79	317.59	319.26	318.22	318.76	318.25	318.93	318.11	318.68	319.68	319.15	318.4	318.58	319.67	318.1	318.91	317.45	318.25	318.52	319.69	319.07	318.95	319.15	319.49	317.88	319.35	318.71	318.38	317.87	318.75	319.12	318.47	318.63	319.24	319.24	318.09	318.07	318.19	318.75	318.65	317.82	318.89	317.57	319.83	318.53	318.41	319.2
315.87	317.78	315.78	317.26	317.37	316.79	316.55	316.26	316.68	316.63	315.96	315.67	315.23	316.82	317.55	317.38	317.47	316.89	315.73	315.93	317.68	316.42	317.66	316.25	316.46	316.92	317.33	315.91	316.59	317.19	317.54	316.31	316.65	316.76	316.41	317.02	316.28	317.65	316.37	315.58	315.66	317.24	316.17	317.2	318	316.79	317.41	316.02	316.51	316.7
301.09	302.31	300.96	302.09	301.04	300.64	300.06	301.99	300.6	301.35	301.03	301.38	300.19	301.25	301.77	300.43	301.12	301.28	301.16	300.29	300.35	301	300.89	302.49	300.45	300.86	302.07	300.25	301.06	300.28	301.15	301.14	302.35	300.68	300.62	301.54	301.77	299.88	300.34	300.72	301.98	300.77	301.14	301.27	301.84	301.28	301.47	299.83	301.04	301.51
311.39	311.33	311.53	310.17	312.15	310.82	311.39	311.07	312.17	311.25	311.97	311.32	312.2	311.24	313.35	311.03	311.37	311.86	311.12	312.59	312.68	312.02	312.01	311.72	311.87	312.32	312.12	311.26	312.39	312.68	311.67	311.72	312.28	312.13	311.67	311.75	311.3	311.31	310.24	312	312.2	311.45	311.34	311.37	311.08	311.97	311.72	311.08	312.55	313.1
295.88	295.26	294.47	294.53	294.93	294.97	294.91	294.83	295.33	293.94	295.33	295.02	295.37	294.14	293.93	295.01	294.39	294.7	294.25	295.25	294.97	295.3	295.46	295.33	295.23	295.11	295.1	296.18	295.36	294.65	295.75	296.74	295.25	294.73	294.16	295.82	294.24	293.81	294.83	295.44	294.9	294.74	294.8	295.04	294.85	294.11	295.07	295.43	295.43	294.38
309.62	308.47	308.26	308	308.47	307.16	309.78	308.4	308.69	309.01	307.59	310.18	308.97	308.75	308.69	309.25	310	308.79	308.34	308.6	308.31	308.28	309.69	309.42	308.95	308.63	310	309.36	308.71	307.87	308.93	308.73	307.55	309.64	308.15	309.22	309.58	308.98	308.15	309.23	307.72	308.08	308.6	308.3	308.51	309.25	308.14	309.13	309.58	309.03
315.02	312.62	315.57	314.55	314.44	312.78	314.73	313.28	312.71	313.52	314.01	314.04	314.45	313.42	313.07	313.27	313.67	313.08	314.86	314.02	314.34	313.53	312.82	313.06	314.94	314.56	313.22	314.22	313.91	314.22	313.54	313.04	313.47	312.83	313.78	313.48	313.24	314.34	313.64	313.95	314.82	315.13	313.57	315.67	313.58	313.96	313.77	313.86	313.95	314.88
306.92	305.81	306.23	306.3	306.84	305.72	306.02	306.44	306.27	306.59	305.77	306.28	306.43	306.02	306.2	305.45	306.89	308.52	305.95	306.6	306.39	306.05	305.45	305.85	306.1	305.77	306.3	307.16	305.55	306.21	306.14	306.32	306.52	305.6	305.41	306.54	307.65	306.33	307.07	306.39	306	306.22	307.27	305.09	306.93	306.1	305.74	304.77	306.93	306.41
308.92	309.2	308.5	308.84	310.2	309.51	307.13	308.33	308.9	309.56	309.37	307.35	308.66	308.3	307.87	307.75	308.02	310.32	309.79	308.33	308.7	310.03	307.21	309.39	308.34	308.85	307.97	309.41	309.16	308.46	309.3	308.48	308.98	308.91	310.73	310.12	307.36	308.53	309.59	309.52	309.49	308.89	308.72	309.9	309.05	309.07	308.97	309.93	308.43	309.07
306.15	304.75	305.99	306.16	305.39	307.39	306.47	307.56	305.88	306.68	305.97	306.58	306.56	305.48	305.83	305.54	305.64	305.62	306.1	305.59	305.88	305.65	307.02	306.46	307.02	306.8	306.45	305.9	306.29	305.57	305.52	305.97	306.72	306.22	305.33	306.25	306.34	306.86	306.82	306.51	305.34	305.03	306.71	307.05	305.34	305.5	305.96	306.61	305.89	306.31
310.99	311.6	312.07	311.23	312.24	312.14	310.64	310.82	311.24	312.42	311.54	310.38	311.37	311.2	311.72	310.71	311.16	311.05	310.91	310.98	310.86	313.2	311.68	311.39	311.41	312.35	311.31	311.68	311.56	312.2	311.8	312.04	311.42	310.89	311.23	311.55	311.01	311.41	311.05	310.99	311.17	310.9	311.87	313.3	309.86	310.67	311.07	313.12	313.65	311.72
303.15	304.23	303.47	302.91	303.08	302.55	303.8	302.37	303.57	303.91	303.61	303.29	302.53	303.57	302.53	302.61	301.6	302.14	303	302.42	302.41	303.1	302.81	302.38	302.85	303.26	302.22	303.17	304	302.53	304.06	302.28	303.37	302.12	302.23	302.14	303.48	302.81	302.35	303.26	303.51	302.54	302.56	302.37	302.27	302.2	302.79	303.35	303.8	303.43
326.8	326.57	327.88	328.49	327.64	325.68	326.46	328.61	326.23	326.9	327.98	327.37	327.94	328.05	326.97	326.57	326.87	327.09	328.13	328.12	327.38	326.33	327.24	326.83	327.81	327.55	327.47	327.45	326.48	327.62	326.67	326.73	327.55	327.02	326.71	327.54	326.72	327.41	328.13	327.83	326.89	327.43	326.15	326.44	327.46	327.13	325.96	327.39	326.99	326.85
299.26	300.94	299.89	299.88	300.03	300.58	299.59	299.55	299.53	300.7	300.25	300.03	299.67	299.81	301.65	299.96	300.23	299.79	298.74	300.66	301.23	299.97	300.56	300.76	298.75	300.52	300.26	301.68	299.67	300.68	299.88	300.42	301.98	300.58	300.2	298.81	299.64	299.48	300.76	300.55	300.52	300.32	299.55	299.61	300.43	300	299.25	299.62	301.04	300.16
313.88	313.09	314.41	313.75	312.76	314.47	313.52	314.46	314.05	313.44	313.92	314.21	312.82	313.15	312.37	313.19	314.13	313.83	313.43	313.2	312.97	311.94	312.89	312.98	313.48	313.4	311.82	312.19	312.83	313.74	312.31	312.61	312.78	312.88	313.28	312.7	314	314.1	313.67	313.43	312.86	313.79	313.02	313.34	312.72	313.7	312.22	312.13	314.61	314.18
302.36	302	301.38	303.53	303.22	301.56	302.95	301.94	303.46	301.18	302.66	302.92	302.84	302.01	300.42	301.68	302.25	302.21	303.32	302.83	301.73	302.09	302.77	303.22	302.11	303.48	301.95	301.25	302.5	302.14	301.57	301.72	301.73	303.17	299.89	302.54	303.39	302.58	300.63	302	302.39	303.76	302.05	301.27	303.49	303.19	302.84	302.57	303.04	300.96
304.39	304.08	304.48	303.98	304.53	304.38	305.16	303.38	303.95	304.85	305	304.59	304.69	303.65	302.89	304.41	303.91	304.86	304.93	303.74	305.16	304.68	304.88	305.91	304.07	305.11	304.61	303.38	304.28	304.74	304.6	304.66	304.13	303.99	304.37	304.17	304.46	303.51	304.16	305.01	304.05	302.99	304.65	304.44	304.28	303.73	302.47	303.25	304.95	304.16
303.03	304.06	303.08	303.8	303.53	305.04	303.33	304.28	303.73	303.9	304.83	303.86	304.07	304.28	304.16	304.22	303.94	304.45	304.03	303.76	303.75	303.59	304.22	304.85	305.22	303.21	303.74	304.36	303.8	303.2	302.61	303.54	303.85	304.69	303.84	304.55	302.78	305.06	304.69	302.27	304.48	305.67	303.61	303.41	303.53	304.49	304.41	303.41	305.26	303.62
313.51	313.19	314.62	312.87	311.73	314.37	313.45	314.69	313.39	313.45	312.89	313.97	313.33	313.31	313.05	312.82	312.56	313.17	312.07	312.97	314.92	313.43	314.09	313.13	313.97	312.6	312.42	315.67	313.04	313.19	313.65	313.53	312.37	313.76	313.26	313.32	313.27	314.06	312.93	312.97	311.65	313.62	312.48	312.53	314.16	313.36	312.43	313.92	312.91	313.83
297.78	297.14	296.84	295.3	297.09	295.97	297.9	295.95	297.48	296.9	296.47	296.86	298.26	298.47	296.73	295.83	297.97	296.72	296.89	296.61	296.33	296.11	296.73	296.25	298.55	296.78	296.48	296.92	297.06	297.51	298.29	296.63	295.39	295.91	296.9	297.01	297.42	296.46	298.96	296.3	296.44	296.51	295.98	297.16	297.21	297.08	296.09	296.21	296.76	296.07
327.63	325.82	328.62	327.71	327.1	328.49	327.06	327.74	327.33	326.8	327.26	327.84	327.59	327.17	327.39	326.53	327.3	327.15	328.61	327.6	327.96	327.67	328.31	328.63	327.42	328.21	327.57	327.56	328.54	327.04	328.15	328.44	328.4	328.35	326.61	328.49	327.66	326.72	326.46	328.4	327.6	327.2	327.67	327.27	328.51	326.95	328.22	328.26	327.42	326.88
301.23	299.32	301.2	300.09	300.85	300.79	299.92	300.71	299.57	300.75	299.81	301.13	298.9	298.62	301.35	300.2	300.2	299.86	300.73	299.71	300.37	300.52	300.72	298.41	300.68	299.73	300.26	299.51	300.74	298.85	299.53	300.05	299.78	300.25	299.49	299.83	300.03	300.44	300.47	300.03	300.98	300.32	300.88	300.46	301.01	299.51	298.76	299	300.48	301.54
302.48	302.02	303.15	303.78	304.01	302.71	303.28	303.47	301.74	301.5	302.47	302.18	301.86	302.74	302.67	302.79	302.16	302.77	303.23	303.06	303.78	303.45	303.49	302.76	303.5	303.86	303.11	302.13	303.39	302.24	302.61	302.72	302.78	301.95	303.1	302.7	302.43	303.29	302.03	303.38	302.44	302.58	302.36	302.46	304.03	303.56	304.12	302.6	303.65	302.92
314.36	313.78	314.96	314.17	314.9	314.24	315.17	315.06	313.97	314.85	314.21	314.76	315.24	313.66	314.44	315.52	314.27	313.91	314.37	314.99	315.18	316.23	313.27	315.7	313.95	313.84	315.44	314.43	315.15	315.01	314.9	315.22	314.75	314.07	315.13	315.13	315.56	315.61	315.05	314.4	315.09	314.43	314.26	313.85	314.5	314.82	315.33	314.95	315	316.18
301.49	302.64	301.77	302.77	302.68	303.66	302.17	303.77	304.42	303.41	303.24	303.2	301.94	303.21	303.38	303.17	301.76	301.8	302.8	303.11	303.3	302.69	303.65	302.67	302.78	301.79	303.05	303.38	302.3	303.18	303.01	303.07	303.57	301.02	302.91	303.83	303.66	302.65	301.86	302.82	304.27	302.17	303.28	302.93	303.88	302.63	303.37	303.14	303.33	302.18
297.18	296	297.3	296.39	296.3	296.67	298.06	295.33	296.78	297.03	296.05	299.13	297.46	297.73	295.49	296.03	296.86	295.51	296.19	296.47	296.37	296.23	295.92	297.24	296.23	296.7	297.62	296.17	296.37	297.44	295.52	296.11	296.45	297.59	296.65	296.08	296.97	297.78	296.59	296.5	297.48	296.89	297.7	297.6	295.94	295.87	296.98	297.77	297.08	296.62
304.75	303.57	303.33	304.28	303.8	303.37	303.38	303.26	304.3	305.54	303.61	303.84	304.37	303.65	304.24	302.46	303.48	303.5	303.9	304.54	304.59	304.38	303.85	304.87	303.81	303.65	303.5	303.71	304.71	304.4	304.32	304.46	303.71	303.99	304.67	304.03	303.77	302.75	304.26	302.8	302.23	303.49	304.23	303.7	303.98	303.06	304.49	304.28	303.85	304.29
316.71	316.32	317.32	318.19	317.34	316.13	316.03	317.79	317.87	316.97	316.8	317.18	317.66	316.89	317.31	317.99	317.49	316.93	317.8	316.71	318.39	316.84	316.25	315.15	318.49	316.4	317.07	317.38	316.62	315.98	316.77	316.81	316.49	316.91	317.78	317.1	316.47	316.42	316.7	317.74	318.36	317.3	317.62	317.86	317.75	316.58	316.89	317.37	317.23	317.65
312.44	312.5	312.47	312.38	313.47	312.28	311.47	312.43	311.66	312.6	312.11	311.97	312.51	312.08	312.24	312.2	311.93	312.59	311.26	311.59	311.17	311.83	312.05	312.53	310.83	312.6	313.02	311.57	311.76	313	311.27	312.21	312.49	311.75	312.16	312.87	313.04	312.49	312.29	312.87	312.57	310.85	312.1	312.74	312.88	312.15	312.97	311.79	312.21	311.69
303.99	305.39	304.13	304.2	304.69	304.49	303.74	304.39	303.93	304.79	304.07	305.06	304.43	304.76	303.28	305.18	305.16	304.51	303.5	305.31	305.33	304.47	304.82	304.92	304.39	303.67	304.23	303.76	304.66	305.14	304.4	303.6	303.75	305.33	303.9	304.66	304.08	305.33	304.54	304.65	303.36	304.3	304.19	304.31	304.16	305.15	303.31	305.04	304.66	304.85
296.84	296.94	296.25	296.68	297.08	295.9	298.09	296.47	297.47	296.61	295.84	296.59	296.04	296.13	297.17	298.19	296.04	297.01	298.1	298.59	295.63	296.52	298.09	297.05	297.99	297.14	296.8	297.04	297.21	297.82	297.16	296.92	296.78	298.57	296.99	296.84	296.7	297.25	297.59	296.31	296.74	295.51	296.85	298.99	297.42	294.87	296.73	296.23	297.85	294.94
304.2	303.81	306.2	303.47	304.85	304.16	305.94	304.35	304.42	304.68	304.62	303.49	304.37	305.83	303.04	305.1	305.06	304.93	303.74	303.98	305.25	304.48	303.8	304.34	305.9	305.29	303.76	304.42	303.82	304.17	304.43	305.08	303.11	303.79	304.82	304.32	303.77	304.52	304.25	303.52	304.53	304.16	304.68	303.9	303.55	305.03	304.99	304.99	304.43	303.87
301.18	299.74	300.54	299.52	300.31	299.9	300.04	300.33	300.37	300.91	299.85	300.34	300.39	299.16	299.18	300.68	298.21	299.56	299.8	299.54	300.41	300.46	298.82	299.43	299.83	300.66	300.05	300.9	299.48	300.52	298.84	299.22	300.7	300.1	299.47	301.25	300.76	300.21	300	298.36	300.64	300.92	299.99	299.26	300.46	300.18	299.95	299.36	299.98	300.41
304.03	303.09	304.54	302.61	303.01	302.62	302.65	302.35	302.66	303.74	302.55	301.62	302.63	303.71	302.5	302.81	304.6	303.03	302.83	303.12	304.27	303.44	304.4	303.58	304.45	303.58	303.61	303.84	303.01	303.4	303.55	302.99	303.56	304.28	304.14	304.63	303.25	302.37	303.26	304.3	302.77	304.17	302.41	304.04	303.18	303.27	305.04	303.26	304.65	304.34
329.98	327.9	328.75	327.5	328.09	328.83	328.25	327.7	329.22	327.87	329.23	328.3	328.88	329.12	327.31	327.56	328.06	329.09	328.92	329.2	327.51	329.26	327.99	327.21	328.55	328.8	328.8	328.19	328.42	329.3	328.39	329	326.29	329.84	328.24	329.87	328.93	328.55	327.86	328.85	327.96	328.77	329.96	327.78	327.99	327.82	328.43	328.57	327.54	329.92
314.29	315.01	315.1	314.65	315.29	314.54	314.09	314.27	314.71	315.05	314.8	313.52	315.8	313.92	315.51	315	316.09	314.66	313.88	315.77	315.58	314.38	313.69	314.98	314.83	313.71	315.2	315	315.33	314.43	315.43	313.4	313.51	315.58	316.11	315.48	315.59	314.65	315.95	315.22	314.54	314.87	315.57	314.27	314.57	315.24	314.92	316.09	314.52	315.66
294.18	295.2	294.46	294.05	293.99	295.41	293.97	294.78	294.85	293.28	294.81	293.32	293.85	293.19	293.95	294.49	293.63	294.06	293.83	294.27	293.99	294.66	292.35	293.27	294.21	294.55	295.77	295.36	294.07	293.75	293.27	294.24	293.59	294.73	294.87	294.18	293.79	293.86	293.38	294.02	294.11	294.53	293.44	294.72	293.68	294.1	294.02	293.87	294	293.99
323.88	326.29	325.82	324.25	325.91	326.29	325.91	326.13	324.56	323.85	324.49	326.14	324.55	326.56	324.86	324.4	324.95	325.14	324.81	325.91	325.48	325.91	326.54	326.28	325.32	326.22	323.11	325.52	324.8	325.86	325.24	326.79	325.75	324.73	324.62	325.52	324.64	324.95	325.6	325.61	325.08	325.97	326.19	326.18	325	326.38	324.7	325.82	325.54	327.09
309.86	308.72	308.74	307.51	308.21	307.94	309.01	308.18	308.44	309.02	307.87	308.65	308.32	309.75	309.89	308.82	309.32	308.42	308.84	308.27	308.68	309.79	309.64	308.69	309.02	309.67	308.18	307.93	308.44	309.31	309.36	309.11	310.04	309.04	307.32	308.58	309.89	308.98	309.6	308.49	309.47	306.88	309.43	308.04	309.93	309.76	309.14	308.57	308.64	308.19
311.59	312.18	312.52	311.4	311.86	311.25	312.28	310.9	312.5	310.92	312.45	312.68	311.33	312.39	311.48	310.23	312.15	310.84	310.64	311.69	312.16	310.61	311.66	310.47	311.79	311.98	310.89	312.74	310.58	311.43	311.34	310.79	310.58	311.38	311.64	310.25	311.24	311.49	311.19	313.06	310.66	310.89	311.17	311.38	311.63	312.38	310.19	311.46	312.27	310.63
295.96	293.75	294.32	295.04	295.17	294.9	295.08	295.61	294.53	295.25	294.64	294.66	295.43	294.97	294.85	295.87	295.78	295.19	296.5	295.5	295.12	294.3	295.75	294.06	295.65	293.34	294.81	294.5	295.9	294.92	293.68	295.08	294.29	294.23	294.81	295.26	294.92	295.19	293.91	295.28	293.58	293.67	293.93	294.68	295.83	295.73	294.28	294.63	296.11	294.18
294.5	295.8	294.78	295.41	294.58	295	295.6	295.52	293.82	295.61	295.44	294.96	295.32	294.7	294.09	295.78	296.44	297.51	295.71	295.22	295.91	295.44	295.68	295.43	294.32	295.56	294.48	294.58	294.93	294.12	294.78	294.58	294.9	294.61	295.47	295.22	294.15	294.77	295.34	295.52	295.22	293.72	294.11	294.82	296.97	295.42	294.42	295.32	295.13	295.27
313.57	313.52	313.64	314.72	312.9	313.88	314.8	313.41	313.8	313.87	313.65	314.26	314.51	315.3	313.12	314.71	313.6	314.93	313.95	313.4	312.18	313.64	313.98	313.69	314.19	313.35	314.22	314.94	315.4	315.15	314.19	312.7	315.05	314.79	314.29	314.58	314.43	314.47	313.95	314.66	315.01	312.73	313.24	313.08	315.3	313.75	313.04	314.39	314.44	313.75
323.78	324.2	326.19	323.89	324.91	324.68	325.42	325.05	324.98	324.23	324.74	325.45	325.08	325.64	324.95	324.92	324.08	324.61	325.19	324.1	324.97	325.29	325.15	324.15	324.58	323.85	324.36	324.86	324.78	324.68	324.85	324.26	324.47	324.43	324.03	324.82	324.92	325.33	324.02	326.27	324.63	326.27	323.22	325.74	324.41	325.88	325.51	326.35	324.81	325.78
320.4	318.21	318.18	318.98	319.3	319.5	318.58	318.91	318.59	318.81	319.15	318.54	320.02	319.83	319.46	319.23	319.77	319.33	319.97	318.25	318.65	318.41	319.47	320.1	319.97	319.02	319.66	318.92	319.5	319.63	320.43	320.36	319.98	319.53	319.81	319.19	318.61	319.75	320.15	319.75	319.71	318.98	320.37	319.63	317.65	319.85	317.61	319.71	319.99	318.77
303	303.71	305.21	304.32	303.3	303.52	302.72	303.84	303.22	303.44	302.84	303.29	303.95	303.38	303.56	303.27	303.29	304.15	303.34	303.42	303.27	304.01	304.88	302.96	302.73	303.67	303.02	303.19	303.54	304.59	303.53	303.57	304.32	303.33	303.1	303.45	303.67	303.8	304.12	302.94	303.56	304.63	304.19	302.65	303.39	305.38	303.61	304.23	303.74	303.35
316.87	316	316.22	316.13	317.47	314.65	315.72	315.69	316.05	316.01	316.37	316.92	315.11	315.32	315.9	316.68	315.27	316.33	315.94	315.2	315.59	316.53	315.79	316.23	316.42	315.13	316.91	316.71	315.8	314.89	317.25	315.09	315.4	316.02	316.1	315.9	316.08	316.48	314.72	314.79	316.11	315.73	315.99	315.77	315.71	315.52	315.61	314.99	315.36	316.59
312.09	311.68	313.49	312.3	311.24	312.37	313.57	312.57	312.56	312.99	312.12	311.03	311.4	313.82	313.01	312.86	311.73	311.78	312.48	310.95	311.61	313.19	311.72	312.85	312.27	313.72	311.91	312.61	312.74	311.92	311.88	312.08	311.36	312.1	311.33	310.64	313.11	312.28	311.94	311.37	311.69	312.04	311.7	313.04	312.32	312.69	312.52	312.34	311.24	312.66
294.44	293.65	295.03	295.28	293.45	294.02	294.07	293.95	294.71	293.69	293.29	295.35	294.07	294.59	294.03	294.64	293.81	293.52	294.17	294.27	294.64	293.86	294.43	294.96	293.34	295.07	293.17	292.94	293.84	294.25	294.65	295.32	293.79	293.81	293.29	294.42	295.27	293.28	292.92	295.02	294.85	294.67	295.03	294.82	294.39	294.61	294.94	293.84	292.78	295.03
311.79	310.74	311.96	312.31	313.05	312.54	311.22	312.3	311.75	311.5	312.35	313.27	312.55	312.38	313.04	312.48	311.05	312.78	312.03	311.26	312.96	310.85	310.94	313.15	312.02	312.15	314.05	312.15	313	312.06	312.49	311.21	312.1	312.84	312.19	312.94	312.2	312.09	312.45	312.99	311.68	311.43	312.91	311.89	312.38	312.1	312.34	310.73	311.42	312.62
307.82	308.3	306.76	307.62	307.45	307.58	306.3	307.48	308.4	306.6	308.22	307.48	306.91	306.5	306.76	308.29	305.95	306.66	306.57	307.64	308.65	307.53	306.95	307.61	307.19	307.99	306.94	306.7	307.11	307.52	306.46	308.28	306.55	307.4	307.48	307.49	304.33	307.06	307.64	305.82	307.31	306.81	305.63	306.6	307.11	306.7	306.1	307.82	307.02	307.12
310.26	309.55	310.53	309.06	309.79	309.21	310.03	310.13	310.97	310.9	310.81	310.65	310.45	311.98	310.67	309.56	311.91	311.59	311.44	310.41	309.46	310.18	310.03	310.49	310.27	311.36	310.77	310.77	310.6	310.24	309.51	312.47	310.33	309.68	309.35	310.79	310.59	311.18	310.02	309.59	310.81	310.62	310.75	311.36	309.92	310.7	310.94	310.72	310.26	310.91
304.59	305.85	304.87	304.07	303.77	305.19	305.89	303.71	304.56	304.53	303.93	305.18	304.35	304.4	304.18	305.6	304.69	303.11	304.6	304.36	305.76	306.14	305.19	303.97	303.03	304.11	303.28	303.5	303.51	304.07	303.73	305.37	304.27	305.65	304.62	304.42	303.96	304.36	303.72	304.4	304.84	305.29	304.73	304.71	303.09	303.11	303.16	304.91	305.17	304.41
311.73	315.23	313.7	313.6	313.29	313.53	314.32	312.73	314.7	312.31	313.52	313.48	313.24	311.67	312.27	313.21	313.87	314.32	312.73	313.37	313.53	314	313.83	312.69	313.41	313.67	312.94	313.17	313.06	314.81	312.25	312.91	314.22	313.18	312.44	313.81	312.17	313.48	312.86	312.98	312.98	313.63	313.15	313.71	314.2	313.08	313.33	313.23	313.01	314.19
316.97	318.57	316.81	317.16	316.53	317.39	317.58	317.21	318.34	317.67	318.24	316.91	317.21	316.71	317.38	318.55	316.2	316.04	316.92	317.42	316.3	317.12	316.14	317.84	315.64	315.69	315.95	318.28	316.83	316.55	315.68	317.48	318.51	316.8	316.81	316.86	316.61	317.11	317.07	316.42	317.37	316.48	318.79	316.27	316.85	316.69	317.85	317.83	316.87	316.39
326.25	326.39	327.33	326.96	326.43	326.81	327.22	327.15	328.29	326.71	325.53	327.01	326.82	327.54	326.12	326.03	327.45	326.31	327.18	327.91	328.01	326.33	327.76	327.46	327.6	327.4	327.18	326.35	327.83	326.52	326.83	326.87	326.63	327.32	327.44	327.81	326.24	327.04	326.48	326.41	326.39	326.78	328.15	326.45	327.44	326.21	325.65	327.54	326.7	326.43
308.78	308.85	308.32	308.09	308.49	309.01	309.93	309.1	308.37	309.92	308.8	309.53	308.35	307.87	308.69	308.73	309.64	307.85	308.65	308.59	309.04	309.68	307.86	308.02	308.63	309.41	308.49	309.76	308.36	307.69	308.18	308.84	307.72	309.22	309.5	309.25	308.69	309.8	310.46	308.45	309.02	309.01	308.67	308.69	308.88	309.84	309.01	308.8	309.14	309.27
310.87	311.7	310.64	311.91	312.33	311.13	311.41	311.88	311.54	311.32	311.64	312.03	311.6	312.05	310.27	311.55	311.91	312.59	311.68	311.35	311.57	311.66	312	309.97	311.72	312.63	311.72	311.27	310.73	311.9	310.89	312.08	310.69	312	310.92	310.49	311.16	312.01	312.25	312.35	311.56	312.02	310.97	311.55	310.57	311.06	311.35	312.01	311.08	312.05
315.85	314.6	315.69	315.69	314.96	315.26	313.61	314.11	314.73	314.58	315.28	314.27	313.52	313.73	314.68	315.04	315.67	315.62	314.46	316.4	314.78	314.27	314.4	314.4	314.71	314.74	314.38	317.19	315.13	314.52	316.49	316.15	314.14	314.18	315.4	314.2	314.58	314.61	314.67	315.49	316.33	314.74	315.39	313.87	314.82	313.95	314.37	315.31	315.6	315.21
293.42	294.46	293.47	292.91	295.87	293.65	294.85	293.36	293.83	293.21	294.98	293.92	294.89	294.09	293.84	294.12	294.09	293.88	294.04	293.56	294.48	292.41	293.09	294.97	294.1	293.31	294.45	293.93	293.41	293.67	293.69	293.43	293.39	292.66	294.69	293.98	294.02	294.78	294.45	294.17	293.75	294.57	292.82	293.32	293.57	292.31	294.16	294.77	293.93	294.94
299.02	299.6	300.53	300.96	299.7	300.56	300.37	299.98	299.91	301.37	299.16	299.36	300.25	300.6	300.4	300.44	299.18	299.72	299.73	301.03	299.51	299.88	300.41	300.36	300.21	300.64	299.4	299.96	299.74	299.19	300.22	301.29	299.83	300.11	298.53	298.89	298.22	299.35	300.9	298.92	298.61	300.97	300.02	299.11	299.63	298.99	300.63	300.17	299.96	299.46
318.25	319.86	318.98	319.94	318.52	319.24	320.72	318.55	319.89	319.77	319.57	319.87	320.42	319.74	319.14	319.74	319.21	318.32	318.47	318.71	319.31	319.39	318.71	319.09	319.52	319.08	320.14	318.29	318.84	320.38	319.3	320.56	319.02	319.28	320.65	320.02	318.55	319.17	319.49	318.39	317.93	317.92	320.07	318.85	318.65	319.59	319.82	320.66	318.73	321.46
318.39	318.18	318.82	318.19	317.54	317.99	317.3	318.8	317.53	318.68	318.28	317.49	317.11	318.52	318.58	318.22	318.99	318.16	318.6	318.25	316.71	317.73	319.48	318.86	319.32	318.22	318.39	318.55	317.92	318.12	318.48	318.46	318.26	318.52	319.19	318.4	317.15	317.23	318.48	317.66	317.81	319.22	318.38	318.23	318.26	318.13	318.38	317.34	317.85	320.19
319.93	319.53	319.45	320.5	319.09	317.56	319.37	320.2	319.38	320.17	319.98	319.02	318.93	319.71	319.76	319.21	318.95	319.29	319.83	318.57	319.64	318.65	319.59	319.76	319.89	319.34	319.67	319.27	318.79	318.75	319	319.51	318.67	319.28	318.6	318.4	317.44	320.53	318.48	318.68	320.02	318.49	319.78	320.34	319.42	318.67	319.99	318.29	319.43	318.78
305.69	307.03	306.2	305.63	306.13	306.15	306.1	306.84	305.59	306.34	306.92	306.01	305.29	306.99	305.89	306.97	305.76	306.72	304.85	306.13	306.11	305.9	306.54	306.45	305.21	306.45	306.58	306.89	305.65	306.86	306.04	306.19	306.78	305.95	305.48	306.54	306.35	306.33	305.54	306.53	305.89	306.21	305.92	307.12	306.24	305.69	305.37	304.35	306.66	306.09
316.15	316.31	316.93	316.71	317.55	315.82	317.45	315.96	316.51	317.17	316.95	317.06	317.16	318.35	316.26	316.8	316.76	315.61	316.35	317.16	318.4	316.03	316.69	317.06	316.35	316.53	317.03	315.9	317.29	317.81	317.27	316.98	316.45	316.67	316.57	316.18	315.66	316.77	318.3	318.31	316.88	316.09	316.48	316.77	316.59	315.24	315.99	315.21	316.14	316.83
311.94	312.35	313.2	312.36	311.74	312.68	312.03	312.39	312.66	313.08	311.63	313.99	312.05	313.41	312.74	313.23	311.9	312.93	314.38	312.7	314.46	311.25	313.15	312.09	313.5	313.31	312.38	313.26	313.64	312.6	313.8	312.26	312.82	313.74	311.91	312.8	312.48	313.96	312.76	312.28	312.67	312.89	313.15	312.47	311.9	311.64	312.79	312.32	312.39	312.68
305.28	304.41	304.16	305.44	304.76	305.4	305.38	304.52	304.8	305.14	305.71	304.67	305.74	305.51	305.47	303.78	305.93	305.29	305.45	305.37	305.83	305.46	305.6	303.83	303.33	305.53	305.81	304.12	305.56	305.73	304.21	305.03	304.74	304.96	305.05	306.54	304.81	305.93	305.29	306.13	305.31	305.99	304.98	304.99	304.45	304.12	305.66	305.72	305.35	305.33
311.76	311.84	314	312.5	313.07	313.62	312.22	311.35	313.66	313.35	314.41	313.4	312.77	314.91	313.65	312.33	312.6	313.09	312.19	312.73	314.06	312.92	314.37	312.95	313.16	312.23	313.23	312.7	314.62	313.5	313.48	312.96	312.15	313.08	312.03	313.44	313.42	313.47	312.73	313.6	313.47	313.05	314.53	313.87	312.05	312.69	311.89	312.71	311.85	313.39
305.35	304.63	305.33	305.37	305.14	304.25	304.91	304.79	305.38	304.73	305.61	303.91	304.13	304.97	304.38	304.34	302.73	305.11	305.23	306.14	304.16	305.12	304.07	304.41	305.4	304.3	305.41	304.02	304.01	305.34	306.14	304.74	305.07	305.45	304.65	304.9	305.76	305.34	305.92	303.84	305.42	304.03	305.47	304.65	304.69	304.67	303.94	305.5	304.7	305.88
300.54	300.68	299.45	299.99	299.77	299.36	299.51	300.66	300.25	299.07	299.02	300	298.84	299.96	299.89	300.26	300.33	300.5	300.47	300.73	300.06	299.49	301.09	300.29	301.1	299.55	300.74	299.88	299.44	299.86	299.9	300.1	298.82	300.33	299.32	300.35	300.23	298.67	299.9	298.73	300.47	300.36	300.14	299.86	300.42	301.14	300.56	299.72	301.11	299.12
303.34	301.51	302.26	302.83	301.58	302.17	302.77	302.98	300.72	301.88	303.07	302.28	302.81	302.13	303.7	301.46	302.51	300.55	301.64	302.99	302.89	302.52	303.01	303.68	301.88	303.08	302.02	302.58	300.9	303.64	302.97	304.22	302.09	302.92	301.89	302.22	303.02	303.68	302.4	302.19	302.66	302.25	302.09	303.23	302.67	302.44	300.93	302.21	302.71	302.99
312.59	312.98	312.31	312.27	313.84	313.26	313.46	312.53	312.83	312.24	313.41	312.94	313.09	314.26	311.47	312.15	312.75	313.06	313.52	312.54	313.84	314.4	313.29	313.23	313.98	314.28	313.25	313.11	312.16	312.88	313.19	312.37	312.77	313.61	312.89	312.66	312.93	313.81	314.16	312.97	313.35	313.11	312.49	312.82	312.77	313.28	312.79	313.24	313.42	312.9
310.4	310.65	310.24	311.01	310.37	310.08	310.72	310.19	310.92	312.34	309.62	310.69	311.16	311.14	310.94	311.87	311.15	309.05	309.87	309.85	311.12	310.45	309.8	311.09	310.43	310.06	309.57	309.47	311.44	310.78	310.83	310.67	309.35	311.65	309.14	309.81	309.55	311	311.03	310.38	310.84	309.25	310.21	311.22	309.89	310.77	310.69	309.87	310.09	308.68
315.23	314.52	315.07	315.96	315.56	315.6	315.65	315.72	315.95	315.8	315.31	316.34	314.8	315.11	316.16	316.29	316.72	314.92	315.66	316.01	315.43	314.53	316.08	314.79	315.6	315.58	315.79	315.28	315.02	316.61	314.74	316.37	315.89	315.83	316.29	314.76	316.69	316.17	317.48	315.88	315.39	315.62	315.73	316.28	315.88	315.2	315.21	315.71	315.76	315.36
318.72	317.85	317.16	317.89	318.86	319.11	318.11	317.67	319.32	318.65	316.47	319.6	318.5	318.17	318.13	318.29	319.69	319.45	317.96	318.46	318.46	318.88	317.43	318.81	319.28	318.64	318.4	319.66	318.54	319.26	319.04	319.41	318.42	318.51	317.86	318.68	317.61	319.86	318.92	318.64	318.13	319.35	318.85	317.81	318.88	318.32	318.71	318.49	318.6	318.27
314.55	314.07	313.5	313.62	313.8	314.62	313.63	312.65	314.03	314.34	314.18	313.05	314.06	314.7	313.78	313.72	312.75	314.31	314.61	314.36	314.86	312.63	314.17	314.04	314.74	312.95	313.44	313.84	314.22	313.79	313.26	314.18	313.64	314.36	313.64	314.47	314.15	315.11	313.51	315.35	313.93	313.83	313.62	313.47	315.16	314.57	314.96	313.74	313.98	313.75
318.29	317.17	317	318.08	316.55	318.43	317.72	316.66	316.25	317.29	318.95	316.7	318.15	316.27	318.22	318.23	317.49	317.54	317.4	316.61	316.82	317.47	316.1	315.9	314.83	318.11	316.64	317.69	316.82	317.14	316.68	317.22	317.77	316.31	317.65	316.37	316.77	317.42	317.58	317.58	317.26	316.27	317.35	317.11	317.1	317.3	318.3	316.77	317.5	316.87
302.67	302.93	302.43	302.1	303.28	302.6	301.45	303.1	302.32	299.73	303.28	302.93	302.58	303.35	301.31	301.52	302.46	303.82	301.32	302.4	301.63	301.46	302.53	301.8	302.32	301.44	302.71	302.18	302.37	302.08	302	302.7	302.11	301.89	302.98	302.54	302.21	302.32	300.41	303.35	302.91	302.27	302.23	302.87	303.39	302.66	302.6	302.27	301.68	302.33
313.49	313.2	312.4	313.51	312.84	312.29	312.81	312.26	311.64	313.51	313.26	313.43	312.67	312.97	313.28	312.51	313.68	313.05	312.6	311.73	312.96	312.42	313.99	312.37	312.73	312.33	311.84	311.67	313.66	313.21	313.25	311.81	313.34	313.14	313.45	312.51	311.21	313.39	314.15	313.64	313.98	312.93	311.66	312.4	313.74	311.21	312.4	312.94	312.69	313.61
314.52	315.18	314.16	314.46	315.66	314.88	315.29	315.05	313.78	314.83	315.36	314.65	315.05	314.14	314.44	314.96	315.54	314.78	315.97	313.85	315.19	314.96	314.3	315.01	315.26	315.33	313.61	313.68	315.37	314.74	314.62	315.08	313.53	314.97	314.72	315.17	315.05	314.14	314.07	314.74	316.06	315.18	314.87	314.62	314.31	314.34	314.83	314.27	315.36	313.98
317.26	317.41	318.98	319.16	318.09	318.63	317.57	318.2	319.54	317.87	317.33	318.33	317.72	317.84	317.51	318.44	318.43	316.64	317.59	317.88	318.46	318.73	317.79	318.33	317.13	316.76	318.86	318.4	318.7	317.74	319.57	318.21	318.33	317.49	317.93	318.02	317.66	317.67	318.36	317.77	318.45	318.62	318.37	316.48	318.48	317.22	318.32	317.19	317.87	320.08
317.57	317.47	318.48	318.77	319.3	318.34	318.38	319.38	318.69	319.47	317.44	319.41	318.53	320	317.9	318.56	319.15	318.41	318.87	317.97	319.85	318.74	320.5	317.93	319.22	317.91	318.23	319.06	319.05	319.97	319.66	318.2	318.75	319.99	319.7	320.27	317.94	318.86	317.63	318.07	318.26	318.43	319.08	319.2	319.07	317.88	318.1	318.14	319.01	318.38
304.6	302.78	303.62	303.08	303.72	303.47	302.46	303.01	303.33	302.47	303.68	303.29	303.19	303.28	305.18	302.39	303.69	304.48	303.42	303.71	303.52	303.91	304.33	303.01	302.91	303.14	302.45	301.44	303.63	303.39	303.23	303.35	302.31	304.34	302.77	305.34	304	302.35	304.28	303.9	303.74	304.98	303.15	303.67	303.07	303.33	302.16	303.17	303.94	303.4
303.76	306.02	303.39	304.57	303.44	304.55	304.07	304.95	304.46	304.2	304.46	302.72	305.52	304.07	303.81	304.52	303.3	305.51	304.49	305.52	304.97	305.7	304.34	303.85	304.36	303.53	304.62	304.16	305.1	305.04	304.65	305.7	305.84	304.19	305.21	304.12	304.44	305.18	303.14	304.67	303.58	303.98	305.14	303.72	304.67	304.56	304.73	304.96	303.83	305.21
313.76	315.96	314.4	314.94	314.37	313.78	315.44	314.33	315.38	315.48	315.16	315.38	314.75	314.61	314.06	315.72	316.27	314.62	314.36	314.03	315.72	314.78	315.02	314.46	316.03	315.18	315.02	313.83	314.95	314.14	315.71	315.31	315.53	315.09	314.9	315.76	314.42	314.05	315.93	314.46	314.82	314.53	314.88	313.8	315.79	315.18	314.44	315.92	315.39	315.49
317.64	318.18	318.78	316.82	317.68	316.63	319.08	318.04	317.7	318.13	318.72	318.36	317.89	318.14	319.2	319.66	316.62	318.04	318.72	318	318.69	317.44	318.57	316.88	317.68	318.77	318.15	317.08	317.91	318.24	317.87	318.16	317.46	318.95	318.19	317.57	318.75	318.15	318.41	319.44	317.76	317.71	317.83	316.92	318.77	318.45	316.96	318.46	319.14	319.54
309.74	308.39	308.16	310.18	309.87	308.86	309.72	309.83	310.02	309.4	309.1	309.95	310.91	310.69	308.96	309.9	310.2	309.98	310.04	309.82	309.51	309.1	310.32	309.72	310.3	309.79	309.46	309.33	310.08	308.79	309.77	310.28	310.32	309.55	310.17	310.12	309.51	309.87	310.2	308.81	309.53	309	309.69	310.11	310.94	309.78	310.7	310.28	310.71	309.11
313.43	313.73	314.29	312.71	312.85	312.22	313.25	311.93	312.72	313.61	313.19	312.85	315.25	313.77	313.71	313.6	314.41	313.48	312.95	313.02	312.59	313.31	313.26	313.46	313.68	313.86	311.57	313.48	312	313.32	312.79	313.26	312.21	313.06	313.7	312.92	312.42	312.77	312.36	312.76	313.64	312.91	314.48	313.89	312.34	314.47	314.21	313.58	312.79	312.68
313.49	313.46	313.7	312.22	312.86	313.42	312.7	311.77	314.28	313.27	313.31	313.39	313.24	312.62	313.84	313.17	313.24	312.57	313.01	312.69	312.41	311.91	312.98	313.49	313.6	312.73	313.33	313.64	313.1	314.01	313.42	312.92	312.5	314	313.59	314.13	313.29	313.78	313.83	312.9	313	313.08	312.84	312.69	312.67	313.41	313.41	314.48	314.35	312.26
317.9	318.7	318.28	318.63	319.06	318.03	318.02	317.53	317.16	317.99	318.87	317.61	318.14	318	317.83	318.21	318.02	318.41	318.01	317.87	317.43	318.48	317.68	318.11	318.17	318.1	318.14	318.54	318.08	317.37	319.82	317.66	317.91	318.32	318.35	317.49	317.4	318.5	318.06	318.71	318.19	318.86	317.51	318.37	317.98	317.95	318.79	318.35	317.41	319.58
301.52	302.09	302.52	302.68	301.9	302.1	301.01	302.67	302.52	302.55	301.56	302.29	301.01	303.32	302.62	302.19	302.99	303.42	302.38	303.65	302.92	302.69	301.93	302.93	301.7	302.58	301.35	303.46	302.27	302.83	301.22	303.79	302.57	302.46	303.42	301.39	302.89	302.59	302.47	302.37	302.5	302.36	303.05	302.54	300.79	302.14	302.88	302.73	301.87	301.56
300.24	301.33	300.36	300.2	301.62	301.66	302.19	300.42	301.22	302.07	301.15	301.55	301.84	301.31	301.89	300.88	300.72	300.76	299.4	300.03	301.47	300.64	299.83	300.89	301.65	300.22	302.13	300.35	301.06	300.34	301	300.33	301.29	301.13	301.84	300.14	300.88	300.18	300.81	300.73	301.76	301.53	300.62	301.6	300.83	300.68	300.15	301.46	301.36	301.26
317.64	317.69	316.49	317.62	318.57	318.69	316.71	316.97	316.89	317.92	318.1	316.4	316.88	316.78	316.94	318.18	316.89	317.95	318.02	316.95	317.33	317.99	316.47	318.18	317.07	316.57	317.55	317.01	317.03	317.26	317.14	316.47	316.12	316.27	317.28	316.81	316.82	317.06	317.5	316.54	316.75	317.36	316.77	318.44	316.5	317.1	316.79	317.78	318.17	316.97
308.18	307.86	308.46	308.49	308.91	308.15	309.42	308.89	308.4	309.37	308.03	308.32	309.38	308.96	309.01	309.46	310.42	306.98	309.8	309	309.22	309.04	309.92	308.19	309.93	309.23	308.98	308.34	309.06	308.9	309.97	310	308.74	308.82	308.45	309.08	308.91	308.55	309.25	307.77	308.35	307.41	309.31	307.43	308.95	308.03	308.62	309.38	308.4	308.17
304.3	303.23	302.53	305.67	303.72	303.02	301.98	303.6	304.43	303.83	305.01	301.87	303.17	303.93	303.01	303.55	303.82	303.46	302.5	303.92	302.99	303.55	303.7	302.84	303.63	303.24	303.49	303.64	303.08	304.45	303.71	303.71	303.99	302.37	304.88	303.48	302.86	303.95	303.59	302.29	303.44	304.15	303.48	303.74	303.65	303.89	304.39	304.45	303.63	303.6
316.6	316.29	316.63	316	318.03	314.79	315.99	315.79	315.18	316.71	316.78	316.26	317.21	316.21	317.01	316.9	316.85	316.63	315.7	315.59	317.54	317.1	317.17	316.83	315.87	316.53	315.24	316.23	315.95	317.19	318.83	317.03	316.41	316.88	317.38	316.03	316.21	315.82	316.39	315.56	316.37	316.44	316.07	316.15	316.56	317.98	316.26	316.18	316.4	316.62
319.27	318.24	319.18	319.23	318.17	319.01	318.01	320.49	319.45	319.97	318.52	319.39	319.46	320.12	319.43	319.75	320.28	318.79	318.31	319.6	319.94	319.23	319.1	318.91	319.18	319.11	318.6	319.5	319.67	318.93	319.48	319.32	318.45	320.93	319.11	319.7	319.7	318.24	319.35	318.99	319.63	318.75	319.72	319.47	318.18	319.68	319.37	318.9	318.37	320.05
307.21	305.31	305.4	305.93	304.54	305.29	306.49	306.29	304.67	305.01	305.02	304.5	305.83	306.31	305.16	306.57	305.21	305.95	305.57	305.09	305.49	304.52	304.83	306.2	304.81	304.45	305.89	305.92	305.53	304.55	306.16	305.69	305.68	306.67	305.76	304.87	304.95	304.88	305.91	304.26	305.57	304.55	304.59	303.96	305.63	305.11	305.92	304.75	306.04	305.41
305.66	306.71	307.62	306.02	307.02	306.72	306.86	307.15	305.24	306.7	307.27	306.01	305.58	306.58	306.48	307.09	307.16	306.06	306.84	306.02	304.61	305.91	306.31	306.05	307.17	306.43	305.62	306.12	306.41	306.08	305.74	306.81	305.28	305.49	305.68	306.23	305.04	306.23	305.38	305.95	306.2	306.01	305.07	306.67	305.9	306.96	306.49	306.58	306.19	305.98
312.67	313.94	313.2	313.2	313.76	314	313.24	312.95	313.06	313.2	314.45	312.06	312.78	312.56	313.46	311.99	313.52	313.1	312.92	313.76	313.38	314.53	312.22	313.33	313.17	314.61	312.42	314.55	312.88	313.37	312.8	315.05	313.77	314.37	312.45	313.58	311.66	313.12	312.98	312.69	313.04	313.39	313.37	313.1	313.28	312.13	313.52	312.75	312.41	312.31
314.6	312.63	312.58	312.17	313.86	313.3	311.54	314.16	312.81	313.52	314.58	313.43	312.57	311.8	312.42	313.54	313.21	313.58	311.78	313.5	312.74	312.37	312.28	312.51	313.21	313.71	314	312.55	313.19	312.91	313.66	313.14	314.85	313.18	314.47	313.29	313.52	313.19	312.23	313.28	313.19	313.12	315.08	312.35	311.56	313.31	313.38	312.5	312.44	312.79
306.98	308	306.63	307.8	308.57	306.89	307.72	307.04	307.18	307.71	306.54	307.51	307.66	306.59	306.64	307.13	307.92	307.47	308.1	307.63	308.3	307.58	307.74	307.76	307.62	308.31	307.3	307.38	307.49	308.59	306.06	307.31	307.45	306.05	307.45	306.54	308.08	306.54	307.7	307.5	306.43	306.83	306.98	307.93	307.01	307.98	307.98	308.06	309.59	307.61
316.41	316.76	316.51	316.1	315.97	316.2	314.71	315.35	315.77	316.06	315.8	315.25	316.52	315.19	315.94	315.8	315.21	316.66	316.39	316.24	317.22	316.16	315.67	315.81	315.41	316.38	316.34	316.36	315.41	315.78	315.67	315.71	316.51	315.14	315.89	315.73	316.62	315.93	316	316.28	315.55	316.3	316.01	315.2	314.52	316.2	314.9	315.74	316.38	316.23
313.12	313.22	313.02	314.09	314.62	312.72	312.64	314.21	315.25	313.46	313.78	313.15	313.34	312.79	313.95	313.77	313.44	312.87	312.92	313.66	313.09	314.01	312.97	313.83	313.24	314.73	314.05	313.77	313.98	314.08	312.26	312.79	313.79	312.3	312.21	312.9	314.34	312.92	312.3	314.13	312.67	313.28	313.2	313.44	313.58	313.88	313.13	312.86	314.4	313.08
304.65	304.25	304.01	304.01	303.25	303.63	304.51	302.94	302.63	303.66	303.24	304.37	304.06	304.23	304.07	303.72	304.26	304.26	304.21	303.57	304.49	303.16	303.55	304.3	304.45	302.92	304.77	304.65	305.47	305.05	303.16	303.54	303.28	304.14	303.54	303.12	304.19	304.14	303.63	304.97	303.99	303.95	304.06	303.85	304.2	303.62	304.38	304.12	302.88	303.87
314.42	314.51	315.29	316.15	313.95	314.9	314.91	315.05	315.23	314.85	315.21	315.18	314.6	314.96	314.83	314.69	315.16	315.13	315.77	313.35	314.52	314.43	313.47	315.53	313.51	314.05	314.6	315.15	314.83	315.41	313.97	314.79	315.75	315.68	314.46	315.42	315.56	314.05	314.58	316.4	314.58	315.18	315.13	314.66	314.78	314.95	315.96	315.88	313.93	313.87
308.95	308.24	309.74	308.93	308.73	308.52	309.1	308.13	307.61	309.21	310.46	307.68	309.04	307.31	308.57	309.49	309.25	307.8	309.82	307.48	307.31	309.26	308.21	309.37	308.66	309.28	309.05	308.86	308.2	308.81	308.21	309.42	309.87	309.16	307.48	308.78	308.62	309.28	309.19	308.17	308.37	308.69	309.26	309.74	307.65	309.18	308.61	308.99	307.3	310.11
299.86	300.84	299.12	300.36	300.05	300.64	301.69	301.04	300.84	300.36	299.95	299.38	298.82	300.42	300.36	300.93	299.94	299.93	300.09	298.86	299.69	299.8	300.78	301.32	299.8	299.55	300.2	299.72	299.86	301.79	299.42	299.78	300.19	298.21	299.35	301.09	300.58	301.42	301.03	300.25	299.83	299.53	300.49	299.41	300.1	299.66	301.44	300.43	300.25	300.85
318.2	318.19	318.68	319.31	318.63	317.47	319.06	318.14	319.66	318.49	318.51	317.97	317.89	319.42	317.75	318.13	319.72	317.74	318.08	319.2	318.25	318.2	320.16	319.77	319.36	319.92	319.32	317.94	317.78	320.36	318.78	317.75	317.85	317.68	319.98	318.43	316.92	319.61	318.57	317.78	319.5	319.38	318.9	317.36	318.12	318.97	318.79	318.52	319.34	317.81
296.46	297.01	296.9	296.11	296.02	296.9	297.19	296.75	297.12	297.04	296.21	298.57	297.24	297.56	296.69	296.32	296.91	297.06	297.38	296.36	298	296.83	296.52	297.26	296.03	296.69	297.44	297.38	296.91	297.14	296.2	297.73	296	296.38	297.23	297.28	296.85	295.44	297.14	297.27	295.84	297.01	296.53	296.7	297.36	297.17	297.27	297.18	296.29	296.89
313.82	314.79	312.4	313.56	313.98	312.85	314.03	315.19	314.74	315.14	314.54	314.32	314.45	314.93	314.51	314.12	315.76	314.23	313.43	314.06	313.33	313.79	313.66	314.38	314.7	312.9	313.97	313.02	314.1	314.44	314.72	312.89	313.15	314.18	314.46	314.52	314.46	315.07	313.87	314.48	313.88	314.01	313.04	315.08	313.58	314.29	314.63	313.8	315.02	313.4
313.33	312.76	313.9	312.37	313.51	313.41	314.04	313.96	314.13	313.5	312.34	313.26	313.92	313.67	313.01	312.75	313.32	313.71	312.78	314.09	313.98	315.23	314.13	312.83	312.79	313.31	312.53	312.83	314.32	313.6	313.66	313.96	314.69	313.39	314.61	312.73	313.62	313.1	313	312.42	311.11	314.2	312.99	314.05	313.9	312.4	313.3	313.04	312.75	313.16
300.3	300.18	301.95	301.53	300.77	300.26	300.81	301.85	300.77	300.27	301.18	301.32	300.02	300.68	300.71	301.98	299.75	301.27	301.36	301.92	301.96	300.01	301.32	300.39	301.56	300.07	300.77	301.65	301.27	300.63	301	301.09	301.7	300.63	300.2	301.58	301.92	299.9	300.67	300.47	301.2	300.98	300.45	300.84	300.31	300.82	301.24	302.62	300.93	301.81
328.76	329.18	329.03	328.19	330.35	328.6	327.36	328.43	328.31	328.49	327.89	328.15	329.13	328.94	328.14	329.28	329.12	329.12	326.81	328.43	328.39	328.75	327.96	328.5	328.4	329.19	328.82	328.52	327.77	328.31	329.41	327.72	329.39	328.83	328.17	328.24	328.11	327.99	328.82	329.28	327.96	327.93	328.78	328.47	327.96	328.84	328.32	328.98	329.27	328.37
314.76	317.16	317.12	317.79	316.74	316.85	317.29	316.05	315.62	316.54	317.04	316.97	316.13	317.25	316	315.8	316.78	316.17	316.31	316.47	317.27	317.07	316.4	316.36	317.11	317.69	316.97	316.9	315.88	317.09	316.55	315.47	316.14	315.46	316.63	316.56	317.46	317.17	316.6	316.42	316.68	316.56	317.58	317.73	316.36	317.2	316.66	316.43	318.3	317.64
318.19	314.66	316.03	316.44	315.91	315.03	316.5	316.57	314.95	316.18	315.41	315.48	315.16	316.57	315.86	315.78	315.55	316.68	314.76	316.14	316.17	316.39	315.86	315.28	315.81	315.26	315.82	316.2	315.63	317.45	315.76	315.09	315.42	317.37	316.36	315.8	315.55	316.43	314.78	315.84	316.12	315.5	315.93	314.9	315.78	315.09	316.56	315.28	315.28	314.92
301.46	300.1	301.15	301.13	301.89	301.91	300.49	301.77	301.72	301.42	301.77	301.86	302.54	301.71	302.14	301.03	300.58	300.52	301.49	301.52	301.35	301.04	301.21	300.79	301.65	302.18	301.05	300.37	301.31	302.25	300.71	301.57	301.12	301	301.6	302.24	302.8	301.72	299.5	300.15	300.35	299.76	300.2	300.07	299.85	301.53	300.05	301	301.2	301.86
303.3	303.95	302.46	301.57	302.11	303.22	301.72	301.41	302.91	302.1	303.08	302.92	301.63	302.01	301.89	302.21	302.35	302.24	302.61	302.57	302.81	302.88	302.67	302.6	302.34	300.43	302.19	302.31	302.87	302.81	301.27	302.25	303.06	302.15	303.29	304.63	302.01	302.86	302.63	302.07	302.01	302.4	302.42	302.7	303.16	301.28	302.83	301.68	301.09	302.68
307.54	306.2	306.64	307.14	308.18	306.72	307.5	307.3	307.6	308.05	307.57	305.86	307.1	307.22	307.84	308.06	307.03	306.91	308.52	307.45	307.72	307.93	306.12	306.62	307.41	307.31	305.79	307.05	307.38	308.17	307.77	306.45	307.92	307.42	307.69	307.6	308.04	306.23	306.86	307.89	307.76	307.78	307.8	308.42	308.04	307.56	307.14	305.77	307.6	305.83
308.67	310.23	308.78	309.41	309.95	310.07	310.55	310.4	308.84	308.96	308.77	309.76	309.82	309.38	308.56	309.44	310.62	309.07	309.55	308.39	309.82	310.14	310.78	310.87	310.39	310.2	309.49	309.83	310.5	311.66	309.97	308.5	310.54	310.66	310.76	310.43	309.86	310.16	309.74	310.47	310.71	309.28	309.68	310.01	310.15	309.91	310.33	310.23	309.44	310.94
308.01	309.81	307.64	308.49	308.39	307.38	308.13	308.67	309.17	308.39	308	309.03	307.31	309.22	309.63	309.25	308.74	308.19	308.94	309.07	309.36	308.86	308.7	308.42	308.75	308.22	309.39	308.44	310.16	308.59	308.52	309.9	309.24	309.76	310.37	307.81	309.45	308.48	309.78	310.01	308.97	308.55	308.67	308.58	310.43	308.23	308.39	308.12	307.39	309.14
295.06	294.33	293.93	293.45	293.45	293.46	294.46	293.61	294.11	293.54	294.53	293.87	295.3	294.08	293.75	293.73	295.06	295	293.54	294.42	294.49	293.63	292.38	294.95	293.69	294.07	293.51	293.61	295.31	294.74	294.17	293.85	293.68	294.58	294.03	294.59	294.21	294.29	295.72	293.91	293.03	292.21	294.08	294.47	293.35	293.06	293.47	295.14	294.58	294.38
307.86	307.19	306.79	306.76	306.2	306.22	308.39	306.45	305.93	305.94	306.59	306.99	306.42	306.82	307.4	306.07	305.39	306.22	307.3	307.39	307.09	306.77	306.89	306.97	306.65	305.83	306.49	306.05	308.06	306.86	306.78	305.34	305.35	306.91	306.66	306.59	306.29	307.05	307.41	305.5	305.91	307.21	306.93	306.56	307.28	306.54	307.51	306.22	306.34	306.89
311.48	312.37	311.62	311.95	311.69	311.62	312.47	312.54	312.35	313.1	312.64	312.94	313.66	313.06	313.12	313.61	312.62	312.88	311.45	312.93	313.51	312.49	311.78	312.46	312.97	313.38	312.18	312.8	311.29	311.98	312.22	312.68	312.88	311.43	313.34	312.94	313.13	312.6	312.76	313.45	312.18	313	313.06	313.75	312.62	312.37	311.9	312.53	313.39	312.84
312.86	311.82	312.73	312.7	311.64	312.08	313.3	312.4	312.83	312.6	314.18	310.58	312.14	312.03	311.88	312.73	311.46	311.73	312.52	312.22	312.29	311.99	312.37	312.02	312.22	311.89	312.1	312.75	312.87	311.97	312.7	311.76	312.08	312.39	314.71	312.7	312.28	313.11	312.69	311.88	311.94	312.09	312.16	311.48	311.75	312.98	312.6	312.16	312.39	313.16
313.8	313.89	313.44	313.6	312.32	312.65	313.19	311.74	312.03	314.59	313.38	312.13	312.57	314.52	313.53	312.88	314.1	313.58	312.25	312.4	313.55	313.17	313.45	313.06	313.43	313.24	313.16	312.98	313.57	313.04	313.35	313.68	313.73	312.48	313.02	313.34	314.17	313.4	313.19	313.78	314.18	313.43	313.17	313.44	311.94	312.38	312.94	313.36	312.73	314.56
309.96	311.47	310.8	311.11	310.95	310.91	311.55	311.09	312.28	310.44	309.84	308.92	310.69	311.33	310.93	310.43	309.81	310.8	312.25	310.73	311.07	310.19	311.15	311.55	311.04	309.55	309.98	310.8	311.15	310.22	311.31	310.43	311.08	309.25	310.81	310.86	310.93	309.86	310.81	311.21	309.89	310.57	310.43	310.22	312.42	310.37	311.34	310.65	311.64	310.99
317.02	317.46	316.82	318.04	318.49	315.72	317.16	316.32	316.39	317.3	316.56	316.74	318.07	315.83	316.95	317.52	317.36	318.05	317.81	315.68	317.67	316.49	316.9	317.73	317.36	317.56	317.51	316.68	316.8	316.86	317.05	317.26	317.38	316.59	317.61	316.48	316.17	315.92	318.28	317.77	317.12	317.5	317.14	316.84	317.97	316.24	316.7	316.47	317.2	316.98
305.03	304.28	305.58	305.01	304.05	304.9	304.86	305.76	305.03	306.11	305.03	304.46	303.84	304.59	305.13	304.1	306.9	304.69	304.53	303.7	304.72	303.53	304.79	305.3	304.47	303.83	304.6	304.33	303.56	304.01	304.95	303.89	304.97	304.73	303.95	304.22	304.99	304.63	305.06	305.87	304.82	306.63	305.07	305.2	305.03	306.19	304.3	305.19	303.91	304.16
302.24	303.71	302.9	304.21	303.5	303.75	304.69	302.4	303.4	304.24	303.91	303.16	304.01	303.17	302.66	303.73	301.97	302.26	303.56	304.02	303.55	303.55	303.55	301.8	303.14	303.23	302.65	304.09	303.96	304.4	303.39	303.89	303.26	302.13	302.59	304.23	304.11	303.61	303.83	304.71	303.31	303.52	303.85	304.55	302.66	302.91	304.11	303.34	303.71	304.09
310.45	311.65	311.64	310.91	310.93	310.94	311.05	310.11	310.95	311.01	311.1	311.33	310.64	310.37	310.59	311.05	310.44	310.34	312.27	310.93	310.58	310.02	311.56	309.83	311.01	310.42	311.13	310.81	310.83	311.18	309.33	311.15	310.6	310.46	311.25	311.58	309.51	309.32	311.04	310.89	311.09	310.15	310.45	311.05	311.1	310.8	311	311.26	310.75	311.04
323.93	326.02	324.89	325.59	324.01	324.94	324.98	325.65	323.99	324.09	325.61	324.03	323.73	325.3	325.33	325.82	324.77	323.48	324.78	324.47	324.91	324.68	324.52	324.6	324.52	324.13	324.63	323.8	324.65	324.88	323.65	325.16	324.55	324.33	325.85	325.39	324.07	325.99	325.88	325.05	324.64	324.19	325.35	325.44	324.38	324.16	324.71	325.61	323.87	325.02
301.22	299.37	300.85	301.35	300.65	301.01	300.18	300.92	301.13	302.62	300.63	302.09	300.4	301.49	299.84	300.69	301.27	300.07	301.34	300.79	300.98	300.67	301.82	300.68	299.67	301.32	300.66	300.46	300.56	301.34	301.31	301.22	301.71	300.32	300.35	301.03	302.06	300.88	300.39	301.54	300.93	302.3	301.84	301.01	301.4	300.43	300.59	301.94	301.65	302.23
304.51	304.62	304.46	304.94	303.65	304.68	304.42	304.59	304.75	304.95	304.2	305.02	304.89	305.09	305.06	304.18	305.44	304.73	302.76	304.99	304.49	305.02	303.58	304.26	304.12	303.46	305.19	304.51	304.39	305.15	305.14	303.87	305.19	304.94	305.09	304.26	304.46	304.27	304.56	305.02	304.67	304.74	305.71	304.36	303.86	304.47	305.53	304.31	305.37	304.49
300.66	302.52	302.79	301.12	300.76	300.31	301.99	301.7	301.69	301.49	300.11	301.41	301.11	299.93	301.67	300.96	300.17	302	300.71	301.12	301.09	300.62	300.52	301.78	300.64	301.46	301.03	300.76	300.01	300.57	300.78	301.03	301.14	301.37	301.93	300.28	301.08	300.94	301.37	300.99	299.72	300.19	300.94	300.51	300.58	302.01	301.27	300.49	301.42	301.33
325.37	325	325.54	324.94	324.92	324.41	325.34	324.93	324.24	324.15	324.95	324.37	324.11	325.42	324.05	324.28	326.25	325.5	326.62	324.9	323.73	324.54	324.8	323.86	324.49	324.69	323.27	324.42	324.6	325.08	325.73	323.54	324.7	327.23	325.13	324.72	324.76	324.67	325	324.14	324.52	323.74	324.08	325.1	324.35	325.74	324.22	324.83	323.65	324
318.44	318.97	319.83	320.48	319.54	319.18	317.43	319.63	318.51	320.02	318.27	318.94	319.83	319.73	320.34	319.22	318.49	318.64	320.59	319.85	319.52	318.27	318.66	319.38	319.72	318.88	319.83	319.19	319.04	318.89	319.8	318.86	320.69	319.55	319.17	320.62	318.83	319.24	318.8	318.4	318.88	319.74	320.87	320.76	319.01	320.76	320.27	319.55	320.28	318.94
304.03	305.12	304.85	304.21	303.87	303.71	304.14	304.97	303.88	303.84	304.09	303.82	303.81	303.67	302.55	303	304.03	303.81	303.51	303.34	304.29	303.16	303.82	303.55	303.38	303.78	303.97	303	302.87	303.97	304.07	304.18	303.25	303.88	305.09	304.51	303.97	303.12	304.16	304.82	302.85	303.83	303.5	303.87	303.61	304.42	304.99	303.98	304.7	301.94
310.84	312.38	311.37	311.56	311.72	311.96	310.85	311.87	311.79	310.87	311.97	310.55	311.06	310.87	313.12	311.74	311.81	311.12	310.8	309.78	311.29	310.65	312.29	311.05	310.1	310.54	311.67	311.31	311.75	310.65	310.38	312.55	311.11	312.03	311.59	312.45	311.03	311.59	311.03	311.66	311.77	312.07	310.64	310.09	312.52	310.85	310.57	312.36	310.47	311.29
328.12	328.07	327.78	326.29	327.94	327.87	328.66	327.64	327.19	327.07	327.52	328.36	327.81	327	326.89	326.88	327.17	327.09	327.67	328.31	327.92	328.29	327.61	327.95	327.76	327.36	327.41	327.74	328.84	327.12	328.06	327.8	328.3	328.03	328.11	328.45	328.63	327.76	327.78	327.94	328.05	328.26	327.78	328.69	328.07	328.77	328.25	326.98	328.22	328.18
311.51	310.24	310.18	310.72	310.45	311.1	310.33	311.97	310.67	310.28	311	310.25	310.55	309.13	310.86	310.88	310.82	310.87	310.7	311.07	311.47	310.26	310.85	309.67	310.74	310.2	309.84	311.47	310.73	310.75	310.32	311.29	311.22	311.75	310.42	310.95	312.18	310.98	310.68	310.28	310.79	310.84	310.35	311.55	310.77	311.38	310.67	310.58	310.12	309.63
305.37	305.54	305.42	306.49	306.03	304.82	305.01	306.19	305.37	305.53	305.84	306.49	305.04	305.07	304.81	305.49	305.32	305.61	305.15	305.05	307.01	304.87	304.56	304.69	304.78	304.93	306.03	305.68	305.21	305.71	306.5	306.15	305.09	305.2	307.33	304.98	307.51	306.65	306.11	305.74	305.6	306.63	304.99	306.22	305.49	304.78	304.96	304.91	305.15	306.2
315.65	315.62	316.52	314.51	316.04	316.5	315.79	315.5	315.6	314.25	315.74	315.55	315.75	315.57	315.08	315.73	314.9	316.38	315.24	315.28	315.96	316.5	317.29	317.2	316.15	316.21	315.63	316.12	316.08	315.35	315.71	316.2	315.48	315.23	315.32	315.3	317.15	314.69	316.28	315.99	315.44	315.05	316.27	315.71	316.54	315.32	315.05	316.82	315.4	314.02
303.35	303.2	303.02	301.66	303.43	303.47	302.33	304.61	302.96	303.22	302.37	302.01	302.75	303.17	303.08	302.98	303.42	303.41	302.54	303.22	303.66	301.86	302.55	301.77	303.78	302.85	303.52	304.24	302.97	303.14	302.55	302.97	303.41	302.75	302.79	303.23	303.16	302.64	302.89	303.17	302.08	302.88	302.01	301.98	303.89	302.53	303.59	302.99	302.48	303.65
303.32	302.96	303.34	303.3	303.49	303.83	303.91	304.61	303.84	304.04	304.68	304.04	303.06	303.69	304.62	303.65	304.21	303.78	303.12	302.31	302.81	303.98	302.06	305.41	303.89	303.59	305.33	304.02	304.09	304.53	303.44	305.13	303.64	305.24	303.42	304.59	303.03	303.64	304.17	305.19	304.61	303.58	304.71	303.68	304.06	302.76	303.99	305.19	303.41	302.96
325.81	325.59	325.07	325.01	325.08	325.72	326.3	324.22	325.97	325.33	326.32	324.87	324.78	324.38	324.84	324.46	325.93	324.86	325.01	324.95	325.05	325.98	325.9	324.62	325.15	324.97	325.28	326.1	325.53	325.46	324.94	324.75	324.65	325.46	325.29	324.93	325.18	324.92	324.28	324.67	325.41	325.31	325.81	325.74	326.12	324.94	325.72	325.37	324.44	326.52
296.83	296.79	296.97	297.42	296.85	296.31	297.8	296.89	296.43	296.35	296.42	298.26	296.28	297.62	296.46	296.03	296.71	295.9	298.57	297.94	297.35	296.32	297.28	297.55	296.12	295.19	295.76	296.89	296.93	295.44	297.88	296.94	296.81	297.05	296.69	296.95	296.2	296.62	298.21	296.28	296.4	297.45	296.77	296.77	296.48	298.7	297.1	297.26	296.61	297.39
303.2	303.6	302.59	303.63	304.37	304.7	303.63	303.35	302.49	303.15	302.96	302.67	304.64	301.97	302.95	302.92	303.75	303.38	302.39	303.76	303.23	302.53	304.09	303.92	303.48	303.65	303.64	302.65	303.54	302.98	303.14	303.31	304.32	304.24	303.4	303.18	303.63	303.36	302.67	303.42	302.84	303.87	303.21	303.9	303.2	303.22	303.36	303.45	303.79	302.94
314.18	314.44	314.68	313.73	314.64	315.4	314.26	315.19	313.88	313.94	314.15	314.77	314.12	313.55	314.02	313.12	314.43	313.19	313.64	313.16	314.35	313.21	312.87	314.36	313.86	314.32	312.96	313.8	312.85	314.4	313.8	314.53	314.29	313.58	312.97	314.1	313.69	314.11	314.58	314.34	314.77	313.17	313.71	313.92	314.06	314.28	314.13	314.7	313.95	315.61
302.25	302	302.81	301.82	302.5	303.99	302.48	302.4	302.61	301.43	301.74	301.38	302.27	302.35	301.84	303.21	302.65	301.52	302.8	302.48	301.93	302.52	302.57	301.75	302.33	303.08	302.59	302.58	301.34	302.61	301.99	303.28	302.36	302.59	301.99	302.37	301.89	302.99	302.11	303.1	303.64	301.62	301.3	302.83	302.84	301.46	302.52	303.21	302.84	303.78
314.38	315.38	315.51	314.94	312.94	314.45	315.11	313.84	313.81	314.19	315.12	314.64	314.1	313.83	313.6	314.03	313.71	314.77	314.31	313.88	314.56	313.86	314.75	314.49	312.98	313.98	313.76	314.2	315.29	314.34	314.77	313.05	314.47	312.98	313.05	313.58	312.75	314.27	313.82	314.01	315.21	314.18	313.89	314.22	313.4	313.38	314.24	313.48	313.81	312.7
312.52	311.82	312.15	312.82	312.44	311.36	312.1	312.46	314.59	311.32	311.89	312.45	312.86	313.17	312.96	312.83	313.48	312.38	311.66	313.69	313.11	313.29	312.33	312.95	311.79	312.78	312.91	312.79	312.57	312.66	312.23	312	312.78	313.52	312.02	312.73	312.39	312.63	312.96	312.24	312.74	312.71	311.98	312.09	312.24	312.72	312.02	312.29	313.22	312.59
319.45	319.53	319.34	319.83	319.28	318.35	319.37	318.83	319.21	319.64	319.55	318.86	318.73	319.3	318.47	318.73	320.15	319.12	320.63	318.8	319.75	319.14	318.62	320.08	319.23	318.66	319.47	319.48	317.96	318.16	319.43	319.2	318.96	319.39	319.48	318.35	319.78	318.24	317.95	319.98	319.8	318.72	319.89	319.76	320.35	318.97	318.45	319.18	320.68	318.75
309.26	309.64	308.86	307.38	309.48	308.37	309.17	309.16	309.4	308.32	308.64	308.68	308.09	308.86	308.97	308.62	309.5	308.56	308.75	309.43	309.32	308.68	309.81	308.79	309.3	308.82	309.32	307.4	308.27	309.09	307.99	308.25	308.99	308.33	309.41	308.03	309.75	309.98	310.33	308.09	309.41	309.55	309.41	308.55	308.49	308.14	310.11	309.73	309.7	309.29
327.75	328.67	327.86	328.54	328.02	327.29	328.59	327.63	328.52	328.94	328.08	327.69	329.43	328.82	327.59	326.99	327.79	327.94	328.01	327.68	327.11	329.26	327.59	327.5	328.53	327.78	326.45	326.82	328.45	329.18	328.68	327.92	325.67	328.05	328	328.88	328.22	327.59	326.41	329.63	327.84	328.37	328.12	326.77	327.34	327.7	328.07	327.58	327.18	328.65
329.15	328.18	327.16	328.86	329.66	328.85	328.86	327.23	328.58	329.65	329.49	328.7	327.97	328.44	328.8	327.36	328.62	327.97	328.73	329.59	327.21	327.72	328.7	329.06	328.86	327.85	328.81	328.67	327.99	328.08	328.71	328.27	329.63	328.16	328.92	329.02	329.55	329.15	328.24	328.52	327.99	329.11	328.07	328.32	328.9	328.03	327.83	328.08	327.36	327.69
304.99	303.53	304.72	303.22	303.35	303.61	304.54	303.79	304.96	303.97	304.56	305	304.36	305.1	304.43	305.87	305.13	304.38	304.25	304.33	304.41	303.86	303.37	305.03	304.64	305.06	304.13	304.42	303.74	303.01	303.67	304.26	304.7	305.02	304.53	304.33	303.69	306.15	304.57	305.24	304.19	304.25	303.37	304.19	303.94	304.27	304.25	304.45	304.84	303.72
303.23	303.81	304.75	304.03	302.89	303.91	304.64	303	304.06	302.74	303.69	303.25	302.07	303.94	303.63	303.97	303.86	303.85	303.98	303.31	303.47	303.84	303.54	302.83	303.43	303.33	302.64	303.88	304.07	303.27	302.93	303.27	304.44	304.31	302.58	302.56	303.07	303.53	303.46	303.35	303.71	303.28	304.14	302.89	303.71	302.51	302.56	303.41	302.69	302.17
308.45	308.37	308.16	308.7	308.29	310	310.04	308.07	307.67	308.64	308.51	309.53	308.51	308.58	307.33	308.17	308.89	309.27	308.66	308.67	309.62	309.56	308.88	308.79	307.67	308.94	309.69	309.21	309.46	309.53	308.5	308.43	308.43	308.73	308.87	308.73	308.69	309.24	309.29	309.79	309.01	309.05	308.82	309.82	308.67	307.81	310.48	307.89	307.47	310.01
302.01	302.7	303.98	304.17	303.55	303.82	303.9	303.6	303.85	303.8	303.03	303.35	302.17	305.25	303.99	303.03	303.28	303.04	304.25	304.13	302.62	304.32	304.55	302.12	302.51	303.63	302.62	303.89	302.31	303.27	303.17	301.07	304.76	302.58	303.69	302.62	303.82	301.89	302.51	303.26	303.27	304.66	304.68	303.7	302.7	303.04	303.46	302.7	303.19	303.64
301.47	301.58	300.02	300.48	301.72	301.81	299.83	302.2	299.81	301.54	301.73	300.87	300.79	300.91	301.99	302.78	301.07	299.98	300.62	302.25	301	301.96	300.48	301.56	301.51	301.85	301.36	301.67	300.77	301.24	300.78	300.85	300.99	301.72	301.63	301.69	302.09	300.28	301.56	301.6	300.48	301.12	300.11	301.92	302	301.55	301.68	300.47	301.28	300.39
324.05	325.18	325.04	324.35	323.91	325.45	324.31	324.47	323.92	324.49	324.2	325.97	324.99	323.32	323.95	325.68	325.45	325.3	325.49	325.28	324.3	326.01	324.57	325.39	325.39	323.88	324.11	326.18	324.83	324.08	325.56	324.55	325.24	324.26	324.42	324.67	324.73	325.07	324.99	324.9	324.53	325.51	324.98	325.32	324.01	324.8	325.55	325.55	323.96	323.85
324.13	324	325.08	323.79	325.7	324.33	324.08	322.71	325.13	323.76	325.43	324.28	324.93	323.82	324.64	324.69	326.03	326.07	323.95	324.65	324.06	324.13	323.58	323.82	323.97	322.91	325.7	324.36	324.94	323.18	324.11	324.64	324.76	325.03	324.35	324.58	324.06	324.09	325.83	324.37	324.82	325.89	324.18	324.51	323.39	324.49	323.98	325.08	325.05	324.56
314.67	312.73	313.68	313.04	313.09	312.93	313.03	312.44	312.13	313.42	313.56	313.25	312.75	312.51	313.7	313.57	311.51	312.87	313.39	314.8	313.54	312.17	313.05	312.67	312.51	313.08	312.7	312.49	314.31	312.46	313.03	313.39	312.79	312.3	313.31	313.25	313.33	313.6	313.14	312.94	313.15	313.67	312.38	312.7	313.94	312.14	313.86	312.85	314.92	312.66
318.65	319.08	320.1	319.28	320.1	319.52	319.4	318.72	318.92	320.09	319.46	319.87	318.51	320.37	319.07	318.54	318.64	319.02	319.13	320.26	319.8	319.72	318.82	319.34	319.16	318.87	318.2	318.81	319.42	318.07	319.66	319.09	319.62	319.26	318.67	319.48	317.78	319.06	319.55	319.19	319.58	318.42	320.05	319.42	319.16	319.3	320.15	320.09	319.13	318.52
312.1	312.23	311.06	312.78	311.36	313.29	311.89	312.7	312.56	312.15	312.17	311.53	312.95	312	311.27	311.14	313.69	311.15	312.5	312.67	312.03	311.03	311.61	312.68	312.38	311.75	312.87	312.08	313.04	311.17	312.69	311.31	312.23	311.56	312.12	312.75	312.91	312.05	311.25	311.82	311.9	312.68	312.58	312.34	311.71	312.36	313.11	311.75	312.14	311.92
302.74	305.8	303.92	303.37	304.29	304.44	302.99	305.34	303.63	305.57	303.73	305.65	303.43	303.17	303.14	303.34	304.09	304.73	303.91	304.64	304.4	303.81	303.9	304.15	304	303.27	303.42	304.52	305.11	304.16	303.48	302.66	304.67	302.7	304.59	304.28	304.86	304.16	304.3	302.78	303.81	303.18	303.57	303.27	303.25	303.07	303.5	304.69	304.23	303.14
301.72	300.95	301.11	301.73	302.1	301.5	300.77	300.92	301.25	300.45	300.66	300.27	302	300.41	303.42	301.36	300.24	300.61	301.38	302.11	300.92	300.57	300.78	300.5	301.49	300.33	301.34	300.95	301.86	301.3	300.17	300.13	301.52	301.37	301.27	299.78	300.99	302.01	300.67	300.59	301.2	300.77	301.78	301.43	299.63	300.29	301.72	300.84	300.69	301.4
303.96	303.97	304.19	306.24	304.41	304.33	304.7	304.36	304.29	304.73	305.88	304.47	304.82	303.61	304.49	304	304.54	305.24	304.38	304.93	304.08	304.06	304.86	304.99	304.73	304.96	304.48	304.88	303.48	305.53	304.79	304.59	304.35	304.71	304.29	304.58	304.36	304.12	304.64	305.16	305.09	304.58	305.46	305.76	303.55	303.51	304.45	304.79	303.74	303.37
313.03	313.11	313.53	313.5	312.84	312.26	313.25	312.48	313.47	312.73	314.42	313.11	312.76	314.02	313.51	313.9	314.05	314.55	312.91	313.56	314.22	313.19	312.8	312.95	312.89	312.65	313.02	313.74	313.44	312.99	312.98	312.36	314.31	312.6	313.36	312.94	313.12	312.42	313.14	312.83	312.54	312.31	313.5	313.1	313.73	312.66	313.32	314.31	312.98	313.54
315.78	315.19	315.73	316.38	315.53	315.42	315.09	316.06	314.82	316.84	315.99	317.34	315.96	316.42	315.32	315.71	315.61	316.59	314.41	316.13	316.35	315.27	315.27	315.27	314.87	316.21	317.15	316.11	316.01	315.59	315.31	315.38	315.37	316.17	315.34	314.84	316.66	316.19	316.43	315.88	316.24	316.16	314.47	315.67	315.72	316.49	315.16	315.25	316.42	314.29
306.94	306.35	306.94	305.65	306.94	306.99	306.26	306.3	306.09	307.35	304.81	306.51	306.3	305.8	306.54	305.62	307.15	306.44	304.9	306.19	306.46	304.65	304.66	306.44	306.8	306.74	306.55	306.24	305.62	305.29	306.1	305.72	306.45	305.87	305.01	305.9	306.62	306.34	305.91	305.62	306.56	305.22	306.76	305.55	305.35	304.5	306.28	306.11	305.83	306.05
303.98	303.24	302.32	302.94	302.18	302.64	302.85	303.34	301.93	303.48	301.39	303.64	303.11	301.95	302.87	302.95	302.09	301.62	301.14	302.49	300.61	302.51	302.06	301.8	302.62	302.44	302.38	302.37	302.49	302.78	301.45	302.75	303.04	301.89	302.84	302.55	301.52	303.5	302.1	302.81	301.39	303.2	302.48	302.63	302.02	302.52	302.6	302.58	302.04	303.25
304.75	304.24	304.25	305.46	304.28	304.32	304.08	304.55	303.88	303.46	304.38	304.07	305.05	305.09	304.74	303.91	303.36	304.94	304.97	304.71	305.53	303.78	305.25	305.56	304.38	304.47	303.62	304.61	304.1	304.78	305.63	305.17	305.11	304.32	304.45	304.42	303.82	303.95	304.68	303.61	303.46	305.24	303.91	304.95	304.04	305.42	305.41	304.33	303.84	303.91
296.85	297.69	296.87	297.68	297.59	299.57	297.17	296.42	296.65	295.4	297.52	295.06	296.77	296.57	296.37	296.24	296.79	296.66	297.08	297.42	297.23	297.52	296.73	296.64	297.19	296.78	296.58	296.42	296.49	297.7	296.32	296.7	297.27	295.73	296.44	296.37	297.45	297.34	297.81	297.69	296.33	295.82	296.26	296.99	296.55	297.18	296.94	297.72	296.71	296.83
315.29	313.9	314.6	314.38	315.5	314.02	312.96	315.5	313.35	314.46	316.53	313.2	314.34	313.9	314.42	315.09	312.97	314.38	313.18	315.11	313.21	314.61	314.67	315.72	313.89	314.12	314.87	313.58	314.43	313.13	313.6	313.46	313.32	313.33	313.67	313.51	314.42	313.57	314.34	313.17	315.87	314.36	314.21	313.8	314.33	313.47	313.85	312.77	313.88	314.06
304.76	306.23	304.61	304.35	305.75	305.42	304.39	306.16	305.18	304.62	305.49	306.74	305.16	305.71	306.51	305.46	306.12	304.61	304.71	304.75	305.14	304.29	305.26	304.85	305.14	306.51	304.76	304.85	306.55	304.53	304.93	304.48	304.78	304.36	303.91	304.95	306.84	304.57	305.37	305.29	305.44	305.39	304.44	304.68	305.59	305.85	305.57	304.22	304.92	305.76
312.76	314.58	313.78	313.2	313.5	310.82	312.87	313.53	313.15	313.95	313.22	313.24	313.64	312.37	314.1	313.3	313.28	313.86	311.86	311.87	313.11	314.21	313.4	313.06	312.88	311.99	312.98	313.16	313.75	312.58	312.81	313.14	313.1	313.06	312.48	312.47	313.14	312.37	312.51	313.6	313.54	312.65	312.48	312.83	313.31	313.53	311.93	313.64	312.55	312.73
310.89	310.36	311.73	310.55	311.21	310.48	310.73	309.62	310.92	310.58	311.08	311.08	310.4	311.37	309.97	309.61	310.19	310.56	309.66	310.72	309.99	311.35	310.35	310.42	311.21	309.87	310.77	310.47	310.85	310.15	310.56	310.05	311	310.3	309.43	310.78	310.66	310.15	310.25	311.12	311.06	309.94	311.53	311.1	309.76	310.31	310.57	310.99	310.88	311.13
314.62	314.76	314.98	314.79	314.91	315.42	314.7	316.73	313.95	313.31	314.14	315.53	316.33	315.75	314.38	315.33	315.2	314.45	315.21	314.96	314.75	316	315.15	314.67	315.05	314.44	315.69	314.7	315.35	313.81	315.46	314.7	314.59	314.81	314.68	313.96	314.89	314.9	315.31	315.56	316.15	315.01	316.69	314.59	314.08	315.89	314.28	315.33	314.75	315.45
310.58	310.63	309.82	310.34	310.72	310.33	311.32	311.48	311.15	311.65	311.34	310.07	311.86	310.98	311.55	310.97	311.41	312.96	310.29	309.94	310.83	309.94	310.72	310.57	310.67	310.98	309.9	310.29	311.23	310.17	311.42	310.36	310.16	311.12	310.5	309.95	310.8	310.66	310.2	310.58	311.23	312.47	311.83	311.26	310.34	310.7	311.56	310.52	310.81	311.36
296.88	297.44	297.05	296.29	297.16	297.36	296.64	297.83	298.42	297.85	297.09	296.9	298	297.03	296.8	296.09	297.26	297.15	297.28	296.53	297.12	297.75	298.04	296.77	296.84	296.4	297.29	297.99	296.99	297.48	295.27	296.7	295.64	296.44	296.62	295.11	297.77	297.06	296.13	296.54	295.55	297.03	297.93	296.46	297.21	296.59	297.11	296.63	296.66	296.55
297.49	298.59	297.12	296.34	296.83	297.74	296.44	297.52	297.06	295.78	297.08	296.64	297.21	296.45	296.58	296.89	297.14	296.45	297.8	297.26	296.72	296.65	296.78	296.62	295.18	296.87	296.86	297.7	296.83	296.31	297.6	297.58	297.95	296.92	295.94	296.06	296.13	297.77	296.47	297	295.96	297.08	296.95	297.74	296.05	297.46	296.33	297.31	298.23	296.34
325.27	325.62	324.56	325.31	325.28	325.45	324.68	325.47	326.46	326.45	324.89	325.42	325.36	324.87	324.91	324.48	325.87	324.67	326.06	325.05	325.39	326.31	325.17	325.92	325.84	325.34	325.71	325.15	325.44	326.07	324.52	325.46	325.28	325.33	326.31	325.12	324.71	325.21	324.73	325.61	324.47	324.88	324.84	324.54	325.76	325.05	325.01	325.07	325.03	326.4
324.85	325.87	324.33	324.19	324.7	324.67	325.27	324.31	324.42	324.55	325.04	323.72	326.27	323.69	324.86	324.69	325.23	323.55	324.29	325.29	324.71	324.88	325.2	324.93	325.21	323.83	323.73	324.87	324.23	325.56	323.85	324.65	324.02	325.95	324.92	324.48	323.77	323.34	324.16	324.38	325.95	323.6	323.71	323.49	323.92	324.02	323.86	326.35	325.3	324.74
325.09	324.57	324.88	326.41	324.92	324.5	323.59	325.26	325.66	325.94	324.57	323.92	323.93	326.02	324.3	325.41	326.27	325.49	325.63	324.52	325.12	325.23	325.45	324.57	324.22	325.36	325.38	325.3	324.43	325.39	326.76	324.81	326.32	324.6	325.45	324.38	325.5	325.96	324.89	325.63	326.04	324.11	325.64	325.32	324.87	324.17	325.27	325.57	325.42	325.9
313.34	314.5	315.04	314.77	314.26	314.31	313.02	313.02	315.44	313.99	313.67	313.35	313.85	314.69	312.86	315.4	313.82	313.14	313.87	314.63	313.86	314.72	313.94	313.71	314.68	313.68	312.72	315.62	313.64	314.24	314.47	315.61	313.85	313.85	314.01	312.72	313.5	314.86	314.1	313.42	314.32	314.23	314.07	313.42	313.14	313.22	313.87	313.42	313.67	314.2
317.15	316.99	316.04	317.67	317.27	316.4	317.88	317.57	317.1	317.37	316.41	317.33	318.11	318.23	316.91	316.53	316.92	317.35	315.3	317.64	316.25	316.97	317.17	318.6	318.41	318.05	318.85	318.49	318	316.81	316.78	316.98	316.79	317.64	317.21	317.15	318.02	318.37	317.98	316.1	315.59	316.92	317.43	315.94	317.74	316.5	316.3	317.4	315.56	317.06
327.89	326.26	326.85	326.92	327.11	327.31	327.3	325.65	327.65	327.42	326.51	325.91	326.85	327.41	326.31	325.88	326.48	327.83	326.07	327.56	326.62	327.79	327.16	326.01	327.65	328.17	326.7	326.84	326.01	327.62	326.94	326.81	327.33	326.82	326.46	328.33	327.22	328.62	326.26	326.62	325.39	326.55	326.07	326.2	327.41	326.6	327.99	326.34	326.56	326.3
303.61	303.4	303.01	302.93	303.53	304.08	303.28	303.9	303.03	303.81	302.72	301.99	303.5	302.82	303.3	303.87	302.68	303.64	303.56	304.28	303.99	302.45	303.57	303.64	304.02	302.58	302.99	302.97	303.21	303.06	303.16	303.61	303.68	303.44	303.86	302.24	302.04	304.11	304.14	302.97	302.47	304.22	303.32	303.14	304.5	303.57	303.18	303.6	302.61	303.57
304.6	303.98	304.08	304.04	304.58	303.4	303.38	304.11	303.66	303.41	304.39	304.25	304.09	303.34	302.42	304.13	302.56	304.33	303.27	303.65	304.79	304.54	302.68	303.77	304.23	303.68	303.97	303.78	304.31	303.45	303.95	303.94	304.18	304.09	303.78	303.99	303.84	304.32	303.88	302.84	303.83	304.44	303.48	304.06	303.08	304.03	303.78	303.35	304.36	305.4
304.27	305.86	303.87	304.12	304.29	304.98	304.49	304.63	303.83	305.16	304.47	305.91	303.72	304.55	304.2	304.53	304.22	303.8	303.96	303.27	305.6	303.71	302.98	303.82	305.76	302.18	304.56	303.73	304.65	304.09	303.6	304.36	305.3	303.43	304.06	304.73	304.17	303.62	305.39	304.74	303.43	305.81	303.6	304.23	304.22	304.2	304.15	304.99	305.2	306.27
302.39	303.18	303.2	302.53	304.06	303.59	303.33	303.44	302.39	303.61	305	302.98	303.55	303.64	303.64	303.69	302.92	303.55	303.35	303.23	304.11	303.44	304.05	303.01	303.07	302.93	302.14	302.81	302.87	303.65	304.39	302.7	302.83	302.9	303.59	303.1	303.43	304.17	303.56	302.65	302.98	302.86	303.2	302.44	303.62	302.66	303.52	303.22	304.14	304.38
307.08	306.7	305.54	307.18	306.25	306.61	305.08	307.09	306.78	306.53	306.1	305.82	306.98	306.58	305.67	306.71	305.92	305.49	304.93	305.73	305.64	306.98	305.78	306.94	306.35	305.07	308.33	306.11	306.13	306.4	305.88	304.74	307.59	306.06	305.81	306.19	304.75	305.89	306.96	306.73	304.61	307.1	305.65	306.39	305.97	306.09	305.57	306.49	305.82	306.3
315.49	314.94	313.93	314.23	314.5	315.37	315.62	315.61	313.96	315.39	314.95	315.38	313.89	314.64	313.99	314.82	315.05	314.84	314.49	315.41	315.19	314.77	315.11	314.68	314.54	314.41	315.3	315.1	315.33	315.32	313.93	315	314.63	315.51	314.3	314.79	314.99	315.12	314.91	314.74	315.67	313.92	314.18	314.36	315.35	314.07	314.63	314.01	314.99	315.62
305.12	303.67	305.65	305.68	305.81	304.85	305.42	305.87	306.09	305.31	304.58	304.84	306.06	304.72	306.17	305.1	306.54	306.2	305.54	305.06	304.56	306.54	304.73	305.48	306.26	305.44	305.82	305.87	306.39	305.72	305.54	305.36	305.47	305.97	305.43	304.92	305.12	305.08	306.4	305.94	305.37	304.68	306.09	306.08	305.5	305.74	306.49	306.48	304.75	305.54
299.38	300.1	298.98	299.35	300.62	300.02	300.45	300.94	300.2	300.94	298.96	299.69	300.61	298.58	298.94	300.52	300.07	300.62	300.05	300.08	299.69	299.82	299.44	299.28	300.16	301.3	300.09	300.03	300.1	299.48	300.79	299.38	300.97	299.45	300.51	299.63	300.85	301.12	300.33	299.63	300.38	299.74	300.82	299.95	300.02	299.37	300.59	300.49	299.11	299.46
307.43	307.63	307.92	306.52	307.07	306.6	307.91	306.41	306.89	308.02	307.52	308.8	307.15	307.49	306.99	307.22	306.71	308	308.87	306.71	307.52	306.01	307.89	307.95	307.76	306.83	308.03	308.23	307.85	307.04	306.17	307.19	307.14	307.28	308.05	306.05	306.8	306.67	306.42	306.28	306.16	305.81	308.1	308.47	306.67	307.54	308.16	307.84	307.61	307.54
324.78	324.38	324.89	324.54	324.54	324.75	324.83	324.67	324.66	325.58	325.31	324.84	325.19	324.94	323.08	326.09	324.83	324.84	324.66	324.38	324.87	324.3	323.73	324.91	324.81	324.72	325.09	325.25	324.63	324.4	324.72	325.12	324.41	324.68	324.31	324.66	324.47	324.43	324.19	324.53	325.57	324.83	324.72	324.7	325.42	325.18	324.85	323.07	325.48	324.77
304.28	304.3	303.21	304.02	303.85	302.81	304.16	304.55	304.45	304.06	304.46	303.94	303.9	303.55	304.04	305.46	303.76	303.74	303.51	304.88	304	303.67	304.24	304.02	303.22	304.41	303.69	303.61	304.24	303.73	304.57	303.88	302.95	304.39	303.65	303.15	303.59	304.84	303.06	304.39	303.95	303.15	304.01	303.68	303.78	303.39	304.16	303.42	303.8	304.17
303.87	305.16	303.71	304.48	304.09	304.01	304.28	304.27	303.61	303.92	304.54	303.35	303.83	304.84	305.81	305.44	304.24	305.94	305.04	304.68	304.59	304.27	304.19	305.62	306.16	305.06	303.58	305	304.93	303.88	305.94	305.05	303.49	304.99	304.61	304.34	304.72	304.62	303.42	305.27	303.87	304.34	304.48	305.76	306.33	305.17	303.56	305.14	304.53	305.07
293.7	293.31	294.61	294.09	293.76	293.96	293.39	295.18	294.07	294.94	294.21	293.94	292.99	294.09	292.57	293.52	293.81	293.36	294.38	294.06	294.05	293.8	294.51	293.14	291.98	294.33	293.39	295.75	293.63	293.91	293.89	293.83	294.03	294.13	293.54	294.24	294.49	292.66	294.28	293.37	293.93	294.52	295.13	294	293.46	294.52	294.04	293.59	294.44	293.51
294.96	295.8	295.42	295.45	296.09	295.69	295.39	295.45	294.73	295.73	295.67	294.82	296.07	294.55	296.98	294.78	295.03	293.92	294.37	295.27	294.87	294.75	295.2	294.44	295.56	295.06	295.67	295.36	294.74	295.14	294.26	295.59	294.85	295.41	295.28	295.14	294.87	296.03	294.8	295.2	295.2	294.72	295.25	295.73	294.6	294.07	294.24	294.7	295.38	295.57
325.43	324.39	324.93	325.06	323.71	325.94	324.6	324.68	325.83	324.47	325.57	325.55	324.69	324.68	325.44	325.08	326.58	325.26	324.51	324.11	324.16	324.32	325.33	324.22	324.94	324.17	322.92	324.85	324.55	324.32	324.61	325.77	324.7	323.73	324.86	324.58	324.67	326.3	324.41	324.48	324.12	324.89	325.26	325.02	323.75	324.97	324.53	324.35	324.85	323.99
301.44	301.08	301.48	300.32	300.59	301.2	302.46	300.67	301.6	300.54	301.54	300.15	300.73	301.15	301.25	300.44	300.93	301.17	300.46	301.57	301.35	300.08	300.95	300.38	300.76	299.77	300.93	301.69	299.6	301.57	300.38	300.97	300.9	301.54	300.23	300.42	301.58	300.95	302.78	302.03	301.58	302.5	300.34	301.83	300.63	299.77	300.06	301.96	300.6	301.22
296.4	294.85	295.52	295.24	295.16	295.36	296.01	295.43	294.45	295.7	295.21	296.14	294.97	294.98	294.97	295.21	294.96	294.84	294.6	293.88	294.96	296.09	294.09	294.3	294.06	295.39	293.51	295.32	293.55	292.88	294.65	294.42	295.3	296.5	295.53	296.14	294.13	294.45	295.25	293.35	294.51	295.27	294.97	293.62	295.13	295.31	294.92	294.41	295.04	294.81
304.94	304.48	304.85	305.02	304.37	303.66	304.91	304.1	304.9	303.96	304.85	304.54	304.96	304.4	304.61	304.18	304.1	304.92	303.92	304.85	304.22	305.39	304.79	303.36	304.39	305.02	303.97	305.29	304.29	303.52	304.43	304.19	303.27	304.01	304.33	304.68	303.87	303.33	305.52	304.89	303.98	305.24	303.68	305.39	304.22	304	304.27	304.96	303.81	303.89
303.03	303.69	301.66	302.4	302.5	302.34	301.98	301.96	302.16	301.98	303.3	303.2	302.65	302.69	302.23	303.07	303.55	301.57	301.68	302.56	303.45	303.99	302.12	303.27	302.18	303.05	303.14	302.35	302.88	302.41	302.51	301.02	303.64	302.32	303.13	303.51	301.39	303.22	303.34	301.64	301.39	300.96	302.96	302.86	302.5	301.72	302.18	303.02	302.78	302.59
305.39	303.74	304.91	305.19	304.86	305.33	303.61	303.92	305.59	305.17	305.83	305.95	303.32	305.52	305.31	304.13	304.72	304.52	304.29	304.21	304.61	304.5	305.29	305.12	303.95	304.24	305.48	304.33	304.62	304.92	303.59	305.36	305.15	304.26	305.97	303.8	304.13	306.13	304.7	304.25	306.2	303.46	304.54	305.22	303.71	305.3	305.15	306.1	304.25	304.3
314.36	312.81	314.3	313.39	313.7	314.65	313.82	314.48	314.07	313.9	314.54	313.53	313.74	314.61	314.65	314.17	313.81	315.49	315.51	314.4	314.03	313.39	313.97	313.35	314.6	313.64	313.6	313.55	314.47	313.9	312.74	312.06	313.87	313.92	313.11	315.38	313.82	312.72	313.55	314.5	314.22	314.59	314.8	314.13	312.66	314.7	314.31	314.94	312.83	314.31
317.92	317.85	318.44	317.21	317.99	317.03	318.06	317.96	318.47	318.6	318.41	317.75	318.85	319.57	318.16	317.61	316.74	318.31	319.77	318.08	317.86	318.27	318.06	318.94	318.13	318.07	319.33	317.88	317.59	318.64	318.56	317.63	317.43	318.56	318.2	319.18	318	318.36	318.24	318.72	318.68	318.68	319.12	318.24	317.91	318.37	318.83	318.62	317.63	317.62
305.13	304.38	303.29	306.66	302.84	304.5	304.41	304.32	302.7	303.63	304.35	304.59	304.83	303.68	304.8	304.64	303.82	304.39	304.39	303.62	304.55	303.63	305.02	304.47	305.15	305.01	304.57	303.08	304.09	305.08	303.87	304.1	305.73	304.07	304.17	304.11	304.85	303.67	304.45	304.9	304.46	305.59	304.22	305.34	304.39	304.48	304.18	303.91	303.43	305.23
302.38	304.71	303.9	303.96	304.14	304.02	303.96	304.39	302.58	304.33	304.68	303.01	303.97	304.46	304.56	305	304.45	305.27	304.25	304.59	303.85	303.65	304.71	305.1	303.89	305.03	303.89	303.87	303.96	304.06	302.96	304.01	304	304.22	304.57	303.83	303.92	305.1	304.24	303.82	303.7	305.01	303.83	304.93	304.66	304.82	304.07	305.93	303.62	303.57
294.9	294.73	294.96	294.68	294.93	295.2	296.6	296.48	295.04	295.11	294.52	295.84	295.24	294.61	295.64	294.4	295.62	295.25	295.12	294.16	295.24	294.59	294.58	294.66	295.49	295.74	293.64	294.63	295.95	293.86	294.02	295.72	295.74	293.95	295.21	295.7	295.82	295.38	295.32	295.08	295.71	295.47	294.86	293.62	294.88	295.06	295.71	295.41	295.36	295.97
320.13	319.5	319.66	318.91	318.86	319.22	319.98	319.95	318.92	319.14	318.43	318.17	319.66	319.14	319.68	318.69	318.9	319.42	317.45	318.41	320.19	319.55	319.2	320.83	319.05	319.92	319.24	320.21	318.61	319.16	319.07	320.22	320.15	318.8	319.66	319.24	318.56	318.77	319.7	319.27	319.9	319.89	318.31	318.54	319.22	319.33	318.19	318.76	319.09	319.12
308.25	309.98	308.32	307.59	309.71	308.1	307.92	308.19	308.57	309.26	310.11	308.04	308.19	308.67	309.04	310.01	308.59	309.36	308.86	308.82	308.38	308.62	309.05	308.93	309.61	309.75	308.03	308.4	308.9	308.9	308.7	308.94	307.84	308.55	309.07	308.29	310.16	309.56	308.08	308.61	310.21	309.48	308.65	308.49	309.17	308.63	307.6	308.98	309.83	309.84
293.84	294.59	294.19	293.79	294.38	293.33	294.08	293.16	293.6	293.85	294.06	293.82	294.78	293.1	294.02	294.73	294.73	294.12	293.45	295.03	293.97	294.08	293.65	294.95	295.27	293.4	294.93	294.69	295.18	295.15	293.9	294.39	292.32	294.22	293.87	294.25	294.24	293.21	293.05	294.29	292.85	293.62	294.18	293.98	295.05	293.42	294.99	293.87	294.63	293.68
313.95	313.38	313.68	313.15	313.55	313.07	313.5	313.64	312.57	314.08	313.29	312.7	314.8	314.67	314.42	314.72	314.95	315.03	314.37	313.63	314.3	313.55	313.29	313.23	313.21	313.64	313.43	314.03	313.78	314.08	313.74	314.24	313.8	313.54	314.06	313.58	313.12	314.13	312.38	314.04	313.77	314.18	312.52	314.91	314.9	312.06	314.07	313.69	314.13	314.05
311.28	310.23	312.21	311.62	310.46	312.5	310.85	311.03	311.19	312.05	311.29	311.65	312.41	312.34	311.83	312.1	311.45	311.48	311.49	311.06	310.41	311.38	312.3	311.37	311.36	311.17	311.76	313.06	311.93	310.15	311.73	312.15	312.29	311.94	310.63	310.59	311.71	311.98	310.55	311.43	312.22	311.28	311.45	310.78	311.24	310.49	310.87	310.51	310.32	309.72
303.22	304.22	303.32	302.63	303.15	301.89	304	303.93	303.14	303.6	303.33	303.43	303.03	301.6	301.96	302.52	301.94	302.89	301.51	302.68	302.16	302.76	303.16	303.98	303.16	302.59	303.13	301	304.06	301.31	302.58	303.21	302.85	303.07	303.2	303.39	303.49	303.15	302.24	303.98	302.83	303.21	303.3	302.97	303.84	302.9	302.39	301.99	303.43	303.55
308.86	310.68	309.48	309.31	307.83	309.33	309.26	309.46	308.92	307.81	308.58	309.06	308.27	308.33	309.44	307.21	308.64	307.85	308.79	310.45	309.08	309.09	308.46	309.16	308.43	308.84	307.9	308.71	308.57	308.24	308.57	309.04	310.14	308.33	308.58	308.99	308.48	308.63	307.77	308.48	309.49	309.25	307.93	308.57	306.88	309.37	309.14	310.27	309.45	309.42
313.21	313.65	311.8	312.97	312.8	313.46	312.99	312.98	313.07	312.44	313.28	313.69	313	312.47	313.8	313.32	312.47	313.64	313.75	312.12	313.5	312.76	313.24	312.93	313.11	312.04	311.51	312.4	311.85	313.43	311.87	313.27	313.75	311.91	312.74	312.44	314.21	312.89	312.44	312.18	313.36	313.75	313.63	313.81	313.36	311.5	313.56	313.47	312.76	313.52
313.8	315.08	313.56	315.42	315.47	314.57	315.02	314.29	314.92	316.48	313.91	315.9	314.65	314.48	313.62	315.91	314.83	315.1	315.99	315.11	315.42	314.69	314.76	315.74	314.35	315.96	314.34	315.49	315.93	314.67	314.02	314.56	314.86	314.34	314.29	315.02	314.92	316.39	314.78	314.89	315.1	314.03	315.49	315.6	315.42	313.85	315.49	314.9	315.99	314.39
317.32	318.83	316.59	317.47	316.77	316.93	315.62	315.83	318.27	317.33	317.7	316.59	316.86	317.51	318.51	318.14	318.05	317.27	317.16	317.63	318.97	317.72	318.09	319.1	317.45	317.25	318.84	316.41	317.33	317.82	317.69	318.07	315.68	317.71	316.62	317.71	317.12	317.1	317.93	316.44	317.45	317.87	317.2	317.09	317.98	317.03	317.74	317.03	317.82	317.83
302.14	300.53	302.87	301.61	302.12	302.17	302.46	302.78	303.51	301.6	302.14	302.34	302.99	302.09	302.51	302.2	303.25	302.63	301.93	301.93	303.25	302.66	302.13	301.57	302.2	302.53	303.26	302.01	301.6	302.4	303.53	301.8	302.46	302.24	302.55	301.89	302.54	303.41	302.12	302.75	301.55	302.97	302.05	302.25	303.02	303.16	302.28	302.96	302.59	303.51
295.65	294.93	295.47	296.1	294.93	295.22	296.09	295.26	295	294.1	294.07	295	295.88	295.01	295.37	294.7	295.49	294.85	296	295.79	294.29	294.53	295.15	294.95	295.73	295.68	295.11	296.03	294.72	295.07	294.84	294.97	294.44	294.91	294.3	295.29	295.44	295.47	294.45	294.83	295.42	296.33	295.08	294.63	294.41	296.16	295.28	295.16	295.15	294.7
304.61	303.86	303.21	304.07	304.41	303.82	305.28	304.29	303.96	304.23	305.34	305.41	304.94	304.38	303.74	304.08	304.52	304.6	304.63	303.41	304.57	303.2	303.23	304.8	305.21	305.15	304.81	304.03	304.94	305.01	304.08	303.57	303.76	304.36	305.31	304.21	303.57	303.28	302.92	304.36	304.92	303.04	303.3	304.49	305.31	305.08	304.28	304.36	304	302.96
300.92	299.39	298.86	299.45	300.09	300.09	299.24	300.85	298.93	299.84	299.88	300.08	300.07	301.31	299.83	299.61	300.2	301.02	300.72	300.01	299.82	300.95	301.74	300.58	300.82	300.77	299.75	299.65	300.57	301.04	299.8	299.74	299.52	299.54	299.39	300.51	299.75	299.44	300.7	299.47	300.19	300.55	301.2	300.61	300.61	300.58	299.98	300.71	300.04	300.17
294.29	294.74	294.89	293	294.32	293.14	294.16	293.99	293.42	294.15	293.34	294.7	294.68	293.42	294.68	293.73	292.6	294.81	293.32	294.21	293.87	295.57	293.44	293.79	293.71	294.58	295.03	292.75	295.54	293.77	295.02	294.51	294.11	294.5	293.49	295.06	293.62	294.9	294.23	294.02	294.44	294.16	294.25	292.95	293.35	294.87	293.96	295.01	295.23	294.46
314.28	315.01	315.91	315.46	314.35	315.08	315.6	314.01	315.21	314.64	314.46	314.64	315.87	315.65	314.77	315.11	315.88	314.96	314.46	314.28	315.72	314.84	314.3	313.32	314.34	315	313.36	313.67	314.2	316.08	314.2	314.59	316.21	314.38	315.05	315.11	314.69	314.55	313.99	314.89	313.89	314.02	315.36	315.3	315.39	314.96	315.29	315.15	315.23	315.27
293.01	293.18	294.18	293.64	294.81	293.9	294.22	294.81	294.12	295.48	293.94	294.23	293.01	293.96	296.81	294.25	293.51	294.5	293.58	294.23	294.03	294.64	293.7	294.19	294.21	293.86	293.51	293.25	293.68	295.36	294.12	293.89	293.89	294.17	294.18	294.83	293.43	293.48	294.49	293.6	293.6	293.58	294.29	294.04	294.15	293.98	295.15	293.52	293.9	294.43
317.95	319.51	319.47	318.85	318.72	319.34	318.18	319.22	318.15	318.72	317.78	320.12	318.84	319.17	318.51	318.84	318.26	317.27	319.06	319.2	318.5	319.09	318.73	318.95	318.91	318.77	318.72	317.61	317.71	320.34	319.16	319.11	317.95	317.24	319.39	318.39	318.95	319.12	318.74	317.85	318.89	318.03	317.87	318.24	319.26	318.53	319.19	319.04	318.2	319.39
301.95	302.31	303.55	301.82	302.26	302.3	301.85	303.41	301.48	302.99	302.15	302.44	302.15	302.26	302.62	303.73	302.56	301.02	303.21	301.62	302.08	301.85	303.11	302.81	303.23	301.93	302.04	302.21	302.88	302.22	302.37	302.27	302.63	303.88	301.48	302.36	303.18	302.74	302.16	302.78	302.81	303.45	301.52	301.19	303.03	302.64	301.83	303.61	303.5	301.95
300.26	299.48	300.38	299.97	299.97	300.49	298.45	299.33	301.57	300.65	299.87	300.76	299.77	300.53	300.6	300.65	301.24	300.62	300.08	299.46	300.04	300.26	300.21	299.62	299.01	299.62	299.85	299.08	300.55	301.28	299.06	300.23	300.44	300.32	300.29	300.73	300.21	300.64	300.72	300.92	299.16	300.58	301.48	301.33	301.86	300.78	299.96	301.73	300.58	299.83
311.58	311.89	312.5	313.01	313.5	312.87	311.52	311.68	312.38	312.55	313.25	311.5	311.9	313.19	312.02	311.92	312.86	311.94	313.08	312.36	312.89	312.43	312.55	312.75	313.05	311.5	312.37	311.97	312.7	312.01	313.51	311.5	312.05	310.82	311.45	311.92	311.83	313.06	311.52	311.5	312.53	313.21	311.72	314.19	312.62	312.6	311.74	312.37	312.42	312.7
314.82	312.75	313.59	312.96	313.74	314.47	314.6	314.37	313.23	314.14	314.36	312.35	313.99	313.54	313.69	314.72	313.06	314.7	312.68	312.66	314.51	313.85	313.25	313	313.39	314.08	313.08	312.92	311.83	313.98	313.78	313.61	313.26	313.56	313.52	312.44	313.83	313.71	313.84	314.54	314.3	315.09	313.98	313.62	313.06	314.3	312.63	313.5	313.83	313.76
312.63	312.35	313.19	312.31	312.85	313.57	313.68	313.79	313.13	313.02	312.24	313.49	314.98	311.88	311.44	312.79	313.37	313.41	313.69	313.06	312.49	313.3	313.23	313.58	313.58	313.59	310.8	313.33	313.91	312.37	313.72	313.44	311.3	312.85	313.43	311.87	312.2	313.38	313.11	313.17	312.76	313.21	313.7	312.93	314.08	313.39	313.3	312.94	313.46	312.22
304.91	304.15	303.39	302.73	302.59	303.92	303.84	303.67	304.18	304.17	304.64	304.14	303.8	303.93	303.36	302.72	303.45	302.81	302.6	302.86	303.64	303.78	303.31	302.68	302.14	304.04	303.13	303.61	303.65	303.29	302.78	303.54	303.9	303.16	303.79	303.14	302.53	303.25	304.72	304.05	303.5	303.06	303.38	303.62	303.85	303.58	301.81	303.66	303.58	303.22
306.28	305.71	304.68	305.04	305.52	304.17	305.91	306.84	305.99	306.03	305.56	306.16	305.38	306.33	305.87	306.02	305.81	305.14	305.86	305.42	305.56	305.17	306.45	305.87	304.59	305.43	305.37	305.64	305.78	305.44	305.18	305.69	306.46	303.59	305.1	304.57	306.55	304	305.5	305.55	305.5	304.83	305.2	307.83	305.5	306.43	305.19	305.47	305.64	304.99
314.91	315.47	313.67	314.35	315.44	314.4	316.3	316.48	316.35	314.98	315.66	314.64	316	314.85	315.02	314.38	316.46	315.27	315.57	314.14	314.46	314.02	315.71	315.58	315.04	313.32	316.1	315.5	315.84	314.79	314.9	314.69	315.18	315.55	315.73	313.96	316.32	314.97	315.7	314.8	314.05	315.18	315.9	314.22	314.59	314.36	314.33	315.46	314.88	314.71
311.12	311.57	311.42	312.14	310.05	312.07	310.01	312.98	311.97	311.12	311.95	311.48	310.74	310.7	311.97	313.28	311.37	312.04	311.31	311.77	312.32	310.7	310.33	311.14	311.53	312.77	312.45	311.53	311.09	312.33	311.39	311.92	311.17	311.94	310.24	310.61	312.1	311.64	310.32	311.27	311.01	310.92	311.67	310.27	310.32	311.6	310.92	312.83	310.76	311.01
312.87	311.46	311.28	311.89	312.33	312.1	312.73	312.6	312.73	311.84	312.76	311.94	311.99	311.41	312.65	312.52	311.95	311.58	311.6	311.57	313.65	311.88	311.07	311	312.27	312.99	313.01	311.16	313.21	312.16	311.79	312.23	312.28	311.72	311.75	313.27	312.44	312.74	312.19	311.86	311.88	312.43	312.7	312.15	312.69	312.52	312.47	311.62	312.48	311.7
303.17	303.69	303.54	303.33	302.9	301.87	303.5	303.76	302.04	304.01	302.9	302.48	302.23	305.01	302.72	303.38	301.71	303.18	304.21	303.95	303.51	303.47	303.5	302.84	302.86	302.95	303.57	304.06	302.81	303.58	302.88	301.95	302.58	303	302.74	303.29	302.87	304.52	303	303.71	302.48	304.88	303.59	303.33	303.94	302.63	304.26	303.26	302.97	303.24
314.9	314.64	313.64	313.38	313.57	313.52	313.2	313.75	313.22	314.15	313.96	313.57	314.15	313.51	313.86	313.82	314.4	313.41	312.76	314.41	314.6	314.14	314.63	313.71	313.49	314.56	314.76	314.69	313.72	314.32	314.4	313.18	314.05	313.52	315.58	313.05	312.68	312.59	313.6	313.8	312.85	313.91	315.06	313.48	313.11	313.3	313.36	313.06	313.68	314.07
295.84	295.94	294.9	294.33	295.05	295.14	294.69	294	295.48	296.61	295.27	295.36	295.53	295.36	295.73	294.32	294.62	294.99	295.22	294.95	294.45	294.82	295.12	295.1	294.7	294.97	294.69	294.7	294.31	296.21	295.06	296.35	295.99	294.9	294.66	294.8	296.46	293.89	294.47	295.71	294.81	295.22	296.02	296.21	295.53	294.65	295.39	294.83	295.01	295.09
294.64	295.38	292.72	295.91	294.38	296.16	295.21	295.07	293.78	295.2	294.96	296.86	294.37	294.59	294.58	295.47	295.47	294.64	294.72	295.56	294.61	294.31	294.92	295.19	294.31	295.07	294.82	295.54	295.81	294.35	294.1	294.81	294.84	294.79	295.35	294.7	296.05	296.03	294.92	295.04	294.98	294.16	295.15	295.41	295.15	294.75	294.53	295.74	296.26	294.55
312.81	312.52	311.5	314.87	313.19	313.25	312.42	314.71	312.57	313.81	314.22	314.33	314.27	313.86	312.08	313.2	312.94	313.99	312.94	314.15	313.17	314.3	313.44	314.21	314.49	312.2	313.79	313.29	312.07	313.84	313.57	313.42	314.62	313.36	312.39	312.3	314.01	313.75	313.13	312.96	313.48	314.59	314.48	313.86	314.07	312.91	312.75	312.13	312.76	312.28
313.98	313.54	313.31	312.68	313.56	312.89	313.78	312.28	313.24	313.22	314.19	313.57	314.84	314.54	313.17	312.53	314.89	313.41	314.1	314.96	313.47	313.08	312.41	314.1	314.39	313.69	314.34	314.28	314.11	312.5	314.04	313.48	314.24	314.13	313.09	314.55	314.2	313.61	313.56	313.73	314.38	314.37	312.87	313.77	314.21	314.27	313.65	313.68	312.68	313.66
305.3	306.03	306.45	306.24	305.58	305.16	305.74	305.4	305.34	305.9	305.06	304.91	305.62	305.12	304.95	304.61	305.62	304.77	303.94	305.37	306.15	305.38	305.2	304.33	306.4	304.28	306.01	304.76	307.01	303.99	304.09	305.56	306.55	304.78	305.31	304.59	305.77	305.95	305.3	306.16	306.81	304.52	306.66	304.21	305.99	304.41	306.64	305.81	304.45	306.36
312.81	314.11	313.27	313.71	312.09	312.69	312.22	313.02	313.37	313.35	312.35	314.13	313.03	312.82	313.06	313.8	313.43	311.97	313.05	311.46	312.57	313.57	313.64	313.96	313.58	314.14	313.24	314.09	312.82	312.04	312.94	314.17	313.86	312.94	313.4	311.89	312.51	312.45	312.42	312.99	312.33	314.18	312.89	314.48	312.96	312.56	313.89	313.29	314.25	314.32
327.63	328.28	328.59	327.34	328.01	327.72	326.41	326.96	327.84	328	327.62	327.42	328.06	328.49	328.41	327.06	327.2	328.71	327.73	328.41	328.04	328.05	326.73	325.6	328.58	327.78	327.85	327.76	326.6	328.8	327.17	328	328.16	328.35	327.99	327.33	328.34	328.32	328.82	327.74	327.97	327.67	328.11	327.24	326.88	326.94	327.53	326.68	327.68	327.65
309.22	310.68	310.27	310.16	309.37	311.24	310.35	310.56	309.9	309.6	309.2	309.43	308.97	309.17	309.72	310.52	311.76	310.05	310.44	309.32	310.53	310.24	311.02	310.46	309.91	310.85	309.69	309.06	310.2	309.64	310.53	309.93	310.99	308.85	310.66	308.87	310.1	310.31	309.07	309.55	309.98	310.26	309.51	310.39	309.53	309.11	309.16	311.18	310.23	310.32
318.25	319.68	318.4	318.32	317.25	318.13	317.45	318.06	318.28	318.41	318.16	318.25	318.11	316.88	317.73	318.56	318.9	318.08	317.41	318.86	317.99	318.01	317.82	318.46	318.7	318.75	318.55	317.99	317.75	318.88	317.54	317.65	318.44	318.81	317.97	317.72	319.18	317.67	318.07	317.34	318.18	318.05	317.31	318.36	317.71	318.38	318.19	318.13	318.65	318.39
297.2	297.13	296.78	297.28	296.72	297.21	297.41	298.2	296.6	296.59	296.25	296.09	297.45	296.13	295.87	296.65	296.27	298.02	296.08	296.5	297.26	296.85	297.26	295.98	295.97	296.49	297.35	294.54	296.14	297.39	296.53	297.3	297.73	297.42	297.44	296.06	294.66	296.47	297.44	297.03	298.48	297.25	295.89	295.93	296.3	297.95	296.84	296.06	296.65	296.33
298.62	301.12	301.38	300.79	300.71	300.16	300.19	300.61	299.98	300.78	300.61	299.27	298.08	298.97	300.32	299.97	301.28	299.79	300.07	299.5	300.29	300.22	300.94	299.46	300.62	299.74	299.29	299.15	301.07	300.2	300.64	300.4	300.79	300.43	301.23	298.75	300.15	300.08	299.92	300.33	300.85	299.79	301.24	300.65	299.96	300.78	300.07	299.41	300.1	299.66
312.76	313.43	314.56	313.09	313.85	313.97	311.97	313.5	313.1	312.86	314.47	312.74	313.01	311.92	312.56	314.75	313.21	313.25	313.43	312.51	313.58	312.64	313.2	313.79	313.63	312.43	313.93	314.26	312.8	311.92	312.57	313.02	313.13	314.26	312.43	313.18	315.11	313.04	312.24	312.94	313.3	313.1	314.16	313.37	313.89	313.07	312.28	314.14	312.94	312.84
326.81	326.67	327.42	326.76	326.45	326.37	326.32	326.63	326.75	326.54	326.08	326.51	328	327.43	327.1	326.23	326.77	326.36	328.14	327.01	326.38	326.37	326.89	326.92	325.64	327.01	326.44	327.63	325.85	327.77	326.95	326.75	326.71	326.85	326.29	326.68	325.4	326.66	326.34	327.27	326.26	326.23	326.62	327.2	327.7	327.35	326.68	327.09	327.13	327.63
306.31	306	306.77	305.73	306.5	308.03	306.11	307.55	306.42	305.5	308.12	307.39	308.23	306.56	307.22	306.89	306.12	306.94	307.09	306.36	306.55	304.83	305.87	305.67	307.43	306.78	306.99	306.01	306.59	307.34	307.27	306.15	307.36	306.52	307.67	307.07	306.67	306.82	305.8	306.11	307.27	306.37	307.09	305.66	307.31	306.17	306.48	307.1	307.17	305.63
303.18	302.64	303.11	302.77	302.31	303.21	303.28	303.21	303.37	303.15	303.22	301.28	303.82	303.18	304.77	302.93	304.23	303.63	303.17	303.96	301.54	303.09	304.83	303.25	303.57	304.26	303.52	303.06	303.4	303.32	303.96	302.65	304.09	303.3	303.48	302.94	303.03	302.68	303.21	303.12	303.9	303.88	303.57	302.81	303.19	302.3	303.55	303.21	303.7	303.62
308.23	307.05	307.76	306.27	307.22	305.39	306.44	307.19	307.58	308	306.19	306.51	307.64	306.52	306.58	307.98	308.42	308.07	307.08	306.52	307.39	307.52	307.67	306.37	308.04	306.51	306.99	307.59	307.58	308.37	307.01	306.28	306.61	307.07	307.34	307.5	308.22	307.81	307.56	306.75	308.88	306.89	306.57	307.15	307.71	306.09	307.18	307.75	307.51	306.81
315.59	314.49	313.3	312.4	314.47	313.11	313.71	313.94	313.03	314.11	313.08	313.35	314.43	313.61	312.92	314.51	313.94	315.58	314.48	314.79	314.76	314.24	313.81	312.2	313.23	313.4	314.12	313.54	313.14	314.66	314.65	313.8	312.7	314.28	313.7	314.44	314.59	312.05	313.35	312.56	313.69	313.6	313.04	312.99	314.68	314.3	313.58	315.21	314.04	315.09
306.3	306.6	306.18	306.45	306.95	306.56	306.68	306.76	306.35	306.96	304.55	307.27	306.52	307.13	307.59	306.9	306.94	306	307.16	307.4	306.44	306.32	307.37	307.38	307.54	307.02	307.27	307.72	306.08	307.13	306.54	307.81	306.91	306.32	306.3	306.56	306.75	306.71	306.35	307.67	306.81	305.74	307.04	307.55	306.25	304.27	307.49	307.04	307.84	306.21
303.78	303.35	302.18	304.32	303.77	302.56	302.51	304.3	303.78	303.64	303.48	302.83	304.64	304.23	303.05	302.66	304.31	303.35	303.42	303.53	304.29	302.91	304.64	303.29	302.99	303.15	303.73	303.47	303.65	303.36	304.09	303.3	303.31	302.66	302.03	304.5	303.64	303.56	303.97	303.96	303.58	303.03	304.87	302.81	303	304.3	303.23	302.86	303.74	303.79
313.9	312.87	311.79	313.37	313.12	314.53	313.8	313.06	313.73	312.14	312.51	311.71	313.76	313.58	313.72	313.97	313.72	313.6	312.76	312.52	313.89	312.34	313.77	312.97	312.99	313.78	313.91	312.14	313.2	313.27	312.71	312.7	314.98	313.88	313.43	313.07	313.02	313.12	314.03	312.97	313.06	314.38	313.65	313.4	313.39	314.13	313.27	313.37	313.19	313.7
304.13	305.14	306.56	306.55	306	306.78	304.52	305.35	307.05	307.29	305.42	305.77	304.56	306.43	304.58	305.6	306.02	305.01	305.5	306.17	306.19	306.64	306.37	306.43	306.36	303.98	306.47	305.17	306.14	306.38	306.16	306.23	305.36	305.45	304.76	306	306.91	306.81	305.61	305.32	306.11	305.26	306.89	305.69	306.08	306.16	306.56	305.92	305.71	306.12
316.84	315.45	316.44	315.86	316.12	315.01	316.38	315.23	316.36	315.27	315.37	316.05	316.7	316.45	317.15	315.12	316.81	317.77	316.26	315.4	315.9	315.08	315.91	315.39	316	313.95	316.22	316.72	316.37	315.17	315.58	316.94	315.17	315.81	316.18	314.33	315.17	316.07	315.29	316	314.88	315.75	316.69	314.9	314.77	316.15	316.61	316.52	317.39	315.38
305.3	303.71	304.63	305.41	304.28	303.28	304.71	305.38	303.53	304.99	305.27	304.25	305.4	304.58	305.19	305.83	305.5	304.1	304.71	303.38	305.24	303.93	303.72	303.18	305.77	303.51	303.62	304.02	303.85	304.15	303.94	304.09	304.82	304.78	304.45	304.02	304.25	303.56	305.4	304.62	302.85	304.75	304.77	304.86	302.98	303.88	304.06	304.08	304.58	304.32
306.07	304.31	303.35	304.82	303.73	304.13	305.04	305.67	303.8	304.7	303.71	305.66	304.61	304.55	305.75	304.66	303.77	305.43	305.63	303.62	303.53	304.34	304.13	303.57	303.41	304.3	304.02	304.83	303.31	305.62	305.13	304.4	305.46	305.37	303.97	304.28	304.42	305.5	303.54	303.86	304.82	303.89	304.94	304.96	304.04	306.32	304.55	304.83	303.86	304.1
303.31	301.98	303.47	304.05	303.36	303.65	304.16	303.15	304.71	303.22	302.04	303.24	302.97	303.58	303.87	304.47	303.08	303.47	303.08	303.55	303.29	302.92	303.71	303.01	304.13	304.37	304.26	303.64	304.05	302.1	303.16	303.25	304	304.32	303.48	303.36	302.37	302.09	304.38	303.86	302.82	303.35	303.89	302.32	302.53	303.48	302.92	305.28	302.59	303.29
304.88	304.64	304.72	306.22	303.99	305.79	304.79	305.83	304.32	305.4	304.54	305.63	305.54	303.5	303.55	306.12	305.84	305.11	305.19	304.84	305.03	305.25	304.6	305.06	303.25	303.97	304.31	306.65	305.38	305.2	305.15	303.41	305.24	305.18	306.85	304.95	304.45	304.76	304.49	305.94	305.59	303.9	305.54	305.18	305.02	305.24	305.02	303.85	304.97	305.37
326.53	324.29	324.62	324.68	325.53	325.29	324.27	326.66	323.86	325.01	324.22	325.81	324.94	324.45	325.67	324.41	324.34	326.23	324.87	325.49	326.87	325.44	325.65	325.1	324.15	324.8	325.77	324.2	324.92	324.78	325.19	325.63	323.76	324.44	325.04	325.77	325.4	324.83	324.85	325.21	324.59	324.82	324.9	325.68	325.36	325.45	325.48	325.01	325.11	324.76
317.2	317.18	317.83	317.13	316.57	317.77	316.98	317.12	317.45	317.62	318.41	317.32	317.42	316.58	315.79	317.13	317.34	317.59	317.76	317.81	317.53	317.36	317.08	318.67	317.52	317.63	317.24	317.16	318.16	317.48	318.89	316.44	316.91	317.53	316.31	317.15	317.18	318.42	317.47	316.68	317.79	316.98	318.25	316.85	316.12	317.99	316.96	317.93	317.26	316.51
305.19	303.59	304.13	304.3	304.38	304.08	303.35	304.25	303.38	304.87	305.57	303.51	303.47	304.78	304.7	304.39	303.02	303.84	304.39	305.1	303.25	303.71	303.13	302.88	303.38	304.47	304.58	303.7	304.15	303.98	304.02	303.17	303.35	305.15	303.9	303.27	304.18	304.16	303.69	303.65	303.19	304.03	304.13	303.43	304.12	303.47	303.54	304.42	303.97	304.58
325.66	326	324.11	324.42	325.38	326.23	326.05	326.62	324.32	325.79	325.61	325.68	325.65	323.69	324.14	324.29	326.57	325.99	326	326.41	324.79	324.98	324.94	324.51	325.92	325.78	325.74	325.62	326.61	325.52	326.9	324.94	325.62	326.08	325	324.51	324.28	326.58	324.68	325.05	325.22	325.68	325.26	325.74	325.82	326.01	325.01	326.13	324.14	324.09
325.79	325.76	324.86	325.19	326.89	325.18	325.1	324.64	325.84	325.66	325.23	325.57	325.51	324.51	324.82	323.98	324.66	324.82	325.34	325.66	325.54	325.15	325.97	325.29	324.71	325.19	324.85	324.47	324.41	325.52	326.22	324.32	325.14	325.1	325.19	324.13	325.26	325.91	325.62	324.92	326.35	325.92	324.5	326.44	326.39	325.85	325.49	325.04	326.38	325.46
318.24	318.81	320.38	319.1	319.76	319.3	320.28	317.55	320.41	319.8	318.96	319.01	320.09	318.27	319.58	319.47	319.35	318.93	319	318.97	320.35	318.91	318.17	319.21	320.65	320.11	319.67	317.98	320.21	319.65	318.96	319.05	320.24	319.8	319.69	319.19	320.41	318.74	318.59	319.65	319.75	319.02	318.48	318.97	318.49	320.01	319.88	318.69	318.42	318.37
315.32	313.76	315.77	315.06	315.4	315.6	314.29	314.94	315.86	313.68	313.86	314.3	315.86	313.5	315.41	313.92	314.12	314.69	315.63	315.74	314.42	315.84	314.31	315.14	313.88	314.99	315.48	315.24	313.99	314.22	314.99	315.97	314.74	316.65	313.49	315.49	314.98	315.1	316.49	314.83	314.28	314.84	315.75	315.46	315.55	313.83	314.13	314.91	314.54	315.09
312.38	311.78	311.24	313.34	313.28	312.16	311.92	312.62	312.13	311.6	312.64	312.42	312.62	311.31	312.11	311.5	311.76	311.26	311.66	313.26	311.91	312.58	313.19	312.81	312.77	312.9	311.83	312.18	312.1	311.79	311.94	312.33	312.67	311.83	312.69	312.36	312.45	311.85	312.91	312.11	312.21	312.82	312.26	312.11	312.11	312.41	311.52	311.77	311.56	311.36
314.17	315.49	314.84	314.29	314.85	315.02	315.39	314.23	315.22	313.84	314.83	314.16	314.44	315.84	314.4	314.56	314.47	315.93	315.16	315.6	314.68	314.36	314.53	315.98	315.89	314.43	314.33	315.95	314.58	314.66	314.29	315.26	314.74	314.96	315.08	316.36	314.56	314.3	314.63	314.84	315.08	314.96	316.26	314.88	315.14	314.18	314.15	314.81	315.26	316.21
295.16	295.3	295.28	297.52	295.45	296.12	294.9	294.51	294.87	294.09	295.84	296.45	294.44	295.88	295.68	295.14	296.09	296.06	295.57	295.4	296.27	294.99	294.59	295.25	294.19	294.73	296.99	295.53	294.53	295.46	293.12	294.38	294.72	294.14	295.3	295.03	295.78	294.17	295.16	294.32	294.88	294.07	296.04	296.29	295.06	296.51	295.21	294.93	295.35	295.47
328.43	328.78	328.96	327.88	328.29	328.53	328.36	327.95	328.39	328.62	329.1	328.87	329.08	329.82	328.75	328.91	327.8	328.81	327.42	328.13	327.67	328.3	328.22	328	328.7	326.99	327.49	329.73	328.66	329.11	327.96	328.3	328.85	329.67	328.72	327.64	328.35	329.32	327.82	326.89	328.6	327.56	329.08	328.3	330.18	328.37	327.62	328.25	328.55	328.07
313.11	313.13	312.15	313.95	314.42	313.1	312.01	313.47	313.55	312.44	314.11	312.64	313.49	312.85	314.45	314.53	311.04	313.13	312.98	312.46	313.45	312.37	313.06	313.67	313	312.78	313.92	313.88	312.47	314.32	313.14	313.93	313.36	312.86	313.24	311.42	312.65	313.65	313	313.06	312.75	313.08	313.15	312.34	314.17	312.69	313.54	312.34	313.02	311.95
302.96	302.89	302.2	302.1	302.62	302.31	301.84	302.79	302.32	302.86	303.01	304.11	303.11	303.08	303.96	303.13	302.69	302.25	302.36	302.71	302.28	302.45	302.54	301.89	301.5	303.06	302.65	302.74	302.36	302.88	302.62	301.57	302.94	302.38	302.18	303	301.47	304.16	301.41	303.1	301.06	302.26	302.87	302.99	302.36	302.33	302.28	302.79	302.59	303.23
314.32	313.81	313.68	314.44	314.73	312.64	313.36	314.26	313.02	314.53	313.93	313.83	313.47	313.4	313.47	313.01	313.82	314.35	313.52	313.27	313.35	314.05	315.44	312.98	314.37	314.05	314.73	314.05	313.02	312.66	313.52	315.04	313.53	312.5	314	313.71	313.52	313.87	314.93	314.54	313.88	314.36	314.93	313.94	315.47	314.59	315.31	314.52	314.25	313.68
313.58	314.52	315.28	314.87	313.17	315.43	315.48	314.8	314.91	315.08	314.97	315.12	314.83	314.8	315.21	313.8	315.6	314.25	314.95	316.3	315.04	314.7	313.99	314.88	315.11	314.95	315.2	315.02	315.17	315.18	315.48	315.08	314.19	315.73	316.37	315.26	314.7	314.33	315.27	315.85	315.29	315.62	314.72	314.29	315.49	315.42	314.64	316.05	316.21	316.2
312.36	312.45	313.05	311.78	312.68	311.86	313.06	313.89	313.05	313.88	314.04	313.07	313.1	313.29	313.25	312.97	313.51	313.46	313.21	312.06	312.51	313.23	313.37	313.09	313.85	313.09	313.76	312.24	313.49	312.6	312.66	313.52	311.95	314.42	312.05	313.32	313.08	313.08	313.59	312.56	313.22	314.45	312.63	313.59	312.14	312.72	312.53	314.17	313.47	313.65
316.28	315.36	314.75	315.53	315.42	315.8	315.97	315.28	314.47	313.16	316.3	315.7	314.79	313.72	314.83	316.2	314.77	315.13	314.75	313.77	314.69	315.97	314.68	315.71	314.32	314.7	315.1	316.26	315.8	314.64	315.34	314.85	315.66	315.16	314.96	316.09	315.23	315.99	314.93	315.13	316.4	314.89	314.65	314.81	315.26	315.24	315.11	315.84	314.11	314.36
317.21	317.38	318.36	317.21	317.03	319.06	318.32	316.93	317.85	318.24	318.31	317.4	318.63	318.81	317	317.87	318.36	318.17	317.49	318.29	317.33	317.17	317.98	318.78	318.49	318.89	317.5	317.56	318.49	317.83	319.11	318.8	317.65	318.79	318.24	317	318.18	317.93	318.61	317.67	317.19	317.72	318	318.06	316.98	319.17	318.36	318.77	318.53	318.51
306.16	307.21	307.23	305.75	307.01	307.26	308.37	306.74	307.26	307.65	308.93	307.23	306.76	307.84	307.74	308.67	308.47	306.9	305.44	307.85	305.87	305.66	307.23	308.08	306.72	307.35	306.4	307.64	308.3	307.53	308.21	308.18	306.96	306.73	306.26	307.21	307.46	306.9	307.3	307.09	306.36	307.02	306.7	307.07	307.31	305.91	307.05	308.34	306.73	308.27
301.49	299.52	301.53	301.13	300.9	301.23	300.8	300.32	301.99	301.34	302.83	300.39	300.34	300.94	301.51	301.2	300.74	301.36	301.01	300.47	301.34	301.48	300.99	300.88	300.84	300.64	300.98	302.24	301.97	300.17	301.48	301.96	300.88	301.64	299.99	300.11	301.61	301.23	300.51	300.63	300.45	300.81	301.77	300.83	301.05	301	300.22	301.14	301.16	300.49
309.16	309.74	310.01	309.54	309.54	309.47	310.57	309.75	309.66	308.51	310.38	309.36	309.79	310.79	309.06	311.15	308.93	309.64	309.23	309.04	310.41	309.09	308.66	309.53	309.73	311.23	309.36	310.39	309.92	309.72	310.67	308.61	310.12	310.12	309.94	308.9	309.77	309.87	310.22	310.07	311.24	309.77	309.37	309.45	310.07	310.72	310.78	309.92	310.38	309.24
293.89	295.26	294.27	294.99	294.17	295.01	295.21	296.38	294.33	295.61	295.1	296.9	296.24	295.03	294.47	294.24	295.19	294.96	294.35	294.9	294.93	295.26	296.02	294.3	296.25	294.06	294.84	295.7	294.88	294.96	295.33	295.08	295.23	295.17	295.45	294.63	295.73	295.03	295.47	295.21	294.18	295.84	295.79	294.38	295.45	295.34	296.34	294.48	295.34	295.09
316.92	316.07	317.81	316.21	316.05	317.22	317.14	317.1	318.51	317.17	315.73	317.43	317.82	316.39	316.91	318	316.24	318.54	317.17	317.25	317.49	317.92	317.27	317.37	316.74	318.38	317.58	316.95	316.67	316.68	316.66	316.88	316.84	317.86	317.8	316.5	317.72	317.32	317.23	316.73	318.29	316.27	317.88	318.28	316.36	316.72	316.49	315.99	317.47	316.99
310.56	309.62	310.62	309.38	308.7	310.99	309.95	310	309.72	310.68	310.24	310	309.4	309.86	310.33	309.13	310.05	308.89	309.82	310.16	309.14	309.16	309.98	311.19	309.62	310.8	308.94	310.16	308.93	308.86	308.66	309.03	308.63	310.16	309.36	310.65	309.53	310.74	309.96	308.78	309.39	309.38	310.9	310.02	309.06	309.96	309.71	308.61	309.19	308.34
304.55	304.39	302.62	303.96	303.21	304.06	303.86	303.46	303.78	304.49	304.34	302.67	304.42	303.01	303.46	303.86	303.18	303.76	304.36	303.19	303.84	303.52	304.26	303.94	304.04	303.9	304.79	302.73	302.86	303.57	303.43	303.7	304.03	303.29	303.22	304.17	303.44	304.23	302.93	304.24	303.48	304.38	304.76	303.78	303.55	304.49	304.35	304.9	303.6	304.64
300.43	301.56	300.46	300.53	301.43	299.87	300.98	300.59	300.5	301.29	302.41	301.26	301.77	300.55	301.8	299.77	301.84	300.56	300.7	301.14	301.51	301.57	300.58	300.64	301.34	302.13	300.63	300.65	301.72	301.06	300.56	301.28	300.41	301.23	301.41	300.6	300.63	300.26	302.21	301.25	302.06	302.47	300.1	301.73	301.75	302.52	301.12	301.02	300.62	300.78
313.21	314.91	314.06	313.67	313.82	314.5	313.39	313.3	313.86	312.85	313.91	313.68	313.6	313.37	313.99	312.57	313.79	313.76	314.56	312.97	313.96	315.2	313.97	315.33	313.28	313.89	313.44	313.86	312.51	312.77	314.3	313.93	313.64	314.7	314.72	312.94	314.69	313.44	313.87	313.91	314.33	314.47	312.9	314.93	312.9	314.31	314.06	313.3	313.27	313.66
315.04	314.21	315.67	314.94	315.34	316.27	313.53	314.8	313.81	315.28	313.75	315.17	314.77	314.59	314.57	315.18	315.87	314.29	315.14	314.4	314.29	313.26	315.53	315.7	314.69	315.26	315.05	314.97	314.26	313.82	315.74	315.1	315.07	315.36	315	314.52	313.5	315.08	314.75	314.9	315.38	314.86	315.01	314.91	315.27	314.61	315.16	315.36	314.33	314.78
294.62	294.49	296.23	296.38	294.09	294.5	294.97	295.52	295.73	296.78	295.62	296.04	295.24	294.93	293.46	295.67	294.74	295.28	295.95	295.52	294.92	294.68	293.65	293.87	294.4	295.26	295.19	295.64	294.77	293.55	295.84	296.33	295.75	294.55	295.52	293.61	295.14	295.06	295.19	295.21	295.77	294.61	295.26	294.76	295.09	294.9	294.01	295.71	294.59	294.2
312.63	311.64	311.87	311.31	311.42	312.55	311.65	310.85	312.4	311.72	311.78	311.98	312.24	313.23	312.15	312.03	312.51	312.88	312.35	313.08	312.01	312.01	313.38	311.72	312.55	311.44	312.51	313.06	313.01	311.75	312.76	312.25	312.28	311.43	312.5	311.62	312.14	311.45	311.6	311.83	311.73	312.89	311.55	311.97	311.4	312.17	312.92	311.83	311.69	313.09
314.32	314.77	315.51	313.94	314.6	314.16	316.34	314.74	314.56	315.01	315.35	314.74	313.73	315.24	313.96	313.81	313.07	314.49	314.87	314.45	315.17	315.9	314.44	315.48	315.55	314.71	315.13	314.52	314.78	314.42	315.04	315.86	315.74	314.03	315.37	314.56	315.05	314.29	314.74	314.38	314.53	315.67	314.91	315.13	314.92	314.1	315.29	315.08	315.19	314.81
315.09	314.55	313.82	313.81	314.36	313.44	313.25	313.93	313.39	313.68	314.72	313.01	314.87	313.45	314.78	315.16	313.44	313.79	313.01	314.26	314.3	313.95	315.16	315.39	313.48	314.69	314.94	314.9	313.97	313.88	313.9	312.93	313.04	313.5	314.35	313.53	313.98	312.79	313.93	314.31	314.52	313.48	313.31	314.68	314.09	315.06	313.78	313.51	314.1	313.8
302.95	303.82	304.02	303.67	304.66	304.33	303.49	303.72	304.52	304.3	301.76	302.14	303.82	303.08	303.7	303.15	303.78	303.04	302.94	303.03	302.2	303.94	303.55	302.98	302.9	305.14	303.75	303.92	303.11	303.72	303.83	303.65	303.11	303.81	302.36	303.24	302.61	303.33	302.65	303.04	304.57	303	304.75	302.85	303.61	302.64	303.65	302.83	302.74	303.53
304.7	306.85	306.44	306.23	306.39	306.42	306.58	306.91	306	306.38	305.64	307.81	306.08	307.15	306.88	307.6	306.45	306.41	306.93	306.52	305.65	306.74	305.83	307.91	306.47	306.93	306.73	306.2	306.93	306.76	307.55	306.24	305.63	304.81	305.83	307.15	307.84	306.26	305.34	307.19	306.73	307.78	307.6	306.56	306.16	307.18	307.44	306.91	306.48	307.3
312.44	313.97	312.8	312.76	312.29	311.9	311.95	312.26	312.45	312.06	312.25	312.73	312.64	313.84	313.07	313.35	312.09	312.09	314.18	312.26	311.83	313.4	312.7	312.49	311.84	314.1	312.11	312.68	313.38	311.99	311.66	312.7	312	311.82	312.98	313.03	312.2	313.16	313.75	314.15	312.24	313.51	314.03	311.41	312.94	312.56	311.99	311.38	311.97	312.35
314.05	313.79	314.33	314.7	314.8	315.33	316.08	314.1	313.89	314.96	313.92	314.77	315.97	315.03	314.3	315.37	314.73	314.85	315.02	314.97	314.67	315.05	315.01	314.72	315.92	313.91	315.46	314.44	314.63	315.44	315.83	313.4	314.64	314.66	314.34	313.64	314.67	314.67	314.11	315.11	315.04	314.12	315.84	314.82	314.15	316.53	315.99	314.31	314.9	315.31
312.93	311.86	312.93	312.72	311.51	312.33	313.13	312.5	313.95	312.22	313.1	312.83	312.41	314.13	312.35	312.49	311.25	312.03	313.47	312.06	312.25	311.38	313.06	312.36	311.67	313.35	312.49	312.68	312.12	312.65	311.72	313.96	312.43	312.43	310.78	312.9	313.01	311.9	311.99	312.92	311.99	312.69	313.43	312.44	311.68	311.84	312	312.12	312.58	312.64
326.12	326.59	325.37	324.36	325.15	325.43	324.87	324.54	325.8	325.93	326.22	324.84	325.85	324.81	324.93	325.43	325.2	325.44	325.73	325.35	325.66	325.22	325.68	324.64	325.17	325.98	325.57	325.78	325.85	324.45	325.18	325.67	326.76	325.05	324.93	324.85	325.87	325.65	325.77	325.97	325.59	325.11	324.17	325.83	324.7	325.73	326.23	324.75	325.03	325.79
296.28	296.53	298.07	296.27	297.94	296.9	295.33	295.7	296	296.82	298.77	296.13	296.87	296.8	298.08	296.66	296.37	296.59	296.66	296.48	295.56	296.7	296.68	295.92	295.68	297.28	296.72	296.44	297.45	295.18	296.89	297.17	297.12	297.09	296.71	296.59	296.77	296.63	295.92	297.8	296.46	296.91	296.49	296.46	296.21	297.58	297.02	297.87	296.08	296.99
311.23	310.6	311.57	311.74	311.81	311.66	312.07	311.45	310.4	311.99	311.57	311.47	310.85	311.3	311.81	311.74	312.2	310.39	312.18	311.82	311.18	311.11	311.32	312.2	311.25	310.78	310.93	311.99	311.29	310.59	311.14	312.14	311.29	311.7	310.4	311.09	311.1	310.84	311.81	311.83	309.65	311.11	311.81	310.51	310.31	312.58	309.68	310.13	311.76	311.02
316.93	314.59	315.33	315	314.2	315.2	315.99	314.57	315.5	315.64	315.2	314.99	315.43	314.67	313.52	314.6	315.53	314.31	314.67	314.13	315.12	315.2	314.72	315.17	315.26	315.15	314.23	314.2	312.77	315.2	314.41	315.18	315.05	314.36	315.21	314.81	314.38	315.53	314.98	313.3	314.23	314.33	315.16	313.45	315.98	314.2	314.97	313.29	314.65	314.79
306.49	305.11	307.09	306.92	305.99	306.93	307.13	306.42	305.94	306.24	305.74	306.88	306.19	306.97	306.5	306.01	306.15	307.29	307.41	306.92	306.65	305.88	305.99	305.84	307.68	307.67	306.39	307.03	306.77	307.11	306.12	305.94	306.94	306.29	306.41	305.67	306.34	306.32	305.66	305.07	306	305.03	306.52	305.89	306.71	305.92	306.79	306.39	306.36	306.7
324.21	324.54	324.17	324.38	324.65	323.37	324.52	323.79	324.55	326.64	324.43	325.16	324	324.14	325.07	322.94	324.57	324.07	324.1	323.77	325.83	325.82	324.45	324.56	325.35	324.69	325.84	324.84	324.32	324.73	324.25	324.31	324.45	323.86	325.79	325.4	324.03	324.94	323.16	326.08	325.04	323.86	324.22	325.84	324.51	324.5	324.14	324.46	325.54	324.5
310.6	309.95	310.86	309.83	310.09	311.88	310.3	310.64	309.48	311.5	311.05	310.12	310.76	311.05	310.93	311.45	310.68	310.46	310.53	310.55	310.26	309.97	310.85	311.23	311.07	311.69	310.55	309.9	310.8	310.4	311.71	311.45	311.86	309.89	311.09	310.59	309.59	311.13	310.78	311.15	311.14	310.79	310.89	310.29	310.85	311	310.8	311.51	311.38	310.07
296.96	296.78	296.08	296.31	296.58	296.15	297.74	295.56	296.34	297.17	295.69	297.95	296.19	296.8	296.18	297.82	297.4	296.24	297.35	297.14	296.4	296.28	297.16	296.61	295.74	296.72	297.58	297.61	296.53	296.6	296.79	296.59	296.35	295.99	297.6	295.96	296.37	297.42	298.36	297.78	298.18	296.64	296.3	296.92	296.35	297.2	297.45	297.16	296.82	296.18
317.84	318.21	317.32	316.6	317.63	318.33	317.16	317.58	319.08	318.3	317.24	318.2	318.67	319.07	317.62	318.56	318.19	317.52	319.73	317.81	318.4	318.75	318.34	317.9	318.86	318.39	318.78	317.76	318.12	319.11	316.64	318.15	318.65	318.07	317.75	316.84	317.21	318.05	318.65	318.24	318.3	317.58	318.6	318.84	318.52	317.47	317.03	316.92	318.26	318.94
303.38	304.96	304.79	304.12	305.15	303.73	303.14	305.02	302.65	304.52	303.31	304.68	305.37	304.56	303.86	304.17	304.16	304.49	304.47	303.69	304.74	305.29	304.02	303.82	304.58	305.16	303.58	304.1	304.09	305.28	302.89	304.75	304.35	305.39	304.48	303.67	304.19	304.16	305.4	305.83	304.24	304.68	304.34	305.23	304.18	304.14	304.54	304.87	302.85	304.98
303.77	305.47	304.47	304.32	304.72	304.53	304.56	304.43	304.44	305.23	303.93	305.08	304.42	304.51	302.91	304.69	305.7	304.81	304.37	304.76	304.75	304.17	304.75	304.52	303.92	303.71	304.24	305.16	304.09	304.06	304.55	304.25	305.17	304.61	305.39	304.51	304.41	305.66	304.73	304.64	304.71	304.55	304.08	304.21	304.81	304.55	303.91	303.07	304.95	304.09
313.82	314.75	313.17	314.59	315.37	313.68	314.18	313.33	314.64	313.45	314.18	315.01	313.76	314.29	314.63	314.42	314.15	313.47	314.17	314.65	312.42	314.25	315.45	315.34	314.34	312.93	314.5	314.06	313.87	314.7	314.6	314.43	314.41	313.15	313.29	314.18	314.69	313.81	313.88	313.91	315.24	314.74	314.06	313.87	313.64	313.87	313.72	314.92	313.83	314.59
319.25	318.36	318.32	318.73	318.88	318.94	318.77	318.65	318.68	317.05	319.78	318.42	318.62	318.33	319.16	319.25	317.06	318.11	318.98	318.96	318.11	320.15	319.4	317.78	318.6	320.31	318.6	319.14	318.3	319.3	318.29	317.62	318.62	317.24	317.39	318.77	318.72	319.05	319.3	318.46	317.98	319.4	317.53	319.55	318.13	318.22	318.58	317.43	318.34	318.93
314	311.95	312.8	314.23	312.64	311.91	313.69	313.02	312.76	313.83	312.51	312.6	314.94	312.97	313.84	312.8	313.2	314.29	313.72	313.94	314.1	314.11	314.75	312.68	313.66	313.06	312.69	313.06	313.91	311.94	313.7	313.14	312.59	312.74	313.45	312.67	313.63	314.39	313.55	313.18	312.52	313.06	312.7	313.03	314.14	312.95	313.53	313.15	313.65	313.41
303.17	303.79	303.09	303.15	303.6	303.25	302.88	302.59	304.31	303.91	303.71	302.56	305.28	302.61	302.25	303.81	302.82	303.44	303.78	303.14	302.25	303.55	303.12	302.59	303	302.5	303.39	303.44	303.5	304.9	303.65	302.54	304.32	303.78	303.4	302.95	302.84	303.48	303.11	304.08	303.46	303.54	302.84	303.65	302.5	304.19	303.19	302.76	301.76	302.92
315.29	314.93	315.2	314.8	314.71	315	314.23	315.45	315.3	315.27	314.73	315.32	315.31	315.54	315.32	314.31	315.41	314.73	315.43	315.04	314.18	315.42	314.87	313.98	315.22	315.28	314.91	315.18	314.92	315.44	314.88	315.17	315.09	315.77	314.63	314.51	315.41	315.89	314.22	315.45	315.36	314.89	314.56	314.57	315.11	314.6	314.74	315.52	315.13	314.59
303.4	302.85	302.41	303.75	302.53	301.75	301.95	303.74	301.96	303.2	302.34	302.42	301.44	303.43	302.66	301.87	301.28	303.83	301.67	304.16	303.13	303.19	302.5	303.55	301.98	303.41	303.23	303.06	302.16	301.15	303.29	303.84	302.83	302.53	302.78	303.04	304.29	302.62	303.87	302.78	302.43	302.29	302.86	302.93	301.83	302.23	302.72	302.44	302.88	303.75
307.58	306.28	306.13	307.26	307.2	305.92	307.43	306.4	307.13	306.54	307.96	306.76	305.39	305.38	307.46	306.19	307.55	306.79	307.3	306.8	306.11	307.18	306.73	305.56	305.22	307.72	305.71	305.78	307.02	307.76	306.9	306.63	306.96	305.83	307.8	307.04	305.55	306.15	306.91	306.4	306.73	307.19	305.76	305.96	305.07	305.68	306.43	306.38	306.19	306.77
303.04	302.64	303.07	303.83	303.89	304.73	302.85	303.59	303.63	303.32	303.24	303.76	302.35	304.11	302.45	304.42	302.68	302.91	303.28	302.67	302.8	302.63	302.81	302.84	303.14	302.07	303.95	303.65	302.56	303.12	303.16	303.2	302.96	302.88	304.06	302.32	301.93	303.35	304.74	304.54	303.74	303.12	303.24	302.99	302.54	303.28	303.42	302.71	303.81	303.65
302.85	305.44	303.7	301.85	302.68	303.25	303.3	303.1	303.45	303.17	304.16	303.4	303.71	303.86	303.04	302.87	302.46	303.61	303.07	303.72	302.68	303.21	301.45	304.19	305	302.74	303.11	303.8	305.13	303.26	303	304.2	305.33	303.94	303.79	303.1	303.89	303.17	303.09	303.68	303.24	303.51	303.44	304.66	303.1	303.71	303.83	302.73	303.9	304.3
309.8	310.54	310.48	310.4	311.27	311.38	310.35	310.37	310.66	310.59	310.81	311.21	311.57	310.58	310.41	310.73	310.17	309.51	310.17	310.18	310.12	311.43	308.36	310.32	309.87	309.99	310.55	311.53	310.69	310.93	311.1	309.63	310.13	309.48	310.97	310.39	310.65	310.23	310.69	309.69	310.57	311.43	310.38	310.77	310.45	309.79	309.82	311.31	310.47	310.47
304.53	304.09	303.67	306.73	304.54	304.32	304.46	304.56	304.52	304.12	304.19	304.48	303.56	304.77	304.59	303.52	304.08	303.98	303.66	304.63	304.4	304.84	304.37	303.4	304.65	304.71	303.27	304.29	304.41	303.86	304.41	304.18	303.06	304.8	304.51	302.85	303.78	304.12	304	305.26	304.07	304.85	303.84	305.06	304.36	304.47	304.66	303.84	304.27	302.9
314.15	313.48	314.51	313.64	313.13	314.57	311.94	314.37	315.05	313.81	313.42	314.09	313.69	313.15	313.5	313.38	314.87	313.39	315.11	313.18	314.37	313.44	314.3	315.39	314.59	312.89	313.45	313.79	314.63	315.17	314.24	312.75	313.26	314.58	315.04	313.52	313.14	314.74	313.84	313.02	313.89	314.67	313.54	314.09	313.25	314.41	314.07	313.59	313.54	314.9
303.54	302.76	303.15	304.41	301.96	302.32	303.38	303.13	304.66	303.55	304.29	303.4	303.19	304.73	301.53	302.99	303.58	303.5	302.88	304.16	302.98	303.16	304.05	303.88	304.3	303.72	303.76	302.6	304.71	302.5	303.5	302.58	302.61	303.29	303.85	303.71	303.03	304	303.35	303.13	303.45	303.12	303.57	303.59	303.66	302.52	302.89	303.8	303.12	304.91
315.46	314.76	314.26	315.39	315.27	315.76	314.83	314.82	314.85	313.7	315.41	313.47	314.83	314.64	315.39	314.93	315.14	314.01	314.64	314.48	314.54	314.64	315.2	314.45	315.32	315	314.19	313.86	316.01	314.77	314.07	314.2	314.26	315.46	314.35	315.36	314.63	314.59	315.41	315.71	316.11	314.65	314.38	314.65	314.07	315.16	314.13	315.07	313.89	314.4
300.36	301.13	301.31	301.74	301.62	301.68	300.83	300.93	300.52	301.56	299.32	301.7	300.26	301.31	300.69	299.44	300.86	302.21	301.21	301.29	300.51	301.58	300.95	300.8	301.57	301.92	301.62	301.34	301.1	301.69	301.01	301.74	300.56	301.17	303.05	300.79	301.59	301.26	300.54	301.07	301.27	301.16	300	301.17	301.24	303.15	298.73	301.41	300.92	300.85
302.41	303.57	301.38	301.95	302.81	304.05	303.38	303.07	302.88	302.49	302.51	302.75	302.57	301.76	303.46	303.69	302.65	302.97	302.14	302.38	301.71	302.7	301.54	301.67	301.64	302.17	303.26	301.81	301.76	303.11	303.67	302.44	301.62	303.86	302.36	302.47	302.35	302.35	303.83	301.7	303.42	302.82	303.42	302.83	303.46	302.88	301.79	303.71	302.68	302.34
303.95	303.03	302.91	303.93	301.92	303.5	303.1	304.33	303.95	303.55	303.59	304.33	302.87	303.81	304.18	303.38	303.04	302.5	303.15	303.55	303.21	304.16	303.17	304.67	303.07	302.8	303.34	303.95	303.34	303.36	302.71	303.97	303.27	302.01	303.63	302.67	303.04	302.88	304.93	302.48	303.57	301.86	302.53	303.69	302.68	305.22	303.9	303.48	302.51	301.73
303.55	305.33	303.15	304.46	305.92	304.4	304.78	304.07	304.51	304.7	306.02	304.18	305.83	305.32	304.32	303.61	305.01	305.43	306.06	305.81	305.27	303.44	304.86	304.25	305.36	304.83	304.38	304.03	304.67	303.86	305.28	303.83	304.64	305.31	304.32	304.17	304.47	306.48	304.02	305.5	304.66	304.78	304.12	303.58	303.66	303.51	304.17	304.9	304.14	305
317.25	316.35	316.93	316.19	316.62	315.76	315.93	317.04	316.3	317.03	317.84	317.87	316.26	317.25	317.35	317.29	316.28	317.15	315.81	316.43	315.9	317.29	317.14	317.47	316.62	316.76	318.01	317.67	315.87	316.96	316.35	317.22	315.75	317.74	316.76	317.24	316.19	316.32	316.61	315.99	317.5	316.38	316.65	317.44	315.31	315.97	316.17	315.88	316.15	316.51
315.92	314.1	315.11	314	313.96	314.46	313.53	315.19	314.14	315.1	313.57	314.25	312.94	313.29	313.59	314.14	312.87	313.34	313.9	314.07	314.46	313.34	315.16	313.76	312.27	314.29	313.74	314.03	312.09	313.21	314	313.97	314.86	314.69	313.48	314.54	314.85	313.19	314.59	313.38	314.72	314.42	314.81	313.61	314.14	315.54	313.87	314.55	313.84	314.1
295.69	293.94	295.29	294.8	295.11	296.06	296.21	295.66	294.98	295.66	295.55	295.99	296.87	295.84	295.19	295.12	297.21	296.17	295.61	294.56	296.02	293.98	294.3	295.94	295.63	295.66	294.52	295.58	295.14	295.8	294.96	294.66	293.49	294.99	296.52	293.37	294.22	294.72	294.32	295.34	295.59	295.91	296.75	296.83	295.06	295.53	295.1	293.76	294.79	296
302.88	304.15	302.89	302.06	303.89	303.32	303.05	303.82	303.34	302.69	303.33	303.16	303.89	303.68	303.5	302.82	303.41	303.32	302.77	303.08	302.18	302.73	303.5	303.23	303.44	303.93	302.95	302.3	302.75	302.01	303.13	301.87	302.54	302.28	304.5	303.46	303.53	301.84	302.88	303.78	303.43	303.93	304.24	302.61	303.52	302.48	302.88	303.49	302.81	302.19
315.17	315.16	314.41	314.92	315.16	315.56	314.57	314.18	313.35	314.76	315.14	314.9	314.45	315.28	315.19	314.28	315.39	315.55	314.89	313.48	314.85	316.27	316.04	313.98	314.81	314.19	316.05	315.2	315.22	312.92	314.37	315.09	315.24	314.64	314.63	313.85	315.22	314.8	315.49	314.96	314.96	315.21	314.43	315.65	315.51	314.79	314.37	314.08	314.7	315.15
303.34	302.5	303.23	303.51	302.98	300.81	302.38	302.84	302.82	301.44	301.28	302.9	303.36	301.38	302.37	302.11	302.44	301.95	303.04	303.2	303.56	300.89	302.01	301.85	302.05	302.88	301.25	302.61	302.43	303.24	302.68	302.2	302.58	303.74	302.68	302.13	301.16	302.28	302.11	301.99	301.38	300.86	303.67	302.23	303.82	302.46	303.7	302.73	304.02	302.89
304.02	305	304.35	304.35	304.67	304.05	304.76	304.84	303.79	304.35	304.29	304.92	303.59	304.52	303.44	304.67	304.85	305.2	303.93	304.31	304.82	304.7	304.7	304.24	305.58	305.38	305.14	303.96	303.94	305.3	303.07	305.1	304.47	305.37	304.56	304.04	304.96	303.79	304.17	304.52	304.07	305.79	303.71	304.43	304.96	303.45	304.55	304.81	303.76	304.37
327.51	327.95	327.87	327.77	327.4	327.3	327.35	328.46	327.61	327.77	328.34	326.99	328.21	327.14	327.31	327.88	328.15	328.21	327.69	327.98	327.13	326.59	327.59	327.88	327.34	328.2	328.07	328.16	327.88	328.23	327.66	327.98	328.36	327.2	328.17	328.11	329.78	327.67	328.28	327.14	328.3	328.06	327.19	327.2	326.52	328.25	328.16	329.19	327.23	327.09
312.41	312.13	313.35	312.05	311.73	311.03	312.44	313.77	312.69	312.62	312.74	314.16	312.83	312.69	313.3	312.61	313.61	313.75	314.42	313.78	313.18	313.28	312.76	312.5	313.1	313.01	312.3	312.55	313.06	312.9	311.81	312.45	312.83	311.92	313.22	312.67	312.72	312.01	313.04	313.52	313.56	312.41	312.36	313.02	312.83	312.7	313.26	313.71	313.48	312.34
301.08	300.96	301.16	301.46	301.03	302.2	300.92	300.79	301.26	301.95	301.63	300.38	300.88	300.45	301.79	299.54	301.78	301.26	301.95	301.06	301.42	300.96	300.31	301.46	299.96	300.88	301.32	301.16	300.83	301.72	301.48	300.64	300.76	300.5	300.44	301.11	301.14	301.25	301.11	300.73	300.79	300.79	301.53	300.31	299.39	300.9	299.85	299.83	300.74	300.74
309.94	311.2	311.7	311.23	310.53	310.32	310.28	310.5	311.98	311.2	310.7	311.8	311.67	309.63	310.58	310.45	309.68	312.26	310.51	311.7	311.05	310.19	310.92	309.49	309.98	309.7	310.51	310.7	310.72	310.49	310.45	311.22	310.87	312.43	310.27	312.12	309.87	310.72	311.11	310.83	311.23	309.26	309.61	309.17	311.68	310.17	311.44	310.64	310.75	311.05
304.36	306.56	304.41	306.11	305.21	303.41	304.74	304.75	305.87	305.93	304.91	303.99	306.44	304.87	304.24	306.64	305.69	304.24	305.27	305.81	304.78	304.97	306.09	304.27	306.03	304.36	305.48	305.18	304.61	305.35	304.07	306.56	304.86	305.62	306.75	305.82	306.03	305.44	304.94	304.91	306.5	304.89	306.52	304.63	305.48	305.76	304.87	305.17	304.97	305.82
299.74	300.55	301.27	300.64	302.03	300.74	300.95	300.28	300.65	299.42	300.03	300.37	301.51	301.9	300.23	300.76	300.89	300.78	301.73	301.28	301.5	301.46	301.33	299.27	300.76	301.14	299.72	300.92	301.22	300.49	300.19	301.61	300.54	300.24	302.18	300.82	300.55	300.34	300.24	299.77	300.86	300.47	300.65	301.08	301.55	300	301.16	300.28	301.47	301.4
305.41	304.14	304.68	305.52	304.38	304.34	305	304.9	304.38	305.23	305.82	304.64	305.55	305.31	304.25	305.67	303.05	305.15	305.42	304.75	304.33	305.56	304.62	304.94	303.96	305.22	305.02	304.82	303.94	305.19	304.47	304.57	305.01	304.17	305.05	303.94	303.95	303.79	304.49	305.48	305.65	304.47	302.63	305.74	304.04	304.83	303.75	304.82	304.96	304.59
315.19	315.18	315.77	315.41	314.53	316.83	314.34	313.86	314.47	315.45	314.83	315.43	315.27	314.66	315.38	314.48	314.25	315.09	313.69	314.52	314.99	315.68	315.03	314.8	315.74	314.99	314.65	316.06	314.2	315.49	314.9	314.79	315.23	314.95	314.28	313.7	314.83	315.01	315.72	313.9	314.04	314.74	314.81	314.43	314.79	314.76	314.24	315.33	316.04	313.95
320.3	318.9	319.13	318.86	319.51	319.84	319.76	318.38	319.27	319.67	318.9	318.79	318.95	319.59	319.01	319.71	320.17	319.85	319.46	320.21	319.22	319.36	319.63	319.59	319.66	319.31	320.65	320.39	319.69	319.24	318.96	319.66	319.58	319.3	318.25	320.97	319.42	319.45	318.09	318.83	319.27	318.96	319.64	318.83	319.22	319.15	319.39	319.32	318.3	318.65
307.58	306.15	305.03	307.27	306.2	306.35	306.3	304.86	306.04	305.81	306.39	305.91	306.18	306.78	307.17	306.25	304.92	306.64	304.01	307.4	305.39	306.25	307	305.14	304.52	304.7	306.21	306.27	306.03	307.19	305.67	305.83	304.57	305.86	306.77	306.64	306.16	305.43	306.23	306.44	304.66	307.06	306.65	305.59	306.36	305.69	308.1	306.19	306.95	305.93
297.54	296.48	295.14	297.47	297.67	296.28	296.84	296.6	297.49	296.04	296.95	296.53	296	296.87	296.87	296.96	297.19	296.69	297.47	296.86	296.13	296.69	298.35	298.22	296.03	298.31	296.64	297.18	296.53	297.15	297.2	296.63	295.86	295.48	295.96	296.91	296.92	296.49	295.75	297.33	296.94	296.42	298.93	295.68	295.88	296.71	296.9	297.65	295.66	295.83
303.35	302.79	302.6	303.48	304.24	304.99	303	304.91	304.45	304.19	304.13	304.31	303.93	303.78	303.83	303.98	305.27	304.2	304.46	304.06	304.23	303.62	303.02	302.64	304.28	304.9	304.63	304.13	304.14	303.45	304.63	303.9	304.83	303.25	301.59	303.01	304.2	303.94	304.27	302.26	303.78	305.47	302.72	304.64	301.73	303.95	304.42	303.72	304.63	304.65
303.1	302.73	302.48	303.7	303.27	302.41	302.39	301.73	302.18	301.73	303.11	302.62	303.35	302.17	303.39	302.94	302.28	302.12	302.1	301.88	302.24	302.51	302.95	302.06	302.71	303.13	302.73	301.46	303.19	301.27	302.22	302.38	301.06	302.73	302.68	302.79	301.95	302.64	302.45	302.53	302.99	301.38	301.78	302.64	302.55	301.78	300.83	302.7	303.01	302.31
313.1	312.94	314.29	314.46	315.3	313.97	314.11	313.91	313.36	313.83	314.43	314.37	313.97	313.06	313.96	314.65	314.26	314.25	313.5	314.09	313.91	313.62	315.19	314.46	313.91	314.2	313.57	312.4	314.05	313.9	314.26	315	314.16	313.83	313.55	314.42	313.18	312.37	314.29	313.32	313.74	314.2	313.71	314.18	315.1	313.53	314.16	314.85	314.33	313.58
317.46	315.65	316.44	316.75	316.19	317.23	317.01	317.09	316.54	317.52	317.49	316.47	316.76	317.26	316.6	316.75	317.91	317.09	316.5	317.32	317.08	316.84	316.73	317.65	317.17	316.78	316.08	317.55	317.26	317.1	317.8	317.19	318.01	317.68	317.35	316.79	315.87	317.75	316.74	317.11	317.61	316.08	317.37	317.13	316.85	316.64	316.73	317.12	316.44	316.8
317.67	316.45	318.3	317.97	317.13	318.73	316.93	317	317.38	316.16	317.61	316.82	316.92	317.75	317.36	318.18	318.03	317.89	318.65	317.31	316.25	317.01	317.83	316.38	317.34	317.46	316.22	318.47	317.02	317.63	316.35	316.5	317.34	318.05	317.94	316.91	317.74	317.3	317.46	316.73	316.86	317.31	317.2	317.64	317.87	316.75	317.82	316.76	316.71	318.34
302.23	302.17	304.14	302.73	302.82	302.4	301.88	302.13	301.14	303.05	302.44	302.61	301.78	303.56	301.87	302.97	301.86	303.44	303.57	301.38	301.98	301.73	302.13	303.38	302.26	302.79	303.22	302.62	302.86	302.89	301.96	301.94	303.37	301.2	302.09	303.41	301.2	303.32	303.24	301.81	303.12	303.07	301.93	302.09	302.92	303.71	302.53	301.87	301.07	301.71
327.95	328.46	328.93	328.9	328.24	327.43	328.45	327.76	327.68	327.26	327.52	327.92	326.66	327.85	328.21	328.7	327.82	327.93	329.14	328.33	330.08	328.43	327.47	327.86	327.98	326.6	328.75	327.64	328.32	327.11	328.3	328.58	327.96	328.82	328.64	326.97	329.25	327.84	327.97	327.61	328.25	327.21	328.4	328.67	327.95	328.19	327.48	329	326.95	328.21
317.75	317.29	316.58	317.28	315.99	316.7	317.27	317.47	316.12	315.98	317.16	316.9	317.27	317.02	316.98	316.3	316.52	317.48	317.95	316.66	317.08	317.83	316.47	316.91	317.93	317.53	318.24	315.97	317.13	316	317.39	316.82	316.63	318.34	317.49	316.78	318.41	315.89	317	316.86	317.33	317.94	316.92	318.08	316.64	317.88	316.35	318.16	316.41	318.19
317.53	318.76	318.41	318.62	317.44	317.59	316.8	317.8	318.65	317.26	318.3	319.08	319.35	318.97	317.91	318.17	318.78	317.72	318.29	316.47	318.14	317.22	317.54	318.24	317.96	318.45	319.3	318.33	317.94	319.39	318.48	317.84	317.64	319.54	317.52	317.83	318.89	317.49	317.7	318.54	318.51	317.65	318.17	318.77	319.08	318.05	316.96	318.23	318.77	319.05
314.02	312.93	312.87	315.39	312.2	312.67	313.51	313.13	311.85	313.04	313.72	313.2	313.87	313.7	312.95	313.07	313.55	313.23	312.9	315.35	312.94	312.45	313.33	311.75	313.48	314.3	312.87	312.19	312.09	312.84	313.01	313.58	313.43	312.09	313.66	313	311.85	314.11	313.4	312.37	313.32	312.91	313.3	312.41	313.16	313.29	313.13	312.84	312.63	313.67
312.02	314.47	312.48	312.59	312.81	312.61	313.73	311.94	311.17	313.32	312.07	311.94	312.56	312.52	312.53	312.7	312.85	312.5	312.95	313.54	312.06	312.88	313.18	313.21	312.16	312.69	313.25	312.82	313.67	312.57	312.98	312.31	313.48	312.67	312.15	312.69	312.11	312.46	313.49	312.77	313.57	311.79	312	313.05	313.27	313.13	311.46	312.06	313.64	312.08
312.5	312.26	310.59	311.96	311.37	311.08	311.03	310.92	312.7	310.47	311.63	309.85	310.96	311.38	311.54	311.53	311.92	310.96	311.64	312.32	311.5	311.78	310.68	311.78	312.56	310.82	312.15	310.78	312.23	311.61	311.31	310.27	310.41	310.3	310.05	312.52	310.58	311.8	312.2	311.06	311.68	312.01	311.91	311.61	311.4	310.45	310.63	311.84	311.85	311.74
302.09	302.14	303.8	302.83	303.48	303.2	303.19	302.76	302.24	302.56	303.14	303.61	301.94	302.94	302.21	302.59	303.29	303	303.48	303.35	302.77	303.04	303.49	302.45	303.18	303.97	301.05	301.96	301.79	301.95	302.7	303.23	302.33	304.49	302.69	303.13	304.28	300.73	302.59	302.85	302.71	303.14	303.61	303.92	303.2	302.21	303.08	303.22	303.37	302.96
293.67	292.91	294.77	292.91	295.33	294.57	293.35	293.71	294.51	294.22	293.39	293.6	293	294.46	294.88	292.95	294.2	295	293.21	292.85	294.38	293.75	294.9	293.94	293.78	292.2	294.49	293.57	294.72	293.31	292.87	293.79	293.76	294.08	293.22	293.13	293.21	294.07	293.32	293.95	294.41	294.91	294.34	293.81	294.18	294.35	294.68	293.15	293.66	294.35
315.17	317.14	315.57	316.42	315.37	316.7	316.03	317.21	315.12	314.92	316.86	316.22	315.27	316.83	315.51	314.54	316.26	315.85	315.15	315.29	316.42	315.45	316.13	316.17	314.35	315.91	315.48	316.69	315.02	315.08	315.61	315.77	315.11	316.04	315.28	315.85	316.92	315.07	315.82	315.1	315.91	315.96	316.19	316.43	315.72	315.92	316.34	315.63	316.92	315.51
294.63	293.87	295.11	296.5	294.43	294.47	295.18	295.33	295.6	294.2	294.23	296.02	294.92	294.42	294.21	294.27	295.12	293.5	294.5	294.25	295.03	294.93	293.85	295.78	295.59	295.39	294.79	295.63	295.53	294.71	295.83	294.4	294.75	293.65	296.4	294.8	294.51	295.05	295.12	295.72	295.55	294.83	295.77	296.28	295.86	295.42	296.81	294.09	294.75	295.3
310.73	310.07	311.74	310.6	310.44	310.51	311.25	312.1	310.57	311.19	309.43	310.58	310.71	310.38	310.34	311.62	310.55	311.06	311.69	312.2	309.9	310.76	310.04	311.47	311.03	309.01	310.65	311.09	311.92	310.02	310.44	310.55	311.03	311.52	311.85	311.06	311.51	311.17	311.17	311.08	310.08	309.58	310.73	310.48	311.47	311.17	310.65	310.71	310.35	311.06
316.22	314.91	314.85	314.73	315.49	315.21	315.13	315.33	315.99	316.07	315.7	318.33	314.9	316.39	314.53	315.38	315.04	314.89	316.13	315.86	314.9	315.56	314.54	315.64	315.04	316.77	316.27	315.38	315.82	316.13	316.12	315.89	315.79	314.14	314.77	316.13	313.73	315.32	315.32	314.5	316.09	316.02	317.05	315.44	315.79	315.96	314.5	316.39	315.92	315.59
308.55	308.76	309.76	309.34	309.19	308.34	309.17	308.52	308.81	309.64	309.2	309.03	308.41	308.85	309.22	308.18	308.69	308.79	309.25	308.86	307.66	309.55	309.12	309.09	308.71	308.99	308.43	308.29	309.9	309.54	308.51	309.54	309.03	309.33	307.49	308.84	309.1	308.81	310.08	309.39	308.4	309.03	308.82	309.86	308.04	309.41	309.7	310.5	310.37	309.17
315.75	315.21	314.71	316.12	315.92	315.09	315.6	315.95	315.83	315.44	316.6	315.45	314.2	315.65	315.83	315.96	315.22	316.52	314.85	315.83	315.88	315.95	315.54	316.13	315.83	315.9	314.82	314.72	315.17	316.13	316.66	316.02	315.24	316.01	315.88	317.63	315.62	315.59	316.25	315.15	315.38	315.21	316.21	315.45	315.57	316.78	315.76	316.81	314.8	314.93
311.16	313.18	312.54	312.46	311.15	311.96	313.15	312.4	313.01	312.49	312.44	311.49	312.43	312.47	311.61	311.95	311.81	311.83	313.28	312.42	313.52	312.58	311.78	312.61	310.95	312.55	312.82	311.67	312.09	312.49	312	311.24	311.29	312.64	311.01	312.24	312.83	312.51	312.12	312.64	312.37	312.12	311.98	311.7	312.62	310.85	313.62	311.03	311.57	311.52
311.13	310.92	310.74	311.11	310.51	309.9	311.34	309.83	310.91	311.49	309.76	312.53	310.38	309.94	311.62	311.56	310.22	309.88	309.64	310.61	309.68	310.94	311.63	311.51	309.96	310.85	312.67	311.92	310.64	309.49	311	311.04	310.79	311.24	310.31	312.13	310.61	312.07	310.69	310.99	309.96	310.75	310.74	310.04	309.66	311.96	310.38	311.02	311.34	310.07
314.63	313.67	313.05	313.76	315.4	314.25	313.17	314.01	314.16	314.07	313.28	313.5	314.79	315.54	312.98	313.71	313.48	314.66	314.55	313.91	314.25	314.53	314.69	313.88	313.4	312.9	313.14	313.21	313.74	313.5	313.53	314.64	313.22	314	313.21	313.17	315.1	313.32	314.2	312.85	313.34	312.69	314.6	312.96	313.23	313.25	314.9	313.58	313.01	313.69
304.99	303.51	304.48	304.95	304.89	303.67	303.52	304.54	304.46	305.01	304.61	304.86	306.01	304.48	303.42	304.57	304.42	306.09	305.01	304.93	304.19	304.8	303.48	305.59	304.15	304.83	304.53	303.86	303.82	304.43	304.22	304.33	303.99	304.72	303.53	304.16	304.58	303.98	304.19	304.97	303.29	303.09	304	303.58	304.58	303.9	305.4	304.28	305.41	303.86
294.11	293.67	294.39	293.53	293.63	294.55	294.19	295.22	293.2	294.57	294.4	294.15	293.62	295.82	294.29	292.89	294.62	294.37	293.92	293.13	294.55	295.84	295.28	295.26	292.92	295.3	293.53	294.34	294.48	294.36	294.47	294.53	294.25	293.55	292.82	292.99	294.39	294.11	294.6	294.56	293.43	294.33	294.63	294.09	292.52	294.51	295.21	294.16	295.29	295.43
296.24	297.29	297.38	297.24	295.66	296.73	298.2	296.17	296.52	296.21	297.38	297.27	295.22	296.98	297.6	296.87	297.84	297.18	296.74	296.21	296.72	297.65	297.04	296.98	297.66	297.53	297.39	296.85	296.1	296.65	296.28	296.25	296.65	297.35	297.31	297.57	297.11	296.72	297.62	295.62	295.28	295.55	297.39	297.04	295.74	296.56	296.97	296.99	296.77	296.85
302.98	304.55	304.65	303.95	304.1	303.53	304.51	304.67	305.95	304.15	304.53	304.06	304.91	305.25	303.74	305.02	304.01	304.57	304.5	304.81	304.62	304.31	304.31	304.35	302.98	305.37	304.75	303.11	304.12	303.02	306.06	305.84	304.58	305.06	304.37	303.99	304.29	304.31	305.36	304.83	305.43	304.17	304.38	303.89	304.3	305.06	304.91	303.5	305.36	303.94
314.83	315.15	314.67	315.01	314.47	314.85	315.77	314.08	315.03	315.55	314.79	315.4	315.4	315.82	315.68	315.55	317.11	314.01	314.54	313.54	315.41	314.82	314.86	315.89	312.97	314.71	315.77	315.1	315.51	315.06	315.75	315.25	314.34	314.67	314.96	315.75	314.74	314.59	314.71	313.68	314.96	314.25	315.66	315.68	313.92	315.02	316.35	314.39	314.35	314.92
304.19	304.77	305.23	305.2	304.99	304.73	306.44	305.71	305.11	305.02	305.73	305.38	304.7	304.76	305.48	305.42	305.18	304.64	305.81	305.21	305	304.7	304.76	304.1	305.13	304.32	304.54	306.21	303.67	306.21	304.98	306.21	305.28	304.04	305.6	305.09	304.56	305.39	306.19	303.87	305.95	305.39	304.03	306.95	303.52	304.72	306.02	306.04	305.7	304.96
301.39	304.4	303.67	302.56	302.58	302.99	303.62	301.76	302.45	302.53	302.18	302.81	304.14	303.16	301.92	302.97	301.62	303.17	302.35	302.47	303.88	303.53	302.99	303.03	303.21	302.98	303.18	303.16	302.52	302.79	304.16	302.48	303.88	303.94	303.44	304.02	302.13	303.44	303.28	303.04	302.35	303.31	301.68	303.26	301.36	304.31	302.65	301.89	303.15	302.71
303.92	305.57	305.02	303.6	303.58	304.06	304.43	303.81	304.35	304.3	304.27	303.9	304.49	304.39	304.63	303.73	304.56	304.14	303.86	304.6	303.83	304.05	303.64	303.87	304.54	305.15	303.88	305.46	303.44	304.03	304.27	303.44	303.4	304.89	304.41	303.67	305.1	303.88	304.62	304.45	303.8	304.7	303.58	303.89	303.69	304.63	304.57	303.99	303.77	304.1
312.47	312.15	312.31	311.68	311.19	311.16	310.93	311.6	312.75	311.62	311.85	311.14	311.82	311.86	311.49	311.65	311.78	312.41	311.31	310.68	312.04	311.58	309.58	312	312.67	313.37	310.92	310.27	311.33	311.3	312.32	311.33	311.7	312.49	310.66	311.09	311.1	311.47	311.19	311.66	312.31	310.95	312.51	312.09	311.58	311.45	311.42	311.09	311.79	312.33
318.77	318.88	320.19	318.37	318.69	318.42	318.51	318.67	318.95	318.24	317.65	319.05	318.64	318.03	317.14	318.19	317.48	318.6	318.44	319.83	318.22	318.15	318.84	318.66	318.78	319.08	318.91	319.32	319.18	318.12	319.33	319.99	317.84	318.77	318.52	319.08	317.59	318.81	319.12	317.77	320.17	318.76	318.34	320.42	318.83	319.72	317.43	318.18	318.34	318.92
314.91	314.28	315.81	314.72	315.08	313.59	314.48	315.3	314.68	315.15	313.93	315.3	314.96	313.78	314.79	316.36	314.81	315.56	315.25	314.71	314.47	314.3	314.59	313.72	313.78	314.98	315.6	314.35	315.65	313.43	315.98	315.49	315.56	315.13	314.04	314.11	313.49	315.37	314.9	315.29	315.15	314.18	315.06	315.93	315.3	314.3	314.54	314.57	315.19	315.72
304.08	303.41	303.19	303.33	303.58	302.87	302.71	303.77	302.98	302.19	304.88	304.05	304.39	304.33	304.02	302.65	303.7	302.9	304.59	304.44	303.11	303.26	304.07	303.31	303.02	303.35	304.11	302.37	302.75	303.65	303.12	303.3	303.55	304.22	303.4	303.05	303.43	304.02	303.78	303.16	302.53	302.9	303.08	303.59	303.7	302.46	303.45	302.1	303.34	303.01
295.31	295.42	294.42	294.36	294.55	294.67	294.79	294.29	295.15	294.6	295.41	295.39	295.37	295.26	293.26	295.44	295.9	293.65	295.93	296.27	294.89	295.22	296.13	295.14	295.11	294.77	295.55	294.14	294.56	294.48	294.14	295	294.97	294.77	295.24	293.85	294.66	293.86	295.26	294.83	294.1	295.45	295.19	294.56	295.56	295.34	295.21	294.69	295.21	294.96
315.32	317.38	317.03	319.05	317.55	317.66	317.54	316.65	317.33	317.65	317.18	316.73	316.46	317.25	318.33	316.27	317.91	316.41	317.38	317.67	317.72	317.26	316.7	317.28	318.17	316.67	317.46	317.01	317.29	317.93	316.18	316.76	316.93	317.83	318.01	318.36	317.56	317.81	317.43	318.19	316.92	317.28	318.35	317.48	318.09	316.01	317.84	317.09	317.61	316.61
302.84	303.08	304.5	303.33	304.24	303.36	303.27	303.29	303.32	302.87	303.24	303.27	302.83	304.29	303.72	303.8	302.38	302.76	304.06	302.57	303.2	303.34	303.72	303.26	303.99	302.6	302.69	302.15	305.22	303.94	302.51	302.73	302.64	304.14	305.13	302.92	304.1	302.24	303.35	302.97	304.4	303.86	303.01	303.26	303.03	303.81	304.2	303.31	303.23	303.75
315.02	314.87	314.17	314.52	315.03	315.06	314.8	315.49	314.95	315.61	315.09	315.54	315.67	314.41	315.84	315.15	316.33	315.22	314.08	315.47	314.78	315.6	314.17	313.94	315.02	314.26	315.2	314.8	316.1	313.39	315.32	315.11	316.43	314.81	315.79	315.38	315.53	314.18	315.11	315.19	315.19	314.53	316.06	316.3	314.69	313.71	315.44	315.02	314.72	315.58
294.93	295.59	294.57	295.82	294.13	294.49	295.36	294.92	294.64	294.59	294.81	294.12	295.36	294.34	295.15	294.46	295.1	293.25	295.05	295.14	295.42	295.67	295.61	295.13	294.61	294.9	295.52	295.15	294.66	294.84	294.95	294.32	293.89	295	294.96	294.22	295.55	295.41	295.27	294.65	295.28	293.95	294.46	294.6	294.23	294.53	295.03	294.79	294.13	294.92
300.94	302.51	302.17	301.62	301.46	301.95	301.26	302.51	301.94	302.35	303.77	302.86	303.15	303.49	301.95	301.31	304.09	302.46	302.08	303.43	302.13	302.17	301.85	302.17	301.16	302.37	302.3	302.49	302.1	302.74	302.78	303.13	302.33	302.6	303.16	301.56	302.55	302.46	301.56	302.55	302.85	302.7	302	304.23	302.22	302.86	303.31	303	303.37	302.56
319.23	318.55	317.9	318.86	318.67	319.43	317.96	319.09	319.18	319.11	320.17	318.96	319.19	318.84	317.98	318.92	319.1	317.96	318.07	317.64	318.99	318.64	317.79	319.97	319.06	318.81	319.54	318.94	318.63	318.91	317.82	318.39	319.31	318.64	317.72	319.5	317.88	319.08	319.51	318.49	318.73	319.14	319.05	317.93	319.01	319.17	318.41	318.18	318.7	318.48
302.13	302.97	301.7	301.9	302.07	302.35	303.41	303.52	303.35	301.57	302.79	302.61	302.62	301.32	302.93	302	302.55	302.16	302.11	302.27	303.32	302.43	302.28	301.93	303.09	301.77	302.23	303.34	302.61	304.34	301.74	301.77	302.28	302.57	303.47	302.48	302.12	301.44	303.34	302.65	302.64	302.63	302.64	301.84	302.96	303.26	302.99	300.94	302.72	302.97
306.06	305.07	305.12	305.85	306.71	305.65	305.82	306.61	306.92	306.08	305.52	305.26	306.77	305.91	305.68	306.72	304.86	306.73	306.43	306.82	307.28	306.95	305.4	306.3	305.37	305.53	306.54	305.84	307.15	306.43	305.38	305.35	306.4	305.95	306.6	306.64	305.95	306.02	305.91	306.07	306.57	308.15	306.13	304.84	305.91	306.1	305.69	307.51	307.02	306.73
303.72	301.57	304.39	302.93	303.96	302.47	301.91	303.42	303.48	303.7	302.62	303.34	304.16	303.12	302.97	303.2	304.52	302.89	302.89	304.33	303.2	304.34	303.83	301.87	303.34	304.45	301.88	303.95	303.14	303.08	301.98	303.1	304.18	303.21	302.54	304.11	303.65	303.45	304.18	303.12	302.46	303.12	304.11	302.63	303.13	302.67	302.61	303.53	302.57	303.4
318.72	318.28	318.52	317.1	318.27	318.13	317.63	317.36	318.99	318.31	317.52	318.64	319.3	318.93	318.1	318.96	318.77	317.42	317.62	318.76	317.99	318.3	318.84	318.35	317.47	318.46	317.99	318.49	318.4	318.53	319.23	318.44	317.67	317.91	317.4	318.96	318.97	317.89	318.49	317.33	319.79	317.18	317.7	317.59	317.87	317.92	317.2	318.91	317.26	316.99
302.94	304.45	302.56	303.64	303.87	303.59	302.91	302.45	304.25	302.35	302.65	303.83	303.85	303.11	303.39	303.67	304.26	303.16	304.02	302.62	302.03	303.98	304.16	303.81	303.74	304.75	305.06	303.74	303.26	303.97	303.34	302.3	303.75	304.11	302.89	304.66	303.24	304.21	302.1	302.81	302.62	303.02	303.13	303.66	302.26	302.9	302.54	304.13	304.88	304.19
310.72	312.73	312.79	312.87	312.45	312.24	311.83	312.54	311.58	313.13	312.23	313.18	310.93	312.53	312.79	312.57	312.95	312.45	311.93	311.04	313.34	312.68	311.7	312.71	312.86	313.48	313.27	311.79	312.97	312.77	311.77	312.28	311.59	312.37	312.43	312.31	311.9	312.66	312.53	312.9	313.7	311.55	311.83	313.65	313.25	312.82	313.48	313.28	312.07	312.24
299.85	300.77	300.53	300.34	299.74	299.8	299.67	299.82	300.94	299.48	299.48	299.29	299.36	299.01	299.67	299.89	299.48	301.7	299.21	298.13	299.17	301.11	300.36	301.26	299.72	299.56	300.1	299.09	300.71	300.03	300.79	299.83	298.57	300.08	300.64	298.34	301.32	300.02	298.96	300.47	299.26	300.46	301.08	299.84	299.58	299.85	300.66	299.52	299.12	299.4
303.75	302.59	303.33	302.46	303.51	303.7	304.06	303.85	302.75	303.4	303.54	303.68	302.84	303.9	303.5	303.45	302.7	303.18	303.55	303.2	302.67	304.65	302.69	304.39	302.67	302.85	303.22	304.18	302.86	303.89	304.52	303.17	302.5	303.97	304.59	303.51	301.77	303.96	304.84	303.3	302.81	302.48	301.85	302.58	302.78	302.92	304.39	303.97	302.31	302.73
303.31	304.22	302.68	303.16	304.06	303.14	302.42	303.33	304.41	302.84	303.78	303.6	301.94	303.28	302.47	302.06	303.33	303.07	303.71	303.38	303.61	303.78	302	304.18	302.99	304.06	302.86	303.87	302.53	303.41	302.75	303.2	303.14	303.52	303.24	303.01	303.98	303.22	303.75	303.45	302.08	302.77	303.4	301.91	303.77	303.28	303.17	303.29	303.57	302.33
300.22	299.89	299.97	301.49	300.88	299.58	300	299.5	299.77	300.76	301.03	300.01	299.86	299.38	300.01	300.65	299.63	300.12	299.71	299	299.29	300.59	299.73	300.79	300.23	299.96	301.18	299.23	300.2	300.28	300.33	299.85	300.03	300.27	300.46	299.41	299.98	300.35	300.89	300.25	299.26	298.5	299.17	298.63	300.56	300.47	300.97	299.53	301.24	299.8
312.68	310.96	311.19	312.16	310.92	312.15	312.39	312.19	312.32	312.24	312.84	312.78	311.82	312.32	312.75	311.39	312.15	312	312.25	312.8	311.97	313.37	311.77	311.05	311.45	311.53	312.25	311.65	312.09	312.19	312.2	311.47	311.41	312.03	312.01	312.9	312.65	311.68	311.89	312.49	311.56	311.87	312.04	312.75	311.73	312.41	311.39	312.65	313.41	312.8
303.02	303.16	302.68	302.02	303.48	301.81	302.52	302.76	302.66	302.56	302.53	302.36	302.39	303.92	302.74	303.08	303.49	302.68	302.49	302.92	302.72	302.74	303.59	304.93	302.2	301.73	301.97	303.79	302.41	303.54	303.01	302.71	302.68	302.68	302.35	303.39	300.69	302.89	302.77	301.28	300.08	302.4	303.06	305.45	302.35	302.47	303.83	302.81	303.03	302.07
303.57	305.84	303.93	305.23	304.93	304.99	305.52	304.75	305.48	305.05	304.52	304.17	305.97	305.84	303.87	305.08	305.47	304.03	306.25	305.99	304.27	304.21	307.68	305.31	304.26	306	305.78	305.98	305.63	305.49	305.03	305.66	305.51	304.88	304.83	304.98	305.79	306.13	305.44	304.74	303.91	305.76	304.66	305.29	304.76	306.37	304.96	305.13	306.03	306.11
303.41	302.45	303.35	302.12	303.32	302.38	303.15	303.03	302.88	302.58	303.16	302.92	302.35	303.81	304.02	302.27	302.65	303.16	302.92	301.88	302.32	303.82	303.69	303.58	302.68	303.26	300.81	302.66	302.78	302.04	302.68	302.24	302.36	303.23	303.37	303.32	303.84	303.93	304.26	302.99	302.96	303.01	302.85	302.28	302.12	304.77	303.56	303.04	303.43	302.44
301.61	300.08	300.86	299.79	298.53	301.26	300.24	300.16	300.5	299.35	299.77	300.15	300.39	300.13	299.89	298.62	300.25	300.52	299.84	299.44	299.96	298.71	299.94	300.05	300.15	300.72	300.01	300.71	298.88	300.59	300.42	299.81	299.26	299.41	300.1	300.52	301	300.49	299.44	299.46	299.74	300.53	299.66	300.06	300.47	298.91	299.76	299.46	299.37	300.42
318.1	317.13	315.07	316.79	316.83	317.65	315.93	316.53	316.48	315.54	315.73	316.6	316.41	315.85	316.48	316.72	316.54	317.15	317.08	317.28	316.77	316.42	316.3	317.22	316.17	316.9	317.02	315.92	315.25	315.94	318.44	316.93	315.47	315.51	316.95	317.59	317.78	317.37	315.86	316.17	316.41	315.98	316.59	316.65	316.79	316.91	316.19	316.43	316.46	316.26
293.3	294.05	293.38	294.58	294.87	294.51	294.6	294.35	294.52	294	293.69	294.64	294.51	292.79	293.02	293.9	294.09	294.22	294.01	293.39	293.4	295.46	293.95	294.91	294.73	294.1	293.77	293	294.41	292	295.26	294.82	295.35	294.58	293.69	294.54	294.16	293.95	292.62	294.8	295.22	293.19	295.65	293.69	294	292.61	294.16	294.35	293.95	294.24
319.15	318.93	320.38	318.71	319.3	318.45	318.29	318.19	319.68	319.98	318.77	319.48	319.59	320.12	320.54	318.85	320.51	318.95	319.61	320.05	319.49	319.94	319.23	319.69	319.79	318.74	319.72	319.38	320.01	319.44	319.18	318.89	320	319.42	318.72	319.39	321.62	318.76	318.3	318.75	319.91	319.71	318.49	319.4	318.67	319.07	319.37	318.91	319.26	319.1
316.67	316.56	315.7	316.71	316.14	315.35	316.68	316.15	315.08	315.65	316	315.58	314.42	316.63	314.91	315.43	315.66	315.63	315.47	316.3	314.85	316.06	316.33	316.91	314.68	315.61	317.31	315.65	316.87	316.23	315.82	315.65	316.65	315.54	314.96	315.81	316.23	316	317.21	315.91	316.24	316.69	317.06	316.44	315.68	315.64	315.77	316.26	315.98	315.89
319.14	319.21	318.77	319.69	318.58	318.67	319.89	320.14	318.59	318.83	319.24	319.85	319.12	319.06	318.39	318.7	319.61	318.44	320.09	320.28	319.17	319.95	319.51	320.05	319.97	319.39	319.53	318.51	318.55	319.44	318.64	318.23	318.73	319.36	318.11	320.85	319.1	320.77	320.04	319.39	319.15	319.88	318.36	319.59	319.46	317.96	319.74	320.63	319.63	320.06
315.25	315.97	314.48	316.52	314.2	315.61	314.55	314.51	315.34	315.32	315.78	315.42	315.93	314.98	314.65	315.01	315.88	315.48	315.93	315.38	315.6	314.45	315.78	316.32	316.54	314.84	315.47	315.84	315.91	316.42	315.27	316.16	315.23	315.39	316.24	315.27	315.11	315.16	316.66	316.06	315.14	315.14	316.22	315.08	315.78	316.32	315.38	315.44	314.26	315.13
325.14	324.88	324.72	323.37	323.82	323.63	323.72	324.81	324.84	324.91	324.56	324.16	324.62	323.97	324.1	324.89	323.91	324.01	324.84	324.14	325.51	324.45	324.02	325.09	324.95	325.22	323.63	324.62	324.57	325.21	323.62	326.1	324.13	324.17	324.43	325.58	324.64	325.57	325.58	325.7	323.63	324.19	324.46	324.41	324.64	323.33	324.78	323.88	324.59	326.1
295.83	294.73	293.25	294.55	296.15	295.36	294.49	294.58	295.29	295.51	293.96	295.42	294.42	294.79	294.59	294.8	295.61	295.31	295.51	294.71	295.17	294.41	296.5	294.78	294.38	295.53	294.8	295.81	296.19	294.99	294.49	295.3	295.81	296.17	294.24	295.31	295.27	296.03	295.7	295.59	295.15	294.58	295.24	295.34	295.48	295.6	294.17	295.64	294.46	294.36
303.06	303.94	302.67	303.89	302.79	303.19	304.18	303.72	303.77	303.48	304.98	303.34	303.91	302.84	303.38	302.96	303.16	303.68	302.18	302.45	303.07	303.85	303.44	304.13	303.97	303	303.27	304.38	303.56	303.65	303.4	303.65	303.25	303.96	302.99	303.33	304.5	302.49	302.96	304.67	304.44	303	303.64	303.47	302.96	302.43	304.37	304.03	301.62	303.96
318.12	318.49	317.44	317.18	318.08	318.9	317.2	318.4	317.39	317.49	317.97	318.68	317.67	318.56	317.39	318.39	317.68	318.83	317.46	318.63	318.63	317.79	318.29	319.03	318.45	318.72	317.26	316.65	316.47	318.12	319.88	317.45	318.48	318.2	318.51	318.35	319.23	319.7	319.39	317.92	318.32	317.84	317.79	317.87	317.53	318.73	317.14	317.8	319.29	318.91
295.73	296.03	294.68	294.47	295.49	293.72	295.28	293.85	294.26	294.92	295.46	294.69	293.54	294.62	295.42	294.31	294.78	295.37	294.48	295.15	295.64	295.64	296.25	295.28	295.77	294.89	293.1	296.36	295.01	294.52	295.1	294.56	296.23	294.6	294.83	295.19	294.24	296.5	295.74	295.28	293.65	294.04	293.59	295.99	295.57	294.31	296.22	295.51	294.97	295.23
316.47	317.31	317.4	317.31	317.81	316.66	317.26	317.5	317.14	318.03	317.38	316.86	316.31	315.97	318.33	317.25	317.16	317.75	317.51	317.92	317.47	317.31	318.54	316.97	317.08	318.19	317.99	316.87	317.81	316.34	317.29	318.12	317.72	318.74	317.02	317.2	316.41	317.64	317.54	318.72	318.84	317.85	317.19	317.96	316.18	317.17	317.11	317.45	318.11	316.41
306.09	307.2	306.86	306.05	307.25	305.1	306.21	306.92	307.66	305.91	306.42	306.69	307.28	305.3	306.29	306.87	307.49	306.03	305.29	306.26	305.65	305.36	305.71	306.12	306.4	306.38	306.24	304.57	307.31	306.86	305.75	306.07	305.78	306.47	305.85	307.3	306.91	306.09	305.14	306.63	306.02	306.22	305.83	306.05	305.98	306.45	305.94	306.05	305.84	306.54
301.34	300.83	299.81	300.25	299.53	300.24	300.77	298.86	300.29	300.8	299.69	299.93	300.51	299.92	299.27	300.46	299.98	300.23	300.44	299.75	300.25	299.55	299.44	299.98	299.32	299.76	300.56	301.04	299.82	300.42	301.17	300.26	300.75	300.31	300.91	300.48	300.81	299.96	300.7	301	300.4	301.25	299.75	300.94	301.34	299.95	300.15	299.75	300.2	299.52
302.98	302.62	301.87	304	303.06	303.29	303.37	303.3	302.11	302.84	303.36	302.55	302.99	302.83	301.61	302.37	302.28	302.22	301.8	303.65	302.75	303.73	302.88	302.24	302.91	303.07	302.72	302.21	303.24	303.06	303.16	303.24	303.12	303.17	303.4	302.25	301.81	302.4	302.78	303.38	302.83	302.18	303.33	302.68	303.46	302.69	301.81	301.03	302.94	302.61
302.99	304.31	304.17	303.19	303.43	303.81	303.9	302.86	303.28	302.35	302.84	302.4	304.43	303.41	303.13	302.78	302.84	302.39	302.58	303.32	302.33	303.63	304.31	302.51	303.04	303.87	303.69	303.7	303.3	304.32	303.36	304.84	302.93	303.94	303.46	302.92	303.07	303.24	303.62	303.38	303.38	304.55	302.91	304.85	303.57	302.38	302.92	303.35	303.42	303.55
302.23	303.03	303.7	302.76	302.36	304.75	303.27	302.32	303.55	303.49	304.25	304.45	302.6	302.72	303.44	302.9	304.07	303.08	304.03	304.35	302.69	303.71	302.71	304.35	303.26	302.8	302.53	303.95	302.58	303.51	303.46	304.53	304.1	304.17	303.16	304.3	302.41	302.49	303.56	304.59	303.37	302.24	304.03	303.03	303.09	302.06	303.5	303.82	303.37	304.38
302.39	303.76	301.56	301.7	302.48	302.62	303.43	303.82	302.44	303.23	302.77	302.98	303.06	302.92	301.48	302.34	301.51	302.39	303.4	302.04	303.46	303.24	303.21	303.08	301.8	302.52	303.66	302.18	303.19	302.03	301.24	302.81	302.11	301.99	302.27	302.04	301.56	302.91	302.5	302.51	302.86	301.58	302.27	302.36	302.13	302.27	302.58	301.02	302.27	301.88
295.23	295.44	294.77	294.67	294.39	294.68	295.13	295.6	295.41	295.47	294.37	295.89	294.39	294.32	295.18	295.53	294.59	294.74	294.99	293.69	295.51	294.81	294.07	295.99	295.91	296.04	294.72	294.78	295.65	293.65	294.82	294.51	295.14	295.58	295.36	295.46	296.06	295.16	296.08	294.78	295.44	295.11	295	296.3	293.76	293.72	295.23	295.81	293.43	295.79
302.29	300.61	300.6	300.18	301.03	301.38	301.06	301.11	300.65	301.51	300.74	301.79	302.46	300.51	301.12	300.7	300.49	299.98	301.06	300.92	300.99	301.25	301.79	300.79	301.04	301.04	302.22	300.96	300.86	300.31	302.4	300.17	300.85	299.86	299.54	301	300.99	301.21	302.13	301.92	301.89	302.02	301.6	298.7	301.03	300.96	300.08	300.33	301.23	301.63
327.53	326.6	327.34	327.58	327.74	327.45	327.21	327.41	329.11	328.18	328.25	328.72	327.81	327.79	326.65	327.24	328.57	327.3	327.42	327.09	327.69	327.74	328.2	327.12	327.17	327.75	328.24	328.28	326.51	325.95	327.05	327.98	328.48	327.66	326.65	327.99	328.05	326.67	327.27	328.43	328.13	327.62	327.37	327.84	328.86	328.35	328.06	327.75	327.69	328.67
318.4	317.67	317.29	318.42	317.88	319.03	317.67	317.59	317.84	318.28	317.95	318.22	318.34	318.48	318.03	317.59	317.56	316.91	317.87	318.09	317.68	317.41	317.29	318.15	318.43	318.23	318.21	318.01	318.37	318.66	318.3	317.73	317.22	317.27	317.95	317.48	317.74	316.89	318.3	319.92	318.3	317.31	318.33	317.85	317.96	317.82	318.57	318.07	318.58	318.83
303.01	302.64	302.76	304.03	302.24	303.84	303.4	302.64	303.3	303.42	304.08	303.83	303.52	303.44	303.72	304.79	302.46	303.03	302.92	302.16	304.74	303.56	303.1	303.49	304.22	303.95	304.16	303.05	303.55	303.13	302.7	303.78	302.95	303.46	302.35	303.08	304.82	304.84	302.1	302.63	303.53	302.63	302.65	303.16	304.97	302.81	303.88	303.42	304.06	304.7
306.53	307.54	307.68	308.05	308.76	309.65	306.64	307.62	307.1	307.59	307.85	308.45	307.7	306.42	306.85	306.54	307.67	306.33	307.04	306.36	308.03	307.22	306.01	307.78	307.48	308.16	307.5	306.93	307.61	306.76	308.51	306.84	307.4	305.84	307.7	307.36	307.45	306.42	307.54	305.77	307	306.7	307.54	308.02	306.79	307.55	307.24	307.93	307.86	305.44
308.38	307.62	306.57	307.57	306.91	307.94	306.64	306.88	307.93	307.14	307.68	306.98	307.52	308.15	306.93	308.16	307.24	308.27	307.2	308.48	307.96	307.28	306.81	307.38	306.2	306.94	307.68	307.66	306.68	307.39	305.96	307.62	305.97	307.16	307.38	306.77	307.89	307.52	308.5	307.9	306.11	307.89	307.52	306.46	307.3	308.13	307.29	307.95	306.16	306.79
316.04	317	315.54	314.94	316.82	315.77	315.41	316.08	315.89	315.51	315.87	315.96	316.18	315.79	315.51	314.9	314.93	316.23	316.61	316.22	315.86	314.73	315.65	315.48	316.62	315.54	315.71	316.45	315.27	316.56	314.87	316.06	316.44	315.74	317.79	316.53	315.93	317.17	316.56	316.3	316.17	317.19	315.22	314.62	314.11	315.99	316.03	316.34	315.59	315.96
314.19	314.56	313.7	314.4	314.16	314.31	315.01	314.56	315.06	315.36	314.37	314.83	315.58	316.14	315.07	314.89	315	314.42	314.52	315.25	316.18	315.21	314.22	316.11	316.5	314.73	315.72	315.77	314.71	315.04	315.14	315.42	314.51	314.94	314.58	314.72	315.9	315.51	313.88	315.62	315.71	314.06	315.62	314.17	315.42	315.1	314.9	314.4	314.09	314.22
309.02	309.03	308.82	308.9	308.85	309.49	308.09	307.7	309	309.21	308.78	307.78	308.13	309.42	308.21	309.45	308.36	309.92	308.7	309.79	309.32	309.82	308.73	309.35	308.5	308.44	310.28	308.34	308.75	308.84	307.84	309.15	309.07	310.51	309.39	309.28	308.28	308.87	308.18	309.3	308.62	307.74	308.75	309.41	309.38	309.58	307.59	308.85	308.76	309.03
307.36	307.11	306.51	306.91	306.95	305.99	305.08	307.36	306.45	306.96	305.89	306.7	307.12	305.39	307.34	304.81	306.58	306	306.16	305.59	307.65	307.29	307.58	306.22	306.63	306.89	306.83	306.76	306.61	306.58	306.72	305.1	305.13	306.03	306.41	305.76	306.27	306.7	305.73	307.8	306.49	306.07	307.34	307.26	306.01	306.14	306.78	306.99	306.13	306.34
328.95	327.75	327.66	327.67	328.13	327.94	326.5	327.61	327.63	328.01	328.03	327.07	328.11	327.8	328.43	327.62	328.66	328.53	328.28	326.87	327.45	327.49	325.96	328.02	327.09	328.56	328.32	326.87	327.59	328.89	327.94	328.4	328.34	327.21	327.66	327.32	327.83	328.37	328	326.98	328.01	328.05	327.05	327.99	327.59	327.23	328.23	327.72	327.71	328.47
314.43	314.84	314.84	315.47	313.62	315.04	315.17	314	315.08	315.1	315.13	315.72	316.41	315.27	313.55	314.61	315.3	315.69	314.25	316.03	315.97	315.14	314.33	314.21	315.68	314.62	314.05	315.29	314.89	314.54	313.96	313.75	315.76	314.23	314.35	313.86	315.76	314.23	314.59	315.16	314.26	315.25	315.02	314.46	315.74	314.69	314.21	315.55	314.44	315.79
295.05	293.74	295.05	295.87	295.93	295.43	295.24	294.45	295.6	293.7	295.03	293.39	294.4	295.46	294.73	294.08	295.66	295.28	294.84	296.67	294.83	295.97	295.23	294.58	294.65	295.9	294.78	294.69	295.01	294.73	294.56	295.76	296.03	293.37	294.68	294.73	294.76	295.05	295.57	295.51	295.58	295.14	294.37	294.82	294.94	294.91	294.45	294.64	294.1	294.24
307.33	307.07	305.51	306.51	306.59	305.39	306.3	306.15	306.6	306.49	305.46	304.95	306.41	305.99	306.14	307.08	305.96	306.26	307.03	304.53	306.42	306.3	307.24	304.85	305.6	306.36	305.51	306.62	306.54	306.46	306.57	306.75	305.97	306.87	304.8	307.38	307.89	305.51	306.64	306.26	306.76	305.62	305.18	305.48	305.89	306.48	305.55	306.06	305.03	307.48
314.32	313.91	314.75	314.57	314.11	313.3	314.21	313.76	314.92	313.48	313.85	314.12	314.07	313.97	314.63	314.17	312.62	313.62	314.88	313.57	313.87	313.03	312.55	313.11	313.88	314.89	314.83	313.73	313.21	314.22	314.36	314.3	313.97	313.65	313.16	313.8	314.76	313.14	313.36	313.21	314.74	314.14	313.09	312.28	313.78	316.46	313.52	314.24	313.15	313.45
313.53	314.02	314.39	311.9	313.13	313.24	313.47	312.27	313.35	312.87	313.68	312.74	312.56	313.76	313.45	311.73	312.29	312.58	313.78	312.7	312.7	313.53	314.86	312.59	313.64	312.94	313.66	313.4	312.74	313.43	314.2	313	313.02	313.02	312.74	313.2	314.22	313.31	312.24	314.61	312.23	313.21	312.08	313.77	313.13	312.6	313.02	313.94	313.13	313.07
301.98	302.49	304.05	304.05	303	303.76	303.69	301.69	302.96	303.5	302.01	304.65	303.01	302.88	302.89	304.08	305.14	303.38	303.69	304.6	302.92	303.46	304.51	303.09	304.31	303.67	303.02	302.66	304.37	304.23	303.34	305.6	303.69	303.21	303.54	303.66	304.54	302.99	304.79	304.9	303.73	303.37	303.29	303.51	304.06	303.33	302.39	302.72	302.66	303.25
318.12	319.4	319.06	316.99	318.98	317.8	318.22	318.96	319.32	318.73	317.56	319.2	318.63	318.23	318.78	318.59	317.84	318.68	319.62	318.32	318.87	319.01	317.31	318.19	319.16	319.62	318.19	318.32	318.57	319.17	318.49	319.25	319.01	319.21	318.25	317.25	319.53	318.46	319.98	317.73	319.23	318.19	319.44	317.53	319.02	319.67	319.37	318.29	317.46	318.62
302.84	302.27	303.4	303.06	303.04	302.82	302.67	303.72	303.27	303.69	302.2	303.39	303.08	302.75	302.31	303.08	301.32	302.62	302.13	302.49	302.47	302.58	302.53	303.24	302.36	303.07	303.17	304.4	302.18	302.01	301.87	302.22	301.83	302.4	301.85	301.65	302.13	302.06	303.3	303.16	301.89	302.38	302.24	302.34	302.33	302.28	302.75	303.06	302.71	301.43
310.34	310.04	311.59	311.09	310.39	311.72	311.77	310.57	309.84	310.27	312.82	309.5	311	311.67	309.62	310.72	311.06	309.63	311.69	311.14	310.98	310.67	309.86	312.52	310.72	310.64	310.04	310.36	309.91	311.54	311.47	310.9	310.29	310.65	310.06	311.13	311.94	310.24	311.45	310.55	310.97	311.12	310.78	310.76	311.7	309.72	310.59	310.37	312.53	310.46
301.64	301.85	301.22	300.9	300.7	299.76	301.61	301.77	301.74	301.28	300.31	301.2	300.64	302.01	300.71	301.64	301.61	300.76	300.55	302.33	301.98	301.86	302.43	301.34	300.51	300.68	300.87	301.44	300.57	300.88	301.07	300.5	301.19	301.15	300.34	301.1	302.02	300.44	301.89	300.57	301.34	300.87	300.6	301.83	300.47	301.59	300.52	300.86	301.19	299.9
305.97	304.49	304.99	306.87	306.47	306.1	305.72	307.32	307.58	305.02	304.83	306.27	306.64	305.1	305.96	304.96	306.56	305.46	305.59	305.27	306.06	305.05	306.37	305.77	304.98	306.3	307.23	306.61	305.37	306.04	306.16	306.74	306.73	305.62	305.32	306.57	306.99	305.44	306.28	307.11	305.52	306.57	305.83	305.99	307.49	304.86	306.01	306.39	306.33	305.43
319.06	319.76	318.7	317.45	318.85	317.54	318.19	317.59	318.73	319.26	318.01	317.95	319.64	317.92	318.02	318.66	319.03	319.08	318.62	318.1	319.46	319.34	317.28	319.16	318.1	319.07	319.74	318.78	320	319.74	319.49	319.42	318.77	319.1	318.84	319.37	319.44	317.92	316.98	317.99	318.52	319.33	317.55	318.19	317.51	318.73	319.31	318.48	319.69	318.54
316.75	316.7	316.66	317.57	317.73	317.08	316.87	317.34	318.06	318.06	317.46	317.5	315.57	317.96	316.82	316.22	317.54	316.22	317.34	317.45	316.82	318.32	317.74	318.42	318.83	318.01	316.83	317.87	316.85	317.35	317.16	317.45	316.23	317.82	319.9	316.34	317.04	317.99	317.2	318.19	317.8	315.84	316.89	317.37	317.28	316.85	317.35	317.75	316.72	317.24
314.68	314.32	316.01	315.9	315.14	315.62	315.34	314.88	313.51	315.29	315.26	315.97	316.16	313.71	314.49	314.33	314.36	315.2	314.59	314.45	315.68	315.43	315.39	313.85	315.17	315.85	315.36	315.54	315.37	314.81	315.61	313.55	315.51	314.77	315.35	313.9	314.52	315.56	314.94	315.29	315.1	314.38	315.05	314.95	313.83	315.49	315.15	315.13	314.67	315.63
309.38	309.65	309.29	310.31	309.56	309.97	308.63	309.43	311	310.09	310.24	310.02	310.8	309	308.81	309.56	310.24	310.12	310.72	309.65	310.23	310.09	310.11	309.34	309.07	308.66	308.99	310.82	309.36	310.15	310.36	309.57	309.3	309.63	310.7	310.32	310.27	309.96	309.67	310.55	310.36	310.34	309.15	309.16	309.25	308.81	310.19	309.48	308.74	310.19
315.39	314.27	313.75	314.63	313.92	314.27	315.26	314.02	316.97	313.92	314.9	313.76	314.2	314.59	314.21	316.13	315.03	314.25	316.03	314.45	314.1	314	314.86	314.94	315.86	314.16	315.61	314.24	313.83	315.11	314.21	315.19	313.91	314.15	315.12	315.38	315.15	314.07	315.16	315.15	314.74	315.92	315.38	314.56	314.3	314.25	314.77	314.04	315.39	315.21
310.18	309.69	310.74	309.28	309.19	309.74	309.88	310.67	309.61	310.64	309.23	309.06	309.31	310	309.46	308.97	309.76	307.88	311.35	309.18	310.4	309.41	309.54	311.03	309.83	309.71	309.02	310.36	311.06	310.63	308.73	309.37	311.53	307.89	310.68	309.19	308.84	310.47	310.86	307.98	309.23	309.73	308.76	310.35	308.93	311.24	310.02	309.79	310.48	309.43
296.67	295.54	293.69	294.9	294.71	295.24	294.84	295.76	294.22	294.36	294.74	295.2	296.28	294.71	295.47	295.77	295.99	295.12	295.43	294.88	295.39	294.47	294.79	294.65	295.17	294.38	294.9	295.64	294.84	295.37	295.46	294.59	295.44	294.29	295.14	294.28	295.3	295.44	293.91	295.22	295.13	295.96	294.76	294.38	295.86	294.1	295.38	295.66	295.49	295.39
301.03	301.39	302.18	301.22	301.14	300.82	301.24	301.15	299.74	302.56	300.97	301.57	302.99	300.49	300.1	299.58	300.69	300.3	300.35	301.3	300.88	300.96	301.43	300.42	301.37	300.15	301.53	301.45	300.53	300.55	300.94	300.96	301.25	300.11	302.92	301.26	301.39	301.98	300.83	300.14	300.32	300.67	301.17	300.33	301.14	301.43	300.98	300.4	301.76	301.26
312.74	312.97	310.86	312.26	311.61	314.28	313.54	312.17	312.6	312.42	313.44	312.37	312.12	312.69	312.94	312.31	312.62	313.37	314.23	313.55	312.61	312.44	312.41	313.04	313.17	312.21	312.09	312.87	312.71	311.09	312.55	312.04	312.54	311.37	312.35	312.9	311.63	313.1	312.51	312.32	311.88	312.87	312.23	312.22	313.04	313.35	312.74	312.41	314.47	313.35
308.93	310.02	310.61	309.8	308.24	310.85	310.78	309.06	310.49	310.32	309.95	311.1	311.36	310.07	310.47	309.71	308.82	310	308.63	311.1	310.01	310.02	309.99	309.95	310.53	309.37	309.66	309.44	309.63	309.39	310.53	309.98	309.93	310.56	310.25	309.89	308.47	309.32	308.94	309.52	310.57	308.87	309.52	309.21	310.16	310.41	309.94	309.21	309.87	309.97
302.84	301.79	303.23	302.56	302.54	301.78	301.35	303.03	301.61	303.01	301.88	303.48	303.71	303.61	302.62	301.2	302.37	302.17	301.71	302.42	302.47	301.57	301.74	302.38	303.44	302.53	303.36	302.82	303.14	302.93	301.39	302.77	302.23	301.95	303.39	301.64	301.94	302.77	302.62	301.85	302.71	301.81	302.66	302.2	302.57	302.14	301.39	301.51	302.42	303.49
302.95	303.83	303.66	302.18	303.69	303.79	303.9	303	303.46	302.9	304.31	302.76	303.59	303.92	302.41	302.85	303.35	302.85	303.99	303.1	303.11	302.9	304.91	303.69	303.43	303.07	304.77	303.23	304.04	303.97	304.48	303.92	303.59	303.44	302.81	302.81	303.35	302.76	303.66	303.93	303.36	304.51	303.01	302.19	302.94	303.83	303.85	303.68	303.27	303.39
305.43	304.78	305.82	305.76	304.93	305.52	306.07	305.07	304.96	304.94	305.61	305.19	304.94	306.14	305.3	304.8	305.81	304.96	305.73	304.81	305.91	305.1	304.62	304.74	303.43	305.99	307.23	305.54	305.07	305.57	306.25	306.88	304.65	305.2	305.99	305.14	306.13	305.29	305.06	305.08	305.94	305.47	306.24	305.93	305.14	306.74	305.8	304.58	304.46	305.42
312.88	311.84	312.86	312.39	312.93	311.98	312.62	313.44	312.37	313.03	313.41	312.51	311.77	313.15	312.53	312.67	312.97	313.17	312.29	312.78	313.34	313.84	312.48	312.75	312.73	312.76	313.13	312.24	311.73	312.4	313.47	312.09	312.61	311.75	311.86	312.7	313.53	313.44	312.39	312.87	312.47	313.21	312.66	312.93	312.43	311.79	312.91	311.34	313.03	312.11
314.57	315.42	314.95	315.05	315.51	315.23	315.39	314.74	314.95	314.22	314.88	315.46	314.93	314.74	315.17	314.68	315.03	314.27	314.4	314.99	315.6	314.57	314.47	314.79	313.37	314	313.4	314.05	315.31	315.7	315.43	314.93	315.32	315.1	315.9	315.58	314.88	314.84	315.95	314.77	314.16	314.46	314.46	314.65	315.21	315.48	313.73	315.19	315.45	315.18
306.32	306.14	307.4	307.94	306.49	306.27	306.13	305.25	307.12	306.95	306.99	307.32	305.84	308.02	307.28	305.69	306.48	306.54	305.78	308.2	306.77	306.25	305.07	306.09	306.33	306.88	306.04	305.93	307.79	307.23	306.95	306.84	306.07	305.42	306.3	306.54	306.36	307.12	306.23	306.27	305.49	306.2	307.16	306.31	307.48	307.67	307.33	306.58	307.08	306.64
304.79	305.51	302.85	305.33	303.29	304.45	304.27	304.7	303.99	305	305.42	305.68	305.49	304.26	304.37	304.11	304.27	305.99	304.18	304	305.31	305.16	305.2	303.8	304.53	305.42	305.5	305.16	304.17	306.03	305.33	305.54	304.37	304.94	304.46	304.03	305.1	306.67	304.95	304.51	303.2	304.6	302.8	303.74	304.08	306.42	306.15	305.84	305.07	304.38
303.09	303.7	302.89	303.21	301.91	303.28	303.77	303.25	302.77	302.93	302.75	302.42	302.65	303.08	301.95	301.8	303.7	302.91	302.12	303.1	304.29	301.98	302.33	302.34	303.39	303.65	303.14	303.38	302.79	302.7	303.26	302.76	303.59	303.66	303.51	302.98	302.62	302.55	303.17	304.07	303.15	304.34	303.06	301.64	302.08	303.2	302.66	303.49	303.29	302.37
316.71	318.25	316.61	316.16	317.2	317.93	316.94	317.66	317.14	318.99	317.15	316.51	316.38	316.4	317.61	316.95	317.17	317.03	316.64	317.31	317.47	316.43	317.53	317.27	317.94	317.06	317.69	318.07	318.23	318.05	317.24	317.76	316.95	317.18	317.83	319	318.48	315.86	317.53	317.8	318.42	317.4	317.57	317.78	317.77	316.49	316.85	316.99	316.48	317.7
320.43	318.9	320.09	319.58	318.54	320.6	318.52	318.95	319.78	320.5	318.31	319.42	318.6	319.84	318.27	319.54	319.38	319.98	318.75	317.56	320.01	319.84	319.55	320.12	319.82	319.1	319.4	318.36	318.44	320.24	319.28	319.44	320.37	320.28	319.48	319.89	320.14	319.52	319.82	319.29	320.25	319.78	318.4	319.28	319.9	319.98	318.95	319.25	319.12	319.43
303.16	302.51	305.37	302.98	303.22	304.37	303.86	302.52	304.6	302.86	303.97	303.8	302.58	304.19	303.12	304.69	301.98	302.98	303.26	304.66	303.63	304.09	303.31	303.27	303.83	303.1	303.11	304.18	305.03	302.97	303.13	302.92	302.76	304.03	303.96	303.99	303.27	302.49	304.58	304.14	303.96	302.56	302.77	302.82	302.61	302.82	302.94	302.51	304.4	302.18
293.88	293.6	293.13	293.51	294.39	293.49	294.79	293.79	293.26	294.07	293	293.5	294	294.22	294.97	294.98	295.04	295.63	294.79	293.74	293.16	294.23	294.38	293.82	294.68	293.46	293.45	294.87	294.33	293.53	294.37	293.26	294.49	293.47	294.68	295.49	293.77	295.03	294.07	293.79	294.58	293.74	294.15	294.78	293.26	293.59	295.55	295.61	292.9	293.44
317.57	317.72	316.89	316.89	316.69	318.24	317.74	318.89	318.59	318.09	316.75	316.29	317.64	317.14	317.36	318.22	318.26	315.6	316.15	318.96	317.81	317.39	316.6	317.23	317.37	317.69	317.57	317.49	317.53	317.32	315.94	316.74	316.68	317.21	317.61	317.04	318.21	317.43	317.72	317.56	316.41	317.44	316.93	315.96	317.42	317.62	318.04	316.44	317.53	315.82
302.42	302.42	301.6	300.84	302.59	303.03	301.82	302.55	302.15	302.37	301.99	301.71	301.79	302.14	302.82	301.6	302.59	303.34	301.84	303.45	303.4	304.63	302.27	302.35	303.18	303.44	302.27	303	302.53	302.92	304.1	302.78	301.24	301.99	303.25	303.08	302.76	302.54	302.05	303.6	301.96	302.88	302.07	302.8	301.44	301.99	302.73	303.22	303.07	300.53
306.32	305.5	307.22	307.42	305.9	304.67	305.76	307.08	307.28	306.22	306.98	306.76	305.4	306.22	305.78	307.13	306.11	307.93	306.28	306.58	306.01	306.31	308.49	307.36	307.73	306.07	307.41	307.11	306.03	306.92	306.36	307.6	305.67	305.44	306.07	306.28	306.83	305.12	307.46	306.65	307.05	306.25	307.27	305.79	307.23	306.73	305.29	306.72	307.22	307.4
319.46	319.07	319.3	320.32	320.26	319.1	319.3	318.91	319.39	318.95	319.26	318.42	318.48	319.52	320.13	319.68	318.98	318.54	319.8	317.72	318.37	320.08	319.21	318.48	318.83	319.57	320.15	319.72	320.19	318.91	320.65	318.96	319.9	319.14	318.29	319.08	320.38	319.93	320.42	319.01	318.63	318.16	319.81	319.72	318.13	318.41	319.29	319.26	319.87	319.86
317.18	317.91	316.15	316.41	315.1	316.46	316.24	316.97	316.3	315.77	316.32	316.91	316.28	316.79	317.09	315.8	316.92	316.52	316.46	315.93	317.28	317.07	316.58	317.06	315.95	317.3	317.6	316.45	316.16	316.57	316.5	317.81	316.63	316.62	316.44	316.57	316.89	317.34	315.32	316.35	317.15	316.49	316.2	316.52	316.36	315.85	315.74	317.09	315.97	315.37
313.61	314.18	315.45	315.3	314.09	314.53	315.15	315.54	315.42	315.61	315.34	314.62	314.7	314.39	313.72	315.07	316.16	313.94	314.22	314.71	316.02	315.53	315.11	314.92	315.24	314.97	313.85	314.79	315.03	314.51	315.57	313.56	314.44	314.29	315.02	314.49	314.93	316.01	314.81	314.9	313.96	316.05	315.94	315.3	314.86	317.4	313.98	314.89	314.54	314.79
316.48	315.81	314.16	315.23	314.15	314.32	313.04	314.44	314.54	316.04	314.05	315.6	314.97	315.57	315.06	314.33	314.43	314.24	314.24	313.38	314.36	315.82	315.03	314.52	315.76	314.41	315.41	314.45	313.92	313.79	314.66	315.41	315.1	315.8	313.69	314.16	314.6	314.42	313.94	314.42	314.2	315.65	313.9	314.88	314.66	314.04	314.04	314.69	314.61	314.11
306.7	308	307.07	307.91	307.88	308.09	307.59	305.44	307.01	308.02	307.25	307.8	306.56	308.08	307.42	308.57	306.36	307.71	306.66	308.34	306.63	307.71	308.55	307.99	307.83	307.75	307.12	307.05	307.75	305.02	307.3	307.26	306.7	307.36	306.11	307.41	307.06	306.61	309.26	306.9	306.53	306.46	308.05	307.58	306.82	306.72	308.36	307.06	307	306.18
305.12	304.46	304.11	304.44	304.44	305.15	305.26	305.04	303.69	304.81	305.42	304.25	304.63	303.23	305.55	304.73	303.43	304.96	304.95	304.38	303.84	303.03	305.14	304.32	304.05	304.26	304.47	304.55	304.97	305.59	304.5	303.8	305.32	305.89	303.82	304.37	304.58	304.04	304.66	304.28	304.7	305.09	304.61	304.46	304.63	304.87	303.75	305.64	304.93	303.1
327.79	326	327.64	326.43	326.24	325.92	327.95	327.04	326.63	326.27	327.37	325.46	326.3	327.59	326.98	326.96	325.32	325.51	326.62	328.11	325.61	326.57	326.66	327.03	325.76	326.37	327.95	326.22	328.44	327.53	326.99	327.52	326.27	327.26	328.12	327.03	328.02	326.95	327.01	326.56	326.19	327.71	327.33	327.51	327.37	327.19	328.41	326.18	327.65	326.42
306.93	305.48	306.94	306.12	306.79	306.19	305.33	307.02	307.12	305.8	305.99	306.98	305.67	305.71	307.21	306.51	307.02	306.79	307.05	306.33	306.24	306.39	306.39	305.76	306.11	307.15	307.17	306.43	305.39	305.67	306.02	306.71	307.19	307.83	305.81	306.71	306.68	307.54	306.11	307.03	306.13	306.15	306	305.9	307.16	305.6	307.8	306.61	306.53	307.14
306.24	307.25	306.83	306.67	307.73	306.36	305.54	306.61	305.04	305.1	306.14	306.66	307.35	305.69	306.02	305.74	306.98	305.52	305.73	305.75	306.08	305.93	305.49	306.06	305.14	306.49	306.2	305.77	306.76	305.28	306.83	306.88	305.95	306.18	306.62	306.08	305.27	306.26	305.63	306.22	306.53	305.59	304.89	306.08	304.76	306.69	306.16	306	306.99	306.41
318.21	318.62	318.62	317.85	318.53	318.52	319.15	318.76	317.81	318.75	318.52	316.86	318.79	318.42	319.26	318.27	317.84	318.47	318.67	318.6	319.16	317.91	318.28	317.97	319.66	318.41	318.65	317.3	317.56	318.19	317.46	318.28	318.79	317.33	318.95	317.85	318.29	318.26	317.77	318.1	318.24	319.35	317.79	316.91	317.71	318	318.2	318.98	318.65	319.12
325.74	327.01	326.99	327.56	325.78	327.64	327.51	326.5	327.83	326.65	326.36	327.56	327.08	326.86	326.44	326.15	325.78	327.23	327.49	327.12	326.82	327.41	325.75	327.39	326.79	326.74	325.75	326.95	326.32	327.44	326.69	325.85	327.63	326.28	327.98	327.26	326.08	327.12	327.34	327.21	327.77	326.79	327.13	326.23	325.63	327.23	326.11	325.91	326.02	326.44
319.02	318.9	319.13	318.68	319.3	320.12	319.59	319.14	320.05	319.7	321.21	320.9	320.35	319.01	317.91	319.88	319	319.91	319.74	319.21	320.76	319.48	320.31	317.71	318.87	317.86	319.16	318.77	319.73	319.43	319.42	319.46	318.26	319.18	318.19	319.2	319.55	318.99	319.49	320.3	319.45	318.22	318.94	318.48	318.94	319.69	318.12	318.73	319.01	319.67
309.26	310.57	308.91	309.36	312.26	310.78	310.83	309.93	310.47	311.24	310.89	311.21	311.12	310.9	310.1	310.19	311.01	309.65	310.36	310.55	310.39	310.75	311.17	310.79	310.08	310.37	310.86	309.41	310.38	311.82	310.44	309.9	310.17	310.54	310.88	311.73	310.78	311.32	310.88	309.78	310.6	311.43	310.97	311.07	310.89	310.45	310.81	310.24	309.03	310.65
297.59	296.75	296.51	297.13	296.06	296.51	297.23	296.23	296.6	295.77	297.15	297	297.39	297.01	297.26	297	296.86	296.11	296.58	296.64	296.24	295.71	296.95	296.36	297.43	296.33	297.34	298	296.48	297.68	297.43	298.16	296.65	297.07	296.38	296.13	297.48	296.8	297.49	295.87	297.18	295.69	296.46	297.26	297.79	297.15	296.84	298.01	296.85	296.82
311.59	313.31	311.32	312.49	313.42	312	312.75	312.56	311.72	311.88	311.18	313.52	313.03	311.37	313.37	311.7	312.74	311.83	312.02	313.34	313.29	313.84	313.16	312.63	313.52	313.38	313.51	313.12	311.3	311.34	310.85	311.01	312.61	311.38	312.17	313.3	312.19	312.7	312.44	312.55	312.01	312.19	312.96	313.33	311.6	311.56	312.29	313.28	311.45	312.37
325.38	324.9	323.78	325.22	323.86	324.24	325.14	325.56	325.39	323.31	324.29	324.53	324.29	324.29	326.01	324.95	325.09	324.6	325.15	324.02	325.09	325.61	324.69	325.17	325.11	325.67	324.09	323.67	324.55	324.08	324.27	323.72	325.73	324.5	324.97	324.43	326.15	323.61	324.74	323.72	324.67	323.77	323.32	324.8	324.09	326.13	323.78	324.55	325.29	324.18
305	305.57	305.48	303.99	306.71	304.69	305.22	305.86	304.44	304.8	305.79	305.5	305.7	305.65	305.07	305.2	304.74	305.22	305.65	304.91	305.66	304.63	305.2	304.35	304.86	306.21	306.32	304.93	305.75	305.66	305.48	306.46	304.71	305.87	304.03	305.78	304.1	304.6	305.52	304.91	306.34	304.71	305.37	304.12	305.03	305.19	305.69	305.26	305.71	305.83
320.56	318.48	319.64	319.15	319.64	320.17	320.35	319.39	318.59	319.43	318.22	320.4	319.29	319.52	318.2	319.08	318.66	319.37	319.22	317.97	319.5	319.2	319.08	319.92	318.57	318.91	320.23	318.81	319.78	319.54	319.11	317.89	319.75	318.77	319.49	318.88	320.5	319.5	319.52	320.32	319.11	318.79	318.99	318.97	319.03	320.54	318.42	319.99	319.45	318.67
307.13	306.47	306.27	307.3	307.45	306.7	307.25	306.07	308.24	307.03	307.77	308.57	307.67	306.98	307.55	306.43	308.06	308.02	308.3	306.61	308.33	307.32	308.25	307.75	308.84	307.68	307.29	306.24	307.3	306.73	306.66	307.61	307.35	307.91	306.88	306.61	306.96	308.16	307.56	307.44	307.97	307.69	307.1	308.99	307.51	307.23	307.54	308.31	307.4	307.23
312.96	312.2	313.83	312.27	312.46	311.03	313.01	312.85	313.05	313.14	313.21	312.91	312.43	312.48	312.03	314.37	314.21	313.25	313.03	313.12	314.04	313.4	313.08	314.73	314.59	312.14	313.49	314.2	313.38	313.01	314.98	312.86	314	313.22	314.05	313.7	314	313.38	313.49	312.28	314.04	313.12	312.84	313.9	313.35	314.52	313.41	312.5	313.08	312.49
328.59	328.28	329.35	327.6	328.99	328.5	329.13	329.1	328.61	327.86	328.93	328.38	329.56	328.99	328.2	328.53	327.17	328.26	329.51	329.7	328.8	327.97	328.93	328.29	327.31	329.02	328.17	327.57	328.54	329.02	329.55	329.02	329.14	328.25	328.75	327.93	328.76	329.68	327.72	328.47	329.46	328.46	328.2	327.54	329.53	328.99	328.24	328.49	328.72	327.69
301.75	300.54	300.27	301.74	301.54	300.73	300.93	302.05	300.9	301.21	300.19	301.65	301.53	300.67	301.06	300.36	301.49	301.6	301.51	300.56	298.95	302.26	300.53	301.45	301.4	301.74	301.52	301.05	301.56	301.86	300.86	301.93	302.37	300.15	301.51	300.94	300.65	301.28	300.61	301.2	301.41	300.52	301.32	301.55	301.79	300.69	301.04	301.05	300.32	300.66
313.86	315.17	314.68	314.71	314.94	314.81	314.66	314.7	314.74	314.67	313.83	315.47	315.64	315.74	314.98	315.1	315.46	314.78	315.15	314.89	315.96	315.76	315.1	315.63	316.21	315.31	314.93	314.47	315.58	315.32	315.27	314.52	314.57	314.12	315.19	315.26	315.67	315.73	315.33	315.15	314.84	315.3	315.15	313.36	314.8	313.52	315.65	313.84	313.79	314.45
317.39	315.72	316.83	316.59	317.32	316.81	316.25	316.85	317.37	317.25	316.73	315.74	315.68	317.4	316.9	316.85	315.98	317.16	316.5	318.49	316.41	316.9	317.86	316.57	316.26	316.96	317.1	316.37	316.64	315.98	315.22	316.95	316.54	316.46	316.49	316.03	317.04	317.42	315.94	315.64	318	315.61	316.78	315.2	316.28	317.58	317.22	316.45	316.49	316.86
304.49	305.77	304.51	304.64	304.41	306.26	305.44	305.52	305.76	304.73	304.81	304.28	304.83	306.1	303.95	305.17	306.54	304.47	305.91	304.51	304.46	305.69	306.11	303.86	304.93	305.76	305.79	304.73	304.69	304.86	305.49	304.55	305.76	304.96	305.32	303.79	306.25	305.67	306.33	305.52	304.72	304.49	304.03	304.16	306.43	305.63	305.94	304.92	305.44	305.94
314.64	315.56	314.97	315.01	315.99	313.83	315.3	314.16	314.14	315.5	314.99	314.63	314.67	315.69	315.14	314.49	315.01	314.59	315.02	314.92	314.17	314.26	314.55	315.54	314.92	316	314.08	315.32	314.27	314.65	314.63	316.12	314.29	316.25	314.82	314.59	314.43	314.73	314.01	314.41	315.59	314.71	314.22	315.59	315.52	314.95	314.94	314.44	313.37	314.19
296.23	294.58	294.95	296.24	294.95	294.96	295.63	295.15	295.9	295.44	295.46	295.34	296.42	295.08	294.84	296.4	296.32	295.43	296.77	294.78	296.09	296.15	295.46	294.64	295.76	296.05	295.63	294.92	295.51	294.89	294.63	295.15	294.32	295.99	296.55	296.01	294.61	294.44	296.03	294.25	294.5	295.67	295.36	295.64	294.02	294.11	294.67	294.95	294.28	295.71
300.5	300.62	300.14	300.29	299.85	299.61	298.89	301.04	300.7	300.05	300.96	299.29	299.33	300.83	299.79	298.86	300.49	300.82	300.21	301.59	299.16	301.46	299.76	299.84	300.53	300.02	299.63	299.97	299.77	299.32	300	299.45	300.86	300.02	300.18	300.41	300.74	299.99	300.17	300.16	299.88	299.76	298.49	299.49	299.83	300.48	300.68	300.29	299.2	298.57
299.86	301.15	299.62	299.51	300.65	298.72	300.21	301.03	298.83	300.5	299.22	299.67	299.82	298.65	301.56	299.63	299.76	299.06	300	299.38	298.54	300.36	299.7	299.41	299.69	299.84	301.11	300.49	301.16	299.84	300.53	300.51	300.66	298.79	299.95	300.91	300.16	299.57	301.04	300.8	299.8	299.92	299.86	299.5	300.9	298.89	299.39	300.35	299.71	299.75
304.71	302.74	303.24	303.14	303.04	302.32	304.3	303.61	302.36	303.34	303.41	303.63	303.45	303.79	302.06	302.07	304.29	302.91	302.82	302.33	303.08	302.58	302.61	303.94	304.6	303.98	302.91	302.35	304.42	304.6	302.92	303.46	303.1	304.23	302.42	303.44	301.59	302.24	302.97	304.08	304.12	301.92	302.81	304.17	303.64	302.74	302.76	302.66	303.21	303.83
310.24	311.37	311.32	312.65	311.41	311.65	311.13	310.18	311.15	310.47	311.55	310.73	310.35	311.7	310.74	310.07	310.62	310.33	311.57	310.82	311.35	310.37	311.26	310.85	311.42	310.93	310.33	310.29	311.23	309.67	311.18	310.63	310.16	310.87	310.68	309.92	310.61	309.91	312.01	311.81	309.73	309.07	309.56	311.42	310.63	311.06	310.89	311.17	310.33	311.34
314.13	313.37	313.6	312.69	314.26	313.48	312.87	314.3	313.72	313.62	314.33	312.55	314.57	314.38	313.15	314.31	313.16	314.37	315.48	314.13	312.52	313.47	312.4	313.49	314.37	314.39	314.92	314.62	314.41	312.88	313.38	314.6	313.57	313.87	313.84	313.86	313.51	315.4	313.36	314.46	313.47	314.89	313.43	312.46	313.58	313.39	313.73	312.95	313.85	314.12
303.64	302.6	303.59	302.29	301.87	303.56	302.38	302.65	303.33	303.4	304.05	303.67	303.93	302.17	304.34	303.01	302.96	303.32	302.96	302.81	303.73	303.48	302.47	303.31	303.84	303.63	302.61	304.36	303.7	304.28	303.63	304	302.69	304.93	303.34	303.95	304.47	303.3	303.6	302.33	302.77	303.88	303.29	303.5	303.94	304.41	301.99	302.45	302.37	303.66
313.4	313.76	312.69	313.56	314.15	313.75	313.62	312.47	313.53	313.73	313.24	314.37	312.7	313.83	313.62	313.2	313.5	313.1	314.84	313.34	313.35	313.41	312.86	313.2	313.09	314.15	313.51	313.15	313.66	314.38	313.04	312.36	313.13	312.56	312.02	313.91	314.03	314.41	313.16	313.37	313.97	313.06	313.27	313.85	312.82	314.04	312.92	312.94	313.15	313.51
301.66	301.12	301.17	300.07	300.67	300.58	301.2	300.89	300.66	301.09	300.92	300.68	300.83	300.84	301.13	301.36	301.77	301.99	300.23	301	302.1	300.62	300.95	301.16	301.06	300.88	301.44	301.27	300.68	300.98	300.35	300.68	301.48	301.79	301.78	301.9	301.29	299.89	301.91	301.56	301.2	300.68	300.8	301.33	300.14	301.79	301.71	301.46	301.29	301.07
314.14	314.7	315.04	314.95	315.87	314.37	315.07	313.2	314.24	314.93	315.49	314.47	314.61	316.07	314.21	314.49	315.72	316.51	315.44	315.29	316.14	314.07	314.93	315.55	315.12	314.1	314.98	314.27	313.63	315.54	314.89	313.6	314.97	314.96	314.97	315.36	314.88	314.22	315.47	314.99	314.73	315.52	314.47	314.8	313.63	315.34	314.32	314.3	315.03	314.38
319.9	320.04	319.95	318.89	319.28	319.43	317.54	318.6	319.95	320.12	319.2	319.79	319	318.8	318.53	319.02	319.89	319.76	319.91	318.67	319.4	320.46	319.77	319.57	320.04	320.7	318.9	319.6	319.34	320.54	319.41	318.54	319.7	320.12	319.79	320.28	319.71	318.34	319.67	319.56	318.57	319.85	318.16	319.95	319.49	319.04	320.53	319.08	319.74	320.37
308.13	309.58	309.61	308.99	308.18	308.68	307.24	309.14	310.38	307.66	309.99	309.6	308.44	309.12	309.63	308.85	309.54	309.81	308.72	310	307.85	309.05	308.55	309.76	308.46	308.81	308.44	308.82	310.39	309.53	308.97	308.23	308.17	309.1	309.44	308.75	308.53	308.53	309.32	308.1	308.48	309.65	308.62	309.6	307.31	309.14	308.17	308.48	309.52	307.85
326.93	328.88	327.13	327.89	327.56	327.71	328.34	328.13	327.43	327.15	328.31	327.52	328.2	328.13	328.42	327.53	328.31	326.98	328.28	328.08	328.47	327.38	327.62	328.01	328.02	327.97	327.39	327.58	328.51	329.09	328.49	328.61	327.36	328.65	327.36	327.03	327.53	327.09	328.08	328.51	326.57	327.07	328.11	327.92	327.89	328.56	328.54	327.96	327.6	328.29
305.45	304.9	303.96	305.88	304.96	306.19	304.83	304.3	304.94	304.57	304.41	306.42	306.05	305.4	304.49	306.52	304.93	304.95	305.94	306.2	305.13	304.56	306.08	306.29	306.28	306.07	304.19	306.01	305.51	306.01	305.17	305.48	305.78	304.51	305.5	304.54	306.08	304.72	304.38	304.03	304.87	304.56	305.32	304.88	305.81	304.69	305.11	306.4	305.57	305.42
305.4	306.19	304.63	304.72	304.76	306.95	304.62	305.51	304.98	305.32	305.21	304.63	305.98	305.24	305.58	305.71	304.02	304.97	305.62	304.96	304.06	305.29	306.37	305.34	306.06	305.37	304.77	304.91	305.16	306.12	306.07	305.63	304.32	305.39	306.07	303.75	305.81	304.46	305.66	305.9	304.95	305.48	305.19	305.55	304.95	305.34	305.51	305.71	305.28	305.5
294.31	293.81	293.86	294.4	295.04	294.93	293.5	294.18	294.72	294.45	294.12	292.21	294.82	294.14	294.74	293.67	293.58	294.45	292.65	294.64	294.9	295.02	294.39	294.83	293.5	294.03	294.03	294.55	295.23	294.67	293.45	294.76	292.84	294.18	294.09	295.05	293.64	294.92	292.97	293.44	294.68	293.73	293.98	294.24	293.98	293.78	293.53	293.84	294.11	293.59
327.55	327.7	326.22	326.82	326.13	327.54	327.4	325.86	328.32	325.77	326.77	327.48	326.39	327.56	327.41	326.94	328.12	325.31	328.2	326.93	327.69	326.39	326.63	327.18	327.01	326.92	325.97	326.71	327.49	326.8	327.43	327.5	326.89	327.26	326.9	327.76	326.46	325.96	328.93	326.75	326.08	326.36	326.89	326.37	326.37	326.97	326.73	326.94	326.48	327.91
320.31	318.99	320.23	319.64	318.62	319.82	319.43	320.12	319.31	319.3	319.56	317.76	319.57	319.02	318.49	319.56	318.64	319.24	321.34	319.02	318.79	318.89	319.45	320.08	319.95	319.46	319.7	319.2	320.24	319.36	318.74	318.79	318.59	319.95	320.16	318.73	320.23	320.58	318.41	320.35	319.27	318.3	320.02	318.43	319.75	320	318.36	319.88	319.62	318.34
318.11	318.26	318.83	317.99	317.14	318.35	317.8	316.99	318.86	317.79	318.98	318.12	318.76	318.6	318.75	318.78	319.11	318.72	318.45	317.92	318.47	317.29	318.07	318.25	318.59	318.13	317.58	317.88	317.36	318.58	318.48	318.72	319.46	318.98	317.86	318.52	318.24	317.43	317.9	317.78	317.3	317.86	318.47	318.5	318.88	318.62	319.07	317.83	317.51	317.04
303.8	303.11	303.6	302.92	303.17	303.31	303.53	304.71	303.01	302.4	302.16	302.56	304.49	304.4	302.88	303.16	302.84	304.1	303.11	303.84	303.52	303.02	302.32	302.57	302.92	303.48	302.82	303.59	302.88	303.19	302.56	302.83	303.58	304.11	304.07	302.76	302.98	302.96	303.71	302.53	303.06	302.5	303.96	303.38	303.52	304.13	302.5	304.1	302.7	302.81
309.66	309.55	310.12	310.05	309.7	310.51	309.59	310.72	309.14	309.59	310.99	309.08	309.66	309.74	310.6	310.46	310.17	310.9	309.36	310.83	309.57	311.25	309.18	310.76	310.12	309.95	310.27	309.07	309.66	309.41	309.81	309.85	310.58	309.63	309.69	308.95	309.37	309.96	310	309.81	307.92	310.17	308.88	310.53	310.06	308.78	310.74	309.44	309.3	309.1
319.2	319.69	318.51	319.89	319.58	319.16	319.39	319.79	319.61	320.22	319.3	317.87	319.75	320.43	319.35	319.64	319.5	319.38	319.09	320.11	318.33	318.52	319.72	319.82	319.29	319.39	319.3	321.06	318.73	319.28	319.39	318.85	319.09	319.89	320.52	319.71	318.88	320.05	318.92	318.98	317.66	319.86	318.59	318.49	319.57	318.45	320.27	319.45	319.07	318.23
309.31	312.22	311.07	311.78	310.51	311.57	311.8	311.33	310.13	311.83	312.13	311.59	311.64	311.56	312.8	311.27	310.85	309.83	311.98	311.11	313.03	310.66	311.86	311.81	311.51	311.53	312.73	311.64	312.58	312.19	311.4	310.46	311.35	311.67	310.9	311	310.87	311.49	311.86	311.78	310.89	311.38	310.69	310.1	311.45	311.29	310.83	311.7	310.86	310.3
314.04	312.86	312.84	313.92	312.69	314.59	313.98	314.43	313.1	313.13	311.79	313.76	313.37	312.77	311.95	312.05	313.63	313.43	313.27	312.95	312.26	312.29	313.47	313.35	313.63	313.55	313.84	313.74	313.44	312.39	313.82	313.38	313.9	312.9	314.24	312.28	312.21	313.04	312.39	313.9	312.48	313.56	314.13	313.82	313.14	313.6	312.82	312.14	313.08	312.3
325.03	325.39	324.82	325.58	325.12	326.05	326.57	326.33	324.87	325.72	324.56	325.57	325.34	324.63	325.38	324.92	325.37	325.58	325.07	324.99	325.36	326.22	324.33	324.78	325.64	325.8	325.3	325.51	326.45	326.37	325.51	325.18	325.3	326.01	325.79	325.34	324.25	326.15	326.28	324.92	325.25	324.93	326.04	325.25	325.6	324.21	324.68	326.21	325.15	324.05
304.64	304.31	304.56	303.66	304.36	304.99	305.59	303.71	305.48	304	303.97	304.47	304.22	304.78	303.35	304.4	303.86	305.68	304.96	305.07	303.55	303.66	305.36	305.79	304.26	304.05	304.92	306.6	304.98	303.57	303.49	304.87	305.63	304.96	305.39	304.21	303.67	305.1	303.66	306.96	304.49	304.86	303.91	304.05	305.12	303.99	305.33	304.33	303.64	304.62
296.54	296.55	296.42	296.28	298.55	296.82	298.46	296.65	296.96	296.05	297.75	297.23	296.78	297.85	297.05	297.5	298.35	298.05	296.8	296.81	296.38	296.4	296.96	298.14	296.92	296.96	297.65	295.88	297.18	296.87	296.08	297.41	298	297.07	297.15	296.7	296.25	296.54	296.52	297.96	297.67	296.17	297.67	296.87	297.18	297.97	297.75	296.69	296.8	297.83
305.67	306.08	306.34	305.25	305.53	305.76	305.73	305.52	307.01	306.13	304.78	305.97	305.77	305.41	304.28	305.3	305.43	306.74	304.82	305.02	304.21	306.93	306.24	305.41	304.87	305.47	304.43	305.68	305.45	305.87	305.24	306.15	304.37	305.73	305.78	306.01	305.74	305.67	304.76	305.88	305.74	304.97	306.08	304.41	305.32	305.35	307.38	305.48	305.41	305.11
314.98	313.5	313.79	314.81	313.48	314.28	314.57	313.16	313.94	314.24	313.7	312.92	314.46	313.78	313.66	313	314.25	314.19	313.23	314.57	313.24	312.41	314.08	315.71	313.66	314.97	313.08	313.76	314.09	314	313.88	314.68	313.41	314.33	313.58	314.11	313.2	313.04	313.93	314.56	313.91	314.99	312.95	315.37	313.8	314.71	313.13	314.26	314.44	314.79
303.34	303.74	302.79	303.71	302.52	303.04	302.84	302.45	302.67	304.38	303.68	301.87	302.01	303.19	303.49	303.86	302.6	303.51	303.05	302.94	303.5	303.68	301.97	304.17	303.92	303.53	302.93	304.99	303.44	305.33	303.15	302.52	302.81	303.04	303.72	302.33	303.2	303.75	303.26	302.53	302.91	303.86	303.94	303.97	303.83	303.65	305.94	304.75	303.14	303.47
302.78	303.23	303.03	303.55	304.01	303.49	303.56	305.3	304.08	302.93	303.86	303.41	302.18	304.27	303.11	303.44	303.28	303.83	304.05	304.59	302.98	302.68	304.36	304.17	303.59	303.06	303.41	302.65	303.86	302.68	302.39	302	303.17	303.31	303.1	303.02	303.81	303.23	302.45	303.15	302.59	305.08	303.01	303.45	303.58	302.78	302.8	303.43	303.5	302.05
328.5	327.47	328.62	328.6	327.25	328.52	327.41	327.27	327.6	329.33	327.21	327.62	328.61	328.2	328.77	326.63	329.22	328.34	327.4	328.4	327.25	327.5	328.01	327.93	327.13	329.73	327.57	327.3	328.71	325.77	327.01	327.47	327.89	327.78	327.08	326.95	328.52	326.74	327.39	328.63	328.25	329.36	327.96	327.94	328.18	327.18	327.8	326.98	327.95	327.05
310.43	308.83	310.56	309.86	308.01	309.89	309.8	310.64	310.11	308.73	311.14	310.65	310.08	310.07	308.87	309.15	309.88	310.76	309.88	310.09	309.39	308.7	310.13	308.49	309.38	310.06	309.97	309.69	310.65	309.7	309.67	310.63	310.15	310.25	308.9	309.65	311.45	309.41	309.92	310.4	310.21	308.77	311.46	309.58	309.23	309.35	310.19	309.22	309.4	309.68
300.43	300.91	300.24	298.49	299.56	300.17	300.1	299.93	300.3	298.82	299.99	299.51	299.76	299.49	299.78	300.5	299.95	299.98	299.56	300.43	300.57	300.82	300.79	300.64	299.91	299.96	299.24	300.21	300.2	300.66	301.67	299.65	300.81	298.43	300.24	299.99	301.09	300.57	300.85	298.5	301.19	299.86	299.62	300.76	300.25	299.88	299.13	299.79	300.48	299.49
314.21	313.28	315.11	313.97	314.41	314.08	313.93	314.68	313.63	314.6	313.65	313.52	314.96	313.81	313.08	314.46	314.49	314.22	314.56	313.17	312.91	313.85	313.47	313.76	314.25	313.96	313.94	314.49	313	314.96	314.38	314	314.76	314.15	314.58	313.29	314.26	314	313.77	314.7	316.28	313.98	314.25	314.31	314.46	313.58	314.42	313.64	315.78	313.89
310.57	310.22	310.62	311.65	311.4	310.2	310.9	311.24	310.02	312.31	310.61	310.44	311.11	309.75	310.67	310.14	310.96	309.94	311.71	310.47	311.4	311.27	309.15	310.8	310	310.63	311.09	311.82	310.67	309.37	309.65	311.4	310.88	308.75	309.42	309.18	310.35	311.12	311.02	310.44	310.18	311.2	310.94	310.43	311.67	312.06	309.86	310.81	310.27	310.48
299.93	299.46	300.47	299.53	298.8	301.01	299.71	300.04	298.03	299.36	299.74	299.95	299.53	300.14	300.34	299.23	299.77	300.32	300.79	300.81	299.2	299.23	300.97	301.37	299.99	299.27	299.54	300.48	299.89	298.43	300.31	299.86	301.24	299.76	301.28	299.22	301.2	299.48	300.23	299.86	299.39	300.02	299.73	299.28	300.87	299.5	298.98	300.26	299.08	300.3
315.68	315.88	316.2	315.68	316	314.94	314.64	314.4	316.03	315.73	316.37	316.6	316.25	315.92	314.92	315.4	315.03	316.32	315.32	316.47	315.25	315.41	315.76	315.86	314.71	315.74	315.34	315.71	316.46	315.63	316.06	315.51	315.56	316.79	315.91	315.69	315.46	316.9	317.12	315.49	315.73	315.18	315.95	314.95	314.58	315.55	315.55	316.76	315.4	315.1
317.95	317.58	317.83	316.44	317.37	316.99	318.23	318.28	316.89	318.37	316.69	317	319.02	317.28	317.64	316.48	317.21	317.97	316.62	318.18	316.9	318.44	317.36	316.26	317.85	317.02	318.72	317.63	315.72	317.22	317.55	316.38	317.15	316.74	317.45	317.69	317.5	317.63	318.15	318.25	318.8	317.69	317.79	318.19	317.06	317.53	317.42	317.87	316.34	317.35
308.96	309.66	309.33	309.92	309.75	309.73	308.84	306.56	308.08	309.18	309.02	308.14	308.25	308.95	309.04	308.18	308.57	308.7	309.53	309.24	307.06	307.56	309.08	307.32	308.97	308.33	309.14	309.69	308.37	307.53	308.82	308.19	308.36	309.18	307.22	309.66	309.18	307.7	308.54	308.52	308.48	307.72	308.2	307.65	309.36	309.95	307.38	308.08	307.65	308.95
306.87	306.33	306.43	306.89	306.25	305.81	306.15	305.02	305.34	306.01	305.14	306.68	306.02	305.86	306.95	306.54	307.13	305.73	305.47	307.54	306.04	305.13	307.23	306.39	305.92	305.83	306.77	306.98	307.08	306.04	306.94	306.17	305.89	304.8	306.12	306.8	306.65	306.89	306.37	305.24	305.83	306.41	306.07	306.93	305.82	305.91	305.19	306.52	306.03	305.69
311.47	311.81	313.2	311.71	311.92	312.53	313.68	311.71	311.06	312.12	312.45	312.44	312.04	312.04	311.88	311.91	312.72	314.12	311.74	311.71	312.06	312.49	313.04	313.43	313.31	313.15	311.85	312.48	311.23	312.66	311.59	311.54	312.47	311.9	311.89	311.63	312.27	310.93	311.23	311.88	313.61	312.15	312.2	311.48	312.49	313.18	313.08	312.08	311.37	312.62
315.76	316.95	316.92	316.94	316.9	316.03	316.88	315.96	316.73	316.8	316.78	315.75	315.58	315.19	318.35	316.29	316.87	316.72	316.6	316.68	316.31	317.29	316.43	315.91	316.95	316.74	316.41	317.02	316.51	316.73	317.68	317.44	315.42	317.29	316.29	316.18	318.4	317.56	317.27	317.16	317.27	316.49	316.62	315.5	316.89	315.84	315.95	316.6	316.24	315.97
305.63	304.33	303.84	304.22	304.9	303.34	302.61	303.76	304.36	303.61	304.22	303.1	304.34	303.82	303.49	303.95	304.49	305.09	302.87	303.5	304.17	303.76	302.1	304.22	304.87	303.66	303.68	303.57	304.13	303.94	303.6	303.47	304.21	303.15	303.22	304.27	305.32	303.14	303.73	304.49	303.5	304.28	304.83	303.41	303.11	304.67	303.37	302.55	304.27	302.79
304.76	305.71	304.31	304.66	304.48	304.74	305	304.04	304.48	304.91	303.84	304.32	305.33	305.1	304.96	304.54	304.6	304.91	303.84	303.99	305.1	304.86	304.1	303.4	304.43	304.88	304.67	304.34	304.64	302.56	303.49	303.38	304.74	303.76	303.78	304.37	303.77	304.62	303	305.67	304.76	304.08	305.56	304.06	304.39	305.39	304.34	304.07	304.23	304.02
328.11	328.64	329.01	328.34	328.46	328.19	329.42	328.41	328.47	327.42	329.53	327.8	327.87	329.36	328.27	328.91	330.4	328.27	328.8	329.42	328.85	327.99	329.7	327.96	328.59	329.73	327.88	327.9	328.12	328.02	328.64	328.37	329	328.16	329.34	328.95	326.97	328.91	329.62	329.38	327.7	328.88	328.22	327.6	327.99	329.32	329.42	328.24	329.42	328.83
316	315.54	314.59	315.41	316.39	315.28	315.62	315.24	315.78	315.95	316.83	315.75	315.68	315.56	315.48	315.22	315.1	315.85	317.18	314.55	316.89	316.53	316.14	315.21	315.35	315.25	315.51	316.24	315.61	314.02	315.54	315.93	315.7	315.42	316.49	316.17	316.55	315.98	315.96	316.77	316.02	316.31	316.26	315.75	315.47	316.31	315.67	314.5	316.89	314.85
310.9	311.14	311.52	312.26	311.93	311.84	310.15	311.73	310.43	312.36	311.05	312.12	311.94	311.33	311.79	311.16	311.75	310.81	312.65	311.25	311.71	311.29	310.7	312.07	311.34	311.92	311.93	311.17	312.09	310.31	310.68	311.83	310.9	311.54	311.47	311.98	312.34	311.41	311.66	310.77	311.42	311.25	311.96	312.36	311.26	311.45	311.14	311.77	310.74	312.13
295.43	295.52	295.21	295.16	294.16	296.1	294.2	296.59	294.82	294.96	296.1	295.9	294.14	295.02	294.71	294.53	295.32	294.99	294.96	295.48	294.35	296.29	295.81	295.88	294.53	293.41	294.53	294.9	293.01	294.94	295.23	295.16	294.33	295.19	295.74	294.78	293.56	293.66	296.28	293.99	294.93	293.11	294.1	296.12	294.03	294.58	295.32	295.39	294.58	295.02
313.27	312.19	313.44	313.19	314.21	313.2	313.66	313.68	313	313.02	313.25	313.87	313.4	311.91	313.03	311.9	313.97	312.86	312.56	312.56	312.8	311.93	313.01	312.6	313.29	312.92	313.33	312.6	312.38	312.6	313.94	312.7	313.38	313.03	312.8	312.72	312.26	314.31	313.18	312.11	314.63	312.63	314.04	313.86	313.46	312.79	313.22	312.51	313.31	312.84
302.62	303.29	302.67	302.58	302.33	303.82	302.36	302.93	303.88	304.22	302.27	303.5	302.33	302.84	302.84	303.07	303.6	302.19	302.22	302.73	302.49	303.69	302.91	301.42	302.59	301.92	303.26	302.76	301.75	303.37	304.78	303.27	302.73	301.9	302.11	302.57	303.9	303.19	301.9	302.96	302.75	302.5	302.5	303.46	303.85	304.07	303.54	301.92	303.28	302.35
317.38	318.16	316.31	317.96	317.81	317.62	316.94	317.2	318.83	318.16	317.65	319.12	318.42	318.29	317.33	317.61	317.94	318.36	318.73	318.58	318.63	317.7	320.06	317.93	319.14	318.03	318.4	317.75	318.83	317.38	319.03	318.87	317.31	318.43	317.88	317.57	318.5	318.67	318.37	317.46	317.6	317.97	319.7	318.39	318.35	318.61	317.79	319.03	318.83	317.37
315.69	313.77	315.05	316.47	313.66	314.82	314.8	314.86	313.02	314.77	315.22	314.18	315.43	315.01	315.3	314.31	314.88	313.73	315.82	313.69	315.26	314.96	315.12	316.3	314.33	315.02	314.49	313.91	314.8	315.01	315.38	314.17	314.61	316.17	315.47	315.54	314.89	314.98	315.05	314.55	314.97	315.02	314.86	314.99	314.08	313.07	315.12	314.86	314.83	315.08
301.33	300.89	300.95	301.48	300.04	302.53	299.56	302.45	301.32	301.55	301.95	301.25	300.77	301.37	300.84	301.19	300.7	301.51	301.75	301.74	302.17	300.62	300.41	301.68	301.99	300.74	300.76	302.29	301.9	301.44	300.36	300.81	300.91	302.56	300.72	300.31	302.5	301.75	301.14	300.89	300.84	301.48	300.48	300.91	300.2	302.1	301.75	301.24	301.23	301.62
314.9	314.4	314.73	315.94	315.18	313.57	314.3	315.03	313.89	314.56	315.79	314.61	314.62	314.1	313.78	314.78	314.02	314.23	315.83	316.25	315.65	315.15	315.12	315.59	315.51	315.09	315.76	314.2	314.23	314.71	314.21	314.53	315.47	317.17	314.93	316.26	314.68	314.84	316.66	314.66	314.16	315.25	314.87	313.55	315.19	314.71	314.81	314.44	314.74	315.22
313.13	313.1	312.15	313.44	313.14	313.33	313.82	313.31	313.45	313.22	313.01	312	312.08	313.22	314.16	314.17	313.26	313.31	313.35	312.97	312.57	313.43	313.5	314.14	313.35	313.98	312.11	312.81	312.51	313.15	312.84	312.85	312.88	312.67	313.21	312.63	313.08	311.99	312.59	312.99	313.8	313.75	312.42	312.44	313.17	313.68	313.45	312.28	312.34	312.26
302.5	303.98	305.03	303.09	303.38	303.6	302.94	303	303.15	304.63	302.31	304.27	303.39	303.69	304.55	303.94	303.72	302.62	303.51	302.85	303.11	304.04	303.58	304.02	304.75	303.66	304.4	304.59	304.04	302.03	302.52	303.45	304.61	303.76	303.39	304.3	303.3	303.56	303.75	303.57	303.33	304.35	304.04	303.2	303.93	303.44	304	303.6	303.82	304.13
317.69	318.95	317.44	317.68	318.48	319.08	318.92	317.68	317.34	318.72	317.72	318.39	317.77	316.87	318.75	317.69	317.49	318.43	317.88	318.69	318.56	316.13	317.36	317.34	318.32	317.61	318.08	316.45	319.29	317.49	317.9	318.53	318.24	317.44	317.73	318.13	317.9	318.72	317.69	318.39	318.88	318.62	317.95	317.5	317.18	318.26	317.18	318.28	316.78	318.04
318.27	317.9	318.07	317.39	317.97	318.27	318.04	319	318.68	317.47	316.84	317.31	317.45	317.63	319.19	317.32	317.39	318.35	318.26	318.49	317.22	317.29	318.3	318.04	318.11	318.76	318.28	318.2	317.53	318.03	317.53	318.22	317.73	318.46	317.51	317.84	316.65	318.34	318.77	318.35	317.14	317.95	319.15	318.31	318.22	317.62	317.6	317.52	317.77	319.01
304.52	303.77	304.99	306.37	305.32	304.26	305.24	306.76	305.8	305.37	305.94	304.98	304.84	306.48	305.23	305.38	306.12	305.21	305.63	305.68	305.78	304.3	305.76	305.85	305.14	304.84	305.22	304.34	306.03	305.4	304.5	304.91	306.73	304.48	304.89	304.62	305.14	304.22	304.31	306.78	306.36	304.02	305.85	304.52	305.95	303.82	304.02	304.81	305.34	304.58
311.91	311.43	312.57	311.61	311.37	311	312.22	311.01	310.95	312.28	311.61	310.89	311.37	311.45	312	312.64	310.75	310	311.36	311.41	310.99	311.4	310.26	312.51	309.83	312.01	311.37	311.95	312.33	311.6	310.99	311.84	311.05	312.1	310.86	311.16	311.83	311.38	312.2	311.01	311.67	311.38	310.41	311.94	312.47	310.37	311.84	310.59	311.17	311.63
313.48	313.95	312.36	313.13	314.82	312.85	313.71	313.08	312.7	313.94	314.15	314.54	313.34	312.47	313.64	312.44	313.82	314.31	313.68	313.1	312.95	313.82	314.35	314.15	313.6	314.18	314.41	313.09	314.79	313.65	313.12	314.24	314.02	312.66	312.57	314.23	312.84	312.05	313.3	312.59	313.7	314.99	313.49	312.5	313.33	313.26	313.11	312.58	313.24	313.32
302.58	300.77	301.7	302.56	302.44	302.15	302.84	301.87	302.89	301.43	303.55	302.89	301.68	303.09	302.18	303.83	301.99	301.78	301.68	302.27	302.77	302.56	302.16	302	303.2	302.16	302.84	303.05	302.91	301.96	302.69	302.31	303.51	301.35	302.97	302.23	302.59	303.26	302.83	303.36	302.45	303.66	302.04	301.61	302.37	301.93	302.62	300.95	302.64	302.15
315.69	315.62	315.05	313.55	314.65	314.72	315.55	314.22	313.41	314.93	315.51	316.55	314.85	314.55	313.5	316.14	315.83	316.18	314.87	315.62	314.29	314.44	315.48	315.34	315.5	313.86	315.27	313.93	316.82	314.75	314.88	314.04	315.17	315.86	314.54	314.54	314.75	313.48	315.62	314.84	315.01	314.38	316.09	315.31	316.35	315.63	316.01	315.51	315.14	314.71
295.07	295.1	293.67	296.6	294.99	295.04	294.86	295.9	295.34	295.99	294.47	294.34	294.56	294.98	293.93	295.22	293.84	294.56	296.39	295.28	294.2	294.24	295.04	295.31	296.51	296.32	295.39	295.24	295.37	294.81	295.23	295.01	294.46	294.38	296.16	294.61	295.88	296.44	295.36	294.67	295	295.85	293.99	295.92	294.49	294.98	294.63	294.18	295.17	296.45
302.28	300.97	300.68	300.12	301.28	300.49	301.7	300.43	302.09	300.79	301.02	302.62	300.96	300.45	301.13	300.76	300.06	301.83	300.01	301.17	301.31	300.96	302.44	301.42	301.73	300.83	300.62	300.89	300.34	301.14	301.79	302.32	301.65	300.52	302.13	301.41	301.86	300.42	300.52	300.98	301.72	300.78	300.73	300.69	301.19	301.25	300.64	300.6	300.62	302.04
325.44	324.83	326.56	326.15	324.9	325.47	324.77	323.97	325.67	326.05	324.7	325.4	325.64	325.91	324.66	326.21	326.2	325.15	325.06	325.38	325.22	324.12	326.57	325.07	324.64	326.22	325.56	325.25	325.09	325.27	325.23	324.56	326.17	326.21	326.92	326.45	326.13	326	326.01	325.63	325.71	325.33	324.56	324.52	324.71	326.43	325.27	325.3	324.53	325.77
294.4	294.37	294.59	294.29	294.07	294.36	294.14	293.7	294.57	294.18	293.6	294.63	293.32	295.2	292.4	294.18	292.87	293.75	294.36	294	293.18	293.95	292.89	293.55	294.18	293.58	293.56	291.94	293.83	295.04	294.48	293.15	295.2	294.15	293.89	295.11	293.92	292.89	294.69	294.61	294.24	295.12	294.09	295.1	295.54	293.47	294.6	293.46	293.66	293.68
308.04	308.43	308.9	309.78	307.66	307.91	309.29	308.85	309.32	308.81	308.97	309.63	308.98	309.73	309.41	307.93	308.84	310.08	308.82	308.32	310.09	309.86	308.29	309.08	308.15	308.24	309.4	308.18	308	308.6	308.48	308.74	307.77	308.76	309.07	308.03	308.4	307.08	307.87	308.04	308.96	309.42	309.37	308.94	309.15	308.51	308.62	309.28	309.27	308.73
315.27	316.62	315.1	314.58	314.1	313.43	314.34	314.64	314.77	313.74	314.15	315.43	314.76	315.36	314.55	315.47	314.6	314.38	313.26	314.39	313.87	314.81	315.61	316.09	314.07	314.53	314.11	315.55	313.69	315.11	315.3	314.35	314.67	313.99	315.71	315.08	315.66	315.27	315.09	314.74	313.52	314.74	314.95	314.24	313.32	314.71	314.31	313.99	314.74	315.97
298.62	297.38	297.02	296.5	296.71	297.04	296.98	297.91	296.78	296.42	297.5	296.1	295.71	296.64	296.7	296.77	296.85	297.26	296.31	296.09	294.81	296.46	296.67	296.34	296.5	295.45	297.79	296.55	296.9	297.88	294.81	294.93	296.51	298.63	296.4	296.29	296.87	297.39	297.64	297.11	296.57	296.78	295.91	296.89	297.11	295.37	296.59	297.08	296.22	297.46
303.07	303.66	301.11	301.4	303.6	302.77	302.04	303.57	302.81	302.84	302.44	303.18	302.9	302.74	303.03	303.79	302.54	302.9	302.84	302.03	302.76	303.06	301.6	302.23	302.23	302.94	303.17	303.2	302.83	302.32	302.87	301.59	301.57	301.45	301.81	302.5	303.2	302.73	301.1	302.44	302.17	303.08	302.22	301.56	301.91	302.4	301.97	303.05	302.65	303.34
305.88	307.22	305.57	305.35	306.81	306.11	305.98	305.87	305.09	306.17	306.04	306.59	306.46	307.31	307.53	306.37	306.45	305.53	305.02	304.86	304.56	306.03	305.83	306.38	306.51	306.47	306.16	305.92	307.66	306.89	306.26	306.81	305.73	306.22	305.95	305.99	305.51	306.03	305.97	305.87	305.65	305.51	306.25	305.24	306.36	306.03	305.39	305.54	307.02	307.15
305.69	307.18	306.17	306.24	306.26	307.4	306.7	306.36	306.85	307.29	307.02	307.33	306.36	305.56	306.16	307.92	305.87	306.44	306.18	306.15	306.73	307.24	306.58	307.15	306.6	306.08	305.76	306.77	306.78	307.16	306.01	306.73	306.18	306.54	307.2	307.62	307.16	307.73	305.94	306.98	306.02	306.17	306.9	305.32	306.77	306.48	306.56	307.75	305.99	307.7
302.5	303.5	304.22	302.82	303.47	302.53	302.78	303.02	303.39	301.63	301.85	301.98	301.48	302.77	302.67	302.84	303.62	302.69	302.71	302.66	303.98	303.21	302.78	303.32	302.45	302.49	303.17	303.63	304	302.51	303.37	301.46	302.44	302.54	303.49	302.68	302.76	304.86	304.25	301.77	303.11	303.08	302.34	302.49	302.58	303.29	303.25	302.01	302.95	302.26
294.59	293.99	293.4	294.2	293.07	293.03	293.76	294.77	294.21	294.07	294.28	294.6	293.75	293.9	294.46	294.52	294.38	295.41	294.55	294.42	294.23	294.49	294.03	293.28	293.87	293.92	294.05	293.99	293.86	292.76	294.64	294.99	294.5	295.04	294.21	294.05	293.25	294.37	295.04	293.51	293.55	293.98	293.48	293.31	293.29	294.77	295.06	294.95	293.98	293.85
302.99	302.63	303.02	303.85	303.52	303.95	302.63	304.02	303.48	304.19	303.85	302.9	304.09	303.16	303.83	301.68	303.95	303.78	305.05	303.55	304.96	304.58	303.06	305.05	304.2	303.73	302.86	304.91	302.71	303.5	304.09	302.68	302.98	303.54	302.27	303.08	302.24	303.24	303.14	303.64	302.75	304.09	302.29	303.11	302.81	303.65	303.07	302.99	303.31	303.37
303.1	304.88	303.19	304.63	303.87	303.96	303.31	303.7	304.61	302.5	303.37	303.18	304.25	304.42	303.35	304.57	303.42	303.61	305.09	304.61	303.49	304.97	302.2	304.92	302.94	303.81	304.47	303.48	302.5	304.36	302.97	305.21	302.99	304.37	302.34	303.24	303.13	304.44	303.4	303.62	304.64	304.17	304.21	304.28	303.99	303.81	303.49	304.67	304.27	302.93
303.55	302.89	303.71	303.32	302.5	303.6	303.47	303.15	303.95	303.64	302.69	303.69	304	304.23	303.49	303.27	303.03	304.01	302.5	304.19	304.13	304.16	304.52	303.46	301.58	304.08	303.67	302.92	303.87	302.61	303.76	304.07	303.25	302.81	303.29	303.54	303.11	304.12	304.13	303.16	304.49	302.85	303.14	302.81	304.44	303.59	303.05	304.92	303.85	302.82
311.89	314	313.5	312.59	313.16	313.48	313.33	311.55	312.39	312.91	312.86	313.49	311.78	312.39	313.11	313	312.53	313.15	314.15	313.39	312.87	313.97	313.57	312.51	312.94	313.22	313.53	314.12	314.09	314.03	313.41	311.72	314.04	313.03	312.96	312.04	313.72	311.86	312.86	313.04	313.15	313.12	312.56	312.75	313.29	312.01	313.68	313.11	313.29	312
300.06	300.62	300.32	300.63	299.88	300.85	300.19	301.38	301.12	299.1	300.4	299.15	299.99	300.06	300.1	299.8	300.01	301.5	300.34	298.61	299.71	300.04	300.97	299.72	301.37	300.28	300.14	300.06	299.86	299.09	299.26	299.72	299.89	299.64	301.25	300.02	299.28	299.83	300.75	300.55	301.5	300.2	300.89	298.57	300.7	300.27	300.8	298.13	300.51	300.69
298.71	300.28	300.44	298.67	299.18	300.5	300.51	301.01	300.19	300.52	299.69	298.94	299.7	299.67	300	300.13	298.81	299.13	300.11	300.62	300.38	299.18	299.66	299.03	301.22	300.55	300.26	299.99	300.89	300.01	299.32	301.22	301.11	298.65	299.83	300.43	300.33	300.08	299.39	300.72	300.81	300	300.6	301.55	300.02	300.17	300.89	301.14	300.16	299.94
305.87	305.89	307.79	305.81	305.44	305.82	306.4	305.06	304.72	307.06	306.18	305.87	305.81	305.8	306.32	306.58	307.99	306.27	307.21	306.78	306.03	306	305.77	307.62	306.92	306.91	306.01	307.27	306.6	306.57	306.51	306.18	305.66	306.79	305.67	305.28	305.68	306.63	306.31	307.13	305.46	306.65	306.67	305.37	306.37	307.35	306.46	306.26	306.58	306.39
311.12	310.78	311.27	310.75	312.3	312.15	310.82	310.35	310.85	310.57	311.41	309.99	309.9	311.21	311.45	310.76	310.54	310.84	309.72	309.83	310.62	311.68	310.03	312.56	310.44	311.77	311.2	310.42	311.37	311.22	310.67	310.09	310.63	309.99	310.48	309.78	311.39	310.65	310.76	311.03	310.6	310.09	310.04	310.36	311.09	311.5	311.24	310.75	309.88	309.99
305.08	306.43	307.29	306.48	306.24	307.37	306.42	306.27	306.3	306.79	306.84	306.04	306.07	307.37	306.21	306.52	306.71	306.27	305.91	306.73	305.43	306.93	306.41	305.42	306.06	306.51	305.39	306.05	306.39	305.25	306.82	305.95	306.34	306.9	305.97	307.04	307.18	304.87	306.47	305.92	307.35	305.75	305.22	306.63	304.4	307.93	306.71	306.74	305.76	307.42
319.28	319.94	319.23	318.68	317.24	317.48	317.48	318.78	318.41	317.7	318.18	318.01	318.52	318.53	319	318.58	319.24	319.67	318.88	318.58	319.39	318.34	318.97	319.96	318.53	318.72	318.14	318.25	317.34	317.1	319.05	320.18	318.01	318.88	318.16	318.46	318.84	319.19	318.83	318.18	319.07	317.91	320.01	318.83	316.45	318.78	319.27	317.57	318.57	319.89
314.64	314.39	315.42	314.14	314.14	314.96	315.67	313.22	314.52	315.11	313.54	313.86	314.32	314.79	313.07	313.73	314.83	314.56	313.74	314.6	314.4	313.49	313.67	314.79	313.35	313.59	313.79	313.96	313.4	313.36	313.7	313.23	313.93	314.25	314.4	314.38	312.65	314.75	313.9	312.83	314.6	312.76	314.17	313.36	314.97	315.18	314.88	314.44	314.33	314.01
312.16	310.84	311.96	311.38	311.69	312.27	312.41	311.71	311.63	310.94	311.78	312.13	310.87	312.15	310.6	310.99	313.16	310.04	312.6	312.47	310.4	311.98	312.2	311.44	311.34	312.41	311.43	311.22	312.16	311.21	310.66	312.11	311.48	310.77	312.1	310.84	311.49	311.51	309.73	310.53	311.26	312	311.26	312.24	311.11	312.85	312.31	311.6	312.78	311.65
305.97	304.99	303.74	303.77	304.85	304.99	306.02	305.84	305.17	304.68	304.41	305.83	305.19	304.97	306.14	305.34	305.8	305.08	304.91	304.87	304.82	305.18	305.76	304.84	305.22	303.86	305.5	306.05	304.92	305.77	305.46	304.27	305.34	306.17	303.97	305.74	305.61	304.72	305.39	306	305.62	305.16	305.81	305.12	304.65	304.8	304.19	304.4	305.83	305.07
312.53	313.06	313.61	313.62	312.08	312	312.67	313.3	312.79	313.71	314.55	313.51	313.6	313.7	313.12	312.17	312.3	313.91	313.4	313.34	313.17	314.86	312.94	312.13	313.46	312.73	312.35	313.9	313.19	312.03	312.63	313.42	313.21	314.13	312.41	313.03	311.97	313.52	312.1	313.29	312.32	312.05	312.41	313.11	313.16	312.5	314.26	313.51	313.72	312.34
312.09	313.15	311.5	312.56	311.74	311.23	312.65	312.39	313.16	311.66	310.21	311.97	311.9	311.48	311.36	312.06	312.52	313.06	312.71	312.54	312.76	312.15	311.36	312.51	311.41	310.74	311.21	310.62	311.16	312.57	312.88	311.43	311.78	311.22	312.62	312.07	312.56	312.4	312.85	312.36	312.83	311.66	312.19	313.02	311.43	312.05	311.95	311.96	311.75	312.07
328.13	328.69	328.21	328.41	328.93	328.45	329.56	328.92	329.41	328.32	328.75	329.37	329.16	327.37	328.13	328.8	328.06	329.11	328.84	329.87	327.66	327.92	328.2	327.68	329.33	328.46	328.01	329.75	328.67	328.16	329.16	328.22	327.84	328.18	328	328.44	329.92	327.69	328.67	328.71	327.98	328.64	329.07	329.61	327.86	329	329.41	328.37	328.93	328.95
299.73	300.87	299.93	299.95	299.75	299.33	299.7	299.1	299.5	300.35	300.59	299.09	299.85	299.4	300.81	300.5	300.32	300.97	299.75	300.32	300.92	299.87	300.43	298.96	300.02	298.15	300.72	299.64	300.28	300.18	300.59	300.73	298.98	300.82	300.47	299.47	298.85	300.38	301.63	299.14	299.23	299.22	300.06	300.17	299.15	300.34	300.22	299.08	299.78	299.4
302.6	303.32	302.19	303.88	301.69	303.91	302.92	302.07	302.4	303.19	302.55	302.95	303.77	302.21	303.54	303.83	302.96	303.78	302.91	302.7	302.65	302.66	303.73	301.76	302.66	301.49	301.98	302.93	302.43	302.9	302.82	302.64	302.86	302.79	302.54	302.84	303.37	301.76	302.68	302.26	302.71	304.08	302.75	302.78	302.47	302.13	302.13	303.99	303.87	303.19
312.57	310.7	309.86	310.89	312.23	311.41	312.03	311.87	311.01	311.48	312.82	310.93	310.8	311.09	312.22	312.58	311.7	312.03	309.83	310.6	311.8	311.74	310.77	310.41	312.2	312.18	311.79	310.26	312.13	311.38	310.44	309.92	312	310.51	311.43	311.74	311.85	310.64	311.88	312.39	312.14	311.22	311.29	312.65	311.46	310.87	311.77	311.6	311.08	312.13
314.7	315.02	314.53	312.76	315.28	314.75	313.88	315.05	313.54	313.48	314.71	313.58	314.16	314.85	314.25	313.58	314.15	313.49	314.82	313.78	315.35	314.4	314.06	314.1	313.99	315.14	314.23	314.52	315.23	314.6	313.43	315.23	314.01	313.31	313.58	314.04	314.13	313.16	314.43	314.1	313.77	314.5	313.35	314.93	313.8	315.18	314.21	313.36	312.74	313.83
302.93	303.69	303.66	303.55	303.79	305	304.83	305.37	304.45	303.1	304.18	303.5	303.19	304.51	304.7	305.23	304.68	304.12	305.4	304.25	304.2	304.14	303.99	304.95	304.28	304.43	304.23	304.18	305.54	304.1	303.82	304.31	305.03	304.32	304.94	303.97	305.32	304.42	303.78	304.16	304.32	305.2	304.62	303.59	304.2	305.47	303.62	304.05	304.53	302.88
298.15	296.5	297.33	295.61	297.19	295.5	296.41	297.75	297.04	297.53	297.45	296.76	296.36	296.92	297.03	297.03	296.81	297.13	297.31	297.55	296.42	297.13	297.95	296.83	295.73	297.17	296.89	295.37	297.34	296.49	296.27	297.18	296.48	297.22	296.47	297.68	296.9	297.69	298.53	297.61	296.88	296.97	298.3	296.34	296.6	296.54	296.05	296.96	297.38	296.77
313.8	314.19	312.54	313.07	313.67	312.54	312.84	312.42	314.38	312.33	312.85	313.3	312.64	313.62	314.83	314.9	312.94	312.82	312.6	314.08	313.53	313.42	312.77	314.11	313.03	312.59	313.6	313.39	313.67	312.5	312.73	313.7	312.67	311.98	314.06	313.95	313.89	312.12	312.64	312.31	313.76	311.91	313.24	312.68	313.88	313.69	315.06	312.89	312.55	312.6
305.24	304.83	306.92	305.59	304.5	305.09	304.12	305.84	307.24	305.31	305.22	306.19	305.15	305.12	306.84	306.01	305.1	306.28	305.92	304.98	305.78	304.45	305.77	305.93	307.34	305.65	305.29	305.84	305.82	304.92	305.67	304	304.78	305.3	305.48	306.06	305.77	306.28	303.9	306.35	305.62	306.63	305.42	304.65	304.92	305.67	303.97	305.29	304.42	305.47
303.11	305.54	304.81	304.97	303.71	305.78	304.71	305.33	304.03	304.76	305.3	303.48	303.95	305.03	304.98	304.62	305.88	304.95	304.73	305.07	304.49	305.11	304.67	304.45	305.24	304.41	305.26	302.4	305.96	305.9	306.1	303.97	304.94	305.66	304.91	305.71	305.19	305.24	304.76	306.42	305.18	303.94	304.83	304.76	303.7	305.23	303.27	304.38	304.39	304.86
309.11	310	309.57	308.65	309.55	309.26	308	309.3	309.03	308.48	309.79	309.07	308.63	308.84	307.93	309.99	309.23	308.94	309.53	310.08	309.23	308.56	308.34	309.78	310.05	310.67	309.23	309.03	306.97	309.26	309.28	308.2	309.28	308.59	309.42	309.82	308.98	309.11	309.17	308.69	309.06	308.58	308.62	308.31	307.74	308.88	308.63	309.03	309.67	308.08
306.61	306.03	305.78	305.64	305.76	306.59	305.96	306.67	306.45	305.64	305.31	306.55	306.04	306.49	306.12	305.93	305.22	307.04	306.29	306.56	306.75	306.19	306.6	306.12	306.81	307.23	306.15	306.24	305.97	306.31	306.49	304.59	305.59	306.16	306.61	305.76	304.35	306.24	305.41	304.75	305.63	306.2	306.2	307.49	305.91	305.63	306.2	306.41	305.14	305.51
314.59	314.77	315.14	313.44	315.54	313.79	313.73	313.1	315	314.04	315.18	314.95	313.99	314.97	314.03	315.39	314.74	314.14	313.65	315.92	316.39	315.77	314.83	313.9	314.4	315.65	314.33	314.95	314.09	315.42	315.14	314.33	314.97	314.59	315.35	315.97	314.22	313.75	314.23	314.89	315.25	315.58	314.51	315.24	314.33	315.11	314.26	314.86	314.25	315.06
305.18	306.05	305.63	304.91	305.06	304.21	305.69	305.52	304.96	304.21	304.76	305.13	305.69	305.56	304.36	305.71	306.92	306.1	306.06	305.18	306.2	305.02	303.96	305.15	304.91	305.33	305.5	306.53	305.71	305.52	305.09	305.52	305.63	305.72	305.61	304.56	304.26	305.37	305.24	304.95	305.74	304.72	305.6	304.01	304.81	304.74	306.4	305.5	306.58	305.38
302.94	303.02	304.82	303.28	303.32	304.6	302.59	303.89	303.49	303.14	303.23	304.36	303.02	302.85	304.36	304.94	303.1	303.14	302.75	303.74	304.29	303.86	305.07	303.5	304.34	303.98	303.71	303.76	303.34	303.49	304.03	302.91	304.52	303.48	304.91	304.99	304.58	303.81	303.33	303.59	303.61	303.12	305.21	305.38	304.25	304.71	303.01	304.85	303.49	303.83
300.64	299.97	301.59	300.32	300.42	301.23	301.95	301.08	300.97	301.49	300.06	301.36	301.76	302.19	300.63	301.07	300.32	300.03	302.37	300.18	301.01	300.53	300.46	302.16	301.48	301.05	300.76	302.02	302.01	300.75	300.46	300.43	300.12	300.83	300.55	300.62	301.63	301.44	301.22	301.27	300.59	300.86	301.75	299.72	301.34	301.6	300.99	300.65	302.06	300.51
318.72	318.28	317.6	318.16	318.83	318.62	319.05	318.54	318.78	318.65	318.6	318.22	318.48	317.91	318.69	317.29	319.75	317.73	318.99	318.54	317.91	319.7	317.75	317.5	318.01	317.97	317.62	317.89	316.88	319.95	318.28	317.04	317.88	318.11	317.95	318.37	318.3	319.14	318.86	317.67	317.89	318.75	317.89	318.49	320.02	317.54	318.37	318.06	317.34	318.38
316.06	316.17	316.6	315.77	316.97	314.15	313.85	315.6	317.8	315.61	315.85	316.97	316.67	316.22	314.43	317.3	315.17	317.61	315.86	316.96	316.17	315.64	317.09	315.09	315.64	315.8	315.51	314.94	315.21	315.88	316.88	316.27	315.9	314.97	316.91	315.86	315.34	315.61	316.69	314.45	314.76	316.19	315.38	316.33	315.77	315.37	316.93	315.51	315.91	314.47
300.62	301.96	299.82	301.08	300.56	300.3	301.55	300.2	301.16	300.7	301.98	300.69	300.77	300.5	301.38	303.53	302.14	301.24	300.69	299.93	301.44	299.93	301.92	301.2	299.58	301.31	301.7	300.01	301.02	300.49	300.36	301.75	301.42	300.83	299.82	300.33	301.43	301	302.62	301.89	301.67	301.64	301.01	301.65	300.4	302.31	301.18	301.35	300.18	301.4
299.37	298.74	299.59	299.13	300.18	299.5	301.11	298.72	299.52	299.36	299.49	300.32	300.88	300.72	299.65	300.25	299.83	298.73	300.49	299.89	300.38	300.53	300.28	300.39	301.12	300.28	299.73	302.53	301.14	300.05	299.59	301.57	298.81	299.56	300.41	300.15	299.18	300.57	300.73	300.16	299.87	299.88	300.05	299.92	300.12	301.27	300.23	300.46	300.55	301.34
313.03	311.65	314.13	314.64	313.34	314.6	313.69	314.28	313.13	312.99	313.67	314.04	313.35	314.23	314.04	313.47	314.07	312.42	313.56	314.81	313.19	313.89	313.44	312.78	314.03	313.36	313.68	314.22	314.86	313.9	312.54	315.31	314.03	312.94	313.28	312.01	313.6	312.88	312.91	314.08	314.06	313.9	313.54	314.62	313.53	313.49	313.7	313.66	313.06	313.41
312.96	313.13	313.31	312.64	314.13	313.4	315.42	314.27	314.82	314.91	312.68	314.72	313.82	314.08	313.49	313.63	314.27	314.54	313.11	312.64	312.9	314.51	313.08	315.29	313.9	313.07	313.29	313.83	312.99	313.77	313.33	314.18	313.84	313.35	313.28	313.15	313.48	313.04	313.79	314.33	313.22	314.21	314.19	313.2	313.69	314.96	314.76	314.24	314.05	313.65
300.01	299.14	301.2	300.62	299.67	298.72	300.78	301.31	299.41	301.35	299.77	298.95	299.77	300.42	299.85	298.95	299.57	299.95	300.81	299.66	300.38	300.69	299.24	300.22	300.16	299.9	299.44	299.67	299.19	299.44	300.53	300.95	301.28	301.06	299.26	299.99	301.25	300.42	299.14	300.17	299.33	300.75	300.25	300.29	299.8	299.86	300.39	301.44	300.35	301.06
318.92	318.03	318.02	318.53	318.43	318.71	318.28	319.31	317.57	318.36	318.69	318.11	318.55	319.06	317.08	317.09	318.02	317.78	317.58	319.36	318.84	318.54	317.02	317.37	318.15	318.84	317.45	318.38	317.69	317.32	317.42	317.73	318.94	318.4	317.74	317.87	317.42	317.82	317.31	317.92	318.49	318.9	318.59	317.68	319.25	318.89	318.43	318.53	318.75	317.36
303.12	302.41	302.54	302.85	302.46	301.94	302.2	302.84	301.69	303.53	302.59	303.4	303.66	301.87	302.63	302.32	302.21	300.81	301.3	302.21	301.78	302.51	302.91	302.61	302.84	302.44	303.08	302.29	303.49	302.07	301.3	303.82	302.49	302.54	301.33	301.84	302.77	302.29	303.13	303.11	301.83	302.31	300.94	301.34	303.42	302.4	303.07	302.02	302.39	301.9
317.41	316.1	314.84	316.14	315.35	316.52	316.77	316.48	315.72	316.68	316.09	316.29	316.72	316.25	316.37	316.98	315.77	316.55	317.09	317.73	316.07	317.09	316.33	316.19	316.52	317.77	315.99	316.13	316.75	316.79	315.89	316.76	316	316.25	315.79	316.79	316.72	316.64	317.34	316.93	316.68	316.41	316.91	316.73	315.87	317.27	316.12	316.5	316.29	316.56
300.89	300.12	299.97	301.15	300.34	299.99	301.06	299.66	299.4	299.84	299.44	300.53	300.41	299.89	300.78	299.7	300.08	299.72	298.46	300.22	299.48	299.79	300.13	300.48	299.03	300.29	300.03	299.73	298.76	298.55	299.46	299.38	299.8	300.42	300.59	300.85	299.67	300.22	298.41	299.54	299.85	301.39	300.1	301.41	300.08	300.69	298.66	300.98	300.63	299.64
313.73	313.22	312.48	312.6	312.69	313.09	312.22	312.62	312.47	313.27	312.41	313.42	312.48	312.82	311.8	311.83	312.37	312.7	313.53	312.96	314.12	313.21	312.29	313.21	312	312.41	314.44	313.35	312.64	311.5	313.21	313.67	312.38	312.24	312.38	311.55	313.64	312.56	313.02	313.88	314.2	313.3	313.43	313.87	313.28	313.4	313.95	312.66	313.57	312.76
311.1	310.78	311.3	309.49	311.39	310.6	311.63	309.49	310.35	311.58	309.92	312.34	311.07	310.51	310.22	311.15	311.57	310.5	310.15	309.6	311.12	310.82	310.83	311.37	310.93	309.89	310.44	311.76	311.01	309.63	311.6	310.33	311.7	310.07	309.55	311.16	310.76	311.5	310.94	311.54	310.67	311.3	310.33	310.61	311.59	310.88	310.82	311.03	310.54	311.01
319.07	319.43	317.72	317.88	318.72	318.87	318.47	316.63	319.36	318.76	317.63	318.09	318.27	317.87	317.99	318.54	317.22	319.08	317.01	319.31	318.18	317.97	317.17	317.94	318.46	317.25	317.81	317.07	318.68	317.58	317.53	318.4	317.87	318.81	318.17	317.88	318.95	317.89	318.32	317.02	317.45	317.51	319.34	317.42	318.66	317.57	318.02	317.85	317.71	318.12
305.32	306.11	304.91	306.18	305.26	306.07	304.7	305.16	304.45	304.25	305.27	304.89	304.18	304.65	305.9	305.71	304.6	304.19	305.12	305.66	305.34	304.76	304.95	305.8	305.54	304.15	305.49	305.41	306.16	305.67	305.12	305.35	306.53	306.1	305.45	305.9	305.44	306.08	304.57	304.63	306.82	305.65	306.49	304.35	305.74	306.2	304.1	304.93	305.2	303.76
303.67	302.75	304.06	302.81	302.49	304.74	302.97	302.12	303.31	302.74	303.87	302.9	303.82	303.52	303.31	303.38	303.26	303.41	303.69	302.65	303.34	304.64	302.71	304.23	302.38	303.19	304.09	302.39	304.87	303.85	303.95	303.85	301.66	302.52	303.61	303.19	302.75	303.48	303.79	303.03	303.42	302.91	301.69	303.74	304.09	302.11	304.05	304.04	303.33	302.59
301.28	301.47	300.81	300.94	300.37	302.36	299.97	301.65	301.92	301.87	301.18	300.62	299.71	301.58	300.52	300.69	301.02	301.26	300.35	302.09	300.7	300.95	299.83	301.11	301.27	301.35	301.01	300.83	300.22	300.95	302.23	300.39	300.81	301.25	301.79	300.89	300.46	301	300.04	300.14	299.56	300.97	302.65	301.49	300.8	301.22	300.68	301.43	300.89	301.56
[truncated: 800 more rows]
[truncated: 150 more columns]
