# Supplementary material for: Genetic dissection of main and epistatic effects of QTL based on augmented triple test cross design
Source: PLoS One. 2017 Dec 14;12(12):e0189054. doi: 10.1371/journal.pone.0189054 (PMC5730204; doi:10.1371/journal.pone.0189054)
Supplement: S9 Supporting Information — (ZIP) [file pone.0189054.s009.zip › z5_1950_0.8_5.csv]

300.91	300.54	302.26	300.16	299.79	299.67	299.58	301.6	300.36	302.89	299.52	299.97	300.28	301.48	302.67	301.19	299.73	302.22	300.71	302.55	301.1	300.85	302.31	300.07	299.65	299.92	298.72	299.27	300.4	301.1	302.65	301.6	301.8	301.15	300.57	300.19	301.69	300.12	301.65	301.01	299.96	301.42	301.28	300.96	300.88	300.44	300.66	302.88	300.27	300.95
328.16	329.58	329.82	327.52	328.27	327.52	328.18	329.92	329.35	327.41	329.46	328.35	328.01	326.78	329.08	328.43	328.28	328.98	327.93	328.9	327.34	328.92	328.03	327.46	328.86	327.77	328.96	329.09	328.31	327.89	327.55	330.06	328.47	328.83	328.12	328.62	329.75	327.11	329.33	328.83	329.15	328.89	329.81	329.02	329.87	328.19	328.4	328.02	327.6	328.61
326.8	324.78	327.25	323.88	324.52	326.76	325.18	325.41	322.39	325.51	326.81	323.73	326.15	324.84	323.71	324.24	325.63	325.29	325.04	325.96	326.85	325.32	325.57	323.82	324.35	323.82	325.25	324.3	326.11	326.19	325.37	324.63	325.1	323.8	324.75	324.38	325.27	325	325.39	325.03	326.59	324.45	326.21	324.17	326.35	324.16	325.01	326.58	325.68	325.58
301.23	301.86	302.38	303.99	302.88	302.13	301.66	302.94	303.72	303.02	303.17	302.5	303.2	302.66	301.43	303.42	302.83	301.67	300.09	303.63	305	300.64	302.1	300.78	300.88	302.91	304.52	302.37	302.43	300.66	303.11	303.15	302.92	303.01	302.28	303.22	302.15	301.06	302.65	300.83	301.87	300.92	304.42	302.04	301.57	301.95	302.79	303.01	303.09	302.33
301.65	301.61	304.21	301.7	301.81	303.32	302.5	302.42	302.66	303.28	303.29	302.83	302.23	302.51	303.37	303.02	302.38	303.91	303.75	303.69	304.27	303.49	301.19	302.12	302.22	303.93	302.27	300.61	301.25	304.65	302.16	302.35	302.47	302.43	303.12	302.85	300.67	302.67	300.44	302.92	301.95	302.66	300.9	301.91	302.03	304.89	303.68	301	303.15	301.66
300.63	299.41	300.98	300.08	302.39	299.16	299.48	300.96	300.04	300.8	300.38	301.71	300.48	300.23	302.02	298.8	300.02	301.02	300.02	300.23	300.66	299.24	298.56	300.04	298.65	299.54	299.36	300.71	299.83	299.66	298.73	299.81	300.32	300.89	299.59	299.21	299.91	298.88	300.46	300.32	299.53	300.03	298.94	300.14	298.79	299.32	299.81	300.81	299.49	301.26
326.47	327.85	327.49	326.38	327.25	326.78	326.48	326.93	327.37	326.34	326.59	326.54	328.58	326.44	328.35	326.26	327.91	327.09	327.19	327.05	326.57	326.64	327.16	324.82	327.9	328.22	326.1	327.87	327.26	327.5	327.75	327.55	327.89	325.51	326.56	326.57	326.25	326.91	326.58	325.99	327	327.26	326.88	327.26	326.8	326.93	326.25	325.42	326.95	328.33
314.72	314.7	314.61	314.56	314.34	315.25	314.72	315.18	315.88	315.17	315.07	314.5	316.97	316.22	315.57	315.73	314.51	315.43	315.65	315.88	316.08	315.89	313.57	315.1	314.66	313.84	314.82	314.68	314.56	314.92	315.21	313.24	314.9	314.92	314.14	317.73	315.42	315.47	316.35	314.79	315.69	316.14	313.54	313.22	313.4	315.33	315.13	314.75	314.5	316.44
311.58	313.28	313.51	313.01	312.68	313.83	311.85	312.56	312.55	313.62	312.76	314.41	312.34	313.69	311.58	314.35	313.63	313.18	312.59	312.79	313.22	313.46	313.41	311.72	312.56	313.67	312.2	314.31	311.85	312.57	314.69	314.51	312.01	312.74	312.59	313.04	313.86	313.96	312.89	312.9	314.53	313.01	313.28	313.53	313.61	314.49	313.03	313.43	312.76	313.99
326.82	328.08	326.74	328.62	329.52	327.42	327.41	328.48	328.56	327.28	327.96	329.73	327.31	327.74	328.67	327.72	329.03	327.62	327.5	327.19	326.48	327.25	328.39	329.49	327.21	326.02	326.84	328.72	328.08	327.4	327.83	328.71	325.43	328.92	327.82	327.28	328.29	328.47	330.02	326.97	327.69	329.5	327.49	328.57	328.61	326.81	327.59	327.33	327.18	328.69
304.93	302.54	303.98	303.61	303.41	303.74	303.56	303.72	304.98	304.73	303.72	303.95	305.25	305.95	305.02	305.68	303.2	304.96	304.01	305.4	304.4	304.14	306.12	304.46	306.18	304.07	304.67	304.76	305.72	303.27	304.96	304.78	304.14	304.28	305.28	304.62	301.19	303.72	305.76	304.54	302.58	304.87	304.72	302.99	305.7	303.59	303.01	303.29	304.21	303.81
302.79	304.67	303.1	304.79	303.27	303.1	303.42	304.19	303.81	302.59	304.94	305.03	303.87	300.8	304.36	304.12	304.49	304.27	303.44	304.36	304.01	305.14	305.45	304.16	305.78	304.08	305.09	303.04	302.88	303.26	304.99	305.13	303.24	302.9	303.73	305.19	303	304.6	303.48	304.48	303.04	304.91	303.23	301.48	304.39	303.19	304.1	303.76	304.27	304.45
324.04	323.97	324.9	324.51	323.92	324.83	325.55	325.33	322.58	325.42	325.27	326.14	323.94	325.07	324.26	323.52	323.63	323.65	325.4	324.97	323.6	326.5	323.71	324.01	323.55	324.67	324.39	323.22	323.2	322.35	323.46	322.93	323.93	324.43	325.15	325.52	326.26	326.13	323.91	323.67	324.51	326.91	323.95	325.06	325.03	325.31	323.27	324.92	322.8	325.97
300.5	300.06	300.09	300.97	300.08	298.63	301.75	299.82	300.38	299.55	298.29	300.53	299.48	300.05	300.74	300.54	301.85	300.81	301.19	298.82	300.33	300.24	298.36	299.64	300.81	301.51	299.91	300.19	299.39	300.04	299.71	300.62	301.67	300.14	300.3	299.59	300.23	301.1	299.5	300.46	298.23	301.97	299.05	298.85	300.54	298.97	301.02	299.83	300.91	301.77
313.77	316.15	314.5	314.27	315.49	312.83	315.98	313.65	315.52	314.95	315.19	315.32	314.78	313.51	313.94	314.82	314.02	315.83	313.45	314.01	314.39	316.68	314.15	315.37	314.41	315.48	313.17	314.45	313.93	313.24	315.44	313.78	316.26	315.93	316.97	315.69	315.41	313.85	314.65	313.88	315.33	314.3	313.72	316.57	314.05	313.92	314.74	315.32	314.7	315.57
318.06	317.03	318.14	320.07	318.55	317.17	319.14	318.49	318.91	319.52	318.38	318.28	317.67	319.42	318.07	318.26	318.43	316.92	318.19	318.09	319.24	319.08	316.76	318.14	320.25	319.84	320.57	318.3	316.59	318.13	317.06	317.42	319.57	318.85	319.84	317.54	318.12	318.34	318.77	318.56	319.47	316.65	319.25	318.93	319.6	318.15	317.85	317.87	319.06	318.83
309.2	307.8	307.47	308.49	308.78	308.84	308.58	307.91	307.94	307.22	307.91	308.05	308.03	308.56	309.71	310.09	308.56	308.24	308.08	308.42	307.59	310.14	310.07	309.1	308.81	309.22	307.29	308.72	307.25	309.46	308.57	308.76	307.69	308.26	310.83	308	308.61	308.13	309.34	308.91	309.11	308.94	308.46	308.96	310	308.47	308.89	308.84	307.75	309.24
316.27	316.32	317.54	315.13	316.84	316.79	314.93	315.07	318.64	314.39	316.23	316.49	316.52	314.72	315.37	315.23	316.21	316.27	314.69	315.85	315.11	314.78	315.9	315.25	316.84	316.35	314.81	314.74	316.42	315.62	313.25	314.75	315.43	316.03	316.47	316.91	316.86	318.59	316.18	316.57	316.94	314.92	315.91	315.51	317.89	315.76	315.63	316.89	315.14	315.58
303.79	304.44	304.19	302.32	305.24	304.37	304.65	303.14	302.76	302.92	302.73	302	304.05	301.52	301.96	303.32	303.98	303.13	303.24	300.75	302.67	302.97	305.05	301.69	302.15	304.88	302.55	304.03	302.48	303.04	303.36	303.65	301.55	302.84	301.9	302.17	303.47	303.16	304.26	301.68	303.34	301.3	302.63	302.23	303.46	304.27	302.79	302.69	302.76	302.14
313.42	313.95	312.76	313.35	313.77	314.73	315.08	313.57	315	313.37	313.01	314.13	312.92	313.77	313.51	315.57	313.42	312.95	313.54	313.97	312.37	314.35	314	312.69	313.51	315.24	313.39	313.84	316.58	315.66	314.69	315.13	313.63	313.34	314.13	315.35	312.84	313.39	314.7	315.35	314.2	314.56	313.83	312.9	313.69	314.6	312.85	314.08	313.23	313.03
305.1	307.88	306.17	306.43	306.76	306.51	306.58	305.82	303.58	305.54	305.11	305.51	307.96	306.9	306.69	304.56	305.57	306.89	305.77	304.75	306.98	306.83	306.03	306.72	306.66	303.77	306.47	306.37	305.9	305.75	306.33	304.62	306.02	309.05	305.09	307.52	306.9	308.51	306.14	304.56	306.65	305.92	305.3	306.21	307.42	306.79	306.89	306.34	306.1	304.96
306.74	305.27	304.89	305.21	305.97	307.1	305.79	305.15	305.02	305.01	305.1	305.7	306.38	305.56	304.62	303.82	308.3	304.76	306.07	306.1	304.76	304.69	305.74	304.61	304.91	305.21	306.92	303.77	305.06	304.91	305.8	305.37	304.53	303.69	305.99	305.52	305.99	305.62	307.05	307.9	305.55	305.46	306.41	306.84	308.41	306.05	306.2	306.13	306.73	305.83
317.45	316.27	316.47	317.38	315.41	317.63	317.75	316.32	316.7	316.43	316.62	315.74	315.67	315.97	317.59	316.81	317.73	316.84	316.84	316.9	316.03	315.74	317	316.11	316.95	317.6	315.34	316.61	316.51	317.64	317.08	317.26	315.48	314.83	315.34	317.96	315.19	314.67	317.52	318.39	314.87	316.78	317.47	317.02	316.92	316.1	317.28	317.97	314.65	316.19
304.93	303.33	304.01	302.8	303.74	303.13	304.76	303.3	304.23	304.64	303.06	304.45	303.13	304.39	305.31	302.93	304.91	301.29	301.7	303.11	302.9	304.18	304.99	303.1	303.54	303.45	303.84	302.95	305.24	303.56	303.58	303.3	303.48	302.92	302.74	305.81	302.91	302.05	304.07	302.79	303.89	304.71	304.03	305.03	304.14	306.11	301.08	304.63	302.6	303.62
329.59	327.9	326.76	327.64	327.34	328.94	328.14	328.51	328.89	329.11	328.86	327.21	327.92	328.08	328.92	328.62	327.34	328.05	327.89	327.26	329.92	327.99	327.19	326.84	326.83	328.33	328.16	329.6	329.41	328.17	329.92	328.54	325.75	328.69	326.75	328.29	329.6	328.47	328.61	327.09	327.78	328.57	326.3	329.19	326.17	329.08	327.33	326.35	326.36	326.74
314.69	314.9	318.05	315.19	316.05	315.09	316.24	316.53	315.25	314.23	315.37	316.11	316.21	316.78	316.14	316	315.38	317.08	314.11	315.44	315.95	314.83	319.05	315.96	315.94	313.72	314.43	317.1	317.29	315.98	316.96	314.39	316.1	316.59	316.02	315.87	315.79	315.05	314.9	317.64	315.59	316.26	314.74	315.22	318.48	315.32	316.67	318.09	315.63	316.54
294.34	292.6	294.44	294.12	294.88	294.07	295.18	292.88	292.54	293.36	293.82	294.78	293.21	295.91	293	293.98	292.1	294.62	295.71	293.82	293.17	295.19	294.53	294.33	293.94	293.28	292.77	293.07	293.04	292.96	293.96	294.87	294.59	294.83	294.68	292.81	293.61	294.16	295.63	294.27	294.19	295.18	291.72	291.69	294.7	291.97	295.82	292.54	295.21	296.17
306.06	305.8	306.49	305.03	305.55	304.53	304.67	304.75	305.89	305.58	305.1	304.14	305.72	303.72	303.27	306.07	304.34	305.27	305.33	303.41	303.97	306.05	305.46	306.01	305.44	305.48	304.68	305.19	306.67	304.66	306.16	304.47	305.6	306.3	305.38	305.42	305.79	304.22	305.31	303.95	303.62	306.41	306.34	305.43	304.72	305.86	304.02	304.63	304.72	306.13
313.21	313	313.05	312.97	314.47	313.62	313.64	312.64	312.56	312.86	311.57	312.13	314.49	313.1	312.25	312.89	314.28	312.77	312.45	313.06	313.42	312.34	313.74	312.71	313.27	312.29	313.41	312.33	312.24	313.11	310.99	314.61	314.59	312.67	311.9	314.52	313.39	313.46	313.86	313.07	314.27	311.04	313.38	313.71	313.66	314.07	314.52	312.88	314.33	313.55
317.78	317.36	317.17	318.36	316.29	317.03	316.34	315.1	316.39	315.76	316.2	316.28	315.35	315.95	316.43	314.2	317.05	317.07	318.41	316.3	317.77	317.32	316.44	316.3	316.69	317.04	315.59	315.73	317.51	316.03	315.66	318.22	317.62	317.28	316.33	317.26	316.49	315.48	316.1	316.16	314.63	317.45	316.93	317.32	316.51	317.09	315.23	316.04	317.05	317.18
314.2	315.42	313.96	314.25	316.26	316.16	315.59	314.58	314.25	315.42	314.38	315.82	314.61	316.72	313.44	315.85	315.08	313.88	313.85	315.09	315.19	316.45	314.64	314.59	316.05	314.82	314.55	315.56	314.3	313.64	315.65	313.95	313.03	314.14	316.46	314.55	314.33	314.31	314.96	314.56	314.53	315.48	314.17	315.32	315.81	313.85	314.24	315.63	314.46	315.56
327.45	329.35	329.28	326.46	329.93	328.06	329.11	326.86	327.86	328.27	326.54	328.4	329.48	325.98	329.89	326.44	329.27	328.25	328.34	328.26	328.95	326.82	329.22	327.71	327.1	327.46	326.96	327.28	328.23	329.47	325.96	329.46	328.16	325.96	330.35	325.75	326.41	329.3	327.31	328.23	327.66	327.03	327.22	327.86	328.67	327.22	327.18	328.48	326.66	328.35
311	311.64	310.45	312.12	310.58	311.1	309.57	309.54	311.06	312.58	310.86	310.72	310.33	309.4	310.13	310.12	312.09	310.02	311.31	311.14	311.78	309.48	309.39	310.75	311.12	309.42	310.96	308.6	311.86	311.22	310.71	311.93	309.48	311.18	309.91	310.96	310.82	311.23	311.9	309.52	309.19	310.03	310.94	311.13	311.45	310.24	308.24	309.09	310.64	310.22
311.74	313.61	312.79	311.56	312.5	313.68	312.98	315.45	313.08	310.82	312.42	311.57	311.75	311.16	312.82	313.02	311.06	312.97	311.71	312.6	311.9	310.97	313.69	312.79	313.77	311.46	312.86	310.56	313.6	311.87	311.3	312.17	313.84	313.02	310.64	313.07	312.25	312.39	309.62	311.86	311.77	311.14	311.83	311.3	311.29	311.3	311.57	310.68	310.24	311.84
326.83	328.19	326.92	327.06	327.03	327.49	327.58	328.19	327.45	327.62	327.21	326.07	328.46	326.8	327.22	327.89	327.08	327.06	326.22	326.58	326.21	328.03	327.48	326.62	327.53	326.48	326.85	327.79	327.73	325.63	326.29	327.31	326.52	327.06	326.94	326.97	327.06	327.35	326.42	326.49	327.75	324.75	329.46	324.78	325.46	326.46	325.77	326.89	327.75	326.91
300.17	299.8	303.41	301.26	300.94	300.7	300.58	301.6	300.88	300.6	302.58	299.93	300.41	300.94	303.1	300.93	301.86	301.29	300.03	299.96	301.21	300.26	300.34	301.83	301.22	302.65	300.48	300.09	300.5	300.38	301.42	302.12	300.76	301.85	302.29	300.32	301.25	302.49	300.8	298.76	302.17	300.88	301.07	302.69	300.21	300.86	299.04	300.9	300.57	300.75
312.61	314.36	313.19	314.22	312.53	314.93	313.41	314.45	314.6	312.63	314.37	312.68	313.74	312.11	314.37	315.15	313.29	314.39	314.08	313.83	312.05	313.71	315.51	314.66	313.25	315.14	314	313.87	315.67	315.85	315.31	314.51	313.74	312.71	312.31	315.4	313.37	313.67	313.41	313.59	312.61	314.7	312.3	314.01	312.59	312.88	315.88	313.31	312.92	314.66
328.14	327.73	326.3	328.4	325.58	327.07	326.14	326.38	327.57	326.15	326.14	327.55	325.85	328.65	328.35	327.41	325.6	326.14	327.44	327.18	328.34	327.24	326.92	327.96	326.86	325.46	326.36	326.03	328.35	327.29	328.04	328.72	325.46	328.75	326.46	328.31	326.06	326.18	327.07	329.49	326.7	325.96	325.09	324.17	326.52	327.46	327.44	327.34	326.21	326.53
302.22	301.8	301.29	301.73	301.78	296.79	301.19	302	300.19	299.69	300.5	300.05	300.79	301.14	300.23	300.56	300.94	301.25	302.37	300.26	302.49	301.46	301.42	300.92	300.12	301.34	301.49	300.47	300.94	302.05	301.23	302.49	302.11	299.74	300.87	299.59	300.52	300.78	301.19	299.33	302.85	301.18	301.52	302.54	301.78	299.87	300.34	300.65	299.41	302.74
305.68	305.93	305.97	305.94	304.76	306.61	306.62	306.72	308.13	305.52	307.24	307.21	304.82	306.58	303.59	305.31	305	306.82	307.26	305.29	304.5	306.07	307.89	307.44	306.05	307.35	306.94	305.6	305.9	305.58	306.18	306.01	307.34	306.46	304.95	305.85	306.21	307.78	306.5	307.5	306.09	305.91	305.67	305.14	308.74	305.6	306.38	306.87	306.87	304.62
294.78	293.64	295.15	293.82	292.97	294.44	294.38	295.12	294.68	295.31	294.36	294.49	294.88	293.5	293.15	293.13	294.57	293.21	293.06	293.56	294.93	292.63	294.19	294.36	295.14	293.3	294.18	294.4	294.07	295.6	294.27	294.8	293.66	294.03	294.72	294.24	294.32	295.47	294.69	293.93	292.65	295.46	295.57	295.41	292.83	294.75	294.86	294.06	294.87	295.39
315.26	314.68	312.19	312.66	314.64	313.42	314.57	313.64	314.05	313.2	312.98	312.36	312.81	315.74	314.81	313.58	313.6	314.26	312	314.2	313.29	314.4	314.3	313.63	312.73	313.7	315.07	315.09	312.95	314.31	313.67	315.2	314.69	314.19	312.85	314.66	314.57	315.31	312.41	313.27	313.76	314.93	315.77	313.81	312.27	312.59	314.2	313.72	313.84	313.06
327.53	326.89	326.72	326	327.2	327.66	328.49	325.42	326.93	326.85	328.1	327.09	328.99	328.37	326.97	326.87	327	327.68	326.65	325.4	326.83	327.82	326.43	325.2	326.77	327.65	328.08	326.02	327.32	329.05	328.51	327.51	326.95	327.92	327	326.39	327.23	326.58	323.88	325.67	326.8	327.7	327.01	329.43	326.34	327.21	327.91	326.02	327.14	326.7
313.84	313.37	312.04	313.64	311.39	312.61	312.66	315.99	314.51	311.09	314.58	312.12	313.99	310.49	313.96	316.14	312.89	313.2	314.93	314.52	313.22	313.78	312.74	313.43	313.41	312.34	313.01	312.7	311.72	313.95	313.25	314.27	313.36	313.45	312.1	312.35	310.76	313.28	313.45	313.72	313.36	313.85	311.57	314.15	311.99	312.34	312.79	314.08	312.95	312.24
314.73	314.43	315.18	314.58	316.31	314.28	316.57	315.32	314.55	318.63	315.31	316.61	315.39	314.84	315.78	315.45	316.12	314.86	317.68	315.96	315.96	315.7	316.84	314.34	316.86	314.78	315.03	316.94	314.64	315.62	315.14	315.17	314.4	315.39	314.83	317.08	315.78	315.36	315.39	315.02	315.13	315.86	315.87	315.93	315.96	315.97	314.86	314.87	316.87	314.57
296.49	295.15	294.42	294.15	296.73	295.45	295.24	295.13	296.07	296.29	294.82	294.77	294.49	294.63	295.2	293.47	295.31	294.82	294.85	295.8	294.71	293.43	295.24	294.39	295.25	295.03	296.04	293.78	294.83	294.83	295.63	295.15	295.86	295.69	295.63	295.22	294.68	295.15	294.89	297.34	295.44	294.73	294.98	294.52	296.16	294.94	295.28	294.97	294.69	295.41
309.86	310.22	310.58	307.72	310.49	309.04	309.85	308.68	310.15	309.69	309.86	310.33	310.37	308.6	310.39	310	308.74	310.89	309.38	309.81	310.53	307.34	310.69	309.48	309.24	311.37	310.24	309.67	309.61	310.36	309.89	312.31	308.43	309.04	309.51	311.11	310.02	309.32	311.07	310.45	308.58	308.61	310.77	309.11	309.52	309.19	308.34	311.94	310.53	309.95
324.65	323.5	325.04	325.06	323.06	323.9	325.57	323.23	324.11	324.62	324.27	326.79	324.43	325.15	324	323.57	324.09	324.69	322.78	324.51	323.57	323.99	324.12	324.96	323.32	326.52	324.85	325.27	324.74	326.72	324.8	325.12	324.14	324.65	324.03	324.26	326.56	325.34	324.98	323.04	323.59	325.35	325.13	323.9	326.11	325.49	323.83	325.31	324.17	324.99
309.37	310.6	311.9	310.45	311.27	309.25	310.94	310.85	310.64	309.76	310.35	311.07	310.61	309.16	311.12	312.03	310.11	311.53	311.96	310.2	310.63	309.71	309.87	311.23	311.73	311.76	310.18	311.82	309.36	312.8	309.71	311.55	312.46	311.13	308.7	311.32	310.35	309.92	311.87	310.91	310.78	311.43	309.46	311.44	310.4	311.42	310.53	309.16	310.13	310.52
305.51	305.7	305.82	307.75	306.33	305.39	305.75	308.18	305.59	305.98	304.49	305.73	306.74	306.85	303.78	304.67	305.63	303.98	305.79	305.49	304.95	305.27	306.21	306.57	304.65	306.38	306.11	304.62	305.1	305.36	304.92	307.03	305.47	305.76	305.34	305.64	304.59	308.37	305.06	305.59	304.34	304.11	304.86	304.81	304.75	306.18	305.77	306.58	305.57	304.56
327.09	328.2	328.18	328.92	328.01	328.51	328.75	328.04	326.46	326.84	328.71	328.5	328.3	326.56	328.29	327.75	327.77	327.68	328.2	329.47	326.4	326.09	327.52	328	326.89	326.5	328.55	328.91	325.3	328.91	328.51	326.36	327.69	327.14	329.42	326.18	327.05	328.27	326.43	326.89	327.56	329.14	329.16	327.76	329.63	328.32	326.49	328.4	326.13	328.51
316.34	315.24	316.56	314.93	316.43	316.26	315.13	315.59	314.88	315.87	316.73	316.4	313.86	315.9	316.12	316.42	317.57	316.83	314.67	315.48	313.65	315.9	317.69	315.8	315.42	315.19	315.3	315.7	316.31	315.39	315.59	315.43	315.55	315.32	316.41	314.3	315.69	316.86	315.44	314.63	315.35	314	317.39	316.83	315.46	315.52	316.68	315.92	313.14	315.82
304.93	303.36	303.57	303.92	303.87	303.2	303.49	303.57	304.29	304.44	304.06	302.3	302.38	304.37	301.51	303.82	304.77	303.4	304.18	301.62	303.7	302.68	303.04	303.22	304.24	304.84	302.54	304.22	304.12	302.84	303.52	303.69	302.97	304.69	302.98	303.13	304.64	303.41	303.74	303.5	303.39	302.87	303.02	302.49	302.41	302.92	302.81	303.49	303.35	304.28
294.51	292.02	297.42	293.7	295.31	296.19	293.82	293.89	294.5	292.92	292.44	293.5	294.66	293.52	293.12	294.23	293.13	295.29	293.87	296.16	295.57	294.84	293.5	293.35	292.36	295.71	293.76	294.75	293.19	294.6	294.83	293.89	294.21	292.69	295.41	293.68	294.11	295.06	293.49	295.85	295.01	293.05	293.47	294.52	293.87	293.53	293.62	293.53	292.19	294.59
315.13	317.53	317.41	318.15	316.89	317.33	316.01	317.31	315.65	317.15	316.43	318.25	316.76	317.27	316.46	318.37	317.55	316.87	316.67	318.43	317.32	316.22	316.98	318.11	316.82	316.75	317.25	316.73	319.45	317.15	318.22	316.06	316.86	316.99	316.84	316.57	318.31	316.51	319.93	317.96	316.87	316.85	320.06	317.41	317.71	316.55	317.12	316.56	318.02	316.94
303.38	304.62	305.9	304.8	304.57	305.41	304.1	304.82	304.03	304.28	304.11	304.38	304.27	303.58	304.14	305.24	304.13	303.61	303.91	305.07	304.19	302.15	305.45	303.9	303.6	304.62	303.44	304.72	305	304.13	304.06	303.65	305.59	303.52	305.47	304	305.19	303.69	303.51	305.53	304.18	304.22	302.03	305.48	304.19	304.11	302.98	303.61	303.74	304.72
300.52	300.3	298.73	300.06	299.68	300.35	300.19	299.16	300.31	300.17	299.77	300.4	300.66	299.42	300.94	298.73	299.75	298.38	299.13	300.64	297.89	300.64	301.61	300.45	300.19	301.56	300.85	299.1	300.74	300.15	301.88	299.71	300.13	299.46	299.46	300.57	299.98	301.21	300.2	300.31	299.86	300.73	299.7	301.13	301.84	298.01	301.62	300.58	299.67	299.02
305.95	305.39	304.72	308.75	306.1	304.99	305.32	306.13	305.07	306.74	305.49	305.48	305.55	306.36	307.39	307.46	307.38	307.65	306.33	308.33	306.81	306.19	305.27	306.62	306.15	307.93	307.51	306.88	305.6	306.57	307.52	305.32	306.61	305.85	306.29	305.89	304.8	306	306.59	305.62	305.89	305.62	308.49	304.55	306.53	306.19	307.51	304.87	305.97	305.16
301.77	302.41	303.19	303.54	302.22	302.56	302.01	303.92	302.25	302.57	303.24	303.79	303.49	301.47	303.59	304.98	301.56	303.46	301.95	303.29	304.3	302.49	302.21	303.85	304.21	303.39	303.36	302.84	302.07	301.33	303.72	304.45	302.07	303.17	302.9	303.35	302.48	301.36	302.12	301.93	303.39	302.63	302.73	303.18	301.42	301.94	302.5	300.99	304.21	303.26
323.8	324.48	324.32	325.43	326.29	325.23	325.8	323.66	324.81	324.87	324.04	324.85	323.85	323.97	325.63	325.72	324.91	323.11	325.76	326.37	325.29	324.96	324.01	325.25	323.36	324.59	327.7	324.18	324.93	326.48	325.66	326.01	325.21	324.27	325.77	325.21	324.02	325.62	325.22	323.63	324.17	324.94	325.65	324.67	327.77	326.42	326.31	326.7	323.51	324.86
318.83	317.56	320.92	318.86	318.7	319.13	318.12	319.76	318.45	319.07	318.42	320.16	319.97	317	318.66	318.69	320.07	319.39	318.52	318.6	319.02	318.74	317.39	317.54	318.13	319.34	319.6	316.67	317.64	318.8	319.74	318.28	317.87	318.89	318.51	320.38	318.31	318.45	317.84	319.58	317.87	317.96	318.6	317.87	317.85	319.15	319.37	318.12	317.82	318.1
297.33	296.51	297.22	296.19	293.74	296.68	297.91	297.95	296.04	296.53	297.13	297.29	297.31	297.12	297.5	294.92	299.37	295.8	296.51	296.31	295.55	296.34	296.1	296.5	294.78	294.77	296.43	296.65	297.21	295.95	298.35	298	296.07	296.6	295.61	295.83	297.16	296.39	296.65	296.89	295.4	298.7	299.15	296.16	296.9	296.33	296	296.18	296.68	297.13
300.22	299.81	299.39	300.31	301.26	300.21	300.87	302.58	299.38	299.79	300.29	298.82	299.48	299.11	301.64	298.85	299.02	299.96	300.49	300.55	299.03	299.95	299.57	301.03	301.11	301.35	300.59	298.17	298.68	300.72	299.39	297.78	301.69	298.45	299.74	301.32	300.61	300.49	299.01	301.13	301.05	298.92	300.27	299.71	298.53	298.99	301.13	300.27	299.99	301.51
304.19	303.37	303.18	304.7	304.46	302.33	303.84	302.25	301.53	304.66	304.7	302.35	303.86	304.83	303.13	305.92	304.14	304.52	303.83	305.17	304.21	304.95	303.96	303.91	304.39	302.09	303.51	303.79	304.86	302.79	303.26	304.89	305.32	302.86	304.81	304.96	303.44	304.75	303.52	303.97	305.76	304.19	302.77	303.75	302.47	303.64	303.65	303	303.52	303.46
301.98	304.23	303.27	303.68	303.67	303.18	304.37	304.51	301.88	303.03	304.06	304.32	301.71	304.12	303.84	303.02	303.48	304.26	304.16	303.76	303.28	305.4	303.51	303.82	302.18	303.59	303.3	303.24	304.37	303.32	302.3	303.57	302.97	303.05	302.52	303.12	302.19	304.59	304.1	304.25	305.03	304.05	303.98	302.42	304.16	304.32	302.39	302.51	303.31	300.85
319.13	319.44	319.25	319.66	319.5	319.07	320.23	319.02	317.88	318.94	319.41	318.48	320.11	321.01	319.76	318.69	321.53	319.33	318.77	318.8	317.91	319.82	318.96	319.84	320.7	317.34	318.92	320.72	319.3	319.89	317.8	319.38	319.51	320.44	319.74	318.74	318.94	318.86	320.28	320.23	318.64	320.02	318.68	319.02	318.98	317.46	318.79	318.8	318.12	318.72
306.84	306.2	304.86	305.53	308.06	306.3	306.24	306.33	304.18	305.39	306.52	306.69	307.54	304.55	304.13	305.77	306.53	306.11	304.84	307.12	306.99	306.06	305.59	307.25	304.92	305.62	305.92	304.65	305.9	307.46	305.18	306.17	307.43	306.58	306.86	307.79	304.81	306.48	305.51	306.53	305.16	305.18	306.43	306.31	307.61	306.45	306.4	307.2	305.72	306.64
309.13	308.02	310.42	309.04	308.74	308.95	306.56	309.27	308.36	308.86	308.46	309.84	309.68	309.74	309.41	310.01	310.41	309.09	307.38	310.62	309.45	308.93	308.97	307.51	307.93	310.16	308.03	308.21	308.68	308.75	308.34	310.89	309.56	308.14	310.05	308.04	309.05	307.58	307.57	311.63	310.16	308.77	309	309.42	309.12	308.86	307.87	307.87	307.5	309.02
303.51	303.37	304.47	303.3	304.37	302.92	304.14	303.22	303.57	302.58	302.79	302.25	303.13	302.78	303.56	303.74	303	305.42	303.05	303.25	304.63	304.21	301.9	304.41	304.29	304.38	302.65	304.62	303.96	303.29	303.94	304.55	302.15	302.69	303.8	302.49	302.52	302.52	303.42	303.97	301.12	303.25	304.9	303.5	302.7	303.72	300.61	303.56	304.19	303.1
309.45	308.7	308.41	308.46	308.9	309.93	308.43	309.72	310.36	309.65	307.71	307.52	308.46	310	309.04	307.94	309.15	308.49	309.17	308.24	310.53	309.96	308.48	309.25	310.25	309.6	308.95	309.64	308.33	308.4	309.16	308.47	309.09	309.61	309.02	308.09	307.76	309.1	308.32	308.97	309.34	309.39	307.66	310.17	308.29	309.6	309.41	309.68	310.54	308.26
295.53	291.78	292.93	294.12	292.55	293.25	293.19	294.85	294.48	294.35	293.75	294.63	296.14	294.01	295.91	292.03	295.21	295.33	293.31	295.1	293.22	292.92	293.97	292.62	292.82	294.01	294.43	292.11	294.72	294.88	294.57	294.97	293.3	295.62	292.29	293.62	293.32	293.64	293.82	292.79	293.91	294.63	295.13	293.17	295.6	295.35	294.7	294.82	294.98	293.3
302.76	305.96	306.28	303.66	304.49	304.68	305.53	306.08	305.41	306.42	304.34	302.79	305.65	304.79	308.14	303.78	304.6	306.35	307.63	305.73	306.13	304.88	305.99	305.63	306.72	305.6	306.1	304.09	307.31	307.13	306.8	306.59	306.25	306.17	304.36	305.47	304.44	305.49	305.66	306.08	306.53	305.24	304.38	304.18	305.67	304.72	306.63	305.91	306.08	305.34
304	302.36	304.78	304.67	304.04	305.77	304.44	303.43	303.92	302.83	303.64	303.91	304.58	304.69	305.71	302.6	303.5	303.97	303.23	306.01	304.19	304.77	304.95	306.28	304.61	304.48	304.41	302.81	306.11	305.45	305.03	303.63	301.83	305.01	303.82	305.62	303.5	306.86	303.75	305.82	302.75	304.56	303.1	304.08	305.07	302.6	304.73	304.44	303.96	303.77
304.64	304.94	304.14	302.52	305.01	304.11	305.04	304.71	304.35	302.78	302.97	305.44	306.06	304.78	304.57	302.97	305.2	303.97	305.33	305.11	304.12	305.76	304.6	304.98	305.5	305.37	303.67	304.23	306.39	304.95	304.36	304.94	304.61	302.95	304.49	302.96	305.04	304.64	305.39	304.55	305.11	304.24	304.1	303.49	305.77	305.6	304.58	304.9	304.92	305.49
305.17	305.3	303.49	305.03	302.41	305.23	303.34	303.25	304.53	303.95	304.84	305.12	305.52	304.2	304.49	304.59	304.94	306.43	306.44	306.81	307.24	304.77	304.55	304.41	304.93	304.86	306.13	303.54	304.4	304.23	304.32	303.94	303.86	305.02	305.51	305.53	304.41	305.39	305.33	306.2	304.88	306.66	305.64	304.86	304.4	305.37	307.28	303.46	303.34	304.6
318.53	317.38	318.16	317.41	317.37	317.63	316.13	316.26	317.47	317.76	316.92	317.84	317.5	319.43	319.21	316.43	318.03	317.38	319.08	315.57	317.01	316.91	318.51	315.8	318.61	318.27	317.57	316.96	315.6	318.58	317.12	316.9	318.43	317.71	318.81	317.75	317.4	316.44	316.76	316.96	317.28	317.09	316.8	317.75	317.94	318.32	316.52	317.91	316.08	317.15
313.9	316.01	313.74	314.56	315.21	315.75	313.74	313.3	314.78	315.12	314.21	314.79	313.68	314.52	314.73	314.13	315.58	315.25	313.71	315.24	315.48	315.94	314	313.44	315.57	313.66	315.37	316.36	315.42	316.87	314.92	316.2	314.69	314.96	314.56	315.29	314.93	313.28	314.2	315.99	315.85	313.58	313.86	312.76	315.09	315.05	315.69	315.46	315.65	315.56
315.8	316.13	317.63	315.73	315.76	316.4	315.27	315.88	315.7	316.58	317.2	316.89	316.52	314.16	317.09	315.87	315.56	314.36	315.38	317.37	319.68	315.89	316.89	314.35	316.8	316.58	317.63	316.65	317.82	316.03	316.28	316.64	317.91	317.2	317.27	316.32	316.84	318.07	317.4	316.46	315.85	314.69	316.67	318.06	315.36	314.49	317.41	315.84	315.59	315.93
310.5	310.2	310.27	311.74	311.95	311.63	310.42	311.7	310.19	311.97	312.91	312.77	311.21	310.94	312.93	311.47	310.8	311.55	311.59	310.13	311.05	311.53	311.41	311.96	309.12	309.33	312.45	311.53	312.59	311.47	312.64	312.52	311.28	312.15	311.29	310.45	312.58	310.85	311.62	309.1	311.72	311.74	311.18	312.37	310.59	311.76	311.12	312.52	311.64	310.26
324.08	325.54	323.74	323.89	324.08	325.54	326.55	323.95	325.21	324.06	323.33	325.6	325.48	323.11	324.18	325.06	324.26	323.13	323.88	325.06	326.86	324.03	325.26	325.74	326.23	323.05	325.23	325.39	325.21	323	323.64	323.85	324.37	325.57	322.96	323.38	325.56	324.46	323.79	323.18	325.54	323.94	323.91	323.83	325.92	325.25	323.88	324.18	325.32	324.6
310.84	309.31	309.55	308.42	309.96	308.57	308.41	312.18	310.83	309.73	309.02	308.93	309.63	308.47	309.41	309.65	310.39	309.39	310.5	309.5	309.71	309.12	308.7	309.73	310.15	309.48	310.5	309.09	309.06	309.54	310.3	309.85	308.98	310.25	308.49	309.69	309.46	310.21	310.98	309.57	309.57	309.4	308.84	308.8	308.14	309.56	310.81	310.91	311.24	309.6
295.36	294.74	296.6	295.38	295.84	295	295.81	294.32	295.96	294.43	294.92	294.73	296.63	294.92	295.49	295.12	294.88	296.19	294.68	293.74	294.77	294.04	295.72	295.14	295	296.78	296.98	295.91	294.36	293.35	294.86	295.67	295.84	295.13	295.61	294.58	296.03	296.24	294.79	296.52	295.61	295.96	296.13	296.35	293.76	294.72	296.29	293.02	296.02	295.59
312.99	311.9	312.83	312.6	314.47	312.92	312.77	312.48	312.29	312.39	313.63	313.44	312.54	314.21	315.39	314.09	313.91	312.33	313.33	312.85	313.11	313.12	311.87	314	312.84	315.09	312.63	314.15	313.39	312.98	311.91	313.17	312.82	313.3	312.98	312.73	312.64	313.79	313.48	313.92	313.72	314.99	313.7	313.6	313.59	314.34	313.51	313.93	313.41	313.53
316.54	315.06	314.98	314.35	315.65	314.75	315.68	313.67	315.44	315.44	314.07	314	313.84	314.46	316.39	315.2	312.37	314.2	316.6	312.55	316.14	314.61	314.44	313.49	314.27	313.51	315.19	315.22	314.56	315.26	315.15	314.81	314.02	314.42	313.48	315.81	314.52	316.33	316.53	314.82	314.24	313.72	316.29	313.78	316	314.54	314.98	315.39	315.08	313.72
294.29	293.97	293.69	294.22	293.83	295.49	295.14	294.99	294.17	295.88	295.51	295.79	294.79	294.45	295.65	297.26	295.65	297.15	296.11	295.57	295.52	295.54	294.41	292.83	295.97	293.5	295.2	294.69	295.2	294.52	293.77	294.75	292.76	296.34	295.4	295.58	295.71	295.07	295.31	295.41	295.25	297.02	294.83	293.73	293.18	297.15	293.42	294.86	296.01	293.23
294.54	293.18	293.53	293.32	296.17	293.7	291.63	294.66	295.61	293.26	293.65	294.88	295.33	294.14	296.75	295.02	292.66	294.41	295.55	293.42	296.54	294.86	293	295.06	292.69	294.58	294.25	291.98	296.48	295.58	293.96	295.4	295.39	293.09	293.46	294.57	295.07	295.38	294.03	295.4	295	294.86	294.68	293.98	292.58	292.9	293.82	294.19	293.39	293.87
303.44	304.1	305.38	304.03	304.83	305.69	306.34	304.67	305.58	305.19	303.35	304.66	304.56	304.82	304.35	303.58	303.94	303.9	304.29	302.55	303.68	304.87	304.44	304.34	303.65	303.51	304.87	305.39	305.9	304.13	305.75	303.59	306.08	304.24	304.31	305.82	305.51	304.71	303.71	305.99	304.77	304.41	303.47	306.15	304.75	304.9	306.33	305.73	303.54	304.5
304.23	304.86	303.75	304.39	302.36	305.01	301.47	304.4	303.34	303.99	303.12	303.78	304.28	303.82	303.81	302.78	303.28	303.72	302.79	303.69	302.79	302.01	304.34	302.98	305.2	304.43	301.63	303.17	303.28	303.47	304.02	303.73	303.34	303.81	303.14	305.23	303.31	303.81	303.99	303.66	305.07	304.51	302.84	302.89	302.73	303.06	304.58	303.37	303.67	306.25
327.89	327.53	328.1	325.08	327.3	328.48	326.61	327.17	328.07	327.96	327.2	326.46	327.34	329.89	326.34	326.44	325.43	328.04	324.97	324.63	326.82	325.7	326.24	326.62	326.67	326.8	327.94	325.7	326.53	326.15	327.3	327.8	327.85	326.91	328.78	328.15	326.75	326.44	327.78	326.58	326.8	326.1	325.41	326.05	325.86	326.97	325.59	327.35	325.96	326.61
301.82	299.8	299.3	301.5	300.15	299.3	299.54	300.59	300.43	300.21	300.11	299.73	300.55	300.58	299.55	299.97	300.7	299.73	299.57	299.8	299.25	299.77	299.78	299.89	300.08	300.29	300.2	300.3	302.24	300.48	299.75	298.81	298.78	301.41	300.19	300.15	299.16	299.06	301.67	300.47	300.84	300.99	299.59	301.46	301.45	300.03	301.28	300.7	300.2	300.46
301.27	301.57	303.17	300.43	302.16	303.35	300.64	301.1	300.93	300.33	300.72	300.06	300.84	300.36	298.49	301.2	302.28	299.85	301.68	299	299.99	302.76	302.51	300.18	302.81	301.07	303.12	302.63	300.18	302.11	300.52	301.98	299.47	300.83	301.05	300.97	302.02	298.67	302.65	301.55	300.84	300.23	301.68	301.56	302.11	301.22	299.72	299.41	301.34	300.07
317.89	316.96	317.67	314.58	318.13	317.31	317.25	316.18	318.28	317.57	316.25	316.58	317.66	316.27	317.18	317.02	317	316.83	316.57	317.85	318.84	318.36	318.77	316.31	318.45	316.84	318.47	317.14	316.06	318.05	317.99	315.93	317.88	319.09	315.36	317.03	316.14	316.62	316.33	318.09	316.68	315.94	317.02	317.75	316.56	317.3	318.23	316.54	316.9	315.54
304.22	303.79	303.11	303.39	303.73	303.09	303.36	302.17	304.29	301.94	301.94	302.47	302.9	301.32	304.28	303.42	302.96	302.19	305.61	302.77	303.83	302.55	304.38	303.71	302.93	301.88	303.43	304.83	302.9	303.98	303.2	301.76	302.89	302.3	302.08	302.25	303.55	305.44	303.7	303.87	301.85	303.44	303.92	303.49	304.24	302.89	303.52	303.32	303.53	302.9
309.93	310.98	310.25	309.42	311.47	309.94	311.12	310.76	311.85	311.7	311.42	310.14	310.52	310.06	311.25	312.14	311.69	312.87	312.1	312.06	309.29	312.04	310.66	311.09	310.91	311.44	309.01	312.46	310.42	310.74	310.03	310.6	311.25	311.53	312.1	311.76	311.8	311.39	310.02	310.58	311.41	310.17	307.37	311.02	311.37	309.31	311.74	310.13	311.15	312.18
309.03	311.79	312.01	309.19	312.09	309.76	311.86	310.25	309.33	311.41	311.23	312.23	310.29	310.65	310.77	311.45	311.07	310.49	312.5	313.28	312.01	310.38	311.53	311.17	311.71	311.85	309.4	309.31	310.49	309.66	310.78	310.41	310.97	309.02	309.46	311.2	310.16	311.34	311.7	310.96	311.24	310.73	312.43	309.5	311.72	310.29	307.77	311.11	309.82	310.03
300.65	300.54	301.45	301.25	300.59	300.97	298.32	300.14	298.3	300.38	299.48	300.41	300.32	300.79	299.09	300.39	299.56	299.15	299.22	301.19	299.44	299.82	299.12	298.89	300.3	299.67	300.81	299.34	299.04	299.93	300.36	299.9	300.95	297.21	298.44	300.37	301	299.24	298.74	300.21	300.4	300.95	299.86	299.25	298.51	300.47	300.44	300.66	300.19	300.35
305.24	305.85	303.75	301.08	302.91	303.25	301.5	304.79	303.68	303.03	303.02	303.92	303.33	305.21	302.16	304.2	302.38	303.94	301.83	303.65	301.7	302.32	302.56	303.25	303.49	302.85	302.87	303.5	303.67	303.28	302.78	304.97	304.29	302.34	304.34	302.72	302.59	302.59	302.21	305.01	302.92	304.21	303.22	304.05	304.5	304.3	302.03	302.11	303.96	302.17
301.19	301.22	300.34	300.79	302.14	301.63	302.32	300.96	303.17	302.67	301.59	301.99	302.91	303.18	302.74	302.56	302.66	303.89	303.63	303.94	303.37	301.67	302.05	302.19	301.84	302.64	302.73	302.6	303.47	301.81	302.57	302.25	303.79	301.42	303.03	302.15	303.66	303.83	302.73	303.17	303	303.18	300.93	303.39	301.13	303.24	302.58	301.77	303.7	302.45
314.95	315.06	314.07	315.2	316.78	316.08	314.51	315.35	315.88	315	316.23	316.4	316.37	314.82	313.25	315.91	315.76	315.19	314.68	313.48	316.08	313.16	314.42	315.9	315.76	315.51	315.98	314.39	315.49	315.76	314.43	315.38	315.7	316.05	313.44	313.62	314.63	315.23	316.23	315.57	317.81	314.7	314.59	314.47	316.44	315.12	314.43	315.79	315.56	314.39
303.77	305.23	304.94	303.42	304.41	304.61	303.83	301.7	303.91	305.56	304.43	304.49	304.33	306.23	306.71	305.58	303.19	304.02	305.57	305.19	305.39	304.64	304.15	305.57	305.52	305.08	304	305.07	305.77	304.56	302.87	305.49	304.09	305.73	305.64	305.53	304.71	303.42	306.75	303.54	306.22	306.05	304.43	305.81	305.77	305.01	304.4	306.44	306.1	304.93
313.26	314.43	315.83	313.36	314.68	316.14	315.66	315.57	315.79	315.08	314.4	314.96	316.29	315.13	311.75	314.49	314.5	315.3	315.47	314.31	313.65	315.23	314.95	313.72	314.95	315.31	314.23	314.85	313.84	314.18	315.59	314.39	317.07	314.43	314.17	315.41	315.22	313.08	313.99	315.5	314.07	316.6	314.94	314.27	314.23	314.14	313.93	315.03	315.79	316.3
324.05	322.69	323.96	324.5	322.22	324.34	326.69	324.51	323.75	324.93	325.17	325.3	325.28	324.9	323.89	325.49	323.95	324.9	325.03	325.16	325.38	325.13	325.72	324.27	323.64	325.5	325.37	326.49	325.61	324.64	324.06	325.39	324.39	325.91	325.97	323.79	323.9	323.77	324.71	325.25	322.57	325.01	323.55	324.21	326.01	325.35	324.91	324.18	324	323.54
310.38	312.3	311.88	311.82	311.55	311.86	311.34	310.96	311	312.54	312.19	308.73	309.89	310.65	310.72	309.89	309.06	310.32	310.98	312.52	311.07	310.56	310.07	310.58	310.35	308.83	312.38	311.53	311.02	310.88	311.81	310.54	310.9	309.37	311.1	312.54	309.07	310.22	309.92	311.1	311.65	310.96	312	311.05	309.51	310.58	312.58	310.11	310.99	310.5
305.5	303.67	305.77	304.44	304.21	305.35	304.24	304.23	305.08	305.66	303.56	305.51	302.17	303.43	303.35	304.07	303.59	303.17	303.99	302.74	304.17	305.71	304.39	305.26	303.12	303.06	304.8	304.95	306.23	306.93	303.7	304.49	304.75	305.3	304.42	304.04	304.15	305.45	305.57	304.36	305.48	304.31	304.31	303.47	304.54	304.57	304.41	304.39	304.19	305.05
306.26	306.36	303.32	305.39	305.22	306.74	305.32	305.56	306.8	305.43	305.17	304.88	306.28	306.04	307.06	305.86	305.15	306.21	304.25	304.53	303.84	307.28	305.4	304.95	304.28	306.52	305.51	306.1	305.98	303.35	304.78	305.04	305.32	306.53	306.7	303.3	302.14	304.21	304.9	305.46	306.68	304.73	306.22	305.21	305.1	305.56	305.78	305.17	306.27	305.99
311.37	311.68	314.08	313.85	313.85	314.07	314.07	311.64	312.97	311.5	313.8	315.02	313.15	314.17	313.51	311.41	313.1	314.07	313.24	314.16	311.56	312.87	310.45	312.87	312.7	312.71	313.7	314.62	313.35	312.62	313.98	313.71	313.61	314.17	313.1	314.2	311.5	313.08	314.42	313.66	312.63	312.91	314.37	313.82	314.55	312.89	313.22	311.73	311.89	313.11
301.79	302.13	301.25	301.34	302.76	300.75	302.61	301.49	302.74	301.79	299.91	302.83	299	302.33	301.56	302.18	300.65	302.04	302.68	301.38	302.04	300.93	302.27	300.88	300.64	301.55	300.85	301.97	300.95	301.84	300.24	299.9	300.02	299.63	301.84	301.48	299.95	300.82	301.62	301.29	302.03	299.99	301.63	302.03	301.35	298.65	300.19	302.4	301.21	301.47
303.08	303.96	303.53	304.14	301.94	303.11	302.03	303.48	302.76	301.75	302.32	302.77	303.66	303.28	299.65	304.24	302.63	302.52	301.49	302.13	301.21	303.6	302.59	305.1	302.92	303.71	304.19	301.98	302.31	302.96	303.83	302.96	300.91	303.22	303.76	303.76	300.03	303.25	304.06	302.1	302.57	303.19	301.52	301.79	303.18	303.8	302.47	302.57	301.64	302.64
305.66	307.64	306.57	305.3	307.3	304.9	306.2	306.03	306.21	307.18	307.19	305.61	309.41	305.27	306	305.66	306.43	306.47	305.37	304.59	303.92	307.89	305.91	307.99	306.81	304.97	307.04	307.74	304.97	306.51	305.88	306.24	308.22	305.2	305.28	305.08	305.3	305.62	305.49	304.32	305.75	302.11	305.43	306.98	304.39	308.53	305.84	303.99	307.08	306.41
323.95	325.29	324.32	324.79	323.71	325.59	324.02	324.73	324.51	324.09	325.27	325.2	322.93	324.04	324.73	325.94	324.52	323.99	324.44	324.83	324.42	322.57	326.29	324.92	324.46	323.7	324.4	324.76	326.03	325.41	324.56	325.06	324.02	324.97	323.82	326.6	324.51	325.65	324.31	326.39	324.28	323.87	326.5	324.97	324.73	324	324.74	323.41	325.71	325.61
303.95	302.16	302.72	302	301.23	301.76	301.12	302.56	302.81	302.55	303.31	302.67	302.31	302.24	301.6	303.29	302.11	302.71	301.44	303.16	302.18	303.62	303.27	300.14	301.41	302.3	303.55	301.44	302.42	302.05	302.22	303.51	302.09	305.38	304.32	301.76	303.66	305	303.12	302.1	302.88	303.24	302.1	302.25	303.76	300.76	302.3	302.58	302.6	300.68
309.85	311.22	308.58	310.47	310.62	311.83	312.92	310.84	312.3	310.18	310.92	310.53	309.53	311.32	310.48	310.08	310.55	310.24	310.57	310.03	309.81	311.81	310.11	310.71	309.39	309.71	311.74	309.27	309.56	310.41	311.74	309.25	311.22	311.65	309.53	312.58	310.88	309.93	310.52	310.37	310.53	310.34	308.23	311.15	310.09	311.49	310.85	312.23	309.8	309.57
313.49	311.81	314.06	314.55	311.7	312.59	312.82	312.99	311.67	313.02	312.83	313.75	314.09	312.97	312.64	313.85	313.62	312.12	313.29	313.38	313.99	312.31	313.78	312.15	313.95	313.48	312.66	312.9	311.81	315.15	314.62	313.18	313.65	313.2	312.92	312.32	312.5	312.09	313.59	313.49	312.92	313.21	312.67	311.59	313.24	312.68	313.06	313.06	313.08	312.16
292.15	293.45	294.25	294.32	293.51	293.29	293.95	293.99	291.44	293.24	292.97	295.19	293.1	291.65	292.88	294.97	291.8	292.6	294.53	291.87	292.66	291.47	293.9	295.28	294.2	294.97	293.42	294.25	294.18	295.16	293.55	294.13	293.08	293.98	294.33	293.58	294.02	291.86	294.93	290.07	294.4	296.36	293.61	293.71	295.05	293.73	294.27	293.92	295.09	294.29
317.66	317.77	319.19	317.15	318.32	317.09	316.96	317.65	317.86	318.22	317.86	319.52	318.38	317.37	319.61	317.97	318.07	314.26	319.25	318.13	316.93	319.45	320.09	318.43	319.53	319.09	318.42	318.39	316.22	317.86	318.39	318.22	317.59	317.77	318.88	319.07	318.27	318.11	317.61	319.03	318.35	318.59	317.51	318.25	318.2	318.98	318.63	317.42	318.57	318.33
311.04	311.03	311.56	311.02	310.22	311.38	309.77	311.94	309.51	310.96	311.28	312.01	312.85	310.91	310.15	309.71	309.78	310.71	310.18	312.23	310.13	310.33	310.82	311.13	311.06	311.25	311.32	310.28	310.24	310.24	310.62	309.55	313.08	311.63	309.78	309.47	311.03	310.14	311.71	310.99	312.34	311	311.24	309.95	310.89	309.13	310.48	310.59	310.75	312.94
303.21	304.61	301.91	302.68	303.08	303.41	302.39	302.99	303.17	301.07	301.65	303.46	303.57	301.77	302.85	303.19	301.54	302.37	302.01	304.39	302.93	302.72	302.47	303.98	303.42	303.83	302.01	303	304.34	303.11	301.47	302.16	303.39	302.56	303.05	303.8	300.75	302.98	302.19	302.67	301.8	302.43	303.5	300.83	301.33	300.98	301.13	302.88	300.87	303.17
313	311.74	313.18	313.32	313.49	311.94	313	310.87	312.64	310.26	312.73	310.11	309.58	312.08	312.76	312.35	313.5	313.33	311.59	310.2	313.6	311.46	311.82	313.23	312.86	312.97	313.58	313.95	313.25	311.57	312.45	312.95	312.93	312.58	312.05	313.51	312.41	312.16	313.59	312.26	313.09	311.72	312.97	311.91	313.4	313.29	312.78	310.94	312.11	312.14
313.49	315.68	314.8	315.9	316.09	315.44	316	314.76	313.83	314.36	315.29	314.64	316.06	314.27	316.43	315.44	314.44	314.2	314.96	316.37	315.54	315.22	313.75	315.71	314.79	314.88	314.59	314.56	313.28	316.08	315.83	314.2	314.78	314.83	314.41	316.08	314.52	315.26	315.08	316.38	316.15	313.26	314.57	316.04	313.9	315.12	314.9	316.26	313.95	315.85
308.25	309.15	310.36	312.84	306.89	307.54	308.13	310.02	308.03	308.84	309.59	309.76	309.63	306.44	309.24	310.28	309.64	307.82	308.78	307.82	309	308.73	308.24	309.35	309.55	309.32	308.27	308.87	309.3	307.28	308.16	309.42	309.37	308.24	306.95	307.76	309.79	308.91	310.6	310.14	309.11	308.02	308.88	308.79	309.14	308.7	307.56	308.23	309.27	308.34
305.42	305.56	304.15	304.64	304.13	303.34	306.06	304.21	303.13	302.39	304.33	304.5	303.88	305.5	304.54	305.94	303.59	304.71	304.7	305.07	304.56	302.85	304.06	305.39	304.65	304.2	303.95	304.32	304.67	304.44	304.15	305.76	304.45	304.39	304.06	305.39	303.65	304.66	304.89	305.26	305.21	303.07	303.93	304.67	303.66	304.26	305.05	303.66	303.55	304.81
303.67	301.92	302.81	303.54	302.78	302.79	302.19	301.27	301.51	303.09	301.88	304.33	301.85	303.65	304.49	303.26	301.34	302.43	302.1	304.72	301.19	302.82	303.66	302.66	302.14	303.77	304.17	304.54	303.56	305.69	302	302.91	300.84	303.27	303.65	303.62	302.39	303.79	302.24	301.52	302.55	303.37	302.08	301.12	302.6	303.3	302.67	302.34	302.95	302.03
295.91	296.19	294.62	295.1	293.67	296.16	293.95	295.81	295.96	296.44	294.53	294.8	294.03	294.59	294.19	293.96	295.67	294.25	295.86	293.75	295.01	295.87	294.19	294.68	295.02	294.81	294.76	295.95	295.05	295.56	293.59	296.07	296.37	294.21	293.71	294.89	294.71	294.43	294.75	294.57	294.57	295.32	294.37	294.61	294.37	293.32	296.24	295.75	296.05	295.15
307.21	306.56	305.44	304.26	306.63	306.34	305.99	305.15	307.26	306.76	306.01	307.11	307.87	307.94	307.11	306.88	306.2	305.56	308.03	307.16	307.48	307.7	306.28	306.28	306.77	308.36	305.47	307.23	307.04	306.54	305.87	307.17	304.36	305.38	305.76	305.26	305.03	304.76	306.84	307.45	307.13	306.12	307.61	306.46	305.4	304.43	305.86	306.03	306.91	306.78
313.07	314.14	313.44	313.43	312.37	312.17	311.43	312.23	312.87	311.56	311.12	313.87	311.99	312.14	312.97	315.31	314.56	312.81	313.68	312.61	312.77	313.21	311.44	312.77	314.19	314.5	312.75	313.32	313.02	313.37	313.61	313.35	314.5	313.38	312.53	314.37	312.8	313.88	314.87	312.85	314.45	313.44	313.59	312.84	313.31	313.75	312.92	314.37	313.73	314.23
299.09	299.7	301.14	301.55	300.52	301.84	301.45	301.58	301.02	301.53	300.72	301.69	301.45	299.18	302.24	301.54	300.07	300.71	299.95	301.41	301.65	299.91	298.94	301.09	300.04	299.72	300.6	301.42	301.8	300.93	301.49	299.13	302.63	301.48	303.05	303.05	299.39	301.29	300.53	300.76	301.31	299.83	300.89	303.19	302.43	303.44	301.6	303.47	300.39	301.67
295	296.84	294.9	294.5	295.97	293.54	294.38	294.91	294.42	294.44	295.1	296.19	296.15	294.83	296.93	294.69	296.16	295.92	296.51	296.69	295.69	294.28	294.85	296.84	297.77	295.69	293.45	295.33	295.09	293.23	295.61	295.76	293.82	293.74	295.49	296.82	295.41	292.72	294.86	295.35	296.37	295.94	295.72	294.53	295.06	295.95	295.1	295.89	295.08	292.58
315.56	314.21	314.56	314.79	313.83	313.32	315.22	314.45	314.87	316.53	315.38	315.51	315.41	315.79	316.98	314.9	314.32	314.02	314.71	314.45	314.69	314.52	312.63	317.14	315.69	315.82	313.88	314.62	313.7	313.91	315.11	314.99	313.77	315.19	315.52	314.77	314.9	315.93	316.51	315.73	315.12	317.22	314.13	317.13	315.3	313.29	313.9	314.6	315.27	315.15
313.1	313.53	314.84	314.73	314.2	313.35	314.71	312.57	313.42	315.52	312.53	315.23	314.19	313.01	313.29	312.43	315.51	312.56	314.65	313.42	313.84	313.21	314.57	313.06	313.43	313.96	314.34	315.44	314.12	313.31	314.65	313.52	314.05	314.49	313.73	313.25	313.18	314.09	313.34	312.8	314.01	314.2	314.2	313.6	314.41	312.87	312.96	314.94	314.87	313.96
294.22	294.52	295.68	296.39	295.65	294.19	294.37	295.28	296.04	295.74	295.28	296.37	294.54	294.1	292.69	294.4	294.55	296.6	294.34	294.06	295.41	296.94	295.3	295.05	296.08	294.49	295.45	295.12	293.65	295.06	293.16	293.01	295.09	294	295.41	295.6	295.08	294.53	296.21	294.14	292.85	295.27	294.5	292.25	294.39	295.69	295.38	295.16	293.44	293.83
328.28	326.54	328.09	329.82	324.42	326.86	327.64	330.36	327.57	325.35	327.88	325.84	327.25	329.65	326.82	329.02	328.37	328.68	327.24	327.42	328.14	329.29	327.33	328.1	327.23	326.67	328.32	327.96	327.11	328.54	327.25	328.55	327.79	328.69	328.55	329.3	329.77	327.82	327.53	328.78	327.35	326.5	327.09	327.32	329.29	328.86	329.29	329.85	328.25	327.22
301.89	300.77	303.12	303.55	301.41	302.52	303.17	302.62	303.08	303.57	302.28	301.57	302.22	302.48	302.26	301.6	301.81	303.56	303.08	304.22	302.72	302.31	302.63	301.08	302.15	301.49	302.37	303.71	302.1	302.19	302.01	301.1	301	301.84	304.59	303.46	301	303.5	301.86	301.5	300.95	302.09	303.14	303.18	303.26	302.48	302.82	300.37	302.26	302.8
305.05	306.46	306.04	305.33	307.08	306.68	308.46	304.78	307.41	308.2	305.67	307.48	308.46	305.4	307.97	308.93	307.1	307.01	306.17	307.01	307.52	307.74	307.31	305.19	306.86	306.13	307.48	307.22	307.14	306.39	307.57	304.98	306.67	305.97	305.77	307.12	306.4	307.49	306.76	306.31	306.87	307.26	305.3	306.71	307.86	306.09	306.65	307.88	306.78	306.93
325.33	324.59	324.39	325.3	325.26	325.33	324.24	325.87	326.69	325.47	326.26	325.78	325.57	325.11	324.38	326.28	324.38	326.27	326.09	324.66	323.96	325.48	324.94	325.52	326.46	324.43	325.31	325.39	325.53	326.65	325.51	326.28	325.59	325.08	324.47	325.11	323.96	326.04	323.52	326.6	325.09	324.78	324.1	324.38	325.5	326.13	326.74	324.82	324.97	324.69
315.35	315.28	314.81	315.54	315.39	315.66	314.93	316.86	314.81	315.42	315.64	314.61	315.14	314.05	316.59	314.17	314.76	316.52	313.77	316.22	315.68	315.21	315.26	315.62	315.01	314.99	314.72	316.46	313.74	316.83	315.39	315.21	316.63	316.02	316.93	314.98	314.7	314.87	315.45	316.43	316.27	314.94	315	313.1	316.06	316.32	317.51	316.69	315.4	315.17
318.65	320.19	318.84	319.48	315.25	319.05	318.57	318.16	318.77	317.07	317.51	318.55	317.38	319.23	317.91	317.98	317.51	318.51	318.45	316.93	320.12	317.64	318.52	315.71	317.96	318.47	318.69	318.74	320.7	319.55	317.7	318.91	319.47	318.05	318.26	317.95	318.16	319.12	318.29	318.95	319.52	319.51	317.9	320.4	316.91	316.68	318.11	319.73	318.39	319.17
310.98	309.57	310.62	308.82	311.13	309.88	308.66	310.15	309.51	309.21	308.29	310.15	309.85	311.4	309.06	310.91	308.54	311.14	310.71	310.67	309.49	309.66	309.45	310.73	310.72	309.8	308.85	309.39	309.31	310.07	310.48	309.32	309.7	310.09	308.81	310.76	309.03	310.62	309.05	308.08	309.83	310.45	309.09	309.79	311.34	310.12	308.7	311.13	309.76	309.69
303.42	303.93	302.75	301.99	304.55	304.32	305.11	303.86	302.47	304.22	303.64	303.65	302.84	302.18	302.7	304.07	301.68	302.95	304.25	305.68	302.15	304.44	303.58	303.95	303.92	302.75	302.83	303.09	304.95	303.14	303.35	304.76	302.43	302.48	304.72	304.43	302.5	302.85	303.53	303.7	301.61	304.43	302.73	303.63	304.15	301.84	303.87	301.8	305.02	302.53
320.3	319.36	319.54	320.77	319.33	319.8	318.68	318.86	318.46	318.54	317.86	320.28	319.4	317.87	319.59	319.7	318.1	318.98	318.32	317.72	318.12	319.99	319.34	319.89	320.22	318.81	318.64	319.42	319.2	319	319.55	319.35	318.79	320.81	319.42	319.72	321.09	319.9	320.16	319.78	319.12	318.86	319.13	319.15	318.54	318.02	318.42	320.78	318.55	320.3
327.06	326.73	327.02	329.23	327.18	327.78	326.54	328.53	327.93	328.36	325.65	327.03	328.71	326.89	328.5	328.29	328.61	327.44	327.62	328.09	328.12	327.96	326.32	329.12	327.87	324.97	328.11	327.19	326.23	327.76	328.63	327.97	327.76	330.2	327.98	327.1	326.38	326.43	327.3	327.72	327.31	326.96	327.23	327.96	327.5	326.9	327.27	328.95	327.17	328.76
303.83	305.41	306.17	305.2	304.73	304.84	302.38	305.67	303.59	304.59	305.32	304.1	305.93	305.64	304.85	304.12	304.8	303.6	305.38	305.89	304.51	305.73	306.6	303.83	305.05	304.56	305.37	304.81	304.8	305.29	304.64	304.7	302.74	304.21	305.24	304.72	303.9	305.66	305.09	303.94	304.67	304.8	306.21	305.04	304.68	302.83	305.46	303.72	305.51	303.4
325.33	326.1	326.62	324.41	324.32	325.23	324.39	324.79	324.3	323.08	325.36	327.01	323.97	325.98	324.88	326.83	325.13	326.92	327.71	326.35	325.47	327.89	325.94	325.62	325.01	325.95	325.11	326.59	324.98	324.55	323.58	324.9	326.03	323.82	325.79	325.66	326.99	324.86	325.78	326.53	323.87	323.52	324.64	326.28	325.15	324.84	324.1	325.77	325.01	324.16
317.49	317.14	316.62	316.43	317.7	316.18	317.43	318.58	316.78	318.3	317.8	316.34	314.56	317.85	317.45	318.79	317.38	315.86	317.36	316.17	316.2	316.35	317.58	318.39	315.78	316.76	316.84	317.93	316.68	316.93	316.41	315.87	317.65	315.34	316.8	317.59	316.98	315.41	318.99	315.44	315.72	316.41	316.7	316.87	316.23	318.01	317.59	316.09	319.56	318.37
302.14	302.2	304.19	301.53	303.08	303.02	303.67	304.61	301.01	301.79	301.37	300.87	301.38	302.38	302.56	302.71	302.61	302.51	301.33	302.87	302.45	302.06	304.68	301.82	301.74	300.54	301.06	301.21	303.11	304.21	301.09	302.22	302	302.41	302.91	300.58	302.37	302.14	302.25	303.46	303.08	303.97	302.8	302.77	303.52	300.61	301.36	303.69	303.23	302.09
313.38	314.43	314.16	314.5	314.87	313.8	314.92	314.79	315.64	316.06	315.79	316.53	317.03	314.18	313.75	313.02	314.25	315.65	314.45	317.43	314.53	316.4	315.07	313.84	316.31	313.56	315.28	314.24	316.4	314.36	314.63	312.88	315.08	314.92	315.41	315.1	314.32	315.38	315.78	316.08	315.37	315.31	314.82	313.85	315.81	314.92	314.38	315.15	314.85	315.48
316.14	316.16	317.56	316.23	315.04	315.12	316.86	314.79	314.84	316.84	316.93	315.44	317.36	315.92	316.42	314.59	314.45	315.51	314.8	316.36	315.04	315.83	316.58	314.83	317.33	315.36	315.45	314.63	315.08	316.41	317.82	316.05	316.24	314.91	314.3	315.2	313.23	316.59	314.05	316.28	315.77	313.54	315.85	315.5	315.24	315.13	316.49	315.07	316.42	316.46
321.34	318.8	318.73	319.61	318.69	319.74	318.42	320.73	321.14	319.98	321.17	318.99	318.42	318.89	319.69	319.41	320.35	320.71	318.61	319.96	318.68	318.93	319.24	319.89	317.71	319.2	318.41	320.55	319.51	318.31	320.46	319.05	321.9	317.72	319.23	318.54	320.24	320.04	319.15	317.77	318.66	319.27	319.99	320.18	319.78	318.22	319.17	317.56	317.7	319.79
304.4	305.12	307.25	305.97	306.16	306.93	307.08	305.07	304.86	304.69	306.78	305.53	305.48	305.33	305.37	306.68	305.83	308.67	306.51	306.55	306.48	304.97	306.25	304.61	306.33	307.62	306.25	307.87	304.19	306.32	308	304.08	308.52	307.4	305.04	306.43	306.64	305.99	307.18	307.87	306.76	306.05	305.67	306.54	306.04	306.85	305.26	306.4	305.2	306.66
293.95	294.73	294.16	295.17	295.16	294.7	294.02	294.46	294.54	294.26	294.08	292.26	294.67	294.67	293.83	293.84	295.24	294.55	293.66	296.42	293.78	292.13	295.27	294.49	294.55	294.2	294.61	293.91	293.35	294.38	295.1	294.58	295.19	295.42	291.96	294.7	293.91	293.58	294.84	294.23	291.04	292.93	294.29	293.27	293.98	294.99	293.13	294.21	294.8	294.73
310.75	310.02	309.38	309.06	311.17	312.49	310.03	308.43	311.45	310.26	309.25	310.19	310.73	309.05	308.9	310.15	312	311.12	309.35	309.52	309.03	308.43	308.76	309.6	311.75	310.58	308.85	310.17	310.78	310.04	308.28	310.44	310.74	309.2	309.62	309.02	308.99	308.39	310.87	310.85	309.36	307.99	310.56	309.84	309.52	311.02	311.04	310.6	312.82	309.73
305.15	302.72	302.62	304.48	304.53	303.32	301.68	301.4	303.37	302.92	302.46	303.49	305.58	301.09	302.95	302.2	302.24	303.55	304.13	302.33	302.25	303.48	303.33	301.8	303.13	305.42	304.61	303.04	302.58	303.1	303.36	304.2	301.36	303.83	303.69	301.8	301.09	302.54	302.93	302.82	304.79	303.78	303.71	303.93	303.49	303.34	303.43	303.37	302.76	302.36
316.39	316.11	315.99	315.26	315.4	317.23	317.07	316.83	315.88	317.43	314.58	315.36	316.12	313.74	315.95	314.6	315.66	315.34	316.55	314.78	317.05	315.93	317.4	316.05	314.69	316.55	313.87	314.39	317.4	317.07	314.85	315.34	315.35	315.51	315.21	316.39	317.03	315	315.56	315.9	317.27	318.66	315.36	316.75	315.05	314.77	316.12	316.49	314.48	315.78
309.92	309.5	307.9	309.99	308.12	308.68	307.34	308.2	310.09	307.5	311.03	307.13	307.28	309.62	309.69	308.44	308.46	308.49	308.18	307.17	308.78	310.36	308.6	307.74	310.19	308.15	308.87	309.8	309.66	309.93	308.74	310.22	309.48	308.72	307.34	307.66	309.27	308.63	307.95	308.96	307.44	308.58	308.11	308.57	311.16	307.28	307.99	310.62	309.65	308.06
303.32	302.9	305.43	301.65	304.71	303.78	302.81	303.58	305.47	303.47	302.26	302.69	303.84	301.11	304.13	301.95	300.72	304.55	303.82	302.37	303.53	301.29	304.66	302.65	302.06	301.59	304.12	302.95	303.76	302.56	304.68	303.94	304.89	302.77	304.04	302.93	302.7	303.62	303.33	301.31	305.26	304.3	302.71	303.25	305.04	301.99	301.92	302.91	302.9	302.64
306.51	306.14	304.79	305.87	307.47	304.17	304.71	305.85	306.99	305.11	304.93	305.63	307.01	305.7	305.02	306.17	305.23	306.02	306.06	304.21	305.99	305.39	305.46	306.31	306.77	305.13	305.16	303.75	303.11	305.43	305.22	306.13	306.09	303.52	304.12	306.27	305.77	305.9	306.91	305.5	306.02	305.51	306.33	305.51	305.37	305.29	305.45	305.53	305.98	304.41
310.23	310.15	309.54	307	311.35	309.29	311.75	308.14	310.73	311.57	310.79	311.67	309.21	310.74	309.77	310.2	310.49	311.04	310.38	309.48	308.24	309.12	309.4	311.2	308.07	310.12	309.45	311.87	310.91	310.05	312.72	310.01	309.76	310.79	309.92	311.13	311.8	309.25	310.49	312.27	311.5	309.32	310.2	310.15	310.53	310.27	311.24	311.23	311.07	309.99
293.81	294.85	294	294.6	295.49	295.48	294.85	294.36	295	295.27	294.18	294.42	294	296.05	295.24	294.44	293.57	292.33	295.19	293.88	295.7	295.3	293.81	295.27	295.22	294.99	294.09	295.35	296.1	294.98	294.73	296.7	294.27	295.48	294.49	295.51	294.72	293.97	293.89	295.89	295.4	294.25	294.85	295.27	293.85	296.96	295.44	297.13	297.04	293.87
311.39	312.37	313.61	312.46	311.24	313.22	312.16	311.19	312.25	312.11	311.29	313.72	312.16	312.89	312.98	313.13	312.6	312.94	312.24	311.48	312.36	312.06	313.59	313.65	313.35	312.47	311.47	312.36	312.07	312.56	311.2	311.8	312.92	312.45	312.51	311.09	313.3	313.62	312.36	312.62	311.07	313.84	311.96	310.63	310.59	311.79	312.39	310.99	312.24	313.47
309.9	310.28	308.66	310.64	311.01	310.52	311.18	310.1	309.77	310.12	309.55	310.66	309.95	309.67	311.84	309.89	309.83	308.62	308.84	309.41	309.35	309.86	310.19	310.21	311.2	307.59	310.44	309.89	309.12	309.31	308.49	309.06	308.46	311.17	310.66	310.24	308.72	311.6	310.55	309.42	310.59	307.29	309.67	309.52	308.15	310.46	309.45	309.86	310.47	310.07
318.02	318.11	318.7	317.54	316.2	319.68	319.25	320.1	317.15	317.83	317.92	316.91	317.89	318.15	320.31	317.11	317.8	318.35	317.79	316.9	319.32	318.01	318.48	318.42	317.38	317.03	318.8	318.78	317.61	318.81	317.91	317.99	316.12	319.94	317.87	318.49	319.25	318.83	316.95	318.08	317.33	317.65	317	318	318.66	319.28	319.34	318.28	319.02	318.98
328.38	327.27	326.65	327.65	328.29	328.71	327.78	326.34	328.56	328.61	328.91	328.82	327.59	329.07	327.72	328.09	327.05	327.04	328.12	328.99	327.9	328.22	326.6	326.93	327.37	327.4	328.5	327.57	326.83	327.51	327.14	328.28	328.27	327.07	328.71	326.67	327.89	326.63	327.65	327.86	327.91	328.04	328.02	327.41	328.53	327.21	328.33	328.35	329.88	327.7
327.71	327.94	327.75	325.32	326.81	327.46	328.23	327.96	327.17	328.17	328.32	326.7	327.17	328.59	328.94	328.98	328.27	327.65	329.31	328.73	326.83	328.88	328.18	325.36	327.3	327.47	328.66	326.28	330.11	327.24	328.07	328.04	325.7	327.27	327.15	327.05	327.92	328.75	329.04	326.69	328.28	327.29	327.3	328.05	327.46	326.41	328.38	326.54	326.45	326.69
309.37	309.76	308.14	310.68	312.47	313.04	310.84	311.02	309.66	311.59	311.56	310.33	310.75	312.62	311.14	310.16	310.63	310.71	311.56	311.28	310.92	311.19	310.44	309.7	310.8	311.59	312.76	310.2	309.16	310.41	309.18	309.65	310.99	312.2	310.11	310.11	310.64	311.81	309.57	312.45	310.4	310.75	309.88	309.3	311.43	311.07	313.77	312.03	312.48	311.51
314.33	315.63	314.61	317.04	315.65	313.84	315.06	316.37	315.73	315.91	316.42	314.69	313.62	316.67	315.12	316.32	318.82	315.05	314.29	315.23	313.95	314.07	315.37	313.62	314.38	314.49	316.05	314.87	315.66	313.87	314.55	315.89	315.04	315.82	314.87	316.52	315.15	313.7	313.38	314.23	314.87	315.59	315.62	314.61	315.89	315.63	315.62	313.64	315.55	314.22
301.74	301.27	301.79	300.75	301.03	300.16	300.41	300.31	301.45	301.38	300.57	300.53	300.18	301.8	300.86	299.34	299.29	302.36	302.61	299.41	301.75	301.21	301.05	299.8	299.38	302.07	301.29	300.86	301.02	301.11	300.19	300.76	300.34	300.88	300.48	300.16	301.33	300.9	301.53	301.02	300.06	301.69	299.67	301.03	300.69	302.05	299.26	300.68	301.24	301.36
311.54	312.83	312.76	312.92	313.28	311.78	310.94	311.78	313.51	312.63	313.5	311.71	314.55	314.77	315.91	313.13	313.43	311.2	311.8	315.51	312.44	315.17	312.14	311.32	311.71	311.17	312.81	314.63	312.87	314.06	313.9	313.61	311.9	313.4	313.78	313.78	314.07	313.86	313.28	312.13	313.01	313.24	313.05	311.63	313	311.31	312.98	313	312.36	313.02
306.5	306.17	306.99	304.89	306.63	304.81	304.06	306.3	305.84	305.82	307.87	305.71	305.78	306.08	303.85	306.69	305.74	305.73	307.11	303.91	306.67	306.48	307.06	303.83	307.11	306.2	305.96	308.34	306.2	307.24	305.87	304.56	307.12	308.2	307.02	307.03	305.55	306.44	306.75	305.88	308.11	306.76	306.63	304.26	307.07	305.44	306.45	305.27	307.24	307.43
313.72	314.05	311.87	311.31	312.13	313.56	311.62	311.59	312.34	312.9	313.74	312.18	313.08	311.44	313.39	313.27	313.11	312.47	314.84	313.17	311.32	313.66	311.86	312.64	312.99	312.67	311.64	313.58	312.91	313.51	312.84	313.16	313.97	314.38	313	312.51	312.32	313.94	312.94	310.9	311.85	313.35	312.11	313.11	314.23	312.41	312.64	313.71	312.8	311.64
304.79	305.1	302.46	305.56	304.66	303.26	303.08	302.88	303.34	303.08	303.35	304.84	304.08	304.71	304.15	304.52	303.93	301.4	304.24	304.75	305	304.14	304.18	304.5	304.65	305.09	304.09	302.44	304.58	304.45	302.68	302.89	304.6	306.2	304.85	304.27	304.36	302.86	303.73	304.26	304.17	303.18	306.6	304.57	304.98	303.5	304.68	303.88	304.43	304.24
318.12	317.85	315.62	317.45	316.16	317.12	317.66	317.76	316.91	316.37	317.16	316.92	316.96	316.21	316.18	317.05	317.53	317.52	318.04	317.4	316.8	318.62	316.93	317.86	317.75	316.96	317.57	318.18	316.55	315.27	319.17	318.7	316.14	317.18	317.98	317.66	318.35	317.41	317.63	317.6	316.19	317.43	318.48	319.15	318.49	319.71	315.43	319.88	316.88	317.78
318.18	318.13	317.29	316.61	317.23	319.09	317	319.51	316.97	317.25	318.64	320.46	319.53	317.97	318.48	318.08	319.48	317.05	319.64	317.77	317.19	318.9	318.94	319.1	318.41	317.34	316.91	319.21	319.43	318.09	319.23	318.77	317.72	318.7	317.2	318.19	318.37	319.29	316.64	318.94	318.42	319.36	315.54	315.98	318.56	319.99	317.58	318.64	317.2	318.09
330.03	329.74	329.82	329.45	327.86	330.34	328.03	328.82	329.19	328.21	327.72	327.98	328.63	329.09	328.69	327.17	326.98	329.3	328.78	329.48	329.4	327.58	328.63	328.67	328.71	328.24	327.71	328.88	327.29	329.66	327.7	328.08	327.73	329.49	329.19	329.66	328	327.29	328.56	330.74	327.42	330.36	327.62	328.45	327.76	328.21	328.02	326.63	330.11	327.87
312.26	313.66	312.87	314.01	313.3	313.47	311.81	311.95	314.35	313.81	312.74	312.72	314.49	311.52	314.7	313.86	312.19	312.35	314.38	314.36	310.52	314.09	313.4	312.73	312.8	312.16	312.04	311.85	313.19	314.22	312.34	313.76	313.69	313.25	314.5	313.4	312.84	312.22	312.03	313.15	311.64	313.18	314.15	313.54	314.64	313.23	313.28	313.92	313.49	313.59
309.78	309.61	310.31	309.84	311.21	311.52	309.79	311.54	310.45	312.65	309.78	309.82	311.58	310.87	311.08	311.54	312.08	309.93	310	310.18	310.66	310.2	310.19	309.25	309.89	310.77	309.95	310.39	311.58	309.9	311.09	309.3	309.5	310.24	310.39	308.46	309.05	311.57	310.55	310.51	310.59	309.66	309.04	309.55	310.18	310.49	311.77	309.56	311.01	310.14
302.94	303.06	303.7	302.73	301.86	302.92	301.2	301.31	302.5	302.83	301.72	303.4	302.7	301.6	303.13	304.88	300.67	301.71	300.62	303.02	302.09	303.42	303.33	301.36	302.64	302.55	302.88	301.8	301.48	302.92	302.29	302.79	304.24	302.41	303.92	302.23	302.32	302.73	302.67	301.93	302.2	302.58	302.6	302.82	301.77	303.53	302.31	303.89	300.81	302.64
314.03	315.13	313.51	314.03	314.43	314.51	313.47	312.27	312.66	314.12	315.51	312.75	314.33	313.98	315.1	314.01	313.47	314.43	315.5	315.73	314.95	313.5	313.5	314.36	313.39	315.01	313.97	316.33	314.39	314.91	315.41	313.81	316.15	313.95	314.57	313.82	313.24	314.76	313.91	314.69	314.85	314.71	311.47	313.62	313.34	313.99	312.52	312.99	313.41	314.59
304.43	304.14	305.88	306.06	305.46	305.7	305.61	303.97	305.41	304.26	305.5	306.48	306.18	303.63	306.14	307.53	305.38	305.95	304.72	303.19	306.09	305.3	306.85	306.22	304.48	303.75	305.01	304.63	305.84	303.22	305.11	305.57	305.43	304.72	304.89	304.76	304.58	304.21	306.16	304.69	305.37	304.89	305.9	305.8	306.47	307.45	307.23	306.16	305.43	304.21
303.02	307.1	305.93	306.68	303.37	305.28	304	306.1	302.61	306.82	304.87	305.17	306.14	305.42	304.28	305.17	306.96	306	305.1	305.26	304.74	305.72	304.99	307.63	306.33	305.84	305.63	306.34	303.58	304.73	307.36	305.02	304.66	306.53	304.72	303.67	305.58	305.27	306.41	304.76	306.2	304.64	304.87	305.94	306.29	304.84	304.15	304.98	305.16	305.67
298.51	295.72	298.24	297.66	296.63	296.19	294.82	297.41	297.04	298.2	296.33	296.73	296.13	296.93	296.94	295.76	298.28	295.06	296.08	296.35	296.82	297.13	296.84	297.3	295.78	297.34	297.55	296.06	295.75	297.66	297.14	295.7	295.38	296.66	297.65	296.91	295.31	296.37	296.87	297.13	297.43	297.31	297.37	295.46	297.88	296.15	296.29	297.12	296.54	294.44
310.54	312.77	310.9	311.25	309.31	310.39	310.64	309.2	311.11	311.93	309.84	310.1	309.82	309.22	311.73	309.92	310.06	309.25	309.21	311.06	309.26	310	309.8	309.48	311.32	310.77	311.87	311.74	310.19	311.87	310.2	309.24	312.2	311.13	311.87	310.28	308.81	311.33	310.17	309.54	311.4	312.91	311.29	312.02	310.06	311.74	311.73	310.49	309.55	310.97
318.19	318.82	319.41	318.96	317.91	316.34	319.23	315.96	318.99	318.49	317.84	316.59	318	316.7	317.91	318.29	318.43	318.07	317.89	315.45	316.32	318.71	319.61	318.55	316.68	318.27	316.99	318.97	319.49	317.19	317.7	319.5	318.71	317.87	317.74	317.47	317.69	319.79	319.32	318.67	317.39	317.71	318.93	317.24	317.85	317.48	317.84	318.47	318.72	317.67
304.43	304.17	302.97	304.29	306.75	303.89	304.28	306.27	306.39	305.18	305.39	305.02	305.6	304.92	305.98	305.43	304.97	304.58	305.22	305.78	306.14	305.42	304.55	306.11	302.92	304.47	303.91	306.26	304.46	305.24	304.6	306.69	305.67	307.42	303.97	305.55	305.75	305.25	306.8	303.74	303.81	305.85	306.35	304.5	304.97	306.09	306.67	305.39	305.04	305.31
295.74	295.27	294.14	294.92	294.44	296.39	294.74	295.86	293.2	293.54	294.44	295.48	294.83	294.49	294.32	294.89	296.39	295.02	293.69	294.12	295.2	295.3	294.66	294.96	295.12	295.64	293.84	295.01	295.99	296.42	293.67	295.33	295.48	294.67	294.13	295.03	295.36	294.84	295.87	296.11	294.23	295.08	295.77	294.26	296.48	294.94	295.03	294.69	296.01	296.26
305.97	305.46	304.96	302.04	302.91	304.84	304.43	304.12	303.88	303.75	306.06	305.66	303.75	302.66	305.42	305.24	304.97	302.99	304.89	306.04	304.17	305.03	304.55	305.18	306.11	306.37	305.64	304.42	306.25	303.77	304.75	304.44	302.37	305.51	303.98	304.72	302.14	304.34	302.51	305.51	304.16	302.91	304.01	306.12	304.33	304.98	303.96	303.95	304.22	304.17
316.86	317.33	315.96	315.9	315.92	315.4	317.86	314.42	317.12	316.24	315.45	314.11	317.16	315.66	316.73	315.88	315	316.02	315.01	315.29	314.47	315.97	315.21	315.21	317.97	315.46	315.57	316.18	314.28	315.38	315.91	316.5	314.83	315.54	315.89	314.87	317.24	315.05	315.22	316.83	316.17	316.24	316.34	315.27	314.45	315	314.67	314.45	314.84	315.36
313.6	312.79	313.63	314.83	313.28	313.02	313.3	313.27	314.65	312.79	314.24	313.31	313.76	313.72	313.88	313.54	314.07	313.86	313.25	315.22	314.06	315.18	316.27	313.78	314.21	313.4	314.14	312.49	313.12	313.41	315.04	313.33	313.56	313.51	313.3	313.27	312.33	313.35	314.34	312.56	313.9	314.02	313.72	313.21	311.89	314.21	313.46	312.8	314.21	313.79
303.53	304.77	303.05	305.95	304.59	304.94	305.69	306.69	306.05	306.28	304.84	304.86	303.74	303.43	303.7	305.91	304.87	305.82	305.29	305.68	303.33	304.75	305.63	305.95	303.38	303.66	303.53	304.16	304.13	306.58	304.24	304.53	303.79	303.72	303.97	305.1	303.59	306.12	305.02	302.22	303.75	304.83	302.84	304.77	303.36	304.93	303.5	303.49	304.52	304.42
302.86	302.23	303.84	303.65	305.4	306.67	303.59	304.61	304.23	304.09	303.43	305.5	304.23	304.55	302.51	304.03	302.01	303.63	303.25	302.54	302.61	304	303.4	302.26	305.35	303.96	303.88	304.07	304.02	303.84	303.59	304.7	304.26	303.97	303.26	305.1	304.67	305.69	301.67	302.13	304.91	303.48	302.58	304.41	303.25	304.94	303.98	304.53	302.71	303.05
313.96	314.85	312.96	314.65	314.51	314.91	314.2	314	315.65	314.69	314.51	316.87	314.68	316.02	314.17	314.83	314.58	313.67	316.9	315.88	314.38	316.69	316.02	314.81	314.26	315.41	315.06	315.28	313.55	314.73	315.25	313.79	315.72	316.69	315.95	316.04	315.13	313.51	314.88	315.95	314.05	315.41	315.65	314.17	316.32	314.07	315.6	316	316.24	313.83
306.81	305.68	307.44	304.74	307.17	305.79	305.61	304.54	307.7	305.42	305.71	304.73	305.13	305.49	305.56	306.19	306.21	306.95	307.43	306.34	305.01	306.92	307.64	304.69	307.69	304.97	306.5	304.61	305.64	306.05	306.15	307.11	305.73	305.23	306.37	305.47	307.72	307.1	306.25	306.09	305.56	305.6	305.08	305.81	305.71	306.92	305.52	305.93	304.43	306.8
293.8	295.43	294.58	294.6	295.08	293.11	292.91	293.31	292.72	293.32	294.37	294.8	294.87	294.07	294.5	294.94	295.24	295.3	294.5	294.46	294.45	293.64	294.48	293.06	294.23	292.67	294.09	295.69	293.53	294	294.66	295.02	293.16	295.6	294.67	294.56	293.37	295.52	294.38	292.7	295.55	294.77	295.94	293.89	292.32	293.48	294.17	295.58	295.23	293.59
317.91	317.42	318.57	319.72	317.66	318.11	320.01	319.39	318.7	319.22	316.9	319.29	318.53	316.79	319.46	317.64	316.37	316.99	317.22	318.21	319.03	318.85	317.83	316.8	318.72	317.68	317.86	317.77	317.69	318.29	317.6	317.25	318.47	317.71	316.94	318	317.89	316.72	317.14	316.77	319.04	318.69	316.28	317.02	315.82	317.98	317.49	319.12	317.02	318.09
302.26	300.77	300.65	302.19	303.65	302.36	302.05	302.05	302.27	303.66	302.43	303.5	302.87	302.85	302.45	300.95	302.68	303.43	302.88	303.04	303.01	304.56	303.14	299.97	301.51	302.53	303.75	301.81	302.58	302.25	303.43	302.98	300.56	300.42	301.54	303	301.82	302.21	304.5	304.6	302.67	301.93	302.27	302.57	302.74	303.5	301.3	303.15	302.4	304.36
305.16	306.19	303.41	303.66	305.2	305.48	304.74	306.81	305.76	306.47	305.67	305.41	305.64	306.88	305.4	305.1	305.57	305.63	307.56	306.15	304.88	303.68	304.94	305.01	304.07	305.31	304.88	306.45	305.74	306.34	305.66	305.35	305.21	305.55	305.01	306.59	305.34	303.69	306.79	305.33	305.71	305.71	304.87	305.63	303.72	304.51	305.01	306.65	307.03	305.19
316.6	318.52	317.09	317.85	319.44	318.18	319.6	318.74	317.45	318.17	318.6	318.98	317.06	317.63	319.33	315.29	316.63	318.74	318.3	319.6	317.87	317.4	320.31	319.61	317.87	318.48	319.03	317.22	319.14	319.24	317.76	318.33	319.52	318.37	316.23	319.22	318.41	317.72	319.63	317.83	317.66	317.01	318.34	317.77	320.84	317.1	318.83	319.38	316.19	317.34
304.09	302.36	304.12	304.12	305.24	304.63	303.06	303.35	304.85	304.87	303.75	303.55	304.6	304.16	304.04	304.65	304.27	304.81	302.57	304.28	304.47	304.65	304.41	305.39	304.08	303.67	303.92	303.83	303.25	303.67	304.6	305.25	304.87	305.51	306.14	305.07	303.68	304.15	303.53	302.91	302.53	302.92	303.47	304.93	306.1	302.23	303.91	301.76	303.78	305.05
298.39	300.69	300.18	300.49	299.24	299.88	299.25	298.98	300.6	300.17	299.77	299.56	300.25	299.99	299.6	299.24	300.87	300.89	298.75	299.21	300.77	299.39	301.79	301.34	299.38	301.65	301.36	299.82	299.91	299.1	300.3	300.15	300.64	299.46	300.18	300.92	300.26	301.37	301.44	301.59	299.15	301.76	299.56	299.11	301.93	300.12	299.97	299.18	300.51	299.99
304.85	304.97	304.28	303.87	304.37	305.02	303.85	303.6	303.23	304.85	304.2	304.8	304.49	303.98	304.17	302.42	305.14	305.63	302.27	304.09	303.41	303.9	303.18	303.67	304.96	304.34	305.5	304.61	303.35	303.58	307.7	304.44	304.36	303.1	304.09	303.51	304.1	304.53	304.78	304.53	306.57	305.41	304.85	304.13	304.48	304.75	305.52	304.81	303.8	304.3
293.93	294.57	294.57	297.73	296.14	294.45	297.45	296.3	293.7	296.08	293.68	296.14	295.2	295.19	295.38	295.77	295.79	296.59	295.33	294.32	292.36	293.21	296.66	294.56	293.5	296.16	295.65	295.33	296.01	294.99	294.61	296.99	294.88	295.53	294.4	295.89	295.5	296.68	296.16	295.15	296.63	293.78	294.8	295.76	295.77	294.85	294.04	294.78	296.29	294.33
312.51	310.28	310.53	311.64	309.89	310.4	309.81	310.25	310.02	313.28	311.59	310.14	308.91	311.07	311.21	312.81	310.34	311.7	309.66	311.72	311.25	309.9	310.33	311.35	309.55	309.53	310.26	310.58	310.21	310.38	311.8	309.86	311.21	311.66	312.92	310.78	311.29	309.63	310.68	309.96	310.08	311.3	310.77	309.68	310.02	311.95	311.23	310.58	311.02	310.39
293.42	294.78	293.89	293.19	293.88	293.77	293.47	293.37	294.61	294.26	294.97	292.27	294.01	293.23	294.62	293.78	294.99	293.62	294.69	293.45	294.72	293.66	295.2	292.9	294.74	294.68	294.9	295.11	293.82	293.16	296.02	294.25	294.67	292.22	292.32	294.96	294.74	294.34	294.89	293.8	293.27	292.56	294.1	294.88	294.88	295.34	294.09	294.94	293.52	295
311.54	313.07	311.72	312.35	313.85	314.07	313.44	312.21	314.85	313.71	313.95	313.24	312.5	312.86	313.07	312.59	314.59	314.73	313.91	313.12	313	311.77	314.08	311.27	312.59	313.12	314.85	313.26	315.36	313.07	312.71	312.4	312.9	313.3	312.1	312.75	312.21	312.65	314.4	314	312.56	311.82	313.24	313.48	312.95	314.38	311.11	313.35	315.26	313.68
299.79	301.22	300.18	301.6	300.31	298.11	299.14	301.13	298.38	300.62	300.59	299.98	299.74	299.69	300.18	301.83	299.86	300.77	300.43	299.39	301.82	300.22	302.24	301.01	298.82	299.88	298.93	301.43	298.01	298.86	299.45	299.56	300.3	300.67	300.36	300.14	299.98	300.01	300.63	297.72	300.14	298.33	302.24	301.69	299.02	298.73	298.78	300.61	300.51	302.25
303.05	302.1	302.11	302.46	302.02	301.88	302.88	302.48	303.15	300.56	302.31	301.94	301.52	301.05	304.66	301.58	303.99	301.27	302.92	302.69	302.29	302.72	302.57	300.47	303.31	301.71	302.11	302.15	301.67	301.61	301.79	302.33	302.42	302.64	303.16	302.31	302.71	303.26	302.85	301.09	301.3	302.98	303.32	301.78	300.77	301.64	300.68	300.46	303.39	300.7
315.03	315.45	315.29	314.01	314.48	314.17	314.74	315.16	316.65	314.93	316.72	314.79	314.85	313.86	314.46	314.31	313.18	314.4	315	313.57	314.46	315.13	316.89	312.05	315.75	315.14	315.01	315.57	315.37	315.23	312.96	315.31	315.99	313.9	315.99	313.18	316.6	315.08	314.2	315.21	315.54	314.27	315.51	314.27	313.38	317.69	316.91	312.32	313.63	313.08
320.94	320.02	320.43	319.51	319.11	318.12	319.68	318.82	317.4	318.94	319.4	318.15	318.79	319.54	319.4	319	318.64	317.71	320.27	318.09	319.48	317.88	319.58	318.92	319.22	319.31	318.8	319.55	318.32	318.41	318.8	319.6	318.6	318.79	319.4	320.74	319.04	320.41	318.78	319.36	319.02	318.81	318.47	318.43	320.51	319.54	318.58	319.27	318.84	319.72
299.49	301.23	301.07	301.17	301.24	301.71	301.03	299.88	302.93	300.68	301.75	299.82	301.72	301.6	299.5	300.77	301.86	301.79	300.49	302.2	300.9	300.97	301.38	300.91	302.42	299.82	302.96	300.26	302.41	300.37	300.53	301.42	300.84	301.08	299.74	301.58	301.54	300.76	302.09	304.66	300.77	300.24	300.65	302.2	300.13	300.25	302.3	301.85	300.57	301.07
299.32	300.15	301.5	299.92	300.11	299.34	302.65	302.19	300.06	299.7	299.57	300.28	299.59	300.82	299.85	299.44	299.27	299.54	300.19	299.92	300.11	299.93	298.95	300	300.72	299.77	299.48	300.1	299.38	296.37	298.81	299.32	299.75	301.89	300.38	301.28	301.86	298.81	299.6	299.68	299.85	300	300.64	300.39	299.11	299.29	300.1	299.65	301.43	299.26
318.37	319.14	319.06	318.39	320.51	319.07	318.4	317.64	318.88	316.72	318.59	318.69	318.52	319.45	317.67	319.23	318.26	319.17	320.14	318.9	318.7	317.07	317.39	319.92	317.63	317.88	318.22	318.28	318.03	318.45	318.36	319.81	318.78	317.94	319.54	318.68	317.35	317.69	320.06	318.1	317.9	319.15	317.91	318.63	318.94	318.37	319.11	320.25	320.18	321.08
311.41	310.62	311.29	310.19	309.64	313.14	311.96	309.75	312.16	310.99	312.23	311.2	311.42	311.13	309.08	311.74	312.25	311.15	310.19	309.93	309.26	310.9	310.76	310.99	309.62	309.57	311.79	310.75	310.79	309.73	310.54	309.67	309.94	309.53	311.08	310.4	311.57	309.37	310.72	312.12	312.08	311.39	310.7	311.21	309.64	311.81	310.31	308.76	311.16	311.67
314.56	316.81	314.94	315.11	315.44	315.93	315.57	315.48	314.76	316.33	315.45	315.19	317.17	316.96	315.52	313.72	317.33	317.2	315.33	316.35	315.24	316.42	316.43	316.92	316.38	315.2	315.52	315.58	314.69	316.3	314.28	315.76	316.59	317.7	314.9	316.06	314.67	315.53	314.51	314.86	313.78	316.06	316.53	315.29	315.75	314.99	314.96	315.87	316.35	318.52
307.62	306.55	306.21	303.62	305.19	305.03	304.49	305.08	307.89	306.25	303.5	306.64	305.64	306.02	306.1	306.26	305.28	305.77	305.23	305.44	304.96	305.63	305.13	306.8	305.53	308.11	305.63	305.58	303.34	305	304.86	304.91	306.65	305.6	305.43	307.9	305.88	304.76	306.55	305.77	305.28	305.6	306.64	303.82	304.92	307.92	305.74	305.45	306.3	306.15
314.01	313.48	314.09	316.78	313.19	313.7	312.88	314.01	315.37	315.45	313.89	314.49	314.35	313.95	313.74	312.68	313.69	312.62	311.99	314.79	310.89	313.89	314.12	312.49	315	314.41	315.48	313.36	312.84	313.81	312.67	313.85	314.54	313.92	312.85	313.48	313.61	314.1	313.16	314.4	314.22	314.73	313.73	313.29	315.02	311.98	314.15	312.63	313.59	315.02
317.95	316.9	316.37	318.18	317.29	317.48	317.7	317.99	317.47	316.45	316.92	317.54	315.92	318.29	320.14	318.69	318.15	318.49	318.3	319.42	317.65	318.37	317.94	318.85	318.96	318.32	317.59	318.32	318.25	316.58	318.31	319.19	318.89	318.15	319.11	317.86	317.25	319.21	317.3	319.45	316.88	318.51	317.88	317.92	317.4	318.3	319.47	317.27	316.48	318.22
301.19	300.75	300.33	300.94	300.15	300.53	299.43	299.14	300.42	301.02	300.33	300.07	300.81	299.16	299.4	301.28	300.21	299.55	301.16	300.6	300.59	301.76	299.59	300.28	300.25	299.06	299.57	301.25	300.21	299.67	297.74	298.95	300.36	301.18	301.15	298.91	299.78	298.13	299.23	301.25	300.54	299.02	300.98	299.38	299.33	299.76	300.54	300.11	300.31	300.76
304.56	304.45	303.3	302.79	304.2	301.82	304.48	305.02	302.92	302.58	305.04	303.92	302.7	304.17	304.32	303.75	303.34	303.82	303.74	303.55	302.23	303.23	301.85	304.64	303.03	304.12	304.03	304.25	303.19	304.93	302.49	302.76	303.77	302.76	304.05	304.16	303.53	305.07	301.54	303.06	304.19	305.47	304.04	303.9	303.15	303.12	304.84	302.85	303	302.63
295.49	296.85	296.84	296.71	296.1	295.25	297.33	297.84	296.91	298.7	295.47	296.06	296.63	297.23	296.55	295.63	296.38	295.46	295.1	297.98	298.14	297.83	295.8	294.97	296.92	295.55	297.11	295.6	296.81	297.36	297.19	298.87	295.08	297.46	296.82	296.29	296.02	297.48	296.98	296.95	298.26	294.99	295.89	298.69	295.73	296.4	296.11	295.83	296.18	297.5
313.82	313.89	313.82	313.69	313.55	311.44	311.7	313.01	315.01	314.53	312.41	314.18	312.98	312	311.9	314.13	312.33	314.1	314.54	315.29	314.56	311.81	312.61	314.08	311.61	312.93	312.42	314.65	313.25	310.92	314.22	313.46	313.04	311.94	313.16	314.76	312.66	313.46	312.83	313.58	313.77	314.03	314.09	313.01	312.46	312.86	312.42	314.02	312.9	314.38
314.36	314.53	315.57	315.17	314.6	313.45	315.19	313.64	315.04	314.47	314.52	313.78	313.92	314.82	315.62	315.03	315.64	313.52	316.04	314.49	314.1	314.94	314.49	313.96	314.46	315.07	313.94	314.38	314.52	315.12	314.62	314.52	312.99	313.5	314	314.07	313.86	314.25	315.94	314.83	313.78	314.89	314.26	316.06	316.93	314.8	314.22	316.13	313.5	313.12
301.83	301.45	300.3	299.09	299.36	301.03	301.38	299.89	298.87	300.24	299.96	300.31	301.35	301.19	298.88	301.55	299.6	300.6	299.39	298.98	300.15	301.02	299.42	301.3	300.9	299.75	301.25	298.84	301.78	299.43	299.79	300.3	299.99	298.81	298.55	299.04	299.43	298.44	297.71	299.73	298.95	298.76	299.63	298.5	299.05	300.39	299.4	300.34	300.75	299.71
298.36	296.06	296.01	298.58	297.95	296.45	297.47	298.39	297.26	297.31	293.99	298.16	295.99	297.51	295.84	296.43	296.95	296.78	295.37	297.02	296.56	296.07	299.04	295.97	296.62	296.6	297.12	295.96	295.54	297.15	295.58	296.43	296.12	296.37	296.68	298.5	296.44	296.71	297.49	294.02	298.14	294.89	297.01	297.77	296.05	297.29	295.98	296.98	296.46	296.25
322.41	326.94	324.61	323.14	324.72	324.71	325.43	324.26	325.42	323.89	323.96	326.4	322.8	324.59	323.92	324.56	324.86	324.22	325.7	323.32	323.97	324.68	325.81	324.78	327.11	323.36	323.86	325.55	324.98	325.13	325.36	324.03	324.96	325.43	324.24	324.83	324.94	324.44	324.53	322.97	326.42	325.92	324.17	324.54	324.29	322.89	324.9	323.98	323.22	324.36
318.81	318.8	319.38	321.13	317.68	316.83	317.21	320.34	318.66	318.83	320.09	318.63	319.55	320.05	319.01	318.51	319.63	321.13	318.09	318.31	318.69	318	317.93	317.83	316.4	321.22	318.78	319.7	318.81	319.13	316.58	319.07	317.45	318.54	319.73	317.83	317.51	319.26	319.33	318.65	319.08	316.91	316.86	319.81	318.29	318	318.57	319.01	319.59	318.57
305.53	305.43	305.46	304.63	305.57	304.71	304.95	303.83	305.26	307.39	303.62	305.44	306.32	307.81	304.75	305.74	305.24	305.97	305.01	305.49	303.49	306.81	305.89	303.44	306.63	304.66	304.87	306.29	306.1	303.09	304.51	304.8	305.27	305.6	305.83	304.41	306.37	304.12	306.25	305.61	304.83	305.27	306.68	307.14	305.73	306.07	304.47	304.29	304.5	304.28
312.24	311.98	313.8	311.75	313.27	311.97	312.9	313.27	312.14	313.01	312.11	314.17	311.98	311.08	310.91	312.68	312.16	313.94	312.25	311.44	312.77	312.44	311.67	312.8	312.21	310.73	311.65	310.83	311.02	312.89	313.65	313.44	313.27	312.35	310.26	313.88	312.53	312.01	313.01	312.12	313.83	312.17	311.82	312.97	312.41	315.17	314.52	314.57	312.33	311.69
302.29	303.41	303.84	304.06	302.08	304.18	303.54	304.72	303.56	303.59	304.98	304.76	304.08	301.98	301.46	302.77	304.12	304.08	304.5	303.21	304.13	306.12	303.72	304.77	302.07	303.32	301.43	303.56	304.08	302.15	300.97	302.81	306.52	303.69	303.38	301.6	302.56	305.7	302.59	304.11	302.84	302.67	303.75	301.78	302.42	303.66	301.81	303.27	302.35	303.17
298.57	298.53	300.63	299.68	301.17	299.34	299.63	298.89	301.89	298.81	297.99	300.35	300.65	301.22	300.14	300.17	299.03	300.24	299.4	299.1	299.45	299.56	300.34	298.69	297.62	300.89	298.95	300.86	301.16	299.96	299.29	300.03	300.89	301.68	299.61	300.78	298.85	300.68	302.63	298.85	299.71	300.27	300.47	299.09	298.35	301.82	300.7	302.02	300.49	300.73
303.34	302.94	301.65	304.13	302.44	303.16	303.2	303.31	301.19	301.27	303.54	304.93	302.84	302.46	301.83	303.48	303.29	303.19	305.35	303.23	303.06	302.41	302.73	302.5	301.97	302.97	302.11	301.37	302.64	303.98	303.53	304	303.38	303.56	302.99	302.41	301.73	302.43	302.64	300.67	301.02	303.81	303.93	302.9	302.98	302.05	303.86	303.2	301.88	302.66
313.26	313.43	312.75	313.66	311.54	312.48	311.9	312.69	312.02	312.87	312.37	312.43	314.9	313.48	311.09	313.1	311.64	312.25	313.36	313.46	311.13	314.62	313.43	313.63	313.59	311.41	314.41	314.15	314.71	314.24	312.1	313.44	314.73	312.01	314.31	312.81	312.61	313.77	314.16	312.59	313.01	312.89	311.36	313.9	311.1	313.04	312.24	313.71	311.57	314.02
305.06	306.32	306.08	307.6	303.77	306.47	308.03	308.07	307.1	307.3	305.51	306.71	307.71	308.15	308.95	307.92	306.26	306.22	306.09	306.35	304.33	306.51	307.55	307.33	305.43	306.67	306.2	304.98	306.95	306.49	307.88	307.02	308.1	306.96	306.88	305.2	305.4	306.53	307.66	305.39	306.72	306.1	305.02	306.28	306.24	306.35	305.54	305.93	307.55	306.63
301.42	300.97	304.33	302.97	302.13	301.01	302.3	302.4	301.82	303.24	304.05	302.79	303.31	305.31	303.03	302.59	301.65	302.58	301.1	302.32	303.1	301.92	302.31	300.33	302.9	302.65	302.16	303.4	304.19	303.94	301.74	301.85	303.19	303.09	303.19	301.67	302.2	303.33	301.36	302.27	302.59	300.2	302.76	303.75	303.31	304.13	302.07	302.75	302.79	300.82
301.69	302.24	301.15	302.39	300.27	301.91	299.58	302.27	301.66	300.87	302.86	300.44	301.19	301.52	302.86	302.12	302.01	301.1	302.23	301.01	302.83	301.97	302.2	299.78	302.36	299.11	300.44	300.02	301.54	300.66	300.21	300.47	299.98	301.2	302.15	300.23	299.33	299.97	300.17	301.55	302.18	299.96	302.27	301.43	302.62	301.95	298.25	301.04	302	299.83
306.91	304.53	304.92	304.81	304.09	305.56	304.28	305.06	305.35	303.99	307.03	305.86	305.87	304.43	306.18	304.98	305.83	305.43	304.87	306.98	307.05	306.7	306.62	304.79	306.09	303.82	304.11	305.09	306.28	305.74	305.59	305.63	306.67	304.27	306.46	305.8	306.7	302.99	305.87	306.48	303.76	303.46	304.89	303.76	305.42	303.99	304.35	306.92	302.3	304.96
306.93	308.82	308.95	309.79	308.32	309.54	309.38	310.16	309.22	308.56	309.44	307.58	309	309.01	309.02	308.45	309.01	308.42	308.57	309.89	308.17	310.2	307.35	309.12	307.41	309.98	309.23	308.32	309.56	309.88	308.98	307.72	308.87	309.57	310.7	310.14	308.35	308.86	308.46	308.55	307.22	308.2	307.61	308.88	309.59	307.76	308.63	308.92	311.28	308.27
327.92	328.75	329.64	328.32	329.44	329.84	328.38	328.57	329.61	328.01	329.59	328.43	327.87	328.22	328.78	327.19	328.91	328.24	328.98	329.34	328.1	329.85	327.93	328.19	328.07	327.67	328.41	328.39	327.76	326.19	326.54	329.37	327.87	330.98	328.82	329.13	327.74	327.08	327.7	328.78	328.23	327.63	327.77	329.04	328.2	329.17	326.65	328.65	327.71	329.19
302.61	304.77	303.43	302.41	303.09	304.82	304.66	304.4	303.23	303.45	303.44	301.6	303.86	304.67	303.19	303.81	302.37	302.94	303.6	302.03	304.17	303.75	303.63	303.54	303.18	302.85	303.51	304.57	303.7	302.33	303.67	303.89	302.61	304.28	303.7	303.23	303.44	303.11	303.42	302.89	302.56	302.72	304.7	302.05	303.53	303.64	305.64	303.15	303.8	301.85
301.78	302.89	304.18	302.43	301.05	303.13	304.1	303.48	301.58	304.22	303.49	302.36	301.55	303.57	303.71	302.98	301.12	302.29	302	302.89	300.93	302.2	303.27	301.13	303	302.46	302.45	301.58	304.58	303.53	303.83	302.11	301.84	303.6	303.44	302.29	301.81	300.03	301.72	303.82	303.51	301.75	301.93	302.68	303.15	301.15	301.84	303.02	304.04	301.53
310.23	310.23	307.98	311.08	310	309.21	308.51	308.37	307.83	308.89	308.82	309.7	308.04	309.93	308.61	307.63	310.06	309.02	308.86	308.91	308.92	308.51	308.22	309.3	308.97	309.33	309.38	310.76	307.51	307.73	307.36	309.43	310.92	310.8	307.83	307.86	308.48	309.54	308.59	311.25	309.43	309.14	309.56	308.25	310.07	308.27	310.63	307.65	306.28	306.73
312.73	312.84	311.94	313.26	313.59	313.78	313.27	314.32	312.4	312.12	314.46	312.25	314.16	311.7	312.71	314.89	313.9	314.1	315.36	312.3	313.9	313.18	311.88	313.36	312.07	314.21	314.72	314.48	312.58	313.35	315.3	314.1	312.68	313.06	314.09	314.73	312.79	314.04	313.58	312.27	313.12	313.67	312.62	313.72	314.74	313.9	312.38	314.07	312.18	312.32
305.4	306.41	305.43	307.05	306.74	307.57	308.36	305.8	305.69	307.81	305.57	305.21	305.72	307.08	308.14	307.85	307.5	306.07	306.33	309.2	307.65	305.61	302.83	304.76	305.76	308.61	304.52	306.64	308.13	306	307.09	307.92	307.55	307.7	306.91	307.19	307.6	306.65	304.89	306.16	307.15	306.5	307.32	305.78	306.74	307.18	307.54	306.3	305.35	304.35
297	296.25	296.28	296.88	296.43	296.93	296.27	297.18	297.5	296.17	297.75	298.21	296.44	296.11	296.09	297.06	297.91	295.55	297.2	296.11	297.03	296.51	295.78	297.41	298.4	295.83	295.36	296.92	295.93	295.96	294.91	298.55	297.81	297.59	295.81	297.9	296.44	296.98	297.4	296.61	296.46	297.48	296.67	297.08	296.53	295.93	296.71	295.47	297.62	295.88
309.9	311.47	311.77	312.2	311.05	309.54	311.58	312.79	313.42	312.68	310.36	313.15	311.03	311.91	312.46	311.66	310.85	312.01	312.41	310.48	310.72	313.5	310.71	312.08	311.26	311.93	313.04	312.25	310.82	313.3	312.6	309.38	311.88	309.53	310.57	309.25	310.6	312.6	311.3	311.85	310.85	312.38	312.16	308.98	311.47	311.61	312.45	310.09	310.59	310.26
312.46	313.41	312.5	311.61	311.39	313.02	313.21	311.4	313.65	314.67	312.34	313.55	312.48	312.7	311.35	312.18	313.3	314.16	312.1	312.93	314.14	313.09	314.08	311.54	313.47	313.31	312.13	311.15	311.99	311.83	314.34	311.6	311.23	311.6	312.87	312.48	314.88	312.49	313.24	311.98	312.11	314.23	313.12	312.88	313.65	311.85	312.71	313	312.13	312.67
324.44	324.58	325.49	325.94	324.35	324.86	326.09	323.82	324.08	324.09	323.79	323.94	324.81	325.52	324.31	324.35	325.33	327.3	327.73	326.57	326.76	325.63	325.68	324.77	325.48	324.07	325.74	325.01	325.27	326.08	325.99	323.86	325.32	326.07	324.72	326.71	326.26	324.53	323.9	325.1	327.02	325.93	325.22	323.92	326.44	324.16	323.93	325.12	325.94	324.45
304.2	302.54	303.22	305.15	303.6	302.82	304.03	304.35	302.94	304.12	304.38	303.94	303.55	302.59	305.47	303.71	302.98	302.15	302.73	304.24	300.72	301.44	301.05	302.62	303.35	302.92	302.49	303.26	302.73	302.86	302.38	303.15	304.3	303.55	301.12	302.82	302.05	302.62	303.15	303.32	303.12	303.32	302.07	300.88	302.9	302.65	303.49	303.34	302.01	302.54
300.93	303.08	300.82	303.25	303.35	301.02	301.75	303.24	302.94	301.36	303.06	302.49	302.53	302.92	301.8	301.15	304.07	303	302.76	302.54	304.16	301.99	302.95	304.44	302.96	301.92	302.43	303.44	302.18	302.52	302	301.17	302.35	301.72	302.69	301.95	301.99	301.6	302.02	303.06	303.8	304.8	301.97	303.21	301.72	303.13	302.82	304.91	302.18	302.23
314.61	313.85	315.41	314.26	315.41	313.46	313.7	314.46	313.76	314.14	314.17	314.66	314.18	315.24	313.81	315.33	316.95	313	314.29	313.97	313.34	314.3	314.56	313.93	313.13	314.96	315.2	315.31	313.67	314.43	314.7	315.66	314.58	312.46	313.06	313.64	313.94	314.91	314.73	316.73	313.18	314.85	313.97	315.1	314.8	314.81	313.35	314.64	312.14	314.38
312.73	313.81	311.34	310.66	310.76	311.54	310.33	310.25	311.03	310.97	310.71	311.3	312.66	310.77	311.41	311.93	311.99	313.42	312.76	310.49	310.12	313.21	312.85	312.39	313.34	310.53	313.39	310.28	312.34	313.71	312.38	311.49	311.59	312.57	312.61	312.99	311.04	311.92	311.61	313.07	312.85	312.56	314.48	310.86	313.4	314.22	311.09	310.52	312.46	311.68
300.73	302.11	300.63	301.54	299.44	299.59	300.51	298.86	300.4	298.87	301.21	299.77	300.29	300.73	300.54	301.16	300.47	300.3	300.42	298.67	299.39	301.35	300.02	300.39	299.76	299.98	300.11	300.03	300.06	300.51	299.02	300.22	301.9	299.95	299.58	300.49	299.84	302.64	299.96	300.22	300.14	300.79	301.36	297.98	301.67	302.11	299.77	299.97	300.04	301.08
314.09	312.67	312.69	312.16	314.12	314.47	313.32	313.27	311.84	312.54	314.49	314.86	311.11	313.82	312.73	313.6	311.95	313.11	312.81	312.79	310.81	313.16	313.78	312.89	314.43	310.72	313.49	314.18	313.39	312.72	313.27	314.01	314.43	311.24	311.44	313.95	313.37	314.29	314.08	313.76	312.85	313.27	313.91	312.36	313.12	311.46	313.01	313.39	313.95	313
327.2	324.77	326.78	326.21	327.31	326.81	326.86	326.58	325.69	326.44	327.38	328.94	326.99	327.65	326.11	326.27	325.72	324.78	327.9	325.94	325.77	326.36	325.51	327.57	326.27	327.74	326.95	326.45	327.56	327.55	325.62	326.45	328.23	328.12	327.43	326.79	326.34	327.68	326.18	325.95	326.52	327.12	326.5	327.82	327.36	326.46	327.68	325.89	326.18	325.75
316.96	319.15	318.54	320.7	319.26	318.2	318.13	319.55	317.52	316.75	316.53	318.67	318.53	316.84	317.91	317.61	318.23	318.37	318.51	318.15	318.81	317.8	318.96	317.22	316.26	318.63	317.84	318.23	318.41	317.64	317.57	318.76	318.5	317.39	317.09	318.79	317.73	319.64	317.84	318.59	319.36	319.37	316.49	318.24	319.26	316.41	318.82	317.59	316.94	319.89
296.89	297.1	295.6	296.74	296.23	295.87	298.8	296.72	296.34	296.3	295.68	298.13	296.95	297.07	295.87	297.02	298.39	296.94	297.21	298.39	296.7	296.49	296.82	295.62	295.29	297.11	297.04	296.96	297.35	297.45	296.53	296.22	297.33	296.66	297.66	295.85	297.94	296.39	296.97	298.43	295.01	297.62	296.58	297.55	296.21	296.47	296.23	297.17	296.75	297.06
293.78	293.09	295.02	293.61	295	295.31	291.25	294.32	295.11	293.89	293.43	293.01	292.08	294.01	293.71	293.93	294.2	292.98	293.38	293.78	294.36	295.18	292.98	293.5	293.95	295.86	294.87	293.93	295.2	295.11	293.95	295.22	294.39	294.79	293.71	293.46	292.5	293.4	293.98	293.27	294.1	293.43	294.51	294.73	294.44	294.28	294.2	292.42	294.1	294.16
318.47	319.05	318.61	317.57	321.03	318.8	319.8	319.55	318.55	320.37	318.54	319.31	316.97	319.99	320.16	317.61	318.83	318.64	321.08	319.15	321.49	319.22	321.59	318.54	319.33	318.91	319.2	319.66	320.15	317.98	318.89	317.57	317.82	319.51	317.24	318.29	318.95	319.15	319.6	318.68	318.09	319.64	320.23	320.44	318.47	319.22	317.04	317.24	319.28	319.61
310.99	312.03	311.87	310.64	311.71	311.91	310.49	310.77	309.65	310.31	310.26	310.62	310.98	311.39	308.51	309.51	310.79	309.56	311.32	310.2	310.85	309.76	311.19	310.17	310.27	309.96	308.45	310.54	310.72	309.56	309.56	310.85	309.57	310.85	307.53	310.26	310.93	310.27	309.38	311.56	310.1	311.45	311.68	309.29	311.14	311.81	309.2	310.75	311.26	310.71
314.96	315.7	315.62	315.58	313.68	315.07	312.73	313.27	311.79	314.83	313.29	315.19	314.34	314.94	314.29	311.01	314.06	313.5	314.36	314.7	313.16	313.3	313.53	314.84	312.61	315	313.46	317.02	313.02	313.11	314.33	314.56	314.29	314.98	313.18	313.67	313.2	311.22	314.51	313.74	313.02	313.83	312.97	314.51	313.39	313.51	315.91	313.64	315.18	313.02
315.88	316.74	315.88	318.25	315.74	316.67	316.56	315.91	316.3	317.03	317.05	317.51	317.26	317.72	317.07	317.82	316.62	316.84	316.58	317.73	319.22	317.84	315.08	317.17	318.78	317.21	314.97	315.73	317.97	317.08	316.04	316.95	317.28	318.15	316.59	317.28	316.89	317.24	315.71	317.33	317.18	318.79	317.07	317.57	318.11	314.98	317.81	318.17	315.47	316.47
328.88	329.4	329.22	327.21	328.69	330.6	328.37	328.88	327.64	328.53	328.11	326.73	328.72	330.03	326.36	328.86	330.26	329.73	327.39	328.75	329.34	330.6	328.44	327.66	329.48	330.52	330.85	327.86	328.07	328.38	328.61	328.89	327.75	328.02	327.63	328.29	327.75	331.21	329.87	329.28	328.98	327.85	327.97	329.28	328.29	328.05	327.85	328.57	329.31	329.29
302.75	303.17	302.33	304.35	302.42	302.33	302.46	303	303.84	303.07	302.77	302.47	304.48	305.26	303.8	302.94	302.63	304.43	304.02	304.05	303.25	302.11	302.74	303.5	302.69	303.02	302.97	303.47	301.62	304.21	304.2	303.3	302.18	304.72	302.47	304.22	303.85	302.56	304.23	303.31	303.52	303.2	305.91	301.02	302.27	303.06	302.6	302.39	302.47	302.53
315.97	317.39	317.96	315.44	316.52	314.78	315.14	314.39	316.34	317.32	315.67	315.08	313.67	314.48	316.94	314.64	316.68	316.74	315.58	314.35	316.33	314.58	315.29	315.45	315.93	315.06	315.87	315.09	313.66	316.64	317.73	314.45	315.73	315.37	315.86	315.05	316.61	315.26	316.28	315.45	314.59	315.49	316.08	315.55	316.16	317	316.34	315.37	315.53	315.77
303.49	304.55	302.73	304.48	304.29	305.24	303.74	305.47	302.71	304.35	303.19	305.14	302.65	304.07	303.34	302.81	302.89	304.34	305.6	304.44	303.95	305.28	303.01	304.13	304.33	303.18	304.04	303.83	303.37	305.09	303.25	304.1	303.16	303.65	303.85	303.02	304.08	305.39	303.37	304.77	304.66	302.76	303.07	304.82	305.17	304.43	303.04	304.59	303.46	302.9
302.47	303.34	303.47	304.56	303.82	303.67	301.59	303.77	301.4	303.79	303.83	302.46	301.72	301.56	301.58	302.63	302.92	303.41	301.13	303.43	303.18	301.97	303.38	303.89	302.38	302.26	304.46	301.12	302.11	302.04	302.98	301.92	303.47	302.17	301.97	303.04	301.79	304.35	303.89	303.36	302.9	304.63	302.48	303.19	302.98	303.45	301.25	302.47	302.58	302.84
317.3	315.65	316.66	315.86	316.93	318.39	320.04	318.66	316.96	318.46	318.71	317.59	317.23	318.24	317.84	317.73	318.15	315.16	317.24	316.75	316.74	319.33	316.51	314.79	318.57	317.66	317.35	318.52	316.85	316.45	316.53	316.6	317.33	315.88	318.36	317.43	317.39	317.95	316.7	317.56	316.24	318.7	318.33	316.86	317.97	318.84	317.68	318.12	317.06	316.13
293.59	294.76	295.68	294.93	293.76	294.68	296.06	294.02	293.9	293.73	293.96	294.58	292.75	293.87	295.04	295.27	293.67	292.7	293.02	294.36	295.19	293.74	292.76	293.85	293.53	295.91	294.93	293.64	293.28	293.53	293.74	292.3	295.06	294.66	293.92	292.79	295.53	294.31	292.87	295.45	295.19	294.82	292.67	295.18	293.59	293.95	294.98	293.02	292.29	295.5
326.06	325.49	323.27	323.74	324.92	324.26	324.48	325.29	323.41	323.38	324.45	325.2	323.57	324.65	324.17	326.98	323.04	325.57	324.65	326.37	322.89	325.28	323.88	326.48	324.83	324.36	323.4	325.65	326.03	325.85	325.1	324.49	324.08	323.8	325.23	325.97	326.46	324.6	325.25	323.62	324.82	324.73	323.92	324.84	323.04	324.23	323.91	325.19	324.72	324.59
324.72	327.43	327.29	327.1	325.49	327.55	326.12	326.69	325.09	324.04	324.69	325.49	325.58	326.28	324.72	323.98	324.99	325	326.36	325.13	323.89	326.09	325.42	325.02	325.95	326.04	325.1	324.6	325.5	325.31	324.81	325.29	323.86	324.74	325.41	327.12	327.28	325.02	326.67	327.18	324.3	325.34	323.53	325.29	328.41	325.9	325.55	327.84	324.97	325.74
303.08	303.72	304.27	302.47	303.26	302.05	303.02	302.67	301	301.67	303.11	300.72	302.31	301.83	302.51	302.45	302.99	304.79	301.68	303.02	303.3	303.52	301.44	303.65	302.63	302.55	302.07	303.8	301.71	302.93	303.44	301.2	303.6	302.34	301.33	302.86	301.34	302.13	302.1	303.67	302.35	303.15	303.18	303.37	302.4	302.02	304.43	300.34	303.35	300.32
325.59	324.13	324.82	325.18	326.38	326.78	323.2	325.48	326.77	326.35	326.63	327.49	325.93	325.18	325.44	323.45	323.36	324.43	325.12	326.4	324.52	325.77	327.16	324.33	324.63	325.04	324.19	325.63	325.78	324.4	324.47	324.34	325.23	323.57	325.6	325.92	325.07	327	325.65	324.85	326.71	325.32	324.72	325.96	323.67	326.52	323.81	327.18	326.64	326.13
313.06	313.73	312.53	311.67	313.2	312.95	311.02	312.87	313.85	313.3	312.34	312.71	312.6	312.22	312.49	312.65	313.03	311.6	313.02	314.43	313.44	311.4	313.81	311.81	313.09	313.59	315.43	313	312.41	312.14	314.62	312.06	311.91	311.2	312.05	313.08	312.03	313.45	312.97	310.26	312.35	312.92	310.98	312.21	311.85	311.64	313.12	311.36	311.79	311.69
301.5	301.23	301.82	301.5	302.09	302.65	301.67	304.09	302.66	303.91	301.94	300.67	301.1	302.86	304.88	302.91	302.01	303.35	301.7	304.59	302.5	302.29	301.37	300.9	303.23	301.76	303.24	303.2	301.68	301.94	302.4	302.04	301.9	301.93	302.89	302.36	302.2	302.8	303.04	304.17	301.85	302.39	304.35	303.53	303.01	302.83	302.8	302.79	302.4	300.66
311.39	312.94	312.25	311.72	312.25	312.55	312.62	313.31	314.53	312.18	312.46	312.3	312.41	313.23	312.52	311.72	311.83	312.41	313.7	312.9	311.06	313.43	312.84	312.82	313.53	312.35	313.39	311.43	311.76	310.34	313.76	313.85	311.97	313.12	314.56	312.83	313.69	314.67	313.96	313.15	312.94	312.61	312.15	313.91	314.96	312.85	312.58	312.31	311.52	312.73
308.71	308.14	308.07	307.8	309.35	309.08	309.5	307.28	308.65	310.12	308.58	309.23	308.06	308.73	307.59	307.93	308.32	308.99	309.18	307.18	307.73	308.78	306.92	309.96	309.17	309.19	309.08	309.41	309.2	310.06	308.97	310.39	308.17	308.64	309.18	309.39	309.63	310.91	309.11	309	308.3	308.28	308.58	309.93	308.46	308.78	311.09	307.59	310.94	309.63
320.05	318.33	318.58	316.54	320.4	318.13	317.93	318.44	316.35	318.11	316.27	317.78	317.26	318.21	319.52	316.84	320.01	318.45	318.23	318.91	317.35	318.93	316.78	318.46	317.76	318.78	320.08	317.07	317.99	318.01	317.81	317.75	317.72	316.4	318.79	317.72	318.46	316.48	314.58	318.93	317.99	318.02	319.18	316.28	317.37	317.73	317.54	317.06	318.36	317.94
299.61	300.63	300.6	300.76	297.92	300.76	298.71	299.19	299.61	299.76	299.95	298.64	299.88	299.73	299.78	298.69	299.31	299.63	298.55	300.92	299.45	301.3	300.04	298.33	299.05	300.38	299.35	300.46	299.61	301.62	299.87	298.72	300.17	299.67	299.84	300.38	299.46	299.15	299.88	300.12	299.99	300.09	299.59	299.66	298.92	298.47	300.51	299.93	300.14	299.96
305.44	306.28	306.85	305.37	306.81	307.54	305.32	307.21	306.96	307.86	305.1	307.61	304.82	306.68	306.23	304.89	306.79	308.04	306.56	307.23	307.85	306.89	305.77	306.21	305.82	307.42	307.1	306.13	304.74	307.15	308.1	306.66	305.97	306.49	307.04	304.31	306.73	306.62	307.07	306.33	304.73	306.78	306.51	307.95	305.41	307.29	307.54	305.36	305.97	305.67
316.1	314.81	313.97	314.78	316.18	315.5	316.15	315.44	314.32	314.26	315.15	315.36	313.53	314.61	314.91	312.86	314.73	314.48	315.33	313.07	313.51	315.09	316.29	315.26	315.13	315.74	316.02	315.06	312.99	313.74	316.19	313.79	314.5	314.35	315.13	315.45	314.12	315.62	315.95	314.93	316.82	314.67	313.76	315.21	316.52	314.92	316.41	315.68	315.18	313.73
313.82	315.17	314.9	314.7	315.7	314.18	315.22	314.45	315.84	316.56	314.56	313.93	314.34	314.36	314.47	315.19	314.52	313.92	313.61	314.43	314.05	315.15	314.59	314.12	316.46	317.21	313.66	314.43	314.46	315.39	315.95	315.26	315.21	315.34	316.09	314.41	316.88	315.27	314.51	312.53	314.69	313.95	313.61	314.34	314.59	312.96	314.63	313.21	315.67	316.16
301.64	304.14	303.1	303.82	302.81	304.96	304.64	304.07	304.05	303.15	302.26	302.51	303.82	303.23	304.4	303.17	303.76	303.18	302.17	303.26	304.01	303.07	303.04	304.65	303.02	301.67	303.8	304.11	303.94	304.53	302.89	304.26	304.3	301.14	304.44	303	304.35	301.27	303.48	303.38	301.79	303.73	304.59	302.73	304.25	303.19	302.86	302.89	301.49	303.91
312.03	315.22	313.69	313.34	314.5	314.85	313.84	315.39	314.34	313.3	314.09	315.09	315.26	312.73	313.76	313.97	315.16	315.14	315.01	315.28	314.54	313.34	313.56	314.15	313.87	315.06	314.53	315.84	314.5	313.54	313.43	314.02	315.12	313.43	313.76	315.05	312.89	312.7	314.25	314.3	315.57	313.92	314.03	314.57	315.16	314.02	314.19	313.68	314.43	312.37
317.22	316.25	316.99	318.55	316.71	317.76	319.62	316.61	315.85	317.47	317.14	317.02	316.3	318.34	317.64	317.3	317.35	317.53	318.47	316.81	318.57	317.66	315.95	318.31	316.96	319.11	317.2	317.55	316.33	316.62	318.2	316.76	319.95	317.29	316.5	317.38	317.59	316.8	317.42	315.41	316.87	317.46	318.07	318.13	315.98	317.47	316.69	318.6	317.39	316.35
318.57	316.52	316.59	317.64	316.47	316.76	316.04	315.93	317.12	316.64	316.69	317.4	317.74	317.81	316.52	318.99	318.1	315.68	316.37	317	318.4	317.5	315.91	317.29	318.18	317.08	316.66	318.23	318.05	316.62	317.48	316.81	317.44	317.19	318.84	317.95	315.81	315.97	317.24	317.86	317.47	318.71	318.94	317	316.61	317.46	318.26	315.8	316.4	315.38
308.83	310.8	310.67	310.04	310.45	308.98	310.19	310.48	310.7	311.08	310.04	308.49	309.4	311.52	311.09	310.24	310.12	311.23	311.11	311.77	311.73	312.34	310.19	310.55	310.55	310.07	310.3	311.69	310.35	312.95	310.77	310.21	310.3	311.74	309.26	309.71	310.92	309.36	309.86	309.33	311.06	308.91	311.01	310.3	309.67	311.98	312.24	309.88	310.35	310.8
315.58	315.83	316.43	317.1	316.66	316.17	316.39	315.81	315.34	314.21	315.89	316.49	315	318.23	316.91	312.81	316.25	313.98	315.98	316.98	317.39	315.13	314.94	317.5	315.22	316.12	315.67	315.5	315.56	315.33	314.25	314.43	317.28	317.4	314.94	314.09	317.06	314.43	315.1	315.01	314.5	313.76	316.1	315.74	314.56	315.5	316.89	316.11	316.6	313.3
313.16	312.17	314.46	314.59	315.41	316.09	314.56	313.85	312.43	312.15	314.74	313.26	316.03	313.74	312.2	314.56	314.42	313.98	313.49	315.27	313.36	315.37	314.96	312.04	313.05	313.67	312.69	315.88	313.44	314.03	314.87	313.05	314.53	314	312.52	314.49	315.23	312.77	315.23	315.02	315.18	314.26	314.04	313.36	313.49	314.86	315.03	315.66	313.85	314.07
329.1	327.77	328.5	328.53	326.76	329.41	327.39	325.17	328.03	327.32	328.02	327.71	329.08	327.66	326	327.46	328.56	329.59	327.02	327.21	327.66	328.69	328.14	328.05	328.17	326.48	328.73	327.14	329.17	327.85	328.44	329.37	324.88	327.82	328.22	329.74	327.5	327.78	330.13	328.34	328.52	327.36	327.26	325.76	327.43	328.76	327.38	328.2	327.85	326.85
314.73	315.85	313.61	316.32	315.15	317.4	312.98	315.78	313.87	313.7	314.4	316.86	314.73	315.49	317.22	314.52	315.09	315.37	316.12	313.48	316.22	316.61	314.58	315.1	316.7	314.55	316.44	314.62	315.24	313.6	314.79	314.28	314.43	312.83	313.73	315.58	314.45	315	314.69	314.52	315.61	314.9	314.12	314.62	315.27	314.61	314.32	314.94	314.53	314.98
296.28	296.64	297.05	296.58	297.09	296.69	297.75	296.25	295.82	296.6	296.2	297.61	297.49	296.78	295.53	297.33	295.7	296.89	299.5	296.43	297.03	296.9	296.59	297.56	296.05	296.89	297.01	298.53	297.37	296.83	296.84	296.04	295.03	296.38	297.44	297.47	296.46	297.5	297.16	297.07	297.04	298.47	296.83	298.66	295.9	298.13	297.64	298.22	297.09	296.83
313.57	313.95	314.63	316.66	316.09	315.08	316.44	316.66	314.54	315.12	314.38	316.07	316.73	315.63	315.97	316.15	317.09	315.6	316.02	316.21	316.06	316.62	315.58	316.73	316.15	316.19	314.79	316.3	316.21	316.43	315.28	315.15	316.71	315.61	317.03	314	315.3	314.18	316.88	316.24	316.55	315.99	314.65	315.58	315.14	315.68	315.98	315.46	315.27	317.08
311.67	311	312	312.35	311.11	312.1	313.29	311.44	312.57	313.44	312.09	313.64	311.84	313.93	310.69	312.45	312.84	313.08	311.16	312.59	312.5	313.89	312.68	314.27	312.12	311.85	312.04	311.9	313.14	313.64	312.52	312.62	313.18	311.51	311.87	312.4	313.35	313.66	311.39	314.08	310.73	312.23	314.54	311.18	311.95	311.3	315.05	312.98	313.09	313.27
296.09	296.48	296.67	294.11	294.97	294.68	294.54	295.37	293.49	294.06	295.62	294.86	294.17	295.84	292.16	295.69	295.46	294.96	293.65	295.01	295.46	296.36	295.11	295.58	295.39	296.36	296.04	294.7	294.95	295.91	295.35	294.63	294.31	294.97	295.42	296.13	294.45	294.19	295.06	293.82	293.57	294.2	295.28	293.76	297.21	295.05	295.97	295.08	295.41	296.2
306.98	305.84	306.4	307.61	306.19	307.5	305.86	308.91	306.67	306.57	306.92	306.55	305.85	306.15	306.1	305.49	307.32	306.11	306.91	306.77	306.9	307.21	306.03	306.5	307.72	306.7	307.33	305.5	305.65	305.96	307.29	306	305.05	309.17	306.4	306.91	306.11	308.07	305.86	307.34	306.32	306.83	309.3	304.73	308.58	306.81	307.82	307.01	306.13	306.99
313.14	313.85	313.1	314.93	314.13	314.22	311.24	313.75	313.15	312.53	312.51	311.79	311.06	313.32	314.52	312.07	312.22	314.3	313.09	314.16	313.11	312.62	313.97	312.88	313.58	313.57	312.67	312.87	312.98	313.67	313.82	312.27	312.52	312.34	312.29	314.04	312.96	312.99	312.3	312.49	313.65	312.06	312.47	312.57	312.98	312.78	314.01	312.94	313.18	314.72
315.98	316.49	314.68	316.02	314.15	317	318.23	315.89	317.77	318.24	318.23	316.85	316.56	316.96	316.44	317.82	316.42	316.68	314.97	315.44	317.84	316.53	317.05	318.3	316.64	316.53	314.34	317.08	316.94	317.17	316	316.07	316.73	316.13	316.53	316.24	316.83	316.23	316.64	316.57	317.87	317.18	316.17	318.16	316.48	317.4	316.86	315.92	317.01	316.3
301.26	301.7	301.27	300.47	301.61	300.37	299.29	299.26	300.66	299.84	298.71	299.93	300.25	298.88	301.71	299.09	300.83	299.96	301.63	299.18	301.41	302.47	299.96	300.69	299.92	300.76	298.78	299.76	299.63	301.83	301.43	301.58	298.73	299.19	300.05	300.91	300.38	298.54	299.33	299.71	300.56	300.07	299.7	299.41	300.47	299.69	300.19	298.13	300.6	301.46
303.13	304.79	302.39	303.14	303.71	303.45	304.73	302.97	303.75	302.69	302.38	302.9	303.52	302.81	302.84	303.59	302.32	304.16	302.88	302.39	304.5	303.23	302.44	302.43	303.22	303.27	303.2	303.36	303.22	303.96	302.32	302.52	302.38	303.9	305.62	302.61	302.41	302.89	303.44	301.92	301	303.55	301.09	302.46	302.96	302.62	303.31	304.17	302.37	303.09
317.23	315.64	316.74	316.72	317.12	315.59	316.65	314.55	315.45	317.66	316.92	315.85	315.56	317.42	317.78	318.53	317.26	316.13	315.75	317.23	319.19	316.57	318.47	317.32	318.27	318.09	317.72	316.44	316.54	318.02	316.91	316.73	317.48	316.82	318.78	317.42	318.45	319.08	316.54	317.3	317.86	316.47	315.92	316.74	319.23	317.95	315.83	316.83	317.22	316.18
297.22	297.5	297.38	298.13	298.56	297	298.24	296.35	299.53	297.87	295.29	297.15	298.65	297.14	297.31	297.16	297.28	297.52	296.74	296.87	297.17	296.47	296.55	297.41	296.45	295.73	296.84	295.59	297.62	298.49	295.45	297.39	295.28	295.64	296.37	296.24	297.95	297.41	296.54	296.86	296.88	296.57	296.42	296.95	296.52	296.52	294.99	296.97	295.92	297.58
313.9	314.45	315.12	315.7	316.13	313.89	315.61	315.55	316.15	315.54	313.92	315.24	315.07	315.08	315.23	314.51	314.56	314.33	315.74	315.73	314.47	314.1	313.57	315.48	315	314	314.87	314.5	313.31	315.23	314.55	313.92	314.23	316.68	314.75	315.9	315.76	314.56	314.45	315.15	314.42	314.08	314.87	315.45	316.36	315	316.31	314.72	314.83	314.27
309.08	309.52	312.41	310.56	309.57	310.3	310.98	311.36	312.91	309.89	310.45	309.28	310.06	310.82	312.04	309.69	312.54	310.65	310.86	310.61	310.68	311.41	310.64	310.02	311.3	311.6	313.52	311.6	310.48	309.49	311.9	311.43	309.49	310.18	310.36	312.5	310.62	310.24	309.68	309.33	309.88	310.35	310.31	309.97	308.9	311.42	309.81	310.53	309.07	311.44
315.02	314.06	315.29	313.82	313.53	313.35	314.7	316	313.94	315.06	313.55	316.1	315.81	315.28	317.21	316.62	313.71	313.54	315.49	314.4	314.54	315.01	316.48	315.85	315.77	315.72	314.44	316.34	316.17	316.2	313.29	314.9	316.72	314.25	313.03	313.88	316.44	315.2	314.96	316.15	314.09	314.42	313.95	314.27	316.4	313.45	315.44	314.8	312.92	314.25
326.27	323.81	325.24	324.39	323.89	325.96	324.53	324.01	324.99	324.81	325.96	326.25	323.5	325.69	324.76	325.27	324.1	327.05	326.89	324.36	324.41	324.24	326.09	325.38	325	323.99	325.3	325.32	326.51	323.97	324.91	325.05	325.32	325.67	324.03	324.62	324.72	325.05	326.23	325.84	325.03	324.93	325.19	324.35	324.18	323.85	324.59	325.3	324.42	327.31
302.99	302.32	302.95	304.5	302.14	304.25	303.29	301.03	301.36	302.59	302.73	305.59	303.01	301.48	302.34	303.48	303.46	300.91	304.13	305.17	303.01	302.3	302.63	302.84	304.12	303.99	305.43	305.07	302.37	303.01	303.55	303.48	303.78	303.79	304.56	302.88	302.54	302.56	302.57	303.34	302.75	301.26	303.11	303.14	303.37	304.01	302.46	302.7	304.32	302.8
311.01	310.54	310.73	309.05	310.85	312.22	310.33	310.82	312.35	308.78	310.96	311.53	311.21	308.94	310.68	309.76	310.77	312.6	309	311.93	311.4	308.47	309.73	310.34	309.98	310.23	310.91	311.86	311	310.79	310.49	308.57	310.08	312.26	310.76	310.4	310.5	310.41	310.8	309.59	310.73	310.26	310.2	311.34	312.27	310.18	310.42	310.1	311.64	309.68
303.03	304.98	302.41	303.92	304.42	302.4	303.63	304.61	304.2	303.79	303.08	304.23	303.01	304.38	304.17	303.17	303.45	301.55	303.55	302.66	302.62	303.91	300.91	304.41	302.95	303.58	302.41	302.93	302.13	303.94	303.76	303.32	305.13	303.89	303.74	301.17	304.04	305.12	303.98	303.04	303.18	303.46	303.56	304.51	300.95	303.73	303.24	304.8	304.58	302.47
313.46	314.72	314.69	313.36	313.92	313.98	313.4	314.31	314.66	315.08	315.66	314.27	314.01	315.3	313	312.63	313.9	313.49	315.79	312.54	313.66	314.09	314.51	314.92	314.44	315.2	313.2	314.25	314.74	314.5	312.94	312.98	314.63	312.36	314.95	314.31	315.48	313.34	314.31	313.47	315.83	314.46	314.77	312.93	313.19	314.15	314.48	313.42	313.32	313.77
303.72	302.11	302.34	303.7	303.18	303.32	304.93	302.09	301.55	303.88	302.61	303.87	304.03	303.47	303.05	302.39	301.82	302.36	302.62	304.15	303.7	304.64	303.39	301.62	303.07	303.78	302.99	304.82	302.84	303.2	302.72	302.51	303.05	302.27	301.89	304.14	304.78	303.09	303.52	302.41	302.3	302.87	301.65	303.28	303.26	303.78	305.02	302.84	302.62	303.57
313.8	313.63	311.64	313.08	315	314.45	312.6	313.86	314.25	314.51	313.12	314.83	314.39	313.92	314.71	313.5	314.67	314.42	313.63	313.08	312.98	312.8	312.57	314.52	314.86	314.29	314.79	313.46	314.32	313.76	312.52	315.49	314.74	313.8	314.63	312.53	311.44	312.69	313.17	313.5	314.7	314.17	315.21	311.94	315.42	315.48	314.27	313.83	314.56	315.77
327.2	329.42	327.96	328.69	329.62	327.68	328.52	328.32	328.44	327.02	328.41	328.34	327.54	328.53	328.11	327.74	328.57	328.9	327.63	328.63	328.66	329.4	328.44	327.97	327.07	329.51	328.23	329.63	329.96	329.53	329.23	329.01	326.78	328.07	329.43	328.62	329.67	327.5	330.29	329.33	327.8	330.21	326.54	328.7	329.91	326.49	328.64	327.37	329.76	328.74
302.92	303.27	303.55	304.32	303.03	302.82	303.93	302.23	305.21	301.89	303.48	303.34	304.2	302.94	303.74	301.91	302.16	303.01	302.79	304.75	303.22	301.62	303.59	302.94	303.63	305.57	303.66	303.82	304.43	303.72	303.11	304.79	304.11	304.87	303.23	303.23	303.6	303.12	303.47	302.69	303.95	304.57	301.86	302.64	302.5	302.56	305.87	303.1	303.76	302.67
308.29	308.49	309.39	307.82	306.68	305.33	307.21	306.94	305.85	306.83	306.61	307.15	307.52	307.93	308.23	308.74	308.09	306.82	308.36	309.14	305.88	307.26	307.62	307.59	308.18	307.68	305.82	308.86	307.07	308.84	307.18	307.45	307.31	307.66	307.3	306.66	306.79	307.5	308.35	306.27	307.9	307	309.33	306.65	306.63	308.81	307.11	306.52	307.8	306.75
319.18	320.54	320.86	319.93	320.27	319.02	319.35	319.88	317.47	319.8	318.75	320.69	319.75	320.24	319.19	319.49	317.66	319.29	320.39	320.1	318.76	320.32	318.81	319.73	319.26	317.58	319.78	317.77	316.61	319.53	319.08	319.87	317.68	318.96	318.38	321.7	321.38	319.02	317.97	319.16	319.8	318.29	319.39	319.97	320.31	319.82	319.09	320.92	319.63	321.21
303.47	305.39	306.21	305.03	304.2	305.89	303.66	304.85	305.46	304.62	306.75	303.51	304.83	303.58	304.13	305.02	305.46	303.78	305.51	304.71	305.05	304.92	304.79	304.45	306.5	304.58	306.51	303.1	305.02	302.11	303.8	305.2	305.03	304.93	304.82	305.8	303.79	305.96	304.12	305.35	305.94	304.91	304.02	305.9	305.2	304.19	305.52	304.67	305.36	304.47
317.61	315.66	316.24	316.21	315.76	318.1	318.6	317.02	317.28	317.17	315.72	317.2	315.05	315.48	318.33	317.4	317	318.04	316.12	315.67	316.44	315.4	316.2	316.45	316.49	315.46	315.11	318.35	317.17	317.9	316.52	316.58	315.01	317.83	316.96	315.6	317.63	315.41	316.3	317.08	315.96	315.22	315.72	317.59	317.25	315.68	315.09	317	316.88	316.12
317.83	316.19	315.55	316.83	314.82	317.04	318.25	318.58	317.68	317.34	316.86	317.81	317.6	317.05	316.51	317.38	317.77	317.37	317.67	317.14	317.6	317.85	317.37	318.06	317.94	316.29	317.52	317.98	316.39	317.5	316.83	316.95	317.65	318.14	317.92	316.2	318.33	317.84	317.3	317.51	317.59	316.25	317.9	315.21	317.57	317.54	317.03	318.19	317.81	317.8
301.37	300.71	301.61	301.29	301.34	302.92	301.43	299.93	302.09	302.9	301.88	300.75	301.64	300.95	302.05	302	300.9	299.42	301.55	300.43	299.86	301.4	300.36	300.76	300.14	300.97	301.68	302.07	301.16	299.95	302.14	301.45	301.49	300.33	301.73	300.88	301.19	302.27	299.4	302.25	298.4	302.08	300.49	302.8	302.22	301.29	302.05	302.45	302.71	299.68
310.79	309.85	312.33	311.55	311.46	311.77	311.92	311.42	311.52	311.65	311.33	312.44	311.33	312.03	310.77	310.46	312.7	311.79	312.4	309.14	312.45	310.76	311.44	311.86	312.6	311.44	311.8	310.58	311.49	310.74	311.39	311.44	311.55	313.78	311.85	312.25	312.18	311.29	310.87	310.85	310.4	310.27	311.71	311.29	313.12	311.1	311.52	309.31	309.75	311.83
310.84	311.86	311.98	311.91	311.53	314.3	312.92	311.4	313.27	312.67	313.06	313.54	311.25	311.93	311.56	311.63	311.35	312.47	311.55	312.44	313.51	311.78	311.88	311.03	312.88	310.52	311.79	313	312.69	311.88	313.2	311.11	312.28	312.36	313.08	313.59	311.88	312.87	314.03	310.15	311.23	312.91	313.26	313.69	311.89	311.84	311.17	311.85	312.3	313.43
316.11	314.82	315.09	314.74	316.93	315.28	315.62	316.79	315.43	314.91	315.87	314.6	313.94	315.72	314.01	314.32	315.47	317.18	313.67	314.22	314.58	315.71	315.47	316.55	314.88	315.22	314.98	315.35	316.22	314.31	314.6	315.78	316.14	316.49	313.78	316.31	313.75	316.2	314.59	315.31	315.91	314.41	317.52	316.32	314.1	313.47	314.2	315.13	313.38	316.2
326.45	326.51	327.57	326.94	326.6	326.68	326.61	327.79	326.34	326.74	326.99	327.62	326.51	325.46	325.91	327.22	327.29	326.48	326.41	327.06	326.25	326.3	327.54	326.42	327.1	325.97	327.4	327.44	328.33	325.69	326.42	325.46	327.12	325.9	326.45	328.23	327.49	326.18	327.1	328.1	327.75	326.35	327.78	328.09	327.6	328.65	326.4	328.14	326.69	327.94
312.38	314.18	312.98	314.37	314.58	311.86	313.39	313.78	314.49	313.07	315.01	314.76	315.27	312.19	314.62	312.38	315.51	314.28	314.25	314.77	314.95	313.1	314.17	314.14	313.42	315.65	314.04	313.89	312.52	313.52	313.04	314.44	313.35	314.1	311.56	313.54	312.49	314.68	313.61	315.07	314.23	312.73	315.21	314.51	313.84	313.72	314.25	313.15	312.89	314.12
296.55	298.24	297.05	296.83	297.89	297.59	297.38	298.3	296.53	295.68	296.48	294.78	296.61	297.23	296.9	297.29	294.05	297.01	297.12	296.6	298.5	296.9	297.36	297.74	297.9	295.18	297.33	296.89	296.78	297.27	296.03	296.11	296.63	296.46	298.58	296.84	296.79	297.98	297.12	293.72	296.69	296.48	296.89	297.67	297.24	295.94	297.27	295.6	296.19	296.74
293.38	294.51	295.61	295.62	295.14	297.28	296.11	295.1	295.51	293.35	294.67	294.32	293.69	297.21	295.63	297.04	295.56	295.31	294.72	295.38	294.92	296.29	295.59	293.41	293.86	296.67	294.22	295.63	295.57	293.49	294.31	294.46	296.51	294.87	296.12	295.42	294.8	295.72	294.95	293.78	295.75	295.87	295.39	294.27	296.46	295.87	293.3	294.12	295.43	295.8
296.21	293.49	294.6	293.89	295.87	294.55	296.6	296.44	294.23	295.38	295.33	294.15	295.04	295.2	293.29	294.28	295.75	295.67	294.51	293.83	295.27	293.58	295.6	295.03	293.96	294.59	293.91	294.32	296.02	293.66	295.52	293.06	296.33	294.2	296.36	294.79	296.02	295.25	294.55	296.67	293.31	294.92	293.67	295.78	295.4	295.98	295.42	294.94	294.95	294.49
305.25	305.81	304.89	307	305.61	307.3	303.13	305.42	305.04	304.88	305.33	305.86	304.32	304.8	305.23	304.74	305.82	304.51	304.63	305.59	304.82	305.48	306.77	304.32	306.73	304.98	305.3	304.99	306.68	304.99	304.35	304.01	304.6	305.46	304.8	304.98	305.42	307.13	306.02	306.22	306.35	306.81	305.25	304.45	305.37	306.14	304.76	304.43	304.34	307.01
307.45	304.15	305.78	305.11	306.03	306.93	305.88	305.48	306.48	305.31	305.13	306.14	306.89	306.26	305.7	304.49	305.68	305.74	306.51	304.6	305.08	305.21	305.36	305.26	304.83	305.96	305.5	305.7	306	304.26	305.34	305.35	305.56	304.78	306.87	307.79	306.08	304.91	305.49	303.35	305.09	305.08	306.46	306.78	304.4	305.5	306.61	305.86	304.42	304.94
319.32	320.91	321.44	320.63	319.13	320.3	319.39	319.56	319.12	318.92	319.04	318.68	318.28	319.66	319.03	319.32	319.52	319.31	318.61	318.14	321.32	319.75	317.42	319.84	321.03	319.44	318.88	318.83	319.25	320.9	319.25	320.16	319.48	320.83	318.91	320.47	318.79	318.94	319.28	320.44	318.53	316.96	320.4	319.26	318.57	319.22	317.57	319.13	318.35	318.94
303.14	306.63	303.76	304.52	306.4	306.84	304.58	304.73	304.78	305.02	305.01	306.24	304.31	304.93	303.64	307.33	303.92	304.7	304.26	304.4	303.62	306.61	303.29	305.67	305.85	302.89	306.52	303.85	305.63	305.51	303.45	304.79	305.32	305.62	304.76	304.67	305.9	304.23	304.26	305.96	304.58	304.35	304.5	304.02	302.88	305.18	304.29	305.38	305.3	302.19
303.18	301.74	301.85	301.75	304.48	302.44	301.76	301.47	301.75	303.06	303.21	302.77	302.44	302.1	302.58	304.03	304.71	302.76	303.08	304.47	300.91	302.26	302.55	304.28	301.4	303.14	302.57	301.47	302.44	303.01	302.52	302.29	302.26	301.95	302.11	303.21	302.73	303.02	301.43	300.5	300.36	302.17	302.82	301.77	303.15	301.88	301.63	302.72	301.92	303.4
303.71	303.76	302.92	302.85	304.46	300.18	302.83	300.38	301.97	301.15	303.05	300.71	303.79	301.97	300.92	301.66	302.72	302.38	303.08	301.12	300.98	300.33	303.19	302.97	302.09	301.83	303.23	302.58	302.42	302.73	303.5	302.49	304.03	301.68	302.82	302.09	301.78	302.95	301.55	301.69	301.16	301.4	302.74	302.59	302.39	302.83	303.78	301.74	303.45	301.3
302.98	304.11	304.78	304.66	303.87	302.52	303.9	303.91	302.5	303.92	302.2	305.09	302.18	302.43	304.77	303.1	302.35	305.15	303.61	305.34	304.34	302.52	303.7	302.58	303.84	304.08	305.21	302.49	304.58	302.86	302.4	302.33	302.21	305.36	304.11	304.46	302.89	303.63	302.53	304.67	303.33	303.51	303.18	302.46	305.5	302.35	304.28	303.79	302.89	302.82
313.64	312.76	315	314.2	313.39	312.52	313.85	313.68	312.66	311.29	312.46	312.96	312.72	313.11	315.07	312.29	312.34	314.8	312.17	312.58	313.8	312.8	315	312.88	311.4	312.55	313.12	313.68	312.48	312.19	313.19	314.1	312.76	312.2	313.81	314.01	311.68	312.68	313.71	313.68	313.02	313.16	313.66	315.41	311.45	312.44	312.89	312.57	313.1	311.96
312.82	312.87	313.82	312.2	313.36	312.39	312.37	313.24	312.83	310.67	312.31	311.64	312.3	313.47	314.71	314.4	312.31	310.29	312.48	311.22	313.18	311.14	312.73	313.71	313.94	310.99	313.4	312.18	311.43	311.41	312.96	312.93	311.66	311.24	313.68	313.64	312.18	311.78	312.42	312.51	312.52	312.37	312.78	312.47	312.56	311.89	311.83	312.38	313.44	312.58
314.02	314.17	316.93	315.82	315.44	314.18	314.45	316.48	314.28	315.37	315.86	316.53	314.93	315.36	313.89	315.71	316.81	314.49	314.43	314.57	312.8	313.79	315.71	314.57	314.9	314.69	315.97	315.54	316.56	315.09	312.85	315.47	314.56	315.27	315.68	313.63	315.31	313.99	316.39	315.33	315.46	315.32	314.97	316.1	315.25	313.31	315.37	314.49	314.99	315.04
303.32	304.03	304.97	305.92	304.51	305.79	304.61	303.43	304.16	304.53	303.62	303.57	304.63	303.39	304.29	304.74	305.86	305.76	304.34	305.41	302.62	305.32	306.02	303.69	302.8	304.57	305.42	304.98	303.9	304.08	303.62	304.06	304.78	304.7	302.59	304.79	302.9	305.22	304.54	305.81	304.04	303.77	304.88	302.82	305.91	305.08	304	305.75	305.03	305.6
317.12	319.09	318.42	319.28	318.2	317.07	317.55	317.3	317.61	318.08	318.81	318.49	317.86	317.56	317.97	318.29	318.01	318.12	319.03	317.79	317.23	316.69	318.6	316.79	316.89	318.41	317.97	319.15	319.28	319.04	317.2	319.6	318.2	318.87	317.97	318.53	319.54	318.5	316.18	318.64	316.67	318.6	316.85	318.09	317.98	318.35	317.27	316.43	316.25	318.2
294.94	294.38	292.26	294.65	294.68	293.07	294.02	295.06	294.62	293.19	295.24	294.88	293.82	293.43	293.99	295.37	292.83	292.89	293.2	294.22	294.57	294.37	292.85	293.26	294.71	293.42	295.01	294.35	293.36	293.44	294.81	294.06	293.45	293.57	293.8	293.64	295.01	294.17	294.12	292.13	292.86	293.85	295.66	294.8	293.87	293.9	293.63	292.83	292.71	293.01
318.17	318.19	317.25	317.95	318.19	317.48	316.46	317.76	317.46	315.75	316.35	317.07	318	317.63	318.06	317.89	316.41	316.35	315.95	318.7	316.83	318.08	316.89	315.26	318.44	316.08	317.22	317.34	316.49	318.27	316.9	315.58	317.23	320.14	315.84	317.97	318.5	317.21	319.08	317.04	317.2	317.2	315.33	318.21	316.81	317.12	317.66	315.77	316.98	315.16
312.8	312.46	312.96	313.31	311.58	312.82	312.02	313.18	311.87	312.77	313.01	312.88	314.2	313.86	312.36	313.11	312.26	313.4	312.44	314.67	312.87	312.16	313.65	313.24	313.26	311.18	312.46	314.91	312.97	313.64	313.45	312.39	313.64	313.44	314.28	313.83	311	314.56	315.32	312.3	311.76	313.41	314.64	313.65	312.87	312.62	314	313	314.15	315.18
300.63	300.79	300.71	300.01	300.19	302.43	302.96	300.3	301.38	302.85	301.47	301.94	300.88	299.67	303.1	300.59	300.4	300.93	301.55	300.82	300.26	301.84	302.13	300.6	301.25	302.03	302.84	301.22	299.55	300.3	301.77	299.69	301.13	301.84	302.19	303.15	301.57	301.82	301.41	301.14	302.25	301.4	299.77	302.04	301.46	300.54	301.94	300.58	301.11	299.73
309.81	308.94	311.18	308.91	310.01	311.58	309.98	310.19	310.3	309.18	310.39	309.53	311.26	309.47	310.73	309.62	309.39	310.95	310.26	310.65	309.26	310.22	308.89	309.95	309.46	310.84	310.09	310.72	311.45	309.35	309.78	310.04	308.29	309.57	312.04	310.39	311.61	308.8	311.06	309.93	310	309.57	309.01	308.91	310.34	308.89	308.61	309.46	309	309.35
315.48	313.56	313.51	315.01	312.96	315.87	314.03	313.13	314.85	312.04	313.78	312.53	315.01	314.36	314.1	314.46	313.11	313.17	316.53	313.44	313.93	313.75	313.68	313.68	313.96	313.99	313.81	314.89	312.45	316.06	314.56	315.13	312.52	313.35	313.4	313.53	315.11	314.36	315.24	313.36	313.55	311.88	314.09	313.73	313.91	315.22	315.77	314.28	313.43	314.22
313.73	315.14	313.28	314.41	315.68	314.68	316.29	313.56	313.64	312.31	315.34	316.12	317.38	311.68	315.42	313.01	316.53	314.74	314.98	314.98	315.42	314.13	314.06	312.96	315.29	314.67	315.77	314.25	314.53	314.61	313.44	313.8	313.61	315.13	315.68	314.68	315.79	314.15	315.43	313.43	315.54	317.15	311.8	316.08	315.09	313.98	313.81	313.9	315.07	313.93
318.8	319.61	319.15	318.52	318.77	318.75	317.04	316.57	317.87	318.45	318.61	318.48	317.22	317.43	318.07	318.38	318.52	318.22	318.92	317.51	319.38	317.52	318.03	317.94	316.96	318.61	317.76	317.68	319.74	318.79	318.13	317.18	317.73	317.28	319.17	318.64	316.71	318.18	318.25	318.74	318	316.72	318.74	318.36	319.5	319.4	319.59	319.91	318.93	319.25
306.92	308.72	310.04	308.29	306.83	308.74	307.71	307.24	308.06	306.76	308.22	308.47	309.42	307.48	308.89	307.92	308.06	308.71	309.25	308.19	306.93	308	307.55	308.5	310.06	310.37	308.01	308.92	309.74	308.23	308.35	308.02	309.76	307.31	308.23	308.92	310.35	308.21	309.42	312.14	308.17	308.96	309.29	307.58	307.6	307.13	308.57	307.86	308.1	306.95
314.3	315.5	315.92	313.65	315.88	313.95	315.23	313.96	313.49	313.58	316.65	312.97	316.21	314.07	316.84	314.31	315.5	315.91	314.16	316.3	316.52	314.29	315.78	313.84	314.98	314.76	315.08	315.81	314.48	315.2	314.45	315.16	313.54	314.21	315.05	316.17	315.94	314.66	315.61	314.47	315.4	313.15	315.99	316.43	313.45	315.27	316.8	315.42	314.05	313.87
293.23	291.78	294.13	294.22	292.36	293.38	294.09	294.04	295.68	294.21	294.21	293.1	294.33	295.89	292.86	292.73	291.18	292.72	294.53	293.86	294.18	294.19	294.44	296.15	294.05	293.72	294.33	292.14	292.52	294.17	293.05	293.81	292.53	294	293.7	293.73	293.3	294.6	292.27	293.01	291.74	293.57	293.44	296.43	293.84	294.84	293.53	293.05	293.56	295.75
318.94	317.95	317.92	317.81	318.12	317.18	316.7	317.46	319.6	317.27	318.03	318.01	317.82	317.05	318.62	316.9	319.27	317.66	318.74	318.48	317.36	318.66	318.2	317.87	318.6	318.13	317.19	317.38	319.55	318.4	317.41	319.75	318.53	318.51	316.87	318.05	319.29	317.16	318.62	317.26	316.87	317.96	319.16	316.51	318.47	320.47	318.59	316.26	318.81	319.32
293.89	293.72	294.75	292.68	294.24	293.13	294.97	293.97	294.64	295.04	295.18	294.32	294.09	294.61	292.48	293.01	293.99	294.58	292.83	294.2	293.11	295.17	294.81	293.17	295.2	294.64	293.06	294.34	294.39	293.75	294.02	293.97	294.88	293.43	293.11	294.19	293.19	294.09	293.72	294.18	294.28	293.51	294.29	293.3	294.46	295	293.86	293.03	292.14	294.39
313.22	314.47	313.42	314.44	314.06	314.37	313.78	313.35	314.03	312.02	312.84	312.77	313.47	314.43	314.02	313.98	312.44	313.4	312.46	315.45	314.93	312.82	312.47	312.72	312.02	314.93	314.33	313.35	314.36	314.67	314.07	315	314.13	313.59	313.51	315.26	314.58	312.61	313.81	313.78	315.92	314.42	313.55	314.17	313.41	312.06	314.79	315.76	313.83	313.56
295.73	293.53	295.25	294.91	293.65	296.99	295.85	294.03	295.4	294.72	295.9	294.56	295.05	295.99	294.71	295.3	294.66	293.94	293.92	296.24	295.9	295.3	293.3	294.78	296.76	293.99	295.2	295.47	293.92	295.52	294.94	294.93	295.22	295.58	295.7	294.9	293.4	294.21	295.81	297.3	295.06	295.75	295.9	295.03	293.76	296.26	293.58	294.84	295.14	295.75
314.41	314.48	314.92	316.05	314.88	315.19	314.43	315.46	314.25	314.75	315.05	313.63	314.8	315.18	314.54	312.87	315.68	314.11	315.07	314.21	316.49	314.29	315.74	314.93	313.01	313.46	314.59	314.28	315.66	315.02	315.94	316.2	315.94	314.3	313.74	315.61	315.29	315.01	314.77	315.41	315.42	314.04	314.63	314.04	313.3	314.24	317.02	315.56	315.14	314.01
305.2	306.93	307.49	306.4	306.62	309.02	306.95	309.3	307.74	307.44	307.54	309.02	308.25	307.45	308.73	306.67	305.97	307.21	306.54	308.55	306.76	307.81	306.97	306.81	309.03	308.17	307.05	307.91	307.25	307.7	306.99	305.18	306.97	307.11	307.55	308.14	305.69	307.54	305.76	307.67	307.45	307.31	306.65	307.2	308.67	307.94	305.46	305.88	307.65	306.84
326.78	325.07	326.34	327.95	326.32	326.4	325.71	326.57	326.17	328.01	326.5	326.24	327.67	328.24	327.19	328.97	326.25	326.95	327.86	326.77	327.49	326.23	328.08	328.39	328.28	326.52	327.66	329.81	327.05	327.46	328.54	327.99	327.96	328.08	327.02	326.12	328.91	327.33	328.28	326.77	326.61	328.58	326.74	325.61	327.06	325.26	327.06	327.3	327.86	327.02
305.73	307.05	306.17	305.68	307.3	305.27	307.63	306.3	305.38	305.55	306.49	306.23	306.29	307.35	305.38	305.14	307.02	307.31	307.32	306.53	305.04	307.01	305.72	306.27	306.28	306.12	306.77	305.59	305.86	307.45	306.38	305.46	306.77	305.76	304.82	307.22	306.01	306.16	307.22	306.83	306.89	307.46	304.86	305.79	306.51	306.7	305.17	306.76	305.78	304.68
296.39	296.22	294	295.56	295.13	294.1	293.86	295.11	294.9	294.4	296.33	295.23	295.32	292.63	295.91	295.29	293.7	295.53	294.47	296.92	295.44	295.58	296.01	295.27	294.62	294.86	294.38	296.12	295.67	295.26	296.13	294.79	295.1	293.91	295.06	294.85	294.88	292.78	296.04	295.44	295.94	295.69	295.08	296.19	293.91	297.2	294.16	294.47	295.91	296.03
313.25	312.12	313.19	314.86	313.37	313.59	314.17	313.12	312.64	312.14	313.61	312.09	312.63	312.88	313.83	314.46	311.08	312.08	312.55	311.44	314.44	312.49	311.29	313.34	314.23	315.7	313.69	313.49	312.28	311.12	312.68	312.65	312.96	313.05	313.28	313.96	315.45	311.64	312.14	312.58	312.17	313.76	313.89	313	312.13	312.43	312.62	315.13	310.93	313.76
311.13	309.46	311.82	311.31	310.53	310.69	311.51	312.79	312.52	312.22	312.16	310.93	312.25	310.86	312.1	311.22	312.76	311.92	311.41	311.29	311.46	310.32	311.5	309.42	312.08	310.46	311.21	311.71	309.49	311.36	311.86	311.48	312.54	310.81	311.94	309.13	310.81	311.5	310.31	311.68	312.54	311.43	311.19	313.29	311.9	313.77	311.21	312.61	312.75	312.94
304.43	302.63	302.3	301.07	300.78	305.27	303.13	304.67	302.73	302.64	302.5	304.06	303.56	303.8	303.54	302.56	303.24	302.28	303.55	302.87	304.82	302.93	301.47	300.64	303.18	304.51	302.97	304.18	304.63	304.71	304.51	304.28	304.61	301.77	302.46	303.36	302.99	303.4	302.57	303.8	303.26	302.54	303.62	302.98	304.02	301.85	301.59	303.01	303.79	303.22
310.94	313.33	309.66	311.37	308.45	311.55	312.14	311.73	311.49	310.98	309.96	311.48	310.17	311.65	313.18	309.27	310.03	310.75	310.66	310.57	311.41	311.99	312.23	312.46	312.29	310.4	312.01	311.88	310.55	310.09	311.61	311.52	312.64	309.77	312.38	312.72	310.49	312.61	313.41	313.64	311.57	310.85	310.77	313.17	312.01	312.73	310.92	310.96	312.45	309.97
316.06	315.23	314.22	313.43	315.06	315.44	315.19	315	316.4	315.06	314.59	314.92	314.35	315.66	314.81	315.1	314.79	315.34	313.98	315.15	315.28	314.22	314.2	315.09	315.62	314.67	315.82	314.89	314.37	312.86	316.49	316.03	313.64	314.87	313.87	315.27	314.38	313.88	314.18	316.22	313.63	314.31	313.62	315.48	315.63	313.72	315.38	316.16	314.42	314.6
314.97	315.41	315.5	316.34	316.3	316.52	315.99	315.8	316.93	317.62	316.35	318.34	315.8	317.95	315.43	315.41	316.99	314.4	313.69	315.64	317.93	315.88	316.68	314.97	318.21	315.31	315.82	315.8	316.36	314.62	317.01	314.68	317.24	316.01	314.38	316.78	315.03	317.52	315.69	316.08	316.99	316.66	315.61	314.91	314.85	314.72	316.35	315.2	314.12	314.4
295.62	295.23	294.76	295.9	294.04	293.47	296.95	296.71	293.82	294.65	294.52	295.91	295.52	294.98	294.48	295.77	295.87	296.14	293.72	294.84	294.74	293.48	293.95	296.53	294.43	296.43	295.29	295.14	294.82	294.66	292.45	293.27	294.97	295.32	295.18	294.55	297.04	294.85	297.38	295.27	295.64	295.92	295.88	296.54	295.62	294.14	295.13	293.08	293.76	295.52
304.61	302.18	302.49	304.4	303.38	302.94	302.75	301.73	302.21	304.76	301.77	303	302.5	303.74	305.34	303.26	303.97	303.66	304.15	302.81	305.03	302.71	303.78	303.39	303.37	304.23	304.62	304.05	302.69	304.34	304.61	302.5	303.02	301.56	302.22	303.62	303.81	303.63	302.79	304.19	303.6	301.79	303.37	304.89	302.08	301.59	301.36	303.46	303.48	301.79
309.47	306.84	309.03	308.94	309.48	306.3	311.63	309.2	308.7	308.76	308.13	309.29	307.19	309.27	310.47	310.31	308.53	309.64	309.82	310.43	310.69	309.43	310.28	309.75	309.65	307.69	310.29	308.92	307.9	309.29	310.44	307.4	307.26	311	309.44	310.21	308.79	308.49	308.1	308.2	307.38	309.82	309.03	307.62	308.79	307.65	308.92	308.8	308.74	307.67
302.29	302.54	301.02	303.58	301.91	301.49	302.45	300.96	300.11	302.12	301.84	302.61	303.22	303.94	303.29	302.5	303.18	302.87	300.93	303.31	302.29	304.47	299.92	302.22	302.71	301.88	301.25	301.31	302.62	302.69	303.04	302.36	302.08	301.33	302.8	301.3	302.48	301.92	301.84	302.01	302.81	302.28	301.03	303.78	303.64	302.58	301.7	300.79	301.57	302.71
316.22	315.61	316.49	316.7	317.16	317.66	316.62	315.08	316.47	317.56	314.4	318.24	317.07	317.28	316.3	317.47	316.51	317.05	316.53	316.86	317.68	317.98	315.67	317.66	315.1	317.37	316.9	315.95	316.25	316.51	315.54	315.91	315.56	316.33	316.71	315.57	316.96	315.93	317.68	315.18	315.59	315.79	315.97	317.03	315.36	315.05	316.38	315	315.69	317.01
317.34	318.88	317.49	318.38	318.52	316.13	316.2	316.85	315.04	316.05	318.54	318.75	315.55	318.22	316.98	317.34	317.34	318.05	318.73	317.71	317.06	317.75	316.8	317.96	316.23	317.46	316.08	318.91	317.37	318.75	318.06	317.76	317.55	317.4	317.18	318.11	316.35	316.36	318.16	319.02	318.14	316.19	317.03	314.74	317.68	317.85	318.53	317.43	316.96	315.73
326.39	326.36	324.41	325.91	325.08	324.53	324.93	325.52	324.6	323.52	325.99	325.97	324.84	323.59	326.98	324.52	324.19	325.01	325.04	326.79	325.58	323.82	324.71	326.52	324.33	325.34	324.98	324.34	326.02	324.58	325.78	325.23	323.43	325.95	324.54	325.32	326.19	325.5	327.06	324.43	325.07	326.71	326.68	324.66	323.92	325.2	326.99	325.11	324.73	325.36
319.47	319.06	317.66	318.01	317.34	317.43	318.29	317.64	316.99	318.67	319.75	316.73	320.79	319.25	317.57	317.26	317.92	320	318.86	316.78	316.5	316.08	319.31	318.66	317.33	318.13	317.07	315.78	318.38	317.02	317.07	317.28	318.96	316.54	317.53	319.29	319.2	319.03	317.59	318.97	317.9	319.58	318.44	318.42	318.25	317.96	319.99	317.43	318.32	318.53
307.89	308.52	309.92	308.79	309.67	308.19	309.42	309.31	309.82	307.68	309.53	309.96	309.27	310.08	309.71	307.35	308.06	308.27	309.34	310.22	309.16	307.2	309.59	308.45	308.53	310.17	307.94	308.79	311.12	309.68	309.47	306.07	307.31	308.95	309.16	307.22	308.64	308.67	308.27	309.88	310.54	310.32	308.85	310.06	308.56	308.91	308.31	308.67	309.95	309.81
295.41	293.56	294.46	296.63	293.62	296.43	296.34	294.8	294.33	296.54	295.55	293.92	295.13	294.61	295.72	294.2	295.68	295.17	293.34	295.35	295.24	294.99	295.81	296.57	295.4	295.54	293.24	296.87	296.59	295.13	297.5	294.7	295.23	293.21	293.87	293.38	294.98	294.52	294.87	295.52	295.82	294.32	295.81	294.83	295.34	296.76	293.02	294.59	294.25	294.93
304.44	305.77	303.65	305.39	304.49	304.03	304.18	305.34	302.26	304.34	303.67	305.32	303.35	305.72	304.21	303.45	304.9	303.5	303.84	303.07	304.11	305	304.04	304.83	304.81	304.39	305.27	306.6	302.88	305.18	304.25	306.33	303.85	302.5	306.7	306.02	305.89	303.57	305.18	303.5	305.08	303.15	304.22	305.75	304.93	304.72	304.39	305.92	304.11	302.7
317.42	318.17	317.72	315.97	318.74	319.03	318.58	319.24	317.97	318.38	318.76	318.06	316.92	318.82	316.9	318.26	316.51	316.52	318.14	318.77	316.81	318.41	317.79	317.37	317.9	317.57	318.41	317.18	319.33	317.62	319.89	317.02	319.45	319.05	318.61	316.9	316.94	319.15	317.8	317.81	317.73	318.6	318.1	317.38	319.1	317.36	318.29	318.02	317.19	318.12
305.93	305.92	306.2	306.99	306.69	305.12	306.6	308.24	305.25	304.16	306.72	307.79	306.47	305.12	306.86	307.26	306.72	307.22	305.19	306.9	307.72	306.25	308.45	307.81	305.66	307.03	305.32	305.74	306.52	307.22	305.66	306.36	307.41	307.73	305.35	307.36	305.57	307.04	307.77	305.24	306.29	306.3	308.17	306.34	307.58	306.09	305.39	307.5	306.46	306.24
304.57	305.43	304.95	303.95	305.39	305.15	306.81	303.88	305.93	305.5	304.54	304.76	306.37	304.27	304.52	305.59	305.43	305.51	302.93	305.95	303.96	305.8	304.65	305.09	305.97	304.84	304.95	307.8	301.78	304.71	306.24	304.96	306.67	306.52	305.29	306.46	304.49	304.48	305.39	305.5	304.88	304.64	304.08	303.24	305.52	305.64	304.82	305.44	304.23	305.26
304.93	305.33	305.18	303.87	306.76	304.57	303.85	303.97	305.32	305.7	304.62	306.93	304.65	304.42	305.01	304.54	305.42	304.4	305.99	304.57	303.85	304.36	305.08	305.94	304.94	305.58	304.65	306.48	304.52	305.47	306.75	304.95	305.93	305.13	305.23	304.17	305.04	305.01	304.01	304.78	304.91	305.06	305.8	304.5	303.63	306.37	305.95	305.12	306.5	304.63
297.71	296.81	295.95	296	295.79	295.74	296.1	296.61	298.01	296.2	296.57	296.72	299.19	298.03	294.57	296.95	296.4	296.88	296.09	298.02	296.55	296.92	298.31	298.11	297.58	297.43	296.6	296.95	296.25	298.93	296.68	297.62	297.4	298.53	295.7	297.51	297.45	297.35	296.32	297.91	296.27	296.51	296.36	295.76	297.46	295.97	296.44	298.07	296.82	297.48
316.26	313.88	315.43	314.2	315.27	315.32	316.15	314.33	314.51	315.79	315.79	314.78	313.29	315.36	316.09	314.01	315.13	316.25	313.46	315.17	315.52	315.12	315.08	316.36	315.36	315.72	312.3	314.63	315.11	315.15	314.98	316.9	315.83	313.92	313.68	313.51	315.45	315.43	315.17	316.96	314.31	315.41	314.4	314.73	316.23	313.9	314.25	315.25	314.42	313.63
306.13	305.35	304.4	304.67	303.27	306.1	303.44	305.93	305.07	303.89	303.93	304.4	304.19	306.66	305.43	303.54	306.86	303.14	303.24	304.72	304.83	305.59	305.49	306.1	303.07	304.47	304.59	303.84	303.88	305.51	305.99	305.18	304.29	304.23	305.42	306.62	302.99	302.7	303.54	306.15	304.52	304.2	306.07	305.21	305.46	306.23	304.04	303.78	305.97	304.79
314.75	316.88	316.53	316.83	317.64	317.47	314.63	314.75	315.81	315.63	314.38	316.02	316.06	315.25	316.83	314.87	315.69	315.49	314.39	316.81	316.3	315.54	314.11	317.21	316.53	315.55	316.94	314.64	316.45	314.81	317.59	315.32	316.66	315.4	314.96	315.94	314.86	315.96	315.18	316.18	315.25	314.46	314.99	314.49	315.28	317.75	314.38	317.1	315.86	315.97
312.37	313.09	313.72	313.26	313.15	314.54	311.09	313.27	312.57	312.17	313.76	312.45	312.61	313.46	313.42	311.05	312.57	311.3	312.62	315.66	313.27	314.05	312.98	312.48	313.62	312.78	314.76	312.09	312.3	312.07	312.81	312.54	313.16	313.27	312.58	312.63	312.86	312.22	312.77	312.65	313.63	312.17	312.46	310.85	314.4	313.85	313.5	313.13	315.7	314.54
303.42	305.82	305.94	306.46	306	306.14	303.99	303.51	305.02	304.52	307.09	304.2	306.47	305.57	305.79	306.13	306.88	305.52	305.92	305.77	306.18	305.74	304.27	306.23	307.53	305.33	304.59	307.34	303.91	306.44	304.95	305.19	305.32	305.07	306.18	304.23	303.68	304.13	305.16	304.53	307.57	306.67	305.64	305.37	303.27	304.7	307.06	305.61	305.17	304.46
300.43	303.35	300.16	298.49	299.64	299.74	300.09	300.37	298.98	299.41	299.79	300.32	300.72	299.25	300.44	300.92	299.24	299.17	301.49	301.29	300.08	300.66	300.28	301.25	300.35	301	299.89	300.3	298.44	299.54	299.74	300.62	300.01	298.04	299.01	299.45	302.64	297.56	298.28	300.51	299.9	299.78	299.69	300.22	300.22	301.04	300.76	298.93	300.39	299.28
298.95	299.91	300.84	300.1	298.9	301.21	298.73	301.13	301.49	299.87	300.6	300.3	299.82	300.58	301.03	300.65	300.2	300.69	299.32	302.22	302.06	300.36	302.08	299.38	302.11	301.85	300.83	299.37	300.03	299.57	299.95	300.02	299.09	298.59	300.02	301.3	300.26	299.84	300.26	299.52	298.67	299.96	299.48	299.86	299.53	299.38	300.17	300.78	301.38	300.4
309	310.62	307.94	309.55	310.24	310.9	310.05	309.66	310.59	310.49	310.49	310.24	307.72	309.31	308.75	308.42	310.25	309.89	310.37	308.15	308.6	310.21	308.91	308.65	310.78	309.31	309.33	307.49	309.62	308.88	307.53	308.71	310.04	309.62	308.66	309.2	312.02	308.12	309.65	310.1	310.06	310.21	310.56	309.97	308.54	309.38	307.88	310.46	310.48	309.61
313.32	315.19	316.72	311.22	314.72	316.23	314.92	313.44	315.33	315.55	316.55	317.26	312.78	314.24	315.58	315.73	312.85	314.83	315.51	314.61	316.21	313.63	314.46	313.89	315.32	314.18	316.91	314.15	313.41	313.43	314.8	316.01	312.55	316.23	315.77	315.78	316.19	315.05	315.1	315.94	314.74	315.47	314.98	314.9	314.27	315.61	313.58	312.24	316.45	315.46
295.49	292.81	295.3	295.2	294.9	291.73	293.43	294.41	293.53	295.36	293.43	294.41	294.43	294.7	294.81	293.25	294.4	295.29	293.82	295.26	293.12	294.79	295.08	292.5	294.23	293.53	295.05	294.21	294.75	293.17	293.72	294.05	293.99	295.93	292.41	292.09	295.33	293.37	294.17	293.29	294.3	294.29	295.89	296.59	294.2	294.56	292.6	295.64	293.73	292.8
314.76	314.63	315.71	316.75	315.56	314.85	315.97	314.34	316.09	315.6	315.88	314.76	314.22	314.24	313.34	314.96	314.06	315.65	314.86	315.05	315.05	316.58	313.88	316.89	315.06	313.7	315.47	315.32	312.92	316.24	314.95	314.36	315.55	314.96	315.85	315.77	315.05	315.31	315.41	314.22	315.51	314.58	313.2	315.26	313.01	314.88	314.94	314.46	315.37	315.17
309.01	308.41	309.11	308.42	308.58	308.57	307.56	310.59	310.02	309.34	308.68	308.53	309.9	310.76	308	307.75	307.94	311.11	309.38	308.15	307.9	308.32	308.75	309	308.38	310.91	309.53	308.39	308.86	309.15	307.64	309.1	308.76	309.9	310.25	308.81	309.16	307.14	308.31	308.22	307.27	309.61	309.46	309.42	308.82	310.33	308.6	309.47	309.19	307.49
314.42	313.17	313.74	312.96	312.44	311.5	312.77	313.15	312.56	314.81	313.8	312.38	313.34	313.47	314.93	313.9	313.42	313.28	313.7	312.45	312.25	313.93	314.77	312.78	312.71	313.95	313.83	314.69	312.99	313.86	312.21	311.78	316.65	314.56	314.68	314.65	312	313.25	312.76	312.89	313.25	316.04	313.9	313.37	312	312.68	311.65	311.92	313.82	314.57
303.45	303.38	301.98	302.84	301.6	303.56	302.5	301.97	302.06	302.29	303.33	300.63	301.17	301	302.28	303.03	305.15	304.39	302.72	301.09	302.66	301.25	302.48	302.33	303.34	306.15	303.74	301.84	301.38	302.38	305.89	302.63	301.41	303.65	301.92	301.36	302.19	302.17	303.92	303.98	303.53	302.54	302.11	302.31	301.42	303.45	302.5	302.11	303.15	300.98
314.41	312.7	314.29	313.17	314.02	311.45	313.1	313.5	314.22	312.72	311.69	312.92	313.86	314.08	312.41	314.45	313.47	314.3	313.85	312.22	311.89	314.24	313.16	312.35	312.89	311.66	312.88	310.98	313.3	314.21	312.53	313.07	313.69	312.72	313.38	311.27	313.56	312.21	313.43	313.93	311.49	313.57	313.96	311.63	312.21	314.3	312.92	313.06	313.17	314.95
315.88	315.68	316.62	317.05	316.41	314.69	314.41	313.56	315.15	315.58	315.55	314.88	316.79	314.76	313.8	315.5	314.1	317.93	317.14	313.67	317.43	315.45	315.14	313.72	315.52	315.57	316.48	316.56	314.96	313.98	315.5	315.27	313.11	316.05	315.54	316.79	314.13	313.96	313.19	315.41	314.73	313.37	315.18	316.21	314.18	316.55	313.18	316.01	313.11	314.96
328.41	325.7	326.14	326.81	325.59	329.14	328.03	327.84	328.19	329.36	327.52	327.87	328.23	326.5	328.05	328.27	329.31	326.77	327.26	328.51	326.86	328.04	326.19	328.95	327.35	328.89	327.93	327.9	328.33	328.42	327.99	327.75	328.06	328.49	329.96	330.48	326.17	326.34	327.58	328.43	329.31	329.29	326.9	329.09	328.04	327.96	327.21	326.92	328.06	327.81
325.15	326.53	323.75	325.7	323.45	324.49	325.18	326.42	326.86	325.47	325.46	327.05	324.31	324.73	322.51	327	325.05	325.06	326.29	325.07	326.88	324.68	324.5	324.61	326.83	325.94	326	325.62	324.78	326.57	326.58	324.05	325.91	325.49	323.13	325.97	324.58	323.97	326.96	325.32	324.43	324.39	325.8	322.71	325.65	326.02	327.14	325.32	325.86	326.61
311.79	308.82	312.46	309.81	311.09	310.16	312.52	310.8	312.73	309.81	309.44	309.58	311.76	309.25	312.02	309.94	311.19	311.58	309.84	311.25	309.48	311.05	310.63	311.72	310.5	310.01	312.55	310.14	312.24	312.14	313.8	310.95	310.94	310.28	310.33	309.71	311.42	311.42	310.43	310.99	311.02	311.08	309.18	311.85	310.14	309.28	310.77	310.8	310.26	310.21
310.53	307.57	307.54	307.59	308.33	308.61	308.64	308.28	309.19	308.7	307.76	309.61	308.1	308.91	307.53	309.35	308.54	307.47	308.82	308.18	310.07	308.21	311.19	308.9	308.17	309.4	307.55	310.17	308.69	309.1	307.98	309.72	309.98	308.78	307.54	308.89	309.11	308.02	307.64	308.28	310.23	308.25	307.88	310.23	308.38	309.31	309.04	307.26	309.26	309.19
317.56	316.89	317.53	319.04	317.72	317.23	318.2	317.45	317.15	316.94	317.62	316.41	317.58	316.93	319.29	318.59	319.15	318.18	318.37	317.11	316.91	318.09	319.03	317.66	317.83	316.88	317.72	317.44	318.17	317.19	317.02	317.28	318.54	318.29	319.38	317.54	318.35	316.32	318.78	315.88	317.76	317.61	318.37	315.6	317.88	317.26	318.08	316.62	317.11	320.99
327.61	324.76	327.57	327.96	329.39	328.15	327.09	326.24	326.48	326.32	326.4	326.15	326.2	327.43	328.09	327.03	327.6	327.85	328.11	326.24	328.04	326.84	327.77	325.54	326.21	326.25	328.54	327.34	328.31	327.51	327.85	326.53	328.08	329	325.7	327.35	326.95	327.59	324.56	326.81	326.62	327.87	326.52	326.05	327.2	325.86	326.55	326.99	326.95	326.29
314.64	316.43	314.43	314.13	313.59	315.04	315.82	314.83	313.64	314.08	315.57	316.22	316.05	313.4	314.71	313.77	314	313.98	314.66	314.48	313.91	313.69	313.41	316.94	316.28	315.39	315.31	317.64	315.22	313.38	312.98	316.15	315.05	314.49	314.71	312.91	316.45	313.42	315.73	316.92	314.18	314.81	313.6	313.22	314.59	313.61	315.7	315.38	312.92	314.81
313.2	313.4	313.01	314.55	314.51	313.13	314.5	314.22	314.58	312.43	316.25	314.15	313.96	312.99	312.33	312.17	314.63	314.09	316.47	312.4	313.76	314.87	313.65	314.31	312.89	315.66	313.18	313.42	313.43	315.8	314.59	315	313.31	314.4	314.47	314.33	314.46	314.55	315.82	314.17	313.47	313.31	313.56	313.53	314.19	312.31	314.27	315.77	314.46	314.26
316	315.27	313.92	315.52	315.62	314.55	315.11	314.59	314.17	316	315.07	315.98	315.08	313.46	315.13	316.15	314.62	315.68	315.13	314.66	314.19	315.76	317.32	314.78	316.08	313.09	315.07	316.06	315.94	314.23	315.06	313.6	314.32	313.61	315.62	313.42	316.16	314.9	313.65	317.27	312.43	314.71	314.56	314.37	315.98	313.34	314.91	315.55	317.25	314.31
301.81	305.82	302.4	304.95	302.98	303.1	303.72	303	304.23	304.48	302.16	303.86	304.04	303.69	302.55	303.53	303.9	302.22	301.89	302.69	304.66	304.05	303.7	301.73	303.16	303.69	303.65	305.15	304.78	303.17	304.29	303.96	302.94	302.61	303.59	304.48	303.51	302.18	306.19	302.74	302.73	302.98	304.26	303.48	304.2	302.5	304.11	302.61	304.53	305.52
298.16	297	296.63	297.03	296.88	296.4	298.96	295.99	298.04	297.19	296.92	297.57	298.56	296.07	296.89	297.45	297.16	297.3	297.32	296.84	297.63	295.37	297.34	297.61	297.28	295.59	297.97	296.32	297.17	297.25	297.55	296.7	296.36	297.85	297.47	298.9	297.12	297.39	296.16	296.05	296.22	296.87	296.88	295.64	297.72	295.98	297.15	296.63	296.45	297.66
296.37	295.39	294.03	294.35	295.14	294.57	294.28	296.38	294.96	296.66	294.94	295.08	293.59	296.61	293.62	295.58	294.42	292.99	293.96	293.92	294.94	293.86	294.7	294.11	292.84	296.31	294.02	293.88	294.82	294.51	296.78	295.76	295.74	296.13	296.7	294.96	294.64	295.54	295.51	292.89	296.12	294.5	294.61	294.97	295.11	294.97	293.53	296.9	295.86	295.96
293.36	292.78	295.02	293.38	293.29	294.43	293.28	292.88	295.31	294.43	290.99	293.96	294.76	293.91	292.77	295.52	294.52	294.74	295.6	296.94	294.73	294.87	295.3	293.06	294.49	294.61	292.23	294.52	293.32	295.31	294.31	295.66	295.72	294.66	293.4	294.33	292.93	294.56	293.44	293.98	293.31	294.13	293.59	293.9	293.05	294.34	293.51	294.16	296.15	295.77
304.45	302.61	302.57	300.99	302.89	303.8	306.3	302.93	304.26	304.79	302.34	304.12	304.78	302.73	302.95	305.27	304.77	303.17	302.53	303.17	301.71	304.4	303.08	304.02	304.27	304.93	303.6	302.56	302	302.43	302.64	302.58	305.24	302.67	303.71	304.64	304.28	304.42	302.06	304.15	303.01	304.18	304.34	305.7	302.23	302.75	303.43	303.84	302.76	303.79
304.5	304.35	304.14	304.72	303.85	304.57	304.79	303.19	305.42	303.39	305.13	304.95	305.26	303.26	303.72	305.11	304.13	303.44	304.34	304.78	304.19	305.22	303.35	304.74	304.5	305.22	304.09	303.29	304.04	304.66	305.28	304.34	304.66	305.41	303.77	303.96	304.63	303.36	304.51	304.26	304.12	304.42	305.35	304.56	304.46	304.63	303.37	303.34	305.34	304.54
299.21	299.64	299.54	301.21	301.77	301.88	299.25	302.6	300.98	300.23	301.42	303.26	300.69	302.21	301.24	300.83	300.27	300.56	301.17	301.03	300.32	301.67	303.15	299.43	302.89	301.01	299.84	300.22	301.43	299.68	300.27	300.31	299.67	301.12	300.77	300.69	301.79	302.08	300.2	300.16	300.8	299.56	301.1	301.81	299.44	299.77	303.05	301.5	301.79	302.48
320.47	319.83	320	320.46	319.67	319.56	319.37	319.51	319.53	317.9	318.91	319.28	320.28	318.27	318.09	318.15	321.02	320.82	318.71	321.31	319.54	319.74	317.6	317.82	319.98	319.58	318.83	320.51	318.32	320.55	319.02	320.83	319.04	317.98	319.82	319.81	319.25	317.03	319.22	319.71	319.58	318.34	318.53	320.83	320.01	320.6	319.36	317.96	317.2	320.42
327.45	328.67	326.92	327.71	329.44	327.05	326.68	328.81	327.54	326.61	328.24	327.46	326.27	327.72	325.85	328.93	327.64	325.73	328.11	329.22	326.18	326.93	328.29	328.33	330.34	327.08	327.24	325.63	328.88	327.96	327.77	327.6	327	327.57	327.48	328.3	327.55	328.73	328.09	326.86	329.58	328.08	329.38	328.45	327.89	326.77	326.47	326.51	326.65	327.41
323.3	323.45	324.44	323.61	325.01	325.63	325.24	325.12	324.17	325.1	325.54	324.23	324.03	323.53	324.46	324.51	324.77	325.4	324.15	324.49	323.38	323.99	322.78	325.58	326.99	323.38	325.13	324.94	324.24	324.57	324.8	325.05	324.59	324.08	324.43	324.94	323.84	325.15	325.16	324.68	324.29	324.78	323.83	326.56	325.27	325.92	322.43	326.26	323.53	324.9
309.37	308.03	308.5	309.35	307.9	309.6	309.35	310.27	308.45	309.07	308.59	308.46	309.28	308.57	309.62	311.67	307.02	308.77	308.98	308.08	308.67	310.17	308.13	309.05	309.04	309.12	310.73	308.36	309.25	308.93	310.36	310	309.01	309.44	307.98	310.42	308.89	309.63	308.36	308.84	309.06	308.42	309.01	307.37	309.1	308.75	307.78	310.4	309.9	311.91
305.07	304.6	304.82	303.84	305.35	303.79	305.58	303.78	306.75	305.61	304.5	303.07	303.75	305.18	304.24	303.89	305.21	304.69	305.18	305.98	304.51	305.28	305.05	304.45	306.78	304.56	303.49	303.61	304.93	305.42	305	304.88	305.99	303.88	305.71	304.9	304.5	303.02	305.01	304.98	303.53	305.03	303.31	305.67	304.2	304.93	304.64	305.77	305	303.15
301.83	300.45	301.34	303.21	300.82	299.59	301.45	301.79	303.24	302.11	301.05	301.7	302.44	302.59	300.71	300.33	301.72	300.5	301.99	298.94	300.79	300.62	302.36	301.54	300.33	300.1	302.53	301.84	301.31	301.09	299.5	298.06	303.22	300.31	301.7	301	301.14	299.11	302.63	302.62	300.46	301.37	301.15	300.65	303.22	302.06	301.38	300.95	301.77	301.02
293.95	294.83	293.62	293.46	294.61	292.78	295.57	294.01	293.21	293.92	294.23	294.28	293.64	292.67	295.81	295.5	295.09	293.57	294.1	294.25	296.06	294.89	292.78	293.28	294.04	295.82	293.83	293.19	296.07	294.7	293.96	295.36	295.02	292.03	294.72	291.81	294.44	294.07	293.54	294.25	295.06	293.31	293.82	296.25	294.4	294.58	295.67	295.39	293.58	296.23
296.3	296.44	295.71	296.04	297.51	295.69	297.11	297.05	297.92	296.41	295.83	297.05	295.42	297.49	297.5	296.58	295.97	296.93	296.79	296.24	297.11	297.74	298.86	298.09	297.04	297.86	295.35	297.13	296.76	294.68	296.75	296.85	297.97	296.97	297.73	297.39	296.73	298.3	296.61	296.51	297.28	296.35	297.99	296.69	297.97	295.99	297.32	295.01	298.64	297.03
319.79	320.26	318.63	317.46	319.41	318.59	318.43	317.63	318.15	319.21	318.53	318.91	318.08	319.77	318.84	320.27	317.27	318.33	319.68	319.73	318.63	319.77	318.79	317.01	317.71	319.98	318.09	319.09	318.76	319.19	319.2	317.78	319.49	319.49	319.76	318.38	318.84	318.27	320.08	318.19	317.79	318.23	316.1	319.06	319.85	317.6	320.27	318.49	318.03	318.73
304.85	302.5	302.14	304.23	301.43	305.04	303.62	304.3	304.22	304.54	304.8	303.33	304.09	303.58	304.65	301.98	304.1	303.78	304.78	301.52	305.35	305.1	304.29	304.99	302.93	303.63	302.98	302.53	304.49	303.59	302.65	303.39	303.84	303.85	302.51	303.98	303.53	301.65	302.91	302.99	304.4	302.58	304.65	304.78	303.26	303.64	305.72	304.52	305.82	304.67
300.89	301.36	298.74	301.04	299.48	300.62	302.14	301.61	298.21	299.11	302.04	299.24	298.95	300.89	298.54	300.72	298.7	299.11	299.78	300.86	300.31	298.47	300.27	297.55	298.9	300.04	299.35	299.34	300.08	299.54	302.4	300.74	300.57	300.5	299.96	299.51	299.8	297.88	299.63	302.83	299.47	300.43	299.31	299.39	298.82	300.3	298.86	300.14	299.57	301.68
302.28	302.84	303.93	302.48	304.34	303.55	301.11	302.06	304.18	302.98	302.58	302.46	303.98	303.82	303.9	303.37	303.15	305.05	303.82	302.88	302.6	301.85	305.05	302.03	301.79	303.19	303.88	303.42	302.34	302.58	303.02	302.14	303.98	301.88	304.75	303.55	302.6	302.28	303.85	301.93	303.32	304.27	302.4	302.6	302.57	303.76	304.23	300.91	302.21	303.62
306.01	303.78	304.46	305.54	305.08	302.87	303.88	303.7	305.54	304.29	303.67	304.98	304.62	304.6	304.08	304.62	304.66	304.61	303.34	304.19	305.45	306.06	304.93	302.77	303.99	304.79	305.87	303.26	303.74	304.97	304.37	302.65	304.34	304.52	304.3	306.42	304.91	305.17	306	304.13	305.98	304.61	305.28	302.27	304.56	304.71	305.36	304.76	304.2	303.19
327.02	327.58	328.43	327.58	327.74	328.48	327.94	326.41	329.13	330.11	328.76	326.71	327.54	326.55	327.06	329.46	327.64	327.72	327.94	327.34	327.77	326.83	325.68	329.06	329.53	327.48	327.37	328.33	328.58	327.77	328.23	328.62	328.93	326.69	327.66	328.69	329.06	327.31	327.8	328.13	327.73	327.82	328.9	327.17	326.69	328.2	327.38	328.27	328.36	327.18
294.89	294.38	294.6	294.38	296.44	294.17	295.62	296	293.66	296.54	293.28	293.52	295.39	296.72	292.39	296.46	293.99	296.15	294.25	295.6	294.94	294.49	296.04	293.69	295.51	296.86	295.45	294.23	293.88	294.99	293.62	292.59	293.73	294.9	292.66	294.68	294.45	295.75	293.19	295.64	295.35	294.28	295.94	293.7	295.8	294.47	295.02	292.98	294.33	293.95
293.9	294.72	292.47	293.18	295.59	294.63	295.62	294.18	295.6	294.16	293.78	296.22	293.57	294.8	294.99	294.63	294.12	294.06	292.61	294.1	296.47	294.67	293.54	293.34	294.37	292.9	294.26	293.96	295.16	294.13	295.16	294.7	294.77	293.76	293.29	294.5	294.83	294.38	294.85	295.59	293	294.55	294.56	294.37	293.45	294.4	292.59	293.33	294.34	292.86
307.82	306.18	306.82	307.56	307.74	306.08	306.2	305.53	306.31	307.85	307.98	307.34	306.97	305.41	307.76	305.19	306.63	309.66	307.48	306.7	306.62	306.88	306.31	305.58	306.46	305.29	307.27	307.97	306.84	307.64	307.04	308.49	306.2	305.64	304.8	306.42	306.48	305.66	304.82	305.91	305.69	306.28	305.67	305.04	307.77	306.87	306.27	307.15	306.37	305.62
327.19	325.25	329.19	326.78	326.78	327.86	327.78	326.96	327.62	326.72	326.19	328.61	325.92	328.41	326.4	328.99	326.04	326.48	326.46	327.61	328.76	327.29	327.11	327.71	329.72	330.29	327.69	325.38	326.7	326.98	328.79	327.67	328.55	327.47	326.24	325.51	328.11	328.05	327.87	330	329.37	325.98	329.23	326.67	327.09	329.65	325.93	328.05	326.14	328.53
317.54	317.15	318.13	317.52	318.88	317.52	318.53	320.37	318.22	318.42	319.04	317.68	317.07	318.2	320.16	317.51	319.32	316	318.48	318.57	318.68	318.73	319.35	319.27	318.8	319.22	318.06	319.45	318.56	318.24	318.79	318.42	318.64	317.29	315.8	319.21	318.68	317.28	317.5	318.42	317.65	317.42	317.39	318.39	316.34	318.29	317.75	316.89	317.09	318.76
316.56	316.44	316.05	316.8	316.05	315.83	313.97	313.87	314.58	315.2	315.78	316.67	316.15	314.56	314.91	315.79	315.54	316.21	316.04	316.61	315.87	314.53	315.13	315.33	316.01	314.34	316.47	317.22	314.68	317.74	315.52	315.94	317.02	318.07	315.75	316.25	316.98	314.74	314.72	313.94	315.23	316.03	314.28	315.79	316.09	314.41	315.13	316.96	316.53	315.71
303.14	301.27	301.75	302.62	303.06	304.52	302.69	303.64	302.93	303.41	303.67	302.55	304.51	303.42	303.87	302.32	302.47	304.52	302.24	302.13	302.84	303.1	302.9	303.43	301.88	300.6	303.82	301.76	302.94	301.24	301.59	300.63	303.71	303.29	305.2	302.03	302.2	303.18	302.95	302.9	302.62	304.54	302.98	302.99	303.65	305.35	304.61	302.21	302.54	302.19
314	317.05	314.99	315.4	316.22	315.33	314.31	314.92	314.69	314.12	316.7	315	315.35	316.34	316.82	313.95	315.13	314.35	314.68	313.56	314.46	314.47	314.79	313.74	315.22	314.55	314.38	314.24	312.85	315.08	315.16	314.11	316.01	313.18	314.98	311.83	312.58	315.75	314.68	314.48	313.58	316.34	316.42	315.32	316.58	313.37	318.02	315.24	315.01	314.66
306.67	308.04	306.05	307.82	307.19	306.9	307.1	305.92	306.73	306.63	307.16	306.47	306.39	307.2	306.68	307.53	306.38	306.77	306.79	307.71	305.69	307.22	306.94	306.71	305.26	305.78	304.18	306.52	306.67	307.54	307.41	305.47	306.13	306.01	306.63	307.16	307.2	305.27	308.86	306.66	306.69	306.3	305.62	307.59	305.67	306.68	306.27	304.72	307.83	307.08
328.19	327.37	328.13	326.76	326.17	328.28	327.87	325.7	326.08	326.45	329.92	327.97	326.8	328.74	327.35	327.51	329.06	330.95	326.39	326.84	329.26	329.3	328.78	328.51	329.95	327.14	329.72	328.76	327.21	327.74	326.77	328.39	329.24	327.45	326.97	327.54	328.42	327.63	327.14	327.62	327.82	329.07	327.38	328.02	328.27	327.28	328.81	329.34	329.74	327.95
318.03	318.65	318.39	318.01	319.62	319.88	318.7	320.25	318.44	318.34	318.12	317.71	318.83	318.2	316.84	317.58	318.12	317.76	317.76	319.03	318.16	317.74	319.53	317.96	317.71	317.52	317.9	316.78	317.42	317.09	317.96	319.2	318.4	317.94	319.54	317.62	317.42	319.45	319.08	318.83	317.48	317.53	319.16	315.45	318.2	317.53	318.04	317.51	317.12	319.27
324.8	325.97	324.73	327.13	326.09	325.1	326.6	325.51	326.69	324.4	324.32	324.43	325.69	325.17	322.2	325.7	326.46	326.36	325.77	326.39	325.03	323.96	324.59	323.39	323.67	324.39	324.7	324.76	325.25	324.49	324.81	325.7	325.54	325.33	325.09	324.82	325.38	324.96	326.43	323.98	326.38	325.36	325.97	326.99	325.81	324.48	325.51	324.69	325.07	326.18
304.65	304.08	303.31	303.22	303.61	303.73	304.76	303.79	304.75	305.28	304.14	306.08	304.6	304.36	303.84	305	304.76	303.37	305.86	305.2	305.46	303.06	305.02	301.91	304.38	305.54	303.93	304.72	306	303.51	303.53	305.79	304.42	307.15	305.07	304.35	305.46	303.47	305.01	303.89	305.61	304.57	303.74	303.8	304.54	303.33	303.59	306.29	303.59	303.3
299.41	299.4	300.71	299.68	299.77	299.97	299.59	300.29	300.61	298.42	300.1	299.45	300.02	299.4	300.11	299.53	298.54	300.07	301.23	300.48	301.69	299.41	300.31	298.99	298.87	299.73	299.59	300.06	299.31	300.55	301.19	300.35	301.03	299.47	300.3	299.97	300.5	301.31	299.72	299	298.67	301.21	300.3	300.36	300	300.23	299.52	299.8	300.79	298.13
326.43	326.51	324.93	324.57	323.55	326.08	324.64	324.66	324.8	325.34	323.82	323.68	326.84	324.7	325.67	322.7	324.4	324.94	323.8	324.82	323.37	324.92	324.19	324.55	325.44	323.43	325.87	324.93	325.65	324.94	325.13	324.27	325.18	324.71	323.98	325.4	323.5	325.79	322.9	326.54	324.88	322.64	323.2	324.44	324.05	323.67	324.84	326.04	324.81	324.59
302.25	304.34	303.39	304.49	303.77	303.66	303.59	304.53	302.79	303.06	304.78	304.3	304.3	304.09	304.87	300.84	303.36	302.61	303.35	303.7	302.87	303.68	302.23	303.24	302.64	302.2	301.42	303.04	302.21	303.4	303.12	303.21	302.98	304.41	303.24	303.27	304.08	302.93	303.29	302.82	304.32	304.59	301.97	304.09	303.75	303.79	302.82	303.5	304.28	302.08
314.45	314.09	315.11	312.08	314.97	314.25	314.9	314.74	313.91	311.98	314.31	313.72	316.95	313.55	313.46	313.06	313.78	313.76	313.61	313.83	315.03	314.99	312.9	313.61	314.3	313.55	314.32	316.36	313.4	313.69	315.1	314.82	314.29	313.52	314.83	313.23	313.3	314.83	315.29	314.15	313.91	314.16	314.84	313.91	316.51	314.34	311.98	315.74	313.74	314.64
314.96	313.8	316.27	314.4	314.02	316.74	316.06	314.82	314.68	315.2	316.96	315.7	314.72	315	314.79	315.89	314.37	314.23	316.66	314.47	312.8	315.26	315.49	316.16	314.56	312.97	313.67	313.76	313.94	313.94	313.01	315.83	313.94	313.65	313.88	314.65	315.69	315.73	315.01	315.42	315.28	314.71	314.26	314.83	316.8	314.59	314.51	313.54	314.91	313.81
303.87	302.52	302.86	303.75	301.88	302.55	302.79	304.02	303.46	304.39	303.74	302.82	302.55	302.09	303.86	303.07	303.76	302.58	303	303.2	304.47	301.83	304.15	304.48	304.66	303.07	302.92	304.54	304.68	302.51	302.57	304.7	302.88	304.96	302.68	301.91	303.17	303.83	303.88	304.39	303.37	304.81	304.63	302.47	304.37	304.17	303.21	303.63	303.43	302.35
319.75	318.74	320.09	321.31	318.61	320.94	318.89	319.19	318.44	318.59	318.35	318.09	320.44	319.82	320.43	319.84	319.73	319.7	318.34	318.43	321.55	318.67	319.97	317.79	318.19	320.72	319.55	318.16	318.96	318.53	319.25	319.79	317.46	318.18	319.28	318.38	319.2	319.96	321.32	319.73	318.73	321.32	318.94	319.97	318.94	319.63	321.2	320.83	320.29	321.52
323.96	324.18	325.27	324.47	324.72	324.49	325.72	323.03	324.75	323.69	324.27	323.53	324.84	325.73	325.13	322.99	322.68	324.98	325.6	325.65	323.33	322.52	323.94	323.19	323.55	325.99	323.85	325.51	323.61	324.14	323.69	322.85	324.65	325.68	324.13	325.17	324.23	323.88	325.08	325.74	324.2	324.63	324.3	325.42	323.95	324.51	325.69	324.5	324.51	325.17
307.13	304.58	305.67	305.58	304.91	304.22	306.42	304.52	306.65	304.55	305.07	304.6	307.2	305.47	304.07	306.38	306.14	305.78	305.24	305.21	305.28	303.66	304.05	304.5	305.16	304.26	305.99	303.69	305.13	305.35	305.14	305.02	306.51	306.5	303.93	304	304.68	306.41	305.01	303.94	305.23	306.45	304.77	305.57	306.58	304.18	305.19	305.54	304.98	304.68
308.84	307.07	307.37	307.46	308.34	309.24	307.61	308.32	306.08	309.43	307.85	306.97	306.7	307.59	308.27	306.35	307.71	308.65	308.56	307.67	306.38	306.4	307.22	309.31	306.14	306.57	306.16	308.08	307.43	307.39	308.43	309.26	308.38	308.2	305.4	306.86	307.61	307.62	306.22	305.82	308.87	306.12	308.18	306.09	306.87	308.26	308.52	307.53	307.48	305.81
311.14	312.68	312.1	312.5	312.98	311.64	313.04	311.17	312.15	313.46	310.9	313.48	314.57	313.07	313.48	313.48	314.24	312.45	314.09	313.6	312.57	312.54	312.91	313.12	312.76	313.07	312.94	311.44	313.56	312.45	311.55	310	310.9	314.01	313.11	313.91	311.82	313.02	313.61	311.94	310.97	311.66	314.22	310.81	312.15	312.23	312.19	311.28	311.89	311.12
304.21	303.74	304.7	305.38	303.46	305.3	305.78	303.86	304.53	304.12	304.36	302.26	302.43	304.79	304.97	304.82	303.79	303.13	304.27	303.89	306.32	304.63	305.03	304.68	303.46	303.01	304.3	305.65	303.64	303.69	306.3	305.86	305.63	302.91	303.71	305.34	304.51	303.88	305.1	304.32	304.4	303.03	304.29	305.03	304.82	305.42	305.44	304.83	304.84	303.64
305.92	307.01	307.42	305.79	306.57	307.52	305.69	305.24	306.39	309.04	305.57	306.04	305.76	306.77	308.3	307.36	307.68	306.38	305.37	305.53	308.19	307.92	305.7	306.97	306.76	307.04	304.77	306.58	306.18	305.99	308.4	306.68	306.57	306.33	305.46	306.55	306.01	306.44	305.19	305.76	305.28	305.14	306.57	306.58	306.65	305.6	308.54	307.63	306.36	306.98
327.29	328.2	329.93	327.31	328.61	328.68	328.37	328.92	328.16	326.76	328.7	328.19	329.87	325.64	327.98	327.97	326.66	329.01	328.23	329.31	329.76	330.93	330.11	326.2	327.76	329.69	329.82	327.8	327.68	329.52	329.13	330.49	328.08	327.85	328.82	328.68	328.39	327.5	330	328.24	327.84	326.64	327.71	328.29	329.75	330.04	328.24	329.84	327.15	328.32
303.97	302.82	302.51	302.93	304.2	304.98	303.39	304.26	303.54	304.97	303.66	303.71	304.17	305.04	304.74	303.08	304.83	303.45	303.82	302.89	304.39	303.82	305.37	302.84	304.37	304.64	305.01	303.98	303.53	304.51	305.21	302.93	303.76	303.29	304.13	303.61	303.35	304.11	302.52	304.78	303.1	303.75	300.88	304.07	305.43	302.91	303.95	303.35	303.37	304.85
323.95	324.55	325.23	324.83	323.54	326.05	322.88	323.12	326.24	324.2	324.66	325.34	323.44	326.03	324.94	322.16	324.39	323.65	324.05	325.64	326.47	324.52	326.05	322.11	326.24	324.73	324.29	323.65	326.11	326.23	324.45	326.23	323.35	324.3	325.12	323.28	325.28	324.65	325.69	324.57	324.09	324.63	322.89	322.83	323.63	323.37	322.87	325.66	322.31	325.88
311.09	308.73	311.52	309.51	309.58	310.07	310.5	311.53	310.97	311.17	309.66	308.44	308.86	310.14	310.05	310.04	308.62	311.46	310.37	309.97	309.04	308.36	308.1	310.73	309.94	309.66	310.54	310.43	311.65	308.73	310.07	311.19	308.59	309.17	310.27	311.36	309.1	308.62	309.91	311.37	310.49	310.9	310.28	311.07	308.5	309.6	308.95	310.64	309	309.7
309.38	313.55	313.57	311.4	313.46	311.39	312.43	313.14	310.59	312.14	311.43	311.9	312.17	312.2	312.07	312.63	313.79	312.9	312.39	312.81	313.06	312.31	310.97	313.02	313.88	312.12	311.3	312.78	312.83	311.3	312.94	312.21	311.22	311.47	311.52	310.96	311.68	311.83	312.42	312.79	312.69	311.62	312.46	312.01	312.55	310.74	311.99	311.17	311.29	312.6
319.5	319.01	319.84	320.47	319.58	317.6	318.22	320.02	319.45	319.42	316.34	320.68	321.4	318.51	318.44	319.12	319.64	321.24	319.31	318.34	320.45	320.39	319.58	320.16	320.53	318.88	319.6	319.8	319.38	319.77	320.56	319.04	319.16	319.1	319.51	320.38	319.51	319.29	319.69	318.32	318.67	319.86	319.37	319.38	320.43	318.96	320.09	319.43	317.55	318.17
300.94	300.02	302.73	302.71	301.37	302.2	300.45	301.61	300.96	301.14	301.62	298.98	301.56	300.04	302.88	299.98	301.45	300.7	301.37	298.98	302.62	301.85	301.96	300.76	301.03	299.88	299.29	301.89	301.34	299.49	300.12	301.42	300.52	300.88	302.49	301.17	301.54	300.02	302.88	301.63	300.95	302.05	301.95	300.9	301.49	302.04	303.13	301.59	301.61	299.33
311.13	308.86	309.81	310.14	310.81	311.32	311.38	310.77	310.53	312.79	308.67	310.49	310.16	308.97	311.24	311.24	310.55	311.57	311.03	309.46	309.58	310.37	309.71	309.12	311.89	310.97	310.34	308.8	308.58	311.42	307.98	310.64	309.8	309.48	312.21	311.98	309	310.34	310.67	311.04	309.53	311.37	310.2	310.09	311.47	308.8	309.86	309.97	310.71	310.42
308.46	307.18	308.5	309.03	308.31	308.23	309.4	308.34	308.38	309.94	309.76	309.05	309.11	309.28	307.83	307.85	307.15	309.97	308.05	309.26	308.76	309.16	309.64	309.35	307.65	309.56	307.22	308.72	309.73	308.35	306.95	309.88	309.51	309.3	306.92	309.18	308.98	308.54	308.32	308.42	308.54	307.13	308.73	309.8	307.3	310.11	307.85	309.04	308.62	308.88
316.44	318.9	317.64	317.63	315.65	318.39	318	317.5	317.34	317.02	318.04	314.32	317.67	315.61	316.14	317.58	316.84	316.29	318.12	318.09	318.12	319.05	316.2	317.81	316.89	317.19	316.51	318.44	317.59	316.6	317.54	317.62	316.03	316.26	317.82	317.68	316.9	317.67	316.78	319.07	317.55	316.55	316.58	318.2	318.34	316.96	318.49	317.73	318.28	317.94
305.93	303.94	305.65	306.5	305.47	303.8	304.93	305.91	305.74	304.24	307.02	305.47	306.27	306.04	304.98	304.53	305.05	305.84	303.27	305.14	305.03	303.29	305.6	307.19	306.34	306	304.84	304.92	305.95	304.05	305.23	305.81	304.2	305.3	305.29	305.39	305.21	303.65	305.16	304.63	307.06	304.88	304.76	306.32	304.19	303.92	305.62	306.98	304.88	304.86
302.65	302.27	303.95	304.35	303.45	302.37	303.1	302.28	304.95	303.48	302.07	304.57	303.05	301.43	304	302.08	304.17	302.69	304.21	303.75	302.23	303.31	303.1	303.79	303.35	303.09	302.82	304.7	304.01	303.72	302.75	303.97	304.84	302.61	305.03	302.52	302.67	303.28	302.32	302.41	303.36	303.12	303.23	304.84	303.87	302.43	303.04	302.76	303.1	302.3
304.35	303.21	304.43	303.44	301.74	302.6	301.8	303.37	302.29	302.87	303.72	302.15	303.29	304.31	306.23	304.15	303.88	303.4	304.19	304.12	305.44	303.86	303.74	301.89	304.01	303.36	303.43	303.42	302.11	302.97	303.23	301.85	301.67	301.08	302.42	302.29	303.36	303.61	303.58	303.89	302.84	303.21	304.05	303.4	303.25	303.5	302.73	302.1	301.21	303.13
301.54	302.07	303.09	302.34	302.23	301.74	303.54	302.6	302.92	303.47	302.07	302.97	301.55	303.13	301.25	303.1	303.1	301.83	303.86	302.22	301.73	302.53	304.15	303.15	303.22	301.97	301.72	303.25	302.52	301.58	303.57	301.08	303.13	301.48	303.5	303.93	302.2	302.23	302.71	302.88	303.23	300.89	302.89	302.67	301.1	303.19	304.37	303.42	301.07	303.85
304.31	305.05	304.06	302.91	304.46	303.62	303.99	304.44	304.2	303.32	303.14	303.42	302.87	303.27	301.72	304.19	303.63	303.32	301.49	304.48	302.45	303.6	302.94	302.85	305.02	303.63	303.53	303.86	304.73	304.4	302.23	303.81	304.58	303.9	304.05	303.96	304.58	304.48	302.92	302	304.25	302.28	302.27	303.58	304.31	302.65	302.42	304.12	302.53	303.96
314.04	314.41	313.14	314.09	312.93	314.94	312.82	313.49	311.92	312.47	311.86	312.97	310.64	314.24	312.17	313.35	313.22	313.1	312.54	312.29	313.77	311.18	313.63	312.51	314.09	312.46	313.15	314.19	314.74	312.99	310.95	312.17	314.24	312.57	313.7	314.52	314.26	314.23	313.72	313.03	311.93	313.59	314.79	313.98	314.19	312.81	311.7	313.18	313.64	310.37
303.8	303.66	303.33	303.69	302.72	301	301.89	300.75	303.09	303.64	301.51	301.89	301.32	300.19	304.8	302.25	302.37	303.34	303.63	302.37	302.15	302.1	302.7	302.54	303.17	301.77	303.18	301.91	301.64	303.32	301.27	302.27	302.23	302.47	302.24	304.76	302.04	304.24	301.4	301.28	302.78	301.49	303.81	302.41	303.59	301.44	301.83	302.88	304.4	302.13
301.03	303.47	300.99	300.5	301.2	301.52	302.63	303.39	301.36	301.05	301.55	301.02	301.09	300.45	301.39	302.75	301.94	301.59	301.41	302.2	300.55	301.3	301.76	301.37	302.2	301.94	301.16	301.17	299.96	300.18	302.94	300.1	300.85	300.35	299.82	299.7	301.21	299.77	300.09	298.79	299.82	300.29	301.35	301.84	301.53	299.64	300.1	301.8	301.92	301.18
308.18	306.94	307.81	305.93	307.21	306.89	307.12	306.49	307.47	307.85	307.52	307.6	308.3	308.62	305.45	307.07	306.25	306.16	307.33	306.18	307.26	307.04	305.83	306.23	307.31	306.58	307.33	309.11	308.38	308.35	306.36	308	307.3	306.37	306.74	308.49	307.79	306.45	308.96	307.26	306.83	307.99	306.85	307.01	306.69	308.39	307.69	307.55	306.27	309.15
303.77	304.71	304.3	303.97	304.07	303.84	304.73	304.84	305.88	305.1	303.23	302.01	303.69	304.43	303.02	304.25	303.97	305.13	304.37	304.5	305.36	304.74	303.32	304.48	303.93	303.55	304.91	304.28	302.98	305.07	304.45	303.1	304.09	305.66	305.5	305.85	304.56	302.92	305.91	303.92	304.38	304.1	304.68	304.01	304.48	303.45	304.75	303.76	305.19	304.26
294.06	294.08	295.12	295.67	295.7	295.96	293.86	295.54	295.16	294.64	296.18	295.21	295.62	294.65	294.14	295.64	293.59	296.38	295.59	294.19	295.22	294.89	296.1	293.39	295.07	295.81	296.22	294.2	294.41	294.65	294.56	295.32	295.77	293.44	295.29	293.45	295.19	293.43	292.91	294.49	295.48	295.65	295.62	296.41	295.75	295.86	295.16	296.09	294.27	294.41
308.46	311.87	307.9	306.96	306.75	308.25	309.95	310.94	307.24	309.04	310.48	311.24	309.71	308.02	307.46	308.75	308.42	309.74	309.4	307.3	308.79	311.51	308.64	306.5	309.14	307.62	308.14	309.25	309.16	309.34	308.72	310.83	308.15	309.98	309.19	310.32	307.9	308.15	310.22	310.38	308.32	308.49	309.04	308.29	308.78	308.57	309.58	309.54	307.92	307.68
325.23	324.67	324.22	327.33	326.81	325.77	326.17	324.25	324.8	324.1	325.54	323.52	325.64	325.04	324.22	324.44	324.57	324.56	325.59	324.38	324.91	324.99	326.61	322.82	324.82	325.55	325.55	324.64	326.39	326.9	325.19	326.71	324.26	325.31	323.85	325.44	325.89	326.13	324.56	323.66	324.94	324.26	325.62	325.23	323.94	325.74	324.76	325.38	324.78	325.94
310.29	310.27	308.02	308.31	309.05	309.16	310.16	309.59	311.07	310.82	309.18	310.15	308.54	309.56	309.59	309.47	310.57	310.51	309.45	311.03	308.39	310.9	309.84	309.01	309.73	309.74	309.92	309.7	309.46	309.8	309.35	309.2	310.25	309.32	308.73	309.99	310.24	309.87	310.17	309.61	309.71	309.35	309.07	308.97	308.53	309.44	308.55	310.54	309.01	308.76
319.03	317.76	318.35	318.4	319.57	318.48	318.98	318.92	318.39	318.55	317.85	318.97	318.38	319.64	318.54	320.32	318.71	319.66	318.28	318.03	319.84	318.92	317.11	319.1	318.89	319.45	319.15	317.53	317.46	318.9	318.76	318.91	318.02	318.27	318.36	317.52	318.98	317.57	317.61	316.78	319.2	317.92	318.86	317.68	317.83	319.12	319.14	320.92	318.69	319.21
302.29	303.08	301.79	302.98	303.61	303.44	303.09	302.55	302.7	302.65	303.92	302.54	302	301.15	302.22	302.25	304.01	302.51	302.19	303.83	302.43	300.97	301.96	303.21	301.24	301.91	304.01	303.78	301.61	303.31	301.89	302.22	303.04	302.31	302.85	302.96	304.57	300.8	304.57	303.22	303.55	302	302.5	303.16	301.78	301.75	303.38	300.34	301.16	302.35
305.67	303.9	304.92	303.3	305.13	304.83	304.5	303.16	307.36	306.57	305.96	307.3	307.28	305.17	305.94	305.65	304.74	304.66	307.23	304.13	306.04	304.64	304.96	303.83	306.45	305.18	303.53	307.23	305.02	306.17	305.29	305.46	305.94	304.34	307.76	306.37	304.38	303.11	305.71	305.11	303.74	305.56	305.86	304.69	305.15	304.75	305.36	305.46	305.03	303.37
327.28	327.99	327.78	326.53	327.32	329.53	329.46	328.11	327.74	329.92	327.46	329.09	327.85	327.42	327.23	325.66	328.38	327.09	327.77	327.76	328.03	326.95	326.61	328.75	327.26	328.06	327.38	328.16	328.62	327.82	327.49	327.19	326.84	329	325.31	327.87	327.78	326.22	327.97	327.23	329.27	327.4	329.68	329.71	327.28	327.11	327.31	328.75	327.88	329.31
315.04	313.57	314.53	314.4	315.01	315.24	311.98	315.16	313.9	315.17	314.85	314.89	315.15	314.66	316.66	315.44	314.45	313.82	313.14	316.36	314.47	314.43	314.08	313.57	316.5	315.71	315.41	316.02	313.76	313.09	315.03	315.39	315.33	315.39	315.08	315.39	316.77	314.33	314.94	314.66	315.59	314.81	315.07	315.03	315.34	314.73	314.49	315.5	314.5	314.39
308.9	310.12	309.53	309.16	308.9	310.28	307.88	309.2	309.19	309.47	310.75	310.14	309.31	310.44	309	310.55	308.18	311.38	310.93	309.56	310.29	310.24	311	309.68	310.43	309.7	309.62	309.78	309.68	309.07	310.21	310.03	311.51	308.76	311.54	309.53	310.44	309.2	310.4	309.66	308.82	308.75	309.09	310.25	310.68	310.82	309.64	309.34	309.63	311.04
309.28	309.96	309.99	308.47	309.64	308.18	310.18	311.26	308.26	309.91	310.22	309.69	308.8	311.11	309.8	310.51	309.48	311.72	310.39	308.81	311.24	309.79	310.14	310.06	309.29	310.51	308.64	308.96	309.78	308.61	307.72	308.8	309.14	308.74	309.16	310.42	309.91	309.31	311.19	310.69	309.06	310.48	311.56	310.78	311.79	308.86	310.42	310.13	311.67	308.97
305.6	303.22	301.89	304.88	303.9	302.86	303.64	304.24	303.75	302.79	304.07	302.92	302.55	303.18	303.27	301.5	303.62	302.92	303.11	303.9	302.43	302.72	303.7	301.92	303.95	301.26	304.85	304.36	303.11	302.5	301.87	303.52	302.54	303.55	304.05	303.03	302.23	302.23	304.91	303.29	302.35	302.93	302.6	303.2	304.93	303.38	302.33	305.37	302.18	304.85
325.64	324.43	324.29	324.35	324.24	324.56	326.62	324.57	325.5	325.99	324.67	324.16	324.7	323.24	325.23	323.77	326.22	326	324.64	327.84	325.81	324.83	326.02	324.03	323.8	323.71	324.06	325.74	324.25	325.06	324.63	324.51	326.23	324.56	324.79	324.84	325.23	324.86	324.78	326.29	324.93	324.62	321.78	324.06	324.88	323.82	323.87	325.29	325.38	324.13
327.61	326.92	329.34	329.5	327.75	327.55	328.71	328.07	329.23	327.66	327.76	327.39	327.1	328.39	327.29	327.13	326.41	327.23	329.44	327.82	329.06	328.5	328.35	328.82	327.03	328.2	327.4	327.74	326.77	327.16	328.49	328.03	329.03	327.21	325.95	328.99	326.92	327.24	326.18	328.95	328.47	328.01	327.26	327.3	328.38	328.02	327.91	326.63	325.33	329.09
301.73	303.82	303.84	303.12	302.94	302.82	303.92	302.49	302.65	303.19	303.35	303.86	302.26	302.75	302.66	301.52	303.26	302.05	302.32	303.6	301.36	303.53	302.35	303.56	301.91	302.59	302.97	303.16	303.93	302.43	303.04	302.72	304	302.51	302.7	300.56	303.52	301.27	302.4	302.51	301.25	300.48	302.42	302.22	302.87	301.01	302.46	303.75	303.82	301.84
304.95	304.13	302.41	303.25	305.06	303.84	303.45	302.47	305.45	303.07	303.27	304.15	303.13	304.41	304.22	302.64	304.73	304.85	303.94	302.66	302.59	305.16	303.65	301.69	304.18	302.83	303.81	302.34	303.85	305.76	304.93	304	304.02	303.74	303.68	303.94	303.54	303.64	303.54	303.98	305.42	302.92	304.53	302.99	303.56	304.06	302.65	303.97	305.31	304.52
312.81	313.67	313.36	314.18	314.16	313.58	315.19	314.96	312.64	315.48	314.32	314.98	313.01	313.84	314.65	314.32	312.57	312.81	313.69	314.32	313.17	315.12	313.4	314.21	312.95	314.88	312.36	311.48	313.69	314.97	314.09	315.95	312.9	313.6	312.28	314.84	315.21	312.39	313.99	312.86	313.32	313.86	313.33	312.39	312.69	314.02	312.92	314.31	312.61	314.63
300.63	300.98	300.62	300.14	302.1	301.47	302.44	300.9	301.04	299.57	300.5	299.92	301.16	300.18	301.17	300.49	302.18	301.16	301.26	301.88	302	300.81	301.2	301.31	302.16	301.54	301.8	300.56	300.73	302.44	300.62	299.08	300.16	301.25	299.23	300.98	299.68	300.3	301.05	299.3	301.19	301.75	300.63	299.67	301.22	301.72	302.24	299.39	299.64	300.88
294.76	295.12	294.05	294.62	295.13	295.94	296.45	295.99	294.57	294.26	294.32	295.47	295.75	293.22	294.54	296.15	295.07	295.45	295.2	293.93	294.7	296.07	295.95	295.62	296.82	296.71	295.7	295.6	293.92	294.04	295.19	293.58	294.45	294.94	294.92	294.12	295.27	295.06	294.16	295.52	295.21	293.27	294.22	296.43	295.29	295.65	293.97	293.15	292.97	294.65
313	312.85	312.03	314.79	312.78	314.8	314.45	311.59	310.88	311.99	312.13	313.54	314.74	313.28	312.66	312.66	312.9	314.31	313.04	314.13	311.5	312.82	310.88	310.78	313.64	311.67	312.88	313.13	314.42	313.34	313.44	313.04	313.62	311.88	313.51	312.82	310.87	312.24	313.13	313.46	312.66	313.07	314.09	314.08	313.26	313.91	313.32	312.97	312.94	313.44
306.11	306.85	306.42	307.89	306.42	307.06	306.79	307.16	306	305.69	304.37	306.29	306.81	305.71	306.49	305.33	308.25	305.39	305.68	307.58	306.5	306.57	306.04	307.23	306.62	306.86	306.98	307.06	306.9	307.48	305.23	307.01	306.79	306.24	305.93	304.96	306.28	307.04	306.28	306.68	305.92	307.16	304.82	306.45	306.47	304.69	305.03	306.05	307.27	306.21
314.5	315	311.97	316.56	314.16	314.53	313.36	314.49	315.41	313.59	315.76	313.84	315.39	315.06	315.8	312.22	315.22	315.32	312.58	315.7	316.36	315.23	314.06	313.93	314.48	315.8	315.06	315.81	314.43	315.75	314.79	315.98	313.79	313.72	313.34	315.48	314.36	315.82	315.24	315.43	314.61	315.21	314.58	315.74	314.67	315.15	314.79	313.32	314.96	312.69
316.36	316.54	316.01	316.74	316.69	317.97	314.9	314.81	316.45	315.25	316.11	316.37	316.47	315.03	315.72	315.64	315.51	316.21	316.44	315.51	315.67	316.27	314.18	315.35	314.54	317.2	315.23	315.95	315.13	315.1	316.45	315.4	317.04	315.97	315.07	315.75	317.2	314.07	315.19	315.28	316.52	316.16	315.73	317.25	317.27	314.76	315.65	317.6	315.95	314.74
298.24	297.29	295.29	298.52	296.25	298.01	297.26	294.91	296.95	294.69	295.02	297.82	296.78	296.58	295.23	296.34	298.65	297.46	296.22	297.21	297.31	294.69	297.65	297.03	294.84	297.22	297.85	296.76	294.42	297.25	296.12	295.25	298.68	296.31	296.07	296.73	296.25	297.26	295.9	297.73	295.84	296.15	296.79	295.16	297.13	296.35	298.52	295.87	297.35	297.07
320.3	317.94	320.15	316.85	319.55	318.17	317.63	318.19	319.45	318.37	317.24	317.92	318.26	318.21	319.89	319.76	318.25	317.79	319.85	319.84	319.61	320.14	318.29	316.87	318.05	319.68	319.78	317.07	317.4	318.13	319.17	318.61	320.54	318.14	319.27	318.34	318.38	318.7	320.15	318.45	318.76	319.85	318.07	319	318.67	319.09	317.31	318.17	320.26	319.75
305.78	304.5	308.89	304.85	304.81	305.81	305.04	307.43	306.14	305.32	305.85	305.93	307.79	306.17	305.51	306.77	307.11	306.11	306.92	305.48	306.31	306.54	305.3	304.89	306.64	308	305.25	307.56	304.26	305.25	306.13	306.15	308.32	307.09	306.28	305.21	305.01	304.15	307.5	305.43	304.48	307.43	304.86	306.25	305.29	306.53	305.9	305.9	307.09	308.08
326.95	327.76	325.44	328.7	328.9	328.18	327.15	325.7	327.21	327.2	326.66	327.63	328.5	327.57	325.26	327.44	326.68	326.28	326.99	326.08	325.94	327.17	329.32	326.79	326.79	327.6	327.79	326.31	328.02	325.26	325.12	327.72	326.12	326.81	325.33	326.64	325.42	326.12	327.57	327.4	327.14	325.6	326.55	325.65	327.77	327.51	326.28	326.71	324.71	328.48
305.6	307.04	304.25	305.91	303.54	306.69	304.7	305.24	305.48	304.13	305	304.67	304.91	305.58	303.03	305.55	302.67	305.58	303.53	304.15	304.53	301.61	303.66	303.45	304.31	303.87	303.39	302.13	305.35	303.9	303.63	304.94	304.43	303.33	305.24	302.6	304.33	305.42	305.68	305.19	304.01	305.2	305.02	302.04	304.29	304.52	303.15	304.8	305.25	303.32
306.81	308.02	306.79	306.3	305.83	307.91	305.68	306.96	306.47	306.1	306.74	306.28	308.4	305.69	307.11	304.79	306.95	304.79	306.59	307.22	306.88	305.33	305.09	305.96	305.91	309.01	307.99	307.71	306.13	307.72	305.39	306.45	307.55	306.02	305.2	305.11	307.65	306.03	308.03	308.05	304.74	306.74	306.14	306.72	304.3	306.16	305.89	306.48	307.31	309.33
311.14	312.83	312.17	312.41	312.11	310.67	312.33	311.11	311.64	312.17	310.91	311.68	311.19	312.18	312.96	311.45	313.01	311.79	310.27	313.57	310.95	313.53	311.65	310.79	310.5	310.65	312.78	310.57	312.25	311.04	311.4	312.23	311.01	310.63	310.66	312.85	312.15	310.57	310.84	311.55	312.46	311.87	310.69	312.62	311.11	311.36	312.7	313.46	310.15	312.12
318.71	318.42	317.77	317.29	319.21	317.48	317.77	318	318.26	317.14	317.55	317.17	318.54	317.59	316.86	317.4	317.76	316.31	317.98	314.85	319.36	319.31	317.28	314.96	316.36	318.01	315.96	317.08	316.41	317.82	318.91	314.78	317.04	318.79	318.1	319.71	316.41	318.35	316.98	316.22	315.49	316.18	317.09	316.82	318.23	315.85	317.21	315.94	318.43	318.27
310.58	310.24	308.9	311.6	310.57	312.68	309.53	309.41	310.24	311.38	311.47	310.61	309.67	311.56	311.55	310.69	310.83	310.06	310.58	310.71	310.75	309.08	310.15	313.12	310.56	310.74	309.37	309.96	310.28	309.32	311.2	309.17	310.58	308.83	311.93	311.57	310.87	311.76	310.39	312.51	311.93	312.71	313.12	310.74	311.03	311	310.51	311.74	310.55	312.95
296.58	298.65	296.13	296.07	297.58	295.95	296.38	297.05	294.48	297.71	295.9	295.81	296.92	298.27	297.72	295.92	296.67	297.59	296.81	297.98	296.8	295.3	296.08	296.45	296.84	298.35	298.26	295.89	297.96	297.58	298.42	296.41	296.18	296.15	296.4	296.89	295.23	297.98	297.23	297.62	296.39	296.27	295.93	297.31	297.39	297.27	295.74	296	298.2	297.71
308.75	309.82	311.38	310.75	310.25	310.27	307.58	311.38	311.51	311.48	311.1	311.99	309.7	310.33	310.25	310.63	311.56	310.26	309.89	310.95	310.77	311.1	310.33	310.38	309.64	311.64	309.32	311.18	310.87	311.71	309.67	311.11	310.37	313.13	312.04	309.39	311.4	309.53	309.94	309.91	311.38	310.87	312.58	311.17	310.69	310.96	308.55	312.14	311.26	310.47
304.58	305.7	304.75	302.97	304.46	304.32	302.34	303.7	304.47	304.64	306.75	303.58	306.26	305.59	301.44	303.99	303.25	302.99	304.97	302.95	302.44	304.7	302.77	303.33	303.11	304.84	302.91	302.56	303.87	304.96	301.75	303.48	304.21	304.02	303.4	304.14	303.92	304.65	304.51	303.67	302.41	301.74	302.49	304.43	304.32	301.19	304.6	304.83	303.48	303.2
304.98	305.56	305.04	302.85	304.66	304.95	303.51	303.57	302.72	303.78	306.15	305	305.48	303.69	305.44	304.43	303.71	304.79	303.04	304.91	303.43	303.72	304.22	302.63	302	305.06	304.85	307.91	303.26	304.26	306	305.03	302.59	303.25	304.04	302.73	304.19	304.16	303.33	303.63	304.86	305.76	305.67	304.18	303.4	305.99	305.76	304.76	304.87	304.68
317.34	317.16	315.49	316.23	315.87	315.97	316.55	316.38	317.34	318.47	319.24	317.25	317.74	319.81	317.06	318.08	318.09	316.21	317.53	317.94	315.68	315.79	317.07	315.85	318.18	318.4	316.11	316.69	316.15	317.38	318.14	317.8	317	316.37	317.22	317.14	318.35	316.92	317.91	316.14	316.9	317.6	316.62	318.03	315.33	317.89	317.91	316.93	319.32	317.6
319.62	315.97	316.17	317.26	315.78	317.86	315.81	317.61	317.38	316.56	317.67	317.26	317.16	317.67	316.85	318.73	315.89	317.15	317.25	315.94	317.74	317.06	315.88	317.81	317.6	319.11	317.69	317.93	318.89	319.2	317.56	316.34	317.83	316.63	318.65	316.44	318.56	315.88	315.55	316.74	315.9	316.75	317.43	318.15	319.14	317.26	318.1	318.27	317.56	317.06
295.36	292.95	293.65	294.24	294.64	294.19	295.33	295.02	295.15	295.56	294.56	294.68	295.68	292.96	296.12	294.27	296.09	296.04	295.69	295.7	294.71	294.05	295.6	295.86	295.46	293.48	292.96	294.47	294.38	293.7	295.3	294.23	296.09	295.45	294.37	294.52	294.66	293.42	293.98	295.87	294.65	296.06	293.35	296.25	294.74	294.45	295.56	294.12	296.22	296.3
314.61	315.61	315.29	315.88	315.93	314.73	314.26	316.33	316.94	315.55	313.34	316.93	314.14	316.57	315.71	316.74	316.8	317.3	315.63	317.79	315.76	315.9	314.8	314.18	315.92	316.09	315.17	315.01	315.55	316.92	315.05	316.71	315.64	316.26	316.21	317.31	316.3	316.39	315.29	315.05	316	316.13	316.08	314.22	315.44	316.49	314.5	317.03	313.38	315.56
310.58	311.26	311.44	312.5	311.45	312	312.41	310.94	312.37	310.76	311.09	311.06	311.53	311.6	311.66	311.78	311.03	309.83	310.76	311.98	310.97	312.88	309.15	311.09	312.29	312.12	310.04	310.92	310.47	309.93	312.07	312.39	313.32	310.66	310.6	312.33	311.97	312.29	311.53	311.45	312.77	311.47	313.15	310.15	311.25	310.2	312.6	310.09	310.4	311.92
299.23	302.56	299.87	302.29	300.04	300.49	300.54	300.04	300.21	301.65	299.7	300.33	301.19	299.84	301.18	299.19	299.99	301.71	300.84	301.96	301.81	299.92	299.44	300.74	301.1	300.26	299.71	300.51	300.7	300.55	301.29	300.06	300.74	299.04	301.3	301.06	300.1	300.87	300.6	302.25	300.01	300.94	301.41	301.66	302.92	301.16	301.46	301.99	300.37	300.25
303.66	302.06	302.9	303.27	304.08	303.25	303.28	302.5	304.85	301.79	302.82	304.84	303.39	303.33	303.76	302.69	302.55	304.56	304.64	303.6	304.65	302.24	302.44	301.68	304.77	302.25	303.81	304.3	305.09	302.43	304.52	303.97	304.24	303.07	302.54	302.17	303.09	304.37	304.6	302.22	303.41	303.89	304.15	304.44	305.58	302.07	304.16	303.7	303.34	303.52
293.04	293.77	293.31	295.11	293.7	293.67	294.45	294.62	293.62	293	293.58	293.65	292.12	293.98	293.55	291.22	293.05	294.16	293.6	293.73	295.6	293.77	294.57	294.08	297.78	293.25	293.63	294.31	294.97	292.38	294.39	293.29	292.84	293.21	294.24	293.46	294.14	294.57	293.79	294.61	293.09	295.07	292.11	294.13	294.06	294.7	295.25	293.96	292.72	294.43
305.59	306.35	305.42	305.85	304.51	304.07	305.73	304.97	302.83	304.68	304.68	304.3	305.84	304.38	305.74	304.09	306.59	306.75	304.09	305.14	306.05	305.35	304.17	304.65	306.06	304.77	306.82	304.63	307.02	304.72	306.15	305.56	303.7	306.02	304.23	306.9	304.81	306.95	307.2	304.68	304.71	304.26	305.17	306.62	304.59	304.69	305.03	306.75	304.07	305.38
318.47	318.59	320.54	318.42	319.05	319.02	319.74	319.06	317.28	318.49	319.07	319.58	318.74	319.03	319.16	321.62	320.16	320.41	318.45	318.85	319.27	320.7	319.56	318.54	320.73	319.65	318.86	320.44	317.86	320.77	319.72	321.46	319.98	317.87	318.84	319.29	320.34	318.98	321.29	320.78	318.78	317.72	320.4	320.36	320.65	319.67	318.05	318.07	321.75	319.35
312.79	314.52	314.12	314.09	315.29	314.28	314.5	314.18	314.33	313.64	312.96	315.03	315.6	312.68	313.36	314.75	312.1	313.97	315.27	313.58	314.62	314.55	314.86	315.02	313.14	312.72	315.59	314.75	313.47	313.83	313.53	314.92	313.43	314.55	314.67	313.76	313.8	313.87	314.01	313.66	314.57	313.7	314.31	312.16	314	314.43	312.26	312.47	313.71	312.49
314.66	314.43	314.37	315.98	314.03	313.21	314.51	315.99	312.9	313.36	313.41	314.87	315.68	313.83	314.72	313.69	315.24	315.53	312.85	314.77	315.57	314.42	315.68	315.73	317.47	313.87	312.98	315.2	314.88	316.13	314.11	315.03	314.31	316.74	315.79	315.45	316.39	315.61	314.63	315.71	314.7	315.17	315.7	315.6	315.09	314.63	313.72	316.29	314.94	313.98
316.46	313.81	315.18	315.19	313.46	314.5	315.88	313.67	314.91	315.27	314.89	314.37	313.85	315.73	313.54	315.77	314.76	315.23	314.81	315.47	314.84	313.34	315.45	314.36	314.17	316.14	316.15	314.62	315.15	315.77	317.76	314.98	314.89	313.9	313.05	316.6	314.73	313.5	314.66	315.23	314.76	313.04	315.94	315.83	314.85	316.53	315.16	315.99	314.32	316.21
307.04	303.82	305.98	304.61	304.94	306.21	306.49	305.77	304.25	305.57	305.64	306.26	308.18	306.15	305.13	306.35	305.59	305.3	304.42	304.03	305.17	305.26	306.23	305.01	305.23	306.01	306.49	306.49	302.84	306.3	304.35	305.25	306.03	309	306.3	304.65	305.96	304.52	303.97	303.99	306.37	306.08	306.09	304.44	304.44	305.71	305.5	305.1	306.74	304.44
313.75	314.41	314.9	314.79	316.05	316.52	313.98	314.72	315.45	315.66	312.9	314.57	315.42	315.34	315.61	314.84	313.33	314.8	314.98	314.48	313.44	314.48	315.11	316.56	315.74	314.11	313.54	315.22	316.93	315.61	313.86	314.13	316.17	316.26	314.42	315.86	314.9	315.45	315.36	315.37	314.63	314.2	315.13	314.15	315.91	315.27	317.18	315.66	314.01	314.85
302.03	303.97	304.51	303.66	303.01	305.14	304.79	302.76	302.64	305.5	301.87	303.93	303.31	300.66	303.37	303.32	303.91	304.19	304.03	303.91	303.88	303.76	303.06	304.35	302.32	305.8	304.07	303.45	301.73	304.08	304.33	302.76	303.17	302.09	300.33	305.13	304.74	303.52	301.6	303.71	302.48	302.14	303.69	304.01	303.35	303.47	303.76	304.09	303.4	302.04
309.09	309.24	309.68	307.64	309.19	309.08	309.21	306.91	308.74	308.25	308.52	308.71	308.03	307.98	307.85	309.61	309.57	307.88	308.63	310.07	309.28	308.24	310.06	308.81	308.63	308.73	309.17	308.25	308.38	310.86	309.96	308.17	309.76	307.54	308.53	308.9	308.79	310.19	309.51	306.34	307.41	310.06	310.06	309.3	308.63	309.6	307.81	308.84	308.92	310.46
306.63	306.56	304.53	308.08	306.49	305.63	306.22	306.3	307.74	305.47	307.29	306.9	305.56	307.86	306.05	304.85	306.16	305.59	305.18	305.56	306.33	305.48	305.52	305.89	306.42	305.98	305.72	306.5	306.15	306.42	308.02	304.46	306.32	306.25	307.83	304.64	306.54	307.81	306.08	305.31	305.77	305.08	306.39	306.63	306.35	306.12	307.53	307.07	304.96	306.54
307.08	307.05	306.55	305.37	307.12	305.88	307.74	307.61	307.07	308.62	308	308.87	307.43	307.95	306.33	308.05	305.5	307.98	305.19	306.85	306.58	308.91	307.73	305	307.29	305.24	308.13	309.46	307.05	308.26	305.87	308.22	308.33	307.25	306.5	305.14	308.83	307.45	308.27	308.39	306.18	307.47	307.65	307.42	307.2	306.81	306.94	308.33	306.73	306.16
302.91	304.58	304.79	304.05	302.85	303.82	301.88	304.8	303.96	304.75	304.85	305.58	304.24	305.34	303.92	304.43	305.08	302.83	304.69	304.17	304.39	303.45	305.01	304.59	305.03	305.9	304.61	304.49	304.05	304.46	304.27	304.16	305.34	303.69	304.52	304.33	305.56	301.72	305.69	303.54	305.34	305.08	304.84	304.13	302.35	304.58	305.35	304.87	305.23	304.31
309.55	311.76	311.03	310.99	310.66	309.95	310	310.02	310.83	309.63	311.52	310.29	310.32	309.66	311.67	311.92	308.37	308.52	310.88	311.27	309.52	312.22	310.67	310.38	308.66	310.39	310.46	310.27	309.42	308.95	310.02	310.03	310.24	309.82	310.02	311.02	309.32	310.12	311.38	311.81	309.24	310.89	313.25	311.91	309.87	310.26	309.58	309.81	311.09	310.61
317.59	319.74	319.2	318.54	316.78	317.33	317.52	316.17	316.91	318.53	317.98	319.94	318.95	317.18	318.06	318.46	319.77	318.82	319.34	317.02	318.39	316.46	317.9	318.77	318.75	316.55	316.8	319.12	315.69	318.49	317.71	317.2	319.53	317.25	317.25	318.93	318.4	317.6	317.1	317.91	317.59	319.21	319.47	317.53	318.54	319.22	317.87	318.02	317.29	318.58
324	324.83	325.64	324.05	323.05	325.75	323.9	322.78	324.1	324.54	325.99	326.33	323.41	324.58	324.69	323.89	323.91	324.26	324.63	324.25	324.78	324.69	325.49	325.74	325.25	323.85	324.87	324.58	324.22	325.91	324.57	325.05	324.8	324.9	324.47	323.63	323.62	326.7	324.34	324.83	325.01	324.44	323.47	324.24	323.11	323.67	324.4	324.15	324.53	324.4
317.36	319.28	318.3	318.89	317.62	319.74	317.09	318.2	318.69	318.07	319.1	318.29	318.54	318.06	318.36	316.7	318.6	319.06	317	318.23	317.27	317.26	317.7	317.36	319.17	318.48	318.42	318.4	316.72	318.15	318.96	318.91	317.13	317.69	318.22	318.51	318.19	317.64	319.07	318.62	319.15	318.1	317.9	318.95	318.26	317.26	321.03	317.66	318.19	317.16
306.72	304.87	304.05	304.28	304.68	304.4	304.64	303.86	305.76	306.93	302.5	303.42	304.65	304.52	305.34	305.95	304.31	304.91	306.68	304.84	304.07	303.95	306.52	304.57	305.76	304.37	304.8	304.3	305.43	302.35	301.91	305.58	303.63	303.97	304.97	303.71	303.84	305.21	305.81	306.25	303.93	305.07	304	304.38	307.39	304.32	304.11	306	303.71	305.69
304.75	304.33	303.97	305.24	304.69	305.03	304.97	305.95	303.91	303.58	304.02	303.89	303.51	304.62	304.24	304.37	303.78	304.07	303.43	303.79	304.43	304.13	303.53	303.11	303.08	305.37	303.63	304.24	304.22	304.44	304.6	304.38	305.02	304.77	303.86	305	303.96	303.25	304.64	305.42	304.63	304.13	305.81	305.22	303.34	302.95	303.69	305.07	302.18	304.42
301.3	298.9	299.91	299.92	298.84	299.47	300.62	299.74	299.06	301.65	298.32	300.43	299.72	300.34	299.08	300.69	300	300.75	300.59	300.3	298.69	299.98	298.75	298.42	300.28	299.34	298.82	299.63	299.65	300.67	298.36	299.13	301.12	299.51	299.71	299.32	300.11	297.76	300.23	298.5	299.11	298.45	301.23	299.56	298.7	300.38	300.44	299.44	299.02	299.05
303.8	305.66	302.25	304.01	304.44	304.47	301.84	303.71	301.89	305.69	304.98	304.95	303.3	302.88	303.61	303.77	304.12	302.44	304.14	304.72	303.71	304.12	302.29	302.86	304.84	303.04	305.54	303.1	303.71	302.76	304.62	304.56	303.47	304	303.47	303.65	302.15	303.5	302.46	302.94	304.07	302.53	303.09	303.89	304.53	305.02	301.03	303.33	304.3	304
307.21	306.87	306.72	305.01	306.18	307.14	309.46	305.51	306.87	307.12	306.89	305.81	306.04	307.3	307.63	307.05	306.64	306.85	305.41	306.49	305.13	306.76	308.22	305.72	307.7	307.01	307.55	305.14	307.96	306.99	305.43	307.04	307.04	306.71	306.97	306.55	307.33	306.47	306.31	307.35	308.02	305.5	305.51	305.71	307.88	308.12	307.64	306.46	306.03	306.83
304.75	305.88	305.13	306.07	305.86	306.35	306.12	304.82	306.97	305.62	303.64	307.29	304.72	304.71	304.51	305.36	306.16	305.82	304.04	306.5	304.71	305.71	306.87	303.21	303.39	304.64	304.35	304.02	304.59	304.83	307.56	305.07	305.29	305.37	306.13	303.95	304.57	306.3	306.16	305.54	305.18	304.49	306.42	304.96	305.22	305.56	305.13	303.74	306.39	306.32
314.54	315.17	316.08	316.86	314.41	313.51	315.23	315.43	314.56	314.81	313.92	314.85	314.68	314.69	314.17	316.76	314.13	313.41	314.52	314.25	315.19	314.07	315.23	314.92	315.21	314.92	315.49	314.48	315.01	315.21	314.1	314.93	315.43	314.21	314.56	315.59	316.47	315.17	314.39	313.51	316.08	315.02	312.63	315.72	313.35	315.14	315.04	317.04	315.05	314.6
327.75	329.27	327.08	326.53	328.48	326.28	327.09	327.3	328.74	328.72	330.71	327.67	328.78	328.58	327.18	326.92	326.2	327.92	326.75	328.85	327.89	328.47	329.18	327.8	328.61	329.54	327.44	328.96	327.92	326.57	325.49	328.92	327.12	327.06	328.92	327.37	328.91	328.17	327.11	327.5	328.88	328.51	328.29	329.6	326.81	328.76	326.94	326.64	327.96	328.18
301.08	302.85	304.88	302.67	302.11	300.92	303.71	302.14	302.31	302.12	302.14	300.74	302.18	303.72	304.86	301.83	302.18	303.97	300.4	301.47	302.91	301.82	302.3	300.9	302.78	303.56	302.88	302.66	302.77	303.39	302.63	301.27	304.65	302.89	303.13	302.62	304.9	301.26	303.16	301.62	303.35	303.43	303.51	302.16	302.49	304.88	301.68	302.85	302.51	302.2
317.02	315.36	316.03	318.3	316.46	316.94	317.86	316.78	317.88	315.85	317.28	315.87	317.58	316.7	317.75	316.97	317.32	314.48	316.97	317.93	317.81	316	315.83	318.7	315.63	317.75	315.86	317.78	316	317.3	318.08	315.75	318.52	317.87	316.76	317.92	317.02	317.44	318	318.55	316.17	317.91	317.47	318.46	317.59	318.58	319.74	317.04	317.61	316.03
311.04	312.05	312.41	311.36	311.47	310.72	310.97	311.53	313.55	311.76	311.59	311.32	313.07	311.64	311.34	310.23	311.36	312.29	309.49	310.52	311.54	312.05	312.43	311.4	312.47	310.54	313.76	312.15	312.3	311.58	310.24	311.47	311.71	313.03	311.07	309.86	310.75	312.81	311.44	311.65	310.7	312.91	311.63	309.81	310.47	313.2	311.59	311.43	310.28	312.01
310.88	309.92	312.5	310.77	311.41	310.55	311.86	311.08	309.25	312.56	311.66	311.59	310.98	312.79	309.5	312.05	310.28	310.4	310.97	312.42	310.2	312.45	313.34	312.87	312.76	310.22	309.95	311.82	313.13	311.75	311.97	311.88	310.97	313.71	311.65	310.48	311.91	311.81	311.83	311.31	310.02	309.26	313.1	311.78	312.09	310.41	310.44	313.31	312.77	312.06
300.56	301.27	302.23	302.45	301.99	300.86	303.22	302.27	301.28	299.81	301.02	299.77	301.52	302.07	303.57	301.56	300.73	301.74	301.59	301.74	301.28	302.09	301.62	302.78	300.81	300.33	302.56	300.59	300.45	300.37	300.88	303.64	300.5	301.09	300.07	301.48	302.12	299.93	300.13	300.75	300.17	301.3	301.67	301.11	300.42	301.89	301.93	299.27	299.23	300.92
327.38	328.65	328.06	326.88	329.18	328.95	327.38	327.3	327.99	329.23	327.23	328.62	328.59	326.84	327.84	328.93	327.15	327.53	328.04	327.79	327.31	329.12	327.14	327.93	328.84	328.9	327.07	328.67	326.27	327.83	327.75	329.39	326.15	328.24	328.82	327.63	327.72	328.9	328.7	327.53	326.5	328.47	327.75	329.13	328.94	326.15	326.59	327.15	328.63	326.42
306.69	305.21	305.16	305.18	306.35	305.01	305.35	307.67	308.01	305.72	306.38	304.18	305.93	304.25	304.99	306.82	306.19	304.94	304.81	305.67	305.43	304.35	303.74	304.91	304.81	304.49	305.29	306.36	305.14	306.3	305.17	306.25	304.99	304.45	306.39	306.22	306.48	305.48	305.57	306.37	303.8	304.07	305.19	305.8	306.42	306.22	304.29	305.04	304.99	306.24
316.93	315.71	314.43	316.39	316.29	315.55	315.19	316.08	314.5	315.68	315.62	317.6	317.11	314.41	314.44	316.3	315.11	314.96	316.04	315.76	316.16	315.57	316.14	316.18	315.36	315.06	316.47	314.07	315.14	316.71	316.71	315.29	314.69	317.34	315.14	316.16	317.23	316.57	315.56	315.26	315.21	314.33	316.77	316.82	314.69	316.64	316.49	316.54	315.45	316.57
325.29	321.81	324.26	326.56	325.3	325.51	324.92	326.17	324.71	325.7	323.46	324.97	324.88	324.12	326.82	325.3	323.47	327.1	324.44	324.68	325.38	323.67	325.51	325.74	324.8	324.95	323.72	325.7	324.47	325.8	324.93	325.55	324.74	325.52	325.13	323.95	326.88	325.2	325.53	326.61	325.79	324.05	323.79	324.8	326.01	325.03	325.13	325.56	325.2	324.98
313.6	315.08	313.51	314.69	315.19	312.83	314.18	314.51	313.62	313.96	314.26	314.34	315.14	315.57	312.61	314.91	311.61	313.26	312.31	315.54	313.16	315.1	314.5	315.68	316.19	314.07	313.8	314.66	313.68	315.49	313.61	313.09	316.22	314.62	314.44	315.11	314.99	314.13	314.63	315.09	312.71	313.99	313.2	313.21	314	314.25	314.07	314.97	312.09	313.15
319.18	317.26	316.85	317.26	315.77	317.3	316.34	317.4	317.79	316.04	316.59	316.44	318.42	318.63	316.8	316.47	315.19	318.07	317.43	317.37	317.06	318.02	316.73	318.52	318.09	317.32	317.42	316.42	316.34	316.03	316.7	318.69	319.2	318.33	317.12	316.89	319.45	315.74	319.46	317.04	315.78	318.13	318.38	316.49	317.5	316.32	315.88	317.43	316.98	316.55
313.36	311.19	313.02	310.6	312.78	312.42	311.41	311.45	312.06	312.44	311.31	312.09	312.94	312.14	313.61	312.7	312.53	311.39	312.02	311.34	313.01	313.98	313.4	313.05	311.85	313.58	311.42	311.92	312.14	311.65	310	312.44	314.64	313.45	312.14	312.55	313.41	313.05	312.09	312.45	313.29	312.63	311	312.42	310.66	311.97	311.78	312.22	310.97	311.61
324.55	325.44	324.61	324.25	324.25	323.86	325.35	325.47	326	323.95	324.91	322.73	323.3	324.85	325.11	324.99	326.03	324.92	324.8	323.53	324.45	324.83	324.87	326.64	324.08	324.26	324.82	324.18	324.63	324.8	322.19	324.24	322.03	324.7	324.52	324.48	324.99	325.97	323.97	326.21	324.14	326.29	324.71	323	325.43	325.45	325.25	327.05	322.23	325.9
309.84	309.8	309.93	311.1	307.74	308.86	308.57	308.75	309.22	311.67	309.57	311.23	309.02	309.94	310.38	308.37	310.16	310.02	309.31	310.19	311.81	308.5	310.42	308.81	309.47	308.27	310.26	308.83	310.15	310.54	311.25	309.94	309.41	308.71	310.99	310.15	308.1	309.05	309.03	309.36	310.1	312.02	307.91	309.92	309.41	309.42	310.88	309.4	309.36	311.19
308.51	309.28	309.49	307.87	309.23	308.88	307.75	307.47	310.19	309.63	309.44	308.34	310.18	307.74	307.34	308.29	309.48	310.02	308.5	310.35	308.04	310.01	308.27	308.82	310.1	308.04	309.1	311.18	310.33	309.21	309.59	308.39	309.41	308.95	309.7	309.41	308.37	310.05	309.3	309.8	308.4	308.96	309.67	307.96	308.56	308.51	309.14	308.33	310.32	306.95
300.72	301.8	300.91	301.52	300.65	301.87	301.05	302.09	302.65	300.69	300.28	299.35	299.83	302.39	299.93	300.87	300.54	300.84	299.23	301.23	301.32	300.87	300.31	300.61	302.29	300.79	300.94	303.09	299.88	299.43	299.22	300.92	301.17	299.49	302.26	300.1	298.96	301.75	301.78	298.95	299.96	299.9	301.05	302.29	299.79	299.94	301.18	300.7	300.61	300.83
294.38	293.54	293.47	293.96	294.35	295.57	293.34	292.83	294.36	293.39	294.39	293.39	294.2	292.67	296.39	292.71	295.12	294.4	295.42	292.34	294.82	293.67	295.29	294.95	294.68	294.25	293.08	293.56	293.36	293.03	296.9	295.65	294.21	294.26	295.38	294.48	294.77	292.99	293.49	293.39	295.05	295.41	293.65	292.77	293.42	293.69	294.35	293.91	294.15	293.81
303.55	303.53	304.38	304.18	303.65	302.31	303.41	303.75	302.81	303.74	305.03	302.79	303.19	302.66	303.59	303.23	302.16	302.69	303.01	302.75	303.7	302.84	304.78	303.8	302.06	303.16	303.63	302.71	303.71	304.17	303.43	302.37	304.08	303.96	303.11	303.59	303.29	303.99	303.72	305.31	303.22	302.87	305.2	302.86	303.07	303.94	302.68	303.69	304.16	304.08
315.26	316.89	317.03	316.61	316.09	315.63	317.82	316.8	315.86	315.91	315.98	317.49	317.11	314.91	317.41	317.62	315.39	318.37	314.98	316.49	317.83	316.55	316.04	314.04	315.87	318.42	315.57	315.58	314.74	317.56	316.51	314.54	317.3	316.93	315.24	316.39	316.02	317.34	315.79	317.36	315.04	316.42	314.58	316.08	317.36	316.44	318.11	317.31	316.66	315.76
305.14	304	308.72	307.37	305.37	305.76	305.27	305.93	305.12	307.05	305.6	305.98	306.58	306.53	306.89	306.53	305.18	305.36	305.87	305.26	306.12	303.99	305.91	305.7	304.03	306.11	307.14	304.59	304.67	305.69	306.64	305.87	306.37	307.5	307.03	305.93	306.4	307.02	305.55	305.64	305.09	305.85	303.74	304.15	305.07	306.64	305.96	304.28	307.85	307.2
315.21	316.02	315.41	315.58	313.32	314.44	313.26	314.88	316.51	315.78	316.64	314.1	316.03	315.36	316.24	315.17	313.63	314.03	315.03	315.2	315.12	313.44	312.98	316.67	315.5	317.06	314.34	315.04	316.36	313.1	315.34	315.48	315.53	315.82	315.28	313.31	314.32	314.59	313.53	313.54	314.78	314.08	315.98	316.4	315.03	312.41	313.26	313.69	315.09	314.98
308.22	310.5	308.77	309.36	306.64	309.24	310.37	307.84	308.29	309.64	307.57	309.2	308.64	310.57	310.1	309.11	308.05	310	309.52	310.49	308.39	307.38	307.95	307.12	307.66	309.22	309.04	308.83	308.24	308.51	309.42	309.1	306.82	309.07	308.52	308.82	308.16	309.6	307.72	307.68	308.39	309.09	308.96	307.98	308.89	309.5	308.4	308.5	308.02	310.61
310.97	311.38	310.56	310.99	308.48	309.23	310.63	310.82	306.29	310	310.66	310.21	310.25	309.68	310.61	308.2	309.34	308.43	310.24	310.12	310.32	309.23	309.73	310.83	308.38	309.34	310.54	308.26	308.39	309.47	309.98	310.53	308.43	310.03	309.25	307.09	310.19	308.25	309.54	309.48	310.45	310.35	307.9	307.54	309.03	310.73	309.16	310.29	309.04	311.18
310.85	312	309.19	310.99	309.41	310	310.88	312.16	309.07	309.6	313.5	309.31	311.13	311.66	309.53	311.12	309.71	310.76	310.22	309.14	311.17	310.78	309.06	310.06	310.67	309.76	311.63	309.17	312.28	311.4	310.27	311.44	310.51	309.73	311.71	310.34	310.77	311.35	310.69	311	309.69	310.32	310.38	310.67	311.17	311.55	310.17	310.02	311.12	311.01
311.51	312.62	310.91	312.75	311.41	313.17	313.31	313.74	312.03	313.95	311.41	312.02	312.13	312.05	314.16	312.53	312.23	313.54	312.31	311.49	313.63	311.03	312.48	311.15	311.8	313.21	313.66	313.48	311.4	312.78	312.7	311.41	314	312.09	314.27	311.58	312.44	314.7	313.49	312.05	313.1	311.24	313.79	312.98	312.89	311.68	312.8	311.41	313.07	313.49
312.56	313.22	314.67	313.52	314.83	316.16	314.43	315.32	313.74	315	315.33	315.15	315.6	315.69	315.33	315.62	316.28	314.83	314.03	314.84	311.92	316.27	316.36	313.91	314.21	315.33	314.11	313	315.47	315.32	315.4	314.32	315.67	315.02	314.85	315.13	313.77	316.01	313.25	314.42	314.75	314.36	314.21	312.04	315.77	314.77	314.14	314.63	315.39	314.21
326.8	326.49	327.14	327.57	326.93	326.91	327.35	326.55	327.93	326.98	326.14	328.19	328.42	326.96	327.67	329.13	326.96	328.24	327.63	327.38	326.43	326.97	327.47	327.31	328.37	326.41	328.4	327.31	328.82	327.9	328.41	329.16	328.35	328.78	326.06	327.98	326.49	326.08	328.4	330.29	329.56	329.45	328.25	326.58	327.51	328.44	328.91	326.68	328.51	327.05
314.18	315.57	316.32	313.81	314.41	313.32	314.14	314.81	312.26	313.42	313.81	315.02	312.78	312.68	312.76	311.71	315.15	313.93	313.29	312.26	314.1	314.29	314.68	313.64	314.64	314.19	313.1	315.26	313.46	311.8	314.08	316.13	314.41	312.65	315.49	313.06	312.72	314.17	311.63	313.18	311.43	313.27	314.22	314.86	312.8	313.18	313.67	314.89	313.07	314.34
304.36	305.03	304.91	304.61	303.9	304.31	303.69	306.47	302.24	306.92	304.18	304.15	306.25	303.39	304.15	303.99	302.86	304.59	304.1	304.85	303.05	304.21	306.28	304.92	304.14	302.73	304.2	305.07	303.8	305.24	304.81	304.61	304.75	305.56	303.12	301.36	302.49	303.79	303.52	304.47	303.73	305.03	303.05	303.92	303.15	304.33	303.25	304.49	304.01	304.48
302.88	303.28	300.47	302.11	301.87	302.95	302.01	301.44	300.05	299.89	301.06	299.06	301.37	301.76	299.4	300.06	302.64	300.17	300.76	302.01	300.31	299.98	301.32	298.76	300.82	301.68	301.39	301.25	301.21	298.18	300.34	300.02	301.54	300.97	301.77	302	302.06	300.63	302.01	300.85	299.65	300.89	297.81	299.38	300.15	302.04	302.12	300.73	300.95	299.61
317.74	319.34	319.73	317.35	318.42	318.64	318.06	318.7	318.75	317.39	318.44	319.48	317.93	318.42	316.4	318.06	317.62	318.02	317.97	318.54	316.72	319.34	317.57	319.03	317.42	317.26	316.76	319.89	318.71	319.68	317.47	320.38	317.45	318.62	318.28	317.02	317.25	317.14	318.14	316.81	318.58	317.66	318.9	316.74	317.95	318.89	317.59	317.47	318.24	318.51
296.73	295.67	297.29	297.76	296.73	296.58	297.83	295.42	297.19	297.45	296.86	296.46	296.03	297.46	297.34	297.09	297.39	296.75	298.22	298.24	296.61	296.92	296.69	296.79	296.43	297.98	298.3	294.4	297.8	295.52	298.3	296.93	297.3	299.44	298.22	297.47	296.39	298.15	297.61	297.65	297.04	297.44	298.38	296.93	296.73	295.62	295.42	296.3	296.26	296.88
300.44	300.78	299.96	300.17	300.21	300.81	298.94	301.07	300.18	300.22	299.5	298.93	300.24	298.83	298.97	299.13	300.77	299.72	298.47	298.72	300.03	299.65	299.92	299.25	299.86	298.11	298.75	300.19	299.17	299.59	301.2	299.97	300.19	299.59	301.85	299.49	300.14	297.8	301.84	298.92	299.29	299.45	299.4	301.59	300.21	299.56	300.69	299.3	300.05	299.54
318.7	317.19	318.89	319.13	315.71	319.88	318.2	317.66	316.47	316.44	318.81	317.17	317.64	318.88	318.93	319.33	316.16	318.46	317.83	318.48	316.79	319.17	316.9	316.85	317.42	317.47	319.84	319.61	318.4	317.05	318.74	318.3	318.49	317.82	317.47	317.41	319.39	318.82	318.56	317.83	316	317.15	316.92	318.41	316.92	318.19	315.89	320.64	318.98	316.58
311.41	310.34	310.17	311.2	309.73	311.4	310.32	309.5	312.23	310.39	310.29	309.4	311.26	310.02	310.05	312.03	310.74	311.93	310.09	309.95	311.92	310.61	310.07	310.6	310.98	312.42	310.06	310.68	310.97	311.84	310.98	309.25	310.03	310.89	311.65	310.75	313.11	309.39	312.7	311.31	310.21	312.24	311.48	310.27	311.46	310.36	309.3	311.51	311.59	310.56
295.68	295	296.32	294.79	294.83	296.11	293.75	297.06	294.38	295.54	292.32	293.91	294.72	296.99	294.75	295.5	294.78	293.15	294.48	294.74	295.17	295.51	295.3	293.06	294.23	295.32	296.4	295.73	292.58	295.8	295.04	293.97	292.31	295.07	297.58	292.76	296.09	297.02	295.33	294.6	294.42	296.82	295.58	297.09	292.73	295.56	294.54	295.99	295.43	295.07
295.38	296.76	295.66	296.1	298.51	296.19	296.4	295.31	297.52	297.25	296.51	296.74	298.93	296.54	298.02	298.49	296.69	296.86	295.97	297.3	296.98	295.3	296.05	298.55	297.46	297.85	298.26	296.82	295.84	298.63	297.97	297.24	297.11	297.6	296.23	296.64	296.91	297.28	294.71	297.39	296.84	297.31	297.09	295.4	296.8	296.94	298.1	297.91	295.38	296.47
313.57	314.18	313.53	313.74	314	314.83	312.69	312.85	312.88	314.77	312.7	312.88	312.68	313.5	312.25	313.77	314.12	312.97	312.94	313.5	313.31	313.17	312.66	313.65	312.75	312.57	312.11	313.27	314.2	313.79	314.21	314.29	312.79	314.1	314.93	313.67	314.23	312.49	313.99	311.2	311.66	312.81	313.45	312.02	313.12	312.12	313.76	312.42	313.79	312.82
302.46	303.44	301.41	301.95	301.58	302.64	302.11	301.64	301.71	301.38	302.31	301.32	304.6	302.13	304.59	300.46	302.18	302.95	301.18	301.88	303.27	302.98	300.38	301.39	301.97	304.21	301.89	303.89	301.16	302.38	302.1	299.28	301.12	301.98	301.02	302.62	301.51	300.44	302.6	302.27	301.72	302.14	301.43	301.07	301.8	303.64	302.46	303.78	301.6	303.05
315.13	314.09	313.91	313.01	313.14	315.49	314.28	313.03	314.85	314.19	313.9	313.64	315.35	314.52	314.2	313.73	313.02	314.08	313.72	314.89	313.12	312.29	313.04	312.05	313.26	312.59	313.59	313.54	311.46	313.44	314.54	313.47	313.64	315.05	313.96	312.24	313.75	315.65	312.65	313.84	314.5	314.66	313.53	314.35	314.06	316.02	314.93	313.86	313.2	314.29
294.63	292.95	294.4	294.47	294.63	293.45	296.08	295.46	293.95	294.23	293.24	293.59	293.7	294.17	294.03	294.17	293.93	295.17	294.14	294.54	294.65	293.86	296.2	294.86	294.59	293.56	294.66	293.08	294.71	294.79	294.11	295.05	295.63	293.99	294.13	293.74	295.25	293.38	293.24	294.15	293.51	293.11	295.12	295.74	293.2	294.15	294.12	294.04	292.78	294.61
328.22	326.83	327.6	330.05	327.55	327.38	326.58	328.42	327.37	328.01	328.65	328.61	328.39	328.32	328.74	326.31	328.5	328.29	328	328.84	328.3	327.77	328.68	328.67	326.11	327.93	329.94	327.52	328.64	327.28	328.31	329.25	327.59	328.58	325.44	326.96	327.9	327	326.94	326.48	327.1	327.23	328.41	330.33	327.76	326.99	328.65	328.7	326.75	327.5
305.44	304.97	305.12	305.33	304.43	306.09	306.56	306.21	305.47	304.18	304.59	305.65	305.42	306.82	306.46	303.01	305.25	305.04	303.97	304.99	307.86	305.06	307.26	304.81	304.96	305.26	304.47	305.35	303.71	304.48	305.98	305.02	303.45	306.06	304.73	306.18	306.1	305.66	306.63	306.36	305.18	305.79	305.05	304.3	305.15	304.49	304.84	305.19	306.18	307.39
304.92	307.94	305.96	306.65	307.08	304.31	306.77	305.65	306.1	303.89	306.93	305.9	306.11	305.48	307.14	307.79	306.09	306.07	306.18	306.89	306.2	306.54	305.75	304.97	306.06	304.31	306.13	305.93	305.36	304.89	306.43	306.53	306.6	306.24	305.35	305.69	305.62	305.59	305.15	305.57	305.58	305.53	305.84	306.5	307.16	306.03	307.11	307.79	304.66	307.41
311.6	312.66	313.11	311.56	312.51	314.7	312.02	313	312.04	311.59	311.35	313.19	312.89	312.91	311.93	312.57	312.52	312.41	312	312.47	310.79	310.82	311.38	312.64	313.73	311.37	312.71	311.49	312.55	311.79	312.83	312.45	314.16	310.64	311.33	313.4	312.02	313.24	313.78	311.79	311.27	312.39	311.26	314.01	312.07	312.36	312.16	312.09	312.91	311.64
315.67	315.3	314.15	315.87	314.46	315.06	314.92	313.97	314.42	314.52	314.57	314.54	314.83	315.25	315.74	313.49	313.86	314.47	315.06	314.8	314.84	315.56	316.02	313.98	316.02	316.72	313.14	316.49	315.58	315.06	314.94	315.16	313.57	314.49	314.93	317	314.57	312.96	314.94	314.25	313.42	315.71	314.41	314.99	313.06	315.73	313.98	316.15	315.8	315.71
315.62	318.47	316.38	317.27	315.83	315.07	316.43	317.23	315.38	314.68	315.33	315.12	317.32	317.35	316.5	316.49	316.81	317.5	316.12	317.28	317.19	315.67	316.85	316.58	318.28	317.86	317.65	316.73	315.97	316.73	317.72	315.32	317.25	317.44	317.55	317.45	317.37	318.49	316.21	315.95	316.32	316.75	316.63	316.15	317.37	316.84	313.56	317.78	316.03	316.53
314.43	316.48	315.96	314.81	313.67	313.8	314.05	314.56	315.11	315.69	315.79	314.06	315.31	315.25	315.39	313.77	314.86	314.45	316.15	315.16	315.5	314.11	314.58	314.4	315.76	313.7	315.96	313.67	313.01	316.18	315.09	316.29	314.84	314.55	315.52	314.13	316.72	315.47	315.45	316.5	313.61	316.23	314.53	314.35	313.55	312.83	314.79	313.48	313.81	315.35
318.52	317.68	318.49	317.67	318.33	318.26	316.85	317.53	318.2	316.78	318.64	317.83	317.95	317.35	317.54	318.53	316.47	316.68	318.09	316.95	319.24	320.34	316.36	318.4	318.81	318.37	319.6	318.65	318.88	317.72	318.07	319.04	318.4	316.88	316.54	317.28	319.21	317.36	317.43	318.28	318.44	318.9	319.3	317.06	318.35	319.55	316.24	317.86	317.86	318.44
310.71	313.59	313.1	314.7	312.89	312.4	313.75	313.41	313.12	314.04	311.42	312.86	313.82	313.92	311.94	314.59	312.9	310.81	315.37	313.54	312.74	313.46	312.28	312.82	313.89	314.31	313.29	312.25	314.8	313.69	313.8	314.86	310.5	310.73	311.14	313.89	313.19	310.95	312.22	312.86	313.69	310.16	313.41	313.67	313.59	312.83	312.83	314.06	312.94	313.43
302.27	302.4	302.85	301.15	301.63	301.03	302.07	300.07	303.26	301.35	302.26	301.39	302.65	299.24	302.16	302.73	302.8	302.11	301	302.06	302.15	301.81	300.43	302.68	302.4	304.92	300.26	301.83	301.2	302.12	302.31	303.51	303.09	304.02	300.2	301.08	303.27	303.19	302.12	303.84	301.7	303.04	303.35	303.16	302.3	301.38	302.88	302.91	302.37	301.27
302.77	304.24	303.13	303.53	301.85	303	302.57	304.5	301.89	302.13	303.89	305.02	303.39	303.73	301.77	302.03	301.41	303.02	304.11	303.3	302.62	304.04	302.08	303.93	303.1	303.73	302.71	302.3	302.58	302.34	303.1	303.24	303.54	305.01	303.26	303.89	304.34	302.93	302.61	303.53	303.09	304.07	304.76	306.99	303.34	304.68	304.13	305.3	302.96	303.71
304.29	303.7	302.94	302.98	304	303.94	305.01	303.84	304.42	303.54	303.53	303.99	306.07	302.68	303.09	302.99	304.63	304.11	305.1	305.06	307.44	302.16	304.36	304.93	304.36	303.87	304.05	305.36	305.39	304.96	304.93	304.56	304.38	303.52	302.62	304.99	305.16	305.15	304.12	303.88	305.32	306.03	303.03	304.19	305.64	304.81	305.44	302.44	305.38	303.86
310.2	311.9	311.88	310.97	311.42	309	310.69	311.14	309.83	312.35	311.1	311.94	311.68	312.03	311.96	313.29	311.08	312.03	310.12	311.52	311.79	311.85	311.47	313.09	310.72	311.67	311.78	311.52	312.1	311.92	312.2	310.04	312.48	314.67	312.8	312.17	313	314.33	312.58	312.36	311.93	310.1	312.53	312.14	310.37	313.34	311.23	310.78	312.29	311.68
305.5	307.1	305.57	306.37	307.09	306.62	305.1	305.98	304.53	305.37	305.94	305.32	304.86	303.37	304.45	306.15	306.11	305.72	305.03	305.23	304.35	306.27	305.8	305.26	305.09	306.06	307.4	305.3	307.79	305.92	306.38	305.5	304.91	305.75	305.96	305.12	306.35	306.17	306.14	305.97	304.66	305.53	304.85	305.74	304.13	305.51	306.01	304.74	305.49	306.07
310.37	310.62	310.15	310.26	311.83	309.59	311.01	309.73	309.66	311.28	309.26	309.76	310.43	310.05	311.02	308.99	309.08	310.2	310.06	308.74	310.94	309.86	308.36	309.01	310.98	309.9	310.21	309.41	308.75	309.58	307.58	310.3	309.15	308.29	308.83	309.05	308.37	310.51	311.33	308.11	309.79	308.93	310.31	310.65	309.96	308.83	309.76	310.02	310.09	308.35
301.49	303.54	301.96	303.63	303.57	302.64	302.41	303.27	302.92	302.81	303.07	304.22	302.1	301.01	301.77	301.61	302.94	301.89	303.02	301.04	302.25	300.83	304.73	301.18	302.22	302.63	300.85	303.65	304.33	303.45	301.58	304.41	303.21	302.67	302.19	304.85	303.36	303.3	300.83	302.23	301.05	303.43	302.51	302.11	301.48	302.3	303.03	302.4	303.95	301.82
305.98	305.53	306.7	305.53	304	306.97	306.12	308.22	305.29	306.29	305.99	307.05	308.22	306.22	305.99	305.79	308.29	305.34	306.11	307.46	304.9	306.72	308.33	306.95	304.88	306.73	307.08	307.15	305.41	305.89	306.35	306.1	306.83	307.78	305.66	308.39	307.75	307.15	306.71	307.6	307.77	307.88	307.4	307.14	306.2	306.81	306.01	308.26	305.97	308.38
314.11	313.17	312	313.22	316.58	313.58	313.06	314.16	314.09	313.17	313.33	314.9	314.41	312.76	313.37	314.07	314.39	312.83	315.22	312.91	312.48	314.02	314.81	314.97	313.01	312.02	313.32	314.34	313.48	314.71	312.89	313.27	312.12	314.42	313.2	314.06	313.39	313.24	315.2	313.29	315.51	312.47	312.02	313.27	313	313.2	312.84	312.7	313.92	312.6
304.97	306.34	304.82	305.54	304.62	304.3	306	304.47	306.08	304.48	306.33	306.15	304.65	302.66	303.57	303.79	305.37	305	304.27	305.06	305.16	302.51	302.42	305.41	305.18	304.03	304.04	304.96	305.32	303.72	304.63	303.71	305.51	303.58	305.07	306.79	306.83	304.21	305.87	303.97	306.87	302.3	304.68	305.2	305.27	306.49	303.95	304.2	303.31	303.76
315.98	318.7	316.74	316.91	318.36	317.48	317.03	316.79	317.24	317.16	319.44	317.12	316.69	318.15	315.99	317.73	318.32	316.18	316.56	317.56	316.53	316.37	316.5	318.48	316.76	316.07	316.05	317.7	315.41	317.67	316.39	318.22	318.6	317.34	316.49	316.22	315.67	316.98	316.27	316.91	317.53	318.27	318.16	316.88	316.14	316.64	317.87	317.43	318.38	316.5
329.72	328.3	327.8	329.2	327.5	326.43	327.9	328	327.31	327.55	328.63	328.79	328.27	326.91	327.98	329.35	328.61	326.2	327.22	327.52	328.86	327.07	327.39	327.46	329.63	329.74	327.47	327.34	329.52	328.63	326.51	327.92	328.17	327.82	328.42	327.83	327.42	329	330.59	325.42	325.34	328.44	325.79	328.75	327.94	329.33	327.94	327.24	328.86	328.32
312.96	313.21	313.79	311.86	313.09	313.63	313.98	313.06	314.43	313.24	314.72	313.47	314.05	313.9	312.94	313.74	312.23	311.89	313.14	314.07	312.2	314.39	313.64	315.49	312.26	312.07	314.9	313.71	313.01	313.06	314.24	313.04	314.78	312.79	314.19	312.77	313.63	313.9	313.38	312.44	313.07	312.94	313.36	311.93	312.78	315.33	311.42	314.07	313.79	313.42
323.83	326.89	324.07	325.72	322.69	326.79	324.5	324.24	324.58	326.53	325.6	326.99	324.2	325.77	326.22	326.2	325.45	325.98	324.43	327.15	324.83	327.32	325.53	325.46	325.54	325.15	325.04	326.61	326.29	323.95	325.35	325.29	325.07	324.8	325.5	325.2	324.53	324.95	325.93	326.07	324.75	325.93	325.41	324.19	324.33	324.11	326.29	325.34	325.2	324.6
307.31	307.27	304.95	308.23	307.92	306.74	306.13	307.31	307.61	307.32	307.75	306.16	306.93	307.07	307.07	306.83	304.69	304.81	306.88	306.94	308.57	307.16	307.59	307.08	306.44	305.49	306.53	307.35	307.2	306	306.51	307.53	306.98	306.42	307.02	305.74	307.02	306.9	306.5	307.27	305.7	305.59	307.55	307.6	305.95	306.95	307.14	305.42	306.42	307.74
305.01	301.04	302.66	303.93	303.52	303.54	304.15	304.95	303.02	301.79	303.85	302.29	302.67	301.83	302.63	302.83	301.81	302.15	303.96	303.29	303.38	302.78	302.85	302.8	302.57	303.58	303.52	302.1	302.72	303.02	303.6	303.6	303.92	302.46	303.03	302.03	304.1	301.18	301.51	301.96	305.18	302.59	303.4	303.03	303.79	302.79	301.44	301.85	303.66	302.88
312.91	312.66	312.78	313.94	310.68	313.65	312.87	312.29	313.67	313.58	312.61	313.46	313.55	312.6	313.53	311.97	312.75	311.51	314.14	312.14	313.95	313.71	312.8	313.06	312.41	312.71	313.02	314.43	313.98	312.19	312.86	313.24	314.64	311.87	311.93	313.04	313.25	313.68	314.28	314.43	313.75	313.13	312.42	314.75	313.45	314.32	312.29	313.51	313.21	312.63
314.85	311.74	312.55	313.57	314.14	315.58	314.14	313.2	314.58	313.13	313.2	312.51	316.64	312.85	312.29	313.23	312.37	314.77	313.17	314.46	312.96	312.55	313.67	312.1	314.58	312.42	313.73	313.08	312.14	313.36	314.96	315.18	313.62	312.41	314.66	315.63	314.27	315.58	314.19	313.9	314.82	313.85	313.56	315.45	314.14	314.29	313.73	313.84	314.04	314.52
304.35	304.37	306.19	304.63	304.56	305.62	305.25	305.43	304.64	304.55	305.81	303.65	304.36	306.17	305.05	303.19	305.44	304.08	305.29	304.25	305.91	304.84	305.81	303.82	304.81	305.53	305.5	306	305.23	304.46	304.99	305.35	304.99	304.74	304.93	305.32	304.85	302.31	304.42	305.96	306.75	305.24	306.18	304.76	305.8	306.55	304.33	306.22	306.26	305.72
312.58	312.05	314.01	315.08	314.05	313.15	312.13	315.46	313.81	314.09	315.63	313.28	314.74	312.53	314.72	310.94	311.66	312.59	313.96	312.56	311.51	313.29	313.25	312.95	315.13	313.47	311.82	313.01	313.7	312.47	313.07	312.7	313.38	313.13	313.19	312.96	313.73	315.14	314.36	311.1	313.27	312.71	313.49	314.75	313.24	314.34	315.07	313.06	313.23	314.82
305.32	303.19	303.3	302.68	304.95	304.85	302.94	301.82	302.9	303.34	303.3	302.87	303.66	303.81	303.18	302.71	303.59	304.03	303.44	303.72	301.85	302.72	302.87	302.11	303.47	304.33	304.65	302.35	304.96	304.85	303.71	303.79	302.88	305	303.41	304.58	303.41	301.94	303.19	302.53	305.59	303.29	304.3	300.2	303.34	304.15	302.36	302.35	302.03	304.8
319.11	319.62	319.45	317.91	320.27	318.44	317.19	316.18	318.03	318.86	317.34	317.3	318.84	318.95	319.56	317.86	317.37	318.81	318.47	318.13	317.34	318.82	318.79	318.4	318.65	318.55	320.08	319.28	318.27	317.48	318.81	319.42	318.04	318.55	319.44	319.89	318.1	319.73	317.29	319.73	319.1	319.74	319.01	319.3	318.29	317.93	318.27	319.57	318.79	318.11
295.25	294.52	294.38	296.28	295.67	295.27	295.29	294.46	295.81	294.76	294.59	293.59	294	294.78	295.26	294.99	296.3	294.31	296.4	293.58	296.44	295.69	294.59	295	295.32	295.5	295.14	295.56	294.54	295.47	295.86	294.4	296.26	293.59	294.81	295.81	295.03	296.07	294.36	294.83	295.37	294.02	294.96	296.22	295.31	295.43	296.75	295.32	295.11	295.26
318.98	318.2	318.38	317.8	318.25	316.79	318.76	318.73	318.46	317.22	316.82	319.18	319.31	317.71	318.44	318.54	318.61	316.97	319.6	319.55	319.51	316.92	318.58	318.13	318.41	319.96	318.93	317.79	317.77	318.2	319.35	318.66	319.59	317.39	317.62	318.4	317.94	318.47	319.12	319.97	318.49	317.6	317.09	320.52	318.85	318.11	318.97	317.18	320.39	317.23
304.64	301.51	302.27	303.04	304.14	304.11	302.2	302.55	300	301.83	302.92	302.12	303.85	302.19	302.06	300.69	301.11	302.26	302.78	302.78	302.38	301.84	304.14	302.85	302.82	300.87	299.91	301.8	301.98	303.27	301.78	304.32	303.67	303.37	302.51	302.14	304.01	302.69	302.89	301.74	301.88	302.46	302.8	302.47	302.29	303.14	301.96	301.83	300.19	300.65
306.59	306.82	306.2	305.72	305.95	305.45	307.9	306.4	307.33	304.86	306.73	307.52	305.89	305.86	304.63	306.9	304.35	306.25	306.85	307.38	305.82	306.32	307.15	306.83	303.89	306.69	306.52	305.3	306.53	306.48	305.54	307.7	308.46	307.58	306.34	307.22	305.92	307.05	307.43	306.8	307.31	305.49	305.33	307.13	308.32	305.45	307.54	307.86	305.81	305.32
307.51	310.56	307.82	307.56	308.34	308.3	309.58	309.81	307.36	306.86	306.8	307.67	309.09	310.67	309.75	309.53	307.35	307.18	306.61	306.93	309.3	309.67	307.94	308.52	308.98	307.23	307.47	308.38	306.54	307.91	307.78	307.39	307.98	310.73	308.48	308.32	309.24	310.43	308.35	309.42	308.98	309.86	308.7	309.42	308.86	311.41	307.66	310.3	308.88	310.12
316.53	316.47	318.25	317.03	317.29	316.37	317.81	318.16	317.68	317.17	317.57	318.76	317.89	315.78	318.8	319.22	316.86	316.46	317.81	315.88	317.9	317.34	317.87	317.46	319.13	317.41	318.06	318.51	316.74	316.55	314.68	318.11	317.9	317.92	317.21	316.67	318.86	315.84	317.67	316.56	315.29	317.35	317.01	317.82	317.3	316.23	317.14	318.41	314.66	315.8
305.74	306.46	307.3	306.05	307.11	305.76	304.58	306.3	304.57	305.24	305.56	305.51	304.72	305.66	306.69	306.64	306.21	306.17	307.36	306.05	307.54	306.83	305.71	306.51	306.34	305.42	305.34	306.15	306.78	306.03	305.35	304.69	306.34	305.9	306.53	306.1	303.59	306.38	305.35	306.36	305.65	304.81	306.29	307.25	305.8	305.34	305.42	306.75	306.01	305.86
327.14	325.45	325.13	325.81	326.02	325.55	324.35	324.15	324.43	324.81	324.14	324.91	326.53	325.6	325.18	324.71	325.37	325.02	326.21	324.81	325.99	325.32	324.19	327.5	325.58	324.72	325.85	324.5	323.37	325.44	323.55	326.34	325.12	324.36	326.3	326.51	325.68	325.31	325.41	325.02	327.07	323.88	325.12	324.7	326.49	324.87	326.56	326.63	327.14	326.24
304.97	302.9	305.83	304.77	303.49	304.37	304.13	304.73	305.78	303.5	304.4	304.25	304.15	304.98	304.95	305.21	304.81	304.71	303.8	304.12	303.62	305.06	304.04	304.38	302.57	303.98	305.04	306.4	303.84	304.08	305.95	304.53	306.09	303.58	304.29	304.28	304.33	304.71	304.89	304.16	303.85	304.07	304.24	305.5	304.21	305.35	303.75	305.25	304.05	303.44
328.35	329.84	329.49	329.28	327.53	329.14	327.72	327.8	328.49	329.89	326.37	328.45	327.35	328.36	329.22	328.39	330.67	328.01	328.17	332.1	328.94	328.41	327.51	328.23	329.31	327.23	329.34	327.82	329.26	328.93	331.13	329.9	330.58	327.93	328.67	328.53	328.24	328.21	329.1	328.6	326.08	328.89	329.73	329.73	328.5	329.22	327.39	328.64	328.27	329.62
304.02	305.33	304.33	306.21	303.75	303.57	304.64	303.46	303.69	304.2	304.78	304.18	303.18	304.93	306.11	304.72	304.95	304.4	304.39	304.77	305.21	304.77	303.72	305.16	305.42	304.44	303.49	305.29	305.49	303.36	305	304.54	303.02	304.87	304.69	305.27	305.94	306.34	304.33	304.62	304.84	304.29	304.69	305.12	305.07	305.65	304.83	304.25	303.13	304.05
308.19	304.34	304.91	305.67	308.34	304.55	304.86	304.07	305.11	305.36	305.72	306.26	306.28	307.15	305.37	304.88	304.08	305.43	304.53	306.28	306.34	305.84	305.41	304.48	303.14	305.38	305.53	304.58	307.3	306.33	304.88	305.87	305.94	305.78	305.93	304.67	306.5	304.77	305.22	305.73	304.85	306.85	306.01	305.7	305.32	305.82	304.68	303.71	305.36	305.41
307.08	305.37	304.87	305.75	306.17	306.2	304.15	306.33	303.88	305.93	305.11	305.09	305.65	305.34	303.63	304.89	304.56	305.16	305.87	304.77	303.97	306.02	303.86	303.57	306.49	305.06	305.4	306.21	305.24	304.41	305.75	303.74	305.66	304.86	305.81	304.25	307	304.78	305.15	302.98	306.54	304.59	306.4	305.78	305.91	305.94	304.83	305.95	304.81	304.36
315.06	316.91	315.16	313.83	315.79	315.72	314.94	315.15	315.62	315.1	315.4	314.83	314.04	315.8	314	314.62	313.99	314.1	314.28	315.27	314.57	314.78	313.22	316.05	315.12	317.21	314.57	315.27	314.87	315.45	314.88	313.68	315.9	317.68	314.84	314.49	314.68	314.84	314.16	315.85	315.47	314.85	314.9	313.73	314.84	315.54	317.75	314.11	315.06	314.31
312.14	309.74	311.34	311.31	309.82	311.27	311.24	311.56	310.26	311.68	309.95	310.53	309.7	311.05	311.27	310.84	310.44	310.82	312.14	309.37	309.93	310.51	311.93	309.48	311.1	310.63	310.49	310.68	311.79	310.51	311.91	311.4	309.67	311.09	311.37	313.37	311.4	310.41	310.03	309.8	310.26	310.46	311.55	312.22	311.83	311.23	311.05	310.57	310.3	309.23
316.48	317.29	315.86	317.49	317.04	318.02	318.2	317.2	319.18	317.06	316.05	318.08	317.3	317.58	318.4	317.09	316.68	317	318.45	316.52	316.18	317.23	318.31	317.82	315.02	316.5	316.1	318.04	316.85	317.65	316.66	317.2	318.36	318.16	317.07	318.97	317.9	317.91	316.74	317.96	318.39	318.61	316.32	316.81	316.06	317.36	319.04	316.37	316.54	318.39
327.02	327.58	325.31	327.9	326.09	326.06	327.14	326.93	327.22	327.43	326.9	327.59	326.5	326.07	324.92	325.26	327.79	326.65	329.06	325.18	328.67	326.92	327.32	326.69	325.86	326.5	324.87	327.38	327.5	328.24	325.69	325.7	326.45	330.29	327.48	328.57	326.96	327.81	327.14	325.44	326.72	328.48	327.08	328.14	328.78	328.33	327.97	327.37	326.21	326.5
326.17	324.31	326.41	324.57	324.33	324.38	324.49	324.57	323.79	324.84	325.5	325.47	323.63	324.71	324.57	324.06	326.91	323.91	323.23	323.78	323.66	324	323.4	322.06	323.62	324.53	325.17	323.2	324.47	326.57	323.42	322.3	325.53	325.59	323.95	324.1	326.52	324.16	326.66	324.58	324.68	324.34	325.02	324.65	323.14	325.05	325.16	325.85	322.06	323.25
312.77	313.62	315.16	314.05	314.41	313.39	312.79	313.01	312.71	313.62	313.76	314.14	312.37	312.83	313.09	312.5	312.93	313.8	314.63	313.27	313.28	313.05	314.55	314.63	312.52	313.13	312.81	314.14	313.6	312.67	312.87	312.65	313.07	314.14	314.79	314.93	313.61	313.08	312.61	313.52	312.56	312.52	313.6	312.13	312.63	313.06	314.26	314.39	314.44	314.73
303.16	303.63	304.21	304.25	304.73	305.62	305.27	304.34	304.79	303.81	302.39	304.17	303.68	304.02	304.62	306.48	303.82	304.35	303.79	303.58	304.4	304.18	304.79	305.27	304.11	304.74	303.89	304.29	304.89	304.55	304.62	305	301.9	303.87	304.39	305.18	305.56	305.22	304.73	303.73	304.23	305.25	303.15	303.23	305.19	303.98	305.38	304.18	304.05	303.78
312.66	311.53	311.18	311.27	312.23	310.79	311.9	312.22	310.78	310.97	311.62	312.05	313.38	312.58	312.12	312.61	311.85	310.89	311.31	310.72	312.94	313.48	310.5	312.02	312.09	311.14	311.7	310.28	311.74	311.94	311.17	313.62	312.44	311.13	312.6	311.46	311.93	311.37	310.84	311.9	310.74	311.25	311.8	311.47	311.07	311.28	312.71	312.27	311.83	311.18
312.57	312.48	312.49	311.22	313.05	311.08	312.16	312.35	312.58	313.48	310.49	310.95	313.55	309.76	312.5	312.84	312.79	312.75	313.29	311.69	313.3	312.95	311.3	313.06	312.69	312.29	311.88	312.63	311.91	310.91	311.56	309.43	311.45	313.5	310.6	310.92	311.6	311.91	311.58	312.12	312.31	313.16	314.33	312.66	313.12	313.84	313.95	310.43	312.57	312.95
314.3	312.82	313.65	313.34	312.68	314.78	314.5	312.61	313.04	314.12	313.32	311.92	316.02	311.75	314.08	313.51	311.5	312.62	312.9	314.04	312.46	312.76	314.33	315.24	312.93	311.45	314.33	312.49	313.12	314.38	313.33	312.49	312.54	313.84	313.86	313.73	314.43	312.51	313.02	312.05	313.2	314.03	311.59	314.63	310.58	314.22	313.82	313.43	310.87	313.34
314.9	313.2	315.08	314.54	313.27	313.19	314.46	313.69	314.13	313.07	312.98	313.97	312.2	314.4	313.88	312.55	314.15	314.28	313.19	312.73	313.44	316.1	314.14	314.38	314.35	314.15	315.19	314.77	314.44	313.59	314.48	313.64	313.38	313.75	314.39	314.18	313.54	316.13	313.4	312.59	312.93	315.24	314.37	314.91	315.12	313.26	313.94	314.02	316.61	313.11
313.01	313.34	313.73	313.4	314.64	312.78	314.49	315.19	314.71	314.3	314.23	315.11	314.26	314.11	314.49	315.51	314.74	314.89	311.4	313.63	314.11	314.47	314.16	315.1	314.07	312.61	314.9	315.87	314.83	312.33	314.56	314.29	313.71	313.98	314.66	312.82	313.7	314.59	313.85	313.53	314.35	313.04	314.72	315.07	312.02	313.77	313.43	313.48	313.96	313.73
316.17	317.87	317.07	317.41	317.39	316.67	316.94	318.3	317.99	317.77	315.12	316.57	315.67	318.18	317.81	317.57	317.75	316.46	317.17	317.22	317.59	317.05	316.01	316.13	315.35	318.96	316.43	317.46	316.86	318.03	317.79	318.46	316.49	319.24	317.61	316.66	316.1	315.82	316.8	318.34	318.25	316.35	317.24	316.75	316.5	315.89	317.29	316.79	317.9	318.77
313.37	315.72	315.23	313.8	314.27	315.13	312.95	314.9	314.35	314.14	314.83	316.45	315.89	314.52	313.74	311.77	314.74	314.09	314.68	313.64	314.14	312.74	314.58	314.05	313.87	314.36	313.65	314.12	315.23	314.29	313.92	313.29	311.75	314.03	313.38	314.25	313.46	313.82	313.18	312.38	314.41	314.04	312.14	313.16	314.45	313.41	314.42	313.9	311.25	314.69
320.35	318.7	318.73	318.57	318.22	317.67	318.79	318.46	319.63	318.38	319.34	319.04	319.03	317.23	319.52	319.26	318.37	317.7	318.28	320.2	318.29	318.77	318.52	317.77	319.78	317.95	320.1	318.96	317.27	318.3	318.99	317.54	319.2	318.3	319.12	320.13	316.61	319.2	318.6	318.78	320.42	319.26	319.27	318	319.02	318.7	317.7	318.7	318.22	317.8
303.85	303.76	303.3	303.97	305.72	304.62	304.74	304.24	303.44	303.8	304	303.1	303.59	303.67	304.28	304	304.7	304.3	303.76	302.93	305.2	305.13	304.3	303.76	302.84	304.42	304.42	304.93	303.33	302.75	302.65	303.99	303.07	305.41	303.34	305.11	304.15	302.3	302.93	303.07	302.12	304.4	303.4	303.94	304.82	303.86	301.36	304.23	304.68	304.97
328.83	327.66	327.61	327.8	330.4	330.16	330.04	330.48	328.37	328.7	329.01	327.7	328.86	328.02	328.84	330.3	328.02	328.22	329.41	329.2	328.82	329.12	329.79	327.51	330.09	329.94	328.54	327.99	328.28	329.21	329.02	327.7	328.02	327.75	330.25	327.06	329.12	328.14	328.42	328.49	329.13	330.01	328.56	328.12	326.94	328.74	327.58	327.61	328.1	326.73
305.38	304.61	305.09	304.24	303.47	305.37	305.13	306.1	304.86	303.75	304.85	306.14	305.48	305.88	303.48	304.39	304.8	304.08	304.54	303.76	305.86	305.4	306.86	304.54	303.97	305.69	306.3	305.86	305.8	303.67	304.57	304.55	303.73	304.15	305.01	304.89	306.21	306.29	306.79	303.54	305.02	304.27	304.98	305.09	303.59	305.59	305.89	306.78	302.72	303.97
318.24	319.39	320.23	319.48	318.26	317.46	318.95	319.9	318.37	320.31	319.27	318.8	318.35	316.93	318.5	319.37	318.92	319.35	316.66	316.45	318.55	317.87	319.69	319.07	317.05	319.11	317.68	318.65	318.36	317.21	319.19	319.4	320.61	318.61	318.55	319.69	319.02	319.36	318.17	318.56	317.27	318.91	317.77	318.53	318.72	317.13	318.53	318.02	318.59	317.21
303.46	303.96	303.29	306.58	303.39	304.57	303.77	303.52	302.31	302.81	302.72	303.38	303.14	302.92	302.13	303.21	305.17	303.53	303.64	304.83	303.42	305.21	303.42	304.22	304.88	305.62	302.16	303.22	304.78	302.94	303.37	303.52	301.64	302.59	303.15	303.55	303.68	303.02	302.64	303.56	302.96	303.77	303.55	302.68	302.87	302.26	305.27	303.31	303.39	302.44
302.08	303.59	301.84	302.94	303.82	302.83	303.5	302.81	302.81	304.05	303.48	302.21	303.24	302.66	301.56	303.43	303.37	302.16	301.31	301.7	302.4	304.24	302.99	301.49	303.07	302.06	304.39	303.3	302.38	303.01	303.53	302.25	302.59	303.13	303.43	302.15	303.25	302.97	302.17	302.51	301.85	302.65	304.32	302.77	303.18	302.54	304.64	303.1	302.12	303.04
315.05	313.87	315.02	315.03	315.23	315.98	313.97	315.68	314.25	316.89	316.35	315.04	315.49	315.32	314.08	314.87	313.94	314.17	314.19	315.51	314.3	314.36	312.91	314.54	313.48	314.6	316.17	315.24	314.07	313.89	314.66	316.09	315.5	315.32	315.52	315.18	314.96	315.21	315.93	314.06	315.07	315.61	314.97	315.69	314.31	315.47	313.3	313.73	314.29	316.29
302.84	303.8	300.67	303.14	302.18	303.95	302.56	301.98	303.22	303.29	304.09	301.25	303.18	302.46	302.73	303.9	302.26	301.23	302.67	301.5	303.99	303.31	302.8	303.9	302.74	305.67	302.09	302.53	302.34	302.17	303.29	302.95	303.75	302.59	302.86	303	301.28	301.53	302.41	302.53	302.64	301.34	301.5	302.99	303.1	302.67	302.51	303.76	302.44	303.81
313.82	311.81	311.76	311.67	315.32	313.79	312.77	313.74	312.73	311.88	312.91	314.25	312.17	314.28	313.62	313.26	313.78	314.13	314.39	310.07	311.91	313.25	313.23	312.26	313.28	313.79	312.72	314.62	313.04	313.59	315	314.53	313.59	312.45	312.73	313.42	312.26	312.05	312.44	310.85	313.37	314.64	311.14	312	314.91	313.53	313.01	313.32	313.75	313.77
326.2	323.12	322.99	322.84	323.3	323.81	323.73	323.93	324.81	323.3	323.74	323.44	325.06	324.29	325.15	323.7	324.75	325.3	324.9	325.56	325.79	324.47	324.67	325.34	324.36	324.33	324.53	324.39	323.49	323.6	323.09	323.62	325.11	324.57	325.23	323	325.39	326.5	325.46	323.73	324.26	326.21	324.59	325.44	325.32	324.61	323.62	324.89	324.59	326.18
300.53	300.51	299.71	299.49	299.36	299.65	299.07	298.82	300.97	300.32	297.06	299.92	300.94	300.67	299.67	301.28	299.62	299.54	299.43	299.34	300.02	301.29	302.09	300.21	300.79	301.73	299.97	298.39	299.12	297.56	300.03	298.65	299.94	301.09	299.25	299.2	299.81	300.07	301.19	298.59	299.35	300	299.21	299.28	298.91	300.08	300.26	301.71	300.74	301.83
301.93	303.83	302.99	303.68	301.95	302.87	303.53	302.36	301.95	303.37	303.66	302.15	303.35	302.8	304.38	302.74	303.4	302.42	302.68	301.61	303.6	301.89	301.55	301.17	302.13	301.91	303.75	302.59	303.06	303.76	302.51	302.63	302.94	302.97	302.61	302.42	302.44	303.14	302.19	303.07	302.43	303.26	302.87	301.6	302.39	302.88	302.27	301.09	301.18	302.88
313.38	316.37	313.63	314.31	317.81	314.32	314.74	316.65	314.18	316.22	314.83	316.57	315.08	313.22	312.77	313.86	314.89	313.34	316.07	314	314.59	313.25	312.43	314.01	314.71	314.18	314.45	315.36	312.99	315.9	315.45	315.75	314.21	316.04	316.5	314.89	316.07	312.55	314.54	314.41	316.81	315.1	314.65	317.1	314.86	314.26	313.68	316.03	315.29	315.96
306.53	306.48	308.03	308.23	307.29	305.38	306.4	306.58	305.79	305.94	306.91	305.36	307.25	307.39	306.15	305.86	307.51	307.62	306.66	305.52	306.94	307.24	306.07	306.57	307.52	306.68	307.35	305.56	306.66	304.89	306.78	306.33	307.11	305.96	305.54	304.19	304.43	306.03	305.69	306.72	305.24	305.68	306.36	306.41	306.69	307.5	304.77	306.7	307.76	305.98
319.26	320.27	317.7	319.41	319.69	319.85	320.18	319.18	319	319.89	319.03	320.34	317.96	319.88	318.74	318.91	319.15	318.43	317.79	320.64	320.95	320.02	318.95	320.81	319.84	317.73	319.36	320.66	320.62	320.22	319.17	319.27	318.52	319.54	319.7	318.73	319.61	320.38	319.39	319.1	319.59	319.31	319.3	319.29	319.37	320.41	319.56	319.71	320.05	319.6
311.98	311.91	312.01	312.38	311.75	311.01	314.38	312.29	314.21	313.61	313.23	312.08	313.51	314.41	312.93	313.29	313.19	313.56	312.37	312.84	312.98	312.78	314.56	314.64	314.49	313.93	314.34	314.2	313.44	313.03	311.02	312.04	315.06	313.75	314.47	312.88	311.04	312.35	311.69	313.35	314.03	314.36	312.98	313.47	313.69	313.66	314.35	311.04	313.32	312.77
308.74	305.83	308.17	307.2	307.45	307.02	307.66	307.06	308.02	307.16	306.69	308.57	306.13	304.45	308.64	309.3	307.39	306.94	308.03	307.09	307.14	307.72	307.11	306.58	307.04	308.13	306.48	307.56	305.09	308.03	306.67	307.59	305.93	308.33	308.52	308.9	307.2	307.14	308.75	307.74	304.66	305.97	307.71	306.84	306.48	306.76	307.96	306.9	307.98	307.27
316.3	314.12	316.41	316.56	316.49	316.27	316.22	314.55	316.45	316.29	316.52	315.56	316.91	316.12	317.11	318.27	315.74	315.67	316.21	313.27	316.97	316.16	315.14	315.46	316.33	315.45	315.48	316.65	318.13	316.85	317.43	315.09	315.3	314.13	316.65	316.38	316.11	313.92	316.05	317.54	315.13	315.71	315.42	316.64	316.61	316.78	316.77	317.03	315.25	315.58
294.03	293	294.56	295.35	294.86	294.51	294.62	295.6	294.73	296.93	295.31	296.73	296.12	295.27	295.03	295.34	295.4	295.13	294.33	294.6	295.89	295.16	294.6	295.79	293.6	295.48	293.59	293.72	293.71	296.13	295.57	294.87	295.01	295.25	294.68	295.9	294.48	294.49	294.18	295.73	294.51	293.48	295.22	296.56	295.43	293.49	295.52	294.41	294.06	294.61
300.45	299.94	300.88	301.77	299.37	301.21	301.32	300.86	301.73	301.3	301.18	301.25	299.96	301.19	301.04	301.97	300.25	302.05	300.92	302.3	302.11	301.9	301.12	299.43	301.07	302.43	301.27	300.78	300.25	301.77	300.89	299.51	301.02	300.19	300.47	301.22	299.26	301.41	302.34	300.81	299.21	300.75	303.05	300.59	299.79	300.76	303.11	302.54	301.25	299.04
302.62	302.52	301.28	300.52	300.31	301.38	301.37	303.24	302.78	303.34	301.83	300.17	301.45	301.81	301.99	302.03	300.79	301.63	304.22	302.67	301.21	301.36	304.79	301.89	301.38	300.84	303.05	300.81	301.15	302.1	301.23	301.08	302.09	302.68	302.03	301.35	302.35	302.8	302.95	302.1	302.85	301.3	301.94	302.51	302.37	300.1	302.53	301.35	303.79	303.24
304.07	304.48	302.19	300.87	303.75	302.89	303.83	303.65	302.53	304.08	302.51	303.31	303.38	301.85	305.11	304.08	301.86	304.8	303.5	305.34	304.38	303.63	304.37	303.44	304.46	303.98	302.88	301.91	301.38	301.74	303.92	302.26	304.27	304.8	302.24	303.33	302.82	302.87	304.6	302.75	303.13	303.86	302.7	302.99	302.02	303.91	301.42	302.89	303.5	303.79
305.86	304.73	303.68	303.02	302.72	302.3	302.49	302.63	302.39	302.3	303.27	301.75	301.63	302.58	303.67	303.87	302.82	303.88	303.48	303.13	303.87	302.95	304.31	304.1	303.04	304.04	303.45	305.44	304.63	303.72	304.5	303.83	303.16	301.94	301.94	303.01	302.75	302.47	301.45	303.29	303.41	302.12	303.74	303.78	302.6	302.98	303.49	302.53	304.55	303.54
305.96	304.55	304.59	307.87	306.18	304.42	307.5	303.72	306.57	306.37	306.09	305.82	306.64	304.34	306.58	305.5	306.9	306.36	307.71	305.34	307.48	306.49	307.66	307.14	304.31	306.68	307.55	305.81	307.09	307.22	306.54	307.04	307.27	305.7	304.57	306.16	307.15	305.31	306.86	305.11	305.1	307.11	307.97	306.68	306.71	306.5	306.14	305.55	305.69	305.79
314.09	315.86	313.82	314.3	315.37	313.46	313.51	312.59	314.69	313.03	313.34	312.4	313.35	312.31	314.78	312.86	314.15	314.15	315.53	314.05	313.9	313.2	315.35	313.85	313.32	313.87	312.18	313.76	312.81	313	313.76	313.35	311.37	312.98	314.84	315.1	314.76	314.71	314.87	314.94	311.96	314.05	314.35	314.28	314.7	315.02	313.9	313.21	314.17	313.07
316.11	315.02	313.64	314.47	315.44	313.57	314.56	315.01	313.59	316.13	315.57	312.74	314.12	315.81	314.57	314.5	315.84	315.19	314.53	314.82	313.91	313.92	315.54	314.32	314.55	313.88	316.31	315.48	316.71	315.14	312.97	315.98	314.33	314.37	314.47	315.86	315.37	315.57	316.06	313.79	314.87	313.88	316.16	314.43	314.34	314.64	314.54	313.96	316.94	314.59
303.24	302.92	303.19	304.55	304.28	303.52	303.06	302.79	302.99	302.73	304.5	301.6	303.69	302.98	304.99	302.77	302.72	303.81	304.03	303.55	301.47	301.94	302.16	304.37	302.98	303.74	303.71	304.72	303.42	303.59	304.61	305.3	303.45	301.32	302.01	303.3	303.18	301.09	304.44	302.99	301.69	303.92	304.14	304.2	304.23	302.97	301.18	303.17	303.09	302.84
301.22	300.8	301.47	300.13	299.02	301.09	300.67	299.93	298.24	299.16	302.25	298.6	300.52	296.94	301.92	298.4	302.02	301.04	299.19	299.9	298.99	298.32	300.23	298.3	299.45	302.27	300.12	298.96	302.2	300.93	298.85	301.71	298.98	300.13	301.03	299.43	300.56	299.73	299.06	299.72	299.33	299.45	300.87	301.69	301.61	300.7	300.27	300.62	300.63	300.18
305.21	304.26	304.86	305.33	306.03	303.94	304.73	305.28	306.45	305.11	303.67	304.36	304.31	306.22	304.62	304.29	306.08	304.51	305.1	303.1	305.54	305.02	306.15	305.94	303.28	305.55	304.96	305.36	304.41	304.36	305.48	304.14	304.02	306.35	304.52	304.69	304.16	303.88	306.07	304.25	304.41	304.41	304.08	305.57	305.37	304.31	304.26	305.42	304.91	304.35
307.82	305.94	307.75	305.3	305.81	305.28	305.37	305.53	304.43	308.84	306.58	304.93	304.83	306.38	306.26	305.91	306.2	306.63	305.81	305.52	305.83	306.54	307.05	308.53	306.7	305.17	306.67	305.58	305.18	306.81	307.09	305.68	305.72	307.22	307.8	305.22	306.49	304.98	306.26	305.8	306.16	305.89	307.3	306.19	307.03	304.85	306.73	306.41	306.56	306.45
304.92	304.65	302.76	303.96	305.02	303.82	303.15	303.47	303.36	303.91	302.1	304.08	304.22	303.37	307.1	303.56	303.97	304.03	303.38	302.06	303.19	303.84	302.06	303.37	304.04	304.45	304.33	304.04	302.09	301.87	305.79	304.17	303.05	304.37	302.63	303.67	304.55	304.61	304.41	302.4	302.82	304.8	304.85	304.81	302.97	304.31	304.38	304.61	304.33	303.05
318.48	316.68	320.14	318.19	319.13	318.98	317.37	317.92	316.12	318.94	316.37	317.89	317.64	317.27	317.29	318.87	318.49	318.27	318.17	317.71	319.85	318.68	318.39	318.46	318.02	317.52	316.41	318.92	317.56	317.35	317.51	316.7	317.33	318.33	317.23	318.04	318.37	318.85	317.47	317.87	319.56	320.31	318.03	316.8	319.32	317.63	318.75	318.25	318.39	317.48
301.63	301.06	301.06	300.47	302.06	302.37	303.1	301.63	299.57	300.52	301.44	301.27	302.07	301.99	301.09	300.83	300.58	300.94	301.99	301.73	302.17	301.39	301.29	300.26	301.02	300.89	301.29	301.53	300.65	300.49	302.21	302.73	300.91	298.76	301.23	301.21	300.28	300.38	300.48	300.81	300.06	300.43	301.12	300.97	299.74	301.69	299.64	299.91	299.75	300.99
328.26	325.39	327.44	329.93	326.54	327.34	329.16	328.22	327.8	327.48	325.75	326.62	325.6	328.53	327.5	327.51	328.63	326.58	328.28	328.87	326.58	328.77	327.32	325.55	327.31	328.09	329.53	327.53	328.86	326.88	328.54	328.06	327.73	328.57	327.54	328.8	328.25	327.62	329.22	327.95	329.4	327.62	327.6	328.61	326.65	326.88	328.37	327.37	327.48	329.62
314.15	311.05	312.21	313.98	313.8	313.32	311.5	312.29	314.15	314.12	310.91	314.42	313.21	313.49	314.13	313.31	313.08	313.32	312.46	315.28	314.47	312.92	310.83	314.51	313.54	312.95	310.6	312.06	312.04	313.22	313.77	313.85	313.4	312.45	313.3	315.22	312.97	314.84	312.69	312.7	313.53	312.87	312.79	313.85	314.73	313.47	312.4	313.78	314.14	312.6
294.16	293.75	295.26	295.1	294.3	294.63	295.26	291.94	292.96	292.49	294.37	292.48	294.29	294.84	294.1	294.72	294.99	294	294.03	293.69	293.07	295.98	292.73	294.19	294.54	295	293.9	293.23	294.56	294.73	293.77	293.63	293.59	294.29	294.11	294.43	293.48	292.73	292.96	293.71	295.29	294.12	294.09	294.08	294.72	294.14	294.88	293.57	294.02	294.75
301.55	302.76	301.42	304.3	302.96	303.31	302.68	304.42	303.58	303.2	301.82	303.81	303.91	304.22	302.45	303.33	304.75	305.45	302.82	302.31	302.34	303.01	303.04	304	304.2	303.88	305.29	303.22	304.79	303.34	302.86	302.74	304.09	305.58	303.65	305.07	304.18	303.07	301.84	305.15	302.84	303.65	303.99	303.73	303.82	302.99	301.92	303.17	303.47	303.43
305.65	304.68	304.81	304	305.81	304.17	304.35	305.14	304.33	305.72	304.5	305.18	304.86	305.27	307.18	305.26	305.63	306.27	305.64	306.94	306.1	305.37	307.8	305.33	304.93	307.33	306.7	305.74	306.82	304.2	305.54	305.97	305.31	304.52	305.59	305.83	304.37	305.06	305.83	305.72	306.31	304.79	304.58	305.96	305	303.58	306.52	307.27	306.53	305.94
300.98	304.46	302.13	303.71	302.86	303.09	302.62	303.16	303.67	302.64	303.32	301.27	303.67	301.87	303.08	301.87	300.99	301.9	302.04	302.69	303.73	300.26	303.02	303.71	300.66	303.14	304.74	301.84	303.86	302.76	300.33	303.33	303.2	301.7	303.2	302.24	302.42	302.24	304.09	303.25	306.45	303.45	300.44	302.46	301.47	300.64	303.1	304.08	303.64	302.79
306.67	306.03	303.75	305.15	306.94	306.58	308.38	305.22	304.14	307.58	306.53	307.06	306.22	305	307.77	308.36	306.75	307.22	305.07	306.4	307.16	306.34	306.32	306.37	307.62	307.16	306.59	306.74	304.43	306.49	306	306.19	307.02	304.94	308.07	305.2	306.79	305.96	306.59	305.96	306.26	307.2	306.39	306.01	305.75	306.17	306.26	306.34	306.02	307.9
318.54	317.61	320.08	317.39	317.8	317.79	318.84	316.98	318.45	318.74	320.27	318.76	319.16	317.14	318.64	319.64	318	317.75	317.14	317.04	319.07	318.66	317.51	318.03	319.47	318.05	320.23	317.7	317.82	319.18	317.03	318.06	317.4	319.53	317.06	317.75	319.01	317.88	318.23	318.23	316.97	318.78	317.5	319.36	319.04	318.28	317.04	317.8	318.62	317.54
302.28	303.86	303.98	304.31	302.95	301.57	303.73	304.85	302.93	303.17	300.49	305.18	303.71	302.88	305.1	304.53	302.56	305.09	304.29	303.72	306.67	302.62	304.12	303.89	304.08	302.14	302.63	303.42	304.59	302.95	303.29	302.27	301.28	301.86	304.52	303.86	302.96	302.28	303.29	305.41	303.18	305.3	303.38	303.44	302.73	304.02	302.91	303.29	302.93	302.84
311.72	308.03	309.58	310.23	310.25	310.23	309.71	310.86	310.26	311.04	309.97	308.13	311.07	309.98	309.93	311.22	309.43	309.82	309	311.05	311.13	309.64	308.28	309.53	309.44	311.18	307.73	309.59	310.61	310.44	309.46	309.53	309.76	310.18	309.67	310.12	309.89	308.12	310.58	310.47	308.86	308.74	310.11	309.81	311.05	309.36	309.98	310.6	310.34	310.3
315.09	313.88	313.34	312.21	314.17	314.66	314.57	313.65	311.4	313.07	314.68	313.45	312.89	313.83	312.74	315.49	312.79	312.75	315.41	312.76	314.46	311.57	313.06	313.32	313.47	315.35	314.45	313.96	314.7	314.68	315.37	315.81	312.6	314.55	313.63	310.99	314.71	314.46	313.94	313.92	313.75	313.58	313.94	314.96	313.81	314.26	315.06	313.07	311.83	312.53
316.39	317.39	316.14	315.67	318.71	314.87	316.23	315.19	317.69	315.91	314.71	316.04	316.75	315.66	315.48	317.07	314.34	317.71	316.97	315.45	315.21	316.01	316.59	316.2	314.32	315.94	316.4	315.81	315.95	317.21	317.28	315.44	315.8	315.99	315.29	317.54	315.51	314.63	315.65	315.8	318.15	315.65	315.54	313.49	314.82	315.78	315	315.03	316.28	315.94
307.98	308.66	308.23	310.44	309.33	308.88	309.48	308.28	307.88	308.74	308.52	308.48	308.38	307.08	308.01	309.96	309.66	307.58	308.68	309.74	309.73	309.01	307.8	308.82	308.85	308.71	310	310.59	308.43	308.78	308.58	308.66	307.87	308.27	308.36	310.65	307.57	306.33	310.08	308.58	308.52	307.95	306.47	310.13	307.67	308.65	310.25	307.7	309.88	309.68
322.5	326.03	324.93	325.01	325.64	324.62	326.22	325.07	325.1	324.67	323.66	322.88	325.38	326.35	326.13	325.76	324.64	324.07	325.14	323.67	324.59	324.1	321.13	326.66	323.92	325.89	324.39	326.09	326.24	323.94	325.75	324.47	325.75	324.48	324.13	324.7	323.47	324.9	325.25	326.46	324.77	324.31	325	325.38	324.86	325	324.44	321.83	324.93	324.56
313.72	315.73	316.78	315.13	316.06	316.19	313.6	314.04	312.83	314.15	315.45	314.55	313.98	314.88	315.76	313.45	314.01	315.56	313.35	314.62	315.34	315.77	315.12	313.1	314.18	314.17	313.84	313.76	316.15	314.3	315	313.62	316.28	314.64	314.43	313.9	315.36	314.23	315.22	315.57	314.99	315.74	314.95	315.8	315.49	316.18	314.58	315.92	314.79	313.36
306.37	306.13	305.84	306.57	308.24	306.75	308.14	304.59	305.79	307.34	307.02	306.17	308.59	307.77	303.79	305.75	307.09	308.68	306.97	307.15	305.55	306.46	306.13	304.95	306.54	306.3	306.29	307.16	305.52	305.14	306.34	306.23	305.93	305.59	308.01	304.04	306.11	305.44	307.62	306.2	305.91	307.92	305.15	304.76	304.56	305.57	305.74	306.98	306.89	306.13
312.92	313.27	313.33	313.68	314.6	313.28	313.87	312.73	313.98	311.92	313.92	313.21	313.41	312.04	314.08	312.19	313.33	313.67	314.93	312.78	313.45	311.37	312.26	313.14	313.68	313.44	313.78	311.77	314.86	313.5	314.38	313.87	313.76	313.24	314.19	312.47	311.94	313.1	312.75	311.87	312.23	315.05	313.53	311.5	312.54	312.47	312.59	314.7	313.62	313.07
318.13	317.1	315.78	316.86	317.92	315.31	317.04	317.31	317.22	318.08	316.64	318.19	316.68	318.2	318.18	315.65	316.27	317.11	320.94	315.82	316.45	316.98	317.04	316.68	316.68	317.97	317.81	317.42	316.88	317.15	316.69	317.88	317.69	317.53	317.52	316.88	317.57	317.88	317.04	316.8	317.39	317.65	318.16	318.12	316.95	318.79	316.85	316.16	318.97	316.38
328.96	326.69	330.27	327.59	328.3	326.68	328.55	328.51	328.12	328.59	330.14	330.58	328.97	328.93	329.16	326.17	330.4	326.9	327.89	328.46	327.57	328.61	328.33	329.67	330.6	329.32	329.25	328.54	328.79	328.56	329.35	327.7	328.56	329.13	327.56	327.66	327.79	328.68	330.63	328.44	326.64	329.65	328.76	330.65	329.31	329.83	330.51	328.62	329.33	328.66
315.76	317.45	315.45	317.06	315.98	317.62	317.27	318.45	317.05	316.11	316.86	318.1	316.97	318.52	318.86	317.8	318.08	316.28	317.79	317.61	317.34	317.27	316.98	315.58	315.21	316.13	316.64	316.34	318.64	317.83	318.67	317.07	317.23	317.35	318.16	317.38	316.48	316.23	317.69	317.54	316.4	317.16	317.45	315.83	315.42	318.32	317.8	316.93	318.18	317.11
312.29	313.93	312.78	310.4	311.66	313.75	310.81	312.28	310.47	312.64	312.05	312.23	311.72	313.39	312.38	312.62	312.63	311.41	310.83	312.51	311.85	312.59	311.08	311.35	312.15	311.44	313.03	312.64	310.49	311.69	313.92	312.07	312.44	312.28	312.36	312.05	313.05	310.96	312.41	313.44	312.56	313.1	311.74	312.89	311.5	311.56	312.65	313.13	314.28	313.84
313.83	315.21	314.28	314.96	315.52	314.82	315.74	314.58	315.5	314.65	314.6	313.05	314.38	314.05	313.52	315.36	315.24	313.63	315.15	311.58	316.7	315.29	315.82	313.31	314.69	313.98	313.47	314.47	315.37	314.39	314.54	314.38	314.1	316.35	314.95	316.51	313.57	315.11	313.87	314.02	313.73	316.91	315.93	316.35	314.42	313.83	315.96	314.43	314.51	316.22
303.45	304.93	304.2	302.59	305.08	302.55	303.58	302.7	304.79	302.44	303.17	303.49	303.1	301.76	304.36	305.57	303.91	303.89	303.02	302.94	303.47	303.35	302.97	301.49	302.63	303.11	303.88	302.63	302.82	302.89	303.21	302.78	302.67	303.96	302.44	302.87	301.53	303.53	303.19	303.48	305.38	303.38	302.94	303.36	305.03	303.54	303.84	304.97	303.57	303.68
312.9	312.89	313.41	315.21	312.87	315.36	314.12	313.45	314.71	311.47	314.28	314.86	313.14	311.68	314.09	313.26	313.48	315	313.41	314.45	314.67	314.05	313.59	313.53	312.94	314.62	312.35	312.02	313.37	313.02	312.83	314.61	313.57	315.55	312.39	313.33	312.04	313.35	313.35	312.76	313.01	313.12	313.37	313.17	312.87	313.28	312.8	312.76	314.07	312.76
295.59	294.67	295.71	294.28	294.43	293.93	294.92	294.81	296.03	295.78	296.64	293.3	295.55	294.42	294.62	295.25	295.19	294.18	294.5	295.04	294.63	295.27	294.83	292.79	295.42	294.19	295.33	294.51	294.49	293.1	296.32	296.33	294.39	295.88	294.63	295.35	294.61	293.75	295.28	296.6	295.51	294.36	295.9	295.02	296.1	293.58	293.35	296.37	294.36	296.74
294.25	295.86	293.73	295.59	297.39	293.24	294.11	296.2	295.41	295.34	293.67	292.55	296.02	294.24	295.28	293.37	294.72	295.59	296.48	295.21	294.76	295.43	295.96	295.85	295.48	294.27	294.35	294.9	295.67	295.21	294.03	294.62	295.4	294.6	294.8	294.79	294.44	294	296.78	295.65	295.19	297.68	296.06	295.64	293.58	294.32	296.19	295.06	295.85	295.33
302.63	302.11	302.83	301.79	302.33	301.71	301.44	303.41	302.1	302.55	302.35	303.4	304.27	303.5	303.45	302.08	301.72	303.02	302.75	301.92	303.63	303.54	303.96	301.1	303.18	301.74	303.62	302.34	301.89	301.88	301.67	303.96	301.62	302.41	302.26	302.12	300.67	303.53	302.44	302.89	303.01	302.45	303.84	303.62	300.87	301.37	303.38	302.33	302.09	300.81
305.1	305.14	305.8	305.51	306.11	306.47	306.88	304.48	303.2	307.51	305.37	305.86	307.3	305.61	305.02	306.38	306.7	307.69	307.21	306.04	305.52	306.85	307.15	306.14	305.3	307.34	306.44	307.38	305.52	305.92	306.04	306.1	305.04	304.11	308.11	307.42	304.64	303.59	306.46	305.53	304.89	305.33	305.75	306	306.53	305.29	306.54	307.17	305.9	305.77
318.42	318.44	316.52	318.21	315.7	316.65	318.06	318.74	317.53	318	318.62	315.77	317.07	316.93	316.92	318.42	316.86	316.77	317.74	318.3	316.83	316.85	317.41	316.66	315.93	316.32	318.12	318.24	316.97	317.87	315.43	317.46	317.63	317.88	316.23	317.13	318.09	318.64	318.01	316.13	318.63	316.81	317.29	317.48	317.79	316.67	318.81	319.42	318.75	317.72
297.87	296.1	298	295.91	298.26	296.15	297.17	297.86	296.4	298.63	298.11	296.16	295.74	292.68	298.03	296.67	296.06	296.18	298.91	297.67	296.2	296.92	297.73	297.98	296.89	297.23	297.15	296.62	296.47	297.11	296.56	296.86	296.13	298.06	297.58	296.19	297.74	297.9	297.01	296.91	296.32	297.53	296.86	295.5	298.02	296.71	296.72	297.5	296.81	298.1
294.45	294.16	294.48	294	292.9	291.88	293.27	292.98	295.2	293.91	295.15	296.06	293.04	294.32	293.81	293.91	294.2	293.34	295.03	294.27	294.14	291.42	292.97	293.72	293.12	294.58	293.63	292.68	295.24	293.62	294.88	293.64	294.91	294.13	293.25	295.92	293.84	292.85	292.34	293.48	293.81	293.12	293.69	293.44	293.05	294.16	293.46	293.33	294.49	293.26
305.68	304.31	303.96	301.87	304.05	304	305.85	305.73	304.81	303.83	304.8	303.93	304.74	304.6	304.9	304.16	303.87	305.71	303.43	304.04	303.82	303.89	303.09	304.07	304.43	303.56	303.96	304.28	303.84	306.4	304.22	304.38	303.96	304.16	303.65	304.27	304.15	303.86	304.83	304.33	304.8	306.85	304.53	302.52	304.06	306.32	305.07	304.34	303.72	302.94
305.18	307.39	306.88	305.1	305.8	305.78	306.43	307.31	305.62	305.85	306.02	303.98	307.44	307.47	306.9	306.42	307.19	305.56	305.51	306.31	306.66	306.69	304.19	307.04	305.07	306.47	305.58	308.33	307.58	306.95	306.14	304.63	305.65	306.9	308.35	305.4	307.74	305.42	306.55	306.98	307.35	306.06	305.97	304.98	306.08	304.73	306.34	305.08	306.42	308.03
315.01	314.12	314.44	314.46	315.11	315.84	313.85	315.47	315.23	313.58	314.57	315.13	314.31	312.88	314.84	316.25	316.29	315.18	315.98	314.47	314.19	314.41	314.6	316.6	313.31	314.93	314.09	313.93	314.54	315.12	314.95	315.42	313.79	313.91	314.25	314.39	314.18	314.79	315.15	313.92	313.43	313.7	315.49	313.63	314.91	316.08	314.68	316.95	314.67	316.21
293.68	294.86	293.51	293.03	294.7	294.26	295.4	295.3	293.71	293.28	294.23	294.23	294.98	295.95	295.41	295.93	296.58	293.82	294.41	293.85	294.26	295.9	294.26	293.8	294.69	294.54	294.51	294.77	293.73	294.42	293.88	293.21	295.45	295.26	291.6	293.44	295.42	294.72	294.49	292.85	294.75	294.29	294.29	292.35	294.46	293.56	294.19	295.05	292.02	294.07
303.86	304.26	304.08	302.57	305.75	304.6	305.76	303.36	303.8	305.13	303.61	305.39	303.76	304.31	305.16	302.2	303.92	305.13	303.81	305.22	303.66	303.85	302.82	305.1	303.62	304.56	303.69	304.48	305.83	303.99	304.45	301.74	304.5	305.91	306.26	306.19	305.57	304.36	304.85	303.61	304.64	304.81	304.29	306.43	304.8	304.01	304.5	305.08	304.09	304.8
303.56	305.69	305.82	305.33	305.34	305.43	305.16	304.28	306.12	304.7	305.03	304.11	302.99	304.98	304.87	305.83	304.26	306.72	306.05	305.75	304.76	305.66	306.64	304.8	303.95	305.71	305.18	304.16	304.19	303.24	304.96	306.65	305.98	305.73	304.42	306.26	305.65	304.35	306.17	303.98	304.29	305.82	305.28	306.27	306.11	303.28	305.17	304.68	305.34	306.31
315.96	315.37	315.98	314.13	316.67	314.69	315.45	316.67	316.64	315.75	317.02	315.81	315.02	316.14	316.97	317.1	316.97	317.58	315.85	314.87	317.44	317.13	315.18	315.16	315.29	315.85	315.62	315.22	315.92	315.71	315.78	316.06	315.64	315.84	316.02	316.21	315.57	316.08	315.86	315.05	315.74	315.55	317.53	316.21	315	317.05	315.44	315.76	315.82	315.37
314.81	316.21	314.48	316.01	315.75	315.9	315.94	314.92	314.53	318.18	314.98	314.97	313.77	315.27	314.54	314.69	316.41	316.04	314.37	315.65	315.4	314.93	316.61	316.21	316.31	317.18	314.65	316.32	314.66	315.3	315.51	316.99	314.47	315.66	315.87	316.98	315.81	315.31	314.82	314.96	317.12	315.25	315.24	315.95	315.46	316.1	315.85	314.06	316.71	315.04
326.1	325.6	321.69	324.5	325.11	323.96	325.58	326.07	325.67	326.53	326.62	325.1	325.17	325.81	326.28	324.48	325.32	326.34	328.74	324.76	325.16	324.45	324.8	324.86	325.24	326.04	325.57	327.25	326.52	324.38	323.67	326.7	326.7	327.01	324.81	327.48	325.92	325.85	324.51	325.55	324.57	323.84	325.45	325.18	325.62	327.37	324.56	323.84	323.6	325.3
316.66	316.1	316.48	315.94	316.07	315.05	315.99	317.4	315.34	316.33	315.52	316.41	316.05	315.63	317.78	317.89	315.95	316.44	316.27	317.82	315.43	317.17	315.59	316.81	316.81	316.57	317.94	317.2	316.55	316.7	317.61	316.29	317.31	314.72	316.03	315.81	315.2	315.99	318.77	314.29	316.1	317.92	316.89	316.79	317.09	316.07	318.38	318.26	316.43	317.55
304.54	303.82	303.46	304.77	303.59	303.38	303.08	302.62	303.45	304.32	303.5	306.04	304.06	305.35	304.73	304.42	303.73	305.61	304.43	304.92	305.7	304.87	304.71	303.41	304.57	305.14	304.67	306.36	303.55	305.05	303.61	303.42	304.43	301.69	305.5	305.24	305.57	302.24	304.1	304.95	303.52	305.04	304.36	304.67	303.9	305.05	305.07	303.05	305.03	304.52
327.82	326.66	330.47	329.59	328.11	329.43	329.36	329.65	330.74	329.02	327.28	328.57	328.73	328.22	326.68	328.85	329.41	326.29	329.68	328.7	326.91	329.9	329.07	329.98	328.25	328.63	329.4	327.9	328.76	327.66	328.11	327.63	329.51	326.42	328.14	329.26	328.47	328.7	328.32	327.68	329.44	328.9	329.54	328.31	328.89	328.22	328.42	329.11	327.4	329.02
320.3	319.13	317.54	319.18	318.81	318.49	317.56	318.19	318.16	318.83	318.29	319.04	317.01	317.86	319.52	318.95	319.38	318.92	317.99	319.53	319.42	318.19	317.46	316.8	318.89	317.72	318.91	319.76	318.26	318.43	318.07	318.41	317.77	318.3	319.14	315.95	318.76	318.15	317.15	317.43	318.39	318.88	320.41	317.44	317.8	319.93	316.29	318.76	317.53	317.1
312.97	312.43	312.3	311.65	312.2	310.22	311.35	311.37	310.91	311.72	310.43	309.12	309.77	310.1	311.61	311.57	309.79	309.46	311.16	312.33	310.15	309.56	310.99	310.33	312.1	311.66	310.77	311.13	309.95	311.38	311.52	310.97	310.85	309.57	309.88	312.6	311.84	311.53	311.6	308.49	312.3	310.38	310.33	312.01	310.67	310.47	311.9	310.5	311.19	313.04
302.53	302.16	304.99	304.5	304.55	302.98	306.73	303.83	303.45	302.17	302.86	302.5	305.63	303.95	303.19	303.5	304.79	302.74	304.97	305.05	303.69	302.27	302.94	303.95	304.62	302.81	302.92	303.54	303.76	304.77	305.3	303.27	303.29	304.74	302.78	303.83	303.15	304.02	302.81	302.55	304.39	304.32	305.39	303.52	303.97	303.68	304.1	304.1	302.71	303.46
326.68	325.89	325.15	325.62	325.52	326.87	325.78	326.66	325.61	327.59	324.97	325.3	325.41	324.96	325.99	325.21	324.66	323.3	325.81	326.8	323.54	323.8	325.79	326.14	323.87	323.4	326.1	325.6	324.17	324.89	324.2	323.3	326.66	323.94	324.63	326.65	325.19	325.52	325.64	323.7	324.43	325.07	325.84	325.27	323.27	326.14	326.1	325.93	325.48	323.73
305.01	304.55	306.71	305.25	305.01	304.96	304.26	305.42	303.83	305.52	305.76	307.19	305.74	305.64	306.22	306.9	304.84	306.12	304.83	305.27	306.69	304.94	305.33	306.24	304.16	305.14	303.99	303.21	305.72	305.1	306.76	306.4	305.74	304.78	304.96	305.82	305.62	304.47	305.67	306.68	306.25	306.42	304.34	305.36	304.97	305.33	305.49	305.01	305.04	305
303.3	304.12	302.63	302.77	301.21	302.63	302.48	302.76	303.41	304.51	303.81	301.99	302.5	302.82	302.64	303.33	303.56	302.67	302.93	302.1	302.54	303.63	302.36	304.24	303.08	301.37	301.33	302.54	303.66	302.11	301.89	304.43	303.25	302.27	302.74	300.87	302.95	303	301.7	304.35	302.2	302.92	303.92	302.34	304.17	303.42	302.66	301.4	302.9	303.27
300.24	298.94	300.59	301.01	300.49	299.04	300.97	299.32	300.12	301.27	300.84	298.47	300.01	301.09	300.03	299.81	299.41	300.66	299.43	299.72	301.62	298.55	301.53	299.39	302.23	298.31	300.89	298.89	300.8	300.82	301.56	300.98	301.37	298.91	300.1	300.73	299.71	301.58	300.62	298.29	300.88	300.46	301.23	301.56	300.19	300.56	300.14	300.71	301.48	299.74
314.77	313.85	313.55	314.76	314.36	311.63	314.94	314.87	312.73	315.92	314.52	311.55	313	313.54	314.64	314.71	313.72	312.75	312.6	313.73	313.63	310.71	313.21	311.87	313.29	313.52	312.98	313.21	315.02	316.51	313.57	312.65	315.24	310.22	313.94	313.63	313.98	312.94	313.31	314.55	316.5	313.78	313.69	312.51	313.41	313.44	314.83	314.42	314.37	312.99
316.45	315.84	314.53	315.28	316.5	317.9	316.43	316.84	317.97	314.86	315.59	316.11	317.19	315.85	317.19	317.66	316.7	316.51	315.26	316.02	316.18	316.66	316.91	316.01	316.97	315.02	315.76	315.47	314.17	316.62	314.5	314.74	317.38	316.52	316.9	316.99	317.24	317.67	318.03	317.54	317.35	315.15	318.23	317.05	316.2	316.28	315.57	314.75	317.48	318.21
301.37	299.94	301.09	299.29	301.35	300.71	301.24	300.26	301.62	300.69	302.98	300.2	299.03	300.96	300.79	301.98	301.51	300.51	302.06	300.89	301.04	299.58	302.58	300.5	302.13	300.57	301.23	299.62	301.17	300.11	299.53	300.07	300.26	301.16	302.91	300.38	301.57	301.73	300.85	298.63	302.14	301.18	300.89	301.94	300.12	301.43	298.53	301.06	301.87	301.47
330	327.37	328	328.53	328.86	329.92	328.31	329.76	327.97	329.72	328.98	328.01	328.24	328.04	328.92	327.48	329.81	327.69	327.71	328.41	328.3	325.91	328.98	328.77	328.11	327.19	329.95	330.59	329.38	329.67	328.12	328.42	327.38	327.78	329.51	329.88	329.4	329.46	328.8	329.27	326.81	328.88	326.88	326.79	329.75	329.06	328.89	326.42	329.87	327.67
294.78	292.68	295.66	294.05	292.62	294.09	294.8	295.61	296.16	295.67	293.69	296.1	295.12	296.15	296.53	295.63	295.3	294.32	296.45	295.29	294.28	296.37	294.72	295.64	296.25	294.37	295.95	294.81	295.47	297.04	294.2	294.68	294.65	294.59	294.62	295.12	295.73	295.37	293.71	294.33	295.09	296	294.26	295.87	295.81	296.46	293.2	294.03	294.39	295.6
315.76	315.97	315.54	316.93	314.92	316.2	313.94	314.88	315.58	314.56	315.55	316.14	314.91	315.83	315.73	316.13	317.5	316.21	314.23	318.31	315.73	316.79	317.73	314.41	315.21	315.9	313.12	316.42	314.95	316.14	316.62	316.67	315.73	317.3	315.51	316.57	315.76	313.77	317.93	314.39	315.24	313.94	316.27	315.03	317.06	317	315.67	315.53	315.91	314.56
313.5	311.68	313.32	312.31	313.08	311.89	313	314.08	311.75	312.34	313.73	311.62	313.46	312.98	312.69	312.6	313.23	312.47	313.87	310.54	312.69	312.11	313.68	312.31	315.08	312.15	311.41	312.31	314.93	314.15	312.89	312.38	313.94	313.98	313.07	314.36	313.14	312.42	311.18	313.93	313.17	313.72	313.48	313.64	310.71	313.37	313.22	313.8	312.09	313.79
295.21	294.81	293.04	294.18	293.67	293.83	294.95	293.59	294.9	293.85	293.55	292.77	294.66	294.34	295.01	294.21	294.21	293.24	292.69	292.26	293.93	294.02	291.98	295.59	294.53	294.32	294.81	293.25	294.94	292.53	293.84	294.17	292.54	292.76	292.04	294.11	295.21	293.97	294.76	294.31	294.33	295.69	292.33	295.16	294.91	293.19	294.77	293.86	293.95	293.12
302.1	302.51	302.79	302.13	304.39	303.26	303.8	303.72	301.29	301.5	300.91	302.65	303.52	303.86	302.56	300.85	302.38	302.97	300.84	303.07	303.25	301.35	301.98	302.76	302.17	300.69	300.75	300.81	302.41	302.85	302.88	301.95	302.97	301.21	302.03	303.52	302.2	303.88	303.21	300.12	302.07	303.61	301.81	301.35	303.58	303.88	302.21	304.01	303.94	302.52
302.66	303.64	302.17	302.27	303.01	302.22	303.14	301.87	302.76	301.52	301.55	302.65	302.42	302.6	302.15	302.37	302.04	301.38	303.13	303.53	302.9	302.24	304.13	303	301.08	302.11	300.58	303.75	301.14	303.55	301.77	302.85	302.33	302.66	301.71	302.65	303.91	302.38	304.32	302.72	301.61	302.52	299.66	304.36	304.1	302.97	302.31	301.9	303.94	304.92
316.17	315.21	317.15	314.61	315.9	316.69	315.55	314.99	315.42	317.02	313.69	315	317.24	315.91	314.9	316.8	317.23	315.92	317.05	316.48	315.63	314.44	317.84	316.96	316.32	314.77	316.32	315.47	317.27	316.33	313.91	316.23	316.36	315.56	316.15	315.02	316.79	316.15	315.43	316.52	315.44	314.74	315	316.72	315.38	315.57	313.14	316.47	314.32	315.31
321.72	321.15	318.12	319.95	318.64	318.22	319.22	317.98	320	319.55	319.48	319.12	320.04	320.12	319.83	318.12	317.99	317.83	317.43	320.19	319.98	319.11	320.07	318.63	319.23	318.51	317.28	319.35	319.48	319.8	318.91	318.39	318.58	320.11	321.23	317.52	319.48	320.86	318.37	320.53	320.46	319.83	320.41	318.72	318.8	320.64	320.65	319.07	318.82	319.13
315.53	315.03	315.62	315.07	315.37	314.3	314.98	315.21	315.08	313.48	314.19	315.31	313.29	314.99	315.38	314.39	316.72	316.35	314.38	313.55	313.18	314.81	314.95	314.84	314.33	315.29	316.48	315.4	315.36	316.29	314.49	314.42	314.6	315.59	315.23	314.58	314.27	315.45	314.81	315.51	314.86	315.43	313.26	315.62	315.12	312.9	314.09	314.34	313.93	313.74
306.65	306.58	306.11	305.83	306.32	306.9	306.23	307.04	308.28	306.3	306.56	306.14	306.82	304.38	306.54	305.66	307.14	305.4	306.48	306.48	307.29	307.01	305.74	306.47	306.67	306.86	307.68	306.31	306.21	306.67	307.15	308.43	308.26	306.5	305.97	305.26	307.34	306.08	307.22	306.26	305.77	306.71	306.27	307.23	308.03	307.15	307	306.65	306.69	305.81
307.4	307.22	305.86	307.23	307.71	305.92	307.71	307.16	307.84	305.97	306.96	306.44	307.59	307.86	305.48	307.53	308.96	306.23	307.8	307.29	306.18	308.69	307.4	306.84	307.77	305.31	307.37	308.97	307.08	306.3	308.1	307.1	307.76	307.17	307.28	309.68	306.42	307.12	306.6	308.19	306.79	308.36	306.28	306.89	307.31	307.29	308.23	307.22	306.91	306.56
316.97	315.98	316.75	317.25	317.64	317.14	317.53	317.77	315.65	317.63	316.04	317.53	319.23	315.38	313.9	316.88	318.95	317.94	314.83	316.47	316.1	317.19	316.48	317.22	317.26	317.14	318.74	319.35	317.95	316.59	316.29	316.12	319.55	317.24	317.09	317.68	315.91	317.26	316.73	317.18	317.55	317.21	317.97	317.25	317.14	318.93	315.74	318.4	317.69	318.26
326.19	329.94	328.94	327.05	328.61	329.71	329.94	328.18	328.96	328.47	328.96	329.48	329.76	330.77	328.42	327.46	329.16	329.17	329.64	326.99	328.24	328.86	328.53	329.51	326.74	328.98	328.81	327.61	328.35	326.37	327.88	330.06	328.45	329.96	327.27	326.9	328.14	329.27	329.85	329.22	328.71	328.35	327.4	329.87	328.42	329.15	328.15	329.96	329.91	326.69
303.19	303.84	303.1	302.24	303.51	304.2	302.56	304.29	303.63	303.43	303.39	305.32	303.67	302.33	305.38	303.11	303.24	302.72	303.74	303.46	304.74	303.41	302.26	302.83	303.45	304.51	304.04	303.71	301.25	302.14	304.93	302.54	304.86	303.43	301.92	302.73	302.89	302.28	302.03	302.98	304.62	302.18	304.7	302.06	302.87	303.29	304.12	304.55	302.76	302.6
294.43	293.3	292.34	294.56	293.34	295.02	293.84	293.47	295.35	294.18	295.19	294.31	293.38	292.7	294.35	294.59	293.73	295.07	294.79	292.2	292.59	294.64	294.1	293.63	296.42	293.75	294.87	295.25	293.86	292.36	294.37	293.01	294.21	293.78	294.38	295.36	294.39	294.87	293.78	292.97	293.67	294.06	294.3	294.07	293.01	294.11	293.65	293.63	294.65	295.91
308.47	310.95	309.67	307.34	309.55	311	309.77	309.6	308.68	309.72	311.82	311.53	310.32	310.18	308.98	309.13	309.57	310.75	309.51	309.33	308.22	310	310.22	307.73	309.52	309.8	308.75	310.06	311.23	309.28	307.8	308.56	308.52	309.79	309.35	309.75	309.51	309.16	308.26	309.46	311.24	309.82	309.66	309.56	310.63	309.19	309.19	309.84	309.06	310.49
306.1	306.74	304.73	305.83	305.11	307.53	307.74	306.35	305.42	305.35	307.66	306.43	306.25	305.64	305.43	307.63	306.31	308.01	309.99	304.77	304.85	305.18	308.91	305.91	305.63	307.76	305.25	304.86	304.86	305.83	305.87	306.56	306.42	305.97	305.68	308.33	306.05	305.84	306.15	306.34	306.42	306.09	306.92	304.24	304.95	306.33	306.75	306.5	306.76	305.59
303.53	303.99	303.84	302.77	304.14	304.16	303.81	302.96	304.24	303.11	302.81	303.17	303.51	302.1	303.51	302.31	304.62	305.86	303.69	303.84	303.38	304.19	305.11	302.74	302.84	305.54	302.02	303.93	303.84	303.15	303.1	303.79	303.38	302.34	304.93	303.24	303.22	302.82	301.07	304.38	303.25	303.88	305.15	302.5	303.18	303.45	305.09	302.96	302.78	302.23
313.22	313.18	315.75	313.31	313.35	312.83	312.44	313.73	311.8	313.28	312.59	313.79	312.68	313.24	312.44	313.18	312.99	312.09	314.84	314.9	314.5	313.86	313.94	312.11	313.74	312.58	314.96	314.17	313.48	315.38	313.59	311.65	312.26	312.93	313.99	313.23	313.03	312.71	313.25	313.38	314.66	313.39	312.58	311.95	313.37	313.95	312.76	313.67	312.26	312.92
303.34	302.92	303.64	303.29	301.11	303.31	302.95	304.12	302.2	302.06	303.16	304.29	304.17	302.85	303.56	303.37	302.26	303.04	302.37	302.87	303.69	303.09	306.23	303.27	302.89	302.72	302.7	304.86	301.27	302.49	303.3	302.13	302.13	303.24	303.6	303.31	302.62	302.25	303.51	299.98	302.77	302.78	303.6	301.97	301.4	303.77	300.11	303.86	304.09	302.34
319.71	321.14	318.47	320.87	317.92	317.52	319.25	319.45	318.29	317.73	317.78	318.52	317.78	319.07	317.57	320.34	317.45	317.24	318.28	317.86	319.72	316.87	318.88	318.59	320.09	318.37	319.16	318.93	317.92	317.17	319.06	317.93	318.74	318.89	318.6	317.78	318.78	318.35	317.67	316.72	317.86	316.91	317.8	318.15	317.39	318.92	320.18	317.88	318.31	321.1
314.55	312.6	313.34	313.48	313.15	313.17	314.59	311.38	313.37	313.44	313.14	313.06	313.24	312.89	312.17	312.11	314.39	312.25	314.82	313.47	313.29	313.74	313.54	312.69	312.22	313.49	312.54	313.19	315.56	313.63	312.98	311.49	313.63	314.88	313.81	313.96	311.99	312.81	311.85	313.11	314.54	312.77	313.01	315.17	313.1	314.56	313.34	311.46	313.29	311.92
295.06	295.11	293.6	294.17	292.38	295.38	294.07	293.72	293.98	295.85	293.77	294.7	295.94	292.51	294.18	292.98	296.83	294.09	295.38	293.02	295.05	296.06	294.45	294.38	294.93	291.99	294.02	293.63	294.49	293.57	293.35	294.19	294.23	295.43	294.42	295.88	293.76	294.55	293.92	294.23	296.24	293.8	293.69	294.87	294.37	293.82	294.39	294.37	293.08	293.49
317.14	314.84	318.2	317.74	317.92	317.37	317.37	317.4	316.46	318.83	317.12	318.28	318.82	318.42	317.94	318.24	317.46	317.91	319.59	317.91	319.02	315.85	316.42	317.37	315.61	317.86	318.21	318.01	316.48	317.66	316.64	316.58	317.87	317.23	316.33	316.17	318.07	317.94	317.62	318.62	317.56	318.41	317.48	318.75	318.23	316.82	317.35	317.22	316.71	317.28
319.03	317.03	315.68	319.75	318.44	318.69	318.49	318.51	318.89	319	317.39	317.69	317.38	320.02	318.77	318.39	319.88	318.17	317.64	317.54	317.6	316.22	318.65	318.52	317.92	319.14	319.5	315.37	316.45	317.56	317.23	318.71	317.72	318.56	316.58	320.43	317.71	319.46	316.87	316.86	316.93	319.57	318.35	317.91	317.65	318.08	319.97	318.61	317.81	317.54
311.97	313.79	312.36	315.17	312.74	313.1	311.22	314.87	312.94	313.59	311.13	312.44	313.5	313.74	313.12	313.51	312.22	314.13	312.52	313.37	313.49	313.47	313.34	312.71	313.59	312.98	313.49	313.91	310.86	311.3	312.24	314.92	313.8	313.77	315.44	312.1	312.72	313.48	312.6	313.6	314.1	314.22	313.84	313.68	314.01	313.91	312.92	313.71	311.63	313.64
302.53	301.55	301.7	302.21	303.15	300.96	302.17	302.08	301.29	302.65	303.05	302.18	302.97	303.33	300.23	301.37	302.65	302.07	302.04	302.79	299.77	301.2	303.27	302.13	302.23	302.19	299.83	302.43	302.97	303.85	301.42	301.42	302.91	302.73	302.98	301.49	303.12	304.04	303.17	303	302.52	302.21	302.15	301.24	300.79	303.89	302.95	301.66	301.42	300.79
311.12	310.36	308.64	310.78	312.31	311.6	310.93	312.09	310.33	310.97	310.04	311.25	310.51	310.26	310.6	309.77	310.98	312.17	310.15	310.09	310.9	310.2	310.22	309.72	311.63	310.62	310.94	309.99	310.63	309.92	310.46	313.08	312.09	309.11	311.99	311.03	310.44	309.97	311.42	308.37	310.18	311.29	311.24	309.76	311.38	310.05	312.23	310.68	310.03	311.53
305.67	305.93	305.16	306.23	307.3	305.15	306.38	305.78	305.94	305.62	306.87	305.88	304.56	306.13	305.32	305.22	304.43	305.37	306.47	306.81	306.96	304.69	307.22	304.67	304.32	306.7	306.81	305.3	306.19	305.31	304.13	306.19	306.07	306.91	305.89	306.71	307.2	307.58	305.56	305.02	305.44	306.24	307.3	307.97	306.21	308.02	305.63	306.15	305.45	305.98
327.9	327.88	326.51	327.14	328.42	327.55	328.06	326.36	326.29	328.32	326.26	328.78	328	326.35	326.67	327.31	327.86	327.27	326.3	328.16	326.85	325.87	326.92	327.21	326.19	327.63	328	327.03	329.54	327.35	327.88	326.2	327.57	326.08	327.12	325.85	327.11	325.78	327.45	326.88	328.5	325.21	328.83	328.6	325.12	327.37	326.6	327.39	326.05	328.36
304.02	302.59	304.17	303.67	302.16	303.52	304.62	303.91	303.78	302.77	302.43	302.84	302.19	302.91	304.44	302.86	302.77	303.82	302.39	303.56	303.62	302.98	304.03	302.25	303.02	302.69	303.76	302.71	301.83	304.81	302.92	302.14	302.48	303.24	302.02	303.18	304.27	303.33	302.74	303.68	303.95	302.54	304.64	303.34	303.17	301.74	303.92	303.64	303.94	303.34
311.16	309.56	309.92	309.7	309.92	309.11	311.12	310.4	310.74	309.98	311.33	311.31	311.44	309.81	309.05	309.81	309.51	309.94	308.69	308.49	310.17	309.2	310.66	310.21	310.48	311.89	308.44	310.56	309.6	309.6	308.36	310.01	310.52	310.38	308.76	307.5	309.53	308.88	312.61	309.87	311.56	308.39	309.33	307.95	309.58	309.14	310.06	309.99	311.21	309.14
315.1	314.51	315.75	315.2	314.63	316.46	314.66	314.34	313.52	315.74	314.08	314.73	314.42	313.32	313.81	312.54	312.74	314.67	316.13	313.88	315.06	315.28	314.66	313.46	315.4	314.75	313.11	313.62	316.05	315.09	314.75	315.23	313.97	314	314.7	314.47	315.6	314.83	313.89	314.25	315.81	312.95	314.06	314.15	316.48	314.39	315.26	317.13	314.37	315.14
313.71	313.83	311.46	311.44	312.78	313.6	312.6	313.48	311.91	311.56	312.56	312.44	311.4	311.86	313.85	312.85	314.22	310.73	313.09	312.28	314.12	314.07	310.69	314.21	313.38	312.6	314.06	313.03	314.24	311.94	313.55	312.89	312.29	311.79	313.22	312.14	310.15	313.17	311.77	311.98	313.13	312.19	311.6	312.98	312.07	312.27	311.71	312.17	310.7	312.57
312.49	311.35	313.47	313.99	311.46	311.42	311.43	314.2	313.53	312.25	309.22	311.26	312.15	311.74	312.38	313.54	311.5	313.64	312.67	312.91	313.25	311.31	312.52	310.82	312.65	312.67	309.43	311.15	311.28	312.16	311.29	311.25	311.76	312.92	310.69	313.39	312.2	312.38	311.38	310.97	311.19	312.53	312.64	311.84	313.2	314.73	311.75	313.03	311.21	311.35
324.3	326.04	323.41	325.18	324.22	325.12	324.87	326.66	325.7	325.71	324.96	324.74	324.98	327.13	325.37	325.57	326.92	327.17	324.82	324.13	327.17	327.36	325.17	327.43	326.06	325.98	327.33	324.36	326.99	325.76	325.39	324.51	325.73	325.05	324.95	326.55	327.25	324.97	325.99	326.96	323.71	325.39	326.07	327.21	324.54	326.36	323.81	325.31	324.84	324.55
312.2	315.36	314.67	313.44	311.4	314.35	313.61	311.59	313.33	313.28	313.05	311.58	313.58	313.99	314.16	314.65	311.77	312.07	312.67	313.65	314.35	313.3	315.18	313.8	312.79	313.17	313.47	314.43	313.36	313.63	312.79	314.03	312.64	312.49	314.88	313.48	312.71	315.32	311.84	313.23	313.42	314.04	314.85	313.28	313.29	314.65	314.98	314.79	312.95	311.92
307.01	310.81	309.21	308.06	308.53	308.76	309.61	310.07	308.09	308.35	309.21	309.4	308.24	307.49	307.95	307.15	309.37	308.86	307.96	308.17	308.69	308.65	309.94	308.97	308.2	308.24	308.88	310.35	309.98	307.17	308.47	309.22	309.05	309.58	308.66	308.64	308.19	308.37	308.01	309.89	307.27	306.32	308.2	309.66	310.86	306.97	309.37	307.93	308.23	308.84
304.73	304.75	305.09	304.96	303.57	305.43	306.26	302.55	303.46	305.89	305.13	304.17	302.23	304.82	304.23	304.02	304.28	305.8	305.21	304.32	304.8	304.46	304.68	304.22	303.83	303.55	304.5	303.51	303.1	303.59	304.54	304.82	302.92	302.98	304.49	304.97	304.96	303.79	301.68	303.57	304.52	304.86	304.47	304.04	305.05	304.06	304.37	304.1	305.44	303.53
302.22	305.57	304.24	304.52	304.49	304.01	304.61	303.92	303.31	304.53	304.76	301.7	303.99	303.96	304.71	304.01	303.45	303.42	303.78	304.28	303.87	303.34	303.08	303.68	303.69	301.99	302.26	302.2	303.69	303.82	303.11	305.38	304.8	301.88	305.35	302.35	302.65	303.54	303.25	304.59	305.79	304.98	303.87	304.27	303.04	304.71	302.32	302.65	302.78	302.96
295.13	294.69	293.83	294.82	293.23	293.53	295.5	297.29	294.79	294.3	294.3	293.55	296.08	294.24	294.86	295.22	295.32	294.37	295.06	294.12	295.7	294.38	296.32	296.15	294.56	295.94	295.17	294.8	294.85	295.43	295.5	293.68	295.13	294.83	296.76	296.1	295.91	296.02	293.75	295.85	293.42	294.9	294.99	295.57	295.7	294.8	296.98	296.34	293.79	294.76
328.19	326.71	328.01	328.35	328.15	327.91	328.42	328.83	327.71	327.85	327.12	328.44	326.85	328.17	328.5	327.03	327.79	327.46	329.07	328.94	328.82	326.61	327.09	327.71	327.39	327.27	329.92	326.1	326.77	328.53	325.89	328.28	327.45	329.69	328.44	328.36	327.62	328.04	329.22	328.08	328.06	327.17	327.8	326.61	327.51	327.05	327.61	327.19	325.25	328.59
298.43	296.92	297.71	296.23	296.5	297.32	296.56	296.15	296.87	296.8	297.32	295.67	297.47	296.5	296.7	295.46	296.09	297.88	296.93	297.37	296.54	296.24	296.18	297.73	296.76	295.96	295.61	297.6	297.2	296.62	294.51	297.86	297.18	295.54	297.16	295.18	297.29	298.05	296.39	296.76	297.05	296.32	296.09	297.01	298.15	294.85	296.95	296.02	298.23	295.81
304.12	303.19	301.8	304.46	303.47	303.64	303.54	304.17	304.81	302.85	304.56	302.42	305.09	302.84	302.63	301.79	304.26	305.05	303.68	305.11	303.8	304.49	305.69	302.56	302.74	304.56	302.85	303.07	304.47	303.89	305.04	302.51	304.43	303.71	304.98	303.16	303.73	303.32	302.8	302.52	302.66	301.58	302.67	302.59	302.77	302.5	302	301.05	304.43	303.06
314.28	313.07	313.32	313.09	314.97	313.19	311.13	312.39	312.81	312.73	313.11	312.39	313.96	313.88	312.63	312.63	312.1	314.36	313.55	312.99	311.66	312.57	313.37	311.21	313.79	311.9	312.5	313.1	312.06	311.28	313.3	311.66	313.09	312.51	314.53	313.8	312.92	314.12	312.18	312.74	313.22	313.26	315.36	312.73	313.04	313.84	312.95	312.26	311.82	312.99
304.77	304.21	303.22	303.82	301.97	304.91	305.09	303.81	302.26	304.09	305.38	303.03	302.7	304.42	305.35	303.26	302.4	305.13	302.9	303.68	302.63	304.03	304.13	303.02	303.51	303.07	303.79	303.85	303.62	303.08	305.27	304.7	303.42	302.43	304.88	303.7	302.07	304.32	305.12	303.85	302.38	303.72	303.3	304.12	303.07	304.13	304.95	305.31	301.71	303.77
314.4	316.21	317.35	316.57	315.6	317.83	318.04	317.11	317.2	318.57	316.89	317.15	316.39	315.91	316.59	316.79	316.4	317.66	316.53	316.61	317.64	319.62	317.46	316.77	317.07	318.12	317.64	315.62	317.22	315.96	317.25	319.04	318.54	314.55	316.22	318.32	316.7	318.53	315.6	315.25	318.75	317.83	315.64	316.94	315.89	316.56	318.21	316.46	316.03	315.13
316.93	317.4	315.47	316.49	315.05	313.72	317.35	316.53	316.59	315.41	315.17	318.42	316.8	317.15	315.84	316.64	316.4	314.66	315.37	314.73	317.5	317.64	315.98	315.83	314.61	318.18	315.2	316.54	315.83	315.96	316.33	316.63	315.53	318.53	316.06	316.02	316.72	315.99	317.09	316.56	315.25	316.16	315.95	314.12	314.99	316.6	315.76	315.37	316.55	314.77
309.76	312.88	313.97	312.12	314.11	313.16	314.06	314.71	312.9	311.38	314.37	313.54	311.98	314.95	313.42	313.18	313.68	313.63	313.02	313.94	311.72	313.27	314.53	312.48	314.53	312.33	312.33	315.6	311.47	312.74	314.21	314.71	312.73	313.26	312.84	313.03	312.66	313.69	312.8	313.93	312.42	314.34	313.4	311.79	314.73	314.17	311.84	310.82	312.91	314.56
308.48	308.69	310.36	307.42	308.24	307.95	308.07	309.09	308.09	307.02	309.03	309.66	310.82	308.9	309.62	309.76	308.48	307.68	310.31	308.6	310.27	310.15	307.64	308.73	307.51	309.04	309.62	307.8	308.83	308.14	309.54	308.88	309.23	309	311.76	308.69	308.9	309.66	310.17	309.99	307.91	309.52	308.93	309.91	308.25	308.64	308.54	307.98	309.47	308.73
312.49	312.4	314.69	313.48	313.71	313.08	313.11	315.18	312.13	314.55	313.56	313.94	312.95	311.86	312.17	316.08	313.88	313.9	314.86	314.09	313.29	313.16	313.05	311.15	314.65	313.57	313.3	312.47	313.14	313.91	312.78	313.46	313.15	312.79	312.84	312.85	316.11	313.1	313.13	313.23	314.05	313.54	313.36	314.22	313.5	313.28	314.03	313.19	313.42	315.21
298.56	299.51	298.27	297.27	295.1	296.88	297.11	297.48	296.93	297.19	296.03	298.02	297.12	296.36	297.31	295.43	297.71	297.96	297.15	297.48	296.19	297.61	296.89	297.07	298.16	295.82	296.07	296.82	296.99	296.44	295.49	294.93	295.42	297.35	296.55	298.21	297.68	298.78	295.48	296.13	296.44	296.61	297.2	296.76	296.85	295.88	294.77	296.63	297.01	296.33
312.7	314.23	312.13	312.78	312.56	314.7	313.63	312.93	312.27	313.04	313.1	312.66	314.46	313.98	314.88	313.18	314.38	312.8	311.15	313.16	312.08	312.63	312.64	313.37	312.28	311.27	314.09	313.58	312.77	313.32	313.92	312.53	314.22	312.16	312.1	314.93	312.65	314.41	313.36	313.09	313.26	313.56	312.17	311.98	313.51	314.09	312.71	314.08	312.92	312.58
313.29	311.82	313.21	313.99	311.6	309.88	313.7	313.47	315.17	311.89	314.34	310.72	314.72	312.43	312.16	312.02	312.78	311.92	313.15	313.28	312.44	311.29	313.01	312.15	311.52	313.75	314.26	312.43	313.1	311.77	312.25	311.9	311.93	314.54	314.78	312.35	314.38	312.17	312.1	312.58	312.79	314.29	310.79	312.77	311.87	313.67	312.73	312.08	314.13	311.67
302.98	302.76	304.64	305.4	305.13	305.21	303.61	304.12	304.09	306.23	304.16	302.46	302.74	303.8	303.25	304.77	304.02	304.18	303.42	302.82	302.46	303.46	304.47	304.95	302.62	303.34	303.58	304.14	303.88	302.78	302.21	302.94	303.74	302.82	303.53	304.37	302.82	305.06	302.76	303.87	301.8	304.47	304.84	303.13	304.38	303.89	302.65	304.49	303.98	302.17
318.05	317.44	318.55	318.04	317.59	318.75	319.54	317.55	318.66	317.42	318.55	319.45	317.5	320.79	317.41	317.9	318.18	318.01	319.05	318.06	319.45	318.04	318.84	320.43	317.71	319.58	317.88	318.66	317.65	319.78	317.39	318.29	317.39	318.36	318.64	318.85	316.6	318.3	316.59	317.15	318.45	317.94	318.21	319.89	318.22	315.4	317.76	318.41	317.05	318.15
312.42	312.92	312.46	313.49	314.64	314.14	312.11	314.08	313.65	311.68	312.9	314.21	313.96	314	312.43	313.9	313.67	311.91	313.33	314.31	311.61	312.92	311.15	312.29	313.12	313.08	312.4	313.77	311.79	312.21	314.53	313.85	313.43	312.73	310.61	312.85	313.15	314.43	313.4	313.78	312.95	311.5	313.73	313.86	312.07	313.87	313.97	312.37	312.74	314.29
313.41	314.21	313.63	313.29	312.61	314.2	313.23	313.17	312.48	314.19	311.17	314.33	313.61	311.4	312.67	313.57	312.96	313.49	313.61	313.03	314.53	312.6	314.21	312.69	311.94	311.53	314.28	312.16	312.92	313.07	312.63	313.32	314.23	313.34	312.34	311.86	313.5	313.86	313.38	312.2	313.97	312.81	313.46	313.94	314.42	315.06	312.58	313.95	311.86	313.39
303.45	305.67	304.06	304.01	302.28	303.6	304.82	303.39	306.23	302.43	303.76	304.26	303.91	303.75	302.85	303.36	301.8	302.36	303.54	303.31	304.36	301.27	304.92	303.36	303.58	303.64	303.14	305.32	303.94	304.71	303.7	303.36	303.15	304.46	304.29	303.23	302.01	304.08	303.09	303.15	304.64	304	303.23	303.93	303.94	304.24	303.52	304.4	304.43	303.3
304.84	304.45	302.77	304.04	305.79	301.6	303.38	304.37	304.72	303.88	305.54	303.9	303.08	306.32	304.96	304.08	304.7	305.18	304.01	303.1	306.2	306.17	303.3	305.04	302.04	300.69	303.98	305.09	303.44	304.43	306.96	303.71	304.56	303.34	302.76	303.65	304.74	302.75	302.75	304.67	303.52	303.49	304.98	302.71	304.57	304.32	305.24	304.18	303.78	303.62
316.55	317.93	319.18	319.21	316.99	319.79	319.25	316.92	317.34	318.32	318.42	318.96	319.3	317.86	319.24	317.07	319.92	317.54	317.77	318.11	317.17	320.09	318.43	317.78	318.88	317.81	316.67	317.18	320.27	319.78	317.28	316.96	317.53	317.66	317.57	316.88	318.1	318.76	320.09	317.8	317.47	318.57	317.79	319.22	318.93	316.88	318.27	317.28	317.85	319.11
314.5	313.34	313.37	314.28	313.07	314.99	313.41	313.11	313.99	313.32	314.21	314.02	314.25	313.95	315.75	315.88	314.34	314.25	313.71	313.87	312.84	314.48	314.63	313.44	314.56	315.03	314.96	312.26	313.55	314.7	314.97	313.54	313.28	315.16	313.33	313.29	313.36	313.17	315.02	314.45	315.24	312.57	314.78	317.25	313.21	313.51	314.02	312.76	313.63	312.34
309.28	307.05	306.16	309.11	307.63	310.14	309.76	308.91	307.54	310.07	307.73	307.96	308.71	309.29	308.83	309	309.45	308.61	309.12	310.22	308.15	307.85	308.51	308.31	308.58	307.8	308.5	310.14	310.33	307.49	309.04	310.22	310.02	307.81	308.65	312.38	308.42	310.44	307.7	307.33	309.6	309.14	309.22	310.49	307.17	310.19	310.1	309.84	307.76	308.92
303.74	302.26	302.16	306.49	303.57	304.7	302.44	303.36	305.73	304.5	302.36	304.67	305.16	300.61	304.82	305.15	302.83	303.47	303.74	303.16	301.91	302.64	302.37	302.16	305.24	302.96	303.21	303.9	303.37	303.2	304.94	303.94	305.61	301.53	303.36	302.53	303.42	303.93	303.99	301.31	303.76	302.63	303.81	302.78	303.06	303.15	303.18	301.53	304.74	301.2
312.05	312.96	315.75	313.71	314.31	314.75	312.03	313.59	314.48	313.21	313.37	315.27	313.12	314.78	312.53	312.19	310.94	314.58	313.04	313.1	312.73	314.49	313.58	313.93	313.49	314.31	314.22	313.67	314.23	314.57	314.72	313.6	312.81	313.59	314.89	313.08	315.4	313.19	314.37	311.83	313.65	314.36	315.4	313.1	314.31	312.93	314.68	314.69	313.5	313.67
294.56	295.32	293.08	292.53	294.11	293.78	295.93	292.6	293.61	293.08	293.75	293.56	295.95	296	295.24	293.77	293.63	293.23	294.67	295.91	292.99	293.77	293.3	294.56	295.88	294.23	293.66	292.54	293.21	294.31	295.15	294.83	293.96	294.35	292.93	295.57	295.02	294.45	292.8	295.76	294.33	295.19	293.54	295.14	292.5	294.12	294.45	291.96	295.22	295.48
312.46	312.99	313.65	313.5	313.61	311.89	312.67	314.1	313.85	314.1	313.99	314.33	313.78	315.5	313.5	313.29	313.2	313.48	312.86	314.08	313.15	312.97	312.43	313.1	313.65	313.25	313.48	313.89	310.39	315.25	312.78	314.12	314.58	313.79	312.74	313.4	311.95	313.25	313.83	311.76	312.64	311.82	313.57	311.96	313.77	312.7	313.05	313.43	313.04	313.39
303.2	304.04	304.41	301.04	303.06	304.8	304.14	302.99	302.64	303.77	303.18	303.67	302.89	303.22	302.19	301.06	302.24	301.64	302.39	303.47	302.39	303.66	303.03	304.8	303.55	302.21	303.25	302.27	302.66	304.06	300.25	303.31	304.05	301.78	303.51	304.09	303.37	302	303.29	301.97	302.89	304.37	304.2	302.81	302.7	305.26	305.12	304.43	303.32	302.34
304.89	307	305.07	306.52	305.08	307.79	306.59	307.21	306.73	305.65	306.98	305.89	306.9	306.12	305.09	306.86	303.03	305.9	306.63	305.38	305.62	306.46	307.14	305.35	305.18	305.31	304.88	305.69	304.84	305.04	305.71	305.28	305.74	306.71	305.2	306.83	304.65	307.69	304.53	304.83	306.79	305.01	304.4	305.41	305.95	307.22	307.02	306.13	306.25	305.6
312.2	313.85	312.87	313.48	313.37	312.25	313.48	313.08	311.49	312.49	312.72	311.5	310.99	313.13	311.98	311.59	312.71	311.69	312.82	312.96	313	312.33	311.86	311.28	313.09	313.05	312.85	313.4	310.41	314.27	313.86	313.17	311.38	312.62	312.91	312.9	311.63	314.83	313.71	312.83	312.65	312.36	314.33	311.22	312.16	313.58	313.4	312.68	312.8	312.99
301.57	301.64	297.94	300.18	300.15	299.91	299.83	299.73	300.68	298.92	297.51	300.69	299.56	300.58	300.79	301.06	299.12	298.42	299.39	300.64	299.17	301.02	299.4	298.88	298.9	301.96	299.62	301.64	299.46	299.41	300.96	298.63	299.59	302.48	299.3	299.68	300.26	299.36	299.83	300.73	299.74	301.69	299.47	298.61	299.53	300.04	300.51	300.31	304	300.28
315.75	314.49	315.38	314.12	315.96	317.03	314.16	316.65	314.42	314.4	314.39	314.71	313.29	315.44	313.7	315.92	314.08	313.36	315.05	315.88	314.09	317.37	316.01	314.8	314.39	312.99	312.57	312.03	314.3	314.99	313.85	314.58	315.05	314.69	317.68	314.63	315.17	315.45	315.56	314.99	315.04	314.81	314.64	316.2	315.82	314.86	314.35	315.43	314.61	314.5
314.7	313.19	311.65	312.38	313.83	310.88	313.58	312.63	313.3	313.75	313.38	312.38	313.42	311.96	312.09	313.23	312.75	312.61	314.28	312.97	314.18	312.27	313.94	312.59	312.7	313.55	311.65	310.71	312.73	311.53	311.92	313.08	311.93	311.97	313.22	312.48	313.26	312.91	314.46	312.96	312.25	312.83	314.16	313.62	311.68	313.65	311.86	313.44	312.36	313.49
294.75	293.54	295.17	294.16	295.78	295.5	298.16	295.04	294.03	295.79	296.69	294.91	295.1	293.48	292.86	297.1	294.61	293.84	293.19	294.05	294.18	296.06	294.05	294.91	295.8	296.06	295.04	294.32	294.76	295.73	294.69	294.75	295.36	296.03	295.28	294.29	295.42	294.74	294.35	295.57	295.78	295.09	295.58	294.5	296.46	296.03	293.48	294.6	294.84	294.66
303.11	303.47	303.89	303.91	303.06	304.84	304.88	304.5	304.84	303.57	304.62	303.64	303.63	302.77	302.46	303	303.28	304.27	304.82	303.51	304.69	303.67	301.75	304.12	303.23	304.36	303.69	304.32	303.37	304.72	303.4	304.81	304.63	303.58	303.18	302.93	305	304.64	306.06	305.15	304.21	303.81	302.31	303.67	306.46	303.73	302.67	303.55	304.41	305.02
301.08	298.85	298.79	300.79	300.21	301.51	300.56	298.8	301.35	299.7	299.81	302.76	298.95	299.13	302.49	299.54	302.03	298.73	300.84	299.81	302.16	300.41	301.02	300.69	299.64	299.19	299.26	300.4	299.82	298.24	302.66	298.89	299.05	300.36	300.42	299.01	299.87	300.63	299.95	299.34	298.96	299.37	300.4	300.58	299.25	299.86	300.4	300.96	300.62	299.29
295.45	296.46	294.87	294.34	293.74	295.72	294.48	294.82	294.66	295.26	294.57	296.01	297.56	295.47	294.46	294.65	295.23	293.86	296.71	293.4	295.42	293.78	297.56	294.38	295.22	294.08	294.82	295.95	295.29	296.18	294.19	295.64	296.07	295.98	294.51	293.36	294.61	293.78	294.93	294.07	292.66	295.26	294.27	296.63	294.11	295.59	296.51	295.28	295.24	295.54
303.22	303.36	304.05	303.67	302.63	303.53	303.29	303.71	300.89	303.43	302.73	304.37	303.53	302.42	304.72	303.98	303.1	304.04	300.99	301.71	304.07	302.92	303.33	301.94	302.23	303.48	302.21	302.91	304.29	302.27	303.55	304.94	302.88	302.74	301.81	303.87	304.43	302.87	302.3	303.66	303.54	302.79	303.73	302.74	303.44	303.97	305.12	303.16	302.85	303.61
314.34	315.04	313.72	314.72	313.98	317.13	314.79	313.66	314.75	313.89	316.18	314.75	315.66	316.91	315.16	313.92	314.93	313.52	314.15	317.44	313.52	314.81	314.1	315.59	313.7	316.92	315.6	313.43	314.96	315.17	314.02	314.29	314.61	317.14	312.98	314.47	315.73	315.96	313.04	315.56	314.62	313.76	314.14	311.79	314.88	313.27	314.53	313.43	314.93	314.07
312.42	313	314.39	314.56	315.23	314.74	313.41	315.14	314.39	312.27	313.6	315.34	312.96	313.12	315.89	312.99	314.32	316.78	314.85	315.06	314.23	313.22	315.41	314.36	314.69	312.58	315.62	314.81	313.06	313.49	314.14	313.91	313.88	313.51	313.54	313.7	313.96	313.22	314.07	314.68	315.42	313.75	314.88	314.06	315.82	314.68	313.64	313.92	313.26	315.03
301.09	300.96	302.47	303.15	301.83	304.4	303.1	303.58	303.99	302.55	302.18	301.32	301.73	302.41	303.2	302.75	304.54	302.48	302.17	301.94	303.19	302.56	303.4	304.45	301.24	301.51	302.81	303.03	301.96	303.02	301.09	302.31	302.41	302.57	301.67	303.33	301.47	302.97	301.31	303.36	302.88	303.92	300.45	301.43	305.08	304.11	301.88	301.81	302.78	300.86
313.1	312.87	312.13	312.46	312.97	313.27	313.33	312.78	312.13	312.4	311.09	312.73	313.14	310.9	314.39	311.14	312.56	313.94	312.88	312.87	314.41	314.91	309.3	312.42	311.44	310.89	313.36	313.27	312.41	313.85	312.91	312.87	310.89	312.59	311.97	312.69	310.8	311.55	310.44	311.87	313.73	312.87	313.51	313.51	311.43	312.27	311.63	312.1	311.29	312.04
314.23	314.17	311.81	314.09	313.81	313.66	314.13	313.63	313.49	312.69	315.56	315.05	314.01	313.41	313.34	313.22	313	315.61	311.99	313.93	313.98	312.97	311.09	314.81	312.32	314.71	314.19	314.36	314.72	312.6	314.68	313.55	312.03	312.64	312.79	312.94	312.9	313.46	313.32	314.18	315.34	312.24	314.07	313.14	314.09	314.43	313.69	313.1	314.43	313.69
293.81	292.16	295.73	293.58	292.93	293.81	294.66	292.97	295.15	294.24	295.73	295.05	293.99	294.48	294.4	291.9	292.5	294.29	293.31	294.06	294.47	293.26	292.33	295.68	293.05	295.14	294.74	294.95	293.39	294.32	293.12	293.89	295.9	293.91	293.76	293.79	293.49	295.23	295.69	293.31	295.76	294.17	293.97	295.04	294.11	294.34	294.46	293.53	293.74	294.64
328.68	328.29	327.24	327.29	328.09	326.36	328.64	328.03	326.2	326.85	326.08	326.7	325.43	329.02	325.23	327.73	327.76	326.87	327.04	328.27	327.81	329.89	328.86	328.44	327.37	325.36	326.4	327.65	328.87	326.77	328.94	327.27	327.31	327.99	327.39	328.14	328.13	327.61	326.27	328.82	327.09	327.34	328.68	328.21	327.66	327.39	327.45	327.83	328.71	328.44
307.03	305.88	305.96	304.65	307.23	306.69	307.35	305.23	305.23	306.8	304.51	308.59	303.92	305.02	307.16	305.61	305.91	307.31	305.06	306.26	305.4	306.43	305.88	307.79	307.16	306.03	305.62	306.41	305.99	306.35	307.99	305.82	307.34	306.16	306.74	307.41	306.1	305.84	305.78	306.1	306.9	304.69	306.44	306.83	305.63	305.71	306.52	306.53	306.13	306.77
311.76	310.82	310.37	309.78	310.26	311.66	310.57	311.26	309.2	308.62	309	310.66	310.97	309.86	310.58	309.76	311.67	311.07	311.09	308.63	309.11	309.59	310.97	310.3	308.89	311	309.05	310.8	310.49	309.53	311.39	311.06	310.89	308.68	310.46	309.49	309.11	311.04	310.17	310.22	311.51	312.65	311.22	310.36	311.05	310.69	311	309.25	311.31	310.41
303.16	302.97	303.66	304.2	304.85	304.47	305.14	302.82	303.91	302.92	303.05	302.72	304.42	303.22	303.53	303.6	303.8	303.7	304.21	304.82	303.73	302.83	303.67	304.09	303.6	306.59	304.67	301.7	303.69	304.38	304.33	303.67	302.23	302.63	304.49	303.31	301.49	303.68	302.95	302.94	304.5	303.9	302.08	303.07	303.7	303.18	301.77	302.63	304.22	302.62
314.51	315.26	312.7	314.31	314.07	316.43	314.61	315.56	315.02	314.4	314.31	315.15	314.26	314.23	315.38	315.08	313.84	314.97	316.62	318.26	314.27	314.1	313.85	313.94	314.41	315.19	314.15	316.31	314.78	315.75	315	313.94	315.29	315.27	315.29	314.37	314.32	314.16	313.5	313.5	315.17	313.79	315.59	314.43	315.4	314.85	317.68	314.87	315.55	315.38
307.87	306.51	308.2	307.86	307.76	308.7	304.95	307.13	306.74	308.61	307.08	307.97	308.19	306.34	307.62	308.96	306.51	308.41	308.86	305.63	307.63	309.35	305.71	306.3	307.78	307.63	306.78	309.24	308.34	308.37	305.79	307.3	309.56	308.74	307.62	306.9	306.84	307.88	305.67	308.99	307.96	306.05	307.85	308.07	307.73	306.43	307.47	306.89	307.8	306.46
315.98	316.47	314.66	314	314.81	315.72	316.37	317.13	316.56	314.83	318.37	315.97	315.92	317.76	316.27	316.01	315.95	316.51	315.25	316.1	316.21	314.68	316.88	316.46	317.32	316.52	316.6	317.52	315.22	315.49	315.75	314.48	317.07	317.13	315.87	315.71	316.65	315.03	316.36	314.98	315.93	316.82	314	316.69	318.05	313.77	318.58	317.23	316.87	315.82
319.01	319.92	318.54	316.73	319.7	317.09	317.12	316.87	317.91	318.68	317.92	319.31	317.27	318.75	319.04	317.77	319.1	319.55	317.41	319.22	318.41	319.04	319.42	318.37	318.28	317.7	317.05	319.25	318.93	318.58	316.91	318.03	317.95	317.34	316.43	317.91	319.54	317.49	317.66	318.04	319.05	317.63	319.1	320.65	318.47	319.14	318.17	321.56	316.52	319.74
308.47	310.01	310.2	309.76	310.48	311.59	309.22	310.24	308.72	311.28	310.04	309.78	309.31	311.36	310.45	310.84	310.89	311.99	310.64	310.67	309.77	310.65	311.64	310.04	309.89	309.97	311.88	309.65	311.24	310.06	308.6	311.43	309.94	311.56	309.02	309.75	308.97	311.33	309.92	311.37	309.77	310.4	310.65	311.22	311.01	310.12	310.06	310.39	309.11	310.69
303.55	301.94	303.49	302.14	300.92	301.33	301.37	302.11	303.95	302	302.99	303.23	301.73	301.76	301.65	302.92	301.77	302.65	302.69	303.8	302.12	302.89	301.26	302.5	302.38	302.36	302.77	303.46	302.71	302.17	302.1	301.53	303.05	300.73	301.7	300.66	301.07	299.86	301.98	302.54	303.02	301.96	301.82	300.98	304	302.83	302.11	302.64	302.17	302.3
299.73	300.02	300.49	300.32	300.19	299.69	300.45	302.2	299.94	300.81	301.1	299.68	302.18	299.13	299.62	299.68	300.49	299.93	301.99	299.59	300.17	300.9	299.84	299.52	300.42	300.56	300.87	299.06	300.72	299.69	300.19	300.44	299.55	299.49	298.8	302.4	299.35	301.61	300.83	300.75	300	300.46	300.16	301.48	300.11	301.43	299.82	299.97	300.37	300.85
304.07	301.81	302.81	302.59	304.33	301.51	301.94	303.57	303.69	302.93	303.5	303.88	303.46	303.43	303.8	305	305.08	303.49	303.48	304.15	303.15	302.22	304.53	304.53	302.38	303.97	302.52	303.54	303.67	302.8	303.12	304.15	302.45	302.25	304.24	303.9	305.74	305.61	302.18	305.01	302.84	304.32	303.46	304.42	304.76	303.43	302.29	303.72	303.19	305.08
313.09	314.32	313.08	313.6	313.52	312.09	314.42	313.13	312.98	313.97	312.89	312.75	315.1	313.82	313.76	310.61	316.33	313.53	313.55	313.25	313.22	312.8	313.37	313.88	312.78	311.63	315.15	314.12	313.66	312.39	314.21	312.72	311.92	315.01	314.48	312.16	311.93	313.89	314.4	315.8	311.63	315	313.87	312.28	314.44	314.19	313.27	314.4	311.75	314.72
293.62	294.86	294.38	294.18	295.06	296.44	294.86	294.99	294.56	294.65	296.75	294.85	295.63	294.79	293.46	296.2	296.32	295.52	294.14	294.72	296.03	295.68	295.72	296.01	296.64	294.51	297.01	295.69	295.28	293.19	295.1	296.26	296.61	294.88	295.11	296.12	294.6	295.44	293.15	295.74	294.47	295.43	295.39	296.77	294.07	293.48	294.32	294.7	296.32	293.08
315.79	316.49	314.73	315.98	315.94	315.91	317.47	315.6	316.77	316.37	317.07	315.5	314.9	313.89	316.7	314.71	316.09	316.95	315.92	316.24	314.51	314.69	317.74	315.26	316.55	317.21	316.87	315.77	315.63	315.43	315.17	313.91	315.13	315.81	316.23	316.14	316.04	315.97	316.68	313.9	315	317.54	313.9	315.9	315.41	315.27	316.18	317.09	315.01	315.92
320.38	319.92	319.4	318.74	317.85	319.99	318.48	317.19	318.89	319.21	319.74	318.39	317.57	318.65	318.45	318.24	319.19	318.34	318.16	317.93	318.91	317.67	316.85	318.06	319.34	318.51	318.81	318.38	319.53	318.19	317.04	318.58	316.68	319.6	316.61	319.28	317.22	318.57	318.83	318.74	317.35	319.68	318.74	317.5	320.05	317.57	319.35	317.08	318.18	318.03
311.08	313.34	313.26	312.85	312.29	312.71	313.35	314.44	311.7	313.94	312.93	315.05	315.91	312.88	311.91	314.65	312.51	313.63	312.31	311.67	312.22	313.21	313.06	311.74	312.48	313.41	312.65	312.16	312.8	312.05	313.04	312.06	313.64	312.52	311.15	311.4	314.02	312.27	311.93	312.65	313.34	314.83	311.74	313.52	312.35	313.79	311.23	312.88	312.23	313.81
313.87	313.45	313.63	315.05	313.68	313.25	314.82	313.68	312.54	315.31	313.06	313.67	314.31	312.6	314.22	312.84	313.89	316.86	316.2	315.41	315.12	314.1	315.98	314.56	312.95	312.59	312	312.26	312.61	314.03	313.38	312.95	314.35	314.27	314.51	314.2	315.31	314.65	314.06	315.1	315.04	314.71	315.49	313.56	312.89	315.43	315.64	315.55	312.96	315.53
306.11	304.73	306.17	305.92	305.78	305	303.57	303.91	304.16	305.06	304.43	305.97	304.35	304.53	305.26	306.04	306.67	303.96	305.18	303.04	304.59	304.23	304.37	305.02	306.35	304.99	304.09	306.9	304.87	304.95	305.14	306.11	305.21	305.07	305.56	305.01	305.77	304.67	304.88	303.62	304.77	304.45	305.72	305.69	305.36	305.79	305.81	305.31	305.33	304.41
293.58	293.21	294.52	294.31	293.2	295.05	292.5	294.6	294.27	292.82	294.03	293.82	295.27	294.2	292.01	293.87	294.34	294.8	295.52	295.21	292.03	295.58	293.51	292.69	294.74	294.36	294.39	293.3	296.04	293.86	292.38	296.44	293.74	293.38	294.89	290.92	295.34	295.73	293.95	295.67	293.92	295.37	294.47	293.61	293.67	293.39	294.55	293.33	293.83	294.17
316.11	315.27	314.87	314.61	314.36	314.58	316	316.01	314.48	314.63	314.49	314.16	315.6	315.84	316.05	315.87	316.32	317.48	315.07	313.41	315.11	314.86	313.14	314.8	314.83	313.97	314.83	314.12	315.96	313.96	314.03	314.9	314.56	315.22	316.5	313.96	314.2	314.69	313.42	315.81	317.09	315.92	315.31	314.11	314.37	314.06	315.44	313.88	315.72	314.52
316.84	317.5	318.78	318.78	318.47	319.67	317.74	319.36	319.34	317.36	317.68	318.12	317.85	319.15	318.06	318.35	319.05	318.52	317.12	316.78	318.4	318.67	318.42	317.96	317.72	318.85	317.57	318.12	317.48	316.52	317.26	318.51	316.81	316.64	317.8	316.64	318.96	317.67	319.28	317.74	320.26	317.58	318.2	318.43	319.02	317.95	317.58	318.39	318.75	317.39
305.19	303.12	306.12	303.78	305.99	304.18	306.19	306.22	306.47	304.05	305.8	304.9	305.2	304.4	307.17	304.25	304.02	305.19	304.71	305.32	303.14	305.21	303.64	305.06	305.02	304.42	305.18	302.23	305.94	306.3	305.84	305.39	303.69	305.81	305.34	304.03	305.7	303.08	305.46	305.42	304.71	306.62	307.49	305.38	306.65	304.46	304.47	305.51	304.49	305.25
315.27	314.11	313.42	314.12	315.23	314.81	313.19	314.21	314.1	313.71	314.25	312.95	314.04	313.42	314.4	313.95	314.93	313.79	314.75	315.03	314.64	314.15	313.96	312.26	312.54	313.82	315.11	313.86	314.2	313.38	312.98	314.11	311.08	315.21	313.4	312.02	312.14	313.51	313.53	315.88	314.52	315.71	312.19	313.71	315.93	312.93	315.62	314.74	313.91	312.44
308.89	309.46	309.79	310.2	309.45	311.78	310.73	310.44	309.42	309.65	309.54	309.76	309.7	310.26	310.7	309.17	309.05	309.31	309.95	308.79	311	309.89	309.23	311.11	309.65	310.53	310.84	309.21	308.56	310.76	310.27	309.12	309.46	308.94	309.28	312.13	311.49	310.56	308.84	310.35	308.65	310.88	310	310.93	309	310.24	311.03	309.33	310.63	308.85
316.63	315.95	315.02	315.36	316.72	315.22	316.76	318.39	314.12	315.63	315.53	315.36	315.93	316.69	316.67	315.67	316.26	317.78	315.4	316	314.98	315.41	315.56	313.86	315.04	317.19	315.45	316.24	315.66	315.49	317.69	317.94	314.95	314.82	317.05	315.12	315.75	316.44	315.93	315.26	314.46	316.45	314.76	316.81	316.65	314.72	315.89	314.72	317.14	315.71
298.91	299.53	297.55	300.89	298.07	299.55	301.26	302.42	299.76	300.35	299.28	300.54	299.68	300.1	300.57	300.91	299.84	299.6	301.08	300.78	300.4	298.65	298.78	298.86	300.32	300.93	298.96	301.4	300.31	300.44	299.65	299.64	300.79	301.1	300	301.61	300.04	298.71	299.92	302.5	300.99	301.01	301.3	298.19	300.31	297.96	299.88	300.4	300.14	300.58
328.43	328.03	326.9	326.98	328.04	327.26	327.42	327.95	330.96	327.52	327.86	324.73	327.16	327.03	327.45	328.41	328.44	325.32	329.15	328.66	327.48	327.55	327.28	329.14	327.83	328.05	328.03	327.81	328.71	326.95	329.28	327.64	327.68	328.26	328.47	328.05	327.08	327.35	328.76	328.59	327.59	326.9	327.3	327.78	328.28	326.97	328.76	328.57	326.65	328.26
308.42	308.95	307.42	309.44	308.53	308.36	309.56	310.11	309.75	309.16	310.61	310.41	309.5	309.1	308.43	309.4	310.65	309.85	309.4	308.62	309.15	310.21	309.51	310.36	309.24	309.37	309.91	309.39	311.4	310.53	308.79	308.68	309.72	308.63	308.8	309.84	308.62	309.89	310.17	308.11	309.71	308.64	309.29	309.29	309.16	311.33	310.31	307.63	310.28	309.05
313.2	313.03	312.1	313.85	312.72	313.85	313.67	314.54	314.49	315.09	313.21	315.26	315.38	314.62	314.29	313.64	313.13	313.52	314.7	315.67	313.31	314.48	313.44	314.04	313.79	313.59	314.53	313.18	314.22	314.14	313.09	313.51	313.2	315.02	314.97	311.86	314.74	313.86	315.41	315.56	314.88	313.34	312.97	314.29	314.88	314.99	315.88	314.63	314.37	314.86
314.44	315.02	312.76	314.98	313.76	314.44	313.98	313.68	314.25	312.83	315.93	314.15	314.18	315.69	312.09	313.81	314.98	314.15	314.4	315.53	314.64	312.25	314.83	312.73	313.73	314.02	313.63	312.45	313.9	314.31	312.8	314.05	312.66	314.76	314.21	313.32	313.62	313.39	314.88	313.45	311.68	312.55	315.11	314.48	312.62	314.37	314.84	314.61	314.98	313.93
325.42	326.86	328.87	327.39	327.55	326.66	328.83	326.65	327.11	327.09	328.14	326.8	328.46	328.37	326.48	324.68	328.6	328.49	328.25	328.23	328.07	327.66	326.04	327.37	328.4	326.28	328.58	327.03	327.65	327.81	328.26	325.52	327.52	327.45	328.83	327.55	327.38	328.36	326.1	329.12	326.25	326.9	327.44	326.79	328.33	328.77	327.23	327.92	329.06	327.25
294.23	295.47	296.41	295.56	295.13	294.6	296.3	294.06	294.68	293.39	296.09	295.51	294.08	295.66	295.22	295.81	295.54	295.05	295.1	293.6	295.48	293.77	295.57	295.95	295.97	294.27	293.26	294.6	294.41	293.78	294.32	296.09	294.21	294.78	296.06	291.43	295.56	295.55	295.18	294.41	295	295.1	295.47	296.53	292.87	293.58	295.44	293.55	296.35	295.2
313.85	313.15	314.32	312.81	313.68	313.59	313.66	312.83	315.36	312.75	313.37	316.05	312.05	314.27	314.3	315.88	313.4	312.65	312.05	314.8	313.41	313.75	312.63	314.93	312.07	313.76	312.83	312.87	314.5	312.76	314.47	312.15	312.76	314.76	313.47	313.16	312.76	313.61	314.69	315	315.73	315.2	313.25	314.99	312.44	314.25	312.59	314.57	313.83	314.38
326	324.16	324.71	326.06	324.54	322.52	322.89	322.95	323.33	322.27	326.57	324.94	324.6	324.08	326.04	324.33	326.25	324.67	324.7	324.18	323.52	324.7	324.68	325.03	325.14	325.76	323.51	325.84	326.28	324.8	326.3	324.42	324.86	323.46	323.05	323.78	324.43	327.52	324.43	324.44	323.25	322.71	324.47	323.36	324.07	325.72	325.5	324.64	326.79	324.25
304.6	304.12	304.72	305.42	305.72	304.64	304.64	305.07	304.31	305.71	306.35	305.71	304.68	305.54	304.17	304.34	305.15	305.59	305.51	304.53	305.38	304.82	304.72	305.45	304.42	304.29	304.25	305.64	305.36	305.87	305.22	304.82	306.58	305.3	304.67	303.08	304.13	305.7	304.72	303.17	304.1	304.81	304.97	305.11	302.93	303.83	304.77	307.07	305.63	304.92
304.73	305.58	304.49	304.15	305.88	305.17	303.98	305.59	303.08	303.68	303.94	304.26	305.53	303.44	305.06	305.1	304.61	304.28	304.29	305.43	303.4	305.06	305.13	304.94	304.94	303.91	302.3	303.61	306.06	304.61	305.59	305.69	305.56	303.65	305.27	303.46	304.91	302.7	304.21	304.21	306.03	306.27	303.79	306.6	304.67	303.9	303.41	304.97	304.47	305.39
302.41	302.66	303.49	302.96	301.82	303.48	302.63	303.32	303.56	303.43	302.35	303.69	304.38	302.78	303.42	302.81	301.85	302.85	301.6	302.17	301.85	304.9	303.55	301.62	303.26	300.3	304.21	301.15	303.97	303.94	304.02	303.69	301.59	301.73	303.61	302.48	303.05	304.06	303.35	302.45	302.05	303.06	302.84	302.38	302.44	302.24	303.78	302.85	303.43	303.86
312.71	314.18	313.48	313.37	312.39	311.59	312.35	313.85	312.45	314.06	314.16	312.28	313.94	313.21	313.06	312.8	312.76	313.21	313.73	311.27	314.94	312.24	314.39	314.41	312.32	312.82	313.43	310.6	313.71	314.05	313.39	313.96	314.41	315	314.27	312.92	313.37	313.09	311.5	313.72	314.03	313.69	313.47	313.14	313.34	311.87	313.11	313.51	312.93	313.85
302.46	302.86	303.17	304.95	303.21	302.09	304.04	302.3	303.55	300.97	303.56	302.74	304.02	304.85	303.51	302.54	304.85	301.08	304.35	303.87	304.11	305.38	303.4	303.72	303.89	304.55	301.79	303.86	302.77	302.13	303.62	305.86	303.77	302.72	304.27	303.98	304.65	304.08	301.93	304.4	303.15	302.89	304.06	302.34	302.93	304.02	304.22	302.54	303.09	302.98
320.23	318.52	316.91	318.9	320.08	318.38	317.25	318.44	320.04	319.11	318.17	318.89	318.5	318.88	319.37	318.4	318.61	318.7	318.98	317.98	316.71	317.89	319.19	318.65	320.12	318.75	318.26	318.19	318.14	319.17	317.24	318.82	318.37	318.87	318.63	317.79	318.19	316.83	319.62	319.35	318.01	319.54	319	317.62	316.81	317.64	318.88	318.42	319.44	317.76
295.72	294.83	295.92	295.83	294.46	294.71	296.39	296.02	295.68	295.71	296.34	296.89	294.35	295.92	293.53	294.49	296.19	296.53	295.6	295.74	295.15	294.86	293.93	294.85	294.39	295.05	295.28	294.09	295.09	296.44	296.77	295.16	296.29	293.96	296.38	294.73	293.51	294.06	293.35	294.07	295.25	294.98	294.76	295.76	294.58	295.01	294.87	295.09	295.8	295.68
319.52	320.65	318.66	316.53	320.69	319.56	317.75	319.42	318.49	318.49	319.3	318.28	318.33	318.37	317.27	318.52	317.24	320.64	317.51	319.36	318.41	318.59	319.03	320.02	319.78	318.07	317.67	318.36	318.16	319.45	316.4	319.13	317.06	318.47	319.42	318.03	318.83	318.53	319.91	316.2	319.79	320.3	319.37	318.96	319.43	319.3	318.46	321.85	318.88	318.39
304.16	305.93	304.36	306.42	304.78	306.37	304.65	304.82	304.08	304.06	303.22	304.23	302.99	306.59	303.48	306.86	304.15	304.9	303.19	306.35	302.72	307.82	304.72	304.65	305.95	304.22	305.97	304.64	305.06	303	303.36	304.71	304.97	306.24	305.13	304.63	304.9	305.37	304.96	305	305.91	305.74	304.16	303.04	305.02	306.06	304.44	304.96	304.88	303.8
304.79	304.17	304.61	303.84	303.39	304.57	305.28	304.34	304.3	303.32	306.26	306.03	305.43	304.85	304.15	304.59	304.63	306.17	306.16	304.28	304.14	303.85	304.35	305.25	305.39	304.25	303.16	306.11	303.58	304.49	304.03	304.02	303.55	306.89	303.66	303.93	305.81	303.97	304.72	305.8	306.45	304.6	304.74	305.37	304.2	304.28	305.46	305.65	303.98	303.23
318.58	318.96	317.4	318.35	319.72	316.19	318.47	318.43	318.45	316.32	318.55	319.18	320.13	321.04	318.48	315.88	316.43	317.19	319.42	319.21	317.58	318.4	318.51	316.91	318.04	318.38	319.4	319.58	318.91	317.58	318.02	318.91	317.54	318.75	317.62	318.21	318.45	318.07	317.83	317.16	317.09	317.62	318.5	318.35	318.81	317.68	316.49	317.47	316.83	317.64
303.13	304.24	302.59	303.52	303.86	302.7	303.01	305.18	303.11	304.53	302.8	302.66	304.36	305.4	303.39	302.27	304.85	302.93	303.73	303.91	304.24	305.22	305.22	306.46	304.46	303.8	303.73	302.95	304.49	304.54	304.67	305.44	303.83	302.57	304.36	304.75	304.63	304.75	302.71	302.67	304.33	302.69	304.78	303.28	301.8	305.16	304.94	302.84	305.22	303
318.96	317.97	317.52	319.46	319.73	317.66	317.06	319.29	317.66	320.22	318.5	319.14	319.28	317.37	317.25	317.25	319.34	318.08	318.42	319.7	316.73	318.33	318.78	317.71	317.74	316.18	317.91	318.25	318.29	317.73	316.19	319.46	320.12	317.89	316.84	316.92	318.44	318.44	317.41	318.04	318.82	317.1	318.98	317.64	318.4	319.7	318.21	318.85	317.71	316.88
304.05	303.75	304.3	304.99	303.18	304.46	304.5	303.43	304.53	304.62	305.14	305.48	304.08	305.45	304.82	305.6	303.97	302.48	304.46	304.33	302.73	304.9	304.07	305.49	303.54	303.27	304.94	303.3	305	302.38	304.45	303.77	304.91	304.72	304.47	302.92	303.97	303.78	304.38	303.33	305.73	305.4	303.38	305.26	305.16	305.32	304.04	303.66	305.56	304.15
304.69	302.83	301.53	302.14	303.4	304.19	303.16	303.61	302.81	304.39	303.16	305.23	303.78	304.58	303.72	302.73	302.83	303.18	303.55	304.54	303.46	303.1	303.77	303.73	301.49	303.12	305.14	304.62	303.72	303.77	304.95	302.65	303.49	304.75	303.72	303.68	305.13	303.77	303.59	304.57	303.96	303.82	302.68	301.54	303.11	302.37	303.71	304.79	302.71	302.52
297.13	296.22	296.67	294.85	297.51	296.67	298.45	297.05	296.57	295.33	296.46	298.53	295.51	296.2	296.56	297.58	298.95	295.98	294.04	295.87	298.12	298.52	298.19	298.03	296.84	298.41	295.27	295.83	293.7	297.91	296.2	295.36	296.3	297.65	295.57	296.55	297.52	297.47	296.81	295.15	298.03	294.37	294.56	297.52	296.4	295.78	296.53	297.24	295.69	294.73
313.66	313.94	313.02	314.72	315.11	316.24	315.89	314.44	316.4	315.23	314.18	314.23	314.95	315.1	315	315.41	315.2	315.52	313.16	314.35	315.7	315.24	313.83	315.23	315.23	316.49	316.01	313.77	314.26	315.25	313.41	315.07	316.18	315.88	315.82	315.52	315.95	314.76	313.49	316.53	316.35	314.12	315.76	314.2	313.28	314.71	313.75	314.44	315.52	314.69
308.51	308.46	307.7	309.08	307.67	308.27	310.35	308.58	308.15	310.54	309.06	308.61	309.93	308.36	306.88	309.74	308.48	308.74	309.61	309.04	309.43	307.52	309.13	309.4	307.61	309.51	311.37	309.19	310.09	308.02	310.42	309.1	308.38	309.43	309.14	309.55	309.86	307.67	308.83	309.32	309.54	306.87	308.7	309.15	309.85	310.1	309.66	308.61	308.68	309.91
294.99	294.83	294.69	294.07	294.82	294.68	295.05	295.49	293.65	296.4	295.26	295.04	294.86	295.28	295.38	294.08	295.03	296.66	295.52	295.41	295.59	294.66	294.56	295.16	294.49	295.75	295.45	294.52	294.07	295.19	296.4	294.58	296.86	294.08	294.76	296.49	295.29	295.81	294.49	293.32	295.01	295.18	294.15	294.99	294.88	294.76	294.89	295.59	295.03	298.15
317.36	316.66	316.72	316.22	316.38	316.04	317.51	316.24	316.72	320.08	315.02	316.24	317.43	315.85	316.97	316.76	314.33	315.97	318.17	316.5	317.33	316.74	316.18	315.97	317.07	317.64	315.54	316.06	316.09	316.41	316.5	316.7	316.15	316.54	315.32	315.26	317.19	315.65	316.18	315.33	316.72	317.86	317.17	314.54	315.5	316.28	317.7	316.48	316.28	316.75
301.84	300.02	298.42	298.95	300.19	300.25	300.08	300.18	298.98	299.07	298.72	302.09	299.39	300.74	297.9	301.49	299.32	299.92	300.49	299.53	300.95	299.69	299.36	300.58	301.52	299.39	300.76	299.5	300.96	298.89	299.56	298.83	300.55	298.27	298.56	301.02	299.32	300.17	301.26	299	298.6	300.89	302.23	298.24	300.41	299.99	299.69	299.47	300.09	300.49
313.63	312.3	313.26	311.91	314.25	311.78	314.42	311.93	312.81	313.54	313.34	313.32	311.36	314.17	313.84	314.1	312.47	313.29	312.57	313.69	313.74	314.76	313.06	311.28	314.26	313.06	313.1	314.17	313.69	313.8	313.43	312.08	311.45	311.06	312.33	314.83	314.44	313.82	313.9	314.55	313.68	313.34	313.29	313.37	312.78	312.93	312.2	313.96	314.02	313.37
314.58	314.37	315.29	313.96	314.27	312.39	314.15	316.1	312.69	311.5	313.67	314.43	313.74	314.62	313.48	314.16	313.23	313.59	312.8	313.31	312.63	313.87	313.52	314.21	314.52	312.77	314.03	316.14	315.32	315.51	315.52	314.2	315.13	314.77	314.4	315.54	314.04	313.14	315.44	313.93	312.49	313.08	315.14	313.96	312.53	313.73	313.02	313.15	313.36	316.64
304.93	308.46	305.92	305.29	306.79	307.17	305.72	306.81	306.87	306.28	307.54	306.85	306.14	306.4	308.58	306.8	307.76	307.42	306.1	305.77	307.99	307.05	305.7	306.19	307.1	308.28	306.07	306.76	305.87	306.62	307.59	306	307.84	306.76	306.37	306.57	308.02	306.83	308.58	307.87	305.14	306	304.69	307.21	305.68	307.96	308.25	306.81	307.62	306.99
304.81	303.83	305.6	307.66	306.05	305.06	305.01	305.86	306.42	304.12	305.75	303.26	305.67	305.66	306.41	305.32	305.22	303.01	305.29	306.58	306.57	305.66	305.73	304.31	305.08	305.25	305.74	305.05	305.38	303.94	305.91	306.33	306.22	306.37	306.12	305.27	306.42	304.96	305.1	304.48	304.1	303.61	306.47	304.9	304.25	306.36	305.73	303.16	303.6	305.75
301.79	301.94	300.26	300.38	299.73	302.26	299.21	300.49	299.49	300.29	300.97	298.53	299.45	299.12	300.57	300.81	301.25	299.77	300.66	300.16	300.24	301.39	300.42	300.86	298.44	298.76	299.44	301.24	299.59	299.32	300.26	300.73	301.46	299.95	298.86	298.98	299.66	299.68	299.19	298.91	300.29	300.09	300.57	299.41	299.96	299.36	299.9	300.5	299.92	299.58
312.52	312.12	311.79	311.23	313.19	312.59	312.85	312.93	314.4	313.26	311.9	312.16	312.78	312.92	314.44	313.2	312.73	310.72	313.67	312.24	312.74	314.44	314.36	313.13	314.59	312.2	313.79	314.89	312.99	314.02	313.64	313.4	311.17	313.29	313.35	310.71	313.96	312.9	312.14	314.09	312.53	314.69	312.74	314.44	313.68	313.4	312.74	313.53	310.73	312.08
301.35	301.94	303.06	303.17	302.43	303.38	303.48	304.49	302.45	302.63	303.14	303.51	304.06	304.61	303.55	301.8	301.95	301.76	303.08	301.56	303.59	301.89	304.68	303.87	303.38	302.24	303.65	301.46	303.18	302.9	302.46	303.62	302.42	303.38	303.51	301.61	302.78	302.72	305.18	303.79	302.98	301.95	302.31	302.88	302.86	301.46	303.1	302.91	302.82	302.7
317.19	317.74	318.44	319.96	316.98	318.91	318.54	318.34	318.24	317.36	319.06	317.66	316.27	318.2	319.52	319.36	318.89	319.72	318.78	318.73	318.56	316.71	318.12	318.75	317	319.04	318.99	318.58	319.86	318.45	319.56	318.92	317.72	318.62	316.66	318.24	317.98	318.7	317.87	317.43	317.16	317.34	319.49	318.22	317.7	319.94	320.05	319.29	321.5	319.46
305.56	303.77	305.26	305.66	305.19	302.7	305.08	303.48	303.09	304.75	304.47	305.07	303.97	303.5	304.39	305.88	303.93	305.11	304.88	303.88	304.13	304.12	305.53	304.2	305.26	302.4	303.98	304.14	302.6	303.95	304.99	303.7	304.61	302.78	304.33	304	305.63	304.19	305.42	304.34	304.42	305.74	305.2	303.33	305.17	304.31	303.75	302.22	302.91	305.84
319.01	319.23	320.01	318.03	316.43	317.65	318.79	317.33	319.48	319.85	319.52	317.22	319.41	317.83	319.09	318.35	316.91	319.69	316.63	320.09	318.67	318.29	317.59	318.32	320.48	319.02	319.61	319.38	318.68	319.49	317.52	318.12	318.51	319.13	318.5	318	318.7	319.11	318.97	318.9	318.4	318.74	320.03	318.46	319.14	319.48	317.91	319.35	318.2	319.82
313.76	313.32	312.07	315.15	314.73	312.84	311.62	312.75	314.06	312.8	311.27	311.01	313.87	313.55	314.6	313.31	312.73	312.97	313.12	314.8	313.84	311.13	313.21	313.33	312.47	313.44	313.26	313.89	313.93	312.17	313.49	312.19	314.87	312.86	313.72	311.33	311.7	312.14	313.45	311.69	314.29	313.71	312.5	313.68	313.22	312.68	312.3	315.3	312.9	313.86
302.39	302.76	301.08	303.51	301.14	301.19	303.53	304.08	303	301.42	302.48	304.44	304.44	302.18	302.22	301.61	300.14	303.1	301.43	303.15	302.71	300.67	302.42	302.87	305.74	303.03	302.46	300.78	303.49	302.31	303.42	303.92	303.33	302.31	300.13	304.48	303.73	303.44	301.39	302.02	302.43	303.14	303.28	303.39	303.01	303.39	302.94	303.67	304.13	303.16
310.84	310.96	310.08	310.1	310.68	310.83	311.11	310.45	310.22	310.12	310.49	311.8	309.3	312.44	309.57	308.6	311.01	311.37	311.28	311.06	310.6	312.4	311.18	312.75	311.77	311.54	311.18	311.18	309.35	310.49	310.07	310.08	311.51	311.26	312.71	310.67	310.68	310.09	309.05	310.32	311.47	310.81	312.63	310.66	308.98	311.22	311.5	309.72	311.57	310.05
312.34	312.18	311.43	312.16	311.91	310.29	311.05	310.6	312	309.88	312.53	311.45	311.84	309.68	310.96	311.22	311.59	310.21	313.13	313.53	311.97	310.85	312.62	312.44	311.9	312.51	313.14	311.06	313.68	310.58	312.02	310.85	311.38	311.23	311.02	309.34	313.83	311.39	311.84	310.56	310.82	312.09	311.68	311.67	309.83	310.02	311.05	311.95	312.26	311.93
310.9	311.96	311.46	310.57	312.85	311.96	312.34	310.86	311.36	310.79	309.71	312.36	309.9	310.59	311.47	310.89	313.32	312.5	311.2	309.91	313.17	312.59	310.63	311.31	312.21	311.97	310.83	309.82	312.3	312.32	309.66	311.28	312.96	310.44	311.8	311.23	310.89	311.51	313	311.31	311.4	312.51	311.58	311.96	311.3	311.31	312.46	311.98	311.88	310.28
302.44	303.06	303.37	303.09	301.36	302.4	301.35	300.85	300.85	302.99	301.75	301.3	301.78	303.35	302	301.61	302.79	301.63	301.32	302.92	302.21	302.52	301	301.6	303.66	302.77	304.23	302.22	300.17	305.2	301.89	301.79	302.38	302.01	302.73	300.6	303.6	301.83	301.79	304.43	302	301.91	301.87	302.7	302.54	302.16	302.43	302.36	303.91	302.02
291.82	296.08	294.25	293.6	294.12	292.99	294.87	292.96	292.9	292.99	293.71	294.54	293.11	294.6	295.41	293.65	293.09	294.63	294.54	295.54	293.24	297.05	294.56	294.37	293.62	293.64	294.84	297.26	295.1	294.53	294.8	293.97	294.52	294.62	294.67	293.38	295.46	294.93	292.79	291.83	295.17	294.96	293.27	292.91	295.29	294.13	293.84	293.86	295.16	293.12
313.82	315.08	314.31	314.42	315.73	316.94	314.35	314.38	314.95	316.38	314.76	313.11	313.82	315.33	314.75	314.91	317.03	315.61	316.13	315.14	315.58	315.09	314.97	314.36	315.83	316.33	314.88	315.98	314.76	314.86	315.14	315.83	315.73	314.62	313.72	316.58	316.55	315.89	314.93	315.86	316.25	314.04	314.97	316.06	314.53	314.91	315.34	315.51	316.33	316.28
295.26	294.73	295.64	295.67	294.58	295.74	293.64	297.29	295.88	294.98	294.23	295.53	294.37	295.43	295.99	295	295.2	294.38	294.2	296.33	293.57	295.09	295.33	295.57	293.35	295.92	295.97	295.29	295.48	295.14	295.52	295.5	294.45	294.84	294.1	293.59	295.31	295.65	293.42	294.23	295.14	294.66	295.53	294.92	294.32	294.74	293.1	293.82	293.69	294.79
293.36	293.17	292.21	294.75	293.07	293.08	293.57	293.59	292.59	293.09	292.92	295.92	293.34	292.38	293.08	296.48	292.47	293.97	293.12	295.3	292.72	295.41	293.43	293.5	293.07	292.75	293.44	293.2	293.87	293.46	294.98	293.54	292.71	293.07	292.36	292.92	293.71	293.37	294	294.72	293.61	291.34	292.66	292.52	293.91	294.05	295.78	294.03	294.81	294.79
309.23	308.89	309.49	308.57	309.95	307.95	307.89	310.65	309.51	306.48	308.37	307.11	310.27	309.49	308.39	308.67	308.43	308.28	309.16	307.82	309.33	307.64	307.69	308.52	306.69	310.62	307.79	308.77	308.5	307.85	309.24	308.78	309.45	308.25	308.94	309.23	308.68	308.92	308.13	308.09	308.21	308.94	308.97	308.09	309.63	310.13	309.28	310.28	309.67	308.78
317.31	317.07	318.84	317.02	317.89	317.37	315.77	316.71	318.7	315.78	316.56	315.64	316.13	317.62	315.88	316.39	317.15	316.46	319.16	317.76	317.24	318.36	316.96	315.07	316.19	316.93	316.59	316.24	317.44	316.39	316.48	317.56	317.09	317.24	316.13	319.24	317.27	314.18	317.28	316.18	317.66	315.66	315.36	316.34	316.99	316.36	317.72	317.25	316.28	317.38
318.28	314.97	316.22	315.73	315.2	316.42	316.87	314.2	314.59	316.23	317.41	318.06	316.42	317.54	316.97	316.81	316.47	316.7	316.49	315.25	316.26	316.51	317.09	315.21	316.56	316.91	317.26	315.13	318.41	316.58	314.99	318.43	317.6	315.79	316.16	316.32	315.48	316.3	316.26	317.69	317.1	316.26	317.81	316.43	318.4	317.14	317.13	316.99	315.74	315.06
314.95	314.45	316.33	314.97	314.25	314.44	313.08	315.99	315.17	315.47	313.07	314.51	314.32	313.8	314.88	313.51	313.1	313.51	313.68	313.13	316.07	313.91	315.2	314.55	315.36	316.17	314.5	314.81	313.2	315.79	314.65	316.24	316.03	315.07	316.18	315.73	314.68	315.88	314.45	314.94	314.91	316.46	315.49	316.01	313.77	315.91	314.08	313.32	313.73	313.6
314.21	314.85	315.35	315.05	313.33	316.04	315.05	315.44	316.79	314.9	315.67	313.61	314.35	314.72	314.73	313.26	315.08	315.15	315.25	316.54	314.96	315.17	315.66	314.92	312.8	315.61	315.26	314.62	315.04	312.57	314.72	313.84	313.2	314.57	313.78	314.84	315.29	314.52	316.43	313.06	315.22	315.11	314.27	314.54	315.51	315.04	315.8	315.23	315.89	315.49
303.69	302.89	302.46	303.14	305.25	303.06	302.13	302.61	304.28	303.11	300.85	300.9	300.99	302.71	302.6	301.84	301.67	302.33	303.08	303.59	303.14	302.4	301.29	302.05	302.11	302.74	303.22	302.66	302.11	300.81	301.55	303.26	302.88	300.34	302.41	301.36	302.28	302.05	301.88	302.85	302.66	302.02	302.69	303.05	301.86	300.86	303.13	303.05	303.19	301.83
302.98	302.78	302.57	301.18	302.5	303.29	302.32	301.08	303.72	301.97	302.62	301.33	303.15	302.99	303.03	303.65	304.99	301.4	301.32	301.19	302.95	302.69	301.54	302.09	304.08	302.17	304.28	302.31	302.65	301.82	303.48	303.11	301.95	303.35	302.76	300.19	303.97	303.13	303.86	301.4	301	301.28	303.12	301.12	301.69	303.66	301.26	302.68	301.34	301.76
311.92	312.68	311.97	309.71	314.02	313.43	311.32	311.01	312.5	311.24	312.17	312.54	313.65	312.72	312.39	311.6	312.46	313.38	312.04	311.81	311.81	312.64	313.66	311.41	310.8	313.06	311.88	312.8	311.44	311.91	313.05	311.56	312.56	312.13	313.33	311.76	312.34	312.09	312.3	311.91	313.43	315.05	312.95	312.95	313.5	312.12	311.08	314.43	310.12	312.18
307.79	304.52	306.74	305.47	306.94	307.32	306.53	307.67	306.27	306.22	307.06	307.86	306.75	307.59	306.03	306.75	307.93	306.84	306.07	305.39	305.99	308.02	304.95	304.94	307.44	304.49	304.51	307.92	305.79	306.09	306.07	306.54	303.96	305.38	307.77	306	305.99	305.99	307.03	305.94	307.81	306.68	306.53	306	308.37	307.35	306.85	305.87	307.46	306.31
296.86	296.81	297.95	297.8	297.2	296.28	297.3	296.97	297.14	297.82	295.52	296.01	298.45	297.2	296.27	298.07	296.38	296.78	297.53	296.01	296.98	297.04	297.59	297.55	297.1	297.06	296.16	297.92	297.58	297.72	297.95	297.01	296.54	295.89	296.26	299.55	297.83	297.81	297.2	296.03	296.69	295.86	298.76	297.19	297.1	297.54	297.25	297.72	299.42	296.1
305.71	305.1	307.26	305.59	306.06	306.16	305.65	305.87	307.98	306.94	306.36	304.35	307.83	307.21	305.12	305.53	307.4	306.52	306.19	304.69	306.64	306.9	307.01	305.23	305.66	304.47	305.59	307.41	305.13	306.61	306.28	306.28	305.84	306.57	310	308.78	306.4	305.45	306.29	308.92	305.4	306.59	306.15	306.19	305.69	305.67	305.72	305.65	306.6	306.44
295.26	294.01	294.56	291.97	294.47	294.19	294.09	294.37	293.07	294.32	294.43	294.35	293.4	293.7	293.98	294.15	294.63	293.65	293.2	295.29	293.54	294.05	293.81	295.21	293.97	292.97	292.88	294.61	295.92	293.52	293.69	293.72	294.7	294.3	291.85	292.89	293.7	294.02	294.96	293.68	293.9	295.08	292.8	295.69	293.29	294.37	295.64	294.77	293.09	296.74
309.28	308.26	310.54	307.8	309.31	310.79	307.36	308.55	308.41	308.86	310.12	310.62	310.54	307.76	310.47	307.81	309.84	308.71	310.25	308.52	307.58	309.32	308.32	309.44	308.72	309.93	307.06	309.06	309.82	309.2	309.2	306.27	309.52	309.66	307.37	308.72	308.43	309.08	309.85	308.12	308.75	308.44	309.16	308.53	309.16	309.36	309.36	310.63	308.36	307.85
302.93	304.18	303.3	303.27	301.8	303.08	302.02	305.05	302.08	304.4	303.35	303.35	303.69	303.69	303.33	305.02	303.21	305.06	304.05	303.47	304.72	303.09	305.39	302.33	303.07	303.38	304.31	302.55	305.1	303.05	303.38	305.67	303.73	303.93	303.27	302.34	304.3	304.95	302.36	303.3	303.73	303.18	302.74	304.05	303.66	303.31	301.98	303.43	303.78	305
320.17	319.4	318.91	318.11	317.81	320.31	318.77	320.5	319.46	319.56	319.31	320.13	319.82	319.52	318.74	319.96	318.72	319.37	319.85	317.9	319.48	320.47	319.03	318.3	320.21	319.1	318.78	320.11	320.57	320.41	319.51	317.41	319.15	321.04	318.83	318.71	317.95	319.48	320.1	319.45	318.02	319.17	320.09	321.2	318.37	320.6	318.77	319.68	318.55	319.48
313.42	312.15	312.27	313.5	312.78	311.95	312.15	311.11	311.99	312.78	311.5	312.26	314.51	310.51	312.24	310.76	313.39	312.8	312.96	312.74	313.03	314.13	313.17	312.34	312.92	315.5	312.63	315.13	314.49	311.84	312.24	313.39	312.54	312.08	311.27	312.48	312.98	311.97	312.43	312.3	312.07	312.07	312.29	312.11	313.14	312.13	312.64	311.33	312.77	311.22
295.54	295.52	298.12	296.98	296.66	296.06	297.98	297.75	296.86	297.33	294.99	296.15	297.17	296.9	296.24	296.73	295.79	295.02	295.89	296.82	295.94	297.07	296.81	296.24	297.66	297.58	297.02	298.32	296.62	297.37	298.8	296.25	298.2	295.66	296.38	297.28	296.51	297.56	295.09	296.74	295.71	294.96	295.98	293.72	295.99	298.27	296.27	297.33	296.74	296.75
305.46	306.49	305.59	305.5	305.91	304.94	304.53	304.87	305.57	305.14	303.81	303.7	305.33	304.53	306.57	304.71	305.79	304.54	302.75	304.94	304.94	303.51	303.66	304.7	305.89	305.77	303.59	306.79	304.42	304.47	303.49	305.37	307.27	303.83	304.53	301.75	305.82	304.75	305.85	303.93	304.79	305.11	304.87	304.62	305.16	303	303.79	304.08	303.61	307.07
313.67	312.5	314.75	312.71	314.29	312.84	313.3	313.51	314.1	313.33	312.32	314.22	313.48	314.17	313.44	311.38	313.78	314.23	312.57	313.74	311.52	310.76	314.04	313.93	314.31	314.3	314.06	313.19	312.89	313.43	311.81	312.43	314.94	313.28	315.15	314.21	313.13	311.99	312.39	312.72	313.91	314.59	312.29	313.65	312.34	313.94	314.73	311.88	314.75	314.18
316.51	314.52	314.85	315.98	314.39	314.74	314.88	314.39	315.86	315.66	317.75	316.05	315.67	318.19	317.15	315.87	315.92	316.16	313.91	317.74	315.16	316.63	316.19	316.61	315.82	314.07	315.89	315.42	316.86	316.39	317.55	313.56	315.49	315.59	317.39	316.26	315.11	316.43	317.41	316.21	315.36	315.29	317.06	314.9	317.44	314.25	315.77	315.34	316.86	314.49
315.72	318.87	315.78	317.29	316.37	316.44	316.37	317.05	316.62	315.86	317	316.4	316.54	317.04	318.66	317.38	318.46	317.73	317.72	315.73	317.85	314.9	316.82	317.79	318.03	317.9	318.33	318.62	318.98	315.98	318.39	316.21	316.63	316.98	316.27	316.28	315.99	316.2	316.2	316.45	316.01	319.16	316.02	318.33	316.68	317.84	317.17	315.94	315.85	316.03
315.41	316.98	318.2	318.18	316.52	315.14	318.74	318.12	317.09	318.5	317.26	316.63	316.34	315.93	317.56	315.86	316.19	317.01	315.83	316.43	317.11	315.1	315.3	315.93	317.36	317.72	318.54	316.23	316.8	316.54	316.56	317.76	318.17	316.18	317.02	316.05	316.37	318.82	315.13	316.69	316.99	317.05	317.25	316.12	315.62	317.22	316.77	317.37	315.32	315.49
298.18	298.61	295.76	297.04	296.5	299.47	296.03	297.99	299.5	296.18	297.92	297.21	298.64	297.66	297.44	296.62	297.54	296.92	295.05	298.43	297.96	293.71	294.69	295.93	298.27	296.96	295.31	296.56	299.22	295.43	296.28	296.49	297.2	296.25	298.49	294.95	297.22	298.06	296.66	297.23	298.98	297.97	295.77	297.37	296.31	295.11	296.98	296.79	297.61	298.66
315.3	316.18	314.44	316.71	315.51	315.07	316.29	314.51	315.72	316.63	316.26	316.35	315.59	315.17	315.63	317.36	315.07	315.53	317.35	317.16	314.65	316.48	315.36	314.74	316.66	317.5	313.99	316.13	315.18	314.52	316.7	315.7	315.16	316.04	316.1	314.92	314.81	317.17	316.74	314.74	316.86	314.67	315.13	318	316.68	314.96	316.21	319.46	315.54	315.4
311.65	311.85	309.46	310.4	313.58	311.72	311.07	310.96	310.33	310.18	313.07	311.39	310.51	311.04	311.15	310.97	311.42	311.97	309.98	311.88	311.72	312.59	313.06	312.86	311.62	311.35	311.62	310.92	312.83	312.57	312.24	311.3	310.01	311.44	310.98	312.55	312.22	312.56	312.2	310.16	311.02	312.11	309.88	310.69	311.32	311.03	312.45	309.63	310.23	312.12
324.1	325.97	325.64	325.14	323.89	325.51	325.98	326.52	326.14	325.74	324.34	326.09	326.28	326.89	325.03	324.84	326.07	325.87	326.24	324.6	324.76	326.15	324.33	325.71	324.39	323.9	326.63	326.01	325.26	324.79	325.29	323	326.07	324.19	324.69	324.7	325.74	325.12	326.48	325.27	325.12	325.97	328.11	325.99	325.96	326.23	325.42	326.37	324.43	327.09
308.31	308.06	309.15	309.73	308.7	310.36	307.91	306.21	308.1	308.84	309.11	309.72	310.4	308.44	307.15	309.72	309.72	308.26	308.34	309.31	308.93	309.74	307.6	307.48	309.54	307.37	309.87	309.92	308.69	310.93	309.13	310.47	309.7	309.08	310.34	307.4	307.15	307.89	309.38	308.07	308.73	309.47	309.02	308.87	306.9	308.88	306.9	307.67	308.83	307.63
316.95	316.81	314.77	315.11	316.13	316.24	315.56	314.14	314.74	314.71	317.6	313.74	317.4	315.66	316.46	314.76	314.98	314.87	315.92	315.53	315.69	315.66	317.03	315.8	317.74	315.3	316.41	317.07	315.69	316.96	316.87	314.94	318.55	316.27	316.34	317.31	314.91	315.15	315.89	315.09	316.11	315.91	318.07	316.89	316.12	314.84	318.38	313.99	316.32	317.04
294.29	293.69	294.14	295.28	292.56	293.28	294	292.72	294.42	293.1	294.14	294.08	294.37	295.28	294.69	291.98	293.87	294.38	294.48	294.41	294.6	295.07	294.75	293.91	293.17	294.55	295.89	295.41	293.86	291.71	294.38	296.6	293.79	294.72	294.64	292.97	294.27	294.1	292.76	294.74	293.18	295.32	292.28	293.32	294.34	292.32	293.95	294.02	294.21	295.12
301.36	298.27	300.7	301.14	301.62	300.89	302.18	301.67	302.03	298.85	301.69	300.21	300.31	300.96	302.71	300.98	299.2	299.89	301.75	300.67	301.57	301.25	301.62	301.17	301.56	300.35	301.4	301.32	301.33	302.29	300.31	301.35	300.71	299.92	301.72	303.88	299.46	300.19	302.23	300.33	300.04	300.95	301.59	299.77	300.54	301.22	300.95	303.47	298.7	301.3
292.9	296.17	292.06	294.22	295.99	292.96	294.52	293.63	293.72	294.08	294.37	295.7	294.81	295	295.14	293.25	293.74	293.06	294.45	294.28	295.8	292.67	293.14	294.34	294.4	293.82	294.18	294.01	293.82	294.6	292	292.9	293.09	296.18	294.68	294.21	292.52	294.87	293.84	294.77	293.05	294.29	293.31	295.07	293.7	295.12	293.87	294.23	293.53	293.95
326.28	325.49	325.5	325.39	324.04	325.44	326.25	324.45	325.24	325.15	324.52	323.88	325.8	325.36	324.9	325.81	325.87	324.39	327.18	325.81	323.85	325.01	325.22	327.03	325.16	325.64	324.66	327.22	325.58	322.23	327	324.86	324.67	325.8	326.02	326.02	327.72	323.95	327.66	324.18	325.46	326.09	326.02	324.04	325.54	325.98	324.9	324.24	325.34	325.42
327.65	328.58	327.06	327.77	328.98	328.79	327.82	329.3	328.17	329.3	327.11	327.17	327.75	326.4	327.54	329.25	328.88	326.33	328.84	327.8	329.35	327.65	327.76	326.59	328.1	324.99	328.19	326.37	328.02	327.88	329.33	326.58	327.05	326.61	330.73	329.25	327.94	327.94	326.07	329.14	327.9	327.92	327.42	328.85	329.42	327.93	327.42	327.53	327.39	328.02
302.73	302.31	303.3	303.74	304.08	303.57	303.56	304.22	303.52	302.6	301.89	303.37	302.35	303.43	302.05	302.81	304.04	304.59	302.16	302.96	303.53	303.77	303.75	303.96	303.7	305.11	303.06	303.62	302.31	304.9	303.36	303.3	303.13	304.13	302.72	303.57	303.55	302.98	303.9	303.79	302.67	303.9	305.14	303.91	303.56	301.29	303.32	302.75	303.72	303.78
328.72	327.07	327.75	328.46	327.74	329.3	327.02	330.25	329.26	326.19	328.83	330.08	328.95	329.16	328.32	330.01	328.93	329.28	327.02	328.08	329.63	328.19	330.31	328.58	327.62	328.66	329.63	330.64	330.3	329.52	328.3	327.87	327.43	328.71	329.23	329.56	328.5	328.8	329.71	327.88	327.71	328.21	330.78	330.34	329.75	327.56	325.73	328.38	328.73	327.88
302.71	302.19	303.41	303.22	303	302.46	303.6	301.79	302.88	302.57	303.51	302.96	302.02	302.22	304.39	303.14	303.01	300.22	302.6	301.95	302.53	301.55	302.78	302.32	303.53	302.74	303.01	302.2	302.47	300.44	300.53	303.1	304.41	301.5	301.06	304.1	302.35	302.76	301.72	303.16	303.01	302.77	301.44	302.08	302.65	301.27	302.01	304.25	304.21	301.36
300.61	302.46	303.27	300.43	303.2	302.45	302.54	302.17	301.2	304.9	303.3	302.28	303.3	304.31	302.01	302.42	303.79	301.99	300.7	303.23	302.96	301.54	301.89	303.75	303.56	303.57	303.25	300.47	303.34	303.09	301.16	303.05	302.22	303.41	301.92	303.45	302.86	302.19	304.28	303.95	302.68	302.26	304.2	302.54	302.37	303.05	301.06	302.01	303.4	303.8
313.98	313.91	312.24	313.72	314.67	312.77	312.14	312.91	311.33	312.67	312.63	312.64	314.87	313.98	313.86	313.59	315.68	312.45	314.3	314.82	314.6	313.69	314.87	311.74	313.09	312.84	312.66	313.56	311.86	312	312.58	314.48	313.8	313.04	313.05	312.95	314.67	312.67	311.86	312.79	314.66	314.07	313.65	312.31	313.05	314.14	312.02	314.46	313.45	313.82
314.4	316.17	314.55	316.04	313.84	314.77	315.04	312.26	314.99	313.61	314.57	313.77	314.2	315.31	315.42	315.45	315.5	317.44	315.62	315.24	314.97	315.18	313.64	316.48	314.43	315.18	315.29	313.62	314.77	314.19	314.59	315.41	315.28	313.64	314.99	315.15	314.06	315.89	317.09	314.18	314.69	314.32	312.11	313.17	315.32	314.83	314.43	315.95	315.64	314.24
313.47	312.86	313.32	312.1	312.36	311.27	313.66	314.64	312.94	312.81	311.98	312.81	311.22	314.22	314.24	313.14	314.77	313.73	312.07	311.15	313.01	314.34	313.86	312.72	311.15	312.55	311.85	312.61	313.65	311.65	311.97	313.02	313.83	313	313.4	312.15	312.31	313.89	313.69	315.72	312.41	311.93	313.17	314.63	313.68	311.92	315.11	313.62	312.04	313.13
305.21	302.48	302.35	303.53	303.69	305.33	303	304.26	305.51	303.4	305.4	304.37	302.5	304.28	303.69	306.06	303.79	304.17	304.35	303.39	303.57	304.58	304.01	303.22	303.6	304.42	303.6	302.16	303.92	305.86	304.26	303.16	303.54	303.5	305.75	305	304.22	303.77	303.6	303.95	305.32	304.6	304.75	304.7	302.47	304.06	305.24	303.12	303.97	304.81
326.65	328.55	328.57	327.09	327.03	326.67	327.03	327.71	326.46	327.91	328	326.55	327.41	326.94	327.57	326.73	328.09	326.99	326.23	326.02	326.91	328.05	327.48	326.88	326.62	326.27	325.35	325.76	326.71	326.76	327.26	327.3	328.97	326.21	327.59	327.78	328.13	327.37	328.6	326.11	327.35	327.87	327.07	326.74	328.73	326.91	328.54	327.36	326.12	327.95
293.32	294.41	294.24	294.83	293.82	294.93	295.21	295.58	295.51	294.46	295.16	292.47	293.79	294.48	291.02	293.43	293.32	293.33	293.7	295.96	296.08	294.21	293.73	293.33	295.58	294.21	294.99	293.91	292.83	292.38	293.87	293.85	293.74	293.05	294.45	294.52	293.63	294.32	294.31	292.35	294.09	294.01	294.4	292.17	294.24	294.22	294.15	295.03	293.91	294.76
304.41	303.78	303.12	302.84	302.64	304.41	300.92	303.98	303.97	305.18	303.64	302.87	302.02	303.8	302.83	302.33	303.99	304.08	303.88	304.04	301.75	303.82	303.9	304.56	302.11	304.03	303.08	302.06	304.28	304.86	303.16	303.12	302.95	305.26	304.08	301.82	303.58	303.53	303.08	303.3	304.79	302.45	305.66	303.84	303.12	302.97	302.82	303.75	303.21	304.18
305.9	307.44	304.94	304.81	306.47	305.41	307.12	307.27	305.93	305.02	306.33	306	304.61	307.16	306.84	306.8	305.36	306.18	305.55	308.65	306.11	307.59	305.54	304.43	305.45	306.51	306.88	306.88	304	305.21	306.31	306.48	307.61	305.89	305.54	306.6	306.08	306.61	305.1	304.67	307.98	306.14	305.6	306.12	306.73	304.4	305.43	305.18	306.13	306.41
310.82	312.08	312.34	312.32	313.62	312.11	313.39	313.78	313.43	312.94	312.76	312.18	311.99	312.99	310.21	314.59	315.53	314.31	312.78	313.28	313.45	313.91	313.4	313.81	313.71	313.66	314.32	313.26	313.98	312.31	313.53	313.29	315.05	313.58	312.25	313.89	313.75	313.93	313.77	312.74	313	313.29	311.75	314.01	312.65	312.91	313.76	314.34	312.15	312.82
300.71	299.07	298.95	301.14	300.87	301.05	301.22	299.88	300.52	301.36	301.01	299.56	301.25	301.03	301.71	300.02	299.15	299.8	300.54	300.89	298.87	300.57	300.52	301.66	299.8	299.89	299.06	298.92	298.36	299.76	298.61	301.66	300.52	298.99	299.43	300.41	299.73	299.07	300.16	301.18	301.35	300.18	300.13	299.11	299.15	300.55	299.98	301.92	299.45	300.6
302.41	302.46	302.36	302.35	302.74	301.18	303.13	301.67	302.36	302.62	302.51	301.73	303.28	302.87	302.16	301.92	302.88	302.93	303.28	300.76	302.08	304.04	301.86	302.78	302.13	300.26	300.99	304.84	303.39	303.38	303.79	303.74	305	301.84	303.13	301.76	302.39	300.24	301.83	301.28	301.12	302.92	303.54	302.39	301.88	301.6	302.85	303.52	303.43	300.53
327.65	328.34	329.9	328.23	328.31	328.52	328.06	326.93	328.57	327.67	327.37	327.44	329.48	329.74	329.92	330.14	326.8	328.82	328.86	328.66	327.71	328.22	326.97	328.68	330.43	328.14	328.94	327.88	330.26	328.49	327.27	329.48	329.16	327.09	329.78	328.21	328.27	329.51	327.51	329.68	327.58	328.12	327.62	329.25	329.34	329.61	328.26	330.04	327.72	328.42
303.48	301.43	303.24	303	304.81	304.3	301.44	303.51	301.9	300.95	302.51	304.05	302.98	304.03	304.52	303.01	302.87	302.93	306.09	302.87	301.85	303.9	304.62	304.82	304.3	303.3	303.79	305.47	302.56	303.38	303.54	303.72	303.87	304.79	303	302.42	303.86	302.79	302.81	303.57	303.07	302.34	304.72	305.6	303.73	302.44	302.2	302.72	303.29	302.78
312.71	316.13	313.51	314.54	315	314.45	314.23	315.54	316.29	314.59	315.35	316.18	315.28	314.01	316.59	316.53	314.55	315.81	315.35	315.53	314.4	314.81	314.9	314.41	314.11	315.47	312.11	314.19	316.51	314.55	313.74	313.88	314.08	317.27	315.9	315.43	316.51	315.54	315.54	315.33	315.59	314.16	315.61	314.67	315.53	315.97	316.62	314.69	313.32	313.3
318.06	318.87	316.01	318.32	315.37	316.48	316.76	317.47	315.73	316.78	317.68	317.5	315.38	317.3	317.35	317.99	316.79	317.48	318.15	319.82	317	316.34	317.16	318.38	316.08	316.53	315.18	319.03	317.27	317.25	316.74	316.31	318.74	317.58	317.57	318.02	316.3	316.03	317.92	317.14	318.4	316.4	317.47	315.06	317.46	317.54	317.18	318.64	316.33	316.48
302.69	304.87	304.25	305.24	304.76	303.93	305.17	307.5	304.34	304.11	305.05	304.01	303.28	306.85	304.04	304.05	304.57	304.52	302.3	305.33	305.25	304.65	305.45	305.05	305.75	303.97	305	303.58	303.66	305.18	304.16	303.73	303.93	304.91	304.43	304.73	304.16	305.38	303.5	304.98	304.12	304.34	304.54	302.37	304.73	303.6	304	304.3	306	304.11
317.22	316.42	315.93	317.84	315.92	316.91	316.25	316.8	316.18	316.88	317.56	317.4	314.16	316.89	316.19	317.43	316.99	316.92	314.71	316.66	317.15	316.2	314.35	316.48	315.85	318.73	317.32	316.71	315.32	315.24	317.02	315.91	317.38	316.59	314.69	317.2	317.36	317.23	319.63	316.44	317.62	315.52	316.73	317.28	316.8	314.77	318.04	317.62	316.12	317.65
312.18	311.52	314.34	311.59	312.35	313.51	312.8	313.49	313.15	311.4	313.13	311.21	312.55	314.48	313.5	310.62	312.96	313.73	312.28	313.04	311.83	311.8	311.29	313.93	311.22	313.13	312.07	312.3	311.53	312.87	311.52	310.75	311.47	312.29	312.53	313.54	311.3	310.82	312.05	312.99	311.66	313.19	314.31	311.98	313.53	311.71	310.8	312.98	313.46	313.79
304.53	305.07	305.19	306.16	304.43	306.51	306.14	305.59	305.89	304.83	305.84	303.67	305.85	305.75	305.11	304.52	304.45	303.89	306.2	307.04	305.99	306.2	306.86	306.38	304.86	306.82	305.67	305.75	305.46	303.65	305.92	303.77	305.81	305.86	306.31	306.04	306.91	306.79	305.11	306.38	304.91	304.22	305.56	306.31	304.75	306.58	304.86	305.6	304.57	305.24
316.96	316.96	316.55	316.32	316.49	319.21	316.39	318.74	317.61	316.28	318.31	315.42	316.7	317.84	315.94	317.96	317.02	315.99	317.71	318.78	317.35	315.67	316.63	318.15	317.52	316.44	317.32	316.56	317.18	317.36	317.02	314.86	316.51	316.2	318.03	318.25	316.91	316.02	317.31	318.07	317.13	317.25	315.25	318.48	317.24	315.52	316.12	316.67	319.92	316.89
301.99	303.99	302.39	302.7	302.49	301.71	303.15	303.29	301.62	301.17	301.73	303.14	301.89	304.25	304.77	301.74	303.03	304.58	303.32	302.08	301.81	303.39	302.59	302.21	300.76	302.73	304.62	302.85	301.76	302.44	301.85	303.63	303.3	302.53	302.15	301.05	302.78	302.52	301.96	302.47	302.83	302.41	303.09	301.11	302.84	301.74	302.42	301.62	302.15	302.34
303.61	305.86	304.86	306.19	305.32	305.04	303.56	302.15	304.59	303.59	305.05	303.6	303.06	304.82	304.73	305.79	305.28	304.26	306.43	305.74	305.07	303.39	304.39	303.45	304.47	303.02	305.4	305.45	305.28	305.62	306.58	302.81	304.11	304.11	305.61	306.27	304.05	304.37	307.65	303.24	304.88	303.31	305.16	304.12	305.65	302.93	305.01	305.17	304.92	304.18
312.16	310.29	312.09	311.26	311.88	311.52	310.73	309.51	310.86	311.16	310.17	311.99	311.61	309.84	310.93	310.45	310.06	310.09	311	309.63	310.08	311.55	310.1	310.46	310.6	309.97	311.27	308.27	311.25	310.7	310.44	308.26	311.6	311.19	311.24	311.67	309.46	311.74	310.35	310.21	312.29	311.87	311.59	311.82	312.41	310.5	310.68	310.87	311.7	311.13
313.88	313.52	311.96	312.64	311.27	313.13	313.48	312.02	312.49	312.2	311.33	312.36	313.02	312.15	311.4	312.39	311.9	311.15	312.58	311.16	311.92	313.11	311.57	312.78	312.45	311.22	312.36	311.24	311.4	312.14	313.53	312.35	311.31	312.71	313.77	312.21	312.28	311.61	311.83	311.36	312.59	312.92	312.1	314.09	311.22	313.69	313.45	312.56	313.58	310.78
303.15	301.68	301.84	301.16	301.46	301.78	302.21	303	303.05	302.16	302.01	301.8	303.4	302.21	301.65	301.37	303.09	302.43	302.13	301.21	302.26	302.31	301.2	302.26	302.44	302.2	302.63	301.13	302.02	302.77	300.57	302.92	300.43	301.92	302.74	303.32	302.89	303.51	302.69	302.58	302.47	301.29	301.21	301.25	303.27	301.96	303.32	301.77	301.5	300.82
320.06	317.33	318.01	320.35	318.68	319.77	318.76	319.78	318.49	319.69	317.69	319.13	318.89	318.97	317.91	317.9	316.13	319.83	317.9	318.45	318.68	318.69	319.2	317.08	317.62	319.57	317.04	320.9	319.11	317.13	318.34	320.29	317.76	317.41	318.44	318.29	319.79	320.01	318.17	317.97	317.33	319.67	318.96	318.86	318.97	317.73	318.2	319.73	318.57	318.67
294.87	294.62	292.47	294.45	292.99	295.38	293.56	295.12	294.87	294.39	294.54	293.24	292.97	294.11	294.17	292.25	297.14	294.48	294.72	293.94	294.08	294.32	294.66	294.04	294.49	294.74	293.63	294.19	294.43	293.13	295.36	292.76	294	294.51	293.18	295.31	293.57	294.2	293.06	294.9	294.25	294.01	291.64	294.75	292.05	292.52	294.84	293.7	293.89	293.81
322.95	323.96	324.16	323.93	324.48	324.04	326.61	325.53	323.12	324.8	324.03	324.77	323.9	325.64	323.63	323.9	325.7	323.45	323.47	324.59	324.99	326.4	324.85	325.43	325.14	326.01	322.47	323.78	324.06	324.77	323.51	323.49	323.39	325.54	324.64	323.74	325.64	323.03	323.16	326.13	325.24	325.49	325.01	324	323.95	323.71	324.63	325.34	324.54	322.78
294.89	292.84	294.17	294.52	296.42	294.14	295.3	294.4	293.46	293.34	295.33	294.46	294.67	294.35	296.16	293.11	293.32	293.78	292.98	294.2	293.39	294.11	293.01	295.12	294.75	294.08	293.11	295.88	295.18	293.91	292.88	294.4	294.34	294.55	293.75	294.76	294.96	292.97	293.37	294.33	291.9	295.88	293.46	292.59	292.38	293.63	294.25	294.28	291.36	293.48
293.23	293.37	292.17	294.69	291.7	293.22	294.41	294.46	293.83	295.15	293.41	295.35	295.9	293.62	292.11	294.93	292.98	294.97	294.92	294.52	294.87	292.88	295.07	295.81	294.39	293.89	292.81	296.2	294.87	293.68	294.11	292.6	292.72	292.5	294.35	293.05	293.29	294.72	295.93	293.34	294.64	294.86	294.76	293.65	295.06	294.48	292.61	294.67	292.84	292.39
305.3	304.35	306.62	305.15	302.86	304.8	306.57	303.88	304.02	304.95	305.83	304.22	304.86	302.39	303.89	302.72	306.12	303.58	304.33	305.08	304.16	304.17	303.3	304.57	304.16	303.73	302.4	304.67	304.13	303.08	304.63	304.87	302.22	303.55	304.57	305.56	306.19	306.99	305.08	304.69	306.95	302.83	304.18	303.95	304.9	303.53	303.91	305.33	304.73	305.15
294.78	295.72	297.11	295.36	293.89	293.34	294.48	296.16	295.41	294.82	293.97	295.11	295.13	295.45	294.64	294.15	295.5	294.69	296.89	297	295.83	294.83	297.05	295.59	296.01	294.9	295.15	294.78	295.49	296.02	296.39	296.46	294.82	294.75	295.96	294.09	294.25	295.02	294.56	295.52	294.69	294.17	296.35	297.46	295.35	295.71	295.92	295.75	296.61	293.56
303.97	305.04	305.4	306.22	307.29	305.19	307.52	305.36	305.77	305.11	304.02	305.37	304.87	304.69	305.86	306.95	304.31	305.46	305.36	305.13	304.1	303.34	305.21	304.94	305.86	306.33	305.25	304.52	303.74	306.44	305.89	305.71	308.36	305.81	305.27	305.36	305.78	305.37	306.13	304.76	305.2	305.3	306.93	305.37	304.2	305.27	305.75	304.4	304.63	305.26
299.35	301.73	299.54	300.41	299.32	300.76	300.18	299.52	302.46	300.8	299.94	301.29	301.2	298.83	300.16	298.96	301.04	300.71	299.79	298.74	299.25	299.61	302.22	301.31	298.62	301.96	299.42	302.66	299.56	299.83	300.8	300.01	300.22	299.36	300.31	298.3	300.05	300.61	299.94	301.61	298.3	301.31	299.08	299.88	299.97	299.07	299.97	301.26	301.27	300.28
318.08	316.83	319.08	318.91	320.93	319.68	318.13	319.5	318.4	317.94	317.21	317.07	319.07	318.51	318.19	319.02	318.51	320.27	317.58	318.29	318.61	317.75	317.74	317.1	318.44	318.5	317.31	318.16	318.08	320.1	320.05	320.54	317.58	317.99	316.72	318.09	317.84	318.85	319.59	319.04	318.52	316.71	319.36	319.16	317.15	318.68	317.62	320.05	318.77	319.22
301.45	303.31	300.87	303.51	301.93	302.79	303.49	302.89	304.23	304.76	301.8	302.95	302.41	302.15	303.86	302.11	302.46	302.4	302.79	303.98	302.07	303.32	302.51	303.54	305.42	301.76	304.93	301.49	304.48	303.78	302.59	303.88	302.84	300.63	302.76	302.69	300.56	302.01	302.22	302.27	301.67	302.32	303.99	304.26	302.69	303.42	301.65	303.07	305.13	303.58
317.21	316.68	317.73	319.4	317.44	316.23	316.92	316.98	317.29	317.17	317.92	315.27	317.06	315.75	317.64	318.64	317.18	315.83	317.18	316.19	317.58	317.05	318.43	317.53	317.96	318.62	317	317.54	317.85	315.18	316.29	317.91	318.58	316.3	317.45	316.32	317.52	315.67	316.51	318.82	317.94	317.93	317.18	317.84	315.53	317.17	316.72	318.03	318.35	316.46
315.43	315.23	311.2	313.34	313.05	314	313.63	314.35	314.56	315.37	314.5	313	314.08	313.75	313.86	313.59	313.61	312.98	315.95	316.73	314.37	315.62	314.72	314.3	312.76	314.45	314.29	312.32	311.95	312.36	315.12	312.11	314.64	312.49	314.69	313.53	315.27	314.45	314.87	312.41	313.59	314.21	314.02	312.35	313.7	314.22	312.53	316.04	313.39	313.5
303.87	302.79	302.78	304.91	304.42	303.71	303.52	302.89	305.07	303.32	304.21	302.55	303.18	301.18	303.85	303.16	303.64	304.57	302.54	304.5	303.81	303.99	302.2	303.3	302.27	302.5	301.12	302.36	304.57	302.46	302.57	303.15	302.96	303.76	301.96	304.57	301.88	302.53	303.58	304.29	304.79	305.31	303.94	304.37	303.1	303.67	303.18	303.86	305.8	304.42
306.12	306.76	308.87	307.43	306.65	306.95	306.09	306.49	306.03	306.68	307.02	305.59	305.98	306.84	308	307.39	306.11	307.34	307.69	306.86	308.56	308.14	308.07	307.82	308.11	308.15	306.75	306.36	306.44	307.25	307.18	307.2	307.45	306.19	307.91	304.17	306.64	306.02	305.92	306.77	305.59	305.33	306.48	306.58	305.34	306.69	307.4	306.15	305.83	305.3
313.56	313.98	311.72	313.83	314.03	314.64	313.87	312.67	312.63	313.1	313.11	314.9	315.08	313.24	313.18	314.73	312.09	312.96	313.94	313.63	313.82	313.06	312.94	313.88	314.07	312.47	314.61	315.24	314.07	313.95	313.81	312.35	313.19	313.4	314.13	314.44	311.1	310.95	312.47	312.39	313.73	314.03	311.92	313.42	312.5	312.54	312.97	310.78	312.69	313.5
302.59	301.4	300.47	301.08	301.23	300.43	299.16	301.35	300.73	301.83	299.89	301.94	299.68	301.93	300.1	301.87	301.06	301.85	302.27	299.51	300.82	301.04	301.38	303.45	300.48	299.73	300.36	300.85	302.66	301.71	300.87	302.03	299.37	301.57	301.4	301.15	302.43	300.07	300.97	302.14	301.84	300.56	300.78	300.46	300.4	302.21	301.25	301.34	302.52	301.36
319.84	321.27	319.89	318.04	320.34	319.06	320.22	317.7	319.73	319.91	319.27	319.09	319.42	320.78	319.95	319.92	320.54	320.06	319.81	320.69	320.08	319.6	317.88	319.24	319.88	319.8	320.74	319.76	319.4	320.04	317.3	320.31	320.32	320.37	317.55	319.51	319.12	319.22	317.22	319.66	320.48	318.61	319.21	317.89	317.81	319.95	319.32	319.21	320.33	319.73
294.73	294.67	293.64	293.91	295.78	293.66	294.74	294.98	293.37	294.99	295.72	295.42	294.31	294.96	294.02	294.05	294.96	294.65	292.52	294.14	293.35	295.96	293.92	293.17	295.1	292.75	292.4	293.79	293.79	293.41	293.3	294.3	293.29	293.89	293.27	294.7	293.72	293.67	294.16	293.76	294.59	295.76	292.86	294.62	294.85	292.9	294.63	295.51	295.29	294.29
306.25	303.4	304.52	306.54	305.31	307.3	304.98	306.52	305.46	303.87	303.33	304.7	305.83	304.55	304.62	307.09	306.53	304.36	306.39	305.68	303.46	304.77	304.31	305.75	305.55	306.27	305.67	305.83	306.95	305.64	305.54	306.09	307.2	305.58	305.94	304.4	306.32	305.26	304.21	304.75	304.15	305.44	305.09	304.16	306.13	304.12	304.59	305.03	303	305.97
316.81	317.75	316.78	317.23	317.36	318.85	317.76	317.49	317.18	317.75	319.12	315.72	316.14	317.09	317.86	316.64	317.31	316.19	316.07	317.99	314.59	316.38	318.56	315.55	318.73	317.98	315.52	315.44	317.43	315.93	318.39	319.26	317.91	317.17	317.49	317.27	318.3	317.79	318.39	317.65	316.5	318.27	317.99	318.41	318.16	317.66	316.55	316.22	316.8	318.69
326.38	327.82	327.64	329.4	328.17	327.18	327.65	328.53	328.54	328.08	328.01	326.46	327.51	325.31	327.97	327.38	327.64	327	327.29	329.23	327.47	327.27	328.88	326.9	327.33	327.07	327.74	328.16	328.31	326.96	327.13	328.6	327.93	328.38	328.01	327.84	328.1	327.57	327.06	327.82	328.46	327.66	328.22	325.67	328.13	327.45	328.5	328.02	328.8	328.37
330.28	326.85	326.98	327.33	327.72	328.93	327.48	328.21	325.75	328.25	327.39	328.1	326.98	326.48	325.74	327.05	327.73	327.97	327.74	329.19	327.31	328.3	327.95	328.93	326.17	328	327.27	327.66	328.89	328.22	329.01	327.43	327.96	327.22	326.69	329.41	327.66	325.31	328.37	327.95	327.06	328.01	328.41	329.1	327.38	327.56	328.08	327.3	328.67	327.52
307.57	306.62	306.76	306.13	307.2	307.05	306.46	305.63	305.81	309.81	307.61	309.56	306.07	306.14	305.61	305.75	306.1	306.96	305.75	305.42	306.93	307.41	306.03	307.72	306.43	306.59	307.45	306.92	305.73	304.39	307.7	308.43	306.43	306.63	305.68	307.95	306.2	305.98	304.48	306.64	307.92	305.58	304.96	309.37	306.43	305.31	308.5	306.97	307.66	307.85
304.17	304.33	304.74	303.02	304.77	304.51	302.98	305.15	304.68	303.77	304.08	304.57	304.96	302.22	306.12	303.93	304.17	307.3	304.39	303.31	305.44	304.66	304.86	305.67	303.77	304.37	304.19	304.65	305.29	305.12	303.23	303.12	305.34	304.82	303.82	304.19	305.13	304.12	304.04	304.58	304.78	302.76	304.95	303.37	303.09	302.32	304.33	304.49	304.34	303.43
317.92	317.28	318.93	316.01	318.72	317.85	318.31	318.24	317.37	317.63	317.71	317.34	316.05	317.57	316.87	317.79	317.22	317.91	318.92	316.39	317.28	317.91	316.2	315.7	316.74	318.89	317.98	318.94	318.1	315.66	316.18	317.12	317.9	316.28	319.21	315.41	317.47	316.78	317.07	316.61	317.39	317.48	316.58	317.92	318.01	317.33	315.28	319.61	317.21	316.9
317.87	316.75	317.4	315.98	316.87	316.65	315.63	317.14	316.66	316.68	315.82	316.07	315.43	316.42	315.26	315.74	316.57	317.37	316.68	316.48	316.23	316.63	317.5	315.96	316.99	317.68	315.51	316.63	317.69	315.99	315.31	316.58	318.3	314.97	315.51	315.31	317.67	316.8	318.21	317.64	317.95	317.68	316.2	315.31	318.57	317.19	314.12	315.94	319.04	315.29
313.45	312.79	313.57	313.68	313.46	311.88	313.36	313.14	312.02	312.97	312.39	313.36	312.35	311.06	311.81	313.07	312.21	313.81	312.95	313.46	313.35	313.33	313.42	312.84	313.78	312.97	313.01	312.37	312.54	313.44	313.21	312.14	313.82	314.69	311.79	313.92	312.23	312.24	313.12	312.13	311.88	313.38	315.15	314.01	312.43	315.22	312.35	312.53	313.65	311.75
302.85	301.47	303.93	303.23	303.37	303.21	301.44	302.19	303.07	304.68	302.76	303.27	300.87	302.18	300.28	302.92	301.14	305.28	301.69	304.87	303.36	303.7	302.97	302.74	302.86	303.11	302.89	301.19	301.44	302.64	302.19	303.3	302.81	303.08	302.88	304.21	303.86	302.92	305.43	302.26	304.85	303.62	303.06	305.14	303.83	303.19	303.76	302.76	302.45	302.35
311.32	311.14	310.38	310.85	310.2	310.79	310.55	311.1	311.51	312.35	310.75	310.52	310.58	311.68	312.01	310.24	311.23	310.99	311.26	312.35	310.3	310.09	311.91	310.39	310.16	310.73	310.06	310.55	309.76	311.76	312.33	310.14	311.15	310.46	311.07	309.93	309.67	309.11	310.76	311.71	310.92	311.57	310.69	311.78	309.9	309.87	309.62	311.96	311.46	309.86
313.36	312.45	314.7	313.34	314.79	311.13	312.48	314.22	313.03	312.89	313.75	313.22	313.24	312.93	312.98	313.41	313.12	313.35	312.68	313.08	314.07	314.28	312.91	314.06	313.67	313.62	313.23	313.28	313.24	313.92	313.41	311.25	311.25	314.2	312.92	311.99	311.94	313.55	312.27	313.41	312.3	314.48	312.9	311.42	312.6	312.23	312.44	313.86	313.94	313.03
315.72	315.24	314.97	314.35	314.28	313.77	315.44	314.15	314.57	314.94	316.68	313.27	314.76	315.77	315.32	315.53	313.96	314.22	316.46	314.85	314.74	314.2	315.74	315.44	317.81	313.86	315.26	314.16	315.7	315.18	314.34	314.86	313.72	316.46	313.97	316.42	313.09	315.29	314.86	316.65	314.15	312.93	314.12	314.99	314.78	315.15	314.14	316.11	314.43	313.97
316.31	316.61	316.19	315.33	317.95	316.39	315.74	317.42	316.56	317.32	316.21	315.36	316.26	316.21	317.68	318.4	317.35	316.86	317.28	318.13	315.85	317.13	316.42	316.74	316.55	316.77	315.66	316.66	317.31	315.87	316.75	316.21	318.11	317.75	315.12	317.19	316.08	316.48	317.2	316.79	316.41	315.49	318.07	315.63	316.43	315.87	315.44	315.41	318.44	317.11
305.76	305.6	304.95	304.69	304.5	306.47	305.48	304.06	303.08	304.76	306.54	306.33	306.74	304.84	304.38	305.48	305.76	305.43	304.55	305.33	307.08	305.17	303.85	305.66	307.31	305.75	305.53	304.62	307.85	304.24	303.87	305.44	305.08	305.27	304.92	306.02	305.15	306.23	306.31	305.69	305.36	305.22	304.19	305.12	307.73	305.18	304.29	307.19	305	306.48
300.1	299.42	299.75	299.13	299.88	300.47	301.42	300.61	302.09	301.23	300.9	298.19	300.23	301.3	298.1	297.99	300.77	299.57	300.48	300	299.86	299.76	301.61	298.38	301.61	301.68	301	299.48	299.49	299.56	299.84	300.68	300.69	299.23	298.64	298.34	301.52	299.52	299.78	300.52	300.83	300.48	301.39	302.62	298.96	301.96	300.36	299.36	299.3	298.73
302.82	304.3	304.03	304.69	303.34	303.38	303.55	305.41	303.69	302.97	304.16	301.31	305.3	301.34	304.72	302.29	304.1	303.88	304.29	304.34	304.37	303.36	303.59	303.58	302.62	304.01	304.06	303.41	302.05	303.94	302.84	304.01	305.13	301.4	303.1	303.45	304.1	303.22	305.3	303.05	303.3	303.96	303.25	304.19	303.56	303.06	304.2	303.49	303.83	302.95
316.38	316.45	316.17	317.42	318.58	318.34	316.61	315.84	318.14	317.22	317.37	317.22	315.5	317.64	317.54	316.95	316.73	317.73	317.31	315.63	317.06	317.07	315.68	315.25	316.42	315.99	316.23	317.65	316.85	314.9	316.41	315.84	318.24	317.47	317.28	316.05	315.71	313.81	316.91	315.44	317.75	316.28	314.87	315.99	317.03	314.46	316.12	315.83	315.94	316.72
304.75	303.93	305.27	303.05	303.68	304.61	303.71	304.34	303.19	304.07	303.49	303.66	301.64	303.08	302.56	305.12	302.13	302.13	302.74	302.24	304.41	303.62	304.53	304.28	302.79	304.22	303.85	304.86	304.45	303.01	303.28	304.88	305.1	304.12	304.66	303.6	303.65	304.79	304.03	303.43	304.93	305.72	305.36	303.33	303.44	304.02	303.55	304.97	303.17	304.69
313.33	312.98	313.32	314.71	314.17	314.47	312.3	314.01	311.95	313.24	312.92	314.28	311.86	314.22	314.04	313.92	313.54	312.86	312.14	313.23	315.07	312.76	313.29	312.95	311.96	314.26	313.63	314.09	314.09	311.54	312.12	313.73	313.4	312.59	314.35	311.15	312.65	313.42	312.79	313.39	312.77	311.47	311.83	312.12	313.34	315.23	313.45	312.49	311.85	312.43
304.9	306.33	307.08	306.6	306.75	306.13	305.13	305.91	306.65	306.5	306.29	306.41	307.1	305.46	306.88	305.74	306.97	304.49	304.73	306.7	308.34	307.91	305.14	307.34	306.12	304.22	307.36	306.61	306.04	305.88	307.01	306.57	307.44	305.89	306.98	305.92	304.67	307.07	305.58	306.27	306.88	306.38	306.67	305.74	305.38	306.63	305.99	305.84	305.48	305.59
323.72	327.66	325.48	327.85	327.57	326.53	326.2	328.15	328.84	325	327.51	327.03	328.19	327.57	328.01	327.41	327.77	326.17	326.32	326.37	326.99	327.76	328.35	326.66	326.65	326.7	326.85	326.41	326.92	326.95	326.69	326.72	327.07	327.32	327.81	328.4	327.46	327.13	324.49	325.24	326.91	328.21	325.86	328.11	326.74	327.27	328.23	326.7	327.17	325.79
315.68	316.85	314.93	314.36	314.67	315.34	315.86	314.71	314.57	314.79	315.14	315.43	314.35	313.29	315.45	313.78	315.28	314.2	315.49	314.24	314.67	314.72	315.21	314.79	314.29	316.09	313.16	314.86	316.04	315.51	315.02	315.37	314.23	314.34	313	315.4	313.46	314.73	314.14	315.31	314.69	315.73	312.66	314.57	315.64	314.6	315.38	313.99	314.1	314.15
309.91	307.65	309.57	307.67	309.03	307.92	307.57	308.43	309.98	308.98	308.66	309.03	310.36	308.63	308.44	308.66	308.09	309.4	308.12	308.35	307.73	308.19	310.08	308.29	307.55	309.95	307.35	310.12	308.73	308.5	307.4	308.98	308.47	309.5	308.88	307.93	309.8	307.76	309.41	309.23	308.27	309.28	310.63	307.45	308.79	310.16	307.97	309.84	308.57	307.6
313.52	315.45	315.03	315.76	314.72	315.81	314.56	315.31	315.49	315.5	314.58	313.85	315.3	314.38	314.26	314.87	312.58	314.12	315.47	315.56	314.19	314.74	313.06	315.1	313.75	315.34	316.83	315	316.13	313.67	314.07	315.52	315.98	315.54	316.7	315.09	316.11	313.76	313.37	315.78	313.14	313.67	313.91	312.23	315.64	313.49	316.04	313.95	316.06	316.02
303.4	303.24	303.11	305.22	302.01	303.98	302.09	302.65	303.44	303.12	302.16	304.76	302.84	303.82	303.46	304.69	303.47	301.5	303.21	301.87	304.67	304.05	305.08	303.86	302.67	302.79	303.13	303.29	303.88	301.32	302.71	302.71	305.56	304.74	304.2	302.75	304.24	303.93	303.56	303.32	303.43	304.91	303.04	304.32	303.4	303.71	303.62	300.86	303.67	302.83
312.04	310.64	311.8	310.98	311.8	310.65	312.2	311.74	311.07	310.7	313.89	310.89	310.51	311.57	310.88	310.86	311.08	311.65	312.35	310.67	310.3	311.02	308.97	311.79	312.21	310.88	311.48	310.8	310.56	311.41	311.28	313.45	311.01	312.3	312.63	311.39	307.49	313.85	313.13	310.58	311.91	311.06	311.37	309.85	312.57	309.92	311.5	310.17	311.2	311.66
328.77	328.3	328.43	326.18	326.95	326.69	328.49	326.65	327.85	328.39	327.1	328.33	328.01	327.61	328.81	328.84	326.76	327.31	326.99	328.02	328.99	327.04	328.41	327.61	327.06	327.11	328.84	328.34	329.45	327.09	327.67	328.15	328.64	328.12	329.18	327.12	329.17	327.73	327.62	330.47	326.77	329.32	328	327.85	327.23	325.94	327.82	327.62	328.92	327.43
293.75	294.37	293.07	295.35	292.53	294.34	292.59	293.91	295.44	293.77	296.21	294.42	295.24	293.95	292.84	295.16	293.09	295	293.31	292.83	292.52	293.63	293.27	294.2	293.08	295.29	291.47	295.96	295.75	295.12	291.96	291.63	295.17	293.51	293.21	293.45	293.64	292.1	291.79	292.8	293.3	294.15	294.25	294.47	292.89	295.26	296.86	294.48	294.91	294.02
329.13	327.44	329.48	327.56	330.15	330.45	328.86	326.43	329.73	327.63	328.34	327.65	327.38	328.88	328.69	327.97	328.56	328.96	327.89	328.29	329.3	329.57	329.96	330.78	326.03	329.21	328.31	327.73	327.7	327.72	327.85	328.52	328.8	330.13	328.95	326.37	328.92	330.53	330.57	330.03	329.27	327.27	329	329.42	328.58	328.58	328.07	329.43	329.52	328.85
307.94	306.87	305.39	308.2	306.72	307.72	307.82	308.01	307.87	306.98	307.62	306.61	306.06	306.74	309.2	307.54	306.24	308.37	305.53	304.86	309.02	307.82	308.04	308.12	305.9	306.49	306.29	307.22	307.25	304.68	307.75	306.42	308.24	307.11	307.49	307.68	308.18	307.28	307.97	306.96	307.32	305.84	308.32	305.04	305.79	307.18	305.5	306.41	306.4	307.23
307.14	304.1	305.37	308.12	305.93	306.91	304.7	305.04	305.94	305.7	304.48	305.26	303.82	304.15	304.37	305.8	305.97	304.31	304.23	306.98	305.32	305.14	305.94	306.19	305.49	306.73	306.51	306.23	306.49	305.18	306.63	305.35	306.05	305.56	303.35	305.99	305.72	306.8	304.94	305.66	304.69	305.96	307.19	304.54	305.86	307.1	305.58	304.23	305.3	306.15
309.49	308.44	311.22	309.26	309.05	307.6	308.99	309.95	308.94	310.36	310	309.35	307.73	307.45	309.75	308.06	309.72	309.74	306.99	310.03	308.04	308.39	309.43	309.54	309.19	309.05	308.51	309.02	307.58	310.36	308.67	309.37	308.09	309	308.43	308.11	310.6	308.56	310.19	307.82	308.64	309.4	308.64	309.18	309.28	308.83	307.86	309.32	308.31	308.25
301.07	299.96	301.72	300.97	299.86	301.58	302.14	302.8	301.84	300.98	301.7	302.4	298.55	299.18	299.14	301.58	299.01	301.69	299.86	302.28	300.14	300.44	300.94	300	300.71	302.31	301.42	301.61	301.47	301.1	302.51	301.42	301.82	302.29	301.08	300.32	300.47	303.67	301.38	299.72	300.12	302.07	299.31	299.72	300.63	300.94	300.2	299.9	300.86	301.61
313.47	315.05	314.51	316.48	315.13	312.28	315.29	315.17	315.99	316.09	315.38	314.32	316.95	313.76	313.8	316.73	314.62	314.73	314.8	315.43	316.86	314.31	312.21	316.14	314.07	314.1	315.2	315.03	314.44	315.93	315	314.07	315	317.4	312.26	314.25	313.73	313.57	316.72	315.28	314.35	315.01	314.1	314.4	313.38	314.13	314.94	315.94	313.95	314.99
316.05	316.87	315.51	317.82	316.41	315.33	316.65	317.03	314.96	316.49	316.29	315.52	316.46	315.4	315.64	315.13	316.03	317.36	314.08	313.85	317.29	314.88	315.52	314.84	314.28	316.95	318.25	315.38	315.89	315.66	317.91	316.66	315.88	317.03	315.4	315.61	316.12	316.63	315.88	315.31	315.2	318.15	315.05	317.29	315.66	314.37	316.34	315.3	316.29	315.94
316.21	317.55	317.71	316.69	318.24	317.93	316.6	318.51	317.62	318.47	316.22	316.84	316.66	316.85	317.29	316.85	315.69	317.16	318.51	317.89	317.69	317.67	317.78	318.55	316.56	318.51	318.32	316.95	318.03	317.25	319.53	318.23	317	316.17	317.6	318.55	318.73	318.62	316.88	319.36	317.39	317.51	316.16	317.18	317.36	318.53	317.06	317.41	317.11	316.24
318.29	318.62	317.87	319.51	319.28	318.8	317.79	318.99	318.07	319.08	318.87	317.64	319.51	318.75	319.62	319	319.01	318.06	317.78	318.01	317.85	318.01	317.36	318.47	319.31	319.97	317.08	318.02	319.25	317.93	319.38	317.92	319	318.86	317.8	317.91	319.15	319	319.3	316.98	317.78	316.28	316.61	319.34	316.81	317.96	319.26	317.91	319.17	320.1
291.69	295.35	294.77	295.92	294.51	294.95	295.69	296.33	296.71	294.23	293.45	294.97	295.79	296.03	294.75	295.27	294.86	294.4	296.9	294.91	294.08	295.13	295.59	295.39	296.26	295.7	295.59	295.19	292.98	293.8	296.67	295.16	294	295.32	294.38	295.01	296.37	296.11	293.55	293.36	295.6	295.93	293.62	294.45	293.54	293.4	295.03	295.36	294.82	296.03
307.12	308.58	306.48	307.94	307.36	307.22	307.61	307.45	305.81	306.93	306.5	308.43	306.92	308.79	307.07	308.31	307.43	307.33	305.6	306.7	308.38	307.77	305.59	307.35	308.42	307.58	308.19	307.76	307.31	308.03	309.54	307.7	307.65	308.42	305.28	306.66	305.77	306.8	306.96	306.9	307.24	306.82	305.26	307.22	305.05	308.74	306.41	307.93	307.04	307.88
303.27	304.42	302.31	304.16	303.13	303.63	303.37	303.11	304.28	303.51	304.77	304.91	303.16	302.38	303.81	303.07	302.94	305.14	305.04	304.16	305.28	303.82	304.16	302.57	303.47	302.9	303.21	303.24	304.76	304.28	304.34	304.84	301.98	303.73	304.68	303.52	304.94	302.77	304.37	304.79	303.47	304.97	305.67	304.97	305.39	302.23	304.03	303.76	305.68	303.21
295.98	293.77	292.66	295.91	292.71	294.93	295.17	293.74	294.1	294.49	293.21	293.78	294.51	294.32	295.14	293.52	293.42	294.14	292.6	295.67	294.86	292.27	292.99	295.29	292.34	292.6	294.75	295.44	297.17	295.63	295.32	292.37	292.6	292.87	294.61	294.95	294.75	294.92	294.26	293.28	294.46	293.37	296.45	294.4	293.7	294.16	294.02	294.92	294.5	293.29
314.53	316.19	316.05	316.27	316.64	316.92	315.92	315.59	314.78	314.75	315.54	315.25	315.83	315.24	316.4	314.38	314.76	316.8	316.29	316.83	314.03	315.27	316.4	317.02	317.56	316	316.3	316.02	316.14	316.23	315.82	315.64	315.59	314.54	316.34	317.8	316.96	316.9	316.61	316.15	317.43	316.24	314.46	318.28	314.87	316.09	316.72	315.22	316.65	315.55
327.46	328.38	327.95	328.93	327.43	328.72	328.34	327.09	327.45	326.8	327.54	327.85	328.78	328.67	327.67	330.49	329.89	329.6	328.24	328.75	328.3	327.55	329.65	328.78	328.98	329.28	329.32	327.29	328.36	328.59	327.53	328.75	328.25	329.48	328.79	328.59	326.12	329.6	329.25	327.94	329.25	328.32	327.49	328.07	328.59	328.45	328.71	329.94	328.06	330.75
328.03	326.57	328.7	328.52	327.48	328.78	328.45	328.07	328.82	326.95	329.19	327.73	326.88	329.09	328.64	326.12	327.72	327.14	327.82	327.22	327.74	328.74	328.09	327.46	327.75	327.72	327.18	327.02	326.16	327	327.81	328.11	327.71	328.95	327.54	328.35	327.02	328.36	326.95	328.68	325.93	328.39	329.68	327.75	326.26	326.7	327.87	328.01	327.85	326.73
314.3	314.59	313.15	315.08	312.87	316.23	313.52	313.44	314.79	313.89	315.3	314.08	313.3	314.24	313.22	313.84	313.61	312.23	314.48	313.33	313.37	313.57	313.46	313.92	314.49	313.1	313.37	314.81	314.87	314.94	313.72	315.29	314.76	314.36	314.42	315.44	312.96	312.75	315.26	314.35	314.39	313.7	313.76	312.91	316.04	313.12	313.1	315.15	314.35	314.91
325.08	325.14	324.41	324.87	325.45	325.99	326.67	323.76	325.07	324.68	324.85	324.52	326.08	325.06	323.4	325.13	325.54	325.71	326.55	325.3	324.16	326.06	325	326.47	324.16	324.85	323.69	326.92	326.97	325.26	325.16	325.39	326.86	326.74	325.96	325.9	327.62	325.49	326.7	324.69	325.91	325.5	326.09	325.61	326.26	325.46	324.71	323.77	325.62	324.81
314.53	314.87	316.51	315.61	316.27	315.78	316.31	314.8	316.78	314.88	316.69	316.12	316.1	316.24	315.55	317.27	317.67	315.04	315.86	315.83	314.15	313.18	317.02	315.46	317.01	314.61	317.9	315.26	315.1	315.43	315.34	315.68	314.68	316.97	315.92	314.84	314.27	314.13	316.4	315.95	315.94	315.91	315.14	315.05	315.73	317.62	313.87	314.89	316.34	313.96
301.45	301.73	302.65	301.39	302.37	300.38	301.65	304.19	302.53	302.7	304.11	301.89	301.65	303.21	302.16	301.02	303.18	303.57	300.67	302.82	302.62	303.15	304.13	302.76	304.83	303.43	301.66	302.91	303.8	302.65	302.89	302.26	303.28	301.27	301.34	301.17	302.65	301.48	302.28	304.21	301.81	303.43	302.58	301.36	302.71	302.85	302.87	303.05	301.19	301.67
305.77	305.14	305.79	303.89	307.26	305.04	306.98	303.86	305.39	303.97	308.11	306.61	307.56	306.93	304.56	306.41	306.54	304.87	306.95	303.92	304.84	304.44	305.21	305.65	306.44	305.13	304.49	306.94	305.51	305.8	305.65	304.92	303.54	305.23	306.16	306.07	304.79	306.67	306.41	306.06	307.32	305.48	304.59	305.78	306.84	304.91	305.42	305.29	306.73	305.55
305.01	306.81	305.94	306.23	307.85	305.88	306.61	305.18	304.86	306.96	305.87	307.03	307.18	306.16	304.6	306.8	305.45	305.8	308.02	306.75	305.72	306.42	304.39	304.84	306.59	306	306.12	305.46	307.14	308.52	306.75	306.28	308.13	305.43	306.99	308.02	307.11	303.32	307.47	306.48	306.19	306.57	307.68	305.84	306.65	304.73	307.02	307.79	306.19	307.47
312.07	313.78	313.21	312.97	313.66	313.82	315.42	314.62	313.13	313.06	314.86	310.76	313.13	312.12	315.11	315.37	313.48	313.28	314.34	315.6	315	313.16	315.27	312.7	315.23	313.82	313.01	314.68	315.22	314.51	312.72	313.42	313.25	312.22	315.98	313.51	312.85	312.43	313.99	311.71	314.7	313.01	313.6	313.08	313.96	313.88	312.48	313.95	312.28	313.38
302.36	302.48	301.86	302.93	303.18	303.61	303.49	303.46	300.99	302.28	302.83	302.18	301.88	300.71	302.67	301.68	302.07	301.35	304.89	301.98	302.3	302.56	302.13	302.05	301.31	303.45	301.89	302.66	301.32	303.03	303.27	302.61	304.38	303.12	304.44	303.59	302.32	301.43	301.63	302.21	302.73	302.27	299.77	302.52	301.98	304.58	301.38	301.96	302.68	302.18
305.58	305.24	304.54	303.7	306.52	303.3	304.43	305.13	305.36	305.76	305.04	305.17	307.32	305.85	306.45	305.61	303.79	304.72	303.45	305.4	303.95	305.93	305.98	303.75	304.58	304.94	305.02	305.05	304.79	305.08	306.79	304.92	304.83	305.05	305.05	306.56	305.77	305.4	304.4	303.51	306.6	305.27	304.76	304.99	304.76	304.67	303.56	305.17	305.04	305.11
301.01	301.73	303.42	302.18	303.53	303.94	302.53	302.41	300.7	300.89	303.22	303.2	302.3	302.3	303.46	303.43	303.83	302.11	301.74	303.85	302.07	302.7	302.19	302.4	302.89	300.97	302.08	302.55	302.93	302.75	304.94	303.46	302.39	304.13	303.16	303.25	301.9	303.9	302.86	302.02	303.38	302.86	303.74	302.87	301.97	304.08	303.23	303.68	302.17	303.35
301.58	301.51	302.72	301.89	303.16	301.9	303.12	301.48	303.06	302.68	302.71	302.33	302.87	302.22	303.59	302.19	303.56	304.75	302.47	303.35	304.28	303.81	304.26	302.4	304.54	301.77	301.61	303.07	302.42	303.32	303.58	303.76	303.34	303.4	304	303.26	302.63	304.33	305.33	303.46	304.77	303.95	304.1	303.53	301.98	303.15	303.23	302.55	303.89	301.25
300.67	302.21	302.4	303.26	303.64	301.78	302.41	301.36	301.56	301.18	301.2	303.48	302.77	299.33	303.55	303.81	301.52	302.18	302.21	304.04	302.06	302.41	301.59	301.94	302.39	302.19	304.38	299.52	304.54	302.92	304.19	301.81	301.67	302.25	302.4	303.26	302.97	302.13	301.72	302.58	302.08	301.99	302.8	303.25	301.21	302.68	302.63	301.87	302.68	301
306.27	308.23	306.71	305.86	305.68	305.36	305.35	304.68	307.22	305.64	303.91	307.26	304.81	307.26	305.9	304.18	306.26	304.12	306.57	305.79	306.45	305.56	304.21	305.7	305.34	307.08	306.88	305.42	306.85	305.96	305.7	306.93	305.41	305.86	306.91	306.28	306.81	305.81	306.03	306.77	306.75	305.15	307.39	305.04	305.91	305.39	306.21	306.02	305.14	308.58
300.01	300.46	299.27	301.65	301.89	300.76	301.24	300.81	300.43	298.03	300.4	302.57	300.14	300.46	299.17	300.25	299.91	301.62	300.53	299.19	299.47	300.97	300.13	300.11	299.23	299.58	300.93	301.44	300.77	300.54	300.12	299.26	298.76	300.23	301.37	301.38	301.66	299.88	299.51	300.17	299.65	299	299.91	300.73	300.71	301.24	298.99	301.68	302.13	299.56
312.17	312.33	314.9	313.69	314	314.2	314	314.63	314.75	315	315.11	314.7	313.2	314.18	314.16	313.98	314.47	314.74	314.2	313.19	314.51	315.22	313.91	315.39	313.99	313.48	316.03	315.54	314.55	313.13	314.45	315.03	312.72	313.99	312.07	311.85	314.4	313.63	314.08	313.49	314.57	314.98	313.29	313.5	313.64	313.49	314.95	313.63	312.72	313.89
317.78	317.7	317.82	315.99	317.62	317.26	316.02	317.63	315.68	317.96	316.54	316.51	317.56	319.62	315.68	316.84	316.8	317.18	315.47	317.42	317.45	317.76	316.26	317.58	319.27	317.73	316.44	317.56	315.97	318.15	317.48	316.21	315.1	317.18	316.95	316.7	317.8	317.27	316.34	317.16	316.23	316.27	316.76	319.22	316.64	317.87	316.9	315.72	316.18	317.05
309.07	308.86	307.73	310.08	307.43	307.38	309.51	307.35	307.61	308.5	307.47	308.95	310.97	308.95	307.59	308.44	310.5	309.33	310.07	309.66	311.35	307.72	309.02	309.29	308.89	307.42	309.59	308.19	310.91	307.74	308.16	310.15	306.86	308.84	309.02	307.44	309.48	312.63	310.57	309.67	308.34	309.75	308.54	308.58	308.8	310.34	309.85	309.28	309.71	308.19
309.39	311.55	311.55	310.93	310.1	308.43	311.35	309.53	310.95	308.99	312.35	309.91	309.38	311.31	310.29	311.32	310.41	310.69	310.49	309.33	311.13	310.84	311.89	309.69	310.67	311.22	310.97	311.72	310.61	311.59	310.2	310.5	310.43	309.02	310.78	309.34	309.52	310.63	310.72	311.51	312.09	311.31	309.04	310.47	310.44	309.19	310.17	310.12	309.61	311.06
328.55	328.97	325.86	326.96	326.25	327.25	326.93	326.36	327.71	329.06	326.59	328.8	328.05	326.71	325.67	327.97	326.95	327.03	327.16	326.79	328.37	326.68	329.62	327.08	326.47	327.74	328.19	325.78	326.26	326.2	327.78	326.21	327.36	326.77	326.29	329.24	326.95	326.41	327.01	326.74	327.79	325.93	326.93	325.74	326.89	325.63	325.47	327.22	326.65	327.11
325.6	324.15	327.32	325.79	327.58	324.76	324.25	324.14	324.45	323.22	324.54	326.22	326.49	323.64	325.91	325.73	323.57	324.58	325.43	324.56	324.57	325.25	324.67	325.66	325.95	324.3	324.88	323.87	325.56	325.63	326.1	325.32	325.1	326.13	325.88	324.63	325.32	324.75	326.59	324.91	325.9	327.71	327.98	326.72	326.89	326.55	325.37	325.42	326.23	326.15
315.75	316.26	316.86	316.41	319.12	314.36	316.71	316.88	316.69	315.81	314.71	315.54	317.5	316.27	314.24	314.62	314.91	316.35	316.09	315.9	314.29	316.47	314.84	314.76	314.9	316.12	317.08	315.22	314.48	315.13	316.38	315.11	315.29	317.17	314.42	314.31	316.83	315.36	316.7	315.92	318.69	314.24	315.7	316.07	314.81	315.37	316.37	316.63	314.93	316.5
296.46	296.37	296.8	297.85	297.12	296.99	296.33	297.26	296.24	298.46	298.08	297.15	296.61	295.3	297.1	296.73	294.87	295.53	297.09	296.83	296.25	296.21	296.22	297.78	297.04	295.97	295.86	296.07	296.3	298.07	296.01	296.26	299.97	297.65	296.06	296.56	297.56	298.28	298.06	297.31	297.21	297.31	296.46	295.57	297.43	297.51	296.28	297.83	298.45	295.74
316.63	316.95	318.59	317.1	316.69	318.16	317.08	318.22	318.06	319.02	317.64	318.49	317.92	317.48	318.61	319	318.27	318.62	316.46	318.85	317.01	318.14	318.18	317.1	318.87	317.23	317.96	319.23	319.59	316.41	318.44	318.37	318.01	319.87	319.49	318.54	317.28	317.11	317.22	317.01	318.34	319.01	318.95	320.12	317.69	318.61	316.8	318.67	318.26	318.73
318.57	317.28	318.41	317.73	318.24	317.7	317.47	316.83	318.58	318.44	319.23	317.98	318.5	318.08	317.7	320.06	317.22	317.62	317.74	317.8	317.52	318.11	317.57	315.9	319.44	317.7	321.64	316.89	317.78	317.25	317.17	318.49	318.07	315.7	318.5	317.25	319.5	318.12	318.05	318.81	318.96	319.61	317.85	317.58	317.7	318.24	318.42	319.55	319.87	317.69
296.22	294.18	297.68	297.31	295.53	296.3	295.99	296.26	297.21	296.44	298.54	296.64	295.77	295.15	298.01	296.91	295.92	296.38	297.16	296.79	298.64	295.5	296.98	295.78	297.55	298.99	297.75	298.02	296.58	297.71	296.34	296.44	296.64	296.11	296.54	296.09	297.79	297.29	295.28	297.45	297.07	297.33	296.4	298.49	296.58	295.32	296.76	296.18	295.5	295.39
301.31	302.16	302.36	300.8	301.86	302.7	301.82	302.98	302.53	302.82	302.82	301.78	301.8	301.73	302.55	301.61	303.05	302.23	303.28	302.96	301.6	301.93	303.43	303.37	302.49	303.05	301.28	301.91	301.98	303.69	302.09	302.59	304.29	301.32	303.2	302.76	301.88	302.25	303.42	300.15	302.93	303.23	303.83	302.56	300.01	302.56	302.87	301.98	302.75	299.9
327.61	327.97	327.37	329.63	327.06	328.37	326.48	328.32	327.26	328.21	325.82	328.06	327.29	328.21	326.92	327.99	328.38	328.81	327.74	328.47	328.79	327.33	328.12	329.21	328.18	329.4	326.5	327.81	328.09	328.79	328.53	326.98	326.92	327.93	327.51	328.09	327.86	328.89	327.58	327.41	326.65	328.42	326.81	327.61	327.49	326.59	327.71	326.89	326.56	328.05
305.12	306.28	305.38	306.24	306.02	306.62	305.43	306.45	306.44	304.63	305.21	306.25	305.53	305.54	305.37	303.9	305.19	305.55	306.27	305.28	304.38	304.7	305.03	305.83	304.36	306.84	305.02	303.19	306.17	305.91	304.28	305.57	304.62	306.73	303.26	304.16	305.9	304.71	304.42	306.56	304.14	305.52	305.83	306.57	304.34	303.76	305.89	303.81	306.11	307.63
302.72	302.58	300.08	302.57	301	302.88	302.19	301.22	302.95	303.57	302.02	300.76	301.02	301.76	303.23	302.91	302.89	301.54	303.02	301.61	302.87	302.96	301.33	303.82	303.72	303.96	301.99	303.14	303.61	301.29	301.88	302.05	302.31	301.08	302.67	302.93	301.63	301.4	303.09	302.43	303.62	303.61	301.14	303.12	303.21	303.03	303.53	303.72	304.43	301.1
315.8	314.85	315.27	316.43	315.22	315.72	315.31	315.24	315.26	314.5	316.34	316.3	316.27	316.26	315.96	316.35	316.84	316.25	314.57	313.55	317.17	316.17	314.67	316.01	313.54	315.55	314.39	315.65	316.45	315.34	316.24	313.78	315.92	316.16	316.24	316.27	317.29	315.5	315.96	317.35	317.22	315.32	313.69	317.93	313.82	316.06	317.52	315.47	315.43	315.04
314.51	314.36	314.31	318.25	315.52	314.3	314.98	314.13	315.8	314.09	314.38	313.94	314.11	313.68	314.82	314.43	314.77	314.98	315.11	314.23	313.74	313.79	315.21	315.1	314.56	314.81	316.11	315.78	313.61	314.52	316.5	314.61	313.13	314.7	314.02	315.28	314.69	315.17	315.15	316.1	315.18	315.81	316.23	314.47	314.68	316.09	312.78	313.6	315.1	314.79
318.39	317	316.16	318.15	315.75	319.22	316.37	314.53	316.97	317.64	317.77	317.71	315.42	314.44	317.57	317.57	318.81	317.45	319.68	317.85	316.24	318.38	315.79	317.61	316.08	317.14	318.23	319.11	316.18	316.21	317.33	316.57	319.39	317.09	317.55	318.33	317.67	318.08	317.41	318.8	317.4	317.18	317.5	317.46	317.68	316.44	317.16	317.81	317.98	316.52
310.35	312.34	309.8	311.34	310.37	311.04	310.12	311.66	311.8	311.28	310.72	309.7	312.4	310.41	309.52	310.38	310.78	310.57	312.82	311.26	311.03	311.62	311.65	310.83	311.37	312.5	311.96	312.47	311.39	312.47	312.78	311.05	309.1	312.88	310.94	310.43	310.22	313.37	310.98	313.32	311.58	312.67	312.49	312.92	309.67	310.3	309.98	312.39	309.5	311.27
325.44	325.2	325.02	325.54	324.36	325.2	325.74	325.97	322.81	323.85	325.97	325.08	324.3	327.7	324.27	325.92	324.13	324.14	324.6	324.08	324.99	325.43	324.4	326	324.63	324.73	323.67	324.55	325.43	326.22	325.27	323.87	323.33	327.5	325.84	325.22	325.64	324.35	324.64	325.12	325.43	325.69	324.74	325.25	325.77	324.9	325.78	324.56	325.27	324.42
329	329.52	329.34	329.16	328.53	328.53	329.14	328.46	330.57	328.67	327.91	327.56	328.26	329	328.23	329.24	329.8	328.12	327.8	330.25	329.76	328.36	328.88	326.96	329.23	329.62	328.03	328.7	329.71	328.97	327.3	328.31	329.7	328.65	328.71	328.37	328.76	328.9	328.7	328.11	329.03	327.59	327.84	330.13	328.7	328.75	327.3	329.15	327.61	329.39
300.56	300.81	298.4	299.59	300.79	301.62	300.31	300.79	300.79	298.99	300.27	299.89	302.17	300.54	299.87	300.89	300.37	300.42	299.57	301.11	298.32	299.4	300.81	300.35	300.6	300.56	300.4	297.8	299.71	300.19	301.11	301.39	299.76	299.23	300.63	299.88	298.95	300.1	299.54	298.83	298.6	300.99	301.67	301.72	300.07	300.47	300.51	300.12	299.41	301.72
303.96	304.98	304.04	304.35	306.5	303.27	306.57	304.72	306.2	305.22	303.61	305.66	305.17	304.79	303.69	306.03	306.08	305.05	305.41	304.8	305.02	305.21	304.8	303.77	304.81	304.52	304.71	303.47	305.51	305.67	305.1	306.36	305.87	304.95	304.9	304.85	303.18	304.9	305.28	305.85	303.67	306.44	304.49	306.47	304.17	304.36	306.29	306.64	305.39	303.23
314.7	314.04	313.1	313.8	316.16	314.66	316.26	314.04	315.31	313.83	313.31	313.87	314.27	313.97	314.4	316.48	314.1	314.73	313.97	314.14	314.13	314.23	313.4	314.53	315.17	314.83	315.54	314.1	316.19	315.14	314.23	313.02	312.83	314.25	315.9	313.44	313.53	316.26	314.14	315.25	315.33	314.5	315.57	314.58	313.84	316.99	315.8	316.17	315.11	313.99
313.53	313.26	313.36	311.96	313.13	310.89	313.47	310.53	311.47	311.18	312.54	311.19	312	312.12	310.61	313.62	313.48	312.33	311.34	312.95	313.03	312.4	312.73	312.13	312.95	312.98	312.36	310.52	313.13	311.83	311.19	312.66	314.05	312.55	314.3	312.29	313.46	311.48	312.74	312.42	313	312.26	313.86	311.86	311.42	312.1	313.29	313.06	312.45	311.51
313.54	313.72	314.77	314.49	314.93	313.02	314.69	312.06	314.64	314.58	314.55	314.9	316.43	314.65	314.06	314.72	312.5	314.77	313.47	313.47	312.67	312.02	313.75	314.74	314.68	314.16	313.8	313.69	312.64	311.65	315.49	313.54	313.97	313.15	315.12	312.88	312.36	314.61	313.56	314.12	314.48	314.68	313.75	314.77	314.04	314.43	313.18	311.28	313.56	314.42
305.97	306.27	306.3	306.45	306.37	302.88	307.43	304.45	305.74	307.18	306.13	305.41	306.7	306.41	305.72	305.69	306.63	305.73	307.84	305.48	305.46	305.69	304.72	305.72	307.45	308.02	307.82	306.52	305.71	306.58	306.88	306.43	306.3	305.49	308.36	307.18	307.43	307	306.38	305.55	305.9	305.62	305.25	305.7	305.59	307.27	305.65	305.66	306.45	306.78
310.13	311.31	310.95	312.39	311.01	310.82	311.09	311.87	312.53	311.9	309.76	309.66	310.35	310.38	308.46	311.5	308.44	311.37	311.42	309.98	311.94	311.06	310.34	310.06	311.3	310.46	311.92	311.61	310.77	311.48	310.58	311.89	311.15	310.77	309.19	310.98	310.4	311.02	312.78	311.54	311.78	309.13	311.06	311.11	310.98	309.85	311.75	312.2	310.63	311.87
296.04	296.38	297.94	297.85	295.84	297.03	297.44	298.22	297.16	296.07	296.3	297.59	295.24	297.53	298.54	298.11	297.9	295.95	297.35	296.72	296.86	296.79	297.3	296.43	296.55	296.71	297.05	297.07	296.89	295.47	296.07	296.03	295.91	298.21	295.47	295.95	297.39	296.08	295.79	296.48	296.14	298.34	296.23	298.31	297.24	297.35	298.57	297.05	296.17	296.93
314.88	314.69	312.93	316.51	314.99	313.25	315.98	315.83	315.59	315.01	315.74	314.59	315.04	314.15	315.2	315.59	314.68	314.69	315.74	316.17	315.38	314.46	314.31	312.67	315.14	315.22	314.64	314.44	313.96	314.26	314.16	315.75	317.13	315.23	313.73	314.36	316.68	313.21	314.06	316.52	314.07	315.27	313.93	313.62	314.78	314.56	313.81	315.27	312.92	315.4
305.42	306.35	306.77	307.05	308.06	306.68	307.23	308.1	307.88	306	308.18	305.57	305.94	307.03	307.73	306.55	305.98	307.38	307.01	307.34	305.19	306.3	307.24	307.56	307.37	306.73	310.06	306.39	309.6	307.13	306.37	307.07	306.48	306.83	308.13	307.51	306.85	307.31	307.38	305.71	308.37	303.42	306.58	307.95	307.23	305.36	307.29	308.43	306.95	306.56
318.47	317.8	319.18	320.25	318.9	318.24	317.87	317.82	317.24	318.93	316.9	318.62	318.1	316.55	318.76	317.44	316.68	316.5	317.96	319.06	316.54	318.38	318.34	317.43	318.56	317.94	319.01	316.2	318.92	318.53	317.62	317.92	317.02	319.55	318.46	317.73	320.01	317.48	317.85	318.59	319.01	316.54	319.16	318.43	316.84	318.22	318.1	316.56	319.35	318.49
293.43	295.21	292.38	294	293.43	293.32	295.07	293.05	294.63	294.69	294.63	294.11	294.62	294.15	293.87	294.7	293.96	293.78	292.63	292.95	294.04	293.06	294.97	294.65	293.38	292.63	295.12	294.03	293.45	294.69	294.11	294.23	293.67	293.45	294.56	295.83	294.77	295.72	294.72	292.74	293.48	294	293.71	294.04	292.97	294.17	296.46	292.44	293.47	293.42
294.65	294.83	293.1	295.15	295.79	293.2	293.18	293.4	295.66	295.89	293.95	293.27	294.35	293.55	293.64	294.6	294.04	294.83	293.82	294.61	293.23	292.43	294.52	293.51	293.61	294.38	293.74	294.3	294.92	296.57	294.82	292.91	292.82	293.25	293.1	292.99	295.63	294.13	293.1	294.2	292.96	293.76	294.86	292.69	295.54	294.26	292.98	294.61	296.38	294.6
314.62	312.75	313.74	312.96	315.46	315.86	313.55	312.44	314.89	312.99	314.75	312.74	314.8	314.16	313.96	312.23	313.81	314.12	315.35	314.27	313.58	313.78	313.76	313.69	312.05	313.64	312.91	312.49	314.16	315.18	314.06	313.94	314.15	314.66	314.07	312.97	314.11	315.23	314.18	314.63	313.59	314.96	314.19	312.82	313.6	312.24	314.66	314.31	314.76	313.89
315.52	318.2	318.14	317.47	317.12	318.1	316.94	317.71	316.31	315.49	316.23	318.5	316.96	315.98	317.51	317.35	318.55	318.41	318.3	317.2	316.92	317.65	317.49	316.67	318.82	315.58	317.08	317.83	318.22	319.36	316.76	317.27	317.24	317.15	316.7	316.01	316.43	316.41	319.31	317.56	318.36	316.66	315.83	316.07	315.71	319.26	317.47	318.38	318.1	317.24
326.17	325.8	327.23	326.99	327.54	327.04	327.61	326.94	327.05	325.43	326.84	327.32	327.74	327.45	327.89	327.33	325.51	328.18	326.37	327.09	327.79	327.64	327.22	325.74	325.57	327.01	327.9	326.52	326.13	326.41	326.78	326.32	326.38	328.22	325.61	327.67	326.75	324.81	328.28	327.61	324.93	326.54	329.29	327.07	328.68	326.6	327.28	327.27	325.79	325.62
327.47	326.68	328.45	326.83	327.06	326.62	326.56	328.2	327.59	328.2	326.18	326.52	326.27	326.73	326.43	326.02	327.1	328.52	325.67	327.25	328.12	326.89	327.58	327.45	326.95	328.48	328.47	326.05	326.38	328.42	327.67	327.23	328.6	327.3	327.39	325.76	329.51	326.22	327	327.44	327.33	326.67	328.53	328.12	327.26	326.82	326.65	325.3	326.34	328.47
319.8	318	316.61	318.27	317.77	316.06	317.08	319.27	315.9	316.62	317.49	318.72	319.67	317.81	319.07	318.03	316.08	319.79	318.23	316.25	318.88	317.69	318.31	318.22	317.39	317.09	317.22	318.65	318.23	317.72	317.73	317.65	316.97	317.86	316.92	319.88	317.25	317.63	316.17	316.65	319.19	317.62	317.84	318.65	319.24	320.24	317.88	318.95	317.39	319.03
297.25	296.63	294.33	295.31	296.64	296.23	293.87	294.42	294.88	294.59	293.82	294.76	292.55	292.98	295.35	295.7	293.44	294.4	294.46	295.35	295.32	294.5	293.25	294.88	293.26	293.02	294.83	295.61	295.05	295.6	295.52	295.49	295.47	295.05	294.87	295.22	294.05	296.47	295.96	295.84	294	295.37	295.76	296.65	293.76	293.87	294.96	294.44	295.53	296.46
312.56	312.84	312.82	309.76	311.88	310.58	311.07	310.75	309.86	310.26	310.65	310.41	311.72	311.81	311.7	311.04	310.36	310.15	311.49	310.35	312.32	312.3	312.29	312.78	311.54	311.13	311.08	310.9	310.04	310.65	312.04	311.74	311.49	311.66	311.88	311.05	308.81	312.23	312.06	311.92	311.3	312.42	312.28	309.82	311.88	311.96	312.5	312.24	310.52	311.87
318.22	317.05	315.41	319.43	317.65	317.53	317.06	317.94	317.19	318.9	317.62	317.49	318.67	319.98	318.39	318.46	318.1	317.16	317.1	316.22	319.01	319.64	317.41	317.01	317.78	319.37	318.6	318.94	317.91	317.61	319.45	318.01	320.73	318.39	318.65	318.79	318.24	317.04	315.91	316.58	318.79	319.02	319.68	320.34	318.8	317.53	317.37	318.42	318.36	317.08
302.62	302.94	303.52	301.99	302.83	302.85	301.62	302.92	302.48	303.36	302.3	302.83	302.97	304.71	301.92	301.62	303.42	303.14	302.64	302.87	302.36	303.89	300.64	302.57	302.2	303.45	302.14	301.94	301.89	302.8	303.42	304.29	302.54	304.28	304.02	301.78	303.62	300.97	302.45	302.76	301.99	303.82	301.77	302.45	301.83	302.64	302.57	301.4	302.47	303.23
329.13	327.82	326.45	327.62	327.54	329	329.59	328.84	328.57	329.23	330.38	327.43	328.22	327.91	328.98	329.84	328.27	327.11	330.85	330.14	327.76	329.18	328.41	328.05	328.35	327.44	329.28	328.19	330.02	328.57	327.74	327.38	329.26	328.55	327.38	328.94	327.47	328.94	329.65	328.64	328.84	328.34	328.36	329.18	330.08	330.32	327.45	329.93	328.59	328.93
306.04	306.04	306.9	306.2	306.83	305.86	306.7	304.91	307.16	307.96	306.65	307.11	307	307.77	305.74	305.56	306.25	306.25	306.37	307.27	305.76	307.1	306.18	305.45	305	304.49	305.47	305.13	304.99	306.3	305.83	307.65	305.05	307.71	306.91	307.12	305.77	306.86	306.29	307.98	306.45	306.47	306.02	305.72	305.14	306.25	306	303.64	307.3	307.04
302.58	303.7	301.85	304.94	303.15	302.39	302.61	304.52	305.14	304.79	304.51	302.49	302.43	304.08	304.9	304.51	304.5	303.33	304.1	304.3	304.5	305.21	302.98	302.67	301.95	304.99	304.96	304.67	304.23	303.57	302.09	304.4	303.03	306.85	301.94	304.24	302.02	303.84	302.44	302.43	304.42	305.16	304.32	302.09	300.99	306.17	303.37	304.54	301.77	302.2
304.3	302.9	305.44	302.98	302.41	302.87	304.35	302.23	305.26	301.9	303.52	302.8	304.75	302.63	305.81	303.05	302.71	303.97	302.83	304.37	303.98	303.8	303.54	304.68	305.27	303.92	304.26	303.76	302.6	305.03	303.06	304.29	304.12	303.59	304.23	305.84	303.99	302.92	304.16	303.13	304.47	304.08	305.07	305.05	303.84	303.43	302.87	303.85	305.24	301.64
293.36	294.82	295.51	293.17	294.76	294.44	295.09	295.92	294.81	295.19	294.39	293.88	296.19	295.71	295.03	296.5	295.38	295.3	294.66	295.43	296.18	295.38	294.96	295.93	294.37	294.95	297.48	295.57	293.21	295.02	294.51	296.11	295.07	294.26	295.56	295.32	293.65	295.01	294.85	296.11	293.68	295.19	294.15	296.27	293.27	293.9	294.54	294.66	295.37	294.59
305.5	305.07	304.37	306.11	304.72	305.56	307.22	304.2	303.91	305.39	304.5	305.11	305.78	305.67	304.6	304.99	305.3	304.81	306.17	304.32	305.18	305.84	304.72	303.64	306.41	305.64	304.5	305.43	306.43	304.53	306.59	306.75	305.75	305.26	304.85	305.81	306.4	305.15	304.62	306.51	304.93	305.41	304.98	304.9	305.3	304.15	306.81	305.34	305.84	303.72
302.59	303.56	302.15	302.69	301.35	303.3	304.31	302.27	303.31	303.35	302.33	301.95	301.16	303.73	303.57	303.81	302.61	304.03	302.25	302.23	302.93	303.09	303.73	303.47	303.07	302.21	304.15	301.59	301.41	302.6	302.87	302.76	301.16	303.81	301.83	302.41	303.04	303.02	302.33	303.77	301.04	304.75	304.24	302.99	304.72	301.56	303.03	302.12	303.07	302.27
292.95	293.59	293.6	295.23	292.52	292.71	295.5	293.58	293.9	293.74	294.23	293.84	294.19	292.37	294.42	294.83	295.8	295.04	292.3	292.82	293.33	294.9	293.75	295.69	294.44	293.21	293.16	295.46	294.97	294.49	293.31	294.78	295.3	294.39	294.32	295.09	294	294.51	293.96	293.05	294.25	293.66	293.97	293.43	294.02	294.79	294.08	293.32	295.31	293.95
306.05	305.09	305.95	305.07	304.84	305.93	307.75	304.93	307.41	304.44	303.56	305.99	304.27	305.73	303.89	305.83	305.31	304.71	304.87	305.41	306.5	305.19	306.12	305.21	305.86	305.41	304.22	305.11	305.53	304.55	305.77	304.57	307.37	304.89	306.71	308.11	307.17	305.5	305.2	304.46	305.49	306.28	305.15	305.2	304.98	305.76	304.76	304.27	305.66	304.16
306.53	305.11	305.95	304.34	303.84	304.82	306.14	304.53	303.72	305.44	305.35	304	305.2	304.07	305.24	303.38	304.48	304.6	305.41	302.5	304.78	304.15	304.37	305.06	302.81	303.83	304.03	304.25	306.23	306.49	303.04	306.11	305.21	304.2	303.24	305.61	302.28	304.67	305.95	304.55	304.48	303.75	302.05	305.23	302.87	303.78	305.46	305.46	304.22	304.78
304.17	303.87	302.68	303.55	303.81	301.58	304.31	303.37	303.81	304.23	303.18	302.03	302.51	303.43	304.51	302.68	303.28	302.2	304.12	302.29	302.56	303.35	303.01	304.43	303.78	304.48	302.43	302.01	303.06	303.84	302.47	304.7	303.86	302.92	303.98	304.22	302.66	301.61	305.72	301.04	304.2	305.32	304.56	304.07	302.46	303.57	302.38	302.26	303.77	301.98
316.58	316.66	313.92	314.32	315.81	316.83	314.66	316.83	316.18	314.04	316.04	315.01	314.83	317.13	315.78	314.69	316.51	316.65	314.66	316.02	315.87	314.74	316.38	315.64	314.87	315.3	316.05	315.53	316.8	316.51	316.28	315.7	316.41	316.31	317.1	314.58	316.77	315.76	315.09	316.05	313.65	316.15	314.71	315.62	316.13	315.7	316.44	316.24	316.58	317.78
300.69	300.85	300.51	300.74	301.23	301.78	300.63	299.97	300.45	300.5	300.15	301.13	299.62	300.43	301.14	301.85	301.64	299.73	301.92	299.95	299.33	300.4	300.59	299.9	303.25	301.5	302.05	300.65	299.41	299.77	300.61	299.76	301.09	300.65	301.45	299.69	300.74	301.92	302.21	301.04	300.52	299.65	299.64	299.71	300.16	300.83	301.06	300.16	300.88	301.13
306.51	303.88	301.94	303.85	305.5	306.09	304.37	304.56	304.14	303.87	304.56	305.54	304.51	305.8	304.15	303.45	304.73	305.33	305.8	304.29	305.44	306.07	304.94	304.1	302.9	303.17	304.97	306.16	304.83	304.67	305.12	306.24	304.63	304.99	301.82	303.02	305.91	305.19	303.15	306.68	305.78	305.81	304.46	302.8	303.97	303.56	304.62	304.25	305.52	304.59
319.63	318.41	318.27	318.75	317.88	318.36	318.42	318.53	319.69	318.65	318.44	318.02	317.65	319.21	316.58	318.43	318.25	317.16	320	317.62	319.41	318.94	319.02	319.67	318.24	316.91	318.52	317.36	318.97	318.13	318.34	317.96	318.08	319.84	315.69	318.56	317.44	316.53	319.53	319.39	318.41	318.16	319.29	317.91	319.31	320.13	318.01	319.49	318.13	319.25
302.59	302.81	301.49	301.71	301.48	301.81	303.88	303.89	304.04	302.75	302.82	302.35	302.33	300.86	302.98	302.97	301.37	302.32	302.92	301.38	303.45	300.91	302.62	301.8	302.5	304.11	302.14	301.28	305.85	302.95	301.93	303.34	302.74	301.94	302	301.77	302.07	302.02	303.28	302.31	303.55	302.62	302.96	303.2	303.77	302.89	301.36	302.47	304.18	303.69
325.84	325.82	324.06	324.94	325.86	326.15	325.29	323.98	325.67	325.87	325.29	328.41	325.68	325.27	326.4	324.58	326.22	326.51	324.25	324.76	326.04	325.56	325.43	325.03	325.88	325.87	326.14	323.87	324.15	324.9	326.31	326.02	325.15	325.53	326.03	325.65	324.35	325.93	324.79	324.81	323.74	324.97	326.61	323.56	323.24	325.41	326.4	326.9	327.89	326.77
315.42	315.45	316	313.95	315.15	315.5	315.28	315.6	316.08	313.86	315.69	315.59	316.45	314.48	313.85	317.02	316.37	314.35	314.01	314.93	315.77	315.69	315.27	315.84	315.28	315.5	313.92	315.42	314.97	313.46	315.27	314.23	316.21	314.1	314.26	314.55	315.44	314.07	314.6	315.85	316.21	317.57	312.91	315.02	314.89	316.4	314.57	315.01	313.58	314.26
301.31	303.11	303.44	303.53	300.99	302.36	304.27	303.09	302.2	302.2	301.48	303.36	301.11	303.14	304.25	301.95	303	302.32	303.26	299.93	301.55	304.31	303.25	302.84	303.41	302.69	302.37	301.57	303.18	305.67	302.61	303.36	302.28	302.19	300.84	303.48	302.72	303.22	302.93	302.9	302.37	302.21	301.52	303	302.19	302.51	303.6	302.13	302.51	303.32
302.15	303.56	299.18	301.95	301.2	300.86	301.31	301.42	300.29	302.5	301.62	302.45	302.45	301.5	302.7	301.34	300.95	299.63	301.16	301.91	300.31	301.86	302.53	301.34	300.77	299.6	300.77	300.11	301.33	300.23	299.39	301.31	299.32	300.54	301.74	301.49	301.85	300.91	301.18	302.02	301.02	302.03	301.22	302.35	301.26	301.49	300.08	301.56	301.85	301.08
300.33	300.34	301.5	301.66	300.38	301.41	300.33	299.44	299.78	301.56	301.95	301.73	300.83	300.6	301.27	300.09	300.23	301.23	299.03	300.52	300.7	299.92	301.95	302.11	299.35	300.78	300.83	300.68	300.18	301.86	301.1	300.23	299.06	302.73	300.38	300.14	300.04	300.14	301.66	301.98	301.74	302.49	302.2	301.58	299.01	300.14	300.11	302.22	303.08	300.69
323.45	324.91	325.34	325.37	323.81	325.77	325.63	325.36	323.81	325.99	325.27	325.17	324.94	322.86	325.46	325.14	324.48	325.24	325.51	323.99	325.68	324.53	323.75	325.1	326.65	324.16	323.82	326.65	325.22	325.16	324.21	324.56	324.57	324.5	323.14	324.26	325.52	326.09	325.19	325.53	322.53	324.33	325.16	325.32	325.85	324.17	325.55	324.88	323.52	323.52
312.46	310.28	314.01	311.6	312.51	310.67	313.1	311.81	311.19	313.63	311.64	309.74	313.01	312.88	312.08	312.24	311.97	311.11	312.06	312.09	312.29	312.65	313.23	311.2	312.28	312.27	310.43	313.75	313.3	313.63	312.02	312.88	311.43	313.3	312.57	312.06	312.74	311.5	312.66	312.86	311.8	312.07	312.89	311.11	313.53	310.94	311.84	312.27	313.19	312.59
309.22	309.23	308.83	309.89	309.68	309.48	308.25	309.48	310.23	308.77	307.47	308.62	307.8	308.36	307.5	308.32	308.32	307.24	308.36	310.83	309.7	309.19	309.85	307.84	309.46	308.78	308.13	307.96	309.41	309	309.66	309.61	307.73	309.6	307.53	308.67	307.97	308.91	308.63	309.19	308.09	310.13	309.47	308.09	309.71	309.42	309.34	308.88	307.5	307.65
307.43	307.38	308.54	309.06	309.92	308.48	309.48	310.01	309.92	310	309.77	308.18	307.78	308.39	309	307.77	310.92	307.25	307.59	308.44	308.24	307.73	307.72	309.83	309.27	310.12	309.02	309.67	312.13	308.57	306.95	309.95	308.61	308.36	306.95	309.7	308.4	308.21	306.55	309.24	308.85	307.88	308.01	309.46	309.51	310.08	309.4	309.78	310.03	308.25
302	301.24	301.1	300.75	301.21	302.41	302.25	301.44	302.36	303.21	301.78	301.88	303.83	302.01	302.25	303.66	300.97	302.43	301.76	304.7	303	304.58	303.02	301.53	302.32	302.63	302.64	302.36	302.41	302.97	302.82	302.2	303.23	300.88	302.98	303.26	302.84	301.82	303.45	303.43	302.71	301.63	300.76	301.4	303.77	304.29	302.87	303.37	303.28	300.72
300.33	300.92	300.26	300.93	301.52	300.49	300.28	298.82	300.44	299.59	300.09	300.2	299.73	299.98	300.38	300.58	299.06	300.56	299.47	300.05	299.09	298.66	299.38	300.73	298.99	301.24	299.69	300.82	300.18	299.21	298.98	299.39	300.56	300.65	301.48	300.18	299.7	298.79	299.06	299.58	299.26	300.23	299.64	300.33	299.7	299.62	300.45	300.17	299.86	301.57
325.92	324.59	327.87	326.14	324.6	327.94	326.43	326.16	324.99	327.5	327.43	327.66	325.52	328.37	325.95	326.75	328.13	326.85	328	327.54	325.98	328.63	326.9	327.08	326.41	327.74	325.43	328.4	326.58	328.01	325.73	328.25	327.16	328.4	328.51	328.4	326.97	327.38	327.24	327.33	328.38	327.76	327.15	328.13	328.59	326.15	327.8	327.84	327.24	325.73
305.75	305.9	304.57	303.84	303.24	302.72	303.48	305.43	304.82	306.38	305.3	303.39	304.64	305.28	304.54	303.89	303.84	302.99	304.72	303.93	304.44	303.18	305.01	304.35	304.61	305.27	303.77	305.94	304.82	305.52	304.09	305.86	305.55	303.93	305.44	304.86	304.4	303.39	304.22	303.35	304.87	304.02	303.44	303.57	303.9	302.3	303.6	306.28	304.27	304.31
302.48	300.64	301.72	298.99	300.73	300.43	300.3	300.38	301.3	300.22	300.96	300.11	300.58	299.73	302.54	301.37	301.27	301.81	299.77	300.75	300.98	299.61	301.53	301.42	301.03	300.37	300.63	301.63	302.52	301.87	300.42	301.23	300.72	302.42	299.97	302.65	301.09	301.21	301.94	301.69	302.49	300.73	300.8	301.93	301.42	301.52	302.08	300.28	302.57	301.95
315.97	316.14	316.05	315.01	315.12	316.82	315.87	316.31	314.8	314.85	315.26	316.02	317.23	315.12	314.7	317.11	316.74	315.6	315.38	317.22	314.95	315.56	314.39	315.39	315	317.13	315.18	314.92	317.64	316.55	314.8	315.56	315.35	316.88	314.27	315.2	316.56	314.87	315.19	316.47	313.73	315.76	314.19	315.49	316.57	315.82	317.36	315.18	316.25	317.21
294.32	293.51	293.33	292.05	293.59	293.77	292.46	294.84	294.98	295.33	294.34	294.81	292.52	295.62	294.96	294.26	292.53	293.69	293.17	294.51	293.71	294.85	293.48	294.37	294.22	291.4	294.77	295.23	292.14	294.14	293.3	294.41	294.4	292.46	294.19	293.01	292.88	293.5	293.8	292.18	294.64	294.06	294.41	292.2	293.29	292.52	294.27	296.24	293.28	295.33
303.32	303.73	304.38	303.46	304.34	305.55	304.23	304.5	306.94	305.18	305.58	303.27	304.76	304.2	305.33	306.87	306.27	306.22	306.86	305.44	304.48	305.41	305.49	305.19	305.9	305.16	304.85	307.41	306.41	305.8	305.25	304.04	303.84	304.45	305.05	302.82	304.78	306.95	305.67	304.84	305.39	303.94	304.67	306.83	305.71	306.03	305.54	304.43	305.01	305.63
293.97	292.63	293.57	295.78	294.63	294.79	293.86	294.52	294.06	296.98	296.69	294.85	294.19	296.43	293.88	295.71	295	295.83	295.61	294.26	295.25	296.97	293.93	293.66	293.61	295.66	296.14	294.75	295.08	294.39	294.85	296.28	294.49	296.24	294.59	293.77	294.3	295.97	293.42	294.29	294.25	295.09	295.2	294.78	296.78	295.83	294.44	296.01	293.46	296.81
302.73	304.71	305.65	304.95	305.15	305.53	305.51	304.66	303.86	305.68	305.03	305.44	306.11	306.01	306.99	306.47	304.7	305.29	307.1	305.72	306.63	305.5	306.5	305.37	306.31	305.24	304.42	305.94	304.31	305.02	305.87	304.94	304.1	305.46	305.66	306.01	306.18	305.5	306.13	305.25	306.59	305.11	306.2	306.91	304.96	304.85	304.52	302.9	303.63	304.96
311.62	309.98	310.08	310.74	311.87	311.54	310.48	310.2	311.51	311.12	311.01	310.77	311.96	310.43	311.84	311.05	308.9	311.49	311.85	311.41	310.34	312.24	311.63	312.45	312.13	310.5	312.34	311.15	311.87	312.29	312.68	311.5	312.4	312.3	311.96	311.83	310.57	311.81	311.97	309	311.58	310.81	310.45	311.35	312.28	310.84	309.54	309.32	311.31	311.2
295.29	294.75	295.67	295.9	296.15	294.47	294.04	294.8	294.86	296.11	295.24	294.9	293.87	294.6	294.89	294.13	294.4	296.12	293.93	294.38	294.77	294.19	295.52	294.01	294.72	295.74	295.53	295.53	295.01	294.97	295.59	296.18	295.38	294.9	294.1	295.1	295.41	295.06	295.13	295.52	294.62	295.26	295.37	296.43	293.51	297.42	294.17	294.56	295.81	295.87
317.82	317.22	318.69	316.22	315.74	315.33	316.59	317.09	317.13	316.44	317.3	316.48	318.27	316.94	317.94	316.97	317.45	315.53	316.52	319.52	317.85	317.22	317.66	316.71	317.75	316.1	316.11	317.44	314.65	317.03	317.73	316.42	316.79	317.37	315.51	317.33	317.39	317.22	316.65	315.36	316.64	318.56	316.2	315.39	314.9	318.62	318.53	317.43	314.15	317.19
328.68	328.74	327.85	327.85	328.48	326.95	327.47	328.49	326.86	326.34	328.05	326.73	325.42	328	326.07	325.98	327.33	326.33	327.9	327.88	328.01	327.41	325.54	327.5	327.47	326.23	327.32	327.05	327.95	326.69	325.61	327.14	325.97	328.16	327.44	328.38	324.99	326.28	328.34	328.1	327.58	325.47	328.21	327.3	327.13	328.13	326.95	326.28	326.78	326.58
306.34	305.56	304.86	305.59	307.68	307.27	305.92	305.55	305.4	306.53	306.41	307.34	305.13	305.66	306.21	308.21	304.79	307.55	307.05	305.56	308.14	306.44	305.35	307.58	304.43	305.35	304.49	305.79	305.44	306.79	306.78	305.56	306.85	307.66	306.29	305.86	305.52	306.33	305.84	307.03	304.91	308.13	305.98	307.05	307.84	308.09	305	304.44	306.52	303.87
314.33	312.91	313.92	312.9	312.22	314.04	312.1	314.26	312.95	312.88	313.94	313.57	313.64	312.55	312.6	313.15	312.49	311.84	311.11	311.03	313.14	313.13	314.06	312.01	312.37	313.58	311.01	313.14	312.7	312.78	311.21	310.64	312.25	312.37	314	310.95	312.74	314.65	313.97	313.72	313.57	314.22	311.92	312.94	312.29	312.42	312.79	312.74	313.19	312.56
312.27	312.65	310.64	312.77	312.44	312.1	312.73	310.47	311.75	311.29	312.16	309.89	311.94	313.01	313.06	312.35	312.09	311.63	313.08	311.08	311.39	309.55	311.93	310.04	310.11	313.6	310.66	313.33	313.03	311.63	311.72	311.95	312.57	312.92	313.19	312.83	313.14	311.68	313.07	310.32	312.13	312.05	313.31	310.54	313.55	312.48	312.54	311.22	312.01	313.6
294.96	294.33	295.36	294.62	294.42	296.04	294.07	294.71	293.34	296.09	296.15	294.59	294.68	296.41	294.58	295.41	293.95	297.28	295.04	295.55	296.53	296.1	295.04	296.23	293.85	296.2	295.53	294.61	294.81	297.81	294.35	293.54	294.08	295.83	295.76	295.6	294.42	294.91	295.04	295.02	296.87	295.24	294.03	296.45	296.79	293.85	294.93	294.44	294.2	296.32
317.46	319	318.23	318.09	316.87	319.39	318.81	318.82	318.49	317.82	316.25	317.15	319.64	318.28	318.94	316.99	317.2	317.68	317.86	318.54	316.74	318.54	317.95	319.21	319.7	316.53	318.78	319.61	319.75	318.64	317.77	320	318.25	315.98	317.58	318.45	318.17	317.83	317.1	319.29	318.28	317.04	318.59	320.33	316.47	318.65	319.19	316.83	319.29	319.04
294.62	293.23	295.25	292.06	292.73	293.74	294.92	293.85	295.8	293.5	293.11	294.36	293.78	295.56	292.85	295.96	294.05	293.87	292.63	293.59	293.84	295.74	294.19	293.26	294.14	294.35	295.43	293.13	293.72	295.48	293.45	295.24	293.03	293.78	293.36	293.79	295.05	294.89	295.62	293.38	293.03	296.1	295.57	295.06	295.4	294.19	295.57	293.22	292.95	294.29
304.37	303.51	304.62	304.79	305.94	305.56	305.8	305.29	304.74	305.52	304.64	306.7	303.57	305.68	304.11	305.4	304.56	305.06	305.51	305.37	304.78	303.65	304.43	305.35	306.3	304.32	306.24	303.19	306.49	304.23	304.46	307.04	306.14	306.29	304.55	305.57	304.57	304.42	304.36	304.74	306.52	303.77	305.11	303.29	305.57	306.07	305.18	304.09	305.4	304.66
308.28	308.2	309.43	307.28	308.48	308.32	307.78	308.92	308.48	308.82	308.72	307.69	308.84	308.46	307.29	307.97	309.33	307.29	309.35	309.48	307.42	307.15	308.56	306.84	308.95	308.69	308.99	309.02	306.86	309	309.01	309.38	308.87	308.76	309.64	307.74	308.37	308.21	308.82	308.9	308.11	308.98	307.67	309.24	308.1	307.11	309.1	308.59	309.06	309.74
318.54	319.19	318.26	317.86	317.31	318.8	319.24	316.57	318.97	317.95	318.54	319.82	320.67	318.2	319.57	319.83	319.02	318.11	318.21	318.4	316.19	319.4	318.17	316.49	318.08	318.36	319.54	318.8	316.37	317.54	318.88	319.13	317.39	317.53	317.75	316.09	320.43	316.88	317.85	318.88	317.31	317.71	317.19	316.45	318.15	318.16	318.27	317.48	317.77	317.91
313.59	313.5	314.21	312.68	312.14	314.94	314.69	312.88	312.23	313.06	313.84	311.62	313.39	313.88	312.62	312.98	313.6	312.53	314.15	315.26	311.89	312.88	312.87	311.88	312.07	312.62	312.4	312.72	313.53	314.17	313.74	313.16	314.13	314.23	312.89	312.24	313.08	314.84	314.86	312.93	313.08	313.69	312.04	310.96	312.63	314.11	312.69	312.15	313.51	313.85
317.08	317.34	318.67	318.45	320.85	318.02	318.3	317.94	319	318.01	319.04	318	318.12	316.7	318.24	318.06	317.84	316.67	318.22	318.11	317.77	317.32	317.13	319.12	317.06	319.83	317.24	320	318.78	318.18	318.34	318.86	317.8	316	316.89	318.51	317.35	318.29	318.02	318.1	317.57	319.33	318.48	319.2	318.2	316.45	317.01	318.39	318.76	318.08
328.77	329.82	327.46	328.31	327.69	328.26	329.5	328.86	327.98	328.96	327.78	327.48	327.72	329.69	327.33	328.41	327.71	327.58	328.25	329.8	330.02	329.29	328.07	328.61	329.5	326.98	327.93	329.79	327.71	329.35	328.29	328.24	329.89	329.25	328.45	328.6	328.68	329.36	329.39	330.13	327.12	328.4	328.18	328.31	328.28	329.81	328.54	326.51	328.7	330.09
327.27	329.11	327.63	325.76	327.77	329.65	327.62	328.63	327.57	328.28	327.93	326.62	327.9	329.17	329.12	327.41	325.79	328.15	328	329.24	327.28	325.66	327.17	328.46	329.11	328.76	328.06	329.34	328.86	327.89	328.4	328.6	326.29	326.11	328.96	327.1	328.42	326.52	326.56	327.77	326.58	327.66	327.5	326.31	328.41	327.13	328.28	327.96	327.47	326.74
316.74	315.96	317.92	316.59	315.88	317.54	316.71	317.8	316.24	317.75	317.08	316.21	317.7	314.91	316.57	316.65	317.48	317.42	317.2	317.21	316.34	315.38	316.78	314.65	315.27	317.42	315.31	318.58	315.24	315.17	317.48	316.39	316.21	318.26	318.37	317.13	317.44	316.07	316.68	317.83	317.68	317.5	317.24	318.52	315.82	317.45	316.79	317.18	314.69	314.94
303.37	304.42	302.86	303.6	306.15	302.52	304.21	304.65	305.35	303.62	304.3	304.59	303.14	303.33	304.46	303.86	302.75	302.4	303.27	304.5	303.39	301.96	304.62	303.47	304.12	303.5	302.79	305.12	304.44	303.46	304.29	302.69	304.94	302.63	304.3	303.39	302.14	303.73	303.87	305.27	304.3	302.3	303.49	303.18	305.38	304.04	303.82	304.41	304.13	304.09
317.58	319.04	318.01	319.55	318.94	319.28	318.28	319.45	318.45	318.04	316.55	319.98	320.17	320.27	318.97	318.97	318.46	318.56	317.85	317.92	318.35	318.61	318.61	319.3	319.08	318.75	319.18	317.39	318.99	319.44	318.75	320.96	318.16	318.44	318.29	316.89	317.96	318.95	318.17	318.57	318.06	319.27	317.37	317.1	319.46	319.1	318.79	319.28	318.71	319.43
303.71	303.43	302.83	302.87	301.2	304.4	302.79	302.24	303.18	303.21	302.64	302.05	304.15	304.16	301.91	303.86	300.05	304.58	303.2	302.21	302.6	303.66	303.88	303.92	302.79	303.43	303.12	304.1	301.55	303	302.42	303.56	304.26	303.77	304.24	302.91	302.45	303.25	303.75	301.96	302.63	303.56	301.78	302.59	302.62	301.51	303.79	303.53	303.08	305.31
306.19	306.91	306.7	306.84	306.1	304.43	305.28	306.39	306.56	305.98	307.59	306.61	306.11	306.37	305.91	305.48	305.26	304.77	305.96	306.09	306.43	306.81	306.78	305.78	306.16	307.74	305.61	307.25	307.16	305.82	305.96	304.59	306.27	305.31	307.37	307.12	306.27	306.38	305.48	306	306.43	306.14	307.1	305.16	305.4	306.83	306.1	305.47	306.13	306.97
314.71	316.63	315.13	314.7	315.2	316.2	313.74	315.01	316.21	314.96	314.8	315.14	317.9	314.74	313.8	315.89	316.19	314.8	316.81	316.83	315.11	316.71	314.86	316.1	313.71	316.9	314.96	314.35	314.58	316.25	314.89	316.33	317.26	318.17	315.61	315.15	317.73	315.14	316.01	316.37	316.27	315.61	313.64	314.35	315.76	315.86	316.16	315.79	317.73	314.48
310.02	308.59	308.74	309.68	309.61	309.83	310.82	308.53	309.98	308.66	308.74	310.1	309.86	311.22	308.66	310.94	309.59	308.72	310.85	309.7	310.74	309.48	310.97	310.09	310.38	309.53	309.04	311.08	310.19	310.12	310.86	309.02	310.87	309.91	310.92	309.42	309.89	309.55	310.17	310.15	310.54	310.72	310.39	311.7	310.09	310.05	310.73	310.92	310.23	309.81
314.74	314.63	314.48	315.27	314.65	314.77	313.91	314.77	313.42	315.33	314.33	316.85	313.54	315.63	314.37	315.91	315.22	314.26	314.08	316.28	314.13	316.34	314.46	313.92	316.69	315.65	315.9	315.72	316.02	314.06	314.61	316.86	314.89	315.66	315.55	312.89	314.78	313.98	314.67	314.12	314.68	315.24	313.62	314.91	316.24	315.42	314.67	315.45	315.75	314.94
309.96	311.37	310.57	310.12	310.31	308.81	310.36	310.29	312.1	309.61	309.13	309.9	310.06	309.47	309.77	309.19	310.51	310.93	309.89	310.02	310.62	311.68	311.04	309.85	312.35	309.4	310.73	311.2	311.46	309.82	311.13	311.16	310.01	312.01	311.21	311.66	311.82	309.23	309.93	310.7	310.67	311.89	310.66	311.48	310.8	310.26	310.64	309.71	309.99	310.37
313.17	312.71	311.67	313.18	313.55	312	314.14	311.7	312.43	311.87	311.16	311.65	313.5	314.1	313.09	313.88	312.13	314.17	314.03	312.14	314.73	314.61	313.62	313.41	313.45	314.82	313.8	312.62	314.14	315.25	313.16	312.99	313.02	312.8	312.57	312.67	316.18	314.72	310.29	312.65	313.12	313.65	314	313.35	312.65	313.37	311.94	314.61	312.57	314.53
327.75	327.52	329.87	327.64	327.86	328.82	328.63	328.75	328.91	328.42	329.22	328.63	327.81	328.29	328.25	329.45	328.84	328.1	328.78	328.37	328.63	328.65	327.57	328.3	328.31	328.91	328.53	329.39	328.11	329.31	329.27	328.53	327.34	329.57	327.46	327.63	327.39	327.91	327.8	328.64	329.74	329.24	328.81	327.4	327.59	327.32	328.29	326.74	329.74	329.56
303.71	304.05	303.31	303.91	305.04	304.82	303.6	301.69	303.91	301.97	303.93	305.36	303.87	304.24	304.26	303.63	301.97	302.44	304.71	303.37	303.87	304.28	303.43	304.03	303.88	302.07	302.04	303.94	304.31	305.17	304.31	303.05	302.62	304.21	303.82	305.79	303.67	304.13	304.62	303.19	302.78	305.3	303.68	302.04	304.06	302.42	303.36	306.32	303.26	303.77
315.6	315.26	314.59	314.67	314.41	315.72	314.74	314.49	313.57	313.55	316.96	314.59	314.74	314.51	315.09	314.7	315.81	315.96	313.68	313.78	314.61	315.03	315.05	316.49	313.99	317.4	313.79	313.63	314.63	314.79	313.48	315.81	313.67	313.87	312.12	315.38	316.93	316.27	316.04	314.93	313.74	316.4	314.79	314.28	315.07	313.37	313.76	311.58	315.46	315.49
304.13	303.9	305.23	305.85	304.09	305.17	305.16	303.76	304.37	304.96	304.57	303.29	304.98	303.1	305.56	304.58	303.72	305.55	303.14	304.99	304.87	304.71	304.52	304.45	304.62	303.28	303.99	304.22	304.07	304.02	306.23	303.93	304.23	302.12	301.51	305.08	303.44	303.63	303.47	303.87	305.07	303.88	304.48	304.99	303	304.09	304.01	304.88	304.94	305.92
318.02	318.39	319.42	320.15	320.45	319.33	319.08	319.45	320.71	318.97	319.59	319.27	318.9	320.35	319.74	320	320.62	320.48	319.74	318.17	318.84	318.71	319.69	319.81	320.61	320	319.1	320.89	320.47	318.46	320.16	317.89	319.48	319.39	318.69	320.1	317.79	320.1	320.55	319.6	318.18	317.69	318.12	317.4	319.02	320.02	319.89	319.94	318.26	318.29
314.22	313.14	313.34	313.83	314.25	312	313.8	313.45	314.19	314.54	312.01	313.36	311.83	312.41	313.18	312.92	313.58	313.71	313.1	313.87	312.08	311.73	314.23	311.67	313.71	314.58	315.62	313.76	312.5	313.01	310.87	314.71	312.3	313.4	315.08	311.96	313.92	313.47	313.88	313.05	313.37	312.92	314.1	314.41	313.68	313.44	312.89	311.55	313.41	313.13
327.9	327.24	326.46	326.26	327.29	328.25	326.8	328.05	327.17	325.4	324.15	326.56	328.58	326.43	327.4	327.34	327.54	327.09	327.95	326	326.91	326.3	327.18	327.37	326.93	327.6	326.79	326.81	327.6	326.92	327.21	328.02	327.49	326.97	326.22	326.23	327.15	326.85	327.45	327.9	325.77	325.45	328.01	328.53	327.23	327.47	326.54	327.42	326.19	328.04
326.19	327.37	326.55	325.24	327.53	327.65	327.51	326.94	326.84	327.65	326.01	328.07	326.25	329.21	328.15	324.76	326.44	327.77	326	327.25	326.59	327.09	327.64	326.01	326.38	326.97	326.74	327.13	327.36	326.89	328.4	325.98	327.18	328.27	325.45	328.08	326.87	327.91	327.7	327.27	328.02	325.74	326.18	326.49	326.84	327.99	325.75	325.5	328.3	329.83
316.24	318.38	317.51	318.16	315.31	318.11	316.55	315.88	314.31	316.49	315.87	315.9	317.2	315.9	316.84	317.36	318.47	315.58	316.45	316.58	314.12	316.52	318.06	317.15	316.57	315.14	315.28	316.63	316.98	316.99	315.29	318.51	316.4	314.21	316.39	315.6	315.72	316.61	314.48	316.42	317.86	317.36	317.38	316.63	314.55	317.94	317.37	318.09	317	316.17
302.39	303.1	303.45	304.11	303.77	305.94	304.81	306.33	304.58	303.53	303.49	305.73	304.91	305.2	304.48	304.73	305.18	304.24	304.15	303.92	305.64	304.96	305.21	305.92	303.8	303.91	306.32	305.63	304.45	302.82	303.8	305.24	305.19	304.73	306.02	305.09	305.21	303.37	304.16	304.27	305.76	305.17	303.99	303.66	304.15	304.82	304.47	304.04	303.56	304.27
294.22	294.08	294.58	292.68	293.03	293.84	293.43	294.43	295.25	294.42	294.25	294.48	291.88	294.38	294.55	293.59	295.08	293.76	294.86	292.51	293.32	292.09	294.03	294.58	293.81	293.73	293.67	294.23	293.73	294.37	296.18	293.34	292.32	292.4	293.46	292.34	294.54	291.77	292.85	292.61	295.04	296.27	294.45	294.38	293.52	291.97	293.25	294.72	294	294.92
307.99	306.6	306.23	306.42	306.86	307.18	306.46	307.98	307.61	307.6	309.45	308.25	308.42	307.6	307.43	308.82	306.05	306.23	309.06	306.85	307.05	307.53	307.93	306.7	307.56	307.35	306.67	308.72	308.94	308.46	308.5	305.13	307.42	307.22	307.33	307.49	308.05	306.2	306.48	307.73	306.54	306.77	308.04	308.69	307.79	305.88	306.87	308.26	305.71	307.59
303.96	304.85	304.13	301.01	300.75	303.25	300.99	304.23	303.82	304.75	302.4	302.27	303.08	302.71	302.73	302.54	304.07	303.6	303.57	301.71	301.63	302.93	303.6	302.32	303.57	302.89	303.23	303.16	303.82	302.92	302.55	303.08	303.81	301.62	304.11	304.23	302.47	303.37	301.87	303.44	301.45	304.18	301.94	301.77	303.81	303.04	302.13	302.45	302.49	303.38
303.72	303.02	304.58	304.17	304.27	304.02	304.65	304.28	303.71	305.1	305.51	305.09	304.73	304.65	303.22	304.69	305.14	304.38	305.78	305.95	305.12	304.05	304.99	304.6	304.36	303.03	304.7	304.15	304.11	305.29	304.24	306.15	305.1	304.26	304.85	303.92	304.75	304.92	304.62	306.18	304.71	305.2	304.29	304.96	303.58	305.36	305.41	304.66	304.53	303.58
316.83	315.89	315.57	317.46	316.42	318.7	315.58	318.41	316.77	318.73	317.47	316.8	316.84	319.13	317.15	316.25	316.77	316.85	318.08	317.04	315.9	317.45	318.65	316.2	315.08	315.49	317.45	316.74	317.65	316.85	316.92	317.39	315.89	317.23	317.01	316.05	316.94	316.46	315.11	317.44	317.84	316.93	316.15	317.59	318	316.09	315.39	317.27	316.79	317.97
309.16	308.12	309.36	308.01	306.03	309.61	310.15	307.12	309.74	307.31	308.5	309.32	308.83	310.51	307.43	309.33	309.16	306.75	308.45	311.9	308.57	307.45	308.18	307.66	309.16	307.9	309.51	308.15	309.84	307.72	309.67	309.24	309.06	310.85	308.95	310.1	308.35	308.29	310.93	309.31	310.44	309.16	309.48	309.31	309.57	307.83	308.77	309.09	311.34	309.39
303.64	306.44	303.08	303.44	303.1	305.08	305.74	304.39	304.55	305.9	305.67	305.49	305.11	304.38	303.82	303.22	304.14	304.1	305.44	303.85	305.5	304.69	304.59	305.54	304.6	303.96	305.04	304.2	303.99	304.85	304.35	302.85	304.49	304.65	304.71	304.7	305.18	305.45	304.21	303.01	304.55	305.1	304.46	304.65	303.61	304.6	304.04	305.91	304.47	304.65
311.34	312.02	311.49	310.47	311.96	312.3	311.52	311.06	312.23	311.69	310.28	312.02	310.64	310.21	311.72	311.44	309.55	309.94	311.13	312.33	311.75	311.56	311.38	310.75	310.94	313.48	310.4	310.38	310.71	311.25	312.59	311.68	310.03	312.32	311.72	313.06	311.85	311.61	312.98	312.08	312.03	311.06	311.88	311.62	311.04	313.59	310.86	310.17	313.01	311.3
316.02	315.11	313.74	314.67	315.06	315.79	316.11	315.18	315.99	315	315.11	314.35	314.14	313.08	313.39	316.2	313.09	316.34	315.54	315.29	313.46	316.67	315.31	314.31	314.42	314.28	315.57	314.99	314.66	315.96	314.77	314.15	313.68	314.55	314.07	315.68	313.77	314.53	315.89	314.95	314.34	316.28	315.56	314.96	315.81	314.01	315.55	315.92	314.73	313.76
311.71	310.51	310.44	310.98	312.22	311.8	309.95	309.36	310.33	308.88	310.06	311.73	311.29	311.96	312.01	310.46	309.41	310.96	310.69	310.15	310.09	310.72	308.58	309.72	309.25	310.84	309.52	309.14	309.35	309.64	310.05	311.09	310.59	310.5	311.85	311.9	310.71	310.93	310.18	311.18	310.34	311.3	312.93	310.77	309.93	309.42	309.55	310.89	309.41	311.37
[truncated: 800 more rows]
[truncated: 150 more columns]
